# Supplementary material for: Dynamic and selective engrams emerge with memory consolidation
Source: Nat Neurosci. 2024 Jan 19;27(3):561–72. doi: 10.1038/s41593-023-01551-w (PMC10917686; doi:10.1038/s41593-023-01551-w)
Supplement: Supplementary file 3 — Statistical tests in Figs. 3, 5 and 6 [file 41593_2023_1551_MOESM3_ESM.xlsx]

## Sheet: Fig. 3
	Fig. 3b	Two-sided Wilcoxon signed-rank test					Fig. 3d	One-way ANOVA followed by Tukey's HSD post hoc test
		Delay	W	P
		1 h	29	0.764648				c-Fos+ ∩ EGFP+ (% of EGFP+)				c-Fos+ ∩ EGFP+ (% of c-Fos+)				c-Fos+ ∩ EGFP+ (% of DAPI+)
		5 h	19	0.240234				Delay = 5h				Delay = 5h				Delay = 5h
		12 h	0	0.000977					F2,15	P			F2,15	P			F2,15	P
		18 h	0	0.000977				ANOVA	13.8887	0.000386		ANOVA	1.19819	0.329035		ANOVA	6.94334	0.007336
		24 h	0	0.000977						P				P				P
								Training context vs. home cage		0.001		Training context vs. home cage		0.324943		Training context vs. home cage		0.005453
								Neutral context vs. home cage		0.008062		Neutral context vs. home cage		0.9		Neutral context vs. home cage		0.245064
	Fig. 3c	Two-sided one-sample Wilcoxon signed-rank test						Training context vs. neutral context		0.264231		Training context vs. neutral context		0.519266		Training context vs. neutral context		0.136336
		Delay	W	P				Delay = 12h				Delay = 12h				Delay = 12h
		1 h	29	0.764648					F2,15	P			F2,15	P			F2,15	P
		5 h	17	0.174805				ANOVA	8.68246	0.003127		ANOVA	0.416473	0.666763		ANOVA	2.87498	0.087711
		12 h	0	0.000977						P				P				P
		18 h	0	0.000977				Training context vs. home cage		0.00387		Training context vs. home cage		0.642773		Training context vs. home cage		0.07896
		24 h	0	0.000977				Neutral context vs. home cage		0.778756		Neutral context vs. home cage		0.9		Neutral context vs. home cage		0.716286
								Training context vs. neutral context		0.014377		Training context vs. neutral context		0.813692		Training context vs. neutral context		0.282519
								Delay = 24h				Delay = 24h				Delay = 24h
	Fig. 3f	Unpaired t-test							F2,15	P			F2,15	P			F2,15	P
		Delay	t16	P				ANOVA	5.00044	0.021678		ANOVA	1.0426	0.376733		ANOVA	0.595396	0.563863
		5 h	-1.64727	0.118998						P				P				P
		12 h	-3.4044	0.003626				Training context vs. home cage		0.021749		Training context vs. home cage		0.9		Training context vs. home cage		0.613962
		24 h	-4.41029	0.000437				Neutral context vs. home cage		0.742354		Neutral context vs. home cage		0.490793		Neutral context vs. home cage		0.9
								Training context vs. neutral context		0.085571		Training context vs. neutral context		0.407631		Training context vs. neutral context		0.6178

## Sheet: Fig. 5
	Fig. 5f	Two-sided Wilcoxon signed-rank test					Fig. 5i	Two-sided Wilcoxon signed-rank test
		Control						Control
		Delay	W	P				Delay	W	P
		5 h	11	0.6875				5 h	8	0.375
		12 h	0	0.015625				12 h	0	0.015625
		24 h	0	0.015625				24 h	0	0.015625
		CCK+ inhibition						PV+ inhibition
		Delay	W	P				Delay	W	P
		5 h	16	0.496094				5 h	11	0.203125
		12 h	10	0.164063				12 h	3	0.019531
		24 h	8	0.097656				24 h	0	0.003906
	Fig. 5g	Two-sided one-sample Wilcoxon signed-rank test					Fig. 5j	Two-sided one-sample Wilcoxon signed-rank test
		Control						Control
		Delay	W	P				Delay	W	P
		5 h	9	0.46875				5 h	9	0.46875
		12 h	0	0.015625				12 h	0	0.015625
		24 h	0	0.015625				24 h	0	0.015625
		CCK+ inhibition						PV+ inhibition
		Delay	W	P				Delay	W	P
		5 h	17	0.570313				5 h	12	0.25
		12 h	9	0.128906				12 h	3	0.019531
		24 h	9	0.128906				24 h	0	0.003906

## Sheet: Fig. 6
	Fig. 6f	Two-sided Wilcoxon signed-rank test					Fig. 6i	Two-way repeated-measures ANOVA with Greenhouse–Geisser correction
		Control						EGFP+ vs. EGFP-
		Delay	W	P					F1,11	P
		12 h	0	0.003906				ANOVA	10.0061	0.009027
		24 h	0	0.003906
		CCK+ inhibition					Fig. 6j	Paired t-test
		Delay	W	P
		12 h	12	0.25				mCh
		24 h	16	0.496094					t11	P
								EGFP+ vs. EGFP-	3.45451	0.005385
	Fig. 6g	Two-sided one-sample Wilcoxon signed-rank test						hM4Di-mCh
									t9	P
		Control						EGFP+ vs. EGFP-	-0.470823	0.648969
		Delay	W	P
		12 h	0	0.003906
		24 h	0	0.003906
		CCK+ inhibition
		Delay	W	P
		12 h	14	0.359375
		24 h	17	0.570313
