# Supplementary material for: Dynamic and selective engrams emerge with memory consolidation
Source: Nat Neurosci. 2024 Jan 19;27(3):561–72. doi: 10.1038/s41593-023-01551-w (PMC10917686; doi:10.1038/s41593-023-01551-w)
Supplement: Supplementary file 4 — Statistical Source Data [file 41593_2023_1551_MOESM4_ESM.xlsx]

## Sheet: Fig. 3b
		Freezing (%)
		1h		5h		12h		18h		24h
	Mouse #	Neutral Context	Training Context	Neutral Context	Training Context	Neutral Context	Training Context	Neutral Context	Training Context	Neutral Context	Training Context
	1	13.45	54.34	52.23	68.23	17.87	63.23	11.98	54.56	7.23	69.89
	2	67.65	60.12	10.23	34.56	20.12	66.01	13.49	61.23	27.12	73.34
	3	29.42	38.76	55.23	49.12	9.23	54.56	19.23	64.56	11.29	74.23
	4	59.32	29.45	48.9	50.12	4.56	23.45	9.3	24.56	12.99	54.23
	5	60.42	24.56	47.32	60.22	10.22	44.33	25.54	36.28	7.89	52.34
	6	32.34	29.54	29.34	70.91	11.45	50.12	30.12	40.12	6.02	38.77
	7	23.56	41.03	30.55	28.78	21.34	53.12	7.67	59.21	6.23	29.23
	8	59.23	50.43	59.65	31.23	30.12	70.24	8.99	29.66	15.34	31.29
	9	61.23	54.6	28.87	44.56	17.56	72.4	8.93	57.73	4.32	59.34
	10	34.5	59.23	15.66	34.65	19.2	32.45	19.43	66.43	5.46	61.98
	11	30.12	55.43	61.23	53.23	12.12	38.23	18.87	64.35	5.33	72.34

## Sheet: Fig. 3c
		Discrimination
	Mouse #	1h	5h	12h	18h	24h
	1	0.603186	0.132824	0.559309	0.639916	0.8125
	2	-0.058934	0.543202	0.532799	0.638919	0.460084
	3	0.13699	-0.0585529	0.710613	0.540995	0.735968
	4	-0.336488	0.0123207	0.674402	0.450679	0.613508
	5	-0.421982	0.119955	0.625298	0.17373	0.738004
	6	-0.0452489	0.414663	0.628066	0.142369	0.73119
	7	0.270475	-0.0298331	0.426806	0.770634	0.648618
	8	-0.080248	-0.31272	0.399761	0.534799	0.342054
	9	-0.0572391	0.213673	0.609604	0.732073	0.864279
	10	0.263843	0.37746	0.256534	0.547403	0.838078
	11	0.29585	-0.0698934	0.51857	0.546503	0.862753

## Sheet: Fig. 3d
		c-Fos+ ∩ EGFP+ (% of EGFP+)
		5h			12h			24h
	Mouse #	Home Cage	Neutral Context	Training Context	Home Cage	Neutral Context	Training Context	Home Cage	Neutral Context	Training Context
	1	11.925	8.955	21.915	6.21	4.68	12.42	4.905	8.415	14.04
	2	6.03	10.53	15.705	3.51	5.535	6.255	3.51	4.185	10.53
	3	3.915	20.565	10.53	3.24	2.52	3.465	3.375	4.725	8.865
	4	5.49	17.955	23.04	4.725	3.915	12.87	2.655	8.19	5.535
	5	4.635	12.915	20.565	3.42	5.04	11.475	4.41	3.51	8.46
	6	4.365	15.39	17.64	2.205	7.335	10.755	5.94	2.205	4.41
		c-Fos+ ∩ EGFP+ (% of c-Fos+)
		5h			12h			24h
	Mouse #	Home Cage	Neutral Context	Training Context	Home Cage	Neutral Context	Training Context	Home Cage	Neutral Context	Training Context
	1	7.77459	6.65291	9.82407	3.44828	3.3606	8.04844	7.37279	3.19278	9.29174
	2	9.8804	4.11014	8.79723	2.61565	3.46946	1.91365	3.39744	2.45399	6.50007
	3	1.79967	9.94834	8.74295	1.97227	0.969548	1.26179	2.24215	3.28791	2.34614
	4	6.70628	8.02886	6.38751	3.54321	1.81075	4.39241	1.1939	4.09225	2.17347
	5	8.26132	8.57962	9.40178	1.91584	2.75906	4.42819	5.90444	3.37413	2.59377
	6	5.32133	5.2145	7.80365	4.4748	7.72682	4.20431	7.11207	1.50315	5.5334
		c-Fos+ ∩ EGFP+ (% of DAPI+)
		5h			12h			24h
	Mouse #	Home Cage	Neutral Context	Training Context	Home Cage	Neutral Context	Training Context	Home Cage	Neutral Context	Training Context
	1	1.02759	0.579775	1.53155	0.550943	0.413043	1.90909	1.19663	1.51923	1.32771
	2	0.568862	0.940639	1.59686	0.41358	0.695652	0.60804	0.292818	0.319392	1.24607
	3	0.265734	2.52439	1.61338	0.221453	0.180203	0.23822	0.177305	0.390746	0.549072
	4	0.612403	1.41393	1.8	0.3687	0.176136	0.7175	0.138817	0.766949	0.409962
	5	0.832753	1.33677	4.06475	0.170213	0.551282	1.26012	0.726891	0.274194	0.607477
	6	0.616114	1.18361	2.30239	0.284431	1.07266	0.587629	0.913495	0.18593	0.762887

## Sheet: Fig. 3f
		Freezing (%)
		5h		12h		24h
	Mouse #	mCh	Chrimson-mCh	mCh	Chrimson-mCh	mCh	Chrimson-mCh
	1	11.1	40	14.1	7.1	4.5	11.6
	2	46.3	28.1	8.7	20	6.9	12.1
	3	16.2	26.1	5.6	27.6	3.4	23.5
	4	26.6	61.8	25.4	32.4	6.6	8.6
	5	39.1	64.1	4.8	36.3	8	21.6
	6	38.9	52.6	6.9	39	2.4	7.8
	7	14.8	23.6	17.5	37	5.4	9.7
	8	45.5	25.3	19.7	27.7	1.4	13.5
	9	19.3	40.9	13.4	18.2	5.7	14.3
