# Supplementary material for: Dynamic and selective engrams emerge with memory consolidation
Source: Nat Neurosci. 2024 Jan 19;27(3):561–72. doi: 10.1038/s41593-023-01551-w (PMC10917686; doi:10.1038/s41593-023-01551-w)
Supplement: Supplementary file 5 — Statistical Source Data [file 41593_2023_1551_MOESM5_ESM.zip]

Archive with 66 entries (66 files):
- Source Data Fig. 4 - Freezing Behavior.xlsx
- __MACOSX/._Source Data Fig. 4 - Freezing Behavior.xlsx
- Source Data Fig. 4 - Mouse 1 Fear Training.xlsx
- __MACOSX/._Source Data Fig. 4 - Mouse 1 Fear Training.xlsx
- Source Data Fig. 4 - Mouse 1 Home Cage at Delay = 0h.xlsx
- __MACOSX/._Source Data Fig. 4 - Mouse 1 Home Cage at Delay = 0h.xlsx
- Source Data Fig. 4 - Mouse 1 Home Cage at Delay = 1h.xlsx
- __MACOSX/._Source Data Fig. 4 - Mouse 1 Home Cage at Delay = 1h.xlsx
- Source Data Fig. 4 - Mouse 1 Home Cage at Delay = 24h.xlsx
- __MACOSX/._Source Data Fig. 4 - Mouse 1 Home Cage at Delay = 24h.xlsx
- Source Data Fig. 4 - Mouse 1 Neutral Context at Delay = 1h.xlsx
- __MACOSX/._Source Data Fig. 4 - Mouse 1 Neutral Context at Delay = 1h.xlsx
- Source Data Fig. 4 - Mouse 1 Neutral Context at Delay = 24h.xlsx
- __MACOSX/._Source Data Fig. 4 - Mouse 1 Neutral Context at Delay = 24h.xlsx
- Source Data Fig. 4 - Mouse 1 Training Context at Delay = 1h.xlsx
- __MACOSX/._Source Data Fig. 4 - Mouse 1 Training Context at Delay = 1h.xlsx
- Source Data Fig. 4 - Mouse 1 Training Context at Delay = 24h.xlsx
- __MACOSX/._Source Data Fig. 4 - Mouse 1 Training Context at Delay = 24h.xlsx
- Source Data Fig. 4 - Mouse 2 Fear Training.xlsx
- __MACOSX/._Source Data Fig. 4 - Mouse 2 Fear Training.xlsx
- Source Data Fig. 4 - Mouse 2 Home Cage at Delay = 0h.xlsx
- __MACOSX/._Source Data Fig. 4 - Mouse 2 Home Cage at Delay = 0h.xlsx
- Source Data Fig. 4 - Mouse 2 Home Cage at Delay = 1h.xlsx
- __MACOSX/._Source Data Fig. 4 - Mouse 2 Home Cage at Delay = 1h.xlsx
- Source Data Fig. 4 - Mouse 2 Home Cage at Delay = 24h.xlsx
- __MACOSX/._Source Data Fig. 4 - Mouse 2 Home Cage at Delay = 24h.xlsx
- Source Data Fig. 4 - Mouse 2 Neutral Context at Delay = 1h.xlsx
- __MACOSX/._Source Data Fig. 4 - Mouse 2 Neutral Context at Delay = 1h.xlsx
- Source Data Fig. 4 - Mouse 2 Neutral Context at Delay = 24h.xlsx
- __MACOSX/._Source Data Fig. 4 - Mouse 2 Neutral Context at Delay = 24h.xlsx
- Source Data Fig. 4 - Mouse 2 Training Context at Delay = 1h.xlsx
- __MACOSX/._Source Data Fig. 4 - Mouse 2 Training Context at Delay = 1h.xlsx
- Source Data Fig. 4 - Mouse 2 Training Context at Delay = 24h.xlsx
- __MACOSX/._Source Data Fig. 4 - Mouse 2 Training Context at Delay = 24h.xlsx
- Source Data Fig. 4 - Mouse 3 Fear Training.xlsx
- __MACOSX/._Source Data Fig. 4 - Mouse 3 Fear Training.xlsx
- Source Data Fig. 4 - Mouse 3 Home Cage at Delay = 0h.xlsx
- __MACOSX/._Source Data Fig. 4 - Mouse 3 Home Cage at Delay = 0h.xlsx
- Source Data Fig. 4 - Mouse 3 Home Cage at Delay = 1h.xlsx
- __MACOSX/._Source Data Fig. 4 - Mouse 3 Home Cage at Delay = 1h.xlsx
- Source Data Fig. 4 - Mouse 3 Home Cage at Delay = 24h.xlsx
- __MACOSX/._Source Data Fig. 4 - Mouse 3 Home Cage at Delay = 24h.xlsx
- Source Data Fig. 4 - Mouse 3 Neutral Context at Delay = 1h.xlsx
- __MACOSX/._Source Data Fig. 4 - Mouse 3 Neutral Context at Delay = 1h.xlsx
- Source Data Fig. 4 - Mouse 3 Neutral Context at Delay = 24h.xlsx
- __MACOSX/._Source Data Fig. 4 - Mouse 3 Neutral Context at Delay = 24h.xlsx
- Source Data Fig. 4 - Mouse 3 Training Context at Delay = 1h.xlsx
- __MACOSX/._Source Data Fig. 4 - Mouse 3 Training Context at Delay = 1h.xlsx
- Source Data Fig. 4 - Mouse 3 Training Context at Delay = 24h.xlsx
- __MACOSX/._Source Data Fig. 4 - Mouse 3 Training Context at Delay = 24h.xlsx
- Source Data Fig. 4 - Mouse 4 Fear Training.xlsx
- __MACOSX/._Source Data Fig. 4 - Mouse 4 Fear Training.xlsx
- Source Data Fig. 4 - Mouse 4 Home Cage at Delay = 0h.xlsx
- __MACOSX/._Source Data Fig. 4 - Mouse 4 Home Cage at Delay = 0h.xlsx
- Source Data Fig. 4 - Mouse 4 Home Cage at Delay = 1h.xlsx
- __MACOSX/._Source Data Fig. 4 - Mouse 4 Home Cage at Delay = 1h.xlsx
- Source Data Fig. 4 - Mouse 4 Home Cage at Delay = 24h.xlsx
- __MACOSX/._Source Data Fig. 4 - Mouse 4 Home Cage at Delay = 24h.xlsx
- Source Data Fig. 4 - Mouse 4 Neutral Context at Delay = 1h.xlsx
- __MACOSX/._Source Data Fig. 4 - Mouse 4 Neutral Context at Delay = 1h.xlsx
- Source Data Fig. 4 - Mouse 4 Neutral Context at Delay = 24h.xlsx
- __MACOSX/._Source Data Fig. 4 - Mouse 4 Neutral Context at Delay = 24h.xlsx
- Source Data Fig. 4 - Mouse 4 Training Context at Delay = 1h.xlsx
- __MACOSX/._Source Data Fig. 4 - Mouse 4 Training Context at Delay = 1h.xlsx
- Source Data Fig. 4 - Mouse 4 Training Context at Delay = 24h.xlsx
- __MACOSX/._Source Data Fig. 4 - Mouse 4 Training Context at Delay = 24h.xlsx
