# Supplementary material for: Dynamic and selective engrams emerge with memory consolidation
Source: Nat Neurosci. 2024 Jan 19;27(3):561–72. doi: 10.1038/s41593-023-01551-w (PMC10917686; doi:10.1038/s41593-023-01551-w)
Supplement: Supplementary file 5 — Statistical Source Data [file 41593_2023_1551_MOESM5_ESM.zip › Source Data Fig. 4 - Freezing Behavior.xlsx]

## Sheet: Mouse Freezing
		Freezing (s)
			Delay = 1h		Delay = 24h
		Fear Training	Neutral Context	Training Context	Neutral Context	Training Context
	Mouse 1	117.55	194.19	171.79	51.38	160.59
	Mouse 2	104.11	104.51	175.37	46.99	88.7
	Mouse 3	92.12	177.57	159.44	45.5	129.28
	Mouse 4	83.68	142.7	166.92	65.22	123.75
