# Supplementary material for: Dynamic and selective engrams emerge with memory consolidation
Source: Nat Neurosci. 2024 Jan 19;27(3):561–72. doi: 10.1038/s41593-023-01551-w (PMC10917686; doi:10.1038/s41593-023-01551-w)
Supplement: Supplementary file 5 — Statistical Source Data [file 41593_2023_1551_MOESM5_ESM.zip › Source Data Fig. 4 - Mouse 1 Fear Training.xlsx]

## Sheet: Mouse 1 Fear Training
Time (s) / Cell	1	2	3	4	5	6	7	8	9	10	11	12	13	14	15	16	17	18	19	20	21	22	23	24	25	26	27	28	29	30	31	32	33	34	35	36	37	38	39	40	41	42	43	44	45	46	47	48	49
0	0.000413213	0.000257629	-9.92e-05	9.32e-05	-0.000476865	-0.000786239	5.16e-05	0.000179601	8.69e-05	-0.000142172	-0.000241684	1.47e-05	0.000157218	-0.000130858	0.000237245	-8.84e-05	0.0001567	-6.41e-06	0.000373588	4.72e-05	4.88e-05	-9.43e-06	0.000728041	-3.63e-05	-3.04e-05	0.00182866	-0.00261162	-0.000226046	0.00065551	0.00545927	0.00121248	0.00134708	-0.000158271	0.00429815	0.000318477	-8.3e-05	7.53e-05	6.22e-05	-2.31e-05	0.000286377	0.000420594	-0.000135132	2.29e-05	0.000279774	1.78e-05	7.6e-05	5.14e-05	-4.68e-05	0.000129307
0.099922	0.299468	0.00043946	6.59258	0.000301132	-0.000700611	-0.00211139	0.000592602	0.000364849	2.47e-05	-0.000210929	10.092	5.11801	0.000203274	9.6626	7.55472	-0.000180805	0.000222949	2.57e-05	0.000743448	-6.55e-06	0.000220098	-1.6e-05	0.248132	0.000111379	-1.98e-05	25.2181	16.7739	19.6317	7.04686	12.5671	0.00315433	6.06419	5.77e-05	0.00780734	0.000666576	15.0291	-0.000223331	0.712257	-4.15e-05	0.000514375	4.02189	7.60311	10.0244	0.000502548	0.000259499	0.000167345	7.92e-05	4.53795	0.000380313
0.199844	18.0683	2.6781	9.05585	0.000539461	-0.000647623	-0.00382322	12.0889	13.478	5.77099	-0.000168159	30.8261	6.74949	4.59739	19.8603	9.47937	-0.000235467	1.11e-05	6.25e-05	0.000992343	6.18426	0.000312474	-1.54e-05	3.0831	11.7267	18.4559	37.1193	30.1222	36.9859	9.7475	43.0427	0.00516249	17.8938	0.000592532	0.00861317	0.000817188	18.7335	-0.000439949	9.88458	-6.25e-05	5.30673	5.26822	24.0722	15.217	0.000421326	0.000589886	0.000242282	8.39e-05	7.06539	0.000623989
0.299766	23.8179	3.47918	18.5763	0.000855934	17.2572	-0.005501	28.7779	19.8201	7.67932	5.51946	36.5323	6.75831	15.7713	21.9611	9.0255	-0.000272093	27.4179	5.07e-05	0.00105259	15.289	8.70631	-1.58e-05	4.08548	15.1764	21.4203	41.1845	65.8757	43.3265	19.4769	67.3188	0.00681376	27.5076	1.30428	0.00781133	0.000726877	19.3327	-0.00047421	16.8953	-9.35e-05	6.41355	5.26261	42.2658	32.4879	7.75281	0.000824961	8.48668	5.83e-05	8.25041	0.000811514
0.399688	24.0834	6.14793	21.3909	14.0156	24.7374	-0.00696976	41.02	20.2989	7.71143	7.19391	35.4684	6.08687	18.5969	30.2434	7.72496	-0.000316151	73.7292	2.14e-05	0.000816887	31.7729	10.3171	10.1687	4.16824	14.9315	22.0905	40.8197	81.5422	55.5834	43.5703	79.4887	0.00787758	30.0947	7.05961	0.0062841	0.000380865	20.553	26.9746	18.4733	-0.000145521	6.11178	32.5152	44.2408	34.2672	13.2124	1.18037	17.6625	17.1722	16.3537	7.4853
0.49961	22.3372	17.4133	50.6064	41.9491	26.5946	-0.00813389	43.9881	18.4622	6.92503	7.16135	44.8121	5.19782	17.9475	30.8775	6.26534	-0.000362637	176.301	6.05e-06	0.000172593	32.7719	21.3398	13.4641	3.82741	15.0184	42.8871	38.1153	85.0153	57.8389	51.1495	98.8261	0.00836802	28.045	12.8474	0.00438618	-0.000214459	18.3562	35.4385	26.0904	-0.000193613	5.40507	67.3403	39.4012	31.1958	14.0501	1.49286	31.3064	34.5926	20.4616	21.1647
0.599532	19.7672	20.1135	59.7659	51.1708	33.6189	-0.00879931	42.0919	15.9126	22.898	6.44691	45.002	4.30672	16.0223	28.7564	4.92762	-0.000364341	198.458	-1.54e-05	43.3976	34.7273	21.8073	12.6003	3.32571	14.5499	42.7169	34.3299	81.4749	67.7077	55.0478	142.09	0.00828771	27.5821	13.385	0.00256099	8.02223	15.1597	35.3938	25.4675	-0.00024443	4.64412	101.227	32.4212	26.9874	13.0054	1.43531	32.3659	38.2416	21.9469	24.3377
0.699454	28.2422	19.0227	70.0099	51.2523	34.529	-0.00881139	37.9092	16.923	52.5387	5.52883	40.8558	6.55652	13.786	25.8203	6.80003	7.53093	184.958	0.309251	55.5188	31.0898	18.6422	10.6453	2.79632	22.4558	35.874	30.2015	74.2561	67.7919	52.2005	168.662	14.8092	24.8075	21.5104	0.000713224	10.4776	12.0005	31.8325	22.1336	-0.000268135	3.94274	105.168	25.4647	22.8797	11.3296	1.24261	30.0976	35.8388	21.7698	23.4499
0.799376	29.2117	16.5034	68.9378	47.2202	32.2258	5.22533	32.9041	19.6536	59.9641	4.61901	35.3003	6.84381	17.4392	58.1971	6.66091	9.57175	158.306	0.382709	55.4143	33.5485	31.3613	8.6378	11.1648	23.2188	27.9866	26.1443	65.4536	62.7219	59.6026	168.392	29.4136	40.5223	21.8709	-0.000792878	10.3659	9.2635	27.1721	18.2915	-0.000243954	9.57611	96.5274	19.4042	19.2348	9.57151	1.02092	25.5781	31.1858	20.5941	21.1692
0.899298	27.1355	13.6756	62.7995	41.6599	29.6359	14.7291	27.8719	18.7522	56.9673	16.7979	61.2309	6.28032	17.2164	82.5556	15.8981	9.30372	129.274	0.363477	50.9205	30.2025	32.6585	6.88661	13.9367	21.0311	21.0188	22.3745	56.3356	57.297	58.0085	198.597	33.12	41.6279	22.0736	-0.00172453	9.20413	7.03864	22.5233	14.7491	-0.000225536	10.3554	83.6028	14.4783	16.1129	7.95309	0.814383	20.8042	26.0803	30.1429	18.5759
0.99922	24.0312	11.0302	54.8567	35.8542	25.9275	17.5025	29.0682	16.5354	49.753	20.04	66.2394	5.41695	15.5233	84.9021	17.4186	8.18764	102.573	0.313578	45.2091	36.235	28.1196	5.44674	15.1075	17.8932	15.4522	18.9894	47.6294	50.1204	52.3391	197.766	48.8074	38.0101	19.6382	5.57581	7.73273	16.3108	18.3454	11.7427	-0.000211763	21.3948	70.1922	10.6393	13.4769	6.54696	15.1051	25.4037	21.31	34.4502	16.0864
1.09914	20.7822	8.74727	54.06	30.3992	21.9424	17.2959	34.8946	14.0305	42.4334	19.9541	67.6935	4.51474	13.4226	137.738	15.8187	17.6214	79.8756	7.26316	39.5187	52.3293	22.303	4.29202	14.2644	14.7105	16.1421	16.0167	39.7137	42.5635	52.9704	182.369	51.1052	33.2438	43.4916	170.713	6.29121	17.687	16.2037	9.2865	-0.000243895	22.658	57.8901	7.72947	11.2648	5.36057	58.2874	28.8002	17.1653	35.3696	13.8426
1.19906	36.7142	18.5976	49.2666	25.5347	18.1352	22.771	35.1281	11.664	34.8494	23.8143	61.9407	4.46457	31.3135	145.97	18.1435	19.2853	61.4163	8.87761	34.2934	66.7138	16.9417	3.37632	20.8818	11.8513	15.8703	13.4452	32.7478	35.3767	61.4023	161.274	47.1437	28.5687	51.4102	303.446	12.2582	15.9251	72.9499	7.31781	-0.000306307	20.7736	49.281	5.56654	9.41309	4.37521	145.898	30.8156	13.7022	34.1908	11.8751
1.29899	39.9155	20.5911	43.0459	21.3217	14.7255	23.2689	32.5479	25.9817	27.9378	23.0309	53.7382	3.99812	45.8562	158.535	19.1998	17.8152	46.8077	13.3535	46.1531	72.3889	12.551	2.65388	21.9781	14.0364	15.1123	17.5164	46.9661	31.8966	60.1373	139.636	52.7296	43.0297	48.305	342.973	30.7307	84.8481	89.1342	5.75558	-0.000307807	18.1061	65.9308	27.8495	42.9565	12.7709	162.173	32.353	10.8739	31.7985	28.8792
1.39891	63.1266	19.1594	36.6853	31.7681	21.7663	21.6828	28.7591	29.3459	34.6486	20.4608	45.2895	3.40363	47.1686	185.239	17.201	15.3146	53.25	13.6161	176.942	102.237	9.15688	2.0853	20.4771	23.8541	16.4652	18.6096	51.8573	49.1219	54.4413	152.262	50.0899	110.316	41.7497	340.13	35.0664	111.872	95.0079	4.52231	-0.000294015	15.4645	73.5033	46.7157	48.5326	23.9799	149.12	28.9257	8.5965	28.7881	32.6087
1.49883	68.7846	16.4857	57.6912	33.9401	23.6367	19.3623	24.6569	27.7242	48.6352	17.4255	37.5319	2.81489	47.2461	180.618	14.2918	18.3299	49.8323	26.0612	234.452	155.829	6.6162	1.63827	17.9374	25.2326	14.2809	18.0477	55.9661	54.4786	47.155	146.661	65.9422	180.41	34.7488	319.231	33.087	107.572	91.2206	3.55126	-0.000257059	13.0959	69.4266	57.7255	134.151	26.0063	182.637	24.1331	6.77888	25.5509	31.2309
1.59875	65.2287	13.597	62.5312	32.2214	22.6999	16.9179	20.7132	24.3357	49.8732	14.5007	30.7891	2.28749	42.8645	165.262	11.4006	17.4777	42.7417	27.4068	236.285	152.704	4.7506	1.28698	15.159	23.6765	11.3133	16.6378	54.6488	60.1746	48.0014	139.679	66.6387	196.442	28.3893	291.777	28.7081	92.0591	80.5239	2.7878	-0.000192219	11.0494	61.0016	54.8232	145.804	24.2567	173.768	19.4386	12.0882	22.3352	35.7379
1.69867	59.2667	10.9354	59.6117	28.891	20.3955	14.6107	17.1516	20.6013	45.2352	32.6993	52.9091	1.83856	40.318	147.276	8.87769	15.2486	34.9461	24.6409	237.038	133.256	3.39711	1.01093	12.5249	22.4848	10.3258	14.8625	50.3954	58.6318	70.2504	125.79	60.4379	182.788	22.973	263.092	23.8076	74.3385	68.0378	2.1881	-0.000135971	9.30787	51.626	60.7026	144.725	55.4376	149.681	15.3571	13.0424	19.2902	34.3794
1.7986	51.9229	8.65645	60.727	38.4512	17.5735	12.5377	15.2721	17.105	38.5257	39.8011	57.117	1.46742	35.5738	129.724	6.80993	12.7393	33.0141	20.7386	270.197	121.57	2.42276	0.794038	10.1951	19.5902	8.36924	13.0019	44.7814	53.397	85.0778	109.699	51.7356	161.053	18.4969	256.958	26.0004	58.0776	80.6827	1.71734	-8.77e-05	7.83538	42.7764	55.3447	129.166	62.1753	129.348	20.0877	12.1032	16.4983	31.0155
1.89852	44.6517	6.78153	56.2588	40.2075	14.7124	10.7206	13.1602	14.0491	31.6124	69.5354	53.4993	1.16572	30.4272	113.66	5.17332	15.724	44.8157	16.8937	260.396	103.377	1.72484	0.623685	8.21508	16.323	12.1904	14.7335	42.4905	47.1476	84.7967	93.7913	50.3293	138.834	14.8541	239.456	36.7383	44.4658	77.8404	1.34778	-2.9e-05	6.59376	35.0031	70.9633	142.033	58.7304	121.278	24.6937	11.968	20.3623	27.2081
1.99844	46.4706	5.27567	49.6134	37.8047	12.0614	9.14875	11.0942	11.4677	27.7834	76.5217	67.8408	0.923091	25.6064	99.342	3.90498	15.1441	44.5674	13.5244	262.232	106.515	10.3437	0.489891	10.4094	13.2575	11.474	14.7508	39.6964	55.6302	77.4682	91.8855	71.0192	118.581	11.9126	218.077	37.2263	33.6078	85.4751	1.28674	9.23e-05	5.54812	42.1126	68.2385	142.535	51.6539	143.849	23.3135	10.6892	21.7045	28.2428
2.09836	50.795	5.49306	66.1794	33.7238	18.2157	7.7991	9.21022	9.3269	23.2364	71.8307	95.9958	0.729293	21.3611	86.7297	10.3381	18.3058	39.3834	10.7236	241.803	94.5143	11.6757	2.92154	32.5507	10.6026	9.42159	13.8509	35.5848	55.8962	67.4635	84.0154	73.4009	100.878	33.7157	196.269	33.4216	37.9562	80.0798	5.05362	0.298577	4.66788	43.2792	58.4382	144.752	43.8532	135.395	19.9483	73.0799	21.4527	26.2562
2.19828	48.2269	4.98114	68.3011	29.2127	19.9157	19.2654	36.5986	23.3943	29.3863	62.9132	101.598	32.4886	17.7336	75.679	11.4888	19.0594	54.5945	8.45675	230.23	99.709	20.0943	17.3246	39.612	17.1401	14.1915	12.5147	36.4273	51.8193	57.0555	73.9312	68.432	85.669	37.4091	175.537	121.319	50.9315	72.4916	8.87969	0.324004	3.92724	39.5366	57.1046	130.182	36.5319	116.478	32.909	178.47	20.2473	23.344
2.29821	43.1529	19.8337	63.6698	43.1048	19.1913	22.4963	56.1494	26.5055	42.7842	66.6853	94.3821	85.2916	14.6824	66.0204	37.229	25.3639	81.5563	6.64856	207.551	89.1405	19.8731	19.1647	57.3919	17.9247	13.4603	20.1619	55.0536	45.7651	47.3423	99.655	62.9467	72.6975	37.5801	174.079	144.627	73.4305	77.9671	10.6768	0.271829	3.304	59.1496	61.1048	143.748	30.1122	95.352	33.5253	203.695	20.0522	20.3408
2.39813	37.5165	23.7326	56.3421	51.7342	17.2799	35.4516	61.6081	35.4001	44.1649	61.6677	82.5259	98.8824	20.8856	57.5879	42.3505	24.9948	83.3668	5.21772	182.702	75.2127	16.7702	17.1072	65.05	17.3924	11.0876	37.8455	61.8791	54.0763	39.4068	104.219	92.4924	61.6694	33.3745	163.383	138.704	72.3963	82.2848	9.9754	0.208387	2.77956	61.3758	57.2566	132.7	33.6433	103.149	29.6223	193.282	20.5119	17.5558
2.49805	32.1324	28.3978	53.7233	51.5049	14.9118	38.0492	70.0161	35.3144	40.1814	53.614	74.0482	94.6996	21.3219	50.2295	39.0019	22.13	99.5963	4.09061	159.07	61.9858	13.1677	14.1959	62.6043	15.3104	11.2846	44.9566	61.6944	54.3693	33.9737	98.4618	96.7661	54.7216	60.7678	149.331	129.175	62.6549	75.8361	35.3505	0.153498	2.33782	91.064	48.4015	115.405	50.4484	93.8656	40.3217	169.239	21.6389	15.0823
2.59797	28.0093	27.2048	48.1271	47.3133	12.4992	37.7325	68.8386	31.7637	34.2806	45.1304	70.3897	83.4933	81.6012	43.8103	32.8552	18.6291	157.603	3.2051	137.776	50.5698	9.94549	27.2189	55.8091	12.8296	9.55424	45.9898	75.8617	68.3404	28.5474	105.877	89.2333	52.3432	63.3177	134.65	111.332	66.7744	65.5769	39.599	0.110889	1.96678	100.558	68.6927	98.0507	68.5569	85.1816	56.742	142.03	21.2598	12.9282
2.69789	25.4347	23.7511	41.6335	47.9159	10.2569	34.6994	62.9598	27.2262	31.7016	37.3054	66.9483	70.4653	279.749	38.2106	37.7946	15.2683	163.532	2.51047	119.036	89.2718	7.34258	29.4695	47.6636	10.455	7.48308	73.6496	82.8567	70.5353	23.5849	102.274	77.1167	46.604	57.1986	120.547	105.51	59.6953	54.7673	36.1796	0.0793202	1.65308	94.6286	83.9993	82.5049	68.9194	71.7083	55.6713	116.433	19.9868	11.0695
2.79782	31.182	19.7512	35.2629	44.8653	8.28233	30.7826	55.1826	22.759	37.8956	30.5111	80.7639	61.2856	329.85	33.3263	34.9461	12.327	147.327	1.96611	102.722	89.8371	5.34534	26.1376	39.6465	8.37828	5.63217	84.8658	103.273	66.3693	20.1744	92.8159	106.926	40.3492	48.5965	107.509	104.811	82.5102	44.8118	103.796	0.0564402	1.38791	129.017	79.4869	118.529	68.994	59.8681	50.3126	111.052	18.2345	9.47288
2.89774	30.8268	20.2235	29.4709	39.9326	7.14272	26.8033	47.054	18.7639	36.6536	24.796	87.6314	51.3235	318.325	29.0663	29.4961	9.86576	123.852	1.53963	88.5929	79.1037	3.85672	21.6349	47.0478	6.6442	4.14577	85.6212	107.988	59.1714	47.3717	81.3154	111.358	45.7691	40.1142	95.6838	115.812	80.4217	36.2064	126.181	0.0400547	1.16536	137.497	67.5297	116.897	62.2868	59.4334	42.1934	118.307	16.2778	8.10424
2.99766	28.0915	22.3156	24.417	34.5456	5.98482	23.1042	39.3747	15.3493	32.3098	20.0737	82.2518	42.0285	284.17	25.3507	23.7395	7.8552	100.058	1.20558	76.3854	66.3456	2.7666	17.4012	46.1207	5.23411	13.2916	80.7497	107.843	50.9216	71.6846	88.859	102.471	55.7132	32.6355	98.2858	148.226	69.2476	29.0198	118.278	1.00283	0.978635	127.555	54.0838	105.471	53.5919	52.1924	34.0793	109.21	14.2931	6.93214
3.09758	24.6464	26.4834	20.1136	35.171	12.1685	19.8045	32.5102	12.4993	39.8387	16.212	72.2964	33.9408	244.5	22.1096	18.5858	6.23505	78.8444	0.943942	65.8509	54.5391	1.97714	13.8182	41.5104	4.10578	14.1019	81.3362	100.815	42.7408	76.9799	85.6727	88.4503	53.5478	26.3512	93.72	145.685	56.1039	23.1407	101.099	1.07724	0.818653	111.077	41.7494	90.9287	44.9714	43.2001	26.9654	94.2993	12.3889	9.40079
3.1975	21.211	25.2972	16.5048	32.6596	14.3688	16.9227	26.581	10.1516	44.6426	27.3248	83.9237	27.1658	206.412	19.2826	14.3053	4.93985	61.1138	0.739147	56.7655	44.4454	1.4096	10.9086	35.6528	12.4395	12.1198	99.6651	90.4083	35.2134	74.8219	77.6705	73.4862	47.7609	21.1921	86.3363	128.955	43.9182	18.3901	82.888	1.97246	0.6839	93.5424	31.4367	76.9792	37.2215	34.6059	21.0868	78.5146	16.9429	13.5366
3.29743	22.0587	22.0543	20.2818	28.938	14.346	14.4347	29.6233	8.23209	42.0964	37.9092	87.321	21.6166	172.489	16.8176	10.8912	3.90928	60.2415	0.578793	48.9319	36.0805	2.18609	8.58821	29.7631	14.4502	9.56056	103.314	78.7907	28.5972	67.4618	68.0055	66.7665	47.903	17.0069	103.556	108.156	33.6666	14.5831	66.5619	3.69636	0.570864	77.2851	23.2567	64.6765	31.0004	27.1874	16.3762	63.9824	21.9137	13.8987
3.39735	20.5364	26.9635	31.6298	25.0653	13.183	12.3002	33.2165	6.66961	44.9827	38.444	98.0721	17.1347	143.335	14.6678	8.23286	3.09158	91.9502	0.453152	42.1789	29.2395	5.52645	6.75274	24.3935	13.7057	7.22354	98.9044	67.248	22.9592	58.2916	58.2901	63.0257	43.3833	13.6331	104.972	106.453	25.4661	11.5474	52.8759	10.6618	0.477461	63.1324	16.9821	54.1647	25.5493	21.1034	12.6656	51.4517	37.3922	12.8672
3.49727	18.2062	26.0274	34.2059	26.6331	11.5282	10.4755	32.4612	5.40088	41.5682	34.8933	93.3237	19.0704	124.303	12.7932	6.19355	2.44389	94.5299	0.354748	41.1287	26.7349	9.19499	5.30637	19.7473	11.9347	5.32883	90.4657	56.4903	31.1574	49.0525	49.2883	75.9095	37.8206	31.1994	107.778	109.948	19.0955	12.1397	41.7614	10.5794	0.398215	51.2159	12.2782	45.2984	34.6846	27.0697	9.77163	41.0269	44.9371	23.0993
3.59719	15.7532	22.8073	41.4946	32.0662	24.1138	8.91887	56.2936	4.37215	35.7706	30.0508	82.5914	42.1546	128.911	14.0396	5.29461	1.93139	84.8139	0.277631	37.4436	22.7534	9.0317	4.16864	15.8508	9.94168	9.67015	94.0961	46.8623	37.1367	40.5652	54.1603	76.2901	32.4582	36.0533	109.539	116.272	14.2354	23.3085	32.8798	12.0369	0.330968	48.8793	8.80934	37.8609	34.8578	26.139	17.5251	32.5356	47.3038	24.8646
3.69711	15.6122	19.0053	41.4133	31.9616	31.0798	7.59245	63.8823	7.25944	35.4835	25.1643	81.9098	47.6103	118.647	13.4144	4.29085	1.52614	82.175	0.465727	33.1073	18.8203	7.60034	3.70539	12.6479	19.5139	11.575	90.2415	57.7261	37.4808	33.1499	75.3612	85.458	62.5487	33.6343	103.96	106.376	10.5707	34.4997	25.8429	10.2331	0.275107	43.1647	22.9321	31.6363	31.522	22.6708	18.1598	25.7094	68.2639	23.4235
3.79704	14.2421	22.5634	37.9822	29.3767	32.1633	6.46281	76.0188	7.65322	45.381	23.0583	73.9357	45.1408	103.62	12.1743	3.37315	1.20584	71.7176	11.5481	41.7282	22.8155	5.95921	13.8813	30.2295	21.2617	21.5125	90.2003	60.0555	34.8342	37.1053	79.6359	81.2362	66.0995	28.9817	108.704	90.8336	29.0279	35.6778	20.8794	7.8868	0.228477	71.4288	25.7237	26.4322	27.1443	18.641	35.816	28.1541	77.6154	36.8213
3.89696	12.5019	34.7306	34.4603	25.8823	30.1381	5.50094	76.2453	14.9578	50.7788	19.9544	63.6842	54.3713	88.165	15.1593	2.60306	16.7855	59.2314	14.1268	41.4742	23.1791	21.7415	27.5953	59.0031	20.0493	21.269	84.6264	57.4818	30.8139	52.5406	134.171	71.3929	60.9222	24.4361	104.456	94.9921	32.2118	32.5947	27.28	5.82325	0.190444	75.9832	23.5745	22.083	23.2859	25.3237	37.7649	26.2854	79.4732	38.5834
3.99688	19.1232	35.9101	30.0323	22.2564	26.6785	4.68206	249.071	16.2934	47.8542	16.7537	53.4497	53.6979	94.7465	15.064	1.98546	20.876	52.6553	76.5871	38.0472	20.4737	23.7539	36.5934	66.6597	20.7008	45.385	87.0173	52.3429	40.6135	60.2918	202.497	59.9786	53.4799	20.0947	96.5859	90.0137	29.2466	28.0569	26.0993	7.05211	0.159227	70.4354	19.7	18.449	24.2593	28.7053	37.6412	22.8287	76.6985	37.4529
4.0968	20.1282	34.1618	28.6924	18.859	22.7593	3.985	428.54	59.5145	41.6172	13.8272	44.1827	55.5678	98.9068	13.8863	1.50302	24.9538	43.9417	101.871	65.2857	17.228	20.8134	34.2577	64.0661	18.7389	54.8779	82.9384	46.1067	43.4268	58.8025	395.778	48.9721	46.0319	16.3169	106.08	78.2672	41.9556	23.3713	22.4988	6.09546	0.133496	61.313	15.6215	15.4129	22.2698	26.5873	32.9653	39.0653	71.2526	33.9142
4.19672	18.8306	29.7228	38.5576	15.834	18.9184	3.39121	485.325	70.305	39.8367	11.297	36.1869	50.8024	91.272	12.4147	1.13209	23.7833	54.5612	98.8124	117.117	26.283	16.6495	28.9462	57.0708	15.938	49.1902	75.6595	39.661	41.6307	53.1148	485.718	39.2255	54.4887	13.1624	104.708	64.9849	41.31	19.0936	37.2432	4.72947	0.112024	51.623	11.9804	12.8764	19.3202	22.6095	31.5238	41.7691	66.5884	29.8015
4.29665	16.7329	24.6695	39.8911	13.2166	15.426	2.88501	534.294	67.4764	34.9291	9.1733	29.469	43.7349	218.589	10.9509	0.849697	20.746	52.715	86.0234	126.342	25.7605	12.7074	23.4887	48.7199	13.1009	39.5556	67.1219	33.514	37.5452	45.9449	491.257	30.9992	51.9723	10.5808	133.852	52.497	35.7309	54.9973	37.6633	3.50301	0.0939827	42.6458	8.98027	10.7573	16.2845	18.3913	59.7608	38.6159	60.4937	25.8254
4.39657	14.4959	19.9166	43.3278	10.9902	12.393	2.45353	517.717	59.6616	29.1722	7.42065	23.9124	36.4095	247.154	9.60107	19.8006	17.3304	45.9431	71.2844	208.534	22.4812	9.44079	18.7269	40.5146	10.5541	30.1911	58.4384	27.9299	36.899	38.6899	456.594	24.2618	54.9164	8.48934	138.642	41.6816	29.0194	65.4092	33.1863	2.53725	0.078851	34.8338	6.62177	8.98693	13.5116	14.5828	62.572	60.5957	53.8313	22.231
4.49649	12.3921	15.8047	41.3421	9.11664	9.83966	2.08587	469.649	50.6964	23.6436	5.98856	19.3596	29.7074	235.066	8.39397	24.5222	14.1434	37.914	94.075	228.394	18.788	6.89999	14.8112	33.1208	8.3976	22.4011	50.2105	23.0193	33.7756	61.5907	405.613	40.1903	50.6166	6.80498	132.681	32.7222	22.7495	63.1713	27.6016	5.21604	0.0661689	28.2573	4.82312	7.5079	11.1118	11.385	75.1275	63.9711	47.1519	19.0748
4.59641	12.9657	12.403	37.0494	7.55063	7.7378	1.77272	409.627	42.179	18.7872	4.82551	15.6514	23.9354	208.469	7.32893	24.5819	11.3907	30.2826	128.391	217.171	15.4211	10.1346	11.6707	26.7659	6.62949	16.3522	47.8794	18.8008	29.5847	67.0815	350.808	45.0646	57.3574	5.4529	122.442	25.4949	17.4555	55.9216	22.3272	11.6704	0.0556519	22.8251	3.48018	6.27231	31.417	8.80232	100.686	58.8263	40.7901	16.3406
4.69633	12.7705	14.6836	32.0572	6.24737	6.03681	1.50601	348.147	34.6831	14.7258	3.88452	12.6423	19.129	178.774	6.3952	21.5318	9.10304	23.6851	125.408	195.67	12.5587	10.6689	29.7186	21.4578	5.20731	11.8209	43.6895	15.2401	62.9768	69.3133	298.359	42.8567	54.0231	4.36873	110.956	19.7619	13.2121	47.3231	17.8044	11.2678	5.48483	18.3882	3.59715	5.24008	36.2618	6.76294	97.4973	57.2211	34.9327	13.9873
4.79626	11.6183	22.6353	31.9161	13.2578	4.67857	1.27926	290.662	33.791	25.2126	3.12505	10.2065	15.207	150.659	5.57813	17.6822	7.27648	18.2659	109.497	208.617	22.5785	9.22342	47.08	40.5296	14.2878	8.4946	38.7663	31.1486	75.9095	67.3383	251.001	37.6726	47.8212	3.49959	99.598	15.2641	9.91148	39.0272	24.2124	11.6703	6.61175	22.2829	3.18563	46.3381	34.6091	5.17477	84.354	53.6473	36.0503	71.3966
4.89618	10.1852	26.0783	37.3211	30.7625	3.60557	1.08674	239.591	30.0802	27.1479	2.51313	18.8801	12.0469	130.3	11.611	14.0101	5.78929	13.95	90.8667	254.125	23.8272	9.28362	51.73	60.8171	43.4803	6.08191	33.7553	38.0003	76.9876	60.6988	209.636	31.6541	41.3037	2.80298	93.9518	11.7614	7.39142	53.6598	24.6335	9.65153	9.09024	60.345	2.61279	82.8187	83.6234	3.94891	69.2444	70.5205	34.9582	86.1696
4.9961	11.1624	24.6405	36.7243	42.2954	6.85157	0.923534	195.65	32.0169	27.1125	2.02052	54.601	9.52116	110.303	12.8624	10.8645	4.59316	10.5807	73.4743	250.06	21.3039	7.88931	46.0841	66.4869	62.5728	4.34461	29.0059	39.3683	71.7482	52.4398	174.233	25.8479	35.3073	2.24464	130.536	9.04722	5.49008	62.759	21.755	12.765	13.6068	92.3246	2.0478	85.0829	99.9508	22.6602	55.2861	72.8903	32.5808	84.3047
5.09602	10.6087	21.3666	33.4426	44.1199	7.96939	0.785309	158.65	29.5771	24.2773	1.62426	64.2933	7.51306	92.3124	12.3262	8.31183	20.6415	7.98567	58.5817	228.488	17.9761	6.21668	38.2114	63.0106	63.5184	3.09926	24.6879	37.5953	63.5806	52.0956	144.328	27.7784	30.0469	1.79721	138.719	6.95134	4.06675	60.2418	18.1133	11.2707	22.6022	96.3569	1.55806	76.8081	96.5543	41.921	43.4596	66.7536	29.541	76.5849
5.19594	9.49707	17.7002	33.2155	41.437	24.4156	4.66015	128.361	25.6875	46.2252	11.9293	75.4984	5.92218	79.7939	26.6679	19.245	25.3516	6.00561	46.3426	202.353	18.1941	4.70504	39.6717	55.7123	57.075	2.20893	20.8651	38.7698	54.4886	49.9719	119.281	25.9339	25.5207	1.43869	134.212	5.33668	3.00682	55.2112	14.6601	23.8975	23.1124	88.6112	1.16123	66.2318	85.8036	44.3275	33.8553	57.4019	26.2491	67.3952
5.29587	8.25873	16.1727	30.3897	52.2922	30.9043	5.89478	103.356	39.3161	50.9574	29.2032	88.2458	9.98888	67.5283	29.7159	20.9915	24.3779	4.50481	36.4974	176.678	18.7516	3.47804	36.1482	65.7402	76.1924	1.57352	17.5416	36.9275	45.5958	53.0967	98.4257	22.568	21.6587	1.1515	124.511	4.09474	2.22036	49.0078	11.6941	23.2318	20.9498	97.0848	9.49196	56.076	73.237	47.9029	26.2327	47.6799	22.9659	58.4426
5.39579	7.07459	13.7855	26.612	53.0185	31.7576	5.94977	103.479	40.6719	49.2822	33.2754	85.2482	10.6942	64.5919	28.5366	21.0294	21.3506	3.37264	28.6703	179.274	16.6409	2.53398	30.2354	73.5825	100.049	1.12053	28.063	43.3519	37.4778	52.936	95.0554	31.2903	22.8294	0.922097	113.137	3.14048	1.63833	42.1714	9.25644	18.8213	18.1784	111.915	11.6531	64.6891	61.1895	76.3715	35.5533	38.7988	19.8493	50.324
5.49571	6.01149	11.3077	22.71	49.1359	29.6474	14.0511	95.5903	37.1455	43.4352	31.651	79.4237	28.2606	57.4319	25.9511	18.4153	17.8729	2.52132	22.4886	165.79	14.0005	1.82923	25.2265	70.787	98.8822	0.797726	31.9493	44.1372	32.4678	48.3677	93.3296	60.062	21.0245	0.739063	124.757	2.40777	3.85078	35.1198	7.29627	14.2142	15.4971	107.052	11.0421	60.4725	50.5205	78.2126	34.534	31.1718	16.9864	43.1852
5.59563	5.08562	9.0628	19.0706	43.4905	26.1847	16.3015	84.3019	32.0818	40.0385	27.8994	71.0644	32.7933	58.9105	24.624	22.7235	14.6032	1.88281	17.6247	147.606	11.5246	1.31269	25.7946	65.0549	87.7914	10.4284	32.0559	41.7324	27.3824	53.6096	106.126	67.1569	18.4506	14.7519	122.54	4.82	4.1854	59.2481	5.73801	10.3941	19.2941	97.5728	9.3873	52.8375	63.8839	69.6105	47.1839	24.8413	20.0016	51.2523
5.69555	10.0107	13.9594	28.7811	37.5011	26.1185	27.7139	72.1817	30.7399	34.4056	23.6616	78.8088	31.4168	56.9393	22.2837	21.5192	23.0797	1.77625	13.8061	129.194	9.39758	7.03399	22.4704	56.5502	87.0188	11.8485	30.1394	41.6285	29.4926	54.42	107.91	63.7897	15.8785	17.9101	116.785	22.754	70.3443	69.5952	33.4688	7.48016	22.1015	92.8377	7.52111	57.5531	62.8537	58.0223	47.4519	19.6924	20.8472	49.8833
5.79548	23.2342	40.8069	46.9934	96.8703	23.9885	30.2734	68.5135	89.2928	28.3872	23.0789	94.6599	27.7036	70.5924	39.3376	18.3721	23.7849	1.52963	11.9561	113.408	25.0735	24.5294	72.9371	64.0666	111.682	20.9722	27.2616	38.8906	38.7895	69.3238	100.563	56.037	13.552	16.9663	107.556	65.5523	285.84	66.911	38.745	10.252	20.7502	82.4442	5.80749	52.9144	56.3154	46.6668	41.7102	30.1958	20.3365	46.6395
5.8954	26.5603	62.2752	51.4345	159.617	20.969	28.9964	61.4161	103.047	22.8273	20.5846	98.3627	23.3827	79.9129	42.3849	14.8804	21.4603	1.25351	9.88187	145.77	26.6479	26.6951	105.226	72.3557	109.59	30.5958	24.0475	58.3353	45.262	70.4152	89.4701	47.0657	11.5249	14.7151	120.921	89.472	427.62	59.1031	35.7785	68.604	18.2497	70.1772	4.37406	62.0823	48.2691	71.6713	34.5117	31.4417	21.7825	41.5696
5.99532	25.638	64.2483	56.4017	175.141	17.7347	26.2406	53.1497	98.104	35.0455	17.5672	90.6626	19.2388	76.037	40.2437	11.6942	27.3585	0.996759	7.97332	153.488	23.8787	23.358	100.373	69.5312	96.9781	28.8087	20.8521	65.4055	45.2524	64.9496	77.4531	81.9207	9.78637	12.2679	119.674	89.7389	425.64	64.8041	55.1919	104.052	15.6452	76.1376	3.23671	58.3072	95.0514	126.076	27.6744	28.7426	25.2014	36.2637
6.09524	23.1156	62.1424	54.0396	168.212	14.6496	29.3255	44.9342	86.421	36.7199	14.6352	78.9553	15.5828	101.84	36.429	9.02251	37.7741	41.7205	6.3497	143.921	46.9922	18.6725	85.3882	61.9346	81.4962	23.6595	17.8638	65.1296	41.8333	56.8791	65.9125	229.098	12.0417	10.0313	112.215	82.713	369.91	69.012	100.077	94.5604	13.2702	71.1475	2.36413	51.033	104	131.96	35.8387	24.6926	26.0363	31.3161
6.19516	20.1737	54.5062	51.4383	151.744	11.8886	28.337	37.3753	73.2946	35.1585	12.0246	66.6849	12.4961	102.256	32.3122	6.88006	37.6144	56.8315	5.01978	193.448	48.0973	14.246	69.4878	95.8708	66.5249	18.2542	24.7164	60.7805	36.8782	67.4889	68.6734	456.137	11.6071	8.12106	102.515	72.3153	301.186	63.8463	102.988	74.7967	11.2047	62.1827	1.71026	43.4712	97.3333	118.514	34.3681	20.4992	25.2645	26.9115
6.29509	28.0818	46.6568	46.0332	132.296	9.51566	25.7506	30.7255	60.9171	30.835	9.79858	55.333	9.95595	92.8692	28.4012	5.20639	33.4535	56.577	3.95179	203.696	42.5874	10.5815	55.4719	102.513	53.3673	13.6261	36.5214	62.8988	47.9052	73.2741	64.7636	513.864	10.3634	6.54047	92.4132	60.2314	236.46	55.3182	105.033	55.8906	9.44229	52.4721	7.06783	41.8573	85.2319	99.2458	29.6102	16.6754	23.5568	24.923
6.39501	28.8411	42.594	54.7121	113.054	7.53252	22.7066	25.0409	50.0619	33.9336	7.94506	45.4281	7.89821	80.5874	24.8602	3.91995	28.2258	50.021	3.10349	191.001	35.7979	7.7325	43.8989	96.2032	42.3513	9.9819	40.5723	60.0262	60.8661	69.7629	58.0053	489.649	8.98225	6.86878	82.7232	88.4115	181.596	46.2522	92.8446	40.6583	7.95056	43.4037	14.8431	55.2014	72.1945	80.0353	24.2543	13.3945	21.3658	22.1219
6.49493	26.7134	36.2906	58.1593	95.432	5.909	19.7086	27.5536	40.8766	31.761	6.42265	37.0534	6.24784	68.3386	21.7196	2.94137	23.1626	41.6161	2.43388	171.074	29.4554	5.59294	34.6007	84.6062	33.3783	7.23121	40.2375	54.5602	63.0922	62.1989	50.4163	430.876	7.68945	6.20276	76.1428	90.5549	137.526	37.8714	115.299	29.1824	6.69231	35.4805	16.0976	53.4078	60.0652	63.133	22.248	10.6728	25.0409	19.2614
6.59485	25.7819	29.7602	54.9585	88.2088	9.13156	33.9096	32.6436	43.9382	42.9878	5.18241	48.3208	4.93296	57.246	30.8816	2.20211	29.0323	33.4078	1.90721	150.307	24.0138	4.01886	27.2206	71.6709	27.8733	5.20318	37.5827	48.0022	60.4925	53.3801	43.0112	362.275	6.54809	5.26991	97.5699	81.696	123.674	38.0481	147.907	20.8006	5.63256	28.7956	15.3017	47.2458	49.4739	61.6033	57.9344	10.173	26.039	26.0661
6.69477	23.2437	23.8492	51.7627	94.2874	10.1878	56.7663	32.6793	40.7458	43.4048	16.3647	80.0414	3.88999	47.6337	31.7787	1.64611	28.0982	26.2165	1.4938	130.749	34.0873	2.87539	21.3958	59.3057	22.752	3.72827	36.743	41.2587	54.5601	44.7222	36.2548	296.57	24.6453	4.35095	139.607	72.2542	102.493	34.3135	140.799	21.7117	4.74059	23.2665	13.0287	40.4173	40.516	53.6839	77.8311	8.92732	25.3658	26.3461
6.7947	20.2846	18.8359	46.0635	89.5336	9.91344	63.8592	30.186	35.4522	39.0812	19.249	85.6845	3.78778	39.4884	29.6829	7.05603	24.6805	20.2643	1.16961	113.198	32.918	2.05145	16.8104	48.3224	24.3255	7.53596	66.8382	34.8462	60.391	36.8744	30.3175	247.202	28.0171	3.54118	149.609	60.5718	97.9716	29.3337	121.126	17.9991	3.99005	18.7467	10.4479	34.1069	33.0692	44.2538	75.417	7.50136	23.7129	24.2453
6.89462	19.9425	14.7358	39.6923	80.2897	8.97731	61.8618	26.62	29.8729	33.1463	23.657	82.5726	3.36718	32.6679	26.6876	8.22868	27.7729	15.5013	0.915582	98.502	38.4174	1.46086	13.2051	46.8126	34.1119	7.55502	78.782	29.031	63.5976	30.0718	25.2183	200.794	26.4127	2.86105	145.256	49.2199	83.6167	24.3368	99.6155	18.2371	3.35853	15.0782	8.07166	48.1061	26.9384	35.366	65.2689	6.1468	21.5474	21.4599
6.99454	22.0508	11.4551	33.5369	69.762	18.5929	56.2821	31.737	24.7389	27.1273	23.1088	73.528	2.8556	26.9938	23.6014	7.64572	25.9207	11.7715	0.71658	85.2935	39.0845	1.03901	10.3722	44.7503	34.3777	10.8689	80.3061	23.923	60.4862	33.0742	20.9028	176.867	23.3875	2.30269	136.108	43.3076	67.4219	19.8331	80.1213	29.8041	2.82708	12.1135	6.08108	53.414	21.9191	33.8499	53.5856	4.96005	21.141	18.6599
7.09446	21.027	8.8665	33.4133	59.4928	22.0399	49.6596	31.8561	20.2886	33.339	20.6255	62.8716	2.35726	60.6954	20.7168	6.46903	22.3915	8.89261	0.560804	73.6826	34.539	0.738353	15.6687	58.1806	30.7918	10.2006	76.1771	19.5377	54.2859	55.2986	17.2861	148.799	20.2009	1.84906	124.302	36.201	52.628	15.9842	84.8878	36.3101	2.37991	9.7244	4.5002	49.3886	17.823	29.2388	42.7874	31.3883	19.8571	16.0886
7.19438	32.4971	6.8426	76.4052	53.8055	37.8327	43.1183	39.8925	16.546	32.5774	17.609	52.5473	1.9143	68.4726	18.1229	5.21401	22.5408	6.69271	0.439024	63.5804	29.0097	0.524403	15.0879	58.9699	26.0443	8.36599	83.4365	21.241	46.9286	61.7269	14.2746	148.583	17.2668	1.48277	114.502	29.3651	40.2714	12.7915	76.6564	31.4319	2.00361	7.8022	3.2866	52.5643	14.4866	34.7348	38.3674	39.0794	18.1044	13.8149
7.29431	34.291	5.2703	124.777	46.9779	50.9291	37.1137	40.8444	13.4499	28.8654	41.2552	43.3301	1.53895	223.695	15.8294	4.08622	23.5648	5.02337	7.40341	54.8331	75.013	0.372254	12.8787	53.9688	21.34	6.45036	82.1754	31.9343	39.518	59.4967	11.7778	152.415	14.6926	4.51407	112.576	43.0061	30.8726	10.1902	64.47	24.4022	1.68691	6.25743	2.37637	82.1195	15.632	32.7108	32.056	52.3767	16.1539	11.8386
7.39423	34.9338	4.05396	136.582	40.1801	53.57	31.792	38.1818	10.9122	24.2567	46.7039	52.6559	1.22952	281.538	13.8164	3.14776	21.3853	7.47074	9.00669	47.2767	79.4584	0.264118	10.4952	46.8024	17.1584	4.81322	76.4464	35.8312	34.918	53.4037	9.71309	139.244	12.4777	5.79925	105.236	45.034	23.3531	15.4003	52.4405	26.8231	1.4203	5.01727	1.70498	82.3718	14.552	28.0404	25.8402	52.5083	14.1789	10.1351
7.49415	32.2467	3.11535	130.766	47.0964	50.628	27.1606	33.9171	8.84334	19.7367	44.3163	57.7411	0.97868	277.502	12.0555	2.39858	18.2261	7.62759	10.8342	62.2091	71.1269	0.187326	8.38353	39.3077	13.6362	5.94526	68.6852	53.9571	29.8646	46.0202	8.00797	119.699	10.5876	5.81454	95.9916	41.0267	17.5113	16.0151	41.9395	29.31	1.19578	4.02177	1.21561	84.1344	19.5513	22.9098	20.4233	47.1972	20.691	8.67246
7.59407	28.4709	2.39212	117.399	46.4652	45.0542	23.1694	29.1792	7.16203	15.7245	39.0179	72.564	0.777381	250.041	10.5171	1.81491	15.0388	6.82281	10.2023	77.6658	60.0439	0.18049	6.63639	32.345	10.757	5.3622	62.9219	60.5739	28.053	38.6591	6.60022	99.191	8.98034	5.15979	86.463	46.2553	13.0544	17.2669	33.2434	24.6339	1.00671	3.22359	0.862131	75.8081	36.9825	18.2131	15.9604	40.1842	23.6219	7.41911
7.69399	24.583	1.83574	101.688	49.9994	38.5754	19.7484	31.2427	5.79826	17.6056	33.0703	71.9	0.617073	216.132	9.17403	1.36718	12.1884	57.6415	18.4521	76.9803	49.4953	4.07266	5.23137	26.2545	15.015	4.3237	55.9749	60.3563	26.4186	41.368	5.43938	80.2536	7.61619	4.34857	77.3638	43.44	16.2433	30.5169	51.7984	18.8968	0.847485	2.58325	0.608553	67.8718	40.1639	14.242	12.39	35.2331	25.2919	6.34612
7.79392	20.9781	1.40844	86.1985	47.6178	32.1517	16.8251	47.9696	4.69337	16.5958	27.4447	68.407	0.489941	182.91	8.00188	1.02714	9.77665	72.007	26.1972	70.543	40.3838	4.76529	4.11573	26.4461	15.1121	3.59743	80.0551	56.3471	23.5659	70.2797	4.47975	86.0797	16.4698	3.57541	75.0828	40.368	15.3432	32.9457	99.1478	13.9216	0.713312	2.06987	0.42772	64.6585	48.4114	14.7517	18.8226	112.093	25.0627	5.42797
7.89384	17.7885	1.08048	72.0785	60.1533	26.2716	14.3313	52.6451	3.79877	14.4347	22.4991	66.9792	0.389408	153.052	6.97915	0.770476	7.79445	69.7152	25.8532	70.6223	32.8009	4.27274	3.23503	40.6548	28.5081	2.79351	104.713	64.379	20.2874	77.846	3.68818	89.2163	17.6988	2.90324	119.161	34.7522	25.7035	30.6533	108.819	12.6882	18.7335	1.65856	0.299389	69.2202	46.8982	19.3108	19.8876	243.836	23.6939	4.64249
7.99376	17.8378	0.828839	59.7397	65.5858	21.1427	12.2056	65.1073	5.13933	11.9979	20.3629	65.3209	0.309922	127.276	6.08702	0.577412	6.19155	60.8216	22.6695	64.9714	26.5879	5.47504	2.54172	43.3887	30.8254	15.9353	111.424	64.7039	17.0319	74.7798	3.03369	81.9096	25.6419	7.03097	131.223	55.472	26.2754	26.6363	98.7445	10.047	22.4205	1.32921	0.208673	63.3068	48.3076	18.763	17.8241	294.957	21.7016	3.97059
8.09368	16.3558	0.635888	57.6584	68.4704	16.8115	10.3942	77.8128	5.14647	11.0467	54.5406	69.1523	0.247061	126.832	5.30961	0.432573	12.6631	51.781	18.8517	57.7136	23.6547	13.8828	1.99662	40.6819	28.4447	17.602	108.148	60.7169	14.0345	66.9979	2.49248	97.1136	26.0636	7.6564	128.819	58.0739	24.0512	22.3078	83.2263	14.272	25.527	1.06542	0.144819	54.8624	44.1398	16.3194	14.8885	285.899	20.5602	3.3959
8.1936	21.7535	0.487759	51.9851	92.3333	13.2378	8.85103	79.1428	4.63708	9.48707	62.9143	74.1234	0.197345	114.859	4.63323	0.324062	13.7419	50.1587	15.2602	57.212	19.9205	14.6043	8.02037	44.331	37.3908	22.3158	99.7454	54.5854	11.3991	68.173	2.04462	94.4728	31.0649	7.00293	143.932	63.6521	20.1087	18.2836	72.4011	19.4265	23.924	36.398	0.100005	49.9933	53.0151	13.4385	14.0812	278.059	18.8595	2.90438
8.29353	23.0659	0.373955	82.921	95.7258	10.3403	7.53681	79.9482	22.7898	16.713	60.1128	69.2261	0.158041	99.5288	8.02041	0.242795	12.6538	46.1662	12.1744	57.818	16.4034	15.948	9.66404	41.9496	36.967	20.2755	89.1239	47.6553	21.5644	67.0092	1.67376	84.0483	29.6849	5.98289	142.105	97.3939	16.03	14.7879	59.8597	19.6962	21.0269	47.2453	0.0686984	43.2648	51.297	10.7327	12.0584	246.414	30.3856	2.48403
8.39345	29.272	0.286744	90.2158	89.6506	21.9574	6.41742	74.2078	27.5419	18.1179	58.3417	60.6946	0.127072	84.3391	8.61559	0.181913	10.8609	39.2571	9.63415	53.3866	13.3771	13.9712	8.83439	41.3037	32.8258	37.7159	85.3685	40.7268	29.98	62.1073	1.36668	81.9969	27.264	23.3238	133.099	100.872	12.4269	11.8605	48.2755	16.1796	24.3173	47.0611	0.0467052	36.685	48.7415	8.41643	9.84712	208.184	35.8792	2.12458
8.49337	31.7623	4.87929	86.1444	79.8033	26.2452	5.46433	65.6362	26.6369	16.8481	115.276	51.4568	0.10264	70.6215	22.6631	0.136375	8.99561	31.9341	7.5889	47.4993	26.9583	11.1753	10.0623	37.2527	27.6367	37.295	78.1113	34.2455	32.1472	54.5417	1.113	87.3075	27.5437	54.6268	121.526	97.7272	9.46794	9.46046	53.0984	12.2925	23.5067	55.1214	0.0310933	44.0594	53.4782	23.5548	7.84	171.147	37.4474	1.8172
8.59329	30.0718	6.2229	77.2292	69.0426	26.3431	15.1888	56.308	23.6336	14.5478	179.965	42.7931	0.0833549	70.3581	36.8562	0.102282	7.30618	41.7798	9.87895	41.5618	27.6866	8.529	22.2732	35.7245	25.422	31.2337	70.6819	37.1324	32.47	46.3718	0.904506	92.7669	30.3027	59.2206	109.519	85.909	28.2335	7.51759	48.2172	9.01472	20.8964	60.7722	0.0199384	81.3446	50.1024	30.888	24.6209	138.385	37.1603	1.55434
8.69321	32.1254	16.066	72.0722	60.2009	24.2791	27.7653	51.367	20.118	12.0384	188.298	71.571	0.067866	67.1164	39.0881	0.0765196	5.86771	74.2091	9.52467	36.0836	24.5418	6.33633	29.4552	31.7827	21.8018	24.3335	91.9206	56.2296	44.0663	38.6124	0.734629	86.1594	50.2985	54.0816	98.0196	71.7743	33.7355	24.449	40.6837	16.0588	42.9356	57.1532	0.0120159	84.0062	43.8952	40.9762	27.6324	124.925	90.826	17.6806
8.79314	30.2317	21.7752	63.8159	51.4485	21.2691	126.882	44.9502	16.7543	9.69862	173.199	79.6729	0.0553089	59.6028	44.7579	7.74494	4.6814	110.725	8.27075	31.2112	20.6381	4.63077	27.5574	43.6621	18.0061	20.6302	121.578	63.2408	46.8441	31.7038	0.597723	74.7601	51.8255	46.1695	181.505	58.2023	32.3934	29.0042	33.1451	20.8118	45.4346	50.1106	0.00648739	75.9645	37.1906	104.15	25.3169	106.61	166.233	31.1025
8.89306	33.7829	28.8015	54.8251	43.431	18.0143	157.858	38.289	16.6241	10.6114	150.176	75.552	0.0450426	51.1477	46.5014	9.68903	3.72024	113.144	64.4202	26.9485	16.9845	3.34953	23.2793	45.0688	14.5476	16.1684	129.919	63.0707	57.1327	25.7797	4.11451	62.3156	54.3658	38.1993	225.986	76.2115	27.7043	27.9808	26.5294	18.2892	41.6453	42.3594	0.00277552	68.233	30.9468	182.673	21.3686	92.2477	226.939	33.3518
8.99298	32.3411	28.5298	46.2366	36.3805	14.895	158.446	53.9968	14.9179	9.90655	126.227	66.7475	0.0365309	43.1199	43.5919	9.21635	2.94947	101.24	103.191	23.248	13.8478	2.40686	18.8884	41.6104	11.5959	12.1734	126.374	66.1076	58.2362	43.5231	5.46021	55.7562	49.9876	31.1139	259.953	85.8255	22.3635	40.9971	22.9752	14.2832	36.2934	36.497	0.00043552	58.7229	42.7368	208.184	17.329	76.8989	252.589	34.9564
9.0929	29.428	25.3079	62.5493	30.3243	12.0957	146.498	59.5921	12.7721	8.57207	104.252	56.8269	0.0294642	36.0057	47.2906	7.88492	8.5888	84.7911	104.778	20.0476	22.0885	1.7222	15.0586	57.0633	9.16464	8.96235	116.706	63.5396	76.7932	48.1336	5.67967	56.0079	43.8398	34.1715	294.692	80.5661	17.4678	42.2752	18.9547	10.611	30.996	55.8082	-0.000904927	49.6784	45.9748	193.201	33.7317	62.7116	282.231	32.6146
9.19282	25.8001	21.2332	138.431	25.1956	9.68599	130.318	62.6392	10.67	7.10271	85.2212	60.324	0.0237056	62.5149	45.0093	6.39373	9.79549	68.3457	92.937	17.2845	45.4422	1.2289	11.9096	58.87	7.20348	6.51211	104.365	58.0167	80.7633	46.8209	5.35085	50.6472	37.7181	31.3465	292.584	85.2859	13.3717	38.5685	15.2694	7.69696	26.2472	58.2377	-0.00160487	41.7263	62.4768	205.091	35.4858	50.453	330.807	29.0427
9.29275	22.1955	17.2546	161.646	20.8909	7.67002	113.644	61.3676	8.79403	5.72716	69.2361	83.9136	0.0192705	70.7551	40.7841	5.02827	9.18624	53.7767	77.7167	14.9006	46.8058	5.90789	9.38439	54.3384	5.642	4.69434	106.588	52.2686	86.8632	43.2444	4.78789	53.8022	32.1876	26.8133	274.754	86.1604	10.1051	41.9331	12.1493	5.51635	22.1447	53.5534	-0.00202576	34.94	62.807	194.466	31.751	40.2423	389.024	25.325
9.39267	18.9037	13.7491	158.969	17.2981	6.01835	98.0481	57.98	7.19243	4.53507	56.0389	85.8208	0.0159815	67.3185	36.1913	3.8811	7.95335	41.642	63.0954	12.8447	41.5286	6.58652	13.0563	47.3503	4.40875	3.54739	110.907	45.7012	102.124	37.9003	4.15683	49.9651	39.29	23.0636	251.194	77.2495	7.5721	39.126	9.60333	17.1498	18.6538	60.4225	-0.00239451	29.2191	56.8032	167.241	26.5001	31.9195	405.211	21.8653
9.49259	16.0128	10.8186	144.718	14.3107	13.1311	84.0957	51.8315	5.85645	3.54665	45.2532	78.5543	3.06029	62.7105	36.7953	7.74732	6.61789	33.9551	50.4187	11.0722	34.9361	5.81186	12.357	43.7335	3.43967	2.61714	106.387	63.9239	102.447	32.1825	3.54132	43.3517	64.2185	19.152	226.533	65.2494	5.6419	34.047	7.56357	20.5788	15.7023	57.7207	-0.00270501	39.005	48.9172	136.882	21.3495	27.1041	395.132	21.237
9.59251	13.5235	18.5452	126.362	11.8323	15.7305	71.8919	44.7752	27.4982	2.74925	36.4919	68.1643	4.02951	55.0827	34.2144	12.4634	5.38904	33.2751	39.9352	9.54399	28.7562	4.6649	33.0772	38.123	2.68116	1.90395	97.4288	69.9528	95.5335	26.7751	2.97979	42.1071	65.9775	15.6288	202.826	72.9429	4.18754	28.5376	5.94515	17.7451	13.2139	50.9961	-0.00275847	42.8285	41.0674	139.312	16.8689	22.3486	369.632	19.9108
9.69243	17.7863	19.6775	107.641	9.77937	15.8028	61.3449	37.8072	33.1304	2.11762	29.4013	57.4539	4.03299	47.0054	30.7023	12.6967	4.33467	29.4169	31.474	10.31	23.4477	3.56707	34.6216	32.1202	15.2809	16.4057	86.654	68.8038	87.48	34.4461	2.48636	54.024	68.9608	12.639	180.9	85.1284	3.09996	34.9664	4.66768	13.7552	11.1183	43.2881	-0.00255967	39.4713	33.998	137.636	13.1807	18.1039	336.037	25.7566
9.79236	41.3934	17.9944	90.2887	8.08097	14.571	53.3121	31.419	32.0091	1.62359	23.6759	47.6154	3.63189	39.5093	27.127	11.1984	3.46155	64.9368	24.7346	11.335	19.0399	2.65311	32.2905	26.4856	18.6994	20.3195	75.5727	63.7317	78.0443	35.1128	2.06263	60.3923	83.2492	10.1723	161.009	81.0084	2.29082	46.3041	3.66221	10.1835	9.35463	35.9306	-0.0023534	37.2181	27.9227	120.612	14.2241	14.5035	299.187	25.7157
9.89228	47.2309	15.3459	74.9824	6.676	12.768	45.9086	28.9038	28.3872	1.2406	19.0592	39.0618	3.10158	32.9367	23.801	9.22984	2.75249	73.4414	19.4063	31.3883	15.432	1.94048	27.2464	21.5294	23.744	18.3409	76.4798	67.6135	67.1915	38.0877	1.70415	57.3588	79.8312	8.1663	143.142	70.5863	1.69097	50.1075	3.0365	7.37416	7.87064	29.4327	11.1164	52.6009	22.8279	99.7191	12.8498	14.8443	262.172	23.5517
9.9922	45.5594	12.5921	61.864	5.51497	10.8162	39.3341	25.4258	24.1589	0.945514	21.0034	32.339	4.14546	27.3333	20.8162	14.729	12.0592	68.5713	15.2113	36.0779	12.4975	1.40436	22.0965	20.308	23.2192	14.8968	98.4557	65.4194	56.4128	36.7824	1.40394	50.3857	71.1424	6.54683	127.179	58.6786	1.24745	46.6674	2.45235	5.28034	6.62208	23.9182	14.1985	51.6947	18.6124	79.8282	10.774	13.468	226.873	20.8015
10.0921	44.262	10.0959	52.4431	4.55555	8.94454	33.6065	33.0187	20.1171	0.719266	19.7265	26.5127	4.16877	46.4607	24.8294	14.9762	14.2813	58.7459	24.3831	34.8635	10.1172	2.93273	17.6124	31.7541	20.6161	11.429	104.121	59.9837	46.4867	34.2127	1.15438	42.3195	61.6157	5.24504	112.957	47.4374	3.01278	40.5746	1.95442	7.38741	9.87584	19.3415	13.6357	45.9802	15.1511	62.6894	8.70107	11.9097	194.347	18.0694
10.192	44.2898	7.97696	43.8541	3.76277	7.26467	28.6676	34.2771	16.5501	0.546261	17.2819	21.6062	3.762	49.4808	24.3631	13.1981	24.4422	47.9994	24.7618	31.623	8.18897	17.6588	13.9281	34.0474	24.6886	8.50461	100.736	53.0932	37.7578	30.1066	0.948057	36.8741	53.8031	5.96631	100.307	41.683	3.28729	50.4758	1.5471	6.60415	10.5326	15.5929	11.6697	39.4198	12.3216	53.6547	6.88413	20.4723	165.396	15.5722
10.292	40.5728	6.24314	36.3481	3.1079	5.81834	24.4329	32.2721	17.8006	0.414476	14.6081	17.5425	3.21586	46.0229	24.0953	10.873	25.639	38.0985	21.9647	27.914	6.62781	19.937	10.9743	34.0969	37.0949	6.21868	92.9531	51.1431	30.317	25.6297	1.40889	49.3217	60.96	11.4601	89.0641	34.8165	2.96625	49.5254	1.22054	5.19169	9.67805	12.5467	17.9907	39.8392	10.0145	52.7591	5.38282	21.9114	143.79	18.557
10.3919	35.6897	4.85539	29.9501	2.56695	4.60831	20.8136	28.7896	16.5113	0.314355	12.1041	14.2101	2.66588	40.396	22.17	8.63068	23.299	29.6744	20.5954	133.127	5.36409	17.6677	8.70408	31.0211	38.0924	11.4033	83.0805	78.3128	27.7933	21.3594	31.1494	63.2176	203.805	12.0538	79.0763	28.229	2.4628	45.6547	0.961426	3.86852	8.44235	10.0836	19.4865	36.3529	8.13624	46.136	4.17989	20.2659	123.641	18.0844
10.4918	30.7571	3.76018	53.9829	2.12	3.61693	17.7252	24.8361	14.368	0.238602	9.91345	11.4938	2.16913	52.9334	19.8044	12.6862	19.8702	22.8184	22.9389	180.655	25.5115	14.2097	6.86754	26.8103	34.401	11.2479	72.7011	88.3959	34.3831	17.5482	42.8041	63.5025	229.534	10.8903	70.206	30.5672	21.0098	56.6113	0.756896	2.8103	7.21295	8.09793	24.221	31.4766	6.60852	38.1022	3.23245	17.5165	113.237	16.4023
10.5917	26.2202	2.90381	154.822	7.63427	2.81741	22.5187	20.9508	12.1076	1.00614	8.06298	9.28756	1.74439	52.8135	17.4627	16.45	16.4014	19.8852	21.0573	183.224	77.7633	10.8775	5.40533	32.8449	29.2234	9.41077	62.6904	88.3158	35.2563	14.2753	45.05	57.4242	215.792	10.9695	62.3297	28.2452	25.2631	55.4855	0.595658	6.05039	6.10895	27.3788	23.0495	26.6953	5.36667	30.4828	31.1478	40.3285	113.999	14.4238
10.6917	22.4378	2.23795	203.115	9.50601	2.18057	31.544	17.3982	10.0273	1.23575	6.53016	7.49966	1.39248	47.8352	15.3074	15.8233	13.2955	50.1585	17.8941	169.413	118.409	8.09557	24.6566	174.66	24.0049	7.32825	53.4913	82.5822	40.1611	11.5321	42.6909	49.072	190.883	9.7517	55.3364	24.2454	23.5971	59.9605	0.468786	5.81331	5.15455	32.5658	29.9251	22.4458	4.35757	23.9293	70.5489	77.148	108.866	16.374
10.7916	31.5351	1.72239	229.328	9.59238	1.67839	32.8272	14.2851	8.22393	1.20777	5.27485	6.0529	1.10638	41.4526	13.3816	13.6074	10.666	56.9089	14.6491	150.821	151.978	5.92328	26.9132	296.169	19.3304	5.49828	45.2903	74.0706	39.7117	26.844	38.3406	40.5111	164.82	8.22456	61.8528	19.9821	49.9471	62.7733	0.368933	11.0444	4.34222	31.5058	28.893	18.8036	3.5378	22.4776	76.0516	90.0225	107.465	24.277
10.8915	42.9558	1.32463	228.804	8.86959	1.28571	30.8304	11.6309	6.70732	9.03457	4.25389	4.88354	0.876676	35.1257	11.6838	11.065	38.273	105.043	12.6264	132.003	143.424	4.28774	23.9287	324.233	15.3766	4.03991	50.9293	79.5247	56.5069	31.7321	38.4318	32.6922	140.875	6.7634	73.1799	23.3327	53.393	57.6587	0.2903	29.0396	3.65541	28.0038	24.7926	15.7278	2.87194	22.5339	68.6752	86.133	101.342	31.1348
10.9914	119.149	1.01797	209.812	17.1358	0.980895	27.64	9.41013	5.45271	11.4978	3.42709	3.9393	0.693318	29.4112	31.8195	8.71618	64.4779	119.186	10.4113	160.589	123.504	3.08251	26.065	307.466	12.1371	2.93209	324.764	93.6036	61.0806	31.3266	88.2001	25.9712	119.883	5.4906	88.0746	22.2083	49.3596	54.2783	0.228092	28.5545	3.07645	23.848	19.9732	13.1461	2.33121	35.0522	62.7865	75.7277	115.804	31.0101
11.0913	139.21	0.781783	189.166	25.2083	0.745858	24.2049	7.57695	4.42439	11.3748	2.75926	3.17711	0.547993	24.4662	64.4772	6.73452	67.4072	111.422	8.39005	184.399	104.44	2.2061	25.2693	271.94	9.53245	2.11225	604.087	95.4151	58.8802	28.4779	183.219	20.4016	101.825	4.42708	104.879	19.3533	41.4675	47.4485	0.179057	23.2223	2.58885	19.8309	15.477	10.9849	1.89215	78.1359	82.6891	90.2768	118.885	29.6588
11.1913	135.414	0.600315	164.258	62.0599	0.836315	20.9338	6.07834	3.58607	10.1409	2.2208	2.56239	0.433303	20.2792	76.7604	5.13984	61.1728	95.5171	6.67711	178.135	86.1545	1.5742	21.6207	231.154	54.2319	1.51469	715.937	92.9801	53.2821	26.4252	214.107	15.8943	86.4154	3.55615	113.11	16.0895	33.145	39.8733	11.6725	23.2255	2.17856	16.2617	16.5487	9.17791	1.53567	85.3788	79.6793	87.0518	114.917	26.6918
11.2912	122.515	0.460951	139.451	75.9731	0.81658	17.9819	4.86213	2.90483	8.55217	1.7872	2.0665	0.343209	16.7748	75.2758	3.89138	52.1358	78.0726	5.27682	161.556	76.6683	1.12109	17.6369	191.694	66.3569	1.08318	731.554	89.5486	46.3187	30.9727	222.041	12.3059	73.3122	2.85036	110.106	13.0077	25.7354	32.7468	14.1289	18.9948	1.83329	13.2182	29.6641	7.66768	1.24621	77.9982	68.7925	76.8267	106.873	23.3892
11.3911	107.108	0.354079	171.988	76.1934	213.522	15.388	12.9509	2.35237	6.97445	3.74327	1.66651	0.272898	13.8605	79.3152	2.93033	43.0191	61.983	4.15372	142.6	73.4726	8.49105	59.302	156.42	64.0983	0.773316	841.907	81.869	39.1617	30.5684	214.067	9.48205	62.1867	2.28161	106.253	10.3329	19.6266	26.5191	13.4782	14.4041	1.54279	10.6898	34.5302	6.40586	1.01118	65.8811	56.4096	64.7596	96.7524	20.2413
11.491	92.0074	0.272529	226.702	70.2433	360.13	13.1404	24.1652	1.90487	14.8914	4.16163	1.34388	0.218151	11.4456	90.2899	2.19815	34.866	48.2865	3.26238	124.313	113.248	9.68411	64.3666	126.245	59.5039	0.551511	1039.96	72.317	32.4421	45.2235	194.067	7.27873	52.7462	1.82454	98.4497	8.11432	14.7934	21.2865	11.6049	10.5536	1.29836	8.61698	115.8	5.35205	0.820358	53.3874	45.0119	53.1661	86.1789	17.4124
11.591	78.2984	0.210408	295.755	61.9927	406.541	11.2076	27.9155	1.54253	16.7863	7.20592	1.08382	0.175684	9.44842	87.3153	1.64372	27.9677	37.1375	2.55908	107.737	111.221	8.61102	75.9863	101.118	51.2673	0.393052	1238.57	62.3369	26.4588	49.4141	207.768	5.5706	44.7374	1.45806	89.3984	6.32324	11.0651	16.9897	9.54792	18.058	1.09271	6.92355	133.928	4.46874	0.66547	42.2361	35.371	42.9525	92.0145	27.1938
11.6909	66.293	0.163047	302.967	61.5469	397.758	10.0864	59.0268	1.24873	22.6526	34.485	0.874581	0.142868	7.79857	79.6301	1.22736	22.2984	28.3093	2.00597	93.1097	97.13	6.93671	69.0844	80.5575	42.4526	0.279969	1348.41	52.7605	21.3139	50.5396	209.522	4.25286	37.9437	1.165	95.7504	4.90182	8.23496	13.5106	7.68103	16.772	0.919592	5.56263	124.193	3.73065	0.539839	32.9274	27.5483	34.3516	91.0349	28.4549
11.7908	58.9349	0.126732	281.42	63.995	361.327	8.85139	226.75	1.01263	22.8511	48.1178	0.706567	0.117871	6.43659	70.8614	0.914676	17.714	23.8781	1.57183	80.3596	81.196	5.31463	57.7366	63.9326	34.3526	0.199343	1349	44.025	16.9985	46.7767	197.432	3.24075	32.1811	0.931225	93.9244	3.78633	6.10684	10.7184	6.10764	13.3727	0.773898	4.45834	113.158	3.11126	0.438065	25.4341	30.5317	27.2946	85.9733	26.5323
11.8907	56.0035	0.09911	248.542	60.0147	313.618	7.66493	405.145	0.820943	21.3112	48.8759	0.571722	0.0977353	5.3126	62.3754	0.679273	14.0416	20.7776	1.23141	69.31	66.6526	3.9574	46.6322	50.599	27.4095	0.141878	1266.3	36.3199	13.4455	41.0454	196.258	2.46627	29.6069	0.745082	122.314	2.91748	4.51647	18.0216	4.82662	10.0284	0.65129	3.56971	94.269	2.59719	0.355701	19.5298	27.8477	21.5953	78.6866	29.9384
11.9906	50.1313	0.0781685	213.197	53.4616	263.943	6.58988	502.319	0.665855	18.4307	44.3932	0.463406	0.0821254	4.38483	54.6345	0.503535	11.1161	17.1308	0.964687	59.7606	54.2832	2.89639	37.1003	39.9667	21.6769	6.71386	1144.24	29.6832	14.5586	34.8796	180.814	1.87541	46.5099	16.0121	127.447	2.24415	3.33099	19.2404	3.80144	15.4008	0.548141	2.85544	74.6098	2.16405	0.289035	20.9677	32.7805	17.0384	70.409	33.9809
12.0906	59.8541	0.0621468	179.624	46.2725	217.244	5.64353	514.37	0.541238	15.2665	38.2464	0.376145	0.0706264	3.6188	47.7456	0.372411	8.79317	13.6747	0.755777	51.5189	44.0545	2.09716	29.3143	31.5228	17.0463	7.74673	1008.71	24.0713	14.0462	29.0334	159.815	8.04387	55.3034	19.4598	122.281	16.5589	2.45625	17.8193	2.98866	28.6789	0.461308	2.28321	57.1444	1.80437	0.234964	19.0243	38.27	13.4182	61.9373	38.6634
12.1905	58.6552	0.0500942	250.44	39.3684	175.822	4.82293	491.912	0.439938	12.3073	32.0337	0.305872	0.0608276	2.98604	41.6819	0.27584	6.95239	10.6913	0.592092	44.4106	36.0407	1.50806	23.0883	24.8366	13.3556	6.84553	874.323	19.3934	12.7172	23.8329	137.792	10.038	52.813	18.4398	140.068	32.4719	1.80583	15.448	2.34748	64.1191	0.388181	1.82837	42.7927	1.50306	4.85372	16.0138	35.5351	10.5542	63.0985	37.1235
12.2904	53.2441	0.0408305	367.43	33.1405	140.434	4.11696	442.887	0.357878	9.74455	26.4026	0.248499	0.0527644	3.79944	36.3707	0.200666	5.49538	8.24303	0.463755	38.2819	29.3079	1.07949	18.1575	19.5529	10.4386	5.46961	752.944	15.5342	11.0586	31.954	119.052	9.95611	46.9933	34.9158	198.078	35.5605	1.32852	12.9209	1.84307	77.7767	0.326707	1.46028	66.2296	1.2523	6.17993	41.3775	32.8129	8.29464	60.7054	33.4646
12.3903	46.625	0.0336535	390.6	27.7108	110.985	3.51191	384.349	0.291104	7.61997	21.556	0.201985	0.0463229	4.28763	31.7298	0.146569	4.34295	6.29469	0.363228	32.9984	23.7693	0.770549	14.2697	15.3844	8.14571	4.16067	673.227	12.3776	9.35173	33.0427	101.186	8.94647	40.6759	36.6342	327.846	33.0113	0.977556	10.5821	1.44669	67.2532	0.275038	1.16751	67.2714	1.04457	6.09384	56.6471	28.3259	6.51529	56.2758	29.3458
12.4902	52.3336	0.0284533	369.142	23.0708	86.9505	2.9942	325.552	0.236429	5.9062	24.9782	0.163746	0.0401343	4.07552	27.6787	0.107547	3.43177	4.77454	0.284526	28.4437	19.2543	0.549094	11.2105	20.5441	6.34981	3.4548	589.265	9.79602	7.74813	30.7478	85.0882	7.61707	34.8032	33.0676	364.686	54.6969	0.718207	8.55527	1.1354	52.1892	0.231525	0.93266	59.1184	0.871678	5.46589	139.255	23.2243	5.11577	50.8291	26.9661
12.5902	50.1826	0.0238369	329.114	24.3126	71.3065	2.55131	271.146	0.191883	4.54871	23.9035	0.132089	0.035473	22.6632	24.1429	0.0792781	2.71155	3.95659	0.222875	24.5173	15.5885	0.391143	8.80579	21.0118	4.94641	2.68019	508.207	7.718	16.387	27.0639	71.0443	6.27338	31.6009	28.0831	359.432	63.6283	0.524709	6.86047	0.891204	38.6573	0.194863	0.744	48.2842	0.727373	4.68797	165.393	34.3942	4.48129	56.7343	23.8526
12.6901	45.1088	0.0207102	283.909	22.9403	60.9517	19.3302	230.811	0.155504	3.48687	21.1293	18.9056	0.0307783	30.3674	21.0561	0.0587427	2.97117	3.16897	0.174519	21.1327	14.8334	0.278541	6.91631	19.3145	3.85131	2.00669	436.713	6.02267	19.6959	38.8624	59.0341	20.6473	27.5774	23.1756	336.381	60.4755	0.38297	19.2315	0.699786	36.2983	0.163999	0.594719	37.7463	0.606904	3.92728	155.744	34.1828	3.95307	57.5275	20.7342
12.79	76.9775	0.0177095	240.051	20.5025	54.9043	24.7385	192.914	0.12583	2.66365	41.1521	46.2478	0.0265948	30.4958	18.3592	0.0437015	2.74601	2.48367	0.13666	21.3836	52.9568	0.198905	5.43199	16.7919	2.99778	1.47252	371.694	4.67898	19.951	41.0857	48.8938	28.1172	23.6775	18.8514	307.01	77.2233	0.276385	51.6719	0.549456	30.4658	0.138152	0.475477	28.6716	0.506334	12.242	133.503	29.9008	4.22036	55.5979	17.8746
12.8899	83.0834	0.0152379	200.401	17.7796	47.3911	25.0572	159.147	1.93356	4.97153	45.1551	64.5535	0.0227631	27.6978	16.0966	0.0326216	4.85355	43.1427	0.106974	19.754	57.758	0.141875	4.2661	14.1253	7.01515	1.06774	314.131	3.59844	18.5803	38.6392	79.9105	30.1422	20.1879	15.2194	276.619	112.578	0.201932	59.9256	0.431233	23.3573	0.116353	0.380877	21.3451	0.422415	14.2869	109.074	24.6806	3.89934	51.6989	15.3475
12.9899	78.5009	0.0134043	165.917	15.1448	39.7281	23.2594	130.04	2.4401	5.45825	42.3374	66.0861	0.0189948	53.2613	14.0682	0.0244338	5.12533	54.9754	0.0836646	17.5789	52.1643	0.101524	3.35038	11.6363	17.3912	0.768584	265.903	2.75382	16.4577	34.2149	121.757	37.1163	17.1603	12.2386	247.549	127.392	0.141962	57.3439	0.338289	17.2032	0.0978972	0.30679	15.6609	0.352406	13.6891	86.7126	19.765	7.49401	47.1189	13.1517
13.0898	70.0832	0.0114385	211.49	26.4912	32.6035	20.73	115.168	2.39305	17.5357	37.0579	71.7546	0.0151732	58.1217	12.2793	0.0183016	4.66984	53.5821	0.0653399	15.3827	44.1882	0.0728051	2.63116	9.45386	19.69	0.550754	228.775	2.0869	14.0996	29.2403	136.83	36.6301	14.5671	9.82136	233.145	121.056	0.0984571	66.302	0.265387	12.4252	0.0824357	0.246477	11.3643	0.294022	12.1201	67.8063	15.564	8.21063	42.0304	11.2591
13.1897	60.8596	4.41801	389.711	35.8741	26.3273	18.0948	144.182	2.13672	20.9631	32.3905	67.3687	28.7264	54.5646	10.7127	7.9509	3.9876	46.8982	0.0510064	24.2802	36.4783	0.0524764	2.06626	7.60839	18.4981	0.393504	194.888	1.56907	11.7953	24.4305	133.552	32.8291	12.3584	10.9811	234.561	105.406	0.0660387	63.3735	0.20814	8.88523	0.069445	0.198684	8.17653	0.245312	10.3258	63.7818	26.6151	7.66715	51.131	9.6342
13.2896	52.0942	5.735	438.944	37.2423	20.9906	15.619	147.605	1.82478	20.2768	27.3422	133.836	37.8779	63.0173	9.34539	22.091	3.29351	38.7965	0.0398237	25.5284	29.7822	0.0378108	1.62259	6.08219	16.0327	0.280591	167.761	1.14644	9.69327	26.0818	121.874	27.9053	30.2803	12.4329	221.601	87.5887	0.0386503	55.8186	0.163149	6.32091	0.058555	0.160483	5.84173	0.204603	8.61893	54.6454	42.1678	6.65959	62.8171	8.24186
13.3895	44.2476	5.64641	425.394	34.9004	16.5645	20.1442	137.972	1.52243	17.8744	22.6358	148.843	42.4488	60.3849	8.15266	24.6995	2.67056	47.0272	0.0309928	25.3337	24.1969	0.0274683	1.27415	4.83829	13.3206	0.199773	176.977	0.829833	13.6484	35.688	124.576	53.5975	42.0001	11.5223	203.209	70.7913	0.0222296	47.1052	0.128087	4.48437	0.0493591	0.130107	4.14743	0.170566	7.11278	44.6336	42.5779	5.56363	70.8603	7.04992
13.4895	37.4243	4.99334	384.36	34.2276	20.6512	20.4544	122.553	2.80879	14.9758	19.5846	141.092	40.124	53.7343	7.11221	22.6027	2.14253	45.056	0.0240666	23.2263	19.6165	0.0199174	1.00053	6.01254	39.5761	0.141985	172.159	0.576945	14.6997	42.5602	116.398	74.5334	41.7019	9.89956	183.545	56.2238	0.00226507	38.7844	0.100467	3.17679	0.0416962	0.105288	2.93596	0.142111	5.83197	35.4775	37.4869	4.54319	72.2569	6.03006
13.5894	31.5795	4.1808	334.173	31.2082	31.9067	19.0085	105.426	3.02675	12.1623	16.4406	124.628	35.1443	58.9481	6.20386	18.9812	1.70813	39.1065	0.0186323	20.6004	15.8877	0.0143181	0.785673	5.99747	45.8689	0.100717	174.512	0.394859	25.7721	42.1645	103.711	76.6841	51.5065	8.21551	164.473	46.8011	-0.00508633	31.4593	0.078432	2.24872	0.0352874	0.0857303	2.05989	0.11832	4.76411	27.7396	31.0423	3.65817	69.5571	5.15765
13.6893	26.6129	3.39191	283.929	47.2788	35.1284	17.3741	88.7605	6.43807	9.67797	13.5685	106.093	37.0454	96.0056	5.41132	18.9046	1.35666	32.1966	0.0143355	17.9991	12.8619	0.0103373	0.616973	5.44576	43.469	0.0712518	165.028	0.267304	34.3944	38.4008	91.2935	70.1581	49.6969	6.70204	146.762	45.2767	-0.00716305	27.3463	0.0606109	1.59112	0.0299469	0.0692553	1.43732	0.0984225	3.88359	21.4672	24.9033	2.91942	78.1783	18.9444
13.7892	40.9295	2.69825	237.779	90.175	33.9643	37.457	73.6071	7.11643	7.59449	11.0876	106.508	34.1424	101.296	17.7001	16.5125	1.07505	25.6791	0.0108793	26.8594	18.743	0.00757634	0.484524	19.9793	37.8362	0.0502672	193.13	0.175256	36.3359	33.38	144.267	60.3595	44.3889	5.41974	130.666	84.7977	-0.00680599	32.1913	0.046074	1.12556	0.0254502	0.0560814	0.996679	0.0817925	3.16213	16.5039	19.6295	2.31649	81.6045	22.3419
13.8892	51.1685	2.11922	197.276	102.292	30.6406	42.8306	60.3736	6.67006	5.9014	9.00696	107.509	29.5179	93.8741	22.7973	19.7009	0.850753	20.0665	0.00828821	31.2318	33.5485	0.00557642	2.34757	24.7402	31.5101	0.0353426	196.237	0.112967	34.6159	35.3407	158.289	50.0451	38.4816	7.8732	124.082	92.0219	-0.0053797	30.9748	0.549163	0.796121	0.0216167	0.0453728	0.684428	0.067872	2.57318	16.0027	15.3159	1.83117	79.6757	21.7021
13.9891	53.9033	1.65072	162.665	99.6162	26.4743	79.943	49.1165	5.8329	4.55341	7.29076	97.8309	32.7781	82.2543	22.8697	18.8691	17.8478	15.4666	0.00631742	43.2254	33.838	0.00369595	2.5712	33.8537	30.4067	0.0246458	185.819	0.0705041	31.0991	34.2591	152.888	42.2429	32.9482	7.82577	114.087	85.1077	4.91584	44.0688	0.651027	0.563047	0.0184038	0.0356373	0.463258	0.0562897	2.09342	13.9059	15.2515	1.44393	74.5965	19.6571
14.089	50.4458	1.27887	133.574	90.5056	22.2097	105.194	39.7128	4.92782	3.49525	5.8887	84.6307	33.9233	77.4139	34.4176	39.1029	22.361	11.8085	0.00472605	44.0637	29.8178	0.00232185	2.28842	53.5712	26.6975	0.017015	168.826	0.0434691	26.9022	30.8454	163.899	58.4665	28.0606	17.6928	103.203	73.0885	6.12991	66.4612	0.605001	0.398171	0.0157746	0.0274165	0.303823	0.046611	1.70309	11.4462	14.0175	1.13666	67.8575	34.265
14.1889	44.834	0.986826	109.379	79.2267	18.2367	274.02	31.9587	4.08675	2.67303	4.74989	81.9426	31.0157	109.964	35.8893	41.8988	21.6385	8.9555	0.00345556	40.8217	25.0163	0.00137535	1.8968	232.431	22.3401	0.0115146	149.786	0.0264234	22.6645	26.63	201.946	60.062	23.8432	19.0872	133.749	60.2509	5.79439	69.0769	0.514924	0.281543	0.0137324	0.0205437	0.20267	0.0385379	1.3857	9.13988	12.4043	10.5647	60.4432	48.6513
14.2888	38.844	0.759252	89.3957	67.8689	14.7322	509.09	25.6256	3.35422	2.03861	3.82806	73.133	26.702	112.218	33.6823	37.7232	19.0053	6.75975	0.00252155	36.3727	20.5673	0.000833373	1.5265	353.393	18.1902	0.00758155	130.41	0.0155017	18.7251	22.3971	204.557	54.9101	20.2396	17.4008	139.157	48.4564	4.91987	63.2459	0.421134	0.199097	0.0121982	0.0155556	0.131938	0.0317791	1.12769	7.16698	10.2976	13.3732	54.2228	58.0447
14.3888	33.209	0.582918	76.8162	57.377	11.7497	566.538	20.4897	2.73656	1.55143	19.2245	70.5518	22.2303	102.608	30.3404	31.422	15.9331	5.08513	0.00186088	31.8473	16.7618	0.000554184	1.2125	376.009	14.5696	0.00488337	112.047	0.00863967	26.352	39.1096	190.266	47.2216	17.1739	14.8428	133.438	38.3627	3.95577	54.5029	10.8759	3.43838	0.0109096	0.0116919	0.0858485	0.0261801	0.917947	5.55711	8.27248	13.1647	47.7921	56.587
14.4887	28.1886	0.446604	64.7911	49.5593	9.27459	546.565	16.3472	2.22487	1.17865	23.5201	62.8568	26.1259	89.3317	26.8502	25.1012	13.029	3.81594	0.00141637	27.6583	13.6076	0.000348135	0.957348	352.074	11.5508	0.00305994	111.428	0.00380639	29.344	43.6122	169.094	39.1416	14.5696	12.2747	123.26	30.0589	3.08266	45.4301	17.8788	8.05514	4.11023	0.00865661	0.0550597	0.0214377	0.747421	4.27834	6.52588	16.8133	41.5495	51.331
14.5886	23.8335	0.341613	61.8414	42.1117	7.25867	496.31	27.1351	1.80522	0.894234	26.9683	53.7634	25.1486	84.3809	23.572	19.563	10.5053	2.85849	0.00102576	23.9271	11.0278	0.000222708	0.7538	309.251	9.09784	0.00183216	120.444	11.2915	31.4941	42.0183	146.284	31.6749	12.3589	9.99508	111.755	23.389	2.35664	37.1286	36.3526	7.82044	17.9428	1.38888	0.0348883	0.0174605	0.608715	3.27879	23.0958	71.7056	41.4457	66.1048
14.6885	20.1077	0.261052	55.4292	35.4217	5.64044	437.475	30.4418	1.46296	0.677728	44.9983	44.9441	22.2287	74.5988	20.6179	15.0142	8.40122	2.13852	0.000711776	20.6607	8.93013	0.000173621	0.592754	261.775	7.13571	0.000985445	117.842	16.8488	30.2496	37.7061	124.434	25.214	10.4823	8.07426	146.897	18.1129	2.4876	29.9772	54.8956	6.33289	35.6424	1.81612	2.4121	0.0140269	0.495811	2.50534	30.6056	120.26	39.3487	65.9171
14.7885	16.944	1.85119	47.9659	29.6034	4.3566	379.642	30.7805	1.18467	5.71093	52.5638	37.067	30.404	63.8718	18.0031	11.4096	6.68599	1.59832	0.000627301	66.7554	7.22891	8.53e-05	3.55981	224.941	15.9998	0.000289397	119.451	18.8569	51.4563	35.7322	104.695	19.8381	8.88947	23.0319	163.742	13.981	2.21574	24.0177	54.436	4.78174	43.3781	1.8137	4.83249	0.0117218	0.403825	1.91091	33.1591	127.994	36.1468	60.3401
14.8884	14.2683	11.8793	40.6354	36.26	3.34781	326.67	28.5837	25.0395	7.30484	64.6486	30.3205	35.1536	64.3834	15.707	8.61451	14.184	1.19394	7.33072	111.644	5.85065	-6.66e-05	3.9401	187.836	17.8411	-0.000190842	112.958	25.8386	58.7313	31.7756	87.449	15.4768	29.9979	26.1769	177.412	20.4938	1.82754	19.1473	47.6043	3.49628	48.3087	1.63622	5.19545	0.00884142	0.328804	1.45607	29.9983	118.105	32.4325	53.2821
14.9883	12.0103	14.6783	47.2193	36.3725	2.56116	279.771	35.364	31.7726	7.23905	92.8344	24.6765	33.6321	58.5692	13.6979	6.47627	15.4871	0.891763	9.0728	118.813	13.2033	-0.000127554	3.51766	153.982	16.6642	-0.000388514	105.816	28.0605	58.1279	28.3873	72.6872	19.9669	41.8969	24.2901	189.185	28.8004	1.4457	15.2149	44.5251	5.03013	60.1777	1.40465	4.67974	0.00723453	0.267547	1.1089	25.1695	101.958	28.5899	46.2791
15.0882	12.3902	14.2211	46.3476	33.5354	2.38015	238.975	36.0357	31.2125	6.45905	96.3391	20.0194	29.6373	50.8644	11.942	4.85483	18.4579	0.666252	8.6189	111.838	13.7663	-0.000111977	13.5495	136.794	14.4015	-0.000415524	95.4934	27.4895	62.2477	24.3921	60.2162	22.7489	41.6658	20.882	183.303	29.1374	1.11541	12.0645	38.0227	4.52327	57.8037	1.17366	3.8743	0.00572301	19.5571	0.844283	20.3346	84.8815	24.858	52.9615
15.1881	11.4968	12.4845	42.2841	29.5982	2.09636	203.826	33.6956	27.8868	5.44969	88.31	16.2085	25.0059	43.1517	10.7431	4.21373	17.5749	0.498011	7.43682	100.334	12.2618	-0.000110573	14.6305	116.59	11.9458	-0.000404845	84.1096	25.4005	59.7201	26.9013	49.7708	21.779	37.6225	17.3365	170.17	26.1413	0.847007	9.55306	41.3548	3.56376	51.2673	0.965394	19.1346	0.00446692	25.1642	0.642722	16.0925	69.166	23.6856	50.9492
15.2881	10.1758	10.4144	36.9668	33.081	12.7815	173.702	35.7112	23.8228	4.44543	76.4389	13.1057	20.5704	36.1558	9.4997	5.55214	18.2672	0.372337	7.34137	88.1278	10.3309	-8.27e-05	12.9658	96.8566	9.6763	-0.000351745	72.8602	22.6008	53.887	33.7155	41.0721	19.2129	32.7593	14.146	154.679	22.089	0.636473	7.55724	37.4099	2.65817	44.1009	2.37522	64.2455	0.0035611	26.7676	0.4893	12.5859	55.6176	22.317	74.0718
15.388	14.6017	12.9011	47.9932	32.0197	17.2456	147.958	33.9749	19.878	3.663	67.0857	26.0939	17.1418	30.0888	8.33669	10.7527	23.0169	0.278448	6.43812	76.6497	8.5087	-7.83e-05	30.5258	90.4791	7.72553	-0.000324497	76.307	38.3577	46.7559	34.0433	36.1115	16.1786	28.0999	26.4657	139.069	18.0359	0.47486	5.97457	41.06	11.1859	37.4592	2.71834	146.43	6.67848	24.7789	0.372602	9.77567	44.3473	24.4687	77.551
15.4879	15.1203	12.5091	49.7297	29.0008	18.1561	125.994	30.4966	16.3721	8.22262	56.7618	29.0315	13.9948	24.9458	7.29155	17.8542	22.3128	0.208414	13.4879	66.3569	17.8629	-7.57e-05	38.9981	79.3737	12.1403	-0.000244549	111.715	44.6601	39.4808	31.3075	31.0328	13.2299	25.0962	27.7101	124.311	14.4187	7.68144	4.72142	38.1431	11.4253	31.6463	2.59351	161.024	7.98488	21.5846	0.283792	7.5619	35.1681	24.5717	80.2043
15.5878	14.0521	10.9848	48.1898	25.342	22.1559	126.418	26.4145	13.3851	9.35029	47.0596	55.3596	11.2794	23.6227	6.90453	25.1806	19.613	0.156243	14.401	57.3182	18.45	8.64846	36.1845	67.1373	12.6092	-0.000155004	123.731	45.2922	32.679	27.3701	36.7492	10.6079	21.754	24.9933	110.775	11.3712	13.8691	3.73006	51.2633	10.7656	26.6732	2.29016	146.406	23.6591	18.2321	0.216042	5.83519	27.7892	27.1485	74.4595
15.6878	12.4472	9.16482	46.3208	21.686	22.4334	116.865	30.968	29.8806	8.86993	38.5569	61.1093	9.01556	20.9082	7.69471	24.8153	16.4492	0.117399	13.0211	49.4574	16.3843	10.2489	30.4736	86.8489	11.4432	-5.57e-05	122.528	51.1635	26.6393	23.7088	36.6552	25.1364	18.6233	21.2189	110.858	8.88717	14.4023	2.94606	114.195	8.62794	22.4588	1.94367	121.831	35.7353	17.5266	26.6933	4.49615	26.4585	27.3775	66.1607
15.7877	10.7656	7.42265	55.9934	18.3213	20.7761	103.948	35.7749	33.2851	7.74073	31.3686	57.7563	7.16667	17.9119	7.38885	28.0222	13.4538	0.0884637	10.988	42.6523	13.7883	12.349	24.6935	90.2198	9.74574	8.8e-06	136.275	57.1878	21.4554	26.4835	33.8306	29.2266	15.8577	17.5079	104.482	6.90357	12.7423	2.32625	291.843	6.48504	18.902	1.61347	96.3588	51.1905	15.5398	33.6826	3.46135	27.2671	26.1727	57.6328
15.8876	10.1794	5.90206	70.1492	37.6092	18.2578	90.642	44.3039	31.2867	6.44669	29.4223	50.9419	5.67598	15.0871	6.71712	25.7373	10.849	0.066865	8.96311	49.3702	11.3511	11.1759	19.6751	83.5467	14.8343	6.41e-05	135.223	56.8585	17.1121	25.5343	29.9343	28.2131	13.4708	14.2404	186.911	5.34034	10.4726	1.83643	316.147	4.73117	15.9054	1.32171	73.7707	57.407	23.4544	109.277	2.66328	35.8752	24.158	49.735
15.9875	9.09086	4.63842	70.8468	43.2903	15.499	78.2002	45.1624	27.3973	5.21534	25.7597	51.8011	4.4841	19.4924	5.96679	21.6524	8.67646	0.0505873	7.18088	50.2641	9.25638	9.07702	15.5566	82.071	15.2843	0.000121727	126.341	53.0132	13.5377	22.923	25.8289	24.9986	11.4339	11.4969	211.547	4.1191	8.26691	1.67969	285.595	3.40074	13.3827	1.07426	55.2286	53.2354	34.2642	125.296	2.04858	46.5431	26.5049	42.7249
16.0874	7.89542	3.61761	65.3577	42.4061	12.8381	67.071	43.5874	28.7863	4.139	21.7668	47.2932	3.5362	32.4819	5.24586	17.3944	6.9051	0.038334	5.69613	46.5434	7.51666	6.98562	12.2566	73.9451	20.9058	2.15823	113.827	47.458	17.4222	20.2794	21.9367	25.6846	9.69941	9.24525	209.904	31.9511	6.37011	1.44595	240.233	2.42577	11.3383	0.869009	40.687	46.3758	35.1315	116.534	1.57552	54.6988	29.124	48.1304
16.1874	6.75834	2.80547	81.6664	38.6422	10.4405	57.3378	44.7655	28.769	3.24183	18.0322	40.9825	2.78516	38.2836	4.58992	13.6027	24.6228	0.0291058	4.49307	41.462	6.09263	8.72818	9.64047	72.5347	20.9176	2.50486	100.146	41.308	18.1516	22.5078	18.4398	42.5191	8.22657	7.41905	197.054	52.3527	4.83425	1.20417	195.424	1.72334	9.56818	0.700866	29.6173	39.429	58.5736	99.3003	1.21176	60.0578	29.2818	46.0607
16.2873	5.73994	2.16825	135.332	33.8833	8.37037	48.9276	77.3108	25.8968	2.51548	14.7665	34.5164	2.19184	73.8288	4.00658	13.9604	51.9337	2.69633	3.5327	36.7233	4.93447	16.55	7.57684	65.305	18.6754	2.2176	97.8665	35.2231	17.1656	65.9807	15.3942	45.9495	6.97722	5.94678	180.13	55.1588	3.63242	0.983762	192.352	1.22168	12.4029	0.564131	21.3631	33.1873	69.1191	80.8642	0.932318	56.1309	27.9403	43.6101
16.3872	4.8541	1.66636	260.236	48.1507	6.63414	41.7083	113.218	22.2066	1.93865	22.2259	28.5932	1.72394	80.6085	3.49314	112.948	99.9701	6.77836	2.77245	32.0654	3.99514	16.6674	5.95273	56.0995	15.7687	1.77344	90.6273	29.5663	15.3514	81.6872	12.7916	43.0039	15.538	4.76377	179.666	54.2536	2.71147	31.9711	223.657	0.865047	23.6041	0.453441	15.3001	27.8148	77.948	64.1608	33.3771	48.7759	25.7562	46.2993
16.4871	4.09519	1.2766	478.085	50.7411	5.20838	35.534	133.855	18.5676	1.48664	28.9735	36.559	1.35568	105.922	3.04363	136.421	139.62	7.68718	2.1736	27.8112	3.23419	14.1671	4.67593	46.8365	12.9073	1.34965	109.471	24.5122	13.2386	82.1053	10.5946	37.4728	16.7643	3.81491	169.074	48.0404	2.01517	41.5954	206.818	0.612163	24.695	15.8675	10.8967	36.5708	96.3785	72.9872	40.9497	40.7588	23.1686	46.9649
16.5871	3.45032	0.975689	538.125	47.8806	4.05633	30.264	133.886	15.3107	1.13585	28.8445	36.431	40.0693	105.769	2.65131	128.282	142.456	7.18505	1.70318	24.0441	2.61807	11.1646	3.67268	63.5077	10.3717	0.999696	135.519	28.3305	12.1921	75.3326	18.6314	31.3176	40.9227	3.05459	154.738	62.483	8.4082	41.4151	175.756	0.433055	26.0244	42.4998	7.72608	35.6976	94.1522	67.6893	38.6375	33.2879	20.4635	46.4821
16.687	2.90483	0.738654	521.365	46.4418	3.1373	25.7709	123.613	12.526	0.865624	25.9681	32.9571	52.2766	95.8345	2.30902	116.08	137.48	9.18671	1.33412	27.706	2.11935	8.45011	2.8846	69.6823	8.23926	0.72892	141.077	33.6317	10.722	65.7693	21.0057	25.4828	44.6601	2.44559	139.622	61.7335	15.1053	37.1955	143.693	0.306238	23.8222	49.2084	12.1472	64.3794	101.769	57.5986	33.0517	26.8056	17.8201	42.4228
16.7869	2.44457	0.556268	471.001	42.117	2.41184	21.9426	110.037	10.2015	0.658475	22.2705	52.0467	52.1682	83.0648	2.00988	96.9366	120.603	8.96412	4.3511	26.7951	1.71574	6.2464	2.26561	66.144	6.49768	0.526498	139.278	34.4167	17.6838	55.7116	29.3981	26.374	52.4483	1.95782	125.045	87.1236	15.6699	33.5514	115.223	0.216501	25.0933	47.147	16.3323	66.2369	102.494	61.8695	26.975	27.693	25.7312	43.9017
16.8868	2.0568	0.419065	409.458	61.4625	1.84437	18.6825	115.848	8.28658	0.500013	18.6052	65.6053	46.9147	70.3967	1.75018	77.5498	111.195	7.85074	4.91015	27.66	1.38922	4.55094	1.77945	63.2052	5.10033	0.378026	134.413	50.768	20.0126	46.2759	31.1234	27.0277	49.9122	2.39501	139.47	88.2512	13.8576	44.7584	113.187	0.153035	31.6267	64.1098	15.9441	59.8237	133.58	56.1457	40.7995	72.094	37.3164	40.7665
16.9867	1.7304	0.309052	347.868	65.2869	1.40394	15.9058	111.434	6.72099	26.1934	15.312	65.0701	40.0314	58.9504	1.51842	60.4939	95.4999	6.49735	4.52782	36.154	1.12494	3.28536	11.2914	56.1324	20.5399	0.270341	153.815	56.602	31.5533	45.0979	29.5757	24.6805	44.3543	20.6189	166.076	79.2201	11.3866	57.0434	133.368	0.108146	30.4701	72.4206	13.755	51.5958	146.641	52.0247	40.7564	100.684	42.5058	36.2265
17.0867	1.45581	0.224061	324.349	73.634	1.0645	24.4288	100.665	5.44658	40.5246	12.4905	77.0685	33.1531	49.0428	1.32103	46.4552	90.9732	5.19951	3.85546	43.8571	0.911017	2.35766	12.527	56.1177	24.5337	0.192831	154.701	56.614	35.2447	40.7194	26.6028	21.2104	88.9732	27.1893	167.911	66.9579	8.9872	56.4183	136.842	0.0763948	27.0538	68.7499	11.1163	43.6876	137.413	77.2943	35.7266	102.186	60.2953	45.8372
17.1866	17.2145	0.15851	305.475	71.5478	5.54728	26.0538	87.5463	4.41165	48.9417	10.1348	86.9224	26.9637	40.6524	1.14949	35.3171	79.3366	4.07263	3.15937	43.1011	0.73791	1.6853	11.1916	52.852	23.5022	0.13734	145.653	52.9739	43.3225	53.6255	23.184	17.5733	94.5978	26.3687	210.263	70.2281	6.9247	73.8562	121.234	0.0539832	23.2822	60.5561	8.63189	36.7082	120.401	77.7974	29.5204	92.3638	68.1165	45.4778
17.2865	25.9964	0.112401	271.841	97.7072	7.40441	25.8462	74.2618	3.57254	47.5195	20.0344	82.8484	21.6806	33.6289	0.998395	26.6729	66.2668	3.14465	2.5372	39.3628	0.597826	1.20153	9.29012	47.6748	20.5634	0.0977437	131.864	47.5346	44.304	67.0653	19.8145	14.2166	87.3602	23.092	216.313	64.0229	5.25521	73.6807	101.086	0.0381572	21.3663	51.3181	6.52618	30.7431	102.016	68.7312	23.6543	78.8753	69.5133	41.5465
17.3864	27.276	0.073313	234.241	101.709	7.7637	23.7729	61.9147	2.89273	41.9699	25.0664	73.3789	17.3041	27.7871	0.872738	20.0562	58.6574	2.40435	2.01506	34.8524	0.484469	0.855155	7.48144	41.0002	27.4217	0.0695649	130.084	41.4439	41.4781	67.6632	16.7237	30.3441	76.7467	19.3401	209.942	54.5657	3.94917	66.2334	81.872	10.2842	20.2252	42.5547	10.5744	25.7111	84.8915	57.0696	18.6323	65.2532	66.9481	38.2754
17.4864	25.4853	0.0472646	197.917	95.4355	7.3246	21.0922	50.9851	2.34231	154.072	37.5536	77.0812	13.7436	22.9454	0.759934	15.0366	49.372	1.82578	1.59035	32.2515	0.392713	0.607916	5.94434	34.2555	27.2304	0.0494488	130.413	35.3828	36.862	62.1995	13.9986	34.6457	66.0773	15.8506	409.929	44.7809	18.7508	56.5223	65.3311	11.1468	17.8421	34.8383	17.9838	21.4898	69.9301	45.7995	14.532	69.0911	62.1079	43.6031
17.5863	22.6328	0.0309894	165.151	114.975	6.5106	18.368	41.6034	1.89689	186.786	42.1675	71.3793	10.8801	48.456	0.664761	11.251	40.4618	1.3798	1.25061	28.7222	0.318322	0.431808	4.69399	28.0915	24.2284	0.0350869	137.834	60.4294	31.6517	54.362	11.6523	33.1976	56.4072	12.8478	600.859	35.9137	23.9989	64.9757	57.3724	11.156	15.3146	28.3004	18.6901	32.0773	57.2724	36.0211	11.268	70.7078	77.5865	41.8828
17.6862	19.6012	0.0210531	136.69	114.63	5.5695	15.8357	33.716	1.53642	181.615	39.8891	83.6044	8.59388	53.7448	0.578327	8.4072	32.6653	1.03919	0.981414	25.1427	0.258105	0.306547	3.696	22.7495	20.4202	0.0249125	133.566	70.4827	32.5873	52.3189	9.66231	29.3001	75.3414	10.3539	648.208	28.3801	32.8805	69.8193	47.6438	14.8221	12.9961	22.8797	16.5941	31.8878	46.7483	27.9794	8.70668	64.1493	83.1589	37.7602
17.7861	16.7539	0.0151805	116.225	109.728	4.63898	22.309	27.1805	1.24456	160.52	35.0678	88.1656	6.77728	56.6204	0.504312	6.2765	26.142	0.780655	0.769141	23.934	0.209241	0.217533	2.90628	33.8858	16.6974	6.07405	134.114	71.54	35.842	53.6297	20.9536	28.6687	74.1464	16.1365	631.072	29.8238	34.041	64.8361	43.874	13.1006	10.9749	18.4422	13.6312	28.474	38.0831	52.2691	6.71339	54.8899	82.4546	39.5777
17.886	14.219	0.0117158	102.075	98.816	3.78878	50.0972	46.1304	1.00827	134.696	29.6982	103.071	5.33822	58.6243	0.439822	4.68296	20.8135	0.58506	0.602364	21.5744	24.8534	0.154407	2.28386	39.9025	22.6978	7.04174	146.841	74.1674	34.8492	49.6933	24.686	25.5821	70.4223	16.2988	587.195	27.2111	41.8974	70.6497	37.218	10.254	9.24865	18.2612	25.2042	24.4489	30.9883	55.3746	8.45295	45.4627	90.9556	43.7362
17.986	18.8195	0.00964623	87.2624	239.268	3.04834	57.664	64.8325	0.817051	109.498	24.6344	99.5768	4.20083	185.144	0.38354	5.81354	26.547	0.437555	0.471599	50.7629	42.5204	6.27712	1.79421	40.1554	133.328	6.23193	144.595	86.2761	40.5576	43.6352	51.2016	21.691	62.5334	14.5044	534.358	23.2015	39.4363	65.9849	52.0576	7.62545	7.78683	16.4085	42.884	20.6636	31.5561	84.4255	8.03922	36.9296	91.6433	41.5828
18.0859	19.052	0.00837282	97.8787	360.049	2.42373	62.522	69.2003	0.662219	87.186	20.1891	88.7769	3.30335	231.248	0.333374	5.5162	25.8319	0.326809	0.369141	79.9625	42.5637	7.38651	1.40934	36.6213	257.762	4.98285	168.473	87.4603	40.4998	37.0985	105.308	38.3486	76.4649	28.4599	480.724	90.2845	33.4169	57.4506	50.6932	5.53413	6.55329	14.0555	44.5722	38.4656	51.0804	113.781	6.90144	29.6371	87.5624	45.4252
18.1858	17.5399	0.00761952	96.7806	385.739	1.90874	59.7085	66.0671	0.536894	69.6459	16.4273	75.9605	2.59637	227.391	0.290238	4.71382	22.7443	0.243958	1.75367	84.1127	37.4122	6.63524	1.10694	46.2657	280.045	3.79192	188.68	82.4858	37.8547	64.8892	359.602	60.7244	87.8415	31.7982	429.849	129.329	26.8385	48.1687	44.014	3.96732	5.51435	11.7282	39.5741	39.7756	70.4362	140.742	5.64317	23.6015	80.792	43.0166
18.2857	15.466	0.00738669	88.3456	366.66	1.49141	53.9583	59.4254	0.435369	54.7973	13.3084	78.8311	2.03974	204.677	0.251124	3.82001	19.0918	0.182091	5.28539	78.8412	31.356	5.37067	0.869397	46.4254	258.912	2.80876	187.849	74.4025	54.429	81.3233	604.392	64.873	102.851	29.3398	383.104	131.564	20.8999	39.5065	36.3559	4.23074	4.63956	9.63824	32.5075	35.9829	73.9675	134.343	4.49641	18.7008	72.7239	38.551
18.3856	13.3449	0.00726541	78.3261	328.977	10.6097	47.4432	51.54	0.3531	42.6591	10.753	72.6201	1.60176	176.83	0.217869	3.00311	21.0207	0.135835	5.917	70.6046	25.7682	4.12554	0.682824	42.2789	222.613	2.04829	175.845	65.1089	59.0418	82.1107	673.915	60.4014	97.793	25.1608	340.838	128.043	15.9688	31.9676	40.783	4.4132	3.90343	7.84856	25.5045	31.0534	68.1213	115.897	3.53089	14.769	64.2654	33.7156
18.4856	11.3836	0.00688287	70.5298	285.926	14.4423	42.7755	46.6105	0.286206	32.9582	8.674	84.2234	1.25746	149.608	0.189154	2.31737	31.8441	0.101096	5.44126	61.9636	20.9963	3.07676	0.536268	38.2368	184.124	1.47981	158.619	55.7396	57.0144	75.5085	655.551	70.7085	86.8739	20.863	302.943	112.806	12.0532	25.6481	37.2776	4.11585	7.7973	6.35566	19.4195	26.3005	59.1916	95.0211	2.74931	12.654	56.3579	29.1509
18.5855	10.7638	0.00615363	61.1974	243.88	15.2521	37.5659	41.1588	0.231783	31.5686	6.98994	91.1827	0.987319	125.168	0.164215	14.2962	32.4858	1.10015	11.3239	53.872	17.0438	2.25402	0.421154	32.9334	148.89	1.06299	139.667	52.8286	51.6467	79.2811	597.155	68.4382	75.1429	17.0122	269.123	101.04	9.0249	20.4657	56.959	3.28652	9.50526	5.12923	14.4814	40.4835	62.4787	75.6963	2.13003	15.9696	54.7127	25.0654
18.6854	9.61303	0.00530119	51.9306	228.168	14.444	32.5346	35.2711	2.866	27.6884	5.62943	85.5084	23.2287	104.08	0.142861	17.058	29.1886	1.38636	12.0777	62.759	13.812	1.63287	4.2307	27.5413	118.748	0.760845	120.96	47.8047	44.9262	85.7059	524.321	65.1496	64.7031	13.7531	239.012	126.809	27.322	23.0158	62.7259	9.99635	9.07883	4.13093	20.6403	40.4916	90.5919	59.2672	1.64535	26.9962	53.1609	23.4566
18.7853	8.3496	0.00416308	43.4532	211.749	12.8697	33.2032	29.6182	13.4223	23.129	38.3568	93.5327	30.2212	86.2499	0.124813	48.1862	29.6557	14.8876	16.3682	60.9087	11.1845	1.17436	7.46784	37.5196	98.9166	0.543323	103.535	53.64	39.8138	81.4401	450.207	66.2082	55.237	11.0683	222.683	123.823	38.3292	21.7673	56.9826	9.96693	8.03583	3.32268	20.5014	77.2567	92.7012	45.9055	1.26881	28.7849	49.6115	23.3944
18.8853	7.14826	0.00238333	41.0889	187.56	11.0282	66.8761	24.5177	16.1686	18.7477	59.4632	88.0792	30.1313	71.3383	2.09603	55.3395	32.5439	18.7528	20.016	66.7087	9.05356	0.840624	12.3538	53.5628	80.3277	0.387425	87.8666	60.123	45.6687	72.5323	381.114	65.598	49.4812	25.9754	274.434	111.539	37.513	19.0717	61.7953	8.14302	6.90697	2.67062	17.8319	80.192	98.499	35.3117	0.977591	26.5811	45.0257	21.4167
18.9852	6.07277	0.000745248	51.0401	161.801	9.19699	75.5709	20.0857	15.6206	14.8984	62.1091	95.8479	27.0854	58.9415	2.63463	51.1387	30.094	18.2071	18.9449	63.4304	7.32724	0.599883	12.1021	55.9544	64.2341	0.276082	92.5147	59.8597	47.5395	62.2073	321.246	58.906	49.0211	28.1678	280.811	118.689	32.3607	19.223	55.8438	6.17217	5.86486	2.14572	14.4789	72.6344	98.1257	27.0417	0.752977	22.9562	40.0369	18.9122
19.0851	5.13758	-0.00040552	55.602	137.381	7.51786	73.3307	16.3285	13.8528	11.68	57.0877	195.078	23.1059	54.7118	2.6248	43.1512	25.8827	46.3738	16.3204	57.15	7.54185	0.427188	10.3922	51.9519	50.871	0.196558	93.1853	55.8573	47.7939	52.0948	289.425	59.4129	49.405	25.7261	267.307	137.746	26.245	17.3616	52.2206	4.52115	4.9542	1.72365	11.2769	62.7135	93.2753	20.6482	0.579903	21.1252	35.0488	16.4267
19.185	4.33647	-0.00165777	53.1223	115.501	6.05165	66.7685	13.1971	11.7891	9.06963	49.4811	219.12	19.1327	68.0375	2.42191	34.7239	21.4611	56.3136	13.4535	50.2947	6.68971	0.303726	8.49002	65.0907	40.0399	0.13978	87.8092	50.0311	44.3218	42.94	261.983	53.8281	49.2059	21.9633	246.034	171.303	20.5573	14.8534	44.5902	6.47999	5.65782	1.38458	8.54428	53.1256	82.2779	15.7361	0.446468	19.994	30.3059	14.1558
19.2849	3.65555	-0.00299003	61.7541	96.4994	4.81307	58.9349	10.6189	9.81652	6.99434	41.5819	208.519	19.9755	66.8108	2.16621	29.9292	17.4415	53.9877	10.8399	43.7837	5.62699	0.215754	6.78927	65.1202	31.3888	0.0993245	79.538	43.5646	39.1516	35.0105	249.936	65.9612	44.4535	18.1719	234.877	166.75	15.7651	12.3288	36.5402	5.82238	11.0737	1.11228	6.34969	44.6471	69.9588	11.9774	0.343399	20.3216	25.9443	12.1522
19.3849	3.07913	-0.00454892	60.6243	80.3	3.79204	51.1814	27.3847	8.07575	5.36691	34.3387	184.542	38.1626	60.1009	1.91145	24.3671	14.0129	46.8734	13.7839	43.4765	4.63134	0.153122	5.37704	59.216	24.5427	0.070591	91.3268	37.158	33.4781	28.3276	225.294	68.7754	38.7147	14.8012	281.555	146.921	22.3951	29.3013	29.3356	4.58589	16.364	0.893486	4.65227	37.3951	73.2646	9.10916	0.26357	18.3803	24.1682	10.4126
19.4848	2.59219	-0.00549078	55.14	66.6453	4.774	44.0569	46.9123	6.59803	4.10283	28.0682	157.267	41.9666	51.9084	1.67677	19.2089	11.1825	42.9154	13.923	39.8694	3.77635	0.108564	4.23961	51.164	19.1574	0.0501211	91.9984	31.1973	27.9678	22.7955	196.584	80.8794	33.2109	11.9587	285.344	122.906	21.9925	36.0357	37.2809	3.4201	16.3559	0.717686	3.37222	31.2756	67.3991	6.92423	10.2083	15.7016	21.9058	8.91379
19.5847	9.43488	-0.0058968	48.6517	65.6247	4.8967	42.0167	53.068	23.6013	3.1278	22.8021	165.092	45.1205	57.5212	1.46786	22.1082	8.88808	36.3912	12.324	82.2732	3.06646	0.0769044	3.33585	42.8718	41.2539	0.0354779	87.5158	25.8686	22.9589	43.401	184.262	78.4215	28.3062	13.0769	270.468	117.887	39.3606	35.216	38.6046	2.48559	14.7114	0.576438	21.3912	26.1411	68.7215	5.262	12.5309	12.9926	19.4597	7.62732
19.6846	11.3426	-0.00590244	47.8513	133.797	4.56662	40.6735	52.0664	27.8275	2.37918	18.4549	172.923	41.9358	74.6337	1.28446	20.4457	7.59456	29.5536	10.2953	99.5241	25.1059	0.0543975	2.62216	35.2243	106.359	0.0249324	82.6774	56.1082	18.5913	53.4078	173.338	102.519	35.4222	41.4231	248.426	103.123	44.5469	31.3523	40.6685	1.78307	12.7265	0.463028	27.3158	105.045	77.0064	3.99832	27.2142	10.5478	17.022	18.0005
19.7846	11.1409	-0.00566501	92.9777	252.007	4.02983	78.4249	55.2939	26.6905	1.80626	14.9026	249.28	36.4156	74.2477	1.12447	17.2587	6.27522	23.3666	8.35396	97.7259	32.7546	0.0383549	2.06022	28.5637	311.926	0.0173527	75.0095	69.3311	14.8906	53.5585	155.037	111.073	34.2961	46.4965	237.674	85.9164	62.421	44.3256	36.6708	7.10735	10.8356	0.371949	26.2318	128.533	72.7162	3.03809	29.1502	8.4618	15.9087	23.8636
19.8845	11.9465	-0.00540153	105.912	285.118	3.43098	87.9071	52.6586	23.5922	9.49873	12.0177	263.813	30.4691	67.1672	0.985293	13.8914	5.08981	18.1532	6.67351	89.2199	42.0924	0.0269479	1.61836	22.9547	361.651	0.0119397	66.3034	72.2275	11.8197	49.0834	134.647	104.07	30.672	61.9156	219.302	88.3631	61.0717	47.6776	30.8211	7.23422	9.16367	0.298693	22.4504	122.074	79.8719	2.3085	32.3086	6.73682	16.0144	23.9873
19.9844	11.2591	-0.00498809	103.124	277.361	2.84798	85.0412	47.296	20.044	11.8541	9.68383	245.071	24.9379	58.1728	0.864169	10.8762	4.08451	13.9353	5.28494	78.9851	39.7351	0.0188123	1.27117	18.3311	342.773	0.0081613	57.5786	79.5473	9.31212	60.294	138.944	90.7401	39.7441	60.2043	199.057	79.8655	67.5244	56.271	25.0625	5.94999	7.72728	7.50974	18.0597	107.28	95.9055	26.3253	29.4703	19.6485	15.2924	22.0271
20.0843	11.111	-0.00441768	97.3023	251.856	3.20086	93.4697	40.9822	16.6753	11.6462	8.60675	214.284	20.1327	49.2819	0.758588	12.1695	3.25723	10.6085	4.1648	68.9517	34.2199	0.0129832	0.998422	14.5729	298.372	0.00547817	56.2847	78.4985	7.29024	60.4235	149.566	75.8636	48.6729	52.7794	237.003	67.755	61.2252	70.9535	20.0412	4.52294	6.50781	52.758	13.9824	91.5331	124.156	112.781	52.8931	22.9653	14.1041	19.4779
20.1842	10.1171	9.1095	86.6772	220.4	6.62948	89.7433	34.6836	13.7114	10.3462	7.33277	181.391	16.1113	41.2606	0.666728	15.4383	2.5878	18.1684	3.2729	59.7976	28.4439	0.0088344	9.90681	20.1289	248.491	0.00366376	52.1307	72.8578	6.23748	56.5359	220.452	61.7441	113.475	44.227	239.612	55.4534	50.9493	75.7381	15.8852	3.31779	5.47786	66.0506	10.5516	77.1574	123.042	132.553	55.5965	21.9863	14.6369	16.929
20.2842	8.87275	11.8369	83.4762	188.767	7.85636	81.3091	28.8724	11.1993	18.7447	6.10431	150.713	12.8194	34.322	0.586323	14.7497	2.05132	20.5511	14.5464	51.6955	39.3505	0.00593007	11.1894	20.8135	201.767	0.0023308	46.7064	65.0239	23.5275	307.875	237.138	49.3455	123.143	36.2564	226.873	44.3966	40.5069	70.1372	12.5318	2.39146	4.60988	65.0303	7.81952	64.7077	110.595	124.369	49.7293	19.336	22.3406	14.5931
20.3841	7.63427	11.6601	75.1758	159.566	7.8547	95.5611	23.7521	9.11234	20.4475	5.01472	239.521	10.1619	48.1791	0.515353	12.6446	6.24166	19.1894	16.8381	44.6235	46.8406	0.00385872	10.0486	19.2319	161.331	0.00136228	40.9384	56.4734	30.8498	542.921	227.009	38.9344	114.463	29.3914	208.271	35.0446	31.351	60.7979	9.86129	4.27621	3.87902	58.2788	5.71779	54.1483	94.9464	106.424	41.4987	16.2673	25.9123	12.5295
20.484	6.50241	10.3168	65.2325	152.562	7.22291	239.106	19.3726	7.39771	19.0649	27.2264	253.872	8.03528	68.7975	0.453116	10.2647	7.15358	33.654	15.6605	38.4905	43.3631	0.002449	8.35828	16.7686	144.565	0.00070077	35.3417	48.0743	32.3767	606.849	205.01	30.4367	100.81	23.6876	188.224	27.4042	23.8611	50.8459	7.74943	4.00037	3.26394	49.8504	4.13823	45.2694	79.5784	86.8674	33.43	13.3396	26.805	10.7367
20.5839	5.50791	8.64359	55.3553	156.126	9.6067	486.437	15.6961	9.85146	16.4856	33.4746	235.988	6.34308	70.3041	1.84976	8.07795	9.47244	35.7761	19.5367	36.1216	37.0779	0.00147067	6.73693	17.6145	122.303	0.000226156	45.0099	45.5765	30.7405	585.266	179.085	23.6324	86.8864	32.6399	168.715	51.3388	17.9647	41.6366	6.08537	5.09255	2.74638	41.5597	2.97061	37.8312	87.5642	69.0202	26.4123	10.7691	26.0305	9.19166
20.6839	4.65134	7.018	46.3173	148.301	10.06	658.311	12.6541	9.81976	13.6539	32.7045	206.409	5.00153	81.1224	2.20456	6.23774	9.32103	32.571	18.6036	32.3644	30.7286	0.000775087	5.35489	16.3964	110.099	-0.000150325	47.3985	43.3285	27.5644	525.493	153.276	18.2563	81.8531	32.0226	150.566	55.7156	13.4288	33.6577	4.77684	4.9165	2.31095	34.1329	2.11841	31.6096	110.273	53.9535	20.6365	10.0863	24.645	7.86523
20.7838	3.92129	5.58938	38.4016	133.01	10.749	678.304	10.1618	8.8299	11.2679	32.7761	174.757	3.94057	80.7673	2.16288	4.75905	8.24742	54.1749	16.2381	51.4036	25.1308	0.000261512	4.22924	32.6539	93.3713	-0.000432557	45.7563	39.2863	23.818	452.92	129.481	51.0152	72.4598	28.1749	141.921	51.5301	9.98996	70.6685	3.74924	8.32216	1.94459	27.7819	6.27701	31.1558	108.355	41.7478	24.303	8.77395	22.5959	12.0387
20.8837	3.30262	4.39694	31.6459	137.271	10.2403	634.336	8.13579	8.86484	9.0618	29.595	145.217	3.10303	73.0892	1.98346	21.6763	6.94043	76.7228	13.4732	54.1188	20.4335	-0.000181413	3.33031	37.0424	103.222	-0.00066005	42.0642	34.5058	20.0538	380.516	108.44	60.7914	69.7131	23.65	129.993	44.9147	11.7087	152.804	2.94275	7.71542	1.6363	22.4881	14.6868	37.7331	97.0286	32.0934	24.7182	7.33618	20.2453	12.5402
20.9836	16.2263	3.43082	25.9724	128.288	9.15672	570.173	6.4988	7.9957	7.16278	52.1719	155.646	2.44277	63.3116	1.76891	35.1534	31.8694	108.164	10.8933	50.7434	16.5713	-0.000490764	2.61883	35.662	96.0907	-0.000786252	45.3954	29.6227	16.5636	314.335	90.2944	59.2551	62.1996	19.4051	117.344	37.3443	31.4504	171.503	2.3096	6.14763	1.37688	18.1406	16.2192	49.1356	83.1414	24.5677	47.362	5.99361	22.3945	11.6732
21.0835	19.9641	2.66215	21.2577	114.066	7.86413	499.934	5.24182	6.86348	5.59457	61.6366	151.532	1.92259	53.6394	1.55841	96.4594	50.0139	108.785	8.68481	45.4486	13.4235	-0.000595858	2.05802	31.7966	82.9049	-0.000738955	51.8872	24.9971	13.4792	256.684	75.2672	52.771	55.9287	17.3957	105.115	49.5023	34.8038	162.078	1.81244	4.60881	1.15847	14.602	14.7743	81.1416	69.6123	18.7547	67.1615	4.82752	27.3327	10.3842
21.1835	19.7595	4.31407	17.3674	98.6199	6.56662	432.603	16.1966	5.74223	4.33292	59.3977	135.596	14.2934	44.9108	1.36611	150.075	51.457	97.7342	6.87011	39.8893	10.8678	-0.000561557	1.61684	34.7809	68.7042	-0.000726337	52.1578	20.8134	10.8393	207.918	62.4733	83.2902	48.6166	14.7286	93.7745	49.2049	31.5676	141.958	1.42231	3.35809	0.975103	11.7376	12.3092	82.2353	57.5438	14.2912	66.0251	3.85338	28.9838	9.05051
21.2834	18.0152	4.51807	14.1719	83.8499	5.36981	371.645	20.4271	9.83989	3.33538	52.6815	121.596	18.0452	42.6288	22.908	151.677	46.3962	82.0369	6.46448	34.682	9.32442	-0.000470401	1.27009	32.9704	55.6214	-0.000624381	49.0925	17.1451	8.63095	167.448	51.7026	88.9026	41.6724	12.1372	83.4725	48.3737	26.2739	119.426	1.11619	2.41222	0.820853	13.0842	9.74485	73.908	79.0653	10.877	57.4925	3.05794	28.5619	7.81206
21.3833	15.8097	4.10889	17.6593	70.5564	4.77454	317.998	20.9721	10.4448	2.55598	44.8266	127.55	17.8139	63.7608	28.7926	133.326	39.4156	91.3217	5.55461	30.02	22.2691	-0.000418096	0.997656	29.1546	44.3931	-0.000550232	44.4355	13.9995	6.81456	143.91	64.4165	93.3255	35.5046	9.86625	74.2134	62.2036	41.1579	98.1507	0.87606	1.72011	0.690083	13.1119	7.46625	75.7236	79.7318	8.27202	47.3475	2.41749	26.9044	6.71154
21.4832	14.9303	3.49379	25.8019	58.9816	7.03557	271.482	25.2215	9.63833	1.95211	37.284	141.647	15.9377	65.9364	28.6885	109.692	32.4664	84.734	4.57285	25.9288	29.4818	-0.000401963	0.783639	24.7789	40.242	-0.000534835	39.2158	88.5882	5.34106	123.983	85.0169	101.183	30.1671	13.8537	91.5232	61.2309	42.0042	79.5242	0.687668	1.22187	0.579334	15.6707	28.7786	91.0652	76.5549	6.28765	38.85	1.90641	24.5796	5.75284
21.5832	21.4458	8.15622	72.7524	61.9444	7.63605	231.477	45.0397	8.36628	1.48717	30.6055	134.194	13.5602	60.617	26.4723	87.0057	26.2867	72.3579	3.68169	22.3718	28.0288	-0.000425274	13.0511	20.548	41.9903	-0.000553265	65.6473	226.819	4.15905	129.57	107.77	117.816	25.7816	13.678	93.6734	255.575	36.8956	77.513	29.9523	0.866147	0.48627	15.1863	61.5157	86.0977	71.6289	4.77766	53.7665	1.50084	21.9645	4.92551
21.6831	22.2137	9.17021	281.962	60.8798	7.33491	197.226	91.3436	7.04078	1.13084	24.928	125.23	11.2101	84.5287	23.6773	67.515	21.0731	67.9375	2.92843	19.2931	24.2002	-0.000401481	14.8489	16.7669	38.1818	-0.000583854	85.7143	490.455	3.22076	121.187	110.317	119.695	21.9345	12.0644	89.1803	460.639	30.2098	74.6164	55.7328	0.613274	0.408831	13.5093	66.9216	77.7484	62.7157	3.62955	52.5206	5.97977	19.3018	4.21482
21.783	20.647	10.681	354.14	55.5679	6.59395	175.561	107.472	5.82647	0.858646	27.6113	181.702	9.1062	101.659	20.8899	51.6742	16.7949	58.3696	8.136	16.634	29.6331	-0.00032598	13.3628	13.5328	32.551	-0.000583783	91.1462	605.654	2.48267	124.671	103.147	108.842	18.6273	10.1379	88.3889	623.473	23.7954	65.9488	57.6185	0.433944	0.343273	31.5125	60.5784	67.0506	53.1193	2.75703	45.6103	7.21571	16.7409	3.60568
21.8829	18.2901	10.133	357.99	48.769	14.997	153.151	107.276	5.54675	11.4888	45.3659	188.068	7.31542	98.7571	20.2896	39.1995	13.3385	47.772	9.02694	14.3396	34.3454	-0.000223381	15.0204	12.1441	29.986	-0.000609356	88.4364	630.784	6.38475	115.72	163.084	93.3129	15.8076	8.32264	111.94	623.74	18.3116	55.7594	51.1895	0.306966	0.288614	78.2795	50.2895	56.7719	44.1936	2.09408	37.5112	6.98803	14.3674	3.08417
21.9828	15.8195	8.80469	330.403	41.8881	18.1111	133.552	98.9358	4.88621	19.8199	56.6742	226.782	5.83461	88.4202	18.5359	30.2781	10.5711	37.9585	8.2753	12.3609	31.566	-0.000152502	30.3646	22.6863	25.735	-0.000630164	81.5507	604.145	7.95606	101.709	180.328	77.1948	13.4108	6.75207	115.595	556.725	13.8858	45.9598	42.7362	0.217115	0.24236	89.7042	39.7156	47.7013	36.4008	1.59028	29.9809	24.8251	12.224	2.63792
22.0828	13.5119	7.30246	290.757	35.4703	18.2576	115.223	87.1651	4.14456	21.3835	55.6613	235.911	4.6315	76.1885	23.7798	27.9311	8.36709	32.5439	7.0278	10.6549	29.6471	-0.000119304	30.7145	25.394	21.2634	-0.000592627	77.714	550.396	8.18178	86.52	174.773	62.3879	11.3756	5.44435	155.782	469.085	10.4295	37.3032	34.6347	0.153564	0.20315	85.6184	30.3742	39.9491	29.8102	3.1767	23.5817	29.644	10.8537	2.25618
22.1827	11.4629	5.8928	248.868	29.77	16.8677	125.213	74.584	3.44566	22.2569	49.8031	217.547	3.66476	64.3699	30.4473	23.9359	6.61743	29.273	5.75141	9.18413	57.8534	-7.78e-05	26.6622	24.3114	17.1835	-0.000611253	70.8868	485.013	22.4994	75.9409	158.895	61.0877	9.64773	4.37611	244.909	416.242	7.78385	29.9868	42.8807	0.108592	0.170784	75.6123	22.7224	33.4098	24.3314	105.784	37.0362	31.599	22.1037	1.92965
22.2826	9.68823	4.67479	209.39	31.1972	14.7997	364.139	62.5638	2.83299	28.5701	42.5743	189.502	2.89334	72.2235	50.7744	19.4269	62.459	24.5873	4.61588	7.91624	65.9246	-2.54e-05	21.8793	21.6119	13.6991	-0.00066956	62.8856	417.364	28.3325	73.6684	139.627	127.373	8.18111	3.51187	269.072	415.174	8.63827	41.857	40.4108	0.0767682	0.142995	64.1693	16.7297	27.924	70.6773	145.819	37.3226	44.0364	31.7251	1.65036
22.3825	8.17132	3.668	174.246	29.3615	12.5493	579.972	90.4286	2.31465	58.4603	35.5033	165.08	2.88864	68.5013	54.111	15.2863	135.39	19.8528	3.66503	6.82325	60.3028	-3.04e-05	17.5311	18.4261	10.8281	-0.000675226	57.5398	352.81	47.6179	66.3524	145.39	144.791	9.90948	2.81582	263.899	370.048	7.84343	42.5805	34.6188	0.0542594	0.120538	53.2558	12.1722	23.3327	99.0008	143.835	32.8336	44.6656	44.1115	12.1946
22.4825	6.88391	2.85715	143.958	26.2056	10.3858	624.062	97.407	1.88423	65.38	29.1882	139.449	2.59734	60.6739	51.181	20.2946	148.345	15.638	2.8925	5.88102	51.331	-4.27e-05	13.8973	25.5255	8.51181	-0.000620918	51.1491	294.138	54.1709	67.1395	137.074	138.486	9.50993	2.25632	246.41	315.69	98.488	38.6185	28.4137	0.0383773	0.101166	43.6212	8.77639	19.494	108.499	125.954	27.178	40.361	49.4527	14.9846
22.5824	5.79544	2.21437	118.363	22.7072	8.44067	594.171	95.1773	1.53056	61.6014	23.7948	125.405	2.21524	51.9981	46.2559	28.8081	137.098	12.118	2.27496	5.06882	42.4614	4.81e-05	10.9624	26.4184	6.66714	-0.000557764	44.5931	242.521	53.5318	61.8094	122.754	122.108	8.47596	1.80718	224.636	320.477	228.274	33.114	22.8298	0.0271914	0.0855733	55.6778	6.2833	16.286	112.539	104.098	21.7983	34.4616	50.2625	14.7401
22.6823	4.87718	1.71049	97.0041	19.3326	6.76412	536.174	86.7479	1.24178	53.5667	19.2996	107.804	3.3794	43.8058	40.9993	30.224	117.879	9.71598	2.16276	8.22185	34.698	0.000146252	8.6274	33.4802	5.21006	-0.000518187	38.351	198.157	51.4198	59.1171	106.689	102.791	7.34037	1.44735	202.28	287.964	247.54	27.522	19.7267	4.52026	0.0717629	55.1648	4.47305	13.6056	103.125	83.3161	17.18	28.5075	48.2868	13.4198
22.7822	4.10347	1.3182	86.8204	16.2816	9.23787	471.087	75.8684	2.61443	44.5164	15.6052	90.3782	3.52865	40.2164	36.025	26.9838	97.7268	10.397	5.42032	8.69491	28.2021	0.000141125	6.78246	43.2767	4.06524	-0.000441582	32.6591	172.657	46.4314	52.8398	93.0589	84.0373	6.28115	1.15943	180.966	244.513	222.799	22.4535	42.9543	4.89665	0.0599636	49.5813	3.16971	11.3661	89.3881	65.4203	23.4672	23.1391	44.7199	11.8212
22.8821	3.45201	1.01448	97.4829	27.4794	9.76741	408.094	64.6009	5.29232	36.6555	12.594	88.8421	3.23826	41.5564	31.5282	22.3804	79.416	9.49213	7.18067	9.94494	22.8676	0.000121551	5.32933	43.775	3.16886	-0.00038613	54.4282	147.337	46.087	54.8552	84.242	67.3707	12.4066	0.929014	161.334	226.975	184.722	18.1091	49.6401	4.10503	0.0517273	42.4759	2.23747	9.4952	75.3077	50.7624	22.8431	18.5608	40.3638	10.2555
22.9821	2.90369	0.779872	94.3498	30.3299	12.3151	469.433	54.0056	5.80188	30.2737	10.1521	84.1921	2.7929	40.931	27.5418	21.8333	63.8009	20.0169	10.1435	18.2074	18.5222	0.000133567	4.18652	40.0204	2.46865	-0.000303931	62.689	136.359	57.5753	53.7081	73.6944	53.2739	13.1601	0.744459	143.559	195.29	146.554	14.4997	45.8139	4.52095	0.0438819	35.4433	1.57411	7.93223	62.4684	39.0923	19.8077	14.7763	35.7433	28.1485
23.082	2.44232	0.598907	85.1899	41.3521	12.6359	588.012	44.5602	6.10829	24.359	8.17792	74.3581	2.32724	47.5175	24.039	18.8965	50.9124	22.0707	10.1883	19.7157	24.6009	0.000137833	13.0564	34.6824	19.0879	-0.000192397	67.9496	121.463	63.0406	48.6131	63.1312	41.7135	12.1437	0.596484	127.61	167.652	138.364	13.6111	38.9009	3.80835	0.0369987	29.125	1.1041	6.62657	51.3661	29.9583	16.2778	11.7057	31.1892	32.2599
23.1819	2.05418	16.3056	74.0359	43.0222	11.7872	591.51	36.4154	9.41372	19.2613	25.8129	64.9186	1.89974	45.6146	31.1593	15.4192	40.4648	20.4003	15.9817	18.6728	23.4061	4.99e-05	15.6769	29.1133	23.7117	2.60642	66.57	105.344	61.1613	42.1023	53.3621	32.4267	18.399	4.86557	114.015	138.175	117.413	11.8825	31.7917	2.92417	0.0313577	23.7137	0.772329	5.53592	42.0247	22.8854	13.004	9.24341	26.8988	31.049
23.2818	1.72765	20.9399	62.8873	40.357	10.406	547.44	29.5465	9.75506	15.0477	30.3617	54.9089	4.61402	57.4866	31.3124	38.686	32.0838	21.3072	16.1522	17.3034	27.3283	-7.5e-05	14.3178	26.3978	23.0217	3.02517	71.266	89.5831	55.5592	37.3855	44.8229	29.2489	57.1759	5.78563	104.187	111.111	94.3739	9.97931	25.4882	2.15524	0.0266805	19.1991	0.538887	4.62487	34.2814	17.4458	10.2253	7.28348	22.9788	28.0165
23.3817	1.45297	20.5489	52.6549	35.9553	8.86192	487.21	28.2408	30.7028	11.6554	29.2135	45.6028	16.0242	73.3335	55.3722	69.7542	25.4016	19.2512	14.3004	24.6979	31.7513	-0.000125921	11.9867	37.5254	20.272	2.67828	69.3825	99.8225	48.4212	32.0036	69.5874	33.8335	74.9316	5.44622	98.2047	110.907	101.727	8.19465	20.2305	1.55723	0.0228976	15.4895	10.1338	9.15239	32.6138	16.6499	7.96665	5.731	22.0364	32.3155
23.4817	1.22193	18.1493	50.1098	39.4809	15.3926	424.972	30.3502	35.7475	8.97199	25.8916	39.2462	19.2015	72.5822	59.6798	72.833	20.0935	16.209	26.2137	25.3718	29.2016	2.30725	9.68854	39.1528	24.3184	2.14186	80.7184	99.093	41.0135	27.5191	86.6032	34.9327	73.4028	18.8747	107.547	98.8871	91.3479	12.5724	15.9711	2.24912	0.0197163	12.4693	12.7246	11.3904	45.8848	22.1391	6.17321	4.50519	20.3838	47.8992
23.5816	1.02765	15.1911	44.8434	37.9306	18.3777	366.696	29.0718	34.1382	6.87502	22.0229	32.9254	18.6147	65.5163	56.6697	64.8978	19.821	13.1073	34.1561	23.5739	24.9078	2.73431	7.71076	36.3355	23.3313	1.63008	81.798	92.3032	34.0228	32.8615	88.0524	32.0142	65.9244	21.3632	119.139	83.2721	80.8586	13.1264	12.5717	9.10533	0.0173147	10.0239	12.1513	10.865	46.576	47.5735	4.76786	3.53935	18.3819	52.4467
23.6815	0.86429	12.3275	38.7694	34.2227	18.4356	344.316	26.1966	30.1153	18.5766	26.185	27.2122	17.3721	56.6812	51.2985	76.3707	17.5566	10.3348	32.9399	21.0315	20.6215	7.02458	8.73652	31.7631	20.4288	1.20751	77.3397	82.5773	27.7786	32.5704	82.0543	27.5705	57.278	23.4889	117.232	67.8502	81.413	12.0419	9.88	9.27738	0.0148555	12.4302	10.371	9.56304	42.2977	164.37	3.67517	2.77937	22.7251	72.674
23.7814	0.726909	9.81469	35.641	29.8396	16.9848	323.517	24.5734	26.779	21.7325	25.2908	22.2867	20.9975	53.6087	45.4998	240.787	14.782	8.01402	28.6067	18.4258	16.8573	7.40187	13.9386	26.8105	17.0688	0.880609	73.7848	71.8439	22.398	56.5655	80.6603	27.087	49.0861	21.5556	109.632	56.6376	71.1037	10.3884	7.75766	7.633	0.0125825	12.199	8.32921	8.16435	38.2179	189.653	2.82958	3.60553	24.2418	73.9073
23.8814	0.611387	7.71895	31.295	25.5011	14.8758	290.076	21.8697	22.821	20.8482	25.1005	18.1503	20.4184	48.8301	39.9912	309.58	12.1158	6.14393	23.6766	16.0069	13.7035	6.40124	13.5643	22.6662	13.8859	0.636289	69.4337	61.313	26.449	67.0436	78.9947	31.075	41.8185	24.2423	100.023	45.9033	58.045	8.66589	7.72229	5.80312	0.0104931	10.9158	6.44144	6.8838	32.8966	176.787	2.17709	3.57779	23.9712	68.1756
23.9813	0.514258	6.02198	28.1582	24.8064	12.5993	254.843	18.8329	20.1185	18.3002	22.5658	14.7296	18.1369	48.7927	35.0052	297.007	9.78143	4.67272	19.1178	13.8498	13.6739	5.08814	11.6211	29.364	11.1162	0.457289	75.9001	53.729	26.585	66.2568	72.2157	29.8346	35.5358	26.8107	90.107	36.5222	61.7859	10.3087	6.76298	4.25711	0.00841361	9.32916	6.81628	11.4938	27.6113	150.806	5.63202	3.20075	22.6409	60.4067
24.0812	0.897944	4.67294	24.4221	22.5247	11.4336	226.103	16.0004	17.3374	15.294	19.3385	11.9274	15.3709	44.2228	30.5842	255.107	7.82779	4.90369	15.2311	11.9604	12.006	3.86975	12.0813	29.7245	8.81004	3.40115	74.6964	46.0447	42.9107	60.2652	63.541	26.3593	30.1634	24.653	80.6332	28.7108	55.2092	15.5207	64.9514	3.06859	0.00676586	7.77339	8.42135	28.8936	22.856	122.88	6.18284	2.77554	20.724	52.5513
24.1811	0.973856	3.61269	20.7194	19.711	9.91877	196.895	13.3507	18.6817	18.549	29.4651	21.4699	12.6782	38.3358	27.1964	207.307	82.8087	4.61385	12.0438	10.3192	10.058	2.86899	10.5811	27.1851	6.93767	3.80147	69.4565	38.7992	48.2627	52.3463	54.6311	22.2157	25.5911	21.11	71.8977	22.3894	45.6064	16.123	76.67	3.69705	0.00514283	6.38172	7.99726	31.0901	18.7715	97.5315	5.62049	6.35651	18.9583	45.3212
24.281	0.921802	2.78562	36.7638	16.8816	8.34626	169.743	10.9974	17.3408	18.0383	41.3786	23.4129	10.285	32.492	25.0443	163.242	134.837	3.96843	9.48292	8.89925	12.0588	2.56502	8.71431	23.5648	5.44041	3.32534	69.6498	32.2642	47.4373	48.5439	69.245	18.1758	27.1404	17.4912	63.9847	17.3648	36.1071	14.7578	71.231	15.428	0.00391032	5.19283	6.80548	28.4787	15.3472	76.1896	4.72658	7.18369	16.9587	44.4594
24.381	0.823646	2.144	41.0587	14.2698	25.1086	145.523	8.97413	15.0948	15.9445	44.6097	22.0207	8.25622	27.2105	22.377	126.103	139.909	3.25009	7.44826	7.67295	13.8754	2.17021	6.99358	19.7853	4.25465	2.64473	67.5073	37.953	45.7073	42.6442	70.8788	14.5775	25.0439	14.2571	56.8829	13.4174	50.6161	12.7151	60.6547	15.75	0.00273099	4.20236	5.45451	60.5919	12.5144	58.9265	3.82324	6.79074	17.0224	40.4322
24.4809	6.35538	1.64808	39.6501	11.9631	31.7054	124.714	7.27202	12.7225	13.38	69.3403	19.3756	6.58256	22.6384	19.73	96.2371	126.586	2.58357	5.84189	6.61491	15.9851	1.70626	5.54799	16.2779	3.32136	2.00694	62.21	50.2637	58.1501	36.2633	66.2714	11.5298	21.9942	13.1543	50.5411	10.3404	49.5279	10.5972	49.6373	12.9663	0.0019464	3.38936	4.21127	63.8809	10.1885	45.2843	3.02771	5.93477	17.3967	35.5979
24.5808	8.00513	1.2656	35.7593	9.97652	32.5499	106.566	5.86214	16.2951	10.8771	72.4733	20.3522	5.2245	18.7659	18.5197	72.8659	107.725	13.6851	4.57819	5.70254	25.8698	1.28972	11.3644	13.2129	2.58987	1.48416	55.5555	53.8811	60.3095	30.198	65.7941	9.02787	18.9332	11.2799	44.8926	7.95464	42.7209	18.0228	42.4003	9.86043	0.00129184	8.11951	3.17023	58.1466	11.3772	34.6563	2.36891	4.97531	16.7702	30.8761
24.6807	12.4646	0.971146	33.4442	12.5366	30.3713	90.9085	4.70769	16.054	8.66075	68.6639	42.3098	4.1341	27.7135	20.5091	54.8825	88.8154	16.6986	3.58617	4.91599	25.6418	0.952661	11.5168	10.626	2.01789	1.08123	54.0181	52.4248	65.8128	24.7949	75.0669	7.01695	16.1602	9.35229	39.8691	33.8308	34.645	19.2926	34.7512	7.23443	0.000834587	9.25556	2.34411	50.2994	10.7294	26.4508	1.84048	4.07117	15.5677	26.5894
24.7807	13.1765	0.744937	49.7863	12.6916	26.8144	77.4794	7.3529	14.3616	6.79887	60.4101	48.9505	3.26447	28.5677	19.6577	41.1931	71.9485	16.0361	5.27499	4.23784	22.4636	0.693794	10.0035	8.4903	1.57152	0.780574	49.8739	48.2373	63.7432	24.8628	73.742	5.42412	13.7425	21.0589	35.4054	54.8418	27.1358	21.5681	27.9008	5.21506	0.0006022	8.81694	2.21507	42.6422	9.42924	20.1522	5.35136	5.22265	14.0749	22.8182
24.8806	12.3482	0.571252	61.5657	11.7539	22.8343	87.9574	13.2738	12.2765	5.28432	66.8808	69.7305	2.57401	39.7972	17.8641	31.7688	57.6966	13.9345	8.69393	3.65325	18.8022	12.3481	8.21109	6.75247	1.22337	0.560377	46.1366	42.7987	57.8457	30.1961	67.5224	4.17585	11.6679	22.7049	31.4398	65.916	35.4547	20.3518	22.1611	5.52335	0.000500679	7.77953	13.3391	35.8483	8.00182	15.3356	5.95709	5.16374	24.65	19.5484
24.9805	10.9815	0.438184	78.2039	10.3999	28.7705	96.4674	15.2126	10.2474	4.07802	62.9271	71.8036	2.02756	50.0585	15.8719	24.219	45.992	11.4798	8.88191	3.14923	24.2529	14.3989	6.58005	5.35183	0.951895	0.400894	61.1453	47.7075	50.3794	30.1309	59.4674	16.1363	11.611	20.6943	27.9187	63.4036	38.8046	27.6825	17.501	11.3433	0.000553982	6.59912	16.1409	30.1524	16.9774	18.8135	6.56635	4.61171	29.8486	16.7332
25.0804	9.51726	0.336187	79.3725	8.96599	29.5097	92.5434	15.0126	8.44184	3.13088	55.1774	65.9212	1.59594	49.3317	13.9603	18.325	36.6439	9.15949	7.89716	2.71461	35.0256	12.8967	5.2165	4.23113	0.740648	0.286171	65.3899	47.3678	100.209	27.5444	51.158	19.9492	10.4863	17.6513	24.7922	55.5408	35.0499	27.9456	13.7779	10.8308	0.000692391	6.89626	15.2183	25.2636	18.8172	18.7501	5.97806	5.50539	31.5339	14.3176
25.1803	8.13807	0.258078	73.3995	7.60986	27.5206	83.8114	13.7594	6.98448	2.39448	65.8202	66.7272	1.25557	44.4463	12.2222	18.3365	30.9221	7.15919	6.61147	14.4976	33.9483	10.4246	4.11506	9.69173	0.576578	0.203981	63.6305	44.1278	265.381	23.9966	43.3582	19.7174	9.13126	15.5748	22.0166	88.3322	29.1114	25.2575	10.8283	8.72056	0.000838878	6.34537	12.9064	21.1324	17.6968	16.4938	5.03109	5.31132	31.0076	16.7734
25.2803	11.5098	0.198209	79.9422	12.3817	27.0761	73.7748	12.0754	27.594	6.27398	87.0649	83.7648	0.987447	38.4175	10.6777	16.0491	25.3769	5.51885	9.07437	29.8393	29.5123	17.8023	3.23869	11.2821	5.14333	0.14529	58.7764	39.4814	463.2	20.2997	61.8214	23.7844	11.6395	19.606	19.5525	93.9687	23.1199	22.5906	8.50227	6.56809	0.00102473	44.7395	10.3267	17.6642	20.7149	13.664	4.8267	4.68853	29.1669	16.2588
25.3802	17.7832	0.152559	93.6191	13.543	24.6749	63.9732	13.8985	43.5865	27.2259	87.0631	91.7121	0.776382	32.5117	9.31935	13.174	20.5033	4.21377	8.87686	32.9584	24.6256	19.7931	2.54621	10.9775	6.42492	0.103423	75.6126	59.1675	624.419	25.1421	77.8773	25.6209	11.323	29.1867	17.3646	99.1328	17.8825	19.2261	6.6725	4.79652	0.00124351	72.6475	7.96676	14.7606	19.8685	12.0803	4.1594	3.95259	26.6551	14.714
25.4801	18.7634	0.117924	92.1756	12.9899	27.9158	55.0208	14.4609	66.9568	33.5033	78.5355	86.3973	0.610182	27.2046	8.13047	56.1176	16.4163	3.19566	7.75545	42.4693	20.1989	17.4488	2.00077	9.8438	6.24955	0.073599	79.9427	66.3174	778.719	25.2746	89.0532	44.5279	10.1437	38.4025	15.4217	90.6005	13.605	32.9354	5.23492	3.44946	0.00134702	94.6018	9.43103	12.3327	21.56	10.0346	3.40746	3.24521	23.8247	12.9261
25.58	17.571	0.0913299	83.9634	12.7018	27.3413	150.45	13.6304	78.8858	37.8783	75.7993	76.0799	0.47928	22.6233	14.211	113.636	27.2706	2.41193	6.43787	46.9666	16.4448	13.9987	1.5718	8.4383	5.50795	0.0523098	96.0423	66.0268	803.722	23.1916	91.7427	48.6955	20.4056	37.221	13.6963	77.3203	10.2405	35.3126	4.10634	2.46123	0.0013789	117.304	13.2446	29.579	148.038	8.05533	22.2019	2.62186	23.4143	14.9551
25.68	15.6211	0.070915	73.3414	14.8727	24.8536	455.858	12.1653	75.6426	35.8481	95.571	64.6664	0.376298	18.7489	15.2832	270.051	28.4226	13.7568	5.48991	44.8074	13.3441	10.7013	1.23465	7.03697	4.61846	0.0370467	98.7219	61.612	756.243	20.2485	91.8901	59.1867	36.3857	32.7786	12.164	85.956	15.5513	45.0322	3.22059	1.74886	0.00128158	163.56	13.0996	31.6572	198.06	6.33726	26.2353	8.13841	22.0165	14.4381
25.7799	13.5361	0.0550611	62.4924	14.6672	21.5821	546.312	10.4928	66.8537	31.2459	96.4792	53.8599	0.295455	15.5081	14.5008	365.883	25.762	16.8628	5.87647	40.4275	15.0372	7.95785	0.969771	5.7643	3.7651	0.0261632	94.0763	68.7628	674.215	35.6352	84.9853	75.7154	66.1698	28.9816	10.8031	80.2782	15.5371	68.4091	2.5258	1.23995	0.000960075	166.467	14.7099	56.6471	207.806	4.92378	24.459	17.6032	20.0889	13.0445
25.8798	11.5732	0.0427313	58.7963	13.4102	18.1709	541.461	9.71804	56.795	26.0037	87.3945	58.1534	0.231985	12.8136	13.1211	416.471	21.9429	16.22	5.31834	35.6013	27.0156	5.81939	0.76168	4.66457	3.01793	0.0184521	95.8061	88.169	580.197	50.0349	105.746	75.7631	69.2782	24.3821	9.59421	115.882	13.5246	71.2371	7.00032	0.878141	0.000511783	167.415	13.487	91.714	242.521	5.12045	20.81	19.7076	17.9349	11.4507
25.9797	9.82347	0.0333244	71.2104	11.7805	14.9608	497.81	8.57778	47.2469	21.0274	96.7934	54.4747	0.182173	15.4496	11.6348	383.623	20.0876	25.249	4.48988	31.0027	27.265	4.21093	0.598215	5.74258	2.39384	0.0130379	90.833	93.2958	486.966	52.5274	129.892	68.379	65.9172	20.0275	8.52049	127.465	11.0212	65.2782	10.1174	1.56934	-8.59e-05	156.978	11.2737	97.1641	248.697	6.57426	16.9359	19.2573	20.0437	9.9178
26.0796	11.5642	0.0259746	71.028	27.0355	12.1113	441.571	7.34412	38.8476	16.6832	91.0852	56.1386	0.143045	20.5641	10.2241	323.195	17.5349	26.0904	3.66326	26.8561	24.0302	3.02646	0.469799	5.70787	1.88629	0.00924893	86.3563	90.1423	401.18	57.2296	132.328	108.76	58.573	16.2517	7.56717	119.423	8.65667	63.2041	9.93134	1.46803	-0.000801696	137.431	8.94201	118.154	226.823	6.34933	13.4575	17.104	20.3379	8.53509
26.1796	13.7421	0.0198796	65.1238	31.744	9.67546	395.578	6.16002	36.365	13.0646	90.0425	65.6609	0.112363	20.6114	8.94747	259.848	22.345	34.2897	2.9352	23.2055	23.4922	2.16556	0.368924	5.17314	1.47999	0.00654053	90.0566	82.5823	325.784	61.7105	123.436	123.074	65.2226	13.1043	6.72051	103.244	10.4803	56.0211	8.65076	1.17352	-0.00163298	134.937	6.85968	112.036	196.153	5.5068	10.5494	14.4683	20.4485	7.54139
26.2795	13.4454	0.0150659	57.0991	31.3398	9.89835	346.242	5.09283	37.3408	10.1366	86.1328	63.446	0.0883517	18.7052	7.81572	203.311	21.7371	33.7585	2.32854	20.0272	20.4834	1.54507	0.289698	4.46114	1.158	0.00460115	86.4893	73.0559	261.54	59.9003	109.879	117.495	61.1088	10.5311	5.96865	85.4404	9.8109	51.2429	7.15707	0.881077	-0.00252648	130.611	5.14382	98.4003	182.329	4.52754	8.20444	14.1542	19.512	6.5523
26.3794	12.1962	0.0113088	49.7809	28.6703	9.21852	299.33	4.16737	33.9991	16.3557	97.8668	56.5699	0.0697302	16.2254	12.2456	161.069	19.1367	29.6908	7.29739	17.2744	18.9244	1.10034	0.227466	3.734	0.904542	0.00325792	79.2645	63.0478	233.444	57.6111	100.517	103.496	53.9849	8.44811	5.30091	68.8804	8.29147	44.1374	5.77439	15.0612	-0.00337646	116.429	3.79518	85.0846	159.142	3.61254	6.35058	12.5784	17.987	6.72008
26.4793	10.6758	0.00831874	56.0605	25.1948	20.7889	257.022	3.38505	29.3205	17.3604	92.9905	48.4053	0.0554572	18.089	12.8838	131.718	23.0693	37.0059	8.20263	14.8961	26.7111	0.782727	0.178578	3.06625	0.705765	1.55834	70.533	53.4155	201.052	53.116	101.611	87.0696	46.5883	6.77073	4.70811	54.6171	12.9287	36.7795	4.59885	16.104	-0.00415282	99.3079	2.76722	91.8903	146.145	2.83121	4.90157	10.6433	19.1188	6.21937
26.5793	9.1761	0.0060683	54.3303	21.8648	25.0973	230.915	7.70329	24.5908	16.5973	81.9261	55.5207	0.0445765	26.1933	12.1319	107.231	22.0489	35.8004	7.5537	12.8438	25.7632	0.556393	0.140189	2.48629	0.550302	2.90754	67.1888	45.2539	205.007	46.5037	104.674	71.1556	48.9287	5.42404	4.1818	42.839	13.0001	30.0537	3.63741	13.4483	-0.00481875	82.6575	2.00006	97.9488	126.811	2.19431	3.77665	12.3635	18.8665	5.51903
26.6792	7.81075	0.00447246	53.0732	24.7818	25.2972	202.421	12.0472	20.3122	14.5435	83.7411	55.8104	0.036357	26.8652	10.9454	84.528	19.2577	31.2217	6.42825	11.0738	35.7978	3.69902	0.110034	1.99846	0.428941	2.87662	65.2217	37.7949	212.742	39.4618	98.1755	57.028	52.2315	10.7923	3.71463	33.3564	11.347	37.9504	2.86637	20.2246	-0.00531684	85.1494	1.43617	107.481	106.895	1.68868	2.90691	15.7746	17.7877	4.80509
26.7791	6.61344	0.00334886	49.1332	24.1252	25.3809	184.113	13.292	16.6336	12.142	87.0901	75.2111	0.0302292	34.6439	9.69545	66.5782	16.0979	25.7752	5.83913	9.54778	34.4094	4.19584	0.0863285	1.59634	0.334168	8.42662	60.1575	31.2076	200.762	32.8165	87.6632	45.0866	48.2977	11.4188	3.30024	25.8437	25.4729	37.4206	2.25433	22.5261	-0.00566384	77.8682	1.02639	99.0362	123.954	1.2936	2.23628	15.5694	19.4021	9.72721
26.879	5.58342	0.00270632	43.3166	21.9147	25.731	162.424	12.8927	19.8601	15.3063	79.9043	76.1972	0.0257019	34.4014	8.51831	51.4394	13.3453	27.4616	6.69558	8.2322	29.8255	3.72423	0.0677157	4.61531	0.260298	11.2232	53.7532	25.5298	189.826	26.9209	76.0566	35.2982	42.4515	10.3386	2.93235	19.9544	27.4885	36.767	1.77125	23.2517	-0.00582271	73.3267	0.73096	86.069	118.497	0.987984	10.2358	13.8937	19.4282	10.6926
26.9789	4.70639	0.00246168	48.4748	19.1816	28.8015	141.013	11.7029	32.6499	15.0926	72.7072	69.4514	0.0222409	31.0963	7.45625	39.9868	10.8446	32.8448	6.20784	7.098	25.9772	2.9977	0.0531112	5.77005	0.202667	10.3332	47.0284	20.7239	169.751	21.8764	64.8149	32.5895	36.558	8.79219	2.60585	28.6057	24.6944	32.8168	10.8025	19.209	-0.00576862	64.3323	0.519137	73.1052	104.8	0.753069	11.8561	11.7829	18.4905	10.1476
27.0789	8.20528	0.00241872	55.7141	16.4303	28.8055	137.798	10.2097	34.3456	13.4335	62.6979	67.2793	0.0196215	26.9215	6.51527	34.4342	8.71219	31.3176	5.29917	6.12022	21.692	2.29588	0.0416509	5.76811	0.157642	8.40668	68.6468	26.3609	146.383	17.6584	54.5983	47.1573	35.786	7.26029	2.31585	39.9131	20.7118	27.8975	12.5339	14.6295	-0.00558467	54.4003	0.367721	82.0739	92.8946	0.573162	10.9805	9.70832	17.0149	9.10237
27.1788	8.89632	0.00298498	54.4469	15.7991	33.7862	125.876	9.34567	31.5807	22.2104	63.2181	60.0607	0.0176901	23.6946	5.68843	28.0212	7.60283	27.1174	4.34816	5.27724	26.0948	1.70935	0.0326572	5.24378	3.81965	6.45517	75.9566	36.7043	130.122	28.3378	68.2517	54.3178	47.3564	5.90755	2.05821	40.2957	17.2696	23.0696	11.8953	10.741	-0.00522769	45.0541	0.259685	76.1343	79.1848	0.43582	9.31414	7.86078	15.2855	7.96367
27.2787	8.42024	0.00376664	60.7755	14.2609	36.7144	111.292	8.19691	27.3655	23.7187	90.8563	53.84	0.0161336	24.7439	4.96439	22.0831	6.49101	22.2947	3.49467	4.55048	24.2251	1.25109	0.0255979	4.53134	4.87986	5.34824	75.1824	40.0993	111.749	31.1069	69.5087	52.8827	46.5005	4.77065	1.82951	36.1177	25.1691	34.1499	14.6441	7.74556	-0.00467146	36.857	0.182838	70.469	66.1107	0.331247	7.56815	14.5833	13.4872	6.88625
27.3786	7.52327	0.00459999	58.6774	12.4372	42.4365	96.7359	6.9942	23.0093	21.9125	95.8156	69.8209	0.0146677	22.8371	4.33145	40.8776	7.54137	17.7655	2.77694	3.92383	23.388	0.905958	0.020056	3.79886	4.78152	4.14459	70.1429	39.4064	99.5932	32.5716	64.8272	47.0672	41.7984	5.76689	1.62593	30.5024	24.8851	35.3176	15.1775	13.4994	-0.0039537	29.9269	4.31844	64.0922	54.5612	0.251836	6.00846	15.8657	13.7763	5.92094
27.4785	6.5355	0.00527933	52.9128	15.2612	41.9714	83.3117	11.15	21.7674	18.8536	89.7664	69.8941	0.013058	33.4091	7.13076	44.1001	7.11849	13.8737	2.19247	3.38343	22.8823	1.64921	0.0157165	3.12393	11.7873	9.06038	63.1377	36.4815	98.9323	30.4923	57.7018	39.8458	36.3286	6.44773	1.4445	24.8967	21.5635	32.6739	13.4982	12.5765	2.82279	24.1881	5.44138	55.4258	44.7334	0.19168	5.97364	14.7739	13.2753	5.07679
27.5785	5.59492	0.00563911	45.9506	15.3184	38.3646	71.3852	22.0456	19.1189	17.8058	84.9806	80.3544	0.0113301	34.3564	7.57956	39.8114	9.83159	28.4467	6.53431	2.91736	34.5873	1.64882	0.0123173	2.53573	13.3347	9.19122	57.4882	32.502	108.139	26.931	49.965	32.6965	31.1376	5.95041	1.28271	61.4635	17.5299	35.7542	16.7458	10.0386	7.00236	19.4936	5.20197	46.9824	55.9172	0.146327	5.22626	13.2309	12.3201	4.34695
27.6784	4.75209	0.0056268	39.0136	14.1279	33.4332	60.9916	25.7984	16.19	15.5026	85.4443	108.79	0.00950862	39.256	7.16264	33.2062	9.79087	31.2074	10.6366	2.51527	33.8376	1.39756	0.00965603	2.03911	12.5238	10.4017	50.9364	28.192	104.824	45.6393	42.5269	53.5112	26.5294	5.10289	14.9438	69.9765	13.7498	33.4506	25.2364	15.3474	7.59083	15.6821	4.4419	39.4949	57.9601	0.112493	40.7708	12.6042	11.1367	3.71943
27.7783	4.0188	0.00527228	38.3241	12.4713	28.2168	52.0271	34.5099	13.4444	12.8931	77.7874	110.371	22.952	37.4751	10.4295	26.5468	8.70812	28.7863	10.8376	9.93893	29.5114	1.09992	2.82366	3.81455	10.853	9.13553	62.2711	23.9767	120.439	53.2261	42.2754	60.9307	22.5445	4.23111	19.9536	65.9673	10.5533	29.1492	25.0144	13.9689	7.01055	20.1196	3.95766	33.0834	67.7096	0.0874346	48.5491	11.0587	9.87304	3.18137
27.8782	3.39059	0.00456318	34.8692	10.7369	28.9043	50.6699	36.2125	11.043	10.4214	67.0961	107.938	30.2654	33.2908	17.817	20.6992	7.34743	40.2729	13.8655	28.5357	27.7463	0.831973	8.88736	4.27042	9.01644	7.27924	64.4867	27.505	142.738	55.2628	45.8124	59.2128	19.1363	4.75739	20.953	67.4134	7.98899	24.4516	21.8721	11.0556	6.1274	19.9671	7.34865	27.6706	86.1008	0.0682892	45.3756	9.29225	10.7294	2.72067
27.9782	2.85697	0.00362577	30.4374	9.10513	34.6081	46.2133	34.2803	9.46954	8.26595	56.2343	135.966	30.3056	28.5725	19.0779	15.8911	23.4272	40.4133	13.3016	37.6364	27.2186	0.614854	9.44651	4.08841	7.3107	5.52935	78.9826	59.2615	143.702	51.5257	73.7508	52.6507	16.2349	4.39884	26.4113	83.1996	5.99362	20.0602	18.1273	8.26325	5.23933	29.0448	9.00518	28.1556	84.8608	0.052428	38.6504	8.65058	10.7218	2.32652
28.0781	2.40609	0.00261339	36.3332	7.64912	34.7608	40.8259	30.6796	10.0896	9.69398	46.3678	134.826	27.297	24.0894	18.0744	12.0789	27.9998	49.2105	12.521	37.8836	23.7608	0.447941	25.3777	3.6347	14.435	4.09152	102.866	77.6399	145.79	50.826	81.3238	85.0722	27.1767	3.77575	27.2297	80.7766	9.11647	16.2353	14.6379	15.3653	4.43891	32.5682	8.52766	25.3377	76.092	0.0408844	31.4743	12.917	10.191	1.98944
28.178	2.03767	0.00150674	36.0383	6.38775	34.8807	35.4702	26.5215	9.32466	19.2406	43.067	141.873	23.3129	20.1154	16.3459	9.12155	27.4771	59.2123	10.7605	34.9261	19.8596	0.3234	26.5725	3.09927	15.7457	2.9819	109.278	82.872	146.396	46.1846	78.723	95.1025	28.0457	3.7458	48.0964	71.0813	22.0218	42.964	11.6632	18.9861	3.74591	30.8309	7.24755	21.8223	88.0858	0.0315512	25.0189	13.3567	12.4179	1.70123
28.2779	1.72114	0.000348471	38.4512	17.3726	32.1436	38.6149	22.4044	8.10002	21.3914	53.1913	131.474	19.3183	16.7083	14.4923	6.85847	24.2833	56.5815	8.85945	31.0535	16.3012	0.232094	26.6005	2.57585	14.5809	2.1535	119.199	80.4459	135.671	40.0923	71.5242	90.3269	32.8138	3.31038	54.2867	59.4208	24.0252	51.6381	9.22747	27.9005	3.15569	27.1203	5.80597	18.467	84.1591	0.0230821	19.6172	12.173	13.1572	1.4548
28.3778	11.323	-0.000622756	48.0109	20.9298	28.1583	36.9359	18.6244	7.37797	20.1059	59.5999	114.815	15.7181	13.8375	12.7355	5.1417	20.4227	49.0459	7.13367	52.997	19.8848	0.165964	23.0111	2.10546	12.547	8.73167	117.157	73.9114	119.793	132.556	102.137	79.3457	60.6391	16.3304	53.8081	48.2021	21.6744	50.0596	7.27304	25.1978	2.65653	22.9676	4.48294	15.5132	74.412	0.016537	18.1498	19.0616	12.9584	1.24403
28.4778	14.1618	-0.00137053	59.4561	35.0023	23.8517	33.4034	18.2658	6.36376	17.4608	56.3341	97.1235	12.6421	11.4412	11.1465	3.84685	16.7296	40.4332	5.67472	65.2738	18.5274	0.118481	18.8565	1.70227	10.3823	11.2368	108.857	65.5108	102.403	412.556	108.817	66.6411	66.9727	24.4605	50.4895	38.3735	22.8244	44.3962	5.72106	19.8849	2.23566	19.0392	3.37664	12.9912	63.3485	0.0114743	20.3309	19.9543	17.5478	1.06374
28.5777	14.0907	-0.00178851	59.7913	38.5472	19.7258	29.3806	16.6829	10.9738	14.4997	58.5889	80.6645	11.9774	9.45129	9.73776	9.30339	18.7167	32.274	10.2808	109.891	15.8796	0.0844208	15.0996	1.36622	8.39746	10.2515	97.7296	56.613	85.5281	579.574	103.707	54.4019	62.5924	24.4877	46.1412	30.1777	27.6855	46.3023	4.49557	14.8431	1.88118	15.5842	2.49892	10.8646	64.4063	0.00815869	18.6145	19.1712	19.4658	2.01385
28.6776	12.8762	-0.0019853	68.9918	37.0799	17.6672	25.4657	14.6095	11.664	11.7084	63.9905	66.2621	17.0882	7.80351	13.6004	29.3052	18.3825	51.5403	10.7037	117.103	15.8931	0.060026	11.9663	1.09111	6.6982	8.30757	85.7781	48.0127	70.1975	608.553	93.4294	43.5688	55.2431	21.7166	41.6017	24.1482	25.9349	42.4569	3.531	11.926	1.58277	27.4951	1.8253	9.08084	67.746	0.00568996	15.7063	16.8889	22.6712	2.18872
28.7775	11.3125	-0.00190963	250.929	33.4769	15.1923	21.8962	15.9539	10.7695	9.2807	59.8906	54.8575	17.5208	41.2137	13.9346	33.2377	16.2518	53.6011	13.3901	110.28	43.8584	0.0425613	9.43783	0.868629	5.29599	6.3662	74.1228	50.1466	68.6033	570.469	81.4943	34.4283	47.6566	18.2954	44.0175	32.9908	21.9266	36.6155	2.77283	14.2392	1.33169	37.7244	1.3198	7.58798	88	0.00429739	12.7271	14.2217	23.4991	2.06903
28.8775	9.74252	-0.00163113	328.474	30.4404	12.7022	18.7434	49.6935	9.35102	7.26278	61.5272	54.2324	15.9515	58.8151	12.9945	30.5761	13.6706	48.3384	16.9492	98.9566	46.7723	0.0301126	7.42704	0.690203	4.16384	4.7342	63.343	48.1064	62.5885	504.231	69.6839	37.3976	40.7171	15.0386	65.4307	33.0986	17.5879	30.5327	2.17708	12.2628	1.12041	38.2154	19.1577	14.7286	87.3003	0.00385944	10.089	11.6684	26.1739	1.85302
28.9774	8.30208	-0.00129284	336.87	36.7099	10.4039	16.0047	62.741	7.87121	5.63234	89.4046	57.5739	13.7006	60.0938	11.6748	25.7432	11.1996	40.6585	16.2097	86.9246	41.9557	0.0213397	5.83854	0.547638	3.26165	3.46044	53.6943	43.8734	71.3187	430.439	58.8283	35.0807	34.6433	12.2083	83.3979	29.5813	18.2202	24.9581	1.70918	15.4977	0.942724	34.6907	37.7826	23.7278	78.5039	0.0046477	7.89827	9.42313	26.5094	1.62027
29.0773	7.03385	-0.00120782	313.085	36.6129	17.3296	13.6474	64.4423	6.51499	4.33947	95.2351	60.7396	11.3891	54.974	10.321	20.6897	12.632	32.8584	14.0272	75.6052	35.4472	0.0151909	4.58751	0.43446	2.5488	4.63171	48.0024	38.6927	70.531	359.373	49.2468	30.6078	29.4221	15.099	86.2999	24.9429	55.8446	20.1517	1.34172	13.5383	5.4806	29.8731	44.9623	23.9392	67.4113	0.00502174	6.138	7.53432	25.4112	1.40085
29.1772	5.94002	-0.00131219	276.592	33.6626	19.4964	11.6285	60.3412	5.34165	3.32762	88.6555	64.3972	9.28336	47.8712	9.05801	16.1841	11.7994	25.8979	23.827	65.4524	29.2302	0.0109273	3.60372	0.34479	1.98865	4.26995	65.3276	39.4634	64.7957	295.615	40.9931	45.7011	24.9679	14.3819	82.5555	20.3399	62.7647	16.1443	1.05284	13.2344	13.6592	24.9984	42.1369	42.9607	56.5071	0.00793162	4.74916	18.0967	23.4986	13.0474
29.2771	7.25783	-0.00121344	237.301	29.6644	26.9952	13.4289	53.6552	4.35592	5.92608	77.332	65.4732	7.4744	40.6686	7.92291	12.4498	21.9619	20.0769	29.2689	56.5359	23.8533	0.00792623	2.8306	0.273747	1.55001	15.4727	70.55	37.3526	58.759	240.689	33.9919	48.305	21.1804	12.5019	76.1698	16.2467	57.2562	12.8685	8.22867	13.0824	18.6221	20.5763	35.6232	44.1647	46.7408	0.00825958	3.66479	20.6032	21.1864	16.1644
29.3771	7.16594	1.82531	199.954	25.5127	28.6804	32.0293	46.1915	3.54091	6.44079	65.2139	94.241	9.2367	34.1004	6.91938	18.6888	28.788	15.3891	31.981	48.7814	19.3763	0.00581079	2.22325	0.216793	1.20733	16.5936	68.9943	33.7727	51.1505	194.556	31.362	44.7563	17.9645	12.949	69.0178	19.7115	47.7902	10.2233	9.6466	10.6583	18.286	19.1718	28.447	57.3875	60.1455	0.0095416	16.792	19.5315	18.7455	19.2421
29.477	6.52485	7.82144	166.554	21.6216	27.8047	37.2101	44.0726	2.87304	6.99251	53.9639	97.3263	9.05255	49.4387	23.9978	18.7222	40.2258	24.4691	29.1601	42.0686	15.7074	10.687	23.1641	0.170745	0.940138	14.8061	63.9188	29.6059	82.1763	160.647	27.7427	46.9781	15.2357	11.6333	61.9505	44.6738	38.0604	8.10366	8.94299	11.8566	16.3463	23.2325	21.9177	55.3272	59.5081	0.0108949	19.451	17.0938	16.3459	18.7457
29.5769	24.0696	49.4951	137.931	18.1566	31.3203	36.4772	39.6274	43.2668	6.5068	44.1643	113.566	16.9921	72.7519	38.8474	16.3947	40.1872	37.0459	24.703	36.2705	12.7216	12.6627	39.0215	3.77833	11.12	17.8855	58.4771	50.4555	92.2998	150.203	23.9315	60.3645	12.9202	9.85871	55.328	72.4081	29.4884	6.41376	14.0815	10.0164	14.1058	22.6237	16.4824	48.8828	94.9582	0.0105865	18.0149	14.3418	17.1454	16.9995
29.6768	28.9706	61.1106	121.807	15.158	30.6125	33.3703	34.3598	70.3026	5.62039	35.9067	109.639	19.3132	74.9273	41.1514	24.5695	35.792	38.0035	20.191	34.5027	10.2993	12.8174	55.8738	5.06651	14.0137	16.0272	51.9752	58.8157	96.8424	132.566	20.3191	68.4929	10.9562	8.12725	49.2798	155.509	37.0885	5.07067	33.0946	7.69993	11.9974	20.1723	12.1826	43.9393	99.5007	0.00962658	15.2813	11.7414	22.6663	14.9478
29.7768	28.466	59.1889	104.48	12.6071	27.7922	29.527	29.085	145.26	4.65189	38.127	97.7143	18.3563	68.7687	38.8405	36.7613	30.2203	34.0647	16.1937	60.4796	8.33696	10.9165	62.2653	5.18859	13.6704	12.8864	45.3078	59.6825	91.9259	113.059	17.0745	65.4606	9.29049	6.60728	43.8282	173.153	37.2201	4.00587	35.4677	5.67837	10.1415	17.2095	8.89033	37.8258	91.5561	0.00817119	13.3761	9.4693	25.2764	12.9572
29.8767	27.6027	51.9504	88.0251	10.46	24.1131	25.6769	24.2115	359.494	3.74837	57.919	110.253	21.5028	59.9791	35.0721	36.796	24.809	28.5579	12.8529	64.9605	6.74807	9.23206	55.7007	4.77229	12.0641	13.468	38.9625	56.3206	82.4038	94.3318	14.2495	57.6955	7.87844	5.33302	38.9486	161.818	32.461	3.16296	45.7731	8.12363	8.54989	14.3267	6.42523	32.0036	79.5213	0.00652056	11.0445	7.56471	25.8082	11.155
29.9766	24.9373	43.3304	73.3161	8.66472	20.2882	22.1203	19.9129	420.743	2.96681	60.1883	105.101	25.6837	50.9979	31.0743	32.2098	20.0485	23.0328	10.1416	61.3484	5.46186	7.25689	46.2609	4.15024	10.1229	11.5137	42.3443	50.8204	72.4359	78.579	39.2286	48.5565	17.4736	8.1957	34.5972	139.714	26.4795	2.4966	54.3091	7.29655	7.19978	11.757	4.60871	26.8821	67.0676	0.0047469	8.84614	6.0063	28.0699	9.57155
30.0765	21.785	35.0863	60.6079	7.17014	36.9577	18.9578	16.2326	402.527	2.31941	55.2038	93.0941	40.2265	42.7817	27.2989	30.538	16.0542	18.1302	17.0587	59.3735	4.42083	5.48463	37.2627	3.49143	8.25578	9.05953	46.704	44.484	61.7271	77.3695	61.7009	66.2066	18.8419	22.3829	30.724	115.534	20.8117	1.97024	50.5359	5.74624	6.05988	30.6042	16.7016	96.9616	90.1453	0.00317155	6.9662	4.74991	28.0624	8.1995
30.1764	18.706	27.8944	49.8527	5.92931	44.7276	16.2004	13.1445	355.388	1.79739	47.7968	108.151	65.9789	35.6267	23.889	49.5139	12.7864	14.0901	18.8797	53.8883	3.5782	4.09756	47.6112	2.87549	6.61885	6.83567	46.1559	55.0882	51.4371	70.2382	82.7275	81.5693	17.4794	24.7347	27.2806	93.098	15.9938	1.55461	43.0614	7.1669	5.09944	35.3002	39.9669	154.201	99.3357	0.00188434	11.4571	3.74643	26.6807	17.2438
30.2764	15.9153	21.9163	40.8683	4.90092	45.1298	13.8216	10.5906	301.756	1.38403	40.1431	105.553	85.4444	29.5481	20.8676	50.5308	11.9602	10.8191	17.2925	47.5813	2.89615	3.00515	48.3247	2.3347	5.25029	5.03882	65.5192	59.1193	42.1437	60.9406	86.3611	80.5198	15.3838	22.7379	24.2213	73.797	12.1177	1.22687	35.2514	21.5224	4.29093	33.7738	50.4944	155.201	93.218	0.000925284	16.509	2.94975	24.5342	19.07
30.3763	13.4734	17.0855	34.2709	4.04963	46.0934	11.7814	12.0782	254.417	1.06093	39.3723	94.5632	85.0624	24.451	18.2138	44.6009	10.3426	10.3317	14.6798	55.8887	2.34397	2.17862	41.9963	1.87721	4.1367	3.66403	71.8181	57.5557	34.0754	51.4179	81.5208	72.1772	13.2562	19.4679	30.0021	57.8702	9.09604	0.968563	28.2859	21.4348	3.61051	29.8614	48.3184	139.164	81.7326	0.000270217	16.3008	2.31974	22.0296	18.136
30.4762	11.3747	13.2501	40.0231	3.34551	47.4194	18.2723	11.8937	215.598	0.810539	35.2066	84.6662	76.4095	20.2072	27.0145	36.7742	13.9894	8.95291	56.6972	91.3968	22.5042	2.15404	34.4785	1.49941	3.245	2.64258	70.7592	52.9778	27.2602	61.7818	73.0533	63.4424	11.3205	16.13	48.5756	79.4674	6.78574	8.77093	33.6512	24.0023	23.0468	25.3583	41.2792	119.688	69.2772	-0.000191509	14.2198	1.82284	19.431	16.2828
30.5761	9.58821	10.2394	41.327	2.76343	51.3595	69.3656	17.3937	179.107	0.617676	30.0864	72.6109	65.1579	21.8075	54.1385	29.2057	62.4711	7.36414	64.9449	158.673	39.1481	1.81749	27.6321	1.19226	2.53815	1.89629	66.7523	54.8677	21.6176	79.8533	64.3083	53.3048	11.8534	43.2373	94.7642	95.4681	17.0599	12.438	214.503	81.5718	26.7386	21.0535	33.2845	101.226	57.66	0.456592	15.8131	1.43159	16.9028	15.8802
30.6761	8.07533	7.89363	38.5339	2.28251	51.5389	126.67	29.8045	161.227	0.469777	25.0845	60.7931	53.9416	20.3873	59.6245	22.6813	75.2804	5.86994	77.317	170.115	47.8798	6.38461	21.9065	0.945352	1.98161	1.35649	103.542	52.3859	17.0178	81.5336	77.1598	43.5259	10.892	47.6775	135.904	91.8136	28.3728	12.711	281.894	108.94	25.195	17.2487	25.8068	85.0127	47.5038	1.60652	16.3602	1.12389	14.5416	14.4075
30.776	6.79788	6.07486	34.1032	1.88543	47.4955	140.477	33.7184	138.252	5.33926	20.6196	50.1841	43.86	17.9383	57.0363	17.3689	71.9419	10.7929	72.5677	160.55	50.2991	6.95288	17.2809	0.74758	3.22075	0.968432	116.798	54.812	13.3134	75.4002	164.744	90.6629	10.7086	46.0389	145.734	83.5118	32.5585	11.5523	270.118	96.4001	22.1889	14.0183	19.4915	71.1833	38.9087	1.85685	16.0027	0.882099	12.3975	23.517
30.8759	5.72098	4.66976	29.2899	1.55779	41.607	145.217	33.084	115.594	6.90069	16.8073	41.0731	42.0671	15.3224	51.7871	13.1808	62.8313	11.5905	62.2843	144.197	44.9088	6.08525	13.6003	0.589618	3.37242	0.690586	116.682	52.6321	10.36	66.131	441.63	115.407	9.62986	40.248	141.531	89.3604	29.9248	9.91764	233.005	75.487	19.0326	19.2543	14.4516	59.5273	31.7611	3.4226	13.9049	0.692204	10.4901	25.2061
30.9758	4.81401	5.84004	24.697	18.1835	35.2433	136.512	30.2245	117.121	13.8574	13.6301	33.439	37.1162	12.8867	45.9955	9.94341	52.5204	10.5976	51.248	126.718	37.8728	4.86525	10.692	0.464581	17.616	0.492129	109.439	48.0281	8.02446	56.181	634.646	115.278	8.36995	33.6815	170.767	82.1631	25.0696	8.25029	191.873	56.1482	16.1468	19.5116	10.5705	49.7524	25.8756	11.3038	11.4387	0.543121	8.81946	23.7097
31.0757	4.05056	5.68109	20.5809	27.2463	29.1463	122.432	26.4725	106.046	15.4418	11.0189	27.1341	31.9433	10.748	40.4522	7.4717	42.8773	8.98031	41.2505	142.072	31.2058	3.71227	8.40131	0.36496	21.4439	6.49639	98.8383	42.3709	6.19001	46.7568	677.47	103.952	7.17021	27.5925	204.296	70.3433	20.0071	6.73683	154.425	40.7534	13.6342	17.7155	7.65315	41.5726	21.0566	42.338	9.1434	0.426111	7.37427	21.1876
31.1757	12.812	4.99679	17.0192	29.1553	53.6295	107.226	22.5628	91.1995	23.2785	8.89059	21.9721	26.5878	8.92346	35.4178	5.59969	34.5392	7.29028	32.8065	136.169	25.4565	2.75762	38.1195	9.34585	20.6776	7.38261	87.0992	42.5016	4.75684	38.3785	646.252	88.6873	6.11017	22.3595	206.898	57.8832	15.5207	5.43881	122.818	29.2168	13.0714	15.258	5.49778	34.734	17.1237	55.5581	7.19202	0.33427	6.13665	18.5057
31.2756	24.0991	9.04216	14.0021	27.6982	101.049	92.7264	18.875	76.3731	24.2675	7.16466	17.7686	45.9965	7.39013	30.9458	4.1893	33.7311	5.763	25.9154	123.095	20.6752	2.01548	53.6904	12.5601	18.1485	6.49261	75.4751	39.8367	3.82858	31.2005	582.503	73.1392	5.19123	18.0161	196.047	46.4991	21.8005	4.35973	97.0624	20.8126	11.5853	39.4079	3.92564	29.179	13.9199	54.0217	5.60449	2.19439	15.0443	26.0464
31.3755	26.5278	30.8146	11.4795	24.8442	180.139	84.4573	33.0097	63.031	22.1786	5.76934	14.3572	70.4073	6.11182	30.907	3.1304	43.4108	4.47684	20.3933	108.493	16.7594	45.4645	50.9515	12.8729	15.1832	5.17646	64.6275	35.7867	24.5805	25.1933	508.257	58.9835	4.40601	14.473	180.04	51.188	74.747	3.47917	78.6544	14.7761	9.96309	53.0486	2.78983	31.7388	11.3131	47.0022	4.34325	4.55822	19.704	29.9127
31.4754	25.2537	36.3428	13.9287	21.5886	206.31	74.5603	39.0494	51.5921	61.9981	4.64352	11.5945	73.5971	5.05064	36.4986	2.33707	48.3405	3.4365	16.0125	94.5149	36.1696	53.1974	68.6084	11.8447	12.3617	3.93325	54.8613	31.2261	37.0597	20.244	434.698	55.6923	3.73598	11.608	162.74	69.1006	84.9811	2.76845	92.6582	14.3302	12.3657	59.0964	1.97504	34.6536	9.19335	38.7129	3.35449	5.0672	21.5606	28.8095
31.5754	22.6246	34.6367	21.105	40.2712	214.828	64.7556	39.0676	64.7664	72.8641	3.73634	9.36037	76.5756	4.17135	70.7674	1.74351	44.9444	2.61591	12.5566	81.8852	63.9203	47.7004	70.3907	10.3036	9.90119	18.4794	46.273	26.6753	42.727	39.2341	367.044	49.2904	3.17221	9.30176	145.886	69.0746	77.8473	2.19836	86.0315	11.6003	11.8665	55.8023	1.39366	70.6333	7.47028	30.9227	2.58532	5.16711	21.6274	26.003
31.6753	22.6965	30.1636	36.7206	45.9194	201.964	55.743	36.0752	63.4114	70.0231	3.00608	7.5555	70.177	3.44394	77.5186	8.3066	38.7547	2.36501	9.83939	70.7562	72.6771	38.5769	84.2653	8.67024	10.9268	22.7636	38.8422	30.1413	42.4835	44.7928	375.082	41.5878	2.68721	7.45019	130.198	61.6301	74.3716	1.74323	94.8783	8.75763	33.6426	49.0237	0.980603	79.9754	6.06991	24.251	1.9897	4.68028	20.6062	22.8159
31.7752	20.8143	25.0482	40.8227	44.8129	179.148	47.7493	31.8086	66.4698	61.5219	12.2596	6.09831	60.4917	2.84294	74.0195	9.76013	52.6483	1.99155	7.70688	74.6692	74.3616	29.62	90.6483	7.14338	10.1653	20.515	32.4866	30.1298	39.1484	43.594	424.57	34.052	2.27543	5.96564	115.92	55.7553	97.3534	1.38123	86.2347	6.40286	36.9932	41.486	50.1063	85.3071	4.93188	27.8389	1.52979	4.00126	18.9758	19.7575
31.8751	29.5038	29.8025	39.3447	40.7589	167.853	40.7895	104.382	97.4996	51.4437	24.7721	4.9223	54.0041	2.34686	67.1591	15.9755	67.7219	14.8141	11.4513	70.0715	82.9238	22.0842	84.6452	5.8036	8.76774	16.5363	27.0963	28.1827	34.438	39.3347	426.888	34.0367	1.92711	4.77633	121.706	47.3244	97.3874	3.26228	72.7344	6.17606	34.3145	34.3735	71.7809	89.4868	4.00706	33.3064	1.17526	3.31235	17.0562	17.0012
31.975	38.3984	28.4937	39.9921	35.7023	148.581	39.039	225.124	111.498	41.7264	27.3672	3.97338	45.8963	2.00812	59.6305	18.441	66.0677	26.5518	20.7708	68.0195	78.429	16.1763	71.4539	4.67001	7.2647	22.1896	22.5525	25.2834	29.3591	34.0045	395.592	30.7033	1.63355	3.82408	123.5	38.7433	84.8189	3.71452	59.2468	4.99025	30.0418	28.1272	71.4026	81.3251	3.2555	31.4416	0.902243	4.21039	15.0555	14.5845
32.075	38.6786	24.8523	47.5652	30.5969	126.757	35.3167	398.842	105.806	33.1744	25.7287	3.20771	37.9196	1.69097	52.4369	17.0718	58.2374	35.4913	21.6297	61.8107	67.5907	11.718	57.959	17.3579	5.88049	24.9728	58.3014	41.6587	24.4694	28.6251	371.119	26.2003	1.3856	11.3836	117.128	41.8766	70.325	5.43909	47.4177	3.76434	25.7055	22.8426	179.048	70.3074	2.64471	26.9831	0.692209	4.15044	13.1039	12.4924
32.1749	35.5333	20.6554	66.7875	25.8752	105.375	31.0712	455.035	93.0665	26.0163	22.5516	2.58974	55.7843	3.86443	46.1333	16.0148	48.9137	35.1266	30.7221	70.6279	97.573	14.0101	46.201	21.5216	4.69267	24.0275	84.1098	51.6751	20.0487	23.6782	366.446	22.8054	1.175	12.6985	107.612	43.7334	55.7951	5.60899	56.9554	2.75106	25.3277	18.4643	199.787	62.7318	10.3711	22.0593	0.530654	3.70154	11.2777	10.6925
32.2748	31.3002	16.6894	70.0678	21.701	99.9599	26.9382	448.161	78.8688	20.2064	19.0683	2.09084	58.754	4.33933	40.3992	13.6116	40.0388	44.897	47.8039	68.1193	198.961	12.6487	40.0549	21.9883	3.71129	19.9071	92.7029	53.9237	16.209	22.1415	336.439	88.5175	0.994465	28.8054	97.2953	97.5588	43.1287	5.11794	53.1966	1.97917	29.013	14.8819	182.715	53.8477	31.5137	17.5427	0.406358	3.13809	9.61723	9.14852
32.3747	26.994	13.2502	65.8177	18.1043	89.1569	23.1701	410.29	65.5213	15.5854	15.803	1.68781	54.131	4.11623	35.3028	10.9977	32.3018	55.1666	52.5557	61.7379	236.108	10.262	32.8526	20.2016	2.9183	15.4269	91.5831	51.7028	12.9654	19.5419	296.768	150.902	0.838172	31.0901	101.078	124.725	32.7987	4.40298	50.2631	1.41239	27.2389	11.9728	152.52	45.5049	36.6755	13.7202	0.310739	2.58492	8.13858	7.82608
32.4746	23.0214	10.4009	58.4862	15.0526	76.4532	19.8421	359.834	62.0547	11.9604	78.0786	18.0024	46.791	3.64554	30.819	8.63078	25.8405	55.0085	48.0249	62.8293	218.4	7.89275	37.332	17.5574	2.28626	11.5437	85.35	47.1368	35.92	16.6652	255.552	173.339	0.701746	28.3485	96.8577	150.23	24.6809	12.1391	61.1912	1.00366	23.9562	9.62136	120.861	38.2032	35.1061	10.6194	0.237275	2.09245	6.84265	6.69419
32.5746	19.5149	8.10356	50.3515	12.4879	63.7932	16.9509	306.965	67.2028	9.14431	96.1736	37.3624	39.0462	3.12371	26.8923	6.65358	20.5684	48.6706	40.7253	58.1688	186.687	5.89059	33.584	14.7652	1.78664	8.46853	76.7724	41.5591	51.9247	13.9026	216.734	166.507	0.582087	30.3792	94.7043	144.613	18.4429	14.126	60.0408	0.711563	26.9004	7.72607	92.6461	31.9836	31.0668	8.16482	0.180914	1.67529	5.72107	5.72573
32.6745	16.4878	6.28221	42.5165	10.3454	52.5348	14.4611	256.952	62.5005	6.97189	94.0156	59.5205	31.9051	2.62462	23.4605	6.06307	16.3227	40.5095	33.3043	51.8141	154.698	4.31743	34.959	12.1598	1.39374	6.14027	67.4712	35.7769	56.4277	11.4279	181.992	147.153	0.477214	29.2462	88.2997	126.726	13.7169	13.535	52.2881	0.503842	25.1094	28.2479	69.4201	33.7424	35.2458	6.25068	0.137768	1.33174	4.76021	4.89726
32.7744	13.9046	9.05874	35.4602	8.56228	47.007	12.3267	212.208	57.6466	5.30463	83.9414	78.719	31.0849	2.18648	20.4645	5.08144	12.9299	32.5277	26.7186	45.3611	126.509	3.12873	35.2815	9.87547	1.08578	4.4207	58.3564	30.2532	54.5396	9.29778	151.808	124.048	0.386046	25.5353	81.5868	105.688	10.1695	11.9367	43.2525	0.356519	22.0352	37.4996	56.5829	30.72	33.4327	7.79356	0.104877	1.05361	3.94402	4.18864
32.8743	11.7141	10.545	29.3375	7.08201	40.3942	10.5013	173.536	50.0273	4.02969	71.6775	79.2918	27.6377	1.80718	17.8496	4.07374	10.2311	46.7661	21.2102	39.3918	102.859	2.25093	44.7725	63.4826	0.845252	3.16892	63.1127	25.2289	49.4315	7.51014	126.062	101.51	0.308479	21.3562	111.217	95.1661	7.52309	10.0817	66.19	0.252162	18.873	52.645	60.8808	26.5763	43.0142	15.0068	0.0798579	0.830809	3.25556	3.58255
32.9743	9.86289	10.0016	24.1436	5.85526	33.7548	12.6457	141.935	42.0971	5.95876	64.8105	72.084	46.2944	1.4882	15.5678	3.18196	8.09016	47.2996	16.7376	34.0765	83.4154	1.6118	61.0479	223.699	0.657856	2.26558	61.7667	44.7069	43.0147	6.03499	122.158	83.385	0.245014	17.4903	121.695	80.5712	7.67987	8.30667	69.2292	0.178287	16.0011	53.6856	62.033	22.5313	42.548	15.99	0.0609121	0.653509	2.67836	3.06419
33.0742	8.30142	8.6893	19.8011	4.83991	27.6343	12.5532	141.295	34.8365	8.15443	61.1385	107.731	49.483	1.21905	13.5775	2.44563	6.39464	42.541	13.1633	43.92	67.5693	6.71406	57.5185	321.817	0.512225	1.61712	57.2482	52.6722	36.3936	4.83171	111.05	74.2412	0.195443	14.1715	133.6	65.8623	6.74662	6.7427	118.451	0.126009	13.5071	53.6053	54.5928	18.9418	38.2121	14.464	7.13929	0.513043	2.19703	8.24923
33.1741	6.98579	7.20646	72.4297	30.0753	22.2716	11.5488	130.119	28.5583	17.9985	53.6767	176.346	47.7216	1.00001	11.8412	1.86035	5.05326	35.7297	10.3321	45.7713	54.7051	7.4126	59.1308	373.535	0.700407	1.1531	51.3156	53.714	30.1646	3.85832	97.3886	62.8635	0.158311	11.418	130.991	52.6892	5.52441	5.42282	155.365	0.0890256	11.3803	53.277	44.6241	15.8674	32.7916	12.156	22.8377	0.402111	1.79748	9.43297
33.274	9.04782	5.81543	121.195	40.3658	17.7288	10.247	114.536	23.2853	20.4075	45.425	206.65	73.3687	0.823698	10.3262	1.40575	12.5599	28.8501	8.10072	42.7563	44.2799	6.5187	62.809	425.158	0.701252	0.821658	44.9935	50.8338	29.3126	3.07558	83.5602	51.5916	71.7253	9.17167	122.292	41.5693	8.87723	4.33584	174.231	0.0628936	9.58044	52.8603	34.9027	13.2716	27.4775	9.82231	79.8543	0.314682	1.46703	9.07222
33.3739	18.9358	13.2846	154.372	41.7846	13.9713	8.92307	97.9468	18.9264	24.9288	37.6647	208.329	76.7806	0.677827	9.00556	4.86334	14.0433	22.7279	6.34704	38.2334	35.8375	5.22369	55.3828	430.241	12.2401	0.585322	38.8526	45.955	26.6532	2.44867	70.7023	41.469	159.02	7.3553	117.275	32.4954	20.93	3.45367	159.244	0.044402	8.06226	89.2713	26.5206	12.3861	25.0098	7.75652	137.206	0.245889	1.19466	8.18365
33.4739	21.2468	14.8854	156.832	39.1041	10.9161	9.11711	82.1295	19.0492	24.3059	50.4593	189.463	70.5429	0.557033	7.85438	5.56856	13.0761	18.3021	4.97107	33.5319	46.7587	5.01719	45.7358	408.789	20.4642	0.416961	33.1861	40.2781	47.1451	1.94792	59.2773	49.8457	171.458	5.89408	108.553	43.8359	22.754	2.74402	134.644	0.0312836	6.78347	106.509	19.7488	10.8157	24.9816	14.1174	140.969	0.191877	6.92925	7.17865
33.5738	20.3711	13.9158	145.1	34.7943	8.46819	8.49506	67.913	92.1133	21.5128	50.6517	163.845	60.8879	0.458245	35.2122	5.14022	11.2831	16.5057	3.89245	29.1444	44.3013	4.18297	36.7485	361.935	21.5687	0.29707	28.1213	34.5226	60.2683	1.54851	49.3947	54.6205	159.048	19.502	98.5248	76.7011	20.4997	2.17569	109.809	0.0220306	5.70703	103.154	14.4915	9.20443	22.5314	14.8787	124.979	0.149542	10.0644	6.21554
33.6737	18.3105	12.0025	127.863	34.32	8.36372	7.58541	55.5881	126.494	18.0664	45.7682	138.61	50.7662	0.377909	42.2194	4.33488	9.37188	13.8881	3.04741	25.2225	47.3102	3.26394	29.1683	307.846	21.151	0.21173	23.6887	29.0938	62.6261	1.23046	74.0046	67.7445	139.966	21.9811	88.5164	82.0428	17.0048	1.72193	88.7983	0.0155126	4.80106	91.7363	10.517	18.7555	19.3767	13.3993	103.847	0.116425	11.4704	5.3481
33.7736	15.9553	9.91256	109.532	31.9604	7.63326	10.8323	52.3437	127.194	14.6938	39.3262	115.125	41.4597	0.312533	41.4927	3.48701	13.0786	21.3194	2.3856	21.7835	42.456	2.45635	23.022	255.4	18.7113	0.150926	28.0831	41.4384	59.1422	0.977187	79.9894	67.0371	120.593	32.5932	79.1002	75.4231	13.4954	1.36068	80.0096	0.0108977	4.03865	82.1568	9.76447	19.6564	16.2555	15.8751	83.4632	0.090589	11.7597	4.61677
33.8736	13.682	7.97809	92.2043	28.3635	6.64492	31.2475	46.6991	114.796	11.7034	32.8898	94.5722	33.4238	0.257061	38.084	2.72905	13.0615	21.9547	1.86738	18.7947	35.8754	1.80944	18.1234	208.464	15.7216	0.107536	28.6995	45.6426	52.8477	5.34957	76.7409	60.1657	102.974	32.5529	78.7568	84.0204	16.7994	34.8536	67.2237	0.00761811	3.3971	70.2497	8.21505	17.8586	28.3011	14.9358	70.1276	0.0704936	11.3578	3.97432
33.9735	11.6638	6.31812	76.7544	24.4958	5.59841	37.2352	172.594	98.5662	9.18961	41.4889	90.9703	26.7222	0.211978	33.9852	2.10004	11.6313	67.292	1.4615	16.2082	29.5849	1.31528	14.2497	168.285	12.8319	0.0766933	33.1565	45.0433	45.5494	14.0054	105.917	73.393	87.5902	28.8436	74.0654	78.535	22.053	46.327	54.6536	0.00530893	2.85719	58.5549	6.54054	15.4375	30.2321	12.7973	56.6992	0.0548671	10.5569	20.9745
34.0734	9.88483	4.95134	63.4261	20.8131	4.60803	36.8323	299.858	82.4713	7.14402	42.6352	83.1931	77.0113	11.8217	29.9533	1.59867	10.0971	123.821	1.14357	13.9745	24.1429	0.947876	11.1975	134.814	10.2927	0.0546992	58.2637	41.808	38.2733	19.1017	120.015	73.341	74.3792	24.2903	67.7755	67.8143	79.2885	46.4395	43.6981	0.00367264	2.4028	48.0858	64.0799	13.0836	28.0335	10.4535	44.8895	0.0427404	9.55343	55.2723
34.1733	8.35031	3.8533	52.1565	17.5058	3.71835	33.8341	340.433	68.0314	5.51444	38.9192	72.1551	90.3763	15.1839	26.2517	1.20868	95.208	132.995	0.894659	12.0472	44.3133	0.679221	8.79678	107.42	8.16725	0.0389825	68.0735	55.8338	31.5576	19.8651	123.192	66.149	63.1145	37.6721	68.1137	56.0817	214.433	41.8403	41.3543	0.00250298	2.02036	66.7186	182.759	10.9978	24.4408	8.31024	35.1152	0.682393	15.6611	123.361
34.2732	7.04164	30.7198	42.7485	41.2404	2.96524	29.9998	334.555	55.6698	4.23496	33.6161	68.5847	101.114	15.0596	22.9481	0.90967	184.555	121.611	0.699819	18.4764	70.2619	0.484802	6.9099	85.2646	6.43649	0.0277457	69.1182	60.0466	27.0386	18.5352	115.34	56.4418	53.5386	38.0106	64.3267	45.1934	237.501	35.7499	35.4895	0.00165858	1.69852	67.8086	207.49	9.21218	20.6559	6.49927	27.2761	0.876443	18.5938	137.648
34.3732	5.93237	388.759	49.1057	48.6316	2.32022	26.117	305.909	45.3436	3.24042	28.1959	93.3617	95.5143	13.6056	20.0356	0.682389	198.389	103.054	0.547338	27.2079	69.3784	0.345057	5.42738	71.9793	5.04993	0.0196572	66.509	58.5246	29.1573	16.3377	103.339	46.5497	45.4094	33.8123	58.9801	35.8264	302.432	29.654	31.6533	0.00104313	1.42765	61.6459	191.052	7.70486	17.1657	5.03161	23.0279	0.866899	22.9188	131.305
34.4731	4.99512	528.18	47.9765	48.0921	1.80289	22.5128	268.083	36.8334	2.47274	23.2599	94.8742	83.6335	11.7759	17.4822	0.510695	182.02	83.6571	0.427926	28.1608	60.7007	0.245084	4.26277	59.4271	3.95045	0.013905	62.5819	53.9077	28.0729	13.9203	124.663	37.5414	48.9846	28.5255	53.2696	28.097	287.754	24.1643	26.743	0.000656013	1.19965	53.1295	160.049	6.43996	14.1315	3.87057	35.5078	1.5405	26.1483	118.038
34.573	4.98389	527.503	43.5303	44.0316	1.3794	19.3006	228.574	29.8731	1.88311	19.002	86.5935	70.309	22.7103	15.2501	0.3815	155.959	66.1259	0.334342	26.2388	64.8838	0.173688	3.34797	48.3473	3.08438	0.00987707	83.79	47.8647	25.385	11.6049	405.664	29.812	45.4466	23.4637	47.7318	21.877	245.067	19.4763	43.8573	0.000362735	1.00788	44.4835	127.104	5.38114	11.5711	2.96571	35.6305	5.74332	37.7528	103.38
34.6729	7.73093	469.705	138.077	38.7112	1.05053	16.4968	197.684	24.2053	1.43172	15.4334	75.0276	57.7103	24.7959	13.3011	0.284776	129.055	51.3626	0.261071	59.2198	73.2118	0.122784	2.62943	38.9407	2.4052	0.00698093	89.949	41.4168	22.8561	9.53375	650.871	23.4144	39.9973	19.0544	42.5894	16.9508	197.371	15.5897	46.7987	0.000199229	0.846606	36.6268	97.5717	4.4958	9.44545	2.26699	33.6232	6.88962	42.9323	89.443
34.7729	8.16489	394.89	169.823	38.1388	0.794523	14.0761	167.77	23.0293	1.08674	12.491	63.1849	46.6731	37.5115	11.5998	0.212492	104.764	39.4231	0.20371	66.3217	89.9972	0.0865455	2.06511	31.146	5.12866	0.00497767	87.7009	35.1591	28.0169	7.75293	717.063	18.2424	68.3997	15.3707	37.9155	13.09	153.955	12.4248	54.9392	8.24e-05	0.710899	29.8574	73.1847	3.75592	7.6966	1.73061	66.6902	6.65832	43.964	77.7094
34.8728	7.64881	321.285	170.365	34.8536	0.595899	11.9986	212.225	24.1592	0.823405	10.0881	52.3393	37.392	45.3745	10.1152	0.158566	84.1141	30.0085	0.158822	63.543	84.0212	0.0608604	1.62195	42.2086	15.1668	0.00366185	81.1063	29.41	28.6182	6.25955	693.855	14.1282	79.6175	12.3558	36.5613	10.0854	117.756	9.87645	50.9552	2.58e-06	0.596717	24.1903	53.9878	3.13767	6.26519	1.32039	70.3872	5.88251	42.4316	66.9752
34.9727	6.80103	256.2	156.649	30.6102	0.444901	10.2212	258.611	22.1898	4.72889	8.13708	42.9259	45.0335	44.1625	8.81955	0.118326	67.098	22.7078	0.123689	57.4331	88.3876	0.0427754	1.27393	43.378	32.3896	10.1729	72.5987	24.3148	26.7755	5.0281	630.27	10.8929	75.5754	13.0047	33.8662	7.7582	97.6465	7.83888	43.3584	-6.91e-05	0.500741	19.5241	39.3378	2.62114	5.09705	1.00745	63.0573	4.9614	42.7185	57.4992
35.0726	5.89365	201.691	137.563	26.2731	0.331416	16.8693	261.927	19.4489	35.8841	6.55844	37.1259	195.481	39.5734	7.68931	0.0883504	53.3179	17.1104	0.0961521	58.3445	86.6219	0.0300101	1.00059	39.9649	35.8267	11.8057	63.594	19.9125	23.7853	4.02412	593.937	8.37031	67.0951	96.1115	30.7503	5.9617	77.4771	6.21711	35.4716	-0.000155927	0.42009	15.7203	37.3089	2.18964	4.14541	0.769092	52.6602	4.07447	40.7958	49.2698
35.1725	5.03912	157.444	117.596	46.2152	3.65921	18.3031	243.46	20.5735	45.6968	5.28379	36.0248	427.651	34.114	6.70371	7.22762	42.2695	12.8531	0.0745632	75.6315	75.5921	0.0209183	3.58436	34.7884	33.3585	10.4512	54.8781	22.8563	20.4148	3.21209	531.745	13.5942	58.0201	215.459	27.6338	4.57794	100.416	4.93016	28.4538	-0.000242452	0.352308	12.638	31.7325	1.82921	3.37094	0.587576	42.4382	3.29229	37.6283	42.1786
35.2725	4.27735	129.593	98.8643	51.5071	7.26497	17.484	215.523	18.9594	45.218	4.25598	32.1853	578.615	28.8302	5.84362	14.8015	33.4635	9.63349	0.0577678	75.7678	63.1727	0.014432	3.85001	35.165	28.7839	8.35748	46.8515	23.0247	21.355	2.55887	469.072	27.7461	49.6217	232.159	24.6973	3.51375	109.578	3.91058	22.5908	-0.000284821	0.295258	10.1501	25.4317	1.52819	2.7411	0.449443	33.537	2.63323	33.862	36.0914
35.3724	20.3867	104.092	82.2316	49.7957	8.53343	15.8017	185	16.4464	40.3172	3.42782	37.0645	586.609	24.1076	5.0935	15.8273	26.4695	7.20843	0.0446013	69.7234	51.8513	0.0097289	23.0287	47.1313	23.8548	6.36035	39.6846	21.6362	20.2328	2.03545	412.413	31.4117	42.2374	211.561	22.008	2.69601	98.864	3.10325	17.8376	-0.000293845	0.24729	8.14667	19.6411	1.27679	2.22917	0.344343	26.2063	2.09231	29.9176	30.8756
35.4723	25.0324	82.3318	67.9171	45.0733	8.49961	36.2724	155.531	13.836	34.0037	2.76068	35.6084	531.386	20.0416	4.43969	14.2385	20.9265	5.38743	0.0343064	61.9418	42.2268	0.00642437	31.1179	48.2639	19.313	4.71141	38.9854	19.47	22.9326	1.61708	380.081	29.9936	36.7032	180.44	19.5801	2.06787	82.0671	2.46369	14.0426	-0.000287454	0.206939	6.53561	14.7953	1.06685	1.81326	0.264348	20.3429	1.6554	26.059	26.4108
35.5722	24.7596	64.4706	55.8311	39.3727	7.79907	41.8949	128.852	11.4479	27.7318	2.22333	31.6612	455.21	16.6075	3.86952	11.8557	16.5391	4.02284	0.0262843	54.1611	34.2698	0.00408195	30.6103	44.3915	15.4143	3.43569	42.9029	17.0098	22.6183	1.28305	340.892	26.4232	59.9576	149.224	17.4047	8.33077	65.1549	1.9565	11.0372	-0.000253683	0.173	5.24158	10.9496	0.891509	4.47744	0.203502	15.7293	1.3061	22.4418	26.3101
35.6722	22.5675	50.148	45.7504	33.6851	6.8117	40.9828	105.618	25.2129	22.1293	1.79055	56.4213	377.868	13.737	3.37268	9.46923	16.0951	3.00179	0.019985	47.0061	27.7689	0.00235327	33.0637	38.606	12.1927	2.48202	42.3522	14.5441	21.4638	8.97141	301.419	29.7037	61.594	121.518	15.4632	19.0874	56.6344	1.55429	8.66735	-0.000232746	0.144452	4.20279	7.99881	0.745084	5.08018	0.157141	12.1333	1.02862	19.1483	24.0749
35.7721	19.8019	50.9487	37.4095	28.4547	5.75574	37.4551	85.8902	29.8864	17.3992	1.44198	72.6787	307.76	11.3509	2.94005	7.37965	21.879	2.23872	0.0150522	40.6516	22.4866	0.00119281	47.9493	32.4807	12.4012	1.78291	39.4521	17.7477	19.236	12.6625	259.941	28.279	59.025	98.1687	13.7343	21.4831	46.117	1.23467	6.80283	-0.00023758	0.12044	3.3694	5.78636	0.622781	4.82103	0.121667	20.5796	0.809153	16.2125	30.6846
35.872	21.8065	46.4699	30.5447	23.845	4.74911	33.1232	69.4298	28.7175	27.7938	1.16129	72.5982	247.68	9.37371	2.56329	5.66385	24.4274	18.732	0.0112731	35.0961	18.2031	0.000438603	45.7878	28.5802	11.1526	1.2762	35.7873	22.7917	16.6132	13.316	226.381	24.8732	52.5882	78.9721	12.1969	20.1619	63.4058	0.980364	5.3377	-0.000268304	0.10013	2.70084	4.15469	0.520606	19.4521	0.0944808	39.5007	0.636074	13.6377	30.5081
35.9719	20.7624	39.5729	24.9145	19.8802	3.84876	28.7939	57.6754	25.4053	34.5184	10.5985	65.7481	197.798	7.73815	2.30818	4.30454	22.7331	24.8277	0.00838397	30.2749	14.7339	-1.7e-05	38.9674	36.9777	9.45307	0.911473	31.6298	24.1326	14.3351	12.4918	194.522	20.9075	60.4127	63.3872	37.9108	17.4453	61.7096	0.777704	4.18738	-0.000274396	0.0830053	2.16472	2.9661	0.435242	23.2562	0.0735562	41.4515	0.499822	11.8157	28.534
36.0718	18.6021	32.4405	20.3081	16.5199	3.07577	24.7979	56.9425	21.5939	33.8566	13.6804	69.2856	157.166	6.3864	2.04254	3.25047	19.6115	24.508	0.00618235	26.1057	11.9251	-0.000345246	31.7164	37.4168	14.9693	0.650098	27.4655	23.3253	12.0562	17.8387	164.746	17.077	57.129	50.8171	51.4117	14.4439	57.9625	0.6161	3.28466	-0.000246413	0.068613	1.73502	2.10833	0.363915	22.4698	0.0574024	44.8893	0.392684	13.2613	43.09
36.1718	16.1829	38.3115	26.6895	13.6982	2.43098	21.2457	52.2007	17.9689	30.0545	17.9903	64.2478	124.463	19.0121	1.79312	2.44407	16.2877	21.5817	0.00451637	22.5065	9.65182	-0.000547847	28.3878	39.3762	15.5767	0.463246	23.554	21.3735	9.94812	18.827	138.211	26.7869	50.6465	40.7139	54.2441	18.2982	50.9502	0.48718	3.98783	-0.000249881	0.0564646	1.39056	1.49369	0.30432	20.6284	0.0449774	40.6039	0.308482	13.4864	44.7473
36.2717	13.8651	39.155	27.4088	11.3425	1.90456	18.1487	48.9313	31.3213	25.2827	17.9577	81.8704	98.3442	33.3418	1.56829	1.83237	13.2497	17.9151	0.0033303	19.4017	7.81163	-0.000648937	23.5818	36.6843	14.1475	0.329921	20.0178	18.9092	8.08854	17.6915	115.218	28.5446	43.7705	32.608	52.3255	35.1779	41.7341	0.384365	9.62777	-0.000282819	0.046143	1.11454	1.05546	0.254486	17.8978	0.0354897	50.8663	0.242338	12.961	41.6062
36.3716	11.7823	35.2289	25.4904	9.38321	34.1512	15.4766	43.5374	33.3664	20.585	16.1856	81.4938	77.5902	40.3097	17.6979	1.37088	10.6513	14.3618	0.00246983	16.7245	6.32241	-0.000699854	50.0316	116.707	12.0541	0.234879	30.88	27.5333	6.49954	15.6587	102.335	26.5465	48.2075	26.1107	51.2392	38.3753	32.8805	0.302782	10.3549	-0.000275631	0.037416	0.893192	0.744108	0.21279	15.087	0.0282148	48.3019	0.190377	12.0064	36.994
36.4715	77.2906	29.7842	22.5276	12.0653	47.9757	13.1847	49.7074	31.6219	16.4071	17.9613	73.6854	89.5077	39.2263	22.0611	1.02409	8.50338	11.2602	0.00186344	14.4161	5.11689	-0.000715056	50.9471	142.309	9.91875	0.167281	58.3369	37.5701	8.31959	13.3785	88.4995	31.2686	54.2066	24.1445	52.7522	39.1248	31.9783	0.238617	9.33076	-0.000206665	0.030085	0.715875	0.523446	0.1779	12.519	0.0224495	41.436	0.149534	10.8388	35.8402
36.5715	96.6548	24.6661	19.3316	20.0702	51.2277	11.2255	55.647	27.8482	12.8885	30.7262	63.5272	89.2143	35.1473	25.2274	0.764281	6.76068	8.69835	0.00147061	32.1089	4.14107	-0.000614501	44.3226	140.963	26.045	0.119208	69.3955	54.9818	33.0885	11.1763	107.916	37.1402	65.2299	20.7251	50.3538	35.2243	46.7544	24.2949	7.83994	-0.000129133	0.023982	4.1902	0.367358	0.148704	10.2963	0.0177914	43.38	0.117389	9.59928	32.4278
36.6714	96.1655	19.8866	16.5087	22.0742	48.7875	9.55406	54.3416	55.8625	16.3973	32.8386	59.5126	80.184	30.2965	24.4315	14.009	5.36191	6.65092	0.00128426	35.8912	3.35121	37.2668	36.4041	127.547	29.7236	0.0851105	71.0249	61.1339	43.6234	9.19733	108.88	48.2773	64.2404	17.1926	71.5956	32.655	55.2956	31.8191	6.37389	-0.000127492	0.0188776	25.8586	13.0453	33.8726	18.8849	30.12	46.7956	41.9216	15.5856	28.4846
36.7713	87.877	22.238	30.0955	21.2227	43.6193	8.12986	49.5158	61.1346	16.2195	44.0223	52.259	68.3977	27.7566	27.1336	40.1467	4.24624	5.04887	0.00123673	36.5767	2.71193	60.7324	29.1806	109.89	28.0081	0.0608546	67.524	60.6201	45.875	7.49098	101.074	80.8256	111.079	20.015	82.0668	57.0457	51.361	31.7482	5.67087	-0.000132629	0.0146437	32.1662	16.5129	61.8533	20.8652	38.0936	42.2675	54.8771	18.4484	24.6792
36.8712	77.2064	42.7421	42.1323	19.1553	47.0577	6.91729	43.3019	57.0845	14.4586	44.1981	44.3429	66.0136	24.9515	34.775	45.0543	3.35972	3.81305	0.0012459	33.8818	2.19456	59.3957	23.136	91.9204	24.3111	0.0438593	76.8843	65.4391	57.1024	6.05706	94.5698	87.5929	156.827	18.7153	81.8233	78.1016	63.2818	28.5406	4.73707	-7.14e-05	0.0111585	31.6017	33.4779	63.7655	25.738	36.6218	35.437	54.6121	21.3561	31.3548
36.9711	80.4805	50.2825	44.1615	16.7057	205.033	5.88553	36.8722	49.8316	12.1925	149.429	36.8952	58.4244	22.484	53.0221	41.2863	2.65685	2.86913	0.0013106	41.0123	10.9574	49.8937	18.2511	75.4437	20.2154	0.0318109	77.9209	63.9015	58.7016	4.87228	92.0001	101.373	156.341	16.1423	76.9848	82.0144	59.5853	24.3557	3.83992	6.58e-05	0.00839401	42.071	36.0762	57.6289	26.1071	31.6984	28.6183	48.9225	25.4708	49.5603
37.0711	114.82	60.13	41.466	46.1993	421.782	49.0125	30.829	42.062	9.94199	280.723	30.3412	56.2625	19.4354	77.357	34.6948	2.10033	2.15324	0.00134221	50.0855	70.9005	39.0843	14.3637	61.1394	17.6077	0.0231922	121.88	82.5077	55.1146	3.90436	83.8085	97.6736	141.287	24.4311	70.4495	74.8068	66.3645	20.1843	3.06534	-0.000120853	0.00624201	42.2368	34.5126	62.2952	38.6744	26.0356	22.6428	41.5771	26.7141	66.9297
37.171	250.015	57.5933	36.84	55.7847	499.276	216.823	25.443	34.8665	7.93159	305.916	24.7733	49.7397	16.4479	107.863	77.6995	1.66004	1.6127	0.00135679	66.5037	98.5643	29.481	11.2917	49.1165	14.6693	0.0168402	163.525	91.1719	49.0696	6.80302	73.5888	86.4597	123.062	25.1706	63.562	63.7745	63.1707	16.4357	2.4272	9.12e-05	0.00468527	38.1893	87.648	67.9813	39.7955	20.7631	17.7061	34.2995	39.7566	67.6107
37.2709	324.938	50.2778	31.714	55.6632	499.019	367.271	20.7988	28.6097	6.24983	286.065	20.1372	42.0425	13.7625	110.465	84.3181	1.31187	5.33717	0.00129547	67.0619	94.7518	21.7479	8.87195	39.2164	11.9137	0.0122852	259.553	90.1136	42.1875	7.58191	63.1891	72.9554	105.572	22.5683	56.9211	52.3472	53.8103	13.237	24.6282	0.000156524	0.00355734	32.8194	156.794	62.5369	36.3468	16.2681	13.7509	27.7935	88.5917	62.2058
37.3708	327.174	41.8088	26.7802	57.4129	458.842	400.849	16.8816	23.3393	4.86995	250.082	16.3228	34.6224	11.444	102.995	76.2917	1.03659	6.26318	0.00119432	63.4491	82.133	15.8242	6.9688	31.1744	9.52742	0.0090113	294.813	88.2241	39.6547	7.30245	53.4938	59.7387	89.9818	19.1086	50.77	41.9863	43.3423	10.5865	29.118	7.5e-05	0.00278314	59.6389	216.232	54.3149	31.4542	12.6066	10.6356	22.2705	148.446	55.054
37.4708	300.515	34.6151	22.3384	53.6412	401.385	383.81	13.628	18.9755	3.76485	211.151	13.2073	28.0591	9.48311	92.528	63.7069	0.818972	5.93076	0.00115351	67.1538	68.4521	11.414	5.47308	24.7023	7.54568	0.00680464	295.483	117.466	35.3301	6.55127	44.8665	47.9434	76.4776	15.7456	45.1851	33.1816	33.8107	8.42929	35.7472	0.000125201	0.00227896	64.7537	212.724	84.8285	26.4768	9.70092	8.20611	17.7172	231.727	47.8688
37.5707	264.691	27.9332	29.4938	47.6878	339.662	347.277	10.9555	15.3971	2.89406	174.849	10.6741	22.5097	7.84292	81.7957	50.964	0.646979	5.11775	0.00112344	63.0861	56.1182	8.18654	4.29802	29.587	5.93933	0.00528261	277.657	126.177	31.5839	5.64353	37.3974	37.9417	69.3496	12.7979	40.1671	25.9682	25.8623	6.6817	33.6056	0.00028441	12.3307	60.5282	184.191	85.0847	21.9522	7.43115	6.32232	14.0291	270.822	41.272
37.6706	228.262	37.4398	51.3881	41.2269	280.7	305.541	9.01666	12.4791	2.21571	143.157	8.62024	17.9388	6.47918	71.7852	39.7537	0.511106	4.19939	2.77602	56.5494	45.6773	5.85006	3.37504	37.5592	4.65625	0.00420512	251.06	122.899	34.5465	4.74039	31.0409	29.7264	60.4875	10.3286	35.6833	20.1893	34.5451	5.27769	31.1457	0.000280904	27.6641	60.2633	149.168	76.2053	18.0461	5.67548	4.86678	22.2613	281.221	36.2378
37.7705	194.661	37.2382	63.8469	39.1747	227.889	264.878	7.35494	10.1072	1.69152	116.419	6.95803	27.9564	5.34899	62.7908	38.2908	2.86205	3.34243	3.4354	49.6501	37.0605	4.1702	2.65014	39.7542	3.64085	0.00335333	221.42	113.158	42.3887	3.91707	25.6912	23.1195	52.5802	8.3045	31.6888	26.7792	33.3445	4.15998	32.2357	0.000530824	29.6239	58.7719	115.984	65.5104	14.7621	4.32611	3.74454	23.3813	273.721	41.7842
37.8704	165.005	33.0959	64.2887	35.1426	182.473	227.785	9.047	20.5712	1.28891	94.288	5.61456	29.3592	4.41452	54.8389	158.36	3.4434	2.60851	3.26338	44.9055	30.0261	2.96783	2.08083	37.1347	2.84202	0.00270084	191.981	102.456	43.3162	3.20216	21.2217	29.4163	45.0703	6.66371	28.1367	28.0584	28.586	3.28049	28.6512	0.000293416	27.2915	104.953	87.7717	55.3948	34.2067	3.29328	2.88035	21.4539	255.743	40.3385
37.9704	139.404	27.7961	71.1515	30.5409	144.501	195.012	14.3604	22.5698	0.980923	79.2528	4.52988	27.0152	3.64295	47.8598	188.79	3.28891	2.0088	2.81567	45.8221	25.8021	2.10977	1.63374	41.5831	2.216	0.00219712	164.46	102.437	69.8214	2.59989	17.5057	29.3784	38.4017	5.34128	24.981	28.8747	24.5157	2.58675	23.925	0.000314998	23.8306	145.041	65.1679	55.4513	38.444	2.50485	2.21535	18.4669	232.296	36.4447
38.0703	117.559	22.6014	68.4459	26.0485	131.529	166.538	17.0739	28.183	0.746009	65.457	3.6549	23.3366	9.13268	56.4807	176.747	2.87164	1.53261	2.32289	42.4669	21.4274	1.49862	1.28267	39.8169	1.7267	0.00174932	139.656	95.8292	78.4989	2.10234	14.4263	26.489	32.6349	4.27896	38.2537	28.7019	19.8195	2.03612	19.3924	0.000433382	58.6743	147.397	47.7144	49.6311	36.3417	8.54488	1.70386	15.3481	206.686	31.9918
38.1702	99.036	18.016	61.6038	26.3798	117.653	142.023	17.1178	27.5471	0.567232	53.5097	46.1673	19.4667	31.2042	55.2413	150.08	2.40002	1.16168	1.87235	37.8447	17.5393	1.0639	1.00704	35.3997	1.34496	0.907832	127.384	101.599	77.1424	1.69626	11.8797	22.5965	27.7029	8.07698	41.7496	25.5416	15.4948	1.60933	15.481	0.000338531	117.167	133.995	53.6403	42.6546	31.9742	18.113	1.31052	13.2978	181.022	27.709
38.2701	83.3844	14.1792	53.4384	29.0075	101.084	121.021	15.8239	24.5574	0.431487	50.4908	59.469	15.9029	36.7807	50.6067	121.193	1.9592	0.876785	1.49026	33.1386	14.2665	0.754919	0.790678	30.1842	1.04735	1.05308	112.997	98.2668	70.6093	1.36699	21.9608	18.6261	26.2434	19.6175	46.6117	21.4854	11.8681	1.27422	12.2594	0.000492995	160.375	115.48	49.2011	36.8306	27.1503	21.8281	1.00803	15.2466	156.585	23.8456
38.37	70.1842	11.0669	45.3394	39.0313	94.4626	103.082	18.9263	20.955	0.328496	46.1501	63.4605	12.8232	35.4915	45.1229	95.0742	1.57811	0.660509	1.1778	32.1124	11.572	0.53544	0.62088	62.1634	0.815631	0.93212	98.3681	90.0818	61.8456	1.10062	25.0443	15.0091	23.2822	21.3703	46.0073	17.4953	8.97202	1.00799	9.66628	0.000330465	170.832	96.6867	41.1334	32.2118	22.6194	20.6566	0.775344	14.4924	134.091	20.4564
38.47	59.063	8.58997	37.9345	48.9867	83.4811	87.7815	19.0229	17.4745	0.250381	42.0457	59.1575	10.2537	31.682	41.2997	73.2712	1.26125	6.05717	0.927169	31.2978	9.37466	0.379656	6.38548	71.2825	0.635227	0.956103	84.5099	79.7219	59.6424	0.885093	30.0417	11.908	20.1281	19.5487	58.3914	13.9617	6.72443	0.797513	8.97694	0.000291733	208.753	79.6107	32.6254	27.4306	18.645	17.7483	0.59637	12.7005	113.878	17.5217
38.5699	49.6991	6.6423	31.4528	49.5712	71.141	74.7442	25.6483	14.3877	0.191053	60.8736	51.8175	8.1541	27.2585	36.8099	55.8325	1.00331	7.59156	1.12117	28.4876	13.7518	0.269206	20.7375	68.9313	0.494833	0.81182	81.0113	68.819	131.925	0.710518	32.5566	9.34685	17.2138	16.7014	60.3402	10.9972	5.01067	0.632217	15.8317	0.000453834	199.512	64.8979	28.2954	23.1037	15.2754	14.5195	0.458644	10.6639	96.0406	14.9965
38.6698	45.0356	13.6152	39.6341	45.8986	69.888	63.6358	26.9895	11.7607	0.145953	80.9851	43.9068	8.03426	23.0119	32.4252	50.8887	0.795843	7.3596	1.05759	25.1855	16.4937	11.1358	26.7735	61.6038	0.385538	0.636726	83.064	59.9111	196.717	13.062	31.2698	7.27776	14.6532	13.8233	59.6619	21.1971	3.71879	0.5018	16.209	0.000443807	176.626	52.5813	35.1359	50.5236	12.4703	11.552	0.352626	8.73437	80.5178	12.8303
38.7697	48.3983	14.9776	40.1125	40.6044	63.6361	54.1767	26.5856	22.7071	0.11162	81.1238	68.9067	12.0474	27.1504	45.48	42.65	0.630177	9.80043	0.909738	21.972	15.2999	13.3912	27.3956	52.6902	0.300517	6.33127	81.2937	71.7984	215.965	19.3315	35.0626	5.62385	32.3309	11.261	55.9194	23.1354	2.75221	5.61967	19.5295	0.000290523	151.822	42.4407	50.5647	82.557	10.159	9.03825	3.44347	7.04627	82.4607	10.9749
38.8697	47.1738	17.2412	49.4593	35.002	62.1848	47.221	43.3147	24.6793	0.0855862	73.2341	114.655	18.1976	39.9974	46.6456	34.1898	4.24734	9.6891	0.749427	30.1239	21.7385	12.1117	28.0839	43.8689	0.234347	7.14474	75.3449	73.7972	209.8	20.6253	34.1894	4.33299	34.8385	9.09893	64.3384	21.4474	2.03262	7.17572	40.1156	0.000378221	128.916	35.8672	50.3627	104.786	8.26573	6.99804	17.1445	5.63019	79.5913	9.38679
38.9696	42.7192	17.2182	58.9426	29.7059	56.4493	40.7285	50.8948	22.9837	0.0661742	62.8953	134.161	18.9556	45.0378	49.3311	26.703	10.0561	8.5381	0.603714	30.6338	20.997	12.5743	54.2082	40.813	0.18272	6.26928	70.772	239.481	190.73	20.045	31.1838	3.3162	32.3114	7.32035	64.2372	18.441	1.49874	7.10151	42.1597	0.00032428	108.896	134.927	117.074	100.447	6.72009	5.38263	22.937	4.47101	73.9456	8.02805
39.0695	37.364	15.3315	58.4314	24.9676	54.6871	34.9258	50.7735	20.0382	0.0515873	52.5863	161.762	17.3806	42.7717	46.5344	20.5218	11.1672	7.0897	0.480525	28.3539	18.2312	10.8143	54.4642	35.7213	0.142517	12.0474	69.2917	454.173	166.31	18.0724	27.4018	2.53325	28.4333	5.87584	60.4776	15.2127	1.10357	6.35968	37.6803	0.000420481	91.778	267.067	155.045	136.019	5.4608	4.12268	22.1999	3.53625	66.8927	6.86573
39.1694	35.7488	12.8897	53.4097	22.8009	49.3934	29.8535	46.8127	16.9022	4.52396	44.1092	169.28	14.9862	37.9067	42.01	15.6089	10.3722	8.81813	9.64859	25.2539	15.2048	8.57266	47.1727	30.1717	0.111268	11.9792	64.238	720.547	140.916	15.6156	23.5409	1.92119	24.4978	4.7108	55.362	56.3688	0.811642	5.4157	31.5433	0.000191278	77.2749	301.702	150.649	142.671	4.43598	3.14938	19.2031	2.78953	65.3351	5.87153
39.2693	32.1017	10.4876	46.7451	27.7209	42.7104	25.4723	41.2375	14.0049	5.99845	72.1837	156.504	12.4878	32.4961	37.2177	11.7919	8.93938	8.52428	11.7708	22.1084	12.4687	6.51003	38.6751	24.9191	0.0869332	10.0538	57.589	822.451	116.925	13.1406	19.9358	1.46677	20.9191	3.77433	49.9592	80.3057	0.596283	4.48265	25.5983	0.000194744	65.0358	286.417	129.668	143.952	3.60254	2.40207	15.7617	2.19664	61.1789	5.02119
39.3693	27.959	8.36365	39.8784	27.7309	40.7017	21.7126	35.2838	11.4885	6.01737	76.3801	136.508	10.1954	27.3808	32.6945	8.86816	7.4204	7.43073	11.1328	19.1995	13.703	4.82206	30.9765	20.2784	0.0677995	7.84087	50.4982	826.212	101.055	10.8672	16.7246	1.09937	17.7943	3.02302	44.7458	81.5659	0.437596	3.64742	20.4475	0.000135394	54.725	252.284	104.65	145.528	2.92512	1.83041	12.5836	1.72778	60.8387	4.29394
39.4692	25.9943	6.58471	39.7622	25.5338	50.5018	18.4981	29.5981	9.36999	5.40197	73.5403	115.394	8.21809	22.8566	28.61	11.7616	6.03419	6.13267	9.58767	16.6098	12.4039	3.51763	27.3366	16.3363	0.0527685	5.88778	43.6078	775.083	126.695	11.2702	13.9424	0.82268	15.1111	2.42074	40.7118	73.309	0.320855	2.93641	16.1974	5.75e-05	47.9047	213.798	81.188	130.683	2.37477	1.39419	9.89137	1.358	57.6408	3.67199
39.5691	23.0299	5.14067	47.1314	22.5192	51.4829	15.7554	24.4829	7.61651	9.79687	65.1982	108.847	6.57014	26.2623	24.9912	21.3602	4.84952	4.8985	7.9024	14.343	10.5164	2.54137	22.5823	19.0459	0.0410606	4.3281	39.5285	696.685	134.139	10.5022	11.5733	0.615743	24.9957	1.93826	47.6886	62.0034	0.235085	15.0294	13.1331	5.33e-06	40.988	177.29	61.3455	112.458	1.92781	1.06166	13.1578	1.06688	62.4495	3.14011
39.669	24.8239	3.9908	51.0892	27.6558	47.8546	13.4174	20.0453	6.17904	10.6902	55.465	95.9104	5.22454	31.7815	21.8121	23.2112	3.87054	3.83144	9.58124	12.3745	8.68459	1.82472	18.1473	23.8328	0.0319892	3.14191	34.9185	608.152	159.226	10.3539	9.57839	0.461928	25.7382	1.55224	63.5409	61.9479	0.172165	26.593	24.1865	-4.21e-05	43.3814	145.143	45.4971	95.1333	1.56495	0.808381	12.7148	0.837936	62.2961	2.6853
39.769	24.5642	3.08635	58.8744	27.7683	42.1494	11.4251	19.3032	5.00712	9.96915	63.8083	111.436	4.13976	30.9371	19.0304	21.0127	3.07643	2.9549	9.04467	10.6713	7.09148	2.53784	14.4049	23.8329	0.0249151	2.26361	37.3814	519.68	160.412	12.2117	7.91104	20.3905	23.5203	10.521	66.6824	55.2578	0.126119	28.7175	24.9593	-9.57e-05	43.2873	117.906	41.0021	79.9036	1.27044	0.615513	22.0699	0.658023	59.1448	2.29642
39.8689	22.3936	2.38087	57.5949	25.6146	35.8348	10.1099	17.451	4.05479	8.62124	60.9076	115.513	3.27233	27.7238	16.6006	17.5512	2.43912	2.25669	7.78271	9.20013	5.76195	2.39193	14.3765	33.8577	4.5423	1.62323	36.3932	436.94	148.933	13.6714	6.5245	27.379	20.5776	12.4196	64.1763	46.5432	0.0924	27.3821	22.1597	-0.00014286	38.9124	95.3214	55.733	105.971	1.03151	0.46876	22.722	0.516723	54.3325	1.96395
39.9688	19.6516	2.5899	52.2917	22.6135	29.7138	8.79186	15.1865	3.28245	7.1409	53.7792	106.357	18.3875	31.0748	21.4804	14.7578	1.93085	6.81793	6.41191	9.05227	5.60594	1.97828	12.424	35.3166	5.86855	1.16062	33.6247	390.72	131.656	15.9536	7.99115	27.8529	17.6862	11.6644	63.0987	37.9291	0.067722	24.0896	18.4953	-0.000192781	33.6542	76.8333	54.5902	116.977	0.837708	0.357004	20.1613	0.405775	48.7499	1.67976
40.0687	16.9152	7.46839	45.5912	19.4701	24.1837	7.57407	12.8906	10.6647	9.60102	45.6527	92.5721	25.8542	29.4624	27.3233	11.8523	1.52704	11.1045	5.16463	8.27055	4.87988	1.53723	30.5035	32.7674	17.04	0.82833	60.8991	339.815	112.632	23.2044	14.9315	25.3443	15.0865	10.08	66.8632	30.2836	0.0495842	20.3157	14.988	-0.000246386	28.651	61.8154	47.331	107.977	0.680508	0.271848	35.5414	0.318678	42.9746	1.43685
40.1686	14.4115	8.64543	38.8046	16.5123	19.401	6.49085	10.7547	19.5333	9.67356	37.9217	104.491	26.3988	29.8225	27.3152	9.26745	1.20694	45.0994	4.10906	7.32378	8.00563	7.51925	31.629	28.6363	19.6959	0.590491	71.7022	289.584	94.1242	24.628	17.0703	21.7366	12.8263	31.2599	64.6152	23.8616	13.4581	22.2501	11.9639	-0.000261821	24.2288	49.6743	38.3605	93.9014	0.552913	0.206836	39.6405	0.250325	37.3656	1.2292
40.2686	12.2108	8.18305	32.5361	13.8726	15.3865	6.20812	8.86112	21.018	111.296	31.1068	99.6237	23.9908	27.1763	25.2374	7.12747	0.953572	53.963	3.24661	6.39385	10.9869	8.39145	27.6783	24.1657	18.6467	0.420562	75.3094	242.963	77.2838	23.2039	31.5809	17.9863	47.9696	35.0155	66.386	18.6368	16.7565	46.3506	9.47393	-0.000238175	20.4301	39.8884	29.8406	79.7794	0.449199	22.256	36.2388	0.196667	32.1324	1.88456
40.3685	10.3149	7.10209	27.0186	11.5854	12.0891	12.0945	7.23311	19.4988	191.806	25.3268	125.185	20.5871	23.6211	22.5847	5.42401	0.753192	53.8	2.55506	5.54507	74.0672	33.7139	51.6311	19.9483	16.2222	0.299291	72.5997	211.999	62.5917	20.5676	36.0251	18.986	57.1608	55.2194	63.3076	14.4694	36.3893	198.76	7.4699	-0.000213886	17.2054	32.0157	22.589	67.1301	12.0084	34.7567	76.3112	0.154555	38.7771	20.0694
40.4684	8.69887	5.88666	22.2963	9.638	9.42499	14.8669	5.86163	16.9691	206.879	20.5281	133.495	17.1066	20.0483	19.9299	4.09929	0.594827	47.5983	2.00627	4.79402	142.287	53.205	51.605	16.2282	13.5058	0.212774	66.6866	184.231	50.1386	17.5877	50.7509	54.1124	54.6183	61.2266	58.3218	69.1382	39.0637	360.893	5.87598	-0.000215151	14.4817	57.2093	16.7749	94.4223	56.6887	62.937	81.3464	0.121505	40.9	24.9616
40.5683	7.3293	4.74862	18.3231	7.99787	7.30028	42.6076	4.72317	14.3004	191.958	16.5931	143.815	13.9414	16.8024	17.4766	3.08399	0.469739	39.616	1.71887	4.13864	163.029	151.071	44.6182	13.0702	10.964	0.15115	59.4282	156.898	39.8036	18.8454	53.8411	64.6537	61.3825	56.3479	52.8044	84.3142	35.022	463.97	4.61634	-0.000236709	12.1864	61.8991	12.2837	92.6988	68.5643	81.8014	73.1501	0.0955609	40.8766	24.6428
40.6683	6.17212	3.76623	15.0166	6.62587	5.62297	53.544	3.78827	11.8437	165.554	13.3896	157.038	11.2242	13.9851	15.2812	2.31313	0.370981	31.8102	4.78275	3.5703	149.357	176.469	36.5547	10.4529	8.76517	0.107283	51.8982	131.568	31.3631	19.9138	51.2121	63.0856	57.6704	48.2687	47.3775	81.5187	28.9795	531.696	3.62418	-0.000246572	10.2538	57.7795	8.90026	82.4218	66.4975	98.7799	61.1995	0.0751964	42.8193	25.4205
40.7682	5.19599	10.8795	12.2844	5.48312	4.31117	53.9201	3.0267	9.71363	136.901	12.1522	147.777	8.96569	11.5953	13.3438	1.73131	0.293031	24.967	5.30743	3.07866	127.21	204.454	29.269	14.5869	6.94051	0.0761856	51.2727	113.156	35.1793	18.7245	53.982	56.2133	54.1191	40.0024	42.3033	71.5894	22.966	506.509	2.84386	-0.000244146	8.62733	51.5618	6.39621	70.6517	59.1995	93.5424	49.3679	0.0592246	41.8947	36.3282
40.8681	4.37332	12.5971	10.0359	4.53404	3.29181	49.9272	3.45828	7.92203	110.244	15.9268	130.059	7.12451	11.2576	16.898	1.29393	0.231514	19.4281	4.86583	2.6541	105.254	182.741	23.1946	15.1315	5.46202	0.0541657	66.6581	105.16	34.5332	16.5791	51.1908	47.6212	47.8387	32.6101	37.6744	59.7773	17.7402	445.392	2.27201	-0.000242662	7.25876	44.0054	4.56714	59.6709	50.5755	80.3983	39.0348	0.0466782	39.2779	47.2349
40.968	10.9412	11.9248	8.19163	3.74715	13.3377	44.4459	3.40725	10.2139	87.2212	15.8808	123.512	5.64207	12.4423	26.1312	0.96605	0.182969	14.931	4.13246	2.28775	86.0181	147.568	18.2935	14.0031	4.28151	0.0385636	70.7647	93.9368	39.0311	14.1683	45.9898	39.0915	41.2942	26.3591	33.5042	48.4573	28.8637	375.523	1.7994	-0.000225482	21.6226	36.6395	3.24434	50.0837	42.2768	65.7826	30.5125	0.0368147	40.5956	47.2273
41.0679	12.6141	10.3504	6.68083	3.09556	17.4276	38.7746	3.12062	10.0832	74.5583	14.3061	135.503	4.45789	11.7376	27.4132	0.720694	0.144636	11.376	3.38192	1.97185	69.9171	113.213	14.3961	12.2204	3.34749	0.0275245	68.6011	81.6375	51.7579	11.8376	45.4264	37.6556	35.2897	33.3938	29.7726	39.0341	29.3138	309.025	1.41857	-0.000218373	25.3859	30.0687	2.29507	41.9251	34.915	69.0241	23.6906	0.0290364	39.4012	43.2774
41.1679	12.3048	8.57937	5.4546	2.55649	18.1288	33.4615	2.73887	9.02832	61.319	12.2721	136.041	3.51685	78.1308	25.7841	11.4742	0.114342	8.61452	8.28135	24.4677	56.6927	84.3695	11.3173	10.3033	10.6968	3.92225	63.2252	69.53	54.5489	9.74226	41.713	36.177	30.0286	32.0292	67.7008	30.9348	25.6961	250.576	1.11554	-0.000218135	24.0001	24.4618	1.618	35.0554	28.637	62.0536	18.32	0.0228961	37.118	38.2336
41.2678	11.1468	6.92114	4.44649	2.11085	17.0321	28.7045	2.3386	7.7209	49.2035	10.2531	125.864	34.682	214.772	23.2486	14.1236	0.0903478	6.49478	9.0449	30.5925	45.9199	61.7805	8.89263	8.49955	12.4991	5.28428	56.4663	58.3083	51.9022	7.93454	36.7964	31.9699	25.5041	27.9227	197.138	24.2548	21.0176	201.309	4.48874	-0.000192243	23.0259	19.7939	1.13737	29.2968	23.3942	192.838	14.1327	0.0180554	39.2239	33.2161
41.3677	9.75127	5.48986	3.62136	1.74263	15.0994	24.5416	1.95944	6.44576	59.1248	8.43782	109.825	44.2667	261.144	20.5849	13.3646	0.0713226	8.73971	8.24524	38.0063	37.1761	44.7442	6.98587	6.91136	11.8802	4.87975	55.1827	48.3027	46.5942	24.9245	31.6856	36.592	21.6439	23.3364	304.485	18.881	16.5448	183.402	5.0791	-0.000158319	28.6705	15.9633	0.797557	24.4789	19.0667	235.617	10.8865	0.0142164	38.5746	28.6276
41.4676	8.37933	4.30708	2.9423	1.4385	12.8921	20.9428	1.61962	39.9558	57.2994	6.88225	114.307	43.8595	323.807	18.0784	11.4061	0.0561594	8.66809	7.54034	37.6167	30.0905	32.1775	5.48739	5.56465	10.8054	3.97503	58.6884	39.619	40.2864	30.7604	26.871	35.0935	18.3617	19.1055	345.873	14.6258	12.7271	168.488	21.1843	-0.000163353	27.5362	12.8471	0.55817	20.4514	15.5184	223.999	32.3363	0.0111804	36.2878	24.5776
41.5676	7.1322	3.35463	2.37611	1.18737	10.721	20.089	1.32558	89.0096	98.7304	5.58348	105.433	39.3099	334.432	15.8181	9.23703	0.04405	7.64991	6.39579	34.4513	24.3536	23.0339	4.31012	4.44851	9.21317	3.05435	60.1323	32.2315	35.3788	57.3276	22.5611	37.2446	23.2478	15.4774	343.664	22.1277	10.3005	145.452	24.0343	-0.000185633	24.4213	10.3254	0.390103	17.0858	19.2466	192.878	53.0193	0.00873775	33.1211	21.0608
41.6675	6.03933	2.60016	1.90592	5.95382	8.74297	18.1923	1.07734	99.1185	106.484	4.51524	121.984	33.4804	414.921	13.8163	7.25914	0.0343321	6.35768	12.1292	30.5421	19.709	16.4386	3.38536	3.5374	7.58416	2.27491	66.9435	28.9707	30.1278	64.8959	18.8161	38.9268	22.5767	14.9047	468.392	22.85	8.05817	121.363	22.0507	-0.000208556	21.0071	8.29175	0.272483	14.2737	24.5419	160.21	53.9411	0.500245	29.5767	18.0305
41.7674	5.09935	2.00854	1.51408	7.62296	7.02337	16.013	0.871408	93.1564	98.8023	24.4555	117.396	27.6972	410.039	12.0578	5.60096	0.02652	5.09986	12.7338	26.6799	15.9504	11.7081	2.65899	94.678	6.11519	1.66447	66.4576	25.2894	25.0923	62.9302	15.6217	35.8781	20.2121	23.0026	536.516	20.6898	23.733	99.2478	18.6751	-0.000223777	18.7786	6.65516	0.190303	11.9244	24.2094	128.599	47.6363	3.16794	25.9772	15.4294
41.8673	6.74533	1.54772	1.201	7.76807	5.57515	13.8851	0.702625	81.5715	85.2113	36.5289	104.469	22.5108	369.878	10.5192	4.2712	0.0202638	3.99963	11.4408	23.1453	12.9086	8.32786	2.08845	165.934	4.86808	1.20502	62.1092	21.6111	33.3005	56.6693	12.9294	30.9965	17.5371	23.184	534.78	17.5697	26.5554	80.1641	15.2424	-0.000236424	19.76	5.34003	0.133091	9.96173	21.7166	101.155	39.506	3.94434	32.9686	13.2008
41.9672	10.9233	1.19007	0.953856	7.21683	4.38338	11.942	0.565073	68.9654	70.4633	37.7961	89.2972	18.0921	319.895	9.17529	5.59664	0.015283	3.08968	12.4568	20.0128	10.4464	21.9287	1.64033	183.099	3.84437	0.866814	55.9684	18.1715	38.9909	77.8055	10.6786	25.7676	15.0186	20.6147	503.1	14.3882	24.1849	64.245	17.8726	-0.000218627	26.4235	4.28399	0.0935235	8.32212	18.6254	78.5787	31.7189	3.86146	36.7803	11.293
42.0672	15.4066	0.913825	0.750417	6.39633	6.79585	10.2243	0.453256	57.2198	56.743	35.8666	82.4475	14.4361	270.8	8.0023	5.77225	0.0113744	2.36177	11.3432	17.2769	8.4546	25.9249	1.28834	174.229	3.02072	0.621157	49.2493	30.4468	39.0436	375.132	8.80709	27.8061	12.7901	28.4845	460.378	11.5233	28.6258	51.2288	16.5702	-0.000197152	25.8297	14.8875	0.0662785	6.9524	15.6027	60.5582	25.0134	3.4327	37.2851	9.66065
42.1671	15.8802	0.700849	0.598975	5.51988	7.48959	8.73143	0.362408	46.977	44.8931	31.5798	78.0407	23.3258	226.629	6.97914	7.90602	0.00836484	1.79186	9.60331	14.9034	6.84266	23.3228	5.08249	154.385	3.9387	0.444122	49.0384	45.4762	36.1269	495.452	34.5201	44.2199	10.8662	39.0647	415.379	16.8878	29.3726	40.7167	14.0974	-0.000208602	38.0043	17.7567	0.0473984	5.80818	12.9018	46.432	19.522	2.90511	35.7612	8.2642
42.267	14.7304	0.537154	0.482563	17.88	8.56552	8.01899	0.288877	38.3357	35.0858	26.7669	70.9396	24.7193	188.476	6.08699	7.72825	0.00609599	1.35209	13.9125	22.327	5.53786	18.8907	5.49704	182.278	3.88453	0.317137	61.0263	50.9147	40.6411	509.716	44.0208	48.1839	15.0822	38.2787	372.006	17.2894	25.8587	32.2929	11.5321	-0.00023495	37.9505	17.1959	0.0342873	6.88621	10.5898	35.4824	15.1432	6.35196	33.0826	7.06964
42.3669	13.0363	0.411412	0.390535	22.0145	8.43034	7.10945	0.229752	31.1747	27.1837	27.8344	80.1867	22.8353	156.2	5.30902	6.69517	0.00442506	1.01619	19.8085	28.1586	4.48204	14.5165	7.93073	185.536	3.44556	0.226306	63.6653	54.6443	39.9515	473.135	45.1589	45.2606	14.978	33.6618	331.843	15.5951	21.198	25.5761	9.24997	-0.00026676	34.1239	15.2922	0.0252003	21.5574	8.65497	27.0558	20.6827	10.1487	29.8357	6.04777
42.4669	11.2698	0.315181	13.5113	23.6066	14.8726	9.72973	6.83793	25.2996	20.9295	25.5369	76.5304	24.1148	129.198	4.6306	5.46656	0.00321357	0.761539	19.5624	27.9914	3.62762	10.8285	7.56495	170.149	2.89907	0.161377	61.1544	53.2007	36.5765	415.864	42.2688	39.5195	13.5183	28.2482	295.384	13.2161	16.7084	20.2374	7.34356	-0.000299116	29.5158	13.027	0.0190004	23.7048	7.05599	20.6009	20.1764	10.6774	26.4039	5.17363
42.5668	13.4245	0.241212	22.5932	22.4479	19.636	10.0587	9.61629	26.0744	16.0403	22.1139	74.396	22.2432	106.747	10.9466	4.31739	0.00234822	0.569455	17.1584	25.6794	2.93619	7.93402	6.4356	147.724	2.36808	0.11504	56.0509	48.9697	41.1148	353.77	37.6993	36.4716	11.7691	32.6821	262.626	10.81	12.863	16.0028	5.79822	-0.000301654	25.1288	10.8351	0.0147753	21.8559	5.7439	15.6714	18.4922	9.80434	23.0284	4.42591
42.6667	13.1453	0.184609	24.8773	20.1451	23.1042	9.42055	10.267	23.777	12.7991	18.5746	85.3865	19.239	88.1417	12.3501	3.34201	4.82677	0.448482	14.2708	22.7819	2.37663	5.74833	5.23721	124.155	1.90027	0.0819822	49.8788	43.4592	40.4022	294.688	32.6848	52.5383	10.0952	31.6265	233.353	10.4218	9.75653	12.6486	4.56456	-0.000303625	29.1251	8.88653	0.0116514	18.9986	4.6716	11.9142	15.6107	9.28937	26.0012	3.78635
42.7666	22.1813	0.141321	23.8786	17.5111	23.1746	8.4337	9.8043	20.5199	10.0627	15.3353	82.4248	16.0604	72.7539	11.9086	2.55444	7.39878	0.347299	11.5529	19.9067	1.92374	4.13481	23.4604	102.209	1.50812	2.47249	47.2122	47.9456	36.9801	242.031	27.8411	54.6433	10.301	27.6722	207.272	14.3511	7.32897	21.326	5.29879	-0.000310104	27.4359	13.3037	0.00909476	17.9973	10.4812	9.05423	23.0402	8.12782	26.5267	3.23931
42.8665	23.8826	0.108535	21.4663	14.9372	21.351	7.3792	8.82098	17.216	7.82955	19.5105	80.0144	13.1262	60.0408	10.8474	1.9365	7.5696	0.265974	9.21726	17.8143	1.5572	2.96027	25.5801	82.9914	1.1886	2.84339	62.1408	56.7922	39.3193	196.847	23.4454	50.2506	9.38378	23.167	184.069	14.4322	5.4702	23.9402	6.33406	-0.000322182	25.1795	19.425	0.00690086	35.3501	11.722	6.87893	22.8798	6.81834	30.7661	2.77151
42.9665	22.5439	0.0833355	19.9129	16.265	27.7124	21.409	10.789	18.7293	10.1957	22.1176	71.5011	10.5871	49.5439	14.1999	1.46003	6.80924	0.202121	7.29428	18.9837	1.26053	2.11288	22.7362	66.7554	3.02637	2.51003	66.281	58.0597	37.5835	158.995	22.2387	43.359	12.6299	18.9834	163.445	12.9125	16.6606	22.6261	8.43863	-0.000310628	23.7852	20.0261	8.6904	37.822	11.0617	5.22528	20.1558	5.58166	34.6656	2.37149
43.0664	20.1175	0.064078	19.3948	15.5703	28.7563	25.5279	10.9447	17.449	10.1655	28.0353	61.2556	8.467	40.8797	14.9178	4.44382	5.77784	0.152656	8.8312	17.8782	1.02035	1.50502	18.8352	53.3433	3.43926	2.0046	64.4107	55.0253	46.6508	137.341	19.9821	36.015	18.0289	15.3858	146.788	10.8943	23.9706	30.02	21.1888	-0.000298007	31.348	18.32	11.8898	34.5847	9.72557	3.9686	29.4113	15.0816	35.3276	2.02902
43.1663	17.4657	0.0494957	25.8733	14.0222	26.9849	25.257	14.4088	15.2155	11.7076	37.8518	51.2534	6.73397	33.7294	14.0378	5.02145	4.75589	0.878505	8.33274	16.0431	0.825835	1.07052	15.1549	47.052	3.23554	6.74485	73.3116	61.8642	47.9007	115.55	17.4019	29.1855	18.0157	33.0625	131.135	8.88724	23.6201	30.0759	24.7616	-0.000288445	30.7993	15.8401	11.6689	43.0866	8.25664	4.48199	29.1243	17.4582	33.995	1.7358
43.2662	14.9482	0.0386025	26.7035	12.2134	23.9095	23.2031	15.0334	15.8323	12.3934	38.0838	62.2276	16.0275	27.829	12.6591	4.61309	3.84899	1.07722	9.60926	14.093	7.06911	0.760795	12.0364	39.9297	2.8061	7.18762	78.5164	61.6868	52.0844	101.812	47.2957	23.2553	16.2937	35.4056	122.33	7.10064	24.3643	27.0897	22.9333	-0.000288023	27.5377	22.0242	10.0919	41.1104	6.87932	9.17948	37.7907	16.6543	31.5192	1.48463
43.3661	12.6954	0.0303711	24.8935	10.4309	20.4112	20.6423	14.1903	14.4937	15.3814	34.4468	68.3195	18.3181	26.3974	24.358	3.88134	3.0848	1.03627	8.92598	12.2579	14.1533	0.540412	9.50278	33.0788	6.47622	9.50784	76.4629	57.6142	50.3554	86.7416	63.1206	19.7889	14.196	32.1946	111.469	5.59733	21.4965	27.9773	19.5021	-0.000281654	23.7653	22.7017	8.16728	43.0806	5.67189	19.7607	36.2608	14.6211	28.6471	1.27034
43.4661	10.7368	0.0238908	22.0293	8.80164	22.0856	24.9511	21.7893	12.5324	15.0833	45.4177	76.2814	17.448	25.9895	26.6466	22.5357	8.25145	0.901309	7.62581	10.6117	14.5222	0.383792	7.48178	43.3818	7.25421	8.73826	89.1369	51.6352	45.6463	72.3257	65.7907	20.8371	12.1796	27.4328	108.322	10.4537	27.9085	25.545	25.2541	-0.000266094	20.2137	20.7658	13.0664	58.5489	4.64817	21.4718	31.2489	12.2887	27.5976	1.08658
43.566	18.8378	0.0184967	18.9199	16.2995	21.1737	24.8019	28.0381	10.5254	13.3883	45.3718	76.0486	15.3416	23.4057	39.1311	28.1075	9.31538	0.743005	6.25987	9.16571	12.869	0.272503	5.88299	46.5749	6.78732	7.1037	104.85	44.9796	56.8766	66.6089	62.0578	19.2732	10.3811	22.6768	128.432	11.3376	26.712	21.9819	46.1461	-0.000221072	17.0869	17.9539	13.3834	57.0423	3.79551	20.3029	25.6001	10.0711	25.607	0.930758
43.6659	21.0519	12.2635	24.4965	18.3742	19.0062	22.8313	29.0073	8.70074	23.1304	40.9092	68.811	12.9278	21.5939	40.7711	76.2303	20.9332	0.593018	5.03228	8.18513	12.2883	0.193476	18.708	50.6049	17.7279	14.4051	106.78	53.41	58.4939	58.2797	55.5898	48.2849	8.82297	28.7091	129.651	21.9605	22.8117	18.3076	47.5542	-0.000152339	14.4052	32.4338	29.6537	61.2747	7.16967	17.4378	23.7449	8.12749	23.1438	0.795824
43.7658	20.1543	20.1854	35.7772	17.8473	16.3676	20.2636	27.2621	9.05108	24.9625	35.1111	59.3471	10.6264	18.8804	38.2533	84.9761	23.0661	5.64419	3.99936	7.1735	10.6267	0.137395	19.9028	47.8296	24.5304	14.449	107.922	66.786	54.9319	49.4351	54.2423	56.6398	36.2681	27.5307	122.676	34.1088	18.3995	40.2452	42.1985	5.72941	12.1304	35.5158	40.9055	56.0987	26.2961	24.7449	20.1556	6.49547	20.5153	0.681665
43.8658	18.1035	21.218	41.1772	26.0999	13.6989	17.6481	24.2937	8.2851	23.1677	30.9184	58.5652	8.60173	16.0732	34.4553	77.6751	21.3624	7.08173	3.15803	6.23187	8.84826	0.0975772	17.5581	42.2281	24.6272	12.1669	101.89	69.9316	48.9137	41.1	55.8507	55.5473	56.1736	23.9988	112.579	35.4638	14.3649	45.2964	35.2114	6.21564	10.2096	33.3109	47.357	63.809	31.1815	30.7995	16.3837	5.15864	18.0579	0.583867
43.9657	15.77	19.3258	40.2621	27.7358	11.229	15.2147	20.9416	14.64	19.9833	26.2067	73.4529	8.45188	17.8194	37.839	65.1926	18.3864	20.3361	3.43663	5.39101	10.7942	0.0692771	14.5025	35.8568	22.0205	9.50419	110.966	67.1787	50.4043	33.711	52.3709	49.6258	68.8979	20.0556	101.725	52.487	10.9933	42.8532	28.5293	10.106	11.0321	29.1672	51.3475	59.4132	30.0402	41.8868	13.0101	14.0063	15.6827	0.499655
44.0656	13.5214	16.4457	38.8406	26.2686	9.05959	13.0446	17.656	15.6399	16.5256	21.7479	79.1406	7.54518	24.1792	47.851	52.3026	15.2515	23.4783	8.76066	4.65405	10.0577	0.0491548	11.6537	29.7161	18.6081	14.9288	124.65	61.3193	60.501	27.3918	46.7568	42.1069	73.1192	16.418	116.031	53.8808	18.4324	37.5529	22.77	13.1279	15.4228	24.6374	46.5253	63.2279	26.6616	42.7658	10.1951	16.2236	16.4194	0.429131
44.1655	11.4956	13.4757	35.0101	23.5236	7.21873	11.1503	14.6564	14.4689	13.308	34.2522	74.0687	6.4122	28.9869	47.7586	78.17	12.3978	22.0959	16.4039	4.0137	8.62068	0.0348858	9.25017	24.2375	15.2388	14.2898	124.279	57.3289	61.2488	31.1061	41.9338	48.237	75.786	13.2984	212.665	48.6588	18.8458	31.6009	18.0291	11.543	15.2311	20.3915	38.6439	57.7206	22.7407	38.0134	7.92743	15.4802	16.0601	0.36777
44.2654	9.72856	10.7927	30.3965	23.252	5.69424	9.51445	15.851	12.5748	10.5285	35.9141	79.1138	5.29756	29.0272	44.0975	140.616	9.96211	19.0072	17.1832	3.45942	7.15175	0.0247631	7.30108	19.5563	12.2487	11.8148	116.433	53.5276	57.0217	30.2047	36.4783	46.2852	69.4066	10.7114	373.586	41.2618	26.6394	35.5086	14.2144	9.01662	14.4638	16.675	30.5292	49.9867	18.9912	31.6645	23.3083	13.5919	15.0542	0.315539
44.3654	8.21252	8.51944	25.8038	21.2837	7.36107	10.0805	15.2304	18.0088	8.22777	33.0625	73.778	13.0922	27.0517	51.5785	146.754	7.95067	19.8537	28.8041	2.98064	5.8515	0.0175692	5.74757	20.665	9.73218	9.14644	130.661	54.4169	50.4961	27.2192	40.1821	40.8821	65.0733	8.60156	521.821	45.2881	26.1259	38.3813	25.1462	8.18797	12.7747	13.5363	23.3546	42.3966	15.6746	25.4583	25.9768	11.4243	13.7058	0.270838
44.4653	6.92333	6.66106	29.1721	18.7092	15.6598	9.5355	13.75	18.317	6.37393	40.2911	68.3324	15.0484	55.1348	50.308	130.741	6.31969	17.9389	29.9406	2.5677	18.2515	0.0124406	4.51905	19.289	7.67605	6.84033	130.212	67.5409	43.2533	23.5119	46.187	34.4527	57.5025	6.89564	642.115	42.0799	22.558	51.4963	49.919	6.47485	10.9703	10.9388	17.4749	35.6489	12.8506	20.0456	36.5717	9.36307	12.2161	0.23256
44.5652	5.83226	5.17467	28.3158	19.4008	18.6656	8.57443	26.6248	16.6117	4.90647	39.2451	64.605	14.3652	73.2244	46.0368	108.319	5.01107	15.1046	26.8003	2.2119	35.9927	0.00883146	5.04305	24.6048	7.78814	5.01648	301.907	70.4983	56.3997	41.5844	45.5125	28.1895	49.6297	5.52285	656.702	46.1082	18.3036	78.1485	52.1772	4.83762	9.31149	17.6788	12.8686	29.865	10.4946	15.5818	48.1215	7.55635	10.7138	0.199917
44.6651	4.91121	4.0023	25.6066	18.1714	18.7112	7.51493	31.015	14.2974	3.75912	34.9813	71.5851	12.6454	73.3456	41.0282	86.2643	6.03753	12.2148	27.9223	1.90546	36.8501	0.0062925	4.51318	24.7744	6.99644	9.37191	427.327	67.6035	59.0614	46.5134	58.0956	22.6133	42.412	4.42061	624.984	42.8127	14.341	81.3569	46.542	3.51895	16.7794	25.7203	9.36461	24.98	8.5513	12.0138	46.358	6.0392	9.27767	0.171753
44.7651	4.13472	3.086	22.2775	16.1768	17.2326	6.49619	30.8264	11.9782	2.87017	29.844	67.7592	10.6632	66.5439	36.1393	67.1065	5.76944	14.0023	25.0157	1.64155	39.4559	0.00448022	14.9974	22.6003	5.9269	9.2743	467.942	61.6359	57.4871	81.0496	71.8548	17.8927	37.6391	3.53694	575.19	36.8422	10.9998	74.5422	46.3942	2.52563	17.4022	31.5418	6.75315	20.8799	6.95877	9.21462	54.7704	4.79649	7.9521	0.147934
44.865	3.48049	2.37416	21.5658	13.997	15.0898	5.5738	28.3636	12.4024	2.18614	24.8593	76.8354	8.76891	57.7142	31.664	51.4434	5.03861	13.1425	24.3966	1.4143	35.4361	0.00315677	36.2046	19.5637	11.1132	7.76924	460.813	54.342	54.4284	90.3343	72.8878	14.0198	32.5436	2.82946	520.5	30.4076	12.7234	64.2619	40.6543	1.80016	15.8476	56.465	4.83592	35.9334	5.65865	7.0439	51.0597	3.79389	13.3634	0.127402
44.9649	2.92945	1.82364	36.8688	11.9073	12.7779	4.76357	28.8756	11.3311	2.09126	20.4239	127.108	7.29071	48.9291	27.675	39.0654	4.2116	11.2896	21.2875	5.92191	31.8686	0.00217383	44.357	16.4126	12.0022	14.2738	428.65	46.7797	50.4582	90.411	67.8442	10.9053	27.8312	2.26382	466.868	24.4735	11.7274	53.5765	34.0032	1.27843	13.7764	61.4117	3.44429	36.6825	4.59958	5.37303	43.4417	7.03933	15.9869	0.109559
45.0648	2.46539	1.39916	40.8171	10.0243	10.5648	5.62592	26.9126	9.78818	1.83403	16.6431	139.522	8.69858	40.9815	24.161	29.4824	3.43819	9.23892	17.6599	12.7648	29.7659	0.00150224	40.7257	16.6426	11.0698	16.6229	385.109	39.5551	52.5735	82.7733	60.3192	8.43967	23.6889	1.81206	416.793	19.3851	9.83842	43.7931	27.5829	0.906144	13.7463	57.4433	2.44283	33.0466	3.73795	4.09304	35.3546	7.65835	16.7921	0.0946786
45.1647	5.9082	1.07285	39.2705	8.38384	8.57999	5.54854	28.9084	8.21636	1.81336	13.4952	131.571	8.41914	41.2581	25.0261	22.1586	2.76947	7.34036	14.2773	14.1998	25.5352	0.00107414	34.1632	20.7147	9.50624	16.1883	338.177	32.9842	55.9185	72.1733	52.1955	6.50685	20.1214	14.9237	371.145	15.1941	7.85802	35.3623	22.7702	0.641586	19.7752	50.2301	1.7268	28.4734	3.03744	3.11556	28.0935	7.13103	19.768	0.081594
45.2647	6.77021	0.822329	37.234	6.98282	18.7706	5.09146	27.6846	6.78994	2.02952	10.9093	115.918	7.4612	37.5123	33.4606	16.6082	3.47336	11.4218	11.3823	13.5739	27.5052	0.000818712	27.6368	20.6739	7.85717	15.2226	292.324	27.2002	62.2258	61.0865	44.4058	5.00225	17.0759	17.7514	330.041	11.8253	6.09906	28.3355	18.3496	0.453997	27.1597	42.3978	1.21727	24.0994	2.46809	2.37067	22.0232	6.18489	20.6013	0.0703629
45.3646	6.54021	9.99529	40.8883	5.80066	22.4991	4.51319	24.9453	5.56183	1.91324	8.80227	98.5398	6.31501	32.5689	33.9036	12.4251	12.1725	12.6151	9.00385	12.2569	24.7481	0.000714775	27.8577	18.7765	6.35106	18.3346	249.868	22.2265	60.8498	50.7129	59.3299	3.83804	15.123	23.9435	293.269	9.15901	4.65043	22.5933	14.6037	0.321133	26.7146	35.0763	0.855966	20.2458	8.59361	1.80376	17.1284	18.564	20.0954	0.0608872
45.4645	5.89811	12.6503	39.2051	4.8106	22.6089	3.92911	21.6588	4.53279	1.66437	7.09328	82.0772	5.20455	27.6264	31.4849	9.2839	19.3924	16.1391	7.09098	10.797	20.9338	0.000706635	24.4162	16.2114	5.06422	16.4152	211.839	18.0237	62.3922	41.5537	141.415	2.94063	31.909	23.3607	260.49	18.1867	4.94466	17.9575	11.5453	0.227076	23.8951	28.6761	0.600624	21.9875	10.1418	1.37264	13.2591	25.783	18.803	0.0528602
45.5644	5.14713	12.3554	35.2263	3.98527	20.8514	3.38702	18.351	21.3344	1.38352	5.71208	76.3141	4.21981	25.3227	31.2749	6.93082	20.022	15.7506	21.6748	27.0048	17.2709	4.04615	30.9656	13.5769	11.2637	13.1931	178.511	29.3409	58.4968	33.7403	396.611	2.25056	40.5515	20.5077	231.323	23.7199	9.86488	14.2435	15.2914	0.160511	20.6251	35.2283	0.420638	42.5806	9.75532	1.04486	10.2351	26.3506	17.0977	0.0461143
45.6644	4.41627	10.8883	35.9449	3.2992	18.2758	2.90419	28.191	25.7083	1.11791	4.59694	66.7571	3.38596	36.0265	28.8252	5.17099	24.97	16.9206	24.3013	30.6633	14.097	4.79478	31.7215	11.1415	12.5438	10.0666	170.325	89.7681	52.0346	33.4906	592.73	1.72071	41.9025	17.1956	205.399	23.4559	10.4388	11.2826	22.3891	0.11343	17.5441	56.1756	0.29394	56.1841	8.65248	0.795607	7.88751	23.892	15.2259	0.0405513
45.7643	3.75475	9.10246	33.3254	2.72972	15.4868	2.48346	59.1134	24.8396	0.886537	3.69659	67.7837	9.41004	36.7801	25.7691	13.3245	24.1282	15.4733	22.3592	29.5135	11.4522	4.3169	27.6509	9.02856	11.7103	17.6822	165.483	294.716	47.3672	31.5527	640.197	1.31435	38.3365	14.101	182.369	49.9116	9.30595	8.92967	25.2553	0.0801441	14.8308	59.2358	0.204817	58.8842	8.68769	0.606056	6.07223	20.4367	13.345	0.0360035
45.8642	3.1762	45.984	37.0055	2.25732	12.8119	2.12144	198.677	22.0295	0.694062	2.97048	86.9708	12.9436	33.636	22.7303	25.9117	21.1783	13.1127	19.0203	26.7265	9.28421	3.4979	22.7291	7.2329	10.1177	17.3054	152.718	517.821	42.0067	36.2303	613.996	1.00316	33.5561	11.4328	161.916	61.3495	7.67817	7.06333	55.9976	0.0566041	12.5036	54.7111	11.9347	53.4986	7.85305	0.461946	4.67179	16.9233	11.5511	0.0321672
45.9641	2.67905	287.111	35.6481	5.85201	10.4101	1.81261	385.417	18.7484	0.538592	2.38699	108.819	22.9333	29.2862	19.9282	27.4528	17.7488	13.3976	15.5795	23.5748	7.51973	2.68853	18.2256	5.76479	8.39139	14.4345	136.511	774.907	70.2936	36.7189	555.059	0.765071	28.847	9.21419	143.755	59.4792	6.07476	5.58475	90.0341	0.0399584	10.5293	47.5375	15.1598	46.2456	6.76077	0.352366	3.59291	13.745	9.89785	0.0287008
46.064	2.25588	562.998	35.9307	7.00258	8.34123	1.55089	449.149	15.612	0.415355	1.9169	107.664	27.2491	24.879	17.4226	24.6068	14.5108	11.9874	12.5097	20.5452	6.08813	2.0057	14.4527	4.55585	6.79673	11.2228	119.465	898.482	79.8731	33.8314	485.165	0.583095	24.6093	7.40261	127.629	52.3047	4.6877	4.41424	90.5062	0.0281877	8.8622	39.9836	14.5323	39.194	5.67459	0.268901	2.76248	11.0296	8.41082	0.206964
46.164	1.8976	614.236	33.114	6.96367	6.6095	1.33039	446.494	12.8437	0.318775	1.53987	97.0757	26.3352	26.854	15.2128	20.4507	11.6987	10.0396	12.2387	17.8031	4.92819	1.4696	11.4023	3.58912	6.4924	19.3336	103.02	909.408	78.8878	56.1431	415.409	10.7416	20.9247	5.9372	125.063	43.7084	3.56116	6.74637	79.566	0.0198777	7.45745	33.011	12.426	32.9453	4.69667	0.205102	2.12366	8.78254	7.09733	0.255031
46.2639	1.59524	568.175	29.1163	6.39338	5.18985	1.14431	410.857	10.4935	0.243855	1.23601	84.691	31.2899	25.1066	13.2755	16.3166	9.35486	15.4311	10.6931	17.3742	3.98903	1.06471	8.97428	2.79636	6.19315	18.8524	87.9063	856.911	72.4188	81.1092	351.01	14.2697	20.8787	4.75752	116.725	35.4491	2.67809	7.03634	66.1068	0.0139861	6.2748	26.9542	9.9899	27.5959	3.85635	0.156279	3.51287	6.9582	5.95323	0.252409
46.3638	1.34061	487.416	25.3666	5.62939	11.8459	0.987243	361.471	8.53905	0.186285	0.992995	71.6006	30.24	22.9302	11.5816	12.7076	14.0903	15.8931	8.87682	15.8225	3.22876	0.765826	7.05542	2.19235	5.40768	15.7024	75.2155	772.48	63.5527	85.9101	305.392	14.4652	18.8746	3.81037	112.973	28.2184	2.00054	6.45223	53.4462	0.00978301	11.5102	21.8607	7.73099	23.0804	3.15176	1.95695	3.58084	5.49458	4.96764	0.231626
46.4637	1.12652	401.296	21.5787	4.83874	14.3144	0.854311	309.006	6.93248	0.142098	0.796308	59.4466	27.757	19.9521	10.1026	9.74925	18.6601	14.2714	7.17908	34.2687	2.61349	0.548286	5.54394	1.68426	4.51128	12.2002	63.8144	675.709	54.0942	80.8657	260.719	14.0735	16.4422	3.05107	104.824	22.1914	12.1225	13.6092	42.6085	0.00679927	23.6604	17.6561	5.83174	19.2912	2.56906	7.18001	3.51742	4.32927	5.72161	6.87601
46.5637	0.946797	358.006	31.8714	6.93587	27.3128	0.741305	267.263	23.6048	0.108189	0.638474	48.8225	23.9459	16.9437	14.4405	7.40805	18.3625	11.976	28.8362	44.4414	2.11554	0.391336	4.35516	1.30242	3.66688	26.4406	53.801	578.298	45.0376	71.6417	219.88	14.9879	75.8569	2.44277	95.2558	17.3112	14.3588	21.2482	33.7166	0.00472052	25.0393	14.2231	4.32006	16.1197	2.09103	16.3021	13.9329	3.40606	5.89773	8.70333
46.6636	6.49026	301.294	33.9469	11.3883	31.7979	0.644666	229.238	32.5828	0.0823658	0.512548	39.8311	19.9592	14.2044	14.8788	5.59411	16.2478	14.2886	35.3952	44.527	1.71255	7.92234	3.42086	0.980202	2.93412	26.7889	62.6238	486.807	36.8755	61.2444	208.533	13.9357	111.506	19.6095	85.6308	13.4306	13.3436	37.8041	26.5733	0.00327817	42.5444	11.4389	3.15777	13.4678	5.00836	17.8645	15.9679	2.67704	26.1103	8.63809
46.7635	8.1332	245.287	32.1099	12.4855	31.55	0.560683	192.617	32.8102	0.0629293	0.411542	32.3618	16.297	11.8244	13.9038	4.20709	13.6731	21.3435	33.5398	40.977	1.38625	9.25629	2.68686	0.745735	2.32488	22.643	63.4705	404.504	34.0094	51.1803	259.826	12.1006	146.506	25.8687	76.538	10.381	11.2379	40.8718	20.8977	0.00224487	44.6748	27.5483	2.28493	11.2516	9.97871	16.3385	14.7358	2.10264	37.078	7.89452
46.8634	8.09742	195.674	28.6418	11.9881	28.8906	0.487136	159.51	29.6303	0.0482564	0.330398	28.941	13.1364	9.8046	12.5026	3.15534	11.2043	21.8162	28.9079	36.4046	1.12203	8.29593	2.11031	0.560352	1.8306	17.7198	71.4832	371.8	31.4765	46.4181	264.288	10.0928	143.606	25.0911	68.2004	8.00314	8.99419	38.0505	16.4148	0.00149459	62.9618	66.0514	2.88296	9.39987	10.9411	13.8083	12.4792	1.65071	50.8376	6.96748
46.9633	7.40169	168.655	24.7145	10.8136	29.7675	0.422142	130.703	25.4492	0.0372255	0.265602	24.8054	25.7419	17.2462	11.0569	2.36224	16.3152	19.523	23.8359	31.8321	0.907897	6.70779	11.0093	0.411116	1.43554	13.3308	71.3556	329.64	42.6003	40.2498	246.339	11.4512	129.003	21.9756	66.7607	6.15865	6.9884	33.0747	12.8852	0.000976107	62.2911	75.3009	2.75738	7.85281	16.4264	13.2721	10.1315	1.29549	60.3407	12.9738
47.0633	6.50385	141.119	35.1718	9.42821	36.681	0.364213	106.259	21.2971	0.0288533	0.213281	20.7606	28.4491	18.4983	9.70575	1.76639	16.4789	16.3515	19.2077	27.6274	0.734252	5.14986	17.0227	0.305359	1.12292	9.80997	66.8955	284.93	45.2392	33.947	219.187	10.9455	112.092	31.299	62.28	4.73287	5.331	27.7049	10.1108	0.00063713	55.8302	71.7323	2.35492	6.56036	71.2937	31.203	8.04002	1.01651	63.1384	14.0597
47.1632	8.79913	114.487	61.2645	8.05789	37.2891	1.40033	85.8741	19.5186	0.0226331	0.170946	17.1328	26.742	19.6066	13.8117	1.31993	14.7447	13.1796	15.2855	23.893	3.99378	3.83947	25.2766	0.220161	0.877025	7.12605	60.3995	250.329	49.4356	28.116	189.758	9.64768	96.0639	30.9627	83.5033	59.8805	4.01866	26.306	7.93226	0.000380972	48.229	63.2898	1.89169	5.48063	85.713	34.374	10.1004	0.797494	61.7351	13.2771
47.2631	8.96492	131.738	68.1287	6.80327	34.6095	21.9002	79.3262	16.8865	0.0180456	0.136928	81.1657	23.3574	21.2065	14.2159	0.985936	12.4785	10.369	12.0791	20.6282	4.46854	6.14254	35.3619	0.160847	0.684217	15.1414	53.2178	214.937	57.4728	32.9691	161.489	8.12024	81.8429	27.3331	90.3343	76.2507	3.0055	23.0943	10.9784	0.000190175	41.0385	53.6843	1.46301	19.6854	82.963	31.5004	9.5995	0.625622	57.8548	15.7247
47.363	11.6428	124.414	65.6718	5.70003	45.6429	28.6411	71.2702	14.1866	0.0144443	0.109995	100.108	19.6085	19.8415	13.2791	0.736222	10.257	8.02753	9.50712	17.7948	4.06584	5.98365	39.0997	0.117402	0.533515	15.2964	46.1128	202.472	75.4219	41.9903	135.911	6.63922	70.6882	22.9803	88.0464	74.8168	2.23569	26.4782	10.6624	3.96e-05	34.6969	44.5407	1.10322	23.6045	73.791	26.6482	8.23832	0.490751	53.7005	15.2945
47.4629	11.7204	122.669	59.1701	4.75227	47.648	29.2083	61.7679	11.7292	0.0116397	0.0869412	105.669	16.0812	17.4635	11.9392	0.549584	8.29476	6.14621	7.46561	15.3444	3.45356	5.01822	40.7888	0.0860237	0.416046	12.915	39.486	182.489	105.199	43.7412	113.542	11.9823	60.4262	28.6148	81.9695	66.1718	1.65693	32.8357	30.7472	-3.41e-05	29.2543	36.4762	0.817262	22.2995	63.012	21.614	6.73495	1.5931	48.5475	16.4505
47.5629	10.7645	146.048	54.4921	3.94965	44.8539	27.1946	52.2726	9.61046	0.00947641	0.0693863	109.253	12.9987	14.9181	10.5584	2.49281	6.64496	4.66902	5.85476	13.229	2.85365	3.9277	52.3633	0.0635595	0.324366	10.1017	33.5213	161.374	112.93	40.8485	94.3836	13.2219	51.4242	27.3119	74.6153	81.8992	1.22482	32.1805	53.1939	-5.47e-05	28.3089	36.4611	0.597409	19.5592	54.6607	17.1092	21.302	1.88485	43.042	21.9505
47.6628	9.90743	145.942	47.8952	3.27581	39.818	24.2751	43.5093	7.83374	0.00776941	0.0550122	100.48	28.9469	12.546	40.7586	2.9194	14.2273	3.52665	4.58798	22.9553	14.7096	2.96116	48.6432	3.75416	0.252977	9.3032	28.276	155.314	108.477	36.0278	78.1918	12.4922	52.7231	23.7643	67.1372	79.5918	0.903756	28.6889	65.6256	3.66068	25.1749	32.9026	0.432104	16.6753	46.9238	16.8921	23.9247	1.81255	37.5931	28.2264
47.7627	8.73492	129.985	40.9655	2.71393	34.8441	22.7407	37.9878	15.9623	0.00629078	0.0427829	102.74	38.6976	10.4622	48.3499	12.8028	15.5577	2.65244	3.59368	43.1468	16.4155	2.18377	40.984	21.9681	0.197544	7.56956	51.5661	141.934	99.2369	42.5136	82.3314	10.9479	55.3337	32.752	60.0383	70.0716	0.665977	24.373	61.7826	4.89708	21.6795	28.2475	102.001	17.8731	39.3278	14.7996	21.9251	1.59755	32.446	28.1345
47.8626	7.53643	109.297	35.8893	2.24631	31.6634	20.3612	33.6907	22.0913	0.00482015	0.0311971	94.0301	38.9162	8.68377	47.3637	14.9557	14.3673	1.98832	2.81413	46.9404	14.9255	1.58869	33.2167	29.3896	0.154524	5.81265	81.8122	158.464	89.1163	41.941	93.2911	9.18879	50.8852	32.1348	53.5129	60.0434	0.490271	20.1481	52.9054	4.33506	18.4232	23.599	194.889	16.3523	32.5286	12.236	18.5076	1.34564	27.7343	25.7496
47.9626	6.42849	88.9333	38.3576	1.85903	27.488	20.1046	41.1109	22.2615	0.00355303	0.0213941	81.5884	35.1222	7.18876	43.4169	13.9039	12.3489	1.48652	8.68719	44.5299	12.6752	1.14579	28.7656	30.0772	0.120971	4.32754	92.9148	247.202	203.667	53.4186	91.3784	7.50597	44.6292	28.2743	47.612	52.8391	0.360659	16.384	43.414	3.39515	15.5678	24.4514	207.637	14.173	26.7039	20.187	15.0002	1.10423	23.5178	22.7358
48.0625	5.44951	70.9228	41.9451	1.53861	23.1352	18.453	45.4233	20.11	0.002491	0.0147422	80.4448	30.027	5.94243	38.722	11.7663	20.5306	1.10881	17.1403	40.0814	14.2817	0.821693	34.7591	27.6554	0.0949063	20.1436	93.1209	530.846	248.569	54.2567	83.5434	6.02198	38.3981	23.7334	85.7426	57.7714	0.265125	13.1873	34.8789	2.52557	13.7258	22.4163	186.33	12.0251	21.8276	20.8381	11.8921	0.891808	19.8083	19.7467
48.1624	4.60385	55.8363	44.978	1.27364	19.0398	16.3549	51.2589	17.2747	0.00151393	0.00636965	72.4186	24.8959	4.90825	34.1191	9.48368	21.4018	0.825318	18.1206	40.7219	13.0216	0.587141	31.7989	31.2408	0.0746173	21.9962	87.501	826.037	253.442	52.4119	73.5114	4.77175	32.7693	19.4732	112.636	93.4223	0.194805	10.5451	27.7142	1.83323	11.779	19.4032	165.382	10.1127	17.797	18.6086	9.37034	0.713014	16.5881	17.0164
48.2623	3.882	52.0572	43.9203	1.05475	15.4055	14.2348	57.8237	14.5273	0.000581073	0.00209536	63.5105	23.6224	5.76712	29.8986	7.43133	38.3621	0.613104	24.9427	37.6773	11.0704	0.418608	26.6385	51.4551	0.0587339	19.0926	79.1186	937.186	236.888	47.1002	63.2052	3.74739	34.0859	15.7933	117.686	117.638	0.14314	8.39654	21.8919	10.3084	10.446	16.2852	135.826	8.47255	14.4893	15.5382	7.30966	0.566333	13.8225	14.6078
48.3622	3.26984	44.8376	39.8404	0.873835	12.301	12.2689	56.6615	12.0176	-0.000333083	-0.00144061	53.8528	20.7306	5.55917	26.134	5.72304	40.6254	0.454584	24.4185	33.5518	9.15261	0.298057	25.8763	55.9254	0.0464025	15.7895	69.7783	938.703	210.31	40.6166	53.5516	2.92283	31.2543	12.7313	140.49	114.995	0.105293	6.66734	17.2377	10.6936	14.3482	13.4283	107.829	7.087	11.7861	12.5099	8.49441	0.447846	11.4682	18.7328
48.4622	2.75257	37.0001	36.4688	0.724354	9.71971	10.5179	65.9244	9.84981	-0.00108549	-0.00346276	47.5378	27.7195	4.96004	22.8167	4.35888	37.0573	0.336361	21.3406	29.3695	7.47731	4.06129	22.1553	74.8989	0.0367435	14.234	60.501	879.077	180.464	34.1346	44.9381	2.26709	27.3812	10.2301	142.17	101.527	0.077592	5.28467	39.4003	8.84815	14.1137	10.9563	82.7558	5.92393	9.58218	9.85806	7.87575	0.353071	9.47858	18.6575
48.5621	3.25056	29.7645	44.0046	0.600737	11.1886	8.98992	81.6612	8.03029	-0.00156504	-0.00404105	40.4538	37.3563	16.4921	19.9099	8.42842	31.6623	0.248379	17.7179	25.5032	6.07652	4.71235	18.0782	80.6183	0.0290254	26.4038	59.0944	789.248	151.15	28.2036	51.6375	8.0643	23.548	8.20652	134.669	85.0284	0.0572517	4.18359	49.691	6.74313	15.1257	8.88188	76.7237	4.95023	7.78789	7.66613	6.68416	0.277748	7.80762	19.8397
48.662	20.056	23.5634	47.3658	0.498319	11.7881	13.4576	83.2523	6.52663	-0.00179851	-0.00377509	33.7148	37.6613	38.66	17.3697	8.92036	26.1613	0.182888	14.3301	22.0614	36.718	4.21396	14.4492	77.6277	0.0228944	26.0965	65.9652	719.013	124.326	23.034	56.2997	9.88876	20.0926	10.702	146.874	106.01	6.23448	3.30916	48.0528	4.95234	13.9201	7.17144	80.15	4.136	6.32824	5.91169	5.43306	0.218142	22.7319	18.6086
48.7619	25.0047	18.4608	45.0157	0.413109	11.1504	31.0999	77.6495	39.1055	-0.00167065	-0.00308845	27.7505	34.0292	43.5775	40.1489	7.99219	21.2197	0.134195	17.1934	21.7587	41.286	3.40362	11.441	96.0602	0.0182333	32.2167	65.5716	657.398	100.837	30.4751	54.2254	47.2406	27.4309	10.348	293.759	194.532	7.74972	2.61641	43.9799	3.57174	43.2257	5.7759	71.3207	10.751	5.14139	10.6652	4.31461	0.171121	30.6605	16.6087
48.8619	123.313	14.3632	55.2604	10.9192	9.92784	35.9577	68.8805	47.8122	-0.00124411	-0.00229649	22.6664	29.1115	41.3998	45.1599	6.64066	17.0294	0.0979437	39.7073	27.5427	37.6219	2.61157	20.6602	108.966	0.0147187	39.8101	61.3267	584.256	80.8718	31.3718	49.1333	67.1886	40.4211	9.05134	422.45	210.218	7.31787	2.06801	59.8849	2.5522	57.111	14.729	58.6573	11.6106	7.83119	11.2206	3.38165	0.134107	33.9604	14.4981
48.9618	227.772	11.1229	58.0971	43.6324	8.50269	35.1874	59.2022	126.825	-0.000518576	3.59315	18.424	24.1468	36.696	43.5021	5.29713	13.5814	0.0709971	55.6641	34.6166	31.9781	1.94642	78.7874	116.584	1.73931	35.91	55.2889	505.975	89.4479	29.1303	72.4977	69.6105	40.6744	7.57662	494.045	217.109	6.21033	1.63422	73.2501	1.81486	89.7789	16.941	46.0566	10.6472	31.1983	10.098	2.63029	0.104999	34.2934	12.5238
49.0617	264.464	8.58631	54.6278	54.8682	7.08774	32.1632	49.8129	308.015	0.000269523	4.68395	14.9286	19.6581	31.4592	39.6102	4.1245	10.7913	0.0508925	135.754	48.5532	26.4362	1.42539	187.726	109.436	2.24509	28.9572	48.6667	450.301	105.047	25.6108	78.0097	63.8982	36.8774	6.20742	526.966	196.595	4.99197	1.29092	85.5576	1.28721	90.859	31.8556	35.0871	9.23641	37.2577	38.7262	4.22572	0.082159	40.1242	10.7639
49.1616	296.544	6.61463	48.5714	55.5603	5.79158	28.4457	41.2897	493.362	1.81731	4.66256	12.0712	15.817	26.5064	35.2228	3.1634	8.55532	0.0358515	150.197	49.6621	21.5967	1.0323	200.146	96.2576	2.20704	22.1338	42.1401	411.854	105.33	21.7925	74.6888	55.0789	32.1623	5.03004	540.125	166.951	3.88936	20.8928	86.7223	0.911691	82.0711	82.2435	26.1756	35.8355	44.4496	45.1092	21.7146	0.0642879	41.6884	9.22842
49.2615	284.25	5.08888	41.8342	51.4592	4.66034	24.7293	33.8547	515.915	20.7677	4.1967	9.74706	12.6307	22.1251	30.9932	2.40293	6.77362	0.0245706	137.556	46.0672	17.5513	0.742201	176.685	81.5484	1.95485	16.4361	36.0648	363.916	97.5327	18.1586	89.9213	45.7219	43.5983	4.05287	514.539	136.72	2.97277	200.727	76.4807	0.645234	71.1166	99.5673	19.2327	40.0707	42.9121	42.1911	25.3378	0.0503076	40.5904	7.90241
49.3615	255.466	3.91268	35.3399	45.5295	3.70448	21.2993	27.5355	473.251	26.8453	3.59792	7.86311	10.0367	18.3727	27.1402	1.81376	5.3587	0.016159	116.767	41.0695	14.2306	0.531053	154.335	67.4832	1.64371	12.0035	38.9475	333.163	86.0731	14.9197	118.018	37.0371	76.764	3.25554	621.076	109.5	2.24449	267.688	63.6363	0.456452	60.5921	96.9236	21.4384	37.1276	38.123	36.0491	23.5243	0.0393715	37.9329	6.7629
49.4614	222.593	3.00786	29.4881	39.2486	2.91543	18.2508	22.2606	409.611	26.6997	3.00427	6.33964	7.94948	15.2121	23.7133	1.3632	4.23735	0.00997532	95.5399	35.9691	11.5261	0.37883	126.971	54.9874	1.34186	8.67951	45.2148	294.578	73.5512	12.1408	122.306	29.5039	79.932	2.61071	630.965	86.4549	9.24606	268.609	51.4867	0.322799	51.2572	86.4032	19.598	60.1669	32.5345	29.4005	19.9772	0.0308318	34.4607	5.78602
49.5613	190.871	2.31247	24.4078	33.3085	2.27572	15.5938	17.9136	344.197	23.8655	2.47064	5.10984	6.2823	12.5741	20.6981	1.02137	3.34975	0.00563572	76.6693	31.2419	9.33113	0.269788	101.851	44.3368	1.07597	6.23805	45.7757	254.118	61.415	9.81267	115.045	23.2258	73.3162	2.09187	598.72	68.1621	10.6821	242.105	41.0623	0.228239	43.2269	73.6993	16.3551	60.7692	27.1802	23.349	16.2428	0.0241727	30.6653	4.94956
49.6612	162.274	1.77812	20.0948	27.9929	1.76463	13.3021	14.3643	284.61	20.1574	2.01336	4.11843	4.95695	10.3834	18.0582	0.763374	2.64769	0.00297222	60.8724	27.0289	7.55253	0.191994	80.7807	35.4894	0.853481	4.46665	43.2582	215.22	50.3972	7.89284	102.891	19.3737	64.2383	1.67538	550.22	53.2591	9.84196	206.904	32.5001	0.161364	36.4059	61.3436	12.9581	54.5535	22.4399	18.2473	12.9006	0.0189581	26.8603	4.23373
49.7612	137.32	1.3674	16.4839	23.3799	3.15344	22.9536	11.4857	233.213	16.4542	1.63164	15.7691	3.90683	8.5694	15.7519	0.569387	2.09259	0.00217448	48.0403	23.3395	6.11237	0.13662	63.736	28.2619	0.672478	8.3301	39.253	179.696	40.7987	6.32672	89.3515	19.2352	58.9601	1.34122	497.537	56.2563	8.25537	171.626	25.6179	0.114068	30.6433	50.3336	9.93161	46.9397	18.4018	14.1174	10.1107	0.014891	23.2363	3.62132
49.8611	115.904	1.05173	30.8888	19.4491	3.6143	25.1545	29.8681	190.103	13.1377	1.31779	19.1217	12.4279	7.06949	13.739	0.423877	1.65376	0.00336243	37.7831	20.135	4.94658	0.0972589	50.1657	22.4236	0.527838	8.2408	42.5155	175.381	66.0256	5.05868	76.1863	17.294	51.6726	1.0733	446.103	51.4423	6.59327	139.847	32.4498	0.0806058	25.7863	40.9445	7.44054	39.7065	15.0316	10.8522	7.86275	0.0117112	27.7277	3.09746
49.961	97.689	0.809233	34.9174	16.1373	6.53388	32.0855	36.7717	154.493	10.3335	1.06214	18.7175	14.878	5.83034	11.9831	0.314945	1.30682	-0.0174215	29.6573	24.2717	4.00301	0.925782	39.4398	21.4661	0.413158	11.8941	45.6876	188.216	74.317	4.03738	64.1966	16.1189	44.4444	0.858665	398.18	51.6876	5.11753	112.698	30.7819	0.0569076	21.6967	33.1303	25.3224	38.5444	12.2505	8.30745	6.08622	0.00920479	29.0888	2.64938
50.0609	82.2706	0.622756	33.8898	13.3671	7.50931	33.1717	37.3937	128.344	8.04284	0.854975	16.7938	14.4183	4.80691	10.4515	0.233474	1.03247	-0.0237049	41.6416	23.8076	3.23936	1.06439	30.9907	19.5141	0.323103	11.1712	56.8926	191.301	73.6845	3.21773	53.6712	14.015	37.9237	0.686777	354.539	54.0672	3.90248	90.1811	34.9956	0.0401582	18.2549	42.8657	31.7665	34.1371	15.8389	6.34207	4.69785	0.00719508	28.4859	2.26609
50.1608	71.7873	1.90681	30.6429	11.0604	7.40729	31.0666	35.1401	158.576	6.21311	0.687491	14.4221	12.8328	3.96211	9.11554	0.17259	0.815614	-0.0230563	40.9783	21.7258	2.62137	0.949076	31.4581	53.3755	0.252628	9.1649	94.8119	182.811	67.7931	2.56167	44.6356	12.5566	32.2479	0.54898	315.263	49.233	2.94231	71.8362	32.1296	0.0283391	21.5653	50.5688	30.3255	29.2169	15.6904	4.83302	3.62005	0.00561253	26.7227	1.93821
50.2608	130.52	2.22325	26.6511	29.8726	6.75968	27.8122	45.011	154.475	4.77347	40.406	12.0847	10.8876	3.26513	7.95036	0.127299	0.644566	-0.0283116	35.8902	19.2295	2.12125	0.765715	45.4552	63.8463	0.197832	7.06735	109.209	168.523	59.5793	2.03747	36.9899	10.6725	27.3801	0.438948	299.598	54.3842	2.20194	66.4027	53.0809	0.0199788	22.9333	50.7936	25.8774	24.6601	14.862	3.67875	2.78678	0.00434214	24.3428	10.2623
50.3607	267.663	2.11026	22.6465	35.9544	5.88377	24.3363	66.8624	137.503	3.65267	63.2378	9.98741	8.98612	2.6904	6.9339	0.093564	0.745938	-0.0283724	114.331	27.0594	1.7165	0.587437	43.3729	62.7828	0.155355	5.83256	110.17	174.534	50.7634	1.61931	30.5824	8.78012	23.2315	0.351031	391.568	50.6625	1.63976	57.5077	53.6569	0.0140661	42.3888	45.9363	20.7794	20.6926	13.0884	2.79803	5.53451	0.00332059	23.0282	20.0483
50.4606	348.131	1.83445	18.964	35.8332	4.96119	21.0365	72.6477	117.242	2.78667	66.207	8.17956	7.29281	2.21609	6.04707	0.068625	2.81991	-0.0258699	141.974	27.7	1.38887	0.438032	36.9022	56.5977	0.123243	23.346	103.904	166.637	51.0191	1.2862	30.4687	7.06902	28.4746	0.280687	544.747	43.6705	1.21712	64.1545	49.0015	0.00988175	44.1444	39.4819	16.0679	17.32	11.1198	15.794	5.84291	0.00249848	21.1016	21.9082
50.5605	402.293	4.31814	15.7303	32.9343	4.08902	18.063	69.9571	97.7268	2.1215	60.9144	6.68354	5.8557	1.82504	5.27307	0.0501454	3.30183	-0.0296381	135.006	28.9642	1.1237	0.321187	30.0321	48.6572	0.0964808	25.2322	94.1685	164.059	64.229	1.02115	28.1087	5.60704	33.5194	0.224139	616.823	36.078	0.901451	60.484	44.7101	0.00692843	40.2549	40.7746	12.1133	14.4815	9.26757	18.9043	5.2352	0.00183448	18.8987	20.7493
50.6605	389.816	4.8617	12.9664	29.0172	14.7078	15.4519	63.2368	99.9102	1.61261	52.8249	5.43053	4.6693	1.50294	4.69921	0.0365812	5.82933	-0.032466	116.54	37.8376	0.909152	0.232827	25.9234	40.6446	0.0777254	21.8251	83.1808	152.055	66.3331	0.810559	24.8689	27.1487	31.9195	0.178598	672.244	58.8092	0.666718	52.9111	37.7698	0.00485135	35.0117	44.4026	8.96881	12.1027	7.64153	17.8487	4.37235	0.00130987	16.6365	18.5966
50.7604	352.074	4.55409	10.6439	25.4283	18.9825	13.1899	55.0188	90.8032	10.4409	62.2852	4.41113	3.70646	1.23786	4.13761	0.0267548	21.2799	-0.0287092	96.1663	37.9868	0.735672	0.167873	31.3501	33.328	0.0632651	17.268	72.2008	136.415	62.4356	0.643379	24.7791	34.2033	35.3483	0.142098	657.189	61.8841	0.492706	44.4811	42.9994	0.00339252	29.8765	41.5544	6.55295	10.1125	6.2625	15.3189	3.52348	0.000894552	21.6697	18.7117
50.8603	307.531	3.93238	8.71322	21.7968	19.6553	14.8205	46.6843	78.2361	17.9129	65.6522	3.58717	9.14935	1.0197	3.62255	0.0196132	24.8325	-0.0265022	77.5255	34.9857	0.595375	0.120849	45.3508	26.9916	0.0509644	13.0678	64.1228	118.918	55.6744	0.510632	22.8601	35.2391	45.1954	0.11268	673.08	56.4963	0.363826	36.5407	92.1789	0.0023433	25.2903	36.3457	4.76955	8.4489	5.11449	12.5241	2.78373	0.000578768	23.6567	17.1896
50.9602	264.053	3.25028	7.11963	18.4344	18.4239	14.3502	38.9324	65.9424	19.3001	60.5732	2.91521	10.5149	0.839882	6.31524	0.0143823	30.5266	-0.0336407	61.709	31.0926	0.481799	0.0867441	54.4911	21.6738	0.0425465	9.64898	67.0042	140.635	47.9166	63.0102	20.2222	32.2614	90.1539	0.0887368	698.393	48.1874	8.35952	29.5984	97.5058	0.00158143	21.3343	30.6828	24.3529	7.05863	4.16873	9.95995	2.17403	0.00033614	23.7001	15.2034
51.0601	224.654	2.61819	6.66455	15.4597	16.3129	13.0532	32.0675	65.8669	17.8996	52.603	2.37488	10.037	0.691577	6.7861	0.0402357	46.1219	-0.0346666	50.4355	27.1919	0.38986	0.0626907	49.7762	17.2992	0.0349399	7.02321	64.4175	146.664	40.2202	88.9746	17.4447	27.766	95.7726	0.0695471	668.88	39.5642	10.2833	31.4305	115.68	0.00106968	17.9701	25.3864	29.1736	18.2425	3.39425	7.7896	7.65259	0.00014713	22.5634	13.2155
51.1601	191.336	2.0754	5.91197	12.8956	13.9195	11.5165	26.173	59.2772	15.4333	44.2536	1.93147	27.2071	0.569508	13.4399	0.0448569	47.0207	-0.0325316	67.0844	23.602	23.2972	0.0451555	41.6749	13.7482	0.0289681	5.06803	59.072	140.573	33.1378	93.5757	14.8123	23.026	88.4206	0.0542816	622.664	31.7391	9.67767	29.3014	133.513	0.000716134	25.6123	20.7549	27.4062	19.6889	2.76227	6.0287	18.8677	-3.13e-05	31.2623	13.0273
51.26	206.095	1.62828	5.08535	10.7194	11.5729	9.99966	21.216	50.8243	12.7597	36.5699	1.58006	31.6791	0.469256	14.7724	0.0408825	42.2365	-0.0338307	65.0695	20.4125	30.3097	0.0327606	33.6857	10.8918	0.0238655	5.27377	52.584	128.126	26.9147	87.7886	12.4493	18.6389	77.6695	0.0421745	576.538	29.2845	8.19995	52.3101	123.169	0.000481681	35.469	32.605	23.1981	18.0518	2.24761	4.63458	60.7433	13.4957	34.9996	11.8706
51.3599	229.322	1.26882	29.7023	19.7068	9.43873	8.60778	19.769	42.4925	10.2736	29.9059	1.28799	30.3883	9.20021	14.121	0.0342357	35.8141	-0.0274225	63.2174	17.6234	51.167	0.0236089	26.8095	37.5266	0.0195285	4.50157	45.8861	112.942	22.9148	77.6317	10.3936	14.8395	66.869	0.032434	544.626	34.4537	6.58554	56.5992	104.565	0.00030587	34.9537	34.2555	18.5389	15.6587	1.829	3.5473	140.916	17.682	35.5468	10.4607
51.4598	219.19	0.984556	38.4806	191.75	7.58503	7.37433	17.5262	35.5995	47.31	24.3037	1.06075	26.8138	38.3108	12.8176	0.0275737	29.4694	-0.0398804	55.0729	19.7676	51.101	0.0168665	21.1866	46.1669	0.0160966	3.53967	42.5745	97.2121	25.1794	66.2923	8.639	11.6763	75.338	0.0248162	585.158	32.8842	5.12826	62.2403	85.4476	0.000174824	31.2852	31.5906	14.2909	13.29	1.48875	2.70737	167.135	17.6015	34.1338	9.07708
51.5598	196.738	0.761881	39.3259	396.534	6.02403	6.30138	16.3942	34.4905	58.491	19.6771	0.869798	22.6402	45.9319	11.3828	0.0218704	23.8458	-0.0395618	45.652	18.9491	50.2462	0.0120887	16.6881	45.8806	0.0133602	2.67008	38.1887	82.1913	24.4783	55.3622	7.15674	9.10928	70.8354	0.0185689	626.635	28.6957	3.91812	86.0708	68.5017	7.5e-05	27.0107	27.4272	10.7505	11.1779	1.21233	2.06262	211.068	15.7697	31.6023	7.81848
51.6597	171.31	0.588209	128.313	590.535	4.73864	6.0496	20.9679	30.6259	57.2782	15.8901	0.721531	18.6326	52.7087	10.0101	0.0170057	19.1093	-0.0337819	36.8922	34.3822	43.8981	0.0087055	13.1247	41.5821	7.60981	1.96822	33.5008	89.8884	26.9704	45.5512	5.92199	7.06156	62.6617	0.0135694	663.889	23.8744	2.95678	104.137	54.3686	-1.94e-05	22.978	23.0581	14.4516	9.36542	0.987844	12.4495	200.912	13.4029	28.5172	6.71023
51.7596	146.848	0.453514	302.528	630.827	3.69798	27.0576	69.7212	26.0804	50.8067	12.8147	0.595105	15.0945	50.3941	8.76353	0.0128992	15.2262	-0.0268567	29.4049	53.9092	36.7024	0.00639057	27.7059	35.8594	9.84327	1.4317	28.9404	88.3836	27.0813	37.0962	4.88798	5.44822	54.1066	0.00966842	644.097	19.31	5.63305	101.192	42.9203	-9.28e-05	19.4249	21.6062	28.1573	16.5538	0.805585	14.9561	172.536	11.0573	25.2481	5.74889
51.8595	124.826	0.349499	436.822	598.851	2.86641	33.611	88.7352	21.7245	42.7225	10.3261	0.488855	12.1061	125.919	7.6561	0.00940937	12.0908	-0.0208556	23.2573	59.3514	30.1301	0.00472939	28.1937	30.0119	9.6828	1.03332	24.728	81.8522	25.0996	29.9925	4.02967	4.18822	46.246	0.00681152	638.37	15.343	5.9097	97.6363	33.7843	-0.000103967	16.3766	18.9091	30.1143	16.9752	0.657618	14.1691	152.648	8.96021	22.0278	4.92098
51.9594	105.623	0.269558	466.791	601.998	2.20872	40.9684	91.4227	73.8768	34.7766	8.30571	0.400855	38.4815	271.169	6.68267	14.4212	9.58139	-0.0161007	18.3146	61.5088	29.6287	0.00349407	24.5224	24.6389	65.2219	0.742111	20.9589	72.9422	22.1644	24.1226	3.31874	3.21112	39.3534	0.00467817	668.575	12.0501	5.24896	86.3934	26.551	-0.000112554	13.7903	15.9682	27.0677	15.3152	0.53749	38.2933	126.708	7.17988	19.2045	4.21047
52.0594	89.1478	0.207629	442.181	573.775	1.69298	40.8405	85.7426	97.3747	27.7154	6.67506	0.332541	45.6816	331.42	5.83056	18.0914	7.58337	-0.0123848	14.3863	57.3381	25.886	0.00246474	20.1396	19.9686	80.5194	0.531612	28.2525	80.3252	18.9477	19.3298	2.72786	2.45667	33.4237	0.00344838	653.081	9.39046	6.13408	73.0939	20.8484	-0.000151476	11.6064	13.2145	43.6294	30.5005	0.439953	42.9986	101.781	5.71214	19.9401	3.60182
52.1593	75.1376	17.7564	394.73	540.565	1.29135	37.6459	76.316	128.392	24.6382	5.3645	0.286276	44.1351	327.513	13.2709	17.2238	5.99753	-0.00945482	13.2823	51.2266	21.643	0.00147496	34.3461	67.3586	256.847	0.380215	48.8259	79.2602	15.8253	15.4447	2.25082	1.87638	47.2447	0.00283245	612.209	7.27906	5.67287	60.2743	16.3629	-0.000190796	9.7661	10.805	44.7704	36.8021	0.360715	39.6876	80.2855	4.52324	19.4073	4.15117
52.2592	63.2801	22.9844	340.766	482.725	0.980254	37.3034	65.7406	189.837	32.5422	4.31029	0.2403	39.0812	295.431	21.0726	14.7415	4.74118	-0.00713295	11.3166	44.9084	17.7676	0.000672464	79.9861	82.6793	333.724	0.271625	56.917	81.9005	12.9883	12.3176	1.84959	1.43103	48.594	0.00241437	559.22	5.62178	6.331	48.9366	12.8389	-0.000191682	8.21677	11.6081	39.5257	46.9811	0.296267	45.2544	70.5346	3.57077	18.1319	6.87964
52.3591	53.2707	22.6124	288.257	418.41	0.740774	34.2927	55.4033	249.113	32.5988	3.46213	0.199325	33.0634	255.507	22.2326	11.9561	3.7469	-0.0053507	9.27671	39.0238	14.4707	0.000168512	82.424	102.594	328.749	0.194104	57.7315	78.0938	26.0937	9.80878	1.51664	1.09036	44.8563	0.00200414	504.084	4.33079	5.75977	39.347	10.0722	-0.00020104	6.91302	10.8037	32.3655	45.0999	0.243737	42.0057	61.9192	2.81307	16.4692	7.2904
52.459	44.8338	19.9952	240.716	356.292	0.558108	30.4169	45.9793	286.559	29.2404	2.78031	0.163257	27.2426	216.293	20.9543	9.40365	2.96062	-0.00379719	7.45188	33.7682	11.7441	4.8e-05	71.9846	104.671	291.438	0.138942	54.6136	70.943	31.0209	7.80421	1.24247	0.830496	39.3998	0.00149978	451.212	3.33037	4.80097	31.4405	7.90051	-0.000232486	5.816	9.4232	25.3427	39.7862	0.200781	35.7589	63.7064	3.14295	14.6535	6.82954
52.559	37.7281	16.7467	199.332	300.092	0.419146	29.2289	37.7366	273.366	24.7468	2.23209	5.92396	52.2096	212.819	34.5497	12.1235	2.33898	-0.0023735	5.91964	29.1617	9.516	0.000179663	59.2172	96.0999	245.149	0.0994541	49.5892	64.9937	31.2744	6.20617	1.01762	0.632686	33.9201	0.00126938	402.375	29.4028	3.82075	25.0216	8.07028	-0.000239618	4.89305	7.94267	19.2706	33.9985	0.165525	29.1043	56.512	2.9577	12.834	6.09229
52.6589	31.7461	13.5945	168.809	251.014	0.314438	33.8081	59.8835	241.035	20.2263	1.79141	7.75585	79.2554	222.156	36.7362	13.3838	1.84765	-0.00139617	4.67287	25.1593	10.8602	0.000367885	47.5003	83.4904	200.228	0.0711983	62.081	57.4941	29.0504	4.93395	0.833572	28.7481	28.9551	0.00119673	358.096	37.0242	2.9592	19.8608	7.13747	-0.000271143	4.11667	6.56567	14.357	28.6773	0.136486	23.0853	46.97	3.4569	11.1016	5.31676
52.7588	26.7113	10.8253	146.675	209.032	0.23599	33.0895	66.3535	204.52	16.1633	1.43753	49.5767	82.6652	205.006	34.7192	12.1895	1.45935	-0.000570654	3.67538	21.6961	9.93811	0.000471631	41.9217	70.1997	160.68	0.0509935	64.9259	49.6145	25.6907	3.92243	0.683129	38.6089	24.6262	0.00105148	344.004	36.4839	16.883	21.3352	5.94624	-0.000310388	16.2082	5.36487	10.5384	24.0568	0.112464	18.0268	40.2416	3.30942	12.0293	4.59221
52.8587	22.4745	8.51428	124.641	173.572	0.178066	30.2487	64.4887	170.025	12.7208	1.15348	62.9776	76.8903	208.488	31.3683	15.4275	1.1526	5.36e-05	2.88479	18.7053	8.46056	0.000398367	38.937	57.8091	127.538	0.0364864	70.244	46.0047	21.987	3.11726	9.93813	39.2795	20.9112	0.00076505	325.331	32.3337	19.9329	37.8672	4.81371	-0.000308726	18.5678	4.35272	20.4771	20.1335	0.0925126	13.9391	49.2661	7.41557	12.001	3.94663
52.9587	25.726	12.8068	104.389	169.444	0.134745	26.7538	59.1424	139.747	9.90517	0.925696	70.3932	66.7963	274.239	27.7995	14.7288	0.91026	0.000983099	2.26145	16.1249	6.99882	0.000272834	32.8041	46.9522	106.019	3.55549	92.6331	46.3231	18.3812	2.47812	23.172	35.743	40.9486	0.000625616	298.483	27.137	18.5038	40.919	3.83982	-0.000299676	22.2604	3.51606	21.8886	24.4651	0.0758663	10.7105	46.4542	8.35106	11.3947	3.38355
53.0586	32.3173	13.1626	86.609	155.536	0.102996	29.5388	70.5394	132.88	7.65404	0.743167	66.8584	81.1103	410.473	30.7425	12.6225	0.718951	0.00182184	1.77146	22.4531	15.2364	0.000161849	26.5863	37.776	86.3598	4.11489	104.555	43.5158	15.0984	1.96905	27.6515	45.3626	43.3802	0.000466232	282.451	22.067	15.5766	38.0869	3.03883	-0.000283124	21.1666	2.83249	19.6698	32.9688	0.0618945	9.12245	48.9337	8.13974	10.4679	2.89734
53.1585	38.6328	11.8725	84.9594	227.767	0.0795941	33.4934	70.8171	187.21	5.88162	0.596967	60.5453	80.7856	465.087	51.1538	10.2449	0.567952	0.00341626	1.38702	25.8981	20.5338	6.78e-05	21.2449	30.1941	271.858	3.63966	104.483	39.1485	12.2328	1.56423	27.6652	45.2642	40.0146	0.000475068	259.219	17.5953	12.4646	33.1033	2.39432	-0.000262741	18.7036	2.27792	16.2648	36.869	8.86501	70.5811	43.8065	7.22088	9.39243	2.47954
53.2584	37.8748	10.0513	77.2443	327.079	0.062192	49.3355	65.5159	281.205	4.50107	0.479809	52.2415	152.942	478.304	58.7832	8.06152	0.448948	0.00484126	1.08574	32.9581	21.7925	-9.63e-05	16.8204	24.0224	405.078	3.11946	114.519	46.4534	9.80259	1.24232	25.5732	40.7961	35.1372	0.000524448	234.233	13.8525	9.68531	27.7283	1.88157	-0.000205381	16.0648	1.82993	12.8138	34.1621	26.8168	86.1436	47.9283	6.10418	8.27969	20.3736
53.3583	34.3873	8.21172	67.399	375.516	0.0492144	103.875	57.8345	313.19	3.43427	0.385918	43.8929	187.938	470.557	57.0177	6.2247	0.355191	0.00617817	0.849786	32.8472	24.9696	-0.00031298	13.2605	19.0496	465.972	2.45736	112.825	47.5268	20.8217	0.986114	22.6476	34.7958	34.4059	0.000682123	209.938	10.814	7.39007	22.7292	1.47601	-0.000119465	13.6367	1.46911	9.784	39.5185	31.194	81.8666	43.5153	5.02007	7.19877	25.1353
53.4583	30.1155	6.56544	57.3907	367.469	0.0396664	144.937	49.5543	318.273	2.61443	0.310595	36.3104	183.826	423.642	52.0612	5.29147	0.281468	0.00718275	0.665009	30.1655	22.8754	-0.000408898	10.4332	15.0714	440.373	3.19812	104.976	45.0615	25.0483	0.782185	19.5514	46.7777	52.6308	6.99785	198.53	8.39379	5.57317	18.3861	1.15632	-1.55e-05	11.8329	1.17907	7.31071	36.9711	29.8545	70.481	36.5731	4.8857	6.19011	24.7547
53.5582	25.8938	5.17763	48.129	334.68	0.0326339	150.663	41.6114	288.538	1.98695	0.249969	29.7582	169.276	366.041	46.3511	4.27544	0.223597	0.00772536	0.520444	26.7746	19.4833	-0.0002308	8.20105	11.9038	382.79	5.00977	96.5797	53.4206	25.3828	0.620151	16.6099	47.6062	63.1768	8.61701	193.18	6.48975	14.5697	14.7492	0.904625	2.50546	16.3415	0.946096	7.4512	32.3124	26.4184	68.3914	29.5745	4.33124	5.2748	22.548
53.6581	22.0474	4.04647	39.9665	293.376	4.95892	141.426	34.4475	248.296	1.50835	0.201144	24.2487	146.284	309.709	40.8077	3.3549	0.178225	0.0080127	3.13354	23.4014	16.1208	1.49e-05	6.44363	9.38983	318.548	4.79253	86.1557	54.6327	23.6446	0.491584	13.9644	47.5215	60.4898	8.19706	269.461	5.00404	16.0673	11.7686	0.706791	2.71813	19.8493	0.758988	6.55815	27.5087	22.5009	207.573	23.4167	5.10682	4.46108	19.8661
53.758	18.673	3.14353	32.9731	251.525	8.00493	126.751	28.223	207.999	1.14426	0.16207	19.6885	122.052	259.123	35.7438	2.58561	0.142693	0.0079759	3.69296	20.3059	13.1749	0.0001414	9.65841	7.39901	258.533	3.96148	75.293	51.7881	20.9469	0.389474	11.6591	42.8394	69.3258	7.12111	286.676	3.85115	14.5543	9.35775	0.551547	2.27972	18.9402	0.60876	5.36078	23.167	18.7786	287.223	18.3191	4.90492	6.49845	17.2366
53.858	15.7691	2.4321	27.0847	212.752	8.92651	110.97	22.9456	171.695	0.867827	0.131128	15.9496	99.7204	215.472	31.2344	1.96985	0.114869	0.00762301	4.54489	17.5593	10.709	0.000145666	14.716	7.58692	206.662	3.06639	64.8649	46.8681	17.9477	0.308279	9.68877	36.5435	65.5118	5.94121	277.495	2.95986	12.1058	7.42385	0.429641	1.74727	16.7578	0.488216	4.19277	19.4213	15.4958	283.621	14.2302	4.32055	14.6723	14.8458
53.9579	13.2956	1.87653	39.9118	178.439	8.68299	95.9477	18.5466	140.55	0.658292	5.1723	12.9017	80.4145	178.562	27.2644	1.48941	0.0930418	0.00690135	4.31005	15.1589	8.68358	5.76e-05	14.1946	6.9822	163.633	2.29311	55.3098	41.1096	15.0156	0.243579	8.02557	30.1362	58.0624	4.85972	257.493	2.27256	9.62205	5.88068	0.334659	1.28668	18.2142	2.10205	3.18555	16.2494	12.7049	248.482	11.0074	3.63816	18.9058	12.7411
54.0578	11.2003	1.44538	42.4828	148.855	7.8609	82.3933	17.123	114.504	0.499314	23.311	11.0595	64.3027	147.692	23.7867	1.12034	0.0758425	0.00590703	3.71612	13.0762	7.03364	-4.92e-05	12.1235	6.07406	128.777	1.68167	46.8074	35.2551	12.9769	13.2608	6.63306	24.3055	50.1738	3.93518	233.994	1.74348	7.44601	4.65322	0.260285	0.929192	16.8354	9.90071	2.37179	13.5842	10.3781	205.416	8.93745	5.57011	20.5438	10.9156
54.1577	9.43087	1.1117	40.1717	123.745	11.7782	70.4846	15.0965	93.0238	0.3796	28.3062	9.2578	51.1369	126.646	20.7475	0.839741	0.0622069	0.00481863	3.06463	11.2753	5.69444	-0.000157672	9.88238	5.11126	100.948	1.21911	40.8499	29.7241	10.9247	22.0911	5.47356	19.3048	42.8984	3.16984	210.352	1.3367	5.66671	3.67947	0.202799	0.664388	14.7191	12.1129	1.74005	11.3519	8.45949	164.432	7.09246	5.79775	20.5284	9.34358
54.2576	7.93915	0.854229	46.1372	102.639	13.8978	60.168	12.9246	75.4497	0.288704	27.5378	25.4706	52.9642	106.726	18.0945	0.628046	0.0513007	0.00367648	2.79091	9.72067	4.60918	-0.000191518	7.89499	17.7713	78.9285	0.877573	41.0733	31.361	25.8829	24.3482	4.51169	15.1671	36.5106	5.05377	188.017	1.02427	4.26625	2.90826	0.158362	0.47257	23.5921	13.3725	4.38855	9.48498	6.88719	129.125	5.55556	5.29927	19.5117	7.99455
54.3576	6.6827	0.656147	45.0716	85.0083	19.8982	71.2267	19.0823	61.1368	0.220094	24.5316	29.8062	49.9196	89.0985	15.7801	0.469162	0.0424991	0.00249548	13.4341	8.37983	3.73023	-0.000122937	6.25007	37.3103	61.6082	0.628997	51.4103	30.2525	31.7994	29.2105	3.71588	11.8223	53.69	12.6545	167.537	0.784548	11.1565	6.9962	3.17776	0.335169	23.965	12.5827	11.9768	18.1283	5.60333	100.2	4.31878	16.0968	18.6392	6.83885
54.4575	5.6249	0.504374	43.5043	70.3375	21.3837	71.8411	20.6951	49.5107	0.168403	31.7978	42.6853	43.6608	73.999	13.762	0.350342	0.0353132	0.00135673	15.633	7.2237	9.53302	-7.59e-05	4.9271	72.135	48.0353	0.449585	53.7606	27.687	46.8091	29.0069	8.81242	9.16127	54.0051	13.8386	149.04	0.600817	12.3038	17.1631	3.80991	0.237352	30.2677	11.035	13.5206	21.884	4.55719	83.0238	3.34228	18.9047	17.1959	5.84962
54.5574	4.73454	0.388174	41.7767	58.1637	20.4307	67.7395	19.9117	40.0819	0.129516	49.5993	44.0203	42.8671	61.2818	12.0019	3.17244	0.0293884	0.000375868	14.5649	6.22706	10.085	-4.97e-05	3.87657	118.479	37.4249	0.320779	51.7056	24.4756	51.1742	27.2718	10.5459	7.06818	48.9597	12.6757	132.466	0.460144	11.1453	19.6528	16.3175	0.167931	29.1763	9.32935	12.4218	20.7109	3.70579	66.5473	2.57964	20.1661	15.4779	5.00324
54.6573	3.9851	0.299038	37.5652	48.0762	18.3016	60.8425	17.9903	32.4423	0.100326	51.8858	56.1434	38.2549	50.6684	10.4669	10.4126	0.0244644	-0.000366296	12.46	5.368	9.02382	-4.06e-05	3.04725	128.68	29.1438	0.228665	47.4273	21.1113	49.6101	24.1448	10.5627	5.43515	46.7168	10.835	117.679	0.352487	9.27029	18.7161	18.5477	0.11874	25.9099	7.72576	17.0564	18.1776	3.01332	52.3003	1.98784	18.6257	13.6783	4.2793
54.7573	3.35421	0.230335	32.5686	39.7281	15.7392	60.8151	15.6477	26.2557	0.0782778	47.7219	66.1907	32.5046	41.855	9.12843	11.8604	0.0203425	-0.000952404	10.2352	4.62751	7.61651	-8.81e-05	2.39431	121.604	22.6877	8.02027	42.2263	17.8782	45.0446	20.6315	9.76908	4.16856	65.8406	8.96995	104.516	0.270033	7.36818	16.4549	17.0274	0.0839187	22.2994	6.31999	16.7575	15.5014	2.45029	40.6049	1.53027	16.0873	11.9179	3.66017
54.8572	2.82301	0.177643	27.6238	32.8233	13.1598	59.6092	13.2745	21.2475	0.0614894	41.3768	72.1492	41.4194	34.5568	7.96122	10.9276	0.0168698	-0.00135796	8.23107	3.9891	6.27805	-0.000132601	1.88091	107.352	17.6577	9.23533	52.4582	25.0887	42.5119	17.2353	19.147	3.19034	76.2348	7.30802	92.8111	2.82403	11.007	13.8721	14.4248	0.0593204	18.945	5.13178	19.5039	13.064	1.99255	31.2811	1.17724	13.3967	10.2678	4.51786
54.9571	2.37569	0.137113	23.1069	27.1143	10.7789	54.53	20.8214	17.1939	0.0486206	34.7779	78.5502	41.0164	37.9676	7.2636	20.5875	0.0139355	-0.00157424	6.54282	3.43862	15.328	-0.000133724	1.47747	91.1496	13.741	8.15582	54.6891	27.4877	37.9721	14.1817	22.1142	2.43737	72.2544	5.90454	82.4104	14.2507	46.1865	11.4149	11.7753	0.0419484	16.0065	4.14788	18.1289	43.9793	1.62042	23.9775	17.1666	10.9183	10.2531	4.45032
55.057	6.02413	0.106013	19.1533	23.2694	19.8067	48.2533	22.994	13.9133	0.0386721	28.7235	75.1992	39.0668	40.2763	29.1125	21.6824	0.0114622	-0.00163657	5.16691	7.81062	19.0166	-6.15e-05	1.16049	75.5362	10.692	6.51468	133.528	32.0772	32.7186	11.5477	22.5027	1.85973	81.2899	4.74925	73.1686	17.4443	53.4359	9.25528	9.43483	0.0296808	13.4915	7.96244	15.2615	48.6565	1.31786	18.3191	32.5465	8.78052	11.9572	4.05414
55.1569	6.95774	0.0820232	18.0025	19.6936	22.8548	41.9685	23.9279	11.2586	0.0309465	23.4806	71.5448	34.3501	37.4038	43.6655	19.3879	0.00938237	15.1036	4.06509	19.8672	17.7954	3.65e-05	0.91149	61.6078	8.31881	5.73847	360.759	40.413	27.4859	9.33377	73.7999	1.41812	153.175	3.81037	64.9598	16.8882	49.2563	7.43495	7.48606	7.26801	11.3598	8.7404	12.156	44.9426	1.0718	13.9659	74.6093	7.00166	12.4007	6.95446
55.2569	6.74056	0.0633814	17.9235	16.5229	22.5867	36.166	22.5565	26.496	0.0248795	19.0766	63.3109	28.946	32.8065	45.4986	16.0929	0.00766284	19.6049	3.19138	22.6065	15.2766	0.000144722	0.715914	49.7073	6.4721	4.57838	459.792	42.4516	22.6589	7.50456	92.3792	1.08143	238.334	3.05286	57.6681	39.2162	41.3232	5.93718	5.90877	7.87687	9.56063	8.20554	9.35006	39.0937	0.871648	10.6319	108.25	9.98802	12.0577	7.42107
55.3568	6.08724	1.94956	16.416	13.786	26.1217	31.0091	20.1387	29.8647	0.020109	15.4405	53.9504	23.7936	27.975	42.6912	12.8299	8.21133	19.2243	2.50237	35.7307	12.6815	0.000286541	0.562297	43.7897	5.03511	3.48	484.336	40.8527	18.4095	6.01089	94.1273	7.00472	286.341	2.44422	51.195	46.1069	33.0046	4.72285	30.2993	12.0821	8.04472	7.18795	7.02299	33.2178	0.708778	8.0862	107.04	10.1989	11.2549	14.2745
55.4567	27.8325	29.2558	14.3826	16.4568	37.3718	26.5139	29.0206	28.1932	0.0163651	12.4687	45.0015	21.664	23.5046	38.4548	9.98687	10.4337	16.8758	1.9606	37.5781	10.3788	1.51354	1.09728	56.3361	3.91691	2.5758	467.632	42.9471	14.7848	12.005	91.1383	32.3897	292.678	1.95636	45.4493	43.9957	25.6158	3.74776	34.8345	11.0038	6.76857	6.07267	5.18612	27.9523	0.576147	6.14606	93.4343	9.24365	10.2139	15.5574
55.5566	34.0771	37.2126	12.2766	16.3501	40.1521	22.6355	31.231	24.7387	0.013317	10.0544	37.0638	25.6992	19.5906	34.0344	7.6587	14.8662	13.9844	1.53546	35.2204	8.44152	1.79361	12.6329	56.8937	3.0468	1.87731	429.948	50.3527	11.7623	13.7916	82.8159	40.664	266.787	1.56549	43.0233	38.3877	37.3982	7.94612	33.9475	8.71091	5.69465	5.02621	3.78154	43.1822	13.3163	7.70477	77.0407	7.90523	14.5397	14.7206
55.6566	38.626	36.4031	13.0147	15.004	41.404	19.308	29.9355	20.9383	0.0108266	8.10009	30.291	29.2468	16.2559	29.885	9.9433	14.93	11.1987	1.20228	31.5395	6.84685	1.61483	14.2747	53.6166	3.18291	4.31005	383.393	51.2352	9.28496	13.4572	72.6124	43.5191	259.03	1.25262	39.4921	31.9365	36.9929	24.4537	35.3302	6.5114	4.79099	7.11848	2.73093	46.2377	17.09	15.1364	61.6604	6.54557	21.2023	13.1879
55.7565	37.1709	32.1033	12.2836	13.2078	38.7246	16.4618	26.9863	40.4085	0.00908595	6.52188	24.6373	31.261	13.4554	26.1471	9.56821	13.3268	8.77424	0.941286	27.6786	5.54652	1.3085	12.8209	47.2619	2.89528	4.40206	334.968	48.4305	26.8071	12.4195	62.297	40.5508	252.522	1.00231	35.6925	25.8306	32.0612	37.8665	31.4652	4.73758	4.03069	13.0015	1.95762	42.2902	17.4156	16.1885	48.5372	5.31608	24.2008	11.5319
55.8564	33.4671	26.8471	10.9438	11.3521	34.2409	14.0314	23.4369	43.9149	0.00797709	5.24929	20.0426	28.9831	29.7836	29.0626	8.23014	11.2648	6.77484	0.736956	28.0653	4.4906	1.00575	10.6647	40.0921	2.46842	3.73143	288.525	43.7564	34.0035	22.8557	52.7116	35.2479	226.4	0.801688	31.999	20.5247	30.8913	39.6275	37.983	3.4006	3.39108	14.1317	1.39524	36.6501	15.8421	14.666	37.841	4.26589	24.832	9.96985
55.9563	29.187	21.7731	9.43647	9.61693	29.1899	11.9581	19.8611	40.8972	0.0071567	4.22415	36.5448	25.1359	33.2837	27.8869	6.69381	9.25337	5.17872	4.69387	25.9472	3.63471	0.750284	8.59611	35.7257	2.03157	16.0047	245.996	38.3458	35.2242	25.8004	44.1971	29.4113	196.568	0.641038	28.5566	16.1204	26.4604	36.3904	35.5297	2.42387	2.85305	13.2156	0.99016	31.0941	13.6821	12.3361	29.3345	16.482	23.9972	8.57228
56.0562	25.0398	17.3263	26.3031	8.07371	24.2528	10.1906	16.5458	35.6563	0.00636179	3.39884	42.2964	21.0159	31.5222	25.3524	5.27434	15.1319	6.14817	5.54704	23.0984	2.94147	0.549691	6.83272	32.4104	4.11577	17.3824	208.172	32.8653	34.2447	24.9888	36.833	24.615	168.405	0.512371	25.4303	12.5635	26.0113	31.4086	30.3422	1.72133	5.25022	11.5552	0.700598	26.1483	11.5046	9.97351	22.6627	19.8356	22.3142	7.35089
56.1562	21.2942	13.6205	31.8305	14.5236	21.7995	8.68425	13.6178	30.0776	0.00577985	26.1285	57.1281	17.1931	27.9015	22.5296	4.07658	15.7162	5.84679	5.19406	20.2159	2.38009	0.398208	5.39646	37.203	4.51053	15.0598	175.185	27.7145	38.3571	22.4882	30.5703	20.0476	143.454	24.8723	22.6181	9.73948	22.4817	26.203	24.8661	1.21998	17.6789	9.75306	0.494883	53.8298	9.53286	7.87955	17.4725	19.1917	25.5973	6.29509
56.2561	18.0228	10.6215	33.249	16.2688	19.787	7.40035	11.1088	24.9238	0.00547208	34.3065	57.9171	13.8766	23.9035	19.8193	3.11283	14.2249	6.49443	4.45344	17.5532	6.21358	0.286349	4.24949	35.9909	4.18448	14.3386	160.007	23.9085	37.6266	33.8518	28.906	16.0313	132.679	30.4498	20.1053	7.52277	18.2507	24.3338	19.964	0.863719	21.6854	8.06856	0.349559	59.6581	7.83406	6.1379	13.4544	19.2535	26.3305	5.38714
56.356	15.2145	8.23833	31.1698	15.7615	17.1651	6.30602	15.094	20.8808	0.00517985	38.6488	52.8061	11.1033	20.1338	17.3547	2.35846	12.1074	6.02067	9.79118	15.1837	6.58824	0.20489	3.34167	32.1721	8.02767	11.829	142.067	20.253	36.0983	36.2973	25.9306	12.6572	116.628	29.7454	18.1395	5.79591	20.6896	21.1237	28.1842	0.611113	23.5803	6.5959	0.247331	55.1327	6.40766	4.73882	10.3529	17.3116	25.4824	8.03204
56.4559	15.5665	6.36662	27.6665	14.2823	23.0396	5.37317	15.9276	17.4864	0.0049335	40.8826	65.4571	21.4082	16.8038	19.4171	1.77792	9.98273	5.1386	10.5325	13.1102	5.89903	0.146173	2.62606	27.521	8.7089	9.14687	123.756	16.9189	32.5709	34.3612	22.5627	9.9034	107.431	26.1257	17.8031	4.45739	18.9324	18.3691	31.9304	0.432218	21.7983	5.35294	0.175648	47.9669	11.0336	3.63781	8.98197	14.742	23.7172	8.31556
56.5559	14.3967	4.90774	23.8009	12.4837	24.2085	4.57808	15.1208	17.9593	0.00469046	37.7748	88.2206	26.9774	21.8231	22.6081	1.33597	8.0869	4.18882	11.4042	11.3101	4.98016	0.104042	2.06304	22.9159	8.0472	8.80543	115.258	13.9731	28.2578	30.5383	20.6819	7.69915	103.242	21.9115	16.9989	3.42373	16.2678	18.749	29.9204	0.305604	19.0592	4.32463	0.125404	40.7604	11.7596	2.78228	7.38369	12.1761	21.4824	7.72255
56.6558	18.1321	3.77677	20.0872	10.6845	22.8663	3.89932	13.5558	16.3533	0.00448492	49.0836	89.3801	26.6147	22.3951	22.0199	1.00189	6.48467	3.31948	10.3644	9.75313	4.10497	0.0739243	1.62049	18.7497	6.9174	7.29678	103.634	11.4338	23.8566	31.6739	18.2273	5.95803	92.0774	17.9709	15.6764	2.62737	13.1649	17.0286	30.7024	0.216007	21.381	3.48393	0.0900777	34.3002	10.895	2.1229	5.89992	9.87394	19.2797	11.7179
56.7557	18.0826	2.90309	16.7482	9.0277	20.3421	3.31778	11.7316	14.1032	0.00427352	48.8143	81.4685	23.8049	27.5987	23.5457	0.750435	5.16868	6.25506	8.76698	8.40881	7.57502	0.0524739	1.27279	17.5852	10.7642	5.655	91.0548	9.28569	20.7728	35.391	15.686	4.5954	81.2379	21.552	14.2042	2.01505	10.2985	33.3021	27.2015	0.152638	19.9518	2.8017	0.0651368	28.7448	13.6434	1.61734	4.6398	7.91571	17.2709	12.1824
56.8556	16.5424	2.22959	13.856	7.5665	17.4132	2.99162	9.91789	11.8282	0.00393419	53.5437	70.5371	20.2513	27.2131	22.2971	0.561813	4.10493	9.61913	7.16016	7.24901	7.6774	0.0372272	0.999645	15.4604	11.1532	12.1273	78.7374	7.49423	34.1237	34.1275	13.2949	3.53557	89.2567	20.3402	12.7515	1.54469	7.89114	36.7036	27.1855	0.107823	17.5071	2.25062	0.0474684	24.0465	13.3826	1.23094	3.61534	6.29941	15.3331	15.7522
56.9555	14.6042	4.3949	13.0543	6.30916	14.5116	2.62225	8.24847	9.77024	0.00367121	50.1967	59.5952	16.7412	24.524	20.1616	0.42064	3.25301	9.90844	5.74033	6.24874	6.7758	5.91603	0.785111	13.0942	10.1114	17.6597	67.7482	6.01047	49.9179	30.6398	16.5811	2.71476	83.2842	17.6126	11.3905	1.18395	10.9151	34.4378	23.8458	0.0761455	19.8617	1.80687	0.0348754	20.1008	11.9746	0.936178	2.80209	4.98938	13.7979	20.5209
57.0555	12.6109	4.80012	11.6218	5.24319	30.6	3.52584	13.5056	8.00111	0.00348161	59.2899	49.4604	13.5999	35.663	39.132	0.315123	2.57449	8.89789	4.5552	5.3862	5.68801	6.9982	17.9561	15.4432	8.60714	16.6211	57.7091	4.78377	54.4617	26.4071	16.8691	2.0809	73.4588	22.9769	10.1466	0.907477	13.9724	34.1501	19.7914	0.0537404	18.5953	1.44995	0.0258363	24.7938	11.2029	0.711801	16.663	3.93972	12.1894	20.53
57.1554	16.4458	4.44321	10.0186	8.1826	36.409	3.61565	19.1113	6.52001	0.003334	60.3031	40.6116	10.9268	36.6181	42.8727	0.236387	2.03586	7.46686	3.59403	11.268	12.1228	6.29693	20.5146	19.2826	7.0788	13.6479	48.7921	3.9463	52.7438	22.1847	15.7235	1.5922	63.3522	26.3992	9.02539	0.904293	13.3158	30.6133	15.9923	0.0379166	16.3372	1.16325	0.0193045	23.5966	18.3237	0.541216	19.6027	3.10482	10.6157	19.1349
57.2553	16.5766	3.8143	8.46807	8.85374	36.4711	4.04692	20.4443	8.94425	0.00305267	54.8022	33.1269	8.71643	33.5664	40.9399	0.177595	1.60916	6.02565	2.82639	12.4776	12.8367	5.10073	23.8079	19.2678	10.5136	10.529	53.4049	3.20368	53.3797	18.3256	13.9899	1.21617	54.1199	25.9444	8.02136	0.805853	11.3489	26.0858	12.7454	0.0267184	13.9993	0.933343	2.81388	20.7522	19.3095	0.411392	18.2492	2.44355	9.14051	17.0327
57.3552	15.2331	3.14256	23.3676	8.45242	33.5761	3.90506	22.3939	8.99145	0.00264375	50.6542	26.9107	6.92042	29.2584	37.1459	0.133605	1.27153	4.74448	2.21857	11.9094	27.1523	3.91988	21.5445	17.5106	10.7639	14.5606	52.569	7.55718	49.6876	33.872	17.0796	0.927424	68.59	22.8409	7.12721	0.678465	46.5606	30.2587	10.0834	0.0188128	11.8716	0.748995	8.83033	17.7114	17.8086	12.116	15.5168	12.8558	7.79754	19.8316
57.4552	13.4204	2.52596	28.2376	17.6595	29.3944	3.54239	21.6471	19.3723	0.00218267	50.7683	21.8043	5.47739	24.8695	37.6377	0.100805	1.0046	3.67535	1.73961	14.0222	33.1077	2.92415	17.9734	15.1244	9.70838	13.535	48.8788	9.48918	43.9969	38.2736	32.7486	0.70638	66.6273	27.1863	9.99407	0.552784	60.2265	28.9573	10.7414	0.013215	10.0224	0.600845	10.1389	26.114	15.4853	30.4946	44.8439	21.7228	6.60062	20.2709
57.5551	11.5748	29.1305	32.795	24.0469	24.8876	3.11893	19.6094	21.4586	0.00169846	45.8413	17.6378	4.32643	20.8593	34.9523	0.0762559	6.75167	2.81547	1.36326	23.059	44.4654	7.52121	14.5054	12.6708	8.24184	11.0563	55.914	44.6349	37.6841	37.0855	46.1488	0.537589	86.4245	26.3091	10.6511	32.9113	81.0903	49.5167	9.64592	0.00924104	8.445	0.481799	9.3758	33.4223	13.0681	33.9218	58.5232	42.7242	5.55093	18.7354
57.655	9.87165	46.2281	32.1809	25.008	24.4605	2.70379	17.0827	30.7868	10.3196	39.3742	14.2526	3.41275	24.2264	32.8888	0.0577229	26.7168	2.1399	1.06797	24.4553	42.415	7.92629	11.5364	10.4097	29.862	8.50722	56.221	61.332	31.5201	33.3821	48.9631	28.4415	84.4465	37.311	10.3196	42.7567	98.8542	58.6122	8.0917	0.00643579	7.10983	34.5021	7.87208	32.1042	71.4836	31.2004	62.8984	181.245	4.64203	16.6144
57.7549	8.36806	48.1669	29.2614	23.4546	22.2783	2.32411	14.5056	59.4872	13.7312	32.9224	11.51	2.68974	54.5014	29.6595	2.40182	49.4041	1.61733	0.836442	22.9908	50.1419	6.85511	9.11387	8.44128	49.0153	6.34079	52.9234	66.6813	25.8991	32.3267	46.5739	62.9297	75.7744	36.8696	9.58283	42.2291	92.757	56.5101	6.57304	0.00443465	5.98361	57.8909	6.26059	28.3279	87.2669	26.4421	56.7345	274.537	3.86331	14.4591
57.8548	7.0698	43.706	33.3146	20.8947	19.3695	1.98909	12.1017	83.2141	13.7882	27.1086	9.2925	3.83623	61.0583	32.1213	2.99184	52.6399	1.21749	0.655065	52.4665	74.2886	5.44904	7.17766	6.78401	51.4418	4.64088	47.9079	65.3671	31.3412	33.8288	41.9132	72.3205	65.8126	32.5312	8.71503	37.4675	78.4835	49.984	5.25253	0.00304848	6.60301	61.7784	4.81106	24.2092	84.8969	21.4681	47.5354	390.402	13.7215	12.4717
57.9548	5.96187	37.1187	32.4283	18.0856	16.3209	5.94569	9.96946	84.104	12.382	22.12	19.9903	18.9794	57.8793	30.5521	2.84194	48.1314	0.913877	0.513039	58.8505	72.3859	4.14427	5.64457	5.41815	46.8904	3.3602	42.2852	60.4272	31.8397	31.6605	36.5355	69.4832	56.3927	27.3416	7.84134	31.4669	62.9823	42.2801	4.16109	0.00211311	6.1316	57.3431	3.6118	20.4209	75.6843	17.0034	38.3755	398.764	19.0223	10.7113
58.0547	5.02233	30.3811	29.3662	15.3875	21.2786	7.11496	21.251	87.1537	10.4857	17.9512	22.5527	23.4241	59.0645	27.6759	2.42978	41.1716	0.684548	0.401796	56.4145	63.0432	3.07259	4.43592	4.30842	119.822	3.0864	36.6842	53.7861	52.703	27.9579	31.2274	61.4126	48.0418	22.4477	7.01524	25.5999	49.0224	34.8601	9.52111	0.00141475	5.3705	49.9493	2.66657	17.1309	64.7048	13.2657	30.3568	361.466	21.3012	9.18011
58.1546	4.2284	24.3173	25.565	12.9535	22.1179	14.3806	25.6299	117.215	90.1868	14.5196	21.499	22.9462	58.814	38.9726	1.9696	34.039	7.16909	0.314668	51.0015	52.643	2.24289	3.48495	3.41563	234.28	11.0686	31.439	46.625	59.7034	23.8513	26.3533	51.7728	40.8241	18.2114	6.25655	20.4196	37.4451	28.3005	10.1661	0.000907576	6.65602	42.0704	1.94437	14.3371	54.1089	10.2519	23.7353	309.15	21.6369	7.85989
58.2545	4.62828	19.1903	25.0299	14.2896	28.5454	16.2606	25.8493	117.168	205.581	11.7198	19.0441	20.4552	53.2263	40.0101	1.54866	32.1654	9.02329	0.246401	44.9531	43.1933	1.62123	8.2547	2.70217	281.417	11.8602	36.4252	39.6346	58.8823	19.9038	23.658	42.3685	34.6521	14.6832	5.5693	16.0809	28.2584	22.7537	9.13691	0.000515779	13.9286	34.7616	1.40419	11.9869	44.6969	7.87463	18.4313	255.986	35.6203	6.72633
58.3544	4.39646	15.0054	22.7348	19.3269	29.5564	24.3099	23.9729	105.479	234.381	9.44768	38.6439	22.0041	46.1073	37.338	1.19524	28.2389	8.75829	0.192987	39.1624	35.1701	1.16442	12.4007	2.13413	270.118	10.2283	51.6672	33.1886	62.6031	16.3657	20.5893	33.9898	35.7031	11.7996	7.21825	12.5571	27.5249	20.5439	7.66779	0.000213014	24.5419	28.3972	2.53823	13.2866	36.6653	7.9661	27.7972	207.905	42.346	5.75486
58.4544	3.93463	11.6613	36.4411	20.056	27.7038	25.878	21.1935	90.4526	222.57	7.60991	43.1472	20.4558	39.0641	33.5558	0.911945	26.0369	7.6505	11.0779	33.93	28.5405	2.87291	11.9277	1.68292	236.565	8.08144	56.6194	46.4783	61.6455	13.3194	17.5776	29.1092	49.4205	9.46563	11.8315	9.7494	23.6935	30.9842	6.22988	-2.09e-06	25.3572	26.8474	21.2357	12.2792	39.3539	7.05304	38.2624	166.832	44.3434	57.1641
58.5543	3.42082	9.02602	39.6974	18.7911	25.44	24.5321	23.406	75.6311	194.34	6.12655	40.9645	17.7653	32.7076	29.6682	0.69067	22.362	6.32178	13.6421	29.3193	23.1255	3.01169	10.1772	1.32539	197.679	10.6784	77.2154	50.8834	56.4911	10.7619	17.3971	24.0664	60.9162	7.58634	51.5805	7.53974	19.1932	32.2038	4.97886	-0.000136655	23.0634	29.3265	26.0953	31.6512	36.5591	27.3615	37.3213	132.847	43.3775	152.769
58.6542	2.92978	6.96715	37.9269	23.9852	22.2353	22.0919	22.7138	62.3653	161.906	4.93083	50.1208	14.865	27.2085	26.0386	0.520655	18.528	5.05362	12.9398	25.3029	18.7252	2.59971	8.2924	1.04285	160.829	24.0602	83.4521	50.0583	49.5178	8.64999	15.9896	31.363	59.3091	6.07706	65.6894	5.81478	27.4822	29.4854	21.5092	-0.000219613	20.0391	27.4792	30.8266	34.1512	32.7938	78.5848	46.7471	105.258	40.6631	181.708
58.7541	7.6356	5.36843	34.0117	24.4145	23.4148	33.9527	24.3998	51.0224	131.012	3.96789	62.5469	12.1661	22.5527	22.7764	0.391288	31.604	3.95493	11.1576	21.8232	15.1575	2.06464	7.96639	0.820147	128.755	25.1402	81.644	46.3746	42.1135	6.92588	14.1126	31.5878	77.012	4.86691	67.9568	4.47543	27.0457	31.6876	61.7603	-0.000257945	17.0927	24.0496	28.812	31.3089	33.095	88.8997	44.3878	83.1246	37.0222	176.976
58.8541	8.85126	4.13134	38.0884	22.6689	26.6086	42.461	29.8045	41.5531	103.993	3.19293	76.5939	9.82107	20.5389	19.8922	0.293503	33.1278	3.05127	10.7261	18.816	12.268	1.56943	6.79429	0.644873	102.045	21.4899	75.655	41.3363	50.2795	5.5298	12.1572	36.105	75.2683	3.89733	65.001	17.9251	23.3879	35.6738	67.8028	-0.000268866	14.4663	20.3095	24.3241	27.1575	29.9811	82.2794	40.2837	65.5034	32.9988	160.475
58.954	8.58637	3.17711	36.8231	34.091	38.0727	42.691	30.2165	33.7516	81.4618	28.1291	102.887	7.85837	28.9793	17.3609	0.219987	30.0957	5.55619	12.0715	23.3322	18.6485	2.46689	7.09031	0.507241	84.1274	19.3605	67.8038	35.868	50.7827	4.40598	10.3132	34.6133	67.544	3.12088	59.97	21.5597	18.9924	33.7534	61.5316	-0.000274913	12.2023	18.4435	19.4073	23.0491	25.8404	69.9445	33.8494	51.5433	28.9411	141.101
59.0539	7.75923	2.44221	33.2289	36.517	40.9063	39.5009	28.1012	27.3724	63.2185	35.381	104.134	6.25174	33.9032	16.2557	0.165011	25.6629	6.69204	11.1213	23.0801	18.4047	2.39376	11.538	0.399017	67.8955	22.5618	59.4416	36.2154	47.2166	3.50521	8.6619	30.5595	58.6659	8.35197	54.3377	20.7426	14.8878	29.5805	51.8636	-0.00027824	10.2778	15.8864	14.9437	19.386	21.704	56.8834	42.3693	40.5195	28.0602	122.308
59.1538	6.77978	1.87714	28.8682	34.708	39.0792	35.1506	24.8853	22.1788	48.7316	58.9903	94.8729	4.95462	32.6318	14.6293	0.123978	21.1811	7.18124	9.4661	21.1333	16.1	2.00437	11.2693	4.77478	54.0839	19.9993	51.3209	34.0759	41.9759	2.78548	7.22656	50.9224	50.2694	9.2082	48.7726	18.1718	11.4227	24.8931	42.2323	-0.000268438	12.2892	13.297	12.6308	16.2425	21.5833	45.0979	40.2227	31.8329	29.8731	105.297
59.2537	5.82268	1.44306	24.5156	31.1396	35.0045	30.658	21.3665	17.961	37.4608	64.6126	85.0564	3.91666	31.0154	12.9408	0.0933166	17.1692	6.5639	7.75593	18.7337	15.6127	1.5676	9.66717	6.90623	42.7279	16.0022	58.9246	30.6898	46.7559	2.21177	6.00188	55.1218	44.6079	8.45787	43.5582	15.1522	8.64547	20.4617	33.7945	4.0743	11.6769	10.9467	10.2174	28.5709	19.4291	35.2049	34.5008	24.9979	29.5054	90.3499
59.3537	4.95496	1.1077	21.907	27.0637	30.1024	26.4525	21.7208	14.5406	31.9853	60.5406	96.6177	3.09081	27.498	11.3564	0.0702911	19.2972	5.56103	8.04102	16.3641	13.5749	1.18134	7.89442	7.45	33.5776	12.182	69.3235	26.8279	66.5466	1.75533	4.96868	51.6266	38.5677	7.23871	38.7962	12.2719	6.48546	16.5799	26.7956	8.8803	12.7142	8.92268	7.93861	45.2232	16.693	27.216	48.7068	21.0132	27.8346	77.3984
59.4536	4.19555	0.850452	28.9713	26.4225	25.1686	22.6884	23.8717	11.7694	29.1642	55.0473	92.3419	2.43635	23.578	18.2896	0.0529172	28.8947	4.51368	7.19047	14.1958	22.4225	1.17378	6.31188	7.01952	26.296	9.02548	70.6063	22.9499	71.9384	14.5466	4.51378	45.0039	32.9827	5.99639	34.5042	9.75926	4.8363	13.314	21.1418	9.62583	11.7583	7.22876	6.00494	45.4757	13.9973	20.9092	49.1556	20.6653	25.456	66.2504
59.5535	3.54279	0.653235	29.8153	24.0367	29.2031	26.1399	31.4578	9.52516	24.9118	58.2194	84.6677	1.91912	20.2368	24.8244	0.0398775	37.5618	3.56741	6.03625	12.2742	22.3073	0.99213	7.78486	6.18719	20.547	11.6366	66.9466	19.313	69.3479	19.2987	3.95647	37.6202	28.0738	13.0003	57.8516	7.66919	3.59207	18.6985	16.6365	8.0711	10.2825	5.83437	4.45742	40.7648	11.5807	15.9989	43.2688	18.4103	22.7652	56.6857
59.6534	2.98699	0.501761	27.7563	21.0568	28.9323	25.5471	32.8332	7.70839	20.4789	53.7907	99.2507	6.3266	18.2132	25.2429	0.0300869	36.7607	12.1673	4.91058	10.5957	19.567	5.78415	7.49694	5.24845	17.1283	16.0711	60.8739	16.0441	69.6685	19.8851	8.63265	30.6149	23.846	16.4904	64.5452	5.979	2.66066	19.0552	24.8903	6.18532	8.79407	29.5371	3.26314	35.0556	9.50848	19.5445	37.6475	15.5992	20.0173	48.4924
59.7534	2.51616	0.385258	24.5438	18.0468	38.346	23.338	30.9985	22.8679	18.7371	46.7459	95.9808	7.54029	24.5095	27.2957	0.0227551	32.4491	14.3231	3.92841	9.13934	16.3862	6.51957	19.6953	4.34679	32.4935	14.9341	55.7467	49.601	64.5813	25.7631	10.1816	24.4651	31.9249	15.8222	63.6891	4.6362	1.96703	17.2951	40.2641	4.55469	7.45117	40.2547	26.5756	29.6468	40.4298	23.197	30.9918	12.8462	17.3696	41.4795
59.8533	6.51479	3.00005	21.0693	15.2624	46.937	20.6345	27.6999	29.5746	16.0356	39.3418	85.6115	22.7413	32.4579	34.3289	0.0171974	27.2735	13.5779	5.69511	21.9248	13.4615	5.77422	34.3435	16.3053	35.1737	12.1976	58.0653	67.7222	65.576	39.5939	10.1393	19.3017	60.7419	13.7957	59.636	3.58177	1.45237	14.8351	40.8799	3.28933	6.28806	40.6987	35.4327	24.8977	70.8689	44.6062	31.5763	10.3984	14.9125	35.4792
59.9532	11.791	3.74054	17.76	12.8003	47.5831	19.568	23.9229	29.2229	15.0118	32.5189	73.27	26.8348	32.4863	34.2051	0.0130089	22.3337	11.7225	5.64992	24.7606	10.9671	4.6428	33.9531	20.2341	32.4719	9.38483	66.4573	73.4493	74.372	42.7063	9.35046	22.0475	64.0625	11.5306	54.4427	2.76019	1.07137	12.3317	36.0744	2.35207	5.2972	36.9144	34.5005	20.8472	75.8105	47.5174	27.9016	8.32655	12.6915	40.6276
60.0531	12.8821	8.04586	14.7972	10.6785	44.0964	17.6245	20.1964	26.1763	13.009	26.5978	104.232	25.8694	51.9228	31.5593	0.00986885	29.38	9.62135	6.44182	23.7893	28.055	3.5535	29.2478	29.6519	27.8988	6.99469	80.5	71.9059	73.3886	40.5378	18.9273	21.1291	59.0072	9.44074	49.0593	2.12337	23.3043	10.0609	30.0243	1.67318	4.45909	31.7765	29.7259	48.7253	70.3341	42.9794	23.1458	6.62145	10.7226	39.0919
60.153	12.2286	14.987	34.3163	8.87773	38.7665	36.9918	20.6917	22.3905	10.7887	21.6183	109.345	22.8824	57.5203	44.1595	0.00752763	29.9302	7.65869	5.96105	21.5268	35.4179	9.45176	30.6068	39.1294	23.0654	24.2151	83.0387	83.7611	67.334	36.0817	22.006	18.6494	51.7856	7.6483	43.9057	1.63126	29.0209	8.11346	43.0729	1.18694	3.7523	26.5876	33.009	67.7423	61.3329	36.121	18.5861	5.24177	9.00287	36.5549
60.253	10.9412	27.905	46.9485	7.36395	32.9177	45.1915	19.348	18.6959	8.70426	17.5044	101.199	19.3476	59.4334	53.7374	0.00588248	26.8769	5.97678	5.08401	18.9817	33.2887	10.0016	26.8621	39.8617	18.6469	25.8695	79.2841	84.9653	59.0679	30.933	41.0001	44.8971	44.5677	6.16147	39.1492	57.803	27.4196	6.49513	42.2045	9.48599	3.15714	21.8833	58.8081	80.3973	51.8371	29.1879	14.658	10.6741	7.51852	56.6667
60.3529	9.51188	30.1358	48.8552	11.8177	27.2717	45.0852	20.522	20.8695	13.3107	14.1405	88.3166	15.9363	54.6209	53.0433	1.44544	22.787	4.60229	4.16968	16.5396	28.6227	8.66304	28.5026	36.5712	21.7396	22.287	90.3237	80.1631	50.2621	25.897	46.8426	52.3363	48.1746	12.5462	34.8387	91.0122	23.2761	5.17502	36.7345	24.7926	2.65624	17.8346	61.7523	75.7439	43.0757	23.0511	11.4405	11.8235	6.24972	59.1965
60.4528	8.14691	27.7604	45.72	12.8807	22.183	41.5731	19.5308	19.6316	22.3206	11.4067	74.6794	12.9173	47.6711	48.7676	1.81135	18.7489	3.51115	3.35035	17.9954	23.7747	6.8912	32.7513	31.7598	47.6427	17.6005	90.6569	72.3304	41.8371	21.3416	55.7372	50.5724	127.545	20.6224	30.97	102.822	44.8782	4.11063	30.3788	24.3633	2.23483	14.4475	55.0727	72.5596	36.1345	17.9505	28.8943	11.0894	5.17386	61.8967
60.5527	6.92226	23.7636	40.5454	22.419	17.789	36.931	17.534	48.2472	23.9186	9.19319	62.011	10.3637	40.5483	43.5504	130.511	15.1708	21.4419	2.66186	18.7444	19.4616	9.90694	29.5559	26.6973	52.9274	13.306	110.876	63.3464	34.249	17.398	55.7007	44.8336	140.478	21.0656	27.5147	96.6413	70.143	17.3871	24.5029	22.1834	1.88055	11.66	52.0476	70.469	29.9016	13.855	31.6219	9.65358	4.26774	57.6992
60.6527	5.8561	19.5406	34.8659	24.9252	14.1045	39.0646	15.1887	57.3372	22.1306	7.40482	142.319	8.25994	34.0241	38.3963	163.071	12.1574	102.972	2.10154	17.5064	15.8306	16.3573	28.4045	23.1859	49.3642	9.81915	114.842	106.372	27.6744	31.9885	51.457	71.6168	131.177	21.8477	24.4372	125.893	70.5727	63.4248	19.5101	22.6812	1.58265	9.38824	67.155	71.4331	32.7317	10.6332	40.9099	10.7211	3.50898	51.3606
60.7526	4.94223	15.6857	29.4215	24.0728	11.0801	36.9361	12.8497	55.1422	19.057	5.96186	193.585	6.55467	28.3397	33.6559	155.052	9.68713	139.962	1.6532	15.6532	12.8393	16.0411	24.2286	47.5554	42.6305	7.14456	109.89	316.331	22.1297	41.867	45.5522	304.917	115.736	34.7576	21.6998	308.699	61.6169	100.822	33.0483	33.3563	1.33163	41.8373	64.7091	64.2039	67.9601	8.13062	39.2201	20.7613	2.87686	50.8031
60.8525	4.16536	12.4017	24.5308	21.7787	8.63743	33.2201	10.6937	48.801	15.7435	4.79889	196.673	5.18641	23.5095	29.4217	132.626	40.0465	139.243	5.28582	13.7278	10.399	13.4899	19.739	54.2602	35.3469	5.15452	100.485	442.64	17.5455	42.9371	39.3126	523.686	99.8244	35.2633	19.2679	375.034	50.2921	106.208	35.5203	30.1298	1.7776	56.6261	55.4719	55.2691	75.0521	22.1466	33.7869	22.7801	2.35269	46.4586
60.9524	3.50793	9.7086	27.8204	19.019	6.68964	29.1383	8.79459	41.4874	12.6696	3.86198	179.487	4.0957	19.4586	25.6884	107.531	47.2175	123.07	11.6634	11.9311	8.41499	17.766	15.7655	62.3976	28.625	3.69941	89.2836	624.431	13.8122	39.7943	33.3887	571.083	85.2811	31.4338	45.1653	362.116	39.5398	97.8069	32	23.8156	1.73671	57.1337	44.6638	46.7614	70.4876	24.8927	32.8551	21.2846	7.52365	41.0062
61.0523	2.95298	7.55045	27.0388	17.4311	31.3468	25.22	10.9325	34.5262	10.0188	3.10792	155.504	3.22988	16.0856	22.4166	84.5603	44.7955	102.373	12.7471	10.3251	6.81129	16.5015	12.4793	60.4093	22.8507	2.6465	77.8126	769.5	10.8078	34.9467	28.0635	536.621	72.5565	37.8118	53.6899	317.801	30.3916	84.5412	26.8844	27.0955	1.54987	51.7742	34.5974	39.2777	61.8266	22.9848	28.478	18.4926	10.2882	35.6092
61.1523	7.03161	7.9554	24.4669	15.334	41.4979	21.67	15.9495	28.3948	7.82677	2.50098	130.952	11.3546	13.288	29.0951	71.8329	38.9922	82.173	17.2228	11.8508	5.51153	13.5601	9.83711	54.0204	18.0771	1.88942	66.9039	918.122	8.41312	29.7125	23.4247	468.639	61.6195	37.7474	54.2501	265.266	23.0278	70.59	25.709	23.0346	1.33651	44.5471	26.8874	32.8902	52.4147	19.5169	23.3993	15.4512	11.4588	30.6833
61.2522	8.05035	12.697	25.4017	19.3217	44.7222	18.5441	17.2314	27.0232	6.06172	2.01297	108.47	71.8257	10.9729	29.2488	83.0696	33.588	64.4803	16.7772	20.5055	4.4543	19.9178	22.3912	46.2211	14.2183	1.34716	64.3134	955.425	6.51937	24.7419	19.4618	392.196	56.7362	33.4401	51.3528	214.985	17.2858	57.7517	22.1581	17.7532	1.1361	37.2633	28.0308	27.505	43.629	15.8626	21.0753	12.6178	11.6059	26.3393
61.3521	7.77489	23.1133	23.7449	26.6039	121.495	16.546	16.5467	23.8012	4.66505	1.62065	88.9578	127.766	9.059	27.0817	83.0248	51.9286	51.4879	16.5756	21.9699	3.6039	19.0279	23.0091	38.4926	11.1415	0.959638	58.9741	914.652	5.03178	20.3163	16.1185	319.413	61.6035	28.1584	47.1365	171.047	12.8953	46.6589	19.4343	13.1081	0.959676	30.6662	24.9207	22.9884	35.9451	35.9282	17.6462	13.4979	17.6347	36.4694
61.452	7.01155	24.8453	21.0428	27.7643	151.183	14.4509	14.9316	20.1844	3.57351	1.30532	72.5092	138.429	7.47738	24.258	72.6299	84.889	40.264	14.5413	20.7298	2.91046	16.102	20.0767	31.4986	8.70933	0.683127	52.4974	833.029	3.87018	16.5213	13.3211	255.393	57.271	23.1399	42.5968	134.461	9.57988	37.3988	45.8274	35.0549	0.808267	24.9918	20.4858	19.2088	29.4407	43.897	14.241	12.4811	20.4228	37.081
61.552	11.0592	22.8429	18.0853	26.082	154.299	12.4767	12.9755	91.3994	2.7279	1.05195	58.8764	129.072	6.17031	21.4169	99.5845	88.1603	31.0484	12.0952	24.4463	2.35371	12.661	20.6005	25.4723	22.4441	0.486018	45.8119	733.918	4.58354	13.3433	10.9935	250.943	50.4435	18.7823	38.1805	104.855	25.8887	30.6614	49.135	43.2466	0.679838	20.2463	16.0802	16.0489	24.031	42.6826	33.6018	10.7857	21.1101	44.3404
61.6519	11.7266	19.5341	15.2538	28.5412	143.517	10.7036	10.9996	109.842	2.07697	0.848218	47.6921	112.267	5.86273	18.7858	97.373	79.7935	23.7206	9.79219	44.0749	1.89863	9.57049	24.4782	20.4311	25.5493	0.345603	39.4256	631.453	4.61367	10.7235	9.06386	230.2	43.478	15.1474	34.0725	81.3217	35.2922	38.7915	55.3484	47.9994	0.571418	16.3417	12.2478	13.4082	19.5763	37.1362	41.4051	8.98388	20.4905	43.2572
61.7518	11.0029	16.0529	12.7116	27.3816	126.459	9.14948	9.16593	106.036	1.57817	0.684386	38.5739	136.069	5.19654	16.4287	86.9805	67.9163	17.9969	7.81275	55.0682	1.53625	8.70148	22.2939	29.6549	24.0518	0.245614	37.2943	533.723	4.28183	14.0517	7.46802	198.35	55.9044	12.1746	30.335	62.8342	34.2655	38.2734	50.662	59.8613	0.480163	13.1604	9.13583	11.2018	15.9289	30.5866	72.6554	7.32249	19.1092	39.2506
61.8517	9.7906	12.8806	10.5098	41.3343	107.546	7.80499	7.54476	94.0039	1.1973	0.55269	46.9034	141.15	4.45544	14.3468	136.418	55.9998	13.5869	6.18283	54.5943	1.23869	7.08232	18.6444	65.6552	20.8665	0.174468	33.8616	455.07	4.89956	14.4166	6.1503	164.608	61.3256	9.76758	26.9732	48.4235	29.4533	34.228	42.8633	81.1724	0.403556	10.5838	6.71216	9.3584	12.9523	24.4315	74.9647	32.213	17.3343	41.5727
61.9516	8.48752	10.1803	8.64219	44.3235	89.197	6.65041	6.15509	79.9878	0.907349	0.446864	46.8373	129.185	3.75512	12.5209	138.14	45.3674	10.2213	4.8704	50.0335	1.00115	13.1162	15.063	79.3146	17.3454	0.123843	29.9466	381.961	4.85444	16.5316	5.06323	133.313	57.1947	7.82866	114.153	37.2505	23.8408	29.1278	34.9682	72.0743	0.339322	8.50474	4.87621	7.8184	11.1271	19.1603	66.5724	39.1858	15.4079	38.9372
62.0516	7.2584	7.96709	7.07725	43.2338	72.6109	5.66344	18.2518	66.6007	0.687059	0.36178	66.9087	111.278	3.13544	10.9248	121.526	36.3818	7.6698	3.82648	44.3694	0.810149	13.1535	11.9857	78.288	14.0678	0.0878586	26.0149	316.649	8.67129	16.1183	4.1667	106.179	50.4381	6.27131	145.04	28.6193	18.6527	24.1018	28.0089	56.5126	0.285487	6.83094	3.51203	6.53181	9.32934	25.7108	55.3606	38.0571	13.4842	34.7308
62.1515	6.16214	6.19445	7.82286	39.3118	58.2612	33.0907	22.8972	54.7899	0.519979	0.292884	68.953	92.6716	4.63379	9.53145	100.027	29.0014	5.74467	3.00175	38.7639	0.655715	18.5807	9.47112	70.7096	11.2397	0.0623504	22.3163	277.654	27.5861	17.8848	3.42722	88.8635	43.4955	5.02263	149.933	21.9685	14.2941	19.6097	22.2195	42.06	12.5345	5.4851	2.51259	5.45695	23.4264	41.6482	49.4282	33.7029	11.6566	30.3084
62.2514	5.2108	4.79534	7.51607	34.428	46.2122	44.8165	23.4605	44.7651	0.393437	1.45372	94.2036	75.6307	16.1752	8.31598	79.3593	23.0356	4.29693	2.35276	33.6303	0.530496	17.5807	7.45998	60.856	8.89611	0.0443031	31.6229	252.227	35.4559	41.4807	2.81706	72.3748	48.5001	4.02211	143.363	16.8527	10.8102	27.4042	17.536	30.9672	15.061	4.40377	5.00453	10.8533	26.6321	42.8106	41.2114	60.5671	9.97688	29.6122
62.3513	5.22303	3.70096	6.75828	42.4571	36.3125	46.188	21.9399	36.4295	1.99649	1.77808	112.29	60.9464	19.1038	7.25535	61.5909	18.2575	3.21058	1.84312	29.0791	0.428984	18.7791	5.86707	50.87	6.99885	0.0315113	44.8085	221.822	36.9219	49.0037	2.31347	57.8702	52.798	3.22082	132.245	16.8635	12.0819	27.8872	26.056	27.574	14.3297	3.53544	13.56	14.5886	30.5477	38.1616	34.9652	67.2922	8.46922	26.8858
62.4513	7.64212	2.85065	5.85877	42.6942	28.3117	43.1981	19.4949	29.5774	9.73057	1.73568	109.249	48.7147	18.4453	6.32982	47.1443	14.4517	2.39672	1.44336	25.1036	2.05462	16.3219	4.61107	41.7318	5.48455	0.0224595	49.0866	190.602	51.8521	48.3655	1.89779	52.5794	67.18	6.82676	119.813	31.3545	10.9987	25.2957	26.913	21.6438	12.6652	2.83839	15.2933	18.2938	29.0909	31.8346	28.4148	63.1896	7.13992	23.6537
62.5512	7.95381	2.19269	4.96926	39.4114	21.9289	38.6454	16.7764	23.9815	21.8624	1.55042	97.7295	38.7309	16.4683	5.52221	35.7649	11.4302	7.61011	1.13007	21.6548	2.28385	13.0054	3.62279	33.8077	4.28676	4.18313	52.9248	160.941	55.795	43.9618	1.55478	45.0558	75.1154	7.29542	107.536	62.8284	17.2295	21.6909	39.2889	16.1166	10.8794	2.27889	14.0448	17.4836	25.6829	25.6162	22.5608	55.041	5.98403	20.5092
62.6511	7.40705	1.68503	154.75	34.808	24.4742	33.8002	35.4183	19.429	24.8643	1.32589	83.774	30.6844	14.1691	4.81745	27.6312	16.5707	18.0593	0.88476	18.6726	2.07413	9.90436	2.84593	27.1527	3.34479	17.2839	55.3678	188.841	53.659	103.366	1.272	72.4865	70.4649	6.62876	96.0351	72.1235	32.0329	18.0278	48.4748	11.7041	9.23547	1.82954	11.749	15.3994	21.8473	20.1796	17.6777	46.0565	4.98991	17.659
62.751	6.5674	1.29433	260.476	29.9769	24.8286	29.2075	72.7443	15.7334	23.5881	1.10741	70.1184	38.1537	11.9609	4.20244	30.4795	16.7178	20.3052	0.692737	27.1031	1.76056	7.34854	2.23551	21.6759	2.60701	18.7234	70.4276	192.21	48.4856	342.992	1.0393	90.8849	62.2791	5.9089	85.5337	68.2072	39.9089	14.7073	45.6374	8.3932	7.80044	1.46807	9.32201	13.151	18.6436	15.6904	32.9384	37.6452	4.14248	15.1534
62.8509	5.68285	0.993736	287.283	25.4271	23.0189	25.0717	85.8116	12.7372	20.5857	0.912614	57.8695	63.4311	23.6442	3.66561	27.7512	14.9514	18.9152	0.542433	47.4265	1.45446	5.3661	1.75596	17.2292	2.03059	16.2079	74.1291	181.705	42.1044	627.495	0.848413	112.385	53.7558	14.1379	76.0691	59.2468	37.7119	22.5085	39.0804	5.97977	12.2633	1.1768	7.15128	11.09	28.6501	12.0991	34.3789	30.3298	5.22075	12.9818
62.9509	17.6179	0.76286	275.949	21.365	20.2426	21.442	85.749	10.3099	17.1448	0.746093	73.6553	67.6795	36.0662	3.19743	23.2461	22.0139	16.1855	0.424734	50.9234	1.18774	3.87919	1.37929	13.6524	1.58109	18.4853	71.5425	164.15	35.5695	709.71	0.692376	111.088	45.9382	15.3708	67.5978	49.1639	32.0147	27.2718	32.0695	4.24575	12.4111	1.1616	17.8445	9.30229	29.7519	9.28	30.6674	24.2137	5.61792	11.1123
63.0508	20.8482	0.585751	248.172	17.8445	17.1922	18.2997	79.1285	8.34413	13.8704	0.606618	75.3297	62.699	37.4772	13.6271	18.6291	23.3223	13.2152	4.23394	67.1628	0.964945	2.78603	1.08342	10.7938	7.70219	16.2754	65.76	143.801	29.4471	687.954	0.565324	99.6459	39.0888	14.0511	60.0436	42.6314	25.7385	32.3307	25.765	3.00918	11.2108	1.04101	19.8966	7.78505	27.2763	8.89613	32.8812	21.1293	5.58298	9.50822
63.1507	20.3687	0.449821	215.179	14.8468	27.2652	17.9892	69.739	6.75279	11.0082	0.490885	77.3635	54.3516	34.5209	19.8234	14.5469	21.2772	10.4842	5.08893	67.6032	0.782079	1.99233	0.850997	8.51961	9.3332	17.0803	58.6283	123.208	24.0037	619.385	0.462213	84.7496	33.1987	26.6144	57.9711	35.341	20.0556	45.7761	20.4727	5.78796	9.71452	0.890113	18.1902	6.50892	23.6484	18.2971	29.6323	25.7222	5.2879	8.13404
63.2506	18.4647	0.345328	182.516	12.3219	30.2511	16.476	59.6871	5.46476	8.62222	16.2476	87.6004	45.4281	34.8309	20.5101	11.1781	18.1808	8.16336	4.79073	62.325	0.633194	1.4207	0.6684	25.7383	8.98569	20.9511	51.2156	107.276	21.4112	534.725	0.378685	69.753	41.0922	27.926	62.8854	28.5214	15.3298	57.6247	16.1719	5.47562	8.27694	0.742175	15.1805	5.43968	19.9258	20.6915	26.0259	24.9877	4.84956	6.95779
63.3505	16.1585	0.265108	152.678	10.2098	29.3591	17.8795	50.0766	8.10251	6.69059	29.2514	83.6218	37.1545	31.6981	21.4218	8.50122	15.0224	6.2763	4.11719	55.4142	0.51233	1.01122	3.21527	31.1901	7.88087	18.8584	44.1091	91.4958	18.4307	449.72	0.310927	56.177	39.6716	25.2085	61.3615	22.6304	11.574	56.7611	12.7338	4.3946	7.00174	0.610082	23.2095	4.54523	16.5296	19.1481	37.7143	22.1312	4.34585	5.95132
63.4505	13.8878	0.203729	126.572	8.45081	36.0456	17.0807	41.4251	12.706	5.15673	31.6055	83.5598	29.9795	27.5334	20.1171	6.42169	15.5988	4.78331	9.90041	48.4719	0.414392	6.65028	11.5068	30.8224	6.59046	16.2182	37.6031	89.1621	15.4702	371.768	0.255715	44.5684	35.4421	21.4101	57.1564	17.7573	8.66789	50.7239	10.0091	3.30525	5.90477	0.497199	23.4994	22.1504	13.5923	16.2764	37.8559	18.6913	9.89614	5.0903
63.5504	11.8222	0.157037	104.306	6.99007	36.5875	15.4397	43.2318	13.2212	3.95478	29.455	78.516	23.9817	34.3407	18.1273	34.6214	14.1175	3.62293	17.8418	42.0764	0.335128	65.8144	12.3588	27.8549	5.36407	18.8603	40.0698	92.4357	12.7432	303.733	0.21046	34.9809	64.52	17.6699	52.0411	13.8297	14.0249	43.1508	10.5616	2.41215	4.97298	0.403329	27.9781	34.8144	11.1207	13.2364	39.5509	26.914	12.7739	4.35379
63.6503	14.8859	0.653489	85.6134	5.77924	33.9296	13.5803	40.8132	18.0393	3.02178	25.7072	69.0508	70.2921	40.6791	34.661	48.5788	28.5878	2.73186	22.352	48.4314	0.271	75.7493	10.9348	31.7964	4.29536	16.7073	38.92	88.3053	10.3444	246.113	0.173124	27.2413	67.5621	14.3742	46.8302	10.7159	14.2255	35.7004	28.3898	1.73422	4.18576	0.326285	26.2233	34.962	9.0718	10.4936	35.2947	27.5541	13.891	7.03383
63.7502	18.1486	0.785342	70.0812	19.4193	29.8413	11.775	36.4683	18.1063	2.30249	28.5003	58.6401	118.372	39.319	37.8791	108.9	30.9702	2.05313	21.3107	48.5623	0.219224	67.5589	9.04237	30.6901	3.40476	13.3643	35.912	83.5717	8.29948	217.299	5.89149	21.0912	121.433	11.6056	41.8793	13.2996	16.4792	29.047	30.9389	1.23727	3.52226	0.263428	29.4589	63.2575	7.38778	8.19159	29.42	25.0019	24.1844	7.41422
63.8502	17.9089	0.753415	57.2615	49.2532	25.3464	10.1311	31.4943	16.3289	1.75062	26.8303	49.2423	126.683	35.1246	36.1404	125.831	28.4995	25.8274	18.9012	64.5484	0.177372	54.5006	7.26983	27.401	2.68143	10.1724	32.0982	75.5533	6.59589	201.517	8.13945	17.7072	252.004	9.33306	37.3268	12.9365	15.1969	23.3894	28.0065	0.879218	2.96357	0.212044	27.0122	65.1167	30.1549	6.33285	82.9453	28.911	33.2004	18.2988
63.9501	16.3064	0.657845	46.7283	58.7488	21.0034	8.67982	26.5881	36.0312	1.32858	23.5332	67.4017	117.514	30.2317	32.78	116.531	24.4539	51.5798	15.8043	65.1081	0.143602	41.7895	5.77186	23.423	2.43931	7.53596	28.09	85.0922	5.20156	177.028	8.58104	38.1688	320.675	7.49025	33.2091	11.3935	12.7518	18.71	23.5795	7.01098	2.49342	9.94456	22.5782	81.4559	36.0825	4.86564	159.115	27.5684	37.0347	20.7018
64.05	14.3007	0.546619	38.0999	58.3517	24.491	7.41858	22.0929	40.0634	1.00679	19.9065	83.3974	101.944	25.5269	29.1009	98.4335	20.2508	56.3085	23.1421	60.0735	0.116223	31.1325	4.55624	19.495	2.0801	5.49596	24.2245	84.9224	13.389	150.541	8.13773	43.6586	400.828	6.005	29.5169	13.7955	10.1859	14.9036	19.1899	7.37125	2.09776	12.9399	98.225	77.8001	54.5907	3.72319	170.132	24.1977	37.5406	19.8398
64.1499	12.3047	0.441227	37.9445	53.541	24.3171	6.33126	18.1489	37.6328	0.761954	16.5029	82.2025	85.2486	21.3335	25.5888	79.2569	25.3503	51.8362	23.1326	53.4315	0.0939096	22.7926	3.58705	15.9467	1.71244	3.97072	43.322	80.8049	19.5722	125.368	7.31103	41.8652	387.964	4.81175	26.2212	13.3045	7.90585	11.8387	23.2936	6.1245	15.7846	12.8989	122.613	68.5099	59.4656	2.84133	153.166	20.3351	36.0049	37.2664
64.2498	10.4805	0.349622	34.7618	47.1291	22.2763	5.39806	14.7835	32.9442	0.576068	13.5223	93.7055	69.7493	17.7285	22.4719	62.0677	39.1693	44.0828	20.3896	46.7454	0.075701	16.5054	2.82052	12.8925	1.38075	4.49289	88.2504	77.9173	38.6362	102.947	15.6057	36.9652	346.924	3.85425	23.2866	11.6696	6.02779	9.38683	21.8248	4.67569	23.6359	17.1148	116.854	58.5015	63.1916	2.16448	128.214	16.6645	33.3071	40.4474
64.3498	8.87773	0.273295	39.2369	40.5067	19.4403	5.78165	28.1708	27.8493	0.435192	11.0031	103.148	56.2982	14.6867	19.6621	47.7817	40.1508	35.8617	21.8555	40.5811	17.2017	11.8688	2.21648	10.3393	1.09896	3.94571	106.788	71.2906	45.7515	104.676	18.3311	35.4549	306.201	3.0869	20.6772	26.7224	4.54334	7.43342	20.7512	3.43683	23.6889	17.1645	99.6294	49.3304	58.4736	1.64681	103.457	13.4482	34.2144	38.2159
64.4497	7.49726	0.211399	38.0573	34.3154	19.3927	5.49399	32.6987	23.1045	0.328524	8.91566	101.084	45.0474	12.1455	17.1742	36.3838	36.1471	28.7519	19.7895	35.1001	20.1576	8.4957	1.74133	8.24448	0.867325	3.1438	110.107	63.0089	46.0436	96.6013	18.2247	31.3088	264.147	2.47238	40.1063	45.1218	3.39853	5.8814	18.0816	2.47974	21.3272	15.513	79.961	41.3768	53.3335	1.2517	81.8173	10.7477	33.0849	34.2156
64.5496	6.32078	0.162369	34.813	28.8093	17.8123	4.95283	32.4495	43.8652	0.247626	7.20541	105.544	35.8407	21.2777	108.003	27.5074	30.6852	22.544	16.7107	30.3057	18.5821	6.06288	1.36789	6.5473	0.680951	7.68969	105.101	54.3389	56.2838	84.6236	25.8189	26.3802	226.432	4.33412	46.1412	49.4026	2.52924	6.46127	29.6259	1.77229	18.4565	13.3294	61.8104	34.627	46.123	0.950554	78.4481	14.1619	30.7768	29.9105
64.6495	5.32388	0.124119	30.4813	24.0482	15.5711	4.34896	29.8312	62.2128	0.186372	5.81353	97.4839	28.4088	28.817	203.096	20.6979	25.2646	21.5765	13.6359	26.1439	15.8635	4.31808	1.07446	5.49069	0.532571	12.3814	95.9608	46.0109	60.1453	73.2223	39.5518	21.5803	216.253	4.48473	46.0672	56.5287	1.87581	6.05449	29.8977	1.2604	15.7166	11.1418	46.5873	28.9499	48.8464	0.721095	67.5837	26.6512	27.8676	25.8551
64.7495	4.48182	0.0942721	26.0096	19.9998	18.6395	7.14839	26.2294	63.1133	0.14004	13.451	84.9866	22.4614	40.9866	221.32	15.5244	20.4504	21.8491	10.9265	22.5441	13.1381	3.07124	0.843954	26.3216	0.415351	11.913	95.582	64.6716	57.6395	69.4946	43.0238	17.3078	192.425	4.02795	43.3703	53.3931	1.38788	10.961	30.4879	0.893998	13.2922	9.16563	34.489	40.2489	45.1383	0.546262	61.4438	29.0783	29.81	22.2289
64.8494	3.77178	0.0710279	21.8411	16.5931	18.7197	17.0111	22.4126	57.1753	0.105021	15.1983	88.6108	17.7292	41.8409	210.957	11.6187	16.3915	20.3946	8.66794	19.436	10.7415	2.18239	0.662907	33.3547	0.323376	9.87025	111.453	70.8957	51.9728	61.8518	41.3961	24.8596	166.554	3.41353	70.9389	46.3498	1.0252	11.8944	26.9485	0.633192	11.2087	7.46811	25.197	39.4134	39.286	0.41299	51.6741	27.1079	29.5578	19.0608
64.9493	3.17365	0.0530289	18.1528	13.7453	19.7491	19.7567	18.7817	70.3486	0.0787001	14.411	81.9467	13.9779	38.2629	212.046	8.68275	13.062	17.4697	6.83732	21.5244	8.73236	1.54977	0.520706	33.506	0.251463	7.64906	113.063	69.7945	56.2491	53.0255	37.4883	48.3418	142.503	2.81466	78.6905	45.2132	0.756495	11.0903	22.4462	0.448119	9.43959	6.04948	25.5098	35.013	47.5757	0.31135	42.8643	23.5253	27.9545	16.323
65.0492	2.67005	0.0390689	22.9468	11.3747	20.2272	19.366	22.3989	68.4372	5.26169	12.6839	71.4871	11.0118	33.3142	196.325	43.1753	10.3726	14.2726	5.37584	21.0081	7.08121	1.10009	0.409024	30.5302	0.195384	5.72383	106.965	64.6856	99.2761	54.0161	32.8022	54.1992	121.319	9.11532	77.4719	58.6782	0.557821	9.6474	22.5514	0.317	7.94523	4.88263	25.8473	30.0025	57.2531	0.233798	34.4197	19.644	27.0665	13.9695
65.1491	2.24619	0.0280779	23.2496	9.40655	18.8492	17.7163	28.719	60.8812	6.96735	10.7487	60.4352	29.1207	28.3001	175.849	196.187	8.21975	11.328	4.21887	19.1328	5.73571	0.780626	0.321309	26.4099	0.151724	4.19921	97.1298	74.9643	138.112	50.2918	28.1047	61.6243	116.34	10.254	72.4663	67.9197	0.411138	8.08437	19.8212	0.224173	6.68582	3.93183	26.8019	56.0517	55.434	0.174746	35.5212	16.036	27.5488	11.9514
65.2491	1.88951	0.0194268	21.482	21.3811	16.6291	15.6761	29.6722	51.8946	6.98546	8.9194	50.1753	33.7945	23.729	155.245	248.352	6.50545	8.82328	3.30729	16.9194	4.64352	0.553743	4.15255	42.5052	0.117817	3.04484	86.8854	75.8585	148.125	58.8798	23.7581	58.947	119.354	9.48302	66.1218	64.4333	0.30294	10.96	16.4666	0.158495	5.62546	3.16178	23.772	57.9933	49.3127	0.129747	31.5479	12.9095	26.4892	10.2233
65.349	1.58941	0.0124941	18.9164	25.0641	14.1554	13.6322	27.8693	47.617	6.26863	7.31103	75.8047	32.3767	24.1764	141.927	237.117	5.14472	6.7852	2.59099	14.7624	3.7584	0.39266	4.70368	67.6946	14.9343	2.19227	97.504	76.356	142.218	76.2209	29.6832	51.9787	108.932	8.14081	59.569	56.0565	0.223159	16.4936	13.312	0.112057	4.733	4.94985	19.5158	52.4731	51.2794	0.0955813	26.2366	10.3009	24.547	8.74429
65.4489	1.33695	0.00712696	16.1974	24.7284	11.7503	11.7438	24.8267	56.0974	5.30698	9.56527	79.3189	28.5503	41.2633	132.608	203.21	4.06671	5.17165	2.02906	12.7994	3.04165	0.278404	4.22761	100.587	27.8244	1.57166	97.1687	71.7145	128.382	77.8679	30.2238	43.7574	95.2569	6.75379	66.8786	46.5578	0.164373	17.1326	10.612	0.0792213	3.98202	5.19624	15.3056	45.2877	47.0389	0.0696698	21.0971	8.1725	22.1654	7.47891
65.5488	1.12457	0.00315378	13.631	22.6133	9.57349	10.0643	26.0108	53.7901	4.33962	32.3636	76.8458	24.0977	43.9833	119.237	164.932	3.21371	25.1685	1.58864	11.0641	2.46133	0.197419	3.51758	106.328	30.0119	1.12378	99.2244	64.5107	111.418	106.755	30.7555	35.7753	89.6419	5.50881	66.1534	37.6172	0.121101	15.6806	8.39691	0.056006	4.63603	4.79088	12.1565	38.3575	40.7935	0.0501638	28.3253	6.45961	19.6344	6.39646
65.6488	0.945895	-0.000121682	11.3445	19.8667	7.68837	8.59952	38.0291	47.5397	3.46884	38.3434	74.6588	19.8276	40.923	105.448	129.779	5.29827	37.1599	1.24373	9.5503	1.99156	0.140021	2.83565	99.2634	27.6666	0.802249	94.2147	56.3438	94.087	111.215	28.6723	28.6811	79.3242	4.45423	62.0144	29.8694	0.0892652	13.5081	6.61739	0.039572	4.37267	4.15946	9.33268	32.2336	41.3566	0.035631	27.4422	5.09311	17.1373	5.4706
65.7487	0.795617	-0.00278197	12.9436	17.0543	6.10383	7.33538	42.1414	95.0053	2.73231	36.9882	66.742	16.0602	46.6812	92.5593	100.207	5.51286	37.8632	0.973661	8.23793	6.93767	0.0993402	2.2541	87.0474	43.0334	0.572185	95.6818	48.1664	77.8712	103.863	25.5141	22.6807	68.5035	3.58502	56.6454	23.4489	0.0658673	11.2552	5.2035	0.02792	11.6827	3.49743	7.00065	26.997	43.0642	0.0250872	24.7783	4.00911	14.7831	4.67868
65.8486	0.669331	-0.00474011	12.6112	14.4359	4.80033	6.25087	40.9589	152.139	2.12847	32.8223	85.2843	12.8794	56.643	96.0838	76.4511	4.99352	33.8356	3.80488	7.10349	7.55217	0.070529	1.78033	73.6108	80.5019	0.407848	97.4329	40.5096	63.4651	91.6081	22.0883	17.7599	58.5552	2.87816	65.134	18.2685	0.0487098	9.19585	4.08684	0.0196662	12.7684	2.8876	5.16512	22.5788	39.5246	0.017632	24.6572	3.15241	12.6311	4.00135
65.9485	2.27107	-0.00558268	11.4271	12.1127	7.80943	5.32336	45.1091	159.085	1.64659	57.4337	88.8131	10.2617	55.1864	90.0329	57.8712	4.25194	28.3179	13.4834	6.12417	6.81659	0.0500798	1.40191	60.8427	86.9015	0.29057	92.3706	33.6362	51.098	89.249	18.796	13.8065	49.8311	2.30762	66.3945	14.1586	0.0361325	13.226	3.20771	0.0138087	11.8221	2.35856	3.76447	18.872	40.5142	0.0124467	21.5795	2.477	10.7071	3.42203
66.0484	2.71259	-0.00580069	9.95249	13.4612	15.4804	4.53191	43.7171	145.927	1.26687	75.1487	99.7556	8.14136	49.4736	81.0524	43.5805	3.5068	28.5618	15.333	5.27931	5.77266	0.0355989	1.10239	49.5371	80.137	1.57288	102.866	27.642	47.0583	89.5353	15.8158	10.6755	42.3252	1.84879	63.0916	10.9341	0.0268891	20.1279	2.51685	0.00967553	10.3429	1.91389	2.71801	25.9996	45.8656	0.00890903	17.8405	1.94537	9.01596	2.92657
66.1484	2.65869	-0.00576749	23.693	12.9986	27.2299	3.85735	42.787	126.302	0.97082	74.8967	94.9285	6.44094	49.5405	71.7175	32.7095	2.84157	32.6461	14.1761	4.5508	4.76447	0.02532	0.86631	39.9205	68.8127	16.3732	102.136	22.5236	41.5543	82.0717	13.2088	8.22136	35.9196	1.48104	59.8491	8.42309	0.0200692	20.9699	1.97448	0.00679121	11.9995	1.54677	1.94806	25.4084	43.4726	0.00657831	33.6886	4.43276	7.54866	2.50285
66.2483	2.41358	-0.00553782	88.1275	11.7594	38.1883	3.28274	39.0344	106.131	0.741624	67.4596	84.0126	5.08608	44.9406	62.9666	24.4924	2.27922	42.2173	12.0857	16.6703	9.07075	0.0179942	7.17679	31.9418	56.8735	25.614	95.4616	18.2228	44.081	85.6349	10.9753	21.5112	30.4721	1.18614	63.0206	6.4776	0.0150194	19.22	5.41477	0.00473724	11.3068	1.2469	3.45143	28.9233	38.2954	0.00518858	42.0889	5.35197	9.04512	2.14055
66.3482	11.1328	-0.00506856	158.293	10.27	40.7527	2.79308	34.1594	87.7581	0.56595	57.8674	71.5955	4.01125	55.2148	55.0871	18.3114	1.81724	41.3467	9.91041	29.9559	68.9779	0.012799	12.5605	25.4291	45.9698	24.4964	86.0271	14.6543	42.0847	84.8447	9.08744	25.3973	25.8464	0.949844	66.2102	4.97566	0.0112264	16.573	10.8965	0.0033017	9.95765	1.00341	3.83362	26.9368	32.5388	0.00436114	39.934	5.18414	9.5078	1.8308
66.4481	13.6391	-0.00420055	177.279	8.7871	38.7994	8.8074	29.0981	76.6503	0.431215	48.3496	59.7215	3.16108	54.0117	48.1145	13.6755	1.4437	36.2734	9.97997	32.3261	78.2503	0.209763	20.1392	20.1712	42.0966	20.2464	75.7003	21.3601	37.8592	77.2744	7.50598	24.6653	23.1394	10.9786	63.7495	3.81903	0.00837399	13.8195	19.5466	0.00229261	8.54112	4.05886	3.50004	23.5032	27.1186	0.003794	34.2449	4.58516	9.32128	1.56599
66.5481	13.4805	-0.00314946	171.398	7.42552	47.926	10.601	24.3326	162.942	0.328163	39.7937	49.1877	2.48973	48.5061	58.7144	10.2059	1.14444	30.0471	8.82309	30.5788	71.487	0.24435	58.9861	19.6266	38.3811	15.671	65.5327	23.7176	32.7798	67.1731	6.18929	21.9234	20.0786	16.1547	59.0025	2.92984	0.00621745	11.2971	20.0757	0.00155018	7.2459	4.90797	2.91933	19.9955	22.3586	0.00328153	58.8305	3.86957	8.75045	14.0965
66.648	13.5524	-0.00214996	154.672	6.22721	48.7683	10.5222	20.0809	180.09	0.24941	32.4616	40.1986	1.96022	41.8595	58.0058	7.61455	8.04146	24.0556	8.47504	27.4908	60.822	0.218917	71.5627	17.5965	32.7662	11.7187	56.0752	23.5019	37.4899	56.7445	5.09773	18.5434	39.0622	16.1058	53.5482	2.24695	0.00460442	9.12281	17.7927	0.0010061	6.11814	38.5192	4.07659	35.6732	20.9888	0.00271863	60.4419	3.17899	7.97468	18.4962
66.7479	12.4398	-0.00104736	134.376	5.19801	45.2875	9.67999	16.4128	168.785	0.189408	26.339	32.6942	1.54287	35.3943	53.3491	5.68034	29.6583	18.8438	14.3517	26.4404	50.302	0.177095	65.5369	15.0795	26.9912	8.59351	59.5485	21.8673	37.1395	47.0477	4.19561	15.2057	41.34	19.381	53.8738	1.72268	1.14588	32.6913	14.8383	0.000619798	5.15539	48.4584	4.02549	50.2528	40.1364	15.1352	69.5786	2.56929	7.11276	22.2947
66.8478	10.953	0.000184261	114.118	4.32696	39.8653	8.5881	13.3184	147.601	0.143836	21.3013	26.5102	1.2139	29.6023	47.6484	4.23632	34.6397	39.4665	16.5255	23.9359	41.101	0.136101	54.9232	12.5707	21.772	10.4044	61.2536	19.5482	52.5861	42.6763	3.45163	12.2131	77.1688	18.3102	50.8979	1.32003	5.90731	39.1734	12.0192	0.000363759	4.34022	56.5098	3.49163	49.3519	43.6791	19.1441	64.3066	2.05525	6.24104	21.8036
66.9477	14.6568	0.00102873	95.5373	3.59579	33.8993	11.0626	10.7488	124.705	0.109509	17.1926	33.0081	13.1485	24.6101	42.0115	3.15937	32.7566	43.463	15.3427	21.1099	33.4049	0.101602	44.4123	10.2933	17.3368	9.32957	58.394	16.9976	59.8377	37.3643	9.27549	9.66836	81.1395	15.8624	46.6739	3.23845	6.93295	37.9356	11.2798	0.000183318	3.65247	54.2839	2.8304	43.8856	40.7951	33.1415	54.4967	5.75284	5.4063	19.8039
67.0477	14.8853	0.0018024	95.6645	2.98394	33.4716	11.228	13.8963	103.428	0.0835914	13.859	37.5429	16.979	20.3916	36.8257	7.03799	28.4704	40.1535	13.1049	18.3955	32.095	3.67541	35.3529	8.3274	13.6931	12.4739	53.2749	37.2686	59.1388	31.707	27.2034	7.57413	93.9674	25.1056	46.0468	3.68296	11.677	33.6268	22.5379	6.48e-05	3.07315	49.9023	16.8337	37.6204	35.6885	34.5714	44.2604	6.68977	4.63511	17.4263
67.1476	13.722	0.00224654	101.932	2.47477	30.5658	10.4325	15.8432	84.8959	0.0641639	11.1634	35.8995	16.8877	16.8648	32.1929	8.05903	25.6774	34.2112	10.7564	15.9394	46.0268	17.7844	27.9397	9.01936	10.7589	11.4963	47.2652	64.7557	61.5516	26.3681	66.6208	5.88757	127.83	29.0735	46.0335	3.47008	11.9507	28.4788	23.5821	-8.27e-06	2.58552	71.8984	53.4311	35.6738	30.2143	60.7594	35.1303	6.39255	3.94052	15.1109
67.2475	12.1068	0.00247071	96.4323	2.04647	26.6202	9.30388	15.5998	69.2714	0.0492983	8.98836	31.8473	15.1636	13.9335	28.1081	7.43927	21.8172	32.2877	8.64639	13.7737	44.5449	19.8352	22.0079	14.0562	8.42491	9.357	55.5514	75.8903	58.1776	21.6311	80.1448	4.54953	129.64	27.1416	61.6592	3.00832	10.5097	23.4986	21.0425	-2.97e-05	2.17518	73.8538	61.4308	31.3325	25.1314	70.3576	27.5219	5.61676	3.32646	13.0114
67.3474	10.4491	0.00262479	93.5449	3.02904	22.4573	8.12519	23.9557	57.3525	0.038166	7.60069	27.1759	12.9279	13.9417	24.5275	6.27379	17.9721	29.0657	6.87114	13.2206	38.7039	17.5047	17.3071	15.0578	7.58516	7.18642	56.5542	77.2051	52.2372	17.5775	80.4376	3.49919	117.857	23.394	75.8184	2.4934	8.61044	19.0861	17.6017	-4.03e-05	1.82989	67.4549	56.8385	26.7274	20.6971	71.1564	21.3976	4.72291	2.79145	12.8302
67.4474	8.91415	0.00238963	84.5628	3.2277	18.517	7.0162	26.293	47.0296	0.0299722	6.29938	22.6858	16.0246	12.6432	35.2766	5.04681	14.5519	25.3482	5.4253	11.9582	33.8379	14.0509	13.6001	14.1426	6.43318	6.95457	53.6102	72.9698	45.1708	14.1877	74.4715	2.68067	102.9	19.4453	77.5212	2.01199	6.78446	15.3499	14.278	-2.94e-05	1.53932	58.2766	47.7361	22.5275	16.9486	67.3658	16.5611	3.8717	2.33073	16.9025
67.5473	7.55701	1.65279	73.5413	3.05911	15.0076	6.02071	25.4426	41.6677	0.023844	5.15947	18.6923	15.7213	10.9634	36.4006	3.94996	11.6661	20.9261	4.26785	10.5422	30.3949	10.7444	10.684	12.4436	5.27957	10.2707	48.742	65.9177	38.6636	11.3958	66.0078	2.04685	88.3652	15.8757	73.7688	1.59623	5.2219	12.2674	11.4013	-5.79e-05	1.29496	48.8603	37.9688	18.8918	13.8331	57.8924	12.7832	3.12504	1.93772	18.9467
67.6472	6.38454	2.26177	62.4936	2.74051	12.0011	5.6331	23.0645	43.6169	0.0191524	4.1958	15.2796	22.245	9.29385	39.4036	3.03975	17.7528	16.7181	3.35013	19.3104	25.6932	7.99146	8.39159	30.8664	4.24917	10.5273	43.1469	57.751	50.7692	9.12112	57.0089	1.5584	75.3493	12.8428	67.8876	4.75094	4.24337	9.7636	9.02831	1.21742	1.08946	40.2643	29.1771	15.8087	11.2685	47.3647	9.85105	3.07107	1.60485	27.667
67.7471	8.23946	2.26343	52.3387	2.38026	29.0413	5.04034	20.1057	40.0264	0.0155559	3.39729	12.4284	22.7553	13.3682	54.8845	2.31449	19.1563	13.078	2.62641	20.9117	21.1912	5.84484	6.59075	36.397	3.37886	8.93637	37.5082	49.4883	61.6056	7.28066	48.4408	1.18373	64.0537	10.3394	61.4317	7.34283	17.3526	7.74991	7.11668	2.17111	0.916643	32.8399	21.9007	22.6602	9.16896	73.7202	7.584	3.58605	1.32452	36.1626
67.847	8.27845	2.01682	43.4217	2.02999	35.7267	4.40912	17.0838	47.8542	0.0128184	2.74337	10.0782	20.697	13.6873	56.4361	1.75046	17.6014	14.3977	2.05754	24.0875	17.2941	4.22987	5.17634	38.3143	2.66623	7.00791	32.193	41.7024	62.66	5.80025	40.7262	0.897756	54.3786	8.30226	55.1018	8.93609	20.1409	6.1404	5.59544	9.19152	4.40907	26.6162	16.1645	32.3476	7.4556	79.1616	5.83514	3.432	1.08923	36.2094
67.947	7.59715	1.69602	36.9385	1.71218	36.2933	24.91	14.2624	46.1155	0.0106261	2.21164	8.15666	17.7688	15.3368	52.6984	1.3184	28.4803	13.2997	1.61115	23.2926	18.5147	3.04052	4.06491	35.7001	2.09348	15.13	27.3772	34.6811	58.4889	4.61283	34	0.680464	47.3691	6.65687	49.1924	52.0584	36.2655	4.85915	4.39259	9.39149	5.04559	21.488	11.7826	41.8933	6.06	71.8292	4.48785	3.01778	1.58218	33.2001
68.0469	6.68884	1.38001	37.7584	1.43446	33.6712	46.4609	11.7577	40.8498	0.00877024	1.7811	6.59364	14.7688	14.5395	47.3723	0.990597	29.5096	11.3309	1.26122	21.1332	16.6276	28.0932	3.19214	31.2733	1.6384	16.1508	23.1235	41.2497	52.9534	3.66409	42.2116	30.6878	45.8157	5.33374	43.8055	64.2955	37.6378	3.84211	3.44495	7.73368	29.8088	17.3054	16.9849	40.357	4.92448	60.4647	3.45075	2.53855	1.82493	33.5011
68.1468	5.76731	1.10049	35.0354	1.19711	29.6217	71.439	9.89773	34.7442	0.00731893	1.43343	5.32609	12.0384	12.8756	41.8888	0.743344	26.684	9.2278	0.987031	18.6564	14.0545	32.266	2.50677	26.4288	1.27952	13.9103	27.5612	42.2486	46.0469	2.90685	42.8797	48.2062	40.9583	4.2719	38.9556	98.4912	33.291	3.03585	2.69999	14.2659	42.741	13.9156	25.4362	35.6464	4.00118	52.3757	2.65286	2.08143	1.88178	30.8099
68.2467	4.91789	0.866244	30.923	0.997086	25.1644	84.7413	12.5071	28.9218	0.00621113	1.15318	4.29986	9.69349	11.0337	36.7666	0.557422	22.7016	7.30913	0.772284	16.2646	11.5917	43.5231	1.96855	33.5877	0.99799	10.9838	46.1884	40.0823	38.939	2.30388	39.9412	57.5774	35.5198	3.42076	48.0586	102.038	27.3572	2.39638	2.11531	20.3595	52.0961	11.1789	25.6144	30.4762	3.25075	45.2948	2.03929	1.68012	4.28333	27.2627
68.3466	4.16809	0.675717	26.5157	0.830008	20.8556	83.6893	12.8505	23.789	0.00529393	0.927604	3.46964	7.7441	9.29523	32.1614	0.417848	18.7137	5.68533	0.604224	20.1329	9.46011	40.6895	1.54587	38.2153	10.6242	8.30321	53.284	36.2938	32.2608	1.82465	39.3365	56.1724	49.9427	2.73875	49.1933	94.4646	21.5938	3.53991	1.65668	33.859	51.733	8.97475	22.4223	25.7119	2.641	38.9883	4.08605	1.34286	5.52846	23.7026
68.4466	3.52037	0.523863	22.3359	0.691141	16.9693	78.5905	12.0349	19.434	0.00452846	4.11374	6.62322	12.2438	19.7183	28.578	0.313068	15.1584	4.36837	0.472782	19.9051	7.68468	33.5331	1.21396	36.8361	13.3489	6.1272	74.5106	31.8464	26.3128	1.44456	52.7001	50.048	49.7422	2.19226	46.8352	81.1649	16.639	3.65741	1.2972	34.9094	46.4271	7.2024	18.2735	21.5713	2.14563	36.1296	4.31982	1.0666	6.0123	20.4355
68.5465	2.96734	0.404272	22.4927	0.575941	15.2304	70.4489	10.7029	15.8137	0.00380589	9.55977	7.30868	12.9055	21.8867	27.3522	0.234442	12.155	4.19254	0.36991	18.2223	27.1104	26.0085	0.953307	32.8646	13.0095	4.45824	81.25	37.5791	21.1992	1.14385	55.6909	42.3951	44.9386	1.75471	43.1114	66.9277	12.6281	3.34055	1.01544	33.3854	40.1266	5.77849	14.2664	18.0545	1.7432	30.7319	3.87199	0.843291	6.70779	24.0678
68.6464	3.60355	0.310894	24.7923	0.480241	20.3022	61.6833	16.1202	27.931	0.00328329	10.8092	6.90624	12.9292	20.6773	29.9294	0.175494	9.68874	3.64265	0.28942	16.1515	29.5415	19.5063	0.748607	28.0815	11.4764	3.21652	79.8453	39.702	17.7474	6.65331	52.8753	34.8012	39.138	1.40481	40.6778	53.8347	9.49011	2.87648	0.794892	37.4336	48.5596	4.63541	10.8277	15.0956	1.4163	25.0016	3.23389	0.664889	6.80163	27.0546
68.7463	5.72011	0.238529	23.8074	0.400101	21.2777	53.3354	20.7262	29.836	0.00279322	10.2523	6.09054	11.6486	31.4363	34.0794	0.131406	7.69541	3.90095	0.226465	14.1077	72.8287	14.3399	0.587863	23.3657	9.62893	2.30863	74.1818	38.3264	14.5962	22.3891	47.5364	27.9763	33.5752	1.12475	60.3842	42.6239	7.08537	2.39818	13.4498	38.9275	46.2901	3.71814	8.05741	12.616	1.15071	19.8257	2.60611	0.523368	8.90054	25.8725
68.8463	6.07531	0.182583	21.4078	0.332132	20.0716	45.8009	21.4378	30.369	0.00238732	9.02509	5.1801	9.94967	32.6395	33.7302	0.0984512	6.09908	3.56293	0.177217	12.238	117.247	10.4114	0.461634	19.1086	17.2081	1.65171	66.5948	35.0914	25.707	27.8536	41.581	22.1656	28.6173	9.19805	70.9901	37.9157	5.26671	1.96159	16.081	32.2337	40.9417	24.5878	5.91097	10.5418	0.934909	62.2854	5.59154	0.41114	9.73712	23.2831
68.9462	5.70465	0.139646	18.5608	0.801113	18.3705	40.9868	20.1474	27.5502	0.0021339	7.64891	4.31574	8.24536	30.0544	31.044	0.0737174	4.82763	3.01751	0.138695	10.5811	116.102	7.49939	0.362477	32.2052	18.4048	1.17935	58.4489	31.0296	35.711	28.0473	35.6192	17.3806	53.1882	12.1145	71.4441	42.7934	10.2105	1.58594	14.9984	34.8937	35.1791	50.3883	4.29058	8.80784	0.759471	109.131	5.97825	0.322781	17.1839	20.4018
69.0461	5.07795	5.50648	15.7433	0.946751	16.0229	35.8545	20.851	27.676	0.00190247	6.34768	22.5435	8.15177	36.2376	27.7346	0.0550684	3.81828	2.44871	0.108557	27.46	101.679	15.4753	0.284586	35.204	33.474	0.841055	57.1466	26.769	39.1344	25.7577	30.1068	20.8558	55.8863	11.7449	67.5063	40.2066	10.7487	1.27296	12.7923	32.1752	29.8669	55.9894	3.08951	7.35874	0.616777	114.13	5.38182	0.252934	20.8537	26.9211
69.146	4.40233	7.09736	13.1695	8.33282	13.5313	30.9867	24.3596	36.035	0.00171069	5.20391	27.9881	7.29882	37.1898	32.3105	8.89084	3.64642	1.93514	0.0849458	54.5132	85.0952	15.8084	0.223454	33.3617	35.9315	0.599327	52.9352	26.0555	58.1654	22.5	25.2243	20.3836	51.4134	10.2836	71.8517	34.8104	9.56227	1.01689	10.4769	25.5869	38.9167	52.8161	2.21111	9.07701	0.500669	118.657	4.50491	0.198074	22.0541	43.1126
69.2459	3.76393	6.97322	10.9168	10.99	11.1658	26.6021	33.6056	35.6791	0.00150872	18.2086	28.3443	6.21287	34.0834	34.8304	11.135	3.1838	1.5029	0.0664511	59.8609	69.8875	20.8717	0.17551	29.4965	50.9313	6.26594	56.2559	34.9902	63.791	38.9569	21.0089	18.1785	45.1	8.61156	72.6481	28.8328	7.88126	0.809715	8.40835	19.1655	43.8558	46.3777	1.57522	26.6298	14.2778	106.272	3.63504	0.155561	25.536	45.359
69.3459	3.19396	6.16239	65.3475	82.9644	9.05524	22.7532	35.9238	31.9877	0.00143081	21.644	79.9654	5.13762	29.7059	33.0772	11.9205	5.65313	3.86211	0.051957	56.9706	56.9298	19.3998	0.137536	25.0673	51.4857	7.08089	55.3706	37.7108	61.9387	43.3522	17.4274	15.4074	40.2132	7.05637	68.7889	23.258	6.23158	0.643265	14.758	13.9588	40.9788	58.2484	1.1184	29.1107	38.3441	88.8687	2.87481	0.119323	26.3925	42.3796
69.4458	2.69933	5.15974	89.1174	144.026	12.1827	22.8891	34.3226	27.3737	0.00144205	20.9027	127.528	4.1742	25.2482	29.9448	11.5757	5.97531	6.54907	0.0406833	57.257	47.3713	15.9471	0.108189	20.7854	55.6471	6.21605	67.0419	36.7957	56.2927	57.6995	20.31	12.6517	34.8363	5.71852	63.1505	18.45	4.80686	0.51003	15.0955	12.382	35.9756	57.4092	0.792019	26.7933	43.9785	71.6092	2.2476	0.0925489	31.3003	58.837
69.5457	2.27672	4.18824	92.6409	160.031	12.8123	21.1832	30.8844	22.8625	0.00138773	18.5578	135.284	3.35381	21.1758	26.5624	9.99807	5.44639	7.88684	4.22067	60.7159	43.4395	12.352	0.0849034	37.2906	51.3417	4.95186	69.1435	33.9145	49.0756	59.5148	31.4937	10.1719	30.5666	4.60781	57.0731	14.4768	3.65078	7.20738	13.3578	9.70498	30.8176	51.4741	0.559573	23.2753	41.8804	56.459	1.74553	0.0705106	37.6017	59.865
69.6456	3.26825	3.33521	86.6539	154.519	12.1077	18.8511	26.7916	18.8403	0.00117521	15.7991	125.798	2.6754	17.6317	29.8336	8.14943	4.65172	10.7669	5.20932	57.0779	37.011	9.25664	0.0668325	41.3704	44.098	6.19657	66.0099	30.1247	41.5777	56.8192	47.0564	8.05887	37.0656	4.45063	51.158	11.2766	2.74505	9.25754	11.1316	20.4792	26.1294	51.3073	0.394334	19.7663	36.9738	43.9219	1.35033	0.0532872	39.5748	55.2329
69.7456	5.68577	2.62346	76.8252	139.775	10.774	16.4403	22.6857	24.4067	0.00087713	13.1444	136.498	2.12407	14.6216	31.5239	26.8674	10.0964	21.7542	6.00612	66.085	30.6275	6.80152	0.0522927	39.457	36.4522	6.52606	60.2759	26.0728	34.4972	108.501	92.6787	6.3176	48.0093	10.1292	45.6545	8.74045	14.0982	9.17938	14.0927	19.6254	22.0571	46.2406	0.277236	16.6295	31.4517	33.8801	1.04233	0.0392323	38.8283	48.943
69.8455	6.16167	2.04693	66.052	125.041	9.22407	14.1821	18.8887	31.6378	0.000621408	10.7919	134.863	1.68107	12.0982	29.7271	30.6174	11.0647	23.8005	5.57879	73.7007	25.0317	4.93654	0.0410451	35.0057	29.4658	5.59423	53.5075	22.1372	28.1708	339.224	110.26	4.91374	55.6367	10.9375	40.6466	6.75183	16.5421	31.5343	25.374	15.8217	18.5841	39.6717	0.194681	13.9349	26.2287	25.9914	0.8037	0.0268771	36.4703	42.5799
69.9454	5.83085	1.58853	55.7323	123.7	7.68722	12.1598	15.5381	32.1283	0.00030148	8.7918	121.522	1.32766	9.99774	26.8332	32.2008	10.2265	21.9297	10.1626	70.5132	20.3469	3.55488	0.0321407	32.4984	23.4948	4.40745	46.604	18.5206	22.718	578.978	110.181	3.79956	52.7453	9.97467	36.1422	5.20342	15.3235	37.6296	26.0783	13.559	15.6449	33.1311	0.136689	11.6572	21.6322	19.8681	0.619392	0.0187839	33.2515	36.722
70.0453	5.20909	1.22829	46.466	113.277	18.4102	10.3898	12.6689	29.118	28.2917	8.57284	104.576	1.04705	8.2561	23.7713	28.7771	8.79323	18.6585	10.5914	63.6959	16.4987	2.54684	0.0251688	28.4106	18.5728	8.25407	40.0532	15.3147	18.1364	705.975	101.783	2.92518	46.8044	15.1113	32.1164	4.00342	12.8862	36.386	23.118	10.4843	13.166	27.2395	0.0959148	9.74467	17.7286	15.1514	0.477322	0.0112473	29.6689	31.5363
70.1452	4.61965	0.947605	38.4395	99.6001	22.4408	8.85957	10.2621	25.0533	37.6471	7.6479	87.7273	0.825053	6.81506	20.8831	23.88	7.29012	15.1833	9.49001	56.1214	13.3637	1.81855	0.0196932	23.9793	14.6007	16.3799	34.0934	12.5437	15.1151	705.493	90.1029	2.24464	41.3206	15.1675	30.1421	3.07637	14.0298	32.2296	19.281	7.75298	13.5144	22.1862	0.0671388	8.14337	14.4762	11.5362	0.367843	0.00608357	26.0419	27.0269
70.2452	9.44857	0.730032	42.1338	85.5464	22.7102	7.54586	16.0456	20.9858	37.8047	20.1823	80.3006	0.650028	11.2991	18.2761	19.0357	6.1986	12.0202	7.97415	48.8837	10.819	1.29571	0.0154333	19.7953	11.4367	16.3734	28.8154	10.1926	12.3865	726.142	77.7618	1.71843	35.6487	20.8587	27.5525	5.89072	12.6469	27.2839	15.618	12.0768	13.8463	17.9668	0.0469198	6.80427	11.7952	8.7741	0.283571	0.00202208	24.5165	23.1387
70.3451	10.5605	0.561717	112.389	72.4393	21.0261	6.42291	17.7063	17.3222	33.95	23.2393	82.2626	0.512194	17.9654	15.9666	14.817	5.1082	9.34637	6.49019	42.3491	16.8093	1.3798	0.0121402	16.1039	8.93715	13.7694	24.2252	10.5606	13.3919	856.671	66.0458	18.0302	30.4583	20.4533	24.8462	18.6432	29.0564	22.5064	12.4629	13.8147	12.5586	14.4983	0.0329366	5.68497	9.59876	6.66833	0.218491	-0.000598642	22.3891	19.7999
70.445	10.1107	0.43186	140.725	60.7983	18.4736	5.46543	17.9148	14.1798	28.752	29.5848	97.3992	0.40364	18.8524	13.9376	11.3633	4.137	7.17897	5.19338	36.5929	29.5364	8.77065	0.00957652	12.9705	6.97307	10.7492	29.9154	21.9795	12.9115	915.265	55.5135	23.6196	37.0884	17.9918	22.2453	21.9126	31.4672	18.2766	9.8663	11.7618	10.8995	11.6737	0.0234189	4.7496	7.80572	5.06509	0.168259	-0.00124834	26.856	16.9388
70.5449	9.08173	0.331708	142.1	50.7404	20.8647	4.65074	16.645	11.552	23.5098	29.2378	100.663	0.318114	17.4335	12.1614	8.63176	3.31695	5.46733	4.11679	31.5796	29.7007	9.92803	0.68071	10.3743	5.43492	8.07595	50.9454	26.9217	11.6853	904.696	46.3383	23.8309	35.6493	15.1006	19.8399	20.9072	28.3078	14.6971	7.77697	9.07051	9.29223	9.38663	0.0170934	8.57774	6.34504	3.84553	0.129457	-0.001387	31.5501	14.4894
70.6449	7.91077	0.254707	131.082	42.1925	22.8122	3.95834	24.1188	9.38499	18.7925	36.3384	92.5647	0.250756	20.3877	10.6095	6.51591	2.64376	12.1533	11.0024	27.2366	26.1457	8.80576	0.783567	8.25674	4.23299	5.93842	59.0313	27.9394	13.4224	822.967	38.4987	21.5983	31.7974	15.6149	17.6578	18.2416	23.4641	20.313	6.11553	6.69916	7.86221	7.54142	0.0130822	11.1403	5.15657	2.91846	6.93186	-0.00145584	32.8464	12.3934
70.7448	6.78243	0.195886	115.321	35.0018	30.1606	4.87822	26.0028	7.61208	14.7927	35.6324	105.012	0.197835	19.6204	9.25439	4.89842	2.09981	13.5221	12.1514	23.4838	21.9268	7.08526	0.707459	6.54825	3.29528	4.31174	59.7135	26.7065	24.9211	714.87	31.8833	18.4823	27.55	15.9154	16.1816	15.1762	18.6134	20.6042	4.8024	4.84528	8.29327	6.05588	0.0107887	10.7391	4.19021	2.2141	8.52755	-0.00117602	32.0199	10.6005
70.8447	5.76597	0.15078	98.6918	33.0556	31.5148	10.0948	24.9471	6.88837	11.5198	38.6727	100.315	0.156255	17.4931	11.2664	3.67236	1.66433	12.5441	11.1217	20.2453	18.0243	5.42504	1.32068	5.17995	2.56429	5.91617	56.4029	24.2997	29.0914	603.607	26.3464	15.2725	23.5823	14.2124	23.8308	12.275	14.3868	18.6625	3.76805	3.46735	7.59309	4.86156	0.00972287	12.1611	3.40467	1.67909	8.05286	-0.000531713	29.9474	17.7121
70.9446	4.87928	0.116177	83.0302	32.2969	29.6815	11.4617	22.5025	16.1529	8.90239	36.1076	88.949	0.123539	15.0411	19.7479	2.74828	1.3176	10.7107	9.4382	17.4521	14.6885	4.03813	6.16341	4.08964	1.99487	5.48867	51.1649	21.3941	35.5813	500.305	21.7376	12.3338	20.081	12.0112	25.743	9.75369	14.5396	23.0492	2.95489	2.46759	6.61363	3.9022	0.00950291	13.0016	2.76612	1.27276	17.3153	-4.71e-05	34.3965	18.801
71.0445	4.11843	4.15817	69.0931	41.768	31.5951	11.1416	19.5509	22.7014	6.84124	31.7358	87.1017	0.0977778	12.6929	21.2495	2.05446	1.04245	11.7602	7.72113	15.0438	11.9242	2.95472	6.73637	12.1488	1.55167	4.47986	63.1597	25.3579	36.3118	409.495	46.3298	9.80463	17.0607	9.88803	47.132	12.2121	12.7189	22.5578	2.31629	1.75098	12.9909	3.13189	0.00984167	13.6226	20.3253	0.964271	20.5723	0.000655438	35.4042	17.6231
71.1445	3.47126	6.66367	57.084	43.5988	30.0424	10.1524	16.5723	22.9733	8.61754	26.8741	94.5856	0.0774026	10.6039	20.1665	1.53479	0.824545	10.8516	6.19546	12.9675	9.66367	2.13882	5.99174	14.6908	1.20681	8.76928	68.9662	25.9315	33.9569	334.385	62.8529	18.5823	14.48	8.03292	54.2219	11.9142	10.3921	21.5848	1.81524	1.24051	13.6563	2.51358	0.0105662	12.3756	25.1831	0.730016	19.214	0.00106358	45.5275	15.7247
71.2444	11.827	6.95974	46.9373	40.9602	26.8332	22.4811	19.1717	20.7904	8.49485	36.7589	88.8141	0.0612113	8.80988	18.2509	1.14611	0.652192	9.23977	4.91855	11.1777	7.82583	1.53757	4.96515	14.5061	0.938332	8.7463	67.8171	24.5808	30.1563	278.263	65.8721	20.7225	12.284	6.48088	62.5233	14.7597	8.17553	36.8898	1.42222	10.2499	12.4899	2.01742	0.0114459	10.6974	24.6171	0.552186	17.4851	0.00140565	49.9516	13.7246
71.3443	14.1312	6.32148	38.47	36.5229	24.8552	25.8186	19.2369	17.8757	7.55994	45.9563	90.098	0.0482648	7.29689	16.1862	0.855675	0.515952	7.52206	3.88137	9.63495	6.33534	1.10038	3.99552	13.1048	0.729332	10.8717	67.238	22.2456	42.5671	261.969	62.2972	34.7307	39.1167	5.20935	62.4773	14.3483	6.28665	39.5317	1.11418	13.6807	10.8748	1.61929	0.0122477	9.06614	21.9927	0.41726	16.6628	0.00161771	50.181	27.2012
71.4442	13.8514	5.37154	31.4613	31.6297	29.6082	25.2044	17.7917	14.9682	6.36926	45.1461	83.59	0.0378672	6.03334	14.2256	0.638765	0.408281	5.95664	3.05233	8.30511	5.12787	0.785139	5.31282	11.2806	0.566744	17.8353	73.7674	19.5125	45.8852	232.866	66.2202	37.649	59.1806	4.17878	58.8432	12.6342	4.76479	36.6689	0.872908	12.1042	10.173	1.29969	0.0128242	7.62067	24.1763	0.314911	14.3173	0.00179763	47.8571	29.7965
71.5442	12.5748	4.39822	25.6909	26.9201	29.6747	23.0134	15.7024	12.3532	5.19121	51.6089	73.048	0.0294426	4.9837	12.4506	0.476841	0.323178	4.63248	2.39565	7.15888	4.15012	0.559137	4.97691	9.43067	0.440312	28.6581	72.7093	23.6053	44.1691	209.81	63.0449	35.2839	59.8826	3.34855	63.4305	10.5662	3.57727	38.0754	0.683939	16.6148	8.93445	1.04307	0.0129572	6.3833	22.6662	0.237274	14.3162	0.00192306	46.3807	28.2437
71.6441	14.2162	3.52138	21.6258	22.667	27.329	20.3428	13.4514	10.1119	4.1409	49.1482	82.1173	0.0225417	4.11452	10.8761	0.355934	0.255891	3.55857	1.87817	6.17093	3.35851	0.397766	4.20627	7.73722	0.341959	27.5621	68.0695	24.3637	39.9341	181.213	56.7646	30.7689	54.3972	2.68208	61.7336	8.57465	11.5262	34.847	0.535941	14.792	7.65461	0.83701	0.0125982	7.92662	19.8641	0.178402	13.7701	0.00198424	43.2096	25.3223
71.744	13.6677	2.7794	31.3925	18.9565	23.9327	17.6804	16.5334	8.23846	3.2551	43.3477	93.8191	0.0169331	3.39592	9.49212	0.265627	0.202659	2.71025	1.47151	5.31939	17.7719	6.88259	3.41358	6.26864	0.265352	22.8318	80.645	23.2169	34.6935	152.449	49.4973	25.7263	47.4787	2.1482	57.4325	6.82911	13.023	30.0231	0.420164	23.2691	21.3017	0.671564	0.0118369	7.55685	16.8321	0.133714	17.5226	0.00200373	39.1672	24.4042
71.8439	12.3004	2.1732	33.2685	15.7845	31.7188	24.7735	27.1889	6.69374	2.53266	45.4518	89.8696	0.0124879	8.84875	8.28087	0.198147	0.160512	7.74236	1.1525	4.58537	19.8885	8.02206	2.7217	5.03508	0.205784	19.055	82.3905	23.7539	29.3197	126.048	45.2237	20.9385	40.7664	14.6576	52.2602	5.37318	11.9025	25.0215	0.329421	34.2526	26.4328	6.32507	0.010908	7.72375	16.4819	0.0998919	16.7174	0.00197018	34.7952	22.0329
71.9438	10.7248	1.68869	31.397	13.1059	35.0448	25.7825	30.4259	5.42986	1.956	41.8455	79.9777	0.00909676	10.485	7.22276	1.2649	0.127111	8.93283	4.45122	3.95264	18.0991	7.18419	2.15267	4.01982	0.159577	14.8201	78.2515	22.5232	43.0188	102.995	39.778	16.7331	34.7593	17.3079	47.0128	4.19363	17.3065	20.4466	0.258153	30.945	25.3647	21.5093	0.0101677	6.96105	14.7353	0.07424	14.3707	0.00188843	30.4381	23.4302
72.0438	9.19967	1.30664	27.9731	29.3242	33.9388	24.2132	39.1306	4.40038	1.50249	36.3008	88.9215	0.00665875	10.1351	6.29918	1.51193	0.10062	8.40479	5.09884	3.40723	15.3765	5.80677	1.97727	3.19569	0.123756	13.5944	71.8773	43.4731	46.9816	84.4914	57.8405	13.2013	29.5478	16.2572	42.0372	3.25518	17.1006	16.5062	11.9392	24.4235	22.4885	29.3667	0.906945	9.99869	12.6152	0.0547534	11.7578	0.00172175	34.5195	21.9767
72.1437	7.82281	1.00795	28.4168	34.2838	30.6451	21.7048	40.4753	3.56412	1.1496	35.4616	84.2842	0.00497314	9.05429	5.49345	1.4168	0.079608	7.2289	4.72577	2.93702	12.7094	4.45718	1.65886	2.53288	0.0959232	11.0702	64.0535	52.3393	45.523	104.998	61.9654	10.3185	25.7208	14.0492	47.4207	2.51728	14.8138	13.4498	20.1642	18.232	23.1858	29.7063	1.15541	20.7991	36.9555	0.040009	13.6252	0.00151946	35.2987	19.6149
72.2436	6.62039	0.775836	31.599	33.7906	44.3678	19.0029	38.038	2.88575	5.12091	31.6523	74.4473	0.00381008	7.79317	4.79105	1.20352	0.0629525	23.066	4.03341	2.53158	10.3822	3.32254	1.34198	2.00339	3.81352	22.2834	55.9377	60.0797	55.5839	110.266	59.2079	8.01037	22.0602	11.6927	46.9929	1.9416	12.0408	20.6517	29.8137	28.741	21.0737	26.9504	1.10956	30.6541	42.8315	0.0290534	22.1248	0.0012948	34.0385	17.5885
72.3435	5.58806	0.596402	30.4611	30.8865	49.072	16.4293	33.8975	19.0614	6.31464	27.024	69.2415	4.60951	6.58029	4.44017	12.8997	20.7299	26.961	5.20422	2.47852	9.08793	2.43335	1.06837	1.58152	6.91537	22.3253	48.1652	64.1875	56.6846	111.935	64.0449	6.18756	18.801	9.55294	44.0904	1.49487	9.44358	21.5636	30.9257	26.311	18.3055	23.2018	9.46239	30.3941	40.9389	0.0211146	22.4623	0.00105128	31.6043	31.5368
72.4434	4.7098	0.45808	37.472	27.1295	47.5521	14.1062	29.2237	23.4198	6.17789	22.5201	66.2166	14.677	5.49921	17.2843	18.8456	26.3235	25.4915	5.00492	2.25987	18.2863	1.76257	0.844314	1.24698	7.41819	18.7908	54.1922	66.1777	52.9879	103.216	61.4655	13.3924	19.4333	9.16823	40.2915	1.14956	7.24847	23.1951	27.5091	22.9795	15.6124	19.4143	11.6371	35.0659	42.111	0.0154612	20.9387	2.57437	28.5781	63.3719
72.5434	12.4796	0.351726	37.596	23.2874	42.9563	12.065	24.642	26.0405	5.47723	18.952	82.2858	17.4263	25.2908	20.5165	18.7476	42.5012	28.9901	9.671	25.1372	18.776	1.26767	0.664922	0.982264	6.8233	17.2769	54.0729	63.0234	47.0459	90.3757	55.5866	15.3306	47.4979	7.99488	59.6939	2.44015	5.48903	21.5469	22.9795	17.9029	13.2128	15.9798	11.0343	39.1786	50.5202	0.0114656	24.7972	4.8365	25.3416	69.5763
72.6433	18.7091	0.270071	34.5741	22.4816	37.1488	10.2967	20.458	24.4607	4.60424	26.076	81.2268	19.3668	30.5426	20.1015	22.0184	53.6723	33.0843	14.8229	31.3453	16.6419	0.90758	0.522794	0.77337	5.85156	14.0476	61.3241	62.5701	40.3708	84.7218	48.599	14.7059	51.8428	17.6023	100.005	11.0314	10.3168	41.6786	18.6289	13.2853	11.1448	13.0238	9.38398	36.2926	53.307	14.0809	23.1351	5.27515	22.1367	66.0025
72.7432	34.5042	0.207347	38.4068	20.3339	36.8188	8.7767	20.1747	29.48	3.747	26.3807	73.1627	18.2456	29.7111	22.7533	28.9368	73.0486	51.0299	15.9504	45.7093	13.9941	2.44372	0.900133	0.608813	4.83291	10.7834	84.2352	58.2863	33.8134	89.8994	41.619	12.9866	51.5245	33.2506	119.167	13.3981	21.0028	79.6862	14.8725	9.63155	9.38688	10.5507	7.52015	31.6035	49.1883	17.8076	19.6902	8.51506	19.108	59.1949
72.8431	38.0361	0.159146	39.6626	38.3024	33.6947	7.47596	18.4822	63.18	2.98568	46.1307	62.9517	15.9544	26.6172	26.1088	27.9469	86.5828	52.605	14.4634	63.9689	11.5163	2.5898	2.14828	0.47921	3.90489	25.8055	91.275	52.1461	35.6768	84.693	35.1723	10.9426	49.4705	34.8723	120.513	12.9351	51.0402	87.4388	11.7778	6.90093	7.9013	12.3838	5.80758	26.8652	42.7807	17.1197	16.0275	8.98102	20.3856	51.7881
72.9431	36.2289	0.122106	36.9874	45.216	29.386	6.36554	16.2153	75.3349	2.34508	68.028	52.9754	13.4023	28.219	25.3129	24.0777	124.729	47.2557	12.2213	77.0499	16.4846	2.2445	2.22033	0.376801	9.61035	27.3966	89.4143	45.3674	40.9345	76.5309	29.4658	8.95185	44.1067	31.4729	114.121	18.8594	78.2381	91.1335	9.28651	14.3648	27.44	11.924	4.37464	22.611	48.128	14.8185	12.7372	8.25543	20.1593	44.7838
73.043	41.4503	0.0939897	44.5706	57.1282	24.8146	5.41933	13.8362	72.533	1.82334	75.3797	43.8685	10.9957	28.7436	23.1083	19.5985	125.628	39.6635	9.97601	98.4388	15.9474	5.76854	1.94108	16.5879	10.8696	23.5512	82.9202	38.6699	40.6126	66.2161	24.5409	20.0332	38.2077	27.5568	104.77	33.6112	263.515	83.5407	7.30489	20.5582	38.0034	17.7514	3.2377	18.9504	46.3676	12.1714	9.98583	7.11262	19.0328	47.3943
73.1429	40.0229	0.0719842	44.3727	57.945	30.6272	4.61341	14.7425	70.609	1.40746	70.9468	35.9774	16.7413	26.2616	20.9385	26.3391	112.275	32.013	17.4237	98.2166	13.8542	6.07859	1.59756	49.5585	10.2078	18.5798	77.4297	35.5543	37.3798	55.7694	20.3577	23.069	51.2882	23.0781	94.6876	36.0971	326.715	76.3792	16.8783	18.4665	73.5445	31.3672	2.36568	15.8537	41.1546	11.866	7.76708	11.5275	17.4162	44.3762
73.2428	36.0899	0.0544881	40.6464	53.7114	31.1554	15.2654	18.7299	62.832	1.08072	62.2185	31.7105	21.7036	29.7944	18.5805	25.6058	94.9628	25.2109	18.0126	90.2383	14.1981	6.39758	1.28178	59.973	8.84519	14.0387	72.0954	31.5289	36.1535	54.9724	34.7681	22.1821	50.5354	18.9138	95.1228	33.2409	308.252	65.7712	21.3712	14.5433	82.8036	33.8578	1.71199	13.2529	35.1053	10.3365	6.01301	13.7324	15.5818	51.0713
73.3427	31.4984	4.31403	59.796	47.5446	39.913	35.5529	19.283	53.5656	0.82651	52.6208	26.9676	25.0134	28.3714	16.3345	32.0288	78.0325	19.5341	16.0896	80.1115	24.4596	16.2148	1.01672	59.2352	7.34767	10.3566	70.7744	29.7171	41.0916	49.9344	38.9216	19.6138	46.8419	15.3306	89.8065	28.482	261.494	54.7992	20.2701	13.393	77.3513	31.5738	1.23011	11.075	29.3209	8.519	4.64206	17.159	13.7054	49.2214
73.4427	31.5665	5.5808	63.6176	40.9987	41.2086	41.1543	18.0765	44.6458	0.630149	43.6138	22.4709	23.9016	25.175	14.2989	30.4636	63.093	14.9683	13.4999	70.0261	24.5136	17.0565	9.38541	53.5187	5.95685	7.53428	65.7146	26.7943	43.5133	43.3387	52.4448	16.5383	41.2106	12.3541	82.3248	23.4481	210.147	44.7751	17.4118	10.6456	67.9011	27.5672	0.878987	9.25375	24.2045	6.8072	3.57765	54.9804	14.9186	44.4392
73.5426	28.9359	8.53874	86.0534	34.8025	38.5671	40.2904	16.0827	36.748	0.479455	35.7259	18.4977	21.0497	21.5949	18.3809	34.0866	50.5383	11.381	10.9793	60.7664	30.0198	14.7415	14.1473	52.2702	4.75836	5.43518	58.9717	23.4417	216.983	36.5735	95.5026	19.2333	35.5033	9.92513	104.755	18.8422	163.708	36.147	14.3098	7.97228	58.1643	23.2492	0.625566	7.73149	19.8479	16.5923	2.75454	64.9592	14.9216	38.9972
73.6425	33.9852	27.156	94.3012	29.2558	34.1152	36.8328	13.8474	49.1814	0.364073	29.0596	15.1141	17.7541	18.2017	31.2732	31.2014	40.2583	8.60587	8.78187	69.2599	27.9987	13.9945	36.742	46.9556	3.76601	18.1158	51.7454	20.0662	324.062	30.3031	108.921	22.2602	30.3158	15.5348	110.387	14.9091	125.113	28.9603	11.5057	5.80576	49.3165	31.1828	0.443446	6.45941	16.2127	27.0276	2.11946	62.4365	14.1912	33.7717
73.7424	34.5314	31.7936	117.423	27.1436	29.0907	32.5764	11.7158	49.4039	4.50799	23.5366	12.2924	14.6019	15.1973	33.4596	26.2057	31.9633	6.48172	6.95969	66.7451	34.5847	11.61	38.3351	60.4098	54.3894	19.2889	51.0861	35.8757	514.356	24.7964	137.289	22.1918	25.7873	21.2886	106.422	11.6777	94.4499	23.0895	9.14612	5.59118	42.6467	31.3767	0.312993	5.39649	13.2133	27.8176	1.63014	55.0163	13.0524	29.0612
73.8424	45.4859	62.8009	118.331	24.3144	28.7999	28.319	9.74762	47.6078	5.84043	19.0137	9.96835	11.8243	12.6227	31.6916	21.0331	25.3268	4.86779	5.48696	65.3312	32.3278	9.0362	33.6132	61.0076	76.699	21.4583	47.5902	42.3721	609.412	30.7503	140.244	20.9649	21.8989	20.8561	98.5608	9.08429	70.7287	18.3508	7.22633	15.8742	36.3045	28.3986	26.8317	9.92802	13.2411	24.8101	1.25343	46.3345	11.7221	24.9304
73.9423	56.0138	68.6107	109.047	21.1121	26.3395	24.3881	8.0139	42.1698	5.8131	15.3354	8.06838	9.48065	10.4536	28.6588	16.4396	20.0438	3.6481	4.31298	59.5684	27.7408	6.7908	27.6959	55.734	86.1602	18.7415	42.7962	48.0568	613.448	33.8797	130.995	18.3618	18.5836	18.3394	91.6941	7.03391	52.6798	14.5545	5.69076	17.2628	30.7001	30.494	38.8158	10.2471	25.0588	20.7025	0.963572	38.0197	12.1776	21.3544
74.0422	55.456	63.5006	115.803	17.9968	22.962	20.8928	6.53127	39.721	5.19789	12.3565	6.5222	14.3126	41.8553	62.4036	21.3569	15.8512	2.72994	3.63542	59.8449	24.0088	4.99832	37.2892	113.973	80.7046	14.895	37.6048	53.5158	569.293	37.3732	116.696	15.3935	15.7649	15.3896	93.8424	5.42868	39.0938	11.528	4.4734	14.4883	61.1455	30.5939	38.7177	45.1163	27.217	16.6612	0.740667	60.3702	28.8145	18.2778
74.1421	50.5672	54.4901	109.389	15.168	20.4227	17.8446	5.28847	78.2801	4.39104	9.95043	5.26762	14.9064	60.4652	69.6049	20.5532	12.5298	2.04073	9.78295	55.1317	31.2961	3.63177	35.0323	129.966	69.8449	11.2989	32.5209	59.465	503.116	35.8362	101.102	12.5512	13.3716	21.0549	89.3367	4.18016	31.9001	9.12258	12.4372	33.3131	79.1419	27.6538	37.5138	80.7234	25.4005	13.1261	15.6673	65.9109	37.4819	15.6389
74.242	44.3796	44.87	97.5018	12.6927	17.4797	15.2152	9.99377	154.636	3.58468	8.01006	4.25131	33.2238	61.9783	66.8662	84.3767	9.90167	1.52428	10.8134	49.0027	29.6447	2.61723	34.0919	125.392	66.7004	8.3544	27.8073	58.9557	430.345	32.0754	86.0808	10.0437	29.0354	20.6184	82.2303	3.21341	30.3002	7.21432	13.6058	48.4987	76.7568	23.7616	61.8134	100.025	33.1039	10.2061	19.1127	61.4609	40.8944	13.3788
74.342	38.2	36.0507	84.0972	10.5727	21.9671	12.9644	14.1219	215.909	2.86228	9.29546	3.42921	40.8585	56.7735	60.8179	173.293	7.82346	1.13779	9.89989	42.8573	25.5616	1.87609	29.208	111.928	71.2042	6.08599	30.2667	74.841	359.595	33.21	91.7749	12.534	32.8677	18.1273	74.4166	20.1262	29.0616	5.70245	12.3323	43.7178	68.3141	88.8875	63.7674	95.3066	42.3481	7.87002	20.9807	53.3455	40.9552	14.6546
74.4419	32.5437	28.5197	71.0998	8.78051	22.5095	11.0248	15.0997	218.104	2.25133	8.90086	2.76457	45.0785	50.9108	76.0057	185.395	6.18081	1.15501	8.40237	37.2004	21.2577	1.34022	23.8393	95.6654	65.3644	4.39399	29.7162	98.4261	295.246	30.9225	88.5362	15.0496	30.9471	15.2106	66.7514	30.1563	29.6151	8.3837	11.7968	34.4757	58.8473	108.93	56.4301	83.8536	41.8153	6.03653	24.4828	44.5479	38.982	13.8912
74.5418	27.5703	22.336	59.3531	7.2779	20.9815	9.37917	14.4274	290.925	1.75227	7.87077	2.2279	42.3442	51.4028	89.4745	169.882	4.88283	3.26691	6.87429	32.1739	22.1583	14.488	19.056	79.6134	55.9981	3.61258	27.5926	116.719	239.118	42.7335	80.2918	14.7123	44.2522	15.5814	59.5936	31.0606	25.9971	8.65383	10.1689	25.726	50.0147	106.481	49.8031	114.845	37.5247	4.61497	22.7313	36.3678	35.8999	12.4549
74.6417	23.2851	51.8482	49.1384	6.02465	18.5123	7.97524	12.9811	290.115	1.35353	7.68136	3.5205	36.9716	53.8893	87.4442	162.295	15.0709	3.76437	5.51624	39.916	19.7349	16.7169	15.0895	65.1156	60.6336	2.78883	24.7588	119.389	191.55	56.1833	70.3136	13.1222	44.2409	22.2327	70.8405	28.092	21.2794	7.89896	49.9143	18.702	42.2648	95.1094	74.8826	112.085	32.1888	3.85578	19.3041	29.2782	32.2701	10.8955
74.7417	19.6325	83.4072	40.4582	4.98298	15.7576	6.77579	11.257	274.882	1.03975	11.0926	3.72515	31.0309	49.8143	85.9495	139.126	17.2994	3.53994	4.37953	48.5281	16.6266	33.6182	15.7246	52.6389	55.9822	2.08247	21.7186	113.187	152.073	58.2572	60.2752	11.1228	43.0232	22.0023	71.5793	23.8404	16.7579	6.79578	57.2383	25.566	35.6275	81.2105	85.8682	99.4555	26.9666	3.10619	34.2426	23.3628	39.272	15.552
74.8416	20.2801	87.1973	33.1879	4.11906	13.0776	5.76098	23.725	279.872	0.795357	11.3751	3.45946	25.4456	49.1474	78.8918	112.936	16.2603	3.04372	3.45619	61.4193	13.6937	34.1985	13.7824	42.2101	76.8755	1.5258	23.5874	102.445	126.645	54.2837	80.9629	9.13412	56.6146	19.4248	67.7563	19.5151	12.8941	5.65893	52.6961	35.1784	30.0003	67.6362	80.7446	85.1843	22.2986	2.44879	35.4068	18.536	41.5876	15.9348
74.9415	18.8286	79.2376	43.6214	3.40366	10.6511	4.8907	28.1295	276.243	0.60641	10.3745	3.02369	20.5668	44.3016	70.4013	88.8729	14.0928	2.49204	2.71819	61.1175	16.2061	29.1831	11.4797	33.6555	77.0083	10.1889	30.0557	92.735	113.109	47.8173	84.571	7.34448	55.5153	16.3303	84.3941	15.6248	12.954	4.62186	44.6969	31.3361	25.25	55.5166	88.8547	84.314	18.3024	1.90481	31.4694	14.6514	40.9498	14.7416
75.0414	25.3417	81.93	46.9118	2.81178	8.55003	4.15263	28.1652	247.687	0.461224	22.0259	12.5716	16.4708	38.3007	62.049	87.8971	11.7327	1.98032	2.13348	56.094	14.9795	23.0438	12.7878	26.7265	68.7896	11.3379	31.6633	95.4201	97.4544	40.7334	109.674	13.041	49.877	13.4088	106.654	12.3329	18.2822	3.73021	36.5093	24.6005	21.2476	45.1703	87.4311	117.263	14.9579	1.46937	26.1801	11.5523	38.5537	13.0787
75.1413	35.5211	81.5338	44.5665	2.32229	9.88028	3.5278	36.5157	211.97	7.23575	24.5447	131.979	13.1114	32.4154	54.3801	79.4435	9.5569	1.54343	1.67261	49.7762	12.8007	17.4608	11.4383	30.638	58.0997	9.90327	30.5785	90.7655	88.5743	33.962	113.184	15.705	43.3417	10.8788	110.057	9.64298	17.9223	2.98815	29.2621	18.3195	17.878	96.7994	75.7112	114.838	19.2546	14.4144	21.0549	9.0938	35.2094	16.0245
75.2413	36.5509	72.4821	39.8462	1.91749	15.6041	2.99286	37.8815	177.041	9.42804	23.1516	280.875	10.3958	27.1242	47.5353	66.3007	7.86502	1.18733	1.31032	43.5008	10.606	16.8671	9.49935	40.7398	47.5657	8.0057	45.8243	82.3244	83.9991	27.9116	106.251	15.3711	37.1455	8.77126	105.155	7.49168	15.4722	2.38233	23.2217	13.3043	15.0421	133.982	61.3183	102.02	19.049	17.6695	16.6195	7.15076	31.4547	37.1927
75.3412	33.8806	60.8837	34.4308	1.58266	19.6533	2.53638	35.6528	153.125	9.40208	20.3251	316.272	8.22068	22.5556	68.5048	53.0197	9.21441	0.905137	1.02597	37.7455	8.67289	15.4528	7.65147	41.608	38.2259	8.68862	63.8172	72.3188	78.2209	22.7121	134.971	13.7188	54.7337	15.1373	96.964	5.79482	12.5534	1.89346	18.3305	9.54091	16.0314	136.074	47.6782	87.422	17.1094	16.8164	12.978	5.61885	27.6355	61.1509
75.4411	29.9738	49.5099	29.1433	1.30545	20.1564	2.14607	31.7997	133.839	8.41516	17.2	301.259	11.2212	18.6915	71.5679	47.2225	8.72282	0.68549	0.803024	32.6402	19.166	12.6208	6.07995	38.2203	30.3693	7.526	69.4849	100.38	69.28	18.352	148.545	11.6334	78.4842	15.6144	87.8329	4.46856	9.83569	1.50202	14.4278	12.1544	42.9347	156.324	36.675	73.825	14.6836	14.4874	11.9997	4.41302	23.9649	64.6952
75.541	37.3944	39.4679	28.1945	1.07582	18.7972	1.81729	37.9624	141.591	7.1134	14.2613	266.744	11.3569	15.459	135.723	48.1685	7.58532	0.51668	0.628273	28.1794	27.4232	11.7976	4.80122	33.2153	44.1114	5.95848	68.2303	143.361	59.3496	14.7548	154.417	9.55664	78.5113	15.0708	78.8263	3.43827	25.8222	1.18993	17.9723	10.6378	46.9369	205.382	27.5474	61.9605	12.3049	11.8688	10.1712	3.46488	20.5645	60.5685
75.641	37.1771	45.2808	25.6288	0.884445	16.5902	1.53861	38.127	229.542	5.81007	19.2886	227.378	10.2797	12.7711	166.733	42.5022	6.32637	0.388151	0.491318	24.3091	26.5274	9.72203	3.78049	27.933	44.8919	4.5107	63.3611	158.059	56.0085	11.8195	145.469	7.68658	71.0365	13.1727	70.3942	19.8506	128.075	0.941635	21.3953	8.29459	43.4616	208.754	20.3423	51.8666	10.1767	9.45081	22.3269	2.7199	17.4948	54.0153
75.7409	33.9618	42.7163	22.361	0.72304	15.3734	1.29107	35.2804	278.232	4.64129	19.4169	189.697	8.80223	10.5441	165.042	39.7614	5.1585	0.290833	0.384061	20.9626	23.045	7.5402	2.97274	23.0054	40.582	3.33131	56.8633	156.061	50.0254	9.44305	130.215	10.5603	61.9037	11.0229	62.6968	24.5037	305.466	0.744094	19.9291	6.15749	38.0248	189.788	14.8334	43.3681	22.0141	7.3976	23.9554	2.13484	14.7763	47.1333
75.8408	29.8334	37.0117	25.7263	0.592624	13.5142	1.08094	31.1469	269.352	3.65231	17.5667	156.253	7.30486	8.70285	151.907	33.7453	4.15249	0.217359	0.300076	18.0736	19.2233	5.655	2.33607	18.6859	34.4922	2.42514	56.0937	144.893	75.5948	7.52959	113.147	37.7394	53.1164	9.02977	55.7606	23.7914	332.644	0.587206	16.9887	11.4607	32.5279	163.57	24.6606	94.7455	64.0021	5.72897	24.695	1.67547	12.4039	40.7077
75.9407	25.6921	30.6473	25.151	0.477777	11.4739	0.906277	26.6875	239.089	2.84415	15.1038	127.707	7.40978	7.18229	148.588	41.3344	3.31763	22.9099	0.234298	15.5817	50.618	19.2672	1.8352	15.034	28.3416	1.75023	52.2307	129.339	83.3442	5.9951	96.5188	51.6096	45.2768	7.31722	49.5527	20.9359	299.881	0.462285	19.1235	10.7888	27.5643	180.802	25.4935	100.239	74.1144	4.40672	21.9228	1.31486	12.1606	48.7461
76.0406	21.8946	24.7072	22.8277	0.385786	9.5036	0.763018	22.4079	203.569	2.19855	12.6363	103.873	6.71344	5.92732	136.128	39.0456	11.3731	43.2612	0.18284	13.4331	53.7214	23.0131	1.44152	12.0157	22.8269	1.25647	46.9555	112.343	81.1337	4.7682	81.3601	69.25	38.4846	5.89605	44.017	23.0568	248.833	3.78804	17.5002	13.0112	23.2639	170.206	22.5807	91.3407	70.8184	3.37484	18.2275	1.0318	11.4159	47.576
76.1406	18.5525	36.3723	22.6202	0.31286	59.6562	0.643382	18.5469	169.553	1.69055	10.4086	96.3881	5.75073	4.89168	121.378	37.1413	13.1944	46.7132	0.142585	11.5809	48.1173	20.7703	1.13224	10.3484	18.1601	0.899045	41.2512	95.6405	73.8499	26.334	68.0437	70.4306	32.6707	7.70642	39.0902	30.6991	197.51	4.78322	46.1617	11.2341	19.6001	149.306	18.5234	79.047	62.6194	2.57726	14.6547	0.809648	10.4036	43.177
76.2405	15.6717	37.2146	22.4174	0.253509	81.1686	0.543572	15.1918	139.507	1.29493	8.49562	90.1095	4.77224	4.03628	106.939	39.5419	12.4483	42.8091	0.111049	9.98403	40.629	17.6039	15.3818	15.3354	14.3353	0.641992	128.583	80.1772	67.6407	35.8736	56.6056	64.0785	27.7197	10.0521	34.7101	77.7036	152.715	4.71381	228.557	8.7126	16.501	126.246	52.9237	67.0252	53.3105	1.96462	11.5657	8.11039	9.27856	41.5452
76.3404	13.2155	33.5004	29.8923	0.205156	85.7074	0.456126	12.3472	113.99	0.989182	6.89666	79.044	3.88468	3.32907	96.8803	35.5096	12.1687	36.3194	0.0863858	8.60746	33.4945	13.853	17.44	16.1975	11.2594	0.457854	167.263	66.4008	59.2719	37.2938	46.92	54.9527	23.513	11.2055	30.8186	248.269	116.158	4.21073	335.971	6.45178	13.8875	104.552	154.094	56.3508	44.4779	1.49588	9.03107	10.2923	8.14027	37.4834
76.4403	11.1336	28.3312	30.8466	0.167294	81.1618	0.383813	18.8057	92.7656	0.754182	5.58097	68.7704	3.12389	4.5455	102.595	29.5392	10.736	29.5047	0.0671221	7.42095	27.3296	10.4765	15.6792	15.1149	8.81462	0.326272	177.605	54.4518	55.4958	34.7938	42.5827	45.469	25.4004	10.332	27.3624	482.569	87.4199	18.7408	331.103	6.67331	11.6863	85.5273	175.394	47.2056	36.6934	1.13809	8.4167	10.1487	7.04982	48.209
76.5403	9.37468	23.1316	28.7528	0.136698	72.314	0.32572	24.1454	75.3161	0.574411	8.20136	79.2045	4.16886	5.54701	103.446	23.5794	16.405	23.3332	0.0521385	6.39783	30.725	7.7408	23.0458	13.251	6.8858	0.232342	172.191	44.2903	99.5968	30.6716	37.3072	79.9806	23.5765	8.85853	24.2934	545.341	65.3311	22.8757	288.849	7.4325	9.83348	69.4442	161.658	39.4834	30.0773	0.865334	7.16037	9.05242	6.04195	53.7891
76.6402	7.89109	18.4866	27.7439	0.11253	61.9663	0.27624	27.5019	61.0646	0.437271	8.45095	77.8842	5.93025	5.41413	96.1306	30.4405	20.2716	18.1303	0.0404833	5.51624	68.4751	5.63815	24.0678	15.0736	5.37125	0.16531	158.705	64.2564	129.073	26.14	31.9894	87.7154	20.7533	7.34624	21.8669	512.62	48.594	22.2946	239.128	6.28104	8.27433	56.1262	135.495	49.8609	24.5626	0.657517	5.82751	7.67537	5.13364	51.3094
76.7401	6.64096	43.8386	25.0103	0.0925616	51.6786	0.235466	33.8597	49.4695	0.3328	7.72406	86.6678	6.07667	4.85605	116.246	29.2411	19.5312	13.92	0.0313886	4.75595	73.3705	4.06949	31.5719	23.9297	4.1859	0.117501	141.741	71.2341	179.571	21.8013	27.0552	82.6273	24.8106	5.99194	39.457	443.916	36.0294	19.8205	192.981	4.82911	6.96239	45.2323	107.638	106.588	20.0154	14.3474	21.3864	6.32334	4.33031	46.1253
76.84	7.85871	53.6092	21.7157	0.0769181	42.2472	0.20189	34.4361	46.5193	0.253234	6.67605	82.1738	5.53233	4.18573	114.534	32.3182	17.121	10.5986	0.0243426	4.10015	72.014	7.69733	29.4814	25.7626	3.26018	0.0833968	123.967	70.5307	341.444	17.9208	28.3141	72.258	25.9307	4.8465	44.7396	367.72	26.6555	26.6894	164.974	3.56143	5.85853	49.0799	82.6466	112.445	19.1986	17.896	24.3558	5.11981	3.63039	40.3974
76.9399	7.67791	69.5925	18.4351	0.064046	34.0121	0.174363	32.0784	40.7442	0.192673	5.60168	72.5935	4.75284	3.53497	113.668	29.4473	14.3391	8.02218	16.9299	3.53488	62.8772	14.3387	24.8871	24.251	2.53793	0.0590584	106.854	65.5958	512.528	14.5839	38.3458	60.5225	23.8134	3.9038	44.4235	296.624	19.691	26.8594	136.727	2.57395	4.92972	66.7897	61.9995	113.185	43.4642	17.1282	22.4281	4.10041	13.777	57.6328
77.0399	6.95997	68.529	31.6213	0.0533614	27.0518	0.15161	32.8511	36.4781	0.146655	6.69801	61.8025	3.95236	2.95317	104.727	24.6765	11.719	6.04631	41.9636	3.04747	52.5579	21.3548	20.1869	33.3099	1.97473	0.041676	91.1481	58.6228	696.923	11.7841	40.1643	87.7871	20.8747	3.13753	42.5962	235.289	14.5313	24.2404	110.403	1.84123	4.14816	67.4969	45.7421	132.06	93.1679	39.1443	18.9746	5.78955	19.3155	59.0426
77.1398	6.09033	60.6221	35.0356	0.0441345	21.304	0.132739	30.7131	31.1944	0.111647	6.48153	61.5577	3.22279	2.45339	93.6083	19.7806	9.44571	4.54296	53.459	2.62697	43.1424	20.4683	16.0916	34.3815	1.53604	0.0293078	102.155	72.2073	766.235	9.47307	37.9731	91.4933	17.9568	2.51975	39.346	184.594	10.7159	20.7298	113.613	1.31002	12.1297	61.209	33.3329	158.595	103.439	42.9385	15.397	21.1785	21.7236	54.6173
77.2397	5.23396	50.7835	43.2634	6.10917	16.6397	0.117197	37.7029	26.0435	0.0849208	16.6427	55.6756	2.59576	2.03318	82.5631	27.1425	9.86141	3.40557	51.2224	13.4787	35.1352	17.0502	12.7259	31.742	14.7747	0.0205412	116.993	82.4935	771.252	7.58674	34.0576	84.2205	34.4963	2.02282	38.512	143.755	14.1061	17.2022	100.765	0.929421	13.378	52.6839	38.5378	184.019	97.3427	39.2846	14.0267	34.8488	22.1163	48.4538
77.3396	19.1247	41.2292	43.4648	8.34907	12.9065	0.104536	38.3	21.4568	0.064588	134.421	54.3183	3.10484	3.81786	72.3831	30.7942	19.2612	2.54857	44.361	28.2368	76.1297	13.2988	20.3419	27.6634	33.9928	0.0142425	117.712	82.9084	828.16	6.05913	29.6259	72.7105	86.9953	1.62443	47.7545	111.39	13.5573	41.7017	114.065	0.658378	12.4204	44.0779	140.871	172.302	85.4632	42.4192	11.8077	65.0176	21.2687	42.8432
77.4395	23.0004	32.8327	39.9942	67.5835	9.9469	5.29232	35.6557	17.5449	12.7126	262.128	91.7396	3.00848	9.16002	85.791	28.3315	20.7337	1.9049	36.6653	35.8615	78.9646	10.0064	19.8028	23.3039	38.0588	0.00975249	190.655	77.8032	840.791	4.82896	25.2868	60.4149	95.3001	1.30479	62.558	110.729	11.5996	50.4495	104.575	0.465999	10.877	36.2774	200.34	150.637	72.4901	66.2607	37.2651	70.8152	19.7112	53.0201
77.5395	22.5945	25.8248	35.1358	108.987	7.62769	53.4235	31.5939	14.2831	16.8883	287.702	98.6496	2.66835	10.3577	84.0192	23.8543	19.0332	1.4226	29.5837	72.1248	70.2185	7.37038	50.7276	51.3726	39.8388	0.0064943	278.16	69.9567	784.008	3.84267	21.3201	85.0415	128.538	1.04919	65.305	124.728	9.36558	49.0209	88.5389	0.329691	9.30738	29.5651	305.028	128.258	60.3573	72.9464	41.8437	175.271	17.7998	52.2653
77.6394	22.7177	20.1476	30.0431	118.939	5.81929	254.787	27.1358	11.5972	16.9499	372.355	92.2534	2.26016	9.85008	83.0983	19.1716	16.3123	1.06186	23.5594	79.3694	61.7829	5.35745	82.2024	59.4041	38.9023	0.00410868	307.728	61.0923	694.987	3.05454	17.8299	260.542	141.283	0.845059	62.7079	162.943	7.31618	50.8638	72.2555	0.233205	7.88705	23.9501	308.513	108.02	79.7499	96.6407	55.0604	275.901	15.7681	56.7409
77.7393	20.8539	15.6328	25.2608	113.968	4.41976	389.355	22.8222	10.082	65.3537	378.963	80.9377	1.86407	8.73419	81.8954	14.9962	13.5001	0.792413	18.6247	75.5927	51.8025	3.86155	83.8277	57.64	36.6288	0.00242986	304.566	52.235	595.722	2.42642	14.8292	455.66	180.026	0.681896	57.9621	161.218	5.60082	60.0271	57.8857	0.164933	6.65534	19.3291	270.601	90.5565	79.5199	94.2365	53.0432	289.207	13.763	53.6154
77.8392	18.3622	12.0849	21.0123	102.687	3.34426	414.709	18.9123	8.48943	79.601	344.498	68.6439	1.51227	7.4877	75.2491	11.5355	10.96	0.591159	14.6623	68.1548	42.5782	2.76812	72.9626	57.2966	31.7811	0.00132384	284.136	43.9541	498.556	1.92711	12.2873	669.325	175.116	0.551003	52.5667	143.155	4.23254	60.0653	45.9255	0.116671	5.60553	15.5632	220.771	75.7667	71.6659	82.0973	45.7905	265.142	11.8724	48.0052
77.9392	15.8323	14.5179	17.3553	89.4661	2.52264	393.224	15.505	7.02554	77.5297	296.927	57.0987	1.21358	6.30604	67.1815	8.7791	12.3719	0.440707	11.5154	59.9978	34.6958	1.9772	59.9393	73.4688	26.4201	0.00065935	255.75	36.5282	424.644	3.22626	10.1551	777.364	156.874	0.445614	47.2037	120.278	3.17149	54.0697	36.2473	5.07752	4.71734	12.5125	172.47	63.3386	61.6075	82.5399	37.5456	228.125	10.144	41.9662
78.0391	27.5156	13.9282	26.2329	76.4229	5.67248	354.141	12.6111	6.79643	68.5838	248.755	46.9481	6.97587	8.12655	59.2246	45.6831	11.56	1.41829	9.0315	52.2379	28.1651	1.40892	48.0504	74.1097	21.4287	0.000264323	224.866	30.0556	353.723	3.56136	8.37823	750.064	136.157	0.360541	42.165	97.8715	2.36292	46.1772	28.5278	8.73224	3.9683	10.0503	130.944	52.9297	51.672	72.886	29.9581	189.55	8.59874	36.277
78.139	29.8132	12.1683	28.1266	64.4954	6.83536	310.832	10.1964	6.02922	57.5794	206.275	38.3291	8.6914	10.841	51.9115	62.6629	24.0544	14.7822	13.5734	52.9493	23.9575	1.00234	38.099	149.493	17.1222	1.77e-05	194.549	24.5285	312.634	3.41646	6.90428	664.444	116.632	0.29281	37.5572	78.0719	1.75375	41.6367	22.4176	8.11724	3.33758	8.06772	97.4522	44.2243	42.7542	62.7334	23.5407	154.274	7.24033	31.1897
78.2389	28.2108	10.1222	26.6841	54.016	17.2267	269.118	12.8205	5.13069	46.8228	366.249	31.1547	8.5416	10.8756	45.3813	61.2783	26.1802	18.6024	13.5835	48.9464	19.8119	0.712321	30.0561	288.406	13.5534	-0.00013647	166.401	19.881	271.482	3.05909	50.4201	560.914	99.3444	0.238437	33.4012	61.4815	1.29817	35.5905	17.6014	6.474	2.8069	6.47364	71.4797	36.9482	35.1037	51.3688	18.334	123.963	6.06183	26.7451
78.3388	25.2032	8.18239	25.9936	45.0194	21.1822	231.269	18.9958	4.27133	37.29	394.575	25.2528	7.62535	9.87502	39.6245	53.0927	24.1341	18.0549	11.9788	43.57	16.1872	0.50585	36.0554	355.781	10.6639	-0.000131262	141.143	16.0197	235.679	2.63285	94.7546	459.432	84.412	0.194555	29.6799	48.0041	0.959209	29.5255	17.3959	4.85556	2.36059	5.19355	51.8597	30.8683	28.6942	40.8913	14.2036	98.7962	5.05018	22.9041
78.4388	21.8937	6.49769	23.5488	37.4033	21.5141	200.281	20.6221	3.51302	29.2782	367.298	36.3898	16.9935	8.56831	34.5782	43.3478	20.7259	15.7702	9.9891	38.1322	13.1555	0.359034	32.9216	353.935	8.3577	2.41304	118.981	12.8412	203.555	10.4119	108.462	368.791	71.6456	0.159237	26.3614	37.2647	0.707843	24.0592	34.7434	3.53862	1.98535	4.16617	37.3105	25.7885	23.3943	32.0016	10.9687	78.323	4.18935	19.6023
78.5387	18.7438	6.88765	20.5054	31.0119	19.958	172.136	19.8492	2.86942	22.7586	320.377	44.706	19.2181	7.26459	30.1668	34.2291	17.1716	13.0303	8.09786	33.1096	10.6661	0.254796	27.559	320.938	6.53346	2.80067	110.359	14.5297	181.209	13.1695	106.694	291.895	60.7809	0.130959	23.4083	28.8132	0.52182	19.3875	36.3508	2.54216	1.66994	3.3416	26.6669	21.5445	19.0444	24.7797	8.45387	61.8771	4.57285	16.7712
78.6386	15.9225	7.37917	31.47	25.6781	17.5569	157.565	25.5903	2.33428	17.5641	270.171	52.9566	18.2303	6.08297	26.3146	26.4879	13.9492	10.4153	6.46561	28.6404	11.8018	0.18087	22.2743	276.846	5.09861	2.47942	98.9681	18.1946	155.781	13.3426	97.7663	229.726	51.5522	0.107657	20.7835	22.217	0.384385	15.5122	32.4362	1.81286	1.40487	4.59671	19.1955	17.9989	15.4896	19.0577	6.50763	48.7723	4.58095	14.3468
78.7385	15.8838	6.77579	34.1368	21.2427	29.4807	139.454	26.4935	2.12398	13.4842	223.562	51.4062	15.996	5.44636	26.412	20.2374	11.2042	13.7468	5.11887	24.7294	10.7034	1.17408	17.727	237.147	3.97424	1.98271	86.7997	19.0616	130.648	12.2914	86.1412	202.084	43.7199	0.0881406	18.4528	17.0976	0.282918	12.3545	27.1339	1.28783	2.99478	4.66021	17.0585	21.1179	31.0771	14.5924	5.00544	53.1314	6.53705	13.3172
78.8385	16.465	5.79102	36.5301	17.563	33.9204	121.282	24.9096	3.12218	10.312	182.962	45.9356	32.9297	4.69201	24.4405	15.3342	8.93974	15.6091	11.6711	21.3338	9.08025	1.33029	14.0089	197.635	3.09517	4.25875	74.9651	18.3146	127.22	10.756	74.127	224.938	37.0756	4.18741	17.0253	20.3648	0.20808	9.80978	34.4029	0.913033	4.70105	4.23222	14.0199	19.8339	34.1171	22.0288	3.84788	49.4998	7.4017	21.3333
78.9384	15.5685	4.75782	38.7493	14.5147	36.3864	128.086	22.2041	3.19741	7.8634	148.75	39.3524	36.7307	3.96365	21.8869	20.0129	19.5611	14.5967	12.6222	18.3966	12.3399	7.64923	12.8682	166.013	2.40905	4.44802	67.3178	16.717	118.048	9.12416	62.8409	217.133	31.4398	5.12593	15.4268	51.7518	0.152975	7.77376	47.4461	7.07782	4.75632	3.64577	11.0037	17.3594	31.9712	22.2625	2.95679	53.0607	7.56243	22.4462
79.0383	16.1185	3.8169	38.9458	11.9921	34.9114	132.981	19.145	7.36417	5.98311	120.452	47.188	34.6543	3.3144	19.3214	19.288	22.2789	12.5155	12.3913	15.9395	11.8011	8.61572	20.9044	154.525	1.87424	3.80172	66.9447	14.7491	104.307	13.5223	52.7541	193.661	26.6602	4.86768	32.1777	59.1672	0.112432	6.1525	89.5286	7.43473	4.29597	3.05172	12.4433	14.7872	28.0142	19.703	2.27114	49.1072	7.28868	20.9722
79.1382	16.61	3.01606	35.8434	9.90609	34.2444	124.761	19.9797	8.24247	4.54471	97.2983	56.7121	30.3248	2.84867	16.9466	16.6016	29.7364	10.2311	10.8419	13.7735	13.6685	7.62886	20.4112	135.282	1.45755	2.99108	62.6268	12.703	109.561	14.4327	43.9978	167.924	22.6072	7.46863	49.6819	55.8675	0.0826688	4.86571	100.478	6.17553	3.72259	2.51245	11.4399	12.4562	23.7377	16.3757	1.74377	42.459	11.48	18.6867
79.2381	15.4063	2.35998	31.4929	8.18189	31.1535	111.785	18.8606	8.11066	3.44756	78.4769	59.3124	25.4844	2.40227	14.82	13.5061	29.3287	8.1235	9.00652	19.4431	12.5588	7.84056	17.5074	117.425	1.13315	2.25672	56.4695	18.6034	111.08	13.6336	36.5326	147.492	19.172	9.09868	54.335	48.4899	0.0608536	11.5428	91.8592	4.71413	3.17186	2.04798	19.1344	10.4433	19.7543	13.1492	1.33829	35.3788	17.292	16.2992
79.3381	13.6339	1.83479	26.9304	6.75722	27.0657	97.8517	16.851	7.25204	2.61261	83.3947	54.8215	20.9131	6.1297	12.9427	10.6422	25.9769	6.32898	7.28665	19.9187	10.707	6.71705	14.2963	102.778	0.880587	1.66345	49.7095	20.6919	103.49	12.102	30.2421	166.352	43.2553	8.62799	53.1928	40.2193	0.0448806	13.1512	77.6776	3.46496	8.05016	1.65914	19.8096	8.73791	16.2738	12.9685	1.02662	29.0053	19.9654	14.0742
79.438	11.7858	3.15881	22.645	5.58024	28.3955	84.5974	16.4819	6.19768	1.97831	77.2004	47.8105	16.9108	6.99013	11.2963	23.0392	22.4606	4.86812	5.81152	18.4876	22.8372	5.31421	11.4302	86.8112	0.684019	1.8834	53.0929	28.0608	99.4779	10.3573	48.0329	158.59	46.7464	14.8512	49.6245	42.2323	0.0331735	12.5006	63.3535	2.50007	8.74945	1.33905	28.4888	18.4299	13.329	11.3556	0.787235	23.4134	20.6057	12.0941
79.5379	10.0634	3.43644	32.5409	9.19534	26.7999	72.6418	27.7444	5.17259	1.49713	67.1527	49.403	69.1316	7.71371	9.85641	53.8766	18.6761	3.71129	4.59819	16.4856	23.6377	4.03085	14.8092	76.0291	0.531144	10.3291	51.6305	30.3571	96.1548	8.66055	52.7739	140.913	43.3949	15.3117	45.2192	38.5199	0.0245804	15.4449	50.7381	4.95104	8.08729	14.1515	32.1768	19.4074	10.8806	9.38489	0.603582	27.3679	19.9823	10.3679
79.6378	8.53555	3.17526	34.3813	14.3931	23.8296	62.1396	31.2416	4.26091	1.13244	56.5441	47.9796	152.627	7.27298	8.59838	106.107	25.9157	2.81162	8.33925	27.0476	21.0051	24.6976	13.7877	64.2436	0.412457	11.3863	47.673	29.6806	87.1493	7.13012	51.0042	131.102	38.1994	27.0231	40.7086	32.8385	0.0182793	18.6025	40.248	7.59486	7.07091	25.2364	29.5679	17.6587	8.86499	7.51121	0.462877	36.0803	25.9152	10.1259
79.7378	7.21323	7.9939	32.4021	15.5861	27.8737	56.8881	31.1317	3.4839	0.856355	46.7486	66.7887	172.345	6.42488	7.50001	119.798	38.8597	2.12042	34.8264	28.6716	21.0841	27.9074	31.2229	71.8024	0.320389	9.91466	54.9174	34.1886	75.8362	5.8073	48.818	119.327	32.9159	27.9944	36.4134	26.9539	0.0135855	18.0471	31.7632	15.6794	6.0471	27.2932	39.1885	15.2734	7.23679	11.016	0.355233	38.632	28.2387	9.19221
79.8377	6.08346	9.08969	28.8458	14.8849	27.7144	55.6934	28.6843	2.83632	0.647555	38.2391	77.3497	163.393	5.49892	23.2779	110.023	39.5424	1.59385	78.7272	26.9495	20.8522	24.7376	35.1741	95.7324	0.248984	15.1936	55.4029	40.3948	64.1634	4.69362	57.2156	140.482	28.108	25.1515	39.1688	46.7721	1.6764	16.01	24.9975	14.9817	5.12379	25.472	38.0865	21.015	5.89656	24.1882	10.4931	35.737	28.2608	8.08661
79.9376	5.12495	15.5054	26.0835	13.3881	28.8033	50.9178	30.354	26.0545	0.489826	31.0793	74.4675	143.332	4.62938	33.0575	92.5574	35.4916	1.19514	85.0371	24.8193	18.2541	19.8984	31.5646	106.291	16.4054	14.4659	58.4309	43.7781	53.1823	3.77251	75.2227	136.284	23.9089	21.3161	42.8515	49.9373	5.55547	13.5628	19.6431	12.0657	15.2366	22.2482	32.7859	27.7643	4.79916	26.3669	12.8515	56.1339	26.8874	7.01128
80.0375	6.0144	16.434	23.2627	11.6525	27.0514	50.7477	28.8565	32.4403	0.835724	25.1623	66.2791	120.622	3.86287	36.0561	74.355	30.0837	6.27134	77.2152	22.0569	22.2146	23.3044	26.2474	107.425	34.4651	11.9346	77.8425	42.8413	48.3329	3.02001	78.0022	121.07	50.3217	17.5736	41.9553	45.8727	25.5257	11.1903	15.4227	9.08851	16.8317	18.7671	26.4621	26.8735	14.8605	24.0654	12.1193	58.8094	24.7354	6.03675
80.1374	5.8593	15.0214	23.876	19.4024	23.9805	46.7743	25.8912	36.555	7.95926	23.8431	64.9532	99.0714	6.51423	34.3784	64.0345	29.3945	7.64764	65.2876	19.2893	27.7417	21.4624	21.1532	98.1761	38.0155	9.22915	91.5675	39.56	47.4925	2.41082	73.3928	102.38	65.1331	42.7707	59.1493	39.2547	29.7304	9.08583	12.1036	6.63745	27.1171	15.5202	20.5302	30.0796	17.3305	20.3175	10.3646	53.9034	22.2173	5.18005
80.2374	5.30476	19.2484	29.6326	21.3444	28.3288	44.3048	22.4199	34.5055	10.2279	20.9786	79.9515	80.1573	6.92638	31.1729	57.5516	25.9287	7.34265	53.3105	16.7426	26.0037	17.5705	16.8128	85.07	35.3576	6.89804	120.271	43.8665	43.4679	1.92092	65.6501	83.9501	101.864	46.6052	109.641	32.2925	27.4693	7.30284	9.49662	4.77348	35.4593	12.6853	18.0522	35.2667	16.6012	120.212	8.45781	46.3722	19.601	4.43755
80.3373	4.63917	18.8755	29.8261	20.5226	35.0688	39.8815	25.6788	30.2759	10.1519	17.7744	78.6659	68.7342	6.43887	27.67	47.8959	21.7856	6.3796	42.7339	14.4801	22.3371	13.5798	15.4661	71.4097	30.4918	12.7983	128.183	43.4387	59.7206	11.9921	57.0179	67.4386	103.767	42.6369	140.065	25.9371	23.0714	5.83152	7.45005	3.40593	34.4769	10.2942	17.6399	53.9735	25.6765	171.303	6.7309	57.6411	17.0535	3.79842
80.4372	3.98574	16.6655	27.4699	18.5241	41.3988	34.9947	31.7412	25.6244	9.06523	14.7476	86.745	57.0891	5.65075	24.3279	38.2423	20.0893	5.2553	42.2052	12.5019	18.5473	12.866	12.9832	58.7403	25.262	12.6498	124.516	40.4023	63.7663	27.5118	48.6215	76.3738	94.4795	36.4279	145.046	40.9799	29.1384	4.63689	24.0382	2.42008	37.6633	8.31702	15.2247	56.0133	29.6408	170.531	5.2812	84.5739	14.6728	3.25005
80.5371	11.7614	15.0643	24.1454	16.1554	41.789	40.7845	32.3328	21.2728	7.65227	12.0884	88.4996	59.0546	4.82017	21.2967	29.7961	17.2551	13.5128	37.0198	10.785	15.1811	10.6647	14.7099	54.9199	20.4479	10.5921	114.897	36.1094	67.5947	42.5806	40.9739	90.7675	82.541	30.1508	138.797	56.7022	27.6533	3.67691	35.6383	1.71579	36.583	6.70123	12.3069	50.7311	28.2913	149.938	4.10967	87.0384	23.1523	2.78046
80.6371	13.842	12.7686	37.3305	18.7193	38.6357	43.9012	32.0385	17.4707	6.24418	9.83725	104.826	53.9812	5.06822	18.6061	25.931	14.2973	15.3743	30.7902	9.30012	12.348	15.6333	13.2219	48.201	16.3179	14.8381	102.695	31.3932	64.5096	46.0193	34.2599	95.5661	70.9024	24.5626	128.08	57.1043	23.5231	2.91077	53.9957	1.21501	32.5766	16.3259	15.3576	43.8007	34.7576	124.186	3.18233	79.1608	27.1546	2.37859
80.737	13.4984	15.2434	40.2766	18.3852	38.2421	41.8061	30.1567	14.2598	4.98438	30.5976	101.755	46.4676	9.21577	16.2409	21.2218	16.8657	14.3882	24.9266	8.9689	10.0153	19.4834	11.0016	45.2294	12.9063	13.8369	89.864	31.3078	66.5229	53.0065	33.4304	88.3877	60.468	19.8466	116.063	51.1252	18.9327	2.30201	59.7345	0.859829	28.0683	20.1958	15.6938	70.6308	55.473	100.176	2.45693	67.8234	28.2474	2.03488
80.8369	15.269	14.592	38.3175	16.7755	34.9711	37.7303	26.8998	11.5974	3.91985	42.5228	90.9265	38.6826	9.95002	15.9061	16.7808	16.0032	12.3413	19.8876	10.7065	17.4569	17.8137	8.86882	39.775	10.1495	11.3181	80.7723	29.2436	62.5636	51.7783	33.7719	76.5135	51.4087	15.9672	104.182	43.1498	14.7625	3.17868	54.3499	0.608237	23.8576	35.5166	21.483	89.7022	58.1289	79.0356	1.89342	56.2175	27.5233	1.74103
80.9368	15.9306	12.7352	34.2848	18.7691	30.4845	33.1542	23.2059	9.41249	3.05076	43.1436	107.165	31.5613	9.30293	14.5797	12.9967	18.4104	14.3226	15.7387	15.7324	17.5301	14.5357	7.04997	33.6928	7.95196	8.71464	70.9517	26.2105	55.7607	46.81	31.3701	67.0497	43.6477	13.9158	93.0465	35.207	11.2888	23.0709	45.8626	0.430153	20.1616	46.5796	21.0874	86.0009	53.4883	64.552	1.45748	45.6869	25.7337	1.48981
81.0367	14.8509	10.5886	29.6382	18.1747	26.4596	32.7763	23.5193	7.62977	2.35678	60.601	103.839	25.4289	8.18499	13.0028	9.93513	17.3183	13.5059	18.3505	16.2752	15.4248	11.2146	5.56827	34.4966	6.21506	6.49786	61.3465	22.8333	47.9749	40.5132	27.8575	63.3628	37.0367	37.2274	82.8761	28.1325	8.52565	29.3117	43.2963	0.30418	20.8791	46.5481	18.2395	75.8337	61.2722	52.6759	9.89882	36.6757	23.3863	1.2751
81.1367	13.1743	8.55791	25.0927	16.7366	22.2685	38.0221	29.1644	6.1801	1.81079	61.6713	92.7084	20.3228	6.99029	14.5546	7.53066	20.5053	12.8669	17.1078	15.1615	12.9334	8.38494	4.38489	39.5185	4.84987	4.75688	53.068	19.482	44.455	34.1296	24.0879	55.5082	31.4193	41.0404	87.7181	22.1787	6.38644	28.9609	37.118	0.215094	19.0048	42.0002	25.228	64.7903	58.323	54.2457	13.1385	29.2119	20.816	1.09162
81.2366	11.4031	6.79565	36.9562	14.7616	25.7123	37.2519	29.7456	7.83277	1.38573	56.0607	79.3852	17.3965	5.87751	13.9981	8.61254	26.7137	11.1366	14.6398	23.2516	10.6308	6.15235	7.26036	50.9761	3.78067	3.44461	68.2316	16.3608	39.2496	28.2475	33.1498	56.952	26.6508	37.6962	84.7263	17.3291	4.75801	25.9174	37.8786	0.152094	16.5178	36.0554	24.8403	54.6456	51.4794	60.8404	27.4205	23.149	27.6749	0.934849
81.3365	9.74361	5.33498	39.3308	12.7022	27.1159	34.0686	27.7509	14.0619	1.65585	48.3186	68.8444	31.7761	8.24326	20.2938	12.2064	26.1609	9.15418	12.0277	31.4201	8.66311	4.46143	16.0746	51.5277	14.4759	2.47789	72.122	20.7622	38.043	23.0992	34.9068	52.0369	22.6047	37.495	143.124	13.4581	8.78878	22.0643	39.2569	0.107562	14.0911	30.1208	21.5171	45.8393	43.7866	64.4366	29.1878	18.2834	30.4732	0.800897
81.4364	18.2871	4.15665	37.1889	28.2955	31.6761	30.1387	27.6013	15.0709	15.4393	40.4794	88.2734	34.6235	8.38322	20.9802	12.046	23.0991	7.29386	9.67339	31.8315	7.03279	3.21093	16.4606	60.4722	18.6399	1.77522	69.7587	21.8762	54.4523	18.7311	33.0881	47.4301	19.1722	33.1689	159.958	31.7807	9.16806	18.2619	34.9083	0.0760928	11.9267	28.4875	17.4298	52.6363	36.5139	71.8139	26.2326	14.4087	30.6735	0.686459
81.5364	20.1217	3.22223	33.1656	33.0558	31.4766	31.8985	25.4063	13.9601	19.8253	36.3865	91.8326	32.3587	7.65411	19.6299	23.0684	19.4177	5.6961	7.68971	30.0019	5.69956	2.29966	14.3465	59.0239	18.3099	3.1032	69.9506	26.5449	72.3233	15.0986	29.7227	40.7188	16.26	27.9112	157.943	38.0107	8.12654	14.8608	29.156	0.0538902	10.0605	28.4657	13.5543	49.1416	34.116	131.456	21.9413	11.3386	33.5327	0.588674
81.6363	19.1522	10.2722	28.6149	32.5703	28.8483	32.2165	22.3573	12.14	19.6733	31.1804	84.686	28.1798	6.65897	20.7555	34.6821	15.9022	4.38871	8.07212	26.9308	4.61549	1.64169	11.7923	53.0054	16.2107	3.03433	75.6146	43.1798	82.0601	12.1181	25.884	53.8357	13.7898	22.9293	147.94	36.4973	10.7433	11.9663	32.2364	0.401398	8.47381	36.052	10.2583	42.9165	29.8507	154.759	17.697	8.91396	33.6196	0.505114
81.7362	17.1571	12.0295	43.2896	29.766	42.5447	31.7936	24.5618	19.7537	17.5657	26.0375	82.5604	28.1538	5.65448	19.5774	34.7573	12.8329	3.35008	10.1169	23.6602	13.7597	1.16953	20.0954	45.4658	13.6267	2.53009	73.984	49.6608	80.9922	9.69525	22.1134	55.059	12.6893	18.6195	135.08	31.9435	10.3387	20.7105	38.141	0.421168	7.13276	58.0645	7.617	77.2302	33.4339	145.289	13.9918	7.00306	38.7681	0.433662
81.8361	14.9246	11.4346	46.4253	26.1426	46.1663	29.1727	23.7766	20.7313	29.6904	21.4234	73.9266	25.332	4.74004	17.6738	30.4411	21.0998	2.54062	9.64711	20.5809	14.7829	0.832043	21.947	37.9232	11.1256	1.96683	68.5616	50.0703	74.3203	26.4934	18.6606	50.2288	35.0394	15.0189	121.735	32.7139	8.85121	22.2562	35.4607	0.349779	6.00225	61.3745	9.29204	79.4302	31.5659	124.36	22.8021	5.49895	39.9854	0.372538
81.936	17.3099	15.8335	44.0483	32.8514	44.3218	29.5989	27.9223	19.0446	31.8772	30.6486	86.9295	21.6214	12.7797	15.6578	24.997	21.941	1.91778	8.33761	17.818	15.7348	0.591431	19.5166	31.0646	16.8971	2.08006	94.0561	49.5933	65.2035	32.1066	15.6189	43.1428	38.7648	12.0719	108.953	49.5929	7.14903	20.6682	30.205	0.267033	5.05029	65.0838	19.8521	71.7311	27.7559	101.523	24.0655	4.31593	38.7607	0.320194
82.036	24.0985	15.9022	43.2379	44.4009	39.8174	33.8953	27.8486	16.4951	36.7667	33.9832	84.162	17.909	14.6791	20.0075	19.805	19.8688	1.44278	6.88413	15.3912	14.1059	4.39614	16.1713	25.1386	17.4001	1.78565	101.87	53.1748	70.6877	32.0083	13.001	42.4308	36.248	12.5256	97.1543	77.7161	5.586	17.9426	24.7227	0.196316	4.24905	60.2536	21.5951	72.0539	31.877	80.6703	21.5593	3.38587	36.1163	0.275369
82.1359	24.7504	14.1958	39.325	46.0661	34.3079	33.0526	32.0959	19.664	40.3526	51.9774	79.8975	14.5665	16.3399	20.0271	15.3577	16.9154	1.08287	5.89592	13.2803	11.9148	5.01013	24.4903	22.8441	15.7335	6.81096	99.7703	51.7429	68.2405	29.2449	18.1289	68.5601	31.9981	11.2599	86.4607	80.9869	4.27705	15.5019	19.8362	0.141682	15.5418	53.5113	19.5482	64.5661	31.6808	63.0617	18.7546	4.85076	32.7413	0.236967
82.2358	22.9236	17.3246	40.825	43.1576	34.83	31.2915	31.7513	18.931	37.7228	54.1077	87.1893	14.7617	15.4534	18.5127	11.7493	13.9489	8.16503	4.84595	11.4527	9.82395	4.45392	23.5944	29.38	13.3746	7.33431	92.5105	62.9905	61.8051	25.4688	20.2457	76.0662	27.6055	9.54516	76.8606	73.6244	3.2325	12.9409	15.7506	14.4271	17.4705	49.2142	20.8324	55.5154	28.5112	48.7945	30.4093	4.95761	29.0891	0.203901
82.3357	22.691	16.7124	38.1627	38.4247	37.8856	40.4934	35.0457	16.7617	32.6654	49.663	82.0279	16.3663	24.4586	29.7891	8.91038	11.301	10.1523	3.89827	11.2214	8.01623	6.99482	24.6138	36.5948	10.991	8.77361	82.9442	67.3765	53.757	48.5697	19.7063	72.0134	23.5866	14.3512	68.2864	62.6552	2.42191	16.0584	12.437	16.9927	16.3125	42.6689	28.661	46.9469	24.9392	37.5084	34.2111	4.49345	25.4483	0.17565
82.4356	23.307	14.6397	33.8226	33.2473	36.4142	41.1598	38.544	32.373	27.078	43.0153	72.1848	21.6757	32.7559	40.3944	6.71847	9.06279	18.5438	3.09917	10.2353	6.5111	6.78637	21.5811	41.8655	8.85374	7.83925	72.7361	65.4781	45.4676	59.2422	17.9556	63.1478	30.0461	17.6625	60.6492	51.3743	2.971	15.7415	9.79083	14.5818	14.3169	35.8455	28.1758	39.4255	28.9394	28.7103	31.3702	3.84123	21.993	0.151224
82.5356	21.5875	12.1969	29.8973	36.2119	32.7346	38.267	37.3303	35.1869	21.8402	36.1346	78.3073	28.3058	32.8891	41.0788	5.04634	7.22427	19.8871	2.44753	9.0571	13.4907	5.68196	19.8823	40.4456	9.93906	6.29492	62.8138	60.2024	37.6763	59.21	15.7666	52.9801	29.225	16.7996	53.8565	41.1786	14.3374	14.0348	7.69494	11.2812	19.9992	29.5736	24.3882	56.4041	27.6727	21.9147	26.4879	3.17817	24.522	0.130261
82.6355	22.9569	9.86953	25.6597	34.6687	31.3544	34.1338	33.855	32.7706	19.5085	39.4879	75.0283	28.2554	29.8692	38.2003	7.0268	5.7381	18.173	7.93422	7.90462	13.9089	4.44349	16.7	36.1277	9.30772	4.80113	53.6545	66.5067	30.7347	54.1707	13.5368	43.2196	26.1807	14.5951	47.8195	32.529	16.7539	11.9236	25.5877	9.00895	19.7471	47.5163	19.7469	73.5784	24.4773	16.697	21.4715	5.37567	24.8511	0.112223
82.7354	21.5651	7.8428	27.7707	31.2225	28.126	29.8085	29.5166	28.5718	16.4709	36.966	72.8971	25.4523	25.9176	34.2801	9.69616	5.00061	17.5448	8.94805	6.85431	12.3442	3.34854	13.5172	30.8905	8.05451	10.4476	88.0379	78.9225	42.9837	47.2154	11.4569	34.5965	23.2818	12.7386	42.4568	25.4499	17.0128	9.85644	29.7314	6.76073	17.6867	50.196	15.3517	71.0033	20.8423	12.7063	17.0241	5.73142	23.8308	0.096661
82.8353	19.2002	6.15993	26.457	28.6344	37.4298	28.6203	25.0803	24.1015	13.442	37.4699	68.8224	21.7375	27.9622	33.5572	9.49828	4.49019	15.2854	8.24916	12.2707	11.5362	2.46881	10.7647	31.6849	6.68623	10.5916	114.754	81.3348	58.8163	39.9535	9.60561	27.3288	51.8964	16.484	49.5386	19.7824	20.6115	8.01456	27.4868	4.92853	15.2744	213.238	11.6164	64.8019	18.8776	15.8933	13.3288	5.29167	22.0429	0.0832659
82.9353	22.0117	4.80096	30.3354	25.1978	39.2024	25.9295	36.8369	28.4938	22.0789	38.3727	60.6693	27.8021	26.1365	30.7525	15.8077	10.2865	12.6116	14.7769	13.2322	9.89855	1.79576	12.1458	29.1649	5.41879	12.865	139.541	77.4376	62.7096	38.0126	8.00292	23.7258	64.9989	15.9044	49.7181	15.3089	19.3002	17.7359	23.3563	3.54128	12.9956	317.353	8.62431	70.5625	16.2689	15.2256	10.359	4.56923	27.6643	0.0717204
83.0352	21.2691	3.72256	29.6166	21.6528	39.8411	22.8282	39.8836	27.3543	23.5401	34.9766	53.497	27.5651	22.9924	34.2299	20.7129	11.3677	10.0718	15.3513	12.5138	8.21545	1.295	21.0066	34.4487	4.32787	16.2823	147.579	70.2788	60.0277	45.1785	6.63938	25.5466	63.3486	13.8987	46.92	11.8109	16.3139	19.9839	36.0059	2.52563	18.6412	368.496	6.31452	64.8689	14.1655	14.1433	8.01564	3.80435	32.0181	0.0617392
83.1351	19.1852	2.87613	33.7139	22.3593	36.9707	19.7968	38.3422	24.1886	27.7928	49.47	49.128	24.7135	27.5885	32.8602	19.9865	10.5394	7.87694	13.7378	11.2488	6.72329	0.92864	20.7391	33.7089	11.5197	14.7868	142.786	61.7647	64.4623	44.6976	5.49238	23.8701	93.5566	11.6287	43.0039	19.0279	13.0845	18.9141	35.8693	1.79428	19.8776	382.658	4.57527	56.3263	11.9629	12.0446	6.18611	3.10037	33.0851	0.053085
83.235	16.7469	2.21675	32.8175	20.9016	32.5285	42.4034	34.6257	28.5688	26.7562	50.4409	42.702	21.052	26.7796	29.8793	17.212	9.07565	6.07444	11.5364	9.88932	5.46851	0.663506	17.8565	37.8453	13.1703	11.959	131.442	53.0432	98.7136	40.6787	4.53472	26.4546	94.1891	9.52499	38.8338	30.6207	10.1809	37.9872	31.4239	8.08174	18.264	357.54	3.28822	47.8254	31.278	9.80531	4.76656	2.49353	32.1079	0.0455598
83.3349	14.3739	1.70566	29.7195	20.1713	27.6354	48.4321	37.2956	27.4172	23.529	61.9302	36.0262	17.4169	23.9674	26.5546	14.0065	7.53004	4.63925	11.0536	14.9458	4.43589	0.472976	33.3192	36.2775	14.7776	9.15506	117.3	50.4392	109.286	35.3451	3.73909	42.2259	85.4126	7.71768	34.7961	32.1216	7.77475	42.0785	33.8959	8.28844	15.9318	316.582	2.93343	40.2318	35.7507	12.4737	5.38494	1.98874	33.0929	0.0390081
83.4349	13.1687	1.31091	25.8714	27.5123	30.2459	47.1835	35.7646	24.2407	19.685	60.4752	36.4237	14.1559	20.6476	24.0247	11.0381	6.12177	3.51901	9.57275	15.5632	3.59393	0.336646	33.3038	32.2708	13.8356	6.80426	102.536	45.7366	106.604	29.8488	3.08022	61.1031	92.7125	6.21802	31.0481	42.6997	5.86643	39.5601	39.238	6.83354	13.6118	269.053	2.41516	45.3179	34.003	12.0138	38.7354	1.57757	32.6435	0.0333259
83.5348	18.0071	1.00675	24.7605	29.4807	36.0939	43.0402	32.3959	23.4694	19.3232	53.9684	33.1684	19.96	17.4426	21.3043	8.5308	4.91922	12.4194	7.91194	14.5337	2.91016	0.239374	28.7952	29.235	11.971	10.3958	95.9512	40.1676	97.1501	24.7426	2.53589	63.6373	95.3653	4.99501	27.6409	42.4809	4.39171	34.5584	36.2327	5.19992	11.9112	223.476	5.02871	42.0785	30.0019	10.4073	45.9743	1.24696	30.7692	0.0284581
83.6347	18.4023	0.773148	23.6812	28.025	36.2022	38.0261	28.2226	22.6444	17.1606	56.0294	73.4669	20.3969	14.5809	18.7231	6.51234	3.92594	14.6706	6.38375	12.9947	2.35565	0.170049	23.5913	25.2045	9.93622	17.0102	86.5337	45.3653	85.2446	20.2516	19.2086	58.5596	87.1151	7.23956	24.5767	75.5095	3.27048	29.0297	40.9441	3.81623	11.2492	183.137	5.44477	36.674	25.5133	8.55179	42.9234	0.983317	28.1233	0.0243219
83.7346	17.0094	0.593657	21.2451	25.1461	33.353	33.0399	23.9675	20.0699	14.4402	51.3688	94.1227	18.5431	30.9422	16.3873	4.93203	3.12052	16.0168	5.08379	11.3965	10.801	0.120717	18.8894	21.0905	8.05135	16.4205	77.0733	45.3327	72.5501	16.4292	29.5678	50.548	76.2045	7.19193	21.837	82.2766	2.42696	23.8363	37.5164	2.7514	9.91535	148.86	12.3049	31.1866	21.2729	17.2961	36.5441	0.774201	25.1396	0.0207543
83.8346	15.0275	0.455376	36.2341	21.8559	29.2133	28.4491	19.9984	17.0751	11.7597	67.4018	97.8456	15.9154	35.2287	14.3161	3.71585	3.16427	14.7455	6.84803	14.1231	22.1794	0.0857154	14.9691	17.3127	6.42932	13.6225	67.2825	42.3906	60.3981	13.2435	42.9671	45.794	65.4926	6.3589	20.3602	76.2218	21.6915	38.8087	31.7558	2.30798	13.2058	120.393	13.5125	26.2519	17.5432	20.0039	29.7516	0.608959	25.8968	1.10366
83.9345	12.9797	0.348686	40.4569	45.7905	35.2963	24.6631	16.4777	14.2159	20.0159	74.6459	90.2022	13.2261	35.2732	12.4955	9.51078	2.836	14.1667	11.6717	13.9687	24.9299	0.0608895	11.8061	14.0301	5.08709	10.5635	57.9165	45.9945	65.4452	10.6261	133.676	52.7547	55.8646	8.39695	27.9402	65.514	26.1265	41.1211	25.9126	32.9561	14.3104	115.974	12.279	22.0031	14.3766	31.1636	32.0479	0.478711	25.0845	1.40265
84.0344	11.0783	0.266616	39.0628	52.9103	35.5885	21.2102	13.4522	11.694	31.6551	70.2419	78.5612	17.5705	31.9969	10.9022	14.0109	8.84448	12.313	12.0072	12.7901	22.7148	0.0432776	9.29076	12.8148	4.0015	7.90733	49.3529	45.0364	63.1631	8.49685	192.104	50.7347	47.4967	11.0211	29.5846	54.0335	24.4175	42.7403	20.7582	40.2702	13.215	151.879	10.2148	18.4081	11.7386	31.7394	28.9315	0.376239	23.3609	1.39355
84.1343	9.39467	0.203558	35.2256	51.9089	32.8825	28.2563	28.3814	9.55359	33.4272	79.0656	83.9961	17.9245	27.7491	19.2198	13.968	12.2576	10.1453	10.705	11.3377	26.0355	0.0307524	7.30374	11.1008	3.13567	5.80192	41.7443	41.6017	77.0368	6.77708	207.447	44.865	62.6417	13.8662	28.581	50.4372	20.6211	39.1332	16.4689	34.8863	11.5499	161.649	8.07752	15.3883	9.56409	28.1828	36.3723	0.295748	32.7077	1.27392
84.2342	20.9189	0.155183	37.99	47.3377	37.252	28.9787	33.6645	7.77408	30.7283	74.8627	78.3639	28.0027	33.2767	20.7036	12.2054	14.3991	8.09534	8.9738	9.90392	24.8093	0.0218062	6.41282	9.31672	2.45121	4.20712	35.1142	37.0102	78.5241	5.39546	198.939	37.8346	73.5218	13.2732	26.4965	59.0207	16.5308	33.7243	12.9984	27.0922	9.87582	149.879	6.18278	12.8595	7.78241	23.4629	34.5755	0.232546	36.7657	1.12436
84.3342	23.709	0.118239	36.1358	43.6704	36.6931	27.0464	33.7195	6.31153	30.8642	65.8439	90.6347	29.4265	32.2959	19.6562	10.0102	13.6432	7.73084	7.29483	9.10568	32.4157	0.0154026	5.28679	24.0323	23.8662	3.02891	29.415	32.0705	73.3825	4.29002	179.834	65.5125	69.9541	11.5617	24.0672	56.2201	12.8584	48.7124	10.2306	20.0744	9.91742	130.482	17.87	10.7446	6.3277	18.8583	57.0122	0.182924	41.2229	0.976535
84.4341	22.8149	0.0899247	32.3298	38.5552	33.4613	24.1716	31.1567	13.0974	27.7204	65.8002	95.054	27.0849	28.9031	17.7929	7.92535	11.8686	9.3469	7.82124	8.08684	30.7224	0.0108835	4.24476	28.5068	29.9025	2.17108	33.858	27.2548	65.1414	14.9872	157.185	71.582	74.0768	9.65851	21.6299	49.0113	9.81756	50.0399	8.03983	14.5427	8.93465	109.867	20.3212	8.97676	5.14239	14.8459	107.138	0.143978	45.1155	0.841762
84.534	20.5413	0.0682513	38.1588	33.1957	29.1159	21.1303	34.4138	14.4178	23.478	60.8588	94.1895	23.4009	35.2649	15.7822	6.14302	9.90042	12.3365	7.11006	7.07042	26.4961	0.00772458	3.36806	27.941	29.1145	1.55197	44.9751	22.8177	59.787	18.7212	134.582	67.3202	79.2941	7.90526	38.7402	40.7546	7.40674	45.5807	6.31269	10.6467	7.73401	90.7639	18.7226	8.35918	4.17777	20.9309	112	0.113392	45.2593	0.723032
84.6339	21.4605	0.0515208	37.6862	28.1519	37.6504	18.2544	33.3982	13.4924	21.581	55.8487	84.9873	19.5227	34.4192	13.8722	9.23996	8.07312	12.1611	6.01502	6.13645	22.8208	0.00547745	2.65793	25.1464	25.6704	3.57563	54.9171	18.8774	64.8809	24.1906	113.716	58.8194	73.3866	6.40308	43.8568	32.953	5.5441	39.1731	7.15922	7.66629	11.0265	74.1388	15.689	7.9071	3.39338	20.7764	99.9698	0.0893607	43.1243	0.62006
84.7339	20.0171	0.03867	34.3822	23.6505	43.8262	18.2471	30.3244	11.7905	18.5173	60.8958	78.6431	15.9504	30.88	12.1429	9.26106	6.49854	10.7015	4.91293	5.41354	18.9697	0.00386847	2.09223	21.5973	21.5296	3.65402	56.8424	29.3902	73.0022	24.6969	109.394	49.2392	64.5256	5.15862	43.5196	26.1792	4.12802	32.6	6.56717	7.59785	18.4172	60.1427	20.823	22.9001	2.75589	18.2444	83.3396	0.0705	46.786	0.531401
84.8338	17.7621	0.0286912	30.4604	19.7501	46.2775	16.8401	26.4578	14.2706	21.6914	56.9568	87.5988	12.8626	35.2014	10.6087	8.11139	5.19166	8.87917	3.93882	10.1823	15.534	0.00275038	7.0739	18.0292	17.5539	3.09837	54.3717	33.3505	78.9575	22.8375	104.424	40.1091	55.5755	19.5697	40.8564	20.5597	10.2604	26.6167	16.9009	6.19521	18.8518	51.2023	20.2464	25.0029	2.23801	15.1008	67.0997	0.055654	50.0902	0.455326
84.9337	21.345	2.13754	26.8311	16.4296	43.8228	14.9664	29.1467	28.7774	20.8195	76.1114	86.568	10.2859	33.5765	22.7712	6.66088	4.12904	7.11502	3.12568	11.0789	12.6376	0.002017	10.9758	14.7765	14.0715	7.43501	49.7075	33.4072	102.15	20.0289	94.1585	33.1944	47.4501	22.3185	39.4412	33.9422	14.5533	21.4772	23.1663	5.23085	17.0933	120.564	17.4323	42.8295	1.81741	12.0965	52.9985	0.0439515	49.6337	0.390148
85.0336	20.9631	2.76474	39.3224	13.6333	39.045	13.0449	28.251	31.5225	18.28	76.3437	85.4251	8.18017	46.4722	25.3456	5.27745	3.27519	5.57609	15.0134	10.5106	49.9334	0.00153421	10.6246	12.0178	11.1612	10.4861	46.3699	36.5265	138.554	17.0148	82.176	35.9707	45.0247	20.7329	36.5506	48.377	14.286	23.8949	22.4445	4.02029	14.8338	137.073	17.9113	43.6875	7.18424	9.50323	43.9144	0.0347624	46.9209	0.334325
85.1335	19.0477	2.71883	41.7889	21.6433	33.4573	11.2516	34.8119	29.4446	28.522	68.96	82.5821	11.8445	47.0933	24.3312	6.66431	2.64137	7.48625	17.4686	11.9698	65.9267	0.00119229	9.08566	9.67746	8.79346	11.4638	49.0047	45.6798	147.255	14.1609	70.2935	33.7068	41.8332	17.8322	33.193	50.8928	12.3403	23.6639	19.4474	2.96458	12.6464	130.444	25.4114	39.347	48.4978	7.37666	35.2414	0.0275408	42.9742	0.2865
85.2335	16.6877	3.52681	39.4873	25.3245	27.902	9.64877	35.4165	26.4947	32.1236	65.7259	73.6483	24.3486	42.9351	28.7525	7.17469	2.11276	9.3882	16.2745	11.84	70.79	6.02513	11.1224	7.73909	9.06268	9.95439	75.8712	47.8339	158.004	14.8862	61.0908	31.6669	37.7555	14.8069	29.8295	46.4566	10.0153	21.1993	28.2547	2.14261	10.7008	115.035	31.7557	33.8984	59.8612	5.68235	39.5293	0.0218322	38.4735	0.245513
85.3334	14.3509	3.47174	58.7634	36.0071	22.809	14.4231	32.9971	22.7147	30.3545	72.5399	70.4023	27.1524	37.3266	32.7202	6.4715	14.1445	9.102	13.9223	17.2843	63.6332	7.13971	10.2097	6.15872	8.19737	7.8902	86.6041	45.9524	153.715	13.9627	70.1719	34.4181	54.209	12.0818	32.3424	46.6701	36.4515	18.0569	37.9197	1.53285	9.02527	97.55	30.2756	50.3365	116.625	4.35554	36.2092	0.0173209	33.8578	0.210373
85.4333	12.22	3.07061	62.727	40.3271	33.2095	24.318	32.5	18.99	26.4356	68.1692	83.9047	25.6147	31.684	31.6387	22.0039	17.1748	7.94712	11.4364	17.8528	53.8053	6.4279	8.56387	14.5929	6.9693	10.0572	87.0008	41.9453	139.863	12.3454	69.1273	65.8311	54.2437	9.76988	38.6413	92.8005	41.6737	14.9488	36.5387	1.09084	7.60144	80.9232	40.9237	49.9863	127.357	10.242	30.5589	0.0137496	29.3991	0.18023
85.5332	10.3499	2.57195	59.3911	39.0669	35.8868	26.5146	29.754	15.6578	21.9896	59.7384	86.8916	22.4127	26.555	28.8525	25.1518	16.4541	6.56569	9.19712	16.6217	44.3831	5.20825	6.92766	22.1699	5.72722	11.6442	81.8587	37.0126	122.023	10.5402	63.3897	73.553	49.0856	7.86325	39.1147	101.898	38.2519	17.9	31.5903	0.774178	13.2038	66.2656	40.0169	44.619	119.105	11.2832	24.7651	0.0109116	25.2542	0.154372
85.6332	10.9162	5.65898	54.2117	35.3992	34.9885	25.3779	26.4018	12.8094	17.7757	50.504	79.9714	18.8337	25.076	25.6749	23.2033	14.3866	10.3178	7.31087	14.8424	36.2237	4.00307	5.51553	23.5835	4.61295	10.3009	74.0778	31.8825	103.432	8.80009	55.8756	69.8441	42.7784	13.1869	37.0562	94.6953	32.0248	38.7774	26.0421	4.94909	13.6092	53.8383	36.6032	38.3064	104.26	10.34	19.6325	0.00863024	29.2898	0.132205
85.7331	17.7404	6.30186	47.4095	30.941	35.0814	22.9585	22.6981	10.4317	14.9919	57.8364	69.5911	15.4541	24.1039	22.601	19.5631	22.6637	15.2326	5.77357	13.0089	29.426	2.98643	12.4785	22.0807	3.66973	8.23469	65.3679	26.9731	95.0301	7.238	48.0943	61.3469	36.7099	13.5252	34.0284	81.5246	25.5482	43.5367	20.9715	5.16254	20.27	43.5303	30.5567	32.3738	88.2957	8.74714	15.3694	0.00674235	32.4392	0.113225
85.833	19.4165	10.0959	40.4261	32.85	32.3135	20.1981	26.7871	14.6048	20.5446	59.1409	58.7501	12.4957	21.4796	20.5968	18.8829	23.3385	15.5201	4.54258	11.3032	23.854	6.4687	12.8131	19.3951	2.89646	7.2226	56.6979	22.5026	83.4405	5.89198	40.7775	51.5222	31.2955	15.0686	30.7591	67.3016	19.8147	41.1488	16.6844	4.27916	20.2929	35.09	24.2153	27.18	73.4542	7.09421	11.9439	5.10291	32.7556	0.0969838
85.9329	23.6953	10.5436	41.733	41.7346	28.2983	25.3797	32.2222	14.7643	20.8249	53.8722	82.4101	10.0092	18.4648	18.3239	17.2412	25.2923	13.8682	3.56643	9.78045	19.3191	9.38301	11.1774	16.4183	2.27437	10.1551	71.5083	35.4174	79.7963	4.76154	48.0767	42.0595	26.604	13.8892	27.5751	60.9965	23.102	36.0421	13.1877	3.26379	18.2627	28.233	27.1897	22.7553	60.4992	5.61474	9.24128	6.68292	31.3397	0.0830657
86.0328	24.131	9.57514	45.1578	42.4134	23.9647	25.5569	32.4636	13.3555	18.7856	47.9144	84.4869	14.6214	26.5604	16.1281	14.4636	23.2778	11.6058	12.2955	8.44582	15.6396	11.7106	9.19064	13.5803	1.77977	9.47833	77.0751	40.3279	71.8589	3.8281	47.8692	33.6848	22.5881	11.9045	24.6117	51.8228	26.3445	30.3211	10.3873	2.39811	27.0832	25.2369	24.9274	28.3788	49.5443	4.37788	7.13136	10.7827	28.9436	7.71362
86.1328	22.2726	8.13398	43.016	43.9932	19.8154	64.2394	35.7459	11.4802	15.9501	40.8307	104.946	15.0924	27.1946	14.1261	15.1747	19.975	9.35006	13.9477	28.9721	21.2156	16.0593	28.0295	11.063	2.99294	7.7558	75.3018	47.7389	62.2617	22.0329	44.1392	26.619	19.1686	10.4401	21.914	42.4495	37.0848	24.9183	16.8577	6.94944	27.0895	21.5576	20.8339	27.0844	40.4385	3.38146	11.6961	11.3715	26.0711	9.82559
86.2327	20.231	14.8218	38.5148	41.21	21.5945	101.098	34.6397	9.61139	13.063	39.6924	105.006	21.2438	24.8994	12.3446	14.4015	21.5625	7.3547	12.8846	34.0259	21.2348	15.0795	33.9686	8.91906	4.68039	5.97282	92.2331	48.7912	69.4631	28.6836	39.0317	20.8335	16.2633	8.74907	36.239	38.7356	36.3287	20.1879	16.9788	6.8989	24.3717	17.9585	16.5209	23.8436	32.9421	2.59593	14.8096	10.4523	29.588	17.3459
86.3326	17.7226	15.9322	33.3086	36.9641	21.5443	108.47	31.4247	7.9312	10.453	48.4659	95.17	21.6981	21.6917	10.7767	15.8924	19.8153	5.69435	15.0859	33.1074	18.6642	12.4511	31.0995	7.13851	4.85566	10.1603	95.5903	47.0134	104.423	29.3625	33.6624	16.886	13.797	7.17218	43.0276	33.03	33.3817	16.2095	14.937	5.62864	28.001	23.8747	16.1461	38.9311	26.8047	1.98492	15.4205	9.00527	30.2672	18.6129
86.4325	23.224	17.0655	42.6778	32.1215	25.891	103.155	38.6038	6.49141	8.2343	49.0498	90.5484	19.722	18.4322	9.40327	14.4725	23.5793	4.36137	17.4116	30.1145	15.6428	9.66686	26.0602	5.68418	4.40454	9.8837	91.4987	42.9957	114.937	27.189	39.3197	25.2595	11.7041	17.2566	43.4582	27.1149	27.9622	21.5313	12.4142	4.26406	26.3112	34.7222	15.2077	39.3749	24.6103	1.51364	24.7959	7.48837	29.1932	17.5149
86.5325	36.4046	15.6638	48.6981	27.3951	31.4295	93.0353	39.2259	5.28792	6.4158	44.4802	88.9315	23.2353	18.3745	8.20327	12.1243	30.3515	3.31517	16.1781	26.616	12.8554	11.063	21.0721	9.3987	3.75037	8.22468	83.685	37.9894	112.318	23.8646	41.0622	26.5643	9.92864	18.7751	41.129	21.7499	22.3139	21.579	30.5168	3.12288	23.1476	37.6745	12.8875	35.3637	21.3523	1.15225	34.6677	6.09765	27.1097	15.6543
86.6324	38.5465	24.6943	47.4497	24.2452	31.7523	81.7193	36.5227	4.2956	4.95975	53.9245	88.8711	22.3863	22.7108	7.15585	9.71697	30.931	2.50631	13.8233	32.3906	10.4752	12.6431	44.6821	10.2251	3.08503	6.38753	74.3662	32.7546	102.466	22.0882	38.7683	24.5563	8.42259	17.1672	37.7471	17.19	17.3095	21.3465	32.8979	3.47918	21.5384	35.2066	16.6786	30.4336	17.9983	0.876189	33.9553	9.62826	26.5623	13.6738
86.7323	40.865	25.6858	46.5798	20.905	29.3702	70.7822	32.3652	5.84204	3.81224	52.433	80.5005	19.7956	22.2582	13.9477	7.94839	27.7794	1.8873	11.3481	31.8778	8.50357	11.2498	45.4963	18.1251	2.48646	4.78545	64.8177	28.6788	119.459	30.0548	34.7462	21.2516	7.14497	14.6635	34.1079	13.4537	13.1935	19.1145	39.9248	2.94054	19.2822	30.771	16.0847	25.7458	16.5065	0.66591	29.5206	10.1004	28.2589	11.8155
86.8322	39.356	23.2883	42.3663	17.7447	26.1448	60.8424	27.7999	5.85819	2.91777	46.6991	69.4689	16.7343	20.0054	15.2918	14.51	35.8036	1.417	9.12311	29.1296	6.89146	9.06536	39.5797	39.1501	1.97885	3.51306	55.7344	45.3848	120.982	31.2321	46.1517	17.8792	6.06109	12.1354	30.5684	16.4421	9.94282	23.6816	37.4053	2.261	20.1824	36.8663	18.7914	21.6245	14.3142	0.50603	34.7888	15.6161	27.9002	10.1567
86.9321	35.4476	19.7696	54.168	14.9164	22.3909	52.0773	29.218	12.1647	2.22598	39.8243	58.3691	13.7817	21.9648	14.6058	15.1881	34.9499	7.83783	7.25066	25.798	16.6777	19.1865	32.5084	45.1055	1.5623	4.74833	75.1688	51.7634	112.656	29.1321	48.0269	14.6124	24.7237	9.88592	27.2764	15.909	22.9333	25.3724	31.9655	1.66761	18.4344	42.6874	20.0238	48.0439	17.5973	13.0026	32.4042	16.295	26.3134	10.0703
87.0321	30.9205	16.1775	55.1039	12.4619	24.8599	44.4689	36.0834	13.3924	1.693	33.165	54.1812	11.1694	23.6055	13.2536	13.5473	30.8157	9.58955	7.4747	22.5246	23.684	19.678	26.0581	43.7016	1.22725	6.14205	80.9115	51.9806	99.7767	29.8174	45.2675	11.7118	35.3673	7.98859	24.2812	13.9765	24.8508	23.5333	63.3676	1.20534	16.0437	40.8997	17.9694	50.9398	17.1591	16.2535	27.5583	14.9098	37.8185	12.2354
87.132	26.5301	12.9472	51.0146	10.3698	24.135	37.9214	36.7424	12.5333	1.2856	70.505	71.6768	8.96057	22.0322	11.7683	11.231	25.8856	9.21778	20.9348	26.9553	22.8739	16.8453	20.6605	39.0955	0.960852	5.6113	79.2268	48.7532	85.4735	56.7386	40.5333	16.1396	35.3601	25.3811	21.5868	57.966	22.3607	20.4175	71.6132	0.8623	13.6944	36.1862	14.8469	46.4494	19.5993	15.5673	22.4225	12.8151	42.9345	11.9953
87.2319	22.5628	10.2168	44.9712	8.60706	25.7164	32.3135	34.2486	10.9526	0.972769	254.2	85.449	20.6746	26.4787	10.3487	8.94768	21.1905	8.01343	23.2487	26.3814	19.8602	13.3226	16.2986	33.4592	0.750486	4.54995	88.5558	43.8157	83.0453	64.523	39.1884	42.0947	31.987	28.4984	19.1776	80.893	24.2437	17.0857	65.6196	0.613557	11.5938	30.74	11.6907	40.208	18.6368	13.4511	22.6436	10.6418	43.9277	10.9064
87.3318	19.0962	7.98809	38.5327	7.13189	30.3258	27.5229	38.6141	9.25032	0.736417	346.023	83.139	23.5148	25.7164	9.51636	6.96231	17.0964	6.60347	21.3199	24.0532	36.3468	10.1038	13.9311	27.869	0.585233	3.48776	88.0837	58.993	92.9273	62.69	35.5818	49.6752	27.8716	26.3383	17.0308	94.355	22.3255	13.9984	55.5438	0.435316	9.78103	25.526	13.63	61.6965	20.4834	11.0374	19.9364	8.65812	42.3738	13.2656
87.4317	22.7735	6.20745	40.9148	5.90266	30.2619	36.8526	41.9325	7.67049	0.554818	348.982	81.1773	22.3561	23.0221	14.3808	9.85893	13.677	5.26955	18.1087	21.2814	45.2582	12.5348	11.3594	22.8075	0.456074	2.59409	95.3418	63.6435	91.1156	56.511	31.1823	51.752	23.9141	22.6034	15.1211	89.77	18.7206	11.3218	55.5599	0.308323	8.23915	20.9148	12.6778	61.6709	26.4107	8.79682	16.5085	6.95538	39.3528	13.0091
87.5317	24.0717	4.80395	39.8709	4.88125	34.2529	42.2901	45.4605	6.2954	0.418443	315.99	78.5412	19.6389	19.8369	15.0097	9.7267	10.8868	4.21678	28.7209	18.573	45.8556	15.599	18.3239	19.1592	0.355312	4.63796	95.6782	62.1331	97.6651	48.8217	26.7423	56.43	20.3837	18.7495	13.4239	85.1856	14.9479	9.08323	48.7511	0.218158	6.93582	16.9986	29.4979	55.1714	28.6118	6.88941	13.243	5.54248	35.5908	19.1011
87.6316	22.5585	3.74349	36.1273	4.03393	33.555	59.2599	43.7313	5.13647	0.313744	271.803	70.0726	17.7132	16.7603	14.0921	8.46077	67.1168	3.30246	29.7645	16.105	57.7263	14.256	35.437	20.9781	0.276656	4.55393	136.397	57.2897	93.7433	41.0776	22.6196	53.0216	17.3243	15.2924	11.9166	77.0929	11.5992	7.25031	40.4686	0.15425	5.83704	27.6863	44.5296	47.4072	26.6759	5.3369	10.4378	13.3934	31.5643	33.873
87.7315	20.0621	16.3126	31.4612	3.33162	30.5043	75.9823	39.5067	4.17673	0.235873	227.451	104.565	19.5907	14.0075	12.6969	6.92251	161.38	2.54975	26.6119	17.4232	156.177	37.6277	35.6146	19.8946	0.21527	8.8863	211.915	50.9026	84.608	33.965	18.9591	56.4186	14.705	20.0759	10.5784	65.4484	8.84238	5.76863	32.7034	0.108984	4.91181	32.333	221	40.0796	23.3169	4.10544	8.14345	39.6989	27.5752	36.3785
87.8314	17.3874	23.3546	26.7576	2.74971	26.4893	110.112	34.3586	5.55121	0.176237	187.377	147.856	18.4207	11.6395	24.052	5.4732	257.519	1.94969	22.3384	20.7074	191.684	39.7804	30.8496	17.5966	0.167686	9.74552	266.929	44.0674	81.5849	27.7516	15.7937	52.4353	12.4734	19.4472	9.39022	53.5877	6.66395	4.58033	26.0657	0.0770158	4.13312	31.0756	425.206	33.6547	19.7313	3.14377	6.31519	56.5987	23.8045	34.2431
87.9314	14.8675	23.6816	38.2492	2.26773	22.3011	115.667	29.1431	5.52991	0.131249	152.944	151.932	16.0917	9.63964	26.2438	12.7267	265.981	1.48077	18.1719	20.2235	180.569	34.4451	25.2935	14.9582	0.13077	8.4713	279.854	37.4227	89.5419	22.4864	13.1019	45.5157	10.5766	17.0229	8.3355	42.9142	4.98424	3.63212	20.6236	0.0543936	3.47775	27.5356	480.609	28.1779	16.4074	2.40008	4.87958	57.7845	22.4822	31.0939
88.0313	12.6209	37.6282	40.3492	1.86888	18.3599	109.052	55.8793	21.251	0.0976017	124.148	140.831	13.5097	7.96673	25.0265	13.8905	240.203	19.1117	14.5369	18.4228	155.387	49.6733	20.259	12.4061	0.10217	6.9537	269.53	46.1578	102.406	18.112	10.8374	38.5009	8.96586	14.2539	7.39903	33.8806	3.70903	2.87802	40.2426	0.0383877	5.90109	23.4107	506.931	23.563	13.51	1.82857	3.76187	52.3689	20.5775	34.9743
88.1312	10.6714	43.2556	39.8609	1.53918	14.8614	97.9433	259.195	25.2154	0.0721452	100.434	140.66	11.0798	6.57382	22.6953	12.5963	204.224	24.6831	11.5215	16.2935	129.119	47.2419	16.0569	10.1252	0.0799573	9.94496	247.436	48.0481	106.114	14.5263	8.94648	31.5775	7.59917	11.6801	6.56751	26.4976	2.75073	2.27915	41.9442	0.0270498	6.05759	19.4496	452.971	40.3139	11.0617	1.39124	2.89612	44.7844	18.4134	37.6277
88.2311	9.00334	153.092	56.8147	1.26608	11.8709	85.842	413.835	24.2374	0.0515772	81.0808	138.241	8.95616	5.41845	20.1469	10.5306	168.291	24.1631	9.08379	14.2171	105.719	59.5295	12.6648	8.17433	0.0626528	9.3204	220.423	46.0058	100.06	11.6144	7.3754	25.3723	6.4408	9.46604	5.8292	20.5919	2.03542	1.80396	37.3758	0.0190152	5.49797	15.9412	373.4	41.1129	9.02751	1.05748	2.22756	37.0805	16.1983	35.4412
88.331	7.58691	497.07	59.881	1.04151	9.38069	74.2635	559.954	21.445	0.0371635	84.6195	128.733	7.17281	4.46242	17.7153	8.43012	136.292	21.1926	7.14032	12.3267	86.001	89.1424	9.96676	6.55018	0.0491356	7.63961	192.447	41.9055	89.3267	9.26539	6.07471	20.0977	5.46052	7.62721	5.17362	15.9328	8.27042	1.42718	35.6893	0.0133587	4.77328	12.959	311.832	41.0409	7.35329	0.803397	1.7122	30.1145	16.1602	35.2594
88.431	6.389	816.895	56.3712	0.855717	7.34755	63.7905	596.642	18.2289	0.0245127	80.6316	112.701	5.70989	3.67561	15.5098	6.57904	109.277	17.5511	5.60288	10.6552	69.7603	103.369	7.83519	5.22083	0.0383905	5.88844	165.679	36.924	80.1892	7.37929	5.00055	15.7581	4.63193	6.12674	4.5914	12.2906	9.54449	1.12868	30.7418	0.00938989	4.07026	10.4818	247.172	36.699	5.98279	0.610549	1.3155	24.1646	15.344	32.247
88.5309	5.37811	931.437	50.1546	0.703181	5.71264	54.5777	569.133	15.169	0.0167472	71.1341	95.4675	4.52715	3.02383	13.5523	5.05419	87.0993	14.0489	4.39199	9.19685	57.9644	154.776	6.15646	4.14483	0.0300716	4.39312	141.203	31.7722	74.1305	19.6178	4.11487	12.2638	10.992	4.91325	4.07456	16.8277	8.79023	10.5075	25.2978	0.00662024	3.44453	8.45145	189.502	31.5287	9.56723	4.76055	2.51263	25.9558	15.3014	28.4637
88.6308	4.52607	876.628	43.2155	0.577827	4.41495	46.5913	511.648	12.4743	0.0108905	60.3558	79.3542	3.57966	2.48946	11.8321	3.84388	69.1779	12.8147	6.20784	19.628	67.6818	157.031	4.83634	3.28112	0.0237338	3.2171	119.457	26.8572	67.3174	23.6805	3.38536	9.49181	11.9594	3.93678	3.61608	31.5872	30.8065	13.337	20.3535	0.00466581	2.90547	14.7881	144.064	38.9286	11.3829	5.78821	2.6336	24.0421	14.5247	24.7178
88.7307	7.83362	758.66	36.5171	0.474837	3.39629	39.7233	443.597	30.3635	0.00728395	50.1191	105.686	2.82498	2.05098	10.3266	2.90431	81.1235	16.6481	15.0606	21.8018	62.3319	133.863	3.79891	2.59208	0.0188604	2.33013	100.663	22.3908	58.6548	23.5722	2.78481	7.31583	11.1304	3.15338	10.0371	34.2939	35.0975	14.6949	16.1846	0.00323739	2.44734	15.9289	107.314	37.0584	23.3051	5.4948	2.35211	20.7963	13.3412	21.298
88.8307	15.3603	627.774	30.4774	0.390198	10.9918	33.8436	383.359	34.2592	0.000633963	43.7056	106.687	2.22606	1.69051	9.01165	2.18492	100.557	16.3295	16.4296	20.8304	98.4287	105.647	2.98387	2.04446	0.0148352	1.67647	127.687	18.4619	49.6721	21.5209	40.6095	5.62079	13.1105	2.52557	19.587	40.0412	32.1753	13.786	21.0797	0.00223353	2.06018	14.8419	78.7644	32.5943	25.6754	10.1903	1.96053	17.3328	11.9693	23.3951
88.9306	17.0394	505.885	25.2325	0.320343	15.1746	28.8225	323.79	45.2419	-0.00324089	36.8513	99.5104	1.752	1.39376	7.86383	1.63917	96.9805	14.3364	21.8107	18.8056	187.912	80.0272	2.34363	1.61049	0.0116243	1.20109	213.807	29.9434	62.9205	18.7345	55.3568	21.801	12.4916	9.08009	27.6649	44.5437	26.9208	42.8518	32.3744	6.19595	1.73378	12.9532	175.873	27.8193	24.0922	10.7813	15.3123	14.1335	10.5505	22.3135
89.0305	18.0706	409.469	20.779	10.6214	16.1031	24.5407	269.133	44.9845	-0.00225048	32.1659	87.1899	1.37747	1.14925	6.86233	1.22751	89.1339	25.5583	21.1441	22.8854	252.893	59.1879	1.84076	1.26764	1.44046	0.858152	246.598	51.4052	65.1422	15.8399	58.1074	26.9615	11.1099	10.3099	29.5376	53.7307	30.4236	50.5917	32.2248	11.0878	1.45881	10.922	283.244	48.3056	21.1228	9.72572	18.2339	11.37	9.17288	24.0039
89.1304	19.9251	325.458	17.0503	42.2946	15.2864	20.8926	235.236	50.5414	-0.00413614	102.975	73.8921	1.08208	0.947627	5.98894	0.918385	123.695	27.2675	18.4032	32.6883	241.345	43.1371	1.44579	0.9967	1.85947	0.611998	248.918	60.0439	85.5527	13.1421	54.9947	26.6515	9.61818	9.56353	32.5281	51.7492	27.809	48.7314	28.2219	10.374	9.78807	9.03055	290.592	49.3878	17.9032	31.1658	17.0416	9.06863	7.8878	22.6065
89.2303	18.98	255.672	13.9567	53.1692	13.6396	17.7857	270.351	47.6572	-0.00819195	170.075	79.2168	0.849347	0.781448	5.22697	0.686854	161.363	24.8624	15.2482	57.0053	208.662	39.6657	1.13557	0.783179	10.857	2.34355	234.837	66.453	89.8345	10.7637	49.3546	23.9065	53.0147	8.22025	38.5105	45.3608	23.2342	43.0844	23.4066	8.29316	11.379	19.8118	256.528	44.5147	15.006	35.689	14.5153	7.193	8.36145	20.21
89.3303	17.0091	199.303	11.4053	53.8348	24.3289	15.1406	267.129	60.3394	-0.00889432	365.054	73.9876	0.666146	0.644599	4.56198	0.513433	158.087	21.0366	12.3194	61.1687	173.722	32.45	0.891891	0.614749	14.7214	2.52406	212.872	65.7406	89.8233	8.73715	42.9511	20.333	61.6836	6.82354	38.8541	37.837	18.5139	36.4356	18.9069	6.70684	10.7282	22.2736	210.047	38.3618	30.0843	33.178	11.8199	5.68465	8.23809	33.9095
89.4302	14.7988	154.558	9.30903	49.8587	46.0534	28.7138	244.991	59.2349	-0.00801558	486.804	70.1774	0.52182	0.531594	3.9816	0.38336	139.61	17.0618	69.5147	57.7473	142.356	25.0704	11.128	0.482082	14.6919	2.18023	188.052	61.1089	83.0392	7.04746	70.3791	40.2714	58.5485	5.56706	36.7522	30.6534	25.5227	30.0374	15.0657	6.2832	10.2126	21.1065	164.466	55.4499	33.0237	28.2646	9.39527	4.48198	7.75905	36.022
89.5301	12.6801	130.677	11.3039	44.1072	56.6814	34.9787	244.678	52.9075	-0.00661071	487.984	62.0072	0.408287	0.43835	3.47516	0.285559	117.371	13.4788	110.137	51.8726	115.847	18.76	12.596	5.42905	13.1016	1.72357	163.237	54.5929	94.6942	12.4123	86.7377	45.3209	66.1518	4.50195	33.7194	24.3837	24.8583	24.3832	36.7369	5.02524	9.02808	18.5747	125.059	54.7572	39.8573	23.0135	7.36651	3.52835	7.08805	37.3343
89.63	10.7758	109.912	13.0549	38.0168	61.7294	41.23	225.719	45.1901	-0.00523877	440.663	56.2759	0.319161	0.361059	3.03267	99.1641	127.871	10.4658	111.56	45.5877	93.9862	13.932	63.7505	7.1738	11.0552	3.92103	139.952	47.4477	93.6818	13.87	87.867	43.1856	62.2536	11.7351	30.4612	19.1668	22.3723	19.6029	39.562	3.77366	7.75579	15.7336	93.1727	51.6422	60.8104	18.2576	5.72985	2.77478	6.33373	40.0354
89.73	12.1162	112.07	17.5097	32.2606	64.401	40.6277	198.897	37.7036	-0.00418556	378.513	51.1276	0.249427	0.297176	2.64629	126.329	117.922	8.03105	98.858	39.6605	76.1458	10.1799	75.6678	7.31112	9.04553	3.9999	118.917	40.4123	86.0819	24.0647	81.7322	38.0027	55.0913	12.8978	27.2939	14.9467	18.5482	15.6625	35.6653	2.75185	6.58408	13.043	68.394	58.8495	79.1442	14.2579	4.43572	2.18036	5.5658	37.6624
89.8299	30.3633	119.599	18.1036	27.1088	60.6052	37.255	170.205	33.6829	7.02072	316.499	44.1904	0.195093	0.24477	15.252	120.855	101.288	6.11207	82.6302	34.3388	61.6538	7.3625	69.8426	6.70864	7.26642	3.38929	100.376	33.891	75.5898	26.7936	72.639	63.8069	55.7263	12.3048	24.3485	11.5927	14.7155	12.4639	29.9728	1.97758	5.56095	54.8126	49.6495	96.3666	91.8646	11.0247	11.3841	1.71164	10.9462	33.6552
89.9298	35.0136	110.369	16.8901	22.632	53.7917	40.4595	142.784	28.7725	9.34412	260.613	40.6671	0.152927	1.30024	18.5542	103.669	83.9261	9.00811	67.0686	29.6628	49.9061	5.28983	60.8605	5.8262	5.7709	2.65548	84.3033	44.7425	64.3675	25.7962	62.8412	69.1985	50.6184	14.0438	21.6688	8.95755	11.3746	9.89217	65.8722	1.41047	4.68633	84.28	35.7358	97.5168	143.839	8.4708	19.5831	13.174	13.6689	35.8513
90.0297	33.9029	94.5656	14.9524	18.8195	45.9749	38.6647	118.105	24.0072	9.38377	212.66	39.0549	0.120301	1.58495	18.3131	84.1843	68.1804	9.17384	53.5867	25.5951	40.3918	3.78433	50.0207	14.0265	4.55003	1.999	88.6493	58.4166	55.7651	23.1394	82.8642	73.3693	44.1825	13.0496	19.2591	7.40864	17.4809	7.83714	69.9378	1.002	3.94524	98.405	42.1675	158.178	187.965	6.48188	20.1249	34.1956	15.764	46.3662
90.1296	30.6114	98.1079	19.2256	15.6095	38.2703	34.9536	109.224	19.7727	8.42724	172.588	34.7188	0.0951185	1.54669	16.8363	66.2613	69.1303	23.0095	45.2192	22.0735	32.6895	2.6997	40.1075	16.4621	3.57031	1.47165	85.508	62.8288	48.1099	79.9872	86.0145	76.9572	37.9401	16.667	17.1052	5.97032	35.8425	6.20163	124.781	0.710316	3.31971	94.5712	50.1121	205.162	193.6	4.94667	17.8436	39.3678	16.2582	46.2888
90.2296	28.9292	88.856	19.5956	12.9249	46.7796	30.7412	96.3912	16.1654	7.13722	139.602	29.6599	0.0757553	1.38775	15.0345	226.915	65.1094	200.454	36.8859	19.0315	53.9015	1.92229	46.3783	16.0681	2.7926	1.06935	78.564	61.2373	40.4511	118.869	84.4284	113.819	67.9482	16.0226	15.1863	23.0255	38.11	4.90353	151.162	0.502953	2.7926	83.7952	55.3017	249.758	226.628	9.48621	14.8267	38.848	17.0144	61.5547
90.3295	34.1403	75.3899	18.1582	10.688	47.397	26.6478	82.5699	13.16	5.83601	112.692	24.776	0.0609333	1.19711	13.2544	259.558	56.4842	329.82	29.5513	16.4068	60.1644	1.36698	41.9272	14.4299	2.1798	0.770933	77.9953	74.7119	38.819	126.979	88.4037	121.149	70.9589	13.9816	13.4807	27.6033	34.0384	3.87507	141.547	0.355917	2.34882	117.945	50.353	275.497	217.372	10.1004	11.9161	43.831	18.8344	63.7738
90.4294	33.3262	61.6723	16.0156	8.83364	43.9107	22.9191	69.3163	10.6867	4.66509	90.8553	26.2165	0.0495951	1.30288	11.6172	239.51	47.0495	345.512	23.4407	14.1432	54.709	0.971219	34.964	12.3778	1.69923	6.6643	72.8863	78.3802	38.1372	119.999	83.5696	112.611	65.1488	11.6905	11.967	36.0505	28.1112	3.06128	120.935	0.2518	1.97527	148.42	41.9324	254.246	211.377	9.13448	9.40194	41.4055	19.0102	59.2451
90.5293	30.5361	49.3478	13.727	7.2907	38.596	19.6279	62.1091	8.66552	3.67232	103.049	24.3525	0.0409483	5.93354	10.1551	201.958	38.3356	312.579	18.4895	12.1913	46.4648	0.689619	28.213	10.325	1.32346	7.48842	65.6704	75.3735	40.9501	106.548	74.95	97.7554	57.104	9.57289	13.9933	42.2857	22.2526	2.4178	99.1299	0.178102	1.66085	214.196	33.1801	221.085	196.494	7.67677	7.33979	56.5828	19.2843	52.6572
90.6293	26.8655	38.9354	20.9063	6.01888	32.7685	16.7697	73.1518	7.02053	2.86007	97.85	48.7878	0.0342733	14.6847	8.86634	162.453	30.8454	263.368	14.5373	10.5082	38.3997	0.489502	22.4366	8.45816	1.03028	6.56177	62.0647	68.8443	39.3388	91.2104	65.2003	81.506	49.1188	7.75556	14.0554	64.404	17.1765	1.90922	79.5961	0.125932	1.39627	220.123	25.409	187.829	171.509	6.20368	5.69406	57.0597	23.1045	45.8759
90.7292	24.7167	30.4384	22.4631	4.97031	27.145	14.3085	73.0507	5.68482	2.2104	86.1802	54.369	0.0289473	16.6798	7.7369	127.144	24.6367	213.062	11.4088	9.05698	31.366	4.61798	17.7245	6.84505	0.802011	5.22299	56.3184	98.9049	57.6636	76.2909	68.3034	71.7222	41.913	6.24803	13.2685	66.6234	13.0501	1.50715	63.2261	0.0890114	1.1737	209.744	27.7069	158.046	146.447	4.90005	4.40068	51.426	24.2845	39.5917
90.8291	21.79	28.7253	21.3319	7.53032	24.4254	12.1976	67.3868	20.9531	8.02017	73.0566	76.9498	0.0244791	15.8899	16.2984	97.8424	19.5919	168.04	28.1441	9.93769	25.4893	5.30741	14.9521	5.493	10.4391	3.96522	49.7863	128.208	62.9542	71.9797	73.2985	72.2901	35.6401	5.01851	12.1616	60.3717	9.81357	23.2076	56.3297	0.0628714	0.986496	228.264	25.1052	179.303	136.608	3.8167	3.39331	43.8483	23.8074	34.0124
90.929	23.2643	30.4187	19.0694	8.97891	27.2635	11.817	133.116	24.772	10.9737	60.635	79.0923	0.0205825	14.1024	22.8076	74.4844	15.5392	158.479	52.2144	9.45484	20.6661	10.5352	14.8357	18.7538	15.3387	10.0948	43.2373	136.265	60.9888	63.8531	87.9601	82.0966	30.2601	4.02445	10.9809	51.2885	7.32952	31.0616	63.4254	0.0443696	0.828975	223.818	30.6582	265.442	119.435	2.94671	2.61289	36.2431	22.3501	29.154
91.0289	30.0614	27.7933	21.8644	8.91637	30.8517	10.7485	155.743	23.7818	14.4125	66.8666	76.528	0.0171682	12.0981	23.3787	87.916	12.3055	136.47	62.2674	8.52062	16.7383	10.6939	32.4573	23.0495	15.6586	10.4492	37.0835	131.973	58.9415	54.631	88.1977	78.4916	25.6753	3.22461	9.83701	42.0113	5.44913	31.202	58.0471	0.0312915	0.696488	223.592	33.9265	263.431	101.082	2.26187	2.01027	29.4034	20.3704	24.9622
91.1289	30.2168	23.6911	30.7645	8.1802	40.8445	9.47782	155.087	21.0301	14.4108	73.5178	69.6735	0.014227	16.8749	21.8052	82.0272	9.73551	120.85	58.4742	7.49924	33.6367	9.11786	34.7227	22.8985	14.1048	8.90187	56.4613	121.082	60.3283	45.6789	88.14	69.1951	28.1458	2.58297	17.5183	33.6522	4.03854	31.8997	49.1085	0.0220563	0.585066	205.386	50.0954	235.096	86.3969	5.2452	1.54596	23.5782	18.171	21.3615
91.2288	27.7356	19.4335	32.2955	7.20007	42.6996	8.22036	142.841	17.8709	12.9145	72.6192	71.5459	0.011651	17.1364	19.5928	69.5375	7.69801	113.871	50.2	6.52864	34.5316	7.19668	30.6846	22.1275	11.9656	6.99281	63.3252	116.184	56.5069	37.6124	81.4261	58.2423	30.0088	2.06826	19.808	26.5726	2.98682	33.7738	42.7205	0.0155028	0.491378	177.959	50.2531	232.473	72.2387	5.7659	2.36714	24.0043	16.1896	18.2753
91.3287	31.6196	15.5762	30.3458	6.18808	40.2256	7.06419	125.744	23.6338	10.9238	65.1462	65.6048	4.73984	15.6366	17.3228	59.8826	6.08504	98.0121	41.3101	5.65426	30.6054	5.4518	25.3619	21.37	27.6678	5.27156	63.09	105.973	50.2335	45.4772	72.3392	57.2242	49.2908	1.65549	19.6474	54.9943	2.20585	46.2927	44.7599	0.0108071	0.412571	184.922	43.9115	228.149	80.8131	19.1489	8.91522	21.7271	16.4487	15.6328
91.4286	37.9549	12.303	26.9707	10.2965	35.7261	6.03871	107.536	23.5089	8.92503	55.7668	102.414	6.24617	13.599	15.2052	50.1623	4.80927	90.9021	33.2535	4.88479	25.7361	4.0323	20.386	19.0854	31.0015	3.88396	59.0809	130.671	43.1433	48.7825	62.5677	58.5942	94.3508	1.3248	18.8962	87.0322	1.62758	46.8402	63.4071	0.00749584	0.346367	186.025	44.2466	306.137	76.2639	41.7797	13.3915	18.5678	18.0858	13.3715
91.5286	37.2623	9.62519	23.2223	11.3252	30.547	5.14655	109.281	44.7883	11.209	46.5409	108.27	6.25329	11.5444	13.3026	40.2008	3.80074	77.6075	26.4475	14.4755	21.1799	2.93899	16.1837	16.3177	35.3586	2.82349	53.3049	137.952	36.1582	46.1884	53.2146	69.9091	101.892	1.05973	17.4816	90.9199	1.20026	42.38	91.965	0.00520582	0.290639	168.35	38.7424	451.563	67.0452	45.4962	13.355	15.3677	18.1901	11.4369
91.6285	33.8522	7.48222	28.4311	11.4786	25.4343	4.37906	115.743	48.5583	45.39	38.2803	100.533	5.6321	9.67487	11.621	32.9909	3.00366	65.9312	20.8927	16.7612	17.2687	5.73562	12.7744	13.5826	33.3101	2.03598	46.9423	133.12	35.8511	41.0522	44.7684	68.1748	94.5654	0.847091	34.842	100.274	0.884936	36.2948	90.3471	4.69761	0.24379	144.747	31.577	461.776	56.907	68.7564	11.6987	12.4777	17.5737	9.78221
91.7284	29.6561	5.79117	28.473	17.6353	27.4427	3.72347	110.078	45.18	55.5302	31.2161	99.109	4.80994	8.05096	10.1453	48.8845	2.37374	71.0389	16.4411	16.2353	14.0219	5.80522	30.0138	15.2638	28.9093	1.46081	40.6586	121.854	32.9847	35.1614	37.3907	60.7295	83.2371	0.67706	40.293	93.3525	0.652407	30.147	78.7198	106.609	0.204463	121.029	24.6527	458.052	47.4003	69.5041	9.66306	10.0109	29.8383	12.6577
91.8283	25.5027	42.8134	26.159	45.7057	30.4271	3.1655	98.7871	39.3731	54.1731	49.3375	89.4995	3.98593	6.67319	8.85397	50.5438	1.87589	68.1427	12.9095	19.9842	11.3649	14.3444	30.9615	14.6367	24.0368	1.04494	34.8038	107.731	28.9881	29.4172	31.0762	51.4378	71.7236	0.541067	40.3061	80.4428	0.481009	24.5895	65.1325	145.796	0.171388	99.5752	18.7084	419.555	39.0678	61.5185	7.74148	7.97071	39.2261	14.8632
91.9282	21.716	63.6464	22.9615	54.6907	29.519	2.69165	85.5515	33.2052	47.9615	84.8604	77.1091	3.24367	5.51881	7.72615	47.0394	1.48238	59.1795	14	19.7254	9.20398	15.0399	27.0494	13.0226	20.3928	0.746118	29.5378	92.9279	44.2116	24.2295	25.7421	84.5559	61.249	0.432141	37.979	66.4453	0.354663	19.8324	52.5484	129.697	0.14356	82.0421	13.9182	363.802	47.208	51.1302	6.09741	6.31488	42.9899	21.5702
92.0282	18.3929	65.2113	19.6234	54.3862	26.6836	2.2892	142.21	28.1424	40.2855	97.9457	64.7285	2.60991	4.55812	6.74194	39.8289	1.17138	50.8828	35.7625	18.0458	7.45114	17.5787	22.255	11.109	16.7391	0.532141	41.0958	78.6989	48.8854	19.7425	27.6033	102.689	52.1016	0.344752	34.7797	53.5044	0.261524	15.8823	41.8472	101.767	0.120188	80.8051	10.2053	333.168	88.3769	41.0557	4.75561	4.98674	43.1611	33.3865
92.1281	15.5325	58.739	16.4947	49.9316	23.0852	5.55739	262.913	23.3809	32.7698	156.977	53.5144	2.08489	3.76213	5.88295	32.1121	1.64811	41.6625	177.574	15.9901	6.03113	15.7567	44.4191	9.23395	13.4738	0.379203	51.8863	81.5911	47.6563	15.9635	187.394	103.342	44.2463	0.274772	31.3903	42.3934	0.192774	12.6613	33.0955	75.7659	0.100524	72.4282	13.3041	309.869	100.806	32.3008	3.68778	3.92941	41.1469	36.5738
92.228	13.0956	49.6914	13.8262	43.9655	19.3832	6.47183	430.432	19.2104	26.1041	313.678	43.837	1.65795	3.10405	5.13309	25.1677	1.64956	81.2594	302.111	13.9647	4.88139	12.7407	57.9164	7.54622	10.715	8.5455	54.4502	77.9456	43.4141	13.6931	533.307	94.0694	37.5496	0.2189	28.1149	33.2351	0.141886	10.0639	26.0764	55.0175	0.0839646	70.0181	12.862	309.197	108.954	25.0944	2.84998	3.09179	37.9071	46.4633
92.3279	11.031	40.5792	11.4776	37.7939	15.9254	6.34838	542.525	15.6839	20.4993	434.486	35.7055	1.31466	2.56052	4.47864	19.3905	1.47015	165.874	310.683	12.1131	3.95059	9.78139	54.0037	6.09654	8.45599	9.79694	52.467	70.8947	50.9566	11.465	655.888	80.6953	31.858	0.173872	25.0775	25.8704	0.104191	7.98403	20.5045	39.4523	0.0700659	62.2144	11.0433	276.446	101.491	19.3404	2.19808	2.43036	34.0835	46.1529
92.4279	9.28703	32.4346	23.9702	32.0197	12.8715	5.80731	597.96	12.7578	15.9371	488.913	34.0137	1.04073	2.11195	3.90753	14.7727	1.24156	300.439	276.95	10.4728	3.19694	7.29222	45.8286	4.88622	6.64027	8.64	48.1801	72.2337	51.0803	9.44586	663.901	66.7807	27.0281	0.136889	22.318	20.0402	0.0761403	6.32617	16.1055	28.1073	0.0584378	52.9738	8.89951	237.487	88.6736	14.8289	1.6933	1.90917	30.0938	57.9308
92.5278	12.8173	25.5735	27.6953	26.8824	12.7892	5.1357	579.722	10.3555	12.3015	465.682	30.1175	0.823152	1.74211	3.40893	14	1.01925	334.176	232.147	9.04066	7.45291	5.34107	37.2562	3.8942	5.1975	6.89735	42.928	85.5183	48.7732	7.69595	617.305	53.9826	22.9311	0.106566	19.8379	15.4722	0.0553172	5.00854	12.6427	19.9565	0.0487308	48.0011	30.5178	260.993	82.1984	11.3313	1.30359	1.49906	26.1993	58.5746
92.6277	13.1324	31.7141	27.1219	22.4393	11.7223	4.46183	530.511	8.39492	9.44565	410.749	25.6729	0.650857	1.43713	2.97369	19.9553	9.07611	355.091	188.707	7.79846	7.80164	3.86884	45.3094	3.0913	4.0595	5.24443	37.4847	87.4066	43.8799	6.22057	548.505	42.9385	19.455	0.0819002	17.6211	11.9178	0.0398128	3.96338	9.92113	28.8208	0.040688	52.5644	35.3763	278.14	75.4946	8.63912	1.0032	4.5038	22.5535	54.4578
92.7276	12.1512	34.8642	24.6377	18.6607	10.2347	3.83853	465.146	6.8003	7.22483	368.432	21.4185	0.514735	1.18562	2.59392	19.7225	11.1483	323.218	150.896	6.72446	6.95761	2.78256	41.5205	2.44689	3.16642	3.88288	32.274	103.7	37.9954	4.99882	474.459	33.7649	16.5045	0.0621295	15.6459	9.16521	0.028428	3.13548	7.78399	25.9371	0.0341145	67.4507	40.6941	254.024	65.5111	6.57663	0.771864	5.28262	19.2373	48.4182
92.8275	10.7408	32.3507	21.4868	15.4809	8.64935	3.28386	423.709	5.50608	5.51054	315.366	17.6424	0.407279	0.978167	2.26273	17.1689	11.3936	273.231	119.566	5.79736	5.86487	1.99206	37.6932	1.93268	2.46751	2.83081	27.5079	106.091	36.9398	3.99957	403.558	26.3311	13.9985	0.0469849	13.8896	7.04021	0.0202345	2.47978	6.10657	20.4413	0.0287925	66.943	37.6593	220.024	55.2244	5.00122	0.593774	5.064	17.5175	42.189
92.9275	9.27959	51.0107	18.2904	12.8228	7.13936	2.80023	429.786	30.6895	4.19426	263.183	14.4195	0.322402	0.807039	9.6212	14.0532	13.3887	244.415	94.2537	4.99756	4.83152	1.42179	31.4839	1.52456	1.92184	19.1408	23.2717	100.586	35.4437	3.18986	339.52	28.1234	13.6761	0.0355744	12.3293	5.40328	0.0145786	1.96088	22.4398	15.2492	8.2692	60.2139	51.1325	186.627	45.8239	3.80028	9.27618	4.45641	15.6155	36.4126
93.0274	7.92131	59.8998	15.3344	10.6103	142.088	2.38354	419.91	37.3739	3.18731	237.72	11.7288	0.25531	0.665976	13.2874	31.4313	20.6223	267.242	74.0808	4.30798	3.94105	8.03512	47.9665	1.2019	1.9019	21.3107	19.5793	91.0381	62.5125	7.45808	292.442	26.1834	19.1443	0.0266128	10.9451	28.3834	13.2754	1.55025	26.3934	11.0843	9.98527	51.606	56.8717	184.698	37.6866	2.88589	20.0446	3.75053	17.1558	51.6634
93.1273	6.71807	56.9982	12.7295	11.8965	201.303	2.02738	382.707	36.237	2.41898	219.328	9.51192	0.202332	0.549399	25.0058	34.102	21.123	246.174	58.1263	3.71358	3.20062	15.4286	67.3775	0.947083	1.68963	18.6175	16.4057	79.8535	72.0381	9.76267	250.201	27.7244	19.0472	0.019374	19.9531	34.8355	20.4119	1.22546	24.4938	7.95245	9.51315	43.0712	69.2826	179.334	30.8359	2.19043	21.4547	3.07622	17.906	94.6155
93.2272	5.67739	49.599	11.924	11.5299	215.57	1.72455	334.701	32.1881	19.2737	190.466	7.69938	0.160323	27.4032	27.2531	30.8537	19.0107	209.423	45.563	3.20122	7.06303	15.5724	63.9028	0.745448	1.42287	14.7982	52.9678	68.4773	71.6151	10.0146	228.891	25.7094	23.8422	0.0138471	22.673	33.7557	20.4558	0.968703	25.0453	17.2061	8.41228	35.3975	66.9977	158.842	25.1556	1.66184	25.9117	2.48378	17.4818	106.154
93.3271	4.78854	41.1698	15.4716	31.5896	205.602	1.46752	284.985	27.416	38.1901	165.581	6.22512	0.126731	43.2625	25.978	25.7636	16.1358	172.146	35.6948	2.75958	57.2011	13.2481	59.2543	10.129	24.6696	11.2261	70.7696	57.7269	65.9901	9.28474	212.542	22.2882	23.0846	0.00981954	22.5311	29.6763	17.8299	1.07997	22.1602	22.7375	7.22757	28.8221	57.5337	135.953	20.4859	1.26016	24.3284	1.98559	16.3668	115.141
93.4271	4.03441	33.2394	15.8195	52.4843	183.985	57.5508	238.234	22.8393	50.927	140.475	5.02937	0.099701	45.3237	23.5533	31.9175	23.9712	143.368	27.9547	2.37881	102.086	10.445	49.8905	16.136	34.1191	8.30073	75.9159	48.0176	58.0525	8.15738	200.909	18.5677	20.6445	0.00698346	28.5013	24.7949	14.5402	1.01777	48.7344	20.0719	6.13587	23.3347	46.3707	114.751	16.6661	0.954835	43.4358	1.57709	14.8879	134.596
93.527	3.39688	26.3773	14.6813	57.7066	158.118	269.141	200.357	18.7942	51.1756	116.642	4.06137	2.34966	41.885	20.9063	30.2648	37.5784	115.163	21.8888	2.05062	102.918	7.90755	40.4235	17.3874	34.249	6.04692	75.2592	39.5142	49.497	6.93939	186.494	15.0757	17.9056	0.00439821	30.0079	20.1067	11.4261	0.889597	51.7475	15.7029	5.18249	18.8252	35.9431	96.2891	13.5503	0.722659	44.97	1.24727	23.555	138.487
93.6269	2.85899	20.6998	12.9591	55.4716	132.146	442.714	177.144	21.0087	45.9726	95.6535	3.27561	12.9335	36.6517	18.3821	31.6052	39.4725	90.4108	30.9731	1.76785	90.6759	5.84631	32.207	16.373	30.6222	4.36578	105.173	32.2311	51.4198	16.1227	165.551	12.0283	15.333	0.00186492	52.4056	32.4726	8.78029	0.746347	53.0376	11.6751	4.36764	15.1538	27.142	80.5956	11.0131	0.54405	49.1648	0.983586	27.6514	144.67
93.7268	2.40575	16.1248	11.1121	50.0626	108.203	479.995	151.928	19.7725	38.941	77.8626	2.64125	16.0727	31.2167	27.402	28.1636	47.3843	69.9034	55.6933	1.52413	76.0693	4.2599	25.4648	14.4251	26.0033	3.13479	114.661	26.0975	48.5525	31.3961	143.116	24.5189	13.0594	-0.000344984	62.6506	34.0934	10.1753	0.61075	70.9818	16.4358	3.6774	12.1814	24.8116	67.3873	100.067	0.409554	44.6261	0.774134	31.7799	145.555
93.8268	6.42612	12.4987	9.35998	45.9904	87.2251	458.39	127.649	17.3248	31.8448	63.0972	2.13366	24.9826	26.2116	28.513	23.3362	114.488	59.6425	84.1357	1.31395	79.3463	3.07546	20.0627	12.2319	21.3553	2.24333	112.666	21.0005	43.3813	35.8781	121.684	50.9882	11.0976	-0.00153662	76.1424	31.0949	17.0806	0.491421	87.9009	14.7126	6.71589	9.78366	35.3376	56.3177	156.182	0.307071	37.5018	0.608463	32.7221	157.115
93.9267	7.47285	11.0564	7.79443	40.508	69.4521	414.247	105.704	14.6519	25.457	50.9918	1.72093	41.3375	21.8393	26.7403	18.5861	130.334	48.6138	84.3011	2.97356	86.1965	2.2072	17.9611	10.1272	17.1949	1.60207	104.667	51.9057	37.3881	34.9293	102.349	57.9326	9.42503	6.49921	77.5391	26.5081	17.4682	0.390077	82.8441	15.7118	16.0154	7.85375	35.0931	47.057	162.8	0.230495	30.3236	39.892	31.6872	148.16
94.0266	7.25715	34.0856	6.44238	34.8271	54.7511	364.235	86.6117	12.1584	20.04	57.5912	1.3882	44.0571	18.1184	24.0812	14.4593	122.149	38.5259	74.3784	32.101	79.4395	2.32585	14.9216	8.25367	13.6772	4.48276	93.9584	65.7703	31.4146	31.5197	85.4706	59.7415	8.00662	19.6187	129.034	21.7581	44.0262	0.305874	70.9731	20.9486	17.2809	32.231	31.7178	45.1123	149.483	0.170069	56.8177	109.647	29.505	134.134
94.1265	6.56114	48.3455	51.5154	55.3175	42.807	315.66	81.738	9.98254	15.6068	54.5986	1.12039	40.7966	25.2231	21.3098	12.9884	105.724	29.9756	62.0386	39.9976	67.8115	2.0115	23.4813	6.65511	10.7954	7.87516	82.4626	69.2542	25.9021	27.2479	71.0319	54.7177	6.80428	21.9168	151.181	17.4516	48.3157	0.23719	58.2531	18.5304	33.9684	39.0215	27.4068	67.7515	135.237	0.124883	59.3636	127.209	26.7345	130.387
94.2264	5.7341	48.8953	125.462	60.1316	33.237	271.413	73.0213	8.14636	12.0611	48.0498	0.904777	40.0123	33.5993	18.7093	13.2747	87.9579	30.3592	50.2992	40.7101	104.891	4.77725	26.1791	5.32643	8.47865	7.7076	71.2546	81.6016	34.8791	50.4429	58.8389	61.6834	5.78857	20.2217	157.145	13.7916	43.6854	0.182387	53.8982	25.3818	35.7142	37.9863	24.0001	96.2502	142.582	0.0939487	52.9764	121.453	23.7435	118.951
94.3264	4.92501	43.7884	148.859	57.5193	25.6543	232.348	63.0534	6.62437	9.26901	40.7152	0.731348	35.6888	40.5528	16.3669	11.7248	71.6193	27.0539	40.1636	84.3081	103.084	4.98258	23.4221	4.24064	6.63771	12.936	64.3967	88.8422	52.2902	57.0161	48.6302	58.7947	4.93294	17.3413	150.619	22.5707	42.828	0.139647	79.5777	37.9342	32.6682	33.8639	38.5803	94.6976	131.523	0.0640662	44.1603	106.669	29.3537	111.386
94.4263	4.19113	36.929	201.503	52.6251	23.246	198.419	53.2262	5.3756	7.0942	41.7338	0.592195	31.1148	39.441	14.2929	14.6528	57.6039	34.5409	31.7992	104.44	138.92	4.29257	19.4536	3.36365	5.18564	12.551	56.775	87.1511	57.5057	59.803	40.1315	51.7475	4.20404	14.3787	139.101	44.8482	36.9731	0.108454	80.4868	34.3749	28.4474	28.8852	39.5629	84.2618	114.372	0.0431225	35.5536	89.6735	38.44	99.3436
94.5262	3.54868	30.1026	208.967	46.2464	20.2841	169.211	44.2248	4.35703	5.4133	38.0551	0.480737	26.0931	35.3307	12.4709	13.9339	45.9991	33.6852	30.1366	103.283	132.618	3.40562	22.4061	2.66074	4.04582	10.4334	49.2145	80.596	55.9117	56.0303	33.0837	71.1321	3.57999	11.7242	135.253	58.0752	33.7614	0.0722708	70.9238	27.1612	24.2873	24.0428	34.9177	72.2504	96.5217	0.0293606	28.0827	73.502	46.6582	86.6908
94.6261	2.99634	24.0344	195.239	39.7074	17.1348	144.19	40.3948	3.52901	4.12138	32.8524	0.391376	41.6086	30.4504	10.8766	16.0818	36.5753	30.4081	25.9768	94.5613	114.672	2.58736	20.2334	10.1782	3.15389	8.09875	42.1512	86.4619	50.8553	54.5371	27.254	72.9157	3.04891	9.47794	137.69	57.2962	45.014	0.0486545	81.1492	20.2859	28.2077	50.532	28.5872	83.2469	98.0899	0.0167494	21.9365	59.3227	49.3486	87.387
94.7261	2.52601	26.0956	191.764	45.0227	14.1426	122.814	38.1442	2.85715	3.13253	27.5482	0.319325	50.4119	25.7295	9.48452	18.7578	32.8735	25.5889	37.1836	83.9942	134.625	10.9052	16.8659	12.6546	2.45737	7.80205	35.7881	86.5143	44.3588	49.2091	22.4406	120.124	2.5956	7.62802	130.775	144.258	43.4261	0.0166865	98.2609	14.7537	26.5872	56.3995	28.0368	83.8965	118.889	0.00817968	17.0287	69.7174	48.557	80.3352
94.826	2.12758	28.6665	216.752	43.8363	11.4712	104.579	34.0877	2.31286	2.37797	22.7233	0.260449	78.7484	21.5106	8.27068	17.4298	44.1281	25.9771	42.6714	73.438	159.21	12.0501	13.6068	12.625	1.91401	6.46742	30.1907	80.9705	37.5945	42.5389	18.471	129.657	2.1961	88.0296	124.282	216.484	37.2195	-0.00136247	91.9985	10.5881	36.3183	104.554	24.2403	75.2606	115.385	-0.00285747	13.1652	138.242	45.6942	71.0734
94.9259	7.26729	26.5889	210.369	39.8227	9.17917	113.99	29.4407	1.87213	1.80339	18.5633	0.211838	82.7491	17.8786	7.21507	46.4674	63.4546	23.174	39.5738	77.4768	280.871	15.0975	10.82	11.4646	1.49052	5.01327	25.3468	72.6679	33.4586	35.8072	15.1998	121.281	1.85791	248.515	114.3	250.814	30.0796	-0.0167671	78.5966	14.778	53.5481	113.984	19.6141	64.7385	102.754	-0.00645259	10.155	152.374	43.9129	65.025
95.0258	16.5812	22.8406	190.221	34.8577	12.8025	109.088	24.856	1.51524	1.36656	15.0775	0.171518	76.1624	14.8116	6.28048	51.6861	63.8817	19.376	44.1967	72.6989	282.62	13.8252	8.54732	9.89764	1.16073	3.75193	46.4788	94.4125	34.6448	29.6179	12.5056	105.652	1.57015	275.648	103.396	238.024	23.5113	-0.0243403	70.6653	20.6453	55.9126	106.719	65.806	86.9161	87.7998	-0.0129521	7.8227	142.632	40.6782	70.5519
95.1257	23.9451	18.8193	165.453	29.8593	28.3264	98.6802	20.6548	1.75881	1.0348	12.2036	0.137688	65.8013	12.2483	5.45295	47.2069	57.0805	15.6016	54.6846	65.1336	248.844	11.2892	24.5958	10.437	0.903832	2.75264	61.3433	100.439	45.6002	24.2075	10.2873	88.2821	1.32518	253.712	92.7254	217.38	25.4243	-0.029104	59.3156	18.4508	51.0299	93.3627	81.0409	91.2488	111.997	-0.0149585	6.02043	124.039	36.7216	66.6519
95.2257	34.4232	15.1251	140.612	39.797	34.0269	86.8108	16.9675	1.67796	0.783014	9.8564	0.109591	54.895	10.1184	4.74703	39.6047	48.274	12.2674	51.9444	57.1737	208.706	8.71328	34.6892	9.73283	0.703683	24.398	65.4983	97.3242	74.9711	25.9164	8.46139	71.8257	1.11681	217.343	82.7726	200.824	22.8581	-0.0390689	48.2015	14.5031	44.3982	78.8253	76.8766	82.9478	110.491	-0.015123	4.6308	103.697	32.5215	59.6722
95.3256	35.6634	11.9669	120.183	41.1031	34.2238	75.2537	17.9608	1.47964	0.592103	7.94994	0.0865422	44.8494	8.35401	4.1338	31.7666	39.6656	9.49499	44.8185	50.9847	171.563	6.71131	56.3309	24.5739	0.547817	27.4372	63.6846	89.321	84.7674	24.5158	6.95892	57.3894	0.939949	180.127	85.9805	172.363	18.9409	-0.0446142	38.5305	23.1286	47.479	65.2231	65.3932	71.7172	99.116	-0.0145117	3.56029	84.7125	28.3802	52.1632
95.4255	33.1509	20.0723	101.029	38.4269	31.5781	64.7141	27.7484	27.2588	0.447305	6.40656	0.0681361	36.1672	6.89564	3.60295	24.8185	33.8582	7.27017	36.9747	53.9785	139.809	27.4528	54.998	29.0562	0.426406	31.8438	58.7993	96.7732	83.5264	21.7779	5.72172	45.2747	0.790227	156.249	89.8884	142.04	15.0221	-0.0454775	30.5339	21.2183	43.6643	53.327	52.4117	63.7028	85.0057	-0.0140934	2.73656	68.2273	24.4777	45.0906
95.5254	39.0102	24.5674	84.025	38.156	27.6848	55.4035	32.1975	34.5154	0.337668	5.98455	0.0530577	28.9227	5.6916	3.13723	19.077	27.9608	5.52462	29.804	50.7136	113.495	46.7375	62.9049	59.1525	1.10815	45.5418	52.5766	94.6888	76.5728	18.6457	4.70702	35.3903	0.663925	192.206	116.024	135.757	45.66	-0.0413476	24.0845	17.4813	38.1019	53.7296	40.4789	54.5844	78.4414	-0.0123504	2.10303	66.2242	20.9116	38.7667
95.6254	38.0403	23.7248	73.1666	35.0052	23.4634	47.3141	40.1035	33.8846	0.254883	62.448	0.040909	23.0035	4.69807	2.73407	14.5115	22.672	4.17555	23.7219	75.8468	91.9745	46.1227	56.6938	89.3823	1.26282	42.6815	46.0236	87.4285	67.1388	15.5939	3.8721	76.7735	0.556887	296.43	137.774	199.594	51.2708	-0.0366194	18.9494	26.1001	32.558	58.8054	30.4914	46.0935	94.7279	-0.0113791	1.61573	71.0534	17.7244	33.2419
95.7253	34.455	20.7949	62.2246	35.7249	19.4122	45.6142	42.3157	30.2658	0.192446	86.1532	0.0310582	18.23	3.87867	2.38032	10.9635	34.2516	3.14366	18.7476	96.1413	74.4776	38.8871	47.2224	94.9374	1.18914	34.9848	39.6977	77.7541	57.1124	12.8381	3.18183	87.9181	0.466579	361.843	168.399	204.523	46.7548	-0.0314588	14.8889	25.6662	27.5763	55.1438	22.5641	38.6853	91.8252	-0.0176513	1.24099	69.7268	18.5466	28.4675
95.8252	30.1388	17.3323	63.6655	33.2123	15.7737	41.4051	40.1697	25.8516	92.3194	108.385	0.0233883	14.4123	3.2031	2.07616	8.24534	38.3496	2.36007	14.7567	95.7097	60.2884	30.5198	38.085	88.8234	6.43276	26.9658	33.8824	67.3587	47.5312	10.4542	2.61501	84.3464	0.389317	343.323	171.827	184.551	39.0181	-0.0264555	11.6899	20.874	23.2684	48.2798	16.4805	32.3828	81.7289	-0.0199362	0.952718	62.0548	18.7603	24.3634
95.9251	25.8973	14.4506	66.1728	29.4467	12.6394	43.9132	36.0104	24.7669	178.154	111.108	0.0180551	11.3753	2.64633	1.81062	6.18221	35.7265	1.76792	11.5885	97.7191	48.795	23.0459	30.2804	77.9855	7.84778	24.2698	28.6972	57.2309	38.9075	8.44652	2.14007	74.4924	0.326142	297.96	177.011	156.427	61.2485	-0.0234511	9.17469	15.791	19.6013	40.7796	11.9182	27.0767	69.8153	-0.0195715	0.730838	64.1001	17.9695	20.8444
96.025	22.0425	11.6992	61.8912	25.417	18.4301	41.5645	31.1645	21.8806	196.957	101.319	0.0154396	8.96828	2.18751	1.58031	4.62585	30.8354	9.23062	9.0885	90.5832	39.4903	17.403	23.9184	65.9947	7.57331	19.5514	24.1667	47.9049	31.4377	6.78545	1.74162	62.7705	0.274268	248.49	169.15	129.447	61.6872	-0.0199548	7.19912	11.5564	16.5003	38.4155	8.55284	49.7167	58.3569	-0.0233674	0.560196	63.453	18.2382	18.237
96.125	18.6649	11.0128	54.8687	21.5885	19.9254	44.5237	26.3479	18.5849	184.687	87.4668	2.04653	7.06505	1.80937	1.38048	3.4564	25.6155	11.2525	53.1673	80.7312	31.9589	12.847	25.9295	54.5725	6.64979	17.4234	20.2633	40.7843	25.1385	5.42781	1.41253	51.3531	0.235455	203.22	162.771	116.605	53.8828	-0.0175231	5.64827	8.31996	13.8856	38.3541	6.10069	51.2987	48.1946	-0.0243964	0.42899	56.7023	17.506	20.592
96.2249	15.76	9.53254	47.1736	18.1544	19.0938	42.3139	44.8192	15.4592	160.189	73.3409	4.04088	8.19264	1.49738	1.20672	2.5801	20.8397	10.8022	115.567	72.2598	25.8635	9.35197	23.9597	44.4452	5.56497	17.992	16.9337	34.1923	19.9298	4.32795	1.14017	43.7224	0.185387	169.448	150.611	98.7441	43.9898	-0.0183143	4.4311	9.5367	16.6666	42.3602	4.33061	46.3749	39.5296	-0.023114	0.325217	48.1243	16.203	19.7219
96.3248	13.2863	11.2588	39.804	15.17	17.1329	38.1495	54.4959	12.7105	132.922	60.4881	4.48691	7.84661	1.23972	1.05485	1.92472	16.7533	14.685	124.102	63.401	20.9303	14.6905	29.7696	35.8238	4.53191	15.3144	24.3141	37.6221	15.6876	3.44293	0.915709	46.3829	0.148871	138.565	136.669	80.7283	45.5745	-0.0204792	3.47599	8.12407	20.643	39.865	18.2824	40.0108	32.294	-0.0242118	0.240796	39.6695	14.6182	17.7594
96.4247	11.191	10.7363	68.1954	12.6245	14.7492	33.5018	55.1455	10.3813	107.28	49.4042	4.24928	9.66406	1.02678	0.92349	5.02078	20.3268	14.61	112.447	71.0513	23.1412	14.2533	41.3721	28.6672	3.63062	20.8456	37.1066	63.2667	12.2738	2.73434	0.734061	43.0477	0.112203	131.993	122.767	64.5873	40.282	-0.0257002	26.1379	6.9569	19.7992	34.9645	29.8325	50.5244	26.3219	-0.0227785	0.176372	32.1293	12.9404	32.3044
96.5247	9.4215	9.35275	83.2646	22.8586	12.3393	29.013	51.2328	8.44629	85.0063	40.2212	3.74965	9.65641	0.85095	0.808346	5.56897	19.4688	12.9131	94.983	87.5041	20.9841	18.4094	45.9662	22.8237	2.87902	19.3002	65.3037	73.4701	9.55375	2.16954	0.586822	37.3368	0.0658639	114.742	152.453	50.9588	49.6069	-0.0270985	30.7062	9.48224	17.5508	29.5615	30.704	48.3709	21.4252	-0.020023	0.12727	25.7369	11.2886	34.8592
96.6246	15.4833	7.7683	84.9134	111.216	10.1096	24.9347	55.0307	11.2125	66.5072	32.5957	16.039	8.68899	0.705744	0.708067	10.3209	17.0204	10.7413	85.0571	113.305	17.8024	21.2902	41.0839	18.1056	41.1256	15.7392	76.3279	74.4185	7.40389	1.72071	0.470294	31.1137	0.0237094	95.7664	156.399	39.8364	46.7016	-0.0261676	43.668	10.5095	22.5327	24.4804	27.1432	42.6307	17.4255	-0.01678	0.0938709	29.0136	15.093	39.0055
96.7245	16.5738	6.27433	112.964	205.786	8.15179	21.3392	52.7006	11.1655	51.5679	26.3432	38.6972	7.41624	0.585596	0.619771	10.8354	14.2347	15.786	115.035	119.521	39.5014	26.0062	34.1096	14.3255	56.1491	17.7534	77.5117	70.1527	5.71627	10.8804	0.37254	34.2256	-0.00174366	93.1483	149.047	31.7238	39.5772	-0.024268	42.6972	18.3148	21.8098	20.0256	22.2429	36.4151	14.1657	-0.0135958	0.06421	41.1167	16.6577	37.6136
96.8244	21.9606	13.7206	119.836	231.945	6.49101	18.219	47.4865	10.0352	39.7256	21.2549	44.465	7.62433	0.485905	0.542209	14.6491	14.0689	16.0643	148.302	112.145	41.0984	23.6346	32.1902	11.3134	56.1508	15.5756	73.3731	63.2584	4.39912	14.2443	0.295204	32.283	-0.0122507	89.9857	149.266	42.2373	31.7882	-0.0216946	37.1323	19.3518	39.7853	39.1662	17.425	30.7108	15.2678	-0.0106514	0.0430073	58.5613	18.913	43.5639
96.9243	22.5195	15.2644	113.883	225.285	5.11659	15.5341	41.2313	8.59841	30.4579	17.1328	42.683	8.9845	0.403032	0.473869	14.2662	12.4724	14.3472	142.588	100.473	36.5823	28.5837	27.2793	8.92243	50.1195	12.4043	66.6497	56.1624	3.37577	14.6102	0.235997	28.2523	-0.0182247	78.6795	140.724	52.8239	24.7553	0.0457415	30.6957	16.1029	41.345	43.1477	32.4548	54.4567	14.2066	7.90593	0.0336375	59.7713	22.1438	42.0727
97.0243	20.8445	14.2304	101.836	204.406	3.99998	16.2354	43.1374	7.18615	23.2705	13.8022	77.8066	8.65651	0.333934	0.414078	12.3377	10.5063	19.9356	157.106	88.1953	30.814	25.898	38.513	7.02934	42.3131	17.4413	58.9611	62.3412	2.58358	13.5419	0.19067	28.8389	-0.0223964	65.8483	128.91	51.5187	26.2045	0.0675683	24.7538	24.1151	37.6763	40.5659	40.7132	59.5372	12.4061	10.0046	0.0231388	54.1627	23.0149	38.0176
97.1242	18.4282	12.2569	87.9979	178.797	15.7423	15.2741	40.7756	5.92406	17.7324	11.1153	85.0713	7.65446	8.72728	0.361598	10.0633	9.80516	23.8686	143.674	76.6872	25.3769	21.0455	36.567	8.13502	34.6326	16.2789	53.3846	61.7659	4.01978	11.8927	0.15389	34.3278	-0.0246396	53.948	116.371	55.4059	23.363	0.0669824	19.7079	21.8612	32.7604	35.5619	38.8661	54.7994	10.4932	9.61965	0.0148917	46.3154	22.4132	33.3752
97.2241	15.9225	10.1153	77.4528	153.094	20.5108	13.7215	36.4619	4.8457	19.9474	8.94964	80.0969	6.47007	11.141	34.8045	7.94183	10.0397	26.1652	121.88	66.3816	20.6968	16.2012	54.0339	7.89614	27.8279	13.3205	47.1243	57.4668	4.47212	10.1114	0.124318	33.4458	-0.0255714	54.8486	104.246	61.15	19.2762	0.0570037	15.5838	17.2761	27.9527	30.0588	33.1656	47.6047	8.7233	8.32668	0.00887821	38.3466	20.9485	37.1186
97.324	15.8269	8.13834	70.6509	129.39	21.3138	26.7147	39.9862	3.94582	18.8382	7.20488	70.5124	5.3274	11.0293	55.7236	6.14359	9.03449	36.1649	163.36	57.3374	45.4941	12.0979	51.7992	7.07094	22.1059	10.2583	65.9553	51.3712	4.37264	12.4913	12.0595	29.7787	5.8952	48.9327	93.0001	56.9455	31.2998	0.0443684	12.2772	12.9039	27.4764	24.8884	26.6325	40.4277	7.18177	6.83877	0.00458889	31.1421	19.0327	35.3687
97.424	14.4568	6.44429	61.7565	108.466	20.0154	29.999	38.6754	7.47961	23.7713	5.79948	87.2307	4.31598	9.95653	58.8933	4.6929	11.4834	48.2047	176.399	49.4744	47.2765	11.7979	44.1446	6.05582	17.4335	12.2241	71.9428	53.9881	3.99049	13.3746	16.771	25.2146	8.11848	66.8307	82.7831	49.0778	31.7716	0.0320717	14.9709	9.38514	24.5709	20.3573	30.0544	35.6527	5.87965	5.45295	0.00153245	24.9888	16.9376	31.7804
97.5239	12.6985	5.05052	52.7648	90.4511	17.7415	29.0409	35.4492	8.10157	23.4457	5.75496	85.9761	3.46027	22.5274	55.54	3.55553	11.1622	47.6685	160.156	42.6686	42.0652	9.89884	35.9511	5.04742	13.6845	10.9097	70.7089	51.9675	11.1332	12.6525	19.2906	20.6922	9.50985	65.4164	73.5997	40.5414	27.8428	0.0213591	14.0458	6.7354	21.2065	16.528	27.61	30.4623	4.79792	4.27118	-0.00068137	19.8978	14.8366	27.8279
97.6238	10.9349	3.93132	44.3421	75.1731	15.1492	26.4138	39.3665	7.53521	30.4865	5.17323	89.1165	2.75508	29.5144	50.1325	2.67932	9.82337	42.0122	135.409	36.7902	39.1819	13.7192	31.928	4.13349	10.7091	8.75603	65.697	47.4947	14.0514	21.7152	21.3698	16.6312	9.04251	60.0793	65.392	32.6467	28.076	0.0127716	12.0101	4.80052	18.0381	13.3577	23.103	25.6932	3.90764	3.30844	-0.00234531	15.7651	12.8352	24.074
97.7237	9.31757	3.0459	44.3086	63.9288	12.6016	23.3029	38.3001	6.56569	30.6084	18.6258	82.0518	2.18336	29.4463	44.4079	2.01168	8.24383	34.8911	110.565	31.7178	36.8762	12.9178	26.4415	3.34494	8.36392	6.67647	76.0861	41.9449	20.5625	24.1134	44.8568	13.1754	8.03192	75.6703	58.0791	25.867	24.535	0.0066335	9.84827	3.40907	15.2483	10.7649	28.9486	21.5529	3.17885	2.54456	-0.00362042	12.4498	10.9923	20.7057
97.8236	11.9971	2.3528	40.6613	54.5332	11.5505	20.2326	34.8241	11.1152	27.4836	27.2237	86.6934	1.72463	26.6707	39.0061	1.50667	11.5389	27.9785	110.631	27.3432	31.7231	10.679	21.272	2.68439	6.52381	4.95109	85.6222	36.1529	22.4368	23.1888	52.5235	30.6121	6.94639	72.4568	59.2788	51.0183	20.0343	0.00284229	7.90911	2.41628	12.8555	8.65981	27.6249	18.0379	2.58409	1.9481	-0.00458941	32.7756	9.33608	17.7582
97.9236	15.237	1.81401	35.6672	45.9826	10.0838	17.4153	30.4103	11.768	23.2727	28.0076	96.0496	1.35898	23.113	34.1289	7.7594	11.5333	22.319	110.032	23.571	26.3567	8.29638	16.8937	2.54873	5.08408	20.7119	85.4435	45.8916	21.73	29.3532	52.1518	35.4784	5.94109	63.1228	58.6311	55.9326	17.1736	16.018	6.28307	1.71084	10.8257	6.95838	23.5685	38.7795	2.09956	1.4872	-0.00533715	37.8083	7.87411	15.2091
98.0235	15.2339	1.39668	41.1038	38.4895	18.7037	14.9185	29.6117	10.8485	27.6307	36.068	90.9132	1.06899	19.5867	29.8078	9.1639	10.2741	17.4422	96.7908	20.3187	26.063	6.22825	13.3373	2.25554	3.95981	22.4567	80.0927	48.3579	20.1009	29.7466	48.5451	34.2048	5.05675	52.7379	54.9612	51.9463	13.8807	35.6061	12.3524	1.21068	9.11166	23.6746	20.0353	40.9416	1.70525	1.13676	-0.00589739	36.0203	6.60166	15.8143
98.1234	13.9504	1.07422	40.2115	32.0652	21.6307	12.7454	38.6337	13.1576	34.0008	35.7701	107.186	0.839907	16.402	26.012	8.55171	13.3173	13.444	80.6158	19.7606	23.3495	4.58138	30.3273	1.91787	8.24908	19.4456	72.3118	46.6161	22.85	27.4056	43.1614	30.2896	4.29459	56.2626	50.2034	44.7069	15.9002	40.1488	12.8907	0.856471	7.66737	28.1775	24.041	37.2827	1.38457	4.66876	-0.0063611	31.6022	5.50664	14.7113
98.2233	12.2691	0.825531	42.5444	26.6309	21.3984	10.8726	58.0337	12.7404	33.2395	32.1469	109.643	0.659397	13.6459	22.691	7.25011	13.0222	10.2637	65.3114	17.9706	19.7175	9.29557	31.1602	36.6337	9.08552	15.3933	65.7327	50.0334	35.7782	23.9838	78.7937	25.5672	22.7671	67.2137	45.2528	36.901	14.6059	38.0103	16.507	0.605772	6.45142	30.4483	22.5974	32.2567	1.12385	5.46911	-0.0067505	26.5511	4.57288	13.0832
98.3232	10.5724	13.6881	44.7903	22.0726	19.5617	9.26724	63.2721	12.0064	29.459	27.5439	100.367	0.517482	11.3118	19.7912	5.84936	17.8132	13.8871	57.4038	25.4299	16.2559	9.46975	31.0863	77.7979	8.44559	11.6522	77.67	70.7337	46.7681	20.3469	89.6104	20.943	42.0628	63.3602	40.5055	29.7006	39.0564	49.6742	15.7059	0.428413	5.42805	28.4067	19.1329	27.3481	0.911952	18.3403	-0.00710931	21.755	3.78263	26.0596
[truncated: 2,136 more rows]
[truncated: 36 more columns]
