# Supplementary material for: Dynamic and selective engrams emerge with memory consolidation
Source: Nat Neurosci. 2024 Jan 19;27(3):561–72. doi: 10.1038/s41593-023-01551-w (PMC10917686; doi:10.1038/s41593-023-01551-w)
Supplement: Supplementary file 5 — Statistical Source Data [file 41593_2023_1551_MOESM5_ESM.zip › Source Data Fig. 4 - Mouse 1 Home Cage at Delay = 0h.xlsx]

## Sheet: Mouse 1 Home Cage @ 0h
Time (s) / Cell	1	2	3	4	5	6	7	8	9	10	11	12	13	14	15	16	17	18	19	20	21	22	23	24	25	26	27	28	29	30	31	32	33	34	35	36	37	38	39	40	41	42	43	44	45	46	47	48	49
0	0.00118766	-0.000818287	-5.49e-05	0.000242759	0.00069339	0.00105824	0.000683663	13.6382	-0.000196922	-0.000794534	-0.000486216	-0.000129307	0.000939365	-7.51e-05	9.25e-05	0.000335979	-0.000239637	7.42e-06	7.73e-05	3.26e-05	-2.16e-05	-0.000814254	-0.000101794	8.86e-05	-0.000168084	0.00022816	0.00141926	7.51e-06	0.000130658	-0.00151012	-0.000828289	-0.000109773	8.37e-06	-0.00334354	-0.000168468	-0.000116256	4.81e-05	-0.00272792	-9.67e-05	6.98e-05	0.000445634	0.00013091	5.01e-05	0.000227367	1.51e-05	3.51e-05	0.000306429	0.00011161	0.00632443
0.0999	0.00241678	-0.00266551	-8.54e-05	18.4186	0.000714403	0.00185443	0.00191209	81.6608	8.91508	-0.000670841	4.35734	-0.00019614	0.00237599	11.2265	0.000203179	0.000600475	-0.000772052	6.84e-05	0.000183515	2.87e-05	-4.1e-05	-0.00146768	8.8e-05	16.722	-0.000504301	3.94516	11.4091	-0.000128663	6.79e-05	-0.00332307	169.569	45.6423	1.72e-05	24.5018	0.000443213	-0.000309303	6.76e-05	-0.00676258	-0.000234459	-8.56e-05	7.77396	35.5776	0.000150478	0.000638925	-2.3e-05	66.8857	1.42476	1.48e-05	34.8339
0.1998	0.00331159	1.1	4.36498	44.2574	-0.000336282	0.00202486	13.2102	113.906	11.523	0.000556251	5.49934	-0.000104163	0.0035593	31.6555	1.57441	4.91991	-0.00134959	0.000132919	9.64105	6.99031	4.92227	23.9121	21.3153	25.913	7.44846	5.26994	16.5469	-0.000347792	1.34e-06	-0.0041417	233.969	60.7283	1.82e-05	53.8421	0.00163186	8.46342	4.14285	-0.0101889	-0.000266528	5.49119	10.9838	56.5407	18.4765	0.00085979	16.4505	80.5716	1.78429	-0.000681573	51.5155
0.2998	0.00398973	3.26242	9.09467	60.9145	-0.00233816	0.00194085	18.9174	124.877	11.4017	3.2844	118.366	-0.000116826	0.00412153	164.841	2.68633	6.34413	-0.00178036	0.00021911	47.7862	8.38296	23.3317	34.2873	47.0972	25.373	13.845	14.3666	24.8126	-0.000551582	-0.000120834	45.134	243.449	60.7881	14.0885	74.0946	8.53505	19.4529	40.6804	-0.0137334	-0.000240767	49.7928	31.142	61.5179	23.339	0.000889553	59.5952	75.3346	1.73402	9.4802	65.1762
0.3997	0.00447098	14.9482	10.2562	63.3146	-0.00524151	0.0012769	20.3465	123.675	11.1253	4.04084	210.807	-0.00029265	0.00395755	193.962	2.90022	6.29884	-0.00200652	0.000172109	53.5059	7.68465	25.9523	34.923	61.1191	21.4377	15.8228	16.8847	27.2841	-0.000663283	-0.000319635	61.0678	226.383	54.253	14.7463	78.8462	57.7741	25.3155	51.4079	-0.0174978	-0.000215469	63.9665	48.4499	57.5562	37.9156	0.00100798	67.392	64.5813	1.54482	14.6118	65.7661
0.4996	0.00463684	17.671	9.78163	59.1908	-0.00816106	0.000570978	19.479	115.938	9.91361	3.92432	226.771	-0.000409978	0.00301219	185.763	2.68531	8.84088	-0.00210159	0.155333	50.4777	6.37534	23.735	31.6042	61.4982	16.8705	14.1052	16.2622	26.522	-0.000692482	-0.000412332	64.5175	198.399	45.5315	12.3474	76.0783	71.6648	23.8324	50.1405	-0.0184825	-0.000264055	64.1987	53.1436	50.4744	37.6258	0.000990182	62.0601	53.3285	1.32534	16.9166	62.2342
0.5995	11.2904	24.1032	23.4026	52.5109	-0.0108104	0.000127741	17.5068	105.1	8.45565	3.54	216.241	16.3557	0.00188392	168.925	8.26205	8.99055	-0.00216502	10.7113	45.4729	5.04175	17.8715	27.0453	57.5254	12.7512	13.1052	14.3269	29.6841	-0.000668745	-0.000358628	62.7928	194.491	36.7928	16.1013	69.9827	71.0476	30.255	43.9986	21.0904	0.515554	58.5463	94.2392	42.8513	33.5367	0.000873574	52.8317	43.2657	23.2631	17.436	69.5257
0.6995	29.9317	23.6564	44.1038	45.2445	-0.0132196	-0.000221014	17.9956	93.1999	11.5436	12.7222	197.655	22.2623	41.0199	182.568	9.89433	8.21067	-0.00225159	13.8776	40.3837	19.5659	12.278	22.4572	52.4368	12.0577	10.8076	12.0139	34.2734	-0.000601077	-0.000370939	59.0763	178.435	32.6408	22.6212	62.7217	64.9935	28.2942	36.5055	30.1391	0.570278	50.9251	124.804	44.822	44.8306	14.2501	43.3568	44.3118	48.4422	19.0887	122.133
0.7994	37.7973	42.0846	56.4431	38.3134	-0.0149936	-0.000796809	29.2456	81.3954	11.608	14.5196	177.693	22.8978	49.0714	208.009	9.56878	7.14735	-0.00230252	13.9237	35.6996	21.7557	7.99522	18.3273	70.5854	10.0316	14.289	10.2259	34.0959	-0.000538684	-0.000281576	73.3184	155.158	27.2969	20.1488	55.3761	58.1919	23.887	29.2858	32.4406	0.512068	43.1585	150.913	41.287	42.9572	41.1349	34.9249	39.327	52.4976	63.327	131.68
0.8993	38.0547	50.9107	56.3753	32.0991	-0.0157797	-0.0013842	32.6932	78.5421	10.4815	13.8025	158.667	21.073	60.2501	197.302	10.1949	6.07431	-0.00224045	12.7617	31.5115	19.4607	7.70911	14.8027	72.1505	7.82837	13.685	8.41732	31.4257	-0.000507738	10.2073	75.5007	130.557	28.5994	16.1322	48.4551	50.8519	19.2774	22.9885	31.1668	4.27205	36.0263	151.862	35.9357	37.8911	43.9	27.8568	56.6342	48.7319	113.293	130.001
0.9992	35.3785	59.4528	51.0076	26.7121	3.2236	-0.00153221	56.3441	90.8909	9.00028	22.2241	141.28	18.3012	55.4203	188.184	11.1095	5.09712	-0.00197566	11.2321	27.801	15.9664	6.25216	17.4487	67.8445	5.88687	11.4322	7.11076	27.6467	-0.000560834	12.5754	85.9793	119.497	26.0829	12.4698	42.1694	48.3375	15.2173	21.5446	28.1876	13.7926	29.7998	140.364	30.3872	32.543	39.4285	22.1008	65.9769	42.5909	186.351	158.592
1.0991	45.0229	55.4986	43.8814	22.1336	4.26418	-0.00123492	63.996	92.3841	7.52705	28.6734	125.65	15.3554	66.935	223.7	10.3291	4.24743	-0.00146211	9.69033	24.5235	32.9493	4.46233	31.5066	61.9629	4.32521	8.97044	15.6829	44.8798	-0.0007035	18.4924	126.009	103.764	22.1631	9.51676	36.5771	45.2347	15.4242	20.427	24.5735	14.2751	24.5119	136.984	28.1481	27.693	33.4216	23.4816	62.1314	37.3001	236.173	158.571
1.1991	45.4348	62.6114	36.6781	18.2888	5.43683	6.34353	62.8788	87.8981	6.20319	28.1819	111.694	12.6027	61.2619	214.881	8.86672	3.52544	-0.00071177	8.27447	21.6314	34.1039	2.97412	36.198	66.6215	3.12955	6.80872	17.8367	50.5481	-0.000934378	23.6379	165.568	87.2347	63.1817	7.22841	31.6615	40.3548	23.6262	33.6567	20.911	12.6148	20.0925	129.547	24.5667	23.4893	27.695	26.1803	53.4166	35.9434	310.49	163.081
1.299	42.2796	57.7141	30.1239	26.0879	24.411	8.15483	57.3724	80.4207	27.9403	25.5219	99.2682	10.1916	64.1126	192.221	13.1511	2.91957	3.2e-05	7.02701	20.4146	32.1472	1.89924	34.3681	132.299	11.4469	5.07072	16.9564	60.1146	-0.0012307	22.6954	173.462	87.5048	74.3462	5.48038	34.5416	35.2027	31.3271	35.4227	17.4985	24.7851	16.4342	156.441	20.804	19.9011	22.7355	24.1029	44.1675	33.6784	348.183	159.626
1.3989	37.9879	48.734	25.0543	27.4103	44.7452	29.8307	50.0573	90.4282	33.6828	22.4069	88.2178	24.8066	55.902	206.218	13.6739	2.41461	0.000355081	8.34892	18.3926	38.7944	1.17783	30.1203	166.706	12.7286	3.73389	14.8355	60.6005	-0.00147296	19.746	168.273	87.0787	71.2158	4.15226	33.7007	30.37	29.6361	32.1965	14.4666	24.5142	13.4237	157.339	17.332	16.8545	18.5906	37.3263	35.8563	29.5528	353.085	149.53
1.4988	33.5736	43.4941	25.7622	25.7494	49.9993	84.9746	42.393	105.067	40.1076	30.3261	78.3944	30.6158	45.1121	191.894	12.441	1.99541	0.47478	8.15125	16.3347	35.631	0.715029	25.3408	176.662	11.3088	2.73057	12.3872	56.2755	-0.00158725	16.44	158.085	91.9781	87.3421	3.14518	31.1799	26.0541	25.137	28.0076	11.8534	21.4094	10.9552	145.385	14.3076	17.4316	23.7895	37.4469	58.7269	25.1818	338.354	137.929
1.5988	29.4344	36.1226	29.1633	22.9008	132.492	98.4574	35.1519	106.987	38.6448	30.1564	69.6629	30.4245	41.5969	183.49	10.5471	1.64825	23.2591	7.38361	14.4403	30.6644	0.427092	20.8386	168.062	9.13383	1.9883	10.0455	49.7483	-0.00153735	13.3922	146.382	86.1474	84.9849	2.38216	44.7619	22.2872	20.3308	53.0042	9.64701	33.3098	8.93576	128.053	11.7488	15.7216	22.4265	33.0385	59.098	21.1567	312.75	126.513
1.6987	25.7023	28.8231	27.8561	19.759	329.96	119.669	28.6951	101.891	34.2378	38.6292	61.905	27.5305	42.2066	163.852	8.55832	1.36128	29.9998	6.46082	12.7463	24.7009	0.251871	16.9083	154.149	7.00993	4.90429	7.98982	42.5567	-0.0013585	14.421	140.724	75.8089	74.778	1.80419	48.2587	19.0366	16.0664	57.5258	7.81183	31.9187	9.89874	109.441	9.61782	13.6043	19.3479	27.5838	52.1172	17.6509	281.996	115.8
1.7986	22.3982	57.4438	24.6591	17.4169	475.706	137.024	42.2178	93.2788	29.1151	37.898	55.0088	23.6781	36.3717	154.031	6.74051	1.12441	29.8113	5.55623	11.2454	19.2322	0.147013	18.9926	182.729	5.21757	8.9348	6.26935	35.5592	-0.00121631	22.4792	131.675	64.2734	62.2311	1.36649	62.0885	16.2475	12.5458	52.9781	6.30164	27.6368	30.3505	94.9159	7.85891	11.6073	16.1468	22.5431	43.5874	14.6743	249.732	105.911
1.8985	43.6268	61.5663	20.9566	37.0623	505.244	132.912	48.2013	83.2467	24.2207	34.2978	48.8807	19.7468	29.1843	139.601	5.19524	0.928996	26.9231	4.73528	9.91952	14.6944	0.0850805	17.8824	203.961	5.66573	8.93148	4.87146	29.1927	-0.00135269	22.6819	121.7	53.1964	50.0124	1.035	64.6057	13.8614	9.73501	45.1464	5.06804	23.2202	37.3226	97.0041	6.41489	9.85383	13.2946	18.1196	35.5795	12.1779	218.186	96.8386
1.9984	48.5789	56.623	17.3885	42.7427	489.752	121.356	53.2347	87.5027	19.9013	30.103	43.4354	16.1424	38.3786	124.4	3.93903	0.767836	27.7751	4.0163	43.3131	11.1054	3.73912	15.6104	242.299	26.6995	7.59085	3.75768	23.6393	-0.00194133	20.1312	111.834	43.3124	39.2563	0.783957	62.0057	11.8232	7.52837	46.0176	4.06778	19.3206	40.4831	90.3889	5.2324	8.34975	10.8847	14.4356	33.3321	10.0968	189.226	88.5328
2.0984	46.9341	47.7585	17.8934	64.4498	458.228	131.404	86.8255	108.13	16.2355	26.0916	38.595	13.0187	36.0059	107.944	2.94836	0.635055	25.489	3.39784	48.1959	8.33857	7.16593	13.1078	248.267	45.2622	6.00777	2.88212	23.4275	-0.000746401	16.9186	102.486	52.7643	30.3025	0.593856	56.8776	10.0837	5.81123	41.2313	14.0968	22.1933	38.1863	86.5829	4.26655	7.07002	55.9518	11.4454	32.9391	8.36742	173.698	84.1377
2.1983	42.8819	38.4506	16.4148	68.8001	422.363	133.182	98.327	120.718	13.1891	22.4952	34.2942	10.401	40.2939	92.5868	2.18403	0.525682	22.1889	2.87108	45.3992	6.23597	6.54684	10.7698	233.636	45.215	4.58171	2.20037	21.5458	0.000501731	15.5289	93.795	52.5284	23.1054	0.44988	50.897	8.59979	4.48132	34.6146	18.0933	20.1014	33.7999	77.8902	3.47822	5.98478	104.788	9.05066	28.8535	6.93264	155.844	80.0678
2.2982	38.2028	30.1091	14.228	65.0899	386.757	123.734	106.657	129.937	16.09	19.3511	30.471	8.25406	35.9818	79.0033	1.60392	0.435386	18.8036	2.42472	40.879	4.65247	13.3255	8.73723	213.445	38.529	3.4216	1.67334	38.8657	0.00240506	29.3109	85.7865	47.7784	17.4554	0.340851	44.898	7.33408	3.45404	27.9732	18.7514	31.1867	28.9273	78.9217	2.83064	5.06504	106.206	7.14652	27.229	5.74313	137.506	74.2752
2.3981	45.0269	182.161	30.6905	58.1059	353.118	110.947	102.537	217.277	45.4164	16.6307	27.0741	25.1478	41.7462	104.626	2.89214	0.360762	15.7053	2.04767	36.2983	3.46504	12.2885	7.03444	192.836	30.4586	3.12068	1.26863	46.2049	0.00100396	46.5939	221.93	41.3346	13.0938	0.258296	39.2696	6.25478	22.6209	22.0648	23.6516	29.8713	72.3765	95.8924	2.30365	4.28658	93.8786	5.63842	37.5936	12.6242	120.329	68.2703
2.4981	57.5545	235.48	34.8249	50.2422	321.982	97.9213	92.385	417.962	52.3973	14.2876	24.0528	30.4868	41.1839	131.029	3.16333	0.299096	13.0125	1.7297	32.0863	2.57817	9.28396	5.63772	173.466	23.0841	2.55286	0.9482	51.7934	0.0042021	81.5644	449.199	34.9775	9.76819	0.195745	34.1694	5.33443	25.795	17.1243	24.3479	25.861	101.543	96.6826	1.86784	3.62746	79.0951	4.44653	51.3228	13.793	106.394	62.5375
2.598	73.3158	227.423	33.2952	42.6348	293.418	85.7961	79.9501	636.081	49.9321	12.2736	21.3707	30.0943	40.2024	144.313	2.9461	0.248026	10.733	1.46177	28.3212	1.91671	6.38982	4.5062	179.365	17.0458	1.98169	0.707202	50.8167	0.00589667	84.2943	604.451	28.912	7.25605	0.148386	29.6373	4.54953	23.38	13.1415	22.8731	21.7273	104.716	89.454	1.51902	3.06972	65.3811	3.50572	63.4308	18.2683	92.8434	57.2133
2.6979	74.0084	196.421	29.4878	35.766	299.636	99.0061	67.3261	742.273	44.0113	10.5442	18.983	27.1393	44.1375	212.305	2.52891	0.205629	8.83042	1.23595	24.9857	1.4256	4.16569	3.59635	322.299	12.3752	1.49509	0.50477	46.4624	0.00635324	76.27	637.611	23.5189	11.6842	0.112493	25.6556	7.58591	19.482	10.0048	20.4148	18.0784	96.6716	78.8519	1.2291	2.59792	53.6173	2.76356	74.8071	20.2291	80.1957	84.3981
2.7978	68.8774	160.269	25.0668	29.789	289.862	133.66	55.5964	840.208	37.3245	9.0599	16.866	23.2952	41.1007	327.154	2.06827	5.37237	7.25466	1.04534	22.0394	1.05981	2.62091	2.8672	346.177	8.88203	1.10953	0.357714	40.6617	0.00612646	64.6692	620.194	23.5561	12.3649	0.0853445	22.1817	8.11287	15.6249	7.57327	17.6447	14.9941	84.63	67.4262	1.00027	2.19888	43.8217	2.17835	69.5128	39.6186	71.511	88.1322
2.8977	61.8894	126.537	20.8022	24.6985	270.977	144.168	45.2438	894.208	31.0013	7.78621	14.986	19.4027	34.187	335.048	1.63569	6.8489	5.95491	0.884374	19.4393	0.787983	1.60812	2.28442	330.707	6.32453	0.815309	0.227546	34.5391	0.00509618	88.7203	583.324	21.4927	11.3286	0.0647918	19.2705	7.64693	12.2954	5.70861	33.5106	44.7575	71.9854	56.4955	0.809299	1.86139	35.7638	1.717	59.4404	42.5124	72.6387	86.9857
2.9977	60.575	97.8811	17.0083	20.4185	249.675	151.98	36.4071	920.47	25.4485	6.69309	13.3155	15.8471	26.9467	306.87	1.26533	24.9501	4.88513	0.748321	17.1457	0.585976	0.968441	1.8198	303.788	4.47845	0.595497	0.132403	31.3081	0.00340351	86.8285	540.427	18.6283	9.65084	0.0492459	30.6354	6.84288	9.58057	4.28974	49.222	86.5019	60.2195	100.592	0.653195	1.57592	29.1697	14.5124	49.0264	39.3264	74.7189	82.5317
3.0976	55.6548	74.7159	13.7751	16.8464	228.587	159.61	29.0381	882.736	20.7486	5.7553	11.8306	12.7724	20.6317	269.358	0.960526	29.5527	4.00563	0.633569	15.1225	0.435979	0.574846	1.4496	275.029	3.15878	0.433291	0.0668135	58.0229	0.00209574	76.549	529.951	15.6418	7.87281	0.0374882	33.9941	5.97639	7.42641	3.21596	53.4479	85.3879	49.8772	114.349	0.535363	1.33445	36.4477	28.3199	39.7528	34.3199	72.218	84.4918
3.1975	49.7122	56.5299	13.0609	13.8745	225.838	186.578	48.6201	849.567	16.8494	4.95175	10.5107	10.1997	15.5348	278.513	0.717634	28.5635	59.0459	1.27803	13.338	0.324412	0.337306	1.15466	247.6	2.22176	0.314469	0.0121343	75.8674	-0.00070126	67.6333	685.537	12.8619	6.2433	0.0285696	33.4119	5.15697	5.74049	2.40674	51.571	74.5345	41.0598	173.646	0.433979	1.13025	48.6528	37.984	31.9639	29.1687	67.1334	80.3333
3.2974	43.8116	42.5137	11.5187	13.3248	221.679	188.143	55.8654	894.31	13.6508	4.26003	9.3377	8.09182	11.5807	255.946	0.527783	25.5272	222.775	1.41902	11.7641	0.2413	0.196066	0.919786	222.418	14.8819	0.227792	-0.0153374	79.5151	-0.00380674	76.3017	737.823	10.4242	4.85661	0.0218332	39.7552	4.42231	4.43053	1.79872	46.7606	62.7832	33.6736	193.185	0.349093	0.957625	46.3138	36.7976	25.5932	25.2387	72.4113	88.6437
3.3973	38.3571	37.2391	9.76832	11.9784	216.792	196.405	141.093	867.319	11.0442	3.66829	8.29529	6.3892	8.58035	224.968	0.385757	21.9904	293.255	1.35313	10.376	0.179466	0.113074	0.732441	199.624	17.2079	12.8329	-0.0321663	75.423	-0.00823611	70.4987	723.25	8.36206	33.0224	0.0167234	43.8503	3.77996	3.41654	1.34286	40.8327	52.2834	27.5509	193.127	0.279857	0.811647	40.0918	32.0073	20.4487	25.1536	90.0529	86.2369
3.4973	33.471	35.2958	8.09469	10.3918	203.574	187.999	275.942	802.927	8.92808	3.15989	7.36907	5.02754	6.33308	194.058	0.277768	18.5913	354.439	1.21254	9.15198	0.133393	0.0647771	0.5828	179.104	15.5005	15.0885	-0.0363482	67.5711	-0.0128775	60.3366	682.559	6.65781	89.6787	0.012854	42.9883	3.2256	2.63324	1.00185	34.7865	43.3751	22.5081	177.883	0.221645	0.688138	33.504	26.5434	16.3207	22.6362	99.5984	102.092
3.5972	29.1586	30.214	6.61238	8.8306	200.838	170.719	323.128	721.924	7.21411	2.72367	6.54611	3.94618	4.66315	166.01	0.197018	15.5611	344.976	1.05473	8.07236	0.0991654	0.0368952	0.463319	160.672	12.6046	14.2119	-0.0345938	58.3359	-0.014645	49.8337	633.351	5.27151	319.42	0.00991018	39.8714	2.75022	2.02879	0.74695	29.134	35.9391	18.3711	156.372	0.17951	0.58361	27.6015	21.4975	32.1821	19.5135	104.678	101.285
3.6971	30.2042	24.5312	9.26308	7.4092	189.263	151.542	321.855	636.558	5.82773	2.34877	5.81494	3.09155	3.42824	141.485	0.135202	12.9539	326.573	0.903562	7.12017	0.073662	0.0209064	2.18122	144.13	9.71131	17.2005	-0.0299252	49.0717	-0.0148935	40.4259	583.1	4.15642	484.781	0.00766123	37.1011	2.34413	1.56272	0.556817	26.3912	34.7142	15.4055	133.475	0.142897	0.495112	22.6029	17.1965	47.4265	16.4874	102.454	118.826
3.797	36.0148	19.3103	9.51961	6.16666	178.601	133.133	295.94	599.744	4.70715	2.02586	5.16539	2.4185	2.51795	120.379	0.0910416	10.751	288.662	0.76781	6.28029	0.0547128	0.0117851	2.64414	129.288	7.24571	15.6117	-0.0238935	40.4924	-0.0143523	32.4857	653.535	3.26676	672.644	0.0059401	42.1962	1.99804	1.20355	0.414872	23.0326	30.1238	27.4515	111.701	0.113973	0.420119	18.4622	13.6648	53.3829	13.7948	99.5918	117.601
3.897	35.6153	14.909	8.72783	5.10606	165.228	116.397	259.48	545.401	3.80173	1.74793	4.5884	10.4596	1.84824	109.526	0.0599809	8.90756	246.541	0.649642	5.53941	13.7524	0.00661288	2.55914	115.975	5.29653	12.7431	-0.0174959	34.6212	-0.0133404	25.9729	650.308	2.56113	719.17	0.00462229	98.3051	2.00819	0.92678	0.309109	19.616	25.3274	30.0592	92.1924	0.0912388	14.2217	15.0638	10.819	66.345	11.4854	92.9273	110.577
3.9969	32.8655	11.6372	7.5627	4.21457	151.544	101.532	220.496	525.089	3.07026	1.50814	4.076	66.2511	1.35618	131.664	0.0380485	7.37289	206.747	0.548346	6.28698	16.4736	0.00369712	2.26387	104.034	3.81936	55.1109	-0.0116256	28.9179	-0.011989	20.7087	617.684	2.00398	661.946	0.00360154	123.804	1.84816	0.713592	0.230252	16.4272	21.079	37.2408	78.7895	0.0731952	16.2606	12.2852	10.5147	62.5826	9.53839	90.8406	102.137
4.0968	29.4154	21.0956	6.34824	3.4725	138.462	88.4703	183.284	483.957	8.45965	1.30093	3.62107	182.461	0.994983	166.304	0.0227818	6.09894	171.622	0.46216	5.95029	21.814	0.00206086	1.91528	96.4996	2.72871	117.051	-0.00702963	23.734	-0.0103791	22.8955	576.214	1.56558	565.406	0.00280627	127.858	1.63698	0.54928	0.171526	13.5928	61.705	36.9257	65.991	0.0591539	15.0512	10.0171	16.3288	93.4689	10.6471	85.4787	102.806
4.1967	52.4986	22.1994	5.22773	9.26263	126.292	77.0492	149.898	433.868	30.9552	1.12134	26.4334	218.315	0.729985	162.471	0.0131364	5.04309	141.645	0.389107	5.36536	20.5782	7.01274	1.581	87.6888	3.22245	135.894	-0.00413156	21.6306	-0.00863239	34.1146	531.817	1.22149	477.922	0.00216175	121.671	3.80659	0.422854	0.12778	11.1495	107.891	33.4859	57.7295	2.83882	13.1339	11.237	16.3917	92.2685	10.5369	78.0409	97.2095
4.2966	60.3666	19.9104	28.5546	17.5474	123.558	67.0861	125.781	381.77	36.6953	0.965768	32.1582	214.425	14.1096	146.274	0.00718826	4.16861	116.517	0.32756	4.76624	17.2868	7.43466	1.28604	84.6044	2.92367	121.763	7.02787	22.8272	-0.00683509	34.072	521.016	0.951953	405.537	0.00164	111.105	4.31671	0.325548	0.0950988	9.08642	105.147	29.04	64.2145	3.65511	11.239	10.239	14.4619	80.7912	14.0289	86.8629	117.736
4.3966	115.076	16.5786	35.827	19.7858	116.043	58.4043	126.589	331.576	35.3022	0.831067	31.8128	192.875	45.1789	127.48	-0.00592561	3.44462	95.6633	0.276315	4.21394	13.7584	6.82522	1.03678	77.9963	2.38586	98.8141	9.39026	72.6815	-0.00512144	30.1207	491.582	0.741167	330.025	0.00117829	99.1673	45.1399	0.25064	34.5707	7.36911	98.2494	24.5694	104.323	3.62333	16.8651	60.3491	12.0741	67.3554	16.9428	87.7419	121.433
4.4965	209.874	16.5018	35.5445	19.1571	114.67	50.8429	148.297	285.295	31.2533	0.714203	29.4768	165.305	49.2584	109.555	-0.010654	2.8454	78.4553	0.232412	3.71999	10.6422	36.104	10.8361	76.279	1.8419	76.3834	9.46372	95.5901	-0.00362278	25.2675	585.88	0.57662	261.293	0.000771323	87.3462	56.8843	0.192878	45.1196	5.95455	154.585	20.4887	115.826	3.26235	16.5156	67.4595	9.81246	54.8979	25.2477	83.8807	115.73
4.5964	285.357	14.449	54.2242	17.3072	108.131	44.2593	147.739	243.802	26.566	0.613349	26.6431	137.551	46.8894	93.5635	-0.0110486	2.34965	64.3019	1.50045	3.28234	8.10073	36.3611	13.6407	70.6581	1.37593	57.4885	8.52603	104.32	-0.00243295	20.6616	700.091	0.448328	227.239	0.000370156	76.3266	56.6673	0.148284	44.4811	4.79838	172.919	16.9375	145.212	2.80727	14.6637	61.4076	7.86358	53.2494	25.6683	77.4095	123.305
4.6963	337.642	30.3991	66.8814	26.0332	100.003	38.5275	135.857	208.709	26.7051	6.36744	23.8418	112.273	39.374	79.6811	-0.00953139	1.93946	52.6829	1.86357	2.8957	6.10878	28.4054	13.3648	64.173	1.00658	42.6001	7.2412	101.025	-0.00166071	16.6739	765.007	0.348432	187.78	7.13e-06	66.3772	51.9434	0.113917	39.2354	3.85796	155.685	13.927	170.88	2.35895	12.6222	53.6412	6.25468	46.3154	43.6155	69.7184	119.358
4.7963	370.584	106.393	65.9611	39.8225	91.7075	33.5376	130.069	218.732	24.1098	7.63604	21.2467	90.4511	31.1874	107.094	-0.00745281	1.60021	43.155	1.84656	2.55449	4.5811	19.8981	11.8865	57.8455	0.726255	31.2733	5.93636	91.6578	-0.00137305	14.2673	798.376	0.270733	203.831	-0.00031178	57.5555	45.9017	0.0873162	32.65	3.09647	132.393	11.4133	170.038	1.95641	10.7498	44.9871	4.95465	38.4979	54.9448	61.6901	117.758
4.8962	356.184	405.769	59.321	51.1146	83.7848	36.6798	116.904	223.503	20.7008	7.36271	18.9012	72.2095	23.945	111.415	-0.00555822	1.31977	35.3466	1.68431	2.25352	3.424	16.2901	10.0791	51.9891	0.519065	22.8265	4.75706	79.8055	-0.00158769	11.7824	937.546	0.210389	188.868	-0.000938068	49.817	39.8565	0.0666971	26.2415	2.48108	110.595	9.33359	156.228	1.61056	9.12075	37.1164	3.91601	33.9168	55.3219	53.8632	123.201
4.9961	324.695	576.799	50.8635	51.9356	76.4184	35.0357	110.105	220.807	17.3113	6.62262	16.8023	57.275	18.0599	102.604	-0.00408881	1.08818	28.9497	1.4796	1.98814	2.55399	11.6796	8.32592	46.6721	0.368504	16.6017	3.75474	67.5428	-0.00230844	33.3635	1000.09	0.163551	161.921	-0.000940924	43.0721	48.2115	0.050766	20.6243	1.98482	91.8464	7.62265	137.128	1.32064	7.72823	30.4135	3.09126	28.3534	49.9846	46.5463	117.945
5.096	288.957	572.825	42.4295	48.0423	72.2506	31.7868	97.9905	236.488	14.2656	5.79984	14.9318	45.2181	13.4779	90.264	-0.00306225	0.897072	23.7098	1.27555	1.7542	2.74163	7.8052	7.33753	51.3117	0.260333	12.0473	2.9338	55.9912	-0.00352157	37.0091	977.001	0.12724	132.628	-0.00210624	37.2161	47.4227	0.0385259	15.9665	1.58582	76.1275	28.4188	116.933	1.08106	6.54519	24.8486	2.43854	23.1394	43.1679	39.896	109.641
5.1959	254.195	501.101	34.8044	42.3767	66.8939	28.2045	84.1134	231.437	11.6568	5.02409	13.2679	44.4622	9.99423	77.891	-0.00245015	0.739635	19.418	1.08863	7.69126	3.57535	4.99312	6.19142	49.3683	0.183195	8.7301	2.27407	45.6865	-0.00515523	35.4151	920.672	0.0992686	121.967	-0.00323864	32.1441	43.2401	0.0292378	12.2313	7.30449	63.0577	34.6201	97.7892	0.884929	5.54227	20.2761	1.92292	24.3398	36.5055	33.9718	100.854
5.2959	222.343	416.881	40.3891	36.3899	99.2827	24.7732	82.5918	215.417	9.47812	4.33237	11.7888	40.0167	7.38208	66.6442	-0.00214385	0.610083	15.9026	0.923811	22.4703	5.9184	3.10043	5.09927	45.4665	0.128513	8.11716	1.7567	36.8163	-0.0071438	33.3482	853.721	0.0777037	116.424	-0.00417279	27.7561	38.1162	0.0223179	9.29998	11.3967	52.2206	34.127	80.6714	0.725728	4.69272	16.5359	1.51603	21.8049	30.5558	36.0498	92.4115
5.3958	219.153	332.972	52.6851	31.2544	146.758	21.6563	93.388	194.36	7.68403	3.72884	10.4746	34.3087	5.43943	56.8033	2.46526	0.503669	13.0233	0.781348	24.3554	25.2014	1.884	4.14132	41.2035	0.089915	6.69652	1.35113	29.3706	-0.00938078	29.1098	853.128	0.0610282	101.427	-0.00371154	23.9629	33.0559	0.017132	7.03295	12.6039	53.5627	30.8625	65.8984	0.594487	3.97331	13.4825	1.1951	18.3614	25.4448	35.4782	84.5531
5.4957	201.951	275.341	52.9547	27.5373	180.701	20.5945	91.5693	171.778	6.21862	3.20737	9.30693	28.5552	4.00187	48.3312	15.0349	0.416409	10.6648	0.656136	28.3557	28.2169	1.12617	5.23474	51.2309	0.0627978	5.22107	1.03879	23.2365	-0.0117855	24.2736	851.449	0.0481641	83.9038	-0.0027939	20.6846	28.434	3.93923	17.3028	31.3705	62.3821	26.7248	53.442	0.488534	3.36411	10.992	0.942041	15.0365	31.3715	33.3687	77.3213
5.5956	180.635	255.702	54.7172	26.2595	183.905	27.3951	83.4531	163.601	5.02742	2.75845	8.26958	23.3119	2.94131	41.09	19.0993	0.345107	8.73306	0.549165	26.9986	25.4296	0.66455	28.4607	51.0016	0.0438636	3.94872	0.793669	39.0473	-0.0142471	19.7884	809.758	0.038216	73.171	-0.00255267	17.852	32.6668	4.681	19.6611	38.4717	56.6728	22.5903	74.0761	0.401953	6.58416	8.9612	0.742543	12.1498	30.3516	30.4552	72.6032
5.6956	159.298	216.72	50.2893	23.5422	175.441	34.052	72.7597	155.194	4.06188	2.37237	7.34798	18.784	2.16056	60.2034	18.8838	0.285243	7.15077	0.453436	37.7755	20.9354	0.388096	34.8261	47.5344	0.0307275	2.93453	0.605742	44.4085	-0.0166561	15.9432	754.021	0.0304517	79.9743	-0.00197949	17.1697	31.5921	4.29668	18.4467	39.1642	48.3235	18.8273	78.3861	0.332008	10.8238	7.30572	0.585301	15.9653	26.9923	35.3771	67.0296
5.7955	139.507	174.971	43.6331	20.4088	163.057	33.877	86.8306	141.733	3.28059	2.04044	6.52919	14.9982	2.9674	78.1474	16.7575	0.239681	5.85554	0.376944	37.3563	19.5638	0.224713	39.9252	43.2708	0.0214816	2.15806	0.618549	43.8706	-0.0189339	21.0397	695.335	0.0244551	74.325	-0.0013953	62.7963	28.5981	3.60004	15.874	36.5766	40.402	15.5576	94.2657	0.275316	10.7612	14.6542	0.461352	25.0486	23.1435	38.1039	61.5988
5.8954	130.631	159.172	36.6541	59.2727	149.856	31.247	87.201	229.484	11.7146	1.7553	5.80156	11.8982	2.81675	79.0401	13.9961	0.199064	4.79423	0.308003	49.2459	32.8824	0.129171	72.4774	105.687	0.0147029	1.57688	0.55747	40.2718	-0.021001	20.38	638.294	0.0197932	63.8255	-0.000941351	80.9858	25.1234	2.8957	13.0212	32.5305	33.5623	12.7881	125.04	0.228984	9.59663	24.1823	4.19466	26.2055	19.5032	37.8136	92.7717
5.9953	201.236	168.065	30.1981	89.7979	156.293	33.3673	81.8583	527.015	13.8561	1.51012	5.15469	9.39528	21.5487	74.9724	11.2446	0.167525	3.92561	0.254589	48.1481	33.1123	0.0737875	92.3731	238.533	24.5404	1.14763	0.473743	35.336	-0.0228264	26.3856	604.018	0.0160647	58.7436	-0.000499445	86.9943	21.7514	2.28265	16.6149	28.0531	41.5424	10.4769	149.733	0.190641	8.27245	24.0106	4.98378	43.0065	27.3695	38.2054	97.2812
6.0952	357.579	150.944	24.577	108.867	152.936	31.6053	72.7063	699.235	13.3202	1.29909	4.88115	7.39399	24.823	74.4141	8.79316	0.139067	3.21423	0.20593	43.8305	28.5678	0.0419144	90.8686	363.565	29.6782	0.833138	0.388402	30.0702	-0.0243445	25.4244	576.215	0.0130838	50.1748	-0.000107639	84.2972	59.3181	1.78114	16.2582	23.694	45.3141	8.56527	159.558	0.158788	7.04832	21.0825	4.66275	52.9539	27.4265	42.8472	97.0872
6.1952	407.451	125.776	19.8455	108.408	143.646	28.574	62.3271	808.372	16.3762	1.1171	4.44927	5.80475	22.7558	67.3915	6.74073	0.116995	2.63197	0.169437	39.0539	23.0401	0.0236917	80.9706	409.093	62.8027	0.603864	0.310874	25.0286	-0.0255468	22.1528	576.643	0.0107525	42.9114	0.000168933	77.716	68.6681	1.38245	14.2891	19.7225	40.5598	6.99289	161.594	0.132758	5.9805	44.9888	3.99678	49.8216	24.7347	47.7822	91.5443
6.2951	498.282	100.553	15.9424	99.3185	132.624	25.314	52.1359	883.25	15.9487	0.959905	3.99537	4.54888	18.7971	68.6697	5.08911	0.098732	2.15533	0.140877	34.5609	17.9508	0.0133299	68.733	420.338	67.3908	0.437224	0.244948	27.662	-0.0264308	18.4564	549.035	0.00889402	38.4227	0.000464647	69.7417	66.5795	1.07055	11.8662	16.244	34.4305	5.70421	149.864	0.111229	5.06682	51.2139	3.291	49.049	21.3434	66.7478	84.6421
6.395	496.747	78.3994	12.7635	101.799	279.93	22.2184	42.8407	874.22	28.2565	2.68486	3.56606	3.55979	14.7632	62.7821	3.79605	0.0836642	1.76551	0.116045	30.517	13.7205	0.00746708	61.6128	467.011	65.5048	0.316344	0.191225	47.266	-0.0270191	15.0393	511.51	0.00738929	32.3073	0.000671067	73.2048	60.3353	0.828091	9.52482	22.0721	42.6749	4.65044	178.649	0.0933034	4.29035	47.409	2.65552	42.9041	23.2604	74.6285	77.8998
6.4949	459.937	60.1557	10.1952	94.5556	540.011	36.5594	34.7328	819.196	30.2741	2.99534	3.17503	2.78265	11.2815	55.0672	2.80395	0.0714141	1.44652	0.096235	26.9266	10.3718	0.00416685	52.4652	450.73	55.1697	0.228776	30.589	70.5243	-0.0273048	12.1141	471.814	0.00602798	26.1389	0.000846518	86.4493	53.0307	0.640112	20.417	23.3534	39.279	3.78985	178.728	0.0780069	3.63206	40.6361	2.11998	35.7528	26.7094	75.5617	81.8992
6.5949	412.296	45.6718	8.13152	83.5904	658.287	39.1493	27.8674	742.354	28.0605	2.82754	2.8241	2.17311	8.48569	47.4574	2.05445	0.0614961	1.18562	0.080549	23.753	7.78931	0.00232237	43.4433	415.567	43.3419	0.165405	40.7866	77.4218	-0.0273303	37.3919	433.157	0.0047518	29.2161	0.000964196	87.1573	45.9231	0.495294	22.6873	22.2476	33.622	3.08757	164.686	0.0649561	3.07446	35.383	1.68271	55.3876	25.2804	72.3405	78.5249
6.6948	363.98	34.4284	6.47899	71.8715	667.954	37.1182	22.1751	658.074	24.4088	2.52228	2.5111	1.69557	6.32296	40.5816	1.49502	0.0534824	0.972092	0.0674564	20.9519	5.82696	0.00129098	35.3946	376.756	32.7254	0.119571	41.0875	75.1965	-0.027093	41.8569	396.779	0.00364335	27.4119	0.00100249	81.9819	39.4725	0.383233	21.0975	20.0225	28.1459	2.51476	144.806	0.0540571	2.60223	29.6365	1.33146	55.109	22.2793	66.8238	73.0361
6.7947	318.928	25.8263	5.15871	60.7792	636.479	33.5714	17.5282	574.578	20.5557	2.20051	2.23264	1.32174	4.68483	34.5802	1.08152	0.0471942	0.797509	0.0563981	18.4806	4.34867	0.000711033	28.5588	339.372	24.1075	0.0864301	37.0199	68.3433	-0.02659	38.5728	363.067	0.00274294	23.6621	0.00106001	74.3932	33.799	0.296731	26.0797	20.0055	23.3912	2.04764	123.622	0.0448391	2.20238	24.4367	1.05174	48.3965	19.0225	71.9989	67.1956
6.8946	278.41	19.308	4.10543	50.8745	591.266	29.7459	14.1361	496.298	50.4721	1.90246	1.98517	19.1139	3.45916	29.4192	4.45244	0.0422803	10.9923	0.0468778	31.7195	3.24074	0.000394388	22.9076	304.928	17.4743	0.0624656	31.4533	59.575	-0.0258327	32.975	332.05	0.00216338	20.3231	0.00104151	94.192	32.7012	0.230069	25.2445	24.0199	19.3928	1.6669	103.466	0.0369754	1.86384	20.0159	0.857675	40.401	15.9979	71.4634	61.5754
6.9945	242.585	14.401	3.26582	42.309	543.293	26.1095	28.9448	468.271	111.254	1.63878	1.76533	71.455	2.54876	25.0103	5.49725	0.0384518	22.9013	0.0390299	50.641	2.41292	4.99118	22.3966	274.907	12.5283	0.0451411	25.7987	54.5715	-0.0248339	27.22	303.611	0.00186937	16.6656	0.00103139	110.474	29.6074	0.178397	22.0698	24.2418	16.0648	1.35686	85.4017	0.0302521	1.57729	16.347	14.9018	32.9495	16.9905	67.5785	68.281
7.0945	211.171	10.7236	5.60674	155.904	661.067	22.817	166.123	454.911	134.276	1.40986	1.57001	88.5939	1.87558	55.4866	5.37902	0.0355883	34.9774	0.0316136	51.2192	10.7886	5.29178	89.6983	247.09	24.7893	0.0326094	29.0069	101.01	-0.0236093	22.0752	388.007	0.00166258	33.8789	0.00102693	151.341	30.5737	0.138318	18.272	22.5364	13.3044	1.1045	111.242	0.0247145	1.33486	13.3329	26.7342	49.2612	15.6592	61.9072	78.9632
7.1944	183.738	7.97619	16.3842	390.647	726.531	19.8983	386.613	421.58	129.97	1.2127	1.39652	88.1902	1.3793	60.4603	4.74828	0.0335635	130.485	0.0248788	47.0717	23.3172	4.2079	107.4	221.823	38.688	0.0235553	27.4472	147.83	-0.0221627	17.737	588.881	4.17123	37.7695	0.0010194	160.814	56.4705	0.106903	14.6387	19.9874	11.0172	0.899169	278.558	0.0205832	1.12996	104.237	27.6355	48.6395	13.6429	56.8806	80.5923
7.2943	159.831	5.92802	19.4421	599.827	712.847	17.336	497.247	379.312	131.665	1.04345	1.24242	79.8695	1.01396	56.5482	3.95404	0.031249	277.725	0.0187115	42.0671	24.3071	2.97424	103.481	199.047	37.9449	0.0170247	23.9561	161.271	-0.0205939	14.1802	724.455	5.7545	35.3984	0.00102227	155.068	61.64	0.0819007	11.481	17.2047	9.12287	0.732098	577.561	0.0168368	8.94803	374.482	24.6565	42.5929	21.3474	67.0012	76.5523
7.3942	139.018	4.40349	18.909	674.577	670.273	48.1976	563.74	334.605	126.555	0.898173	1.10554	68.7266	0.745082	50.0589	3.17139	0.0308434	309.262	0.0131784	37.2638	21.2493	1.97087	91.3281	178.577	32.0829	0.0123187	19.9747	156.149	-0.0190085	11.3059	751.832	5.9872	30.5376	0.00101041	142.598	58.5458	0.0620911	8.87571	14.5126	7.55413	0.595963	750.144	0.0135826	10.0084	406.958	20.693	35.511	28.8491	70.1539	79.0903
7.4942	120.909	3.2699	16.8905	652.457	619.127	61.5135	606.205	291.144	111.995	0.773475	0.983984	57.3322	0.54734	43.3141	2.47797	0.0296869	292.439	0.0083307	32.9147	17.2468	1.25375	77.1299	160.202	25.2575	0.00893235	16.1853	141.654	-0.0174954	9.00098	756.796	5.56721	25.1097	0.000990044	127.784	52.5797	0.04671	6.79313	29.3192	12.0378	0.485052	775.905	0.0113681	9.21487	367.472	16.8614	28.9438	28.6325	71.6377	112.274
7.5941	105.155	2.42751	14.427	589.157	572.591	61.6636	581.86	250.859	95.1788	0.666497	0.876089	46.8751	0.402052	37.1047	1.89914	0.0286247	258.236	0.0041979	29.046	13.4829	0.77541	63.5684	143.713	19.0949	0.0064919	12.8677	123.326	-0.0161201	7.16031	722.329	4.87878	20.0189	0.000896871	112.814	46.016	0.0338477	5.16224	37.1325	11.5771	0.3947	727.441	0.0097608	8.02881	312.119	13.5316	23.333	25.726	68.938	116.311
7.694	91.9267	1.80167	12.0069	512.77	679.315	57.0461	541.941	222.976	79.1475	0.57482	0.780338	37.8079	0.295562	31.6427	1.43397	0.0281734	270.812	0.000936805	25.6241	10.3254	0.469794	51.6484	128.92	14.0779	4.31861	10.0968	104.369	-0.0148443	5.69354	673.704	4.12524	15.6253	0.000868862	98.7163	39.7638	0.0211119	3.90274	48.2846	17.0748	0.321009	659.636	0.00875803	6.86842	258.858	10.7713	18.7069	29.3448	68.5204	141.82
7.7939	80.1562	1.33684	9.83458	436.837	787.702	51.056	479.018	237.287	76.4253	0.496087	0.695415	30.2075	0.217599	26.9296	1.06981	0.0276155	273.978	-0.00109932	22.603	7.81409	0.280198	49.3825	115.65	46.7405	5.10104	7.85014	86.514	3.33979	12.5472	671.277	3.40773	12.0118	0.000819119	85.9152	34.1415	0.0123994	2.93955	63.8529	16.2228	0.260875	591.276	0.00772373	5.83858	254.516	8.53628	14.9566	43.0294	64.852	148.032
7.8938	69.8019	3.35194	7.97421	399.839	802.747	45.0239	409.29	236.205	67.7758	0.428071	0.620141	23.9734	0.160421	22.8972	0.790121	0.026699	249.356	15.2842	20.3273	5.87235	0.165057	43.4249	103.745	57.9768	4.59552	6.06455	70.5878	4.58985	34.1534	687.538	2.77043	9.13034	0.000767391	99.8753	52.0367	0.00606364	2.2081	66.9084	14.0132	0.211781	511.077	0.00654914	4.9522	330.243	6.74858	18.8477	43.5815	59.4447	141.615
7.9938	60.7447	30.3741	6.42256	355.858	785.806	39.4339	341.562	222.07	57.6627	0.369034	0.55341	18.9343	0.118269	19.4603	8.6635	0.0256063	216.159	74.7128	22.7928	4.39468	0.0962452	53.3458	93.0656	53.438	3.73867	4.665	56.8792	4.77335	37.7163	660.941	2.22711	19.2171	0.000727753	109.449	54.543	-0.00459385	1.65545	63.4319	11.7649	5.96107	431.374	2.64493	4.19714	312.329	5.32808	39.0578	39.4663	53.2793	131.612
8.0937	72.9843	82.538	5.15052	334.371	766.8	34.4271	280.17	201.666	51.4002	0.317412	0.494216	14.9022	0.0872369	16.5361	48.7627	0.023883	182.732	91.3167	21.5099	3.28053	0.0556397	51.8505	83.485	43.9352	2.89382	3.57874	45.3723	17.439	34.5967	618.431	1.77584	26.915	0.000685229	156.929	51.0234	-0.00862719	1.23934	56.9263	9.78689	7.84514	358.196	9.59204	3.55607	269.754	4.3365	46.0274	34.1185	59.675	121.052
8.1936	72.3512	92.7662	4.11856	297.427	719.403	30.0105	226.833	179.034	43.8472	0.271612	0.441653	30.7018	0.0643614	14.05	200.599	0.0217472	152.372	89.9861	19.3788	2.44511	0.031928	45.9487	74.8903	34.0614	2.17965	2.74121	36.8051	21.7546	29.5153	571.584	1.40762	27.3852	0.000632184	169.129	45.5126	-0.0119319	0.92684	49.3828	8.1168	7.93492	308.739	17.1501	3.01228	225.224	3.47793	42.7602	29.0587	60.4766	126.321
8.2935	66.8329	85.3902	3.28703	256.65	663.874	26.1414	181.795	156.488	44.1552	18.5782	0.394932	35.0323	0.0474333	11.9372	252.307	0.0193409	126.08	81.8464	17.2102	1.82078	0.0182076	38.8899	78.9827	25.5114	1.61591	2.09812	44.9339	21.8932	24.3393	525.253	1.11085	24.6354	0.000583854	164.127	42.1409	-0.0143546	0.692664	41.882	6.72503	7.26225	260.095	18.4618	2.55114	185.475	2.76748	36.5609	30.2329	57.9308	121.275
8.3934	59.8454	72.0537	2.61974	219.272	608.219	22.763	149.228	135.28	39.8946	35.1672	0.35333	33.7629	0.0348289	10.142	248.563	0.0167438	103.866	71.7682	15.2139	1.35511	0.0103255	32.0907	75.6453	18.6951	1.18658	1.60543	45.8127	20.1126	19.7284	481.36	0.873838	20.7704	0.000548513	151.43	37.4137	-0.0136178	0.51745	34.9647	5.57009	6.32933	215.683	17.2015	9.21751	151.86	3.14882	30.1542	27.6562	53.533	112.85
8.4934	53.563	58.027	2.08609	184.707	555.442	35.0368	125.186	116.021	34.267	37.3294	0.316265	30.0716	0.0253212	8.61668	220.164	2.96886	86.1285	61.7955	13.4291	1.0082	0.00582092	26.0916	87.6473	13.5033	0.866208	1.22828	42.8135	18.9169	38.6071	440.559	10.0615	16.8333	0.000497146	135.951	61.65	-0.0118856	0.386389	30.6763	4.61291	5.37058	176.852	15.0551	9.95164	124.031	2.90551	24.45	25.7592	48.2598	103.843
8.5933	66.7287	45.4496	1.6603	170.493	506.515	36.816	103.084	98.9298	28.6622	34.7013	0.283156	25.6229	4.53159	7.32075	183.676	3.82253	71.0414	52.7084	26.6749	13.8905	0.00326376	21.0263	85.6199	9.65729	0.630009	0.939685	38.002	22.1841	40.7076	402.966	13.4737	13.2892	0.000429525	120.154	87.0186	-0.00986639	0.288414	26.2168	3.8199	4.48681	158.751	12.7683	28.1865	120.291	2.47561	19.6593	22.5459	46.2148	95.1616
8.6932	66.9072	34.9781	2.40792	176.459	461.599	39.6615	83.709	83.9968	23.6223	36.1068	0.253534	21.241	5.41228	6.21971	147.453	7.39425	58.4178	44.7332	27.8156	16.3162	0.00182161	16.8522	79.2782	6.85921	0.457143	5.15312	35.2732	21.8083	36.7343	368.473	13.8809	10.2998	15.6579	105.208	89.4857	10.9293	7.15203	46.6813	3.16304	3.7136	147.752	11.8575	61.5779	104.8	3.4802	21.3236	19.1878	51.0043	87.0725
8.7931	72.0292	26.6105	7.92022	167.859	420.543	49.563	88.4884	71.083	19.3039	33.3463	0.226941	17.2937	4.93632	5.28423	115.242	11.3121	47.9523	37.8631	25.7738	14.8604	0.00101509	13.461	71.9906	4.84819	0.331207	6.47469	33.8283	19.8002	54.8174	358.363	12.8454	7.87594	16.389	91.6023	83.0885	45.5211	45.2399	53.4903	2.61904	3.05599	156.135	62.493	63.6102	87.8009	3.41256	28.052	16.1107	51.2893	99.2741
8.8931	68.7399	20.9375	27.1315	160.462	400.324	60.5704	103.438	60.011	15.6962	47.3681	0.203043	13.9078	15.308	4.48941	92.863	11.7573	46.6925	32.002	41.2443	22.5795	0.000561541	10.731	64.8882	3.41499	0.23973	6.39367	30.5111	17.2157	54.7685	432.257	11.2262	5.96157	13.7228	102.175	73.8626	50.623	56.1054	52.91	2.1685	2.50574	147.955	76.3165	57.3462	72.408	2.98286	32.3072	13.4365	48.8967	130.42
8.993	62.468	17.6107	54.516	159.897	371.729	59.9578	102.95	80.548	12.7249	47.6285	0.181518	11.0887	16.6375	3.81408	72.7725	10.8321	41.7915	27.0272	69.5431	43.0306	0.000307072	8.54251	67.2843	47.0289	0.173403	5.70666	26.4608	35.9012	48.4238	441.077	9.47676	4.47712	10.7719	112.683	64.3224	45.5188	54.3698	48.6522	3.61915	5.62763	135.479	74.3971	49.6131	59.3199	2.47935	29.807	11.1682	45.0405	206.426
9.0929	57.1738	14.156	61.0653	146.537	343.219	55.1938	94.62	88.4768	10.2973	57.2625	0.162062	8.78688	14.7071	3.24029	55.8749	9.46868	35.9251	22.8163	96.1249	43.953	0.000162526	20.9981	63.5663	190.972	0.125372	4.82486	22.3316	41.4122	40.6239	423.367	7.82087	3.34139	8.26742	110.459	55.4447	37.7987	47.5586	48.0431	3.50414	10.2189	118.67	90.0281	42.3265	48.4607	2.01032	25.4134	9.26657	45.9988	218.531
9.1928	64.9969	11.0745	58.0835	244.269	314.522	55.9316	82.9397	87.718	8.32336	58.9938	0.144436	6.93209	11.9466	2.75275	42.2356	8.06432	30.2339	19.2572	94.8422	38.1298	7.81e-05	27.2094	58.1565	223.672	0.0906017	3.94815	18.4732	49.9299	36.259	395.866	6.35509	2.48114	6.29268	102.445	47.5451	45.7068	39.3871	44.4163	11.1732	22.5089	101.055	87.4995	35.9325	39.5412	1.609	20.9328	7.68164	44.2685	209.975
9.2927	70.7116	8.5163	51.3078	296.226	287.26	51.9607	93.0128	98.6118	6.72273	54.3044	0.128479	5.45134	9.29933	2.33851	31.5342	6.77523	25.1487	17.9443	93.5793	30.834	2.33e-05	26.9071	52.5703	294.548	0.0654472	3.16279	15.0487	49.6157	30.5526	365.76	5.10782	1.83453	4.77457	92.2413	40.663	79.2204	31.5612	39.2599	18.31	34.285	84.4327	78.1025	30.4507	32.2464	1.27881	16.9625	6.36459	41.0351	195.443
9.3927	67.7453	6.47561	43.5512	295.003	261.969	46.5897	90.8542	98.8634	5.427	47.9853	0.114092	4.27687	7.06944	1.98656	23.3101	5.65113	20.7813	22.4127	85.4101	24.0576	-1.13e-05	24.0348	47.2999	276.413	0.0472406	2.49603	12.1112	45.2942	34.5462	336.061	4.07307	1.35143	3.61833	81.6627	37.4395	184.011	24.7559	45.0399	20.7833	36.1673	69.6062	66.9183	25.789	26.2912	1.01248	13.6349	5.27209	37.0744	179.863
9.4926	61.6689	4.88676	39.4667	270.272	238.744	53.6427	82.6198	93.3209	4.37913	41.7085	0.101177	3.34945	6.06201	1.68758	17.0893	5.24779	17.1077	22.2374	76.1648	20.6828	-2.81e-05	20.4306	42.4805	229.167	0.0340811	1.94677	9.65163	39.5064	31.9427	307.956	3.22926	0.99225	2.74075	71.5778	33.6581	193.316	19.139	50.0555	18.7739	33.7199	56.8297	56.1091	21.8359	21.4335	0.799909	10.916	4.36682	32.8815	164.835
9.5925	54.8431	3.66856	33.9823	237.131	239.542	52.1267	71.9299	84.9483	3.53228	37.3895	0.0896475	4.41102	6.83059	1.43365	14.1445	4.66792	14.1031	39.2124	67.4205	18.3006	-2.88e-05	34.0875	48.4221	178.495	0.0245609	3.14187	22.4245	42.0416	27.3472	348.608	2.54948	0.726379	2.07558	62.3599	29.4716	170.537	14.6478	49.165	15.9806	29.6708	73.4563	46.4857	18.4873	17.4718	0.63124	8.72147	4.4605	28.761	150.827
9.6924	58.7202	10.6587	28.4186	202.974	232.248	47.6296	77.039	75.5287	2.84831	32.6925	0.0793964	17.9919	6.11363	1.21806	16.1885	4.01312	11.5939	66.3212	59.5372	14.9387	-2.68e-05	52.6188	69.9627	134.072	0.0176819	13.9097	34.7535	40.6416	22.5904	488.966	2.00661	0.530363	1.57166	54.1277	25.4752	140.432	11.13	45.0314	17.9015	25.3108	137.682	38.2511	15.6518	14.2419	0.497842	6.96094	11.1289	33.8026	137.93
9.7924	58.8518	13.7304	23.3478	171.168	217.316	42.3959	79.3658	164.997	2.29625	34.2658	0.0703189	22.4893	4.995	12.2853	30.5805	3.39088	9.51576	71.1627	52.5344	11.7142	-2.22e-05	54.6409	80.1278	98.434	0.0127107	17.207	38.6088	36.58	20.3469	537.272	1.5758	0.386443	1.18999	56.9242	21.8786	111.976	8.41296	39.574	21.2535	21.2106	301.979	31.351	13.2512	11.6087	0.392482	5.55294	12.3709	42.4188	126.108
9.8923	82.5471	13.246	18.968	143.016	200.313	37.2929	90.725	405.005	1.85097	31.7245	0.0622694	31.6675	3.90021	21.7337	33.7978	2.83916	7.80248	67.0004	46.3432	8.98644	-1.29e-05	51.6337	78.0187	71.1892	0.00912386	16.8928	37.7177	35.646	17.2163	530.766	1.23548	0.281221	0.900941	54.6307	18.7281	87.8477	6.33491	35.4018	19.3887	17.5869	422.208	25.6368	11.2188	9.46186	14.234	4.42857	11.5838	45.3957	115.29
9.9922	85.6037	11.434	15.2986	118.798	183.428	32.6239	89.4023	603.066	1.49203	42.4462	0.0551324	32.9068	2.97028	22.8596	31.62	2.36575	6.39406	59.7159	43.0908	6.80777	-6.21e-07	54.9006	72.1574	50.9602	0.00654746	15.0298	34.3985	32.3436	18.6214	502.586	0.967478	0.204584	0.682028	50.112	16.0044	68.3361	4.75665	30.6473	16.5531	14.4883	477.922	20.9365	9.49815	7.7118	17.317	3.5314	13.3601	47.7606	114.216
10.0921	90.6116	9.32647	12.2804	106.91	205.018	39.0013	81.7089	728.418	1.20291	42.0927	0.04876	30.4322	16.1867	42.6694	27.2384	1.9663	5.23819	51.8437	48.2184	5.11926	6.90929	50.5917	88.2439	65.4131	0.00469659	19.2453	31.3728	28.112	16.9582	590.64	0.756853	0.148905	0.516252	44.8421	13.6648	52.9183	17.6307	25.9561	13.8459	11.8879	508.362	17.0846	8.04133	6.28528	16.3195	2.81574	12.6628	46.885	110.634
10.192	179.813	7.36189	24.801	109.997	225.348	41.1931	71.367	767.045	0.970177	38.2397	0.0431032	34.9687	18.3562	50.2185	37.7103	1.6322	4.29042	44.4119	45.4826	9.6643	7.32556	62.7616	136.844	76.6375	0.00337367	19.737	27.411	27.3376	14.4209	659.331	0.59165	0.108537	0.390726	39.5551	11.6617	40.8795	21.0416	29.8482	11.5043	9.72972	565.322	13.9352	6.80792	5.12237	15.8467	10.2244	17.1061	44.0264	103.266
10.292	238.982	5.69388	36.7103	102.349	239.984	38.864	67.8151	817.305	0.782873	38.0597	6.01129	33.7989	16.4654	51.2169	38.3904	1.35404	3.51361	37.7799	40.971	13.5391	5.82519	61.2024	183.507	69.342	0.0024392	18.0026	25.0445	32.5922	11.8729	655.126	0.462248	0.079334	0.295694	54.0084	9.949	31.5381	20.113	29.5716	9.53743	7.95075	579.541	17.1399	5.76362	4.17476	13.797	11.4019	23.1098	40.1377	95.1311
10.3919	244.225	4.97943	38.3272	90.5632	266.255	35.0779	60.6783	828.945	0.632066	34.6197	7.57207	30.5354	13.4672	46.8407	34.5729	1.12298	2.87701	32.0185	36.385	14.9818	4.11743	54.3186	186.093	56.5092	0.0017866	15.405	21.9075	40.8889	9.61559	621.878	0.360979	0.0582882	0.223748	57.3281	10.4404	24.3142	17.4736	27.2165	9.27596	6.49045	540.871	16.7484	4.87945	3.40257	11.447	10.4143	24.2773	50.9181	87.2154
10.4918	228.425	18.8022	35.389	77.9079	262.096	31.0525	52.2715	787.733	0.510521	30.4464	7.56128	29.4945	10.5223	41.0903	29.1333	0.931158	2.3554	35.4876	32.1644	17.1748	2.72843	46.0123	174.527	50.2927	0.00132963	12.6911	18.6027	41.2353	19.9414	578.58	0.281851	0.0431323	0.16928	55.253	9.77047	18.7378	14.4141	23.9909	8.06513	24.8912	479.244	14.9856	4.13091	2.77317	9.27313	8.84208	22.2868	54.7494	81.9752
10.5917	205.715	21.8885	30.781	65.905	246.768	30.3822	43.8763	720.182	0.412416	26.4105	7.02975	26.3011	8.01722	35.4141	23.5453	0.771877	1.92822	40.2489	28.391	15.5203	1.73568	37.9868	159.245	48.6219	0.00100078	10.2029	15.4593	37.9213	21.2261	533.335	1.08991	0.0321422	0.128071	50.7968	27.2669	14.4375	11.5213	37.3206	6.78583	30.401	411.184	12.8555	3.49726	2.26003	7.41885	7.26896	24.8258	54.2809	75.7079
10.6917	182.014	20.4106	25.8954	55.1754	228.068	27.838	53.2398	642.199	0.333042	22.7776	6.36258	30.9338	6.01993	30.284	18.4905	0.639511	1.57874	38.6754	25.048	12.793	1.07348	30.8947	143.8	40.8538	0.000763121	8.06973	12.6384	47.0961	19.2203	489.489	2.1161	0.0241032	0.0968986	45.513	45.0691	11.123	9.0221	41.2385	17.6171	29.9952	345.324	10.7866	24.6597	1.84191	5.89562	5.88458	23.2632	51.2936	69.4737
10.7916	159.661	17.334	21.3541	54.1487	209.089	30.0084	53.8414	563.029	0.268686	20.555	5.69702	30.1798	4.48103	25.8058	17.457	0.529537	1.29318	34.7905	35.2667	10.083	0.65038	24.9007	129.333	32.0541	4.91172	6.50973	10.2004	47.3207	16.3029	448.317	3.52384	0.018167	0.073309	40.1776	48.1101	8.56894	6.96701	40.1226	17.928	27.1377	285.731	29.4568	27.481	1.50133	4.66806	4.72789	20.4143	46.9663	63.6012
10.8915	139.455	14.011	22.3445	49.2545	191.002	36.0784	56.2908	493.03	0.216506	18.0206	5.07852	27.0529	3.31795	21.9547	22.5814	0.438221	4.6375	30.3427	37.4606	7.75714	4.7519	29.1245	116.138	24.184	5.8038	5.16147	12.8944	50	13.4057	410.202	3.87193	0.0137018	0.0554715	43.8606	45.319	29.2877	5.32761	36.5546	15.7757	23.5051	250.351	34.9655	44.9732	1.22354	3.68872	8.30554	20.1859	46.893	58.1734
10.9914	121.544	23.7909	37.3156	78.5067	202.028	35.5382	65.7368	440.955	31.0177	15.6115	4.5189	23.1388	2.44887	18.6646	22.4707	0.827524	20.5442	26.0547	41.2096	5.88608	13.4161	32.6634	104.225	34.8699	5.22924	4.04609	13.3363	47.0133	10.8504	375.149	3.69306	0.0101626	0.0419966	59.1474	40.5505	32.0737	32.7665	32.0194	13.3226	19.8718	217.036	33.7625	44.6814	0.997453	16.4619	8.46954	31.2755	46.4331	60.5536
11.0913	110.358	49.1691	40.1845	90.6805	195.539	32.6511	67.2786	402.495	43.9067	13.4564	4.01797	24.8393	1.80406	15.8622	20.3044	8.30866	24.8436	22.192	38.7099	4.43029	12.889	30.7355	93.5105	89.1351	4.25441	3.14633	12.5605	41.6903	8.70911	392.321	3.28312	0.0070986	0.0318116	63.2963	35.4248	28.6953	40.5744	27.3366	11.4848	21.1195	183.556	30.047	39.8389	0.81312	19.7392	10.8111	32.0785	45.6904	64.3636
11.1913	98.0258	53.0412	44.4507	110.772	208.769	29.1352	62.7847	358.53	44.5992	11.574	3.57159	23.3183	1.32756	13.4786	17.1442	10.3977	24.1846	18.8207	34.8265	3.31843	9.89514	26.8218	83.8893	159.485	8.45926	2.43373	11.2034	35.7484	6.95914	467.874	3.04345	5.72644	0.024116	61.2301	30.5839	23.7765	39.2984	22.931	9.6364	19.7524	152.629	25.7046	34.3406	0.662654	18.5203	23.0391	29.1889	42.9699	61.92
11.2912	101.09	86.8029	45.8488	110.609	413.702	25.6588	55.5616	314.095	40.4451	9.94607	3.17461	20.4769	0.976185	11.4523	13.8742	10.23	21.643	15.9246	30.916	2.47832	6.8691	22.5154	75.2544	161.083	9.30309	1.87654	9.64356	30.0244	5.54716	554.102	2.66245	10.5407	0.0183055	56.3989	26.2474	19.0161	34.3664	18.9959	8.01498	17.4081	125.395	32.7515	29.2602	0.540235	15.8947	24.2421	25.288	39.216	57.6593
11.3911	94.8937	89.3335	42.105	101.47	644.274	22.4604	54.7576	288.482	34.8046	8.54398	2.82187	17.2992	0.717426	9.73031	10.9058	9.21466	18.6031	13.4573	27.3265	1.8476	4.5021	23.822	67.5067	137.895	8.18771	1.44417	25.5989	24.8818	4.41542	561.997	2.24897	11.5141	0.0138976	50.5846	22.4572	14.9418	28.4575	15.5919	6.64699	14.8628	102.124	78.3722	39.9246	0.441059	13.0961	21.7198	21.4176	35.0384	74.8697
11.491	101.059	79.3763	36.5161	89.0971	720.267	19.6045	63.1348	298.197	29.1412	7.33839	2.50859	14.2622	0.527104	11.3294	8.3927	7.96985	15.6545	23.2744	24.1196	1.37592	2.84292	27.7194	60.5553	109.275	6.58985	1.11037	46.4242	21.2329	3.51152	610.598	3.57811	10.6984	0.0105596	44.6794	40.5179	11.6325	22.8013	12.7093	5.5071	12.4613	136.213	88.7064	38.4124	0.360485	10.5711	18.2906	17.9407	30.8189	76.0237
11.591	96.0525	71.5331	30.6674	76.3036	710.858	17.0885	62.4557	330.732	24.0307	6.30285	2.23043	11.5693	0.387077	10.8169	6.35528	6.75328	41.8171	37.0857	21.2793	1.02401	1.74895	33.7474	54.3188	82.9377	14.1908	0.853466	53.8639	28.5012	7.2612	773.438	12.4387	9.18631	0.0080283	39.1045	154.002	9.01199	17.8841	10.305	4.56126	10.3354	148.624	84.2303	33.924	13.2388	8.44115	14.979	41.7886	26.7852	100.47
11.6909	87.1307	59.7116	81.5907	77.7155	669.99	14.8854	57.2066	370.832	19.6436	5.41428	1.98348	9.2809	0.284195	9.65356	4.75173	5.66081	212.171	39.2731	18.7705	31.1078	1.05536	40.3391	48.7237	61.2997	14.5834	0.655772	53.7044	29.4208	8.02849	870.865	15.4876	7.53199	0.00611294	34.0357	233.748	43.5201	13.8263	8.32115	3.7776	8.51575	143.017	74.3848	29.1476	15.3393	6.70114	12.1035	46.0345	25.2202	115.12
11.7908	77.3592	47.7872	113.208	85.8618	619.499	12.9624	50.0365	371.337	15.9752	4.65284	1.76426	7.38692	6.41259	10.1048	3.51649	4.71734	290.371	36.789	16.5568	71.6329	0.627417	51.2133	43.7042	44.5314	12.5265	0.503221	49.562	27.3634	7.36796	896.65	15.5468	5.99385	0.00466074	29.5229	251.57	69.4473	10.582	6.69774	3.12865	6.98787	128.992	93.0627	24.8066	14.1025	5.30286	9.7152	50.5816	23.0355	114.639
11.8907	72.384	37.2836	116.01	82.4383	568.059	11.2863	42.4487	365.346	12.9522	10.3406	1.56969	5.84649	7.57505	9.32544	2.58041	3.91863	376.862	32.7127	14.6041	75.3641	0.368618	133.062	39.2017	46.6384	9.96563	0.385168	43.6387	24.1195	6.28718	916.175	27.7489	4.67268	0.00354377	25.5547	239.016	68.5593	8.04106	5.37772	2.79748	5.71943	134.53	91.4351	21.0409	12.0585	4.18899	9.52786	47.178	20.5936	140.523
11.9906	65.1996	28.6205	106.222	74.1615	518.969	25.9236	35.243	341.142	10.4821	12.4021	1.39697	4.6086	6.88551	48.2016	1.88015	3.24939	375.212	28.3675	12.882	66.1076	0.214495	207.285	35.1629	40.512	7.62178	0.293882	37.2268	25.4089	5.18502	879.869	31.0098	21.2207	0.00267588	22.0916	241.594	59.128	6.07861	4.30962	3.17123	4.67381	126.653	87.9701	17.8253	10.0285	3.30591	14.9056	41.3178	18.1214	178.309
12.0906	57.6924	27.592	91.9779	64.4099	473.337	29.2477	28.7978	308.438	8.47365	11.9581	1.24363	3.97605	5.6662	83.2902	1.36177	2.69151	339.146	24.2866	12.1217	84.9893	0.123815	225.292	31.5404	32.3491	5.70137	0.224041	38.105	38.258	4.20257	822.916	29.7974	26.1861	0.00200221	19.0829	222.778	48.1951	4.57776	3.44828	2.86427	3.81558	112.803	78.1607	15.0946	8.24581	2.60759	14.9398	35.1742	15.7548	192.691
12.1905	60.3606	23.8107	77.1758	54.8036	437.1	28.2325	23.2466	310.825	6.84552	10.7525	1.10747	3.32224	4.44185	87.2333	0.981376	2.22745	292.985	20.6536	18.2064	79.5225	0.0709892	219.416	28.2913	43.8233	4.2094	4.07383	35.6872	40.9051	3.37526	760.424	26.598	25.5371	0.00147546	17.6842	197.412	38.2354	3.43796	2.75562	2.43823	3.11288	97.1061	66.8099	12.7803	6.74794	2.05613	13.1557	30.2238	13.5687	186.306
12.2904	56.9811	19.4191	63.5369	46.0483	434.26	25.7265	34.5982	294.305	5.528	9.41113	0.986495	2.71905	3.391	80.5206	0.704217	6.5811	247.222	17.5012	18.2321	66.5691	0.0404688	194.619	32.2938	41.4571	3.08325	6.34949	31.7193	49.153	2.69756	698.72	29.3084	22.4963	0.00107145	15.9159	171.646	29.9185	2.57662	15.1795	2.03704	2.53839	81.7392	78.8847	10.8203	5.51147	1.62102	10.9954	25.4967	17.2951	173.79
12.3903	58.9597	45.6687	51.6869	38.3878	465.413	22.8717	37.6779	280.956	4.46304	8.14592	0.878948	2.19463	2.54944	70.903	8.20381	20.1474	205.936	14.8015	26.8159	52.8872	0.0229534	164.804	38.7046	34.4977	2.24734	8.25313	38.3765	48.7811	2.15022	640.305	30.3559	18.7349	0.000753326	31.9531	148.926	23.2414	1.92811	27.818	21.0181	2.06915	67.7454	121.982	19.7886	4.49793	1.27791	16.7592	21.3153	22.5498	160.063
12.4903	56.5909	51.7769	41.7241	31.8412	452.617	21.7522	36.2919	257.6	3.60294	7.01755	0.783273	7.28531	1.89913	61.209	16.0399	23.4617	170.302	12.5052	29.113	40.8685	0.0129538	136.035	55.449	39.0676	1.63307	8.24494	38.9764	46.7851	24.7275	586.024	28.165	15.0635	0.000518091	63.514	128.132	17.9847	1.44111	38.006	37.5664	19.4951	55.5294	127.138	26.9405	3.66942	2.7265	26.2242	17.7389	24.5306	146.733
12.5902	57.6682	47.8159	33.5119	31.1393	424.05	41.2358	32.7353	230.15	6.18239	6.03296	0.698078	12.2152	1.40677	52.3807	17.8572	22.5456	140.249	17.0976	27.2581	31.091	0.00727624	110.626	57.0686	34.9374	1.18444	25.8465	36.3462	44.254	29.7169	566.45	24.6517	35.189	0.000344723	77.368	109.77	13.888	4.35451	40.2892	36.7164	25.0781	45.1496	116.941	25.9086	2.99338	12.9635	26.1471	14.7287	24.4769	142.335
12.6901	53.8762	40.4142	26.8261	33.9094	391.083	45.1502	28.3494	202.045	6.57939	5.18161	0.62215	13.3232	1.03844	44.6497	16.7596	22.8048	115.222	17.421	30.1136	23.4379	0.00406677	89.158	59.5945	28.3095	0.89373	30.9195	42.8038	39.3718	28.4569	531.309	20.8297	42.5784	0.000213995	78.9328	93.8323	11.6684	5.08554	38.4192	32.8234	25.1797	36.4896	102.928	29.2273	2.44166	18.6748	22.9802	17.2825	23.2233	136.065
12.79	48.4948	32.5776	25.3649	83.1843	358.2	43.1431	23.8845	175.196	15.5244	4.44812	0.554427	12.5962	0.764759	37.9917	14.4632	22.949	94.5277	16.0695	28.3167	42.8887	0.00225672	74.4099	56.4291	31.8261	3.69807	29.9817	47.2665	68.294	24.731	497.341	17.2008	48.9853	0.000138401	74.6754	80.1163	32.4453	29.4875	34.5965	34.422	22.9667	29.3569	87.5502	26.9639	1.99204	21.5345	37.8515	34.2007	21.323	127.61
12.8899	55.23	25.5314	22.3379	118.142	327.077	39.1489	19.7297	178.716	22.3012	3.81725	0.494001	11.1042	0.562307	44.3143	11.8717	20.8681	77.4872	14.1861	25.4841	54.2968	0.00124228	66.7207	51.6694	186.421	4.07347	26.5049	46.0402	98.217	20.5785	459.755	13.983	48.2666	9.82e-05	67.9752	68.3641	36.3605	36.3925	30.0775	30.5177	19.9784	28.781	80.4404	23.5038	1.62553	26.0838	141.178	46.883	26.2093	117.762
12.9899	53.7829	19.6567	18.9278	123.974	298.248	34.7392	27.6933	176.613	22.7429	3.26941	0.440086	10.898	0.412975	42.3319	9.42538	18.1299	63.4881	12.3986	66.6196	50.5825	0.000680762	56.8236	46.7209	231.643	3.58705	22.2705	41.9159	103.614	16.7575	422.528	11.2418	42.7417	6.4e-05	60.5605	58.3172	32.7754	35.207	25.5477	25.8299	16.9317	26.2302	69.9269	20.1044	1.32628	33.1935	163.925	49.3133	27.7899	137.788
13.0898	49.3062	14.9584	21.407	126.074	271.791	35.7629	30.6988	165.344	20.6593	2.79775	0.391991	9.7987	0.303181	37.7868	7.30738	15.3947	52.0039	10.6582	74.8219	56.6483	0.00036796	47.0578	42.042	213.625	2.88778	18.1372	36.5798	97.3538	26.4773	387.238	8.96585	35.7058	3.95e-05	53.2814	49.7385	42.5873	30.7704	33.3409	42.7885	19.4566	24.9074	66.0482	17.0832	1.08203	31.6959	151.614	45.2915	37.1456	140.409
13.1897	63.7342	11.2944	24.5355	116.672	247.612	42.5591	29.8229	149.745	17.7931	2.3936	0.349129	8.39586	0.22274	32.8124	6.30155	12.9148	52.2376	10.1682	74.772	50.7955	0.000193818	38.3436	40.8894	175.682	2.22281	14.4712	31.0098	86.2976	26.7958	354.426	7.10867	28.7668	1.18e-05	46.5253	42.4181	40.0763	25.4708	34.768	41.8622	18.7755	22.2948	58.1835	18.5576	0.882222	27.4056	129.398	39.4009	41.4222	133.301
13.2896	64.614	8.48254	23.55	102.936	225.557	53.2463	28.3031	132.677	14.9047	2.04981	0.31095	6.98454	0.163942	28.1532	5.16956	10.7629	52.4278	9.11734	84.886	41.7215	0.000106574	30.9406	39.8369	136.22	1.66897	11.3855	28.5127	73.9819	23.8102	324.189	5.61144	22.619	1.05e-05	40.4396	36.1737	60.2576	20.4032	32.8808	41.3204	16.807	19.2536	52.6429	26.7838	0.718681	22.6621	106.633	33.4365	55.947	123.55
13.3895	60.2391	6.34735	22.8005	88.4017	214.641	57.5046	25.3244	115.799	12.2942	1.75267	0.277	5.69937	0.120958	24.0264	4.10184	8.93617	47.5538	7.93912	80.3468	32.8227	6.71e-05	34.6435	40.4948	102.037	1.23508	13.9491	29.0508	62.1281	26.0952	296.442	4.41498	17.4817	4.38e-05	41.9489	30.8483	58.7393	16	29.4653	36.0675	14.4734	25.4389	49.1536	26.045	15.3606	18.3269	86.4262	35.0019	64.5483	113.525
13.4895	54.1698	4.7375	20.3206	74.7051	211.413	63.2453	24.5964	99.9909	10.0517	1.50203	0.246848	4.5898	0.0895764	20.4546	3.17753	7.40339	41.1534	13.4884	72.4516	25.2256	0.334606	37.3209	38.009	74.7798	0.906036	22.5134	27.1381	51.4835	23.8742	271.031	3.46511	13.3418	8.3e-05	40.002	68.3372	50.4144	12.3673	25.5358	30.3813	12.1951	26.4762	43.0652	23.0755	25.4695	14.6488	69.4776	32.0915	66.4156	103.979
13.5894	54.5125	3.52966	23.5098	84.5317	221.227	60.5271	37.5534	97.8178	8.17586	1.28916	0.220082	3.66203	8.04323	17.3946	2.41707	6.12529	34.758	23.0092	68.3219	19.1301	0.354754	56.1345	34.6929	54.0168	0.661149	99.0338	40.1744	42.2875	20.3439	291.453	2.71462	10.0861	0.000126555	36.5688	138.777	41.0012	9.46339	21.6419	25.301	10.1442	24.9005	135.22	19.8486	30.9191	11.6353	55.624	27.8965	66.649	95.123
13.6893	50.6684	2.6266	42.5264	339.295	254.556	54.9594	41.2202	271.72	9.99602	1.10206	0.196313	2.902	18.3546	23.1631	1.81217	5.06322	43.0516	24.7336	63.8323	36.0567	0.282101	89.1881	31.3355	38.6352	0.4809	298.555	43.9919	34.5272	16.7666	304.124	2.12367	7.56958	0.000172882	32.6605	218.472	32.4923	7.18926	18.0577	20.9908	8.37274	22.1645	176.855	16.8997	56.9583	9.20999	44.4401	23.6651	71.5089	107.104
13.7892	45.5012	1.9531	77.4553	651.568	266.405	48.7847	48.6951	476.093	9.71714	0.939699	0.175163	2.28794	19.2272	49.5942	1.34249	4.18258	42.2401	23.3029	57.3348	82.2501	0.199407	109.242	28.1893	31.1798	0.34917	355.49	42.6741	28.076	16.1273	366.137	8.47851	5.64879	0.000214669	93.0462	242.428	25.4104	5.43304	23.517	17.3927	6.87743	19.0732	176.167	14.3376	58.308	32.1001	35.4672	24.7198	70.8193	104.803
13.8892	40.2043	1.45164	85.059	887.889	274.402	42.859	48.6888	568.34	29.9554	0.799873	0.156333	1.79668	16.7712	80.1471	0.984392	3.45355	156.808	20.7759	50.8702	90.6494	1.73234	106.074	25.3201	33.4578	0.25331	346.333	38.7561	22.7656	34.3982	529.924	10.7042	4.1966	0.000246847	150.799	267.505	19.7341	4.09007	26.2838	14.4052	5.63221	16.0504	158.972	12.1486	234.222	36.1792	28.2907	22.6464	76.1953	181.401
13.9891	35.2439	1.07871	80.2559	919.994	319.997	37.4722	44.8637	585.84	34.9109	0.672788	0.139496	1.40635	13.5373	82.88	0.715274	2.85137	235.167	46.9361	44.9561	80.8408	1.78068	93.9552	22.7299	40.7021	0.183732	306.916	33.7673	18.4233	36.7736	686.707	10.8005	3.10665	0.000265713	183.184	255.79	15.269	3.07018	33.1493	11.9291	4.60384	23.9899	136.965	10.2896	256.503	33.28	22.5599	19.679	86.3067	321.783
14.089	30.7744	0.801683	70.6016	858.831	320.431	32.6882	39.3892	561.756	33.3882	0.561402	0.12436	1.09777	10.5026	76.1674	0.515262	2.35517	279.393	67.8875	39.6785	66.2323	1.40112	91.7676	20.4004	37.2857	0.133298	258.266	28.5926	14.8887	33.3506	827.084	9.89152	2.29326	0.000279333	186.938	230.405	11.7906	2.29954	34.1224	9.87814	3.75854	26.0033	115.186	8.71431	232.131	42.553	17.9873	16.691	120.484	360.973
14.1889	26.8188	0.596119	59.7866	761.288	303.759	28.4841	33.502	516.489	29.4791	0.469517	0.110674	0.855017	7.96982	66.95	0.368007	1.94723	270.366	70.22	35.0058	52.0368	0.985113	81.5043	18.3079	30.5662	0.0967845	210.543	23.7115	12.0207	28.308	1062.23	8.59232	1.68906	0.000284762	180.585	201.93	9.09459	1.71945	32.0533	8.17973	3.06555	24.9444	95.5903	7.38014	197.326	40.6877	14.3405	13.9912	134.679	352.843
14.2888	28.0876	0.443585	49.4993	655.595	281.563	24.8077	27.8661	462.308	25.0232	0.39339	0.0982005	0.664684	5.96992	57.7517	0.260599	1.61137	241.303	67.4078	30.8792	39.9628	0.650706	69.0652	16.4289	23.6582	0.0703224	168.106	19.3536	26.234	23.2851	1105.39	7.22517	1.24193	0.000270975	166.22	174.618	7.01099	1.28408	28.6074	15.2349	2.49912	22.4585	78.733	6.25017	163.706	35.2	11.4327	16.4816	139.385	330.378
14.3888	26.5262	0.330349	54.1285	554.95	258.466	21.6002	23.0108	406.391	20.7952	0.329595	0.086784	0.516068	4.43689	49.4049	0.182957	1.29756	207.125	60.6098	27.2379	30.2932	0.413054	57.0314	14.7418	17.7017	0.0511456	132.324	15.6002	33.9537	18.8493	1069.45	5.94684	0.912015	0.000236769	149.031	151.508	5.40332	0.958035	24.7263	19.2274	2.03117	19.4671	64.5686	5.29298	134.455	29.1154	9.11436	15.7269	135.208	304.698
14.4887	37.509	0.246214	73.491	464.796	236.246	18.8048	26.4177	352.738	17.0759	0.275851	0.0763138	0.400331	3.28131	42.1063	0.127341	1.05806	174.168	52.8497	24.0257	47.6439	0.255067	89.5103	13.2273	12.9635	0.0372268	103.116	12.9151	42.8037	15.1301	1003.5	4.82298	0.66907	0.000190945	148.169	130.356	4.16376	0.714213	20.9183	21.8579	1.6471	16.4626	52.8199	4.48228	109.962	23.5492	7.26619	13.9069	125.989	279.463
14.5886	38.9818	0.183677	74.8127	386.689	218.906	22.7431	26.0836	303.4	13.9249	0.230192	0.0667064	0.310439	6.36096	35.9006	0.0878535	0.868747	153.752	48.6821	21.1922	57.4384	0.154352	106.859	21.6473	9.35922	0.0271246	79.7757	10.5272	43.2414	12.0896	928.695	3.87087	0.490313	0.000138064	138.408	111.677	22.535	0.532125	29.7837	26.3646	1.33707	13.688	43.1462	5.58232	89.7667	28.5137	5.79288	11.8926	114.246	255.791
14.6885	36.7036	0.137159	68.2932	320.329	225.382	50.5884	23.8658	259.21	11.309	0.191532	0.0578926	0.240792	10.8286	78.3852	0.17629	0.714649	148.507	42.9478	18.6928	81.0019	0.091974	102.857	22.8772	6.69155	0.0198005	61.3922	8.47564	39.8001	38.3205	853.937	18.597	19.9972	7.64e-05	125.119	122.092	25.4635	0.39628	32.0202	24.1317	1.08165	11.2447	35.2144	5.27067	138.349	32.7866	4.61844	16.9081	101.599	235.358
14.7885	33.1542	0.10235	59.0374	264.62	215.965	56.8149	20.8605	220.364	19.986	0.158963	0.0498698	0.186946	10.7953	152.493	0.19688	0.586993	132.432	64.0594	16.4882	160.213	15.3615	100.623	21.7442	4.75189	0.0144934	47.0604	6.75565	34.8768	43.0094	782.798	23.8479	51.114	1.36e-05	111.028	116.532	23.0131	0.295049	30.7493	20.6226	0.869511	9.15652	28.7261	4.62853	254.817	30.3583	3.6823	19.8576	89.0482	244.981
14.8884	81.0311	4.32505	49.4878	236.435	201.096	54.7587	17.6891	208.075	35.5392	0.131834	0.0426396	12.9813	9.23893	162.973	9.06931	0.476761	113.625	82.2121	14.5434	200.47	16.2611	107.522	19.9376	3.35835	0.0106465	35.9688	5.34001	29.6912	39.6697	716.54	24.1995	60.2364	-6.17e-05	97.4519	104.883	19.1521	0.219675	27.8053	17.2549	0.697541	7.40746	23.426	3.96981	257.613	45.0142	2.9361	18.9303	77.1813	234.155
14.9883	163.401	20.29	40.7169	219.441	185.085	49.8651	14.6819	192.583	38.1051	0.109479	0.0362289	22.683	7.38806	151.46	12.1042	0.37956	95.5218	98.0868	12.828	186.124	12.9238	99.2771	18.1765	46.3559	0.0078422	27.4304	4.19157	24.8226	33.9256	655.433	22.2264	57.7343	-0.000148317	84.9735	91.883	15.3505	0.163579	24.2399	14.3377	0.561641	5.96289	19.1004	3.37718	227.532	44.7135	2.34127	16.7331	66.3113	217.549
15.0882	183.045	24.546	33.1096	194.695	177.168	44.316	11.9944	173.157	35.3289	0.0912364	0.0306678	24.9887	5.70217	133.737	12.1758	0.297953	79.4039	102.02	11.315	155.281	14.2229	85.8269	16.4081	69.3855	0.00578697	20.883	3.27073	31.0955	28.0095	599.338	19.3393	50.4054	-0.000235473	85.8796	79.4364	12.0753	16.5331	20.6298	11.8863	0.443806	4.78159	15.572	2.86492	191.646	48.0399	1.86709	19.7115	56.5735	200.072
15.1881	177.226	23.1984	26.7205	167.753	179.604	38.951	32.607	152.668	30.7354	0.0767913	0.0259745	26.7162	4.31351	115.588	22.3467	0.228552	65.5861	94.8923	9.98054	123.154	13.8951	71.6727	14.7544	68.7764	0.00425977	20.9203	4.77239	41.5085	22.7174	547.962	16.2794	80.9494	-0.000327768	80.8768	68.2182	10.5644	26.8202	17.2688	9.84642	0.354899	3.82188	26.954	2.42815	158.4	43.4682	1.48907	18.8093	47.9913	183.31
15.2881	162.076	24.5819	21.4575	142.044	242.876	34.0587	41.2606	132.756	25.8857	4.55139	0.0222414	31.2439	3.22454	98.9671	128.185	0.17185	53.9749	84.0993	16.4093	95.0766	10.7352	58.6855	13.2469	58.4146	0.00311632	25.4349	5.20174	42.7692	18.2536	501.379	13.409	99.4373	-0.00041218	73.4381	58.3836	9.2558	49.2976	14.2853	8.15439	0.277446	3.0361	28.8212	2.0576	190.843	36.7147	1.18768	16.633	40.5209	167.717
15.388	144.456	22.4113	29.2256	118.991	454.544	29.7066	42.4395	114.329	21.4168	5.5732	0.019523	30.4139	2.39315	84.3769	257.639	0.116575	44.3255	72.8068	16.6728	72.2909	7.47697	68.0751	11.8859	46.0985	0.00226594	24.8139	5.03533	39.7436	14.5932	687.677	10.881	96.8103	-0.00050313	80.9102	49.8783	7.5984	53.1804	11.7142	11.7438	0.220405	2.40984	26.7825	1.74382	190.866	80.7113	0.947364	14.2244	34.2916	153.371
15.4879	127.173	18.8195	29.7803	99.0063	642.211	25.8769	39.7097	97.7692	17.5405	10.8973	7.8128	27.231	1.76822	71.8006	339.345	0.0797097	36.3566	62.2787	27.5847	54.479	4.9105	69.6335	10.6617	34.901	0.00164119	22.005	4.56873	44.1322	11.6351	729.285	29.2892	85.2086	-0.000591931	110.35	42.573	6.04946	48.8519	9.54217	19.0044	0.171514	1.90812	23.41	1.47833	167.989	86.2879	0.755705	16.2804	34.9203	147.226
15.5878	111.279	15.1134	27.1974	82.0212	733.265	22.5312	35.1988	85.378	14.281	22.9504	9.85402	23.275	1.30299	61.0435	367.048	0.0529617	29.7993	52.9378	34.2091	40.8389	3.10507	63.1308	9.56208	25.7547	0.527584	18.5236	3.97988	44.1314	9.26281	710.844	35.3193	70.9238	-0.000656654	117.09	36.3208	4.74222	41.5737	7.7336	18.319	0.133497	1.50754	19.8395	1.25371	141.3	96.4236	0.602822	15.3935	37.4774	136.991
15.6878	97.395	11.8165	23.5171	77.153	755.695	19.6054	38.1274	73.7487	11.5866	24.7534	9.84378	19.3336	0.958605	51.8779	388.456	0.0343289	24.4146	44.8465	33.0299	30.5164	1.91213	55.4387	8.57503	18.6899	0.622882	15.1029	3.37138	47.8685	18.2574	669.2	35.0223	57.0044	-0.00070671	112.834	30.9796	3.68746	33.8766	6.24271	15.8873	0.104125	1.1892	16.5352	1.06355	116.72	88.4425	0.480848	13.5604	38.0625	126.055
15.7877	87.0214	9.08301	19.7161	74.2554	724.384	17.0613	36.63	63.1882	9.38107	47.7079	9.15336	15.7624	0.70424	44.0804	356.391	0.0214343	19.9982	37.9231	29.9597	22.759	1.15471	57.8731	7.68936	13.4104	0.561073	12.0583	2.79862	45.5446	19.2737	620.255	31.7897	44.7474	-0.000737487	114.404	26.4211	2.8549	36.9519	5.02339	13.3549	0.0800885	0.945035	13.6526	0.902466	95.6917	83.9424	0.383502	11.5767	36.5081	115.517
15.8876	76.7015	6.90404	16.2234	66.8825	703.004	14.8478	34.3978	53.8168	7.58591	199.599	8.28538	12.6885	0.516444	37.451	303.61	0.0128924	16.3782	32.0371	84.1709	16.9537	0.686908	52.9239	6.89495	9.54711	16.551	9.48948	2.28782	40.648	17.4001	570.739	27.4683	34.5425	-0.0007513	107.909	25.9188	2.20521	34.1021	5.84634	40.0818	0.0607403	0.749102	11.2127	0.765856	78.2012	72.3956	0.30581	13.4732	33.7662	117.37
15.9875	67.1548	5.20824	26.1946	66.5284	673.203	12.9246	37.8818	45.6356	6.12974	230.277	7.41907	10.1236	21.5118	31.8177	258.231	0.00769512	13.4122	27.0503	113.142	12.6201	0.40378	45.5309	6.18259	6.75937	19.3718	7.39145	1.84799	34.9889	39.638	523.379	23.0191	26.3391	-0.000762423	98.0659	23.6063	1.70126	29.0934	5.82559	55.7988	0.043684	0.593523	9.85408	0.649893	63.8199	59.7913	0.243825	12.8092	30.459	131.121
16.0874	58.6	3.90858	27.9786	60.9183	626.684	11.2537	176.161	38.5693	4.95087	219.595	10.1167	8.02618	25.7957	27.0309	226.53	0.00506138	10.9825	25.0067	111.042	9.39014	0.235062	37.9183	5.54391	4.76683	17.402	5.71411	1.47843	29.4582	44.127	479.165	26.0181	19.899	-0.000770619	87.2861	20.7995	1.31156	23.7426	5.38337	52.4964	0.0281548	0.465726	8.37607	0.551385	69.1252	48.3225	0.194394	11.3122	26.9828	128.016
16.1874	53.1972	2.92273	26.0921	53.4351	576.354	9.79874	380.03	32.506	3.9976	196.679	15.2731	6.33427	23.558	22.9654	198.612	0.00429808	8.99227	22.0988	101.195	6.98501	0.135743	30.9971	4.97135	3.35217	35.588	4.39265	1.17345	24.452	40.5893	438.343	25.1239	14.9274	-0.000780148	76.7506	18.0362	1.01077	18.8476	4.76399	45.2204	0.0177173	0.358918	6.99341	0.467611	62.5792	38.6112	0.154999	38.2891	25.9348	119.816
16.2873	60.9082	2.18014	22.8144	45.7344	655.8	8.53124	508.907	38.4625	3.22718	171.899	15.9182	4.98233	19.4266	19.5109	205.044	0.00482007	7.36225	19.104	90.1982	5.19506	0.0778522	25.0614	4.45805	2.35251	36.2819	3.36261	0.925634	20.1069	86.9929	400.849	52.2773	11.1981	-0.000779459	66.9944	15.5162	8.93215	14.6913	4.10335	37.9316	0.00987413	0.26792	5.78052	0.396402	53.2047	30.6627	0.123611	43.9837	24.0201	110.485
16.3872	59.4227	1.62335	19.2522	38.5693	747.584	7.42929	588.38	55.8276	2.60478	148.725	18.0675	3.90924	15.2436	16.5765	218.902	0.0059643	6.02718	16.3297	79.8306	3.86348	0.0443819	20.3536	3.99787	1.64852	31.0706	2.56637	0.727449	16.4296	333.721	395.612	60.3709	13.8185	-0.000770903	58.2175	13.2944	18.8656	11.309	3.47167	37.3185	0.00462146	0.197013	4.75038	0.335994	189.405	24.2688	0.159246	44.8353	21.6885	101.329
16.4871	54.5217	8.98435	15.9056	32.2289	751.422	6.47014	623.49	62.0645	2.10148	128.123	17.52	3.06157	11.6418	14.4431	201.643	0.00767608	4.93393	13.8758	70.4927	2.87305	0.0251674	30.0996	3.58538	1.15398	38.1717	1.95503	0.571267	13.3669	553.689	380.009	58.8275	13.4765	-0.000747265	50.4513	11.3671	19.558	8.62921	2.90157	50.4152	0.00174335	0.140611	3.89081	13.4679	298.906	19.1728	0.151718	40.7057	21.4208	92.7452
16.5871	60.1024	10.7538	12.9682	26.775	717.97	5.63458	656.228	61.8867	1.69205	110.171	16.1162	2.39428	8.75295	12.4109	172.178	0.0094543	4.03872	11.7538	62.2004	2.13649	0.0142079	30.9128	3.21577	0.807164	34.8019	8.72171	1.78397	10.8427	609.323	355.445	52.9093	11.872	-0.000718682	43.6465	9.7087	17.1729	6.54319	2.40584	47.177	-0.000121586	0.0982665	3.18033	15.4142	310.899	15.1314	10.9431	39.1571	20.1922	84.8246
16.687	67.8106	10.1264	10.484	22.1616	702.52	4.90677	649.474	79.8	1.36351	94.659	14.5265	1.87031	6.51946	10.5989	140.364	0.011076	16.1843	9.94014	54.87	1.58875	0.00799208	28.0754	2.88471	0.564249	28.4648	10.7969	2.60711	8.77698	558.259	376.938	45.4657	9.88672	-0.000681913	37.9071	8.28822	14.1117	4.93899	1.98368	40.576	0.000209181	0.0664394	2.59669	14.2709	277.061	11.9351	13.133	34.7441	25.5321	77.5576
16.7869	65.8203	8.64128	8.42873	18.2992	676.413	4.27269	595.042	87.3351	1.09536	81.3034	12.9863	1.45964	4.82815	9.02606	111.009	0.0130039	19.4212	8.39929	51.2138	1.18145	0.00447704	24.0698	85.9715	0.394242	22.0941	10.6032	6.15598	11.329	476.012	515.933	37.9654	7.94846	-0.000645829	41.4961	47.1257	11.2403	3.71586	1.62721	34.0191	0.00030481	0.0427454	2.11885	12.4535	242.346	9.90278	12.2661	29.76	42.6386	70.9051
16.8868	60.2607	7.00357	6.75156	15.0855	631.105	3.72012	520.542	110.713	0.873708	69.8221	11.5702	1.13822	3.56281	7.67676	91.7069	0.0141665	18.8593	7.09434	47.2087	0.87859	0.00249323	21.4485	122.887	0.275342	16.6676	9.43432	7.56534	20.9787	392.431	692.812	53.319	6.23965	-0.000614789	40.547	57.9578	8.81349	2.789	1.32867	28.2861	0.000669806	0.0236878	1.72832	10.6563	203.355	21.2492	14.2066	30.5478	50.623	64.8196
16.9867	54.6539	5.50691	5.75572	12.4217	596.199	3.23838	448.699	118.452	0.695586	63.5787	10.2942	0.886893	2.62302	16.8884	79.5444	0.0153609	16.8612	5.99091	42.2289	0.653382	0.00137441	18.2064	165.442	0.192248	12.3682	7.95702	11.2576	40.0879	331.847	733.554	55.7969	7.68504	-0.000582831	37.5446	96.7588	6.85384	2.08982	1.08114	23.4547	0.00142842	0.0124617	1.40978	9.0559	167.814	22.6358	35.1863	27.8036	54.1248	76.5574
17.0867	56.0846	4.24845	4.78469	10.2189	568.728	5.79301	387.965	115.866	0.555059	57.945	9.1537	0.690584	1.92819	21.7984	84.986	0.015852	14.4888	5.05863	37.418	0.48592	0.000747699	15.0483	191.802	0.134224	9.08734	6.49522	12.6326	45.44	282.372	746.376	121.053	13.9617	-0.000549244	33.7753	103.511	5.30656	1.56409	14.7809	19.4307	0.00145294	0.00430997	6.77448	7.677	142.336	21.4982	45.2561	24.0892	53.4922	82.6521
17.1866	52.5428	6.59354	11.5989	15.5029	569.971	7.85788	338.112	107.814	0.443955	51.0011	8.13776	0.537305	1.416	21.4179	79.0507	0.015988	12.1934	4.2711	41.2644	0.361401	0.000405771	12.2461	187.396	0.0937132	6.63635	5.18984	12.4051	44.0581	302.201	747.923	253.151	15.2075	-0.000530987	29.8873	97.5868	4.09895	1.16978	26.511	16.0922	0.00174537	-0.00420303	8.22453	14.1924	244.77	18.5463	43.0884	24.1	58.6234	101.213
17.2865	54.699	6.70003	15.3369	22.2881	540.49	8.00816	297.177	122.302	0.352943	65.8757	7.23389	0.417714	1.03896	19.3239	67.8751	0.0155473	10.1446	3.60585	55.3668	0.268801	0.000222437	9.87209	173.526	0.0654134	4.82817	4.08721	11.3499	39.7172	338.999	712.514	292.626	14.1119	-0.00051801	26.1897	87.3535	3.16214	0.874632	30.4319	13.3262	0.00136995	-0.0121263	8.00202	21.4847	392.205	15.3194	37.2067	21.7184	64.965	101.3
17.3864	51.9008	5.9207	32.6749	24.6114	501.064	8.56447	265.322	123.156	0.281181	64.7635	6.43011	0.324401	0.761748	16.8559	55.5325	0.0144687	8.38505	3.04377	54.3201	0.948951	0.000123039	7.91251	157.578	0.0456206	3.50437	3.18757	9.93817	34.3908	354.371	663.984	285.258	12.1095	-0.000507195	22.8142	76.3286	2.43764	0.653901	30.1247	11.0353	0.00101881	-0.0432558	7.14514	21.0714	387.393	12.3819	30.8254	26.2988	70.3311	95.6066
17.4864	47.0473	4.89132	36.9957	25.3915	459.989	8.11662	228.23	116.558	0.223748	58.6541	5.71548	0.251572	0.558194	17.2151	43.9888	0.0125125	6.90419	14.7351	49.4983	1.04699	5.51e-05	6.31882	142.032	0.0317494	2.53976	2.47063	8.44492	30.6846	328.813	612.529	256.612	9.92319	-0.000499069	19.8019	65.9072	1.87835	0.488946	27.7113	19.6003	0.000574805	-0.0446384	6.12264	18.717	339.572	9.8938	25.0486	25.3058	69.9919	97.1585
17.5863	41.7598	9.70104	35.3402	38.1379	420.454	12.8288	191.377	111.27	0.17431	51.4937	5.08009	0.19487	0.408622	23.3971	34.0464	0.0098527	10.6207	17.9984	64.6317	0.934149	1.52e-06	5.03439	127.648	0.0220257	1.83895	3.51603	9.15643	26.409	281.94	583.971	220.536	7.89316	-0.000479609	17.1491	56.567	1.44714	0.365821	24.4171	46.3173	0.000246253	-0.0472498	11.1066	16.1135	285.17	7.85714	20.1622	22.4538	72.7421	104.509
17.6862	37.845	10.3877	31.2854	40.7666	383.574	13.5588	157.539	127.078	0.132379	50.7443	4.51511	0.150765	0.298953	23.2895	25.8958	2.75578	11.0753	17.7325	64.0248	0.765591	-3.09e-05	4.00465	114.59	0.0152499	1.33075	3.61882	8.91884	22.2332	233.075	544.382	184.169	6.15015	-0.000443413	14.831	48.4002	1.11501	0.273915	20.9265	46.7269	-7.42e-05	-0.0430315	20.681	24.7174	235.407	6.21874	16.1522	19.2308	70.7358	100.906
17.7861	40.0574	9.38262	26.5886	38.5906	349.623	12.795	139.127	133.45	0.102856	46.78	4.01269	0.116371	0.218541	34.6425	19.4305	3.54935	10.2071	21.8034	58.5012	0.601642	-4.35e-05	3.18261	108.893	0.0105498	0.962655	3.29685	8.1185	29.4483	189.164	502.273	150.877	4.72048	-0.000395773	16.2464	41.3453	0.859117	0.205271	17.599	41.0226	-0.000321583	-0.0337497	22.4434	35.4721	192.938	4.91282	12.9087	23.9605	66.0175	94.0823
17.886	37.9836	7.84098	22.0619	34.4629	318.553	11.5496	118.806	129.258	0.0808686	41.3629	3.56587	0.0896155	0.159583	35.2106	17.67	7.92707	8.90191	21.5267	52.1869	0.462085	-5.24e-05	2.52849	124.214	0.00729969	0.696221	2.82108	7.08307	30.2641	152.048	562.081	121.965	3.57491	-0.00032432	24.9834	35.2891	19.7193	0.153996	14.6035	34.6172	2.68926	-0.0227505	20.9771	34.4578	157.649	3.87711	10.3039	23.2516	59.9314	86.6359
17.986	34.419	6.27881	18.0367	29.8085	320.745	10.2246	99.1046	119.57	0.0639709	35.964	3.16847	0.0688622	0.116402	37.1762	20.6767	8.86595	7.54826	28.5907	46.2004	0.350207	-5.76e-05	7.17167	120.806	0.00507463	0.503456	2.32664	6.00299	28.0882	167.983	648.238	97.6579	2.67784	-0.000234057	27.4741	30.1078	25.7788	0.115666	12.0005	28.8452	6.47053	-0.0122726	18.3872	30.5199	128.645	3.05801	8.21955	20.8707	55.4485	79.9579
18.0859	32.273	4.89996	14.607	25.3025	304.714	8.97107	81.2661	115.81	0.0508576	31.0509	2.8151	0.0526549	0.0847644	62.0425	19.8136	16.9965	6.30351	38.4548	43.0799	0.263277	-6.07e-05	19.1098	111.685	0.00352799	0.364026	1.87496	5.28439	24.7288	155.184	656.251	77.6531	1.99355	-0.000151088	26.8994	25.6851	24.2978	0.0869594	27.8261	23.9355	7.48137	-0.00320542	15.606	29.6271	104.92	2.4112	6.5548	17.9704	55.6157	73.3543
18.1858	29.0971	3.76151	15.4778	21.2313	282.705	7.83842	74.3706	138.136	0.0406136	26.7291	2.5009	0.0401774	0.061636	64.5593	17.2947	24.7767	5.21897	39.0024	45.2553	0.196896	-5.36e-05	21.9215	101.359	0.00244518	0.263191	1.48874	8.59595	34.7519	132.806	627.851	61.4296	1.46121	-8.47e-05	26.7871	21.8735	27.783	0.0653242	37.4502	19.8339	7.23647	0.00387255	13.0171	26.236	85.55	1.90088	5.22641	15.1747	52.9376	74.479
18.2857	29.6864	2.85622	20.0251	17.6856	259.616	20.2186	96.3023	142.329	0.0325745	22.9799	2.22156	11.7262	0.0448588	59.4585	30.6174	25.4498	4.29992	35.9077	42.0144	97.729	-4.29e-05	22.805	91.3384	0.00170434	0.19028	1.17109	9.68775	36.4029	109.685	586.211	48.4091	1.0676	-3.91e-05	25.0438	18.6414	49.9524	0.0489226	68.6929	16.4275	6.48525	0.0093135	10.7519	33.4929	125.222	1.49841	4.16693	12.6923	48.7111	77.3504
18.3856	27.7472	2.15291	28.1967	14.6633	237.335	33.9386	99.9398	136.446	3.11032	19.7464	1.9733	15.9425	14.8551	52.3088	44.3334	40.1277	3.53262	31.6695	48.7576	165.631	45.9027	24.7685	99.6654	0.00119426	0.137569	0.916151	9.53021	34.0911	105.995	541.264	51.8132	0.771472	4.33578	22.6511	15.8901	50.5978	14.8538	79.2818	13.604	7.41615	0.0136976	8.83113	38.7954	121.569	10.2191	8.38342	11.3328	43.7799	102.347
18.4856	52.0981	1.61456	29.0213	19.4855	216.527	84.2913	114.172	125.822	4.00724	16.9637	1.75267	16.383	17.7564	45.1391	63.3263	42.009	2.89725	27.3487	67.6966	165.516	103.892	37.6709	95.6732	4.99219	0.0994618	0.714826	8.72772	30.1641	92.4662	497.155	48.8303	0.548833	4.53828	36.9609	13.5378	75.3011	19.3829	78.6711	11.2651	7.14333	0.0171681	7.22997	38.6175	105.95	12.0125	8.74546	9.73484	38.6784	106.224
18.5855	57.6289	1.20635	26.6256	20.0277	197.364	112.909	112.475	124.925	3.96077	14.5711	1.5566	15.0707	16.2	38.6216	65.1043	38.8195	2.37333	23.3621	107.823	142.372	97.2506	38.9691	88.0399	6.0382	0.0719235	0.557539	7.64669	30.3872	77.0813	455.503	43.1208	0.389014	3.80005	41.2912	11.514	89.8542	22.4606	72.4632	9.32802	6.38873	0.0199896	5.90785	34.4512	88.7768	18.9317	15.3034	8.21103	34.3876	101.437
18.6854	72.5491	3.36041	23.0794	18.6257	179.823	114.693	102.78	117.282	3.54917	12.5145	1.38239	13.0847	13.3534	32.9184	61.413	33.9871	3.59994	19.8422	109.013	114.655	73.9129	35.5001	79.7599	5.52121	0.05203	0.434776	6.50062	27.9302	62.8288	416.841	36.6392	0.271689	2.98298	40.7001	9.78921	82.5702	44.0761	63.9008	11.3601	5.49915	0.0218862	4.82258	29.7018	73.218	19.0661	19.8517	8.69459	30.1337	94.2123
18.7853	92.2044	3.7884	33.2388	16.4757	163.812	114.464	89.7621	130.21	3.0352	10.7468	1.22763	10.9765	10.4764	28.0086	53.1463	28.9759	3.74078	16.8008	100.175	89.2584	51.0355	32.3033	71.826	4.52234	0.0376383	0.339939	5.40668	25.5669	50.6166	381.239	30.3686	0.18772	2.28953	37.8541	8.32749	82.8403	48.1829	54.7939	10.4187	4.63248	0.0223741	3.93485	25.3089	59.9864	16.8427	34.6417	8.00477	29.644	86.6331
18.8853	93.0125	3.49126	39.3964	14.1707	149.217	120.629	83.5819	129.756	2.53208	9.22771	1.09021	9.0073	8.00077	23.8121	43.7004	24.3628	3.44353	14.202	89.5208	68.193	33.3385	27.7215	64.53	3.49872	0.02719	0.265805	4.42276	22.4632	40.5244	348.578	24.7506	0.126739	1.74275	34.1375	7.08772	85.4734	48.2075	46.0959	8.90904	3.85305	0.0212795	31.2459	29.663	49.0075	22.0085	35.2825	12.6328	27.8743	79.3718
18.9852	86.5409	2.94778	38.2993	28.4974	135.918	138.184	73.8653	122.07	2.08327	7.92227	0.968395	7.28283	6.01543	20.237	34.7366	38.8149	3.00325	11.9943	84.6831	51.5359	32.2714	23.0551	57.9218	2.61722	0.0196023	0.208182	3.57109	24.496	32.3351	318.671	19.9344	0.0840807	1.32241	30.2502	6.03909	74.9235	43.7109	38.257	9.07054	3.18002	9.093	38.9387	52.1944	39.9891	72.879	31.251	14.4459	25.4363	72.6189
19.0851	77.7525	2.37493	34.2032	32.82	123.803	134.058	71.1223	115.989	1.70067	6.80063	0.860658	5.82857	4.48049	17.1958	26.9537	40.7319	2.54868	10.125	102.907	38.6978	30.8569	18.833	51.9714	4.06001	0.0561355	0.16325	2.85343	23.3619	25.7532	291.312	15.9189	0.0559693	1.00225	26.8736	5.14304	61.5224	36.9378	31.4397	7.98312	4.0036	12.8373	38.2098	52.4303	32.6135	81.7609	26.1864	17.7381	22.7247	66.4062
19.185	74.7074	1.86076	36.2441	40.9892	112.769	122.41	65.1414	106.034	1.9585	5.83704	0.765521	13.0178	58.6429	28.6898	34.0349	37.675	20.5828	8.54488	98.9246	29.3203	27.2012	45.7598	46.6255	5.44489	0.05978	0.12779	2.26051	20.8768	20.4904	266.297	12.6329	0.0369672	0.759242	23.6033	4.37698	57.3413	29.9708	25.6493	13.4977	7.82347	15.5413	34.2532	48.0165	26.5887	75.093	21.3949	17.1404	19.9869	60.7131
19.2849	70.09	1.43235	53.9236	41.2538	102.719	108.927	64.8311	97.5855	210.917	5.00964	0.681507	52.4965	85.3848	46.3972	33.5776	159.224	79.9679	7.21049	99.2565	70.3146	20.1683	147.33	54.9264	9.54105	6.19374	0.0997046	17.4173	17.984	37.5526	243.433	9.97867	0.0248161	4.62956	43.4173	3.72193	70.977	23.7026	22.8551	90.5926	8.72916	29.2421	29.4127	41.7559	21.6753	63.8517	17.2679	17.2811	17.3702	66.2782
19.3849	63.2096	1.08989	56.3782	37.9864	93.564	95.8033	59.5831	87.3972	344.43	4.29944	77.6951	65.5527	82.2408	69.3739	29.763	308.847	95.7109	6.08424	91.0179	96.0228	13.739	172.823	85.462	9.59652	7.29912	27.3101	24.0697	30.2212	39.1436	224.42	7.85462	0.0163226	4.67931	49.9024	3.17454	83.1625	18.4282	19.735	97.1192	8.32781	41.3198	24.6915	38.7138	17.6616	52.3701	14.9652	35.8742	14.9558	74.3756
19.4848	55.9644	0.822914	52.0891	33.4181	85.2251	83.8033	52.2256	76.8623	362.553	3.68983	111	65.4243	69.4021	70.5928	24.8413	337.343	92.8504	5.13392	81.2847	91.3288	8.89877	165.323	89.4578	8.20085	6.57097	36.4445	28.8599	33.2657	39.4623	206.893	6.16645	0.0107113	10.8643	49.7704	2.66892	76.0063	14.1598	16.6841	86.5718	7.41269	44.0034	28.0897	41.8818	14.3916	42.1725	12.4191	38.8586	12.7816	72.7082
19.5847	49.1082	0.618116	45.322	28.6458	77.6294	73.1185	44.3681	66.744	333.677	3.16686	114.304	59.3299	55.1099	64.5088	19.9483	316.852	82.9636	5.82659	71.9866	76.9891	5.57383	145.412	84.7707	6.49282	5.34399	36.7216	29.1972	31.8553	35.0136	189.892	4.8315	0.00726814	10.9208	46.565	2.2624	96.3832	15.033	13.8962	73.398	6.36355	41.8564	26.7216	42.6573	11.7283	33.6321	10.0999	36.0653	10.8579	68.0814
19.6846	42.9007	0.462656	38.1362	24.1744	70.7098	63.7186	48.2325	61.5342	289.256	2.7184	107.422	51.0929	42.37	60.8244	15.5939	310.348	71.2546	12.7293	63.5792	61.383	9.85971	122.582	77.6418	4.92516	4.1356	33.0878	27.1678	28.5288	29.4221	173.928	3.77999	2.52739	9.04979	65.4415	1.92561	90.1095	13.7157	11.4486	61.2535	10.2903	37.5035	23.6186	38.3056	9.55946	26.6804	14.9055	31.5188	10.0284	62.7904
19.7846	37.3943	0.345485	31.4517	20.2032	65.8931	55.4952	48.3441	55.1675	243.153	2.33409	97.6412	42.6442	31.9807	54.0175	11.9508	278.981	59.9364	14.3144	56.1038	72.6449	15.0196	100.921	70.2129	3.63888	3.1146	28.1114	24.0475	24.6074	24.0796	159.151	2.95405	3.35982	7.07905	70.0989	1.64084	77.7859	11.6297	9.35625	50.8533	11.0199	32.4091	36.2519	60.8002	7.79023	33.4083	14.6751	32.1376	9.03714	57.5907
19.8845	38.4291	0.257577	25.6146	16.7802	138.865	48.3202	44.6073	48.5429	200.966	2.00476	87.5809	34.8786	23.8763	46.8042	11.7895	279.057	49.84	17.4138	49.4929	66.8612	13.1536	81.946	63.1834	2.64285	2.30887	23.0554	20.5897	20.7443	19.4411	145.565	7.4567	3.36233	6.49796	67.8404	2.22106	63.4301	9.45565	7.60071	42.146	10.3396	27.3518	56.2079	60.1083	6.35208	50.8338	12.8369	29.1781	17.4057	52.7139
19.9844	36.023	0.191847	20.6926	13.8836	165.574	46.1253	39.1988	56.3427	164.499	1.72236	78.13	36.3707	17.7078	40.1193	10.4499	253.118	41.1758	17.1341	62.3893	55.5678	9.72506	76.2174	56.7484	1.89741	1.69536	18.4817	17.2156	17.2331	21.5747	133.112	17.6175	3.00064	5.25001	62.5039	38.8582	50.3328	32.0613	6.14614	34.9093	9.12727	50.05	59.6401	114.26	5.1735	50.7966	17.1402	44.5238	22.842	54.1546
20.0843	32.4742	8.30879	16.6282	11.4619	203.845	41.8384	33.3612	57.3619	133.892	1.48005	69.5408	33.6908	16.4147	38.0126	8.72167	219.641	33.8908	15.574	60.8803	60.8143	6.6144	121.872	54.7909	1.35143	1.23761	14.5873	14.1408	14.178	36.9201	121.717	20.8176	2.51832	4.07116	56.0711	49.5334	39.3887	37.927	18.7009	28.9099	8.41743	58.0382	55.2537	267.232	4.20459	44.7364	17.9633	45.5127	24.9156	51.6443
20.1842	32.0893	25.4622	13.3154	9.75586	207.454	37.1205	27.7625	54.6236	108.617	1.27188	90.5205	29.3666	25.9604	80.6823	7.00363	186.395	39.6301	13.6521	55.3902	54.1024	4.27984	158.389	50.5229	0.95717	0.900157	11.389	16.3393	11.5881	37.9873	111.299	20.4767	2.03525	3.11075	49.5339	49.5139	30.5998	36.1352	23.6221	23.9401	7.36495	57.3931	48.2273	349.95	3.42391	46.7594	16.0722	41.3606	24.8977	52.1265
20.2842	29.6017	54.4586	10.6376	12.7243	197.904	32.6048	22.7617	49.9933	105.914	1.09259	339.986	24.696	25.4848	94.3383	5.47481	156.332	54.2787	11.7535	60.7018	52.3053	2.67884	251.713	45.8062	2.18183	0.653216	8.82291	19.6369	9.42828	33.9691	103.578	18.5083	36.553	2.36386	43.3608	45.4506	23.6795	31.3414	24.3291	19.8245	6.26253	52.5545	40.8422	398.071	2.77059	63.5933	13.5267	35.8131	23.6439	49.3366
20.3841	26.4901	71.7079	8.48506	13.0061	183.932	28.5046	18.4219	44.6196	94.3461	0.937321	400.9	33.0819	21.6757	90.1828	4.19585	130.284	54.9008	10.0247	56.966	44.3947	1.63745	307.473	41.261	2.29738	0.473334	6.79629	19.8868	7.85316	28.6478	95.5048	15.952	47.7428	1.79256	37.7467	40.1905	18.2859	25.8287	22.861	16.4166	5.23783	46.0361	66.5406	370.392	2.25605	71.3091	11.0746	37.0766	21.722	46.9207
20.484	23.3662	69.6491	6.76096	12.0704	169.04	24.8654	14.7602	39.161	80.4533	0.802596	393.135	33.8315	17.2805	80.5223	3.16723	108.195	49.9623	8.5083	51.2365	35.517	0.983249	298.285	37.0726	1.99982	0.342677	5.21323	18.5153	6.47075	23.4883	87.6727	13.3462	47.4965	1.35827	32.7475	34.9085	15.1817	20.6324	20.4084	13.5953	15.441	39.2062	99.8591	323.74	1.81674	65.483	8.94752	33.8546	31.6596	48.1367
20.5839	21.3879	60.3965	5.3834	10.6696	154.585	21.668	13.642	33.952	67.0286	3.50301	363.121	31.2693	13.3154	69.9302	2.36223	89.6772	43.3089	7.9022	45.4793	27.551	0.582299	264.097	33.2761	1.59859	0.247951	3.98626	19.5569	5.29281	18.9813	80.3108	10.9475	42.2626	1.0289	36.0282	30.0509	14.4595	16.1499	23.827	11.2594	18.6434	32.7611	103.312	277.176	1.45354	55.6763	7.18162	30.1793	37.7024	55.9511
20.6839	29.9733	49.39	17.3699	9.17603	141.053	18.8725	13.883	29.1637	135.558	6.03138	327.819	29.2399	10.064	60.0035	1.74477	74.73	36.611	6.9991	40.1977	27.3784	0.34105	223.422	29.8565	1.21947	0.179346	3.04053	18.6264	12.1971	15.2217	73.4903	8.85755	35.4068	0.77932	47.4603	25.7515	27.5369	12.4675	23.7637	9.32627	18.3204	27.0132	94.7374	237.864	1.16868	183.515	5.74527	38.912	39.3926	55.2363
20.7838	37.6109	39.048	20.8515	7.76199	128.577	16.434	12.917	24.8803	344.695	6.30423	293.226	54.4612	7.52018	51.2088	1.27842	77.6207	58.8927	11.6354	35.4805	33.2058	0.197952	184.318	26.7842	0.90412	0.129688	2.31422	16.7294	14.3221	12.1562	67.2145	7.09672	28.5799	0.590277	49.7867	22.0155	46.5693	9.53195	21.9515	7.72541	24.2823	22.0607	82.2775	233.338	0.921974	258.551	4.58854	38.1324	38.425	51.8943
20.8837	37.7947	30.232	21.3503	6.49778	117.152	14.3087	11.4104	21.1346	496.269	5.83449	261.283	64.4758	5.58053	43.5963	0.93055	71.5031	62.0728	12.439	31.3027	30.5448	0.114035	149.842	24.0266	0.658055	0.0937547	1.75755	14.4677	14.0854	9.68609	61.4598	5.64553	22.5024	0.447113	47.7255	18.7988	46.5055	11.1548	23.6931	6.40182	24.6149	17.8886	69.493	207.275	0.742807	253.669	3.66161	34.0886	35.9342	47.9194
20.9836	35.1092	23.091	19.5419	5.40308	106.72	12.4574	9.74633	17.8928	506.401	5.16924	232.448	63.0669	4.12349	37.0742	0.673542	62.5091	57.4602	11.695	27.6129	25.3793	0.0652767	120.741	21.5526	0.473038	0.0677522	1.33121	12.1852	19.591	7.70831	56.1909	4.4675	17.4095	0.338684	43.7511	20.319	40.282	10.5849	22.7952	5.30548	22.5501	14.4276	57.8096	178.443	0.582493	221.785	2.92072	29.2982	32.6672	43.9707
21.0835	31.52	17.4779	16.9178	4.47297	97.2096	22.2786	10.8416	25.3676	460.123	12.2866	206.658	56.6086	3.03868	31.5117	0.48511	53.2517	50.2261	10.4166	24.357	20.0862	0.0371718	96.7652	29.7031	0.33713	0.0489421	1.00483	10.0647	20.4553	6.13025	51.3704	3.52138	13.298	0.256538	39.1366	19.2298	32.899	9.16181	20.6347	4.39731	19.6619	27.0028	47.6797	151.975	0.449659	184.377	2.32925	24.7191	31.5997	46.2695
21.1835	35.3148	13.1481	14.1934	3.69168	88.5442	24.1387	14.0689	27.9508	396.338	22.5703	183.678	48.4565	2.23534	26.7776	0.347801	44.7547	42.6465	9.04039	21.4847	15.4888	6.60146	77.2901	30.9398	0.238834	0.0353433	0.755175	11.7763	19.127	4.87359	46.9615	2.76729	10.0605	0.194277	34.5149	17.2431	28.8608	7.54113	25.3913	3.64518	16.686	31.0581	39.1317	129.035	0.353859	149.515	1.85736	20.6669	29.3905	44.3757
21.2834	34.1932	9.84892	11.6839	3.03952	98.4794	22.9816	14.6124	28.1704	332.026	23.8401	163.234	40.2888	7.70185	22.7524	0.248202	50.6862	35.6468	7.74307	18.9511	29.705	6.98874	79.5376	53.7724	0.168509	0.0255158	0.564604	11.7869	16.9093	3.87406	42.9303	2.16969	7.55567	4.61576	30.1818	15.0801	23.707	6.01922	25.8842	3.0223	13.9396	30.6045	64.8175	150.312	0.267703	138.225	1.48097	17.2003	26.6166	41.2781
21.3833	31.2699	14.8606	9.50391	2.49839	119.243	20.8221	13.743	26.6732	273.888	22.1241	145.059	32.8676	8.455	22.723	0.176158	63.2096	29.5354	6.58627	16.7162	30.3751	5.55458	73.828	57.4345	0.118553	0.018413	0.41977	10.9024	14.4725	6.67406	39.2461	1.69834	5.64236	4.78872	26.2566	13.0276	23.3842	4.70894	24.1913	2.5064	13.7043	27.9698	77.361	152.934	0.208211	135.234	1.18079	14.2819	23.6471	37.9787
21.4832	41.4725	56.8894	10.3583	2.05132	220.773	18.4641	19.7778	35.2895	248.292	19.6099	128.905	41.4139	7.50097	38.4375	0.124188	62.1182	24.3494	5.58178	14.7449	26.3619	3.92517	63.993	54.7732	2.5629	0.0132698	0.310445	12.5956	12.1409	6.87653	35.8796	2.13553	40.4046	4.00082	25.0506	11.185	36.8308	15.98	21.5234	2.07894	12.3775	25.6513	74.8402	137.291	0.164018	118.102	1.18004	23.0971	20.7104	36.4329
21.5832	42.3568	80.8566	9.93294	1.68061	390.155	16.213	21.307	37.9339	213.629	23.2271	114.549	46.6038	6.10437	53.2304	0.0867384	55.9203	20.0162	4.72117	13.0062	36.5001	2.60065	53.517	50.2837	3.05783	12.6102	0.228826	12.5345	10.0538	6.15289	32.804	2.15159	51.2855	3.13825	22.9067	9.57265	36.2618	18.9051	18.5647	1.7246	14.5931	22.4896	66.6629	118.612	0.129533	114.922	8.73746	25.3227	21.4026	33.8922
21.6831	39.6068	80.2964	8.81064	1.37652	538.759	14.1716	20.416	37.1797	191.252	23.0883	112.669	44.6566	4.75743	53.2281	0.0596878	48.3458	16.4271	3.9891	11.4725	34.8398	1.65423	43.8573	45.5134	2.78364	14.8967	0.16889	11.5552	8.25405	17.4857	29.994	1.96904	50.5205	2.40808	20.4624	8.17916	31.2414	18.0124	15.6813	1.43082	14.2179	19.1626	57.0562	101.143	0.10256	100.143	10.1421	23.6004	20.7431	37.8824
21.783	35.6647	70.2411	7.49643	1.12725	566.052	33.425	18.3598	34.6274	163.509	20.9925	116.708	39.653	3.62027	48.3361	0.0400663	40.9496	13.469	3.36868	10.1196	29.4138	1.02303	35.5124	40.9716	2.27522	13.4208	14.8587	10.1667	6.73694	19.4045	27.4265	1.70986	44.7316	1.83285	18.0332	6.98259	25.4528	15.6228	15.4075	1.18726	12.7871	38.8262	54.0614	85.8497	0.0811115	83.1202	9.37964	25.2104	19.3176	36.9909
21.8829	35.8946	57.7153	6.22452	0.923161	546.524	37.8483	15.8705	31.2543	136.417	27.4868	109.902	33.7253	2.71709	42.2777	0.0258197	34.3101	14.1473	2.84417	8.92615	23.4693	0.619762	28.546	52.2277	1.7581	10.9185	19.7794	23.6421	5.47656	17.8298	25.079	1.4378	37.3646	1.39077	15.7648	6.54643	20.1881	13.1016	32.6813	0.985329	11.0405	45.4359	59.0735	94.6219	0.0641092	67.3491	8.00485	23.6263	21.55	34.6231
21.9828	43.7857	45.7606	5.09104	8.8051	510.504	36.5787	13.3569	27.6312	112.269	27.1139	99.9723	27.9256	2.02248	36.3906	0.015399	28.5778	13.0787	2.40127	7.87333	18.179	0.369589	22.843	52.3219	1.3141	8.45109	19.9154	30.186	4.43963	38.4209	22.9316	1.18384	30.101	1.05411	13.7145	10.008	30.0117	22.2854	39.9131	0.817842	9.31777	45.106	55.36	99.5105	0.0510598	53.8877	6.59638	20.7336	23.1535	31.9273
22.0828	43.617	35.4933	4.1241	11.5819	470.205	33.3486	11.0265	26.5038	91.6694	30.9126	89.699	22.7192	1.49802	32.9481	0.00773663	23.7263	13.2001	2.02758	26.1936	23.8818	0.217672	18.2291	48.8699	0.961665	6.36527	17.9402	31.3451	3.59248	41.1385	27.7042	0.960838	23.6668	0.798626	11.8953	85.392	29.1819	23.632	49.6434	0.678854	7.75926	41.3898	48.5863	90.1521	0.0409229	42.8261	5.34622	17.6672	22.9447	35.057
22.1827	40.3724	27.1418	6.94652	11.8659	525.72	29.6551	8.97033	35.0115	74.5041	29.3768	80.0294	18.2621	1.10624	28.7829	0.00215159	19.663	12.0021	1.7123	28.6687	25.2369	0.126913	14.5239	55.4716	0.693882	7.29004	15.2414	29.5857	2.90415	55.9594	29.4509	0.772042	18.2908	0.604976	10.2982	106.911	26.0518	21.5502	50.8229	0.563489	6.4093	36.3011	41.2652	78.1217	0.0329151	33.9097	4.29769	14.8429	21.6743	34.0553
22.2826	36.1857	20.5604	7.49575	11.0205	518.867	26.0742	7.21496	37.6129	60.3874	36.0877	71.4626	14.556	0.815424	24.7615	-0.00181937	16.2794	10.3994	1.44635	27.5593	33.8305	0.073382	27.1041	53.8737	0.495816	6.50336	12.5007	26.4249	14.3394	54.6448	28.7338	0.615934	13.9591	0.458262	8.90494	106.292	26.0716	18.2676	57.3187	0.467746	5.26773	51.2027	34.4331	114.017	0.0267431	26.7952	3.44067	13.3	19.8394	33.9344
22.3825	39.1449	15.4756	7.02076	9.74252	503.833	40.026	6.09544	36.8734	48.8657	38.2314	63.6327	11.5321	0.600526	21.1571	-0.0044472	13.4706	8.78892	1.22199	24.9654	32.0196	0.0421348	62.8765	49.7815	0.351869	5.26706	10.0212	22.9383	18.357	52.3637	27.062	0.488979	10.5528	0.347116	7.69416	97.3515	22.6005	14.8503	65.0144	0.388304	4.31571	54.4958	42.7659	111.099	6.30603	21.1496	2.74884	23.7967	17.7624	36.3028
22.4825	37.4247	11.5971	6.15272	14.281	676.531	42.0338	5.04282	34.362	47.9152	35.5179	56.5936	9.09664	0.947238	29.9167	-0.00601182	11.143	14.4483	1.03278	22.2105	37.354	0.0240468	70.7288	45.1705	0.248492	4.06707	22.6917	19.372	18.6489	45.5212	25.0874	0.38696	7.91986	0.262898	6.64452	85.9955	18.4649	11.7591	64.0175	0.32238	5.96938	51.8216	41.9191	98.493	7.34849	21.6019	2.19383	25.1313	15.6463	36.8602
22.5824	48.2575	15.6797	11.6123	15.1236	705.602	39.5743	4.1082	31.0209	42.7886	31.4974	51.2174	14.6554	0.929764	32.2734	-0.00674181	9.21582	15.3038	0.873137	19.6455	33.9469	0.0136456	66.6277	40.7019	0.174883	3.05911	30.2836	16.0331	20.4654	37.8841	23.0862	0.305636	5.91037	9.33374	5.736	74.656	14.6663	9.15016	58.7168	0.267674	6.13014	46.4241	52.1593	84.7355	6.76752	32.1735	1.74995	23.1154	15.2155	34.9523
22.6823	48.8899	15.3507	12.8476	24.3647	679.403	35.6874	3.30784	34.435	36.5347	27.4173	45.8587	15.8231	0.791108	30.0865	-0.00681056	7.62117	14.1946	0.738113	17.3442	35.2303	0.00769512	58.1731	48.314	0.122772	2.26604	30.5154	13.0661	19.5745	30.8534	46.2074	0.241177	4.39137	11.6072	4.95044	64.2515	12.6667	7.03492	51.6457	0.222311	14.1321	40.1129	51.1568	72.1495	5.79209	34.5186	5.75111	20.1219	14.4121	32.3812
22.7822	47.3963	13.342	12.1592	26.4683	633.901	34.3084	2.63928	35.9827	30.4598	29.3927	55.9559	14.8919	0.631104	32.0769	-0.00643602	17.4319	12.4197	0.623796	15.3031	30.7471	0.00431289	48.8447	51.3073	0.0860289	1.66319	29.07	22.0702	17.5217	24.8461	53.2556	0.190227	3.25159	10.1037	4.27158	55.0531	10.3314	11.703	44.2132	0.184765	16.232	33.8498	45.8483	68.7293	4.82096	45.1197	6.35958	17.1426	13.2184	29.7483
22.8821	43.3698	10.9243	10.7132	32.4951	583.569	43.1139	5.76168	34.7605	25.0577	36.5962	58.6714	13.0952	7.79678	29.7869	-0.00592085	19.5626	24.0296	0.526798	18.8849	24.9359	0.00239848	40.1207	56.6329	0.0601823	1.21385	25.4642	25.136	20.0515	19.8884	60.6952	0.150115	8.3395	8.03179	9.30283	47.0644	14.3786	12.3453	54.7017	1.28766	15.6615	28.1037	45.1009	68.2754	3.96745	43.4073	5.79307	14.4013	11.8539	27.2451
22.9821	44.5637	8.6433	9.08023	32.5063	534.074	43.5253	7.33931	32.1083	20.4553	35.641	55.4778	11.0717	10.3705	26.2927	1.9231	19.1137	30.097	2.9943	18.2152	19.4859	0.00132547	32.5288	54.5526	0.0420314	0.882833	21.2799	24.8481	19.5199	15.8682	66.8396	0.118651	14.2354	6.1926	11.0579	40.1875	28.6054	19.2054	55.8851	2.22621	14.0188	23.0649	40.4747	84.8931	3.25026	37.6486	10.3802	16.8647	10.4565	24.9246
23.082	44.3995	6.69507	14.8584	29.8469	487.492	40.3763	7.56762	28.828	25.0435	49.8294	68.7612	10.9363	9.75981	22.7214	2.58773	17.1632	29.6359	3.69265	17.0359	31.2044	0.00072847	26.153	50.2619	3.97693	1.07292	17.2695	22.8187	25.2004	12.6382	70.5166	0.0940126	15.2838	4.72157	16.4381	46.6193	29.3854	19.9248	52.2929	6.3397	12.0724	22.5144	36.5853	82.9839	2.65842	35.73	19.3277	19.6564	9.10897	30.4529
23.1819	41.1004	5.1152	15.9225	26.2199	444.449	36.1796	7.08983	34.6254	24.356	50.2689	68.3702	9.86551	8.15558	22.1211	5.34668	14.8198	26.6579	6.84388	15.3074	30.8188	0.000396965	20.9198	52.7841	5.29643	0.975125	13.7457	20.0273	30.6649	10.0558	68.5936	0.0747372	14.0939	8.10192	17.905	59.629	26.3534	17.9955	46.5664	6.5013	10.1723	28.056	31.5476	73.6374	2.17344	30.8141	20.2693	18.6932	7.85775	31.9539
23.2818	47.3007	7.89795	14.8697	22.4609	404.99	31.9225	6.28901	41.1683	21.6704	60.9775	63.4687	8.46943	6.44381	19.8896	6.01863	18.8042	22.9743	8.80861	16.8279	26.8558	0.000210403	16.686	52.1691	7.19742	0.796527	16.4077	17.582	32.6784	7.99671	64.5173	0.0596832	12.0513	7.44541	17.4569	65.9135	28.0476	15.1743	41.5394	5.73216	9.30419	28.5716	36.2332	63.3721	1.77725	25.449	18.1396	16.5064	8.38657	30.618
23.3817	46.2275	8.01561	13.0113	18.9513	368.951	34.8061	10.4783	42.3593	18.4684	58.9732	57.4125	7.05485	4.94049	17.3243	5.67545	20.0444	19.3615	8.82013	15.8049	24.338	0.0001018	13.2745	48.5017	7.16721	0.61791	23.3429	19.1742	30.8458	9.36113	63.8061	0.0478806	9.85546	11.0074	16.1452	66.8662	26.0631	17.6623	35.8974	4.84411	8.10538	36.3006	36.1848	69.9845	1.45377	20.5675	15.2682	14.1061	8.28037	28.471
23.4817	42.4457	8.59765	17.9926	22.5446	336.081	33.211	14.7763	45.9479	17.8202	53.0949	69.4297	5.7624	13.2805	14.8845	4.91048	19.8253	16.1171	15.1289	14.5057	20.7396	3.37e-05	10.542	73.8134	6.09924	0.466058	23.9968	23.9668	32.8082	8.75368	60.447	0.0385684	7.82912	9.88964	17.1894	72.0734	21.9457	19.7202	30.3692	4.03901	11.2193	39.2649	32.6901	80.8298	1.1899	34.0869	12.5009	12.4349	10.3559	26.1918
23.5816	40.2795	13.1172	18.419	27.5688	306.123	30.1185	16.8473	45.2619	15.7983	48.4526	70.8678	4.64453	14.8466	12.7102	4.03705	17.8967	21.0347	16.2813	12.9582	16.6252	-1.12e-05	8.35512	76.9279	4.81826	0.78618	21.8309	24.6754	30.9413	7.53114	59.0682	0.0312	6.095	7.93917	16.5901	68.1392	17.6885	18.3736	41.382	3.35306	11.5238	37.6297	40.578	74.9992	0.97444	34.6951	10.0999	13.1727	11.066	24.0004
23.6815	36.5124	13.2724	16.8572	27.5385	278.828	26.7195	16.5818	44.998	13.4391	42.6681	75.6038	3.70905	13.2531	12.5988	3.20839	15.4936	20.9774	15.3461	11.477	12.9103	-3.25e-05	6.62378	73.2934	3.65017	0.774466	18.6501	23.1832	27.4828	6.23615	55.669	0.0253521	4.67464	6.1426	15.2635	61.069	13.9539	15.7538	43.8317	2.77974	10.6193	33.8611	39.7683	65.4943	0.798535	30.7746	8.10644	14.255	10.9333	21.9601
23.7814	32.4064	11.7068	14.5928	34.802	253.96	34.13	15.1449	62.8397	11.1818	37.0337	71.8989	6.76254	14.8064	11.4041	6.53961	13.1324	18.9737	13.6845	10.1369	9.84942	-3.71e-05	5.24945	67.777	2.6947	0.654439	24.8418	20.6466	23.5887	16.4034	66.9399	0.0206595	6.04539	4.6896	13.6823	53.3914	10.8861	12.8946	41.7843	2.30348	9.28748	31.3531	35.6305	56.0569	0.654803	25.7576	6.48485	13.2258	10.3089	25.1966
23.8814	38.5964	9.66213	12.9049	35.1723	231.31	34.2213	14.2285	68.9205	30.96	31.9476	65.6514	7.5228	13.2144	9.96135	7.36655	11.0069	16.3956	11.8834	8.94504	17.391	-3.44e-05	4.16437	76.1548	4.78155	7.09596	25.0157	45.5667	20.9868	22.2023	74.4426	0.0168255	5.99073	3.56249	12.0822	46.1128	8.44309	10.2554	43.0559	1.90851	7.89522	27.6495	65.7125	90.674	0.53711	20.9595	5.17892	11.5567	9.42502	24.7864
23.9813	38.1531	7.681	10.9609	32.4529	210.682	31.6615	12.6442	68.2707	35.6356	28.7399	62.975	7.17322	10.7826	8.56923	6.94885	22.5732	13.8355	17.5461	7.89103	26.0038	-2.68e-05	3.30791	73.743	4.82151	8.16803	25.2316	55.2244	25.6509	21.6524	73.8665	0.0136239	5.31724	2.70117	10.5734	39.5816	23.0906	8.00366	40.4716	1.58107	11.3838	23.6498	75.4884	151.796	0.440696	16.8083	4.13246	13.0664	8.98366	23.2592
24.0812	49.3632	5.96732	11.7247	33.8626	191.893	44.5871	10.8429	64.0006	33.9314	36.7602	58.4153	12.5248	8.41377	7.32176	6.01354	24.8967	11.5248	18.2446	7.52104	25.292	-2.68e-05	2.62534	68.0699	4.12459	7.29855	27.4293	56.1279	25.6213	18.9595	70.0767	0.0109694	9.70803	2.04664	12.0566	33.8684	41.6518	6.16604	36.137	1.30964	11.8313	19.8187	72.0636	159.755	0.361432	13.3745	3.29602	12.3048	8.27409	25.3451
24.1811	50.0585	4.56788	13.3441	31.7118	174.781	45.8784	9.07165	58.0078	29.8973	45.7443	64.0148	13.7956	7.84173	10.8606	7.4719	23.4684	9.53186	16.9681	6.79609	21.5201	-2.98e-05	2.08636	62.6676	3.26733	7.91754	25.5891	52.3605	23.4505	15.8329	65.1803	0.00877072	10.5839	1.55031	11.9844	28.9331	42.092	7.79151	31.2452	7.96163	10.9597	16.3706	63.7985	144.759	0.296455	29.3173	7.52746	10.8207	8.27633	26.6545
24.281	46.6749	3.46238	12.773	34.2797	159.194	42.8688	7.45396	57.4213	25.3506	44.5436	62.1671	13.0987	13.357	19.3605	7.32802	21.0088	9.15288	15.0376	6.04148	17.238	-2.76e-05	1.65643	58.1112	2.47924	6.93538	22.1673	46.4222	20.4846	12.9169	60.0764	0.00699717	9.82547	1.17426	20.3776	33.1373	36.6203	32.4713	29.4081	9.1849	9.61129	18.4453	54.4322	125.449	0.242652	31.3302	18.0506	9.22959	7.86416	25.5583
24.381	41.9753	2.60692	11.3191	32.6088	144.998	41.0782	12.9073	55.8314	21.0543	63.2091	57.2151	11.5741	13.3172	20.3907	6.47576	18.1128	8.14326	13.0185	8.31989	28.2158	-1.27e-05	1.31324	52.7984	1.83209	9.5729	18.4022	39.7915	17.4051	13.1746	55.1356	0.00562845	8.43319	0.889422	28.5584	32.0138	29.9687	39.1585	36.4937	8.32698	8.18306	30.0096	56.4479	123.656	0.19786	28.2955	19.2993	10.0168	7.22753	23.7724
24.4809	40.408	1.9538	25.1906	29.1934	257.184	46.9352	14.6765	58.283	17.282	63.5428	51.5786	16.2481	11.3974	18.8576	5.39501	15.3194	11.1252	11.1363	16.0598	31.4148	11.0995	7.48514	47.5992	1.3307	9.38047	14.8714	33.2978	18.8382	11.7419	55.3091	3.60377	6.91348	0.673696	30.5637	52.7289	23.8232	37.5723	37.6294	7.09588	7.07761	33.3231	53.864	120.096	0.160325	34.264	17.3857	9.30298	8.07363	21.8716
24.5808	36.8609	1.45958	28.7377	37.7927	472.945	45.4951	14.4259	73.3134	14.0891	71.5898	46.1083	16.8682	9.11469	17.0543	4.32713	12.825	11.2459	9.46654	17.1835	30.4566	11.7683	9.18259	42.7821	0.955293	14.0794	11.8041	27.3671	23.9015	9.88717	52.715	4.96982	6.60986	0.510315	35.182	56.2454	32.1248	32.7035	35.3812	5.93155	15.8798	47.5896	59.9219	111.077	1.42881	32.2455	19.4248	11.4757	8.17061	20.0428
24.6807	35.8773	9.15183	27.5333	38.5107	528.823	46.7941	13.6758	77.2695	11.4397	68.7491	41.075	15.593	14.4898	14.8914	3.3797	10.6767	10.2318	8.02016	16.0291	28.9484	9.35794	8.92103	38.4067	0.680242	13.5262	9.25351	22.1806	24.2014	8.09985	49.1349	5.17035	5.7645	0.386581	35.1106	52.968	34.1762	27.0069	31.5976	4.92689	18.1597	51.4868	57.2771	96.901	1.61955	37.0717	17.7528	15.3466	7.81989	18.3397
24.7807	32.884	11.0304	24.4108	35.672	521.944	43.7182	12.2181	74.9835	9.26597	61.7355	36.538	13.576	14.2408	12.8083	2.58838	11.1955	9.76756	6.78253	14.3906	24.3963	6.61448	7.90493	43.6296	0.481606	11.3141	7.18998	17.7774	22.3004	6.54226	45.331	4.80756	4.77292	0.29288	32.8597	47.3888	30.2803	33.091	38.3974	9.96473	17.4919	49.3371	50.7382	82.9092	1.47925	34.3245	15.4047	15.189	7.22202	16.7721
24.8806	29.3391	10.4123	20.7637	31.7696	491.944	39.2949	10.5142	69.4408	12.8917	54.0149	39.1972	11.4088	12.1182	10.9432	1.95256	10.7266	8.66315	5.73027	12.766	19.4483	4.38312	6.69127	42.3819	0.339574	8.88359	5.55085	14.1188	27.3213	6.0796	43.3485	4.21312	3.82394	0.221913	29.7359	41.3944	24.9829	31.9319	42.3905	9.88898	15.6443	46.597	43.3028	70.4578	1.26148	29.2904	12.791	13.6319	6.50787	15.3355
24.9805	25.8412	8.89678	20.2084	32.694	454.868	34.7204	8.81848	62.4496	13.0313	60.1813	47.8371	9.37355	10.7806	20.6496	2.33049	9.54728	7.41173	4.8386	11.2811	17.9115	2.78831	5.52266	51.4186	0.238749	6.74518	10.193	11.1281	27.314	13.7783	65.5516	3.56273	2.99553	0.168166	26.4026	39.646	19.9395	27.8732	41.2233	9.79754	13.4658	42.7172	40.01	65.9631	1.0481	29.2282	10.4049	11.737	5.7606	25.2527
25.0804	26.4828	7.21723	18.0573	31.7952	417.095	33.3821	7.26003	55.072	11.7913	56.7996	47.3656	7.58582	8.78367	21.9603	2.25078	10.6187	6.22081	11.7218	9.95644	28.6697	1.72451	4.49223	50.8621	0.167528	5.02434	11.31	8.71475	25.0107	14.8626	71.3017	2.94365	2.30885	0.127454	28.6838	45.858	15.6509	41.525	37.5439	8.56052	16.052	37.4391	50.5963	57.7668	0.861563	25.7274	9.62135	19.7064	7.22152	31.4671
25.1803	41.045	5.67965	20.0331	28.7894	381.047	32.3965	10.0502	47.9073	10.134	54.1102	63.9199	6.07517	6.84851	20.3757	1.97283	18.8391	5.16597	13.3849	8.78374	28.3127	1.04481	3.62263	47.3002	0.117393	3.70008	11.1235	6.78728	21.8879	13.5228	70.1738	2.39389	1.758	0.0966235	27.9343	44.4533	20.7161	42.5869	41.947	8.63894	15.702	47.2794	49.8802	70.0343	0.705347	21.4564	8.21069	22.2652	9.75574	31.6324
25.2803	43.6322	4.38582	18.9809	25.0948	347.539	30.3226	15.4892	58.8849	19.5099	48.4455	70.697	4.82945	5.21124	17.9798	1.63505	20.2298	4.2642	19.2971	7.74817	24.2393	1.6239	2.90626	54.6949	0.984764	2.70595	9.9035	5.26101	18.6186	11.4949	81.8744	1.92516	3.61036	0.0732649	25.8207	40.2822	19.5891	46.3978	49.4594	7.58503	19.5004	48.3919	51.8342	91.2761	0.576411	20.398	6.7659	20.9627	10.7671	29.8969
25.3802	41.4424	3.34546	16.7335	27.8038	316.745	36.1705	17.0512	61.4691	21.2451	51.4716	68.0121	4.60168	3.90945	19.272	6.63753	18.8789	3.50766	19.9434	7.89917	19.4755	2.45098	2.32446	53.3997	1.1493	1.97041	14.4242	8.06731	25.3769	9.46199	82.6239	1.53578	7.81103	0.0555753	23.2052	35.4068	16.6123	42.7986	49.5373	6.40106	20.6274	45.1263	47.619	87.0096	0.470617	20.527	8.17995	18.4329	10.8276	27.6658
25.4801	41.4144	2.53116	14.1876	26.7235	288.585	35.5433	16.5113	59.3441	19.8152	58.2342	70.7977	4.07342	2.90791	17.9282	9.24888	17.7955	2.8796	18.5027	7.27528	16.3612	5.51	1.85565	54.4712	1.03862	1.43094	14.9304	20.8177	26.3266	7.66183	78.9445	1.21793	12.8449	0.0421748	22.1833	46.4861	15.5323	36.5032	45.8641	5.33408	19.2539	39.9657	41.3931	99.6919	2.87843	20.9863	11.5137	15.7222	10.323	25.4057
25.58	38.3839	1.90445	11.7552	30.9477	262.892	47.6726	14.9405	60.3008	17.2875	55.7467	66.7812	3.45745	2.15168	15.8368	9.43478	15.7248	14.8568	16.3786	6.50608	16.8605	5.15315	1.48009	51.1855	0.845989	1.42526	13.6258	25.9482	24.5433	6.15045	73.6659	0.961639	13.6655	0.0320101	20.5131	62.8886	15.7527	32.721	40.5765	4.42646	21.0419	34.2799	48.8484	92.3221	3.2218	18.6464	11.213	13.2156	9.50952	23.2644
25.68	34.4241	1.42728	9.60172	30.2818	239.472	48.4426	12.9667	63.252	24.8701	50.0009	73.8662	2.85838	1.58719	13.6903	12.0968	13.4694	23.9197	14.1706	5.76433	20.3045	3.91512	1.17997	46.7365	4.61083	6.5162	19.507	26.6855	21.662	4.91401	68	0.756774	12.5508	0.0242917	26.6594	63.9394	13.7228	27.4771	34.8715	3.66809	19.9093	28.7837	50.4992	91.3094	10.3647	23.0889	9.7682	11.0284	8.55405	21.2822
25.7799	37.6133	1.06656	10.0343	34.4408	218.133	49.3571	10.9418	61.23	25.3717	64.3417	71.0622	2.32215	1.16883	11.7229	12	11.3532	31.2169	12.1174	11.1633	18.6369	2.7028	0.940531	42.2148	5.2752	7.22731	20.0911	25.0579	18.5221	11.8024	62.4516	0.594004	10.7085	0.0184246	27.8378	59.0985	23.4447	22.2087	36.7336	3.03813	17.6496	23.8136	46.2936	81.3057	11.1662	21.8735	8.12557	22.1661	7.56236	26.4671
25.8798	41.4771	0.795281	9.26908	33.4614	198.692	50.0716	9.04925	56.624	23.0501	63.196	65.1723	1.86395	10.806	18.1112	10.667	9.48711	31.132	10.298	13.485	28.0667	6.17607	0.74908	37.971	4.73436	6.37921	18.2925	22.3105	15.529	20.1107	57.2173	0.465379	8.74652	3.70327	26.6285	52.4263	23.458	38.4536	34.9184	2.51587	15.1183	28.429	40.1988	70.0529	10.0565	20.8837	11.0569	23.8865	6.59879	27.32
25.9797	47.831	0.5921	15.702	30.2828	180.983	46.5363	14.0451	50.8723	19.8531	57.2159	63.4959	7.64108	12.5313	18.5583	8.91851	7.89085	28.1595	15.5124	12.9462	27.3438	6.3253	0.595786	39.016	3.84288	5.14119	15.6341	19.1822	18.3434	20.675	52.3609	0.364064	6.94419	3.87215	24.3834	45.6083	20.3336	40.9439	41.2598	6.07055	12.6994	41.8087	33.9499	65.5417	8.53292	18.9122	10.6808	22.1288	5.69995	26.0433
26.0796	46.7778	0.440673	16.9663	28.6968	164.851	41.7335	22.4107	57.9785	16.6305	50.226	58.5084	12.7456	16.7855	22.0544	7.17001	6.54682	24.3349	16.2101	11.7233	23.2817	5.99092	0.473729	38.4055	2.95763	3.95952	12.8676	16.0901	18.0864	18.4828	47.8903	0.284543	5.40659	3.24139	21.7981	39.2936	16.6123	45.6703	47.6046	6.13644	10.5443	49.4215	48.5701	71.0616	7.07333	15.9803	9.27552	19.3229	4.88422	24.1733
26.1796	42.9636	0.32828	15.9004	35.0441	150.154	39.5268	25.0769	61.3629	13.7179	71.3299	69.6095	13.8846	19.1758	27.6076	5.60926	7.43391	20.5371	15.1056	14.7599	18.6553	6.65004	0.376223	54.8627	2.20518	2.97377	15.2282	13.2502	21.6173	15.5855	43.7899	0.222114	4.15108	2.54415	19.2176	54.2975	21.3231	42.5354	47.2326	5.39015	12.7979	49.271	50.3314	64.9015	5.8071	13.0658	7.70496	19.4719	4.15831	22.2233
26.2795	38.3694	1.28027	20.775	34.9887	139.837	35.7351	24.4697	59.6818	11.2156	71.7185	68.4352	13.1205	17.243	26.9061	4.30097	7.08339	17.1084	13.3991	14.2965	15.7611	5.36704	0.299205	56.4304	1.61112	2.20082	14.7026	10.7567	21.4122	12.7773	44.0062	0.173321	3.15463	15.2207	16.8019	55.5245	20.0007	36.4636	43.5053	4.54938	20.8551	45.3148	46.9884	56.3894	11.8622	10.5044	13.2125	17.5982	3.5217	20.3585
26.3794	33.8106	1.49517	20.8924	32.0961	130.414	31.6578	23.219	55.3479	10.3101	65.47	63.2693	11.5639	14.1193	24.2018	3.24737	7.44091	14.1482	11.6806	12.9795	12.5803	3.82151	2.50882	53.1717	1.16126	1.61439	12.9654	8.63224	20.0476	17.8015	44.5833	0.135232	2.37909	15.3739	14.6151	51.4395	16.9059	35.6655	38.3673	3.79127	22.376	60.7172	41.1647	64.6688	18.4146	8.36971	13.4138	17.9181	2.96962	18.626
26.4793	29.5957	1.39612	18.9642	28.1812	123.245	27.7862	20.7581	49.8236	8.93222	60.926	66.7295	9.79127	13.5735	28.4715	2.42214	6.88687	11.6512	19.5376	18.4932	16.3259	2.54344	3.13516	48.5993	0.829282	1.17776	13.7726	8.81489	17.7371	17.4897	42.6657	0.105587	1.78375	12.7561	13.4055	45.6794	13.6515	31.3397	39.5879	3.1464	21.0115	63.5069	34.9291	59.9017	18.0829	17.2825	11.8675	16.2584	2.49502	17.0323
26.5793	27.622	1.18687	16.3436	24.1333	114.087	27.9394	25.596	43.9655	7.50607	54.0643	70.9984	8.08423	16.6457	33.3959	1.78879	6.03548	14.6887	21.1481	24.6944	15.3159	1.62271	3.06477	43.9147	0.588419	0.856299	12.7148	8.24357	15.1883	15.3594	42.964	0.0824618	1.33128	9.98255	11.9941	39.7572	10.7796	26.0229	37.2358	2.60769	18.5558	59.8751	29.1312	52.2818	15.9579	18.3013	9.93918	14.0678	4.79687	23.7617
26.6792	24.8456	0.960776	13.6749	20.3581	114.655	25.8779	26.057	40.7012	6.20255	63.0679	72.8765	10.0704	18.831	34.1105	1.31028	6.75113	14.4934	20.9615	24.2048	21.4248	1.0057	2.7231	45.6613	0.415675	4.9063	10.9513	7.31913	12.745	13.3809	43.2537	0.0644787	0.989991	35.1229	10.578	34.2585	11.7195	20.8867	33.26	2.16026	15.861	53.372	40.9054	44.74	13.436	16.7447	8.11848	11.9077	5.95346	24.5348
26.7791	38.621	1.45176	11.8099	17.0136	108.844	36.3028	24.2473	41.1273	5.07649	63.1487	68.4135	10.0414	16.8775	31.2122	0.95326	6.39799	13.0486	19.113	22.05	20.5038	6.52358	2.30788	43.1762	11.3064	5.51364	9.05771	6.78305	10.5556	11.1465	41.2854	0.0505449	0.73411	34.9279	9.24912	29.3705	18.6937	16.4008	28.7644	1.78923	13.3071	45.9693	48.3802	59.552	11.103	14.214	6.55151	9.97175	6.34003	23.3911
26.879	41.0766	1.46669	9.89365	27.3153	100.951	47.4541	21.4201	41.7455	4.13172	57.5642	62.1577	9.10134	13.7988	27.3863	2.60989	18.2742	11.2501	16.7797	19.6512	17.3295	6.66489	5.83113	39.5145	13.5279	4.88814	7.30199	5.9882	8.66668	9.08147	38.5047	0.0397517	0.543117	28.8616	17.0036	25.1138	18.4531	30.0043	26.6478	1.48169	11.041	67.9436	46.6588	69.4008	9.10358	27.0829	5.25527	9.36218	7.75704	21.7125
26.9789	40.3927	1.29392	8.13698	29.6485	93.748	47.8872	18.2953	57.6898	12.083	50.6702	71.7429	7.83514	10.7789	23.6052	3.07808	21.1174	9.48247	14.4571	17.391	13.8348	11.6287	6.64169	49.1127	19.799	3.94758	5.78583	5.11831	7.07412	7.31398	35.5315	0.0313459	0.401832	26.0218	32.642	21.4447	15.9139	41.351	32.0194	1.22682	10.4862	73.3957	41.5018	64.5332	7.4393	28.3004	4.20271	8.22267	8.2074	24.0189
27.0789	37.1829	1.06883	9.36699	28.2537	93.085	44.4154	15.2636	70.7536	22.9167	64.7345	77.0834	9.73122	8.21108	20.1865	13.6375	20.2403	23.3586	12.3354	24.3431	17.1615	10.4562	9.96642	48.8879	25.6227	3.04359	4.52881	4.27541	12.2668	16.9043	32.6238	0.0247278	0.297453	20.9119	37.8645	18.2986	12.9711	51.5797	32.3247	7.04464	15.8567	72.8895	36.0054	56.3933	6.07059	25.3515	12.8718	7.00952	8.06362	27.7403
27.1788	33.2418	0.850686	9.00585	25.3186	94.1549	39.7963	13.2006	73.7787	24.8865	63.4659	78.768	9.69303	6.16431	29.7551	17.1112	18.0213	26.5961	18.2928	31.6994	15.893	12.3475	10.2748	59.1774	23.9231	2.28732	3.51303	4.74459	13.6054	18.2836	29.8819	0.0194936	2.36845	16.1857	37.9063	15.6084	10.2904	50.0846	30.0552	7.5111	16.6951	66.8981	30.394	53.4239	4.95061	21.3156	14.1406	10.0348	7.57562	27.337
27.2787	29.3093	0.661898	7.99846	24.3378	89.6084	50.0028	11.1098	77.2329	23.1887	57.4226	89.767	8.78118	6.90963	30.1833	16.8424	27.9546	25.3553	19.0412	42.912	13.2446	10.1529	9.3469	70.2142	19.7877	1.69347	4.75765	4.63441	13.0711	16.6498	27.339	0.0154318	3.02083	12.3586	35.5326	13.3113	8.05199	44.1786	38.1792	6.68639	24.7852	58.6816	25.2768	46.9585	4.0364	17.385	12.8535	10.1059	6.90841	25.6674
27.3786	29.311	0.507601	6.8101	21.9073	83.1991	56.5228	10.1095	74.6635	25.6439	50.3939	90.1	7.55738	12.8089	27.5513	14.9112	29.153	22.4751	18.2776	42.1711	15.1259	7.2945	8.01978	82.8738	18.7045	1.24255	15.8244	14.2529	25.7315	15.0087	24.9991	0.0123231	2.97971	9.38863	32.1838	11.3513	19.6875	36.7639	40.1342	5.66654	25.9677	50.0183	57.3666	40.2822	5.46005	13.9587	20.2486	9.13225	6.1685	23.6957
27.4786	36.5849	1.10996	11.5456	41.2569	78.5238	54.5951	28.8575	71.7772	24.0612	43.6751	83.9222	14.1396	18.844	33.7856	12.4365	26.8986	24.821	22.4894	41.0683	23.604	11.6061	17.4146	81.3727	15.5589	0.906669	19.0588	18.2335	29.3472	12.7036	22.8542	0.00996863	2.6386	7.11865	35.7999	27.3443	24.4737	34.9568	38.112	6.55252	24.139	41.8176	64.4207	49.5164	10.2025	11.1143	20.2173	11.3207	5.42253	29.8075
27.5785	36.7028	1.20926	12.4774	46.4627	72.6487	49.7618	39.3812	66.0859	21.0538	37.6515	76.015	23.3993	18.1953	35.2109	9.98198	23.5332	23.3986	23.4297	67.2848	23.1816	10.2554	26.7918	75.4806	12.1407	0.659312	18.5291	18.9488	36.1606	12.3278	20.8916	0.00814831	2.20342	5.39355	47.5127	53.7768	28.7434	30.2885	34.2381	15.3535	21.2075	34.4903	60.9933	46.612	10.3365	8.80941	30.4786	21.1983	4.71025	30.3875
27.6784	34.071	1.10032	11.6943	44.9643	66.6336	44.2448	41.6618	59.2042	27.0733	32.3842	68.0859	25.4384	25.5197	32.4463	9.84508	20.0557	68.147	21.8067	103.487	19.8024	7.61156	45.718	68.5881	9.12945	0.478406	16.4033	17.8934	36.7	10.7724	19.0979	0.00672351	1.77533	4.08534	49.9653	80.1185	27.3502	45.1867	29.7221	17.9927	18.0745	39.7656	53.8958	66.1137	9.13516	6.96513	30.1489	22.5712	4.05347	28.8523
27.7783	30.5783	0.923633	23.7657	40.6127	71.1629	51.5983	39.5556	52.0706	46.5901	27.8254	60.7031	27.9714	24.3535	34.938	17.8087	26.5434	115.103	19.3317	104.039	19.259	5.18806	48.5994	61.8372	6.70761	0.346671	13.795	15.9868	33.8561	8.98711	17.4589	22.7754	1.39782	9.69188	47.9505	83.5182	23.2522	49.1815	25.2217	18.1396	15.1375	39.2262	56.3265	78.7103	18.7049	5.49935	26.419	20.8207	3.46236	46.1548
27.8782	27.0111	0.742242	26.6778	35.3517	69.7319	57.2338	35.3755	45.2122	49.6123	23.897	54.0168	26.5387	20.472	32.551	22.0185	30.4802	122.656	19.735	167.654	16.3864	3.36155	87.3858	55.5807	4.85347	0.250996	17.2694	13.7768	29.7067	7.32844	15.9616	31.4219	7.62863	20.6453	43.9828	77.9612	18.8271	49.8839	21.0675	15.9226	20.6162	35.8706	51.8661	73.5571	19.2018	34.1725	22.033	18.1463	2.93966	48.9586
27.9782	23.6761	0.581152	25.3968	30.1185	80.3384	54.934	30.4644	53.7041	45.8734	20.5182	48.0285	23.4401	16.2246	28.7709	21.5549	31.5762	114.04	21.4683	170.321	14.4082	12.1006	120.6	49.8975	11.0327	0.18162	17.0267	11.5745	25.3104	29.2757	14.593	32.6937	15.1621	21.9877	39.3563	69.4712	40.3454	53.1414	17.3993	13.4359	21.0736	31.3949	46.2377	77.9887	28.0852	40.001	17.9609	21.3669	2.48364	47.0708
28.0781	24.0824	0.447455	22.4439	25.3266	100.674	49.9412	25.566	55.2401	39.857	17.6146	42.6897	19.872	12.461	24.8777	19.0295	35.6142	99.8953	20.3169	156.718	11.7266	11.8849	121.526	59.6121	11.6121	0.131367	15.1789	9.54266	21.1717	33.5212	13.3415	30.401	16.8257	18.49	34.7156	60.5669	41.9148	48.5558	14.25	11.1958	19.3783	26.7214	42.3922	70.8089	27.2612	38.2816	14.4801	30.9163	12.4128	43.8227
28.178	49.8596	0.34051	24.1275	21.1234	102.993	44.3537	27.5919	52.9121	33.5454	15.1207	37.9392	16.4202	9.40066	21.3048	15.8436	44.6364	84.9172	23.376	140.107	19.17	9.20031	109.462	72.0236	10.1062	0.0949955	12.8163	7.75411	17.4992	32.7196	12.1974	26.6423	15.7358	33.806	30.3614	52.2351	36.8312	41.2033	11.5975	9.29034	16.9294	22.3182	36.8138	61.4035	23.7565	33.1308	11.6097	31.2148	17.6636	40.3324
28.2779	56.0998	25.0862	22.5626	17.5263	118.958	39.7415	26.46	48.6162	30.7389	12.9792	33.7156	13.3397	7.01697	18.1661	12.7017	55.2281	71.026	32.61	124.123	19.0158	6.41457	93.4454	71.1654	8.07779	0.0686894	10.4696	6.2286	14.349	28.6611	13.4299	22.529	13.5562	31.6827	26.4157	44.8022	30.2766	33.5166	9.39293	7.69833	14.3829	33.077	31.0922	52.4283	19.9049	27.4087	9.28237	28.2344	19.8861	36.9637
28.3778	54.4001	48.6349	19.7567	14.4929	122.122	51.7242	23.8047	43.5027	27.4972	11.1415	29.9615	10.7118	5.20427	15.4594	10.3222	61.3909	58.8723	33.4099	109.638	26.761	4.21544	77.4878	66.1559	6.16202	0.0496868	8.3698	4.95663	11.7025	46.216	18.8486	18.6129	11.1342	25.7535	48.795	38.318	129.186	43.3404	21.9194	6.37585	12.0236	50.3391	25.8632	44.5217	16.4168	28.48	33.9459	24.3967	20.2067	33.8231
28.4778	49.7822	51.8593	16.6856	11.9586	121.154	52.1352	20.58	38.2399	23.4988	9.56546	26.6253	8.5313	3.84489	13.1441	8.13787	58.0352	48.5474	30.8872	96.7509	28.7227	2.66671	63.1865	60.1631	4.56906	0.0359549	6.59275	3.91386	9.5089	46.9775	20.1497	15.1349	30.3753	20.0127	56.1349	32.7239	269.58	42.5981	29.1296	5.27935	9.95433	54.8615	21.3297	37.7342	13.451	42.3353	37.8772	20.6374	23.2809	34.4605
28.5777	44.3828	46.7636	13.7921	14.2662	114.426	54.0889	17.3178	33.1937	19.6005	11.0704	23.6606	6.755	2.83372	11.1709	6.27649	56.9725	39.9143	28.7697	85.3514	25.3777	1.64269	51.0099	54.2571	3.32627	0.0260305	5.13865	3.07008	7.70678	41.8143	20.9598	12.1693	47.5502	15.3033	60.082	27.9253	341.638	37.5198	30.578	4.37084	11.745	52.7632	17.5052	31.9592	10.9899	42.0775	34.6026	17.277	32.3585	32.7138
28.6776	39.0772	39.048	11.2485	14.1209	105.896	51.3564	14.2927	28.8657	16.1283	14.0043	21.026	5.32586	2.08538	9.49224	4.76104	64.8504	32.7597	30.9407	75.2874	20.7018	0.992222	46.4772	48.7716	2.39176	0.018851	3.97483	2.39453	6.23506	35.1883	20.2757	9.70546	49.9504	23.6003	58.1249	23.8212	334.239	31.1967	29.0145	28.6529	15.098	47.5757	14.3263	28.4058	8.96742	36.9791	29.3812	14.3892	90.1129	38.2234
28.7775	41.8256	31.256	24.1713	58.5229	103.541	57.3073	11.6262	24.8561	13.1673	13.6957	18.6848	4.18597	1.53334	8.06512	3.56479	61.8289	26.8603	29.1558	72.3354	16.2276	0.590352	64.625	43.7843	1.70507	1.29259	3.05768	1.85856	11.0247	28.8195	19.024	7.6942	45.6122	28.4536	53.5416	20.3169	287.268	25.0606	26.0512	30.6928	15.1564	41.2786	21.9708	37.4858	7.3132	30.817	24.1549	11.9529	164.842	50.4046
28.8775	43.9914	24.3885	27.4092	73.4322	97.2195	58.5588	9.47954	21.2499	10.7005	12.3818	16.6044	3.28224	1.12682	6.85235	2.64136	54.919	22.01	31.2512	65.5169	12.4464	0.347075	70.9661	39.2869	1.20825	1.52118	4.4965	6.23733	15.6021	23.2757	17.6038	6.0725	38.7864	24.6102	53.8504	17.3273	233.78	19.6895	22.6058	27.3535	23.3576	34.9325	22.8533	35.8255	5.96303	25.0212	28.518	9.91625	229.587	51.3665
28.9774	41.6141	18.7227	26.1984	74.0311	89.7461	54.5747	7.63974	22.2199	8.67192	10.8643	14.7555	2.56913	0.827729	5.82189	1.94045	47.1645	18.029	34.9713	71.7471	9.42773	0.202078	66.2374	35.2441	0.852922	1.36886	4.66749	8.06834	16.3789	18.6594	16.1845	4.77644	31.606	19.5237	50.5927	17.4843	185.321	15.2395	26.0105	23.1888	26.2339	29.0624	30.2453	60.1735	4.86211	20.042	26.5082	8.22124	261.35	48.7668
29.0773	37.6692	14.219	60.5951	163.329	82.234	49.0007	22.7641	29.1702	7.01641	9.41673	13.1125	4.26587	10.6381	11.5002	6.78289	39.8082	14.7648	33.443	77.0981	24.1751	0.116716	57.5717	31.6148	10.7651	1.11306	5.46682	8.42142	15.3543	14.8987	14.8347	3.74734	25.0452	15.0421	45.8803	17.8462	144.95	11.6729	25.7759	19.3506	25.0941	23.8886	41.934	60.026	3.96457	15.9373	22.6702	6.81385	267.08	45.2004
29.1772	33.411	15.6689	69.5678	260.399	75.1018	43.2745	48.5926	85.0389	5.67133	8.11998	11.6525	4.64144	12.4455	21.771	8.24232	33.2887	12.09	30.019	103.732	34.1076	0.0669671	75.2308	28.3583	22.8049	9.26267	10.3913	7.97075	13.5932	11.8698	13.5777	2.93424	19.4647	11.4659	55.5779	16.5211	140.895	8.87482	59.8053	16.064	22.3671	19.4644	97.7976	59.5852	3.23285	12.6232	23.5021	5.64657	257.132	41.5321
29.2771	29.3431	27.6199	120.133	321.381	68.4868	37.9271	57.9649	136.421	4.58139	6.98617	10.3549	4.38352	18.2331	23.165	15.2129	27.6959	9.89882	26.1536	101.824	32.7116	0.135571	90.5298	25.4371	49.1032	17.6505	37.0361	38.5929	11.6442	9.44534	12.4185	2.29417	19.6553	8.70478	79.6566	14.6667	173.891	11.9589	72.4635	13.3124	19.2168	15.7567	123.49	114.2	2.63632	20.3764	29.9187	4.67885	238.411	38.0388
29.3771	25.6446	28.8972	275.874	374.332	62.413	33.1221	85.1952	200.017	3.69957	6.00486	9.20176	3.8626	20.8338	21.4972	16.7282	22.9782	8.10433	22.4454	92.7994	27.6723	0.124927	87.3777	22.8169	88.0224	17.7852	44.9291	51.7754	9.77355	7.51107	11.3549	1.79177	17.6178	13.9717	96.7707	12.7643	162.052	138.488	238.386	31.9776	16.1706	12.6927	143.507	142.746	28.2084	20.6267	39.9217	3.8766	215.439	34.7975
29.477	22.3575	25.8562	376.466	403.349	56.8613	29.7362	100.365	223.078	2.98677	5.15926	8.17696	3.27058	22.2068	18.9709	15.6157	19.0342	6.63492	19.112	83.5596	22.102	0.094357	77.1788	20.4668	92.2513	16.7039	46.059	54.7927	8.09626	5.97086	10.3813	1.39831	14.8234	32.9275	103.814	10.9998	171.373	309.512	316.999	32.3104	13.4412	10.1867	137.557	134.87	32.1478	18.2575	41.8153	3.21137	191.1	31.8179
29.5769	19.4676	21.5038	431.078	433.741	60.6833	26.2616	119.328	222.81	2.41097	4.43224	7.26622	2.70098	19.4944	16.393	13.4355	15.7536	5.43186	22.1113	74.1966	17.1294	0.0649339	81.7804	18.359	127.135	13.8401	41.8465	52.2377	6.64857	4.74573	9.4907	1.09067	11.9988	31.4031	133.497	9.43224	151.525	439.657	332.839	28.3771	11.0893	14.3397	122.01	118.45	29.4221	15.2662	37.4057	4.63049	167.168	29.0885
29.6768	16.941	28.8869	429.973	411.678	58.925	33.0053	121.16	209.898	32.0683	3.80807	6.4569	2.19435	15.7837	14.035	11.0074	13.0323	4.44701	21.3949	65.5873	13.0535	0.0423241	75.2513	16.4684	123.316	10.8147	35.723	46.9462	5.42767	11.5923	8.67653	0.850446	11.6498	25.6534	138.89	8.06769	129.041	444.878	315.871	23.9489	10.1439	15.2524	104.198	101.581	25.1149	12.4163	31.4787	5.67642	144.671	26.5917
29.7768	29.8654	40.3221	388.781	368.137	57.4945	32.9422	114.386	190.858	45.0762	11.6298	21.1517	1.76287	12.2653	11.9664	8.72817	10.7782	3.64088	19.3052	57.8921	9.85043	0.0266085	74.6158	14.7727	103.764	8.18939	29.388	40.6158	11.1864	26.8845	14.5838	0.662985	28.5326	19.9693	132.628	6.89176	104.567	397.267	283.649	19.9563	8.83765	14.4993	87.2109	86.3962	32.1123	9.95444	25.7711	9.98478	124.147	24.309
29.8767	32.6397	39.8408	334.347	318.633	56.6051	31.9592	101.948	169.583	45.6982	13.7692	38.5147	1.40515	9.31599	10.1835	6.76115	8.91272	2.98109	23.379	51.0752	7.39029	0.0163041	66.728	23.3145	81.4775	6.09053	23.608	34.2176	16.323	29.0931	34.1151	0.516809	46.6621	15.2799	121.335	5.88358	82.7139	332.891	246.158	16.5598	13.4948	12.9864	72.1789	73.2655	30.2663	7.91968	20.8205	21.1266	105.814	22.2221
29.9766	39.1672	34.7724	279.404	270.539	53.2985	29.1828	93.1437	148.309	41.4068	13.2286	41.5885	1.11372	6.98202	8.65877	5.14647	7.36944	2.44105	24.0192	45.054	5.52528	0.00980459	56.7507	24.4719	61.5011	4.4811	18.6625	28.2676	17.2946	26.4992	166.959	0.402946	50.01	11.6172	108.413	5.0214	87.3054	268.708	208.823	13.7222	17.5149	11.2199	59.3569	62.0651	26.11	6.27456	16.7108	23.7867	89.6906	20.3144
30.0765	50.6797	28.5369	253.703	227.015	49.261	25.9681	81.3369	128.251	47.9418	28.4249	39.706	0.879009	5.19107	7.35943	3.86448	6.09228	1.99892	22.2305	39.7407	4.12224	0.00580826	68.6226	37.9727	45.2963	3.27536	14.5885	25.185	16.2822	22.5361	212.21	0.314364	58.809	8.81114	95.5473	4.28498	97.0547	211.79	174.366	11.3656	17.6371	9.46885	48.6327	52.5571	21.7906	4.95972	13.3679	22.3692	75.6797	23.5643
30.1764	51.3952	22.6105	218.685	189.089	45.1625	22.8702	68.9241	112.67	49.4412	30.7443	50.1381	0.691447	3.84076	6.25391	2.87053	5.03552	1.63682	19.656	35.0533	3.07157	0.00339546	128.676	42.4766	32.8287	2.38439	11.3132	34.3484	14.4489	18.5552	220.14	0.245414	72.1722	6.67678	83.5212	3.65619	87.2588	178.545	143.942	9.41234	16.1088	16.0092	39.7605	51.7866	17.9427	3.91542	10.6758	30.6016	75.2	23.2502
30.2764	47.9219	17.5309	203.242	156.757	43.7781	32.2967	57.1767	97.7551	45.1221	38.2056	50.1006	0.542435	2.83326	5.31398	2.11339	4.16402	1.34015	22.7606	30.9186	2.28692	0.00195938	139.496	41.0783	23.5345	1.73141	8.72231	38.043	12.3952	15.0277	212.717	0.191691	70.2416	5.0577	72.6458	3.11939	83.6001	144.657	117.829	7.79455	14.0232	17.9653	32.4667	60.1537	14.6914	3.08884	8.51869	30.4678	71.6326	35.5679
30.3763	43.0968	13.4037	177.39	140.146	40.9605	34.1536	54.6274	98.563	38.9522	37.404	50.4885	15.2301	2.08629	12.994	1.54447	3.44395	5.20453	23.8619	48.4739	1.70191	0.0011176	129.545	40.4991	22.5119	1.25535	15.4304	37.1103	10.4136	12.0655	199.492	0.149784	61.8129	3.83075	62.9939	2.66117	118.938	114.294	106.64	6.4549	11.89	17.5131	37.0611	55.8907	12.0007	2.43581	6.79447	27.4082	68.4086	37.4112
30.4762	41.3477	10.1535	165.853	121.288	57.0913	32.2361	49.0386	93.3465	46.175	33.8255	47.0933	24.2019	1.53454	14.3382	31.578	11.1839	11.6558	22.2647	80.3656	1.42694	0.000627718	156.709	47.5229	27.4531	0.90933	19.2117	33.8152	8.63189	9.6418	184.577	0.117137	51.4448	2.90131	75.035	16.8437	114.489	133.77	93.0121	5.34559	9.92758	15.9131	35.2998	48.8285	9.79364	1.92041	12.5623	39.8299	63.0867	35.8752
30.5761	37.6626	7.64331	156.971	120.682	61.3684	29.1006	43.1182	85.1608	58.1856	29.6796	42.6797	26.0367	1.12772	13.4649	43.0043	19.3678	13.0863	19.7614	101.654	1.14977	0.000342302	151.526	46.5875	25.1684	0.658316	18.9041	29.527	7.09133	7.68519	169.701	0.0917333	41.3455	2.19734	75.9048	20.8286	97.7807	126.943	79.1763	4.427	8.21279	18.0138	31.2185	41.7987	7.98971	4.96755	12.9262	47.0325	60.4582	55.0764
30.6761	33.5047	5.72909	138.308	110.522	70.9023	87.3818	36.7113	75.8324	57.1168	25.7215	42.9436	24.4665	0.828268	11.939	43.547	37.9442	34.2148	17.1206	104.93	0.895665	0.000169214	133.953	43.19	20.6404	0.476524	16.8358	25.0408	14.6179	6.11702	155.558	0.0719243	32.4544	1.66416	71.5172	30.323	79.3418	128.19	66.2728	3.6663	6.75579	17.6295	26.6211	35.5276	6.51729	10.7888	19.401	44.9125	55.8853	57.9703
30.776	29.4688	4.2817	117.227	96.9536	70.745	133.018	30.5587	66.4108	51.0307	22.1753	40.0341	21.4973	29.2957	10.3376	45.1302	50.5839	42.1855	28.1925	96.9665	8.06322	6.69e-05	113.228	78.654	15.9791	0.344931	25.4688	26.3035	16.8246	4.86514	156.351	0.056405	25.0533	5.45517	64.959	62.096	62.8033	147.413	54.8062	3.03629	5.53786	16.0525	22.2634	30.1216	5.3167	11.5137	33.377	39.7276	50.391	55.6013
30.8759	25.7737	3.19363	97.1104	117.841	66.9691	139.427	25.0186	57.4842	43.5831	19.0763	38.6599	18.1679	44.1422	8.85844	40.9968	50.8206	41.8533	30.0764	93.0503	9.36648	1.11e-05	93.3655	84.6668	11.9576	0.249664	28.4216	27.3765	22.3286	3.86782	152.196	0.0441868	41.499	28.8066	66.59	75.6713	49.0845	150.318	50.2369	2.51445	4.52955	14.0125	30.5839	25.516	4.33791	10.3932	59.0226	33.9786	44.6262	51.7204
30.9758	43.3898	2.37883	82.8806	117.452	62.0376	131.179	27.6121	49.3291	36.3413	16.985	45.0577	14.9823	42.8635	15.7859	52.2312	46.1825	37.7725	28.2547	84.2487	27.7672	-1.6e-05	75.8796	80.9401	8.7579	0.180713	26.8109	38.4418	22.9624	3.0742	143.199	0.0346072	46.0656	49.9209	63.1464	91.5465	61.4266	160.461	128.185	2.08216	3.69972	41.9679	30.9039	22.264	3.53999	8.76915	71.3108	28.5997	38.9893	47.5861
31.0757	46.975	1.77025	94.1542	107.652	56.9328	118.26	26.7684	42.0702	29.8988	14.8117	47.0582	12.1556	36.2944	16.6248	51.6957	40.1109	32.6066	28.7634	74.9395	54.7243	-2.37e-05	61.133	74.3735	6.3236	0.130845	23.3644	41.3539	24.835	2.44321	132.692	0.0271063	44.6445	45.9389	57.5565	90.0524	57.2203	181.938	158.734	1.7241	3.01926	52.4081	28.0599	19.0518	2.8895	7.16468	66.7329	23.8827	33.7092	43.6058
31.1757	44.9233	1.3166	90.06	108.653	52.0308	104.633	51.3733	35.713	44.8707	12.805	44.4378	9.75246	28.8697	15.3743	45.8993	34.0557	27.5029	26.5222	66.2814	56.2188	-1.88e-05	48.9891	67.344	4.52171	0.0946704	34.292	39.7595	44.0773	1.94173	122.086	0.0212544	39.2015	46.9098	51.3208	82.1111	48.2295	183.924	162.225	1.4276	2.46248	68.099	24.2502	16.1918	2.35918	5.75796	60.2065	19.8649	28.9037	39.8984
31.2756	40.8618	0.978834	81.614	104.353	47.4628	91.7832	59.9025	74.7764	54.791	11.0294	40.4668	12.5905	22.2172	13.5481	38.7612	28.5705	22.9058	23.4096	88.929	48.8773	19.2662	64.5451	60.6363	28.5884	0.0684882	35.5768	35.9162	49.1543	1.54326	111.949	0.0166301	61.5174	39.0326	56.0291	72.3817	38.8925	177.559	151.825	1.1821	2.00761	70.4495	20.4281	13.7273	1.92689	28.9392	50.8522	16.4899	24.6188	36.4859
31.3755	53.7828	0.727587	105.999	97.0062	43.2607	80.1873	83.4077	92.1501	53.2402	9.48495	36.3247	16.7605	16.7792	36.7388	31.3711	23.8138	18.9414	27.2309	88.0479	51.8092	43.8771	64.1544	54.4774	32.966	0.0495499	32.5045	31.1813	47.3341	1.22671	102.49	0.0129975	64.6607	30.5749	54.6857	62.7732	30.689	187.041	135.208	2.70878	1.63645	66.0547	16.9682	11.6275	1.5743	39.0667	41.7036	13.6741	20.8555	33.3579
31.4754	56.7039	0.540828	106.39	104.641	41.299	69.9233	102.525	96.3047	47.3498	8.15112	32.4151	19.14	12.5316	48.599	39.8313	19.7783	39.1236	26.3979	116.621	49.4372	49.315	57.9138	48.9026	29.6669	0.0358535	27.8373	26.3354	44.9592	0.975311	97.9101	0.0101704	59.0582	25.2834	50.6081	53.9978	23.9459	170.071	128.505	2.72449	7.23672	68.2884	13.9835	9.84567	1.28633	37.9113	33.721	11.333	17.5886	30.4957
31.5754	64.4569	0.568782	96.4826	99.452	40.4378	60.9183	104.237	93.0379	40.344	7.00254	28.8556	42.3173	9.29607	48.0532	57.9936	16.3942	93.6864	23.8394	120.764	41.7323	39.9553	49.4959	43.884	24.1132	0.0259578	22.9489	46.4933	40.0887	0.775497	130.924	0.00800316	60.326	19.7635	45.5143	46.2563	26.0953	143.938	122.098	17.099	10.2833	66.4653	23.1172	8.33612	1.05176	32.9991	32.8757	9.39025	14.7784	27.8791
31.6753	62.7272	7.11482	83.1082	95.4069	37.9926	53.0504	96.927	85.9183	33.5967	6.01454	25.6607	50.9112	6.86717	43.4573	67.909	13.574	106.243	21.8119	141.284	33.2959	30.2917	41.0697	39.3754	18.5734	1.07038	18.4634	95.1846	34.4884	0.616521	137.861	0.892688	54.3706	15.1455	69.6244	39.5402	53.5474	138.761	109.719	18.2899	10.6439	150.946	24.473	32.324	0.860607	27.3749	28.6507	7.77937	12.3786	25.4866
31.7752	57.4908	8.79561	69.5179	91.8218	63.7684	46.1891	95.1196	77.1279	27.6202	11.8689	43.0659	50.11	5.05976	37.9452	65.0929	11.2318	101.138	35.7825	134.668	25.7895	20.888	54.1602	35.3282	13.8556	1.25624	14.6129	113.589	29.0264	16.5076	134.001	1.22796	45.8918	11.5215	76.4566	33.7621	58.8198	121.065	95.2592	16.2945	24.7209	185.638	22.6528	35.0553	0.704131	22.1746	23.8358	11.3915	10.3413	23.2992
31.8751	51.2928	16.1528	57.1223	82.7036	73.2011	44.1581	87.555	67.9333	22.5386	30.7371	49.2517	45.1228	3.72206	32.6367	56.8265	9.29024	89.5875	38.1417	121.689	19.646	30.9117	54.9323	31.6956	10.1272	1.12945	11.4334	114.68	24.0875	27.7358	130.612	1.27633	37.2216	8.74042	74.8099	28.8119	61.3296	100.114	80.8347	13.8122	29.3939	188.071	19.7635	32.0183	0.575844	17.7396	19.4079	11.534	8.62013	21.2996
31.975	45.3372	17.0428	46.4114	71.8768	72.8851	40.0784	76.8203	61.3151	18.3117	43.1478	47.8669	38.698	2.73535	27.8833	46.9855	7.68247	76.599	38.1572	108.174	14.8219	26.9038	49.62	28.4356	7.30198	0.917983	8.87178	106.585	32.1732	28.4336	122.959	1.18608	30.4773	6.62362	69.3178	24.58	53.9601	80.1463	67.5083	11.5257	38.4573	174.451	41.5781	27.819	0.471133	14.0968	15.6377	10.4436	7.1719	19.471
32.075	41.9095	15.3021	37.4354	61.1796	68.9376	39.2029	65.3096	54.2023	14.8391	43.2699	44.0664	32.2143	2.00913	23.7501	37.4903	6.35148	64.2727	34.9295	95.6575	23.9757	19.8376	42.4211	25.5096	5.21599	0.710142	6.84164	94.2722	42.1797	25.3909	113.965	1.03888	24.2308	5.01745	62.3813	20.9664	73.8897	62.825	55.7347	9.56809	38.8248	154.009	46.1254	32.2521	0.385538	11.1611	12.5342	9.02798	11.5972	17.799
32.1749	37.5407	12.8053	30.0513	51.4176	63.8384	41.5669	54.306	47.231	12.0065	49.2043	39.7296	26.302	1.47537	20.2015	29.1714	5.25027	53.3698	30.7238	84.4443	23.7303	13.4719	35.205	33.5758	3.70164	0.53467	8.59732	80.6731	66.7592	21.3998	105.343	0.878088	18.8766	3.80016	55.2097	17.8824	85.5588	48.5489	45.6262	7.92922	35.5018	131.825	48.3571	29.952	0.315183	8.81907	13.6987	7.74361	13.6346	23.1606
32.2748	43.5193	12.4651	24.0474	43.1368	58.5762	44.5665	48.337	40.7422	9.70555	46.7242	35.5177	21.1943	1.08324	17.1721	22.278	4.33917	44.0546	26.4974	74.5038	20.3344	8.70857	28.7207	38.2857	2.61481	0.396246	8.48634	67.4255	77.8761	17.5403	96.8084	0.725217	14.4913	15.5963	48.3809	15.2514	77.9161	40.3611	37.1145	6.56715	30.9242	110.53	44.5848	48.2949	0.257485	9.18844	12.4308	19.6369	14.1586	25.1561
32.3747	42.6366	14.8129	29.9084	46.1959	64.2839	43.4459	41.4948	38.3763	7.84117	53.7809	31.6411	16.9228	3.29292	18.8577	16.7694	3.58529	36.2416	22.6211	65.7214	23.9947	5.4472	34.3254	41.951	1.84096	0.290864	7.56827	55.3641	76.3958	14.1724	88.7197	0.589583	11.0035	15.4918	69.0327	13.0069	65.0549	43.734	30.0453	5.43786	26.6266	91.3515	38.8238	47.867	0.210579	12.2241	10.5253	21.8733	13.7618	24.3601
32.4747	67.5191	13.9138	29.5828	43.7664	63.0416	43.7489	34.7441	34.8922	6.33275	51.2518	28.1464	24.3988	3.57195	17.6815	15.0976	2.96179	29.7555	19.2085	62.8511	21.8853	3.328	33.051	54.2262	1.29304	0.212251	6.39002	44.8381	69.2866	11.3644	81.1998	7.1763	8.28532	12.7972	74.6326	27.9102	52.2235	40.2496	25.3531	4.50228	31.8928	86.6312	32.8375	42.6487	1.85097	11.8166	8.64173	20.4963	12.8405	22.7353
32.5746	72.1289	11.8588	35.7962	39.1002	59.2643	40.5436	38.0305	30.9981	5.11343	57.3894	33.8013	25.5371	3.15563	15.6674	12.7198	2.4461	32.0106	16.2638	56.8488	23.9099	1.99766	29.1591	54.5097	0.906649	0.154309	5.21772	35.9151	60.2051	14.8525	74.2708	9.62587	6.19795	9.99966	72.5233	31.2609	47.2697	45.0685	31.0537	3.72735	34.3874	95.3676	27.3383	37.8672	14.9399	10.2693	6.99155	38.8648	11.655	23.6527
32.6745	68.6361	9.60457	35.0637	33.824	54.7371	36.3136	36.7227	33.9053	4.12832	54.247	41.0425	26.4946	9.09241	18.0659	10.2783	2.01975	29.8733	13.7492	50.5511	28.4968	1.18273	24.6199	50.9718	0.634974	0.11193	4.16707	28.5093	50.9877	19.0335	67.9128	9.92251	4.61264	17.5128	68.5411	29.9676	43.7876	42.0395	32.1827	3.0855	33.2355	94.0895	22.5584	32.5945	16.8957	8.51269	18.0476	42.6498	10.3726	25.0468
32.7744	62.2937	19.6079	31.43	28.71	50.1676	32.0339	33.1724	36.1459	17.6549	53.187	40.581	24.4839	9.80662	17.198	8.07019	1.66751	26.2151	13.4577	44.7062	26.0729	0.692571	33.7693	60.9045	0.444358	0.0810871	3.27691	30.7406	58.8159	18.2874	84.1637	9.18516	3.41885	16.1391	62.3541	27.0237	38.26	36.0674	30.3391	2.55391	34.0523	89.5923	29.5448	27.7581	15.4301	6.89297	31.9698	67.035	9.09677	31.4093
32.8743	55.3219	21.106	26.8997	28.0016	52.903	28.0605	28.7557	35.2916	21.2016	49.9929	54.0607	21.3131	8.64573	15.3303	6.20471	1.37652	22.3056	12.2047	46.9704	21.612	0.401903	33.9681	60.0012	0.310839	0.0586952	2.54771	33.6284	72.8704	15.9152	86.6286	8.02895	2.52587	13.0547	63.3766	23.6966	31.3715	33.8052	27.1362	2.11368	31.3458	80.3225	29.442	27.9041	16.489	7.3658	32.6499	68.9728	7.8884	31.6243
32.9743	50.8474	19.1044	22.4151	25.3929	51.1466	32.5626	30.8192	32.8062	20.4871	57.3063	54.7608	25.1359	7.01438	20.1246	4.69452	1.13633	28.7402	21.7928	46.9987	17.0835	0.231477	30.5717	55.7215	0.217424	0.485937	1.96393	32.6049	73.1536	34.0237	83.444	6.77878	12.9067	10.1274	71.1664	20.4972	24.9624	29.0755	23.4886	1.74917	42.6669	69.4365	26.5731	24.9644	14.8151	6.6521	28.9475	62.8343	6.78012	29.9057
33.0742	45.4256	15.9833	18.3747	22.155	56.2899	31.7219	29.4535	37.2704	18.1743	54.546	52.0594	24.5499	5.45677	19.8596	10.0814	0.938254	39.3814	23.6461	43.0647	13.1644	0.132474	26.0876	53.3696	0.152101	1.44151	1.50396	29.6023	68.0198	36.3861	83.3685	5.59508	19.3228	7.7393	70.2977	17.6085	19.5631	23.8431	19.8903	1.44743	43.6069	75.5321	30.6032	21.5435	25.8241	5.61383	24.2667	54.4655	5.78627	27.6795
33.1741	46.0686	12.8081	14.9072	27.1327	58.9473	34.4777	31.3524	44.9307	21.3569	50.4473	53.0809	22.019	5.37267	17.9469	13.496	0.774861	39.8376	23.5358	38.4502	16.1698	0.0754032	21.6275	69.7559	10.2016	1.54223	1.14519	25.7861	72.2201	33.0032	79.3217	4.54712	20.0506	5.88117	65.4522	31.5741	19.2602	18.986	16.5862	1.19771	40.0964	73.1271	29.2411	35.0825	25.8784	4.58716	24.1489	46.1408	7.76118	25.4206
33.274	44.0294	10.0007	12.0131	27.1181	62.4053	33.7725	29.861	46.5118	20.4844	60.3958	60.1961	18.8397	6.88818	15.6656	13.5894	0.640233	39.7652	25.4252	34.0492	18.9121	6.97775	17.6334	70.3104	12.2857	1.34434	0.867318	21.8307	68.0572	28.0145	73.8769	3.65538	18.2056	9.24196	60.2388	34.2709	16.5939	22.3799	26.7592	0.990984	35.0284	66.183	25.8984	34.8275	22.7893	6.98258	21.2088	38.6546	8.54118	30.0367
33.3739	40.0375	7.6808	9.63849	24.8875	60.4206	56.4183	27.491	44.705	18.1099	58.2006	128.588	24.0949	6.41679	19.2033	12.1719	0.529251	36.0312	23.9984	39.3967	18.3939	7.37696	19.5646	74.735	11.218	1.07711	3.03673	18.1014	65.2701	23.0441	75.1794	2.91553	26.7239	8.38448	54.0062	53.4405	13.5199	28.5919	29.8893	0.819744	32.2813	57.5543	22.1014	31.0458	19.17	9.66117	18.5653	32.2029	8.57579	29.7843
33.4739	35.5889	5.83527	7.71087	24.5755	56.5035	60.3246	24.8469	41.5096	15.3827	69.4308	215.566	24.2544	5.33845	33.8655	10.2239	0.437772	42.7801	23.3037	47.967	15.6506	15.3387	18.3341	87.1143	9.18239	0.826971	3.67564	18.7409	58.5011	18.6542	77.0765	2.31214	27.5743	6.75042	47.6928	56.3139	12.7676	37.9813	29.225	0.67786	31.7507	51.672	36.4756	40.9385	16.5451	9.43554	27.5973	26.7526	9.46217	28.0234
33.5738	31.2898	4.40095	6.15694	26.0346	52.0689	57.1648	21.5469	39.4871	12.788	76.2082	229.385	22.0886	4.20844	39.4873	8.24536	0.362364	41.3888	23.9128	46.13	12.5364	14.1897	15.9668	95.5387	7.10133	0.620015	3.58067	17.6608	64.3053	14.9732	74.4216	1.82595	24.9709	6.09044	45.2126	52.7877	10.8221	37.6567	26.6999	0.560346	28.6836	44.7094	38.5997	39.119	13.8057	8.23437	27.2145	22.1934	9.51404	25.8902
33.6737	42.2696	3.30283	4.90991	24.5497	53.1037	51.6916	26.737	36.1264	10.5027	79.1981	217.961	21.0664	22.0077	37.7167	10.9359	0.300058	36.9358	25.7959	43.7252	15.2294	10.7339	13.388	91.852	5.31098	0.458415	3.1744	15.7582	61.5414	17.976	86.4633	1.4376	21.134	4.89532	41.2022	47.1296	8.75075	45.4697	38.496	0.463071	28.2966	44.9519	35.7229	34.476	11.362	6.83948	23.8201	18.588	9.09043	23.7612
33.7736	43.3948	2.4704	3.91204	21.8803	50.7003	45.7973	28.2062	47.8876	8.56545	81.9651	198.959	18.6591	24.8998	33.6658	10.9764	0.248542	39.8587	24.3355	39.4453	14.016	7.39286	15.8241	84.9504	3.88845	0.33609	2.67258	13.5669	62.7378	16.9426	102.265	1.12931	17.1704	3.78906	36.9188	44.7926	6.91498	43.6471	41.5526	0.382558	25.5993	42.8791	31.164	31.5429	16.4063	17.6163	19.8555	28.7305	8.38639	30.3864
33.8736	40.6631	1.84358	3.11505	20.783	47.1371	101.451	33.2543	51.726	24.8413	88.3634	178.767	18.2557	22.3177	29.2333	9.81506	0.205982	37.2424	27.5923	35.0462	11.6483	4.82169	15.1781	77.1078	3.34752	0.245141	2.17928	11.3894	58.0012	21.6786	103.677	0.885698	13.5791	2.89306	48.1006	44.0528	16.9931	50.5231	39.978	0.315922	22.1718	38.4824	26.3849	27.8663	15.8793	19.2388	35.885	29.4526	7.55158	35.1163
33.9735	37.7655	1.37365	2.47926	26.3191	51.3399	134.235	33.2214	51.9837	38.1897	82.5517	159.591	16.3881	18.2469	25.0821	8.23543	0.170731	32.7006	26.5109	30.9857	9.22009	3.03456	13.3669	72.4588	2.66072	0.178232	7.35898	15.914	50.9538	20.8198	99.2496	0.693883	10.5387	3.16765	50.27	43.736	17.9823	51.5507	43.7218	0.260797	18.7445	48.3745	27.4196	28.4623	13.8212	17.5084	40.9645	27.2766	6.68102	34.6122
34.0734	33.9043	1.02248	5.46399	26.6161	50.215	135.909	30.5968	49.1443	39.6291	73.3648	142.089	14.0288	14.2534	21.4054	6.63657	0.141624	27.8321	23.8473	28.2337	7.1103	1.86234	11.2758	66.1617	2.02311	0.129325	14.2806	17.09	53.8711	18.1158	92.6919	0.543255	8.06811	2.68149	48.105	40.0337	15.9036	50.9244	46.5661	0.215233	15.6242	51.7329	25.6487	25.5785	14.7142	14.8268	37.6919	24.0329	5.83267	32.5003
34.1733	46.0121	0.760622	6.22299	24.5634	49.5963	126.217	26.8551	44.7888	36.2606	64.7391	126.365	11.6644	12.3002	27.4818	10.8457	0.117583	37.7341	28.7218	25.1644	14.8563	1.12173	9.2864	59.7611	1.49708	0.0937227	15.8543	21.3973	50.6674	15.0829	113.256	0.425167	6.11415	2.1125	44.0581	35.3539	13.111	44.9605	44.5084	0.17757	12.9127	49.309	22.9178	22.1059	13.2041	12.1361	40.1442	21.8044	5.03986	30.0047
34.2732	47.2985	0.565664	5.95823	21.6366	46.7587	113.153	25.5898	39.857	31.3431	56.2379	112.328	14.0556	22.2972	26.9647	29.4654	0.0976228	45.1923	35.6296	37.6961	15.407	0.66593	7.54045	53.7536	1.08842	0.0678557	14.9237	22.0445	44.938	12.2861	116.049	0.332704	18.2232	1.62351	39.3904	30.6884	20.4853	59.3969	40.1358	0.146455	10.6158	44.2323	30.0615	27.5775	11.1879	9.76263	50.2619	18.8658	4.31937	27.5301
34.3732	50.0776	0.420665	5.28072	18.5622	50.1656	99.8598	22.9352	34.8896	26.3068	50.1823	119.74	13.8427	28.0538	24.316	34.7132	0.0809342	44.0333	35.3754	46.3537	13.4429	1.58996	6.07057	53.3106	0.781888	0.049115	12.9908	20.7186	53.5393	9.8946	111.579	0.260368	21.5659	1.2364	34.7283	35.0645	20.1351	69.8745	36.1796	0.120804	23.0006	40.7622	29.9699	26.0442	9.26945	7.78117	51.6297	15.9683	11.3873	25.2021
34.4731	47.4922	0.312897	4.49089	24.1032	63.4005	87.4919	19.7797	41.0544	21.7238	43.7934	115.465	12.4685	25.9925	21.2061	33.3549	0.0668039	53.7678	32.2788	44.7227	10.9009	2.65039	4.86154	49.6218	0.556987	0.0355462	10.8161	18.4556	52.9602	7.92016	104.409	0.203846	20.7042	0.938389	36.3559	40.9712	21.2917	73.1243	39.9569	0.0996973	26.15	35.844	35.7142	30.4605	7.60943	6.17091	51.3429	13.3717	14.9975	32.207
34.573	43.0393	0.232855	3.72777	30.6669	65.0207	129.255	16.6165	42.0501	17.7731	66.5092	126.693	11.6259	28.332	18.2981	29.1575	2.51452	52.5104	28.3473	40.6432	22.2926	2.36325	3.88001	45.1491	0.394407	0.0257323	8.75752	15.8713	55.2376	6.31878	125.169	0.159711	18.092	0.711305	34.8171	39.8499	18.8255	66.2979	38.8649	0.0822803	25.1328	30.6011	34.5311	39.1685	6.22252	4.88046	45.0803	23.1679	16.7579	41.1124
34.6729	38.1952	0.173426	3.04847	31.0684	62.2105	136.679	23.9805	56.2064	14.4621	85.8574	121.577	10.1711	25.0712	23.8751	26.8682	4.1851	47.0604	26.9457	36.1947	23.4211	1.76079	3.08998	40.7255	0.278066	0.0186355	6.96007	19.1823	51.6268	9.49008	134.067	0.12521	14.9938	0.53891	31.9005	45.0632	15.518	73.9849	46.0528	0.0678261	22.4542	35.1093	33.8699	37.2323	10.2235	3.85401	43.5975	24.3184	16.9619	41.5748
34.7729	39.7323	0.12912	4.01111	28.7012	68.6315	129.006	25.8582	63.0333	11.7302	84.3963	111.394	9.41356	23.3532	23.5244	22.9472	4.43435	40.4804	24.1199	32.0251	20.534	1.20272	2.45651	46.5254	0.195432	0.0135001	12.2982	19.4739	45.6305	9.49566	131.178	0.0981797	15.2248	1.68282	28.5256	43.6067	12.3798	68.9186	46.2218	0.0557802	23.6959	34.5597	30.3553	39.4745	10.1442	3.04083	40.3651	29.6939	16.2355	39.3711
34.8728	47.1419	0.0959011	4.04298	25.2984	67.4279	116.46	24.7873	63.1255	9.4962	76.4325	118.629	11.9438	25.7094	21.2468	24.4943	4.11664	34.0783	26.3622	28.2764	16.6892	0.780348	1.95031	48.8621	0.137079	0.00978908	13.3804	24.2331	39.0498	8.40053	123.699	0.0769672	27.7448	1.64334	25.1501	39.4842	9.7149	66.6526	42.8422	0.0457418	22.0961	31.5664	28.2238	35.8402	8.90633	2.39806	40.2628	28.681	14.9954	36.4586
34.9727	46.5436	0.788434	3.67369	21.7147	63.4351	103.104	28.6132	64.0801	7.6788	67.1033	115.435	13.7226	22.8295	18.5415	22.562	6.67227	28.3501	24.9921	24.9493	13.8911	0.489366	1.54754	46.3512	0.0960647	2.80192	12.4863	24.9044	40.5127	12.6036	114.739	0.0603508	30.2396	1.35134	25.8116	67.3269	7.55832	58.2447	37.9288	0.0373822	19.4442	41.4506	24.676	31.0798	15.5238	11.2225	35.3916	25.4894	13.5134	40.9014
35.0726	42.9209	0.961811	3.16788	27.57	72.5252	90.4669	28.3205	65.4292	18.0766	58.1673	106.319	13.2628	18.5844	22.1097	19.2652	7.0284	39.6878	28.507	22.0086	13.8913	0.299558	1.2261	50.6029	0.0673339	3.30771	23.5658	31.1285	37.7699	20.6572	105.615	0.0473097	28.0694	1.05435	36.7406	82.2881	15.5314	48.2092	32.6114	0.0304271	16.5874	43.0451	33.3928	39.0252	15.558	12.9322	29.5568	32.711	11.9626	46.0761
35.1725	38.4036	0.911682	7.03826	27.9092	72.1163	79.2012	26.0546	62.4105	20.356	74.682	102.792	19.2845	14.4835	21.2568	20.5495	9.9576	41.8132	27.4462	19.4132	13.5539	0.180092	0.969612	48.5834	4.72681	2.9794	26.0121	32.0483	34.4698	21.0693	96.8667	0.0370659	24.088	0.807478	39.5114	89.4175	16.0353	48.5706	42.3326	2.90297	13.9003	49.0908	33.597	36.9084	13.7032	11.9826	24.1101	32.0136	10.4484	45.0927
35.2725	36.3517	0.780786	8.02708	31.7037	82.024	73.859	24.7688	64.2309	21.1676	73.3098	95.2066	20.2353	11.0185	20.4416	18.9226	10.2902	45.4798	31.3417	28.2675	11.5474	6.87737	0.765237	44.7095	5.69362	2.4237	36.8824	30.1096	30.0602	18.7782	92.4926	0.0289934	19.7424	0.614144	38.3069	95.1352	17.849	43.2854	44.0564	3.20444	21.0111	48.196	34.8754	32.4247	11.53	10.2282	19.444	28.6035	9.03164	42.2394
35.3724	32.9149	0.634652	7.68971	30.7898	81.4222	66.3332	25.0796	61.5354	19.3851	66.3584	103.93	18.7993	8.26516	18.2931	18.5118	9.45927	43.3755	30.1876	28.1549	14.8025	7.2411	0.602872	40.5056	5.19915	1.87592	37.8762	26.8146	43.8843	24.7551	86.2822	2.93611	15.7063	0.465858	35.326	101.781	16.0541	36.2302	41.6226	2.87608	22.1205	43.9588	32.0248	27.8097	9.52606	16.0421	17.4352	24.5775	7.74311	38.9626
35.4723	37.7565	0.500632	6.81704	27.8616	85.9514	58.5887	29.3748	56.5425	16.7632	79.9169	112.475	16.4135	6.14759	26.1387	16.3378	8.26065	38.4554	27.1825	39.3363	17.2798	5.74461	0.473766	63.4233	4.25574	1.41293	34.4396	23.0555	46.5029	23.9722	80.8914	7.71577	13.964	0.352986	31.7055	95.9562	17.8008	29.2244	37.2769	2.44341	20.6061	48.9207	27.8314	23.6532	7.81082	16.139	25.5651	23.7631	6.59476	39.2213
35.5722	54.5852	0.38789	5.79809	24.2801	83.1303	52.3384	29.2622	51.5534	14.0727	77.1377	110.695	13.8173	4.54898	26.3291	13.6005	7.0329	41.3258	35.0117	38.8888	15.7069	4.05573	0.371745	66.4703	3.29112	2.03091	29.4126	19.3365	43.7832	20.9304	74.8316	9.27172	11.6935	8.03565	28.0158	90.5671	16.5965	30.811	35.8871	2.04044	18.1238	49.3151	23.5152	20.0583	6.38364	14.2509	25.1336	24.4024	7.47567	37.0877
35.6722	57.0527	0.297357	4.81312	20.7022	79.806	46.1152	26.9078	45.8899	11.6222	69.3984	102.378	11.3653	23.7642	31.9332	19.7091	5.90847	58.9304	35.0654	35.5137	12.9815	2.68567	0.291686	63.0126	2.46116	1.93128	24.2026	15.9199	38.8543	17.4551	68.7955	9.18118	9.43662	8.33345	24.527	99.326	13.9939	28.026	40.9203	1.6943	24.284	50.8546	19.5656	16.9917	16.8087	11.9026	28.2963	22.2142	7.62326	34.3265
35.7721	53.8382	0.226612	3.93608	17.4193	74.3692	40.3732	23.5937	47.0456	9.50896	60.7659	92.4731	9.20508	26.8854	30.8505	20.352	4.92844	60.2727	32.114	33.2408	10.2459	1.70769	0.229098	57.7221	1.80169	1.6086	22.5802	17.7277	47.0833	14.2307	63.2563	8.32778	7.42913	10.7587	21.3523	94.503	11.2867	27.053	40.3881	1.40413	24.7001	47.605	16.1392	15.201	17.7783	9.67497	25.9233	19.2493	10.1518	38.1221
35.872	48.681	0.172245	8.12212	14.5355	68.9138	35.2402	32.8861	44.9689	7.73758	65.0292	82.7322	9.10224	24.0965	31.3153	25.7733	12.2573	55.1098	28.2528	29.8738	11.3078	1.05583	0.180183	52.2023	1.30037	1.26033	19.5608	17.3383	46.8771	12.9213	71.6668	10.2283	19.0481	10.2566	24.5389	84.938	8.90686	35.8654	42.1617	2.10705	22.6628	42.2566	27.6268	13.1177	15.925	8.14868	22.0376	25.4939	11.1399	37.1565
35.9719	43.1555	0.130916	9.14334	12.065	79.5978	45.3584	35.0492	41.2584	6.27596	74.6831	90.1205	9.6767	19.7007	28.5911	25.454	17.0295	47.8827	36.024	26.5101	10.0891	0.639531	0.141841	46.9772	0.929465	0.955819	16.2377	15.8232	42.8356	24.6208	71.5885	10.2143	22.0869	8.37761	24.4729	97.7473	19.4893	35.5366	39.8943	3.82782	26.1142	36.2976	30.4325	34.1163	13.4857	8.66825	18.1276	25.167	13.2431	47.4692
36.0718	44.0918	0.0997431	11.1674	24.7048	79.413	45.5773	33.4025	51.3621	5.08081	74.6645	91.0062	9.04416	15.3887	25.0634	22.5749	17.2704	40.5281	35.9696	24.9358	8.26785	0.38135	0.111823	42.1934	0.659829	0.711479	13.1212	13.8309	37.3828	26.6425	68.1086	20.2916	21.0353	21.1986	22.8965	102.651	20.308	31.4216	44.5821	3.74956	25.2603	30.5077	28.6069	44.2797	11.1708	7.81558	14.6794	22.5641	13.8254	48.0129
36.1718	42.2213	0.0764268	10.9756	28.2893	75.1716	42.2034	30.4663	63.3057	4.10869	68.0251	104.235	7.92271	15.3576	21.5945	19.2384	15.7556	36.8985	32.8995	30.8114	6.49664	3.64389	0.0882892	37.8681	0.466127	0.523743	26.6207	11.7383	35.5785	24.267	84.0133	23.2166	18.3034	20.3524	20.7164	96.0982	26.8826	26.1838	43.6031	3.26671	22.6386	36.029	25.1434	42.1734	9.16925	8.16205	12.0259	19.419	13.4793	45.4721
36.2717	41.9454	0.0589664	9.85412	27.5609	69.6358	37.7873	26.5759	66.1634	7.2363	65.2367	101.35	8.39046	17.1473	18.4637	16.9598	13.7104	31.9918	35.521	29.7259	4.98965	3.75626	0.0699572	46.6582	0.328115	0.382926	29.8164	16.1959	31.7587	20.6379	88.7661	22.5352	15.1294	22.9041	24.6466	101.351	25.4206	21.0627	43.9775	2.75087	19.5082	40.0441	21.3712	37.1306	7.49726	7.3099	13.7436	16.3944	12.6014	42.1105
36.3716	38.7813	0.0460309	8.44132	24.9775	64.529	36.9623	28.5735	63.9148	7.74348	58.552	93.3193	12.4933	19.267	26.8799	14.108	11.6524	37.7251	33.5216	26.9564	3.78254	2.95853	0.0558225	46.341	0.230374	5.11315	30.2189	17.3149	27.34	21.8214	86.3965	20.2258	12.1041	19.5132	28.1733	100.163	27.6122	19.4267	43.8925	2.29173	16.4442	38.8637	24.6112	31.8695	10.4411	14.7648	16.0439	19.5921	11.4527	38.6819
36.4715	42.0554	0.0361996	10.0967	21.7828	59.2292	33.8644	27.3506	59.0231	9.601	58.5843	99.5268	13.201	17.2288	27.1915	11.3037	9.78111	36.413	29.9083	23.9897	4.8082	2.08115	0.0440503	43.3397	0.161469	7.3125	27.3057	16.5929	28.7747	29.6525	96.1855	22.7434	9.47039	17.9378	33.2377	110.184	24.6371	17.7706	45.7931	1.90289	20.5377	39.7272	26.6702	29.3616	10.032	15.5801	14.8631	18.7786	10.2011	35.4253
36.5715	40.2433	0.0282625	9.84859	28.8968	84.7159	40.282	24.5795	52.9823	9.37552	80.8062	94.6406	12.3039	14.0708	24.796	8.82229	8.1552	32.4614	32.6827	21.2214	4.48451	1.37511	0.0333229	39.5044	0.113074	6.9452	27.2306	30.3698	29.6452	28.9485	95.4786	21.9131	7.293	14.499	33.4972	105.744	24.784	17.1681	47.1202	1.57866	20.42	37.022	24.9142	25.5828	8.71211	14.0067	22.7305	16.6367	8.95116	39.8862
36.6714	36.615	0.0211662	8.80985	30.7364	89.801	39.5487	21.2355	62.8132	9.41195	80.71	94.3766	10.762	20.0573	22.9647	7.653	6.77439	27.8475	30.9829	18.7359	14.9489	0.873091	0.0231036	41.0391	0.079127	8.79548	36.8134	35.3129	33.9556	25.3596	103.307	19.5888	5.55087	11.245	31.5025	95.4036	21.5258	27.7232	44.2595	1.30965	18.5415	49.0705	21.8329	33.7445	7.76657	11.7962	22.5543	16.5049	7.76457	39.0287
36.7713	32.5555	0.0143398	14.2263	32.9367	86.9854	36.2874	17.8617	64.5506	12.1322	73.5088	107.684	9.06968	20.614	20.2494	6.30256	5.61582	23.4095	27.7006	28.6661	18.2147	0.53925	0.013867	38.796	2.56357	8.08999	37.2501	41.7661	33.0651	23.746	101.47	16.7705	4.1879	8.59258	28.5841	90.3407	17.6022	29.0347	45.7786	1.08677	17.8793	51.1292	28.8421	33.5601	15.6165	12.3877	19.7868	14.827	6.67476	36.5571
36.8712	35.9089	0.716027	15.1956	31.2129	81.3616	32.3598	19.8803	61.789	11.9938	64.6825	104.585	7.46524	17.8523	17.4914	5.01525	4.65004	19.4593	32.2948	28.7944	16.7785	6.16702	0.365461	44.1652	4.12425	6.64269	33.6335	41.9952	29.874	32.8298	95.8443	13.9699	3.13842	13.045	25.4197	101.605	15.8779	27.2173	43.1134	0.902153	22.8641	48.1135	28.8156	29.9319	15.9915	14.2706	19.3182	12.772	5.69672	33.7205
36.9711	38.2958	0.900358	14.1712	27.8884	74.9824	28.4889	19.3507	56.7406	10.7495	66.2396	96.2569	6.04858	14.3595	19.5943	3.89476	3.84786	16.0733	31.3305	26.4124	13.9496	6.38702	0.465004	46.056	4.0733	5.16643	28.61	41.8956	25.9008	32.1943	96.3321	11.425	16.9507	11.7711	22.3404	100.569	23.3011	25.4061	38.5396	0.749254	30.0777	47.7	26.0367	30.3023	14.1815	17.6793	16.8447	13.4199	4.83374	30.9299
37.0711	45.327	0.861159	12.391	24.1265	68.6555	24.932	17.5617	50.7474	9.19557	66.4906	104.558	13.2493	11.1186	18.4888	6.64893	3.18292	31.2096	28.3029	23.5901	11.0884	7.34	0.453447	43.5921	3.45434	3.90196	34.8731	38.6695	24.6888	28.2546	91.8877	10.1226	22.2927	9.46193	19.4948	91.9403	35.1037	21.805	33.3471	0.622576	30.4176	46.9295	23.239	27.1645	11.9631	20.2836	17.5862	13.5417	4.08212	28.3111
37.171	44.7163	0.74031	10.4562	20.4792	62.8079	28.904	15.2705	53.4042	14.4153	60.6634	100.015	15.2913	8.42713	30.9163	11.8302	2.63242	36.4483	24.7356	23.4685	11.3552	5.98726	0.400235	48.3282	7.06475	2.89739	34.0534	34.8639	23.1786	30.2351	85.6805	8.61892	22.2284	7.32412	19.2221	97.6603	34.2339	18.5505	43.7034	0.517553	27.836	42.8531	22.7014	23.4575	9.89354	18.7676	15.7139	18.8724	3.43411	25.8936
37.2709	50.0952	0.60286	8.63851	32.8702	69.1207	28.149	25.4427	60.3084	22.7909	56.6926	100.035	14.8059	11.7221	32.1827	12.9004	2.17688	35.0627	28.3703	24.9087	9.86039	4.2852	0.336684	46.6144	7.8531	2.12967	30.2127	30.2233	25.7509	31.7033	90.9747	7.15378	19.8005	5.59254	17.8798	94.8192	29.3868	31.0511	45.6445	0.430374	24.2569	37.4726	20.3096	19.9994	8.11493	16.0101	13.2176	22.7341	5.67064	26.6393
37.3708	52.0212	0.475876	14.8754	35.6753	81.5545	34.3928	28.6396	60.5948	29.9812	93.7816	93.0603	13.2194	11.1627	29.644	11.998	1.80004	35.136	27.3686	23.1872	16.2965	2.86076	0.27587	42.9686	7.05791	4.31303	28.6902	27.6318	24.7573	28.5514	101.502	12.4402	16.599	4.24862	27.4903	101.761	27.5719	32.8035	48.0378	0.357936	20.5787	35.3799	28.3975	33.1576	6.63296	13.1523	10.8187	21.8428	7.6357	25.3681
37.4708	48.9665	0.368506	16.1342	33.9957	81.9212	40.1239	28.0241	71.5761	29.8227	97.2709	84.2508	11.2801	11.7489	26.081	10.3012	1.4884	31.8481	24.6624	20.8039	16.2023	1.82884	0.22275	38.9529	5.73292	7.69559	25.788	24.1787	26.2661	26.0749	100.833	16.0313	14.9095	3.22144	30.2285	97.2527	31.153	40.9884	45.6428	0.297553	17.1883	36.6336	28.8359	36.5463	5.41327	13.1968	14.7516	19.3701	8.41596	23.537
37.5707	44.2265	0.281928	15.1446	30.4634	77.7541	39.1542	25.5106	73.436	26.8014	94.8198	91.0895	10.2012	20.0656	22.507	8.42785	5.53263	27.552	21.5277	26.4898	13.9087	1.13506	0.179186	47.2073	4.41424	7.66324	23.437	20.5344	30.4589	22.2017	95.7055	16.2964	12.5603	12.5224	29.5989	87.5811	28.1546	39.8237	42.1887	0.246893	23.8566	39.3906	37.9903	33.5197	4.41465	11.641	24.3425	16.5863	8.457	21.6327
37.6706	41.5842	0.214131	13.2871	31.4604	72.11	35.8372	31.5478	70.2399	22.9585	85.614	87.0013	8.77072	20.0166	19.2577	6.67587	6.5649	34.2293	28.0681	26.4605	11.1899	0.689482	0.144369	46.6833	3.29231	6.50318	20.0101	17.0656	29.8092	18.2903	89.0373	14.9811	11.4503	12.4013	27.4352	108.659	25.1047	34.8791	37.2868	1.06142	24.5243	40.8568	37.9249	29.1633	3.59906	9.71821	24.5325	13.9685	8.0591	21.0234
37.7705	37.9662	0.16199	11.2344	29.3242	66.2102	31.9236	32.1541	64.4747	19.175	75.0732	85.3666	7.44685	17.135	16.4142	5.16693	8.74889	33.617	31.5684	24.2341	14.1353	0.412037	0.11663	43.4101	2.40614	5.1431	16.4623	15.2035	27.0023	21.3937	82.0725	13.0422	9.72791	15.7299	28.5694	107.731	20.7712	28.9073	32.0232	1.11738	22.6085	38.3572	39.5647	24.929	2.93378	7.89762	28.6895	11.6676	7.42162	21.0324
37.8704	52.335	0.122484	11.1202	29.1005	70.5084	28.0913	29.9397	63.923	22.7661	69.5054	92.0828	6.43958	13.7043	13.9663	3.92986	8.77025	31.8015	34.4353	21.6341	25.4841	0.243102	0.0947555	39.4829	5.89655	3.92067	13.2244	13.0773	23.4466	20.0003	75.3242	10.9826	7.92219	13.7467	27.2927	98.5545	16.601	26.8254	38.9227	0.991877	19.7776	45.9518	36.4054	21.178	2.39147	6.32904	26.5923	14.4314	6.67432	19.8432
37.9704	54.0246	0.0928704	10.0182	26.6158	68.4126	25.5274	26.4588	69.9268	30.2256	75.6169	89.7862	9.22525	10.5785	11.8739	2.94856	7.96237	28.0871	34.3848	22.8239	25.7718	2.05098	0.0770097	35.6099	6.27331	2.92724	10.4538	10.974	19.8481	23.9692	70.375	39.9214	6.27402	13.9241	24.9742	89.3702	13.0397	22.9522	39.4808	0.840018	22.5379	46.0635	31.6701	17.9518	1.94928	10.5522	29.6125	18.1873	5.89935	25.0298
38.0703	51.1056	0.070769	9.88008	23.3314	78.6229	27.7188	31.0793	69.1748	30.1485	70.846	82.757	9.63698	12.4124	14.4506	5.74958	6.91263	34.2547	31.4513	21.2135	31.4696	2.10623	0.0625013	33.7976	5.48264	2.15875	8.17158	9.04105	16.5331	23.5855	85.8475	49.9417	4.8719	11.5617	22.3172	84.6105	10.1501	26.3059	36.8026	0.700896	21.6802	44.5242	26.7729	15.2052	1.58882	10.7537	27.0351	17.7085	5.14668	25.2342
38.1702	46.261	0.0541702	8.88529	27.3791	78.3123	29.5896	31.3127	64.8015	27.1267	63.0302	76.7351	8.9342	16.4272	15.8292	11.4539	5.86804	38.6622	27.6539	23.1848	29.007	1.65674	0.0503518	36.8999	5.79454	4.10851	16.0962	9.82052	13.6268	24.109	102.028	50.221	8.06268	9.0501	22.7754	89.3146	7.86292	40.793	32.6948	0.581933	24.1228	40.2574	22.2828	12.8752	1.29489	9.54305	22.9494	15.7895	4.44471	25.401
38.2701	41.0319	0.0414937	7.61834	31.2612	74.0818	28.0242	28.9739	58.7117	23.2513	84.7211	81.7446	7.79105	15.439	14.8303	12.8007	6.60931	42.8835	23.8451	31.6779	31.5735	1.16464	0.0399313	43.4238	8.53448	4.13897	27.3372	13.2904	11.1691	25.6984	103.603	45.9157	8.58841	6.93888	21.5503	85.3445	6.07548	42.3166	38.306	0.482307	22.9897	50.9148	21.7337	27.2903	1.05542	7.98917	27.7113	14.0099	3.80769	24.0142
38.37	37.9851	0.0316389	6.35501	30.4191	76.4073	33.9948	31.9328	63.7522	19.4261	88.2305	80.9784	14.9365	12.8939	23.3213	12.0337	6.27808	40.4907	20.7462	31.1873	28.0356	1.15018	0.0305552	51.9927	8.25409	3.52833	29.4688	14.1067	31.9305	23.2815	99.2427	39.8445	7.88927	15.7592	19.6182	77.5502	18.712	38.2176	38.2609	0.399535	20.4541	52.1431	34.543	28.0925	5.96215	6.50178	25.928	14.7443	3.24082	23.2649
38.47	35.0678	0.0238361	12.5354	30.2376	73.2629	33.5761	30.9368	62.8344	20.3665	81.5104	90.6807	16.7978	21.4558	23.9845	10.3939	5.56739	40.1891	17.7922	28.4469	22.9231	4.61291	0.0212687	51.2496	6.93652	2.79664	27.3901	13.4636	39.6687	24.7983	92.7114	33.4828	6.72839	14.9744	17.4789	77.9998	20.298	35.1032	43.1978	0.330913	17.7099	48.6389	36.2397	34.6748	10.1861	17.6565	22.2332	19.4198	2.74365	22.5101
38.5699	40.6196	0.0175266	13.9915	33.2525	68.2368	30.8807	28	58.7326	27.4856	72.1269	87.5713	16.0915	21.2916	21.9997	14.6641	4.77764	36.2771	15.1443	25.3626	17.9909	4.56759	0.01138	47.6028	5.44284	2.13456	23.6789	12.1018	39.8627	22.4601	85.6242	27.5472	7.28109	12.22	15.3782	79.5459	18.1029	29.8718	43.9686	0.273964	14.9697	43.0842	33.4219	32.671	16.3879	19.4047	24.8366	19.1422	2.31249	21.0002
38.6698	39.785	0.0124634	13.2892	31.8642	73.2101	27.5669	24.3028	67.8472	29.6944	62.7281	94.4081	14.2862	22.4385	19.3222	15.0177	8.84207	31.3182	12.8389	28.2737	13.8083	3.5464	0.435996	43.278	4.10658	1.59486	32.4134	10.4671	36.5946	19.0526	78.6557	22.3352	6.73548	9.50894	13.4286	80.5582	14.9794	24.4062	43.7035	1.61666	12.4766	47.6718	31.7897	28.6687	18.9953	17.6979	22.6977	17.1521	1.94183	19.341
38.7697	36.5641	0.00851364	13.5227	28.6356	79.3003	26.8674	28.9711	68.9038	27.6132	72.768	90.0887	12.1492	19.6163	21.8504	13.5635	9.57403	26.417	10.8901	26.645	10.4635	2.47643	0.556817	39.026	3.02359	6.65432	32.9286	10.8931	41.2674	15.6671	72.0712	17.9222	5.76827	7.27493	11.6728	74.341	11.9724	36.3731	40.2939	1.7255	16.4064	46.1729	28.0957	24.5786	17.464	15.0019	22.4266	17.838	1.62546	17.7295
38.8697	36.0205	0.0055469	12.3419	25.7592	77.4131	33.4241	29.0806	65.5295	24.0579	81.8356	82.3687	10.0593	15.8506	20.6782	12.8879	14.9864	35.2031	17.5571	23.9953	30.9106	1.62898	0.545465	46.2792	2.19076	7.33431	29.7882	16.2963	39.9266	12.6804	76.0651	14.2732	4.72147	8.7489	21.8417	65.8984	9.40432	37.3069	35.5569	1.53667	16.5901	44.7058	24.7042	28.3007	20.3397	12.2854	28.9271	16.3154	1.35699	16.8953
38.9696	41.9318	0.00347783	10.668	37.2413	72.6397	33.2604	26.8539	73.3166	20.278	77.4548	87.8339	15.9877	12.788	18.3906	11.1977	16.0266	38.0269	18.6422	21.3075	33.5236	1.03118	0.483025	46.3051	1.57012	6.45987	29.5781	17.9071	35.9522	10.1774	74.0032	11.304	3.75319	10.3897	25.1988	57.3057	7.32043	33.5218	42.5279	1.30271	15.1815	40.4628	21.0022	29.2285	24.0945	9.88522	27.5625	14.1675	1.13029	18.376
39.0695	41.1396	1.73404	8.94186	39.2844	74.937	30.6815	23.6091	73.3424	18.8907	69.1772	83.5184	17.2003	20.2826	15.9446	9.23076	14.9335	35.545	17.4811	18.8353	29.7292	16.4778	0.406992	43.2315	1.11682	8.83919	26.4621	17.4017	31.1095	33.9917	79.5834	8.9153	2.92381	8.95758	25.1715	49.3606	5.6709	28.1868	42.852	1.08743	17.5476	35.1888	17.5345	26.3488	22.281	11.6044	33.9631	12.0123	0.939666	21.5688
39.1694	37.8366	2.19657	7.3568	36.9709	71.8592	31.7155	30.0314	69.1471	16.4729	82.1171	99.685	16.1629	25.2877	14.3625	7.3499	13.1262	31.4604	15.5511	16.6256	28.2024	17.1807	0.333682	47.0093	0.790179	8.30263	34.2351	23.7627	26.2783	45.9067	103.33	7.00953	9.36793	7.09897	25.4783	42.3122	17.2753	22.8007	39.8038	0.90326	20.1422	40.5964	25.9369	22.7955	19.0908	18.1155	32.4802	20.1996	0.779873	23.9835
39.2693	43.2571	2.10824	5.98222	32.9135	66.9321	29.686	30.9528	72.0176	13.8913	79.7738	98.0939	14.2011	23.3671	12.5199	5.70965	11.214	29.3815	19.0331	17.5922	33.1215	13.585	0.269572	45.0786	0.556945	10.0782	34.1426	25.3098	28.9758	44.7437	107.878	5.49816	11.1825	5.46744	24.0124	36.1808	27.1819	33.5506	45.0693	0.749276	19.4294	40.0571	34.5275	33.9392	15.8891	18.2062	31.0561	24.1778	0.646192	33.7166
39.3693	42.1795	1.81612	4.82781	28.4144	61.5721	26.7039	28.9935	69.4498	18.2721	81.3444	90.7212	18.8088	19.3704	17.0252	8.10121	9.4397	37.0247	18.7636	16.3636	30.1646	14.3101	0.216061	44.7736	0.391461	9.15556	30.6125	24.2086	27.7683	45.7262	104.505	4.30483	10.7716	8.44605	21.8131	30.8984	26.7563	34.2912	44.3435	0.621545	17.3894	46.0072	34.5739	33.1888	14.7125	16.0701	26.8619	23.1846	0.903024	34.8558
39.4692	38.6908	1.48043	3.87693	24.088	61.2169	23.6036	25.717	64.0763	20.9379	75.9479	92.2667	19.1624	15.2411	21.8177	8.67469	7.88311	36.5277	17.0692	14.6782	24.9518	11.3544	0.172526	41.6966	0.27456	7.47646	25.9377	21.7979	24.8787	40.7845	110.608	3.36576	9.42911	11.9986	19.4102	26.3695	23.05	32.7762	58.5345	0.515827	26.7463	47.6532	31.2703	29.4539	12.6912	16.6103	22.2719	27.4388	1.00948	33.2435
39.5691	34.532	1.16892	12.2605	20.1932	65.1332	32.3057	27.0999	57.4824	19.9046	67.4805	86.3411	17.5542	11.6578	21.3968	8.00017	11.3638	32.8845	14.9686	13.0176	19.7024	8.24589	0.137466	37.9454	0.192235	5.79831	27.2063	18.881	45.1758	34.3551	117.951	2.62867	7.823	10.708	17.0629	22.4964	18.7784	28.474	61.2951	4.28287	28.2863	45.6489	26.9723	25.3488	24.7834	26.6361	18.1048	26.2205	1.02177	30.8621
39.669	30.4189	0.905068	14.685	23.1965	72.3063	33.0026	25.6785	52.4961	17.5248	58.7864	92.2756	15.2047	10.0998	19.2916	14.1182	23.0493	28.3508	12.8893	13.9734	38.2197	5.55174	0.109118	34.2302	0.134392	4.37215	24.9844	22.052	50.6421	28.1514	116.248	2.05122	9.96051	8.57853	19.053	19.661	14.894	23.4877	58.0911	7.79751	28.4039	41.067	45.1686	47.6397	29.5093	33.1038	14.5758	23.2003	1.28891	28.3752
39.769	53.6963	0.692051	14.3311	22.6282	71.191	39.3599	22.9374	46.7781	14.8537	51.3376	87.8054	12.7362	8.12517	16.8232	17.1207	25.3739	23.8959	10.9943	13.0453	76.2973	3.56887	0.0866037	30.7738	0.0938336	5.50348	21.4597	29.68	65.3101	22.7428	109.964	1.59955	9.82272	13.3443	26.5302	16.977	18.4354	39.7459	59.5726	7.6406	25.9091	43.4921	47.9545	48.2994	30.9547	31.3951	14.5756	19.8456	1.3824	25.9959
39.8689	72.7651	0.524814	12.8225	20.5214	67.1864	38.675	19.7375	48.4645	18.8384	44.9051	80.1943	11.794	6.29168	14.4616	16.6373	23.9013	19.8924	16.9064	23.5908	147.202	2.22367	0.0682961	27.6298	0.0654368	5.05333	25.4081	31.4485	66.5101	18.2352	102.146	1.24666	17.6793	12.0875	28.3316	14.5697	17.1205	44.9364	67.9917	9.65881	22.539	41.2583	45.3451	43.3156	27.657	27.8133	13.8212	20.2684	5.39015	37.2246
39.9688	74.7672	0.395738	10.9628	21.8902	62.1585	35.4978	16.5548	46.5971	29.9803	50.8923	72.0719	10.2783	4.76849	12.3523	14.631	21.1136	16.4439	20.3829	24.3016	150.678	1.35467	0.0530103	24.7941	0.0455705	4.14619	24.5434	30.0021	61.4577	20.9709	94.088	0.971157	19.2159	10.5562	35.4869	12.4632	17.5838	55.056	67.1363	9.96631	19.1027	38.4716	39.9668	61.6386	28.5308	23.2659	20.6272	18.4131	8.20219	46.9302
40.0687	70.0841	0.297232	9.12917	21.0182	62.5701	43.9943	13.6305	42.9132	31.37	51.3392	64.4553	8.64239	12.0866	10.5202	12.1524	18.0828	13.5387	19.9965	22.4449	130.821	0.811355	0.0401203	27.6534	0.0316775	3.22353	21.6559	26.9741	63.0009	19.4977	86.8023	0.756154	17.8153	8.40013	36.5726	10.6412	15.3882	53.1259	61.6733	8.80097	15.9462	34.0705	34.1875	59.7821	35.7961	29.1021	20.3587	15.941	9.45533	47.3145
40.1686	63.1809	0.222554	7.48029	23.6932	77.149	43.7308	11.0675	39.6213	28.8016	52.1972	58.447	7.10281	19.266	8.94803	17.5791	26.469	16.9847	18.1519	20.0894	105.831	0.479523	0.028547	46.5605	0.0219539	3.51018	18.1761	23.3431	58.4004	25.1384	79.6973	0.588417	15.2781	17.7157	35.8698	9.0744	12.6265	46.3725	54.299	7.4406	13.19	29.2222	30.7231	52.9246	33.583	27.6519	17.8248	17.5541	9.72422	44.7622
40.2686	55.9299	0.166171	6.06666	22.9381	78.5501	40.3222	8.8901	35.5647	24.9377	47.8332	52.3741	5.74913	18.9454	7.60622	18.1426	27.2149	16.733	16.8185	25.325	82.5895	0.28039	0.0186861	49.4572	0.0151474	19.4938	16.4459	19.6697	55.7068	25.66	78.9144	0.457612	12.5161	25.2416	34.5079	7.73146	10.0503	49.3506	56.3016	6.20381	15.3715	29.0487	27.1686	45.5104	35.8747	23.8594	15.7886	20.4033	9.39773	41.4362
40.3685	49.074	0.123803	12.4865	20.7223	74.9474	36.036	7.08038	41.0938	20.9496	54.6936	46.7037	11.4675	16.1249	26.4364	16.4478	26.4036	15.0546	24.14	24.5364	63.1856	0.162512	0.011037	47.0836	0.0103725	21.8711	17.6736	26.6275	64.2314	22.8757	74.7977	0.355691	9.95347	23.0901	31.6915	6.58336	7.87758	45.0724	54.0915	5.14874	14.9121	28.93	23.1667	38.7442	42.4122	20.0382	13.23	19.3869	8.7355	38.0569
40.4684	47.2504	0.0921107	14.0497	18.0398	69.6616	43.178	5.60049	43.7429	17.3087	52.0209	41.5625	13.002	12.8595	30.2305	13.9147	23.637	12.9751	24.9194	23.5897	53.4287	0.0934932	0.00584877	43.1968	0.00702042	19.3793	21.4614	28.2731	62.7156	19.2643	69.5419	0.276315	7.75524	18.6365	28.3768	5.60442	8.19951	39.8494	59.4977	11.3971	13.383	40.4446	20.6924	46.7642	39.1974	19.767	10.8093	17.1132	7.90771	34.8516
40.5683	51.5331	1.80492	13.7393	15.3703	64.0239	54.8192	8.66544	42.6704	14.1652	68.0188	46.3282	12.4978	9.91051	28.7065	11.275	23.49	10.9342	27.0514	34.0894	46.8297	0.0534415	0.00272973	39.0889	0.00466511	15.6465	23.6367	27.0012	59.0211	19.86	64.0827	0.214501	8.23869	14.4465	25.0402	4.77201	8.6935	33.2049	57.7615	11.4224	13.1644	42.9203	17.7352	43.8415	46.7385	19.003	8.72409	22.9301	7.02319	31.8813
40.6683	49.416	2.25177	13.5853	23.3957	69.6261	62.2662	9.54972	39.6368	11.5284	67.0748	58.0053	12.0483	7.49091	25.5649	8.87037	21.248	9.10085	25.5819	35.3213	38.0565	0.0303729	0.000903859	35.1847	0.00300842	12.0619	22.1725	27.2377	54.2228	19.7844	61.3777	0.166404	7.56198	20.8277	21.9047	4.72271	7.69342	26.7095	54.8744	14.39	13.6861	40.7562	14.8725	41.604	43.2932	16.477	7.45125	22.7064	6.14927	29.1525
40.7682	48.5142	2.86307	14.0699	25.0398	68.0641	60.239	14.3556	35.7167	9.35172	60.8148	57.8315	10.7328	5.59739	22.1774	7.59845	18.4131	7.52163	27.9	32.6736	36.1844	0.0171711	-0.000372044	48.4972	0.00186433	9.06406	27.9405	25.3034	59.5483	17.4718	57.3351	0.12911	7.8592	18.6342	19.0606	4.31876	21.6102	21.0036	70.3265	13.2881	25.4598	37.3939	18.026	61.464	37.1162	13.6435	6.14245	20.3829	5.49084	26.6535
40.8681	44.6312	2.75068	12.9448	23.7173	63.9038	54.9426	15.6822	31.5378	7.57134	69.0529	53.737	9.14603	4.15355	35.2114	6.41804	15.6154	6.19123	26.4309	29.2585	30.4988	0.00966017	-0.0010809	49.4916	0.00108774	9.64381	27.6119	22.3741	56.9661	14.6493	52.9509	0.100336	7.141	19.4667	17.9157	3.81536	39.6054	16.2666	72.8392	11.3851	29.0027	37.8689	19.7171	60.0238	30.8977	18.2999	4.97943	26.0345	4.82729	24.3679
40.968	39.8889	2.3698	11.2378	24.2132	64.8445	48.8666	15.1285	41.1882	6.12283	65.5441	53.8224	7.58282	3.06901	36.2835	9.6146	17.4704	7.47379	27.3093	34.7332	24.3148	0.00540758	-0.00112117	46.513	0.00057244	8.38974	24.645	19.1435	50.9898	11.9757	48.6408	0.0781798	6.05401	21.8151	24.6275	5.24169	40.1356	12.4648	68.646	9.53376	27.8953	53.1971	18.4835	55.937	29.3616	20.9086	4.00338	25.4457	4.19404	24.652
41.0679	43.1154	1.93086	12.5995	24.9498	69.8443	42.9694	13.6584	44.7763	4.94799	58.6033	58.322	6.17449	7.17843	33.5333	10.0258	16.5551	18.7049	25.3346	33.2165	32.1434	0.00301134	-0.000833741	42.4727	0.000240437	6.71558	20.8252	15.9991	49.4971	14.812	44.8156	0.0612314	4.92212	24.9916	27.1626	5.35523	34.9538	9.47966	73.7391	7.92401	24.9312	56.5432	24.3641	48.9171	25.4015	19.3198	8.25343	22.7231	3.61066	23.3495
41.1679	42.7427	1.52303	12.4987	23.2307	68.0456	46.3337	11.836	44.154	3.99687	59.5178	55.744	6.01969	7.54629	29.5429	9.13443	14.6656	21.3455	29.2991	42.2988	32.6201	0.00166691	-0.000662121	38.4428	4.31e-05	5.15318	17.022	13.138	44.6473	14.0863	41.1205	0.0483757	3.8924	28.4133	26.6272	4.96222	30.6727	8.15981	70.7781	6.56965	35.5469	56.0969	28.0201	53.4377	21.2225	16.4714	8.64197	19.5201	3.08618	21.6242
41.2678	43.9994	1.17709	11.2719	20.5631	74.5855	44.0393	24.0163	44.101	3.22767	54.5226	54.2928	14.7496	6.59142	42.1403	7.7505	13.1728	20.3671	28.3465	42.014	28.228	0.000913367	-0.000501698	40.1065	-7.09e-05	3.86216	13.6149	10.6421	38.6726	12.2065	37.6538	0.0386608	3.01852	25.0771	24.696	5.17906	25.199	6.69448	63.982	5.44209	36.8285	54.9169	26.7589	52.5668	17.4823	13.5274	7.72985	17.2999	2.62293	19.8644
41.3677	127.896	4.78837	9.67956	17.693	73.1136	42.2067	30.6114	41.5371	2.60603	63.6207	50.0213	17.3467	10.1631	42.4313	6.29277	11.3776	18.0612	25.5766	38.4181	22.7993	0.00049206	3.33952	46.8655	1.78914	9.57888	10.7297	8.52649	37.311	26.2055	45.4462	0.0313262	2.30737	20.0213	22.2367	6.20038	20.0702	7.1636	74.1611	4.50652	34.0694	50.0101	23.6937	46.7353	14.3159	21.5983	6.50491	15.78	2.21922	22.8691
41.4676	215.377	5.60964	8.08177	14.9691	68.7215	38.3472	39.0022	44.1384	2.10391	60.8693	49.8545	16.9235	23.0114	38.6284	4.9583	9.634	29.2084	22.3399	38.1761	17.7772	0.000257156	4.33188	45.8898	4.32916	12.8272	26.0641	6.77016	33.547	36.0626	47.2372	0.0257713	1.74462	15.4605	24.8786	6.07862	21.2528	9.14192	73.73	9.96992	29.8579	43.6573	30.8238	47.7841	11.6937	21.8127	19.4886	13.6861	1.87109	22.5178
41.5676	233.188	5.24212	6.63304	25.6295	63.4678	34.0476	40.2248	43.0149	1.69846	54.5853	58.0937	15.17	24.0794	33.822	3.82297	18.8615	30.8234	19.1975	34.913	13.5939	0.000129397	4.28505	42.5261	4.59775	11.9807	30.7449	5.33485	35.1179	35.3218	57.4364	0.0215269	1.30813	11.7948	24.5373	5.5351	18.8003	19.7333	68.944	9.99146	32.4522	59.6233	36.0379	49.0551	9.54158	28.2094	30.1294	11.5977	1.57342	21.1365
41.6675	223.009	6.63452	5.38528	28.2598	73.3827	29.9147	37.6918	39.9395	6.67466	67.4596	56.7729	12.9754	24.8046	29.1257	2.89962	20.638	29.5465	22.3722	31.1533	11.5116	6.48e-05	4.74569	38.629	4.0156	9.90314	36.7394	4.1764	32.8778	30.9833	58.7571	0.0182696	0.974562	8.95744	30.1647	4.87676	15.5007	21.9541	61.366	8.75635	30.637	62.7768	34.6172	44.1489	7.7817	27.059	29.9649	13.9986	1.32062	19.5111
41.7674	202.849	6.3646	9.2011	27.1105	73.2372	26.155	33.44	35.9829	7.96159	65.5703	52.372	10.7831	27.8847	24.8973	2.17134	19.3984	26.2567	21.7014	35.2504	9.19895	2.56895	4.44545	35.1472	3.21551	7.72886	35.6115	9.53499	72.1692	25.8956	85.7544	0.0157321	0.722515	6.79092	30.8801	4.22834	12.3672	20.4257	65.2276	7.38507	27.1295	69.1036	30.7347	38.1743	13.2594	23.4405	78.9132	13.4581	1.1071	18.3448
41.8673	180.334	5.47997	9.96175	24.3778	69.3356	22.8148	28.6445	36.4628	7.67568	69.2614	51.5024	8.79408	24.9386	34.962	1.60952	22.0045	22.4875	21.8523	33.3392	17.2446	2.7237	3.87088	51.329	2.4556	5.84861	36.4968	17.4947	84.0375	21.1356	93.777	0.0136814	30.3371	5.14505	29.2628	3.63555	9.70542	17.5003	62.284	6.15264	28.3306	66.7702	26.2617	32.5618	13.2385	19.401	189.97	12.0917	0.927547	18.9149
41.9672	158.559	4.4643	9.34372	21.1667	72.5172	19.8794	23.9477	40.7718	17.3485	64.2845	48.4701	7.08065	20.3682	39.2786	1.18324	20.9544	18.8856	26.0409	30.6646	17.5632	2.16584	3.2458	53.334	4.91284	4.34786	33.1541	20.3575	82.3813	24.1493	92.4772	0.0118948	47.9954	3.89713	26.6613	6.02546	7.55117	25.2251	56.1325	5.10521	26.2982	60.3623	32.9821	27.6414	11.6458	16.1802	232.327	30.2028	0.777088	28.624
42.0672	138.655	3.5221	8.19443	19.3147	69.8983	17.3128	19.6701	40.7717	19.4162	56.9866	52.4894	8.79246	40.0727	45.3986	0.863891	18.6027	21.3072	25.4505	27.4111	17.5158	2.66215	2.68761	54.4527	5.06577	3.19806	28.3	20.3245	74.6877	33.5741	87.5002	0.0102717	50.5577	2.95161	24.825	6.43344	11.8937	44.2078	48.8262	4.23043	23.0878	52.4558	32.4451	52.9127	9.79391	18.9338	285.716	33.5787	0.651345	30.0433
42.1671	120.92	2.72408	6.92662	27.1131	65.2467	26.5937	24.0015	42.8934	18.2996	52.8281	50.16	8.7571	41.0245	43.543	0.627099	15.9717	20.2447	23.0658	24.2829	15.0544	2.21387	4.68255	51.1834	4.37324	4.95866	23.2802	18.7712	64.8844	40.5049	81.2886	0.00874662	46.2244	2.23544	39.8367	6.05799	11.71	58.9679	41.4865	3.50406	26.002	44.4352	29.1176	53.778	8.08961	17.6302	268.723	31.4448	0.546393	28.7908
42.267	105.309	2.07999	5.72807	28.3516	81.2156	27.932	32.7344	41.5879	16.0465	72.975	46.9942	7.93282	35.4745	38.9286	0.452973	13.4785	17.9158	26.9615	21.4489	12.1189	1.5991	5.00017	46.7399	3.48093	4.79888	18.7012	16.5359	56.5731	45.7596	85.5153	0.00738854	39.3355	1.69304	45.0214	9.20811	10.0887	67.575	38.9699	2.90204	27.5769	36.9905	25.0169	48.2628	6.63187	15.5413	230.913	36.1089	0.458737	35.5483
42.3669	91.6506	1.57475	5.30423	26.5769	82.9236	100.156	34.623	38.493	13.5718	72.9129	42.6639	6.82693	45.4779	36.7792	0.32576	11.2701	30.0938	32.689	18.9277	27.9956	1.07327	6.87628	42.2198	2.64888	4.02616	14.783	14.1111	48.0128	42.299	83.0917	0.00627437	32.0695	1.28225	44.5923	9.64266	8.21945	63.6113	40.3678	2.40338	25.7692	45.2223	21.0075	41.6922	20.8065	12.9701	190.886	48.783	0.385299	35.6546
42.4669	79.7365	1.18542	16.289	23.6105	79.2057	129.809	32.8695	34.6044	11.256	66.4156	38.2491	5.69544	42.3635	32.6892	0.233291	9.37635	32.0288	35.1749	22.2857	33.388	0.688534	6.9221	37.9761	1.96105	3.16606	16.8559	21.3126	40.0597	36.2092	78.197	0.0053538	25.4226	0.971135	41.5761	9.0155	6.58472	54.8338	38.0454	1.99041	22.7008	45.707	33.6058	39.379	22.3697	32.3598	154.948	48.4121	0.323419	47.2672
42.5668	69.3596	0.888835	19.4449	20.3584	73.6531	154.877	29.3941	32.6334	9.23218	58.4447	34.1142	4.65686	35.2426	68.1938	10.5697	7.77935	29.7637	33.1531	21.2733	46.0735	0.428387	6.23195	45.2961	1.42618	2.40597	16.0416	23.488	50.422	29.9092	96.888	0.00441581	19.7647	0.735487	37.5455	8.03837	5.17841	45.0256	34.023	1.6484	19.3771	50.6022	35.31	70.4372	20.135	35.1998	124.657	43.4956	0.270875	53.6428
42.6667	60.3273	0.664572	18.9534	17.2464	67.7055	177.081	25.3123	36.8128	7.52366	50.7124	30.3605	3.75635	27.7812	73.6616	14.1047	6.44444	26.065	29.5629	25.3869	43.94	0.260692	5.31846	44.6024	1.02489	1.79306	14.0441	22.8564	50.9085	24.2642	99.7186	0.00330087	15.1515	0.556991	33.2971	7.00885	9.26554	35.8841	34.0857	1.36513	16.2435	49.6115	35.7353	70.9233	17.0809	31.9896	99.8397	37.4683	0.225954	52.6075
42.7666	52.4682	0.496025	16.9484	14.4517	61.923	177.122	29.4743	36.9721	6.10816	43.743	26.9953	3.00143	21.2722	68.6999	14.1867	8.67718	22.1529	25.6716	24.3072	37.0831	0.156009	4.40958	42.331	0.730578	1.94906	11.7322	20.7966	46.8437	19.499	96.0498	0.110274	11.4945	4.10405	29.2153	6.04402	14.8601	45.3025	31.5606	1.13052	13.4703	46.7699	32.4682	63.4808	15.0131	27.0732	79.7822	31.6467	3.34849	49.3134
42.8665	47.4062	0.369622	14.4858	25.4045	59.9594	178.603	29.2851	35.7441	4.94794	41.1438	23.9938	11.3559	16.0181	60.7471	13.48	8.72345	18.5261	30.3406	27.8535	29.5831	0.0921481	3.59529	38.793	0.517925	1.7085	9.51815	18.1416	52.9536	15.5901	89.9509	0.150245	8.65152	15.5121	36.1076	5.18328	14.6851	44.812	49.6281	6.23801	15.8872	41.6875	28.0693	54.7897	12.6212	30.2255	63.6809	40.494	5.0264	50.0166
42.9665	62.8039	0.275299	12.0606	28.183	58.0802	165.606	45.4514	33.0265	4.00282	36.6596	21.3225	17.4132	15.5803	52.5366	11.7123	12.4843	15.3533	30.5848	43.34	22.9121	0.0538616	2.90204	35.089	0.365702	1.3725	7.57283	15.3745	51.2854	12.4303	83.1709	0.155308	6.47225	15.337	37.6041	4.43309	23.4836	39.5912	55.0077	9.69868	19.0269	35.9035	27.119	46.7043	10.4233	27.7152	69.8653	39.5981	5.76627	47.4122
43.0664	64.123	0.20493	9.88107	27.1055	54.3261	148.363	175.945	29.6591	3.23568	31.9719	18.9471	20.48	17.9699	44.9954	15.7145	28.4536	12.6579	28.0873	43.6546	17.4533	6.29175	5.21719	31.5791	0.257577	5.01216	5.94392	12.7579	48.0669	16.8482	76.4445	0.143706	4.81869	15.6767	35.9257	3.78668	23.1933	32.9763	53.5932	9.29257	18.6427	30.2299	25.4498	39.6375	8.54443	23.5493	63.4784	35.3682	5.91475	44.5273
43.1663	75.3243	13.5969	18.5517	24.4053	50.0676	130.893	228.756	26.1334	2.61436	27.6353	16.8358	19.9805	16.2087	38.3683	15.8344	31.9142	10.4042	24.743	40.074	13.1673	8.23835	5.60845	29.2148	0.181517	5.46754	4.6201	21.3238	57.9715	23.683	70.7869	0.125319	3.57348	13.0476	32.8747	3.23305	20.0061	26.5189	68.0156	8.0456	26.9694	37.1452	28.1245	33.5873	6.98211	19.3078	56.5911	31.5743	6.74211	41.1108
43.2662	74.1235	17.1533	21.9672	21.2062	45.844	114.665	237.759	22.7184	2.11183	23.7957	14.9595	17.9101	17.5998	32.6525	19.9498	30.268	8.5366	21.3554	35.8002	9.87698	12.2255	10.6891	26.5208	0.127804	4.79854	3.56528	24.2157	60.8143	30.1804	76.6037	0.105241	2.6413	10.2213	29.3771	2.76038	22.5597	20.85	70.1812	6.75956	28.0787	42.9466	26.4697	28.4447	5.69781	15.5452	47.5539	55.7387	6.89414	37.7212
43.3661	68.2587	16.4387	21.3479	18.0479	41.8554	100.115	223.689	30.6802	1.7057	20.4559	13.2923	15.3183	15.5527	33.334	19.6658	30.5088	6.99689	18.2383	31.7075	8.03207	10.6468	11.6244	31.5278	0.0899277	3.85698	2.73624	23.9061	56.9919	28.9516	75.2466	0.0860763	1.99733	7.83919	25.8926	2.35726	32.1292	16.1455	73.0528	5.6242	36.2034	42.4166	50.7661	50.1082	4.64715	12.3958	38.9044	58.7159	6.63956	34.5317
43.4661	61.0346	14.1463	19.0615	15.1665	51.9759	87.2733	198.942	33.2439	1.37761	17.573	11.811	12.7295	12.6316	32.659	17.4245	27.7619	5.73146	20.9665	37.981	6.28571	7.8525	10.8086	44.6913	0.0634315	2.96624	2.09116	21.9367	53.3382	25.1796	71.0761	0.0690422	1.49914	15.821	22.6341	2.01349	36.7177	18.7509	69.0232	12.1202	36.3777	38.8146	55.4027	64.0681	3.78937	9.83303	34.9016	53.9567	6.15757	31.5844
43.566	66.8203	11.5195	16.2786	12.6451	63.9151	76.022	170.685	32.7263	1.11267	15.0934	10.4948	21.1849	9.8318	29.4351	14.5396	24.1277	4.69343	22.4	41.2074	4.81653	9.28143	23.9205	50.1609	0.0448414	2.22594	1.59318	38.2388	61.823	20.9595	65.9772	0.0546276	1.11913	14.8417	20.4585	1.72018	38.9364	17.7417	61.8195	22.0402	33.1924	43.5737	51.8953	60.8293	3.08983	7.77778	29.4075	48.3313	5.56541	38.3182
43.6659	69.4563	9.08396	13.5469	10.4902	65.0234	66.1979	142.856	33.167	0.898758	16.3507	9.32529	27.1811	11.3298	38.0539	11.6738	20.4923	3.84289	21.0546	52.857	13.1616	7.63382	26.7105	48.5573	0.0317765	1.64658	1.21137	43.9196	60.4924	17.8053	60.751	0.0428894	0.832375	12.0676	21.9445	1.46968	38.9932	15.3339	53.5573	21.5914	51.4519	42.4807	45.6245	54.9846	2.94934	6.14243	47.1029	41.5779	4.93778	38.2602
43.7658	65.4022	7.02145	11.0958	8.67431	62.0206	62.6798	117.429	32.4635	0.726056	15.3004	8.28625	36.0205	27.5377	37.4059	9.12434	31.8322	17.3713	18.7509	51.3937	21.6026	12.5773	25.0923	64.3758	0.022604	2.05525	0.920437	43.5869	54.7908	26.3773	58.4372	0.0335444	0.617332	9.37847	45.5798	1.25558	33.8108	31.6169	58.7353	18.8085	54.5235	77.7118	53.5399	67.0379	16.4935	6.43625	51.8009	35.0969	4.32052	36.0823
43.8658	59.0805	5.35733	45.517	7.15806	57.8265	85.7857	95.2268	30.2171	0.58665	13.6077	21.7253	36.7046	106.435	41.8795	94.9562	34.9757	36.1099	16.2726	77.5649	21.447	11.1898	21.8791	65.1081	0.016203	1.88255	44.4868	66.5443	53.1955	66.3239	87.4419	8.15744	44.8002	7.68095	81.7886	1.07251	32.6454	92.8946	71.1532	15.8329	50.932	95.3917	55.9622	165.162	18.3931	81.4292	47.1021	54.4032	3.74015	39.307
43.9657	61.0579	4.05275	55.9281	17.3637	53.2176	87.6353	76.4149	42.6394	0.474089	16.7161	24.6687	33.6276	117.982	63.9425	123.538	32.9234	64.3528	18.7341	98.3704	18.4002	8.32929	18.3573	61.007	0.0116207	1.54295	70.0483	84.0519	66.7445	72.5438	98.9538	11.2399	64.366	5.98427	93.4855	0.916037	29.4255	109.025	77.6065	13.1822	44.8594	96.5705	51.5336	291.022	16.7312	131.87	41.2663	71.6762	3.2104	38.0958
44.0656	57.3634	3.04835	55.0843	20.4708	48.6957	138.63	73.6141	50.9266	0.383151	16.2225	45.0151	29.1293	105.014	65.3588	123.179	29.0744	70.4228	18.0963	95.4259	14.7993	5.68644	15.0734	55.6459	0.00842687	16.3497	74.0904	86.904	67.3124	66.3234	98.8065	11.69	65.9966	4.5804	93.0288	0.782261	32.5447	103.568	93.9254	10.9352	38.2871	89.5427	44.8479	292.396	14.2492	133.581	34.4122	90.7817	2.73688	35.5656
44.1655	52.3019	7.69656	49.507	20.1723	44.4435	153.598	84.117	52.5005	0.309645	14.6237	48.6253	24.4017	85.581	65.8135	206.264	24.8964	66.1554	16.3165	87.5784	11.5131	3.68824	12.2194	59.019	0.00614605	18.8083	68.2873	81.8358	61.9036	56.4981	93.9901	10.8684	59.5871	3.48284	86.9416	0.667764	29.2115	89.6939	95.1055	16.7286	36.6579	79.0337	37.9206	261.552	11.8297	118.269	44.2813	88.5227	16.6318	32.766
44.2654	46.5491	11.714	42.4335	18.3869	40.5151	147.368	82.8747	50.3429	0.250214	12.8146	47.2328	20.0065	83.517	59.9161	247.254	20.9812	58.2358	15.3231	78.2331	8.79245	2.31238	10.0307	65.7236	0.004427	16.8028	58.7623	72.9869	54.2205	46.5661	87.5336	9.52385	50.3441	2.64171	78.6173	6.77152	24.2386	73.8525	88.5715	15.9876	46.6493	67.6406	31.5639	225.697	9.71816	98.9037	42.1656	102.207	24.0166	30.0408
44.3654	40.9509	11.8445	35.3899	16.0876	36.9144	133.952	78.3542	46.284	0.202131	19.3672	56.8351	16.1676	70.862	52.4613	239.209	17.5307	49.6311	15.3167	69.2899	6.64314	12.8671	8.12987	103.808	0.00320575	13.6177	48.5799	62.8192	51.7799	37.7336	80.7309	8.05332	40.8561	2.00184	69.7771	8.52571	19.3993	58.9615	78.6424	23.4077	52.6924	56.71	26.0411	192.378	7.94759	80.4453	36.4117	107.577	27.1837	27.4924
44.4653	35.8201	10.4432	29.0263	13.7483	33.6262	118.957	79.7511	41.4211	0.163232	19.7349	66.1894	12.9354	57.4722	45.1767	212.407	14.579	41.57	51.7939	61.1992	4.98745	23.0701	6.5391	209.187	0.00226153	10.519	39.1504	52.7265	63.5911	30.3041	74.1172	6.6536	32.2846	1.5164	61.255	8.4911	15.2487	46.1347	78.405	22.2128	50.5146	46.8675	21.3757	163.268	6.48691	70.9425	30.1676	175.132	27.6989	25.1441
44.5652	40.7153	8.6164	23.5559	15.8736	30.628	104.528	74.2037	36.4012	0.131764	18.0984	64.6738	10.2768	49.1973	38.6179	177.473	12.0929	34.4832	61.4821	54.0044	3.73016	23.2467	5.2349	299.677	0.00159019	7.91368	31.0156	43.4359	63.6307	24.2206	67.8977	5.41061	25.0402	1.14851	53.4192	7.78294	11.8741	35.6068	72.4092	19.1808	45.074	43.1621	17.4947	138.347	5.29015	61.5906	24.5146	181.548	26.6204	22.9902
44.6651	39.6218	9.14908	18.9857	15.5154	27.8959	91.3969	65.5466	31.5891	0.106285	15.9689	59.657	8.1236	39.3465	32.9015	146.61	10.0162	28.4477	60.0105	47.6415	2.78337	18.1638	4.1785	308.43	0.001109	5.86276	24.2806	35.2692	58.2905	19.3078	62.135	4.35074	19.1598	0.869818	46.3974	6.87849	9.20035	27.2188	63.9623	16.1018	38.7484	37.9394	14.2944	117.166	4.31258	51.0305	19.7328	165.853	25.6577	21.0195
44.7651	64.7437	13.5782	15.2332	14.0837	25.4071	79.7289	55.9815	27.1635	0.0856746	13.8716	53.8284	6.39851	30.3709	27.9889	116.911	8.28937	23.3946	54.3566	42.0243	2.07396	12.7251	3.32941	290.678	0.000753762	4.30327	24.9095	28.3106	55.6738	18.2847	56.832	3.4702	14.5126	1.66136	40.1975	5.97426	7.10959	20.6644	54.9137	13.3941	32.6169	37.0353	16.3154	99.2074	3.51515	41.3104	15.8086	143.943	40.2088	19.2162
44.865	69.6465	13.6426	12.1858	23.1171	23.1409	69.4737	46.7036	23.2	0.0690371	11.971	50.4448	5.02683	22.9771	23.7934	90.9297	6.85715	19.6593	47.5677	37.0682	1.54402	8.38711	2.65016	265.702	0.000505415	3.14065	29.362	22.5131	49.7905	15.8163	51.968	2.75141	10.9084	1.54829	34.7714	5.14452	5.48605	15.6104	51.4347	11.108	34.2193	57.9349	15.5397	83.9955	2.86491	33.0375	20.9147	122.015	46.8045	17.5671
44.9649	67.9782	11.997	9.72844	25.2301	26.0519	60.5057	38.3007	35.5362	0.0556036	20.0495	45.8011	3.94208	17.1787	26.17	69.4195	5.67095	16.3376	40.9161	32.6963	1.14886	5.31626	2.10863	240.099	0.000337547	2.28404	28.3103	18.6546	51.9179	13.1311	47.514	2.17186	8.15117	1.25649	41.6722	4.41125	17.9834	11.7495	47.623	9.20247	31.8282	63.6473	13.7431	71.1143	3.2815	26.249	20.06	102.25	48.3671	16.0597
45.0648	63.5281	9.88548	67.7267	29.239	29.9551	52.6823	78.103	45.217	0.0446694	36.2179	41.0634	3.0876	20.1776	24.5507	52.2412	4.68943	16.8819	34.8813	28.8399	0.854544	3.27951	1.6773	216	0.000205663	18.0521	24.9546	15.7203	59.3777	25.0941	43.4387	4.09252	6.06299	14.3395	55.4656	3.77486	19.6216	40.2511	65.7415	7.62099	32.4687	61.442	11.719	60.2078	3.00743	25.7544	22.0848	85.1988	46.876	14.6816
45.1647	59.7664	15.6664	263.159	28.6194	29.8417	45.865	144.384	47.8831	0.0357351	38.1533	36.625	2.41636	77.8263	31.6165	38.8661	3.87763	15.5011	29.5958	25.4384	0.63546	1.98306	1.33408	193.983	6.84e-05	20.5742	20.9327	12.9906	64.5657	99.4469	45.498	7.91673	5.88692	14.7337	58.3867	3.2275	17.5337	78.2484	69.9408	18.8362	29.8298	55.5169	9.80049	50.9737	2.56893	33.5774	40.0783	70.7876	43.6539	13.4218
45.2647	53.9664	16.0009	438.89	27.8906	28.2308	39.9279	166.89	46.5865	0.0284772	35.8568	32.5959	1.88999	98.3078	31.0465	28.6468	3.20633	13.496	25.0476	22.4381	0.472439	1.18089	1.06148	174.092	-6.22e-05	18.3249	17.0305	14.3233	61.4991	370.861	44.1323	9.00775	19.9673	12.2792	56.0612	2.75864	27.1033	85.3816	66.8149	19.0832	26.0482	48.2295	8.1075	43.1556	2.13535	32.2801	41.1063	58.7291	39.5693	12.5672
45.3646	47.809	14.1713	472.485	25.2794	26.1439	37.865	165.28	43.207	0.0226617	31.9392	30.259	1.47785	91.189	28.0053	20.9516	2.65139	11.4354	21.1693	19.7918	0.351161	0.69472	0.84569	156.198	-0.000173993	14.8307	13.5797	13.9416	54.921	441.804	41.4582	8.72299	23.9851	9.62368	51.4404	2.35757	33.806	78.8084	60.2332	16.7718	22.1247	45.9415	6.66552	41.8195	2.9075	27.9894	36.5006	48.6896	35.1787	11.5905
45.4645	41.9637	11.722	442.108	24.8904	24.4537	34.2511	151.483	38.8945	0.0180876	27.8531	27.3717	1.15559	75.7205	24.4267	15.2235	2.19281	9.54791	28.5132	17.4577	0.260945	0.404697	0.675428	140.129	-0.000283679	11.4475	10.6791	12.6869	63.3664	415.415	38.3879	7.81945	23.1569	7.38208	46.0435	2.01455	34.878	67.2386	52.4041	14.1578	18.493	47.1787	15.7946	42.2351	3.27564	23.1763	30.6187	40.3516	30.8264	23.4011
45.5644	36.8619	9.3311	387.248	22.677	29.7212	30.3506	132.549	34.813	4.27718	24.0762	38.0127	0.903936	59.6319	20.9994	10.9997	1.81378	7.90684	51.3113	15.3988	0.193854	0.233823	0.541604	125.708	-0.000382234	8.60871	8.31583	11.068	61.8892	358.248	35.3072	6.70599	20.2937	14.9768	40.6266	1.72094	36.3257	54.8742	44.5331	11.7987	15.3091	51.4745	17.8519	46.0877	7.95406	18.7558	25.0291	33.4356	26.7141	25.7732
45.6644	32.219	7.43465	327.113	19.8352	39.7518	26.6422	112.478	30.6053	5.52102	20.7334	62.8093	0.707567	45.6353	17.937	7.90954	1.50032	6.51789	55.7613	13.5828	0.143973	0.13416	0.436059	112.769	-0.000496797	6.37614	6.42911	9.38038	56.0048	296.991	44.1538	5.59259	16.8475	14.0584	35.5429	1.46956	31.9483	43.5612	37.2303	9.79104	12.5986	49.5313	21.8273	45.7752	19.2658	14.9971	20.2061	27.7318	22.949	25.0591
45.7643	34.6874	7.22666	270.416	16.9476	46.0147	71.011	93.4009	26.5578	5.46021	17.8258	66.6544	0.554364	34.3524	26.2669	5.66363	17.1486	56.6868	52.7532	11.981	0.106904	0.0765231	0.351603	101.161	-0.000601452	4.67947	16.1999	16.7701	66.478	241.389	57.7991	4.57759	13.5182	11.4327	30.9352	2.26942	26.2731	42.0432	31.7681	8.11353	12.1578	44.6731	21.2869	48.7524	20.1947	11.9143	16.2116	22.9875	19.5773	23.4205
45.8642	37.1624	6.88283	220.558	14.2769	49.1607	81.6604	76.3296	26.4286	4.8943	25.8894	63.2784	0.434965	25.6055	29.1765	4.04051	21.5385	91.6378	47.1215	10.5681	0.0793767	0.0434241	0.284085	90.7477	-0.000678422	3.41499	22.5463	20.7102	65.6653	194.177	60.4887	3.69829	14.7193	8.88564	26.8397	2.3863	20.9356	36.7026	30.7058	6.72012	11.1008	55.8384	29.9717	60.1785	18.0396	9.43185	12.9663	19.0488	16.6063	21.586
45.9641	35.4004	5.90538	178.348	24.5652	53.7169	79.3209	61.622	35.8479	4.18667	26.1593	60.8773	0.34199	32.8731	35.8199	2.87321	21.2127	96.6955	40.9544	9.32203	0.0589518	0.0245279	0.229881	81.4059	-0.000713628	2.48348	23.0239	21.216	59.7661	155.334	58.6529	2.96014	13.6575	6.79508	23.2404	16.159	26.1036	33.479	27.8692	5.56503	20.2614	56.9291	30.4927	56.7012	15.26	7.45206	10.3542	15.7822	14.0206	19.7932
46.064	32.1436	4.80057	143.406	27.1178	52.6013	72.4664	65.7311	38.9053	3.49373	23.9212	55.8317	0.269702	30.6348	34.7241	2.03723	19.1126	89.5512	35.1033	19.471	0.0438062	0.0137898	0.185837	73.0256	-0.000715802	1.80211	20.8799	19.8785	59.9762	123.889	55.0897	2.3533	11.718	5.1651	20.0984	27.1196	25.7233	45.1656	24.3517	11.0901	22.2999	52.9801	27.7667	62.032	12.6348	5.8815	17.9209	19.6262	11.7916	20.7167
46.164	34.7108	3.78132	131.958	26.0276	59.7036	64.5003	62.6691	38.3337	2.87528	38.3035	60.895	0.213631	25.4902	31.3519	1.44077	16.5286	78.2955	29.8701	20.4267	19.4079	0.00771923	0.14972	65.5074	-0.000718917	1.30587	17.8056	17.673	55.0229	98.7063	51.005	1.86161	9.60294	3.91714	17.3666	31.9967	22.1695	44.998	30.2678	10.9871	21.1601	46.8643	24.0315	56.7868	10.3684	4.63916	18.225	19.0588	15.0418	32.0054
46.2639	43.4052	2.92012	115.494	23.4103	59.227	56.7366	56.1861	35.8183	2.34741	39.4843	61.8239	0.170054	20.0953	27.3565	10.871	13.9997	66.4899	25.3189	18.9581	23.2597	0.00430178	0.119874	59.4233	-0.0007371	0.945451	18.0297	22.3803	48.1279	86.9807	73.9994	1.46726	27.2472	2.96811	23.4487	31.2217	18.0647	39.8914	30.9793	13.5036	20.0346	40.1648	25.0768	49.3764	11.0391	3.65803	16.1339	20.9975	16.2122	33.7282
46.3638	43.5708	2.22593	97.5158	20.3295	57.6687	49.6341	48.4654	39.4879	1.90745	47.1541	65.4986	0.136236	15.3878	23.5223	13.9646	11.7269	55.5827	23.1667	23.9628	22.378	0.00238936	0.0954422	53.5384	-0.000759516	0.684127	16.2844	23.1636	54.7867	76.4463	104.662	1.15332	32.0422	8.84938	24.7999	53.7198	26.1881	38.3759	29.0159	12.4078	25.7717	33.7061	23.3107	42.199	12.7729	2.88385	20.55	19.6015	16.0947	32.3622
46.4637	42.0067	1.68188	88.1694	17.8843	61.2051	43.3085	51.1589	40.6072	1.54559	45.9921	62.1467	0.109927	11.5873	20.0937	20.6913	9.76379	53.883	22.0949	23.23	19.2343	0.0013184	0.075471	52.8913	-0.000781431	0.494865	21.1342	21.8246	56.9828	63.9527	111.923	0.90476	33.0327	29.5047	23.8624	62.5107	25.3192	33.4468	25.8514	10.6153	25.8765	36.0236	25.1685	49.4928	11.7379	2.27331	19.5149	17.1725	15.2217	30.1079
46.5637	38.3443	1.26309	88.8073	15.3326	59.3173	37.7425	51.3576	53.979	1.25024	64.9734	80.1831	0.0895085	15.9116	17.1143	21.508	8.10226	48.1296	19.8087	21.0955	32.0465	0.000721678	0.0595635	50.6103	-0.000781694	0.357893	21.0992	19.471	53.1878	52.2217	109.445	0.708753	29.901	30.9656	24.3623	66.0506	21.6614	27.6417	22.3175	8.88476	23.603	37.1265	23.4777	46.0915	10.0343	1.79193	16.8339	14.6211	13.9455	27.7029
46.6636	37.2422	0.944649	80.6704	23.4347	64.5358	32.8727	47.4283	58.1466	1.01028	65.2507	80.5723	0.0734727	23.2969	17.4168	19.5663	6.7114	41.3295	26.7032	18.7825	33.0172	0.000393413	0.0475068	56.4403	-0.000765707	0.258802	18.9264	16.7619	46.9758	52.2971	103.179	0.55466	37.4627	27.9182	23.0559	68.7352	17.5907	34.5885	26.5049	7.38326	21.3329	34.7443	20.5596	40.2976	17.5293	4.81956	13.9405	12.2793	12.4947	25.3863
46.7635	36.5534	0.70446	75.8865	25.1664	66.6493	37.0894	44.4773	57.0652	0.815908	69.93	80.383	0.0608027	26.1922	15.9165	19.3472	5.55449	34.7609	27.1009	16.6177	28.7371	0.000222233	0.0378777	54.5317	-0.000731317	0.187138	16.038	14.0709	45.8392	58.4492	106.996	0.433878	36.7343	22.4356	23.5695	64.1206	13.9295	33.6224	32.4139	6.12089	25.8405	38.296	17.4416	34.5055	17.5732	13.818	11.3257	10.2427	11.0132	23.632
46.8634	40.0986	0.524162	66.6541	34.3104	63.94	35.8028	42.1434	55.2224	3.80647	65.2086	74.7101	0.0507659	23.4259	13.9581	17.1696	4.94807	28.9032	24.9576	26.7919	23.2754	2.38843	0.030603	50.296	-0.000694746	0.579602	24.5758	15.8707	45.4282	53.8341	103.374	0.339388	33.7194	17.365	22.3199	57.1229	12.9964	29.455	41.3287	5.0703	28.7874	37.0262	14.545	39.8682	15.4789	15.2789	9.11575	8.51465	9.58737	21.7493
46.9633	38.5338	4.16893	69.6757	35.5565	59.5674	32.6253	37.6435	51.0491	4.60016	57.9103	88.9936	0.0426264	19.1337	12.0283	14.3409	4.25639	23.8772	22.0152	36.8084	18.1758	2.53227	0.0252039	47.3106	-0.00065474	0.622835	25.8042	15.6176	41.5049	47.2874	96.9406	0.265553	28.7579	13.259	20.3281	49.7968	13.126	28.6654	46.7702	4.19883	27.4483	39.2769	13.5582	36.9962	13.0237	13.9642	7.30283	20.2207	8.26566	38.3152
47.0633	35.126	5.07923	64.3698	33.1952	68.6492	29.0054	32.3909	46.8067	4.45453	50.4391	87.5225	0.0359995	14.938	18.7077	11.522	3.59522	19.6519	29.4748	36.2759	13.9107	2.01361	0.0216397	54.205	-0.000627804	0.543752	23.7031	14.3042	39.8567	51.0252	89.6903	0.207904	23.4784	10.0726	18.1165	42.9464	11.4171	36.0419	52.8894	6.67438	24.4265	37.2898	11.8687	32.309	10.7596	11.848	5.83674	22.3334	7.07146	41.3315
47.1632	43.2741	4.81188	56.0047	29.4262	68.4399	25.5005	27.1665	41.8115	3.95538	46.5492	89.9541	0.0304511	11.4351	23.6936	9.43475	3.00675	16.1395	29.8557	33.0981	13.3801	1.42327	0.0189575	52.7824	-0.000598173	0.435955	38.2015	12.5324	35.7477	46.4289	94.9661	0.162937	20.6442	20.8902	15.9421	36.8373	9.3423	35.0927	52.0054	6.41647	20.9676	41.8232	18.8583	27.6542	8.82157	9.70705	4.65948	20.8673	12.3458	39.9412
47.2631	43.2435	4.11804	47.1234	25.3409	64.7656	35.1289	32.0148	51.4147	3.3673	63.7533	86.8257	0.0258163	8.60934	26.7508	13.3147	2.50095	13.2382	27.4724	30.242	23.8286	0.943127	0.0165579	49.7541	-0.000552001	0.334794	40.6498	10.6537	49.7688	39.4671	92.5078	0.127785	17.1733	19.6583	17.9145	31.5088	7.42602	30.7677	47.6615	7.01534	22.3412	40.7576	22.5735	45.583	7.20908	9.70744	3.71749	18.2892	16.636	37.2512
47.363	45.349	3.34286	40.3578	21.4496	80.758	35.9466	41.8823	53.669	2.80275	70.7942	79.7276	0.0218915	11.1546	25.303	13.6372	2.07383	24.3468	24.2242	26.9778	24.0423	0.599954	0.0145792	55.8497	-0.000486438	0.250999	37.5662	8.86086	62.4757	33.3209	87.0644	0.10026	13.7981	15.9981	17.7015	26.9121	31.196	29.8492	48.686	6.28266	22.1333	37.0226	35.5773	45.3385	5.88298	8.5519	2.96509	15.5752	18.3419	35.1636
47.463	42.852	2.63088	37.9218	21.0116	82.8943	43.2062	43.6322	57.3276	2.30345	66.7487	87.4136	0.0185094	18.6924	22.4993	12.3176	1.71661	26.4056	20.9176	23.9919	20.7585	0.371042	0.0128706	54.0641	-0.000410744	0.18553	32.3729	22.1866	63.0185	42.6474	80.6851	0.0786833	10.829	12.437	16.4841	22.9687	34.713	26.1238	54.676	5.33403	20.0632	32.269	37.251	40.4379	21.5395	8.23982	2.36463	15.5564	18.4348	32.5254
47.5629	42.7195	2.03077	33.2888	19.0931	79.3384	42.556	41.1004	56.031	1.87924	59.529	97.4268	0.0154968	21.6821	20.7409	10.3977	11.3264	24.7204	17.8689	21.2186	16.748	0.224779	0.0109895	60.3925	-0.000332858	0.135966	28.4768	27.5159	57.96	40.9613	74.2371	0.0617646	32.9866	9.51179	14.8757	25.4942	38.1268	21.6415	53.5956	4.45334	17.3952	27.3892	43.0018	36.1893	24.3059	7.15119	1.88562	14.0116	17.5693	29.8642
47.6628	39.5551	1.54784	31.4175	26.3744	73.8397	39.0974	40.7948	52.1123	1.52654	60.6818	93.9499	0.0127381	19.5935	18.2539	8.41296	15.2933	21.7259	15.178	18.7321	13.0513	0.134036	0.00841831	65.1277	-0.000279858	4.35203	34.8346	28.2381	50.7692	35.6427	68.0722	0.0484485	39.1416	15.991	13.7189	24.3605	34.1441	19.7422	49.0346	3.6976	14.7146	22.8317	41.122	47.8274	22.1842	16.2836	1.50354	12.0837	16.1804	27.3461
47.7627	35.459	1.16985	27.642	27.4429	71.9908	89.8755	37.4367	59.3922	1.23686	67.3091	94.5588	0.010234	16.0801	15.7545	6.6121	15.3881	19.2586	16.5327	16.5271	9.97685	0.0789269	0.0057077	62.2935	-0.000257501	5.09757	34.0613	26.4836	56.7663	30.7294	73.0865	0.0378861	37.6156	23.4781	19.212	22.706	28.3034	16.738	43.0625	3.06446	12.2688	34.0422	36.435	52.2654	18.9176	17.4972	1.19876	12.054	14.5513	25.0146
47.8626	33.2755	0.879156	28.72	25.6665	67.5174	101.41	32.7837	65.4654	7.38737	66.1744	90.4593	8.27766	12.5858	24.6259	9.78829	13.9927	16.4728	15.6545	14.5789	7.54246	0.0459967	0.00297023	58.8231	-0.000236415	4.58029	30.241	23.5598	54.7255	25.4714	95.5696	9.69103	32.8865	21.07	28.7582	20.2201	28.6195	13.6081	36.8273	2.53814	21.7776	37.1908	31.0991	47.832	15.7148	15.833	0.955668	14.0405	12.8615	22.8727
47.9626	36.6528	0.658148	26.4612	23.5557	75.2205	97.8939	37.282	65.0037	9.0636	64.0102	90.7684	11.2622	9.59788	25.9811	10.1717	19.5214	13.8248	13.9889	12.8595	5.66475	0.0265733	-3.31e-05	64.898	-0.000216748	3.72179	25.4753	21.728	49.1853	26.3706	99.9868	13.3536	34.1197	16.9086	31.3875	17.6237	24.9043	10.776	30.9276	2.1017	26.1567	45.819	26.022	56.5607	31.1882	25.4376	1.5564	13.3499	11.7228	20.911
48.0625	35.2732	0.491293	23.9118	20.6877	74.3599	89.2062	48.3715	61.0309	10.8684	57.6334	86.0487	11.5761	17.5149	24.0416	9.25215	19.8197	16.2101	12.1605	22.5661	4.23772	0.0152331	-0.00346951	62.5047	-0.000195522	2.87887	21.4666	19.123	42.5132	33.8075	96.9424	13.8885	30.9775	22.2095	30.6295	35.2525	22.4532	21.8609	30.6057	1.74013	25.6547	51.3437	21.8254	52.7744	35.9315	25.7242	7.21795	16.5683	10.4641	25.8178
48.1624	35.5876	9.97219	23.0118	17.719	70.1323	79.3087	50.2358	55.3753	10.497	67.9662	81.1659	10.6502	17.6946	21.1914	7.84268	18.0893	15.6144	16.3481	23.1489	3.54067	0.00867131	-0.00652852	57.5854	-0.000151466	3.28138	17.5149	16.3083	38.4395	32.4861	91.0502	12.912	40.9847	19.5411	28.3417	47.3004	19.0515	27.6539	49.8611	1.4407	23.1445	50.015	18.0849	46.1678	32.982	22.7604	8.18948	16.0608	9.19731	37.2618
48.2623	39.1357	12.4473	20.4476	14.9493	73.9866	69.724	47.2439	56.5529	9.30984	70.1992	90.684	9.24769	24.1897	32.0422	6.36327	15.7439	17.0859	16.5788	21.3562	4.323	0.698847	-0.00918004	55.2803	-0.000121853	3.61099	13.9922	13.5959	33.3421	28.2735	84.2985	11.3143	40.9486	15.5863	25.4861	47.9831	15.4117	26.9814	55.8212	1.19278	31.9928	45.4209	14.8818	55.4141	33.9263	22.0499	15.3586	14.295	12.0917	38.9674
48.3622	50.6235	11.8877	28.8304	19.5206	76.5545	60.9789	42.0077	53.942	12.8211	64.674	87.5136	7.75855	22.9311	32.684	16.1076	13.3816	16.0489	18.5332	19.1082	3.98466	4.20582	-0.0104882	51.048	-0.000103088	3.17873	11.0179	11.1424	28.2063	23.5429	77.5266	9.56685	36.5128	12.0317	23.9937	65.5432	20.2313	30.3622	54.6382	2.14876	32.8475	40.6902	21.7284	52.4006	30.1295	19.1791	15.8414	12.2619	15.2097	37.2999
48.4622	55.1946	10.2132	29.6853	26.3012	73.4935	53.1996	36.0365	55.1775	12.9243	57.1669	87.166	6.36765	25.2217	29.8927	20.016	14.2646	22.2728	20.8705	16.9326	3.31384	4.26282	-0.010435	58.1175	-0.000104887	2.55864	8.58803	20.4295	32.1854	19.1787	71.0731	8.74067	30.6267	16.603	21.7833	66.8162	19.0896	28.3777	49.9463	2.10249	30.2635	45.3466	25.0897	46.033	28.0186	15.9044	14.0945	10.3358	16.2938	34.6722
48.5621	52.9212	8.30923	27.2398	27.1545	68.4872	46.3593	38.203	52.6899	11.6822	64.6973	80.9673	5.14966	22.3884	26.2233	19.6312	13.275	22.6109	20.0036	14.9578	2.62398	3.33768	-0.00904484	59.9287	-0.000122315	4.67486	16.9382	23.7681	31.2925	15.4461	65.0582	7.58163	24.74	24.2575	21.3538	61.8246	16.1745	24.3715	43.8395	1.83114	34.5251	44.0643	23.9929	39.4806	24.0552	12.88	11.8333	8.63712	16.1213	31.8928
48.662	48.1915	6.54896	23.6142	25.3072	63.0157	50.578	43.0566	48.3159	10.0363	62.7497	86.5731	4.12244	18.7643	22.6008	17.3477	11.661	20.6093	17.9736	13.2	13.606	11.5574	0.494331	56.5146	-0.000141008	4.67561	30.8735	23.727	35.0289	23.1224	59.5095	6.3695	26.6938	26.4426	24.4595	61.4447	20.3358	19.9681	53.607	1.54167	33.2242	39.9629	24.2659	33.5799	20.0366	12.6169	9.67682	10.386	15.2144	29.2229
48.7619	49.5881	5.06036	19.8274	22.4131	69.8797	48.2714	42.1547	54.1354	8.39572	72.9094	91.7012	3.27659	14.848	19.3267	14.4518	13.0167	20.3118	15.6667	11.6448	15.4276	11.3157	0.64581	65.1041	-0.00014725	6.84161	33.8251	21.9121	37.9049	23.1187	54.4151	5.24041	38.4582	22.3613	24.3614	66.9764	25.1107	21.5268	54.5094	1.28399	29.7005	44.129	30.4312	46.14	27.7794	11.0234	7.81358	10.7494	13.9187	26.7377
48.8619	50.1329	3.86009	16.3302	19.2923	68.7764	47.2927	38.3854	63.8989	8.28557	69.67	87.0029	2.59119	11.3932	16.4687	20.4908	14.1097	21.1228	18.4398	10.2718	13.8912	8.74949	5.42056	63.4953	-0.000137126	6.53389	31.6609	19.302	36.0267	20.4465	70.6785	5.03864	39.4652	24.2386	22.7765	63.5825	23.3037	19.7693	50.8779	1.06562	33.9534	49.6457	29.9207	44.4529	26.6657	9.16046	7.15966	10.4467	12.4578	24.4513
48.9618	46.6858	2.91932	23.6379	20.0414	66.5939	43.3572	40.467	65.5353	7.42029	62.4476	79.3716	2.04186	19.662	18.5332	21.0182	13.2146	19.4477	28.877	22.6234	11.4315	6.09654	6.77265	66.4512	-8.48e-05	5.45191	35.6325	16.9916	32.678	17.1557	73.7969	4.50137	36.2682	34.8358	20.5994	71.1065	21.9391	17.1633	52.3662	0.883344	32.7011	48.4461	26.8458	39.2751	23.15	7.42638	6.08716	9.30741	10.972	29.2416
49.0617	41.9609	2.19495	26.1872	18.7325	64.2834	50.492	38.3533	62.6683	6.34509	61.5168	77.5801	1.60495	21.821	17.5125	18.9986	11.6427	28.9416	30.4579	23.8759	9.0023	4.00497	6.61935	62.9659	8.85e-06	4.27543	33.7309	14.4931	28.397	14.0302	71.491	4.10542	30.9517	31.1506	18.8879	68.1278	18.5721	25.4121	55.6501	0.73195	29.2457	44.0389	33.1253	36.5173	19.3681	16.0304	5.10203	7.98685	9.54567	29.0889
49.1616	37.0911	1.64352	27.1048	16.9775	74.9656	49.2444	34.2635	57.5159	5.29436	72.2759	72.604	1.25943	19.4305	15.5659	16.045	9.95778	29.9339	28.4868	22.1931	7.05192	2.53294	7.27982	57.6698	0.000125025	3.24405	29.4493	27.1542	24.0507	11.3232	76.8085	3.55827	39.3299	25.9972	25.3823	61.4204	15.0073	26.3975	53.1326	0.606402	25.1732	38.4014	32.4016	42.801	22.7258	17.0914	4.1692	6.73279	8.22558	28.1952
49.2615	52.4769	8.10297	24.9305	14.8083	75.0239	45.0626	39.1063	57.7837	6.01455	69.2837	69.4264	0.987293	17.7726	18.2415	18.399	10.4507	32.7902	25.3121	19.9029	5.40663	1.56002	6.79864	59.3604	4.90273	4.44582	24.5622	31.7586	32.4434	14.8562	75.2395	2.98762	38.7582	20.3844	26.8039	53.8522	11.8542	27.4042	52.7885	0.502317	21.2059	52.4898	29.0049	39.853	26.8862	15.4227	4.66081	6.81189	14.0005	26.3237
49.3615	54.5453	9.62891	22.9282	37.7019	76.4759	42.961	40.4458	54.6084	11.6253	70.1236	77.8383	0.773526	14.6661	17.4494	20.8706	9.66722	34.8852	23.3388	17.65	4.09441	3.03684	5.91045	55.9458	5.93038	6.57645	19.9093	31.7793	33.5448	25.487	70.9841	2.45595	34.324	25.3796	25.7732	47.8702	9.25433	24.7579	48.6585	0.415997	21.0056	55.2818	24.8877	34.8411	27.2422	13.0106	4.26035	6.16486	16.7157	24.2511
49.4614	51.3608	9.04439	21.0095	44.7729	74.0369	42.0735	37.9548	51.7236	12.6696	64.1611	75.1972	0.605939	14.5177	20.7046	19.7447	11.6088	32.4144	20.5994	20.4372	8.85312	2.78139	4.95058	55.7487	5.42267	6.29676	37.7269	29.3889	31.2231	27.852	72.6211	1.98941	28.6748	31.4531	23.6651	60.6394	7.17995	20.8801	47.3586	0.344373	28.3759	52.2991	29.2066	29.8324	24.0781	10.6291	3.61804	5.32652	17.4863	22.2322
49.5613	46.3962	7.70862	18.1993	44.242	69.2341	38.5645	38.6598	47.19	11.8215	75.6491	69.0725	0.474787	15.0234	19.8777	17.1142	11.2708	28.3856	17.7966	19.4342	15.431	3.13953	4.06013	62.15	4.44153	5.25963	41.6801	28.0155	27.5334	25.456	69.7784	1.59454	23.1026	27.3598	21.188	60.5018	5.55199	38.0782	55.9335	0.284948	28.9344	46.712	29.48	50.647	32.3607	22.7659	2.97436	4.50327	17.0687	20.3437
49.6612	41.1119	6.2435	15.2738	54.3847	77.8331	34.3749	35.9851	50.5593	12.7331	78.5306	82.9159	0.372181	13.0447	17.7779	14.0867	10.0916	24.1257	18.7782	17.5488	21.9005	5.25407	3.28846	60.0435	3.43601	4.12684	39.152	25.1769	23.5297	21.6822	65.2763	1.26803	18.1655	21.7444	25.9306	55.4935	4.75052	41.0089	56.163	4.57062	26.5779	57.329	26.7551	50.6057	30.8523	24.2446	2.40761	3.76659	15.9694	18.6025
49.7612	39.7409	4.90735	12.5759	66.1066	79.4177	31.7384	36.3093	65.1638	29.4583	72.4719	81.7227	0.292085	10.8612	15.4502	11.2051	8.69966	35.4891	17.5659	23.047	21.0353	4.6883	2.64318	55.3792	2.57005	3.13223	34.0414	21.7827	24.6454	17.8656	60.3255	1.00229	29.3435	16.7638	26.5004	49.0533	3.85764	37.6446	52.0694	4.99097	23.2063	58.033	23.1178	45.1956	32.3694	26.012	1.93398	3.13295	32.5314	17.0054
49.8611	36.6852	8.24352	10.2309	65.8895	75.8379	28.3813	33.6247	69.3539	33.087	64.1019	80.1898	0.229544	12.2368	15.1851	8.69917	7.35547	36.5958	16.1816	29.5188	18.4978	3.4942	2.11445	50.2142	1.88163	2.33261	28.3212	21.237	23.0798	14.4749	56.5977	0.7885	35.3548	19.1105	25.0908	42.5992	3.05428	32.0241	59.2854	4.4684	22.804	59.9659	19.4727	44.3021	28.923	23.5252	1.54756	2.59799	40.6992	15.5433
49.961	32.8406	8.53455	8.25881	60.3914	74.2516	25.0183	29.6146	67.6508	31.2253	68.3344	81.5064	0.180666	14.7466	13.7021	6.63264	6.1544	38.1846	15.1619	28.6936	15.0558	2.38716	1.6866	66.0278	1.35813	2.35126	22.9187	19.3458	23.2754	14.1682	52.3756	0.617979	34.1746	16.329	22.8483	36.669	15.71	32.5519	58.4766	3.79349	20.5922	56.1925	18.368	46.3529	36.0854	19.8661	1.23591	2.15064	43.4962	14.2059
50.0609	31.033	7.60273	6.63321	53.0007	69.7569	21.9077	28.6236	62.8447	27.3976	93.4669	76.4959	0.14244	13.4877	11.9528	9.70622	5.11978	35.2031	18.3867	26.0768	11.7878	9.79583	7.26707	66.6484	0.970742	2.00481	18.2083	16.8896	28.7777	12.4247	48.1584	0.482921	29.9686	16.5404	20.3594	42.9671	17.7022	29.1293	53.6861	3.16732	28.5695	49.9097	16.1709	41.9356	33.8096	16.2379	0.985982	1.77861	42.9781	12.9836
50.1608	28.0782	6.30844	6.56925	45.3756	65.5029	29.4383	25.8708	56.6293	23.1795	93.4575	73.4022	0.112193	11.1299	28.0172	10.0533	4.24541	39.6209	18.0731	23.2226	14.3345	9.71514	8.75298	62.4094	0.689141	3.91829	22.3078	14.3217	28.8674	10.3835	44.8137	0.376655	24.8899	25.2736	17.9133	43.1981	15.9843	24.4375	54.169	2.63014	32.5839	42.8881	13.7571	43.431	29.1049	17.5965	0.786134	1.47038	40.5258	11.8667
50.2608	24.8992	5.03151	5.91981	38.2718	60.4699	31.3997	24.9648	61.6087	19.2271	85.1512	67.2523	0.0879265	8.73667	30.7519	9.41399	3.51433	37.6136	16.4204	20.5471	13.1963	7.54751	8.45169	56.9113	0.486876	3.96525	21.8252	12.495	26.4774	8.47509	44.0165	0.293529	35.3286	22.8288	15.6422	64.1815	13.2972	19.7401	50.352	2.18017	31.3536	55.5145	11.4902	39.1824	36.6555	15.9705	0.626616	1.21565	45.5999	10.8463
50.3607	26.0476	3.91794	5.08141	31.9812	67.4312	29.729	28.0559	60.7751	15.7711	74.9384	64.4548	0.0681541	6.67392	28.8299	8.11411	2.90663	33.2756	14.391	18.1415	10.9686	5.27197	7.46829	53.3435	6.19426	3.38614	28.7198	10.5893	23.156	6.83338	46.5174	0.228799	36.7271	18.3561	13.5967	66.8611	10.6555	15.5661	47.3971	1.80619	28.0276	57.3496	10.8642	35.0514	34.4227	13.5079	0.49932	3.18824	46.3229	9.9135
50.4606	50.9452	3.00462	6.17915	27.5845	66.4926	26.8727	27.4313	58.5237	12.8524	65.0254	78.2141	0.0520707	16.0481	25.5455	6.65486	2.40302	28.4332	12.3881	16.0064	8.68261	3.46849	6.31317	62.3528	10.9827	2.68626	28.8062	12.2919	19.6891	5.47408	71.668	0.178527	33.3761	14.2102	16.0871	77.5022	19.6537	32.0516	42.3557	1.49617	24.118	59.2279	20.1664	30.2472	29.6568	11.0498	0.398017	3.56611	53.9457	9.72801
50.5605	56.7697	2.28141	9.65663	41.9177	62.648	23.8047	32.8334	53.9396	10.434	62.0736	77.3212	4.64144	16.9332	22.1126	5.2802	3.09898	23.8497	12.6786	14.1192	6.69604	2.19587	5.20802	61.06	11.0728	2.05128	25.8992	13.4626	16.4477	4.36988	78.3058	1.77783	28.3042	14.7304	27.1184	75.1783	20.2353	35.3588	36.6411	1.23934	20.3131	55.4842	24.48	34.0967	24.7372	8.88586	0.317509	3.34551	55.759	9.12067
50.6605	54.8626	1.72105	10.2294	44.8396	65.8089	26.6762	33.8852	48.3604	8.45151	65.9192	76.3937	6.29265	14.8102	24.2357	4.09152	3.07664	19.8004	17.1054	12.4535	23.6281	1.3534	4.23602	56.586	9.47182	1.53306	21.9777	13.0832	21.6462	3.48165	77.1963	5.18387	25.2062	12.3041	30.5424	68.1412	17.7243	32.7843	41.1252	1.02663	28.3708	53.8441	27.2504	32.0143	20.3634	7.0811	3.91513	2.93757	64.9957	8.41616
50.7604	51.4024	1.29283	9.50569	71.8017	63.5342	25.6924	48.4372	59.9845	11.4083	69.1489	79.5907	6.45904	31.9254	22.7104	3.11475	2.78167	17.6079	20.0439	10.984	26.0668	0.817821	3.41639	51.4009	11.6803	5.91203	24.9175	11.8941	22.1978	2.77079	73.032	6.32024	24.9592	9.65042	30.2075	87.384	14.5492	39.1581	41.0281	0.850471	29.2185	53.9815	29.3625	38.0006	16.6703	5.61518	4.61346	2.50337	67.7088	7.72231
50.8603	46.3299	0.968625	10.4206	79.6389	62.4552	32.7059	52.0643	63.4883	30.8995	86.4485	75.0968	5.93694	33.1659	20.1193	2.33882	2.95987	15.085	19.4793	9.6878	23.2542	0.486733	2.74152	46.3351	10.7461	6.47764	23.6593	10.3696	20.5804	10.3637	67.8427	6.29387	22.157	7.40463	35.2566	87.504	11.5831	37.4409	37.9036	0.704619	26.9578	49.7942	27.3683	35.4881	14.8024	4.44072	4.28613	3.98939	65.932	15.953
50.9602	41.0097	0.724637	18.3588	77.7084	63.437	32.7616	49.8294	61.7468	35.4682	84.2819	71.0141	5.151	38.5435	17.4141	3.87807	15.6354	26.2659	17.6106	8.54455	19.0551	0.286215	2.19347	51.779	8.82752	5.69373	20.6895	8.78466	18.1086	11.805	63.3654	5.72578	18.537	5.63552	35.3809	80.3813	9.08013	32.5321	47.3749	0.583875	23.5922	54.0336	23.9574	31.054	12.4932	3.5067	3.66494	4.11661	61.5894	17.6317
51.0601	48.1468	0.541702	21.3441	70.4793	60.4714	35.1467	44.7772	60.6311	33.7381	79.2587	64.7031	6.48554	34.8522	14.9199	4.15706	19.029	28.1716	17.7286	7.53625	14.9723	0.166653	1.75182	62.9961	6.84034	4.57982	17.7764	13.0633	15.4547	10.9418	77.5542	4.95454	31.1759	26.307	33.204	71.1024	7.06061	26.8379	48.5946	0.483893	20.0633	59.9981	20.3194	26.5979	25.0711	2.76682	3.02289	3.75398	55.9468	18.4633
51.1601	47.3719	0.404882	20.5995	61.4928	56.1845	40.4343	38.6832	56.5496	29.7121	70.6155	77.8491	6.49126	28.6106	12.7245	3.83655	18.5559	26.2598	16.2716	6.64698	11.9123	0.0962394	1.39753	71.504	5.12174	3.52354	14.6825	14.326	12.9411	9.37753	79.5104	4.15658	33.3524	26.3004	30.0929	61.768	5.46669	22.1818	50.7604	0.401087	16.7818	58.2031	17.7137	22.6117	29.3261	7.48216	4.10645	3.25526	49.8171	21.3774
51.26	43.6222	0.302684	18.3302	52.4642	74.931	39.2808	32.5353	51.0906	25.1863	61.5866	76.7784	5.8941	22.3968	10.8296	3.27961	16.6475	23.0311	14.3303	5.86271	9.21258	0.0551866	1.11411	70.4194	3.75253	2.64479	11.8253	13.9076	16.2117	25.402	76.4644	3.41675	30.7065	24.7926	26.7439	53.1774	9.34512	17.7517	48.0464	0.332486	20.7076	52.7347	14.991	19.1721	27.0287	8.2189	10.838	2.75798	43.7057	21.0896
51.3599	42.0424	0.226359	15.6238	44.1575	78.0077	35.8877	26.8422	52.3847	20.9139	60.4454	71.0645	5.07916	28.9853	13.964	2.67577	14.3673	19.5908	17.7448	25.0425	17.8789	0.0314531	0.887832	71.375	2.71005	8.66246	20.4368	19.695	23.9391	28.0362	71.5576	2.76959	26.2317	20.914	23.5643	45.5719	14.208	13.912	51.6034	3.51408	22.9817	45.8909	12.4843	32.5732	37.5705	7.4947	11.722	2.31047	37.9102	28.3698
51.4598	42.4502	0.169325	22.7361	44.7242	75.0601	31.9428	36.141	50.0771	17.1648	77.1424	64.2086	4.24097	37.767	13.7166	2.11564	12.157	26.3384	21.4165	27.8333	19.9592	12.3327	0.706915	66.9277	1.93799	9.35907	22.122	21.2495	25.4527	25.7124	69.6419	2.22302	22.1044	17.7246	22.8256	40.7943	13.8836	21.5438	56.3144	3.81159	21.8797	38.91	10.3029	32.5505	36.0844	13.8896	10.6006	8.51164	32.5908	34.8267
51.5598	45.2533	0.126607	23.6248	41.9509	70.0137	32.5936	45.9763	60.2804	13.9928	89.2869	62.0376	3.46992	59.9692	21.8291	2.11931	10.179	26.4989	22.6233	26.211	17.8778	13.9433	0.600713	61.0635	1.37637	27.4544	31.5159	20.4608	26.5818	21.9338	82.6373	1.77178	28.974	13.9689	21.0409	35.645	11.927	22.3242	54.4663	4.06411	19.4563	40.8972	17.4942	29.0715	31.3333	14.4432	9.13372	9.84808	27.8184	34.8829
51.6597	43.027	0.0943941	21.7676	37.2825	64.4472	30.3593	47.3889	62.353	20.3985	85.2265	67.578	2.80042	58.9219	22.5043	1.89359	8.47401	24.0608	21.1718	23.5994	39.7737	11.3174	0.496588	55.1406	1.1778	29.3381	32.4115	18.4998	24.8591	18.562	85.5496	1.4049	28.8576	10.7368	20.7745	31.4745	9.70403	20.1519	49.4531	3.6185	16.6941	38.6521	18.6291	25.0734	26.217	22.672	7.55984	9.34383	23.6076	32.9329
51.7596	45.2429	3.149	20.0326	32.8566	59.3222	29.0809	44.3904	63.0057	20.8835	81.7126	80.8218	2.23874	50.1325	20.6595	1.58863	7.03209	31.8079	18.8174	20.9546	41.6404	9.62193	5.66638	49.5936	0.933093	25.5628	31.4656	16.0706	33.2624	15.2454	84.9009	1.10981	26.0791	15.1624	19.3385	27.3175	7.69169	16.9877	50.8275	4.26753	14.0368	34.5026	17.2835	41.0482	21.6093	22.813	12.6222	8.24285	22.6039	30.4645
51.8595	42.7919	3.95399	17.3935	30.0914	62.5401	30.3944	39.375	59.7437	19.0012	81.9764	79.576	1.77765	40.1736	18.1513	1.28062	5.8252	31.8446	17.2862	18.523	36.46	7.02107	9.5368	44.5349	3.34414	20.4769	27.8344	13.5789	34.2994	13.5214	80.5493	0.874244	23.9912	13.5174	33.3821	48.7547	12.512	21.3137	47.7101	3.88738	12.4155	37.176	15.0958	42.0204	17.6997	22.2478	12.7497	7.04095	20.8817	31.8063
51.9594	38.7321	3.78316	14.6176	26.3984	73.4362	28.5662	37.7438	69.7496	16.3782	75.1195	92.4382	1.40463	31.0427	15.6544	1.00426	4.82066	35.5211	22.5619	16.3498	29.6151	4.74001	10.1054	39.9676	3.71179	15.7191	23.3972	11.2426	31.8848	11.3601	74.9227	0.687234	20.4853	10.8257	37.8139	64.1273	12.4002	20.7373	51.8663	3.31678	10.6215	35.5614	12.7885	38.4463	21.3382	19.4041	11.2591	5.92231	18.8208	30.4304
52.0594	42.614	6.17771	12.046	42.299	73.6548	39.181	39.5536	74.5791	13.7254	77.9413	90.255	7.32001	36.4364	13.3906	0.771812	7.12276	33.6103	22.6859	14.4246	23.1617	3.05245	9.29693	35.8598	3.29551	11.7837	19.0601	9.16451	33.0974	9.29647	83.7746	0.539351	19.5122	16.7518	37.4893	64.688	10.7102	18.1751	60.6237	2.77311	12.312	48.389	10.6561	33.4236	27.9097	16.1124	9.42203	4.94352	16.6624	28.2824
52.1593	44.4605	6.35437	9.80544	45.889	84.2207	40.0469	37.3727	72.9236	11.7608	82.9719	93.4784	15.3119	33.0518	11.4119	0.584136	7.33961	29.6881	20.8111	12.7241	17.7419	1.90427	10.4261	32.1709	8.14878	8.71121	29.7676	22.3011	34.0454	7.50524	83.2901	0.422738	16.979	34.5648	35.0208	59.6004	42.3212	32.4964	60.4909	3.19615	14.8032	53.3272	28.5645	41.8642	26.445	32.9421	7.69321	4.11048	14.5541	32.5704
52.2592	49.1608	5.64481	13.6855	43.7206	83.7491	37.3257	43.494	67.8432	12.9667	79.8691	88.0241	17.5226	30.5749	9.70927	0.436818	6.73836	32.4459	22.3818	11.2235	16.4313	1.16116	9.8096	34.2159	11.3573	6.38576	31.4168	27.522	39.5671	12.8955	90.8313	0.330972	23.2609	32.5076	48.8953	63.7601	66.8726	34.8486	55.8901	2.89623	14.525	51.5538	32.8322	48.6416	24.6717	34.8291	6.20728	3.41119	12.5804	32.0723
52.3591	47.3775	4.67657	14.0489	39.1747	80.06	33.5147	43.2052	61.1938	17.7054	81.6496	80.0707	16.9079	25.3576	17.3009	0.323504	10.9066	30.4647	21.0911	25.0536	13.6936	0.695964	8.55903	32.5871	11.7471	14.6397	46.1765	28.1868	38.7573	20.0152	89.4811	0.258897	23.5045	49.6978	56.2526	60.1103	65.8835	41.2608	49.3842	2.46662	13.1068	55.3941	33.6719	52.9582	21.2062	32.2819	10.9692	2.8281	13.1841	30.1058
52.4591	54.784	3.75283	17.0325	49.5088	75.4337	29.5987	39.6662	54.0742	17.8049	74.9644	84.6247	24.5543	19.9569	20.3835	0.237658	11.485	26.8119	18.8056	26.4793	10.8544	7.60165	7.1826	29.9015	10.1537	15.1814	47.9248	26.4062	35.1237	20.1769	84.6288	0.202369	21.0742	44.8944	56.126	53.8057	56.7763	39.3242	42.4075	2.06013	24.3414	53.55	30.765	48.4196	29.0973	34.9662	11.1977	2.34336	12.8821	27.7911
52.559	53.6274	12.5032	17.514	50.0373	74.9689	26.3939	37.411	63.9538	16.0771	83.571	87.4167	25.7554	26.8547	23.2498	0.173446	10.6366	22.8482	16.3298	24.6224	8.37712	7.86404	5.89538	37.2349	8.087	15.4475	43.7916	38.0758	30.5065	17.9017	85.8617	0.158121	26.1886	38.3639	52.5219	52.5672	46.2615	34.1129	51.2304	1.70929	26.8866	48.424	26.6704	42.0838	27.868	31.73	9.92646	11.2484	12.06	30.9654
52.6589	49.2739	14.3834	16.0613	46.17	70.8562	23.2359	33.323	69.2559	13.805	78.8894	82.2423	23.9233	25.352	22.409	0.125931	9.72974	19.1367	19.4126	22.0842	6.36832	6.20153	6.92381	49.2732	6.1561	13.219	49.3432	41.3336	38.3241	18.1285	87.8846	0.123515	36.1504	30.3166	47.5259	69.4759	36.6948	28.1152	59.5074	1.41477	25.549	42.0882	27.6423	36.0438	24.1753	30.3823	8.32084	13.2643	10.9719	30.2095
52.7588	55.0159	13.3544	13.919	40.6692	65.5948	20.3342	28.62	68.1629	11.5451	82.9148	74.7853	20.8849	21.2128	20.0719	0.0910737	8.477	25.3407	26.1699	19.7241	14.0956	4.83388	6.62171	49.8117	4.55849	19.8611	46.7324	40.3505	38.6676	24.2285	84.4628	0.0964265	39.3673	23.3246	42.1971	88.9833	36.4166	24.0288	59.2144	6.52673	22.6982	42.3612	25.3669	36.3706	20.2201	26.3001	6.79956	12.6609	15.9453	28.2674
52.8587	53.7039	11.3172	11.6847	41.6662	60.1798	20.1841	37.1214	63.6615	9.51421	76.8312	74.1082	24.482	17.1759	17.4551	6.90355	7.20851	27.4828	26.5599	20.9507	15.7061	3.38229	5.81907	51.9055	3.31553	19.0853	40.8113	36.784	35.5684	23.5491	92.2305	8.24633	36.5285	17.7698	37.0496	89.0729	33.8557	24.5555	54.6277	6.89332	19.4663	39.1581	29.2953	32.574	27.6186	28.6048	6.70025	11.1973	18.0905	26.0642
52.9587	49.2852	9.13644	25.3075	38.6937	54.9918	21.1545	43.0647	57.5667	7.77444	85.627	68.7116	23.854	19.6452	14.9862	17.9255	6.05201	36.8322	24.4593	31.5987	14.0593	2.2276	5.058	49.115	2.38255	15.9657	34.045	32.1288	38.7683	20.592	90.9037	11.333	31.341	14.9787	33.9243	81.8104	28.5129	30.0992	48.222	6.1208	16.3635	44.2075	30.5436	31.6338	26.4257	25.9949	8.03422	9.57618	18.4566	31.1431
53.0586	46.137	7.16673	28.7372	34.203	70.3364	19.9019	43.3937	55.2257	6.32131	80.8229	65.1519	22.0185	17.6716	12.7931	20.9796	5.04591	42.4112	21.5755	31.664	11.5388	1.41127	4.23247	44.9614	1.69789	13.8188	31.1795	27.253	45.2793	24.6053	85.9922	11.7768	36.4342	11.7837	31.3427	72.3619	22.9841	29.0488	41.3815	5.18163	13.5928	43.2075	28.0976	28.0163	22.9163	21.9993	13.5194	8.05999	18.9456	30.9734
53.1585	50.8781	14.379	27.4826	42.417	72.3815	17.9413	40.1552	59.0395	5.12472	75.9257	60.7774	19.1544	14.4724	22.3199	20.1054	4.19081	40.5957	18.9197	29.0255	9.07405	0.870268	3.4663	49.245	1.2029	11.0343	27.7773	22.6298	44.4401	23.1569	79.8789	10.9442	34.7348	9.05128	30.1925	89.7908	18.1326	25.3582	43.1004	4.32077	13.5186	39.3111	24.44	24.0949	19.1648	18.0013	13.6763	6.73085	18.2895	37.9101
53.2584	53.5301	15.4296	24.3434	42.5861	69.3437	15.8737	35.3495	67.17	4.14745	70.1991	65.7773	16.0883	11.3151	23.4175	17.5499	6.09828	48.4955	17.2762	25.9187	6.97237	0.52608	5.10495	47.3261	0.848697	8.45597	34.3361	18.4889	40.3145	20.2567	83.5788	9.58762	30.2406	6.89139	34.5505	89.0282	14.1471	20.9764	40.7363	3.58501	12.2767	40.2004	20.6592	20.5137	15.7936	14.4783	16.431	6.30768	16.9886	43.1848
53.3583	54.672	13.949	20.6954	42.9966	72.6195	13.9243	30.1209	67.7328	16.1781	62.1372	83.7592	13.2134	12.0507	21.6284	25.0879	9.68405	47.0161	15.1777	22.953	5.28712	0.31319	5.23644	43.5678	2.27388	6.33269	39.0677	33.145	35.0351	16.9084	81.0366	8.10549	37.7039	5.5763	34.3974	83.5022	13.6962	29.8407	36.4924	8.70491	11.7959	47.1012	27.5163	26.3879	35.3397	27.3476	15.3513	7.47205	15.3712	42.3964
53.4583	51.1231	11.6627	17.1754	39.6548	70.0296	27.4862	25.0867	64.1546	19.2853	54.0472	83.881	10.6906	10.5757	19.0496	25.7985	10.1542	41.9975	18.0698	20.272	11.9072	0.184199	4.75484	39.4762	2.69582	7.99855	37.1493	38.3455	29.6734	13.7912	96.4191	6.6955	43.4974	4.32632	40.902	74.5722	18.7938	36.7242	50.5579	8.80333	10.5372	59.1366	33.6321	26.6139	36.6985	28.5338	13.156	7.18641	13.6474	41.1444
53.5582	57.3887	9.34224	23.816	34.9213	68.1277	30.3031	20.5471	67.2836	18.5886	77.6523	87.4549	8.56028	8.5614	16.4469	23.3478	9.38856	47.5808	17.8684	22.255	19.2166	0.107271	4.07941	35.5513	2.44891	11.1335	32.5124	38.1817	35.5452	16.4001	97.945	5.44384	41.3427	3.30617	41.3477	65.0859	21.9674	39.5528	53.8537	7.73198	9.58458	60.3949	32.7957	38.8164	32.6881	25.5463	10.8621	6.37571	11.9468	38.4293
53.6581	56.7918	7.29267	24.4008	30.8038	69.3598	29.0248	19.8698	65.124	16.4709	78.2768	88.085	6.8044	6.65219	14.0755	19.7319	8.72444	45.2793	16.2762	20.8944	19.0108	0.0619585	3.39668	31.9409	1.99961	10.5035	31.4568	35.21	35.2334	18.3462	109.393	4.37687	35.9356	2.51233	38.9436	56.1663	20.0624	36.3088	59.088	6.52406	8.32544	56.2541	29.3174	37.8185	27.6213	21.4739	14.8181	7.43655	10.3448	39.6324
53.758	52.4223	5.59987	22.3403	26.4517	77.1452	34.5649	23.6981	61.2397	14.0068	83.0925	86.2122	5.37986	13.5179	11.9986	15.9781	16.3797	40.1024	14.2822	25.7538	17.511	0.0355337	2.78149	28.6712	1.54439	8.71927	46.6822	34.8372	32.1237	16.9028	123.398	3.49064	37.6268	5.91726	35.364	48.1917	16.7712	47.6597	57.2963	5.43496	7.05003	49.7848	28.7005	35.9098	22.8593	17.5118	17.0758	7.07382	8.88126	37.7707
53.858	46.9261	4.25356	19.3436	31.2138	76.6722	36.333	23.7921	67.4898	11.6517	93.5063	79.5739	7.38657	16.6116	18.597	12.5653	17.7828	34.2865	12.3022	24.8333	16.2933	0.0202507	2.2566	43.3445	1.15422	8.01623	48.5824	32.0085	35.444	14.6016	123.072	2.76731	34.307	5.6429	38.8018	57.7623	39.6825	47.0725	63.8076	11.8442	16.6914	47.7778	25.7017	47.6552	18.7554	26.7609	15.7571	6.2472	7.57249	35.0556
53.9579	41.9431	3.20724	18.9475	30.7687	72.4669	34.2189	21.9721	67.0132	23.5158	88.5181	71.8176	7.92914	15.2841	19.476	9.67332	16.7167	28.7688	14.2936	22.516	13.6063	0.0114712	1.82098	45.1158	0.844698	6.58084	44.4485	28.1023	33.9753	12.1141	117.013	2.18408	31.9272	14.9405	37.9518	56.6508	41.7903	41.5582	62.3053	11.8509	19.2513	52.6238	22.0583	45.5963	15.3317	36.8617	21.4567	5.33928	11.3326	35.1248
54.0578	37.7653	2.40619	18.6929	28.0487	83.0004	32.5241	19.3175	69.3303	25.8298	79.064	64.2319	7.44378	12.6459	17.9772	7.32728	14.7529	24.5353	23.1271	20.0367	10.7965	0.00645576	1.46505	51.7518	0.609254	10.1159	38.0917	23.9247	30.4433	14.3736	108.946	1.71799	30.915	19.4071	37.3795	51.5898	40.3089	53.5189	56.8785	10.3814	18.6037	50.8618	31.1651	40.2004	19.1	35.9596	20.7295	4.49273	12.9899	33.163
54.1577	46.7272	1.79889	16.8136	33.3863	84.9175	29.4474	18.9719	66.6113	24.1733	72.3591	72.1468	6.53671	9.94042	20.6409	5.47989	12.629	31.419	25.6885	17.7238	9.45708	0.00360707	1.17724	50.4146	1.24537	9.77115	37.2693	19.9202	34.1241	13.4969	100.463	1.34797	27.1344	17.0389	34.7518	45.4495	34.454	52.5309	49.8818	8.75405	16.6658	45.989	31.7371	34.5205	22.2987	31.3673	18.0024	8.63429	13.3213	30.6772
54.2576	46.7541	1.34147	14.4175	33.0183	81.1736	26.1047	17.3054	61.318	21.1258	91.036	74.698	5.5219	7.59921	19.625	6.77206	10.6416	32.9754	33.4412	15.6473	7.68302	0.00199818	0.945318	50.0472	8.39476	8.19137	39.028	16.3094	32.9316	11.631	92.2216	1.05563	22.5485	13.5812	31.333	39.404	27.9673	46.2381	42.6186	7.29251	16.2719	45.8385	28.9119	29.3734	34.1337	26.048	14.9534	9.23587	12.8522	28.168
54.3576	48.4196	0.998483	12.1443	32.8597	75.5088	22.9193	15.0946	58.3992	21.6506	88.9003	80.0828	4.55207	9.13036	27.2586	6.62813	18.0458	33.9281	33.599	13.8052	6.00934	0.00109224	0.758773	46.601	9.70821	6.43893	35.8095	18.8177	29.6137	12.1467	84.4749	0.825513	18.1044	10.4809	27.7615	33.8895	22.1418	38.431	35.7659	6.0507	18.5079	49.8614	25.0279	29.3721	41.4902	21.1109	12.1663	8.53455	11.9332	32.9173
54.4575	47.1826	0.919437	10.5883	31.4083	83.0559	20.0321	35.0282	56.2445	25.6907	87.8738	78.13	3.69213	19.4064	28.4471	5.85068	19.199	31.0991	30.8125	12.1773	12.5525	0.000586897	0.609067	42.4071	10.9173	7.23292	30.7374	19.2506	41.213	10.9206	77.3004	0.644916	14.2019	20.4114	27.8394	29.0277	17.4189	34.2011	51.801	5.01382	17.7942	47.9106	21.1025	26.2373	38.6205	16.8936	9.79917	17.8095	10.7941	32.5436
54.5574	43.2687	4.64276	10.9335	28.1892	81.5169	26.5178	42.4546	51.8531	24.7239	89.9327	72.0308	2.96144	26.1752	26.2261	6.4923	17.8536	27.0538	27.1259	10.7406	14.5496	0.000308968	0.489473	38.2549	9.73746	6.41148	25.3711	18.0235	48.073	9.23113	70.701	0.503462	23.2533	19.067	26.1169	37.5169	21.2199	43.8391	55.9955	4.15297	21.3927	43.1764	23.3549	36.7889	33.1662	23.7145	7.85296	19.3072	9.58154	30.5895
54.6573	42.7728	5.5261	10.0456	24.4502	76.6595	26.8519	42.9123	61.0241	21.8919	82.5989	76.8695	2.35669	24.7261	24.1412	9.16675	15.6777	39.4444	25.3603	9.47321	13.1952	3.64842	0.394228	34.3922	7.93743	5.17746	20.4246	16.0161	47.1584	20.1162	64.6499	0.392764	27.6393	18.9085	33.4694	37.6547	19.6173	42.9631	53.9112	3.43955	20.9939	53.3637	21.993	35.5815	37.4202	23.2456	18.395	17.9249	12.6291	43.1976
54.7573	39.4642	5.19374	8.71484	34.7693	78.7977	24.9382	42.5256	63.4679	18.6102	72.923	77.7541	1.86467	22.3206	21.234	9.38956	13.3862	40.5808	22.5298	8.35531	10.8944	6.60001	0.515645	30.8784	6.66808	3.99169	16.1681	13.7499	42.7699	21.5739	59.1091	0.306282	26.5789	15.6122	34.7793	34.6224	16.4831	37.7881	48.82	2.84857	20.6575	54.1692	19.3466	51.2617	38.8248	20.3163	19.6086	17.48	13.8003	49.1888
54.8572	35.3192	4.42794	7.32089	36.4993	75.4588	29.1876	38.9893	61.1571	15.4781	67.7999	81.7043	1.46898	18.3091	18.3221	9.52917	16.9219	37.1954	27.6644	7.36934	8.59407	5.97233	0.514074	44.2174	6.0074	2.99976	19.1021	13.112	40.9138	19.5872	54.0389	0.238821	23.2452	12.1967	33.1923	30.6396	22.1557	39.3246	56.5516	2.35905	24.1578	50.298	18.4427	49.8314	34.5668	16.8866	17.6467	15.5956	13.8037	48.2846
54.9571	42.3695	3.58693	6.03218	34.2755	70.2458	28.5113	34.123	63.1292	12.7154	75.1782	83.9263	1.15333	25.943	15.6764	8.56808	16.6994	32.3559	27.3016	6.49975	13.5958	4.47734	0.46262	46.5065	4.88512	2.22088	18.435	13.4863	36.621	16.6331	49.4014	0.186137	31.8115	13.0022	30.3566	38.4102	21.0329	35.5658	56.2069	1.95359	23.4682	47.1915	22.4344	44.1453	36.6673	24.0764	14.8891	13.3918	13.1165	46.8599
55.057	43.9353	2.81972	4.91069	30.4789	69.6532	26.1065	28.9599	60.5772	10.3716	82.0551	78.8077	0.903058	24.8206	22.1043	7.21328	17.58	30.6746	24.8478	5.73283	13.3926	6.9477	0.3962	53.1223	3.7638	1.62947	23.0556	18.2054	31.5768	13.684	47.0788	0.144981	32.1344	10.9358	27.118	38.2033	22.8596	40.5317	51.8197	1.61778	23.3806	51.588	21.842	42.5773	38.7549	23.6917	15.2889	11.2936	12.0553	43.7689
55.1569	41.6493	3.22233	3.96703	26.2954	65.7721	23.259	24.0506	58.2418	8.42451	84.5215	91.1934	0.705488	20.8865	25.0225	5.82643	16.2808	37.9536	21.7949	11.7852	11.4543	6.10801	2.13986	51.685	2.80832	1.18894	22.7229	19.31	26.6142	11.0772	47.4126	0.112834	28.8082	9.9662	31.3902	35.7307	20.4007	38.0719	54.2934	1.33963	21.4805	49.6851	19.5112	37.6298	34.7028	20.7385	13.5817	9.4398	10.826	40.3315
55.2569	37.7368	2.98474	3.18879	27.3223	66.4047	22.8217	27.8856	62.9142	12.2765	77.7983	94.1858	0.549972	20.155	23.6875	4.57432	14.2687	37.2267	18.7695	18.3989	9.19867	4.52348	7.27358	47.7893	2.53803	2.06385	34.1646	18.4311	30.1955	8.89031	47.8316	0.0876969	24.2411	8.03454	31.3966	31.8688	28.9529	32.782	51.4695	1.10918	20.379	44.8349	16.7239	47.2785	47.4191	21.2747	11.3953	7.85532	9.55857	36.9794
55.3568	33.4862	2.52656	2.55491	25.5381	68.9831	27.2134	36.6209	61.8379	12.5675	87.1379	88.6052	0.427946	18.0098	21.0696	3.51775	12.1712	33.428	17.7974	18.5425	15.3743	3.07947	8.58187	43.3733	6.13493	8.73522	36.0114	16.5761	30.5114	7.10194	45.6972	0.0680133	19.6226	6.22529	29.4164	27.7978	30.0332	27.491	53.0081	0.918235	27.4769	38.9177	14.0257	44.7195	45.3738	18.9271	9.31587	8.3371	8.33213	35.4524
55.4567	43.0956	2.03841	2.04274	24.1581	67.9766	26.7387	38.2058	71.0315	11.4348	82.3728	80.5687	0.332494	14.7033	18.2683	2.66322	10.2361	28.7832	25.421	17.0243	15.3207	1.99375	9.7555	43.0092	6.51454	9.63767	33.6087	14.348	29.197	5.6588	42.6427	0.0525976	27.0173	10.5185	26.6362	23.9812	30.3115	26.4703	61.8642	0.760021	28.0014	32.9419	11.6218	39.2884	39.3487	19.1217	7.52107	7.68204	7.93513	32.9732
55.5566	43.6349	1.59841	1.63128	27.0917	64.0283	24.5416	36.0157	72.2167	12.0321	78.9224	88.9355	0.257874	14.3677	15.6639	1.99202	9.41313	24.2451	26.2088	19.8573	13.1638	1.24845	9.4031	51.8277	5.68924	8.49154	35.3116	29.8233	26.1378	4.50253	39.3673	0.0405504	27.7613	24.6649	23.6588	23.9398	26.3585	34.4219	61.6885	0.628965	25.7142	29.556	33.9405	43.5375	32.9068	16.9124	6.03434	6.69239	7.30436	34.2407
55.6566	47.8688	1.23111	1.30236	26.1722	69.7781	21.8889	32.0702	68.717	11.0724	78.3976	85.5037	0.199599	23.5813	13.3638	1.47594	8.22195	24.4867	25.7405	18.9146	10.5955	0.763356	8.30139	51.1748	4.55534	10.4656	32.4481	35.7038	22.539	3.57971	36.1621	0.031186	25.0907	23.5114	29.2016	21.9637	21.5658	35.0625	56.9775	0.520386	30.573	25.5624	39.4194	42.3724	53.1785	14.1364	8.45675	5.68285	6.56668	32.7036
55.7565	46.0007	0.937234	1.98806	23.6181	68.2639	26.5261	39.7474	62.8788	9.59782	85.3732	96.4629	0.154137	23.333	15.0976	1.08551	8.93873	22.2715	23.3783	17.0881	15.7203	4.90707	7.01267	47.5617	3.47845	16.2877	27.8763	51.0544	28.0576	2.84495	33.1401	0.0238573	21.2109	19.2038	30.097	32.69	17.1409	42.7473	51.6819	0.430388	29.8784	34.9694	37.7777	37.5509	52.6069	11.4953	21.3498	4.76572	5.80263	30.3765
55.8564	43.1831	0.708057	2.09436	20.5477	67.4563	26.1919	40.5468	56.1055	8.06785	80.0114	93.366	0.118719	23.1487	14.2834	0.793923	8.38106	37.6605	20.4853	15.1894	15.2622	4.98819	11.0097	49.227	2.58074	15.7758	24.6192	235.399	28.2145	2.26055	30.3374	0.0181369	17.2198	14.9479	28.613	84.8462	13.425	41.1766	45.1415	0.355814	28.0656	36.84	33.5057	32.3019	46.1371	9.21514	22.9719	19.4852	5.06116	29.547
55.9563	38.9556	0.532216	1.94235	23.2611	63.6107	24.0868	38.7352	61.9909	6.66792	71.1936	87.266	0.090947	23.7638	12.702	0.578254	7.38812	40.1426	17.6327	13.4317	12.9764	7.16101	11.4798	46.4789	1.87942	13.2401	20.6747	519.78	25.9094	5.05483	27.7565	0.0137375	13.6107	11.4373	26.1144	101.465	10.4337	35.911	38.4637	0.294072	24.7892	34.8572	47.9113	27.5031	38.7543	7.33106	20.7385	25.1454	4.37009	27.6191
56.0562	37.2628	0.398711	1.69461	29.6873	58.83	21.5016	34.7694	61.6301	5.45777	87.3604	79.1503	0.0690759	20.5704	15.1628	0.420096	6.32132	37.3273	15.0373	21.8863	10.3903	15.0332	10.4931	42.5142	1.35172	11.5499	16.8312	688.366	22.7769	9.74218	25.3876	0.0102987	10.5588	8.69545	23.3015	99.4392	8.07546	34.3718	34.2797	0.24303	21.1906	41.8609	48.9493	23.3324	31.9948	5.808	17.5211	24.6483	3.74331	28.4184
56.1562	41.3091	0.298055	6.33332	30.1066	59.3437	26.2696	37.151	57.8962	4.442	84.7515	70.9323	0.0517488	25.0514	14.583	0.304679	5.32571	46.0326	25.5974	22.207	8.06349	13.9265	12.8538	60.1852	0.963896	9.25713	13.4243	724.971	19.4274	10.2453	23.2158	0.00771417	8.08063	6.59492	20.52	90.5268	6.23622	29.8809	29.9228	0.200883	17.7788	42.0064	44.6528	19.7688	36.6656	4.59085	25.3267	22.0371	4.18391	27.4012
56.2561	39.8484	0.222598	7.71865	27.8251	60.5116	26.0019	35.4503	57.4051	3.60317	82.2896	69.59	0.0379783	22.9861	15.1714	0.220906	4.4499	45.1021	33.733	20.4268	25.2525	10.5407	12.4814	94.0006	0.68328	7.10842	10.5564	689.422	16.2608	13.173	21.2251	0.00578292	6.12139	4.99715	22.1593	79.7385	4.80997	36.3342	25.485	0.166108	14.7511	38.7684	38.6801	16.7419	33.6069	3.62418	24.8185	18.9413	7.35481	40.6495
56.356	46.2946	0.166128	7.58063	24.5322	66.1763	23.9352	31.7987	63.4429	2.91687	83.1517	64.2875	0.0270361	21.6315	13.9718	0.160207	3.70126	40.4798	34.014	18.2602	29.0228	7.26194	15.9273	121.535	0.482383	5.32973	8.2176	618.626	24.9146	12.6685	24.3141	0.00430184	4.60087	3.78507	22.0054	69.1234	3.70751	34.9663	21.3396	0.137415	16.7828	34.1217	32.625	14.1764	28.7024	2.85907	21.6712	18.8348	8.86237	42.4964
56.4559	45.389	0.123922	6.80377	25.6708	64.8184	25.4475	27.4372	63.0871	2.35841	94.3122	58.0412	0.0183923	18.0753	12.2916	0.116253	3.07081	37.0358	31.24	16.6034	26.2489	4.73719	15.6737	122.178	2.62721	3.94051	6.34961	534.65	26.7685	11.0294	24.3781	0.00309123	3.43657	2.8666	26.5705	59.5947	2.85676	30.4805	30.2728	0.113721	16.7001	29.1484	27.1192	12.0034	23.8574	9.95659	23.9201	16.9349	9.3113	40.6745
56.5559	41.7326	0.0924315	5.82714	24.0728	60.9048	30.2338	24.6977	59.275	1.90545	89.4902	51.9179	0.0117278	14.2811	10.6067	0.0843313	2.54407	32.1885	30.2386	14.789	21.6448	2.98175	13.9689	114.251	3.00571	5.2373	4.87877	450.091	25.3607	9.18552	23.2257	0.00206133	2.55397	2.1711	27.0188	51.1071	2.20091	25.1929	32.5041	0.0941362	19.9413	28.4137	22.3575	10.1632	28.2197	26.7335	21.7762	22.0418	9.11196	37.8081
56.6558	37.2888	0.068962	4.85755	21.3916	67.1831	29.6723	21.3585	53.802	1.53876	80.0023	46.2629	0.00679978	10.9493	14.9506	0.0609674	3.72151	27.2479	27.2896	13.0865	17.0633	1.83009	11.8589	104.132	2.69763	5.51352	3.7323	371.617	22.5819	7.48351	24.6561	0.00126034	1.8901	13.51	25.5216	43.7103	9.63787	20.1617	31.192	0.0779458	19.5187	25.814	18.3453	8.60501	26.0853	29.3416	18.4632	22.8767	8.53931	35.9432
56.7557	38.1542	0.051445	3.98279	18.4495	66.0026	52.7859	17.9752	56.254	1.24225	69.8699	41.1581	0.00331244	8.25134	21.0261	2.51625	14.961	22.7367	27.108	11.5557	13.129	6.7074	9.80321	93.9922	2.18977	9.80609	2.84519	302.273	19.4111	13.6874	24.0428	0.000645009	1.39387	16.3584	23.213	37.3334	16.9423	37.6676	28.1933	0.0645986	17.593	25.3521	18.4461	7.28554	22.3473	26.7486	15.1685	20.9079	7.77453	33.3303
56.8556	42.4586	0.0384157	3.23142	15.6329	76.1776	57.1366	26.5653	54.3607	1.00266	60.4322	36.5921	0.00101581	6.15465	21.1019	3.35528	45.7686	18.8193	24.7406	14.2797	9.96323	7.7172	11.3637	84.5204	1.68544	9.75903	2.16241	242.97	25.3469	28.3983	22.6427	0.000126228	1.02479	28.238	47.2481	31.8654	17.0419	40.7729	56.9926	3.78231	15.2075	23.129	16.7136	6.16835	18.5984	22.6693	12.2758	18.1488	6.9343	41.5159
56.9555	49.4256	0.0286335	11.0183	13.1026	75.9824	54.379	28.8641	55.4312	0.809171	52.0545	32.5235	-0.000314753	7.67797	31.0978	3.37383	53.2943	15.5043	21.7301	38.2135	7.49985	6.29715	10.8246	75.891	1.25671	8.2798	1.63887	199.059	40.1794	30.2297	20.9926	-0.000309072	0.751304	39.2394	73.7476	27.1896	48.0771	37.508	67.2277	10.9874	12.8422	21.2553	14.4295	5.22255	15.296	23.4785	9.86108	24.1185	6.09137	41.7315
57.0555	48.4909	0.0212825	13.3052	10.9061	75.9249	49.2627	27.771	52.8331	0.652999	44.759	28.904	-0.000940914	15.746	31.5438	3.01969	51.2136	12.7382	18.7268	41.1136	7.55959	4.50776	19.8809	91.7532	0.918209	6.54745	1.23832	160.929	43.5714	27.3735	19.3196	-0.000739746	0.549179	44.548	81.4302	23.197	51.6893	31.9444	67.3443	18.2637	10.6972	27.4219	12.1484	21.3631	12.5173	33.6883	7.89186	34.237	5.28883	39.4432
57.1554	48.6737	0.0156849	13.0233	9.03702	71.9145	43.6827	26.0472	48.3906	0.527068	38.4567	25.6861	-0.00111882	16.2308	28.7926	2.53527	51.9591	10.4486	15.9806	40.7406	6.52462	5.28803	21.4644	103.667	0.66184	4.99096	0.932199	156.912	44.5079	25.579	17.7207	-0.00110393	0.40002	91.1551	79.864	19.7901	45.9617	30.4089	65.0223	17.6743	8.83701	28.2962	10.088	23.2422	10.2217	33.2017	6.30397	34.902	4.55017	41.1012
57.2553	45.1944	0.0112079	11.6694	7.46579	66.6356	47.4766	23.1229	49.8083	0.425607	33.031	22.8261	7.27384	14.0723	32.3312	2.04414	47.409	8.56205	13.5663	37.5063	5.70972	4.3398	19.901	100.546	0.472623	3.72622	0.698496	147.52	47.0812	22	16.2335	-0.00134145	0.290032	85.649	74.0893	16.8841	57.0755	26.3631	64.8298	15.345	7.26317	34.7186	32.4434	21.2464	8.3392	29.0811	12.7429	31.6843	10.4551	43.1709
57.3552	40.5656	0.00739405	9.98536	7.98747	61.1596	51.7176	24.784	47.7237	0.343909	28.3667	20.2845	13.5461	11.3254	30.5298	1.60284	41.2567	7.01196	11.4848	33.5375	4.6366	3.11516	17.2415	92.8639	0.335318	2.74792	0.520508	138.176	46.5969	22.9931	14.869	-0.00157649	0.208909	69.6715	79.7471	14.4054	59.8553	31.7986	59.8738	12.9038	5.9509	70.5584	40.09	18.4652	6.80086	41.0748	13.303	46.5707	13.4242	41.3794
57.4552	35.8333	0.00412221	9.32483	21.068	55.8975	49.3312	24.9218	43.8573	0.278125	31.3399	18.0258	15.1398	8.77205	33.3548	1.23167	35.0641	5.74057	19.1328	38.0092	5.41863	2.08322	14.4166	84.2475	0.236807	2.01134	0.385899	122.819	42.453	20.6821	13.6228	-0.00183822	0.149031	54.1546	77.3435	12.2913	52.7697	34.6518	53.3439	10.7399	4.86614	82.6234	56.6958	39.6087	5.54546	40.3244	14.8752	55.0363	14.5094	38.4824
57.5551	34.5599	0.877742	12.6905	25.1472	50.9916	77.1408	32.5951	39.2452	0.225129	189.303	16.0186	14.465	6.64994	35.404	0.932193	29.4322	4.69904	20.4628	35.9624	4.92729	1.33327	11.8144	86.7683	0.166674	1.4654	0.284906	105.463	46.548	17.4901	12.431	-0.00206385	0.104875	41.4145	83.6327	10.4878	43.4426	31.9666	46.057	8.90839	9.88888	82.0468	64.5669	62.8899	4.52147	35.2648	13.5985	52.5684	14.4266	35.4033
57.655	44.1799	6.38503	12.9281	24.896	49.419	96.349	35.414	34.4899	0.182434	271.938	14.2349	12.8239	4.97794	86.7674	0.697311	24.5389	3.84654	19.2416	32.4248	4.07312	5.19902	9.56731	81.7929	0.11699	8.78021	0.210443	88.3665	49.554	14.361	11.3571	-0.00214423	0.0724229	49.4	83.1141	8.94906	34.6354	27.2657	38.9348	7.38076	11.1161	75.2993	64.0476	62.1777	9.88591	29.3202	11.5498	46.5039	13.6574	32.4404
57.7549	44.6452	7.75102	11.8059	22.7424	46.2338	95.9891	34.0732	29.9331	0.148043	274.116	12.6497	10.896	3.69792	95.7697	0.51663	28.8141	5.75046	35.2773	28.8037	3.21524	5.13755	7.69153	74.7709	0.0819175	9.88931	0.15646	72.6996	46.7543	11.6155	10.3598	-0.00226827	0.0486893	68.1155	77.6211	7.63554	27.171	22.2479	47.4839	6.11278	31.3697	66.0489	57.6904	55.3596	10.2364	23.7778	9.49675	39.7758	12.5207	29.6803
57.8548	41.5687	7.33485	10.4296	19.9215	42.6131	88.5864	30.7131	25.7463	0.120346	250.456	11.2411	9.01627	2.7341	89.9447	0.379637	27.7681	5.95449	38.4759	25.4648	2.47583	3.98598	6.15645	67.5671	0.0572523	8.77396	0.118006	58.9682	41.5384	9.32031	9.49715	-0.00232655	0.0314064	60.4701	78.6782	6.51395	41.4783	17.6593	66.2231	5.06201	37.0791	56.2963	49.6572	47.6958	9.1096	19.034	7.6889	33.4798	11.2236	29.5943
57.9548	37.3592	6.27461	12.2576	19.5804	39.3241	79.2	28.6813	22.0029	0.0980301	220.663	9.98921	7.33179	2.0155	79.7545	0.276969	24.784	6.07724	38.2125	22.4779	1.87977	4.75265	4.91495	60.785	0.0399424	16.329	0.0908936	47.292	35.6583	7.44633	8.67026	-0.00240105	0.0188493	48.3661	74.2005	9.90186	46.7816	13.7637	70.8576	4.19181	43.6574	59.0052	41.74	40.6319	7.69498	15.1306	6.17794	32.3809	9.89631	27.8924
58.0547	33.0224	5.09289	11.8798	17.8242	36.0281	69.8082	25.3912	18.7086	0.07997	191.561	8.87681	5.89142	1.48297	69.058	0.200789	22.7251	5.55175	34.872	19.8313	1.41546	3.9188	3.91673	54.5881	0.0278592	16.3857	0.0717122	37.8297	29.9698	5.93469	7.91503	-0.00244511	0.0097354	37.3725	67.4281	10.3722	42.2549	12.924	67.8815	3.47135	44.8722	74.0999	34.6291	34.4763	17.7576	11.982	4.94493	28.7933	8.61752	27.6544
58.1546	28.953	4.0085	13.5601	15.5839	45.4755	61.1263	21.7172	15.8459	0.065223	165.266	7.88838	4.69471	1.08997	59.1771	7.93808	19.8234	4.82163	32.593	28.7545	1.06057	2.81926	3.95873	48.9889	0.0194368	13.9469	0.0579161	42.3316	24.848	4.74013	7.23482	-0.00239929	0.00318511	28.5181	60.0149	9.70043	51.3611	11.1263	61.2948	2.87494	41.3642	75.6843	28.5175	44.538	30.0336	9.46878	3.9503	24.6858	9.81129	26.5405
58.2545	31.4889	3.09503	18.4628	19.9288	46.6211	54.5986	34.6202	28.5901	0.0530807	142.2	7.01018	3.71887	0.80071	50.4737	10.5813	25.5242	7.79343	28.951	28.6186	0.792216	1.8878	7.62011	43.9513	0.0135635	16.7006	0.0477021	51.1897	20.4163	3.77677	6.61406	-0.00216646	-0.00143156	28.9488	55.79	8.65183	52.3934	9.12904	66.6097	2.38129	36.1839	74.6226	23.3848	42.3777	29.9472	7.47405	3.1525	22.9954	15.3578	24.6892
58.3544	30.1644	2.36018	18.812	20.2204	55.9701	56.7964	38.4894	33.8723	0.0431569	122.212	6.22992	2.93321	0.588267	46.9605	10.6387	26.0492	20.0875	25.0916	26.1842	2.42985	1.20924	34.4953	39.4256	3.06527	15.1091	0.0398636	51.9778	22.8052	3.00503	6.02735	-0.00168516	-0.00455798	24.0507	50.2983	7.54666	59.9509	7.27187	73.8414	1.97266	30.7642	74.5617	28.2434	53.8513	28.6042	10.3461	2.56899	28.0808	20.8832	34.2444
58.4544	35.6478	1.78498	20.0758	23.7022	56.5269	53.2871	37.4432	34.7982	0.192567	114.527	5.53634	2.3062	1.57813	41.4842	9.52156	24.2696	23.0136	30.7535	23.3677	2.64541	0.751555	41.6997	37.3406	6.16697	12.9284	0.0336986	48.4636	34.7064	2.38912	6.19622	-0.00125422	-0.00646767	28.8122	62.2139	6.51071	54.3958	5.68113	71.9493	1.63437	38.8206	79.83	27.4325	51.061	24.7907	10.1057	4.94514	27.0912	24.1023	35.2965
58.5543	40.4536	1.34242	18.7152	25.7483	62.2678	47.9819	33.9699	36.8907	2.84699	142.503	4.92046	2.78225	1.68859	39.4674	7.99383	21.3311	21.989	37.0273	20.6899	2.34908	0.456991	40.3108	34.1916	6.36507	13.6058	0.0287554	42.9531	38.9531	3.31369	5.9419	5.87004	-0.00738645	24.8869	67.9474	22.3157	62.6576	8.49662	71.186	1.35425	44.6052	76.1309	24.4794	67.6213	20.7271	8.81958	5.12275	24.0656	24.8021	33.6315
58.6542	39.345	1.00561	16.4928	28.7133	61.1438	42.4296	29.5301	41.9691	5.74576	138.762	4.37273	2.74108	1.48447	35.1742	6.44477	21.5923	19.5115	36.3103	18.2721	1.92066	0.273303	77.7697	30.9167	5.49707	11.7899	0.0246414	36.8097	41.4604	3.25175	5.5567	8.09991	-0.00757241	19.7348	66.3254	43.8621	56.969	8.72307	75.8031	1.12227	43.0434	68.3138	20.9711	64.6724	17.0792	7.32568	4.56478	20.6238	23.9773	31.2118
58.7541	36.0513	1.62787	13.9803	27.672	57.5105	37.2088	24.9454	53.4793	6.31112	125.241	3.88617	2.46926	1.20259	30.5232	5.05246	19.683	16.698	32.9563	16.1232	1.50729	0.161327	135.435	27.8222	8.31762	9.4194	0.0210676	44.5398	39.1142	4.11368	5.13743	8.59848	-0.00723196	15.2023	61.3806	48.4188	47.533	7.84139	74.2881	0.930025	38.5318	59.0879	17.5824	57.0119	17.1463	5.9379	3.83479	17.3762	24.7039	28.6928
58.8541	37.6978	1.6709	11.5816	26.2428	66.6148	34.9877	20.6466	56.6615	5.90638	109.805	23.0992	11.4533	0.934576	26.1813	3.88054	17.121	15.926	28.8689	15.8317	1.15669	0.0942351	144.609	25.3882	8.09811	7.22053	0.0180362	45.2377	34.7489	3.93746	4.71862	8.07236	-0.00650408	11.5873	55.2006	46.176	47.6052	6.59495	67.9566	0.770672	33.7854	49.8961	14.5663	50.3651	15.1099	4.75197	3.13657	15.026	23.8999	26.2845
58.954	36.1134	1.4827	11.7481	23.4572	69.3282	32.8534	24.6318	55.1417	5.16188	95.1295	27.8629	14.4698	0.709596	27.0289	2.93409	14.5479	21.5577	24.8449	14.4298	0.876289	0.054576	133.477	22.9333	6.8254	7.1847	0.0155719	42.1859	29.8289	11.4367	4.32633	7.11317	-0.00557793	8.79671	48.8355	41.545	53.971	5.33549	59.6735	0.638334	28.7642	50.2297	20.5154	43.2785	12.7156	3.77691	2.53261	17.2296	22.2311	24.0468
59.0539	41.6123	9.27464	10.7065	20.2983	71.7166	41.0408	24.733	53.5081	4.35827	85.3478	27.5297	16.6105	0.531353	30.848	2.19118	12.2098	35.9798	21.1863	18.3252	0.65881	2.89211	115.374	22.6762	5.3643	6.86866	0.0134721	37.3936	25.0701	19.6729	3.94633	6.03593	8.28326	12.4075	42.7863	36.3899	48.8285	19.2594	51.0283	0.527948	24.0773	46.4368	23.2586	36.8348	13.3343	2.99073	2.03192	16.2997	27.036	21.9894
59.1538	40.6848	12.887	15.5215	17.2329	68.8418	41.0711	22.8432	49.5512	3.61135	82.9977	46.1313	17.9042	0.394379	29.2756	4.77069	19.4206	38.2405	17.9788	17.7819	0.493029	12.2439	96.3396	21.0944	4.05143	5.73371	0.011532	34.8287	20.9184	20.2624	3.5951	4.99862	11.0235	11.059	38.1475	31.4589	40.6547	23.9546	51.3911	0.962439	23.2511	58.3612	30.908	42.8959	11.9125	2.36337	1.62505	14.3611	30.0152	20.1045
59.2537	37.3628	12.717	16.1108	14.4601	74.2685	43.2011	20.0853	60.5209	2.96073	74.874	60.5383	16.8385	0.291114	30.976	5.4256	20.3718	35.5176	18.2453	16.1524	0.367928	12.1687	78.8816	29.9307	2.98514	8.09451	0.00957447	30.8491	17.2608	18.1264	3.27618	4.07172	12.72	8.85627	47.1238	27.0164	34.7105	23.2371	48.2557	0.942439	20.8228	59.6269	30.9338	54.3564	24.0795	1.86553	6.21868	12.2601	30.2778	18.38
59.3537	46.3244	11.0929	14.8371	18.8939	72.6101	40.697	33.4883	64.7139	2.41236	87.8645	70.97	14.8012	2.75182	28.6917	5.13817	18.8399	31.0971	19.9794	14.3825	0.274118	9.46098	63.8391	30.7458	2.67876	7.66348	0.00757811	30.491	26.4282	15.2898	3.00194	3.27845	12.0909	6.84616	48.3278	41.4355	44.7698	20.3361	43.06	0.820789	17.938	55.5514	28.7415	51.5092	31.694	1.47168	13.2311	17.7428	28.9211	18.7281
59.4536	46.38	9.10068	12.8874	19.3133	68.1759	36.7083	37.7026	64.1292	1.95839	84.1981	69.4784	20.548	9.93752	25.3003	4.45572	16.5007	26.6122	18.9554	17.8602	0.204041	6.61118	51.3	28.96	2.17436	6.37119	0.00561653	27.9993	30.8763	12.5374	2.75224	2.61781	10.5102	9.86742	45.836	51.6445	49.215	16.8467	37.2157	0.691032	28.6115	49.1709	25.1215	45.2796	43.0029	14.8749	13.9187	17.9145	31.5061	17.7801
59.5535	47.316	7.20887	14.3593	17.9158	62.9368	32.4852	36.8946	60.1356	1.58637	98.9122	64.1343	21.2573	10.9544	27.2057	5.92794	15.848	27.646	19.951	17.2496	0.151793	4.35065	41.0434	26.4668	5.02485	4.98706	0.0038422	31.6816	30.3079	13.7513	2.51753	2.07762	8.6829	8.82781	41.78	60.8365	44.0865	23.6186	40.6288	0.57555	30.5395	54.1698	21.2901	38.8434	41.0849	17.7304	16.2714	16.9993	31.4613	16.4805
59.6534	44.2245	5.58794	13.6289	15.8268	69.6114	35.8037	33.5858	54.5185	1.28328	94.8136	77.0127	19.617	9.73173	28.3152	5.95535	14.831	25.4415	18.6443	15.6476	4.02558	2.75481	35.2867	23.9147	5.30166	11.4439	0.00263972	31.2235	27.4959	12.5844	2.29969	1.64155	14.8358	7.07759	41.4576	74.2463	36.5497	23.8072	39.3035	0.477691	28.6161	52.3607	17.7441	54.9451	35.6102	16.6054	15.0803	14.9966	29.8638	53.6955
59.7534	39.8155	4.94793	12.0258	13.6021	80.2977	34.324	29.26	48.3391	1.03717	85.083	75.9111	17.0627	7.92384	26.0802	5.3269	13.0618	22.175	16.5594	13.9272	4.77619	1.69812	29.377	40.4078	4.61856	13.7248	20.3113	28.6229	23.8958	15.2429	2.12739	1.2927	15.9326	5.4735	46.7914	73.2361	29.2403	21.2214	35.6898	0.395951	34.1809	48.4694	14.6505	53.2305	29.7735	20.1046	12.8814	27.8558	27.4282	68.6294
59.8533	35.2232	4.09186	10.2012	22.3761	80.0755	33.5577	26.528	53.8747	0.837772	88.2257	90.6051	14.3294	7.46972	22.9451	6.34112	11.1696	33.081	14.3507	13.6829	4.36385	1.02624	24.011	42.9491	3.69344	12.4228	27.1371	25.0923	20.2388	14.4056	1.95098	1.0154	14.6938	4.17807	46.3209	66.8547	33.5958	19.8957	31.1945	0.327896	33.4603	42.7378	12.0317	58.1442	24.5327	18.9191	10.6194	36.7445	24.6184	69.4253
59.9532	30.8955	3.25624	8.45468	24.4359	75.784	30.7377	23.0507	66.5048	4.59997	90.8165	97.7867	11.8668	6.24643	25.9926	6.11738	20.0199	34.2359	12.2812	12.4735	3.61503	0.610849	22.2866	40.8966	2.81834	10.1278	27.355	27.5581	16.8638	12.4503	42.8971	0.795956	12.5646	3.17368	43.178	58.9645	30.5216	26.4489	39.1354	0.271224	30.1602	50.8203	9.85074	62.3878	20.0909	16.2578	24.1717	36.2334	23.3691	82.6408
60.0531	46.9646	2.5308	6.90697	26.5232	72.1386	28.0473	29.5045	69.5483	5.61714	83.5731	96.1691	9.6547	4.93699	34.2028	5.35844	21.5426	31.4571	10.4407	11.1192	2.8567	0.359255	19.3178	37.5237	2.09022	7.84776	24.6541	26.7716	13.902	10.3323	57.255	0.622876	12.2268	2.40626	51.2763	51.1501	25.4577	30.3326	40.2023	0.224033	26.0707	50.7914	11.2452	67.0187	36.8943	13.4039	25.6685	42.4582	21.4634	91.6021
60.153	49.697	1.93706	5.59093	25.2754	67.3193	24.9504	40.6878	67.2153	5.45808	90.6475	97.7487	7.76048	3.78567	37.1827	4.43936	20.1205	27.3978	8.8449	9.84159	21.6646	8.86884	16.1557	33.9567	1.52198	5.91458	20.95	30.0361	11.3786	8.40255	60.2555	0.486733	13.543	20.6718	51.8129	44.0045	26.4609	28.5618	49.0561	0.184694	22.0154	46.7763	12.4644	62.9882	38.6897	15.9233	31.9354	40.4468	19.265	89.231
60.253	51.2264	1.46736	11.0946	22.6494	61.9806	23.4041	43.2034	62.0911	4.85406	84.8482	91.4502	6.18531	2.85281	40.3461	4.985	17.7043	23.2194	7.47886	8.69069	25.0129	9.30221	13.2396	30.8806	6.59811	4.38636	20.1336	29.4821	14.7737	20.7775	58.5552	0.380096	12.6584	21.1097	52.968	37.6969	31.4229	25.3616	49.8388	0.151838	19.6977	41.118	11.7438	55.417	34.5657	14.8972	35.6901	35.7413	17.0035	83.4488
60.3529	48.0776	1.1037	12.3979	19.6261	56.727	21.0722	41.0964	55.7463	4.13573	92.5667	112.476	4.90025	6.46181	37.6843	18.584	15.1326	24.6414	6.31744	7.66866	22.6557	7.37023	12.0291	43.5136	7.43767	3.22166	17.7174	26.9622	15.139	22.6777	87.5556	0.296946	10.9043	17.5651	50.1648	35.2165	28.8345	21.1845	46.4975	0.124294	16.9586	35.0974	10.3329	54.8037	29.2412	12.7696	32.6209	30.5549	14.8175	76.9247
60.4528	44.7984	0.826139	11.7812	35.2823	59.9098	18.6324	41.3937	54.5058	3.44399	86.8021	113.073	3.8653	15.4286	38.5925	22.732	12.7408	22.8732	12.9139	8.32089	18.6943	5.20005	16.1965	44.6237	6.98875	2.35219	14.8465	23.5994	28.0009	22.7298	94.9707	1.49694	8.9583	20.6114	48.4404	55.5659	24.1525	38.156	41.3292	0.101198	21.9448	29.373	8.78768	48.7965	24.211	10.515	35.6641	25.7124	12.7854	70.5363
60.5527	40.2758	0.616271	15.1562	39.3363	57.9528	16.3381	39.3344	55.1925	7.58727	97.2331	120.709	3.0393	57.2547	41.5051	22.1637	21.3854	22.1419	14.3652	8.35477	16.9026	3.44207	16.2029	42.0057	9.43002	1.71103	22.7591	20.383	32.3644	20.1217	103.446	1.9274	20.8631	17.7244	44.5815	84.2402	19.4187	40.9832	35.6285	0.0818515	22.0766	24.2452	7.33856	44.9697	19.8682	8.48492	32.367	21.4689	10.9457	64.55
60.6527	35.6066	0.458568	19.7687	37.9091	60.5567	14.2698	40.6565	52.4026	8.45757	91.919	114.818	5.55954	63.2573	38.6538	19.5252	22.7022	26.4654	13.7078	7.66258	29.01	2.18807	20.5117	38.3795	8.91087	1.24176	23.8996	36.6701	31.6322	16.8905	101.862	3.09867	23.8309	14.035	48.0115	88.1857	30.6975	37.5786	40.8474	0.0656451	20.1547	19.8146	24.2047	40.3553	16.2426	6.77406	27.4069	24.4765	9.31149	59.0162
60.7526	36.7514	4.44907	19.8693	38.775	59.5501	12.4399	38.14	51.4943	16.5305	82.0584	111.026	6.18882	56.2406	44.7643	16.2347	21.0935	25.6629	12.2924	6.84331	29.0625	1.35257	20.1331	58.9052	7.41112	7.51837	40.131	42.4616	28.6343	36.7014	96.3194	3.37364	35.0875	10.8061	46.5785	82.4548	30.2463	31.9487	40.4149	0.0518163	17.5411	16.0755	28.4838	43.7343	13.2572	5.3771	22.5026	24.6662	7.8805	53.9339
60.8525	34.5101	5.45989	18.0308	35.9781	72.5144	10.8354	44.6094	48.0464	18.0526	71.6249	102.019	5.9023	45.8091	42.9598	13.0034	18.5153	22.9255	10.7045	6.06039	25.0232	0.819147	17.9208	61.6362	5.78241	8.4724	43.1423	42.2974	31.9597	39.3461	89.4552	3.20446	36.2358	8.2349	42.9705	73.5333	34.493	26.0184	37.1678	0.0407213	19.199	18.8586	27.423	53.3914	10.8128	7.90366	18.2059	26.9803	6.6412	49.2818
60.9524	31.2721	5.18515	15.5371	31.7855	73.5549	9.43436	44.4105	43.4179	16.8574	102.495	91.9101	5.22721	35.7115	38.4158	10.146	15.8061	30.6145	15.2719	5.3525	21.1878	0.488392	15.7495	58.4001	4.34791	7.51811	40.0516	39.0143	32.4094	35.7193	82.3919	2.84201	32.8281	6.25126	42.3034	64.1358	31.2641	20.6262	34.8848	0.0309464	20.1009	31.3244	24.3732	58.2086	9.38298	7.83484	14.6226	25.1254	5.57733	45.0389
61.0523	43.255	4.44269	12.9993	30.5513	71.5833	24.1457	40.8229	61.2765	14.7164	106.719	82.1409	12.7811	27.1725	33.3841	7.8489	13.299	35.6329	19.9713	10.8066	16.9305	0.287617	13.2697	53.487	9.49811	6.07405	34.6022	34.3394	29.8858	33.8056	75.5892	2.42096	27.7904	7.87522	39.3209	55.3275	34.9902	16.0625	50.5594	0.0230636	18.6797	34.9873	26.6621	56.5546	7.84831	6.87845	13.0899	21.9895	6.73151	41.128
61.1523	44.6918	10.02	10.6829	27.4992	67.9252	27.6313	35.7866	67.4625	15.4118	98.5833	95.5306	15.0265	23.3699	28.6536	15.1367	11.1025	35.794	20.0922	11.2912	13.1245	3.73823	10.9209	48.3691	9.93628	4.68413	28.8202	29.2862	26.2168	29.2347	69.2186	2.0096	22.5819	7.8547	35.4481	49.7053	34.37	12.3562	54.6649	0.0167402	16.4089	36.0094	24.9971	50.269	17.2602	5.72957	11.0191	18.7133	7.63735	37.5753
61.2522	41.9835	10.9671	8.68036	23.8933	68.4623	26.7974	32.3946	66.9512	14.1545	89.8687	102.204	14.6576	20.3729	24.4573	16.8035	19.7403	32.4779	18.436	10.468	15.127	3.88263	8.86559	51.0334	8.62714	3.52062	27.2819	24.416	31.8577	29.5025	63.3289	1.63908	17.8607	7.41892	31.4053	43.5064	32.6285	9.42316	53.7762	0.0115073	15.9278	34.5557	21.9435	43.2848	17.885	12.9402	9.02231	15.7116	7.79246	34.3161
61.3521	37.8846	9.99286	7.00153	25.0749	80.6025	31.26	32.0227	62.8303	12.2568	79.1066	97.2856	13.1374	16.4394	20.8232	15.7512	21.2077	28.1113	18.0197	19.6046	17.1339	3.06599	7.13731	48.4819	6.88713	2.6067	23.8188	20.01	37.0583	26.1869	86.8881	1.32044	24.3916	18.4433	27.5389	37.5961	32.6101	18.2082	49.3578	0.00707891	14.6609	31.119	18.6397	46.8631	15.9192	13.8886	15.6796	13.103	8.7484	31.3392
61.452	33.5518	8.38893	7.86163	23.9764	80.9101	33.9034	36.9314	67.3117	10.2965	96.6806	88.8638	11.2354	13.7792	17.7088	13.5833	19.7955	27.834	18.8032	22.1291	15.422	2.15958	5.71647	44.446	5.24994	1.91264	31.8216	19.991	36.3132	22.009	92.1535	1.05424	24.6223	17.6786	23.9991	35.2657	42.8002	26.0551	43.4325	0.00465091	12.8147	46.4628	15.5556	42.7848	22.5712	12.5627	15.9575	10.8905	11.8107	28.6226
61.552	29.4452	6.73602	8.82388	23.1862	76.7746	41.5889	36.5387	65.8882	8.50626	95.9739	96.7511	9.33576	22.875	15.0523	15.5686	17.4132	36.5759	17.512	20.9171	16.1468	1.42805	4.56412	40.2079	3.89102	1.39558	32.0763	18.4699	32.9153	18.8074	89.826	0.836124	22.066	14.4622	33.8407	31.4928	40.3832	26.4205	39.4656	0.00185582	10.8903	50.3469	12.8755	42.1919	22.1063	13.6679	18.6306	9.03576	13.032	26.1408
61.6519	33.9482	5.2665	8.4001	20.94	78.9143	41.2146	33.47	71.6519	18.9098	87.2218	92.6161	11.8331	28.1601	12.7913	14.7929	14.8815	41.8481	15.5294	18.854	14.1383	0.90718	13.2214	36.1878	7.47868	1.01479	28.9087	16.2741	30.5375	19.6878	84.5645	0.659833	18.5631	18.5137	36.287	50.8821	34.2174	23.6161	41.4735	0.000184295	9.1054	48.29	17.6622	45.8884	19.3228	12.4223	17.26	7.49012	13.1035	23.8645
61.7518	40.3092	4.04832	7.42353	31.2133	79.3932	37.9573	29.2759	77.8615	21.108	79.8559	103.597	11.873	25.9233	18.1434	12.853	12.5285	39.9659	13.4479	16.747	11.4842	0.560509	15.3265	32.5043	7.65695	4.25257	24.5648	13.8896	41.2585	17.719	78.3794	0.518786	20.1533	28.47	35.1347	54.0469	27.662	25.3771	39.376	-0.00060948	9.25569	43.4735	18.7624	41.9445	16.2092	10.5136	14.7408	6.20584	12.4914	21.7975
61.8517	47.5923	7.26603	6.30278	39.4089	75.4012	42.0495	24.8368	76.7665	19.8737	70.4133	100.011	10.7952	21.4535	18.2452	10.5955	10.4629	36.2625	11.5047	15.5695	8.98175	0.339336	14.5997	45.3349	6.59152	4.68856	20.1495	11.5862	42.6811	14.9876	72.1227	0.406753	18.6754	25.7421	32.3787	50.8167	21.855	23.273	35.3677	-0.000958611	8.48973	58.5184	17.3908	36.4527	19.8603	11.4677	12.1513	5.14042	11.5054	19.9136
61.9516	46.9126	14.9854	5.22644	39.817	76.3087	40.3423	25.9693	76.4575	17.4172	90.9624	91.8418	9.31034	16.8656	16.6023	10.7744	19.943	41.3275	19.142	13.9637	6.88003	0.202267	12.8158	46.3866	5.23912	4.12995	16.1545	9.49958	44.2969	12.3067	79.3202	0.318228	28.2489	28.0398	29.0494	45.4327	17.0642	19.7881	30.6984	-0.00099291	21.6822	61.3055	15.1835	31.1482	18.5242	19.6693	9.85009	4.25717	11.4349	18.1946
62.0516	43.2319	16.1592	4.27098	36.7345	74.1403	36.6691	24.5093	71.907	14.7259	89.4305	108.536	7.778	12.8942	20.0654	11.6537	21.7142	40.719	22.2865	12.3831	7.30047	0.775074	10.7926	48.9762	12.5569	3.32525	32.1118	20.8171	41.3049	9.95299	91.3451	0.248474	30.4228	23.7076	25.6617	46.3162	13.2407	26.1647	48.2669	-0.000916295	25.289	57.8458	12.861	26.458	28.3606	26.9073	9.33996	11.0649	10.8219	16.6257
62.1515	47.5915	14.6369	3.45779	32.3554	78.84	32.5641	35.926	65.3123	23.9181	89.1883	108.748	6.36555	13.1752	19.3662	16.0737	20.3717	36.6368	21.6113	10.9416	6.42378	0.76493	8.88057	52.8989	13.3181	2.55963	35.8236	25.1943	45.478	20.7277	91.7685	0.193743	42.8263	18.6697	28.9416	76.3974	10.2396	25.9028	53.499	-0.000830165	24.541	51.5871	20.6618	40.3092	27.7763	26.2022	8.0519	16.1341	9.91887	15.1941
62.2514	45.792	15.9878	5.6646	27.7598	81.2694	29.1128	38.935	63.3759	25.1451	81.1871	101.228	5.13789	18.4661	22.1363	16.3437	19.8912	41.0256	19.5193	9.65638	5.22996	0.593198	7.20866	56.0674	11.6257	1.9218	33.7884	25.592	43.5544	22.0774	87.516	0.554341	43.6427	14.5087	28.6375	81.5165	25.339	22.894	52.1246	-0.000739499	22.0284	44.4452	25.9053	39.5769	26.6428	22.8394	7.92625	16.3198	8.88961	13.8875
62.3513	41.7639	15.7205	6.07202	23.4448	77.9085	25.6606	37.4149	58.6905	23.1301	71.4238	91.6688	4.10738	18.8591	34.3404	14.7096	17.8568	38.8746	17.8491	8.51877	6.176	0.413972	5.80396	55.6894	9.30661	1.42202	29.442	23.8677	39.0083	19.9957	87.1716	0.674199	39.2903	11.0946	26.6827	76.7749	26.8365	21.2584	47.525	-0.00057235	18.9986	45.5839	25.4689	35.1654	30.8588	20.1574	12.5758	14.7718	7.83726	12.6946
62.4513	37.1753	13.6904	5.67125	22.3995	72.5576	22.4693	33.7019	53.5984	20.0453	93.7474	86.0779	3.26128	16.2929	35.2183	12.3906	17.5446	34.3614	15.6918	9.79015	9.87377	2.43754	4.64951	51.863	7.10573	1.04298	24.5269	21.1583	35.6849	16.9619	82.8304	1.78571	33.1414	13.2957	27.2735	68.6922	23.7407	18.195	41.6454	-0.000349657	16.0226	45.6488	22.8498	39.329	28.3659	16.8319	14.2646	14.1982	6.82391	11.6055
62.5512	37.2775	11.2219	4.96271	20.0997	78.5513	22.3835	31.1893	56.8349	16.8475	95.4212	93.996	4.75542	13.0893	32.2722	17.0426	17.7531	35.1063	23.7984	17.0129	20.2625	2.46806	7.49881	47.1975	5.2717	5.00805	19.8649	18.4402	38.3649	13.9476	90.0761	2.66136	37.4406	11.4851	25.8218	63.2043	41.5299	18.8897	35.5621	-4.28e-05	13.336	42.0842	19.6282	40.317	24.251	13.6802	13.099	14.2917	5.88436	16.3644
62.6511	47.9531	8.88454	4.18967	17.4322	79.492	32.2538	27.4581	58.9567	19.1486	87.4769	90.0631	4.99399	16.1652	28.333	22.575	20.8424	34.9558	24.9102	18.7671	20.9539	6.21588	7.86927	42.5763	5.14027	14.8009	15.7908	15.9007	36.3583	13.6826	88.6399	10.0459	35.2848	9.10757	23.5114	55.9514	41.7367	24.479	34.8816	0.000188269	11.0117	48.9791	16.4807	36.2696	20.1649	12.0055	11.1463	12.9114	5.03547	19.0909
62.751	48.5468	7.51663	17.8716	22.2986	75.6672	33.5123	23.3978	59.9671	18.9359	101.924	91.6136	5.26244	14.8952	24.4275	27.6226	20.083	31.5973	23.2282	17.6405	18.2631	5.89677	7.21222	40.0264	9.96669	15.8288	26.2628	13.3629	32.3802	12.0092	107.564	12.6154	30.5314	9.3642	23.2569	73.1689	36.2366	24.0769	37.0303	0.000385741	9.04804	48.5104	19.8637	40.6792	16.5772	10.9107	9.17268	12.4157	4.28261	18.8639
62.8509	45.2345	6.0622	26.4933	29.4144	74.6401	31.434	19.488	61.086	21.7243	97.4736	103.976	4.89857	12.3321	20.8921	27.5191	17.9212	36.5231	24.9573	15.8739	14.802	5.12961	12.9777	45.2388	10.2201	13.7958	28.1682	11.0178	27.8366	11.7705	109.972	12.7041	25.152	21.4758	21.6674	107.868	29.6267	21.5006	35.3373	0.000529948	12.5124	44.4579	19.2806	37.4745	13.5629	17.9984	8.04061	11.0143	4.87922	17.7271
62.9509	45.0965	4.75235	27.6718	30.1604	70.3343	28.3018	25.3167	58.1917	20.661	87.3945	100.821	8.7639	10.7494	24.2209	24.5156	17.9598	35.0076	23.5096	14.0923	13.8093	3.78149	16.5098	43.9707	10.7812	11.0525	26.1238	18.2671	25.9861	10.3273	105.64	11.6236	41.0506	20.4264	19.5583	112.156	23.5401	18.0167	44.2246	0.00063321	15.9084	40.7613	17.2004	32.6501	17.1919	18.3021	9.0248	9.43302	4.98885	16.3701
63.0508	49.0216	6.26427	25.5555	28.0187	65.0275	25.0263	26.3188	55.9954	18.1943	91.4274	97.5166	9.7079	13.9024	23.0953	20.5243	16.3005	43.5089	20.9584	12.4563	11.7472	2.56774	16.2307	40.6419	11.9138	8.48502	24.0229	26.0559	22.9528	8.63242	98.8147	10.0913	43.5903	16.6738	17.3411	104.589	18.4343	20.596	45.3866	0.000671479	15.9112	35.7325	14.7334	29.6182	22.046	16.228	14.6791	7.94521	4.80503	15.5457
63.1507	46.9505	6.08609	22.2306	24.7716	59.6254	27.6254	25.609	62.7469	15.4227	84.5896	89.6127	9.24033	12.9829	20.6011	26.4399	14.1462	42.7362	18.2842	10.9947	9.40863	1.65972	14.4584	45.9171	10.5609	6.36096	31.6886	28.1825	30.3379	24.5506	91.6854	8.48284	43.6532	12.9759	15.2139	93.1567	14.3263	20.611	42.57	0.000529532	14.4862	32.2191	12.3521	36.3634	20.7934	13.5802	14.7515	6.63737	4.45671	14.4104
63.2506	42.7332	5.27058	18.7035	28.9076	67.0132	26.4713	23.2363	62.8165	12.8065	74.8945	94.8674	8.17587	16.0083	26.553	26.2721	14.32	38.3989	15.7024	9.70015	9.53279	1.0381	12.2718	44.5339	8.51994	4.70252	31.8087	27.1714	34.2735	27.2463	84.6193	6.981	48.6746	9.92776	19.8775	81.1981	11.0886	25.4962	37.9604	1.89e-05	12.5882	38.3347	13.7687	34.221	17.9431	11.0496	13.0024	5.52188	8.07585	13.2427
63.3505	43.6371	4.30625	15.424	28.3732	66.2563	24.0489	20.2008	59.2548	11.6976	79.9028	89.9886	6.93888	14.744	31.4792	23.3734	13.0524	33.073	25.1613	8.98063	11.7684	0.928343	10.143	48.1716	6.53435	5.58039	28.6088	24.5867	33.185	25.0352	77.7075	5.66174	45.622	7.54766	23.8195	70.0198	22.912	44.534	41.2546	1.73681	13.7634	38.3212	13.0008	30.0174	14.9774	8.86074	10.8719	11.1168	9.81309	12.1309
63.4505	42.4171	3.4019	12.5609	28.457	62.4916	23.0132	31.4815	70.1915	10.1023	74.4001	93.4916	5.73784	19.1082	30.2147	19.5522	11.3522	35.9322	26.6794	18.3003	15.3373	0.69254	9.91287	46.1193	4.86142	5.0346	24.2805	21.3698	30.8424	21.3742	71.1907	4.54442	39.3588	5.72443	24.1504	60.0521	23.675	47.5115	39.8208	1.92129	13.023	47.9044	11.4511	36.1162	37.2481	7.05039	8.87369	11.9832	10.3513	11.1001
63.5504	38.8565	2.63171	10.147	31.697	63.9492	27.5215	36.5481	72.0969	8.47489	83.2103	88.1279	4.66376	17.8542	27.0203	15.7247	9.64533	39.2102	25.0042	19.142	16.7638	0.473374	8.80742	43.429	3.54691	4.43383	19.8999	20.9397	27.1754	17.6322	68.9002	3.6204	33.3104	23.866	33.1189	51.3594	20.7638	43.439	40.4682	1.72557	11.5428	48.8431	9.74409	33.8336	41.5852	5.58619	11.821	12.9766	10.1536	10.1526
63.6503	41.5075	2.00834	10.0094	30.5368	61.1348	27.065	36.2658	70.5309	6.99629	92.9231	90.5985	3.74631	14.8726	23.6622	12.3057	8.09503	36.7944	22.2386	17.7513	14.907	0.307271	7.4649	47.138	2.5543	5.66821	15.9442	19.1309	36.4979	14.6034	66.8564	2.86852	36.3492	30.4714	35.2032	43.8616	17.054	41.2747	47.5144	1.4667	9.88424	45.4588	14.7459	42.5787	37.8448	9.04051	11.3581	12.0426	9.53013	9.28466
63.7502	39.7378	1.51874	9.00275	27.5188	81.8604	33.3212	39.4059	65.6433	5.72272	87.7632	85.0948	2.98448	11.7313	35.3053	9.43852	6.74908	32.3733	19.2865	15.9079	12.1969	0.192754	6.16512	48.2561	1.82307	5.22749	12.5793	16.7343	45.7929	11.8631	62.8176	2.26363	34.7723	26.664	33.9502	37.4304	13.5811	43.9363	47.5018	1.22544	12.7575	40.2156	15.2876	40.2884	38.1815	9.15654	17.773	10.5241	8.685	8.49061
63.8502	41.429	1.14152	7.71976	23.9235	85.3141	33.0568	37.9156	59.224	4.6559	78.321	94.4375	5.36079	9.78589	35.9091	13.8095	5.60664	35.959	16.5127	14.1039	18.5687	0.118019	5.01596	54.595	1.29307	4.29734	9.81765	14.2106	46.1823	12.9747	58.1716	1.78098	30.3276	21.2313	41.4164	31.93	16.196	40.1318	60.108	1.01815	12.8213	34.4702	14.0307	35.3994	33.704	9.02078	17.7211	8.95013	7.74992	7.76429
63.9501	39.056	0.85449	6.44012	20.3668	82.1241	30.4568	34.1778	71.8043	5.94929	86.2041	90.947	5.94346	7.72449	32.8089	14.3008	16.757	40.4661	14.0427	21.3505	23.9472	0.0709657	4.0444	52.9717	1.30855	3.34436	14.3398	17.0853	43.133	20.8459	53.5046	1.39809	25.1053	18.6365	42.2797	27.2328	14.8804	45.0394	61.9527	0.844368	11.6975	46.8876	17.088	35.3708	30.323	7.90004	30.9438	7.51208	6.80757	7.09948
64.05	35.299	0.637799	5.28308	27.6569	76.616	31.6557	30.1325	74.5101	5.86571	266.18	83.4416	5.65935	16.4758	28.7694	12.9861	19.4635	47.2235	11.8996	21.4079	22.4266	1.38514	3.2426	48.9312	21.7351	9.62386	14.8562	17.307	54.6271	21.1727	49.0527	1.09575	20.1057	19.3428	40.1221	23.4408	26.5559	42.4313	58.2382	0.699763	10.1752	53.6066	16.6433	38.3357	51.8788	6.57274	31.5201	12.4513	5.90793	14.2391
64.1499	31.2857	0.474974	4.28804	46.4884	77.5322	29.6909	33.4592	71.7053	5.25105	357.61	75.1278	5.00868	17.0879	24.7907	10.9966	18.6879	46.476	11.4881	20.934	31.026	1.44865	2.59056	53.5021	25.8235	10.2631	13.5648	16.9116	70.5843	19.4644	46.5794	0.857773	15.7962	21.8821	36.5842	24.6028	26.7852	36.5913	52.0022	0.579601	15.1845	52.6857	14.8696	35.0091	51.832	7.3338	46.8606	13.242	5.07926	15.6672
64.2498	27.467	1.55101	3.4565	51.0356	73.9896	28.902	32.5298	66.066	4.48939	354.978	72.5535	4.25203	14.8496	21.1977	8.91596	16.6523	41.7953	11.5773	19.0578	29.6086	1.14666	2.06507	51.3908	23.4746	8.93582	17.4402	15.4263	71.9288	24.5063	43.3391	0.670932	24.3792	22.9448	32.6248	30.6363	23.2866	30.0534	46.7039	2.30585	15.9303	48.0796	12.7459	42.6921	45.6058	6.7234	47.5797	12.2108	7.14342	15.2287
64.3498	24.0014	1.77997	2.77356	48.8695	68.7771	26.4273	31.9968	59.207	3.74572	322.601	66.636	3.51731	12.9998	24.305	7.01772	24.4048	36.0139	16.9035	16.9813	24.9951	0.86166	10.2928	52.2746	19.1735	7.15542	34.7696	13.4799	66.486	38.1443	47.7603	0.524541	52.5443	19.2209	28.7181	30.4077	33.7704	23.9554	40.5347	2.4169	14.8164	42.0249	10.6893	40.116	38.3564	5.71229	82.7742	10.6415	11.3975	14.2311
64.4497	30.3818	1.65053	8.25438	43.9024	71.1863	23.5308	31.3589	52.0756	3.08291	283.618	60.0221	2.86056	10.511	23.0985	11.4027	36.1663	30.3465	18.225	15.0279	19.9427	1.13967	23.7844	50.6812	14.8095	5.49177	38.8098	11.4383	59.5054	38.4765	47.2303	0.410055	59.222	26.6767	25.0823	27.8297	39.3747	18.7238	34.3891	2.98968	13.0205	35.7358	8.85631	35.1714	31.6832	30.4423	104.528	9.03834	13.3465	13.1131
64.5496	30.611	1.39714	15.1045	40.655	68.3475	31.262	28.5703	50.2558	2.51751	245.992	53.6389	2.29996	8.16165	21.3611	12.1589	37.3	31.5488	17.1905	13.2696	15.4468	0.966179	26.7389	46.8027	11.0669	4.11633	36.6125	9.50101	51.3064	35.6826	44.7411	0.320485	55.7574	32.4252	21.8016	43.2982	35.9332	14.4401	34.9404	4.29662	11.0989	35.8211	7.28647	30.1442	25.9748	45.2807	99.0331	54.6397	13.8375	12.0156
64.6495	28.4668	1.12641	18.1509	35.8816	63.694	32.0575	25.0133	46.3833	2.04628	212.142	47.7778	1.83482	6.19594	23.3604	11.1941	34.2626	29.0422	15.3343	11.7087	11.7672	8.90413	33.5385	42.4575	8.09816	3.04276	31.9061	7.76527	43.2413	30.5885	73.8933	0.250524	48.2198	29.1995	19.3735	45.6022	30.0288	17.7204	35.0444	4.512	9.29669	33.041	5.97031	25.632	21.2266	45.0117	85.3482	75.7874	13.4427	11.2273
64.7495	25.5694	0.882132	47.4184	30.8219	58.6056	29.916	47.476	55.2042	1.65862	182.502	42.4992	1.45599	26.3665	21.8746	9.55537	45.1228	44.9615	13.3183	10.329	8.87772	9.16905	32.8224	64.8561	6.55047	33.9763	26.581	6.26668	35.9165	174.94	82.0276	0.195763	39.7098	23.457	17.0178	42.7379	35.7915	17.1088	32.47	4.00151	7.7061	33.6422	4.88011	21.7342	17.3228	78.0376	70.6479	103.977	12.5421	10.3382
64.8494	22.5948	0.678189	76.7912	45.7395	53.6219	26.8754	55.217	56.8194	1.34211	156.838	37.7823	1.15131	29.4394	24.3587	7.78826	45.0781	46.9615	11.4115	22.5408	6.65939	7.21912	29.178	91.1587	7.67631	104.174	93.5818	5.00585	29.5467	418.013	81.3378	0.152962	31.692	18.1532	14.8457	38.9533	32.8791	14.9381	30.6205	5.95238	6.34682	31.287	3.98337	18.4106	14.1291	122.313	57.3842	103.598	16.2999	9.47001
64.9493	24.8885	0.515133	93.0736	49.7706	48.9398	23.7404	54.8345	54.4365	1.08489	134.721	33.581	0.908557	26.2687	22.9414	6.15292	40.8662	43.3131	9.70844	33.9513	5.67215	5.07725	24.737	93.8111	6.94616	111.832	370.557	3.96497	24.1495	489.388	77.1418	0.119488	24.7556	13.8603	12.8949	34.3304	27.553	12.3583	27.3931	5.66303	12.0998	27.6638	3.2484	15.5895	11.5219	123.034	46.1809	93.2233	20.8868	8.65571
65.0492	28.8298	0.388125	91.2233	49.7274	51.4594	28.6733	50.3346	50.0254	10.5454	115.701	29.8439	0.716346	21.4325	20.3651	10.0346	35.4523	37.7937	10.2041	34.0143	9.54281	3.35434	20.4326	88.4085	5.66095	97.5992	522.716	3.11803	19.6509	457.651	71.7423	0.0933947	19.0423	10.5291	13.7695	29.7695	22.1576	9.89623	33.7811	4.89323	13.4355	23.7027	2.64782	13.199	9.39502	108.635	36.993	80.3627	22.5513	8.03875
65.1491	28.2381	0.290802	81.7932	67.6762	49.6984	31.0812	44.0856	59.769	14.086	99.3583	26.5218	0.564747	16.7234	17.6424	10.7103	30.0822	32.0613	9.53049	42.1439	9.52216	2.12955	16.6227	80.8108	7.62299	78.2414	588.165	2.43672	15.9415	393.745	66.1216	0.0731541	14.4822	7.98332	13.3048	25.6057	19.5174	7.75897	34.4663	4.10822	12.7937	30.4601	2.15801	11.1745	7.66025	90.7325	29.5637	67.9005	22.4025	7.38445
65.2491	25.9527	3.22557	70.0143	72.712	63.1208	39.4183	37.4337	83.9344	14.0753	85.3211	23.569	0.445412	17.741	16.3832	9.86478	25.2286	32.7954	8.46274	108.791	10.6224	1.31519	13.4002	74.7535	35.3625	60.087	556.726	1.89382	17.0885	326.043	65.5597	0.0573563	10.9202	6.04866	12.247	21.9333	28.9386	5.99675	48.3728	3.96802	17.9449	31.3838	1.75869	9.46035	6.24593	73.7517	23.5984	56.8102	21.1883	6.75862
65.349	23.1849	6.18596	58.3464	68.9867	75.0191	39.4433	31.0978	92.2328	12.6745	76.9493	20.9448	0.351672	15.5473	14.4617	8.42275	21.0243	31.5608	16.8518	116.663	9.51228	0.795949	10.7422	67.857	69.2681	45.0545	486.035	1.46471	16.1733	264.843	62.1774	0.0449589	8.18028	4.58157	10.9797	22.9194	29.0578	4.58863	51.7516	3.44304	23.4324	29.3669	1.43305	8.00917	5.09286	59.1105	18.8254	47.298	19.4054	6.17935
65.4489	30.667	6.58261	47.8309	61.6782	77.701	43.9357	29.1154	91.4493	10.8681	84.8591	18.6126	0.278143	12.5775	12.4978	6.86616	17.4595	28.0973	24.0837	108.888	7.80818	0.474288	8.58125	61.1535	71.1589	33.3118	405.364	1.12794	17.8214	219.062	57.8247	0.0352879	6.09663	3.46996	9.69362	21.4146	29.9975	3.48628	49.5742	11.8263	23.6415	30.8694	1.1677	6.78064	4.15284	47.0199	15.0132	39.2802	17.3774	5.64895
65.5488	31.2974	5.93077	38.804	53.3777	76.059	42.2296	29.4425	85.779	9.08203	81.8756	16.5398	0.220226	9.76907	10.95	5.42502	14.4711	30.528	24.8337	97.7747	6.14067	0.279174	6.83926	54.9577	61.3384	24.4213	328.566	0.865245	17.0733	177.842	53.2915	0.0278411	4.52555	19.0824	22.7216	23.3294	26.2999	2.63517	44.7615	12.2907	21.6117	29.1791	0.951279	5.74062	3.38616	37.2491	11.9711	32.5802	18.4857	5.16444
65.6488	34.9457	7.43727	31.2687	45.3183	71.4485	38.4136	27.2986	77.775	7.48115	75.7896	14.6971	0.174469	7.41732	9.43221	4.19083	11.9811	36.2058	23.0186	86.7423	4.7183	0.162712	17.1208	49.3354	48.7844	17.8102	261.316	0.661285	19.0534	142.968	48.9044	0.022216	3.34865	19.213	27.3498	27.2777	21.5975	1.98436	38.9825	10.8725	18.8221	26.6304	0.775537	4.86012	2.76091	29.4421	13.8831	28.5561	18.5716	4.72175
65.7487	33.7955	7.1134	25.2151	38.0271	65.9694	36.4013	24.0612	68.9669	9.2788	76.6408	31.1428	0.138237	5.5573	11.8147	3.18277	9.91346	35.0153	20.3674	76.6556	3.57752	6.03929	22.1715	44.2695	37.1059	14.8783	218.477	0.503703	18.3532	125.082	44.788	0.0179255	2.47137	17.8306	27.7732	26.5368	39.0491	1.49011	33.15	9.19654	15.9628	23.2819	0.633085	4.11469	2.25103	23.2424	12.836	24.319	17.6982	4.31644
65.8486	36.6449	6.11566	20.2383	47.346	60.4525	37.0364	25.3597	60.228	12.5886	70.1033	42.8346	0.109398	8.40263	22.6894	11.0287	8.19971	45.2726	22.8629	67.6559	2.6914	6.35742	21.9208	53.7323	32.3293	11.6745	182.22	0.382661	16.4879	109.731	40.9793	0.0146111	1.81989	15.641	27.9823	24.0832	39.4777	1.11643	50.3103	7.66923	19.665	27.9852	0.517411	28.5843	1.83535	20.3227	10.9535	20.426	16.301	3.94599
65.9485	35.2285	5.32684	16.1932	72.1771	60.1224	34.46	30.3096	57.2802	29.8831	69.0415	47.3173	0.0863453	10.9099	24.1983	13.3889	6.78078	50.0969	23.1042	59.6881	2.01528	5.04321	19.5778	59.7829	25.8553	8.86098	147.7	0.290262	32.6015	98.1717	53.2317	0.0120299	2.56429	12.4637	26.3089	35.5579	37.39	3.20015	55.184	6.3658	19.4606	28.0946	0.423076	31.8388	12.0311	19.388	12.1203	17.0385	14.6626	3.60689
66.0484	32.1168	4.54052	26.9467	81.6821	59.22	39.7576	30.4565	52.3948	33.6927	67.9356	52.1459	3.34296	27.4073	30.2339	13.0169	11.773	50.1296	24.3716	52.6516	1.50471	3.56041	16.6386	57.722	19.7299	6.59891	117.47	0.220043	38.734	90.2484	57.8571	0.0101087	6.29806	9.61799	23.8666	41.0253	31.7287	3.71279	53.5033	5.2757	18.3307	25.9358	0.347203	30.659	14.7311	16.7573	11.043	14.1635	12.962	3.29606
66.1484	35.4767	3.67793	33.0507	79.2052	70.6093	38.6593	28.1401	46.7377	31.8417	83.0356	60.4103	4.51095	29.0843	29.4503	11.4504	23.4528	45.4105	22.7952	46.4427	1.12155	2.3576	14.6354	53.2262	14.6325	8.9526	97.5252	0.166863	38.2732	84.3012	61.0652	0.00869804	8.92378	7.33568	22.2266	39.7321	46.5121	11.023	63.6919	4.37	16.2135	24.1972	0.285536	27.0837	15.7432	13.8544	9.36637	11.7523	11.3085	3.01102
66.2483	41.4428	2.89105	32.5314	71.6134	71.1593	36.9579	24.7482	52.8755	27.9572	80.47	58.935	4.62418	25.4906	28.3067	9.51246	25.7385	39.273	20.2549	40.9656	0.83509	1.49904	12.3369	48.2577	14.2424	8.39049	109.54	0.126675	34.8398	72.4945	59.4114	0.00768679	12.5787	5.57045	20.0617	35.9883	45.0836	19.554	64.0509	3.61919	14.6989	32.5102	0.235758	23.2727	17.8868	16.8275	7.69652	19.5338	9.76496	2.74961
66.3482	44.62	3.00732	29.2286	62.3737	72.8856	33.5676	21.0732	53.1766	23.6614	72.5	60.5633	4.94877	20.6221	31.1943	7.61492	24.2181	33.1586	17.5577	36.1344	0.621407	0.926794	10.1558	43.4701	12.0024	6.94566	103.609	0.0963557	45.6583	60.0154	55.886	0.00696004	12.8233	4.22296	25.9215	31.6244	40.822	20.9322	59.4319	2.99725	12.7452	39.1062	0.195454	19.8074	27.0273	15.8503	18.7238	22.0389	8.36361	2.51124
66.4481	47.5841	2.68419	25.0482	53.1605	69.7009	29.7997	17.5417	50.2883	19.6308	85.0483	68.0655	4.63928	22.0549	29.2822	5.93947	21.3832	36.1761	15.0287	31.873	2.33053	0.561346	15.3152	53.4335	10.038	5.42478	90.4182	0.0735176	46.7548	50.6893	51.7794	0.00643324	11.5463	3.19939	27.0173	27.3835	34.0005	22.4033	59.1771	2.48227	10.7819	39.2683	0.162559	16.8011	30.7994	13.626	20.0555	20.7404	7.11688	2.29369
66.5481	45.2501	2.22948	20.8882	53.4513	66.5014	26.1808	20.2096	55.9155	16.104	81.4849	66.8741	14.7832	19.3843	25.9595	4.54427	18.3092	37.1847	12.7789	28.1144	2.58424	0.334698	15.8086	53.0369	7.85603	4.10678	86.1444	0.0562854	43.3188	41.5919	50.0879	0.00607233	9.73989	2.42333	27.3786	23.5367	27.2621	28.9891	63.5071	2.0559	13.4683	36.254	0.135963	14.2337	28.1869	11.2361	18.0782	18.2339	21.7731	2.09502
66.648	41.0569	1.77926	17.131	49.199	63.2382	22.8897	26.3244	64.6886	13.1245	81.7059	81.5351	18.0185	28.1827	28.9055	3.42541	15.4298	34.0702	10.8275	24.7991	5.7918	0.197097	14.3883	56.9748	5.91818	3.05373	75.4656	0.0430681	38.1019	67.5422	46.9958	0.00585751	7.89662	12.2866	25.8195	20.1542	21.4494	28.4983	60.927	1.70293	13.3919	31.9153	0.114355	12.0535	24.0599	9.0735	17.0302	15.5505	29.3515	1.91426
66.7479	43.9474	1.38597	25.5857	43.2789	66.003	27.2544	27.3816	65.7439	10.6552	74.5089	96.3699	17.8229	27.1351	27.2231	3.77578	12.8927	44.5956	11.956	21.8749	6.07006	0.114903	12.3488	56.6302	4.35333	2.24647	63.0706	0.968805	34.058	81.1857	56.1331	0.00576391	6.23642	19.1451	23.4634	30.8521	19.2954	25.103	55.0599	1.41071	15.5937	47.9564	0.0965041	19.1381	19.9942	7.24684	22.6625	13.0702	32.3666	1.75036
66.8478	52.1533	2.18799	26.7786	37.104	63.5681	26.7663	25.7734	69.5242	13.3514	76.3828	94.5661	16.0896	22.8955	24.1655	3.52805	11.6522	44.5145	11.3783	19.2956	5.31701	0.0664269	10.2709	52.7516	12.084	1.6418	51.1905	1.38228	29.3432	82.9099	57.0938	0.00575396	12.3363	17.3465	20.8848	32.3721	16.0261	25.9713	47.9772	1.1687	16.1259	52.0655	0.0813714	25.5924	37.6737	5.75359	24.6925	10.9062	33.3744	8.94809
66.9477	59.5029	2.23279	24.753	33.517	60.3273	24.5619	28.1991	67.5853	13.0831	70.1872	98.3163	13.8191	21.4005	21.1561	6.85434	17.7511	40.2807	10.1912	17.0204	4.31965	0.0381307	8.39034	48.0105	13.0624	1.19501	53.0722	1.49571	24.7191	73.9302	58.4138	0.00576702	13.6799	13.9608	26.256	30.2962	12.8325	29.6177	43.692	0.968205	14.9057	49.984	0.0686455	24.5246	38.2183	11.2071	22.3846	9.62592	32.3038	18.0234
67.0477	57.9803	2.81779	21.5425	29.1776	70.852	23.3191	35.9817	62.6567	15.5363	90.7439	92.6989	11.5145	18.2527	22.2515	7.6208	18.432	50.2966	16.1967	15.0134	8.52122	0.0217458	6.78084	43.3115	13.0522	0.867594	48.4705	1.4433	20.5258	88.5825	85.8967	0.00578285	12.7929	13.4285	27.1001	31.3827	10.0894	37.6639	38.2581	0.802077	14.1063	45.0222	0.0579394	21.6327	43.28	13.5354	24.972	8.22452	44.0072	19.8417
67.1476	55.2865	4.50558	21.0036	40.1893	78.7786	21.1035	37.1293	63.5222	14.9557	89.2313	94.1854	9.40697	14.5712	24.8742	7.14836	16.9771	49.4774	18.4454	13.243	8.75532	0.0123275	9.09173	38.9385	11.1236	0.628875	41.4958	4.12373	29.302	83.4403	98.9867	0.00585601	11.0237	16.1414	25.7823	29.223	13.458	36.8131	39.2342	0.664361	12.507	44.9306	0.0489261	18.5794	39.5402	17.5446	22.8117	6.91934	48.7296	19.2891
67.2475	50.2234	4.61199	18.7841	41.7822	77.6042	18.7043	34.8001	62.3567	13.2442	80.8207	88.1052	8.17678	20.2914	30.7844	9.01974	14.8406	44.4856	17.7502	11.6813	7.61247	0.00695211	14.235	50.1026	8.7943	0.455372	40.5591	5.22228	30.8429	77.5837	100.355	0.00592584	18.2488	19.04	23.6965	26.0117	12.7512	35.1441	36.7847	0.55001	19.2946	41.3457	0.0412119	17.3333	44.3295	18.4772	19.369	5.77683	49.0885	18.0264
67.3474	44.6217	4.08865	16.0561	39.0638	73.087	16.4208	31.4757	58.1499	13.385	70.9595	101.975	6.86422	19.3285	35.9052	8.89637	15.8221	38.3285	19.7865	10.3037	6.16258	0.00390554	14.8325	51.4529	12.074	3.60279	35.9952	5.40572	41.1465	66.5845	96.0692	0.00589242	19.4474	16.3916	21.229	30.9537	12.6837	30.5124	32.7932	6.07598	20.4214	39.7035	0.0347394	15.1628	48.1292	16.5993	15.9236	7.54387	46.8498	16.6124
67.4474	39.2222	3.38373	13.3688	34.6546	70.9014	17.691	27.308	52.5249	12.1118	61.512	99.4601	5.63544	16.235	34.2983	7.88494	14.725	52.8041	24.7129	9.08853	5.66906	3.91471	13.5534	51.2668	11.4645	5.09315	62.4663	5.09446	42.3875	55.069	89.7213	0.0057199	17.8741	12.9843	18.7391	40.9543	10.9703	25.1602	49.0537	6.5952	19.0663	39.6677	0.0293054	32.7665	45.2275	13.975	12.8914	7.41875	43.1869	15.2316
67.5473	34.2939	2.69417	10.9535	32.059	66.3583	16.8102	23.2706	56.4214	10.4112	61.6893	91.6841	12.0049	14.2464	30.6155	19.871	18.2635	53.4975	25.5364	14.0434	16.3138	5.64048	17.3091	51.6896	9.5559	4.82357	67.6768	15.5042	39.3848	44.7044	82.8522	0.00543244	26.2025	13.7549	16.396	41.383	8.95357	20.1056	53.5671	5.89617	16.7888	36.5248	11.2733	37.8707	52.0062	11.4055	31.5185	6.64117	38.8649	13.9396
67.6472	37.1322	5.0854	8.88312	36.895	76.6929	16.0118	33.8422	55.2974	8.71175	73.4634	88.5021	13.7851	19.9464	26.585	23.1522	17.9171	56.1246	23.69	20.6377	17.6431	4.88016	17.038	52.1889	7.46493	4.01074	90.2413	19.806	34.6968	35.9372	78.7478	0.00515991	39.4682	28.4188	14.2694	38.1559	30.4639	28.135	55.3177	5.00317	14.3272	32.1017	14.5935	35.1449	47.7118	9.16082	37.3481	5.74209	34.3689	12.7487
67.7471	35.5123	5.39487	12.3296	36.0172	86.8203	14.5106	36.5827	64.9319	7.18142	70.689	94.1585	13.3203	27.7459	26.2997	27.5277	16.1168	57.0128	20.9697	20.5885	15.6305	3.58903	17.8094	48.8736	5.61722	3.13964	90.904	20.5711	29.6339	43.8303	73.3074	0.00487525	41.0247	26.7313	18.7031	33.8101	33.3487	35.2525	52.053	4.1763	12.0085	27.3973	14.4919	30.6926	40.7628	13.6347	34.7535	7.82194	29.9947	11.6571
67.847	36.376	4.85514	15.09	32.6753	96.9404	12.8689	35.1099	66.4343	5.86912	83.106	89.464	11.8806	26.4225	23.7886	26.5472	15.4503	51.9795	18.1427	18.8492	17.4067	2.43379	16.3827	44.5692	4.12893	2.37986	81.9009	19.4187	41.7354	41.5094	70.2441	0.00455406	37.279	21.7514	19.9228	29.3971	29.8325	34.2835	46.5071	3.46725	9.95763	37.8586	13.0601	26.2705	33.8869	13.5557	29.7346	7.77912	29.2171	10.6577
67.947	38.0053	4.05073	14.8416	28.5136	97.3768	11.3012	31.602	63.4367	4.77247	79.6799	81.6624	10.132	34.285	34.0969	24.1812	16.2059	45.0986	15.514	22.8373	15.5786	1.5718	14.1369	41.3655	2.98854	1.77094	69.5823	17.3453	43.7484	35.907	83.7382	0.00426378	31.6129	16.9088	19.2328	41.2564	24.7177	30.0413	40.228	2.87328	9.36477	40.0193	11.2454	37.4124	45.0918	11.9146	24.5316	6.99536	29.3469	9.74364
68.0469	35.8587	3.24173	13.3299	24.3292	95.4304	13.7665	31.4285	58.1656	7.52594	71.5084	90.9115	8.40466	38.4408	34.3706	20.5139	14.9873	48.992	13.1847	25.9645	16.7199	0.982533	11.7939	60.0645	2.14065	1.30337	57.0703	14.9449	42.0135	38.9582	85.1171	0.00394217	25.7164	26.1912	22.658	44.3548	23.9681	24.9048	41.1621	2.37953	14.3148	37.928	9.45528	37.915	42.8938	10.0428	19.8939	6.02901	30.8497	8.90749
68.1468	32.4218	2.53008	11.421	25.1785	89.6879	18.6905	28.8728	63.9394	10.8608	85.1765	97.91	6.84651	39.7119	32.1076	16.6525	13.1273	52.3336	16.2525	24.5848	14.7726	0.600007	9.65159	62.1296	4.38492	0.952809	51.5895	13.3308	44.7542	41.4705	81.5692	0.00359515	20.3556	40.205	22.8227	45.0019	20.5291	19.9692	44.7041	1.97015	15.1146	33.9108	7.84696	33.9987	37.1227	8.20118	15.9971	5.09405	30.1978	11.5258
68.2467	28.7466	1.94351	9.52307	23.4917	83.7553	26.0224	25.3013	66.7279	11.0896	81.9653	93.3991	5.50886	46.8623	30.7898	13.1182	11.1949	48.7039	16.0592	22.1715	12.0505	2.8741	7.80872	58.6494	4.53976	0.693662	44.8167	11.4761	42.2376	57.922	76.2156	0.00320202	28.2684	36.3424	21.4584	41.5604	30.1013	15.6701	47.9108	1.63106	14.0972	29.2632	6.46441	29.3618	31.0204	8.2087	16.903	4.26302	28.3046	11.6931
68.3466	25.2425	1.47729	9.81573	20.8173	77.1348	26.6999	28.5096	64.4391	10.0789	82.3653	85.3837	4.39457	42.5821	35.9252	14.1116	9.41463	45.3118	15.4701	19.697	9.44588	2.87864	6.27407	56.8219	3.92561	4.20216	46.0069	9.63544	37.5318	56.9475	70.3955	0.00284012	28.6869	29.2282	19.4682	46.2411	29.4825	16.4286	45.9317	1.35035	12.4067	31.4781	5.30291	25.0341	25.5548	10.7889	15.1661	3.55116	25.7721	11.0845
68.4466	22.0596	1.11474	9.01136	35.7129	73.9502	24.9216	27.9091	64.9063	8.68275	84.4861	95.0884	3.48419	35.0344	34.3211	13.044	10.3732	45.0635	13.9319	19.7279	7.24466	2.24437	8.19146	65.1991	3.12738	4.73557	41.825	7.94165	34.5648	50.1972	69.4777	0.00249353	25.7739	24.088	22.6259	47.332	25.3502	20.7845	48.0768	1.11807	10.5844	40.0062	4.33935	21.248	27.8047	10.395	12.7797	2.95152	22.988	13.2506
68.5465	30.9954	4.95906	7.81394	40.0604	69.6078	22.3908	25.4108	69.9215	7.2741	85.5666	91.6725	2.75024	27.4578	35.7297	11.1599	20.9191	43.144	12.2339	18.0816	5.48739	1.57059	9.01686	63.5161	2.38111	4.20232	46.0866	7.10334	34.1992	42.0516	87.8715	0.00218589	21.7144	18.8072	22.6672	43.8678	20.6342	20.2799	45.9742	0.925954	9.90051	41.0482	3.54572	36.3078	25.1152	9.02149	10.4693	2.45085	20.1942	13.179
68.6464	32.1589	5.85039	11.6989	38.7059	64.3258	19.7797	31.1871	68.6266	6.00028	78.3088	84.1409	2.16371	20.9559	32.9119	13.7364	23.006	49.8978	20.3085	16.1456	4.12584	1.03447	8.42434	62.5969	1.76344	4.11415	43.2426	6.1274	31.1531	34.3621	92.7058	7.01148	17.5903	16.7294	21.2539	65.0297	16.3587	17.7989	42.7365	0.767091	8.72608	38.3268	2.89467	41.9028	21.3342	7.47333	8.46135	2.03463	17.5341	12.4121
68.7463	30.8084	5.48123	12.2525	34.9311	58.9698	19.8525	31.6869	63.9871	4.90571	69.0382	88.1577	1.69787	27.8709	31.1627	13.4248	21.663	47.8365	21.7039	14.2981	3.08845	0.655402	7.32609	74.8084	1.28277	3.46793	49.2437	5.15212	36.3574	34.5062	90.1779	9.67345	15.6412	13.3888	19.252	68.6569	26.5684	14.7692	38.4547	0.635779	14.341	45.0602	6.74604	42.7763	19.437	6.04918	12.6032	1.68918	35.6562	11.4712
68.8463	28.0447	4.66585	19.0347	30.3916	76.3469	28.1492	29.4533	57.8011	3.99005	76.0946	89.961	1.32954	26.2287	27.721	11.8417	19.1332	42.5121	23.3439	12.628	2.30572	0.404163	6.36064	73.7022	0.92188	2.73352	46.8398	4.2501	35.6735	30.5695	84.8188	11.5541	27.1293	16.3765	17.1021	71.3003	26.3225	11.8491	44.6628	0.527273	15.4182	47.3618	7.60597	38.4374	27.7373	4.83737	19.0845	1.40264	47.8009	10.5292
68.9462	38.2979	3.77641	20.1328	25.8853	78.8367	29.0139	38.647	55.4386	14.1062	81.0727	88.2141	1.03946	21.9169	24.036	9.85426	20.5285	50.6776	21.9984	11.4671	1.71855	0.244324	7.8244	68.446	10.7615	2.96522	40.9978	3.45418	37.2438	29.3928	78.5828	14.9051	29.2386	14.207	15.0188	73.8506	22.7323	9.30158	44.439	0.437627	14.4904	44.7622	7.21173	33.2186	26.7879	3.84314	19.3499	1.16489	52.5946	9.63969
69.0461	39.4337	2.96708	18.6958	21.7635	80.9624	27.1279	40.3059	66.2107	16.6692	75.4566	94.9051	2.76918	26.1651	22.0831	12.3019	19.1519	49.0964	19.6147	10.2094	1.2796	0.145461	7.60842	68.4561	12.688	2.59731	37.0261	2.77403	39.6349	25.5878	81.8576	15.1572	27.0079	14.9578	13.0983	76.8614	26.196	7.19507	40.9946	0.363548	12.8021	40.9431	6.36446	30.1417	23.3043	3.04237	17.1122	0.967674	53.9872	9.12633
69.146	45.8068	2.28813	16.3107	24.2061	83.0075	24.3912	37.9879	68.2589	16.0191	76.1199	106.654	3.29808	26.0198	20.083	12.0863	16.8433	43.8417	17.0322	18.8236	0.952169	0.0855626	6.74312	63.9031	11.5044	2.0857	37.9597	2.20641	37.39	21.309	92.2843	13.9365	23.1151	17.9565	11.3751	73.0882	24.1959	20.2049	45.9313	0.302325	15.1123	35.8395	5.42129	26.1342	19.5129	2.40372	17.1117	0.803621	52.1149	8.45192
69.2459	44.9087	1.7432	14.8559	23.3063	79.4107	21.5543	34.7456	65.4541	14.1749	69.5687	105.311	3.23392	22.2459	17.5763	10.6905	14.393	37.6422	19.4159	19.4416	5.69719	0.0498407	5.70683	58.206	9.38492	1.68826	39.1396	13.8677	40.2937	19.474	106.812	12.1342	18.9136	15.8658	20.7923	65.674	20.3226	23.3844	44.9758	0.251743	14.7302	30.9636	4.53124	31.5958	16.0881	1.89709	25.7141	0.667064	59.3102	7.76604
69.3459	41.2908	1.31732	12.8268	35.3689	73.8922	18.8964	30.3622	60.1752	12.0459	78.8583	97.515	2.90694	32.7365	15.1327	8.91141	12.1166	45.2696	18.6902	17.9689	11.1582	0.0288079	4.77428	52.5252	8.25021	1.30319	35.6559	18.9504	38.227	30.2417	108.394	10.2187	15.0302	12.6715	23.8635	57.49	16.3609	25.1328	42.7639	0.209893	13.25	45.4771	5.13831	37.4311	13.1794	1.49639	25.4195	0.553643	60.603	7.11633
69.4458	40.1821	0.99007	10.7442	37.8233	76.2212	16.5049	25.7405	53.8603	10.0167	88.7779	96.7238	2.49094	31.6118	19.2453	17.6435	13.5552	62.3835	16.826	16.0866	11.451	2.88265	3.91285	47.2275	6.62816	0.98	48.305	20.1901	34.0642	33.8577	103.807	8.41955	18.9965	9.7862	23.7852	49.6852	12.899	23.051	38.4444	0.175088	11.4405	49.0305	12.2309	34.9429	18.9735	1.17996	24.6758	0.458974	58.3416	6.51518
69.5457	36.8279	0.741306	8.83599	35.812	80.9055	26.2884	35.9106	59.0022	8.22782	86.3389	89.7108	2.07249	26.7052	28.9172	19.6937	13.2221	63.2079	14.6804	20.7609	9.95174	3.04823	3.16813	42.4036	5.07143	0.725827	48.9114	19.3158	29.2943	31.2025	96.9654	6.83369	18.6854	7.46621	22.2444	51.1221	18.9175	19.6003	45.8927	0.145594	9.65454	46.9147	13.8324	32.6668	18.3583	0.930327	30.2986	4.00603	54.0915	5.96272
69.6456	43.3402	0.553571	20.6855	31.9838	78.4046	27.8312	40.1074	58.4119	6.71065	77.891	81.1225	1.69127	27.9398	29.4564	23.743	11.8649	62.6999	12.6081	20.2119	8.05459	2.42177	2.54651	39.6127	3.76768	0.532665	44.1773	17.3961	24.6489	26.6748	89.5496	5.48779	16.5326	5.67021	22.261	47.4778	29.021	37.2696	49.9924	0.1199	8.03848	42.178	13.8234	42.9542	29.322	0.733478	28.4845	5.03245	48.8778	5.45671
69.7456	42.6753	0.412636	23.7945	27.663	82.9539	26.2801	42.6767	54.7399	5.4505	88.8731	73.1836	3.77658	41.9543	32.8101	23.0216	12.0375	64.2449	10.7396	18.3769	37.0827	1.71103	2.03907	36.0906	2.74654	0.388694	37.5861	15.0719	20.4515	22.0194	84.7567	4.37314	13.8045	4.29873	20.8604	42.2101	33.1716	40.4924	48.3101	0.593188	10.2439	36.5255	12.6623	41.0229	28.9464	0.578316	25.1604	6.2149	43.3545	4.99235
69.8455	39.3091	0.307212	22.8708	33.3545	82.039	23.7289	40.6386	52.1831	6.46698	92.3798	88.5844	5.42806	49.3872	30.9035	22.7505	10.9839	59.7683	12.6967	16.368	45.4133	1.13353	4.73083	32.5713	10.3267	0.282625	30.8548	12.7108	21.7687	17.8576	78.7505	3.46521	11.1187	6.79318	18.8885	36.7599	31.127	37.3081	43.8414	0.627678	10.2539	46.3051	10.9918	39.7656	31.097	0.456058	21.0575	6.01598	42.0654	4.56559
69.9454	41.4642	0.228538	20.31	33.1464	77.386	21.5334	36.4081	55.4416	6.22344	85.2902	91.9542	5.67606	44.8415	27.4336	20.1836	11.0225	52.3707	19.9551	14.4831	41.8963	0.720961	8.79343	29.2872	11.5105	0.205033	24.75	10.5087	20.5372	27.0237	72.5468	2.73422	21.9049	18.9864	16.7748	31.6871	26.3148	31.8005	38.3051	0.557763	9.33959	47.4659	9.28234	35.1991	40.3032	0.359638	17.1946	5.35142	39.2027	7.40654
70.0453	39.2668	6.25948	17.2915	30.3368	71.5791	19.109	33.5131	54.0316	5.51038	75.453	95.5982	5.26454	36.8806	23.7659	16.855	10.0118	44.5251	21.0652	13.2192	34.8559	0.445837	9.51923	26.2959	10.2356	0.148527	19.5437	8.5568	24.2145	45.2168	80.2796	2.15057	24.2703	18.3842	26.856	49.807	21.2504	30.9121	36.1171	0.473011	16.4954	44.2971	7.72186	30.2668	38.1073	0.283577	18.555	4.58909	35.5526	7.87604
70.1452	47.3946	7.84427	14.3632	26.6027	65.6459	16.7853	29.4041	56.7025	4.68411	68.7528	92.6895	4.59147	50.073	20.3699	13.54	8.69369	44.1108	19.7084	11.9576	27.6046	0.270077	8.95563	46.2085	8.27072	0.107495	20.7085	6.88397	23.8549	53.1397	79.5143	1.6875	22.6881	15.0818	29.8521	52.5808	16.7801	27.0807	35.793	0.395516	18.0277	39.249	6.37006	25.7664	32.9101	0.223582	16.7672	4.00172	31.6195	7.57876
70.2452	47.0529	7.82088	11.7508	33.6937	64.1147	14.674	27.2769	54.901	12.3587	88.8528	85.2552	3.86151	47.3847	17.3758	10.5873	7.3806	39.7841	21.0104	16.0599	21.2941	0.161045	16.7405	49.4475	6.34927	7.80503	19.1016	10.5745	26.8652	49.7536	97.9704	1.32173	19.5458	11.7571	29.3591	49.3228	13.098	22.4472	47.1164	0.329284	19.2513	43.905	7.18598	21.8575	35.5675	0.176253	14.1718	3.39997	27.7156	7.06031
70.3451	43.4913	6.85374	9.52103	42.7218	60.1734	12.7995	32.1512	68.9516	16.0886	87.3652	86.3576	3.17308	40.8679	16.1488	8.11561	6.1916	34.3312	25.4543	15.7591	16.1834	0.0948392	18.1386	47.1835	6.1217	9.18732	35.5082	11.7158	26.4252	42.8283	100.655	1.03368	20.4235	17.7164	28.8335	44.0501	12.3926	17.9969	49.2897	0.273707	18.0415	42.7353	6.81603	21.2032	32.0643	0.138901	11.6259	9.29919	24.0238	6.50268
70.445	38.9556	5.63711	7.95763	43.2268	77.4026	11.1524	37.4979	72.6248	30.4365	86.2554	86.59	2.56701	32.8069	24.4756	6.12698	5.16066	28.9514	25.0121	14.361	12.1926	0.0552884	16.8417	43.325	12.6741	8.26785	39.0693	11.4306	35.9004	37.2797	96.8823	0.807488	18.6041	15.9671	26.7651	48.1173	19.1563	14.1214	47.5621	0.227453	15.9168	44.382	6.0168	30.0306	27.2185	6.30769	20.2667	10.4522	26.9533	6.64528
70.5449	34.3775	4.4721	10.9261	43.9862	79.7819	24.9761	37.2838	70.4562	33.0364	83.3043	80.6238	2.05464	28.8957	24.9785	10.0275	13.8823	39.6856	22.7217	12.8002	9.13837	0.0319689	14.6009	39.2176	13.1446	6.72291	36.6362	14.3227	37.2049	37.6276	90.7018	0.630077	19.9724	12.8302	24.1706	45.7139	18.786	22.3247	45.3605	0.188865	13.5976	54.3752	5.12544	47.1188	44.786	7.68589	22.0567	9.824	28.6851	7.32826
70.6449	49.0615	9.45893	11.1608	40.7177	77.807	31.1096	34.2477	76.6917	30.7765	74.9633	92.8142	1.63236	23.4325	24.5174	10.7128	15.9267	40.1495	19.9122	13.0168	10.8652	6.67661	12.2124	35.3046	11.3739	5.20223	31.8246	14.7607	34.6679	33.4012	83.8528	0.49104	20.415	9.93009	21.4344	55.4743	16.1608	24.8836	42.4196	0.156504	11.4043	55.0052	4.28305	46.4937	44.449	7.24649	21.2481	12.8553	28.2772	7.12621
70.7448	51.6693	10.2446	10.204	35.9294	88.241	30.9683	30.0091	75.6789	26.8371	72.6701	90.3819	1.79923	21.7839	22.1122	9.87142	15.2267	36.5412	20.8827	15.7302	18.1422	8.39618	10.0094	41.929	9.06396	3.91767	42.7486	20.4054	30.5898	28.0733	94.3302	0.382273	18.9595	7.58206	18.8051	66.6525	13.1573	23.1686	39.124	0.129427	9.46032	50.9815	3.54097	41.3716	54.1205	6.23204	18.4322	12.6494	28.3699	6.66103
70.8447	48.9008	9.29592	8.82846	30.8593	87.5086	34.9329	25.4894	70.7879	22.6312	75.813	83.2668	1.70885	29.4494	19.2856	11.4361	13.5419	50.0427	19.4876	18.2192	18.0752	7.02568	8.10575	41.239	6.90224	2.90408	43.1666	21.8307	46.4205	38.1745	93.9893	0.29698	27.2773	5.75995	16.3921	65.4205	10.4324	19.8581	35.1598	0.106785	17.8436	44.9864	2.91019	41.5125	50.4042	5.13988	18.5371	13.6504	27.3316	6.14229
70.9446	45.9041	7.78728	13.4905	35.6735	82.6368	33.7182	26.3481	72.1216	19.0888	72.2077	83.3294	2.44887	27.8362	24.6814	10.9138	11.6372	50.6146	25.8579	17.3261	15.5292	5.08935	6.51582	38.9438	6.80908	2.13237	38.9368	20.9301	49.742	37.2747	89.3244	0.230231	27.9801	14.0311	14.2326	59.5955	21.3732	23.5618	51.6299	0.0878455	20.8086	38.4941	8.1421	37.1193	47.7702	4.15094	16.3437	12.8904	25.3539	5.63757
71.0445	41.4091	7.52038	14.2068	34.8859	76.4724	30.7246	24.7181	68.7147	15.9239	85.5798	94.2609	2.79424	23.3045	24.1969	9.80722	9.82571	46.0613	26.125	15.6453	12.4987	3.42152	5.21381	35.6233	5.77155	1.55663	33.1019	18.8749	47.0703	32.6555	83.1485	0.177763	26.0515	13.424	12.3281	52.5102	22.0566	22.4735	56.7076	0.0720447	21.5904	42.5948	9.40809	35.8875	41.2903	3.31539	13.6675	12.5156	22.9198	5.16629
71.1445	48.6322	11.2383	13.1678	31.6768	70.1485	27.3153	22.5086	77.1855	13.5971	82.2394	91.3098	10.0373	18.4308	21.8135	8.25308	8.21852	39.9277	24.014	13.9047	12.0616	2.19739	9.12383	36.1512	4.54983	1.13222	27.1601	16.3679	41.8864	27.2776	76.6635	0.136988	22.3941	10.976	11.9443	59.7646	19.3355	28.3182	55.0165	0.058791	26.5428	41.2555	8.99851	31.7409	34.4855	5.61644	11.156	11.1463	22.807	4.73195
71.2444	51.8151	11.3112	11.4765	27.6561	64.0975	24.014	21.8495	79.0774	11.3362	91.8859	83.9578	13.0011	14.1385	23.4011	6.66377	6.83913	39.7804	21.1642	12.2948	10.2297	1.36822	13.423	40.593	3.44252	0.821655	21.7788	13.8129	35.9915	28.3434	90.778	0.104797	18.3734	11.6874	11.0116	57.6126	15.8776	27.593	51.6787	0.0476094	27.1884	38.0063	7.97257	27.2858	28.4038	5.74196	8.9999	9.5632	21.6019	4.33205
71.3443	50.4645	9.95392	9.66637	23.6048	59.3188	21.0019	19.7976	75.5642	12.7475	86.7975	81.2753	13.1453	26.4742	21.7756	5.22926	14.0024	53.1931	21.3483	10.8533	8.18098	0.833106	13.7668	39.3001	2.53937	0.595421	17.1934	11.4256	30.2682	25.4393	92.0644	0.0800208	24.4782	12.6586	9.88182	65.9903	12.643	24.2014	47.387	0.0382479	25.0247	33.4148	6.87037	29.8644	40.3023	5.1016	11.8898	13.6553	19.8107	3.96408
71.4442	48.2218	8.20528	7.97687	25.7051	66.7513	18.3223	17.3179	69.3868	22.3015	78.6538	90.9964	11.9978	26.8724	19.2375	4.01879	15.4399	53.4324	19.6102	12.4446	6.34481	0.498768	12.4958	36.2747	10.74	0.431092	13.426	9.30698	28.8556	21.491	88.1427	0.0605265	24.5129	10.6884	15.5607	65.2073	11.184	20.0743	41.6744	0.0305343	21.8733	28.9067	5.77801	28.4568	38.8791	4.2731	11.3998	13.7426	17.7629	5.60716
71.5442	43.8469	9.76894	11.4046	24.5304	66.0247	15.9662	14.6924	62.0526	23.8302	91.4615	87.8714	10.3706	33.3953	16.631	3.03974	14.5534	48.482	22.5303	11.8068	7.41945	0.294674	10.7095	32.9011	12.0843	0.311945	27.875	12.9332	28.0041	17.636	89.9729	0.0457469	21.8823	8.41332	17.2214	59.5695	12.3276	16.1014	47.5392	0.0242972	18.5887	32.888	4.79433	43.5801	38.153	3.47827	11.1551	13.5605	20.5039	5.80485
71.6441	42.1743	9.18183	16.8265	21.9984	62.2837	19.4532	24.8964	70.135	27.6241	92.1932	94.4526	8.67574	31.9447	16.9056	2.27073	12.8602	41.9632	21.748	10.6541	6.74782	0.172249	8.90044	33.1286	11.1249	0.225659	31.3589	13.8623	25.4881	26.676	86.3707	0.0342868	18.3672	11.8573	18.664	52.5574	24.6042	12.6378	51.7599	0.0193122	15.5424	32.2551	3.94791	43.0375	33.3738	2.78969	9.73526	12.1559	21.1007	8.40541
71.744	38.4585	17.7859	17.5518	19.0718	61.6552	19.2392	28.153	70.4979	26.3686	92.0994	90.0444	7.10645	28.6427	15.4429	1.67951	13.7922	50.9938	20.0268	9.96761	12.372	0.0998066	7.2671	34.7383	9.14143	0.163223	29.6803	13.3029	27.5006	26.9294	80.7644	0.0256461	14.8436	10.5671	18.1558	45.5999	25.2879	14.7824	50.007	0.0153234	12.8692	45.8739	3.23694	38.3055	34.2819	2.21978	22.2582	14.6283	20.3994	8.74454
71.8439	34.2528	18.962	16.1998	24.8007	72.178	17.7042	28.2332	66.6531	23.2601	83.8872	82.2972	5.73882	24.259	18.6699	3.4861	12.865	49.7214	19.4719	8.95673	12.5504	0.0574082	5.87087	32.9364	7.0848	3.70539	25.9104	12.0029	40.6324	28.4787	74.6254	0.0190737	11.6967	8.46198	16.7719	39.2328	22.1359	17.963	45.4888	0.0120724	10.5921	48.9562	6.52194	32.9989	30.4336	1.75871	23.6509	19.1231	18.9657	8.35735
71.9438	30.1441	17.0976	16.5413	32.4524	72.3232	15.8082	29.2693	60.7452	19.7343	73.8167	78.954	8.57854	22.132	18.0209	10.9884	11.3128	47.5291	17.6076	23.3233	14.4129	0.0328146	13.0506	39.5558	5.30536	4.32446	21.6095	10.4116	43.2084	25.7268	75.0253	0.0141142	23.3579	6.54126	15.0676	57.918	18.1653	17.2825	46.9798	0.00941072	10.1714	46.6144	7.18212	28.1106	25.6843	1.39012	25.4515	18.8116	19.1647	7.76539
72.0438	29.6108	14.2761	15.121	33.1878	68.5774	18.8026	28.5585	69.1294	16.395	89.4293	89.442	9.07375	18.2418	16.1505	13.1974	10.1659	44.8317	21.8594	25.0308	15.4482	0.0186574	14.5825	39.0226	3.88736	3.88124	39.3922	11.0179	45.0085	21.7979	80.8456	0.0103446	32.4106	25.7159	13.3214	60.2413	14.4599	15.0635	44.2097	0.00728703	13.7387	46.5844	9.2857	23.8519	23.048	9.99899	22.9782	16.8428	18.3252	7.14368
72.1437	27.2479	11.427	17.5541	30.7933	79.0485	19.9724	33.8285	69.7197	13.4601	86.6822	91.8902	8.45996	14.3096	14.0484	12.7774	8.78094	39.5404	21.6478	23.3672	13.6424	3.05639	13.7022	36.2565	2.80757	8.86734	43.16	14.7994	42.0407	38.0541	79.284	0.00747549	32.8813	25.4831	11.94	56.1857	11.3344	12.4493	39.5008	0.00567433	14.0774	42.8978	14.508	37.0104	39.1246	29.1521	19.4139	14.4868	16.9133	6.54759
72.2436	26.8101	8.91629	16.9323	38.3885	78.8122	18.881	33.865	66.0394	10.9748	78.1048	86.2895	7.39998	10.9258	12.0628	11.2147	7.43395	37.2395	29.0576	20.9834	11.1262	6.60431	11.949	32.9665	2.00785	9.19109	40.3994	15.6698	37.1451	39.3072	74.8358	0.00527256	29.5384	21.0373	10.5418	50.0495	8.8131	9.96245	34.4501	0.00449764	12.9589	43.2791	17.3459	36.4517	39.0369	32.2924	15.9236	12.2283	15.2332	5.99336
72.3435	45.3945	6.84514	15.0626	38.6126	74.5822	17.8976	35.4995	60.2488	8.91218	82.202	78.4086	6.23575	25.9706	18.438	13.5747	6.22697	32.8205	29.4546	18.616	8.72055	6.14326	10.0263	42.6108	1.4261	7.92002	35.0597	14.9435	31.7813	35.2012	69.4421	0.00347838	24.8841	16.4349	12.3072	51.4736	6.82332	13.1773	29.3261	2.37686	11.3277	46.2573	16.7912	32.4186	36.2341	29.5319	15.1088	10.2272	13.4784	5.48399
72.4435	49.2049	5.19931	12.8361	35.5465	71.8889	31.4597	33.5473	53.6463	7.21993	85.0351	84.3037	7.97666	27.3592	18.8508	13.1827	6.59482	36.0644	27.1116	16.4513	17.741	4.65736	8.23275	42.8337	1.00798	6.31065	31.5864	13.4321	28.3224	29.7072	73.7474	0.00189658	20.1574	16.5638	12.3518	52.7605	5.27076	17.4795	33.2791	2.62859	9.62685	44.0745	14.9612	27.9206	31.0881	25.0633	13.0287	8.51411	17.4077	5.0163
72.5434	47.077	12.7419	10.6678	32.5305	67.104	33.9754	29.9168	46.9875	18.4725	78.3828	80.3762	8.02928	23.9136	17.2552	11.5892	7.75002	40.322	23.9096	14.5198	22.369	3.2115	11.8605	40.0536	4.68485	4.83046	31.6124	11.6221	30.413	32.197	71.9177	0.000573046	24.5071	13.7355	11.592	56.4762	4.06672	17.3224	34.1074	2.36039	16.0194	40.142	12.8073	25.1123	25.8882	20.5371	10.7875	7.07112	18.861	9.60892
72.6433	42.8292	16.6178	8.72965	28.5247	61.7885	32.3102	33.6661	59.6191	21.0475	71.7448	73.4634	7.31148	21.9036	15.1424	9.62401	10.4856	38.185	20.6475	12.8097	20.8144	4.58432	12.3839	36.5063	7.65654	3.61511	28.3922	9.79162	28.8068	29.3421	67.7167	-0.000356494	23.7691	10.7469	10.5051	53.2556	15.5901	15.3179	37.9575	3.23876	17.2732	41.5371	14.6958	21.7095	21.296	16.5299	8.76341	5.86514	18.7782	10.502
72.7432	38.0789	16.0927	7.07349	28.7479	65.4753	29.2606	38.4205	63.058	19.9677	63.2546	89.0562	6.3107	18.0857	23.842	7.7023	14.5274	33.742	17.6386	11.2995	17.3821	14.1536	11.3252	43.2486	7.58848	6.17819	36.3513	8.08886	25.6476	26.688	62.7653	-0.000977469	26.1636	8.23858	9.33443	47.6753	17.2334	12.7651	42.328	6.13095	16.2533	38.9495	14.0235	47.3104	17.4282	17.9639	7.05292	7.26694	17.7916	10.1874
72.8431	33.4824	13.9156	5.69482	26.49	82.1337	25.9419	37.832	61.3106	17.5632	98.4408	98.4043	5.27407	14.2008	24.5265	7.96608	18.9583	39.442	14.9823	9.96683	13.7926	13.718	9.74327	42.5085	6.44495	9.08832	49.0197	7.06451	25.2347	26.5806	69.6407	-0.00140874	24.3895	6.26804	8.19889	41.6596	15.466	10.2688	44.4891	6.03648	14.3684	34.6082	12.4127	48.858	14.2316	16.3202	5.64986	7.04052	16.32	9.51209
72.9431	48.0487	11.3609	4.56553	24.7707	84.0508	22.7779	34.5618	56.8499	14.8784	100.91	94.6385	7.18202	19.3483	22.499	7.22985	18.8892	37.9546	13.8374	18.1036	10.6511	10.5668	16.5561	39.4446	5.08598	8.69042	49.5615	17.8859	27.9525	23.472	69.04	-0.00191273	20.979	5.64988	7.1517	67.2507	12.8328	9.06008	42.2453	5.26532	12.2885	29.7471	10.5892	44.0432	26.9046	13.8099	4.5153	6.26454	14.6351	8.76215
73.043	50.1258	8.97185	3.65001	25.1789	80.3518	19.9099	30.1791	65.5625	21.537	98.0346	86.7838	7.38435	18.3264	19.7616	6.12084	17.105	33.7885	19.1273	21.3354	8.09983	11.2079	17.5831	35.8476	4.03552	7.25509	44.7325	22.2232	26.8401	34.2392	65.4715	-0.00234166	17.2193	4.54001	13.867	73.2001	10.7005	7.54049	38.6127	4.4339	14.7479	27.3918	8.85758	38.1027	27.3075	11.2993	3.60433	5.37214	12.9084	8.03152
73.1429	47.2667	6.94033	2.91278	23.2959	74.7459	22.9672	25.5726	66.5319	22.0077	91.5304	80.3293	15.3396	22.9738	17.041	4.96258	17.1928	40.8353	19.5475	20.3704	6.10471	8.91357	16.1942	32.3211	3.06516	5.69097	38.0428	22.8234	24.0718	34.0254	60.8848	0.295457	13.7122	3.5138	16.1188	69.454	8.58494	16.1129	33.8888	3.69188	14.9824	24.0769	7.32826	32.5058	46.1644	9.08749	8.19959	10.824	11.243	7.34753
73.2428	45.5259	5.29749	5.15603	38.7723	68.721	23.6	31.8926	63.2401	20.0074	92.4225	89.1885	17.5312	21.2632	21.9238	8.20831	15.6265	44.8565	20.7496	18.4161	10.8651	6.30082	13.9825	44.8477	2.26657	4.31871	31.2214	21.4128	20.7804	30.0202	56.1114	0.408522	10.6944	14.571	16.1496	62.3477	6.75661	17.8946	35.6702	3.09941	13.7391	25.3569	6.02595	27.5947	46.0288	7.24214	8.70694	11.6689	9.69694	6.92418
73.3427	41.5394	4.00776	5.62723	42.4628	87.5271	22.0405	32.6159	72.3523	21.7263	84.4958	85.9036	16.9071	17.6391	21.5229	8.79344	13.5732	42.1998	19.7388	16.3735	10.9612	4.17544	11.6687	45.8357	1.64712	3.21592	25.0394	19.0511	21.3146	31.7026	51.4933	0.425084	8.21686	14.4814	15.1446	54.5526	5.26482	16.6369	33.8936	2.57829	11.9858	34.4382	7.02769	23.3843	51.8154	5.74297	18.0864	10.812	8.29868	6.40022
73.4427	39.3305	3.01369	7.49173	40.6197	89.9642	24.2379	30.425	74.3418	24.017	85.7449	81.8427	15.0637	15.8604	19.4128	8.11324	11.5246	45.3341	17.6758	14.4796	9.46365	2.65628	9.5506	43.0984	8.76252	2.65686	23.5845	16.3675	36.1029	28.6247	47.1609	0.395122	16.0869	11.9644	13.7206	47.1355	4.08057	14.2487	37.834	5.83347	10.175	36.1935	6.74476	19.8038	47.2605	4.54176	18.9595	9.44242	12.5622	5.87706
73.5426	35.6163	2.25612	9.17409	36.472	86.1491	28.8881	26.9183	71.161	22.5297	97.9065	93.834	12.8377	30.8145	16.9316	6.93419	9.66859	47.148	15.3817	12.7825	7.63508	10.344	8.00347	39.3621	10.011	2.07303	20.5356	13.7173	39.8171	25.409	76.185	0.346046	17.8012	15.7835	12.1917	66.8507	3.15363	11.6552	39.8215	5.85995	8.50226	41.9312	5.98471	16.768	45.3056	3.58641	24.7879	8.02834	15.7899	5.38513
73.6425	31.5965	1.81198	9.02492	31.6416	80.1953	28.3799	28.8771	65.3543	24.3849	93.084	95.3218	10.6433	31.4799	19.3839	5.65632	8.05904	43.4091	18.8404	11.2778	5.9496	10.2207	6.5667	46.5028	10.3861	4.69654	24.097	11.2851	38.1606	21.3557	96.0907	0.292258	24.4082	13.8986	10.7104	68.8316	2.43351	9.26596	46.9647	5.1391	7.03718	41.499	5.10998	14.1967	39.3145	2.82966	23.7024	6.73818	16.9098	4.9303
73.7424	31.5463	1.41582	8.10659	26.9042	75.2479	34.2243	34.2941	58.4508	22.6907	83.2759	89.1628	8.66591	27.1999	18.4133	4.47094	6.6937	38.3111	18.5789	9.94833	4.54786	7.9295	9.04357	45.6726	8.98812	4.86228	23.1947	9.15139	36.5592	17.4797	99.447	0.240999	24.6704	11.0887	9.3448	63.9425	33.9269	10.6492	47.0427	4.33569	5.79059	38.0172	4.27376	26.695	32.8855	2.23156	24.0226	5.61904	16.7277	4.51369
73.8424	29.2273	1.08733	6.94619	22.5973	69.4442	33.743	38.2773	51.3486	20.2248	76.8682	95.1782	6.96939	21.8537	35.5551	3.45466	10.8369	46.9453	19.349	8.77506	3.43794	5.5349	12.6158	45.6559	7.16322	4.18804	20.4279	7.33614	32.7492	29.141	96.0029	0.19549	22.1224	23.3071	8.11927	57.3055	44.8961	10.0357	43.5558	3.6132	4.74747	33.3095	3.53264	27.067	27.1019	1.7594	21.2401	4.67041	15.7848	4.13232
73.9423	38.0791	0.825339	5.79209	33.6932	69.4377	31.0128	37.3059	71.3779	17.2514	67.995	90.5317	5.55681	22.4094	37.9534	2.62401	11.4137	45.9006	18.0068	7.74005	2.58186	3.63992	12.7525	42.6121	12.4484	3.33633	17.1269	5.82559	36.0121	33.4868	89.9969	0.156702	18.6171	21.9654	7.03644	68.8075	42.451	20.3751	38.5344	2.99919	3.88319	28.3696	2.89971	24.275	22.1964	1.38692	17.7841	3.87513	14.4392	3.78504
74.0422	38.6945	0.621102	4.74998	36.5854	71.3412	30.5707	37.9023	79.2349	14.3745	74.8538	82.6714	4.40334	43.6441	43.5365	1.9666	10.5727	41.1582	17.6483	7.22223	1.93133	2.30374	11.5032	38.8109	12.4996	2.5535	13.9291	4.58929	36.0936	31.1282	83.2528	0.124572	15.0704	17.8834	6.0886	67.5218	35.9991	27.5192	33.1172	2.48651	9.84981	23.7046	2.37006	20.9656	18.1307	1.0932	14.5247	10.2185	12.9227	3.46758
74.1421	36.2338	0.464132	8.5435	34.869	84.3255	32.6426	35.2312	82.711	11.8212	70.3877	74.2931	3.47382	47.0135	41.3812	1.45809	9.26737	35.4131	16.0146	22.134	1.4413	1.4196	13.4451	35.0226	10.6743	1.91092	11.3912	3.5906	33.0917	26.7119	76.5372	0.098461	11.8886	13.9049	5.26351	61.5046	29.1135	27.4269	40.3826	2.06083	11.4766	19.5423	1.93226	24.1142	14.7929	0.861647	11.7207	11.4362	11.3809	3.17671
74.242	32.6493	0.34478	9.35683	31.2488	87.6714	30.9173	31.1017	79.8568	9.64815	65.727	69.2796	2.7318	41.4281	36.8664	1.07144	7.90582	38.29	14.0271	24.0803	1.0741	0.857709	12.8459	31.491	8.44806	1.41122	9.11381	2.79252	34.4836	42.826	70.1561	0.0774617	9.21012	10.6352	4.54764	54.1906	35.6396	24.3186	41.0157	1.70801	11.1323	15.9552	1.57297	39.1203	12.0639	0.679127	9.4016	10.7332	9.90097	2.91078
74.342	44.8138	0.254979	8.81853	27.0812	84.3161	27.9512	32.4498	73.7286	10.4405	58.4004	87.2852	2.14339	33.6025	36.4965	0.781419	12.2886	35.8042	12.0715	22.5574	5.67897	0.510436	11.2928	28.2763	6.40704	1.03384	12.4973	2.16052	32.216	43.4784	64.2163	0.0607349	7.04155	19.458	3.92757	46.9852	32.9941	20.2969	38.2601	1.41569	9.9897	12.9336	1.27956	38.8124	9.96847	0.535258	7.51862	9.42494	8.53159	2.66724
74.4419	46.2069	0.188059	7.75306	23.0128	78.6305	24.7619	30.5908	66.1737	9.71489	78.2218	97.3667	1.67889	26.1367	33.0206	0.566327	12.8216	31.4496	10.294	20.2777	9.29812	0.478592	9.5172	30.5443	4.73319	0.753616	24.3584	1.66395	39.9261	38.6818	58.7626	0.0475488	8.30227	18.0362	3.39055	40.4109	31.3596	16.3432	34.0039	1.17355	8.61368	10.4286	1.04084	34.5918	11.5048	3.94778	6.00359	8.03361	9.34362	2.44531
74.5418	46.4883	3.42802	6.56287	19.3223	73.5193	25.3517	27.2404	67.8193	8.46663	77.5893	93.9167	7.41592	19.8618	28.8376	1.89525	11.8324	33.2364	17.0384	17.9961	9.22638	0.363974	7.83497	34.0656	11.9665	0.547635	27.0671	1.27636	40.086	32.5456	67.6967	0.0371471	7.95894	14.6143	2.92517	34.6134	26.6489	12.8606	41.6056	0.972995	7.26273	13.5703	0.847473	36.9509	15.3493	4.65564	17.07	6.75059	9.35718	4.86168
74.6417	43.2061	4.27166	7.02153	16.1016	68.3359	23.6446	23.3917	64.8294	8.82609	70.4939	86.2172	13.5609	14.8891	30.1684	2.292	29.2845	30.8002	22.542	15.9053	7.91413	0.251396	6.59897	32.9136	12.7845	0.397168	25.4871	0.975591	37.5601	38.5791	68.0192	0.0289609	6.94932	11.3444	2.97051	34.3664	21.5728	9.96476	46.6764	0.80683	12.3279	22.5071	4.36943	33.616	16.5366	4.3457	25.3965	9.18636	8.89808	5.34711
74.7417	47.5979	4.078	6.55219	13.3529	83.4645	21.237	20.573	79.5335	11.0346	61.9691	101.848	16.0543	11.0699	27.836	2.70157	44.3921	40.4465	22.7555	14.0384	6.36482	0.164256	5.43039	30.3572	11.191	0.287684	22.1891	0.743419	33.2437	36.2187	75.7526	0.02254	8.23347	12.3436	5.36284	41.491	23.6635	7.63846	45.7323	0.669099	13.3535	25.1288	5.32986	29.1698	14.894	18.5897	25.049	9.13328	8.1825	5.19669
74.8416	51.5249	3.50368	12.4343	11.0389	84.7397	18.7651	17.519	82.9541	10.805	59.26	99.9263	15.7035	8.37884	24.5073	2.5961	46.0401	40.4124	20.9093	12.3851	4.9515	7.27462	4.40794	32.1444	8.97131	0.208214	18.4752	0.564975	35.6452	31.2139	75.2049	0.0174677	14.0707	10.4341	6.13893	40.7877	21.1826	5.81076	41.8292	0.554821	12.5882	24.4381	5.44646	28.1007	12.6382	23.9307	21.9262	8.28369	7.35106	4.85788
74.9415	49.2722	2.85118	13.7719	20.1062	80.7647	16.4513	30.632	80.0545	9.64251	57.565	92.3146	14.0955	6.2652	29.5739	2.26927	42.3859	36.5843	18.4246	10.9249	3.78159	7.66673	9.37943	30.5721	6.85549	0.150618	15.2788	0.428621	45.1896	25.8682	71.3613	0.0134489	15.1115	8.21643	6.11293	37.1807	19.9311	4.39614	48.2277	0.45992	11.1381	27.9746	4.96954	27.2284	15.0648	23.8073	22.1124	7.16609	6.49267	4.47872
75.0414	44.8165	2.24789	13.8844	22.4823	77.9664	24.6985	37.1791	73.8888	8.22959	74.5173	103.356	12.0658	25.0536	28.5308	3.09617	37.0436	31.6292	15.9041	21.1779	2.85745	6.08424	13.2448	34.0069	5.08883	0.108917	12.3162	0.324275	45.7434	21.0217	71.5082	0.0101176	13.9369	6.31369	11.2172	32.7707	16.8685	3.31257	47.8362	0.381097	9.52998	27.5093	4.30547	24.0984	23.2186	20.9304	19.5157	6.06513	5.66124	4.28099
75.1413	39.8418	1.73724	12.6175	21.6942	74.5845	25.8071	37.6029	66.301	6.85854	73.3001	99.8063	10.0321	29.6076	31.8466	6.72793	31.5526	44.2926	13.5829	22.0163	2.14562	4.29622	13.4336	32.8329	3.70741	3.98799	9.75874	0.245114	50.0929	17.3859	68.6651	0.00738572	11.9175	22.7226	12.8858	50.5856	13.6293	2.4887	44.0537	0.315728	7.99968	34.9932	3.63158	20.7206	24.8944	17.4456	16.3273	5.07886	4.88728	3.97915
75.2413	35.0309	1.6353	10.8809	20.2579	71.6559	24.2527	35.7071	58.3783	5.63994	66.3996	92.4815	8.18419	26.9142	30.016	7.64606	26.5158	45.0784	19.7531	20.3838	1.60506	2.8452	12.136	40.3512	7.79668	4.67638	12.1017	0.184986	47.8613	42.5378	68.9304	0.00505559	13.3671	22.4002	12.849	53.1802	10.7651	1.86556	44.116	2.11692	13.7263	38.4968	3.01863	17.6393	22.3897	14.1659	13.3298	4.23029	4.18584	3.66145
75.3412	35.8567	1.39506	9.10788	24.1549	76.5783	23.159	31.936	61.2409	4.60221	84.7685	90.1857	6.59089	23.281	26.6528	7.23944	22.1217	41.1315	20.4598	18.2581	1.19799	1.80926	10.3774	40.0499	8.10698	4.20334	21.3401	0.139039	42.8117	47.5752	65.7153	0.00316211	12.5592	18.4665	12.02	49.8054	22.3935	2.80928	40.8823	2.26971	14.9053	42.3058	2.48846	30.3218	18.9887	11.3474	25.6256	8.97312	3.5621	3.35648
75.4411	40.8855	1.13053	7.48737	26.3194	74.3971	21.0093	27.5037	59.2824	3.73863	83.092	99.4803	5.26	20.9783	39.7399	6.2778	18.3824	35.7009	18.998	16.1849	0.892947	3.09871	8.6155	42.4449	7.02204	3.41605	23.2078	0.104019	36.9004	46.3952	75.8633	0.00153059	12.0209	14.4198	10.8746	44.449	23.1627	2.88935	43.5953	2.02389	14.0664	40.8453	3.88812	30.3539	15.7389	9.02366	26.5398	9.75211	3.01519	3.0724
75.541	49.7408	0.889099	6.08563	25.1226	69.6727	18.6407	32.9525	59.9378	3.02928	75.1754	95.6218	4.17091	17.1935	40.4134	9.59318	29.4768	38.6898	19.1839	14.299	0.66504	2.77695	7.03231	44.1646	5.59889	2.64262	21.6537	0.0769192	36.5284	48.5994	76.2798	0.000194255	21.1548	11.0462	9.65383	56.5644	24.928	5.42229	41.6939	1.71696	14.2403	36.9089	4.72581	27.1233	24.1019	7.14737	25.9362	9.06177	7.39462	2.81104
75.641	49.5067	0.686318	4.9102	22.5318	82.7182	16.7528	33.1477	60.0151	5.42049	65.9737	87.6677	3.29189	13.4477	41.558	10.0604	30.978	45.0577	17.6296	12.619	0.495063	2.07342	5.68304	41.7703	4.26488	1.98977	18.7589	0.0555505	33.2826	43.7504	72.7725	-0.000798647	22.8759	8.40185	8.47489	56.5134	22.1733	5.87461	37.6108	1.43427	13.0385	32.065	4.59984	23.3968	23.6067	5.64897	22.6236	7.92316	9.61432	2.5713
75.7409	45.8072	0.523378	3.94289	22.6624	83.2536	18.7865	34.0907	56.6162	9.79	60.0293	82.8404	2.58927	18.4413	40.0123	9.1905	32.5024	43.3019	15.5358	11.1325	0.368433	1.41793	4.56568	38.2307	5.66692	1.47481	27.0696	0.501473	41.2579	37.0103	84.648	-0.00149584	21.1611	10.5974	17.8237	51.8648	18.3261	5.40623	36.1656	1.19238	13.8354	29.2877	14.9778	30.9273	22.6299	4.45949	18.8292	10.8738	10.4464	3.32265
75.8408	41.0499	0.395867	3.15615	20.8623	86.446	18.0974	31.8961	51.5296	10.5301	64.9529	82.0311	2.03149	17.4969	37.6222	7.80978	38.4646	38.5255	13.4114	9.82003	0.274156	0.920656	3.65588	34.5633	12.9224	1.08283	27.9452	0.697187	41.4263	30.3918	91.9556	-0.0019169	19.3811	25.0297	21.0516	69.1472	14.639	4.60521	40.2736	0.989996	12.9316	25.6143	17.6027	29.5675	19.6376	10.7182	15.3343	10.835	10.4165	3.37047
75.9407	42.9452	3.73062	2.52112	18.353	83.0989	16.4771	28.2719	48.3258	9.7751	68.0605	82.7882	1.59094	14.672	33.3751	8.21147	37.1662	44.4079	14.6588	10.6781	0.203987	0.577636	2.9216	55.9173	16.0264	0.790422	25.4723	0.747285	38.0149	38.2224	90.4576	-0.00215026	25.718	23.876	21.2256	70.02	11.4955	10.6946	40.1815	0.821856	11.3932	21.7901	16.9396	26.0623	16.427	11.6029	12.3566	9.75014	9.87857	3.19582
76.0406	40.5402	4.57396	2.01109	16.3424	77.4807	14.6432	24.2022	53.9053	20.3838	79.2363	80.0218	1.24428	26.6503	28.9045	7.51055	33.2114	42.5234	13.898	15.0207	0.151776	0.353696	2.3325	58.9676	14.7711	0.574898	21.7845	0.717608	33.2558	36.9061	85.4996	-0.0022041	25.7201	19.5055	19.9666	73.0559	8.94684	30.044	37.1228	0.682433	9.72563	18.193	15.0526	22.3784	31.1971	10.5274	17.4664	8.40477	9.06698	2.96146
76.1406	36.6634	4.34255	1.60278	23.1413	71.3078	12.8712	24.3232	53.843	22.5168	92.2599	91.1543	0.972214	33.0784	24.7709	6.38682	28.6083	47.1621	12.4265	14.8683	0.112939	0.212662	1.86086	57.4117	12.1442	0.417201	17.9411	0.64846	37.6108	32.1845	79.3932	-0.00213835	22.9444	19.3442	18.1201	74.7887	6.93025	34.7737	45.4991	0.566788	10.3437	31.6181	12.8676	19.0416	31.6856	9.4259	21.0012	9.00468	8.1341	5.44012
76.2405	42.5529	3.72044	1.27662	24.2617	65.2518	20.1259	28.7418	53.432	21.1178	90.5279	96.0807	3.32794	30.5257	21.1285	15.562	25.9916	56.8954	11.2141	13.5825	0.0840473	0.126063	1.48353	53.097	9.41498	0.302325	21.7444	0.563751	38.1063	33.4457	77.4272	-0.00194359	19.2506	16.0343	16.1167	77.4403	5.35458	32.8597	49.4378	0.470801	15.4585	35.7634	10.7758	16.1503	28.0269	7.924	19.6257	8.3248	7.1761	5.90836
76.3404	47.684	3.02214	4.30307	24.3389	79.6402	24.3719	32.808	58.1238	18.4741	92.9594	91.0099	4.08898	34.3382	17.9832	18.0361	23.7363	55.3424	11.3651	12.1156	0.0625307	0.073881	1.18277	48.1943	15.5444	0.218877	21.1883	0.477169	37.1165	30.0197	75.3273	-0.00168179	15.5528	12.5437	14.1669	72.1001	4.1314	28.3814	48.5881	0.391024	16.2251	34.984	8.92162	13.6821	23.6195	6.46264	16.8209	7.2629	6.25114	5.72166
76.4403	46.1717	2.37962	11.5933	25.829	80.839	24.0612	32.3087	66.697	15.6052	85.4758	99.1088	10.884	34.8758	15.2912	19.2783	20.6645	49.5091	10.4602	10.7254	5.85568	0.0428951	0.942965	56.2683	15.4405	0.158364	28.6027	0.396071	33.8914	25.3604	80.495	-0.00140346	20.0557	9.61553	12.365	64.1742	8.47339	23.332	46.6478	0.324626	18.1552	43.1706	7.33857	11.5863	19.5261	9.05568	13.8888	6.1718	5.39195	5.34118
76.5403	42.2244	1.83736	13.6132	28.5954	81.1544	23.3802	29.5179	67.525	12.9328	75.4965	94.8794	12.9606	37.3623	22.7319	17.7684	17.5663	42.5475	9.22423	9.47145	7.00113	5.93668	0.75166	66.7562	20.9542	0.114529	31.9626	5.27738	29.5652	26.7986	78.6917	-0.0011287	20.8329	15.3775	10.7455	55.9191	8.7455	18.6088	42.1742	0.269281	17.3408	44.9395	9.20823	9.80997	17.7192	8.87274	11.2676	5.17816	4.61455	4.92166
76.6402	39.2786	1.40051	13.1876	36.9068	77.0083	31.6217	25.7761	76.283	14.1014	77.6827	90.5471	12.7062	32.8582	23.1022	15.177	14.7463	56.6032	15.7989	8.35739	6.41195	7.64736	3.0409	65.6403	19.8325	0.0827945	30.1676	7.44469	41.7796	24.2019	74.1778	-0.000873624	18.9252	13.9883	9.31295	68.981	13.3084	14.5507	36.7592	0.223174	15.4449	42.269	9.05575	15.9361	20.8858	7.75333	9.06243	6.25053	3.92428	4.51318
76.7401	43.5927	1.05812	11.7566	37.5705	82.545	32.2035	26.0384	76.6621	13.1598	71.4778	91.1928	11.4184	26.6259	21.1017	12.3754	12.2953	56.7731	16.9971	9.92929	5.31728	6.43969	6.71414	60.9187	16.5066	0.0598238	26.2969	8.02079	47.3717	20.5029	68.7933	-0.000645455	16.0461	23.9601	14.8246	68.2706	13.0068	15.5643	38.0007	1.05195	14.3738	37.6258	8.12602	15.814	24.7925	6.44389	26.2109	6.00871	11.3161	8.93844
76.84	42.0679	0.794401	10.0311	34.7859	80.2796	29.9741	24.1287	72.4705	11.4848	89.9805	90.1926	9.78089	26.9822	18.5015	9.77962	10.2135	51.4805	16.0188	9.49725	9.97008	8.49122	7.49386	64.6776	12.8843	0.0431987	21.9121	7.71637	46.6345	34.6601	63.319	-0.000489734	30.3878	22.0134	16.4549	62.4093	14.1407	14.2462	37.2848	1.83992	18.5641	32.3786	9.4091	14.095	22.9385	5.22476	28.6308	5.3296	15.1214	9.8177
76.9399	39.9003	0.593637	8.34309	30.6998	75.214	26.8983	29.5421	74.7824	9.68867	87.8836	99.9708	8.13609	23.2409	15.942	7.5558	8.46678	53.8097	14.2836	8.59027	14.7016	9.88772	7.03812	74.6905	9.69033	0.0311592	17.7501	6.9718	42.3712	35.5753	58.0727	-0.000507372	34.9225	17.7904	16.1746	55.0796	13.4187	17.2751	50.1835	1.79322	18.6638	27.248	12.1042	12.1479	19.6578	11.2047	25.9764	4.56427	16.6164	9.93705
77.0399	43.0037	0.441989	6.83093	37.1795	69.3666	25.5335	29.9869	71.7505	8.02308	79.4075	101.616	6.63985	18.6441	25.9895	7.98779	17.3599	49.6435	12.4033	7.63821	14.5879	8.09713	6.13541	72.8943	7.12047	0.0224588	14.1114	6.05198	36.8561	31.7828	75.8372	2.16318	33.1411	13.797	15.0224	64.1277	11.3956	23.8632	52.9193	1.56027	17.034	29.5883	19.2471	18.2907	16.3622	11.9348	21.993	6.0071	16.6708	9.41454
77.1398	41.0563	0.328178	5.53724	37.0093	77.6046	24.566	35.931	65.9908	6.57394	83.3402	95.0698	5.34912	14.4149	33.4407	10.663	20.684	43.5182	19.8664	6.75453	12.513	5.8062	5.14648	67.4728	5.15257	0.016159	25.4101	5.10954	31.2337	26.7921	79.3108	2.9848	30.2336	10.5425	13.5373	62.2966	9.22207	23.9477	50.3308	1.3135	14.8229	35.3355	20.195	29.2204	13.4571	10.766	18.0567	5.92037	15.8708	8.72181
77.2397	37.3163	0.243092	4.45949	33.9004	76.6083	22.3539	36.1452	59.0838	14.0312	77.1898	98.7159	4.30678	34.0612	32.8304	15.2794	24.4739	44.9677	21.0628	5.96247	10.0632	3.88046	4.22403	61.2625	3.68994	0.0116139	27.7651	4.2266	27.9169	22.6539	82.8942	3.10575	25.6956	8.01114	11.9912	56.501	28.0102	28.8767	45.4681	1.09421	12.5654	35.6384	18.6259	28.9186	33.2168	12.1986	16.3639	5.30496	14.6055	8.01538
77.3396	41.3994	1.94715	3.57616	29.7419	74.1639	19.8598	33.4171	74.1568	15.5597	89.2544	93.0363	3.43708	35.8547	33.3972	15.7235	23.6464	44.1162	19.7394	5.26028	7.82845	2.48253	11.0337	55.2157	2.62352	0.00832549	25.9591	3.4419	30.4458	18.5977	80.3385	2.8881	20.9325	6.07485	12.5328	49.6806	30.3431	27.7061	43.3108	0.908493	10.4903	44.5716	16.2219	35.9172	34.8911	11.2409	13.848	13.3732	13.1282	7.34513
77.4396	46.5746	2.3732	3.33228	25.4584	72.3127	17.4527	29.4013	78.0855	16.6571	85.1703	89.8493	7.03964	32.0246	30.5156	14.2347	21.1295	39.6176	19.7979	4.63999	5.97851	1.54156	13.7517	50.6576	3.94339	0.00594917	22.5138	2.76848	42.2667	15.0387	75.4431	2.5311	16.5849	4.60287	20.7552	51.2848	27.0494	25.3348	38.9766	0.753543	8.67778	45.4533	13.7216	33.8884	37.0386	9.57212	18.269	14.8855	11.5994	6.72393
77.5395	48.4988	2.2492	9.99282	29.1625	84.2733	16.1908	30.8871	75.7392	15.4338	79.7848	99.8846	8.02368	33.1311	26.7592	12.0324	18.2005	34.1133	20.635	7.04628	4.51721	0.936774	13.4308	45.8404	3.83324	0.00423796	18.702	2.20473	44.1065	27.549	81.9845	2.14041	26.6467	11.146	23.2731	52.8646	22.3776	21.5074	37.4329	0.624878	12.9954	42.3062	11.4238	29.7503	33.213	8.13831	17.5096	13.9458	10.1162	6.15229
77.6394	45.7	1.92614	13.5133	28.4169	84.3194	16.1916	29.2214	70.1239	16.9365	70.9791	96.2436	9.24072	29.8077	23.0589	9.74437	15.3866	28.7342	19.2094	7.069	3.39159	2.78578	11.9291	71.376	3.22865	0.00300437	15.1192	1.74155	41.2328	28.7135	80.6591	1.76847	28.1823	10.6578	22.9756	49.1316	17.8838	17.4994	44.3937	0.518193	15.4983	42.2916	9.42637	25.5105	28.1361	9.68907	15.1588	12.2379	9.38261	5.62839
77.7393	41.2957	1.56503	13.7391	25.7559	82.606	14.9659	26.0776	63.0631	15.8439	76.9672	88.4671	8.9401	24.4132	19.7171	7.66331	12.8785	37.4385	17.0311	6.48202	2.53681	12.5635	10.1091	74.967	2.53663	0.00211	22.1584	16.7771	36.8169	25.8004	88.2835	1.43819	25.8136	8.71276	21.3862	43.6953	19.8345	13.8646	44.5708	0.429785	15.1629	45.6078	7.73857	24.305	23.3096	9.07091	12.5735	10.429	9.57482	5.14789
77.8392	36.5971	1.23321	12.5343	31.8441	77.6247	13.3897	29.5432	59.6465	17.3919	77.1877	82.5342	7.97908	22.7153	37.6412	9.15589	18.7645	37.3186	14.747	5.78879	4.74878	12.5375	8.34811	71.1166	1.91541	0.00145808	32.2015	23.4142	31.6998	21.8068	87.8116	1.1566	23.1557	14.8003	19.2956	38.06	17.819	10.7927	54.0403	0.356531	13.6636	43.645	8.02966	21.4021	19.1333	7.77772	15.701	8.76347	9.21046	4.70639
77.9392	36.5052	0.95322	10.8317	31.9359	71.6827	11.806	28.9937	56.703	16.2717	85.8812	94.427	6.80729	18.8877	42.7454	8.84629	27.3603	33.7489	12.6155	5.12662	4.83539	9.76211	14.0656	65.1626	1.4111	0.000982016	33.3117	25.1344	26.6933	27.8862	83.3929	0.922582	19.4908	13.8666	17.1037	51.8121	18.5236	8.30035	62.8216	0.295808	11.8092	39.241	14.5997	18.3716	18.3227	6.40548	14.8297	7.31259	8.53525	7.42622
78.0391	33.808	0.727353	9.07723	29.359	65.6942	23.4241	26.4373	51.8334	14.2176	81.0206	106.492	5.64788	14.8849	40.5044	7.7557	124.524	29.163	10.7237	4.52794	4.18977	6.82683	14.9098	58.9376	1.02293	0.000638343	30.393	24.1398	30.54	26.7768	77.6037	0.731445	29.1825	13.6009	15.0029	52.7696	16.2805	7.40512	62.5356	0.245454	9.97154	33.9836	15.7695	19.4109	20.2816	7.91599	12.7643	6.08	7.71001	10.3366
78.139	35.5136	3.83514	7.46674	25.8089	70.3589	25.8464	23.0567	61.1199	13.4987	85.6121	103.064	4.60105	11.3956	36.0417	6.42947	150.105	52.3042	9.08484	3.99572	3.38618	4.49468	13.7212	53.041	6.65485	0.000401771	29.2574	21.7931	39.7898	41.6718	72.7205	0.577265	30.2821	11.1971	13.0768	48.809	13.3844	6.20271	57.7042	0.203665	8.30529	33.1407	22.1543	17.6086	18.4109	9.76392	16.7328	5.0454	6.83726	10.6646
78.2389	36.6561	4.57676	6.07031	35.0419	71.2932	24.7629	19.5208	69.5352	16.6789	87.6532	94.7332	3.70185	8.57999	31.2549	5.1395	145.922	65.1233	11.5397	12.9147	2.64123	6.53211	11.8425	47.6407	7.68453	0.000240965	25.7687	18.9129	40.6639	46.9357	74.2162	0.454006	27.4956	14.0564	11.3535	43.3125	10.6637	10.8777	60.8469	0.168933	6.86029	30.1149	22.5257	15.2663	15.668	9.23934	16.0108	5.47677	5.97993	10.1662
78.3388	34.4208	6.25974	4.89774	36.2672	67.8984	24.6915	16.1831	70.1246	16.2698	80.5155	103.004	4.22938	13.4807	26.8008	10.0277	130.744	64.0039	12.2287	14.946	2.02014	5.66252	9.88006	47.7625	11.1284	0.000132308	21.6049	15.9699	37.639	43.3423	71.2402	0.356071	23.3059	12.2588	13.0504	37.6854	15.983	20.4707	57.8689	0.140044	13.3086	26.254	20.5067	20.2605	13.0045	7.95833	13.8524	5.08644	5.17434	9.6052
78.4388	32.0743	6.14931	3.93209	36.1226	74.7309	23.0985	20.2288	66.4265	15.1011	95.4465	98.5594	4.07832	24.458	22.8661	11.1593	112.772	57.5231	11.4581	14.2105	1.52771	7.71685	8.08524	47.0132	10.717	5.45e-05	17.5705	13.2161	33.4168	37.0859	66.6135	0.278566	18.9532	21.5996	13.0159	32.4701	19.6674	22.1925	57.3139	0.116047	14.8285	25.032	20.2767	19.386	22.4404	6.56875	11.4869	4.4469	7.56161	8.88757
78.5387	38.6144	5.35364	3.14649	33.0973	80.596	20.773	20.7065	60.611	13.1446	91.725	90.206	9.50873	24.6834	33.0291	10.4721	95.4042	51.3448	10.1894	12.8312	6.20192	6.59042	6.5412	45.4984	8.98954	3.8e-06	14.005	10.7699	48.3312	31.0026	61.5475	0.217421	16.0983	19.9216	12.1777	32.612	21.2415	22.5594	52.7385	0.096186	14.1395	34.5123	18.2384	17.0923	31.3966	5.30712	9.3384	3.78361	8.59528	8.1619
78.6386	49.7447	4.38863	2.51244	29.0415	78.5566	18.3589	19.325	62.4437	11.0736	82.6456	93.7128	11.0934	21.227	33.353	9.17457	79.8834	44.0748	8.8362	11.4035	12.0571	4.8188	7.84179	41.9897	7.04699	-2.16e-05	11.0096	8.67009	51.0734	25.3068	56.5497	0.169334	17.0306	16.1183	11.0186	40.1355	18.9168	22.5012	48.7787	0.0797791	12.5833	36.4554	25.9699	14.6776	40.3551	4.23988	7.82491	3.17787	8.77708	7.47444
78.7385	50.3817	3.47591	6.3425	24.8607	73.6664	16.0957	43.7502	59.8558	11.1631	82.4406	93.8687	10.7881	17.0156	33.0174	7.60273	66.5137	54.6272	16.2378	10.0833	12.3578	3.85243	7.55897	38.0824	5.31408	4.08643	8.57036	6.91105	48.0252	31.6861	72.6516	0.131648	15.6011	12.5051	9.78355	47.8474	15.6428	19.9588	43.1285	0.0661717	10.8019	34.5388	26.784	12.4892	41.293	3.36679	20.7545	2.65352	8.44612	8.0286
78.8385	46.952	2.69544	7.37999	32.1556	73.4858	26.2148	52.7863	61.5774	10.0904	78.828	87.369	9.65404	13.1506	31.5871	6.07545	55.2109	53.6099	17.7181	8.90107	10.7346	6.28971	6.67288	34.3085	12.0157	4.82885	6.62453	5.46412	54.1452	30.2423	80.6357	0.102107	13.2902	9.55674	8.59095	46.8451	12.4989	16.6618	37.051	0.0548117	9.08548	30.8756	24.5293	10.5927	36.6105	2.66462	22.4598	2.20769	7.82846	7.74876
78.9384	52.4876	2.06198	7.12491	32.7572	69.5567	27.8844	53.2562	67.1116	14.6133	81.6839	85.6104	9.08514	9.95645	36.477	4.73219	45.7506	48.1504	16.7878	7.85317	8.68616	10.3091	5.63609	35.1808	12.6367	4.35087	21.2923	11.2937	52.3811	26.2465	79.9543	0.0790152	26.8805	7.26249	7.49327	42.6287	9.81634	13.4181	47.6805	0.0452946	7.55016	38.2786	21.2899	25.9242	32.9024	2.10503	20.3147	1.83516	7.0721	7.22273
79.0383	56.4512	1.56307	6.34116	30.8971	77.7017	26.3749	49.3155	69.9406	14.9348	90.2246	97.7709	7.98867	23.3265	34.7413	3.61636	37.8755	41.464	15.0059	14.1833	8.73696	9.16261	4.64515	34.7289	10.9948	3.53982	25.5448	13.5051	47.1645	29.7735	95.9802	0.0609602	29.9379	5.50725	6.5086	37.5418	31.2526	10.5596	49.4616	0.0372062	6.22855	38.9032	17.9764	31.1669	35.3589	1.66125	17.1769	1.52336	6.27148	6.64902
79.1382	53.8534	1.17726	10.9268	29.4951	81.7823	28.8783	43.4323	67.468	13.5788	84.9304	99.2347	10.535	24.5259	30.9753	2.72325	31.3403	47.7075	16.4687	14.6081	9.79078	6.81744	3.77403	32.274	8.78698	4.79207	24.7975	13.647	41.595	27.5592	97.7856	0.0468622	28.0469	4.24004	9.59689	32.5421	34.0084	22.7123	46.6524	0.0303759	5.1151	36.193	14.952	29.1923	31.8229	1.31027	14.0937	8.80871	5.4847	6.09106
79.2381	49.5407	2.1612	11.8532	26.4552	84.8853	27.5948	44.8862	75.1935	13.8647	84.0559	96.7202	13.1401	26.759	26.8844	2.02674	25.9245	45.6532	21.489	19.6474	8.78106	4.6532	3.03973	49.3365	6.70266	4.61956	21.9348	12.6902	35.5485	23.6056	93.7989	0.035815	28.8742	15.302	10.428	48.1669	30.3624	25.2526	47.2996	0.0246196	4.18883	32.0091	12.3311	25.5689	26.9955	19.6312	12.6477	10.4972	4.7454	5.56676
79.3381	44.6746	2.27984	11.127	32.9968	81.5856	26.0809	42.1048	75.0756	22.2274	96.7266	96.0602	13.1086	23.6867	23.0619	1.49385	28.0903	49.6204	21.6054	19.2848	7.21316	3.01762	2.43463	51.4639	7.42104	4.93315	18.437	11.2278	29.7934	35.4588	87.6811	0.0271118	26.1204	15.0873	12.4026	63.2147	25.1348	23.4885	44.081	4.14328	3.42413	27.4303	10.1203	21.9073	22.3775	23.6176	19.5573	10.5288	4.07112	5.07926
79.438	48.1107	2.04661	9.76261	33.1955	87.0076	24.7848	37.3796	70.7051	23.2977	92.1712	89.1369	11.8846	19.2534	19.6794	1.09217	26.3054	46.4926	24.5838	17.575	5.675	1.89173	10.5996	48.7132	6.58298	4.29727	21.9291	9.61017	24.6559	35.4814	84.7141	0.0202253	22.6391	12.4384	12.5377	63.7285	20.0938	20.1216	39.1555	4.57797	4.00362	29.8982	8.2825	18.6266	21.2995	22.1818	19.4513	9.49955	3.46901	4.68868
79.5379	45.919	7.1127	8.25459	37.0243	84.4649	24.7419	32.0329	64.2775	21.405	87.7908	82.944	10.2328	14.9926	16.7531	0.793086	23.1754	40.877	23.6499	15.6651	15.8986	1.15764	12.7759	44.5984	6.06193	3.44189	36.4921	10.0381	29.4798	32.4783	79.4426	0.0147892	18.6691	9.7128	13.1021	58.7024	15.7854	22.1837	39.5566	4.10985	4.00643	28.7564	6.76743	30.3869	18.4388	19.0454	17.0794	9.22461	4.28581	4.29246
79.6378	41.7309	8.21666	10.9985	35.6888	79.0764	25.2456	26.7887	73.8724	18.5396	78.5946	76.6112	8.53952	11.4003	21.391	0.572589	19.8218	37.1165	21.2851	13.8644	17.1433	0.695743	12.3384	40.3249	4.98169	2.642	39.1455	9.50457	29.2009	27.6822	73.5003	0.0104645	27.1306	15.7817	13.2229	51.9923	12.2883	23.8625	48.6433	3.49193	8.10135	25.9297	5.52409	30.1746	18.4578	15.6955	19.64	8.21646	4.55476	3.9197
79.7378	37.0836	11.9414	11.1304	32.1706	77.3907	23.5152	22.0084	78.2691	15.5775	84.1112	89.8521	6.98385	8.54924	25.9695	0.41141	16.6944	44.2807	22.5282	12.2426	15.1719	0.412319	10.9023	36.2855	3.86113	1.98048	36.3073	9.89593	37.8368	30.3895	72.4165	0.0070094	27.9123	14.39	15.267	45.1948	13.9951	21.8939	57.1793	2.91625	9.09832	29.9343	4.50662	26.9002	18.493	12.6707	18.1116	7.05058	4.48649	3.57746
79.8377	32.599	11.931	11.3455	27.9719	73.1723	21.1086	30.8953	99.0081	18.2181	78.3965	87.975	5.63406	21.8519	25.0963	7.66151	13.9443	42.9108	21.0987	10.8025	12.386	1.86063	9.21475	32.5894	8.42072	1.46407	31.352	9.35387	38.6118	45.2001	92.2707	0.00425954	25.6755	11.6034	15.2543	38.9211	26.6394	29.8661	57.194	2.42168	8.70289	29.5453	16.1825	23.1863	25.4959	10.1182	15.4388	5.94476	4.22232	3.26571
79.9376	28.5038	10.4655	10.363	23.8151	67.7519	18.6402	38.6092	121.88	24.1844	96.3763	91.2019	4.50211	23.2398	30.5049	11.8044	22.61	38.3228	19.9286	9.52991	9.71299	4.74902	7.59969	45.1548	21.7461	1.07324	25.9752	8.36181	35.7143	45.1251	95.7917	0.002065	23.0329	8.99162	14.2845	33.3595	27.1705	29.8575	52.917	2.00705	11.0027	28.8082	21.3964	26.7135	24.4459	8.03255	31.3955	9.89601	3.85551	2.98218
80.0375	48.5012	8.61201	8.9613	20.6928	80.5116	16.3365	39.5168	127.309	24.1218	99.8307	95.6333	10.4989	22.7516	33.1212	12.4081	27.5703	32.9057	21.8025	11.1588	7.45143	4.51223	6.17892	46.1348	26.2115	0.782671	20.9635	7.20806	33.0538	40.3684	92.5898	0.00033268	19.3882	18.2512	12.93	28.523	23.7179	29.3666	47.5838	1.66219	16.2892	45.863	21.3823	24.7719	28.0605	6.35638	32.8053	10.3063	3.44623	2.72472
80.1374	52.626	6.83429	12.224	17.6096	87.5051	14.2669	37.7924	122.954	21.7036	111.496	101.379	14.6276	19.3289	30.9423	11.3475	26.9026	39.9693	20.678	10.639	6.06316	3.44945	4.98186	43.3755	23.94	0.568934	16.6242	6.05655	29.0547	40.9779	86.845	-0.00100797	15.6975	22.5949	16.5791	40.1389	24.2217	25.8745	41.3337	1.67876	17.0528	50.6355	19.3223	21.6283	36.9032	5.02109	29.3212	9.43211	3.03216	4.67605
80.2374	50.3691	11.793	12.4618	14.7951	85.525	12.4388	33.9453	113.544	18.6028	105.308	96.2096	15.1502	15.4	27.3788	13.8919	24.1441	38.9668	18.4914	9.61491	11.3154	2.38919	3.99654	39.6142	19.5978	0.412738	13.0233	4.99335	24.7808	36.4552	80.3574	-0.0019796	12.3849	24.2357	17.2313	44.6417	21.1537	21.518	35.0899	1.47402	15.8453	48.9927	16.6588	18.5104	35.0108	8.62379	24.6663	8.19312	6.6348	5.02275
80.3373	45.8321	12.2817	11.3834	22.8124	80.2912	13.6447	40.4838	101.923	23.2093	96.6775	87.7796	13.9897	14.2508	23.6852	13.5491	20.8427	37.7635	22.0698	8.54819	11.5154	3.04805	3.19616	35.7856	15.1566	0.29905	10.1138	4.05702	44.577	30.6714	76.2057	-0.00264255	25.9814	20.4157	16.4469	42.6881	17.3411	25.218	51.7127	1.24377	13.917	44.3246	14.0153	15.732	38.8662	8.84059	20.1905	10.413	8.43349	4.84844
80.4372	40.7526	10.9677	9.84417	24.4965	85.2778	15.2722	40.6442	89.779	22.7108	85.3367	82.3175	12.1734	11.8205	31.9713	11.9388	17.6404	33.7268	21.5805	8.00418	9.97564	2.56025	2.55161	32.1904	11.3351	0.216507	14.3605	8.87251	49.864	38.1886	88.1005	-0.00309506	31.4467	16.0577	15.0432	48.1489	13.7966	23.9429	56.2113	1.03627	14.6553	41.743	11.6341	13.3375	37.0307	7.86289	16.3107	10.164	9.07585	4.52055
80.5371	41.5695	9.11168	8.25362	29.7847	82.6635	14.702	37.5358	78.0385	20.262	88.4302	92.665	11.2175	9.30322	38.4469	9.9287	21.4798	45.2189	19.5627	7.195	8.06142	1.8579	2.03511	28.9084	8.29859	0.156672	14.7542	11.3509	50.1404	36.3889	88.6268	-0.00333279	30.4488	12.3334	13.4396	46.2705	20.982	20.7298	54.2646	0.85982	13.6518	37.1843	11.4498	36.9232	32.0654	6.58932	13.0908	9.0723	9.00251	4.16383
80.6371	38.8523	7.27177	7.68441	29.6863	87.5693	13.3817	41.4406	67.1941	17.2922	91.1579	89.6314	9.74998	9.10634	39.0153	7.95416	20.9499	45.458	17.126	6.38604	6.28753	1.93995	1.62218	25.9439	5.99024	0.113338	20.763	11.7962	46.0437	31.5592	84.5671	-0.00341017	26.7247	9.39029	11.8439	41.7706	20.5043	22.7172	49.2168	0.712412	12.0055	32.0127	10.2778	39.0602	26.7995	5.36524	19.1267	7.96754	8.50966	10.2926
80.737	34.979	5.66368	6.71314	37.6129	84.8044	22.4628	40.1814	70.1639	16.386	84.93	92.577	8.18572	7.73617	35.618	6.20791	18.7979	41.2606	20.2771	5.64501	4.8088	1.5347	1.29279	23.2771	4.28235	0.0819724	21.2747	11.1387	40.2948	26.2344	88.369	-0.00338995	29.9657	7.12588	11.1927	36.6487	25.6458	21.0057	42.9857	0.589953	15.2176	34.4409	8.83143	35.4431	22.0788	4.30399	18.7888	13.9084	7.79334	11.6316
80.8369	47.9628	4.34316	5.66184	38.0459	83.6021	24.0416	36.3845	67.7507	14.4052	81.4871	101.9	6.72198	6.953	31.2223	4.7525	24.8594	47.363	19.7748	5.74765	3.63647	1.08199	1.03034	24.523	8.93139	0.0592805	25.4455	14.6792	36.7748	21.3529	87.4323	-0.00333752	37.7629	13.1796	15.8602	43.8005	23.8859	22.1435	55.9715	0.48841	15.2038	32.922	7.4167	44.1222	18.0802	5.78422	16.4214	17.8141	6.98056	11.4005
80.9368	49.4404	7.84138	4.67592	35.1183	80.4391	29.5362	31.5903	65.358	13.074	83.3028	97.8821	14.6402	7.23924	36.3582	3.58479	24.8648	45.2855	20.9467	5.29282	8.35332	0.715878	0.820948	31.0594	9.2741	0.0428627	24.673	15.4312	32.0704	17.1894	82.8442	-0.00335779	37.1057	13.4247	17.0319	42.921	20.1315	20.1408	58.3176	0.404284	13.8343	29.5822	10.7376	41.6506	34.5436	11.3358	13.6793	17.4245	8.45997	13.2647
81.0367	46.4015	8.4731	3.81144	36.4138	75.0296	30.136	28.1636	68.9779	15.2184	76.4797	100.22	16.8801	12.9228	35.5999	2.67214	22.553	42.842	19.6238	7.79454	8.78541	0.454942	0.65414	43.3246	11.3459	0.0309865	38.3521	14.6603	38.4672	34.3246	81.9633	-0.00339084	32.8124	18.4724	16.5015	45.4221	16.2335	17.0489	55.128	3.1531	12.0174	34.6578	14.2346	43.5287	35.1147	11.9025	11.1449	15.5648	8.91219	13.1135
81.1367	49.5542	7.68173	3.08091	34.0034	69.0636	28.0691	30.0691	66.9881	14.5484	90.6217	94.0018	16.3386	13.0024	32.078	3.00092	19.5698	37.8393	17.4503	7.77999	7.70543	0.281178	0.521097	44.3308	10.4123	0.0223982	41.2212	13.1471	41.3469	36.314	77.661	-0.0034664	27.3883	16.393	15.2113	42.6509	19.9387	14.5854	49.3892	3.39514	11.7731	37.4187	15.5791	44.6917	32.2985	10.681	8.98266	13.3722	8.73464	15.9751
81.2366	47.1482	8.56677	5.39124	32.9231	66.421	25.1956	28.681	63.3926	12.8425	87.0772	86.5547	14.5858	11.1683	27.9665	3.5878	16.6073	35.5424	15.1329	7.1253	6.26388	1.4704	0.415044	41.6993	8.5432	0.0161805	38.2654	11.358	39.1806	32.8099	72.1932	-0.00358224	27.0641	13.1102	13.6486	47.3081	18.476	25.3017	42.7968	3.02937	10.6152	35.8275	14.6087	40.2227	27.6196	8.98781	12.7274	12.6942	8.19373	15.9855
81.3365	45.4392	7.8626	6.29696	36.7282	61.9421	22.2482	31.5609	63.6649	13.6385	85.9174	78.0426	12.4453	11.1653	24.038	4.48011	13.9285	33.6938	12.9563	7.94825	4.90102	1.47997	0.33036	38.0893	6.61577	8.53662	33.0586	9.5592	34.8919	27.8013	70.1376	-0.00373137	24.0007	10.1298	12.0575	45.1967	18.9021	26.9515	47.119	2.56888	9.81758	32.2213	12.8254	34.7796	22.9684	7.33336	12.4143	11.2011	7.46508	18.3726
81.4364	41.4699	6.62498	6.08775	35.4058	57.0118	19.4975	30.552	60.1594	12.5971	84.1007	77.3597	10.3264	18.6748	20.5308	4.40236	11.6076	40.5149	11.0187	7.49356	8.15207	1.15591	0.262845	39.7996	4.95182	12.1045	29.9574	7.89128	29.995	35.332	71.8137	-0.00397229	20.5129	25.5694	10.5538	40.6976	16.5184	24.6248	45.7643	2.14372	8.60226	27.908	24.3433	29.6663	24.0774	5.88926	15.8403	9.56989	6.66184	18.0958
81.5364	38.0305	7.91784	5.42162	31.917	52.1717	17.0263	27.636	54.8053	10.9392	91.7715	82.6882	8.41286	18.5507	20.1865	3.89514	14.4489	39.3657	9.3374	13.1797	8.11559	0.809641	0.96085	37.6928	3.62738	11.4724	25.536	8.45728	34.0598	33.8672	83.3342	-0.00429105	33.2877	24.5434	9.18638	43.3357	13.5452	20.8956	41.6517	1.77951	7.32	23.5858	26.5149	25.1838	21.508	7.59044	15.0496	8.05175	5.85465	18.1578
81.6363	44.7573	7.45218	4.6233	31.202	47.6189	14.844	25.7677	52.5856	10.6842	93.3326	83.802	6.76908	15.8531	29.161	3.24904	14.7317	35.1987	7.89743	13.5259	6.97035	1.2408	1.14122	36.7255	2.61952	9.54217	20.9879	8.11593	35.4916	29.4453	83.9413	-0.00465877	35.2959	29.4114	11.3807	40.7846	22.5876	16.997	43.2995	1.92798	6.12451	19.5997	24.8174	28.6568	18.1939	10.6384	12.9845	6.72346	5.08542	17.1578
81.7362	44.07	10.45	4.38074	28.3272	54.7243	18.3338	22.7881	53.4509	13.4685	96.9364	101.533	5.3994	13.8388	29.4474	8.31792	15.1203	42.3054	6.67253	12.4813	5.60934	1.08802	10.8964	38.5126	6.97669	7.47092	16.8492	7.3234	33.1569	24.5065	80.1409	-0.00503312	32.3668	26.5876	11.684	47.3179	22.4956	23.6823	40.8842	5.91411	5.07272	20.8849	21.7678	26.4941	23.3911	11.9187	10.7536	5.59302	4.37706	15.8784
81.8361	42.8893	10.339	3.86232	24.7296	74.7348	23.0686	19.4753	50.8569	13.2226	89.4721	100.33	6.33	11.489	26.8361	9.71637	20.3691	41.0992	5.63437	12.2058	4.36522	0.804859	13.6784	36.7384	7.50369	5.66354	17.9911	10.3945	32.8038	19.9587	74.755	-0.00537787	33.5216	21.3835	11.0879	45.9125	19.4654	23.8276	39.804	6.0989	7.77787	34.9683	18.4819	32.0479	32.6435	17.2964	24.4493	4.64361	3.74002	14.5825
81.936	43.7723	9.02949	3.27511	25.9683	78.2966	23.0315	26.0049	63.273	11.8141	79.1432	92.929	6.16805	31.9828	40.2422	9.30582	24.5192	36.7465	6.38206	11.1132	3.33438	0.547579	13.3907	33.73	6.58519	4.21472	16.6526	15.2324	32.3205	16.0723	68.9918	-0.00573798	30.4099	16.5554	10.1108	53.3353	15.8903	21.2214	41.2422	5.38463	8.21891	39.1416	15.4192	31.1256	40.0035	17.0934	25.9596	3.85127	3.17692	13.3537
82.036	40.918	7.41312	21.882	24.3891	75.5175	22.0395	27.2954	66.3868	10.09	77.5657	103.349	5.52563	50.9863	51.3882	8.12236	23.8253	31.5706	15.7619	10.7137	34.0207	4.47944	11.9069	30.5308	5.28596	3.10211	16.9724	16.6245	29.3782	12.8647	69.2757	-0.0060234	25.7635	12.6422	9.01833	54.2741	13.9052	17.7562	38.8752	4.55176	17.474	38.114	12.7384	27.5671	37.3143	14.9884	23.3307	12.4439	2.68555	12.2152
82.1359	36.8403	5.87515	27.8993	21.6889	72.5553	20.0115	25.8105	64.2705	8.41343	70.1711	108.082	4.72458	50.139	50.3498	10.7728	21.343	26.5603	18.0465	9.71403	39.6688	5.63678	10.0969	27.4839	4.04235	2.26786	19.5045	16.1	25.5605	21.0989	66.0504	-0.00622419	20.9456	9.60445	7.94115	50.1828	13.2315	14.3197	49.5429	3.79486	19.8018	34.6095	11.2314	28.7152	34.1638	12.4775	19.6734	14.2315	2.26105	13.6553
82.2358	34.8805	4.55618	27.8305	18.7127	85.3887	17.7627	24.7126	59.4349	18.1907	61.5794	108.232	3.92558	42.6748	45.3799	10.8147	18.4078	31.5269	19.7173	8.64478	36.045	4.71751	8.34142	24.6882	3.00202	1.65105	18.621	14.6074	35.6351	29.1117	61.5727	-0.00626746	16.5725	7.2824	6.93877	44.5245	13.8875	11.2798	51.2028	3.14932	19.0074	30.1622	15.4349	25.9475	29.1653	10.1254	16.1215	13.4522	1.89721	13.3347
82.3357	35.133	3.48425	25.1654	16.3688	85.7029	22.423	27.0925	65.8608	20.2156	70.4512	100.728	3.20118	34.033	39.5673	9.67271	15.5726	30.499	19.0738	7.64723	29.7854	3.41761	6.78658	27.7011	2.18771	1.19886	29.7205	23.816	39.2185	30.0574	84.3892	-0.00608802	16.2631	17.9029	6.03424	38.7368	16.7592	8.74598	49.6221	2.60949	18.2752	41.7618	15.598	31.925	31.6672	12.2591	13.0308	11.848	1.58738	14.7736
82.4357	35.4238	2.63998	21.6426	13.9874	81.3175	22.408	31.8521	65.5683	19.0027	67.0196	91.2081	2.57728	26.2285	34.0103	8.11846	14.3987	32.4668	18.1754	6.75148	23.5065	3.22826	6.48164	26.8123	1.57427	0.869097	31.5478	26.8572	37.5528	26.9133	89.4755	-0.00577936	20.6897	17.143	5.23212	33.3747	21.1702	12.8747	45.1065	2.16094	16.3304	44.2526	18.2331	40.9932	28.586	11.5362	10.4612	10.1125	1.53506	14.3896
82.5356	44.0296	1.98776	18.0866	31.8728	75.404	20.7054	31.7817	63.6442	17.6527	63.9682	104.603	2.05623	19.8253	29.0484	7.51545	12.6106	41.8999	16.2885	5.95663	18.0977	2.46229	5.69526	27.0318	1.12303	0.629401	29.124	26.4261	33.6298	27.0344	87.2047	-0.00540058	20.3975	14.02	7.07667	47.199	19.7712	14.3979	39.4513	1.78907	14.0497	41.9889	17.5129	38.9558	39.6014	9.91329	15.1317	8.50233	5.01177	13.4567
82.6355	47.8252	1.49012	14.8531	37.1985	82.5504	24.211	29.2511	58.9445	15.3722	88.3405	101.748	2.21955	22.394	24.7391	6.43609	10.754	41.6449	14.1798	7.38876	13.7386	1.7034	4.79658	32.2116	2.43005	4.85873	25.0846	24.2022	34.3692	23.9531	82.0925	-0.00493417	18.0677	19.7972	7.48854	53.3753	17.4113	13.4235	48.6102	1.481	22.4135	37.566	15.5481	34.2743	43.8537	9.46248	14.8303	7.09513	6.8171	12.4052
82.7354	45.7922	3.91914	12.0637	36.5127	80.8863	27.5488	25.663	53.0138	12.9535	88.26	97.4275	2.08858	20.0609	21.0415	5.25676	9.04403	50.5824	12.1642	7.3245	15.0201	1.11404	3.9446	46.6093	2.53846	5.53272	27.7721	21.204	31.8128	20.1148	76.0868	-0.0043857	15.0961	28.517	14.0608	51.3393	14.3268	32.9698	50.9169	1.2258	23.9238	32.431	13.285	29.4114	39.8129	8.18036	12.9504	5.89845	7.54415	11.3755
82.8353	41.6743	4.38622	9.7283	33.2152	76.0131	29.7085	21.8166	55.9283	12.1806	86.1338	95.9159	1.83643	24.9553	25.2398	4.15854	16.2264	49.3134	10.3553	7.36758	13.3575	0.702456	3.198	48.0721	2.20287	4.9265	26.1113	18.0256	27.9664	16.457	70.0118	-0.00379905	14.5429	25.51	16.2332	55.8254	17.5683	37.4542	51.9369	1.01432	22.4163	39.1804	11.1225	25.0209	33.8827	6.76393	10.7837	4.89427	7.59733	10.4108
82.9353	37.0581	4.03108	7.8083	38.4323	72.2407	46.3385	25.2686	56.8576	10.6695	83.615	88.7201	1.55216	23.0449	24.3081	3.21492	17.4644	50.0163	8.77967	11.128	10.9296	7.47956	2.56981	54.1496	1.7582	17.0573	22.7141	14.9924	33.6178	13.2844	64.2014	-0.00322309	30.1786	27.2039	16.2197	59.7802	16.2722	35.1375	48.5576	0.839006	19.7746	39.4131	9.20739	21.6878	40.7083	5.46978	8.78417	4.05714	7.24931	12.3413
83.0352	42.4224	3.39884	8.66817	38.0934	69.692	48.836	28.5165	54.1043	11.5885	75.3834	80.1403	1.27868	28.1722	21.7666	6.19158	16.313	45.5709	8.5305	11.1538	8.58128	7.73277	2.05387	53.1232	8.7258	18.5223	18.9028	15.7662	34.2961	10.647	58.7773	-0.00264319	33.7768	22.8837	15.1889	66.1636	13.6832	30.8648	43.2159	0.693724	16.8925	41.7478	19.1231	18.5157	37.7818	4.37191	7.07922	3.36158	8.83079	12.247
83.1351	43.2233	2.73594	8.83325	36.815	71.4607	46.0379	27.9365	63.0636	10.7989	66.0622	82.7715	1.14073	28.3667	18.9266	6.87103	14.3544	44.3382	18.9148	10.2256	6.58773	6.09666	1.63592	49.2614	9.92692	16.2302	36.4357	14.982	37.2047	8.50033	86.8198	-0.00214867	37.8415	17.9905	13.7495	77.4532	11.0219	25.6233	37.2859	0.573407	14.1675	39.6067	21.1688	15.7234	32.4145	3.47249	5.67482	2.78424	9.32479	13.038
83.235	40.3783	5.54552	11.3157	37.4115	68.3669	41.5384	34.6251	66.6052	13.9327	57.6207	78.7464	0.970864	24.3726	16.249	6.43958	12.269	39.6697	21.3192	11.8622	8.11603	4.29081	1.30063	47.8205	8.89169	13.0359	40.3956	13.438	35.4002	19.1412	100.166	-0.00168026	35.5391	13.8156	12.2108	75.3785	8.69224	20.5632	31.5037	0.473798	11.7526	35.4333	19.936	13.3273	26.9919	2.74865	4.5368	3.43163	9.15123	12.5484
83.3349	48.9429	5.96168	11.3059	34.6093	66.4715	36.7659	35.3222	69.2891	13.778	79.1434	71.9152	0.802328	20.4725	13.871	5.55273	10.3291	37.1026	20.4404	11.2853	9.39451	2.83597	1.03255	44.1804	7.21054	10.0215	38.0014	12.7479	31.5949	20.6278	100.695	-0.00118157	33.2562	10.5181	10.7228	68.4187	23.6079	22.958	37.8635	0.391272	9.68422	38.5332	17.5379	32.1622	22.2034	3.92933	14.2935	3.31936	8.59166	14.2454
83.4349	48.6552	5.39373	10.2309	34.3356	62.2697	32.2567	32.9055	66.7766	12.3504	80.9159	81.2078	0.649708	16.2185	11.8106	4.55539	8.62538	52.8632	18.369	10.1924	12.5493	1.80097	0.818138	49.4297	5.5467	8.95903	33.067	11.4217	40.131	23.973	96.057	-0.000761886	28.6656	7.98159	9.35252	65.7501	25.277	35.8649	38.2286	0.322841	13.7937	37.0214	14.9136	33.5844	18.1706	8.90086	15.7447	2.9518	7.83181	13.971
83.5348	46.4645	4.51166	8.80207	31.399	64.0598	34.4225	37.8986	69.1393	10.5658	89.516	98.1218	10.3961	12.4531	10.0443	3.61481	7.17078	54.0551	16.013	10.1604	11.8664	1.11247	1.52622	47.8043	4.13446	7.26301	27.5244	9.86149	44.1697	22.3659	109.013	-0.000435752	23.9186	24.0737	8.12361	59.3547	22.4448	37.7224	53.634	0.266074	14.6173	33.3612	12.453	30.3681	21.7329	9.55714	14.3242	2.53118	6.99166	13.0967
83.6347	42.2369	3.61526	7.35713	34.0039	69.6966	32.5976	37.4731	74.026	8.81863	94.7684	97.7016	13.8542	9.39258	8.5376	5.50719	5.94696	49.42	13.7466	9.30041	9.97859	0.673359	4.17657	44.107	3.02036	5.61122	32.7871	8.29583	42.2947	19.2232	108.958	-0.000179548	19.2554	23.4486	16.0682	52.0737	18.5726	34.277	57.3736	0.218997	13.6543	28.933	20.7509	31.7406	25.2397	8.64585	12.1416	2.13329	7.04908	12.0846
83.7346	40.5006	5.42051	7.36092	33.3481	68.1435	30.0482	42.5915	72.4365	12.3342	91.1036	100.955	14.1428	22.0045	7.77909	5.7691	4.92549	48.467	20.3595	8.30115	7.94611	0.401281	4.80562	39.9985	2.17707	4.22182	31.7433	6.84536	43.305	15.9101	103.687	2.61e-05	15.1324	19.4678	18.7529	45.0543	28.1683	28.9996	54.9569	0.179974	12.026	24.476	22.0065	29.2805	23.2178	7.302	9.9738	4.13646	6.73142	14.7209
83.8346	36.8821	5.46086	6.66531	30.3236	71.668	26.8512	41.8614	67.4195	12.4877	81.8412	94.9903	12.9683	23.7596	21.1087	5.69808	9.22691	44.2311	21.1862	7.35013	9.27072	0.236221	6.48483	36.0326	1.55485	3.12782	28.0421	5.56494	40.1197	12.9204	96.5768	0.000170336	14.6895	15.5648	19.0348	38.7088	27.5107	23.5465	53.8602	0.147614	10.2638	24.0934	23.4327	25.5228	19.8557	5.96883	19.4562	4.43146	6.87559	14.7143
83.9345	38.5072	6.82529	5.73656	26.4953	69.2212	23.6623	38.2028	68.9339	11.3089	82.8363	96.8942	11.2392	22.0651	23.5745	5.05192	10.014	40.8938	19.7096	9.23249	16.7466	0.137684	6.4913	35.876	1.10335	2.29586	23.5553	4.47078	38.4951	10.3885	89.0719	0.000223079	25.7641	12.0252	17.9636	45.7225	23.6289	27.3725	53.9325	0.120717	14.491	22.0068	21.7397	36.0769	16.5129	14.5444	20.1979	4.09752	6.61765	13.8819
84.0344	36.3226	7.47195	4.79607	22.6244	64.6689	25.7237	33.3362	65.8016	9.72525	91.9586	97.2274	9.41825	18.3316	25.4218	4.55785	9.38361	35.7243	21.0979	8.93821	16.9422	0.0795997	5.82992	40.208	0.779432	1.6756	23.2706	3.55746	34.5113	14.1499	84.9609	0.000208078	27.839	23.1641	16.33	44.63	19.2235	25.9088	55.0444	0.0983255	22.23	36.4862	18.9882	34.9472	23.1268	15.7728	18.0118	3.57517	6.13471	15.5906
84.1343	39.8683	7.02283	3.93979	28.7069	66.8532	24.5196	28.2348	60.3277	8.14008	87.8687	102.942	7.72382	14.4403	24.058	3.84348	8.26973	32.2408	21.6705	8.11354	17.5448	1.85684	4.97018	42.5159	0.548864	1.21859	20.771	7.35016	35.5576	13.8221	84.1864	0.000188383	25.7438	21.6104	27.9231	40.561	27.306	28.4453	53.8291	0.0797088	23.4934	40.7315	16.0866	34.4874	22.2475	14.3191	29.7764	5.28411	5.5429	15.2451
84.2342	38.3213	5.98795	3.20107	29.0536	79.2256	22.2269	23.4141	66.653	16.1798	98.3475	107.271	7.31887	11.0525	33.469	11.7794	7.07437	27.8309	20.0549	7.22284	15.3001	1.94634	4.11952	40.4175	0.385634	1.41253	17.5566	8.78873	44.9573	27.2235	79.8205	0.000119224	22.0465	17.543	31.558	35.6994	26.2747	26.3224	49.1831	0.0642767	21.9202	39.6099	13.405	30.6888	19.3287	12.1128	30.0192	5.36157	4.91636	14.2768
84.3342	53.3756	4.85121	2.61951	26.8258	79.692	19.7145	19.1151	66.2667	17.7238	99.4372	104.831	6.46051	8.32036	33.504	14.0993	15.5737	45.6643	24.1334	6.39002	15.8154	1.54178	3.35945	39.1591	0.270511	1.26502	24.6426	8.88087	45.4645	28.7356	74.224	1.41e-05	21.283	17.3417	31.2568	30.9363	22.4371	22.4883	43.1576	0.051483	19.2953	35.9374	11.0673	29.1555	38.9424	9.9093	26.4908	4.85847	4.30055	13.1686
84.4341	58.3362	3.81386	4.93975	23.6377	78.1306	17.3135	29.5995	62.2543	16.5701	101.118	96.7061	5.47592	20.4357	30.437	13.6328	17.3758	50.7527	23.6622	5.64182	19.4826	1.08769	2.71338	36.1535	0.189533	1.02639	25.2339	12.1847	41.8675	25.9411	108.519	-7.89e-05	18.651	14.3069	29.1413	27.6922	18.2049	20.5061	54.4419	0.0408642	16.4639	31.2992	9.08879	33.169	39.8887	7.96922	22.1616	4.20114	3.72173	12.0786
84.534	55.9848	2.94204	5.46537	20.2849	73.4415	18.0309	32.6289	57.3268	14.474	92.6701	89.2474	4.52533	21.6229	34.2986	11.9574	16.4483	47.9576	22.7808	4.97782	18.0057	0.719942	2.17951	40.1484	0.132678	6.35094	22.9173	14.6108	41.708	21.9726	117.049	-5.09e-05	22.824	11.1745	26.3142	37.1826	14.4097	23.4794	56.0471	0.0320566	13.7995	39.4117	7.44111	30.6633	35.3778	6.35105	18.0925	10.7261	3.19355	11.0558
84.6339	51.0033	10.6661	5.17316	17.1344	77.9037	16.9243	31.6141	63.166	12.2168	95.4782	90.7303	3.67816	18.9308	32.4232	9.91554	14.5628	42.3341	20.51	10.2462	16.1174	0.457648	1.74596	38.7429	0.0928256	7.16433	23.4239	14.7821	38.1228	21.8896	114.832	5.33e-05	22.1902	8.56096	23.3347	37.7265	35.4964	22.0949	52.6563	0.0248088	11.4439	40.2946	17.91	41.1084	29.8453	5.03669	14.5968	11.9576	6.38052	10.1118
84.7339	47.223	12.371	4.55854	20.6733	75.4802	15.2426	28.6144	62.718	10.1203	87.8899	84.8903	2.9564	15.3072	28.8242	7.92745	12.4863	51.7284	17.8955	18.2149	14.9738	0.518223	1.39664	47.3534	0.0649351	6.35959	21.2542	13.755	33.2749	19.3316	108.409	0.0657027	19.5173	17.8814	20.4728	37.2529	37.5732	19.0428	50.7258	0.0189159	11.427	37.5534	20.2889	39.4136	24.684	3.98365	11.7076	11.2079	7.94606	9.24601
84.8338	43.5886	11.5201	3.86422	27.135	75.4129	26.5858	26.9318	65.6612	8.29485	90.5298	91.1718	2.35827	11.886	24.9863	6.17721	10.5298	50.5301	15.3702	20.6564	12.4962	0.420837	1.11679	51.9979	0.0454336	5.13889	18.133	12.1751	38.4007	21.6377	100.608	0.0906844	24.648	17.6518	17.8473	39.4658	33.2325	15.635	45.9525	0.0141568	13.258	33.2457	19.2715	34.7721	26.6823	3.1462	9.36238	10.089	8.4749	8.45291
84.9337	39.0182	9.77671	3.20161	27.7783	84.5838	28.6696	23.9587	63.4947	6.75667	83.3274	86.8932	1.8715	26.076	25.7489	9.6347	8.80146	45.2901	13.0932	19.5469	9.91237	0.300554	0.893057	50.0102	0.0317845	3.96332	14.9137	10.4238	37.508	19.9394	92.6307	0.0943113	24.2372	14.5574	21.3367	50.7129	28.8365	24.3244	40.1039	0.0104048	12.8425	41.5224	17.0217	32.3489	25.0537	2.48286	25.7032	9.17644	8.36446	7.72736
85.0336	45.4003	7.89887	2.61531	27.2336	83.5711	27.2505	31.3538	66.259	14.7718	89.9181	79.4089	1.48017	27.1599	23.6355	10.1617	7.32124	40.792	19.8517	21.1983	9.02573	0.20039	0.714548	46.0517	0.0222255	2.97903	11.9803	8.71485	33.9418	28.3071	84.9664	0.0874931	21.441	11.3687	21.6147	50.8128	23.5704	25.2359	47.8281	0.00747702	16.0543	42.32	14.5051	28.2733	21.5843	1.95859	27.9218	7.94864	7.88156	7.06382
85.1335	45.1418	6.19853	2.11714	24.7595	86.4712	31.4964	32.6682	63.962	16.4457	84.0294	83.0064	1.16829	23.6398	22.2777	9.30798	18.8428	37.8857	21.5801	19.8418	7.46537	0.127996	0.572426	64.9934	0.0155164	2.2058	9.47191	7.15831	33.8612	27.945	77.7976	0.0763557	17.9006	15.2797	20.3792	54.1392	18.7255	22.7926	48.9542	0.00523227	15.9692	39.3776	12.126	24.2067	30.3752	1.54473	25.2873	6.73153	7.20249	6.45664
85.2335	43.1956	4.77565	1.70374	21.6318	83.0131	30.6445	30.7749	59.0444	16.6486	88.7315	78.407	0.921037	19.0609	19.7823	7.92216	21.4966	53.8368	20.4178	17.832	5.89453	0.0793911	0.458306	67.5297	0.0108118	2.10204	7.40565	5.80081	40.3153	24.5909	71.1732	0.0642101	14.4158	13.5017	18.5164	62.7938	14.663	19.2197	45.8516	0.00337609	16.4495	35.2337	10.0292	20.5763	29.2504	1.21824	21.393	5.63793	11.0673	11.7251
85.3334	49.4456	3.63539	1.36567	18.47	77.3578	42.7367	27.3928	58.6509	15.0761	82.3466	71.4086	0.725815	20.7803	18.5731	6.44495	26.261	55.0112	18.2384	15.8243	4.53941	9.65771	0.366272	63.839	0.00752915	1.75238	5.74371	4.64723	39.8679	20.5848	85.4035	5.70289	11.3321	22.194	16.479	60.9236	11.395	15.5742	40.852	0.00186161	16.1267	40.0833	8.24452	17.4459	27.6818	0.960743	17.6224	13.2962	12.7997	15.0183
85.4333	57.9931	2.74513	1.0918	16.7177	71.1772	88.1123	29.3069	55.067	12.9645	73.2104	64.1025	0.571824	28.165	16.4668	5.0852	25.6394	50.2788	15.8513	13.9853	3.44656	14.797	0.292019	58.4195	3.60474	11.3684	4.42812	10.4729	36.306	36.5772	96.3929	7.83872	8.75693	20.2715	14.4895	55.2258	8.81971	20.7616	41.8006	0.000624384	14.5473	39.31	10.4617	14.7788	23.9137	0.757704	24.342	14.6701	13.185	15.2003
85.5332	57.0391	2.06146	3.45901	14.5698	65.1244	102.247	33.7164	60.7111	10.8512	66.5323	57.2041	0.450611	29.6855	14.2574	3.92463	23.0151	43.696	13.5864	12.3437	2.59513	12.9743	0.23219	52.8126	8.63777	12.8526	25.689	12.746	31.6216	37.9104	96.1577	8.14619	25.4072	16.3542	12.6486	48.547	30.8655	20.6073	39.1454	-0.00033292	12.5808	41.6744	10.9089	16.0423	19.9678	0.597622	23.5995	14.3701	12.7547	14.3986
85.6332	52.5145	1.54219	4.14379	24.158	63.1955	99.6064	37.7236	60.2934	8.94712	81.4013	50.9225	0.355106	25.9525	12.2165	2.97882	20.3067	36.9888	15.6494	10.8899	12.879	9.59756	0.183786	47.5193	9.16108	11.4172	32.3813	12.9779	26.819	33.9953	91.431	7.57063	29.9658	12.6754	13.5828	67.7901	33.8697	18.2363	34.8741	-0.00102651	10.6271	39.5535	10.036	14.6578	19.6056	0.471403	20.5227	12.8422	11.8637	13.3337
85.7331	46.9519	1.1506	4.04416	26.4335	59.1529	91.1063	37.1642	63.6105	7.31386	78.9088	57.8259	0.279925	23.5499	13.0805	2.23175	17.3806	36.8152	18.3263	9.9379	15.3952	6.52961	0.144838	42.6777	7.99682	9.22885	38.8479	12.1175	22.3669	29.6632	85.1299	6.63262	28.7304	9.68324	14.3019	69.5155	30.3226	20.9995	34.3941	-0.00147862	8.85326	37.5424	8.72999	12.739	17.1516	0.371876	17.0576	11.2011	10.7448	12.2467
85.833	41.397	5.4354	3.61861	25.2767	54.5321	81.1325	33.9618	70.2007	5.94873	90.7668	68.9838	0.220869	23.6757	12.1632	1.65471	14.6436	39.6674	17.8064	11.9433	14.0986	7.67174	0.113277	38.9206	6.40166	7.11898	37.7113	10.747	18.4498	24.7321	81.2295	5.60783	25.0877	7.35759	13.7334	64.4737	40.7388	19.8047	35.1951	-0.00171307	7.31342	33.5956	9.52512	28.3848	14.3929	0.293408	13.8827	9.51668	9.54699	11.214
85.9329	43.943	6.44024	3.09411	22.6913	49.9383	71.3823	29.661	69.7526	4.82399	86.4822	67.872	0.174345	22.8286	11.3264	7.07575	12.2337	53.3455	16.0968	11.4533	11.6913	6.29892	0.0882182	35.1381	4.88789	5.35157	33.3589	9.2114	24.6721	20.1626	75.7536	4.63303	24.9967	5.57905	12.5962	57.2851	41.1377	17.0883	40.7015	-0.00174015	14.2627	31.113	15.2851	29.3893	11.8778	0.231547	13.7976	7.9843	8.36225	10.2559
86.0328	41.7136	6.04313	2.57727	19.6837	45.5965	62.4519	25.1368	65.5122	6.22178	89.1255	76.016	0.611961	26.2433	10.0086	12.7981	10.1729	53.6748	14.6732	10.3681	9.24364	4.52241	0.0682237	48.0843	3.62642	3.9628	28.0426	7.70493	29.179	23.0659	69.9067	3.76777	25.7828	12.0218	11.2691	49.8736	35.7796	15.5345	40.4243	-0.00161017	15.9076	32.4521	16.072	26.5143	9.73389	0.182757	16.7543	6.65668	7.24427	9.3748
86.1328	48.1263	5.14791	2.3734	36.4526	47.2927	54.4943	27.8091	62.3242	9.524	88.252	73.4133	0.754361	23.6462	8.65309	14.0084	9.97987	48.7373	17.463	11.6995	7.124	3.02467	0.0529783	48.9892	3.20567	2.90789	22.8479	6.3277	28.7805	21.4114	64.1918	3.03022	23.3444	11.3605	9.9358	42.9847	29.2766	26.9576	37.255	-0.00139203	15.1743	30.5539	14.8354	25.7544	23.5285	0.144287	15.7012	9.63573	6.22147	8.56786
86.2327	50.4961	16.0015	2.0621	40.9069	45.4448	47.4911	34.6262	62.2239	9.87231	96.7719	75.3702	0.74955	19.3802	7.40974	13.0501	8.97695	51.1478	17.8271	14.9305	5.41137	1.93595	0.0412113	46.0151	2.58261	2.12191	18.2376	5.12262	38.8916	18.3638	65.0487	2.41762	19.7551	26.524	8.68269	36.8579	23.2711	28.7177	34.9744	-0.00119246	13.5068	27.2135	12.9249	22.8121	24.6571	0.113911	13.4725	9.82745	5.50681	7.83045
86.3326	47.7216	18.2731	1.73426	39.5302	54.0642	41.3634	35.3884	58.5981	9.02895	90.8897	76.981	0.678349	23.2237	9.19325	11.2148	7.75771	47.2651	20.0531	24.7211	6.96055	1.20256	1.96597	42.0086	1.97925	1.54299	14.3546	4.09941	40.2348	36.9389	62.2581	1.9177	16.0483	25.2728	7.54578	47.7479	24.423	26.2395	31.2042	-0.0011231	11.5957	23.4275	10.9339	19.621	22.0242	0.0899517	11.1297	8.92273	4.80914	7.15654
86.4325	43.1789	16.9201	2.089	37.5149	57.6294	36.0162	32.9995	75.3794	7.80262	80.9397	88.5283	1.16462	21.2045	13.9638	11.466	6.56924	41.2805	22.9117	25.1446	6.5138	0.730938	5.02438	38.8814	1.47191	1.11956	11.1867	3.24961	39.5919	39.1273	58.1392	1.51477	12.6899	20.6402	6.53493	47.9556	21.5375	22.2663	40.3717	-0.00142919	9.75345	19.7203	9.10274	16.706	18.6303	0.0710638	9.03142	7.72246	4.15636	6.54019
86.5325	42.5876	14.3195	2.04307	33.5453	55.9382	31.356	29.1894	80.1715	9.99586	70.577	93.5678	1.27743	17.4843	14.2574	10.3479	5.50289	40.8563	22.0731	23.144	5.45313	0.437007	5.73161	35.3007	2.3172	0.811193	8.65527	2.55593	38.25	35.3675	53.6858	1.19278	9.84669	16.0654	5.64732	44.106	17.7329	18.1124	41.9633	0.640712	8.10506	16.3439	7.50993	40.3296	15.4253	0.056155	7.26472	6.53694	3.5627	5.97686
86.6324	39.2556	11.5512	2.46037	29.0337	65.7538	27.2967	30.0193	78.175	9.86316	80.5854	88.7098	1.21026	21.7179	13.0443	8.7313	5.25817	36.8332	19.8787	20.6931	4.33251	0.257908	5.42825	39.8924	4.56472	0.587236	6.66065	1.99781	34.4162	29.9747	49.335	0.937052	7.53615	16.1283	4.8738	39.037	14.1387	14.3478	39.6185	0.708794	6.68569	13.3964	6.16329	42.1135	23.4835	0.0443283	7.58553	5.47375	3.03362	5.46312
86.7323	37.9932	9.05664	12.6791	24.6513	65.9729	24.7854	32.8021	72.6064	8.83242	84.2095	87.5857	6.66912	20.0466	24.0228	7.06345	11.8867	31.7783	17.347	18.3329	3.34797	0.150621	4.75322	38.6928	4.694	0.424867	21.6901	2.85221	29.7671	24.6373	45.2119	0.734982	5.70868	13.3606	4.20252	33.9219	17.8225	16.4506	35.4668	0.636544	13.3834	10.8918	5.04272	38.7564	29.7708	0.690065	6.77823	9.14752	6.92949	4.99373
86.8322	36.8726	6.97426	15.8487	27.1083	76.9639	22.0009	34.4017	65.4194	7.55216	77.8828	81.1	8.5284	16.61	25.4437	5.55192	13.3159	41.6997	21.1723	16.1937	2.54695	0.0872035	3.99951	35.7366	4.04781	1.72231	30.0783	3.08672	25.1371	19.9357	41.3788	0.575927	4.29048	11.6836	3.62467	55.4832	19.3368	15.4887	46.2428	1.49994	15.0014	15.8678	4.21977	33.7567	28.0014	4.97678	9.66085	9.53326	8.88681	8.49476
86.9321	41.7671	10.591	15.7033	25.9766	77.0337	23.2697	32.518	66.4871	6.30117	71.0044	73.2876	10.6042	13.066	25.3268	4.27361	12.6233	42.5897	22.7867	14.2902	1.9199	0.0501173	3.29222	33.8497	3.22	1.89428	30.68	2.97753	20.9057	24.0151	37.846	0.451071	3.20504	9.30109	3.12512	59.0936	17.2468	16.9161	48.2032	4.42863	14.3379	17.0647	9.12172	28.8672	24.1378	5.86384	9.43627	11.1668	9.60033	9.11017
87.0321	40.5966	10.7035	14.154	26.84	73.4174	21.9653	36.9089	63.2554	5.18581	76.2212	87.3769	11.2717	20.1893	23.4425	3.23819	12.8863	46.6365	24.7692	21.6513	1.43929	0.0286247	2.67628	30.9981	2.44943	1.66718	36.1423	2.69572	20.9919	22.658	34.6041	0.353255	2.38282	18.5019	2.6956	55.6183	14.2713	15.6196	45.5764	4.55376	12.7744	28.2705	10.1655	24.5279	24.5306	5.47186	8.22955	10.6359	9.54288	14.0073
87.132	37.1881	9.43584	12.151	30.6906	82.8914	19.8299	36.2533	57.8759	4.34352	71.1119	85.954	11.2535	24.277	20.6656	2.42386	21.1842	56.661	23.4351	21.7128	1.0754	0.0162619	2.16029	28.0304	1.81298	1.34179	34.8417	2.34439	19.2637	38.3597	31.6353	0.276738	34.7205	17.3274	2.32531	49.7478	18.2243	13.3292	51.7	4.01728	10.9723	31.5534	9.59805	26.5678	29.719	4.68504	14.3202	9.3972	9.0325	14.7477
87.2319	33.5586	8.99841	10.1436	29.8834	82.0813	17.5558	33.0727	51.6366	3.58249	75.1857	91.2713	10.207	22.1898	17.8489	1.79693	22.3867	60.043	20.934	19.9077	0.801851	0.00919177	1.73696	39.5741	1.31832	1.03261	30.7099	1.98338	36.6034	48.7954	28.92	0.216941	66.7079	28.1868	2.0051	54.6927	17.0704	10.8793	50.908	3.39487	14.1045	30.6818	8.45377	24.259	35.3155	3.85559	99.8726	8.0322	8.27975	14.1465
87.3318	42.1878	9.44289	8.32452	27.0754	77.4657	24.4562	28.8525	51.8002	2.92884	69.804	86.6657	8.79065	18.3052	24.7814	1.32187	20.7631	55.7018	18.1946	17.7781	0.597134	0.00517227	1.39397	40.6012	0.947291	0.775177	25.7596	1.64517	41.4408	46.7846	26.9784	0.170251	95.9419	27.8799	1.72758	52.0825	14.4209	8.63713	46.6924	2.82985	15.6046	27.8358	7.19367	21.0758	42.8215	3.11016	115.657	6.75783	7.90397	13.159
87.4318	42.4175	8.45977	11.6223	23.6099	80.9726	29.2393	28.6964	52.0248	6.1349	65.0972	79.0889	7.33727	14.3665	37.264	0.96619	18.2095	48.7411	15.5953	15.7442	4.04814	0.0029025	1.11772	49.1138	0.675133	0.573517	20.9567	1.85813	40.2836	40.6803	40.74	0.133793	98.4042	26.3899	1.48651	46.829	11.6416	6.73272	46.0102	2.34813	14.8378	24.2434	6.00967	18.007	39.8363	2.48251	106.886	5.64099	7.54124	12.1064
87.5317	39.4126	7.04061	11.9321	31.6947	83.2096	35.6019	26.3639	49.1601	15.3021	86.2852	71.0547	13.6318	24.817	37.9652	0.702379	15.5379	42.9436	13.2704	13.9053	6.83401	2.1466	0.896397	61.6847	0.478427	0.42061	22.0661	9.15646	42.8425	33.8588	67.9207	0.105256	88.8624	21.5123	1.27684	41.0063	19.7942	5.18273	42.2176	1.94537	13.1863	20.567	13.2549	32.5052	34.2056	1.97026	91.1933	4.68973	6.95015	11.0922
87.6316	35.3875	5.62536	10.9348	32.6848	79.6754	35.203	23.1035	57.6171	23.1759	87.1894	93.609	16.3168	24.8124	34.7083	0.508201	13.0697	42.1458	11.2485	12.2703	6.82404	2.27511	0.719453	61.566	0.337666	0.306811	20.297	12.3009	40.4036	27.5761	75.552	0.0828542	75.087	16.7334	1.0945	35.4453	25.2733	3.9543	45.5092	1.61084	11.3107	28.1135	14.8187	33.1234	31.9114	1.55887	75.1386	3.89071	6.25353	10.1479
87.7315	32.4286	6.17797	9.47278	30.4451	74.1671	32.3913	19.6256	58.9048	23.9605	79.7311	95.758	16.0286	21.2594	30.4426	0.366207	10.909	37.8542	18.5029	10.8244	5.86819	1.80892	0.577515	57.4308	0.237651	0.223061	17.447	13.0241	35.8874	22.2065	74.974	0.0652072	60.9421	12.8003	0.93614	51.7396	23.6721	2.99773	43.7561	1.33367	9.50866	29.6094	14.0069	29.7483	35.6051	20.2052	60.8954	3.22433	5.52929	9.27855
87.8314	36.3932	6.03746	9.97161	26.9557	75.2759	28.9214	18.9428	56.2296	21.8902	87.7519	104.595	14.4188	17.0106	26.2354	0.262947	9.06725	32.5974	19.7345	15.7821	4.72529	7.07418	0.463686	54.6132	0.166944	0.902416	14.4147	12.42	30.8027	21.6612	83.7991	0.0512961	48.1618	29.8813	0.798901	57.3385	19.9974	3.34751	46.287	1.1041	7.89888	36.6987	12.3428	25.7045	32.3937	24.2356	48.9522	2.6707	7.48562	8.48167
87.9314	35.258	5.51815	9.24075	30.4485	71.7353	25.4765	19.4572	64.7772	18.9072	82.512	100.268	12.3583	13.1336	22.4341	0.188352	7.51899	37.6343	18.5373	19.1288	3.67854	6.99202	0.372608	50.085	0.117151	0.992392	22.3061	11.1638	25.8866	18.9689	83.3026	0.0403233	37.3593	28.4714	0.68021	57.4309	16.1433	3.11894	44.0925	1.37601	11.4012	37.2932	10.505	24.0246	37.825	22.7415	39.191	2.21163	8.26849	7.75255
88.0313	32.2507	10.5218	8.05321	31.2489	66.6419	22.3017	24.6869	65.7062	21.6909	73.511	91.835	10.2836	9.93746	19.1163	0.134617	6.22752	41.9562	16.5043	18.8953	2.81046	5.4252	0.299162	45.3157	0.0821678	0.873404	29.1569	12.1034	33.3202	29.8523	79.0902	0.0316272	29.4209	23.2524	0.577645	56.4583	12.7452	2.67425	39.6824	1.26788	17.8083	34.6471	8.7756	32.7789	34.8454	19.5184	34.9062	1.83135	8.31855	7.08657
88.1312	42.9939	16.1297	6.94241	29.0428	71.8861	20.2883	25.4195	62.4395	20.6289	93.6941	102.527	19.2966	10.6943	18.6602	0.168419	6.37732	48.3908	14.3211	17.2513	4.24668	3.78708	0.23972	41.3803	0.0576248	0.702952	32.6503	11.6828	33.9096	30.1856	73.5901	4.28736	29.8691	18.0986	0.489097	51.4658	21.4225	2.18908	34.4875	1.08573	18.9078	30.6158	7.25474	41.1683	29.8151	16.0822	29.3202	10.4637	7.93288	6.47864
88.2311	43.9727	17.8209	5.80986	34.4922	70.0715	18.0238	23.7981	60.7914	18.166	91.8027	98.9199	21.6024	15.7263	25.0285	0.360698	5.84216	46.3468	12.265	15.3854	4.14054	2.49058	22.9096	37.3783	0.0404144	0.540993	30.8444	10.5789	31.3233	26.8138	67.8385	5.9009	26.8415	13.848	0.412822	46.0266	21.3681	1.74135	45.1813	0.909145	18.8541	35.9682	5.96185	39.8994	24.8009	39.8394	23.9828	12.4616	7.3088	5.92395
88.331	41.1393	16.2975	4.77515	34.0837	71.0714	15.84	21.1019	56.4072	15.3986	85.7048	101.566	20.6545	16.3381	24.8333	0.407815	10.9217	41.1701	21.8547	13.6195	3.52664	1.57633	107.309	33.6215	0.0283407	0.406141	34.7796	9.19916	27.5044	22.544	67.5307	6.13513	37.0452	10.5283	0.347185	54.2107	18.5004	1.35939	51.6711	0.755761	21.092	35.7659	4.88272	35.3152	26.0034	94.9381	19.3675	11.9316	6.57488	11.0129
88.431	40.282	13.7069	3.88018	31.1084	74.1183	13.8511	18.0687	50.793	12.7864	87.0662	95.3552	18.3187	14.2058	22.4869	0.385108	11.8488	35.2534	28.3292	12.0271	2.82639	0.971359	158.246	31.3508	0.0198763	0.300511	32.9488	7.77874	23.4441	19.0355	73.8858	5.70301	37.5211	13.1892	0.290847	52.8652	15.3539	1.04768	51.0667	0.626767	20.1437	32.8485	7.15022	30.3661	23.2301	102.653	15.7883	10.5663	5.81261	11.9844
88.5309	37.0145	11.0173	3.12973	27.238	86.7802	24.791	15.1013	60.2782	10.4943	79.7641	86.6395	15.5693	11.8851	39.3075	0.333775	11.1008	29.6047	28.427	10.6126	2.19459	0.586878	208.266	32.6577	0.0139229	0.220424	28.7774	6.44447	24.4245	15.6167	77.6486	4.99713	33.6807	19.0499	0.24357	48.0257	13.5725	0.800197	46.9345	0.51934	17.9405	28.826	7.35117	25.8513	28.8413	93.0955	21.2795	9.04247	6.45409	11.6136
88.6308	33.0622	8.61858	2.51223	25.2453	86.9583	79.9646	12.8941	61.9719	8.55508	70.3491	86.1975	12.8862	13.6043	41.2546	0.27512	9.78131	27.3298	26.0555	9.36201	1.67411	0.34925	216.099	38.1317	0.00973483	0.160833	26.3597	12.5147	32.3854	16.5843	75.4172	4.2255	31.6644	17.0489	0.203272	42.2613	11.1867	0.607218	44.3419	0.4301	15.4068	24.5768	6.72356	31.3415	26.99	78.7135	20.5056	7.61361	6.51105	12.4138
88.7307	31.0056	6.62712	3.39434	22.2918	82.4563	93.8385	20.2704	60.9095	6.94664	94.7063	80.0352	10.4812	14.1847	38.1071	0.219286	8.36593	23.8574	22.9319	10.4304	1.26388	0.205357	197.119	45.4305	0.00680221	0.116991	22.6045	14.76	33.2943	15.0043	70.889	3.49125	27.3637	18.3703	0.168643	36.619	8.92388	0.458565	52.7326	0.35605	18.8179	23.1973	5.83174	29.4122	26.4103	64.3786	24.6377	6.35907	6.21961	11.9644
88.8307	27.9559	5.03831	3.99603	19.1539	76.4394	91.7411	22.4449	56.8377	5.62768	94.0545	77.5725	8.42493	12.7267	33.5651	0.170536	7.04564	48.9517	19.7825	9.82811	3.13346	0.11957	169.369	44.7223	0.00477617	0.0849493	18.6471	14.8244	38.1506	25.8556	65.6573	2.83927	22.5255	15.4918	3.14004	48.0399	7.00255	3.19932	53.0065	0.294651	18.5671	21.0751	4.92235	25.777	24.1538	51.7666	27.7069	5.28952	5.73681	11.1497
88.9306	33.7593	5.25026	6.58655	16.1917	70.1716	84.0322	25.9302	58.054	4.55343	85.4893	71.3415	7.39911	10.4094	28.9796	0.130118	5.88459	54.1736	19.6089	14.4721	3.3293	0.0690546	140.957	43.8209	0.00338918	0.0616236	21.8984	13.7368	39.8856	39.9064	60.3954	2.28329	17.9743	12.1893	4.32199	59.5462	5.44788	13.7634	54.9139	0.243555	19.5778	33.3875	4.09342	22.0902	20.612	41.2506	25.3743	8.8503	5.165	10.2664
89.0305	33.5209	4.68914	7.07067	26.9337	65.0174	74.8807	25.6741	55.3815	3.68202	87.6117	75.7078	11.7497	9.76739	24.8011	10.2394	4.89265	51.108	18.9099	16.4389	2.93075	0.0396057	115.188	42.0653	0.00245499	0.0446636	21.0846	12.1257	37.3193	40.1789	91.7374	1.82131	14.0407	11.7758	4.5931	59.0185	10.1442	16.6409	51.7587	0.704444	18.2493	36.8113	11.2097	18.7836	17.1268	32.71	21.5677	9.22589	4.56909	15.9324
89.1304	30.985	5.01092	6.60812	29.4933	68.9582	65.902	27.6958	64.6602	6.59047	80.5034	81.1601	12.6405	8.15128	21.1412	13.7073	4.05776	50.6524	17.0372	15.5619	2.38637	6.58906	93.1104	38.709	1.72447	0.032321	18.5725	10.3611	35.3765	35.6315	102.438	1.44425	28.7005	9.65442	4.42421	59.4072	11.0391	15.9817	48.9401	0.722809	16.056	41.5702	12.9194	27.952	14.0755	25.868	17.7396	8.44578	3.98861	16.805
89.2303	27.7534	4.52212	5.78462	28.211	66.8102	57.6659	26.554	65.9884	7.07793	71.0849	80.4184	12.0736	22.7978	19.1978	13.8016	3.36062	50.1395	22.4694	14.0333	11.824	6.97489	74.7662	43.1137	2.08509	0.0233148	15.5734	8.64979	31.5103	29.9344	104.799	4.47615	32.0331	7.52455	4.06052	71.6469	9.85578	23.7631	43.8522	0.637132	13.6957	40.635	12.3476	27.3321	11.5143	20.4269	16.2598	7.33712	3.44621	16.1296
89.3303	37.1406	3.77728	4.8848	25.329	62.4965	50.322	23.8868	62.9258	6.56885	89.5202	87.1875	10.7039	24.5066	16.7915	12.3614	8.57067	45.2049	22.6612	12.4667	13.371	5.54336	59.79	41.6409	1.90634	0.0167242	12.6677	7.09591	27.0911	24.4959	100.699	5.49996	30.0395	5.76015	3.62876	70.4065	8.15905	24.3576	38.0027	0.538143	16.3227	36.9739	10.9374	24.2562	9.55484	20.5941	13.8254	6.22234	5.07993	15.0081
89.4302	44.8381	3.0237	7.93028	21.9733	57.599	43.8564	30.8137	69.3392	20.0008	88.3633	83.3487	9.36481	21.579	28.9787	10.3826	11.6536	46.2161	30.4668	11.0218	12.0285	3.91715	49.4429	38.4023	21.0847	0.0119211	10.0997	5.74234	23.9015	19.7756	94.2041	5.49312	25.9253	18.0526	3.19297	64.8163	6.52267	21.8799	32.3522	0.448457	16.6223	32.2606	10.8038	20.8757	22.8661	18.2001	11.3734	5.2153	5.79217	13.81
89.5301	44.5186	11.4654	11.3291	18.6829	52.7405	38.1978	31.9315	72.6158	23.2801	86.9721	76.2577	7.8937	17.4968	30.3438	8.37302	11.7486	50.9753	30.8968	9.72902	9.89447	2.59527	40.2511	46.5449	24.8233	8.66059	11.863	6.47389	24.9953	27.0114	87.0624	5.00433	21.7383	24.7928	2.7839	69.1729	5.12415	18.3948	53.3854	0.372196	15.2607	32.9887	17.0755	33.1513	23.9352	15.2071	9.21049	9.07426	7.99991	24.4294
89.63	42.6572	13.352	11.7097	15.6907	48.1522	33.2586	29.9955	70.2267	22.2567	78.8016	73.0169	13.0433	13.6069	28.0068	7.43563	10.6919	51.7713	33.5251	8.58345	7.79002	6.52114	32.4611	55.2012	22.4971	10.2299	22.3484	6.36916	44.7259	26.4052	80.0054	4.33309	17.5576	21.9943	2.41459	65.1534	3.98898	14.8783	59.9781	0.308627	13.3225	30.748	17.8907	37.0527	21.3719	12.3637	7.40115	9.53261	8.90578	26.3705
89.73	48.2721	12.5561	10.7635	20.0729	46.3061	28.9538	26.652	64.9028	25.353	69.1963	66.8454	14.1741	10.3391	27.5343	10.8235	9.29308	48.4524	33.4403	7.57141	9.55036	6.18464	30.2422	54.2726	19.4263	10.7774	24.6587	5.83266	49.9713	23.1438	73.3215	3.63587	13.8305	17.588	2.08862	58.2955	8.43421	11.7423	58.8029	0.255885	12.422	30.2358	16.4909	34.1041	18.076	9.91046	15.3238	8.75123	8.99671	25.4889
89.8299	46.9029	10.7073	10.6952	20.3725	49.789	25.2044	27.2542	58.2878	24.0514	76.2997	66.0143	13.3781	7.7501	24.8481	11.1914	11.5238	42.5764	30.5731	6.67825	8.81337	4.72458	32.5196	50.366	27.0098	9.34249	23.1496	5.10972	48.1592	19.3365	67.1059	2.98824	10.7042	13.5893	11.6945	50.9259	8.74519	12.3095	53.8024	0.212074	10.9315	27.6021	14.3578	29.7053	16.4996	8.41966	16.0554	7.90645	8.60132	23.7738
89.9298	42.9582	8.67465	9.65327	18.8354	48.476	21.9398	29.6257	68.8814	21.1558	71.785	64.8516	11.7823	5.76179	21.6771	10.1552	11.3049	36.2522	26.8754	5.89023	7.33311	3.27112	30.1026	52.8939	25.7341	7.46545	20.1211	4.34323	43.8135	15.7792	61.3708	6.06548	8.17834	113.77	15.4298	51.6561	7.67916	11.1689	49.9478	0.175598	11.1741	34.9468	12.1425	25.4023	16.772	8.59932	14.3638	6.82804	7.93816	21.8952
90.0297	44.5612	6.81922	8.29342	16.6089	45.4375	19.0977	28.5111	73.1308	17.9225	66.846	73.1611	9.97127	9.29766	29.9426	8.59594	10.169	30.3492	23.1705	6.92872	10.0671	2.14043	26.0576	57.766	21.4829	8.81849	16.7366	3.61151	38.1392	18.8857	59.532	6.97017	6.18822	271.114	16.195	75.0291	6.31064	9.44177	46.4714	0.145218	10.2758	35.805	10.1083	21.583	14.8399	7.6375	12.0885	5.77402	7.14977	20.0713
90.1296	41.9264	5.2602	6.92628	14.2593	41.9129	16.624	25.7037	79.5451	14.8776	82.1657	80.2625	8.22993	9.16644	29.9229	6.96796	8.78772	40.4176	19.7769	10.412	9.58798	5.7152	21.7765	55.7769	16.7962	13.5788	19.8898	2.95326	32.336	17.7835	55.9037	6.7778	4.64804	258.841	15.5284	77.7236	5.02701	7.66264	41.235	3.70212	10.6934	33.4062	8.34089	18.2958	13.0327	6.3962	9.89697	4.83274	6.32665	18.3678
90.2296	37.8602	4.00789	5.68543	20.4261	38.3918	14.4706	29.8464	78.4672	12.2082	79.7486	78.5608	6.68079	9.26609	27.1667	5.48391	7.4411	44.8207	28.6942	10.4273	8.08715	5.45798	29.404	77.1783	12.6453	13.1211	19.2386	2.38359	39.1615	31.7523	74.3606	6.08896	13.117	211.512	14.236	80.073	3.94199	10.4321	39.9811	4.06241	9.91129	29.5954	12.5612	15.4965	20.2873	5.20622	21.1115	4.02409	6.12357	16.7985
90.3295	33.542	3.0287	4.6161	34.3291	35.0572	12.5967	29.6181	73.3803	9.95089	86.8969	72.5132	5.36175	7.97318	23.7594	4.22437	6.23321	42.3175	29.7038	9.557	6.44971	4.18065	30.8719	78.8288	18.3326	11.0016	17.9666	1.90397	38.9811	36.856	78.16	5.22871	15.4151	164.663	14.3892	74.4026	5.65742	10.4228	46.6332	3.6415	19.6982	25.391	13.0071	13.1217	19.932	4.1756	22.2169	3.34209	5.69756	15.3606
90.4294	35.6667	2.27609	3.72138	37.6852	45.7439	10.9659	36.094	66.4089	19.0375	81.4549	65.4454	4.26875	6.39282	20.45	3.2016	5.19142	37.3417	27.5759	8.53388	4.99461	2.89865	28.2994	74.1057	17.6595	12.7175	38.3509	6.36536	35.6158	34.3717	86.87	4.36428	14.7593	125.999	15.1733	66.1634	16.6872	9.25231	46.4875	3.09296	23.2473	21.3249	11.932	13.2812	17.4404	3.32267	19.9062	2.77218	9.04153	14.0452
90.5293	35.3608	9.20603	2.98608	36.0857	47.3385	9.54694	36.5667	88.2653	20.7076	72.4837	77.8055	3.37915	4.94105	17.477	2.39561	4.31105	38.6825	24.4176	7.55762	17.4877	1.89839	24.3766	67.6754	14.8146	11.3796	43.365	8.98791	31.0794	42.0839	86.1699	3.57419	12.8791	95.7964	15.2534	57.6274	19.2646	9.9732	42.9295	2.58304	25.0007	31.0387	10.3645	22.8472	23.6541	2.63262	16.7637	2.29825	10.9921	12.8428
90.6293	32.6654	10.7806	2.38867	32.4182	45.4473	8.31235	33.9375	95.0675	19.3068	80.966	87.3897	2.66373	3.74059	14.8885	8.70254	5.24198	44.7438	21.1292	19.9764	19.2796	9.01173	20.3162	71.4826	18.3195	9.87418	41.1298	9.68741	35.0079	39.902	81.7354	2.88871	21.6208	82.148	14.3261	58.1484	21.8073	11.1574	37.9197	2.14523	25.4091	33.3732	13.3297	30.7254	22.5967	2.08092	13.7288	1.90534	11.5965	12.1425
90.7292	29.2511	14.3437	1.90691	28.1332	42.3516	7.23803	29.9311	103.624	16.842	80.1301	84.4708	2.09322	2.79714	20.737	10.6174	5.11254	42.8972	25.5014	27.5047	22.8021	9.02115	16.6172	73.6903	16.8691	7.89431	40.6846	9.32295	33.8541	34.5335	76.0185	2.31277	23.1202	75.2075	19.8505	53.5823	19.7198	10.4038	32.5552	1.77828	23.305	31.8958	13.2097	29.4766	19.5845	1.64266	11.0935	1.58002	11.375	11.2405
90.8291	44.7084	13.9759	10.274	23.9257	38.9684	6.30316	34.1533	102.323	14.2052	86.3196	89.5467	1.64105	2.07589	20.7644	10.3419	4.58957	38.1233	25.0275	27.1177	20.8126	7.03208	13.4411	69.4858	32.242	7.35602	36.3309	8.42652	30.4762	28.6777	70.0628	1.83893	39.3422	60.7164	21.1693	47.4663	17.701	8.9242	45.3785	1.47312	20.3326	32.8632	12.7251	26.0095	16.374	1.29573	8.90466	3.75073	10.6762	10.3265
90.929	47.3705	13.6099	12.8796	26.1008	35.6555	5.48939	42.8342	95.7445	22.2009	87.0943	86.0526	1.28435	1.53329	18.8653	9.10626	8.84968	32.6519	25.9534	24.7448	20.1781	5.20287	21.7345	63.5276	32.9761	17.0936	30.7091	7.31805	28.4483	23.3291	64.2987	1.45465	42.2081	49.6811	20.4462	41.2651	14.6879	7.3065	48.438	3.08402	17.2615	30.7544	11.3125	22.3408	16.34	2.94757	8.35817	14.9863	9.72989	16.8472
91.0289	46.4702	11.8001	12.7742	24.9271	42.5165	4.78078	43.9038	86.6821	23.1301	79.6038	78.8867	9.89711	1.12904	16.5041	8.48931	9.65723	35.5187	33.0524	22.0647	17.1463	3.5401	23.5147	57.4097	28.3744	17.7595	25.106	6.18184	31.9652	18.7748	73.0353	1.14607	45.0242	55.8332	18.818	35.5401	11.7556	8.39927	46.3501	8.84387	14.4239	27.2992	25.2343	19.0118	14.3711	10.1748	7.17649	17.4501	8.68441	17.9365
91.1289	42.7364	9.64916	11.5195	23.1512	45.3724	4.16314	41.1485	76.7924	25.998	72.2198	74.6897	12.8887	0.829748	14.2072	7.29843	9.06807	33.2906	32.991	19.9537	13.7255	2.29121	21.8179	51.6482	22.546	15.3169	20.0836	8.73556	30.8799	15.0227	73.0217	0.899975	48.7847	47.5527	22.2785	31.9974	22.5878	9.31215	49.8302	9.07389	11.9388	30.3233	28.2614	19.6337	12.0841	11.4581	5.93046	16.5893	8.88406	17.2649
91.2288	41.2156	7.62852	9.89191	23.3167	48.8507	3.62467	40.491	73.5163	24.5418	80.2475	86.7122	13.0555	3.99668	18.1663	5.97607	7.99886	41.772	30.1712	17.7422	16.6014	1.43438	18.9057	46.3832	17.6267	12.2096	15.8286	9.4186	27.784	11.9829	69.4978	5.7751	45.1676	37.5372	22.483	69.1039	23.0739	8.65168	47.8498	8.00092	9.82454	29.425	26.731	21.3735	21.323	10.537	4.81318	14.6461	8.55829	16.08
91.3287	39.9743	10.2066	8.25906	21.479	49.8857	7.56301	43.4546	72.9969	21.5363	91.8589	84.6496	11.9261	8.2163	17.8054	4.73631	6.84523	45.0248	26.5259	15.6906	15.2583	0.876898	15.8067	49.4932	14.0624	9.3479	12.3441	9.06731	24.0305	13.6829	64.7363	7.54644	38.7065	28.8688	21.1581	77.4778	20.1533	18.3332	43.2673	6.76081	8.0555	26.6682	23.563	19.5413	21.4115	8.96477	9.44203	12.5152	7.93827	14.801
91.4286	36.5836	9.96101	6.77857	25.4701	47.6518	8.41202	41.5564	68.527	23.3943	87.3988	84.5911	10.3134	8.47287	26.4644	3.6671	5.76658	48.8358	22.871	13.8517	12.6732	13.0616	21.6295	51.4313	17.0964	6.99682	23.805	8.19934	33.8333	13.0193	62.0151	7.7084	35.4709	40.1814	19.2048	74.2983	16.5218	20.3302	49.0714	5.63607	6.58996	36.0037	20.0588	16.9842	18.8697	7.35495	9.81074	16.4176	7.1754	13.5642
91.5286	35.9771	58.912	5.50344	25.1536	44.3125	8.08061	43.6099	62.1708	21.8009	78.2124	87.687	9.26888	7.34753	27.5502	15.2391	8.46322	50.1573	20.2065	12.2212	10.0282	20.963	35.5681	48.623	23.7355	5.16768	27.8673	7.12572	41.1868	11.2844	73.5031	7.10265	30.2237	35.7311	17.0821	67.0095	13.1451	18.8899	48.3178	4.67747	15.3952	37.7592	16.76	14.5134	15.8796	5.92376	16.5682	16.1651	6.36626	12.4103
91.6285	33.1215	72.1761	4.43689	25.3244	40.735	9.20017	41.2349	61.3835	19.0134	68.3354	98.7132	7.93987	5.91412	25.3775	18.8307	8.70713	45.9414	26.2683	13.046	7.73208	18.5553	37.4969	56.7101	23.0182	3.786	26.8006	6.02531	41.077	26.1017	78.5028	6.19103	24.6608	28.5937	15.0142	58.7635	16.8108	43.2689	44.3174	3.87606	17.7198	35.6485	16.8626	33.8855	13.1198	4.72459	16.772	14.4779	5.57008	11.3482
91.7284	29.6128	68.5061	3.5606	23.3239	48.866	8.90634	36.7852	57.4363	16.0349	94.0447	95.4829	12.1888	4.58116	22.3275	18.4304	7.99012	50.2079	26.3816	13.643	5.87469	13.7819	34.4312	55.5005	19.3671	2.75995	23.5948	4.99389	37.5679	28.2355	76.7267	8.43336	19.5599	22.0984	13.1022	50.8312	16.3061	48.6217	38.9809	3.21029	18.8922	31.8025	15.283	35.2611	15.9024	3.74825	14.8228	12.4534	4.82087	10.375
91.8283	43.917	58.6831	15.8418	29.4059	49.3406	10.7521	35.717	51.9972	13.277	93.8836	87.7475	14.8251	3.47274	19.2679	16.2692	8.82425	47.8253	24.1898	12.6513	4.42521	9.39764	29.6834	51.423	15.2068	2.00574	19.7791	4.07624	32.8015	25.7149	72.3184	8.73747	15.2122	21.4652	11.3835	43.6679	13.9681	45.4182	52.6902	2.6584	17.6931	27.4057	13.1963	31.8531	27.525	2.96504	12.4085	10.5105	4.5771	9.48481
91.9282	46.1954	47.6643	19.5941	33.6738	55.8617	10.6036	32.3676	66.9064	10.8792	85.9221	102.822	14.6525	6.02778	16.4864	13.5446	8.32212	46.8603	23.6519	11.3378	4.22612	6.09067	24.7487	46.7076	11.4784	1.4548	24.479	3.28672	27.8623	21.8679	95.4319	8.10752	11.6643	17.6246	9.86311	45.1477	11.3498	38.9949	56.8458	2.20128	15.6039	23.0843	11.1119	27.5761	27.5524	2.34174	10.1334	8.78853	4.204	8.67075
92.0282	43.7004	37.5292	22.3711	32.8076	62.4453	9.7461	28.1162	71.1643	8.86039	78.0119	100.65	13.2222	6.03167	23.9611	10.8583	11.3426	42.0583	21.4403	14.7477	3.56866	8.91734	20.2443	55.1489	8.45401	9.17145	24.0379	2.62242	30.8857	23.7959	100.107	7.09607	25.2039	30.954	8.53096	42.0105	8.99021	31.9441	54.6781	1.82275	13.3275	35.8353	18.37	23.5316	24.2571	1.84786	8.1767	9.97388	3.77325	7.92619
92.1281	43.7704	28.9801	25.8927	29.7336	63.1181	8.69763	23.8338	69.3951	7.19032	68.5595	100.788	11.3538	5.16913	24.2299	8.4777	11.442	37.8788	18.7702	14.3808	2.84767	7.74291	16.3722	54.1555	6.12712	13.5504	21.3883	2.65867	29.6657	21.7166	97.1599	5.99553	28.4207	31.3601	7.37064	53.802	22.6143	26.5404	49.4881	3.75208	11.1761	39.2812	19.4477	19.9786	21.6041	3.81553	8.59798	12.4983	3.32971	13.4384
92.228	49.3435	22.0967	24.9469	32.0737	60.054	7.66042	25.1083	64.4573	7.81806	72.9458	93.8024	9.45906	4.13625	22.0925	6.49106	11.5489	37.1166	25.4789	16.7194	2.20583	5.70333	13.1474	50.2361	4.39237	12.9705	18.0417	2.47417	26.6103	24.7566	91.2966	4.95066	26.7639	27.8205	6.36394	59.4011	23.9988	21.3101	48.4894	3.73114	9.27	37.8803	18.0017	27.6942	18.2547	4.04042	9.81577	12.1499	2.91033	14.4033
92.3279	49.8444	16.7059	22.1799	30.4829	55.7528	6.7046	23.7869	59.4789	7.28818	89.9022	89.7721	8.51355	3.19329	28.2544	10.8325	15.988	50.1578	25.9091	15.9138	1.68039	6.74578	10.5091	45.6493	3.12474	10.8329	23.0934	9.02936	29.0911	22.9527	84.5462	4.02434	23.149	22.2469	5.49278	56.6566	26.0493	26.757	53.5998	3.26337	11.0524	34.2065	28.7261	27.5161	15.1073	3.63696	9.03191	10.8277	2.51657	13.8922
92.4279	46.4023	14.2628	18.8961	30.7437	77.4939	5.85191	32.199	71.778	11.2463	90.0169	82.1711	11.5521	2.41531	27.6948	11.6302	16.197	50.538	23.8795	14.3738	4.24029	5.54937	8.69599	41.1561	4.29444	8.49933	22.9478	11.7927	27.7745	19.6737	77.7657	3.23541	28.8529	18.7062	11.2546	67.2923	23.2373	26.0405	52.1572	2.7507	10.812	31.4788	30.1657	30.1145	12.3951	3.06462	7.69211	9.29418	2.15799	12.9481
92.5278	45.9794	11.5629	18.9287	28.339	81.5568	7.56227	34.8409	74.3418	11.6808	82.0557	88.9385	11.8637	2.03156	24.965	10.741	14.7681	47.3648	26.493	12.7756	4.51569	3.98791	7.07785	42.4019	4.07824	8.95502	20.5386	12.3547	24.8342	16.2608	71.3011	2.94233	28.2395	14.7043	13.227	76.9434	19.2295	30.3974	48.4521	2.29135	12.7637	32.5369	27.8312	27.5707	21.659	2.50216	6.33265	7.83778	1.83837	11.9216
92.6277	54.5405	9.09357	17.1501	24.9496	89.4604	7.60693	33.4539	71.4686	10.6919	72.2279	84.9774	10.91	1.6097	21.7687	9.18524	12.8447	41.6488	25.2564	11.2966	3.9786	6.7006	5.70569	39.9745	3.39895	7.76311	17.383	11.8334	21.4001	25.0735	82.57	2.54509	27.4858	11.2914	13.31	74.2912	15.3702	28.8173	50.0556	1.90129	16.2931	30.494	24.2432	23.9734	35.6755	2.01013	5.13013	6.55219	1.5578	10.9279
92.7276	53.8437	9.772	14.7653	24.5318	87.7169	7.04613	34.8194	67.6682	9.24364	64.9004	77.7321	9.47054	1.23564	18.7119	7.49548	14.3925	45.2848	27.4103	9.97208	3.24121	5.98355	4.57292	42.1871	2.65427	6.20353	14.2229	10.6654	25.645	25.2391	110.158	2.134	27.5552	8.59616	12.5078	67.2026	24.2465	24.9311	47.1122	1.57544	16.318	28.1234	28.0201	20.4886	35.4113	8.55544	4.12305	5.45323	1.31428	10.0013
92.8275	49.6507	8.83961	12.3471	28.1677	82.8924	6.30878	32.7833	68.6121	7.75913	68.7421	69.9025	7.94379	0.931346	15.9821	5.9267	13.6416	43.6573	26.614	8.79805	2.5389	9.82582	3.64962	40.0807	12.885	4.75591	19.2751	9.24531	25.4243	22.3805	115.917	1.75256	24.6114	15.4012	11.3439	59.0166	30.6364	20.5153	53.8436	1.76445	18.8944	35.5103	26.807	36.6986	31.0905	9.79605	3.30048	4.52783	1.10472	9.14707
92.9275	44.4238	7.3936	10.1437	27.4737	76.7316	5.56351	29.1704	65.1913	6.40772	88.1531	73.3779	12.2596	0.694214	13.6113	9.44127	12.0814	38.8975	24.0511	7.76087	1.94651	8.73623	3.88742	36.745	14.637	3.56254	19.5189	7.79984	32.4515	18.8017	112.641	1.41859	20.6641	20.9454	10.0852	51.086	28.614	16.3723	53.1987	1.58899	18.2855	36.3447	23.7563	36.959	26.1265	9.05799	2.63664	5.22076	7.79658	8.3642
93.0274	39.1816	5.92463	8.24066	35.759	86.9692	4.87207	29.0002	61.8529	5.24251	86.5079	86.0718	13.085	0.513728	11.577	10.0152	12.8588	37.1424	21.0237	6.84555	1.47404	10.5707	3.58057	40.2053	13.1029	7.27677	22.0789	6.45027	37.6648	28.1711	105.897	1.13664	16.703	21.9205	8.86178	60.9225	24.1441	12.8071	48.8865	1.35146	16.3915	33.8911	20.2791	33.0825	30.3076	7.72483	2.10416	4.94732	11.3637	7.64517
93.1273	39.3527	4.62686	6.64641	36.5051	95.0049	4.25324	32.278	61.705	4.26583	78.2972	91.3859	12.2517	7.27669	18.4452	9.19871	11.957	47.5718	22.9646	6.3064	4.30391	8.75577	3.08867	45.1812	10.6215	7.41725	25.2371	5.2532	47.4049	28.1734	98.089	0.90445	22.825	18.3539	7.7319	59.6529	19.4799	16.6354	50.8823	1.12906	20.7736	32.8976	16.9691	28.5534	27.871	6.34496	6.70222	4.36162	12.9051	7.70474
93.2272	39.6483	3.55496	5.33517	33.844	93.0192	3.70849	31.4178	66.4368	3.45997	82.0491	86.7715	10.7434	8.53039	19.0202	9.48962	10.4978	47.7041	21.7677	27.064	4.66187	6.31259	2.57356	52.1919	9.34104	10.2384	24.0414	8.57675	47.8617	24.9205	90.23	1.77637	23.0455	14.407	8.97749	54.2867	15.3751	16.3745	48.0733	0.937659	20.7559	29.8175	15.7738	36.096	23.8322	5.11327	8.08055	3.72368	13.1718	7.28778
93.3271	36.8709	2.70255	11.1406	29.8887	87.3886	3.41294	34.9668	66.5617	5.82531	75.9547	79.1842	9.06828	7.73469	17.4625	8.60163	8.96171	48.7137	19.4616	30.0875	7.19203	7.1299	2.10119	50.9413	7.50521	10.6927	21.0599	9.67609	44.0401	25.2093	82.7302	2.02803	32.5588	11.0575	8.99074	53.2614	11.9985	14.4326	58.0131	0.777087	18.8894	25.9544	21.2494	34.1872	19.8189	8.45255	10.6812	8.20957	12.6714	6.74514
93.4271	42.1673	2.04015	12.5684	25.683	80.6902	47.6493	34.0339	62.8104	6.17397	67.2635	71.14	7.47205	6.3572	16.6068	7.27632	12.9273	44.511	16.923	28.3354	7.04532	21.3699	1.69444	47.1541	5.74208	20.9479	17.6009	13.609	44.7843	22.3986	78.0343	1.96676	33.2155	8.41655	14.5898	48.512	13.6679	12.005	58.671	0.643489	16.4122	24.8317	29.0977	30.0469	17.1087	14.3461	13.7258	8.97278	11.7422	6.19428
93.527	48.6636	1.53303	11.9886	21.7105	73.9441	86.7879	33.1735	61.1081	13.4327	58.5165	63.5056	6.0588	4.97964	29.2062	8.99773	15.7884	43.4678	14.5099	33.3193	6.01213	20.6536	1.35591	42.8143	4.265	21.2073	14.2863	14.6482	41.3529	18.8353	81.4803	1.76424	29.9178	11.0076	16.2767	69.2896	13.3451	15.6672	54.6043	0.532611	13.9001	27.9135	29.3752	35.7	22.7614	15.5265	13.0653	8.35314	10.6059	5.67218
93.6269	47.6039	1.14859	10.6052	18.1663	67.5347	94.3527	30.1303	72.4131	14.9432	66.3178	61.957	7.7881	3.79966	31.3996	12.2675	15.4137	38.9551	12.3497	31.7962	4.82282	15.8923	1.08018	38.5881	7.29955	18.1127	11.3739	14.0874	43.9498	21.5981	78.941	1.5135	25.2422	9.67718	16.034	71.4734	18.8964	15.4453	50.365	0.440653	11.598	27.2289	26.6616	33.3467	21.7659	14.0856	11.2807	7.30888	9.4037	8.75117
93.7268	46.6945	0.858985	9.00895	23.4684	61.5874	89.9375	26.2115	81.8081	14.0522	62.9114	57.119	13.1195	2.85604	29.2392	12.4268	17.8015	41.3885	10.4697	28.7414	3.74663	11.0455	0.858414	36.6911	7.30624	14.3699	8.9353	12.7277	41.4348	20.0637	74.1259	1.26239	20.4672	7.71676	14.9052	66.4449	19.8698	21.3847	46.718	0.364488	9.59065	24.7468	23.3193	29.1817	18.8715	11.9113	9.34563	9.54006	8.22252	9.21968
93.8268	45.2247	0.641791	7.47287	29.3202	56.1247	81.5283	32.0223	82.2173	12.3675	56.2355	55.5445	14.326	7.41239	25.8384	11.1635	17.0586	38.4359	8.85665	25.5524	2.8589	7.24468	0.681553	33.9736	6.23094	10.9735	6.9534	11.0509	39.7127	17.2124	68.6323	1.03345	16.1641	5.95639	13.4342	59.1001	24.8589	29.5278	41.379	0.301588	7.88709	26.3996	19.7702	24.994	15.7804	11.7462	7.59416	9.3798	7.11271	8.84593
93.9267	53.5366	0.479334	6.10794	29.5146	58.1925	72.3135	32.4756	77.7271	10.4805	70.9512	69.6192	16.5631	7.89902	23.1193	10.152	15.1872	33.6496	9.79876	23.7177	2.15876	4.57702	2.31332	30.8508	4.92797	8.20125	5.37409	9.33424	36.0512	19.9578	63.1317	0.835203	12.5326	4.54341	11.9069	51.4805	23.1547	29.6285	47.6283	2.8431	8.26689	25.133	16.4807	21.2464	13.0037	10.2908	12.0786	8.39562	6.10053	8.73954
94.0266	53.3105	0.357934	4.94545	27.1806	55.906	63.5056	30.1581	70.8363	8.70128	69.3375	69.431	16.0491	6.93458	20.0962	8.60421	15.1386	39.7951	9.33167	24.0865	3.59629	2.81678	2.72891	27.8071	3.73586	6.05185	19.4423	7.72642	31.3427	18.6047	57.8921	0.668944	14.1576	5.15686	10.4407	44.3809	19.5156	26.3545	56.123	3.07579	8.23034	23.4459	13.6094	18.0106	10.6496	8.56329	12.0836	7.28125	5.1967	8.21263
94.1265	49.3371	0.267321	3.97954	23.9148	59.9082	55.5123	40.1489	65.1822	11.446	76.1265	64.5228	14.3352	11.529	18.4571	10.8212	13.7114	46.2244	8.36082	22.1608	3.5809	1.70019	2.61603	39.2396	10.7189	4.43135	23.6209	8.01214	33.8678	20.7779	53.0072	0.532275	13.3423	4.40192	9.09679	38.4985	25.526	22.0356	56.1952	2.74716	7.47783	35.4382	22.1793	33.5294	8.6989	6.94754	17.5444	14.4641	4.40217	7.58446
94.2264	44.2175	0.199693	3.18916	20.5032	58.2557	48.7234	42.0984	58.3699	16.2699	75.9647	58.3909	12.2357	11.4389	17.3252	10.6603	11.8895	44.3829	7.27823	19.8114	3.07537	1.01102	2.30371	40.2537	14.5692	3.2293	24.8184	7.55721	32.1689	19.1308	48.4971	0.421409	11.545	22.3741	7.89739	56.8331	29.2888	17.763	52.0192	2.32982	6.49167	38.5425	23.4041	33.9445	15.8555	7.8739	17.2097	16.013	3.71204	6.96001
94.3264	42.7513	0.149182	4.98338	17.3072	54.5744	76.3748	44.8742	51.3211	16.545	75.7441	52.2808	10.1551	9.77111	32.1823	9.44226	10.086	48.2486	6.24444	17.5509	6.41543	1.82442	1.94335	37.8961	13.7952	8.12339	26.6002	6.74721	33.064	27.6746	44.3524	9.20826	9.51116	22.4541	6.84194	59.1116	26.5974	13.9879	46.017	1.94394	5.49553	37.0318	21.635	30.4229	25.9933	21.9201	20.6133	14.9738	3.11822	6.37218
94.4263	39.0725	0.111401	9.21841	15.4022	50.3271	80.5776	42.7689	46.7211	15.011	68.9444	46.6045	8.27512	7.80625	34.1354	7.87734	8.45725	45.2104	5.31707	15.5027	6.65133	13.8189	1.60037	49.6448	11.484	8.52818	24.6614	17.9242	30.6884	27.4456	40.5525	13.506	7.59301	28.005	5.91896	55.13	27.6453	10.8435	42.2655	1.61347	4.58433	36.9583	18.8635	29.7548	28.379	24.1585	26.5617	13.1282	2.61112	7.24092
94.5262	34.8142	0.0830462	10.157	13.2937	46.0923	75.9904	38.3368	41.5473	12.9206	60.6517	41.4682	6.65961	6.02181	31.6441	19.1512	7.0469	39.751	4.5091	18.0818	5.80278	14.1387	1.88365	50.8734	8.96481	7.3834	21.2896	22.4459	33.4439	24.1948	37.0714	14.4046	5.93248	24.3919	5.11514	49.4013	24.2963	8.31477	37.2083	9.81005	3.79017	35.5145	24.1359	26.4002	25.6599	31.3404	25.3019	11.1819	2.18071	7.10402
94.6261	30.6444	1.38684	9.59686	12.5063	42.0853	68.5751	33.0635	42.3693	10.8196	60.4089	39.3308	5.31292	8.79595	31.9503	22.1877	5.85151	40.5122	3.81549	17.2232	4.7054	11.107	11.2181	47.8768	9.65896	5.89642	19.9945	23.1266	31.8863	20.2696	33.8854	13.5529	4.56391	19.3936	4.41627	69.5171	29.7848	6.32662	49.5989	10.4815	3.11604	32.007	32.1268	22.7115	21.8056	107.699	21.8524	9.39294	6.86321	6.66007
94.7261	42.176	1.72524	8.44862	14.0979	38.3776	60.6998	27.7743	40.4324	11.3845	73.5858	45.0274	4.21216	8.47859	29.1156	21.1757	4.84976	36.9865	9.78485	15.5599	3.67697	7.80276	13.7974	43.7394	11.342	4.51894	17.3819	22.9903	42.6386	36.7676	30.968	11.9572	3.47072	14.9536	3.80938	71.4298	27.5849	4.78709	52.1225	9.33506	2.55258	40.2115	32.1693	30.2772	18.0882	121.233	18.1062	18.2025	9.28902	6.14374
94.826	43.5188	1.64574	8.73265	13.6483	35.929	53.2554	30.7218	37.0612	10.4762	71.2477	43.7751	3.32432	7.15731	38.4844	18.443	4.01548	32.1122	11.2594	13.8308	2.81548	5.15145	14.5127	42.9639	10.2702	3.41873	14.4589	21.1808	46.2824	38.253	28.3014	10.1539	2.6159	11.4018	3.28282	100.842	23.195	3.60746	49.4874	7.91198	2.08611	41.0775	29.0952	28.9893	26.8025	166.881	14.7139	36.5794	10.2595	5.63344
94.9259	40.8603	12.2394	8.02719	12.329	33.1287	46.5309	33.9452	44.7736	13.1809	64.1721	44.1386	11.9866	17.6103	38.0445	35.7776	10.9877	46.8102	10.8743	18.793	2.13079	3.26899	28.348	46.9157	8.37266	6.46054	23.2071	30.6265	48.9457	35.5632	25.8612	12.7162	12.7559	8.65701	2.82652	103.707	18.6832	2.71035	44.4513	6.60198	1.70211	38.2665	25.0962	25.5587	26.0841	162.77	16.2082	69.0204	10.3212	5.15428
95.0258	36.8626	17.7262	6.96538	15.2964	30.3425	40.576	32.9291	46.3907	12.9325	56.8314	41.1787	71.602	20.2804	34.4032	40.9291	12.6327	48.1565	12.24	24.9684	1.60156	8.72347	30.974	58.2145	6.46012	6.5004	24.6683	33.2771	60.4774	30.5193	23.6287	12.7924	113.691	6.56245	2.4319	96.2952	21.7231	2.03185	63.9657	9.08849	1.38724	41.9689	42.7543	30.3566	22.7513	141.973	33.2056	125.247	9.84243	4.71189
95.1257	46.8921	21.8747	5.85175	15.359	27.707	35.3505	29.828	80.9257	11.5519	49.4419	37.3225	118.573	19.336	43.6768	54.8063	12.0868	55.9318	26.9742	24.4492	1.19882	8.33034	41.9766	57.923	4.82431	5.53866	22.7866	32.1546	73.571	42.1262	21.5884	21.2021	292.293	4.97159	2.09166	98.5389	19.8076	1.52074	69.0016	10.776	1.12988	45.2209	45.5611	28.3505	19.0699	117.893	34.7359	172.209	9.06812	4.30679
95.2257	47.3157	25.6426	4.82141	14.1278	25.2662	35.4541	27.4272	214.068	9.86484	42.6936	33.438	128.929	26.698	42.7283	58.9713	10.7535	91.7361	39.7058	28.5186	0.895118	6.38066	62.6521	55.7987	3.5286	4.38901	19.6321	29.1329	75.5439	41.2928	19.7303	23.2661	464.902	3.76546	1.79921	91.3168	16.5469	1.13689	66.3663	12.9218	0.920086	43.2575	42.2824	24.8068	15.7297	95.5465	31.0589	185.989	8.15772	3.93605
95.3256	44.175	23.9703	3.92425	12.4247	28.9982	32.8056	28.0701	297.125	8.2252	36.7491	29.8151	121.727	25.3758	38.4885	54.5167	9.24314	183.575	41.2544	50.7015	0.667335	4.42401	74.6308	51.4111	2.54547	3.34947	16.2421	25.3409	70.0839	36.2323	19.695	22.1772	551.948	2.85164	1.54819	85.714	13.2866	0.849196	60.0638	13.4539	0.749283	38.884	36.9357	21.2459	15.5661	88.1498	26.1325	172.441	7.21231	3.59659
95.4255	39.7508	20.3817	3.16895	32.6047	39.1634	29.3634	26.1934	325.176	9.08272	42.0772	26.5319	107.229	21.2949	33.5505	46.6462	7.80546	202.268	38.3559	68.8665	0.497062	16.9386	71.7805	46.5978	20.1868	2.50237	13.0956	21.4305	61.6888	30.2874	18.7321	19.7083	530.538	2.15947	1.33245	76.5742	10.4614	0.633872	52.3867	11.9068	0.610171	33.6701	31.2928	18.0611	14.6114	88.7652	21.3922	150.633	6.29345	4.93163
95.5254	35.1576	28.2948	2.54586	46.9072	40.9111	25.8954	23.1784	321.762	44.4162	50.5914	23.5904	90.7616	16.8618	28.8356	38.0777	6.52931	190.507	33.9868	106.379	0.370061	16.7158	63.298	41.9699	25.6421	8.84064	10.3776	17.7533	61.6067	24.7219	17.4374	16.8116	463.885	1.63526	59.2816	66.8447	13.0281	0.47292	44.5932	10.0724	2.48556	28.4535	26.0762	15.3133	12.5865	78.4101	17.282	128.079	5.43619	5.07053
95.6254	39.8554	27.9139	2.0383	49.4077	39.9603	22.6813	19.8194	301.455	53.8496	48.8107	20.9675	74.9206	12.9436	24.6276	30.1144	5.43381	167.91	29.4203	108.859	0.275489	19.1662	53.4335	47.3121	23.8081	9.61682	8.12547	14.477	67.1535	19.9315	16.0709	13.9702	384.589	1.23827	101.716	57.6891	12.1194	2.25108	63.3903	8.39941	18.1815	23.6462	21.5281	12.9712	10.4979	65.5013	13.8704	107.493	4.65822	4.82752
95.7253	42.2087	24.3458	15.2669	46.4659	39.2261	23.5291	16.5484	273.136	52.2012	43.9064	18.6331	60.8253	9.76098	20.9739	23.28	4.50942	143.196	25.1648	100.362	0.205105	15.6232	44.0268	45.8574	19.6415	8.43192	6.30783	11.6594	64.0322	15.9638	14.7417	11.4058	308.309	0.937621	115.053	49.5001	11.333	2.74287	68.1088	6.97146	23.1547	19.4194	17.6789	12.1464	8.64167	53.2478	11.0958	89.6339	3.96604	4.47866
95.8252	40.0329	19.9722	19.4788	41.3508	36.8898	22.0542	32.3546	242.076	46.3752	72.2675	16.5573	48.8222	16.1704	17.8391	17.69	3.73654	119.984	42.3841	89.7795	0.335022	15.8704	35.7655	55.0555	15.2566	6.77434	4.86636	9.29668	59.1473	12.7404	13.4937	9.19753	249.157	0.709929	113.998	42.3475	9.56721	2.64171	84.5406	17.7466	24.9446	15.811	14.4732	10.6377	43.368	42.6793	22.3364	74.498	3.35925	4.11663
95.9251	39.9847	15.8202	27.3996	35.6918	34.0769	51.9829	42.0142	211.374	39.4908	74.8862	14.712	38.875	16.0315	15.1638	17.5124	3.09345	99.5534	116.048	79.5516	0.332432	16.41	41.5821	54.3081	11.4404	5.20859	3.73677	17.5162	51.9356	14.5985	12.3422	7.35115	196.327	0.537492	106.306	39.5171	14.3041	2.30387	199.871	19.6291	23.463	44.9836	27.2442	18.4066	48.1103	33.9506	33.4423	61.8154	2.83331	3.77048
96.025	37.0507	12.2634	28.1925	36.1851	31.2332	58.8579	45.8277	186.079	32.8749	69.0675	13.0718	30.7777	13.6897	12.8863	17.0771	2.55978	82.1417	172.822	74.4315	0.285337	12.9387	56.5677	51.5782	8.39025	3.90814	2.85888	20.5144	44.2684	19.0047	11.2899	5.83749	165.763	0.406901	131.595	35.2092	20.8514	1.90472	406.154	17.6269	27.6731	55.7844	29.6278	46.6672	43.7003	26.8959	41.248	51.2488	2.3815	3.44851
96.125	33.2249	9.37437	26.3437	33.4398	28.5272	81.2347	57.3052	217.599	27.0207	61.0764	11.614	26.4241	23.5307	18.6964	15.0458	18.4358	67.5576	228.488	74.4978	0.229728	9.10645	57.8567	58.9548	6.06355	2.89071	2.18052	20.5406	37.0388	20.1861	12.2763	4.61347	134.47	0.308014	161.343	30.6952	26.8467	1.52451	550.846	14.978	26.9653	62.06	27.7145	48.9689	37.1985	21.259	39.669	42.4701	1.99612	4.80689
96.2249	38.4018	14.5117	38.2137	37.3513	26.0141	83.1647	58.666	222.288	22.0458	53.1028	10.3184	29.1832	43.1441	18.8986	12.5115	22.7934	55.4592	285.149	72.4475	0.178986	6.01895	52.4524	68.2087	4.3384	2.11975	1.65836	19.0016	30.6178	18.2644	12.0845	3.63314	106.235	0.233142	171.696	87.2566	25.2023	1.19464	627.658	17.1871	24.2526	60.257	24.3023	65.6309	38.3284	51.2829	41.1677	41.4343	1.6693	25.4512
96.3248	37.5853	19.1802	39.6714	36.0276	23.7048	77.5619	92.1351	212.075	17.909	45.8433	9.16699	34.2819	45.0721	17.2287	29.3346	22.3395	45.6946	282.851	97.5301	0.136979	5.19609	44.927	128.67	17.2389	4.93234	1.25755	24.9679	25.1068	15.4866	11.4236	31.8691	163.926	0.176452	194.274	101.502	21.3096	26.0932	676.23	19.827	20.9397	76.1276	20.6307	62.9214	44.5517	55.5406	45.5943	43.3152	1.39341	30.4702
96.4247	43.4113	18.6508	36.538	65.7046	21.5926	69.6617	275.658	194.345	14.511	39.4566	8.14378	33.4304	39.2752	15.0935	33.7842	20.0874	106.74	266.695	95.7463	0.103801	3.81769	37.3239	139.28	29.5052	5.12542	0.950558	30.8119	42.5238	12.7324	10.6021	43.6402	171.528	0.13354	192.518	110.612	21.4833	33.5854	688.983	17.9749	17.671	77.9352	17.2104	85.8736	42.9393	55.3727	41.5534	39.6935	1.16138	30.3194
96.5247	51.3658	16.1594	31.7377	73.491	19.6657	61.5303	393.689	188.071	11.7396	33.9155	7.23459	29.9597	31.686	13.0006	32.1644	17.3568	268.418	242.121	138.419	0.0782475	15.7709	30.4675	133.375	35.7772	4.4208	0.715833	34.2471	46.8979	10.3046	9.75275	45.2955	156.347	0.101061	179.539	109.112	18.674	32.9594	657.47	15.3171	14.7135	89.9866	14.2173	87.8967	45.1319	51.8505	52.0993	61.0303	0.966769	37.5835
96.6246	63.9058	13.2084	26.6791	70.9224	17.9102	53.9314	498.663	178.084	9.4887	29.1364	6.42674	25.6217	24.5746	11.1141	27.9762	14.6971	351.682	212.118	170.648	0.0588416	15.6482	24.6112	122.626	32.7399	3.52414	0.536713	47.8565	49.9402	8.27091	8.93183	42.0694	132.815	0.0764851	162.153	99.6054	15.276	34.2465	592.322	12.8036	12.1517	99.7434	11.6796	85.0434	40.3493	44.462	49.264	68.5406	0.803865	37.7327
96.7245	64.0506	10.4396	25.4736	63.9684	16.3124	47.1006	571.179	162.472	7.66513	25.025	5.70904	21.291	18.6432	9.46909	23.0774	14.6549	351.143	182.561	168.034	0.0442112	19.1097	19.7544	111.055	26.8263	2.69828	0.400491	52.568	47.1244	6.60898	8.16236	36.8433	108.161	0.0578741	143.814	87.8492	14.8296	30.9515	515.113	10.6352	9.98548	96.6846	19.5425	107.869	34.1435	36.6186	42.4234	70.6135	0.66772	35.6487
96.8244	59.436	28.5902	48.3832	55.6381	16.7278	41.065	563.365	160.655	6.19003	21.4919	5.07152	17.3631	13.9611	8.0552	18.3836	13.2747	382.51	155.682	185.691	0.0332145	15.8635	15.7942	99.9941	20.7578	2.01977	0.297367	51.9608	47.3298	5.26817	7.45285	31.1426	89.4499	0.0437734	126.188	76.205	15.8832	26.1091	437.616	8.81535	17.9832	91.0506	36.06	102.241	28.2746	29.552	53.8748	75.5941	0.55412	32.9843
96.9243	53.3343	41.0257	62.903	47.3795	16.0056	35.7741	515.152	159.633	5.31184	18.4572	4.50527	13.9803	10.3732	6.84768	14.2869	11.5113	376.738	132.113	182.511	0.0249358	29.0823	18.1735	90.8929	22.1119	8.88295	0.21975	64.3575	65.8269	4.19408	6.80466	25.7234	71.9575	0.0331204	111.707	65.5568	43.9512	26.1004	365.785	15.3552	19.7361	90.7992	48.1648	99.3715	23.2064	28.3583	66.7585	69.8699	0.459533	36.9141
97.0243	47.1078	68.1459	73.9925	39.8269	14.8952	31.1532	450.097	149.906	4.4406	15.8511	4.00237	11.1568	7.67009	23.7857	10.9001	9.76522	338.911	111.82	166.395	0.0186619	26.3763	55.5712	87.0208	21.1454	9.8269	0.161816	66.01	68.732	3.33682	6.21581	20.9147	56.5209	2.45006	109.883	56.1576	47.1555	23.1754	345.436	14.9566	18.7053	83.5226	60.3815	140.891	18.9751	26.1844	62.921	60.9515	1.37965	42.4186
97.1242	41.2874	70.3724	71.7283	132.21	13.6975	27.1243	381.551	136.021	3.6584	13.6132	3.55578	8.84746	5.65414	36.0228	8.19794	8.18811	292.083	94.5097	148.332	4.07221	25.7508	71.0235	114.6	17.6814	8.66614	0.119092	61.8898	64.2712	2.65385	13.4859	16.8166	43.6522	2.55718	102.093	48.0012	46.2295	24.9329	309.299	13.0084	16.5963	73.3641	60.4832	142.687	15.4904	34.194	54.1138	53.6373	1.85508	44.5797
97.2241	43.6415	62.6195	63.9672	360.062	12.5306	23.6141	319.061	120.675	2.9887	18.1396	3.1592	6.98424	4.1598	40.2855	6.09544	6.82243	246.144	79.8184	139.523	34.1478	23.7732	69.9282	125.322	13.8365	56.1651	0.0881108	55.0462	56.8217	2.11009	15.7554	13.4131	33.299	3.12356	92.017	40.9835	54.8518	22.8772	267.915	14.7407	14.2225	71.4386	60.1755	127.924	12.6378	32.8877	44.751	47.5062	2.04354	42.7376
97.324	41.3612	51.9253	54.5902	557.105	13.5032	20.5573	262.111	105.412	2.42959	17.9705	2.80703	5.49525	3.05635	37.9924	4.48975	5.66468	204.89	67.383	125.577	39.5712	17.9687	62.3362	120.783	10.4227	86.2184	0.0660562	47.288	66.5409	1.67754	15.9089	10.6355	25.1663	2.70896	81.5122	38.6059	50.3209	19.4567	226.99	18.0841	11.9501	64.8632	60.6305	110.471	10.3074	28.5217	45.8533	40.657	2.05202	39.7483
97.424	43.5106	41.3943	45.4101	712.554	31.8558	17.8951	212.459	91.0696	1.96942	16.319	2.49426	4.31325	2.24351	33.7434	3.28108	4.69433	169.369	56.8722	111.49	35.8848	12.3703	52.9263	114.832	7.66621	83.2548	0.0506584	39.635	65.3769	1.33367	15.2055	8.3961	18.8851	2.15086	71.4712	34.5443	42.1457	15.8484	189.365	16.6102	10.863	56.5194	69.3282	113.947	8.40559	23.6193	40.7014	40.1639	1.9522	36.5697
97.5239	41.1616	32.217	37.1836	835.985	37.0482	19.3962	170.431	78.0447	5.73401	14.341	2.21644	3.37941	1.64582	29.2383	2.38169	3.88619	139.449	47.9952	98.5486	29.6264	8.06577	43.7531	105.301	5.55105	69.7856	0.0402418	32.6158	59.3401	1.06019	14.1913	6.6063	14.0937	11.2485	62.2804	30.1786	33.9054	12.5653	162.702	14.2091	11.0136	50.2001	66.0729	110.302	6.85455	19.1149	34.1374	36.0226	5.28251	34.5089
97.6238	37.2608	31.3093	30.144	924.673	37.044	29.8192	135.595	66.4824	6.63981	12.4343	1.96959	2.64422	1.20676	25.0626	1.71881	3.21547	114.551	40.5011	86.9842	23.3702	5.07529	35.6129	103.998	3.9769	54.8524	0.0335069	26.4603	52.5214	0.842782	13.1006	5.185	10.4723	11.3023	54.0659	26.0555	27.9569	9.78558	137.078	11.8923	22.8491	49.3994	58.4494	104.625	5.58927	15.2849	27.9035	34.328	20.469	31.9165
97.7237	36.7262	27.1199	30.8455	889.973	35.0958	35.692	114.564	56.3849	10.3514	10.72	1.75019	2.06695	0.884502	21.3795	1.23409	11.4795	93.9727	34.1761	76.7406	17.988	3.11433	40.2287	96.6632	2.82814	41.6733	0.0293078	24.957	45.886	0.669953	12.0323	10.0038	7.75478	9.36492	46.8252	22.3619	42.8958	7.52758	113.896	9.88261	25.7805	45.1137	55.8741	91.9988	4.55786	12.1427	22.5259	33.3292	28.4201	42.5802
97.8236	38.2456	22.1642	30.7429	801.618	32.5227	35.1088	97.9669	56.5938	10.7783	9.2199	1.55517	3.21383	0.648257	20.5345	0.8821	32.6862	77.0309	33.4511	67.6928	16.8846	1.87565	37.9564	87.9034	2.00074	31.0524	0.0266456	37.5235	38.9916	0.532495	11.0262	11.3758	5.72664	19.5154	51.1504	19.1333	42.0002	5.74045	136.789	9.25398	28.4195	55.4233	60.3689	78.9291	3.71677	9.61203	18.5021	29.6873	36.4329	69.9957
97.9236	36.0388	17.5166	27.7876	696.695	35.7561	39.8214	81.803	64.7801	9.87617	7.92198	4.01307	7.45834	0.475292	36.7596	0.62808	86.5081	73.1248	41.92	59.7085	14.1537	1.11344	38.1082	83.4402	1.41012	22.8729	0.0247628	45.7844	34.0994	2.90388	18.4829	11.0133	4.21951	18.5765	64.7536	16.3452	53.4141	7.93236	151.647	10.5913	26.9838	79.6068	61.2372	67.1398	3.03118	7.59441	33.5247	31.6209	39.3455	74.6157
98.0235	50.2035	13.5584	33.5326	593.021	35.0871	40.0965	83.2256	70.4275	8.5429	13.0239	13.2551	14.5862	20.9318	38.7441	4.16792	99.0464	68.1685	49.4664	52.6651	11.2527	8.36496	41.8782	76.4711	0.991161	16.7297	0.0231446	46.6677	63.4292	3.39241	20.5868	9.87088	3.10329	22.5528	66.9985	13.9516	60.4661	10.1073	160.597	9.80621	23.9628	85.2263	55.693	56.9384	2.47203	5.9939	34.3753	31.6758	42.8417	71.8472
98.1234	56.3558	10.3539	32.8142	498.399	32.9934	37.1579	77.4188	69.4562	7.17305	51.9086	25.1161	17.2875	34.487	35.8397	5.31958	94.6255	59.7894	48.187	46.4524	8.69887	8.55602	47.14	82.7163	0.695274	26.8818	0.021504	43.6052	71.4839	12.1877	20.4419	8.46438	2.2787	19.5348	69.4371	11.9031	54.6791	9.88591	157.77	8.40844	21.6227	81.2746	56.1274	67.2936	2.01605	4.72741	30.521	28.565	43.9992	68.9118
98.2233	54.6041	7.83577	29.3996	424.973	34.3176	33.2809	74.5844	114.213	5.92482	72.766	27.2992	16.917	34.1516	31.5862	5.2683	84.1284	50.8587	46.5326	40.9726	6.6192	6.72067	49.566	81.8626	0.48698	26.2169	0.0196407	51.1317	69.1433	13.8362	23.9253	7.05845	1.67076	28.1206	66.1867	67.3399	46.955	8.68733	155.041	7.04291	18.7014	73.6105	50.9042	62.7814	1.64413	3.72792	25.6018	24.6487	42.4843	64.1026
98.3232	49.9519	19.715	25.1552	357.55	38.8395	33.4588	67.2827	278.881	4.84806	72.949	28.3132	15.1882	29.1492	32.6409	21.4302	72.2835	47.4476	41.9513	37.5488	4.99043	4.72107	59.145	76.1431	0.340718	32.067	5.72423	51.2237	62.2519	12.8106	24.1722	5.77681	1.22325	25.1526	60.4922	103.067	38.1972	7.21431	142.045	6.03509	21.0991	64.0421	50.4786	54.9201	1.34107	2.9382	40.3505	20.836	39.4661	58.9791
98.4232	44.5274	24.1792	20.9579	302.533	38.4905	31.2319	58.2734	520.398	3.94526	66.5261	26.6737	13.0031	23.2787	44.0154	26.4305	61.0253	41.631	50.9856	37.9899	3.74177	3.11677	56.9179	78.2905	0.238216	29.1979	7.63915	47.3996	58.866	10.9741	23.1064	4.66642	0.894312	20.1644	54.0192	108.138	30.2737	5.79128	124.852	9.54661	21.2071	54.2913	47.2956	54.6402	1.09389	2.31496	43.7153	19.7747	35.7104	54.0468
98.5231	39.2023	22.958	17.1783	285.626	36.3373	28.0608	72.4066	643.353	3.2001	58.568	25.6437	10.8128	18.5175	43.7294	25.8501	51.0391	35.4201	50.1522	73.9101	2.7962	10.9959	54.0487	73.761	0.166496	23.8674	7.69641	161.254	62.4695	9.0678	21.5644	3.73435	0.652933	15.5938	47.5924	109.225	23.6764	4.5482	106.835	9.17138	19.3528	68.7458	48.4288	74.0204	0.891901	1.82388	39.5551	17.4467	31.7064	49.4526
[truncated: 2,159 more rows]
[truncated: 36 more columns]
