# Supplementary material for: Dynamic and selective engrams emerge with memory consolidation
Source: Nat Neurosci. 2024 Jan 19;27(3):561–72. doi: 10.1038/s41593-023-01551-w (PMC10917686; doi:10.1038/s41593-023-01551-w)
Supplement: Supplementary file 5 — Statistical Source Data [file 41593_2023_1551_MOESM5_ESM.zip › Source Data Fig. 4 - Mouse 1 Home Cage at Delay = 1h.xlsx]

## Sheet: Mouse 1 Home Cage @ 1h
Time (s) / Cell	1	2	3	4	5	6	7	8	9	10	11	12	13	14	15	16	17	18	19	20	21	22	23	24	25	26	27	28	29	30	31	32	33	34	35	36	37	38	39	40	41	42	43	44	45	46	47	48	49
0	5.28e-06	-0.000197608	7.03e-05	0.000135592	0.00079839	0.00033053	9.99e-05	-0.000514592	-3.24e-05	0.000330102	-0.000124607	-0.000211255	-1.74e-05	1.88e-05	7e-05	-0.000212649	0.000116049	1.27e-05	-0.00012269	-6.33e-05	-1.23e-05	-0.000121607	6.41e-06	5.84e-06	-5.45e-05	-0.000753052	-0.000285507	-9.79e-05	0.000236442	-0.00106613	3.15e-05	0.000308077	0.000177429	-0.000128219	1.34e-05	0.000192234	0.000604846	-0.000167523	2.38e-05	-4.33e-05	0.00161131	-4.47e-05	-8.41e-05	-5.33e-05	0.000225894	2.98e-05	8.59e-05	1.15e-05	-0.000117887
0.099922	2.83e-05	2.04122	1.0046	0.000242737	0.00198513	0.00069968	0.665954	-0.000854035	-0.00021526	0.000763212	-0.000255618	-0.000134191	-7.58e-06	2.44e-05	0.000107387	-0.000613213	0.00026782	6.79e-05	-0.000143256	-6.28e-05	-4.3e-05	-0.000153479	-7.16e-06	1.47e-05	-5.88e-05	10.6026	14.681	0.243191	-0.000585802	15.0079	6.85746	0.000749243	0.000478083	-0.000488567	5.39e-05	0.000365166	0.00321173	-0.000288471	5.12e-05	-8.04e-05	0.00280825	36.3214	17.1608	-9.71e-05	0.00024915	2.63e-05	0.000158618	6.35e-05	-0.000132049
0.199844	8.15e-05	2.60999	4.42382	7.96927	0.00274198	17.4024	11.9219	-0.000845188	-0.000496802	0.00161875	8.76586	17.6273	-4.52e-06	1.18e-05	0.000109687	-0.000964907	0.000360749	0.000119187	-0.000102835	-3.45e-05	-7.2e-05	-2.69e-05	18.1991	2.17e-05	2.6e-05	14.6564	22.7724	0.282111	0.882042	20.9288	8.79745	0.00130039	0.000704612	-0.000969639	9.55e-05	0.000433126	26.7056	16.6134	7.26e-05	-8.16e-05	0.00286034	46.0336	21.688	10.1923	-8.39e-05	-0.000117009	0.000218062	2.01e-05	-0.000134806
0.299766	7.07487	2.52736	5.51238	11.5587	0.00293218	23.1691	15.9087	-0.000650107	-0.000690582	0.00233848	10.6653	26.5739	-2.75e-06	-0.000113371	0.000122764	-0.00113706	0.000361398	0.000148698	-0.000146761	4.13316	-9.73e-05	0.000249303	23.5418	2.41e-05	0.000110175	28.9996	26.4926	0.253844	1.23445	48.0162	8.57122	0.00147895	12.784	31.377	0.000132057	0.000658186	40.7517	19.0941	4.37184	0.703529	0.002342	42.7092	20.8414	12.2618	7.67097	14.0856	0.000244341	-0.00016574	-0.000170834
0.399688	9.0095	20.0568	5.08892	12.6452	0.00309699	23.5392	16.1248	7.03277	-0.0005938	0.00323283	10.9609	33.6552	-1.88e-05	1.24014	-1.15e-05	-0.00119758	21.4371	8.49627	2.33889	16.9857	-0.000122049	0.000545432	23.2648	2.55e-05	0.000127573	37.2581	27.396	0.209122	1.29574	57.0762	7.51278	0.643604	16.3117	39.1374	0.000156269	0.000754069	46.6401	17.1795	4.65172	14.2985	0.00179906	35.4255	18.0386	59.6972	9.29698	18.2275	0.000246883	-0.000394762	-8.89e-05
0.49961	8.60487	24.6425	4.3156	12.3678	0.00337157	35.1082	14.5746	12.6144	6.97032	0.00396982	9.93655	38.233	-2.34e-05	1.53651	6.82363	-0.00104561	27.3038	10.4446	21.2397	17.7892	-0.000111506	0.000785133	20.7963	2.95e-05	0.000100888	37.651	26.5593	15.0743	1.20913	56.9201	8.00192	5.98827	15.9595	38.1459	0.000157626	1.06712	49.752	14.2674	6.7717	33.0866	0.00146191	38.1717	14.8201	70.8259	8.75948	34.4669	0.000228082	-0.000563236	6.99791
0.599532	22.0839	23.5515	3.54893	16.9256	0.00337789	36.857	25.7654	14.2766	9.80763	0.00451939	8.59608	38.6662	-3.71e-05	1.48847	7.82111	3.12936	27.8929	9.53164	31.3585	28.7641	-4.5e-05	0.000869983	17.7125	3.35e-05	5.51128	34.2486	24.718	17.4293	1.05756	52.4246	7.29113	7.90863	14.1705	34.27	0.000142623	1.30011	50.9379	11.4696	10.0044	37.9176	0.00118441	33.6085	11.8255	65.0676	7.57642	37.5142	12.5158	-0.000665022	9.3219
0.699454	24.6341	23.2146	2.88347	29.7115	0.00337498	37.7958	28.3049	13.9793	10.3866	0.00499227	7.29176	36.7388	-4.88e-05	1.32975	8.05141	3.94825	38.7152	7.77326	32.5847	27.049	10.8533	2.25166	14.6984	3.47e-05	6.30382	39.5087	30.9608	15.678	0.887548	46.2292	6.1855	10.3229	12.0215	29.7726	0.000101034	1.33169	48.7662	9.08944	9.16598	36.3362	23.7288	35.7499	30.9487	54.386	6.31836	35.1427	17.1102	-0.000742332	8.37312
0.799376	28.4205	20.3395	15.0418	34.3442	0.00314685	40.5433	28.1939	12.7872	9.81195	0.00531983	6.13208	33.5888	-6.63e-05	1.14917	26.7735	3.89433	110.184	5.99068	30.2252	22.0054	11.3725	2.60837	15.0386	3.43e-05	5.66068	38.2552	33.157	12.9352	0.723651	39.7124	12.314	17.1951	11.6022	49.073	12.6039	7.73599	44.762	15.0201	7.56793	94.251	36.4463	40.0922	34.5874	43.4782	5.18043	31.33	22.9293	0.205655	7.5082
0.899298	26.205	28.9068	21.2075	34.4549	0.00285688	38.1056	25.2576	11.2661	8.71996	0.00548352	5.13692	29.9267	-7.54e-05	0.978575	34.4901	3.54193	125.896	9.54216	26.6685	34.7604	15.776	2.37674	20.1188	3.43e-05	14.6601	34.0091	35.4614	10.2808	0.577137	34.7149	38.9293	20.1825	20.0617	51.0844	23.0691	9.0004	39.9161	14.8066	6.05066	109.886	89.3316	36.88	31.8666	44.2901	4.21275	26.8773	23.6883	0.264863	6.73257
0.99922	23.2961	28.8919	20.1079	32.2211	0.00257955	34.4399	21.3147	9.70571	7.46489	0.00551876	4.29566	34.4417	-8.85e-05	0.827734	30.9738	6.6504	119.246	13.6047	22.9535	39.4311	17.3564	2.00616	37.2123	3.41e-05	15.1181	28.7381	40.3192	9.75799	7.87328	44.6242	45.4329	27.8944	24.7694	47.0298	26.8535	8.48309	34.868	29.3839	24.8537	106	102.456	50.2341	43.7846	38.6156	3.41193	22.5979	21.9854	0.268555	6.03706
1.09914	19.9547	26.0293	17.2057	28.924	0.00219996	44.0085	19.958	8.24451	6.23374	0.00546986	3.58921	35.2986	-9.28e-05	0.698007	24.4769	7.15955	104.915	12.9398	20.2118	34.1228	14.7045	5.6188	40.1903	3.21e-05	13.0183	23.4799	41.2126	15.5203	10.7425	45.8364	53.9783	29.3782	23.9877	41.2884	23.8997	7.44628	46.3242	29.524	33.068	109.138	97.3289	47.5447	43.1387	34.4794	10.8145	18.7915	21.6939	13.7377	5.41342
1.19906	15.9667	26.819	23.4238	25.2967	0.00189188	44.1293	25.7361	17.1553	5.11607	0.00534382	2.99768	33.7995	-9.15e-05	3.43208	18.1542	19.9846	89.142	10.7502	28.0317	26.8636	24.2971	13.3814	47.3533	2.9e-05	13.6443	18.7293	39.6727	17.8694	11.1847	42.8478	58.1236	28.0581	21.2028	35.5061	19.3952	6.34887	50.3909	25.5035	29.7572	106.554	84.9895	39.7807	50.203	28.4533	16.729	28.9308	19.687	25.4151	4.85421
1.29899	12.2427	35.4346	22.0508	28.5624	8.52745	54.0421	27.0965	20.034	4.14637	0.00514171	2.5032	31.0569	-9.33e-05	5.58845	12.9841	22.7246	74.3994	24.9859	42.3958	20.2706	26.8276	15.0555	45.3807	2.55e-05	11.8112	14.6741	38.778	38.0004	10.3976	55.8612	53.1945	25.6088	17.9462	47.3562	15.1144	5.3443	49.9272	44.9879	24.4405	95.2223	95.0744	43.5286	46.936	22.599	16.7396	30.1309	17.0755	27.8768	4.35279
1.39891	11.6483	34.6679	18.8234	28.3513	11.1705	53.4195	24.9531	19.8726	3.32921	0.00489069	2.0903	27.7676	-9.7e-05	16.314	9.07942	22.9903	61.5063	36.4525	44.322	29.1191	22.7477	13.6159	39.9996	2.06e-05	9.53202	11.3378	42.7941	38.7059	9.07761	57.6659	45.2297	22.8327	23.6856	52.0617	11.55	7.82044	46.8524	58.2917	19.5064	81.2501	89.7586	38.5348	44.8728	17.5889	29.7993	29.5252	14.4156	26.9406	3.90315
1.49883	9.87007	30.2694	15.5181	34.4425	11.4244	50.4231	21.4086	18.3003	2.65426	0.00462261	5.39965	24.3548	-0.00010013	30.5282	6.25663	21.1116	50.5845	34.8706	41.2151	26.738	18.5308	11.4606	33.818	1.61e-05	7.45952	8.66291	43.0561	33.4519	7.61367	58.4607	36.963	20.1004	23.4079	63.6486	8.73916	18.833	42.4303	54.0906	15.4176	71.2718	85.0384	31.2843	38.7464	13.5365	46.5923	33.3342	11.9635	35.1415	3.49995
1.59875	7.84661	24.9496	25.2272	38.6643	10.9099	44.6994	17.5786	22.3155	2.1047	0.00438833	9.47527	21.0638	-0.000105842	32.3633	4.26926	18.6493	41.4836	29.042	49.5337	21.5568	14.3961	9.37609	27.9468	1.58e-05	5.75337	6.55899	41.0459	27.1422	21.7145	54.2939	34.0033	17.5702	20.8745	61.6853	6.57861	20.4388	48.7171	45.4459	12.1446	60.1761	74.1552	24.3097	31.7935	10.3515	46.7258	31.6553	11.7207	35.753	3.13843
1.69867	26.1873	19.8928	28.4234	38.2757	10.1792	38.337	14.0084	22.5141	1.66191	0.00417791	9.80717	21.1831	-0.00010728	29.877	2.89359	16.1954	33.9665	22.6365	48.4741	30.4013	12.6984	7.57871	22.8806	1.71e-05	4.40606	4.92843	37.7699	21.4052	31.5441	48.1082	36.0391	15.2967	18.6235	80.6714	7.90986	27.4208	49.6399	36.7154	9.55503	49.6693	61.7914	27.4865	25.3512	7.88694	41.3962	30.4774	10.5977	33.6577	8.38667
1.7986	32.8728	18.6302	25.5929	35.53	10.16	34.9896	10.9236	20.9112	1.30795	0.0039866	8.91218	20.0607	0.966305	26.1816	1.95222	27.9646	27.7873	23.7761	51.7457	27.8032	14.195	6.0937	25.405	1.61e-05	3.36238	5.35776	38.1775	21.4916	33.5272	41.4497	32.7714	13.2869	22.1764	79.6856	17.4246	26.8497	47.3885	29.1613	7.51446	40.4224	58.7399	24.6089	20.8061	5.99642	34.893	27.13	9.17262	30.7466	7.54619
1.89852	31.245	21.3841	31.3568	31.7488	9.62449	30.4847	8.37906	18.5859	1.02673	0.00380804	7.71751	18.3015	1.16231	23.3748	1.31294	29.6537	22.7212	37.5772	48.519	22.3808	16.267	4.8883	23.8262	1.29e-05	2.5614	21.3856	36.4989	22.0906	31.4848	78.9748	27.7731	11.5262	46.7231	71.959	17.6021	23.9095	43.4157	22.9835	5.9088	37.214	54.9089	20.0845	16.5921	4.55346	28.7537	23.2564	7.73366	27.7368	6.7668
1.99844	26.4616	28.0691	28.9845	27.6837	27.5818	25.8927	9.72499	16.0977	0.804261	0.0036652	6.5492	16.2822	1.02635	20.1951	0.881049	36.3434	18.5738	36.6271	43.0312	19.368	14.1373	3.91736	20.787	8.14e-06	4.93305	46.3268	33.6493	19.1509	27.6518	301.57	28.4775	9.99142	51.1967	62.6567	14.9826	20.5098	38.6641	19.2353	7.79546	32.2736	47.5484	15.6512	13.0058	3.45526	23.4395	19.5454	6.41274	24.8869	10.005
2.09836	23.7355	28.3013	24.5904	23.742	39.5144	33.3829	10.7011	14.6739	0.628935	0.00349155	9.91125	14.2297	0.826447	20.5076	0.590316	35.5501	15.1813	30.7492	47.7163	15.2478	11.2228	9.43023	17.4791	2.61e-06	4.89577	53.8264	30.2387	15.559	23.2858	519.159	25.5372	8.65719	47.5848	58.8811	11.931	18.6992	33.7261	26.8329	7.0041	27.0693	39.4578	11.8874	10.0862	2.62086	19.0062	16.2494	7.23866	22.2772	10.8056
2.19828	19.4978	37.1784	20.2247	20.1262	61.9059	33.5717	12.3344	12.9028	0.491017	0.0033098	9.97127	12.2737	0.642112	25.5431	0.395048	32.8466	12.4075	24.516	45.3934	14.7603	8.639	13.0612	14.4004	-1.25e-06	4.16163	52.2776	26.6625	24.1333	19.0515	745.725	21.4861	8.11373	41.2777	55.525	9.21452	16.1976	28.9569	25.3213	8.11128	22.2521	31.9013	8.89377	7.7691	1.98754	15.3708	13.4272	6.98761	19.9206	9.69788
2.29821	18.3143	36.3095	31.1365	16.9191	65.7566	30.6777	18.6129	11.103	0.38282	0.00317789	16.027	12.6438	0.491396	24.7819	0.264003	29.0914	10.14	18.6569	40.5313	12.1359	6.57492	15.1786	16.3418	-2.19e-06	3.33285	46.5534	23.1674	23.3112	15.2631	794.771	17.4531	7.77819	34.6015	64.8508	7.00978	13.7307	24.5538	25.545	10.6881	18.0625	25.3598	6.59355	5.95814	1.50715	12.4145	11.0569	6.26983	17.8052	9.68468
2.39813	23.173	31.6765	30.0199	17.2535	63.5489	26.7455	19.6126	9.42576	0.297981	0.00307992	28.295	12.1424	0.373568	22.1523	7.98724	26.0742	8.28666	15.2167	46.0785	11.3408	4.98245	13.8423	24.2654	-3.49e-06	2.59881	39.3799	21.4462	19.7708	12.0339	756.185	20.5739	7.1124	28.4777	62.007	5.29156	11.5283	36.898	32.1643	9.60095	23.6711	19.9316	4.8608	4.55621	1.14291	10.0202	10.0156	5.40241	15.9112	8.6888
2.49805	22.0846	26.0975	25.8277	16.279	59.5426	22.7254	18.0684	7.93225	0.231572	0.00304326	29.3177	11.1777	0.283139	22.2817	9.07031	24.2023	6.77196	11.7273	44.2354	20.1193	3.76943	11.6875	24.9344	-6.05e-06	2.00093	32.1979	19.33	50.6929	9.36845	679.217	37.3079	14.4778	23.1989	70.9185	10.1658	12.3226	42.0108	30.7145	7.88141	26.0064	15.5427	3.57092	12.4325	0.866745	8.08502	8.66118	4.54209	22.3113	7.7912
2.59797	25.4038	20.8142	21.3557	14.6929	55.1769	29.1523	15.5054	6.6373	0.17966	0.00312643	26.6516	10.0063	0.21428	20.19	7.84313	21.4773	5.53399	11.8653	41.5705	19.2341	3.58549	9.57413	107.887	-5.61e-06	1.53102	25.6967	17.0828	52.8612	13.2531	590.107	39.7165	16.7081	23.2998	67.3709	17.9598	15.3929	42.6264	27.452	6.28921	24.5048	12.0534	14.652	13.969	0.657331	10.0344	13.6939	3.75933	23.1188	8.65373
2.69789	32.4847	16.26	17.3887	12.8961	50.925	29.2695	12.7332	5.53302	0.139084	0.0033626	23.0819	8.78403	0.162038	17.5549	6.09027	18.6897	4.52217	10.1143	36.907	15.7432	2.92493	7.74322	191.022	-3.47e-06	1.16786	20.1406	37.3927	46.0495	14.5905	502.185	36.1805	16.5584	20.9215	59.9153	17.5455	14.7993	43.8926	51.9109	4.9706	21.5121	9.31121	16.3144	17.6241	0.498486	25.8365	14.3527	3.0794	21.9088	7.76754
2.79782	31.0684	12.5331	14.0715	11.1098	46.9305	26.7266	10.1479	4.60178	0.107339	0.00380995	28.8783	10.6576	0.122488	14.9902	4.47344	33.1217	6.47178	7.97942	31.8677	20.4103	2.2734	6.22774	204.487	-4.46e-06	0.889433	15.5658	47.7251	37.4909	13.9344	421.657	30.6904	15.3848	17.8485	51.8223	14.7591	26.0207	46.5649	54.2116	3.91529	20.7192	7.17338	14.5307	16.9273	0.377984	28.0328	23.823	2.5049	20.0679	6.96518
2.89774	27.3354	9.61985	13.0975	9.44767	43.2255	23.2919	8.51828	3.82261	0.0825355	0.00450899	27.7786	19.647	0.0925848	22.4709	3.1806	35.2936	10.2329	6.03606	27.1204	18.3041	1.73649	4.99674	189.071	-6.07e-06	0.676824	11.896	51.5363	34.4375	12.3593	353.603	25.0471	16.8278	14.8304	56.8573	11.6919	26.9559	45.5038	47.415	3.08039	18.5301	5.51598	25.4895	16.427	0.286598	41.8893	25.247	2.02787	18.1243	6.24566
2.99766	22.2144	18.5149	12.3673	12.1141	39.8052	19.7869	6.89286	4.00895	0.0631807	0.00551195	35.5246	23.6105	1.31494	22.823	2.21563	38.2702	10.6191	6.92163	23.484	19.7889	3.99101	4.00486	163.809	-4.52e-06	0.514764	9.22082	51.2337	54.3086	10.4743	294	19.9812	18.557	12.1459	53.2959	9.00699	24.4892	53.3933	38.9437	2.42251	19.0791	4.23527	25.5491	39.0184	12.8483	50.531	39.8096	1.6363	18.0719	5.60049
3.09758	17.2067	19.8574	10.5679	12.6866	36.6536	31.9345	5.4356	3.79764	0.0480589	0.00670544	34.368	24.5186	1.41954	20.754	1.52284	36.0228	9.70792	6.17706	20.016	20.5394	3.79855	3.20842	137.221	-3.15e-06	0.391494	7.06343	48.4723	52.6324	8.60689	254.359	15.7165	18.0686	14.0073	55.8161	6.84314	21.1823	55.836	37.5864	1.90484	27.9862	15.904	21.8895	43.4971	25.3918	48.4346	41.6982	9.03473	22.8425	5.02198
3.1975	12.9057	23.2074	8.71554	12.1388	37.0243	34.2077	4.20522	3.4154	0.0363058	0.00889507	30.4919	29.1028	1.21856	18.0726	13.2503	32.1541	8.40331	12.0983	16.916	17.2949	6.08611	2.56985	112.805	-7.23e-06	0.297776	5.35919	44.3709	44.6932	6.91651	235.428	12.2511	16.6491	24.1356	51.496	5.16234	17.9449	54.1207	32.0274	1.49771	29.0955	19.1896	17.4906	40.0383	36.7605	42.179	38.4796	12.2119	24.4048	4.50323
3.29743	17.7675	24.9211	7.08929	11.0484	35.2156	34.3122	3.20575	2.98153	0.0272022	0.0121955	40.1482	30.0524	0.97093	20.5121	14.7006	28.0542	7.08155	14.5142	23.7711	13.4578	8.55597	2.05814	91.7224	-1.63e-05	0.22652	10.3426	39.6696	35.9862	10.1438	208.201	13.7583	14.9197	25.4773	45.2503	8.92023	15.0622	50.0814	40.6738	1.17756	26.7748	25.1146	20.6443	59.3259	35.6585	35.2826	33.58	12.5974	27.4289	4.03808
3.39735	17.394	22.6578	5.73444	9.75012	32.8124	31.3173	2.41539	2.55613	0.0202306	0.0180478	39.3561	28.9	3.1945	21.0838	12.6142	24.2256	5.88474	13.1452	24.3823	20.0636	7.6217	1.64806	79.2561	-2.59e-05	0.172357	23.1836	34.8436	49.7176	10.8139	199.886	12.7998	24.4801	23.3437	45.2938	13.4596	12.5891	44.9162	37.5598	0.925838	23.215	33.9826	30.6161	62.7447	30.4975	41.9529	28.4914	11.6837	26.7194	3.62096
3.49727	23.5504	19.084	19.262	10.8783	30.347	27.2861	5.46092	2.16696	0.0150281	0.0136198	37.5356	26.6277	3.25596	19.2551	9.75926	20.8194	4.85339	10.6823	22.4975	18.5682	11.7349	1.31933	66.2953	-3.16e-05	0.131075	27.1084	38.5488	46.8381	10.1707	180.432	11.0468	26.9952	24.0639	45.6743	22.2895	20.8053	39.3861	31.5006	0.727935	19.4688	39.1901	29.6007	56.5909	24.6604	39.3092	36.9423	10.9652	24.7436	3.24698
3.59719	22.9385	21.4051	20.3858	10.738	42.8805	23.1768	6.31078	1.82435	0.0111641	0.0174285	33.1246	28.6547	2.74899	16.7977	28.722	17.8516	15.0076	8.2166	19.8006	15.0153	10.6137	5.16121	71.4092	-3.37e-05	0.0996787	26.3989	38.8351	39.3544	8.94151	177.978	30.1246	26.2822	21.8412	41.5673	21.5254	21.3099	38.115	25.4298	4.06519	23.6627	37.3014	24.9911	47.5052	19.3792	33.9239	37.3171	9.6918	25.6428	2.91161
3.69711	19.6634	19.7979	18.0429	9.95148	44.6096	19.3985	6.05797	1.52939	0.00832676	0.0272924	28.3381	28.1883	2.17658	29.5522	29.8014	15.2905	17.3041	11.8616	23.299	15.8194	8.531	5.60083	66.5317	-3.54e-05	0.07585	28.16	48.8977	31.5387	8.42476	169.248	34.2732	24.3205	18.7317	40.2848	22.648	19.2842	49.3153	32.0851	4.16648	23.1782	46.5163	32.3863	38.3776	25.469	28.2612	35.4441	8.27679	24.302	2.61088
3.79704	21.321	16.8222	16.4438	8.88325	42.8342	16.0938	5.32122	1.27876	0.0063382	0.0301966	23.9205	26.3426	1.67916	30.9919	24.977	21.1453	38.7081	11.3172	22.6382	26.5179	6.59617	5.00943	57.8587	-3.61e-05	0.0577616	26.3163	52.4872	24.7264	16.2108	151.976	32.0416	22.5396	25.0673	36.112	38.9881	16.6531	53.065	29.5812	4.73649	20.7463	55.6022	30.2387	32.1518	31.0175	29.5043	35.5583	6.91983	22.2605	2.34123
3.89696	19.1794	13.6549	22.3424	21.6886	40.0434	23.7186	10.055	1.06739	0.00496727	0.0292778	28.9294	24.2773	1.28099	28.5048	29.2388	21.3655	42.8461	9.41491	29.205	25.1024	7.59561	4.19841	48.566	-3.61e-05	0.0438787	29.2546	52.0021	28.3039	18.5696	160.174	39.7611	20.2593	24.8727	31.3433	45.4126	14.6054	52.2665	39.7595	4.12976	32.7609	53.6561	50.3257	25.945	31.8851	26.5174	33.9498	5.7065	20.1047	2.09939
3.99688	15.7801	17.4635	21.0241	26.8653	37.0773	24.82	12.0178	0.889804	0.00398267	0.0266622	27.5735	21.75	7.62827	24.941	25.5291	20.7408	40.1317	7.33401	29.2298	29.2579	6.50284	4.26283	40.7582	-3.62e-05	1.03087	27.869	49.0905	36.0456	18.0558	153.325	47.3218	17.9146	22.2192	26.8143	40.7051	23.001	69.934	75.1611	3.35967	34.7362	72.714	49.9153	44.5133	46.1987	22.491	30.1058	4.66317	18.0482	1.88255
4.0968	32.9421	24.6568	17.9446	27.7548	34.2103	23.0845	17.6567	0.74084	0.00323041	0.0223665	24.3273	19.1042	8.04311	21.3581	19.9147	25.0613	35.1308	8.7576	36.6766	25.5158	6.48657	3.73534	44.7474	-3.59e-05	1.16619	30.6455	51.6027	33.2897	16.1806	150.382	44.9661	45.0812	30.664	34.4875	33.1292	35.4443	76.2899	82.0928	2.67278	32.243	85.3184	43.5375	48.5746	44.8224	53.0468	62.0274	3.78708	16.1594	1.68813
4.19672	47.0539	26.3791	14.7929	32.4172	36.1316	20.3113	18.4586	0.616024	0.00263674	0.0180553	20.8099	16.5402	6.85881	18.1121	14.6653	24.4129	29.774	12.077	36.3945	20.1525	5.36137	11.6495	41.7856	-3.42e-05	1.03327	29.0502	50.514	59.6078	13.8069	137.309	38.9504	53.8656	30.69	40.177	25.8524	44.5914	75.8982	72.7902	2.68704	85.8242	81.7638	47.3248	45.0498	44.0659	56.9383	68.5599	3.06254	14.4516	1.51374
4.29665	46.5654	23.947	17.3483	32.6716	34.8582	23.4294	16.9411	0.511658	0.00211928	0.0164315	17.5651	14.166	5.45157	15.2898	10.443	22.0949	24.8167	11.3881	33.1131	15.2301	4.26346	12.4257	36.3786	-3.15e-05	0.947766	25.5184	47.3141	59.1277	11.4022	120.469	41.4322	54.0785	27.5171	47.7954	19.769	42.9531	71.4061	60.1102	2.27528	100.421	71.7197	46.2922	38.3427	37.8923	51.663	64.6004	8.26429	12.9234	3.94176
4.39657	40.2223	22.3611	15.7826	30.6308	32.6414	26.8754	14.5062	0.4246	0.00162749	0.0146742	17.7998	12.032	4.21269	12.8798	8.82776	19.396	20.5011	9.42534	28.9443	21.2149	3.28393	11.0574	30.5542	-3.05e-05	2.06564	21.3981	43.0054	61.7826	9.19829	126.26	37.7314	50.5542	23.4587	45.9531	14.9631	38.0169	64.7794	48.2053	1.83405	97.0012	59.968	47.9284	31.2154	30.7204	43.9969	56.9366	10.4014	11.5514	7.6728
4.49649	32.3426	19.091	13.8217	27.5394	30.2417	25.9423	12.9124	0.352181	0.00110165	0.0130989	16.058	10.8561	21.8642	10.8388	6.77993	16.7964	16.8537	7.32211	24.7916	19.3486	2.49991	12.9173	33.3178	-3.26e-05	2.08636	17.3893	38.2471	53.8574	7.29089	119.185	32.0008	45.6425	19.4851	41.0642	11.2659	32.5275	57.2826	38.1601	2.48131	86.2303	50.1086	41.582	24.7749	24.1751	36.4306	48.5588	16.0575	10.3229	6.89948
4.59641	24.8798	15.5391	11.5042	24.1106	27.9091	23.253	12.8667	6.15338	0.000537459	0.0117043	35.3166	16.2933	22.9137	9.11682	4.94908	21.976	14.2129	5.48935	27.3479	15.5585	1.89459	11.7967	31.0312	-3.69e-05	1.78414	13.8156	33.4585	43.8601	6.48406	106.585	26.1142	40.4576	19.5313	48.6125	8.4588	27.4239	57.6578	30.03	2.23955	73.3604	40.6905	33.4322	19.3634	18.7202	29.7671	40.6976	25.8172	9.22415	8.83882
4.69633	20.8113	17.632	9.39175	20.7356	30.5219	20.0643	11.5296	9.97785	5.77e-05	0.0104295	37.8508	18.4425	20.3925	7.6667	3.50522	24.4411	11.8151	4.02734	25.9652	11.8582	1.43337	9.9656	26.9819	-4.17e-05	8.32794	17.0092	28.8933	34.6499	5.50534	92.3558	32.5194	39.443	17.5232	53.9846	6.34192	22.9682	54.6369	23.5673	1.84094	60.8317	32.4429	25.8422	14.9896	14.3658	24.165	39.2203	28.0123	8.24204	11.6323
4.79626	19.2014	21.1467	10.9647	17.6131	29.7582	16.9483	22.0408	11.0162	-0.00036192	0.00931957	34.7956	18.6176	16.467	7.44325	6.22892	23.2025	16.7761	2.91435	23.1619	16.5738	2.7483	8.16521	24.5192	-4.44e-05	15.1287	20.6397	33.573	26.978	4.53054	78.4629	38.38	37.1278	14.9435	50.8043	33.2409	19.1781	49.8087	18.4719	1.46963	49.6512	25.5532	21.2285	12.1196	31.892	22.6634	34.9276	26.5871	7.36437	10.4478
4.89618	16.0147	20.5915	16.2779	14.8289	27.9676	28.5599	24.6481	10.6725	-0.000717252	0.00859488	30.2708	20.6607	12.809	18.6669	6.01902	24.1603	16.9596	2.09002	23.473	15.1272	2.56331	6.60404	21.0609	-4.44e-05	14.8766	20.4047	39.0233	20.8538	3.64544	96.3543	36.9714	33.6431	12.4141	45.0104	47.9339	15.9908	44.1996	14.4697	3.25498	40.1189	19.9594	21.5872	25.1701	35.2642	23.8135	29.9471	23.6432	6.58009	9.36858
4.9961	12.6093	17.9396	15.5894	12.405	25.9459	30.9067	25.8841	9.70809	-0.000922252	0.00965594	25.7394	23.0882	9.80741	20.637	4.90779	24.4917	15.3429	3.83115	21.5494	16.7829	2.60717	5.31126	31.07	-4.16e-05	12.6055	25.4264	40.3353	16.0612	8.98669	107.4	49.6657	34.2331	26.2018	46.4748	46.475	21.9597	38.4513	15.2505	3.14236	32.2042	15.5	18.7847	27.1714	31.6658	26.3277	25.1713	25.141	8.51678	8.40075
5.09602	22.7272	14.7689	13.3833	10.3285	23.9568	31.3886	23.8076	8.52575	-0.000901237	0.0105505	34.662	23.1594	7.45732	19.3196	10.5905	22.5072	13.2154	5.24385	19.867	23.0767	2.16604	4.26091	31.8732	-3.53e-05	10.0813	30.8075	39.0921	12.3472	17.1509	104.272	49.0778	40.7424	28.719	56.1335	39.457	21.6234	43.6822	29.1301	2.63264	25.7388	11.9883	15.1252	24.7054	33.263	34.102	20.928	23.6477	8.64713	7.53289
5.19594	23.8298	11.7669	11.057	8.56994	22.082	32.014	20.4111	7.3304	-0.000649119	0.010697	33.9686	28.5159	5.65284	17.0276	10.5699	19.8883	11.1089	4.93483	17.4778	21.9951	10.4172	3.41457	28.9587	-2.89e-05	7.85612	30.4394	36.375	11.2185	19.6109	94.693	43.2971	40.8488	26.6957	54.2115	31.385	19.2952	52.6153	29.1051	2.11488	20.512	9.24586	20.8592	20.8228	35.3085	32.7233	17.2941	20.927	8.1342	7.45108
5.29587	26.3938	9.18634	12.0225	7.09258	20.342	29.4411	16.7517	6.2189	-0.000244165	0.0101019	30.2809	29.9336	4.27904	14.6288	8.72977	17.2732	9.21967	4.08068	15.0203	24.3202	10.4372	2.73517	40.2891	-2.5e-05	6.04695	34.7694	32.9083	9.29341	19.0535	82.8134	36.1138	50.8224	24.2325	53.7807	34.4441	16.5659	54.8595	25.0949	1.67531	16.3148	25.1217	19.8072	16.8601	38.1816	41.1796	15.1264	17.8848	7.42829	6.68452
5.39579	33.3369	7.07765	10.7219	5.85855	33.8583	28.9426	13.3454	5.23027	0.000331044	0.00914451	26.0152	29.0517	8.93089	12.424	6.62715	27.3608	7.59915	3.16856	12.7503	20.8878	8.63685	2.1907	40.679	-2.1e-05	4.62631	41.1277	44.7646	7.40004	26.4094	71.4847	40.7917	58.1426	20.7836	48.646	30.3836	13.988	53.0837	20.493	1.32067	12.9594	29.2392	16.5961	32.4191	34.023	39.2105	12.8497	14.9597	9.09842	5.99399
5.49571	31.7522	5.40511	8.9831	4.83215	36.369	26.1698	10.4047	4.37353	0.00100083	0.00821358	35.2049	33.4508	8.69861	10.4951	18.8237	28.5162	6.23986	2.37472	10.7515	16.392	6.74605	2.93139	36.7081	-1.34e-05	3.52888	40.2436	49.6409	17.2868	27.6406	105.576	38.0328	57.4343	21.8909	42.3877	30.3675	20.897	49.0675	16.3544	1.03933	13.9249	27.9343	16.703	34.5189	30.4872	40.3759	10.7465	12.3404	14.9807	5.37483
5.59563	27.0103	4.10311	7.35254	3.98112	35.2719	22.6876	7.98029	6.32209	0.0016665	0.907054	35.3217	34.0521	7.24189	24.2825	19.4569	34.3002	5.11295	1.7419	14.2854	12.3502	5.16222	2.76832	35.6914	-4.85e-06	2.68779	39.9466	50.0731	17.8303	25.7587	113.472	42.6093	53.285	20.0407	37.7463	37.5158	27.1029	52.5413	19.4184	0.817424	19.6804	37.1727	36.7316	32.0838	28.0356	45.8041	11.0892	10.2751	16.0799	4.81963
5.69555	39.9976	4.67361	5.96242	3.27722	37.7351	19.2158	6.0426	6.75789	0.00227898	1.19871	31.7541	32.4791	13.8962	30.769	16.2839	33.3656	4.18451	1.26032	15.1146	16.5993	3.92002	2.36753	32.9185	-2.2e-07	2.0456	35.996	47.8105	15.4758	22.5201	109.374	39.6047	47.918	20.6181	47.5144	33.9413	26.3148	51.6116	37.4095	0.642752	20.2439	45.9922	38.2591	42.8081	23.4432	42.3131	10.1713	8.45048	15.4272	4.32176
5.79548	39.9844	9.49747	4.81694	2.69587	36.5504	20.0814	4.52812	6.45296	0.00279516	1.22152	36.1538	29.769	13.3841	29.9932	12.4447	31.7479	4.3189	0.90374	14.1221	16.3851	2.96802	1.94952	33.0094	1.43e-06	1.55615	30.6765	44.0411	15.1944	18.9077	98.9402	33.9379	52.3956	18.6988	46.4291	27.7283	23.36	50.1394	42.8368	0.505354	18.5405	44.9337	42.5373	41.8216	18.7454	43.3155	8.85005	6.89276	14.2009	4.66821
5.8954	38.6609	10.2898	3.88557	5.00366	34.2735	18.6662	3.364	5.82438	0.0031236	2.46352	33.8665	26.5703	11.1028	26.8598	13.4062	28.4621	3.93981	0.644186	18.4231	13.5648	3.31626	1.57987	29.6981	3.98e-06	1.18344	26.7695	49.6399	12.9634	19.4814	86.693	27.8575	52.7573	16.0306	48.878	21.6757	20.0121	46.4654	38.5018	0.397308	16.0344	39.7923	38.6679	36.4699	14.643	44.3775	7.49714	5.59071	12.8522	5.53202
5.99532	33.2606	9.38917	3.13232	5.86392	31.7694	16.4185	3.37895	11.7012	0.00328245	2.76991	29.6812	30.7419	8.73074	23.2371	19.0182	30.0718	3.40698	0.457345	18.5005	10.4767	2.81974	1.27148	25.3787	6.1e-06	0.899858	22.3504	50.5071	10.4595	18.0112	74.1722	22.3009	49.386	13.3549	51.7129	16.5895	16.8814	41.7159	31.9627	0.31235	13.4269	33.454	31.7804	30.084	11.2925	39.6221	6.26025	4.51712	11.5477	4.9668
6.09524	26.6818	7.92331	2.52446	5.9187	35.1401	17.0266	4.98327	21.0636	0.00320613	15.3012	25.3181	31.3674	17.4529	20.9827	17.5126	28.051	2.86984	0.323817	16.9188	10.7333	2.22261	1.02029	21.0992	5.34e-06	2.05752	28.7474	48.4845	8.22676	15.6713	71.9062	17.5797	44.6195	10.9539	53.2597	12.5622	28.3887	36.6074	32.0215	0.245551	11.0265	27.2693	37.044	26.6903	8.64554	33.511	5.18583	3.63988	10.343	4.45376
6.19516	22.5877	6.40616	2.03435	5.55345	39.8302	18.8147	5.97576	23.8591	0.00289879	19.1517	21.3436	29.9589	16.9039	21.8558	24.3699	27.7778	2.3845	0.228868	23.9374	18.6008	2.78643	0.818005	23.8036	4.81e-06	4.76512	29.0627	44.8256	6.39127	13.1153	71.5207	13.7231	39.5658	8.9062	52.0138	9.46039	33.8311	48.5761	27.6341	0.193032	15.8692	21.7954	41.9659	22.2169	6.59147	27.6592	4.27631	2.92746	9.25128	3.99366
6.29509	17.947	7.45075	12.4639	10.3706	39.2389	29.9334	5.82311	23.3706	0.00237612	19.1842	17.8985	27.4828	14.048	20.0539	22.334	25.3007	1.96675	0.161586	24.5974	27.136	2.4291	0.65581	22.458	8.63e-06	4.8506	26.4422	40.3668	19.1246	14.0894	65.778	10.6446	34.7249	15.4817	59.142	7.10401	32.107	57.4117	25.3476	0.151739	22.3229	17.1952	37.597	17.8624	5.01325	35.63	10.6402	2.35134	8.26975	3.58112
6.39501	13.6971	12.6823	13.6399	12.1713	37.0096	31.9517	5.15632	21.3819	0.00169979	17.6697	16.5611	24.5439	11.0547	17.5289	30.4336	22.2712	1.61567	0.114025	22.7122	24.9996	4.21631	1.06045	19.6491	1.33e-05	4.15905	24.737	35.6518	20.2642	13.2996	69.5241	15.2561	46.9856	16.3726	56.0806	14.1648	28.2568	59.33	36.8546	0.119281	22.9298	13.4466	30.6946	14.0714	3.80751	34.139	12.106	1.88685	7.39038	3.21128
6.49493	22.3988	13.2596	14.092	12.2932	34.3786	29.9696	4.31973	18.8409	0.000885546	15.6499	14.4446	23.4506	8.50643	15.0039	27.7431	19.3099	1.32429	0.0804727	19.9955	20.1808	3.88176	1.04116	16.5471	1.43e-05	3.34319	31.1984	45.9188	17.7457	11.7156	77.521	15.3575	49.1688	15.0127	49.8376	14.1091	24.1184	57.1133	35.0864	0.093765	46.5509	28.5427	45.2573	33.2407	14.149	58.488	11.5283	2.99861	6.60375	7.72138
6.59485	22.9707	11.9219	12.3854	11.5394	31.7573	26.483	4.09043	16.2329	1.48e-05	13.5867	12.2959	21.5174	6.48234	12.7208	22.07	16.6263	1.08402	0.0567939	17.1903	15.4089	5.79341	0.90272	17.592	1.58e-05	2.61146	37.5063	49.7814	19.946	9.88403	75.2725	19.8009	46.8293	12.9394	43.0917	27.8969	34.2446	52.614	29.7533	0.0737073	120.058	31.9714	43.6967	65.6763	15.7372	59.7241	10.2108	3.24361	5.90056	18.8774
6.69477	20.1712	11.6517	13.5156	10.383	29.2756	28.3312	3.56552	13.7899	-0.000827451	11.6702	16.5032	19.2193	4.91864	10.7376	20.656	14.2691	0.886559	0.0401091	14.5948	13.8702	5.21363	0.747498	16.2208	2.2e-05	2.01231	36.9441	49.597	17.7923	8.09521	68.3616	19.322	42.6821	10.8102	36.8006	27.7523	33.9832	47.0388	24.1312	0.0579488	155.129	45.9624	36.8717	70.2799	14.1594	64.1209	8.73044	3.07432	5.27215	16.9828
6.7947	16.3742	11.9073	12.0654	9.09572	26.9676	26.5982	2.95792	11.6081	-0.0016214	18.6399	16.1599	16.8445	3.72492	9.04476	16.6202	20.7216	0.724531	0.0283687	12.3075	11.0959	4.18418	0.607068	14.0343	2.81e-05	4.74933	38.5417	46.988	14.6297	6.48773	84.3004	16.9481	38.0268	8.88051	34.9059	23.4964	30.4102	41.1504	21.1454	0.0455629	191.103	47.1035	40.0914	63.6832	11.7254	58.185	7.32713	2.73179	8.8797	15.2287
6.89462	12.674	10.6005	10.1123	7.82635	26.8676	23.5147	2.37472	9.7128	-0.00240208	19.9747	16.8559	14.56	2.81844	7.61128	19.2202	21.1857	0.591691	0.0201099	10.34	13.9304	3.23348	0.488714	11.7476	3.03e-05	4.84557	35.6303	58.3441	11.6091	5.11347	85.2765	14.0924	33.4622	7.2268	36.1386	18.6669	26.1395	35.4105	32.0156	0.0358239	235.715	42.6701	45.3097	53.5842	9.32948	53.1211	6.08681	2.34044	9.5737	13.6554
6.99454	13.8554	12.5697	8.27802	6.65045	31.6449	24.2726	1.86244	8.09431	-0.0031643	18.9241	15.3573	12.4549	2.13172	6.97494	16.7167	19.5306	0.482849	0.0142959	8.66905	28.6459	8.47879	0.391818	16.5073	3.24e-05	4.15777	30.842	62.2358	9.05818	3.97701	79.1116	20.4184	29.2422	5.84934	33.206	30.9407	28.45	30.0797	30.7304	0.0281638	268.57	36.3326	45.6644	45.2863	7.2683	45.3563	5.02745	2.72351	9.19885	12.2447
7.09446	12.5059	18.7737	6.71335	5.60078	31.5069	22.4413	1.43538	6.72718	-0.00388052	16.9922	18.1588	10.5702	1.61201	17.4633	13.0163	19.1575	0.393715	0.0102124	7.25984	28.017	11.6578	0.313609	21.4088	3.85e-05	3.34304	25.6136	61.4417	12.7392	3.0596	70.0537	24.3557	51.0303	4.71952	32.3272	29.8849	28.8362	26.0486	26.1352	0.0221392	260.792	30.8418	39.208	36.7242	5.59687	47.847	4.13879	2.66194	8.47256	10.9797
7.19438	11.352	19.017	5.42377	10.2138	34.2825	19.6847	1.09119	5.58057	-0.00452303	26.5131	17.1983	8.91664	1.21889	19.3023	16.9293	21.6301	0.320799	0.00735525	13.5621	34.0752	10.3437	0.251027	21.1737	4.47e-05	2.61168	20.6733	57.8692	12.0503	2.33229	74.9678	38.4437	57.0813	8.26979	29.0298	25.0349	25.9999	22.2385	21.2225	0.017396	232.438	25.29	31.3631	29.0793	4.28142	43.1592	3.40088	2.40391	7.6697	9.84541
7.29431	11.0132	16.8673	4.74717	11.9187	33.374	18.5656	0.820409	10.2839	-0.00512555	28.2531	27.5003	11.0855	0.921605	18.0684	25.8356	20.6343	0.261246	0.00535468	15.3697	30.0643	8.26511	3.57485	23.5005	4.42e-05	2.01267	21.8462	54.9043	10.1404	1.76392	71.4633	39.6763	55.8926	8.75963	33.0741	43.9949	22.4192	33.8289	27.5327	0.0136653	198.036	43.9176	24.1758	37.3979	3.26274	47.4441	5.67278	2.07905	6.89182	8.82835
7.39423	11.171	14.0223	3.95032	12.0066	31.3482	16.4515	6.32945	11.7106	-0.00561104	33.8678	27.9773	11.6884	0.696809	15.9239	24.2005	18.5195	0.212679	0.0039485	14.7378	23.8584	9.47144	14.5448	22.0365	3.85e-05	1.54071	29.8309	50.3555	8.1321	1.32548	64.2563	41.8536	51.6391	8.0366	31.3815	44.072	18.9668	49.8574	25.5563	0.0107214	164.36	58.2343	21.205	36.1338	2.48099	43.3893	6.01838	1.75196	6.17304	7.91637
7.49415	17.1672	11.2376	3.22465	11.2525	29.074	20.7787	8.23005	11.4964	-0.00590906	33.442	25.2743	11.3746	0.526837	13.6803	21.2599	22.0859	0.173168	0.00295562	13.2065	18.0718	11.5023	15.8263	19.2236	3.31e-05	1.17545	30.8016	45.0834	6.37804	0.990784	55.8612	37.9845	46.338	7.91809	27.8948	49.2597	15.9101	56.3872	21.4746	0.00839844	134.226	58.2314	17.141	31.3524	1.88415	37.0737	13.1605	1.4522	5.52149	15.9195
7.59407	17.3326	8.80554	2.61214	10.1131	26.8381	20.7559	8.26701	10.5302	-0.00609635	30.6067	21.8336	10.5616	0.398323	17.8934	16.6314	21.4308	0.141082	0.00223637	11.4567	13.3792	12.158	14.168	16.1632	2.88e-05	0.89525	28.3287	39.6419	4.94849	4.12526	56.1699	32.1587	59.3975	14.0602	27.5634	46.6515	13.2943	57.0207	17.3503	0.00656755	108.496	52.1498	15.8744	25.7934	1.42986	36.2631	14.7697	1.1908	12.1078	14.316
7.69399	17.692	6.80047	11.8846	8.85056	33.3249	18.9083	7.43813	9.28494	-0.00612429	27.0223	18.5089	9.67983	0.301165	17.591	12.2662	19.3661	3.26173	0.00170491	9.77387	9.78862	10.2004	11.8798	18.0822	2.46e-05	0.681284	24.4461	39.092	3.81853	5.29087	52.4433	35.67	61.0971	14.933	24.8938	38.7956	16.3288	63.3959	13.7808	0.00512124	87.1121	44.1226	13.1585	38.3712	1.08468	40.1443	13.9954	0.969408	13.6402	12.8373
7.79392	16.229	5.20161	15.8603	7.60837	33.6343	16.458	6.29352	13.8813	-0.00600081	23.4204	27.7756	8.64135	0.227719	16.8616	15.0711	29.6236	4.10175	0.00129428	12.5095	7.11681	8.0046	9.70386	17.0064	2.21e-05	2.18228	21.3941	45.3313	2.93845	5.38689	46.6098	33.0281	57.7493	19.0769	21.6765	30.5755	23.1075	66.9408	12.67	0.0039797	69.6343	36.1078	26.1656	38.6217	0.822653	43.0548	12.3676	3.70705	13.2973	13.8658
7.89384	13.4941	3.95273	14.8679	6.45966	31.9758	13.9716	5.11998	16.4751	-0.00578983	20.0981	34.3171	7.5718	0.172198	15.0037	13.3529	31.6856	4.00748	6.36115	14.2022	15.22	9.64881	7.83868	14.8569	2.22e-05	2.29752	17.8962	46.7998	2.25784	4.94997	50.9256	28.2485	57.3096	19.7101	22.9062	47.0619	22.9145	66.1608	10.6086	0.00308005	60.9581	31.1245	26.8261	34.124	0.623837	39.0554	10.562	5.45279	12.3176	12.4444
7.99376	13.1185	2.99022	18.8678	5.4359	36.269	19.9316	5.68263	16.4482	-0.00553872	17.1534	32.8997	10.749	0.130234	17.4504	23.1377	29.6851	8.22778	9.62829	13.6269	17.404	8.34335	6.30125	16.6942	2.36e-05	2.60903	14.8798	45.3254	1.73362	4.29094	49.0072	23.1626	53.2865	17.9052	21.1996	44.8086	22.7281	61.99	8.55792	0.00237879	54.283	25.7595	23.1874	34.3376	0.473029	33.2564	8.85842	5.7732	11.1774	11.1588
8.09368	11.235	2.25507	17.4917	4.54487	35.7336	20.6693	5.3615	15.1968	-0.00522763	14.5959	29.0902	15.7219	2.96127	16.5998	22.2516	26.4454	9.41884	9.29241	12.2145	15.0959	6.61256	5.05449	15.727	2.83e-05	2.31446	12.0201	42.1566	1.33072	3.58231	45.1291	36.9891	47.9765	16.5052	18.6527	37.3378	23.2146	58.5701	33.9308	0.00182401	47.0744	43.2393	18.6088	34.3617	0.358653	40.4764	7.35588	5.41955	10.0545	10.006
8.1936	13.3733	1.69703	14.8548	3.78138	33.7019	19.1485	4.66443	14.0027	-0.00484556	12.3988	24.9072	17.6415	3.21718	19.863	19.7036	23.0531	13.2624	7.76863	10.5977	11.896	5.08715	4.05047	13.7501	3.61e-05	1.88664	25.5187	47.636	1.02122	17.5272	52.4831	38.2824	42.4628	14.2613	16.0564	52.7937	26.203	53.2888	36.5421	0.00138432	39.4823	46.1454	14.3694	38.8972	0.271924	44.7332	6.07387	4.79075	9.01015	8.97231
8.29353	17.6793	1.27519	12.2222	3.13443	31.3043	16.814	3.865	12.3893	-0.00456598	10.5225	21.032	17.7327	2.76674	19.054	24.7881	19.8986	13.3783	6.06732	9.04191	8.98064	12.8957	3.24437	18.8415	4.28e-05	1.48316	29.5352	59.1492	10.6363	22.7871	55.7055	44.3907	54.3584	11.93	24.4002	49.3645	25.9013	47.2207	32.2649	0.00104575	47.7552	42.5605	10.8558	38.4524	0.20619	41.3151	4.99911	6.81919	8.06092	8.04547
8.39345	19.5436	12.1303	9.93223	2.59048	28.9164	14.3445	3.10038	20.98	-0.0042833	8.92539	26.7628	16.7883	2.20616	24.5957	28.4258	17.0971	12.0922	4.56279	10.5207	11.4839	12.3895	2.59808	67.7099	4.69e-05	1.14636	30.5006	66.3212	12.0345	23.3165	54.0465	41.7913	55.891	9.80766	24.9745	40.8534	23.1459	61.4423	33.0412	0.000786295	46.6962	36.5942	24.0779	48.9743	0.949472	48.222	4.10679	7.14979	7.20646	7.21439
8.49337	17.7203	15.4802	8.03094	2.13603	26.6562	12.0371	2.43014	23.4206	-0.0038555	7.56852	25.8581	15.3133	1.70711	30.7401	24.6575	16.4281	10.411	3.35392	24.5824	10.2637	10.1355	11.5925	81.9759	5.1e-05	0.878778	28.0536	67.2953	10.7568	22.457	49.0641	36.0379	52.8204	7.98485	22.8533	40.3666	22.2359	66.2695	28.7193	0.000594142	41.7615	30.2402	25.1104	47.1766	1.0727	44.9351	3.37021	6.68186	6.44051	7.51667
8.59329	14.6425	14.981	6.48034	1.75857	25.5719	10.0022	1.87233	22.7987	-0.00326204	6.41694	22.9308	14.5263	1.30406	29.853	19.7752	21.6589	8.74928	2.42991	27.9414	8.18763	7.88539	17.9327	79.298	5.53e-05	0.670986	24.2094	64.4915	8.85236	20.0163	48.9951	29.686	47.9558	6.46482	20.0121	34.0944	19.6605	65.3567	23.5296	0.000451455	35.6487	24.3852	22.816	50.0257	0.970198	38.6928	2.76421	5.89227	5.75515	6.74503
8.69321	23.4652	13.0138	5.22479	1.44673	23.8978	12.3413	1.42358	20.7899	-0.00249631	14.9724	19.6576	13.6238	0.990524	26.6963	14.784	21.6184	7.2599	1.7439	26.8208	6.21712	6.02526	17.4541	70.1993	5.71e-05	0.511252	24.0349	59.5561	7.02786	17.02	45.1561	23.8152	48.8392	5.21732	17.1897	32.9303	16.8143	61.1536	18.8047	0.00034291	29.6206	20.0513	18.7477	46.9454	0.906285	35.5665	2.26659	5.02507	5.14239	6.04824
8.79314	24.7214	10.6966	4.21114	2.71911	26.9521	15.0292	1.07116	18.2832	-0.00172343	17.5856	16.6081	16.442	0.750452	24.4139	10.6238	24.9711	7.02903	1.24368	24.0456	4.60855	4.57286	15.0831	59.4874	5.44e-05	0.389169	21.6595	53.5872	5.48524	14.0206	39.8353	26.1289	45.9577	4.20261	18.639	27.5859	14.1732	55.2712	22.4556	0.231616	24.2075	16.1181	24.3646	53.2638	11.7451	30.454	1.85845	4.19763	4.59473	5.42341
8.89306	21.9683	8.51419	4.12264	3.39694	26.5139	14.8268	0.79957	15.7322	0.0920519	17.2423	13.9413	17.107	0.567913	21.3106	7.4509	23.9946	7.35632	0.883169	20.865	3.37399	10.4459	12.4731	49.2244	4.98e-05	1.94123	18.4592	47.2973	4.24549	11.2897	34.2285	24.0914	41.6337	3.38145	20.1861	21.8127	11.869	55.2383	25.3593	0.246365	19.5761	22.7372	22.7671	50.5422	16.2764	40.1917	8.96141	3.45974	4.10534	4.86307
8.99298	17.953	6.64293	8.65508	3.52118	26.8461	13.4285	0.593042	13.3527	0.130567	15.7305	11.6685	16.521	0.429554	18.2297	23.8773	21.5986	6.74738	0.625342	17.8029	2.45391	14.3436	10.1287	40.1793	4.59e-05	2.10701	25.7603	41.1313	3.27228	13.7334	38.7646	20.5613	36.9718	2.7189	18.8398	16.7886	12.9469	52.1158	29.0783	0.211546	17.143	23.1726	18.9436	43.4893	15.619	38.754	10.8745	2.82619	7.82984	4.36061
9.0929	13.9559	13.2752	8.75459	3.35134	25.553	11.652	0.437765	11.2327	0.138792	26.9669	19.4368	15.2627	0.324824	15.4514	24.9859	31.7877	5.8497	0.441922	15.054	1.77844	13.0037	8.16028	32.5326	4.2e-05	1.84408	26.7924	35.3506	2.51728	13.6964	37.8952	16.8392	32.4748	8.94327	19.395	12.7495	11.9637	54.7368	26.1457	0.171267	21.0262	28.7212	15.1957	35.6174	13.2994	33.8273	10.5882	2.29468	8.63275	3.91004
9.19282	10.4937	14.3385	7.64617	3.0409	23.8135	17.8129	0.321991	9.39424	0.131411	29.3648	19.9293	13.6962	0.245607	13.0406	22.734	32.6004	4.93351	0.311908	12.667	10.6255	10.4595	7.98996	26.2134	4e-05	1.49499	24.7308	33.7373	1.93422	12.4466	34.5409	13.4618	37.8443	14.4032	17.7848	9.61571	20.4636	53.1872	21.7083	0.136005	22.4118	28.076	14.1329	28.3684	10.7307	28.3263	9.47362	1.85528	8.35697	16.4012
9.29275	14.3784	13.067	6.81806	2.6783	29.4567	27.2758	0.236369	10.7707	0.116842	27.9965	18.0526	12.0441	0.185707	10.9838	18.0703	30.0875	4.10147	0.219943	10.6298	25.9286	9.90027	6.91782	21.3279	4.26e-05	1.17232	21.3878	31.0677	1.48577	10.7148	40.7682	22.8333	46.9118	14.9824	15.5875	41.184	30.371	49.2967	31.1108	0.107269	24.0079	24.8679	16.544	24.2158	8.42299	36.1427	10.097	1.59712	7.71989	18.4022
9.39267	18.3263	18.0615	8.48888	2.31231	40.9881	28.8342	0.173411	10.604	0.0999086	40.8996	15.6122	10.4364	0.140433	9.24259	13.4447	26.6353	9.01603	1.552	8.90664	27.5241	8.06495	5.72403	17.2355	4.55e-05	0.905056	29.0116	33.1841	1.14091	10.7578	52.0246	29.6764	62.5047	13.6483	17.7636	45.6629	30.4371	47.8554	29.9842	0.0843921	25.2716	40.6067	15.4746	19.7465	7.20741	46.8441	9.38258	1.34194	6.99705	16.5182
9.49259	17.5084	18.3663	7.8354	1.96853	44.8105	26.9351	0.127331	9.72769	0.0832376	42.8622	13.2412	8.94394	0.106227	13.8081	9.6336	23.1528	9.95339	1.77479	7.45641	39.9599	7.05062	4.64842	17.5595	4.47e-05	0.693391	29.888	49.1973	0.875904	9.81121	53.2982	29.0313	65.0973	18.4842	16.8559	40.0597	27.3332	44.3275	34.1172	0.0663267	23.3838	43.0456	26.4762	51.7321	15.4521	44.9568	8.21552	1.11028	6.29086	14.8117
9.59251	14.8662	16.3183	6.64431	1.65876	43.6848	28.1724	0.0936004	8.58542	0.0681868	40.2431	11.1343	8.143	2.16224	14.014	19.5927	19.9584	14.9168	1.58242	6.23929	36.7761	5.60759	5.6474	15.9069	4.27e-05	0.529206	34.6723	56.351	0.672431	8.46425	49.7593	25.4942	61.8702	18.4032	14.9838	32.316	26.5465	39.7832	30.6102	0.0521131	23.4005	63.0668	26.4081	61.5388	16.158	65.2315	6.98277	0.909333	5.63631	13.2813
9.69243	11.8331	13.5786	5.46367	1.38718	41.0545	26.197	0.0687929	7.40472	0.055223	40.0501	9.32661	7.23382	2.34624	12.9921	19.3772	17.1381	18.9294	2.8098	9.15442	29.6759	4.31946	5.20952	22.0685	4.23e-05	0.403132	33.6523	57.8152	0.516093	7.04194	44.2228	31.4672	56.3313	16.4636	12.9572	25.1128	27.1101	50.637	25.3941	0.0409435	21.1609	82.1776	22.5813	62.001	14.226	72.2445	11.3326	0.739673	8.73952	11.909
9.79236	9.04181	10.8881	4.43897	1.15358	40.3077	26.3998	0.0502176	6.29493	0.0444257	36.783	7.79877	11.9229	2.01707	11.4051	27.1258	15.3608	18.545	2.806	10.5888	22.6547	3.28826	4.41576	22.9081	4.43e-05	0.454269	29.9564	55.7834	0.395845	5.71022	38.1732	30.2751	52.721	14.0196	11.0662	19.1635	34.9076	54.1106	23.6567	0.0321761	18.1745	81.711	18.0261	54.804	11.6637	66.2298	11.9492	0.598847	9.26575	10.6784
9.89228	6.71692	11.5464	3.58894	0.955474	37.973	27.6153	0.0360264	5.30188	0.0355665	42.7898	6.51601	13.8962	1.60818	9.78081	24.8969	22.666	16.5585	2.37945	13.0347	16.8385	2.49207	3.62177	20.9167	4.79e-05	4.65232	25.3344	51.7506	0.303472	4.54245	32.3512	26.3806	47.6275	14.1385	12.1075	18.4393	33.8299	54.9827	19.9047	0.0252975	20.5306	79.9089	13.8789	45.5313	9.23285	71.6019	11.0555	4.77195	12.2955	9.57496
9.9922	4.8879	10.4439	2.89594	0.85601	35.2579	25.68	0.604861	4.43816	0.0283519	41.8122	5.44217	14.2281	1.24435	11.7382	19.8654	24.704	14.239	1.87223	12.8558	12.4984	2.64785	6.2553	26.1974	4.93e-05	5.18877	22.2371	46.7161	4.66157	3.56024	27.0888	21.8564	42.2303	20.4072	11.3385	15.4252	30.0103	52.4013	22.8333	0.019903	19.5636	70.8014	14.9318	39.6465	7.1729	65.1244	18.5441	6.25217	12.5662	10.248
10.0921	3.50129	8.84397	3.63282	0.74862	32.564	23.5488	1.43754	3.69991	0.0225419	38.0873	4.54444	13.6163	0.95054	17.5451	14.8108	26.0604	11.9585	1.41413	11.6656	12.8584	2.2244	6.20827	25.6266	4.37e-05	4.94097	27.3127	48.7925	5.31752	2.75766	44.9152	17.5943	42.1846	20.6706	10.8235	30.6912	25.7017	47.9544	20.533	0.0156772	24.3318	59.9323	13.1393	32.6789	5.51471	58.0949	19.6976	6.38324	11.8494	9.19667
10.192	2.47701	7.16489	4.54168	0.645093	30.0171	20.5682	2.76556	3.07581	0.0178864	33.5477	10.6464	12.5068	0.721992	17.8086	10.6256	24.2971	9.91928	1.04233	10.1837	14.2451	4.51514	5.3993	22.8026	3.12e-05	4.49309	29.7325	53.9597	4.77458	2.11566	49.8428	13.9178	39.3434	18.6266	9.64429	40.7344	21.6781	52.9631	33.8645	3.65858	24.028	49.0567	15.2173	26.1256	4.21476	49.1152	18.2785	5.89113	10.8316	12.8576
10.292	1.73476	5.65271	4.19603	1.56942	30.1257	17.4949	3.09611	5.88378	0.0141579	29.0401	11.5046	11.1791	0.547004	16.1904	9.30926	21.6015	9.51594	0.756559	19.0629	13.0671	10.6365	4.47571	19.3749	1.69e-05	3.69875	28.0538	54.3446	3.93608	1.61052	48.2969	11.8523	45.8754	15.9185	8.34854	37.5301	18.1591	52.9034	38.486	3.88941	21.5915	39.3113	15.9799	32.1681	3.21021	40.5306	15.9936	5.15887	9.77322	11.5503
10.3919	1.2048	4.38527	7.96724	4.76979	28.5916	24.0408	2.93177	6.75486	0.0111903	27.0546	11.869	9.80282	0.413957	14.0971	7.27339	18.8132	8.41979	0.543692	20.8755	20.1383	10.1485	3.63742	22.2748	3.93e-06	2.92065	24.5769	57.068	3.12683	1.21833	56.5736	26.039	50.8312	14.3492	11.6183	30.8821	25.9269	49.8967	36.5471	3.33943	18.48	45.5213	25.2962	39.3933	2.44023	33.0622	21.4895	4.38095	8.76894	10.3566
10.4918	0.830852	3.36458	7.94366	6.10499	30.4329	24.9591	2.55563	6.6538	6.22565	24.0972	10.7737	8.47649	0.313092	12.0454	10.4162	16.2319	21.5874	0.388152	19.7656	18.763	8.28599	5.69301	27.4932	-3.67e-06	2.26232	20.5724	57.2945	7.26105	0.916931	56.0863	28.7128	49.5839	13.0252	11.6525	24.2217	25.7615	45.344	30.9642	2.70383	15.3796	43.3952	24.8242	37.4737	1.85277	53.8316	21.5893	7.50079	7.84903	13.0368
10.5917	10.6289	15.1294	6.90712	6.38813	29.4302	23.1344	2.12045	6.10538	13.201	20.9819	9.32496	7.2528	0.236719	10.2042	9.61384	13.9436	24.3543	0.275868	21.6027	15.2115	6.44214	5.55281	26.7664	11.8143	11.6495	20.9809	54.5424	7.48266	0.687035	55.626	26.5259	54.9467	11.1714	10.5834	55.0921	23.0633	47.6751	25.104	2.14764	12.5815	37.9512	21.0879	32.2823	1.40576	54.4325	19.5813	8.26745	7.01948	11.7068
10.6917	13.1984	18.4505	5.73382	6.10938	27.5809	20.3194	2.43343	22.2481	17.5278	19.2292	7.91129	13.0451	0.178941	8.60999	7.68968	11.9534	22.966	0.195488	24.8599	11.6376	4.92122	4.80182	23.7652	12.631	14.2942	19.1755	50.1387	6.49293	0.512522	52.3259	24.3877	53.736	9.30874	9.23815	55.887	19.8283	57.0725	31.5785	1.69465	10.1809	37.937	16.7784	43.4608	1.84325	48.3695	16.944	7.9007	7.13854	10.4968
10.7916	12.4982	18.7843	4.67607	5.55912	25.5605	17.3378	2.32951	28.1281	18.198	18.0186	6.65305	15.5774	0.135257	7.25128	11.6416	10.2375	20.8911	0.138245	23.968	8.65921	5.31881	3.97226	20.1699	13.3941	12.9534	16.4844	44.9637	5.27769	0.38039	46.7027	28.0264	59.8234	7.63582	7.92389	47.6388	16.7529	59.3378	30.0914	1.33412	8.18025	33.9622	12.8944	42.5709	1.74323	40.8246	14.7772	7.05164	7.84618	9.41173
10.8915	13.3905	16.6984	10.7694	7.86645	23.5912	17.552	2.04342	28.7619	17.0226	16.0941	5.57286	16.1302	0.102227	6.10153	15.2244	16.279	18.0408	0.0976442	21.5308	6.35208	4.4869	9.56589	16.7047	14.1041	10.6488	25.1702	49.8265	4.16608	0.280694	52.1496	26.2989	61.2353	15.3872	6.74208	37.9599	14.0445	57.3228	25.5261	1.04944	7.6812	28.7223	16.6	37.1675	1.47532	33.6625	14.3429	6.05716	7.59282	8.43875
10.9914	11.9849	13.8989	13.472	8.53588	21.7408	16.0874	1.70254	26.8925	15.0406	23.3175	4.6596	15.5361	0.0772561	5.53311	13.7289	16.9811	15.1844	0.0689253	18.7014	4.62478	3.52744	13.309	13.6422	11.4109	8.4037	26.9201	50.2406	12.9162	4.2199	50.6702	22.6419	57.7536	16.8548	5.71493	29.3258	12.3461	60.0258	21.2749	3.4436	9.19508	23.4916	20.312	37.7657	3.12419	44.1538	12.8143	7.75334	10.0578	7.56623
11.0913	9.83323	11.1471	12.4485	8.3139	34.238	14.0476	1.37125	23.9923	12.8276	24.3826	3.89276	14.3288	0.0583771	4.81269	15.8076	15.7689	14.7051	0.0486551	15.9652	9.27424	2.70573	12.679	11.0492	8.72895	6.50758	27.3504	49.0774	13.7319	8.99741	46.0353	18.634	52.3795	15.6641	4.83567	22.3125	10.5325	60.626	36.8124	16.6643	8.95751	32.0334	18.6498	33.5035	14.5645	42.5068	13.3817	7.85252	10.28	6.78382
11.1913	7.80086	8.73901	19.8934	7.64568	36.404	13.9019	1.07863	20.828	10.6843	22.8719	3.25101	12.8434	0.0440976	4.11038	18.9456	13.9955	13.0647	0.0343396	20.1094	10.2317	9.39102	12.4982	8.90464	6.58158	6.21372	24.948	45.9043	12.0387	10.5311	41.5373	14.9402	47.0017	13.5877	4.08825	16.8446	8.86804	57.5668	37.9833	16.9791	7.99623	32.3082	15.3974	39.3638	16.4677	37.0801	12.3337	7.21893	11.0868	9.92202
11.2912	5.94728	6.75182	19.3068	6.79127	37.6662	12.6094	0.833797	26.4688	8.75215	32.505	9.80535	15.2214	0.0332973	5.79917	16.662	12.1792	11.1542	0.0242529	19.9787	13.6537	9.24282	10.8478	7.15457	4.94322	5.21003	24.0467	45.9313	9.82773	10.3365	57.2994	11.7881	48.1356	11.3905	5.67397	12.6653	21.2287	53.6089	37.4025	14.4268	6.81879	29.046	21.7551	36.9254	19.0864	31.0415	10.757	6.30779	12.7266	8.91404
11.3911	4.41082	5.16611	16.6458	5.89771	36.1039	10.9498	0.636158	27.1155	7.08299	33.8132	10.8937	17.8093	0.0251323	5.809	18.0355	17.1872	9.33271	0.017146	18.1868	21.9448	7.6119	11.612	19.4305	3.70877	4.1479	21.3232	43.6329	8.67379	9.31157	60.2907	9.20667	48.4516	9.37528	6.08432	13.2877	28.5736	55.087	32.0915	11.6423	5.66225	51.0297	20.7857	48.6778	17.4063	25.4971	9.12429	5.3495	12.485	7.99242
11.491	8.48462	3.92677	13.7745	5.04343	33.7303	15.5781	0.480443	25.3762	5.6805	31.6498	18.4073	18.2679	0.0189658	5.25565	15.3454	19.1252	7.72542	0.0121275	15.9012	20.613	5.9357	10.3454	22.3088	2.78178	5.90289	28.2731	40.0521	7.10004	10.4436	57.0194	7.14308	50.6285	10.3177	7.87582	11.4551	28.0007	52.8518	26.1542	9.23697	10.5938	55.0312	17.9784	62.1913	14.5017	42.0883	7.69938	4.45265	13.185	13.3007
11.591	9.01648	2.97123	11.2194	4.26653	31.2239	20.5564	0.360057	22.6512	4.5244	28.5375	18.9235	17.5004	0.0142995	5.90765	12.1733	18.1585	6.35775	0.00859311	13.6214	16.7624	4.53934	8.65893	21.1834	2.08633	5.54336	28.8978	35.8807	7.39715	10.0593	51.0452	5.51802	48.1904	19.2135	7.75464	9.17243	24.9417	56.1427	36.4363	7.28576	11.6785	60.9855	17.7278	59.967	11.5741	48.0606	6.41564	3.66112	29.2575	11.9543
11.6909	8.04218	11.2057	9.08024	8.37253	28.8063	20.8264	0.268246	19.6702	3.58452	28.7541	18.749	16.0848	0.0107592	6.24163	9.04705	16.2657	5.21543	0.00608902	11.5427	12.8421	3.44619	10.3144	18.5907	1.56471	6.73734	26.441	31.5645	9.58029	8.96646	44.2588	4.25083	48.2165	20.5978	6.99418	13.2713	21.3977	54.9051	34.9929	5.73492	11.0195	57.145	15.0889	51.9837	9.03189	44.4866	5.30839	2.98572	46.6184	13.9052
11.7908	10.1508	13.149	7.32993	9.93812	35.218	19.0955	0.198927	16.7939	2.82816	26.5521	16.7799	14.3832	0.00808121	5.75531	11.3834	14.2134	4.27076	0.00430904	11.8728	9.5621	2.609	9.46932	20.1148	1.17351	6.09136	22.7461	28.7938	8.8851	7.62495	37.6161	3.26902	45.2039	18.9867	6.08682	24.1024	24.6759	56.5498	29.7659	4.51092	9.68061	54.2885	12.0172	56.98	15.8034	38.2022	4.37475	2.42134	49.7085	12.4821
11.8907	9.66606	12.3671	5.91074	10.0865	35.4105	16.6775	0.147008	14.1831	2.2241	23.547	14.4397	12.6161	0.00605792	5.04093	10.1552	12.2818	3.49376	0.00301945	11.3364	14.1542	1.97311	11.1959	18.677	0.880112	7.01844	18.8119	25.7464	7.41985	6.28229	37.266	3.70676	41.155	16.4056	5.21364	23.6568	23.1961	54.331	24.1724	3.94768	8.18047	47.4076	9.24065	52.1156	15.9652	31.754	3.59712	1.95606	47.5833	11.191
11.9906	12.4718	10.5967	4.76427	9.49246	33.6281	14.1851	0.108376	11.8931	1.74448	24.9232	16.4795	10.9115	0.00453081	4.31863	8.00092	17.0734	3.35387	0.00211026	19.1206	13.0798	5.33642	14.7226	16.2151	0.660068	6.25295	32.2167	30.9613	6.43709	5.05967	37.6902	3.46194	47.2372	13.724	4.43309	19.9332	20.339	49.9876	26.9478	3.21526	12.7973	46.7424	6.96448	44.0553	14.261	27.8176	2.95378	1.57593	43.7622	10.0332
12.0906	14.0415	10.6048	3.8395	8.55407	33.3004	19.2882	0.0795866	13.1728	1.36542	23.4954	15.4477	10.9567	0.00337077	3.66283	15.7755	17.2734	2.96841	0.00147545	20.4998	10.571	11.9348	13.8492	13.5983	0.49505	7.33743	35.5495	32.5389	10.616	4.00548	34.9618	2.97427	46.7211	11.2821	9.89218	15.8025	17.3326	48.4104	33.035	2.55896	13.5364	41.5804	12.3123	41.7548	11.7707	28.5304	5.98036	1.26731	39.5918	8.9949
12.1905	12.8422	9.35629	4.75178	7.50026	37.2849	19.723	0.0581086	19.1346	1.06686	21.0469	16.7924	10.367	0.00249929	3.09213	30.3337	22.5771	7.86598	0.00103257	19.2531	8.07579	12.5288	11.8265	17.399	0.371299	6.57012	33.7524	31.8488	12.2485	10.3273	31.9919	2.44538	43.3734	9.18447	10.8312	27.8467	14.5867	46.6523	30.2377	2.02059	18.403	35.0488	12.3596	35.9081	13.9787	26.5659	8.42556	1.01779	35.5681	12.8018
12.2904	10.6612	8.62374	4.37988	6.45704	36.6021	18.159	1.33824	20.4838	0.832187	18.3807	19.4699	19.3513	0.00183285	2.60462	30.0838	22.4829	10.0372	0.000727314	17.0878	10.9174	11.7443	9.7333	17.1357	0.278487	5.37616	29.6757	29.8294	13.64	12.4977	34.4699	3.63485	50.9465	12.2785	10.1459	40.775	17.5368	56.6978	25.2764	1.59109	18.7103	34.2611	13.9849	29.3996	12.846	41.332	8.57757	0.816615	31.856	11.4995
12.3903	8.37004	7.31507	3.71243	5.48864	34.4803	15.8941	1.79339	19.5727	0.648101	24.6244	21.9063	23.3285	0.00132377	6.69891	24.7851	23.6826	9.84962	0.000526286	14.752	12.4581	11.7476	13.5875	15.2941	0.208875	10.1514	28.5486	27.1122	13.3946	15.4521	46.9326	21.494	50.8295	16.3105	8.9717	43.5981	16.6839	59.3608	20.3768	1.25166	17.0449	30.351	12.5241	25.1028	10.7387	41.4075	8.95915	8.95799	28.4933	10.3099
12.4903	8.65825	5.93212	3.05239	4.62309	32.0145	13.5354	1.82031	17.6722	0.503872	39.522	20.4472	24.2602	0.000950055	15.4345	18.7919	22.068	8.80072	0.000395896	14.8364	15.7742	14.1109	12.9526	13.0158	0.156666	10.8522	25.2883	33.2752	11.4284	18.727	49.1706	26.1358	47.3803	16.15	7.74018	37.817	17.8055	57.5762	27.255	11.4882	14.6985	35.5873	10.2229	20.4726	8.58558	36.6705	8.25826	11.8761	25.4708	9.24322
12.5902	7.63251	4.93823	2.47994	4.50322	29.5686	13.6904	1.64646	15.4519	0.39091	42.4009	17.8954	23.4229	0.000687052	16.8812	17.0322	25.2195	7.53477	0.000313933	13.5768	22.6386	12.1926	11.1128	17.3102	0.117512	9.45359	21.3194	35.3059	9.22069	18.6486	46.4073	29.2454	45.0451	14.4144	6.60339	36.0614	20.5281	57.3006	29.4517	11.9503	13.3083	34.0958	7.96713	33.9014	6.70628	30.9045	7.20289	12.1732	22.7632	10.451
12.6901	6.20938	6.01704	2.00515	4.14104	27.2571	19.941	1.39741	13.249	0.302434	40.189	15.2557	21.6356	0.000489557	15.7485	13.5151	24.1505	6.31369	0.000218902	11.9011	20.7833	9.66097	9.16341	17.251	0.0881489	7.6493	23.031	34.7486	7.30696	16.9334	50.241	31.0575	41.0192	12.2607	5.60425	30.0662	21.5905	53.9211	26.0309	10.2064	11.4381	40.1416	15.7546	35.0092	5.17177	29.3893	6.10971	11.2561	20.3412	9.38004
12.79	4.81293	5.73446	7.4246	3.67728	36.5539	20.7998	5.08082	11.2201	0.233168	40.5595	12.8575	19.4131	0.000321919	13.8605	13.1545	21.7077	5.23073	7.52e-05	10.2087	16.7548	7.43168	7.43205	15.4783	0.0661277	5.99319	21.653	32.6625	5.69743	24.2501	48.148	28.2644	36.5279	10.1715	4.7446	23.7233	19.7151	49.9233	21.4693	8.25	12.9637	38.5174	16.1367	32.3637	3.95964	25.5143	10.3841	9.8675	18.1761	8.40989
12.8899	3.6116	4.94522	7.91271	3.19146	37.589	19.3185	6.26446	14.0919	0.178865	37.4796	16.519	17.0703	0.000185494	11.9003	10.7574	30.9848	9.15577	-0.000110356	8.65714	28.8065	5.6546	5.98469	17.5991	0.0496135	4.62494	18.93	29.7618	4.40729	25.6564	43.4191	23.9635	32.1347	9.24791	8.50466	18.5018	17.0882	45.6749	17.2079	6.54917	12.3694	33.8061	13.9426	27.5019	3.01904	32.1972	16.4297	8.38508	16.2412	13.2626
12.9899	2.64795	4.04815	9.51411	2.72645	35.9602	17.4036	6.67594	14.3747	0.136335	33.2492	17.6127	14.7912	8.16e-05	10.1037	8.12517	31.549	9.87163	3.97231	7.29591	27.3913	10.2961	6.44322	16.6521	0.0372285	3.54273	15.8241	27.304	21.0065	24.0388	41.8986	19.5518	28.0777	7.9382	8.99454	24.712	14.4898	53.5251	13.6187	5.16671	16.7751	44.4547	11.1875	22.37	2.29629	32.6788	17.6218	6.98817	14.5121	11.9183
13.0898	1.90788	3.21427	8.70896	2.30331	41.0485	22.3741	6.18306	13.4244	0.102987	28.8902	21.4695	18.2489	1.47e-05	17.1711	9.01026	29.0394	14.1875	4.73598	6.12772	23.3507	9.54029	5.74974	25.7401	0.0279374	2.70377	15.8692	24.4497	23.0469	21.0843	51.6609	29.8983	44.0249	9.29516	8.32687	42.7697	12.1673	55.0881	28.2188	12.5374	22.0169	44.3335	8.63801	17.745	1.744	29.0785	16.4149	7.15364	12.9671	10.6864
13.1897	4.12804	10.1233	7.3639	1.93052	40.52	22.4797	5.32237	11.9686	0.0768866	33.4633	20.5077	19.1731	-2.87e-05	17.8926	23.3168	25.6775	14.3878	4.28067	5.1369	18.2668	7.72384	4.81498	26.7196	0.0209678	2.05969	24.6277	36.4153	20.4074	17.7401	52.257	30.6155	48.0069	8.8463	10.2361	67.0473	10.1718	52.9032	35.9136	26.8709	22.1371	39.6526	13.1762	13.8642	1.3233	42.1232	14.3894	6.61039	11.5865	12.1219
13.2896	4.48342	15.5368	6.04877	2.32668	38.244	20.533	4.37982	10.3859	0.0564781	32.6483	18.1081	18.6174	-6.66e-05	16.4198	23.9406	24.4788	13.0327	3.47527	4.30176	13.7416	5.98737	10.9491	24.397	0.0157427	2.07054	26.4644	41.7777	16.7292	14.5058	55.1793	27.4388	46.5261	7.75824	9.93599	64.0714	8.48619	48.6592	41.1972	40.4741	20.063	34.3981	16.148	34.1582	2.87235	41.5446	12.2376	5.79267	10.3529	10.881
13.3895	4.03585	26.0653	4.91221	2.37712	36.2405	18.5553	3.49565	8.86292	0.0404964	29.7187	18.5056	17.2589	-8.02e-05	14.3534	19.987	24.9813	11.2322	2.67154	3.60019	10.1377	4.5688	11.3051	21.0058	0.0118268	1.76777	24.8187	42.8984	13.2571	11.6163	52.2723	23.0795	42.7716	6.5403	12.8094	53.462	11.6321	54.2537	37.0466	37.1969	17.2527	52.0842	14.8337	37.8631	3.00886	36.8641	10.2408	4.92112	9.25066	9.7566
13.4895	3.32176	27.164	3.97087	2.24584	33.7208	16.0812	2.72906	11.5118	0.0281067	26.1671	16.7436	15.524	-9.86e-05	12.2861	15.256	23.0144	9.4443	4.28101	3.01204	21.7005	3.46568	9.96012	25.138	0.00888762	1.41833	21.6661	41.4113	10.3378	9.15563	46.8386	30.1498	45.0834	5.39946	13.3534	43.2482	11.4489	54.4624	30.7607	30.7391	14.3984	54.1536	12.2497	34.7778	2.65051	31.094	8.49339	4.10051	8.26573	8.74844
13.5894	2.59386	24.3919	3.20389	2.0292	31.1684	13.6177	2.09562	11.8844	0.0183476	33.6831	22.0032	13.6746	-0.000105689	11.1153	12.989	20.3587	7.83873	4.18545	9.74491	24.1577	4.24127	8.29995	24.221	0.00667712	1.10688	18.0941	38.4304	7.9973	10.7201	40.6339	29.5413	43.0723	4.40625	12.2999	35.0232	19.3752	51.5242	24.7267	24.5835	11.7993	49.3769	9.60568	31.5223	2.17338	25.6312	7.0087	3.37398	7.38562	7.84447
13.6893	1.95644	20.4116	2.58309	5.62698	28.7384	12.0728	1.5887	13.8635	0.0109204	36.3311	21.4341	11.8644	-0.000103578	13.9331	14.313	17.6914	7.01533	3.5182	11.5297	20.7902	3.67909	6.76202	21.4028	0.00501699	0.852488	34.1873	40.6509	6.16214	31.5393	61.3105	25.9611	43.7301	3.57212	13.3423	27.2662	19.9336	63.7869	19.5948	19.4443	16.4791	45.2497	7.32196	26.5268	1.72027	39.3231	34.8582	2.75303	6.59913	7.03388
13.7892	1.43985	16.4221	2.08194	10.1144	26.4737	10.3546	1.19262	13.7456	0.00519118	34.5093	19.0653	10.1779	-0.00011445	13.5417	12.2533	15.2485	6.01095	2.75558	11.6386	16.3294	4.07278	5.45594	18.1194	0.0037746	4.48822	39.2867	39.9381	4.73858	38.9088	66.3104	21.6089	106.092	2.88492	12.4593	29.1036	18.0665	72.5392	37.4633	15.3202	25.9909	67.3237	10.7053	40.121	6.80347	39.2782	83.9455	2.23373	8.28401	6.30694
13.8892	4.01919	12.9001	2.56028	11.7609	34.8454	8.71595	0.888143	12.655	0.000907128	31.0244	16.3646	8.65584	-0.000125046	12.1132	9.46927	13.0929	5.03899	2.07577	10.6669	12.3081	40.5193	6.56592	14.9853	0.00284358	4.88488	58.6255	54.8029	3.64005	39.0228	63.5197	20.3058	149.509	8.70204	11.0033	43.2535	15.6116	73.559	49.1084	59.8522	69.3745	69.6644	19.3562	40.552	7.60435	34.7466	133.601	1.80547	8.34086	8.47217
13.9891	4.53451	9.97943	2.3564	11.8296	35.6756	14.2293	0.657199	11.1912	-0.00219852	29.7185	13.8338	7.31175	-0.000134469	10.4741	6.93663	16.1615	4.17574	1.52748	9.35728	9.08915	41.5577	6.04356	15.6334	0.00214316	4.27868	62.2756	60.9824	2.79458	35.57	57.2671	24.8406	158.368	10.0081	9.48748	46.3578	26.4214	70.0202	61.4014	60.3382	81.2045	107.129	24.4391	49.0298	6.85313	29.269	140.244	7.1985	7.82187	7.60972
14.089	4.14502	7.94428	1.99629	11.0782	34.0798	15.9739	0.483684	9.66282	-0.0043883	26.8238	11.6154	11.2916	-0.000138371	21.4064	4.9237	15.8416	3.43877	1.10758	8.02958	10.9694	34.601	8.26813	14.3041	0.00161509	9.66847	58.082	61.6294	2.14449	30.6792	49.8646	24.0981	151.626	9.4659	8.09195	40.2413	30.4159	64.0263	56.4811	51.1299	78.45	111.848	22.6493	46.4433	5.67926	24.1119	129.532	9.18744	7.13397	6.82336
14.1889	3.44006	6.19863	1.86162	9.95337	31.8008	15.2919	0.354422	8.21918	-0.00585488	23.5169	9.72301	13.085	-0.000131016	23.0164	15.3218	14.3727	2.8221	0.795505	6.81055	9.65824	27.0824	13.0836	27.0096	0.0012171	9.81132	50.5406	58.9135	7.83103	30.1606	44.9467	21.0799	138.559	8.27828	6.86678	32.3177	28.577	56.9402	57.8174	41.2259	69.7437	102.173	18.7774	39.9297	4.5205	34.008	113.087	9.29513	6.43113	6.1181
14.2888	2.7002	4.77402	1.58415	8.71043	29.4251	17.2801	0.258441	6.92381	-0.00673134	20.3065	8.12758	13.3609	-0.000122054	21.3502	15.9877	12.6308	8.53253	0.567809	5.74031	10.5029	20.7399	12.7886	35.5536	0.000919803	8.40347	42.1187	61.8696	8.80794	27.194	46.3989	17.5018	123.619	6.96884	5.8132	25.0609	25.0521	49.6163	64.14	32.6988	59.3366	87.3973	14.7544	42.1894	3.52248	33.333	95.9713	8.54023	6.009	6.19948
14.3888	2.04384	8.32313	9.01462	7.48907	27.1433	16.5846	0.793406	5.79532	-0.00710896	17.3908	6.7897	12.7661	-0.00010117	18.7467	18.1162	10.9433	9.815	3.67284	4.82161	18.288	18.5677	11.0671	35.323	0.000701865	6.75149	34.0791	60.5308	7.85889	23.2939	43.4785	14.1066	108.864	5.74921	4.9157	29.8076	21.3473	42.5653	59.6504	25.7888	49.2038	140.486	11.2595	38.0366	2.71271	29.2788	80.2176	7.45933	5.78474	5.56195
14.4887	1.50798	8.91892	9.83485	6.36005	25.011	17.0942	0.959537	4.82983	-0.0071443	14.8265	5.6705	11.7139	-0.000100228	16.0786	15.6539	9.41934	9.31829	5.80701	4.04232	17.4278	14.8775	12.3951	31.6501	0.000542174	11.5577	26.9886	56.6761	6.46265	19.2867	63.3356	11.1677	95.1751	6.24227	4.15451	26.6908	17.9652	36.0695	59.8677	20.2987	40.1608	182.893	8.44795	31.9237	2.07518	44.1749	66.4869	6.32414	5.33203	4.98699
14.5886	1.09179	8.102	8.77885	5.3536	28.9295	15.7943	0.93796	4.01324	-0.0068922	22.5872	4.73522	10.463	-9.04e-05	13.6445	12.1511	8.08278	8.20734	5.66131	16.1287	14.2479	11.4904	11.189	26.99	0.000420791	14.5317	21.227	57.4032	5.12873	15.5871	77.2149	8.74168	86.5688	5.78274	3.51029	21.7143	15.0338	34.5986	52.5021	15.9662	32.4505	194.977	13.4713	25.7872	1.58136	47.3122	54.8445	8.44651	4.82836	4.47143
14.6885	7.29762	6.82112	7.35743	4.47746	28.6641	13.8496	0.831706	3.32783	-0.00636554	26.6285	3.95385	9.17041	-8.04e-05	14.454	8.92356	17.717	6.97774	4.75395	19.4519	10.9422	8.75586	9.41126	23.0609	0.000325989	13.252	16.4502	54.9487	4.00218	12.3709	77.7687	6.79288	77.0412	5.00925	2.96559	16.9415	12.5481	31.7989	50.8178	12.5554	26.0485	179.748	13.2413	23.9021	1.20235	42.8971	45.118	9.3634	4.82838	7.61602
14.7885	8.85059	5.50745	6.02248	3.727	27.0906	15.7446	0.697429	2.75559	-0.00567137	26.1427	3.87048	7.92689	-8.35e-05	13.3402	6.34381	19.5435	5.8261	9.14176	19.0572	8.15733	18.1377	7.69733	19.1706	0.000253389	10.9213	16.9015	50.7042	3.09728	9.68053	71.988	5.25334	67.7508	7.37849	2.50526	12.9537	13.8565	32.2307	43.344	15.0618	20.8188	154.515	13.52	20.3379	0.912982	43.5995	37.0586	8.97037	4.76383	6.84567
14.8884	8.31221	4.33583	9.50861	3.09147	38.4698	23.3518	0.563933	2.27998	-0.00486044	30.1655	3.44881	13.9629	-9.44e-05	11.689	6.80467	18.5023	4.818	9.26583	17.2424	5.98986	17.0722	8.29987	15.6901	0.000199843	8.62845	15.5056	45.5968	2.38676	7.48964	69.9903	12.2685	59.185	7.51337	2.11629	24.2339	12.8543	49.4122	41.0877	13.2841	16.5909	127.669	11.6676	18.3774	11.224	38.8152	30.4115	8.0172	4.43306	10.1675
14.9883	6.99707	3.35888	9.20872	9.36283	40.0648	24.4782	0.44452	1.88646	-0.00404827	29.3905	2.9624	16.581	-9.73e-05	13.1609	12.2209	16.5545	3.9636	8.92361	15.03	4.36337	13.8849	7.41023	12.7244	0.000159314	6.6853	13.3603	40.2273	1.83511	5.74086	63.6095	13.6594	56.805	6.78566	1.78766	27.8558	11.2124	56.6385	39.8308	10.8452	13.196	102.941	9.3564	30.5366	13.1948	40.4812	24.9437	6.89221	4.03023	9.13576
15.0882	6.21444	12.7878	7.93417	11.9815	38.4853	22.7834	0.343759	2.68027	-0.00332809	26.7366	2.50488	17.1255	-8.35e-05	15.0768	25.5742	14.4588	3.2514	7.45449	12.8551	9.6285	20.7233	14.5611	13.1331	0.000127954	5.1312	11.0615	36.1405	3.55427	4.36646	55.6546	12.666	51.9731	5.80554	1.51004	24.7015	25.2568	58.9648	33.9917	12.7403	10.482	81.6954	7.22181	31.5588	20.0009	36.3707	25.8189	10.2219	3.62818	8.19202
15.1881	5.07709	15.0182	6.56413	12.5375	35.9853	20.0538	0.262081	2.85139	-0.00270697	27.6257	2.10319	16.4707	-7.83e-05	14.2737	25.4064	12.4917	2.66292	5.82046	19.7396	21.6733	18.6493	14.7463	11.9627	0.000105551	8.56678	14.3254	31.8583	3.57044	3.29926	47.5742	10.8409	51.2047	4.83058	1.27557	20.0158	27.1775	57.0064	28.8289	11.8564	8.31892	69.6707	16.2482	28.1967	19.6106	37.1342	23.7116	10.8485	3.25235	7.34579
15.2881	3.94596	14.1295	5.34631	11.9903	33.3249	23.2467	1.75941	2.71815	-0.00222067	26.687	1.76033	15.1767	-8.69e-05	12.6368	20.9455	21.2314	2.17898	8.04822	20.7132	21.4573	14.9668	13.3973	10.2874	9.19e-05	10.9184	15.8374	29.7259	3.07067	2.47883	54.9442	8.89273	47.4473	10.6878	5.05803	15.5871	28.9879	52.6634	23.3828	9.83299	8.40994	57.2915	18.9937	40.7826	16.8452	33.1134	20.6442	10.195	2.90999	6.58702
15.388	2.96661	12.1085	7.61577	10.9092	34.5059	22.5286	2.27195	14.5903	-0.00183451	24.1822	1.47125	13.595	-9.68e-05	10.8774	15.8861	22.446	1.78195	7.59477	19.2899	17.7825	11.5659	11.714	24.4562	8.23e-05	9.99106	30.5099	37.1126	3.81513	1.85341	54.1549	27.3039	46.6223	11.801	5.87533	24.833	26.5936	61.6786	18.6044	7.87305	8.66487	46.0538	17.1926	40.7494	13.6499	27.9906	32.6465	9.01737	2.60153	5.90665
15.4879	2.17803	9.87691	9.7587	9.62471	35.3278	20.2319	2.27656	19.0491	-0.00154471	21.2435	1.22881	11.9401	-9.95e-05	12.6346	11.5131	20.9435	20.3737	7.4078	22.3987	14.8369	17.7247	9.73248	27.5725	6.98e-05	8.24471	34.6113	42.6032	3.5007	7.03826	59.0792	31.5075	43.1468	12.172	9.339	48.9966	23.0938	65.5982	14.6747	13.5721	7.94153	36.4735	16.7809	35.8901	10.7387	23.0965	35.5091	9.81801	2.3249	5.2966
15.5878	1.57089	7.82526	9.06772	8.32108	33.7455	17.4755	14.8053	19.7015	-0.0012205	18.363	23.0846	10.3367	-9.01e-05	17.9331	8.11806	18.6261	25.2846	6.22099	23.1064	12.5784	16.0192	7.9192	26.0074	5.5e-05	6.51759	39.0587	43.7558	5.21997	8.94711	63.2925	46.6143	38.7523	11.0476	9.65072	48.7271	19.5979	64.1945	15.8226	16.5385	25.5491	28.597	14.2237	29.7615	8.31445	18.8399	35.5238	9.47892	2.07738	4.74958
15.6878	1.11744	6.08734	16.4878	9.32196	31.4859	18.4291	22.8126	18.5229	-0.000894969	15.7356	27.6951	8.85243	-8.06e-05	17.9888	5.62473	16.2243	27.908	5.95175	21.3711	9.81654	15.3765	6.38621	33.4287	4.75e-05	5.05127	37.4595	47.4869	6.02586	13.504	73.7149	57.9208	34.2526	18.6066	8.86163	41.25	18.9849	59.7709	29.4875	14.6331	36.8661	22.2667	11.3044	23.876	6.37997	15.2813	32.1617	8.5062	1.85609	4.25908
15.7877	0.78618	4.67897	16.3372	24.9509	29.1306	23.7454	24.1823	19.343	-0.000768208	13.4198	26.3386	10.8035	-7.45e-05	19.8177	3.8522	24.2033	26.1131	4.95752	22.5689	7.37624	12.5759	5.12979	36.7846	5.19e-05	6.26849	33.1238	47.3383	5.41776	14.5236	72.9088	55.8502	39.2826	19.5447	10.7669	32.7697	19.4866	53.838	29.3518	23.645	76.8408	17.2551	8.68221	18.7836	4.87051	12.3602	64.8543	7.33015	1.65834	3.8192
15.8876	0.548169	3.58391	18.1303	31.3689	26.8685	23.8749	22.3415	21.6263	9.9252	11.4145	23.2187	12.4265	-8.36e-05	19.2873	2.61752	24.8984	22.8482	3.86474	25.5589	5.43849	13.0717	4.11343	34.3797	6.18e-05	5.69731	32.3773	44.8648	4.46905	13.7174	80.0624	48.7169	38.8407	33.4765	57.4445	25.2792	17.6469	47.3597	25.2759	32.5789	135.161	19.7049	6.53875	14.6003	3.70714	9.98351	71.4188	6.16347	1.48165	3.42477
15.9875	0.379352	2.72619	16.2599	32.6006	24.7543	21.8148	21.9297	21.0666	13.9645	9.69456	19.8553	12.6435	-8.89e-05	18.1428	1.76893	25.872	19.9674	5.26253	24.5024	3.97033	10.9208	20.3354	64.8701	6.94e-05	4.68907	32.0425	41.1192	3.55149	12.0885	77.2205	40.3853	36.0517	35.2933	67.9908	19.2194	18.1148	65.8897	20.6305	29.5007	147.041	18.6901	22.3761	23.8085	2.81677	8.05809	67.2009	5.10182	4.43832	3.07106
16.0874	0.260875	2.06393	20.6858	31.0701	29.11	25.9085	27.3593	19.2184	15.6836	8.22722	16.7575	12.0558	-7.49e-05	16.0209	3.73278	23.9915	23.6975	4.94581	21.9544	2.88325	8.55777	22.3805	87.6023	7.21e-05	3.70237	28.8275	39.8871	4.3149	10.2029	69.8805	50.8252	32.4298	32.3223	65.271	42.8734	16.4053	72.975	16.4605	24.2743	137.987	34.7222	32.6671	24.5015	7.06053	14.369	67.9504	4.17949	5.19059	2.75383
16.1874	0.178423	1.55745	24.2338	28.2137	30.6539	27.6907	31.8249	16.9061	15.2293	6.97909	14.0605	11.0475	-6.95e-05	21.4884	32.3892	26.8982	22.7339	4.08749	19.0443	6.28168	6.55644	49.9817	168.591	7e-05	3.69013	24.5429	55.3424	17.4044	13.2121	60.9871	49.2135	28.6885	30.7667	153.798	43.3823	14.1716	72.9998	13.0005	19.3857	120.879	37.9043	31.4656	23.4882	7.54378	49.8533	85.5849	4.93178	9.82867	2.46943
16.2873	0.121446	1.17267	22.0412	24.862	29.546	40.5286	30.6341	14.5507	13.7483	5.91911	11.7667	31.3764	-3.13e-05	22.3528	39.9505	49.3594	22.6005	3.173	16.2456	27.2073	4.981	51.4925	235.023	6.56e-05	3.14136	20.1558	80.9926	18.8949	13.499	52.0513	43.0124	25.1451	26.985	208.858	36.9475	11.9986	83.7779	29.353	15.3255	101.982	159.673	26.5245	20.307	6.69349	157.809	94.1908	4.84674	10.8235	2.21433
16.3872	0.0823164	0.881524	18.5959	21.4769	27.6579	42.3305	26.9486	12.3526	11.8869	5.01974	9.8353	41.0727	-2.5e-05	20.5001	35.4372	52.9264	20.728	20.1843	15.5709	28.591	3.772	45.3347	237.429	6.36e-05	2.51721	16.1378	92.3428	16.6763	12.4261	43.789	45.4037	58.4785	22.7505	208.211	46.767	27.0169	98.2426	30.0067	12.0729	84.1365	307.268	21.0222	16.6743	5.50753	208.01	98.3704	18.5265	10.4737	1.9856
16.4871	0.0555739	40.7341	15.2618	21.0403	25.6212	39.3381	22.4861	10.3938	9.99292	4.25702	8.21655	44.2316	-3.31e-06	17.915	27.8471	56.3241	17.9693	22.9742	26.5021	24.171	2.85292	37.768	214.304	6.45e-05	6.53444	12.6794	94.5186	13.6525	10.7834	36.4861	41.366	69.0455	18.7832	188.678	43.6128	29.07	101.144	26.0669	9.49891	68.4524	403.105	16.1212	13.3005	4.36762	200.505	90.67	23.1294	9.67405	1.78051
16.5871	0.0373737	51.7339	12.3899	19.4156	23.6432	34.5974	32.084	30.6245	8.23934	3.6102	6.86249	43.5282	2.24e-05	20.7752	20.5901	52.6744	15.1543	20.4517	28.4668	18.8409	18.8415	52.9939	183.439	6.27e-05	16.2254	9.81798	91.0661	10.8132	9.00914	30.203	35.0916	69.0184	15.3288	164.534	41.8739	58.755	97.1507	21.3513	7.47042	55.1954	401.698	12.1308	28.1265	3.39638	174.993	79.0802	23.2181	8.76795	1.59659
16.687	0.0250572	49.9882	10.0141	17.2856	21.7865	29.5424	33.2401	37.7874	6.69937	3.06162	5.73092	40.6874	4.49e-05	39.4894	14.6983	55.0788	23.2817	16.4849	68.2056	21.8413	20.6334	50.5735	152.647	5.37e-05	16.6538	7.5148	84.4021	8.43006	7.33004	24.8891	46.3729	64.3916	19.9996	141.062	40.3236	62.2637	89.3683	17.0615	5.8742	44.2458	359.157	9.02509	30.4555	2.6125	146.527	67.0767	21.2519	7.88299	5.04388
16.7869	22.4572	43.3922	17.1978	15.0362	20.0648	24.803	30.6589	47.9361	5.39126	2.59621	4.78566	50.0368	6.02e-05	41.9731	36.0237	51.1914	23.9998	12.6227	99.1975	19.0188	17.4612	43.4069	125.005	4.22e-05	23.5872	5.69794	76.1424	6.52081	5.84871	20.4454	45.5984	58.0759	19.6986	156.595	55.8338	56.9988	113.448	13.4838	4.61878	35.3308	303.593	7.52471	43.1098	7.56256	122.063	65.4307	18.5237	7.0626	4.5396
16.8868	28.8469	35.651	24.5241	12.8753	24.1334	20.6159	26.3271	49.0764	4.30492	27.3951	3.99607	52.4966	6.47e-05	125.894	36.5912	45.4533	21.8826	9.38188	102.678	15.0116	13.7417	35.7979	101.412	3.53e-05	22.1239	4.28649	67.3393	5.02423	4.59756	16.7577	69.6192	51.4492	17.541	147.352	75.0249	49.4545	124.893	10.6024	4.42009	28.139	248.303	5.92999	42.8267	8.21667	140.541	74.8642	15.6856	6.31785	4.07071
16.9867	27.6305	28.3696	23.3052	10.9031	24.1619	17.0317	23.8365	85.3699	3.41711	35.2446	3.33649	50.9351	5.53e-05	193.47	30.425	39.5647	18.918	6.84578	95.0921	11.3415	10.5446	29.0361	81.8098	3.37e-05	21.0766	3.20339	58.6534	3.86367	3.5718	13.7141	98.9879	45.131	14.9022	132.558	69.3289	41.9522	124.539	8.31718	3.69435	22.372	198.902	10.8929	41.487	7.33375	130.421	77.6667	13.043	12.8185	3.65019
17.0867	23.4911	22.1305	24.3012	9.16083	22.9128	14.0181	20.245	95.928	2.7	35.613	2.7855	47.1946	3.85e-05	250.264	23.176	34.1289	15.9319	4.93635	83.8389	8.38549	8.0156	23.3825	65.7716	3.49e-05	19.8807	2.38039	55.4984	2.96855	2.74867	11.2119	99.427	55.3177	12.3543	132.076	59.0054	35.2336	129.006	6.5173	2.96557	19.8683	157.159	14.5109	36.7314	6.05093	112.114	89.7195	11.9528	21.543	3.27308
17.1866	18.7128	21.4101	21.4161	7.65206	21.3256	11.511	16.5118	93.6457	2.12588	32.9257	2.32524	42.436	5.83e-05	258.956	16.8383	29.3162	13.2345	3.53178	72.1318	6.13075	6.07137	18.7702	52.7675	3.75e-05	16.595	1.76011	50.807	2.27977	2.09864	9.16051	88.3614	56.0438	10.1052	119.662	46.9852	29.4565	124.359	5.10436	2.34862	16.8936	123.028	13.6524	130.787	4.80552	93.2345	85.9008	10.4254	23.217	3.34357
17.2865	14.3061	18.5957	17.8662	6.36475	19.7142	14.8326	13.0951	85.5253	1.66926	29.2164	1.9408	37.3709	7.11e-05	237.055	11.8913	25.1323	10.9129	2.51366	61.2672	9.41216	4.59239	15.0466	43.9116	4.08e-05	13.1856	1.29595	45.4278	1.75081	10.1085	7.48203	73.9911	52.6121	8.20285	104.34	36.2864	24.5751	114.668	3.99687	1.85135	28.0115	143.766	11.3936	293.321	3.74001	76.3392	85	8.83183	22.3051	3.00005
17.3864	14.9602	15.283	14.5986	5.27759	18.1788	14.9139	13.1786	75.2839	1.30801	25.389	1.6197	32.4174	6.87e-05	207.008	8.24695	21.5252	8.96213	1.7827	51.6788	8.76254	3.47183	12.0543	51.5146	4.63e-05	10.2438	0.950908	52.0544	1.34448	18.0331	6.11041	59.9368	87.9539	6.62942	89.4515	27.6038	20.4829	102.584	3.12939	1.45696	30.0607	137.559	8.98336	374.123	2.87829	62.0353	98.9324	10.9454	21.2548	2.69013
17.4864	13.2512	12.1638	11.8305	4.36544	16.7462	40.2954	20.813	67.709	1.02331	21.8187	1.3515	27.805	2.57e-05	177.111	6.43141	18.4272	7.34366	1.26123	44.5597	7.10169	2.62416	9.65431	49.2939	5.16e-05	7.87289	0.695796	53.4199	1.03274	40.58	4.99018	47.5964	97.4223	5.34404	76.0907	20.8374	17.0646	98.875	2.45007	1.14592	28.0479	145.244	6.86874	378.483	2.20108	50.2238	94.9711	10.9581	23.407	2.41228
17.5863	10.8095	14.4593	20.2305	3.60489	23.1654	47.4987	22.2151	59.0647	0.799547	18.6368	1.12746	32.1532	3.97e-05	171.637	4.73526	30.2293	6.01002	0.8908	37.8921	8.83769	10.1804	22.9603	43.4182	4.98e-05	6.01865	0.507788	51.5519	0.793489	51.2334	4.07537	37.3295	95.0197	4.30134	64.4889	15.6666	14.2139	91.4232	1.91818	13.5302	24.4971	146.059	5.15931	335.138	1.67711	40.5857	84.4272	11.6302	30.2455	2.16312
17.6862	15.2306	15.8645	19.8559	2.973	26.5186	46.317	20.5908	67.8236	0.623961	15.8653	0.940353	32.7984	8.31e-06	165.518	3.37158	35.6625	4.91522	0.628422	31.982	7.84423	10.088	23.8339	37.1399	3.88e-05	10.6242	138.254	63.091	0.609873	151.216	3.32804	29.0441	87.6217	3.45904	54.5614	11.7543	21.5319	81.949	1.50175	14.1461	30.2877	131.155	3.83407	278.688	1.27524	32.7668	72.3233	15.0265	31.2477	2.19212
17.7861	15.098	14.5485	22.7082	2.44935	26.1939	41.7188	17.7327	66.8154	0.486424	13.4806	0.784088	31.3201	-9.13e-06	147.61	6.14508	34.4908	4.01838	7.54077	64.9852	15.1812	8.32328	21.0336	48.5138	2.64e-05	10.3974	406.799	66.8539	0.469024	365.917	2.71688	22.4798	78.5485	2.78027	46.1242	8.80919	27.5573	71.83	1.17573	12.0969	33.9331	111.704	8.85973	229.343	0.968617	26.4418	60.7602	15.2682	29.5808	11.5411
17.886	13.0518	12.3083	20.527	2.01619	25.978	36.0931	14.5963	61.3114	0.378817	11.4424	0.653666	28.7279	-3.37e-05	127.976	8.8397	38.0981	3.28461	8.77444	72.2338	14.7162	7.30182	17.539	48.0867	1.93e-05	8.79527	588.392	65.7495	0.360803	581.203	11.6236	17.3391	69.3544	2.23403	38.9764	6.59812	26.6646	61.9048	0.920431	9.78195	38.7318	91.7829	18.5498	191.8	0.735367	64.6471	50.5036	14.0584	27.0836	10.3934
17.986	10.4998	9.96599	17.2809	1.65826	27.1726	32.0135	11.6521	54.1173	0.294737	9.70668	0.544859	25.6532	-4.75e-05	109.139	8.16751	38.9288	2.68466	29.7559	68.7755	17.2248	5.81398	23.4595	43.0418	1.47e-05	7.74998	699.312	65.0959	0.277762	686.524	35.7329	13.3434	60.7222	1.79488	32.9301	10.8152	23.6403	52.6512	0.720471	7.76634	37.0585	73.7426	19.1766	154.619	0.558264	69.7061	41.7271	12.295	37.0898	10.8045
18.0859	8.07955	9.9717	22.6632	8.58242	26.1339	27.4651	9.09807	46.6737	0.229152	8.23173	0.454225	22.4791	-3.96e-05	95.0175	6.53581	35.8788	2.19434	32.811	67.1991	15.0393	8.72114	22.153	41.8956	5.92e-06	8.05205	708.038	61.4223	0.214142	790.459	49.52	10.2528	52.9115	1.44187	27.8193	10.4245	20.2415	46.7861	0.563859	6.12725	32.7874	58.3849	20.2486	121.999	0.423944	63.3441	34.3583	10.4328	38.2097	9.69527
18.1858	18.8246	23.0051	28.239	14.7323	24.4447	23.1226	6.98593	39.6735	36.4851	6.97978	0.378803	19.4272	-5.41e-05	81.1845	4.88049	48.9768	1.79375	28.8889	61.5774	11.8837	7.85512	21.9676	45.4298	-6.11e-06	9.22853	644.7	57.1838	0.165444	770.334	52.1826	7.86986	45.9801	1.15818	23.5006	8.72604	17.0717	40.7475	0.441285	4.82342	27.8193	45.7701	17.6969	113.189	0.322088	54.4865	28.2354	8.68668	36.1343	8.69376
18.2857	20.6966	25.459	26.0696	16.9314	22.638	20.8981	5.29405	33.4077	174.628	5.91785	0.316103	16.6155	-6.85e-05	68.7735	3.50491	66.453	1.46651	23.1622	54.0126	26.1917	20.1582	19.1026	42.2189	-1.38e-05	8.20821	552.97	51.7526	0.128107	691.205	49.3854	20.466	39.8942	0.930226	19.8517	6.8975	14.3008	42.3946	0.345339	3.79408	23.031	35.6373	14.2793	96.3552	0.244824	74.3201	23.1775	7.14418	33.0701	7.7957
18.3856	18.7242	23.426	34.7068	16.942	20.8885	23.036	3.96969	27.9575	266.056	5.01738	4.18252	14.0972	-8.64e-05	58.0278	2.4573	66.824	1.19927	17.6831	46.3469	25.8599	19.3885	15.8368	36.6696	-1.38e-05	6.69814	456.42	45.8782	0.0995673	590.267	44.2274	23.14	34.5829	0.747076	16.7691	5.30793	11.9424	40.977	0.270257	2.9836	18.7792	27.6165	11.0592	89.8428	0.186122	72.2588	19.0133	5.8273	29.8564	6.99041
18.4856	15.4536	19.853	32.5183	15.8209	21.1412	21.8936	2.97448	23.2994	288.835	4.25401	16.77	11.8856	-7.98e-05	48.8693	1.69616	61.224	0.981035	13.1194	39.3097	21.7489	18.8504	12.8741	30.7593	-1.09e-05	5.2684	366.773	40.0332	0.0776464	487.714	38.3554	21.5829	31.3229	9.3288	14.1649	15.5498	9.95856	38.9772	0.211517	2.34603	15.1642	21.3297	8.37012	76.665	0.141433	86.525	23.2678	4.72656	26.798	6.26835
18.5855	12.0882	16.0911	27.715	14.1895	20.1204	27.0382	8.70229	19.363	276.122	3.60696	27.7521	9.97123	-7.51e-05	41.1198	1.15855	54.0309	0.802832	9.56204	33.1315	23.212	15.4722	10.3775	30.1391	-7.94e-06	4.07326	288.971	34.5007	0.0604221	393.59	37.7047	18.5266	27.8127	23.5321	11.9651	16.2277	8.29832	35.6276	0.165632	1.84464	12.1676	16.4352	6.24913	75.1348	0.107349	81.2398	22.7163	3.81896	23.9916	5.62083
18.6854	13.7184	12.6985	22.8347	12.4028	20.0726	26.8038	10.4613	16.0612	247.083	3.05855	28.4202	8.33199	-7.28e-05	35.4481	11.2972	46.9009	0.657327	6.88986	27.8278	21.9212	12.0512	20.6277	26.8379	-4.08e-06	18.4231	224.246	38.5384	0.0468676	312.061	34.4677	15.2221	24.4284	26.4839	10.1069	13.9652	9.99791	57.1021	0.129794	5.54069	33.8903	20.43	4.62697	94.7434	0.0813595	70.1693	57.4464	3.07736	21.4551	5.04025
18.7853	18.2843	16.6573	25.0367	10.6548	19.0129	24.3313	15.7673	13.3053	212.45	2.59377	25.7327	6.93997	-8.09e-05	30.1521	15.49	44.0734	0.538508	4.92696	23.3282	23.8435	9.21227	20.9243	22.8125	-7.98e-07	19.885	171.941	43.34	0.0365053	244.036	30.2611	12.1929	21.325	26.6285	43.9909	22.9602	9.5176	66.3974	0.101734	33.534	45.8863	19.9929	3.40821	92.7369	205.428	83.9463	65.5053	2.47514	19.1774	4.51966
18.8853	17.7224	16.2606	22.3793	9.04302	29.6705	25.7295	16.6083	11.0127	177.94	2.19991	22.25	5.76542	-7.95e-05	30.2038	14.1432	39.3125	0.441467	3.50538	19.5351	38.5675	6.99269	18.331	18.9093	1.49e-06	22.2694	130.557	44.0451	0.0285779	188.748	25.9233	14.8151	29.5435	33.5918	125.015	46.3745	8.38644	68.0794	0.0796738	34.4708	46.5935	17.7187	7.21077	80.9394	288.62	188.542	62.4289	1.98821	18.4513	4.05283
18.9852	15.1558	14.7893	21.8077	7.60893	31.493	24.0379	15.298	9.10976	146.341	1.86613	25.7914	4.77934	7.22179	32.6364	22.5908	40.5444	0.362178	2.48536	16.3489	36.2702	5.29361	15.2418	22.9007	7.23e-06	19.6748	120.569	42.2508	0.022587	144.675	21.8601	14.1786	31.1373	32.7512	140.974	46.2808	7.16242	65.2341	0.0623416	34.0209	42.4213	14.9015	8.63751	66.7975	277.921	217.522	55.3141	1.5956	21.6635	3.63422
19.0851	12.1151	12.459	18.8265	6.36191	30.4292	21.1987	13.1266	7.53257	118.779	1.58325	24.2879	3.95487	17.1091	30.3241	21.3722	37.4962	0.297391	5.17028	13.6779	29.5075	4.00322	12.4058	22.155	1.71e-05	16.0119	108.263	39.0434	0.0180655	110.062	24.3987	12.3239	33.5819	29.0349	133.326	39.2272	6.03437	59.9128	0.0488402	28.6709	36.5701	12.1472	11.3448	53.4404	236.985	201.984	47.3034	7.44299	21.3926	3.25886
19.185	9.28347	10.0632	15.5866	5.29442	28.5093	18.1289	14.5534	6.22676	95.4708	1.34352	34.4216	3.58483	16.9162	26.6442	17.2751	33.2232	0.244401	8.48441	19.7952	33.9544	3.02616	13.8848	19.6139	2.25e-05	12.5787	92.0616	35.1475	0.0145437	93.5716	23.701	29.1892	32.3981	24.6123	118.358	37.2478	5.05282	53.449	0.0383688	35.8915	30.565	9.70677	10.6324	41.9721	191.347	173.676	39.7038	14.8088	19.9151	2.92222
19.2849	13.7596	7.92427	13.9735	4.39083	32.6408	19.6688	15.9441	5.14628	76.1706	1.14031	34.1386	6.85511	14.1503	22.8591	12.9685	29.6048	0.200988	8.33805	23.5054	31.4329	2.28723	14.5872	16.6213	1.95e-05	9.71967	80.9887	31.0339	0.0117117	89.7067	21.5297	42.8463	29.7175	20.3804	102.29	35.7184	4.21883	46.6835	15.7272	31.9278	25.0709	7.65436	8.85833	32.5908	150.252	144.446	32.9846	16.8696	18.1091	2.62039
19.3849	13.9536	6.13988	11.7293	3.63199	32.2472	18.5734	20.2987	4.25268	60.4277	0.968005	36	8.3135	11.1638	19.4013	9.34212	25.8105	0.16542	7.02409	22.9089	25.4209	1.72864	12.9214	23.4794	1.42e-05	7.45031	67.9763	40.9404	0.00929143	95.5328	51.8143	43.4104	26.5659	16.6595	87.3377	29.8423	3.51769	40.1222	31.2599	26.1334	23.5574	5.98124	6.97827	25.1239	116.209	128.823	27.2448	16.3464	27.0817	2.34969
19.4848	15.1865	8.9022	9.6073	2.99831	30.4436	16.4686	20.2361	5.98018	47.7273	0.821855	32.9192	8.66855	8.59982	16.3843	18.809	22.2806	0.136258	5.50781	20.8169	24.8889	5.08842	11.466	23.9596	1.32e-05	5.68811	55.278	44.8367	3.80866	101.44	62.0879	38.7268	47.8418	13.7162	74.1516	23.5688	3.70992	34.0487	33.0002	20.8337	20.7806	4.6444	33.0155	19.278	89.1169	108.9	36.3435	19.2401	28.4852	2.10688
19.5847	18.2571	8.97143	7.79318	12.2772	28.2882	14.1263	18.1368	7.21523	37.5658	0.697855	30.0312	8.38187	6.55664	26.5479	18.5721	19.1451	0.112282	4.15177	23.956	20.5462	4.95018	9.58146	21.7196	1.92e-05	12.4356	49.375	44.9213	4.41688	95.2147	82.3759	32.4947	78.6592	11.1758	77.7669	18.1297	3.39063	46.6155	35.4618	16.4602	18.4126	3.59073	40.0082	37.6938	69.9188	101.283	43.3479	18.8897	27.138	1.88912
19.6846	25.2759	10.6395	12.5315	16.2569	26.1337	11.8916	15.31	9.76829	40.422	0.59263	26.0458	7.74942	4.97605	27.4078	15.2744	21.9859	0.0925555	3.05631	23.0966	21.2103	5.22878	7.81515	18.6324	2.73e-05	12.5657	41.847	42.7086	3.97655	83.6018	85.8435	26.3542	91.2882	9.05233	71.783	13.7639	22.1483	51.3124	31.2905	12.9641	15.6357	2.76817	65.0848	49.2352	54.0514	87.145	41.9622	17.0983	24.9111	3.79673
19.7846	24.7858	10.4574	12.175	17.2329	24.0918	9.9001	12.436	10.2274	38.4806	0.503212	22.1174	6.9577	3.76874	25.0697	21.4357	21.0874	0.0763179	2.21647	20.7477	17.8281	11.4424	6.30882	28.0389	2.82e-05	10.7473	38.1001	39.2251	3.28215	73.773	80.8137	20.944	90.6687	7.30748	63.0896	10.3792	25.9031	51.1638	50.3359	10.1993	13.7509	2.13013	64.2471	47.7971	41.4385	93.2468	37.4451	14.8083	22.5189	3.41397
19.8845	21.316	9.15015	10.5007	16.5915	22.192	8.18708	9.83422	9.67186	36.7293	0.427208	18.608	6.12044	2.85172	21.8848	19.6865	18.9674	0.0629533	1.59181	18.0207	13.8621	10.8354	5.06979	29.0174	2.03e-05	8.62952	37.0438	138.621	2.6088	62.3212	72.1616	16.4345	84.3366	5.88731	54.2812	9.54725	24.4502	48.2029	48.876	8.02097	92.9964	48.4108	54.7077	86.5154	43.6597	100.223	32.1385	12.49	42.0379	5.47474
19.9844	17.0959	7.5509	8.69075	15.1568	20.4362	21.9563	7.62455	8.68344	32.8371	0.54477	15.5904	5.44513	2.15694	18.7214	33.5636	16.605	0.0519145	1.1358	21.3469	11.0647	8.82783	4.06602	26.4615	1.43e-05	16.4785	33.0072	298.983	2.03629	51.1039	62.4704	12.7914	75.9472	4.7377	46.2508	8.20716	21.4725	43.7712	41.7348	6.30704	141.102	63.0034	59.9333	119.204	38.5446	90.9785	27.028	10.3592	46.1813	4.92013
20.0843	18.9635	6.02463	7.07922	21.2566	25.8763	25.794	9.03844	7.56687	28.2182	0.549187	13.0375	5.62424	1.63113	15.8682	32.1769	14.3609	0.0427961	0.806896	25.3635	8.40418	6.85828	3.25825	22.7687	1.87e-05	22.7526	27.9314	544.493	1.57493	41.0102	53.0409	9.90313	67.2251	3.8101	39.2298	11.7105	18.3103	43.7159	33.9461	4.95911	148.058	75.8025	60.4969	129.022	31.6418	77.4935	22.4782	8.49776	44.6534	4.41177
20.1842	20.9798	6.08725	5.72979	22.9962	26.2477	25.1213	8.76756	6.47437	23.6251	10.3421	10.8933	5.68295	1.23338	17.007	26.1516	12.3503	0.0352548	0.571529	24.7249	15.191	5.23766	2.61006	19.0014	2.91e-05	21.2206	22.843	702.315	1.21216	32.3753	44.4673	7.64001	58.9415	3.06307	33.2034	28.085	15.4137	44.7719	27.0428	3.89918	136.807	112.177	51.9748	155.949	34.3113	64.1724	18.5778	6.91931	41.2311	3.95579
20.2842	19.0278	8.4942	7.43803	22.3662	24.9983	22.614	7.74515	11.2466	19.4242	13.48	9.09823	5.39673	0.932584	15.7588	19.6888	10.5933	0.0290427	0.404008	22.3207	14.5677	3.97428	2.09055	15.5867	3.51e-05	17.6391	18.2336	761.863	0.930482	39.6522	36.9639	5.8803	63.996	2.46211	28.0741	30.2178	12.8997	42.8713	26.0696	3.06578	118.877	115.904	41.5871	147.707	30.6033	52.4366	15.3	5.60568	37.3643	3.90775
20.3841	18.2376	16.4779	6.93091	20.5533	23.3022	19.5582	6.47945	12.6331	15.7624	13.6762	16.8135	4.93228	0.705149	13.8309	21.0711	9.76491	0.0239316	0.285207	19.4352	18.6923	3.00821	1.6744	12.6574	3.16e-05	13.9893	14.2926	759.301	0.713252	39.6542	35.1734	4.51893	61.9117	1.97892	23.7257	26.2862	10.7669	39.3562	22.2047	2.41051	99.8212	120.277	32.0607	126.985	25.2422	153.004	12.5751	4.78872	33.591	3.50553
20.484	17.613	17.6992	5.89644	18.2496	30.2701	16.5428	6.70849	12.3304	12.6674	17.924	17.5568	4.39353	10.2665	11.8602	29.8053	8.64008	0.0197103	0.201167	16.6128	16.7206	2.27481	1.34115	26.5926	2.25e-05	10.8586	11.0464	719.51	0.546094	36.0894	34.3993	3.46905	56.8664	1.59049	22.4505	38.9709	8.97555	35.0984	18.042	1.89529	82.1155	109.575	24.1997	103.951	20.0435	305.497	10.3238	9.5212	30.0944	12.638
20.5839	15.0348	16.0936	4.85496	15.8453	31.2295	13.8113	6.12747	12.2089	10.1057	18.2151	16.002	3.84319	11.0881	10.0639	27.4266	14.0725	0.0162277	4.24642	14.0609	13.3431	6.23967	1.07425	29.4	1.71e-05	8.34184	8.4417	659.331	0.417559	31.0966	31.3613	7.36813	57.5264	1.27821	19.9344	36.818	7.4778	35.0876	17.8033	1.4902	66.6852	93.5904	18.038	82.7723	15.5979	320.231	8.46991	10.8445	26.9209	11.3765
20.6839	13.7977	13.556	3.94669	13.5488	29.9061	11.4409	10.5173	16.3081	12.8323	16.8826	13.8733	3.31722	9.52003	15.8884	23.0519	14.7522	0.0133639	4.99374	11.8372	10.1335	8.46279	2.67369	27.5276	1.7e-05	12.3601	6.39194	589.919	0.318742	25.8526	27.4904	8.07918	53.9663	1.02712	17.2296	30.59	6.22819	33.1089	24.0776	1.17168	53.7061	77.0321	13.3423	64.8219	12.0034	288.224	6.94634	10.5072	24.066	10.2013
20.7838	11.4748	10.9484	3.19188	12.8901	27.9304	9.43221	12.4305	16.9985	13.1071	15.0801	11.7791	2.83444	12.5928	16.3167	17.6544	13.7233	0.0110169	4.4939	9.93554	7.51218	7.49014	2.78987	23.9967	1.69e-05	11.7057	4.80281	518.451	0.242775	20.9572	23.5264	17.3534	48.919	3.22125	14.7116	24.0985	5.18667	36.6398	22.5659	0.921231	43.0179	61.959	9.82202	50.2422	9.1788	244.613	5.69559	9.44599	21.5075	9.14747
20.8837	10.592	8.62093	2.57602	11.6924	25.8513	7.75333	12.0429	16.0416	12.1586	28.5153	9.90944	11.7667	36.2263	27.353	15.2406	12.1894	0.00908826	3.64101	8.32564	12.6404	5.98028	2.4662	23.339	1.32e-05	9.78566	3.58526	449.346	0.18452	16.6729	22.4471	19.064	55.7039	3.72013	14.616	18.5144	5.98632	36.6352	19.0287	2.22176	38.5341	49.0904	7.209	38.6866	6.9932	202.221	8.95854	8.24161	19.2185	8.20245
20.9836	23.0906	10.95	4.22679	10.2959	25.9107	6.36168	10.6311	14.3857	10.6896	31.6791	16.0876	16.1405	36.5151	34.8585	13.53	10.6116	0.00748618	2.79598	6.97016	11.9735	4.6129	2.05791	23.9809	4.27e-06	7.7803	2.66143	385.144	0.139882	13.0733	20.193	17.5864	54.9259	12.0485	14.5536	18.4427	11.2991	34.5727	15.3969	4.85299	32.9233	38.502	5.28125	29.6628	10.7892	171.585	11.4216	16.8604	17.1722	7.35497
21.0835	25.1104	10.5807	4.12073	8.88956	28.8042	8.59512	8.88997	12.5273	9.08701	30.4362	24.1445	17.6995	30.7268	34.0321	10.636	9.15413	0.00611934	2.08171	5.83245	9.76686	9.14129	1.67764	21.8027	-1.08e-05	14.6876	1.96607	327.124	0.105642	10.1335	17.5596	19.8194	50.9152	13.9608	13.1825	34.1094	11.8466	39.8265	23.0735	4.67845	39.5838	29.9873	3.86448	22.6811	11.0823	170.713	11.2965	19.3123	15.3434	6.59498
21.1835	22.6154	11.4558	3.55808	7.5717	29.6385	14.0517	7.17465	10.7142	7.55149	27.5099	24.2484	19.9867	24.298	34.362	7.86585	8.35861	6.28869	1.52062	4.87921	9.93136	8.56014	1.35411	18.7316	-2.85e-05	14.5316	1.44614	275.748	0.0795481	7.78161	14.9516	24.8089	45.7687	21.9413	11.4934	33.5791	10.8064	40.6453	22.1022	3.91812	38.6222	23.2424	2.82566	17.3115	13.2952	150.796	10.1767	18.7556	13.7093	17.5383
21.2834	18.6194	10.45	2.94612	6.38733	30.6305	15.0988	5.64713	9.05881	6.17583	26.0403	25.9302	20.1535	18.7359	31.1801	5.61584	7.36602	11.2366	1.09724	4.08123	14.3338	8.27045	4.08131	15.6192	-4.08e-05	12.3394	1.05971	230.956	0.0596748	5.92988	12.5584	23.9801	53.3381	22.6954	9.85286	63.6245	9.36297	41.8298	23.3095	3.14723	34.5042	24.236	2.06488	13.1974	12.256	126.942	8.77652	16.8824	12.2492	15.7803
21.3833	14.5422	8.81683	2.40033	5.35052	29.3485	19.1798	9.73594	10.7284	4.99232	23.3723	23.82	19.1158	14.2908	27.127	3.92243	13.2892	11.9658	2.13803	10.1115	13.1744	14.0835	11.6847	12.8061	-4.32e-05	9.87754	6.94402	198.122	0.0448261	4.49012	28.28	20.9412	60.0311	20.6276	8.38096	62.8794	7.93812	40.1669	20.4497	2.49303	29.4362	22.1281	8.88904	10.0531	10.2594	104.543	7.39998	14.574	15.1051	14.1501
21.4832	10.9701	7.12761	1.94303	12.5583	27.4148	23.8985	10.8062	17.914	10.0982	20.4321	20.7164	17.4575	10.8479	23.2942	2.70071	14.2069	11.0487	4.54633	15.6954	13.1638	12.9313	17.7085	10.3964	3.52976	7.70072	9.09334	173.072	0.0336871	3.38203	33.5065	31.1975	58.9237	17.7028	7.10295	53.1127	12.214	40.5997	18.9202	4.30972	35.3806	18.9232	14.8716	10.2357	8.20791	91.4095	6.16324	12.2677	16.9764	12.688
21.5832	17.5974	5.97266	1.56874	15.4489	25.3758	23.7636	10.1957	19.928	11.7641	30.6448	17.613	15.5425	8.21673	19.7787	5.87961	13.3077	9.60847	4.68537	16.5122	10.9435	10.4408	17.1677	8.39039	3.37184	5.92855	9.25324	169.736	0.0252725	2.53626	33.3718	31.732	54.5024	14.756	6.00945	69.758	12.3343	38.5686	22.4464	4.04116	34.5173	15.5866	14.7662	28.777	17.4407	100.769	5.09808	10.1617	16.537	13.9922
21.6831	18.3627	20.7524	1.73294	15.916	28.6026	21.6023	8.87035	19.37	11.6083	32.3356	14.8264	15.5961	6.21771	17.5984	9.01995	12.0505	13.7434	4.02311	15.3928	11.1244	13.0913	14.8153	7.89238	2.67752	4.53608	15.838	159.179	0.0189747	1.89524	30.7174	29.6883	68.0207	12.1065	11.9171	77.0459	13.2836	37.4665	20.37	4.10314	30.8352	12.5425	12.6035	35.8479	18.2129	92.2407	4.20052	8.32832	15.3139	12.5586
21.783	20.8924	24.1651	1.55226	16.5699	29.6083	18.7814	7.34982	17.6505	10.5733	30.4445	12.4252	14.7507	4.70295	15.1821	8.45899	10.5809	13.92	3.18569	13.6135	12.984	11.4126	12.245	6.89539	2.03858	3.46009	26.7958	144.81	0.0144177	1.41204	42.8832	56.7059	69.3436	9.8448	12.8208	75.1848	12.225	34.718	20.0641	3.48327	26.3054	9.94078	10.0519	34.2906	16.0273	104.104	3.45295	8.77814	13.8944	11.261
21.8829	19.1608	22.6652	1.30263	15.8062	28.3852	15.9334	5.89438	15.5168	9.19336	27.2552	19.7558	19.828	3.55651	12.9184	6.81216	16.3547	15.2737	2.41495	11.7309	11.3273	9.63734	9.94122	5.80249	1.53513	2.63527	29.4766	131.565	0.0109325	1.04934	45.2991	67.5979	65.2811	7.96497	12.9456	63.219	10.6299	47.6927	28.4921	4.86195	21.8803	7.79902	7.73542	29.616	19.6219	96.0109	2.83422	11.8287	12.4977	10.0974
21.9828	16.5199	19.3937	11.9584	14.3605	26.5214	13.3262	6.89493	13.3498	7.87998	23.7948	20.0762	21.5764	2.68929	10.9228	5.10379	18.3835	14.2608	1.78397	11.6312	8.94748	7.57899	11.5091	4.78258	1.15258	2.00548	29.9707	116.971	0.00818855	0.777863	42.9237	64.2692	61.0414	6.4252	11.7872	52.5682	9.02631	52.5658	26.9905	4.4125	17.8937	48.6922	5.83278	24.3044	20.6641	87.0008	4.89001	12.19	11.1992	15.5987
22.0828	13.2691	15.8055	13.2604	12.6585	38.1021	11.7476	6.652	11.3306	6.58633	36.3194	21.1649	21.3499	2.03344	9.20805	7.64463	21.6709	12.4656	1.29662	12.5073	24.083	8.80358	10.4852	3.89488	0.864664	13.5407	28.4904	111.071	0.00580445	0.574971	50.539	55.6861	73.8057	11.6186	10.2999	41.4282	7.58427	52.4499	30.5514	3.6332	18.637	60.9696	4.34514	19.3808	18.2403	74.0492	6.70595	11.3004	10.0191	14.0175
22.1827	10.2001	12.5155	11.8892	10.9371	39.7773	21.7368	5.85878	9.53248	5.40933	38.4934	22.4914	20.023	1.53748	7.7516	7.13049	20.9546	10.5571	0.932526	11.7596	24.3422	7.55158	8.84978	8.64433	0.648533	14.9033	25.0668	101.927	5.63146	3.35503	50.2108	45.9925	74.414	12.3856	12.7802	31.8341	6.34187	49.4368	27.3703	2.90215	18.0104	59.8165	13.1376	40.4848	14.9728	72.0746	6.77626	9.9204	8.95693	12.5695
22.2826	7.60985	16.3276	9.97998	9.32012	38.2349	24.0065	4.89216	10.6915	4.38678	36.3075	20.6189	18.1502	1.16248	11.9503	22.7864	18.9094	8.79594	0.666034	14.3113	20.3172	5.96944	7.24852	12.0816	0.486402	13.099	21.0409	91.2936	11.7029	4.41598	46.1559	36.9551	69.7019	17.7381	12.4382	24.1552	18.4934	44.906	25.2955	2.29451	16.014	53.0813	14.239	43.7475	11.8596	63.1402	6.39208	8.43721	8.00477	11.271
22.3825	5.85966	15.9117	8.17438	7.8647	35.7561	22.8336	3.94427	10.429	3.52433	33.6796	19.0902	16.0749	0.878931	16.7449	23.838	24.5123	7.2648	0.473487	14.076	15.7486	4.58803	5.862	12.214	0.364798	10.638	17.1112	80.3	11.8815	4.539	40.6556	29.1989	64.0906	17.9306	11.1681	18.2101	20.5003	39.7457	24.8642	1.80761	16.0635	44.6794	12.5632	39.7933	28.5528	52.9576	5.63668	10.2412	7.15277	10.1067
22.4825	4.37687	15.0619	15.0166	6.5895	33.1109	23.24	3.61927	9.52084	2.81145	29.9346	16.6547	14.002	0.664548	16.746	20.0389	24.3565	5.97166	0.33555	12.7571	11.7945	3.48978	9.22626	11.0277	0.273596	8.34897	13.602	69.6432	10.2572	9.1544	34.9003	22.827	66.6652	16.1438	9.70028	22.0299	19.0405	39.6994	23.1733	1.42225	14.5422	36.4466	10.1832	33.5473	62.5552	66.0438	4.80876	10.1744	7.76481	9.06265
22.5824	3.19818	12.9459	14.9009	5.49214	30.5515	25.3102	3.09829	10.0982	2.23055	26.036	14.1787	12.0468	0.502444	15.1418	22.3012	22.2145	4.89581	0.237297	22.3313	8.68125	2.64395	9.00929	9.44079	0.2052	6.44827	12.7427	59.7242	8.31866	10.5941	32.7235	17.7234	63.326	21.8005	8.30136	34.1911	18.1431	38.3391	19.5007	6.59703	12.4976	29.1444	7.90624	44.8695	70.5105	64.017	4.03116	11.6314	7.47803	8.12654
22.6823	2.29834	10.5776	12.9372	4.55979	40.8232	23.938	2.53987	9.60793	1.76201	22.3856	11.9425	10.2678	0.379879	13.29	22.2778	22.6137	4.00791	3.87271	24.131	6.33197	2.0041	21.5575	11.7715	0.153913	12.1252	11.1171	64.2679	6.55907	10.3475	29.1538	30.3861	57.6415	21.8112	7.05571	51.8233	15.9918	35.3936	15.7649	6.70879	16.1197	45.2738	5.99214	43.8666	69.1257	75.5652	3.34686	12.4761	6.89391	7.28711
22.7822	1.63029	13.2662	10.7335	3.77471	50.9407	21.2417	5.44413	8.65478	3.60356	22.8011	21.4361	8.68802	0.287192	11.3965	18.4057	20.8138	14.2237	4.53577	22.7325	14.3039	6.19774	32.3232	11.4984	0.115453	20.1059	9.28032	71.1682	5.102	13.6382	60.428	36.1746	51.3164	19.5528	8.18001	49.187	19.2735	31.6903	23.3458	5.69758	16.1158	69.6801	4.4771	38.2655	71.0839	70.6518	2.76363	11.781	6.24306	6.53439
22.8821	4.28318	19.2527	8.75131	3.11808	51.4846	18.2282	6.62224	7.55656	8.48466	21.1534	22.2743	7.30902	0.217112	9.67045	19.6485	22.0885	16.6212	4.07639	20.2048	14.1678	8.63545	38.7369	14.0894	0.0866064	19.4624	24.4958	71.7334	3.94194	14.0251	70.501	34.3774	51.6101	25.8151	7.80371	40.9379	18.3496	27.7537	22.3094	4.59722	16.2899	72.7632	15.6392	45.4851	62.1974	60.9203	2.27493	10.4476	5.6108	5.85945
22.9821	10.3668	19.354	10.1934	2.57158	48.9757	15.3485	6.48985	6.47304	10.1731	18.8024	20.2682	6.12048	0.164135	8.16591	44.7897	20.6374	43.871	3.30071	17.4556	12.4031	16.3798	35.6165	21.0461	0.0649701	16.9884	29.4299	68.4588	4.02923	12.9537	69.7805	29.7798	48.2802	25.5151	6.95193	32.2759	16.1689	23.9029	25.0252	3.64725	14.8002	66.4716	17.1862	52.0419	61.1612	57.4354	5.43534	8.94014	7.87507	5.25427
23.082	11.4651	17.1085	9.25738	2.11841	45.6331	12.7798	5.76426	5.47797	10.1588	16.3542	17.5603	8.4865	0.124081	9.69434	49.7829	18.3639	91.5066	2.53384	17.4675	27.1527	15.2568	30.1639	21.6596	0.0487452	13.7575	28.9814	63.0416	3.48649	11.2638	64.0197	24.593	48.0609	22.7547	6.01745	24.8064	13.8081	29.7368	24.9861	14.2092	12.7442	58.0095	18.757	65.7962	52.5972	56.1002	6.20566	7.48395	8.16191	4.71157
23.1819	10.3972	14.1973	7.80612	4.29552	42.2015	10.8518	4.8382	4.59923	9.31194	14.0615	18.3239	9.34259	0.0937899	14.6792	42.7431	17.9055	100.183	1.8862	15.9502	30.6924	12.6262	24.7411	19.7056	0.03658	10.7832	27.1859	67.9589	2.83021	9.42268	64.2312	19.7593	44.7438	23.1799	5.14151	18.8245	11.6318	32.683	21.5384	18.4048	14.0627	82.3383	16.59	63.2349	42.644	51.1972	5.91642	6.17689	7.73535	4.22496
23.2818	8.59208	11.3657	6.40511	5.13552	45.5052	18.4006	3.91388	3.84127	8.1273	18.5985	24.9171	9.29965	0.0708944	16.4564	33.0781	21.084	93.4636	1.37767	26.2909	26.5332	9.86229	20.0207	16.9356	0.0274573	8.32312	34.9686	68.302	2.23234	7.67287	59.3432	15.6117	44.8459	20.9372	4.3667	14.1922	13.1802	35.2538	17.6155	19.7824	22.2685	84.0651	13.4629	60.5629	33.559	54.7	5.24272	5.05041	7.08564	14.4967
23.3817	6.72629	8.90003	5.19926	5.22851	44.1797	19.9411	3.08499	3.19698	6.8753	19.4167	24.4757	8.75249	0.0535764	17.8669	24.2505	20.3794	81.668	2.65466	28.0453	20.8797	11.769	16.1059	14.1242	0.020614	11.2017	35.3531	65.0675	1.73669	6.12502	52.5986	12.2046	41.8851	17.9141	16.1002	10.6633	16.3823	34.7695	14.0675	17.0294	23.628	96.2373	10.4592	72.8026	39.0335	53.2216	4.48362	4.1032	6.39946	13.049
23.4817	5.08221	6.87084	4.20205	4.92928	41.4602	22.3456	2.38503	4.83662	5.69422	18.2015	21.8371	10.909	0.0404789	16.6273	17.222	18.7312	69.1511	4.95152	26.288	15.7521	10.682	14.6675	11.5816	0.0154796	10.3862	32.166	59.8448	1.34192	4.81507	45.331	21.3553	60.5184	14.9084	18.5973	7.99766	15.7294	32.5339	11.115	13.7993	21.9389	91.3537	7.93007	68.8291	35.6378	46.6176	3.76346	3.31913	5.74479	11.7013
23.5816	5.19417	12.0164	3.39004	9.75932	38.4415	21.3765	1.81636	10.1933	5.07815	23.3693	18.7674	11.5114	0.030571	14.619	11.9877	16.5523	57.609	5.48627	31.3374	19.447	10.6513	12.3781	9.40289	0.0116274	8.61419	28.3467	53.6897	1.03335	3.73955	54.112	22.5645	64.5628	12.2209	17.7215	5.9927	13.9046	29.4046	24.4267	10.9636	19.1126	79.7396	8.34056	59.7896	44.1789	66.6163	3.12682	2.67679	8.73699	10.4925
23.6815	4.55416	12.6386	2.73295	11.6071	35.4842	19.0765	1.36659	11.9325	4.35696	23.5988	15.8737	11.2043	0.0230962	18.6789	9.46133	43.2375	47.5777	4.83867	30.5819	25.0364	20.851	10.138	12.7626	0.00873743	6.82512	30.8774	51.3857	0.794368	2.87572	54.0585	20.4925	62.002	9.93304	16.2515	4.48812	15.6367	34.8717	25.0289	8.65186	31.3096	71.3538	19.2137	53.7481	41.1266	65.495	2.58307	2.15423	9.22401	9.40864
23.7814	3.69376	11.3928	2.20257	11.7905	32.6983	16.4212	1.01811	11.8477	3.6439	21.8124	13.3314	10.4019	0.0174406	18.2488	15.5548	55.7621	39.107	3.88273	27.6213	22.4138	19.497	8.19883	14.6128	0.00657155	5.29539	29.1426	47.4109	0.610112	2.19341	56.9855	17.3556	61.0703	8.03408	14.2442	3.3604	19.2384	36.0953	21.7592	6.81137	108.523	65.6598	20.148	45.0438	34.5733	57.5964	2.12688	5.76898	8.7992	8.43672
23.8814	5.11647	10.5964	1.7749	11.1012	32.669	13.8519	0.752173	17.9237	4.49315	19.3528	11.1605	9.36549	0.0131713	16.3563	21.4055	55.3305	32.0604	2.96565	24.0562	17.892	15.8269	6.59409	13.8617	0.00494832	7.94642	25.5353	42.6319	0.46835	1.66105	53.9443	14.1515	56.5825	13.7932	12.2404	20.5706	18.4209	34.7801	17.8285	5.35793	137.661	56.3836	17.5643	54.0804	36.065	51.279	1.7479	6.90989	8.08143	8.14186
23.9813	5.01809	9.02901	1.43021	10.0068	33.2293	11.546	0.551886	19.5686	4.53761	23.6863	9.32956	8.25537	0.0099523	14.1555	24.155	50.4372	26.2453	2.20093	20.5652	13.5901	12.2802	5.29063	23.6455	0.0037288	7.54546	21.3773	41.3993	14.394	1.25016	52.2427	30.7743	50.8502	16.1514	10.4236	43.1216	16.2672	32.0606	14.2489	4.21338	136.863	50.3039	14.1548	51.1076	39.4619	45.0807	3.07973	7.55366	7.30712	7.30351
24.0812	11.196	12.2686	1.15244	9.6949	31.6664	9.55455	8.72008	18.8646	4.18402	23.5532	11.3743	19.9496	0.00750249	12.0648	20.8437	44.4142	24.7308	1.60448	19.9976	10.0754	13.4471	4.24035	25.1121	0.00281235	6.31394	22.7204	49.4989	16.5613	0.935722	47.3836	45.6254	49.9914	15.3715	8.83898	46.5246	24.9066	37.965	28.4037	3.31299	123.383	42.4672	25.0686	55.8989	35.5285	42.2948	3.30581	7.77775	6.56297	7.0461
24.1811	12.2231	16.262	0.92861	8.88908	31.9787	20.2502	11.6063	17.1142	3.66477	24.575	10.8652	25.4207	0.00564554	14.299	16.1693	38.5151	21.708	1.15629	18.033	17.2473	11.3794	3.39696	23.1449	0.00212443	5.02226	21.196	55.8831	15.3357	0.697117	56.0703	46.3483	46.2757	13.4811	7.48033	40.4714	25.1265	49.2831	28.5575	2.60492	105.791	54.1824	25.1734	51.0847	46.8043	39.168	8.2772	17.5285	5.87751	11.0233
24.281	14.5402	16.9911	0.748277	7.88145	31.1551	22.9477	11.7537	16.8835	3.10731	23.0322	9.5941	27.077	0.00426591	13.6774	11.8701	33.1648	18.4231	0.827001	15.693	16.3875	12.5354	12.988	21.6743	0.00160729	3.90386	18.4471	56.9078	12.7997	0.517258	55.8177	44.3868	45.9435	11.3651	14.499	32.5317	22.6176	53.1029	29.6131	2.04817	88.1364	53.4962	21.5833	43.1664	54.0134	45.1161	9.42575	20.4359	5.25696	9.90641
24.381	13.5608	15.2738	0.602992	6.83652	29.2678	22.048	10.619	15.504	2.57723	24.2268	8.20973	26.4902	0.00323768	20.6353	17.1933	28.4638	15.3669	0.588502	13.4102	14.1323	10.6229	14.0738	22.7584	0.00121873	3.00111	29.1241	59.8749	10.5706	0.382424	61.7837	38.5925	46.0398	9.38293	15.541	25.2376	19.4895	54.8854	29.7379	4.46039	72.1494	47.6165	20.3362	35.0017	49.1909	42.4752	8.97879	19.9885	4.69928	8.88314
24.4809	11.3741	12.7888	0.485947	15.4096	33.1028	19.717	9.00754	13.6908	2.10432	25.2464	9.48904	24.672	7.57228	20.9885	17.0866	30.5811	12.6998	0.417376	13.6698	11.1098	12.798	12.5837	20.8788	0.000926799	2.2946	31.4488	58.6434	17.5663	7.93327	59.8013	31.9356	46.0307	10.8891	14.4537	19.2424	30.7115	52.8397	32.1011	4.29865	58.4083	60.6415	16.9829	39.3875	40.9574	36.727	8.50922	18.0583	4.19971	7.96544
24.5808	8.98654	10.2927	7.57062	18.8165	32.5908	19.35	8.30487	11.8112	1.69845	25.6648	8.9284	22.2617	12.7745	30.0095	14.0885	29.9592	10.4428	0.295348	12.5804	23.1634	11.0651	10.5464	18.0192	0.000706402	1.74969	29.5612	54.9483	20.6496	10.9212	54.2193	25.6896	52.5321	19.8164	12.743	14.5427	31.1655	48.6806	28.3638	3.59974	47.9489	59.8347	13.3957	36.3818	34.2267	34.6494	7.5199	15.6222	3.75284	7.14258
24.6807	6.8326	8.08711	12.4297	19.3263	33.6843	17.4817	9.20191	10.0421	1.35892	26.6992	15.0924	19.6529	12.0673	30.1553	10.6862	27.1748	8.56321	0.208679	11.058	22.6991	8.76926	8.61285	15.0625	0.000539403	6.54108	25.8409	49.9579	18.6634	11.4039	63.683	20.3124	51.843	21.1505	10.9789	10.9407	28.1118	43.5249	23.3906	2.8914	39.5887	61.6982	10.2456	30.9044	27.3593	33.2174	6.42255	13.5658	3.35338	6.4047
24.7807	5.05765	17.6892	12.1187	18.3048	32.5309	15.1489	8.67516	8.45791	1.07996	31.603	15.5169	17.0785	9.94703	27.3149	7.74496	23.8782	7.01117	0.147317	9.49888	22.1037	12.3256	6.95656	13.1925	0.000410549	6.97168	23.6971	45.1923	15.4284	10.6151	63.2041	15.887	48.0769	19.4632	9.36034	8.21124	24.2441	38.0786	18.7469	2.29033	32.2246	56.0441	19.0051	44.2892	23.6806	28.9291	5.3873	11.4608	2.9964	10.6897
24.8806	3.67061	19.4097	10.4637	16.5596	31.4859	12.8279	7.54384	7.07943	0.85373	32.3854	14.0686	15.8003	7.80218	24.6234	5.46117	24.8472	5.73558	0.103963	11.0439	23.1912	10.9793	5.59167	14.9756	0.000308382	7.91275	20.4135	47.3844	12.2735	9.80505	58.068	12.3386	56.8902	16.8039	7.9415	14.9417	27.2704	37.806	14.8364	1.80548	39.5367	47.7887	19.2503	44.1447	23.8975	37.1126	4.47446	9.51557	2.67745	9.60841
24.9805	2.73343	21.818	8.66358	16.6587	29.5212	10.7177	6.24867	8.4203	0.672253	36.4103	12.1712	14.1918	5.99534	22.3482	3.7838	23.0535	4.68988	0.0733612	19.255	21.6392	11.5158	4.48488	14.1614	0.000227302	7.01819	16.8983	46.3158	9.58819	12.9736	51.1319	19.5972	57.6918	17.8696	8.30554	23.5009	25.4434	57.6927	20.4027	1.42085	38.8574	65.3623	16.5614	45.1901	29.0327	35.5206	3.69573	7.81091	2.39245	8.61585
25.0804	1.99278	20.197	7.05801	15.6021	33.5217	8.88287	5.01005	8.41388	0.528255	35.9215	10.3242	14.4049	4.56593	19.4452	14.1362	20.4542	3.83379	0.0517822	20.7895	17.5531	10.12	14.4948	12.4038	0.000161807	9.82814	15.4134	43.3399	8.2222	13.3606	54.7598	20.2558	54.182	16.4208	15.6894	22.4725	22.2441	66.0283	19.1932	1.11749	35.0804	65.9931	13.2607	40.2154	26.8657	30.9153	3.04295	10.8583	2.13777	7.7257
25.1803	10.9158	17.1689	5.71277	14.0187	34.2298	15.78	5.11619	7.77775	0.415174	34.6171	8.68187	13.7154	3.46351	16.6098	24.9778	17.798	10.6758	0.0365678	19.5784	13.4328	8.06203	15.5072	10.4519	0.000104588	9.19551	21.8203	39.3666	18.8128	12.3494	61.768	18.2267	49.0345	14.1675	16.7455	29.9027	18.9322	67.1713	32.7071	0.878705	30.1026	65.514	19.1884	41.0008	22.5264	25.8542	2.50103	11.3019	1.91018	6.92749
25.2803	13.0929	15.7107	4.61172	12.2732	32.6752	21.524	4.64153	7.28678	0.568496	31.3336	7.27236	18.1846	2.62256	14.0688	24.1104	15.3498	12.1672	0.0258498	30.379	10.9886	6.21371	14.3094	8.62113	5.43e-05	7.65271	23.1881	35.7381	19.3503	10.7438	60.2782	16.0497	54.0315	21.0349	15.5516	27.5676	15.9241	64.0629	33.0985	0.690894	25.0908	58.4671	35.3151	36.4249	20.3834	30.6783	2.05362	10.5263	1.70679	6.21176
25.3802	12.2476	13.2769	3.71882	10.5556	31.5556	22.0293	3.94692	6.50938	0.597588	27.5105	6.08093	19.6821	1.9842	11.8699	23.0254	17.7482	11.5142	0.0182978	31.9572	17.1029	4.73128	12.1342	7.02388	1.91e-05	6.07246	21.6308	31.7553	16.7795	8.99138	54.8918	13.3733	58.4423	21.4605	13.7033	22.8413	33.557	58.6542	28.6584	0.54321	20.5457	49.3682	39.5335	35.8877	16.9228	43.8266	1.68534	9.26493	1.52504	5.57002
25.4801	10.2886	10.7434	4.62903	9.84103	29.5603	20.2901	3.22183	15.3703	0.562739	23.7733	8.2288	19.4208	1.50065	9.99617	18.6842	17.0594	10.1261	0.0129672	29.79	15.9659	8.16972	12.7774	5.68081	4.10975	4.71471	18.8243	27.76	16.6013	7.32465	48.0842	10.8018	56.4499	29.2425	11.8038	27.6817	37.0572	53.2324	23.4431	0.427094	16.6359	69.0105	35.275	31.4138	13.4825	43.0862	1.38265	7.89227	1.3627	4.99458
25.58	8.13653	8.46961	10.3948	8.81775	27.3911	17.7624	2.5571	18.3608	0.498829	20.3684	15.1887	18.183	1.13477	8.41095	14.0552	15.3576	8.60154	0.00922198	26.4254	14.3338	7.51599	11.326	4.5743	3.92587	3.62238	15.6886	30.7624	14.2027	5.84986	51.9571	8.78405	51.8096	29.164	10.063	24.9154	34.3773	47.0826	34.6671	0.335802	20.3788	70.141	28.7441	25.9652	18.2474	37.8892	1.13419	6.58778	1.21769	11.7466
25.68	6.19027	11.1792	10.5905	7.70296	25.2799	21.0983	1.98822	18.3782	0.425642	24.6263	16.1578	16.4643	0.858035	7.14521	17.114	13.4498	7.1776	0.00656129	22.8064	12.5932	6.07205	9.4604	20.0947	3.11747	2.76882	21.3548	35.2238	11.4734	4.60199	49.7497	11.1404	68.6119	26.1093	8.53752	20.3124	29.9864	46.8888	33.1187	0.264033	20.3557	69.6319	22.3802	20.7916	23.8699	56.3804	0.930352	5.42692	1.08818	10.567
25.7799	4.58429	10.934	9.26942	6.61533	36.5048	21.8354	1.52185	17.0027	0.353886	36.2371	14.8177	14.793	0.648789	10.8462	23.5822	14.7797	5.9327	0.00469449	19.4032	15.9637	4.70334	7.71502	24.1872	2.37355	11.1087	22.0259	36.1335	9.02981	3.57783	44.8428	10.814	71.3215	25.0384	9.97383	15.8632	25.4962	47.6552	28.1195	7.5816	24.3837	62.1439	16.9898	30.3644	22.5607	57.9475	0.763247	8.92521	0.972479	9.47556
25.8798	3.32822	9.54541	7.71355	5.61435	38.1509	20.2113	1.1506	22.8318	0.288772	38.0481	12.8784	13.0204	0.490575	13.9904	21.5589	21.2798	4.87842	0.00337661	18.3527	14.2366	6.67924	6.22745	23.351	1.78738	11.899	20.2464	34.8617	12.7738	2.75546	39.0425	9.46241	67.7293	26.2726	9.53696	12.1351	21.4351	45.4176	22.818	8.00933	23.7594	52.4759	12.7074	37.4072	19.089	51.7961	0.626311	9.74047	0.869097	8.49671
25.9797	2.37978	7.86719	8.71814	10.5194	36.6846	17.7395	0.861486	23.8412	0.232374	36.7557	11.6058	11.2901	0.370957	14.8463	17.1721	21.7127	4.00013	0.00242708	16.3425	11.3472	5.96037	11.4855	20.6528	1.34198	10.3716	20.9648	32.3422	12.0994	2.10585	55.38	7.85754	67.3018	26.8549	8.50349	9.18685	27.4585	44.7949	18.1589	6.86633	21.2121	42.8924	22.0793	35.6538	15.354	43.8283	0.51394	9.26849	0.776711	9.6192
26.0796	8.10567	12.5442	7.85643	19.8114	34.3113	15.1305	2.40676	26.6259	0.184967	39.6722	17.38	11.0381	1.3513	13.7105	13.8047	20.0019	3.27488	0.00175508	14.861	12.8902	4.77098	11.5217	17.4929	1.00676	15.404	19.3091	29.1996	10.1872	1.59904	58.7925	6.3338	62.616	24.2907	7.36304	9.34765	26.776	58.6543	14.325	5.55674	18.1629	34.3457	22.0897	30.7424	12.0319	36.1829	1.95581	9.59708	0.694157	8.63481
26.1796	9.3574	12.9183	6.60683	23.2962	31.7749	12.6948	2.87554	25.9244	0.146039	37.6929	23.5959	10.57	1.38763	12.0165	13.9366	17.6934	13.4818	0.00123558	21.974	21.6956	16.6741	10.0572	19.6352	0.755113	18.4097	16.677	25.8405	8.1719	1.20759	55.8367	5.01445	57.0721	20.7977	6.40991	30.4531	23.808	63.424	11.255	4.41293	15.1195	27.1316	24.8383	25.5084	9.29524	29.5222	6.67779	8.99501	0.620432	7.74281
26.2795	8.63004	11.541	5.41545	23.5487	29.3192	10.5476	2.79837	23.6437	0.114604	40.8344	23.169	9.71252	1.17423	10.2979	11.5611	15.375	17.1781	2.06922	22.8419	20.5526	16.4182	8.35028	19.7829	0.566332	16.5664	13.8292	22.5199	6.40998	0.907759	50.1034	17.9703	50.8482	17.3145	5.491	50.8539	20.41	63.8642	8.82644	3.48189	12.3707	22.0656	22.1967	22.8817	16.0401	26.9173	7.88072	7.94466	0.554567	6.94297
26.3794	7.1963	9.63158	4.39413	22.1143	27.0167	8.7116	2.47672	20.7955	0.0895475	43.8228	20.6684	8.68383	0.930568	8.73563	8.79613	13.2518	16.8497	2.46664	21.191	17.4759	13.5228	14.3851	17.8352	0.424742	13.5818	15.8331	19.3888	4.97316	0.67982	49.102	21.0688	44.7448	20.8958	4.6689	49.1862	17.2226	60.5322	19.8019	2.74104	10.0114	40.2612	18.1004	19.1549	17.8663	22.9705	7.60127	6.78174	0.495716	6.22568
26.4793	5.66538	7.73653	3.55079	19.9035	24.8824	7.16878	2.07499	21.2909	0.0697617	41.5418	21.5005	7.61645	0.718206	16.2033	6.38643	11.3783	15.0525	2.22945	18.6986	21.5023	16.9958	14.2729	15.2573	0.318559	10.7053	28.6461	16.5282	3.83745	0.507515	57.2339	19.914	39.1018	20.0882	3.95599	41.2246	14.4299	55.1919	21.3768	2.15609	16.1322	43.7817	14.0987	25.9084	16.0828	19.0388	6.77201	6.46229	0.443105	5.58252
26.5793	8.91324	12.1493	2.86448	17.4379	22.9124	7.94832	1.67756	19.9192	0.0543615	37.3111	19.5714	9.11562	0.54802	17.1516	4.50821	14.4546	12.8858	3.63953	26.5314	19.0294	14.8236	12.4138	12.6921	0.238935	8.28525	32.0367	27.8302	2.95296	0.378117	56.6277	17.2056	34.0364	106.772	3.34635	53.7019	14.7947	48.982	18.8882	1.6955	17.9039	40.7042	11.1752	25.4119	13.321	23.1853	5.80779	5.75894	0.396043	5.00576
26.6792	9.05376	12.4649	2.30921	19.6913	35.0244	7.57135	1.32318	17.7769	5.40662	32.6285	16.959	9.4489	0.416051	15.8257	3.53824	14.2836	22.8623	8.03256	32.1837	15.1202	11.7809	15.6011	10.3919	0.179219	6.35574	30.6022	33.224	2.26913	0.281229	53.4821	28.5019	29.5604	252.084	15.2724	49.2511	13.3929	42.6143	15.7832	1.33317	16.9401	56.8122	10.0091	22.1993	10.6001	21.8755	4.8826	4.94233	0.353927	4.48862
26.7791	7.91592	11.118	1.86102	19.5461	37.0275	22.725	1.02514	15.6647	7.58043	38.5576	29.783	9.10627	0.315161	16.8921	2.61445	12.9997	24.3117	8.32564	31.5906	11.4598	9.0722	14.63	8.42977	0.134426	4.85425	26.999	37.7559	1.74243	0.208969	59.9685	33.022	25.6395	281.109	17.9115	40.454	11.5675	36.5122	12.7212	1.04823	14.9028	59.5136	12.075	18.3294	17.3417	18.932	4.06034	4.14492	0.316238	4.02485
26.879	6.41	9.27044	1.49965	18.1708	35.7321	27.0758	0.783486	18.4342	8.01849	39.5358	30.8309	13.8931	0.238499	15.6305	1.8656	12.9526	22.436	7.16464	28.606	20.5198	6.9056	13.2965	6.80025	0.100826	3.69938	38.4131	38.5776	11.7418	0.155896	58.3728	31.0789	56.478	262.971	17.1477	31.7029	9.79347	44.3084	18.8983	0.824185	12.6036	54.4471	23.7825	14.6683	19.6264	38.0035	3.35598	3.42513	0.282515	3.60905
26.9789	4.95358	7.44251	1.2084	16.2513	33.462	26.5049	0.592659	18.3838	7.57052	37.901	28.0184	19.7143	0.180407	13.7103	16.1161	14.9641	19.5063	7.7011	24.9459	19.6472	5.2333	17.9786	6.92884	0.0756254	2.81616	40.2042	42.5897	13.0998	0.11666	76.5287	26.7963	66.0956	228.808	15.2976	24.294	8.21804	46.3584	18.0703	0.648024	10.4135	46.612	30.4333	31.6159	20.9498	39.87	2.76405	2.80274	0.252349	3.23625
27.0789	3.70942	5.83823	0.973679	14.1783	31.0022	30.1814	0.44467	16.9759	8.70572	34.2216	24.2625	23.3578	0.136447	11.7534	21.5743	16.1032	18.1111	6.71844	21.3405	16.0901	3.95928	17.0191	36.2593	0.0567299	9.47631	37.2267	42.8562	11.6593	0.0883451	79.1564	22.0715	65.8539	192.103	13.2497	18.408	6.86807	44.949	15.3467	0.509517	8.48029	38.4198	28.314	34.3425	18.5822	35.8957	2.27183	12.5493	0.22539	4.83398
27.1788	2.7155	4.51208	0.78455	16.2214	28.611	29.0524	0.331578	15.0387	8.54228	37.6311	25.8202	28.9084	0.103202	9.97154	19.5765	15.1181	15.7906	5.36238	18.0708	12.3666	2.99347	14.5661	100.472	0.0425641	15.8285	32.2548	40.8569	9.57809	0.0675676	74.2476	17.7057	61.3464	158.239	11.3246	47.052	5.72915	53.7888	16.2638	0.40061	6.84213	30.9312	23.5143	31.3016	21.4641	30.4683	4.22659	15.885	0.201286	8.29604
27.2787	1.95422	3.45287	0.632152	16.1989	33.6722	26.0054	0.245872	12.9997	7.75663	36.0136	23.6815	30.4137	3.1866	8.41903	15.542	13.48	13.3556	4.08348	20.6722	9.2228	2.26268	11.9991	194.759	0.0319422	15.3421	26.8039	37.596	7.59756	0.0525106	66.5227	27.5818	55.2875	128.968	9.61989	48.407	4.77479	61.7382	14.289	0.314986	6.27438	44.6205	18.4934	26.4148	24.0516	25.1897	4.58589	16.1007	0.17972	7.45751
27.3786	7.041	2.62467	0.509363	15.1102	33.5182	22.4232	0.181276	11.0666	6.73122	32.4915	20.5829	29.5543	3.47154	7.09199	11.5562	11.7556	11.1199	3.02493	22.5492	9.87395	4.64938	9.72774	260.808	0.0239724	12.9338	21.644	33.7405	7.98679	0.0415585	57.7071	28.3744	53.7015	104.476	8.14823	41.4604	3.97733	62.8923	11.7561	0.247664	5.42999	52.1758	14.1202	21.4026	22.1088	26.55	4.2908	14.8072	0.160373	7.96191
27.4785	14.4837	1.98593	0.410434	13.5427	31.724	22.04	0.132789	9.32854	5.67322	39.3794	17.4947	27.4104	2.98782	5.96757	11.2828	10.1492	9.18084	2.20257	21.3191	18.7165	4.37226	7.83178	260.449	0.0179896	10.3211	25.2229	36.8914	6.97624	0.0337259	59.2062	25.4807	56.7841	84.3399	6.89232	33.1056	11.6039	60.0228	19.9641	0.194726	4.54875	49.9344	19.8854	18.2709	18.4839	23.9416	3.76926	13.1029	0.142971	12.6815
27.5785	15.5897	1.49791	0.330709	11.8318	29.505	19.9279	0.0967071	7.81255	4.68668	39.0297	14.7251	24.6628	2.38318	5.01876	9.23815	8.7213	7.54503	1.58605	18.9805	18.0855	4.12094	6.28596	233.897	0.0135008	8.03479	31.2731	36.9284	8.16188	0.0275642	67.569	21.4544	54.3248	67.9463	5.82622	25.6013	14.0802	54.9716	19.5714	0.153102	11.0717	43.7686	24.202	14.8993	14.7785	20.3354	3.20882	11.1977	0.127345	11.3971
27.6784	13.9807	1.12736	8.703	10.1606	27.2677	17.2768	0.0700273	6.51463	3.81662	41.8613	23.1198	21.7291	1.84436	4.2197	10.1343	7.47781	12.6545	1.13374	16.4116	15.167	5.96557	5.03829	199.692	0.0101372	6.18132	31.1821	38.4065	7.36678	0.022589	66.2682	17.4349	49.6228	60.618	4.92346	19.4885	13.4298	48.9366	18.7185	0.120372	12.7888	36.581	22.1855	36.288	11.5436	27.3882	2.68567	13.1255	0.113337	10.2199
27.7783	11.4833	0.847197	9.81589	13.8287	37.4489	14.6341	0.0504343	10.3243	3.07552	39.6732	24.0172	18.8553	1.40906	3.54745	8.66276	11.1357	13.303	0.806444	13.9758	11.7811	5.34119	4.03578	165.933	0.00761737	4.72794	28.1657	37.3609	6.08656	0.0193351	60.5053	13.8724	44.2614	52.8685	4.15989	14.7165	11.8411	46.7174	15.8983	0.0946356	12.2928	31.2825	18.3034	40.1587	21.9703	33.5455	2.45586	15.3946	0.100786	9.16411
27.8782	8.95529	2.44654	8.84079	14.8052	38.7158	16.8782	0.0361175	11.3298	2.45869	35.6289	24.9934	19.7032	1.07041	2.98216	6.68956	11.4511	12.2229	0.571716	14.82	25.4335	4.27981	3.23194	135.773	0.00572718	3.60583	24.0395	34.8497	4.84049	0.0157404	61.5511	10.8937	38.9724	44.4423	3.51437	11.0667	14.9227	55.7159	12.902	0.0743995	10.9011	29.9699	14.3453	48.8408	35.8541	31.7013	2.13166	15.0931	0.089539	8.21739
27.9782	6.74854	5.03184	8.80929	14.3255	37.1	16.3271	2.98984	10.947	1.95368	31.1558	33.8495	21.1064	9.48104	2.50697	5.76436	10.5787	10.6053	0.404388	17.2572	25.0425	3.30548	2.58801	110.093	0.00430684	5.65684	23.2493	31.5834	3.78052	0.0132411	61.3802	8.4827	40.9853	36.6332	5.31798	25.2956	14.3793	57.8295	24.535	0.0584901	9.26133	26.2848	13.5267	46.3549	40.7232	27.4526	1.96297	13.6519	0.0794155	7.36849
28.0781	4.96326	6.13488	7.65831	13.1249	34.6576	14.651	4.05027	9.9434	1.54512	39.1552	33.2178	20.7122	10.1315	2.10749	4.46854	9.36827	8.94804	0.285608	16.7044	20.7142	2.51885	2.07235	88.7865	0.00323542	5.41905	20.6566	28.0279	9.26295	0.0104408	59.4051	13.4392	39.1192	29.8684	5.60702	25.6768	12.7253	55.8173	24.4971	0.0459819	11.062	39.2632	11.2995	39.8902	41.3777	35.9524	1.71041	11.8182	0.0702695	6.60736
28.178	3.58447	5.84804	6.35691	11.6316	38.3435	14.1264	4.12648	8.72474	1.21743	39.2729	29.6264	19.3269	8.67283	1.77165	3.27908	13.7299	7.44061	0.20152	15.0298	15.9923	1.90968	1.65945	71.3678	0.00242565	5.59835	24.9911	26.6916	9.60837	0.00789752	66.0092	17.3499	35.6935	27.9549	5.18529	25.8141	20.8193	51.5154	21.1167	0.0361455	10.7674	40.6747	8.91364	32.6715	36.0411	34.9816	1.44983	11.9184	0.0620173	5.92481
28.2779	8.41146	5.04364	5.18403	10.0862	37.5118	12.6563	3.73966	8.68027	0.956342	36.1932	25.4582	17.4609	6.90348	4.76537	2.32992	16.5683	6.13887	0.142099	16.7918	11.9533	1.44499	1.32882	64.7724	0.00181721	4.82366	24.6817	35.2989	8.35547	0.00571892	72.7698	16.9371	31.8193	27.0459	4.56086	23.3101	21.2775	46.1194	20.1017	0.0284083	9.60801	39.5382	6.81734	38.2273	29.4002	31.8796	1.21108	10.9334	0.0546157	5.31285
28.3778	9.25838	4.12898	4.19768	8.61675	36.515	10.9193	3.1781	15.1683	0.749242	38.2203	26.0145	24.3273	5.33798	10.9355	1.62214	16.1339	5.04317	0.100153	19.7988	19.0751	1.09256	1.06407	56.1922	0.00136113	3.8853	26.655	38.9342	6.79755	0.00368628	70.3082	16.7883	42.8505	23.8954	3.92534	19.0286	21.2008	51.4091	17.0458	0.0223241	8.19139	34.9278	22.0787	37.7398	23.2111	27.1989	1.00357	9.54139	0.0480323	4.76412
28.4778	8.37994	3.27857	4.49591	18.6815	34.2993	9.224	2.59307	19.5859	0.585567	37.6423	30.4911	26.8314	4.0765	11.9541	1.11423	14.5999	9.4295	0.0705966	19.2475	17.8932	0.825856	0.852049	49.0665	0.00101408	3.03784	25.0588	39.1589	5.36761	0.00189485	63.6835	14.8316	48.6461	20.5265	3.34494	14.8697	18.9934	59.3117	13.8247	0.0175424	6.80116	29.3233	24.0941	33.0648	18.0058	34.7975	8.22862	8.08506	0.0421961	4.27209
28.5777	6.91793	2.55404	8.22146	22.6415	31.814	17.2621	2.057	23.7143	0.456564	44.4182	39.6981	26.7358	3.09608	11.1498	5.09691	12.8155	10.1287	0.049763	19.582	16.9695	0.624191	9.82466	41.2765	0.000745659	2.34206	32.0708	37.3206	4.17816	0.000552155	55.6074	12.3804	50.1249	27.219	3.02313	39.2676	20.9706	66.9065	10.9993	0.0137875	5.55565	23.8819	25.7149	27.3431	21.2151	33.2802	10.258	9.16727	0.0370346	3.83089
28.6776	9.11729	1.96494	8.15267	23.1829	30.3892	19.1097	1.5984	23.8605	0.35506	43.6221	38.5811	25.1803	2.34571	9.81208	5.48559	11.0971	9.38289	0.0350904	18.0054	14.0881	8.2985	11.1379	34.0142	0.000544865	1.79326	32.3649	34.334	8.29482	4.93e-05	70.7395	17.0743	47.4148	26.9368	2.63319	40.5446	19.4496	67.5697	8.67606	0.010843	4.49136	19.0781	22.5628	27.1781	19.4483	37.7579	10.0747	8.86541	0.0324679	3.43527
28.7775	12.4108	1.49915	7.07688	21.9212	28.3571	18.1937	6.54352	22.1321	0.275284	39.8266	40.6198	22.8892	1.77523	8.4239	4.65803	9.54912	11.6143	0.0247958	15.8192	18.872	9.35184	10.0886	27.6967	0.139664	3.90079	39.4128	43.1111	8.36493	7.59e-05	77.2423	20.9566	43.0663	24.0358	2.25638	37.488	16.9609	64.1598	6.81641	0.00853778	11.7758	15.0468	18.2399	23.8828	16.2401	37.8268	9.04835	7.96192	0.0284325	3.08056
28.8775	12.1082	1.13729	5.87096	19.8115	26.2388	16.1981	8.16146	19.6563	0.212623	46.9374	37.1237	23.8781	1.34281	7.15187	3.58525	9.1541	18.7062	0.017578	13.5857	17.0579	7.96729	8.49666	22.3929	0.893093	3.93898	39.023	46.218	10.7676	0.000591782	74.3112	20.1248	38.2961	20.4413	1.91905	39.0009	15.8745	58.57	20.5624	0.00672837	13.7498	28.8977	14.1409	20.3072	12.9767	38.9408	7.79164	6.86372	0.0248606	2.76251
28.9774	10.3876	5.24362	12.6756	17.4036	24.2036	13.9258	8.07488	17.017	0.163546	46.0763	36.0614	27.3217	1.01548	7.2258	2.6202	8.23237	19.4928	2.00233	11.5285	13.6684	6.28405	26.2487	18.0274	1.64291	3.36824	35.1164	45.758	10.5671	0.00112254	69.1233	17.5205	33.66	20.2401	1.62647	40.8555	13.8925	52.0251	21.6775	4.35726	22.2941	31.7613	20.0962	16.5237	10.1329	34.8267	6.56446	9.32629	0.0216988	2.47733
29.0773	8.31919	6.2534	12.8535	15.0017	22.3011	18.8305	7.20864	17.0182	0.125086	44.674	45.0826	27.7286	0.76787	13.022	1.85696	7.20669	17.849	2.38136	9.71967	15.8495	4.82593	45.6153	14.4751	1.43191	2.70428	29.9017	43.2801	13.1537	0.00174476	79.1138	14.5087	45.0838	18.0644	1.37624	35.2035	15.2054	45.2923	19.0159	4.63476	23.7953	29.6614	21.4957	28.9374	7.8126	32.7175	5.46502	9.63692	0.018898	2.22161
29.1772	6.38271	5.91545	11.234	12.7627	27.9997	19.2225	6.07041	15.7368	0.0949445	40.5495	43.3565	26.4011	2.07608	19.282	6.34597	6.23293	15.4618	2.15086	11.2484	13.8024	3.66964	45.3255	19.9655	1.1149	2.1113	24.5591	39.6091	12.0761	0.00220531	77.6845	11.6761	57.1511	19.1435	1.16359	28.1826	14.0645	55.8725	15.6371	3.97993	22.1505	25.6729	26.8194	36.8602	10.9004	28.2653	4.51948	8.94489	0.0164375	3.05409
29.2771	4.75529	5.08264	9.34347	10.7569	28.3432	17.6848	4.92282	13.9512	0.0713822	35.6521	39.367	24.1704	2.08071	19.5309	6.67982	9.41743	13.0345	1.74566	14.7865	10.8947	2.7799	39.441	24.2784	0.844553	1.62652	19.6648	35.4057	10.0453	0.00224582	70.9745	26.056	58.5741	28.4498	0.983463	21.8213	12.2524	58.8927	16.3873	3.22256	19.3228	24.3261	24.769	35.5089	10.478	28.3842	3.72339	7.85797	0.0142907	2.74378
29.3771	3.46792	4.15196	11.5506	10.0888	26.9763	15.4729	20.6732	12.0635	0.0529621	30.8319	39.9481	21.5559	1.7478	17.7429	5.62759	9.71616	10.8335	1.34179	14.8824	8.23119	2.10285	32.7067	23.52	0.635118	1.24493	25.8729	35.567	8.0139	1.75761	86.0073	32.6574	55.2773	29.0323	6.30055	63.1851	20.2825	57.3423	17.2398	2.55971	27.8536	21.2133	27.8521	30.7685	8.92826	32.6454	3.06085	6.68594	0.0124199	2.46059
29.477	2.48828	3.54811	10.6437	17.4574	25.14	13.1737	25.8436	11.5699	0.0386097	26.4268	36.0561	18.8719	1.38115	15.444	4.315	13.011	8.93559	3.27917	13.6233	19.6312	12.4771	28.1283	20.8355	0.476683	0.949857	26.6114	41.4084	9.75474	2.46033	86.4249	47.2778	50.1509	26.2421	13.8127	65.8645	21.9078	60.1748	15.1131	2.01978	28.8153	21.3342	32.4195	25.2946	36.8764	30.2849	11.3439	5.57662	0.010788	2.20662
29.5769	1.76269	2.88942	10.3906	20.105	23.2516	11.0414	25.591	10.4652	0.0274246	22.5403	44.5425	16.2993	1.06465	14.7543	3.14686	13.0399	7.33942	9.97588	11.9438	19.5753	12.6096	23.2161	17.6625	0.357582	1.44537	24.427	42.836	8.90219	2.58388	97.5059	65.2726	44.5736	45.1349	15.0861	58.0373	20.18	58.4428	12.4243	18.2654	30.6364	35.9726	29.3051	20.1912	41.3518	26.0306	13.4893	5.81908	0.00935262	1.97887
29.6768	1.23586	2.28674	13.9984	29.8017	23.955	9.16816	24.7634	10.6816	0.0186924	19.173	42.7016	13.9341	3.22985	13.3667	2.22761	11.9324	6.01447	10.7665	10.2461	16.263	10.4585	18.837	24.4061	0.268195	16.045	45.9891	41.5367	17.888	9.1026	102.165	65.0192	41.2629	47.6266	15.5462	46.9047	17.5522	59.404	9.94409	50.0775	53.4406	38.4307	32.1805	15.8363	37.3077	21.6461	17.743	5.4261	0.00811949	1.77469
29.7768	0.859118	1.77747	21.7296	32.8314	33.5107	7.56956	21.8469	9.9761	0.0119593	16.284	37.7569	11.8187	3.27054	11.6211	1.54745	14.6915	4.92237	9.4067	15.2462	19.7239	8.17529	15.1711	24.5948	0.201139	17.9312	51.9064	49.9844	23.2617	13.3627	96.4288	57.5691	49.477	49.1692	14.2607	36.4815	15.4782	56.6261	7.86491	66.3746	58.0292	35.4619	44.3074	18.0492	30.9328	17.7231	17.715	10.6092	6.14867	1.59154
29.8767	0.592969	5.27999	23.4498	32.3409	34.7848	10.0384	18.2624	13.7285	0.00680883	13.8185	32.3276	9.96288	2.75588	14.6482	1.0617	14.3903	4.02567	7.51359	15.8738	17.3891	6.25773	21.0072	28.5456	0.150848	25.5633	55.4529	52.5472	21.5974	14.2494	92.2649	48.112	49.7337	44.6548	12.5013	27.8511	13.2223	51.8277	15.365	59.6874	72.2177	30.4995	42.0541	27.4103	24.6278	14.4018	16.0248	12.043	7.90943	1.42727
29.9766	10.7622	6.04581	20.8693	29.9362	36.1885	10.186	24.4599	14.4497	0.00299446	11.7206	27.2978	8.35758	5.38284	14.2584	0.72216	13.0521	8.18199	5.724	14.7359	21.8882	13.2816	25.7152	28.1756	0.113137	45.0209	51.8601	68.0641	18.0451	13.4029	83.131	38.9294	46.5188	38.309	21.2615	21.0627	11.1397	46.1228	29.4607	49.6439	71.3314	25.209	35.2296	27.7331	19.1932	11.6588	13.8484	11.6525	8.0173	1.27996
30.0765	21.3804	7.01066	24.937	30.187	34.7478	12.1204	24.824	13.6986	0.000257879	9.9381	22.9087	10.502	5.19714	12.7617	4.22254	18.4175	8.91925	4.24122	13.251	19.485	13.3437	23.7729	25.1723	0.0848615	44.0429	45.1989	73.9682	29.3961	11.7834	72.3597	30.8935	42.0128	31.926	39.1871	15.8514	9.32646	50.1282	29.4521	63.1053	64.105	31.5763	29.7227	47.9405	22.0838	14.2532	11.6894	10.4683	7.53741	1.14777
30.1764	22.8637	6.5654	22.792	28.3092	32.4837	17.722	22.4524	12.3153	-0.00160788	8.42495	19.1717	11.1212	4.31469	11.0378	9.38108	20.8123	24.8892	7.24135	21.7302	15.5188	11.0501	20.174	21.4336	0.0636584	37.2516	53.811	73.7931	43.8281	9.93094	84.3954	24.2202	37.2479	26.1909	47.2721	11.899	25.7225	49.6438	25.3988	56.3035	54.8702	30.983	38.0182	49.9775	20.093	13.4619	9.74177	9.02669	6.88207	2.18283
30.2764	20.4478	5.61324	22.1896	25.4564	30.0783	18.5049	19.0581	10.741	-0.00277676	7.20898	16.024	10.8459	10.9411	21.8977	9.40266	19.8598	28.3733	7.17538	29.3945	11.775	11.5927	16.561	26.2706	0.0477569	29.7687	61.3947	69.9706	41.9916	8.13104	83.5216	18.8408	32.6891	21.2967	45.7777	8.92017	36.0578	46.5729	20.7427	46.1264	45.6661	27.4966	35.3663	44.8132	16.7229	11.6546	8.06106	7.59281	6.2075	1.96267
30.3763	16.7698	4.57233	19.1506	22.2894	27.7545	20.3488	15.5379	9.19583	-0.0034296	6.14243	18.2908	17.5682	23.9951	26.0616	7.77849	17.8267	26.8532	6.06522	32.6512	8.72486	9.70794	13.4063	25.5172	0.0358313	23.1896	59.1647	65.1615	35.5068	6.51863	76.6198	14.5817	28.524	17.2294	52.2038	6.68234	35.6773	42.1689	16.5542	36.7832	37.3586	23.1457	29.3693	37.507	13.3401	9.72316	6.64346	6.2864	5.56983	1.75992
30.4762	13.0656	3.61906	15.8532	19.1707	25.5789	19.3212	12.3201	7.78133	-0.00375446	5.22152	17.1467	20.3709	23.5147	24.9589	5.91	15.5926	23.6175	5.27374	31.0801	9.21512	7.61331	14.8429	22.6321	0.0268908	17.8459	52.4584	58.988	28.5359	5.14288	67.4078	11.2473	24.808	13.8979	68.4979	5.00407	32.6661	37.2362	13.0758	29.0645	30.231	49.4023	23.0975	31.6915	11.9428	7.97315	5.4625	5.15071	4.98641	1.57806
30.5761	9.83953	2.8131	12.9144	16.284	25.4573	17.1788	12.8766	6.60879	-0.00391441	4.43308	23.7662	20.8069	19.615	22.1981	4.28761	13.48	20.0633	4.20234	32.5501	7.80303	5.83454	15.4543	19.1977	0.0201919	17.2189	44.2529	55.2097	22.4027	4.00632	57.8206	8.65568	21.5353	11.2465	73.6001	3.74656	28.3444	32.2727	10.2796	22.8921	34.2836	64.3341	17.6354	25.6968	9.86749	10.7278	4.48549	10.8526	4.45981	1.41499
30.6761	7.23304	2.16068	10.4527	20.3458	25.2317	16.8372	20.0156	5.56305	-0.00393626	3.76115	23.4506	22.0034	21.107	19.1467	3.02532	11.5907	16.7435	3.19709	30.289	6.08641	4.43306	13.6512	15.8945	0.015169	21.2263	36.1135	65.2369	17.3885	8.75805	48.801	10.5867	18.6736	20.6831	68.509	2.80474	42.4831	27.5701	14.1218	18.0102	32.7191	63.9572	13.2356	20.3466	7.84214	10.3949	3.68031	16.8913	3.98726	5.33452
30.776	5.2217	1.64626	8.43805	21.0923	23.8432	15.4827	21.27	4.65489	-0.0038845	3.18993	20.9567	21.4424	18.1035	16.2904	2.09708	22.7471	13.8411	7.01647	26.7652	4.5721	12.5368	77.6788	12.9781	0.0113953	26.3068	29.6492	68.2762	23.0344	10.2995	40.7504	10.1545	16.1818	22.1203	60.4231	2.09952	42.666	25.674	19.0911	14.1638	41.8481	72.1002	11.0441	28.3691	6.10564	9.09076	7.47	18.1703	3.56429	4.8023
30.8759	3.71709	1.24731	6.80435	20.0757	22.1599	13.5428	19.6737	3.87907	-0.00376141	2.70517	18.0231	19.9222	26.1162	13.773	1.43646	24.6709	11.3829	10.589	23.0546	9.69278	19.5712	101.589	13.9122	0.00855774	23.9019	26.4332	66.6655	26.644	10.1288	33.7829	8.83548	14.0172	31.8568	52.0685	4.7648	38.3451	23.1277	17.8907	11.1372	41.7208	79.5324	8.70727	29.6206	4.69977	7.81836	8.23544	20.5004	3.18611	4.30622
30.9758	2.61649	0.941294	8.92978	18.2151	20.472	28.1486	90.3099	3.22362	-0.00340013	2.29446	15.2486	17.9468	23.9929	11.6103	5.17057	25.3311	27.6551	10.2125	22.9544	9.5203	31.4267	95.4365	12.8704	0.00642914	35.5124	22.3762	62.3383	23.9698	9.13422	27.8684	26.015	17.6197	41.1688	44.3974	24.9062	33.0207	51.524	15.0857	11.6505	39.2442	141.518	6.65756	26.5766	3.59422	6.50377	22.0319	19.7855	2.84818	10.1178
31.0757	1.82494	0.708358	10.388	16.0421	18.8712	31.7894	291.746	2.67433	-0.00276606	2.00225	13.9466	15.8257	19.5921	9.7737	5.46708	23.3888	30.9771	8.53533	20.9152	7.86795	28.6094	81.4582	11.1538	0.00483758	39.8394	18.3042	86.6118	19.7778	7.82561	59.3243	33.184	18.0064	40.4342	37.6703	27.1006	27.9209	65.16	12.2062	9.96404	40.3689	255.241	9.83706	22.2504	2.73844	5.89683	25.3083	17.7517	2.54631	9.1016
31.1757	1.26314	0.531963	9.43118	13.8525	17.3815	30.503	386.409	2.21685	4.29971	1.72562	12.1082	13.7416	15.3094	8.22224	8.68151	20.7094	45.0784	6.66513	18.2951	6.072	23.0406	67.0268	9.34481	0.00364604	35.2156	14.6133	96.8502	15.7201	6.48126	84.2045	32.2715	44.5966	35.9614	31.8882	23.6376	23.417	69.4373	9.70125	8.05756	36.9723	276.868	9.50261	17.9482	2.08183	5.02055	24.1836	15.2954	2.27668	8.16139
31.2756	0.86866	0.398929	7.95189	11.8002	16.0045	27.2615	390.66	4.13747	6.05138	1.47698	10.2866	11.7952	11.7449	6.91488	8.20294	18.0035	67.0359	5.01199	15.676	4.5376	17.8274	54.3129	7.6827	0.00274826	28.6654	26.0447	98.1324	12.2759	5.24055	96.3189	28.2623	53.1635	30.5332	26.964	19.0218	19.5673	68.0262	7.64819	7.32	31.9747	257.14	16.4771	14.1669	1.58059	4.15671	21.4542	12.8599	2.03585	7.31822
31.3755	5.23796	0.298873	6.52451	9.9551	14.7348	23.4859	352.653	4.72686	6.4096	11.4352	10.2513	10.0359	8.93835	5.81457	6.62694	15.5197	77.7151	3.68404	13.2854	3.33617	13.5942	43.7184	6.24715	0.00207161	22.5212	29.0233	93.9644	9.50327	14.4798	94.5563	23.48	93.0071	25.3056	22.7881	14.7648	16.323	63.3832	6.00699	6.02892	32.8476	221.914	16.478	13.4105	1.19911	3.39612	22.1915	10.6444	1.82067	6.56209
31.4754	18.2045	4.1216	5.29614	12.0448	13.5659	19.8203	298.988	4.64911	6.05611	14.553	20.4316	8.48076	6.77816	4.88899	4.9736	20.5648	73.9755	2.66916	11.1926	2.43194	10.3092	35.0874	5.04667	0.00156744	17.4031	27.6791	86.729	7.32473	43.9419	86.3783	18.932	104.093	20.6964	19.2542	24.9929	13.6066	74.5448	4.7096	4.81627	33.4305	183.787	14.1046	11.5259	0.909319	2.75654	103.844	8.72004	1.62834	5.88407
31.5754	31.7941	5.15131	4.28034	16.4906	12.4909	16.5256	243.572	6.7958	5.38341	14.6554	21.5913	7.12801	5.13179	4.1105	3.58245	20.5524	65.2285	1.91569	11.6934	1.76466	7.80157	28.1235	4.06077	0.00119349	13.3402	27.972	78.0133	5.63318	54.4322	75.8061	16.0406	138.058	16.8002	16.2663	31.341	11.3387	79.7788	3.68943	3.80795	30.4692	148.41	11.2645	9.43354	0.689425	2.23007	165.792	7.09403	1.4564	5.27617
31.6753	33.1078	4.95143	3.45322	17.6916	18.6137	14.9069	193.016	7.29082	4.61007	13.5299	21.9788	5.96528	3.88251	10.9553	2.51667	18.7847	55.4827	1.36635	12.3353	1.27728	5.8991	22.5285	3.25959	0.000911489	10.1851	28.9494	68.8453	4.32751	54.6795	66.4179	18.3061	151.792	13.5789	13.7414	33.455	9.44744	78.3438	2.88933	2.99992	26.2817	117.895	8.6743	7.51053	0.522671	1.80124	182.525	5.74383	1.30269	4.73116
31.7752	29.2711	4.28735	2.78387	17.1358	19.5801	12.9068	149.881	6.97491	3.85127	11.9972	28.281	4.97492	2.9364	12.1978	1.73971	26.7065	46.3328	0.970435	11.5114	9.68686	5.71879	18.0418	12.9861	0.000697436	7.76084	32.1259	59.8658	3.32261	49.8839	64.032	19.6644	157.885	10.9481	11.6081	53.1801	7.87123	73.1071	2.26253	2.36035	21.9736	95.3586	6.5421	5.88096	0.396242	2.86688	201.164	4.63534	1.1653	11.172
31.8751	23.8527	9.89396	2.24361	15.7091	18.8665	10.9238	114.593	9.13923	3.16216	10.969	27.4036	4.13734	2.2205	11.4452	1.1898	27.1667	38.3145	0.687267	10.186	10.453	4.69016	14.4467	15.511	0.00054119	5.9078	30.5804	51.4504	2.55035	43.048	60.7766	17.9793	168.359	8.81438	14.4009	50.9588	6.55772	78.808	7.6131	1.8563	18.0277	75.8356	4.87288	4.55764	0.300397	9.30532	203.534	3.7322	1.04247	10.9392
31.975	18.5082	10.9498	1.80802	13.927	17.6597	9.12361	86.544	9.46431	2.56363	9.67971	29.2932	3.43295	1.67902	10.0966	0.807841	24.9971	31.515	0.485803	8.77983	8.91117	3.65215	23.5455	15.2834	0.000430689	4.49507	26.926	53.0677	1.95738	35.8274	54.5183	15.2797	161.649	7.09069	17.2728	42.5639	5.46314	87.9147	9.42922	1.45965	14.6151	83.2586	3.60186	3.50907	0.227771	10.3407	185.161	3.0002	0.932618	9.81352
32.075	13.8988	17.6987	1.45696	12.0801	18.8118	7.55978	75.4277	14.112	2.05881	8.38745	26.906	2.84326	1.26953	8.67757	0.54563	22.1007	25.846	0.342952	7.46472	6.97109	2.79154	26.5817	13.6438	0.000348276	3.41931	22.6121	51.3666	1.50222	29.0678	47.3287	12.4836	147.924	5.70146	16.6473	33.6118	4.55073	92.9206	8.65331	1.14769	52.1641	109.379	2.64932	19.9378	0.464054	9.49038	160.463	2.40903	0.83435	8.7998
32.1749	10.1958	18.286	1.17406	10.3227	18.1972	6.23391	72.4035	18.5295	1.7608	7.19683	43.0212	2.35137	0.959891	31.48	0.367217	19.2002	21.1619	0.241925	6.29989	7.58251	2.1189	24.0497	11.6127	0.000283838	2.60057	18.3941	47.7552	12.9689	23.1423	40.2581	12.7856	132.069	4.58324	14.8905	25.8535	30.8206	90.6145	7.24056	0.902375	63.1598	153.401	1.94244	23.8548	4.69711	8.12108	135.648	1.93276	0.74643	8.1986
32.2748	22.3278	16.3597	6.24583	8.95035	17.0555	7.24402	63.5962	19.201	2.80599	6.14215	44.8107	1.9422	0.725775	36.1	0.246567	16.547	17.3106	0.17057	17.7408	6.48	1.60407	20.2464	9.63284	0.000235877	1.97764	14.624	43.177	14.5963	18.1584	33.793	11.4598	116.349	3.68379	12.9119	19.6271	36.0994	84.1815	5.83945	0.709485	61.7822	157.535	1.42118	36.5887	5.4942	6.73944	113.14	1.54972	0.667751	7.42928
32.3747	28.4174	13.6637	10.1447	7.64684	15.8065	7.0272	53.0151	18.0689	3.08656	12.5879	42.84	1.60244	0.54877	34.1883	0.165165	14.2073	14.1528	0.120218	20.6709	6.12137	8.33712	16.5656	19.5077	0.000202058	1.50379	11.4272	38.2484	13.0259	14.0839	28.1158	9.6395	101.739	2.96061	11.0413	14.8003	35.5545	75.7074	12.5374	0.557818	55.2634	142.841	1.03835	37.1109	5.02514	5.51246	93.6619	1.24209	0.597315	6.66221
32.4747	27.1361	10.9808	9.87291	11.354	14.5889	6.67661	51.3293	16.178	2.96868	14.1929	42.3186	8.70822	0.414934	30.2724	4.50495	15.423	11.5674	0.0847449	20.3156	4.98832	8.38177	13.3909	21.5479	0.000178669	4.25081	8.8094	33.3578	10.7126	29.0284	23.2516	16.7933	88.5875	2.37919	11.7399	11.1216	31.7289	66.521	12.7344	0.438572	47.179	121.688	0.757952	32.8967	11.2823	4.47711	77.2089	0.995192	0.53421	5.97402
32.5746	23.0355	8.61995	8.51972	13.5793	29.1193	5.93819	45.2976	14.0746	2.66472	28.4967	43.7856	12.2244	0.313737	26.0606	5.11063	14.5229	9.4526	0.0597573	18.4064	3.82531	19.6129	10.7675	25.2931	0.000161739	4.42352	6.71796	28.7366	8.50166	54.9823	19.1489	23.6884	76.9499	1.91178	10.8885	37.2542	27.2418	63.0033	11.0395	0.344812	39.2036	100	0.553009	27.371	11.8778	3.62336	63.4918	0.797104	0.477629	5.35688
32.6745	18.8893	6.66562	7.05249	13.8267	32.1942	6.92574	37.8727	12.0301	2.29452	32.0134	39.7848	13.5201	0.237225	22.1532	4.41767	12.9655	7.72358	0.0421387	16.0556	3.61741	18.7006	8.63776	24.2076	0.000147624	3.8202	5.07782	24.5102	6.63398	62.7605	15.7245	23.7408	66.7485	3.47476	9.58889	39.3515	23.0034	57.416	9.03503	0.271095	34.4459	80.3506	0.403466	22.0004	10.4834	2.92712	52.1388	2.2114	0.426903	4.80345
32.7744	14.7156	5.10327	5.74498	13.035	38.1763	11.9523	39.4058	13.9399	1.92263	30.8866	43.205	13.4913	0.179374	18.7221	3.42982	11.3132	6.31048	0.0297351	14.0475	2.94897	16.3361	6.92201	21.3241	0.000134682	3.07977	3.81001	20.7341	5.13384	60.9301	12.8862	21.078	57.8538	3.70789	8.25725	41.7124	19.2803	61.3339	7.2174	0.213135	29.1109	63.6174	0.294493	17.3279	8.60496	2.36246	50.8548	2.66164	0.381405	4.30721
32.8743	11.0814	3.88085	8.09661	11.7585	40.3266	13.0045	36.0832	14.9092	1.58083	27.9713	39.8859	17.7692	0.135635	15.7794	2.51915	23.2655	5.15583	0.0210058	12.0376	2.26175	12.9895	5.54445	18.023	0.000122181	2.40873	6.43302	17.4188	3.95638	54.5546	32.1719	17.6409	67.7299	12.271	7.0382	66.0254	16.1052	68.6314	5.70338	0.167567	38.4871	73.9254	0.215168	13.4783	6.81556	1.90578	46.8683	2.63577	0.340578	3.8622
32.9743	8.14567	2.93751	7.67616	10.3161	38.9063	12.2945	30.8542	14.2399	1.28225	24.5647	39.2451	19.1824	0.102563	13.282	1.79112	36.9133	4.21252	0.0148743	10.2022	1.68495	14.2213	4.44014	14.8915	0.000111565	4.73073	13.9142	21.2668	3.04254	46.5246	38.7787	31.2286	77.3055	14.2495	5.97046	77.1942	13.4318	69.0238	4.48468	0.131738	38.7882	107.336	0.157448	10.4016	23.1147	6.06957	47.7418	2.39623	0.304089	3.46314
33.0742	5.88045	3.68772	6.56802	13.1458	36.4315	11.5632	25.2785	12.8541	1.02991	25.699	35.0358	18.9018	0.0775504	11.173	1.24774	39.6544	8.61133	0.0105634	9.72192	22.3547	12.0341	13.1677	12.1446	0.000105046	4.7087	19.4547	22.51	4.04029	38.406	38.8853	33.0786	76.2946	13.5227	5.05323	81.3474	11.194	65.3744	10.5604	0.103568	39.7528	110.311	7.03299	7.98679	25.5086	6.73279	46.8543	7.75322	0.271039	3.10531
33.1741	4.18606	3.5497	5.41947	23.0596	33.7525	10.232	20.113	11.2373	2.96811	24.1113	49.3527	17.6823	0.0586471	11.1493	0.857668	37.2064	9.39673	0.00748793	8.68693	24.4826	9.47055	13.9829	9.82818	0.000101446	4.00661	20.2471	22.1236	3.77059	30.974	35.9144	30.0718	70.7535	11.844	4.27224	76.1443	9.3259	63.4003	10.8508	0.081419	36.3472	107.748	8.36113	12.4458	34.0848	6.17495	42.0673	9.51268	0.241986	2.78443
33.274	2.94672	3.07576	4.40908	26.65	31.1484	8.76688	15.6657	14.3366	3.67191	32.3042	50.8924	16.0021	0.0443393	11.2366	0.584385	33.1658	8.75624	5.54142	7.52529	20.9665	11.0855	12.4267	9.82981	9.94e-05	3.21006	18.6952	20.7765	5.31435	24.5469	31.7208	25.4819	63.6155	9.97809	3.61003	63.0414	7.76836	64.2566	13.2815	0.0640026	31.406	95.4078	7.60934	12.6725	32.4001	5.28197	36.2178	9.97022	0.213813	2.49671
33.3739	13.7456	2.52465	3.56676	30.4089	28.7038	15.4592	15.779	14.7073	3.71319	33.0457	46.1895	14.1565	0.0335103	10.1888	0.395828	28.9185	7.64755	6.60434	6.41546	16.4336	9.52519	13.7786	50.9459	0.000100194	2.50368	16.283	18.9195	5.02931	19.1898	27.2749	27.433	56.2616	8.23451	3.04961	51.5534	6.47044	61.1454	14.1192	0.0503091	26.2847	80.2061	6.2576	11.2522	27.4802	26.1114	30.5095	13.1835	0.188689	9.14705
33.4739	16.3097	2.00806	4.05139	30.3293	39.7853	19.014	16.5243	13.773	11.0374	35.9962	39.9767	12.3214	0.0253103	13.2067	0.266949	24.9634	6.47441	5.96891	5.42262	12.3741	7.53377	13.5534	110.702	0.000101362	1.92793	24.8251	19.6785	13.9441	14.8384	41.7833	25.1045	68.3771	6.71825	2.57579	54.813	5.38897	55.8996	12.4176	0.0395407	21.5783	65.3759	4.89618	9.37044	22.1297	29.9195	25.3973	13.5016	0.168116	8.23412
33.5738	15.1969	1.56618	3.65572	28.2713	41.215	18.8229	16.0169	12.2982	13.7114	34.3232	33.9166	21.1064	0.019107	20.5127	3.30359	21.4488	5.39379	4.84586	4.56195	9.13318	5.79155	11.7542	123.079	0.000100057	1.47537	26.5395	30.6462	14.6636	18.9449	59.049	23.9741	69.0666	5.44558	2.17539	51.9058	8.14546	49.7057	10.2217	0.0310721	17.5006	52.2512	3.72743	15.0502	17.9072	27.7237	21.0017	12.4793	0.14593	7.38351
33.6737	12.7402	1.20612	3.07566	25.3278	39.5207	17.0757	14.1434	10.6815	13.8874	30.9133	28.5236	24.8729	0.0144355	23.9358	3.70135	18.3885	4.45504	3.72533	3.82791	11.0392	4.40558	9.73416	115.487	9.98e-05	1.12558	28.4744	35.6992	12.8094	19.2544	62.6108	28.7164	64.7475	4.39733	1.83715	52.0621	8.19473	51.4542	8.186	0.0244154	14.0824	41.2207	22.9741	19.9527	14.0777	23.8171	21.0361	10.9374	0.128518	10.8131
33.7736	10.063	0.921003	2.52141	22.1223	36.9277	14.8298	11.8301	9.12018	12.826	27.0723	24.016	25.5993	0.0108936	22.7887	4.94002	15.7477	3.66244	2.7755	5.21727	9.72362	3.33789	7.90937	100.777	0.000105987	0.857361	37.4768	44.8927	11.0052	17.675	66.4342	31.1891	58.5421	3.54302	1.55149	44.2051	22.8292	49.582	6.47624	0.019182	32.3753	32.2308	30.7742	42.3874	16.1174	25.6415	19.0553	15.799	0.113989	9.7154
33.8736	7.64958	0.699256	2.04596	21.2929	38.8305	16.05	9.55032	14.8707	11.2465	23.3628	20.1282	26.5185	0.00820022	20.221	4.47921	18.0923	3.00302	2.0283	6.34307	7.71116	11.7651	6.37409	84.7484	0.000114824	0.652527	41.613	48.1606	8.90631	16.901	81.2992	30.3263	51.9325	2.85097	1.31029	35.1634	28.2058	45.7073	5.09521	0.0150741	80.6485	25.046	28.9971	45.9331	14.6408	23.2891	16.4787	16.6388	0.100125	8.71157
33.9735	15.698	0.528721	1.65327	25.12	38.2657	15.1411	7.5195	16.6953	9.54391	31.4248	26.1502	25.5475	0.00618273	17.4238	3.55504	17.3533	2.45872	1.464	16.4734	5.83897	11.5909	5.11832	69.8238	0.000117028	0.496418	39.6217	47.6996	7.01516	15.0028	82.0005	26.5565	45.5893	2.29236	1.10663	27.1429	27.038	49.3604	14.3404	0.0118454	136.966	19.3783	24.2153	41.8273	12.1763	27.3027	13.9146	17.9062	0.0886662	7.81137
34.0734	16.8893	0.398644	1.33371	25.428	36.0947	13.419	5.81153	16.2921	7.92184	32.1834	25.4008	29.2398	0.00466972	28.4165	12.1926	15.6064	2.01138	1.0481	19.0008	6.76382	9.54823	4.10343	56.8487	0.000109889	4.43596	34.8927	49.2368	5.45392	15.9293	75.9605	22.0617	39.7858	1.84246	0.934707	20.643	23.8867	48.7154	15.0202	0.0093092	185.887	14.9469	37.652	35.2811	9.70962	25.4754	11.5985	16.9339	0.077809	7.00423
34.1733	15.1435	0.299948	1.07519	23.8967	33.529	15.0478	4.42778	14.8767	6.47336	29.9276	22.5698	29.6789	0.00351658	31.4274	12.8386	16.6733	2.45418	1.01595	18.3337	8.42583	7.44634	3.28749	45.9593	9.97e-05	7.37298	29.3063	47.6804	4.97808	14.9512	67.207	17.7877	34.605	1.48067	6.35516	15.581	20.4214	45.6055	14.9181	0.00731633	212.97	11.5038	36.8032	57.4701	7.57347	22.706	9.59845	15.7931	0.0683764	6.28047
34.2732	12.4373	0.225325	0.866563	26.4253	36.8095	14.3999	3.33533	13.0939	7.70908	46.1006	19.3642	28.2598	0.00266111	29.4244	13.9049	15.6119	7.66663	0.850881	16.4749	7.48084	5.69481	2.63301	36.998	9.16e-05	7.14006	23.843	44.3417	10.5304	13.1269	57.8527	14.0844	30.0411	5.83731	7.6091	11.7139	17.2113	53.3646	12.8371	0.00574982	204.066	8.84007	31.2131	59.128	5.83569	26.276	7.91083	13.9111	0.0605741	7.90728
34.3732	19.4904	0.168988	0.698391	25.9753	40.5379	18.6363	2.48922	11.2734	7.67744	48.9716	19.9638	25.8729	0.00200794	25.9343	11.8337	13.9031	10.6346	7.31253	14.312	5.95182	4.32347	3.47729	29.7068	8.58e-05	6.0174	23.4205	45.473	11.7727	11.0509	72.8452	11.0258	36.9332	7.54408	7.32973	8.78842	14.4131	63.2381	10.4746	0.00451753	180.678	6.78545	24.814	52.7306	4.46568	24.4226	13.0914	11.8557	0.0540523	7.10083
34.4731	19.7779	0.12662	0.562895	24.0154	42.0277	18.7655	1.84322	18.2631	7.02782	46.2332	18.1178	23.0746	0.00156575	23.2526	13.582	19.9825	10.685	8.42595	12.2188	7.70848	3.2732	7.41426	27.9367	8.23e-05	4.80124	20.9855	43.8625	10.4847	9.03792	74.2655	8.56826	45.2741	9.04488	6.55482	6.58638	12.0343	65.4374	8.35628	0.00355578	153.363	5.2038	20.3303	49.7421	3.40373	21.0089	18.5289	16.4214	0.0480848	6.36716
34.573	22.7529	0.0948119	0.453699	21.4053	40.3098	17.1581	4.4184	20.1591	6.12929	42.4269	24.8781	20.2016	0.368433	20.1266	11.7848	20.3794	9.64188	7.53181	10.3353	13.3536	2.4754	7.59323	24.4047	8.09e-05	3.73742	17.8213	40.684	8.61549	7.23673	69.1667	7.9084	45.869	8.67673	5.68323	4.93324	10.0344	66.9351	6.59956	0.0027965	126.996	20.288	21.5088	43.7893	8.97725	26.6209	18.8868	20.3621	0.0424813	5.70921
34.6729	25.177	0.0709218	3.37661	18.6327	43.49	14.9636	5.15735	19.5283	5.18308	37.5088	24.4943	17.4478	0.404092	17.1513	9.16596	18.77	8.29454	6.08294	17.3606	13.2372	1.87128	6.67256	20.535	7.8e-05	2.87519	14.6103	36.7227	6.83528	5.70098	61.3858	6.75326	43.06	13.9885	4.85961	15.3213	11.1509	67.926	5.18821	1.63648	103.565	30.2592	18.812	36.3029	9.6517	25.3961	17.2354	23.9117	0.0378991	5.11928
34.7729	22.8372	0.0530529	3.72141	15.9606	42.2303	12.7168	4.97119	17.7624	4.2917	41.333	27.5336	15.9659	0.34844	14.5116	6.7387	16.6017	6.96761	4.66292	18.5965	10.9752	1.41437	15.7338	16.9244	7e-05	3.20141	11.683	32.4903	5.33375	4.43342	52.9429	15.8478	38.9603	14.5544	4.12867	25.2977	20.3219	64.6888	4.07007	3.811	90.1565	31.3355	15.1843	29.1199	8.58291	28.6794	15.0297	23.4552	0.0332572	4.59036
34.8728	24.1542	3.27454	3.33123	13.5181	39.6335	12.7299	4.37624	15.5981	3.50081	50.7231	25.6928	15.886	0.278135	12.2372	5.35372	19.8194	5.78018	3.46803	17.4598	10.5572	9.17094	16.316	15.4947	5.89e-05	2.82361	17.9417	38.39	4.12826	3.41117	54.8259	17.6575	34.5745	13.8133	3.49704	28.4083	21.1826	59.1711	3.18982	6.56843	75.7856	29.0976	11.7621	22.9073	8.7148	26.4565	12.747	21.2214	0.0294909	4.11607
34.9727	21.5006	4.16582	2.79486	11.3567	36.7492	11.6073	3.6531	15.8184	2.82449	50.4822	32.6864	26.0052	0.215332	10.303	3.9822	19.2371	4.76278	2.53159	15.4939	15.0188	9.29726	14.3945	13.359	4.98e-05	11.0236	19.2213	40.0046	3.18232	2.6013	51.4558	21.8002	48.9262	12.0991	2.95776	25.0185	19.2837	52.6351	2.49887	15.2247	64.3773	25.1112	21.2423	33.595	8.62856	26.1087	15.4315	20.6118	0.0259862	8.46245
35.0726	17.5874	9.42233	2.28891	9.48435	33.9245	17.6295	2.94452	18.9997	2.26015	53.0598	31.58	30.2484	0.164556	10.2835	11.1362	17.3852	8.60636	1.82595	13.3749	16.4833	7.71757	12.0015	11.6341	4.1e-05	11.7858	18	38.9603	2.4476	1.96845	45.867	24.7883	51.8875	10.1934	2.49995	20.2148	16.6929	45.8728	8.97385	14.7649	53.3339	20.7977	24.5012	33.6904	7.44064	22.9938	15.0124	19.0822	0.0228961	7.61047
35.1725	13.6799	10.395	1.8567	12.7102	31.2656	18.5974	2.31512	19.0577	3.15798	49.8772	30.1176	30.9414	0.12503	9.29164	12.7174	17.1201	9.18492	1.30661	13.4028	15.1141	6.03447	9.7798	9.77319	2.73e-05	10.2669	15.7003	36.3694	1.87994	1.47966	42.272	23.1693	49.7033	8.41258	2.11236	20.7996	14.146	49.7644	9.59713	12.3852	43.5063	16.7948	22.8758	34.3179	16.6079	19.3321	13.4263	16.7397	0.0202245	7.74768
35.2725	10.2904	9.55335	1.50029	13.5325	28.7976	17.358	1.78704	17.6495	7.8532	44.6181	26.578	29.5945	0.0947568	8.06922	11.0167	15.5598	8.48794	0.930007	14.5698	12.1788	4.61957	13.1791	15.79	8.94e-06	8.30744	13.1044	32.9791	1.44265	1.10584	37.29	19.9092	45.4304	9.66987	1.78462	23.553	11.8751	49.2339	8.45595	9.95361	42.2479	13.3409	19.0272	30.477	18.7053	32.4759	12.7734	17.9475	0.0172782	6.95158
35.3724	10.314	8.09121	1.21036	13.6196	26.5184	15.302	1.36037	28.0018	9.50311	42.2459	22.7374	27.1734	0.0717345	6.88677	8.56196	14.2403	7.38436	0.659578	13.7569	9.29127	3.97332	15.2385	16.5654	-7.33e-06	6.50894	19.266	29.5143	1.21386	0.822539	46.7729	20.7434	44.5028	9.14434	2.19402	56.6757	9.9264	46.1589	6.96554	7.88601	37.8058	10.4803	14.9761	25.3825	28.9957	33.0398	11.919	16.9444	0.014486	6.23351
35.4723	8.96238	6.55555	6.35708	12.7593	38.6668	13.0846	1.02507	30.7381	9.52585	37.9222	37.5017	24.2829	2.50887	5.83097	6.29209	19.5118	6.23875	0.466626	12.789	9.09373	3.14368	13.8782	15.1919	8.7135	9.01375	20.3729	25.9441	0.972872	0.609627	47.6165	27.4397	41.1235	12.2842	2.1298	58.0263	8.51811	48.381	5.57995	6.21709	32.2827	8.16999	23.2909	28.1599	28.5728	32.4105	10.4568	23.0306	0.0119357	5.58962
35.5722	7.3067	5.17207	6.91067	11.4667	40.6189	20.8301	1.04793	29.7038	8.75011	33.21	43.5758	21.2901	2.73564	4.91869	4.475	23.2457	5.19127	0.329503	11.296	7.50609	2.417	11.7123	13.1089	8.32367	12.0556	18.9593	22.4903	0.762393	16.9917	44.3151	33.8047	36.9054	12.2022	4.91946	49.6182	20.5614	46.9565	7.97428	4.89286	27.2868	6.33426	22.7669	25.8738	24.5926	29.1036	8.89701	23.8006	0.00999834	5.01221
35.6722	5.67119	4.0122	6.1627	10.037	39.1209	25.6609	0.952686	26.9826	7.6476	28.6594	41.0647	25.4651	11.6985	19.1392	3.11786	22.5496	4.28452	1.33607	9.72782	5.78954	1.8387	9.59289	15.7272	6.60973	11.1615	16.4761	19.2808	0.591231	25.2395	39.313	41.406	32.6052	13.5908	5.41193	50.5842	22.3206	46.8148	9.78415	3.84834	34.4166	4.8917	19.3093	21.9216	19.9469	24.6754	7.447	22.0931	0.0065249	8.39013
35.7721	4.2597	9.76862	7.80299	8.63134	38.0334	25.4152	0.812045	26.911	10.7045	24.5365	52.7456	26.3883	12.1356	22.0676	2.14309	20.3749	3.52043	1.47958	19.6143	12.5527	1.39313	7.75807	15.1666	10.2267	9.28706	13.7188	16.3802	0.456275	27.013	56.7043	39.7351	45.3993	12.7084	5.07751	78.0163	20.5939	44.4009	13.2971	3.02614	38.2088	3.76698	15.3509	17.8017	15.7006	20.3897	11.9394	19.409	0.0025735	7.54158
35.872	3.12531	10.8984	11.5255	7.33165	35.7096	23.0582	0.665431	24.8507	11.3168	20.9151	51.0858	25.4269	10.3	20.934	1.45976	17.873	2.88547	3.61105	21.773	12.3669	1.05391	6.23968	13.4071	8.75149	7.74135	15.3431	22.175	0.351617	25.4538	60.5107	34.5818	47.92	11.0553	9.26437	78.9518	17.9236	40.5508	12.4759	2.37943	36.1566	2.89504	14.6577	14.1074	12.1594	25.651	12.5545	17.969	2.47e-05	9.43015
35.9719	4.17379	10.0593	11.0274	6.17307	33.1161	20.0234	2.52932	22.0148	10.6816	17.7847	45.3431	23.4572	8.17201	18.5486	0.988271	18.6747	18.7006	3.79655	20.7203	10.2314	8.12933	5.00629	18.0276	6.78545	6.14714	14.6563	27.0052	0.271209	22.4015	57.6071	28.6321	45.8101	9.28105	9.82895	67.2438	37.1932	47.8315	10.5244	1.87087	31.8104	2.22167	12.3103	11.0155	9.33176	35.0014	11.6037	15.7615	-0.00291137	10.5375
36.0718	7.86285	8.53816	9.46387	5.16422	30.5727	16.9737	3.13411	19.0295	9.48812	17.2002	41.8616	21.0297	6.31014	15.9727	0.666146	17.3521	22.742	3.28485	18.5029	7.89979	8.28542	4.01237	18.0245	5.13449	4.77434	12.9308	28.5493	0.209685	18.8916	51.7609	23.0397	41.8302	7.64493	9.10923	58.4955	221.923	54.8656	8.51709	1.471	27.7795	1.70262	9.73803	17.2759	7.12453	34.0337	10.1342	13.6108	-0.00414358	9.45865
36.1718	8.32085	17.2322	7.81786	6.75863	35.063	18.7689	3.09364	16.1991	8.1199	17.2607	40.3748	18.4979	4.81596	13.5798	0.44751	15.4054	21.9895	4.25531	16.0232	5.90486	7.33648	3.2142	16.1955	3.86008	3.66881	10.8735	28.0393	0.16227	15.4729	44.9792	18.4415	37.3045	6.231	8.01945	69.982	258.512	55.878	6.76988	1.15659	23.3942	2.60303	7.45974	17.6174	5.42306	29.8031	8.60221	16.7546	-0.00900297	8.48163
36.2717	7.40842	18.646	6.36323	9.52542	34.6567	27.2657	2.75845	13.6544	6.77921	19.7151	35.7804	25.1824	3.6567	11.4773	0.707097	24.9432	23.5175	3.94403	13.657	4.34185	5.85848	9.38697	13.8308	2.89688	2.80454	8.85374	26.3198	0.125347	12.4057	38.283	29.4505	32.8443	5.0481	6.9049	62.7659	243.73	53.3281	5.33764	0.909377	19.279	2.71415	5.60961	15.6528	4.12073	28.6266	7.19128	16.7302	-0.0104631	7.60544
36.3716	6.06083	17.0049	5.14848	14.9554	33.9679	28.4204	7.71291	14.9853	5.56284	19.138	30.6644	27.5358	2.77009	17.5027	0.667326	29.2398	21.7503	3.23926	11.5415	10.154	4.51925	9.9543	14.3871	2.17299	2.13828	7.0446	23.9599	0.0963105	10.6966	47.0127	30.4804	38.1762	4.07567	5.88532	51.0967	213.956	56.7407	20.7335	0.715005	15.674	2.48019	4.17157	13.0391	3.12797	24.9496	5.96105	17.668	-0.0155613	6.81982
36.4715	5.69024	14.3457	4.15551	16.7679	31.9818	26.3896	13.1955	14.4796	4.50793	25.6968	25.9043	27.3159	2.09627	17.8434	2.84983	28.758	18.9295	2.50601	19.0897	10.101	3.44221	52.8385	13.1479	1.62977	1.62821	15.3477	37.3849	0.0735352	8.89648	59.0214	27.4426	37.9393	3.2841	7.22338	39.8779	182.418	62.5824	22.2983	0.562178	12.6326	2.12464	3.08085	10.4876	2.37297	25.8907	4.9177	20.7949	-0.0181002	6.11538
36.5715	12.0317	11.5967	3.35069	16.59	29.6888	23.2008	14.3815	13.1524	10.6735	26.3034	36.8244	25.658	1.58559	16.2479	3.05304	26.1252	15.996	1.87409	20.3795	8.385	2.60928	58.3628	11.3253	1.22232	16.9191	17.8514	43.5763	3.22386	8.82225	60.1066	23.1375	35.2996	2.64329	7.00847	30.4958	153.551	62.4672	25.0139	0.44202	19.7142	1.75368	2.2656	8.26366	1.79956	23.2209	4.04598	20.4151	-0.0196487	5.4837
36.6714	15.8882	9.13685	2.7006	22.2093	27.4184	19.8075	13.4587	15.8189	12.8103	30.8975	36.5468	23.2826	1.19905	14.4051	2.58833	22.9712	13.312	1.37278	19.1084	14.527	1.97427	52.4757	9.45702	0.916728	18.8775	17.3457	45.1042	3.71797	7.99241	81.5036	18.8174	40.1561	7.30001	6.28549	23.0829	128.506	58.8907	22.3524	0.347546	20.8397	1.41429	12.9164	9.61419	1.3644	29.739	3.32352	18.4783	-0.0238727	4.91724
36.7713	15.3549	7.08207	2.17626	23.6371	25.2736	16.6283	11.6546	16.9785	12.7978	36.3834	32.7286	23.8452	0.906671	12.4077	1.99069	19.9065	10.9877	0.992335	16.9462	13.8317	5.04166	44.0726	7.76021	0.687543	19.7115	15.4503	43.7498	3.34082	6.86684	85.2752	14.9796	39.5802	8.31118	5.45691	17.3795	107.261	53.5003	18.5146	4.60534	19.3184	2.39549	14.6818	22.0447	1.03432	31.6592	2.72752	16.0031	-0.0255474	4.40933
36.8712	13.9687	5.43062	1.75359	22.8035	26.2008	13.8201	9.62718	16.2424	11.7337	35.7051	28.1715	26.1991	0.685572	10.5499	1.45418	21.1799	9.2182	0.711117	14.6237	11.3044	7.91956	36.024	6.30313	0.51566	17.6327	13.0715	40.7294	2.75421	9.08915	80.4313	11.7667	36.6833	7.8333	4.66939	13.0492	89.4182	55.1108	30.7096	10.4881	17.3329	9.31144	13.1677	24.181	0.784017	38.1906	6.88281	13.4978	-0.0280971	3.95392
36.9711	11.5633	4.13408	1.41297	20.8567	25.1296	11.4165	7.70398	14.6746	10.2425	32.5876	31.5442	27.725	0.518399	16.8433	1.03022	19.8061	20.9359	0.50664	12.441	20.5375	7.1854	29.1072	5.08845	0.386751	14.4218	10.6886	36.8592	5.96599	9.3611	71.8958	9.16441	34.419	6.83961	3.96897	9.78354	74.5012	52.9522	29.984	10.1538	14.8224	11.2755	10.7555	22.1229	6.52749	35.9347	7.84602	22.4788	-0.028022	3.54549
37.0711	9.06211	6.89097	1.1385	18.4638	23.4826	9.39589	6.0259	25.8156	8.66524	39.1287	44.6085	27.0283	0.391993	17.3369	4.69483	17.631	23.2265	0.359524	10.5031	19.7112	11.7988	23.4002	4.36456	0.290073	11.3552	14.1875	32.6728	6.09173	8.65255	62.2805	7.09804	38.673	5.75316	3.36318	7.32957	62.0564	48.7207	25.6518	8.86509	12.3292	10.9305	13.4727	28.5975	7.58831	31.0648	7.4766	24.6093	-0.0295104	3.1793
37.171	6.85215	7.1708	0.917352	18.7382	31.5691	17.928	4.63291	29.0858	7.17601	38.6587	47.3716	25.118	0.296421	15.8409	5.0516	15.364	26.1365	0.254431	8.82978	16.1566	16.6385	18.7702	3.63599	0.217572	10.4975	14.5063	28.5077	5.26901	7.5272	52.9019	12.1219	37.9345	4.74412	2.84578	20.5009	51.6842	50.4357	20.8809	7.21514	11.2875	11.171	12.4571	27.6744	8.71055	25.9	6.62402	23.4489	-0.0296075	2.85092
37.2709	5.05196	6.43491	0.739192	18.856	33.492	24.7421	3.51422	28.4259	5.85302	35.3903	43.4178	24.278	11.1611	13.8218	4.28915	18.8193	24.6244	0.179727	7.40575	12.4227	14.8298	15.0414	2.97944	0.163202	8.69662	13.2754	24.5657	4.27652	6.29877	44.3635	16.4035	35.0771	4.6163	2.40639	21.2963	43.0436	57.7527	26.7097	5.74099	9.7597	10.1051	10.3168	24.0298	14.4989	26.1101	13.1369	22.1173	-0.028384	2.55642
37.3708	8.59195	5.38292	0.595675	17.6654	43.539	26.9118	2.63696	25.9761	4.72085	35.8743	37.7265	22.4415	12.1758	14.6935	3.30127	18.4055	27.5638	0.126795	6.20327	9.26647	16.8736	12.0479	6.92927	0.122425	6.88687	11.4218	20.9577	3.3731	5.1301	37.9612	16.2445	31.4902	4.08917	2.03424	20.1646	35.8472	58.7676	24.7081	4.53279	18.9633	8.5968	8.10197	19.7771	14.5043	34.8922	14.424	19.6021	-0.0282026	2.29237
37.4708	8.89334	4.32986	0.480062	15.8787	44.4465	25.4395	1.96127	22.8731	3.77589	33.2132	32.0624	25.1651	10.483	13.5772	2.41267	16.6839	25.921	0.399815	5.1923	6.8064	14.407	9.64832	7.78672	0.0918374	5.34183	10.0594	21.8712	2.62443	4.09598	50.2459	14.3452	43.5202	3.46517	1.71938	16.7679	29.8536	56.0568	20.7356	3.56918	21.0653	7.05759	24.44	15.7973	12.558	37.6726	13.557	16.7675	-0.0284872	2.05554
37.5707	11.8895	3.40059	0.386944	15.2426	42.4196	22.5684	2.76612	26.1098	3.00103	32.4854	49.8495	25.2873	8.3626	11.9022	1.70988	14.656	22.7321	0.433084	5.11232	4.95898	11.3714	14.1026	7.33592	0.0688969	4.10219	19.1876	31.5702	2.02832	3.22106	52.1424	11.9716	45.8351	2.86902	1.45314	21.6898	39.7494	51.3296	16.7441	2.80774	19.9387	6.46899	26.4817	24.67	14.4042	34.2495	11.9345	14.033	-0.0276231	1.84319
37.6706	11.5352	2.63016	4.24389	13.9044	39.5716	19.3641	2.8554	25.6582	2.3737	29.6043	51.7852	23.9361	6.4722	10.2005	5.93003	12.6954	19.2834	0.378866	5.629	10.3476	8.73516	15.2834	6.41418	0.0516961	3.13471	21.7201	35.813	1.56228	2.50285	55.568	9.67837	43.7764	2.67793	1.22798	19.8575	38.8488	47.6011	13.2961	2.208	17.5442	5.54206	23.3619	25.1322	13.0924	36.8721	10.172	11.5802	-0.0262963	1.65273
37.7705	9.8693	2.01374	4.72631	15.6731	47.3056	16.4078	2.60444	23.5144	3.8679	26.0817	47.1172	21.8303	4.94471	16.5351	6.25014	10.9265	16.0804	0.302791	5.34059	10.1412	6.64286	13.8463	5.39991	0.0387986	2.84262	40.503	36.5607	7.16412	1.92582	57.1373	7.6762	63.846	22.3534	1.03749	17.137	56.5286	51.5817	10.4783	1.73615	14.8391	4.56865	41.2196	35.0998	10.8915	38.359	17.1201	19.1639	-0.0247466	1.48191
37.8704	8.96425	1.53126	4.2427	15.5489	47.2877	19.2967	3.92188	20.74	4.28019	22.5803	48.3477	19.4174	3.75623	17.072	5.26816	9.37568	26.7792	6.20694	16.4237	14.6377	5.0324	11.6624	4.45187	0.0291238	2.33739	45.6162	35.1685	7.84234	1.47003	76.0764	19.4457	80.5798	27.505	2.02798	13.7285	56.4075	56.6515	8.22889	1.36507	12.2614	3.67712	41.3608	34.7404	9.0716	46.2202	42.8568	23.2669	-0.023137	1.32878
37.9704	11.0493	1.15888	3.56314	17.3535	44.8215	18.8007	13.6212	17.8793	4.12875	19.3663	43.8058	16.9668	4.53884	15.6159	4.0403	14.7251	28.109	8.81943	21.1153	14.2405	8.19495	9.54404	9.71197	0.021866	1.84464	52.7179	32.5594	6.93964	1.11449	79.1082	21.9076	82.4603	26.6079	2.17659	55.8058	50.5776	76.205	6.45189	1.07329	13.545	2.91336	54.8909	30.4712	7.2393	43.4756	56.2658	23.117	-0.0216424	1.19149
38.0703	13.2599	0.874235	8.76994	17.1339	44.7524	16.9272	16.7142	17.6175	3.71382	18.5527	54.5608	14.6326	4.01229	13.632	2.94697	15.3205	26.2891	13.9906	23.517	11.7293	8.34644	7.71569	19.9751	0.0164241	1.42846	58.5438	33.1282	14.4572	0.839909	74.3937	41.5905	86.8461	35.0264	2.02519	59.8172	43.5116	88.1003	6.53366	0.843871	30.1704	17.847	51.5896	25.2131	18.6583	37.5785	56.1459	22.7684	-0.0203476	11.5106
38.1702	12.4062	0.65808	9.02677	15.8815	42.4014	14.6411	16.4348	16.168	3.20415	16.7461	52.4207	12.4951	3.23208	11.6615	2.08634	15.8978	22.9975	13.6482	22.4074	9.0383	6.93669	6.20444	22.003	0.0123427	1.09613	55.746	31.8015	15.6873	0.629581	66.3882	44.6825	82.9439	34.5894	1.78582	67.4716	36.7738	90.0756	11.2834	0.663486	34.3597	45.6465	43.0342	25.5585	20.4102	34.9572	50.7764	20.6427	-0.0192184	10.37
38.2701	10.4228	0.494581	10.8699	14.1778	39.4514	12.3842	14.6239	14.2716	2.69023	28.6818	46.3888	10.5885	2.51161	9.88426	1.44936	14.7355	19.484	11.4621	20.0207	9.34898	5.42609	4.97744	20.5727	0.00927766	0.837279	49.0941	29.4036	13.843	15.9583	83.7135	40.8556	80.6786	30.8357	1.53872	59.4997	30.8332	86.1652	17.7271	0.521657	32.8464	52.6824	37.7231	22.6511	18.2599	37.4465	43.8745	17.8949	-0.0182221	9.29876
38.37	8.24322	2.6403	9.95379	12.3542	36.4652	10.3395	12.2897	12.3091	2.21675	35.8272	39.7321	8.91911	1.92223	8.3421	0.994213	13.0687	16.2369	8.97333	23.0812	7.86325	4.15444	3.98886	17.9215	0.00697665	6.15955	41.2349	26.4812	20.23	22.0376	91.5374	34.7219	74.2995	26.2118	1.3119	48.1022	25.7586	87.4838	30.0068	0.410144	29.0478	50.1685	39.9519	33.1851	15.0821	33.9543	37.0309	15.1022	-0.0173304	8.33797
38.47	6.27169	3.17973	8.41775	15.9154	33.623	8.56492	12.5722	10.4633	1.80225	35.8652	33.5555	7.47726	1.46132	7.02637	0.972476	11.3697	23.2266	6.75777	23.39	6.11559	3.1554	8.17877	15.057	0.00525257	6.80122	44.6525	25.0835	19.2998	23.0364	88.1205	28.3681	71.2322	22.4137	1.11306	37.4187	21.4831	83.3366	29.4022	2.12545	24.6398	43.862	34.9574	33.2704	11.9843	28.9077	30.8587	19.3023	-0.0165093	7.47645
38.5699	4.64472	10.4801	10.1842	26.6932	30.9744	15.0443	11.4162	15.3397	1.45079	33.0259	34.34	6.2446	1.1076	5.9125	0.796667	9.80545	23.5258	6.00979	21.4725	4.5876	5.785	8.33236	12.3989	0.00396112	5.9835	42.0277	28.2118	28.8522	21.455	107.779	22.6453	65.1367	18.6467	7.42637	28.5688	22.301	76.2405	32.5244	9.90923	20.3954	36.6026	31.3508	29.3463	29.1899	23.933	25.5326	21.6023	-0.0157281	6.70394
38.6698	3.37216	12.1387	13.0295	30.49	43.1937	18.4685	9.71323	16.4666	3.93856	29.2488	31.0856	17.0581	0.838355	13.9509	9.83228	8.4221	21.2995	4.84188	19.4565	4.21311	11.0443	7.30984	10.0918	0.00299093	4.8611	41.1624	40.8362	27.6592	18.7514	108.688	17.8194	58.1338	15.2823	8.8847	21.6063	25.9378	67.8263	28.9467	10.0794	16.6282	29.6954	25.6101	39.8744	31.0736	25.9585	21.0406	23.4387	-0.0149881	6.01126
38.7697	7.56621	11.3631	12.1015	30.4263	44.8053	18.2711	7.93141	15.7537	4.83095	25.9369	26.8759	27.0509	0.634168	15.3062	11.0149	13.3907	18.3523	3.70661	16.9725	3.39695	10.2954	6.26048	8.15738	0.00225923	7.15469	43.9359	46.3741	23.3932	15.7411	107.032	13.894	51.2056	12.4199	34.0743	16.2608	25.9691	59.1173	25.1278	8.56064	13.4261	23.6582	29.9105	39.1616	27.5356	23.6355	17.2988	22.2461	-0.0142447	8.41197
38.8697	8.26807	9.71351	10.2838	28.3711	42.9811	16.5705	6.29539	14.2335	4.86806	22.8137	22.7914	31.1643	0.479563	14.2934	20.6035	15.1153	15.4291	4.46417	28.3286	14.8576	8.34994	18.9988	6.56624	0.00170818	6.76642	41.0718	47.3698	27.428	12.8513	97.9341	10.769	44.7731	10.0448	45.4338	12.2065	23.3133	50.726	26.6418	9.48698	10.7722	18.6208	32.9023	34.2313	22.6439	20.158	14.2035	19.7828	-0.013469	7.55691
38.9696	7.46149	12.0023	8.46351	25.423	40.1662	14.3893	6.38139	12.4499	4.48295	19.7326	19.1636	31.733	0.362594	37.6852	20.0944	14.4175	12.8054	6.05438	30.303	15.6229	6.4767	20.2168	5.27197	0.00129611	5.65367	35.7874	45.5825	47.3752	10.2804	86.0292	8.31406	38.9863	8.10116	45.0828	9.15077	20.0672	42.9911	25.4416	8.22477	8.60684	14.5336	29.1858	28.273	17.9524	16.7028	11.6531	16.9562	-0.0126446	6.77629
39.0695	6.14978	12.9222	8.54966	22.2092	37.1848	12.1992	5.76787	16.1999	3.92252	16.914	16.0517	30.2721	0.274129	54.5232	16.4458	12.9384	10.5541	5.6837	28.4352	19.5863	4.9433	17.978	4.44114	0.00098802	4.49403	29.8505	46.4197	46.7017	8.0973	83.6148	6.40208	33.8666	8.02414	40.7817	6.85513	16.9651	36.0729	21.598	6.67944	6.85754	11.2765	48.0083	47.6207	13.9586	13.6523	9.55627	14.209	-0.0117448	6.07617
39.1694	4.8064	11.7611	9.67138	19.0717	40.0221	18.5913	4.89347	16.7349	3.32232	14.4261	28.4179	27.7492	0.207237	54.9379	12.4265	11.3149	8.66542	7.60925	25.2271	17.4181	3.75008	15.0355	3.84944	0.00075634	3.49204	31.7628	44.5838	48.449	6.30079	77.7761	5.54435	29.3789	7.16262	35.5362	5.13348	14.2281	30.0189	17.5248	9.08977	5.45355	8.71191	50.4636	59.3458	10.7366	11.0851	7.83479	11.7352	-0.0107755	5.44846
39.2693	3.62743	9.91151	8.8646	16.1822	38.8338	20.0971	4.24697	15.7249	2.75224	12.2697	29.4593	24.7697	0.156665	49.813	10.3323	9.7805	7.09968	7.11819	21.774	13.867	2.83826	12.7678	3.22531	0.000583164	2.68407	34.7344	44.0825	42.1336	4.85517	69.8695	6.12944	25.4654	13.6363	30.4561	3.84348	11.8898	24.8082	32.4667	10.0497	4.33157	6.70917	44.0319	56.7756	12.597	8.9713	6.42239	19.6087	1.69812	4.88558
39.3693	2.6707	8.00725	7.49885	13.613	38.4389	18.9498	3.51321	14.0679	2.24407	10.6776	26.7848	21.7001	0.118426	43.324	7.87035	8.40876	11.7536	5.87065	18.526	10.5196	2.14622	28.1464	2.6517	0.00045361	4.19442	39.3733	41.5593	34.2779	3.71136	83.4471	5.66826	36.2878	14.6798	25.9035	2.87737	9.91975	36.9898	32.2874	15.8343	5.85349	5.15428	35.5004	66.3168	16.6283	7.24861	6.84326	21.4849	2.18897	4.38091
39.4692	1.93035	6.30617	17.5408	11.3802	36.3118	18.238	2.81404	12.2328	1.80848	9.18288	23.1989	18.7521	0.178762	37	5.71802	8.4741	12.3216	4.55204	15.6412	7.79401	1.62237	28.9498	2.70557	0.000352295	4.01507	37.8357	37.9476	45.8138	2.81805	102.28	4.8449	39.9926	13.5534	21.9525	2.15399	8.27032	42.0033	27.7952	14.6532	5.94016	3.95223	37.0325	62.0816	15.7549	20.1959	6.35802	20.4792	2.22001	3.9284
39.5691	1.37543	4.8866	17.9545	9.4699	33.7481	22.5348	2.20255	10.4528	1.44472	7.84734	19.6884	16.0382	0.788147	31.3371	4.03794	7.76984	11.309	3.40881	13.1499	5.70462	4.74256	25.4745	16.7877	0.000270501	3.36965	33.4937	33.8635	42.8231	2.12775	103.227	3.97127	40.703	19.2487	18.5727	1.61242	6.89318	42.5622	22.6836	12.1333	5.40679	3.02599	41.0387	53.0771	13.3443	23.2535	5.56653	22.0409	2.08746	3.52262
39.669	0.968922	3.7463	15.7366	7.853	35.4195	22.3433	1.69421	8.83261	1.14659	6.68204	16.5602	13.6086	8.71081	26.4382	2.80019	6.85878	9.80732	2.49916	11.0295	4.14844	4.61123	26.3263	20.6473	0.000208107	2.68372	28.2259	32.5382	40.3308	1.59875	95.6542	3.17645	41.709	19.6926	18.5922	1.20701	5.74473	40.4963	18.9546	14.967	6.53683	2.31417	36.491	59.0477	10.7388	21.579	4.73108	20.8445	1.90598	3.15878
39.769	3.49986	9.85996	13.1019	6.4952	34.1023	20.2839	1.28573	12.1492	0.90574	6.44784	13.8731	11.4754	9.35886	22.2645	6.29246	14.8721	8.27244	1.80767	9.23889	3.00628	3.78492	24.6481	20.9701	0.000164137	2.08736	23.0178	30.1021	49.576	1.19612	84.648	10.9257	39.3564	17.8185	16.8744	0.903501	4.78742	42.3736	25.7176	27.9296	6.39087	1.76838	29.6861	56.7828	8.41762	18.5499	3.95775	22.6642	1.71901	2.83259
39.8689	4.59255	11.1209	17.2179	5.36153	35.9435	24.9753	0.965291	18.8137	1.51504	5.83911	12.6305	9.62892	8.02359	18.7337	6.3171	16.3791	6.87772	1.29599	7.73333	2.17445	8.85428	21.0125	18.9711	0.000131791	1.60516	18.3349	27.1202	64.6739	0.891554	72.8756	12.7591	35.7025	15.2587	14.7251	2.42736	3.98963	41.0859	36.389	26.449	5.71504	1.35072	23.093	49.1627	6.50407	15.4264	3.28196	21.5309	1.5422	2.54005
39.9688	4.42949	10.3078	16.0869	4.41913	34.6533	24.7335	2.30969	20.516	1.68836	5.12806	10.9455	8.04732	6.39034	15.7564	5.22905	15.4971	5.67393	0.92369	6.47053	1.57116	8.4422	17.2814	16.2578	0.000104618	9.58532	14.3493	23.9603	60.094	0.662096	61.6561	14.0009	31.7277	12.7041	12.6284	2.51096	3.32476	38.0281	49.4615	22.0427	4.87824	1.0316	17.522	40.399	4.98501	12.6312	2.70823	19.1563	1.38037	2.27771
40.0687	3.77885	8.76798	13.6978	3.63818	32.4413	22.4415	2.69521	19.7676	1.63379	4.43245	26.1784	9.00121	6.18521	24.806	6.2635	13.8611	4.66101	0.655732	19.273	1.13461	6.8915	14.0006	13.5376	8.06e-05	10.4958	11.0768	20.8524	50.225	0.489857	51.5693	12.9099	27.8788	10.4165	10.7441	2.15458	2.77034	45.7027	46.4085	17.6776	4.05315	0.78808	13.1015	32.2398	3.80302	10.265	2.2285	16.424	1.23423	2.04247
40.1686	12.3863	7.12177	11.2818	2.99247	37.1082	19.4916	2.59776	17.9287	1.47213	3.7984	28.362	9.03303	5.1391	27.4174	5.5077	12.1035	3.81995	0.464273	22.6024	0.819087	5.35759	11.2688	11.0905	5.93e-05	9.21077	8.45722	17.9325	40.1543	0.361219	42.8014	11.0184	24.3418	8.46747	9.10687	1.7218	2.3078	47.6029	39.1498	13.9954	3.31231	0.602396	9.70962	25.2823	2.89344	8.31112	1.83075	18.0011	1.10306	1.83153
40.2686	19.4422	5.62772	9.17176	2.4596	36.6504	18.3178	2.28667	15.7179	1.27134	3.23962	26.1635	8.54344	10.6717	25.665	4.31083	10.4546	9.34239	0.32812	21.9358	15.5579	4.0926	9.04407	8.99935	4.11e-05	7.47554	6.39937	15.2733	31.4452	0.26572	37.8067	9.02389	21.1768	6.84911	7.70556	1.33203	11.52	46.0346	37.7728	11.0308	2.67851	0.460958	7.1565	19.6121	2.19792	6.71651	1.50262	17.1608	0.985616	1.64236
40.3685	19.737	4.3704	13.4737	2.02051	34.5966	21.2135	1.90858	13.4994	2.8592	2.75559	31.8435	7.78752	10.3875	29.7371	13.2447	8.98501	10.4742	0.231613	21.2302	17.1396	3.10572	7.2493	7.26088	2.53e-05	5.8654	4.80621	12.9056	26.3517	0.194922	38.1961	7.21401	18.3849	11.5871	6.5145	1.01419	13.298	42.5355	32.1827	8.68049	2.15119	0.353326	5.2566	15.1091	1.66804	5.4225	1.23263	15.2967	0.880601	1.47279
40.4684	17.252	3.35546	12.8781	1.65911	32.1451	20.5507	2.01043	15.6413	3.40069	2.3402	30.6779	6.92396	8.64625	28.2515	13.8032	7.70425	9.85566	0.163382	23.89	14.7044	2.35086	5.80738	5.83796	7.55e-06	4.52958	4.78496	10.8338	24.6718	0.142388	35.415	5.68193	15.9421	17.2722	5.50546	0.765906	15.7731	38.1088	26.1529	6.82719	1.71987	0.271425	3.97728	20.3362	1.26522	7.8972	1.01085	15.2761	0.786782	3.74199
40.5683	14.2502	7.70657	11.0486	1.36207	29.6957	18.4522	1.85162	15.4659	3.38542	1.98547	27.1755	6.04824	6.80822	25.0471	18.586	8.38145	8.64561	0.115203	22.8496	15.4503	1.77774	15.314	21.284	-1.14e-05	3.47109	19.7854	15.1516	20.6804	0.103375	53.2399	5.04176	13.8146	19.2432	4.65192	7.25899	17.4687	33.3908	42.5401	5.36852	1.3709	0.208771	2.9689	19.9179	0.959404	10.0574	0.828798	21.4309	0.703014	4.02216
40.6683	11.1527	8.52258	9.12588	1.11795	28.351	25.1032	6.36976	19.5326	3.09916	13.4448	23.2858	5.21486	5.24029	21.5742	16.891	7.89884	7.33511	0.081206	20.4524	13.0614	1.34384	16.0779	25.2264	-2.09e-05	2.64978	25.0658	16.991	16.5553	0.0744995	57.5233	20.5383	11.9666	17.9954	3.93041	8.08329	16.2204	28.7684	41.3901	4.22122	1.09055	6.01328	2.19793	17.3886	4.12479	9.60739	0.679391	22.3703	0.628257	6.40104
40.7682	11.2834	7.83975	7.42764	7.11317	31.696	25.754	7.80774	19.9653	2.70414	27.2585	19.6695	4.4522	3.99389	18.3441	13.4191	7.05496	6.11732	0.0572394	21.8014	12.9545	1.0157	14.2393	24.2256	2.97732	2.01894	25.1987	29.9649	29.514	0.0533723	64.9705	24.3526	19.5459	15.6552	3.32068	7.10069	14.154	40.2791	42.9081	3.31902	4.32592	7.8498	22.603	22.351	4.63862	8.35555	5.76822	20.8631	0.561581	5.75279
40.8681	17.8688	6.6429	6.00977	9.73903	31.1038	23.7467	7.67375	20.0801	2.28851	30.6757	16.5096	10.2286	3.03067	15.5049	9.98151	6.15784	14.1447	0.0403481	22.3638	10.7428	3.16323	11.8902	22.4565	2.84411	5.21158	22.8595	36.2655	29.2543	0.0378682	67.3618	23.1102	21.531	16.4129	2.8055	5.73123	21.6391	46.3389	37.4421	2.60964	5.28959	8.44805	35.8608	21.5918	4.18895	6.98535	7.20022	18.3766	0.502087	5.15855
40.968	18.7796	8.4858	4.8509	10.4488	29.2985	20.8007	13.6234	18.6216	1.89701	29.6154	21.9442	12.9099	4.99154	15.2044	7.15117	5.31871	15.7337	0.0284408	20.6357	13.4383	9.1198	9.6955	19.4807	2.25846	5.37245	19.5623	44.01	25.0439	0.0264449	63.2598	20.006	20.9535	14.9992	2.3702	4.45492	21.8233	49.9681	30.7244	2.05187	8.49621	24.0427	35.209	18.7328	14.2431	7.21266	7.07458	32.8734	0.448989	4.62564
41.0679	16.6705	12.4499	3.91168	10.1209	27.2035	17.7215	14.9816	20.6658	1.54935	26.8283	33.7121	20.2761	4.69668	13.6473	5.00588	4.5709	14.763	0.0200368	18.162	11.9439	8.85766	7.82594	16.3299	1.71952	4.6258	29.9778	46.4568	20.2363	0.0178896	62.5639	16.5154	31.4512	12.9079	2.00239	3.4	19.6422	49.2738	33.0281	2.23539	9.0472	28.1522	30.54	15.4104	19.6027	6.45743	14.3978	36.6071	0.401525	4.14776
41.1679	13.6154	12.5522	5.15936	15.7736	25.1255	23.178	14.0771	27.6295	7.91769	29.964	45.2807	23.2893	3.86644	11.8187	3.45159	4.34534	12.9339	0.0140922	16.8558	9.50658	7.26821	6.2888	22.4552	2.64277	3.72485	32.096	46.6063	20.3664	0.0117731	57.3753	13.2665	33.9075	11.3035	5.66004	2.57088	16.9247	46.1017	29.146	1.9304	8.41339	26.957	24.5516	12.3057	18.7779	5.46774	15.8806	35.137	0.359054	3.71927
41.2678	10.5801	15.9638	7.6048	17.6467	23.1602	23.4167	12.2189	28.8082	14.9047	28.8463	44.3469	23.8733	3.03119	12.8074	2.53059	3.89364	10.9662	1.63907	14.8762	16.7329	5.66064	5.04359	23.4277	2.25978	2.91193	30.048	44.3506	17.5287	0.00748678	50.4682	10.4804	32.7067	10.2645	6.37891	1.93462	15.3519	48.2419	24.0235	12.9835	7.33542	23.6345	18.9765	9.6536	15.9777	4.51516	19.6015	31.4339	0.321075	3.33503
41.3677	7.95321	15.4319	7.2735	18.184	21.331	24.0583	10.1098	28.4375	17.0935	26.0972	39.5234	25.3687	2.32875	11.9119	3.47953	3.40242	17.4843	1.94933	12.8054	15.9751	4.32703	8.38618	27.9488	1.75179	2.2448	40.7346	40.7596	14.1966	0.00451565	43.2861	8.1926	29.9981	10.89	6.03162	1.45216	13.2705	46.7779	19.2496	13.3931	6.17163	19.7562	16.5614	11.5016	12.8871	3.68422	19.1901	27.0382	0.287129	2.99047
41.4676	5.83864	13.3985	6.85928	17.2526	21.2187	22.1969	8.10064	26.1227	16.7525	22.9069	42.2761	28.5474	1.7734	10.4712	3.17911	2.93984	18.1784	10.0508	13.4828	20.7487	3.28448	8.27063	26.9004	1.32548	1.71861	41.9567	38.4279	11.186	0.00260404	67.8126	6.36069	26.8156	13.5616	5.35389	1.08859	11.2392	43.2979	24.6848	11.4151	5.08298	16.0471	19.9517	21.9002	10.1137	2.98845	17.2108	22.7082	0.256842	2.68153
41.5676	6.83488	11.0096	11.9913	15.624	20.075	19.4493	6.34321	23.0722	15.2013	19.7923	38.8389	28.7362	4.1925	11.3557	3.72561	2.52683	16.6308	11.313	12.5727	18.6155	5.49221	7.1791	23.7585	0.996453	1.31122	44.8911	40.7652	10.2826	0.00127854	84.3796	4.91638	23.6403	16.8038	4.62658	0.815484	14.9878	47.7721	22.8486	9.2209	4.13085	12.7967	18.2322	39.4569	17.6599	3.10334	14.8095	18.782	0.229843	2.40458
41.6675	6.33671	8.76172	11.8103	13.7433	18.6649	19.4946	4.88189	19.907	13.186	16.9564	33.7796	29.8115	5.08257	10.5643	3.25398	14.9026	14.4008	10.0326	11.1208	14.8727	5.02985	5.94764	22.0428	0.747785	1.55194	42.0131	40.1201	8.55735	0.000419878	85.6469	3.78876	34.8545	18.098	7.5644	0.610666	14.6539	47.6929	19.1791	7.31826	3.32832	20.9601	15.0208	41.4841	17.8338	12.8791	12.4718	16.3616	0.205749	5.23451
41.7674	5.2985	6.8353	10.2302	11.8573	36.2654	17.787	3.70716	16.9264	11.5331	14.4589	33.0772	28.7439	5.20146	9.2874	2.53874	17.9218	12.1377	8.07186	9.58364	16.8605	4.05807	4.8337	19.13	0.560904	1.39276	36.6323	37.7143	6.828	-0.000243895	86.2484	2.91396	37.3946	16.7135	8.14208	0.457203	13.0422	50.653	24.9244	5.773	2.6666	22.2379	11.7639	37.3262	15.4972	14.5942	12.563	24.1742	0.184203	8.43714
41.8673	9.11528	5.264	14.5198	11.7169	39.9355	15.4947	2.78537	14.2567	9.77146	12.2974	37.5272	27.4922	4.39703	14.318	2.17949	17.4336	12.0515	6.17443	10.2105	14.588	17.5768	3.89602	16.0396	0.420668	1.1406	31.0643	34.3716	19.7535	-0.000553805	83.8766	2.23806	35.9975	14.4552	7.58358	18.9391	11.1852	66.4155	23.1442	4.54435	2.12842	20.4593	13.6291	31.2955	26.5247	14.2722	11.4074	25.6284	0.164934	34.8181
41.9672	11.2494	4.01891	13.7853	10.8653	39.0147	13.1599	2.07474	11.9483	8.10214	22.1423	35.1157	25.2432	3.48321	14.631	12.1194	23.2105	27.2963	6.15895	9.56633	16.0972	17.5215	3.12888	22.7237	0.315473	0.898676	45.3471	35.1148	22.8577	-0.000585377	76.2383	15.7899	37.6224	12.0988	6.69032	33.8042	9.43979	71.86	19.45	3.57451	1.69458	21.1082	14.3398	25.2653	26.6824	12.5251	9.87647	24.0732	0.147703	31.3478
42.0672	15.3474	6.99516	11.8008	9.70264	36.6923	19.802	1.53452	15.1205	6.61586	24.3615	30.7632	24.4273	2.68786	18.9574	32.7273	23.227	30.2705	5.22025	30.9802	20.3233	14.4796	2.50876	23.0594	0.236569	0.695539	47.8476	36.6845	21.5149	-0.00040404	75.3696	21.7856	35.8123	9.94906	5.76593	33.0825	7.90953	70.9921	15.7149	2.81092	1.34691	19.1795	15.016	29.7893	23.152	20.5502	8.34465	21.2876	0.132259	28.11
42.1671	15.3412	7.34974	9.73902	8.45656	34.0482	29.7005	1.12822	15.4662	5.34194	27.962	26.2363	22.5959	2.05082	18.59	33.6375	22.7768	29.068	4.10635	36.6582	18.1058	20.6454	2.0101	27.3226	0.177392	0.533731	46.6241	35.7782	18.071	-0.000100812	73.9398	21.6969	32.6309	16.4452	4.9166	31.7016	12.9111	68.1684	12.482	5.64839	1.06938	16.359	13.0832	27.978	18.8516	26.1001	6.95769	18.1846	0.118424	25.206
42.267	21.6327	6.62239	7.92395	7.2503	31.4404	31.2271	0.825503	14.463	4.85856	27.1918	22.1156	20.2948	1.55696	16.6859	28.0934	20.6681	25.7305	3.10104	35.6854	14.425	18.4365	1.61004	26.2359	0.133019	0.407855	41.5941	33.4297	14.4799	0.000499282	81.9727	19.209	29.0664	17.2057	4.17153	26.4794	13.1928	62.6948	13.9033	5.39614	0.848414	13.4542	10.5409	29.4479	14.8692	24.9132	5.7587	15.2058	0.106002	22.602
42.3669	29.2374	5.55171	6.41034	6.14494	31.6337	39.7001	0.601702	16.1574	12.1262	24.7149	18.545	19.0574	1.17936	14.4497	21.4478	20.9247	26.3589	4.58106	32.1955	22.9719	14.761	4.75779	23.1464	4.33623	0.310958	35.225	30.3366	11.3516	0.00147666	256.074	16.0521	25.5737	15.7096	3.531	20.9103	11.9289	55.9862	14.8698	4.50806	0.672764	10.8166	8.15737	26.5082	11.5288	21.6602	4.74654	17.2567	0.0948465	20.2671
42.4669	28.4621	4.47126	5.17375	5.16515	39.5905	44.1071	0.437251	15.7337	14.6823	21.7449	15.514	17.2899	0.892429	12.3163	15.6029	19.2201	25.8725	6.86556	28.0249	24.2855	11.3974	5.05067	19.894	4.12174	0.236858	44.3367	26.9589	8.80482	0.0028036	507.103	12.9871	22.3458	25.1885	2.98538	16.0838	10.2982	48.9356	13.102	3.6182	5.14997	8.56771	6.17134	22.2301	8.85366	18.1059	3.90292	16.6955	0.0848429	18.1733
42.5668	24.3916	3.51457	4.17171	4.31539	40.0427	42.0515	0.317204	14.3506	14.7208	19.2542	12.9647	15.3227	0.67499	10.4217	11.028	16.9807	23.1197	6.61057	23.9514	29.7251	8.68422	10.8441	17.4248	3.26971	0.180351	44.4629	24.722	6.79324	0.00405113	722.077	10.3049	19.4486	26.1748	2.52267	12.2103	8.71721	42.0819	10.7932	2.86532	6.56375	6.71877	4.60674	17.9486	6.76225	14.862	3.20481	14.998	0.0758551	16.2959
42.6667	19.5223	4.02855	3.36241	3.58925	38.1005	37.4642	0.229861	12.6227	13.5236	16.7135	10.8289	13.3535	0.51042	8.78825	7.65263	14.7476	19.7952	5.52108	23.3989	26.2703	6.58373	11.116	14.6828	2.48882	0.157762	40.284	22.1472	6.34555	0.00512373	866.031	8.07762	16.8885	23.8344	2.13105	9.20753	7.31435	35.728	8.64679	2.25857	6.68746	5.23297	3.41102	14.1753	5.14866	12.0926	2.62951	14.6575	0.0677628	14.6124
42.7666	26.6244	10.7889	2.70965	10.5162	35.503	33.9351	0.16636	18.8765	11.9687	14.3549	10.186	11.4936	0.385935	13.9738	5.24624	27.085	16.5877	4.30978	21.1439	20.8619	4.98168	9.77105	14.0804	1.87405	0.127991	34.4466	19.4967	5.31519	0.00563074	991.487	6.28222	14.6461	20.4738	1.79998	6.91897	6.11269	33.0348	6.84215	1.77739	6.09802	4.05681	2.51314	11.0452	3.91299	9.79684	2.15655	13.2362	0.0604636	14.4788
42.8665	27.6867	12.1967	2.18342	13.3974	32.8336	34.1597	0.120268	20.3819	10.2187	12.2577	8.94147	19.3008	0.291786	14.3709	3.56691	29.0472	13.7426	3.24014	18.4193	15.8071	5.63477	8.13502	21.2168	1.40702	0.100522	28.3734	18.686	15.4199	0.00561203	973.697	4.86081	12.6917	17.0745	1.52027	5.1897	5.09877	29.611	5.3836	1.39791	5.26116	3.13509	1.84599	10.5504	2.97077	7.92	1.76822	11.4475	0.0538401	12.9894
42.9665	28.1197	11.3147	3.3126	14.2327	30.2805	31.2287	0.0869162	19.5513	8.51745	11.7487	12.4688	22.6172	0.220599	13.1263	2.41125	27.2384	17.7205	2.38129	15.7483	19.6852	9.45642	6.62497	21.8842	1.05553	0.077787	22.7664	17.264	16.2913	0.00513515	889.65	3.74842	10.9931	14.0131	1.28401	3.88889	7.70987	33.2841	6.15333	1.09922	11.0042	2.41765	1.35343	9.10625	2.25409	6.39602	1.44952	9.64677	0.0478736	11.6476
43.0664	24.5844	9.62847	3.18527	13.718	33.5033	27.2322	8.47507	17.69	6.98062	17.835	20.188	24.0644	0.16678	12.0771	4.84625	24.2749	17.4433	4.09054	22.5915	21.6764	8.66484	9.45143	19.9287	0.791674	7.17389	17.9168	15.5396	26.5351	0.00452944	780.849	2.88423	9.51954	11.3974	1.08447	2.91269	23.771	33.5524	26.0294	0.864289	24.0754	1.86167	0.991133	7.47052	1.70972	5.16274	1.18814	13.7527	0.0425042	10.4443
43.1663	19.9067	15.3221	2.73805	12.5399	32.7766	23.1421	13.308	16.8757	5.65112	18.8765	20.588	24.6769	0.126085	10.5683	4.78392	24.8803	15.6062	4.05819	23.2999	24.2457	8.96088	9.05153	17.1356	0.59374	8.18301	13.8914	13.7159	25.8783	6.401	668.811	3.85446	8.24228	9.22213	0.915944	2.18098	26.4926	31.8236	28.1508	0.679554	27.3349	1.43199	0.72521	5.95594	1.29656	4.16622	4.14722	21.907	0.0376866	11.4048
43.2662	21.2357	15.7713	2.26318	11.0972	30.84	19.3749	22.3651	19.1719	4.53299	18.0104	24.5075	23.6362	0.0953221	9.05032	3.93415	24.6298	33.1065	3.43194	21.5467	20.895	7.47678	7.77852	14.2949	0.445283	7.26847	10.6437	11.9222	24.062	8.96103	563.95	3.80311	7.13601	7.43971	0.773623	1.63288	24.6473	29.0292	24.8874	0.534307	38.9624	1.10045	0.530239	12.0944	0.983089	3.36162	4.90481	23.7121	0.033378	15.9198
43.3661	20.0562	14.087	1.84246	9.61362	28.622	16.077	24.2663	18.8029	3.61075	21.0624	23.2557	21.7223	0.727834	7.67491	9.84773	22.4309	36.3447	7.88632	19.7587	17.5662	5.85637	6.41833	15.881	0.333938	5.9282	14.1045	23.0498	20.1159	9.4101	508.874	3.35302	6.17809	5.99128	0.653434	1.22248	21.5236	25.7716	20.5281	0.420103	105.163	0.84498	9.07151	13.0054	0.745327	2.71228	4.73447	22.4816	0.0295609	14.3017
43.4661	16.9312	11.7553	4.80171	8.20751	26.4307	13.2682	22.6629	17.2144	2.86063	20.6199	30.1866	19.4236	0.774394	6.47906	23.5214	19.7436	108.617	8.22261	17.3373	15.131	4.48608	5.20728	14.897	0.250427	4.66176	18.8159	28.5799	16.0845	8.78392	447.496	2.79576	5.34869	4.81985	4.59326	0.915225	23.3122	22.4273	25.2075	0.330303	123.281	0.648488	13.5618	19.6938	0.565036	2.18812	4.21954	19.9807	0.0261787	12.8244
43.566	13.4299	9.44221	4.97119	6.93493	26.3454	17.1991	19.6019	15.1746	2.25689	18.7994	29.3149	17.0372	9.54649	5.45787	29.8266	17.8917	124.784	8.72235	14.8792	15.2279	3.40795	4.19397	12.9976	0.187788	3.60386	19.273	30.4689	12.5966	7.68674	391.281	2.25905	4.6307	3.87509	5.5071	0.685213	21.4934	23.133	23.0826	7.13959	119.168	0.497762	13.7187	24.0546	0.600446	2.23574	13.2315	17.1197	0.0232116	11.4995
43.6659	10.2535	7.40945	4.37179	11.7959	33.367	17.3267	16.1796	13.0771	1.77478	16.5664	26.0453	14.7354	10.2799	9.10122	26.668	15.7141	118.415	7.57224	13.2406	12.6911	2.58073	9.27842	10.9291	0.140809	2.76312	17.6538	30.0752	15.1487	6.45722	373.006	1.79123	12.2419	3.11447	10.5401	0.513012	18.702	22.244	19.2981	26.8315	105.973	0.382471	11.7961	25.7621	0.531729	7.3806	15.4818	14.343	0.0206086	10.3115
43.7658	7.61266	8.01534	5.08506	13.5241	33.8484	15.8457	13.1309	16.9602	1.39225	14.3443	37.1328	12.6105	8.81883	9.44927	21.0323	13.6102	104.27	6.02918	14.9427	13.8802	9.43944	9.54763	9.00348	0.105585	4.1156	15.1971	28.3289	16.5217	5.27344	335.399	3.3556	14.7293	2.50277	11.2741	0.384071	15.8849	40.0627	15.558	42.4061	90.1746	0.29447	9.44255	23.3519	0.437113	8.21406	14.8893	18.745	0.0182926	9.24627
43.8658	5.5374	12.9346	4.61651	13.5181	32.2385	18.0842	11.8394	17.5002	7.97408	12.858	38.2445	10.7046	7.02548	8.66043	15.5824	11.7121	101.399	14.799	23.774	11.8818	15.8515	9.09196	7.32947	0.254883	3.90189	12.5745	25.856	14.6023	4.49276	291.585	3.59577	14.8248	5.99451	10.4779	0.287523	13.3488	48.1848	20.5488	39.2612	74.7835	2.68606	7.28116	19.6523	22.0849	7.54169	19.3775	25.844	0.0162331	8.29108
43.9657	11.9758	13.7072	9.30283	12.6161	37.2721	20.3748	10.0315	16.4348	10.5379	23.1889	34.6958	15.5172	5.43423	7.56642	11.1372	12.0368	90.2504	16.4138	25.1573	9.31131	14.5258	7.79764	5.92452	0.22721	3.26312	10.1225	23.0688	13.0843	5.8706	258.603	9.29405	17.8028	12.7121	9.2352	5.63699	11.1631	50.2058	19.1538	32.5136	61.0438	3.42203	5.49643	15.899	26.4215	7.60483	19.2859	26.83	2.16989	7.83155
44.0656	13.0057	12.3955	9.35105	11.311	36.9219	19.5322	8.16976	14.6983	10.9227	25.521	30.0238	18.0227	4.15069	6.47503	7.78407	11.1177	77.1222	14.4815	23.5065	7.48719	11.7216	6.42872	4.76829	0.17778	7.14325	7.98593	23.4476	10.7782	6.01844	279.013	10.4997	32.9647	13.944	7.95588	6.36827	9.31416	48.5618	16.1189	26.0208	49.327	3.3782	25.2947	12.5705	24.3358	6.75071	17.422	24.9588	2.7865	7.02441
44.1655	15.7018	10.4588	8.15124	9.88428	34.8888	17.4486	6.47353	12.7784	10.2089	24.4318	27.9842	18.4228	3.15273	5.48909	14.5619	9.84679	64.5601	11.6223	20.8127	7.03963	9.07575	18.9583	3.82759	0.134824	29.2049	19.2794	22.4946	8.5599	5.5498	266.974	12.7087	37.3457	12.9655	6.78277	5.61845	17.9316	44.8767	31.8278	20.586	39.5974	3.00764	30.6325	35.0609	20.3638	5.69498	15.0456	21.9537	2.82307	12.489
44.2654	14.7227	11.0044	6.77293	13.2594	32.4305	15.0283	6.3539	16.0571	10.9584	22.0457	32.2435	17.6137	2.62772	4.63291	14.2021	8.56336	53.4577	8.87782	17.9459	5.72657	6.92242	20.1215	3.06745	0.101411	31.3224	22.837	24.3536	6.681	4.82041	254.48	12.1467	36.7511	11.2492	5.75463	4.54306	18.8599	43.3518	31.9562	16.2212	31.6488	2.53698	28.0374	39.4974	16.2888	4.69473	12.6951	18.6941	2.65344	11.2277
44.3654	13.0083	9.92229	5.52564	14.1223	37.54	12.681	6.71442	16.3821	10.4201	20.2033	30.3104	16.1685	2.07024	3.90228	15.5945	7.38597	44.0031	6.74226	15.2612	4.3879	5.25013	17.8793	2.45575	0.0761141	30.0163	22.3595	24.245	24.0053	4.02782	229.137	10.5511	34.0351	9.43083	4.87118	3.53435	17.2218	41.7285	27.5976	12.7638	25.2224	2.07299	23.1154	36.4953	12.7264	8.54434	10.5775	15.6008	2.42233	10.0679
44.4653	18.8666	10.7404	5.10136	13.6292	43.1449	10.5723	6.19327	15.3	9.29547	40.9449	26.601	14.4459	1.59385	3.28369	23.516	6.34615	43.6595	4.98617	12.8817	4.91221	3.97318	14.9484	1.96475	0.0570965	25.2013	19.9995	22.9587	25.8399	3.27474	210.751	8.72648	33.9099	7.76241	4.11888	2.69854	14.9271	38.4392	82.2227	10.0384	20.0618	11.8223	18.1101	36.7364	9.81541	8.82048	8.7511	12.85	2.18458	9.02789
44.5652	18.7519	11.5332	4.32636	12.468	42.669	17.253	5.31815	13.6404	7.97671	48.1179	22.7039	17.2047	1.2149	5.41779	21.9686	5.44293	39.5626	3.62671	10.829	4.23453	3.0043	12.1954	1.57127	0.0428299	20.0747	16.9651	21.0292	22.7429	2.60807	185.697	7.01755	31.5879	6.324	3.48094	11.111	12.6569	45.0182	100.435	7.89355	16.308	14.7282	13.7973	32.4562	13.1767	7.89637	7.21113	13.5398	1.95985	8.09533
44.6651	16.2308	10.486	9.21407	11.0387	40.2968	18.5305	13.1623	14.7554	6.67188	47.1876	19.1447	17.7935	0.921942	7.06534	17.6627	4.66411	34.1023	2.60968	9.08285	8.98518	2.27094	9.84602	1.25627	0.0321376	15.6146	13.8977	23.9245	21.1178	2.0437	167.458	5.5478	28.467	15.1404	2.941	18.4227	10.6271	46.3187	91.8459	6.20658	13.1423	14.4251	10.3415	26.9541	12.5408	27.0758	5.92842	17.2015	1.75423	7.87317
44.7651	13.0667	8.83236	9.32794	9.56583	37.4493	29.8231	15.4441	15.0946	5.48176	43.0536	16.0565	19.1086	0.698237	14.9287	17.4351	3.99465	28.676	1.86453	7.60866	10.0142	1.7164	12.1498	1.00428	0.0241234	12.0076	20.5347	25.2728	17.6443	1.58057	145.837	5.80199	28.6831	16.9176	2.48443	17.7951	15.0437	44.4862	76.7495	4.88004	10.5311	12.7909	7.67526	46.2289	13.737	30.2339	4.8673	17.3757	1.56861	7.06278
44.865	10.0596	7.13311	8.72009	11.1303	37.2576	38.6223	14.9195	14.1172	4.44622	37.9531	13.4335	18.7768	0.528347	16.1316	15.007	3.41994	27.0604	1.3258	6.36912	8.62123	1.29722	11.2552	4.55283	0.0181117	25.4175	21.7478	24.8105	14.1043	1.20921	140.436	5.24758	26.8589	15.8377	4.36407	14.9075	14.9186	40.9201	61.8627	3.83701	8.40712	10.762	5.66193	48.1043	12.2956	29.6057	3.99297	15.9533	1.40199	12.9381
44.9649	10.5323	5.61639	9.48944	11.1989	35.2576	41.9511	13.1505	12.5971	3.572	60.4315	11.2265	17.5354	0.39962	14.9887	11.6271	12.0838	23.7684	0.939691	5.32944	6.77243	3.57915	9.55862	5.73127	0.013602	27.6662	20.2539	23.2826	11.0442	0.916927	126.974	10.6583	24.2708	13.7851	4.59842	11.7878	13.3471	36.545	49.0836	3.01692	6.69463	8.77719	20.3978	43.0975	18.4273	34.8487	3.27421	17.3098	5.63524	18.414
45.0648	9.33398	5.02983	8.46486	10.4897	45.8133	39.6336	10.9865	10.9372	2.84912	64.7119	9.37756	15.8508	0.302184	13.1697	13.9432	14.0562	20.1784	0.664569	7.1129	5.10499	3.46396	7.84968	5.61566	0.0102238	24.2348	17.609	21.1908	14.436	0.690571	112.487	11.5967	21.5239	14.2018	4.2516	9.07278	11.4723	47.0707	38.6668	2.87706	9.06735	7.01817	22.4765	55.1858	18.0208	32.5559	2.68398	16.4293	6.75881	16.5434
45.1647	7.61638	11.8892	7.09284	9.42572	56.7033	39.0866	8.86134	9.33678	11.603	61.2904	7.83143	16.1839	0.228472	11.2984	12.2649	13.536	16.8341	0.46929	19.1539	3.76999	2.83957	6.35627	5.00064	0.00769646	19.6543	14.6663	18.8652	13.4203	10.121	121.954	11.3085	22.3357	12.8872	3.73938	10.5812	9.69228	54.5333	30.3604	2.40239	9.20806	5.53841	20.0948	53.2465	15.4634	28.0625	2.19977	19.6428	6.7169	14.8346
45.2647	5.91489	13.2063	5.80567	8.24906	57.1917	35.3954	6.97168	7.88479	14.9304	55.026	6.5397	15.4628	0.172731	9.58882	18.8528	12.195	13.914	0.331054	24.1311	2.7546	2.21074	11.8136	4.25069	0.00580341	15.4154	22.9474	23.8163	17.1393	13.8338	154.433	9.91681	21.1948	11.0515	3.21848	25.1515	8.12487	55.8138	24.8616	4.49489	8.51377	4.33173	20.3401	46.1695	12.5238	25.0982	1.80278	19.4028	6.62523	13.302
45.3646	4.44446	12.1692	4.70815	7.09243	54.3683	30.9097	5.38424	6.61163	15.3259	48.1105	5.46086	14.1882	0.130601	8.09707	17.6885	10.6839	11.4424	0.233391	79.3674	23.6222	1.68968	11.8664	3.52346	0.00437847	11.9024	24.716	27.5071	15.8408	14.4102	168.304	9.97249	34.0184	9.20835	2.74295	29.6612	6.78583	53.4238	19.8648	4.56047	7.40047	3.3668	17.4935	46.4483	9.85002	32.2563	1.47735	17.6172	6.16484	11.9278
45.4645	3.26177	10.3207	3.80372	6.02318	50.6454	26.2886	6.10964	5.51796	14.2528	41.4824	7.41944	12.6733	0.0987472	6.82116	14.4305	13.7994	9.38375	0.164487	98.0735	25.5931	1.2825	10.3641	2.87892	0.00330349	9.6215	23.2044	28.3411	21.5511	13.3971	161.777	9.46909	41.5825	7.55359	2.32694	28.891	6.73704	49.0314	15.6992	3.87075	6.21549	2.605	14.0045	41.0298	7.62505	30.8877	1.2107	15.285	5.60459	10.6955
45.5644	2.35182	8.36862	3.06828	5.07006	46.8322	30.6648	5.81985	4.5906	12.549	35.4983	7.28693	11.108	0.0746522	5.73974	10.8859	15.3526	7.68372	0.115905	96.8458	21.8453	7.03383	8.60849	2.33241	0.00249805	7.53512	20.2696	28.2656	20.2302	11.6959	183.005	8.19911	42.0872	6.35335	1.96976	24.2766	6.02823	43.7201	12.345	5.62109	5.11372	2.0088	10.7993	34.076	5.85029	26.8882	0.992243	12.9064	5.04541	9.59056
45.6644	9.68315	6.60598	2.47346	4.24033	43.1891	31.463	7.54679	3.81075	12.9302	30.2512	6.50131	9.60225	0.0564321	4.82708	7.86456	14.7456	6.28638	0.0816763	87.9266	17.0985	7.08706	9.12311	1.93947	0.0018977	13.8338	24.7166	26.796	16.9747	9.80998	389.951	6.76954	39.4922	16.9571	1.6657	19.2222	5.18079	38.1723	14.3405	5.13562	4.15317	1.545	8.15229	27.3618	4.46573	22.4884	0.813276	18.4886	4.52273	8.59977
45.7643	11.3775	5.12657	1.99346	7.2451	50.2024	32.123	7.57339	7.54981	12.0463	25.7198	8.16578	8.21457	0.0426601	4.05845	5.53458	13.2709	5.14071	0.0575456	76.7758	12.8661	5.87335	8.10389	1.58759	0.00144719	14.4275	24.4847	24.5615	13.5952	8.00247	694.774	5.43857	35.7247	19.2243	1.40792	14.8047	4.37624	32.7983	12.9405	4.23681	3.34502	1.18569	6.07665	21.5379	3.39873	18.4636	0.666707	19.4224	4.04665	7.71134
45.8642	15.6151	12.5047	1.60645	8.31641	52.314	29.5552	6.81092	8.73106	14.1329	21.8387	7.86318	6.97129	0.0322417	3.41187	3.82972	11.6214	4.20267	0.0405372	65.7237	9.49311	4.58985	6.77533	3.64868	0.00110546	12.4693	22.0395	21.9793	10.6558	6.39486	868.884	4.29706	31.7	18.0912	1.18983	11.2466	3.66848	27.8273	13.1562	3.38649	2.67938	0.908124	4.49454	16.7474	2.58214	15.0243	0.546605	19.779	3.61773	6.91469
45.9641	15.2724	15.0608	7.18614	8.31717	50.2574	25.8593	5.76155	8.62624	13.9836	40.3775	6.96443	5.87912	0.0243737	2.8682	2.62052	17.7903	3.43514	4.68271	55.6734	6.9331	3.51288	5.52786	4.15557	0.000843933	10.0564	18.7699	19.318	8.26415	5.02558	883.593	3.35958	27.8328	15.7847	1.00547	8.48373	3.06456	23.3702	14.6269	2.67802	4.93794	0.694148	3.30837	12.9221	1.95968	12.1717	0.448068	18.2314	3.2331	10.086
46.064	13.118	14.2962	7.74812	7.76445	48.8995	22.017	4.68679	7.92722	12.7512	47.4192	9.96393	4.93334	0.018455	2.41114	1.77931	21.165	15.1118	5.56914	46.8906	5.0359	2.66771	4.46309	3.93439	0.000644115	7.86725	15.4181	16.744	6.37545	3.89702	821.892	2.60875	24.2932	13.272	0.849683	6.37614	2.55579	31.9219	17.3499	5.86617	5.42635	0.529558	2.42785	9.92112	1.48643	9.83895	0.367186	15.9541	2.88892	9.06211
46.164	10.5134	12.3048	6.8938	6.9623	45.9244	18.4534	3.7102	7.00248	13.4571	46.4914	9.90307	11.2485	0.0139891	2.70146	13.1389	20.522	17.9659	5.02991	39.3689	3.6471	2.01984	3.5869	3.44808	0.00049204	6.06678	12.3466	15.449	12.6211	2.98483	728.906	2.01678	25.1858	10.9417	0.718048	15.4709	2.12984	38.7043	26.4071	5.65687	5.11343	0.403102	1.7781	31.0115	1.15845	28.3932	0.30098	13.5425	33.3456	8.12605
46.2639	8.06999	10.0618	5.77105	6.08468	42.5928	29.4445	2.87908	6.04148	12.6864	44.393	8.87295	16.0399	0.010621	2.5398	19.8868	18.5393	20.677	4.08224	32.9958	8.10441	1.52757	2.87697	2.90636	0.000371457	4.64553	9.70179	13.8922	16.7913	2.264	628.372	1.55497	23.8909	8.92245	0.606782	22.6921	17.0347	40.4782	25.4855	4.73791	4.48913	0.305822	1.30035	37.8506	0.892138	31.1956	0.246395	15.1494	41.8946	7.28657
46.3638	10.9383	7.98408	4.72202	5.22637	39.3221	31.4526	2.20038	13.933	11.2564	40.0087	13.0082	17.8397	0.0080756	12.3103	32.1379	16.2619	19.6334	3.13777	27.6273	8.01034	1.15475	7.46928	6.80824	0.000270282	3.54479	17.2136	23.0127	25.6782	1.69681	533.499	3.07552	26.9419	7.23069	0.51272	31.6239	20.0763	39.2367	21.716	3.80583	3.79235	0.230978	17.7812	35.9668	0.682316	28.5251	0.201886	14.569	42.1919	6.53383
46.4637	10.6577	6.21724	3.82877	20.6659	36.241	29.5114	1.66171	19.0637	16.7468	47.9905	12.9984	17.8524	0.00614891	18.4951	30.4789	14.0781	17.2929	2.33754	30.2409	23.1841	0.872777	7.82939	42.1398	0.000185333	2.70008	19.1612	31.4217	24.7321	1.26163	462.161	8.28791	26.4654	5.83868	0.433212	29.4729	18.9927	47.3439	28.8119	3.01475	3.13201	0.173224	22.7086	44.4526	4.03393	24.3724	3.13175	18.3997	39.5702	5.85885
46.5637	9.13752	4.78238	3.09303	27.2721	33.3801	31.4767	1.24302	20.0304	18.0474	51.2365	22.6042	26.0594	2.35428	20.2713	26.2214	12.1828	21.8522	1.70819	31.8449	23.6057	0.659621	6.93074	154.142	0.000116879	2.05477	18.2648	34.897	20.9535	0.932769	400.801	9.41639	24.4885	4.70479	0.366007	24.3605	16.6947	65.9102	26.8847	2.37659	8.68283	0.12862	28.9122	42.4137	8.4964	20.2127	3.97403	18.5469	36.0921	5.25366
46.6636	7.31541	3.64867	2.49487	28.8734	30.7378	29.5167	0.922579	18.9756	17.1899	48.4699	26.0036	29.222	2.58292	18.924	20.3117	10.4814	27.207	1.23292	31.4987	19.7508	0.498519	5.78629	203.58	6.5e-05	1.56293	16.095	35.2294	24.3071	0.680813	369.432	14.0141	26.3322	3.78645	5.2505	19.1457	14.2421	73.0155	22.6342	1.87033	10.2634	0.094255	26.8586	36.589	8.86074	16.5293	3.9247	17.0109	32.538	4.71096
46.7635	6.86764	2.76814	3.37787	44.3952	28.3025	35.1242	0.680166	17.0538	17.5818	43.4917	24.4331	29.3636	2.2273	16.6596	14.899	8.99286	26.5007	0.88267	49.3736	15.3261	0.37678	4.71784	202.463	2.55483	1.1884	32.2884	33.6547	21.8856	0.494488	341.318	15.5545	25.3721	3.04508	6.42463	14.6921	11.9916	80.1731	18.3016	1.47103	9.95352	0.0677616	32.2387	30.008	7.79362	13.4252	3.53347	14.8442	29.1867	4.22432
46.8634	5.7799	2.09189	3.17611	49.4659	37.3806	34.3708	0.498513	24.0314	16.3196	38.0154	21.4387	27.7945	1.77784	14.3052	10.5843	7.70657	23.6035	0.628503	52.0641	11.484	1.62723	3.80792	181.492	2.44051	0.90343	36.9468	31.0124	18.0641	0.355065	301.527	14.4075	23.2585	2.44772	6.228	11.1405	11.0634	79.8358	14.5414	1.15673	114.403	0.0472343	29.426	50.4808	6.38691	10.8676	3.0465	12.5788	26.1233	3.78797
46.9633	4.57626	2.84262	2.71004	48.7976	38.3026	33.141	0.363397	27.0972	14.3529	32.774	18.2961	25.3493	1.3763	14.2515	7.36893	8.98183	20.1768	0.445872	48.58	11.0847	1.62189	3.05988	154.805	1.93796	0.686729	35.6498	27.8613	14.3599	0.251122	275.937	21.4134	20.7854	1.96693	5.58344	8.39561	9.62888	75.1541	11.4624	0.90951	178.716	0.0312559	39.3863	53.917	5.05455	8.78295	2.56856	10.4645	23.359	3.3967
47.0633	4.96803	2.80477	18.9825	45.2072	37.6128	29.6906	0.263735	26.4909	12.2046	30.4627	15.4267	22.5476	1.05164	24.2877	5.06275	8.65599	16.8931	0.315508	42.9841	13.1538	1.34027	2.45397	128.566	1.47549	0.522058	35.7846	45.0251	15.6368	0.174072	253.844	34.8792	18.3215	1.58027	4.84631	8.57287	8.17869	68.2062	9.00213	0.715106	188.97	0.0187322	39.8471	48.82	3.92621	7.09249	2.13941	8.60127	20.8784	3.04586
47.1632	4.4713	2.45847	20.8774	40.345	40.1925	25.6126	0.190497	24.212	10.1452	28.0861	12.9372	19.7022	2.58738	25.3216	4.28242	7.80129	13.9891	0.222873	37.0496	29.4983	1.04635	1.96628	105.166	1.1111	0.396775	32.4371	56.199	22.0486	0.119524	223.691	36.2688	16.0263	1.26944	4.1461	7.32402	6.87241	60.3293	7.05782	0.56225	197.795	0.00885108	38.9407	57.0611	3.0182	5.7252	1.76987	7.01299	18.6579	2.7312
47.2631	3.67988	2.03074	18.6772	35.1486	38.9149	32.1773	0.136973	21.3224	8.29947	24.8874	10.8229	16.992	2.56874	23.2417	3.29001	6.83575	11.5153	0.157275	31.5	29.1904	0.800539	1.57488	85.2591	0.83421	0.301491	31.7751	60.0894	20.8687	0.0789409	202.25	32.7194	13.9578	1.01961	3.52341	5.84169	7.619	52.3542	5.52896	0.442069	213.906	0.00103568	33.0233	53.4292	2.30645	4.62084	1.45845	5.91489	16.6723	2.44906
47.363	2.87342	1.6212	15.6659	30.1248	36.4851	32.0844	0.0982532	18.365	6.78826	21.611	9.04385	14.5101	4.08357	20.3182	10.6573	5.91452	9.44793	0.1109	26.5843	24.1872	0.607844	1.26118	68.7508	0.625818	0.229074	34.8926	59.4039	17.5653	0.044109	179.639	27.6155	21.8564	0.818889	2.98486	4.51514	7.0761	44.7701	4.32968	0.347581	206.297	-0.00502935	32.9082	45.6848	1.75653	3.72928	1.19898	16.537	14.8975	2.19606
47.463	2.16724	1.26728	12.828	25.5244	33.8175	29.2037	0.747933	15.5988	5.48775	18.5645	7.55328	12.2963	3.81928	17.3924	18.3955	6.44124	7.73765	0.0781513	22.345	24.6721	0.460185	1.05232	55.2589	0.46938	0.174091	37.2246	56.0014	14.0877	0.0219542	155.003	22.4729	23.8252	0.657757	2.52488	3.43622	6.74751	37.8398	3.39002	0.273298	183.247	-0.00946496	35.9486	58.7471	9.87287	3.00954	0.984401	19.9252	13.3115	5.64489
47.5629	1.59492	0.977266	10.4044	21.4485	31.2134	27.9885	0.972333	13.1304	5.57045	15.8537	6.30685	16.5234	3.13778	14.7461	17.678	12.8357	6.3306	0.055039	18.7395	20.6558	0.348004	0.963523	44.3265	0.352023	0.132327	44.133	51.1362	12.0419	0.00576057	144.131	17.8964	23.0871	0.528429	2.13428	2.59456	5.94817	31.6796	2.65414	0.214905	155.829	-0.0121534	46.7412	56.7598	11.2848	2.42852	0.807643	19.74	11.8942	5.07879
47.6628	1.1524	0.746694	8.40585	17.9149	28.7647	24.9994	0.977179	10.987	5.15096	21.9944	5.26557	24.7038	2.45795	12.447	14.3821	17.638	5.17655	5.67103	15.6962	20.2817	0.263046	10.8423	38.4297	0.263997	2.38786	55.7793	45.6356	9.72372	-0.00164304	147.976	14.0614	21.2229	0.424881	3.79193	1.95104	5.0794	26.3141	2.07798	0.169001	129.182	-0.0130241	43.6824	49.2482	10.2455	1.95942	0.662397	17.9501	10.6279	4.55424
47.7627	0.820887	5.16696	9.71796	14.8966	26.4922	29.2625	0.880017	9.15704	4.52046	22.7268	4.39601	34.0406	48.0129	10.4843	10.8335	19.9029	8.45381	6.74251	13.6129	18.158	0.198796	18.246	32.2038	0.197976	2.69265	56.0259	40.0284	22.8328	-0.0159949	151.512	10.9537	22.8715	0.341883	4.00397	1.46401	13.2015	32.3736	4.70603	3.56389	105.422	-0.0122272	36.3479	40.5151	8.51878	19.1951	0.543107	22.6015	9.4964	4.08376
47.8626	0.578127	6.31027	8.8087	12.3455	24.394	39.9299	0.745683	7.61121	3.83855	26.3534	3.67005	37.3917	178.587	8.82239	8.19073	18.983	10.0526	6.08908	16.8239	29.5976	0.150234	18.0319	26.4792	0.148457	2.38378	58.0345	35.6864	23.5624	-0.0191594	141.408	8.48538	22.0587	2.25624	3.70469	1.09734	14.4555	35.4274	4.8127	3.75517	85.1733	-0.0103887	30.0286	35.2335	6.79213	22.6238	2.49425	22.7578	8.48537	5.81283
47.9626	1.80099	6.0186	7.42279	10.2057	33.773	40.8736	0.607935	6.31461	3.18778	25.722	3.064	37.1807	183.645	11.6316	7.15267	17.0362	9.64995	4.94163	16.6142	27.8747	0.113535	15.6625	21.533	0.111315	1.94168	53.461	31.275	20.455	-0.0181468	136.745	6.54893	20.2314	2.74956	3.25921	0.822066	13.3735	35.2143	4.1814	3.21729	68.3652	9.7021	23.55	36.7234	5.2974	21.1431	3.01663	20.862	7.58193	11.7588
48.0625	2.05911	5.19215	6.08912	8.42087	38.0676	38.0409	0.482292	9.50362	10.68	23.4187	6.54989	34.9737	155.465	11.4577	5.58005	14.8996	8.54076	20.4742	15.0843	22.6897	0.0858115	12.979	22.2974	0.0834587	1.52602	53.532	29.9515	16.6288	-0.0157935	123.918	5.04182	38.3691	2.65215	6.87153	0.615674	12.1117	33.1113	11.8458	2.60319	54.6375	12.8137	25.2838	32.9242	4.08169	20.5182	2.93396	24.5063	6.77465	10.5745
48.1624	1.89209	4.25108	4.9424	18.2523	37.4434	33.4825	0.374797	11.9565	16.229	20.6226	6.99251	31.7657	123.224	10.3016	4.10941	13.9872	15.8533	28.0426	13.1714	17.391	4.62305	10.5489	25.3973	0.0625701	1.17948	48.4619	31.155	13.1262	4.67398	108.235	3.87481	43.6816	2.34038	7.46252	0.46106	10.4621	30.0264	17.9768	2.06724	63.2841	12.798	22.2304	32.3757	6.62229	17.9543	11.8042	29.9225	6.0533	9.48213
48.2623	1.57478	3.37576	3.99432	22.1204	35.2978	28.603	12.7759	24.7505	17.6049	17.8496	19.1532	35.9055	95.1101	8.92728	2.92646	14.8196	17.0058	26.3949	11.2753	12.952	9.06314	8.50271	24.0463	2.96699	0.904279	50.1302	30.3064	10.2158	6.55257	115.572	3.11367	43.0681	1.97939	7.68445	0.345264	8.85757	36.5306	17.2631	1.63109	60.8933	11.4558	21.843	28.3136	12.9071	30.6424	14.1345	32.0295	5.40871	8.6169
48.3622	1.23841	2.62993	3.22219	22.6488	32.7829	24.0209	17.2044	28.8748	24.2462	19.7336	22.3286	37.8514	72.5765	13.1555	2.04061	13.8377	18.3257	21.8281	11.7039	9.50566	8.47605	6.82848	21.0743	2.82459	8.70812	46.1474	28.5475	10.0926	6.88494	110.058	4.85905	46.9595	4.7299	7.04703	0.258546	15.8437	48.1261	14.6841	6.92398	55.1683	9.69016	18.5638	25.7649	29.4325	31.2677	13.7008	30.2171	4.83272	7.7272
48.4622	2.2189	2.02357	7.37744	21.4159	30.2821	19.9693	17.492	28.6305	25.4944	21.4757	21.062	36.8226	55.1024	13.3108	1.40333	12.3093	16.9968	16.9498	30.9346	6.92259	6.88086	13.5639	17.7635	2.2414	11.1214	39.8443	30.9238	8.63009	6.43007	98.9056	6.24825	49.2914	5.28352	6.17643	0.19361	20.1426	52.1724	18.0401	7.01104	47.4313	7.92882	14.7727	21.7233	31.0542	27.8766	12.2334	26.784	4.31802	6.92891
48.5621	9.75401	3.03884	7.53284	19.3544	28.358	16.4992	15.8348	26.3601	23.999	20.4702	18.5087	34.175	41.741	12.0873	12.5529	10.7222	14.8118	12.7037	40.3807	8.53749	6.621	13.758	14.6545	1.70623	10.182	37.1078	30.7936	6.97015	5.63045	114.926	6.09175	47.0079	17.44	5.30714	0.144977	20.7197	51.5968	16.5217	5.94774	39.5798	6.35367	43.622	41.5022	27.4305	23.562	15.413	22.9124	6.4294	6.21311
48.662	11.5215	3.08287	6.5973	17.0018	32.9371	13.5804	15.2252	23.3121	21.2838	18.4333	23.3762	30.7636	31.5873	10.5193	13.9392	9.2505	17.5714	9.31844	40.5575	7.56022	10.1532	12.0531	15.5836	1.28479	8.40401	57.5796	46.2197	5.4849	4.73389	113.563	5.34112	55.0717	20.2466	4.51879	0.108553	18.7782	49.6566	14.0483	8.40381	32.4332	5.02258	64.3062	53.8551	25.2857	19.4418	15.1883	19.1766	6.75594	5.57124
48.7619	10.7174	8.63079	5.49106	14.6549	32.6687	27.6689	13.3854	20.1295	18.1958	16.1414	22.5419	27.1132	23.8926	8.9862	11.9642	7.94534	16.8546	6.74221	37.0925	6.00859	9.17726	12.0946	20.2443	0.964618	6.64417	61.871	53.1694	4.26196	3.8705	130.491	4.44013	54.8909	19.2121	3.83098	29.2713	16.2272	45.7373	11.4065	7.64289	26.2732	3.93446	71.7784	52.177	24.877	15.8589	13.661	15.8252	6.43408	4.9957
48.8619	8.97671	9.81249	4.48264	12.4672	30.8829	31.1345	11.1652	17.1233	15.1803	24.0027	23.936	23.5329	26.137	7.61172	9.25737	6.81025	14.9121	4.83461	32.5043	6.73573	7.37498	10.5588	20.8043	0.723654	5.14957	58.0223	54.6707	15.3541	3.10063	128.347	3.58145	51.516	16.8265	3.24108	33.4793	13.7424	52.5325	9.07973	8.18247	23.4611	3.06325	63.983	45.3287	21.398	12.8637	11.772	18.2625	5.90512	4.47958
48.9618	7.0861	9.12242	3.63119	10.5071	38.3621	29.8322	8.99648	14.4259	12.4495	25.2713	21.9375	20.1931	23.9688	6.42213	18.5485	5.83204	12.7054	3.44598	27.8766	5.80883	5.70195	8.76756	23.3843	0.542767	3.95313	50.6514	52.8194	17.283	2.44596	117.365	20.0806	46.6051	14.1755	2.73913	35.1223	11.5339	53.5372	19.4067	7.03718	21.1517	2.37513	52.1128	37.3165	20.5355	12.3987	9.92133	21.627	5.33758	4.01683
49.0617	5.38422	7.77122	10.3473	8.7952	38.7277	26.6428	7.07389	12.0759	10.0837	27.8044	19.5935	17.1763	19.5602	5.40854	18.301	17.1999	10.6194	2.44626	101.496	8.88996	5.22483	7.13233	23.5251	0.407069	3.02042	42.3004	49.045	15.4236	1.90613	114.713	24.415	43.5274	11.6986	2.31361	36.172	9.64049	51.1145	19.6998	5.70071	18.1365	1.83653	40.5652	29.8118	17.4865	16.2307	8.26111	21.2839	4.7932	3.60187
49.1616	3.98356	9.46702	10.8034	7.32538	36.8265	25.4575	5.46203	10.0654	8.09227	29.6526	16.8467	14.511	15.2807	4.551	17.8954	19.6727	8.7859	1.73176	128.607	14.4363	4.21609	5.75108	21.1953	0.305293	2.3024	34.2773	44.3043	12.684	1.47079	104.55	31.6351	49.8252	9.54483	1.95349	30.9922	8.042	46.8322	17.0743	4.52881	15.1101	1.4176	30.7909	34.1226	14.1093	28.5615	6.8323	19.289	4.29214	3.22982
49.2615	7.47552	9.02166	13.4307	6.07844	34.308	22.7047	4.1587	8.36527	6.44873	28.0389	14.2519	12.1934	15.782	3.82783	14.6617	18.8449	7.22876	1.22365	128.008	13.5866	3.26443	4.61941	18.1258	0.228963	1.75301	43.4621	45.3888	12.9543	1.12551	113.8	30.918	49.2285	7.73708	1.64902	24.7507	7.08976	44.3501	13.9727	3.57376	12.3694	1.09325	23.0283	37.4545	11.0751	29.3094	5.62893	21.0919	3.83864	7.81633
49.3615	10.3136	11.707	12.3923	5.0298	31.7257	19.5377	3.13135	6.93833	14.7968	25.1533	11.9703	10.2021	13.3776	5.15261	16.484	16.9417	5.92945	7.52877	116.62	14.0231	2.48993	3.70407	15.0755	0.171716	1.33388	43.7067	43.755	11.2058	0.855181	116.612	27.1393	45.6773	10.093	1.39173	29.6261	6.05495	44.2741	11.1611	2.8135	10.7813	0.842832	18.5527	40.1322	15.2236	30.5909	4.62725	20.0868	5.21066	7.92186
49.4614	10.1032	13.8057	10.507	4.15344	29.2579	16.4774	2.33679	5.74673	17.6617	21.983	10.0215	8.50655	10.6085	6.71487	18.1042	14.8282	4.85524	8.55563	102.004	11.7863	1.88845	8.30608	12.342	0.128778	1.01467	39.6563	44.8369	12.6495	0.645593	108.88	22.5755	41.0805	9.94068	1.17441	26.575	5.09996	41.7413	22.3363	2.21315	12.0151	0.649622	20.6644	52.4743	15.4018	27.4923	5.4509	17.8952	5.38495	14.7976
49.5613	8.68463	13.0078	8.63958	3.42445	26.9559	25.81	1.73101	4.75515	17.6054	28.3941	8.3775	7.07297	8.18984	6.59452	15.4818	13.6565	9.37419	7.6121	87.3979	9.16406	1.42917	13.4633	10.0109	0.0965674	0.771707	33.94	43.2291	11.2979	0.484564	96.7706	18.2169	36.3371	8.85184	0.990913	21.6355	7.02721	45.1133	22.4698	6.27649	11.3874	11.4582	18.4077	50.9574	13.3933	24.7275	5.25442	15.3548	5.09822	13.3047
49.6612	6.96347	11.155	7.0191	2.82024	33.005	36.0412	1.27418	3.93208	16.1236	30.3364	6.99845	5.86757	6.25002	5.92221	18.0174	17.086	10.1279	6.1341	74.0684	47.1875	1.90058	13.2177	8.07499	0.0723975	0.58687	27.9729	40.0841	9.29401	0.361679	83.5347	14.4322	41.9515	22.1567	0.836018	16.8857	6.9246	56.2413	19.4175	12.9402	10.0267	14.8512	14.9891	44.3166	10.917	61.6518	4.67988	12.8758	4.66794	11.9302
49.7612	11.5518	9.10251	5.67491	2.3208	33.1988	37.1456	0.932762	3.25017	14.0665	36.6686	9.8767	4.8585	4.74537	5.12948	15.7024	16.8123	11.4765	4.69632	62.3994	56.7192	1.676	11.4556	13.7239	0.0542556	3.99771	36.8575	36.173	10.5246	0.268456	84.0867	11.3025	44.6734	24.9101	0.705265	12.9132	7.80091	59.5595	15.8712	12.3979	8.48429	14.7411	12.9241	44.4435	8.61543	90.2816	4.01286	29.9077	4.21506	10.6976
49.8611	11.8875	7.21319	4.57904	1.90866	31.5318	34.3197	0.679399	2.68587	11.8976	36.3098	12.244	4.01693	3.59471	4.37239	12.2384	15.2762	10.8389	3.49028	52.3966	49.8855	1.33665	19.1075	14.5634	0.0406418	4.40144	37.5882	31.998	9.40887	0.198317	86.8797	8.78581	42.8684	24.3626	0.594902	9.77433	7.28141	58.1451	12.671	10.3656	7.01248	13.1547	12.1464	52.3992	8.58168	89.2615	3.37321	38.208	3.78354	9.59222
49.961	10.4548	5.61158	3.69177	1.56903	29.3643	30.1493	0.492648	2.21919	9.8531	40.2777	11.749	3.31716	2.72026	14.7187	9.00803	13.4334	9.52391	2.54669	43.917	39.5372	1.03063	20.1832	13.4181	0.0304365	3.86885	34.3534	38.7052	7.74303	0.145713	81.937	6.79622	39.218	21.6278	0.501769	8.05185	6.36684	54.0552	10.0104	10.0608	5.71206	11.1063	10.1337	49.2132	12.8773	78.6634	2.80496	43.0538	3.38743	17.9541
50.0609	8.49423	4.3132	5.8558	1.28954	41.6198	25.7278	0.35594	1.83331	16.8609	46.1159	10.3922	7.2195	2.05756	16.7733	18.3402	11.6422	8.08693	1.83631	36.7723	29.9297	0.784896	17.9079	11.6739	0.0227954	3.14205	35.6577	43.0155	6.14674	0.106488	89.8444	6.18253	36.3879	18.3462	0.423207	6.31849	12.231	48.6376	7.87052	11.193	4.60953	9.0753	16.9105	52.1986	12.597	66.1518	2.31845	41.5309	3.02934	16.1425
50.1608	6.57838	3.2885	5.67574	1.05964	43.3258	21.5925	0.257183	1.51432	22.9194	44.805	8.8992	9.01382	1.55595	15.8543	20.0548	10.0224	6.74726	1.31377	30.7725	22.1511	0.594959	14.9639	9.80123	6.65944	2.46597	32.8813	43.4417	4.79688	0.0775089	86.5982	5.2408	32.7256	15.1974	0.356981	4.84506	14.9124	42.7514	7.99135	9.82315	3.69714	7.26407	16.783	58.7045	10.8106	54.4533	1.90987	58.6372	2.70776	14.4748
50.2608	4.93351	2.49342	4.89142	0.870513	41.6089	27.2544	0.187809	7.67851	23.9913	52.369	7.51514	9.5189	1.17649	14.0276	17.124	10.2806	5.57704	0.935029	25.7433	16.2037	0.450173	12.2051	8.0677	6.35795	10.0697	28.4201	41.511	4.02099	0.0559352	78.3377	4.27572	33.7603	12.4256	0.301184	3.67243	14.2433	45.121	7.68065	8.00758	2.95334	5.73624	19.5798	54.213	8.75625	44.3658	1.57033	61.3278	2.41978	12.9791
50.3607	3.61558	1.88334	4.04704	13.3184	38.8996	27.2184	0.582447	9.98499	22.5329	51.2584	6.30699	9.26893	0.889523	12.072	26.6762	9.48914	4.58625	0.663131	21.5321	11.7798	13.0723	10.3986	6.56492	5.04816	10.799	23.5795	38.2609	3.21878	0.0398572	68.3514	4.24824	44.3143	15.9245	0.254193	13.5332	12.566	43.9655	6.53501	6.37494	6.443	4.48905	17.712	46.046	9.87983	35.9652	1.28984	57.2483	2.16224	11.638
50.4606	2.60412	1.41868	4.91575	18.8664	36.0177	24.7928	0.707987	10.3124	19.9562	50.1484	7.70012	8.60723	0.672507	10.2605	26.972	8.40093	3.76066	0.469195	19.6924	17.6085	15.3191	8.5501	5.30567	3.8434	10.8662	19.0191	34.3813	2.52198	0.0279212	58.3258	8.78635	45.9351	16.2455	0.214607	14.8565	24.3963	40.8227	5.30737	5.03429	7.31172	3.49073	16.2923	37.4435	8.93216	37.7037	1.05899	50.451	2.44387	10.4354
50.5605	1.85041	1.0666	4.51085	20.479	33.2317	21.5785	0.694865	12.5633	17.045	45.706	7.35825	7.75059	0.508418	8.67072	22.3876	7.30285	6.26822	0.331429	17.2562	16.305	13.1662	6.92616	4.2703	5.96931	9.28059	20.2208	30.3188	1.95554	0.0189031	49.0605	9.58995	43.5674	14.6824	0.18126	12.9938	25.694	50.34	12.205	8.42115	6.97994	2.93941	13.4618	34.277	7.41303	33.9363	0.869386	43.0086	2.385	9.4557
50.6605	1.30065	0.800789	4.96528	19.9499	37.6494	18.3176	0.618267	12.6708	14.2107	40.2694	6.49826	6.83216	0.38438	7.30742	17.0385	12.5863	6.58025	0.23388	16.5058	20.0679	10.4143	5.57433	3.42831	5.11046	7.44733	35.6394	26.3502	1.50861	0.0122235	55.8568	8.82409	39.6256	12.5662	0.153176	17.3643	23.4732	55.6882	14.5451	7.86084	6.16835	2.39889	23.2283	34.1176	6.73306	28.8018	0.713772	35.9167	2.21028	8.47912
50.7604	2.60607	0.600619	8.55377	18.3488	37.0848	15.326	0.519907	14.0936	11.6486	44.6765	11.5802	5.93042	0.290602	13.709	12.3728	14.8927	9.67936	0.164945	14.7746	22.8818	8.00615	4.47342	2.74815	3.96271	5.81271	39.6077	22.6369	1.16083	0.00716252	54.7264	15.5314	43.4826	10.4597	0.129529	21.7814	22.8148	55.673	13.2159	6.525	5.23019	1.92058	23.2066	29.9987	5.59949	38.4824	0.586055	29.5965	2.00616	7.603
50.8603	3.9475	0.45021	8.40524	16.3002	34.9752	18.6494	0.421603	13.7792	19.5706	49.5167	12.0183	5.08871	0.219695	14.5392	8.73487	14.4168	9.87337	0.116294	12.8112	19.8309	6.09022	3.58532	2.20088	2.99854	4.47745	37.7269	23.2185	0.892155	0.00318834	49.9411	21.2023	49.4863	8.57542	0.109624	19.7853	20.261	52.5364	11.017	5.226	4.32816	1.51795	19.8556	42.3955	4.46502	42.7339	0.481254	24.1725	1.80488	6.81741
50.9602	3.97037	0.337282	7.2754	14.1567	32.4875	18.3934	0.333516	22.1992	21.8322	47.5314	10.9317	4.32808	0.166063	13.4241	8.61543	18.333	8.96458	0.0819838	10.9281	16.8967	4.61423	2.87193	1.85587	5.9426	9.15082	33.2309	22.3984	0.685151	0.00014642	43.8017	21.0512	49.4403	8.74405	0.0928511	16.1895	17.3875	47.7589	8.87115	4.13557	3.52813	1.18879	19.1065	42.098	3.48255	43.4765	0.395302	19.6237	1.61757	6.11302
51.0601	3.45563	8.42048	6.02935	12.1066	40.8833	18.4304	0.259313	24.4686	23.6017	42.9433	9.47003	3.65588	0.125492	11.7645	13.2716	18.1211	7.73475	0.0578214	16.6744	13.215	3.49057	2.29995	1.53148	5.21499	9.16143	27.914	20.7785	9.37762	-0.00198563	37.4998	18.6117	46.114	7.90153	0.0787121	20.3845	14.6787	42.2946	7.03558	5.46084	2.84837	0.925169	16.0988	37.9412	2.68329	38.7197	0.324794	21.7143	1.44722	5.48149
51.1601	2.79084	10.6328	4.91378	10.2409	41.4073	16.8137	0.199124	23.6883	22.5182	39.8504	8.03815	3.0713	0.0948212	10.0813	12.4576	16.494	6.50735	0.0408128	17.4712	9.94018	2.63897	1.84175	1.24805	4.06663	7.81111	22.712	18.7631	10.675	-0.00359065	31.6108	31.8514	50.9667	6.76237	0.0667801	41.2742	12.3009	40.4191	17.0901	4.90727	2.28512	12.7539	12.7556	31.8379	2.05318	32.7113	0.266934	25.7898	4.56734	4.91517
51.26	2.15295	10.2548	3.97785	8.59417	43.6392	14.6458	0.151446	21.5392	20.1275	35.4258	6.76195	2.56898	0.071651	11.0292	15.7348	14.5151	5.40278	0.028831	16.2625	11.2073	1.99467	1.47483	4.94967	3.08165	8.45467	18.2	17.4033	9.55846	-0.00480216	40.859	33.4931	52.7983	5.62864	0.0566922	41.2058	10.273	37.0566	17.6237	4.44754	1.8256	16.4447	18.0182	25.7154	4.15744	37.6906	0.219422	25.4096	5.36885	4.40733
51.3599	1.61016	8.89383	4.01282	7.1694	47.1752	12.4383	0.11434	18.9113	17.2941	40.256	5.66561	2.1413	0.0541279	10.2896	14.0528	12.5839	6.8373	0.020381	14.374	12.3878	1.50756	10.3137	5.90961	2.31755	12.8049	14.3088	19.6663	14.433	-0.0056119	42.0515	30.3569	50.0634	4.61448	0.0481656	34.9301	12.9953	33.0173	15.3528	3.9962	1.4544	17.2316	17.2141	40.1624	4.30883	34.9844	0.180428	23.0414	5.30384	3.95187
51.4598	1.17755	7.30366	4.70358	7.4348	46.3243	24.6262	0.0857411	16.2568	17.1417	39.0039	4.73843	1.77978	0.0408784	9.05596	11.0773	14.4551	6.69296	0.0144317	16.4837	10.6383	2.06192	11.5262	5.68921	1.73929	12.1815	15.7136	20.0542	17.8873	-0.00616112	39.3477	25.6836	45.5281	3.75084	0.0409661	27.7656	12.5347	28.8109	12.5897	3.28075	1.15651	15.7669	17.4207	40.9155	3.78111	30.0764	0.148442	19.9762	4.93862	5.6347
51.5598	0.846713	5.81028	4.27855	7.07481	47.5887	27.5635	0.0636657	13.7897	15.6506	36.6697	3.9597	1.47588	0.0308553	7.77502	15.3619	21.8941	5.97392	0.0102279	15.873	8.34815	1.82777	18.6026	7.45182	1.30457	10.2003	14.8866	19.3612	16.4027	-0.00676075	54.356	20.9298	43.8637	3.27717	0.034883	21.4251	11.0983	24.9587	14.0512	2.61806	0.918458	13.4992	15.1069	38.8743	3.09521	25.0126	0.122111	16.8597	4.49163	5.06222
51.6597	0.600808	11.5299	3.60991	6.41524	45.5105	26.3559	0.0467926	24.2858	14.3938	32.8054	3.30758	1.2215	0.0232745	6.601	16.1953	22.6002	6.49296	0.00724002	14.2513	14.2271	5.613	18.2492	7.39182	0.978362	8.11587	13.0722	23.5615	13.6381	-0.00768928	57.2198	16.6815	58.4077	5.25745	0.0297489	16.2916	24.9042	29.2694	12.5378	2.06922	0.728777	11.1271	28.142	58.997	3.53075	20.4802	0.100382	13.9894	4.04485	4.53929
51.7596	0.421812	12.4373	2.96275	5.64399	44.7517	28.4168	1.32407	28.677	14.6981	39.7698	2.76228	3.48795	0.0175493	5.57531	14.4415	20.9502	6.04113	0.005117	12.3748	13.5072	10.2477	15.8122	9.21196	1.70969	6.30928	10.9591	24.911	10.8778	-0.00872895	66.5476	13.1135	60.8188	6.73728	0.0253938	22.1714	26.7835	30.1344	20.9331	3.85728	0.577909	8.95776	28.5257	62.3947	3.99598	27.5943	0.0825827	11.4787	3.62712	4.07039
51.8595	0.293563	11.3284	3.79299	5.0625	45.4053	26.7656	1.77904	28.5729	17.7341	39.4199	4.40756	5.3318	0.0132077	4.69755	11.3757	18.5806	5.83888	0.00362003	16.9883	11.0275	16.0807	13.0902	8.99635	1.48254	7.77996	8.90469	31.8032	15.4706	-0.00981795	65.7819	10.218	57.7994	9.36994	0.0216894	20.55	24.6368	39.269	20.4621	3.65237	0.458063	42.6725	24.5469	56.2744	12.6656	26.7472	0.0680359	11.3146	3.24664	3.64995
51.9594	0.202845	11.8046	6.44506	4.42122	43.248	23.7018	1.80725	26.3729	17.7552	43.5345	10.8143	6.07167	0.00992438	3.95343	18.2586	17.0118	11.697	0.00255053	17.3113	11.8725	14.5876	10.635	7.99866	1.15295	7.05939	7.07415	34.3476	14.671	-0.0109197	60.3096	9.48673	52.6235	17.3797	0.0184755	16.9493	21.4165	42.3805	17.5127	3.04384	0.362957	53.2843	22.7452	47.239	13.8891	26.5986	0.056175	13.7087	2.9039	3.27304
52.0594	7.9527	10.5994	6.31929	3.79203	40.3144	20.3162	1.63509	23.3974	16.2984	44.6183	14.7451	6.1477	0.00744515	3.32536	17.2914	15.008	12.7199	0.00176349	15.9274	11.5631	11.7357	8.5706	9.57904	0.873112	10.3817	5.52506	34.1459	12.3578	-0.0116648	53.0403	10.2144	46.8566	18.6179	0.0157	13.308	19.1327	41.8112	14.258	2.82276	0.287515	52.225	18.8548	44.0478	13.3846	36.9661	0.0464926	13.9034	2.5966	2.93505
52.1593	10.0452	8.86958	5.46605	3.21097	37.2873	17.0953	5.14398	24.4741	14.2385	41.5037	19.1862	5.8453	0.00556664	5.69475	13.9826	17.5581	11.8375	0.00117129	18.0285	21.8353	9.07693	6.88243	9.23181	0.656591	9.81663	20.7722	35.0881	9.91491	-0.01179	48.6462	9.34736	56.1595	17.1565	0.0132588	18.6095	16.4334	39.131	26.6825	2.33876	0.227692	46.3217	18.1185	46.5013	11.4167	36.1049	0.0385594	12.7902	2.32165	2.63202
52.2592	9.89578	7.13582	4.52868	5.30786	34.3856	21.8428	6.24063	23.134	15.6321	36.9389	30.2061	8.28353	0.00413515	5.94273	15.3297	16.9378	10.3318	0.00076489	17.278	21.0867	6.92056	5.51824	8.15859	6.47692	8.20176	26.0766	33.884	7.77792	5.05079	42.7921	7.94686	60.8182	14.8216	0.0111117	21.3666	13.878	35.3725	26.9444	1.87206	0.180292	44.039	15.2571	41.9098	9.2194	35.4149	0.0321157	11.18	2.07585	2.36028
52.3591	8.52931	5.60515	3.69033	6.03565	32.4961	21.902	6.10917	20.7637	15.0228	37.7249	30.6359	14.2931	0.00305017	5.45665	17.8509	15.3781	15.0936	0.000471697	15.4775	17.3225	5.24794	4.4215	6.90754	6.08615	6.51943	26.1247	31.4502	6.03494	7.07915	36.7034	9.86339	58.7749	15.2483	0.00924594	18.9409	11.6314	50.3321	33.4506	1.48119	1.87876	38.4716	12.0844	35.168	7.23993	31.1161	0.02683	9.48362	1.85622	2.11658
52.459	6.84973	7.51857	2.98719	6.00823	32.3549	19.9871	5.42329	18.0897	13.483	35.0388	27.6463	20.0732	0.0022258	7.33345	18.0347	13.5177	15.3699	0.000226678	13.4236	13.3326	3.97132	3.54169	5.71314	4.81673	5.06606	23.657	34.858	4.65697	7.43898	50.0222	9.85131	60.4221	13.828	0.00756596	22.7812	9.71462	56.2127	30.7161	1.97065	2.42226	32.4967	24.3816	28.4047	5.59981	26.8004	0.0225781	10.3288	1.65999	1.89812
52.559	5.2648	7.38962	2.41145	5.59276	30.615	19.0756	4.55134	26.6723	15.1874	43.7341	23.872	22.2039	0.00159868	9.75968	14.9649	11.7126	19.1802	3.32e-05	16.2434	9.95011	3.44672	2.83656	4.66226	3.66428	3.8942	20.2224	35.1521	5.24392	6.94926	58.6112	8.73255	57.0974	11.8537	0.00612929	26.0272	8.1004	63.769	25.7069	1.77335	2.4213	31.6279	25.0559	22.4377	4.29444	22.3068	0.0191566	9.81948	1.48468	1.70214
52.6589	3.92738	10.6518	1.9445	11.2831	39.5897	25.2288	3.68244	32.0685	14.7669	45.7364	24.9865	22.158	0.00112497	9.63753	11.3877	13.0121	18.6954	-6.67e-05	18.736	7.3104	2.73496	2.27169	3.7746	2.75887	2.97751	16.6534	33.5611	4.68021	6.08764	58.1134	19.2796	51.8358	12.0556	0.00485568	25.8567	6.74914	66.4551	20.7342	1.45651	2.18839	27.9571	21.6765	23.4906	3.27731	18.2721	0.0163811	8.73997	1.32803	1.52642
52.7588	2.86679	10.6881	1.56721	13.473	55.1173	35.294	2.90388	32.1796	13.341	44.504	23.2403	20.8877	0.000781646	21.559	8.26874	12.3476	16.6567	-0.000144992	18.0785	19.4335	2.10496	1.81943	3.04139	2.82335	2.27065	13.3604	30.9184	4.32719	5.12153	53.3636	22.682	46.0849	10.8814	0.00374746	35.6339	5.62121	64.2857	25.9819	1.16247	8.6197	23.4799	17.4041	21.1	2.494	14.8514	0.0142704	12.6279	1.18806	1.36881
52.8587	2.0584	9.44036	1.26283	13.7083	57.1421	39.0432	2.24657	29.8082	11.5406	40.4616	32.9353	19.6121	0.000530814	30.9082	5.83723	12.8092	14.2409	-0.000208442	16.2457	43.4866	2.09655	4.14103	2.4435	2.27241	1.72931	10.5131	27.7771	8.34054	4.19081	46.975	21.4648	40.5064	9.30682	0.00276595	33.125	4.68095	59.4119	23.9136	0.918779	10.5332	19.1277	13.443	23.5086	1.89478	18.85	0.012684	14.4661	1.06295	1.22747
52.9587	1.45891	7.83058	1.01743	17.1509	64.5147	37.1599	1.71281	26.4534	9.70553	48.2828	32.6642	21.2041	0.000332089	31.078	4.8818	17.0663	16.9347	-0.000261574	14.113	43.0206	1.73218	4.27625	1.95962	1.73616	1.31625	8.15039	24.4941	8.37305	3.36038	40.3089	18.556	45.6955	7.74372	0.00190187	27.3521	3.89785	53.2376	20.0311	0.723713	10.3373	15.2824	10.1584	21.6346	1.43815	21.1595	0.0113305	14.0497	0.951102	1.10072
53.0586	1.02323	6.26727	0.819641	18.4812	63.6344	33.078	1.29077	22.8908	9.33791	47.6017	31.1229	20.9106	0.0001578	28.1575	9.71791	17.0817	19.4607	-0.000297532	12.0488	35.6436	1.35225	3.76819	1.56972	1.30872	1.00156	9.98923	21.2902	7.20039	2.6534	34.0298	15.3064	44.8953	6.34722	0.00115075	26.9636	3.24573	46.6531	21.1253	0.56938	9.26124	12.0535	15.8218	29.9889	1.09096	19.4812	0.0102764	12.6468	0.851071	0.987063
53.1585	0.71149	4.90705	0.660244	17.9405	60.0374	28.4343	0.963442	19.4992	9.29471	43.5357	27.4553	19.571	3.66e-05	24.4819	15.4319	15.6232	18.4688	-0.000323526	12.2612	27.5387	1.03458	3.14032	7.03581	7.45919	0.761974	9.91533	18.2938	5.82979	2.06976	28.4212	12.2895	41.547	5.1589	0.000521144	22.7551	15.4857	40.1994	18.5336	0.447781	10.8497	10.7848	15.471	29.6197	0.827308	16.6921	0.00950828	14.3958	0.761559	0.885047
53.2584	0.491146	3.78802	0.531796	16.4684	55.7706	27.4322	4.1575	16.4435	9.49627	38.4243	27.4788	17.7171	-4.28e-05	20.9056	14.5818	13.7776	16.2633	-0.000317555	11.3953	20.591	0.785578	2.55828	8.48115	6.92406	0.579598	8.93455	15.5717	4.59312	1.59807	23.565	9.70576	37.3156	7.06633	1.28e-05	32.3729	17.8299	37.0857	20.523	0.352112	13.7847	9.12007	13.1234	25.9555	0.627255	20.9637	0.00841468	13.945	0.681472	0.793616
53.3583	0.33694	2.89677	0.428292	14.6126	58.8794	29.4057	5.20959	13.7754	8.81011	49.9653	25.0922	15.6776	-8.19e-05	17.7053	11.7809	11.9555	13.8242	-0.000298499	10.0637	15.1432	0.594796	2.0636	8.19185	5.46588	0.440743	17.7293	19.4775	3.5715	1.2231	28.1916	14.4461	55.5654	27.7864	-0.000393646	30.3117	16.7529	35.8886	28.3271	0.276893	13.7124	7.46207	10.4339	21.4659	0.47552	19.9495	0.0076276	12.5394	0.609797	0.711625
53.4583	0.229961	2.20119	0.344871	12.6817	57.0664	27.6301	5.16313	11.696	7.74611	50.6547	21.7707	18.3586	-0.000107646	14.9376	13.8317	12.3328	11.5405	-0.000315109	14.0273	12.129	0.449869	1.88943	11.5979	4.1553	1.07666	23.7307	38.6798	2.75913	0.928765	28.186	19.0349	59.7769	32.7715	-0.000703847	37.5308	14.6867	33.1753	26.6697	1.77851	12.3653	5.98065	11.5488	17.1945	0.360443	26.0951	0.00655076	10.8184	0.545685	0.638083
53.5582	0.156273	1.6653	0.27762	10.8404	54.15	24.4372	4.61339	9.84247	6.58507	46.8997	18.4901	18.8394	-0.000137659	12.5799	12.0884	16.1324	9.54161	-0.000304516	14.3557	9.22733	0.340112	1.59726	11.7671	3.12784	1.10289	24.3354	48.2809	2.12451	0.70028	45.1086	18.7005	57.6094	31.2651	-0.000938422	38.3476	27.6254	29.7319	22.5261	1.83193	10.6044	33.4964	37.6081	36.2092	0.273162	40.4877	0.00585571	9.10294	0.488325	5.13863
53.6581	0.996044	1.25608	0.223384	9.16756	50.4062	22.4268	3.88725	8.23392	5.47241	41.6459	15.5574	18.0531	-0.000163008	10.5855	9.43463	16.0693	12.4655	-0.000272659	13.2335	10.1586	1.8841	1.309	10.6407	2.34812	0.947538	22.3041	51.6231	3.7449	0.524492	49.5949	25.0648	64.6792	28.4158	-0.00111181	32.7685	32.0896	41.5722	18.2392	1.56082	8.8362	57.3766	41.063	39.1808	0.20695	40.538	0.00475397	7.53833	0.436937	4.62894
53.758	1.20509	1.59076	0.179665	9.68167	46.5973	19.5961	3.1538	6.86099	4.4754	47.1968	17.1951	17.06	-0.000170645	8.90363	13.3331	14.6703	12.3175	-0.000229662	11.6413	8.71344	1.89914	1.05911	9.11689	1.76147	0.762189	34.0422	51.0327	3.70486	0.390182	47.8606	31.5227	63.425	26.4655	-0.00121526	35.6411	30.2297	46.1292	14.5009	1.26066	7.23467	61.5262	36.5375	64.0661	17.4326	35.8926	0.0037931	6.17731	0.390856	4.1507
53.858	1.1308	8.59426	0.144444	9.30344	44.16	16.6715	2.49165	16.534	3.61737	46.9425	15.9621	15.5426	-0.000172921	7.48738	12.2668	15.4214	11.0384	-0.000225095	10.0378	6.83421	1.57411	0.852534	7.59071	1.32112	0.595448	36.4047	48.1062	13.8904	0.28826	43.3241	39.6185	58.64	22.9799	-0.00129252	31.0827	26.5284	52.6233	27.6982	1.0005	5.85788	65.3102	29.7341	65.9714	20.9022	37.9187	0.00286242	5.02623	0.349479	3.91087
53.9579	0.95143	10.3576	0.116068	8.489	49.6599	14.0116	1.96472	21.9037	5.17617	43.1018	13.9401	13.8147	-0.000164837	6.42029	9.79834	16.3886	9.46464	-0.000245766	8.53563	5.14767	1.2302	3.25072	6.21836	0.990785	5.09223	48.3325	60.6652	24.4507	0.211152	44.0285	38.3457	52.6408	19.2727	-0.00135035	25.0117	22.6151	53.4473	27.6743	0.789221	4.70892	92.506	34.2779	58.8545	19.2653	34.2206	0.00199343	4.06976	0.312339	3.50756
54.0578	0.753134	9.83382	0.0932224	7.50336	48.8117	11.6533	3.35806	24.5333	7.84255	38.1163	11.8728	12.0651	-0.000159162	5.44754	8.33709	15.3191	7.93741	-0.000261715	7.66048	3.8001	0.941604	4.06546	5.04584	0.743037	5.65091	65.3953	65.1645	24.1829	0.153099	55.8001	33.507	67.7149	15.8658	-0.0014139	19.4137	28.7088	50.9243	24.1318	0.621231	3.76723	94.3937	38.7178	51.2455	16.1256	29.0761	0.0013771	4.71914	4.14928	15.6118
54.1577	0.573383	8.46452	0.0748264	6.49468	46.0021	16.9561	3.65898	23.9165	8.49962	33.0645	24.015	10.4013	-0.000158154	4.59951	6.42375	13.6345	6.57939	-0.000270194	21.7784	13.1634	0.715112	3.77962	4.07092	0.557235	4.97895	67.3127	64.5917	23.1178	0.765405	57.0229	27.8033	69.7333	12.9262	-0.00149222	14.8058	27.7198	46.5946	23.3388	0.48863	6.55021	85.3399	34.6524	67.8478	12.9007	24.0502	0.0009007	4.60575	5.22956	14.0568
54.2576	5.98438	8.92341	0.0599928	5.54103	47.5314	17.6811	3.42397	21.8266	11.7549	28.3881	25.4342	8.87939	-0.000158387	3.87442	4.91797	11.8809	5.41951	-0.000270606	25.4035	13.616	1.95497	5.68908	5.75672	0.41789	4.04744	61.8109	61.0001	19.5313	0.995784	53.1698	22.4017	73.2221	10.469	-0.00157985	11.1911	24.556	50.8536	19.9013	0.384232	7.99147	72.586	28.2769	66.1325	10.0802	19.6412	0.000622452	4.15628	5.27124	12.6048
54.3576	7.38845	8.05154	0.0480554	4.67925	46.3058	16.4197	2.96504	19.2048	12.3773	24.7585	23.4479	7.52273	-0.000160724	3.2599	9.92442	10.2535	4.44886	-0.000249618	24.608	11.4522	5.32178	5.5092	5.8388	0.313385	3.1779	53.289	58.723	15.691	1.01861	47.2194	18.3201	69.8405	8.44997	-0.00167789	34.9559	21.0181	50.476	16.1781	0.302118	7.83844	81.3544	22.0332	57.6101	7.77483	15.9409	0.00036697	3.59323	4.94522	11.3025
54.4575	7.73381	6.75479	0.0384087	3.92225	43.5075	14.4358	2.44975	22.8871	11.6593	21.3188	20.4217	9.6204	-0.000171908	5.69562	9.80306	11.981	3.64525	-0.000225427	22.1525	8.90694	5.14473	5.02599	5.27936	0.23501	2.45491	44.1364	57.3271	12.3163	0.938192	60.5066	40.4149	63.7015	6.80695	-0.0017635	36.6996	17.7233	47.4204	12.885	4.74843	7.0206	78.5332	25.8961	67.69	19.716	12.8979	0.000278718	4.90762	4.51103	10.1349
54.5574	6.85323	5.44265	0.0306493	3.26981	40.358	12.3242	1.96158	25.9289	10.3445	18.2298	17.373	10.2623	-0.000176846	6.07745	8.06361	11.5537	2.9838	-0.000177565	19.2615	14.3694	4.21607	9.6655	4.52309	0.176236	2.16792	48.8095	53.5928	15.6564	0.814651	66.3782	44.595	56.7756	11.0334	-0.00184229	31.6456	14.8449	42.9776	22.238	4.98647	5.99795	92.5436	28.6513	70.2389	21.0962	29.0311	0.000250927	9.58634	4.06689	13.2996
54.6573	5.5918	4.27933	0.0243827	2.71484	37.2612	14.8166	1.53601	31.6941	8.84612	15.5288	14.6282	10.0477	-0.000198337	5.62353	6.10869	10.4148	2.44104	-0.00011311	16.4521	14.9268	3.28208	9.75816	4.05279	4.75233	8.65925	46.3883	48.6407	14.4527	0.681199	70.1809	41.2092	49.9707	11.6512	-0.00189782	25.3422	12.3957	37.9767	21.8624	4.26868	4.98623	88.8287	25.4622	62.8603	18.7284	30.9685	0.000339781	10.8798	3.64795	19.0754
54.7573	4.3424	3.31238	0.0193534	2.24713	49.9438	15.4169	1.18288	32.0057	7.38187	13.1997	12.2605	9.36243	-0.000224306	4.93327	15.2417	11.4531	1.99642	-4.6e-05	13.9195	12.6676	2.50842	8.53588	3.4559	4.51258	9.27249	40.8085	53.2675	12.0483	0.554726	71.9139	35.2105	57.4857	10.6776	-0.00193214	19.6251	10.3356	32.932	18.7476	4.06564	6.88667	77.9766	24.3913	64.5772	17.136	36.5504	0.000531586	10.5262	3.26498	19.7035
54.8572	3.26278	8.71338	0.0153079	1.8556	51.3876	14.3038	0.89933	29.7412	13.3412	24.1578	10.2547	8.45036	-0.000231486	4.23	27.7879	10.8318	1.63244	1.23e-05	11.7157	9.89051	1.90392	7.0931	2.8696	3.579	8.08152	49.7079	57.0274	23.1351	0.442818	67.1452	39.3438	63.3448	17.9309	-0.00198024	14.9498	16.7465	33.1263	15.2755	7.71168	7.03545	65.2276	32.4551	69.813	24.3189	34.1728	0.00072547	9.45631	2.91942	22.1674
54.9571	2.39446	9.82688	0.0120351	1.5296	49.168	16.2771	0.676817	26.4416	15.1567	26.6666	12.3386	7.46166	-0.000221203	3.58979	26.978	24.5931	7.05519	0.519746	9.83269	7.4334	1.44128	13.7381	2.34695	2.72411	6.54057	49.2204	56.4211	23.212	0.347864	59.6771	48.1613	69.2523	18.8253	-0.0020422	11.2933	17.0875	37.5564	13.5786	10.0332	8.83891	53.0046	36.36	63.5135	23.4759	32.6643	0.000929718	8.1539	2.60932	19.8982
55.057	1.72643	11.1588	0.00940158	1.25943	45.9062	15.6645	0.505219	22.9059	14.7933	25.5579	11.7438	6.48528	-0.000192532	3.03194	22.0391	28.1978	8.37702	0.61972	8.23921	12.8433	4.66313	13.8834	1.90237	2.0512	5.12523	44.2945	53.2147	19.9568	0.2698	51.5149	46.2084	67.1871	24.7074	-0.00213293	8.49414	15.4429	38.1756	11.2241	8.99138	8.75886	57.1822	32.4524	53.5481	20.0385	28.4149	0.00118008	10.6801	2.33173	17.8424
55.1569	1.22777	10.3691	0.00724777	1.03629	42.4848	15.6274	0.374795	19.526	13.3928	23.0742	12.681	5.57067	0.768605	14.9251	16.6372	27.0321	8.03746	0.560208	7.66417	26.2679	4.56798	12.148	1.53365	1.54001	3.95556	37.7176	51.3255	16.1562	0.207069	43.6596	40.2117	61.7973	24.3781	-0.0022464	6.37428	13.3291	36.3914	24.2086	7.37585	7.88373	52.9863	28.1449	47.0486	16.1876	34.4336	0.00146475	10.9029	2.08349	22.6178
55.2569	6.11881	8.83088	0.00550759	1.71673	47.0661	14.2279	0.276615	16.4735	11.6003	23.8371	11.6854	4.74219	54.8186	21.4985	12.0242	24.3098	7.11174	0.454847	6.77143	33.0755	4.03279	14.4084	1.23235	1.1553	3.03024	42.167	47.6009	13.0086	0.157533	47.215	33.292	55.3241	21.7245	-0.00238099	4.77775	11.2815	33.3082	24.6036	5.88442	6.75378	67.2087	22.6247	53.4217	12.7143	32.4418	0.00180593	12.7043	1.86159	20.3119
55.3568	7.29427	8.63636	0.00409414	4.74323	46.0619	12.3802	0.203259	16.6102	9.76404	22.2475	10.1753	6.85476	60.5646	21.6395	12.4173	21.2805	6.0593	0.349714	5.83221	29.4466	3.21735	13.2118	0.988303	0.866501	2.3128	40.2724	43.6537	15.1366	0.118841	45.227	26.7892	48.8131	18.4635	-0.00252843	3.57883	12.0609	29.642	21.3329	4.65031	6.927	66.2317	17.4865	58.0753	9.83488	28.0596	0.00204956	12.4234	2.55647	18.2137
55.4567	6.80821	7.53897	0.00295442	5.99188	47.0743	14.4665	0.148812	15.4231	8.05806	36.4773	10.9241	9.37452	52.3246	19.6131	12.775	18.4043	5.06417	0.260559	4.95671	23.4536	2.48105	11.1778	1.66476	0.649849	1.762	35.5274	39.0798	13.6407	0.088728	40.7759	21.1866	49.7467	20.006	-0.00270702	2.67988	11.0737	29.4752	17.4605	6.79906	9.74099	72.4984	18.8873	52.9494	7.54252	38.7795	0.00221079	11.2225	2.63547	16.3321
55.5566	5.71265	6.21309	0.00205899	6.23875	44.9425	16.9195	0.108581	13.7058	6.55707	48.896	10.0476	10.2683	41.7947	17.0552	13.0767	15.8279	4.18934	0.190408	4.18243	17.7959	1.88954	9.16437	1.76322	0.487356	4.60516	29.873	34.3593	11.263	0.0658012	44.889	16.5739	46.8257	18.5164	-0.00291676	2.00638	10.7312	29.4986	33.9005	6.21875	10.0051	73.2795	18.8837	47.642	5.75607	37.8251	0.00236477	11.3338	2.49294	14.6451
55.6566	4.51457	4.95319	0.00135798	5.95151	41.9283	16.4513	0.079118	12.1155	16.3798	50.0258	8.74271	10.1954	32.3639	14.5645	10.9046	13.5763	3.44645	0.137417	3.51514	13.1865	1.86044	7.41451	1.62342	5.91078	4.75376	24.3231	29.7885	8.95531	0.797805	43.3447	12.8744	44.3966	16.0302	-0.00317069	1.502	12.5395	27.8548	36.1515	5.13203	9.1569	65.9621	16.162	47.6977	4.38021	46.7742	0.00245252	10.9715	2.28176	13.1323
55.7565	3.43303	4.56458	0.000832015	7.59655	47.6837	14.7977	0.0575891	14.3314	19.8357	46.4993	7.43444	9.58166	24.7312	12.335	25.1765	25.0294	2.82672	0.098379	2.94788	9.65205	3.20557	5.96423	1.40368	5.57128	4.09491	25.9003	25.5379	6.9947	1.08503	39.2486	9.95467	40.3727	14.5098	-0.00346854	10.1893	11.8334	25.3329	31.8249	4.10246	7.91613	59.6193	15.1434	42.1276	3.32764	44.3216	0.00249565	9.85906	2.06011	11.7757
55.8564	2.54144	3.87122	0.000441019	7.94193	47.0185	12.7928	0.0420053	16.4395	19.889	41.3702	14.9322	8.6976	18.7886	10.4065	25.3712	27.2851	3.4329	0.0700531	2.46923	7.01921	2.94819	4.78549	1.1746	4.41197	3.29798	24.1844	21.6939	5.41554	1.1281	34.2654	7.67353	55.6651	12.4275	-0.00379886	11.2198	14.5026	26.2308	26.2066	5.78914	6.62712	50.7029	17.0125	48.3429	2.5255	38.4226	0.00245426	8.50261	1.84907	10.5592
55.9563	1.84453	3.1389	0.00016351	7.59282	53.4015	23.7037	0.0307406	16.188	22.6219	36.0012	15.798	7.71085	14.2367	8.7632	21.0321	29.0064	3.31782	0.0497093	2.06693	5.08676	2.38162	3.83545	0.964985	3.35681	2.57849	21.0586	32.5596	4.17441	1.04731	51.8546	5.90305	58.5847	12.4117	-0.00415545	9.82226	17.1684	30.8055	23.64	8.71492	5.44119	41.6245	15.1983	60.0896	1.91557	34.247	0.00236288	10.4775	1.65542	9.46821
56.0562	1.31852	14.686	-1.74e-05	6.90835	52.6377	26.1865	0.0228118	14.8512	22.0908	34.2026	14.4617	6.72173	10.7749	8.29368	15.9966	27.1174	15.8552	0.035192	3.67684	13.219	1.84476	3.07251	5.73047	2.52734	1.98788	17.5573	37.4542	3.21036	0.913241	56.1312	4.53488	55.935	11.1184	-0.00452847	7.91655	21.2253	31.7379	20.7875	11.4378	4.41298	33.425	26.1002	57.4391	1.45242	43.9977	0.00221962	10.4677	5.2896	8.48978
56.1562	0.931244	17.5329	-0.000122546	6.09633	49.6564	24.9101	0.0172246	13.1071	20.0054	31.6468	12.5599	5.78695	8.1506	7.34121	11.6119	24.1368	18.9564	0.0248686	3.98624	15.0285	1.40728	2.46079	7.03163	1.89743	1.52206	16.5848	39.7161	6.48374	1.08002	55.57	3.4806	51.0437	10.667	-0.00488711	6.1494	20.3501	30.4975	31.145	10.2668	3.5509	26.4548	26.0529	64.5383	1.10103	45.371	0.00207461	9.55868	6.225	7.61217
56.2561	4.08749	18.9488	-0.000142928	5.2726	47.8955	22.2491	0.0133738	11.3037	17.3314	28.0929	10.6718	7.16883	6.16396	6.31827	25.0116	21.0329	18.2293	0.0175567	3.75977	13.0136	3.05093	1.97067	6.83268	1.4234	9.00105	14.5388	39.0756	6.55512	1.0643	50.9873	2.66973	57.0374	16.6322	-0.00522191	4.69162	18.8338	28.062	29.8325	10.997	3.17771	20.733	22.2848	60.5977	0.834572	40.6027	0.00179121	8.32049	6.15151	8.72279
56.356	9.89333	17.2729	-9.65e-05	4.49765	44.8459	19.1612	0.0105158	9.60837	14.5901	29.0107	8.98097	7.54554	4.66103	9.13066	24.956	18.1519	16.3602	0.0124031	4.51607	10.2479	2.88619	12.3465	6.0615	1.06757	9.85171	17.5671	36.7218	12.3138	0.960489	50.759	4.64667	55.8262	20.8644	-0.00552147	11.9232	16.4132	28.9669	25.3527	9.45883	2.71356	16.1361	25.0854	51.8824	1.73494	34.3743	0.00141382	7.04004	6.02637	7.83
56.4559	10.9415	14.5683	-1.15e-05	3.79953	41.5477	17.5363	0.00837889	10.2663	12.0426	27.0718	17.3582	7.33453	3.52437	9.19722	21.6478	15.5954	14.0368	0.00878592	8.64189	17.2371	2.35079	13.7391	5.14257	0.800633	8.64442	24.3014	34.3964	12.3115	0.822816	46.7075	4.90413	51.5668	22.2846	-0.00577577	26.136	15.8791	37.059	20.5806	7.66273	2.25517	31.406	23.8105	52.0024	2.03742	28.3847	0.00113365	5.85112	5.59298	7.02087
56.5559	12.9316	11.7748	2.16016	3.18746	38.3428	15.3007	0.0066343	9.80102	9.80053	24.1319	20.1597	11.1313	2.66482	8.33805	17.86	15.6505	11.7749	0.0062597	9.50274	20.7659	9.2706	12.3798	4.2585	0.600426	7.01552	25.202	31.2654	10.572	0.680874	41.1657	11.8594	47.6194	20.5124	-0.00598167	26.3849	14.0773	44.4845	16.381	8.37712	1.84341	36.9368	19.9475	45.8636	1.86582	42.3289	0.000880916	4.80644	5.07923	6.2956
56.6558	12.0318	9.27594	6.37168	2.66025	47.6719	21.655	4.27995	20.6309	10.1303	37.6888	18.9952	12.6465	2.01486	7.25124	13.551	20.586	18.248	0.00448699	9.01126	18.2751	9.195	10.406	3.47784	0.450282	5.50428	23.2295	31.3191	15.5243	10.6381	35.3505	15.3032	53.43	29.3291	-0.00616483	35.4225	12.053	46.3079	12.9232	7.23995	1.49121	35.4205	23.2609	38.0593	1.55734	42.021	1.49552	6.86351	4.57044	5.64537
56.7557	19.3361	9.18711	6.67296	2.2117	48.1374	25.8687	5.81855	24.146	9.45504	40.1714	22.0981	12.7907	1.52341	6.86191	9.82287	20.5349	18.8492	0.00322106	8.0336	14.4878	7.86163	8.50892	2.81713	0.899088	4.25057	20.0723	32.7753	14.8257	14.563	40.8571	22.8347	55.1072	29.6345	-0.00634238	32.7263	10.1649	44.7676	10.1538	5.87397	1.19825	43.6281	25.364	31.2844	1.2441	47.8214	1.93494	12.9239	4.0963	5.06238
56.8556	19.7457	13.0791	5.88823	1.83337	45.7773	25.3472	5.93438	23.9727	8.34325	37.9768	20.8318	19.7156	1.15182	6.07408	13.8993	18.7567	20.2167	0.00231881	6.95125	10.9685	6.20796	6.87669	2.27069	0.789516	14.8082	16.65	32.0012	16.184	15.1784	47.8644	23.2355	52.6024	26.6766	-0.00653338	26.9583	8.51433	41.3553	17.5976	4.66889	0.958649	64.2395	22.4269	38.439	0.971305	44.2188	1.92245	14.5555	3.66497	4.53965
56.9555	17.3058	13.0784	4.91448	1.51624	42.6469	22.8835	5.38007	23.591	7.10939	35.4331	25.3348	22.5119	0.870854	5.22849	12.7913	16.5313	18.7175	0.00167941	7.86184	8.11839	4.76953	14.1381	1.82465	0.615738	16.3556	13.4273	29.9238	24.2497	14.1165	47.4547	20.7678	47.9969	22.7866	-0.00675069	21.1547	24.3566	37.0448	21.3889	3.68497	0.764765	66.2797	18.1968	36.6058	0.748756	44.7393	1.73557	14.0374	3.27651	4.07083
57.0555	14.0328	11.5336	4.0164	1.25141	58.3567	27.9651	4.57246	21.6356	5.91761	31.5826	24.1846	22.8241	0.65841	4.44479	10.2182	21.2376	16.2981	0.00122447	14.2113	5.9389	3.62733	34.8162	3.14911	0.4666	16.4046	19.8235	34.8768	23.2584	12.3278	43.5743	17.443	42.7871	18.946	-0.00698431	16.2215	29.7705	32.4537	25.659	3.73141	0.608989	60.2263	14.1356	47.8205	0.573041	39.7647	1.49881	12.5892	2.92822	3.65034
57.1554	10.854	9.55854	3.25507	1.03103	64.2884	29.6236	3.73028	51.9421	4.8448	32.9192	21.3498	21.7185	0.497794	3.75704	23.3205	21.0512	13.7758	0.000878766	15.4575	4.31755	2.74802	36.2846	3.35283	0.350886	17.6892	20.9893	36.0984	33.4895	10.3431	47.2371	14.1548	37.6632	15.5227	-0.00719485	41.7619	28.454	27.9571	23.3548	3.16552	0.484419	51.3708	10.7168	54.7306	0.436699	33.7739	1.26527	10.8444	2.61655	3.27306
57.2553	8.13284	12.2629	2.62912	0.847976	62.8162	27.6966	2.95818	205.841	3.91881	36.9367	18.2674	19.876	0.376355	3.16744	47.1373	19.1821	11.5684	0.000658864	47.4395	3.12831	2.0788	47.008	3.09325	0.263309	16.3105	19.5449	35.0141	31.8462	8.44013	45.2961	18.4416	32.9194	12.6129	-0.00735676	50.0505	26.4397	23.7683	19.4816	2.93358	0.385094	42.2507	11.2119	66.8182	0.331935	41.1909	1.05529	9.19547	2.3379	2.93449
57.3552	5.95634	11.8876	2.12063	0.696354	59.0809	24.4347	2.29754	319.94	3.14118	35.6204	15.4206	17.7216	0.284517	2.66731	46.5735	16.8888	10.929	0.000518871	91.7099	2.26253	1.57166	44.0636	2.67704	0.197475	13.4991	17.5409	32.5984	27.4063	6.74783	52.1991	20.0305	28.658	10.1998	-0.00740804	44.9114	23.0781	19.994	15.691	2.43007	0.306022	33.9694	22.5911	63.4979	0.251872	38.8795	0.874407	7.65301	3.06396	6.25966
57.4552	4.28787	14.0213	1.70954	0.571073	54.8242	21.2974	1.75615	349.25	2.50035	33.8041	12.9394	15.5124	0.215061	2.24514	38.314	14.6448	16.7539	0.000388076	101.038	1.63475	2.38957	37.5801	2.24113	0.148087	10.6854	14.9108	29.5054	22.855	5.3107	51.4027	18.3956	24.8907	18.7802	-0.00727037	36.5688	19.6294	16.6734	12.4455	1.94497	0.243162	31.4718	23.211	54.6751	0.190865	34.1177	0.722026	6.2922	3.12115	5.6294
57.5551	3.04556	16.9885	1.37778	0.467612	50.6243	23.4256	1.32537	336.667	1.97944	30.3776	10.8281	13.3962	0.162536	1.88949	29.0275	12.6101	17.2619	0.00029214	95.8839	1.18054	2.15693	38.8614	2.83203	5.81736	8.28653	12.2325	26.1627	18.2544	4.12794	47.0327	15.6692	36.9563	20.0901	-0.00701398	28.5424	16.5075	22.45	9.80277	1.53878	0.193245	39.1265	24.0901	44.7958	0.144451	32.0221	0.595213	5.13134	2.93956	5.04772
57.655	2.43892	16.1593	1.27474	0.382386	46.6611	22.2446	0.990019	305.424	1.56025	26.5726	18.294	11.4514	0.122828	1.59026	21.0237	10.8226	15.7359	2.63012	85.513	0.85231	1.73262	67.9592	2.77821	5.5343	6.36308	9.78636	22.84	14.2884	6.04907	48.8248	16.8461	39.7249	26.6165	-0.00661149	21.8282	13.8119	24.5515	23.4391	1.21253	0.153603	38.2896	20.9194	35.6875	0.109165	42.487	0.490373	4.16143	2.68575	4.52625
57.7549	3.50236	13.9221	1.08187	0.312406	42.9795	19.7787	0.733226	267.8	1.22554	22.9176	21.6259	9.7122	0.0928139	1.3385	14.8184	10.5943	13.6028	3.13569	74.0052	0.615264	1.33936	67.5976	2.47522	4.39104	4.86229	10.9272	19.6969	11.0739	10.9578	196.331	15.4082	39.9787	37.7157	-0.00612982	16.5226	11.5305	24.3956	24.127	0.954089	0.122096	33.9352	16.8267	27.9578	0.0823411	41.0232	0.404067	3.48013	2.61836	4.0588
57.8548	3.47131	11.3903	0.890059	0.255141	39.5793	16.9914	1.76795	230.024	0.959993	19.6144	28.6636	8.18657	0.070132	1.12668	10.2645	18.5991	16.2386	2.83427	63.0555	10.0777	1.02094	58.8417	2.48902	3.34251	3.70647	10.4304	16.8181	8.63334	12.3799	451.815	13.0973	37.4154	38.0179	-0.00558642	16.6919	9.61634	22.9342	21.0059	0.750354	0.0970297	28.5429	13.0097	21.6752	0.0619425	35.8269	0.333066	2.87039	4.4897	3.63974
57.9548	8.09966	9.31968	0.723427	0.208438	42.5495	20.2746	2.06569	195.022	0.75044	21.062	31.28	6.86701	0.0529887	0.948418	7.02831	19.784	16.3572	2.39989	53.2784	18.4598	0.774106	48.8015	8.92513	2.51691	2.82195	9.19844	14.2399	6.67754	11.9658	679.546	13.3111	33.8003	34.1893	-0.00484702	14.2081	8.01696	20.7952	17.2214	0.590014	0.077082	23.2738	9.83618	16.6938	0.0464393	30.0078	0.27466	2.34579	4.85723	3.26406
58.0547	8.90719	7.39752	0.58514	0.170247	41.2739	19.8577	1.9922	163.954	0.585883	19.9706	28.9216	5.73786	0.0400093	0.79831	4.7747	18.4993	21.7673	1.88682	44.8118	17.7408	0.585762	39.6784	10.5622	1.88968	2.14719	7.73283	11.9673	7.48637	10.6884	734.284	11.8908	29.9703	29.1895	-0.00424724	11.3144	6.68262	18.3817	13.7672	0.463896	0.0612228	18.6082	7.33884	12.8029	0.034692	24.6542	0.226637	6.27311	4.67251	2.92717
58.1546	8.05913	6.31538	0.472351	0.139045	38.7232	17.924	1.75462	137.068	9.54038	17.939	33.7329	5.25316	0.03019	0.671885	3.22596	16.4672	21.6223	1.42447	37.5957	23.0984	0.442931	34.9456	10.1377	1.41764	1.63327	6.29523	9.98917	6.67282	9.102	703.083	9.98379	29.1557	24.2636	-0.00363189	8.73825	5.57029	15.944	10.8828	0.364725	2.79206	14.6869	5.4314	9.7917	0.0258507	20.0686	0.187071	10.551	4.30564	2.62504
58.2545	14.1203	5.14017	0.381009	0.113588	43.4743	15.5245	1.4654	114.163	13.1364	24.357	32.3922	4.68556	0.0227832	0.565432	2.17114	14.3497	19.4194	1.04962	31.4975	22.8991	0.334895	29.1169	8.94204	1.06329	1.24216	5.00786	8.28483	5.48482	8.12901	633.728	8.09942	26.8526	19.8768	-0.00300963	6.64748	4.64314	17.4314	8.5586	0.286755	3.6879	11.4917	3.99958	7.47533	0.0192515	34.8816	0.154391	11.5794	3.8985	2.35409
58.3544	15.3846	4.06683	0.30727	0.0926856	42.7124	13.142	1.1818	94.8466	13.8119	25.0135	28.659	10.0672	0.0171799	0.475779	19.8968	15.3298	16.6678	0.761642	26.3679	18.9863	5.20143	72.0208	7.56303	0.797464	0.94465	3.915	6.83049	4.35174	20.3547	551.744	8.26738	24.0572	16.1495	103.999	36.5578	3.87034	17.3179	9.56567	0.225458	3.71559	8.93858	2.93594	5.70027	0.0143402	183.112	0.12736	11.0451	3.50356	2.11103
58.4544	13.8669	3.16066	0.24779	0.0755864	40.2475	10.9775	0.929716	78.6641	13.0016	31.743	24.5443	12.5356	0.0129416	0.400213	22.1112	14.3557	13.9848	6.06217	22.6413	14.6739	5.37632	112.966	6.25139	0.598088	0.71834	3.01948	5.59897	3.39514	25.9114	470.166	7.39912	21.2346	13.0592	188.052	39.8815	3.22593	16.2789	8.53886	0.177277	3.37062	6.92471	2.15082	4.34335	0.0106694	215.041	0.104909	9.84837	3.1385	1.893
58.5543	12.2243	7.8086	0.199816	0.0616165	37.3718	9.09634	0.717934	65.1664	11.5307	31.9374	22.0021	13.2231	0.00973545	0.336598	18.9833	20.3292	11.5941	6.98682	19.2106	10.9736	4.48541	110.239	10.6736	0.448559	0.546273	2.30368	4.56041	8.00783	26.3059	395.12	6.21913	18.5887	15.9316	199.194	34.8132	2.68828	14.7596	7.06985	0.139408	3.22408	5.34989	1.57364	3.30747	0.007917	200.752	7.13281	8.45458	2.80763	2.07869
58.6542	36.1458	13.3782	0.161134	0.0499865	34.5152	7.50057	0.54651	53.9415	9.85784	29.4729	18.9464	12.8681	0.00730871	0.283059	14.6903	20.6604	9.55002	6.24591	16.194	8.07105	3.51331	95.347	11.3378	0.33642	0.415402	1.74196	12.5345	8.26817	24.1341	328.987	5.04953	16.1965	15.3695	184.507	28.0247	16.0344	13.0461	15.1904	0.10965	2.8521	4.12562	1.15051	4.14707	0.00582805	172.994	9.28067	7.09183	2.51021	1.86573
58.7541	41.0739	14.0079	0.129967	0.0402513	37.066	6.16578	0.411347	58.1135	8.22427	26.1291	16.0389	11.9455	0.00546413	0.237977	10.7696	21.3743	12.8729	5.04464	13.6014	5.88457	4.49458	78.8761	10.4504	0.252327	0.315946	8.4183	19.3086	7.17881	20.8989	303.507	4.01657	14.0745	13.5618	162.398	21.7564	18.678	11.3155	15.4306	3.24688	2.41978	3.1776	0.840989	3.97528	0.0042398	144.023	9.23601	5.8609	2.24378	1.67295
58.8541	37.6513	12.6034	0.104877	0.0320836	35.9386	12.2605	0.306854	55.6895	9.07722	22.696	15.5404	10.7547	0.00406647	8.42723	18.4815	19.7895	22.6471	3.86713	11.4002	4.27041	3.93414	64.0611	14.0528	0.189265	1.28764	10.8055	27.2625	5.83628	17.4327	267.897	3.15457	20.6898	16.126	139.815	16.594	17.6104	9.67224	17.7774	3.43083	2.00324	2.44523	20.3061	11.2012	0.00303465	117.987	8.34297	5.87842	2.00544	1.93961
58.954	31.2949	10.5578	0.0846691	0.0253033	33.7075	13.7337	0.406873	50.3608	15.7665	33.8998	13.7957	9.47975	0.00300102	10.3623	20.2425	17.5423	24.0426	2.87623	10.4062	3.09122	3.13029	51.6169	14.0507	0.141971	13.6669	10.9157	30.6621	4.6069	14.1645	241.067	2.4576	22.1795	15.4267	119.167	31.2756	19.9218	8.17228	32.2154	2.94139	1.63344	1.87999	24.0087	12.6347	0.00213468	95.9044	7.20475	5.37837	5.87653	1.74127
59.0539	24.5878	8.49933	0.0683907	0.0195853	40.8233	13.1357	6.48016	44.0739	17.739	35.7323	14.4009	8.22885	0.00221713	10.0176	17.2939	15.258	22.1737	2.09969	9.10822	5.56129	2.41173	41.4451	12.625	0.106502	20.7278	9.92768	31.159	6.91849	11.287	210.61	1.90466	21.3433	22.4288	101.091	30.8834	18.6199	11.8271	33.4817	2.38043	1.31907	1.44357	21.8115	30.9296	0.00147498	77.6542	6.07914	4.68685	6.85782	1.56144
59.1538	18.6238	6.67891	0.0552851	0.0149332	40.9432	11.7208	8.62638	38.3963	17.2392	33.6281	13.1242	7.06177	0.0016247	8.94244	13.3511	13.1565	22.7423	1.51456	8.18032	14.2089	12.3536	33.2263	10.7817	0.0798998	19.7243	8.50907	30.5355	16.6715	8.85978	201.651	1.47106	26.4253	22.7606	85.5676	26.0786	16.2901	26.2674	29.2399	1.89044	1.05856	1.10631	19.8505	34.2532	0.000988272	64.5477	13.8382	3.96826	6.76034	1.4002
59.2537	13.748	7.1155	0.0447136	0.0112152	38.847	15.8487	8.7365	32.8472	15.5704	37.9763	16.8812	6.00742	0.0011747	7.72573	17.5896	11.2987	20.6942	1.08389	7.10247	17.5443	12.4121	26.6192	8.96042	0.0599491	16.5179	13.6428	32.054	17.2586	6.87164	198.83	1.13347	40.4959	20.5254	72.3515	20.6943	13.8692	33.1978	24.0015	1.49157	2.02803	3.56949	16.3241	31.4513	0.000625601	52.8383	15.5436	3.29948	6.29005	9.09974
59.3537	11.1305	6.44832	0.036151	0.00839665	36.1602	16.1781	9.32564	32.19	13.467	47.1438	16.3559	5.07575	0.000836251	6.57815	15.893	9.68475	30.3949	0.771586	10.5051	15.5409	10.2788	21.3194	7.3326	0.0449865	13.143	14.7949	32.6627	14.998	5.27776	182.051	0.871886	43.8994	21.8865	61.1461	15.9553	25.5934	44.7476	19.1977	1.17419	3.84823	4.24081	12.7727	26.6382	0.000364228	42.9319	16.7713	2.71105	5.71901	8.19631
59.4536	14.5997	5.42206	1.67827	0.00625944	39.5507	14.8834	8.64384	29.4582	13.7621	52.3351	14.5193	6.9027	0.000587839	6.77078	12.5936	8.29391	30.993	0.547307	10.92	12.3528	8.03068	17.0725	8.02792	0.033765	14.4593	13.9347	31.7969	20.5005	4.02039	159.986	0.669793	42.4423	20.1325	51.6638	12.1273	26.7342	48.957	15.1792	0.923607	4.25452	4.08279	17.5002	37.486	0.000194693	35.3049	15.6588	6.7483	6.09224	10.8688
59.5535	14.0795	4.37448	2.37521	0.00437581	38.5613	16.4128	7.44363	29.2633	14.3921	50.2675	25.9058	7.54479	0.000402585	7.30072	18.3899	12.2554	28.1361	0.387296	18.2614	16.2509	6.14591	13.6706	10.5222	0.0253511	12.7069	13.7934	29.7442	19.2648	3.04148	137.138	0.514083	38.9713	21.5838	43.647	9.15061	24.3563	57.5282	11.9387	0.726311	4.01916	3.59272	16.5893	37.1979	0.000103262	35.5996	13.7417	7.99609	5.83037	9.7625
59.6534	12.8444	3.44222	2.25378	0.152983	36.2401	21.8542	6.12628	31.7884	13.5115	45.4283	27.6389	7.48301	0.000270428	6.77871	17.0528	19.766	24.2741	0.273634	19.5433	14.6256	8.99525	10.9463	10.4402	0.0190443	10.3189	12.4109	27.313	16.1711	2.28722	129.942	0.394408	34.8578	19.8951	37.6053	9.11415	21.0912	59.286	9.36701	0.571128	3.53315	32.4941	13.8898	32.7022	7.38e-05	31.5993	13.5158	7.87101	5.36231	8.75414
59.7534	10.6486	8.25814	1.92901	0.219066	37.495	22.2039	4.88935	31.6591	15.7767	39.8534	25.3706	8.54412	0.000189188	7.34108	18.7751	20.6795	20.421	0.193148	21.7293	24.1748	8.06888	8.76466	9.34906	0.0143151	9.75959	10.5671	24.4733	16.2455	1.71125	116.448	10.9111	30.7404	17.1889	32.0624	21.5524	28.2248	56.9789	12.6249	1.0985	4.56791	41.3793	10.97	27.0922	8.98e-05	30.2985	12.1721	7.13415	4.85203	12.4868
59.8533	8.35308	10.8565	1.59187	0.238368	36.2084	23.0449	3.81622	29.2143	15.582	40.0913	22.0584	8.66246	0.000149321	6.82609	16.0687	19.5475	16.9541	0.136239	22.7584	22.8261	6.46928	7.52548	7.97007	0.0107656	9.33664	8.67871	21.5325	13.9734	1.27491	106.33	13.8421	31.5591	14.3764	27.2032	21.9706	29.4939	52.4352	11.8228	1.04413	4.57088	40.842	8.39544	21.723	0.000139155	42.3651	11.2923	6.18354	4.35976	11.2184
59.9532	6.32011	10.6052	1.2951	0.232084	47.6643	21.3572	2.92868	25.8698	14.199	36.995	18.7516	8.24277	0.000142183	10.5427	12.4159	17.4785	13.9759	0.0960594	21.1789	18.598	10.1507	6.20715	6.61722	0.00810221	10.3782	6.94904	28.1071	11.3143	0.946385	94.9553	13.438	31.4559	13.2599	23.0273	18.7594	26.8734	46.8449	19.6902	0.87108	4.13397	45.8017	14.8017	21.1737	0.000224973	41.4361	9.87967	5.21809	3.90548	10.0596
60.0531	7.04242	9.25307	1.04762	0.212826	48.8018	18.7572	2.2178	22.4866	12.3484	42.017	15.9191	7.54333	6.32652	10.7773	9.09417	16.139	11.476	0.0677203	18.7155	14.261	9.20818	5.035	10.0724	0.0061064	9.14873	5.46005	30.647	8.914	14.6868	82.2062	11.7589	29.3074	11.4581	19.471	28.3425	23.2716	40.9592	19.2385	0.69881	5.11101	43.1377	14.85	18.4453	0.000364146	38.6224	12.7973	4.32935	5.24135	9.02043
60.153	10.2339	7.62394	0.84544	0.187874	46.6198	16.0043	1.66131	19.2095	10.4219	40.7025	19.7512	13.2532	6.94507	9.82328	8.49314	14.2901	9.40283	0.0477491	16.1204	12.037	7.40799	4.05477	10.4158	0.00461212	9.49421	14.5265	30.6321	7.96464	20.1023	75.4686	9.76476	34.9033	9.5831	16.4553	27.7203	19.7241	35.232	16.4626	0.553287	5.0377	37.5139	15.5021	23.96	0.000566981	44.9147	12.7186	3.55227	5.3723	8.08857
60.253	10.1772	6.07739	0.681603	0.161142	43.5025	13.4309	1.23334	16.229	8.61737	36.9295	26.0399	17.2669	5.98976	8.56245	6.8276	13.2009	21.1885	0.0336674	13.6994	14.4798	5.72976	3.2549	9.49518	0.0034917	8.19233	17.4732	30.6665	16.0072	23.436	90.9435	7.87109	34.9998	7.87442	13.9033	23.3275	22.1461	29.9184	20.8338	0.436055	4.52383	44.2633	13.4906	30.0162	0.00081591	41.8061	11.4824	2.89306	5.81517	7.25298
60.3529	8.81118	4.74623	0.549292	0.129996	40.2522	11.1607	0.908752	15.1081	7.36496	39.936	25.3868	18.5596	4.78124	7.31949	9.78769	17.8427	23.4797	0.0237394	14.2832	12.7379	4.36862	2.60888	9.96373	0.00264864	6.60251	17.2149	29.1425	16.1723	22.9633	91.1847	6.43485	32.7014	9.23722	11.7457	34.4587	20.6501	25.144	19.2218	0.343093	7.44311	42.5132	11.6027	33.4279	0.00106853	35.9813	9.91318	2.3444	5.59512	6.50374
60.4528	7.09455	3.65772	0.442618	0.103085	37.1292	15.8789	3.52836	31.6277	6.94616	37.972	32.6121	18.2463	3.70135	14.3806	9.03599	18.5237	22.0013	0.0167383	14.5753	11.2793	7.84586	8.31607	9.13847	0.00201201	12.3456	15.45	26.7567	13.9379	20.667	84.2142	19.923	36.8589	8.7937	9.92243	32.5299	22.1689	29.0234	31.9694	0.269778	7.97384	37.3335	9.28849	40.0246	0.00129062	34.498	10.3193	7.5998	5.1563	5.83191
60.5527	5.46235	2.79401	0.356663	0.0829197	34.2096	16.454	4.37899	36.9777	7.413	46.3696	38.3104	17.0453	2.82805	15.367	7.22811	17.1721	19.2637	0.0118024	13.4187	13.45	7.25676	8.88633	7.88589	0.00153018	12.1961	13.1333	23.9723	11.2952	18.0768	74.38	23.0109	36.2002	7.71093	8.38204	37.7758	20.3803	41.4753	31.2288	0.212075	7.4355	31.2358	7.16272	37.7893	0.00146944	44.3257	13.1023	9.32688	4.66896	5.22942
60.6527	5.32421	2.12144	0.287386	0.0609186	39.5395	15.2384	4.32466	36.6969	12.466	47.9501	39.2016	17.3233	2.14834	16.9999	15.8086	22.0691	16.3284	0.0083032	12.7695	15.8117	5.87198	7.91182	6.59155	0.0011639	16.6384	10.774	21.0885	8.90229	15.1819	63.9578	22.461	36.7276	6.49799	18.0691	37.8698	24.1071	46.3942	36.1049	0.166686	13.7204	25.384	5.40754	32.4394	0.00160293	42.4417	12.9425	9.30461	4.19607	4.6892
60.7526	4.56559	1.6042	5.41605	0.0418096	39.165	13.3783	3.85764	33.8019	13.9098	44.7711	35.4851	16.5071	1.62778	22.7202	15.8091	21.8774	13.6109	0.00585038	11.403	14.4036	10.1352	6.61941	11.9869	0.000885478	15.4756	8.61918	25.0332	10.5092	12.3979	78.0902	23.0484	37.8745	9.69186	29.2613	36.9978	22.8293	46.6515	32.5377	0.131004	15.0826	20.2475	4.03153	28.8697	0.00168737	36.9448	11.6536	8.49098	3.75884	4.2048
60.8525	7.62507	1.20966	6.08678	0.0210236	37.0074	13.0059	3.24755	29.9013	13.4673	39.92	30.679	15.1198	1.23191	23.0553	13.0666	19.9351	11.2446	0.00420137	9.8749	11.5768	12.981	7.23006	12.9024	0.000676725	12.8505	6.76757	26.1462	9.5092	9.91842	78.6967	21.8116	35.8403	9.8977	30.3535	31.1226	20.0742	50.4815	32.8727	0.102957	14.2156	15.9517	2.98292	24.0701	0.00172128	36.3055	10.0481	8.39988	3.98189	3.77044
60.9524	7.85917	0.910439	5.47694	-0.0086354	34.3988	22.049	2.63365	25.8237	12.1377	34.7789	26.0163	13.4883	0.931785	28.3487	9.92326	17.5831	16.6957	0.288025	9.02372	17.3136	11.3646	6.47917	11.9556	0.000521698	10.1868	5.23745	25.5016	7.86392	7.81122	72.8699	18.8558	32.5604	8.94831	28.2418	24.6549	17.1272	51.6564	39.4868	0.0809183	25.2588	12.4618	2.19689	19.3705	0.00171169	31.9213	8.47174	7.63323	3.80295	3.38095
61.0523	6.9169	8.36644	6.48025	-0.0190283	44.1951	24.2425	2.08093	26.7693	10.4836	30.3803	35.2446	11.8105	0.704598	29.0218	7.19704	15.6735	20.1517	0.342018	10.1507	16.0335	9.04274	5.43443	10.3692	0.000406183	7.90546	4.00676	23.8332	6.25644	6.07591	64.458	15.5539	28.9592	8.66757	26.106	18.9933	23.8682	49.4379	35.9531	0.063614	27.5406	9.6791	1.61359	19.9225	0.00168078	26.8166	7.05634	6.62638	4.80606	3.03165
61.1523	5.62205	10.3366	5.90843	-0.0457441	44.9888	23.0166	1.61302	25.1958	8.80721	26.1818	38.2246	10.2008	0.532746	26.8592	5.07698	17.1027	19.4381	0.308754	9.70712	12.9687	6.96662	4.43936	13.0039	0.000321976	6.07256	3.03641	21.633	15.6552	16.6535	55.4787	12.4881	25.459	16.8843	22.9581	14.4304	26.0339	45.3685	29.9944	0.0500278	25.869	7.48756	1.18346	17.7643	0.00165303	22.0634	5.83778	5.59755	5.14278	3.51166
61.2522	4.35514	9.89764	4.98908	-0.053965	43.0607	20.4634	1.2319	22.5617	7.25852	23.3047	35.9047	8.71991	0.402776	23.5611	4.82405	25.6087	17.24	0.250571	8.68806	9.91116	5.30373	19.2759	20.4219	0.000261646	4.64118	2.28308	19.2226	16.2788	29.6045	46.9283	21.1485	22.2362	22.1362	19.7579	19.6546	24.057	40.4503	34.7425	0.0393519	22.6726	5.77586	0.867492	14.8257	0.00163255	33.4945	4.8113	4.69179	6.3442	3.15253
61.3521	3.26674	12.9856	4.0959	-0.0734045	50.7107	19.7942	0.929638	19.6297	5.90031	20.285	31.501	7.39473	0.304486	20.1986	3.90635	30.2057	14.7065	1.31383	7.53262	10.8973	4.01959	30.9268	21.281	0.000214083	3.53831	1.70542	16.8061	14.1672	33.2912	39.2433	22.1868	19.3493	21.8345	16.8367	18.2207	20.9519	35.3141	31.3259	0.379422	19.1333	23.0123	0.635828	11.9377	0.0016032	33.3805	3.9569	3.87583	6.35631	2.82683
61.452	2.39436	12.6772	3.32553	-0.0832794	52.5265	27.4137	0.694667	16.7791	4.7476	17.4482	26.8824	6.23169	0.230153	19.2023	6.00106	35.8305	12.2996	1.48035	6.42442	9.34336	3.04109	30.3067	19.4625	0.000172294	2.69412	4.33028	19.131	11.5291	32.1052	56.9696	20.0898	34.3451	19.4553	14.2814	25.2146	17.8028	30.3397	40.377	0.395132	18.5068	27.9278	0.466125	9.41248	0.001551	29.5044	3.25053	3.17101	5.94975	2.5348
61.552	1.72467	11.0579	2.68797	-0.10271	50.3643	28.1856	0.514704	14.1815	3.79081	21.2751	22.6667	5.22539	0.173971	17.0286	5.62974	34.7117	10.1792	1.31324	5.43118	7.32704	2.29925	26.25	16.7708	0.000136475	2.05005	5.17145	21.4742	24.4014	36.9101	80.575	16.9882	38.5613	16.5339	12.0873	31.6614	14.9629	25.7392	37.4197	0.337581	16.4628	27.0992	0.34187	15.0702	0.00147164	35.1308	2.66865	2.57743	7.3008	2.27295
61.6519	1.22553	9.10957	2.16865	-0.105609	47.0582	26.0136	0.378603	11.8979	3.00904	21.1289	19.0096	4.3646	0.131493	14.6691	7.24353	31.3473	8.3765	1.0567	4.56938	5.51841	1.73792	21.7278	14.0072	0.000106731	4.11746	17.4017	21.8025	30.2609	35.9465	85.4599	13.8395	43.8022	13.7097	10.2196	37.2697	12.5138	21.6148	31.4245	0.272907	14.0109	23.9182	0.250778	30.1345	0.00136271	32.9307	2.19033	2.08555	7.30382	2.03818
61.7518	0.861411	7.83179	1.74836	-0.112923	50.2917	22.7977	0.276685	11.7576	2.37762	19.3873	15.9037	3.69177	0.0993748	12.4735	7.06342	29.5529	6.87148	0.808306	7.93629	4.07358	1.31349	17.6512	11.4954	8.35e-05	8.50892	21.5859	32.0751	31.1971	32.242	81.1263	11.028	43.1493	11.2153	8.63613	41.2179	19.4638	17.9993	25.5949	0.216655	11.6207	20.0703	8.76658	32.3167	0.0012277	43.4349	1.79755	6.07763	6.83285	1.82764
61.8517	0.600077	6.39994	1.40909	-0.116249	48.6943	19.4282	0.201097	15.3847	13.1181	17.139	13.2905	7.34262	0.075094	10.5431	7.42511	26.3964	5.8457	0.600333	9.46219	4.66456	0.992668	14.224	9.33763	4.36636	11.3039	21.5269	36.6379	27.0734	27.527	72.7771	8.66782	39.9804	9.10489	7.29609	36.132	23.059	16.484	20.4022	0.170922	9.48622	16.3408	10.4033	34.6786	0.00108135	42.1095	1.47522	8.7019	6.22576	5.42372
61.9516	0.41492	10.9969	1.13552	-0.117695	50.7513	16.2926	0.145655	15.9232	17.2926	25.2146	11.1012	8.98905	0.0567425	8.88648	6.25285	26.0073	4.88214	0.437804	12.0505	4.78787	0.750196	11.4216	7.53846	5.29713	10.4489	19.4462	37.5361	22.0058	22.7407	63.1805	6.75303	35.9307	10.0353	6.16312	29.138	21.8468	14.6757	16.1066	0.134543	7.66576	13.0511	9.46204	46.8162	0.00094895	36.8336	1.21068	10.9156	6.22531	14.4384
62.0516	0.285123	11.522	0.915018	-0.110328	50.9661	13.7688	0.105236	15.3688	20.5454	30.3826	9.27035	9.41254	0.0428576	12.3141	4.79364	23.6426	4.03761	0.315514	12.013	4.01679	0.566941	9.15687	6.06325	4.38789	8.65596	16.5979	36.1845	17.3691	18.3498	53.7404	5.23097	31.7692	9.34774	5.20562	22.6397	19.2139	12.7985	28.1685	0.105824	6.15391	10.2919	7.7786	45.8941	0.000849515	39.1832	0.993579	10.9762	5.82282	12.9914
62.1515	3.33885	10.3696	0.737297	-0.0995665	50.9108	11.4895	0.0759908	13.9504	20.4403	33.7237	9.51098	9.12252	0.032372	12.2821	13.4389	20.7948	3.32135	0.22561	10.9515	13.806	0.428449	7.33598	10.0112	3.37603	6.8545	19.2665	33.5478	13.5174	14.5476	45.1077	4.03651	33.8277	8.11724	4.39661	26.8791	16.395	10.9866	30.2713	1.90735	4.9187	8.04655	6.0849	62.007	0.000785235	51.0622	0.81541	10.0551	5.93129	11.6494
62.2514	4.13629	8.68795	0.594062	-0.0880785	48.2418	9.51481	0.0551764	12.2341	18.7001	32.3897	10.7592	8.44657	0.0244313	11.0946	26.2153	18.0232	8.47423	0.160485	9.58204	14.2717	0.323804	5.8753	11.1578	2.54944	8.8264	18.7044	30.2707	14.4124	28.2587	37.5267	3.10679	32.4596	14.1746	3.71313	24.0562	25.6509	10.0744	26.711	2.46397	5.24176	6.25416	4.63173	60.7994	0.000741715	62.5705	0.669081	9.18192	5.58606	10.446
62.3513	3.91372	6.99482	0.478639	-0.0769556	44.8863	7.84302	0.040415	14.8629	19.7358	29.2709	18.8864	7.5911	0.0184267	9.63387	25.7518	15.5158	9.55443	0.113767	8.21135	12.0012	0.244718	4.70485	10.4795	2.61699	9.15788	16.6524	26.7732	18.6268	32.4391	31.031	5.6551	32.6566	16.6614	3.13578	47.2878	25.9923	12.5376	22.0158	2.20516	4.87617	29.1513	3.46984	53.1059	0.000692417	60.8235	0.548873	7.99239	5.10366	9.36684
62.4513	3.30699	5.4971	0.385634	-0.0664349	41.4889	6.44662	0.0298491	14.9719	18.6121	25.6785	19.5494	6.68245	0.0138771	8.22169	21.7836	26.7857	9.00799	0.0804475	6.95958	11.468	13.5262	3.76741	9.14906	2.1074	9.09318	14.0842	32.2638	17.2673	31.5718	25.5524	20.3742	38.2817	15.8775	2.6481	47.0013	23.4336	23.2544	17.6409	1.80822	15.7874	35.8286	2.57441	43.8451	0.000612036	53.2576	7.49389	6.76219	4.60425	8.39916
62.5512	2.62457	13.4943	0.310681	-0.0568445	38.2552	5.30735	0.0223329	13.8935	16.5239	22.1806	17.7655	5.79458	0.0104272	6.96108	16.7362	28.4032	7.90905	0.0568135	5.86351	26.3454	14.119	3.01674	7.69601	1.61021	10.5651	11.5142	33.9384	22.7989	28.3082	38.7681	23.8996	38.165	13.9328	2.23624	39.7811	20.2053	28.1866	13.9595	1.87585	19.5098	34.9226	1.89841	35.0857	0.000489482	44.6591	9.48399	5.61989	4.13116	8.54198
62.6511	2.00155	15.0732	0.250275	-0.0482449	35.2419	13.6397	0.0168556	19.3872	14.1359	18.9994	15.3839	6.63578	0.00781703	5.87199	12.2194	33.9276	6.71314	2.73849	4.92385	26.1502	11.8085	13.9786	6.34186	2.64646	9.43342	11.8157	34.4984	21.2474	25.9637	48.6172	22.5946	35.5623	27.9738	1.88844	31.6	17.0933	29.4744	18.7142	1.60104	19.2231	30.8914	5.40027	28.9227	0.000331085	36.7114	9.35871	4.61616	3.69787	7.66426
62.751	1.4848	18.7456	0.2016	-0.0405367	32.4555	15.9307	0.0125906	20.4974	11.7983	29.5252	13.0547	8.20974	0.00585573	7.66929	8.65581	34.2053	10.3818	3.24553	4.12725	21.6911	9.25665	29.7015	14.8192	2.28016	13.5425	10.8331	33.0947	24.6224	22.4802	49.4902	19.5245	37.2028	30.4028	1.59478	24.3758	14.6631	28.5682	27.7868	8.15072	17.2553	25.9542	5.81417	33.9362	0.000163763	40.3945	8.42269	3.76201	3.30652	6.87254
62.8509	1.07932	17.9886	0.162386	-0.0336709	31.4465	15.4821	3.21314	19.4731	9.67839	31.4318	15.4611	10.0477	0.00436573	13.286	19.1728	31.37	10.7186	2.92803	3.45602	16.7675	10.967	30.4047	17.1506	1.7707	13.6722	9.33068	32.5869	22.1629	18.7514	54.7727	16.1023	35.4274	28.1712	1.34685	18.5321	20.5824	26.4358	35.7804	8.32287	14.7598	21.1479	5.1172	40.8794	2.38e-05	36.9532	10.1554	5.23892	2.95521	6.16256
62.9509	0.772438	15.5638	0.130789	5.12628	29.4919	13.9227	4.36484	17.5274	7.84017	37.6449	19.7036	10.5189	0.00322977	20.4073	20.3035	27.6967	16.6581	2.37515	10.2579	12.5404	9.44815	26.7146	16.3322	1.34043	11.6903	7.72321	30.6386	18.2908	15.2376	66.3728	21.5049	32.287	27.2699	1.13754	38.4309	20.3717	23.7092	38.9584	7.07564	16.5435	16.8991	12.0596	44.4491	6.45907	38.0186	10.1973	5.456	5.02029	5.52588
63.0508	1.89598	13.4619	0.105347	7.45233	41.7312	12.035	4.45066	15.2973	6.2917	37.1604	28.4467	13.3802	0.00236841	20.8369	17.1428	27.4591	23.3196	1.82514	12.0249	9.2238	7.50936	22.2381	14.3529	1.00785	9.38552	6.21883	27.9228	14.5395	29.8683	66.693	24.3443	28.7636	29.4004	17.5906	38.5001	18.2125	39.7791	34.5116	5.71097	24.9314	48.8218	12.6861	40.5289	7.77045	33.9945	14.0869	5.08297	5.42159	4.95503
63.1507	2.10112	11.0382	0.0848292	9.11611	43.4273	47.405	4.03477	13.1021	5.01301	35.4236	28.3303	14.6665	0.00172192	18.9843	13.1586	35.2377	28.4384	1.35946	16.6797	14.0933	5.78297	40.4112	12.1158	0.756382	8.17963	7.71065	36.4516	11.3545	34.3547	61.6622	22.7164	25.3096	28.698	21.5544	32.676	15.6489	46.8992	28.4892	12.5624	34.2285	57.2764	11.0725	34.2081	7.16919	54.038	14.4868	9.08845	5.21232	4.44313
63.2506	2.12299	8.77314	0.0682967	11.5224	46.1316	82.1182	3.4295	16.9754	3.97208	31.9004	25.4019	14.5678	0.00124017	16.5449	27.4301	34.9184	27.5217	0.993355	21.0771	16.7513	6.6634	40.4458	10.0037	0.567367	11.3637	12.6682	39.7452	8.7899	33.4648	63.3842	19.5039	29.4982	26.2125	22.272	25.9877	13.2186	48.4094	36.5539	12.1194	43.6147	54.8852	8.92855	27.7203	6.00348	54.3778	14.9415	10.1196	4.80205	3.98406
63.3505	1.85161	6.83856	0.0549495	12.0001	44.5856	89.4229	2.79845	17.5108	3.13367	27.9354	21.876	13.6941	0.000886121	18.537	32.9244	34.4091	28.2294	0.716979	20.9611	14.6883	7.16481	35.2791	8.15511	0.425517	10.6133	22.7805	39.7242	6.77487	30.0196	69.6551	16.0275	33.1512	25.2476	20.4502	20.0583	11.0805	46.569	33.8397	10.1518	43.4278	50.9945	9.91552	45.0616	4.80392	48.2355	21.8213	9.71281	4.34764	3.57245
63.4505	1.4972	5.26353	0.0441808	11.449	46.8848	84.5709	9.62535	16.4436	2.46378	24.1074	18.5195	12.4324	0.000628775	17.428	28.9691	32.7568	25.6879	0.513361	19.0896	11.6268	6.0366	29.2834	13.1034	0.319109	8.82671	25.4401	37.7104	5.21014	25.6314	67.2045	12.8398	32.5213	26.5211	17.9338	15.2543	16.5035	45.0727	28.4068	8.39618	39.1786	44.0175	8.82324	49.5038	3.75408	61.4727	22.4277	8.68914	3.90704	3.20337
63.5504	1.15591	4.01711	0.0355094	10.4024	45.1707	75.0434	11.7983	15.3466	1.93195	20.6398	15.5596	11.0228	0.000440401	15.3867	22.6793	29.3753	22.1868	0.365628	16.6946	8.79628	4.74379	23.8175	13.7291	0.239297	7.00202	24.2853	34.5995	11.535	28.2106	68.0533	10.1268	30.0733	24.2532	15.4147	11.5133	16.5524	41.6699	22.9413	6.71666	33.6059	61.7752	7.18038	45.3165	2.89576	58.7321	23.3154	7.47424	3.49971	2.87242
63.6503	0.865021	3.04825	0.0285453	9.16941	42.2774	64.3961	11.5959	13.6786	1.51178	17.5941	13.0282	9.60878	0.000318027	23.7886	16.7345	30.4915	18.6756	0.25948	14.3036	6.50821	3.63819	19.2029	19.2507	0.179442	5.43569	21.4182	31.3379	12.2994	26.9384	63.1669	7.90823	26.9989	25.079	27.5414	8.65571	30.2012	43.9696	36.3132	5.31303	28.0042	62.8634	10.5128	54.1268	2.21733	51.0818	21.4502	8.05861	3.13038	2.57572
63.7502	2.16026	2.30396	0.0229432	7.9223	39.1618	54.2213	10.3154	11.8692	1.1812	14.9616	10.8918	8.27175	0.000249567	24.323	11.9312	28.2655	15.5096	0.183724	12.1224	4.76008	8.66136	15.4228	22.6461	0.134562	4.17599	18.0063	32.5237	14.9521	23.8922	55.9523	6.13591	27.0294	22.7908	30.4065	6.49394	31.4877	42.8387	35.1547	4.18633	22.928	56.7611	15.2753	51.0614	1.69068	46.3582	18.6913	10.046	2.79826	2.47175
63.8502	2.40035	1.73664	0.0184611	7.2858	36.1383	45.146	8.66704	13.3156	10.2014	12.7058	9.97456	7.05321	0.000226549	22.1715	9.63852	30.4412	12.7869	0.129904	10.2132	3.46021	8.27246	12.3656	21.6908	6.49219	3.19179	14.6594	37.434	31.5364	20.2507	49.6971	6.21771	36.3426	19.5578	28.5604	4.86679	28.6686	39.7743	31.0695	3.29404	18.5632	48.2432	14.6961	43.815	8.44266	48.3697	15.8465	10.079	2.50066	3.64636
63.9501	7.27063	4.62922	0.0148532	6.47247	33.301	37.336	14.9892	12.9911	13.7751	10.7818	11.5279	5.96995	1.70168	19.3267	7.2336	28.587	10.5002	0.0917979	11.4378	4.61243	6.75622	11.3482	19.1139	6.18102	8.53013	34.3237	38.5023	39.8068	16.9737	57.4331	5.54722	37.9575	16.3016	30.6181	3.64526	28.8012	38.819	53.3673	2.59068	14.9206	39.8438	19.0335	35.8302	9.58645	55.2896	13.238	9.22281	2.23441	3.27623
64.05	8.28568	7.15268	0.0119363	5.62167	30.6701	40.2346	21.5359	11.8624	14.3867	9.14513	15.125	5.02386	1.86803	16.5223	11.3485	25.4926	8.60352	0.0648483	19.5215	12.2276	5.25332	9.60407	21.0527	4.90493	8.8263	40.4465	37.206	36.6792	13.8412	56.6247	4.6544	44.9985	13.3744	28.4774	2.72951	36.399	36.0826	52.4236	2.41082	11.9355	46.2126	17.7684	28.5125	8.68474	51.1941	11.7319	8.03749	1.99632	2.93771
64.1499	14.3588	13.4051	0.0095779	4.80817	37.3522	37.8876	22.3613	10.4423	13.4976	32.2228	14.7279	4.20829	1.6111	25.5456	13.2347	22.995	7.04088	0.0458149	20.9825	12.3393	4.01325	7.87499	19.6837	3.73385	7.60871	39.5155	40.3337	38.7615	11.061	51.8445	3.77464	45.6573	10.8757	25.1073	2.04347	35.104	36.7346	44.9427	1.99938	9.51724	44.0919	14.7782	35.38	12.6962	48.9285	10.0341	6.80529	5.24636	2.63407
64.2498	14.926	14.3023	0.00768099	5.8696	40.4481	39.7923	20.4556	18.7069	17.317	38.9918	13.0982	3.51213	1.28604	26.1197	11.5417	21.3871	5.7582	0.0323769	19.725	20.0089	3.04562	6.37151	17.147	5.37358	6.1297	35.303	40.1831	33.9148	20.7684	45.5603	2.99955	42.8901	22.2272	21.6314	1.52971	31.0836	35.0515	40.1187	1.60088	7.57275	38.589	11.6313	33.8007	12.3442	42.5607	8.42267	6.24579	6.04931	2.36177
64.3498	13.1862	12.9691	0.00614638	6.02802	41.4911	37.0664	17.4815	21.1678	17.7563	39.4908	11.2419	10.9867	0.995583	23.8094	8.9984	18.9953	9.76762	0.0229061	17.5134	19.1097	2.30544	7.06066	14.4063	4.55831	8.6829	29.9244	39.0313	27.6627	23.6597	39.0542	6.60026	38.8202	24.2319	18.442	6.99853	26.5999	32.1041	38.2728	8.31149	6.02085	59.3401	8.88427	29.1758	19.5334	35.5836	11.8218	5.45223	5.94038	2.11758
64.4497	10.7406	16.8919	2.50133	5.70894	39.66	32.637	14.3173	20.7267	21.2042	36.5481	9.50293	14.5827	0.760698	20.7545	6.62444	16.5362	19.3183	0.0162118	15.1212	19.7476	8.13692	6.35447	11.863	3.52706	8.14452	24.5014	36.3715	21.8696	22.9497	32.9483	7.28002	34.4569	22.4802	27.679	7.55851	23.6323	35.7577	32.4793	8.49398	4.78124	61.9558	6.66915	23.9351	19.3351	32.5254	19.5594	4.62117	11.4551	1.89855
64.5496	8.33169	16.4533	2.84493	5.16408	40.6519	48.1737	11.3887	20.6472	21.6608	32.4475	7.97878	15.7906	0.577877	17.743	7.61864	14.2648	20.9613	0.0114557	12.8668	16.6041	8.01713	5.33901	9.6556	3.31197	16.0801	19.5743	32.9387	18.9002	20.5383	27.505	8.12031	30.2581	21.0048	28.2519	6.57719	20.252	35.8774	26.3502	7.2226	10.3087	56.5989	4.95427	19.0819	16.6714	27.7845	20.7139	6.22363	12.6528	1.70212
64.6495	6.34544	14.3362	2.56787	4.53895	38.8487	50.4302	8.86875	19.0557	20.0944	28.2052	6.67868	15.5848	0.437863	15.0344	6.61482	12.2534	19.4909	0.00804909	10.863	12.9121	6.60445	4.36496	7.80459	2.62076	17.9673	15.354	31.3068	15.3349	17.5098	22.7964	7.5351	26.411	22.3891	25.8251	5.28758	17.0863	33.9329	20.968	5.82997	11.6748	53.9546	3.65678	14.9542	14.6342	23.0387	19.1992	8.66437	12.2559	1.52594
64.7495	7.82104	11.8033	4.92196	3.91393	43.5068	47.1974	6.79572	16.876	17.6673	24.2433	8.12782	14.5935	0.331383	12.6867	5.1465	13.0484	22.5481	0.0056259	9.13204	9.68532	5.15064	3.52745	7.3581	1.99359	15.8634	23.4216	28.7484	12.0938	14.4508	19.6077	6.45157	36.6174	20.5941	22.6033	6.74842	14.3143	34.7975	20.7429	4.62585	14.8322	47.1994	2.68818	11.5953	11.9814	29.6378	23.6417	9.02254	11.4216	1.36788
64.8494	7.38715	9.40452	4.91381	3.33066	42.7131	41.6585	5.14143	15.5854	15.0195	22.1791	7.7602	13.2152	0.25067	13.8184	3.78453	12.2062	23.8783	2.16	9.27935	13.7563	3.93913	2.83616	6.43557	1.50089	12.9065	25.0431	29.7448	9.40806	11.652	41.4809	7.48299	38.6014	20.2507	19.4101	6.15731	11.9532	36.3585	27.4617	3.64878	14.7539	39.4039	11.3014	21.6222	9.4773	28.3872	23.1279	11.5703	10.3901	1.22614
64.9493	6.23638	7.34219	4.27422	2.80777	40.2381	35.6416	4.88225	13.8074	12.4824	19.5781	25.9271	12.6831	5.03666	12.8732	5.2748	10.8674	22.0015	5.95959	9.85322	12.6003	2.99061	3.60239	5.41855	1.12681	10.138	23.4297	28.8462	7.26928	9.23247	48.5839	7.04552	36.8816	18.0216	23.3815	22.6393	27.117	35.2234	25.6121	2.87211	13.304	32.6493	16.435	37.7557	7.35958	24.7137	20.7355	11.7258	9.35604	1.09902
65.0492	10.9027	5.65679	5.47343	5.98422	37.3609	31.1258	4.26265	23.1158	10.2094	16.9671	29.0715	11.6708	10.6567	11.323	4.83637	9.47116	19.1149	6.36283	9.21951	10.1491	2.26415	3.36101	10.1986	0.845322	7.83324	20.4246	26.8526	5.59755	15.5725	50.9067	6.0759	34.1563	16.425	22.5627	29.1334	29.2065	38.6062	30.2954	2.25911	11.4087	26.3727	15.8154	39.441	5.65665	29.974	17.8395	10.7831	13.195	0.984948
65.1491	11.3557	6.11165	5.08463	7.22824	40.4776	26.4721	11.5477	25.7317	8.25342	35.7571	27.1068	10.4445	10.3976	9.7187	3.85744	10.3791	16.1385	5.53722	8.16868	7.74132	1.71231	2.86199	11.0523	0.634027	6.00421	17.0411	24.3003	4.30295	17.2802	51.7446	6.68031	38.8803	14.5194	20.1909	37.2255	26.8795	38.4027	27.4722	1.77648	9.50554	30.557	13.3264	35.3958	4.3224	41.6636	15.0222	9.42385	13.6914	0.882533
65.2491	10.0407	5.57031	4.32116	7.39063	43.6841	22.1731	21.7479	25.0182	6.61437	40.5104	29.6633	9.16655	8.66115	14.8464	15.7114	9.80449	13.4242	4.41423	7.04622	5.75144	18.5921	2.35306	10.2687	0.475521	11.055	13.7996	21.5407	3.3047	16.5637	48.1188	13.6469	38.3318	12.2905	17.5112	33.975	23.3721	36.1218	22.8838	1.39683	7.78178	29.1442	12.1054	29.6383	3.46191	44.29	12.5025	7.99316	12.9811	2.10643
65.349	8.18249	4.69779	3.55641	6.98313	42.423	18.404	24.2412	22.8001	5.26598	39.2074	27.4509	7.93139	6.82194	15.1406	16.7753	8.7635	14.2464	3.35915	5.99343	4.21574	19.1031	1.90645	11.4369	0.356637	10.8945	30.1482	18.7956	2.53691	18.0617	42.6661	14.8627	35.5298	15.3578	14.9756	27.853	19.8452	34.8247	22.091	1.09827	6.72928	25.5011	10.9378	23.9099	2.7066	40.0556	17.7417	6.65374	11.8927	1.89429
65.4489	6.3493	3.79712	2.89049	6.30807	44.3682	15.1914	22.914	20.0446	4.17133	35.5585	23.9442	6.78999	5.25144	13.788	14.2055	10.7433	13.1372	2.48731	5.05956	3.0681	15.9127	1.53491	13.6601	0.26748	9.23831	66.7793	16.198	5.94648	18.4479	51.94	13.6638	78.1452	27.339	12.7243	21.8085	24.1613	32.1075	26.2979	0.863524	5.63467	21.2921	9.45148	18.8741	2.08816	34.0649	18.0969	5.47148	10.7417	1.69803
65.5488	8.34549	2.99168	2.33732	5.53953	42.6726	12.4971	19.9555	17.5362	3.29134	31.2512	20.3829	5.76586	4.00252	18.6917	10.92	13.2748	11.4177	1.81062	10.5458	2.22433	12.457	1.23242	13.1531	0.200621	7.39083	77.9144	13.8206	6.13501	27.3463	52.2836	11.6444	91.4284	29.584	10.7785	23.6876	25.6272	28.7167	23.8877	0.678941	9.64546	17.2829	11.2183	16.6103	1.59893	28.189	16.5192	4.46263	9.64312	1.52211
65.6488	8.05343	2.31914	1.88592	5.24736	39.915	10.2588	18.9786	15.0408	2.58919	27.0206	17.1676	4.86563	3.03722	18.5425	7.97542	13.014	17.4824	1.30358	11.7731	1.60924	9.54026	0.988357	11.6192	0.150482	15.4569	75.8066	11.6959	12.3131	29.2496	48.3834	10.5482	91.083	27.3676	9.11722	29.1132	23.4671	26.3063	27.2701	0.53381	10.4289	13.7774	10.2042	13.7687	1.219	23.0263	14.3394	3.61963	8.63392	1.36439
65.7487	6.87221	1.77875	5.42866	4.74782	39.5097	8.41033	16.5847	14.2148	2.03208	23.1578	34.0916	8.86196	2.30018	16.7156	5.65063	13.0307	18.0073	0.931727	11.2271	9.7766	7.24681	0.792172	9.83514	0.11288	15.5252	67.5727	9.83091	12.4375	27.5526	42.7822	8.9218	84.8413	23.6875	7.7067	26.3032	20.3635	23.422	24.6048	0.419702	9.76144	10.8518	8.38962	13.4733	0.926969	18.6905	12.1322	2.92464	7.72132	1.2229
65.8486	5.48638	1.35453	5.67289	4.17478	37.3245	8.69955	14.6314	12.7574	1.59203	19.7515	36.0067	10.6179	1.74043	18.6168	3.92732	14.3307	16.4135	0.66269	12.0099	10.4585	5.48751	0.634692	8.13317	0.0846757	13.2516	57.1969	8.21654	10.7185	24.4843	36.8127	7.26962	76.4591	19.8335	6.51226	21.4765	17.2751	20.4255	21.1392	0.329982	10.348	8.4779	6.56398	11.758	0.703816	15.1237	10.1235	2.35674	6.90163	1.09604
65.9485	5.07915	1.0264	5.00238	3.60237	34.6907	8.05045	12.2307	11.1144	1.24564	16.8009	37.4237	11.0124	1.31637	17.4695	2.69525	13.5525	19.7156	1.63401	12.1617	8.89182	4.15031	0.508258	9.51772	0.0635216	10.6313	46.787	6.83418	8.68604	20.7787	31.1327	5.79396	67.7038	16.313	5.50204	16.7843	16.2599	44.3879	22.965	0.259445	13.086	6.586	4.99756	9.70326	0.533893	12.2186	8.38251	4.41467	8.74866	0.982276
66.0484	9.48511	0.775042	4.17395	3.06862	32.0525	16.6027	9.86864	12.0944	0.973636	14.2696	34.6374	10.6174	0.995443	15.4115	1.83385	12.12	20.2719	1.72037	11.1615	6.94792	3.13749	0.406595	9.09942	0.0476612	8.29688	37.3532	5.66054	16.5513	17.0938	26.0301	8.72443	59.3717	13.2843	4.64815	12.8443	17.4947	57.6737	20.3302	0.204006	12.9965	5.09609	3.74496	7.76285	0.404783	9.86402	6.91066	4.96645	8.8325	0.88018
66.1484	10.0197	13.7155	3.41069	2.59059	40.7895	18.7237	7.76613	11.6422	0.760537	22.8805	30.2144	9.79962	0.752698	20.8931	1.24027	10.5836	18.4648	1.48936	9.79745	5.22385	2.37143	2.82516	8.01151	0.0357719	6.39064	29.2854	4.67094	16.5859	13.7503	21.5963	19.9472	51.7807	10.7565	3.92659	9.72557	16.0953	62.1684	16.7781	0.677367	11.7106	3.93215	2.77954	6.09682	0.306802	7.96011	5.68302	4.78751	8.29126	0.788616
66.2483	15.1885	18.8653	2.76387	2.17321	41.4267	17.9562	15.468	10.5538	0.593773	24.5415	30.89	9.30899	0.569139	21.4552	3.76308	9.14285	15.9556	1.18425	8.40985	3.85276	1.7923	3.15593	6.76943	0.0268533	4.89085	22.6392	3.84164	17.3711	20.1493	17.8223	22.1357	45.0191	11.7157	3.31698	7.32395	17.2814	61.2931	15.2611	0.676201	10.0382	3.02786	2.05083	4.73409	0.232492	6.42246	4.66676	4.29266	7.56517	0.706448
66.3482	15.2797	18.6803	4.15298	1.81492	46.4813	16.0436	17.4478	9.24938	0.463361	24.3328	29.4264	8.51081	0.430359	19.5878	3.91657	16.4317	13.434	0.899924	7.13376	9.01965	1.35458	2.84623	13.6584	0.0201581	3.73114	17.3057	3.15182	18.9081	21.4745	14.653	20.4995	39.0699	21.5581	2.802	5.49965	15.8883	62.528	13.228	0.571584	8.36167	2.32811	1.50748	3.64962	0.176153	5.18134	3.82903	3.69731	10.4447	0.632685
66.4481	13.3002	16.4007	3.98617	1.51065	45.6587	13.8193	16.5783	7.94208	0.36148	30.3652	28.657	7.58405	0.325435	17.0857	3.28618	17.5541	11.1582	0.665826	6.01243	8.9737	7.96695	2.39261	15.5403	0.0151358	2.84186	13.108	2.58388	21.9263	25.1074	12.0156	17.5341	33.8716	27.1393	10.3209	4.12354	13.8092	59.7347	31.6244	2.58795	6.84436	1.78857	1.10531	2.80063	0.133457	4.17987	3.16365	3.10779	10.9862	0.566447
66.5481	10.7425	17.5035	3.42444	1.25419	49.1813	14.6146	14.4797	16.5177	0.281944	30.3873	32.7492	6.63662	0.246094	14.6107	2.51464	27.2274	9.20038	0.484478	5.04944	7.66552	8.04891	12.3927	14.7077	0.0113745	11.5123	9.85285	8.74858	19.74	32.0693	9.83499	14.7454	29.3479	26.4435	11.9206	6.79712	11.723	54.753	47.4278	2.62882	5.54062	1.37365	8.01505	6.11198	0.101123	3.37182	5.97182	5.49675	10.4667	0.507007
66.648	40.1049	15.8737	2.82987	1.03896	47.7336	13.6539	12.0272	19.2873	0.21986	27.9764	30.7114	8.00892	0.186113	14.5458	10.357	28.2523	18.7829	0.348796	4.23231	6.00186	6.67527	13.6713	17.5948	0.00855535	24.7322	7.35829	17.0356	16.2925	32.5985	8.04035	14.9265	32.4076	23.4365	11.359	15.0213	9.8488	48.7772	45.4379	2.23196	4.45308	8.56369	9.21258	29.3053	5.68898	15.7409	12.2021	6.10515	9.60766	0.453753
66.7479	53.1618	13.3525	4.61677	0.859134	44.7906	12.041	10.9813	19.1309	0.17142	24.7734	26.9277	8.33267	0.140754	13.1304	11.0673	26.186	20.4912	0.522674	3.54346	9.08991	6.56082	12.2878	16.951	0.00643435	24.9328	22.3525	23.6105	12.9514	29.9266	10.5107	13.3111	40.3661	19.8639	10.1144	15.1808	8.23484	42.5582	38.6175	1.80076	3.56208	23.4946	8.29284	38.9804	9.31277	33.0949	13.4682	5.85348	8.68481	1.59112
66.8478	61.9291	10.7753	4.49639	0.709227	41.5286	10.297	9.37383	17.6168	0.133824	21.5051	22.9736	12.779	10.721	14.1141	14.5693	23.2235	19.0921	0.503346	2.96496	19.5967	5.40111	10.3187	14.9779	0.00483548	26.6995	27.3852	26.3768	26.3206	25.9258	14.4239	11.1671	47.1562	16.447	8.75296	12.9236	29.0255	36.5469	36.0548	4.82505	2.84038	32.1368	7.72771	38.0476	9.28436	34.9638	12.9585	11.2938	7.79911	1.43128
66.9477	57.3108	8.48045	3.88091	0.584604	38.3357	13.1195	7.67117	15.5812	1.73423	18.4706	19.3687	14.5671	11.733	13.0912	13.1615	20.2036	16.6729	0.420486	2.48011	26.5112	4.21123	8.43406	12.6798	0.00363347	34.9817	27.1787	26.7116	26.636	28.9642	18.0855	9.05612	46.9515	18.4463	7.4781	10.292	33.5893	30.9942	40.0284	4.74069	2.26009	32.4515	6.42175	47.5341	8.02769	33.5129	11.5319	12.7851	6.98364	1.28236
67.0477	47.8752	6.5685	3.21267	0.481118	35.3313	13.1426	6.09854	24.8466	2.37497	26.0446	16.2429	14.7563	10.1106	11.4944	10.4284	20.0251	14.1135	0.686389	2.31822	24.0181	3.22042	6.81482	10.4864	0.00273439	32.2286	24.4886	25.5667	22.9692	28.0172	18.4092	7.19672	43.7226	17.2921	6.35094	37.9195	31.6079	32.5672	35.6628	3.99044	1.79577	29.1986	5.05173	45.511	26.7533	29.1846	12.6826	12.3565	6.24547	1.14884
67.1476	37.7318	5.03423	2.61696	3.18246	32.5432	11.9882	4.74707	27.312	5.09426	27.0344	19.1724	14.0338	8.06816	9.8583	7.74554	22.2878	13.3084	0.673867	2.57778	19.2631	2.44486	5.47886	11.3159	0.00206267	26.665	20.8684	23.5897	18.6192	44.5965	17.1317	32.4345	39.3963	15.1145	5.37858	40.3592	27.7265	31.6533	40.6524	3.21058	3.21308	42.0097	3.85729	39.3233	34.3812	24.4131	16.3058	11.0943	5.58212	1.0291
67.2475	28.6399	4.53101	2.11796	4.36708	32.043	12.0703	4.04875	26.4092	6.00469	29.9082	18.1494	20.0864	6.24516	8.36586	68.1527	21.1628	11.6853	0.567491	4.52992	22.5809	1.85093	4.39504	10.4961	0.00155445	21.104	17.1491	27.544	14.6774	48.7137	15.3012	38.7612	34.883	12.72	4.54907	34.9562	23.6329	29.3429	44.3771	2.54462	3.50866	46.5641	9.92907	38.254	32.3366	20.0455	25.3499	9.56316	4.98787	0.921702
67.3474	21.1743	3.79606	1.70962	4.68919	30.2177	11.0358	5.64714	23.9981	5.9541	28.6891	15.9709	22.3695	11.9267	7.06455	133.092	18.9578	12.5373	0.444974	4.89865	25.4366	1.39979	3.52217	9.10796	0.00116125	16.3652	13.7372	28.5345	11.4153	50.3036	24.1136	36.8848	35.9392	10.4916	3.84509	33.0889	19.8911	26.3495	45.6711	2.00636	3.29775	43.6391	10.5658	48.7798	30.5468	16.3122	26.4636	8.04234	4.45625	0.82551
67.4474	15.3532	3.05586	1.37855	4.54414	28.0686	17.4833	11.9705	21.0627	5.43716	25.9114	21.4106	22.3998	11.4795	5.95202	130.762	16.5668	11.609	0.335449	4.61587	21.9674	8.13219	2.8214	12.0889	0.000855682	12.5661	17.5566	27.6918	8.81891	46.5598	26.4016	61.679	42.7314	19.5585	3.2491	36.4218	28.9698	23.1266	41.569	1.57906	2.89125	37.8453	9.26056	55.9533	31.8598	35.4617	26.2731	6.65765	3.98095	0.7392
67.5473	22.9639	2.40108	1.11111	4.16704	34.54	19.4411	16.2639	18.1028	4.73467	22.7246	20.9592	21.1588	9.52085	12.1521	107.334	14.3162	12.9023	0.246979	4.10305	17.5789	8.45421	2.25958	12.0404	0.000626814	9.60223	17.7078	25.7883	6.79007	40.5382	25.4308	64.5243	42.8244	26.3679	2.7451	31.8814	28.9137	23.2554	34.675	1.24197	2.44042	43.0539	12.1424	52.5525	28.0235	41.6739	23.7082	5.45433	3.55612	0.661847
67.6472	25.2327	5.97669	0.895396	4.26694	34.7866	18.5413	17.8132	15.3541	3.99961	19.6259	18.6763	19.2709	7.48624	24.1062	81.2252	12.3072	12.262	0.179145	3.54503	13.3678	10.1316	1.80949	10.8004	0.000465102	7.31966	18.0775	23.3426	5.21898	33.9412	22.9966	58.3571	49.0076	26.2186	2.31912	61.6335	25.9272	22.0237	32.0293	0.976624	2.01399	47.3442	12.3857	54.7687	48.5125	43.0704	22.0082	11.2249	3.17647	0.592502
67.7471	22.8226	6.68917	0.721506	4.03417	37.1876	23.5445	16.7074	12.9107	3.30949	17.0705	16.0426	17.1244	5.75866	25.8	58.7887	10.5543	10.8045	0.128676	3.01792	9.91634	11.938	1.44903	9.21551	4.79866	13.0743	16.5308	20.6939	4.00783	27.6548	21.1319	84.7108	49.5899	25.7422	1.95917	61.1036	30.6524	28.5137	26.865	0.767903	1.63888	44.2285	10.6847	59.3459	48.9086	38.574	19.2606	12.8718	2.83725	0.530387
67.847	18.8336	6.18163	0.581396	3.64476	37.6378	23.5604	14.4866	11.9347	20.241	36.142	28.8482	14.9528	4.38776	23.8955	41.4181	10.7308	15.9758	0.0918289	6.41199	7.26262	10.2725	1.16036	7.65513	4.58389	12.8206	14.2157	18.057	3.07651	22.761	18.6095	85.5698	46.5272	22.8914	1.65506	51.6703	29.0242	30.6898	21.6885	0.603774	1.32165	59.4768	8.56691	70.9631	59.5892	34.7154	16.3663	17.8802	2.53419	0.474819
67.947	14.731	5.25024	0.468521	3.20011	35.8194	21.4805	11.9773	10.5779	26.8582	40.9879	34.0846	12.8888	3.32912	23.1797	41.636	18.5497	16.3173	0.065274	7.18104	5.28319	8.12865	0.929175	6.26263	3.63999	16.0897	12.9024	15.5609	2.36107	27.1226	30.846	87.799	42.0858	19.4348	8.607	46.9093	25.5212	35.3155	17.2205	0.474725	1.6676	59.7423	6.61245	66.9682	70.7381	29.4618	16.8441	27.6736	2.26344	0.42517
68.0469	11.1236	4.26093	0.377607	2.7566	33.3791	18.7047	9.59135	9.14514	27.8785	49.6599	32.2752	11.0014	2.52111	20.7191	34.4828	19.6744	14.823	0.0462858	6.85611	6.13336	6.2499	0.744045	5.07764	2.77138	14.6658	11.0449	21.3076	1.81192	26.8224	34.2275	78.7569	37.3428	19.5514	10.1729	38.3757	21.7748	36.0242	14.8845	0.373262	1.65494	72.9653	4.99502	64.8037	64.9984	24.356	16.7076	29.7233	2.02156	1.00831
68.1468	8.19312	10.0997	0.30438	2.34344	30.8691	15.8825	7.50654	13.6178	26.0738	49.2132	28.4046	9.31949	1.90759	24.3906	26.2142	19.1646	16.5207	0.0327862	6.13152	9.56487	4.75454	0.595849	4.09473	6.07415	15.8157	15.8936	23.6909	1.39034	24.2634	33.1651	66.2739	32.7861	18.0047	9.76184	30.0182	18.3345	34.413	12.1672	0.293489	1.49062	70.9602	3.72502	67.5545	54.3323	22.268	15.0707	30.7043	1.8055	0.906569
68.2467	5.92376	11.224	0.245317	1.97406	28.4706	13.2907	5.77444	14.6852	23.035	45.1136	24.272	7.84777	7.24399	29.5475	19.0235	17.3446	22.8148	0.0232258	5.31361	8.93244	6.26207	4.09307	12.1112	5.37571	13.8145	19.2532	23.9311	1.06667	20.8264	30.0872	57.3952	35.3417	15.5501	8.71657	22.9818	34.6052	31.5417	9.71424	5.60905	1.27744	62.6988	2.8499	60.5721	43.4369	19.0245	20.3194	39.0043	1.6125	0.812384
68.3466	4.22192	11.706	0.801915	1.65229	26.2294	13.63	4.38267	14.0789	19.6429	39.863	20.4778	6.57721	73.7258	28.4434	24.5335	15.2256	22.8955	0.016443	4.53043	17.5391	12.1288	12.8872	14.0493	4.20002	11.1903	19.0227	23.8997	0.818212	17.268	26.2966	47.3917	35.4962	13.0052	7.55255	17.4055	36.2811	28.0982	11.7874	5.90407	1.06391	71.7872	2.14184	63.6819	33.9274	24.7333	20.4341	39.4921	1.44022	0.727869
68.4466	2.97477	12.0196	0.846939	1.37685	24.1544	12.5654	3.2905	12.7353	16.3579	40.2995	17.1786	5.49144	84.2237	27.6569	22.0388	18.6151	20.6626	0.0116607	3.82915	17.0391	11.3265	19.6891	15.7094	3.18446	12.809	17.0989	22.6769	0.627691	13.9706	22.4641	38.0736	33.1907	13.2185	6.45612	13.1089	39.3377	24.5151	15.7564	5.05709	0.870733	68.1493	1.59304	68.7127	26.1627	23.7557	18.5415	36.3004	1.28634	0.652148
68.5465	2.07654	10.7253	0.749221	1.14389	22.24	11.0055	2.44879	11.1478	13.3969	37.267	14.3738	4.57087	73.4126	24.7438	22.0769	18.1962	17.7762	0.00829189	3.2211	14.0274	9.19093	19.1179	14.7721	2.39535	14.2382	14.5494	20.7991	0.481504	19.1984	19.4357	37.0983	31.6977	13.8375	5.48438	27.7999	36.2809	21.0518	14.7278	4.09147	7.24232	59.4889	1.1775	62.465	20.4361	31.5461	16.0477	31.7159	1.14873	0.584319
68.6464	1.43834	14.0607	0.625981	0.94852	24.8657	12.5532	3.97782	9.56582	10.8391	41.676	17.7075	3.79519	58.8327	21.3976	18.2592	20.7551	17.2837	0.00591376	2.7026	10.8067	7.13034	16.5073	12.9039	1.79791	14.9632	11.9442	30.1939	0.369356	20.0349	30.3167	32.5184	28.9301	14.3721	4.6452	33.0074	32.2559	17.8526	19.3999	3.24901	14.6967	49.6011	0.866865	57.9103	15.7594	30.4659	13.5566	26.8959	1.02651	0.52361
68.7463	0.989821	13.7237	0.511916	0.785937	24.3998	12.0912	4.278	8.10527	8.69033	43.1794	16.9629	3.1448	45.62	18.2269	13.8714	28.6003	20.8571	0.00423453	2.26433	8.06891	9.51469	13.6466	22.3063	1.34869	12.9641	9.56075	34.3242	0.282946	18.6438	36.5903	28.1334	26.2275	13.8862	3.92898	29.5415	27.651	20.4476	32.6553	2.56349	16.4628	40.2245	12.6931	49.2781	12.065	31.5439	25.2961	22.3857	3.50782	0.469297
68.8463	6.99531	11.9694	0.415088	0.651512	22.9816	10.8261	3.97918	6.81128	6.91953	40.3491	15.174	31.8313	34.882	15.4188	26.0388	35.7424	20.1174	0.00305193	1.89567	21.8249	20.9463	11.0803	23.758	1.01155	10.4662	7.51044	40.455	0.216246	16.2859	41.4031	33.4091	23.2995	12.2613	3.32104	31.9563	28.298	20.8092	41.5639	2.01808	15.635	38.4067	14.891	41.1416	9.19812	28.2691	27.463	19.6711	4.15305	0.420655
68.9462	8.50693	9.85983	0.33543	0.685306	21.3365	9.33574	14.9049	8.94997	5.48038	35.9913	13.0551	51.5037	26.5073	13.2661	30.2109	36.2173	17.8421	0.00222556	1.72483	22.0712	19.8477	8.92707	21.9221	0.758657	8.1919	5.81484	42.1046	4.96583	13.6659	40.4597	31.7214	20.469	10.3725	2.80636	33.8683	25.602	19.8505	38.4027	1.58746	13.781	33.6245	13.4941	33.1327	6.99549	23.9475	25.7022	16.74	4.1114	0.377049
69.0461	7.99714	7.85848	0.270684	0.658802	19.7056	7.88275	18.4338	9.27661	4.32288	31.3626	24.1424	59.6995	20.0878	13.9899	27.3281	33.2774	21.4842	0.00162569	1.50802	18.4248	16.1733	7.16776	18.974	0.568985	6.31869	24.4151	62.515	5.69581	24.2149	72.3678	47.7332	27.3069	8.57935	2.37113	29.2941	30.2262	18.1771	32.2141	1.24839	51.9652	60.0999	28.3211	28.2246	13.69	19.7807	22.5809	13.964	3.83103	0.337992
69.146	6.73509	6.13643	0.218277	0.602837	18.1642	11.0702	18.1802	8.73051	3.39919	26.9929	29.7993	60.9665	15.2042	21.2041	21.6659	29.4037	20.7077	0.00118594	1.29211	14.2828	12.5657	5.74648	16.1074	0.426731	4.8391	30.9744	71.6428	10.6422	27.2092	82.1976	48.6773	28.4507	20.6284	2.00315	23.49	37.6722	18.4114	26.0082	0.98164	101.269	69.2841	35.3051	57.7238	14.1095	16.1437	32.4441	11.4984	11.2239	0.303057
69.2459	5.33461	4.72849	21.5705	0.536176	27.9075	18.2237	16.2031	7.81705	4.45726	34.2395	28.5611	58.2569	12.8742	21.5885	16.0975	25.5377	28.7699	0.00087917	1.09525	10.697	9.59664	4.60399	13.3419	0.320046	4.52121	31.1552	73.5255	10.6298	33.8946	80.4532	43.5485	27.0461	26.3977	2.97235	18.2021	36.1987	17.5133	26.9134	0.771858	112.56	65.948	37.1806	62.1476	12.356	13.0979	35.5915	18.0323	26.1261	0.271674
69.3459	13.3868	8.39407	24.4899	23.4751	29.5329	19.6141	13.6308	12.9709	4.60736	34.444	25.2512	53.4581	11.0388	19.6487	11.5252	22.0056	35.4795	10.0176	2.51963	10.1435	7.28191	3.68768	10.8968	0.240036	5.06994	40.1185	70.9564	9.12297	34.1247	73.3792	36.5951	24.6293	25.8504	15.4135	13.8702	32.0093	35.3292	37.7046	0.606925	106.566	57.6452	42.2763	60.6902	10.1049	10.5957	43.7627	19.4372	32.0275	0.24359
69.4458	17.3062	10.1739	24.3315	33.7731	28.5087	18.4612	11.0459	14.4063	4.30036	35.2316	21.6184	47.7513	8.7922	17.1165	8.06443	18.892	34.4565	11.9434	3.88543	12.7666	7.58116	2.9535	8.82639	0.180024	4.48085	40.5761	65.8401	20.405	31.1694	64.3381	30.0536	21.9346	22.9617	18.429	10.4795	27.3766	50.5746	35.6142	0.477309	93.779	48.1007	37.9218	52.9127	29.1458	8.55873	42.7914	23.6454	32.0318	0.218389
69.5457	16.6113	9.67846	21.1335	36.8512	26.7008	16.3423	8.71819	13.9936	3.79486	32.7443	18.2532	41.8532	6.80015	14.6284	5.55934	16.1904	30.6506	10.7955	4.23071	11.3646	6.33634	2.36543	7.11392	0.135014	11.2562	42.3676	59.4496	20.9248	34.3085	74.8065	24.0659	19.2992	19.4836	50.7063	7.88272	23.0768	56.6086	37.7625	0.375431	79.3253	39.0262	30.9771	45.6618	33.5838	18.9333	38.3571	23.9095	41.2675	5.88934
69.6456	14.1374	8.33897	17.5365	35.9922	24.7397	14.0054	16.2823	12.7473	3.23399	30.2763	15.3164	36.1784	5.19369	12.3935	3.79421	13.863	26.1847	9.91929	24.2274	9.05124	4.96595	1.89441	5.71652	0.101259	11.5686	39.1842	52.6148	18.125	32.7621	73.9377	18.9742	16.866	16.1424	58.7212	5.91574	19.3255	56.9415	33.1848	8.89635	65.5486	31.0993	24.1509	54.1738	30.5705	20.1485	32.9967	24.7942	41.8468	9.91248
69.7456	13.6209	6.82292	14.2992	39.3011	22.8323	11.7838	31.7702	11.2049	2.69241	28.9343	12.8158	30.9483	3.94479	10.4576	5.75641	11.8651	21.9164	13.8732	29.9386	6.86768	3.8048	8.12147	4.58528	0.0759426	18.4553	33.9273	45.8562	25.6224	29.0577	67.7832	14.8126	14.6829	15.8444	58.2637	4.43422	16.1359	53.9372	27.3073	9.38391	53.3834	24.4879	27.9856	50.9881	25.4481	18.2291	27.7845	23.0529	39.3467	11.0554
69.8455	11.6139	5.41587	11.578	45.694	21.0413	12.0836	64.4752	9.64013	7.53707	26.0871	10.7094	32.0301	2.98877	8.80721	9.58638	10.1529	18.1462	38.4042	29.5634	5.0888	8.59352	8.86617	3.67386	0.0569536	17.7367	28.1809	39.4832	24.2644	24.6283	59.6106	11.4896	12.7541	22.3515	52.7039	3.32161	13.4543	49.1596	28.1973	75.3349	44.8538	132.842	29.2738	43.7042	20.3023	15.5054	23.1239	20.2712	35.926	9.9234
69.9454	9.89217	4.21816	9.34793	45.9601	27.0006	21.1092	199.85	8.18274	9.28649	31.4619	8.94371	30.8412	2.26192	7.41066	9.14768	8.68694	14.9364	41.257	26.8396	3.72481	8.16459	7.94467	2.94166	0.0427172	23.9853	28.318	33.662	20.4272	20.2418	67.66	8.87433	11.064	22.5036	56.7631	2.48735	11.2116	43.6184	24.5743	96.8456	36.9118	164.971	25.4958	35.7181	15.8396	12.832	19.1198	17.258	32.4028	8.89823
70.0453	7.88866	3.24488	17.6483	54.2122	28.1653	23.0297	382.415	6.88524	9.37589	31.1306	7.46709	28.4392	1.71095	6.23291	7.42053	7.43256	12.2548	35.9852	25.492	2.70879	6.65817	6.66352	2.35447	9.56063	22.2638	25.6835	48.1523	46.2449	16.2709	68.5263	6.83496	9.59011	20.2272	61.6018	1.86231	9.33973	37.9442	20.1551	86.593	29.9829	161.387	20.5372	39.2128	12.2068	10.4825	15.7507	14.4003	29.0712	7.97897
70.1452	6.03535	2.47555	17.5818	54.8725	27.0668	21.7964	435.45	5.76003	12.1747	28.5178	6.2336	25.4883	1.29389	5.24135	5.58111	6.35944	10.0367	28.7191	22.7429	1.96301	5.17438	5.4432	1.88404	15.2332	18.473	27.8871	54.442	47.5016	12.8614	66.474	5.25443	8.30796	17.2648	57.5336	1.39418	7.77905	32.5112	16.1153	70.9865	24.151	143.015	16.7653	43.1199	9.34176	8.50902	12.9477	11.8599	26.0223	7.15468
70.2452	4.48754	1.87795	15.2839	51.5649	25.3105	26.9697	415.426	4.79984	14.753	25.1902	5.20383	22.3936	0.978388	4.40719	7.39896	5.44131	8.21194	21.8684	19.685	1.41986	3.95213	4.39661	1.50735	13.0797	14.639	26.2809	55.4821	41.1721	10.0346	60.3403	4.03453	7.19474	14.3494	50.8136	1.04364	14.9502	27.5236	12.74	56.62	19.3466	120.284	13.0662	39.4871	7.12058	6.88547	10.6308	9.68286	23.2696	6.41555
70.3451	3.26788	4.47074	12.6865	46.4263	24.0338	26.7535	363.656	3.98878	14.7962	21.8386	4.34438	19.3916	0.739765	3.70569	6.69648	4.65547	6.71528	16.1988	16.773	1.02595	2.99898	3.53391	1.20582	10.1493	11.3587	25.4183	53.3128	33.4484	7.74791	65.5569	3.09537	6.22905	17.7613	43.815	3.58926	15.7201	23.0751	22.0926	44.7421	22.4168	98.0743	9.92474	33.4005	5.41493	5.56285	8.7225	12.5611	20.799	5.75279
70.445	2.41405	9.16155	10.3457	50.4949	33.3729	37.1255	302.499	15.6586	13.5949	18.7441	16.548	16.6105	0.559322	27.035	5.31032	5.64441	5.48972	11.7946	14.1718	0.740899	2.27002	41.567	0.964519	10.6188	8.72433	22.5828	49.3231	26.3948	12.1242	62.9277	14.5664	5.39221	17.2146	39.1394	3.79956	15.1339	19.1899	21.7367	35.2412	23.7898	78.4058	7.42552	30.3815	4.11228	4.49023	7.15389	12.8483	18.5872	5.1585
70.5449	1.7494	9.9406	8.37716	49.2403	34.5864	38.193	243.259	32.9007	18.9337	16.0002	18.7491	14.11	0.422888	90.0539	3.94612	5.50389	4.4871	8.49284	15.7262	3.39882	1.71662	62.6299	0.771461	29.5631	6.66758	19.075	44.44	20.5395	17.5098	56.7985	18.5186	4.66753	15.2216	50.5115	3.28514	13.3919	15.8504	23.0269	27.7261	22.0909	61.8698	5.5049	25.6128	3.12054	8.61548	5.86599	11.8682	16.6093	4.62564
70.6449	5.87979	9.07574	6.76359	45.3179	33.1692	35.2589	190.967	38.4933	19.9833	13.6165	17.5374	11.9081	0.319729	113.403	2.82565	4.98361	3.66723	6.07055	14.9632	3.58416	1.29764	60.6488	0.61703	43.336	5.08296	15.5806	39.2661	24.0691	18.5741	49.4935	21.2819	4.04047	12.8861	56.2334	2.63382	11.4573	16.7442	20.2299	21.8047	19.2458	48.3901	4.0579	20.7412	2.36688	8.97299	4.80933	10.398	14.8413	4.14786
70.7448	6.7784	7.66088	5.45432	40.2783	30.9944	30.9041	147.238	38.2123	18.8463	11.5684	15.3615	9.99814	0.241726	111.974	1.9773	4.37607	2.99696	4.31776	13.3606	8.96028	0.980772	52.3186	0.493516	36.8456	3.87001	12.4257	34.1782	32.1904	17.425	42.2014	19.9704	3.49821	10.6628	76.1838	2.04079	9.65941	23.5152	16.6451	17.1456	24.1041	37.6153	2.98055	16.4095	1.79475	8.05739	3.94275	8.83247	13.2613	3.71941
70.8447	6.24819	6.19496	4.39631	34.9966	28.6936	26.3385	111.946	35.2033	16.7327	9.81903	13.1004	8.36009	0.182749	100.767	1.3632	3.79026	2.44914	3.06083	11.5692	8.98402	0.741234	43.2356	0.394743	28.5252	3.13403	9.73385	29.3979	30.0937	15.2947	35.4824	17.1938	3.02953	8.71252	75.9022	1.55507	8.08992	26.1354	13.3275	13.4813	23.8605	29.1136	2.18418	12.7997	1.36068	9.70933	3.2322	7.35895	11.8496	3.33524
70.9446	5.20866	4.88192	3.54277	29.9418	33.2441	22.0887	101.931	31.1442	14.3156	8.3298	11.0427	6.96748	0.138149	87.3586	0.930511	3.26217	2.00143	2.16486	9.86011	7.47795	0.560194	35.0995	4.49545	21.5762	5.05019	7.51999	25.043	25.2108	12.8754	29.556	14.1509	2.62457	7.06826	68.766	1.17491	6.75474	26.1918	10.5427	10.5999	21.4658	22.4643	1.59818	9.89565	1.03146	9.13259	2.64962	6.05454	10.5882	2.99077
71.0445	4.09982	3.78463	2.85467	25.341	32.9509	18.4797	86.8699	26.8991	17.7315	7.06435	19.5492	10.3784	0.104428	74.4983	0.630748	8.33278	1.63559	1.52877	8.33216	5.78942	0.423368	28.2762	5.65923	16.2192	4.86271	5.74559	21.1624	20.1773	10.5318	24.4642	11.3465	2.27459	5.71079	59.9606	0.883775	20.5616	24.7534	12.7042	8.33429	18.3841	17.2956	1.16824	7.60714	0.781821	7.89383	2.172	4.93959	9.46125	2.68188
71.1445	3.10921	2.9025	2.30009	21.2814	31.1426	15.3275	71.0155	22.8867	20.482	5.99014	23.6628	11.7183	0.0789419	63.0535	0.425314	9.37922	1.33669	1.07846	7.00812	4.33325	0.319943	22.7022	66.2088	12.1717	4.08969	4.35026	18.6687	15.8091	25.4255	20.1614	8.95327	1.97174	4.60298	51.4043	0.663246	22.8881	22.5275	11.5769	6.5529	23.0989	13.295	0.85346	21.3334	0.592583	6.58105	1.78037	4.00695	8.45431	2.40489
71.2444	2.29726	2.20985	1.85319	17.7718	28.9499	15.3841	57.647	19.2851	20.1362	5.07881	41.0114	11.8154	0.0596765	53.1794	13.5784	8.93846	1.09248	0.760253	5.87919	3.18851	0.241788	18.1995	168.5	9.13004	3.26015	3.26903	17.205	12.2583	40.3323	16.5648	25.8738	1.70932	3.7048	44.8358	0.497135	21.286	20.9624	28.8179	5.15225	33.8106	10.2081	0.623358	24.05	0.449167	5.39503	1.45919	3.23761	7.5546	2.15654
71.3443	1.66492	1.67411	1.49306	14.7799	26.7504	22.5211	45.5674	16.1469	18.3029	4.30582	42.3556	11.2066	0.0451004	44.7773	15.4273	16.8379	5.01981	0.535678	4.92492	2.32531	0.182721	14.58	199.202	6.84762	2.53665	2.44093	15.4576	9.45557	50.8417	13.5803	29.6485	1.48139	2.97934	41.3559	11.7588	18.5859	18.8799	37.2811	4.05096	35.1299	84.1756	0.455304	22.2294	2.19375	5.89308	15.4546	4.4959	6.75067	1.93384
71.4442	10.5671	3.22294	1.20284	12.2544	54.867	30.9768	41.3046	13.4621	15.8928	7.12482	38.4615	10.2341	0.0340642	37.6733	13.342	18.1376	6.33554	0.377349	4.1222	1.68769	0.138081	11.6769	191.129	5.1356	1.95095	1.81265	36.2103	17.2514	51.4222	17.7251	28.7365	7.72358	8.40634	36.3427	18.6678	15.8102	16.9896	34.5812	3.18506	32.3194	197.508	0.332597	18.8886	20.1063	10.9197	19.4316	4.67803	6.03229	1.73417
71.5442	15.2142	3.45669	0.969005	10.1371	94.5941	31.7843	35.1091	11.1918	13.3997	7.69772	33.295	9.11127	0.0257182	31.6847	10.361	17.0339	6.19656	0.265774	3.4488	1.22174	0.10434	9.35075	168.56	3.85159	1.49197	1.33973	46.8686	18.991	47.0835	25.7675	25.1268	34.8503	9.59473	31.2668	17.8835	13.295	14.9434	29.0504	2.50422	28.0186	243.594	8.97503	15.3634	23.5022	20.5248	19.136	4.35642	5.39032	1.55508
71.6441	15.0904	13.3453	0.780582	8.37051	102.221	29.3085	36.234	14.6695	11.0721	7.31649	28.2504	7.96683	0.0194303	26.6434	7.61061	15.1901	5.52861	0.187141	2.88473	0.883212	0.0788386	7.48756	142.553	2.88861	1.13772	0.985889	50.9181	16.8336	40.7233	27.5633	20.8569	44.3017	9.76489	26.6403	14.936	17.0824	23.2856	23.4682	1.96891	23.4955	237.723	10.6248	25.133	21.4913	21.3055	17.2069	3.83416	4.81664	1.39448
71.744	13.0488	15.6921	0.628768	6.90177	99.3083	25.6731	33.0482	16.5302	11.0587	6.57967	41.1355	10.4437	0.0146843	22.4022	5.41111	13.2476	4.72957	0.131743	2.41262	0.638021	0.0595786	5.9954	117.826	2.16639	0.866366	6.09681	50.7886	13.8056	33.9438	26.2697	16.8083	45.4439	8.81639	22.5959	11.7941	25.0974	26.8427	23.7153	1.54801	19.3119	210.408	9.65619	25.8835	17.9265	19.1109	14.8254	3.26603	4.30398	1.25045
71.8439	10.4991	14.7699	0.506479	5.74071	93.2183	48.1982	28.1935	16.1558	10.1388	9.0106	43.0359	11.2534	0.0110924	18.8354	8.41619	13.2843	3.96091	0.0927101	2.01772	0.460724	0.0450356	4.80056	96.1118	1.62475	0.659135	7.95714	48.1519	10.9426	27.5683	23.6174	13.3049	42.9009	9.0557	19.1245	20.538	25.0965	29.517	20.5243	1.21707	15.6747	176.841	7.93539	23.6849	14.3163	19.6423	12.4938	2.72611	3.84584	1.12134
71.9438	12.0192	16.0856	0.40798	4.75832	86.4421	53.3887	23.0631	14.7636	8.85115	9.27631	39.2495	11.0779	0.00835823	21.7762	13.4766	19.3714	3.27987	5.28846	4.49153	0.332626	0.0340529	3.84393	77.7892	1.21852	0.501006	8.08696	44.1401	8.53355	21.964	22.611	10.4135	38.9273	8.20712	16.17	20.0142	22.5197	29.4218	25.5482	0.95686	12.6196	144.124	8.11404	20.0268	11.1757	19.5001	10.4026	6.77504	3.4364	1.00554
72.0438	13.674	14.7079	0.32867	3.93382	79.8026	50.8402	18.3303	14.1065	7.48982	8.64504	34.4088	17.3483	0.00628084	20.6746	12.7564	19.8243	2.69912	6.27339	5.06797	0.240124	1.0274	3.07803	62.6643	0.913863	2.2829	15.6862	39.5033	6.60171	17.2419	20.3785	8.09136	50.2947	7.0337	13.6654	16.8205	19.3799	35.6109	23.4753	0.752272	11.9338	115.184	7.00542	46.2175	8.61537	33.3521	8.60315	8.02581	3.07047	0.91123
72.1437	12.5404	12.4243	0.264829	3.81507	73.552	45.2673	14.2652	12.7367	6.20497	8.0041	29.3542	26.305	0.0047204	18.325	10.3133	18.2821	2.21344	5.66128	4.8517	0.173307	1.06902	5.51598	50.3361	0.685371	10.8396	17.8212	41.015	5.08669	13.377	17.7408	6.25739	51.8687	5.85871	13.2478	13.3196	16.3812	37.215	22.2023	0.591413	10.4957	90.8707	25.5568	69.2212	6.5946	34.0465	8.15112	7.89956	5.49381	0.817209
72.2436	17.9311	10.051	0.213424	3.49993	67.7496	38.9179	10.925	11.137	5.0638	7.1074	29.3286	33.6496	0.00354828	15.7826	7.74329	16.1792	1.81144	4.59285	4.34384	11.5134	0.893363	14.097	40.3625	0.513997	11.7322	17.142	39.8577	3.91135	32.4263	15.117	4.82389	49.084	4.80494	11.8771	10.2589	13.7353	36.0584	21.9546	0.46494	8.87513	71.0601	28.1905	69.7936	5.02728	30.3585	7.20264	7.15979	5.99037	0.732828
72.3435	29.2908	7.92244	0.172013	3.1044	62.3904	32.8047	27.3184	9.55066	4.08736	7.29359	26.3273	48.0512	0.00265353	13.4193	17.7833	29.5978	1.48063	3.52944	3.76611	24.7157	12.7173	14.7512	41.1457	0.38547	11.9294	16.601	41.9327	18.928	38.849	17.4009	32.3225	44.5924	39.0948	17.8473	16.2909	26.6053	33.3594	36.304	0.365503	7.33235	55.2301	50.3028	61.7123	19.1176	25.6616	13.2147	6.20575	7.54731	7.02711
72.4434	30.0308	6.69369	12.4074	110.064	57.4498	27.332	36.8564	8.0904	3.27235	6.78802	22.6838	53.4701	0.0019846	11.3424	46.7503	36.8849	1.20931	4.39263	62.1651	24.3174	20.3489	13.0506	37.868	9.7398	27.6538	30.3355	41.0681	20.7848	61.6232	17.1275	291.701	39.6597	55.0851	22.098	63.8051	46.1201	29.9151	50.025	0.287332	5.97085	55.5921	163.971	79.4615	78.8443	21.1748	25.7669	5.237	7.60676	6.33078
72.5434	26.3676	5.41559	14.0742	158.029	52.8984	22.6132	37.4974	6.79934	2.60384	6.04289	19.2075	53.5216	0.00147448	9.56044	47.8998	36.2532	0.987265	4.0414	90.1032	20.109	18.8801	10.8929	33.7456	28.6492	28.152	39.0351	38.4789	18.4095	67.246	15.6678	461.193	42.9906	55.4427	25.6692	86.0463	47.6572	39.8718	47.0806	0.225879	4.81733	49.9417	179.051	90.4321	104.382	34.9755	28.2051	4.34534	7.13618	5.67699
72.6433	21.4028	4.26889	12.6952	172.312	48.7067	18.6288	33.9572	5.68459	2.0624	6.24699	16.1392	50.5448	0.00108228	8.04792	39.9578	32.9259	0.805786	5.33269	93.1826	15.5233	20.174	8.88043	28.6955	41.2506	27.3874	39.4698	34.9827	15.0931	63.9558	13.7615	476.17	41.5624	49.8277	26.1504	80.7891	43.2586	43.4293	39.7606	0.177561	3.86324	42.3284	158.394	83.8758	98.9777	35.4663	26.4794	3.56572	6.50982	5.09054
72.7432	16.5654	10.7032	10.6796	168.235	59.1628	24.4117	28.8451	4.73605	1.62791	7.69991	13.5142	46.0283	0.000774564	6.77043	30.4875	28.9479	0.657622	4.96846	86.2687	11.6021	16.9713	8.9307	23.791	34.9943	26.0152	35.9143	35.63	11.9611	56.5928	11.7925	428.274	53.104	42.5275	24.3134	66.965	37.4038	43.0614	32.1922	0.139582	3.08578	59.0176	128.547	71.3905	83.8613	31.5483	23.2982	2.90431	5.86925	4.56468
72.8431	12.4181	11.9918	8.75493	154.938	66.8703	24.6782	23.529	3.93636	1.2817	23.0568	11.2982	40.8976	0.000537944	5.69398	22.1716	31.9474	0.536706	4.09023	76.048	18.4272	13.3298	8.70212	22.4486	27.0777	21.7717	30.7912	42.031	24.1664	47.8956	9.94688	360.896	54.5662	35.3444	21.4336	52.698	31.6819	40.4303	25.5934	0.10972	2.45822	106.312	99.8699	58.1208	67.4988	35.5081	19.8524	2.35367	5.26511	4.09315
72.9431	9.09788	11.0868	13.4051	137.759	65.8234	22.6044	18.7642	3.26622	1.0072	34.9423	16.5847	35.7088	0.00036332	4.78792	15.6671	30.25	0.438141	3.16837	65.424	17.2698	15.8313	7.52273	22.1132	20.4785	23.2704	26.7979	47.843	24.4348	39.326	16.3245	293.42	51.5534	28.9509	18.4661	40.4654	26.5898	48.4779	20.1803	0.0862434	2.59334	115.289	75.7214	46.1291	52.9137	32.7195	23.8417	1.90084	4.71284	3.6704
73.043	16.7566	9.41823	16.0461	119.717	62.0654	20.2321	14.64	2.70694	0.790468	36.9675	16.577	30.7789	0.000232892	7.3259	10.87	27.0673	5.30327	2.37126	55.568	14.0319	13.646	6.22188	19.7384	15.3934	20.2697	43.1946	52.824	21.0646	31.5896	21.2893	233.534	46.7993	23.5205	15.7441	30.6934	22.2229	50.4414	15.8519	0.0677908	6.21335	107.062	56.5927	41.8396	40.8871	28.045	26.7213	1.53154	4.21448	3.29134
73.1429	17.6502	7.64349	14.6722	102.428	57.6464	22.0675	11.234	7.98572	0.619803	34.843	28.2503	26.2716	0.000128176	8.3829	13.4028	23.6415	7.75708	1.73785	46.8707	10.746	10.8041	5.05274	16.7989	11.5519	16.4005	48.0986	53.1595	19.708	24.9573	21.9796	183.422	41.6073	19.0189	13.3581	23.1348	18.5373	48.7514	16.8554	0.0532866	7.15962	92.3903	41.9281	46.7182	31.3388	33.0289	25.3078	1.23199	3.76727	2.95143
73.2428	15.6832	8.65284	12.4015	86.6791	53.249	20.8839	8.50865	10.0805	0.485639	31.2091	29.0879	24.6609	4.81e-05	7.93378	16.4114	20.4251	7.90148	1.25676	39.3842	7.99985	8.30865	4.07102	16.1351	8.66505	12.8498	45.8558	50.6826	22.511	19.4628	20.5977	150.42	36.5723	15.3371	18.1278	17.3804	17.0742	45.0288	21.3379	0.0418877	6.87546	76.5148	55.6233	48.9163	23.9089	38.8111	22.359	0.989907	3.36693	2.64662
73.3427	17.2726	8.03053	15.2521	72.7745	49.0873	29.3889	11.5397	10.3016	0.380335	27.2542	34.9738	24.2729	-3.21e-06	7.02335	25.0016	17.5572	7.17323	2.39487	33.0234	20.3906	6.32118	3.26869	14.2368	6.49886	18.3488	40.4123	46.6376	20.177	15.02	18.3444	120.349	31.9419	12.3483	19.0388	13.3957	21.2069	49.2374	19.6891	0.0329317	6.09416	61.7853	66.905	51.9072	18.1916	36.2387	24.0285	0.794809	3.00892	2.37332
73.4427	15.6375	7.41534	14.5351	63.0349	45.2168	30.3577	11.7609	9.62929	0.297801	23.4843	33.2807	22.6907	-4.68e-05	6.04578	23.4103	30.0856	16.2518	2.42334	27.6571	20.4892	11.7874	8.73084	20.5091	11.9305	19.6304	33.9585	41.8524	25.5885	11.4922	15.8545	118.984	27.7964	22.7839	17.5826	10.18	20.3579	48.9217	16.5081	0.0258923	5.17598	55.6805	61.1097	46.8784	13.8199	31.2305	22.3997	0.637835	2.68887	2.12836
73.5426	12.9109	6.29507	12.458	53.8095	45.0055	28.076	10.6596	8.5895	0.23307	20.0895	29.3448	20.524	-9.3e-05	5.13935	18.8408	42.0275	18.0235	2.06595	23.1475	17.067	14.0586	11.8001	20.9067	10.3962	17.741	27.6373	36.8625	23.607	8.72981	13.4461	119.103	24.1379	24.383	15.4564	31.886	17.9948	49.6671	13.3251	0.0203546	4.28762	56.5624	50.3355	39.3782	10.4893	26.002	21.1056	0.511692	2.40279	1.90856
73.6425	10.1017	5.10702	10.2863	45.4635	44.2489	27.2998	9.05934	7.45603	0.182305	17.1166	47.5742	18.1492	-0.000117852	4.34347	14.112	42.5712	16.8932	4.84345	19.366	13.2273	12.129	11.1691	18.9438	8.09422	14.5694	21.982	32.0004	19.675	6.59082	11.2643	105.686	26.1552	22.4611	13.2997	39.624	15.3876	47.3112	10.5793	0.0160019	3.49731	60.7096	39.418	31.8243	7.95717	21.3028	18.6015	0.41042	2.14703	1.71149
73.7424	12.426	4.03261	8.37076	38.1266	41.7055	26.5901	7.39194	19.7888	1.64788	14.7288	48.5297	15.7902	-0.000135934	5.40294	10.1526	39.1103	14.7927	7.21091	16.1989	9.90534	9.60582	9.55878	16.2475	10.8117	14.1729	17.184	27.4597	15.7102	15.9976	9.35938	97.8107	25.2819	19.5946	11.3326	35.9043	13.2065	43.282	24.5905	0.0125772	2.82468	125.251	30.0236	25.1485	6.03449	17.3172	15.8643	0.329107	1.91835	1.53484
73.8424	11.7286	3.13018	6.77227	45.7068	38.7301	36.3023	6.69485	25.4848	2.22946	21.3865	43.8817	13.5723	-0.000159569	5.2402	7.12588	43.8696	12.5389	6.93218	13.5483	7.29039	24.1836	26.1011	13.5349	9.08181	11.9636	16.8113	23.3408	12.2957	62.9563	7.7344	83.6356	23.2114	23.9318	9.61241	29.3502	11.1494	38.5048	25.2276	0.00988449	2.2668	164.627	78.8684	19.6027	4.5756	14.0235	13.2959	0.263799	2.66337	1.37634
73.9423	12.1799	2.40244	5.46594	46.5853	35.7733	37.1658	5.68713	40.0009	2.33022	28.4416	43.4147	11.5584	-0.000166	4.68385	4.92236	41.7612	10.4519	5.78589	11.331	5.31735	23.2196	31.4074	11.091	14.8252	9.55213	15.0304	19.6827	9.52956	86.2657	6.36887	68.5686	20.7593	23.0962	8.13576	33.2317	9.34353	33.5607	21.9406	0.00776342	1.81139	164.153	159.828	15.1491	3.46911	11.3348	11.0367	5.17863	2.75302	1.23418
74.0422	17.2231	1.82989	4.74613	43.9413	32.9763	34.2369	4.63874	43.7827	2.1873	29.0305	38.8353	9.77265	-0.000163887	4.04892	3.36434	37.4492	8.63438	44.9021	19.7577	3.85954	18.9919	28.9076	9.00089	14.2984	7.43784	12.7464	16.486	7.34964	89.9353	5.23253	54.8516	18.3054	20.3833	6.87885	29.3384	7.8042	28.7971	17.9799	0.00609844	1.44337	146.81	164.369	11.6432	2.63009	9.15302	9.11197	6.95998	2.6066	1.10668
74.1421	16.9948	1.38655	3.93782	39.6527	30.3756	29.9747	3.67892	42.2557	2.86324	26.9571	33.4124	8.21612	-0.000165191	13.1382	2.28305	32.7422	7.09808	51.5463	21.3328	17.0048	14.7748	24.4911	7.2625	11.3762	14.1102	10.4398	13.7282	5.6542	83.6472	4.29316	43.2197	16.0151	17.2391	5.81321	23.7295	6.50851	24.4063	14.3709	0.00478813	1.14792	124.117	142.239	8.917	1.99395	7.38797	7.49986	7.16631	2.38669	0.992273
74.242	14.6594	1.04688	3.21069	34.7993	34.5026	25.5301	2.85846	38.3588	2.95791	23.9719	28.2741	6.8768	-0.000169027	14.9233	1.54167	28.3013	5.81929	46.0189	20.0902	19.2511	11.2892	20.0906	5.83929	8.66585	13.9708	8.34229	11.3741	4.34451	73.0431	3.51997	33.7283	13.9491	14.2572	4.91144	18.4632	5.42403	26.1325	11.3591	0.00375644	2.30184	101.52	114.217	6.81338	1.51167	5.96213	6.16207	6.6405	2.15511	0.889726
74.342	14.8362	0.788468	2.59958	29.9769	41.9577	21.4025	7.41348	33.6463	2.76019	20.8556	28.3312	5.73587	-0.000174165	14.0914	1.03758	24.3334	4.76361	37.1443	17.8533	19.05	10.7573	16.2579	4.6849	6.52665	14.299	6.54476	9.38269	3.33616	65.4546	2.88526	29.7924	12.1188	11.646	4.14906	14.098	4.51849	25.6693	8.93293	0.00294118	5.85749	81.3238	88.2246	5.19804	1.14607	4.81105	5.05781	5.82808	2.5749	0.797984
74.4419	17.8203	0.592795	2.9279	25.4912	42.1286	17.7736	9.82978	28.9068	2.43582	17.9343	39.1313	6.05237	-0.00017736	12.4627	0.696674	20.8699	3.89606	28.4637	15.4225	15.7849	9.40634	13.0785	3.75377	4.90046	12.2821	5.06201	7.71147	2.56097	55.8499	2.36467	24.8662	10.5131	9.44642	3.50483	10.6628	11.7843	23.9575	7.00838	0.00230348	6.81059	64.2549	66.6675	3.96137	0.868961	3.88199	4.14898	4.95585	8.4027	0.802288
74.5418	16.6785	0.445055	5.6846	26.259	39.989	14.6755	9.94179	24.5116	2.07635	26.0882	44.3664	5.89147	-0.000162556	10.7233	0.467001	17.8783	3.18487	21.1654	13.1275	12.1961	10.6952	10.4934	3.00528	3.67637	9.8796	3.87102	14.264	1.96547	46.1214	1.93769	26.6452	9.11264	7.63132	2.96056	8.02496	13.474	29.1304	6.10909	0.00179851	6.56293	50.2962	54.7879	3.01642	0.658948	3.13223	12.856	4.13185	9.90787	0.719959
74.6417	14.0145	2.52311	5.6855	24.9104	37.3988	12.0748	8.97655	20.6086	1.72945	27.3091	41.5072	5.47013	-0.000154165	9.11341	0.31274	15.3069	2.60269	15.4484	11.0857	9.11936	9.13043	12.7269	2.40485	2.75742	14.2095	7.34932	17.4876	1.50829	37.2072	1.58723	24.3376	18.1816	6.15048	2.50079	6.02414	12.6336	38.9845	34.5532	0.00140249	10.7309	39.1156	47.5403	21.6747	0.49976	2.527	15.0263	3.40096	9.79658	0.64549
74.7417	11.085	3.04945	4.94841	22.5572	34.633	9.91339	7.6118	17.2297	1.41749	27.408	46.9982	4.92532	-0.000148296	7.70111	0.209322	13.1017	2.12652	11.1415	9.32091	11.7285	14.144	13.6268	1.9238	2.06803	13.3726	8.31042	18.5465	1.99773	29.4935	1.2992	20.6728	24.2821	4.95013	2.11239	4.51604	25.2925	42.5305	39.7039	0.00109344	11.477	30.2822	38.2251	26.2375	0.379062	7.1196	14.4456	2.77546	9.12438	0.578669
74.8416	11.2367	2.89793	4.10932	19.8409	43.4627	15.1951	6.20176	14.3505	1.14847	31.8343	43.952	4.34135	-0.000152837	6.49028	0.140095	18.2693	1.73723	7.97214	7.81833	13.5051	12.805	12.1415	1.5387	1.55096	11.153	18.4662	24.9037	1.86312	29.6679	1.0626	16.8847	29.0958	3.98086	1.78432	3.38305	26.7648	42.2053	46.1314	0.000849626	10.6931	23.3686	35.2333	25.531	0.287525	10.0684	12.8502	2.25183	9.78518	0.51877
74.9415	9.81533	2.49552	3.35172	17.1169	49.2766	16.0674	4.91508	13.7042	0.922591	36.4453	43.4006	3.76806	-0.000135441	16.0762	0.0937402	24.4898	1.41909	6.06853	6.54937	11.7374	10.2953	31.4685	9.94017	1.16316	19.4002	21.5579	27.4732	2.87266	27.3008	0.867514	13.4761	29.2411	3.19996	1.50722	8.13655	24.4903	49.844	41.6301	0.000658935	9.33234	17.9923	29.1397	32.0549	0.218102	9.87485	11.0113	1.81961	11.3184	0.465043
75.0414	23.1482	22.6885	2.71418	14.6463	52.5981	15.0107	3.81719	16.976	0.73644	35.4082	38.7955	3.23298	-0.00011011	54.4522	0.0627129	26.2837	1.15918	16.4315	6.65731	9.25697	7.96111	121.321	27.9378	0.872325	23.2259	20.9795	27.635	5.80892	23.6835	0.707271	31.0769	40.6478	2.5716	8.63815	8.31156	30.219	54.8961	41.4945	0.000511844	13.0395	31.2169	22.8678	30.7385	41.5441	8.67592	9.2521	1.46622	11.1258	0.416944
75.1413	25.4987	29.519	2.19145	12.3942	50.9083	13.2376	2.91872	17.2291	0.584998	32.1692	34.3758	2.74955	-9.28e-05	112.385	0.0419757	24.6534	0.946863	17.5043	21.2532	6.99107	6.06931	203.035	42.6235	0.654207	20.9101	18.7029	43.077	9.63754	19.7786	0.575651	34.533	42.8839	16.0655	10.2621	7.10172	28.9578	54.7532	35.7484	0.000396147	13.3675	44.7201	36.2451	70.9622	106.325	7.28603	7.69073	1.17911	18.5326	0.373787
75.2413	23.0866	28.7426	1.76723	10.4045	47.7234	11.3205	2.20427	16.0504	0.462923	38.3222	29.4588	2.32246	-9.23e-05	121.018	0.0280171	21.9738	0.773481	15.2204	25.1113	5.16788	4.60229	206.224	44.1017	5.6913	17.1461	40.7804	52.1033	9.43103	16.0841	0.467885	31.9979	40.9874	19.5226	9.86268	5.66469	27.0921	56.3613	29.1832	0.000304773	12.2239	45.7834	39.1803	107.248	155.267	21.0775	11.006	0.946843	27.8048	0.335018
75.3412	19.0619	25.0401	1.42441	17.4679	44.2323	9.51283	1.64806	14.2904	0.36528	39.3351	24.8851	1.9512	-0.000100757	112.313	0.849845	19.1595	0.631863	12.1285	24.4326	3.77788	3.4827	180.743	40.2135	5.33594	13.5159	47.4405	54.9077	8.03654	12.8248	0.380252	27.3769	37.4229	18.8104	8.81223	4.37841	30.5288	54.1306	23.2861	0.0002292	10.5628	41.4543	34.536	108.38	150.924	23.1634	15.3863	0.759519	29.2668	3.87409
75.4411	14.9147	20.6141	1.14783	19.9558	40.8263	7.91112	12.4438	12.3909	0.287677	36.6125	26.9391	1.63231	-0.000118848	98.6371	0.965053	22.1944	8.99259	9.22741	22.0383	2.74543	2.63339	150.309	34.5999	4.22095	57.9878	46.1405	53.8284	6.4807	10.072	6.41774	22.4524	33.3722	16.5889	7.63787	25.5221	28.4993	49.7902	27.5755	0.000170427	8.84066	35.2875	27.9803	95.9227	129.189	33.598	15.6311	0.608737	27.8895	3.49038
75.541	11.265	16.4239	0.924836	19.9136	37.6244	6.53787	16.1645	10.5692	0.226291	32.5957	42.2811	1.36086	-0.000118057	84.6062	0.83447	21.3455	11.2179	6.83157	19.1818	1.98876	10.8791	122.35	28.8741	3.21057	118.004	41.1202	50.4676	6.8031	7.81517	10.1626	17.9644	34.935	14.0248	6.53033	32.2168	24.9213	48.3891	26.1174	0.000124012	15.1891	28.9842	21.7182	79.7461	104.506	33.1465	14.2447	0.487557	38.2232	3.1298
75.641	8.29867	12.8219	0.745147	21.0156	34.6538	5.38234	16.2318	8.92105	8.62429	28.3754	42.8562	2.83622	-0.000109919	71.8008	3.82723	19.2207	13.3422	4.97255	16.3935	1.43812	10.818	98.6789	23.6843	2.88088	118.068	34.801	50.844	5.93947	6.00447	11.1415	24.417	33.2777	11.5965	5.54826	39.257	21.213	44.8561	22.107	9.06e-05	16.4365	23.2815	16.458	64.0701	82.1432	29.1872	12.3553	0.390279	39.3851	2.80645
75.7409	6.0009	9.87864	0.600375	20.1871	31.9108	7.51534	14.602	7.47812	12.0237	37.8555	38.6657	7.23475	-9.57e-05	60.6327	11.6866	16.835	12.8088	3.57984	13.8749	1.03897	8.934	79.2664	19.2326	2.25768	100.645	28.4638	48.5091	4.84012	4.57534	10.7384	28.3225	40.825	9.47165	4.69997	35.3861	17.9139	40.2816	17.9159	6.45e-05	15.39	18.4296	12.2968	50.4501	63.567	24.5362	10.4494	0.312252	37.2486	2.5165
75.8408	4.27739	7.54409	0.483733	18.4163	29.3829	7.95939	12.3544	6.23979	12.6948	38.6758	33.384	9.30751	-8.45e-05	51.083	12.1716	15.5597	11.3369	2.55852	11.6811	0.750194	6.97333	63.5589	15.5237	1.71311	80.6982	26.1999	44.6609	3.82507	3.46166	9.71406	32.6249	41.373	13.7724	3.97585	42.2761	21.4628	43.7743	14.2495	5.14e-05	15.9584	15.0759	22.3206	48.1499	48.763	20.1938	21.4336	0.249733	34.0912	2.25653
75.9407	3.01417	9.57574	0.389767	16.2766	33.4042	14.9294	10.0511	5.19047	11.9748	44.4276	32.1721	9.95289	-7.8e-05	42.9903	10.2152	13.7827	9.66125	1.81966	9.8055	0.541491	5.33477	50.9235	12.4843	1.28885	62.9617	29.4864	40.0964	2.97892	2.60294	8.47551	37.0374	38.8445	13.9767	3.36111	41.0533	20.4	46.6968	25.6209	3.76e-05	14.6683	24.8664	22.5187	41.5431	37.2197	20.4981	27.6698	0.199679	30.779	2.02346
76.0406	12.0277	9.25038	0.314098	14.0888	32.9358	19.6781	7.95775	4.30864	10.6332	43.2165	28.5024	9.75748	-7.18e-05	36.161	7.81782	11.984	8.07604	1.28988	8.21777	0.390797	4.05063	40.7856	10.0177	4.74099	48.4899	28.2452	44.7543	2.30323	1.94711	7.23129	34.5978	41.236	12.7825	2.84056	34.4583	17.964	45.7706	25.3589	2.18e-05	12.7101	28.3673	23.6107	42.4491	28.3268	19.1085	27.4715	0.159644	27.6265	1.81449
76.1406	14.0947	8.02833	0.253155	14.5164	31.0728	19.9296	6.17548	7.31501	10.9157	39.2852	24.4239	9.09922	-6.67e-05	30.4091	5.69539	17.5453	6.68208	0.912276	6.88091	0.282019	3.06675	36.5278	8.0275	4.33045	37.1078	26.7592	45.3012	1.77429	1.4501	12.2153	29.7207	41.5967	11.0032	2.40027	27.2707	20.3624	42.6552	39.0019	3.86e-06	11.6038	26.8916	20.5819	37.7473	21.6123	27.8631	24.7899	0.127646	24.734	1.62708
76.2405	13.0726	9.98492	0.204094	13.7725	28.8662	18.2703	4.71894	8.17076	10.1524	39.1615	20.6313	8.21717	-5.95e-05	25.5693	4.02903	17.9724	12.2429	0.644217	5.75851	2.2668	2.31928	32.4256	6.42741	3.40677	28.3078	23.4979	43.3478	1.36423	23.9696	13.6179	24.4299	38.972	9.18637	2.02804	41.9614	19.0426	38.4398	37.5511	-1.11e-05	10.0182	23.4568	16.5862	31.4581	16.4445	44.658	21.3967	0.102063	22.1198	1.45908
76.3404	10.9331	9.58168	0.164582	12.4725	26.6659	15.9553	11.7641	7.95506	8.94001	35.993	29.6363	11.0677	4.71905	21.6649	2.7977	16.5803	13.1007	0.454458	8.45216	7.18083	1.75324	27.0999	5.8001	2.58763	23.7174	25.2134	43.3702	16.5184	32.8533	18.0067	34.3147	42.8179	16.7757	1.71336	70.8314	16.6635	33.8209	31.9701	-2.46e-05	8.38051	19.5489	13.8734	25.3093	12.4924	47.8547	18.0487	0.0815871	19.7724	1.30839
76.4403	8.62288	8.28993	5.23444	16.3884	24.5822	13.5701	13.8191	9.8467	18.0774	36.7617	29.482	12.0529	5.18047	18.2815	1.91917	14.6758	12.1188	0.320353	8.76951	7.37249	1.32513	22.1053	6.19996	1.94734	18.8755	23.6291	41.1985	19.9618	41.7637	18.6788	34.3496	41.6253	17.9173	4.74615	71.1298	14.1881	31.6927	37.8188	-2.95e-05	6.87786	15.8485	10.9514	19.9455	9.48138	43.397	15.0357	3.08966	17.6704	1.17322
76.5403	9.16799	6.79828	5.91308	18.0606	22.6442	11.3666	13.3559	13.1217	21.0575	39.0216	28.4337	11.9314	8.56646	20.2738	1.30582	12.7564	10.5481	0.225737	8.12951	6.18569	1.00148	17.8448	5.72906	1.46183	14.6755	20.6192	38.8567	18.1811	42.3765	17.5438	30.4805	38.324	16.5872	5.33728	60.4202	11.9356	44.4992	38.3351	-3.27e-05	9.9617	12.6235	8.37912	15.5203	7.19214	36.9488	22.1166	4.18686	15.7906	1.05208
76.6402	8.17911	5.40362	5.32799	17.7237	41.4755	9.4346	11.7749	13.6676	20.7769	36.8284	25.198	11.193	8.06574	18.9984	0.883785	10.9963	8.91389	0.159018	7.17074	4.80579	0.756864	14.3399	4.96206	1.09661	16.6373	17.2152	35.4906	15.0761	38.8673	15.7027	25.503	40.0419	14.3618	5.04325	48.0707	16.705	49.4592	48.5915	-3.6e-05	10.3196	9.93788	6.46797	11.9809	5.45389	30.5911	22.7734	4.32269	14.1104	0.943401
76.7401	6.69893	4.6907	4.48041	16.3709	45.2659	7.95325	9.89656	12.8954	18.9231	33.0087	31.2738	10.1483	6.64133	16.7509	0.596241	14.8386	7.41828	0.111993	6.1708	3.60323	0.57199	11.5001	4.15591	0.822487	14.7516	13.9474	32.7861	12.0101	33.6533	13.6137	23.0633	42.891	12.0273	4.47547	37.1095	16.5227	49.5718	44.8504	-4.23e-05	21.8137	13.0322	9.70598	17.1516	4.13501	33.8074	20.8698	4.01084	12.609	0.845988
76.84	6.96343	7.61874	3.67245	14.5828	44.1068	17.6448	8.01455	11.5644	16.4521	33.0561	35.5241	8.98951	5.20702	22.3173	0.401385	14.9008	6.12298	3.33453	5.2419	2.65369	4.6451	9.21442	3.41603	0.616858	12.0228	13.1406	40.1465	15.3381	28.0728	16.2314	19.4901	41.2604	9.89359	3.86726	28.224	14.7677	46.8544	37.6085	-5.22e-05	24.6182	12.9869	19.9676	17.091	19.1354	30.9712	18.1511	3.52286	11.2674	0.758547
76.9399	6.15206	10.5229	2.97987	12.6885	46.559	20.152	6.32361	14.0505	17.1479	45.6016	33.2538	7.83159	4.00043	22.448	0.269773	13.645	23.8341	3.93719	4.42176	1.93614	7.41981	7.38014	2.77736	0.462639	9.45137	11.5021	42.551	14.1759	22.8143	16.2081	31.6488	37.7932	8.05747	3.30169	22.516	13.5147	42.6411	30.3585	-6.52e-05	25.7684	11.613	20.5851	15.0355	30.146	28.4678	15.3731	18.6862	10.0687	0.68017
77.0399	5.22651	10.4323	2.40802	10.8654	46.5402	22.3338	4.894	15.9543	16.0719	50.9386	36.521	18.9676	3.04642	20.341	0.1809	12.0394	30.128	3.54773	3.71568	9.14449	6.74929	5.91004	2.24344	0.346975	17.1349	9.62254	41.8531	11.8232	18.1867	14.9406	32.8854	37.6013	6.52481	2.80308	17.4044	11.7245	40.2245	24.1032	-7.31e-05	23.9274	9.81732	17.8304	12.4609	29.8116	24.3754	23.3343	33.6213	8.99763	0.609868
77.1398	4.16188	9.16431	1.94263	9.20023	44.1107	21.2722	3.73153	15.6418	14.2173	49.0412	35.7656	24.1792	2.31083	17.6864	0.120704	10.4499	29.4819	2.8762	3.11576	10.6555	8.95318	4.73252	1.80503	0.26022	16.8438	11.6912	39.3237	9.44374	14.2842	27.9426	29.6576	38.7986	8.14727	2.37346	13.2459	9.94535	36.558	27.6526	-7.62e-05	20.8455	8.03032	22.5282	18.3162	38.4744	20.2341	27.901	42.7983	8.04064	0.546821
77.2397	3.37887	7.57896	1.56615	7.72746	41.0461	18.9426	2.81133	14.3159	12.1348	44.6554	31.8749	25.7589	1.74976	15.1029	107.67	9.00214	26.311	2.20944	2.60968	9.29196	7.89152	3.7896	1.44879	0.195147	14.2708	13.7375	35.8196	7.39237	11.0878	31.9146	25.0272	43.3715	7.91858	2.00715	10.0014	8.3523	32.37	24.8674	-7.45e-05	17.5305	8.53653	20.8826	18.3791	36.2293	16.553	27.0318	43.2616	7.18558	0.490325
77.3396	2.61566	6.05493	1.26231	6.45196	37.9405	16.2868	2.09741	12.6159	10.1129	39.3255	27.3818	25.2026	1.32385	12.7907	154.317	10.9986	22.5132	1.64536	2.18445	7.33852	9.96435	4.40198	4.08576	0.146338	11.4125	13.4054	31.9054	5.7298	8.52428	31.4521	20.3652	42.4574	7.01077	13.2182	7.52057	13.4526	28.1136	26.2906	-6.53e-05	14.4346	16.4639	17.3146	16.2173	30.6061	24.0036	28.0267	39.7332	6.42159	0.439604
77.4396	1.96107	4.73524	1.01733	5.36326	34.9838	13.729	1.55223	11.4291	8.28764	34.0381	40.7597	23.4735	1.00124	10.7908	142.458	14.2564	18.859	1.20206	1.82788	5.54589	8.69893	18.141	4.71297	0.109727	10.5154	11.9684	27.9414	4.41916	6.50123	28.792	71.6142	39.2216	5.93915	15.8048	5.64294	20.3698	28.6959	35.8202	-5.38e-05	11.7292	18.1111	13.606	13.4608	32.467	31.1588	25.7567	34.6992	5.73893	0.394151
77.5395	1.43689	6.30321	3.72945	4.44361	42.1947	11.4388	1.14113	14.5461	14.7608	37.8674	40.864	21.1805	0.757116	11.1186	113.955	14.1653	15.6215	0.867468	1.52915	9.01301	6.91547	19.7554	4.48278	0.0822657	23.0296	10.1406	24.147	3.39964	8.15494	25.3001	247.571	35.1938	18.8029	15.2184	4.2293	20.5016	27.423	33.6271	-3.7e-05	9.45007	16.9212	10.3837	10.8047	30.1731	33.8291	22.4323	29.4176	5.12889	0.353371
77.6394	6.50531	6.18081	3.972	3.67266	42.2762	12.3814	0.834202	14.9104	16.7105	36.401	36.7268	18.6985	0.572476	10.1631	85.0761	12.919	12.8613	0.620977	1.27902	8.48366	5.32605	17.6893	6.7518	0.0616779	23.2759	11.6359	20.6458	2.61169	8.23232	21.6862	488.83	31.091	21.7369	13.6075	3.16789	19.3752	31.642	29.0098	-1.98e-05	7.5714	14.6511	7.79106	8.50286	25.3468	30.8119	22.3001	24.48	4.5837	0.316819
77.7393	7.70167	5.40215	3.5219	3.35279	42.5121	11.6804	0.607057	13.9584	16.2844	32.9092	31.66	16.2492	0.432847	8.86938	61.0862	11.3785	10.5534	0.442111	10.0242	6.9042	4.05429	14.8332	6.9633	3.60165	19.9092	22.1786	17.4976	2.00507	7.53017	18.4209	727.192	35.2396	20.5963	11.7974	2.37211	17.0238	32.3199	23.6953	-4.45e-07	6.04381	12.1595	5.78615	6.6104	21.6197	26.282	20.1346	20.1251	4.09642	0.284037
77.8392	11.6925	4.45517	2.94467	5.99823	40.3731	10.3517	0.440507	12.4615	14.7302	28.8762	35.7275	13.9561	0.327264	7.5864	42.8206	9.86782	19.1457	0.313622	18.584	5.29135	7.62064	12.1164	6.34071	3.43101	15.9866	25.1012	14.7206	1.53893	6.50945	18.5462	747.093	34.685	18.0862	10.0877	1.77592	20.3457	37.679	18.9118	1.83167	4.81251	9.83337	4.26999	5.09953	24.0521	29.8096	17.3838	16.411	3.66087	0.254689
77.9392	11.7674	4.83525	2.40827	6.96662	37.595	8.87692	0.319141	10.822	12.7522	24.9453	33.3778	11.8798	0.247437	6.42987	30.7947	8.49715	22.6464	0.221957	20.3133	3.94055	7.09012	9.78723	5.45179	2.72298	15.2457	24.1043	12.3074	1.1811	5.42479	17.1631	714.137	32.1247	16.2552	8.57059	1.32945	19.3246	40.9958	14.9384	1.94894	3.82572	7.81967	10.5396	3.91453	21.6423	27.5351	15.3935	15.4768	3.27154	0.228336
78.0391	10.2449	4.41498	1.95232	7.00375	34.7596	7.79411	0.231077	9.23936	10.7299	21.3689	34.5588	10.0424	15.4868	11.2148	21.6083	7.29256	21.7017	0.156831	19.2197	2.89195	11.8154	7.86731	4.54781	2.07289	12.7775	21.3297	10.235	0.906488	4.40626	18.698	620.362	28.8645	13.8735	7.25975	0.99518	17.0126	40.6218	13.8856	1.6737	3.03787	6.1481	14.2098	2.99545	17.9227	23.6249	13.1603	16.2759	2.92348	0.204723
78.139	8.35296	3.72679	1.57705	6.55675	32.5565	6.64907	0.167522	7.80253	8.85311	36.2336	31.8453	9.20222	18.8895	11.7427	22.0354	7.49965	19.1924	0.110715	17.1168	3.92516	12.3095	6.31034	3.72952	1.5609	10.1704	20.386	19.7143	0.695794	3.51152	28.5942	517.741	25.5183	11.5295	6.14062	0.744941	14.5234	50.3432	11.6738	1.35522	2.41041	4.79599	13.4127	10.6088	14.2608	19.6297	15.0673	15.2318	2.6123	0.183534
78.2389	12.5231	3.01366	1.27203	5.88896	31.6885	15.1649	0.121894	6.54223	7.20251	49.4343	30.0982	8.21195	16.7356	10.7944	18.3494	6.92838	25.1166	0.0781222	14.8023	4.71961	14.3461	5.05663	3.02806	1.17192	7.90793	17.9912	24.4225	0.534062	2.75751	31.0449	425.843	22.3586	9.44263	5.19048	0.557629	12.2327	54.6683	24.5344	1.07646	11.8419	3.72019	11.2097	12.2614	11.1103	16.0659	19.6025	13.4421	5.21203	0.164591
78.3388	12.5611	2.37482	1.02536	5.15122	46.2725	17.398	0.0890919	5.45953	7.06791	56.7591	26.4696	7.19267	13.4921	9.4426	13.9881	14.2351	31.0252	0.0550866	12.6066	4.15131	12.315	4.05025	4.4068	0.879162	6.08019	15.1317	26.0238	7.19162	2.14011	29.7897	341.318	19.4909	7.6698	4.38584	4.2936	10.2409	54.1146	24.849	0.8494	14.7248	14.3279	8.8455	11.4358	8.55531	13.0532	19.5077	11.7625	5.78879	0.147584
78.4388	14.2535	1.84093	0.826301	4.42668	48.4708	16.795	0.0656079	9.42455	9.21179	55.2022	37.8018	6.21427	10.4879	8.5956	10.1675	28.9984	30.1461	0.0387892	10.6484	3.29024	9.73725	4.75556	9.79517	0.659392	4.64917	12.3227	28.2071	10.9035	2.72893	26.8824	300.292	19.8645	6.2003	10.0077	15.968	8.54927	50.7526	21.5216	0.668685	19.6957	25.5162	6.76692	9.75975	6.5444	10.567	17.6215	9.98424	5.61736	0.132332
78.5387	13.0585	1.41172	0.66581	3.75775	46.6412	15.0543	0.0488448	10.5704	11.1061	50.1766	37.556	5.3138	8.02793	13.8801	10.4757	31.6385	26.8222	8.6148	8.95369	2.49073	13.2338	4.34905	10.9302	0.494519	5.90613	9.80589	28.0985	10.483	2.77221	23.4212	254.466	18.6982	4.99878	10.9912	17.0073	11.6987	50.9402	39.5723	0.525987	21.2454	27.6022	5.08495	8.40244	4.98708	8.53876	22.2484	8.31494	5.19411	0.118658
78.6386	10.8507	5.71551	0.536474	3.16291	43.6343	12.9899	0.0365919	10.3105	11.1158	44.1481	33.6448	33.7682	12.8951	16.7468	22.8825	32.8804	22.9166	10.2579	7.50959	11.2886	11.7173	15.9797	10.2701	0.370855	11.6564	13.1406	38.0799	23.3621	23.6896	19.9673	253.088	30.5937	6.56158	15.469	38.5248	11.5097	48.4359	39.3076	0.413621	19.866	25.6065	20.9745	40.3647	8.68086	13.5626	21.9384	6.83933	4.70975	0.106447
78.7385	8.52367	6.74785	0.432256	4.07829	40.4119	15.2062	0.0273218	9.4123	14.7202	38.1938	35.1287	49.3005	12.0821	16.1022	36.4865	30.4925	23.5499	9.26829	6.28922	11.8957	9.35651	24.0421	8.96782	0.278108	11.6109	13.4812	42.1648	23.9475	31.8133	16.7853	225.288	33.7142	12.8713	15.557	41.9383	18.2842	44.2572	33.8252	0.325223	17.3707	26.5225	23.3633	47.7976	9.61806	13.6456	19.7381	8.07226	4.23521	0.0954841
78.8385	6.45532	12.7518	2.57299	5.67951	37.2888	14.7901	0.0195612	8.28286	15.269	35.2328	32.0165	55.2867	9.93212	20.6287	34.5056	27.0491	21.4458	7.52349	5.26267	12.5299	7.97203	23.2748	7.54388	0.208559	10.0992	13.518	42.4979	20.7416	32.9355	16.2009	188.813	32.8149	13.9323	14.144	36.5844	18.5845	39.3383	27.6003	0.255702	14.6394	24.1423	20.8117	44.9578	11.2398	28.2138	24.2896	8.46671	3.79476	0.0855966
78.9384	4.76482	13.6277	2.81246	10.7581	34.3598	13.3054	0.0122889	8.82583	14.2768	35.1671	33.7524	55.5562	7.782	20.168	27.8866	23.5345	21.4165	5.78341	4.40127	10.6009	6.28798	20.0758	6.21617	8.25244	19.0267	12.2467	40.5574	16.8448	30.5247	14.6672	153.027	30.23	12.8907	12.3515	29.4423	16.7732	38.5864	24.064	0.201029	12.0697	20.6111	16.9457	38.5237	10.2773	29.733	24.8483	7.91399	3.39472	0.0768261
79.0383	3.45062	12.3658	2.51185	12.6686	42.6753	21.9843	0.172324	8.41481	15.0547	32.3396	36.7915	52.5884	5.97707	18.0812	20.933	20.2967	19.2772	4.3086	3.67945	8.26588	4.82901	16.5894	5.06101	8.49839	18.8187	10.4717	37.3461	16.0745	26.5991	23.7389	121.559	34.5627	11.1588	10.5963	22.8538	14.4693	40.4737	28.2574	0.158039	11.8834	16.9601	13.189	31.4793	8.57228	26.8106	28.81	6.97949	3.03472	0.068929
79.1382	2.46241	10.4048	2.1056	12.8145	46.6752	43.7382	0.227082	8.72593	14.1924	39.8041	63.3519	47.9626	4.5511	15.6496	15.0785	17.4328	21.8898	3.69792	3.07502	6.7407	3.67201	13.467	4.0911	6.84763	15.978	15.7798	45.8661	16.6646	22.2837	27.5572	101.502	36.8177	9.34459	9.01647	20.46	12.2432	39.7238	25.5738	0.124237	10.6631	13.6401	10.0108	34.1831	6.84578	22.7717	27.6194	5.95259	2.7121	0.0618012
79.2381	1.73681	12.4344	2.77755	12.0381	45.5092	59.6708	0.228411	12.2648	12.5984	45.0684	151.077	42.6621	3.45198	13.3355	11.6857	22.6875	20.6891	2.92749	2.56906	8.9953	2.78173	10.8485	3.2927	5.23285	12.7894	27.4197	48.6788	14.4888	18.1651	27.2196	94.8218	35.3353	7.68726	7.64274	32.0718	16.2234	37.1074	21.2865	0.0976646	9.11918	10.8075	8.39252	42.4946	5.34391	21.807	24.538	4.9725	2.42346	0.0554529
79.3381	42.0528	11.7711	2.59726	10.8363	42.7716	61.077	0.205557	13.2473	10.7781	43.6084	163.62	37.2788	2.61375	11.2825	8.57378	22.5679	18.185	2.21895	2.1457	10.5941	2.10428	8.70956	2.64301	3.94446	14.0197	30.3668	47.9162	11.7858	14.5133	41.2024	91.167	35.891	6.26142	7.00383	30.6479	15.8369	36.9554	17.1288	0.0767743	7.58561	16.575	6.6333	40.622	4.11951	31.8096	21.9755	4.09829	2.16542	0.0497745
79.438	52.8481	10.1177	3.25715	9.49452	39.6798	56.2585	0.174313	12.7093	22.4795	44.6664	150.919	32.1512	1.97752	9.51368	6.09149	20.5925	15.4436	1.63915	1.79154	9.26592	4.32774	6.98182	2.11794	2.96232	12.3073	28.8796	48.8357	9.30557	11.4183	44.6035	79.4143	33.7321	5.07137	6.13671	25.5729	25.0046	34.791	15.2752	0.0603516	6.20369	17.2952	9.88331	37.4888	3.15315	31.4225	18.8959	3.34761	1.93475	0.0446215
79.5379	50.2505	11.5251	4.74339	8.16976	36.6369	49.2525	0.142545	11.5004	26.3521	48.315	131.469	27.4557	1.49561	8.00939	4.24115	21.6886	21.4856	1.1915	1.4952	8.5225	4.07027	5.59317	1.6954	2.22248	9.98998	25.4156	46.9264	10.6737	20.8192	42.7436	65.7836	30.5384	4.09412	5.27241	20.1851	25.3842	37.9866	12.6424	0.0474506	5.01908	15.7973	9.56655	31.8308	2.40363	27.6825	18.3401	2.71781	1.72854	0.0400691
79.6378	42.566	10.7223	6.42346	6.94187	33.7681	41.9484	0.113934	10.0684	26.0717	45.9432	112.413	23.2674	1.13097	6.7377	2.91371	20.2104	21.6046	0.857107	1.24734	6.87548	9.36569	48.2776	1.35625	1.66695	7.83867	21.3373	43.4127	9.57901	23.5555	42.5763	93.0075	27.1086	16.5802	11.6728	15.5225	22.9001	50.7248	10.1482	0.0373131	13.0743	13.5142	15.4919	25.8794	1.82794	32.4163	16.3854	2.19725	1.54417	0.0359681
79.7378	33.8333	9.1375	6.04028	12.8535	41.6167	48.5639	1.35909	15.4325	23.7811	41.3253	94.8674	19.6004	0.855151	5.66632	1.98358	17.9648	26.3038	0.612275	1.0401	5.24822	8.91514	88.4478	1.08448	1.25019	6.05362	17.3544	48.796	7.89601	22.7787	39.1891	93.2731	23.8059	19.9631	12.7666	11.7828	28.7894	55.2901	12.9987	0.0293457	15.2522	21.8155	15.2779	20.5234	1.38821	39.9498	14.0721	1.77123	1.37935	0.0322085
79.8377	25.8281	7.42968	5.15439	15.0544	41.9305	77.791	1.79632	16.7808	28.7561	36.1665	138.99	17.9375	0.646567	4.76405	3.29062	15.6449	25.443	6.18237	0.866842	3.90059	11.8704	88.6366	0.866973	4.99203	4.63908	13.7966	49.5747	6.27338	20.3498	34.545	82.8345	20.7798	19.1764	11.9544	8.88464	27.7267	54.8411	12.9366	0.0230855	15.2477	23.0629	13.0045	16.0325	1.0534	37.8196	26.7439	1.42496	1.23204	0.0289516
79.9376	19.1742	5.87476	4.2488	15.1911	46.0853	98.4354	1.81466	17.1047	28.8165	31.1999	175.03	15.9933	0.488843	4.00497	3.13729	13.4982	28.3028	7.16057	0.722041	2.8596	14.4148	77.3462	0.693002	4.5762	4.35112	18.2139	47.5456	4.89839	23.5273	52.2968	69.3375	38.7013	16.8878	10.5693	6.67609	24.5387	51.4979	16.1906	0.0181609	13.7818	21.1846	10.3573	18.5434	0.798963	43.4241	29.1361	1.14476	1.1004	0.026058
80.0375	13.9463	4.87453	8.12658	14.2517	44.9994	98.387	1.63709	15.9682	26.4655	36.4891	168.654	17.7054	1.20924	3.36666	2.54389	12.832	26.5569	6.41173	0.601066	2.08132	12.4839	64.2119	0.553893	3.60288	3.62441	18.5878	43.9299	3.79236	22.9695	56.6309	56.1553	46.127	14.2664	9.1179	20.4588	20.9947	46.6576	21.9709	6.80211	11.8337	18.1749	23.0057	17.2992	0.605803	45.0887	27.3042	0.918726	0.982732	0.0233774
80.1374	9.98638	3.902	9.49979	12.8187	48.5954	89.6532	11.4596	14.2337	23.1278	35.7229	149.41	17.6766	10.7513	2.82995	1.91279	15.9494	23.2662	5.1826	0.500039	3.98197	17.6892	52.2304	4.87436	2.73713	22.8567	16.9943	39.5418	2.92356	20.6309	54.2779	46.6322	46.2672	11.7906	9.15398	21.4419	26.4425	41.2178	20.6072	7.23362	9.86728	14.999	24.4563	22.0826	0.459263	40.4482	24.0034	0.736814	0.877551	0.0208514
80.2374	7.0631	3.05526	12.5046	11.2259	47.2015	78.0454	15.9187	12.3497	19.583	43.1383	128.028	16.668	23.8839	2.37875	1.37917	15.6644	32.9845	3.97463	0.41571	3.85323	15.7795	42.1129	6.08652	2.05997	25.0869	14.6126	34.91	2.24877	23.4922	48.9501	37.5901	43.2341	9.62709	8.50207	18.4785	25.4787	38.7423	22.435	6.2112	8.08177	12.0847	21.4276	21.2872	0.348148	34.2795	20.4445	0.590614	0.78351	1.36975
80.3373	4.94589	2.35837	18.6827	9.65665	44.3032	66.2588	16.3531	14.4173	16.2297	42.993	108.147	15.1639	26.2978	1.99948	3.61833	14.2225	33.3318	2.95699	0.345401	5.15433	13.1558	33.8243	5.94817	1.5464	27.2905	12.0815	30.3649	1.72795	23.3081	42.6316	29.7606	39.0253	7.80671	7.49178	14.7941	22.5531	49.2885	23.2988	5.02909	7.24124	30.1282	17.3104	18.4511	10.5	28.3203	23.3492	0.473217	0.699441	1.23446
80.4372	3.43487	6.23586	17.9139	8.2039	41.0806	55.441	14.881	14.2988	16.3272	41.4472	90.7732	13.4647	22.699	1.68073	11.3835	16.4125	30.1487	2.15901	0.286814	4.65726	12.3013	27.1207	5.29048	1.16007	26.5307	16.1024	26.101	1.32715	21.1222	39.1318	30.6226	36.513	7.88075	6.45324	12.241	19.2974	52.6597	20.342	3.99457	6.18775	34.6433	13.4156	15.1713	12.5145	23.1148	22.2654	8.78888	0.624337	1.107
80.5371	13.3458	9.29501	15.3848	6.90786	37.9241	45.9882	12.6775	14.291	15.0261	37.5214	75.9717	16.102	18.1247	10.2099	11.891	15.766	29.3297	1.55751	0.238159	3.73129	9.98565	21.7292	4.49435	0.870096	22.3895	22.173	22.2204	1.01911	18.1516	34.44	27.5022	37.6478	9.45514	10.9084	20.6579	16.9514	51.6649	16.696	3.15199	5.1446	32.943	17.5461	23.6021	23.1343	19.7576	19.7334	11.8007	0.557269	0.992653
80.6371	15.6027	9.41073	12.7124	8.08154	38.1455	37.9458	10.3611	13.2109	13.1478	32.9456	63.5008	17.0028	14.0329	12.0879	9.99044	14.1901	30.0227	1.11467	0.197819	2.839	7.74793	17.4036	3.72425	0.652578	23.4375	28.2221	18.7646	0.782594	15.0634	33.6288	23.1578	35.6236	9.07229	11.4116	30.0677	14.4572	48.1841	13.3537	2.48139	10.9072	28.7801	16.4254	34.9366	23.6097	16.3878	29.5802	12.147	0.497358	0.890123
80.737	14.4586	8.35759	10.3482	10.3486	42.3599	37.1571	8.22951	11.7106	11.142	31.8117	55.9304	16.5555	10.7227	11.5586	7.64982	15.6172	27.2976	0.793523	0.164386	2.10658	5.91433	13.9372	3.04249	0.489438	20.9685	28.4215	26.8799	0.601388	12.195	30.6339	28.303	32.3625	7.98595	10.5243	28.2948	15.5812	43.4512	10.5584	1.95187	12.316	24.005	13.6783	35.1199	20.5991	13.4014	30.6052	11.2547	0.443813	0.79822
80.8369	12.0867	6.95279	8.37323	10.8321	41.4873	33.5354	13.3419	10.1265	9.23948	35.768	49.2674	15.3735	8.14593	10.5938	5.57455	22.4719	33.0695	0.562865	0.136656	2.74288	4.48697	11.1605	2.46471	0.367086	17.1509	25.8071	30.4006	1.0382	9.69237	31.5482	43.4719	28.7822	9.44264	9.2463	23.4734	14.343	44.2126	11.7112	1.5349	18.2352	22.3079	10.7729	31.0131	16.817	10.8837	28.1025	9.87777	0.395924	0.715755
80.9368	9.5301	5.57443	9.29968	10.3616	51.6217	29.0447	14.3415	8.62207	7.54487	40.446	54.6973	13.8438	6.17233	9.25557	3.94404	24.3222	32.8084	0.398292	0.113668	2.46239	7.04064	8.93674	6.87526	0.275326	13.5041	22.0975	34.5504	4.81633	19.6848	29.5291	44.564	25.3027	12.882	7.95405	18.4796	12.4727	42.1719	14.5641	1.20688	19.0072	25.4101	12.9971	25.7527	13.2825	31.1699	24.4652	8.40009	0.353093	0.641816
81.0367	7.6295	4.36938	8.34174	9.42949	57.1068	24.5868	13.3364	7.26773	17.7658	46.6431	50.8461	12.2041	4.67146	7.92052	2.7385	22.8794	33.5864	0.281365	0.0945928	1.9678	6.38689	7.1558	7.92011	0.206513	15.4008	18.2184	35.2981	5.27715	22.8131	26.2808	39.9588	32.9249	15.0558	10.4278	14.1928	10.5912	38.6146	16.5907	0.948918	17.5114	24.0761	11.8818	20.6766	10.3063	35.4156	27.4763	7.00437	0.314835	0.575555
81.1367	5.85216	3.37533	7.00352	13.5158	55.8674	20.5373	11.5067	7.25994	21.3025	45.4356	46.3696	12.4603	7.63047	12.6247	11.301	20.4168	30.5388	0.198577	1.96273	1.49544	5.13823	6.93961	7.52965	0.154906	13.6784	14.8741	34.351	9.26663	22.2953	22.7039	40.4935	34.0344	14.3196	10.3019	10.7664	8.89939	34.3744	25.165	0.746083	15.1924	20.996	17.2584	16.2746	7.91816	35.2084	31.5335	5.76637	0.28069	0.516126
81.2366	10.8113	7.32477	5.737	14.7291	52.5673	24.8144	13.5861	6.70799	21.2745	54.529	40.6867	11.9049	7.16973	12.9905	12.0776	17.8112	26.3669	0.140066	2.52223	1.10895	3.97417	5.98942	6.61184	0.116201	13.9829	17.888	32.0456	25.1096	20.7887	19.2494	36.1277	32.2408	12.5548	34.4382	8.1155	13.8125	29.9747	24.1634	0.586602	12.7453	17.4942	16.6029	12.6542	6.04914	34.8897	30.1218	4.70677	0.250241	0.46278
81.3365	15.4888	8.02653	5.2121	14.3764	48.7881	24.4129	17.9227	5.94293	19.5033	53.8652	34.7234	10.9233	11.3297	14.4146	10.2306	15.3794	22.1902	0.0987922	6.72997	0.812012	3.03008	4.95071	12.9103	0.0871742	12.006	17.6224	33.378	26.3436	18.1809	16.121	30.3151	31.2517	10.5826	39.4523	6.09702	13.9735	28.2347	20.5527	0.46121	12.6395	14.1805	13.9885	13.9488	4.60624	30.7732	36.8726	3.81956	0.223101	0.415007
81.4364	17.3036	7.35701	4.39567	13.2377	45.0544	22.0823	18.0949	10.5563	19.0211	49.3076	49.4579	9.75662	11.3046	13.5104	7.86548	13.2165	18.4268	0.0697115	7.7893	0.59063	8.90514	4.01955	15.3863	0.065408	14.6857	15.8152	32.4963	25.2463	15.2677	13.3899	26.8563	28.7324	8.73602	37.498	16.6786	14.5125	25.6354	16.6902	0.362617	11.3807	11.2933	18.3392	12.7854	3.50087	25.8883	36.0021	3.08718	0.198914	0.372161
81.5364	15.7557	7.72845	3.60707	11.7683	41.5295	19.148	16.3232	11.9195	19.3545	43.538	54.1279	8.55104	9.48305	11.9131	5.74501	11.3327	19.9817	0.0491948	8.91101	0.428081	9.23644	3.23826	14.8041	0.0490869	13.2973	13.4437	30.3275	29.2366	12.4668	11.0591	22.5497	25.717	9.93987	33.3553	17.2859	13.1957	41.9675	13.2865	0.285098	9.7514	13.2972	17.1792	10.8197	2.65779	21.3138	32.2506	2.85317	0.177352	0.333729
81.6363	13.0489	6.96309	2.92819	11.3659	38.2539	18.4449	13.8337	11.6595	17.9181	37.7375	50.0926	7.39128	7.48988	10.2368	4.07059	9.70709	21.2449	0.0347417	8.57343	0.309681	7.71254	2.59975	13.073	0.0368477	10.9281	11.0288	27.4927	26.3118	9.97283	9.09922	27.9764	25.6561	12.9364	28.8526	23.9784	11.4179	49.1173	17.8887	0.224143	8.12064	20.806	14.3104	8.78073	15.994	26.1944	27.7344	2.72741	0.15813	0.299247
81.7362	10.2295	5.83706	2.36674	10.4032	35.2279	16.5164	11.2668	10.6596	15.7338	39.587	43.6944	15.0257	5.77238	8.69451	2.82917	8.31054	19.6047	0.0245741	7.69459	4.0819	11.5912	2.08376	11.0637	0.0276694	10.3632	9.52992	26.9888	21.714	7.85335	29.6199	26.9626	37.7972	12.7324	24.6451	25.1625	9.67417	50.5202	16.7482	0.176214	6.64583	21.8199	11.2729	10.033	18.3448	24.7779	23.349	2.43456	0.141021	0.268382
81.8361	7.73646	4.70087	7.86476	9.21593	32.4382	14.6001	8.92662	9.38883	13.3637	48.7318	37.1961	18.4851	4.40188	7.34494	8.95786	18.5565	17.0444	0.0174077	6.68074	4.4699	13.1175	1.66893	9.14818	0.020788	8.66755	8.82267	38.7772	17.2605	11.2876	37.0087	38.244	40.543	11.3344	20.9283	22.1326	8.12023	48.4988	19.1268	0.138533	14.4008	19.9695	17.3111	25.9969	22.4091	21.4652	25.5962	2.19765	0.125804	0.240675
81.936	5.70475	3.6948	9.48498	7.99247	29.8683	21.2377	7.77749	8.08703	11.0985	48.5502	31.3292	19.397	3.34106	6.18917	9.363	27.4035	23.3816	0.0123526	5.70253	3.82784	11.1863	1.33632	7.46393	0.0156279	6.89286	30.758	43.9094	13.4794	11.9559	37.6229	40.5608	39.0245	9.62807	17.7231	17.8737	8.4175	51.4361	17.1781	0.108915	16.3234	30.2554	16.8734	35.9391	21.807	18.0922	24.0436	1.90031	0.112288	0.215834
82.036	4.12823	2.85907	11.5125	6.83246	32.142	47.3856	9.82232	13.1762	9.07198	44.6104	26.2621	18.8218	10.4659	12.5349	7.86829	28.1261	23.422	0.00878285	4.82366	3.00029	24.8796	52.0753	8.46612	0.0117547	5.35731	38.3058	45.3104	10.4351	11.2084	37.1903	36.8929	35.7552	7.98153	14.9892	13.8968	7.64863	50.2563	15.5172	0.0856315	15.5755	32.383	14.294	35.4701	18.6751	24.1281	21.1606	1.60122	0.100272	0.19353
82.1359	2.94427	2.18962	10.5624	5.78258	31.1872	90.2483	18.7387	14.5658	7.33003	39.4644	21.9671	17.4407	39.9525	14.2509	12.9777	25.9655	21.1093	0.00625677	4.06031	2.25921	33.4163	77.6681	8.00342	0.00884949	4.11836	39.6744	49.2106	8.04289	9.83399	34.0969	31.2702	40.3123	6.52843	13.1013	44.1424	6.61603	46.7461	12.9064	0.0673272	13.7613	29.9059	11.3567	31.0721	15.1103	33.2624	18.0336	1.32725	0.0895693	0.173553
82.2358	2.07571	1.66514	8.93821	4.85902	29.262	100.256	20.9458	14.1191	5.87146	41.5206	18.3566	15.6829	41.1551	13.4602	12.3597	28.4879	18.1486	0.00448225	3.40849	1.66755	29.5225	75.0603	7.00905	0.00667607	8.64781	36.5456	49.0745	10.6375	12.3842	45.3771	25.5089	39.5956	5.29938	18.1938	46.414	5.60461	44.8457	10.3823	0.0529326	15.5858	25.7323	8.72068	25.6933	11.8784	32.4244	23.0259	1.08838	0.0800016	0.155695
82.3357	1.44964	1.26017	7.34421	4.06048	27.1301	95.5794	19.8236	12.8465	11.6641	48.2199	15.3327	13.8115	34.8579	11.9059	10.018	26.9212	22.8921	0.00323089	2.85701	1.21805	23.5583	64.7063	5.90548	0.00504857	29.968	31.5663	46.5192	17.3425	12.5207	47.1781	28.3197	36.6367	10.8718	18.2381	54.4137	12.0366	41.2197	8.23027	1.47182	14.8669	21.2734	6.56684	20.5789	9.19276	28.4218	22.7843	0.886087	0.0714224	0.139626
82.4357	1.00448	0.950477	5.965	3.37701	25.0438	85.1506	32.2573	11.2832	13.5365	47.09	12.8044	18.9278	27.6343	10.2447	7.53154	24.0691	22.3865	0.00236713	2.39266	4.51579	18.1683	53.4579	11.0712	0.00382318	36.7497	26.1776	42.6386	16.9156	22.6148	44.3633	29.9967	32.9019	11.8596	16.5615	48.5265	12.868	45.2789	10.2988	2.15572	13.1332	17.1588	4.88746	16.174	7.05215	23.8447	20.5305	1.6411	0.0637567	0.125169
82.5356	0.691417	0.715234	4.82217	2.79842	23.0808	73.2296	34.7082	12.1556	13.3347	49.4063	43.851	22.3965	23.382	8.70672	5.43009	21.0156	21.708	0.00173952	2.00266	4.69534	13.8371	43.3928	20.0029	0.00289704	122.802	21.1072	38.1567	14.3978	25.5295	39.5877	27.2699	29.0798	11.004	14.4552	39.4132	11.8141	45.0979	9.47565	1.97229	12.7682	13.6202	3.61154	12.5645	5.38287	19.6061	17.7079	1.8418	0.0569295	0.11228
82.6355	0.473238	0.537304	3.89084	5.03777	21.2588	61.7377	32.435	11.6484	12.134	52.1534	49.2715	29.2607	18.5293	20.0327	14.84	18.1549	19.2974	0.00128769	3.30642	3.95578	10.4885	34.9551	21.5024	0.00219866	129.749	16.6725	33.539	11.605	24.6629	34.2573	23.1077	25.4755	16.3445	16.5685	30.7263	10.2625	46.5106	15.7027	1.62777	11.8513	10.6961	2.65675	9.68869	4.09678	15.9654	22.6008	1.77377	0.050867	0.100703
82.7354	13.7638	0.403227	3.13695	5.92471	19.5762	51.4439	28.0645	10.5338	10.5431	49.1117	45.9708	31.4865	14.3006	21.9061	15.2735	17.4046	28.3524	0.000965969	4.61419	10.2402	8.82917	28.0637	19.9144	0.00167591	112.607	13.1552	30.5125	9.12371	23.3659	31.917	31.0967	22.2068	16.6764	15.7504	32.99	8.7102	44.72	40.9068	1.30125	10.3227	33.685	12.9849	7.43565	14.2124	22.8251	27.8908	1.58976	0.0454591	0.0903368
82.8353	17.3357	2.02931	2.52833	5.98498	18.0252	42.5647	23.1711	9.21903	8.89267	43.9705	40.2272	30.973	10.9121	20.4346	20.8856	15.654	37.9813	0.000717108	8.73743	10.3073	6.93627	22.4976	17.2678	0.00128814	90.9749	14.8975	39.0211	7.08682	22.876	48.0663	30.7448	37.5306	15.0723	14.0113	32.1805	7.31686	53.3923	42.5104	1.02908	8.68011	43.6152	26.7506	38.7272	15.716	22.4433	27.3037	1.36903	0.040617	0.0810262
82.9353	23.7257	6.62491	2.03752	6.01131	16.5968	35.0662	18.5367	7.90982	7.3494	38.3895	34.2912	28.9442	8.28469	17.9839	21.9814	15.0556	53.6375	0.000513936	13.2196	8.5908	5.31911	18.0236	14.4715	0.0010013	71.2292	14.3092	42.1732	13.0744	20.5792	51.9579	29.1927	41.6771	12.8995	12.1202	28.7613	32.7278	56.8072	37.1234	0.810774	7.14661	43.2758	45.7297	46.0981	14.1124	23.0089	24.487	4.76191	0.036267	0.0727248
83.0352	23.1853	7.66563	3.22468	5.62234	22.2361	28.8114	14.4963	6.70186	5.98616	38.1731	28.8996	33.4004	6.27575	15.44	25.8496	13.5574	60.3285	5.5335	13.8213	6.65497	4.04241	14.4349	49.0673	0.000787665	54.9504	12.6637	45.9103	13.0342	17.6033	49.7592	27.6311	40.6919	13.2502	10.3529	23.3808	37.5348	55.6039	30.4718	0.63794	5.80686	38.6121	45.604	52.114	20.0884	36.5813	21.0703	5.88917	0.0323252	0.0652257
83.1351	19.9065	7.17324	3.1244	5.04649	22.8603	23.6331	20.5138	5.63213	4.82378	35.0458	36.5566	34.0364	11.3731	18.5564	22.6018	11.8737	56.8291	6.59723	12.8524	19.0042	3.06162	11.5593	57.7561	0.000625846	42.0873	10.6699	45.8455	11.1814	14.5624	44.8554	23.8893	37.5436	12.0085	16.1584	18.2351	35.2261	51.7795	24.3724	0.501711	5.11948	32.5999	38.9923	64.4444	26.1616	36.8128	18.4284	5.89144	0.0287327	0.0585375
83.235	15.9502	6.13085	2.69247	4.41353	23.8724	19.3654	21.1982	4.70734	3.85589	30.9902	35.2664	32.4834	16.691	17.822	18.5918	19.3231	49.8757	5.96312	11.3536	19.3245	2.31572	9.54276	55.3313	0.0005013	32.1199	13.5124	43.4972	9.04352	11.7635	39.0552	19.7073	33.6661	19.7198	23.4495	13.9403	30.8675	46.6443	19.2705	0.394509	4.33498	26.6432	32.5014	61.4993	24.6967	32.6551	15.9696	5.38324	0.0254347	0.0525366
83.3349	12.2414	4.99333	2.22778	3.79334	38.1058	15.8582	19.3457	3.91991	3.06333	26.8819	31.2561	29.7838	15.3849	15.8686	14.0847	20.2509	49.96	7.92037	9.7782	16.1618	1.75066	7.74343	48.7629	0.000407085	24.4691	13.5821	44.4092	7.12152	9.335	33.2822	15.8237	35.031	20.6015	23.754	10.5499	26.2976	41.0345	15.1568	0.310199	3.58439	31.2795	25.61	53.0579	20.8856	37.3789	28.9048	4.6874	0.0223884	0.0471522
83.4349	21.071	3.95231	1.81456	3.22082	40.6188	21.4784	16.5093	3.25626	2.42221	23.0796	26.7881	26.5896	12.5773	13.6941	10.2006	18.8341	45.0262	7.39298	8.31021	12.5388	1.3232	6.23655	41.224	0.000338649	26.3711	12.3202	42.7209	5.53601	7.30626	49.6597	21.4722	33.2822	18.7985	21.6542	19.9221	22.1293	45.1776	19.7495	0.243907	4.92348	29.9816	19.5749	43.5168	16.7949	42.5197	31.1944	3.96658	0.0195728	0.0423594
83.5348	21.8701	3.07248	1.46867	4.67771	39.2978	21.9365	13.508	4.63774	6.6177	21.0001	24.8707	23.296	9.83258	11.6538	8.55285	17.109	38.7107	6.09121	7.01223	9.39461	1.00002	5.00639	34.0661	0.000287966	23.0298	12.0439	42.2531	4.27582	5.65558	53.5348	21.2816	30.2977	17.7997	18.9312	19.6782	18.5177	45.0514	25.2031	0.191783	17.484	31.4232	25.0575	38.3177	13.1593	39.3111	29.1276	3.53988	0.0169652	0.0380355
83.6347	19.3079	7.65605	7.26485	5.11951	36.8342	26.4087	10.7374	5.01474	8.12506	18.4867	36.8756	20.1315	7.54483	9.85393	6.54229	15.0407	33.4876	4.72049	6.26356	6.91642	0.755752	10.2219	27.7846	0.000246974	18.6535	10.7634	42.9569	7.57809	4.33839	51.2055	25.4437	26.9757	15.5733	16.249	16.6186	16.0122	42.4469	23.3009	0.150803	21.1587	28.7533	23.3146	35.9084	10.1656	33.7414	25.5626	3.37522	0.0145515	0.0341562
83.7346	15.7211	8.57024	7.87458	5.86988	34.1382	25.9479	8.35712	4.81432	12.0957	16.8905	37.571	17.2173	10.9538	9.59119	4.76466	13.0309	32.0971	3.5338	5.42539	5.04537	0.571157	16.5003	22.4861	0.000212268	14.622	15.2377	41.2159	9.57239	3.30289	46.1275	24.2155	36.154	18.5871	13.8292	13.188	16.6703	38.546	19.5504	0.118582	20.6934	24.6162	29.7569	30.7156	7.79042	28.0401	29.0829	3.00908	0.0122956	0.0307031
83.8346	12.4268	7.92084	7.01662	5.86795	31.5092	23.4564	6.4009	8.55063	13.0404	14.9	33.9583	16.3637	10.0757	8.58421	3.36991	17.9654	28.3884	2.59024	4.62539	3.66242	0.431648	16.1874	18.1132	0.000181577	15.5239	15.9226	38.0908	8.8218	6.22374	40.1463	20.9919	38.3706	17.8026	11.7231	10.1683	15.1699	40.1216	15.7857	0.0932492	18.5083	35.8578	27.6639	25.0749	5.943	22.9514	29.2653	2.58317	0.0101437	0.027587
83.9345	9.45125	6.72781	5.87695	5.47827	29.0382	20.3326	8.80331	17.3391	12.4256	22.5106	36.6854	15.2914	8.23112	7.42462	2.33942	18.1378	42.5998	1.87324	4.03795	2.65145	0.326209	14.0258	16.215	0.000152433	22.4105	14.7317	34.2877	7.34939	7.09608	34.2033	28.4935	36.7676	15.6574	9.9189	14.2636	13.13	44.8632	12.5346	0.0733315	17.9167	36.8841	22.9665	19.9337	4.52175	18.6482	26.5617	5.20379	0.00810248	0.0247912
84.0344	6.99753	5.46002	4.80964	4.91411	30.4992	17.2201	9.01373	20.1471	11.0979	27.5806	33.8107	13.8284	6.43302	6.3251	1.60403	16.6429	43.6679	1.34279	3.45696	1.91677	0.246542	11.6111	15.466	0.000127598	26.15	12.758	30.2649	5.86721	23.6403	28.74	28.2429	33.6126	15.5126	8.38478	21.3224	11.1264	45.1029	9.87803	0.057668	15.9444	33.4667	18.0589	15.5953	3.43519	15.0965	28.8179	5.94246	0.00616622	0.0222726
84.1343	8.20407	4.31233	3.90009	4.29603	38.2916	14.388	8.18861	19.9439	9.53088	27.4352	33.8195	12.2276	4.9356	5.35099	1.69756	14.6975	39.7266	0.956895	2.9289	7.4606	2.01835	9.43305	18.7692	0.000112492	23.3773	18.4676	32.8304	18.3295	29.6246	24.3698	24.9509	29.9944	13.848	7.08475	20.1795	9.33996	49.2404	7.7572	0.0453474	13.5729	29.1829	23.5215	18.3721	2.60748	26.632	26.9633	5.76372	0.00433677	0.0200118
84.2342	7.6105	3.3477	3.15075	10.3728	38.7597	11.9245	6.96861	18.3468	8.43886	30.2474	36.5742	17.1543	3.75628	5.05751	1.4328	14.0377	34.3081	0.679179	2.46757	7.78467	2.06046	7.60157	18.1707	0.000103475	19.1154	19.4347	33.8719	20.3503	29.8944	27.2363	20.8268	26.417	11.7791	5.98491	16.777	16.6857	48.8824	15.6299	0.03566	11.259	24.3156	21.9931	17.2499	1.97826	27.3416	23.686	5.18439	0.00262128	0.0179986
84.3342	6.36549	14.7526	2.5415	13.6166	36.8892	9.83387	5.69069	16.2178	7.20701	28.9764	45.12	18.9679	2.8485	5.20663	6.20938	12.6051	46.3766	0.480748	9.06632	6.56617	6.99363	6.10392	16.0917	9.02e-05	16.2166	18.0438	32.8033	18.0856	27.3386	26.4738	16.8395	23.0966	12.4154	5.05517	13.2207	17.3334	56.8593	21.9857	0.028037	9.19173	30.8285	18.3049	14.7687	1.50051	24.4297	28.8588	4.47349	0.000978175	0.0161609
84.4341	5.02069	17.535	2.04879	14.3873	34.3776	17.8899	4.51675	14	6.00854	26.1549	43.2391	18.9248	2.15663	4.75761	6.65912	11.0264	46.2698	0.339653	10.8581	5.11311	6.87323	4.8937	13.6388	6.89e-05	12.9758	15.6588	30.5192	14.8481	27.3409	24.0566	13.357	20.1101	11.3688	4.26951	10.1585	15.7621	58.3086	20.7853	0.0220371	8.86992	55.3754	14.4129	12.0625	1.13803	20.6683	37.2358	5.72552	-0.000579611	0.0144969
84.534	4.66592	16.568	1.65118	13.827	37.3563	19.6886	4.70717	12.2561	8.67229	22.931	38.2268	17.8377	1.63165	4.1512	5.64776	9.53197	41.6314	0.239676	10.6129	3.8379	5.6582	3.92074	11.287	4.38e-05	10.1385	14.9138	34.1086	11.7744	34.2328	33.862	10.4682	28.3016	11.0451	3.60577	11.2246	13.639	55.8764	17.5824	0.0173171	14.9917	60.0133	11.0121	9.59226	0.863136	17.0613	43.9259	6.39155	-0.00204157	2.57853
84.6339	4.96483	14.2278	1.3306	12.6154	36.3528	18.7005	6.06532	19.6686	9.26024	28.5615	44.8989	24.6565	1.23409	9.23815	4.34483	8.19487	41.7863	0.168989	9.59217	2.82812	4.41165	3.14027	9.77395	1.72e-05	15.605	15.4543	36.2093	22.1386	35.4028	35.8608	17.4779	29.9667	9.77629	3.04511	32.4591	11.5564	51.3215	14.2455	0.013609	16.1614	57.7166	17.167	24.5193	0.65473	14.1881	42.3631	6.14168	-0.00339472	2.32414
84.7339	4.43079	11.6192	1.07219	11.1479	34.143	16.6295	6.07324	21.6568	8.78345	28.5647	42.4434	27.1154	0.933301	10.0563	3.17474	7.02729	37.6912	0.119093	8.35691	5.59259	3.37368	2.51479	8.18525	-9.2e-06	14.8933	14.2391	35.6405	22.1383	32.7932	34.0182	18.2777	28.6862	8.28022	2.57158	33.8312	9.7003	49.9985	11.3291	0.0106919	15.1083	50.7141	20.2264	31.0692	0.496736	11.6166	37.7393	5.49816	-0.00456226	2.08432
84.8338	3.62954	9.21222	0.863928	9.64626	31.6669	14.287	5.45596	20.9566	7.8248	26.2915	55.7525	26.9786	10.1288	17.2342	2.25017	6.01916	32.4175	0.083888	7.14539	9.76181	3.35531	6.02698	6.72785	-2.82e-05	12.4856	12.3008	33.498	19.0114	28.5655	30.5051	16.5282	26.2119	6.85305	2.17169	29.1025	11.8041	56.2534	20.6931	0.00839853	13.2088	50.7172	19.1636	29.881	0.376936	27.1939	32.3636	4.73175	-0.0055486	11.4347
84.9337	18.0539	7.16945	0.696083	8.22723	29.2357	16.3706	4.61243	19.0511	6.7095	37.5893	54.8303	25.3864	10.878	17.9864	1.56449	7.38817	30.1418	3.31754	6.04876	9.30651	11.6859	6.26177	5.47014	2.94428	9.93901	20.3952	30.5197	15.3832	23.9247	47.0258	13.967	23.3844	5.60004	1.83402	23.2816	12.7472	56.807	28.8392	0.00659622	11.131	45.4226	20.3694	25.8725	0.286073	29.1603	27.2051	3.99147	-0.00640719	46.7502
85.0336	21.5192	7.65303	0.560833	6.94557	43.9059	15.7956	5.59699	16.725	10.9722	39.166	48.9407	23.0634	9.32511	16.5147	1.07405	7.23009	26.9756	4.09054	5.09267	7.60959	11.504	5.52735	4.41883	2.81254	14.8433	22.3179	27.19	12.116	19.4986	51.1733	11.374	20.5927	4.54312	1.54893	18.0204	25.3626	53.9378	31.4594	0.0051774	9.1767	38.4316	17.846	21.2609	0.21714	26.45	22.6202	3.31109	-0.00708279	42.0902
85.1335	20.0843	11.6176	0.451832	5.82017	46.2551	14.1552	5.47943	14.3774	12.1529	38.8659	56.4306	20.4591	7.42678	19.5282	0.731223	16.3938	23.1135	3.73637	4.27493	5.84449	9.47474	4.60916	3.55558	2.23339	14.0802	21.1087	28.6263	9.41937	20.7017	49.1561	9.06142	23.6053	3.67032	1.30827	14.6816	26.8132	55.9882	27.884	0.00405677	7.46267	33.852	24.43	16.9673	0.164832	22.522	29.136	2.71646	-0.00765728	37.7428
85.2335	20.0115	11.8184	0.363981	4.85024	48.8711	14.6128	4.8639	12.1966	11.7271	35.6495	53.0589	17.8424	5.744	18.6661	0.494932	21.6686	19.3757	3.04837	3.58276	5.10105	7.38854	11.755	2.85405	1.70043	11.7775	18.5184	31.0545	7.27576	35.7814	53.0246	23.7636	23.3355	2.95805	12.8957	24.4135	28.5633	54.0363	23.0232	6.55542	6.01561	62.2273	23.1529	28.2564	0.125143	29.1299	28.9077	2.21181	-0.00810726	33.8436
85.3334	18.8859	10.5022	2.4558	4.02535	47.1535	20.9831	9.46113	10.2581	10.5497	32.4545	46.5693	15.3659	4.38707	19.8535	0.333775	21.6426	16.0556	2.34983	2.99999	4.03022	11.4058	16.8012	3.26527	1.2805	9.36618	15.5151	47.4166	13.5665	39.9561	50.7321	31.8068	34.2924	20.6203	20.1766	23.5945	26.1933	49.8643	18.8688	14.3848	13.1953	67.7757	19.3834	29.2169	0.0950303	27.9407	26.0786	1.79139	-0.00838443	30.3472
85.4333	15.9372	12.2503	2.69724	3.33052	44.1562	27.4728	12.3568	8.57877	9.1017	32.0584	50.9578	13.1073	3.33217	18.3487	0.224555	19.7783	32.3903	1.75353	2.51069	5.26868	10.3203	19.4276	3.49855	0.961409	7.27924	34.2759	54.8692	17.736	38.4098	53.6828	31.3961	46.7219	26.847	20.7812	29.5679	30.0551	44.6343	15.082	13.874	14.9885	63.0543	15.3082	34.1073	0.800372	27.4037	29.2085	1.44543	-0.00847886	27.212
85.5332	12.6385	11.4971	2.41199	2.74946	40.9114	27.7651	12.4322	7.14709	7.64084	33.5751	47.156	11.0984	2.98552	16.0867	0.150807	17.4354	35.265	1.28276	2.10063	4.73456	8.2962	17.6937	3.23595	0.721252	14.3173	39.9716	56.5875	16.4887	34.1984	53.5512	27.6847	48.9962	26.4267	19.0592	26.8514	28.2105	54.4509	30.658	11.6207	14.3137	62.753	28.1044	43.9202	4.59453	33.3443	27.6567	1.16318	-0.00831862	24.4006
85.6332	9.63325	9.84043	2.02269	2.26622	37.7581	25.4289	11.1953	5.93918	6.29448	35.511	44.5084	14.5234	2.41663	13.7878	0.101118	17.4582	32.8327	0.926544	1.75716	3.78506	6.41491	14.9322	2.8041	0.540973	14.2537	38.8818	54.7702	29.1789	29.0591	52.4325	23.086	46.7079	23.5261	16.7057	21.9692	24.7213	57.1065	36.3029	15.9636	18.846	56.0739	28.828	42.4525	5.25724	31.4524	24.4315	0.934318	-0.00797953	21.8797
85.7331	7.14359	8.02111	2.15236	3.19764	39.1438	22.1957	9.47779	12.565	9.83754	33.4663	39.1221	15.6384	1.88168	11.6969	0.0677179	15.9694	28.6623	9.47746	3.36478	2.87707	4.89043	12.2297	2.34918	0.405736	12.1291	34.654	50.9179	28.8855	23.9267	47.8307	18.656	42.5912	19.9847	14.3557	17.1857	26.1829	58.1701	32.9291	14.4477	18.9683	47.3831	24.9218	36.8417	4.77444	27.2171	32.9715	0.749524	-0.00746934	19.6192
85.833	5.19154	6.35208	1.90786	3.4666	37.5464	18.8721	9.72943	14.7203	10.7598	29.9742	41.52	15.3887	1.44137	9.87603	3.55498	14.0833	32.353	10.9812	3.70016	2.13381	3.7083	9.89011	8.40535	0.304303	9.71746	29.3299	46.0355	26.0993	35.6919	53.4706	14.7936	37.9554	20.1825	12.2248	13.4617	23.9646	57.02	27.4322	11.8863	17.1992	46.901	20.0021	30.3123	4.37315	22.7025	33.1666	0.600744	-0.00685681	17.5922
85.9329	4.40311	5.60255	1.59492	3.37499	35.0898	15.8049	8.85008	14.6208	10.3226	33.9231	38.047	14.3837	2.88425	8.31998	4.05293	12.221	30.5144	15.8727	3.50862	1.56264	2.80615	7.95419	9.94498	0.228228	8.26647	23.9896	40.7794	27.8717	38.2495	51.9795	11.5927	33.4038	24.5053	10.3662	17.5663	20.7914	53.147	23.7997	9.49205	14.7939	56.42	28.6302	24.2079	3.65006	18.6157	38.3177	0.481227	-0.00618797	15.7746
86.0328	3.50245	8.97931	1.30425	7.39216	34.9338	13.117	7.5374	23.2765	9.25603	32.819	33.057	13.0095	2.79389	7.00165	9.1227	10.5267	26.7958	15.149	3.32416	1.13668	2.12179	6.68981	16.4036	0.171181	6.62194	19.1506	35.5632	29.4599	36.064	47.2372	9.01556	37.1075	23.6049	8.77254	16.1173	17.6371	47.9063	19.4842	7.50385	12.3483	54.5684	29.5996	18.9923	2.91552	15.1385	51.2316	0.385377	-0.00544913	14.1448
86.1328	2.67514	9.25844	1.05723	9.72172	33.0675	10.8265	6.15876	25.5752	7.96922	29.7588	34.7692	11.5043	2.32198	5.88917	9.16067	9.0358	25.2332	12.6043	2.96205	0.82383	1.60382	80.0614	17.2911	0.128404	5.16406	15.0127	46.7348	32.0406	31.7499	42.2014	6.97679	58.2299	20.8146	7.41679	13.2407	14.8126	58.4202	21.4645	5.91126	10.1204	48.0815	28.899	27.1749	7.62627	17.5013	73.4657	0.308544	-0.00462825	12.6833
86.2327	1.98674	8.27575	0.853924	10.2797	30.7572	8.90573	4.89054	24.7251	12.5473	26.1511	31.7665	10.0098	1.82726	16.2967	7.58361	12.7116	22.1424	9.81914	2.56208	2.83717	1.21215	112.241	15.8883	0.0963241	3.97601	33.4842	51.0995	30.0394	26.7802	52.3864	5.38176	91.2314	17.5962	6.26771	10.3773	12.3842	61.2584	19.0802	4.65092	8.19915	40.3032	24.4972	27.075	8.191	16.2614	141.589	3.82079	-0.00374904	11.3727
86.3326	2.90159	6.9086	0.688682	9.88506	28.4262	7.31041	3.80304	22.4652	13.7521	46.3679	27.5676	8.60526	1.40609	18.2204	5.76383	12.8982	27.7774	38.3422	2.18245	2.93334	0.916086	107.094	17.5876	0.0722662	3.04226	40.5162	57.5847	25.1929	24.1055	53.1261	4.14272	99.4637	14.549	5.29552	7.95242	10.3322	64.8253	23.8605	3.65769	6.59304	32.789	40.7746	29.3044	7.28138	13.986	154.656	5.08341	-0.00283762	10.1975
86.4325	8.39222	5.55048	0.55504	9.02429	26.2096	5.99309	2.91036	19.7155	13.2057	50.8531	23.4159	7.33034	1.07153	17.1187	9.44079	20.5051	30.2497	80.1452	1.84397	2.46681	0.692348	91.9121	17.536	0.0542255	2.70518	40.0131	58.5844	20.1726	20.627	49.3483	3.18462	96.3878	11.883	4.4737	6.02579	8.64612	63.2597	21.95	2.87613	5.27547	26.1727	44.6259	58.5246	5.99653	11.6336	145.076	33.8046	-0.00192691	9.1438
86.5325	9.51074	4.3564	0.447184	7.97953	24.1443	4.90922	2.19931	16.9436	11.8471	48.6178	19.703	6.20008	0.813048	15.1094	8.97836	21.3886	52.4329	82.372	1.55136	1.91841	0.523267	75.7977	15.7375	0.0406985	2.20754	35.9577	56.2344	15.8089	20.7736	43.7309	2.44593	88.6065	9.63813	7.89384	4.53944	7.21649	58.7944	18.3828	2.26143	4.2074	20.6301	39.5092	62.7482	10.1038	24.8629	127.597	43.9087	-0.00107305	8.19887
86.6324	8.70914	3.36827	0.36022	9.68858	22.2349	4.01926	1.64505	20.6739	10.236	43.8422	28.0345	5.21481	0.615697	14.8064	7.43803	19.8618	55.4977	70.654	1.30259	1.43904	5.65274	61.4787	13.4313	0.0305545	1.73665	30.5918	51.9883	13.7973	24.7399	37.6812	1.87754	79.3012	7.78608	8.32479	6.25132	14.0772	52.892	14.8312	1.77807	3.34822	25.2824	32.0766	56.9019	10.1325	26.3296	108.705	44.6966	-0.000343255	7.35156
86.7323	7.23496	2.57843	0.29013	9.9277	30.5606	5.91505	1.22007	20.8627	8.60146	38.4192	27.8291	4.3666	0.465838	13.2861	8.77005	17.6288	51.1255	55.9174	2.3221	1.06011	5.80753	49.5068	11.1585	0.0229429	8.66342	25.1113	50.8978	11.3237	24.4598	31.8978	1.44055	69.9556	6.28782	7.69916	5.81016	14.837	46.4845	11.7726	1.39801	2.66054	34.0123	25.1045	47.8966	8.78152	23.7816	91.0529	41.1915	0.000239019	6.59176
86.8322	5.68276	1.96061	0.233656	9.39126	31.6001	6.18731	0.898457	19.3799	7.09037	37.2775	24.9237	15.2583	0.352311	11.5039	7.67423	15.342	44.4135	42.3763	2.51965	0.773632	4.83751	39.7396	9.12941	0.0172303	20.0676	20.0985	47.6781	8.97797	22.1234	26.6891	1.10469	61.2171	5.06685	10.2737	4.79727	13.5579	47.2781	17.0455	1.09919	9.25832	34.1668	19.1149	38.7534	7.14656	20.2138	75.5571	36.0423	0.000655925	5.91044
86.9321	7.67522	1.48391	0.188192	8.48958	30.2835	5.7537	0.657592	17.2265	5.77353	33.8471	39.5654	20.5405	0.266383	9.80493	5.99236	13.2324	46.9859	32.0371	2.37823	0.561719	3.78695	31.8542	7.40225	0.012945	20.4289	15.7871	43.3399	7.00235	18.9891	38.2214	8.78437	53.3268	4.07777	10.1963	3.76852	11.7547	45.0838	33.9586	0.864238	11.1815	30.6655	14.4068	40.6387	11.8402	16.7228	62.3687	30.5925	0.000907475	5.29945
87.0321	7.4706	1.11942	0.151613	7.45927	36.7463	5.06204	0.478784	14.9216	8.78312	29.7643	46.2922	27.2094	0.201387	8.29653	9.03932	11.3654	43.276	23.627	2.11645	0.406739	2.90027	25.5172	5.96949	0.00972553	20.0418	12.2218	38.5474	25.1354	20.3186	40.6976	11.9639	46.3326	3.27914	9.22415	2.89125	9.96805	48.8439	34.1395	0.679517	15.3365	25.9785	10.7287	36.5271	11.8334	13.6582	51.3277	25.4774	0.00100253	4.75164
87.132	6.40231	0.842507	0.122156	6.4309	36.8751	4.32319	0.34729	12.7192	9.53098	25.7427	43.7123	32.5099	0.152255	26.8327	8.44479	13.4115	37.591	23.9018	1.83045	0.294093	2.20307	20.4351	4.79827	0.007295	16.9695	11.9838	37.586	27.3136	19.1438	41.7237	11.8705	40.1959	21.4458	8.03794	2.19209	21.4939	48.2886	29.4956	3.06598	15.635	21.2779	17.3659	34.8652	10.242	26.2814	56.4638	20.9559	0.000949785	4.26042
87.2319	7.49349	0.633002	10.9775	5.47184	34.9954	3.62993	10.9322	10.7306	9.10982	22.0661	38.4296	33.6718	25.5727	30.4692	6.7894	12.9721	40.4217	20.3739	1.56013	21.974	1.73987	16.3631	11.488	0.00545298	17.2771	10.7273	35.1144	24.1128	30.8581	38.9669	10.4916	34.8424	26.1188	6.88902	1.6519	22.9915	45.2525	29.3801	3.11386	14.261	17.0631	17.1244	30.0824	8.32978	27.3869	53.1082	24.0811	0.000748025	3.81988
87.3318	6.94753	0.474923	22.9573	8.03644	32.5791	3.01722	14.71	8.99189	8.15121	36.0977	44.6222	32.4359	35.1013	30.6872	6.79059	11.7072	37.4604	16.0733	7.2629	24.454	1.33679	13.1017	12.9654	0.00405659	14.8153	9.10407	31.8589	19.7416	33.8259	34.638	8.75954	38.6355	25.1839	12.948	22.7165	21.1123	40.9429	25.3058	3.26913	12.3062	13.4952	14.576	24.674	6.56611	26.5955	56.6324	23.4174	0.000428463	3.42488
87.4317	5.80983	0.355986	23.1874	16.6952	30.76	2.49261	17.6515	7.50095	7.00873	40.1488	42.0432	29.9178	31.9269	27.8198	5.61278	11.0812	47.3383	12.1587	8.8618	21.0432	1.01667	10.49	12.2342	0.00300039	12.7352	7.46031	28.2959	15.6348	32.2394	29.9035	7.08343	37.6995	22.2169	13.8077	25.5172	18.3406	36.134	27.4721	8.52831	10.2915	12.8924	11.6094	19.6691	5.08937	32.655	52.6341	21.0927	-5.84e-05	3.07071
87.5317	9.5734	0.266765	20.2419	20.0605	28.5839	2.05145	18.0402	13.0022	15.3331	38.5903	46.7837	26.8184	25.9807	24.88	5.38115	9.91353	47.4902	8.96996	8.71549	16.5275	0.770225	8.39873	10.7049	0.00220339	14.7364	31.5505	29.1499	28.2543	28.5636	43.9336	5.61896	34.7722	18.786	12.8196	22.4744	15.5664	44.5219	24.3149	8.36034	12.0972	11.295	8.92752	15.4141	3.90772	33.5112	46.0896	18.2157	-0.000788917	2.75311
87.6316	9.8361	0.19979	16.8282	20.5152	26.4086	6.25536	16.3745	21.9024	18.1421	40.3685	43.5215	23.5655	20.2732	21.5115	4.3735	12.3463	43.7651	7.5242	7.89871	12.4572	0.582644	6.72433	9.01541	8.50779	13.1433	40.0523	37.9365	32.7447	24.1946	51.7341	4.40398	31.1756	15.5349	24.2497	18.1599	19.1858	46.9035	20.0649	7.03306	11.7053	9.44216	22.9241	11.9522	2.98428	29.9375	39.1754	15.3369	-0.00145096	2.46828
87.7315	8.64465	0.14952	13.7317	19.3864	40.249	7.46676	13.9284	25.2856	18.0186	37.8733	42.8539	29.0238	21.4376	18.3224	16.0376	17.0613	38.0259	5.88667	6.89058	9.19924	0.440478	5.3837	7.43393	8.12676	10.7375	40.2956	41.3108	29.4748	19.879	51.3981	3.42503	27.5286	12.6892	25.888	21.1467	19.4926	45.6548	16.086	5.65749	10.4145	9.18474	24.3874	20.5226	2.27197	25.3261	35.4807	12.706	-0.0015914	2.21302
87.8314	7.02078	0.111749	11.1218	17.5141	44.7939	7.31429	11.3713	24.9647	16.4696	33.8481	38.2688	30.4705	18.2965	15.4989	16.9839	17.2355	32.1057	5.29291	5.8949	6.72151	0.332926	4.31026	10.046	6.45323	11.0427	36.5699	41.2597	27.4713	30.8096	47.2464	13.7951	26.1394	10.2926	25.3014	18.8226	17.5889	44.1364	12.7876	4.48372	12.1205	8.11921	21.3729	21.3621	1.72655	28.3548	35.4057	10.415	-0.00310705	1.98403
87.9314	5.43586	0.0832778	8.98067	17.0936	43.8968	6.60261	9.02431	22.9343	14.3505	49.3566	53.044	29.5748	14.5474	22.4867	14.3398	15.8181	28.8415	5.35358	4.99085	4.88339	0.251628	3.45041	10.059	4.91324	9.50029	31.3031	45.6077	22.9874	33.4008	42.659	16.3417	29.7781	8.31507	22.7554	15.2757	17.3694	40.7728	11.694	3.53521	11.684	6.82066	17.268	19.1426	1.31067	26.0844	32.02	8.47592	-0.00356649	1.77876
88.0313	4.07587	1.56206	7.2427	20.1328	41.3271	5.71915	7.0146	20.9	38.3874	52.7921	52.3407	27.4092	11.2432	23.9619	11.0068	18.3385	33.3168	4.56308	4.20129	3.53714	0.190183	2.76107	9.04415	3.69982	10.8088	25.8022	45.9255	18.3887	31.6715	37.179	15.5026	29.367	6.70177	19.779	21.1864	24.5121	45.6891	9.77186	2.78232	10.5197	5.55793	13.383	21.6176	3.82292	22.3424	27.668	6.86393	-0.00420982	1.59469
88.1312	2.98658	1.96374	5.83808	20.365	38.3631	4.84183	5.36646	28.5318	48.2727	49.9778	46.7754	24.6493	8.58443	22.16	25.0655	18.4835	33.9037	3.59979	3.52526	8.7143	2.84763	2.20931	7.72622	2.87857	9.59335	25.5781	43.8028	22.1216	30.689	34.9571	13.4177	32.7859	7.71724	28.1827	19.7236	24.291	50.0047	18.1213	2.18837	12.632	4.44185	10.1324	20.9915	19.9736	18.5494	29.941	5.53945	-0.00507386	1.42969
88.2311	2.15081	9.57183	4.70486	19.1311	35.4295	4.0448	4.05425	29.9551	49.124	44.8595	48.8165	21.7095	6.51932	19.4334	25.2111	16.9492	30.7534	2.72311	2.95256	10.221	2.94183	3.19567	6.42228	2.18011	11.1135	23.0323	40.3184	20.1241	27.4516	31.1922	11.0752	32.0784	7.57614	28.4267	16.2955	21.726	49.7078	32.34	1.72082	12.3195	30.4185	7.566	18.2547	22.7394	20.658	40.4382	5.65107	-0.00582746	1.28178
88.331	1.52812	11.4593	3.79127	17.2214	32.6587	3.35203	3.03177	28.3654	45.482	39.2169	58.1774	18.8333	4.93916	16.6584	20.8841	14.9634	31.1434	11.2117	2.47024	10.5576	2.45396	3.06732	5.2561	1.63932	9.91478	19.62	38.692	24.9223	23.3995	26.9913	8.8954	29.6262	18.6251	25.8729	12.8047	18.6708	46.7423	31.9706	1.35306	22.6423	38.2698	13.2578	15.2907	20.6183	18.9719	40.6866	7.47863	-0.00641382	1.14915
88.431	1.07402	12.9211	3.05497	15.0894	33.9716	2.76427	2.2482	25.4851	39.9411	33.8117	55.2239	16.8505	5.45473	14.1331	15.8779	18.7643	31.461	12.4314	2.06526	8.87573	1.92197	2.63619	4.2626	1.23027	8.10053	16.119	35.7633	22.8503	32.7189	22.9109	7.02644	26.5801	20.8883	22.6045	9.82525	17.4964	42.3899	27.5482	1.06386	24.8681	37.6066	16.1411	12.337	17.1337	16.2389	36.9261	7.66153	-0.00689599	1.03025
88.5309	4.004	11.975	2.46163	12.9841	33.3456	7.88041	1.65531	22.2178	33.9284	28.9329	48.6467	14.7865	4.71216	11.9333	11.5231	18.4758	34.1567	10.9669	1.72576	7.49429	11.1927	2.17365	8.03496	0.922801	12.3338	12.9094	38.9638	18.9984	34.3469	30.76	5.49188	23.4799	19.581	19.3962	7.44981	15.3214	37.4746	30.7261	0.836466	24.276	33.3979	14.798	18.149	13.657	30.5403	34.8308	7.08251	-0.00728673	0.92367
88.6308	4.66347	10.1855	1.98352	11.0326	31.4107	9.33099	1.21145	19.0152	40.325	37.1692	47.3758	12.7929	3.76377	10.0533	8.13187	16.7921	38.986	8.80162	1.44142	5.83854	11.3037	1.76161	18.3653	0.692085	11.7457	10.1451	38.9248	18.0235	32.0579	32.731	4.26323	20.5634	17.6806	16.506	5.61417	25.4053	42.1587	31.7356	0.657675	21.6928	28.1233	12.2095	26.3213	10.6501	31.7049	30.714	6.20793	-0.00757184	0.828124
88.7307	4.31539	8.27261	1.59828	9.29019	29.1632	9.11387	7.47855	16.6099	40.125	37.5409	42.1358	15.474	2.91447	8.46044	11.502	14.7682	36.9132	6.72342	1.20335	4.3834	9.37359	1.64486	20.5831	0.725515	12.3561	12.8108	42.456	15.184	28.0537	31.1196	3.29467	26.1359	19.4366	13.9922	4.21734	26.0361	42.5168	31.4818	0.517104	18.5091	22.9475	9.5697	26.3186	8.20546	28.4398	26.2015	5.27484	-0.00776066	0.742487
88.8307	8.91151	6.66759	1.28788	7.77163	26.9342	8.21567	9.61226	15.7449	36.7118	34.7015	47.2312	16.1163	2.22713	7.11638	10.5838	17.1027	32.4712	10.4183	1.00402	3.23045	7.32675	1.40011	19.3718	0.586506	13.1191	13.1551	42.44	12.946	23.5683	30.8187	2.53871	26.8083	18.0874	11.8398	3.16273	28.7557	47.5199	30.4847	0.406578	15.3751	18.3546	13.8527	23.1873	6.27882	24.1016	21.9629	4.39586	-0.00784509	0.665675
88.9306	16.489	5.24336	1.03781	6.46971	24.8273	7.11102	15.8226	14.1541	32.0072	30.7891	53.5086	15.5732	1.69197	5.98441	8.45407	16.447	37.3881	10.1099	0.837182	2.35776	5.60805	1.15026	16.929	0.448567	11.4033	12.0653	40.2905	10.4427	19.25	28.2829	11.4148	25.3076	15.699	18.8046	2.36974	30.5058	47.7628	26.0057	0.319669	12.5631	14.4886	13.3155	19.2312	4.78569	34.172	29.9806	4.45696	-0.00773496	0.596904
89.0305	17.3851	4.05897	0.836322	5.36629	32.0998	6.01749	17.0764	20.7799	27.059	26.7544	50.0486	14.3927	1.28204	10.9822	6.30663	14.8088	35.5064	8.47179	0.69762	1.7119	4.25896	0.931074	14.2475	0.338214	9.21833	10.3942	38.9149	20.9911	27.6901	33.1368	13.6391	29.5956	13.1639	24.2983	3.95286	27.9349	45.2213	35.7925	0.251336	17.2869	15.6194	11.2148	15.4299	3.6393	33.5352	38.8974	4.09951	-0.00740618	0.535208
89.1304	15.4541	3.10955	0.67399	4.43874	32.7282	5.7415	15.9092	22.316	22.4005	29.1884	43.8379	12.9191	0.970275	11.6036	4.52594	12.9696	31.2756	6.62479	0.580869	2.84598	3.22474	0.749002	11.7436	6.29588	9.78701	25.3547	37.8107	21.2086	29.3373	32.8546	12.9781	34.6651	10.836	23.9137	18.0311	24.2394	47.2792	33.677	0.197603	17.6403	37.3699	8.88435	12.1402	2.76383	36.667	38.6772	7.16667	-0.00697178	0.479896
89.2303	12.6318	2.36534	0.543209	3.66388	31.2228	5.11721	13.7416	21.3542	18.2688	32.1776	53.607	11.3631	0.733924	15.267	3.17137	11.2182	34.5811	4.98584	0.483158	2.69	2.43885	0.601077	10.2062	5.96217	9.89208	31.7459	35.2377	18.2788	27.5065	30.1688	11.2492	34.7146	8.82822	21.5656	21.444	30.7984	56.1079	28.4382	0.155351	16.0972	63.9469	6.81121	9.43767	2.0973	33.4744	34.925	7.93826	-0.00664441	0.430323
89.3303	9.82055	1.79036	0.437831	3.01959	36.8635	4.40194	11.3328	21.1491	14.7365	30.8248	56.4506	21.557	0.555004	15.0311	13.7262	9.64732	32.3773	3.66679	0.401519	2.19256	1.8437	0.482076	8.564	4.72615	8.46127	31.7727	33.3668	14.8136	24.1356	26.5566	18.146	32.4145	22.9608	22.4066	19.2011	29.7436	58.0962	27.5055	0.122132	14.3844	232.641	13.838	9.51147	1.59079	28.581	30.155	7.60212	1.22906	0.385913
89.4302	7.38483	1.35042	5.0145	2.48562	36.7257	3.71179	9.05896	22.9144	11.7897	27.8235	51.5958	26.0923	0.419654	13.512	14.7188	8.27415	28.3373	8.91737	0.333379	1.6816	1.39354	0.386694	9.40451	4.96471	6.79412	28.756	35.0169	11.6762	39.6096	22.7871	25.1742	29.2482	49.3838	22.8756	21.0094	49.6955	56.1475	28.2948	0.0960163	12.2732	550.989	24.5087	13.0024	1.2063	23.6941	25.4414	6.79266	1.58374	0.346122
89.5301	5.94185	1.01604	5.58957	8.92286	34.7692	3.09328	10.3366	22.0149	16.3628	24.3943	49.5937	27.1834	0.317296	11.7088	12.4827	7.08781	29.8993	10.208	0.27646	1.25285	2.2526	0.310249	8.78287	4.01499	5.30436	24.573	34.2439	9.08073	43.6336	19.2368	35.364	25.9172	54.2939	20.9141	18.3565	57.0986	58.804	24.6296	0.0754836	10.1949	628.602	24.6114	12.792	0.914609	19.3714	29.8516	7.35311	1.60613	0.310407
89.63	4.57273	0.763113	5.0187	11.6568	32.34	2.55959	9.86976	19.9358	17.2499	23.3225	43.8943	26.2719	0.239904	9.98334	9.60263	14.3827	27.5105	9.10472	0.228902	0.9197	2.05274	0.248859	7.64681	3.07103	5.55475	22.4842	32.0526	7.01513	50.0471	16.0658	35.401	27.6176	50.5266	22.4525	29.55	53.615	57.0474	20.1906	0.0593421	8.33016	595.917	21.1014	11.1898	0.693391	21.8272	36.9675	6.97182	1.51036	0.278384
89.73	3.41422	0.572321	4.21502	12.2947	40.2762	2.10881	8.64388	17.4613	16.2589	32.2548	37.5981	24.2829	4.63147	8.44923	7.01637	15.6828	23.8853	7.34556	0.189168	0.669873	1.65368	0.199496	14.3466	2.31551	4.80711	20.6014	29.1187	5.40121	48.6912	13.3203	31.4137	26.509	64.7594	25.1728	28.3848	46.9898	52.8203	30.1405	0.0466485	10.7835	519.818	16.8671	9.24527	0.525648	20.1203	36.23	6.19641	1.37924	0.249701
89.8299	2.49399	0.428775	3.45322	11.8066	40.6856	1.73276	7.19227	14.988	14.4303	33.2992	31.7543	21.7982	12.2363	8.61322	4.97257	14.7897	20.1592	6.03941	0.156117	0.485864	1.27965	0.159931	15.5381	9.04472	3.87895	17.7377	25.8856	10.4701	43.6486	16.4388	26.284	24.2545	63.4464	23.7637	23.7301	40.0357	47.3921	29.9591	0.03667	10.7937	433.236	12.9961	7.40107	0.39847	17.2485	41.1183	5.3093	1.24417	0.223971
89.9298	5.07075	0.320914	2.80141	10.769	38.6959	7.64161	6.3588	21.1931	12.3427	31.0699	26.651	21.0146	14.7986	17.7851	3.45672	13.2113	26.3507	4.6751	0.128618	3.22372	0.975824	0.128442	14.4333	8.2836	11.9338	14.6782	22.6356	10.52	49.0183	16.6338	21.9	21.653	56.3672	21.7921	25.375	33.6897	45.1589	31.7878	0.0288204	9.76165	351.242	9.80634	5.81469	0.302062	26.2952	39.121	4.44817	1.11648	0.200947
90.0297	5.44624	0.240063	2.26358	16.3919	36.3775	9.44616	5.32255	22.5013	10.3008	40.7968	40.297	19.3927	13.0845	19.1522	2.37253	11.5303	27.5871	5.0633	0.105659	3.54105	0.740012	0.103478	14.2665	6.52048	14.5524	13.0732	19.5395	9.196	50.291	21.5248	17.6895	25.4736	47.833	19.1007	29.115	28.191	41.3216	27.9404	0.0226498	10.3346	279.758	7.3079	4.5157	6.99137	26.2298	34.6357	4.03136	0.999682	0.180222
90.1296	4.87972	0.179613	1.82602	18.2086	33.7507	9.36727	4.29857	21.4191	8.45029	42.932	44.532	17.3893	10.5408	17.7746	1.61423	19.9109	25.3074	4.42944	0.0865066	3.0352	0.559986	0.0835385	12.7541	4.95342	13.1661	17.8013	16.6925	7.49738	46.3929	22.1604	26.5967	39.9859	39.6317	16.4139	51.3939	23.529	36.7662	22.9939	0.0178046	9.5865	220.2	17.1822	3.4813	14.0672	23.1923	29.6081	3.49391	0.894313	0.161685
90.2296	4.00603	0.13438	1.47202	17.9378	31.1635	8.50436	3.38527	19.2998	8.36166	40.377	41.3371	15.2834	8.1912	15.6099	3.11007	28.9527	21.9418	3.54024	0.0704683	2.37992	0.423409	1.30875	10.8636	3.72792	10.8169	18.363	24.8298	9.27446	57.2451	21.7077	43.109	43.6155	32.4074	13.9777	61.8674	19.6149	41.3713	31.379	0.0139905	8.34718	171.922	18.0691	21.2622	14.5649	28.1041	33.4965	6.47988	0.79977	0.145121
90.3295	3.12314	0.525659	1.1863	16.6062	40.8662	9.0093	2.61657	16.8548	7.62788	36.1284	36.1001	13.2379	6.26903	19.0697	3.04825	29.6104	18.5055	4.95917	0.0571572	1.79236	0.320038	1.49257	14.9961	2.79851	9.33299	24.3397	46.8281	12.5186	57.4177	35.1748	44.7759	42.276	26.3035	11.8528	60.7557	16.3431	53.172	36.4758	0.010996	12.1311	206.058	15.7684	25.5391	12.7766	26.4786	31.833	7.27409	0.715113	0.130187
90.4294	2.35301	0.618781	0.955914	14.8146	41.8052	9.17671	1.99354	14.4418	6.63884	31.533	53.7902	11.3416	4.76589	21.3936	12.4513	27.3005	17.1207	4.69548	0.0462131	1.32302	0.241879	1.35442	15.1078	2.09935	7.52166	24.8746	57.7007	21.8746	52.3394	38.7987	41.0713	38.8676	21.2582	17.9321	51.2026	13.6138	57.0546	38.6921	0.00864462	12.5792	231.013	18.2903	24.1387	37.7874	22.9022	33.1804	7.00574	0.63939	0.116816
90.5293	1.73025	0.582643	0.770222	12.9039	40.7136	22.7031	5.75007	12.2254	5.6065	27.1633	54.3677	9.6359	3.61233	20.1222	13.2965	24.158	14.9025	8.96422	0.0373097	0.96639	0.182787	1.14148	13.62	1.57456	18.189	22.7585	62.5113	21.6075	51.8576	69.9218	38.3751	34.7885	17.138	19.8758	40.5956	11.3391	56.1095	34.0061	0.00679439	11.5624	236.016	16.5144	20.7319	43.606	19.0991	30.5587	6.27871	0.571684	0.104866
90.6293	1.24942	0.499475	0.620602	11.0579	38.2503	58.9443	6.89954	10.2676	4.63822	23.2327	49.0032	35.3794	2.73429	17.7688	116.419	22.7763	12.5939	11.9459	0.0301999	0.701923	0.138122	0.934145	11.6513	1.18089	21.0294	22.4841	62.2564	18.4751	46.9587	82.2464	32.9705	30.6905	13.7964	25.7105	31.286	9.92083	52.4072	38.7876	0.00533892	13.144	291.576	13.5311	16.9624	39.7122	15.6592	26.6423	5.40649	0.511172	0.0941673
90.7292	0.889631	0.407433	0.500067	9.36733	45.6689	68.9431	6.97296	8.57788	8.40433	19.7927	42.2923	47.9026	2.06841	15.2783	208.196	20.344	10.4811	11.1607	0.0248589	0.508233	0.104364	0.754722	9.69235	0.885635	18.7509	20.2092	58.9684	14.9207	40.3349	81.6752	33.6051	42.6081	11.097	25.31	23.7747	8.44691	47.3077	34.8243	0.00419028	12.5561	286.9	10.5666	13.5027	33.065	12.7338	22.5937	4.54376	0.457091	0.0845735
90.8291	12.6065	0.322788	0.402964	7.86917	45.6355	67.0363	6.2935	7.1402	9.55388	16.8251	46.0959	52.2705	1.56429	12.9806	201.417	18.3361	32.1277	9.19931	0.0211453	0.367352	0.0788499	0.606061	7.93581	0.664198	15.3167	17.1954	54.0225	11.7413	35.3258	75.0592	30.0576	44.9349	8.92123	22.826	27.6896	7.10658	41.6812	28.8978	0.00328291	13.5966	310.602	8.03536	10.5731	26.3817	10.3129	23.5783	3.75985	0.408734	0.0759507
90.929	15.6931	0.251088	0.324751	7.01983	43.2489	60.2987	5.33522	7.49654	24.8417	22.6636	42.6039	51.796	1.1829	10.9674	164.309	16.0672	37.0102	7.13078	0.0189911	0.265285	0.0595392	0.485167	6.43731	0.498128	12.0528	14.116	48.329	9.12408	46.6627	66.103	25.2549	42.9407	7.16989	19.8637	24.6475	5.94662	36.0641	23.2232	0.00256407	12.7347	288.231	6.01624	8.19496	28.4908	16.5646	22.1368	3.07932	0.365505	0.068293
91.0289	14.8735	0.192871	0.261772	6.8962	40.2431	52.1285	4.34612	15.4849	30.2739	41.613	37.1429	48.6184	0.894468	10.0735	123.944	13.9022	36.5619	5.33892	0.0179882	0.191492	0.04491	0.387836	7.89968	0.37358	9.32084	11.2988	42.4726	13.7004	51.583	56.7374	20.4978	39.2027	5.76129	18.2995	20.0033	4.96318	36.7621	18.4014	0.00199884	16.842	248.637	4.46228	6.31048	25.3757	27.2401	19.4777	5.56785	0.326839	0.0614161
91.1289	12.5784	0.146942	0.211048	6.37586	39.5969	44.0798	3.44377	18.0584	30.4322	45.9642	39.7915	44.096	0.67637	20.9121	89.5392	11.9583	32.7611	3.91373	2.24803	1.94027	6.44678	0.309741	9.11599	0.280165	7.14745	8.8754	36.8128	13.1457	49.357	47.9062	16.2965	34.9574	4.62888	16.0699	29.6656	7.20446	35.103	14.4875	0.00155964	16.9755	205.866	3.29049	4.83896	20.9167	27.5984	23.5031	6.21533	0.292297	0.0552415
91.2288	9.98805	0.111267	0.170159	5.6856	39.5394	61.8426	6.37997	17.9032	27.9951	45.4568	37.4899	39.5671	13.5942	23.717	66.1949	12.6644	28.2555	2.83061	2.92676	5.90947	6.74501	0.247305	8.67198	0.210102	5.45798	6.8713	31.5552	11.1217	52.3177	40.0137	12.7902	30.7756	4.81714	13.8209	29.5633	7.18461	35.9035	11.3723	0.00121411	15.4026	174.178	2.41756	3.70055	16.6032	27.1967	28.1832	5.97212	0.261373	0.0497508
91.3287	9.30094	0.0838436	4.34699	4.95256	58.7759	127.499	7.08535	16.4826	24.4887	47.2013	32.9303	40.8036	14.7487	22.3838	48.3079	11.8234	26.6545	2.02926	2.93967	6.04583	5.64445	0.197371	7.61722	0.157566	4.15916	5.25861	26.8031	8.94025	49.0649	33.1779	9.95531	26.901	5.01374	11.7739	25.045	6.44018	34.3519	8.9147	0.000946006	13.2534	171.024	1.77205	2.82484	16.5945	23.9377	27.3313	5.3461	0.233748	0.0449048
91.4286	7.79497	0.0629744	4.9016	6.88879	61.7931	143.78	6.68654	14.5771	20.7967	44.1483	37.6747	39.2107	12.6789	22.5626	44.3494	10.5175	23.4083	1.44623	2.69111	5.06664	4.42542	0.157139	6.42822	5.98336	6.4148	3.98677	32.5589	15.8666	43.0586	27.3725	7.70684	35.6003	12.8876	9.98531	19.9025	7.70164	31.5181	6.98369	0.000739373	16.6581	151.827	1.29694	2.15377	15.012	20.1192	24.4091	4.60055	0.209045	0.0405988
91.5286	6.15576	0.0472229	4.41447	9.93419	59.5285	137.884	5.81788	15.7229	17.6466	39.3979	45.5939	36.1131	10.1085	20.4607	35.3903	9.162	19.8709	1.02662	2.36165	3.93435	3.39102	0.124943	13.4209	12.7437	6.12481	11.4147	34.3791	20.4064	36.2427	30.8391	5.94481	39.9839	14.5403	14.9093	15.3555	7.3162	40.4682	37.5232	0.000573031	16.5099	127.824	18.3218	1.6409	12.462	25.8463	20.9588	3.86506	0.186962	0.0367167
91.6285	4.67885	0.0352747	3.71157	10.8463	55.7133	123.196	8.54655	22.126	23.2155	34.3391	44.4507	32.3412	7.82144	17.7965	28.7631	19.9462	16.5765	0.726809	5.32712	5.61828	7.451	0.0990882	14.8218	11.2524	5.13553	16.9326	38.8733	18.8935	29.6429	30.0808	4.57474	39.2138	13.6594	15.2005	11.6755	18.2646	43.4058	41.1228	0.000437297	14.8616	104.288	21.4788	10.1297	10.9672	24.7467	20.5229	6.56222	0.167278	0.0330146
91.7284	7.0764	0.0262732	3.04203	10.5951	51.6072	106.117	8.93421	23.4559	24.0237	30.6212	39.55	28.4004	5.97482	19.0448	26.9654	21.9806	24.4758	0.513621	6.02446	5.15225	7.05863	0.0784349	19.9944	9.79576	4.08852	17.9544	39.6178	15.7684	31.4531	42.4004	3.51483	48.0686	11.9079	13.8891	20.9477	25.8268	42.6791	36.4994	0.000328975	12.7322	85.8412	19.4598	12.174	8.99003	21.5413	18.4078	8.87829	0.149731	0.455159
91.8283	7.11456	0.0195635	2.46823	9.75984	47.6238	89.5453	9.66297	22.3116	23.7368	40.4489	33.9517	26.1248	4.53847	17.6382	26.7498	20.8023	24.9902	0.362515	5.77328	4.1518	5.75137	0.0620456	21.6341	7.62508	14.6549	20.372	38.0701	14.3775	32.2459	48.2676	3.79915	48.7623	10.0076	12.1544	20.5185	25.606	39.8604	30.1531	0.000240635	10.6022	69.0473	15.9695	11.5083	11.9288	33.1868	15.8402	9.16128	0.134099	0.410216
91.9282	6.19115	0.014615	1.99446	8.67919	46.7354	74.6548	9.01136	20.0957	21.6352	41.2032	28.7025	23.6458	3.43873	17.0375	28.809	18.6095	22.6984	0.255637	5.17238	3.16749	4.46821	0.0491009	20.088	5.77576	15.5705	19.5848	35.2221	11.9274	29.7353	47.289	3.48204	45.8017	8.24781	27.5693	17.2763	22.9064	43.318	24.1854	0.000168762	8.67638	77.3801	12.8199	9.88437	11.3181	36.9693	13.3402	8.4977	0.120172	0.368131
92.0282	4.99976	3.8683	1.60891	10.9915	44.0223	61.7892	7.78809	17.5455	24.0517	38.2273	24.1002	20.9198	2.60254	15.204	35.141	16.2525	22.4859	0.180148	4.48667	2.35354	3.41224	0.038956	17.4403	4.34338	13.5374	17.3415	31.7356	9.50381	25.8311	43.1537	2.96277	41.4512	6.72398	30.2541	13.6917	19.6871	47.9105	19.147	0.000111299	7.02256	72.8376	9.90146	8.08688	9.59201	33.9548	11.1033	7.46216	0.107777	0.330433
92.1281	3.85694	4.94029	1.29698	11.456	40.8732	50.9137	6.42565	15.0307	23.7966	41.4851	23.9515	18.2076	5.8602	13.1332	31.0689	18.8486	22.7344	0.126876	3.82721	1.72521	10.0752	0.0311165	14.6261	3.25981	10.9449	14.6162	28.0405	7.43048	28.67	37.8487	19.4944	36.7876	5.44788	28.3608	42.6111	19.2229	47.889	15.0682	6.61e-05	5.64344	71.8811	7.48234	6.43669	7.72147	29.0644	12.7741	6.34748	0.0967703	0.296548
92.228	5.28469	16.1381	1.04519	10.9341	37.7494	41.8373	5.13819	12.722	21.7053	39.4994	34.0997	15.6556	5.76086	14.0619	24.3776	22.7123	20.5678	0.0892979	3.23533	1.25561	9.80363	48.8811	12.0315	2.44523	8.57222	11.9204	24.4059	5.75576	27.484	32.4032	35.8769	32.3002	4.39821	25.0862	60.5345	17.1001	45.1811	11.8256	2.91e-05	4.51379	63.9694	5.58176	5.03933	6.05342	29.152	12.2127	5.29334	0.08697	0.266112
92.3279	9.21504	26.0114	0.842141	9.93672	34.795	34.3204	4.01684	10.6836	18.8878	35.5509	33.8542	13.3376	4.81025	13.0257	18.0097	22.1069	17.7154	8.17119	2.72157	0.910302	8.04843	97.9679	9.78673	1.83393	6.61422	9.49593	20.9906	4.4378	40.7451	27.3149	38.3078	33.2844	3.54342	21.6457	56.6622	14.6622	41.0619	11.9111	5.91e-07	8.71474	53.9311	4.13121	3.90513	4.67767	40.4999	13.9434	4.35787	0.0781835	0.238768
92.4279	13.185	37.982	0.678479	9.64483	33.9928	28.1243	3.08726	16.5142	15.9475	45.9037	30.3209	11.282	3.79235	16.055	12.85	20.0015	33.12	9.71153	5.22789	0.658572	6.26926	99.4928	7.90775	1.37539	5.06633	7.43222	27.5409	11.741	43.5821	25.2227	35.6174	39.1654	2.85136	18.468	46.9116	12.3731	38.3335	10.2974	-1.6e-05	9.66852	44.0374	3.04225	3.00643	3.58525	41.4513	13.2945	3.55715	0.0702992	0.214242
92.5278	17.9032	38.2455	0.546588	15.2591	31.967	23.0316	2.34157	22.5928	13.1903	49.7435	29.8765	9.48991	2.9205	16.3785	8.97147	17.5557	35.5753	8.76933	7.75353	0.47589	4.79245	87.1953	6.36376	1.03148	3.86666	14.6263	30.093	12.2858	41.0541	22.2751	30.5258	39.1023	2.29287	15.6743	36.8973	18.9272	43.5465	8.41817	-2.6e-05	9.14674	36.7262	3.94542	6.15627	2.73511	36.9957	11.782	2.88672	0.063204	0.192256
92.6277	17.4535	33.8333	0.440324	17.1472	29.66	22.27	1.75716	23.7363	10.7507	47.4601	26.6857	7.94714	4.86615	14.9175	10.9566	27.1262	32.9558	7.11641	8.06641	5.85156	7.79467	72.5112	5.10865	4.30883	6.73637	16.6689	30.1122	10.7149	36.1234	19.1525	28.8361	36.4618	1.84303	13.2705	47.656	19.0903	44.1396	22.0246	-2.36e-05	8.04616	29.7868	3.68474	9.48761	2.08089	31.2844	16.1162	2.33321	0.0567831	0.172508
92.7276	20.0781	28.0872	0.354723	16.9842	33.7193	22.0441	6.59128	22.4837	14.9239	42.7573	22.9453	6.63154	4.70328	12.9991	9.69036	28.1238	28.7035	10.4045	7.48633	6.39854	7.10951	59.0228	4.09488	3.95723	6.57778	16.0555	28.6076	8.72758	34.6777	16.1896	29.7036	32.8779	1.48117	14.2801	51.1016	17.1825	42.0109	22.8983	-1.21e-05	11.3244	23.7308	3.06573	11.425	8.92592	25.8191	21.5701	11.3211	0.0511254	0.15477
92.8275	18.4926	22.4903	0.285775	15.7719	33.2444	19.9971	13.1018	20.204	15.7343	37.4503	23.8702	10.6346	3.90605	11.1111	13.4732	26.0591	24.2645	9.9583	6.60744	5.47696	7.29799	47.6033	9.44385	3.11678	6.54326	21.8246	40.9189	6.89547	30.851	28.9659	26.6893	29.1232	3.39492	13.2989	44.3661	14.8047	38.4172	19.9994	7.42e-06	14.1398	18.6823	2.41344	10.8078	10.036	23.1804	34.9723	14.4188	0.0459516	0.138862
92.9275	18.6467	17.6137	0.230236	14.0975	31.3628	20.5773	14.7727	17.6154	14.8314	32.3215	23.8774	12.294	3.07293	17.6522	12.3451	23.1082	34.8203	11.538	5.68833	7.39813	6.07766	38.2383	14.5928	2.36806	5.5666	23.8829	46.8399	9.38716	26.2011	38.2569	23.6147	25.545	6.36182	11.7317	35.6327	13.8393	34.1715	23.6356	12.104	13.9821	16.0897	7.64445	9.28598	9.06231	28.3982	38.9682	14.5775	0.0413734	0.124582
93.0274	17.7487	13.5988	2.5718	12.3121	29.1352	26.0657	14.0341	17.2254	13.1641	28.6118	21.4429	12.5392	2.3643	18.1514	9.84279	20.1025	35.2976	10.3326	9.22154	6.69998	4.75737	30.6605	16.9594	1.78225	4.45952	22.5892	48.0427	8.81304	24.2512	39.6723	19.7272	23.5245	6.82871	10.1106	27.6324	12.1077	44.3599	42.2279	12.8789	12.5725	31.7737	8.32431	7.59889	7.51652	26.8385	36.8278	13.3897	0.0370647	0.111733
93.1273	15.0425	10.3998	13.4685	10.571	26.9144	26.0625	12.9386	15.7455	11.2604	27.7289	18.4785	12.4447	1.80162	16.5794	7.33527	17.3354	40.0179	8.71632	9.80046	5.37272	3.64332	24.5648	16.1744	1.33792	3.47794	19.8173	46.3461	7.39524	45.3874	37.258	22.6809	21.0735	17.9081	8.6215	21.0641	10.3079	55.2458	42.4084	11.06	17.3737	35.8225	7.3573	6.04918	27.3828	25.0328	32.5042	11.6939	0.0331603	0.10028
93.2272	11.9602	7.90229	14.6393	8.96842	36.464	29.4812	12.8536	13.867	9.3983	25.1636	22.5587	11.6929	1.52822	17.2463	11.8677	21.0557	37.8016	21.3313	9.17307	4.08967	2.76742	19.6742	14.2242	1.00367	2.67802	16.6033	45.6624	34.3102	57.6239	33.2223	21.2861	33.5638	20.2574	16.2583	21.5126	8.67108	58.4759	36.6272	8.95544	23.4525	33.8008	5.96862	4.73662	30.4066	21.5636	27.7415	10.2645	0.0295006	0.0899362
93.3271	10.4289	5.97798	13.0543	8.19357	37.5825	30.0655	11.723	11.9435	7.71066	22.1221	21.557	10.6126	8.88229	21.3097	15.0374	20.5425	35.845	23.6055	8.1284	3.03531	2.09554	15.7548	12.0116	0.752776	20.3257	18.2955	42.9504	37.5836	58.441	46.0778	19.3332	36.7438	20.5198	18.6892	18.6654	7.25446	57.0683	29.931	7.11335	23.7918	29.4133	8.76363	20.927	27.3426	17.9496	23.2597	15.6329	0.0261794	0.0806812
93.4271	8.43185	4.50844	15.6244	11.7194	43.6213	29.4698	10.0008	10.1438	6.24798	19.1302	19.0378	9.40766	9.35595	22.7389	13.442	18.6033	34.1365	20.8101	7.01146	2.2237	1.84018	21.5561	9.91964	0.564574	22.4681	17.3596	43.6409	33.2632	53.5871	48.5667	16.3742	35.6679	18.4911	22.2587	14.9871	16.0779	53.0416	23.8935	5.61295	21.6521	24.4796	8.45282	24.6351	22.6364	14.7038	19.3121	16.7166	0.0232046	0.0724193
93.527	6.50948	3.3929	15.7671	15.1582	43.2577	41.0981	8.18111	8.53761	5.01642	16.3966	16.2919	8.20018	7.97614	21.0388	10.6003	16.3351	30.1067	16.6952	5.9635	35.3711	1.4656	33.5853	8.08749	0.42342	19.7736	15.2572	41.8576	27.2621	46.3901	45.9674	13.3512	32.8157	15.8031	21.408	11.6207	17.2628	55.9351	18.8753	4.41879	18.6613	19.8313	7.12969	26.4259	32.9507	11.9514	15.9466	15.7634	0.0205474	0.0649855
93.6269	4.87105	2.54955	13.7604	15.9284	40.8901	42.3419	7.74716	7.1429	3.99985	28.3306	13.754	7.05903	6.33904	18.4536	7.85301	14.1471	25.6113	12.7503	5.03395	38.8642	1.12948	71.3187	6.54374	0.317558	16.067	12.798	38.6764	21.6015	38.6916	41.1672	10.6446	29.3826	13.1436	19.1331	8.85782	15.8711	54.4776	14.8396	3.47585	15.5948	15.786	5.65236	31.5284	32.0046	14.5112	13.1267	13.969	0.018208	0.0582975
93.7268	3.564	3.25525	11.4385	16.6031	38.0129	39.1144	6.75404	8.50591	3.1726	30.9019	11.5415	11.0628	4.89832	15.8197	5.6125	12.1746	21.389	9.46168	4.2318	33.3156	0.859971	73.0015	8.0824	0.238166	12.6129	18.3089	44.258	16.8429	31.4396	47.6278	8.3691	25.9269	10.771	16.5847	7.63913	13.7943	50.569	11.6409	2.73334	12.7905	12.4199	7.97683	41.8733	27.3868	13.6794	14.5552	11.9483	0.0161425	0.0523461
93.8268	2.56381	3.15071	9.3333	15.8485	35.1244	35.0481	5.60386	12.4848	2.50629	29.4813	17.4729	12.6983	3.73969	26.5938	3.92273	10.4458	17.8264	6.89709	9.13278	26.124	0.651769	64.1397	16.5517	0.178624	9.7427	19.1963	53.2594	14.0866	25.0588	46.9768	6.52146	31.9763	8.75349	14.1798	6.11788	11.7104	57.0182	9.12221	2.14922	10.3672	10.663	46.6387	94.2997	22.1507	11.8345	13.7317	20.2464	0.0142885	0.0470473
93.9267	5.95512	2.7371	7.55913	14.405	32.3828	30.2366	5.11472	13.4065	1.9738	26.5591	24.2977	12.907	17.6482	27.6538	2.70216	31.0548	14.7257	9.7845	10.2543	31.8753	0.493092	53.391	18.2185	0.13397	7.46672	26.2237	55.991	11.2653	19.6788	43.0193	5.0522	35.3904	7.08	12.0467	4.73785	9.97506	57.5693	7.14506	1.68987	8.33893	8.80006	53.083	103.15	17.4093	9.8704	12.1107	22.2603	0.0125786	0.0422154
94.0266	6.54416	6.95677	6.10369	12.7011	29.8304	27.2667	4.36543	13.3979	1.55081	23.2622	24.051	12.2998	18.4076	25.3591	1.84322	35.5487	23.0002	9.29445	9.79948	33.3455	7.25926	43.4775	17.0294	0.100485	5.70014	32.6703	54.8145	8.82313	15.2727	37.809	3.89897	34.5074	5.71058	10.204	3.60925	8.39306	55.7978	5.59521	1.32867	11.0413	7.0877	47.6307	94.2698	13.4715	8.0931	16.2167	21.2503	0.0109281	0.0379032
94.1265	5.91935	8.72765	4.92236	10.976	30.5715	28.8711	3.57253	15.5684	1.21627	44.4032	21.5178	11.2668	15.6483	22.1609	1.24888	34.0617	32.7773	7.71739	8.76754	28.1496	7.49749	35.0724	14.8329	0.0753735	4.34306	32.6356	51.3472	6.84029	11.74	39.3607	3.00138	31.8171	4.5985	8.631	2.72657	7.02277	52.9673	4.38112	1.04467	11.133	5.61794	41.1856	79.6588	10.3337	11.5303	16.277	20.3326	0.00932335	0.0340714
94.2264	4.88487	8.39951	3.96762	9.35498	43.6898	26.9875	2.97701	15.4119	0.9525	49.4188	23.0975	10.3889	12.4229	18.9665	0.842213	30.6253	33.1672	6.00561	7.59968	26.7521	6.25365	28.1753	12.4613	0.0565387	3.30585	29.5075	46.6769	5.27617	8.95274	37.0375	2.30672	29.5408	6.35785	25.8916	2.05086	18.5829	52.546	21.6667	0.82137	10.1032	4.40397	33.0589	64.5924	19.6042	19.1955	14.7582	18.1598	0.00779022	0.0306594
94.3264	3.82083	7.27758	3.19737	7.8959	48.2569	24.9395	5.48826	14.1782	0.745107	47.5124	21.2438	24.5872	10.0609	28.1966	0.56613	26.8064	32.8738	9.74449	6.48051	21.849	4.89776	22.5931	10.261	0.0424136	3.55058	25.1997	41.5182	4.05931	19.3848	33.4812	4.56116	30.0478	8.1844	62.5447	1.53912	20.3904	49.349	23.6452	0.645798	8.69431	3.42514	26.6627	63.4841	24.1108	31.9765	19.5134	15.6054	0.00638283	0.0275723
94.4263	2.88524	5.97329	2.57642	6.61787	49.2022	21.8698	6.08819	12.5332	0.582302	42.9578	42.9257	31.2091	19.0947	28.586	0.379691	23.9545	29.4972	10.8463	5.47784	16.7721	3.75158	18.102	8.35149	0.0318262	5.39774	20.7388	36.3251	7.37393	22.7556	29.2033	4.93855	28.2595	8.02889	189.97	1.15367	31.5966	44.7156	29.4531	0.507756	7.25906	2.64887	20.6448	55.5096	22.3928	32.4788	19.5131	15.3307	0.00513837	0.0247759
94.5262	4.70292	4.75078	2.07599	5.51872	46.939	24.2343	5.74269	10.8193	0.454741	40.6259	45.4556	33.1889	18.3626	25.9775	0.254318	20.9104	25.306	9.58136	4.6081	12.5006	4.35733	14.4984	6.75046	0.0238889	5.17064	16.6301	31.3722	7.3326	31.9059	27.0144	7.10297	28.9562	7.1369	217.042	22.4709	31.9543	39.5061	33.8869	0.39922	5.95039	2.04066	15.6226	45.8556	18.8058	28.908	17.6635	13.8814	0.00410236	0.0222952
94.6261	4.81924	3.70519	1.67274	4.58542	43.7797	23.0807	4.99562	9.20202	0.354893	36.869	41.9432	33.2975	15.2251	29.8141	0.170163	18.0605	36.9849	7.69445	3.86612	9.17799	3.7376	11.6103	5.4336	0.0179276	4.34058	13.5751	26.8126	6.28465	33.5226	23.8835	7.15727	27.3232	6.05774	206.117	25.3838	28.7887	34.2537	30.498	0.313883	8.27742	1.56828	11.6627	36.7069	15.0701	24.416	19.1673	12.0246	0.00325275	0.0200867
94.7261	4.23047	2.85326	1.34783	3.79975	40.5017	20.5522	14.7462	9.23876	0.276899	36.9326	36.5431	31.4889	11.97	30.876	0.113705	22.6315	39.3262	6.23249	3.2387	6.68532	2.95454	9.29679	5.23972	0.0134453	3.45739	10.821	28.6192	11.9786	33.3268	20.5505	6.36998	29.3158	5.01945	183.283	22.3945	24.8155	29.2712	25.3312	0.246779	8.47445	1.20414	8.63462	40.2051	11.7858	20.1395	21.5229	10.1433	0.00252723	0.0181151
94.826	9.18366	2.17871	1.08602	3.14214	37.3569	17.6701	17.7489	8.55955	0.216182	34.0174	33.0059	28.7015	9.20721	31.5065	0.0760275	22.278	36.2913	4.78534	2.71058	20.2068	2.83206	7.44407	10.0398	0.0100827	5.85457	13.6653	34.0239	12.0046	30.7177	22.3929	5.33849	28.2211	4.10439	158.517	18.108	20.9907	24.7258	20.3651	6.04963	7.74471	0.924589	7.99888	43.241	9.09502	16.4252	26.0602	8.41365	0.00190017	0.0163693
94.9259	9.97986	1.65401	0.875065	2.59338	34.4179	16.9935	18.8091	7.59638	0.169125	30.1294	41.0813	25.5189	7.01515	69.7224	0.0507874	40.3299	31.5522	4.94211	2.26734	20.6586	3.37108	5.9605	10.9176	0.00756805	11.8493	13.7212	35.562	10.3172	26.6767	21.5235	4.32704	25.8588	3.33104	135.391	14.0874	17.606	25.4503	16.1395	6.78798	11.2227	11.929	19.3272	51.2004	6.96574	13.3217	25.3539	6.90235	0.00136372	0.0147505
95.0258	8.98564	1.25056	0.7051	2.52287	31.6971	17.1792	17.3762	17.3849	3.29637	42.1534	40.8426	22.2925	5.3225	152.821	0.0339188	43.1403	44.187	4.24707	8.67897	17.3086	4.42837	10.7447	10.1572	0.00568349	13.1175	12.4395	34.6954	8.35103	22.2972	19.4408	3.43797	23.1037	2.69168	114.969	10.756	14.7105	40.3002	12.7076	5.90136	19.2208	32.4508	20.4001	48.1574	5.31184	10.7749	27.8986	5.84352	0.000903696	0.0133513
95.1257	7.39676	3.33195	0.568114	2.31778	29.1872	15.7355	15.8048	20.6568	4.55581	53.1712	46.6199	19.2226	4.03065	166.007	0.022736	40.4174	44.509	3.36448	10.4303	18.2623	16.2523	10.7402	12.8849	0.00426198	11.5495	10.6408	32.4252	6.57848	32.0817	16.947	2.69789	20.3623	2.16961	97.3595	13.9268	12.2696	46.6814	9.97533	4.79674	20.7843	37.7731	17.8271	41.2651	22.1812	18.6626	26.2431	7.93211	0.000559799	0.0120871
95.2257	5.77647	3.76413	4.15866	2.05671	37.8316	13.7349	13.4613	20.6326	4.79673	53.3938	43.7035	16.4133	3.04973	154.517	0.015355	36.0067	40.2056	2.55114	10.2058	15.459	16.0519	11.0744	12.6556	0.00319021	14.6513	8.7666	29.4251	5.11477	33.9934	14.4528	2.10041	30.4845	6.88905	82.3405	14.154	10.2252	47.774	7.81963	3.81503	19.455	36.0857	14.3833	33.7191	24.8928	19.0959	23.1114	8.19355	0.760596	0.0110112
95.3256	7.23548	3.49109	4.58065	1.78367	38.5929	11.6774	10.9999	19.0677	6.48533	49.232	38.3137	13.9085	2.30663	135.864	0.0103588	31.3879	37.1107	1.88485	9.22815	12.0566	13.2321	16.4301	11.2818	0.00238781	13.3913	7.03517	26.1378	3.95102	31.874	15.9749	1.6269	32.8427	16.1403	69.5955	16.0997	8.51785	45.7264	28.418	6.20308	17.3818	31.5985	15.4371	26.8206	22.4642	17.0418	19.7025	7.6038	1.39263	0.010061
95.4255	6.87209	2.97063	4.09957	1.52245	36.8238	9.77815	8.73565	16.8995	6.77667	43.6281	41.9521	11.7158	1.74427	116.6	0.006928	27.0927	32.2678	1.37009	11.1226	9.05652	10.3217	17.5347	9.59517	0.0017849	11.0457	5.53734	25.4077	3.04189	30.8756	26.893	1.25599	33.2518	17.9788	58.8059	17.9775	16.3957	41.9657	30.4182	5.76703	15.9665	26.3914	119.495	23.0558	18.6278	22.8026	24.2385	6.6791	2.60424	0.00918614
95.5254	5.9057	2.41362	6.39525	1.28445	34.3472	8.11346	6.79429	14.6124	6.35958	37.8872	38.8303	9.82213	1.31893	98.9774	0.0046716	23.278	27.7873	0.985435	10.894	6.67631	7.89451	15.6069	7.95599	0.00132613	8.73013	4.29444	23.6893	2.33794	27.91	38.7765	0.967568	32.896	16.8121	49.6821	15.8055	17.2441	37.4189	26.8082	4.78153	13.8304	21.4231	284.255	18.8728	14.8317	22.0643	24.0992	5.68254	3.72654	0.00853152
95.6254	9.07614	1.90792	6.18056	1.0743	31.7762	6.69477	7.64088	12.4418	5.63001	44.65	33.8724	10.9075	0.997279	83.5923	0.00320315	19.9572	23.3541	0.703809	9.8549	4.87359	5.99369	13.057	8.85222	0.000974913	6.76537	4.46243	21.4629	1.79543	26.8947	55.3552	0.744291	30.5421	14.6253	41.971	12.7617	15.7464	44.9827	22.0856	3.82817	11.5921	17.0759	299.402	15.0269	16.7471	19.2856	22.8482	7.15371	3.88013	0.00783466
95.7253	9.16362	1.48223	5.32167	0.892797	30.8869	5.50498	7.25049	10.4891	4.80789	51.9525	28.8353	13.1686	0.754045	70.4308	0.00221764	17.0926	22.1033	0.500342	8.58935	3.53904	4.53772	10.6554	8.30855	0.000704481	8.46022	4.11864	19.0429	1.37826	23.9789	58.8827	0.571881	27.4778	12.278	35.4555	9.92139	13.6486	46.8587	17.6932	3.02899	9.52515	16.6577	261.433	11.7676	17.6682	16.1595	20.1958	7.20276	3.68332	0.00725301
95.8252	8.9048	1.13861	4.40164	0.738934	34.8867	4.51682	6.3279	8.78527	4.00851	50.7695	39.8035	13.7034	0.570128	59.275	7.93025	14.6322	19.4399	0.354595	7.34554	2.56268	3.43171	8.60361	7.25133	0.000498173	8.35538	3.56337	22.2769	6.04362	26.4775	55.9738	0.439036	32.7755	21.7272	34.2197	7.57262	11.5733	51.0059	16.2127	2.38685	7.72966	31.5718	210.849	9.12047	15.6059	13.2791	19.271	6.60257	3.37609	0.00677384
95.9251	26.8382	0.868059	3.58467	10.0659	36.6544	3.70096	5.25371	7.32616	3.28648	46.2483	39.2372	13.235	0.431075	49.8598	9.08882	12.5233	27.2567	0.250773	6.2186	3.71365	2.59418	23.8941	6.09852	0.693958	7.09055	17.9553	24.8608	6.59734	25.3216	50.2519	5.64508	56.7977	24.6987	30.6254	5.72623	9.71798	50.5544	13.5582	1.87814	6.22223	34.6071	163.258	31.5557	12.8143	18.7693	17.0845	5.75988	3.04995	0.00637364
96.025	30.5669	0.658366	2.90122	14.2184	35.3044	3.02986	4.21913	11.5387	8.31552	40.7367	42.8446	12.2273	0.325952	41.9295	15.854	10.7173	27.464	0.177106	5.2356	3.41637	1.96074	55.7352	5.02485	0.662808	5.67424	23.1213	25.1608	8.02216	22.4782	43.6464	8.36559	63.4333	23.2652	29.0062	18.5448	11.2601	47.4514	10.9319	1.4771	8.4652	32.2828	123.539	36.39	35.2383	39.3659	27.1353	6.76369	2.73825	0.00599531
96.125	28.0447	0.497653	2.34209	15.4206	33.0396	2.4792	3.30891	12.6412	10.0917	35.2635	40.7749	10.972	0.246478	35.2564	15.2663	27.914	27.9714	2.79778	7.30775	2.75633	1.48187	57.7242	4.0913	0.526287	4.42297	23.3866	26.6173	7.319	19.0632	37.1368	25.1697	62.0737	20.3078	44.6233	19.5324	10.5996	42.9792	8.67486	1.1615	8.60842	27.9253	98.84	33.9127	43.1037	41.5742	28.4712	6.63448	2.45177	0.0056595
96.2249	23.3211	1.99209	9.12627	15.0183	30.604	2.02805	12.1999	12.6989	10.1286	50.0751	35.9539	9.64763	6.25999	29.6438	12.4302	31.9004	29.7432	3.27485	7.48146	2.10405	1.11991	50.9055	3.30769	0.400679	3.40468	27.4542	34.14	6.07322	15.6752	31.3852	28.9782	57.3325	17.0786	129.176	16.8603	14.0692	37.9612	6.83426	0.913296	7.84295	23.1593	77.3847	28.9317	39.9679	40.4388	26.2916	6.00252	2.19268	0.00541804
96.3248	18.3283	2.34954	9.75918	13.8133	32.5824	1.6588	15.0644	16.3315	9.31039	52.0789	30.748	8.3586	6.8084	24.924	9.36739	30.5497	33.4922	2.9426	9.17784	1.56382	0.846357	42.4362	12.7449	0.301719	2.60485	26.7809	36.9452	4.84003	12.6049	32.3569	27.2106	51.4394	29.1369	145.95	13.508	22.1757	49.372	17.0613	13.3073	6.76365	41.8625	58.9338	28.639	33.542	36.3473	25.7881	5.1971	1.95998	0.00526141
96.4247	13.8854	6.3972	8.66309	12.2733	31.5114	1.35676	14.8479	16.8017	8.14044	49.2574	25.9507	7.16191	5.85691	20.9556	6.76345	27.4614	44.9417	2.38245	9.04189	1.14644	0.639626	43.8465	15.18	0.226529	1.98688	23.9061	36.772	3.78493	26.8071	41.2754	23.4347	45.4401	30.693	138.116	10.4628	22.5045	59.3591	17.6484	13.9598	5.65421	45.4314	57.282	26.9553	26.8694	30.8296	37.9303	4.38257	1.75158	0.0049823
96.5247	10.2516	8.12832	7.24621	10.6622	30.196	1.10984	13.2284	15.7563	9.55989	45.422	24.4274	6.08455	4.67071	17.619	4.75786	24.0346	44.7466	1.82882	8.20103	0.834411	0.483403	69.4533	14.6025	0.16994	1.51316	20.2533	34.816	2.93286	31.3586	42.28	19.2905	46.6418	36.4343	122.641	39.9931	20.3	61.838	15.3895	11.9473	5.25223	59.6352	48.4689	23.1044	36.7159	25.4802	46.3443	3.63432	1.56519	0.00497571
96.6246	7.42548	7.85529	5.92718	9.12188	28.2077	0.908168	11.1258	14.0801	9.46418	40.2537	26.6364	5.13509	3.61433	14.8138	3.29148	20.7841	41.6787	1.36132	7.15771	0.604977	0.501082	67.9002	12.8937	0.127458	1.15148	16.5768	31.8861	2.2627	30.7702	39.4698	15.469	44.0448	34.8351	106.002	42.6826	17.5075	59.807	19.3643	9.66348	12.0995	59.4391	38.4871	18.8818	44.2132	20.8011	45.2226	2.98077	1.39854	0.00489877
96.7245	5.29976	6.8193	4.80541	7.72176	27.4089	0.743552	9.01473	19.1595	8.63443	51.886	30.0352	4.31115	2.76109	12.4554	2.25182	17.8737	36.392	0.994277	6.1261	0.437707	14.8279	58.7642	10.9114	0.0955931	0.875883	13.2396	28.5179	1.74193	35.2014	35.0763	22.8799	39.9716	30.6148	90.5116	37.0009	14.8124	57.5593	20.0812	7.67294	14.9994	53.1507	31.9833	15.0191	40.8041	16.8791	45.611	2.42666	1.24957	0.00483743
96.8244	3.73855	5.6029	3.88195	7.45363	34.3778	1.30041	7.11583	20.0939	7.513	52.4596	31.2324	3.60434	2.09732	10.4725	1.52882	21.8382	30.8031	1.97125	5.18889	0.316327	15.4263	48.625	9.02201	0.0716984	0.666077	10.8131	25.0558	1.33983	34.2087	45.2601	23.2279	35.5295	25.8371	76.8479	29.6982	13.2529	54.5003	36.5209	6.05372	14.7952	44.9321	30.939	11.7537	34.1738	13.6557	41.496	1.96558	1.11643	0.00459438
96.9243	8.39415	4.45865	3.13135	6.82647	48.675	1.41951	5.50952	19.0182	9.80003	48.5143	28.4266	5.95112	1.58905	8.80537	1.03233	21.3427	25.6569	2.00839	4.37028	0.228472	14.6949	39.4963	7.36089	0.0537763	2.16448	8.62266	27.6827	1.03018	34.2187	46.5521	20.7399	48.6975	21.3432	65.0731	23.0232	40.7802	63.3689	36.2138	4.76556	13.2878	45.7314	31.064	15.2989	27.3473	11.0316	36.8411	1.58657	7.06782	0.00463436
97.0243	9.17388	3.47812	2.52439	7.75931	50.6573	1.3439	4.20293	17.083	10.1081	43.0552	24.6311	6.93963	1.20256	7.40371	18.3026	41.1598	43.9318	13.622	3.66936	0.164948	11.9925	38.3781	19.7967	0.0403304	2.28151	29.9247	42.6212	0.791934	43.9342	57.0318	34.61	51.1598	37.0925	55.0328	20.8546	150.909	64.9719	31.145	3.74856	11.3696	41.2963	69.6844	53.5101	53.7923	8.90494	56.8933	1.27757	8.70265	0.00454597
97.1242	8.27936	13.0469	2.03461	9.06959	49.349	1.19292	3.16874	14.8912	9.42238	37.4186	20.9076	7.10715	0.909593	6.22525	20.648	44.5125	55.0537	15.5506	5.86891	0.119062	9.32238	45.4213	22.701	0.0302443	1.97855	46.5263	49.4592	0.608816	44.7465	57.5493	44.6104	68.997	39.225	51.2154	17.8061	170.811	62.255	25.4072	2.94778	9.46042	35.1022	72.7952	61.7718	64.167	33.2585	59.2972	1.02709	8.71475	0.00472104
97.2241	6.82411	24.9759	3.54573	9.15118	46.3662	1.02346	7.23843	12.7444	8.30684	44.0994	23.0597	6.80255	0.687835	5.23429	17.8157	41.8608	53.7315	13.8569	6.21811	1.71815	7.12105	41.6254	21.5463	0.0226822	1.59783	50.0223	51.0804	0.468106	41.1211	53.3229	43.5273	72.1299	35.9661	51.2755	14.1985	159.671	57.176	20.2667	3.48983	7.73833	28.8079	63.3688	57.5874	59.0488	37.3976	54.6105	0.824829	8.15571	0.00442771
97.324	5.33357	26.7588	3.49054	13.0975	43.01	2.56878	15.5195	10.7805	11.5275	43.2901	37.07	6.24887	0.520067	4.40093	13.8198	37.3514	47.8982	11.1746	5.81293	1.88469	5.40383	35.2099	18.9054	0.017012	1.25074	46.9233	49.4824	0.360089	35.6466	47.1853	38.1779	68.6673	30.9983	46.5399	12.0801	139.697	51.0072	16.0045	7.58358	6.26119	23.1278	51.032	49.1369	49.3915	34.4506	47.611	0.661939	7.43197	0.00469528
97.424	4.02543	24.306	3.02312	14.2678	44.2389	11.0765	17.7619	9.04983	12.1509	50.6502	37.7524	5.5858	0.39318	9.54463	10.145	32.5833	40.9618	8.55883	5.14784	1.61477	4.09041	44.1842	15.9453	0.012755	14.0124	40.9686	50.879	0.276898	34.424	44.052	31.7439	62.5716	25.8967	40.6125	10.1319	118.933	44.5505	12.5804	7.30694	8.37128	18.3015	39.4814	40.0583	39.5	29.5254	40.3757	0.530988	6.69701	0.00472664
97.5239	2.96386	20.4625	2.5059	13.9229	54.6421	13.6687	16.9816	7.55857	11.4517	49.594	34.117	7.55553	0.297237	10.3526	10.4096	28.1342	35.4662	6.36239	4.43883	1.26587	3.09323	47.436	13.1592	0.00955322	15.6629	47.4704	49.1561	0.212644	30.7294	67.9018	25.6077	55.7395	21.2736	34.8296	8.0157	100.047	42.5067	15.6522	6.11854	8.46643	14.342	29.8623	31.8188	30.8581	24.5197	33.7346	0.425834	6.00556	0.00465028
97.6238	2.14235	16.521	2.04237	12.8159	55.0837	13.5469	14.8831	6.29134	10.1634	45.2177	32.6388	8.24128	1.06067	9.63113	8.68841	27.0266	37.758	4.643	3.77418	0.953178	2.33827	42.2962	13.5991	0.00714371	13.8303	46.0508	45.6438	1.3925	26.1553	73.8872	20.283	49.0441	17.3116	36.0699	16.1475	83.7028	38.929	14.3804	4.91448	9.05344	11.1643	26.7492	24.8805	23.7983	20.0633	27.9541	0.341445	5.37403	0.00465569
97.7237	6.31309	17.4588	1.6533	11.3873	52.3545	12.296	12.3895	6.37459	8.69339	39.8468	28.8366	8.16476	4.42626	10.0723	9.27611	24.325	34.8604	3.34821	3.18455	0.703476	4.88679	35.41	12.3938	0.00533494	11.2528	40.9818	41.2323	1.55155	21.5615	70.9722	15.8817	42.8558	20.8023	33.1461	18.3619	69.8529	34.6591	12.0376	3.89287	8.43388	8.65061	21.8367	19.2655	18.2205	16.2988	25.8602	0.27371	4.80435	0.00456417
97.8236	34.0997	15.769	1.33461	9.88692	48.7654	10.6817	9.9684	5.93331	7.25618	39.0605	24.6818	7.66278	4.58503	9.2549	11.5483	21.3016	30.3149	2.39565	2.67547	0.513766	4.60433	28.9048	10.6611	0.00398383	8.83912	34.6527	36.503	1.38028	18.7775	64.0808	12.3435	37.3016	21.3642	30.1058	16.2313	58.2266	30.2263	9.70979	3.0688	10.9231	6.68129	17.0192	14.825	13.8916	17.547	22.5945	0.219335	4.29317	0.00461224
97.9236	43.6567	13.2365	1.07609	9.68614	45.0917	9.05759	7.82839	5.28003	5.95385	48.0379	20.8386	6.94917	3.88987	12.419	10.2714	18.4257	27.2933	1.7051	2.24199	0.373075	3.74586	23.3413	8.8957	0.0919671	6.82979	28.325	31.8213	1.13399	26.8471	55.8473	9.54695	32.3943	19.3617	39.1916	13.135	48.5088	32.5123	20.0158	2.41508	10.9349	14.9042	13.3829	16.784	11.4773	22.1729	25.1247	0.175667	3.83557	0.00450215
98.0235	41.7701	10.6688	0.867213	10.6951	41.5827	7.57333	6.03744	12.7301	10.6916	47.844	17.487	13.9434	3.08574	22.7966	8.08154	16.4755	23.4535	1.20927	1.87569	0.270007	2.90868	23.2937	7.29636	0.0872224	5.23512	22.6012	27.4047	6.20085	29.8471	47.6196	7.36026	28.0964	16.5932	38.6463	17.1692	40.4024	35.1217	20.2191	1.89948	11.7372	16.8386	10.2173	15.5378	9.1213	21.1357	23.7268	0.140557	3.42636	0.00455984
[truncated: 2,111 more rows]
[truncated: 36 more columns]
