# Supplementary material for: Dynamic and selective engrams emerge with memory consolidation
Source: Nat Neurosci. 2024 Jan 19;27(3):561–72. doi: 10.1038/s41593-023-01551-w (PMC10917686; doi:10.1038/s41593-023-01551-w)
Supplement: Supplementary file 5 — Statistical Source Data [file 41593_2023_1551_MOESM5_ESM.zip › Source Data Fig. 4 - Mouse 1 Home Cage at Delay = 24h.xlsx]

## Sheet: Mouse 1 Home Cage @ 24h
Time (s) / Cell	1	2	3	4	5	6	7	8	9	10	11	12	13	14	15	16	17	18	19	20	21	22	23	24	25	26	27	28	29	30	31	32	33	34	35	36	37	38	39	40	41	42	43	44	45	46	47	48	49
0	-0.000171968	-0.000140202	-0.000308359	0.00119384	-0.000211034	8.77e-07	5.78e-05	-3.29e-05	-3.6e-05	4.35e-05	-5.92e-06	1.41e-06	-0.000544481	2.01e-05	-9.85e-05	1.76e-05	0.000203325	0.000195659	-0.000146268	0.00079869	-0.000105391	-1.54e-05	-4.45e-05	-4.03e-05	6.22e-05	-1.02e-05	0.000313991	0.000107254	0.000323953	0.000188323	6.58e-05	-0.000119482	2.46e-07	-0.000758611	0.000346211	7.65e-05	-4.74e-05	0.000380487	0.000215461	-7.21e-06	0.000109729	-0.00059829	-0.000506432	0.000119112	-2.26e-05	8.61e-06	-0.000126568	0.000187636	0.000234912
0.0999	1.29809	22.149	-0.000420309	0.00294929	-0.000316531	0.000540218	0.000227595	3.92868	1.02509	5.74e-05	7.59378	2.94e-05	-0.00119109	4.11e-05	-0.000149044	18.8459	0.000337257	0.000449335	61.0206	0.00171148	-0.000270206	-2.22e-06	-0.000104202	-0.000120119	2.63259	15.2493	6.06037	-7.17e-05	30.0662	0.563823	14.5107	-0.000147599	10.4025	-0.00149403	20.9757	4.88264	-8.23e-05	0.000352069	2.46567	-1.13e-05	22.3727	14.9138	91.3612	1.62658	-9.73e-05	11.5732	-0.000251475	0.00033821	4.14754
0.1998	3.15503	49.1429	3.01e-05	9.56146	11.3875	0.00146421	0.00041883	27.7653	1.22958	9.71e-05	20.4797	0.293823	-0.00170696	0.000111042	11.6333	64.0321	0.000422223	0.000640161	70.9927	0.00254998	6.19416	4.8e-05	31.7565	-0.00020703	3.02857	27.5435	21.1248	-0.000473865	39.5923	0.710924	43.6332	36.1161	15.069	-0.00139416	28.0926	28.8747	-0.000130293	15.1695	2.94121	-6.61e-06	29.0848	36.4231	209.604	21.7834	4.85988	14.3762	-0.000181714	0.000363532	5.28581
0.2998	3.67544	56.5659	25.4035	18.4397	13.7304	0.00243123	0.00060025	34.031	1.16041	0.00010768	28.421	0.357324	-0.00185758	0.000284968	32.5831	75.9639	0.000631479	0.000779834	67.3672	0.00321444	10.1481	0.000120636	40.2076	-0.000262996	2.67074	27.0432	27.4953	-0.00099247	39.2902	0.685095	73.7364	46.4193	23.1187	2.40631	27.6465	44.2813	-0.000252336	19.0598	2.78747	1.44e-05	29.4064	65.6158	232.93	28.995	7.3549	13.3934	0.000124177	8.31303	5.36875
0.3997	3.56528	54.462	119.929	20.6895	12.8185	0.00335063	0.000764181	32.5343	8.94116	23.8086	28.4871	0.332345	-0.00169334	0.000613124	36.6633	100.169	0.00113607	0.000819112	60.6607	0.00330078	10.2578	0.000179005	54.7901	-0.000279882	2.13671	22.2356	28.8081	-0.00149962	34.8222	0.59769	76.0372	46.797	22.382	8.44404	24.7285	43.3439	-0.000478418	18.677	19.9559	4.66e-05	27.3031	69.1754	212.521	25.9509	18.081	13.1976	0.000522824	12.659	5.09914
0.4996	22.2318	48.2711	140.399	29.655	10.9504	0.00412002	0.000923801	28.1102	18.2145	44.3418	25.2025	0.279889	-0.00128867	0.000962931	33.6166	93.5856	0.00172806	0.000901313	53.7629	0.0039715	8.853	0.000194251	52.8444	-0.000272359	1.63297	16.7732	44.1935	-0.00176228	29.0677	0.497414	72.3809	93.5976	19.0113	43.2842	51.9555	36.703	0.573033	16.8444	22.9903	8.2e-05	24.4477	62.6992	235.999	21.1706	19.7671	55.6503	0.000815409	21.763	4.72831
0.5995	52.5379	44.5816	134.845	44.56	8.99705	0.00439644	0.0010716	39.8216	19.1054	47.3096	20.8774	0.2248	-0.000658411	0.00109216	28.1635	78.3234	0.00239426	0.000929062	47.4114	0.00389562	7.05596	8.69006	46.0009	1.06952	1.21846	12.0224	49.0166	-0.00195911	38.7663	0.403868	82.2813	222.536	15.2931	52.611	55.8095	28.9903	0.693195	14.675	21.5903	0.00010829	56.6995	53.2718	226.172	16.7738	18.2265	64.0375	0.00106103	26.6355	4.34461
0.6995	70.8301	38.6281	121.259	47.0016	7.25469	0.00430007	0.00126226	39.8222	17.3293	220.291	16.6137	0.17598	0.000141196	0.00106438	22.4585	62.5067	0.00314815	0.00104368	41.7432	0.00389816	5.35961	10.0752	45.9037	1.26052	0.897182	8.33018	47.912	-0.00204302	38.6297	0.323533	76.4705	252.676	11.9884	166.57	51.5008	22.0166	12.1213	12.5866	19.0329	0.000125363	64.5265	43.8226	192.284	13.1584	15.7626	58.0792	0.00127237	28.0806	3.97779
0.7994	72.3111	43.5689	106.229	64.9712	5.7947	0.00400653	0.00147351	106.87	26.2492	253.386	12.8718	8.12508	0.00101105	0.00103969	21.2913	48.7492	0.00367858	6.47169	36.7336	0.00396022	3.94192	9.45707	40.4533	4.47669	0.655556	5.63442	43.7644	-0.00215784	42.8631	0.257161	65.7612	245.489	9.27636	389.104	45.8133	16.3215	14.4359	19.461	16.3915	0.000130069	62.5864	41.1407	218.926	21.9804	20.3335	47.4423	0.0013797	27.4871	3.63663
0.8993	66.3251	42.0359	92.0385	66.8103	4.60621	0.00354091	0.00170669	136.609	45.4458	248.562	9.78652	9.8187	0.00174468	0.00103013	18.1368	39.697	0.00409695	14.1572	32.3196	0.00402069	2.833	8.38586	33.9859	4.87221	0.476812	3.74289	38.3213	1.40619	43.4574	0.203585	61.6948	225.516	7.12956	462.892	52.3444	11.9118	13.4746	20.0803	13.9882	0.000101361	57.1242	35.5296	199.6	20.3988	25.7179	36.5277	5.85867	25.7547	3.32272
0.9992	57.6318	49.9381	79.3615	61.0971	3.65225	0.00309317	0.00193704	142.457	55.493	234.19	7.33877	44.2927	0.00236889	0.000991114	38.9529	31.2696	0.00460377	14.8554	62.8852	0.00396533	7.27531	7.3021	33.4555	4.30907	0.345873	2.45173	32.6001	6.48007	38.9136	0.160806	53.2746	202.409	5.46015	459.327	52.4701	8.60293	11.5499	18.4698	16.9984	17.7434	50.7518	29.4754	199.287	44.0854	24.7888	27.0729	53.1533	29.3623	3.03517
1.0991	48.5551	50.0277	68.2861	52.4927	2.89214	0.00278083	0.00213524	161.473	68.1889	218.107	5.44622	60.6374	0.00278789	0.000855841	70.9799	24.2265	0.00502784	13.3765	85.1827	0.00373063	12.8646	9.41477	29.3407	4.04915	0.250446	1.58802	27.1577	7.98687	33.271	0.12667	44.2676	179.824	4.17377	429.242	69.5588	16.7551	9.53782	21.4082	33.2887	21.9414	44.5195	23.9398	174.745	42.2101	21.8309	19.5389	119.519	34.479	2.77221
1.1991	40.1437	45.2514	60.009	43.4114	2.28883	0.00268682	0.00230117	171.081	64.7693	202.432	4.00938	80.6628	0.00318343	7.29575	91.8997	21.3868	0.00519393	11.4122	83.4104	0.00318381	13.2288	12.1962	24.5996	3.39276	0.181062	1.01916	23.692	7.93127	27.2724	0.0998582	36.0722	159.028	6.3228	391.877	83.1791	17.23	7.73715	20.4822	34.7399	25.2961	39.4444	19.217	142.245	35.1006	18.5047	13.8275	127.76	35.6679	2.53199
1.299	32.7939	38.7441	82.6672	35.003	11.4127	6.38472	0.00240528	154.805	56.7731	187.69	3.25715	78.3172	0.00344761	19.3613	89.2873	26.895	0.005301	9.52508	83.5901	7.24637	11.5046	11.7306	20.2241	10.9264	0.13067	0.649077	27.6405	7.25067	27.0309	0.0784315	29.0911	140.345	10.4058	354.344	79.3781	14.8928	6.44623	42.4858	31.7079	23.8165	34.5543	15.3234	111.122	27.9875	19.6881	9.6392	116.231	34.5443	11.6577
1.3989	26.5812	32.0837	82.8677	36.9279	22.6496	30.434	0.00244113	130.095	51.6372	173.968	2.55898	67.1722	0.00353858	25.1132	79.6295	33.9991	0.00530308	7.87564	76.4355	18.6756	9.20935	10.4789	16.4787	15.4803	0.0941137	0.410733	31.1724	6.37445	23.9438	0.0619293	40.4033	123.739	16.3809	319.109	70.1615	11.8908	5.25197	46.2661	27.6666	20.8455	41.5869	12.1721	105.313	22.0032	17.9865	6.6398	99.5725	32.1512	14.0225
1.4988	45.263	29.2514	86.9126	34.1851	30.7293	35.1067	0.00241783	128.923	44.5231	161.235	1.96505	54.4357	0.00332287	23.2057	84.1531	40.0528	0.00525656	6.48488	76.3005	20.0342	7.01522	15.5809	13.3709	14.7458	0.0676328	0.258505	30.7148	9.73412	19.9819	0.0488209	51.9209	109.052	15.9435	286.882	77.5895	9.08804	4.23209	43.3705	31.5328	20.3455	59.3069	9.64733	92.9476	27.9859	32.6544	4.52967	93.3831	29.1512	14.027
1.5988	53.8077	25.1595	81.8078	29.5784	29.6191	33.0082	0.0023167	128.893	37.5653	149.429	1.48451	42.8255	0.00305717	19.229	75.2638	36.2892	0.00516009	5.32975	73.5305	17.763	5.16998	16.3698	10.8278	12.4229	0.0484804	0.161928	28.1882	10.2799	26.7807	0.0390387	50.117	96.0892	13.5697	257.719	87.6824	18.463	3.39127	38.4181	32.5493	18.4386	83.0431	7.63635	75.9183	24.8355	34.1144	7.11585	80.9958	25.9551	13.2532
1.6987	75.297	29.2432	72.9971	24.5717	25.6294	30.4074	0.00211908	113.724	31.4016	138.488	1.10803	33.1382	16.7198	21.3098	71.0176	29.993	0.00469019	4.37669	66.5064	14.5604	3.72102	24.3416	8.76014	9.92048	0.0347186	0.10099	24.7589	9.64671	79.2508	0.0316921	53.2575	84.6593	33.7487	231.448	104.198	34.6648	18.1153	37.2585	30.4294	15.8795	85.6791	6.03989	59.4261	22.6461	83.7246	7.0921	67.9751	22.8083	42.0338
1.7986	80.3785	28.2663	63.7426	19.8729	21.1833	69.0932	0.001809	100.042	26.1428	128.347	0.81947	25.3976	20.4222	18.8328	60.3561	33.8394	0.00451111	3.5926	71.6773	11.4766	2.63107	24.0318	7.08422	7.71492	0.0248138	0.0627516	21.1085	11.4266	127.471	0.0265697	48.3399	74.5854	35.299	207.827	99.2544	35.4102	20.7992	44.6371	35.2464	19.4028	80.1891	4.775	45.3383	18.5748	191.719	6.0649	56.1961	19.8489	49.2016
1.8985	75.2228	25.1051	55.1506	15.7757	17.1314	74.5367	6.02479	82.8083	21.7255	118.949	43.0593	19.355	19.9562	15.3207	48.5317	46.6421	0.00413832	2.94825	84.9983	8.85397	1.83489	21.6324	5.72778	5.91666	0.0176736	0.0388749	17.6131	15.3437	133.996	0.0232835	43.3505	65.7081	30.8281	195.293	87.6668	30.5246	19.1997	43.1391	33.6814	20.6376	72.0617	3.77402	34.0294	19.2515	294.524	4.79803	46.1292	17.1468	48.8457
1.9984	66.0755	21.2646	47.5251	15.7298	13.705	68.6288	7.78897	66.1809	18.0401	110.239	74.7968	14.7001	18.2818	12.0046	58.1987	44.0543	0.00359831	2.41904	90.1098	13.2456	1.26565	50.7754	4.6304	4.50337	0.0124454	0.0240276	28.6518	45.6836	121.985	0.0210923	52.9954	57.886	31.189	178.692	98.7206	24.3377	16.3814	42.9557	51.7345	43.8523	63.5581	2.98243	42.3766	31.9115	297.752	3.62058	47.7741	48.8944	46.0282
2.0984	56.0264	21.0304	62.2839	17.3573	10.9031	59.6444	7.6486	51.7513	14.9745	102.168	79.5713	11.1419	16.3757	9.23349	54.6129	62.7566	0.00309114	1.98459	87.6589	18.6389	0.865338	56.6725	3.74281	3.41339	0.00862143	11.7545	32.3399	168.826	103.381	0.0193058	50.408	50.9939	26.9243	161.727	99.3617	18.5861	13.4983	38.9832	51.8659	47.2067	55.5563	2.35668	59.8555	29.5826	267.072	2.64664	58.9881	112.482	53.1776
2.1983	64.2813	20.3679	61.6784	16.3984	8.64901	50.5864	6.75787	39.8971	12.4279	94.6867	72.3448	8.43451	14.547	7.03447	51.0213	70.7165	0.00224163	1.62791	79.4977	17.9363	0.587473	63.7679	3.02526	2.58123	0.00581149	19.0876	31.878	284.491	84.0145	0.0183967	43.788	44.9208	25.2896	145.702	89.6211	26.7814	10.9379	34.0557	59.9017	43.4569	58.239	22.7719	58.3734	24.3799	228.237	1.89099	56.0682	157.078	52.5959
2.2982	61.9857	65.6663	56.0971	14.3513	6.85044	42.4374	5.66267	30.4661	10.3137	87.7541	60.8641	6.38018	18.5063	5.33223	43.1498	71.4632	0.00133427	1.33521	70.6143	20.0243	3.29247	59.4274	7.62144	1.9494	0.00383952	18.3334	33.2531	307.485	66.4613	0.0195213	36.4913	114.19	21.2311	131.008	77.4021	27.3347	8.78941	29.2449	56.2917	37.6788	60.3326	33.2024	53.9766	43.5665	190.797	3.10882	48.889	210.418	49.4966
2.3981	55.2997	95.2476	49.3745	16.9124	5.42171	35.4226	4.60473	23.1128	8.55879	81.3295	48.9126	4.824	29.5466	4.03108	34.5988	61.61	0.000317659	1.09512	95.8996	18.0021	3.88278	52.5791	36.1501	1.47116	0.00255155	14.9317	33.9841	291.232	51.6212	0.0188498	51.9493	133.379	16.9871	141.239	70.7654	34.4639	7.03288	24.9121	49.6358	31.8092	56.5559	33.2923	61.4088	49.7396	157.821	3.13218	41.1268	230.35	51.945
2.4981	47.3123	99.3963	47.0283	16.4234	4.28935	29.4982	3.67716	17.4547	7.10246	75.3757	38.1511	3.6464	30.569	3.04302	37.3964	55.0866	-0.00070874	0.898188	168.142	42.8967	3.56528	45.7501	40.7322	1.1098	0.00174831	11.204	31.8407	260.516	57.5038	0.0177197	51.5367	130.754	13.2809	151.825	103.427	31.997	5.61506	38.1253	52.4573	26.5167	50.8598	30.7993	55.974	43.1758	129.868	2.69136	34.0384	230.118	49.8807
2.598	44.0917	91.6944	42.156	14.589	3.39309	24.5378	3.11098	13.14	5.89395	69.8584	29.1462	2.75583	28.5232	2.29534	33.755	45.7903	-0.00168626	0.736665	187.081	47.0624	2.93858	39.5853	37.3443	0.83703	0.00125088	8.00348	28.3413	226.52	53.6667	0.0161417	45.5583	120.545	10.2623	145.948	121.552	26.4602	4.47802	55.8546	61.2805	21.9688	44.8733	26.4207	46.4693	34.898	114.168	2.13476	27.9562	218.334	46.442
2.6979	43.4057	79.398	36.8821	26.7116	2.68393	20.401	8.05259	9.87005	12.9869	64.7456	21.9341	2.08256	25.7192	3.9212	32.961	36.4266	-0.00261688	0.604289	175.695	42.0591	9.14803	34.1857	31.884	0.631232	2.07632	6.81916	29.5141	194.025	46.101	0.0139078	38.288	123.198	7.88157	134.748	115.406	20.6322	3.56918	58.2103	81.2168	20.1344	39.2303	52.2697	36.718	27.564	139.122	10.8429	22.8752	200.524	46.8598
2.7978	39.1257	67.3659	31.9371	29.6313	2.12273	38.0275	27.6282	11.9087	13.7698	60.0077	16.3218	1.57369	22.9046	3.84663	28.5369	43.612	-0.00336815	0.495995	157.722	34.6038	10.278	36.4661	26.4255	2.77364	2.38821	17.2655	27.9359	164.832	37.7785	0.0112511	31.3835	124.372	6.03369	139.84	101.801	15.5479	2.84401	57.7892	112.002	21.2569	34.143	55.8684	28.1777	21.5991	132.69	12.6453	28.6649	180.161	44.4064
2.8977	33.6709	55.4623	27.5313	35.2393	1.67863	61.32	32.4846	11.3238	12.533	55.6172	12.0411	1.18914	20.3036	3.26171	23.1886	39.6994	-0.00400532	21.0417	139.654	27.3282	49.8498	33.5291	21.612	10.4476	2.17699	17.8926	25.0251	139.391	42.0695	0.00855506	26.1107	115.965	4.61116	132.815	87.0759	11.4692	7.58369	60.7046	126.131	19.4364	29.6491	50.9035	21.23	21.7522	116.365	11.525	52.2256	159.363	41.1414
2.9977	43.0053	44.7625	27.2655	34.3449	1.32735	62.5665	30.8937	9.75857	10.8093	51.5484	8.8235	0.898624	17.9664	48.55	19.8108	46.949	-0.004405	44.8411	123.117	29.8653	58.2436	29.5404	17.567	11.4241	1.7666	15.0407	21.6283	117.573	39.2597	0.00596888	62.3919	104.742	3.52079	151.18	86.9754	8.34313	8.23855	56.1934	139.588	16.8032	25.7181	43.3569	15.8042	18.3307	98.4472	9.4382	55.8839	139.37	43.5791
3.0976	51.4681	35.6349	24.7987	30.5667	1.04989	56.528	26.8844	7.9855	9.12112	47.7773	6.43136	22.595	15.8875	67.4722	15.9781	42.5856	-0.00466118	46.889	108.387	26.6543	53.2983	25.6675	14.2379	10.1191	81.3122	11.4832	18.2281	99.0263	43.0749	0.00372706	68.1611	105.214	2.68694	159.077	94.788	6.0123	15.3923	55.5181	129.635	14.1665	22.296	35.7125	11.6702	14.6786	85.9103	7.27813	59.7275	120.851	68.1167
3.1975	50.4383	28.094	33.1463	25.841	0.830605	48.7467	22.3401	6.33796	45.185	44.282	4.66782	31.3301	14.0457	63.4107	31.7074	38.6349	0.946661	42.1749	95.3769	21.9161	43.8504	22.1983	11.5239	8.26862	108.866	8.29323	15.0793	83.3356	39.9507	0.00203566	71.1503	103.108	2.05003	151.814	87.8915	4.30472	15.9095	50.2311	113.827	11.8016	19.3238	28.8922	8.57016	11.5569	73.0207	21.8988	88.9226	104.114	72.4419
3.2974	52.6545	35.5936	42.7235	21.1461	0.657445	41.2009	18.0764	4.93405	86.5647	41.0419	3.3762	30.2368	12.4163	52.897	36.6169	31.9496	1.20466	35.9665	83.9161	17.3028	33.9803	19.1672	15.6939	6.50567	117.363	5.77628	12.2971	70.0978	56.4636	0.000803115	69.2368	95.0437	1.56389	139.767	76.7916	3.06822	14.1804	43.8225	100.084	9.77431	16.7457	23.1414	6.26975	9.04578	78.2804	24.395	89.4524	89.2459	69.8625
3.3973	48.7918	41.742	42.1293	16.9252	0.520613	34.5087	14.3906	3.79244	89.973	38.0384	2.43514	25.8686	10.9757	41.9419	33.9015	25.3545	1.1915	30.0153	73.829	13.3623	25.3383	20.9261	15.1344	5.02033	129.267	8.47569	9.91494	58.9468	57.2844	-3.72e-06	60.7241	85.4281	1.19295	126.822	81.2786	7.70326	11.9183	92.4643	86.1076	8.07188	14.5105	37.0625	4.57513	7.06579	71.7013	21.8555	79.68	76.202	65.1488
3.4973	42.6324	40.4914	38.3241	13.335	0.412483	28.7825	11.3391	2.88967	81.3679	35.2542	1.75235	20.9372	9.70223	32.4529	28.5423	37.858	1.08255	24.8177	64.9534	10.1898	27.8138	35.7904	17.1428	3.83416	112.451	7.94962	21.8201	49.5618	51.309	-0.000546629	64.1765	75.9413	0.910019	114.379	74.8994	8.23853	9.75057	282.923	73.4539	6.65636	58.4209	37.9981	11.3849	58.9888	61.8338	17.7382	67.6538	64.8644	59.9921
3.5972	52.6329	36.0297	33.734	10.3845	0.327118	23.9597	8.87551	11.345	70.0007	32.6734	1.25862	16.4603	8.57675	24.8003	34.7449	43.7863	0.948866	20.4371	57.1444	7.71344	36.7246	36.1395	15.742	2.91165	89.4282	15.1324	35.0485	41.6672	67.9308	-0.000906492	58.1343	67.1732	1.32321	123.616	65.2746	31.1792	7.87249	340.295	62.446	5.4851	120.45	34.0669	53.3556	82.7237	51.9107	13.6033	56.2338	57.7125	54.9744
3.6971	52.1669	30.5519	37.4759	8.64163	0.259532	31.2889	14.6924	48.0517	59.0055	30.2812	0.90259	12.732	7.58199	18.8293	42.0835	39.4567	0.817953	16.7998	50.2741	5.81322	35.0173	32.7397	13.4491	2.20414	68.1376	15.0046	39.4149	35.0281	67.5301	-0.00127504	49.4184	59.2833	33.7087	205.752	55.5344	41.3055	6.31378	329.263	53.0147	4.51829	138.93	28.7933	61.871	74.7221	55.7743	10.0554	46.2798	50.6896	50.2799
3.797	47.1794	25.1437	35.43	6.99601	0.205816	30.4459	21.5576	310.013	49.3038	28.0641	0.646438	9.75585	6.70259	16.312	46.3606	32.5371	0.69961	13.7989	44.2297	4.36958	34.1189	71.4433	11.1501	1.66563	50.7576	12.3886	38.7848	29.446	59.9004	-0.00164187	40.7436	52.2663	60.7939	221.761	46.7316	38.914	5.04612	295.466	44.9826	3.7212	137.264	23.6206	56.7778	61.1231	120.922	7.24319	40.3053	51.6456	45.9518
3.897	56.3333	26.1541	31.6682	5.55619	0.162818	27.037	21.9661	471.871	41.0394	26.0096	0.462498	42.2584	5.92504	13.1561	42.1625	34.6202	0.596044	11.33	67.9966	3.27927	28.955	74.4518	9.12095	1.25746	37.3412	9.36668	35.5676	24.7533	50.0246	-0.00195185	33.065	46.0584	124.625	213.367	83.3408	32.3976	4.02545	256.835	38.1585	3.06444	126.256	19.0668	47.2923	48.4725	129.979	5.11847	33.8874	49.5793	41.9837
3.9969	55.1587	28.1296	27.6733	7.81115	0.128663	37.9973	19.7344	570.234	34.1024	24.1057	0.330622	47.9921	5.23758	10.2657	35.1755	180.2	0.506946	9.30128	68.0713	2.45867	22.8566	68.0338	7.41488	0.948735	27.2762	6.7234	31.2258	20.8087	40.28	-0.0022148	26.6079	40.5795	333.625	197.062	95.8323	25.3555	3.20784	220.04	32.3664	2.52345	112.57	15.2523	37.4373	38.0363	119.164	3.56424	28.0388	62.6812	53.8163
4.0968	49.5877	36.3326	23.9506	8.07425	0.101539	55.5078	16.6846	542.511	28.3166	22.3414	0.236197	43.6572	4.62995	8.22957	27.981	272.671	0.430873	7.63525	62.2273	1.84226	17.2541	63.9183	6.0103	0.715593	19.8423	4.66326	26.6138	17.4927	31.6678	-0.00246373	21.3134	37.599	377.012	179.046	90.3871	26.2684	2.55461	187.231	27.4523	2.07791	110.022	12.1379	35.0684	29.7369	102.805	3.74742	23.0249	67.0203	54.743
4.1967	42.7962	36.5279	20.6419	7.40188	2.15757	55.4761	13.6387	467.635	23.5044	20.7064	0.16866	36.3913	4.09284	6.40245	54.3196	263.046	0.366073	6.2674	57.2306	1.37991	12.6355	60.3366	4.86486	0.53968	14.3998	3.15652	22.2021	19.6145	24.491	-0.00263272	17.0295	105.615	337.618	161.569	79.5203	31.4837	2.03343	158.794	31.2978	1.711	100.742	37.1472	34.9429	23.218	86.3224	36.2285	18.8392	113.119	52.0219
4.2966	35.9096	33.099	17.7575	6.36819	2.56746	49.7533	10.9265	382.711	19.5071	19.1911	0.120391	64.6653	3.618	4.90644	57.7572	222.918	0.310907	5.14449	51.0546	1.72311	9.05205	63.0277	9.99448	0.40697	10.4354	2.09806	18.2243	29.5495	18.72	-0.00266056	13.5877	264.297	277.963	145.377	67.9385	43.407	1.6179	134.463	29.308	1.40886	89.6346	42.1392	30.2274	18.6335	71.5572	43.5576	15.3874	174.65	63.5972
4.3966	29.6131	28.3684	24.7178	5.27128	2.38696	42.7722	8.64425	303.755	16.1886	17.7866	4.47812	65.9727	3.19811	3.73062	69.8685	178.935	0.264068	4.22274	45.1164	5.4483	6.37791	57.6314	10.4059	0.306843	7.55618	1.37493	14.7712	60.1018	22.2992	-0.0024316	10.8333	376.324	220.368	130.647	57.2791	41.3518	1.2867	113.774	25.8102	1.16006	98.9869	39.2296	24.4309	20.7885	58.946	69.8061	12.5575	229.513	63.8979
4.4965	24.1514	23.5072	24.8386	4.25323	2.03484	36.1013	6.78383	236.469	17.7888	16.4848	16.4154	70.6378	9.07969	2.8249	70.0359	139.956	0.22437	3.4661	39.7489	5.97835	4.43558	50.6863	9.30529	0.231335	5.46879	0.890898	11.8519	194.912	21.366	-0.00201379	8.63376	442.641	171.497	117.347	57.0895	34.6011	1.02281	96.2328	22.2195	0.955187	95.0125	33.7498	19.0061	17.9532	48.4063	69.91	10.2439	310.925	60.4636
4.5964	24.0276	20.5	22.7102	3.37087	1.66977	39.5291	5.29587	182.333	16.3717	15.2784	19.5738	72.8596	10.1364	2.13432	65.017	108.04	0.190705	2.84493	34.9863	5.34322	3.05246	44.0152	7.86575	0.174463	5.38235	0.571943	9.4312	355.343	18.6076	-0.00142805	6.87932	486.371	132.203	105.377	51.3067	27.1548	0.812668	81.3821	18.959	0.786497	86.3331	27.9441	14.4447	14.4882	39.6893	59.9133	37.9622	354.516	55.9875
4.6963	21.7698	17.1723	20.0316	2.63684	3.86801	36.5711	10.6528	147.18	15.7148	14.1606	18.6383	64.0234	14.9615	3.7038	54.8127	94.7096	0.162065	2.33499	30.785	9.02733	2.08245	38.0583	6.49097	0.13168	4.50242	0.364339	7.45371	428.979	15.3737	-0.000639755	5.48075	467.444	116.698	94.6195	44.2416	20.5433	0.645438	68.8174	16.1194	0.647594	76.5431	22.6718	10.8147	11.4372	32.5166	47.4553	42.7326	379.099	51.4154
4.7963	29.9682	17.154	33.1818	2.04251	4.11571	31.8447	16.4946	129.38	18.8128	19.301	16.0738	52.5057	19.7597	3.64356	43.8695	77.1832	0.137488	1.91633	49.7152	9.05463	1.41033	40.4931	5.29831	0.0994306	3.51681	0.230561	5.85752	423.048	12.2936	0.00026117	4.36621	427.542	96.2146	90.5751	42.9809	15.1921	0.512421	58.1903	13.6854	0.533217	67.0764	18.1882	8.0168	8.96051	26.6298	35.8364	39.5297	374.001	47.0648
4.8962	30.7948	15.4942	42.0928	1.57041	3.69298	32.5285	17.044	107.05	17.7453	28.3186	22.0144	41.5742	19.6717	3.09253	34.0235	64.9641	14.5461	1.5726	50.1583	7.82735	0.949199	37.2069	4.30258	0.1159	11.1463	0.145075	4.58138	385.55	9.61983	0.00123358	3.47814	382.999	114.423	87.853	40.0479	11.0697	0.406679	49.203	11.6118	0.43905	58.4471	14.4982	27.8601	7.00159	28.6604	26.2093	34.0968	352.142	43.0282
4.9961	28.3311	13.2551	41.3356	1.20089	3.10223	29.4008	15.4057	85.5349	18.0461	29.1543	21.9762	32.2884	18.1325	2.47162	25.8548	59.6712	18.4385	1.29045	45.9498	6.33816	0.635387	32.7737	14.6901	0.104888	11.7363	0.0908212	3.5687	338.445	7.41587	0.00219367	2.77054	339.963	105.348	118.487	35.0564	7.9862	0.322674	45.6772	14.5778	0.361523	52.102	11.5143	37.7915	5.98824	44.8174	18.7325	28.5444	321.779	44.9357
5.096	24.6583	14.7504	48.5617	0.914136	2.52885	28.4853	14.7057	69.8598	16.2028	27.8304	19.4044	24.7996	16.2786	1.92004	28.9646	63.547	18.2181	1.05888	40.9431	11.5145	0.423346	28.4749	16.1776	0.0866663	10.0581	0.0565982	2.76926	291.379	11.2065	0.00296401	2.20673	300.516	95.5636	125.078	65.0795	5.72265	0.256041	40.2962	13.9944	2.83111	57.6188	9.12494	36.4436	4.81826	45.4815	13.1588	24.1344	288.077	43.0807
5.1959	34.5408	14.0036	46.6887	4.83904	2.03163	28.3256	12.8202	55.3785	13.8995	26.0181	16.0561	24.8671	27.3824	1.4703	26.5132	71.852	16.542	0.868862	41.3685	21.0733	0.280982	24.6255	14.7288	0.0686363	7.94511	0.0351263	2.14083	248.233	17.0975	0.00351454	7.99791	265.146	88.6698	119.5	79.5469	16.0197	0.203314	34.7605	12.4314	8.67684	68.9839	7.22239	47.0425	4.31339	64.0356	9.11942	20.0213	254.167	40.0872
5.2959	35.6825	12.3193	42.0014	6.70539	1.62031	25.357	10.6637	43.0774	17.1168	24.1755	12.7677	21.6107	28.5897	1.1175	22.1936	64.3031	14.4909	0.712926	37.9131	24.1812	0.185982	37.6248	12.5401	0.0531608	6.03277	0.0217302	4.19124	210.248	17.7298	0.00383983	9.1407	233.738	94.0489	112.197	76.3868	17.3684	0.16171	47.829	10.7375	9.76663	68.0357	24.6767	44.7075	3.51917	67.9135	6.25192	16.4617	252.679	36.8835
5.3958	32.9078	10.375	36.8028	9.52454	1.28758	21.7823	11.9382	33.0944	16.2676	24.2049	18.9109	17.6273	29.7636	0.846004	17.6892	52.8722	12.4851	0.584962	33.7867	21.9404	3.17108	40.51	10.3804	0.0406882	4.69012	0.0134093	5.49411	177.495	21.3049	0.00391318	23.2102	205.969	82.5257	116.251	76.9005	25.7276	6.19592	48.018	9.17364	9.12552	62.5336	32.2211	39.1063	2.78827	61.9748	4.2482	13.4772	239.033	33.7879
5.4957	43.8722	8.50082	35.6201	9.87785	1.02135	18.3788	11.1484	27.3845	14.2621	22.9343	22.8317	20.1736	31.741	0.639103	21.3324	41.8432	10.6716	0.479935	42.4304	36.8659	3.88754	37.3374	8.48454	14.0395	3.53183	0.00824368	5.7732	149.568	20.5202	0.00372768	25.559	181.466	82.2184	110.35	73.8357	24.9712	7.44261	43.7145	7.8031	7.96197	70.5992	31.363	31.7932	2.18719	53.3609	2.86535	11.011	219.106	30.8993
5.5956	44.6298	6.83855	34.6615	9.06965	0.809514	18.2764	9.61482	21.8821	12.117	21.3948	21.841	18.3982	29.8896	0.482307	20.0571	43.2802	16.6806	0.393795	40.934	39.1003	3.61843	32.9206	34.2299	16.5315	2.6141	0.00504043	5.49085	125.903	17.9226	0.00333812	23.497	161.459	70.5839	101.378	65.4152	21.0678	6.96461	38.2415	12.8031	6.74125	71.4941	27.5204	24.819	5.44893	47.9082	1.92055	8.98706	196.587	32.459
5.6956	40.867	5.43151	33.7133	7.80987	0.641645	16.3611	17.774	17.1098	10.159	19.8671	18.8806	15.3536	27.038	0.363833	17.0162	37.6204	21.0729	0.323081	37.0357	34.524	3.00316	28.6118	38.1749	14.9883	1.91617	0.00307096	4.93286	105.919	19.9319	9.42544	26.1155	142.879	66.1145	112.167	81.5122	16.6077	5.97585	32.86	12.9906	5.62757	66.4229	23.0157	18.903	5.28937	40.9589	8.23013	7.3316	173.72	31.1791
5.7955	35.6019	13.8357	30.4637	6.46732	0.508852	22.5088	25.4665	13.1904	8.46848	20.3671	27.5452	20.8826	24.107	0.274423	20.0991	49.1542	20.8012	0.265145	52.3169	36.6438	2.33983	24.7467	34.8909	12.3722	1.39681	0.00186788	4.27089	89.0772	40.8651	11.8815	43.0696	126.124	55.4433	108.851	83.824	12.5978	4.9369	27.9998	21.059	4.6657	59.4942	19.6345	14.1719	4.41475	35.2719	9.48256	5.9797	165.446	29.0332
5.8954	30.0406	16.287	30.6412	5.21875	0.403878	22.7639	26.3959	12.6365	7.04127	19.4212	36.7304	20.0514	21.3776	0.20697	18.7604	45.8163	18.8808	0.217693	51.6244	43.8629	4.87902	21.3683	37.9603	9.78322	1.01495	0.0011382	3.60355	74.8989	45.2974	17.2708	44.1911	111.207	50.9096	100.867	76.194	14.2816	4.00538	23.7627	23.5934	3.85512	52.3918	26.6107	15.1326	3.52437	35.3969	8.60433	5.45281	162.585	26.7201
5.9953	28.9264	15.822	37.1666	4.13584	0.320768	27.5761	23.8905	10.9297	5.84791	20.5453	40.6468	19.1691	18.9181	0.156137	16.0873	46.8101	16.5375	0.178816	47.0051	40.3418	5.18082	18.4406	34.4301	7.56953	0.736128	7.56915	10.4414	62.9704	42.1892	24.477	39.5865	102.151	43.5642	91.7706	92.5301	12.8054	3.22037	24.7115	47.4894	3.17998	45.761	26.1754	18.7129	2.77205	31.6624	7.03024	11.805	152.713	24.4795
6.0952	25.7875	14.0888	39.2319	3.23499	0.254881	26.2986	20.2774	8.96245	4.85428	19.7514	37.5825	16.3338	16.7284	0.11781	13.0016	40.5139	14.2483	0.146997	46.3978	33.6285	4.56764	15.9109	29.2694	5.78935	0.533344	8.87017	13.2698	52.9385	36.9724	24.3698	54.5427	100.891	35.8102	95.0042	88.6954	10.4148	2.57722	22.7925	49.7507	2.62086	59.385	23.0714	17.5472	2.16906	27.0255	13.2601	17.0573	139.321	22.3868
6.1952	22.0535	11.9515	36.4858	12.7757	0.20261	23.1761	16.6131	7.12234	4.02852	22.0586	31.9113	13.1932	14.7878	0.0888932	10.1453	32.8313	12.1791	0.120966	42.2492	26.7402	3.68411	13.7273	24.2121	11.3183	0.386219	7.79634	13.7743	44.5031	36.7579	21.5275	53.6592	93.2857	28.3688	90.1544	100.715	8.04526	2.05743	20.0513	54.2096	2.15912	60.0113	19.3379	14.7676	1.69411	22.5791	13.7596	16.8649	124.588	20.4587
6.2951	18.4021	9.83797	38.125	15.8829	0.161197	19.776	14.7124	5.54932	3.34281	21.4905	25.7929	10.3607	13.0709	0.0671038	14.1947	27.9855	10.3701	0.0996176	38.8606	20.7329	2.8197	11.8432	19.7842	11.485	1.14712	6.09117	13.0156	40.7201	32.607	17.9843	47.2741	83.9596	22.0691	82.8143	94.6239	6.02779	1.64015	17.2741	50.1189	1.77832	55.7077	15.7936	11.7581	1.32233	18.6714	11.9769	14.928	109.831	20.1595
6.395	26.3296	7.93859	35.3349	15.7451	0.128358	16.636	12.3434	4.268	2.77365	20.2089	20.1962	8.00898	11.5529	0.050679	13.9829	34.6109	8.81294	0.0821979	34.6671	15.8471	2.0847	10.3363	16.0743	9.91222	1.20052	4.46152	11.6469	43.0127	27.2327	14.5851	39.666	74.6813	23.6944	75.0739	98.7689	4.53378	1.30627	14.7372	44.8934	1.4645	49.8777	12.7174	13.7797	1.03189	15.3621	9.56968	12.6405	102.893	18.9464
6.4949	27.3712	6.31842	34.9437	14.1376	0.102156	13.9036	15.2253	3.25398	2.30132	18.8104	15.4717	8.87022	12.3403	0.0382961	12.1283	31.7938	7.4826	0.0679498	30.6341	12.012	1.50389	8.95275	13.0253	8.00534	1.02686	3.13717	10.058	40.3665	32.0564	11.6309	42.4932	66.077	31.0486	67.6819	90.2534	3.33994	1.03957	12.5144	41.0271	12.3873	43.9154	10.159	16.9859	0.805163	12.6075	7.26706	21.7954	101.897	17.499
6.5949	33.4621	4.98004	31.7661	12.0159	0.0813231	19.4811	14.7231	2.46622	1.90937	17.4554	11.667	8.18336	11.6258	0.0289402	9.86491	31.1333	6.35028	0.0562891	42.7854	9.06006	1.06522	7.73429	10.5414	6.26155	0.810648	2.14463	8.47114	42.9077	30.5773	9.18351	38.684	58.3223	28.9824	60.8759	78.3794	2.42711	0.8267	12.3142	35.8143	14.8199	38.3543	17.537	15.9117	0.628153	10.3339	5.33532	25.7699	108.316	28.2873
6.6948	33.0487	3.89759	27.9538	9.86727	0.0646543	25.5561	12.9153	1.86174	1.58422	41.0231	8.69515	6.86512	10.5182	0.0218684	7.72811	26.5332	5.38798	0.0468578	42.1324	6.81314	2.6957	6.67572	25.9996	4.81684	0.615608	1.43614	7.00326	43.767	42.9707	7.20792	32.9589	51.4196	24.2711	57.9332	66.5778	13.3769	0.656879	11.1242	30.7267	14.112	33.3644	18.2698	13.3854	0.489966	8.46493	3.82398	24.1946	106.512	30.2811
6.7947	34.7549	6.75854	33.2146	7.91716	0.0510507	24.8963	10.7797	1.40163	1.3145	44.9507	7.77996	14.0706	10.9983	0.0165384	5.91172	21.3531	4.57076	0.0391123	38.3405	9.43638	2.95107	17.7545	37.5276	3.67242	0.457977	0.946625	5.70761	40.4809	43.5201	5.63673	27.2043	45.31	26.8896	88.4903	55.9824	15.3428	0.521461	11.5948	26.1821	12.409	28.9662	16.4834	10.6552	0.382168	6.93175	2.69177	20.9943	100.085	29.2643
6.8946	32.3111	7.39583	32.0375	6.24889	0.929251	22.118	11.3803	1.0534	1.09086	43.5923	6.48674	14.7214	10.2954	0.0125074	9.4593	29.4041	3.87717	0.0328426	34.092	9.04492	2.63435	21.642	36.6727	2.78617	0.624072	0.616211	4.5993	38.2347	38.9482	4.39811	22.0904	39.9162	23.9316	93.4956	46.8491	13.8127	0.413526	10.7033	22.2484	10.544	25.8569	13.9741	8.21359	0.298218	5.67535	1.86836	17.6227	91.3316	27.3109
6.9945	29.3719	14.3657	32.1675	4.87293	2.90276	18.9374	10.3804	0.790767	0.966529	40.9386	5.18341	13.0062	9.29374	0.00948844	9.6509	27.7667	3.28862	0.0278084	38.874	7.71115	2.13934	20.5475	32.0773	2.10805	0.576636	0.397072	3.67236	34.1566	32.6931	3.4268	17.7819	35.1605	19.6514	89.3522	39.1174	20.0721	0.327534	26.9816	18.8846	8.81698	22.7331	11.4821	6.20572	0.232863	4.64632	1.28223	14.5703	81.6878	25.1565
7.0945	42.9564	16.1207	29.4019	40.3827	3.19517	18.6208	8.84623	0.593311	0.824834	38.0899	4.02735	10.6941	8.27994	0.00720547	17.8622	23.337	2.78914	0.0236502	68.2118	6.202	1.64474	18.2837	26.864	12.2106	0.470741	0.253697	2.91014	52.9525	26.4096	2.66754	14.9365	30.9696	15.5601	82.306	32.6265	19.3881	0.259059	30.1824	25.0212	11.8457	19.8404	9.27671	5.46968	0.181887	3.80373	0.871755	13.7108	72.0217	23.0549
7.1944	54.7471	15.3585	46.121	56.5294	2.90011	19.5765	7.26457	0.445177	0.692951	43.1902	3.06826	8.47922	18.3703	0.00547939	18.8163	18.661	14.5107	0.020288	78.3311	4.83901	1.22014	15.939	26.6157	17.7226	0.363558	0.160889	2.29162	56.1309	20.808	2.07521	12.24	27.2778	12.1017	78.8208	28.4133	16.3228	0.20458	28.548	24.3261	11.6487	17.2533	7.42446	29.635	0.142218	3.11388	0.587975	13.0561	62.8325	21.0869
7.2943	54.868	13.5365	50.4269	58.3627	5.03042	17.8687	5.83636	0.334258	2.62459	46.8744	17.2606	6.59038	19.9683	0.00411545	16.8061	16.1079	17.4427	0.0175158	78.0554	3.71216	0.882768	13.8001	23.3959	16.9771	0.272989	0.10135	3.24394	52.7529	16.1163	1.61364	9.90126	24.0276	10.2672	94.7855	26.2106	25.7708	0.161304	25.3825	21.7025	10.3749	26.9257	5.91007	39.5326	1.12272	2.54911	0.393825	11.3925	54.382	19.2718
7.3942	49.8886	14.8253	48.4655	53.4755	5.11377	25.0291	30.4336	0.251344	3.1258	45.3524	21.2782	5.06414	27.7096	0.00306813	13.8891	22.0182	16.9654	0.0152564	71.2642	2.81991	0.626985	11.9204	19.6345	14.3347	0.201895	0.0634612	6.13906	47.0131	12.3313	1.25421	39.0481	21.1667	8.25474	94.3518	22.8517	38.0578	0.12701	21.9729	38.7491	11.7845	28.5227	4.68997	37.9382	1.15699	2.08679	0.262149	25.5968	47.3894	17.6076
7.4942	43.1417	13.9781	164.297	45.996	4.51531	24.7741	73.1655	0.189272	2.9443	42.5642	20.5092	3.86536	43.2663	0.00228957	24.5336	30.8276	15.3075	0.0133892	63.4319	2.12979	0.438939	10.2884	16.1492	11.4593	0.148024	0.0395406	14.6373	40.7977	9.35116	0.974466	44.9366	19.2689	11.7156	88.2753	80.3727	36.9109	0.0998978	33.201	47.1416	11.0431	31.4938	13.9676	41.3095	0.981032	3.60847	0.17347	27.3587	40.9806	16.0853
7.5941	45.4911	12.2506	331.785	38.0655	3.76627	27.0185	82.3644	0.142701	2.57285	39.5953	17.7978	2.93864	48.8441	0.00170705	31.2684	29.226	13.3716	0.011818	56.0144	3.8975	0.303931	8.87742	13.4525	8.91654	0.107972	21.8119	30.6519	34.9063	106.377	0.756807	56.9579	17.23	11.1496	80.6295	100.268	31.1308	0.0785195	41.2894	44.9054	9.64675	30.2277	59.5106	47.5115	0.787537	3.73644	0.114091	24.8892	35.231	14.6936
7.694	43.2733	10.2931	364.612	30.7065	3.05939	24.9624	78.7796	0.107881	3.2089	36.7365	14.5771	2.22877	59.8256	0.00126992	29.9455	24.6014	11.5056	0.0104832	49.3391	12.6469	0.208501	7.65923	11.0274	6.84022	0.0785026	71.7237	39.2864	29.634	342.574	0.587442	54.763	15.2857	9.40851	78.3488	252.431	50.7038	0.0617086	54.6184	39.7839	8.17223	57.5682	125.468	48.722	17.2472	5.52972	0.0745315	22.6562	30.1505	14.4223
7.7939	38.3374	8.42039	343.534	24.3305	2.45292	37.2686	68.7456	0.081899	3.05978	34.057	11.5148	1.68797	58.5012	0.000930115	25.633	96.9006	9.82846	0.00928951	43.424	14.8719	0.141964	18.0518	21.1949	5.20715	0.0569763	76.5662	40.9152	25.0486	571.179	0.455659	47.789	13.9759	22.9795	72.6388	340.473	50.3204	0.0485344	54.2794	34.3287	6.8239	65.269	135.54	42.6628	18.0705	5.54427	0.0483387	19.4137	25.7107	13.5352
7.8938	32.6689	16.0359	306.653	19.029	1.95362	42.7029	57.2133	0.0624893	2.68582	31.5657	8.87576	1.27732	53.6062	0.000639877	34.8063	110.738	8.36593	0.00827025	46.2623	13.6018	0.0960971	22.2963	21.8465	3.94717	0.0413738	65.1037	38.7294	21.1205	628.9	0.353149	39.9141	12.5212	24.5472	66.1018	335.658	42.8623	0.0382218	49.2212	29.3185	5.65819	63.2254	123.986	34.7033	15.3789	5.66693	0.0310653	16.2041	21.8629	12.4943
7.9938	35.0339	17.9207	267.819	14.7388	1.55068	40.068	46.3366	0.0477942	2.28296	46.5616	6.72333	34.2644	48.022	0.000408227	51.8486	99.4273	7.10849	0.00728233	60.5159	11.31	0.0647858	21.23	19.4692	2.98501	0.0301057	50.0076	34.6953	17.783	584.106	0.27348	32.612	11.1159	33.3683	85.0369	300.431	33.9614	0.03013	42.9831	24.9371	4.67539	57.676	105.803	27.099	12.3538	5.10367	0.0197026	13.362	19.5975	11.4603
8.0937	38.655	17.0438	231.735	11.3318	4.68608	35.0858	36.9098	0.0367367	1.91443	47.9803	10.2621	41.2211	42.6615	0.000261009	51.9569	81.8654	6.03483	0.00637673	58.861	8.9818	0.0434959	18.9075	16.4328	2.25438	0.0219755	36.2518	29.9866	14.9606	500.458	0.211608	26.3387	9.82695	36.8731	86.2418	293.195	25.84	11.3208	36.9019	21.1753	3.85663	51.9503	121.579	20.6437	9.73716	4.36931	0.0122358	10.955	18.0078	10.4855
8.1936	37.1347	15.008	199.701	8.66269	10.1281	41.8748	29.0941	0.0282836	1.59593	45.8133	10.5709	38.2049	37.78	0.000237221	45.4162	64.8312	5.12099	0.00552178	53.3788	6.95915	0.029118	25.3535	13.5505	1.70131	0.0160081	25.3142	25.2725	12.5801	409.448	0.163646	21.1394	8.67061	32.7901	81.2409	261.415	19.1788	15.0862	31.4286	17.9691	3.17851	45.8702	218.729	41.3027	11.5694	33.6703	0.00730699	18.0413	57.7204	9.58425
8.2935	38.2384	12.6465	171.787	6.59281	10.6741	53.7958	22.7786	0.021784	1.32699	42.8337	10.2282	32.1171	33.4167	0.000341113	37.099	50.3657	4.34428	0.00476753	47.4135	5.31734	0.0193964	26.461	11.0565	1.28337	0.0117333	17.2193	21.3658	10.5755	325.344	0.12656	16.9082	7.64361	26.9162	74.4084	224.654	14.0084	14.5248	26.6643	15.2443	14.5645	72.2364	229.748	44.7936	10.1285	54.5396	0.00404504	40.8757	89.7636	8.75696
8.3934	35.2128	10.3657	147.659	5.00006	9.54659	54.6139	17.755	0.0168261	1.10209	39.8012	12.9201	25.7637	29.5436	0.00044242	29.1394	38.7434	3.83166	0.00411296	53.3514	4.0299	0.0128044	28.9311	8.97726	0.967909	0.00856181	11.488	17.7163	8.88898	253.478	0.0980508	13.4982	27.4209	21.3087	67.3718	189.918	10.1228	12.6062	22.58	12.9312	16.9291	79.4286	207.945	40.1097	22.1681	62.9911	0.00190723	43.7385	103.593	7.99981
8.4934	30.6639	8.34084	126.875	12.1248	8.00804	49.2553	14.0248	0.0129956	0.914842	36.9153	12.5603	20.1558	26.1147	0.000492242	22.3286	29.6486	3.3119	0.00370534	50.2384	3.03935	0.00837432	26.7702	7.27226	0.72993	0.00621723	7.5508	14.4741	7.47115	194.778	0.0761205	10.7645	64.1943	19.2979	60.7072	159.335	9.21251	14.2568	19.1038	10.9685	15.9795	76.123	176.558	33.0042	21.253	59.1191	0.000532711	39.8053	106.278	7.30766
8.5933	25.8679	6.62599	109	15.55	6.52297	42.4435	10.9954	0.0100906	0.759255	34.2198	21.6876	21.2436	23.082	0.000533043	16.831	25.2401	2.83517	0.00361764	45.1348	2.28566	0.00546274	23.6326	5.88481	10.6904	0.0044415	4.90455	13.2139	6.27949	164.488	0.0592594	8.57902	94.2413	19.8986	60.1545	133.198	7.54688	13.0983	16.1559	9.30345	14.1035	69.1238	145.189	25.9456	17.6795	51.5065	-0.000260538	34.1051	102.437	6.67522
8.6932	42.5857	5.21568	101.902	15.5896	5.23723	35.8617	25.3152	19.5426	7.25103	38.3559	23.0401	22.4936	20.401	0.000508507	12.5444	20.3023	2.41565	1.84514	39.974	1.71575	0.00365683	20.548	16.0667	12.3643	0.00309978	3.15515	11.5664	5.27792	141.15	0.0463554	6.83454	98.2588	17.2932	91.7806	111.158	5.8539	29.8426	13.6607	30.1555	12.8652	61.2666	117.354	19.8478	14.0984	43.4453	-0.00061849	28.4655	95.0483	6.09743
8.7931	45.9705	34.3565	90.6859	14.0784	4.17424	30.0329	28.311	54.1366	8.46464	37.4	25.6657	30.4346	18.0312	0.000407276	23.0808	15.896	15.1138	8.25263	35.6202	8.09809	0.00262955	17.7747	50.583	11.1493	0.00215352	3.6698	20.1675	13.4152	115.589	22.559	9.79581	96.7691	14.0545	117.959	126.941	4.39754	31.7917	32.1413	35.6395	11.111	60.0789	108.262	28.3443	11.0845	39.131	-0.000720658	35.5363	85.9995	5.56968
8.8931	44.836	44.1694	79.1003	12.0067	3.31454	30.2995	26.4274	111.491	7.92896	35.1777	23.7957	29.183	15.9365	13.1683	24.2848	18.4021	18.3436	9.23888	42.913	9.17492	4.42559	28.2955	55.3183	9.18177	0.00153169	76.5084	32.3999	15.5802	91.9019	29.4903	48.0949	89.3745	11.0731	119.6	119.476	3.23765	28.6385	35.6382	35.3988	9.36301	55.0888	182.315	59.4207	30.496	34.9586	-0.000690168	33.8797	76.4567	5.08764
8.993	55.0057	44.335	68.4049	9.88192	2.62685	27.7797	22.7876	121.313	10.5111	32.7455	33.485	24.8985	14.0853	17.4197	21.6796	22.4624	19.2275	8.48566	41.0371	8.29019	5.52559	28.2564	51.2348	7.252	0.00112721	88.403	36.4383	15.1593	71.6316	28.7037	56.1968	80.4019	16.6494	112.655	105.023	2.35232	24.1823	33.6104	31.8065	7.79826	71.0161	188.961	63.065	29.8537	29.8224	-0.000628911	29.5766	69.4421	4.64729
9.0929	54.3959	40.1409	58.9344	7.94148	2.07953	24.1039	18.8389	110.975	10.1757	30.3879	38.5	20.124	12.4493	16.1766	21.8686	31.3103	17.8593	13.2619	46.7297	7.52397	5.17482	25.5184	43.9183	5.60755	0.000888459	77.3328	35.8562	13.731	58.6676	41.8317	52.703	71.5043	16.7685	103.177	89.6935	1.69378	19.8292	29.8472	42.4972	7.10924	71.6281	170.142	55.9964	24.9735	24.9094	-0.000506816	24.8935	66.5662	15.7884
9.1928	49.1411	34.3875	50.6913	6.27569	4.67315	25.5447	15.1965	93.7929	8.9814	38.3166	36.1518	15.8088	11.0037	13.4308	19.1718	29.6525	15.8031	13.189	44.1258	9.89452	4.30795	22.3539	36.4627	4.28727	2.00679	60.2751	32.881	12.0151	62.2343	41.9542	45.5037	63.265	14.4522	93.4184	83.0381	8.35137	16.0297	25.8235	41.3952	16.7632	69.5626	144.103	45.8792	19.951	20.5959	1.6746	20.6075	61.5471	18.5896
9.2927	42.3427	28.4857	57.1729	4.89896	4.95188	36.7945	27.4199	75.8944	7.65167	38.3441	39.3439	14.3018	12.906	113.299	20.0236	37.6153	35.8668	16.2026	39.6758	24.9089	3.36214	19.3858	29.8443	3.25768	2.30844	44.0857	28.8651	10.3254	70.5523	37.1766	42.4557	55.845	11.7023	84.1764	92.1504	9.51507	21.1081	26.0799	36.9546	18.3108	107.059	118.345	35.9774	44.449	16.9446	2.08044	16.9269	55.5531	18.4855
9.3927	41.5655	23.0863	54.3045	3.78895	4.43704	36.6612	29.3432	59.8142	6.42302	36.3273	36.1236	11.8911	12.4812	127.609	17.8203	34.7916	39.9192	27.9441	35.1483	32.7375	2.51899	16.7545	24.2672	2.4669	2.03574	30.9697	34.1279	8.78624	72.8915	33.1721	87.6562	49.2434	9.20327	85.9096	85.9509	38.0741	20.2603	31.4131	31.9796	16.9401	146.21	95.5875	53.5323	60.8154	13.9062	1.93836	13.8516	52.9107	17.4291
9.4926	46.0563	18.4318	48.6262	2.90949	3.72496	37.2851	26.9158	47.476	5.35719	35.0853	34.3919	9.48413	11.3946	113.344	17.9673	29.0002	37.8741	28.2929	36.0333	30.9439	1.83478	14.4634	19.6716	1.86451	1.62883	21.1573	34.6021	7.4354	65.8409	27.8537	93.7202	43.4015	14.1109	81.1126	75.2776	160.831	17.5631	48.9422	27.3436	14.7187	163.007	77.197	58.2866	57.4948	11.3984	1.60513	11.3145	48.717	16.117
9.5925	44.8301	29.999	42.5238	2.22153	4.20446	50.458	25.6713	41.6336	4.45561	32.9118	29.6574	7.39582	10.1939	92.4034	17.7887	35.7741	33.8214	25.1821	37.4269	26.1047	1.30904	12.4806	15.9231	1.4077	6.37512	14.1613	32.2773	6.27224	55.557	22.6534	85.258	38.2445	21.7362	74.3588	64.1853	181.293	14.5791	50.5795	23.2679	12.438	156.988	61.7698	52.2709	47.6448	9.3371	1.24593	9.23406	64.7605	14.7932
9.6924	46.4036	32.3215	36.8152	1.68907	6.61655	49.5408	22.3709	43.6718	3.70108	30.6117	24.1988	5.69384	9.05142	72.4771	15.4649	61.3192	29.4039	21.3864	34.5513	20.8847	0.919253	10.7681	12.8801	1.06219	6.83085	9.33155	28.6502	5.28135	45.0273	18.0953	72.6166	33.6969	21.0613	67.3518	54.065	162.228	11.8568	46.5459	19.7617	14.3022	142.854	49.1647	43.0441	37.9462	7.64613	0.928172	7.53306	70.6814	13.5388
9.7924	42.8341	32.5328	31.7337	1.28009	6.59791	51.5872	18.604	55.6292	3.07264	28.4	19.0675	4.35076	8.01407	63.6487	12.5949	135.838	25.2426	17.8165	30.8581	16.247	0.637526	9.29022	13.3717	0.801194	5.88867	6.07352	24.6063	4.44212	35.5556	14.3025	59.9276	29.6887	19.3873	63.8404	60.6621	131.812	10.8849	40.9087	16.7708	13.4546	126.74	39.0121	33.8532	29.8207	31.4876	0.672749	8.254	70.4977	12.3765
9.8923	45.0303	41.8398	29.6312	0.967398	19.3294	46.9409	15.0605	53.869	2.55028	26.3278	14.6719	3.30968	7.08806	51.6387	9.87438	139.922	23.9805	18.1499	27.2789	26.0028	0.437648	8.01506	13.6282	0.604207	4.66392	3.91365	37.2759	3.73372	30.6829	11.2334	54.521	26.1566	16.1449	71.295	57.7823	101.765	9.26573	40.1695	14.228	11.7722	111.101	30.901	26.6477	44.1029	36.1641	0.476281	13.2642	66.8229	13.4097
9.9922	43.9961	42.0049	29.1279	0.729517	21.141	52.8738	11.9932	64.1148	2.11647	24.401	11.0998	3.3743	6.26656	40.4088	13.8876	121.449	33.2354	25.192	30.096	25.7879	0.297816	25.3574	26.9899	0.455612	3.54601	2.50107	52.2189	3.13706	44.8927	8.78907	49.5563	23.0443	22.0444	74.7821	51.0353	90.3635	23.4988	67.9725	12.0692	17.8008	96.8224	71.6459	20.4012	40.1893	33.8819	0.330749	15.3037	61.3322	13.009
10.0921	45.0026	48.6472	26.4211	0.54932	30.5519	49.3565	9.45189	60.6726	1.75638	22.6136	8.29264	3.77143	5.5393	31.0597	13.6997	98.5436	33.6414	24.443	50.0595	22.1927	0.201124	48.8206	27.9482	0.34357	2.63832	1.5872	56.2119	2.63518	46.0065	6.86058	42.1922	20.3019	25.6915	123.198	43.678	135.753	26.4216	71.4482	10.2373	18.0075	93.0822	105.531	15.347	32.9595	30.6991	0.226679	14.2644	55.0786	14.7431
10.192	49.6144	46.9556	23.2292	5.65181	54.8508	56.1685	7.39925	52.2049	1.45754	20.9569	6.13664	3.41223	4.89602	23.6537	14.0769	83.5671	30.8381	23.5927	68.4421	17.9326	0.134913	51.541	24.9453	7.7481	1.93947	1.00123	54.1356	2.21344	41.4017	5.34771	34.8127	17.8854	40.3618	136.647	36.8542	199.163	24.2298	66.2246	8.68343	16.2121	86.3907	106.606	11.4126	26.1602	26.351	0.154189	12.3421	48.7048	14.4998
10.292	55.792	42.4559	20.157	7.42952	56.11	55.5554	5.7669	42.6811	12.3763	19.4216	4.50777	2.83731	4.32734	17.9259	60.0458	67.0996	27.1297	20.656	108.801	14.0269	0.0899524	47.2612	21.0681	19.1035	1.41595	0.628332	50.194	1.85932	35.7435	4.16496	28.2626	15.7558	39.2678	151.164	30.8915	239.345	20.6162	58.3831	13.555	13.9216	109.301	143.014	8.42131	20.534	33.542	0.103073	16.9177	42.5854	13.6179
10.3919	53.3695	38.5845	22.9541	7.51314	49.6546	49.6364	7.5803	33.8545	14.3981	17.999	3.29211	2.26316	3.8247	13.5499	123.782	52.4908	23.4214	17.4268	109.502	10.7758	0.0596255	41.6029	17.3775	20.0325	1.02958	0.392557	69.0624	1.5619	29.3787	3.24237	22.7472	13.8787	33.416	157.546	51.6352	218.876	22.5052	50.3458	32.2471	11.6999	155.654	140.277	36.6427	21.5858	32.3871	0.0676433	23.258	41.3171	12.5741
10.4918	47.4185	49.7439	24.8163	6.81444	41.4579	42.6041	7.48245	26.3443	13.4738	16.681	2.39321	1.76504	3.38039	10.2279	206.689	40.5238	20.0385	14.4768	100.246	8.1925	0.0392797	36.1382	14.1806	17.4933	0.746875	0.244292	73.8758	1.31206	23.4146	2.52368	18.2221	14.1117	26.9033	149.856	82.3254	201.784	20.4407	42.9715	34.5043	11.7529	188.493	123.493	59.1459	21.0194	34.4644	0.0441728	22.7293	39.5832	11.5346
10.5917	40.4743	49.9797	25.6193	5.82662	33.6935	35.9342	7.48609	20.2435	11.745	15.4598	1.73333	1.35913	2.98756	7.71469	225.79	31.0702	17.0687	18.8953	89.3025	6.19052	0.0257192	48.3277	11.5143	14.2038	2.42129	0.151485	73.7787	11.4916	18.2801	1.96439	29.8386	13.4364	34.7173	157.44	84.2895	196.445	17.3214	36.4985	61.4648	10.5532	225.042	103.448	81.0487	17.5585	32.6316	0.028609	20.0315	36.5834	18.5922
10.6917	33.7339	45.274	40.1846	4.803	27.0216	49.0735	6.67098	15.4237	9.95474	14.3285	1.25165	1.03885	2.64029	5.81667	204.665	23.7351	14.5075	18.0742	78.8805	4.66059	0.0167432	70.6659	9.32733	11.1399	5.54957	0.0936336	71.9644	14.6395	14.0668	1.52927	39.9314	12.2434	32.2794	154.809	76.4992	173.289	14.2272	30.9273	63.2324	9.05176	221.75	84.4607	82.1643	14.0209	86.6376	0.0183807	16.9298	33.0101	34.268
10.7916	27.7006	38.7962	41.4441	10.4736	21.5247	48.2852	16.0295	11.6829	8.3377	13.2803	7.38603	0.790621	2.33331	4.3846	240.938	35.7555	12.3173	15.7735	72.947	3.50078	30.3632	86.4328	7.54746	8.58203	5.6364	0.0577058	65.6543	14.6931	10.7125	1.19094	38.9817	10.9501	26.9897	144.175	89.9014	139.802	28.8017	26.1767	57.4584	55.5772	203.742	67.9975	71.6017	15.8319	104.28	0.0118907	14.0419	29.2887	37.5427
10.8915	46.9687	32.1441	38.2385	25.3282	17.0862	43.0571	133.165	8.81344	6.94725	12.3089	16.1719	0.600194	2.062	3.3047	271.197	34.4604	10.452	13.2902	102.787	5.38989	37.9099	82.1235	6.10403	7.4245	4.76977	0.0354523	57.4425	13.4958	8.09548	0.92789	34.2343	14.1423	21.554	131.442	116.444	107.496	37.5903	22.1436	50.054	93.9062	181.568	54.3117	58.0972	13.7095	99.1011	8.84321	11.5443	25.6707	36.761
10.9914	51.0636	26.0542	33.8511	29.6319	13.538	36.9263	288.407	6.62958	5.77552	11.4086	18.0209	0.455024	1.82218	2.49064	248.691	29.1928	8.86731	11.0343	103.588	5.29979	35.5033	73.0918	4.93532	6.00282	3.74584	0.0216911	48.8389	11.8934	10.8539	0.723382	44.6531	14.2763	16.8355	118.782	139.919	80.3134	35.9961	18.727	42.9091	97.2166	159.506	43.1837	45.3004	11.0728	86.7821	10.9806	9.45086	39.2701	34.4705
11.0913	48.1659	20.8037	74.9109	36.142	10.7162	31.1337	439.115	4.97675	11.6186	10.5739	16.7102	0.344689	1.61016	1.87699	208.364	23.429	7.52184	9.10313	94.8664	4.54498	29.5559	63.7233	3.98978	4.69793	2.83551	0.0131934	40.6688	19.1059	10.8327	0.564329	44.5529	13.312	13.0028	106.943	133.712	58.9159	31.1746	15.8354	36.5508	88.2704	139.155	34.2455	34.4775	8.74357	73.3709	17.6053	7.72123	47.1315	31.8091
11.1913	42.5981	16.4367	89.8103	35.5717	8.47827	26.0473	451.808	3.7308	12.1647	9.80012	26.6961	0.261043	1.42286	14.6434	166.163	18.3238	6.37972	7.48886	84.5196	14.0374	37.8682	55.1731	3.22532	3.6152	2.10458	0.00795879	33.335	20.4261	15.0192	0.440584	39.4755	12.0254	9.98382	96.1315	118.873	42.6987	25.8664	32.056	31.055	76.0814	120.985	27.1157	25.8368	6.85077	61.0225	20.6963	10.6984	49.2542	34.7466
11.2912	36.2631	16.1454	86.8494	31.8218	6.70598	24.0184	407.63	18.8977	11.0275	9.08263	27.8307	0.197674	1.25758	16.4167	134.503	14.1446	5.41139	6.15327	74.6584	60.8706	35.7661	47.6579	2.60738	38.7587	1.54495	0.00474767	26.988	19.2625	17.8499	0.344267	40.4042	10.7151	7.64212	86.3554	102.027	30.6918	21.0315	40.7711	26.3583	64.0519	105.01	21.451	19.1638	5.35311	55.7607	34.4422	29.5474	47.978	33.794
11.3911	30.6384	19.3362	78.3011	26.9871	5.30336	28.1946	345.408	31.1299	33.2141	11.3422	25.076	0.149728	48.4334	14.5607	112.82	10.8442	4.58955	5.05316	65.7677	68.5744	29.9004	41.1331	2.10779	95.8055	1.12698	0.00280351	21.6335	17.1946	17.0872	0.269244	36.1598	9.48869	5.84007	104.589	86.2014	21.9361	16.9295	40.0892	22.3625	53.3231	91.0666	16.9609	14.1158	4.17878	61.8055	34.8	64.8319	44.8167	31.6112
11.491	25.3755	18.9108	68.6704	22.131	4.19347	26.6466	282.718	36.5114	36.4573	20.749	20.9905	0.113424	58.7861	11.8633	90.0291	8.28378	3.89237	4.14878	57.8848	61.8441	23.3951	35.4918	1.70382	100.496	0.819084	0.00169208	17.2008	14.9339	30.5593	0.21075	39.6406	8.37802	4.45904	109.27	72.3002	15.6159	13.5584	36.2041	26.5406	44.1484	78.9411	13.4065	10.3479	3.2609	57.2488	29.9417	69.08	40.7342	29.1434
11.591	20.7531	16.8985	59.5266	17.7419	3.31581	51.489	226.678	34.37	33.5416	22.0861	16.8153	0.0859231	57.3539	9.3023	69.6925	6.31564	3.30102	4.98102	50.9323	71.668	17.5579	30.6213	1.37729	87.7676	0.593975	0.00111734	16.0589	12.7831	32.9395	0.165026	45.798	9.64588	3.40301	110.805	76.7173	40.4584	10.8304	39.2812	50.641	36.453	68.4156	31.2822	14.6325	2.54435	49.6049	28.3777	62.7793	36.3299	26.7182
11.6909	16.8338	14.3657	66.9844	13.997	2.62183	54.251	179.424	29.4723	29.0495	21.2663	39.5216	0.0650915	52.515	19.1287	52.8941	8.30386	2.7988	11.38	44.8108	106.979	12.8047	26.4184	1.11337	71.2667	0.430034	0.000805426	14.2622	10.8548	30.3182	0.129107	54.789	9.41229	2.59641	106.032	109.963	43.4484	8.63994	36.7754	98.0762	30.0582	59.2868	34.3181	25.3591	1.98524	41.736	23.7001	53.7576	31.9643	24.441
11.7908	25.1406	11.8425	64.9792	10.9138	2.07296	49.561	140.856	24.0486	24.5555	19.9323	48.7443	0.0493093	47.0315	22.3144	42.0912	7.75235	2.37312	17.2336	39.4237	104.447	9.14469	25.3969	0.90005	55.8949	0.310876	21.7536	18.3351	9.17619	25.8493	33.3533	54.9855	8.66208	3.33938	97.8017	110.009	38.1953	6.88793	38.7853	106.627	24.7684	51.373	56.7088	51.9482	1.82719	39.3625	18.4931	44.856	27.8422	22.3386
11.8907	46.6839	9.56661	81.9998	8.43559	1.63874	51.0249	109.986	19.0524	20.5431	18.536	48.0452	0.0373325	41.7774	20.0295	32.5254	6.48616	2.01195	17.0321	34.6838	111.856	6.42737	38.1951	0.727557	43.0611	0.224421	81.8127	41.8364	7.73758	21.0849	42.0005	62.359	7.78193	3.10218	88.8125	99.0039	30.7613	8.02584	35.9545	100.259	20.4025	44.5141	176.384	54.9186	2.60643	55.1625	18.0227	36.9829	24.0686	20.41
11.9906	58.6144	7.62125	80.4166	6.4766	1.29535	54.6683	85.5793	14.8144	17.1087	17.1973	42.1614	0.0282234	36.9959	16.4013	24.6565	5.17564	1.70589	15.0359	30.5137	126.777	4.461	37.7831	0.588226	32.8568	0.161852	135.719	51.8576	6.51519	16.7207	40.4201	57.9089	6.91866	2.59291	80.1254	107.907	23.6295	7.44261	31.7006	110.467	16.8034	38.5702	235.892	48.6877	16.0588	54.6026	49.9315	31.6342	23.1871	18.6454
12.0906	58.441	6.01198	326.979	4.94645	1.02376	50.2215	81.9202	11.378	14.2199	15.9442	42.5914	0.0213043	32.7232	12.8918	21.7213	4.03627	1.44246	12.7277	26.8449	122.032	3.06486	34.0298	0.475496	24.9388	0.116603	143.565	53.7953	5.48134	13.01	35.1791	49.7815	6.12301	2.07036	72.0887	155.06	17.6434	6.36236	27.3414	102.462	13.8379	33.4197	298.632	39.8593	16.4196	50.4444	55.0722	26.3832	21.5077	17.0325
12.1905	60.1271	4.70888	507.566	3.76198	0.809049	46.3887	71.5137	8.6661	11.8084	14.7792	37.821	0.918723	28.931	9.93158	17.8192	3.1111	1.2206	10.5882	23.6171	121.794	2.08795	29.7838	0.384336	18.8736	0.0838445	149.149	50.8142	4.60923	9.98815	29.1654	41.2735	5.40787	1.61702	70.033	155.215	12.9375	5.24731	23.3435	89.9271	11.3953	28.9568	288.045	31.2423	13.8898	43.6608	49.1486	21.7475	27.1855	20.4587
12.2904	67.9634	3.66894	522.372	2.8512	0.639399	47.6383	59.5296	6.56287	9.80195	13.6983	36.2726	1.1097	25.5737	7.57254	14.0325	2.38333	1.03102	8.74266	20.7776	123.72	1.41224	25.8215	0.310723	14.2602	0.0600956	125.499	45.4618	3.87474	7.59438	23.5529	33.5936	4.77179	1.24886	66.5842	150.05	9.3737	4.25379	19.8359	77.3151	9.38362	25.09	251.761	23.8556	11.1361	36.7161	39.8073	17.8266	29.0648	20.4575
12.3903	65.1476	2.84744	481.628	15.9708	0.505356	47.3756	48.2186	4.95046	8.13489	12.696	31.3972	1.02975	22.6042	5.74259	15.8436	1.81986	0.869814	7.19508	29.3872	107.483	0.949241	32.0248	0.251242	10.7647	0.0429245	95.8647	39.2571	3.25692	5.73343	18.7362	27.0757	4.2083	0.958895	81.5913	146.996	6.73645	3.41884	16.818	65.935	7.72694	21.7396	210.137	17.9147	8.77147	40.7923	30.4887	14.5734	28.671	19.3261
12.4903	57.9447	8.38407	426.259	21.3605	0.399351	42.4119	38.4119	3.72404	6.75073	11.7667	25.6765	6.3769	19.9789	4.34224	16.3026	1.38718	0.731868	5.91284	38.2602	87.2519	0.634441	57.1979	0.20321	13.7781	0.0305566	69.2563	33.0647	2.73736	4.30576	14.7724	40.0618	3.7097	0.733991	81.6549	131.254	4.81396	2.73578	14.2452	65.5755	9.99234	27.7596	171.236	13.3066	6.86659	37.814	25.7774	11.8983	26.9936	19.7836
12.5902	49.4893	11.6486	370.937	21.7278	0.315744	36.4333	30.2796	2.79603	5.60189	10.9053	20.2621	7.396	17.6581	3.27821	14.4173	1.05635	0.611847	4.85598	50.7446	68.4169	0.421851	58.3257	0.164342	12.7916	0.0216184	48.248	27.3398	2.30073	3.2204	19.9595	47.1883	12.1057	0.560908	76.5479	112.868	3.42654	2.18433	12.0613	90.3491	11.4978	56.2849	137.709	9.81095	5.36369	67.1426	27.4924	9.70808	24.6651	18.8407
12.6901	48.184	11.9968	320.458	19.7642	3.48689	30.7408	23.7074	2.09636	4.64847	11.6392	26.9489	6.77504	15.6066	2.47279	11.8524	0.804009	0.511702	3.98681	53.3522	52.6314	0.279154	52.9832	5.50344	10.6647	0.0151753	37.4605	22.2871	9.95782	2.40104	23.4306	44.3682	43.9619	11.6215	69.9744	95.444	2.43221	11.7114	10.2109	88.6038	10.8188	77.2067	109.925	7.19726	4.18639	79.9488	24.207	7.91857	25.8877	17.488
12.79	43.1957	11.6086	275.97	16.9276	4.10079	31.2276	18.4792	1.57006	3.85725	12.729	30.6547	5.66543	13.7931	8.4962	9.34634	0.611777	0.428055	3.27276	49.408	57.5673	0.183908	46.5006	18.8841	8.47393	0.0105404	27.335	17.9644	13.9775	1.78542	22.0409	38.3495	52.1908	13.4363	66.1818	80.0853	1.72302	17.9568	8.64333	79.2784	9.46692	79.2267	94.0674	7.21591	3.26666	75.7352	23.8347	6.45798	25.2781	16.0748
12.8899	37.0587	10.3159	237.326	13.9694	3.80038	36.9163	14.3616	1.1748	3.20073	16.9792	32.7596	4.53219	12.1899	31.937	7.1809	0.465456	0.352068	2.68646	46.1387	51.3934	0.120666	40.352	20.8054	6.57293	0.00721211	19.1724	14.3473	14.4372	1.32427	18.9848	31.8808	51.4201	12.1161	74.6242	68.5096	1.21888	33.7697	7.31525	68.6641	8.02617	73.9935	77.6712	19.2347	2.54881	66.2346	20.2692	5.26645	23.6489	15.1229
12.9899	30.9838	8.74054	203.966	11.2452	3.23679	34.9614	11.1394	0.878112	2.65599	17.1816	43.0323	3.54019	10.7664	34.4547	5.42311	0.354139	0.292112	3.08335	41.3492	42.2632	0.0788966	36.5716	20.5191	5.03379	0.00481934	13.0831	19.1368	13.4246	0.979685	19.2398	32.7843	47.4983	10.0043	72.8552	65.6988	0.861361	34.9435	6.18997	58.7289	6.96089	66.4313	67.987	21.1443	1.98881	55.9657	15.9838	13.1778	21.5173	18.5139
13.0898	25.493	7.18947	175.247	8.89526	2.65593	32.0265	8.62848	0.655395	2.20398	16.3267	47.8639	2.72816	9.5117	46.6176	39.2649	1.73777	0.239342	6.25907	40.8343	45.8217	0.0513597	32.0732	18.0074	3.82841	0.00309325	8.74945	20.235	11.9027	0.722922	17.1236	63.4516	42.7323	10.8788	67.667	61.5917	0.608266	31.1588	5.23647	49.9805	5.87728	58.5662	56.7882	30.4439	1.55202	55.053	12.0359	14.279	19.2056	18.6085
13.1897	20.7605	15.3056	151.447	6.94695	2.14056	27.7758	6.67726	6.84124	1.8289	15.2437	44.3489	2.08584	8.39921	43.7705	100.047	3.61819	0.198242	13.081	44.1241	76.357	0.0331757	46.3438	15.1019	2.90052	0.00188493	19.8889	26.5487	10.3018	0.531921	16.6685	90.4579	50.3742	22.1187	61.622	76.1488	0.42927	26.194	9.1158	43.0272	4.8997	57.721	46.2939	42.7236	2.36521	48.8716	8.78492	13.0489	16.9078	17.6109
13.2896	16.7927	17.4863	238.838	5.37277	1.70983	38.4784	5.1637	8.50898	1.51774	14.1591	37.6995	1.58727	7.41875	36.4998	111.186	3.69444	0.163181	13.6419	41.145	112.752	0.0211199	57.6407	12.4174	2.1928	0.000989467	39.1359	27.8996	77.3328	0.390399	14.5811	89.7711	54.1233	26.7766	55.6608	75.2493	0.302792	21.4332	9.63432	36.7131	4.05947	53.3906	37.2383	42.516	2.16586	42.463	6.26957	11.1994	23.8423	16.3082
13.3895	13.5222	16.7845	267.574	4.12395	1.35963	37.9902	3.99102	8.17417	14.4529	13.1315	30.6076	1.20445	6.55283	28.9357	101.462	115.761	0.133357	23.2643	36.858	166.781	0.013079	68.0699	10.1183	1.65577	0.000267302	39.0357	26.5333	226.248	0.285966	30.1016	79.3685	51.6191	24.4698	50.1034	67.4116	0.21345	21.8059	8.9382	31.2142	5.69815	47.7256	53.8436	47.3474	1.77897	74.1224	4.39915	9.35444	26.6117	14.9767
13.4895	26.5612	14.8526	253.626	3.14566	1.0787	33.9195	3.08324	7.07789	16.8706	12.1728	36.917	0.912383	5.78323	22.3873	84.7958	192.683	0.10944	34.2753	32.6138	171.846	0.00780762	69.607	8.21042	1.24941	-0.000349275	36.4225	40.3142	386.426	0.208696	36.6217	66.7072	62.2053	20.317	47.3872	79.0697	0.150335	19.3257	7.88371	32.0932	8.86067	47.8831	53.8759	42.8213	1.41291	76.8851	16.524	9.1831	26.8525	13.7094
13.5894	29.8114	12.5527	226.926	2.38725	0.855009	42.0404	2.38088	5.80584	15.8028	11.2825	38.9442	0.690434	5.10684	40.302	67.5215	189.494	0.0904225	33.685	28.7459	150.109	0.00444348	63.2802	8.83263	0.942432	-0.000850172	38.6166	44.577	418.895	0.151779	39.1951	54.6803	61.5636	16.1719	48.317	82.6679	0.105772	16.2026	6.80129	32.4219	9.37523	48.9502	47.8273	55.5681	1.10964	69.6133	21.2955	18.6902	25.6312	12.5333
13.6893	28.4947	10.3084	198.383	1.80466	0.677494	40.3473	1.83788	5.76527	13.7803	10.4567	35.276	0.522178	4.50422	110.922	52.1978	161.755	0.0745867	29.6793	25.3049	122.175	0.00231466	55.5515	11.1818	0.710775	-0.00116496	35.717	52.5624	397.214	0.109785	53.1897	57.5811	56.9681	12.6109	51.2725	114.177	0.0743314	15.0854	5.80783	29.2923	8.57896	98.9695	40.2294	53.5833	4.14365	59.7351	20.0789	51.2314	31.5286	11.4524
13.7892	25.3073	23.4252	171.727	1.36017	0.536823	35.6429	1.41812	5.06967	11.6819	9.6913	51.1396	0.394821	3.97634	116.358	39.58	130.27	0.0617556	25.1037	22.2668	95.9359	0.00096158	48.2101	46.6396	0.536008	-0.00134065	28.5987	52.8599	355.514	0.0790157	52.3318	52.0904	51.2902	9.7317	53.3628	129.882	0.0521843	18.5037	4.93636	25.4627	7.41925	151.36	32.9181	45.6835	4.14251	70.5368	16.727	56.0913	33.3141	10.4626
13.8892	21.5963	27.0755	148.015	1.02307	0.425606	30.4453	1.09408	4.19423	32.6162	8.98187	51.9269	0.298524	3.50544	101.017	29.6212	102.06	0.0514393	20.877	19.5909	81.1613	0.000131438	41.6766	52.1326	0.404204	-0.00144309	21.252	49.0827	309.209	0.0571919	59.3497	44.2535	45.6296	7.46895	50.7333	125.992	0.0366177	18.0104	4.187	41.154	6.25606	159.593	26.5344	36.6347	3.48458	73.2166	13.0325	55.9683	32.6515	9.55759
13.9891	17.9973	26.1119	127.337	0.768853	0.337646	42.2922	0.843873	3.34994	41.62	27.2818	46.2225	0.22577	3.09435	81.5482	25.2046	78.8523	0.0430032	17.2354	17.236	65.024	-0.000369876	39.1659	47.6808	0.304829	-0.00152834	15.0863	43.4385	264.891	6.04826	55.1626	56.9634	43.522	5.71581	49.2995	112.077	0.0257391	17.0686	3.54852	41.6476	5.21223	150.615	21.2089	28.3666	2.78889	66.3082	9.73628	49.7072	33.8394	8.7306
14.089	14.7774	23.1636	109.456	1.04911	0.268116	54.0834	0.651033	2.61738	39.9176	37.6204	38.4259	11.4067	2.7324	63.6599	39.1873	60.4815	1.3481	14.1835	18.9651	50.6247	-0.000663363	38.9326	40.6696	0.2299	-0.00160085	10.3831	37.2302	225.051	7.94055	47.2474	61.1514	39.6842	4.36749	45.7068	96.2191	0.0182003	14.7213	3.00718	37.6483	4.31715	148.264	19.2803	25.6314	2.1955	56.9052	7.06694	42.1512	32.8073	7.97501
14.1889	12.0181	19.6057	94.0508	8.49626	0.213133	74.0646	0.502359	3.78599	35.1137	38.3069	42.7305	13.7921	2.41294	50.7788	41.6389	46.2128	1.69776	11.6553	32.4313	39.0949	-0.000778405	35.1141	33.6922	0.173362	-0.00164323	6.9883	31.1865	190.322	14.7936	38.8417	55.7116	35.5021	3.33452	41.5932	100.847	0.0129401	35.7439	2.54892	32.7333	3.56543	136.167	16.4044	21.1867	12.3137	55.2901	7.42399	35.0149	36.7517	19.2651
14.2888	9.71261	16.1156	88.4838	11.065	0.169512	88.585	0.387846	3.80724	29.8736	43.0785	39.5887	12.8031	2.13074	50.7537	37.3239	36.9362	1.67433	9.57166	32.9987	66.1942	-0.000680102	30.7467	27.5493	0.568979	-0.00161797	4.62468	25.679	172.376	29.6271	31.2181	47.4828	49.3159	2.54476	42.3935	94.5503	0.0092407	38.3969	2.16127	28.0395	2.94038	121.324	13.5046	16.6987	16.216	52.1892	10.7253	28.8082	37.1529	21.9231
14.3888	7.81648	12.992	89.5113	11.153	0.134882	84.1762	1.66309	3.36758	25.0618	42.0374	41.4029	13.7149	1.88143	43.3275	30.9044	28.8285	9.01384	7.85833	30.2983	66.4222	-0.000428042	35.3134	22.3906	0.615055	-0.0014824	3.02034	20.8639	150.84	32.6925	25.0733	60.5546	50.7374	1.94161	41.3583	86.2011	0.0065046	34.6868	1.83337	23.8774	2.42321	106.572	10.9222	16.1823	14.4851	46.4933	10.459	23.5929	35.5021	21.5876
14.4887	10.7347	10.3342	82.0354	10.0988	0.107523	95.5936	3.72464	2.79566	20.8975	39.5479	37.3583	12.2234	1.66119	34.7178	24.4737	39.721	10.8561	6.45093	27.015	57.4291	9.19337	47.4483	18.1463	0.542793	-0.00128813	1.95174	16.7721	138.961	30.3917	52.9446	58.3241	52.6157	1.48125	38.4023	112.52	0.00425117	29.3254	1.55602	20.2852	1.99631	94.0511	8.74665	54.8629	11.81	39.613	8.85471	19.279	32.7581	20.2835
14.5886	11.0228	8.14211	72.4291	8.62672	0.0858369	89.5109	4.14716	2.2383	17.3785	40.7892	31.297	12.143	1.46673	27.0037	18.8534	37.5143	10.5656	5.29545	23.8693	56.7802	11.4806	45.9732	14.6868	0.442942	-0.00105275	1.25026	13.3665	129.693	26.0524	57.328	50.9345	56.6268	1.12998	53.8607	110.005	0.971561	24.0603	1.32082	17.2168	1.64436	82.2338	6.96498	61.951	12.7022	33.0675	6.96463	15.737	29.5358	18.7322
14.6885	19.6304	6.37087	62.9642	7.35428	0.0685	94.331	10.1015	1.75256	14.435	38.9556	31.3054	10.5136	1.295	23.6751	14.2627	33.905	9.53567	6.3114	37.3456	50.741	10.7526	41.1571	11.8795	0.348372	-0.000718908	0.795061	10.5763	192.023	21.3212	52.3834	51.2744	54.0374	0.861988	55.8219	98.1487	1.17526	33.505	1.12085	14.6069	1.35439	78.5855	5.52812	56.315	10.878	27.3333	37.3877	19.1445	26.1927	17.1849
14.7885	26.566	4.95973	62.0047	6.05121	0.054528	86.1818	11.3935	1.3526	31.1358	38.5585	27.6685	8.56018	1.14335	19.1942	10.6569	34.8327	8.33095	5.9501	37.4927	42.8861	8.95174	35.9509	9.60594	0.268835	0.54423	0.502426	8.31805	244.222	29.6345	44.5028	45.5917	58.0939	43.8402	52.9933	84.3715	1.07649	32.6144	0.950373	12.3907	1.11554	71.2712	4.37934	46.6892	8.75556	58.3717	50.0919	18.1222	28.3364	15.7244
14.8884	27.154	3.84663	63.8978	4.86141	0.0433492	74.662	10.6702	1.03401	32.9192	36.4192	34.7413	8.89347	1.00944	28.3436	7.89386	30.2063	7.16923	5.16537	34.3012	52.6726	6.98665	31.1475	7.76645	0.311193	0.62643	0.679258	6.50784	244.987	29.9145	36.4252	38.4223	97.6398	51.0772	48.6864	71.3354	3.9683	45.9664	0.804935	10.5099	0.91884	63.1332	3.46545	36.8628	6.90565	62.6056	54.4639	20.2831	33.7042	14.8055
14.9883	24.92	2.97487	58.9417	3.84001	0.0345818	63.2343	9.21556	11.5619	29.9352	33.9424	33.7037	7.83659	0.891289	188.968	6.62496	49.7532	6.12468	4.34267	35.6513	48.8262	5.23487	26.911	6.27882	0.280724	1.1672	0.623499	5.42457	224.963	26.7318	29.2023	31.5385	125.227	46.1636	44.1392	68.2205	4.42395	44.8744	0.968167	8.91423	0.756856	55.3012	2.7405	28.2745	5.40868	57.3531	54.9161	18.9525	35.0758	13.6837
15.0882	21.6604	9.29308	54.9814	2.99614	4.45063	53.0132	8.08828	14.4121	25.8089	39.2022	30.7013	6.43549	0.787066	218.245	5.2883	48.8314	5.21385	3.60208	32.919	40.979	3.81349	26.0802	5.07603	0.231272	1.14936	0.497478	10.0612	198.226	22.4213	23.1312	36.3095	126.17	38.1541	39.7943	61.3805	3.9431	39.1586	9.74126	7.56073	0.623463	48.1766	12.0884	32.3564	4.22585	49.4635	47.2064	16.4151	34.0868	12.5572
15.1881	18.2523	11.2429	48.8871	2.31578	5.35509	44.2363	6.75274	13.8573	21.7749	38.4917	39.2955	5.09938	0.695144	195.32	4.09445	41.6522	4.43094	2.97029	35.2717	32.6987	4.24231	26.1052	4.1036	0.182752	2.73024	0.368946	11.7575	174.811	18.1056	21.6842	33.8874	117.555	30.3041	35.7928	56.889	3.19774	32.6032	11.9034	10.8529	0.513619	41.8564	32.2622	38.4842	3.29873	41.5269	37.4549	13.7682	31.794	11.4913
15.2881	15.092	11.0381	68.4584	1.77652	4.99659	38.7671	5.47917	12.0062	18.2018	49.5159	43.1734	3.96204	0.61405	159.742	3.10784	33.5334	3.76244	2.44296	32.8216	25.4012	3.87864	26.1406	3.31742	0.141397	2.7859	0.261568	11.7778	157.319	14.2651	18.6477	29.9011	106.148	36.9725	37.6161	68.5551	2.46637	32.9842	11.5716	10.7356	0.42316	53.0247	36.0305	37.9347	2.5742	48.3383	28.3158	11.9385	30.8408	10.5045
15.388	12.3298	9.88291	68.8892	2.99841	5.64579	52.3309	10.9105	9.85437	19.6829	49.7514	39.799	3.04378	0.542431	125.486	7.99606	26.2672	3.19342	2.00693	29.3837	28.6787	3.18972	37.2938	2.68185	0.108192	2.3615	0.179847	10.9129	137.215	11.0519	15.3632	25.1074	94.5552	33.8611	35.8839	65.569	1.84634	45.1931	10.4034	9.63312	0.348668	55.9661	33.3593	32.6612	2.74494	45.4768	20.7251	18.0792	30.5214	9.59821
15.4879	9.99452	8.41082	63.0179	3.26214	5.16803	51.3452	11.904	7.83546	18.7389	47.1849	33.7385	2.32278	3.13691	96.642	12.7228	20.2926	2.70976	1.64785	25.9952	25.883	2.47097	36.5479	2.16817	0.082272	1.85604	0.120939	9.64544	117.727	8.4617	12.3632	20.5707	83.719	28.1396	33.0302	61.4843	1.35618	43.8171	13.2044	15.7981	0.287322	52.8384	46.9978	26.3316	2.34593	39.6603	48.8649	18.0618	28.7929	8.76871
15.5878	8.05956	6.93758	60.3871	3.06228	5.6215	45.7379	24.1984	17.9255	16.4394	44.0294	27.2425	8.97105	3.67001	93.9749	12.9629	18.0624	2.29886	1.35279	35.8428	21.392	8.16803	41.1134	1.7529	0.062354	1.40568	0.0799634	8.25984	105.494	6.42374	17.6922	19.9089	201.622	22.408	29.9674	53.9658	8.13742	38.1339	12.9761	16.0289	0.236804	47.6677	71.2343	54.011	28.3063	33.4684	72.9196	25.1297	26.3435	8.01051
15.6878	6.47657	5.60548	54.2558	2.66991	5.08235	39.2079	26.5017	22.7483	13.9707	40.8884	21.317	10.1005	3.54697	84.9726	12.447	21.2749	1.95009	1.14395	35.2133	37.2994	9.44708	47.6079	1.41707	0.0471687	1.04379	0.0521714	6.91495	91.81	4.84654	22.3488	17.4218	275.385	17.4775	27.025	67.8787	9.3764	31.7115	11.7162	14.5016	0.195188	42.1205	72.1085	57.1125	44.7348	27.8106	101.942	24.6289	23.6046	7.31781
15.7877	5.1923	4.46507	67.1271	6.57494	4.28354	33.051	24.5371	22.0017	11.715	37.9169	23.2556	9.16121	3.23764	69.7924	10.6677	30.4288	17.7088	0.951367	32.0234	40.4052	8.61185	44.6738	1.14547	0.035623	20.364	0.033683	5.6915	88.0463	3.63969	21.5287	14.5705	313.039	13.4886	24.3097	65.7075	8.45481	25.8124	10.2126	14.1	0.160909	37.7642	64.3178	71.6449	41.1854	22.9365	102.885	21.729	20.8385	12.7494
15.8876	4.15611	3.52073	66.6829	7.71406	3.49713	32.9144	21.0709	19.1162	17.8013	35.1462	44.8826	7.62611	2.89656	57.8467	8.61878	47.3748	21.8085	16.6115	28.4692	73.1087	7.53427	39.6098	0.925899	0.0268817	38.5427	0.0215636	4.623	84.1903	2.72358	18.7455	11.9131	364.168	10.3529	21.8437	81.8404	6.89531	45.6785	8.76116	12.5796	0.132678	33.2722	54.2261	67.4892	35.0453	18.8465	88.4777	18.3731	18.1971	13.8363
15.9875	3.32323	2.75561	94.2037	7.47766	2.81103	45.2266	17.3792	15.7148	17.7589	38.1759	48.8439	6.08627	2.57234	45.7292	6.72391	52.2523	21.3673	19.4244	25.1303	74.9498	6.05041	34.4895	0.748475	0.0202877	38.0484	12.7081	3.71553	89.345	2.0323	15.5449	41.7026	356.547	7.923	20.228	79.0088	5.33473	46.7649	7.46	10.8836	0.109419	29.069	44.4258	56.9223	28.1506	15.4572	70.2173	15.2422	22.0608	13.4302
16.0874	2.65544	2.14495	94.9895	6.63582	2.24178	44.5659	13.9994	12.5071	15.841	46.8451	44.8455	4.74789	2.27797	35.3303	5.12947	46.3999	21.8676	18.061	22.1327	65.3437	8.9433	29.8492	0.605048	0.0153283	31.8633	14.8857	3.28004	84.0072	1.51302	12.5556	49.7105	328.539	9.69984	18.3988	75.8652	4.20169	43.7623	6.32959	9.3049	0.0902406	31.5731	35.8348	45.3775	22.1878	12.6656	53.0921	12.5322	23.1594	27.4932
16.1874	2.12081	1.66282	86.9565	5.59975	1.78063	39.7619	11.1137	9.7541	13.5535	55.411	37.9331	4.68449	2.01517	32.5275	7.08318	42.6091	20.1304	15.5989	19.4784	53.1347	9.80843	25.7798	0.489047	0.0115807	24.9008	13.0817	2.80619	74.885	28.6259	9.98934	46.9166	295.256	35.4476	16.6107	83.2708	3.18535	37.5504	5.3613	7.91759	0.0744246	30.1263	28.6537	42.5696	17.3735	10.3734	38.8633	10.2601	27.1228	30.6113
16.2873	1.69311	1.28518	76.7383	4.57646	1.41158	40.4636	8.74143	7.50641	11.398	54.6998	30.5876	4.04459	1.78204	26.914	6.9513	35.4126	17.7432	13.0868	17.1385	41.7029	12.5979	22.9433	0.395317	0.00878451	18.8019	23.0215	2.3476	64.995	37.0492	7.87708	40.6188	262.455	65.201	22.6227	77.3924	8.69992	31.0237	4.53741	6.72423	0.061374	27.3048	28.5343	39.7595	13.5724	27.2704	27.7947	8.38262	28.0223	30.5292
16.3872	1.8264	0.991129	66.6968	3.65921	1.11783	36.5244	6.83423	5.97221	9.51418	61.1408	23.9124	3.28856	1.57577	27.0048	6.01881	28.169	15.3323	14.1392	15.0785	32.0979	22.2204	20.0025	0.319565	0.00668928	13.9368	22.488	1.93107	55.6161	36.5571	6.17808	34.1262	232.151	89.2792	32.2086	67.6831	9.40445	25.1724	3.83837	5.70624	0.050592	24.18	25.2808	33.3997	10.5943	30.0561	19.5343	6.84189	27.1193	28.8146
16.4871	20.2673	0.763136	57.5894	2.88036	0.884638	31.4844	5.32201	4.65676	7.9158	59.5776	18.298	9.59452	1.3934	26.7223	4.89069	21.933	13.1243	12.8481	23.8617	31.7552	22.8366	30.2669	0.258296	0.00512392	10.2242	18.4499	1.5676	55.7555	37.1469	4.82944	48.1667	204.886	84.251	45.5358	63.7813	8.2878	30.9458	3.24614	4.84087	0.0416797	21.1775	21.2441	26.5662	8.26745	33.7616	13.5434	10.2589	25.2285	26.6563
16.5871	26.4502	0.586952	49.5827	2.24165	0.69977	26.6062	10.4934	3.58343	7.8776	56.0272	19.467	10.5228	6.18849	25.7323	3.82878	16.8915	11.1828	11.0003	23.9985	28.2043	20.0583	29.9721	9.99475	0.00394609	7.45633	13.9006	17.893	51.1846	36.5133	3.76722	57.8314	180.636	70.8604	47.2831	56.6041	6.68299	46.1142	2.74503	7.01501	0.83942	18.4477	20.8496	20.4692	6.45102	31.4084	12.4552	10.2268	22.8671	24.4707
16.687	31.1493	1.94652	42.6348	1.72985	0.553577	33.688	11.4279	2.73312	7.02092	52.1505	23.6646	9.45787	7.1436	58.3558	2.92735	17.6016	9.50713	15.3136	21.9657	23.1379	16.1451	49.7277	20.9652	0.00306631	5.4191	9.95572	27.3023	74.4328	32.2098	8.18773	54.7042	159.18	56.7439	44.9169	48.545	5.13733	45.6023	2.32084	18.6509	18.8192	31.667	18.3596	15.4616	5.03343	27.2642	23.7472	9.07957	20.3553	22.3966
16.7869	33.1452	2.37139	44.0023	1.3262	0.438025	32.5183	10.5571	2.072	6.00504	48.3941	22.6946	7.83992	6.87917	118.918	4.36496	39.6094	8.07402	15.3852	19.5667	27.1025	12.3417	49.9833	21.893	0.00241565	7.39854	6.89458	30.2317	80.0038	26.8136	31.0195	47.4072	140.24	44.3824	41.277	68.3248	3.83772	39.9905	1.96205	20.1976	24.7163	34.2378	15.3813	11.5289	3.92714	40.3239	24.6938	7.69809	18.0595	20.4734
16.8868	30.9757	12.4195	40.6095	1.01132	0.346541	28.7914	9.05556	1.56431	9.11653	44.8671	28.2188	6.243	6.27111	120.103	4.3748	40.8871	6.85355	13.6581	21.0139	36.2487	9.11782	57.2736	19.5956	0.00192628	6.83716	8.11951	29.5266	91.1705	21.5468	36.0312	39.4614	123.541	36.0335	53.151	68.0612	2.81517	33.3699	1.65896	18.6404	24.1618	32.614	12.559	9.77035	3.06398	40.4235	21.5137	6.39419	16.3658	18.7059
16.9867	27.1888	15.7481	35.9549	0.768375	0.274166	30.3509	7.46422	1.1778	9.0931	45.526	27.2823	4.864	5.6074	102.911	15.1307	35.5154	5.81635	11.5874	21.961	34.4262	6.57485	53.61	21.6071	0.001547	8.76853	7.14822	26.9578	150.471	16.9167	33.772	36.1588	108.825	28.3755	69.1716	61.1552	2.0404	36.4028	1.40308	24.4897	21.4698	29.5374	10.1114	11.7494	2.39071	46.4132	17.1982	5.26035	14.5659	23.2544
17.0867	23.0438	15.7308	31.2937	5.75341	0.216987	27.7348	6.01032	0.885083	23.7982	64.3081	23.7122	3.7427	4.97805	82.5982	17.4274	28.8267	4.93597	9.64886	41.5632	29.1016	5.07455	47.4965	19.6795	0.00124516	7.97513	5.58934	23.5976	202.4	13.0698	29.0409	30.8987	95.8604	36.893	83.074	74.9393	1.46683	45.6102	1.18671	25.229	18.3295	26.1475	8.07645	10.9168	1.86557	43.4801	13.0643	4.30782	12.7963	23.4669
17.1866	19.1228	14.2085	27.0371	7.4674	0.172105	26.2958	7.25199	0.664261	25.7564	65.7688	28.156	2.85892	4.4074	64.2979	16.9595	22.6711	4.18921	7.97033	42.8753	23.3065	3.77393	41.3462	16.7575	0.00103431	6.46572	4.09592	20.0702	206.525	10.0611	23.925	42.559	84.4411	34.369	87.7339	72.4804	1.04854	45.135	1.00353	22.935	15.3621	29.7763	6.42176	26.9422	1.45586	37.8525	9.59404	3.52013	15.3094	22.2379
17.2865	15.659	12.1551	33.4537	7.51844	0.761764	23.1246	6.96018	0.498373	23.5944	62.6733	26.7682	2.17435	3.89802	49.2895	14.6269	24.8644	3.55607	6.56069	39.5102	18.1419	2.73453	54.6529	13.872	0.000864932	17.9563	2.88098	16.7169	191.048	17.3167	21.5729	47.5159	74.3809	60.8862	83.834	71.4929	0.746464	39.591	0.848801	19.9824	12.7609	28.8872	5.09266	29.3158	1.13615	31.9171	6.87797	3.56507	15.9757	23.113
17.3864	21.2344	16.0074	46.7026	6.80425	0.862541	33.3887	6.08377	0.373976	20.4005	58.5632	29.6487	1.64937	3.44579	37.4838	16.5948	22.0397	3.0191	9.01931	35.2676	13.8981	1.94356	59.0994	11.3385	0.000694854	18.6595	1.96994	13.7051	185.314	18.504	26.6973	43.8912	65.5132	89.9138	77.2195	64.0023	21.3182	33.0404	0.717931	17.1308	10.5539	27.0501	4.03247	26.2833	0.886634	29.9606	4.84276	3.18347	15.5495	22.123
17.4864	21.7183	29.5879	46.9626	5.81039	0.790313	33.2853	5.06796	0.280826	17.2326	54.4078	27.4237	1.24914	4.3843	28.3857	15.263	20.6088	2.56374	8.73234	31.1715	27.1341	1.36101	54.5317	13.6581	0.000571742	15.9186	1.31944	11.0973	167.624	16.9673	25.5528	37.6421	57.9673	86.3385	70.0822	55.0983	25.5669	32.3932	0.607376	16.6259	8.70954	24.3139	23.7414	46.6715	0.691934	27.8272	6.12642	2.70593	17.7606	24.2456
17.5863	19.9375	32.8538	42.9489	11.3877	0.67001	31.6253	4.10691	0.211245	15.3466	50.4601	27.575	0.945097	4.32688	21.4475	12.8072	17.2537	2.1775	7.65375	27.4647	27.9554	0.941894	48.4526	12.7647	0.000470887	12.5481	0.869901	18.9849	146.586	14.436	22.1848	31.1721	51.1568	73.1076	63.2126	53.6642	23.3652	28.3136	0.513718	14.8239	7.17971	21.4469	28.2978	48.0355	0.53999	24.1392	5.74206	2.25023	19.4777	23.6044
17.6862	17.3324	31.161	52.006	12.8199	0.548883	27.8311	3.27265	0.159089	13.1219	74.0241	27.868	0.714627	3.97722	16.1856	10.2223	13.7716	1.84996	6.46005	24.1743	24.4189	2.57084	46.2272	10.9802	0.000398876	9.5174	0.566412	21.7308	125.944	11.7597	18.3687	25.3563	45.0945	63.9239	66.5244	51.7401	19.1791	27.5747	0.434416	12.8222	5.91537	29.9344	26.7854	42.1258	0.421229	20.3207	11.1288	8.41681	19.4773	31.1019
17.7861	14.6068	27.3984	50.4314	16.9701	8.35084	23.7341	2.5802	0.120085	26.1252	83.6642	24.7517	0.540165	3.56742	12.2067	7.91425	10.7414	1.57226	5.36744	21.2712	19.8749	5.69522	41.1947	9.13003	0.000303293	7.07221	0.36506	21.5617	112.257	9.31779	14.8231	24.6626	41.1742	52.0915	89.3752	45.9168	14.893	51.1307	0.366859	10.9611	4.87234	47.9211	23.2178	34.2942	1.62362	16.8656	11.6099	9.48141	18.5889	31.8535
17.886	34.0941	23.0663	45.5146	17.2024	9.8891	19.9603	3.09936	0.0908802	27.3118	94.7379	37.8147	0.408204	3.17149	11.7594	6.0072	13.4873	1.33675	4.42934	18.7147	15.607	6.10976	35.9295	7.47788	0.000226433	5.1956	0.233318	19.8681	113.524	7.24862	11.7867	21.6263	44.3704	48.2969	91.6615	60.4881	11.1948	52.7807	0.309226	9.32623	4.01267	51.0536	19.2979	26.7925	1.62582	13.9017	17.32	8.7729	17.6316	30.3386
17.986	42.1597	18.8948	39.9331	15.6217	9.18364	16.68	2.96979	0.0688864	24.7463	92.5984	38.9626	0.308443	2.8109	10.8364	8.44363	12.4408	1.13683	3.64413	16.465	12.0164	5.40933	31.1131	6.08227	0.000158631	3.79219	0.488338	17.4966	104.614	5.56673	18.7103	18.105	42.3632	40.3366	86.6935	59.2767	8.24476	47.0236	0.259914	7.92018	8.94785	48.369	15.6898	20.4163	1.36797	11.4195	17.0361	10.347	16.1904	28.1601
18.0859	46.5787	15.1971	46.4935	13.3675	7.82832	13.8975	2.59352	0.0521376	21.3051	87.1554	34.919	0.233062	4.38396	8.96949	8.3284	10.3584	0.966973	2.99401	14.4856	28.1519	4.37308	26.8765	4.93105	0.000117346	2.7575	0.492102	14.9442	113.744	4.26604	19.1602	14.8108	38.6432	32.1957	79.5296	64.4289	5.99123	39.5157	0.21765	8.06729	9.69976	43.7023	12.6018	29.7206	1.09485	9.36457	14.7238	9.70741	14.5446	27.1806
18.1858	45.5682	14.2201	44.5829	16.1705	6.42562	28.3195	4.35917	0.0394616	17.9643	92.5385	43.4275	0.176114	4.51818	7.08613	9.84432	8.2467	0.822679	2.45827	15.7777	29.8261	8.55261	29.7477	5.87191	9.88e-05	4.67401	0.705725	12.4864	124.457	3.24345	31.661	11.9697	34.5756	25.141	72.0569	59.6885	4.31439	43.8047	0.181451	7.30765	8.95058	38.644	10.052	29.2179	0.861839	7.67283	11.7179	8.42087	12.8645	30.7909
18.2857	43.8391	12.4107	40.0667	15.8656	5.17891	30.0847	4.59346	0.0300877	23.3729	89.0438	46.0399	0.133075	5.04753	5.47304	13.2122	6.42386	0.700099	2.01782	25.1099	26.326	10.8126	27.6105	5.47027	8.12e-05	4.52522	0.658029	10.2614	122.257	2.44994	32.7172	14.1735	30.672	19.4148	74.5412	52.132	3.08748	39.988	0.150767	6.35851	7.76836	33.8212	7.98631	25.1269	0.674445	6.28401	11.7759	7.0675	11.2499	30.2784
18.3856	44.4463	17.183	38.4011	14.1702	4.13582	33.2679	4.18673	0.817056	34.0519	83.438	43.4475	0.10051	5.38787	4.41007	12.8576	4.94841	0.596001	1.6562	25.2763	21.5343	10.1681	24.3979	4.69965	0.565711	3.76192	0.528875	8.32441	111.224	1.84032	29.3525	13.349	27.1036	21.3274	70.7177	44.3954	4.97178	34.0102	0.124863	11.6309	6.56133	29.4518	23.3962	20.2451	0.526503	10.7468	10.1076	5.84302	16.3785	28.4348
18.4856	40.6348	17.6771	44.6835	12.0058	3.28714	37.9928	3.56675	1.03604	33.6752	77.5825	37.2946	0.0758408	5.075	3.43956	19.5543	22.3367	0.507408	1.81868	23.7628	16.9551	8.48225	28.0677	3.90558	0.666674	2.92977	0.393899	11.6225	97.5487	1.37575	24.7137	11.5466	23.9084	18.9302	69.3691	37.374	5.02684	27.9836	0.10295	14.2993	6.0778	25.583	26.4151	21.2834	0.410597	11.1044	8.01279	6.25385	18.4901	26.2542
18.5855	35.246	16.1973	42.8402	9.83966	7.09659	37.8983	2.92866	2.43135	34.3409	71.9717	30.3458	5.12803	4.59133	2.63922	19.7005	41.1905	0.432079	25.6664	31.4619	20.9622	9.69896	38.4959	14.1657	6.83461	2.20824	0.280046	12.4965	131.353	1.02397	33.827	9.60248	21.0733	48.7831	64.5453	31.2937	4.31506	50.4902	0.0846272	18.9422	10.1616	22.1948	24.5507	37.8058	0.320128	10.0402	27.371	5.82117	18.765	24.0832
18.6854	29.6634	16.614	41.0984	11.8558	8.83686	33.9651	2.35279	2.70379	30.8617	66.7204	23.8671	13.4953	4.09372	4.72826	33.501	41.2609	0.367828	31.2146	46.9428	19.4702	10.0892	37.4483	15.6761	7.84075	1.6353	0.19294	12.0279	168.904	0.75888	33.3613	7.82813	18.5681	51.2372	58.8227	31.0305	3.43285	51.8718	0.0691065	18.4152	23.0844	19.2435	21.1054	38.9142	0.249567	14.0116	36.0922	5.76937	17.9728	27.4983
18.7853	24.5083	15.2022	36.9415	11.6146	8.32626	29.1906	1.8647	2.49514	26.4841	61.8394	18.3415	94.5337	3.63005	4.67758	42.3565	35.4596	0.313099	35.9112	46.763	16.3014	10.6524	33.5647	14.2936	7.05253	1.19914	0.129959	10.8862	170.017	0.560162	29.3504	6.31461	21.1153	44.811	53.1489	27.8343	2.61811	60.9158	0.0563756	21.026	25.0891	16.6794	17.468	36.0838	0.194558	13.8552	34.2747	5.11128	26.4495	27.1039
18.8853	20.0124	13.1036	32.3569	10.3649	7.1396	24.6347	1.46507	2.11834	22.3005	57.8138	13.8629	110.257	3.21236	3.97843	49.2155	28.6447	0.266361	33.2394	42.6907	12.9919	9.36904	36.828	12.1769	5.80166	1.55931	0.0860612	9.4743	156.356	0.411805	24.4687	6.82752	36.9496	36.52	47.8486	55.4002	1.94604	56.6215	0.0462285	19.6975	23.1717	14.4548	14.1693	39.105	1.78924	12.3244	28.6528	4.32969	29.9711	25.4751
18.9852	16.2163	10.8982	28.0325	8.77625	5.87621	28.2385	2.26882	1.71856	18.6252	53.7201	15.7114	101.186	2.84071	3.18273	45.6673	32.5875	0.226325	35.299	37.9976	10.0862	7.54694	42.8405	10.0822	4.57986	4.72873	0.0562606	10.3675	137.876	0.301256	19.8209	41.489	39.9678	45.1315	49.4393	66.5663	11.4404	48.4493	0.0381899	17.3493	20.1186	12.5258	19.4242	35.0056	1.85014	10.4934	27.7153	3.595	30.473	23.5293
19.0851	13.0735	8.85754	29.8511	7.18793	4.74234	26.5004	2.7664	1.35688	15.5001	49.825	17.8999	84.6845	2.51144	2.4737	38.4909	29.2188	0.192097	61.0763	33.5538	7.71511	5.77188	40.2433	8.24164	3.54035	4.95819	0.0364221	19.3925	118.988	0.219046	15.7952	58.0672	38.2055	41.4804	46.8836	63.6131	29.4379	39.9761	8.87305	14.9368	17.901	36.5107	49.3541	75.9486	1.56949	8.75681	23.3745	4.75417	29.218	21.5864
19.185	10.5037	7.08754	27.841	5.75544	3.78986	23.2072	2.66472	1.05316	14.4642	65.3583	16.7474	67.775	2.2202	1.89483	30.802	24.0438	5.10332	61.8726	29.5548	14.726	4.26562	35.6932	6.69732	2.70635	4.24305	0.0233992	22.7074	101.502	0.158104	12.4661	57.3582	34.8646	34.5215	43.0546	56.2578	31.5855	48.6529	11.1356	12.7455	15.2919	42.7591	54.7773	126.302	1.25955	7.23722	18.3441	4.60165	27.0191	19.752
19.2849	8.41942	5.60955	25.5871	4.53442	3.05607	32.7161	2.33321	0.808333	12.5952	65.9235	26.0982	52.9538	1.96271	1.44046	23.8867	21.2514	6.41731	55.0797	26.0112	31.5327	5.92882	31.0827	5.42721	2.05623	3.34953	0.0149411	22.7651	89.2108	0.112395	9.78144	50.616	31.1979	39.7572	39.0257	49.3019	27.7573	46.9337	10.9085	10.837	12.8199	46.5431	50.6041	138.556	0.992441	5.9529	14.9489	4.04052	24.3904	18.0548
19.3849	6.738	4.40481	23.6123	3.52989	2.44108	42.3064	1.94541	0.615747	18.4925	62.5886	27.0327	40.8138	1.73509	1.09067	18.1506	20.949	6.32597	46.7807	22.8864	32.9739	13.4946	34.838	4.39222	1.55701	2.54253	0.00949332	21.1013	76.8544	0.0781725	7.64763	42.5033	27.6752	45.2054	44.862	42.0483	22.3509	53.7869	9.83695	9.20097	10.6506	44.4442	43.3816	129.559	0.777019	4.88492	11.4929	3.40913	21.6482	16.4965
19.4848	5.38646	3.43852	38.0526	2.72273	1.9404	41.0632	7.86949	0.466616	18.3181	58.4213	24.2859	31.2078	1.53389	11.6364	21.9319	17.8981	5.73868	38.9731	20.1351	42.1164	15.6095	36.7347	3.55246	1.17676	1.89019	0.00600419	18.6537	65.4977	0.0526684	5.96624	34.8242	24.4539	40.5585	66.7481	35.4222	25.7411	49.6221	8.56955	7.80736	21.5049	40.2942	35.8533	108.894	0.607006	4.00379	22.5222	2.82496	23.7977	15.0702
19.5847	4.30264	2.67225	46.2139	2.08528	18.4173	36.4312	9.39272	0.352404	16.2998	54.2588	23.3483	24.2915	1.356	14.9074	20.6347	22.9405	5.02509	32.2003	17.7141	45.8662	14.2318	36.9156	2.87253	0.888437	1.38902	0.00379304	15.9752	55.4864	0.0333652	4.64823	28.1674	21.5691	33.4187	70.1226	45.5757	25.1223	72.1544	7.3495	6.62347	22.9696	35.6876	30.7017	86.6404	0.473846	7.04938	28.453	2.321	24.5026	13.7662
19.6846	3.43488	2.06987	48.7686	1.58804	93.1115	31.1762	8.98059	0.265581	13.9446	50.3172	20.2352	37.7405	1.19874	18.7705	27.133	21.2764	4.32878	26.508	15.5841	40.8845	11.6868	35.8513	2.32245	0.670354	1.01402	0.00241065	13.374	46.848	0.0190094	3.61845	22.6255	19.0097	58.7195	66.8846	44.3881	28.088	205.939	6.25678	5.6187	21.088	43.7278	28.3585	67.47	0.36974	10.2665	30.7861	1.89902	23.6667	12.5748
19.7846	2.74097	2.52653	45.9821	1.2038	106.224	26.2811	7.8354	0.199888	11.7264	46.6408	18.3272	39.0228	1.05975	25.7106	26.2413	17.7543	3.69958	21.7869	13.7101	33.5968	9.04568	37.0387	1.87766	0.50562	0.737503	0.0015609	11.0074	42.0841	0.00823835	2.81543	18.1051	16.7487	71.3874	61.8243	39.5465	27.9019	324.572	5.30765	4.76613	18.2631	43.4406	41.686	54.6624	0.288455	10.2554	38.9558	1.55047	24.3388	11.4863
19.8845	2.18659	3.73942	41.6904	0.90897	97.5246	21.9859	6.52043	0.150278	9.78818	63.2858	15.3859	34.3222	0.936934	24.0802	22.5669	14.1495	3.1496	17.8938	12.0616	26.5159	6.73973	39.3279	1.51825	0.381281	0.535309	0.00104819	8.94054	55.8309	0.00033316	15.7753	14.4575	26.1324	65.3153	56.1914	33.9744	23.7756	324.876	4.49483	4.04292	15.4098	49.6587	41.8838	53.7459	0.224958	10.2566	37.1829	1.26451	23.4922	10.492
19.9844	1.74389	3.92566	36.647	0.684305	82.732	18.3275	5.28065	0.112809	8.14367	166.415	13.4294	32.5808	0.82846	20.0606	18.268	11.0277	2.67626	14.6916	18.8349	20.4726	4.88986	36.1169	1.22776	0.287486	0.388101	0.00071797	8.96618	62.1457	-0.00569217	18.8304	11.5313	27.6215	54.257	50.7144	28.7172	18.8417	286.198	3.80312	3.42941	12.8425	71.3541	37.245	46.2228	0.175432	9.16269	31.1608	1.03056	21.8175	9.58386
20.0843	1.39054	3.63233	31.798	2.46705	67.7511	15.2525	4.2063	0.0844833	6.76564	238.634	21.0672	27.6777	0.732683	16.7723	14.269	8.49713	2.27194	12.0609	18.903	15.7593	14.2999	31.8081	5.81276	0.21675	0.281115	0.000487939	8.3125	59.5327	-0.00993538	17.8133	9.19144	26.1929	43.1973	45.6357	24.0915	14.3371	239.305	3.21655	2.9092	10.6386	74.1074	31.3544	39.6834	0.136832	7.81642	24.364	0.839611	19.7526	8.75435
20.1842	1.10864	3.15139	27.4357	3.54366	54.5421	12.6834	3.31561	0.0632522	5.61717	244.706	21.8596	22.3217	0.647971	13.3126	13.519	6.50823	1.92785	15.698	17.2919	11.9947	30.1209	45.875	6.54905	0.163402	0.203523	0.000319106	7.34945	53.5395	1.82105	15.3833	16.1027	23.8264	33.7991	41.0136	84.1643	10.924	195.306	2.72001	2.46787	8.78654	69.5366	25.6674	34.2486	0.106725	9.1869	18.2441	0.683861	17.5685	7.99665
20.2842	0.883681	2.63199	26.037	3.68786	43.5313	13.8628	2.59586	16.9123	4.66232	233.353	25.5487	17.8971	0.57307	21.0092	11.5122	4.96906	1.63544	15.0475	15.4006	9.06899	38.7888	46.1411	6.00452	0.123178	0.147376	0.000231369	6.2949	46.682	2.39995	12.7021	16.7245	21.2936	31.5069	36.8392	96.3053	8.11468	157.512	6.78383	2.09363	7.24613	72.0525	21.6466	37.5068	0.0831629	16.6107	13.264	0.556863	17.9634	7.30454
20.3841	0.704229	9.29533	23.3068	3.39136	34.5894	12.818	4.87952	30.3087	13.334	218.096	24.1437	22.487	0.506927	20.2979	26.7961	15.9247	1.38695	13.1419	13.6022	6.83011	36.6954	41.7545	5.12693	0.0928824	0.106737	0.000196725	5.27055	40.0455	2.37971	19.4646	15.0517	48.7918	41.335	33.0818	90.6968	12.3002	127.329	7.57888	1.77617	5.97132	68.0366	27.2622	45.2524	12.6437	17.3406	32.7748	0.453369	17.2803	6.67233
20.484	0.561145	11.4006	20.379	2.92219	27.4208	11.1591	5.2653	32.1011	19.3366	202.634	20.7397	40.0056	0.448386	17.1131	52.8134	18.0763	1.17613	11.0761	28.2241	5.13213	40.2218	36.6005	4.24947	3.84799	0.0773269	1.56831	4.33859	34.0489	2.10587	19.7678	13.5397	55.1257	38.5958	29.7049	79.7444	12.0058	119.001	7.16568	1.50687	4.91895	88.9664	26.2547	53.2795	19.5176	15.7363	35.5958	0.369196	16.0139	6.09485
20.5839	0.447028	11.2509	17.6421	2.42034	21.7115	9.47187	4.84599	29.0432	19.1038	187.935	16.8828	74.6018	0.396682	13.6355	56.3159	16.603	0.99734	9.19693	45.7339	3.85108	35.9217	31.7478	3.47564	6.19399	0.0559897	1.83789	9.38838	28.8081	4.28961	47.2167	41.3488	53.4715	32.3257	26.6717	68.1114	10.1536	102.055	23.2969	1.27826	4.05128	90.0999	22.932	49.1483	17.9053	13.5164	31.5735	0.30049	14.4771	8.60778
20.6839	0.3562	10.1005	15.2066	1.95283	17.1798	7.9492	20.0051	24.4054	16.9832	174.211	27.015	95.7919	0.351004	10.5764	50.5529	13.8	0.845667	7.58746	51.1333	2.88759	29.1771	27.4407	2.82525	6.06776	0.0405202	1.61539	15.6572	24.3068	4.74724	52.1007	46.5037	49.0893	25.8357	39.265	65.7283	26.7184	84.5602	36.9506	1.08417	3.33634	83.711	19.1341	56.6113	14.7125	11.3258	25.4889	0.244774	12.8632	8.96031
20.7838	0.283975	18.0709	39.0969	1.54723	13.5891	6.63674	23.9174	50.7559	23.0122	161.462	28.1745	103.56	0.310539	8.09253	41.8896	25.4466	19.9179	6.24188	56.2885	2.16415	22.431	39.2741	16.0046	11.8688	0.0293549	1.26209	17.7969	20.4772	4.41724	58.2665	43.8278	44.0465	22.0049	41.1528	58.3509	28.75	70.1175	42.7323	0.919333	4.82564	74.9796	15.5891	51.8228	13.4914	9.37892	19.4823	0.199446	11.2867	18.7195
20.8837	0.226551	19.92	43.5038	1.20999	10.7466	5.52761	27.6369	55.3233	22.3933	149.638	25.3903	94.0164	5.4888	12.6009	38.576	25.4898	25.0124	5.12851	55.7615	1.62152	16.6363	56.0258	31.5371	12.0448	0.0213418	12.4996	40.4178	17.2361	3.78832	53.8839	37.921	46.9444	17.7232	50.3158	61.2729	32.8376	69.7146	40.8528	2.2801	4.83233	96.5988	25.6179	54.5232	64.7108	53.6836	14.769	0.162565	9.81156	25.8246
20.9836	0.180826	18.8349	41.1495	10.999	8.49767	4.59855	26.1178	50.6444	26.831	138.677	23.0237	94.4119	6.61191	12.1404	32.3901	21.9059	24.6471	4.21142	50.8275	1.21494	12.03	83.2202	32.6318	10.3957	11.9641	14.2154	146.18	14.5013	3.10145	46.0423	112.253	44.6471	17.246	50.3231	93.8202	29.5207	61.2606	36.4821	2.45092	4.33394	132.322	26.4136	48.2386	85.9884	98.0547	19.0842	0.132549	8.46911	26.7397
21.0835	0.144364	16.5329	36.7876	14.3933	6.71873	3.82336	22.6583	53.9349	25.4659	128.518	19.3417	82.0974	6.4385	19.7558	25.8624	17.6959	22.3558	3.4576	71.4381	0.910376	8.53697	82.1459	29.1182	13.6059	13.7571	50.9289	382.548	12.1974	2.46555	46.9827	277.351	40.6621	16.5127	47.1644	95.2506	52.9608	56.0614	37.8857	2.25686	9.33109	135.734	53.3683	57.5373	144.103	102.549	18.009	0.108158	7.27083	25.5628
21.1835	57.5666	19.151	32.1495	36.3283	5.31184	19.723	18.7961	52.9554	22.3156	119.102	15.5294	66.9852	5.89161	19.2016	20.0278	13.8846	33.2308	2.83862	70.4288	0.681874	5.97083	121.492	32.1192	12.7067	12.1301	54.8043	532.766	10.2583	1.9213	41.9342	478.513	36.3587	13.9668	43.1095	88.8058	53.631	47.6585	53.6106	1.97537	10.0644	126.75	57.2489	89.4902	146.524	93.1225	15.0087	0.088397	6.21584	38.4768
21.2834	83.6686	26.9186	27.8258	42.7888	4.19929	22.853	15.1931	46.337	18.9556	110.376	12.1052	62.5265	22.8519	32.0082	15.2042	10.7357	34.2187	2.33056	64.1113	11.9639	4.12819	119.832	34.507	10.6198	10.0124	53.3091	572.32	8.62702	9.07797	51.1538	542.241	35.582	11.2135	38.9996	89.422	46.0678	39.2041	60.0911	20.9995	9.27111	113.788	52.2322	89.4397	123.777	80.0102	11.6966	0.0724479	10.2799	40.6078
21.3833	87.3779	27.8243	23.9823	41.5438	3.31937	21.5157	13.59	38.2422	21.3069	102.289	9.2439	52.7286	55.6329	31.2546	14.6586	11.5511	35.7631	1.91352	57.0133	18.5072	2.82766	107.838	31.1731	8.44825	7.77078	43.6573	550.586	7.25516	11.1319	53.3628	503.41	32.7811	8.78204	37.0093	93.1777	36.6632	33.3911	56.8747	35.7106	8.04068	106.692	44.5172	95.5414	120.632	67.0543	8.7397	0.161969	16.3133	52.7846
21.4832	80.9816	25.5532	30.5444	36.8994	2.62389	18.8658	11.4631	30.509	19.7428	94.7945	13.9694	47.4645	61.1362	29.7912	12.5875	10.1753	33.1826	1.57139	76.5441	18.2175	1.92197	94.3574	26.458	6.55708	6.61229	32.8595	498.158	6.10185	10.7793	51.754	432.705	39.3185	6.79204	33.9964	85.1442	27.9692	32.1558	53.586	36.459	6.78902	113.729	36.6806	85.0483	112.026	55.5333	6.34435	0.173668	18.9469	53.8816
21.5832	70.7651	22.0705	30.0263	32.2599	2.07398	44.1597	9.35773	23.8297	17.1454	87.8491	14.3509	39.3733	59.3297	24.9874	10.181	8.30995	29.3487	1.29078	74.8257	15.6306	1.29796	81.7972	21.8711	7.71946	7.21246	23.5191	433.446	5.13231	9.43697	47.7086	358.73	50.618	5.21888	30.8191	73.9417	20.794	49.525	47.5669	42.2006	5.6598	107.77	29.6809	69.7722	101.737	45.7251	4.50951	0.584377	19.4978	51.2641
21.6831	59.8199	24.9401	27.236	32.4381	1.63919	160.298	7.49067	18.3573	14.5095	81.4129	21.3408	35.4563	54.2276	25.7998	7.9479	6.55505	25.4015	1.06061	98.9928	12.6114	0.871802	77.1679	17.8655	6.9984	6.25442	16.2804	367.075	4.31716	7.82016	40.7038	291.971	51.0507	3.99636	64.898	82.5044	15.2057	49.3307	41.147	53.8571	4.68925	101.094	23.7755	54.7551	99.266	37.8406	3.15432	0.652803	18.8267	47.5665
21.783	49.5607	36.109	23.9458	29.3374	1.29568	240.83	5.92305	18.5828	34.4144	75.4489	21.8263	29.4175	48.5342	22.2778	6.06563	5.0823	21.7595	0.871544	96.498	9.85667	0.582983	73.8388	14.5133	9.29717	4.96687	11.0041	304.766	3.6319	6.26463	33.3926	235.319	50.0735	3.05466	72.604	98.0465	10.9977	43.3787	35.1721	51.9069	3.87323	90.9392	18.9357	41.8414	102.114	31.1457	2.17875	0.602372	17.4889	43.7174
21.8829	40.5414	37.6613	20.7789	25.0426	1.02448	248.63	4.64679	16.488	45.1285	69.9227	31.2074	23.4369	43.1024	17.9418	4.55924	3.90544	18.546	0.715804	87.5647	7.56864	0.388637	74.919	11.7597	8.71635	4.1571	7.3061	251.28	3.05578	4.90705	26.8071	188.653	46.1709	2.33262	78.0351	93.3953	7.89508	36.2419	29.8955	46.1724	3.19435	80.2466	15.031	31.4372	92.1337	25.5661	1.48968	0.518848	15.8364	40.0312
21.9828	32.8899	42.2	30.2531	20.6231	0.810621	225.559	10.5043	13.7116	43.5745	65.5035	45.3961	18.2653	38.1664	17.6928	3.39093	2.98702	17.2488	0.589542	77.7942	7.19325	0.258732	67.9624	9.51692	18.6779	3.24789	7.75103	204.382	2.5713	3.78403	21.2515	150.799	42.496	1.78033	75.0113	82.492	5.63893	36.6516	25.3417	39.9019	2.63245	70.1604	11.9084	23.3585	75.3413	20.9577	8.70614	0.433804	14.0873	36.6026
22.0828	26.5367	40.1807	30.7135	16.5803	15.4209	194.844	24.8654	15.9482	38.424	61.7653	46.1402	14.0573	43.4721	16.9941	2.50324	2.27887	33.4737	0.484346	74.3989	6.08246	0.172179	59.6204	7.69743	19.221	2.45214	6.57509	173.861	2.16391	2.88538	16.7217	120.346	38.1695	1.35844	69.254	70.601	4.01328	35.6412	21.4536	34.0986	30.245	70.1946	9.42391	17.2262	73.3867	17.1684	10.2401	0.357743	12.3712	33.4484
22.1827	21.3325	42.8061	28.1836	13.1062	206.629	164.81	45.5653	34.1674	32.7226	58.6558	41.0905	20.1118	47.7876	14.2959	1.83812	1.73627	63.3802	0.398103	67.1442	4.87196	0.11492	72.692	12.0097	16.6731	17.6393	5.04419	144.832	1.82115	3.19737	13.098	95.9565	36.6055	1.03639	67.0204	59.5727	2.84917	33.4318	29.345	29.009	57.9683	77.4022	7.45286	12.639	61.3085	14.0593	10.0174	0.293244	12.049	30.5589
22.2826	49.7589	68.0208	42.407	10.2323	279.111	138.092	48.9173	37.4346	27.4639	54.754	34.1685	51.5787	45.4001	11.3793	1.34455	1.32192	74.0195	0.328378	69.0503	3.79282	0.076796	69.0195	26.0872	18.4484	19.5349	3.65384	118.75	1.53272	2.97814	10.2314	76.4718	33.4492	0.790624	62.039	49.9363	2.01901	28.715	30.1732	24.6343	61.3941	74.2552	5.89178	9.24025	48.9574	32.1007	8.49325	0.239863	12.1504	27.9162
22.3825	131.958	72.8246	43.8932	7.91432	268.73	115.201	44.9295	34.3393	22.905	50.8537	40.0909	60.6522	41.1957	8.82222	0.980696	1.00608	72.6516	0.270434	81.4106	2.90624	0.0513121	61.416	44.5562	16.4043	17.0236	3.63598	115.325	1.29	2.558	7.97853	60.9268	56.4929	0.603126	72.2034	41.728	189.606	32.9242	38.2002	23.427	56.1987	67.4562	4.6566	10.1249	38.509	34.7568	24.6774	0.196232	11.5935	79.9098
22.4825	155.703	77.269	40.5488	6.07753	232.429	95.9092	38.4259	29.064	19.0497	47.1598	43.2435	55.8095	36.7726	6.74914	24.2648	0.765551	68.9197	0.222589	77.4838	2.20654	0.0345847	53.5405	45.0247	16.1499	13.5488	8.63188	104.937	1.08559	2.09953	6.21506	48.5341	60.693	0.460084	81.9211	34.8162	262.04	62.8924	37.5143	20.7429	55.2195	59.7992	3.67988	27.8464	30.1319	31.9437	32.0285	4.756	16.6682	95.711
22.5824	151.777	71.8315	36.5215	4.6406	232.715	79.7724	31.6203	23.537	15.8238	43.7144	39.5531	46.7642	32.6245	5.12734	30.3135	0.582462	61.5409	0.183454	69.8307	1.6661	0.0238159	46.3557	39.8535	13.7818	10.3272	20.4372	91.6519	0.91345	1.67576	13.1935	38.6588	74.9682	0.350946	80.1357	29.0284	249.796	65.2518	37.929	17.8944	53.7092	52.399	2.90781	30.7313	23.5333	27.5874	39.1542	5.70683	18.7343	95.6295
22.6823	136.145	62.4682	32.016	3.52747	212.944	66.3207	25.4357	18.5592	13.137	40.5151	33.387	41.5675	28.8773	3.88082	52.7982	9.7983	53.5008	0.151671	61.9068	1.2539	0.0168835	40.0414	33.5434	11.0725	7.69466	20.9872	77.8275	0.768412	1.31375	14.2983	30.7914	76.7755	0.267663	87.4251	24.1944	209.077	60.6726	43.5138	15.2813	47.6307	45.6552	7.17623	27.7004	18.3677	27.9143	36.2818	5.3814	18.9707	90.3147
22.7822	116.842	52.2396	27.7471	2.67153	180.391	55.1251	20.1754	14.3866	10.9038	59.1641	26.8869	34.2775	25.5379	2.93148	129.879	30.084	45.9286	0.125617	54.598	0.941776	0.0124204	34.5594	27.6251	8.6376	5.66143	17.5784	64.7477	3.86726	1.01802	13.0695	24.5245	71.9729	5.24426	84.4541	20.162	164.108	67.848	41.495	12.9969	40.6279	39.6683	7.93415	22.8693	14.3327	43.5708	29.9648	4.67821	18.1459	83.568
22.8821	97.7079	42.6069	23.9282	2.01748	147.628	49.5572	15.8604	11.0266	9.04926	60.8617	26.3606	27.2207	22.577	2.21197	143.624	32.1686	39.1878	0.104497	48.072	35.5209	0.00925836	29.8198	22.5273	6.63534	4.13569	13.3946	57.0072	4.79491	0.782674	11.1053	19.5328	65.1567	6.05865	85.7286	16.8002	124.163	62.1144	50.2329	11.0359	34.0361	34.4186	7.31958	18.0129	11.1832	44.81	23.2259	3.93067	16.7544	76.722
22.9821	80.4026	34.1704	20.5897	1.51953	122.637	42.6459	12.3961	8.38668	7.50975	58.0866	23.0718	21.1758	19.9568	6.15536	130.812	28.2792	33.3364	0.0865093	42.3035	42.496	0.00706143	31.4856	18.286	5.05502	3.00865	12.5597	49.1919	19.1456	0.598764	11.5159	15.5569	98.3964	5.46203	80.7844	13.9982	91.8258	85.8966	48.6976	9.36452	43.8599	49.6071	6.95057	13.7958	10.9301	40.4467	17.2917	3.25182	15.1084	70.2219
23.082	65.4818	27.0849	21.4197	1.14124	99.4251	36.0102	9.65171	6.34521	6.23204	54.3015	18.9927	16.28	17.6396	24.1113	109.218	23.0743	28.3166	0.0717647	37.2207	39.0779	0.00541767	47.5345	14.8111	3.83346	2.18352	10.12	42.9849	25.4809	0.456645	31.2521	12.3902	103.256	5.40622	74.0003	11.6629	66.9114	95.3934	43.7327	7.94401	42.6578	61.2989	13.5773	21.7646	33.0887	34.6607	12.5198	4.10042	13.3996	64.1952
23.1819	52.9693	21.2898	19.8213	0.854923	79.6382	30.1471	7.49601	4.78289	10.8255	50.4551	17.2526	12.4298	15.5912	26.0916	86.9176	18.1936	24.0349	0.0592262	32.7467	32.5724	0.00458984	47.0529	11.9843	2.89967	1.58246	7.54749	40.314	25.919	0.347086	35.0735	9.86801	97.6632	4.63007	67.0057	9.71673	62.5987	87.1348	38.0278	6.73794	37.8292	61.0547	14.48	36.5168	39.732	29.0125	8.8815	3.92026	11.7413	58.6581
23.2818	42.6548	16.6336	17.5674	0.63886	63.3973	25.1386	5.81207	3.59563	11.0733	48.2922	32.2133	9.45107	13.7807	22.8848	67.1668	14.1028	20.3931	0.0490504	28.8099	25.8995	0.00393926	42.3869	9.69243	2.19022	1.14586	5.37041	35.9062	23.9446	0.262991	37.1556	7.85926	88.7431	3.73845	60.3781	8.09519	51.9503	83.8752	32.5849	8.49693	32.2671	56.3453	13.1822	51.4147	34.8595	24.0134	6.20283	3.42626	10.1957	53.5887
23.3817	46.7711	12.9382	18.3253	0.47626	50.3078	20.9234	4.5014	2.69795	10.6116	57.4354	34.8181	7.16837	12.1806	18.5567	50.9174	10.8359	17.3001	0.0408267	25.3462	20.0808	0.00355166	37.1004	7.83709	1.65301	0.829291	3.7023	30.9107	21.162	0.231591	33.6658	6.25938	79.2707	6.73621	56.9862	6.74434	40.9083	72.7921	27.7284	8.16557	34.7838	50.3149	11.2234	51.0198	28.2688	23.8225	4.27894	2.88521	11.2819	48.9538
23.4817	53.919	10.0308	16.9725	0.354271	43.9417	17.4001	3.48364	2.02178	15.1299	56.7665	31.8749	5.42887	11.5419	14.5174	38.099	8.28717	14.6749	0.0341821	22.2987	15.3489	0.00331035	37.6428	6.33619	1.24698	0.600115	2.49491	25.977	18.5075	0.19254	31.567	4.98511	70.2734	18.2294	59.6549	5.61856	31.0107	69.5279	24.1141	7.25614	46.517	44.2443	9.24268	44.0553	22.3528	21.2165	2.92241	2.38902	12.9264	44.7185
23.5816	52.0911	7.75746	32.0593	0.262764	36.4742	14.4644	2.69456	2.16661	20.6981	53.5955	30.395	4.10775	10.4637	11.157	28.2489	6.32224	12.4475	0.0290366	19.6176	11.6347	0.00314912	37.586	5.12241	0.940458	0.43428	1.65266	21.443	20.2767	0.153924	27.1491	3.97021	79.6838	19.2517	74.9166	4.68043	22.962	73.9909	20.6643	6.26841	45.6892	38.6174	7.47668	35.5729	17.5225	18.0745	9.57503	1.96255	13.2151	40.8491
23.6815	46.5163	5.98763	34.1977	84.8405	45.75	20.0902	2.86131	1.96976	20.186	49.9449	27.3003	3.10638	28.6759	21.0246	20.81	4.81682	10.5578	0.0251284	17.2589	10.3487	0.00292742	33.9428	13.5797	1.79908	0.314289	1.08013	17.457	37.7489	0.119449	25.9956	3.16189	77.3833	21.7037	83.9734	14.6003	16.7449	66.6283	17.5862	5.35602	40.6738	48.8431	12.5714	33.1609	27.3729	20.1114	10.7902	1.60615	12.7118	37.3144
23.7814	39.8189	4.61419	42.8659	352.323	44.5041	27.0256	2.61624	5.91687	17.8637	46.3629	36.2454	2.34828	31.9051	22.1613	15.2583	3.66725	8.95485	0.0221017	15.1837	28.8845	0.00235951	30.8876	14.6	1.81919	0.22755	13.7177	14.0568	65.0963	0.0902613	22.5733	2.51814	71.0747	19.4216	85.014	58.2758	12.0869	56.2519	14.9177	4.55656	34.7533	48.9901	14.9318	30.4219	25.1573	18.6522	9.70993	7.89455	11.7796	34.0853
23.8814	33.2463	3.97656	41.9611	442.988	38.6478	36.0242	2.23235	6.79937	15.2352	42.9878	39.3175	1.7748	30.4149	19.2705	11.1497	2.79095	8.78831	0.0193426	13.3581	31.2786	0.00120817	41.9729	28.5273	17.292	0.164815	15.7053	11.2183	70.7129	0.0669132	18.6922	45.0804	63.7856	16.198	80.0333	66.9696	8.66376	48.6266	16.5204	3.8696	29.1384	45.34	14.1177	25.3361	20.6823	16.1703	7.89916	9.05681	10.6485	38.1825
23.9813	27.3308	3.3066	38.0024	440.966	31.9955	35.2356	1.83455	6.35268	37.136	39.8446	42.0649	1.34118	27.631	15.5677	39.6305	2.12357	7.95834	4.84022	12.403	27.8256	-0.000515323	40.7578	29.4795	19.7951	0.119479	14.7111	8.88712	67.1075	0.0501202	20.1952	55.0304	56.664	12.9205	73.2837	63.1541	6.18005	40.3123	29.4696	3.28361	24.2091	46.0332	14.1018	28.2927	16.4291	13.6085	6.06656	8.4273	9.46069	37.4222
24.0812	22.2445	12.7146	33.39	396.786	25.8961	31.3513	1.47456	5.42697	39.8707	36.9276	46.1275	1.0134	28.5137	12.1571	54.5153	3.70172	9.71483	5.7366	11.0965	22.8446	0.377501	36.5118	26.2939	17.7934	0.0866808	11.8478	28.2258	60.0852	16.5298	18.438	52.3212	50.1067	10.0861	66.3468	55.5581	10.6204	32.7638	52.2442	11.0384	20.0238	53.3852	12.5097	25.6147	35.0163	11.2931	12.6972	11.94	8.30071	35.6863
24.1811	17.9861	18.8106	28.9662	337.673	20.7246	26.862	1.16899	4.41876	36.433	51.6413	42.488	0.76563	26.5841	9.33472	53.4402	3.67175	19.8685	9.83496	9.81481	18.0214	2.49668	42.5555	22.2008	14.6334	0.0629261	8.83367	42.1064	54.5787	21.7484	15.6579	45.4417	52.3779	7.78766	70.6591	48.27	10.6618	59.7379	86.9042	25.0428	16.5253	52.1095	10.5187	21.1942	67.0848	19.0963	17.5467	31.8049	7.21564	33.1404
24.281	14.4796	19.7445	24.9904	277.533	16.4908	22.6388	15.2835	32.6749	63.6721	52.7188	36.0021	0.578349	23.9637	7.10511	46.248	3.1442	21.7688	9.94555	69.4667	13.9109	2.9675	39.9938	18.3096	14.5483	0.0456882	9.05473	46.2913	47.8304	45.7873	29.6617	61.4294	62.8098	5.97868	84.2826	41.0098	14.7488	63.9774	99.561	26.646	13.6229	47.6892	8.60537	16.7146	63.3704	28.6218	16.8984	34.7127	6.22869	36.2258
24.381	14.1982	18.2645	29.1589	222.824	13.083	26.2719	19.2908	40.1305	65.1981	50.2136	29.0622	0.436811	26.6268	5.38315	43.9425	2.53585	20.5428	15.0432	101.621	10.6055	2.88831	35.477	20.9143	20.4316	0.0331743	7.57846	45.053	41.142	51.0043	63.1831	60.1312	62.0708	4.57604	86.5013	34.4862	14.0632	69.0412	103.012	25.6619	11.224	67.6912	6.9358	12.8116	54.0722	37.2525	18.7664	31.7974	5.34808	41.4715
24.4809	22.2158	15.8401	27.9784	175.964	10.3635	39.4924	18.7977	39.1909	58.6728	46.9142	22.7366	0.32985	25.3735	4.06847	37.4715	1.98813	18.303	14.8613	101.979	17.3603	2.4468	30.8957	19.2528	64.8027	0.0240698	5.77248	41.0475	35.0327	69.824	68.5121	53.5881	57.405	7.13765	120.154	28.8616	11.772	85.6262	119.35	22.8207	9.24493	128.398	5.54342	9.64492	43.9968	36.187	16.7928	27.3173	4.57322	40.9082
24.5808	23.6747	13.2236	25.1892	156.386	8.20274	39.7171	24.6314	35.0324	50.3777	43.5833	25.4106	0.249027	30.1638	3.07081	30.1883	1.53663	15.8957	22.0622	112.404	17.2995	3.46523	45.6217	16.4638	69.8266	0.0173948	15.0058	35.8812	29.6635	70.1548	62.6368	80.6074	51.6709	6.93397	124.242	24.0998	9.2405	80.8641	138.565	24.0192	7.61377	141.492	4.40935	19.5837	67.7319	31.967	13.6206	22.8278	3.89832	38.4603
24.6807	22.1395	10.7723	39.799	132.099	8.08482	37.9012	29.7789	29.2505	42.4294	40.4197	23.5908	0.187938	35.1938	2.31613	23.5097	19.8408	24.8346	21.7143	105.325	17.829	4.42038	44.9862	13.6546	61.5473	0.0124984	15.6038	30.4872	37.1052	62.5489	53.2274	81.0399	45.9629	5.89736	117.851	20.1017	16.6074	69.8107	132.634	27.3424	6.26996	135.709	29.3037	68.6772	80.2835	27.134	10.4413	18.8342	3.31492	35.5262
24.7807	19.4395	8.63086	41.1074	108.041	7.05659	33.4088	28.6002	23.4992	35.44	51.8203	20.0749	0.141785	39.9978	1.7463	25.8198	30.9897	42.9097	27.1468	94.4873	37.1359	4.1681	40.4803	19.2085	50.183	0.00888381	13.1343	25.3742	38.62	56.9603	43.5718	72.0213	40.6692	12.9288	108.238	16.758	16.8233	57.8394	118.504	30.3324	5.16313	135.85	37.1591	77.8007	96.8128	22.6101	7.71575	15.4452	2.81344	32.594
24.8806	21.8935	13.0586	53.0183	95.2704	5.85533	45.6075	25.0068	18.4364	29.4945	64.9481	16.248	0.106907	38.355	1.31646	23.4536	30.0952	45.6314	25.6913	83.6452	38.6676	3.48118	44.5069	27.3423	39.4405	0.00623301	10.035	20.79	36.0243	48.2818	34.9336	60.6811	35.8986	13.305	98.1154	18.3364	14.4527	49.1962	102.812	28.1882	15.5536	125.628	35.8596	70.8055	85.0142	18.673	5.55648	12.6291	2.38408	29.8245
24.9805	20.9556	25.4732	54.696	80.0887	4.74459	45.5	20.8346	24.6276	24.5069	64.9137	12.734	0.0805611	34.9147	0.99228	19.555	38.0411	42.6081	26.723	73.7357	33.911	2.72229	41.2405	28.7548	30.4182	0.00422738	7.25056	16.8257	42.8086	39.2414	27.6707	49.8033	31.6528	11.5549	96.1367	59.0489	11.5029	40.4789	88.0033	33.149	17.477	112.287	31.3492	58.7367	68.9589	15.3538	3.92571	10.3117	2.01749	27.2618
25.0804	18.6246	28.6106	67.8544	65.2943	3.79973	50.2671	16.8848	24.2072	20.3481	61.4769	9.76158	0.0606814	31.2025	0.747872	24.2824	46.7659	37.7894	23.9961	77.0307	38.6591	2.04273	48.6826	25.7977	23.2236	0.00280459	5.05159	13.4832	55.3618	31.0442	21.7596	40.32	27.8952	20.7541	93.5069	88.6592	8.77521	32.7779	74.8497	33.6338	16.3207	98.7821	26.1689	46.3896	54.5322	12.5971	2.73301	8.41372	5.51778	24.9091
25.1803	15.8998	27.2686	66.239	53.5035	3.02487	55.5055	13.4552	21.1929	16.8897	57.3415	7.36466	0.0457074	27.6949	0.56365	23.0581	45.5634	32.7493	20.4511	145.99	80.8742	8.06322	62.2097	29.3097	17.6325	0.00167643	3.43059	10.7176	55.8249	24.1123	17.0361	32.403	29.1228	20.7074	86.724	89.6295	6.52378	26.3306	63.4682	30.429	14.2363	86.2379	21.3257	35.5885	42.7492	21.7226	1.88061	6.86267	7.24577	22.7559
25.2803	13.2533	24.0386	59.9291	100.355	2.40052	51.4902	21.0164	17.4957	14.017	53.2441	5.49078	0.0344416	24.5181	0.42489	19.6569	38.7577	28.0714	17.0635	182.137	84.267	9.27303	59.6658	26.9385	41.9999	0.000863731	2.28594	8.46184	51.3785	18.487	13.3022	34.9186	42.4626	17.7868	78.9314	80.9741	4.77005	22.655	53.7383	26.4645	39.991	75.0033	24.5835	35.8603	33.4099	22.481	1.2819	5.59657	7.87011	20.7876
25.3802	14.7362	20.2694	52.6334	111.921	1.90191	64.4018	29.1706	13.9601	11.6322	78.348	4.05684	0.0259764	21.6846	0.320382	15.8336	31.1639	23.9335	14.1077	175.471	73.9193	8.4365	53.2542	23.0221	43.8507	0.000299429	2.40689	6.64275	45.3233	14.0414	10.3696	31.8564	44.2019	14.3806	81.1076	69.9831	3.44928	18.741	45.4676	22.6725	119.527	65.1104	28.5735	35.0075	26.0828	32.6208	0.866993	4.56382	7.82988	18.9892
25.4801	20.7868	16.62	45.6515	106.228	1.50565	61.9611	32.935	10.905	9.65275	217.208	2.97638	0.0196017	37.3032	0.24161	12.3293	24.396	20.352	11.6172	192.517	60.2855	6.92009	50.548	19.0888	40.7225	-0.000117345	2.03579	15.5459	39.1225	10.5891	8.07555	34.3799	57.5447	11.3013	98.6182	59.3158	2.47534	15.2157	38.4564	19.3081	170.755	71.7067	26.8224	30.0117	43.6738	32.5582	0.582517	3.72162	16.82	24.5614
25.58	21.5189	13.3759	39.3816	126.758	1.19177	64.0076	30.8561	8.40095	8.01003	371.5	2.1716	0.014796	39.0949	0.182179	9.39409	18.8409	17.284	9.54906	180.19	47.3897	5.35245	52.9689	15.6145	45.7981	-0.000321479	19.8458	19.083	33.3777	7.94433	19.2611	35.5398	58.2151	8.75586	115.166	49.8246	1.76707	12.2391	32.5199	16.4031	170.491	75.4121	23.1631	24.1391	40.5448	43.5117	0.389157	5.2522	21.124	26.7211
25.68	19.8645	10.6266	33.8918	153.882	0.943372	58.0807	26.6547	6.41182	6.64685	391.777	9.97597	0.0111761	36.6227	0.137282	7.05362	14.4483	14.6688	7.84265	161.596	36.5077	3.98595	48.4746	12.6929	45.4976	-0.000519543	24.8003	19.5281	28.2934	5.93628	26.1196	33.9288	64.6392	6.73401	113.654	41.6754	1.25675	9.79827	27.4951	16.5242	162.404	71.0999	19.2157	18.7243	33.4283	72.6008	0.258752	26.5898	22.5233	25.9556
25.7799	19.1555	8.36505	29.1365	151.181	0.746565	50.1759	22.0584	4.86259	55.1206	376.331	15.62	0.00845813	33.0682	0.103315	5.24274	11.0385	12.4451	6.43875	143.038	27.8002	2.8907	45.6258	10.2877	44.7219	-0.000717356	22.2502	18.3098	27.4277	4.42248	25.9697	29.5192	62.342	5.15904	105.993	34.7891	0.891427	7.82507	27.9627	14.9155	142.827	64.1023	15.6067	15.7087	26.5793	74.6593	0.171315	30.5549	22.1859	24.2679
25.8798	26.5191	6.54096	25.0367	135.117	0.590897	42.443	17.8047	3.6714	64.0778	352.463	34.2848	0.00642751	29.464	0.077673	3.86897	10.2143	10.5568	5.28524	126.088	21.0254	2.05576	48.6364	8.32673	38.1413	-0.000837403	17.5603	16.3052	24.8033	3.2876	22.9273	24.6189	57.1015	3.94433	96.6867	35.9259	0.631107	6.2413	25.9403	12.9611	121.368	56.6256	12.5277	28.8358	39.5617	116.077	0.113039	28.4445	24.5144	22.3696
25.9797	27.2981	5.08962	21.5092	114.522	0.467892	35.8636	14.1526	2.76349	61.1707	327.678	38.2211	0.00491234	64.1998	5.98964	4.45702	8.51573	8.95422	4.33814	110.999	22.4597	1.44011	44.7114	6.73519	30.6347	-0.000903164	12.9398	14.0351	29.9389	21.0374	19.1481	20.0996	51.1842	3.01233	87.3967	32.7051	0.446214	4.97477	22.8693	24.8827	101.493	49.5344	9.98941	29.876	36.0883	139.389	0.0743506	24.5983	24.6079	20.507
26.0796	25.1342	3.94592	18.4768	93.8776	0.370832	38.2278	11.1408	3.57687	67.7955	303.964	35.4474	0.00378575	79.0254	6.92642	4.12279	10.648	7.59458	4.074	97.6737	19.8829	0.996772	39.3901	5.44614	23.8946	-0.000905146	9.13509	11.7935	29.524	26.2983	15.5266	28.7527	45.5469	7.77376	78.6959	40.6697	0.315154	3.9639	24.7036	25.893	84.2163	43.1243	7.93494	26.2717	29.6052	132.375	0.0487469	22.1114	23.4145	18.7592
26.1796	21.8853	3.05088	15.8712	75.2358	0.294056	41.4683	8.7148	3.48148	62.5558	281.779	31.0675	6.74522	77.3714	6.20101	7.85051	9.81085	6.44111	9.40929	85.9363	16.2861	0.683208	34.2252	4.40317	18.3543	-0.000830144	6.26276	9.73381	26.9073	25.642	19.0682	28.5588	40.3079	9.48939	70.7459	45.6046	0.222406	3.15791	25.0576	23.6124	69.6131	37.4551	6.28897	21.4182	23.5003	115.888	0.031894	18.8472	21.5426	17.1459
26.2795	18.4613	4.27434	13.6327	59.3377	0.233341	38.25	6.78901	3.03395	54.2387	261.162	25.5955	8.20086	76.9599	5.07213	8.31639	11.3419	5.46272	9.9416	75.606	19.787	10.729	29.599	3.55968	13.9825	-0.000692348	4.75781	7.92331	25.5954	22.5297	25.09	38.2093	39.3327	8.69211	63.5549	53.9548	0.156841	2.51563	22.8915	25.8689	57.4326	32.4931	4.97797	37.6177	18.4468	97.9665	0.0208891	27.4241	19.3758	15.6663
26.3794	23.3504	4.41346	11.7098	46.253	0.185212	33.2665	5.27434	26.9848	45.8697	242.04	29.2495	9.99359	70.918	22.799	7.44512	14.9031	6.99249	8.97166	66.5165	18.282	33.0658	25.5573	5.47521	11.1575	-0.000524898	3.42546	6.3792	22.9433	18.7114	35.3612	37.2985	42.5159	7.22385	57.078	57.5645	0.110518	2.00396	23.0204	28.2996	47.3383	28.172	3.93728	38.6311	15.0649	81.4737	28.3496	29.1735	17.1491	14.3127
26.4793	23.341	18.781	10.058	35.7373	0.147194	28.2232	4.09013	33.3881	40.2998	224.313	27.3992	16.8797	63.6606	24.9009	6.16028	13.9114	7.37072	7.66102	58.5195	15.2704	68.0488	22.0554	13.0779	28.8887	-0.000326024	2.38077	5.09051	19.9713	15.408	35.1545	39.4308	71.3577	5.7526	51.2542	53.7739	0.0778266	1.59641	23.1284	26.1948	38.9995	24.4181	8.5308	40.1902	25.7905	67.222	93.0638	26.4984	15.0005	13.0754
26.5793	21.1962	32.7991	8.63924	27.427	0.117081	23.6799	3.16794	32.0224	43.1358	207.885	24.8363	28.6224	56.5987	21.9054	4.87619	11.744	26.2106	6.39707	51.484	12.155	72.0862	19.0297	20.0847	30.4726	-0.000102217	1.61392	4.03224	19.1398	22.3069	31.0352	43.7327	108.038	4.4869	46.0217	47.1256	0.0547507	5.23766	21.0569	25.1682	32.1219	25.4167	16.5569	35.4026	24.0157	55.2461	159.486	31.1906	13.0052	11.9448
26.6792	18.3169	35.9529	7.42055	20.9394	0.0932062	19.7665	2.45164	27.7109	39.379	192.66	20.8602	43.6272	50.1382	17.785	3.75518	9.41032	36.4858	5.29074	73.0824	9.42963	63.4895	20.4628	19.8868	26.6647	5.69013	1.07392	18.5481	17.2169	22.7909	25.9195	48.6847	121.25	3.46288	41.3222	58.5041	0.0385183	5.8111	34.98	22.3639	26.4541	23.8687	25.3943	43.4283	35.8457	45.3151	162.212	35.2952	11.1991	10.9116
26.7791	15.3814	33.9115	6.3739	15.9206	0.0742938	16.4604	7.48043	22.7286	34.0027	178.551	19.3064	43.0932	44.3543	13.922	12.4673	11.341	43.8837	6.37148	88.201	7.20957	51.1804	23.6869	17.4772	21.6704	6.54582	0.704392	24.8211	27.5119	32.1058	21.0176	48.6241	117.355	2.65787	44.9375	56.4289	0.0271312	5.30636	36.6337	19.3189	26.5478	21.4802	52.1404	40.6181	36.403	37.1329	139.975	41.2138	9.59339	9.96761
26.879	12.6907	29.7273	14.6824	25.8436	0.059331	13.6918	25.9027	18.064	28.7063	165.475	23.2559	37.224	50.7255	10.7026	14.3014	12.0571	42.6908	6.45752	84.3777	37.477	39.1606	22.2253	14.666	17.0036	5.77268	7.86182	36.8957	29.3772	32.5401	27.3699	48.1555	107.643	2.03409	52.3645	50.0855	0.0191599	4.50696	40.1326	16.5065	37.4991	29.0591	56.0826	52.0463	30.7421	30.4133	111.301	38.5525	8.18442	9.27955
26.9789	10.3533	24.9812	23.6281	27.8431	0.0477568	25.2215	30.4836	14.0747	24.0026	153.357	35.8999	30.2729	48.7256	8.15098	14.2941	14.7853	38.5213	9.25694	76.1567	66.7259	28.9497	19.7054	12.0621	13.1024	4.61881	12.8254	40.5164	27.6912	29.132	26.6095	53.5143	96.5479	1.55428	68.3896	42.9572	0.0136164	3.70597	37.6967	14.042	37.3396	36.4146	51.2195	57.4554	24.6346	24.9036	84.2608	33.4042	6.96035	8.53943
27.0789	15.7569	20.439	24.4937	29.3924	0.0386825	30.9545	29.0002	10.8248	19.9851	142.126	37.0926	23.8622	44.3813	6.17722	12.4805	13.55	42.9763	9.0456	67.5463	67.6163	20.8846	17.1581	9.83	9.99874	3.53022	12.3311	39.4106	24.7142	24.4586	23.2644	49.3539	85.7462	1.18665	85.2209	36.9753	0.00972097	15.8947	33.4207	11.9243	34.4911	36.4187	45.2369	51.795	19.4004	20.3896	61.7326	28.0218	5.9049	7.82304
27.1788	16.6681	27.6144	22.6391	30.7531	0.0314069	29.6284	29.4256	8.25263	25.5386	131.717	33.2854	24.6655	39.6715	4.66926	14.7312	11.2523	45.1098	18.0922	61.6423	58.6866	14.794	20.9298	7.97686	7.58976	7.43355	10.0476	35.895	21.4641	19.7603	25.3038	50.862	75.8145	3.55099	86.2041	62.8376	0.0068935	18.0093	28.8944	10.1185	29.9485	49.8349	37.9547	42.7644	18.1505	16.6928	44.1795	23.162	5.0001	7.1541
27.2787	15.5368	33.7258	20.0558	28.3577	0.0254395	26.147	26.387	8.20759	39.1613	122.07	33.3265	21.692	35.215	3.52463	44.1732	8.94723	52.4909	18.7519	60.6201	47.6179	15.7788	22.6777	6.46011	21.7387	7.46118	7.54114	31.3706	18.3737	15.569	36.2355	56.3645	70.6787	3.78922	81.1287	65.1486	1.14027	26.5049	30.5614	10.9062	33.9525	62.8093	53.3564	33.6839	14.9974	26.3264	36.5288	19.0121	12.3708	6.53779
27.3786	13.6185	47.1523	17.4593	24.4811	0.0204685	22.3242	22.2873	7.22432	39.1397	113.128	29.4685	21.3589	31.1768	2.6588	50.1129	6.96522	50.5375	19.4733	60.6627	37.3293	13.9366	22.0551	5.22683	23.1887	6.28698	30.3611	26.6508	15.6045	17.9275	36.176	102.352	69.3106	3.33166	129.274	186.318	6.6533	26.1373	28.3598	10.0513	37.7352	130.094	55.6632	25.7979	50.2372	46.0773	28.3333	15.5538	36.5035	5.97287
27.4786	13.8949	48.6577	15.0852	20.3081	0.0163594	18.974	18.2082	24.4451	34.9349	104.842	24.4039	21.7321	27.5741	2.00501	144.148	5.36372	45.4073	21.2075	55.4488	28.7123	11.2522	24.5968	4.22705	20.3694	4.92751	32.992	34.2152	13.1944	16.9524	46.4291	184.588	63.9079	2.72156	152.101	231.189	15.939	22.8965	25.0143	8.8013	35.1125	145.525	51.0623	19.4108	71.8705	47.8182	21.1041	12.7045	64.6556	5.45615
27.5785	20.9956	48.6517	12.991	16.4089	0.0131683	15.932	14.5823	28.4561	34.8638	97.1625	19.4162	30.1765	24.3785	1.51173	232.597	4.107	39.5873	41.5894	49.3722	21.8439	8.61798	40.5796	3.41777	23.7982	3.72608	28.2398	35.6572	11.129	31.687	44.9429	210.073	57.4508	2.14954	150.439	222.958	16.9379	19.0966	21.5755	7.56012	30.5822	171.554	43.6314	14.4357	71.576	43.3031	15.2855	10.3694	77.525	4.98396
27.6784	24.6963	43.9644	11.1712	13.0178	0.0109441	13.3034	11.5341	36.8396	31.1026	90.0364	19.0059	29.1343	21.5504	22.1717	237.784	3.13522	36.458	108.129	43.6038	16.5115	6.37497	40.7525	2.76323	21.5259	2.76359	21.7671	42.5192	9.37372	34.4803	58.2434	195.312	51.0758	1.66967	140.415	197.884	14.8305	15.5663	18.4173	6.44506	25.8725	197.021	35.9987	10.6518	87.8643	37.1611	10.8463	8.46067	80.9794	4.55265
27.7783	25.144	37.6208	9.60014	10.1915	0.00913921	18.3341	19.2043	162.421	26.6128	83.4414	19.0835	24.9293	19.0496	78.3025	209.688	2.38952	32.1399	120.629	38.4091	12.4327	4.60093	53.3568	7.53599	17.7507	2.02713	15.8133	42.9731	7.88902	31.8629	56.5438	167.987	45.1819	1.28585	128.129	169.718	11.9198	12.5462	26.9861	29.4589	26.1522	191.685	29.1504	7.81742	77.4349	31.1262	7.57676	6.90246	78.8603	4.15874
27.8782	23.0331	31.1431	8.24789	7.90002	0.00777054	18.0788	20.1933	321.142	22.3811	77.3288	16.8972	20.1787	16.8389	84.0646	172.111	1.8196	27.774	110.671	33.8048	9.33975	3.26	51.4314	8.12696	14.0292	1.47713	11.0583	40.0151	6.63616	48.2353	49.4043	139.312	39.8775	0.985816	115.832	143.345	9.14559	10.0545	27.5084	33.2572	24.3053	175.182	23.3602	5.71554	62.8796	25.7711	5.2278	5.63107	73.6527	13.996
27.9782	20.0002	52.9729	7.08556	6.07748	0.00645196	16.1338	27.3393	346.842	30.4349	71.6619	14.0041	15.8648	14.8848	73.5434	135.58	1.38498	23.7736	95.1039	29.7445	7.00656	2.27711	45.9732	7.3508	17.4217	1.07261	7.52994	35.4783	13.4813	49.9001	41.0421	113.406	61.873	0.753982	104.304	120.21	6.82366	8.03425	26.0438	31.059	81.1676	155.733	18.6092	4.16763	49.7431	21.2165	3.57123	4.59411	67.4594	19.2991
28.0781	16.8432	214.132	9.56987	4.64852	0.00529642	13.8405	41.1166	316.334	29.641	66.4129	28.1005	12.2717	13.1577	59.5683	104.088	1.05391	33.537	79.6219	26.1695	5.25181	1.57246	40.1377	6.24208	16.0405	0.776914	5.02764	30.4467	15.1203	52.6065	33.1817	91.4095	69.2093	0.575947	93.7674	100.469	5.00111	26.4922	24.1008	27.3262	97.6049	136.649	14.7738	3.03319	38.9999	17.4175	7.04773	3.74827	61.0578	19.9809
28.178	13.9217	569.929	24.8113	3.5394	0.00434191	22.0408	45.5623	266.94	26.2182	61.5353	36.3205	9.40336	11.6312	46.577	78.5607	0.801888	34.0989	65.925	23.0237	4.40252	1.07567	34.769	5.16111	13.3272	0.560948	3.3066	25.5284	14.5258	47.9513	39.0885	73.2857	66.9128	0.439667	114.294	85.0462	21.2307	41.5767	21.2329	23.516	93.0845	119.145	11.7056	2.20464	30.481	23.6724	16.4247	3.05839	54.2958	22.3589
28.2779	11.371	856.419	27.6344	2.6863	0.00373126	22.4326	42.3799	215.802	22.3561	57.0263	35.5863	7.16538	10.2821	35.7863	58.6047	0.610103	31.3116	54.3208	20.2559	3.5109	0.730004	30.0381	4.21654	10.5718	0.40338	15.7265	31.4254	13.0809	40.6659	36.8135	58.5824	82.1067	0.33552	173.33	88.1248	32.0866	45.7267	18.305	26.8897	81.9025	115.161	9.26391	17.9752	31.9373	45.7306	22.9653	2.49567	47.6697	55.555
28.3778	9.21581	911.023	26.1472	2.03283	0.00318056	20.2497	36.4781	169.981	18.7735	52.8472	31.1364	5.44182	9.08978	27.2474	43.3602	0.464182	27.5675	44.6637	17.8209	17.4282	0.491975	25.9272	3.42572	8.193	0.289747	28.3051	32.1958	11.4131	35.9659	31.7265	46.7526	81.8743	0.256	182.854	80.321	31.2971	67.7932	15.6231	25.2009	69.6128	244.349	10.2892	24.2967	31.2353	48.2865	36.9694	2.03659	41.457	114.423
28.4778	7.43074	850.513	23.3794	1.53557	0.00275499	17.4561	30.1266	131.673	16.548	48.9768	25.6264	4.12452	8.0359	20.6471	31.8932	0.35315	23.8084	36.6885	15.6786	19.808	0.329454	22.3719	2.77582	6.2716	0.21062	27.772	30.2056	9.79403	56.3098	26.1681	37.2779	85.5088	0.195314	174.66	69.6782	26.4616	66.9642	13.2707	22.1998	58.2196	393.7	9.50781	23.4068	26.1225	43.9963	37.0641	1.66188	35.7959	127.51
28.5777	5.97076	741.38	20.4342	1.1575	0.00245699	22.3123	24.2871	103.4	14.0903	45.3945	20.3072	3.12231	7.10442	15.6057	23.3593	0.268672	20.3733	30.1247	13.7938	17.9167	0.219313	19.3021	3.82139	4.76865	0.149819	22.8282	26.9082	8.32864	58.7828	21.0715	29.7084	182.247	0.149013	160.855	100.276	20.884	58.6981	11.2469	19.1135	48.3118	420.028	8.15179	19.9486	36.4609	37.8565	44.8194	1.35612	30.7377	124.775
28.6776	4.78639	620.861	17.688	0.872103	0.00229045	24.7071	19.2905	79.938	16.7613	42.0716	15.6876	2.36193	6.28112	50.7901	17.0558	0.204394	17.3558	24.7305	12.1355	14.8228	0.145155	33.8604	4.5923	3.61245	0.108035	17.2174	23.1673	7.43945	53.3475	16.7345	23.6693	299.455	0.113681	145.977	103.727	15.8528	48.9709	9.52108	46.4911	39.9359	398.151	6.73759	15.9954	32.9077	31.7482	41.3767	1.10647	26.281	116.974
28.7775	3.83084	506.818	15.2467	0.652098	0.00204424	22.9401	15.1777	66.6665	15.7828	38.9919	11.9022	16.577	5.55341	161.938	12.425	6.92463	14.7525	20.3005	11.3898	49.339	0.0954934	40.9757	5.97538	2.73091	0.0773131	12.3395	19.4711	6.46358	45.1338	13.1812	18.8548	319.962	0.0867067	131.663	94.4844	11.7488	46.2186	8.05576	88.4488	32.9489	359.819	5.46113	12.386	26.9125	26.3022	34.1084	0.90275	27.1459	107.934
28.8775	3.06275	423.901	13.118	0.491174	0.00161935	20.0041	11.8689	53.5213	21.5688	36.14	9.38413	19.336	4.91016	205.412	9.0362	9.42305	12.5259	16.6635	12.3254	54.4053	0.0624595	38.8411	36.2563	2.06209	0.0564461	8.54936	16.0736	5.53401	36.6406	10.3308	15.0181	304.569	20.1075	118.444	92.3762	8.57319	39.7958	6.81409	91.9173	27.1584	318.205	4.37875	9.38706	21.3409	21.6604	26.4077	10.5352	26.2676	98.9841
28.9774	2.44681	358.228	11.2773	0.361812	0.00133675	16.9908	9.24415	41.9722	27.7571	33.4975	7.26935	17.7456	4.34142	188.715	6.56341	8.87286	13.2958	13.6778	11.4974	48.708	0.040572	37.4712	48.5675	1.55605	0.0412326	5.78245	13.0864	4.70022	35.3195	8.07199	11.9614	277.48	23.5229	108.122	82.4207	6.19137	39.7189	5.76254	87.2675	22.3748	278.505	3.48934	7.01647	16.7457	21.0629	19.6459	12.4885	24.434	90.5593
29.0773	1.95369	311.361	9.69141	0.266927	0.0011329	14.2628	7.18076	32.419	47.837	31.0485	5.52642	21.7305	3.83855	156.012	7.62898	7.44895	29.9695	11.227	10.3005	40.1078	0.0261305	33.5032	48.4153	1.17377	0.0306033	3.84118	10.5377	8.88169	30.856	6.29504	9.52654	248.146	21.2857	98.9622	74.9101	4.4397	34.9525	4.87252	77.2255	18.4294	242.528	2.77077	5.19657	24.7947	18.7632	14.217	11.734	22.1457	82.7734
29.1772	1.55941	260.28	8.32714	0.194213	0.000927305	24.3822	5.56813	24.7872	49.2388	28.7785	4.14386	20.2508	3.3939	123.183	8.19999	16.6862	41.3242	9.21537	9.1146	31.6891	0.0165792	43.031	42.651	0.885217	0.0219958	11.369	8.40926	32.802	25.5428	29.4409	7.58716	220.094	17.6014	89.579	82.4734	3.16805	29.2115	4.11987	68.3394	15.1778	210.669	4.27851	3.82512	22.5985	15.9862	10.0819	10.1851	19.7123	75.6288
29.2771	1.24443	212.22	7.15423	0.142585	0.000584634	35.0663	4.31259	18.821	54.538	26.6742	3.07499	17.0653	3.00057	123.713	7.3847	20.0105	158.308	7.56422	8.03366	32.2246	0.0101661	58.8335	55.1212	0.6675	0.0157388	17.5575	41.6014	46.5176	25.4768	39.9035	8.67829	194.488	16.723	83.0137	76.7283	2.25293	23.8349	3.48366	58.9421	12.4993	182.768	4.35024	2.80351	18.5337	13.3446	11.1148	12.8053	17.319	69.0905
29.3771	0.992982	170.148	6.14606	0.103493	0.000503638	34.9238	3.33759	14.2224	50.3137	24.7233	2.26356	13.7064	2.65256	108.735	17.0597	25.6555	294.162	23.4208	7.07204	58.4269	0.0058251	57.5173	52.4813	0.503298	0.0114567	41.5928	56.0055	83.9353	22.6356	39.2466	33.9533	191.439	14.3241	75.5293	98.0011	1.59829	19.2199	2.94623	50.3301	10.2931	158.463	26.5175	20.2155	18.2821	11.0305	9.91762	13.7862	15.07	89.7863
29.477	4.32577	134.822	5.27947	0.0684924	0.000437373	31.2814	2.58173	10.7115	43.6213	22.9144	1.65576	10.7302	2.34482	88.249	18.689	23.7964	317.104	25.519	6.22299	59.4088	0.00296291	75.0029	45.4655	0.379494	0.00889994	42.7156	59.432	92.046	18.9217	34.4879	39.0492	179.999	11.5664	68.1972	111.296	1.13191	15.4065	2.49258	49.815	8.47626	137.348	37.2814	31.398	15.3237	9.0737	8.0319	12.572	13.0174	91.6467
29.5769	5.38613	105.936	5.05768	0.0485121	11.8082	26.878	1.99639	8.04836	36.8895	21.237	1.20507	8.27957	2.07254	69.0696	28.9162	21.7267	297.539	25.5712	5.47516	51.6313	0.00117511	75.5544	37.9205	0.28615	0.00669082	50.6705	56.8156	87.6753	15.2442	28.7351	36.432	163.561	9.08402	76.7892	111.096	15.7131	12.312	2.10991	44.7081	6.98006	119.027	37.0349	38.7734	12.2495	7.4461	6.15131	10.7807	14.5518	87.1928
29.6768	11.1309	120.929	4.54329	0.0323305	15.5311	31.5579	1.54347	6.03748	30.8677	19.6818	0.87349	10.3034	1.83169	73.31	29.2597	23.6626	264.444	41.9894	28.5942	41.9205	0.000104129	94.7312	41.679	0.215793	0.00506186	44.7157	51.2078	113.648	11.9881	23.27	46.5161	230.013	7.03572	74.9363	99.8995	27.3862	9.82352	1.78709	38.7668	5.74796	111.022	54.771	45.3489	12.9822	6.10311	6.40751	9.00141	14.6951	80.903
29.7768	12.6153	142.424	3.97814	0.0118645	14.8514	29.8275	1.19315	4.52368	25.7095	18.24	0.631055	48.064	1.61856	63.8943	32.2594	20.9273	229.398	42.1456	31.9009	32.8749	-0.000516182	91.9231	37.9237	0.162758	0.00381095	35.0059	44.4401	209.562	9.27167	18.5413	44.8179	334.172	5.41012	69.5882	86.1666	33.9435	7.83154	1.51438	33.1726	4.73333	99.6177	55.1139	41.7409	11.0788	4.99936	56.1595	7.42373	14.0335	74.3555
29.8767	12.1056	138.389	3.44583	-0.00206645	12.8106	34.0727	0.922281	3.38648	21.3694	16.9035	0.454702	70.2277	1.43009	51.6685	83.6179	25.0322	196.723	37.4025	29.9787	25.2921	-0.000870999	100.191	32.2808	0.122852	1.34166	25.6711	37.5644	364.503	7.08593	14.6329	39.1453	464.719	4.14433	63.3678	72.9655	31.348	6.24079	1.28415	43.9459	3.89782	87.7991	52.2245	34.819	8.90725	4.09398	72.4833	6.08681	12.9438	68.085
29.9766	10.773	125.429	5.49269	-0.022546	10.5729	36.8921	0.712845	2.53362	17.7459	15.665	0.326958	146.985	1.26361	40.3682	110.399	22.7804	167.762	31.7276	26.9172	19.245	-0.00113059	92.6338	26.7185	0.092799	4.22473	18.0653	31.1433	508.189	5.3685	11.4821	32.7091	541.817	3.16827	67.5469	61.264	30.996	4.97206	1.08937	47.3344	3.20979	76.7191	45.2906	27.5866	7.02257	3.35205	68.3742	4.97661	25.1695	62.2527
30.0765	9.20374	107.517	5.68313	-0.04278	8.54445	45.1241	0.550927	74.8972	14.731	14.5175	19.3148	154.302	1.11682	31.8778	106.904	18.8626	142.672	26.4181	33.1327	14.5485	-0.00132093	81.7565	21.838	0.971056	25.3482	12.357	25.4398	532.953	4.04101	8.97819	26.7313	530.842	2.41946	64.7487	51.2338	26.3605	3.96085	0.924394	43.6157	2.64319	66.7546	37.6534	21.2049	5.49923	2.74436	80.3528	4.06343	30.9058	56.8874
30.1764	15.1931	89.0995	12.4729	-0.0552705	6.83291	43.1498	1.43427	122.472	13.8704	13.4542	26.0586	136.497	44.4855	24.6154	91.99	14.9779	121.169	21.8217	31.8304	13.0396	-0.0014406	71.0794	17.7453	22.7894	36.2666	8.27869	20.5394	498.701	3.02737	7.00542	21.5922	489.275	1.84652	66.2738	42.764	28.3146	3.15519	0.784633	38.189	2.17659	57.9625	30.6174	15.993	4.29626	2.24672	73.4376	3.31562	32.6301	51.9727
30.2764	16.4115	72.2283	33.2201	-0.0539559	5.43483	38.0657	1.63298	127.094	29.5596	40.7417	42.4099	112.301	89.0798	20.4623	74.4905	11.6517	102.838	17.9617	28.7641	12.8733	-0.00149096	61.4843	14.3804	26.545	33.89	5.45918	16.4271	443.514	10.7615	5.45913	17.3312	439.758	1.4088	77.6377	35.6615	24.8931	5.427	0.665923	32.8029	22.1428	50.2758	24.5932	11.9132	3.3537	2.19457	60.2267	7.95004	73.1783	47.4782
30.3763	15.4376	57.6778	37.1114	-0.0477385	4.3107	35.4986	5.80875	113.997	40.8979	45.6461	44.4193	89.0729	95.5359	16.1982	58.1955	8.96931	87.2498	14.7616	25.5216	40.4538	-0.00143041	53.0924	11.6385	26.6171	27.7828	3.5552	13.0361	384.471	16.525	4.25097	13.8629	390.922	1.07464	94.6697	29.7253	20.0486	12.9964	0.565193	27.9644	26.6414	44.1112	19.6177	12.0946	2.61724	7.49125	46.4838	10.5636	126.21	43.3708
30.4762	13.5971	45.5735	35.1461	-0.0410913	3.41409	33.7899	15.2318	95.3561	39.9899	49.7273	45.0946	69.2449	90.1146	12.5233	44.4369	6.86635	74.1754	12.1232	38.4738	115.72	-0.0012963	45.8187	9.41364	22.8714	38.6014	2.29196	10.2779	328.775	20.564	3.30881	11.0674	345.793	0.819645	94.6116	24.7719	15.4003	14.9527	0.479795	23.7674	25.4116	43.3088	15.5864	10.5462	4.53309	19.6614	34.5087	10.2372	182.18	39.6179
30.5761	32.3362	35.7363	31.4354	-0.0354305	2.70196	34.6774	17.3589	76.6899	46.5187	68.0085	54.726	53.2148	81.5661	9.56632	33.4154	5.24103	64.5102	9.95337	39.3998	132.817	-0.00109637	39.5334	7.61194	18.4342	100.632	1.46525	14.5735	279.049	20.0176	2.57494	9.67994	305.186	0.625115	91.0912	46.6917	27.6721	13.8118	0.407563	20.1755	22.3604	55.2809	12.3548	8.5596	13.4039	21.6657	24.9348	8.99343	218.82	36.1895
30.6761	37.5424	34.6412	27.4773	-0.0309194	2.13757	31.3949	16.3206	60.2085	59.9459	69.1442	53.7429	40.62	72.742	7.26161	24.8629	3.99415	55.3896	8.1708	39.4494	120.526	-0.000830546	36.865	11.5676	14.404	103.842	0.930172	23.7259	235.855	17.5719	2.00367	8.09372	269.07	0.476731	100.856	49.3071	28.0307	27.0649	15.6584	17.1178	19.0057	55.597	9.78005	17.0908	28.5849	20.0297	17.6617	7.59041	283.256	33.0576
30.776	36.3697	32.1611	33.9023	-0.0272416	1.69068	27.0966	14.1231	46.5388	57.9098	65.787	60.1896	30.8813	64.5143	5.49369	18.3614	3.04135	47.2636	6.70718	36.0642	99.862	3.91233	32.6229	11.4288	11.0747	88.371	0.586981	26.7855	198.878	16.1623	1.55904	10.6006	237.116	0.363556	124.135	45.2376	24.0805	28.1965	19.5338	22.1738	15.8953	51.5104	7.73575	28.6519	27.3304	21.3222	12.3202	9.10031	334.764	30.8284
30.8759	40.4346	27.9464	33.0457	-0.0244604	1.33705	22.9112	11.6991	35.6009	51.0742	61.4456	55.9269	23.4206	57.0974	4.14867	13.4873	2.31479	40.2067	7.71505	32.1134	99.5178	4.88602	37.1662	10.0362	8.44115	69.581	0.368568	28.5084	167.475	32.7282	1.21295	23.8346	208.912	0.277238	124.386	39.352	19.1656	25.2033	19.1039	21.4459	13.1903	52.4688	6.1159	37.676	22.7184	19.4829	8.49084	8.5785	347.351	28.3882
30.9758	55.9998	23.3565	29.88	-0.0222817	1.05719	19.1933	9.44841	27.0414	64.1458	57.079	52.9504	17.7363	50.4928	6.83737	9.86826	16.7589	34.1516	12.3585	28.3618	106.189	4.57637	34.7408	8.41902	6.40309	52.7447	0.230511	27.2947	140.923	36.1887	0.943427	36.47	184.044	0.211407	116.66	33.4516	14.6212	21.2096	19.7385	19.0993	10.9034	48.8601	4.83389	39.8167	20.7932	23.1943	5.79456	7.45573	336.981	26.0134
31.0757	57.6516	19.0396	43.4813	-0.0203699	0.835785	16.01	17.7517	20.4394	76.5622	52.9363	60.2766	13.4196	52.3021	6.66234	7.19965	23.6492	57.9196	12.3929	24.9829	112.827	3.81007	30.766	16.6766	4.84419	39.1813	0.143743	30.5195	135.243	36.8025	5.99294	36.8109	162.129	0.1612	106.659	28.1372	10.8702	17.3635	18.1637	16.5129	8.99577	43.8088	3.82003	41.9458	17.0742	21.9705	3.92251	6.26284	313.973	23.7914
31.1757	53.0845	24.0713	48.711	-0.0182503	0.660621	13.3279	19.1533	15.3962	72.1587	49.0697	56.3771	11.7503	48.8194	5.635	5.24176	22.4617	123.082	10.9948	21.9881	99.6889	5.91869	35.7123	19.6131	3.65939	28.7795	14.986	29.9481	121.73	32.9967	28.1841	32.7653	142.821	0.122907	96.5012	25.6898	7.94847	14.0249	15.9643	33.204	7.41474	38.5975	14.1535	37.1345	13.5578	19.214	2.63721	5.17965	284.883	29.5858
31.2756	50.515	30.065	55.2595	-0.0161232	0.522156	13.6121	23.2317	25.2759	63.0679	45.4783	48.1658	9.61987	44.0253	4.54163	3.81044	18.9211	172.028	9.3257	21.7604	90.3056	5.90573	59.7165	37.0138	2.76204	21.0033	61.8516	43.32	106.183	32.895	41.8552	27.6265	125.811	0.0937104	86.9265	22.3018	5.74807	11.2518	13.9406	35.8351	6.10863	35.3226	88.5806	41.0172	10.6435	16.2349	8.8176	4.2526	253.777	29.8602
31.3755	44.7615	29.8699	52.5772	-0.0140229	0.412768	12.3025	27.3093	26.254	53.5143	42.1474	43.8928	7.60991	39.2086	3.54288	14.978	15.1458	174.505	7.76478	28.7411	74.7636	7.82926	71.2818	38.0414	2.08377	15.2712	133.958	47.1464	91.1077	29.2157	42.1784	22.6826	110.827	0.0714581	78.1554	18.9402	4.12554	8.99601	128.137	41.0359	5.03137	31.4204	170.638	36.984	8.32254	13.4987	15.3776	3.47921	223.091	28.299
31.4754	38.1473	26.9067	84.7645	-0.0120235	0.326227	10.6107	25.9695	51.9019	58.3858	39.06	42.6852	5.90699	34.7555	2.71913	17.4559	22.6359	160.099	6.41378	29.6998	87.2506	7.47459	67.3599	36.2182	1.57169	11.0792	177.481	45.6557	77.4728	29.8152	38.6248	18.3672	97.627	0.0545055	70.2136	15.9241	2.94553	7.17971	167.938	38.4738	4.14356	27.5779	181.533	30.5393	6.49855	11.1363	15.7005	2.84162	194.198	26.2189
31.5754	36.5919	22.9821	175.228	-0.00993575	0.257362	8.96923	25.3787	95.8393	56.3664	40.6505	48.7302	4.53554	30.7538	7.31178	24.579	21.7786	140.901	5.27939	27.4958	79.6054	6.2817	60.4672	31.3759	3.34181	8.02775	166.274	41.473	65.5498	52.4862	38.3256	23.0563	85.9999	0.0415879	81.0208	13.3255	2.09531	13.636	166.486	39.9953	3.41219	31.4894	165.107	24.0564	5.07172	26.7896	13.5709	2.31898	167.798	31.6455
31.6753	32.5579	19.0022	216.44	10.7567	0.202768	7.5133	28.0543	254.315	49.701	44.8025	45.6295	5.65068	27.1944	7.65094	24.2962	18.4374	121.666	4.33898	24.5778	66.1194	4.93016	52.8652	37.4304	5.85473	5.81237	133.923	36.182	55.306	56.3748	33.8065	22.1052	75.7579	0.0317443	79.6687	11.1262	1.4866	17.4011	150.832	36.461	2.80981	30.5772	140.512	18.4256	3.95745	39.5993	10.801	1.89168	144.164	31.6858
31.7752	42.7261	15.3805	211.037	14.6221	0.15953	19.2941	26.0699	336.214	42.3254	43.5108	39.0071	22.658	24.0411	7.7068	21.107	14.7926	104.105	7.70624	21.7328	52.4774	3.70743	50.4982	34.889	5.82997	4.20649	99.8576	31.6118	46.589	51.8091	32.574	38.0828	66.7357	0.0242312	74.1966	9.2798	1.05268	16.5633	131.668	31.8	2.31374	36.0813	115.687	13.8648	3.08782	39.6919	8.18187	1.54277	132.275	38.1818
31.8751	43.242	12.2687	190.85	14.9547	0.125339	38.2993	22.4285	329.426	35.5232	40.88	45.8801	25.5862	21.2513	59.6131	17.183	16.1219	88.682	7.84138	19.1511	40.6451	2.7075	45.017	29.9808	4.99658	3.04349	71.0432	26.8499	39.2104	44.1356	28.366	39.4231	62.4218	6.16798	67.6434	7.73586	0.744264	14.3105	113.027	27.2732	3.13103	35.4201	93.5708	10.3122	20.7675	35.4882	6.61199	1.25811	118.761	51.3503
31.975	39.5012	26.1622	167.587	13.6398	0.0981912	40.5243	18.5182	287.976	29.7393	38.0416	74.5157	23.2304	18.7846	66.8123	13.4683	14.2614	75.3782	6.99097	19.2095	31.0477	1.93568	39.2679	24.9179	4.02243	2.20172	48.9711	28.9111	40.5444	35.982	23.5239	35.4354	56.4576	7.2164	61.1282	12.5926	0.525496	11.861	96.2651	23.2359	3.08468	33.5317	74.9356	27.1224	21.2954	30.285	10.8684	1.02597	104.999	55.2443
32.075	34.2472	29.8987	145.347	11.7009	0.0766602	37.0735	14.9263	237.542	24.7753	35.2987	78.0063	19.722	16.6042	59.254	10.3064	11.6681	64.0003	16.8263	50.0587	23.5255	1.36184	34.0053	20.4049	4.54889	13.1882	38.5749	27.8461	44.2769	28.5238	46.7311	30.0149	50.3289	6.53028	55.0361	12.9473	12.9454	14.8648	81.6807	25.325	8.0825	32.4181	69.7703	29.7647	18.0275	25.3001	10.9499	3.59619	94.3389	53.4753
32.1749	28.8155	29.5364	125.383	14.067	0.0593225	32.1356	11.8542	189.446	23.6739	52.2296	70.4168	16.1192	14.6769	48.2765	7.76162	9.21207	55.1486	17.8666	55.9096	17.7406	0.946286	50.6613	16.5953	4.07333	14.8514	28.3926	28.1678	42.1065	22.186	70.3741	24.7011	51.7874	5.40006	54.9964	44.0836	15.4992	27.5597	91.5529	47.0601	8.94539	29.5477	60.028	26.7728	14.4572	20.9206	13.0846	4.03019	85.8038	57.6575
32.2748	83.058	26.5294	107.906	13.7683	0.0453216	27.2238	9.32598	182.409	25.3789	53.8486	66.1185	51.7541	12.9734	37.8555	24.8807	7.14554	69.6528	16.1486	63.2651	13.3397	2.5384	56.2651	21.1232	8.5776	13.0108	101.741	31.4158	37.7377	17.0273	125.053	20.0263	48.6335	4.29011	51.6915	104.704	14.1562	28.4486	97.0203	48.7332	8.31214	26.2346	72.692	22.0807	14.1166	17.2125	12.0293	3.7231	79.9644	57.2143
32.3747	227.105	22.6211	92.7687	51.9485	0.034127	22.8264	8.98277	160.286	85.8618	51.4231	56.605	103.989	11.4676	29.1283	28.4359	5.4922	84.7236	13.7979	66.9541	10.0131	2.80124	52.2673	20.0336	8.80454	10.3795	239.654	30.7903	60.614	12.9429	166.241	28.6978	44.0607	3.34224	47.3021	114.385	11.6162	28.6561	90.0919	44.3742	55.0803	23.0057	85.8808	17.3819	34.0748	15.1491	15.0122	7.94725	76.9961	66.9256
32.4747	308.378	18.6835	79.7182	78.7849	0.0253501	19.0489	7.86476	132.595	115.449	48.0799	45.984	108.446	10.1367	22.1959	26.226	4.20112	82.7032	11.5965	62.1083	7.50809	2.50866	46.1979	17.3301	7.63049	7.92091	245.925	28.1692	92.5862	11.3558	162.601	46.3291	39.3068	2.57788	42.8135	123.692	12.795	25.304	79.4865	38.6852	65.2845	20.0525	81.0564	13.3087	61.5005	12.8374	14.0076	8.43408	85.8342	66.4283
32.5746	348.948	15.1117	68.4896	83.3194	0.0183379	15.8617	6.55719	124.196	112.142	56.7101	36.128	95.694	8.96029	16.8268	22.0371	3.39313	74.7301	9.618	55.55	5.62601	2.04064	40.1843	14.4452	6.17429	5.90542	205.921	24.6915	97.7846	14.3381	142.539	47.3211	34.8258	1.97798	68.9828	126.959	11.3543	21.1803	78.1785	33.1734	61.9922	17.4262	70.1695	10.0132	57.6684	10.6886	11.6092	7.65453	94.5131	62.5917
32.6745	390.408	13.7918	61.1475	77.2178	0.0128075	15.5239	6.98399	147.927	99.099	55.9463	27.7429	78.6369	7.92055	12.7215	17.6035	2.66208	66.9618	7.93129	49.1292	44.8476	1.5701	34.7656	11.8448	4.834	4.34631	156.886	21.0206	91.764	57.7299	118.613	42.3165	30.76	1.51349	79.1369	115.328	9.1872	18.2149	78.6102	28.2615	54.4493	15.1211	58.2842	7.44809	81.0309	8.82388	9.01743	6.5509	94.705	57.8662
32.7744	393.335	26.5924	53.408	66.8545	0.0085452	24.7707	6.39361	174.544	84.4685	52.7939	20.9572	62.332	7.00151	113.731	13.6359	8.0745	64.5809	6.52393	43.2957	52.1367	1.16492	30.0222	9.63955	3.72059	3.17535	113.155	17.5207	84.9207	84.7198	95.9874	35.7577	27.1303	2.41895	80.6324	113.023	7.07581	19.8853	71.6071	24.0135	46.2418	13.111	47.3697	5.49822	73.2176	7.25383	6.72319	5.46481	94.7886	53.1093
32.8743	358.538	63.759	46.2138	55.5599	0.00515415	25.2212	5.4588	170.286	70.9204	49.1901	15.6396	48.4391	6.18905	176.171	10.3536	14.836	58.0667	14.372	38.1111	93.05	0.842503	32.6479	7.8173	2.83744	2.30989	78.7426	107.147	75.1158	86.8957	76.451	29.3914	37.0294	2.36157	77.0786	129.897	5.29058	18.0616	62.6573	20.3824	38.6586	11.3637	38.0391	4.03829	59.8983	6.08262	11.8874	4.50513	95.074	48.6056
32.9743	310.481	74.3549	39.8258	44.9473	0.00233323	22.7699	4.48754	154.998	59.1574	45.6599	11.5636	37.2176	5.47073	169.562	7.75567	14.8522	50.641	15.0946	33.5349	94.3347	1.6825	30.1679	6.32902	2.15303	1.67595	57.8149	313.207	81.0799	90.2844	104.468	33.5113	57.3083	2.01227	75.0899	154.253	3.88289	15.3053	53.8453	17.2931	32.0734	9.84744	39.7414	2.95622	51.3659	5.0388	12.1731	3.69309	90.4245	49.367
33.0742	261.048	71.9668	34.2593	35.6875	2.41e-05	19.6293	3.60758	130.66	49.2038	42.3351	8.48863	28.4053	4.83583	142.751	5.75504	12.7611	43.5393	13.5962	29.5047	81.891	5.65977	26.6206	26.9357	1.62913	1.21405	53.1202	477.81	127.393	81.7616	102.982	31.1755	60.4659	1.62106	73.4187	156.327	2.81473	12.5711	45.8833	14.6698	26.5101	8.53273	37.8126	2.1599	85.3453	4.14932	10.5358	3.01914	97.4455	46.8912
33.1741	219.48	63.9625	29.4476	27.9547	-0.00174984	16.5883	2.86035	105.566	40.8728	39.239	34.8004	21.5934	4.27466	113.665	4.24197	13.9995	37.1761	11.6012	25.9577	66.4515	12.8909	32.6461	30.1479	1.23081	0.878637	42.4022	615.835	135.481	69.0896	90.5834	26.8211	57.3013	1.27168	68.2293	198.056	2.02441	10.1704	38.941	12.4435	21.8708	7.39325	32.8519	1.57683	79.1445	3.40679	8.39164	2.46489	96.538	43.4854
33.274	185.718	54.2001	25.3031	21.6786	-0.00300563	13.8928	2.24792	94.3306	33.9331	36.3656	41.9229	16.3758	3.77863	88.1341	3.1118	12.4102	40.3307	9.68378	25.1369	59.829	13.8906	38.9721	27.5845	0.929075	0.635521	31.4534	642.78	127.496	72.7281	75.5108	25.9767	52.11	0.984348	62.1483	204.012	1.44435	8.1661	65.4918	10.5545	18.0266	6.40578	27.3374	1.15097	65.2329	2.79297	6.35975	2.01105	91.1299	39.9611
33.3739	169.52	44.586	30.307	18.9642	-0.0037534	11.5871	8.36317	81.3834	28.1646	33.7016	52.209	12.401	3.34012	67.4243	2.27479	10.1628	37.9274	8.00757	33.401	89.4375	47.7848	36.8285	23.532	0.700973	0.459433	34.7006	671.202	113.698	69.3051	61.1663	22.7382	46.5656	0.756665	56.1397	185.556	1.02825	6.53156	68.7579	8.95215	14.8511	5.55015	23.3603	0.840787	51.8618	2.28801	4.66283	1.64032	83.415	47.8322
33.4739	146.909	35.9643	48.5426	15.8639	-0.00429665	9.64526	12.6609	66.6361	28.339	31.2327	50.5042	22.1972	5.80039	51.2198	6.64439	8.02717	33.7426	6.59425	32.5863	87.3497	90.4596	33.0679	19.496	0.528741	0.331918	29.8671	636.241	98.7031	65.9058	49.873	19.0196	41.289	0.579504	53.8178	160.826	0.729413	5.21389	74.8388	7.59312	12.2321	4.80882	19.2742	0.614869	40.7315	3.13216	3.33878	4.22895	74.7678	47.7867
33.5738	123.575	28.6194	50.2741	12.8908	-0.00462444	8.02148	13.0078	56.7186	43.5805	28.9448	46.5656	22.6777	6.08845	38.7653	13.1075	6.22785	44.2169	5.42047	36.3949	84.0449	94.333	28.9128	32.1016	0.398771	0.239638	23.0875	570.464	84.4702	64.4082	39.8962	15.552	36.4817	0.442948	94.4001	144.906	0.515395	4.15781	78.8007	6.44049	10.0738	4.16662	15.6076	0.450433	31.8538	3.0825	2.34875	4.59857	66.0238	45.1331
33.6737	102.066	22.5571	46.453	10.2675	-0.0048422	6.66809	12.1544	52.4595	43.5814	42.3046	39.4787	22.845	5.70619	33.2096	19.4861	4.78742	44.0984	4.45207	34.2103	76.1754	95.6629	25.0579	32.9297	0.300743	0.172931	27.1669	493.335	73.5877	84.2109	31.561	37.7055	32.1819	0.338192	102.498	125.092	0.362405	16.8206	73.0063	5.46277	8.29582	3.61031	12.5074	0.330613	36.6774	2.73687	1.62977	4.20741	61.5698	41.7658
33.7736	83.3257	19.8253	41.1483	8.06148	-0.00481923	5.54188	10.4856	64.002	44.2551	46.7913	31.8793	19.8902	9.55825	27.9532	19.5165	3.66227	45.3974	3.65541	38.384	63.0809	82.684	21.6521	29.2983	0.226825	0.124795	32.465	415.959	66.4309	111.232	26.1111	41.2726	28.3671	0.258065	103.007	105.968	0.253928	18.9807	64.3493	4.63338	6.83147	3.12831	10.5865	0.243022	42.1143	2.32842	3.14466	23.2715	60.1541	43.2223
33.8736	67.5112	36.1449	35.8212	6.26248	-0.00466677	4.60522	8.67099	67.2209	39.7148	55.5142	26.6911	16.239	22.1536	22.2559	17.0557	2.79428	41.8846	7.17253	36.1193	61.0169	65.9581	26.2992	36.0648	0.171085	0.0900055	28.7188	348.563	60.405	110.491	54.9031	57.0567	24.9951	0.196823	96.7101	116.53	0.177242	17.4261	55.4858	3.9297	5.62553	2.71074	8.69126	0.178944	36.6024	1.94242	24.0212	26.8683	56.2969	41.3153
33.9735	54.423	40.0129	37.2721	7.00662	-0.00465309	3.8264	6.99568	60.6022	34.0622	54.8381	21.3849	12.8271	40.0483	17.2563	13.9306	2.12902	51.2092	7.41318	37.494	51.978	50.1314	31.3624	33.9055	0.129073	0.0648454	32.6583	289.644	63.803	97.9714	75.8145	57.178	27.2631	0.150106	95.6637	108.371	0.123626	16.6227	47.3573	6.67389	4.63244	2.34905	7.01859	0.131781	29.5963	1.60521	30.6544	27.0564	51.2349	38.4042
34.0734	43.7241	41.7573	47.3714	8.99906	-0.00465983	3.17894	5.55907	54.3743	28.6746	51.7675	21.3684	9.94837	42.3079	13.2014	10.9411	4.2753	50.0652	6.64281	34.6077	41.7882	36.8883	29.6304	29.232	0.0973929	0.0467132	45.9371	258.581	65.2748	81.802	74.9538	50.7499	40.0613	0.114437	89.2891	94.7991	0.0854371	15.8956	40.224	6.81202	3.81466	8.44817	5.61569	0.0970644	23.3796	1.32047	28.8122	24.1102	46.7404	35.3226
34.1733	35.0483	38.5222	52.8074	9.02642	-0.00438524	5.02198	15.4643	64.8502	23.9462	68.9354	18.8765	7.63481	39.7282	10.0289	8.38359	4.34165	45.2669	5.6565	30.9068	32.5963	26.5209	37.9846	24.3304	0.0735154	0.0336434	42.6218	222.963	64.1346	65.8591	66.6145	42.7331	41.7789	0.0872579	91.6733	93.2636	0.0594337	13.7587	34.0853	6.1744	3.14123	10.1008	4.46958	0.071312	18.321	1.08385	23.965	20.4748	41.7968	32.3546
34.2732	44.2792	33.3563	49.9782	8.1533	-0.00392729	14.7855	17.7596	68.3423	19.9271	69.7342	15.6236	5.82301	35.9027	7.59057	6.31923	3.74957	40.4315	4.71745	43.7814	25.0011	18.7373	42.0981	19.9368	0.0554823	0.0241802	34.1771	187.592	58.353	51.7735	55.8226	35.0617	39.4276	0.0665141	88.8584	117.839	0.0415859	11.4129	28.8505	5.37343	2.58668	9.95824	3.54658	0.0519484	14.3164	0.888718	18.6545	17.0199	36.846	33.6205
34.3732	44.2435	35.7725	58.7983	6.95483	-0.00362386	16.4329	17.4086	61.7026	16.5568	66.2584	12.4259	4.4247	31.9999	5.73368	4.70964	3.03557	41.5466	3.8993	43.2236	19.4437	13.059	39.0866	17.6074	0.0418837	0.0173181	25.4188	154.985	55.2525	59.3869	45.3501	50.9599	35.7929	0.0507176	82.3008	114.211	0.0290463	9.27833	55.2949	4.60437	2.13002	15.5485	2.80918	0.0370694	11.1761	0.728421	13.9276	14.0074	33.2602	32.1795
34.4731	52.9754	33.4162	58.188	5.72532	-0.00329028	15.276	15.3686	51.7929	13.7469	61.8608	9.62346	12.6391	39.7896	4.32642	4.31693	6.98923	38.3052	3.2105	39.3619	17.9449	9.00248	34.5421	18.1836	0.0316251	0.0123495	18.0542	126.262	76.8843	74.0721	36.2017	52.5056	31.9582	0.0386588	74.8627	101.563	0.0202442	7.46812	59.4516	3.9212	1.75399	16.4732	2.22284	0.0258693	8.7214	0.596978	10.1047	11.4733	29.5202	35.1621
34.573	52.4393	29.138	52.9101	4.60145	-0.00290346	13.3276	24.6682	41.7413	11.4104	57.4571	7.31474	13.8298	39.0539	3.26266	3.61608	7.23659	33.7855	2.63896	40.0532	14.9815	6.15053	30.0441	16.2152	0.0238602	0.00877299	20.9623	101.724	79.3157	72.1662	31.8259	47.11	28.3236	0.029477	67.5874	87.181	0.0140564	5.98077	55.4862	3.3313	6.76966	15.5752	8.34815	0.0176186	6.8049	0.48929	7.17919	16.389	25.8812	34.2017
34.6729	47.3959	24.4065	46.565	6.9312	-0.00250743	19.8804	25.7163	41.0649	9.46967	53.2843	5.48406	12.42	35.8306	2.45973	2.88327	6.29247	29.2033	2.16758	44.0733	11.922	4.17062	27.5258	13.6898	0.0179938	0.00627384	18.3674	88.2442	73.7129	63.3818	36.2303	39.8704	25.0177	0.0224694	72.9255	73.6624	1.56279	4.77728	49.059	2.82732	7.77469	14.6847	11.8554	0.644835	5.30915	0.401122	5.01993	16.1617	22.4843	31.9942
34.7729	40.8495	19.9264	50.535	16.9636	-0.00235499	19.9602	23.3328	52.9848	7.85853	49.3912	4.0692	14.8551	32.1129	1.85406	2.23073	5.10979	25.0003	2.43369	41.2808	9.24752	2.81013	24.2237	11.29	0.0135535	0.00458623	14.3279	74.5726	65.338	52.6285	33.7194	32.7979	22.0632	0.0171255	70.1879	61.7853	2.23985	3.81093	42.3612	2.39859	13.0308	13.2398	11.8079	0.842163	4.14216	0.328953	3.46624	14.2915	31.139	29.4973
34.8728	38.2422	15.9909	47.4239	19.8844	-0.00223046	21.2448	19.8297	51.5205	6.52126	56.0167	6.85447	13.743	28.5335	1.39739	1.69234	4.0196	24.6809	2.23714	37.0288	7.06987	1.88321	26.7061	9.21247	0.0101881	0.00343638	10.4847	61.8167	56.5413	42.2218	28.8992	27.1814	19.4434	0.013054	69.8198	51.6441	2.15567	3.03806	36.1789	2.03462	13.4688	37.0609	10.4622	0.804116	27.7517	0.269865	2.36925	26.435	34.5252	27.043
34.9727	33.5972	12.6796	42.2668	19.2688	-0.00193433	19.4743	16.2587	44.8768	5.41147	54.7714	25.8704	11.5436	25.2708	1.25133	1.26701	3.11214	33.1124	1.92393	32.7787	22.1001	1.25622	24.763	7.48025	0.00765183	0.00264124	7.36784	60.9234	69.6978	33.1127	40.3081	22.119	17.1287	0.00994813	71.1276	43.0963	12.7199	2.4212	33.6497	1.72573	12.2224	43.2069	8.79193	0.683677	36.1714	0.221461	1.60598	30.001	34.7189	24.7384
35.0726	32.733	9.96803	40.9014	17.2286	-0.00164992	16.8943	13.0497	36.9434	4.49051	51.5566	35.9224	9.25612	26.2939	1.02354	0.939925	2.38974	33.2342	1.61128	28.8952	24.222	0.834706	21.8749	6.05957	0.00573348	5.52254	5.03464	55.9205	69.4045	26.4201	39.9598	17.8255	15.0871	10.9796	67.1095	59.5636	14.644	4.77199	34.8464	1.46388	10.532	42.2483	7.19047	0.548135	32.2487	0.18179	20.7133	27.8229	33.072	22.6105
35.1725	29.3533	7.78731	36.8847	14.6061	-0.00162209	14.3171	10.3363	37.3783	3.72626	69.2579	36.0121	7.23962	24.5769	0.803946	0.692791	4.34665	30.3652	1.33457	30.1305	21.6396	4.50556	19.0238	5.18305	0.00429173	6.35246	3.37048	49.1237	63.5264	30.7905	35.2345	21.0534	13.288	21.5309	71.4485	62.4871	13.2009	4.97625	43.6623	1.24193	11.4719	38.693	5.7944	0.424894	26.2779	0.149316	25.1105	24.024	30.4531	20.6584
35.2725	25.7215	6.0553	32.3506	12.1774	-0.00161665	12.0062	8.11786	38.9488	3.09205	70.1774	31.8624	5.58337	24.8754	0.618934	0.508289	6.89027	38.8076	1.10029	31.5983	17.8009	5.30121	16.4574	4.29898	0.00323688	5.60185	2.22133	54.0365	76.9707	50.1343	39.2459	21.6038	11.7032	24.0871	68.4596	57.1998	10.7648	4.4495	42.7524	1.0537	10.6032	47.9222	4.63077	0.323299	20.8122	0.122791	23.2016	20.1216	27.4095	18.8724
35.3724	21.7785	19.059	28.0427	9.87284	-0.00153846	10.0196	31.2181	53.5924	2.56578	66.7094	26.3957	12.4974	31.8137	0.47157	0.371598	10.7762	38.4343	24.7303	29.2434	14.0569	4.86361	14.2117	3.51699	0.00249274	4.48195	1.44601	52.6064	75.9999	64.1329	36.2406	46.1218	10.3076	21.503	63.1252	56.8498	8.32828	3.74491	38.5459	0.894119	9.20926	55.0807	18.8373	0.243062	31.9201	0.101128	25.8414	18.2775	24.2765	17.2398
35.4723	18.0617	23.248	24.1848	7.85135	1.46214	8.34275	38.2069	53.1457	9.17922	62.2901	22.736	14.869	33.3954	0.35735	0.27091	10.468	39.687	29.0136	30.1	27.5686	4.00682	12.2648	29.0344	2.0248	3.42555	0.931951	47.939	69.3016	63.0315	42.7897	49.5729	9.07893	17.6801	57.3149	62.8979	6.24611	3.06587	33.5766	0.758752	22.647	53.6039	21.9278	0.181078	29.9828	0.0833979	23.9691	15.6478	21.2507	15.7479
35.5722	14.7844	22.8961	20.8106	11.4416	2.08288	8.25531	36.8492	46.7178	26.4276	67.0935	22.8831	13.733	38.6357	6.37698	0.197029	8.92761	39.2197	27.0029	27.7215	28.4245	3.10728	10.5824	33.5225	2.38528	2.55618	0.59571	41.9115	60.8515	55.6001	51.8178	51.7081	7.99741	14.0079	51.7055	67.8013	4.59349	2.47634	31.6347	0.644086	24.8723	48.9951	20.5944	0.134185	36.882	0.0688318	26.8093	13.0555	18.4398	14.3849
35.6722	11.9994	20.5336	17.8894	11.9596	2.03164	10.6763	32.2841	38.6542	28.8839	64.7926	20.2846	11.5266	37.2279	7.29026	0.143084	152.569	35.6146	162.956	24.7405	24.8353	2.31785	10.006	30.9565	2.1629	1.8824	0.37815	35.6152	52.3968	46.2845	49.2519	46.6116	10.4179	19.6567	46.5184	62.6401	3.3348	1.98671	33.3553	0.546925	26.4797	43.5581	17.7889	0.0989275	32.5174	0.0568287	24.0557	10.7633	15.8943	20.6914
35.7721	9.6845	23.0393	15.3716	13.0091	1.76606	10.3631	26.9273	30.8851	26.5392	60.7762	16.8226	9.23879	33.9444	6.50464	0.103704	237.585	31.2001	211.058	21.8659	20.2161	1.68277	8.89238	26.5053	1.78543	1.37589	0.238605	29.6456	44.6419	37.3002	42.6255	47.6348	10.5416	24.408	61.7786	54.6477	2.39996	7.56186	40.0824	0.464514	24.2832	38.2212	14.7592	0.0726013	26.4084	0.0469423	26.9113	8.82342	13.6299	21.6269
35.872	7.78705	21.9499	13.2059	28.4027	1.46258	9.19473	21.8366	24.1475	22.9734	56.5282	20.4956	7.22439	30.3537	11.226	0.0750955	230.585	26.8822	201.51	19.2654	15.8753	1.19744	8.18361	21.9949	1.41175	1.00133	0.149752	24.2923	48.9237	38.5089	35.2356	43.3239	21.9861	22.4628	63.174	46.514	1.71685	8.49429	38.7723	0.394452	21.0202	46.8402	11.9881	0.0529386	20.8922	0.0388058	29.4492	7.21352	19.5727	20.7395
35.9719	7.94563	19.3466	14.6538	32.6513	1.18395	7.86897	17.4081	18.6146	19.4154	52.4446	19.6713	5.5708	26.9477	11.0326	0.0543575	195.858	22.9774	175.741	22.3028	22.8355	0.838947	7.21209	17.9987	1.09217	0.726977	8.94946	19.6623	59.954	38.1319	28.4087	47.7896	47.8813	26.6157	59.6881	39.1484	1.22305	14.3399	34.789	0.334915	22.2981	46.535	10.5767	0.0383568	16.3801	0.0321252	34.9192	5.88973	23.8574	19.3
36.0718	13.3073	16.3119	13.8489	31.3899	0.94755	6.62844	13.7288	14.2141	24.4741	58.2062	24.0049	4.26084	23.8588	9.36082	0.0394263	157.379	20.2069	148.032	21.1398	28.3744	0.580426	6.26714	14.6337	0.835167	0.527089	10.4368	15.758	59.4226	42.0602	22.5782	46.7678	53.7082	24.1742	54.7333	32.7763	0.868705	14.5522	30.239	0.284513	20.4226	62.809	10.9027	0.0278474	12.8019	0.0266446	115.701	10.6309	25.1065	17.7581
36.1718	14.4254	13.6445	12.377	30.514	0.753779	13.6618	10.7521	10.7836	23.4007	56.6222	23.0531	7.16378	21.1022	7.48017	1.28342	123.16	17.4421	122.89	25.4787	26.3937	0.397389	5.42023	18.2145	0.63456	0.381922	9.15834	16.7924	58.0883	53.2846	17.7926	42.3013	70.6893	20.0209	49.5819	27.3726	0.61571	37.5405	27.7658	0.241637	20.9587	64.1718	9.79584	0.0203499	9.99419	0.0220818	165.471	10.9871	24.5518	22.298
36.2717	22.7481	11.1297	10.8151	27.1206	0.597751	32.918	8.38256	8.14413	20.5615	71.4876	19.9682	7.22887	18.6568	5.81037	1.60822	95.0998	14.9216	101.376	24.4508	22.1118	0.269652	25.7657	17.1743	0.480446	0.276638	7.14944	25.4768	52.7298	52.1959	13.9498	35.9349	71.7207	16.7288	72.7787	22.8325	0.435705	40.6259	24.3797	0.205042	18.9696	59.8302	8.28811	0.0149707	7.79918	0.0182502	160.914	9.88134	22.9907	29.5319
36.3716	25.5343	8.92567	9.35996	22.9098	0.473166	39.248	6.5156	6.1325	31.7265	71.5563	16.3365	6.29814	16.4926	4.44927	1.53173	85.2171	12.7098	83.3966	22.0885	17.6278	0.181521	32.1536	26.7255	0.362984	0.200362	5.23412	28.1593	71.2561	53.2612	10.903	32.2167	66.9959	23.7805	76.2274	19.0343	0.307928	36.7922	36.0701	14.9858	27.5715	57.0309	12.8542	6.7743	6.08549	0.0150453	136.054	8.42411	35.1323	39.3223
36.4715	24.4079	19.4801	8.06682	18.7388	0.374072	37.2613	5.05436	4.608	31.7483	67.7956	18.9491	7.67867	14.5788	3.38158	7.18732	70.1062	17.6631	68.5212	21.0263	13.6868	0.121264	30.6843	26.5324	0.27396	0.145149	3.67926	27.4779	89.514	47.8348	8.50548	44.6737	60.558	22.64	88.422	37.1074	17.7939	31.1388	38.5572	21.7818	27.6413	53.0099	13.0826	8.38875	4.74806	6.90404	106.93	7.01481	40.3159	42.2371
36.5715	40.2034	22.3567	19.6466	14.9949	0.295492	32.7795	3.91559	3.45649	28.3496	63.2435	17.8546	7.14627	12.8872	2.55968	8.49264	55.4965	22.4662	56.2683	18.9505	13.9853	0.080341	36.109	24.3725	0.20661	0.105171	2.51469	25.0738	105.08	49.0041	6.62756	44.0234	53.9634	36.1478	102.051	39.4035	21.4529	37.2993	48.9739	21.6019	26.4738	60.2381	33.3506	22.5876	3.70436	8.48948	88.9172	5.77776	41.2472	40.8631
36.6714	43.4046	21.4996	35.5459	11.814	0.233368	27.9494	9.00876	2.59183	24.2661	59.5651	16.4727	8.20989	11.392	2.07336	7.92814	43.105	22.5301	46.1951	28.5155	12.1775	0.0527351	34.0112	22.4758	0.155722	0.0762279	9.09552	21.9403	102.631	83.4378	5.16074	39.602	47.774	35.283	108.05	36.2204	20.0536	34.8748	60.8617	19.4003	23.3337	93.8462	39.5655	24.8623	2.89002	8.11815	69.2028	4.73415	39.693	38.1506
36.7713	46.1136	19.0438	43.0789	9.20306	0.184308	23.5035	10.0738	1.94169	20.4107	59.5923	13.9705	15.4254	10.0705	1.6209	23.3828	33.1546	30.3739	37.9212	28.4468	9.89632	0.0342974	30.1906	19.2333	0.117349	0.0552447	9.79582	18.6553	93.1273	109.308	4.01691	43.727	42.1761	30.0618	103.337	41.4172	16.636	34.5873	59.4539	16.8265	19.848	100.465	37.3938	23.1693	2.25467	10.0905	51.6625	3.86945	36.7923	35.1469
36.8712	43.0657	18.1263	41.7847	7.10865	0.145716	21.0862	9.40314	1.45503	17.0387	56.4521	11.2837	18.8932	8.90229	1.24519	154.76	33.9154	30.5249	32.0672	39.345	7.765	0.0220941	28.495	15.9562	0.0884154	0.0400659	8.35693	15.5347	81.5697	135.39	3.12581	47.4494	37.1795	31.0938	95.2159	78.5956	12.9945	30.3641	66.7118	57.6935	16.6057	97.3008	32.3911	19.4422	1.75901	9.67868	37.4791	11.1822	33.2663	32.213
36.9711	37.7868	15.9679	37.7144	5.45575	0.115359	32.526	8.10793	1.08913	14.1767	52.6588	8.83099	17.6078	7.8697	0.948098	215.38	29.3664	27.9036	26.6655	38.6762	5.97603	0.0141498	25.3099	13.0554	0.0665927	0.0291057	6.42983	12.733	70.1436	131.581	2.43204	48.8002	32.7548	27.0515	86.4268	142.858	9.80284	25.3496	77.9026	63.9032	33.0981	88.7531	26.913	15.4546	1.37231	8.50724	26.6269	12.3111	29.5603	29.4644
37.0711	32.0193	13.4586	33.0907	4.167	10.8787	33.0941	6.7029	0.816167	11.7781	48.897	6.76287	14.8384	6.95692	0.718554	211.843	23.8023	24.5179	22.0134	35.1784	4.54827	0.00907624	22.0511	10.6139	0.0501338	0.0211839	4.66601	10.3079	59.7187	154.676	1.89206	43.755	28.8493	22.9052	77.9585	149.929	7.2363	20.6731	74.702	59.3614	35.2797	78.8295	21.8769	11.9026	1.07056	7.2047	21.887	11.3088	25.9386	26.9285
37.171	26.5677	11.033	32.977	3.17116	13.0791	29.8706	5.40695	0.610828	9.77901	45.3419	5.09849	11.9181	6.14999	0.543325	183.617	18.7067	21.1548	18.115	31.2758	3.43886	6.94053	22.5765	8.60315	0.0377342	8.13848	3.26047	8.26205	50.5625	156.305	1.47181	37.0189	25.4015	21.1402	70.1337	193.253	5.26656	16.666	80.4096	52.1276	32.3667	69.1395	17.5693	8.98745	0.834969	5.9969	16.9163	9.72666	22.5487	37.5842
37.2709	21.7538	8.87912	30.0617	2.40684	12.2003	25.7485	4.29619	0.457171	8.9638	60.7764	23.5517	9.33044	5.43665	0.410388	149.292	14.4764	18.0944	16.6992	27.6083	15.597	8.6636	20.5313	6.96347	0.028382	9.35608	2.2186	6.5685	43.4081	139.739	1.14477	30.4472	22.3675	17.6235	77.562	198.878	3.79665	13.3575	75.075	48.8151	28.0223	60.2698	14.0134	6.69921	0.651218	10.0199	12.5701	8.13227	19.4633	39.0195
37.3708	17.6595	7.05573	26.5818	1.82345	10.4185	21.7596	4.91775	0.340147	7.75233	81.6371	28.6464	7.19962	4.806	0.309823	116.928	11.1133	16.83	24.1399	24.3153	17.6251	8.11301	18.0256	5.63248	0.0213377	8.24902	1.48045	5.18681	49.5097	117.228	0.890246	24.6774	19.6975	14.0545	75.2581	180.827	2.71921	10.6738	66.3882	42.9901	28.1298	53.7481	11.1331	4.95011	0.506947	10.3067	9.08886	6.71115	28.7956	37.3346
37.4708	14.2544	8.47111	23.1229	1.37978	8.55858	25.8913	4.63129	0.252734	6.54924	82.7205	28.4739	5.68149	4.24827	0.23386	89.4319	8.49534	14.9011	25.1567	39.1786	15.9119	8.52096	15.6441	4.55445	0.0160214	6.59922	0.973233	4.07226	47.8593	94.6644	0.692124	19.844	17.3434	10.9702	80.7226	160.378	1.93882	8.51612	57.3762	37.01	25.8013	47.2327	8.8246	3.63605	0.395089	9.3036	6.44111	5.50418	32.6891	34.7136
37.5707	11.4622	16.0381	19.9727	1.04345	6.90071	26.9755	4.01104	0.187178	5.47778	78.6325	35.2707	4.40399	4.1694	0.176558	67.3274	6.47943	12.9031	31.1965	39.5135	13.1531	7.47782	32.8642	3.6823	0.0119993	5.04333	0.632665	3.18174	62.9534	104.914	0.537836	15.8889	15.28	17.2549	77.5411	168.27	1.37814	6.78909	49.019	44.4404	22.336	41.2128	6.98544	2.65967	0.308327	7.9728	4.49501	4.50081	33.2667	31.9286
37.6706	9.19332	20.2278	17.1984	0.789041	5.51207	27.3998	3.32429	0.138287	24.0635	73.4233	34.0543	3.37885	3.82516	0.133345	50.1359	4.93591	11.0553	29.464	36.194	10.4135	21.5643	46.9016	16.0213	0.00899466	4.61317	0.407316	2.47544	63.8105	97.706	0.417651	35.1396	13.459	16.7913	71.57	164.418	0.977572	5.40997	56.8798	42.1916	18.8429	35.8345	5.52533	1.94	0.240772	11.1892	3.09895	3.67506	31.9137	37.0978
37.7705	7.36085	20.1691	24.4311	0.596625	9.05998	32.6426	2.68571	0.101866	32.7539	68.8082	30.8042	2.57668	3.42831	0.10077	37.0475	3.75762	9.42341	25.5952	32.2484	8.05467	24.6922	45.9663	21.2926	0.00671329	6.82352	0.260073	7.94065	80.8569	83.8354	0.323976	37.9705	11.8546	14.2903	65.0094	146.665	0.692556	4.31002	63.2202	50.119	15.7023	31.104	4.3685	3.71412	0.187966	11.0795	2.1155	2.99872	29.5223	36.7494
37.8704	5.88673	21.3032	24.666	0.450904	14.6023	39.5532	2.13617	0.0736154	31.9064	63.9814	25.8424	1.95775	3.04647	0.076214	31.7754	15.1157	8.01198	21.5248	28.4864	6.14816	22.4278	41.2891	20.4139	0.0050932	6.42465	0.165233	10.2308	81.0147	68.6498	0.250878	34.6742	10.4426	11.5056	58.6574	126.067	0.490466	3.43329	59.6642	51.1591	16.7097	26.9745	7.21982	14.6743	0.145512	15.6311	5.25964	2.44603	26.6566	46.3673
37.9704	4.70413	20.9005	22.59	0.340472	14.6336	37.8717	1.68236	0.0517836	28.2242	66.2463	34.8796	1.48415	2.69842	0.057696	25.6835	16.5268	6.80348	17.8565	33.2826	13.8925	18.3807	41.68	18.9023	0.00378722	5.28292	0.104436	10.6763	74.3547	54.5794	0.193715	29.5843	9.1976	9.02333	64.0915	106.584	0.347255	2.73475	204.009	53.0775	24.1023	29.0543	7.45327	16.7994	0.113928	15.4975	7.9305	5.06342	23.6641	46.9723
38.0703	3.757	18.7074	27.4821	0.25706	29.6733	39.8016	1.31654	0.0343434	24.0673	75.7625	34.6598	1.12358	7.26154	0.0436991	20.0423	23.7433	5.77381	14.7257	32.0191	31.1029	14.2095	40.1726	16.2016	0.0029033	4.09267	0.0658033	10.116	71.2902	42.5395	0.148963	24.4362	8.10095	6.98364	63.2597	89.4251	0.246202	2.1783	296.589	48.3576	24.1201	84.4924	6.70043	15.3472	0.0889099	13.7988	7.82232	5.34955	20.7503	44.5713
38.1702	2.99941	17.5495	31.153	0.194649	30.9762	36.33	1.02598	0.0204923	20.2107	74.2215	30.5359	0.849906	13.9617	0.0331144	15.2925	29.1664	15.4398	12.1123	28.9463	32.7411	10.5784	38.1661	16.3491	0.00226617	3.07614	0.0413496	9.06686	64.139	32.697	0.113861	19.85	7.13395	5.36809	81.4127	74.7576	0.174825	14.1756	301.766	42.1663	21.6272	99.2024	5.67052	12.7557	0.0697328	12.2932	6.65754	4.84778	18.0292	50.5563
38.2701	9.04852	15.3383	29.6355	0.147402	27.6119	31.4621	0.797355	0.00874736	16.86	73.5215	31.4903	0.642565	14.8874	0.0251293	18.0922	26.7424	17.8507	9.9512	53.0944	28.83	7.67023	37.3057	14.4644	0.001777	4.47102	0.0258914	7.83777	55.9348	24.8802	0.0862727	15.9817	6.28294	4.11141	86.8556	62.3878	0.124581	16.4322	276.104	36.1607	26.7741	97.2251	4.65476	10.0858	0.0552824	10.474	5.25234	4.14624	22.3492	49.7317
38.37	10.8566	12.8658	26.5526	8.59695	23.1279	30.5999	0.618569	-0.00358718	14.0238	69.4573	37.6304	0.485646	14.0579	0.0191334	16.8967	22.2118	17.1507	8.17143	54.5478	23.5552	5.45434	33.4838	12.1717	0.00143414	4.19316	0.0160939	6.60525	47.9875	51.7218	0.0646405	35.5712	5.53234	12.7052	98.3158	58.5299	0.0891827	20.8059	242.064	31.7648	25.7511	89.1291	3.75838	7.74319	0.0434384	8.74312	3.95614	7.5217	23.6949	46.7075
38.47	10.6494	10.5137	26.4992	11.6151	18.8254	27.1688	0.479307	-0.00796395	11.6496	72.6562	35.8609	0.366992	12.7292	0.0146548	14.2874	17.6632	26.7246	6.70847	50.2127	18.5344	9.49929	29.2729	10.0231	0.00122653	5.24094	0.00993963	5.46282	40.8032	208.644	0.0477103	38.4732	4.87065	13.5995	96.1021	51.3828	0.0642505	25.1467	208.209	33.04	22.7351	79.347	3.00656	5.83534	0.0345262	8.17251	2.88812	13.0493	23.2668	52.3815
38.5699	9.58228	8.44236	24.1695	11.8553	15.109	23.2572	0.37112	-0.0156676	9.67186	69.647	30.9396	0.277336	11.3535	0.0112763	11.4549	23.7742	27.816	5.50678	48.9887	14.2862	9.73611	25.369	8.17291	0.00109893	5.99902	0.00613707	4.45305	34.5228	472.416	0.0345635	35.1452	4.28702	11.9696	89.2995	43.8579	0.0467215	23.5738	177.501	30.1258	19.7701	69.6713	2.39234	4.3441	0.0277328	7.10822	2.06143	13.3917	21.8432	55.7811
38.6698	8.23814	6.69685	23.6252	10.8025	12.0398	24.8278	0.287219	-0.0162326	8.02783	65.1922	25.2525	0.209604	10.0693	0.00867043	8.89369	22.3259	25.7696	4.52007	44.4642	10.8825	8.45496	21.9205	14.3036	0.00100274	5.2822	0.00378372	3.58837	29.1275	570.031	0.0245149	29.9907	3.77247	9.78197	81.3378	36.9613	0.0343096	20.2421	150.68	26.2764	16.7131	60.7675	1.89769	3.20701	0.0213602	5.99111	1.44653	12.0143	19.9206	53.8158
38.7697	6.89644	17.8676	21.3856	9.26213	9.55861	22.7809	0.222225	-0.0251611	6.6625	60.5989	33.7448	0.15843	8.91118	0.00663149	20.2143	18.7231	22.7772	3.71	39.5057	8.23203	13.3169	18.9216	14.5165	0.00094434	4.22334	0.00233672	2.86481	24.5365	548.784	0.0170653	24.7737	3.31819	7.72766	73.4759	30.9643	0.0255837	16.7293	127.65	22.5364	18.5452	52.8269	1.50258	2.35364	0.016758	4.97538	1.00159	10.232	17.809	50.1898
38.8697	5.67887	21.177	18.8632	7.65029	7.57413	19.7703	0.17191	-0.0294389	5.52905	68.3362	33.4256	0.119769	7.8796	0.00507625	22.4131	14.9564	19.7078	3.04497	38.4178	8.13796	13.3338	23.2087	12.8686	0.000925913	3.22668	0.00142607	2.26973	20.6503	479.099	0.0117119	20.125	2.91745	6.00318	80.5897	25.8671	0.0193231	13.5763	108.034	32.8844	21.4529	45.8488	1.18851	1.7201	0.0133432	16.283	0.686104	8.51668	15.6955	46.2171
38.9696	8.14029	20.6281	16.3915	6.16387	5.99564	24.5074	0.132971	-0.027301	4.58833	66.7301	29.4031	3.39744	6.96514	0.00386024	20.4348	11.6701	16.8799	6.50078	42.3905	11.0736	11.4592	37.8656	10.8379	0.00090744	2.40726	0.000872232	1.7868	26.2006	396.413	0.00803738	16.2034	2.54869	4.62348	107.784	21.5796	0.0147838	11.7466	91.3883	38.3852	20.2195	39.7599	0.939636	1.25318	0.010545	33.3708	0.465906	7.01363	13.6871	46.468
39.0695	8.46715	18.3948	14.152	4.88074	4.74355	27.8107	0.102856	-0.0239439	8.46814	62.7928	24.5138	4.08967	6.15595	0.0029063	17.0704	8.99762	14.3863	6.79903	60.1656	10.565	9.11163	37.9612	8.92827	0.000865467	1.7725	0.000637159	9.70493	26.2625	317.303	0.00559302	12.9827	2.22522	3.54483	112.906	18.4305	0.0114927	14.6999	77.2894	36.1746	17.705	34.4656	61.0735	0.910618	0.00838424	42.804	0.314123	5.74651	18.5182	58.3478
39.1694	15.0977	15.6598	12.184	3.81694	3.75198	26.0189	0.0795745	-0.0257611	8.74997	59.6835	33.3119	3.79119	5.44043	2.65778	17.5927	6.8938	12.2312	6.11553	59.4196	13.5428	6.91061	34.3207	7.28169	0.000901217	11.8847	72.6225	16.0494	24.1078	248.458	5.8944	10.3743	1.95032	2.71136	107.585	17.3017	0.00912368	13.9173	65.3579	39.2711	15.0152	29.8702	137.476	0.660371	0.00672465	41.4167	0.210529	4.69677	20.349	59.037
39.2693	16.6047	12.9208	25.0776	2.95788	2.96733	41.2916	0.0615774	-0.0238073	7.89784	55.7297	33.173	3.18741	4.80804	3.08314	15.5683	5.26434	10.3862	5.21503	54.116	12.8197	7.73902	30.0755	5.91116	0.000829804	14.4205	85.7236	18.2001	32.5563	191.601	7.42917	8.2777	1.69917	2.07125	98.9866	75.7162	0.00740863	11.9984	55.2649	36.2693	12.5444	25.8846	150.027	0.478063	0.00538434	36.5303	0.140381	3.83414	20.3668	56.5897
39.3693	15.739	15.2151	27.109	2.27644	2.34687	41.9972	0.0476302	-0.0268385	6.78928	51.7664	29.2564	2.55704	4.24918	2.76286	12.8024	9.34122	8.81401	4.35178	48.1319	10.8935	6.96964	43.2264	18.3061	0.000861993	12.9176	75.5269	17.9802	33.2584	146.147	7.15181	8.17807	1.46085	1.5812	89.796	87.5675	0.00617085	9.93461	46.7291	31.9022	10.4041	51.6895	137.754	0.345508	0.00416402	30.9859	0.0932272	4.32942	19.3437	52.6503
39.4692	13.918	39.2262	40.7745	1.74288	3.7217	37.9016	11.6329	-0.0256417	5.721	49.257	24.1916	2.00055	3.75516	2.26084	10.0966	13.3221	7.47738	9.89809	44.8059	8.74705	17.5998	48.3498	33.8205	0.000739372	11.4031	59.0786	16.5269	30.7811	110.586	6.22563	7.21723	1.24457	1.20667	84.6325	93.0372	0.00532178	8.0695	42.0403	27.4511	15.77	74.2916	117.757	0.248785	0.00312965	25.8112	2.67133	4.00871	19.5659	56.5587
39.5691	11.8475	46.559	41.6886	1.32894	3.71755	32.669	24.3601	-0.0243423	4.77968	46.0084	19.2285	1.54318	3.31867	1.77645	19.7387	33.3027	6.34216	10.4379	47.8851	6.81854	35.7553	86.5272	34.6399	0.000738902	25.3212	43.3035	14.5307	27.2283	103.98	5.16205	33.6554	1.06565	0.920698	77.5312	85.5387	0.00471822	9.9983	44.6525	23.4184	50.2284	113.441	97.1793	0.179176	0.0024007	21.3132	3.28243	4.78207	18.7006	54.717
39.669	9.85795	45.3782	56.3546	1.01044	3.26103	31.4734	27.2254	-0.0204094	3.97829	42.74	14.8855	1.18063	2.93301	1.36825	21.0158	51.0391	5.37856	9.41352	44.5295	5.22783	46.4108	92.352	30.8039	0.000679276	25.6069	30.4638	20.3742	23.537	89.6743	4.16908	73.7758	0.904307	0.702443	70.2052	98.4787	0.00430147	19.3026	41.497	19.9093	60.9465	119.568	78.7025	3.43219	7.76033	17.5233	3.04699	16.9325	17.2562	56.2228
39.769	8.08616	40.4777	73.8777	0.767097	2.71177	27.8442	25.4078	-0.0160081	3.30579	39.6388	15.1773	0.898853	7.02085	1.39283	18.8536	49.3708	4.56086	8.0361	39.8571	33.2915	44.271	84.9266	28.7926	0.000624935	21.6355	20.8331	21.9383	20.0965	73.6588	3.31673	79.6146	0.776434	0.535905	63.261	105.223	0.00394227	20.0611	48.802	16.9022	58.2784	112.826	63.0746	19.1726	8.20689	14.3763	2.51877	20.7605	15.553	53.6086
39.8689	7.11232	34.3742	73.2005	0.581619	2.1992	23.7988	21.9057	-0.0123932	2.74499	36.7442	15.1973	0.682326	7.70078	2.26793	19.9957	41.8824	3.86691	6.70937	35.2587	55.9283	44.8741	74.8268	24.7689	0.00057429	16.9786	18.5948	21.13	17.0424	58.6814	2.61518	72.6693	0.679721	0.408844	61.7746	96.9288	0.00354304	17.9162	46.899	18.8369	51.3327	101.76	50.2493	22.478	7.00009	11.7818	1.95345	22.0254	13.7878	54.3535
39.9688	19.9921	28.3167	66.5903	0.440519	1.76147	20.0349	18.1084	-0.00947091	2.27864	36.1026	29.0509	0.517043	7.31152	2.20469	17.9098	47.7799	3.2782	5.54861	31.0747	61.6745	38.7778	65.0176	20.5958	0.000509859	12.8482	14.6387	19.1309	38.5445	51.5599	2.05084	61.9889	0.560768	0.31191	58.348	95.2945	0.00302576	15.0716	41.9689	17.5284	43.6512	89.9077	39.8942	20.7063	5.6271	9.65025	27.6504	26.7116	12.0765	53.3496
40.0687	30.0489	22.8631	58.6154	0.334099	1.40188	30.8378	14.6065	-0.00733838	1.89129	34.0303	31.5535	0.391407	6.63317	1.86305	15.4166	46.9759	2.77883	4.56961	27.3545	55.2168	30.9298	73.1483	16.8692	0.000441316	10.9278	10.7711	16.6527	44.7906	66.4362	1.6028	65.3059	0.478204	0.237956	53.4962	113.897	0.00230781	12.3363	36.4349	15.4018	36.5154	78.6559	31.6097	17.2791	4.43619	9.14013	73.8165	25.2627	10.4824	50.0677
40.1686	37.0224	18.2063	50.8897	0.254145	1.112	31.169	11.6053	-0.00551013	1.56973	32.9755	28.9661	0.296123	5.92078	1.48603	12.4862	40.0952	2.35531	3.75644	24.0704	55.2846	23.5063	68.1672	13.7213	0.000388396	8.60212	21.3551	14.1058	43.5899	65.4548	1.24988	59.088	0.412319	0.181528	67.5042	108.678	1.27658	9.96353	31.1942	13.2478	30.3045	68.4809	45.8227	13.693	3.47389	21.666	81.028	27.2144	9.03627	46.216
40.2686	36.6678	14.3566	43.9198	0.194021	0.880408	41.5574	9.13276	-0.00416339	1.30282	30.9611	36.8797	0.223966	5.25314	1.15335	9.75575	32.2893	1.99618	3.08539	21.1778	47.7577	17.2959	65.1646	11.1245	0.000309518	6.51983	21.3285	11.7119	39.4885	57.8062	17.0484	50.2018	0.352871	0.18944	68.105	96.0549	1.54594	7.99332	26.5326	11.3001	25.0518	59.48	45.8799	10.5268	2.71401	23.5763	72.1769	24.8229	7.74831	42.3897
40.3685	37.4626	12.3625	37.8057	0.148714	0.69631	40.6501	7.14241	-0.00305137	1.0813	35.8862	35.9504	0.169342	4.65033	0.882853	7.44986	25.2963	1.6916	4.95681	19.6915	38.6613	20.9118	58.1048	9.00529	0.000243541	4.84287	17.6632	9.57682	34.5583	48.1537	21.0229	41.3776	0.297821	6.55633	87.9517	82.2326	1.41712	6.39085	22.4969	24.8495	20.6693	51.6011	40.7399	7.93961	2.11843	21.7048	58.4002	21.2886	6.61646	38.7836
40.4684	39.2219	10.2742	32.5051	0.114582	0.550415	36.1695	5.56302	-0.0019984	0.897477	36.8629	31.3753	0.12802	4.11325	0.67085	10.5598	19.5439	1.43339	4.95514	22.5029	36.9658	19.3713	118.689	7.28447	0.000171567	3.55702	13.3768	7.73726	29.7033	38.7107	20.0982	33.5739	0.247508	7.61975	98.3855	73.2809	1.16485	5.10077	19.0465	30.1204	17.0369	44.7397	34.2725	5.91373	1.65301	31.5968	44.7013	48.5135	5.63159	35.4499
40.5683	49.0682	8.34472	35.4598	0.0890865	0.434893	30.9901	4.32111	-0.000922498	0.744909	35.1688	25.7846	6.4354	3.63709	2.20035	13.4952	14.9905	1.21467	8.31022	32.5793	35.1264	16.0379	165.707	5.89046	0.000109343	2.59587	22.2455	6.19034	25.2816	30.3997	18.2286	27.0143	0.202406	6.88168	95.8115	82.881	0.905213	4.06758	39.1086	60.9762	14.0361	38.7796	28.0459	4.36781	1.28972	49.854	32.9992	53.9374	4.78121	32.3904
40.6683	48.8619	12.8362	35.7265	0.0699629	0.343479	37.5275	3.35033	-0.000291004	0.618268	32.8734	35.8186	22.3238	3.21576	7.78889	12.9361	11.4539	1.02952	10.2764	32.2881	53.2333	12.9665	197.483	4.76242	4.56e-05	1.88733	72.8543	4.91319	21.4013	23.4902	15.4299	118.946	0.162873	5.68594	88.9027	163.685	0.680731	3.24229	230.222	100.853	11.561	33.609	114.125	3.20756	1.0063	52.3722	23.7474	49.7014	4.05104	37.5436
40.7682	44.2906	13.6227	32.6954	0.055481	0.271209	35.785	2.59448	-6.24e-05	0.513157	30.5435	37.8819	26.716	2.84313	51.6908	15.6744	8.7337	0.872991	9.69913	29.4348	53.6492	9.9398	186.55	3.85006	1.82e-05	1.36916	119.965	3.87337	18.0608	17.9426	12.6045	350.764	0.129132	4.51544	81.3702	307.54	0.501442	2.58396	366.189	102.478	9.52119	29.126	206.81	2.34618	0.785222	47.6332	16.769	42.8026	3.4269	37.1672
40.8681	38.7504	21.8257	28.8495	0.0441469	1.52758	31.5347	2.0075	0.000222098	0.425897	28.3281	34.3525	25.0378	2.51367	57.594	16.9366	6.65221	0.740559	8.42412	26.1878	46.4647	7.35748	165.741	3.11244	-4.73e-05	0.991975	115.576	3.03619	15.2149	13.5901	10.0942	437.101	0.101402	3.51707	73.6546	324.594	0.364404	2.05917	380.11	92.7584	7.84081	25.2402	217.533	1.71136	0.612714	40.9538	11.6693	35.8069	2.89526	34.988
40.968	32.7805	23.4179	34.8868	0.0348702	1.75251	26.908	1.55244	0.000526876	0.353475	26.2596	28.8594	21.1518	2.22246	50.9855	15.2858	5.06379	0.628413	7.08473	23.1223	37.6621	5.31273	144.413	12.6181	-8.85e-05	0.718189	94.2567	2.36839	12.8043	10.2297	7.99116	418.165	0.0800953	2.71244	66.3602	297.752	0.262406	1.64103	350.358	80.6882	6.45679	21.8724	196.995	1.24599	0.477968	34.333	8.02658	29.5573	2.44369	36.7136
41.0679	43.2557	21.8802	38.615	0.0272143	1.61135	25.2055	1.20007	0.000971649	0.293361	25.0374	30.9619	17.0102	1.96508	41.5071	22.3266	3.85343	0.533419	12.2759	20.366	29.5082	3.76616	125.012	14.0772	-0.000152206	0.519705	70.7788	1.83989	10.7692	7.66371	6.28289	364.143	0.065888	2.0811	63.4119	258.994	0.187773	1.30795	308.137	69.1315	9.79912	18.9539	167.304	0.905969	0.372784	28.4384	5.46884	30.1309	2.061	35.2526
41.1679	43.8566	19.0813	36.4644	0.0213583	4.28177	40.3214	0.927423	0.00139281	0.243444	24.3956	33.2485	13.3261	1.7375	32.5343	24.5583	2.93186	0.453099	12.4399	21.4507	22.6896	2.6321	107.977	19.0731	-0.000188712	0.375982	50.5843	1.42438	9.05433	5.72012	4.9192	303.827	0.0594018	1.59235	59.2782	220.152	0.133736	1.04262	265.426	58.8746	17.0816	16.4246	137.597	0.658082	0.290796	23.6265	3.69685	53.4133	1.73732	32.8214
41.2678	40.0964	15.984	48.6398	47.6125	4.63378	41.0758	6.20863	0.00157668	0.202035	22.941	61.6477	10.888	1.53633	29.4428	22.3212	2.23048	0.385173	11.0765	24.0395	59.5349	2.8999	93.1924	18.3709	-0.00022065	0.271958	34.979	1.09909	7.61078	4.25705	3.84132	270.397	1.73264	1.21662	55.4272	189.971	0.0948745	0.831201	226.431	50.0182	17.7893	14.2324	111.226	6.00618	0.226939	19.4839	2.48238	56.7079	1.46406	30.2047
41.3677	34.7791	13.0503	54.8323	266.058	4.18208	37.0903	7.65465	0.00143024	0.1677	21.3528	69.268	8.60384	1.35842	33.5059	18.6162	1.6968	0.327665	9.40949	22.6153	71.1104	2.59544	81.5754	15.9839	-0.000213388	0.196663	23.6246	0.845713	6.39648	3.16061	2.99434	310.704	2.21231	0.928825	50.6139	174.006	0.0669583	0.662634	208.526	42.4524	16.187	13.3521	89.0446	7.19722	0.17723	16.0088	1.65734	55.6135	1.23374	27.6714
41.4676	29.2705	10.4729	52.0734	493.599	3.52207	31.9766	7.40122	0.00113135	0.13926	19.8138	67.4052	6.67456	1.201	68.8259	14.8055	1.29076	0.279012	43.0562	23.092	65.3577	4.91306	70.7263	13.3562	-0.000121028	0.142223	20.0839	8.39715	5.37564	2.34222	6.04879	314.267	2.2325	0.708826	45.7703	341.858	7.91921	0.528185	228.684	36.0166	13.9647	45.048	70.8945	68.9013	24.7259	13.1295	1.10104	49.0766	1.03995	25.3057
41.5676	24.1837	8.30374	46.6255	549.163	2.8746	27.0236	6.49227	15.4105	33.2816	18.3689	64.17	7.73988	1.06176	69.5936	11.4364	0.98184	0.237619	48.2635	22.8273	54.4646	5.12358	89.7252	10.9639	4.57239	0.102875	24.4147	17.1125	4.51772	1.73387	7.87042	279.961	2.08885	0.54082	56.9858	368.851	9.57255	0.420962	214.878	33.614	11.7619	53.5476	67.7378	82.6957	53.4698	10.7582	0.72834	41.5011	9.85456	23.126
41.6675	19.7473	17.5029	40.773	520.685	2.31067	34.4642	5.41893	36.0729	39.8785	17.025	55.3344	22.245	0.938578	59.6566	11.7793	6.13393	0.202275	44.3419	20.7954	43.3011	4.53119	105.157	8.92719	38.8588	0.0744033	21.7165	20.4341	3.79693	1.28257	7.65031	236.144	7.55928	6.96241	65.4593	340.882	8.77057	0.335511	190.528	32.992	9.7938	52.6904	65.949	76.7878	51.1983	8.81107	0.480024	34.431	14.4106	21.1282
41.7674	16.0016	19.9596	35.2989	456.594	1.84326	42.5184	4.39655	40.093	37.6247	16.3028	45.149	24.3572	0.829579	47.8904	10.4213	6.87597	0.172062	38.1253	18.4974	33.5698	3.66116	98.9545	7.24122	44.3289	0.053782	17.0673	20.6651	3.19131	0.948248	6.68802	226.051	8.97643	7.98588	78.6026	297.428	7.20804	1.88729	164.73	29.5276	8.10954	48.383	57.8746	64.3251	42.5754	7.21468	18.2584	28.3113	16.2937	19.3008
41.8673	12.9004	19.144	30.4264	382.516	1.46467	40.7548	3.50611	36.9859	32.8978	15.2552	35.575	21.8796	0.733442	37.2831	8.56881	6.13708	0.146368	31.9262	16.331	29.971	2.80571	87.8133	5.86325	39.8027	0.0388612	12.5453	19.2495	2.68236	0.700517	5.55702	196.899	8.84499	21.8042	91.852	253.174	5.60118	2.17281	145.317	25.5768	6.69633	43.1053	48.4037	51.0843	33.9473	5.90684	22.4953	48.2496	16.5483	17.6307
41.9672	10.3648	16.9335	26.1761	311.139	1.16153	35.986	2.76574	31.3943	27.9193	14.1787	29.8225	18.1321	47.8826	28.5817	6.75724	5.04032	0.124445	26.4367	14.3839	24.6471	4.07047	76.4837	4.74346	32.7183	0.0280947	8.84204	17.0708	5.23474	18.8911	4.49235	164.305	8.16884	23.7684	99.3672	213.088	4.2123	2.00742	125.347	30.6007	10.0972	37.8623	39.4861	39.3232	26.6885	4.83578	20.9002	187.471	15.8559	16.1049
42.0672	8.30839	14.3076	24.3281	247.999	0.920357	30.7327	2.16637	25.467	23.3976	30.7164	50.8815	14.437	58.2696	21.7363	5.19122	19.0028	1.9296	21.7842	12.6592	37.5266	3.98966	66.1997	6.90828	25.8183	0.0203376	6.0548	14.6518	8.0286	24.5772	3.57499	134.184	7.34566	21.0446	95.7235	218.969	3.10337	1.71336	132.425	29.0251	10.2081	33.0289	33.8596	29.6851	20.879	3.95884	17.2844	211.787	14.6553	14.7109
42.1671	15.7864	17.5991	21.5996	194.816	0.729171	25.8628	1.689	20.1024	19.501	58.403	66.5953	11.2475	56.8875	16.4606	3.91989	20.678	2.40802	17.9117	11.1384	36.8065	7.88333	57.1763	6.76398	19.9544	0.0147098	6.16411	12.2864	8.48788	25.5801	2.81853	138.143	6.52848	22.2343	88.4505	201.858	2.2558	2.34861	127.291	25.6765	17.6882	28.7148	30.1945	22.1261	16.3058	9.98963	24.728	196.132	13.2239	13.4375
42.267	17.5996	17.3865	23.5062	151.401	0.577626	22.0967	1.31274	15.5936	16.2141	63.1689	66.9491	8.89211	52.0996	12.4373	20.2259	18.2825	4.91385	14.7134	9.79949	31.5337	8.28933	49.3467	7.86768	15.2523	0.01057	5.14497	10.1252	7.96861	37.8579	2.20965	123.908	5.77187	19.4845	90.961	181.567	1.62498	2.74371	113.923	22.1429	18.4003	24.9221	25.4541	16.3519	12.7264	10.9565	24.0496	169.253	11.7327	12.2742
42.3669	16.7761	15.6167	22.078	120.285	0.457557	18.5986	10.2015	11.9571	13.4667	61.0655	69.1259	6.91623	46.6635	9.38616	24.0521	14.9547	15.2575	12.0811	8.62142	25.424	7.27817	42.5785	7.28085	11.5877	0.00754431	6.55814	8.49717	7.09822	38.923	1.72637	104.851	5.09098	15.8934	86.1151	159.064	1.16341	3.2016	98.9108	38.8809	16.7362	21.612	20.8525	12.0147	9.93058	10.1134	22.6684	141.722	10.2827	11.2116
42.4669	14.8784	15.7801	22.4616	103.037	0.362577	19.1123	13.4544	9.09716	11.1795	75.0786	89.5137	11.0437	41.4522	7.0789	24.2799	13.4698	17.6301	9.9178	14.2087	21.2173	5.85707	36.7355	6.2388	8.77422	0.00540331	5.91913	14.5765	6.15843	35.0801	1.34593	149.23	4.48568	12.5441	84.4226	157.362	0.82947	2.97006	84.6928	46.3117	14.436	31.1788	16.8195	8.79251	12.2949	8.75015	23.1272	117.039	8.92976	10.2411
42.5668	12.6862	28.4943	21.6863	85.0469	0.287702	27.04	13.2946	6.88394	9.27879	74.7372	87.759	15.8071	36.709	5.33685	21.2929	17.5776	16.9357	15.1563	14.3794	16.8807	4.4767	34.6433	12.7758	6.63145	0.0038915	10.2246	16.6969	5.26835	33.9527	1.04782	148.035	3.95024	9.74019	81.5366	141.031	0.589595	2.61782	72.0444	43.8776	12.1578	32.414	17.5055	6.41677	23.2178	7.35705	21.3908	111.396	7.70115	9.35449
42.6667	19.8718	31.4756	19.5392	96.1934	0.228569	26.8293	11.7804	5.18958	20.5143	70.7022	76.8088	23.4353	32.4702	4.02249	17.4246	16.3787	15.2023	15.0062	20.4762	15.0771	11.296	30.7631	19.6722	5.00675	0.00281719	10.3635	22.8	19.547	29.7215	0.814829	134.858	3.47744	7.49972	75.4167	121.47	0.418082	5.16324	61.0924	42.9003	10.1231	42.7241	15.788	4.67394	28.8645	8.15386	17.6505	97.1839	6.6061	8.54466
42.7666	21.1826	29.7876	19.6604	91.8513	0.181774	23.9983	9.88662	8.03431	38.2311	65.9251	69.2687	22.9982	28.708	3.03108	13.7012	16.5317	13.248	13.2556	20.2342	12.4012	15.2645	26.8	19.4887	29.0084	0.00201572	8.82131	29.6469	23.6778	24.6312	1.85836	170.975	13.0187	33.0105	72.0042	128.64	0.295929	12.8632	51.7271	46.2111	8.38206	43.3651	16.6336	3.39984	31.4728	7.55244	24.8527	81.7714	5.64319	7.80494
42.8665	30.4418	26.1596	17.9839	80.8568	0.144343	20.6082	8.04684	8.22702	39.5651	61.2084	58.0128	19.8131	25.3773	2.28331	10.5063	14.2463	11.3859	11.2235	19.4388	9.79252	110.413	23.1983	17.1305	32.582	0.00140335	6.77963	31.0505	23.3773	19.7354	17.6395	176.429	68.332	36.3254	66.3015	126.394	0.664349	33.1109	43.7656	45.5124	6.92129	40.3255	15.0726	10.0951	89.4836	18.7752	32.8434	67.6828	4.80501	7.12925
42.9665	31.6875	22.0073	15.8653	67.9001	0.114685	17.3855	6.42944	10.5959	39.7971	56.7565	46.4885	16.092	22.4315	9.56076	7.92334	11.5225	17.9302	9.33786	19.648	7.56317	138.576	21.0557	14.3762	29.1122	0.00100152	12.3255	29.48	21.3163	15.4636	21.5406	158.39	83.1886	32.2602	64.5897	137.57	0.699237	35.8229	37.0167	40.7803	5.70721	48.0396	12.8047	18.3543	105.85	20.5547	37.0863	55.5897	4.08097	6.51206
43.0664	29.3243	40.6986	14.5429	73.5675	0.0912945	19.8202	5.07793	18.7845	45.0804	52.6081	36.1903	19.4119	19.827	19.2054	5.90736	10.7335	18.706	10.6207	18.0081	5.76773	133.154	18.4745	11.8241	23.8796	0.000766794	12.1168	26.4582	18.7169	11.9304	20.5295	162.244	82.5795	26.4663	75.9156	127.507	0.609853	32.4395	31.3033	35.3396	4.70284	47.3036	10.5326	18.9805	92.581	18.9615	33.3988	45.4881	3.45915	5.94831
43.1663	25.604	48.2069	25.5335	68.9394	0.0727465	18.5695	3.98088	19.8497	41.8657	67.7384	27.6101	18.0067	21.2946	19.3529	4.36895	8.97248	17.345	9.79861	16.0479	7.35126	112.253	29.2163	21.041	18.8238	0.000623954	9.96812	22.8958	16.1163	9.10337	17.7889	159.812	76.5039	20.9469	83.4843	111.385	0.489196	27.4536	34.9629	30.2328	6.4229	49.1249	11.369	16.6778	75.0057	16.4014	27.1813	37.1553	6.64918	5.43344
43.2662	25.242	46.9462	26.902	99.8665	0.0579727	16.2512	3.10587	17.9414	36.3891	68.0734	20.7571	15.1431	20.0946	21.5426	3.21255	7.15663	15.3372	10.4306	14.1767	6.88889	88.2673	40.6044	30.9986	14.5404	0.000487345	7.52158	19.3134	13.7879	15.1697	14.7132	140.865	68.9114	16.2876	80.8571	94.8636	0.375	22.5353	46.5432	25.7317	11.1202	46.0933	25.4273	13.5909	59.2899	13.7886	20.8804	41.6767	21.6585	4.96321
43.3661	22.7688	58.8718	25.0019	104.202	0.0460153	13.8252	2.96387	15.0685	30.806	64.5651	15.4342	27.4217	19.6934	19.0627	2.62256	5.57995	13.2733	9.43477	26.0147	5.79009	66.4628	39.599	30.4276	11.1107	0.000395209	5.39216	15.9873	14.328	16.0866	11.8651	118.223	61.317	12.5502	74.8698	79.8641	0.27973	18.2264	46.3306	21.8558	15.761	41.4679	27.722	22.0071	46.4724	11.4367	15.4519	52.5074	29.1686	14.3492
43.4661	20.4399	58.5733	28.0948	95.9611	0.0364032	15.0054	3.16051	12.1477	25.7891	60.2482	27.7	35.0754	18.059	18.9122	6.24127	4.30042	11.3699	8.06349	35.6476	4.62369	48.5851	35.5186	26.6575	8.43984	1.16113	3.73667	13.0439	13.3565	14.7021	9.43001	96.8355	54.2606	10.3934	103.592	66.8738	0.20509	14.6324	42.0387	18.5481	18.6009	36.5935	25.445	22.2038	36.318	23.3688	11.1393	52.6715	31.9983	16.6512
43.566	17.5495	52.7996	26.655	82.7829	0.837688	30.4293	2.89462	9.55138	21.484	63.8814	36.3383	33.112	21.326	18.4944	7.26418	3.29421	19.5059	6.73536	34.9814	3.59343	34.7608	31.045	22.3403	6.39003	1.33578	2.52769	10.5212	11.8564	12.4868	7.4302	78.3127	47.8966	8.2628	107.093	55.8533	0.14864	11.7027	36.7188	15.7357	32.0199	51.9788	21.7478	33.0904	66.0029	24.8973	7.87635	46.8702	51.2506	16.4897
43.6659	14.6793	47.4134	23.8574	84.553	3.16752	32.3027	2.47181	7.39002	17.8591	83.0717	35.7795	28.062	20.6608	15.6609	6.74461	2.51528	20.7146	5.57114	31.8023	2.75027	35.3062	28.156	18.3631	4.82921	1.1781	1.67929	8.40804	20.8761	10.1611	5.82396	62.8993	42.2311	6.43941	108.825	46.5922	0.106943	9.34143	31.5251	13.3479	33.2676	53.8269	17.9457	32.7273	61.9446	22.7562	5.48679	39.7789	59.6954	17.0917
43.7658	12.0813	40.4227	20.8595	77.0713	6.27707	29.5844	2.03215	5.65677	14.8316	83.647	47.4896	22.6042	18.8732	12.501	12.98	1.91722	19.3328	4.58849	28.27	2.08605	30.5376	25.5401	14.9611	3.64592	0.942715	1.1001	6.66827	22.7776	8.9799	4.55052	52.8003	37.2168	4.96761	102.588	38.8439	0.0766102	7.44909	26.8473	11.3218	38.014	50.4501	14.5328	28.2188	51.2282	19.6068	3.77731	33.0575	74.3017	16.3452
43.8658	19.2431	41.8677	19.8906	77.9854	7.31145	25.6555	1.63381	4.2986	12.312	79.3785	46.9381	32.1876	16.8885	17.863	13.7786	1.46	22.7436	3.772	35.0667	6.02948	31.712	22.4047	16.959	5.30418	0.720556	0.712631	5.2547	21.6532	7.48212	3.54868	51.4897	32.7908	3.81189	93.9882	32.3748	0.0547581	5.93696	22.7743	9.60316	41.0052	45.3662	11.6467	22.7675	40.7729	16.4536	12.2309	35.8732	78.9155	15.1951
43.9657	22.8542	42.6925	17.8374	70.7566	6.75591	23.9338	1.29564	7.05747	10.2185	74.4888	41.2456	31.2763	14.9977	20.3389	12.3457	1.11127	21.9739	3.09816	33.7426	6.55435	27.6957	19.4391	15.5763	5.08384	0.53774	0.457398	4.11847	19.403	7.41139	2.76422	45.199	28.889	2.91683	87.4369	26.9791	0.0391338	4.73046	19.2818	8.14531	37.7743	40.0252	9.27848	17.693	32.0348	13.6355	19.8551	32.7991	77.5657	13.9756
44.0656	22.3329	46.0034	15.6086	68.9019	5.74654	20.9104	1.01861	7.33077	8.48025	69.2908	34.0328	26.8343	15.445	18.1236	10.2199	0.845613	19.7724	2.54369	30.5061	5.83846	22.2224	16.8032	13.3081	4.29349	0.396068	0.291326	3.21288	16.8856	7.90589	2.15173	37.8593	25.4513	2.22858	79.6795	22.481	0.0280323	3.76856	16.3089	6.90881	32.7615	34.9913	7.3666	13.4371	45.431	11.231	19.9456	28.1563	72.8646	12.8006
44.1655	20.0573	43.0625	13.5167	61.2963	4.71189	22.211	0.796392	16.0991	17.9103	85.394	43.1123	21.7498	14.3906	19.9031	8.09189	0.643371	23.4566	2.08805	27.071	4.79594	16.9534	14.5062	13.3918	22.393	0.28962	0.184348	2.49599	14.4694	7.24315	1.67429	30.9791	22.4233	1.70135	71.9918	67.0222	0.0201434	3.00197	13.7872	5.86007	28.5989	63.0023	5.83712	17.2894	53.1559	9.22235	22.7009	23.5208	70.7215	11.7052
44.2654	17.2254	37.5891	11.6522	51.8079	3.79556	20.3464	0.620459	17.7117	18.8819	85.0483	61.3515	17.1124	12.9688	17.5389	6.23269	0.489455	22.7225	1.71386	23.8823	19.1255	12.5074	12.5177	17.0775	25.0145	0.211005	0.116014	1.93211	12.2942	6.16026	1.30243	25.0401	19.7565	1.29828	64.8115	75.1275	0.0145356	2.39113	11.6523	4.97049	24.2197	68.7592	24.9758	16.415	54.8764	7.56136	28.3809	28.453	65.9113	10.6967
44.3654	17.6719	34.2722	16.4881	54.2388	3.03011	17.6467	0.482291	16.2736	17.1545	87.4658	61.9597	13.2423	11.5464	14.2503	4.71431	0.372313	20.4685	1.4066	21.0297	21.414	12.0208	10.8001	16.2045	22.3116	0.15344	0.0726752	1.49093	10.3964	5.01782	12.867	40.5094	17.4077	0.990471	58.2578	70.2981	0.0105337	1.90447	9.84671	4.21591	20.2204	65.721	29.1845	13.8955	46.5333	30.2349	33.2914	53.8123	62.0566	9.77268
44.4653	16.2458	29.4737	16.6316	51.6408	2.40785	14.9543	0.374311	13.7849	14.7845	83.4721	55.0127	10.1496	10.233	11.1593	3.52178	26.1522	17.8669	1.1544	18.5066	19.272	10.1351	9.31771	14.0202	24.1514	0.111445	0.0453276	1.14757	8.76785	17.1867	15.7324	50.0987	15.339	0.755542	64.6343	61.6489	0.00768193	1.51678	8.3212	5.98331	16.765	59.609	27.4451	11.0992	37.3372	53.9515	41.6511	56.0557	71.4455	8.9278
44.5652	14.5653	31.8623	15.2267	77.4111	1.9087	23.3256	0.290199	11.1687	34.2239	78.0316	45.6666	7.73532	9.05303	8.58081	2.60801	30.5063	15.3683	0.94745	25.2247	15.9074	7.97003	8.03866	11.6871	21.3205	0.0808418	0.0281593	0.881119	7.3828	20.4886	15	47.8197	13.5167	0.576311	62.7788	63.3715	0.00563449	1.20804	7.03246	6.498	15.7316	52.8044	26.0161	8.5743	29.4171	56.1892	39.3149	50.5525	77.6752	8.15598
44.6651	21.5969	29.8647	15.5209	81.5944	1.51119	121.084	6.34614	8.80908	36.516	72.5044	36.3888	5.8755	8.00379	6.53626	1.91927	28.865	24.0912	0.777674	24.7287	12.5842	6.00139	6.93518	9.58337	17.3956	0.0585954	0.017437	0.674901	6.21089	19.6373	18.724	50.1138	11.9111	0.439587	58.1937	73.156	0.0041312	2.64881	5.94485	6.18142	23.4664	46.2542	22.5658	6.48815	23.0311	50.9484	32.7696	43.1485	77.3142	19.0115
44.7651	22.6827	38.5145	14.2625	75.5021	1.19591	140.349	9.84147	6.82942	33.3022	72.8006	28.2188	15.6127	7.07459	4.95417	1.40604	24.279	29.5608	0.63865	22.4751	9.72897	4.38702	5.9832	8.05005	13.6764	0.0424716	2.21292	0.515916	5.22212	17.1051	28.5887	64.9476	10.4963	0.335294	58.6165	83.1065	0.00292221	5.51352	5.0272	5.47382	23.667	40.295	18.7623	4.84412	17.9913	43.7461	54.329	35.9509	73.1928	21.5412
44.865	21.0759	38.698	12.606	65.3109	0.946267	132.15	11.5061	5.23455	28.7442	69.0331	21.4692	16.9408	6.253	3.74504	1.02662	19.4213	28.9317	1.09122	19.9772	7.42362	3.13849	5.16192	9.85457	10.5496	0.0307759	9.77086	0.393682	4.38933	17.5473	30.7007	101.191	9.24951	9.2464	55.0802	146.609	1.33206	6.98883	4.25331	4.72239	24.6945	35.0086	18.2306	3.5846	40.8042	36.651	54.8462	29.6204	74.9053	29.0746
44.9649	18.4422	35.0528	10.9639	54.2459	12.3231	115.882	10.9203	3.98112	24.2628	64.4137	18.7223	15.168	5.52706	2.82693	0.747676	15.1639	26.1704	1.10339	18.3981	5.6211	2.20883	4.50397	9.25075	8.05518	0.0223332	10.691	0.300122	3.68861	15.7986	27.9642	183.457	8.15059	10.7249	66.5521	186.34	6.84633	6.92516	3.60034	4.03295	25.0125	30.3748	15.9848	2.63655	50.1725	30.349	51.0248	24.2748	72.095	29.9523
45.0648	15.6022	34.224	9.46983	48.7288	14.548	98.67	9.49381	3.01157	20.2856	61.8754	30.3417	19.4209	16.1239	2.13223	0.543465	11.6949	30.0473	0.981792	32.0085	4.23667	1.53473	7.24695	7.97113	6.11628	4.2335	9.17425	0.228657	3.09926	23.4313	23.7209	191.786	7.18208	9.68041	66.3377	180.892	7.82043	6.07758	3.04913	3.4302	27.0193	26.3368	13.363	1.93101	83.9251	24.9867	42.2253	28.0012	66.8333	33.8496
45.1647	12.9328	30.555	8.15476	52.462	13.4974	82.9244	16.4407	2.26963	16.8896	57.9517	31.7457	25.9638	22.3477	1.60752	0.394425	8.96178	32.2331	0.833681	32.6486	3.18427	1.05538	7.24932	23.8459	4.62975	14.7251	7.08078	12.2004	2.60367	24.1051	26.0544	220.934	6.32856	7.99643	78.1321	160.958	11.2455	5.07312	2.58379	2.91296	44.3275	34.1378	11.4762	8.57862	77.9003	20.5133	32.7689	28.9551	60.4322	33.2639
45.2647	10.5827	35.4751	7.01308	49.0222	11.5007	69.2763	18.9323	1.70603	14.0362	82.4763	28.6501	24.8138	22.4859	1.54406	0.285847	6.84299	30.1921	0.694373	29.9971	2.3891	0.719595	6.55003	25.9553	3.49849	17.3521	21.294	25.0865	2.18709	21.7315	40.1245	206.238	5.57662	6.34956	116.146	138.201	10.8332	4.13688	2.19057	2.47233	47.4887	65.5615	77.2547	17.2622	90.8164	31.6925	31.8347	40.6272	53.7019	31.2321
45.3646	8.58736	46.5827	6.02767	42.6413	9.43782	57.7144	25.2279	1.28022	11.6554	84.4624	24.0044	33.1908	20.7978	1.29889	0.206837	5.21591	31.1241	0.573531	33.6306	1.79051	0.487111	5.73867	23.545	7.28149	19.276	22.524	32.0432	1.83697	18.3179	54.0663	177.701	8.986	4.94536	121.993	116.785	9.10963	3.33481	1.85783	2.09787	52.6189	102.055	92.6844	18.1923	82.015	38.5496	30.1972	44.7812	47.1235	34.5613
45.4645	6.92967	47.6392	5.17933	35.5421	7.6058	48.02	25.0072	4.44122	9.67486	80.5157	26.7154	31.7259	18.6946	1.03389	0.149446	3.96997	28.7303	0.471956	36.4956	1.34097	0.327571	6.9901	20.0171	12.5375	20.5417	19.0853	33.3268	1.54252	28.1557	53.0876	147.498	9.56354	3.81384	135.023	97.9608	7.1684	2.67262	1.5757	1.77979	57.3088	139.849	87.9163	16.1075	67.0847	51.6553	25.2302	53.9999	40.9653	33.7486
45.5644	13.344	47.9572	4.44989	28.8106	8.15208	39.9295	22.1908	28.33	14.189	75.2434	31.7698	28.1849	16.6295	7.27432	0.107859	3.02138	25.3534	0.387728	35.7428	1.00365	2.271	6.63555	16.5592	19.4961	17.6761	14.6329	31.5243	1.29476	29.2502	46.616	133.884	17.0009	2.92608	150.564	83.5794	5.43185	2.13546	1.33608	1.50985	52.9674	173.617	76.2782	13.1777	61.8314	50.5614	19.6919	50.9875	35.3599	36.086
45.6644	14.9173	43.484	3.82301	22.9078	7.33352	33.1923	21.2294	37.0148	14.0519	69.9068	34.1337	56.0764	14.7348	15.5026	0.0777496	2.29707	21.9201	0.318305	32.5451	0.750861	2.70783	5.90419	13.5312	18.9625	13.9884	10.5957	28.2292	1.08609	26.488	38.8248	113.917	18.4441	2.23886	146.48	71.2532	4.02115	1.70351	1.13255	1.28099	58.6153	173.171	63.4302	10.3246	50.8746	44.7981	14.7284	44.3429	30.3555	34.8615
45.7643	17.1569	37.2842	3.28444	33.4261	6.16722	27.5873	18.5273	36.1349	12.5025	64.8353	31.1678	58.3828	13.0368	16.8561	0.0560637	1.74613	18.7672	1.56019	46.0888	0.56157	2.49551	5.14701	10.9943	16.1067	10.6315	7.3931	24.3925	0.910269	22.3827	31.4334	105.434	17.6497	1.71056	135.866	86.5081	2.93216	1.3577	0.959404	1.08681	67.7283	159.906	51.5838	7.88154	40.4237	38.076	23.7728	37.2588	32.7797	32.5299
45.8642	16.5599	39.3137	2.82187	40.1927	5.0296	41.2096	18.8658	31.5341	10.6861	60.1001	26.2844	51.4849	11.5282	14.807	0.0404852	1.32727	15.9912	1.75561	45.5005	0.419871	7.56222	8.10049	8.90927	12.9121	15.537	5.02603	20.5555	0.761961	35.4648	25.0419	105.182	16.1144	1.30589	123.661	107.057	2.1166	1.22991	0.811842	0.921873	63.8119	142.828	41.4372	5.91779	31.742	32.181	39.9329	30.8194	32.5103	29.962
45.9641	14.9225	37.711	14.4373	42.0498	9.462	45.1048	16.944	25.9865	8.98259	55.702	21.1548	50.9687	10.1917	12.0142	0.0292642	1.00833	13.5938	1.61475	47.4329	0.313701	8.46978	12.632	7.21057	10.0615	14.5894	3.35164	17.0034	0.636771	37.1377	19.7608	120.893	14.4239	14.3387	111.673	114.069	1.51741	17.381	0.853098	0.781703	63.422	125.611	33.0553	4.39543	24.822	28.9133	40.4338	25.305	30.71	41.0769
46.064	12.8397	46.7957	16.9792	38.7736	9.75826	41.7249	14.3232	20.7128	7.49642	57.75	26.0321	44.0671	11.6514	16.2982	0.0211613	0.76578	16.2067	9.42305	54.6299	0.234241	7.62782	22.8557	5.83235	7.72459	11.9837	2.20211	13.8655	0.531101	59.231	15.5041	122.136	12.7979	16.3867	104.957	118.044	1.08261	20.6226	9.70619	10.9809	60.1166	110.617	26.2634	3.24063	27.1308	25.7464	34.8222	20.7035	29.8406	42.4709
46.164	21.6538	48.1912	16.3296	33.4731	12.8277	36.3313	18.1628	16.1687	6.23637	73.7767	36.9531	35.8544	11.1915	15.2288	0.0153429	0.582005	25.1386	10.696	51.7223	0.17496	8.52042	23.2658	4.7163	5.883	9.27889	1.42986	11.1791	0.442021	62.129	12.1219	108.754	11.3101	14.725	97.7726	107.541	0.769675	19.2282	16.4014	12.8705	56.0754	96.6181	20.8186	2.37736	23.3216	21.9321	28.0499	16.9097	35.0836	43.3505
46.2639	27.702	44.1803	15.4156	27.7675	12.2648	30.8391	17.7254	29.1932	5.18092	74.0248	39.9866	41.1129	10.1943	12.6745	0.0111229	0.44196	26.1389	9.8626	50.4773	0.130792	7.66569	21.1246	3.81336	10.762	6.97221	0.91958	8.93032	0.367023	56.5055	9.45716	97.3699	9.97701	12.1408	97.7856	93.2735	0.545624	16.4742	25.4981	12.1425	48.8908	84.0517	16.4803	1.73819	18.7932	18.3065	32.0146	18.5533	36.3138	41.2434
46.3638	38.5699	38.1211	13.7716	52.8358	10.5787	28.4821	15.6162	31.7591	21.4745	70.18	40.0197	37.5199	11.084	24.5916	0.00808707	0.334958	24.2067	8.4916	47.8174	0.0977893	6.25051	18.5371	3.08306	20.521	5.15421	0.586761	7.07944	0.304	47.8623	7.36859	89.2178	8.79359	9.63182	91.6478	79.1823	4.96409	13.6014	26.3388	10.7218	48.3081	72.9739	16.459	1.26796	14.8285	15.1314	35.0136	17.0241	35.1808	38.268
46.4637	39.7718	31.723	12.0321	59.1093	8.73052	24.7837	13.0649	29.0507	24.1693	67.6736	36.1928	31.3213	10.4977	24.65	0.00590836	0.254238	21.392	7.11503	43.5413	0.0730784	10.6275	17.6126	2.49257	20.7385	3.77543	0.37195	7.0137	0.251233	38.8831	5.73676	90.4576	7.7475	7.81321	94.0461	74.7281	5.82036	11.0324	24.2339	9.2398	57.1008	63.2931	16.2431	0.923456	19.6151	12.447	32.487	14.6356	36.4617	35.1708
46.5637	45.4535	25.7881	10.4134	56.1781	7.05529	21.0307	10.6142	24.5517	22.4035	63.4519	30.5694	25.0339	9.51586	21.0644	10.7775	0.193012	23.7709	5.89326	45.3312	0.0545127	10.8344	15.6756	2.01519	17.8716	7.61777	8.54401	37.9183	0.207372	30.752	6.59573	80.6588	6.82466	6.15015	88.9676	65.7601	5.2794	8.87005	21.2972	7.88731	54.1761	63.2368	14.3369	0.671741	28.7802	10.2143	26.8482	12.234	35.3501	32.2047
46.6636	43.7624	20.633	8.97555	49.3281	7.45874	17.6464	8.47126	19.8658	19.4588	66.0131	37.3829	20.1723	8.49131	20.8397	13.6325	0.146594	22.5407	4.8569	41.8745	9.39347	9.38664	13.6664	1.62927	14.4236	9.60329	9.88539	51.3911	0.171167	23.8817	58.5296	68.0652	6.01128	7.53981	81.6232	75.347	4.31794	7.09965	18.3387	6.70728	59.1107	58.4325	12.0251	0.487808	28.9252	8.37212	20.8184	10.0951	34.5264	29.4458
46.7635	44.6187	18.2264	7.72244	41.3592	12.8433	14.7303	18.5204	15.6561	16.4683	87.9064	38.0998	31.8297	19.507	17.7245	13.0238	0.11137	41.6722	3.994	41.6709	11.3046	7.49817	11.8327	1.31727	11.2778	8.69427	8.65148	54.6705	0.141394	33.8902	81.1249	58.5574	5.29465	6.91465	73.9565	70.9888	3.3461	5.66963	27.732	5.69505	54.6651	59.6542	9.8247	0.354124	24.3627	6.85809	15.5036	10.2569	35.3629	26.9078
46.8634	40.9	17.063	6.6392	33.6605	13.038	12.2664	25.9292	12.1317	13.7846	91.0298	33.9737	31.687	24.1962	14.1788	11.135	0.0845728	44.8815	3.2812	38.0314	10.4145	5.70438	10.221	1.06501	8.67417	7.0351	6.74484	52.3314	0.116923	36.1062	80.2863	48.5678	4.66335	11.722	66.6605	77.7996	2.51179	4.52238	32.4882	4.83253	52.6344	55.6013	7.91271	0.256882	19.506	5.61625	18.0387	19.5083	34.0523	30.9988
46.9633	35.5271	16.4945	5.70604	26.8404	18.8958	10.2029	52.5528	9.29567	11.4828	87.0304	43.5097	27.4581	23.7344	11.0193	8.98415	0.0642017	93.9438	2.69446	33.8477	8.68789	8.55805	8.8216	0.860973	6.6127	10.3136	6.06678	47.2037	0.0970234	34.5004	70.7404	54.6914	4.10725	11.5746	59.9504	77.2049	5.0254	3.60517	31.1843	4.09938	46.4902	49.8735	12.6043	0.186406	26.2049	4.59867	16.427	20.3405	31.5767	30.634
47.0633	29.9257	14.6505	4.90334	21.0906	18.5051	8.48204	57.5241	7.06844	9.54504	81.4003	42.4981	29.7813	21.771	8.44018	36.9658	0.0486732	174.262	2.21226	32.6494	6.911	8.4633	7.6117	0.695997	5.01662	9.69145	4.79406	40.9873	0.0808426	36.7912	59.0206	68.478	3.61735	9.9043	53.8642	81.5501	5.1922	2.87319	33.0442	4.85875	39.5831	43.9497	12.9069	0.13547	23.4929	3.76524	13.447	18.3496	28.5586	28.8198
47.1632	25.2889	12.4099	4.21324	16.3936	16.1118	7.04976	53.2484	5.34649	7.92683	75.646	37.1267	46.721	19.5107	6.41591	150.211	0.0368831	187.796	1.81612	29.5384	5.35963	7.23231	6.56711	0.562593	3.79547	7.96281	3.53531	34.6594	0.0677278	33.7068	47.8313	65.6037	3.18581	7.9939	48.3763	85.1911	4.49636	2.28958	30.6833	4.59724	38.1529	38.4004	11.5659	0.0984005	19.1748	3.08276	15.3788	15.6642	26.0441	28.5604
47.2631	28.2306	10.2064	3.62005	12.6376	13.3543	5.85884	45.7214	4.02882	6.58018	70.1635	30.529	56.0679	17.3355	4.85766	256.658	0.027884	176.19	1.49077	26.218	4.09732	5.7319	5.66568	6.1497	2.86721	6.16637	2.49713	28.7438	0.0571072	28.6663	54.1455	57.1625	2.80571	6.27682	43.4404	101.408	3.59364	1.82448	41.8558	4.06335	33.7134	53.5523	9.77319	0.0715231	16.1061	2.52394	13.9163	13.0521	23.2837	35.7302
47.363	26.9244	8.23166	3.11027	10.9172	10.8148	4.8693	37.7083	3.02764	5.46129	68.1781	42.9417	53.148	15.353	3.67009	310.367	0.0210711	245.72	1.22362	23.1314	3.10617	4.33811	4.88793	15.9923	2.16412	4.63373	10.8665	161.425	0.0484687	38.8865	50.2918	82.6897	2.47097	4.86094	56.5151	96.645	2.74844	1.45389	50.0099	3.50302	28.7101	55.1936	46.4648	27.8368	34.307	2.06641	14.8001	10.7541	20.5222	42.2325
47.463	23.8855	7.2693	2.67215	9.05649	8.65765	4.55163	43.9834	2.27073	4.53225	75.4247	43.2173	48.1142	13.5804	2.76973	292.087	0.0158908	315.701	1.00436	20.3689	2.34301	3.18255	4.21695	17.1575	1.63267	3.42558	28.4264	355.123	0.0415506	47.5066	43.0616	82.359	2.17619	3.73759	57.4857	111.955	2.04676	1.15861	52.9868	2.99066	24.0334	59.9311	85.149	55.2267	59.6995	1.69185	13.0164	8.81342	21.2869	42.0417
47.5629	20.3696	6.13615	8.55558	21.0431	9.15326	11.9184	41.7087	1.70078	3.76108	79.8255	38.3087	40.0174	12.0067	2.08905	247.917	0.0119763	313.13	0.824486	17.9252	1.76201	2.28303	3.63809	15.4932	1.23141	2.50929	29.5828	568.536	0.03607	45.943	35.3944	72.9212	1.91662	2.86305	63.1516	110.172	1.49834	0.923337	57.8652	2.54358	19.9523	57.1778	89.7557	60.9707	55.7135	1.38521	15.6312	7.20437	20.6476	39.6541
47.6628	22.0882	5.0352	9.73447	24.452	11.3757	13.0819	36.2449	1.27294	3.12108	76.9857	31.7701	31.9229	10.6134	1.57513	199.198	0.00903568	284.764	0.875323	15.7716	2.76375	1.61037	3.13871	13.1474	0.928644	1.82844	28.0979	638.747	0.0315538	49.2631	28.4445	61.3309	1.68803	2.18875	64.5261	98.5411	1.08446	0.735845	54.5655	2.15999	16.4966	51.8189	81.3485	54.9648	46.0024	1.13412	14.3959	5.88177	21.0826	46.6185
47.7627	20.8118	17.2679	9.27071	52.1818	10.7126	12.58	30.0949	0.95231	2.58992	73.7406	25.2999	24.8967	9.38101	1.1874	154.871	0.0068	249.631	7.74043	22.8905	2.72892	1.12116	8.76933	10.8671	8.65484	5.78306	31.0924	628.233	0.133012	45.2407	28.1606	50.291	1.48674	1.67148	64.9513	84.7998	0.77887	0.586421	48.4535	1.83286	14.24	45.8866	71.5641	45.3819	36.5945	0.928544	11.8526	6.2026	26.2791	46.3376
47.8626	28.6274	21.1132	8.30977	59.7317	9.18369	22.2377	24.3399	0.71227	2.14911	93.5069	19.6113	19.1689	8.29136	0.894962	125.511	0.00515536	215.152	8.92158	22.6956	2.34443	4.28817	9.36388	8.99192	9.90196	7.19571	26.7906	575.942	12.1096	38.5248	24.8164	40.6952	1.30948	1.27573	76.3202	71.7331	0.556951	0.467321	41.9205	9.88186	28.7517	40.1876	59.9263	35.7461	28.7464	0.76024	9.1699	5.61732	27.9283	43.6829
47.9626	31.529	22.716	7.26999	72.7278	7.5578	29.6951	19.7004	0.532715	9.46172	93.68	39.4338	14.6483	7.32809	1.57695	98.1051	0.00397056	183.929	8.26212	28.7054	11.2545	4.91807	8.61208	8.20172	12.713	13.0343	20.721	505.515	15.9297	31.3996	20.7073	32.696	9.93977	0.973385	75.756	60.1985	0.396669	0.372362	37.6563	12.4029	30.7099	35.0073	48.9179	27.3778	22.4822	0.622485	6.81844	9	27.4599	40.3921
48.0625	32.6858	22.5628	6.29513	71.5309	6.09922	29.0577	15.6864	13.2694	14.1535	88.7777	43.2629	11.1437	6.47656	3.49875	74.9366	0.00308874	156.61	7.12504	64.4378	12.7649	4.46991	7.58828	17.1341	11.8125	12.7716	15.0848	430.766	16.1464	24.886	25.728	26.1668	12.309	0.742594	70.8018	50.3304	0.281553	11.6453	32.7478	11.906	28.1944	30.4135	39.3787	20.6002	17.5557	0.50976	11.7532	9.09692	25.8011	40.3825
48.1624	30.9416	20.3213	11.7531	63.9662	10.0896	25.8584	12.579	16.8019	14.0745	86.7963	40.1051	8.45484	5.7239	4.2005	56.3639	0.00242512	133.085	5.97381	67.8051	11.5383	3.66463	6.59369	17.882	9.8517	10.6657	17.0978	359.301	14.8934	19.3526	24.6566	22.2128	12.2801	0.56648	64.6415	42.0042	0.198944	13.9656	35.3771	10.5762	35.5481	26.3875	31.4512	15.3214	13.7013	0.417463	11.9694	8.11735	23.5437	38.4164
48.2623	27.3432	17.3554	12.5137	54.2337	10.1639	22.1569	9.95768	16.2387	12.5406	93.9147	34.1009	6.40439	5.0586	3.80173	41.9451	0.00204485	112.984	4.94917	62.8058	21.2146	2.83366	5.70257	16.0025	7.82921	10.4544	14.858	304.416	13.1526	14.8493	21.4196	18.3007	11.3992	4.78106	74.0477	35.0267	0.141045	13.0623	37.1433	9.13504	34.3669	30.9856	25.0065	11.3066	10.691	0.341845	10.3342	7.75411	21.0577	41.8283
48.3622	23.2663	14.349	12.0429	44.4654	8.94394	27.0902	16.797	14.1042	10.7248	90.7961	32.4161	4.84646	4.47055	3.12389	31.8347	0.00172637	101.436	4.07903	56.1492	21.6268	2.10991	4.92394	13.5301	6.0733	12.8496	11.542	252.826	11.3597	11.2834	17.7412	24.5704	10.2774	5.42312	72.6486	29.1964	0.0991742	14.503	34.3768	7.80464	34.269	40.8965	19.8304	8.29927	8.3416	6.10126	8.21962	6.77445	29.2397	40.6407
48.4622	19.3546	11.6135	10.8377	35.6387	12.2575	28.038	17.7145	11.5923	9.01724	85.1951	36.8127	3.66535	3.95091	2.45954	23.8393	0.00149661	88.4035	3.35414	49.6523	27.6655	1.53013	17.554	11.1655	4.65133	11.5524	8.4248	214.405	19.6497	8.51207	14.3197	26.3753	19.9681	4.86207	67.6014	24.332	0.0657913	19.2538	30.2872	16.8669	30.6852	62.2756	15.7017	20.5567	6.50834	25.4236	11.8037	5.70377	32.4521	38.002
48.5621	15.8736	20.0774	15.206	28.1084	22.7521	25.4587	16.1512	9.22502	7.52601	79.248	34.3981	2.77111	3.49169	1.8964	17.6856	0.00133188	75.9812	2.75526	43.7548	25.9525	5.07631	21.6113	9.11354	3.53757	9.32021	5.91029	181.54	28.8563	6.38649	11.3878	24.0286	22.0044	4.00495	66.7157	20.2768	0.041324	22.1965	26.1101	19.83	26.2868	108.537	12.4215	22.3794	5.07784	29.2238	11.4916	4.72256	33.2214	35.0305
48.662	12.8999	21.955	15.8018	21.9095	23.4105	22.0002	13.7611	7.19397	6.26109	86.2372	58.2132	2.09464	3.08596	1.44662	47.6428	0.00121295	65.6986	2.26229	38.5147	21.8226	9.59446	20.5634	7.4006	2.68015	7.15302	4.03378	150.702	44.6717	4.77165	8.97666	20.4791	30.4071	3.17588	65.55	16.8978	0.0262175	46.6522	22.2826	18.7235	22.0669	117.707	9.82145	20.0687	3.96148	27.3867	16.4352	8.7678	31.9816	32.1136
48.7619	10.42	20.6862	27.0905	40.4143	21.7601	18.6123	11.2994	8.57782	5.20127	85.0472	121.408	13.4709	2.72744	1.09736	53.344	0.00111995	61.0537	1.85721	46.7482	17.4301	10.0023	18.3099	14.5301	2.02622	5.67195	2.69802	148.228	49.9238	3.55353	9.59795	42.9178	31.2438	2.47189	61.0297	14.0823	0.0148547	54.3523	30.3052	16.5372	18.345	112.249	8.20747	16.5261	3.09014	23.8455	27.3935	32.8419	29.9333	29.3758
48.8619	8.38288	18.1228	29.1018	58.3438	23.1524	15.5961	9.07732	22.6359	4.31807	80.2484	224.154	44.1766	2.41073	0.829922	73.7133	0.00104027	61.8524	1.52456	62.2685	13.5476	8.75006	15.9654	35.0656	52.9704	4.31521	1.77687	135.892	47.8969	2.6403	8.72712	156.673	29.3259	1.90567	55.6334	11.7368	0.00185556	52.9787	30.335	14.2528	15.1782	132.767	6.69237	12.9976	2.41032	20.1078	27.6879	47.1571	27.244	29.4899
48.9618	6.72557	24.5763	27.2202	60.8137	20.7749	13.011	7.19403	25.5952	3.58379	203.94	307.677	62.3822	2.13103	0.626676	72.3543	0.000967118	56.7177	1.25153	60.7788	10.3698	7.02721	13.824	57.4089	78.2345	3.21198	1.15596	119.274	43.1054	1.95844	7.39587	405.752	26.5623	1.46184	50.2732	9.78235	-0.00190115	46.2028	27.5847	12.1669	12.5283	130.433	5.38394	9.94582	1.88008	16.7028	23.8263	65.7236	24.3229	32.1966
49.0617	5.386	25.1156	24.2286	55.977	17.4517	10.8318	5.65235	23.7688	2.97406	225.154	309.701	60.4883	1.88396	0.472825	62.6539	0.000898757	49.9049	1.02741	55.1726	7.86696	5.3639	11.9413	63.6338	75.2421	2.36192	0.744579	101.634	48.4799	1.45114	6.04454	447.917	23.6927	1.11843	45.2619	8.15324	-0.009744	38.4575	24.1185	10.3466	10.3288	153.047	4.29847	7.47935	1.46644	13.7732	18.9158	64.44	31.3479	31.3089
49.1616	4.30797	22.94	21.1349	48.276	16.5526	23.4229	4.4162	20.2439	2.46798	218.75	274.546	51.8519	1.66576	0.356558	59.7657	0.000831821	43.0873	0.843477	49.0221	5.93681	3.95844	10.3066	58.4788	63.6307	3.21416	0.475669	84.7695	63.5895	1.07467	4.8409	412.136	20.9878	0.854495	40.6858	6.79487	-0.0125459	31.3176	20.7193	8.78499	8.51039	149.966	3.41685	5.56045	1.14385	11.3165	14.3056	56.8609	35.953	29.2851
49.2615	3.4429	19.7517	18.2779	40.0213	25.5924	25.0979	3.43772	16.4545	2.04803	205.542	227.696	42.0091	1.47302	0.268827	51.0612	0.000766515	36.8654	0.692567	43.2653	4.46615	2.85181	8.89323	53.3398	50.9051	2.96789	0.30178	72.8324	64.4004	0.795561	3.83093	352.84	18.5321	0.652363	36.5478	5.66209	-0.01411	25.2294	17.6525	7.45433	7.01007	137.466	2.70912	15.5861	0.89223	9.28112	10.4732	48.0823	36.7733	26.9984
49.3615	2.74998	16.414	16.8646	32.3231	25.426	23.057	2.66955	13.005	1.69965	191.273	187.3	33.0446	1.30269	0.202718	41.1809	0.000709951	34.8473	3.96559	38.1027	3.35335	2.01785	7.67297	45.4471	39.6248	2.82911	0.190334	66.2047	65.4774	0.589072	3.00972	291.939	23.2005	0.497849	32.8211	11.2987	-0.0128808	20.214	19.338	12.9718	5.7734	122.374	3.20641	17.2404	0.695814	7.60492	7.49102	39.8905	35.3815	24.7514
49.4614	2.69234	17.369	25.4962	25.6336	22.259	20.0199	2.06974	10.0972	4.95125	177.483	148.715	25.568	1.1522	0.152942	44.6882	0.000662303	31.069	4.49744	33.5329	2.51485	1.40802	6.61996	37.6321	30.4043	2.33777	0.119431	57.7868	150.34	0.436177	2.35392	237.362	23.2145	0.379854	29.4712	18.9469	-0.0111679	16.6827	22.7281	13.2945	4.75454	107.448	3.02787	15.5533	0.542549	6.22853	5.26503	32.7995	32.7918	22.6417
49.5613	12.6494	16.1264	26.0963	31.0541	27.4006	17.5082	1.60302	7.74819	5.41782	164.545	115.041	19.5951	1.01912	0.115415	52.5263	0.000626855	26.9907	4.14602	29.5046	1.88451	0.971737	5.71142	30.7642	23.1485	1.81551	0.0746158	49.0522	217.322	0.322952	1.8359	191.198	21.5711	0.289796	26.4624	19.5932	-0.00948741	18.3825	21.838	12.5837	6.00921	93.7151	2.62156	12.8462	0.422967	6.33631	3.65034	26.8538	29.6464	25.2824
49.6612	17.1102	14.0143	26.1976	84.0824	25.7337	14.8896	1.2407	5.89895	4.98002	152.511	111.595	14.933	0.901491	0.0870333	48.9421	0.000605332	23.1622	3.56938	32.6437	4.11409	3.49608	4.92757	25.001	23.2059	1.36656	0.0464438	40.8005	226.276	0.239377	1.42953	153.234	19.455	0.221074	46.1329	17.8453	-0.00788195	18.0288	19.5417	11.9793	19.4301	81.4679	2.17753	10.1205	0.329587	18.0199	2.50332	21.9405	27.5125	24.7552
49.7612	18.6307	11.7142	23.9445	100.067	31.3122	12.5059	0.959859	4.46669	4.31172	141.345	99.2322	11.3418	0.797421	0.0656082	41.3366	0.000588668	19.7589	2.99061	51.7443	4.31457	3.98708	4.25128	20.2611	19.9385	10.2887	0.0288183	33.4161	211.106	0.941797	1.11212	122.467	17.3212	0.168644	51.4423	20.5095	-0.00637544	15.7604	24.1283	13.9169	21.9829	70.7054	4.84995	13.1023	0.256744	20.0354	1.70143	17.9082	31.4734	23.2125
49.8611	17.5851	9.55105	25.4788	97.5571	31.8195	25.2676	0.742375	3.36935	3.64435	136.275	91.405	8.59673	0.705336	0.0494799	33.1191	0.000574556	16.8063	3.62432	52.0544	3.79385	3.61601	3.66777	17.0793	16.0698	11.4143	2.44282	55.8186	187.476	1.13803	0.864876	136.085	15.3327	0.128651	54.5459	19.3413	1.00758	13.1326	23.5264	13.099	20.5738	71.6702	5.28434	35.0795	0.19999	25.9965	20.5424	22.971	32.1514	30.1167
49.961	15.5165	7.65795	23.7574	86.8399	28.0911	26.808	0.574065	2.53502	3.04885	127.767	86.8495	6.50804	0.623753	0.0372806	26.976	0.000561085	25.7081	3.40268	47.6488	3.09766	2.96118	3.43675	14.0753	12.5563	9.95261	2.85294	66.093	162.398	1.09596	8.15414	141.197	13.5372	0.0981445	52.1926	17.0153	1.22327	10.7	21.1762	11.5569	22.9011	77.496	5.2922	38.5845	0.155737	25.2322	24.8614	39.2979	30.9127	32.6264
50.0609	13.1914	6.0687	21.1205	73.4229	23.4292	24.5471	0.443859	1.90404	16.1678	139.59	74.8161	4.92315	0.551436	0.0280711	21.151	0.00055242	26.6473	2.94949	42.4457	2.4365	2.28814	3.04583	11.4813	9.65398	7.92331	2.50472	66.5906	138.818	0.956876	9.95507	127.025	11.9381	0.0748718	48.1004	25.7911	1.12248	14.1249	18.4325	9.95635	21.3201	73.823	4.69964	34.7356	0.121306	22.2825	30.6803	45.8113	28.6376	31.6499
50.1608	10.9679	4.76921	18.4141	60.0886	19.0316	32.0061	0.343139	1.42842	22.4824	135.276	80.981	3.74264	0.487415	0.0211857	16.1888	0.000549668	24.6485	2.47829	37.4916	11.719	1.70294	2.65178	12.9268	7.35826	10.0494	1.9558	61.897	117.799	4.33611	10.6023	119.616	11.2273	10.0344	43.6639	26.127	0.923338	13.5661	15.8017	9.42221	24.3594	66.8596	3.95342	28.6599	0.0945289	19.9772	34.9175	42.8318	25.8833	29.5778
50.2608	11.3958	3.72521	15.9213	48.1007	15.259	31.1316	0.265247	1.07058	22.0079	127.016	74.1809	8.50909	6.92671	0.016017	12.1934	0.00054192	23.8448	2.05522	33.0264	13.2933	1.23455	2.295	11.8488	5.58174	9.11311	1.43208	54.8162	99.5557	12.4036	9.62644	103.458	10.1783	11.729	55.5379	45.2681	0.71807	11.7628	15.1429	8.79369	25.0194	59.4608	3.23476	22.5663	0.0735796	23.5712	34.818	37.1045	22.9935	27.259
50.3607	11.3778	2.89672	13.716	44.9198	12.1533	27.6421	0.204987	0.801812	19.5017	118.173	62.6678	9.04503	9.65188	0.0121393	9.08288	0.000518146	21.4666	1.6947	29.0677	12.0163	0.877745	1.98223	11.3832	6.10097	7.37915	1.0068	53.173	83.9449	14.4818	16.2768	86.0354	9.08297	15.0779	56.1543	47.8876	0.540481	9.7652	13.5358	7.73534	22.6518	54.4976	5.17288	17.2803	0.0573421	22.2677	29.7808	31.1225	20.1724	24.9871
50.4606	10.3261	2.24491	12.6405	39.0611	9.64671	23.663	2.12116	0.600183	16.641	109.646	66.0906	11.8798	9.7227	0.00920204	6.7133	0.00049571	21.4223	1.39392	26.8801	10.1907	0.61477	1.71091	9.89465	5.40329	7.16828	0.688234	48.3501	70.69	20.1277	16.9039	108.233	8.04811	14.0051	52.8398	43.9623	0.39862	7.94236	14.7253	11.6378	25.0646	48.5115	10.5425	13.0016	3.74673	19.4525	26.4227	25.7228	17.5333	22.8562
50.5605	8.9201	1.73511	21.2434	45.8289	19.2752	19.9349	4.22715	0.44904	13.9785	101.651	59.8582	13.7032	10.9105	0.00695603	10.7544	0.000433392	19.5287	1.14524	32.5124	8.17464	0.425447	1.47639	8.26453	4.41495	7.46594	0.4609	52.6198	59.4837	20.6058	15.1962	103.834	12.4597	14.7715	48.3745	38.2522	0.290148	13.8431	34.57	11.6213	23.2886	59.6044	11.3255	9.66989	7.02579	16.4282	21.3338	21.1121	15.3144	20.8895
50.6605	7.48873	4.46106	22.2049	44.4273	20.0754	16.672	10.8733	0.335715	11.6623	94.8286	53.8714	20.1472	10.4259	0.00521279	10.9752	0.00038385	30.4247	0.940409	32.3522	6.36869	0.291538	1.27388	6.78298	3.47351	6.37427	0.303855	50.9554	50.0321	18.5343	12.8076	98.2369	39.11	12.9372	76.3946	32.5199	0.209348	26.6765	38.32	10.4607	20.2716	59.2637	10.3388	7.13596	12.0546	22.3369	16.3078	17.2699	20.3594	19.0857
50.7604	17.7002	5.25881	20.5816	49.089	17.8807	13.8959	12.3593	0.250791	9.7008	88.2301	59.2453	24.5725	9.47947	0.00392215	13.8526	0.000308905	31.6658	0.7721	29.5259	4.88124	0.198153	1.63207	5.52239	2.68038	10.8897	0.197846	46.2865	75.5925	16.7742	30.4677	85.1398	45.8289	10.5501	81.2832	27.354	0.150199	27.717	36.1367	10.939	17.1449	85.139	8.81387	13.0325	17.1011	25.3147	34.0946	14.1039	32.6897	25.4062
50.8603	20.5299	5.11163	18.2542	46.4045	14.9719	15.4298	11.6087	0.187122	8.05856	81.8642	55.8931	22.8711	12.7122	0.00298675	13.2249	1.07704	29.3354	0.633892	26.2776	3.7059	0.133857	1.56619	7.92851	2.04703	10.5583	0.127523	52.9487	79.6175	14.1701	45.8849	70.8726	44.9712	8.32567	77.8671	22.8941	0.107371	25.6024	32.0904	20.7086	14.3048	101.75	12.8211	13.9328	15.4773	23.6175	40.014	11.5092	38.1051	26.0856
50.9602	35.2009	4.55315	16.7208	40.6256	12.1847	16.0658	10.0408	0.139458	16.9611	79.117	56.2026	19.2629	12.6993	0.00236179	11.3034	6.8423	25.9284	3.88398	23.2038	2.79776	0.0900764	1.39816	15.8135	1.55446	10.7675	0.0815079	52.5215	74.6321	11.4929	46.4013	57.8063	41.4753	7.78396	76.4647	19.1157	0.0766019	29.3928	28.784	21.505	11.8565	113.683	12.8481	12.4068	12.6677	20.5257	36.6604	9.38824	39.2812	24.867
51.0601	38.3704	3.86319	26.2137	44.9615	9.77866	14.6181	8.31521	0.10396	17.8727	74.906	60.4314	19.0008	16.5108	0.00192844	9.11826	7.67577	28.7827	4.41825	20.4383	2.10505	0.0605249	1.2202	20.0647	1.17671	9.1251	0.051741	48.3884	66.4303	9.08049	41.2604	46.6433	37.2876	6.52271	71.1756	15.942	0.0545832	27.1326	25.0169	19.5984	9.79511	109.567	11.4127	10.1801	10.0479	17.2937	30.1034	7.65659	56.8179	23.0899
51.1601	36.2335	3.1803	27.0333	42.5325	10.3789	12.6431	13.6498	0.07762	16.2352	72.4451	56.4283	16.4036	16.3784	0.00160129	7.10672	6.85257	28.9003	4.07653	17.9879	1.58072	1.55678	1.05689	28.352	0.889207	7.17105	0.0326761	42.6087	57.6133	8.44727	34.5851	37.4168	33.1507	5.21432	69.0326	13.2875	0.038774	29.5447	22.7733	17.0912	8.07895	99.7344	19.3215	7.98935	7.8853	17.536	37.4842	6.2438	74.094	32.5183
51.26	31.9785	17.2725	26.3409	43.1056	12.2747	11.7577	14.3056	0.0580969	13.9914	67.9828	65.5595	13.3367	15.0791	0.00134169	5.41815	5.62855	36.559	3.51073	30.1726	1.18559	1.92061	0.913081	27.5752	0.671306	5.43049	0.0205428	38.8594	49.2802	7.24375	28.1009	64.2853	29.3255	4.07486	70.2007	11.0718	0.0273978	33.7857	19.923	39.0667	6.65803	88.4978	20.0483	6.10467	7.07601	15.7468	39.1629	5.09143	80.2491	33.8294
51.3599	27.1901	27.5649	23.8155	41.9201	17.922	22.4899	13.009	0.0436178	11.8023	63.2389	61.812	10.5107	13.5316	0.00114436	35.8024	9.3422	36.1015	8.16259	30.6147	0.88873	1.79158	2.53365	24.0783	0.50652	4.03188	0.0128432	45.1996	41.8337	81.3754	24.2849	77.59	25.8827	14.2724	66.1943	9.22448	21.8667	31.149	17.1211	59.0448	5.48479	77.5837	18.0599	4.58598	5.77719	13.4638	38.381	4.15161	79.7155	32.3911
51.4598	22.6083	29.5448	22.9053	42.5443	17.5813	23.6576	11.0688	0.0330887	9.86484	58.6726	53.0332	16.5174	12.029	0.000958962	43.1714	9.18261	32.7734	21.967	33.8484	0.665978	1.4886	34.8105	20.1504	0.38208	2.96064	0.00798554	45.1788	35.3627	338.837	20.059	73.5139	22.8203	15.4463	60.6504	7.6856	33.4525	26.563	20.8183	59.0117	4.51735	67.6162	15.2995	3.40654	4.57858	11.2578	35.5245	12.1011	75.3736	30.1256
51.5598	18.5369	31.107	20.6083	38.6561	15.3174	21.6005	9.08154	7.59694	8.21235	54.3935	43.1394	16.4285	10.6554	0.000769822	40.5888	7.83686	28.7074	23.6142	31.7401	0.498902	1.16047	44.5754	16.5525	0.288193	2.1604	0.00494087	41.8058	29.8216	494.205	16.1649	63.7525	23.9211	13.6442	54.9238	6.40421	43.6768	21.8826	20.2096	53.1309	3.72016	58.7582	18.6381	2.51122	3.5919	12.7138	29.3223	16.9614	69.068	27.7127
51.6597	37.134	28.8152	18.058	33.0868	12.6996	18.7086	7.29209	138.697	6.82458	51.6222	45.9231	21.0885	9.42592	0.000598813	34.4342	6.3109	24.7333	21.425	28.48	0.373815	0.868661	44.9537	13.4819	0.217375	10.2891	0.00304642	36.9162	25.115	656.929	46.2486	53.0853	22.616	11.1679	53.0297	5.3373	41.1909	17.7298	18.1602	46.1253	3.0635	50.987	17.7655	1.84134	2.80775	11.8482	22.7198	31.2403	61.9559	25.3846
51.7596	51.4186	25.0087	15.6472	27.2958	10.2861	15.8437	15.2325	185.478	5.66691	48.1794	41.7644	19.9283	16.3883	4.05971	27.6599	4.94409	21.1404	28.8905	25.2132	0.280135	0.632098	40.7104	12.3988	0.16396	11.1693	2.08154	31.6583	21.1352	653.903	52.2331	43.305	35.1519	8.82914	50.2511	4.44854	34.4303	14.2464	15.7967	39.4878	2.52271	44.2119	24.3065	1.34515	2.19199	10.2923	16.9112	107.472	54.7419	23.2132
51.8595	52.9321	20.8871	13.4925	21.9713	8.23501	13.2825	16.7634	182.373	4.704	44.7448	35.1423	16.8964	17.2056	11.1737	21.5009	3.81984	17.9992	27.848	23.456	0.209899	0.450438	35.6939	10.5987	0.12368	9.67044	7.97761	26.5297	17.7782	580.394	48.4758	34.9452	42.9249	6.86141	52.1216	3.70803	27.0053	11.3992	13.54	33.6181	2.07741	38.3233	23.9705	0.980243	1.71063	8.66988	15.866	120.25	48.4778	21.2136
51.9594	48.7373	17.0205	11.6097	17.3825	6.55404	11.0837	15.5504	159.688	3.90415	41.4936	35.5981	13.6132	25.6126	11.7214	16.3634	2.92997	15.2953	24.3702	20.9966	0.157126	0.315816	30.9639	8.78877	0.0933198	9.132	8.63455	21.8513	14.9503	484.888	41.4908	28.0339	42.649	5.28546	49.4945	3.09154	20.4232	9.10129	11.5259	28.5568	1.76848	33.213	22.2114	0.712978	1.33479	7.19806	13.1857	111.028	42.4317	19.3812
52.0594	42.438	13.6412	9.98006	13.5798	5.20049	9.22886	15.6408	131.84	3.24013	38.4615	31.6519	10.6756	26.1514	10.176	12.2771	2.23882	12.9852	20.5564	18.5738	0.117709	0.218596	26.7637	12.0934	0.0704316	7.88054	7.37997	17.7585	16.4662	390.531	34.0962	22.4169	39.5257	4.05275	52.1739	2.57871	15.0999	7.25864	9.77924	24.2356	9.07821	28.7817	26.0046	0.517841	1.0414	5.93406	16.6632	95.6962	36.8156	17.7053
52.1593	36.0331	16.6919	13.2079	10.5097	4.12008	7.67651	13.9712	105.204	2.68893	35.6463	26.296	8.24573	24.301	16.6941	9.12041	1.70724	11.0188	17.0753	16.3686	0.0880007	0.149726	23.1047	11.6906	0.0531732	6.24461	5.68412	14.2794	40.2764	307.085	27.3979	17.8933	35.6096	15.2993	59.619	2.15173	11.001	9.89946	8.28455	20.5607	38.5856	24.9405	24.4703	0.375817	0.812418	4.87493	34.009	80.0866	31.7294	16.1735
52.2592	40.5692	25.0309	13.1116	18.8884	3.26143	6.38211	11.776	82.184	2.23139	33.0359	20.9645	6.95802	22.7881	16.2522	6.72806	1.30047	9.34766	14.0898	32.4726	0.0657278	0.10168	19.9374	17.3322	0.0401412	4.74921	4.12748	11.3825	46.5274	237.517	44.188	18.7001	31.6887	16.656	58.4479	1.79537	7.93579	9.5871	7.01365	17.4403	44.6265	21.6115	21.155	0.272807	11.6242	3.99784	35.818	66.122	27.2037	17.7365
52.3591	38.8266	26.3752	11.9357	20.8646	2.5806	7.31363	17.7732	63.3497	9.59676	33.0155	18.594	7.1728	20.5842	13.7411	6.06113	0.990079	7.92888	11.5924	33.6935	0.0492831	0.068548	17.2018	17.036	0.030326	3.53432	4.77945	9.00816	45.1847	207.813	50.4074	35.1242	38.0053	14.7412	54.3717	1.49782	5.68596	8.33996	5.93557	14.7923	42.058	18.7266	17.5597	0.198038	19.0086	3.27567	31.3736	64.314	23.2282	17.2711
52.4591	34.5056	24.441	10.5091	30.1066	2.04159	6.86277	24.8409	48.3701	10.8267	55.3141	15.4255	6.30154	36.4977	10.9629	5.03188	0.753558	6.72489	9.52537	31.0952	0.0368235	0.045929	14.8408	14.9326	0.02293	3.21496	4.18403	18.8196	40.894	188.113	46.9483	39.1888	37.5586	17.4993	57.1492	1.24951	4.05478	12.9438	5.02213	12.546	36.8267	16.2266	14.266	0.143947	30.8053	7.56256	25.1547	83.8491	19.7692	16.1626
52.559	29.6022	21.217	9.12496	31.3768	1.61505	6.0097	26.7013	40.4459	10.0427	73.002	17.7547	5.16735	39.3457	8.50891	3.99109	0.573469	22.0818	7.82245	42.7674	0.0276785	0.0306547	12.8036	12.5169	0.0173251	2.60661	3.26239	22.6251	35.7717	158.921	53.9469	36.1911	49.0879	15.9027	54.5197	1.04259	2.88195	31.8007	4.24896	10.6406	31.2314	14.06	11.4536	0.104617	28.4658	8.20061	19.1443	80.8649	16.7818	20.7893
52.6589	24.7489	17.7226	22.064	28.8792	1.27765	9.68165	24.5367	32.5217	8.72492	73.7202	16.6788	4.0913	37.1695	6.51299	3.8404	0.436399	34.5577	6.42232	41.996	0.0208541	0.0596867	11.046	10.2896	0.0131055	2.00546	7.91118	22.9479	30.7394	128.898	50.3738	31.0353	51.7192	13.1735	79.0233	0.869423	2.04355	34.7206	3.59484	9.0245	26.0921	30.1008	9.13393	16.1703	65.1394	13.9435	39.1544	70.9088	14.2167	36.4979
52.7588	20.3626	14.4423	24.373	38.4507	1.01072	9.8768	31.135	25.5293	14.6081	70.0122	14.2825	9.41603	37.9211	4.94916	3.29472	0.332099	36.0038	5.27218	38.1862	0.0156105	0.0625204	9.52956	8.38369	0.00989619	5.64513	8.15127	21.4105	26.161	101.834	43.24	25.7	48.9874	18.6848	82.5314	0.724165	1.44661	47.243	3.0411	7.65388	21.6403	33.8498	16.8039	23.8236	62.7307	14.3915	58.9208	97.2129	12.0246	39.6602
52.8587	16.5822	12.4649	23.0014	39.0531	0.799497	12.8311	31.8702	19.7316	14.8457	70.8503	20.9712	14.6135	35.2288	3.74632	2.66344	0.252747	33.3672	4.32779	33.9464	9.74903	0.230439	8.2213	6.8026	0.00751539	5.87466	6.83643	24.9095	22.1454	121.439	35.5884	20.9051	51.8157	17.7796	78.56	0.603033	1.02281	45.7255	2.57218	6.49132	17.8838	32.6981	17.7262	23.493	52.2464	13.007	58.0867	94.9395	10.1583	38.51
52.9587	21.2071	10.3735	20.5449	35.4975	0.63238	15.5093	28.6895	21.6711	13.3261	67.3248	21.3718	14.4942	42.7503	11.2081	2.07854	0.192379	29.4976	3.55246	29.9646	11.7464	0.263368	7.09262	6.1153	0.00569558	5.01423	9.21209	24.9008	18.6897	116.404	34.5611	16.8442	49.1468	15.0023	76.4654	0.502808	0.722532	39.7679	6.27932	5.50514	29.6614	29.7923	56.8511	20.2306	41.6792	11.1526	49.4255	100.646	25.4562	36.0013
53.0586	29.003	8.43286	17.9476	31.6639	0.50014	14.782	24.2815	29.1827	11.4306	62.8573	19.0566	12.5411	41.7067	16.8714	1.58584	0.146447	25.5246	13.7931	37.3732	10.8253	0.239097	6.11888	5.17997	0.0042975	3.95342	8.44867	23.4297	15.7465	101.397	30.2014	13.5025	44.7085	12.0316	72.2304	0.418858	0.510096	33.0601	6.99677	4.66882	30.5952	34.5384	64.8026	16.8342	32.7727	9.33764	43.152	91.3094	32.94	33.1834
53.1585	29.7428	6.747	15.531	32.4671	0.395454	13.024	19.8609	28.7546	9.62301	86.0614	15.8577	10.2076	38.1874	28.1069	1.19163	0.111494	27.3329	21.3334	39.8036	9.03205	0.196056	5.27881	16.1069	0.00324371	2.99886	6.73828	20.9109	13.2541	83.7865	25.0912	10.7931	39.9543	9.4176	66.229	0.348091	0.359959	26.9061	14.8545	3.95975	27.7431	70.1243	60.4288	20.5891	30.1798	7.72957	34.5366	78.1321	35.5641	30.4192
53.2584	27.3376	5.33841	13.3844	30.0727	0.874881	11.1124	18.6913	25.2023	8.03631	87.516	12.6557	8.04952	34.2001	27.443	0.885966	0.0848996	26.6327	21.1725	39.8496	7.18553	5.55126	4.55406	18.3268	0.00246531	2.22842	4.9959	18.0273	11.1501	67.0089	20.2868	8.61393	35.4252	7.28152	96.3495	3.24937	0.253942	21.669	16.2345	3.35862	29.0788	78.1885	52.0274	19.2376	34.1581	6.36279	26.2547	65.1733	46.1382	27.8256
53.3583	23.7816	4.1904	11.5138	26.0286	4.62522	9.34776	17.8798	20.8186	6.68761	83.2703	12.5846	6.23715	30.3797	23.2283	0.653775	0.0646613	24.0473	19.1843	41.6746	5.57296	6.85599	3.92881	24.3105	0.00188316	1.63704	3.54123	15.166	9.37718	60.6733	21.9401	6.86869	34.2181	14.0702	112.815	3.88854	0.179134	25.0183	19.717	2.84882	26.5206	75.3041	43.0942	16.163	29.5941	14.7495	19.2906	53.7257	61.312	25.4318
53.4583	20.05	3.27033	17.1293	24.3111	5.28987	7.81241	15.6033	16.6181	5.55666	77.7749	28.7656	16.9195	26.903	18.541	0.479836	0.0492546	26.609	16.4073	38.5409	4.26052	6.39751	3.38941	23.2962	0.00145112	1.19475	2.43471	12.5291	7.88457	51.266	20.0386	5.47429	39.5722	17.6064	142.139	3.71113	0.126392	23.1346	24.004	2.41615	22.9026	68.5248	34.971	12.857	23.9061	16.0027	30.296	44.0407	67.0644	23.236
53.5582	16.5841	3.83303	25.8921	21.1415	4.86043	6.50944	12.9861	21.8739	4.9835	72.2465	32.2893	23.4706	23.7964	14.394	0.350749	0.0375038	25.1957	13.7091	34.4395	3.22996	5.31631	2.92408	20.2308	5.90141	0.868565	1.63742	24.5889	24.8647	60.6634	43.7592	15.1434	38.6737	16.2371	143.35	12.9969	0.089219	19.7532	23.3106	2.04837	19.2991	64.8017	28.0585	9.90691	18.8784	14.7177	34.0976	36.004	66.9674	21.227
53.6581	13.552	3.71762	26.5001	17.6193	4.12456	21.5471	10.5174	24.3197	4.27318	67.0015	30.2162	22.6541	21.0392	11.0187	0.255584	0.0285059	22.4807	11.3412	30.4497	2.43655	4.14491	2.52266	16.891	6.95395	0.629917	6.51824	29.1168	29.6427	93.7845	47.6393	16.8489	35.6123	13.5318	134.763	14.784	0.0630744	16.2825	28.516	5.34045	25.5734	64.7431	22.3676	7.48395	14.7922	12.7143	30.6688	29.3951	63.5213	21.3449
53.758	10.9871	3.30787	24.386	14.2819	3.3783	24.2096	8.37774	22.438	3.59686	62.1067	25.8224	19.3822	18.5984	8.37342	0.185867	0.687621	19.5369	9.34158	26.8315	1.8326	5.35268	2.17638	13.8604	6.30621	0.456178	7.07672	29.3369	34.5879	97.578	43.6196	15.5451	31.9971	16.1577	129.478	13.8972	0.0446591	19.7038	39.9176	5.7701	25.0585	59.824	30.2023	5.58097	11.5586	10.6826	24.9431	24.7188	58.3291	20.2034
53.858	8.86134	15.5225	24.0692	11.3558	2.71992	22.5808	6.6037	32.7294	3.00346	57.5608	20.9543	15.6876	31.9628	6.33848	10.7346	0.79622	16.7691	7.67981	23.6175	1.37576	5.06852	9.41488	12.9686	5.20601	0.330012	9.11608	27.2694	40.3102	88.4218	52.843	13.3246	28.4403	14.7082	119.518	12.2089	0.0316717	23.6383	40.3488	7.04075	22.2872	53.4514	32.4031	4.12624	9.023	8.85804	19.1534	20.4543	60.023	24.5529
53.9579	7.12188	19.5277	21.8648	8.90493	2.17101	19.7268	5.17019	125.186	2.49911	53.3451	16.4511	12.3333	33.4929	12.2393	13.5078	0.717734	14.307	6.30838	20.7812	16.107	4.24269	10.3586	11.1605	12.4882	0.238554	8.25359	24.1494	43.2807	74.7438	50.2326	11.0312	51.6953	18.345	139.858	12.7907	0.0224407	68.0605	36.8274	6.71055	19.0353	47.0148	29.5652	3.03283	7.04119	73.6369	14.1702	16.7975	71.3626	41.9037
54.0578	5.71049	32.5142	24.4363	6.91203	1.72538	16.769	4.02996	152.59	2.07615	49.4373	12.6264	13.3842	31.3738	22.7073	12.8831	0.591971	12.1703	5.17999	18.2834	18.9453	3.32206	32.2576	21.3413	19.3958	0.172404	6.54258	20.7062	40.8859	60.6445	43.4763	8.97148	56.3116	16.9034	158.905	19.1368	0.0158067	79.2206	32.2532	5.9452	24.6979	41.0409	25.1989	2.22039	5.49405	142.078	14.0532	22.0057	74.2517	49.1501
54.1577	4.57172	35.2309	23.1453	5.32393	1.36789	14.0821	3.13205	195.365	1.72355	46.001	12.5039	11.9845	28.3287	45.6435	11.0062	0.469213	10.3374	4.25277	16.0852	17.3286	2.4943	35.327	21.9796	18.8601	0.124555	4.83352	17.3487	36.528	47.9228	35.9395	7.22767	53.9613	14.082	170.588	19.3322	6.26181	73.4378	27.7291	16.5601	25.0293	35.6926	20.7633	1.62133	4.28666	149.988	11.9905	25.8921	91.9979	48.8221
54.2576	3.65618	33.062	30.0639	4.07646	1.08312	11.7598	2.42952	259.22	1.43038	44.3748	10.9979	9.91701	27.334	46.0033	8.87658	0.36472	8.77403	3.49135	14.1511	14.4091	1.81951	32.7019	25.1324	20.6675	0.0899277	3.41809	14.2862	31.7409	40.3496	28.976	5.79294	49.2963	11.2267	167.406	17.4613	7.58251	62.7686	23.6334	18.0153	24.9322	30.9838	16.8012	1.18165	3.34465	136.652	9.47333	24.2746	97.5162	46.0144
54.3576	2.92182	28.9022	30.5351	3.10659	0.857212	9.79499	1.88217	254.271	1.18696	41.6121	21.3993	7.88985	24.9351	39.3895	6.91766	0.28067	7.44403	2.86625	12.4496	11.4428	1.29951	28.8728	23.1429	18.3195	0.0648631	2.34611	11.6074	27.1781	46.4116	23.0285	4.62985	44.1375	8.76159	155.79	15.0895	6.9513	51.7646	20.0591	16.6474	22.9228	26.8714	13.4584	0.860053	2.6098	117.577	7.14224	21.0517	95.7433	42.5442
54.4575	2.33381	24.2464	28.0246	2.35876	3.01863	8.14851	1.45687	222.393	0.98497	38.701	23.3262	6.1441	22.3017	32.0557	5.27375	0.214863	9.03634	2.35311	10.9525	8.86574	0.913257	25.1053	19.793	14.974	0.0467694	1.57583	9.33038	23.0845	43.8757	18.1465	3.69441	39.1682	13.2705	141.988	13.876	5.71459	42.557	16.9914	21.0564	19.8642	23.2942	10.7188	0.625455	2.03647	98.6029	12.645	17.6664	98.6797	39.0474
54.5574	1.86353	19.8155	24.7572	15.244	3.35828	6.77495	11.3161	183.498	8.34665	35.9052	24.3305	4.7265	19.8009	37.8049	3.96156	0.164037	10.4319	1.93187	9.63552	6.77376	0.633702	21.7172	16.4167	11.7831	0.0337185	1.04121	7.43479	19.5195	37.9465	20.087	2.94529	34.618	12.8128	128.296	12.0816	4.44152	34.4465	14.3787	24.7307	16.7655	20.1885	8.50845	0.454681	1.58903	81.6874	14.8428	14.6045	95.3675	35.7351
54.6573	1.48769	15.9125	25.0863	19.6377	8.87278	5.63148	15.3217	146.37	9.70958	43.9467	21.9275	3.75706	25.2164	34.5782	2.94555	0.125043	10.0182	1.5861	8.47698	5.13333	0.435282	18.7534	13.4309	9.09334	0.0243435	0.679165	5.88173	16.4633	31.2225	18.7918	4.96066	33.19	10.872	115.503	13.2086	3.34068	34.4056	12.1618	23.344	29.8021	19.7706	11.1322	0.330454	3.55037	67.2705	14.4946	11.988	88.6398	32.6668
54.7573	1.18745	12.6231	23.0049	19.7197	21.2754	4.68039	15.2609	126.651	9.08609	43.706	19.4546	4.30352	24.8931	34.7068	6.70976	0.095227	8.99165	1.30226	15.5939	3.8713	0.296582	16.1843	11.0281	6.94489	0.0176324	0.438436	4.62518	13.8655	24.9015	16.1448	14.7042	30.3241	16.3668	119.432	12.3113	2.46146	30.2853	10.2844	20.6159	31.1496	18.1183	10.8422	0.240016	3.41082	55.2338	12.2793	9.80687	80.2943	29.8487
54.8572	2.84514	20.8871	20.3164	17.8229	28.3694	3.88962	13.5718	105.547	7.92014	41.3366	16.1425	3.92606	22.8822	34.5007	11.5101	7.81828	7.83487	1.06926	16.027	3.9935	4.92096	21.8281	8.98052	5.27389	12.8684	0.280624	4.9813	19.4168	19.451	21.6291	17.3302	49.5678	17.8992	180.778	10.7793	1.78924	50.8147	8.69583	17.7672	29.1762	16.1272	26.4708	0.174437	2.83868	81.1869	9.66176	8.72165	71.4437	38.6404
54.9571	5.61937	22.597	22.8359	36.7552	27.4046	3.23224	11.4125	84.6987	6.71283	53.4357	12.8593	3.27699	20.5222	29.3947	11.9327	9.12497	6.73257	0.877982	29.0324	3.49004	6.02962	21.1652	12.9096	3.99234	14.7986	0.178333	4.79834	20.042	51.1299	21.2034	16.2974	52.9049	15.8646	236.555	9.1896	3.45777	115.178	36.3251	15.1666	25.482	28.3643	29.224	9.71811	2.26383	111.017	8.53829	8.28765	64.0378	40.2196
55.057	15.238	21.1912	21.6683	41.8013	23.7335	9.85854	9.29972	66.4037	5.62238	53.743	30.5271	14.7961	18.2395	23.5328	10.5862	8.24494	5.74615	0.720938	29.7775	2.8415	10.7213	18.9521	15.7208	3.01693	17.735	0.112657	4.34491	18.6306	59.0184	18.6065	18.5639	50.3404	13.0042	257.928	31.9145	4.02828	134.349	42.6198	12.8975	21.5851	45.588	26.9462	11.977	4.89157	119.677	13.7853	7.22597	56.549	38.5521
55.1569	18.0349	18.5178	27.9621	99.6454	19.6236	10.994	7.4361	63.7101	4.68485	50.9848	37.8451	16.8521	16.1553	18.296	8.71729	6.8067	4.88785	0.592014	48.6994	2.23199	11.0377	16.556	55.2395	18.4858	76.2822	0.457092	3.78257	16.5157	55.8702	18.6595	26.533	45.856	10.2881	249.829	36.2778	3.64593	124.622	40.9288	10.951	18.023	51.1503	23.0798	11.2184	4.68336	154.625	13.8303	6.07853	53.1625	35.8705
55.2569	19.9081	20.6401	27.582	116.305	15.8728	10.2301	5.87596	55.1419	13.3204	47.5795	42.7305	15.3448	14.2907	14.0163	6.88032	5.39726	4.1509	0.486244	61.0949	1.71898	9.6038	14.3443	60.9772	20.8187	82.2765	0.564159	17.1094	38.171	48.3541	16.5351	26.3482	42.8251	7.99797	231.335	34.0957	2.9788	107.142	36.6168	9.29255	14.9438	49.3711	19.0658	21.6217	3.89447	149.907	11.8621	5.03041	48.5291	33.0027
55.3568	18.8991	19.6085	25.0506	112.508	12.6991	14.82	4.60803	45.2323	14.5407	63.1372	39.8354	12.7967	12.6349	10.6556	5.28864	4.19571	3.52211	0.399432	58.9264	1.309	7.68987	12.3934	60.8762	18.6174	71.0845	0.504217	22.8625	116.216	39.8014	13.8369	23.3009	38.7075	6.16204	210.409	29.9544	2.30698	88.5996	31.7869	7.88313	12.348	101.656	15.4492	44.8028	26.7911	132.323	9.79709	4.13067	43.4152	30.2321
55.4567	16.7259	17.2562	22.0358	99.7367	20.3247	14.7836	3.59586	35.9515	13.3555	63.8261	35.7256	10.2227	11.1687	9.71907	3.99473	3.22862	2.98743	7.45961	53.3103	0.99021	6.74083	10.6975	53.6568	15.2767	56.3573	0.397222	25.8898	262.816	31.7502	11.2334	19.5862	34.4946	4.72525	189.956	25.5759	1.73122	71.9209	27.2165	6.68668	10.1856	113.609	12.3853	62.4787	58.114	112.279	8.89786	3.37869	38.2847	27.6468
55.5566	14.2443	14.5356	19.1259	84.1154	20.339	13.2494	2.79689	28.0137	11.5594	76.9042	43.7023	15.2614	9.87194	9.41448	2.98152	2.47118	2.5334	8.73129	47.3176	0.746158	5.41997	9.23061	45.0813	12.0444	42.8727	0.845792	25.5596	300.073	24.802	28.5533	16.0558	30.5461	3.61446	170.952	21.557	4.04774	57.8464	23.1519	5.6714	8.39465	109.506	9.86874	69.5395	55.6631	93.5435	7.2737	2.75788	33.4045	25.2656
55.6566	11.8557	11.9113	16.5044	68.7244	17.8538	11.387	2.17073	26.0909	17.1488	76.5975	42.0064	15.4314	8.72555	7.945	2.20674	1.88606	4.13275	8.12071	41.7469	0.560886	4.14055	7.96396	37.0977	9.30443	35.7251	0.854858	26.7343	290.182	19.0924	31.7783	12.9903	26.9714	2.76113	153.643	23.7429	4.28643	46.3091	19.6328	9.47862	6.91566	99.6832	7.83611	62.8797	46.2922	77.2483	5.60312	2.24837	33.9512	23.0832
55.7565	9.72673	9.58295	20.1192	54.9495	14.8527	9.60984	1.68224	22.2544	18.6254	72.4731	36.4016	13.4555	9.58338	6.33324	1.62353	1.4373	4.34394	7.01444	36.7612	0.420988	14.065	6.87085	37.209	7.11006	27.8534	8.02271	33.6507	262.115	14.5432	29.3371	10.4361	23.7833	2.10778	138.007	23.1991	12.3708	36.984	31.3829	9.64858	7.37348	88.454	10.4125	51.9955	36.9119	63.5142	5.99914	1.82861	32.5458	23.4191
55.8564	8.86868	7.61199	19.5465	43.2667	19.7565	8.36196	2.24502	18.1038	17.0806	67.5796	42.6975	12.0218	14.0571	6.53245	1.18934	1.09443	4.03901	5.88507	32.351	0.315678	15.9499	5.92771	32.8499	5.40102	21.0058	9.10858	34.7935	229.053	10.9928	27.528	8.35181	20.959	1.60842	123.933	20.6943	13.4595	29.5003	35.9962	8.73825	12.5556	77.5459	10.1862	40.9906	29.0193	52.1085	5.29089	1.48923	30.2004	22.2348
55.9563	7.68113	5.9916	24.8892	37.877	18.9472	7.09563	2.22633	14.3155	14.7747	62.7459	47.0466	15.4156	17.0761	5.63873	3.32484	0.832985	3.57583	4.87703	28.4642	7.7735	14.4344	5.11402	27.6187	4.08934	15.5602	7.92	32.8071	196.723	8.26238	23.6839	6.66951	18.4646	1.22713	111.712	47.341	11.8902	33.3791	34.3237	7.60266	13.0176	67.5835	11.5173	31.4115	22.7023	44.8338	10.67	1.21095	27.3266	21.3316
56.0562	6.45883	4.68493	24.4658	31.7068	16.3624	6.10485	1.9759	16.3226	12.4826	58.1831	43.4218	14.5629	16.6637	4.54053	3.74035	0.633833	3.09662	4.02003	25.0429	9.26248	11.807	4.41203	22.7347	5.74798	11.4111	6.15422	29.3186	167.37	21.4078	19.5169	5.31973	16.2647	10.8378	107.217	51.4644	9.59947	42.5065	30.6191	6.51414	11.8261	58.7299	10.7098	23.6438	17.7296	50.2734	11.2135	0.985433	24.2951	20.9814
56.1562	5.33354	11.3496	30.2428	35.6593	15.8758	7.72817	8.4739	15.2057	10.4407	53.9312	41.0995	12.3452	15.2591	3.54016	4.80688	2.34027	2.65383	3.30574	47.272	8.50678	9.11693	3.80643	18.5351	5.46495	9.34685	4.49295	25.2975	184.061	24.8058	18.1407	8.99957	14.3258	12.311	98.9286	50.7934	7.38431	40.4369	26.5456	6.23071	10.1954	50.9625	32.4774	17.5894	13.8376	48.2049	9.81335	0.799096	35.6176	19.7057
56.2561	4.35374	13.2573	29.4941	44.2735	13.7729	9.20893	10.162	12.971	8.6946	49.9842	35.3343	9.94515	13.6665	4.98809	4.61576	2.54248	2.26301	2.71544	48.7482	13.0183	11.3074	3.28396	15.0437	4.60062	7.22742	3.15233	21.2949	175.511	23.5177	15.5379	9.28243	12.6171	11.0422	89.8495	45.4818	7.33049	34.9289	22.7149	5.52788	8.58429	44.1906	47.4879	51.9807	10.7974	65.2232	7.86439	0.648813	41.8969	22.6962
56.356	10.007	13.5281	26.675	43.8801	11.397	8.74134	9.73226	34.4858	7.22656	46.3244	34.5062	7.79827	12.1404	18.2657	3.95603	7.07921	1.92513	2.22948	44.9186	21.0112	10.5661	20.8683	12.1842	3.67265	5.4269	2.15163	20.4891	157.5	20.3695	37.0433	8.33193	11.1106	24.6289	81.0665	52.7757	25.5334	28.9466	30.1532	13.8527	7.14676	38.305	47.6501	57.855	8.42448	64.0005	5.98344	0.526899	61.2222	23.2095
56.4559	11.5547	12.3471	32.6056	60.4238	9.22228	15.4125	8.49804	39.0328	6.00124	42.932	30.142	6.02291	11.8456	19.6664	3.19631	25.6476	1.63589	1.83008	51.4064	20.8753	9.68158	23.3542	9.85849	4.85672	4.01032	1.43919	18.5397	137.173	16.7737	49.678	30.2521	9.78078	35.3369	72.9378	60.05	32.3543	23.5223	29.9937	14.9087	5.91722	33.1973	53.9425	68.3524	6.57294	56.76	4.39879	0.426256	69.2041	22.0954
56.5559	11.17	19.0694	33.2492	64.8479	7.37981	15.9909	7.07503	46.9402	6.02077	39.788	27.7829	4.61135	10.8469	17.2212	2.49366	27.8225	1.38943	1.50213	48.5985	17.978	7.97075	21.7357	7.97295	6.82128	2.93692	6.45948	16.1325	117.6	13.3835	48.7127	100.945	8.60447	33.7136	65.5462	98.4139	30.0841	18.9291	27.2083	14.2511	4.88584	28.7682	50.1819	63.8546	26.7883	48.2638	3.15601	0.346052	70.2772	20.5063
56.6558	10.3901	38.2715	34.7529	60.5165	5.87189	16.9333	5.73133	49.8238	5.38109	36.8743	36.246	6.23794	9.71487	13.9544	19.2887	30.3741	1.17989	1.23287	55.1276	14.532	6.17904	32.9236	6.49294	6.48417	2.13971	17.7541	13.6631	99.9538	10.4558	42.7488	118.578	9.88207	28.4764	58.8742	104.134	24.8958	15.1578	23.7636	15.2029	4.02874	24.929	52.2553	53.6459	26.9085	40.2508	5.8499	0.281478	82.4499	18.8483
56.7557	9.09711	43.2326	32.2119	63.3618	13.5511	15.4956	4.56608	45.1182	4.60784	34.1741	36.2825	5.98167	8.63007	10.9133	23.4254	26.8837	1.00204	1.01187	89.4664	11.369	4.60858	32.6085	6.60564	5.45815	1.55419	18.5888	11.3447	84.5492	8.04922	35.5926	111.394	9.62265	26.0729	52.8704	132.418	25.8264	12.1072	20.4028	13.9687	3.31974	21.6016	47.7582	42.6724	23.4047	33.2556	9.4307	0.227142	88.0449	17.8557
56.8556	7.69899	41.3037	28.5689	58.4494	14.4121	13.4333	3.59967	37.9315	8.55149	31.6716	32.0787	5.10405	7.64285	8.38594	31.2749	22.0003	0.85107	0.830578	90.3307	8.73469	3.34597	29.3797	5.86059	4.35696	1.12683	15.6888	9.27838	71.3259	6.13063	28.8114	96.2468	8.83273	27.5656	47.4745	128.563	23.9643	9.65788	17.3764	12.2181	2.7346	18.7183	40.7371	32.8802	18.9289	27.3498	9.45801	0.183937	86.7955	31.545
56.9555	6.38315	36.4584	24.8833	50.4716	12.9304	11.3807	2.81858	30.5979	8.84408	29.3524	26.5638	4.12611	6.76066	6.38542	30.3878	18.7545	0.722939	0.681864	118.236	6.64091	2.38157	25.7169	30.2867	3.38762	0.816081	12.0037	7.49871	60.0785	4.63168	22.9509	79.9976	28.2964	24.162	42.6276	114.402	19.8121	20.3378	14.741	10.4908	2.25223	16.2198	33.5803	24.8367	14.9536	22.4413	8.11056	0.149234	83.9553	34.3152
57.0555	10.5823	30.7668	21.5053	46.626	14.5377	9.54235	2.19713	24.0681	7.98536	27.203	21.1336	3.24257	5.97773	4.83886	26.1899	16.8588	0.614253	5.59604	115.017	5.01791	1.6695	22.2966	34.2884	2.59771	0.59064	8.6807	6.00245	53.1717	4.3835	18.1101	65.1977	33.2077	19.7107	38.2745	98.2301	15.4456	25.218	12.481	8.94214	1.85481	14.0546	27.1787	23.8803	27.0192	18.3925	6.42631	0.121216	86.7182	33.3314
57.1554	11.443	25.2423	29.0546	40.2944	20.937	20.6277	1.70755	18.6275	8.27128	28.6243	28.4458	5.25785	5.43021	3.6575	21.2268	13.8879	0.522	6.43525	104.309	3.77761	1.15638	19.2686	31.4813	1.97707	0.427316	6.05167	4.7671	45.9759	3.79149	14.2088	52.5854	32.589	15.5744	34.3655	83.0098	11.6377	43.8605	10.5567	7.59969	1.52748	12.1782	21.7741	20.3332	25.3388	15.0655	5.00515	0.0978731	91.3041	31.1639
57.2553	10.7688	23.6702	28.9897	33.4476	22.3648	22.7776	1.3243	14.7761	7.47196	27.4804	28.242	5.26661	4.8495	2.76074	17.2132	11.0008	0.443553	5.95578	92.653	2.83752	0.79333	19.9031	26.8934	1.49848	0.30911	4.11159	8.81799	39.2612	3.11817	14.9011	42.1742	33.4824	12.1	32.4884	69.6305	12.1271	44.7612	8.92438	6.45113	1.25792	30.386	17.3429	37.8406	20.9504	12.3367	7.41673	0.0787904	94.7269	28.7261
57.3552	9.48688	20.6845	28.7918	27.0374	20.0957	21.1303	3.2332	11.499	6.42553	33.0805	24.8712	4.57598	4.30361	4.1613	13.4596	8.6743	0.376794	5.13489	81.7647	6.67791	8.9834	18.144	22.2947	1.13313	0.223639	2.74063	10.2983	33.2977	2.48506	13.4474	33.7196	31.4177	30.8444	38.5038	58.2044	10.537	39.7146	7.54227	5.47351	1.03594	34.9276	13.7672	39.3104	45.5182	16.8759	7.28225	0.0639188	91.8937	26.3338
57.4552	8.05735	17.3497	26.2145	21.4554	16.8913	18.4198	3.9569	8.83679	5.41555	32.7818	20.5481	3.73286	3.8102	3.98243	10.2834	8.64242	0.31998	4.30492	72.0057	14.342	10.9091	19.2714	20.3037	0.855722	2.24997	5.47422	10.313	28.1317	1.93927	11.3547	26.9138	28.4488	32.3553	46.8124	48.5727	8.43519	33.313	6.37355	4.64313	0.853163	109.244	24.7633	40.4022	43.6056	16.6053	6.18491	0.051501	94.6232	24.0887
57.5551	10.1228	32.585	27.4329	16.7995	13.7724	22.7009	3.81642	6.73342	4.52501	30.9734	16.3234	8.14144	3.46864	3.34552	7.73589	7.41277	0.271782	3.56673	63.3689	15.0046	10.1208	20.9976	17.2887	0.645733	2.51935	6.22968	23.561	23.7156	1.49167	26.0546	21.4612	25.3703	28.5721	46.7447	40.5021	23.4223	27.2296	5.38601	5.99904	0.702643	149.893	30.1348	42.7491	57.941	14.7424	4.87368	0.0417194	91.3977	32.6802
57.655	10.0943	36.3086	31.5826	13.0239	11.0634	21.8518	3.34384	5.10085	3.76654	28.8702	12.6318	8.60159	3.10056	17.4745	5.75753	5.98286	0.230691	2.9402	55.756	24.2291	8.38577	19.4122	14.3119	0.487072	2.20318	5.42117	28.7928	26.1072	1.13526	28.5814	17.1041	22.472	27.7928	52.5642	33.7598	25.3693	21.9771	4.55241	12.9031	0.578695	165.554	33.8702	54.7844	51.8412	12.5415	3.66821	0.0336401	84.9207	33.7064
57.7549	9.15514	37.4308	44.81	12.8854	11.1868	19.3262	2.78928	10.7032	3.12983	26.8018	11.1744	9.07003	7.19473	19.2517	6.09837	7.43582	0.195697	3.02112	56.6739	28.9875	10.2976	26.7138	15.0818	0.367292	1.75627	4.21424	29.4087	45.5573	0.856986	26.2448	13.6276	19.8439	29.9156	51.2743	28.1348	22.3739	27.3908	7.10051	13.638	0.476616	158.916	39.5244	55.7283	42.2876	15.2301	2.67658	0.0276859	84.6876	32.1811
57.8548	9.73343	34.3331	45.2285	11.5584	9.85847	16.5165	2.26226	16.3997	2.59876	24.8515	16.7195	8.03689	7.86342	16.9826	5.45915	29.8926	0.165785	2.70275	58.4133	26.656	9.59014	26.0036	13.5398	0.276898	3.58699	3.0774	27.5452	77.0877	0.642194	22.3497	10.8559	17.499	26.3785	47.6072	39.4586	18.0484	25.9034	7.34021	18.9797	0.392534	144.404	37.1517	48.6337	33.504	27.9032	8.30514	0.0227536	94.048	29.8988
57.9548	9.09205	34.2555	42.0905	23.4011	8.21635	13.9041	1.80377	17.5726	2.15703	24.8111	23.3991	6.61764	7.4584	13.8047	4.51694	32.6818	0.140279	2.30068	67.7319	22.2182	7.96122	24.6538	11.4629	0.208721	3.58397	2.15953	24.513	96.0799	1.92294	28.9379	8.6471	15.4218	27.2988	43.3487	39.2735	13.8771	22.3222	6.75578	18.6534	0.323255	128.031	32.1026	39.491	26.2819	29.1976	9.28394	0.0190612	94.6897	27.4929
58.0547	7.97767	30.9232	37.3899	26.5176	11.3003	11.6247	3.22469	15.9752	1.7901	28.0234	23.5136	5.25126	13.823	10.8128	3.61798	28.9398	0.1188	3.97429	64.7787	17.6661	6.20282	25.321	9.4651	0.157332	3.01483	1.47418	21.0903	95.7586	2.25749	28.0857	8.71711	13.5879	33.5767	65.2405	37.3565	10.3677	28.1643	10.6913	16.7023	2.14991	112.197	26.6399	30.8065	20.5449	26.5188	8.32859	0.0158639	90.2637	25.1792
58.1546	10.8404	26.4461	32.5883	25.3405	10.9294	9.68815	11.8441	13.4579	1.48548	40.1865	20.8279	4.08347	22.1511	8.31529	4.20212	23.6877	0.100627	4.02575	58.4628	13.6965	4.64203	26.4661	12.9908	0.118637	2.36095	0.986137	17.7164	87.682	2.15155	24.5364	7.75542	15.1318	30.8203	86.2023	32.9766	8.37183	26.7255	11.0856	14.4704	3.24606	97.7639	21.6402	23.4532	16.0404	22.7866	7.41692	0.0133662	83.1558	26.9461
58.2545	11.0942	21.8842	33.7795	110.415	9.47023	8.0622	14.0173	10.869	1.23271	41.2094	17.2658	3.13879	22.9325	6.3343	35.4096	18.7056	0.0851942	3.58446	51.8516	10.4683	3.37855	24.204	12.5506	15.8789	1.78454	0.649527	14.619	83.2847	1.86915	23.4541	6.53778	16.1416	25.6362	98.6137	28.2157	12.8084	23.0619	13.3791	12.3785	3.28267	84.9483	17.3726	17.5781	12.518	19.0974	6.00094	0.0113224	74.87	30.2765
58.3544	10.1872	39.9242	31.2212	224.61	19.2928	6.70444	13.362	22.4063	1.02295	39.2977	13.7459	2.39633	21.402	4.80137	45.2659	14.5109	0.0721618	9.69645	92.4218	7.93447	2.40925	27.5361	10.932	25.7146	1.32347	0.422616	11.8976	74.601	1.54236	30.7132	9.6829	16.906	20.4232	108.393	23.8052	12.5301	19.1033	12.9572	10.5357	2.95502	73.7096	13.8535	13.6769	16.083	16.5009	11.1641	0.00953799	66.3281	29.7006
58.4544	8.85727	51.8707	27.659	313.775	20.1546	5.57354	11.6412	24.3846	0.848875	36.7281	10.6532	1.82219	53.12	3.62978	43.3925	11.1539	0.0612494	10.4294	112.258	6.09309	1.69129	33.3601	39.1207	43.7743	0.97114	0.272268	9.57698	80.1125	1.2322	29.9089	28.1483	68.0092	15.9329	104.965	19.953	10.6076	15.5202	15.8948	8.94919	2.53738	63.9133	11.0047	10.3939	17.9106	13.8652	16.0005	0.00796393	58.0717	27.8684
58.5543	7.465	52.2559	24.079	323.743	17.9703	4.63223	9.67985	22.3081	0.704423	34.1241	8.10151	5.49387	100.675	2.74023	37.1606	8.53209	0.051929	9.46405	107.54	5.73171	1.17251	31.6299	127.562	43.3556	0.708264	8.47424	7.64045	75.6846	0.963216	26.1676	31.493	124.605	12.2979	121.74	38.0953	8.37746	22.0111	15.4673	7.59558	2.13241	55.3996	8.72222	22.3803	41.5856	11.4976	17.1092	0.00653554	53.5188	25.7231
58.6542	6.1734	47.3986	23.5704	296.541	15.0539	7.75197	7.83573	18.8549	0.584499	32.302	24.0477	6.04679	107.123	2.06729	30.0105	6.50972	0.0439583	8.09816	97.1006	4.82538	0.804616	28.1334	212.592	37.0827	0.514706	9.83777	6.05069	73.8226	0.741281	21.7533	56.7754	135.925	9.43948	131.542	40.3148	27.3218	23.9002	23.3001	6.44471	1.77371	48.0116	6.90407	27.6594	44.9296	13.5692	23.485	0.00531038	49.3445	25.6079
58.7541	5.04443	40.6483	46.5107	255.02	12.2545	7.96608	6.23992	15.2574	0.484953	30.125	31.8746	5.44177	100.808	1.55899	23.4066	4.95984	0.0371406	6.76701	86.1327	3.85664	0.547583	24.5223	213.868	29.8246	0.373333	8.61953	4.76207	101	6.03902	24.593	69.8967	131.086	7.22418	126.668	37.0145	30.1158	21.6691	24.8489	5.46746	1.46793	41.6049	5.46073	78.1594	38.5176	12.8198	28.0013	0.0042005	47.6139	29.7863
58.8541	5.34328	33.6953	60.6133	235.13	11.4992	7.21494	4.91801	12.0251	21.9586	34.583	31.4905	4.51367	91.1716	1.17566	17.8534	3.77614	0.0312558	5.59742	75.9773	2.99899	0.583912	21.2305	189.011	33.2393	0.270521	6.72366	3.72798	103.569	12.1269	30.165	66.6267	120.064	5.52014	117.026	32.2084	26.7324	18.3483	23.1244	4.63805	1.21182	59.0556	4.31719	88.4647	46.0087	11.1995	26.5684	0.00331205	53.3961	29.5171
58.954	7.7086	27.3203	59.9389	202.975	9.8446	7.27006	3.85036	9.3189	31.8654	39.0125	33.0556	3.59558	81.2847	0.886697	13.4154	2.87378	4.04539	4.60916	70.8144	2.29629	4.62702	18.3383	158.981	32.8503	0.195942	8.09154	2.90502	96.0086	13.9324	28.7902	57.93	107.622	4.21452	106.34	27.3831	21.6341	15.065	20.4197	3.93441	0.99914	61.2037	8.29485	93.6364	58.6766	9.45847	23.3867	1.4879	66.4092	37.0282
59.0539	9.7555	21.8193	54.4869	168.37	17.846	7.58679	3.00138	7.14136	44.1461	45.9364	39.1602	2.80204	72.0839	0.66863	9.97674	2.18657	5.13044	3.78751	63.4268	1.74233	5.55039	15.8275	130.892	28.0744	2.12539	12.1687	2.25473	84.995	14.2674	24.9635	48.2986	96.4979	3.21627	95.9657	23.0347	27.6754	12.1861	23.3456	3.3374	0.823267	87.0495	22.4562	85.8678	52.0992	7.86252	18.8022	1.80399	76.9281	37.4578
59.1538	9.75452	17.2416	47.9471	146.679	18.288	6.90787	2.33291	5.43122	43.178	45.3008	37.1978	2.15651	63.7958	0.504524	7.36526	1.66351	5.06989	3.10927	56.1203	1.31483	5.12723	13.6568	106.723	22.5708	2.38462	11.4826	4.31841	73.5038	12.834	20.6552	39.4267	85.6905	2.45388	86.3505	19.2803	25.8074	9.78407	29.5602	2.83079	8.00146	90.1748	25.1229	95.338	44.8762	6.48569	14.3343	1.70596	79.0649	35.5282
59.2537	15.2639	15.4557	41.6221	132.171	18.0565	7.25467	1.80993	4.1091	38.2497	54.0712	32.039	5.18093	56.4175	0.380549	5.40876	1.26548	4.60378	2.55118	60.5662	0.98886	4.23886	11.7826	86.6232	17.6135	2.08673	9.27864	5.91838	62.7739	10.8036	16.661	31.8274	75.7618	1.87197	77.602	16.1	21.3852	7.82579	29.0291	3.98979	9.61453	92.2799	30.9762	101.554	47.9725	5.32961	10.5526	1.48456	79.4962	43.7404
59.3537	16.6623	13.1641	35.9196	112.575	15.7711	11.9482	1.40247	5.20817	32.6354	53.4835	26.1234	9.31431	49.8783	0.287142	7.70459	0.962648	4.03319	2.09288	56.4592	0.741918	4.04354	10.1654	85.8877	13.533	1.66394	6.9313	6.32187	53.2408	8.74205	13.2438	25.5383	66.8501	1.42795	76.4541	13.429	16.6937	8.85696	26.2025	4.27104	9.16719	86.0914	35.2026	96.776	41.0238	12.1981	7.57856	1.24771	75.7188	44.03
59.4536	22.0508	15.2061	30.9184	92.5763	27.6292	13.7565	1.08589	5.03533	27.4128	50.5069	34.7569	9.52379	44.0923	0.216799	9.81009	0.73225	3.47512	1.71708	50.5716	0.555724	3.89679	8.76995	75.5183	10.3109	1.26955	4.9371	6.06478	63.3793	6.89497	10.4361	20.4242	58.9329	1.08917	77.3969	17.4185	12.5885	8.13936	33.9506	3.92833	8.06524	77.2553	32.7926	88.5355	33.0046	13.2117	5.34307	1.03219	69.7192	41.6908
59.5535	22.3786	14.6622	26.5834	74.3559	28.1385	12.9266	0.840373	4.374	22.8706	47.0698	34.7449	8.34057	38.9761	0.163562	9.39219	5.9177	2.97058	39.9548	44.7469	0.415723	3.28967	7.56606	63.3846	7.81973	5.68075	3.40602	5.47876	62.2042	5.3427	8.18022	16.3045	51.9321	9.59849	77.0905	44.8512	9.29022	6.9317	33.5537	3.43741	6.85472	68.093	28.22	73.6327	26.0274	22.7848	3.7136	0.847651	62.7492	38.6141
59.6534	20.4692	19.7366	22.8446	64.0685	24.8614	11.3261	0.650168	3.59493	19.0244	43.6951	30.6994	6.82889	34.4531	0.123853	8.03858	6.70072	2.52952	107.081	39.4395	0.31065	2.58873	6.52744	52.1364	5.91525	6.14303	2.29642	4.76285	123.825	4.08767	6.3911	13.6175	45.7551	12.0043	72.1422	49.4852	6.76006	5.70679	30.3632	2.95196	5.73254	59.501	23.369	58.2383	20.3838	23.5804	2.55195	0.693647	66.8265	37.1027
59.7534	18.5139	20.1211	23.7935	53.0824	23.602	9.64023	0.502918	2.86043	15.8043	42.6976	25.4121	5.4023	30.4549	0.0936255	6.48986	5.9994	2.14977	115.061	40.5858	0.231924	1.95013	5.63139	48.9397	4.46822	10.4829	1.52178	4.03173	138.377	3.09767	4.98317	11.1265	46.8383	13.6105	85.4109	46.0694	4.87246	4.6224	26.493	2.51632	4.75622	51.7731	18.9614	44.7181	15.9252	21.3327	5.53594	0.566677	65.7814	34.5526
59.8533	15.9632	18.3563	22.0276	45.0975	20.2997	8.10028	0.38894	2.2303	13.1218	40.1854	39.8762	4.19346	26.9206	0.0707751	5.06083	4.93386	1.82538	104.381	38.9759	0.172983	4.30596	4.85835	52.3901	4.27657	10.1618	0.994944	3.347	132.757	2.33035	3.88057	8.98668	47.1932	12.2007	91.7318	40.3175	3.48911	3.71376	22.7394	2.13864	3.93126	53.4012	29.7129	41.2529	16.2864	18.299	5.89234	0.462593	62.5503	31.8009
59.9532	13.3866	18.6852	25.2366	102.282	16.7311	12.9969	0.300715	1.71604	10.8919	37.4147	44.0549	3.21978	23.7962	0.0535765	3.85973	3.90503	1.5494	89.3119	42.8879	0.128865	10.8718	4.19138	47.677	3.60973	8.4517	0.643506	2.73779	119.475	1.74269	3.01972	20.1764	44.9271	17.4021	88.1551	34.5245	13.4451	8.32849	19.3684	1.81553	3.24247	67.0794	30.3131	58.8475	13.778	17.9998	9.70251	0.377641	74.0097	29.1349
60.0531	11.0352	30.1997	24.0843	164.785	13.5122	16.417	13.7324	1.30865	9.04015	34.7239	40.7056	2.45631	21.0339	0.0405662	2.90006	3.03282	1.31494	74.6383	67.3078	0.0958237	11.8977	13.4466	40.5868	2.8852	6.58363	0.412519	2.2138	104.209	1.2968	2.34887	21.8503	40.9334	30.9347	81.3813	29.1383	15.0464	27.4441	16.4377	1.5406	2.67187	72.1164	28.5275	65.5296	11.047	48.7472	9.77937	0.30836	76.8336	26.6446
60.153	8.99751	40.1864	21.605	177.184	10.8019	16.1801	34.0526	0.991862	7.50305	32.1962	34.5503	1.86667	18.5922	0.0306639	2.15665	12.4155	1.11594	61.751	77.984	0.0711913	13.2341	14.5171	62.822	2.24478	21.1425	0.262473	1.77345	89.409	0.961407	1.88227	19.9696	36.6076	33.4778	103.07	24.4268	36.5631	66.1112	13.927	3.61093	2.1999	76.3776	31.7024	64.5331	12.0881	61.4146	8.405	0.251908	74.5629	24.35
60.253	7.28357	40.8129	18.9076	165.469	8.59031	14.437	39.2365	0.748572	6.22737	29.8443	36.7888	1.41532	16.4337	0.0230826	2.64686	13.5912	0.947182	50.8645	73.932	0.0529348	11.888	29.6184	62.304	1.72192	110.318	0.16594	1.40964	82.4089	0.710647	1.49093	17.0446	32.4702	29.5717	137.669	55.9465	38.9315	109.904	11.7909	9.34189	1.81155	72.2016	29.3004	55.5389	10.3937	132.007	19.1986	0.206057	69.4858	22.2468
60.3529	5.86786	54.4502	16.3741	143.884	6.8129	12.3847	37.0409	0.563287	5.16871	27.6618	46.0502	11.6031	14.5255	0.0172543	14.8431	12.0399	0.804247	41.8158	66.5535	0.039476	9.68593	30.6238	61.1568	1.31073	137.059	0.104335	32.6736	72.749	0.524107	23.1044	14.0814	28.6935	24.2045	164.562	64.5299	34.1133	111.199	9.97935	10.0884	1.49096	65.1721	25.1238	44.7654	9.88594	141.717	20.6061	0.168809	63.0565	20.323
60.4528	4.71199	67.8448	14.1153	119.906	5.39578	10.4434	32.1179	0.4232	4.29015	25.6381	74.2254	34.2238	12.839	7.52495	22.5286	9.8566	0.683126	34.3469	58.9804	0.029482	7.46073	41.3932	73.3069	0.993495	133.506	12.2492	46.7253	62.8194	0.385965	97.8035	20.3	25.3129	19.1355	163.523	60.9213	27.4284	98.3524	8.44518	9.3031	1.22724	57.6026	20.7662	41.5817	93.0106	129.87	24.9971	17.4336	56.1772	18.5647
60.5527	3.77546	67.3435	12.1436	107.875	4.27029	8.7379	26.6355	16.5939	3.56106	23.762	91.2632	37.5795	11.3482	8.72654	22.6855	7.78417	0.580611	28.2009	72.2779	0.0221325	5.5404	40.1532	68.4209	0.75122	111.243	34.4941	50.6566	53.6053	0.284459	114.623	20.2019	38.3771	14.8707	152.892	53.6176	21.049	82.3839	7.14718	8.14767	1.00943	50.4027	16.8325	50.7486	96.2283	112.021	25.2972	21.0958	55.67	16.9583
60.6527	3.02064	60.634	10.438	91.7957	3.37822	7.28451	21.5262	21.6374	2.95599	55.9569	87.8829	33.7908	10.0304	7.81937	19.8726	6.03884	0.493862	23.1504	69.3714	0.0167361	4.00991	35.9591	58.8264	0.567276	91.8451	36.518	48.9596	45.4442	0.21035	129.423	17.8809	40.3081	11.4551	139.612	45.8164	33.8551	67.2941	6.04947	6.99847	0.830334	43.8863	13.4967	64.6629	81.6416	94.053	21.7812	19.939	82.3046	15.4908
60.7526	2.41446	51.7753	8.96835	75.443	7.68416	6.06249	17.1241	21.1094	2.45382	61.3273	76.2281	28.0163	8.86577	6.39837	16.2526	4.64191	0.420336	19.0025	62.6715	0.0128123	2.84739	31.414	48.9037	0.428061	71.2915	30.953	44.4214	38.3848	0.156615	129.221	15.0364	38.1365	8.78329	126.251	38.6309	33.5051	54.2947	5.1208	5.96459	0.683234	38.1195	10.7554	61.2096	65.5182	77.9623	17.2979	17.3477	93.4103	14.1503
60.8525	1.92871	42.8017	7.70439	60.5694	8.15653	8.92604	13.4866	18.4156	2.03705	59.4783	70.5132	22.3126	7.83642	5.02761	12.7749	3.55085	0.358139	15.5968	55.602	0.00983368	1.99237	32.9994	40.0506	0.322879	53.6391	23.7361	38.723	32.3552	0.117462	114.288	12.3287	34.6576	6.71825	118.112	32.3698	28.5051	43.535	4.33489	15.775	0.561662	33.0704	8.5404	51.7436	51.623	64.221	13.085	14.5789	95.0493	14.0874
60.9524	1.54009	34.6403	7.18348	47.8307	7.31305	8.93628	10.5532	15.1726	1.69113	57.5371	59.8873	17.3858	6.92669	3.87264	9.79369	2.70922	0.305428	12.8011	49.0492	0.00763054	1.37785	31.5127	35.0854	0.243478	46.4117	17.1893	32.8369	27.2408	0.0885452	95.5383	25.7181	30.9598	5.13207	107.879	27.043	27.8465	34.7969	3.6696	18.4571	0.461693	28.6729	6.76757	41.3011	40.417	52.7376	9.58124	12.0602	102.153	13.2876
61.0523	1.67409	27.6302	6.38593	37.3174	15.0188	8.01941	8.22274	12.0915	1.40401	53.9972	48.4124	13.379	15.0884	2.95261	7.38469	2.06422	0.260684	10.5061	43.1897	0.00583837	0.943791	31.4619	34.576	0.183563	37.9182	11.9948	27.29	22.9197	0.0655224	77.5096	32.2982	27.4465	7.04296	97.5643	22.5606	26.3256	27.7673	3.10589	17.4018	0.379353	24.8528	5.35629	31.8904	31.5729	43.2404	6.85413	9.90267	101.055	28.7284
61.1523	2.28179	21.8133	5.5675	28.8522	21.0899	13.9067	11.5782	9.43754	1.16563	50.2304	44.3962	10.2207	16.3637	2.23904	5.50514	1.5716	0.222823	8.62213	38.0077	0.00455404	0.641342	28.4114	30.3351	0.13837	43.4864	8.15513	22.3347	19.2766	2.34627	61.8248	30.9699	24.2482	8.60476	87.8693	18.8068	68.4651	22.1391	2.62817	18.8522	0.311747	21.5384	4.23633	47.8147	24.6444	35.4258	4.81807	8.10208	95.3083	32.2319
61.2522	2.33738	33.5093	4.81376	22.1532	20.5005	17.4456	14.573	7.26644	0.96771	46.6033	37.5286	7.77403	15.4859	1.69303	4.0712	15.1345	0.190733	7.07583	40.8401	0.0036221	0.432919	24.8877	25.4372	0.104312	38.3124	17.5783	24.6683	29.5573	3.06121	50.7653	26.9949	32.0682	7.88377	78.9977	15.6664	73.8109	27.7426	2.22342	18.0878	0.256664	18.6646	9.37886	47.3623	19.231	34.3757	5.05461	6.61749	101.603	31.605
61.3521	2.14711	36.4277	10.5271	16.9184	17.7976	16.7977	14.1875	5.54391	0.803324	43.2038	30.2491	5.89765	14.0331	1.27808	9.83676	17.2311	0.163523	5.80653	45.8922	0.00287067	0.290687	26.8556	20.914	0.07863	30.6401	17.8006	24.0631	35.4749	3.02894	40.7737	22.5337	32.5787	18.4853	85.5441	13.0429	64.9819	38.9969	8.71063	16.0622	0.211163	16.1736	49.3842	59.4729	15.0053	50.499	4.42012	5.40055	100.069	29.6506
61.452	14.8698	34.2345	20.1926	26.4987	14.7319	14.8576	12.485	5.68783	0.666826	40.0426	23.6413	5.90941	12.5206	8.18044	11.9209	15.4535	0.140154	4.76481	43.2006	0.00223264	0.194488	36.4745	20.4474	0.0592313	23.4122	14.8256	21.9538	34.9151	2.67936	32.3323	18.4053	30.4487	19.1939	82.4342	10.8613	52.3728	38.0463	10.1719	22.0937	0.173813	14.0147	58.4985	56.0408	11.7889	50.5456	3.54074	6.31369	94.1224	27.3664
61.552	32.9167	29.9511	29.5911	34.9112	11.9225	12.6977	10.4387	5.07694	8.23852	37.1101	38.22	5.13415	11.1064	9.10049	11.2271	12.7179	0.12042	3.90987	51.3211	0.15441	3.75482	46.2092	17.8884	0.0445988	22.6186	11.2627	25.9177	31.7919	7.08172	25.4437	14.8618	27.5284	23.3561	76.1805	9.02165	40.2475	33.192	9.75384	21.658	0.143094	36.1129	55.2602	47.2736	9.22064	45.1686	2.6932	5.90823	117.781	31.5198
61.6519	37.768	27.0377	30.0846	41.3447	9.5411	10.6884	8.47737	4.2359	9.67743	34.3917	42.8535	4.18736	9.8303	8.05207	9.53273	12.2989	0.103377	3.20815	48.9276	1.11401	4.61345	44.2395	14.9824	0.0335849	18.7877	13.6202	26.079	27.8951	8.17967	27.4747	11.9262	34.0704	21.3749	69.2329	7.51495	34.3173	27.6323	8.72118	19.3755	0.118028	41.6829	74.0134	60.8701	7.20036	38.5372	15.3656	5.12003	128.055	31.1466
61.7518	36.4199	23.1225	27.6205	40.229	7.59166	9.18579	13.0698	3.40163	9.08066	31.8727	57.4578	7.19216	8.69349	11.4186	10.2228	13.7723	0.089015	2.63224	44.1165	1.29013	4.29771	39.4642	12.312	0.0252912	14.6257	12.0949	33.8582	30.9544	7.74623	29.9849	9.53787	37.805	28.545	69.5266	6.23654	37.6927	22.5041	7.56972	16.7805	0.0969033	40.6227	72.5643	57.8051	5.61951	32.1906	18.0484	4.29523	127.464	29.3013
61.8517	32.4918	19.1329	24.4035	35.7727	6.02262	7.75106	13.4902	2.66824	7.92344	32.6247	56.9756	7.28894	8.7086	10.7814	9.19785	12.2884	0.0768223	2.15965	39.1165	1.1742	3.5687	34.4319	11.9107	0.0190281	29.2084	9.49788	35.4399	29.6179	6.70561	29.2352	7.61337	36.4558	26.7727	65.2611	5.16793	51.3336	36.8449	13.0613	14.3523	0.0794772	37.1521	63.8704	51.524	4.38484	26.617	32.6065	3.5502	120.671	27.0724
61.9516	27.7988	26.2011	21.2208	30.227	4.77063	6.48607	22.862	2.06152	6.71841	31.0965	50.1454	6.36129	8.95417	9.01012	7.97015	12.2479	0.0662341	1.77197	55.503	0.974241	2.78143	34.2584	24.016	0.452368	29.0832	6.97806	33.6364	30.1368	14.3125	25.5923	6.0707	33.3922	26.6946	72.0066	4.28723	48.739	37.1671	13.7827	17.8425	0.0653419	33.0386	53.4978	46.1872	3.42118	21.8988	33.5416	2.91383	110.667	24.8402
62.0516	23.8762	40.0319	18.327	24.7275	3.77593	6.59214	24.1358	8.76604	5.62793	29.059	41.4146	5.19958	17.131	7.15006	9.43201	13.0531	0.0570244	1.45415	62.6593	0.772721	8.54159	41.8422	24.936	0.527036	24.4338	4.91671	30.182	48.1698	15.9812	22.5416	4.83771	29.9357	22.9238	69.8158	3.56225	40.7207	32.8368	23.604	17.088	0.0537565	28.9945	44.6749	43.9074	2.66917	17.9721	29.5806	2.38341	99.3273	22.7302
62.1515	19.9758	42.4056	15.7802	19.7887	4.91972	5.9469	27.2789	65.3992	4.6896	27.1869	32.8923	4.10965	18.2535	11.4827	8.80972	11.4622	0.0490051	6.44221	59.0488	3.02378	9.58244	39.7436	29.5984	1.54	19.1239	9.6087	26.1143	51.438	14.9293	18.804	3.8538	29.0584	18.5318	64.673	2.96214	31.9312	31.5128	24.87	15.1672	0.0442443	25.2824	36.4143	37.1909	2.08252	14.7312	23.8924	1.94628	90.8863	21.7499
62.2514	16.4429	39.3919	20.4202	28.5739	4.69247	5.12477	25.5669	112.927	3.89862	26.9712	25.4495	3.18844	22.9161	11.1324	7.44965	9.34815	0.0422797	11.4981	53.0625	3.38054	8.63653	35.3693	27.5502	10.2798	22.8895	9.57262	22.0257	48.4861	12.8315	15.2381	3.06953	27.4786	14.5627	81.69	2.46459	24.1449	54.5216	23.0477	13.0965	0.0364276	26.7281	29.2891	29.718	1.6248	17.1085	18.2684	1.5881	81.4447	24.3579
62.3513	13.3942	34.2428	20.1563	30.451	11.3603	4.33008	22.0898	118.651	3.23774	25.4916	19.3306	2.44742	22.5449	9.39772	5.97286	8.75816	0.0366656	11.7095	50.1291	3.04099	7.04948	33.5168	23.6619	11.6212	28.6377	7.91928	18.2304	65.7791	10.5183	12.1469	2.44475	24.9638	11.2824	164.882	2.05138	17.8499	70.2613	34.7235	11.188	0.030001	30.2956	23.3816	22.9615	1.26759	53.6298	13.4762	1.29529	71.9075	23.8704
62.4513	10.8364	28.628	22.9358	28.3216	12.1568	3.62627	24.543	106.988	2.68767	23.7633	14.4851	1.86682	20.7001	7.49242	4.63752	14.1048	0.0319021	10.4424	45.0799	2.50978	5.43647	29.8068	30.217	10.4049	25.8735	5.99404	14.8717	78.2385	8.3686	9.58925	1.94709	22.296	9.42694	229.992	4.78876	13.0036	67.0553	35.621	11.9511	0.0247141	29.3878	18.5852	17.3752	0.988904	89.8966	9.69282	1.05625	70.0869	23.6065
62.5512	8.72707	23.3443	21.8434	24.5702	14.4097	3.02444	27.1161	89.7445	2.23058	22.0621	10.7437	1.41861	18.5574	5.81332	3.52679	13.7827	0.0276745	8.87526	44.5509	1.98558	4.04096	25.9795	28.6828	8.54246	20.9176	4.30544	11.9933	76.7656	6.52625	7.52623	1.55063	19.7649	7.52583	238.058	39.3576	9.38014	57.9961	32.6914	10.985	0.0203575	26.8241	14.7357	12.9715	0.771591	92.5294	6.84158	0.861237	65.4946	36.2357
62.6511	7.00678	19.3907	20.833	20.4459	13.3839	15.4412	34.4398	72.2972	1.85111	20.4577	15.0862	1.07558	16.4907	4.44902	2.64486	11.7371	0.0242028	7.39582	40.5821	1.5355	8.42325	28.3856	38.6999	6.73688	16.0704	2.98756	9.58226	69.8016	5.01877	5.88617	37.177	17.4634	17.6946	225.892	46.9164	6.72077	48.0915	28.6985	11.2481	8.11557	23.8323	11.6664	9.59706	51.7452	83.5448	4.75924	0.702244	59.5455	38.3967
62.751	5.61382	17.9754	18.6839	37.4834	17.0198	17.8818	33.6277	56.8203	14.0614	18.9631	15.1752	0.81438	14.6055	3.38055	1.96423	9.44223	0.0213218	6.11081	36.0966	1.1722	8.94358	26.2609	37.2377	5.20517	15.9164	2.02287	7.59707	61.2031	15.4418	4.59358	53.9567	15.4078	18.4983	207.496	44.7309	4.79279	39.0911	24.6995	10.2058	10.0288	20.9061	9.22851	7.05713	86.8528	71.603	3.27245	0.572397	53.1196	36.9865
62.8509	6.90921	15.6066	16.3497	41.5929	19.7599	16.8327	29.6333	43.9512	25.1548	17.5758	13.4483	0.616126	12.9196	2.55892	1.44875	7.39346	0.0188035	5.03062	31.8684	0.888089	7.88484	23.1818	32.3867	4.24634	21.3697	1.34481	5.9845	52.6598	18.19	3.58011	53.7843	13.586	16.1526	188.101	39.5226	3.40665	31.4627	21.0627	8.88558	9.64062	18.2259	7.29638	5.16734	80.6566	59.9386	2.22887	2.64373	54.9534	34.477
62.9509	6.84034	13.0365	14.1588	39.3909	18.2393	14.7587	25.0787	33.6378	25.8595	16.2894	11.1514	0.465956	11.4227	1.93309	1.06326	5.71059	0.0166042	7.62643	28.0686	0.669892	6.3598	20.1556	29.898	3.33828	21.1412	0.881403	4.68863	44.8476	17.3547	2.78806	47.6365	11.9768	14.0988	169.58	33.8303	2.41584	25.1965	21.1128	7.61555	11.9333	15.8407	5.76709	3.77246	66.5058	49.612	1.50609	3.02126	53.2228	31.7439
63.0508	6.18293	10.6235	12.206	34.5205	17.1166	28.8592	20.512	25.559	23.3019	15.0969	8.87953	0.352387	10.0975	1.45872	0.77753	4.37939	0.0147561	52.3899	24.703	0.503774	4.86805	17.4351	25.5952	2.57502	17.719	0.571138	3.65637	37.9781	15.0805	2.17032	40.0716	10.5573	12.2217	152.524	28.5472	15.2536	23.8314	19.21	6.48644	11.4769	13.7467	4.5576	2.7485	52.8809	40.838	1.01085	28.8825	49.5359	29.0873
63.1507	5.32932	8.51377	10.5016	28.9083	14.6527	38.4981	16.4385	19.3236	20.0179	13.9914	6.88254	0.266592	8.92549	1.10003	0.567103	21.4877	0.0130554	127.093	21.7355	12.4161	3.5997	27.8774	21.2378	1.96617	13.8526	0.366657	2.83988	32.0582	12.4425	1.68904	32.862	9.3055	14.8499	157.64	23.9297	17.6215	115.015	35.4147	8.18897	10.1326	49.0073	3.60153	1.99961	41.5336	33.5234	0.674457	34.0598	44.9137	34.9583
63.2506	4.4686	14.4841	9.02707	23.5075	12.0504	37.6627	13.0074	16.4865	16.8632	12.9667	5.23445	16.8334	7.88929	2.20302	14.4905	23.9066	0.0113194	150.24	44.5189	23.8477	9.75168	27.8586	40.1205	1.49294	10.4618	0.233566	2.9008	27.453	9.94044	1.31428	26.594	8.20145	13.5846	149.506	19.9961	20.2121	175.292	37.8232	14.2907	8.62543	58.5466	2.84599	13.2188	32.4814	50.5333	0.447617	33.538	39.9893	37.218
63.3505	3.68392	21.1984	7.75655	31.727	9.72142	35.4799	10.2088	26.3953	14.0867	12.017	3.9262	20.3768	6.97327	8.71546	18.11	27.0386	11.004	178.06	69.9562	29.5965	12.9213	30.6895	47.0146	1.13012	7.75563	0.147829	2.71704	23.319	7.77269	1.0225	21.3685	7.22746	11.2839	140.55	16.6842	18.197	174.208	35.2185	14.6529	7.21905	57.7022	2.249	15.6338	25.3636	50.875	0.295595	29.641	35.141	35.9023
63.4505	12.6996	32.8973	6.66373	32.3709	7.7675	31.1178	7.96968	37.7185	11.7239	11.137	2.91445	18.9221	6.16358	9.43792	17.2336	38.4255	14.665	166.174	81.3983	27.5206	14.3936	28.4511	43.602	9.93858	5.6899	13.357	5.0031	19.7182	5.987	18.2113	17.103	17.3625	8.98353	128.625	13.9109	14.8295	153.057	58.3404	13.3008	5.99268	53.0208	73.2455	14.4446	19.795	45.5622	0.194266	25.0827	30.582	40.1563
63.5504	15.4671	34.9975	5.72442	44.6157	6.1757	26.4974	6.19978	37.8106	33.5313	10.3215	9.98888	15.9206	5.44795	8.27989	14.7066	43.9199	14.6928	147.609	77.2434	23.0524	12.9368	25.1314	37.3947	28.7661	4.14954	66.8302	5.83609	16.631	4.5621	22.5753	13.6596	39.4791	7.00609	116.422	11.5948	12.8987	127.826	163.236	11.582	4.95461	47.2521	120.044	21.7844	15.4462	38.9105	0.127036	20.8163	26.4196	44.9374
63.6503	20.5764	32.5735	4.91742	45.8348	4.89759	22.2691	4.81169	33.4012	62.6011	9.56587	11.8307	12.7767	4.81539	6.71472	11.8529	69.9528	13.4152	125.259	69.554	18.3762	10.5436	21.8554	31.0533	43.4406	3.01574	73.7343	5.84116	14.007	3.44871	21.6194	10.8965	64.98	5.40678	104.889	9.66293	10.3322	104.263	395.643	9.92712	4.08817	41.5114	123.7	21.6091	12.0519	32.5171	0.0826174	17.1188	27.5522	44.0254
63.7502	20.9179	29.6983	4.2242	41.8954	3.87888	18.6036	3.7287	27.7102	64.8037	8.86576	11.6525	9.99804	4.25631	5.25358	9.23303	68.2042	11.7813	104.312	61.6448	14.2674	8.12304	29.8987	25.4192	41.9858	2.18735	63.4651	5.40935	36.6752	2.59151	18.7751	8.68651	69.4543	4.14973	94.3129	8.05228	7.91184	84.0617	516.231	14.2983	3.36988	36.2153	111.126	18.6556	9.40302	26.893	0.0533765	14.0166	29.9171	44.3446
63.8502	19.1488	25.544	3.62865	35.9852	3.07005	15.4982	89.0499	22.1759	58.5285	8.21697	10.2219	7.71293	3.76202	4.03787	7.03669	58.0328	10.1626	92.0346	54.362	10.9137	6.03327	29.0708	20.6698	35.5752	9.80495	49.0597	4.77937	46.9119	1.9385	15.5483	6.92205	66.1214	3.17573	84.7319	6.71	9.67441	67.3784	529.526	14.1546	2.77641	31.487	94.0147	15.0612	7.33619	22.1282	0.0342056	11.4522	29.7583	51.0527
63.9501	30.9263	21.2137	3.11707	29.754	2.42894	12.8943	285.535	17.3549	50.3258	7.6156	8.42591	10.343	3.32509	5.56555	17.7207	51.6952	8.69146	104.302	47.8626	8.27626	4.36728	26.0523	16.7557	28.4863	20.1123	35.7035	4.09183	47.1431	1.44459	12.5487	5.5147	60.2439	6.50085	76.0969	5.5913	30.4624	53.8442	485.96	24.6894	2.28687	35.8587	77.1645	11.7086	5.72367	18.1614	0.0216934	9.34726	28.1605	53.5642
64.05	33.2264	17.2206	2.67766	23.9871	1.92116	10.7213	359.764	13.3859	42.4117	7.05808	6.6836	9.8941	2.93876	22.0153	19.6617	59.6397	7.40218	123.412	68.0624	6.24404	3.10161	22.7645	13.563	22.1841	20.1083	24.9971	12.5474	45.5921	1.07348	9.97941	20.5804	53.877	7.64787	105.834	4.65884	33.4579	42.962	433.839	25.3138	1.88342	39.9388	62.3055	10.3996	4.46574	14.8867	0.0135743	7.62521	25.8184	57.4001
64.1499	31.1823	13.7637	2.30021	18.9976	1.51968	8.91203	350.366	10.2241	35.435	6.5411	5.16669	8.43329	2.59733	67.8876	17.931	74.6632	6.29139	115.123	83.9076	20.6913	2.17058	19.7254	10.9709	17.0261	16.9193	17.0359	16.0724	41.183	0.795932	7.86701	23.5791	60.0104	41.4752	109.467	33.7832	29.6604	34.2517	404.178	91.3042	1.55103	44.2985	49.8484	8.52187	3.48439	12.1946	0.00838888	6.21873	23.1683	62.6834
64.2498	27.431	10.8809	1.97597	14.8524	1.20233	7.40696	308.372	7.75687	29.4942	6.06177	3.92186	6.81316	2.29561	72.028	14.981	147.182	5.34203	99.5508	80.6354	22.8074	1.50138	48.6301	8.87126	12.9645	13.2519	21.3685	16.7354	35.988	0.589131	6.1689	40.1026	67.317	68.7374	103.847	42.8199	23.988	27.2958	363.132	128.209	7.487	46.2714	39.6733	6.68351	2.71858	17.6185	0.00518934	5.071	20.4757	60.9592
64.3498	23.2792	8.53405	1.69758	11.4996	0.951358	18.484	257.854	5.85713	24.5084	5.61742	2.93729	5.35127	2.02887	99.4665	11.927	154.193	4.53368	83.5619	77.9277	25.7596	1.02868	66.8027	7.17226	9.82894	10.0183	38.2854	17.9645	30.9076	0.435583	14.4283	41.4074	104.176	78.2558	95.3803	50.9551	18.4712	21.7479	315.826	126.244	8.73073	56.1979	31.4796	16.9795	2.12106	35.3006	0.00332168	4.13481	17.8951	57.0196
64.4497	19.3335	6.65444	1.45865	8.83807	0.75276	20.1762	209.419	4.40765	20.3504	5.20559	2.1777	15.1281	1.79324	105.935	16.1316	153.068	3.84653	69.2651	70.5406	41.5034	0.699351	67.5413	5.79827	7.43369	7.43138	39.7432	17.2759	26.2946	0.321718	15.8721	37.1827	109.916	70.2386	86.4615	48.557	13.8126	17.3256	355.526	113.11	8.24925	60.2564	75.8982	18.5504	1.65488	37.5709	0.00230881	3.37139	27.1516	54.4734
64.5496	16.0993	5.16628	8.47268	6.75372	0.595531	18.6478	188.006	3.30871	16.8924	4.82396	1.60194	75.2092	1.58509	92.4341	32.5139	131.115	3.26296	57.1012	62.622	47.3257	0.472392	61.2097	28.7235	5.61454	5.45443	33.4308	15.6275	22.2525	0.237301	14.5897	52.1909	104.163	72.6207	78.3937	53.1327	10.1385	13.8019	366.014	98.0167	7.23071	57.2239	87.8404	27.9314	1.29122	37.02	1.52641	3.95688	31.0846	76.0431
64.6495	13.212	3.99785	24.4696	5.13704	0.471135	28.6176	158.89	2.4793	14.02	4.47042	1.17117	141.546	5.66994	74.7841	45.6912	105.76	2.76758	70.2474	55.2527	46.1651	0.317248	74.544	38.2771	4.23731	3.97926	25.5326	13.5957	18.7758	29.11	12.4304	85.8515	94.7258	65.9746	83.6013	209.484	36.8299	25.6489	364.173	83.8522	6.13496	51.757	183.123	27.6983	1.00738	32.8846	1.89539	3.70692	31.766	78.9508
64.7495	10.7409	3.08617	27.5693	3.89274	0.372833	28.907	132.877	1.85524	11.6354	4.14295	0.852083	145.956	6.45298	68.4237	45.0651	82.9211	2.347	122.144	94.6946	73.6923	0.211924	70.7601	36.7213	3.19652	2.89298	18.4437	11.5125	15.8153	38.2324	10.19	88.0393	84.6452	63.4611	96.327	424.683	41.0087	26.4867	332.335	71.3683	5.12648	45.789	316.022	29.9135	0.785862	27.9823	1.76574	3.21385	38.9416	77.0721
64.8494	20.5407	2.37809	26.1776	2.94063	0.2951	33.0955	107.926	1.38663	9.65629	3.83963	0.617519	153.754	26.0659	56.4722	82.878	64.0913	1.99016	123.84	153.404	83.6538	0.140906	63.6982	31.9026	2.41079	2.09904	12.848	9.55734	13.3087	37.9092	8.17651	102.303	75.0507	53.7717	102.281	481.475	36.5357	35.6444	291.031	60.6178	4.25217	40.084	418.682	26.7446	0.613052	23.3445	1.46229	2.69672	41.2833	82.0133
64.9493	22.9301	1.82973	23.4372	2.21572	2.69829	34.5557	86.1228	1.03544	8.01379	3.5586	0.446116	165.077	29.9137	44.5538	87.1932	49.1699	3.10341	110.275	154.843	75.6368	0.0933434	55.7408	26.6407	1.81792	52.9744	8.72425	7.81512	11.1931	33.5869	6.47968	97.6049	66.3104	43.2065	97.9143	452.137	29.6222	68.4817	250.195	51.4439	3.51409	34.9092	409.229	51.8182	0.478231	27.7288	1.13533	2.22932	40.5362	79.1085
65.0492	21.869	1.40534	20.4946	1.66594	3.58228	31.4715	74.1003	0.772494	6.65074	3.29812	1.20157	147.244	28.7611	34.3877	77.8363	37.574	14.4766	93.6692	141.866	62.5658	0.0616607	49.1045	21.8627	1.37071	63.232	5.81278	6.31513	9.41104	28.0333	5.09681	96.7855	58.4945	33.8513	90.2538	397.083	23.1586	92.1227	239.892	43.6434	2.89883	36.558	359.73	54.2421	0.37295	26.2481	0.846207	1.83013	38.0557	73.7769
65.1491	23.7542	8.01369	27.7024	1.25027	3.43384	27.2297	70.2375	0.575816	5.51959	3.05667	7.43581	121.621	26.2051	26.2448	64.3079	30.5336	17.287	85.63	126.41	49.5508	0.0406569	56.5263	31.8324	1.03345	56.3761	3.81664	5.0546	7.91136	22.5676	3.99076	93.5619	51.5627	26.1859	81.9359	338.989	17.4802	88.9077	214.482	37.0203	2.3891	56.7403	301.114	47.8988	0.290806	22.9486	0.613142	1.49754	34.7068	69.0303
65.2491	23.4655	16.9746	32.3829	0.93737	2.96468	23.0487	71.8667	0.428766	4.58088	2.83274	13.7016	96.6674	23.4269	19.9123	50.8592	30.1442	16.78	87.8887	111.666	38.332	0.0267421	61.9564	34.6142	0.779131	45.3201	2.47698	4.01387	6.6502	17.7434	3.11573	81.8333	45.4378	20.1228	84.7197	285.704	12.9084	77.2371	186.135	55.2936	1.96809	66.2231	245.749	46.9911	0.22677	19.3881	0.4351	1.22354	31.0295	63.6481
65.349	21.1875	20.7893	33.0605	3.25509	2.44774	19.318	64.683	0.318957	3.80184	2.62497	15.9922	75.2372	20.7961	15.0606	39.1458	46.9488	15.1274	78.5778	98.3698	29.5962	0.0175151	57.3642	31.39	0.587335	34.7192	1.59238	4.74176	5.58996	13.7263	2.42801	68.4242	40.0348	15.4098	80.3605	239.356	25.7661	64.1764	159.347	67.9875	1.62089	65.9483	197.804	49.2096	0.176794	16.1196	0.303838	0.999031	27.3502	58.3537
65.4489	18.2506	20.5036	35.3436	3.99482	1.97847	20.4258	54.7397	0.237045	3.15532	2.43214	30.8881	57.8593	21.6398	11.3718	33.4735	48.2748	13.2083	66.8522	86.5796	22.5663	0.0114481	69.3676	35.0463	0.442707	25.9395	1.01566	19.775	12.9276	10.4976	33.3564	65.849	35.2722	11.7789	73.8052	199.96	26.6118	68.5431	135.539	79.6397	1.33479	60.857	157.972	60.3843	0.137866	20.9167	0.20948	0.815569	23.8561	53.381
65.5488	15.2955	23.0957	33.0059	3.94101	1.58235	18.6818	44.7715	0.17604	2.61876	2.25314	33.9691	44.1829	23.5633	17.1717	52.2853	42.6433	11.3616	55.7342	76.1808	17.08	0.00751695	71.5848	55.0145	0.333677	19.1146	0.643515	33.0082	16.8018	7.9618	42.5395	60.3039	31.0753	8.99456	66.9025	166.822	23.0423	63.4776	114.933	116.928	1.09912	54.3415	125.597	58.4668	0.107519	20.302	0.142962	0.665769	20.6447	48.7891
65.6488	12.6039	23.2667	29.3601	3.53004	1.25869	16.1918	36.5664	0.130754	2.17341	2.08699	31.3268	42.0353	22.3251	18.6019	53.0318	34.8676	9.70284	46.3854	78.3797	12.8711	0.277657	65.2407	54.7133	0.251484	13.9755	0.405413	37.5282	22.9416	6.00162	41.0995	51.5181	27.3774	6.86482	60.3128	139.086	18.4145	54.2334	97.315	116.198	0.905043	47.7837	99.597	54.6806	0.0837179	17.9288	0.0968132	0.543459	17.7578	44.5767
65.7487	10.2717	21.1036	33.4554	2.99628	0.998602	13.7159	30.0147	0.096969	1.8038	1.93283	51.2409	39.9636	31.9244	16.3214	49.9051	30.1713	8.25663	38.3071	84.5952	10.2695	0.343875	61.149	48.1593	0.189508	10.1786	0.25418	37.1179	28.4291	4.50298	35.8342	49.77	24.1193	5.23787	54.246	115.925	28.6246	44.7172	84.5728	105.73	0.745231	41.7059	78.8599	47.908	0.0652822	15.216	0.0652252	0.443587	15.2027	40.7224
65.8486	8.31129	18.0981	44.9996	2.45894	16.7798	11.4996	36.155	0.071625	1.49704	1.78978	59.2022	50.5799	33.7861	16.8291	158.461	33.6237	7.01343	31.7763	78.8609	19.7585	1.23144	70.498	40.4395	0.142797	10.5105	8.28815	54.5936	28.2808	3.36633	29.7372	75.5011	21.2484	12.4348	48.7413	109.314	28.1081	36.2474	125.888	95.69	0.613656	36.2681	104.782	150.621	68.2717	12.6782	12.5691	0.361988	12.9669	37.1993
65.9485	6.69215	15.0024	49.882	7.09344	19.9043	9.59569	44.2002	0.0524375	4.23885	1.65707	59.6509	47.6023	33.4068	14.5248	217.305	29.9557	5.95205	26.2043	90.4446	20.3053	7.64496	69.9402	40.3642	0.107614	8.94687	21.0796	67.7865	34.136	2.50922	24.0287	76.644	51.1423	20.9475	44.4757	120.839	23.834	47.3155	128.791	83.2338	0.505328	31.4819	102.5	168.785	175.21	27.5632	23.6691	0.29537	11.0273	33.9801
66.0484	5.36975	12.1639	47.1265	8.51614	18.4933	7.98933	46.0599	0.0380763	4.62528	1.53405	52.9047	40.2882	51.968	11.6953	212.829	24.5834	5.04915	27.2691	88.0411	17.7194	9.06672	63.0449	35.5746	0.0811496	7.0455	21.8582	69.6997	33.6624	28.0998	19.1221	70.9478	59.315	20.6598	62.9521	186.666	18.839	49.981	121.836	71.3105	0.416155	27.3026	90.1336	153.005	212.737	29.6395	24.553	0.240986	9.35609	31.0392
66.1484	4.29898	10.9942	42.1116	8.33162	15.7667	6.64501	41.7837	0.0275416	4.24767	1.4201	60.3552	32.4304	53.51	29.0152	184.109	19.4375	4.28237	50.2344	98.6414	14.4152	8.3418	55.1935	54.8092	0.0612632	5.34117	29.1696	69.4515	30.678	60.4938	16.7178	101.824	69.5976	17.6707	65.3862	213.149	14.3133	44.8924	116.637	77.6029	0.342762	23.6675	75.46	135.359	190.276	27.1771	21.3688	0.196632	7.95308	28.3527
66.2483	3.43425	9.40826	36.7948	7.43069	12.9423	5.52435	35.5071	0.0199836	3.67619	1.31465	57.6533	26.4902	50.1977	30.0837	149.529	15.0884	3.63152	90.8162	100.198	11.3166	6.88221	53.3301	68.9392	5.27618	3.96791	26.6797	86.2612	26.9297	67.6539	43.8736	101.219	73.9188	14.2595	62.1198	250.832	10.6138	37.859	104.22	71.7216	0.282361	20.5117	78.5619	144.456	155.196	23.4476	17.0724	0.160422	19.6096	25.8986
66.3482	2.74059	7.78753	31.8433	15.8505	10.4316	4.59181	29.1109	0.0144593	3.10655	1.2173	49.8019	27.9337	45.9882	26.014	117.033	11.6017	3.07927	95.3898	91.9567	8.71167	5.3421	116.213	66.3533	6.19805	2.91467	21.2512	199.431	23.1845	63.2415	49.031	89.55	97.4444	16.1521	57.0876	238.242	7.74785	31.0251	122.727	62.8657	0.232645	37.0902	83.1484	153.227	157	19.689	14.6009	0.130899	25.301	23.6569
66.4481	2.18209	6.307	27.4435	18.1439	11.5209	3.81639	23.3643	0.0101853	2.59855	1.12777	40.6777	24.7517	41.1952	20.9639	89.4719	8.87632	2.61066	85.9214	81.9805	6.63133	3.98786	121.088	57.7161	5.6155	2.12734	25.1733	397.957	33.5471	54.3719	45.3311	75.2886	98.9119	25.8737	51.7619	223.37	5.59667	25.0726	138.002	54.0211	0.191729	48.9228	75.6108	136.025	132.456	16.3215	18.1515	0.10676	29.777	21.6093
66.5481	1.73759	5.03192	23.6083	17.4124	10.4681	3.1718	25.0044	0.00681117	2.16399	1.04571	32.074	20.3802	47.4673	16.3515	67.3362	8.18691	2.21306	73.3139	72.4305	5.01446	2.89718	110.645	48.2214	4.63395	1.54699	54.2274	590.015	34.9381	54.2984	52.3534	61.7244	92.4182	42.8561	46.6693	261.509	4.01395	20.1207	153.093	46.0597	0.158057	49.6676	64.3416	112.31	106.108	13.4451	25.1244	0.0870424	30.8357	19.7392
66.648	1.38083	3.97189	20.2927	15.3703	8.84139	2.63599	22.9366	0.00438595	1.79857	0.970512	33.762	16.1715	45.6882	12.5474	50.1311	6.81634	1.87588	61.1969	63.8093	3.77669	2.06316	97.29	39.5818	3.66368	1.12257	54.9076	647.371	51.6432	58.426	48.9721	96.1341	88.5831	42.1323	41.9769	295.938	2.86464	16.0892	177.7	39.1484	0.130352	54.2818	52.9718	125.112	116.115	11.0411	34.9845	0.070902	29.8813	18.0311
66.7479	1.09815	3.11056	17.4367	12.93	7.22528	2.19057	19.6036	0.0026568	1.49356	0.901649	30.5524	12.5744	41.6435	9.54719	37.0381	13.9778	1.58973	50.6044	56.1623	2.83741	1.44693	84.4791	32.2276	2.83442	0.813616	45.7287	629.439	54.0879	83.6429	42.071	113.706	80.9331	35.9938	37.7174	277.747	2.03736	12.842	184.179	33.2319	0.107545	51.9096	42.8439	113.168	139.238	9.05293	75.4869	0.057642	27.8208	16.471
66.8478	0.870666	2.42159	40.4599	27.1111	5.81056	15.3155	19.0987	0.00140983	1.23982	0.838406	25.6369	10.1946	62.841	18.0186	29.5396	21.9808	1.34692	41.6735	58.9635	8.92668	17.7027	73.0441	26.1405	2.16771	0.589313	34.7381	573.147	50.5842	85.1795	34.6407	107.051	72.4671	29.0299	33.8753	243.87	1.44545	10.2404	189.579	28.1947	0.0887605	47.0922	34.3107	93.5957	122.128	7.41699	80.2731	0.0467581	25.2307	20.6128
66.9477	0.691365	1.8767	62.9948	30.9328	4.63485	17.9987	16.8126	0.00062806	1.02898	0.780139	27.0787	8.02213	64.3333	21.7794	22.8589	21.3761	1.14095	34.2565	54.5844	9.79004	25.9762	64.6053	21.1653	1.64745	1.12702	25.0094	500.819	44.9746	123.537	27.8654	92.5828	64.311	22.7861	30.4192	208.169	1.02367	8.16192	174.205	23.9155	0.0732913	41.7208	27.3222	73.7941	99.0287	6.07429	85.1667	0.0378137	22.468	20.8396
67.0477	0.548722	1.44937	64.8721	29.645	3.68144	17.0161	14.0598	0.000214051	0.853921	0.726199	24.5418	6.20827	59.8306	19.7488	17.3449	26.7505	0.966322	28.137	61.4483	8.74837	25.5369	56.2081	17.1225	10.8534	62.8574	17.3818	425.418	38.982	126.283	22.1151	76.9881	56.8438	17.643	42.3317	175.437	0.723908	6.50376	153.01	20.2835	0.0605514	36.5476	21.6862	56.5535	78.3019	4.97363	76.441	0.0305223	19.7464	19.7629
67.1476	0.436451	1.11645	59.8246	26.1488	2.91777	14.9445	11.4197	-0.000151827	0.708619	0.67582	20.611	32.4253	78.4575	16.2397	12.9868	27.8775	0.818215	23.1026	69.3252	7.19756	21.7627	52.6787	13.8464	17.8783	116.146	11.7831	354.008	33.332	113.509	17.4109	62.76	50.1519	13.5646	57.8243	146.972	12.2091	5.18188	131.721	17.2019	0.0500554	31.8402	17.1801	42.5717	61.3803	4.07193	62.1004	0.0246891	17.1861	18.316
67.2475	0.978862	0.858389	52.9513	21.9865	2.30984	12.7325	26.1658	-0.00062909	0.588029	0.62839	16.5456	37.2692	92.0563	12.7904	14.9528	41.1052	0.692667	18.9662	69.4157	5.68445	17.2209	46.6896	11.1949	17.595	114.196	7.84079	290.015	37.9272	95.5157	13.6409	50.6255	44.2111	10.3903	87.4086	122.778	14.5364	4.12843	112.336	14.588	0.0414	27.6637	13.5953	31.6725	47.9697	9.2504	47.6528	0.0199731	41.2293	22.2055
67.3474	14.1825	0.659149	46.0804	24.9536	1.82744	11.0699	29.2404	-0.00120587	10.989	0.583553	12.8957	34.0388	89.0342	9.86383	13.8285	49.0703	0.586295	15.5695	63.4599	4.39089	13.0206	40.6491	9.05037	25.3708	95.4892	5.14301	234.696	38.5443	77.2797	10.6555	40.6046	51.9741	7.9431	92.1467	102.429	13.2529	3.28902	95.3757	12.3712	0.0342591	24.0025	10.7515	23.3784	37.4487	10.0089	35.238	0.0161355	110.457	22.2613
67.4474	18.6395	0.505762	39.81	23.862	1.44521	10.9793	27.2872	-0.00205799	13.0009	2.1477	9.84675	28.4257	81.2849	7.52528	11.6359	44.6306	0.496198	12.7809	56.5082	3.34909	9.54605	48.8614	7.31638	24.2668	74.5712	3.33501	188.066	35.5944	66.7225	8.30824	32.4653	72.7583	6.06594	87.9965	85.3972	10.8661	2.62025	80.8014	10.4912	0.0283689	20.8119	8.49935	17.1635	29.2241	9.19665	25.3896	0.0131046	185.822	21.0498
67.5473	18.8735	15.0559	37.3657	21.0226	1.14277	9.82017	33.681	-0.00325663	12.2235	2.4385	7.60083	22.724	72.7211	5.70882	14.0879	36.9464	0.420015	10.4919	49.9067	2.53563	6.84459	46.2461	18.3688	20.4775	56.2863	2.14245	149.486	31.4523	54.8436	6.47097	25.9125	81.1692	4.62982	81.0341	81.9519	8.43226	2.08751	68.3827	8.89658	0.0235121	18.0392	6.71745	20.8536	22.8027	7.94168	17.9452	0.0107093	228.046	22.6514
67.6472	19.9787	32.9986	33.3046	17.6627	0.903561	8.4342	32.5779	-0.00433525	10.6738	2.38462	13.6618	17.7434	64.573	4.31788	14.9453	29.3341	0.355482	8.61305	43.9611	1.91136	10.0352	41.1118	44.8997	16.3653	41.7951	1.36566	118.022	27.1736	43.712	5.0367	20.6624	84.6691	3.53265	87.1871	72.5962	14.3784	1.66316	57.8435	7.54444	0.0195018	18.6094	5.30847	20.6838	17.7914	6.67141	12.4969	0.00882629	269.589	21.9282
67.7471	32.6497	37.9003	29.0687	14.3948	0.714361	7.11761	28.5812	-0.00513724	9.05351	2.24447	14.646	13.6706	57.1756	3.26067	13.3876	22.8187	0.300896	7.07071	38.6912	1.43707	9.86321	42.6287	53.5104	12.7321	37.9674	0.864786	92.6492	23.1949	34.1286	3.91891	26.0743	79.9099	4.53987	83.8377	62.2113	14.411	3.15864	48.9165	6.39774	0.0161823	17.4161	4.19475	17.8564	13.8813	5.53154	8.60085	0.00728079	279.761	20.4785
67.847	38.5757	36.4582	25.1454	11.4895	0.564793	5.95909	23.8569	-0.00568186	7.5853	2.08954	13.3607	10.4508	50.5709	2.4602	17.4337	17.565	0.254662	5.80476	34.0438	1.07885	8.40447	44.7962	49.8631	9.76657	30.7656	0.544529	87.1206	19.6672	31.9531	3.0485	43.8914	72.5462	13.0942	77.413	56.4122	14.5957	3.27398	41.3624	5.42541	0.0134308	15.6507	6.76752	14.416	10.8304	4.55726	5.86299	0.0060709	271.431	31.8044
67.947	37.6221	36.5322	21.6667	9.03505	0.446803	4.97081	23.5524	-0.00613658	6.3212	1.93906	11.2614	12.5872	44.7106	1.8553	16.8102	13.4466	3.57583	4.76566	29.9521	0.809121	6.64987	41.026	45.8464	7.43468	23.6632	0.341184	77.7218	16.6138	28.3018	2.37115	45.2251	64.777	13.9216	70.3282	48.8318	28.4918	2.92127	34.9731	4.60098	0.0111515	13.8038	6.94973	11.2066	8.44997	3.74273	3.965	0.00513792	252.912	33.7822
68.0469	33.7557	33.0481	18.6371	9.49139	1.2565	4.13856	20.8611	-0.00648925	5.25534	15.4138	9.93803	11.6703	56.212	1.39864	18.2067	10.2637	4.45338	3.91279	34.3432	0.606203	5.02739	36.1002	42.9417	14.1467	17.7174	0.212839	66.9822	14.0048	25.1192	1.84416	40.5787	57.4144	12.2256	63.4598	41.418	29.3116	2.45654	34.4325	3.90197	0.00926517	12.0661	6.23483	8.51199	8.14557	3.06891	2.66358	0.0043198	229.49	32.5679
68.1468	28.9734	28.2972	16.019	8.76927	1.36864	3.44374	30.1795	-0.00678644	4.36462	18.084	9.04089	16.8784	69.6089	6.87925	16.4471	7.82189	4.37763	3.21275	37.1748	10.5136	4.37879	31.3542	36.97	19.8775	13.0716	0.132262	56.3344	11.7912	30.9541	5.05948	34.3434	50.7191	9.98138	74.1635	34.8022	25.3398	3.20706	38.817	3.30927	0.00768871	10.5008	5.27137	6.36939	10.6475	2.51439	12.8614	0.00365823	204.442	30.3678
68.2467	24.2303	27.0962	16.5924	7.57949	1.23815	3.77226	34.5111	-0.00717307	3.6232	17.8193	7.60869	16.4642	68.2531	26.5212	13.6737	5.95599	3.96671	2.63807	52.9372	12.4654	3.50777	27.1124	30.752	18.897	9.56402	0.0819018	54.3926	37.688	43.7941	5.68584	29.4009	44.7364	7.88141	74.4703	29.1144	20.8784	11.9383	37.0098	6.42254	0.00636937	9.11868	4.32516	4.71897	9.49796	2.05922	15.7332	0.00315299	179.729	30.9385
68.3466	19.9393	38.6781	15.3319	6.29253	25.7294	3.49043	44.3734	-0.00763116	5.91337	25.1421	6.11596	14.1487	62.5991	28.666	10.8544	14.5918	3.47163	2.16631	79.0194	22.9489	2.67288	23.4092	25.1917	15.9074	16.6667	0.0505423	49.3205	44.9945	44.4439	5.26768	24.3257	50.6528	6.12108	69.8959	25.255	21.165	13.3869	45.8329	8.65533	0.00527036	12.2291	3.49172	3.4725	7.74082	1.68609	25.3912	0.00279803	156.46	29.4167
68.4466	16.2388	40.1687	21.5321	5.0873	30.6168	3.03996	43.4982	-0.00799976	5.98159	55.8922	4.77118	11.4771	56.0973	94.0656	8.37432	22.0317	2.98988	1.77891	78.7227	23.3997	1.9699	20.2014	20.4919	12.6983	16.2189	0.0310985	42.9763	44.2044	39.8139	4.50529	19.7777	49.1674	12.7911	70.5704	52.6378	18.188	12.2852	44.7277	8.44692	0.0043558	12.4725	11.5104	2.54305	6.13128	1.38041	27.6745	0.00254491	135.196	27.2887
68.5465	13.1349	38.8466	27.4014	10.4672	28.473	3.97859	49.508	-0.00818664	10.1455	60.892	3.64565	9.03397	49.8426	100.365	6.34131	31.9686	2.55527	1.46083	71.8687	20.3579	2.63806	17.4301	16.6141	9.8732	36.5981	0.019078	36.4337	40.2176	41.9209	3.70136	15.9306	45.1507	13.3256	77.1204	56.4756	14.4781	10.456	40.2733	7.5453	0.00359471	15.6396	13.156	1.85596	4.80919	1.13007	24.582	0.00233899	116.159	29.3856
68.6464	10.5762	34.5109	26.9307	11.8997	24.2846	3.87436	46.5241	-0.00806908	13.1461	58.9696	2.74411	6.99256	44.1428	87.6265	4.74115	30.5579	2.17558	1.1996	63.9687	16.5371	2.52608	15.038	13.4491	7.57112	56.6025	0.0116687	30.273	35.2733	38.1914	2.97444	12.7668	40.5174	11.622	74.538	69.3877	14.3702	12.1238	35.0606	6.53078	0.00295916	30.7386	16.3787	2.63623	3.7592	0.925058	19.8599	0.00209554	99.3624	28.4524
68.7463	8.48948	29.2359	24.4262	11.3877	19.9382	3.44204	40.25	-0.0076571	16.4916	55.3588	2.04251	5.36015	39.0472	122.186	3.51324	37.7119	1.84899	0.985093	56.4879	12.9715	2.12582	12.9739	10.8789	5.76238	53.8091	0.0071278	34.9139	61.906	32.3796	2.36013	10.2029	36.6853	28.9671	88.1338	66.7321	12.2409	11.2255	30.0587	9.10417	0.00243304	34.0857	15.7181	2.57451	2.93475	3.58279	15.1869	0.00183071	84.7006	30.0741
68.8463	6.80031	24.0459	21.61	10.0371	59.3673	2.94775	33.3374	-0.0071064	15.7488	51.5024	1.50737	4.0853	34.5239	174.479	2.58674	34.6221	1.57	0.808965	49.7561	13.3475	1.66969	38.7545	8.79648	4.36768	44.4153	0.00435258	34.7624	72.1322	26.32	1.85895	8.65258	32.7182	31.2003	93.4144	59.1632	9.69917	23.352	25.5854	8.95068	0.00200488	32.7649	13.7078	2.20767	2.28999	11.5092	11.2037	0.00149913	75.3173	32.6062
68.9462	5.43962	22.3343	18.8022	23.296	347.193	2.48433	26.9222	-0.00641396	13.8316	47.7862	1.10512	3.10297	30.5193	165.007	1.8957	28.7718	1.33267	0.66423	104.266	11.6529	1.25613	65.1146	7.11128	11.6328	34.4715	2.76275	32.0959	70.2666	20.8238	1.45795	7.12491	28.9846	32.047	89.3713	50.7179	7.37974	24.5558	21.7028	8.01532	0.00166475	29.7903	11.4288	1.77635	1.78657	12.9529	8.05855	0.00115616	78.6879	48.6567
69.0461	4.34706	19.4129	16.2422	29.0068	467.737	2.07868	21.4066	-0.0057594	11.7598	44.3024	0.806033	2.35195	26.9776	137.985	1.38451	27.0661	1.13093	0.545297	108.888	9.48173	0.917524	65.5748	5.74846	12.3107	25.9342	3.23628	28.302	63.6838	16.1752	1.14075	5.77842	56.3099	27.8133	82.3588	42.8267	7.06692	22.0209	18.379	6.94443	0.00139036	26.4194	9.30754	1.37861	1.39382	12.0576	5.68815	0.000766141	76.6371	51.2593
69.146	3.47179	16.228	13.9867	28.7704	450.038	1.73339	16.8543	-0.00529048	9.86273	41.0627	0.585495	1.78045	23.8464	109.532	1.00858	22.714	0.959531	0.447565	100.664	7.44417	0.656018	59.3616	4.64658	10.7845	19.1851	2.84411	24.1958	55.7464	25.9258	0.891477	5.46371	62.4325	22.5909	74.7609	35.91	5.92674	18.558	19.9466	5.94048	0.00115379	23.1546	22.8447	1.04648	1.08739	10.4695	3.95697	0.000363533	82.1099	49.2831
69.2459	2.77155	13.2309	15.8506	25.8398	389.143	1.44304	13.1857	-0.00485394	8.22273	38.0569	0.423913	1.34681	21.0785	84.7994	0.733382	18.1503	0.813847	0.367255	89.9422	5.73038	0.461662	52.0402	3.75578	8.76901	14.0585	2.22191	22.432	47.922	28.1774	0.696315	4.73423	66.3512	17.7935	80.9888	30.0106	19.1347	15.203	18.6766	5.05591	0.000930602	20.1766	25.2388	26.3328	0.848273	8.81709	2.72098	1.4e-07	81.0911	45.9061
69.3459	2.21181	10.6069	29.6368	21.9659	321.528	1.20035	19	-0.00430408	6.83747	35.2702	0.306107	1.01834	18.6319	64.8223	0.532535	16.4082	0.690051	0.301245	79.5204	4.36123	0.321019	45.944	3.03556	6.88228	10.2459	1.62739	25.3857	47.4464	30.2912	0.543782	3.94018	63.0413	31.8027	88.8968	25.041	21.0699	12.2841	33.089	4.29416	0.000739736	17.5318	23.2777	38.4557	0.661682	7.31938	1.85357	-0.000374633	76.4013	47.8749
69.4458	2.29423	8.40358	43.4001	18.041	277.422	1.73251	19.265	-0.00374503	5.67893	38.2152	0.220539	0.769781	16.4692	49.2231	0.386237	13.5489	0.584779	0.247018	70.071	3.40304	1.76538	41.8457	2.45335	5.30389	7.44366	1.14428	25.054	43.3577	27.8485	0.424703	3.21313	57.3926	32.7636	86.0467	20.8787	18.6958	9.85712	35.0861	10.2151	0.000649598	31.0574	19.9402	37.8359	0.516189	6.0336	2.00299	-0.000733131	70.9556	45.8769
69.5457	4.95479	6.60182	44.1168	14.4777	232.363	4.34297	17.2703	-0.00329028	4.71419	36.9586	0.158569	0.581781	14.5576	37.2463	0.279819	10.7446	0.495361	0.202483	61.6781	2.61023	2.07959	36.7568	1.98285	4.04766	15.7127	0.782253	23.0151	38.1119	23.7283	0.33178	2.59223	54.1046	28.4648	79.6559	17.4022	15.1273	7.8818	32.5872	10.93	0.709988	44.376	16.4733	32.5487	15.4271	4.95642	3.92869	-0.00106745	64.2405	42.6814
69.6456	5.66044	5.15445	40.501	11.4289	189.134	4.74315	14.5846	-0.00282488	3.9124	34.6818	10.8144	0.439643	12.8677	28.1306	0.202559	17.3667	0.419604	0.165861	54.2716	1.98237	1.9088	37.2082	1.60251	3.0724	15.7764	0.523853	20.2277	36.6617	19.3463	0.259285	2.07929	49.0996	26.3198	72.4426	33.1385	19.5792	6.29095	28.7535	12.5334	0.877793	46.023	13.349	57.0418	26.0647	4.06446	4.10754	-0.00136298	57.1376	39.2676
69.7456	9.3904	4.00615	35.7828	8.91432	156.283	4.38493	11.914	-0.00220843	3.2466	36.9746	14.0802	0.332224	11.3739	21.2243	0.146603	16.9823	0.355603	0.135858	47.7492	1.49674	1.57295	33.7314	1.29511	2.32517	13.295	0.345333	28.5304	33.0347	15.3365	0.202654	1.66267	50.5601	24.9439	65.3983	37.2032	18.3211	5.01658	24.8048	11.7551	0.84392	72.1983	10.7018	58.5495	24.2273	3.33006	3.5869	-0.00162363	50.172	35.9706
69.8455	19.8102	4.4849	31.1155	6.8905	141.982	3.81737	9.54081	-0.00148537	2.69393	36.6334	13.8292	0.251061	10.0534	16.0048	0.106066	14.4656	0.301596	0.111249	42.009	1.12626	1.33794	29.5849	1.04676	1.75677	10.4206	0.224832	30.785	28.8315	11.9284	0.158388	1.32731	47.4961	38.4149	63.5395	34.8283	15.2058	3.99854	21.1754	10.3579	0.744937	79.4507	8.5272	57.712	28.9511	2.97276	2.87118	-0.00185475	54.0991	32.8945
69.9454	22.5371	4.26862	26.8724	5.28936	119.909	3.2401	7.54602	-0.000795901	2.2353	50.7185	12.1144	3.4657	8.88627	12.0653	0.0767368	17.9378	0.256126	0.0911524	36.9585	0.845977	1.05752	25.6672	0.84612	1.3261	7.88062	0.144909	34.6238	27.6364	9.15374	7.59771	1.05856	43.0361	37.2204	58.9054	35.0307	13.1607	3.18645	24.6979	8.91877	0.634078	76.166	6.77059	49.6883	25.3755	2.53505	2.18298	-0.0019889	53.6121	30.0612
70.0453	21.6593	3.76035	23.1388	4.0386	99.0745	7.54982	5.92093	0.0126292	1.85472	51.6819	9.97777	4.12692	7.85457	13.3037	0.0555616	16.4897	1.84145	0.0748107	32.5151	0.634693	7.72382	22.1864	1.95296	1.00052	12.5841	0.0926164	34.0715	24.8612	6.95614	9.51909	0.843821	38.3944	31.6247	53.6029	31.5882	19.389	2.53911	28.5889	7.6105	0.530679	69.1712	5.36489	40.058	20.5715	2.11696	1.60407	-0.00203465	50.6187	27.4645
70.1452	19.548	8.22409	23.3279	3.07056	90.7643	12.63	4.62174	0.0166766	1.53894	58.4677	7.91046	3.81266	6.94268	11.7388	0.0403186	13.7106	6.95745	0.0615717	33.4978	0.475934	9.7456	19.1536	2.06576	4.36229	12.0423	1.63123	31.2451	21.6798	5.24798	9.14651	0.672492	34.0169	25.4431	48.4022	27.2771	18.7935	2.0233	27.3394	14.1914	0.440522	61.3114	4.24603	31.116	16.2648	1.75012	1.79367	-0.00206275	46.3394	25.0893
70.2452	16.8345	10.9649	22.5363	2.32672	80.4889	12.9786	3.59532	0.0163733	1.27696	58.0014	6.11298	8.09763	8.67037	9.9248	0.0294027	10.9082	8.18218	0.998937	30.858	12.8613	12.7532	16.5284	12.7941	4.82051	10.3335	1.87988	33.1859	18.5988	3.93773	7.95487	0.535984	30.0441	24.6879	43.5634	23.8986	15.8463	1.61237	25.928	14.7036	0.364194	53.7211	3.80438	23.6253	12.7498	1.43968	1.60916	-0.00205182	42.9275	28.9085
70.3451	14.1072	11.1433	20.3116	1.75815	103.956	11.7552	2.7905	0.0143087	1.05963	54.8179	14.7889	8.52033	8.51909	7.91805	0.0215239	13.1514	7.90415	1.16691	27.5416	15.3407	12.1264	14.28	18.9957	4.28459	8.16745	1.64297	31.7398	31.3569	2.94296	6.59248	0.427478	26.4974	20.9879	39.1539	20.3782	19.9764	1.28502	26.8734	13.3905	0.300474	51.483	13.5895	22.8076	9.96439	1.18136	1.30689	-0.00198122	38.7977	28.5693
70.445	11.6241	10.1514	23.4048	11.9899	103.582	10.1473	2.16254	0.0117334	16.7477	51.1	16.752	7.54368	13.794	6.14554	0.0157879	18.8023	7.1116	1.08486	33.9363	18.5635	10.171	12.3262	18.6766	3.50638	6.20346	1.27997	28.6156	70.3049	2.19315	5.32252	0.341309	23.3542	29.4007	52.9007	45.7777	18.5458	1.02428	24.7566	11.6746	0.247639	56.3136	15.649	19.4551	7.77916	4.77777	1.00265	-0.00186637	37.1342	26.8775
70.5449	9.47524	8.72698	34.4595	15.4897	90.7811	8.83704	2.60242	0.00929114	27.7616	57.6413	27.4248	6.20903	19.3282	4.70389	0.0116097	17.9122	6.20408	0.936991	32.6092	17.1305	7.97362	10.6364	16.3722	2.7608	4.61324	2.32321	24.8388	80.1632	13.3193	22.0868	0.272834	20.5779	27.8955	54.3305	49.6405	16.6644	0.816623	21.7684	10.0116	0.203973	53.8692	15.9396	15.6059	19.8238	5.48016	0.741318	-0.00176436	41.8404	24.8332
70.6449	7.66938	7.24549	35.0709	16.9524	93.7718	7.50148	2.49539	0.00721612	28.1623	56.2891	28.7663	4.92586	19.4931	3.82779	0.00858114	20.5718	5.33478	0.786156	29.4696	14.301	5.99188	9.17728	13.7241	2.13125	3.39059	2.28318	21.7753	90.4981	16.6026	26.5813	0.218467	20.9307	23.5116	51.4119	62.5307	31.705	0.65124	18.7494	8.52958	0.167946	48.8766	14.2531	18.6652	19.2822	5.13217	0.534025	-0.00199072	42.4206	22.7856
70.7448	8.79245	5.88113	32.9434	15.9579	99.6671	6.29539	2.18017	0.00570551	25.2643	52.9673	25.9906	3.82981	18.0431	4.48167	0.00629287	18.4985	4.55536	0.651532	26.148	11.3802	4.37375	7.91806	11.2819	1.62798	2.47531	3.34326	31.9696	122.6	16.1721	25.2141	0.175272	29.5371	18.8461	47.1736	60.5541	32.4665	0.519516	15.9941	7.24783	0.138246	43.3041	12.0313	17.3117	16.1027	4.46724	0.377273	-0.00170775	40.6056	35.0792
70.8447	8.47606	4.70088	29.3722	13.9379	106.387	5.25554	1.81564	0.00459767	21.6654	51.5541	26.111	2.94341	16.2227	4.02707	0.00459954	15.2408	3.87631	0.537058	23.0672	8.82708	3.12566	6.83159	9.19201	1.23635	1.80011	3.68853	34.9657	132.829	14.202	21.8018	0.140808	50.4541	14.9858	47.2829	53.8298	28.015	0.414589	13.5806	6.15214	0.113779	37.9353	10.0743	18.69	12.8574	3.76644	0.262482	-0.00158669	37.5091	37.1934
70.9446	7.56091	3.71727	25.64	11.6476	99.7492	9.3134	1.47101	0.00379218	18.2374	48.4664	30.1101	2.2469	14.4318	3.29906	0.00335825	12.0732	3.29274	0.441603	20.3118	8.49832	2.19792	5.89431	7.45828	0.935921	1.30627	3.17481	33.9442	125.927	11.7919	18.0134	0.113167	54.3258	28.2588	44.351	52.9949	22.3486	0.331009	16.208	5.21992	0.0936354	33.0491	8.22345	16.7064	10.1133	3.12832	0.180351	-0.00137871	33.8344	35.8338
71.0445	6.46855	2.91704	22.1808	9.45852	100.419	9.67153	1.17196	5.61793	15.2295	45.1087	29.7355	2.13747	33.231	4.60996	0.002446	9.38085	2.79442	0.362698	17.8748	7.22526	1.52598	5.08579	6.03976	0.707247	0.946779	2.4542	30.8803	112.695	9.45999	20.3843	0.0908851	51.8511	28.428	40.5519	56.323	17.0724	0.264425	15.645	4.42821	0.0770486	28.7139	16.173	13.7348	7.91348	2.5794	0.122585	0.959014	30.0143	33.4038
71.1445	5.85896	2.2765	25.1381	7.72871	99.714	8.79184	0.923836	7.20222	12.6732	58.5859	26.1186	1.81758	37.1884	4.33796	0.00180333	7.21675	2.37027	0.297731	15.7272	9.48142	1.04861	4.38837	4.88651	0.533915	0.685726	1.78608	26.9672	144.738	7.41901	32.1421	0.0727431	47.2916	24.491	39.2096	54.113	12.7032	0.211349	14.025	3.75629	0.0633943	28.7394	17.2687	10.792	8.96879	5.83595	0.0824974	6.95018	26.3042	30.7552
71.2444	5.0559	1.76954	23.9121	6.18011	92.7415	8.41129	0.723219	6.98906	10.5295	76.7142	21.5459	3.29431	35.5093	3.62045	0.00131623	5.52293	2.00982	0.244356	13.8368	12.1395	0.714446	3.78678	3.95178	0.402836	0.496447	3.67071	32.9759	145.637	5.72779	32.8638	0.63178	42.3128	22.6656	36.2829	52.327	10.5541	0.169003	12.1853	3.18616	0.0521584	31.172	15.7279	8.25324	7.77286	6.31089	0.0550073	8.12084	28.9086	36.7453
71.3443	4.24209	1.37138	31.9314	4.86621	79.1017	7.42156	0.563592	6.08225	8.74242	77.3507	17.0993	3.37359	32.2774	2.87126	0.000904078	4.21492	1.70381	0.200543	12.1734	22.237	0.483326	3.26785	3.1953	0.303843	0.35935	3.68857	33.6896	133.913	11.3156	34.6209	11.8711	56.1181	18.9159	32.9919	46.4907	9.07144	0.135194	15.0901	2.70241	0.0429105	29.7279	13.3937	6.20408	6.27976	5.7976	0.0363491	7.59784	29.0328	36.6889
71.4442	3.4981	1.06015	31.7693	3.78811	64.9437	6.33605	0.437865	5.00461	7.25634	73.4306	13.2232	2.95626	38.9521	2.22187	0.000550727	3.2119	1.44434	0.164636	10.7098	22.6533	0.325036	2.82015	2.58351	0.229142	0.260183	3.0624	31.5585	118.076	29.8143	31.3007	14.5023	57.0548	15.093	29.782	39.8919	16.2334	0.108184	14.7257	7.38636	0.0352996	26.9368	11.0312	10.904	4.95951	5.00598	0.0237692	6.5836	27.6342	34.6416
71.5442	8.65186	0.817562	28.9436	9.76846	52.3485	15.8663	0.339492	3.99341	6.02201	68.5393	10.0401	2.42122	37.9483	3.79913	0.000299201	2.44561	1.22449	0.135119	9.42219	22.1747	5.12098	2.43387	7.22831	0.172784	0.188492	9.63534	28.086	101.897	35.9756	26.4548	13.7918	53.3415	27.5048	29.3056	33.7007	16.4306	0.0865775	13.7668	16.5767	0.0290303	23.8507	8.92395	11.1987	3.88639	4.205	0.0153192	5.52279	25.4331	37.3654
71.6441	10.1057	0.628786	25.4927	16.1833	72.9055	17.3264	0.262863	3.11953	4.99731	63.6552	11.6377	6.84655	35.7374	10.7119	0.00011441	1.86132	1.03817	0.110882	15.8976	18.9826	6.26825	2.10054	7.81593	0.13027	0.136622	10.2405	24.1649	86.9212	34.6349	21.5927	11.9799	48.2348	32.9221	27.3007	28.2659	14.1105	0.069256	12.1803	17.6149	0.0238653	24.2451	7.14747	9.81191	3.03713	3.48632	0.00966795	4.56489	24.8379	36.1976
71.744	9.82145	0.482112	22.1383	17.5274	82.1555	16.0162	0.203359	2.40325	4.14683	59.0308	10.9626	7.48311	32.3291	11.2655	-5.49e-05	2.78732	0.880499	0.0910206	16.1443	15.2986	8.58736	1.81287	7.07544	0.0982117	0.410047	8.69286	20.2994	73.674	30.2369	20.3054	9.98381	51.1089	29.9895	24.8931	23.6275	14.5614	0.0553317	10.52	16.166	4.69973	22.5593	11.0374	22.0947	2.37111	2.87207	0.00589221	3.74712	23.239	33.8111
71.8439	8.79661	0.368297	19.1083	16.4223	75.1343	13.9416	0.157235	1.83425	3.44097	65.3527	14.8271	6.71768	28.8258	9.78859	-0.000136716	2.68291	0.746941	0.0746528	14.8154	11.9494	8.28007	1.56458	6.01043	0.0740323	0.429649	6.67133	16.7516	62.2224	25.0182	17.4872	8.14852	59.1897	24.867	39.0936	19.7184	25.8543	0.0441134	20.3878	14.1342	5.80354	20.2197	13.8787	23.7211	1.8505	4.95285	0.00335489	4.90735	21.1456	37.8839
71.9438	7.54292	0.28008	16.4489	14.306	63.6333	11.8323	0.121511	1.39104	2.85522	63.5362	14.7434	5.56548	26.872	9.40597	-0.000128413	2.27169	0.633696	0.0612189	13.2077	9.17191	6.99227	1.35025	4.97049	0.0557822	0.36776	4.83362	13.6357	52.4447	20.0254	14.4178	6.57778	57.8693	22.9558	41.5482	16.4433	26.1277	0.0350859	21.9612	12.1341	5.57775	17.8114	13.3593	21.1576	7.88747	5.12571	0.00164767	4.73832	29.9013	37.1324
72.0438	6.30445	0.21178	14.143	11.9359	52.0703	17.4423	0.0938707	1.05007	2.36913	59.7114	12.9934	4.43069	28.5447	7.91383	-0.000187678	1.82278	0.537555	0.0502036	11.6689	11.963	5.50391	1.16524	4.06109	0.0420364	0.29053	3.37407	10.9793	46.5845	18.0631	15.9239	5.27831	53.2939	23.275	39.7872	13.7071	22.424	0.0278695	20.5097	10.3422	4.92301	33.2324	11.6661	17.3748	7.94143	4.63703	0.000539947	8.15186	33.4081	34.8314
72.1437	5.18624	0.15903	12.9628	14.0028	41.9026	17.4672	2.82744	0.789932	1.96577	55.5692	13.2123	3.4516	26.8485	6.29962	-0.000320437	1.42546	0.456103	0.0411173	10.2799	11.2834	4.14736	1.00553	3.29958	0.0316772	0.220776	4.53558	11.0244	40.3572	25.4637	23.0391	4.22178	49.1905	30.9821	36.6793	11.4242	17.838	0.0221637	18.1391	8.78954	6.26187	38.4194	9.73288	13.6433	6.69199	3.97748	-0.000162873	8.35275	35.3568	32.1467
72.2436	4.22325	0.118484	21.697	13.5747	33.4373	15.6768	3.61801	0.592716	1.63109	51.5638	11.7688	2.65579	29.9135	4.88395	-0.000445183	1.10032	0.387437	0.0337199	10.0578	13.4146	10.3413	0.867679	2.67388	0.0238598	0.164329	12.3472	22.3216	44.2798	29.3142	23.0634	3.37071	54.5319	29.0351	33.301	9.52098	15.4922	0.0176858	24.7101	7.46113	6.06856	37.462	7.92917	19.3676	5.35882	3.33064	-0.000633388	7.48902	34.6841	29.4837
72.3435	4.59686	0.0875934	26.3523	12.0481	26.5665	13.4817	3.54122	0.443726	1.35333	55.1864	9.78741	2.02869	28.5275	3.73611	-0.000521434	0.843588	2.62116	0.027602	9.13622	12.3114	11.2971	0.74869	15.9346	0.0180036	0.858372	12.9129	26.6157	49.3818	27.7219	20.4211	2.68851	52.566	24.3536	32.9349	7.93401	12.4619	5.86467	24.745	6.33043	5.37401	34.2689	6.37582	20.1439	4.21927	2.75703	-0.000972016	6.37591	32.5422	26.9752
72.4435	6.71011	0.0643937	25.576	13.8391	29.7547	11.3814	3.12413	0.331719	1.12284	55.0165	19.4611	1.54298	25.9199	2.83816	-0.000506508	0.64443	3.19372	0.022627	15.9029	10.2529	10.0759	11.5579	18.167	1.83102	0.936656	10.8936	26.8983	47.3393	23.9802	17.0806	2.14315	67.3669	20.3021	30.7394	6.61109	18.8691	7.66024	22.5058	9.28545	4.5809	36.3266	5.089	17.7416	9.16043	5.62072	-0.00120493	5.30564	32.9233	31.602
72.5434	13.1895	0.0473036	23.0898	13.3004	27.1587	9.52804	2.61573	0.247841	0.93157	52.0675	21.3045	1.1705	28.6137	5.86241	0.805242	0.491336	4.12354	0.0184466	22.0232	8.14883	8.17809	13.2086	16.7145	2.15199	4.36616	17.7053	25.0451	42.5876	19.733	17.0436	1.70777	67.8601	16.1906	28.0482	9.3502	18.4132	7.69235	19.6798	9.22567	3.83642	34.3522	4.04467	14.4756	10.8131	5.98605	-0.00133097	4.3682	31.475	31.3803
72.6433	14.806	1.75821	20.261	11.7494	26.5902	7.94601	2.12606	0.185146	0.772984	56.0542	22.5981	0.886544	27.217	5.93278	3.44817	11.9096	4.09583	0.0149895	21.6538	6.31653	6.28434	12.3559	18.4605	1.95003	4.73334	17.0092	22.2042	54.7839	23.4313	21.3596	1.36045	63.222	15.4996	25.3546	19.6353	17.7349	11.1177	25.9627	8.29035	3.18561	31.0125	3.20672	11.3241	9.45342	5.47037	-0.00135982	3.57799	29.0509	34.139
72.7432	14.1537	2.35943	18.4026	10.8349	29.5518	6.61464	1.69733	0.138471	0.641659	54.1252	20.5193	0.670833	24.7069	5.99056	4.04683	13.792	3.72659	0.012163	19.6967	4.82714	4.65935	12.4423	17.759	3.16244	4.09617	13.8545	19.0542	55.1514	22.4238	20.5253	1.08349	57.0851	15.6387	22.8288	21.0902	14.9121	10.9181	25.7832	7.64978	2.6341	27.4126	2.53872	14.4727	7.6578	4.71284	-0.00131369	2.92338	31.636	33.1609
72.8431	12.5721	2.40322	16.1883	17.5758	26.9063	5.50173	1.33985	3.34959	0.913109	50.7683	17.2507	0.50732	22.0577	5.13269	3.76863	12.433	3.26694	0.00982728	17.5118	10.9067	3.36837	13.2032	15.4443	3.10267	3.24971	11.7659	15.9758	50.7225	19.5167	17.8521	0.862633	50.8499	26.3325	20.5194	22.5074	11.7336	9.54919	23.3747	7.31345	2.17352	23.9872	2.0082	13.713	9.85715	3.95464	-0.00122504	2.38556	35.4368	31.0045
72.9431	13.5316	2.19177	27.5323	18.932	22.7448	4.57402	1.05001	4.23975	0.898993	62.659	19.609	0.383551	23.2237	4.11945	3.18212	14.3283	2.81501	0.00792889	15.4582	11.4964	2.38978	17.8098	12.9026	2.64423	2.47276	9.03207	13.1642	57.9228	16.1192	22.2434	0.686538	54.814	25.9685	18.4299	20.7234	19.9244	8.61743	20.4109	6.48748	1.79159	20.8864	1.5878	23.5095	8.76776	3.27706	-0.0011056	2.00558	35.8221	28.8314
73.043	12.8907	1.88558	28.8422	19.9794	18.5951	6.33247	0.818996	4.09727	9.17659	62.4249	18.3299	0.289942	21.7854	3.20661	2.54915	12.8976	2.40548	0.00637663	14.5593	10.128	5.57627	17.4555	10.5905	2.12311	7.57286	15.5188	10.7026	60.2921	12.8875	24.4111	0.546232	52.3378	22.2106	16.5482	18.0528	19.952	7.28213	17.5237	5.6006	1.47599	29.3921	11.6699	24.0203	7.13968	2.69889	-0.000982741	1.65903	34.2295	35.4487
73.1429	11.4315	6.6846	26.7536	18.4981	19.0427	6.2512	0.636837	3.55856	10.7317	59.068	17.5073	0.219171	22.3275	2.45795	1.9782	10.6308	2.04737	0.00504792	13.0809	8.27695	6.03185	15.6796	8.6227	1.65573	7.94759	15.0861	8.60869	57.1513	11.9526	22.419	0.434475	47.7431	17.9228	14.8568	15.3546	17.0588	5.97336	22.4915	4.78403	1.21565	30.3644	14.0541	21.0014	11.5131	3.91545	-0.000874207	1.36184	31.5832	35.6708
73.2428	12.6973	13.6601	31.8004	16.0065	16.8587	10.7536	0.494189	2.92477	10.0578	68.841	19.9393	0.16567	32.7994	2.73154	1.50378	8.42315	1.73946	0.00398709	11.5852	6.51363	5.35851	13.7113	9.09067	1.27173	6.80302	12.3516	6.86451	51.1428	10.2335	19.0931	0.345536	57.5256	24.4021	13.3378	12.9172	14.9683	4.82952	22.1709	10.2757	1.0011	28.4332	13.3475	17.0698	10.6314	3.90747	-0.000784228	1.11384	28.4668	33.7716
73.3427	14.4438	15.4858	30.6766	13.2975	14.0784	11.1079	0.382982	2.32759	8.77224	72.813	18.653	0.125224	33.4016	2.41608	1.12727	6.54546	2.58444	0.00305508	10.5326	5.02116	6.25068	11.8838	8.16246	0.968764	5.37056	11.9297	13.4156	44.4774	8.36895	34.6989	0.274772	59.2279	28.1671	11.9739	10.8103	19.4343	3.87652	20.0418	10.8591	0.824355	25.5574	15.8788	16.4173	8.75231	3.48769	-0.000706197	0.909656	25.2386	31.278
73.4427	13.8831	14.8171	27.6314	10.755	11.443	10.0792	5.02486	1.81516	13.0107	69.9949	15.9379	0.0946028	31.0123	1.96625	0.836912	5.03575	11.6216	0.0022393	9.36278	3.82512	5.71685	10.2687	6.91065	0.734649	8.25951	9.74001	15.8713	38.1004	10.4666	46.8135	0.218513	55.6327	25.9569	10.7498	9.02456	18.2025	3.10014	17.4782	9.94933	0.678791	22.5442	15.0209	20.7761	6.95581	2.97391	-0.000640006	0.74238	27.9547	28.7262
73.5426	13.6752	16.1917	24.2231	14.7878	9.17754	8.7077	6.343	1.39704	12.9153	65.57	14.0403	0.0712984	27.9143	1.54097	0.617211	3.85394	13.8441	0.00162158	16.9031	2.89362	4.98059	15.6043	5.70627	0.555735	7.84235	17.4997	15.9852	51.0011	18.3625	45.9825	0.173843	64.2024	21.6255	14.5761	7.52491	24.9744	2.47474	15.6264	12.0083	0.558922	19.7071	13.0166	19.625	9.57131	2.48342	-0.000578282	0.605876	28.0968	26.2963
73.6425	19.8185	15.2523	27.7147	15.1804	7.3109	7.36581	6.18111	1.11315	11.5006	92.0158	11.602	0.24352	35.4877	1.18531	0.453135	2.94124	13.4278	0.00109311	17.3289	11.566	3.99118	16.5632	4.65887	0.419832	6.46997	17.1643	14.8558	51.9661	22.529	40.3835	1.6261	62.7006	18.6941	14.9833	6.27133	23.7604	2.1064	13.5614	11.4156	0.460221	17.1505	10.8175	16.5738	8.61753	3.52197	-0.000496574	0.494553	26.7557	28.8708
73.7424	20.681	13.3613	26.4385	22.7117	16.5576	6.17197	11.1418	0.868938	9.83306	93.995	13.7001	0.271122	35.0183	0.902994	0.331665	2.24131	18.9147	0.000597958	15.9427	14.9471	12.8178	15.2095	13.7801	0.316917	5.02015	14.1068	13.1548	48.0418	30.7457	33.6367	1.95576	57.7185	23.9308	14.1828	5.22563	19.8698	1.73392	11.6101	10.1065	2.86824	17.9637	8.79427	13.2218	7.04272	3.49628	-0.000435772	0.403799	24.632	28.1234
73.8424	19.161	11.2236	23.7133	23.9255	18.2505	5.14879	11.9209	0.669203	8.26679	93.2251	21.7309	0.244818	32.185	0.684466	0.242265	3.95953	19.2247	0.000200212	14.2237	14.0622	14.4506	13.5178	16.0571	0.239147	5.13654	10.6388	11.2788	43.0645	30.861	27.2344	1.85103	51.8489	22.2037	17.3362	4.97686	15.5892	1.40434	26.3327	8.71838	3.39031	16.9098	7.06313	10.2058	5.58363	3.11449	-0.000359778	0.329808	22.1673	26.3219
73.9423	16.7411	9.17985	20.7517	22.1332	16.5721	15.8476	10.9339	0.510744	6.89959	92.619	22.6129	1.96923	28.864	0.517466	0.176752	3.93688	17.6509	-8.79e-05	15.5115	11.8395	13.0484	16.511	14.8674	0.180448	5.20455	7.62426	9.45021	37.4849	29.6	21.6974	1.60447	46.081	18.5496	17.3374	25.318	11.7924	1.12809	29.0529	7.44518	3.21667	17.6238	5.63384	7.71793	4.38122	2.6533	-0.000323489	0.269311	19.6323	24.2724
74.0422	18.1509	7.37413	17.9713	19.1428	13.9929	17.6885	9.3444	0.38737	11.8475	87.5714	23.591	2.30924	25.653	0.390682	0.128929	8.71273	15.5392	-0.000253604	15.7453	9.46265	10.6607	15.683	12.7428	0.136167	4.40052	5.28221	7.78269	32.1257	38.7847	30.8941	3.04251	56.2427	15.6913	28.5224	29.5496	8.7209	0.902248	27.3547	6.33216	2.82436	16.5584	7.39303	5.75942	3.42524	2.21435	-0.000295404	0.219666	21.2331	22.2545
74.1421	19.5735	7.54858	20.657	17.5607	11.8476	20.7278	7.68605	0.292535	18.6046	81.6418	26.4348	2.12283	27.1635	0.294687	0.0941321	8.97345	13.4197	-0.000332322	14.4476	7.35755	8.22554	13.957	11.8404	0.10276	3.45457	3.57253	6.32432	27.3002	38.4254	30.7963	10.4029	55.8728	14.1439	30.5977	42.0538	13.7643	0.719865	24.5665	5.37682	2.3983	14.9049	7.20647	4.25959	2.67447	2.11075	-0.000249474	0.876142	22.6262	20.3585
74.242	18.3986	6.89792	19.7331	19.2107	9.6935	19.5799	6.18091	0.220366	18.6818	86.1894	24.5679	1.77789	36.9129	1.57904	0.0688429	7.78838	11.4831	-0.000351082	12.8796	13.4141	6.11552	12.1677	10.1624	0.0775706	9.86445	2.37308	6.60463	33.2904	34.0282	27.2178	14.0365	51.7777	21.167	29.393	42.0013	13.5641	0.573515	21.3626	4.56254	2.00492	13.155	6.32742	3.13126	5.57547	1.85025	-0.000322988	0.991394	24.8589	18.6076
74.342	16.1989	5.93848	17.7084	18.0804	7.80023	17.1911	5.52414	4.86981	16.7017	84.1465	23.9011	1.42329	36.983	3.69184	0.0504564	6.31938	9.7819	-0.000199655	12.077	15.8561	4.43	16.2083	8.4418	0.0585865	10.428	1.55445	6.26048	46.6298	28.3916	32.4399	13.733	46.6456	20.3845	27.1299	37.7762	21.5084	0.45657	18.3056	13.0682	1.66341	22.9831	9.07517	19.4338	5.31797	1.56488	-0.000318748	0.918424	24.881	17.0011
74.4419	13.7541	6.71711	15.5003	15.7905	6.42127	14.6456	4.65739	6.15642	18.2674	79.1747	20.8386	1.11213	34.1594	3.79993	0.0370825	4.96907	8.31424	5.12075	20.0798	14.5259	9.29088	15.6776	6.91113	0.0442659	8.94889	1.00689	5.61277	48.1347	22.8478	30.671	21.1795	50.1548	24.7037	26.4453	32.5863	21.2173	0.363496	20.9521	17.3263	1.37493	24.9349	9.19692	22.9138	4.41787	1.30164	-0.000334067	0.792529	25.3126	32.3152
74.5418	11.4267	6.41979	19.9775	16.3654	5.1831	12.3113	3.80078	5.94722	16.7883	75.5095	17.1152	0.857155	30.6893	5.39408	0.0272262	9.06877	7.45984	6.076	20.3476	12.0871	9.87503	14.0282	5.62014	0.0334629	7.0732	8.22156	4.85311	63.467	17.9558	26.4793	21.416	47.8463	26.9306	24.5476	33.18	26.6931	0.289727	26.8052	16.8474	1.13437	23.7803	8.207	21.149	3.52165	1.07394	-0.000665621	0.663494	24.2783	36.7483
74.6417	9.36384	5.66765	19.6994	16.2709	6.38767	10.2858	4.08496	5.16439	14.5338	83.6012	16.9214	0.655403	27.293	5.09437	0.019934	9.06822	10.3664	5.67224	18.662	13.3464	8.70948	20.5594	4.55605	0.0253212	5.37237	12.8727	6.08945	64.3775	13.8826	21.8592	19.076	55.3518	23.8449	22.3495	34.8418	24.7648	0.231527	26.3993	15.0311	0.93504	21.5453	6.92084	17.6653	2.76855	0.882523	-0.000631451	0.547768	22.4559	40.2789
74.7417	7.60551	4.78357	17.8893	17.0364	6.00109	8.569	3.75354	4.24415	12.2832	84.5626	14.8713	0.498841	31.492	4.2579	0.0145694	7.78822	10.5004	4.90644	16.6342	11.9543	11.5431	22.0532	3.68803	0.0191809	3.9952	18.6293	9.51685	59.402	10.6095	22.4287	17.0408	54.0984	19.5372	32.6217	33.5814	34.4707	2.7547	23.8559	13.0045	0.770381	19.5896	12.6062	15.3101	10.2753	0.723734	-0.000919273	0.449302	23.8829	39.2158
74.8416	6.14112	5.57556	17.2966	15.7154	5.13963	13.2589	3.2107	3.37715	10.2752	84.6702	32.5753	0.37874	30.3223	3.37917	0.010673	8.26843	9.62785	4.11895	14.6956	9.84575	11.0193	23.0367	2.98353	0.0145449	2.93633	17.4124	10.6165	52.4676	16.6225	20.0633	14.3926	49.8142	15.4532	34.2331	29.7985	32.9216	3.2572	20.801	11.1181	0.634569	17.3696	13.2729	12.387	10.268	0.592912	-0.0014375	0.367395	23.4919	36.6968
74.9415	4.93912	5.39598	15.5931	18.6646	4.22778	13.4159	2.64207	2.63349	8.55704	89.3163	36.3026	2.72189	27.6404	2.61596	0.112806	7.25132	8.47053	3.41437	50.5391	7.78003	9.26065	32.3427	2.41288	0.0110419	2.14369	14.0097	10.4078	45.3194	17.3564	16.8675	11.8273	44.7546	15.4878	32.6398	42.8607	29.08	3.03442	21.2195	9.46018	0.522639	15.2184	12.0243	9.6423	8.63572	0.485514	-0.00126816	0.299959	22.0783	33.837
75.0414	3.96173	4.79624	13.6747	18.1817	3.41122	12.0855	2.1251	2.02666	7.11206	85.8013	33.6633	3.17821	30.1903	1.99971	0.13852	11.0608	7.31231	2.81485	55.2786	6.03961	7.26868	31.602	1.95128	0.00841066	1.55894	10.4398	9.52516	40.1044	15.7538	17.0416	9.58158	39.7777	17.2261	30.0382	49.6828	24.3681	2.59934	19.4338	13.2384	0.430426	13.2555	10.2139	8.70485	6.91102	0.397534	-0.00132599	0.24464	20.1497	31.0229
75.1413	7.74143	4.06479	11.8535	16.1776	2.72624	10.4093	1.68532	1.54577	5.90595	80.3622	28.6283	2.91786	28.6287	1.51857	0.131068	10.6886	6.25524	2.31493	51.7006	19.1147	13.0708	28.3615	3.92829	0.00643398	1.13113	7.42447	8.35304	49.5166	13.33	29.0513	19.4985	51.5568	34.3739	27.2515	50.0601	19.1381	2.14625	17.0448	13.0259	0.35447	16.7841	8.40116	13.3704	10.5085	0.325505	-0.00148944	0.199385	18.5722	28.3793
75.2413	9.42327	11.11	13.8586	13.6747	11.2827	8.79347	1.32451	1.1718	9.98696	83.5576	23.1618	2.44246	25.9605	1.14914	0.111632	9.06394	5.32703	1.9017	46.3551	20.9759	13.489	24.7939	4.07818	0.00493499	0.819644	13.0816	7.11546	50.8542	10.8228	35.4119	32.4929	52.4475	34.892	25.3073	45.171	14.4846	1.74135	14.6633	11.6678	0.291913	16.8356	6.79144	13.3238	9.61816	0.266487	-0.00143459	0.162402	16.7266	25.9382
75.3412	9.29262	13.2127	13.3055	14.4976	12.71	7.36355	1.03482	2.48991	10.1676	79.9727	18.1477	1.9549	31.1176	4.34086	0.090054	7.27776	4.52629	1.56146	41.0287	18.7478	11.7492	21.4871	3.64353	0.00379335	0.59351	12.7815	5.93508	47.1728	9.75023	33.7302	33.4109	52.6334	30.1566	33.0223	39.0193	10.7145	1.40068	12.5011	10.1098	0.240391	15.5769	5.43725	13.3705	7.89804	0.218162	-0.00137756	0.132141	19.3797	23.6988
75.4411	8.38347	12.8873	19.7421	13.4516	11.6232	6.14124	0.805289	2.7244	9.13242	78.0705	15.5509	1.52742	30.2633	5.33528	0.0703538	5.69325	3.84138	1.28183	36.1658	17.0848	9.41367	18.5663	3.07881	0.0029506	5.37698	14.1226	4.87177	41.7747	20.8806	29.2206	29.9543	48.9658	24.449	33.6159	33.0638	7.80884	1.12185	10.612	8.64838	0.197971	23.2595	4.32909	11.6026	6.2715	0.178613	-0.0013006	0.107329	20.5299	21.6498
75.541	7.21815	19.2813	20.1259	11.6542	18.1942	5.11216	0.625002	2.6543	7.83528	73.4577	12.6401	1.17719	27.6811	7.30051	0.053888	4.4761	3.25811	1.05211	31.8374	14.1829	7.17533	16.0262	2.54041	0.00230805	6.00241	18.1779	10.5973	36.1328	23.3296	31.2124	25.3418	44.1855	28.9118	31.7095	27.7699	14.9087	0.896668	13.3444	7.80992	0.163041	24.382	3.4358	9.47393	4.9235	0.146265	-0.00120727	0.0869619	20.1494	19.777
75.641	9.07148	20.3038	18.495	9.68963	18.1239	4.25177	0.484193	2.31436	6.59693	76.4666	13.9773	0.900049	24.782	6.83597	0.0407764	8.00258	2.76247	0.863415	28.0151	11.2536	8.95527	13.8289	2.07364	0.001835	5.2441	16.4543	14.0059	30.861	21.7983	28.3724	20.8426	39.3475	26.2445	29.0587	25.4613	15.2768	0.716032	13.0794	6.78759	0.134285	22.9555	2.72177	7.41501	8.96938	0.119774	-0.00109957	0.0702528	22.9309	18.0658
75.7409	9.04755	18.8095	16.3471	16.6795	15.8827	3.53476	0.374644	1.90638	5.50946	73.2083	12.9195	0.68492	22.0112	5.69445	0.030714	13.1813	2.34178	0.70851	24.6483	8.71495	15.4301	17.7622	1.68414	0.00146491	4.1785	16.868	14.759	32.0005	18.7355	33.5984	16.8927	44.9488	21.7303	26.3168	22.1425	15.3047	0.571631	11.7971	6.03625	0.11061	20.6807	2.15378	5.65691	8.4204	0.0980805	-0.00099632	0.0564475	23.365	16.5027
75.8408	8.20723	16.3259	14.2174	18.2377	13.2033	2.93806	0.289647	1.51912	4.58491	69.7645	10.9681	3.90148	22.3193	6.77132	0.0231366	12.9372	1.9849	0.581315	21.6852	6.65657	15.7778	17.054	3.63092	0.00118073	3.18688	14.1186	14.0535	34.6334	15.3565	31.6991	23.8687	43.754	22.8803	23.7158	18.8202	13.088	0.456381	10.2779	12.8896	0.0911299	24.379	1.7032	4.24585	7.18594	0.080318	-0.000934784	0.0450928	22.4312	24.3362
75.9407	8.19203	13.6358	12.2796	17.1608	16.4348	2.44173	0.223833	1.18563	3.80952	65.1912	9.84767	4.50593	20.6952	8.34668	0.0174309	11.0351	1.68217	0.476796	23.1173	5.04346	13.6879	15.6407	3.80622	0.000961602	7.2364	10.7543	12.6307	37.1706	12.2157	27.341	23.6344	47.1787	28.0894	25.363	27.2613	19.9026	0.364467	8.81493	13.6113	0.0751025	23.9238	2.65453	9.97225	5.77752	0.0657364	-0.00092428	0.0358505	23.2322	25.5742
76.0406	7.43477	11.1114	10.8068	14.9854	15.4835	9.47626	0.172948	0.912873	3.16305	92.098	8.22687	4.12192	18.6195	7.60969	0.0132646	8.88422	1.42557	0.39097	21.4838	9.65348	10.9428	18.1787	3.41115	0.000808589	10.3639	7.75567	10.9369	35.108	9.52386	22.5594	20.8767	45.0511	25.7701	24.3393	27.3394	19.4413	0.291159	7.50447	12.4683	0.0619223	21.9437	2.7047	18.5566	4.55516	0.0538301	-0.000942382	0.0283132	22.5156	24.5687
76.1406	11.2794	11.7242	14.0441	12.5213	19.1004	13.4015	0.133614	0.696465	2.62549	94.1924	6.58215	3.4447	32.0537	6.27153	0.0102591	6.95917	1.20808	0.320468	19.2258	9.91157	8.32997	17.0732	2.88576	0.000683736	16.6726	5.39659	9.22911	43.9266	7.32069	29.662	17.5387	41.0971	25.0618	22.4564	27.2304	16.4474	0.232733	6.36619	11.6838	0.051086	20.9686	3.21956	19.2767	3.5672	0.04413	-0.000952675	0.0222149	20.9648	23.7442
76.2405	11.9215	10.8979	18.7084	10.1671	17.9494	13.2958	0.103215	0.528067	2.179	89.7602	5.11854	2.75478	33.5981	4.94463	0.00801916	5.3763	1.02369	0.262498	17.0065	8.64609	14.4506	15.1419	5.09159	0.000544358	15.9785	4.30793	8.88859	43.8342	5.56975	28.917	14.3733	40.6981	27.8357	20.3949	29.2252	18.8302	0.186193	16.6061	10.292	0.0421854	19.0174	7.20542	16.9689	2.78685	0.0362484	-0.000944452	0.0173451	19.0142	22.1597
76.3404	11.108	9.47613	19.1692	17.3591	15.3747	11.8923	0.0796856	5.15389	1.80834	83.8744	5.68578	2.1514	31.4759	3.81508	0.00627585	4.12361	0.867608	0.214873	14.988	13.3931	14.7996	13.1858	5.1746	0.000427316	13.2309	3.19567	15.6939	43.1672	4.20571	30.0131	20.318	54.6255	36.2256	18.4015	35.1555	16.9416	0.149117	18.6527	11.4754	0.0348705	16.8467	7.85647	13.8411	2.17535	0.0298976	-0.000974457	0.0135902	16.933	20.4121
76.4403	16.5467	13.0903	23.0079	18.9438	12.648	10.2121	2.30922	6.39728	1.50069	77.9235	7.20801	1.65766	28.4226	2.91105	0.00492818	3.15075	0.735599	0.17574	13.1934	13.1875	12.8494	11.4122	4.58927	0.000349836	10.2844	4.15916	18.1147	39.3158	3.1583	28.5983	20.1208	55.7111	33.7554	17.7266	33.607	24.2038	0.119523	17.6661	11.9812	0.0288762	16.636	7.21143	14.2866	1.69751	0.879225	-0.00107964	0.0106853	16.5994	27.4341
76.5403	17.4008	13.4571	22.2563	17.8103	10.8085	8.61489	2.95357	11.2291	1.24537	77.9109	12.1408	1.26716	27.4061	5.85602	0.00386186	2.40252	0.623949	0.14356	11.6092	11.3161	10.2777	9.85641	3.86572	0.000268266	7.74368	3.77702	18.0463	38.4919	11.462	24.7746	23.1876	59.1894	28.2485	19.5799	29.7256	27.0247	0.0958303	18.7413	10.937	0.0239551	15.2983	6.16371	12.5438	1.32444	1.07201	-0.00123036	0.00858825	15.8236	28.233
76.6402	16.1774	12.3265	20.068	19.1685	19.1667	17.4384	2.89037	11.8405	1.03352	93.0989	12.8229	0.964084	24.9957	5.90282	0.00301806	1.82997	0.529199	0.117218	10.2141	12.151	12.7245	13.7483	3.18467	0.00016271	5.73108	6.83217	16.6717	34.9654	15.6068	24.9018	21.648	59.9475	22.5684	18.9907	25.4566	24.1006	0.0768193	17.4086	9.54379	0.0199217	13.6373	5.0862	10.2184	1.03335	1.02295	-0.00136423	4.5235	17.52	26.9354
76.7401	14.1602	12.4651	25.019	17.9093	19.5631	18.5067	4.16666	10.6927	3.94203	92.1102	11.6213	0.731454	22.3544	5.05436	0.00235047	1.39305	0.930249	0.0955235	25.3855	14.7496	11.8845	13.4171	2.59725	6.9e-05	4.20073	6.71	14.7094	30.6428	15.6544	23.0422	18.6536	66.6518	22.9643	17.5941	21.4859	19.5492	0.0615618	23.1032	8.18708	0.0166102	11.9803	4.11894	16.8273	0.806274	3.11017	-0.00145486	5.90964	17.6058	25.0181
76.84	11.9818	11.3273	24.4561	15.5777	17.2986	16.9477	4.22519	8.97641	4.41144	86.9909	9.75984	0.554076	19.8472	4.05545	0.0018505	1.0601	0.992478	0.0778106	26.9851	16.5099	9.88139	12.037	2.58828	1.09e-05	3.06201	5.51777	12.5812	26.3582	13.9465	19.6927	15.4836	78.5184	23.0409	21.2018	18.012	15.0786	0.0493193	22.9787	6.97591	0.0138928	12.7794	3.30088	17.0421	10.4682	3.4821	-0.00149641	5.70249	16.7638	23.0023
76.9399	13.4253	9.72455	23.9024	12.9848	14.438	14.6963	9.38648	7.2347	4.08225	88.4746	7.83469	1.98379	17.6918	3.15642	0.00143728	3.09309	1.65118	0.0632506	25.0601	14.8574	7.70714	10.5216	2.27978	-2.41e-06	3.37539	4.16252	14.4624	22.4445	11.677	16.1693	12.6102	77.1748	19.8311	21.1175	19.7312	11.2874	0.0394018	21.5146	10.4184	0.0116645	12.1118	2.62963	14.939	10.8967	3.23614	-0.00262333	6.59408	17.0893	21.0654
77.0399	12.8235	8.0669	21.6352	18.0711	11.7321	12.4519	10.4376	5.68769	3.5434	84.2012	6.10638	2.21954	20.2319	2.4194	0.00108019	3.29097	1.74288	0.0512709	22.4214	12.2635	7.94611	16.3308	1.91476	-5.53e-06	2.93712	2.98363	15.5033	19.005	15.4598	19.7318	10.1669	71.2217	25.6072	19.7621	18.3264	8.29049	0.0310604	19.048	15.6423	0.00982237	10.944	11.0724	49.0779	9.25883	2.80812	-0.00372729	7.02042	18.2827	28.0485
77.1398	11.3849	6.54439	19.005	18.6231	9.40806	15.0486	9.72182	4.40048	7.86844	78.6496	12.7927	2.00877	19.4337	1.83981	3.02912	2.88826	1.6234	0.0414804	19.8318	9.70174	6.91833	17.1016	1.57534	5.72225	10.383	10.5912	14.8993	26.6328	15.3689	18.8013	8.15216	64.0493	23.813	19.6832	16.0229	15.896	0.0873898	21.2037	15.6134	0.00830363	9.67686	12.9227	55.2466	7.43393	2.36439	-0.00387509	6.37833	18.0414	28.8002
77.2397	9.71327	8.11789	21.3942	17.0481	7.49385	14.5789	8.37374	3.36857	11.7861	74.8938	14.1434	1.67043	24.3581	1.39324	3.83179	9.38371	7.6234	0.0334937	17.4775	7.50079	9.00356	15.6478	1.28395	6.74325	11.0373	11.3877	13.473	27.4959	13.6325	16.2901	6.51703	56.9514	19.912	21.2632	15.9823	16.3009	1.36544	23.6597	14.0518	0.00704074	8.46837	12.1476	50.1643	5.85841	1.96271	-0.00551064	5.46096	16.9895	27.4554
77.3396	15.7417	8.04521	20.309	14.6553	14.9674	12.9255	6.91854	6.99523	12.2709	78.0386	13.0721	1.33232	23.954	1.05263	3.66085	10.0864	9.10719	0.0269414	17.2021	5.72363	8.54613	17.7169	1.04186	6.11518	9.48965	9.70906	12.3796	25.5619	11.3848	28.4491	5.20117	50.6296	22.1961	20.4746	14.3678	21.2754	1.62358	22.3605	12.1973	0.00598799	7.37354	28.0495	43.3199	4.58705	1.61806	-0.00707948	4.55627	15.5264	25.4937
77.4396	16.9268	7.23799	18.1813	12.1233	15.5877	11.058	5.57902	7.62289	11.1034	74.7309	18.8036	1.03891	21.991	0.794264	3.13009	8.88219	8.84122	0.0216208	15.6519	10.9916	7.16197	16.536	4.36723	5.04825	7.507	7.46835	13.7102	28.3666	9.16703	29.7463	4.14717	50.772	21.5188	18.9161	32.6515	26.5071	1.51495	22.6634	10.4417	0.00511117	6.40439	30.7252	40.3908	14.4648	1.32938	-0.0061128	3.7563	13.9017	23.437
77.5395	15.8912	6.17758	15.8981	9.77583	15.0854	9.31326	4.43211	6.97762	9.55421	69.9295	19.05	0.799777	19.7137	0.598919	2.52565	7.25287	7.97065	0.0172824	16.66	11.292	5.61179	14.6373	4.88313	3.99196	5.70434	5.41878	13.3909	27.1425	7.20707	26.8137	3.30506	60.0609	18.2878	17.189	35.4641	24.5199	1.29844	20.7065	8.88954	0.00436205	5.55576	28.2501	34.1007	14.3052	1.09031	-0.00802275	3.07931	18.2455	25.1312
77.6394	13.982	5.10531	13.763	7.74278	23.2201	12.1568	3.48772	5.8992	8.05409	64.9952	17.8418	0.611114	17.5179	0.451446	1.96895	5.72084	6.95979	0.013778	27.6188	9.85261	4.21562	12.7382	24.7998	3.08865	4.24307	3.78617	12.226	24.3968	9.59906	25.3801	2.63317	59.1092	24.5409	15.512	40.4971	22.64	1.07228	18.142	7.55132	0.00372508	4.81664	24.1648	34.7373	11.9987	0.89339	-0.00843078	2.5175	19.8131	24.3002
77.7393	12.2512	4.13106	11.8626	6.05237	29.2983	11.828	2.72774	4.77435	14.9313	88.1092	15.254	0.464938	15.5152	0.340256	1.50151	4.43538	5.98703	0.0109983	27.9749	8.01491	3.07648	13.3351	28.0503	2.36219	3.1189	2.57662	11.7686	24.4357	9.56119	25.4479	3.10686	55.736	23.0449	13.9579	47.1812	18.6743	2.06063	15.5996	6.40883	0.00317945	10.716	19.9484	30.3327	9.59404	0.731624	-0.00871484	11.4527	19.709	24.9468
77.8392	10.3727	3.56887	11.8182	6.40677	27.7065	17.5486	2.12473	3.76331	25.4988	89.4327	12.3817	0.352873	13.7241	0.256366	1.12826	3.40828	5.11321	0.00873019	25.6545	6.29197	2.19834	12.2004	25.7465	1.7952	2.27708	1.71965	10.6518	22.937	9.48055	22.5479	16.8518	50.5809	19.8056	27.0953	44.6786	14.5401	3.63762	19.3606	5.43721	0.00271241	13.1105	16.1584	24.6377	7.54999	2.27098	-0.0100161	13.0778	18.6515	23.7805
77.9392	10.9262	6.19717	10.7714	5.93822	23.7926	17.5985	1.65051	2.91667	26.0054	90.4441	9.72245	6.85353	12.1339	0.193048	0.83922	2.60674	4.35153	0.00689996	22.866	4.84345	1.54595	16.4247	21.9916	1.35954	1.8222	7.03582	9.27032	23.1981	20.6514	18.8661	25.3624	45.1566	16.0169	29.9357	39.3703	11.7156	3.7223	18.9051	4.61216	0.00228773	13.0184	12.9511	24.0472	5.90859	2.54739	-0.00905621	12.1512	17.1007	22.0809
78.0391	10.1653	6.78382	11.5469	5.13974	25.8474	15.8025	2.24928	2.23527	23.3715	87.7102	7.46296	13.2454	14.9946	0.1454	0.619766	7.39409	3.6967	0.00546799	20.2009	3.68642	12.9254	15.9202	22.8452	1.02763	1.39279	7.65507	7.85197	21.3779	23.1433	15.3138	34.2128	40.0212	12.5886	29.0378	33.6604	10.5854	3.30568	17.0258	11.0795	0.00191369	13.2403	10.3182	20.6141	4.61504	2.36854	-0.010886	10.5	19.2811	20.2995
78.139	9.44215	6.39496	10.7922	6.71884	23.3576	13.5923	2.24449	4.07314	20.0565	85.3466	18.043	13.7222	18.463	0.109447	0.455359	7.84452	3.13786	0.00434143	17.7962	21.3071	15.5383	14.254	20.4125	0.775881	7.98038	6.55545	6.51959	28.69	21.6517	28.1805	33.4708	46.0292	11.9277	27.6113	28.389	8.6415	2.77386	18.9038	11.8684	0.00157623	12.322	8.19209	16.5797	3.60216	2.0553	-0.0101977	10.5517	19.5552	18.5895
78.2389	15.4325	5.60456	17.6939	6.77984	20.9514	14.7163	3.11112	4.32916	16.8882	80.2283	20.4361	12.0783	18.0782	0.0824646	0.333407	6.878	2.66243	0.00341999	15.6637	28.1369	14.3649	12.4514	18.6405	0.585462	8.75048	9.28099	5.33177	29.2548	18.6228	30.8368	29.4204	44.9037	10.0479	25.3839	23.792	10.4857	2.26768	23.2026	10.9184	0.00127561	11.0449	19.4043	31.3314	2.81094	1.73009	-0.00885645	10.3928	20.6026	16.9977
78.3388	16.6294	4.70956	18.4079	6.14136	17.5971	13.5658	3.12013	3.9225	14.1047	74.6678	19.0755	9.91346	16.573	0.0620653	0.243569	5.60572	5.05247	0.00266825	20.2614	56.4707	11.8808	12.2231	15.8898	0.441623	15.8539	8.62586	4.30872	36.4873	15.2718	28.2894	24.6585	51.5761	8.05206	23.0197	19.8808	9.61909	5.30358	22.5837	9.55449	0.00100223	16.8285	21.333	35.3997	3.075	3.63938	-0.00848251	9.18613	20.1603	15.5329
78.4388	15.6262	3.85359	17.0345	5.24662	14.3422	11.7954	2.78344	3.29876	11.7376	76.8193	16.2796	8.42165	14.8493	0.0465988	0.177751	4.41758	5.71034	0.00208838	19.6642	150.724	10.4029	10.9846	13.1603	0.333088	15.5351	9.89578	3.44891	51.1118	12.1532	24.0799	20.1838	50.2932	6.30023	27.1895	32.2144	16.8179	5.66991	23.5662	8.63719	0.000751153	17.7282	19.6406	32.1862	2.64391	3.89425	-0.00756144	7.77371	18.8863	19.3355
78.5387	18.6146	3.09741	21.9756	4.32311	14.5054	14.0163	2.3445	2.66165	9.75209	73.6901	13.1997	6.79186	16.4684	0.0349276	0.129669	3.42338	5.44581	0.00161903	17.8221	162.374	8.35909	9.6071	11.8798	0.251199	12.9737	8.63546	6.77209	52.7623	9.47874	19.7299	16.3172	60.0177	15.4416	26.9234	46.8875	16.9432	5.20287	21.7626	8.84769	0.000524082	16.7252	16.8107	26.6877	7.73558	3.56435	-0.0065553	6.4514	17.2001	28.4282
78.6386	19.2782	2.45866	21.6748	3.47705	13.6018	13.2939	2.43132	2.09436	8.09662	76.2185	15.2306	5.32888	15.6852	0.0262194	0.0946785	2.63001	4.87353	0.00123978	23.5167	144.184	6.96887	8.32704	10.0801	0.189412	10.1256	6.72239	8.60952	49.0485	18.8892	24.3267	13.1031	59.9793	29.378	25.1401	47.0774	17.565	4.42833	20.512	8.02943	0.000322237	15.0835	13.882	21.0723	7.60894	3.07266	-0.0056367	5.30526	15.363	29.8548
78.7385	17.7993	5.3	19.6847	3.32141	14.8205	11.6906	7.53543	4.19526	6.71998	72.8467	14.472	4.11681	14.2453	0.0197732	0.0692973	2.01126	10.2151	0.000966968	22.9128	118.272	5.44372	7.41966	8.33195	0.142817	7.64046	4.91315	8.9376	44.5629	20.8241	23.2568	19.1209	55.71	29.5968	22.9444	52.1457	15.2317	3.64505	18.2111	6.99198	0.000150218	13.3259	11.2465	16.1636	6.3731	4.68422	-0.00481482	4.34364	13.5324	30.5381
78.8385	18.4074	13.118	17.3157	7.56729	17.0709	9.96638	10.0943	11.3417	5.57658	78.0296	12.4671	3.15195	12.7203	0.0149033	0.0508825	1.53429	13.197	0.000729331	20.7891	93.2592	4.08114	17.8847	6.80622	0.107683	6.47564	3.44972	8.44557	43.809	19.3513	20.1813	19.0851	61.2192	25.5113	20.7437	57.8376	12.1821	2.95242	15.7549	5.99385	6.47e-06	11.6577	9.01508	12.174	5.09349	4.72758	-0.00407764	3.54871	11.798	29.0749
78.9384	16.9842	15.3745	15.0294	8.76459	16.2922	8.38044	13.9843	19.0348	4.62747	80.9354	10.1662	3.00346	15.6166	0.0111619	0.0375559	2.42241	13.11	0.000523442	18.4689	71.9693	2.97417	20.3014	5.52966	0.0811787	9.27129	2.3559	8.81438	39.8693	16.6483	19.0669	16.9125	58.8387	24.8961	18.6796	53.9414	12.5252	2.37226	16.3606	10.7472	-0.000117816	10.1493	10.643	11.6576	6.50577	4.23779	-0.00344801	2.89619	11.0893	26.9847
79.0383	14.8058	16.1471	12.9698	8.45168	15.1428	7.09309	17.318	19.8732	3.83985	77.4127	8.00719	2.55567	15.28	0.00828847	0.0279059	2.35765	11.9296	0.000315825	16.2998	54.8604	2.12299	18.96	8.51273	0.0611885	8.66518	1.57649	8.3529	42.6139	13.6553	19.0002	30.2922	53.8169	21.2104	29.7268	48.656	10.8258	4.30658	15.0827	11.0689	-0.000211281	8.81501	11.6436	9.90739	5.77823	3.62061	-0.0029684	2.36237	10.1216	24.8034
79.1382	13.6624	14.9403	11.1641	7.47955	12.9119	11.7803	16.7693	19.7402	3.1864	76.0659	8.25493	2.06289	14.0045	0.00603482	0.0209483	2.00469	10.4603	0.000131612	24.3668	41.5179	1.4916	16.7862	8.43319	0.0461169	9.79428	1.03864	7.48781	40.183	13.0874	16.7912	34.5842	48.2106	17.0854	36.69	42.026	8.64385	4.42948	20.7683	10.0628	-0.000278976	7.64707	10.7008	13.5434	4.70317	3.02645	-0.00265353	1.92632	11.1657	22.7127
79.2381	11.9107	12.9587	9.59912	6.30189	10.5992	18.4378	14.7197	20.241	2.64427	71.7011	11.1304	1.61945	12.5469	0.00430769	0.0159314	1.61161	9.86738	-3.82e-05	24.2819	31.2856	4.95683	14.6092	7.4129	0.0347402	8.59039	0.675926	6.47417	47.0982	15.4305	21.6438	32.188	42.7936	26.3703	40.7478	39.0112	12.0671	3.94156	20.8537	8.76858	-0.000321864	10.6946	9.15131	20.3262	3.72367	2.50352	-0.00246816	1.57042	11.1993	20.7675
79.3381	10.0585	10.819	9.44051	5.14576	19.2191	19.668	12.2902	18.0614	2.40268	97.5166	11.0567	1.25159	11.1471	0.00308921	0.0122944	1.26149	8.78939	-0.000127682	22.1701	23.5144	7.84048	12.6416	7.2342	0.0261486	6.85661	3.42688	5.45775	45.9756	14.7281	20.9787	27.6978	37.8282	25.5621	39.5909	44.6211	11.5348	3.31082	25.2527	8.42179	-0.000341265	14.3242	7.5537	20.1386	2.92041	2.06045	-0.00233941	1.28005	10.6517	22.2608
79.438	8.79689	8.81424	8.56528	4.11301	19.695	18.0421	9.97296	15.0659	3.8543	99.0424	9.73964	0.958413	9.87228	0.00214951	0.00965851	0.974183	7.63201	-0.000227701	26.0544	17.6457	7.85855	19.84	6.32445	0.0196698	17.0265	3.784	4.51564	41.7075	12.8019	29.0292	22.9752	43.9561	21.7229	36.7037	42.0192	9.66667	2.70832	25.003	7.48372	-0.000348514	14.6042	6.11812	17.3778	2.2828	1.69161	-0.00223317	1.04312	10.1997	25.7736
79.5379	9.34366	7.06313	10.3555	3.23799	17.4405	15.6565	13.1149	12.0965	3.88596	94.2071	8.45348	1.00343	10.5257	0.00142404	0.00774662	0.747023	6.54769	-0.00026935	24.7801	42.7008	6.7569	21.01	5.2953	0.014792	17.4691	3.25796	3.68289	38.0816	11.1985	28.7162	18.705	54.3571	17.4781	33.3997	39.8442	11.0438	2.187	22.6407	6.4659	-0.000347435	15.7093	4.90343	14.0269	1.78235	1.38715	-0.00213206	0.849828	11.1663	25.507
79.6378	10.591	5.59468	10.0382	2.52085	14.5658	13.27	12.9475	9.48679	3.47861	87.9825	6.92447	0.886584	9.91134	0.000871502	0.00633537	0.570695	5.58471	-0.000205704	22.3282	135.663	5.37408	19.281	4.35056	0.0110943	14.8364	9.766	14.089	33.46	9.27688	25.297	15.0779	54.2058	20.7428	30.1591	35.1293	9.92921	1.75463	19.7599	8.27737	-0.000330902	14.9363	3.90635	10.9039	1.39111	1.1369	-0.00203046	0.692215	11.1551	24.0089
79.7378	10.1637	4.39473	9.05861	1.9464	11.8395	11.1289	11.4681	7.3278	2.98032	84.9168	5.47016	0.728987	8.9658	0.000405202	0.00521524	0.435119	4.74979	-0.000102577	19.7934	185.172	4.07668	16.977	3.54354	0.00830002	16.8488	11.6125	20.912	28.8209	12.9305	21.1039	14.7683	60.7623	23.2955	27.1436	37.6331	8.08646	1.40313	16.9613	7.98425	-0.000308652	13.5163	3.10123	8.28292	1.08555	0.93162	-0.00190878	0.563566	10.5834	22.1876
79.8377	32.5964	8.08336	14.5938	1.49351	12.4645	15.1148	9.62255	5.60292	2.50759	79.6405	4.21668	0.578112	10.3078	0.000135105	0.00436077	0.331397	9.08973	0.00011232	17.4561	176.816	2.99561	14.7483	2.87479	0.00621548	14.7994	10.2558	22.9531	24.5596	23.837	17.1021	41.0352	58.7882	20.8214	24.3956	51.0854	6.25162	1.12021	14.4464	7.10477	4.39029	11.9607	2.45707	16.1116	0.84696	0.763386	-0.00177808	0.458802	9.71906	20.3601
79.9376	39.3897	8.96587	15.1321	1.14066	11.1436	14.8521	7.83111	4.25435	2.09346	83.6996	3.19423	0.449512	18.0238	-6.14e-06	0.00368616	0.25226	9.84936	5.02102	15.3695	149.811	2.1515	18.49	2.742	0.00465921	11.8201	8.03194	22.3211	25.1018	39.0782	13.6324	45.6801	53.9158	17.1285	23.7697	52.3532	4.68657	0.893632	12.2596	6.14116	5.42914	10.4718	1.94438	173.688	0.660671	0.625595	-0.00167645	0.373399	8.73063	21.7391
80.0375	38.7398	8.50003	13.9881	0.867908	20.7439	13.2373	6.25676	3.21505	1.74187	80.3297	3.60212	0.345611	18.9401	-0.000117049	0.00318075	0.191963	9.25834	5.95779	14.7431	120.116	4.28863	17.6626	2.37701	0.00350229	9.02574	5.8915	26.3411	23.2368	41.2743	10.7615	42.1529	56.2088	13.5741	22.0596	47.53	3.4456	0.712619	11.8974	5.24866	5.22009	9.12054	1.53754	275.641	0.51536	0.512761	-0.00163252	0.303822	7.72112	20.9915
80.1374	34.9038	7.47202	12.8888	0.658347	21.3545	11.3499	6.03706	8.85138	1.44729	75.2166	3.35639	0.263965	21.4491	-0.000176374	0.00277833	0.14605	9.11877	5.56204	13.3171	93.5571	7.22914	26.9798	1.98293	0.00266857	8.56003	4.14664	26.5004	20.5569	37.6541	8.4457	36.1348	53.0396	14.3624	20.9144	63.0988	2.50094	0.568176	10.6914	4.46577	4.60817	7.92326	1.21528	276.815	0.402202	0.420326	-0.00159481	0.247192	6.75096	19.5838
80.2374	30.0303	6.28989	11.4047	0.49822	18.9404	9.56851	5.29017	10.0643	1.28011	69.9227	8.07581	0.200781	20.5481	-0.000238789	0.00246197	15.8685	8.26901	4.81128	17.3443	71.6978	8.36805	26.7597	1.62637	0.00207435	14.3135	2.83673	25.8633	55.6844	31.9484	13.2	29.917	48.1495	12.5923	19.2043	71.1353	1.7996	0.452962	9.30216	3.79294	3.9226	6.87445	0.96035	240.265	0.313931	0.344654	-0.00149994	0.201081	5.85264	26.9823
80.3373	25.1517	5.15214	14.8671	0.376503	21.2383	8.00515	4.41278	9.36612	1.09171	76.6484	9.14009	0.152312	18.6989	-0.000325743	0.00221338	18.5354	7.23887	4.03933	16.8555	54.431	7.63157	24.1198	1.32344	2.50715	13.8218	1.9007	23.6026	76.727	25.9812	13.4684	33.2146	59.1842	13.149	17.4064	66.6828	1.28725	0.361075	11.7194	3.21917	3.28301	5.96093	0.7588	194.537	0.245041	0.282711	-0.00131515	0.163546	9.27454	27.9296
80.4372	20.7183	4.14377	14.7032	0.284278	19.3921	7.20862	3.57856	7.98577	0.916982	74.3399	8.52899	0.11533	16.7091	-0.00035087	0.00202951	16.7517	6.23436	3.34876	15.2819	41.0928	6.26791	21.1155	2.22877	2.9539	11.4786	7.56516	20.6538	79.7907	20.5617	12.0206	37.9355	58.9172	11.4771	15.6912	58.5213	0.916968	0.287806	11.4949	2.73137	2.72534	5.16735	0.599501	151.498	0.19132	0.231997	-0.00104158	0.132982	10.7673	27.2591
80.5371	16.8857	3.29057	13.3666	3.28026	16.4121	6.20819	2.85263	6.49478	0.765133	69.8174	7.27774	0.0872144	20.2492	-0.000252315	0.00180656	13.8309	10.879	2.76111	13.5731	30.9199	4.85221	30.1629	3.31228	2.67869	8.93487	8.21326	17.5616	74.4031	15.9749	19.9163	35.3117	54.6431	9.34551	24.7032	49.9432	0.651359	0.229388	10.3718	2.31715	2.25332	4.4789	0.473581	115.212	0.149448	0.190482	-0.000703631	0.108092	11.0785	25.5304
80.6371	13.9654	18.8893	11.7627	4.3277	21.4646	5.24458	2.24936	5.1348	0.636626	64.9612	5.90025	0.0658905	19.7483	-4.9e-05	0.00155913	19.4635	11.5911	2.27117	18.1646	23.2187	3.61603	36.4099	7.96737	2.21139	6.73248	7.02783	14.624	66.0573	12.2507	20.5925	30.3876	49.2447	7.36985	34.1209	45.0013	0.46183	0.1828	9.03811	1.96557	1.85935	3.88211	0.374046	86.291	0.116804	0.156499	-0.000366065	0.0877957	10.6962	23.5485
80.737	11.4117	24.0938	10.2112	4.38199	20.4948	4.3922	1.76117	3.98721	0.529096	72.3442	10.9844	0.0497436	18.0801	0.00013065	0.0012519	23.0375	10.8304	1.86622	17.746	17.4144	17.0837	34.4936	8.47046	2.99677	4.98468	5.41606	11.9868	61.9866	17.14	18.4787	25.2073	43.8287	5.72004	35.2334	38.8486	0.327036	0.145639	15.2864	1.66716	1.53274	3.36499	0.295387	63.9802	6.71863	0.128686	8.08723	0.0712451	9.9358	25.4415
80.8369	9.25159	24.1172	8.81202	3.97696	17.6675	6.57365	1.37249	3.05957	0.439535	72.4633	19.7107	0.0375102	26.509	0.000189884	0.000924213	20.9015	17.1445	1.53281	16.1131	13.0513	19.9243	30.6729	13.1463	2.82383	3.65442	9.48987	9.70458	55.2023	23.9689	25.135	25.1289	38.7907	4.4033	34.9722	32.9098	0.231399	0.116026	16.0662	1.41385	1.26289	2.91697	0.233269	48.3477	7.08041	0.105938	10.0462	0.0578563	8.99686	24.6592
80.9368	7.46089	21.8055	7.58465	13.3137	18.4001	6.6054	1.06622	2.32904	0.365192	72.8705	21.164	0.028233	26.9856	0.000121609	1.01068	22.0255	19.1202	1.25878	14.3179	9.77665	18.221	26.7337	21.3548	2.36866	2.66405	10.0459	7.77958	47.8883	24.2388	24.7455	22.2573	34.2449	12.4419	32.6841	30.8224	0.163577	0.0924613	17.1805	1.19876	1.04031	2.52883	0.184214	42.9169	6.03425	0.0873123	9.35962	0.0470995	14.2572	23.0381
81.0367	5.99522	18.6649	9.28196	16.2745	16.3881	5.93602	0.826506	1.76319	0.303524	69.1278	19.3198	0.0212405	41.5239	4.2e-06	1.27815	19.2677	18.1531	1.03379	12.6367	12.2862	14.9866	69.8928	21.3797	1.88764	1.93576	8.51472	11.7409	40.9682	35.5718	29.9496	18.7228	37.575	13.2002	41.2897	51.0273	7.15389	4.71844	16.0031	4.22616	0.856878	2.19244	0.145475	35.1579	10.9116	0.072053	7.75107	1.40988	16.5518	21.2299
81.1367	4.80555	23.5654	12.9888	16.0308	26.918	5.10777	0.639729	1.32967	0.252381	64.5096	16.2903	2.20851	42.6686	-2.86e-05	1.22084	15.6879	24.2176	0.849086	14.8807	11.4665	11.6116	117.794	18.863	1.46643	1.40394	6.52933	13.8861	34.7811	41.5433	40.5313	32.0723	43.5171	11.7746	53.7965	52.638	10.7874	9.97653	19.5153	4.69053	0.705763	1.90088	0.114891	27.5677	10.2342	0.0595268	13.0215	3.52597	22.3138	22.1022
81.2366	3.84522	23.5029	13.0687	16.5909	27.0784	4.3129	0.494648	5.95191	0.210011	59.9089	14.1839	2.67825	39.7285	5.97e-05	1.04356	12.3566	25.2136	0.697464	21.5832	9.62026	8.65782	128.336	15.8549	1.12399	9.87258	12.3012	13.9832	33.4283	40.6391	39.8471	40.852	48.5807	9.67801	54.7404	50.4417	11.7978	10.5163	23.6	4.35954	0.581304	1.64815	0.0907756	21.0571	8.46236	0.0492664	13.1852	4.34026	25.5548	27.0176
81.3365	3.07289	21.2118	11.9542	15.219	40.8356	3.61025	0.382188	7.10038	0.174914	55.5558	11.6403	2.4886	35.7955	0.000190862	0.841774	11.7742	24.5408	0.572923	26.0251	7.67514	9.46208	118.644	13.0496	0.855283	10.9238	17.895	12.9935	42.8535	35.7646	35.0095	39.3336	46.9386	7.66659	55.786	44.6577	17.6467	9.43873	22.8708	4.81994	0.478811	1.42911	0.0717803	15.8163	6.735	0.0408841	11.3552	4.12216	26.1191	28.046
81.4364	2.45361	18.138	10.5458	17.0852	42.8246	4.35898	0.295138	6.72495	0.145879	60.7154	9.20689	2.09455	31.8688	0.000301301	0.655951	23.8223	29.0142	0.470679	24.8922	5.96197	8.44091	104.709	10.6384	0.648202	9.51683	16.748	11.5048	43.0934	29.7326	32.0068	34.3452	43.0245	5.96399	54.119	38.2599	17.169	7.95745	20.536	4.47538	0.394406	1.23922	4.41403	11.7492	20.555	0.0340108	13.045	3.59342	25.1196	26.8344
81.5364	2.24049	15.0077	9.16393	16.2618	38.2353	5.83041	0.227816	5.78436	0.121853	64.066	8.51753	1.68114	34.9404	0.000340131	0.499897	24.22	28.0756	0.386663	22.4657	4.5621	6.85225	91.0333	8.63421	0.490168	7.57336	14.1697	9.86374	39.6125	23.8724	27.1995	28.6942	38.5783	4.59656	50.1424	32.2989	14.5003	6.52017	17.8563	5.83981	0.3249	1.0745	5.50981	10.3575	25.6879	0.0283723	11.824	3.02264	23.2735	24.9513
81.6363	1.94124	17.6856	7.9113	14.2902	32.0492	5.70803	0.175798	4.72845	0.102001	69.8086	9.67064	1.67068	34.7835	0.000309323	0.375334	31.0489	25.2783	0.317706	22.959	3.46053	5.26649	78.7442	6.99294	0.370224	5.77224	10.8554	13.8273	34.9216	33.2422	22.2671	23.4483	50.6447	15.8902	45.6173	27.0803	11.437	5.269	15.3005	5.65773	0.267659	0.931591	5.29187	8.4545	22.7189	0.0237676	9.65547	2.50166	21.0352	22.9506
81.7362	1.63169	17.1889	6.81037	11.9878	26.0963	5.08047	2.57846	3.75055	0.085594	67.607	9.03556	7.04974	32.0614	0.000239955	0.278966	30.1707	25.0815	0.26112	21.1047	2.61145	3.90548	67.9964	5.65811	0.279477	4.3006	7.85661	14.8881	30.1328	33.5749	17.8546	18.9394	53.1065	21.1279	41.187	22.6312	8.67842	4.22851	13.5206	5.04153	0.220514	0.807535	4.61672	6.61515	18.4682	0.0199855	7.43279	2.05472	18.6854	21.0218
81.8361	1.53832	15.3107	5.85523	9.76003	21.3606	4.35326	6.5203	2.91902	0.0720704	63.4676	7.71528	7.99047	29.5111	9.29e-05	0.205965	27.2838	63.4382	0.214658	19.0411	1.96469	10.0299	58.6808	12.0357	0.210897	3.16407	5.48015	17.5877	27.7126	30.0094	19.7015	15.2014	50.2145	19.7945	37.0677	18.8837	22.4751	3.38164	11.6721	4.35971	0.181677	9.91393	3.84982	13.0125	14.6152	0.016835	5.50831	1.68147	16.3907	19.2232
81.936	1.35584	25.014	5.03119	16.4285	31.0421	3.66857	7.39385	2.24396	0.0608916	62.2925	6.25772	8.98124	26.4803	-0.000102665	1.06645	22.7892	71.6347	0.176482	24.702	1.47551	11.0025	50.6312	12.593	0.159133	2.31129	3.72478	17.7023	25.8811	25.1716	18.1307	12.1591	45.6195	18.6657	48.0211	35.0617	24.1348	2.69967	9.96793	3.72662	0.149673	21.0494	3.13552	13.6587	11.4603	0.0141575	7.84424	1.3736	14.244	17.5669
82.036	1.15131	26.975	4.3221	17.8646	30.4192	3.06847	6.93862	1.71102	0.0516296	58.6992	4.9114	8.99564	23.5393	3.26654	1.26859	20.1194	68.2961	0.145103	41.2675	1.10699	9.82952	43.6828	25.1477	0.120082	1.68141	2.48357	16.4454	22.9954	34.4296	15.4561	32.3229	41.214	15.6944	49.3629	36.9315	21.2163	2.15343	8.46879	3.17107	0.123292	38.7832	2.52088	12.0747	8.95742	0.0118488	7.6192	1.12115	12.2907	17.608
82.1359	0.956135	25.2608	3.71271	16.7688	26.4913	4.09057	5.99883	1.29754	0.0439189	54.6706	3.76888	11.169	38.5018	3.79042	1.18708	32.4118	61.1127	0.11921	41.8473	0.830048	7.98553	37.687	34.8628	0.0906288	1.22026	1.63167	14.5591	19.9243	38.0066	12.6741	35.7955	36.718	12.5662	56.2781	33.8532	29.149	1.71711	7.65012	2.69351	0.101533	42.5119	2.01195	9.87107	6.99319	0.00986941	6.43851	0.914731	13.4624	16.6477
82.2358	0.783106	23.2569	6.22611	14.623	21.9597	11.9045	4.9667	0.980388	0.0374939	50.7423	2.84572	10.4519	40.0054	3.39698	1.00471	31.6735	53.1798	0.54015	46.7032	0.622064	6.14007	32.5139	49.1034	0.0684023	0.884373	1.05949	12.4812	44.4181	35.4996	10.1715	32.9724	33.6584	18.7435	55.1337	29.4368	32.1758	1.36908	17.4907	2.28636	3.61179	40.6974	2.54246	7.7309	5.45739	0.00817109	7.00908	0.74615	13.4516	19.6023
82.3357	0.635805	26.8587	15.7048	13.8095	17.7846	13.215	4.00999	0.738993	0.0321056	47.0475	2.123	11.2042	37.3772	2.77991	0.805844	26.973	45.6733	0.604991	43.8927	3.37056	7.67274	31.7093	53.4239	0.0516218	6.70433	0.681418	12.0007	72.6215	41.9446	8.06161	28.2424	30.18	20.486	65.9332	25.0173	28.576	1.09166	20.4192	1.94032	4.43178	47.1951	6.06556	6.29995	4.25821	1.35615	6.22292	1.05332	12.7636	19.4928
82.4357	0.513273	25.8943	19.0528	26.9734	14.2376	12.2795	10.6257	0.556394	0.0276029	43.6083	1.56935	9.98823	33.7181	2.18454	11.9275	21.6994	38.9776	2.433	39.4112	7.29301	13.7367	28.442	48.4559	0.0389503	7.43954	0.434804	10.8544	77.9583	41.6428	6.3419	23.3734	26.8005	22.8012	72.9724	21.0391	26.0546	0.870593	25.2473	1.64638	4.25157	57.1675	6.67512	8.33132	3.32241	1.66579	9.21577	1.03591	11.7219	27.633
82.5356	1.63653	22.9669	18.4858	30.3432	11.3311	13.0139	12.1264	0.418908	0.0237726	40.4168	1.15185	22.6267	30.0328	1.68285	14.7736	16.9912	33.1594	2.70513	39.0215	7.63843	18.3145	24.8598	41.1929	0.0293915	6.69763	0.275605	17.7782	73.6388	47.8525	4.9666	19.0063	23.6963	20.3225	70.8226	17.6068	26.2849	0.694437	36.5073	1.39694	3.74976	56.5902	16.4213	7.97492	2.59207	1.59241	9.04728	0.915219	10.53	28.7902
82.6355	5.08091	19.4373	16.687	28.9068	8.99056	16.1157	14.5643	0.315628	0.0205123	37.458	1.67273	42.4823	26.6229	1.28335	27.0795	21.7655	28.1659	2.4794	35.5635	6.71337	18.1881	24.9922	34.0756	0.0221641	5.40661	0.1737	20.1058	65.787	45.2203	3.879	15.311	20.9104	89.9946	80.1456	14.7	28.3767	0.554041	38.5151	1.18538	3.19053	58.7995	18.1479	25.5365	2.02226	1.39777	7.6835	6.21202	9.31227	33.6976
82.7354	20.1843	17.4384	14.6422	25.4153	9.52262	15.4629	13.9559	0.237979	0.0177121	34.7155	1.69929	125.246	23.5576	0.973477	67.8427	20.1836	23.906	2.12987	31.6377	5.48016	15.5728	31.7026	30.8975	0.0167084	4.15059	0.108946	19.8368	57.1636	39.1011	3.02462	12.2715	18.435	170.857	79.1902	12.2599	24.9955	0.44211	35.7077	1.00575	2.66972	55.1822	18.8953	44.3824	1.57778	1.18302	6.05441	25.8323	8.14145	36.7461
82.8353	24.9196	14.8588	21.3395	21.3269	9.34933	13.6583	12.189	0.179598	0.0153007	32.1737	1.51286	207.86	20.8309	0.736401	75.218	16.8413	20.2825	1.78295	32.1531	4.31001	12.356	32.0934	26.2632	0.0125621	3.10448	0.068058	18.219	48.9451	32.1673	2.35619	9.80776	16.2452	172.07	73.8854	10.2205	20.1506	0.352836	31.4829	0.853311	2.21593	49.6498	17.0439	45.4772	1.23108	0.984408	4.5568	29.3247	7.05716	35.7205
82.9353	24.6991	13.6534	21.6695	17.3671	8.14802	11.6655	10.1492	0.135705	0.0131325	29.8178	1.25772	209.185	18.849	0.556212	75.9588	13.4215	17.2047	1.47635	29.5125	3.32123	9.35875	29.095	21.7245	0.00944797	4.46986	0.0423822	16.0105	41.5717	25.6513	7.29992	7.82648	16.8957	148.299	67.41	9.12318	15.4877	0.281601	27.1499	9.8246	1.83195	43.8163	14.4477	39.8085	0.960634	0.812361	9.11144	27.198	6.07774	34.7639
83.0352	22.3376	11.7959	19.8866	13.8546	6.7566	9.8171	8.22217	0.102845	0.0112422	27.6344	1.00308	182.057	16.8077	0.419697	124.599	10.4601	14.5925	1.21667	26.3116	2.52961	6.86996	25.5186	17.7512	0.00711976	23.491	0.0263192	13.6546	35.1508	20.0337	8.31813	6.23998	15.9285	120.081	60.9366	7.84587	20.4347	0.224733	33.5531	14.9344	1.51151	38.3109	11.8706	32.3761	0.749652	6.39177	9.56028	23.4853	7.45968	37.3006
83.1351	19.2592	9.82371	17.7762	10.8911	5.47327	18.6396	6.55058	0.0782427	0.00961781	31.2582	0.77827	148.609	14.9055	0.316546	127.871	8.05973	12.3761	1.00061	23.2466	1.91345	4.93059	22.1395	14.4225	0.00537272	96.837	0.0162858	11.3965	29.6467	15.4204	7.74448	4.97263	14.4542	94.4373	54.871	6.63656	19.2292	0.179319	32.7248	18.084	1.24587	33.3452	9.59028	25.2797	0.585003	7.59034	8.36079	19.6709	7.87453	36.0749
83.235	16.1505	7.98984	15.5345	8.46892	4.38276	20.5469	7.96354	0.0596253	0.00816481	34.2187	0.59225	117.373	13.1913	0.238759	112.951	6.17318	10.4959	0.822284	20.4795	1.44125	17.0138	19.1372	11.6868	0.00407376	104.145	0.0100298	9.3579	24.9687	11.7457	6.63869	10.1137	12.9039	73.1945	49.4082	15.7186	22.1152	0.143062	29.4591	17.638	1.0264	28.9578	7.67536	19.2568	3.27928	12.3211	6.69763	16.2474	7.71376	33.6761
83.3349	13.3135	9.73223	13.4454	6.53191	3.48922	19.0503	7.66283	0.0454066	1.25293	33.1773	0.444316	91.0268	15.8506	1.14965	92.7937	4.71322	8.90139	0.675488	18.0251	1.08257	19.3241	23.2105	25.8839	0.00311859	89.8913	0.00614839	7.58656	21.0116	8.87778	5.45997	10.7872	11.4363	56.3041	49.9723	17.167	22.4494	0.114149	25.6434	15.7528	0.845378	25.1194	6.10982	14.4388	3.34157	12.6012	10.1582	13.3312	11.8749	31.0229
83.4349	10.8554	9.57956	11.5887	5.00636	2.76951	16.6028	19.6195	0.0345138	1.50033	31.1566	0.329746	69.8561	15.425	10.8828	73.1387	3.59244	7.54913	0.554909	15.86	2.2235	17.4985	29.0401	33.3502	0.175316	71.2366	0.00375886	6.08793	34.0596	6.67068	4.38931	17.7539	12.9444	43.1401	77.1607	15.9298	25.6605	0.0911408	21.9838	13.6344	0.696187	21.7774	4.84849	10.7136	4.83866	11.3513	10.0346	10.9036	13.6596	28.4323
83.5348	8.78774	31.913	9.97009	3.81826	2.19469	14.0985	22.2862	0.0262669	22.9166	29.6098	0.242659	53.278	14.1113	12.2761	56.1708	2.73567	6.40233	0.455882	13.9536	2.30983	14.3179	27.7285	35.5694	0.205626	54.1796	0.00229899	4.8444	36.4902	14.2389	3.48232	21.7912	12.5634	32.9845	81.7142	13.9231	23.0744	12.5251	24.2997	11.6587	0.573291	18.8745	3.84061	7.89346	15.2888	9.71914	18.0425	8.90433	33.6482	26.0056
83.6347	7.08005	38.896	8.57074	2.90071	1.73757	11.8335	22.5414	0.0201711	27.028	27.6469	0.177358	40.4841	12.6336	40.4511	42.4055	9.59999	5.42974	0.37454	12.2759	2.02399	11.0578	31.7254	32.0577	0.186213	40.3204	0.00141819	3.82737	34.4413	15.8965	3.53079	20.7529	11.537	25.1914	78.1556	11.862	24.1772	15.1227	35.2544	9.92153	0.472077	19.339	3.03905	5.78755	15.1222	10.7595	18.5413	7.26609	54.1561	23.7674
83.7346	5.68593	41.1481	7.36534	2.19688	1.37465	9.87925	20.1853	0.590417	43.6906	25.6797	0.12889	30.6941	11.2208	107.873	31.6391	20.6325	4.60506	0.307788	10.7997	1.64996	8.22668	29.6854	27.1826	0.15363	29.6464	0.000896594	8.61387	30.7577	20.4492	24.7834	18.0371	16.7461	19.2281	72.0156	9.9893	21.0536	14.1725	35.8529	8.42693	0.388735	18.0502	5.32779	4.22912	22.752	9.96253	16.0718	5.92706	63.1736	21.7156
83.8346	4.55649	38.1998	6.32861	1.65966	1.43314	8.22704	17.0364	0.749113	44.1155	28.6947	0.0931912	23.2401	9.93595	112.775	23.4117	21.1635	5.94874	0.253014	9.50102	1.29697	5.96207	26.2973	51.7127	0.121443	31.0349	0.000581877	10.4955	26.7212	21.5954	32.592	15.0354	30.6025	14.6717	78.0671	8.36746	21.5414	12.168	32.7984	7.15195	0.320114	16.2004	5.56769	3.0829	25.5278	8.63134	12.8118	4.83396	65.1456	24.6174
83.9345	3.64616	40.6851	5.43753	1.2514	16.4044	6.84311	13.9125	0.724436	39.514	27.9591	0.0670493	17.582	8.78822	97.7939	17.2215	18.3423	5.90932	0.208011	8.35845	0.999392	4.23776	32.074	58.8816	0.0939052	26.5438	2.94293	10.7057	22.8773	19.6957	31.7778	13.9808	52.752	11.1931	75.2551	6.99145	18.5816	10.0557	41.6535	6.06811	0.26362	15.6598	6.97425	2.24354	40.3335	7.26213	9.71499	3.94219	62.9779	29.0116
84.0344	2.91485	51.782	4.67171	0.942464	19.3093	5.68884	17.7867	0.629261	33.8641	26.2923	0.0479936	13.2948	7.76963	78.9069	12.6139	14.8733	8.63686	0.171024	7.35332	0.761547	2.96726	66.7666	54.1532	0.0717736	20.9482	3.4487	10.0191	19.43	29.9203	27.8177	12.0257	56.9008	18.6817	84.9125	5.83482	14.8206	8.16001	40.94	5.14786	0.217106	14.2719	6.7054	1.63054	39.324	17.1951	7.12566	5.68993	58.5461	31.1031
84.1343	2.32863	51.7926	4.01359	7.74785	17.8986	4.72804	24.4766	0.517277	28.4985	24.4726	0.0341533	10.05	6.86808	61.5831	9.21012	16.3852	20.544	0.140583	6.46917	0.576479	2.05275	69.1999	46.2922	0.054538	15.8985	3.03116	20.2131	16.4287	30.9822	23.1307	9.97348	54.344	18.3928	93.9168	4.86677	24.0411	6.56197	36.9667	4.36691	0.178815	29.4897	12.7938	12.4802	32.86	18.7089	8.81275	8.70536	53.0404	30.0741
84.2342	5.06098	46.8107	3.44793	10.0979	15.2442	3.92909	24.4966	0.412034	23.7957	22.7093	0.024135	15.9242	15.2087	47.2707	23.1561	14.5445	36.5526	0.11552	11.7751	0.434557	8.30148	64.2021	38.3875	0.0413487	11.8179	11.7712	24.083	13.8562	28.0126	34.0566	8.11909	49.5806	26.1997	91.1299	4.0583	26.2745	5.25268	33.1871	3.70431	0.147292	32.9755	14.9186	23.2952	26.2423	17.2233	8.19832	8.7158	47.198	35.9836
84.3342	40.3882	40.0604	24.6041	10.1811	12.5064	17.2022	34.213	106.017	19.8006	21.0542	0.016909	15.8676	30.3522	35.9734	28.2563	11.9175	39.0902	0.0948996	15.8892	0.326822	9.56525	98.4894	31.4026	7.47863	8.68374	17.7831	24.3311	11.6695	32.433	34.2446	21.0011	44.3694	24.955	84.4415	3.3834	23.2497	4.19474	28.8538	3.14214	0.121342	31.7905	14.0195	24.2142	20.6423	14.8853	6.78427	7.75044	41.4584	54.813
84.4341	178.119	33.164	29.3807	9.21988	10.0765	19.7392	41.2268	245.338	16.451	21.7707	0.0117208	17.337	67.138	27.2516	26.6747	9.41572	36.5743	0.0778977	19.4351	0.245601	9.83494	97.7563	25.528	8.79989	14.8918	16.7989	33.767	9.81966	30.7385	30.3772	32.2823	39.3686	21.0649	78.2748	4.28768	18.7862	3.34589	24.7222	2.66504	0.099976	47.349	12.1128	21.3216	24.3523	12.7755	5.26474	6.57585	42.356	57.9918
84.534	242.226	26.8657	28.3797	7.87578	8.04512	24.9252	39.7676	272.195	13.6588	20.8059	0.00801982	15.5616	72.9515	20.5943	22.6755	7.30617	32.4667	0.0639462	23.2286	0.1843	8.55127	88.1308	20.6914	15.1038	16.2079	13.5812	37.8141	8.26012	29.3392	26.557	32.6182	34.7974	16.8967	71.2248	4.1596	14.4581	2.66727	21.0366	3.63451	0.0823886	49.6121	10.0511	17.3945	21.2877	10.7014	8.155	12.1788	50.3098	57.58
84.6339	247.967	21.443	35.9873	6.48864	6.39334	24.0417	34.8434	250.926	11.3371	19.4567	0.00540163	12.8916	69.0754	22.1185	18.2356	5.61673	28.1483	0.0524649	22.1747	21.1647	6.8433	77.1585	16.7478	14.9826	14.045	23.9696	37.134	6.94432	25.4992	22.068	29.0454	30.7032	13.2268	64.3122	3.70133	10.808	4.182	17.8415	3.55626	0.0679088	46.7096	8.16456	13.6068	17.2438	8.86063	14.1755	12.6424	52.3234	54.2597
84.7339	227.729	16.9367	35.3363	5.21811	5.06807	21.2788	29.0634	212.917	9.40877	18.079	0.00357217	10.2624	62.6062	19.3527	14.1855	10.2034	24.1326	0.0429273	20.002	52.1035	8.8431	66.9009	21.4485	12.8224	11.1502	25.3554	34.0122	5.83863	21.0405	17.8439	24.4946	27.0686	10.2272	79.3067	3.17966	13.6481	4.18154	15.1073	3.1795	0.0559904	42.0864	6.55439	10.3768	13.6299	7.29491	14.4629	11.3875	50.8291	53.3293
84.8338	198.018	23.2646	32.0391	4.12546	4.01222	18.1861	29.6021	172.684	7.80802	16.7663	0.00230841	7.99424	68.7561	15.676	10.8013	10.1947	20.5773	0.0351128	17.7371	55.5689	13.7051	57.8166	20.3743	10.3154	8.48827	24.3139	29.8358	4.90786	37.846	14.205	20.1131	23.8548	7.85739	79.508	2.68952	21.3205	3.68229	35.2091	2.75298	0.0461787	37.1666	5.2267	7.78564	10.6829	5.98894	12.4974	9.71478	47.3994	50.0732
84.9337	166.9	23.8739	28.1635	3.22077	3.17402	15.3078	35.9901	136.292	6.4796	15.5396	0.0014483	6.15081	65.3032	12.2575	14.24	21.0032	17.4988	0.0287554	36.8507	49.1653	13.6666	62.0659	17.6354	8.05252	6.32026	19.7884	25.4142	4.12513	40.8452	11.2043	16.2874	21.0174	6.01638	98.7969	2.25865	20.9598	3.07834	85.3306	2.35447	0.0381061	32.5072	4.1519	5.77854	8.34815	4.90985	9.94494	8.09248	43.0339	46.2303
85.0336	138.023	21.8496	24.4368	14.718	2.51009	12.792	34.6328	105.717	5.37738	14.3995	0.000871661	4.69825	59.2503	9.41776	13.7831	21.4119	14.8612	1.46562	59.4853	40.2611	11.7232	57.1613	14.7035	6.18809	4.64852	14.8424	21.1924	3.46719	48.2358	8.78885	13.0912	18.5136	4.59851	99.2589	1.89019	17.7814	2.51193	94.9809	2.00393	0.0314568	28.298	3.29073	4.25746	6.51685	4.02233	7.53261	6.66689	38.3528	42.4067
85.1335	112.772	18.8346	21.0842	18.5282	1.98449	10.6527	30.3096	81.061	4.46295	13.3418	0.000493331	3.57322	52.8868	7.1706	11.8576	18.5176	12.6127	8.97721	60.0107	31.7176	9.31148	50.3873	12.0578	4.71518	3.39506	10.5999	17.3898	2.91414	46.0655	6.87173	10.4793	22.2048	3.51143	96.0015	1.57883	14.0586	2.0255	93.0277	1.70207	0.0259762	24.5763	2.60475	3.12099	5.08556	3.29409	5.52075	5.46357	33.7278	38.8009
85.2335	91.4171	15.6637	18.1466	20.6604	1.56889	8.85651	25.2656	61.6713	4.5594	12.3616	7.7268	2.71055	46.9202	5.43359	9.60072	15.001	10.7009	10.212	54.9734	24.4642	7.66274	43.7889	9.81332	3.57613	2.46955	7.32616	14.0908	2.44912	40.0499	5.357	15.5747	21.9414	2.67997	88.8442	1.31745	10.6827	1.62346	86.346	1.44449	0.0214518	21.3191	2.06028	2.28046	3.9683	2.69728	7.81551	4.46606	29.369	35.4664
85.3334	73.7208	12.7277	15.6011	19.6081	1.2403	7.35286	20.4819	50.8784	4.10071	11.4535	10.1081	2.05295	41.5309	4.10687	7.49999	11.7864	13.9555	9.42205	49.5031	18.6427	5.93899	37.8725	7.95833	2.70523	1.79213	4.94624	15.0458	2.05832	33.0556	4.16983	26.5917	20.2884	2.0448	80.788	1.09906	18.3627	1.29722	76.1667	4.82933	0.0177119	18.4828	1.62899	1.6626	3.09643	2.20845	7.57878	3.64616	25.3834	32.4057
85.4333	59.2428	25.5932	13.4063	17.2038	0.980558	6.10422	26.3144	63.0496	3.52105	10.6125	9.94352	1.55343	36.7283	11.0797	5.72661	9.73451	18.619	8.11408	43.8746	14.1058	4.42927	32.7018	6.44319	2.04345	1.2988	3.3665	14.4298	1.73008	26.4159	3.23827	27.4782	18.2568	10.573	72.9274	0.917124	18.4345	1.03494	65.6985	5.33848	0.0146154	16.0192	1.28768	1.21001	4.36888	1.80821	6.39934	2.97501	21.8134	29.6046
85.5332	58.211	29.4706	19.4694	14.4172	0.775198	5.0619	25.7889	60.5024	2.96649	9.83377	8.71738	1.17479	32.4702	11.5978	4.30612	7.72031	18.6597	6.7992	38.6913	10.628	10.75	28.2212	5.21242	1.54231	0.940589	2.24698	28.0666	1.79288	20.6607	2.51415	24.6817	18.7886	11.746	82.3019	0.764935	31.9409	0.825166	72.5781	8.06853	6.96502	13.8821	6.90107	0.879737	3.95039	1.48055	13.7789	2.42664	18.6623	27.0439
85.6332	56.4057	28.3788	19.7545	11.7289	0.612841	4.2012	22.7648	52.3697	4.93797	10.5284	7.18321	0.888159	28.7021	10.0613	3.20403	6.00217	24.3514	5.63162	34.0656	7.98733	11.6977	24.3497	4.21512	9.47413	0.680911	1.47743	33.1681	6.13872	15.919	1.94922	20.8993	17.6419	10.463	84.2264	0.802083	32.1196	0.657857	68.3641	8.06394	8.60796	12.0294	8.18317	7.59262	3.23241	1.21235	23.5101	1.97908	15.9111	26.1743
85.7331	69.2148	36.3157	18.1236	11.4216	0.484347	3.48392	31.7753	42.9603	5.01397	10.1509	5.69671	0.671401	25.3702	8.11968	2.36619	4.61889	24.2584	4.641	47.9992	5.99368	10.4169	21.008	3.40798	10.671	0.49284	0.959988	33.3898	7.38028	13.1233	1.50753	17.1965	15.9802	8.59491	80.2018	6.91718	27.5106	5.74157	66.6401	7.26032	21.528	10.4236	7.73282	9.0804	11.3906	0.992834	23.8885	8.42797	16.6175	25.1511
85.833	72.5682	36.3927	27.2341	10.1605	0.3827	2.88762	32.5017	54.011	4.50034	9.51696	4.40332	0.507572	26.8346	8.72128	1.73802	5.85488	22.099	3.81599	47.3423	4.49347	8.44793	18.1245	2.75511	9.54312	12.3964	0.617806	31.0221	7.26813	33.8821	1.16092	25.9521	14.2538	6.80669	104.618	8.2594	21.8616	6.72973	59.9764	6.30305	38.385	9.67816	6.6979	8.42158	14.0599	0.813169	20.6046	9.58273	17.2387	23.423
85.9329	72.4135	32.9234	27.8389	8.58703	0.30259	2.39334	29.2487	62.1238	3.86082	8.84911	3.34234	0.383747	25.2079	7.63089	1.27229	5.41428	19.3877	3.13446	43.1011	3.36688	6.48832	44.1478	2.22724	7.83094	16.3829	0.394422	27.4653	6.61981	39.009	0.89287	26.1118	12.6269	14.2263	106.488	7.87959	32.7711	6.2518	52.2024	5.39607	40.1429	25.1914	5.56501	8.31218	26.8908	0.666168	20.914	8.89198	21.8918	35.2561
86.0328	66.0085	28.1912	25.6071	12.6622	4.59232	1.9803	24.7507	59.8108	9.86168	8.20726	2.50339	0.29013	22.7839	6.18111	0.928226	114.906	16.7165	2.57346	38.3306	2.52192	4.80873	83.1229	1.80054	12.8413	15.0173	0.250081	23.5462	5.80916	41.5542	0.68347	27.2822	11.1508	14.5412	100.445	6.96447	61.8713	5.34824	44.7495	4.59405	36.5819	29.9585	4.5236	7.77916	25.3968	0.545907	31.0053	7.67926	51.8115	42.4796
86.1328	58.7685	28.8317	22.6418	13.2818	5.43759	1.63886	20.2429	51.8532	10.6451	7.60582	1.85627	0.21937	20.3083	38.799	0.675592	294.044	14.2939	2.11227	33.8389	12.9643	3.47518	121.82	1.45564	12.6265	19.7332	0.157597	19.7279	5.0004	39.1503	0.515537	24.6089	9.83299	30.1822	92.0466	34.4266	202.001	4.41237	38.0862	3.90246	31.5803	29.4833	3.63284	8.8148	21.04	0.447516	30.4467	6.43206	104.517	62.6562
86.2327	51.5356	26.3438	19.6952	12.262	5.04921	1.35661	16.2228	59.0525	9.74395	7.04676	1.3658	0.165965	18.0079	64.9275	0.491714	340.228	12.1731	1.73352	29.8036	18.271	2.46472	119.963	1.17683	10.7699	18.0617	0.0987673	16.247	4.25964	33.7986	0.389676	30.9091	8.66499	30.8191	83.3609	40.115	319.604	3.57752	32.3031	3.31179	26.6068	27.075	2.89752	8.02292	16.7554	0.366989	25.86	5.31218	150.529	66.6858
86.3326	43.6552	35.0914	17.0119	10.5932	10.5	1.12425	12.8373	54.9874	8.42257	6.52879	0.998855	10.0915	15.9366	66.6302	0.356836	306.623	10.3466	1.42256	26.2297	17.5906	1.7229	107.906	0.951455	8.65081	14.682	0.0616106	13.2028	3.60775	27.7786	0.29239	29.6393	7.63332	26.6923	82.2859	37.9891	315.125	2.87557	27.352	11.9353	22.1581	24.1225	2.30194	19.2987	13.167	0.301063	20.378	4.35814	208.06	64.3273
86.4325	49.0999	38.7852	14.6489	8.79143	11.0034	0.932074	10.0762	46.8964	7.11391	6.04968	0.726974	13.4145	14.093	57.4132	0.258595	252.863	8.78572	1.16723	23.0788	14.9556	1.19059	94.4021	0.769214	6.74772	19.2241	0.0382994	14.1591	9.21423	22.1383	0.218166	25.836	6.72373	22.0873	76.7456	38.8867	267.676	2.30113	23.1402	13.2691	18.3489	21.1889	1.82465	20.9233	10.2993	0.24706	15.3376	3.56383	256.831	59.9927
86.5325	46.9712	36.7138	12.5969	7.10569	9.82168	0.77285	7.86723	38.1472	5.94941	7.75784	0.527037	12.8013	12.4591	46.1959	0.186882	200.399	7.45701	0.957648	20.3048	20.5434	0.815096	81.8318	1.19432	5.18325	17.5797	0.0237502	19.1386	14.4171	17.2833	0.162509	27.8679	5.9229	17.5529	98.6297	44.1614	211.777	1.83723	19.5684	12.3388	41.1169	18.4842	1.44445	21.832	12.0617	0.202807	11.1912	2.90972	279.397	55.2459
86.6324	41.7349	32.2463	29.0268	8.57705	8.23179	0.967859	6.12121	30.1636	4.95397	28.9884	0.380869	10.8996	17.0074	42.8227	0.134781	155.744	6.32804	0.785699	19.0111	44.9921	0.553649	70.714	10.8791	3.94872	14.2847	0.0147002	20.3397	24.8985	13.3	0.116445	25.5459	5.2189	14.4568	100	41.4925	160.991	1.46509	16.5443	10.8389	45.9123	16.0703	8.27745	19.2536	25.3932	0.166511	7.98499	2.37379	320.711	50.6256
86.7323	35.6237	27.13	31.8708	8.40851	6.7026	0.930156	4.75167	30.4841	4.11715	32.947	0.274521	8.80041	27.1223	35.5298	0.0973596	119.829	5.3697	0.644538	17.051	47.2088	0.373448	61.0414	18.8798	2.99461	12.1385	0.00907718	19.4595	27.0554	10.1294	0.0829283	21.8337	4.6012	14.1837	94.1921	36.4486	119.422	1.16759	13.9861	16.5678	60.8807	13.948	16.7191	15.7197	25.1158	0.136684	5.60172	1.93583	339.787	46.3025
86.8322	29.949	22.2142	30.0201	7.50691	5.38059	15.7431	3.68268	27.0278	3.41872	32.2307	0.675822	6.90945	28.0546	28.1013	0.0689054	91.7092	4.55649	0.528704	15.0933	49.4828	5.21611	52.6725	19.1327	8.5845	9.55107	0.00558084	18.9555	25.6794	7.6561	0.0570942	18.0499	4.41779	22.6853	86.2666	31.1199	87.1936	0.930251	11.8226	16.5944	59.6654	12.0959	17.9338	14.0431	21.0669	0.112175	8.88914	1.57833	334.819	42.3166
86.9321	24.7275	17.8617	26.7943	6.35861	6.92042	18.9288	2.90503	22.468	2.83767	48.222	17.9122	5.34034	27.0051	23.086	0.0468659	69.991	4.08757	0.433555	25.8603	43.5026	6.36768	45.4453	16.9521	9.15798	7.23749	0.0034088	17.2793	22.994	5.7544	0.0424277	14.6689	4.04463	22.1502	78.1066	26.2297	64.8534	0.74114	9.99324	14.9512	53.0701	10.4853	16.3619	11.5418	16.8448	0.0920095	8.88103	1.28671	315.019	38.6622
87.0321	29.0792	14.1818	23.4001	5.21046	6.57881	18.3989	2.27515	18.003	2.35499	55.9782	23.146	4.09014	24.615	18.1745	0.0298256	61.0769	4.76538	0.355523	26.32	35.5165	9.24233	41.3406	14.2741	8.04492	13.8729	0.00208029	15.1099	20.0035	4.49998	0.0318055	11.8129	23.3637	18.8749	70.378	24.706	50.6535	0.5906	8.44718	12.9832	45.3279	28.363	13.9449	9.06728	13.2559	0.0754029	7.6028	1.04887	287.716	35.3192
87.132	29.2384	24.2331	24.2171	4.17489	5.66168	16.3309	1.97388	14.1009	1.95427	55.0279	22.6762	3.11576	22.0085	14.0126	0.0177181	49.6752	4.5898	0.291478	24.1679	27.935	9.05854	37.0204	11.758	6.54973	13.8649	0.00127555	12.8422	24.9658	16.2556	0.023802	9.4658	28.5915	15.2055	63.2841	33.2806	45.0161	0.470818	7.14076	11.1161	37.9977	32.9338	11.49	6.93343	10.3739	0.520906	8.50366	0.854811	257.492	32.2638
87.2319	26.8455	26.4252	22.3709	13.9381	4.66768	18.6266	1.63729	19.7783	1.62172	51.8763	19.8397	2.36584	19.538	16.7457	0.00800442	40.8036	4.12343	0.238864	21.5494	21.5272	7.70838	32.3405	9.58924	5.14396	12.8586	0.0692958	10.691	33.8536	22.827	0.0192816	12.0529	28.4276	21.3572	56.8552	32.7992	36.4527	5.4525	8.15715	11.5641	31.567	32.1602	9.29726	5.21151	8.10264	0.615452	7.63033	0.69651	235.179	42.1551
87.3318	23.34	24.8676	19.8143	17.0326	3.76996	17.4531	1.32334	19.723	8.84902	61.357	16.3285	1.79294	17.2981	15.1358	0.00187982	33.218	3.5934	0.195703	20.0103	16.3958	6.76985	28.0203	7.78431	7.5132	18.3765	0.0807629	12.1363	34.6253	23.1139	0.0158755	14.7075	26.3536	20.2763	51.0605	29.3531	28.0898	6.4416	12.4748	10.5447	26.1086	29.4375	7.44739	3.87336	6.32425	0.581639	6.19798	0.567386	231.885	47.4666
87.4318	19.6707	21.7715	17.2484	16.7758	3.01391	15.2747	1.05276	46.5271	10.1169	60.5683	28.4782	5.50165	15.2993	26.7675	-0.00477815	26.1627	3.08687	0.160336	26.8799	12.4016	10.2813	24.2094	6.30529	7.20765	17.1677	0.0708393	11.9952	32.0627	20.6838	0.0131961	13.9818	23.7457	17.094	45.849	25.2663	26.5443	5.99847	12.8401	14.7102	21.5466	26.1886	5.9313	2.85696	4.935	0.50819	4.75559	0.462039	224.467	46.5935
87.5317	16.2665	18.2804	14.9033	15.0123	2.39706	12.9944	0.82907	51.7736	9.42061	57.166	30.324	6.06625	13.5261	26.4208	-0.00668022	20.2687	2.63308	0.131265	33.4283	16.4733	10.1994	20.8967	5.10198	6.08936	14.0725	4.37003	19.2421	28.3692	17.3609	0.0107693	12.1428	35.659	13.7035	41.1668	21.376	22.1312	5.13675	25.218	21.1147	17.7622	22.9876	4.70816	2.09657	3.85061	0.429212	3.51636	0.37615	208.848	43.7293
87.6316	21.7435	16.2304	12.8351	12.7333	1.90152	13.6081	4.00662	47.7837	8.19651	53.2676	27.5811	8.56746	20.3344	22.4527	-0.00743715	15.5688	2.23793	0.107362	43.4717	15.6158	8.72819	18.0314	7.26611	4.86925	10.885	5.09706	21.6311	24.5265	14.0237	5.95369	10.1181	37.3731	10.724	37.5763	17.9409	18.6351	4.24008	27.2242	20.8869	14.6344	20.0468	3.73006	11.6667	3.00434	13.2906	2.53342	0.306189	191.226	40.3668
87.7315	26.6547	13.7436	11.038	10.4421	4.50445	14.615	4.84696	40.5692	6.94179	49.4469	23.2093	8.30763	23.7808	17.9545	-0.00722325	11.9049	1.89864	0.0877602	42.2341	13.1899	6.92304	15.5572	7.07966	3.7893	8.17442	4.47294	21.2811	20.9423	11.0485	9.73541	8.25674	35.3327	20.0316	33.9752	15.0015	14.6757	8.96168	25.4437	18.7423	12.0541	17.4262	2.95181	13.6753	2.34406	17.6732	1.79048	0.249163	171.44	37.0259
87.8314	26.3517	11.2998	9.48648	8.36988	8.49464	13.4369	4.65607	32.9126	5.81224	45.848	18.6544	7.12157	22.9802	13.9513	-0.00649807	9.08142	1.60919	0.0716375	38.2878	10.5588	5.24245	13.4221	6.18607	2.90711	6.04079	3.49188	19.5132	18.6012	9.76065	10.0368	6.66374	32.3874	20.12	38.8362	12.5216	25.5846	15.9756	22.5095	16.6523	9.92734	15.1241	2.33439	12.597	1.82885	17.2648	1.24677	0.202606	151.414	39.1615
87.9314	23.8023	9.11066	13.3532	6.60111	8.76402	11.6707	4.0715	31.6177	4.84225	42.4967	25.8027	5.7698	20.9739	15.9606	-0.00565264	6.91859	1.36322	0.0583955	34.0055	10.081	3.84757	11.5798	5.17869	2.21312	4.42365	2.55644	17.129	16.1139	8.13283	10.3025	5.34583	41.5684	17.3239	43.3362	16.5045	32.7673	17.8464	19.4417	15.5769	8.17528	13.1158	1.8454	11.4011	1.42692	15.285	0.857929	0.164618	132.265	43.6436
88.0313	20.5071	7.24739	24.7404	5.14468	7.77954	9.89479	3.3925	28.761	4.02521	39.3871	25.8365	4.53868	18.7622	14.2437	-0.0048143	8.82062	1.1546	0.047556	30.0081	8.54084	2.76082	9.99034	4.25513	1.67766	3.22245	1.79701	14.5972	13.7741	6.5401	9.21805	4.27438	41.8897	17.0273	42.1697	16.178	30.5668	16.3319	22.4242	16.5154	6.73221	11.3696	1.45853	9.43232	1.11335	12.9869	0.584614	0.133569	134.639	42.7086
88.1312	17.189	6.08311	26.3081	3.97398	6.50432	8.29755	3.50404	24.2327	3.3427	43.7161	22.8463	12.8019	16.6593	11.6354	-0.00404492	8.16925	0.977961	0.0386668	26.4261	16.3185	1.94748	18.7108	3.46667	1.26878	2.34012	12.4205	21.2901	11.6878	5.13903	36.7036	3.41138	39.0324	14.5453	39.1171	20.6715	25.3337	24.5691	21.4201	15.1466	5.54378	9.854	1.15264	17.2637	0.868845	10.8266	0.39512	0.108208	136.92	40.0386
88.2311	38.6436	4.97341	24.5251	3.04893	5.28983	20.7869	3.16685	25.8401	2.77472	42.5283	18.9202	13.9883	15.9811	9.13502	-0.00326227	6.81298	0.828519	0.0313262	23.2562	16.7498	1.35545	19.1364	20.3037	8.12967	1.69621	13.939	23.2346	21.9121	3.97556	42.8096	2.71982	35.2456	33.7171	37.6459	20.0975	20.1875	34.1108	19.1224	13.2394	4.56513	8.53972	7.84946	17.8768	0.678007	8.94334	0.265213	0.0874334	131.295	37.8747
88.331	73.6065	3.99545	25.4282	2.32725	4.24404	35.2225	2.68605	26.6669	2.30275	39.9768	15.0533	49.5756	14.5495	7.03321	27.674	21.1196	0.702028	0.0253615	20.4622	14.6098	0.933249	17.3978	23.1299	9.17425	1.22802	12.0709	22.5311	24.2128	3.0425	40.1815	2.16723	31.3961	36.8426	42.0314	34.629	15.4116	33.1797	16.5843	11.3645	3.75923	7.4005	10.2801	15.7173	0.529075	7.35436	0.17697	0.0704192	124.197	35.0668
88.431	82.103	3.17148	23.5044	26.9271	3.38137	81.5692	5.40885	23.8602	1.91087	39.893	11.6612	55.4174	13.0034	5.3608	35.0123	22.6034	0.594873	0.0204609	31.2444	11.8828	0.636874	15.2733	35.6659	8.20956	0.888332	9.36027	20.484	23.1299	2.311	34.5743	1.72636	27.7975	32.6457	40.9085	35.9956	11.4628	28.9128	14.1937	14.7986	3.09561	6.4131	10.015	12.8126	2.40616	6.03409	0.117486	0.0563692	116.568	32.2018
88.5309	78.2785	2.49657	20.8234	35.5279	2.68428	94.0041	5.91364	19.932	1.5856	37.7658	12.0669	50.1408	28.1793	19.235	33.4513	19.8764	0.504125	0.0164295	31.2441	16.2075	0.431377	13.2551	50.2553	6.73844	0.642188	6.82499	17.8808	25.7214	1.74596	28.4925	1.37486	24.5437	26.7567	37.951	32.845	8.38404	35.3205	12.0719	14.3302	2.54916	5.55741	8.79115	10.0183	2.43025	4.94527	0.0776385	0.0448833	106.292	29.4764
88.6308	69.4317	1.95382	24.8841	35.9734	2.12664	228.724	5.4716	22.3742	1.31566	35.2218	10.8358	41.6922	44.7383	100.765	28.6013	27.108	0.427277	0.0131953	28.553	15.4732	0.290273	11.4589	48.8477	9.30432	0.463922	4.78454	15.1779	24.6306	1.3137	22.932	6.29928	21.6437	22.2256	34.5449	28.5067	6.06405	42.3319	10.2366	12.7674	2.09919	4.81587	7.35344	7.63809	2.04945	4.0506	0.0511161	0.0357252	95.018	26.9477
88.7307	59.206	1.52249	24.0414	32.6482	1.68329	324.716	4.69708	20.7201	1.09164	32.7042	9.05309	33.2542	46.2388	163.14	23.0772	25.5389	3.44313	0.0105797	25.4223	19.2641	0.19415	9.89297	48.1993	8.80806	0.334895	3.26378	12.6234	28.3437	0.985878	18.2067	32.3127	42.2887	17.6947	31.1972	41.4895	4.35281	42.8608	8.66767	11.0402	1.72867	4.17337	5.99904	5.73063	10.8826	3.31684	3.63013	0.0287807	83.7425	24.6236
88.8307	49.3166	1.18227	21.6674	27.9256	1.33177	322.437	3.87337	29.4107	0.905775	30.3264	7.24351	25.9329	43.1302	181.183	17.9888	31.5405	4.2232	0.00837748	22.4515	17.9298	0.129132	8.53716	86.2778	10.6753	0.241599	7.29597	10.3372	27.4875	0.739124	16.2709	58.4224	46.6429	13.7999	28.0797	41.6524	3.10809	37.9188	7.33399	9.43682	1.42357	3.61666	4.82755	4.25393	11.0659	2.71559	4.48964	32.6775	73.037	22.4955
88.9306	40.4809	0.915277	18.9995	29.5022	1.05367	288.494	3.11973	29.4275	19.8423	28.1104	5.71875	19.9656	38.8852	160.231	13.716	28.9621	4.51304	0.0065136	19.7764	15.0252	0.0854425	7.36603	87.9036	11.3657	0.17419	13.6079	8.36262	24.8615	1.15532	20.2928	62.0543	56.7101	10.6497	25.2385	51.223	2.2112	31.7659	6.2033	8.02906	1.17233	3.1342	3.85491	9.98298	9.34807	2.22313	4.93952	119.761	63.2004	20.5498
89.0305	32.9149	0.70666	16.4683	32.5601	0.832618	247.767	2.47647	25.974	23.5228	26.0532	22.2656	15.2564	34.6277	130.387	10.304	24.0699	6.33274	0.00501419	17.4056	11.9801	0.0562374	6.35523	78.0287	9.97729	0.125571	13.4425	13.9766	21.74	3.03348	19.4704	72.4776	56.2732	8.17373	40.3961	49.2757	1.56908	25.9489	7.06001	10.2309	0.96546	2.71605	3.06465	10.7852	20.9996	1.8199	4.40393	134.694	54.3601	18.7718
89.1304	26.5965	7.54628	14.2027	36.4153	0.656093	209.032	1.94773	21.539	22.1287	24.1457	36.6551	11.6059	30.6939	102.18	7.66157	19.1462	6.43034	0.00385042	17.8187	9.30298	0.0367722	5.48304	69.5214	8.12024	0.0904715	11.0813	25.5095	29.5558	3.50023	16.9232	67.9611	52.1256	6.25522	43.099	43.6916	1.11142	20.9368	6.71549	11.1949	0.79511	2.35364	7.12898	9.64425	20.1859	1.4898	3.56501	124.566	46.5386	17.1475
89.2303	21.4017	13.3571	12.222	34.6052	0.514731	174.934	1.52268	17.2329	19.3274	22.3775	38.5009	8.80527	27.1594	78.5965	5.65556	16.1624	5.90204	0.00292154	16.3872	7.11712	0.0238529	4.73051	58.6734	6.37611	0.0650926	9.20023	29.6919	30.252	3.31372	14.0212	58.6724	46.9503	8.66718	41.3259	37.4569	0.786225	16.788	5.98487	10.3629	0.654825	2.03944	7.81743	7.93164	16.8038	1.21957	2.72947	107.435	45.2109	15.6636
89.3303	17.1734	14.6879	10.5073	30.3836	0.405999	145.851	3.16437	13.4845	27.5449	20.7385	34.8073	6.66974	24.0157	59.8784	4.15312	12.9502	5.19583	0.00229822	14.6187	5.39759	0.0153376	7.03251	48.38	4.91509	0.0467124	6.97723	29.6881	28.0218	2.86945	11.32	48.7474	41.776	13.9469	48.8394	31.6302	22.3614	13.4185	14.8458	9.08867	0.539299	6.55094	15.7503	6.23425	13.4031	0.998308	2.01521	89.9374	42.8999	17.2898
89.4302	13.7543	13.8738	9.02917	38.9246	0.316049	135.269	6.03899	10.3999	27.1111	19.2194	29.1916	11.9208	21.2305	45.3877	3.03839	10.1201	4.48786	0.00181793	12.9183	68.2865	0.00985099	6.94275	39.4741	3.75154	0.0333879	5.01791	27.4773	31.5712	27.1519	9.00479	44.9207	36.9691	13.6345	49.3793	26.5234	26.817	15.0681	16.5738	21.3569	0.444153	7.75001	16.8873	4.76871	10.5385	0.817173	1.45036	74.2655	58.6004	16.8699
89.5301	11.0016	12.1722	7.7575	39.0093	0.245229	117.904	6.53597	7.94352	26.0707	17.8114	23.413	12.1754	18.7664	34.311	2.21674	7.80866	3.84126	0.00137574	15.4877	177.748	0.00641055	35.4675	32.0502	2.84793	0.0237578	3.48499	24.2672	30.3811	34.5299	7.10083	38.4835	32.634	11.6236	46.4641	26.4983	24.5075	21.5963	15.6657	22.8193	0.365786	41.983	15.4044	7.86063	11.3127	0.668919	1.02432	60.9277	64.6365	20.8543
89.63	8.79213	10.2345	6.66425	35.2213	0.190591	101.427	6.02285	6.02726	22.9553	16.5064	18.2373	11.679	16.5877	41.3666	1.61397	5.98532	3.2733	0.00110632	24.2494	220.151	2.99863	39.344	25.9627	2.15546	0.0168738	2.36126	20.7689	29.0066	33.8702	5.57018	41.0473	28.7744	9.36586	42.5377	23.8361	20.1167	21.1672	13.9243	22.3466	0.301238	51.6673	13.1275	7.96281	22.6787	0.547573	0.712908	49.8294	64.8254	23.1842
89.73	7.02217	24.8111	5.72492	30.0347	0.147664	94.7834	5.15958	4.55231	19.5375	15.297	13.9194	9.96602	14.6617	37.4831	1.17334	4.5716	2.78306	0.000965181	24.7407	216.812	3.74214	36.5377	21.0085	1.62862	0.012001	1.57066	17.3788	37.2132	29.8493	4.35564	37.4845	25.3573	21.7205	46.8878	34.8748	15.6211	18.4993	12.0517	24.2969	4.31257	51.3972	18.4323	6.93709	21.5366	0.448262	0.490205	44.2547	62.7379	22.6706
89.8299	5.60628	33.2632	20.7357	24.7175	0.115089	82.8664	13.5271	3.42727	16.3936	14.1762	10.4677	8.0558	12.9592	30.8137	0.852007	12.7675	2.36339	1.65758	22.732	186.06	6.22755	32.2919	16.991	1.22941	0.00859478	1.02994	14.2979	38.3653	70.4096	3.39933	31.9824	26.295	22.5212	70.8134	35.054	11.7421	15.4128	39.1177	24.145	18.8481	63.8425	18.3039	5.62816	17.869	5.00199	0.424728	37.5276	58.3646	21.2476
89.9298	26.5654	34.086	23.8389	38.7815	0.0865246	70.465	15.4156	2.57445	13.6709	13.1376	7.78518	13.4336	11.4545	24.2651	0.618072	14.0408	2.00559	1.96666	52.015	150.133	6.31785	28.0876	13.7384	25.6314	0.00616763	0.667722	11.6091	35.6457	79.9651	2.64979	26.4171	31.8457	19.61	74.6374	31.6015	8.64787	12.5571	44.9625	21.6983	21.8404	63.6889	16.1976	4.38833	14.2373	6.00323	0.338293	31.1743	52.902	19.6033
90.0297	39.6261	31.1747	22.774	94.767	0.0656414	59.1833	14.4934	21.6366	11.3695	12.1752	5.74108	13.5327	10.1243	18.7107	2.80476	12.4565	1.70127	1.83608	61.1036	117.343	17.0364	24.2998	18.456	37.2118	0.00433479	0.428903	18.6776	31.592	75.2177	2.06393	21.4596	31.5595	15.9509	85.5704	27.2862	6.28415	10.1185	68.6216	18.8242	20.8595	58.8141	28.4426	12.8816	11.1902	9.3789	0.256412	33.9635	47.0914	17.9769
90.1296	41.6872	26.8624	20.4378	111.056	0.0474554	49.427	12.5418	26.7141	26.4257	11.2839	4.20571	11.7823	8.94849	14.273	3.30603	10.2041	1.44261	1.58825	81.8882	90.1033	29.2969	20.9843	32.7707	38.0854	0.00298026	9.12118	21.0133	27.337	64.8825	1.6068	17.2781	39.931	12.5724	83.9753	23.1159	4.5252	8.10847	85.1331	16.1111	18.3647	52.5343	29.7331	24.3543	14.3306	9.51604	0.18811	31.0929	41.3752	16.4463
90.2296	38.7623	31.3497	17.8894	107.606	0.0342383	41.1703	10.3892	25.603	28.2099	19.1815	3.06484	9.61945	7.90908	10.8264	3.08336	8.06111	1.22284	1.33335	90.7096	68.4823	50.7149	21.7895	33.342	32.9723	0.0020494	10.5422	20.6801	23.3541	60.0312	1.2505	13.8443	42.0693	9.7555	78.1496	19.4118	8.48225	7.82161	83.1231	13.7149	15.6131	53.3265	26.8616	25.3763	12.7343	8.54693	0.13479	26.7057	36.0027	15.032
90.3295	34.9922	30.3522	15.4941	95.4736	0.0256495	34.2508	8.39063	22.1483	25.7314	20.2108	9.51246	19.3141	18.1091	8.18735	3.64201	6.25464	1.03633	1.10526	90.7289	51.7353	76.8801	19.8919	29.5822	26.6673	0.00144376	9.22289	18.9646	19.8113	51.3279	0.972939	11.0637	41.1022	16.1971	89.9645	16.2348	8.6617	6.79405	74.8601	11.6499	21.3549	49.5905	22.7869	22.3661	10.3663	7.30835	0.0948244	22.3143	35.7628	13.7343
90.4294	30.138	27.2605	13.3578	80.5636	0.0203878	28.4779	6.67194	27.5635	22.2111	19.4094	14.246	20.1394	19.7599	9.20566	3.39937	4.9441	0.878176	0.911169	98.4086	38.9422	76.2337	17.4858	24.9228	20.8737	0.00100208	7.18888	16.9608	16.7398	41.9393	0.756755	8.82895	37.8395	15.9309	88.4006	13.5526	20.1974	5.64506	67.843	9.88693	21.0957	50.6799	18.7295	18.7169	8.2074	6.11113	0.0656951	18.4098	33.8145	12.547
90.5293	28.8367	23.2447	11.4928	65.8465	0.0153271	23.6715	5.25326	26.4875	18.7489	18.1766	14.5987	17.7703	26.1996	8.17228	2.87347	3.83732	0.744344	0.749352	91.8494	35.6417	65.226	15.1818	20.5345	16.0639	0.0918342	5.25815	14.6416	14.1132	37.1521	0.588467	7.04014	33.9922	19.8938	90.1294	11.6044	21.3804	4.593	59.2307	19.5913	31.2759	47.2559	15.1348	14.856	10.6499	5.05558	0.0449192	15.0971	30.9852	11.4618
90.6293	25.6238	31.3922	9.91448	52.6614	0.010871	19.6737	4.10993	22.9427	15.6758	16.8972	16.7813	14.6024	26.1064	6.871	2.30324	2.95035	0.631122	0.615583	82.3022	29.6452	51.7319	13.1265	16.7485	12.2502	0.105289	3.69385	12.3293	11.8838	31.0015	0.457573	5.61149	30.2103	18.3365	85.068	9.79531	18.6924	3.69826	50.8477	28.1126	31.4988	42.3957	12.1142	21.3657	9.48719	4.16045	0.0303611	15.3509	37.0026	10.4702
90.7292	21.935	37.9524	17.9176	41.4698	0.0084094	23.8377	15.794	18.8276	13.0517	15.6733	20.1015	11.5745	24.071	5.46788	1.78791	2.25717	0.535452	0.505406	72.8317	23.5457	39.1724	11.6119	22.9883	9.29511	4.66386	2.52352	10.193	9.99939	24.9478	0.355964	4.4719	26.7211	23.7145	98.6568	8.21273	15.0122	2.96203	47.3524	27.8073	28.3111	37.3636	9.64381	20.9376	7.72884	3.41486	0.0203054	17.4166	38.5791	19.8254
90.8291	18.3144	37.2531	18.9732	32.2869	0.00470813	22.7345	18.7686	14.9684	10.8467	14.5284	19.1734	8.99458	21.6125	4.23866	6.22871	1.72228	0.454641	0.4148	64.1959	18.2441	28.7492	20.0082	22.2097	7.03329	5.33285	1.68907	8.30843	8.41043	22.8537	0.277476	3.56357	23.5835	22.0619	97.1586	6.86387	14.001	2.36581	41.8287	24.9515	24.2933	32.6475	7.65314	17.9804	6.12082	2.79923	0.0134746	16.1507	37.6426	23.8254
90.929	15.0557	43.9154	17.6628	24.9229	0.00250506	27.278	17.9173	11.6653	9.0069	13.4644	16.5497	10.8627	19.2161	6.81622	7.17954	2.68926	0.386401	0.340379	56.5122	13.9394	26.7505	20.2254	19.3455	5.31358	4.69407	1.11299	8.36972	7.07221	19.4338	0.217045	2.83974	20.7943	18.4509	90.5371	5.72762	19.6338	1.88681	36.103	21.6341	20.7368	28.4063	6.06228	14.476	4.80063	2.29316	6.02695	13.9449	38.3873	24.1738
91.0289	12.2539	42.6874	15.6924	27.6074	0.00217167	33.3961	15.6208	8.9729	7.47648	12.4776	13.5114	10.08	17.0217	10.6731	10.1576	2.61145	0.328798	0.279268	49.7278	10.5633	22.197	18.3283	16.1725	4.01085	3.75252	0.724397	9.65385	31.6554	15.8255	0.170196	2.26299	18.3271	16.4266	82.56	4.7759	18.7899	1.50356	30.8283	18.5118	17.3783	61.1327	4.79697	11.2357	3.75221	1.87804	7.55858	11.6793	44.179	24.9936
91.1289	9.90845	42.2828	29.4508	26.1261	0.00164978	57.2348	14.4615	6.84129	6.20512	11.5631	22.416	8.47822	16.6986	10.2953	10.0374	12.9677	0.279824	0.229145	43.7521	15.0851	17.2899	16.0731	20.5648	3.02606	2.86674	0.466797	9.61214	43.3555	21.1379	0.249772	1.80334	16.1496	21.0124	74.6158	3.98078	15.7546	1.19758	26.1902	15.7573	17.5653	68.8026	3.79336	8.5266	2.92921	1.53791	7.06423	9.64634	45.2629	23.8838
91.2288	8.76924	38.0296	31.3835	30.3922	0.000508815	59.0795	12.4181	5.18461	5.14962	10.7157	23.5893	6.80284	15.3165	15.2637	8.71852	14.3694	0.238243	0.187991	38.4928	14.5711	12.9373	13.9439	33.3687	2.28242	2.13863	0.298326	8.87483	44.4716	21.0734	0.251555	1.43698	14.2295	19.4921	78.7098	18.3612	12.378	0.953595	22.1954	13.3843	15.8091	66.4799	2.99858	6.37734	2.28598	1.25939	5.8593	7.91481	43.5926	27.5416
91.3287	10.9765	32.4527	33.229	29.3606	-0.00275051	53.5948	10.2421	3.9126	4.27358	9.93049	21.3442	9.20185	13.7254	14.5558	8.77594	12.7789	0.202815	0.154202	35.2815	12.4053	9.41501	12.0526	37.4643	1.7213	1.57465	0.189345	7.82562	41.2308	25.8885	1.89913	1.14503	12.5366	16.2829	75.181	21.3059	9.37067	0.759194	18.7874	11.3591	20.75	60.5794	2.36984	4.72414	1.78384	1.03139	11.6988	11.1226	40.4278	27.2277
91.4286	10.9321	31.6481	30.933	26.0088	-0.00313477	46.2959	8.2502	2.94401	3.54659	9.2029	23.2039	8.82285	12.1942	12.2112	139.674	10.479	0.172329	0.126438	42.4443	9.97038	8.05482	10.4047	44.8609	1.298	1.15078	10.058	6.68996	36.5035	45.8047	2.30015	1.98652	11.0443	16.9152	69.238	20.1507	6.93288	0.60441	22.3232	9.63683	20.2811	53.7811	1.87274	25.1676	1.39195	0.844772	12.272	10.9268	36.5663	29.3507
91.5286	9.90992	28.2389	27.4818	21.9252	-0.00596591	105.685	6.54955	2.21067	2.9433	8.52883	21.295	10.8033	10.798	9.70751	228.494	8.28247	2.66423	0.103531	40.5763	7.7759	6.388	8.97815	45.5965	0.978742	0.837387	11.7223	5.59339	31.5697	49.2559	2.18656	2.0594	9.72889	14.7382	62.833	17.7466	5.05326	0.481274	21.5202	8.17456	19.4523	47.1596	13.5498	54.1063	1.08623	0.69198	10.7312	9.64869	32.5008	28.4305
91.6285	8.55532	23.9859	23.9537	17.9081	-0.00789786	240.644	5.15148	1.65753	2.44264	42.1383	18.0084	13.276	11.5968	7.521	274.132	6.42812	3.32432	0.0847134	36.6157	17.4067	4.83678	7.74606	40.4407	0.737996	0.607783	10.3879	4.59895	26.9619	45.291	1.89256	1.8521	8.56998	11.9916	56.6703	22.8949	3.64656	0.383382	37.5986	6.93374	17.1549	41.1052	16.3075	79.6449	0.847696	0.566832	8.59611	8.16153	32.6837	32.8355
91.7284	7.18018	19.7631	20.7083	14.3154	-0.0101096	259.674	4.02754	1.2414	2.02715	48.6037	14.519	12.3853	10.9418	5.75143	257.282	6.51161	3.26949	0.0692695	38.1722	18.3233	3.54946	6.68271	34.066	0.556454	0.440525	8.14895	3.73242	22.8676	38.5961	1.56461	1.56919	7.54951	9.45302	53.0496	22.3128	2.61346	0.305543	39.7639	5.88109	19.713	35.7217	15.4843	78.5232	17.1658	0.464288	6.53824	6.77189	31.1339	40.4171
91.8283	5.92219	15.9613	17.8388	11.2693	-0.0103733	239.111	3.13637	0.929109	1.68235	47.709	11.3493	10.442	9.90439	4.36833	218.081	5.6187	2.96293	0.0565606	35.2732	16.1344	2.54671	5.76525	28.0661	0.41956	0.319084	5.98328	2.99792	28.1447	31.4755	1.26184	1.2915	27.6464	17.8582	53.4203	26.6465	1.86416	0.406067	44.792	13.0121	18.5408	30.9976	13.4407	67.6136	17.9712	0.380251	4.80558	5.56842	28.6693	40.6836
91.9282	4.83062	12.7157	17.6271	8.77151	-0.0099013	207.813	2.43597	1.88088	1.39619	44.9585	8.68399	8.3888	8.83329	3.30581	175.089	5.33375	10.5422	0.0460622	31.5118	14.2026	1.79644	4.97375	22.8911	0.316321	0.231053	8.06833	8.54817	27.9349	30.4559	4.55305	2.97352	32.8446	17.9705	59.4847	25.4178	1.32525	0.390893	42.4624	13.8027	16.2211	26.8785	11.1794	54.5133	15.2913	0.311329	3.44715	4.5592	30.3629	38.5225
92.0282	3.91168	10.0335	16.0193	22.4552	-0.00899579	176.255	1.88866	2.04049	1.15868	55.324	6.54271	6.56814	7.83476	2.49683	136.06	4.90092	12.3363	0.0373874	34.9601	11.6023	1.25055	4.29094	18.5829	0.23847	0.16731	7.40116	10.8384	34.3717	26.66	5.26647	11.0116	38.1401	17.7702	59.0723	22.4621	0.939909	0.339333	37.7876	12.6607	13.7513	23.2981	10.4886	43.2284	12.2829	1.23955	2.42815	5.1665	29.7971	36.1402
92.1281	3.15228	7.8635	14.0951	27.2444	-0.00803535	147.861	1.46259	1.86455	0.961531	55.0832	22.0846	5.06849	6.93466	3.46742	103.528	4.07427	11.898	0.0299921	32.8098	10.8478	0.861429	3.70191	15.0519	0.179774	0.121161	5.90334	11.2397	34.1127	22.0973	4.92934	12.6081	37.3207	16.0087	64.3201	19.2275	9.86657	11.6659	32.7225	16.2407	11.4863	20.1908	9.05551	33.2469	9.68099	1.41999	1.68641	4.78939	36.8058	33.3563
92.228	2.53206	6.13294	12.2352	26.7602	-0.00707759	123.42	1.13176	1.57497	0.797881	57.0299	26.1139	3.8783	6.13299	9.89795	77.6646	4.37551	16.5685	0.0237238	31.1966	9.10831	3.28707	3.19377	13.9591	0.13552	0.0877858	4.37708	10.6157	31.1775	17.7116	4.2362	11.7459	34.381	13.2132	70.4689	16.2238	11.6206	14.0013	27.982	17.3176	9.52563	24.7554	7.51138	25.0848	7.58042	1.32912	1.15813	4.13492	38.9615	30.5936
92.3279	2.02935	4.76661	10.5587	23.9134	-0.00607287	102.778	0.87532	1.27402	2.01521	54.5221	33.2285	2.95271	19.918	10.4226	57.6902	3.85211	16.791	0.0184959	28.1073	7.2695	3.76906	8.70211	11.9712	0.102125	0.0636727	20.7617	14.1397	27.4077	24.8779	7.0522	14.6673	30.8944	21.5249	68.1667	13.5981	10.5566	13.0986	23.7853	17.44	7.87166	24.5978	14.781	21.2716	5.92198	1.15647	0.788027	3.46313	38.2252	27.9907
92.4279	5.16416	3.69524	9.08839	27.7974	-0.00522392	85.4952	0.676793	1.00396	2.56376	50.9949	52.0566	2.2412	33.2178	9.05998	44.376	5.1423	15.3991	0.0142492	29.1158	5.64766	6.68137	9.2718	102.552	0.0769578	0.0461846	22.8285	14.9472	23.6144	25.1965	11.7321	14.0407	27.4603	21.0935	63.0884	11.3613	20.8208	14.2699	20.1595	15.7411	9.56945	22.6785	15.784	17.0084	5.6367	0.974593	13.2389	12.6743	38.4099	25.5844
92.5278	11.4707	2.85903	7.81401	26.8461	-0.00430764	71.0827	0.523212	0.778057	2.45707	47.3903	53.9955	1.69798	34.6316	7.31798	33.5363	4.81923	13.5501	0.0108581	37.3287	11.555	7.99837	8.52247	171.367	0.0580372	0.0335119	19.6248	14.2622	20.1262	22.5531	18.6951	12.2303	24.2886	17.9988	57.3696	9.47821	21.4591	12.952	17.0621	13.6787	9.15556	20.2424	14.3762	13.1475	7.64915	0.808987	16.1413	14.2532	38.9406	23.376
92.6277	13.169	2.20829	16.3782	23.7788	-0.00305171	59.0858	0.404441	10.0896	2.16086	44.6959	48.5396	1.28494	45.7792	5.71435	25.0395	4.03828	15.4204	0.00785905	36.1633	11.9972	7.3832	16.1011	172.481	0.043811	0.0243526	15.1606	14.7413	18.5129	18.9362	19.1614	10.2062	21.4352	20.18	52.2504	7.90163	18.565	10.9721	14.4306	12.7245	8.06617	17.7962	12.2429	9.95281	17.1778	0.666505	15.1477	13.181	38.62	33.1954
92.7276	12.7019	1.7029	17.7518	41.0458	14.6695	49.108	7.40897	15.1735	2.53949	41.6393	40.579	0.971671	45.5847	4.38755	23.9872	3.22465	19.6964	0.00407761	32.7579	10.5102	6.10152	43.4645	152.46	3.47165	0.0177928	11.0289	13.8981	16.3264	30.1542	17.1333	11.2803	18.898	18.0275	63.259	6.58489	14.8299	15.8363	12.2009	12.5376	6.85986	32.9488	10.0834	7.43258	16.5118	0.547015	12.5896	12.4033	40.4952	41.3627
92.8275	11.3333	11.0162	19.0751	49.302	191.43	40.8129	18.5968	15.4221	2.38332	49.2369	32.4809	0.734432	42.0207	3.33952	20.535	2.51566	19.5036	0.00424126	32.6002	8.5664	4.74077	47.9205	128.247	4.07709	0.0130255	7.71967	12.4201	14.0906	31.6192	20.0126	10.3836	34.6531	14.8269	63.0913	5.48669	11.3378	15.547	10.3144	11.3893	5.73878	36.1488	8.15724	5.50007	13.7452	0.448003	9.79534	10.7724	39.5202	41.7688
92.9275	9.69715	14.1485	17.8434	48.2366	253.674	33.918	21.0661	13.7081	2.07983	48.6017	25.2662	0.554946	37.7253	2.53011	16.5799	1.93937	17.7249	0.00250299	29.7531	6.73197	3.54114	44.4344	105.592	3.69358	0.0094889	5.26008	10.7167	12.0207	28.754	18.7934	8.89147	47.4103	11.7489	59.0701	7.02771	8.44045	13.5961	8.71908	9.92062	4.76285	34.6168	6.53331	4.04491	10.9634	0.366466	7.31106	9.04608	53.5767	49.0228
93.0274	20.9558	14.1959	15.8829	43.0153	243.047	28.1874	19.761	11.411	1.76372	45.8713	19.2655	0.419214	33.5419	2.88234	19.827	5.90929	15.5331	-0.00241906	26.4802	5.1853	2.57357	39.2522	90.7011	3.04786	0.00684474	3.51385	9.02111	10.1893	24.3545	16.1747	7.35749	48.5914	9.14113	53.9691	19.9525	23.0075	11.3312	7.37047	8.50432	3.93741	31.4231	5.20287	29.9023	8.62004	0.299583	5.30298	10.912	58.9245	48.7044
93.1273	23.9438	12.8498	19.4514	36.4067	209.81	23.4247	17.081	9.15085	1.47763	42.7433	14.4779	0.316597	29.7137	2.56909	18.5866	10.2885	13.3854	-0.00897417	23.3828	3.94805	1.83308	34.1362	75.3717	2.40962	0.00490319	2.3119	7.45556	9.1562	19.7855	13.3316	5.98242	45.5652	7.04582	48.815	22.9622	25.2012	9.23332	6.23034	7.24418	3.24868	27.8467	4.1297	37.528	6.9495	0.244792	3.7669	10.3043	59.008	45.9064
93.2272	23.0508	11.0057	26.1792	29.8128	173.221	19.4666	14.1405	12.075	1.23142	39.6778	10.7621	0.239044	26.2861	2.09754	15.7452	10.2031	11.4419	-0.0112284	26.8635	3.92011	1.28562	29.5309	61.7162	1.86415	0.00355504	1.50287	6.07501	24.2168	15.6489	10.7312	15.742	41.255	6.82932	43.9667	21.6635	22.3183	7.44082	5.26679	6.5934	2.67782	24.3971	3.2716	35.3919	5.48421	0.199957	2.63344	8.96178	56.0689	42.4455
93.3271	23.3883	9.11499	26.0963	52.3582	140.012	95.9346	11.4161	31.4845	1.02389	36.7905	7.93336	0.180472	23.2416	1.64641	15.82	8.73647	18.6733	-0.0180514	25.4185	3.37481	0.89066	25.5011	50.1926	1.42565	0.00262122	5.25115	11.366	29.0197	12.1532	8.52096	17.412	36.7929	5.80343	52.5758	32.519	18.041	5.96282	7.62412	10.2453	3.86031	46.9568	2.58889	29.8666	4.29598	0.163326	1.81804	7.53019	51.5455	40.7971
93.4271	21.3908	7.3853	23.7916	91.2704	111.976	254.102	9.07566	108.711	0.85048	34.1016	5.81006	0.13625	36.5011	1.26772	13.8448	7.04582	19.63	-0.0170767	56.1623	2.72745	0.610891	22.0076	47.4932	10.4647	0.00197942	11.3459	13.3096	28.5463	9.31365	6.71137	16.032	32.5934	10.7282	52.25	32.8731	13.8879	4.76478	7.74953	10.8083	3.86256	52.339	2.04728	23.8164	3.35651	0.133436	1.24235	6.22887	46.3426	43.552
93.527	18.5582	5.89474	20.9609	100.101	89.07	355.12	7.14494	248.836	0.706163	31.606	4.2331	0.102849	37.6503	0.96648	11.3168	5.52388	18.2524	-0.0239995	58.9973	2.13385	0.41556	18.9887	41.0478	21.5738	9.24333	11.4937	13.344	25.9861	7.74732	5.26037	13.7296	28.7855	10.7568	48.8556	29.6977	10.3833	3.8019	20.1927	9.89774	3.49659	50.4022	1.61832	18.379	2.62004	0.109047	0.841755	5.11445	41.0135	42.0522
93.6269	15.6212	4.65545	18.2051	94.3174	70.6508	351.342	5.5895	275.603	0.586256	29.292	3.07141	0.0775986	35.0973	0.73333	8.89241	4.26938	16.1588	-0.0213083	54.6237	1.63965	3.85929	16.3828	34.2014	23.6296	10.6331	9.57417	12.3695	25.2229	6.21116	4.11093	11.3615	25.3876	12.3095	51.2052	28.1556	7.62042	3.03137	22.679	10.3182	9.03527	45.8629	1.27892	13.8964	2.04451	0.919677	0.566203	4.18453	35.8817	39.2323
93.7268	12.9082	3.64864	17.4768	82.4225	55.9583	313.937	4.35456	253.897	0.486708	27.1469	51.72	0.0585099	31.6357	0.554912	6.81584	3.27539	13.9918	-0.0269569	48.8279	1.24677	7.30683	14.1342	53.0342	20.9417	9.37679	7.27389	10.9356	22.8219	5.86844	3.20694	9.23837	33.3185	11.0656	64.0626	24.8219	5.5245	2.41614	28.0867	9.41457	9.98356	40.6893	1.01055	15.1865	1.59518	1.09475	0.378485	3.41785	31.1226	36.1331
93.8268	10.5415	2.84344	18.033	68.9006	44.2872	269.467	3.38315	215.364	0.404131	25.8231	197.975	0.0440953	28.1693	0.419487	5.1387	2.503	11.9883	-0.0253919	43.1764	0.942038	7.62001	12.1941	55.3406	17.1163	9.08654	5.23721	9.36591	19.9607	5.06226	2.49903	7.44206	33.7808	12.1265	64.4847	27.0092	9.23546	1.92548	27.4092	8.58766	9.27187	35.6686	0.798428	13.6381	1.24452	1.03694	0.251622	2.78927	26.8178	33.1131
93.9267	8.5432	2.2065	16.641	55.962	35.0361	227.282	2.62364	174.632	10.2375	54.0625	295.97	0.0332244	24.9679	0.316989	3.8306	1.90877	10.2191	-0.0245909	38.0476	0.708979	6.66698	15.4356	49.5215	13.4686	7.55646	3.64017	7.84146	17.1514	5.87289	5.82714	5.96463	31.5499	18.5854	61.9862	25.0313	13.4627	1.53439	24.6782	7.49141	8.06912	31.0849	0.630812	11.2384	0.970876	0.906815	0.166435	2.27547	26.1729	30.2862
94.0266	6.88874	1.70651	14.7329	44.5596	27.7118	202.231	2.03215	137.812	12.1559	58.5096	321.811	0.0250302	22.0918	0.239657	2.83278	1.45401	8.68894	-0.0283299	33.4909	0.532258	5.35471	17.7405	69.6573	10.3942	5.88586	3.33788	6.4539	14.5958	5.56683	8.37872	4.76713	33.1907	17.9893	66.5444	32.395	13.0143	1.22274	21.4816	9.65477	6.82393	29.32	0.49839	16.3048	0.757334	0.766206	0.109527	1.85599	31.1945	27.6792
94.1265	5.53582	1.31932	12.8225	70.9318	21.9164	173.274	1.57274	106.886	11.4407	56.5697	295.358	0.0188503	19.534	0.181204	2.08291	1.10695	7.37874	-0.0262903	29.4693	0.39892	4.08752	16.6176	67.679	9.96086	4.43663	2.66195	10.6053	26.2218	4.82136	8.37375	5.42694	31.4213	15.2789	63.9409	32.9213	10.9606	0.974411	18.4139	9.3267	5.69332	26.439	0.393759	22.6033	0.590738	0.637105	0.0716505	4.6028	32.4939	31.2238
94.2264	4.43832	5.80884	40.8547	87.5892	17.3321	146.03	1.21655	81.9529	9.99428	53.0808	254.11	0.0141917	17.2679	0.137208	1.52512	0.842477	6.26236	-0.0267756	26.5156	0.298573	3.01676	14.7258	59.0737	26.5807	3.2854	1.97358	12.0047	28.7296	3.97232	7.4089	21.2533	28.5625	12.2902	70.3442	29.7986	12.0285	0.776519	15.6703	8.30276	4.71883	23.3565	0.31108	21.9309	5.45978	4.24266	0.0465334	8.38473	32.7693	30.6662
94.3264	3.55266	8.57093	46.4637	86.6085	14.1175	122.149	0.940705	62.3477	8.47875	49.3755	207.05	0.0106943	15.2631	0.104046	1.11328	0.641106	5.31336	-0.0285467	23.4948	0.223302	2.17375	12.8199	49.4285	28.1357	2.40868	1.39895	11.8493	27.3559	3.17229	6.19433	24.4449	25.5183	9.63431	68.1396	52.6427	12.0762	0.618797	13.2889	7.17735	3.89841	20.4313	0.245735	18.7498	10.3433	5.00546	0.0299452	8.67932	34.958	28.7866
94.4263	6.22755	16.3957	44.2444	77.6643	11.3347	101.818	0.72726	47.1782	7.10464	45.8098	162.995	0.00807515	13.4906	0.0789942	0.810775	0.48785	4.50775	-0.0309173	20.7175	0.166827	3.45867	11.0944	41.8209	24.6494	1.75577	0.961879	10.8862	24.5328	70.9607	12.6048	33.4119	38.916	16.77	63.0972	214.43	27.8576	0.493075	11.2501	6.13408	3.21539	17.7863	0.19411	15.0585	9.75752	7.80816	0.0190389	7.80999	34.4429	36.2043
94.5262	14.4963	18.3403	39.6566	65.9588	9.0344	84.7332	0.562152	39.7596	8.7957	42.4684	125.34	0.00611234	11.9238	0.0600458	0.589471	0.371239	3.82423	-0.0314583	18.2401	0.124441	3.47176	9.58161	39.7945	20.0435	5.19573	0.646967	9.5694	21.3598	92.2567	18.0994	32.8017	45.3399	16.6396	57.3899	312.787	29.4435	0.392841	9.51642	5.21856	2.64988	15.4466	0.153335	11.6703	37.4792	7.91988	0.0119036	6.65974	32.4038	40.7484
94.6261	16.7729	17.4501	34.6942	54.1394	7.17379	70.4616	0.43445	35.4342	8.37123	69.6175	94.7791	0.0046425	10.5389	0.0456723	0.428097	0.282518	3.24426	-0.0274534	19.7959	0.0926635	3.85563	8.2694	34.467	15.7314	7.84471	2.65105	8.16417	18.3091	91.1672	18.0831	28.8738	45.5776	14.2638	51.8114	314.178	25.7264	0.312939	8.04689	12.6874	2.18292	13.3985	0.121141	8.84793	37.5261	7.11259	0.00728056	5.54624	39.4459	39.9938
94.7261	16.2274	15.3691	30.0421	43.4276	5.68525	58.5729	0.335656	29.538	7.34332	72.9607	70.7844	0.00355902	9.31485	0.0348196	0.310599	0.215014	2.75243	-0.0282459	20.3159	0.0689279	3.46143	7.1352	28.7444	12.1239	7.41895	2.88474	6.81621	15.5608	80.6334	15.9987	24.2173	44.3969	16.753	46.6282	283.168	20.6554	0.249206	6.80365	13.6088	1.79787	11.6149	0.0957062	6.6136	31.5762	6.08164	0.00431595	4.56855	41.487	37.5335
94.826	14.5013	12.9521	25.8977	34.2726	7.5343	48.682	2.2647	23.7071	6.24047	69.9719	52.3673	0.00279168	16.4942	0.026585	0.22521	0.16366	2.33536	-0.0271813	24.2497	0.0510461	7.88	6.96601	23.5749	9.25272	6.17628	2.47049	5.89245	13.162	67.2272	15.9321	19.8301	43.8591	15.1774	47.0436	244.485	15.8384	0.198364	6.08514	12.5241	1.48061	10.0656	0.0756047	4.89723	25.2735	5.08532	0.00243602	5.6491	40.5572	40.9929
94.9259	12.4185	17.9806	22.2812	26.7268	7.21876	40.4583	7.31033	28.4074	5.23283	65.5035	44.4804	1.67274	17.3677	0.02032	0.163191	0.124602	1.98169	-0.0281014	25.4344	0.0377479	8.49088	6.25023	32.8217	7.02373	7.68792	1.90477	11.0543	14.1181	54.0744	30.8619	16.0348	40.556	12.5565	44.2321	207.124	11.8128	0.15781	5.28204	17.8392	1.21928	8.72176	0.0597172	3.60312	19.8955	4.20703	0.00125442	5.37171	43.1941	39.8672
95.0258	10.3713	18.5127	19.1531	23.8727	6.23158	33.6225	8.54147	33.841	4.36235	79.3895	35.9599	3.91319	16.2921	0.0155879	0.118233	0.0948928	1.68177	-0.0256891	23.5395	0.0280491	7.53109	5.46366	34.9111	5.31586	6.93556	2.13475	12.9544	13.3314	42.4821	45.5715	12.8784	36.5009	9.9778	40.4816	173.945	8.65586	0.125501	5.03599	17.6183	2.25304	7.55693	0.0471683	2.63903	15.5718	3.46221	0.000512297	4.68464	42.5196	37.2918
95.1257	8.52736	16.9689	16.4577	26.3793	10.8278	34.0327	8.10481	44.9239	3.62717	78.7872	38.2011	4.17649	14.7176	0.0119856	0.0856907	0.0722964	1.42745	-0.022631	21.0393	0.0209004	6.09434	4.73494	31.7614	4.01661	8.78638	7.80445	14.7048	11.908	32.8376	47.2193	10.3052	48.3892	17.4633	39.5952	145.482	9.16868	0.0998109	4.80681	15.8006	2.37131	6.54762	0.0372465	1.92652	12.1629	2.84181	2.75e-05	3.94107	44.4031	34.3807
95.2257	6.94114	14.6391	14.1392	24.9368	14.6692	30.6613	7.04526	44.0727	3.01219	74.4707	38.1927	3.71723	22.6077	0.00920916	0.0621106	0.0551164	1.21173	-0.0198659	18.6035	0.0155374	4.67435	4.0914	28.7277	3.0321	13.0773	8.41331	14.5331	10.3461	32.3461	48.2007	8.22956	54.4878	17.3446	36.8014	121.438	8.01802	0.0794307	9.44909	13.6966	2.16589	7.27038	0.0293822	1.40258	9.49342	2.32952	-0.000311365	3.26183	43.2353	31.5198
95.3256	13.3376	12.1799	12.1462	21.8314	19.7428	26.4096	5.96244	48.2355	2.49987	69.4219	33.7477	3.0672	23.2226	0.00707996	0.045004	0.0420568	1.02877	-0.0176702	16.6694	0.0114167	3.46124	3.53178	24.3944	2.28772	12.3294	7.18013	17.1325	8.85811	28.5639	43.0283	6.56477	52.7904	16.4007	33.5236	101.274	13.4131	0.0632975	20.2207	12.4776	1.87164	8.69035	0.0231602	14.0834	7.40792	1.90831	-0.000552347	2.67895	40.3768	28.8337
95.4255	14.9038	9.9001	13.5071	18.2706	18.9909	23.1588	12.7104	44.2281	2.07383	72.7418	27.9364	2.43653	21.6194	0.00542418	0.0325961	0.0321256	0.873562	-0.0158306	14.7512	5.52311	8.35686	3.04763	26.2298	1.72559	10.1435	5.52586	17.9319	7.52345	23.7936	36.138	5.23371	50.2285	13.8048	30.2844	84.4193	13.3893	5.82528	22.1224	20.2251	2.21802	8.56639	0.018255	16.9267	5.78005	4.36292	-0.000715004	2.19212	39.8675	26.3536
95.5254	14.2201	7.92193	17.9411	17.3817	16.4194	19.7189	14.0369	37.4251	6.30516	69.7592	22.2208	1.89576	19.7335	0.00415017	0.0235981	0.024577	0.741742	-0.0141921	19.8957	6.65388	9.62435	2.62948	23.7022	1.30138	8.71832	4.01059	17.0174	6.36154	19.1281	29.3943	4.1713	55.3702	17.8551	34.9375	70.3546	11.4325	7.02653	29.5715	20.5338	2.10606	7.87183	0.0143997	15.7231	4.50978	11.1442	-0.000840363	1.79056	37.5569	24.0785
95.6254	12.6178	6.53098	17.8266	15.2706	17.9627	22.689	16.7904	31.6328	6.92589	69.087	31.9865	1.45756	17.6523	0.00312219	0.0171491	0.0188393	0.629922	-0.0125953	20.6438	6.13218	8.76073	2.47049	20.1194	0.981387	6.8958	5.92521	15.6178	5.36583	29.1145	32.1162	3.32409	53.2712	19.927	34.3518	60.4317	9.06971	6.58321	29.4672	18.5801	1.84975	13.1877	0.0113458	18.8158	3.51864	12.2408	-0.000940903	1.46127	34.3624	21.9964
95.7253	10.762	5.27803	16.2333	12.8079	18.8365	21.3168	16.066	33.0297	6.37244	78.4772	33.4554	1.11284	15.6731	0.00228599	0.0123787	0.0144785	0.535065	-0.0110159	19.0525	5.11651	7.18813	2.19126	16.6324	0.740057	9.88478	5.56687	13.7185	20.8763	30.1665	36.7184	2.64889	59.7507	17.7757	37.6459	51.0765	8.55575	7.06137	26.7478	17.775	1.57085	14.1872	0.00890344	17.4531	2.74519	11.3044	-0.00101849	1.192	30.7907	27.9244
95.8252	13.4584	4.20701	14.295	14.2561	24.06	18.6764	14.0223	29.7043	5.51814	76.7612	33.3289	0.846103	13.8767	0.00164992	0.00893074	0.0111681	0.454521	-0.00950835	17.0145	4.07054	5.56101	1.90827	13.5868	0.558062	9.24118	4.48952	11.697	26.2914	27.2846	40.8322	2.11082	57.8199	19.4098	36.4202	42.8476	7.12718	6.37571	24.7177	19.2212	1.31315	13.4894	0.00696937	14.6118	2.14161	9.78267	-0.00109605	3.82652	33.4239	28.335
95.9251	19.2207	3.32082	12.413	19.9265	22.8289	15.8961	11.6711	24.8819	4.66321	74.7764	29.3994	0.641681	20.2036	0.0011606	0.00632979	0.00865246	0.38607	-0.00815124	15.0406	3.15678	4.14224	1.65163	11.0379	0.420844	10.9241	11.5237	9.76057	26.2909	23.0404	37.6826	1.68205	53.0308	17.9628	36.0637	38.6219	5.57971	9.81435	21.7615	17.7314	1.08935	12.2069	0.00546873	11.5991	2.30173	8.22601	-0.00120645	4.25562	33.2415	26.9035
96.025	19.9707	2.60329	21.3103	20.563	19.6305	13.3565	10.2188	20.0279	4.66733	83.5097	24.3125	0.48589	20.5374	0.00080403	0.0043687	0.00673847	0.328016	-0.00695756	13.2526	3.74947	13.05	1.42648	8.94385	0.317373	9.71226	11.9635	8.01215	24.1087	26.0967	34.6925	1.34031	58.647	14.991	33.6752	33.3471	16.0861	9.77455	21.6026	15.5315	0.900271	10.8017	0.00432007	10.2026	1.97037	9.75014	-0.00132935	14.1095	31.454	24.9437
96.125	18.466	2.03095	22.3626	18.8372	16.178	11.5212	8.52024	15.7323	4.16721	90.2464	19.3259	0.367559	19.1918	0.000496914	0.00294103	0.00527406	0.278543	-0.00596376	14.0233	3.43977	14.6816	2.56671	7.23814	0.239359	7.79815	17.073	6.49256	21.2288	24.5208	52.3869	1.06789	56.4871	11.9612	30.734	34.284	22.1346	8.59469	19.5806	14.5233	0.742599	9.45648	0.00343991	8.31831	1.5852	9.22358	-0.0014177	15.737	28.8366	22.9179
96.2249	16.1161	1.57924	20.7553	16.2011	13.0648	9.73886	6.90804	15.2687	3.56623	102.014	18.3566	0.27786	17.3141	0.000238262	0.00192234	0.00415787	0.236513	-0.00512521	13.0079	2.86388	13.2465	13.0185	9.88287	0.180542	5.97051	15.9008	5.20664	18.3069	21.14	53.0112	0.850706	51.7097	9.33868	27.7863	50.8046	21.0754	8.63199	17.0961	12.7835	0.611947	8.23562	0.00274491	6.50455	14.5009	8.06197	-0.0014249	14.5155	25.8758	28.6016
96.3248	13.6131	1.22529	18.4178	22.7003	10.444	8.15751	5.50643	21.732	2.99892	100.619	18.6795	0.209941	20.4421	3.9e-05	0.00116891	0.00330695	0.200823	-0.00442832	14.8215	2.27557	10.8183	14.4367	9.53634	0.136196	4.45931	12.7726	4.13982	15.6105	20.5683	47.1508	19.5658	67.6829	8.75061	25.0218	51.2132	23.0126	11.349	14.6778	11.0029	0.504021	7.15389	0.00216863	4.95969	14.9924	6.81024	-0.00136182	12.5057	23.6255	28.8941
96.4247	12.9603	0.949465	16.0453	23.4444	8.30561	6.8044	4.34237	21.7609	2.50297	103.118	16.6443	0.158542	19.8034	-0.000143987	0.000582838	0.00265138	0.170371	-0.00384523	13.9976	14.7038	8.34549	13.4059	8.30273	0.102755	3.28547	9.50905	3.26792	13.2288	26.0792	53.9992	24.7908	68.5686	7.33933	22.4941	46.2203	24.3902	10.8884	12.5034	9.38758	0.415015	6.20635	0.00168996	3.72153	12.7171	5.66168	-0.00126006	10.4636	21.139	27.393
96.5247	11.4869	0.735449	13.8685	21.4856	6.58731	11.8079	3.40073	19.2137	2.08217	98.3201	13.8449	0.119658	18.09	-0.000308902	0.000178582	0.00214554	0.144378	-0.00337693	12.5864	16.946	9.32491	11.8478	9.51986	0.0775525	2.40198	6.75849	2.56383	11.1715	25.5534	50.3636	23.833	65.3751	5.86964	24.0682	57.3915	21.3337	9.43683	10.6116	7.98109	0.34167	5.38087	0.00131474	2.76305	10.2044	12.1204	-0.00115636	8.63814	22.4274	25.3835
96.6246	9.79086	0.569684	26.5899	18.4836	5.21709	12.2166	5.56738	15.9361	3.1067	94.8343	11.0465	0.0902452	21.4432	-0.000477838	-0.000130008	0.00175719	0.122273	-0.00303893	11.1502	15.3985	8.39114	10.3052	8.77335	0.0585547	1.74828	4.65555	2.00081	9.41573	22.5064	43.2075	28.8876	59.5977	5.74812	23.0998	63.8165	17.1375	7.83233	8.9902	17.9249	0.281256	4.66365	0.00102858	2.03678	16.6618	14.5188	-0.00109221	7.08591	22.0307	23.3175
96.7245	8.15324	0.441726	28.4328	23.6874	4.91139	12.0329	5.83115	23.6526	7.0279	88.9275	8.57396	0.0679951	23.27	-0.000671435	-0.000305893	0.00145598	0.103476	-0.00275761	9.83148	12.7665	6.84322	9.27274	7.50586	0.0442214	1.26917	3.13546	1.55411	7.92704	18.7185	47.6304	27.4059	65.2947	4.90356	21.3132	59.5605	13.1444	6.369	7.60985	19.0489	0.231512	4.04126	0.000827326	1.49399	15.4126	13.7782	-0.00108	5.79508	20.6879	21.3473
96.8244	6.69128	0.342829	26.5545	23.7425	4.20969	10.7345	5.30118	24.1866	9.01177	97.4595	16.4856	0.0511666	26.1371	-0.000763215	-0.000294955	0.00122084	0.0873533	-0.00260391	15.9235	10.123	5.84126	11.475	6.22637	0.0334147	10.7958	14.3354	1.20217	6.66952	15.0326	61.0812	23.7802	62.6917	6.70398	21.79	52.1782	17.0669	5.1268	6.43849	17.4823	0.190567	4.0928	0.000683881	3.53618	12.6939	12.0585	-0.00110159	4.73269	18.8706	19.5175
96.9243	5.44001	0.266475	23.6222	21.4389	8.58101	15.1448	4.50993	21.5561	8.65365	94.5224	24.8536	0.0384338	24.9826	-0.000834705	-0.000198374	0.00103464	0.0736087	-0.00248707	16.0723	7.83668	4.62646	10.9307	5.09425	0.0252892	12.0274	15.7236	0.926653	5.60938	11.7975	59.1119	19.8069	58.2612	6.32403	25.5689	44.4963	15.9849	4.10572	5.44566	15.2848	0.156875	9.94978	0.000578935	3.82454	17.9907	10.1923	-0.00110427	3.86251	17.9104	17.8352
97.0243	4.39543	0.207404	20.6008	18.2835	8.965	15.0169	3.69992	17.9696	7.61554	106.358	28.4689	0.0287877	22.717	-0.000819248	-0.000127661	0.000893228	0.0619371	-0.00240702	14.7251	5.9846	3.50011	14.7053	4.1415	0.0191585	13.3567	13.5049	9.53957	6.7329	9.11217	51.5757	16.1604	55.9046	16.9154	25.2688	42.1855	13.2721	3.27945	15.2994	24.1895	0.129153	11.3973	1.61808	5.22225	16.2793	8.47584	-0.00104568	5.81762	18.2811	16.5352
97.1242	3.53681	0.162144	17.814	15.0485	7.99368	13.4288	2.97073	14.4226	6.48014	103.806	26.6931	0.0214955	22.3845	-0.000800058	-8.54e-05	0.000777773	0.05207	-0.00240403	13.1205	7.27826	2.69108	14.2515	3.35698	0.0145302	11.6498	10.4281	13.3707	10.6816	10.3316	49.5747	16.6778	51.0993	17.8411	29.984	37.1931	10.3713	2.6161	17.3307	30.1815	0.106353	11.0789	5.7495	5.04519	13.323	6.99292	-0.000908677	5.80578	20.4742	15.1925
97.2241	7.22527	0.127133	15.3473	15.5018	6.69653	11.5299	2.35355	11.3087	5.43669	102.776	22.8352	0.0160161	20.5638	-0.000842056	2.07e-05	0.000685209	0.0438183	-0.00244156	11.5898	11.0933	13.3483	12.7594	2.71728	0.0110316	17.8618	7.58411	14.3959	14.3109	9.7121	43.123	18.6928	55.4348	16.3185	29.7303	32.884	10.8208	2.08569	16.4591	28.9307	0.0876058	10.1211	6.61769	7.39931	10.567	12.8127	-0.000668331	5.15735	20.6955	13.91
97.324	12.1082	0.100342	16.7258	14.1884	5.45109	12.8677	1.8487	8.73394	4.53335	97.0867	22.1514	0.0119016	18.4389	-0.000843459	0.000165397	0.000612096	0.0368433	-0.00250778	17.6482	10.8831	15.6198	12.3713	4.21265	0.00842179	16.9492	5.30755	13.8653	14.5854	8.37511	35.7411	17.2896	53.0451	14.6203	27.7748	28.1574	9.40673	4.76252	15.875	25.6866	0.072199	10.7017	6.19164	7.28811	11.744	13.4072	-0.000253154	4.37442	19.7748	12.7182
97.424	13.127	0.0796682	15.7174	12.1961	11.3307	11.9764	1.44406	6.67756	3.7699	96.8017	19.2852	0.0087895	25.0931	-0.000865702	0.000257537	0.000558305	0.031107	-0.00263753	17.6395	9.32496	14.3016	11.0775	4.17918	0.0064497	13.9804	3.61606	12.5539	19.0483	28.1017	35.1576	14.8366	48.4285	12.0394	25.3538	23.765	7.5325	5.07535	14.2273	22.1825	0.0595383	10.1101	5.33894	6.27243	10.5165	12.1771	0.000370791	5.98754	22.5439	11.6221
97.5239	12.3673	0.063659	20.4212	10.0886	11.8725	10.4535	5.68288	14.0146	10.537	91.6195	15.826	0.00642712	25.1484	-0.000802602	0.000335892	0.000510253	0.0263134	-0.00274238	21.6758	7.51856	11.77	10.248	3.67528	0.00493201	13.1333	2.41542	13.4801	19.2656	33.4262	30.896	12.2903	56.6076	9.54571	22.924	19.9238	5.76664	4.57266	12.3599	25.3526	0.049132	17.2886	4.42574	5.05573	8.58041	10.4633	0.213679	5.84557	22.9907	18.4426
97.6238	10.9017	0.0512268	20.1785	8.1353	13.1062	8.88244	11.6264	15.3002	11.4824	101.835	21.6673	0.00464127	23.2301	-0.000754976	0.000407195	0.000433187	0.0222938	-0.00281771	21.9905	7.39359	9.12252	12.8549	3.40583	0.0038024	10.7896	8.14682	12.9647	21.4345	32.0089	25.7425	9.99933	55.5024	7.42913	20.6439	16.6506	4.29648	3.86148	10.5861	23.7573	0.040579	18.6776	7.1357	20.0329	6.79851	8.76936	0.265669	5.15003	22.0831	20.3121
97.7237	9.27265	0.0415619	18.338	6.44415	11.9063	7.45698	12.7477	14.0151	10.5407	99.1016	21.6273	0.00329733	23.9504	-0.000672759	0.000457232	0.000303688	0.0190014	-0.00288106	20.1746	6.44444	6.8035	12.281	2.92018	0.00296161	8.35506	16.4004	11.7278	24.8771	27.8668	43.1641	8.05798	56.965	5.7271	25.7223	13.8938	11.1115	3.16654	9.00619	27.8804	0.0335532	17.7868	7.32675	24.9198	5.33295	7.26275	0.247764	4.35217	20.4449	19.8056
[truncated: 2,114 more rows]
[truncated: 36 more columns]
