# Supplementary material for: Dynamic and selective engrams emerge with memory consolidation
Source: Nat Neurosci. 2024 Jan 19;27(3):561–72. doi: 10.1038/s41593-023-01551-w (PMC10917686; doi:10.1038/s41593-023-01551-w)
Supplement: Supplementary file 5 — Statistical Source Data [file 41593_2023_1551_MOESM5_ESM.zip › Source Data Fig. 4 - Mouse 1 Neutral Context at Delay = 1h.xlsx]

## Sheet: Mouse 1 Neutral Context @ 1h
Time (s) / Cell	1	2	3	4	5	6	7	8	9	10	11	12	13	14	15	16	17	18	19	20	21	22	23	24	25	26	27	28	29	30	31	32	33	34	35	36	37	38	39	40	41	42	43	44	45	46	47	48	49
0	0.000514907	5.46e-05	0.0015568	-0.000366175	-2.36e-05	-0.000615172	0.000105761	-0.000369187	-0.000243592	3.44e-05	1.16e-05	-0.000141224	-6.28e-05	2.48e-05	0.000717407	0.00142315	-7.23e-05	9.55e-05	-0.00010487	0.000157548	0.00011213	-2.95e-06	5.52e-05	8.58e-05	5.28e-05	3.25581	0.000852358	-0.000365532	0.000371438	-0.0010128	-0.000154791	1.31e-05	0.000374293	0.000401611	-0.000268642	7.56e-05	4.08e-05	-1.99e-05	-8.8e-05	2.91e-05	-0.000929541	0.000176024	0.00215181	-3.1e-05	0.000707258	0.000358239	-9.28e-05	-1.36e-05	-0.000237828
0.099922	0.00097882	2.29e-05	8.94939	0.195451	-0.00017125	12.6971	-0.000384467	-0.000674418	0.325508	8.19e-05	2.46e-05	-0.000206898	-0.000342792	-9.99e-05	27.8755	5.88015	2.33864	0.000244078	6.58588	0.000277874	0.000107527	1.73e-05	0.000124139	0.000144211	6.20931	30.5903	3.26273	1.81e-05	0.00075069	-0.0014463	3.07242	-6.05e-05	5.33386	0.00100171	0.000800217	19.8296	14.2213	18.0011	-4.42e-05	6.38e-05	-0.00483904	11.2771	0.00583199	-0.000426522	0.0014591	0.000571046	-0.000227662	13.9906	-0.000393374
0.199844	0.00119078	10.2902	12.2854	1.4907	12.1183	16.7403	-0.00132446	-0.000833891	0.419565	18.0184	3.79e-05	-0.000188708	-0.000732656	-0.000404426	34.5038	16.825	19.6478	0.000381051	7.78665	6.70036	6.6e-06	6.646	0.000166707	7.28738	11.716	40.9451	15.6452	12.9495	0.000990815	2.43034	3.81325	-0.000114975	8.84578	8.03835	30.0382	23.5562	42.4402	21.4254	4.88166	0.7925	17.5367	13.0986	15.3766	-0.001033	0.00197078	0.000362641	11.2165	21.2941	-0.000416905
0.299766	0.00123476	12.3146	12.6212	2.10495	16.9072	16.875	-0.00250684	-0.00101615	0.412896	32.8756	8.99901	-0.000170447	-0.00110032	-0.000806296	38.5361	36.4492	32.8406	0.000473008	7.19282	8.30109	7.48684	15.2386	0.000159041	8.27466	12.2545	43.1257	21.7224	35.6321	0.00109263	7.33893	30.9601	-0.000133689	26.2497	13.7411	56.7389	20.9872	48.6224	19.5975	16.1278	1.04721	24.5112	11.887	23.9018	-0.00191274	0.00222608	4.12e-05	18.0274	24.4774	4.14626
0.399688	0.00123785	11.6304	11.7202	2.30354	17.8662	22.1277	-0.00360515	-0.00114455	0.367359	38.0992	12.5822	4.24768	-0.00127582	-0.00124984	35.876	40.969	34.6195	0.000499485	6.12362	7.8548	9.43416	30.268	14.3544	7.43376	11.1138	46.6494	23.8497	51.8294	5.71754	18.9866	35.9306	-8.23e-05	31.1062	14.6519	58.7472	16.6207	45.8637	19.9584	16.9138	1.05648	26.049	45.3999	30.7907	-0.00299594	23.699	11.1228	18.6323	27.6526	13.9872
0.49961	0.122141	9.73331	10.3944	2.25925	18.3262	22.2685	-0.00459299	-0.00120521	0.311272	41.334	11.9921	5.74655	-0.00121996	-0.00171124	42.156	48.7745	42.6941	8.23531	5.04104	6.72141	9.15011	32.1726	17.2171	6.21307	15.3782	45.4533	34.453	55.8142	7.89674	23.4444	46.2508	2.08917	29.1527	16.6971	71.9971	13.0454	40.2903	24.5997	15.0214	9.20894	47.1662	50.5039	36.7231	-0.00418201	34.4995	13.9741	17.0317	28.2091	15.461
0.599532	2.10395	7.69551	12.0549	2.08358	31.803	20.3045	-0.00521938	12.4177	5.4198	38.5861	23.106	5.94038	1.82401	-0.00212059	47.3809	49.2535	41.2948	9.48812	4.08795	6.70862	8.08004	29.1773	15.9585	5.42381	15.1179	53.086	38.3748	98.0099	8.28361	24.0437	51.4111	2.74896	38.5107	16.0446	72.3785	24.6923	33.9784	22.7336	12.7015	11.7323	53.7336	65.1689	48.7294	-0.00525343	35.4892	13.7809	19.194	36.0152	14.7599
0.699454	2.55552	5.90156	18.7781	1.84707	35.7166	17.6574	-0.00554697	16.9446	6.86437	46.8304	23.3853	16.7968	3.89796	-0.00231945	52.1125	66.1819	56.5277	8.53975	3.29202	9.9541	6.83554	24.776	13.5133	4.48579	13.4091	53.3405	38.2667	110.593	7.81807	41.1477	88.6835	2.76568	40.2633	14.4748	64.2816	32.8922	28.0487	32.9356	10.5623	15.5733	53.0295	60.7938	48.0374	-0.0060029	43.2008	20.4464	41.0003	38.8209	13.5683
0.799376	11.635	4.44723	19.9482	1.59297	34.813	26.2157	-0.00539178	22.8129	6.71976	45.6934	21.3378	21.7504	4.18428	-0.0023171	60.264	69.4489	65.0877	7.08323	36.3042	9.89965	5.65867	21.1779	10.9918	6.45783	11.4111	50.29	35.8782	109.502	6.99751	55.2727	90.6491	2.51864	37.3605	12.7052	70.4661	36.8941	29.6703	31.7452	8.73161	15.7325	48.9716	51.3848	43.8924	-0.006362	54.735	21.0104	139.525	38.6649	12.3373
0.899298	13.5627	9.73668	18.7844	1.34667	31.7044	27.3382	-0.00483946	23.5541	8.21351	40.6218	17.8949	22.1731	3.73254	-0.0020107	76.5784	72.1125	61.4207	5.6806	41.9169	8.65546	4.63066	24.5991	8.76668	6.12499	9.53332	62.8489	36.9496	108.402	6.07764	61.3188	81.7112	15.0863	34.1224	11.011	64.421	32.2234	27.1773	54.9416	22.3548	14.3564	43.6289	46.8257	55.3005	-0.0063155	59.6813	19.4566	160.64	36.836	11.1815
0.99922	13.1893	10.1408	16.7754	1.12208	27.7938	33.6068	-0.00407551	21.9425	7.94826	36.9569	14.4887	22.7853	12.4195	-0.00171053	75.2152	67.8935	53.1571	4.48761	41.8909	7.13375	3.76566	38.0888	6.92207	5.21619	7.89652	78.3445	35.3109	135.028	20.9312	84.8165	68.727	18.823	37.8308	9.4849	55.1923	38.7713	23.3964	54.9819	22.9593	12.4723	52.0669	42.2467	53.8381	-0.00592714	56.9294	17.313	152.34	34.1407	10.124
1.09914	12.1455	8.82682	14.5907	13.907	23.806	33.1215	18.1699	19.7526	18.6165	31.6701	22.7636	36.1582	21.7332	2.70892	71.2953	61.4728	63.2896	3.74222	36.7134	5.6997	6.83983	38.5508	17.7823	19.1457	6.51418	96.4663	32.2337	138.611	27.5146	90.6282	56.0355	18.6183	34.5459	34.9241	46.0039	41.4065	19.5261	47.4226	20.2765	10.5511	64.7717	63.1918	49.0182	-0.00515218	51.8771	15.1473	134.672	31.0751	9.16375
1.19906	10.9725	24.1422	12.5149	20.0424	20.0892	29.9163	37.6092	40.4271	20.8764	26.2134	22.2349	39.0788	22.4489	3.36348	74.5323	55.2537	60.4636	3.00816	30.6	4.47482	20.9201	34.3122	33.369	33.8964	5.36336	112.682	36.1655	131.922	36.0049	87.3018	45.0059	39.1525	31.3554	41.1798	37.8722	35.5096	44.9777	64.9879	17.1134	28.9059	66.1655	60.9338	43.18	14.6865	63.7119	45.4713	115.478	27.9376	8.29381
1.29899	9.84318	33.7011	13.3382	22.1021	16.7868	25.8891	40.8825	46.3337	19.5989	30.951	19.1296	37.256	42.5532	5.55009	73.5812	64.2082	52.649	5.98876	25.7885	3.47729	23.86	33.2091	41.9694	41.3991	4.41172	150.358	36.1983	128.036	37.1056	79.7961	35.8765	43.9275	26.0419	40.0063	30.9985	27.575	49.8529	70.9999	36.3935	56.5395	62.1662	63.8811	37.5532	17.9765	66.5173	54.9417	97.6219	24.9004	7.50622
1.39891	11.2413	32.8833	27.2556	21.7764	13.9348	22.3565	37.2359	47.1783	17.0643	29.8923	16.2383	36.6493	46.9551	5.67766	65.8281	62.848	65.8787	59.7931	21.6848	2.68558	22.4155	29.6203	69.1447	42.4785	3.62732	265.521	34.0155	124.44	34.7302	78.055	28.4898	43.6563	20.5272	36.2552	39.203	20.2296	46.4735	63.1928	105.321	141.85	96.536	56.2201	32.493	16.8715	62.5704	64.2435	81.9626	22.057	6.79332
1.49883	10.8714	27.899	30.6266	20.1556	16.9142	18.8814	31.2406	43.6641	14.2986	32.0993	39.0188	33.4949	42.3505	5.04824	56.7583	64.5978	64.0339	67.1502	27.7203	2.06642	19.5203	24.9567	69.2153	37.0878	2.98175	526.789	33.1263	115.461	30.9443	72.8327	22.5796	44.3368	15.6317	31.8879	65.5004	14.303	40.3409	51.9289	126.732	225.771	105.839	112.519	28.0568	14.3699	56.7177	62.0644	68.5843	19.4515	19.1298
1.59875	12.7912	37.8985	29.472	17.9272	19.4452	29.944	25.0266	38.4914	11.7289	29.8335	40.6969	36.9826	34.8426	4.22092	49.636	82.7432	73.0518	59.9988	26.4708	1.58639	16.4002	28.0966	64.5342	37.9444	2.45082	684.015	33.2276	117.653	26.8051	65.2703	17.8773	40.5464	11.616	27.6622	66.3829	9.85416	33.8133	63.3319	116.384	246.311	121.943	146.212	24.2063	11.6945	50.6731	56.1696	63.4417	17.0985	32.9446
1.69867	22.2373	35.8728	26.5892	15.5109	19.1418	31.7529	20.0919	33.004	9.50268	25.8646	35.8088	52.3733	27.2104	3.42076	42.4024	134.225	68.6946	49.6227	22.8231	5.36943	13.5272	26.0076	54.7792	33.1001	2.01435	740.357	31.2657	113.383	22.8251	57.0689	17.8106	35.2818	19.7717	23.839	83.3486	30.7196	27.8198	81.2586	99.4748	247.734	120.909	169.688	20.8771	9.29411	45.0076	49.5031	55.5005	14.9948	34.0954
1.7986	23.5278	30.05	23.2465	13.1509	17.5239	29.6109	15.6602	31.05	7.64221	32.3105	29.5944	54.8852	20.5579	2.72542	35.8676	150.918	59.3473	39.745	19.2	6.07709	15.2758	22.2917	44.6089	37.7717	1.65557	721.538	28.2517	115.914	19.2271	53.7165	29.482	29.8997	26.4582	20.4789	81.248	33.0161	36.5174	98.2823	83.032	261.315	111.925	235.21	18.0035	7.29103	74.657	43.1283	47.3625	15.5394	45.2607
1.89852	22.2583	23.7702	21.0632	10.9781	15.41	48.0183	11.9696	33.225	6.1184	31.853	26.0354	53.066	18.0222	7.03652	64.5222	146.135	61.8556	46.7459	18.4204	5.58204	14.302	33.8199	39.26	33.9776	1.36067	670.381	30.7953	123.693	16.0842	48.3869	55.3732	24.9633	25.8534	17.5656	71.357	28.383	41.6944	90.3289	68.7326	286.434	101.159	244.501	15.5242	5.67802	78.8379	37.3819	39.9469	15.1491	50.682
1.99844	20.3033	18.2339	26.4686	9.05269	20.7841	51.1921	9.02604	31.4564	4.8849	28.4622	21.5156	48.0929	14.6016	7.75259	66.8372	133.879	56.0693	51.2398	15.9099	8.98048	14.5489	40.2026	42.8134	28.4118	1.11828	607.871	45.3658	119.725	13.3944	42.4453	56.9229	20.6616	22.3102	22.2601	71.5641	22.069	39.282	75.2796	56.7258	272.318	94.2133	214.594	13.3858	4.40343	74.4378	34.2159	33.5016	16.1666	56.5888
2.09836	31.6767	13.7426	26.4759	7.39137	21.7207	47.8436	6.74139	28.0707	3.89343	24.1456	17.3059	42.1507	11.2957	7.08828	83.0787	119.785	51.1516	45.4576	15.1141	9.10197	13.1027	37.8877	68.5652	23.1134	0.919076	544.016	50.8774	112.189	11.1218	36.6086	69.7124	17.013	18.0029	23.0381	71.1706	16.203	34.2654	59.9759	46.7658	270.606	117.059	177.114	32.3756	3.40686	105.397	39.0577	28.018	16.0161	56.7398
2.19828	32.8847	10.939	25.1893	5.98606	20.4896	51.1662	4.99992	24.2417	3.09995	19.8622	16.6685	36.2589	8.47987	6.0057	79.676	106.035	43.5071	55.7464	13.079	8.02028	11.1901	32.7343	68.2443	18.5956	0.755358	483.336	50.9118	112.073	9.2173	31.2245	65.2475	13.9652	58.0151	21.4026	62.9637	25.2479	28.7933	78.6717	38.5394	245.099	142.449	142.406	49.058	2.63232	137.618	37.4569	23.3997	15.2102	52.8641
2.29821	38.5668	8.42061	22.6047	4.81524	18.3299	47.8805	3.68913	20.5303	2.46662	40.4373	33.0057	30.8538	6.23505	4.90122	70.5468	93.4011	35.5894	51.024	12.2634	6.63609	9.30891	27.1568	59.4418	14.8921	0.62082	427.662	47.8355	105.35	7.62994	26.4325	68.9599	11.4418	67.1734	28.9638	76.2287	24.2765	23.7221	77.9725	31.7556	212.099	144.321	113.15	56.5655	2.03264	138.036	33.8025	19.5293	14.0688	53.0414
2.39813	37.5655	6.35964	21.5788	3.85139	15.898	50.268	7.17484	17.1779	1.96196	45.2627	35.8205	26.0854	4.51602	3.92012	72.6972	82.0819	28.4319	42.5947	10.5013	5.31344	16.6163	22.0652	48.9886	11.9033	0.510262	377.513	54.9586	96.144	6.31152	22.2609	61.6476	9.36357	64.5039	29.2782	71.7692	19.9314	19.3321	78.2238	26.1647	179.03	135.05	89.4091	53.8032	1.56902	128.089	29.7546	16.2936	12.7885	49.4274
2.49805	34.6116	18.6498	19.3953	3.0657	13.525	46.6811	22.5638	14.2625	7.77703	51.5135	31.9203	23.4231	3.23441	3.10025	68.2955	86.0829	22.3735	34.2547	8.66707	4.17671	17.5338	28.7847	39.3282	9.50673	6.21446	332.806	55.6601	93.3489	5.21896	18.6806	51.6671	7.65738	55.1835	34.7141	62.2079	40.827	15.6578	67.5326	37.5903	148.964	121.216	70.4657	48.1638	1.21073	115.501	25.909	13.5916	11.4871	45.1232
2.59797	31.2749	20.1577	19.0553	2.43027	11.3627	42.1185	26.0316	31.9777	9.25492	49.0468	26.5181	20.4255	2.29675	2.43592	74.1868	89.9766	20.2729	27.0942	24.4884	3.24801	16.0177	35.5795	31.1581	44.796	8.04512	293.175	52.6739	97.2377	4.31477	15.6365	61.7625	6.25931	44.2997	35.5718	52.1179	45.7923	12.6372	54.7251	35.7735	122.892	110.956	55.4672	73.4126	0.934039	113.835	22.4515	11.3368	15.4677	41.9439
2.69789	28.0578	17.7853	17.3553	1.91963	16.3952	36.4274	24.2683	37.2581	12.2176	43.0653	21.3803	17.5195	1.62011	8.42747	73.6859	92.9742	22.4089	21.2667	27.3812	2.50962	13.7718	51.6193	24.5164	66.9097	15.0687	265.53	47.7758	155.488	3.56683	13.0652	57.4065	5.11509	39.4322	32.9221	43.0063	39.9944	10.1785	42.9876	30.9128	100.861	106.126	43.6354	74.5427	0.72039	109.317	41.3381	9.80108	17.0289	38.2635
2.79782	30.2665	15.7177	15.2472	1.5113	17.5091	30.7913	20.6086	36.5443	12.1144	36.1667	17.0027	14.8824	1.13694	9.58361	86.9507	147.58	22.2203	16.6325	25.552	1.93155	11.4962	65.5295	21.7733	63.9141	15.742	238.24	42.0903	188.353	2.94825	10.9025	48.9075	4.17933	34.9148	44.0618	35.2389	43.7728	8.18849	52.358	25.9003	82.5167	96.4038	36.0189	73.6426	0.555447	99.8638	44.3152	12.5666	17.1484	49.2386
2.89774	33.9111	12.7656	13.1483	1.18563	16.6868	29.7618	16.6285	33.2095	10.8176	29.5638	17.2245	12.5693	0.794737	8.86035	142.636	156.836	112.145	12.9858	21.8397	1.48313	9.45004	63.0073	29.4898	54.559	14.2707	225.679	36.3031	191.485	2.43658	13.4159	40.1159	3.4144	28.5992	44.4079	28.7787	62.1487	6.58304	48.2199	29.6415	67.3774	85.0754	56.6864	95.942	0.427945	110.892	42.7625	37.508	16.445	55.625
2.99766	42.3269	9.93524	12.0489	0.926018	15.0137	26.6386	13.0028	28.9779	9.18642	30.4076	27.68	10.5786	2.51503	7.5461	165.086	148.92	143.747	10.1304	41.0574	11.8119	7.70385	64.9382	34.055	44.7429	18.7195	206.715	44.5181	181.451	2.01317	13.7401	32.315	31.8326	22.3443	40.838	23.466	73.9869	16.0121	40.2214	26.9088	54.9493	73.7908	58.3581	111.103	13.1198	124.1	38.6833	59.5788	15.3069	66.0736
3.09758	41.888	7.55137	11.0431	0.719421	16.3619	28.8991	13.6729	24.6943	7.59298	27.7234	27.1553	8.88421	12.382	6.17526	155.288	135.324	140.841	7.89975	82.2512	14.0962	6.25172	59.1464	31.2069	36.1155	28.7998	186.113	46.474	166.269	2.61145	12.9599	25.7981	40.4918	28.273	36.1546	19.1198	65.9654	28.1943	33.4737	22.9153	44.7799	67.6266	51.059	105.803	15.9065	119.327	34.0853	71.0749	13.9734	64.2659
3.1975	38.7996	5.66044	33.3259	0.554408	15.738	43.0044	21.7687	20.7407	6.17964	23.7857	23.3994	9.77423	21.298	4.94711	136.518	120.638	124.143	6.15916	84.6952	13.1809	19.696	50.3244	30.9692	28.962	28.9956	165.917	44.7584	149.744	2.68314	11.6873	44.0864	40.3052	33.1427	31.46	15.5736	67.425	29.8305	26.6504	20.0088	36.4756	59.986	42.0874	94.7542	17.988	109.06	38.6407	68.148	12.5893	63.4721
3.29743	98.1095	4.20768	40.2494	0.424516	14.2306	86.6663	22.3908	17.2606	4.98356	19.7019	19.1697	12.545	21.9168	3.91659	132.34	106.837	103.643	4.80167	74.9901	11.2185	24.7279	46.8117	33.0366	23.1621	38.0719	147.092	41.0627	133.617	2.50767	10.259	44.5668	36.531	30.9351	27.1519	38.2461	56.8239	27.3263	49.2864	16.8236	29.7027	82.8927	57.2835	109.089	16.458	113.395	58.0828	60.516	11.2387	70.0274
3.39735	129.04	3.11174	39.7388	0.31581	12.4218	96.667	29.5805	14.2791	3.99688	15.9643	15.358	12.7514	19.2058	3.07996	119.157	105.659	83.8469	3.74322	78.6502	9.1193	33.6316	49.4567	29.5018	18.5024	36.9442	132.267	62.7982	118.623	2.23247	18.1228	94.3803	33.674	33.0843	23.3414	62.893	43.7157	24.9426	49.9218	13.9624	24.183	122.03	86.4858	147.371	13.8582	120.377	66.2096	51.9978	9.96785	66.822
3.49727	129.298	12.4218	36.2739	0.231767	10.6098	91.9837	28.8882	11.7665	3.19475	29.5515	12.1771	11.8344	15.557	2.41265	132.029	97.6274	68.2353	2.91803	90.0249	7.23011	33.3362	44.7512	53.7152	14.7728	32.6077	117.832	71.3174	122.611	1.93298	20.7698	98.8624	29.42	29.759	20.0271	63.5492	31.8841	21.4366	43.2545	17.5227	19.6868	131.773	121.164	145.867	16.3103	157.693	63.5901	44.0004	8.79934	61.419
3.59719	120.251	13.808	31.9026	0.1596	8.93583	81.7167	27.3731	9.67087	2.5481	35.2142	21.9032	10.5046	12.0328	1.88581	122.623	94.8115	56.9998	2.27475	82.3923	5.65083	29.7079	37.961	54.784	11.7924	27.6899	119.755	71.817	117.052	1.64556	36.2593	89.5772	24.987	24.5931	41.5884	56.5403	22.4534	44.171	35.1105	26.2902	16.0254	127.07	115.217	132.399	15.12	166.852	57.4186	36.9599	7.74134	55.8437
3.69711	109.027	12.3029	27.5245	0.106382	7.45585	70.0968	34.9829	7.9345	5.61658	43.1737	21.9248	9.10155	9.03211	1.47226	107.285	86.9645	46.1268	1.77329	69.8902	4.37928	25.2441	31.2025	48.1513	9.41219	81.3412	123.341	71.491	107.657	1.38593	42.3174	75.5092	39.2195	19.324	53.4963	47.9019	15.4245	48.1079	42.9388	25.9954	31.3279	115.936	98.0775	116.493	16.5236	173.545	50.5544	30.9344	6.79351	50.6095
3.79704	97.9347	10.0305	38.4515	0.0683349	6.18161	59.6043	33.8031	6.50213	6.23942	42.2805	19.0261	7.77738	6.64043	1.1485	91.6689	77.851	36.5992	3.41659	57.4423	3.37662	20.9462	39.6022	39.8464	7.51187	95.5447	117.622	90.0846	97.1476	1.86663	42.4169	97.2115	41.4206	14.6834	60.7899	39.7288	10.4018	44.5579	49.3721	38.436	34.7772	126.833	125.193	101.264	14.9409	163.044	44.025	25.8453	5.95065	84.5227
3.89696	87.6659	18.9101	58.6307	0.0433244	5.10299	54.7114	29.2205	5.32398	5.83708	45.9388	15.6336	6.59177	4.80939	0.895441	77.5495	68.9323	28.6714	6.22119	47.2583	2.59557	17.163	38.0754	32.0533	5.99486	89.9163	115.832	95.1615	101.221	1.9421	39.5648	92.2382	38.5174	21.2879	58.3589	62.615	6.91482	38.5613	58.9868	36.7652	33.0145	144.759	144.711	111.279	12.514	147.722	38.1516	21.5744	5.20511	92.1114
3.99688	78.3709	24.2466	61.9523	0.0272103	4.20033	47.7422	23.8218	4.35679	5.07384	42.9122	12.5423	5.55957	3.4445	0.698005	65.324	69.8895	22.2712	6.17527	38.312	1.99147	13.9677	33.1816	25.4208	4.78393	78.421	111.916	92.2577	102.219	1.82573	35.45	79.2383	33.8009	21.3078	52.6282	62.7453	4.54447	32.271	65.913	31.818	29.2607	142.973	134.862	104.398	10.0969	190.584	32.9888	18.0014	4.54816	107.183
4.0968	70.0269	22.59	58.2094	0.0158863	3.45069	40.5561	18.7501	3.56395	4.24809	37.3041	9.95106	21.593	2.44602	0.544112	55.4389	69.1532	17.2007	5.30776	30.8483	1.52624	11.3248	27.6457	20.013	3.8173	66.2458	110.845	85.0004	96.5692	1.63026	30.9934	65.2437	28.7783	28.7024	46.1862	65.0664	2.95885	26.5281	59.1063	26.6724	32.7785	132.085	113.947	92.9927	7.98635	190.591	28.496	15.0169	3.97086	121.048
4.19672	64.9128	18.7937	84.4056	0.00795382	2.83166	33.9334	14.4266	2.91467	3.48346	31.1442	7.85352	26.8116	1.72563	0.424073	58.5196	76.9844	13.2327	24.5633	29.3642	1.16892	9.16309	22.513	19.5399	3.04566	55.1567	111.47	75.7131	88.3542	1.41351	30.8026	52.6546	24.0919	28.1046	40.0241	58.4114	1.91148	21.5919	48.7333	22.1126	77.1648	117.702	92.5598	81.2294	6.2477	176.672	24.6039	12.5257	3.46464	128.943
4.29665	58.7841	25.9859	88.0376	0.00241724	2.32251	28.1425	10.9305	2.3833	2.82217	25.3637	6.18232	26.949	1.2113	0.330373	71.7628	74.6081	10.1525	62.7924	25.2864	0.894891	7.40556	26.108	49.3221	2.42963	45.6131	105.109	65.8381	101.718	1.20365	36.5922	47.0077	19.9726	24.2775	34.4757	86.9647	1.22667	17.4756	38.6194	18.26	88.4259	102.693	73.8893	70.4063	4.85724	159.244	21.2391	24.9454	3.02146	128.264
4.39657	52.7805	24.711	82.28	-0.00133388	1.90471	29.0024	8.19322	1.94854	2.27006	22.3676	21.6303	24.8818	13.165	0.257185	68.6106	73.2934	24.9583	87.3296	20.9189	0.684923	5.98144	37.2926	77.7474	1.93783	37.5991	99.731	58.6972	107.372	1.01327	36.9491	39.3743	16.4621	25.1901	29.6099	104.108	0.782708	14.0985	29.9835	15.0569	84.973	88.4471	65.0273	97.4307	3.76308	141.949	18.3327	29.447	2.63399	128.722
4.49649	47.2383	20.7409	73.2114	-0.00319045	1.56275	26.7211	6.09489	1.59295	1.81803	27.7095	23.4081	35.4672	20.696	25.7827	68.2252	67.5412	29.8875	82.3771	17.0021	0.524136	4.82964	37.2953	77.1302	1.54525	30.9451	91.3583	54.7015	104.71	0.846619	34.5974	58.5304	13.5217	22.3588	25.3946	97.71	0.496918	11.3528	23.0218	12.4092	75.7592	91.7916	53.729	96.9583	2.90974	130.372	15.8231	28.1439	2.29555	119.957
4.59641	42.2268	24.9905	63.5525	-0.00367097	1.28289	23.3614	4.50951	1.30213	1.45212	45.4883	28.0248	37.2388	20.8541	31.9119	85.7284	63.8794	28.6121	69.5442	17.6699	0.40106	3.89888	33.0364	88.441	1.2319	25.4496	95.2914	49.1075	97.3141	0.703891	31.0683	72.7158	11.0833	18.3398	21.7641	84.5904	0.314084	22.6993	25.9148	10.2251	65.0102	86.9031	45.8335	93.9934	2.24757	140.246	13.6566	24.9594	2.00015	109.511
4.69633	37.7296	25.2897	54.448	-0.00308146	1.05388	24.812	3.32368	1.06423	1.15793	48.6007	26.9183	35.0651	18.1063	30.3242	82.4476	70.4688	24.9393	56.1974	17.2779	0.306823	3.14717	27.7435	80.8665	0.981772	20.9226	91.3125	42.9464	88.2922	0.583452	27.1992	75.5284	9.07302	14.3415	18.646	70.8341	0.197743	25.7297	43.9559	11.6886	54.6123	98.4721	66.4145	87.4739	1.73531	133.21	11.7858	28.3296	1.74244	99.3698
4.79626	33.7057	21.7717	46.3138	-0.00175474	0.866127	23.1528	2.44302	0.86976	0.922336	45.0716	26.4631	31.3596	14.5919	26.1452	73.0756	69.4574	20.6905	44.5474	15.026	0.234681	2.54026	22.6863	68.0842	0.782135	27.0608	89.0101	36.8387	93.867	0.482864	48.0087	77.0922	7.42153	20.47	15.9717	58.4387	0.124093	24.1791	50.4712	17.8718	45.3123	102.59	68.3844	77.6886	1.33972	145.554	22.8983	26.7437	1.51769	90.0038
4.89618	30.1091	21.9275	39.2378	-0.000182046	0.71218	20.3718	1.79223	0.710886	0.734158	39.0303	22.8197	27.285	17.2479	21.5295	86.125	64.0914	26.159	35.0018	12.4834	6.1109	2.0503	21.3923	60.5142	0.622802	26.157	82.6719	31.1327	90.7122	0.399451	55.0096	79.4548	19.7067	20.3972	13.6797	47.8814	0.0776796	24.5467	47.5072	17.1933	37.3181	112.297	59.834	67.7829	1.03444	155.376	32.1215	35.919	1.32174	111.284
4.9961	31.9966	45.1932	59.867	0.00130036	0.585674	22.5744	1.31303	0.581182	0.584094	36.7488	18.7007	23.3725	15.9634	17.3056	81.4276	74.1412	25.5145	27.3877	11.3277	10.6405	1.65479	35.763	59.5409	0.495623	23.0524	78.495	26.0018	95.4488	0.330677	57.7725	70.4096	25.351	17.7689	34.0716	83.0155	0.0485862	22.1176	39.992	14.905	41.8571	110.762	49.3214	58.7241	0.798963	147.218	32.5815	38.047	1.15091	118.418
5.09602	30.3102	46.6322	63.2686	2.6361	0.481518	28.3478	0.961148	2.86159	10.3616	39.4913	14.9845	19.8385	13.3097	23.5985	71.7211	72.4645	22.4407	21.3878	9.57664	16.6438	1.69897	41.0219	51.6344	0.393956	21.6283	89.9422	46.3237	91.8342	0.274258	73.1871	58.786	26.5402	31.2551	38.5808	97.1022	0.0304092	25.8644	48.7695	12.5018	43.8337	108.7	76.7257	67.3236	0.617447	133.814	41.3058	39.9818	1.00204	123.732
5.19594	27.6607	40.447	59.4499	3.91524	5.42645	44.4483	0.703317	3.645	18.3972	42.2532	22.0884	31.4781	10.4777	25.2637	61.5765	71.5378	35.2013	16.6867	7.8594	16.7619	1.53581	38.2124	42.4692	0.312824	18.8403	95.1304	55.0429	96.1132	0.228175	75.7995	51.7583	44.1997	32.8514	36.9952	90.5322	0.0190644	32.6589	52.9653	21.1473	40.6328	100.095	80.7763	63.9332	0.477386	124.887	47.7345	36.7675	1.90345	116.516
5.29587	28.1374	32.556	53.0352	4.36124	7.34378	52.9561	0.514831	15.9737	19.646	39.2093	21.2972	34.019	7.95731	27.5911	85.7007	70.5882	36.5431	13.013	15.702	14.7314	1.31412	32.8455	34.0607	0.252661	15.9068	91.8069	56.6452	99.3344	0.190625	71.9064	53.4396	50.6128	29.3271	33.3469	78.1728	0.0119536	57.6044	47.0465	20.6724	35.5868	111.578	71.185	57.1991	0.369257	152.842	61.6397	32.4876	2.32896	106.692
5.39579	32.5902	25.2147	46.1009	4.31771	7.68402	51.6304	0.377439	20.1668	18.099	33.9649	18.2373	32.431	5.89842	27.1021	94.6757	65.1636	33.0673	10.146	16.4269	14.66	1.09444	27.1792	41.2671	0.200041	13.2408	84.8901	54.11	106.504	0.159961	65.0647	47.3859	48.5824	24.1339	29.2596	82.5006	0.00745948	71.697	39.1217	18.3287	30.241	117.356	58.8491	65.2146	0.285655	171.439	61.2368	27.8513	2.46566	108.501
5.49571	31.6389	19.1108	49.0055	4.00678	7.25369	46.4009	3.58682	20.3771	15.6143	31.3275	20.0887	38.9792	4.29763	23.7019	101.697	71.5037	44.3741	7.90976	26.8965	12.8207	10.8083	22.0532	38.3633	0.159599	14.2805	76.7807	61.5301	103.293	0.13476	109.096	39.5742	43.2978	29.8467	25.3543	118.699	0.00457866	69.5023	56.1118	16.4116	25.2615	111.812	64.9183	61.8352	0.221045	164.959	85.3497	26.2051	2.43263	101.466
5.59563	29.1186	14.3011	46.1566	3.56896	11.6421	52.1711	4.95008	18.7898	13.0188	27.0487	22.5427	38.7301	3.09159	19.6573	93.558	68.6663	44.1115	6.16611	26.778	10.5679	13.2194	17.7056	32.7053	0.126713	13.0857	68.6188	62.0012	95.7422	0.113754	123.396	42.9054	37.172	32.3165	21.8394	116.674	5.86919	61.4067	53.9556	13.9142	28.6948	113.681	82.9402	63.9638	0.17117	150.804	104.126	34.7737	2.30493	92.7254
5.69555	41.7612	10.6196	41.2712	3.09032	12.8183	49.7967	4.89913	16.5299	21.6853	22.4905	20.2933	35.566	2.20281	15.8615	91.0827	65.3499	40.6889	4.80672	23.4371	8.44378	12.7051	20.0374	26.6876	0.100621	11.2902	123.217	75.8025	92.5753	0.0959802	122.024	107.58	73.366	29.2216	18.7573	138.718	6.97053	91.6462	45.8172	11.5816	28.4476	108.113	86.9656	78.0567	0.132595	135.189	108.064	34.36	2.12935	98.8273
5.79548	57.769	7.84855	35.9176	2.62101	12.3866	44.3045	4.28367	14.1557	22.8408	18.269	16.9281	44.9117	1.55796	12.6069	81.0845	60.2141	37.882	3.74694	19.5236	6.629	11.1754	29.6529	23.1534	0.0801964	9.49155	140.203	79.0289	85.6817	0.0807585	130.824	126.173	139.952	28.3354	16.0873	132.876	6.20993	99.2484	71.0456	9.69026	25.7382	97.9068	76.9294	75.38	14.5387	175.621	100.423	30.8793	1.93448	93.5236
5.8954	58.5386	5.78347	30.8145	2.18833	11.2287	38.0349	3.51531	11.9263	30.387	46.5078	19.2683	58.1307	1.09561	9.93424	69.7747	61.8756	32.5624	2.92077	15.918	5.1509	9.43598	40.2787	19.0474	0.0641457	7.88501	139.448	80.0374	79.9048	0.0676994	131.679	116.616	182.742	24.3596	13.7877	131.937	4.91789	94.3593	69.5344	8.02828	22.2601	133.463	75.9043	67.8424	17.7473	175.931	89.4871	26.6759	1.73729	108.37
5.99532	54.6412	12.5384	35.7408	1.80494	9.81713	32.0164	2.77874	9.94563	56.5038	54.0322	62.3292	59.2511	0.767053	7.78919	77.7655	58.028	26.8009	2.27671	12.8516	3.97771	7.80334	39.4688	37.5474	0.0514505	6.51376	130.841	75.7434	106.039	13.6031	123.094	130.841	183.412	19.6125	11.8125	116.658	3.65147	89.6014	72.2897	6.62793	18.7834	140.724	83.2918	112.138	16.6421	169.453	78.3415	22.6307	2.05157	104.574
6.09524	49.6063	28.009	34.7942	1.47446	8.39429	31.7565	2.14445	8.23959	63.0635	51.863	67.0151	60.3282	0.535157	6.08939	72.3521	52.4521	21.4929	1.77465	10.3283	3.06022	6.38225	55.7405	38.8093	0.0413463	5.36658	127.995	130.022	111.133	18.7579	110.43	119.293	166.857	15.1511	25.7403	125.337	2.60288	80.7258	71.7208	5.46477	15.6258	193.455	88.7366	115.606	14.1685	171.083	68.0509	19.0333	2.13714	96.4219
6.19516	44.5824	29.9194	31.5592	1.19529	7.07509	28.7671	1.62817	6.79718	76.212	68.7656	59.5439	56.0328	0.372307	4.75219	63.3445	46.6487	18.1431	1.3833	8.28257	2.34898	5.18857	55.1788	34.2756	0.0332895	4.41575	121.043	152.925	106.741	19.6671	96.615	100.823	144.803	11.376	28.6145	113.851	1.804	68.9418	75.4623	5.76061	12.8895	293.254	78.4939	106.349	11.5274	166.755	58.9056	15.9401	2.0887	87.7521
6.29509	39.9165	26.2865	27.6679	0.963278	5.90549	28.5906	1.22178	5.59147	101.371	69.1664	49.4079	49.7567	0.258366	3.70471	55.189	41.1798	16.5921	1.07827	6.63522	1.80053	4.20406	48.6758	28.4253	0.0268513	3.63113	110.777	156.627	100.595	18.5574	83.1755	82.3918	122.53	15.2742	27.269	133.037	1.2249	67.0001	66.2961	5.12307	10.578	319.356	64.9904	94.0477	9.15884	176.447	50.9084	13.3217	1.96599	79.5519
6.39501	35.6881	21.2895	28.464	0.772925	5.436	27.7401	1.17734	4.59045	100.741	62.4053	42.3646	43.1204	0.179014	2.88634	51.6726	63.5347	18.1787	0.840521	5.31289	1.37898	3.39995	40.796	22.8901	0.0217424	2.98504	107.108	149.204	91.924	16.6076	70.8414	66.2485	102.212	14.9408	24.5158	125.611	0.818744	59.2615	54.159	9.5303	8.65371	309.123	52.328	81.9173	7.18269	166.708	43.9653	12.2956	1.80626	72.0336
6.49493	31.8903	16.5442	26.4512	0.618325	5.79542	24.8737	1.01558	3.7623	90.0467	53.2313	40.0099	36.8521	0.123613	2.24787	53.7505	67.0998	33.1652	0.655231	4.25302	1.05566	2.7468	33.3251	18.1635	0.0176977	2.45355	99.1252	135.918	101.462	14.4237	59.8983	53.6208	84.5552	12.8999	21.4849	112.122	0.540477	50.1506	53.0604	24.9352	12.8862	282.6	41.6042	70.9206	5.59149	151.367	37.9566	10.7462	1.63238	65.2027
6.59485	28.4903	12.5635	23.4718	0.493616	5.51869	21.4424	0.826012	4.00733	76.5073	52.8447	34.0005	35.9998	0.0851303	1.75018	48.9435	78.4195	35.6416	0.510853	11.3952	0.808009	6.69979	26.8533	14.3035	0.014479	2.01654	101.858	120.114	99.5852	20.0105	50.3927	58.3525	69.6023	21.1062	18.606	95.1221	3.68988	41.4759	48.3429	25.6612	13.4534	250.316	34.9536	63.7455	4.33425	135.326	32.7642	9.16645	1.458	59.0132
6.69477	25.4501	9.41245	24.0943	0.393348	4.96363	18.0916	0.648507	4.40738	63.2545	47.3801	27.6886	32.7903	0.0582646	1.36253	42.4957	85.3093	32.7292	0.398351	14.6025	0.618419	7.43783	21.4773	11.2188	0.0118921	1.65732	108.081	103.841	96.3943	21.0208	46.3335	52.6803	57.1233	21.9317	16.0212	78.9412	17.6195	33.8728	58.7419	22.675	12.4546	217.605	45.132	55.8772	3.35143	120.229	28.2801	7.72957	1.29091	53.4095
6.7947	25.0232	6.99431	22.3693	0.312811	4.3203	15.078	0.497594	4.21507	51.4887	40.2718	29.7166	28.8163	0.0396383	1.06075	36.1936	81.6791	44.2622	12.0526	13.7809	0.473425	6.92234	17.1062	8.78058	0.00982249	1.36207	104.444	88.2916	89.2632	19.8526	41.1587	71.7708	46.7972	22.6524	21.4433	64.8568	21.0952	32.8871	57.4157	19.1414	13.6398	186.993	42.1088	48.5005	2.5877	106.543	49.3762	12.4518	1.13532	48.3374
6.89462	24.3877	5.17136	19.8389	0.248084	3.68497	12.4758	0.376092	16.304	41.5273	33.1668	26.3887	44.1076	0.0267331	10.5457	33.8059	74.48	47.9052	13.7706	11.8288	0.362527	6.00288	13.5929	6.86452	0.0081581	1.11942	96.6327	74.0986	80.8367	38.5233	40.2686	69.0928	44.6725	20.0651	24.286	53.6715	18.8435	29.0762	52.7249	41.1786	12.8792	159.516	57.081	49.7844	13.5776	95.1001	58.6047	31.0054	0.993217	43.7468
6.99454	22.4749	3.81163	17.191	0.54629	3.10244	10.2784	10.5846	22.5179	33.3076	26.7755	21.8916	47.2286	0.017737	16.5804	29.6393	66.5005	44.5998	12.365	9.77214	0.277739	5.03282	10.7869	5.36332	9.63824	0.920009	87.4264	61.538	74.412	50.8425	64.9149	59.6945	39.7078	16.4393	50.3758	50.1923	14.9424	25.1505	43.9247	41.5382	11.3847	135.439	53.8769	46.5946	37.5051	84.4364	56.8692	34.4119	0.865271	39.5922
7.09446	20.3102	7.57694	14.7127	0.674123	2.58988	8.44601	27.4425	23.4274	26.6245	23.03	17.6389	44.8489	0.0115126	18.3437	25.3457	58.8112	38.3364	10.2465	7.93727	0.212923	4.14684	8.55374	4.18907	10.9419	0.756144	93.8408	50.6674	67.1784	52.5485	72.6554	49.2798	34.0412	12.8458	55.5804	43.3922	11.1026	21.0424	34.9888	36.5033	11.4722	114.645	45.7374	41.4683	42.6474	74.8043	51.5563	44.1365	0.751368	35.8321
7.19438	18.2214	16.4059	12.506	0.699084	2.14967	6.92923	34.9552	26.156	21.2382	19.1048	14.0232	40.2822	0.00724359	16.7969	21.4477	51.7804	31.5528	8.21397	6.39665	0.163353	3.38523	6.78003	3.27133	9.82935	0.621482	109.33	43.8295	97.8883	49.2517	71.5115	39.8217	42.5462	16.1987	52.8307	36.3134	7.9175	17.2952	27.2391	30.7583	13.4265	96.8506	47.6961	36.2106	39.0943	66.2106	45.4704	43.2133	0.650945	32.4291
7.29431	16.3027	17.0584	10.5902	0.665455	1.77748	5.6793	33.7392	26.5892	16.9199	15.4955	18.6928	68.8304	0.00441923	14.2417	18.0663	55.0324	25.3038	6.48753	27.8356	0.125461	4.17564	5.3728	4.08844	8.21513	2.69745	109.74	37.6059	105.466	64.8661	66.055	31.8411	42.1078	15.5221	47.4454	29.9503	19.427	14.0759	20.9457	25.5469	15.467	82.6558	52.4785	31.3818	32.9497	58.5819	42.0616	38.6964	0.56314	29.3493
7.39423	14.5703	26.2883	8.94919	0.601862	1.46561	4.65203	29.1494	24.5805	13.4689	33.2837	17.6197	134.646	0.00269501	14.6975	16.2822	56.6869	19.9616	5.08878	34.51	0.096533	4.024	18.0777	7.43201	6.68174	3.08517	103.423	31.7863	102.495	66.9951	58.8403	27.4823	38.0653	13.2651	43.6911	35.0737	20.2845	11.3919	15.9967	21.11	14.8923	70.1995	46.8823	27.1144	26.6704	51.8241	37.4108	42.0855	0.486905	26.5621
7.49415	14.31	40.3693	7.55413	0.526292	1.20575	3.8092	23.756	25.8489	10.7164	37.6235	21.0589	152.437	0.0016892	20.2966	14.078	53.2104	21.9578	7.34138	35.7742	0.0743678	3.54392	20.5454	7.57776	5.37526	2.88032	94.4824	26.5498	95.0961	63.3263	51.2505	22.6771	49.5598	10.642	38.799	32.7126	17.2428	9.19003	12.1702	17.4115	13.29	59.4332	38.9711	23.3983	21.1319	45.8428	32.7251	39.1701	0.421126	27.8004
7.59407	13.2203	39.3772	7.69933	0.449484	0.990262	3.11828	36.4424	25.0898	8.52377	35.7245	19.3024	187.744	1.80673	23.8724	11.9685	57.5353	20.3564	6.9802	31.7455	0.0573552	2.99435	19.079	6.6596	4.30469	9.11657	118.19	27.0468	86.2057	70.864	68.4586	46.2986	49.6962	8.2016	33.8094	50.2957	13.3268	7.39997	9.23886	14.3514	11.4102	50.2149	47.0745	20.1806	21.4666	40.5507	28.4166	34.3573	0.364677	26.19
7.69399	11.9568	33.4045	7.12631	11.1153	0.81173	2.55219	41.4093	22.6769	17.9453	31.3236	33.6089	188.173	8.57357	22.321	10.1027	54.9697	21.5845	7.9833	26.5959	0.0442825	2.47717	16.3766	12.3874	16.1415	10.1723	128.286	28.8345	77.1934	70.7477	72.2811	56.808	45.1921	6.14755	48.9413	50.1479	17.0271	5.95211	7.00487	11.8262	9.58797	42.3689	52.555	20.0096	18.891	35.8691	41.9856	40.9684	0.316409	23.9848
7.79392	10.7301	27.1899	6.31026	27.5528	0.664758	2.08846	54.4764	41.7061	19.7853	38.1121	33.4563	232.101	10.066	27.8022	8.50141	50.0809	29.2691	7.54164	25.888	0.0342135	2.18712	17.6447	12.6809	21.9605	9.42418	125.156	31.6965	68.665	65.2023	75.4259	70.8459	44.2203	4.51493	50.319	44.4064	15.5254	4.78448	5.30729	9.7444	7.95658	40.6335	47.1542	18.1722	37.5527	31.7279	43.1043	63.6089	0.275189	21.7842
7.89384	9.60112	21.1869	5.46265	53.0804	0.54391	1.70868	55.7199	50.7988	24.8993	37.2209	28.9772	232.752	9.29363	26.4698	7.14421	47.1127	29.189	11.1999	38.6187	0.0264804	1.85019	29.6685	11.1607	20.5901	8.16769	120.857	39.6689	76.7617	74.0416	71.8215	66.6455	59.8372	3.26455	46.6289	37.5469	12.436	3.84446	4.01942	8.02868	6.55352	36.9643	39.2636	15.9923	63.0836	28.0647	43.6315	65.2618	0.23994	19.7366
7.99376	8.58114	16.1153	4.67155	63.6551	0.444714	1.39807	49.4521	67.6914	24.326	38.9679	27.4004	222.347	7.73928	37.256	6.00004	42.6426	28.5335	10.7133	37.7448	0.0205062	1.53187	30.5693	9.24131	27.3733	6.88028	131.098	41.7813	75.7257	72.3504	89.3152	57.056	60.7108	2.33154	41.4207	31.1125	9.29586	3.08844	3.04338	6.61499	5.37337	32.6477	74.9744	23.8551	64.0888	24.8244	40.1859	59.4942	0.209651	17.8681
8.09368	11.682	12.086	3.96823	65.2796	0.363779	1.14396	45.2437	69.6578	21.5781	49.8002	23.2956	200.309	20.8278	36.7103	7.86127	37.9474	25.9243	9.09006	32.8193	0.0158602	1.25396	27.399	16.3588	25.5384	5.72107	127.889	40.4388	79.4804	65.9585	91.852	77.6332	65.2173	1.64869	36.099	25.5433	6.6555	2.48076	24.0966	5.44999	4.39345	28.332	75.5	24.1182	56.4011	32.9301	37.959	51.7198	0.183431	16.1729
8.1936	11.7959	22.0088	3.35839	61.8581	0.297442	0.93612	55.7522	67.4348	18.2609	49.4825	18.9748	184.606	23.1424	38.2415	7.63907	39.4658	22.0025	9.76926	47.108	0.012244	1.02016	28.0193	16.6005	21.6288	4.72823	149.422	37.2162	76.387	92.2841	86.8237	74.7128	61.0702	13.4635	31.1793	33.1748	11.9035	1.9925	30.4615	4.48976	13.3401	42.7475	65.5734	29.1924	56.8998	33.1587	34.0488	178.541	0.160542	15.192
8.29353	10.9979	22.2319	2.83674	55.8788	7.19944	0.766161	53.2182	60.8779	15.0641	44.3848	15.1615	163.259	31.2508	34.2442	6.79533	37.2347	17.9757	9.56357	45.6628	0.00948502	0.827157	25.0401	14.5638	17.6835	3.89634	150.141	33.1223	70.4892	97.2008	100.175	64.5418	53.7774	16.6349	44.5474	31.8217	28.9398	1.60028	31.7002	3.69832	15.8128	46.4902	53.8884	36.7311	57.7047	30.8109	48.6787	262.334	0.140481	13.9013
8.39345	9.98027	19.1264	3.81719	56.0059	9.90422	0.626893	45.7302	54.777	12.2462	37.7353	13.9872	141.159	44.901	28.7307	5.84507	33.7435	30.0598	8.18096	39.5856	1.74208	0.669501	21.1171	12.0419	31.1924	3.20634	154.715	28.783	63.7192	99.3413	103.962	58.3817	45.8718	16.0312	45.6555	27.7797	35.1372	1.28527	27.7403	3.04605	19.7388	50.961	43.2447	35.7482	50.7479	27.7975	49.5996	265.839	0.122958	17.8668
8.49337	8.96802	15.3339	3.89933	52.3716	10.4186	0.513095	41.9608	49.9094	9.86922	31.0825	11.7808	120.479	44.1917	23.3267	4.95828	33.2659	31.6914	6.64776	32.8422	5.80696	0.541527	17.3055	9.68289	35.5837	7.23811	147.59	24.5692	70.1153	92.6121	98.7225	49.1777	38.4419	13.7395	42.2563	23.3458	31.5306	1.03228	22.6209	2.50849	19.5513	49.4706	57.8966	32.2614	51.5869	24.7878	52.9008	241.23	0.107701	17.6171
8.59329	8.02881	16.1839	3.61282	46.9024	11.2734	0.419847	52.367	45.3611	7.91199	33.5121	9.55647	102.043	40.2417	24.0976	4.18118	30.699	28.8687	5.28291	39.1498	6.56266	0.437973	15.0999	7.6777	32.0068	18.2305	135.699	20.8049	68.7338	82.335	89.3807	40.1243	31.8875	11.0417	49.128	19.2917	40.1028	0.829111	26.6894	2.06529	17.6819	54.1556	67.624	28.3242	45.4093	21.9992	52.4862	209.285	2.15124	16.3403
8.69321	7.17796	15.3399	3.2012	40.7823	10.8088	0.343538	50.203	39.5861	6.32259	34.3623	7.62155	99.7736	44.4277	40.8674	10.8807	38.6755	45.9762	4.15574	36.2469	6.02496	0.354309	12.5883	12.4879	26.7631	19.8593	122.361	18.3045	64.0392	71.2276	98.0058	32.2375	26.291	8.51949	72.3032	15.8182	36.5155	5.40651	34.3567	1.69992	15.2892	69.9336	90.2304	24.6009	37.5554	19.4861	47.9844	177.906	3.21371	14.897
8.79314	6.41393	12.8576	2.7729	38.9816	9.75733	0.281233	52.4744	38.3792	5.04249	37.9627	6.03002	104.009	40.0822	51.548	11.8481	38.7961	52.787	3.25354	32.4722	7.72867	0.286695	10.2544	12.4687	22.231	18.2575	109.739	33.932	58.1777	98.1949	95.5645	33.8641	21.5984	8.47651	104.154	31.8544	29.2298	11.4863	32.2761	1.39871	12.8996	72.4032	84.8523	27.1885	60.493	17.2461	42.4699	149.771	3.6723	13.512
8.89306	15.9014	10.1737	2.3729	49.5485	8.50973	1.48662	47.0151	34.6735	4.01665	54.2143	4.75261	97.6303	64.4901	49.2642	10.9457	37.9046	59.5657	2.54148	27.3111	7.3905	0.232258	8.25048	16.1568	26.9514	15.7736	115.498	44.766	52.1561	102.946	88.534	41.7246	17.7046	7.37898	116.923	33.3104	21.8405	12.5733	33.9157	1.15078	10.7303	68.469	71.9349	25.6084	79.2419	15.2586	50.5441	125.49	3.76831	12.2369
8.99298	17.6516	7.80554	6.25143	52.9293	7.26586	14.0802	39.1	42.1054	3.19709	57.3731	4.7081	108.276	65.3503	42.5814	9.5569	34.853	55.7783	1.98313	38.2505	6.35373	0.1884	6.59318	15.3032	24.6175	13.2686	125.093	48.1937	56.9839	97.1343	79.003	39.1189	45.6924	11.738	111.795	29.9876	35.581	11.6674	68.344	0.946754	8.8507	61.8136	63.895	22.8433	75.8516	13.4986	75.2896	104.902	3.65489	24.9477
9.0929	29.5947	5.88357	7.30136	51.2938	6.11967	20.7537	32.7727	41.9539	9.31732	52.9845	4.07093	126.839	56.8813	35.1087	31.7067	41.3444	64.2751	9.96882	36.8748	13.5616	0.1531	5.24883	13.0738	45.946	11.0258	121.954	58.1689	55.6993	86.9262	68.8875	33.4449	72.5434	14.2095	114.18	25.5306	43.6502	13.2074	70.222	0.779016	7.26313	54.3523	52.9909	19.9647	65.1533	35.9223	79.1573	87.5911	3.42823	71.1406
9.19282	49.5448	4.38834	7.12557	46.9985	5.10808	221.746	26.2377	41.5239	15.4257	45.7789	3.34004	124.845	45.9031	36.8296	53.8838	135.598	72.248	10.9095	39.9261	20.0179	0.124685	4.16967	10.6788	45.543	9.10945	113.33	60.2942	51.823	75.4932	59.174	39.3768	78.6801	14.6319	105.54	26.61	41.0407	55.7662	81.2471	0.641293	5.94167	47.0384	95.4573	17.3085	53.2443	44.5768	73.8951	73.0948	3.14822	141.101
9.29275	52.0882	3.25215	19.4073	41.5196	4.23798	361.435	20.4132	37.9062	16.2255	38.0802	2.67783	114.132	35.4224	33.0685	72.0576	267.426	67.5524	9.67372	49.1695	19.8828	0.101874	3.30839	8.53502	39.3432	7.5055	102.77	57.8344	61.8139	64.3858	50.3233	36.4363	84.8718	12.9428	93.6479	33.2159	49.9549	65.9519	73.6728	6.44943	4.85127	47.5253	111.529	66.3496	42.4064	97.6255	65.9708	72.2335	2.85102	148.704
9.39267	49.1825	2.40059	24.301	35.7499	3.50149	385.791	15.5832	33.162	14.857	30.9405	2.124	100.501	26.5485	27.7799	87.1536	296.167	84.2482	7.97669	79.4106	17.3745	0.0835859	2.62321	6.74649	32.412	6.17578	95.1564	52.9988	66.4761	54.2903	42.5045	33.5873	79.6079	10.5956	81.5737	51.1873	44.864	74.4403	61.0419	7.08731	3.95622	52.3288	111.207	75.3453	33.3018	141.234	90.8244	66.0668	2.55755	140.333
9.49259	44.8322	1.7677	32.0845	30.2017	2.88469	360.736	11.7412	28.3056	16.1059	24.7578	1.67613	91.4048	19.4989	22.5702	141.192	285.321	81.7986	8.89986	78.8562	14.3158	0.0689712	2.07912	5.30204	27.319	5.0784	86.1228	47.0316	64.553	45.4429	35.7311	53.8637	70.159	29.5829	111.439	51.0607	35.6716	69.8492	57.3861	24.8887	3.2239	71.5609	97.3255	72.7021	25.9448	145.324	110.291	73.2462	2.27972	128.581
9.59251	44.6682	13.8276	32.5893	25.1427	2.37183	317.735	8.76461	23.8001	15.4892	19.6079	1.31943	80.2648	14.113	18.0086	143.581	260.849	71.7887	9.02079	68.9549	11.436	0.0573047	6.46908	4.15418	60.683	4.17473	77.006	53.2029	60.0315	37.855	29.9386	53.781	59.8717	33.9385	175.938	45.2222	26.5478	60.8155	48.2834	26.3148	9.31738	84.5872	80.2335	70.7055	24.7894	206.916	125.76	82.7064	2.02326	116.801
9.69243	45.0469	22.6957	30.1197	25.4608	1.94736	271.294	11.1529	84.5412	13.6407	15.42	1.03739	69.1212	10.1038	14.223	129.764	233.179	59.7893	7.808	75.48	8.97712	0.0480241	7.29627	5.57486	61.5493	3.43137	104.479	67.2632	54.484	31.4342	65.9019	47.1139	50.1863	31.4169	245.497	38.2395	19.3824	84.1668	81.1667	23.4209	12.1981	84.7387	93.703	74.5492	44.0187	211.816	153.747	77.9454	1.79027	105.827
9.79236	41.9827	56.6715	26.6541	23.9523	1.59717	227.662	10.7616	104.718	11.5002	12.067	0.815159	58.8553	7.17364	50.4512	112.339	206.337	77.2681	6.37558	68.1598	6.97508	0.0405558	6.75793	14.7108	53.5505	2.82021	139.209	71.1544	48.8192	26.0473	84.5699	39.1372	95.9169	26.3723	250.122	35.1814	19.3008	97.2759	86.7499	19.8178	12.27	78.8525	85.1646	69.0685	45.2141	241.281	150.475	68.8005	1.58113	95.8097
9.89228	38.0926	68.6511	23.0714	21.5357	1.30871	190.514	19.8001	105.099	9.46717	9.4104	0.640374	50.0455	5.06058	57.5018	95.5646	181.727	76.8623	5.9262	57.5101	6.40416	0.0344741	5.79394	17.9938	44.2347	2.31785	146.409	69.0369	50.3195	21.553	88.012	31.7212	178.025	31.8358	230.978	44.8386	16.0897	113.18	78.4929	16.484	11.1752	70.5534	121.35	61.2407	39.9604	233.848	136.865	63.5169	1.39469	86.7201
9.9922	34.2269	78.002	19.7354	18.7779	1.07162	169.267	21.0411	96.5989	7.68726	7.32061	4.65069	42.2929	3.55189	53.2021	80.6922	159.699	68.232	14.7028	47.1567	10.2483	0.0293833	4.78821	16.7737	35.8102	6.49705	151.599	63.637	59.3556	28.3953	104.214	25.4024	195.15	30.0402	204.868	90.2359	12.3039	109.879	64.9742	13.628	14.0373	67.34	115.823	53.3972	36.3602	214.351	120.877	55.5195	1.22923	78.4872
10.0921	30.6414	70.0158	16.7724	16.0142	0.876754	145.206	18.9851	84.8306	6.1914	11.4834	5.24004	54.3914	4.19518	45.3248	67.9152	140.195	58.3968	15.2181	38.1717	10.924	0.0249533	3.88247	14.2371	28.7525	7.16295	144.925	62.6657	59.7655	56.0775	109.138	20.2192	184.224	25.4711	178.422	94.3528	8.93951	97.1441	51.5918	11.2424	16.4864	73.9258	98.7256	46.2482	30.542	192.359	105.409	47.3602	1.08287	71.0343
10.192	27.3937	57.2802	14.2024	24.4943	0.716791	131.149	15.8483	72.5722	4.96223	12.1287	4.72286	72.412	3.88186	37.0953	69.9132	123.011	53.4427	13.3474	30.7138	9.81772	0.0210369	3.11585	13.801	23.0069	12.1411	133.373	58.3038	56.3858	64.4267	104.106	22.9219	162.869	20.337	154.055	84.9408	6.27865	82.1903	40.0973	13.7079	15.987	86.078	80.498	39.9479	31.7541	171.162	91.4032	58.6368	0.953653	77.7398
10.292	24.4774	46.5355	12.0011	27.5533	0.58579	113.491	18.3588	61.1057	3.9652	28.5216	3.94156	74.4779	3.23644	29.7178	68.9876	107.908	56.1598	25.7212	34.3301	8.20216	0.0176194	2.48644	21.0695	18.3832	12.4614	120.332	65.8942	71.2069	64.3006	94.4983	20.9672	139.225	15.6232	132.464	72.3173	4.30471	67.9654	35.1497	12.6257	14.3155	85.7167	64.3707	34.4684	28.1945	151.772	79.0565	56.8419	0.839663	74.0399
10.3919	21.8673	36.223	11.9733	27.4187	3.64911	95.9628	21.9581	50.939	3.16268	32.7367	3.18439	69.4921	2.89624	23.5248	61.7079	94.6479	53.8055	25.7572	32.9319	6.60167	4.41484	1.97788	23.1289	14.68	11.2274	107.396	66.196	73.4376	59.2511	83.2873	18.768	116.817	11.6837	113.667	60.1116	7.92551	62.3421	28.686	10.8012	32.7162	86.9678	67.8955	29.7273	23.4148	134.385	68.2981	50.6998	0.739073	68.0169
10.4918	19.5341	27.5335	10.9784	25.5307	9.51059	85.205	24.985	44.2501	2.51968	31.274	2.53481	61.855	2.37304	31.49	53.2022	83.012	47.2079	22.2048	36.2957	5.20458	5.55665	1.57052	27.1022	13.7694	9.61868	108.072	62.3424	70.0405	52.3342	72.0509	46.3421	96.9681	8.56617	97.4414	56.46	8.01813	55.1241	22.6153	9.01857	37.318	81.4425	72.5603	25.7715	22.3518	118.919	78.0182	44.4119	0.650251	72.9858
10.5917	17.4493	20.6393	15.8659	22.8	11.5458	73.0678	23.1696	37.6094	2.00594	34.987	2.04083	53.6755	1.84902	30.6139	50.4017	78.1288	42.9498	18.1016	32.8448	4.05409	13.8182	1.24579	24.9469	11.6831	51.9595	102.299	59.4434	67.1321	45.0975	81.4403	49.5518	79.9837	6.18579	88.217	74.763	6.72905	51.7086	17.5096	7.46615	35.7985	85.7304	64.2477	22.2699	19.1769	105.207	74.8369	49.7441	0.571766	69.1835
10.6917	15.5869	15.3417	16.5328	19.785	11.6173	61.468	24.3122	31.5379	1.59618	33.0819	4.36636	50.2679	1.39523	26.6567	52.0818	83.1326	53.5668	14.4061	27.7363	3.13535	15.3802	0.987616	39.4297	9.55925	76.8067	103.209	54.7502	63.7718	38.2759	80.5112	90.8607	65.7247	4.41344	77.5562	72.0633	5.1651	61.1947	26.9772	6.16207	37.1475	90.0375	75.246	19.2186	15.6624	93.066	67.5404	49.6375	0.502315	66.5327
10.7916	13.9233	34.5226	15.4449	16.8126	10.7557	51.141	33.3483	41.4799	1.26971	28.9433	4.48693	64.2818	1.02994	22.0602	47.3209	78.972	52.0097	11.34	41.0357	2.41437	14.3273	0.782692	39.1386	15.5132	76.6645	97.4981	48.7569	58.5063	32.1744	74.5457	112.048	53.8844	3.11831	76.8932	63.0247	4.42385	58.3645	41.3407	5.08001	52.7483	85.7289	71.5793	22.0335	12.47	82.322	59.4532	44.7791	0.440828	61.2874
10.8915	12.4372	36.1	13.7395	20.934	9.51958	55.3193	32.942	42.5014	1.00982	24.2557	3.92865	65.2608	8.17055	28.0764	41.0519	71.775	45.6455	13.4218	43.4889	8.64855	12.4295	0.620156	34.0552	15.0416	68.383	89.1788	42.3897	52.7223	26.877	66.4989	159.961	44.1161	2.18553	70.2573	53.0071	3.43323	54.5777	56.6569	4.18632	54.3576	96.7293	76.5492	20.9237	9.79056	95.4032	60.2385	38.7488	0.386453	55.761
10.9914	11.1099	31.4691	11.925	25.6172	8.20159	52.0075	28.7758	39.451	0.803076	22.1605	7.13099	60.5341	15.141	26.9041	53.8302	74.9201	49.6457	14.6094	47.8331	11.8765	10.423	0.491285	43.7393	12.9032	58.3349	96.258	47.5064	50.3386	22.3598	81.9193	155.729	36.0882	1.5214	62.0218	68.0135	2.51808	47.444	59.6339	3.44937	50.0404	97.8256	67.9067	19.1646	7.62655	104.661	55.5015	32.8989	0.338494	50.5461
11.0913	14.1572	25.3912	46.2636	28.372	6.94652	45.9307	32.8482	34.8321	0.638672	19.0348	7.14876	53.7163	28.4799	36.4137	55.0845	70.6738	45.8146	12.9336	60.0577	30.1705	8.5886	0.389119	41.3304	10.6021	48.7897	106.108	47.5209	73.0659	18.5512	92.1261	140.768	29.506	1.05296	78.0415	68.3382	1.78038	39.7967	68.5605	2.84202	43.671	91.4642	79.7512	16.9195	5.91414	100.024	49.2833	27.6797	4.76443	61.8771
11.1913	14.0809	19.6914	60.1482	53.2874	5.81794	39.2735	30.5004	29.8931	26.2044	23.7523	6.20677	46.5333	29.8614	35.5083	49.888	68.7781	43.9688	10.6579	56.3835	33.0721	7.01096	0.308125	35.2754	13.4234	40.434	108.817	49.6283	78.6386	34.6703	90.8696	124.567	24.1167	0.725161	91.4983	60.6804	1.22697	32.756	62.0452	4.99163	37.0378	86.3051	72.5965	14.7267	4.57446	91.3263	63.9173	23.1856	45.6123	60.4172
11.2912	13.0642	19.2814	99.0195	63.5102	4.83596	32.9831	25.8475	25.2184	46.2158	51.7728	23.9361	39.7595	26.3785	30.9583	43.2245	63.1388	38.3719	8.5229	48.302	49.1736	5.69393	0.243968	28.8004	12.3878	34.3264	103.592	47.8059	76.3919	43.4004	122.403	115.549	24.1671	0.497286	88.7339	51.3662	0.829855	26.6799	51.363	4.90641	30.9034	77.8234	67.8709	12.7453	15.3532	121.245	67.5964	19.3789	70.6192	55.8885
11.3911	11.8345	18.8578	106.56	64.9497	3.99872	27.4144	20.8298	21.0476	49.284	58.6749	26.1829	33.6972	21.4616	25.6365	36.7831	56.543	31.8572	6.72402	39.8707	48.9295	4.61117	0.193177	23.0133	10.4521	28.6461	95.1304	62.208	83.896	44.0372	129.615	99.438	21.9703	0.818951	80.358	45.4155	0.553368	35.1955	40.7854	4.28017	25.6653	91.7364	74.7119	14.1172	17.1925	138.615	63.2304	28.0976	81.622	66.6481
11.491	10.6271	21.6552	100.857	61.4472	3.29444	35.7405	16.2747	17.446	45.3783	65.4661	28.7252	41.7253	16.6462	20.6698	38.0389	50.0739	25.6844	5.27157	32.3728	42.7886	3.72842	0.153001	24.9879	8.53289	23.7153	85.7262	66.5999	88.4143	45.2866	124.314	97.4268	19.0594	0.847797	212.672	38.3755	0.365004	69.846	31.6991	9.86951	34.4065	91.8003	77.3938	13.2745	15.6784	134.133	56.4961	28.3847	84.1889	65.9604
11.591	10.2687	19.5064	90.2869	55.4492	2.70726	42.1899	12.4596	14.3961	39.1383	61.8339	26.9249	44.844	12.5192	16.4217	71.5823	44.1163	20.3312	4.12061	26.0857	35.269	3.01194	0.121223	22.4486	6.87475	19.5589	76.4569	65.0437	85.1207	42.3442	113.193	90.8285	16.1246	11.5182	287.981	36.4056	0.238634	90.9553	24.3532	18.8761	35.669	85.3764	67.8505	11.8351	13.1825	211.285	53.3523	28.3115	81.8569	72.3386
11.6909	9.43559	15.9842	78.622	48.4712	2.22084	40.9996	9.40662	11.8444	32.6285	54.0676	36.9243	42.6517	9.21757	12.9378	96.8973	45.5739	15.9027	3.21638	20.9446	28.1796	2.43186	5.09521	18.7575	5.50867	16.1015	83.7718	60.2057	78.6141	37.7069	119.037	77.4764	17.0764	14.4642	291.141	40.4458	0.154816	89.3872	42.4043	18.7704	36.7978	87.3237	85.0123	10.3424	10.6563	255.588	69.8457	26.51	76.852	68.9296
11.7908	25.506	12.4994	67.4731	41.414	1.81959	36.7911	7.03198	9.72608	26.6878	45.2958	37.471	38.3392	6.68363	10.1435	101.658	42.8249	12.3402	4.19235	16.7882	22.1231	1.96285	11.5165	41.8095	4.404	13.2437	82.0608	53.7994	94.0316	32.6518	113.784	63.5852	15.8974	13.8401	268.056	37.1324	0.0997084	79.4477	42.484	16.4289	33.8915	82.0962	104.221	13.9936	8.43653	267.555	69.6426	27.7817	70.5566	67.4277
11.8907	28.5712	34.2988	57.4466	34.7803	1.48966	31.7294	5.21952	7.9766	21.5865	36.9694	32.6702	41.6223	4.79145	12.0709	92.8235	52.3288	17.2115	3.9897	13.4459	17.1902	12.6895	12.492	44.0161	3.51757	10.8885	76.4343	46.8922	101.405	27.7974	103.406	51.2346	13.9586	11.819	237.44	44.057	10.532	67.3969	40.9602	13.8246	34.0117	90.4338	97.3898	41.9265	6.60206	251.899	69.1641	27.2662	63.8126	64.2776
11.9906	27.483	36.8677	48.6949	28.8194	1.21905	26.7778	9.9884	18.3631	17.3439	29.67	26.8979	40.176	3.4053	20.1799	102.915	87.7784	50.2204	3.37894	10.7647	13.2749	15.2721	11.4132	49.7234	2.80857	15.668	69.3982	40.1203	98.5868	23.412	91.205	63.6909	11.8879	9.47759	206.661	56.8175	12.476	55.8119	36.1238	11.4765	30.9442	87.979	82.3691	46.6801	5.1325	228.412	71.6124	24.4398	58.5597	59.064
12.0906	25.5852	36.2532	41.1749	29.4566	0.997568	22.3207	24.2222	50.3905	50.5096	23.5455	21.5985	36.3815	28.807	20.701	95.6006	112.98	58.1897	2.73416	22.403	10.2129	14.6038	9.72498	45.2519	27.2315	16.6628	66.4827	33.8369	98.5707	27.2407	78.9373	98.7021	9.95349	7.30196	178.383	54.4026	11.1048	53.8951	62.8482	9.48133	26.8411	80.6447	66.9377	43.9605	3.97487	204.097	86.2121	23.3016	53.6182	72.4834
12.1905	23.2053	30.8557	34.768	27.8598	0.816464	23.3203	38.7194	60.5496	66.4236	24.9358	30.2352	31.8724	40.1986	18.4264	83.6487	114.023	55.0409	2.16867	29.1226	7.83914	16.004	8.01207	38.0229	30.1649	15.1975	86.7263	50.1788	92.6954	26.8828	109.397	97.8558	13.3552	5.47198	153.358	47.46	8.79014	47.5365	79.7109	7.81922	22.6864	71.5416	75.8718	39.2105	3.07161	181.288	96.3909	26.3713	48.4042	70.8095
12.2904	20.8474	24.6052	29.3353	25.1359	0.668544	21.7561	48.7118	60.0956	81.4914	23.036	28.8253	27.4105	39.2395	15.415	71.475	112.159	47.692	1.70441	27.5828	6.00852	14.826	6.48593	30.814	26.9204	13.0869	97.0824	61.9133	84.6124	50.7846	116.968	85.499	17.0483	4.01803	131.588	39.8732	6.52419	40.1713	74.2625	6.4444	18.8911	62.2503	90.0204	34.2664	2.37075	160.635	91.8391	36.4421	43.2701	82.2302
12.3903	28.7087	18.9593	24.7411	21.9701	0.547785	30.0671	49.4737	54.935	103.93	28.455	29.1808	23.3208	33.5774	12.4964	60.4668	103.411	39.4344	1.33377	23.7079	4.60126	12.8295	5.20062	24.5304	33.616	10.9923	95.9399	64.81	76.0475	57.8096	112.71	76.8703	24.6269	2.90483	115.91	44.5785	7.27055	36.1794	62.2475	5.31006	15.5921	53.5245	82.1747	29.7044	1.82878	142.191	82.6651	36.3863	38.4123	79.389
12.4902	32.8522	16.5044	20.8617	18.7695	0.449325	30.7386	43.7701	48.0962	101.966	27.9409	25.421	19.7142	26.838	9.95845	50.9348	92.7865	31.7146	1.04161	19.5972	3.52169	10.7445	4.14793	19.35	30.9227	9.12801	89.7379	62.5144	67.7822	56.545	130.145	64.5838	37.79	2.07439	100.621	41.0048	6.33504	36.8445	49.7337	4.37511	12.8004	45.6769	68.8873	25.6664	1.41046	125.813	81.2544	42.6089	33.9295	76.776
12.5902	31.7881	13.308	30.2272	15.7611	0.369195	28.2229	41.5758	41.0715	90.6204	24.9179	21.1151	16.6008	20.5851	7.85951	42.8254	100.697	25.0648	0.812691	15.9218	2.69454	8.84746	5.74158	15.1906	26.0617	7.53907	81.6476	57.4109	60.1397	51.5749	215.96	58.0676	39.6866	1.46673	86.7433	64.2903	4.96041	48.3709	38.7799	3.60451	10.4741	41.7589	55.7684	22.1487	73.1363	115.758	74.0261	40.623	29.8612	70.8336
12.6901	29.2226	10.317	36.8748	13.0576	0.303833	24.6312	35.6391	34.5432	76.7659	21.1152	26.9101	33.579	15.365	6.16846	35.9778	96.3307	20.6896	0.63383	12.8331	2.06132	7.21944	13.0537	11.895	21.2672	6.21067	73.2071	51.024	53.2244	45.2905	243.601	48.7871	36.8183	1.02862	74.528	77.1691	6.62856	62.762	29.8463	2.96946	8.55336	43.7527	44.4507	19.104	218.067	112.315	65.4235	42.1087	26.2109	64.4759
12.79	26.3836	7.8239	36.5283	10.7011	0.250303	20.925	28.9138	28.7754	63.3625	35.2045	25.0864	38.2589	11.2524	4.82547	30.2142	87.8105	16.6218	0.494237	10.305	11.5805	5.86161	14.1715	9.30173	17.1318	5.10998	65.1169	48.0585	47.0386	38.8912	240.601	43.8141	32.2716	7.11128	83.5382	80.8922	41.0112	61.6141	22.8055	2.44635	6.9761	41.6095	35.1751	16.4755	241.339	114.793	57.5827	38.5328	28.3438	88.1164
12.8899	23.6623	5.85681	33.3925	8.69194	0.206353	17.5087	31.8617	23.8237	51.5264	37.7556	21.2141	39.4244	28.1744	7.69834	29.9416	78.3913	13.1276	0.385337	8.26017	13.5998	5.76432	12.9517	19.7442	13.727	4.20185	84.721	61.7315	50.1575	32.9358	222.661	57.114	68.8267	8.72112	106.164	72.8846	75.9417	54.7377	17.3553	2.01557	5.68529	37.6807	80.557	19.3435	219.195	107.215	57.5678	41.3229	28.2781	88.4175
12.9899	35.6929	4.34999	29.3904	7.00739	0.169999	14.5213	29.1799	26.2463	41.5334	35.0715	17.2389	36.8156	30.9991	7.81756	40.3255	74.1651	10.2529	0.300389	13.3825	12.6498	5.12001	11.0373	55.8753	10.9742	3.45413	88.4106	65.7388	53.4952	27.6463	198.566	54.37	77.4077	8.27607	105.48	92.9819	75.7449	46.4243	13.1774	6.01928	4.63104	33.1922	83.1905	21.5444	183.965	121.221	78.8405	38.2744	26.9685	88.0386
13.0898	36.8163	3.21523	25.3674	5.61346	0.139737	25.6854	24.5525	25.1642	33.3008	30.3974	13.7597	54.7386	27.9276	6.93058	48.1912	67.2907	19.1963	6.13586	32.7711	10.7406	4.34373	9.09372	64.9169	8.76514	2.83909	86.7427	64.0158	51.7669	23.0728	173.078	46.768	73.8024	7.03786	96.459	101.221	63.188	38.4396	9.99221	6.26492	3.77102	28.7575	72.8585	20.2917	148.583	120.643	81.7835	33.502	25.0127	81.8726
13.1897	43.1995	2.36933	22.9528	4.47225	3.66659	28.7923	25.4379	22.6046	26.6135	25.3331	10.8905	58.1567	26.2017	5.78662	48.7981	59.9472	34.0621	10.437	34.6843	8.71964	3.60119	7.36179	60.8794	6.99796	2.33342	80.864	59.89	47.9305	19.1828	148.646	55.9904	65.5623	5.62935	85.1854	118.786	48.3407	44.6811	7.57137	6.75118	3.06993	24.6595	60.0806	18.1025	117.587	111.645	75.9891	28.5968	22.7783	83.927
13.2896	42.0835	1.74266	20.0974	3.54616	5.04931	27.4502	22.7044	19.5956	21.2268	20.6079	11.9396	57.4966	21.9961	4.68629	44.3316	52.9615	36.3909	11.6037	37.3992	6.90822	2.94942	5.90324	91.1021	5.58617	7.03857	81.823	58.1456	56.5382	15.9085	126.405	78.9027	56.1895	4.32976	74.0382	125.927	35.1332	42.3569	5.7346	11.3851	13.3933	21.0073	58.9222	15.8258	92.0102	108.45	67.7102	24.1222	20.4866	93.5205
13.3895	38.7759	1.2802	18.347	2.80028	5.31322	28.6616	33.0575	16.6339	16.9096	16.6678	10.749	52.6739	17.387	3.73263	38.4568	53.9877	41.9601	10.3376	33.6136	5.39686	2.39969	6.55037	89.9532	4.45902	14.9474	77.7512	53.6211	56.9292	19.026	106.77	83.3312	47.2149	3.24073	78.9962	129.826	24.6815	37.0519	16.2083	11.1243	16.4295	47.5267	50.712	13.7259	71.5352	103.493	59.2758	20.2311	21.3994	89.4477
13.4895	35.0382	0.939744	16.1375	8.73751	5.02876	26.5555	34.6414	13.9378	13.4604	38.0633	8.96684	46.4348	13.241	2.94516	32.7422	50.4772	39.6172	8.54	28.3079	4.18131	1.94535	7.49471	78.1132	3.55942	15.9227	71.3266	47.7935	53.7095	18.9797	89.7646	88.3725	39.226	2.37747	101.317	116.318	16.9251	43.7818	27.7528	9.6877	16.3557	56.6	71.5613	11.8658	55.4104	94.323	51.4887	16.9197	33.2941	82.2697
13.5894	31.434	0.689508	13.9243	25.1248	4.5074	23.283	49.3666	16.4591	10.7097	43.4807	8.25657	40.0767	9.83483	2.31106	28.839	45.5676	36.3064	6.83673	23.1923	3.22342	1.57377	6.97537	64.2876	12.113	14.5305	72.6403	41.5804	56.9117	17.4853	75.2234	122.762	32.3715	1.71752	116.29	98.8344	18.8075	41.7355	27.7161	8.13814	15.8768	56.8681	68.157	10.2418	42.8277	84.4542	47.8657	14.1305	42.0482	74.8174
13.6893	28.1246	0.505747	12.8229	32.5051	4.1093	19.8303	49.3098	53.5877	8.51882	41.4596	8.43255	34.169	10.7397	47.4566	24.7086	40.5017	30.9546	5.39641	18.7662	15.6697	4.32441	5.99324	51.5748	12.7961	12.5154	81.5898	39.6277	54.9199	34.864	77.5581	118.744	31.1624	1.22577	112.008	82.0787	21.0694	36.6001	36.444	6.75191	14.2235	83.4927	61.875	9.13753	33.0606	75.0789	53.2214	11.7929	45.1204	67.8111
13.7892	25.5533	0.370893	11.3276	34.4275	3.60512	16.6175	43.2961	79.0691	6.77497	36.431	10.8905	36.6225	14.9292	59.3731	21.9537	35.7434	39.1584	16.1173	15.0971	18.2447	5.91634	4.95825	67.7157	11.2689	12.6923	80.7379	60.5044	67.8646	40.1317	84.2527	133.776	27.8102	0.866299	101.147	67.4558	18.3936	45.5737	49.138	5.57706	16.6482	90.0865	56.8586	9.99166	34.1461	66.5486	50.6179	9.83863	44.8324	61.3985
13.8892	22.9717	0.271989	19.9242	33.2114	3.0898	15.2841	43.6509	83.9362	5.38753	30.6086	10.1864	34.7919	16.29	56.6038	18.8764	34.6514	44.4344	17.002	12.1124	16.9216	5.87372	4.0227	64.3614	18.0077	11.3866	75.5693	68.675	69.4732	58.5769	81.802	124.48	23.8923	0.607306	88.8206	55.1679	32.0015	61.5947	46.533	11.3495	21.7389	91.7286	123.48	9.36069	30.2426	58.9159	45.5287	8.2068	42.6521	59.9674
13.9891	25.5287	0.199458	21.7542	30.3439	2.60893	13.3516	38.4909	79.1874	4.28388	47.9978	10.0801	31.2561	14.6276	48.873	16.0116	42.476	41.6993	14.9072	9.70527	14.3488	5.23788	3.22954	77.7266	17.4133	13.3672	68.79	69.1372	66.0373	163.384	83.368	129.964	31.6932	8.72714	104.109	45.0142	36.8211	61.1824	43.0266	11.3742	21.8489	86.0483	126.648	8.33357	25.0858	100.751	48.2739	6.84502	45.4462	55.4772
14.089	24.5014	4.73085	20.7076	26.7548	2.18127	20.6853	31.7327	70.5322	3.40608	55.0369	8.71243	27.263	12.0064	40.2744	13.5029	50.1047	36.8619	12.2368	7.77173	11.641	4.45227	2.57782	72.1891	19.9205	15.9779	77.0916	65.1959	60.6034	445.684	100.634	115.693	31.964	10.9737	117.267	36.6888	32.4508	54.628	37.5224	9.97724	19.8915	77.3394	119.064	7.27698	20.138	134.814	57.7356	5.70897	60.4781	64.064
14.1889	22.4616	5.59382	28.7892	23.0049	5.75761	21.8094	33.6107	60.8449	4.21355	65.2601	20.3496	26.5876	9.36316	32.3858	22.7816	49.276	30.8246	9.76858	6.22152	9.21921	5.55204	2.05099	64.0755	17.9307	22.8509	81.8419	58.9946	54.6204	703.425	102.287	96.7861	29.1417	10.505	112.249	29.8876	25.559	46.4474	30.5491	8.40162	23.3278	67.8252	100.927	6.30537	15.884	137.561	56.1507	4.76138	66.2807	61.7734
14.2888	20.2595	5.40026	29.6839	19.4142	7.00278	28.7302	37.2848	57.1658	10.6302	63.1295	21.1515	24.1978	14.113	25.6914	23.34	45.4291	24.9614	7.70047	4.97971	7.20075	5.36796	1.62889	53.257	51.1891	22.6392	89.66	51.8871	48.7537	822.461	96.1076	78.7116	25.3182	8.9729	101.104	24.3411	18.9138	38.5103	24.0545	6.97622	25.4809	58.6026	82.0986	5.44653	12.4058	128.405	50.948	3.97106	66.589	56.9456
14.3888	18.7064	14.9218	32.2426	16.1487	7.05112	28.9545	42.7893	62.7997	43.2925	59.1581	18.5898	30.2472	44.3704	20.2234	21.1467	40.7607	19.8155	6.03464	12.551	5.57817	8.73838	1.29233	53.2036	53.2961	20.1382	88.9057	58.6784	43.287	864.65	86.4796	63.1384	21.4375	7.19618	104.284	19.8216	13.4512	31.495	18.6113	5.7638	24.0348	50.165	70.0004	4.6986	9.63489	116.051	56.4365	7.77531	63.7681	72.0696
14.4887	16.9167	18.4929	30.6289	41.2593	6.53026	26.4178	46.0835	60.1374	101.963	174.663	15.3565	30.4721	57.6072	37.7703	18.3253	38.807	15.5296	4.71609	13.3168	10.6117	9.04815	1.02469	48.7877	56.0614	19.588	83.299	58.9653	38.3213	816.885	83.4736	50.2984	19.0652	5.54454	96.7529	16.1407	9.3063	28.1273	14.2627	4.75346	21.2347	42.6884	57.0837	4.05229	7.45851	103.56	73.1605	8.33603	59.2996	106.333
14.5886	15.1815	17.0598	27.4668	57.8664	5.78066	22.9814	51.3586	53.9862	114.436	207	20.6775	28.1646	63.4459	40.2736	15.5958	36.5606	12.0673	3.68079	11.9076	11.1243	8.20596	0.812164	41.1263	49.3078	17.3043	75.8631	55.5428	33.8715	731.552	107.215	39.929	16.3498	4.15498	88.4868	16.935	6.3096	35.3634	10.8717	3.91755	29.0188	36.1872	73.9005	3.49511	11.0961	104.009	72.7599	7.72027	54.0979	107.49
14.6885	13.5854	19.2137	23.9404	63.2022	4.98072	19.4887	53.3302	46.7828	107.469	200.203	19.5372	24.9458	57.1818	43.3335	13.1715	33.112	9.32314	3.58989	10.0073	9.93409	7.03149	0.643565	33.3804	40.8951	20.346	78.3867	50.2229	29.9141	635.605	111.613	31.6402	13.7438	3.05078	78.1486	15.8085	4.21196	41.2039	8.26187	3.22768	29.5744	30.5996	88.7017	3.01508	18.6614	96.5572	66.5803	6.75733	48.7145	100.363
14.7885	23.9687	17.1958	24.0407	61.9654	4.2187	16.2899	53.0782	39.7032	93.5867	177.2	19.718	21.5875	52.1212	39.2814	11.0872	29.4742	7.17467	4.18874	8.19144	8.27372	5.85944	3.07922	51.1788	33.1607	27.5444	74.8628	44.1495	38.321	542.235	135.011	25.0487	11.4213	2.20523	71.0554	31.3772	2.7773	39.0924	6.2677	2.65903	27.0934	36.8406	84.6318	2.60166	18.9634	87.0825	58.9525	11.5604	43.4703	93.5914
14.8884	25.4212	14.0488	22.1102	57.1835	3.53354	13.502	52.5322	33.2631	78.4279	149.508	24.0275	36.8138	49.6457	33.1489	9.31937	26.0295	5.50623	3.78328	6.62538	6.64824	4.81203	3.59643	50.474	26.6434	29.8071	68.8585	38.0174	39.7105	457.297	137.338	19.8209	9.4274	1.57431	89.4543	32.7401	1.81307	45.517	4.7501	2.19058	23.5854	38.3427	82.2927	2.24528	16.6904	89.2024	53.4624	12.099	38.5409	112.337
14.9883	24.0672	10.9686	23.9092	50.7619	2.93769	13.7145	60.471	27.6404	64.3396	122.569	22.1393	40.4827	65.1897	26.9963	7.8284	30.9817	9.44893	3.14219	5.32885	5.2366	3.92077	3.37014	43.8108	21.3253	27.3437	62.1134	41.9218	40.3242	382.821	136.554	27.7216	7.75029	1.11254	137.407	29.4535	1.17381	89.8649	3.59794	1.80464	19.9749	36.3496	70.6136	1.93715	13.8032	105.267	47.1587	11.1101	34.0119	109.827
15.0882	21.9591	10.2638	22.6734	43.8606	6.49159	18.1415	70.1413	34.2467	78.7973	98.6561	19.1957	39.5157	62.4879	21.5685	6.57398	30.5559	10.0209	2.52132	6.57981	4.69392	3.18086	2.90444	36.0491	28.2832	23.6026	63.7275	42.4459	38.1909	329.434	170.593	34.3644	6.35611	0.779554	156.752	52.2865	0.754528	104.956	2.72441	1.48657	20.1584	32.8606	81.9574	1.67042	20.311	102.798	43.3674	9.68879	34.6098	104.126
15.1881	19.7714	16.4562	20.3159	45.4022	7.66976	18.3061	65.5211	34.3746	76.305	79.9878	26.0117	40.3457	53.0114	17.0474	16.2555	37.2402	25.0553	1.99217	7.43338	3.91663	2.57441	2.40653	28.9176	26.3736	19.8464	60.9271	52.2662	34.9855	279.363	175.746	41.7947	5.20511	0.542209	150.678	79.254	0.482333	122.249	2.06269	1.22449	18.3866	51.9376	80.506	14.5165	44.1393	94.4871	38.4791	8.25602	33.3917	100.144
15.2881	17.7138	16.2055	17.6997	43.251	7.63537	16.7114	55.6968	36.13	67.4126	74.1961	24.6141	37.5204	42.1611	25.0599	23.0648	36.9944	48.0596	1.56285	6.77682	3.15053	6.60767	1.95398	35.393	25.5825	29.3921	56.0663	54.6625	31.5028	257.379	166.273	67.014	4.25881	0.374616	135.955	94.6517	0.306623	116.868	13.4113	1.00877	15.9696	78.6774	69.3283	17.1278	46.9259	84.8852	44.1505	6.95842	31.1988	92.2508
15.388	15.8409	13.8009	15.194	39.2056	7.03086	22.0431	50.0215	34.3947	56.9282	69.4047	25.1958	33.34	41.265	24.9658	22.8313	45.1693	52.1752	1.22193	5.7396	2.48388	7.38499	1.56932	32.9988	21.948	67.8268	56.1193	52.6992	44.9741	241.812	150.22	66.9085	3.48275	0.257213	119.342	90.6764	1.97552	102.619	24.2085	13.9332	13.5077	85.6638	56.7732	16.394	42.0132	75.5653	97.3258	5.83361	28.5518	99.2519
15.4879	14.1558	11.0084	15.7409	34.3837	7.67018	22.2239	41.6545	30.7819	46.9058	63.0772	22.032	28.9046	35.3545	21.9624	30.3964	44.8948	48.1124	0.953887	4.71401	4.76667	14.2264	1.25281	28.0106	18.034	73.0832	75.8578	55.8098	50.0397	215.898	158.977	58.6129	2.84723	0.175488	103.431	79.1217	2.23857	86.523	44.0292	15.4486	16.6197	85.0732	58.7823	26.3664	35.0271	67.018	107.292	8.24038	25.7664	94.142
15.5878	33.3556	10.8754	15.5977	29.4528	9.81298	20.2802	33.218	29.9609	38.1042	56.6971	18.1615	24.7093	28.2785	24.3397	47.4777	41.5644	41.1525	0.744117	3.81848	5.00612	15.2262	0.996776	32.8766	14.5682	66.948	80.1537	54.1822	49.2725	195.824	152.433	48.6886	2.32723	0.118908	89.0955	66.4817	6.35041	71.4149	46.0211	13.917	24.9783	78.8153	111.461	29.478	28.1931	62.4908	110.244	8.27248	32.4288	86.3837
15.6878	36.8138	15.4254	28.0091	24.7882	24.4241	22.1825	25.7925	27.1224	30.695	48.2598	17.3734	20.9488	21.6996	22.3009	47.9441	68.41	33.7742	0.580303	3.07321	4.4749	14.0168	8.74048	35.3008	11.6866	57.7544	77.3164	49.9644	46.0052	172.862	138.773	39.462	1.90201	0.0799386	76.5204	54.9339	18.6834	58.2589	40.3359	11.8224	28.2534	70.3446	112.121	27.7953	22.2695	89.5347	102.089	7.48001	34.7476	88.8313
15.7877	42.3303	22.1793	30.7129	20.5786	29.63	23.9675	19.6629	23.6161	25.5733	39.7807	14.8344	17.673	39.6486	18.9136	61.7948	77.7701	34.8577	7.09905	16.172	5.27251	12.0945	10.5047	63.267	9.3477	48.5504	71.4731	49.1668	60.6916	148.906	122.531	31.6006	1.55443	0.0532559	65.626	45.0427	19.9542	47.2137	43.0276	9.84704	27.0167	61.4333	97.3435	27.2158	17.4071	91.7815	90.8405	9.35163	38.248	83.3115
15.8876	52.2836	21.3003	29.2838	16.8977	29.8054	24.6954	30.4569	20.1006	20.9092	32.1335	21.4323	14.8649	41.3287	15.4434	59.8692	78.1766	31.4622	8.01057	18.1806	4.90979	12.5594	9.93431	64.3453	7.46781	40.3316	64.6376	45.725	66.4282	126.354	106.124	25.1521	1.27033	0.0350521	76.4331	36.7983	17.1128	38.1182	37.9843	8.14482	24.0298	61.2923	79.9851	33.6644	13.5255	85.807	79.4772	10.6746	38.512	84.9519
15.9875	51.6066	31.5242	31.4109	13.7507	27.5921	22.7513	33.9646	16.8709	66.9952	25.612	26.8426	12.4804	40.047	12.3562	53.2049	72.6996	26.6087	7.16739	16.5507	4.17037	16.2448	8.59613	56.497	10.5261	33.3172	70.4557	45.0058	64.9767	106.197	93.1752	19.9576	1.03817	0.0226579	86.3295	30.0105	16.9965	30.7079	31.0987	6.71959	20.5938	56.9169	83.56	40.0984	12.214	77.5978	69.0184	35.884	36.929	79.499
16.0874	47.7593	51.2583	36.9534	11.1054	24.4213	19.8903	31.2529	14.0353	156.778	20.2301	24.9123	10.4666	34.1495	9.77417	45.7515	76.6438	28.7839	5.93116	25.1047	3.38563	15.8771	7.13687	46.7311	9.94167	27.4493	68.8687	41.8615	60.4743	118.322	128.817	15.8106	0.848413	0.0142426	96.7475	24.454	19.5461	24.707	29.57	5.53823	17.2872	50.867	73.4572	38.4785	10.2246	69.2622	59.735	41.2433	34.37	98.2201
16.1874	47.935	50.6287	36.1551	10.9693	21.0426	16.9136	26.3616	11.6099	313.68	23.064	21.0309	8.77156	30.5365	7.68114	38.8098	72.5638	89.8033	4.75175	24.6214	7.85591	14.0661	5.80108	37.583	15.798	22.5859	72.571	37.532	56.3493	114.7	137.621	12.515	0.693261	0.00853917	92.4516	35.7299	34.686	19.8642	24.996	4.56341	14.3371	44.459	92.7144	34.5538	54.8771	61.4943	52.237	39.091	31.4719	104.584
16.2873	54.0018	43.1683	32.8673	19.8433	17.826	18.9492	21.1851	9.56788	342.785	21.9748	17.0774	7.34767	29.2646	6.01325	75.5917	65.856	145.508	3.75195	21.4347	8.50428	11.9184	4.66188	29.8028	15.2617	18.5726	75.5749	32.8025	51.1934	104.134	132.559	9.90224	0.566468	0.0046966	118.092	78.509	34.3087	15.9638	20.0533	3.75818	11.8046	38.3336	86.0165	30.2783	63.5917	58.7641	77.8408	40.6305	28.4126	98.9472
16.3872	52.0277	34.4542	28.8461	34.3573	14.9337	18.0619	16.5226	7.86566	318.671	19.3018	13.626	7.42619	24.8242	4.69695	82.6143	58.6738	166.548	2.94259	17.8146	7.68652	9.87428	3.72295	23.4613	36.3998	17.6794	112.086	37.4781	46.9333	91.2021	120.992	7.83329	19.1364	0.0021394	130.94	83.1303	28.5191	21.5053	15.6703	3.09427	9.67669	32.7711	72.554	26.4746	84.3099	53.5842	80.0656	38.0364	25.3995	101.69
16.4871	47.7586	29.9037	24.8592	40.0932	12.4171	18.8342	25.6927	6.45576	276.15	34.7214	10.7829	16.2368	37.3233	3.66382	76.4103	51.8352	156.811	2.30047	18.5093	6.43846	8.08379	11.0149	18.3983	37.2223	15.4888	123.089	37.8533	55.0623	78.1878	107	34.633	24.9628	0.000444675	144.834	75.1529	28.3054	25.2791	12.0746	2.54708	7.91094	27.8629	58.8928	22.9567	80.9721	47.9866	74.1702	33.4443	22.5482	95.3562
16.5871	43.096	24.077	21.213	40.6061	10.2719	17.4406	40.6684	11.2169	230.808	45.4162	11.5167	21.2022	41.9182	2.85568	66.7478	45.6135	135.56	1.79573	16.4372	7.72593	10.0814	12.3582	20.8678	32.4654	13.7507	141.643	51.2334	58.7234	66.1461	114.868	62.142	25.0467	-0.000674616	137.788	64.0942	23.5634	24.0555	9.23231	2.0937	6.45661	34.4036	49.8373	19.8393	79.7474	42.6623	66.0081	28.6072	19.9168	87.2109
16.687	38.6433	18.6506	18.0034	38.2031	12.1827	105.9	46.2054	14.9758	189.061	55.4633	10.2113	21.6728	38.0676	16.8014	56.9962	40.0641	111.941	1.40069	13.7749	7.23676	9.74704	11.4259	19.0155	26.8425	11.8363	141.503	55.7129	63.1364	55.4854	110.9	63.3797	37.6659	-0.00136706	123.786	53.316	18.0059	21.0789	7.02866	1.7224	5.26418	35.0465	51.5249	17.1217	77.6626	37.8157	57.7542	24.1551	17.5286	79.1786
16.7869	34.5684	14.137	15.233	34.3503	12.1463	215.365	48.5003	20.2466	153.054	54.2389	9.01268	20.1655	45.6222	19.8272	48.2062	35.1591	89.9534	1.09219	12.2175	6.164	8.59498	9.78813	16.4567	21.7386	9.94014	133.054	54.8679	61.3034	56.7529	102.899	55.9548	44.7555	-0.00177006	123.985	43.8508	13.077	28.8987	18.6101	1.41605	9.65849	38.7284	45.1423	14.7686	67.193	33.4783	62.9397	20.2688	15.3858	71.7282
16.8868	30.8956	10.5795	12.8673	29.9527	11.1934	240.61	54.267	20.9324	123.037	48.273	8.56708	17.9235	42.4302	18.5589	40.6047	30.8419	71.055	0.851503	31.2999	5.95346	7.86371	9.45594	13.5229	17.457	8.25362	121.41	51.0514	56.9728	65.7176	105.498	46.6407	43.5382	-0.00200931	115.51	35.8762	9.18257	28.8193	19.8451	1.16151	11.466	37.7292	46.6128	12.7362	55.1075	29.6231	59.4717	16.9556	13.4786	69.8429
16.9867	28.4487	14.9414	10.8592	28.5476	9.88131	229.099	50.0002	19.5122	98.4855	40.8591	7.41136	33.5649	42.2642	16.277	34.1412	27.0489	55.5011	0.663805	33.2716	5.14067	6.76549	13.2925	10.8405	27.3522	6.81667	109.037	45.785	63.4057	80.8786	99.5669	37.8646	39.0475	-0.00213834	106.189	33.1224	6.29526	25.7751	17.5169	0.955109	11.1617	34.6091	70.6762	10.9823	49.0676	26.2063	68.3967	14.1624	20.7796	92.4995
17.0867	29.8485	14.2852	9.16035	25.8846	8.50073	203.59	46.0091	17.2672	78.6272	33.5636	6.08189	37.6701	42.0316	13.5188	28.6844	26.4741	43.0279	0.517445	29.7683	4.35216	5.64904	18.8935	8.58205	26.7183	5.61551	104.704	53.6742	62.4385	81.5568	89.8255	32.529	39.1854	-0.00213647	96.47	28.49	4.23926	34.9892	14.3408	0.781429	10.013	30.7155	68.3384	9.46922	51.7633	23.1814	77.7675	14.4928	23.9846	91.7342
17.1866	28.1658	26.5807	10.8025	22.7034	7.19416	174.669	52.0594	14.8376	62.6719	27.0505	4.87634	36.4712	36.277	10.917	24.0919	37.1534	62.2392	4.46001	25.0235	3.52826	8.92565	18.7337	6.75002	22.9743	4.62035	96.5746	58.1156	58.299	75.5368	78.8675	26.7839	35.6462	-0.0020642	144.462	23.7889	2.81549	34.7977	44.4361	0.641489	8.62076	37.2005	59.4443	8.16392	46.2112	20.5049	74.4887	19.2192	24.7229	92.5707
17.2865	25.6686	29.9961	10.5796	40.4886	6.02287	146.976	50.296	24.2251	49.9047	29.0483	11.3797	37.6737	29.1373	14.4613	20.2327	38.3678	89.045	7.52902	51.9842	2.79352	9.18106	16.5369	5.29091	18.8937	9.75912	127.252	57.1025	69.2987	66.9105	68.058	21.6155	31.7011	-0.00195858	180.458	19.5995	1.84948	31.086	64.209	0.525058	7.2556	67.816	48.8821	27.0977	52.7184	18.1371	67.1885	19.6464	24.0292	95.4969
17.3864	23.1012	26.8636	12.6677	54.0189	5.83607	122.3	60.397	26.4187	39.7141	58.015	11.8269	35.2226	22.4179	23.7881	16.9909	36.0472	90.202	7.37897	53.8117	4.80757	8.3047	20.2465	4.13963	34.6431	10.7448	133.366	53.0551	74.7302	57.7577	74.6133	17.2721	50.8028	-0.00182212	196.991	16.0477	1.20416	26.4377	61.8502	0.430769	6.02673	77.3804	59.968	30.438	48.3777	16.0425	59.1296	17.8858	25.98	119.847
17.4864	20.6936	21.954	12.4718	57.9117	5.29779	101.099	57.1341	28.2741	31.5925	64.6998	10.3942	39.8546	16.7683	36.3273	14.2691	32.6065	80.7418	12.1197	47.7295	4.94353	7.10698	19.2573	3.2357	34.2499	9.91227	138.158	47.5317	90.9669	69.1388	80.9065	13.7321	53.9254	-0.00166329	202.265	13.1009	0.778339	21.923	52.5579	0.35425	4.96676	76.4176	55.4167	28.7385	81.1743	14.1899	51.4824	15.5394	26.1704	134.921
17.5863	18.5044	25.1958	11.3715	56.9864	4.63473	83.2442	55.9795	26.7656	25.126	62.2285	17.9286	38.7115	25.5773	36.5237	11.9844	29.004	67.9813	11.8203	39.9797	4.38161	5.91826	17.8352	2.52786	29.5634	15.397	132.105	47.1249	92.6379	77.1888	84.7981	18.9149	50.2502	-0.00149161	187.335	10.6806	0.50012	17.9308	42.2716	0.290697	4.07368	70.5945	78.0667	25.658	93.5561	12.5513	44.6101	13.2183	25.1009	134.762
17.6862	16.5358	22.7801	13.1018	52.7052	3.96362	68.38	48.7122	50.6111	19.9804	54.9238	29.4413	35.1648	31.8234	32.2499	10.0668	25.6008	55.2763	10.0983	32.6766	3.6361	4.85837	15.2907	1.97434	24.3478	15.5329	121.58	48.2803	87.8504	81.3688	102.144	18.2577	44.1423	-0.00129301	207.101	9.87561	0.319741	14.5529	33.0761	0.238703	3.33139	62.9052	74.3261	22.4322	86.1453	11.1019	52.8311	18.5342	24.5119	133.243
17.7861	14.7729	32.7607	12.7251	46.8543	3.34016	56.0887	54.6487	57.0908	15.8871	46.3602	29.001	41.4791	58.725	35.4588	8.45695	22.5147	43.9931	8.20137	26.4114	2.91619	3.95748	13.6513	1.5418	23.8725	13.9087	109.686	46.0013	80.5282	76.9702	142.41	15.7901	51.4646	-0.00105436	382.337	24.1799	0.203572	11.7595	25.5048	0.19654	2.71943	54.8828	80.8506	19.45	88.4932	9.82	51.5743	18.5727	23.0751	123.678
17.886	13.197	31.4639	12.5467	47.0347	2.78698	45.9664	50.4042	56.5082	12.6317	51.5428	25.0259	40.9343	61.3376	32.397	7.10558	19.7667	34.534	11.5278	21.2367	2.29448	3.20986	20.6079	1.20391	30.6362	12.2979	102.296	41.9112	72.5352	68.9766	152.57	13.0407	51.1752	-0.000813157	486.672	28.8696	0.129143	9.47816	19.5091	0.161263	2.21737	47.5951	73.5289	16.808	78.2132	8.68616	46.8632	21.5577	21.2221	138.966
17.986	16.4497	26.5199	11.4461	69.2176	2.30938	37.6509	42.5678	51.5848	10.0429	48.6122	20.5148	40.2984	54.0949	29.0582	5.97084	17.3406	26.8627	10.8994	17.034	1.78525	2.59724	20.7358	16.3803	30.8385	10.4512	92.9488	37.0413	64.725	85.7287	185.982	12.4559	46.3619	10.4768	524	45.9483	0.0816547	7.62824	14.8558	0.133637	1.80669	40.8371	61.5502	14.5048	64.8118	7.68328	41.9299	28.4325	19.2164	133.922
18.0859	16.2738	21.0439	10.0641	76.8739	1.90418	30.8296	47.4529	45.1281	8.01339	42.4741	16.4404	36.845	60.4493	24.3987	5.0181	15.2077	28.1687	11.8032	13.6472	1.3795	2.09863	22.9937	19.2535	27.9717	8.7259	90.9567	32.025	57.4597	86.7605	229.506	10.7284	71.0308	13.4757	522.761	46.1342	22.0158	6.13413	44.206	0.109846	1.4714	34.8027	49.797	12.5098	68.1979	6.79616	39.3068	28.0489	17.2142	123.437
18.1858	15.0723	24.7375	118.025	79.7729	1.56448	25.2393	43.6585	38.5192	25.0134	61.0887	32.3479	32.4472	54.7904	19.8178	4.21808	13.336	25.6009	10.4331	10.9277	1.06096	1.69454	21.1728	17.7389	23.459	7.22558	86.7121	27.2305	50.8651	91.665	235.321	43.2991	74.566	37.178	478.822	45.2976	29.9917	4.93016	49.7547	0.09072	1.19799	46.4139	45.6998	17.489	65.5794	17.8571	44.1672	25.1917	15.3041	131.913
18.2857	13.6451	42.137	252.538	76.9394	1.2823	27.4405	36.8231	35.8062	29.0978	62.9977	32.8437	27.9885	53.3627	15.8099	3.54629	11.6953	21.7315	8.59206	8.74788	14.7079	1.36776	18.1048	14.9831	29.4668	5.95984	79.6898	30.0279	44.9567	94.2722	222.102	56.5047	69.1653	42.2451	423.162	47.5299	27.8608	21.8095	44.7216	0.0750392	0.975198	91.49	47.5848	17.4425	95.7228	64.9541	61.9839	25.4789	16.1097	137.601
18.3856	12.5326	61.3766	286.022	70.2842	1.04933	25.85	33.4557	95.4031	58.0209	57.5059	28.6407	23.8554	45.6139	19.3037	2.98222	10.2571	17.7558	6.8689	7.00214	19.8482	1.1037	14.9423	12.1728	43.2636	4.90663	86.2439	46.2391	39.7001	88.1501	200.382	53.8056	99.2462	38.9596	367.912	42.8381	22.5156	25.8814	36.9115	0.0619708	0.793723	106.159	82.3339	15.8725	94.2451	77.2708	62.8828	23.1034	22.1445	137.466
18.4856	12.9173	59.1309	276.052	61.9616	0.857906	25.8468	41.6752	168.881	63.3659	49.3709	23.5821	20.1891	36.4363	76.6727	2.5085	8.99587	14.1745	5.41832	5.60454	82.9909	0.890431	12.1073	9.70276	60.678	4.03592	96.6979	52.6293	42.0943	78.4977	175.947	46.2879	102.398	32.6382	317.407	36.488	16.9178	24.707	29.2662	0.0511546	0.64595	105.563	129.081	13.9795	81.9074	75.6288	64.857	22.8	24.571	152.493
18.5855	12.7584	49.9047	249.392	53.2707	0.701184	23.4987	39.9276	187.793	60.294	40.9108	18.9366	17.0137	27.9362	133.859	2.11049	7.88882	11.1487	4.24753	4.48594	159.422	2.99902	9.71299	7.65876	57.2509	5.86007	95.6304	53.0565	44.531	67.9744	151.843	38.1375	94.2874	25.8664	272.811	30.3349	12.1538	21.6808	41.2719	0.0422792	0.525657	97.8618	125.638	12.158	67.324	69.5711	75.2114	20.4804	24.8419	145.7
18.6854	20.2085	39.6265	218.194	44.9522	2.67492	33.8301	37.1534	185.943	52.8346	33.1585	15.0309	14.3006	20.8465	153.33	1.77601	6.91699	8.68373	3.31994	3.59054	201.598	3.45341	11.2211	6.85519	48.6712	5.82591	89.479	55.0537	42.9427	71.1591	129.553	34.1985	82.3318	19.771	234.055	24.943	10.982	20.9735	69.4041	0.0349599	0.427733	87.3762	107.846	10.5201	69.1744	62.5211	72.4785	32.2917	23.878	144.015
18.7853	21.0379	31.4687	187.726	197.255	16.7425	38.0818	31.5201	209.407	93.1535	26.4888	11.865	12.001	19.2248	152.904	1.49474	6.06412	9.95052	2.59132	2.87389	268.383	3.25502	12.7687	5.71882	44.2877	9.27705	89.0118	52.8396	40.6332	88.8633	109.683	28.7001	76.9102	16.3256	200.625	27.6178	8.75831	18.6886	69.4344	0.0288873	0.348045	76.3243	109.118	9.08422	92.8637	64.1244	65.53	50.8839	22.2572	174.998
18.8853	19.8044	24.1921	160.051	423.275	22.0953	36.3647	25.4177	223.674	103.009	20.9551	9.34105	10.0611	16.0001	157.5	1.25793	5.31606	9.37289	2.0213	2.30032	292.68	2.8389	11.8623	4.61848	80.3662	9.40677	83.5286	48.37	37.2056	108.257	92.3678	23.3756	74.1999	22.8903	192.111	25.3275	6.53027	15.8739	75.0912	0.0241498	0.283225	65.7846	101.011	7.83819	105.397	70.1113	68.9298	52.3728	20.3366	170.606
18.9852	18.0334	20.8169	135.772	593.896	22.9208	32.3607	34.4978	211.6	96.1983	16.4662	7.34454	8.42932	12.5826	140.42	1.05849	4.6611	8.1044	1.5762	1.84125	317.987	2.38716	10.1841	3.67014	79.3307	21.2541	116.695	42.8917	39.6168	116.205	77.4987	18.7648	66.2879	22.6897	185.866	21.7263	15.2234	13.1542	89.6883	0.0203093	0.230502	56.226	102.972	6.76102	101.219	66.9354	64.3579	47.8006	18.3325	157.752
19.0851	16.2246	16.6903	114.85	750.39	22.255	27.7844	33.9698	188.747	83.5465	14.2506	5.77113	7.05922	9.55018	117.564	0.890399	4.08962	6.69299	1.22892	1.47375	304.845	1.97011	8.42209	2.89233	79.4297	22.8372	132.287	39.7218	38.3101	145.437	64.8537	14.9547	56.9822	19.7166	183.688	18.1194	15.781	10.7548	82.1228	0.0171154	1.95233	47.7983	100.789	5.8311	87.0639	61.0143	57.4601	41.5759	16.3711	143.688
19.185	14.5322	12.8991	96.9985	834.217	20.2263	25.5457	29.6294	162.961	69.9123	15.9809	4.53341	5.91019	7.07702	95.3446	0.74865	3.59288	5.37868	0.958058	1.17973	262.371	1.60982	11.9193	2.26932	68.833	20.9007	131.387	35.5065	35.4586	147.56	54.1707	11.8743	47.9624	20.3622	187.115	14.9208	13.3763	8.72682	68.331	0.0144941	9.47515	40.4928	86.6865	5.02867	111.182	54.6338	50.3453	35.3842	14.5223	130.294
19.2849	37.7075	24.2991	81.8472	825.294	17.7103	22.3106	25.0483	137.993	57.306	15.1256	3.5606	4.94738	5.15592	75.9981	0.629272	3.19858	21.3427	11.5766	0.944271	214.515	1.30831	29.5715	1.7763	56.774	22.8629	124.901	84.2963	38.8043	137.079	45.1859	9.41069	39.8865	18.0355	201.569	12.2152	13.5083	7.05076	72.0114	0.0124594	11.7139	34.226	90.3217	4.33661	105.661	48.5702	43.748	30.4733	12.8206	117.989
19.3849	42.0627	24.6958	69.0269	765.783	15.1579	50.2997	23.607	115.449	46.4108	13.2401	2.79635	4.14106	4.83353	59.9876	0.528794	2.83512	25.7188	15.0931	0.755829	173.517	1.06011	45.0356	1.38858	45.9342	28.1122	175.815	230.381	37.9542	121.628	37.6531	7.4509	32.9363	14.776	190.005	69.5582	11.328	5.68242	67.71	0.0108429	11.565	28.8863	83.1963	3.73999	98.2201	43.0526	50.6746	25.8145	17.2059	106.803
19.4848	40.413	21.2961	58.1977	682.295	12.785	66.5023	43.1319	95.8485	37.3174	11.0992	6.70379	10.2077	12.8571	47.0836	0.444354	3.69687	27.5594	14.0267	0.604921	141.161	0.857485	49.7688	1.08468	36.8723	41.7685	188.044	449.334	35.3235	144.415	31.3522	5.89618	27.0823	11.5458	195.389	118.4	8.69143	44.7755	84.6693	0.00942031	10.4435	24.3559	87.4521	3.22534	83.301	38.1155	48.8161	23.7353	18.9184	96.6657
19.5847	40.1939	17.0927	49.0597	591.099	11.8112	67.0958	50.6381	79.181	29.8745	9.06256	6.99017	12.0215	14.264	36.8338	2.15741	45.2341	25.2771	11.7768	3.604	111.968	0.692747	45.7728	0.846916	29.5012	41.7381	199.291	625.418	50.7945	143.66	26.0908	8.58073	27.4359	8.73932	197.18	120.409	6.32838	54.8063	78.5699	0.00813222	9.02309	35.2875	77.0304	2.78166	67.6412	33.7276	44.1302	20.7105	19.0382	87.4873
19.6846	37.2911	13.2178	41.3535	501.682	10.4415	61.2475	47.5139	65.1993	23.8516	7.27516	6.15005	11.8559	13.9603	28.7596	2.46814	57.107	21.5599	9.49418	4.07598	87.532	8.13803	39.7131	0.661094	23.5713	37.2448	192.481	730.223	54.523	132.161	21.7031	8.39068	25.0628	6.46546	181.421	107.373	4.45132	52.8494	65.7481	0.00703268	7.60941	44.4187	63.6697	2.39903	53.6868	52.1343	38.8741	17.6524	18.2497	79.1796
19.7846	36.6694	10.009	51.0662	420.689	12.7462	53.2938	40.4801	53.5714	19.0099	5.7745	5.0826	10.8489	11.9604	22.4296	2.31359	61.0994	17.665	7.5178	3.717	68.1074	10.0013	33.0151	0.515961	18.8225	31.7778	178.046	745.31	52.9042	116.625	18.0477	7.2929	21.7961	12.4046	160.652	91.0569	3.05505	46.5853	52.4876	0.00601492	9.00634	54.7129	51.2257	2.06856	42.0784	57.2066	33.8615	23.1937	22.5482	81.4098
19.8845	33.8934	7.48583	75.6413	348.173	15.5781	45.2006	32.7235	43.9549	15.1329	4.54801	4.08826	9.55784	9.5663	17.481	23.891	64.2812	14.1263	5.90368	5.44845	60.2619	9.62664	34.6415	0.402668	15.0271	28.6859	161.077	708.556	69.7634	100.442	15.0048	11.4981	18.4649	13.2809	139.807	75.5574	2.05852	39.3552	40.9097	0.0051793	8.75788	55.6857	40.7139	1.78356	32.7455	64.1012	29.3479	22.8576	35.3865	76.348
19.9844	30.8202	5.55674	79.3389	307.089	15.7155	37.7851	25.6175	36.0306	12.0396	3.56275	3.24763	19.6842	7.34046	20.2449	32.8225	60.8209	11.123	4.61795	5.30533	49.9629	29.2584	31.265	0.314287	11.9961	30.6089	143.981	644.609	88.4336	85.2191	12.4736	17.2826	15.4129	11.9516	136.623	62.077	6.61679	32.5177	31.4783	8.35503	7.85255	52.2261	32.1756	8.68961	25.3783	73.6671	25.3783	35.0903	41.0743	69.8285
20.0843	27.715	4.10569	74.3206	264.109	14.5699	31.3202	19.6374	29.5166	9.5753	13.8976	2.56461	22.5027	5.48034	19.4897	32.2558	55.1881	8.66937	3.60551	4.60706	40.0483	83.9467	26.4893	0.245346	9.57638	39.712	132.088	569.115	91.3186	71.6185	10.3692	17.0223	12.7546	9.8795	124.11	50.7664	7.13356	26.5432	40.2418	9.38507	6.75896	69.7648	36.527	10.0145	19.6217	80.1736	21.9228	35.9134	42.4515	97.3769
20.1842	36.4882	3.02484	66.2026	223.248	14.7584	25.8312	14.838	24.1703	7.6135	16.9644	2.92638	21.9435	4.01397	16.8992	28.8107	73.5528	6.71045	2.81251	3.82548	31.4994	95.081	21.7599	19.9448	7.64494	106.743	141.409	491.656	87.1418	59.8177	13.4168	14.8361	10.5005	7.76407	153.151	41.4274	6.44412	21.5184	37.5734	8.48156	5.68786	73.0709	41.2923	39.9029	15.1499	157.133	18.9286	36.3335	54.7576	102.747
20.2842	42.0326	2.22449	57.5022	185.936	13.7106	52.7927	11.098	19.7873	6.05282	21.7258	17.1156	25.0644	18.7504	13.9555	36.6673	74.9451	5.16967	2.19293	3.11502	24.5032	89.1121	17.5873	33.2002	6.10347	117.151	140.077	421.587	111.391	49.7574	14.0053	18.6421	8.61791	5.90019	153.941	33.773	5.13786	17.3765	68.4178	7.21242	15.6099	72.4469	37.2741	45.433	18.3232	188.175	48.5709	49.951	59.2721	145.567
20.3841	40.745	1.63398	52.6403	162.512	15.8185	71.2082	8.24006	16.1965	4.8115	21.6026	25.181	24.4337	21.9894	11.2348	70.5122	74.5739	3.9693	1.70943	2.51399	20.2298	77.5189	14.09	41.2193	4.87316	107.963	134.636	356.178	115.344	89.0861	38.8515	17.573	7.05942	4.37776	168.698	27.52	3.82931	14.0002	77.1437	14.8594	18.2776	89.2483	31.1112	43.0625	17.1335	184.517	54.598	52.5933	63.1225	171.649
20.484	37.4799	1.19944	49.5256	146.898	15.5956	79.491	6.08533	13.2561	3.82416	29.9127	42.608	22.2331	20.2934	8.91814	73.8243	69.0731	3.0404	1.33234	2.02042	28.9936	65.093	11.2331	38.5872	3.89168	93.3673	124.237	308.755	110.202	227.229	48.4732	15.0567	5.77601	9.75291	212.22	22.4196	6.54659	11.2651	73.3915	23.8514	17.7045	104.395	25.1386	38.501	14.569	169.851	52.1087	48.3987	63.2347	166.274
20.5839	33.8466	0.88017	44.2098	128.566	14.2895	75.6642	4.47642	10.8491	3.03931	30.5001	44.2436	19.5282	16.8952	7.0228	67.3641	62.1017	2.32479	1.03832	1.62044	30.1279	53.6746	8.93098	47.8411	3.10844	78.5749	112.253	263.062	101.396	524.196	88.7523	14.0829	4.72254	10.7337	210.238	18.2622	6.42565	18.0957	74.4056	23.1284	15.8453	104.147	20.0196	33.6798	11.846	152.679	46.9353	42.2465	60.4534	153.475
20.6839	30.8349	0.645515	40.9586	109.947	26.4179	67.2291	3.2834	8.87901	2.41503	27.6957	38.8727	17.7172	16.5153	5.50479	80.0064	55.0971	1.77518	0.809112	98.1512	39.5924	43.8303	7.08981	44.7687	2.48337	65.3072	100.267	221.129	91.5137	680.524	105.082	12.0286	3.85962	9.77209	192.034	14.8749	5.32366	26.0226	64.4904	20.0972	30.003	138.748	15.8357	29.2093	9.4094	135.947	48.1015	36.0146	56.1564	139.719
20.7838	27.7471	0.473828	41.5409	92.4004	30.1103	63.428	9.45281	7.26684	1.91863	23.7088	32.1073	15.5371	14.1413	4.30317	75.8035	48.5847	1.35406	0.630434	138.049	38.1269	35.6008	5.62339	47.5711	1.98497	53.9621	88.9967	197.635	81.7509	702.515	105.966	32.1189	3.15372	40.5815	169.502	12.1154	18.9745	26.2844	52.3564	40.4469	33.1011	145.191	32.8905	28.8166	7.37858	120.58	66.1438	30.3606	51.1932	126.675
20.8837	32.3183	0.347283	38.3687	76.6062	29.5345	56.114	28.0208	5.9477	1.524	19.6111	25.819	27.4754	11.307	27.9414	66.82	42.7202	1.03198	0.491152	133.21	32.8792	69.8747	4.45818	42.4242	1.58683	44.463	78.7122	181.187	72.6215	748.715	99.1552	39.6581	2.57678	48.1545	150.651	9.86756	20.6627	30.3451	41.166	40.4798	31.3471	138	74.7382	26.1268	5.74404	106.779	105.256	25.4557	46.0753	114.707
20.9836	31.4214	0.254653	33.9434	62.8233	26.9874	69.8641	65.4276	4.86837	1.21016	15.8764	20.5074	131.886	8.67467	54.1893	59.5999	37.5136	0.786089	0.382561	115.29	26.9092	192.934	3.53351	45.7323	1.26958	98.9477	69.4695	168.618	64.3122	846.501	89.0083	56.8618	7.15986	79.605	131.618	69.9516	32.7691	96.5966	31.8263	35.4949	27.7498	124.932	118.838	27.484	7.02068	94.4949	109.789	21.2863	41.0997	103.83
21.0835	38.7731	0.186894	29.376	51.0617	25.8002	69.1482	74.5833	3.98529	0.960772	12.6727	16.1932	270.171	6.47618	57.1997	57.152	32.9209	0.598799	0.297889	95.5835	21.4156	217.561	2.80025	40.9851	1.01598	169.672	78.6139	184.306	56.8559	829.72	79.2963	55.4134	23.4886	82.4723	113.813	177.978	31.6383	228.101	24.3799	29.8866	29.1143	112.818	209.342	25.4454	13.1979	83.6007	138.857	17.7764	36.4288	93.9741
21.1835	38.2626	0.137014	25.1259	41.1932	23.2514	62.7738	69.2158	3.26288	0.762638	10.0194	12.7506	372.028	4.74381	51.4804	155.47	28.8821	14.7923	0.23187	77.7622	16.7743	206.891	2.21902	58.2839	0.813274	178.976	78.0204	210.787	50.2164	757.607	69.0737	48.102	27.9871	73.153	97.9321	217.634	26.2805	374.117	29.3824	29.233	32.7219	150.815	299.202	50.3501	13.6999	84.4496	137.19	14.8355	32.1408	85.0508
21.2834	37.5612	0.100408	21.3522	33.022	22.2669	54.4662	73.8847	2.6717	0.605306	7.86959	10.0261	523.175	3.42736	43.2966	242.198	25.3351	25.5078	0.180397	62.7169	13.0162	247.806	1.75842	56.5103	0.651847	206.237	73.1259	213.002	44.3289	665.702	59.2978	39.7942	27.2525	59.9808	119.811	205.468	20.0579	389.944	26.9762	25.4659	31.2131	157.999	313.504	70.9309	12.1567	78.5567	125.228	14.4899	28.2632	76.974
21.3833	34.6983	0.0736502	18.0801	26.3279	20.0861	46.1217	80.9459	2.18772	0.480415	6.15271	7.87852	586.288	2.45103	35.1982	244.451	22.2221	27.0812	0.14026	57.3135	10.0431	253.253	1.39342	48.7284	0.522481	227.135	66.6037	201.307	42.1928	571.852	50.4111	32.5102	24.4528	46.893	117.723	178.285	14.5559	355.116	22.4717	25.2252	36.2644	150.254	297.432	70.8628	10.0927	70.9037	110.765	12.9628	24.7931	69.6638
21.4832	31.383	0.0540472	15.2784	20.8916	20.5081	43.8081	73.96	1.79131	0.381328	4.79485	9.69718	567.274	1.73927	28.0936	220.367	19.4905	24.7424	0.108955	48.5884	7.72255	228.5	1.10416	39.9743	0.419082	209.555	59.7487	182.429	38.7485	484.394	55.0416	26.1369	21.0684	35.5072	107.176	149.439	10.2151	304.865	17.8994	33.8315	35.0272	136.065	252.973	64.5221	8.10566	63.238	96.6558	21.326	21.7108	63.0478
21.5832	28.1646	0.0396437	12.8962	16.5091	19.1273	45.1341	62.1555	1.46649	0.302734	3.72812	29.1062	514.301	1.22692	22.1921	190.585	17.0934	21.0611	0.0845374	62.4483	5.92568	195.317	0.874887	48.0897	0.336313	181.308	53.1616	160.62	34.9381	406.658	53.5661	71.5582	17.7564	26.2755	94.4618	123.341	6.9996	254.064	13.9346	31.7823	31.3059	119.856	206.074	56.8395	6.39468	56.1281	83.8373	22.1475	19.3423	57.0601
21.6831	25.2026	0.0290143	10.8785	12.9983	17.0015	44.4208	49.8409	1.20032	0.240397	4.7813	31.0842	450.846	0.861565	17.426	162.062	22.0802	17.2362	0.0655061	58.9787	4.54107	162.556	28.9214	60.9402	0.269934	152.615	63.6058	138.475	37.6467	386.864	68.509	77.4359	15.102	19.1107	82.0243	101.078	4.71106	208.37	13.4188	27.3563	26.8997	115.311	164.718	49.4342	4.995	49.7183	72.5218	26.7251	25.8976	51.6411
21.783	22.5273	0.0211821	9.17327	10.2008	14.6874	40.0964	41.5421	21.0747	0.190967	4.75651	29.1238	387.873	0.60285	18.9708	136.82	22.3057	13.7739	0.0506922	50.639	3.47728	133.408	74.5558	62.1786	0.21667	137.608	65.9247	133.043	36.5874	357.866	71.2083	143.154	12.6348	14.6582	70.7214	102.164	21.184	182.888	38.5822	22.8898	29.4305	105.076	189.369	42.7729	3.87992	44.004	66.2032	25.7127	28.4485	46.7368
21.8829	20.1275	0.0153972	7.73372	7.98224	12.4628	35.8025	49.3085	30.1839	0.151726	16.5458	29.6559	337.582	0.420652	17.2707	115.15	34.2555	11.4136	0.039201	41.8395	2.66143	108.66	82.3203	82.1938	0.173905	158.393	63.0462	121.87	33.9464	357.836	112.726	218.472	10.4702	22.0954	77.2851	126.537	23.5029	154.168	41.5209	18.9642	27.7786	97.1126	182.618	36.9315	47.8847	76.2728	58.5587	22.8649	30.1975	42.2983
21.9828	17.9804	0.0111182	6.51878	13.0863	10.4516	30.7954	46.4511	31.7658	0.1206	23.5522	25.8862	289.23	0.29294	59.3141	96.7824	36.1397	9.19159	0.0303181	33.9854	2.03644	88.1352	122.512	79.4378	0.139521	148.162	58.4085	137.052	30.7717	330.043	125.528	215.893	10.6992	22.3568	73.2188	119.88	20.4461	133.518	36.7661	15.6563	24.5505	86.5567	176.769	31.9666	57.2496	85.335	51.0985	19.6588	29.8266	43.7457
22.0828	16.0613	0.00795622	5.49308	64.9917	8.69605	25.9511	39.6544	29.8526	0.0958123	38.2819	21.3229	245.531	0.203754	70.8642	81.2966	34.2253	7.27044	0.0234664	27.3896	2.45534	71.3216	122.857	68.4125	2.41243	128.908	59.077	149.536	47.2407	291.668	133.093	188.401	20.7856	19.617	179.926	104.16	15.997	117.353	30.1431	12.9087	27.8439	91.5712	162.333	27.6049	53.3399	153.097	46.0553	22.7167	28.2689	72.6246
22.1827	14.3467	0.00559929	7.03545	89.3332	7.1966	21.6131	32.094	47.6078	2.93538	40.8008	17.1257	207.288	1.79692	67.9599	68.2714	31.0662	5.68395	0.0181913	21.9927	2.30349	58.982	108.947	56.0892	12.445	108.778	60.0478	147.53	60.4804	305.53	131.669	156.234	30.4863	15.985	215.377	91.6085	11.7901	98.995	23.8195	10.6384	26.6525	87.4804	136.396	23.8157	45.2839	185.872	40.5151	21.5679	27.7058	74.7716
22.2826	12.815	0.00384217	14.8256	96.8555	5.93355	18.838	25.144	51.617	3.74639	37.7975	13.5946	174.42	2.1783	88.241	57.3268	30.6806	4.40921	0.0141519	17.6281	1.96346	48.2405	91.5407	44.9122	13.4816	90.6168	92.3429	137.421	62.6598	288.173	130.07	126.523	31.6421	12.4467	210.226	77.2343	8.36233	81.7309	18.4652	8.76587	23.7177	79.4148	110.87	20.5388	36.79	182.946	51.1153	19.0755	26.1341	76.8239
22.3825	11.4468	1.73402	16.7501	94.5998	4.87958	17.0495	35.5934	49.151	3.6764	32.7122	16.4434	146.465	2.03411	85.0514	48.1344	28.3331	17.7686	0.0110628	14.1176	1.59725	39.2179	74.875	47.0438	11.9575	74.9565	112.454	123.327	59.8813	257.837	127.817	101.278	29.2098	9.39776	190.881	63.9155	5.77445	66.6844	14.1662	7.22254	29.1735	70.0559	112.803	25.5649	50.6737	168.631	58.0389	16.3603	24.0617	72.0343
22.4825	10.2248	2.07368	16.1525	87.0981	4.00561	14.769	56.068	43.9942	3.26763	27.2382	17.5662	122.838	1.70368	94.7552	40.415	25.4402	41.4939	0.00868194	11.4498	1.26678	31.7767	60.3772	41.7445	22.3233	61.7944	114.739	107.828	55.1034	223.901	125.712	80.5952	36.6753	6.93959	168.035	78.4648	3.90941	70.8935	10.8055	7.0713	28.7533	60.7508	102.041	26.6986	49.1669	151.663	71.6187	13.8317	44.9713	65.8796
22.5824	9.13359	1.89215	14.5873	77.198	3.28414	12.4942	57.5166	45.1972	2.7682	31.9525	15.5761	109.501	1.34491	86.98	33.9329	22.5565	55.2816	8.92565	9.22022	0.990069	25.6998	48.3088	34.6915	28.4274	50.8614	141.92	97.9053	49.7374	190.948	120.729	66.7237	36.3526	5.03891	145.827	85.5526	2.60663	65.0628	8.2153	6.16168	25.9445	65.2665	92.5565	24.662	51.3018	135.071	70.2739	11.6133	54.8013	59.8113
22.6823	8.15941	1.55951	17.0352	98.1632	2.69031	15.9662	51.1127	42.0065	2.28501	30.7837	22.1426	95.1021	1.02336	73.8323	28.4899	19.8833	54.8326	10.2811	15.056	0.767002	20.7633	38.4856	27.9643	31.6273	41.8302	151.864	93.6291	44.4341	161.004	117.669	65.0554	32.8859	3.611	125.698	101.763	3.08148	56.063	6.23446	13.0826	34.2607	62.7962	77.3982	21.9358	61.4514	119.814	69.9157	9.71766	57.9083	54.1828
22.7822	7.79466	1.42836	16.6245	103.239	2.20259	32.3723	50.7486	37.1151	1.85836	27.1932	21.1826	107.387	0.759708	60.313	43.8804	27.5461	48.6106	9.25277	15.9551	0.591018	21.6492	30.5854	34.321	28.2586	48.0565	152.589	85.5087	39.4741	134.765	138.345	93.9536	28.4561	11.1052	107.991	95.3366	2.74034	46.8119	4.72635	13.1768	36.4708	85.9481	62.5901	19.1497	57.2882	130.074	84.7074	8.11779	57.0643	49.0514
22.8821	7.13483	1.17928	15.8159	139.14	4.52364	36.1478	44.4356	61.5196	1.49825	22.9175	22.4364	110.398	0.554241	64.3515	44.1888	28.3517	40.7128	7.6743	14.2607	0.453888	19.687	24.2737	32.0243	38.1978	44.9261	162.549	89.7062	34.9591	112.263	139.096	117.651	24.0399	12.7901	105.621	82.4771	2.1675	52.3976	3.58091	11.5746	34.0411	90.7482	83.3096	36.4562	70.8599	123.906	94.6992	6.77562	54.0185	44.3972
22.9821	10.94	0.925785	15.732	149.747	20.1557	34.4116	36.4895	72.5454	1.20166	24.4271	19.8404	102.987	0.399279	58.1518	39.8043	26.6025	34.7102	6.15434	12.7311	0.347881	16.8904	19.2495	27.1919	44.8005	39.0787	158.007	86.6343	40.1202	93.2225	129.953	110.801	26.6946	11.8578	122.271	69.0421	4.08492	54.8462	2.7121	9.75138	29.9176	103.564	99.6669	38.4667	114.579	112.852	90.2206	5.65303	92.2293	40.1821
23.082	11.3194	0.707057	18.2366	145.695	27.0296	30.5773	36.1976	71.4892	0.960855	33.7833	16.431	91.6604	0.284904	58.2353	34.4138	39.551	28.4329	4.8616	10.692	0.266348	14.084	15.2587	22.1465	40.5862	32.9727	146.622	79.6233	45.9332	82.2325	129.861	94.9008	27.586	9.96184	118.094	91.1115	4.08742	58.7541	2.05369	8.09843	25.4725	102.284	91.1846	35.647	115.478	104.405	105.818	4.71547	110.528	36.3666
23.1819	10.634	0.531482	17.75	133.822	28.1931	26.2325	31.6817	65.1193	0.766904	43.27	16.3097	82.9853	0.201816	51.3382	29.2588	41.4139	31.085	3.81366	8.7486	0.203812	11.5703	12.0923	22.9082	34.0233	27.4382	137.557	70.8025	45.7359	81.882	120.935	78.0331	25.4185	23.8645	106.764	87.7477	3.41411	56.7111	20.1881	6.69142	21.3019	94.4938	84.6554	31.61	101.307	109.109	111.26	3.93302	115.931	40.8339
23.2818	10.2526	0.395736	16.0977	118.419	26.5705	23.7082	26.0103	56.8999	0.61142	45.8932	14.112	72.6914	0.142155	42.7466	44.424	42.2629	36.6013	2.98182	11.8453	0.155922	9.42913	9.58168	20.2376	27.7059	22.6846	125.369	61.491	63.1281	81.4078	108.253	96.933	22.2031	46.2493	93.8015	76.719	2.6135	50.0106	34.9219	5.51863	21.3502	84.2026	71.4249	27.5629	83.6502	102.668	103.864	3.28028	113.78	39.1247
23.3817	9.412	0.292949	19.0078	102.088	23.757	20.5232	26.0568	48.5318	0.487088	42.4244	11.5815	62.5107	0.0997179	34.5666	54.6859	39.5289	35.2787	2.32779	11.3294	1.21831	8.11418	7.5918	23.3851	22.2996	18.6966	112.513	52.4665	66.9612	74.8705	95.1191	91.0864	18.8553	49.616	81.3289	64.5173	1.89994	42.2579	34.9442	4.54812	32.2232	88.7828	88.1128	23.8732	66.9901	93.0757	92.7253	2.73586	107.441	36.003
23.4817	8.4926	0.216062	18.6208	86.324	20.5977	17.3569	31.6875	40.788	0.387912	37.4662	14.1119	53.1823	0.0697579	27.5078	52.3137	35.6899	30.8525	6.82708	12.0877	1.45291	6.77631	6.015	21.4337	17.8618	15.3867	106.394	46.622	97.7276	66.0586	82.1238	92.3464	15.7608	50.0067	70.0707	53.3301	7.07864	49.7869	30.1386	3.74733	35.5237	84.6835	81.2712	20.6214	52.7682	83.1605	102.834	2.28186	99.0138	32.7466
23.5816	7.61456	0.158973	16.9372	77.0037	17.5185	25.6336	30.109	49.7461	0.309165	31.5705	13.0027	44.9577	0.0486815	21.6925	55.5007	31.7262	25.6444	9.77139	10.8271	11.7876	5.57121	4.76564	26.0869	20.5589	12.6537	97.3674	40.8223	107.238	56.8869	116.983	81.3522	13.0533	74.0747	60.187	43.7336	15.952	48.1106	38.1429	3.08729	33.6311	95.9856	68.4004	17.7929	46.6281	73.8645	97.7239	1.90325	89.7806	30.4493
23.6815	6.81096	0.116773	15.6277	66.768	14.7144	26.6939	35.8952	49.6469	0.441587	25.8612	27.1976	37.8588	5.8155	57.7304	57.1325	28.0026	20.6901	9.27497	9.10484	14.0769	4.5418	3.77578	31.6771	18.5355	10.4025	87.5753	57.7326	105.005	62.7208	126.211	88.3095	10.7522	74.5932	51.6212	37.8069	16.4526	47.7404	61.1021	2.54337	29.7672	94.527	71.2718	15.3454	38.6346	65.4486	90.815	1.58751	80.5056	33.3313
23.7814	6.08639	0.0856673	13.8177	56.7043	12.2563	24.7049	38.7577	45.507	0.448257	26.7104	27.861	31.8061	7.28817	71.6998	97.3645	24.6344	45.0744	7.84783	13.9276	13.1657	3.68535	2.99152	72.1159	15.5119	8.55037	78.0167	63.8212	97.7792	84.3245	124.938	79.6594	8.82804	65.3063	44.243	31.6369	19.8252	66.4162	69.3199	2.0952	25.443	99.7667	62.6019	13.2323	68.6372	57.9331	98.9153	1.32427	71.624	31.7467
23.8814	5.4366	0.0627908	11.9545	47.4011	10.1511	21.6485	35.2035	39.9022	0.404649	50.4953	24.3687	26.6828	6.88234	99.7542	99.9289	21.6377	66.3129	6.34779	43.6519	11.2066	2.98247	2.37016	78.0477	12.6233	7.02744	98.5112	64.7139	88.8046	87.6915	115.765	67.0219	21.9706	53.1473	44.9888	26.0906	115.642	67.4652	62.4677	1.726	21.3251	95.2049	190.477	11.4097	73.3566	57.6112	93.4485	1.10473	63.3651	29.1647
23.9813	4.85501	0.0460097	10.2225	58.9187	8.3749	18.4326	29.4924	34.105	20.1941	55.6974	20.0898	22.3651	5.79616	150.136	90.5911	18.9918	67.6965	5.03407	47.3522	9.10977	2.40979	1.87788	116.345	10.1576	5.77555	144.294	61.2859	79.6007	82.4292	107.384	141.888	25.3103	41.3492	48.0915	21.371	265.171	95.3325	51.6167	1.4221	17.6698	86.3758	202.774	9.83834	75.0217	107.835	107.264	0.92159	55.8309	43.0351
24.0812	4.33486	0.0336999	8.68554	61.3771	11.5389	15.444	24.1281	28.7	25.8741	52.3586	16.1415	32.8203	4.59008	150.429	78.5213	16.6641	60.8073	3.95619	42.6397	7.22233	1.94525	1.48784	114.036	10.3853	4.74663	156.114	55.614	70.8453	73.6159	95.8982	314.056	57.0435	31.2031	45.2067	17.4485	342.269	95.8502	40.9489	3.69624	14.5406	76.1699	179.327	8.48411	66.1931	116.279	103.043	0.768796	52.1418	43.5039
24.1811	3.86983	0.0246815	7.35344	58.6739	12.1441	12.8197	19.0321	23.9161	25.4221	45.6686	12.8157	46.847	3.49955	132.64	66.8307	14.6202	51.2931	3.0959	35.937	5.64431	1.5692	1.17884	98.7469	26.5706	3.90099	152.121	49.0133	76.8571	63.8575	87.3617	336.546	87.2833	23.0326	40.4058	14.2234	366.985	88.9093	31.8103	3.80158	11.9155	66.0372	148.464	7.31653	74.941	110.529	93.0513	0.641355	58.3673	40.6198
24.281	3.45422	0.0180775	6.21344	53.3014	11.4946	10.5828	37.0564	19.8045	22.6082	46.1713	10.1177	49.2065	2.60114	110.454	56.4425	12.827	41.7528	2.41781	29.453	4.37367	1.26522	0.93399	81.1641	27.3742	8.33755	144.501	45.9224	74.9056	54.4231	129.605	302.276	103.122	16.7199	35.315	11.5849	315.202	80.0005	24.4319	3.35868	9.7392	56.6509	119.534	6.30884	79.1267	100.587	81.9305	0.535048	59.2717	40.329
24.381	3.08292	0.0132336	9.45256	46.8113	25.4566	8.70774	39.8262	16.3327	19.1583	42.6805	7.96599	46.3423	1.89903	89.3215	47.5101	11.2555	33.2522	1.88643	23.8359	3.37169	1.01976	0.74003	65.0724	23.9291	13.8054	132.547	41.376	69.5937	45.8698	141.618	253.853	100.115	11.9795	37.0462	9.43179	244.968	68.2798	18.6471	2.83504	7.9477	48.2739	95.0366	5.43989	70.6638	90.0095	71.3502	0.446335	57.1185	39.5388
24.4809	2.75137	0.00966789	9.98252	40.134	30.0887	7.15103	47.007	16.9567	15.8163	36.8956	6.2636	41.4486	1.36844	71.0832	39.9334	9.87841	27.6782	8.43375	36.1313	2.59115	0.821716	0.586357	51.5188	19.8009	14.1067	119.373	36.28	63.1312	38.3848	137.87	206.825	89.7043	8.49305	34.5878	7.67741	179.803	67.1031	14.1816	2.35595	20.554	40.9588	75.1186	4.69127	66.8401	79.9976	61.8324	0.372285	53.3284	82.635
24.5808	2.45552	0.0070518	9.37744	41.1226	52.9055	5.86616	50.0565	19.048	12.8632	30.7006	4.92188	36.0647	12.9426	57.2134	33.5439	8.67083	22.3492	9.16892	39.5786	1.98755	0.661986	0.464586	40.5224	16.0409	12.6897	124.681	31.1818	98.2374	31.9708	136.39	166.054	77.2316	5.96928	30.8252	6.24935	127.169	59.6417	10.7639	1.94696	28.8144	34.6552	59.2109	4.04608	57.1206	70.9007	53.4656	0.310473	48.7806	132.199
24.6807	2.19171	0.00511976	8.36467	38.9482	59.6039	4.80918	45.2048	18.4117	10.3692	24.9497	3.86635	30.8938	25.541	45.4108	28.1694	7.61264	17.7072	8.11424	35.7482	1.52292	0.533287	0.368069	31.7633	12.8829	10.8642	123.126	26.3917	109.112	26.5459	126.33	132.345	65.0629	4.16513	26.9056	6.24226	87.6347	50.5953	8.16059	1.6057	29.5855	29.2681	47.062	3.4885	46.5609	62.7656	46.1844	0.258923	44.0078	181.336
24.7807	1.95672	0.00365899	7.27078	35.3494	58.1748	3.94121	37.7546	16.6084	8.31413	19.9672	10.023	26.2233	27.0289	35.7571	23.6535	6.68335	35.4087	6.68552	30.1654	3.62135	0.429675	0.291572	24.8519	10.3094	9.10144	115.136	39.2756	107.364	21.9959	112.717	127.409	54.1343	2.88846	23.2556	24.1389	59.2387	41.8985	10.0094	1.3235	27.881	29.9099	37.1929	3.00641	45.1893	55.5374	39.8767	0.215908	39.3222	181.005
24.8806	4.62599	0.00255714	11.5143	51.6885	53.0178	3.22921	44.2554	14.4322	6.64458	15.8158	10.5457	42.9156	23.9692	28.026	19.8611	5.86715	38.7478	5.79002	24.7353	3.9345	0.346196	0.230956	19.4253	8.23741	7.54856	104.762	44.472	100.21	25.1987	98.2773	152.85	44.7138	1.99261	20.0063	27.0609	39.4539	34.2429	13.1588	6.11038	24.6216	38.4809	50.0842	3.31902	39.0419	49.1319	47.5244	0.180065	34.8967	168.44
24.9805	5.10761	0.00174123	39.8424	57.2852	46.4976	2.64544	46.3093	12.2689	5.29959	12.4392	9.30543	119.3	19.5427	21.9074	16.6767	5.15002	35.8457	13.2943	32.3438	32.6337	6.5287	0.182901	28.6196	6.57754	77.2247	93.9415	63.4181	91.1201	24.7121	84.417	142.219	36.7721	2.08836	35.0775	24.913	49.252	109.221	21.5593	6.53809	21.0188	39.787	47.2004	3.11681	49.8595	43.4616	53.7388	3.17129	30.8179	153.71
25.0804	5.46826	0.00113009	47.9883	56.5844	39.836	2.16683	41.5116	10.2898	24.1408	9.7355	7.69956	251.594	15.1777	17.0975	14.0033	4.51962	30.7108	13.6351	51.8616	39.0036	8.1002	0.144808	38.331	5.25067	150.224	83.5578	76.3273	81.7263	22.5705	71.7906	121.215	30.1616	8.6005	62.9882	21.4042	57.2031	286.027	21.3449	5.83708	17.6042	37.6007	109.305	2.77709	65.3779	38.4443	53.0335	3.89796	27.1193	139.459
25.1803	5.19139	0.000715988	47.3342	68.8417	33.6208	1.7747	34.5326	8.5564	32.7531	7.59312	6.19654	308.997	11.425	13.3312	11.7589	3.96548	25.2284	11.8481	51.4271	36.4888	7.8197	0.114604	36.62	4.19103	177.998	84.9518	84.8176	72.7586	19.8356	60.6377	99.445	24.7001	10.1982	127.103	17.8625	50.5779	322.658	18.3347	4.94392	14.5804	33.9332	121.085	2.42678	62.5978	34.0056	48.3887	27.3012	23.8028	126.311
25.2803	4.74108	0.000429129	43.1879	71.0516	28.0951	1.45396	27.5212	46.4186	96.4517	5.90752	4.92361	371.855	8.41736	10.3887	9.8748	3.47867	20.2078	9.6903	81.3132	31.0633	6.89159	0.0906711	68.1848	3.34519	187.184	154.151	84.4795	64.5105	17.0407	50.9762	80.1146	20.208	9.56003	139.617	14.7123	39.9029	302.697	14.822	4.11349	11.9952	29.8302	108.392	2.10512	55.9585	30.0791	42.7929	32.9378	20.8522	114.341
25.3802	4.2702	0.000286655	37.9743	67.5714	23.3207	4.46794	21.3487	59.5136	147.024	4.58775	3.88853	454.983	6.10643	8.09284	8.29315	3.05137	15.929	7.72324	80.4138	25.2536	5.82471	0.071748	79.2785	2.67011	170.074	188.585	79.1508	57.0678	14.4348	42.7137	63.9613	16.5232	8.07843	141.743	12.0435	29.5591	263.524	11.6282	3.40109	12.4889	25.8118	90.1731	1.82062	69.3901	26.6059	37.3391	31.6883	18.2418	103.49
25.4801	3.82661	0.000206037	32.7582	64.3781	19.2689	5.29572	17.424	62.3281	151.643	3.55795	3.06211	491.631	19.4298	6.9368	6.96549	2.67643	12.4251	6.08366	79.6137	20.023	4.81973	0.0567978	72.8007	2.13122	173.786	192.73	71.3139	50.4203	182.588	35.7088	50.8317	13.5054	6.43669	130.715	9.83006	21.0375	245.324	8.97867	2.80577	11.5483	22.1161	72.7564	1.57318	65.378	23.5338	32.3859	28.178	15.9417	93.6642
25.58	3.42297	0.000164789	27.9688	70.2827	15.871	5.15375	18.7406	58.4445	154.011	7.35405	7.73863	468.66	29.8097	12.3523	5.851	2.34766	13.6575	6.43766	82.5853	15.6495	3.94363	0.0449733	61.4049	4.74577	173.87	194.523	62.5295	44.5162	520.286	34.4278	40.3026	11.0364	4.93778	115.869	8.01202	14.5633	212.815	6.87263	7.18325	10.9015	18.8316	57.9017	1.35889	55.7759	20.8165	41.7549	24.2267	13.9208	84.77
25.68	4.58341	0.000150611	23.7441	68.8918	13.0438	4.62785	16.9952	51.8871	138.97	9.82978	8.11908	421.76	29.8545	12.8341	4.91535	2.05922	12.6577	16.9029	73.3012	12.1279	3.20722	0.035641	49.8539	4.81485	155.221	183.785	58.7366	43.4449	678.069	31.441	31.916	9.0175	12.1728	100.883	6.52614	9.87853	178.32	5.23503	7.37747	9.63516	15.9699	57.0543	1.17328	45.4258	18.4131	41.4665	20.5066	12.149	76.72
25.7799	4.61217	0.000147095	20.0934	63.5675	13.9411	6.48974	19.238	44.6754	118.649	9.91314	7.15763	368.229	25.8496	11.4812	4.12969	1.80578	12.7887	17.6047	61.4163	9.35068	2.59944	0.0282641	39.7243	4.18944	132.462	168.109	66.8572	40.3905	697.831	27.8154	25.2588	13.4905	19.8593	87.093	5.31479	30.7226	146.685	3.97683	6.51541	8.22908	13.5073	52.8664	1.01274	36.1128	16.287	48.2145	24.8317	10.5981	69.4344
25.8798	4.29611	0.000154483	16.9736	56.4251	13.291	6.66241	29.6197	37.7664	98.3621	8.95557	12.674	316.06	20.7998	43.6034	3.46988	6.3142	11.4337	15.3735	50.2032	14.3128	2.10284	0.0224212	31.3503	3.4607	110.806	151.173	67.4017	36.6524	652.726	45.1487	68.1255	14.075	21.5377	79.2523	5.99496	45.1927	119.436	3.01645	5.49903	6.89412	11.4047	60.2577	0.873377	40.9546	32.0731	57.2484	23.9158	9.24185	75.0759
25.9797	4.90989	3.10935	14.3237	48.752	15.5046	10.8334	52.8091	31.5626	80.192	7.64457	20.748	268.595	16.0216	82.8727	2.91565	36.6188	19.7622	17.3916	40.5796	26.7883	1.69935	0.0177996	24.6175	2.80158	91.8361	134.678	63.6125	32.8387	581.358	62.3584	92.6071	13.0212	19.4885	69.8355	23.1919	57.3611	96.6881	46.1454	4.57002	5.71089	9.61806	63.737	16.5332	52.327	40.7847	55.5597	21.2759	17.6585	71.2962
26.0796	4.74949	10.5013	12.0806	41.2937	15.3555	11.8966	70.1517	26.1857	64.7379	6.31232	20.426	233.803	50.449	114.563	2.45005	103.249	30.635	15.5723	32.6295	27.9984	1.3724	0.0141309	19.2792	2.24941	75.7809	119.351	57.5936	32.5971	503.479	66.5987	91.6973	19.4663	16.1587	86.4624	25.999	61.8248	96.1697	53.9344	3.77707	4.69877	8.2258	63.1577	19.8201	49.736	40.6356	68.6561	18.2961	21.6364	65.4427
26.1796	11.6872	37.6255	10.1856	35.4672	14.102	11.2515	68.6257	21.622	51.9533	5.10445	17.6226	200.332	62.2226	112.352	2.05891	146.884	31.7077	12.8901	55.215	24.974	1.49732	0.0112023	18.8088	1.79996	62.4014	112.997	50.6752	51.228	428.657	76.6719	80.0805	20.3057	12.7235	85.2574	23.9353	53.2068	85.9158	49.0606	3.11553	3.85006	9.55767	54.5529	19.0514	49.3318	38.5857	70.2785	20.5046	22.9185	59.479
26.2795	15.7408	41.4591	8.58644	29.9065	12.4236	9.9656	63.0906	17.7982	52.7291	4.07141	16.4081	170.072	58.4451	109.656	1.73032	152.197	28.6543	12.2062	75.0186	20.7881	1.38487	12.5521	16.258	1.43835	51.3323	118.762	43.6666	56.3106	361.047	86.1181	72.4715	20.2234	9.68226	104.826	20.5644	51.4435	73.0701	40.7051	2.56797	3.14663	9.50948	72.4241	17.118	76.5982	55.9159	84.6554	29.8521	22.6143	53.8993
26.3794	15.8574	36.8283	7.23781	24.8598	10.6738	8.53434	53.192	14.6205	51.949	6.40423	13.8688	143.588	49.0923	95.6408	1.45433	143.181	24.2497	10.3191	71.8152	16.699	1.19759	15.5924	13.3521	16.5947	42.2061	114.291	37.033	55.1772	301.994	84.8971	61.0585	18.3336	7.19137	105.915	17.1631	42.3401	60.5925	32.3587	2.11612	2.56766	8.81852	76.4728	15.003	76.5143	57.4628	85.8453	30.1859	27.8328	49.3281
26.4793	22.791	49.7356	8.01986	20.4305	9.02495	7.1742	50.3592	44.6825	46.2552	6.76915	11.2678	133.113	38.8182	82.4569	1.22254	129.6	19.7774	26.5285	61.9729	13.1506	3.93124	14.8961	10.7005	32.087	34.6943	105.523	69.5624	51.3977	252.195	78.4878	49.8224	15.8808	5.24536	101.621	14.1384	34.0074	52.2174	25.1649	1.74365	2.09314	7.87517	113.918	13.0208	66.8875	53.7682	79.1185	36.7774	29.5395	71.5994
26.5793	31.8422	47.0042	7.6773	25.1035	22.1587	28.8516	43.0973	58.6014	39.2216	6.24831	8.99279	124.285	38.7154	69.7988	1.0278	115.335	15.7699	27.5671	51.3155	22.9179	6.18225	23.4726	8.47007	31.9664	28.5162	96.3765	88.2856	46.6881	209.766	71.5571	57.1561	14.8271	3.77257	91.8557	11.5761	25.461	43.6036	28.6481	1.43681	7.79031	85.8201	109.755	19.9031	70.1474	48.6404	75.5221	47.9445	35.428	74.381
26.6792	32.3355	39.3486	9.99719	28.7983	38.4926	62.8621	47.3043	59.9888	32.391	5.3975	7.11728	110.667	42.4938	56.9355	0.864193	101.848	12.3938	29.7786	41.7241	23.6248	6.35255	38.1446	6.66153	50.8199	23.4369	86.5914	93.5454	41.8523	182.832	135.342	52.4743	13.0371	2.68309	90.2493	9.45092	18.2484	35.8008	25.8448	57.714	9.42945	144.982	154.165	60.3588	62.4873	47.9957	78.2999	145.081	37.1731	69.9406
26.7791	30.2032	33.964	18.4399	28.9317	43.2404	101.499	43.2537	67.8495	26.3486	4.4896	5.61038	96.0556	38.2465	45.5286	0.726663	89.6154	9.64798	26.3021	35.2393	20.9589	5.74393	43.8768	5.22138	49.0988	19.2619	87.0795	90.8434	40.3926	160.515	157.609	44.4787	26.9395	1.89093	95.0338	7.70519	12.6954	38.2537	21.3659	95.7767	9.24224	163.018	153.22	67.2787	51.9737	44.2806	72.7387	323.411	36.4903	71.8277
26.879	27.4264	27.273	20.3291	28.1133	42.1514	120.288	36.4105	65.7661	72.2909	3.64808	4.59578	82.1687	31.4315	36.0032	0.611011	78.7187	17.9059	21.6543	28.9076	17.3999	4.91481	47.93	4.08516	42.0687	15.8305	82.1348	83.7861	37.347	137.814	157.835	36.3969	51.4855	1.32263	120.859	33.882	8.64355	44.3732	16.9543	93.3561	8.31782	202.279	132.481	63.3834	41.782	57.6829	64.8089	411.11	34.4616	67.3417
26.9789	24.6505	21.0956	19.4228	25.8022	38.3899	129.249	29.2254	59.4095	82.8416	2.91955	18.1087	77.3237	24.5301	28.2887	0.513885	69.0924	19.7974	19.849	29.5594	13.9571	4.09255	43.9014	11.4736	34.5495	13.0102	75.0645	74.6856	35.1533	116.699	147.152	29.2851	56.764	0.919214	127.363	61.8871	5.78928	42.0354	20.7803	81.2434	7.17361	237.707	108.671	56.5467	32.9807	81.7425	56.7337	401.515	31.7608	61.5859
27.0789	22.0707	15.9768	17.4644	22.8206	33.6562	121.183	35.0426	51.667	78.3952	2.31275	19.7715	74.6914	41.1281	31.4506	6.39916	60.6203	18.3908	16.5792	26.1106	30.863	3.78109	48.4137	12.4264	27.9044	10.6924	67.4628	74.121	37.5459	97.9506	153.635	48.3223	53.707	0.635309	142.601	63.7206	3.82806	36.7589	26.8818	68.2332	6.0435	237.58	87.1344	49.4244	27.6986	83.5892	63.9624	359.196	36.5592	55.9124
27.1788	19.7324	11.9504	15.243	19.8328	28.8282	106.881	33.1318	59.6459	68.5186	1.81923	24.9743	67.6645	47.9006	52.0859	7.56998	53.177	15.7903	13.3363	21.8339	45.568	3.26798	44.4936	17.9161	22.3834	8.7876	60.074	70.4591	42.1602	81.7441	152.172	69.7887	56.6036	0.436967	136.923	57.0649	2.50513	30.9283	25.1803	65.2746	5.02283	233.774	69.1448	52.1181	22.3787	98.2918	74.8902	309.667	45.7953	50.6506
27.2787	32.4192	8.87159	30.1356	16.8729	24.3275	91.3255	28.3352	58.2917	57.5331	1.42398	23.2291	60.8259	52.487	53.5097	7.16501	46.6422	12.9878	14.3083	17.8318	74.485	2.73525	38.0129	17.4272	17.9034	7.2221	53.2246	71.0922	41.6617	67.9622	142.117	74.5163	53.6009	0.722146	169.58	48.4787	1.62542	25.4989	21.1543	118.669	13.1851	215.557	113.775	76.7749	17.7133	120.748	72.3787	262.456	56.55	45.8538
27.3786	33.9724	6.55541	33.6645	14.124	20.3282	76.6694	22.9572	52.8776	47.2512	1.11067	19.6265	61.0898	52.3975	57.5223	21.4131	40.907	11.5226	15.7956	14.4077	79.3828	14.5471	31.3589	15.0463	14.3031	6.87817	47.0219	67.1288	38.9627	62.9739	127.427	84.7166	47.4597	17.1179	181.559	40.2572	34.2029	27.7994	33.7815	195.163	15.3481	191.875	114.555	77.4244	13.862	144.77	67.8726	220.632	74.5146	58.7549
27.4785	32.0453	4.82991	50.2946	11.6735	21.2431	65.4816	17.9983	46.0954	38.312	0.864078	15.9428	56.3885	45.3025	66.222	23.6465	51.7275	9.65419	14.0428	11.5827	85.1473	17.3305	47.4479	12.3505	11.4211	6.02717	41.4703	60.7973	35.4649	73.1149	111.452	77.5606	40.6029	25.7381	170.769	33.0845	50.2401	31.4624	40.3275	205.158	14.8348	167.299	128.105	70.7155	10.7781	142	60.7051	184.734	81.3487	60.9537
27.5785	29.2005	3.55212	52.8699	9.54958	20.0389	59.9071	13.8113	40.977	30.8273	5.52007	14.0714	70.585	36.4224	61.4789	21.9397	51.9425	16.2291	13.0779	15.0195	80.1006	16.5183	47.7681	22.4111	9.11796	5.10214	57.0465	53.5066	36.8371	72.0918	95.9342	65.6662	40.3833	28.0523	152.676	27.0583	68.076	29.5503	36.9201	182.319	13.2632	144.033	114.997	62.368	8.34906	130.728	53.2294	154.374	81.5639	57.295
27.6784	26.2786	2.60936	49.571	7.74644	17.9267	54.7549	29.3211	35.3086	24.6901	20.4114	26.7219	71.1507	32.3277	52.4571	19.1878	48.2825	17.1304	10.9888	19.8202	68.3625	14.4769	42.4262	27.1751	7.27868	4.25232	66.0355	46.1151	35.2434	66.0254	81.7039	53.7055	36.5887	28.9893	133.459	22.0806	65.6409	32.7347	44.1776	154.195	15.3958	123.015	95.7735	54.2674	6.45334	117.516	60.4905	128.878	78.0162	52.4372
27.7783	23.5396	1.9154	44.1759	6.23944	15.5485	47.675	32.0169	29.8622	19.7187	24.7916	26.9841	71.4651	26.3697	42.9667	44.1848	43.4757	15.6118	8.86204	18.8418	55.6501	12.2014	35.6745	48.365	5.81022	3.51833	66.1245	39.1157	43.0355	58.1161	69.083	43.2002	56.0246	25.6842	115.436	50.1359	53.9599	33.251	57.9729	128.235	14.8657	104.528	77.3125	46.9646	4.98166	120.25	57.972	107.541	72.4942	51.3159
27.8782	23.8706	1.40535	44.5281	4.99547	14.2038	55.5626	29.215	29.0517	15.7209	24.1966	23.4874	75.24	64.654	47.1885	48.6859	38.5975	13.2706	7.01853	16.2172	47.0163	12.9301	39.3212	78.1872	4.63798	2.90097	69.6423	32.7642	43.8747	53.5346	81.6172	34.4634	63.118	21.0457	99.3423	82.1548	40.9428	48.3975	110.618	106.012	13.2842	88.5242	61.5416	40.555	3.8429	112.354	52.3017	89.7148	66.1012	47.4996
27.9782	27.3646	1.03087	41.0177	11.9104	12.4747	54.6337	27.3786	31.6555	27.063	22.1285	19.324	70.9366	78.6835	43.0962	45.1414	34.0443	10.8505	5.51225	13.4132	38.0699	11.8312	38.3368	77.9706	3.70224	3.59398	81.8975	39.0811	44.9952	47.2768	86.8148	27.3783	60.2175	16.4467	85.2827	92.8426	29.6003	49.0364	112.648	87.4514	11.4136	95.581	65.7368	34.988	14.9599	106.776	46.0325	74.8347	59.5019	76.1436
28.0781	26.4915	0.756096	36.2388	14.9379	10.6972	53.5873	23.3122	30.2075	31.2764	19.0175	15.5118	72.7912	75.8415	36.4956	43.6056	50.2766	8.66425	4.31226	10.9003	30.1168	10.18	33.6066	77.2159	2.95533	3.43414	83.4485	47.474	42.8053	40.7353	91.6743	42.8901	53.5108	12.4497	73.1253	88.584	20.7186	44.148	97.7986	72.0846	9.59482	92.1647	78.4115	43.453	29.6224	99.8593	40.0804	62.4186	53.0825	78.8282
28.178	24.3579	0.554589	37.5695	15.62	9.03385	56.3462	18.8403	27.0678	29.6881	15.7683	16.1411	67.8492	81.4819	29.7763	40.0347	52.5664	6.81431	3.36721	8.78666	23.5076	18.336	28.0803	67.1281	2.35918	3.01317	132.938	79.0399	49.3758	39.1611	87.8061	78.837	76.7645	9.21079	62.6645	140.304	31.8627	37.6906	125.383	61.848	7.96425	84.086	101.732	64.9654	66.2054	90.3175	45.6528	63.2409	47.054	102.425
28.2779	28.8927	0.406874	108.364	14.9627	7.55248	55.5467	175.493	23.9042	30.1109	12.7851	14.1915	60.3618	72.7099	23.8136	34.8723	49.6169	5.30557	2.62692	7.05611	18.2032	26.2532	22.9011	55.2752	1.88343	2.55216	157.372	93.5595	64.7363	55.0795	79.889	80.7465	100.193	6.698	53.6848	194.246	30.5411	31.318	117.747	51.6932	6.56085	74.3923	95.0284	65.7124	77.4223	80.6198	78.3355	57.3824	41.5184	101.208
28.3778	28.2268	0.29859	179.781	13.6098	6.27116	93.38	277.294	37.0664	27.1543	12.1058	11.7249	52.3658	59.4809	18.8327	29.7415	46.8351	4.10253	2.0485	5.65481	14.0282	35.2981	18.4373	44.356	2.70634	2.12759	189.034	96.1123	67.5867	59.2372	95.1587	71.3949	125.31	4.80559	45.9856	212.249	25.0397	25.644	100.61	42.8111	5.3799	64.6235	80.3614	60.0781	71.629	98.372	82.9223	49.782	36.5115	93.9268
28.4778	26.0334	0.219171	193.81	11.9624	5.18285	136.783	284.674	101.97	23.1767	14.7702	9.42987	44.781	46.2906	57.3766	25.1407	42.4523	3.1571	1.59713	4.52729	16.4032	37.6183	14.7386	46.7524	2.56619	1.7605	191.912	91.7161	64.8064	56.5463	97.4753	59.5504	124.048	3.4108	39.388	198.513	18.9706	20.8262	81.1328	35.3387	4.39905	55.505	65.3036	53.0057	60.6207	96.9549	80.6424	42.3172	32.0296	98.9765
28.5777	23.5323	2.70588	183.566	10.2616	4.2696	142.127	253.064	153.242	31.6617	14.4397	7.49044	37.9723	34.8927	104.728	21.1702	37.8021	2.42139	1.24512	3.62325	24.598	34.4941	11.7356	49.6822	2.1854	1.45158	218.787	83.6418	59.7337	50.922	182.672	53.3246	112.152	11.3248	33.7359	171.626	13.702	16.8347	63.5708	29.1359	3.59076	90.2743	52.1414	46.1267	49.1715	89.4126	80.3746	50.844	28.0472	93.4018
28.6776	21.1145	3.1639	164.383	8.64368	3.50927	131.411	209.564	189.236	91.7186	12.85	5.91491	39.9944	25.7319	150.745	17.797	46.0072	1.85271	0.97067	2.89509	24.5269	29.7088	28.3961	58.1949	1.79072	1.19485	272.656	73.9699	53.9629	44.3883	333.701	125.277	97.0154	13.1553	28.8944	143.63	9.58435	13.5716	49.0556	40.3349	2.9278	128.428	41.2962	39.9203	39.0045	80.4308	73.6068	50.3361	24.5272	91.2667
28.7775	18.8925	2.86693	143.171	7.17847	2.87979	115.096	166.552	247.25	105.799	10.8764	4.65753	38.7429	18.6809	149.392	14.9503	59.3908	1.41551	0.756716	2.31264	21.4673	24.8214	41.7323	53.5605	1.44508	0.982722	280.456	63.9787	53.563	37.9443	425.786	133.115	81.9464	12.2366	24.7475	118.461	6.55165	10.9241	37.5389	38.1236	4.2529	137.262	32.5827	34.4719	30.5604	71.6373	65.1956	58.512	21.4278	99.0878
28.8775	16.8867	2.3559	131.078	5.89432	11.0958	97.9701	128.963	252.785	111.845	8.93469	3.6624	35.1452	13.4052	144.256	23.6013	60.6407	1.081	0.589917	1.84785	47.8137	37.081	41.7234	50.5378	1.15888	0.80792	267.285	54.4143	50.2006	32.0414	442.175	127.306	68.2876	25.1695	21.1955	97.0456	4.40163	8.78501	31.1696	32.8755	4.41044	131.749	25.6619	29.7405	23.7775	87.1114	56.9253	60.0548	18.7064	94.1922
28.9774	26.3024	1.84523	134.879	4.79505	14.6721	82.0673	104.092	255.745	120.028	9.68153	2.87797	30.8185	9.53506	154.546	49.9435	56.7325	0.826174	0.459881	1.47743	51.4528	37.6484	36.9546	43.1087	0.92696	6.96223	245.561	45.6743	45.7462	33.1185	450.06	119.325	56.4567	27.3122	18.153	106.804	2.91745	7.06108	45.2416	27.5253	13.2817	119.908	20.1944	25.649	18.4258	85.7767	49.3894	54.7552	25.4565	93.1099
29.0773	29.0265	1.40775	125.347	3.87051	15.2307	68.1087	81.4112	253.577	124.124	39.8483	2.2608	35.6186	6.73624	139.87	60.666	51.2282	2.55794	4.87304	1.18004	46.4078	33.8801	31.0323	35.1862	0.740669	8.2227	221.325	37.9346	41.0809	40.3799	423.177	119.348	46.456	24.7194	44.707	163.733	1.91283	9.56669	43.9854	29.4362	16.4408	105.937	15.8863	22.117	25.0872	86.3498	42.7284	47.6034	28.1386	86.4206
29.1772	27.803	1.05772	111.225	3.10354	25.2839	56.2128	62.3691	231.689	136.7	48.8717	5.88667	34.8804	4.73366	117.945	64.2916	45.5393	7.02128	5.4808	0.938825	38.838	28.9242	25.3749	28.1121	0.591565	7.7508	197.4	31.2345	36.6014	40.5776	421.555	114.195	38.1188	20.4984	50.5505	175.955	1.24304	37.8543	58.8563	31.2458	16.2389	114.549	12.4952	19.0701	47.8071	96.9274	36.9172	40.5056	28.3933	81.6063
29.2771	25.4706	1.58391	98.9602	2.47435	28.0831	46.2409	61.1376	202.792	127.464	47.866	22.7785	31.8092	3.31224	96.016	58.8946	41.9528	8.07235	12.7035	0.749106	31.2891	24.0572	50.1253	33.5416	0.472414	7.23846	175.035	32.9337	32.4692	37.5185	394.657	98.4261	54.0225	16.1415	48.4492	159.841	0.801809	49.3675	55.6271	37.6108	14.6671	128.636	9.82652	16.4422	80.9562	107.95	38.3503	34.116	27.26	103.709
29.3771	22.9671	1.53611	85.9017	1.96297	27.2416	37.9615	57.7718	189.791	110.617	42.6331	44.6846	27.973	2.30956	124.718	53.1859	37.6291	7.61195	13.0442	0.596179	24.6814	19.7369	53.2297	43.4355	0.377273	6.29375	154.709	36.9601	28.7342	33.2026	354.372	81.1654	55.5466	12.2836	43.6613	136.592	0.51396	48.5373	46.9067	34.5424	12.6737	126.184	7.72669	14.3364	82.3805	109.816	166.558	28.592	25.3906	123.42
29.477	27.7426	9.03698	73.5946	1.55064	24.7458	31.1265	49.3948	193.599	92.5276	36.1007	61.254	24.1093	1.60578	128.732	49.1653	33.3479	6.58422	11.3389	0.473916	19.2324	16.0727	48.2573	68.4394	0.301354	5.30941	136.5	36.9984	25.3941	28.6449	310.226	65.5528	101.026	9.12338	71.8796	113.725	0.327684	67.0565	37.5865	30.6851	10.6888	116.162	6.07461	12.4181	72.5445	102.401	196.243	23.904	23.1878	119.792
29.5769	27.7634	20.1809	62.5997	1.22049	21.6608	25.5036	40.0137	181.614	104.316	30.506	58.1186	23.8922	1.11371	114.866	42.9385	43.0502	5.43814	9.27527	0.376802	14.8776	13.0355	40.9713	67.8902	0.240794	4.41788	120.312	34.7708	43.0009	24.33	267.191	52.402	110.289	6.65434	190.315	93.5752	0.20797	110.58	29.3532	25.9483	8.88928	103.302	15.5306	12.439	75.0577	156.111	190.019	19.9605	20.8951	110.632
29.6768	27.2194	21.0799	53.0354	4.9948	18.5352	20.8874	31.3673	162.662	186.893	25.0334	49.4749	21.9131	0.770646	96.2066	36.661	51.5761	33.6727	7.39297	0.300556	11.4582	10.5483	33.6922	74.8624	0.192449	3.65241	105.974	31.3922	48.1257	20.4616	227.649	52.7622	103.945	4.78573	283.231	77.281	0.131484	115.396	22.6104	21.5787	9.98975	90.0164	16.2466	11.3367	78.269	184.126	172.124	18.4173	18.6545	104.303
29.7768	26.7771	18.3684	45.7826	6.74712	15.6313	19.363	24.0678	140.773	368.824	20.1623	51.9492	19.3296	0.532029	78.0403	31.0042	50.968	45.7943	5.82367	0.240005	15.6372	8.52467	27.2469	71.8755	0.15382	3.01032	103.663	30.7321	51.4001	17.0983	196.399	46.3647	91.8229	19.8348	293.128	63.3498	0.0828039	105.139	17.2851	29.1663	9.52871	98.424	14.2883	9.99065	98.3054	224.003	151.752	16.0945	16.5442	104.147
29.8767	24.7535	14.8179	39.1053	7.26774	13.0557	16.9816	19.6694	119.375	443.057	16.039	45.8094	16.689	0.36633	62.2123	26.1128	81.5042	45.7095	4.90191	0.191728	15.2182	6.88422	25.2306	61.7387	0.122948	2.47747	108.684	29.9835	49.7691	14.2278	189.467	38.5682	79.5757	23.5324	272.307	54.0526	0.051924	92.337	13.1579	40.633	9.45347	171.737	11.8026	8.69014	92.9723	220.599	132.231	13.7276	14.6027	96.9261
29.9766	40.8805	12.9554	65.637	14.5905	10.8338	14.4656	15.9612	119.339	465.796	12.6519	37.8936	14.2322	0.251398	65.4448	21.9539	137.741	40.6417	3.95611	0.153203	38.6741	15.9754	39.9645	50.5567	4.6027	9.7079	105.343	27.7359	46.0941	11.8063	192.46	33.5198	74.1787	22.0643	242.156	44.9734	14.8202	77.8607	12.8001	38.4509	8.55593	193.985	18.0853	25.8253	85.6574	203.38	117.306	11.5752	12.8444	90.5023
30.0765	42.878	13.0491	70.9432	17.6658	14.4685	24.3346	12.5251	198.179	426.423	9.92202	30.4928	12.0485	0.171797	90.9835	54.8043	158.839	34.094	12.0753	0.122446	42.3955	21.7202	68.6959	73.5672	30.1031	11.0246	97.614	24.7743	50.7411	9.77885	198.109	27.7461	100.969	18.6468	211.155	117.927	46.1374	70.5371	10.9197	39.2123	7.40102	190.764	42.3144	30.451	103.116	182.929	172.863	9.70625	11.2691	101.015
30.1764	40.4569	20.1402	67.2619	18.1942	15.529	26.1643	9.6163	220.765	366.734	7.74942	31.2331	10.155	0.116726	98.2301	60.3599	155.089	31.3395	12.7633	0.0978533	38.5006	21.5273	71.0995	71.7128	32.9422	10.2701	93.8533	31.0173	58.8485	8.08958	200.1	22.4501	110.784	25.9011	182.426	219.829	77.7061	60.403	8.79909	34.5634	6.24566	175.845	74.7387	29.1416	112.331	162.922	223.194	8.11679	9.86859	105.005
30.2764	36.8691	19.6677	60.2609	17.282	14.8334	24.5378	9.14769	212.649	305.253	6.03513	27.3171	8.53612	0.0786598	89.1562	55.9581	142.563	26.7618	11.1978	2.02469	32.3259	19.1833	65.2406	74.7146	29.3004	8.92062	113.011	32.6756	64.3854	6.6865	191.674	17.9626	165.621	25.6022	156.906	341.071	76.0323	50.2709	6.89148	29.1527	5.19602	156.498	109.457	26.1443	101.46	144.521	221.738	6.77841	8.63029	98.7515
30.3763	33.1813	30.8785	52.4962	15.6351	13.3626	21.6447	19.7477	191.478	249.839	4.69047	40.6549	10.4824	0.0523708	75.2819	48.9246	127.743	21.9423	9.19428	2.36395	26.0883	16.3001	55.6985	66.1736	24.4005	7.52199	114.831	31.6312	62.9694	16.6564	191.565	14.2912	172.77	22.2176	134.662	340.7	62.9068	56.7148	52.0624	24.2216	4.28622	136.439	105.085	22.902	84.9364	127.985	202.825	5.65692	17.9354	90.3912
30.4762	29.7235	30.2691	45.0605	13.6916	11.639	18.4957	21.625	166.22	202.161	3.6401	42.3266	17.1128	0.034195	61.3285	50.7033	113.154	17.5547	7.34065	2.17608	20.5992	13.524	45.9323	58.6617	19.8172	6.25753	108.842	29.116	58.603	27.2865	178.409	11.3374	159.833	17.9879	115.449	301.893	47.9052	61.0101	59.7058	44.1839	3.51756	117.456	89.7631	19.8741	68.5109	113.263	179.557	4.71953	22.4048	84.096
30.5761	34.6935	25.7298	43.9545	11.7128	9.92857	29.2702	32.2688	141.217	162.466	2.822	50.1006	27.4884	0.0216508	49.0064	49.9898	99.6976	13.827	5.78691	1.8503	16.0606	22.0766	37.2017	72.9163	15.9318	5.17266	107.676	25.9184	77.6846	30.0465	163.79	8.98088	139.897	13.9474	117.589	255.332	34.715	56.2456	53.9892	118.966	4.56989	110.678	73.2561	17.1816	54.1804	100.205	156.744	15.5832	23.9314	88.4923
30.6761	35.4839	20.5044	43.7728	9.84528	9.72088	36.1853	32.6423	118.391	130.024	19.8702	45.7989	29.7989	0.0130808	38.7378	44.7012	87.6223	10.7796	9.99788	1.52259	12.4281	22.8724	29.8378	79.8038	12.754	4.26295	100.774	29.7602	81.389	28.9813	145.363	7.10874	118.938	22.8361	108.576	225.53	24.3385	48.5694	44.6784	162.148	4.58564	109.902	58.6034	14.8312	42.379	125.139	135.98	17.8276	23.7207	85.6918
30.776	33.2191	15.7937	40.1108	8.16254	8.87411	39.2791	28.827	98.422	117.641	25.2355	41.7375	28.4449	0.00733204	30.4304	48.5379	76.919	8.34619	9.83807	1.2347	9.57349	20.7475	27.7656	71.8843	10.1916	3.50811	97.4972	30.1313	78.1605	31.7167	126.314	24.7246	125.052	24.1251	130.721	216.353	16.6652	40.6002	41.3086	152.804	4.1718	103.97	46.4542	12.7942	32.9415	168.654	117.636	16.8723	22.5344	79.088
30.8759	33.7289	11.9323	35.3468	6.69299	13.077	36.9793	23.7854	81.3766	100.577	25.0211	38.6168	25.6156	0.00352367	28.3949	81.2578	67.4861	44.5122	8.43085	0.994453	7.35407	20.3516	23.8549	60.134	8.13757	2.88489	96.3839	28.51	72.0981	30.5103	134.993	30.1783	116.07	21.5851	180.07	232.065	11.2107	35.2837	34.5139	131.651	3.61844	93.8833	44.0856	11.0338	25.5133	170.474	101.638	14.903	20.8483	71.9971
30.9758	31.5023	8.91212	30.5289	5.43831	14.0543	32.6809	20.3113	75.497	103.255	22.4203	38.0299	22.3727	0.00102294	24.2839	83.1329	59.1951	54.4013	14.2848	0.798364	5.6395	18.0575	26.6339	48.629	6.49504	2.37156	93.4891	25.8564	65.1598	27.5884	130.05	28.2185	101.761	17.7852	182.861	223.609	26.573	31.0918	27.5319	110.192	3.05817	82.5612	62.4847	9.5146	19.7185	177.362	87.7649	23.5502	18.9548	65.2746
31.0757	28.6041	9.20123	26.0832	4.38524	13.4333	33.1613	17.2026	66.6411	148.518	27.4286	32.8143	19.207	-0.000551616	19.9144	75.2847	51.9169	52.4545	14.0093	0.639916	4.32021	15.3116	24.5831	43.7383	5.18295	1.94923	99.417	22.778	58.2523	24.1063	146.019	24.0992	130.155	13.9482	168.653	195.541	27.6117	26.262	21.4502	91.3045	2.54641	71.4566	59.5694	8.2045	15.221	194.74	75.7654	24.254	17.0287	59.1071
31.1757	29.3685	7.98264	22.1504	3.51328	18.8941	30.3472	20.4897	59.2694	150.897	26.8402	26.8982	16.3246	-0.00145967	19.5979	65.227	50.725	45.8817	11.9915	0.512503	3.30743	12.6904	21.0436	36.5652	4.13525	1.60197	96.1653	19.6453	70.158	22.1731	147.499	31.181	129.783	10.5846	149.505	164.455	29.5375	21.6974	16.5013	75.3815	18.1664	64.5461	62.4638	7.07493	11.7407	186.162	67.4941	22.1415	15.1708	53.5026
31.2756	27.526	6.42603	26.2883	2.79922	20.0171	37.1239	19.3267	53.2682	136.183	23.8957	37.398	22.1086	-0.00182073	17.1528	55.5625	55.4897	38.1408	9.74686	1.32919	16.2876	11.1743	17.3772	29.5603	3.29889	5.27234	89.0099	16.6713	72.5358	19.5656	142.718	57.9659	117.724	12.3302	130.17	135.944	25.3473	17.7099	12.6056	62.1541	22.9531	59.231	69.2297	6.10061	9.05196	169.776	59.0798	23.8721	13.435	50.4925
31.3755	25.0242	4.97737	25.7955	2.21981	19.0051	36.5268	16.5094	46.1916	116.28	39.4183	35.599	22.8614	-0.00165935	14.2317	46.9428	53.23	30.7748	7.74675	1.41481	18.9796	9.43997	14.0843	34.8657	2.6313	5.90364	93.8459	20.8753	69.2558	16.851	130.595	59.4844	102.01	14.9304	112.378	111.485	19.6904	20.2931	12.5439	51.3346	22.8265	80.6978	81.1749	5.26083	6.97665	152.051	51.316	22.152	11.8466	55.1651
31.4754	25.572	6.04931	23.4765	1.75343	17.063	32.9664	13.367	39.8751	96.4028	47.6687	33.5007	24.2239	-0.00115655	19.2424	39.5198	57.8139	28.5349	6.09431	3.54079	25.1414	7.80904	13.0303	32.1563	2.09849	5.47537	90.4386	28.0704	63.7016	14.2986	128.996	80.3939	100.128	14.104	96.6206	91.0863	14.4487	38.9837	18.717	45.2818	20.6821	89.1215	73.8596	4.53658	5.37564	135.185	56.3314	25.8346	10.4133	52.5184
31.5754	23.9318	5.54807	28.7516	1.38075	14.8311	28.5165	14.6304	35.8589	78.5969	46.4504	38.7472	32.0461	-0.000697083	18.7587	43.9012	57.4511	32.7735	22.1311	3.75372	29.8534	6.38812	11.1659	30.898	1.67331	14.7957	83.5636	49.0153	62.3833	12.019	164.714	77.5516	90.1753	11.9657	86.9391	97.0948	10.218	59.68	18.1638	38.2028	17.9008	86.7994	79.3218	3.91202	4.14095	124.71	54.4605	40.598	9.13255	48.2407
31.6753	21.7453	4.58395	28.5141	1.08444	12.6347	31.9408	13.3628	33.6034	63.4511	41.2679	40.1392	40.4988	0.635077	23.7252	49.2514	63.9571	37.4772	23.7279	3.35545	27.8692	8.81739	9.22538	36.7474	1.33408	16.2477	82.6508	57.9233	69.7233	10.0417	171.1	67.0553	77.8463	9.55721	80.1028	112.391	7.04139	67.3845	15.4807	31.7437	15.1114	79.6095	70.3412	3.37336	3.18891	159.37	68.6468	41.7615	7.99612	43.8539
31.7752	35.3966	3.60054	26.0759	0.850536	12.974	33.2411	11.2279	29.8233	50.9211	46.0135	35.239	40.9527	0.798304	22.6924	45.9124	61.7221	35.2738	20.9096	8.42243	23.7025	8.7747	7.47938	45.2897	1.0635	14.9762	92.3164	59.4576	78.7161	8.35654	162.554	55.3758	65.6803	7.34375	81.5636	127.768	4.76057	63.2365	12.4687	26.2343	14.3963	98.989	97.5054	9.72554	2.45476	158.992	67.7602	38.1077	6.99281	39.7427
31.8751	37.0309	2.75131	25.4356	0.666107	12.1353	30.7548	9.00266	36.9953	47.1837	43.4486	37.046	37.9171	0.754738	19.621	49.4447	56.4669	31.0489	17.1988	8.93204	19.2597	7.83258	6.00221	42.3099	0.847734	19.0142	108.846	56.7137	77.9554	6.93598	147.213	60.7707	58.1889	5.49294	87.3816	130.402	3.17183	83.3787	19.0766	22.9318	14.4257	101.102	92.5008	16.7389	1.88873	147.256	61.831	33.1422	6.11025	35.9831
31.975	34.9124	2.06921	23.0893	0.52133	10.8052	34.4888	15.4517	37.1494	40.8222	37.9859	46.6427	33.6145	0.63588	16.1805	45.5241	50.4906	25.9017	13.96	7.9854	15.2662	6.66104	4.78967	38.979	0.675724	18.2894	109.749	51.7083	72.983	5.74674	129.563	89.3872	49.7973	4.0279	82.207	116.427	2.08913	82.2391	29.044	24.9892	13.1157	94.9832	78.6729	17.3788	1.45251	132.686	77.3392	28.2054	5.336	32.57
32.075	31.8075	1.54146	20.2495	0.407668	9.34607	37.7483	16.1766	34.1541	34.0897	31.8203	44.4022	44.8586	0.503377	13.0523	39.6974	47.8818	20.9441	13.4438	15.1901	11.9297	5.52926	3.81003	32.9224	0.538624	16.0882	103.642	45.7232	70.3487	4.75545	138.927	87.6196	41.8086	2.90902	73.5042	107.659	1.36338	73.2086	28.3125	22.4147	19.8594	104.032	64.0883	16.0235	1.11645	118.94	83.0244	23.758	4.65811	37.3333
32.1749	28.6232	31.3363	17.4446	0.318064	7.93872	45.1698	34.4875	108.246	27.9096	34.5208	37.8451	46.1735	0.383216	62.6196	43.5238	43.4864	18.696	11.4343	15.5181	9.24397	8.45716	3.02538	53.7961	0.429384	13.6417	112.967	39.8053	65.011	3.93133	176.73	76.2285	36.341	2.07583	64.2547	96.9977	0.883398	62.1526	24.1731	19.0144	20.8247	111.61	51.228	14.1822	0.85787	105.786	78.0579	19.912	4.06545	35.9386
32.2748	25.6398	36.9776	17.4699	3.60924	6.66459	54.0854	37.6853	141.311	22.5873	32.6559	30.8591	43.0976	0.284074	84.835	40.2942	52.2326	15.7175	9.26903	13.7032	7.12656	30.448	2.39987	53.7629	0.342334	11.3779	131.389	58.2459	58.8103	57.2393	206.43	91.857	30.7779	1.46695	55.5775	82.6094	0.569004	63.1296	26.297	15.83	19.3148	118.84	40.5941	12.3574	0.659228	93.7843	83.8575	16.6475	3.54782	33.1144
32.3747	22.9276	33.6028	16.0474	5.18524	5.55168	104.084	34.3971	144.433	18.154	28.5773	24.67	38.3687	0.206597	82.7473	35.2112	51.6573	12.7683	7.35814	16.4851	5.47715	35.2746	1.90251	46.9001	11.5576	9.417	133.178	65.1718	52.6014	248.751	206.99	88.0622	49.1506	1.02838	61.4286	91.3333	0.364795	56.8945	55.7616	13.0917	16.9209	118.449	32.0374	10.7004	0.50696	83.0344	78.8605	13.9013	3.096	52.3849
32.4747	20.4889	27.6466	14.1583	12.2872	4.60076	115.097	28.8916	133.913	26.6252	25.4337	19.5405	35.5455	0.148169	72.1523	30.0706	52.6473	10.1559	5.78549	15.3011	4.2015	33.3145	1.50768	38.6794	14.293	7.76553	146.081	65.1409	46.7587	550.72	241.184	75.9598	52.1271	0.716097	121.674	83.7213	0.23277	66.3405	57.7447	17.9668	14.3813	156.742	25.2364	9.24192	20.4653	73.4762	87.3913	11.601	2.70174	53.5468
32.5746	18.3051	21.6657	12.2361	23.7248	3.79941	140.381	23.1606	118.164	27.1915	21.5273	15.4092	31.5218	0.105084	59.7526	25.4333	49.2191	7.96905	4.52861	13.0509	3.21912	29.6873	1.19454	31.0626	13.1173	6.39243	157.92	61.1627	41.4237	661.534	305.866	62.6607	48.5571	0.495775	178.675	71.8046	0.145223	62.9571	50.4421	16.9538	12.0143	219.339	19.8617	7.97402	24.87	65.0033	83.0278	9.67845	2.35776	52.1278
32.6745	16.3524	16.5324	10.4581	28.4654	3.12998	137.986	18.0347	101.376	24.5939	33.5644	12.1255	27.2973	0.0739138	48.1775	25.9284	44.4296	19.0984	3.53722	10.7524	14.6104	25.2256	0.94634	24.614	11.0458	5.25768	243.339	58.499	36.6283	661.028	472.601	50.616	46.9267	0.34157	192.551	83.3459	0.0906855	61.8707	41.0998	14.6126	9.93557	233.223	15.6257	6.87744	23.2893	59.6035	74.65	8.0733	2.05762	48.1813
32.7744	14.6074	12.4219	12.576	29.1981	2.57408	124.913	13.7758	96.7691	25.088	35.3942	9.5316	23.3192	0.0517615	52.7102	23.453	39.4897	38.3847	15.701	8.72277	21.404	20.9298	0.749685	19.3691	11.7748	4.3226	302.781	57.2436	37.8224	609.479	522.683	40.4647	41.9569	0.234386	232.459	77.5317	0.0518258	54.9906	32.3753	12.2323	8.16633	223.326	12.291	5.93039	19.816	66.9537	65.6055	6.7339	1.79568	60.8954
32.8743	19.7342	9.24736	17.2196	27.6713	2.11432	115.97	10.384	110.27	22.6802	32.6356	7.48883	19.7614	8.54816	48.0732	43.5134	34.8509	42.0452	17.0622	23.4511	21.2198	22.9232	0.593887	37.8028	26.4705	3.55315	311.287	53.0504	42.8158	538.511	511.688	32.1802	36.0823	0.160294	227.491	66.886	0.0304534	46.6494	25.055	10.136	6.6871	202.993	9.6671	5.11339	24.1148	64.4518	57.0858	10.4544	1.567	59.8469
32.9743	19.8936	6.84519	21.72	27.523	1.73505	101.784	15.5494	107.208	19.3823	28.1734	5.88241	16.6655	10.7208	40.6841	53.2133	43.3534	38.9121	32.0428	68.1333	18.5282	21.2313	9.04444	85.759	26.8863	2.92039	296.631	86.2149	48.5841	464.142	471.26	25.5233	30.3782	0.109277	229.034	55.9204	0.0138178	68.3114	19.2036	39.8426	5.46324	179.202	7.60289	4.40884	22.5916	58.9316	49.4517	13.4899	1.36725	55.6023
33.0742	37.4791	11.2523	35.4343	25.6213	1.42291	86.7382	15.7441	115.729	27.0204	23.4233	4.62001	28.603	22.6085	39.8361	66.7358	43.3292	33.3457	126.472	89.5467	34.0421	18.3703	11.0261	94.7143	28.4955	2.40022	272.562	99.7976	53.1594	393.984	419.052	20.2155	43.0532	0.0742546	230.943	81.5606	0.00376218	69.3198	14.6398	125.683	4.45701	181.972	5.97937	3.8017	31.2874	69.365	69.0132	13.2296	1.1927	60.8786
33.1741	43.2867	11.1399	39.8691	22.8778	1.16623	72.7074	13.9095	109.991	31.1754	22.3961	3.62831	36.7643	24.2133	39.6259	64.6106	40.2026	31.6801	145.822	85.0425	48.6368	15.384	11.4073	111.941	25.1174	1.97266	245.713	101.439	51.9912	332.33	364.594	16.0002	44.2682	0.0503151	212.416	80.4104	-0.00926818	62.449	16.9108	184.518	3.63289	170.475	4.70251	38.6654	31.1392	77.8104	69.9204	11.8545	1.04013	57.9883
33.274	45.4186	9.50757	38.3859	19.8516	0.95516	60.3653	11.4787	98.3529	29.5747	19.7076	2.84939	37.3871	21.5784	34.8366	72.2434	44.0869	27.5102	131.273	73.1703	47.9127	12.6673	10.2403	107.767	20.8484	1.62125	219.236	96.2033	50.551	278.241	312.749	12.6591	40.7017	0.0340276	188.072	70.9147	-0.0113109	53.3312	15.3264	176.278	2.95953	153.108	4.68809	49.3964	27.1815	93.7811	64.4204	10.2273	6.491	65.5493
33.3739	42.8588	7.59231	34.6397	16.8695	6.96493	58.3313	9.10281	85.038	25.8788	16.5715	25.767	34.706	17.6396	28.9674	67.2789	75.6526	22.7752	108.889	60.5108	41.7233	22.0686	9.61299	92.6683	16.9104	1.33244	194.472	87.3816	58.7607	231.821	265.74	10.0137	35.514	0.022947	163.659	59.8567	-0.00994402	44.3212	12.6959	152.502	25.2726	162.826	28.7435	48.2533	22.3895	140.832	57.2023	9.01877	9.28983	62.9023
33.4739	39.2893	5.85507	30.2892	14.109	9.26608	52.2039	7.03774	72.0724	21.7433	13.5567	29.2422	30.8099	13.7212	29.7838	58.9241	111.893	18.3304	87.3265	49.173	34.3177	24.079	8.29121	75.9223	13.5881	1.09507	173.873	77.061	58.8463	192.524	224.337	7.92016	65.917	3.32178	141.252	49.56	-0.00887309	36.2944	10.0846	127.824	32.1726	173.304	32.7975	51.4862	17.9074	150.836	120.061	7.72465	10.4591	57.9083
33.5738	35.4362	4.42705	26.052	11.6532	16.7582	44.9573	5.34907	60.3326	17.8638	10.8965	31.6981	26.6967	10.3387	31.6179	50.3683	117.032	14.4938	68.9846	39.6386	27.3871	22.2714	6.87263	60.7722	10.8759	0.899993	154.414	69.0226	55.3812	159.546	188.535	6.26397	142.687	4.26297	121.431	40.6731	-0.0125254	29.477	7.8392	105.968	32.0739	176.374	29.6144	58.2603	14.0958	180.529	150.553	11.9504	10.652	52.677
33.6737	31.7692	3.30852	22.2083	9.52778	19.0048	37.9107	4.01741	50.1093	14.4872	8.65603	28.2362	27.0748	7.62163	28.5176	42.6179	110.481	11.3286	54.1152	31.8321	21.4858	19.2585	5.58155	73.1778	8.69076	0.739664	136.587	67.6745	66.1332	132.028	157.949	4.9541	160.878	4.10919	104.191	58.9016	-0.0110358	23.8279	6.02313	87.5046	29.0936	165.411	24.7211	55.124	10.9965	176.992	208.142	14.2589	10.2828	47.7476
33.7736	28.4175	12.4979	30.741	7.72489	18.6015	31.586	2.99161	41.4075	11.6584	6.82129	33.4782	27.4282	5.53094	24.0085	55.5609	100.147	9.67927	42.3111	25.5173	16.6879	16.123	11.6233	67.9065	6.93978	0.6079	120.56	62.7942	66.8895	118.141	132.031	5.97375	153.53	19.3734	89.3143	57.9803	-0.00843178	19.2095	26.9617	72.1556	27.0394	154.869	19.9762	49.2531	8.53472	162.914	221.389	13.6724	9.61151	47.3068
33.8736	38.3296	21.1267	31.6582	6.21922	16.9781	55.1161	2.21395	34.1036	9.33829	5.34562	36.7655	25.4162	3.96698	19.5283	53.9288	91.3835	8.54339	39.7091	20.4377	12.8835	13.2737	15.9816	74.4769	5.54002	0.499615	124.074	56.2056	67.891	110.847	136.835	13.579	136.45	23.2186	76.5262	51.1039	-0.00629749	15.462	36.0701	59.4684	39.0465	139.046	24.7071	43.0742	6.6043	146.44	207.496	13.1498	8.79916	45.4599
33.9735	38.6259	21.0364	35.3196	4.97722	14.9035	59.7423	1.63103	28.0272	7.45914	4.31888	32.8821	22.5418	2.81989	15.5915	54.3488	81.618	7.13762	43.9501	16.3626	9.91006	17.718	16.1721	67.1326	4.42224	0.410621	120.846	49.0478	64.286	99.5105	163.108	14.3659	116.971	21.8514	65.5541	43.1245	8.52545	22.5774	34.0893	49.003	43.167	138.911	46.8329	37.3523	5.10167	134.563	185.544	11.6918	7.94334	41.8668
34.0734	35.99	17.9958	34.5537	3.96324	12.7758	56.2122	1.19768	23.0009	20.8738	3.44286	27.3576	28.4122	1.99054	12.3187	57.94	72.1905	5.99745	50.0774	13.0973	7.60592	17.4722	22.2356	56.1759	3.53017	0.337479	112.238	42.0017	58.8858	88.8385	164.938	16.4129	98.301	18.5026	95.6051	35.7026	20.882	50.0025	58.4643	40.3768	40.9126	129.082	47.108	34.3292	3.93669	124.185	162.68	26.0795	7.10124	38.0888
34.1733	32.6523	45.4145	32.1316	3.14269	22.8664	49.6649	18.8743	18.8586	23.981	2.71972	40.2195	28.7048	1.39732	9.6742	54.8144	63.5645	23.6276	44.9303	19.8035	5.8296	24.7188	49.704	45.4348	2.81848	0.277363	101.769	35.4469	61.2174	80.1325	154.561	36.0847	81.6743	18.5271	98.4733	30.9971	31.753	55.095	62.1378	33.2684	36.2318	119.439	49.7422	30.3472	3.03534	111.742	154.334	28.5233	6.30467	40.5991
34.2732	29.3377	49.4581	28.5208	2.48379	40.1205	94.9262	23.7129	15.4535	39.2762	2.13507	38.7567	26.566	0.976422	7.57066	48.2914	55.851	51.9249	37.2206	19.4097	78.9489	27.9405	53.8263	50.7102	2.2502	4.44709	113.69	43.2839	58.5913	69.9169	157.863	38.0013	67.4057	16.1773	97.5233	81.9488	30.3534	51.2492	54.7844	27.4113	30.9777	106.528	43.877	26.4288	4.34444	99.5363	150.916	26.5981	5.56956	47.2995
34.3732	26.2639	43.7547	24.7265	1.9582	62.5984	178.58	22.7841	12.6586	107.035	1.66877	33.1814	23.5463	0.679751	5.9122	41.3797	49.0248	70.3393	29.8328	16.894	95.6968	26.1681	49.1489	50.4102	1.79818	5.33007	112.243	45.0993	53.9573	59.8019	148.694	33.93	55.4071	45.3563	105.173	88.7641	24.8554	44.4414	44.8273	22.5853	25.9683	92.9942	40.0592	22.8796	4.25616	88.2995	142.755	23.3485	4.90224	45.6975
34.4731	23.4798	48.2846	21.1692	1.5411	68.3899	196.603	19.6411	10.3675	122.556	18.0495	27.1086	20.3845	0.471733	4.61143	35.0485	43.0126	109.668	44.0658	14.0401	89.9325	22.757	41.8663	58.892	1.43642	5.04568	104.951	43.3862	48.7229	50.5186	170.361	28.4218	45.4344	51.6467	99.1786	80.8404	18.8179	37.2308	49.922	18.6087	21.5192	80.1206	33.5833	19.7592	3.69081	121.143	131.207	19.9565	4.30327	42.1489
34.573	23.5553	42.9145	17.9989	1.21139	65.8561	186.131	18.7701	8.49017	150.798	23.699	21.691	17.4108	0.326507	3.59421	29.5385	37.7294	113.675	42.1047	11.435	76.7183	19.1069	36.5207	54.1587	1.14915	4.4109	100.539	50.5467	47.5863	42.3376	177.603	23.1282	46.886	47.6696	88.7686	69.153	13.5855	30.6228	44.7171	15.3321	17.8191	70.8326	60.956	17.0476	3.02959	122.967	118.251	16.8446	3.76997	49.0662
34.6729	33.19	34.9481	15.2444	0.951794	59.5864	164.949	16.1383	6.95308	146.256	23.7612	19.5382	24.8269	0.225403	2.79998	26.1133	35.7447	102.796	35.7111	9.22737	62.4371	15.7546	30.4422	45.709	0.918035	3.72996	92.6135	51.5372	44.2579	35.2976	169.03	27.798	43.1759	39.9526	78.4713	98.0574	9.49968	31.9628	36.8512	12.6324	14.6577	72.5665	60.8934	14.7021	7.71101	114.577	104.03	14.1319	3.29788	47.3963
34.7729	33.7648	49.0434	12.8828	0.747219	52.0356	141.306	35.2469	5.69454	132.25	37.1365	31.9312	34.6364	0.155165	2.18061	32.4946	56.0501	87.0258	28.9146	7.41365	49.5354	12.865	24.7965	37.1213	0.735774	8.29732	83.5912	48.965	40.1706	29.3274	196.477	25.878	37.703	31.672	82.1459	96.0676	6.49195	29.124	42.4158	29.3067	12.0086	93.918	53.2537	12.6768	8.37851	103.483	90.5617	11.8208	2.88173	43.7139
34.8728	31.5563	53.0001	94.5381	0.585445	44.4616	118.802	131.574	4.66428	127.095	43.3698	38.3526	43.0741	0.106479	1.69802	45.014	76.308	119.235	22.9411	5.94406	38.73	44.7445	47.8894	29.5829	0.589664	8.89653	74.6218	44.5262	35.9955	24.3115	234.197	25.3514	32.0142	24.213	103.489	103.043	4.3604	42.1596	62.1831	38.9692	9.81397	110.131	43.8886	10.9295	7.56038	128.129	78.4674	9.87306	2.51599	39.7868
34.9727	28.661	46.7599	215.567	0.45894	37.4599	98.8083	178.063	3.82076	111.89	41.7119	35.2011	43.3187	0.0727948	1.32221	72.4633	85.367	144.1	18.0328	18.7702	30.0212	52.4838	86.0443	23.3484	0.472808	8.13645	66.2073	39.2958	40.1161	20.1227	236.819	22.0502	26.7592	18.1469	123.074	102.377	28.673	70.3912	60.1015	79.2217	8.00822	117.482	35.2649	20.6481	6.32608	151.972	67.8442	8.24029	2.19528	36.0699
35.0726	25.7622	61.7533	391.381	0.359617	37.9794	81.6561	175.185	3.13008	94.3147	36.8149	29.5893	40.0734	0.0493812	1.0295	92.1698	82.5219	138.401	14.1129	26.5003	23.15	49.7715	141.834	18.3346	0.379435	7.01445	66.0655	34.4567	45.3011	24.4923	221.918	42.003	22.1631	34.2044	119.888	90.5401	32.523	73.6547	63.1775	83.2295	6.52861	112.663	28.795	21.7614	5.10136	191.142	58.6027	6.87505	4.4922	48.319
35.1725	29.6263	58.0109	430.119	0.281908	42.029	67.224	152.741	2.56435	77.6298	31.011	34.9883	38.3313	0.0330521	0.801531	88.9172	75.5486	129.153	11.0223	25.5932	17.7949	43.5234	145.537	14.3589	0.304511	5.89483	62.0865	29.6117	65.6938	24.596	199.376	43.2797	25.9772	39.2012	108.767	76.5132	28.5194	67.1792	55.4849	73.9526	5.31932	102.486	79.537	20.159	4.03353	248.319	62.5166	5.73494	5.59241	48.0219
35.2725	28.7057	48.4364	410.45	0.221394	41.9	55.2153	125.13	2.10071	63.0248	25.3975	31.9751	34.5549	0.0215726	0.62375	78.8983	67.5744	111.148	8.60002	22.1574	29.2078	36.6422	130.234	11.2292	0.244447	4.89626	56.6354	25.0601	70.6852	22.7341	174.599	38.3496	33.3756	54.7242	95.7136	63.3863	22.4052	57.7154	45.3201	63.5485	4.3325	90.5172	107.092	17.8744	3.15433	282.14	81.1524	4.78346	5.9646	44.6365
35.3724	26.4014	38.25	368.86	0.174299	38.6112	45.2886	98.7895	1.72047	50.751	20.4289	26.8324	36.5316	0.0135588	0.485102	67.8039	59.8095	94.1447	6.70696	18.3724	29.7334	30.256	109.9	8.77503	0.196061	4.04445	50.8509	20.9528	68.6573	20.1148	150.413	32.0179	33.3278	54.1736	83.0511	75.3829	16.5545	48.1167	35.7446	53.1425	3.52796	78.5504	125.195	15.5858	2.45145	272.522	96.3592	3.98963	5.90727	59.7397
35.4723	23.8407	29.3135	321.85	0.13769	39.3437	37.7589	76.1629	1.40844	91.4903	16.2368	21.7309	53.3285	0.00798245	0.377015	63.9777	52.6793	104.542	5.22947	14.9474	26.2461	24.7254	90.0922	41.5096	0.157245	3.33205	45.2576	17.3472	63.6867	32.5314	128.176	26.0139	30.2499	47.0453	71.5833	92.4864	11.7613	39.4711	27.6811	44.0197	2.87235	67.4249	113.819	13.5006	1.89826	249.491	99.2383	3.32744	5.60894	59.362
35.5722	21.3831	22.0807	276.512	0.109416	36.6585	31.2498	57.7835	1.15236	133.514	12.8	17.3178	100.562	0.00409418	0.292814	74.9383	46.2933	99.1567	4.07702	12.3155	21.735	20.0917	77.2384	46.9196	0.126043	2.74168	49.4503	50.1481	57.7281	35.7035	108.422	20.8572	26.2196	45.2161	61.4994	87.3956	8.13143	32.0886	30.6344	37.4679	2.33828	66.4318	95.2634	11.6626	1.46679	223.785	91.9721	2.77518	5.18734	57.2246
35.6722	19.1303	16.4623	235.565	0.0871561	32.5664	36.0467	43.3502	0.942313	136.176	10.0336	13.6965	113.02	0.00134434	0.22736	70.7287	44.5037	86.0345	3.17834	9.99054	17.4107	16.2754	63.8304	43.6538	0.100734	2.25458	50.742	65.7176	51.6934	42.3964	91.2464	16.6117	22.1711	38.7002	52.7524	92.5493	5.5103	25.9537	31.5256	31.2296	32.5685	66.2855	80.36	10.0629	1.13198	199.086	81.8657	2.31465	4.71478	69.3227
35.7721	18.1858	12.1967	199.746	0.0698314	29.4606	56.2161	32.2619	0.769974	123.1	7.83395	10.7929	109.48	-0.000612706	0.176611	62.257	68.249	71.1933	9.40083	8.04683	13.689	13.1611	51.7562	56.1031	0.0801299	1.85353	56.0355	78.1825	45.9847	55.2772	76.5187	16.94	18.4867	31.0758	45.2142	83.6698	3.67712	20.93	31.3661	25.8381	49.3285	66.7542	67.1867	36.3192	0.872738	176.519	71.6351	5.05882	4.23455	77.8481
35.872	16.6166	9.0014	168.932	0.0562026	25.7244	59.3669	23.8697	0.628793	105.198	19.4226	27.6086	99.3121	-0.00194062	0.137302	53.3269	81.7541	58.5369	16.1163	6.45985	10.6461	22.1301	41.537	53.0223	0.0633092	1.52364	55.0736	82.2044	40.7581	221.999	64.0072	62.3353	15.2889	23.9642	42.2515	71.3583	18.1394	17.2849	69.7167	21.3206	51.7301	72.0956	54.3283	41.0639	0.672477	156.293	62.2123	5.51675	11.0794	74.5917
35.9719	14.9691	18.7623	154.594	0.0459082	21.9786	55.2668	17.584	0.513271	87.2555	22.4766	30.2955	87.0846	-0.00273433	0.106695	45.1605	80.7868	74.8285	15.8376	5.17786	14.4227	26.9866	44.1081	45.2577	0.049641	4.01387	65.9693	79.4893	36.0528	479.063	58.5743	69.343	12.583	17.9705	88.5445	59.3592	27.0087	18.3671	87.5941	24.9157	47.9811	69.5271	43.2801	38.844	0.517979	138.304	53.8481	5.43373	14.4625	68.6406
36.0718	13.414	19.3945	142.014	0.0384077	24.5642	48.5719	16.496	0.418593	71.3577	31.5462	27.089	74.933	-0.00305425	0.0827895	62.7489	74.6216	88.0165	13.566	4.14744	14.0081	40.7649	54.3105	38.3634	0.0386292	4.3954	75.2036	73.1151	31.8548	559.831	51.8833	63.051	10.3257	16.1978	102.913	73.5567	25.6848	35.2197	109.98	28.7521	42.0351	63.4367	48.5309	34.7042	0.398925	220.936	78.6271	4.87718	15.7309	62.4323
36.1718	11.9968	16.8336	125.299	0.0330969	29.8298	53.4409	14.0529	0.341057	57.7122	32.2977	22.5355	63.7734	-0.00289742	0.0641593	74.1431	112.273	83.718	11.0297	3.32103	12.1249	41.4987	51.7468	40.7039	0.0298528	4.04779	74.8522	65.051	28.1274	553.434	63.415	53.228	8.45855	13.4014	153.682	96.4876	25.6152	60.3046	108.376	26.1524	35.7266	56.1255	58.6686	48.0422	0.30721	263.645	83.6666	4.21091	15.7436	66.5563
36.2717	22.9342	13.554	125.543	0.029455	30.0186	50.5824	17.5755	0.277549	64.9112	29.3844	18.1806	86.6828	-0.00223476	0.0496136	70.1484	141.369	72.7413	8.76742	2.65892	14.3843	43.0339	48.1974	36.2813	0.0229552	3.49955	70.2745	77.3513	24.8267	507.537	64.7774	63.0376	45.7667	18.0989	159.179	92.7861	29.5513	63.4388	92.924	31.1037	29.8467	102.779	67.2933	48.1888	0.236389	303.347	113.409	11.651	15.0442	62.9881
36.3716	24.6271	10.4995	139.917	0.0268916	29.2561	47.2139	45.0069	0.225593	96.5707	25.1818	25.3391	176.348	50.7346	0.0383865	77.9092	158.98	60.2426	6.89762	2.1287	13.4242	39.0507	41.426	30.2117	0.017514	2.94474	66.1242	86.2038	21.9085	447.077	61.0207	96.6379	114.621	17.7364	147.916	81.0782	26.068	57.9833	75.058	72.953	24.6825	117.394	60.8532	51.2235	0.181819	294.09	161.054	13.0929	13.9726	89.6982
36.4715	23.4019	7.95865	134.232	0.0247294	26.6423	41.5496	50.606	0.183357	98.9929	20.8442	36.1169	206.926	63.7504	0.029758	77.172	153.95	48.4984	5.40045	1.70421	11.4155	33.4701	34.2785	27.0612	0.0133426	2.44738	71.3668	85.9874	19.331	384.629	54.9914	95.5893	132.162	15.3272	131.554	68.1667	20.5416	49.8654	58.8611	109.632	20.2873	115.982	52.582	47.5778	0.139904	269.601	230.92	12.3198	12.7384	90.1303
36.5715	21.3796	5.95602	120.932	0.022467	23.3553	40.2112	46.7167	9.53479	89.6791	16.8834	34.5712	203.8	60.2539	2.29351	69.1209	141.043	38.3564	4.21861	1.3644	15.1668	27.8947	27.8131	22.5825	0.0101639	2.02221	69.4607	80.6363	35.5411	326.115	48.2517	83.4468	151.832	12.3786	114.717	79.5982	15.2055	41.5944	45.4423	105.161	19.2605	107.167	76.2139	42.2266	0.107752	241.95	239.295	10.8556	11.4675	84.0215
36.6714	30.5602	4.42291	105.654	0.0199145	20.0035	42.584	39.4719	38.408	80.3381	13.4822	29.5256	186.368	67.7201	24.547	59.6255	126.196	29.9866	3.29186	1.09238	14.6511	22.9098	22.3296	18.2404	0.00782827	19.2363	64.4876	72.6953	40.5019	273.948	41.6208	69.21	145.917	25.6012	99.1098	99.7309	10.8165	34.1309	42.6605	91.0868	17.0711	95.5066	73.0104	36.8351	0.0828922	215.292	239.353	9.29445	10.2327	76.7134
36.7713	43.8936	3.26881	90.8329	12.1646	16.8789	39.6894	79.452	48.1459	116.73	10.6636	24.0964	164.135	61.517	50.7518	50.6465	111.712	23.2634	2.56743	0.874547	20.3879	77.6106	17.8226	32.8091	0.00619596	66.2655	74.7077	63.7664	40.2577	299.159	35.4997	56.0527	134.621	27.8087	85.2435	173.764	7.48515	39.2792	35.8726	76.3783	14.6021	83.3335	62.3169	31.9133	0.063788	204.696	219.493	7.85136	9.074	69.612
36.8712	51.859	2.40871	77.4116	39.1902	14.1025	34.9022	85.9288	49.971	126.368	8.37903	19.2714	141.583	50.8012	69.9164	45.4039	111.854	17.9538	2.00199	0.700002	19.9462	89.4185	14.1788	33.3898	2.33167	109.614	88.0144	63.7315	37.7564	507.248	30.0461	56.4195	117.667	25.1794	115.517	244.759	5.07617	74.0975	28.7058	63.3277	12.244	71.7762	51.8861	27.5738	0.0491403	186.301	194.518	6.58925	8.01028	63.0516
36.9711	50.611	1.77163	65.6552	51.5102	11.702	31.5481	78.1012	46.6646	181.092	6.55384	15.2673	120.673	39.7636	70.1092	39.181	103.858	13.8069	1.56094	18.0366	17.3188	84.2936	11.2591	64.9804	2.6461	111.985	88.7168	59.8354	34.4189	563.355	25.296	49.572	99.9636	20.8847	166.216	245.489	3.38975	91.2076	22.4017	52.2961	10.1477	61.3196	43.113	23.7984	0.0378773	166.716	176.065	5.51234	7.04806	64.1945
37.0711	46.6619	1.30155	55.5339	54.9015	9.66655	27.3117	65.4531	41.3368	205.909	5.1098	12.0405	102.123	30.0873	61.8394	33.2858	108.661	10.5917	1.217	22.6748	14.2238	73.5177	8.93124	72.3204	17.0911	100.73	83.7723	53.9852	30.9153	545.368	21.2176	41.2336	89.5865	16.4482	192.496	217.842	2.23624	88.6463	17.2487	43.1234	8.35169	52.1135	36.5103	20.5309	0.029215	148.174	163.239	4.60404	6.18644	60.0505
37.171	42.1738	0.955521	46.9014	53.1421	7.95887	62.2193	52.3965	35.5449	215.605	3.97489	17.9492	86.0544	22.2473	51.5044	28.0892	177.446	8.11145	6.8764	21.2946	11.3421	61.8132	7.08044	65.5025	18.6942	86.2366	79.1148	47.3815	27.5472	494.777	61.5432	33.4421	77.1389	12.5181	197.368	184.356	1.4609	78.4106	13.1831	35.5408	6.84429	76.475	29.6877	17.7102	0.0225878	131.326	145.325	3.84232	5.42036	64.5834
37.2709	40.7517	0.70118	39.5767	48.6574	6.53614	70.8565	40.7615	30.0232	237.84	3.08702	17.3471	72.326	16.1822	59.5629	23.6353	220.05	6.20457	7.56913	18.2449	8.89405	51.0053	5.61121	54.9256	16.6253	72.2437	72.7928	54.4603	24.4381	433.154	95.9893	26.79	64.9898	9.29819	182.702	152.826	0.946746	66.3567	10.0342	29.2858	5.59425	103.698	62.3347	15.2759	0.0174381	116.259	127.173	3.20529	4.74271	61.2526
37.3708	37.4457	10.7914	33.3795	42.9658	5.35935	67.9587	31.1137	25.0775	221.911	2.3946	14.8675	60.6912	11.6287	101.47	19.8624	227.512	4.74209	6.72347	15.0612	6.9062	41.6665	4.44592	54.345	13.8444	59.9171	81.8931	55.1669	21.8965	371.251	118.192	21.3284	67.7596	6.78209	210.894	143.958	0.609472	60.4034	7.61825	24.1299	4.56502	115.541	63.6441	13.1771	0.0135049	103.659	110.447	2.67327	4.14551	56.2031
37.4708	33.8024	18.8571	28.145	36.9851	4.39024	60.6038	23.4401	20.7971	192.64	1.8558	12.1521	53.058	8.28018	104.498	16.6826	213.856	3.62236	5.54796	12.2293	5.33119	33.8513	3.52216	47.2289	11.2435	49.4584	81.0892	57.981	50.939	314.026	121.081	16.9269	62.6718	4.87758	203.501	124.805	0.390186	53.1373	5.77666	19.8812	3.7213	125.638	55.5319	11.3673	0.010384	91.9938	98.4475	2.22934	3.62069	51.4138
37.5707	30.3143	18.8994	23.7278	31.2406	3.59159	61.2029	17.4957	17.167	161.163	10.156	9.72558	53.4071	5.85428	138.256	30.7669	193.497	2.76674	4.43923	9.85435	13.0972	27.4185	2.79007	47.8185	9.0389	40.7327	75.9237	66.0068	60.5834	263.389	121.517	13.4123	54.8486	3.46863	190.657	132.026	0.248624	44.8446	4.37592	16.3805	3.03151	121.532	45.723	9.8073	0.00795638	81.4835	86.1965	1.8591	3.16044	48.3913
37.6706	27.1193	16.2089	40.5743	26.0068	2.93746	58.4231	17.0878	14.1267	219.362	12.7198	7.70743	49.3436	4.11629	183.922	32.0014	172.162	2.81496	3.50322	29.6018	14.2933	22.1707	2.21001	50.4746	7.2358	44.5009	88.3846	66.5502	61.1865	219.754	120.295	10.6189	61.816	2.44414	177.651	152.019	0.157782	72.9633	3.31352	46.9265	2.46852	111.066	49.5413	8.46267	0.00613841	107.943	83.033	1.55033	6.79765	60.0271
37.7705	24.63	12.9746	44.0345	21.4009	2.39899	77.9518	14.8469	11.6008	219.475	12.551	6.07943	43.6956	2.88166	178.497	29.1394	152.007	13.998	2.74681	31.9864	12.959	17.9106	1.75048	52.0505	5.78184	40.9503	88.6861	62.8148	60.0083	237.007	111.464	8.404	72.9039	1.82638	160.284	147.402	0.0997692	84.0752	2.50545	62.9251	2.00948	98.3572	75.0076	7.30371	0.00485394	118.431	97.2684	1.29287	16.9276	58.7704
37.8704	31.536	10.0184	41.8173	17.4461	1.95778	164.93	17.4991	9.51291	196.758	11.2199	4.78437	37.8091	2.01027	155.31	25.3018	133.732	17.0302	3.19531	28.7684	16.4933	14.4617	1.38648	53.1315	4.61622	35.3929	83.5694	56.8793	60.4775	231.075	99.4754	6.64982	70.7331	12.9446	146.453	297.135	0.0628523	79.4638	1.89425	59.1119	1.63545	85.493	72.5061	6.30539	0.00387695	113.188	112.19	10.1858	21.9098	54.4057
37.9704	31.4013	13.0877	65.8127	14.1118	1.59576	186.479	17.9513	7.79301	167.43	9.52069	3.7609	32.2842	1.39847	128.483	21.5521	117.457	16.3949	11.9809	24.2347	26.9551	11.6737	1.09819	46.7133	3.68402	29.7776	87.3079	50.0563	57.0819	210.415	98.5898	5.2613	67.8328	15.894	129.288	440.363	0.0394092	69.4168	1.42979	50.8796	1.33087	73.4598	101.136	5.44525	0.00301698	103.216	107.935	21.4517	23.7489	49.5719
38.0703	29.1446	23.1678	92.2155	11.3401	1.29781	178.369	15.9526	6.3795	138.546	7.83298	4.93604	27.3513	26.61	103.535	18.2099	103.081	14.3295	12.8755	19.858	39.0898	9.42186	0.869854	38.6618	2.93929	24.7465	83.7949	43.1451	58.0165	184.6	91.4067	4.16248	60.4275	15.0891	112.35	435.675	0.0245674	58.3748	1.07937	42.572	1.08289	62.6617	96.0788	4.70375	0.00239456	92.437	98.6791	23.2651	23.7231	44.9552
38.1702	26.4051	23.2778	112.249	9.0614	1.0543	158.858	13.2083	5.21943	112.831	6.31933	4.63499	23.0631	41.911	82.2322	15.3328	90.4324	11.9067	11.3544	22.5582	48.9887	7.60384	0.688979	44.0718	2.34465	20.4465	77.2632	36.6033	54.9703	158.425	142.156	3.29304	51.8658	12.8341	99.6998	515.309	0.0151335	48.1131	0.811452	35.2706	0.881038	60.1704	81.7561	4.06434	0.00201607	82.1824	87.34	51.466	22.641	40.7106
38.2701	25.1564	19.9836	111.114	7.20496	0.854982	153.778	10.4971	4.26816	91.0282	5.03242	3.93007	19.8604	63.6591	64.7768	12.8912	79.3233	9.60456	9.34206	20.6001	51.8134	6.13646	0.545701	40.2234	1.86992	16.847	72.7703	30.6676	79.1874	134.117	175.073	2.60519	43.6183	10.2666	101.101	513.81	0.00918292	39.2186	0.610153	29.1181	0.716763	54.8821	100.335	3.51173	0.00193506	75.7099	78.1974	69.2089	21.0087	36.851
38.37	23.0033	16.0039	107.666	9.94308	0.693635	137.739	8.12884	3.48853	73.0233	20.168	3.19711	16.9103	132.001	50.7839	10.8318	69.575	7.60532	7.46546	17.4595	51.6131	4.95236	0.432246	33.839	1.49095	13.8628	66.4542	25.4356	85.0431	112.553	179.362	2.06105	38.4849	7.89681	93.1951	454.989	0.00545073	31.7688	0.457115	24.0082	0.583103	48.548	92.418	3.03427	10.9718	73.0978	68.5982	68.6241	19.1381	33.3529
38.47	20.7283	12.3608	97.4464	22.0907	0.559714	118.671	6.18666	2.84989	61.4905	24.6778	4.48998	14.302	140.954	39.7027	9.09932	61.0242	5.95029	5.88787	14.3451	45.1561	3.99686	0.342419	27.4393	1.18845	11.3999	59.7089	20.9199	82.5357	93.9221	281.832	1.63056	32.862	5.91065	82.5948	384.709	0.003103	37.0789	0.343056	19.7857	0.474386	42.1702	77.7413	2.62253	13.4274	89.6658	59.6418	61.756	17.2164	30.1856
38.5699	18.5768	9.35352	85.3363	30.8518	0.454282	100.095	4.65233	2.32705	50.5832	28.387	4.28343	33.9205	125.465	30.9885	7.64356	53.5249	19.8708	7.93107	11.6229	37.2292	3.22568	0.271277	41.0814	0.947079	9.37164	53.1705	17.0833	76.5276	78.0826	443.587	1.28983	27.5557	4.33615	71.906	329.5	0.00169567	36.1527	0.258736	16.303	13.2996	36.2207	63.0299	2.26681	12.6009	88.5003	51.6477	53.3816	15.3522	27.3187
38.6698	16.6146	6.99272	73.4576	33.6455	0.368556	83.4062	3.46866	1.8992	41.0526	28.2721	3.65355	39.7141	102.5	24.1635	6.42078	46.9477	23.376	9.29665	9.35648	29.7496	2.60316	0.214933	81.5482	0.754574	7.70314	47.1068	13.8643	69.3495	64.7532	493.188	1.32485	22.865	3.13253	62.0746	274.614	0.00088046	32.0227	0.194812	13.4325	17.3779	30.8904	50.2722	1.95901	10.7317	81.6578	44.644	45.2995	13.6046	24.7241
38.7697	19.1246	5.18953	62.6465	32.9622	0.29891	69.005	2.57006	1.54937	33.0513	25.3879	2.97994	39.0815	79.7034	18.8312	5.39384	41.1787	23.0254	12.688	28.9444	23.3575	2.10064	0.170296	84.3828	0.60109	6.33126	41.6188	11.1914	69.4036	56.6484	483.969	15.743	34.1705	2.23571	53.3697	226.063	0.000419032	27.1189	0.147312	11.067	17.4698	26.2241	63.3908	1.69267	8.73257	73.4704	38.558	38.1036	12.0015	22.3759
38.8697	18.535	3.83391	53.1525	30.4061	0.242623	56.8474	11.6708	1.26366	26.4805	27.5877	13.4743	35.7244	60.0449	14.6708	4.53127	36.1179	21.7269	20.7834	109.334	18.1505	3.03554	0.134914	74.5549	0.478762	5.20354	36.7179	8.99137	65.8185	48.5317	446.31	38.0147	35.642	1.58001	45.7947	185.03	0.000166267	25.9655	0.111758	9.1182	15.9066	22.1964	80.4261	1.46223	6.93886	65.4435	33.6883	31.9132	10.5526	20.2508
38.9696	34.0676	2.82445	44.9689	26.9861	1.02395	51.2324	13.9246	1.03062	21.1531	25.7709	14.8436	31.4557	44.263	11.4274	3.80654	31.6776	18.8035	20.2601	121.935	14.0173	3.05677	2.20622	61.8404	0.381338	4.27664	32.3709	7.19458	60.3351	41.0393	397.171	40.5351	32.9714	1.2503	54.3559	192.853	1.3e-05	22.8156	0.0823577	15.2173	13.8031	18.7503	74.713	1.26325	5.44189	59.3489	29.7738	33.5971	17.7563	18.3276
39.0695	36.366	2.07709	37.9864	23.3158	1.31391	44.5269	13.1421	0.840656	16.8666	25.7477	15.9887	27.1304	32.1244	8.89994	3.19732	27.7806	15.5372	17.3059	110.739	10.7847	3.00325	2.69313	58.0424	0.303874	3.51484	39.9072	10.7979	54.3496	34.4153	345.721	36.3466	32.8712	0.954637	52.917	173.429	-0.000133931	19.2438	0.0616096	15.2687	11.6692	23.8194	78.9911	1.09114	4.23639	75.4227	25.9717	30.9161	25.1842	32.7719
39.1694	39.7737	1.52581	35.3891	19.7502	4.27871	47.4525	11.2298	0.686179	13.4335	27.6274	18.8402	23.1221	23.0466	6.93074	2.68496	37.1768	12.4904	14.0541	93.6503	23.323	4.79245	2.55919	49.4034	0.242417	2.88874	40.892	12.1866	48.5008	28.704	296.647	63.5935	31.271	8.51679	47.9964	147.588	3.94269	15.8863	0.0466649	13.3981	9.71827	24.5176	69.7053	0.942216	3.28381	88.8934	30.1636	26.9857	28.2631	34.0908
39.2693	37.9987	1.12009	38.5202	16.4782	5.34912	53.3977	19.0401	4.53707	10.6917	27.7258	17.201	22.9716	16.8342	13.2768	8.90412	37.9182	19.5776	11.1657	76.8687	24.9846	4.94072	2.21906	111.305	0.193713	2.37417	53.2062	29.9987	49.7818	55.1202	252.105	83.5276	27.7499	10.5594	42.2312	122.652	4.68356	12.9612	0.0355128	11.2839	8.02177	23.1208	90.6521	0.813584	2.53916	88.7199	29.0809	23.0049	28.7373	32.0666
39.3693	35.1892	0.821913	37.0318	13.5841	5.44274	50.983	26.5036	32.8221	17.047	28.7147	40.3248	21.0938	12.1353	60.9074	9.92318	54.1405	20.3198	11.8701	62.252	22.4967	4.47317	26.3532	188.155	8.36048	1.95127	72.1723	41.9963	47.3757	62.9628	228.754	79.6712	23.769	12.1098	36.6415	100.834	4.17273	10.5043	0.026981	9.37034	6.5858	43.5766	112.037	3.32291	10.0997	87.792	26.2979	19.3933	27.7132	29.3537
39.4692	31.8555	12.7346	36.6526	11.0896	5.06794	45.3664	26.295	82.0843	17.7757	26.263	41.9331	18.6182	8.66179	76.8039	9.23181	56.1472	18.3852	10.4329	50.1009	18.8118	3.82982	39.7059	189.296	9.44157	1.60371	94.3121	72.3992	43.5028	61.6737	221.832	68.5849	19.966	11.2086	63.6413	82.4794	27.5822	8.47959	8.47752	7.74243	5.38906	50.4318	142.12	5.29616	11.4737	107.86	23.1691	16.2602	25.8855	40.4077
39.5691	28.5983	25.2421	33.4972	8.98012	4.84411	38.9492	24.2988	97.3323	16.2184	39.8587	36.8601	36.6888	21.1185	73.3951	8.08206	52.8362	15.5686	8.57244	40.203	15.1487	3.19021	58.7973	165.543	8.4705	1.31806	133.69	85.2536	39.2202	63.5989	234.921	79.7002	16.5845	9.40818	68.1574	67.3052	35.8371	6.83104	10.0812	6.38577	4.40078	72.128	132.019	54.9102	31.7627	139.625	20.183	19.7364	23.6845	40.36
39.669	25.5942	40.0839	33.8956	42.3438	4.36515	32.787	30.0123	96.1184	13.9246	41.7302	30.4509	60.8687	28.9764	63.4365	6.90735	56.5428	12.7014	6.84644	32.2154	11.9465	2.61944	91.6324	136.681	7.07667	1.08329	167.472	87.3648	35.0142	85.8648	225.322	117.622	24.9122	7.4653	92.5466	54.8608	61.7498	5.49574	35.6885	5.2634	3.58918	77.2143	149.686	80.2104	34.8654	149.142	17.4934	19.0218	21.3707	37.5648
39.769	23.0234	39.3911	31.2771	57.9523	3.80228	27.2886	28.672	87.6465	29.184	38.3544	24.4892	66.5057	36.5518	56.3366	5.84414	53.8235	10.1294	5.39824	37.3871	9.30753	2.13422	125.893	109.827	27.0426	0.890352	172.575	83.249	31.0931	89.4163	205.168	116.325	26.02	12.8093	106.323	44.6933	71.1605	4.41714	48.6607	4.33737	2.92496	74.167	168.433	94.2212	34.328	141.34	15.1279	16.927	19.0971	34.2815
39.8689	21.3104	33.5179	27.657	62.7313	3.24293	22.5608	28.7396	76.6295	32.1518	33.0524	19.452	63.6918	60.7752	47.0774	4.92331	59.6341	7.96205	4.23103	38.6019	7.19918	1.73148	123.736	87.0514	28.8014	0.731777	170.845	75.8488	35.3982	97.7938	181.175	101.542	47.189	13.388	102.439	36.4011	62.7487	3.54864	46.213	3.57404	2.38252	67.5261	151.472	90.078	68.1342	128.482	13.0687	14.5581	16.9487	57.424
39.9688	19.2882	26.7246	23.9299	61.2187	2.72824	18.5777	28.5066	65.3842	29.9833	27.4508	15.3602	57.4513	74.8195	38.1416	4.13981	64.5934	6.19939	3.30687	34.2095	5.544	1.40134	108.833	68.5122	25.4231	22.6559	175.408	67.0351	35.1703	106.057	173.249	84.2159	59.9143	11.9221	92.5177	36.5943	49.4361	2.85073	39.0453	2.94486	1.94009	71.3577	126.242	80.7835	74.2008	114.919	11.2844	20.6582	14.968	63.9642
40.0687	17.3152	34.229	20.4653	56.3347	2.27425	15.261	66.6291	60.5005	60.1061	22.2813	12.0948	53.8838	70.2336	30.3851	3.47817	61.7508	7.8005	2.58111	49.6787	4.25786	1.13258	91.0851	53.7204	21.1134	35.0726	167.044	57.9564	32.9772	102.778	157.483	75.4573	61.3766	9.79728	81.2483	70.9746	36.589	2.28938	31.5306	2.42636	1.57946	68.1345	101.94	70.7519	67.0126	102.118	9.74058	34.6566	13.1718	61.1735
40.1686	15.4964	31.8805	17.3905	62.4725	1.88392	12.5181	73.9152	70.6064	74.5114	17.8166	9.51057	118.267	62.9189	23.9762	2.9211	56.2725	7.98053	4.79634	58.6406	3.26458	14.2738	74.3496	42.0388	27.6938	35.3571	161.743	76.5164	30.0572	95.8856	138.919	63.3027	56.3415	8.21148	70.4307	90.7272	26.024	1.83702	24.7233	1.99914	1.28568	61.8351	108.441	61.3903	78.1621	90.5	14.5974	50.1495	11.561	56.2631
40.2686	13.8528	26.5195	16.6342	64.4043	1.55387	10.259	67.8746	69.3009	72.4432	14.1036	7.47351	136.732	63.304	18.8152	2.45269	50.9518	7.17533	4.77637	73.5467	2.5003	17.5723	59.8869	32.8626	25.7609	31.6518	149.794	82.4015	32.4155	92.7046	120.243	89.8531	49.1206	6.50972	60.6757	103.921	32.559	1.47437	19.0857	1.64734	1.04647	54.5382	142.455	92.3378	79.472	80.1143	15.0327	50.6376	10.1274	65.1909
40.3685	12.3781	20.902	18.8522	61.2101	1.27811	8.40305	57.8438	88.5434	64.118	11.0872	5.87087	133.915	61.2988	14.7176	2.05895	45.3481	6.05631	4.10993	115.713	1.91361	16.9228	47.8868	27.7397	21.7948	27.0426	139.413	80.7344	31.5151	84.0485	102.788	103.216	41.6719	17.2488	52.1146	96.2948	29.4959	1.18334	17.3782	9.24964	0.851696	67.7503	133.47	93.5127	70.0621	70.8875	13.9306	49.5107	18.0497	62.9071
40.4684	11.0585	16.0013	18.1999	55.3991	3.34342	6.88049	58.8884	89.8413	54.1982	8.67373	4.61119	122.132	81.3424	31.8157	1.72803	40.0446	4.93281	3.34786	114.324	1.46391	14.8983	38.1361	46.9388	42.8736	22.6334	136.401	84.4805	29.2455	73.552	87.1321	94.7992	34.814	29.476	54.8451	82.9467	61.3683	0.949839	14.4245	9.98488	0.693121	69.3195	166.224	88.4001	89.9463	70.2424	20.9392	44.3117	23.754	58.0029
40.5683	13.2244	12.0456	25.5553	48.5287	7.82331	5.63233	60.747	106.367	44.6808	6.76245	3.62153	107.407	78.225	34.1911	1.44998	35.2315	3.93181	2.66341	99.7909	1.11949	23.3815	30.3015	47.2323	73.2884	18.7631	131.715	81.4682	26.513	63.5097	73.4362	93.1839	47.65	30.7782	77.8485	69.304	62.4946	0.762378	16.632	8.93457	16.3696	65.1807	153.692	78.9599	85.6097	120.447	21.5782	38.209	25.9201	56.6656
40.6683	12.947	8.97723	26.4227	67.6286	14.0156	14.6943	54.1166	152.46	37.3845	5.25945	2.84416	92.5738	84.0661	30.9798	1.2164	30.9422	3.09142	2.09617	83.0322	0.855865	24.0147	24.1267	41.3085	151.438	15.4844	136.496	74.7989	23.7416	59.2032	75.2104	81.1543	48.5094	27.3963	93.5033	57.1173	52.5883	0.611992	15.0652	7.57315	21.3442	58.6602	142.043	69.0456	79.2651	146.851	20.0028	32.3866	34.2295	52.4263
40.7682	11.9494	23.7727	24.6048	73.695	15.8599	25.1138	44.8666	160.486	43.984	4.08303	2.23362	78.8644	89.6356	26.1377	1.02026	28.2054	2.40943	1.64145	67.6612	0.654282	21.7103	20.9005	34.1074	187.873	12.751	131.232	66.4563	44.7901	52.6309	70.9438	100.484	44.4097	22.5079	101.191	46.7749	44.7038	0.491273	12.4764	6.30305	21.4426	51.4826	132.842	96.9474	67.1064	152.135	17.8071	30.4558	37.4015	54.1285
40.8681	10.804	49.5778	21.854	72.6247	15.509	27.099	43.4244	193.202	53.7732	3.16582	1.75411	66.7219	90.8948	38.255	0.855681	25.1776	1.86729	1.28234	54.6115	0.500185	19.7309	18.9711	27.4065	187.65	10.4891	121.107	57.6692	51.312	45.5294	63.9827	99.0719	38.6656	17.619	100.278	38.19	77.9796	0.394371	9.90884	5.21202	19.5179	44.5015	141.475	96.7848	62.8916	142.74	15.583	26.8295	38.2415	52.4977
40.968	13.3328	51.2522	18.9529	67.2309	14.1487	25.4533	41.9816	231.145	52.0421	2.45129	1.37753	56.2141	79.1404	77.0159	0.717665	22.2627	1.44175	1.0007	43.8819	0.382469	18.1315	16.1158	21.7232	177.201	8.62405	109.427	49.1641	51.1057	38.7364	56.1654	86.3817	53.1491	13.3527	91.6061	31.1358	76.8628	0.316578	7.70204	4.29963	24.9172	38.1028	126.531	88.1029	53.5308	129.26	13.5337	22.9691	41.3617	48.4731
41.0679	20.0907	44.4859	16.2292	59.8079	14.2645	26.1367	36.2991	229.038	45.9649	1.89589	1.08179	47.2412	63.878	115.363	0.602053	19.5991	1.11044	0.780517	35.1858	0.292573	15.6318	13.2564	17.0968	150.688	7.08889	97.7433	41.3375	47.9759	32.6125	48.4594	71.6054	54.1754	9.88733	82.8622	25.3669	74.505	0.254128	5.91751	3.54405	24.8636	32.4262	105.226	77.605	47.1402	185.294	11.7904	34.4541	41.27	44.133
41.1679	20.719	35.8194	13.8004	51.7563	13.2204	30.4248	31.289	218.811	38.8107	1.46474	0.849562	39.639	49.2994	115.456	0.505363	17.2183	0.85379	3.18729	34.3196	0.223872	13.0669	10.7221	13.4055	123.395	5.82632	86.7549	34.3738	43.7574	27.2713	41.3361	57.9778	49.6235	7.19463	72.8196	20.66	71.4598	0.203992	4.51731	2.92043	22.5626	27.4868	84.8883	67.4919	50.8203	189.967	10.2196	43.9815	39.3617	40.014
41.2678	19.4473	27.7474	11.6898	68.8426	11.7092	50.9158	32.2807	196.19	31.9753	1.13	1.02021	80.3935	36.9528	101.756	1.35256	27.9808	0.6555	3.44554	33.7096	2.22611	10.7489	13.4467	10.4904	99.5436	4.78835	76.7148	28.3259	39.3161	22.7038	34.9885	46.4051	43.2161	9.11842	63.1448	33.3808	58.6041	0.163746	18.8963	2.40615	19.5443	23.2397	208.189	58.3978	45.7315	189.288	81.8129	43.0051	36.5091	49.7946
41.3677	21.7237	21.0327	27.7156	157.305	10.0938	267.955	41.8001	191.184	25.9741	0.871668	0.936354	141.784	27.143	86.5874	1.47736	29.8835	0.502363	3.04405	29.3628	19.1149	16.9447	25.0428	8.20055	83.2733	3.9352	67.6981	23.1682	35.0428	18.8459	29.4592	36.9267	195.738	19.8451	54.4075	67.2448	44.4071	0.131439	21.0094	1.98224	16.5063	19.615	237.213	50.4252	48.7645	183.376	114.41	38.4901	33.2492	48.784
41.4676	20.88	15.7404	38.9539	204.09	8.55377	481.284	40.5622	180.597	20.9229	0.671925	0.787091	186.137	19.6475	70.8228	1.36609	28.4252	0.384301	2.50647	24.4099	22.8743	17.4211	26.3194	6.40687	85.3287	3.23402	59.6718	18.8309	31.098	15.6129	28.7661	29.2969	298.967	21.7537	46.735	90.7087	32.0778	0.105522	18.8088	1.63312	33.5118	16.5343	308.753	43.504	43.7074	168.06	135.581	33.1896	29.9048	45.1692
41.5676	19.1512	11.6889	40.2871	216.405	7.16805	539.984	35.1346	160.967	16.7687	0.515316	0.637946	198.452	20.7884	69.6744	5.33821	25.8488	0.293353	2.00367	19.8832	21.408	19.0873	23.7687	5.00395	77.1498	2.65777	70.6982	15.2245	27.5318	12.9175	26.4567	23.2074	334.484	19.7722	40.0843	101.576	44.1508	0.0847434	15.4965	14.1324	77.8786	13.9178	293.215	37.5185	36.4587	150.808	131.505	28.1322	32.5489	42.5688
41.6675	17.2764	8.63892	37.5201	208.887	5.96193	514.989	28.676	138.913	13.3977	0.394578	0.508613	201.653	27.0023	60.9729	19.2337	38.8644	0.22347	1.5805	26.51	18.2282	34.8035	20.1439	5.51664	68.6809	2.1842	116.293	31.6761	24.3426	10.6779	23.5051	32.3591	318.269	16.4343	34.3546	103.931	61.4325	0.0680802	49.1778	15.4739	114.468	11.7052	262.798	37.738	38.6968	134.186	149.547	23.6501	32.5837	38.9888
41.7674	15.4897	6.3659	42.8165	190.92	4.9336	458.011	22.5861	117.596	10.6838	0.301884	0.402355	220.611	60.9598	59.1868	21.5788	63.7855	0.169961	1.23896	44.0914	14.8204	36.8755	16.5499	16.4752	59.864	1.79501	129.688	288.01	21.5066	25.9975	20.4366	74.8217	282.461	12.9605	29.433	92.8771	57.4034	0.0547293	55.5404	19.939	155.467	9.84294	277.461	160.837	34.6246	118.984	143.249	19.8023	31.1375	91.4549
41.8673	13.8558	4.68226	41.4386	168.377	4.06843	393.116	17.385	98.3653	8.50945	0.230191	0.317106	211.388	66.0321	51.503	20.1163	68.2677	0.129206	0.96838	44.0258	11.7515	33.7392	13.3774	17.9576	49.4838	1.47516	131.205	517.91	18.9914	31.0088	17.5198	79.3357	242.016	9.87296	25.2118	82.5386	48.3865	0.0440384	49.9775	28.8614	158.152	8.26409	285.918	213.888	28.8593	105.353	129.213	16.5476	28.9165	142.952
41.9672	12.3834	3.43993	37.4845	144.8	3.34696	330.872	26.1641	81.6546	18.2989	0.174554	0.24947	190.725	77.4904	42.6082	17.6253	64.9889	0.0984115	0.755844	38.5729	9.18521	29.0293	10.7178	16.1535	40.0712	1.2123	161.523	616.915	16.7638	30.901	14.8778	81.4724	203.331	8.85856	21.594	69.893	44.6151	0.0354691	41.2696	27.5033	144.767	6.93713	273.768	210.943	23.2256	93.2285	113.715	26.8083	26.3562	145.853
42.0672	11.0637	2.52539	32.8166	122.212	2.74885	275.363	26.5273	67.4489	159.084	0.131631	0.196095	181.641	71.5324	34.3354	15.0687	59.1214	5.58752	0.589566	65.3253	7.11859	24.2412	8.54489	13.5051	41.0221	0.996271	213.366	635.603	17.5017	28.4524	12.553	72.1031	198.702	7.31068	27.3578	57.9516	35.9314	0.0285679	32.7295	23.7757	125.97	5.82196	233.626	191.232	18.3445	83.7193	99.0089	43.9359	23.7187	136.513
42.1671	9.88321	1.85315	28.244	101.665	2.25499	227.649	23.4507	58.1356	284.676	0.0992242	0.154102	165.775	59.563	27.2707	12.7511	52.734	7.21726	0.459716	83.4059	5.48881	19.9299	6.7938	10.9181	35.7917	0.818719	227.897	607.566	16.7804	25.1199	10.5446	79.1685	178.585	5.73934	50.8128	47.587	36.3338	0.022964	25.4207	19.9232	106.661	4.87647	190.584	168.181	27.2878	97.2086	85.7927	45.5928	29.1391	124.785
42.267	8.82817	1.35944	24.0846	83.6021	1.84818	187.458	19.3602	60.3653	392.856	0.0748302	0.121126	145.844	46.8543	21.4816	10.7422	46.6167	7.08884	0.358414	78.6407	4.21903	16.2482	5.3932	8.68104	49.3097	0.672811	220.854	554.714	15.465	21.6405	11.9971	74.5122	154.003	4.35844	55.0325	38.8969	38.602	4.42474	19.5224	16.5151	88.9101	4.0824	163.081	146.169	37.7206	108.303	126.362	68.3126	30.9016	113.273
42.3669	7.88549	0.997072	20.4328	83.4474	1.51371	153.993	15.3576	56.3822	512.5	0.055666	0.0952427	125.73	35.5686	16.8407	9.03238	41.037	6.25523	0.279428	67.4785	3.23681	16.2521	4.27763	6.84343	46.354	0.552924	204.629	490.991	13.9692	23.5241	16.2549	63.8029	146.178	8.4924	71.4473	31.723	33.0389	5.61869	14.8996	13.637	73.4297	3.4121	133.189	126.437	61.3251	129.247	141.15	69.5361	30.5107	102.608
42.4668	7.04339	0.731229	17.2851	79.824	1.23944	126.32	11.8769	49.951	506.367	0.0419343	0.0749308	107.124	26.3604	13.1656	7.58825	36.0543	5.22465	0.217842	55.7378	2.48037	14.5367	3.39116	5.37061	39.3585	0.454411	186.934	424.972	14.0001	22.5625	31.4032	52.4558	129.578	22.0855	73.808	25.8431	25.6298	5.48041	12.8233	11.2447	60.3058	2.85251	106.583	109.157	87.0161	135.411	134.445	67.1588	28.9163	101.62
42.5668	6.29127	0.536164	14.5986	74.1282	1.0147	103.528	27.6591	42.9564	451.445	0.0305097	0.0590014	107.414	19.2058	12.2788	6.37265	31.6467	4.22679	0.169824	57.9107	1.89934	12.3737	2.68767	4.20474	32.2111	0.373437	182.429	361.665	13.1802	20.3702	36.7416	42.3035	113.467	24.894	68.5176	21.0406	18.7907	4.8552	10.3766	9.26749	49.3579	2.37515	97.1104	94.1646	179.217	127.523	121.001	95.3418	26.7113	94.3674
42.6667	5.61967	0.393131	12.3184	66.768	0.83092	84.8025	57.0163	36.2872	383.053	0.0224491	0.0465064	170	19.6135	19.6443	47.9255	27.765	3.35223	0.132374	52.2755	1.45375	10.2754	2.1298	3.28768	25.9787	66.3521	205.041	303.745	17.6939	17.7837	46.4431	33.7916	116.291	22.8846	60.9122	17.1246	13.2802	4.11208	8.14493	7.63647	40.3122	1.97866	81.3477	81.2054	188.944	115.645	106.386	95.8299	24.2592	87.6968
42.7666	33.7011	0.28822	10.3889	58.2897	5.44	69.4415	64.0834	30.3137	316.463	0.0165791	0.0367029	187.089	30.6302	19.9611	55.9102	24.3532	2.6244	0.103139	47.4329	1.11244	11.1036	1.68758	46.8151	20.8261	90.8344	214	252.401	19.3104	15.2172	59.4257	26.8619	106.773	19.1385	53.1061	13.934	9.14673	3.40231	6.29093	6.292	32.8809	1.64575	116.674	70.0203	168.641	103.339	92.5879	86.6902	21.7773	79.996
42.8665	65.6399	0.211349	8.75918	49.7555	7.19765	70.027	59.1487	25.1439	257.485	0.0123875	0.0289999	179.704	30.8135	17.701	52.7102	21.356	2.03715	2.89118	40.0976	0.851237	10.2335	1.33711	84.2084	16.6535	89.0663	205.298	207.91	18.8673	12.8593	61.7778	21.3	93.098	15.1512	45.8769	11.3353	6.18038	2.7793	4.81615	5.18409	30.7562	1.36869	136.766	60.3721	140.396	91.7921	80.2137	78.67	19.3902	72.571
42.9665	70.6769	0.154965	7.38389	41.7549	8.08905	63.91	49.9714	20.7596	207.615	0.00918067	0.0229424	162.335	26.7334	14.7813	46.3777	18.7233	1.57235	10.2732	50.276	0.651355	8.83438	1.05939	88.7892	13.3027	78.922	189.253	176.548	17.5501	10.7801	62.3215	16.868	78.9843	11.5722	39.4567	9.21943	57.7614	2.2541	3.66886	5.84302	44.7873	1.13843	201.63	52.0518	112.92	81.3354	69.3501	68.2541	17.1639	65.7264
43.0664	67.2144	0.113613	6.22391	34.5781	7.88732	55.6054	43.5412	17.088	170.814	0.0068197	0.0181742	142.026	26.4572	11.9713	39.7191	16.8553	1.20904	10.9965	55.7564	0.498361	7.38972	0.83932	78.9701	10.6214	67.134	170.89	150.834	21.5446	8.99015	58.3281	13.3492	65.9865	8.61773	33.8616	7.49791	66.436	1.82062	2.78696	15.0412	46.4771	0.948858	207.952	52.9434	89.1587	71.9966	59.9011	58.0211	17.9203	59.4976
43.1663	61.423	0.0833241	9.85604	28.3305	7.18503	47.1593	44.8649	14.0376	141.619	0.00502505	0.0144036	122.051	38.9155	9.53504	33.6347	14.9586	0.927583	9.68559	61.538	0.381339	6.08099	1.47205	77.266	8.47893	56.0759	152.585	127.067	22.0041	7.47163	52.3651	10.561	61.4252	6.29801	40.554	6.09752	58.5433	1.46701	2.1136	15.4559	74.3207	0.792887	182.049	48.4916	69.6756	71.4884	56.4268	48.8455	17.5426	53.8511
43.2662	55.3353	0.0610853	10.5109	23.0089	6.30052	39.5644	39.948	11.5164	115.463	0.00362874	0.011413	103.796	43.7712	7.52325	28.3447	13.1914	0.710597	7.96522	55.7107	0.291832	4.9602	14.8058	94.094	6.76806	46.4437	135.389	105.85	20.894	6.19533	48.6206	8.35386	60.8382	4.53627	50.7463	4.95859	50.2867	1.18046	1.60148	13.6518	79.0091	0.663495	166.763	42.8129	54.1305	71.7116	60.6397	40.9268	16.5389	48.7381
43.3661	49.5875	0.0447292	9.91235	18.5502	5.39801	32.8642	33.1108	13.2856	93.2136	0.00258044	0.00904082	87.7241	39.7733	5.9036	23.8366	11.6009	0.543906	6.36383	47.0536	0.223389	8.71431	17.8716	145.567	5.40218	38.3116	144.025	99.5313	19.1651	5.12911	58.9257	6.60772	55.0174	3.22974	63.065	4.03267	54.9219	0.949134	1.21286	11.5228	84.2687	0.555925	152.362	37.2679	41.9108	66.546	57.0333	44.5977	15.2252	44.11
43.4661	44.3481	0.0327544	12.314	14.8626	4.55638	27.1368	30.3105	12.9805	74.8062	0.00184795	0.00715187	73.8628	33.9428	4.61776	20.027	10.1894	0.416348	8.22631	38.5997	2.93641	9.16701	16.924	143.84	4.31187	31.5425	139.333	100.345	22.5878	7.50146	71.2682	5.22669	47.5979	2.27796	62.2546	3.2802	47.5025	0.762795	0.918344	26.7967	79.0799	9.90896	133.447	32.258	42.125	60.0066	51.0723	41.5356	24.3374	39.9212
43.566	42.8641	0.0239777	12.2716	14.3593	3.80806	31.0497	25.4981	11.773	59.8171	0.593962	0.0056423	62.0496	27.0881	5.38484	16.8196	8.94461	0.318549	7.62946	31.2514	3.55717	8.47441	14.6528	124.943	3.44157	25.9453	132.683	102.471	31.8219	9.72637	73.5251	4.13455	57.1394	1.59416	56.7836	2.66884	37.0535	0.612891	0.695261	27.2609	87.0353	13.6221	131.135	27.8577	36.9159	53.4985	44.807	36.4418	28.4092	42.7879
43.6659	39.3898	0.0175294	11.2481	13.1317	3.16123	33.1639	20.4586	10.2617	47.7256	0.789956	9.32991	59.3565	20.7562	5.02051	18.2982	7.84887	0.243754	6.40091	30.3165	3.34258	11.826	12.1689	102.842	2.74691	21.3318	126.747	106.188	33.9578	9.9919	69.6119	3.27094	55.7848	1.10829	61.3327	4.96529	30.864	0.49238	6.1012	24.0131	82.3443	25.6126	119.359	24.0352	36.0665	47.4759	38.9586	37.5646	29.4402	43.8458
43.7658	41.4085	0.0128255	9.91332	11.5856	6.71563	31.0121	15.9398	8.7393	38.0263	0.795346	15.0799	58.6107	15.482	4.2919	22.0844	15.1608	0.186587	5.15882	26.2892	4.06834	11.8031	19.415	82.5109	2.19245	17.5348	116.594	101.843	32.8685	9.3381	62.9175	2.58817	50.1142	8.03063	57.8685	35.3909	23.592	0.395527	7.03373	36.3866	72.8597	29.4251	107.237	20.7294	31.2459	60.4783	36.1613	34.3042	28.7009	41.0842
43.8658	39.0975	0.00941789	8.56236	9.96619	7.87674	30.145	12.1801	7.33766	30.2728	0.717933	14.8103	58.2349	11.3323	3.51881	21.016	25.9266	0.142954	4.08459	21.8135	12.0638	14.169	19.7825	65.3491	1.74991	14.4121	122.228	122.925	45.8209	8.31348	76.3834	2.04819	43.2049	12.8829	51.8066	40.9986	17.137	0.317683	22.5572	34.9521	62.2645	29.1413	119.882	17.8751	25.6427	60.2857	38.4002	51.5173	26.9914	44.1564
43.9657	35.6388	0.00694989	18.7087	8.41352	7.81889	32.6279	9.78795	6.1058	24.0879	0.612547	25.5708	70.2879	8.18191	2.8218	18.5554	28.5515	0.109846	3.20765	17.7531	13.4713	13.5382	17.654	51.4106	1.39675	11.8448	119.557	127.532	51.3417	7.19836	77.8148	1.62162	36.4246	13.2487	45.3134	38.117	29.317	2.07791	24.5414	30.287	52.1816	39.152	107.799	57.5639	24.0824	55.8196	57.038	52.4676	24.8086	41.8724
44.0656	32.0768	0.0051767	38.9087	7.00027	9.79013	30.6757	7.6337	6.69144	19.1604	0.50565	32.4563	69.9454	5.84706	2.23507	45.7666	33.4193	0.0849235	15.2885	14.3208	12.9309	22.8948	14.8781	40.3022	1.11499	9.73459	119.562	122.388	65.8387	6.12822	73.2007	1.2844	30.3189	12.1674	39.205	44.228	30.3278	2.52305	21.812	25.4	49.8141	56.9764	98.1063	100.606	57.7179	50.2911	58.6266	47.7	22.4558	38.4187
44.1655	28.7349	0.00391869	43.8565	11.7847	9.97638	29.9375	5.83715	13.3863	15.238	0.408795	59.3103	79.2588	16.1737	5.3945	51.2199	47.0848	2.06145	16.6828	11.504	19.4183	23.8988	12.1884	31.5346	5.74029	8.00013	112.478	112.023	70.6071	5.16159	65.9143	1.01805	25.0484	15.5709	33.7434	44.9062	53.0418	2.42664	20.1671	25.1219	44.2707	61.315	104.018	104.722	62.2272	44.8213	54.2961	41.4175	20.1124	56.2411
44.2654	25.6955	0.0030194	42.2533	13.645	9.29586	31.3494	7.12795	15.2747	35.1425	9.32359	67.4185	77.0256	18.0351	15.5365	47.7133	48.7404	3.01479	14.7803	9.22293	19.369	21.7421	9.83665	39.1537	6.21807	6.5746	102.656	99.3277	68.4854	4.31724	87.9006	0.807678	20.602	28.4236	30.8132	40.0209	52.3105	15.88	39.2215	21.9547	37.9237	59.0357	154.851	96.6341	55.9967	39.7702	55.9446	35.2212	17.8797	56.7783
44.3654	22.9618	7.04159	38.1427	36.4848	8.25846	29.0792	6.78252	27.1673	55.8229	12.2361	60.9226	74.1821	16.3337	27.4314	41.7929	45.8359	3.07122	12.1833	28.6026	16.9555	18.6573	7.8741	36.6541	17.4834	5.40301	92.1938	86.0844	63.4825	12.1234	92.7553	0.641404	16.8998	34.8756	34.9694	33.9297	43.4283	19.2827	40.0685	21.5584	31.8265	53.8187	159.74	85.5566	46.7966	35.224	51.8569	29.6565	15.8102	63.6012
44.4653	25.0927	8.426	41.2082	52.797	7.13259	25.5095	6.48367	30.2422	58.1575	12.2663	50.8972	67.1007	18.5783	28.4539	35.7266	41.4803	2.75511	9.7439	30.9977	13.9833	15.5589	6.27454	31.1655	18.1779	4.44013	82.0736	73.3385	57.5202	25.7826	145.224	0.509879	13.8409	33.1016	41.9273	28.1483	33.135	36.5266	34.8276	18.8014	32.7817	47.5934	139.853	74.5587	37.7135	31.1739	51.745	24.8509	13.9263	63.6149
44.5652	23.9654	7.69062	56.4468	58.3055	6.05165	21.7329	35.2961	29.1219	53.0432	11.0497	41.1392	67.3777	16.9535	25.438	30.2301	36.9098	2.32198	7.68758	27.9044	11.1761	12.7827	4.98719	25.3995	15.9335	3.6488	72.703	61.6524	51.494	36.4416	312.044	0.40577	15.5013	28.1515	40.9446	23.1211	24.0407	39.1965	28.312	15.8019	30.172	41.3336	115.309	64.5662	29.8105	27.5809	47.4088	20.7746	12.2324	132.429
44.6651	55.0136	6.34004	59.8536	57.4886	5.0754	18.2147	45.8608	26.2186	45.5334	9.41701	32.7545	62.1806	14.0336	21.3257	25.4669	32.59	9.29217	11.7249	23.515	8.77614	10.4175	3.95825	20.2776	13.1981	2.99845	64.2732	51.2784	45.7984	38.5037	435.003	0.323323	16.5696	22.5184	37.1839	18.903	16.8688	36.1017	22.2756	13.1127	26.4669	35.498	100.385	55.7706	40.2549	24.3989	41.9989	17.3466	10.7222	166.929
44.7651	151.446	4.97365	56.3181	55.0617	4.22366	15.1217	44.551	22.7578	37.8615	7.7684	30.7548	55.03	26.8684	17.3075	21.4131	28.6725	11.1194	19.2411	19.271	6.82076	8.45233	20.0376	16.019	10.6965	2.46399	62.6598	42.2802	40.5861	36.461	507.709	0.257989	15.4845	17.3204	32.7359	15.4199	11.5575	31.1608	17.2279	10.8316	22.511	30.2714	93.9175	48.1233	38.854	21.5831	36.6737	14.4758	9.38409	163.965
44.865	246.471	3.79741	53.3977	50.0808	3.49626	17.7177	38.6097	19.3334	30.9216	6.27817	26.0784	47.6003	34.4187	13.801	17.9895	25.1835	10.6424	18.7627	15.5952	5.2685	6.84096	23.4853	19.4689	8.59274	2.02478	58.2251	34.6093	35.8952	32.6932	544.683	0.206109	13.6218	12.9644	32.1641	12.565	7.77824	28.997	13.1995	8.93252	25.5663	25.6978	82.5197	41.5073	33.4914	19.0918	31.8198	12.0767	8.20369	151.923
44.9649	280.117	2.85413	47.842	44.0197	7.55215	17.1718	31.5218	16.2078	24.9891	5.00564	21.217	44.3514	32.7351	10.8959	15.1076	35.2942	9.27571	16.0285	16.6509	4.05448	5.5292	22.0327	18.1153	6.87791	1.66385	52.8033	28.1578	36.2058	28.4264	634.787	0.164708	11.6136	9.51167	52.16	10.2333	5.16267	50.8698	10.0603	7.362	24.4851	21.7516	68.1377	35.7951	27.4173	16.8878	27.5293	10.0738	7.16569	138.461
45.0648	313.58	2.12501	41.6797	37.763	11.1275	15.3897	24.8326	17.0932	20.0675	3.95461	16.9441	39.4488	27.6655	8.55306	34.5919	36.4346	7.69597	16.5687	16.8109	3.11332	4.46553	18.9979	36.2291	7.42237	1.36727	47.258	22.789	36.9808	24.2618	635.904	0.131426	9.73085	6.87219	55.0221	8.33221	3.38889	53.7817	7.64507	6.0664	21.7945	18.3764	54.7958	30.8667	21.8565	40.5403	29.9209	10.2377	6.255	125.577
45.1647	341.189	1.573	35.7781	31.8121	13.37	13.2632	19.1169	16.0787	16.0533	3.10453	13.4143	43.2159	21.9541	6.69148	39.5728	44.9856	6.20306	14.4338	15.0109	2.38745	3.605	24.7366	40.22	6.57727	1.12359	50.0844	18.3589	57.0929	20.467	592.965	0.104493	8.07237	4.90518	51.4759	6.78351	2.20455	49.2525	5.79996	14.3241	18.6856	15.5055	43.542	26.6149	17.1725	45.2648	33.4171	14.8814	5.45733	113.724
45.2647	340.721	1.16021	32.5938	26.4235	21.8682	11.1889	14.4886	14.2986	12.8119	2.42637	10.5756	42.1328	16.7611	5.2247	37.1007	48.9185	4.91007	11.8172	12.608	1.82939	2.90961	23.9585	36.3985	5.47098	0.923378	48.3736	14.7286	62.4723	23.0413	531.189	36.7782	6.65773	6.57655	45.9167	21.1167	1.42335	42.3964	4.39594	18.5816	16.79	13.0726	34.4069	22.9468	13.3821	43.4937	31.828	25.2382	4.75955	102.943
45.3646	316.535	0.853822	35.2701	21.7013	24.1964	9.32441	10.8614	12.3228	10.21	1.89038	8.3208	38.3405	12.4708	4.07461	32.576	46.8309	3.84142	9.42266	10.3173	1.40116	21.3805	20.9443	30.5105	4.44233	3.38976	44.7465	25.5037	66.6261	22.434	464.327	85.0704	5.47236	6.43015	40.0948	23.2529	7.79325	35.3815	3.33	17.3404	26.0169	11.0155	43.1002	22.8406	10.3796	39.7415	28.6451	27.1834	10.326	93.1723
45.4645	286.875	0.627467	37.3871	17.6591	29.1805	14.1085	9.10464	21.7811	8.12915	1.46951	6.54028	75.9459	9.11163	5.10649	45.7521	42.7026	2.98218	11.0956	28.9896	1.07289	25.8775	20.7633	24.6974	3.57222	4.97433	40.5325	30.0669	64.4737	20.8642	399.527	90.2094	4.48918	5.55069	34.6624	21.2876	43.5609	29.0407	34.3339	24.4108	29.444	9.27878	76.2236	20.7696	8.02871	35.6193	25.1859	25.6084	15.0668	84.3253
45.5644	257.652	0.460743	40.3843	14.2595	29.2865	14.7858	7.57566	24.2111	6.46862	1.14053	5.13827	86.1894	6.56955	4.87069	45.1883	60.4201	2.30316	10.0467	31.1208	0.821349	27.4657	18.3271	19.6498	3.2183	10.2597	36.252	30.8272	59.6972	23.6893	340.177	80.7358	3.67842	4.48004	43.9078	18.2483	48.9977	23.6167	44.4572	23.1446	28.1611	7.81392	75.8191	18.2861	6.20053	35.8255	21.9204	43.4645	21.6171	76.3174
45.6644	231.747	0.338161	48.7053	11.4392	27.0812	19.2228	11.4252	23.2992	5.14539	0.884212	4.03586	83.8108	4.68977	4.20634	44.8598	62.7103	1.77256	8.35247	27.9317	0.628669	25.1459	22.0309	15.4957	2.69337	10.8825	42.3841	29.3836	54.0599	23.1456	287.58	67.6987	3.01187	4.13073	46.0417	15.4517	51.3183	19.1051	41.6544	19.9773	25.0502	6.57948	83.7236	15.8987	7.11684	41.1763	18.9912	45.4195	24.359	69.0698
45.7643	319.029	0.248124	48.0628	9.12522	29.7545	32.2716	12.7315	22.107	4.09188	3.97226	3.16961	76.1702	12.3222	3.46658	47.3539	59.0306	1.36124	6.7051	23.5096	0.481054	21.6421	37.7135	12.1632	2.19237	9.91675	42.5992	26.7782	48.3822	21.099	241.917	55.1169	2.46452	3.46014	56.0876	21.6323	43.6765	15.4088	34.9982	16.7315	24.9489	5.53979	74.8759	13.7532	132.698	58.1343	36.1064	41.684	24.8179	62.5106
45.8642	350.935	0.182032	43.8615	7.24388	28.7253	34.6821	15.4694	19.7497	3.25364	4.90671	2.48915	66.8606	13.6482	2.78767	43.3267	53.4428	1.0446	5.29923	19.2563	21.2766	18.0753	39.0008	9.52393	1.76462	8.53642	40.1665	23.673	43.0238	18.522	202.805	44.236	2.015	2.74214	55.0389	21.1313	33.7798	17.9114	27.995	15.0393	22.6205	4.66336	62.2669	20.9243	213.065	59.3984	48.7323	36.3429	23.9618	58.0176
45.9641	355.337	0.133516	38.5707	5.72606	26.0271	32.5203	14.6942	17.0664	2.58695	10.3099	1.95473	57.5651	14.545	2.21144	40.7859	47.5624	0.802521	4.15795	15.5795	27.6994	14.8619	35.0053	7.44773	1.41372	7.16907	61.3672	23.8393	38.1215	15.9019	176.974	35.2495	4.76196	2.09598	50.0823	18.5729	24.7192	38.0549	21.8426	17.1986	30.2338	12.9221	50.2318	21.2375	222.104	55.4705	48.9702	35.4635	24.8562	52.9033
46.064	391.43	0.0978785	33.2748	4.50962	33.1946	36.9092	32.606	14.4588	2.05682	20.3526	1.53505	49.0092	16.667	1.74077	35.8679	41.9978	1.10987	3.25137	12.5327	26.6021	12.1173	37.4297	5.82016	1.13045	10.3422	67.1624	22.4866	36.0293	13.4655	152.105	27.9861	5.44338	1.56187	44.1307	15.6544	17.4473	41.6563	16.8166	20.6873	30.6074	15.8795	39.973	19.4382	197.403	51.7317	44.9835	31.7146	24.2453	47.9876
46.164	374.735	0.0717222	28.4111	10.5962	34.0224	35.3547	35.8708	13.9373	1.63538	22.6462	11.5252	41.4477	15.2515	2.88963	39.0397	43.1354	1.11533	2.53835	10.0545	22.9138	13.9549	42.3507	4.54672	7.78553	10.2668	65.7602	20.3523	32.9682	11.3023	133.62	22.9086	5.221	1.14214	38.3161	12.9534	12.0053	38.6548	12.8524	18.9965	27.9566	17.0908	31.6082	17.1572	164.013	46.7378	39.8937	38.5222	22.8083	43.4602
46.2639	343.237	0.0526034	24.1207	13.2541	31.793	31.5091	36.7771	12.5545	1.30035	21.3658	21.9265	34.9121	12.6426	2.95989	44.5294	44.0792	0.995276	1.98019	13.9078	24.2272	13.1531	61.1093	3.55128	8.53631	9.13935	61.2383	17.9031	29.6681	9.43262	115.346	18.4353	4.65083	6.84897	33.0346	10.628	11.9161	33.482	9.78231	16.2359	24.2994	33.4599	34.2696	14.9326	131.778	41.7004	34.8522	37.1353	20.9674	39.3412
46.3638	309.48	37.2835	20.4134	13.8443	28.2918	27.0749	32.6745	20.8641	1.03406	18.6713	28.5856	35.5798	9.91816	8.04722	41.7128	41.2538	0.83609	1.54421	31.9611	21.7067	11.4708	82.8165	2.77367	7.60229	7.78971	55.5996	15.4241	26.4615	7.84279	98.4246	17.3855	3.99113	8.33685	39.3859	8.68583	9.91993	30.0204	7.42824	16.6609	20.5617	38.7701	31.96	12.9232	103.989	37.0164	31.3525	33.8055	18.9804	36.2861
46.4637	319.495	52.2907	17.2456	13.2544	24.4601	22.8025	27.0496	22.8572	0.822437	15.6367	33.925	34.4872	7.51569	39.85	36.6139	37.26	0.678	1.20398	35.9615	18.1079	9.64425	81.1013	2.16625	6.33457	6.51251	66.9804	19.0601	23.487	6.50479	83.3301	45.0329	6.40383	7.89033	38.3968	7.08522	7.58021	25.5775	5.63321	14.7104	17.1334	38.53	56.4632	17.0106	82.4649	32.7891	34.0798	49.7359	21.7464	49.1265
46.5637	344.436	52.6826	25.8675	12.0524	20.7677	18.9839	27.0578	21.8621	0.654305	19.7958	31.0349	31.2942	5.56295	72.8554	31.3262	33.1278	0.537725	0.938572	32.7466	14.5632	7.95777	71.2259	1.69198	5.14664	5.39612	68.078	20.7999	20.7917	5.38603	70.1713	56.1678	6.79882	6.70062	34.8464	5.77432	5.50503	21.2301	4.26877	12.4144	14.147	35.7084	58.6271	16.7355	64.6026	29.0185	32.1748	110.912	22.3366	50.0464
46.6636	359.497	45.2748	27.2203	10.5922	17.4256	15.7373	23.7741	19.6135	0.520772	23.3377	26.0537	27.4461	4.04935	76.0802	35.3993	29.2421	0.420297	0.731537	27.7224	16.553	6.5005	59.5672	1.32159	4.139	4.45214	64.5275	22.0141	29.3053	4.45429	58.8701	52.8394	6.33573	5.35508	36.5585	4.70391	3.86529	17.3733	3.23347	19.6305	18.888	31.8761	62.8916	15.1585	53.6049	25.6715	28.8559	170.743	21.6665	51.9581
46.7635	347.619	70.9791	30.548	21.023	14.506	12.9797	19.5612	16.9901	0.414796	22.5266	21.104	23.6188	2.91159	68.1925	33.0697	25.7253	0.325281	0.569989	22.7651	15.2271	14.8427	48.6041	1.03241	12.9985	3.66582	59.1092	21.3635	44.0081	3.68028	49.2615	45.2371	5.56572	4.11651	34.1334	3.83113	2.64946	14.1045	2.44876	18.9897	19.115	27.84	55.7517	13.3272	43.0394	22.7064	25.3324	180.799	20.3118	48.8486
46.8634	319.492	69.5549	42.351	25.3879	12.0106	28.02	15.4856	14.4159	0.330767	24.8992	33.3027	20.1026	2.07427	57.2393	28.9974	26.665	0.250046	0.443854	18.44	12.8628	16.3259	68.3001	0.806664	13.6454	3.01543	66.9836	19.693	47.8083	4.14525	41.1476	37.1891	4.74149	4.62892	50.2572	3.11975	32.8837	17.2459	3.74336	16.489	17.4568	23.9922	49.5627	11.5822	33.9503	20.082	27.6619	166.716	18.6298	44.7096
46.9633	288.432	70.656	55.8542	26.1166	9.90737	31.6311	11.9607	17.3354	0.264221	34.6644	50.6459	21.9485	9.10857	46.4844	24.7992	25.0893	0.191485	1.30285	23.1114	77.2276	15.1442	67.5255	0.63035	11.9945	2.47928	66.5098	17.543	106.92	7.39785	34.3276	51.9213	5.79334	4.25124	51.8814	2.53995	38.1287	21.6608	3.65249	13.8952	15.1719	20.503	41.1184	10.0183	29.0596	17.76	40.0472	145.651	16.8378	40.6014
47.0633	258.675	60.9166	56.7139	24.7906	8.15077	30.2373	9.08659	17.2106	0.211579	35.4034	49.1488	21.0134	10.6336	37.0802	20.9878	22.7114	0.146576	1.37159	21.6873	99.2154	13.1127	59.5363	0.492683	9.94557	2.038	72.1842	19.9145	137.81	8.31683	28.6135	58.0915	19.6367	3.55352	58.6999	10.8317	33.6931	21.057	3.11984	11.541	12.8375	17.4272	64.8352	24.5632	50.438	15.7062	40.9247	124.216	15.0642	55.4011
47.1632	231.412	50.902	52.4086	22.4181	8.77593	29.0704	6.82436	15.735	0.16993	32.1732	42.1862	28.9136	9.79752	29.2813	17.8034	20.2124	2.64247	1.20127	18.5754	95.7586	10.9852	49.8857	0.385187	8.06339	1.67509	70.42	20.0463	143.09	8.09348	23.8362	52.9173	23.4754	7.31865	61.9683	12.2244	26.5736	18.6273	2.51578	10.1034	10.6967	14.7612	83.608	39.2502	51.5788	13.89	37.823	104.736	17.6345	59.7943
47.2631	206.829	43.7834	46.3747	19.6248	8.39428	25.9537	5.08421	13.7773	0.136886	27.5537	34.5031	30.0428	8.15024	22.9884	15.0143	17.8491	3.37291	0.98502	15.3317	82.6603	9.04712	41.9389	0.301251	6.47773	2.86777	65.4621	18.9014	142.554	10.024	19.8486	44.7072	22.8849	15.687	72.0888	11.2763	19.681	17.077	1.9716	8.50225	10.5403	12.4746	88.6461	48.7996	45.5074	12.284	33.6281	87.8234	18.2985	56.7607
47.363	184.792	35.0973	40.1392	16.784	7.56673	25.3241	3.76596	11.7656	0.110505	27.5006	32.4114	28.1596	6.40747	30.4176	17.9662	15.7051	3.42017	3.08685	12.4479	67.686	7.38314	34.3135	0.23566	5.18389	2.94895	62.6787	17.1029	138.179	10.1324	16.5245	36.5273	21.8122	17.1497	69.7349	16.981	14.0049	24.2525	1.52211	7.0581	9.50962	10.5266	81.6966	47.3507	37.6783	10.8641	36.6215	76.644	17.8517	54.356
47.463	179.012	27.1217	34.3336	14.1044	6.5928	22.7675	2.77841	9.89572	0.0892371	24.7207	30.8064	25.1244	4.86216	29.4759	17.0572	26.7848	10.0076	3.26987	10.03	53.8837	5.9954	41.304	0.184386	4.14158	2.6587	96.5259	15.0433	147.524	12.7116	16.2925	29.3671	19.3734	17.2459	63.0852	16.8577	9.69356	24.4167	1.16569	5.83098	8.21229	8.87439	68.7368	42.6869	30.2172	9.6087	39.209	70.5998	18.8763	50.0129
47.5629	164.63	20.5293	29.1773	11.6909	5.62565	19.6546	2.04414	8.24356	0.0719255	21.0427	26.2418	21.8314	3.60236	25.6305	18.7126	28.8912	11.5999	2.87039	8.05295	42.2137	6.68545	39.0801	0.144275	3.30633	2.2784	105.863	12.9602	206.071	12.9085	15.6836	23.4214	16.6026	17.5284	55.4421	47.5075	17.8308	30.5816	0.888988	4.80881	6.92371	24.5735	55.7342	37.4612	23.8205	16.6564	36.8307	67.7576	18.6081	54.0973
47.6628	148.659	15.3505	24.7057	9.58391	4.73793	16.5964	1.5012	15.9122	0.0578563	17.346	21.3924	18.687	2.62408	21.1963	38.8512	47.1538	10.9744	2.35701	6.45466	32.7605	16.4259	34.1172	0.112837	2.6385	10.6848	103.736	19.8949	219.357	11.9955	14.3044	18.6034	13.9514	24.206	48.0775	83.5937	24.5724	29.7034	0.676559	8.01856	5.75686	30.1953	58.3139	44.7297	18.5981	21.8614	32.9643	106.151	17.6189	56.1878
47.7627	133.333	11.3935	20.8764	7.78548	34.331	13.8384	1.10127	18.0274	0.164552	14.0117	17.0999	15.8551	1.88782	19.1845	62.6137	57.6046	9.51117	1.8815	5.16943	25.2805	18.2544	28.8388	6.88835	2.10509	22.4136	96.6341	29.9544	212.096	10.6441	12.6395	31.0919	11.5924	23.8844	41.426	85.519	26.5864	26.2661	0.514439	23.058	4.74725	30.7043	51.2884	57.3682	14.4408	58.476	28.9141	109.122	16.2655	52.8314
47.8626	119.285	8.41803	17.6202	6.2765	45.6638	11.4536	0.807328	17.4855	0.189401	11.168	13.5436	13.6167	1.34538	16.1776	70.5194	57.686	7.86752	3.70679	4.13852	19.4414	22.6547	29.0884	8.22518	1.67924	23.8334	92.1236	33.8431	196.299	9.19604	10.9469	39.4921	9.5692	20.7091	35.5843	76.4169	22.9136	22.2252	0.391301	23.9253	19.9197	28.7839	82.4977	56.0948	11.177	66.1022	25.138	106.795	14.7663	48.3565
47.9626	106.614	6.20197	14.8622	5.02746	47.501	45.1827	0.591541	15.8006	0.17956	14.3598	10.6799	11.5762	0.951876	14.9206	65.8142	59.4796	6.33162	3.72393	3.31261	14.9197	24.8587	25.8549	7.61386	1.33932	21.7367	84.6622	33.9927	177.718	7.81602	9.35578	37.3371	7.86844	27.2757	30.5201	64.8593	45.4706	18.3796	0.297745	28.2179	24.3609	35.2563	94.5377	50.7047	8.6349	63.7519	24.6739	95.617	13.2519	43.9129
48.0625	95.2543	4.56116	12.5312	4.00491	45.1456	62.9926	0.433432	13.7437	52.5659	14.2976	8.40379	9.78204	0.669647	12.6928	57.6876	57.029	4.99471	3.2137	13.8398	11.435	23.0399	21.7481	6.44366	1.06799	18.7175	85.9243	32.011	159.027	6.57459	7.92377	32.0293	6.45503	26.517	26.157	53.8373	45.932	15.0098	0.226659	26.3581	23.9627	35.8074	85.4662	44.5438	6.66387	74.54	42.498	82.4627	11.797	48.6454
48.1624	85.0934	3.35067	10.5639	3.17546	40.5585	64.5626	0.31757	11.6899	67.6939	12.8375	6.60599	8.23592	0.468957	10.3803	49.3268	54.0262	3.89824	2.621	15.3504	8.75739	19.9418	17.7989	5.23992	0.851444	15.7218	96.3803	28.9397	141.4	5.49353	6.66906	26.3558	5.28822	22.8254	22.4093	44.2364	38.5223	17.821	0.172524	22.648	21.602	39.3748	71.3771	38.6982	5.13961	72.6006	45.0192	79.3878	11.2149	46.4631
48.2623	76.0123	7.02665	8.90508	2.5078	35.27	59.3431	0.232575	9.80682	66.6165	10.9204	9.31765	10.3428	0.32725	8.31239	41.7401	49.0465	3.0231	2.08637	14.3759	6.70366	16.7028	20.7178	4.17863	0.67864	13.0554	95.3162	25.4367	137.882	4.57047	5.58921	21.2644	4.32868	23.9754	32.9761	52.306	29.5573	30.2168	0.131233	25.0658	20.0771	38.2764	57.6888	33.4699	16.3679	66.6672	42.2107	134.955	15.2361	42.7179
48.3622	67.8991	7.27027	16.316	1.97386	30.0511	51.8188	0.170275	8.15519	59.2849	8.99842	8.89822	10.4367	0.227695	6.57866	35.1618	43.7051	2.33197	1.64258	12.3039	5.13018	13.7543	21.6527	3.29914	0.540792	15.485	114.694	33.0389	128.139	3.79187	4.67164	16.99	3.54146	21.3968	46.5722	48.9195	21.5215	31.722	0.0997703	22.5707	19.0017	35.0713	45.9463	28.8956	18.2369	59.8691	38.7647	167.443	16.8307	45.8175
48.4622	60.6515	16.1319	17.9645	1.54916	25.2688	44.0342	0.124958	7.1604	77.7295	7.26698	26.6031	9.65373	0.158022	5.17147	29.5605	38.6163	1.78908	1.28656	10.152	3.92541	16.0458	19.513	10.5473	0.430825	14.6145	116.517	35.3456	116.263	8.47365	6.06428	13.5081	2.89649	23.5675	47.594	59.0298	17.5497	28.9707	31.9937	19.171	16.816	31.1053	37.2454	24.9287	16.6023	53.2865	34.376	179.293	16.9775	44.8288
48.5621	56.7185	16.8347	18.6447	1.21289	21.0609	36.8504	2.13685	6.30566	93.184	5.79142	34.0885	28.6859	0.109481	5.4095	24.8238	33.9855	1.36532	1.00524	12.7001	3.0033	15.1891	16.5209	36.5152	0.343083	12.7606	110.422	34.5061	104.165	16.8353	13.6621	10.7126	3.7534	24.9319	44.0025	55.5255	33.0399	24.9052	52.4381	15.9674	14.372	27.0619	45.0563	21.5002	13.949	47.2546	46.2852	167.445	16.2965	41.4921
48.662	55.2459	14.6641	17.3901	0.947625	17.449	30.5658	23.4858	5.40461	89.5914	4.5742	31.8218	37.7036	0.0757834	4.85189	20.8459	35.3711	1.03771	0.784496	26.6783	2.29764	13.2717	19.0688	40.3497	0.27306	10.7849	101.162	31.9319	92.6842	19.3653	16.4831	17.7205	21.9542	22.3199	39.0484	48.1114	36.2958	20.7703	51.9208	13.2074	12.0453	23.2666	55.4072	18.5415	11.2729	41.8421	52.8519	147.081	15.1768	44.3427
48.7619	50.9016	23.4849	36.9021	0.739203	14.3961	25.2089	35.6068	4.55709	78.8889	3.59055	26.9237	38.6216	18.8385	4.20823	17.5006	33.3305	0.786103	6.98003	33.4762	6.37886	18.9132	40.1372	36.4606	0.217188	27.1599	105.551	32.0732	82.1609	19.023	30.4663	20.3109	27.356	24.9896	34.016	40.3021	31.4604	17.0417	44.6004	10.8974	9.9803	37.5048	63.0997	15.9898	8.92433	37.0263	50.6912	178.619	13.8585	41.9908
48.8619	45.9944	23.1213	58.1178	0.57576	11.8435	20.7249	101.429	3.80334	66.5034	2.80636	21.8837	54.1895	23.6413	3.47584	14.6881	108.272	0.59399	11.3163	31.4234	7.0697	18.9788	71.6901	49.1217	0.172663	29.586	101.953	42.3585	72.6785	17.3893	52.5861	18.642	27.0472	22.91	29.3742	33.2544	39.327	13.8561	36.0572	8.98333	8.21267	48.7822	69.0191	13.7891	6.98458	32.7561	45.7473	187.798	12.4868	38.5121
48.9618	41.263	24.1423	105.409	12.7676	9.72279	17.0001	240.778	3.15367	54.7411	2.1869	17.4688	56.6349	22.335	2.79862	12.3303	130.46	0.447941	50.567	26.918	6.44559	16.9984	74.7583	122.138	0.137309	27.1996	166.327	45.6212	64.2157	15.2896	156.771	15.7994	24.4401	22.5401	25.2592	27.2479	35.6187	11.208	28.2896	7.40306	6.72989	50.6316	61.5489	11.8915	5.43092	28.9751	40.2692	172.732	11.1467	34.9941
49.0617	36.9187	21.0339	115.818	18.651	7.96957	13.9268	390.22	2.60426	44.4435	1.70067	14.3152	53.2216	30.4351	2.2218	10.3528	129.149	0.338501	54.9731	22.2188	5.42173	14.479	67.3139	130.439	0.109372	23.4991	210.728	44.6999	56.7011	13.1387	405.669	12.9278	21.1359	26.8274	21.6762	22.2532	28.4381	9.03925	21.8464	6.1002	5.50064	47.938	51.1256	10.2558	4.20718	25.6292	45.4652	150.742	9.88487	31.709
49.1616	32.998	18.2297	110.512	22.1308	6.52547	11.4002	404.088	2.14526	35.7892	1.32075	11.4703	47.5483	53.4553	1.7496	8.68882	119.382	0.256119	48.649	21.4489	4.37951	12.0283	56.9693	116.528	0.0872244	19.7673	228.242	41.4598	50.0489	11.1309	500.934	22.3525	17.8508	25.1828	18.5828	18.146	21.2163	7.27778	16.725	5.02658	4.48878	43.3075	41.2226	8.84543	4.8873	22.6689	43.4521	128.493	8.72425	30.4143
49.2615	29.4822	16.0566	99.3089	22.5877	5.33972	9.31777	360.588	1.76469	28.6779	1.02482	9.09514	41.347	55.2595	1.37118	7.29371	107.24	0.19389	40.083	40.9789	3.45954	9.86151	47.6164	97.1293	0.0695581	16.4261	222.504	37.1003	44.1664	19.9563	513.755	40.4933	14.8747	21.2944	15.9229	14.7859	15.9565	5.85387	12.7425	4.14182	3.65944	38.0955	32.7952	7.6292	4.51205	20.0502	39.5057	108.316	7.67339	33.5
49.3615	26.3371	16.9056	86.648	21.3467	4.36469	7.61646	299.227	1.45072	22.9103	0.794831	7.17591	35.4071	48.5199	1.07165	6.12122	95.1086	0.146762	32.0507	41.8932	12.4338	8.02726	38.8408	97.6324	0.0537338	13.5712	206.762	32.3699	38.9719	37.5559	484.955	61.5904	12.2975	21.6753	13.6402	25.4319	25.964	4.70596	9.6822	3.41277	2.98153	32.9773	25.9284	6.58047	7.08331	17.7341	34.8843	99.195	6.7322	58.0225
49.4614	23.526	18.5771	105.017	43.5976	3.56454	6.22114	361.792	1.1925	18.2686	0.616402	5.64807	30.0486	103.994	0.836241	5.13673	83.8538	0.110622	73.1032	38.7989	27.532	6.50833	110.661	139.325	0.045429	11.1817	195.544	28.2011	34.3848	42.7177	439.66	62.3276	10.1191	97.2572	11.6832	30.3776	25.2141	3.782	7.34572	2.81209	2.42831	28.2627	20.439	5.67605	7.09302	15.6856	30.4179	87.7049	6.6758	78.2461
49.5613	21.0145	20.3233	126.758	239.736	2.90845	5.07406	446.657	0.980571	14.5505	0.478153	4.44034	25.364	111.687	0.651894	4.30963	73.7286	0.0826533	91.581	37.6633	29.6013	5.26519	129.692	174.119	0.0353129	9.20079	205.052	24.1217	30.3312	41.7714	661.62	54.8708	30.9626	199.969	10.1099	45.4833	20.7925	3.03898	5.56837	2.31705	1.97727	24.0686	16.0891	4.8965	6.20668	13.8739	26.375	107.109	6.34353	77.8608
49.6612	18.7709	18.0081	125.122	463.776	2.36968	4.13645	467.515	0.807014	38.7845	0.371195	23.8014	21.3399	99.6476	0.507721	3.61536	64.7433	0.0606828	84.2803	32.6684	26.6902	4.25425	121.668	172.502	0.0282791	7.56593	267.673	20.3423	26.7598	45.5254	788.897	45.6805	36.615	322.32	24.0596	79.3866	15.8048	2.44176	4.21906	1.90918	1.60973	20.4133	12.6561	4.22315	9.25531	12.2717	26.7711	119.105	5.86982	72.3957
49.7612	16.7669	14.6439	114.201	661.635	1.92977	3.36761	419.128	0.664656	44.2821	0.288407	50.7546	17.9185	81.5106	0.395212	3.0326	56.8185	0.0432859	70.5021	29.3868	22.333	3.43499	104.908	149.988	0.0231	6.2196	284.929	16.9632	33.7045	60.117	798.413	37.0635	35.5588	350.726	27.0822	81.0985	11.4395	1.96187	3.19583	1.57317	1.31039	17.2674	9.95227	3.64211	9.15918	10.8548	24.6818	111.686	5.33722	66.0487
49.8611	14.9767	11.4047	100.435	727.047	1.56856	2.7444	348.683	0.548297	41.8492	0.224422	52.132	61.5681	63.4315	0.307375	2.54338	49.8492	0.0295067	56.7482	24.7572	17.9903	2.77234	94.0594	123.513	0.019234	5.11204	275.717	14.0162	34.7251	62.1447	748.511	29.6962	31.8659	317.799	25.9184	77.2222	8.01359	1.57631	2.42037	1.29626	1.06664	14.581	7.82507	3.13982	7.97677	9.60155	21.9229	98.2707	4.79505	59.9211
49.961	13.3778	8.67165	86.6503	715.049	1.27761	2.23205	277.896	0.453083	36.5533	0.175212	45.6383	75.5557	47.8111	0.238832	2.13286	43.7281	0.0188435	44.9038	20.2867	14.1898	2.23698	79.4455	99.1169	0.0156387	4.20136	255.271	11.4921	33.1037	58.2502	672.655	37.8958	27.4375	263.701	23.3438	67.2264	5.48385	1.26655	1.83286	1.06811	0.868175	12.2987	6.15252	3.90285	6.56325	8.49301	19.1657	84.0848	6.70124	57.7861
50.0609	11.9496	6.5017	75.4453	661.13	1.03888	1.81873	225.488	0.37516	30.6818	0.137423	37.6388	75.6325	35.2573	0.185184	1.78835	38.3554	0.0108532	35.2524	16.4164	11.0559	1.80482	65.1576	78.5102	0.0129677	3.45274	231.04	23.435	36.3009	51.941	589.162	63.1309	23.1157	207.738	20.4751	56.4299	3.68732	1.01771	1.38775	8.75128	9.47677	11.6284	43.3027	11.2828	5.2465	7.51229	16.638	76.0489	7.48015	53.306
50.1608	14.914	5.09568	93.1718	587.644	0.844327	1.48361	176.948	0.311361	25.1931	0.107915	30.2466	69.6973	25.5949	0.143072	1.49949	33.6406	0.00524201	27.573	13.2072	8.55163	1.45608	65.0189	61.7683	0.0104702	2.83742	206.557	28.7865	44.5344	45.0136	507.605	82.6566	32.8152	158.131	17.7389	46.6059	23.8331	0.817815	45.7752	9.56797	12.1638	41.3658	49.1957	24.6642	4.12865	12.2646	14.3981	71.2901	13.3801	48.5196
50.2608	16.6882	3.88853	92.6754	508.222	0.68658	1.21087	159.304	0.259066	20.424	0.0852602	24.0166	61.6349	21.8795	0.10993	1.25752	36.5828	0.00169183	21.5286	20.9882	6.58554	1.17467	57.543	48.4234	0.00850981	2.33169	183.413	33.2065	54.0773	38.3406	432.583	78.7756	33.7569	117.473	15.2781	38.2052	34.6489	0.657214	56.1761	8.58925	12.1588	72.4444	44.365	27.6375	3.22057	12.9128	12.4421	73.4781	16.123	43.9874
50.3607	16.0476	2.92166	112.727	430.778	0.558893	0.988665	137.076	0.216002	16.432	0.0679955	18.9613	53.2901	30.6947	0.0839634	1.05498	38.9614	-0.000184416	16.7951	21.6623	19.4106	13.6881	52.8901	37.8897	0.00695982	1.91603	162.237	33.6901	55.0244	32.3023	370.447	67.7919	31.0434	85.694	13.1214	52.1811	38.3562	0.528177	51.8502	7.28805	11.0424	81.9013	37.0156	35.1346	2.49969	12.1801	10.7448	67.0976	25.4673	39.8307
50.4606	29.9005	2.17477	132.067	359.548	0.455506	0.807453	111.452	0.180561	13.1593	0.0541401	14.9292	45.482	30.008	0.0635088	31.1329	37.0248	0.346697	13.0972	19.1952	37.0533	16.8186	45.1891	31.9984	0.00599123	1.57441	143.196	43.3903	52.1631	27.024	314.403	55.8636	27.0893	81.4477	11.2537	68.5083	33.3406	0.424495	43.2904	10.2294	9.56914	81.6026	44.2203	49.4265	1.93461	33.0173	22.7954	69.4498	29.6196	36.0538
50.5605	31.9843	12.4111	129.027	296.459	2.85861	0.659757	87.5711	0.151455	10.5086	0.043537	11.7389	38.5217	25.6964	0.0474866	37.2731	48.5921	19.374	10.2117	16.0723	38.8674	16.8116	45.8004	25.9945	0.00447896	1.29364	126.235	46.2538	86.4606	22.5043	265.202	45.1022	22.9924	69.3169	9.6454	65.8948	48.6291	0.34117	34.521	25.0205	8.08363	75.7263	40.4413	63.1893	1.49487	91.3356	33.6638	65.9715	31.8389	32.6315
50.6605	35.2127	17.8714	117.219	242.035	3.7732	10.7901	67.2945	0.127452	8.37721	0.0348972	9.22439	32.4769	20.5473	0.0351336	65.1022	55.6401	25.0219	7.96112	13.1346	34.7176	15.0335	54.1823	20.719	0.000973698	1.06291	127.276	45.0646	96.2841	18.6833	231.49	36.0475	19.2129	56.1215	8.26398	57.586	46.0055	0.274197	26.8906	31.6956	15.1849	67.9741	74.5916	61.7375	1.15397	114.96	34.5567	58.3746	31.6648	36.8555
50.7604	33.7053	17.1693	158.496	195.995	3.91445	13.9559	67.0915	0.107637	6.67094	0.0277936	7.2463	41.7633	15.7643	0.0255897	87.9899	54.2022	24.576	6.20635	10.6162	28.9185	12.7955	50.9839	16.354	-0.000996251	0.873299	120.195	41.6483	94.84	15.4795	215.196	28.6636	15.9094	60.4098	7.07825	48.7349	53.8144	0.220345	31.7028	29.4338	16.7264	64.7196	85.736	55.7891	0.890393	114.24	53.559	50.0765	30.1417	35.3604
50.8603	30.8705	14.4736	173.514	157.626	3.67959	18.8454	136.888	0.0909596	5.30874	0.0219689	9.2514	42.4772	11.769	0.0183204	94.4587	49.779	21.6871	4.83831	19.9542	23.2387	16.4187	49.0407	31.2783	-0.00239661	0.717514	109.92	37.1758	88.5636	12.8072	192.427	22.7328	13.1028	59.2434	6.72006	40.402	47.6972	7.37512	32.0088	25.2459	22.6176	68.3969	77.5757	49.0043	0.686981	105.662	55.5603	50.6892	27.9221	32.5513
50.9602	27.834	17.2061	165.334	138.276	3.2851	25.2517	148.418	0.0766197	4.22305	1.28134	16.5607	39.4335	8.62006	0.0127592	86.8824	48.0778	18.1171	3.77182	20.3478	18.3045	16.0097	42.746	32.1704	-0.00161235	0.589549	114.621	32.3756	89.0414	10.5861	174.264	18.005	10.7561	59.1718	7.51991	35.9186	37.6756	9.29665	27.7005	28.5777	22.978	65.3104	64.8089	42.5704	0.530202	95.1563	64.4557	45.9776	26.0633	29.6104
51.0601	24.9507	16.4973	148.477	129.226	2.8457	33.9587	135.039	0.06402	3.35866	20.0437	16.5637	35.0076	6.22664	0.00839048	75.7331	56.6104	14.6617	2.9404	17.9582	14.2511	15.899	36.7815	28.362	-0.00422727	0.484443	134.067	27.681	83.9485	8.74429	158.477	14.2508	8.8121	51.605	39.6835	30.4218	27.9288	9.04743	22.4722	25.8761	21.0211	59.274	52.3874	36.8171	0.409293	84.7923	62.1213	39.942	23.8371	26.8396
51.1601	22.3173	14.8482	129.507	115.685	12.4687	34.4387	113.234	0.0525846	2.67085	26.1314	17.21	35.3005	4.45122	0.00479775	64.6097	55.6431	11.6338	4.88983	15.0127	11.0184	14.1794	44.197	23.5024	-0.00463149	0.398113	134.772	23.3319	142.652	7.21945	139.837	11.2755	7.2105	66.7942	47.9637	25.2276	19.886	8.00706	17.6622	34.7323	20.0767	52.2808	66.0923	31.7838	0.315966	75.2313	56.1687	33.9746	73.4677	24.3021
51.26	19.9454	14.196	111.241	100.561	22.1221	31.5083	90.6794	0.0419844	2.12372	26.1391	15.124	57.7017	3.15731	0.00178356	62.7429	55.1385	9.11433	4.77976	12.6706	8.48328	12.0532	51.1575	18.9186	-0.0148704	2.01379	129	19.4436	167.459	5.95847	121.06	8.91996	5.89545	64.5681	50.451	20.7191	13.7701	13.7451	13.6521	32.6351	28.4692	45.3314	61.3104	27.4186	0.244177	66.6294	58.3358	37.3115	108.118	21.9974
51.3599	17.82	20.809	94.7576	85.5632	25.7163	46.8261	70.5614	0.0319814	1.68854	23.522	36.879	62.8203	2.22535	-0.0013201	55.8054	50.9872	7.08036	4.0868	10.3921	6.51462	10.0027	47.7974	18.0232	-0.0186883	2.32473	118.784	16.0539	193.169	4.91656	118.716	7.05594	4.81796	55.4229	55.5889	19.9696	9.34233	14.4664	11.4448	44.2165	29.3265	43.713	51.7125	23.6463	0.188919	64.9746	54.226	76.1189	145.758	19.9093
51.4598	15.9194	26.8058	82.3991	71.6272	25.7865	51.1093	53.8709	0.022631	1.3424	20.0346	42.1495	60.0731	1.56161	-0.00786663	48.0039	49.9725	18.7343	3.32042	8.4141	4.99491	18.1326	41.1393	18.4786	-0.0189318	2.17652	107.198	13.1537	205.946	4.0563	119.908	5.58125	3.93628	48.8727	52.8142	17.4646	9.06356	49.5038	13.7894	41.622	26.993	39.8823	41.9754	20.3903	0.14626	62.916	70.601	131.617	160.543	18.019
51.5598	16.998	25.0077	70.6618	59.1992	23.8331	107.128	42.9327	0.0140923	37.1503	37.7961	38.1488	54.1465	1.09199	-0.014333	49.948	46.007	40.9634	2.63871	6.77201	3.82603	26.2045	34.065	31.4124	-0.0181186	1.89438	107.489	23.5921	199.262	3.3465	112.297	4.4147	3.21538	39.9383	47.4213	14.689	7.47092	57.5125	33.8212	43.0164	24.5807	65.7077	33.4974	17.5811	0.113518	57.6512	70.2951	192.38	161.704	22.9554
51.6597	16.1253	20.8173	66.7582	48.4258	21.0746	120.327	47.9177	0.00653758	65.4912	41.6721	31.8911	47.315	0.761443	-0.0164555	58.267	41.2524	45.5433	2.07583	9.70936	2.92888	26.389	27.6504	31.6367	-0.0264293	1.59882	108.048	42.0787	184.482	8.22514	119.823	3.49197	2.62621	40.2291	41.5345	27.2001	5.67734	72.5063	54.9948	38.0557	21.3316	94.7828	106.117	33.4716	0.0883907	75.7583	77.5384	242.113	155.087	22.5955
51.7596	14.7234	16.6003	70.714	40.0591	18.1485	114.805	44.1075	0.000282142	72.6666	40.6878	25.7842	40.6319	0.529617	-0.0204921	54.9312	51.4651	42.4009	6.97521	9.4098	2.2412	23.6697	22.2038	27.678	-0.0327811	1.33064	112.986	50.0134	167.048	9.82531	128.709	2.76216	4.941	39.2276	48.9263	53.127	18.303	70.565	54.3643	32.1384	18.0347	102.907	135.215	51.0072	0.0688181	147.82	94.0855	235.799	144.357	20.9481
51.8595	13.2602	12.791	66.5108	32.7932	15.3687	102.124	37.2115	-0.0042725	67.9493	36.1841	27.5606	34.5401	0.367719	-0.0237725	69.5667	51.4774	36.4463	7.43353	8.15735	1.7145	20.1757	17.7247	22.8565	-0.0310555	1.10019	119.359	51.4762	153.75	17.405	142.712	30.3243	5.43038	33.8165	73.5583	69.3969	26.527	62.5977	46.67	39.6957	15.0202	99.4762	125.745	51.7903	0.0535842	208.09	102.18	210.711	131.777	19.0952
51.9594	23.9916	9.66566	62.6607	26.6151	12.8724	93.2698	29.9084	-0.00759686	59.0493	30.613	29.9811	42.0418	0.253773	-0.0234759	67.0379	53.7593	29.9974	6.53855	6.76793	1.31128	16.7674	14.1024	18.3674	-0.0289112	0.906825	115.119	49.1763	183.214	29.8166	145.677	44.1901	6.93738	32.0261	76.309	95.4947	25.055	53.0508	59.374	36.6649	16.4562	90.8766	146.813	47.4091	0.0416465	212.474	96.4406	184.673	118.715	17.3192
52.0594	25.5475	7.22006	61.3192	21.4459	23.4007	93.2604	23.3283	-0.0203959	49.4293	25.1398	26.7361	41.9633	0.175839	-0.0233244	59.4604	50.7199	24.0566	5.37431	5.50796	1.00267	13.7502	11.1995	33.3889	-0.0267031	0.746373	106.404	52.0463	185.168	33.1971	137.625	43.2254	6.91454	36.721	70.9511	120.42	20.405	54.5478	73.47	31.3946	15.5412	85.9008	133.426	41.8483	0.0322484	198.379	109.818	158.399	105.967	30.2682
52.1593	24.2156	15.3097	68.7463	17.175	30.4319	117.155	17.8393	-0.0244199	40.524	37.1948	26.5801	38.618	0.11612	-0.022394	57.5243	64.0179	18.9778	4.29292	4.44296	0.766506	28.9705	8.88487	34.0438	-0.0242799	0.613913	98.3297	50.5102	174.996	32.171	124.232	44.73	6.27062	33.9852	63.1191	164.585	18.7102	49.4055	107.598	26.2218	13.7389	81.3173	133.126	36.4247	0.0247605	179.309	105.236	148.405	93.9706	31.3893
52.2592	22.2961	15.868	69.4496	16.3333	31.4074	150.774	15.2474	-0.0319958	34.541	38.6684	23.0113	34.1263	0.0789143	-0.0208301	54.019	64.2504	16.6219	3.38516	3.56897	0.585874	31.477	7.04448	38.7006	-0.0216226	0.504825	88.9106	46.5666	160.137	29.2024	109.117	39.6943	5.43288	28.5248	55.0475	168.903	15.0276	42.3023	103.971	32.6809	11.7354	73.4546	115.261	31.5266	0.0188017	160.015	94.9397	130.533	82.9407	29.5023
52.3591	20.5482	19.3111	64.0391	14.7881	29.4484	178.068	40.1762	-0.0352726	60.9248	49.6056	25.5573	32.8488	0.0479769	-0.0182923	48.9143	59.7108	57.2877	2.65345	2.86121	0.447743	29.0693	5.58349	35.2905	-0.0188659	4.3356	79.4537	52.6305	144.116	25.5728	94.1836	78.662	4.59313	22.6332	47.9048	151.089	11.2508	46.2717	98.7479	30.2439	9.83238	106.103	94.5986	27.2257	0.0139513	142.059	83.5584	138.963	74.8776	27.0001
52.459	18.5683	17.7174	56.6067	17.4598	26.2547	173.073	45.3525	-0.039923	82.3238	74.6062	24.0339	29.7051	0.0291351	-0.0154647	60.9536	53.7606	107.62	2.07411	2.29158	0.342167	25.1188	4.4247	29.6781	-0.016131	5.12	88.724	89.5172	128.543	21.9215	80.3618	81.5717	10.9817	23.2802	41.3469	131.079	8.06369	45.9669	83.4346	25.9121	8.14527	200.103	75.8701	23.49	0.00999165	125.848	73.435	142.751	66.9371	24.518
52.559	16.6574	14.6399	48.9664	21.8266	22.7243	155.317	41.9305	-0.0376182	85.4378	77.916	20.3912	31.3745	0.00921386	-0.0126629	58.4956	47.725	116.353	1.61917	1.83432	0.261523	21.0213	3.50607	24.0611	-0.0134809	4.82597	87.5917	107.753	114.091	18.5435	68.0348	72.4423	12.5775	20.5825	37.3738	109.863	5.61043	71.0825	66.9212	21.6472	6.702	230.041	60.2128	20.2593	0.00667938	111.387	84.9632	130.196	59.4234	22.2121
52.6589	17.1665	16.7921	174.162	22.7921	19.3071	133.951	78.7382	-0.0434493	77.8006	74.4326	16.5942	42.1208	0.00307568	-0.00986772	88.4119	42.0925	107.11	1.2633	3.94932	0.199928	17.3026	2.77801	19.1584	-0.0109464	4.21153	118.337	124.882	100.991	15.5535	65.4283	60.5406	50.6611	22.748	60.5186	106.359	3.8209	73.1008	95.9057	31.1253	5.49174	227.882	47.5524	17.4703	0.00411903	164.211	81.8187	118.881	52.4899	20.109
52.7588	19.4619	19.405	423.448	21.8172	16.2064	113.047	171.388	-0.0499855	66.7322	65.4676	13.2539	43.437	-0.00251493	-0.0073814	101.453	37.0122	91.5323	0.985507	52.2506	10.3847	14.1151	2.2011	15.1142	5.06283	3.55845	125.008	127.011	89.2602	12.9737	73.9266	49.2103	83.9567	34.2292	86.6411	93.1729	13.359	104.918	92.2021	59.5734	4.48863	210.851	92.3431	15.0646	0.0020542	245.097	86.8814	103.42	46.1971	26.251
52.8587	23.7999	17.5158	646.539	36.4175	13.494	94.2303	187.945	-0.0524876	82.6769	64.3861	13.7074	40.5784	-0.0118082	-0.0049447	167.157	32.4983	75.0795	0.768754	60.5695	12.7932	11.4583	1.74396	11.8659	6.76727	2.96286	120.564	120.496	78.8274	10.7823	82.6188	39.4641	132.394	35.9235	88.8399	105.093	31.129	105.919	96.1088	91.2889	3.66304	188.054	119.59	12.9911	0.000449476	361.249	81.383	88.0259	40.5508	29.0113
52.9587	23.4317	14.3669	760.665	42.0649	11.1735	97.9716	171.789	-0.0468754	84.8514	57.4647	43.5334	36.1435	-0.0147644	-0.00294961	176.449	35.7182	60.0803	0.5998	62.3853	12.0842	9.27633	1.38178	9.29177	6.32102	2.44997	111.436	110.846	69.5833	8.93936	94.7318	40.1434	208.768	46.3653	82.2404	109.831	32.6789	95.2179	107.019	87.8565	2.98642	169.658	122.616	12.0169	-0.000702678	427.993	72.7565	74.1504	35.5248	27.6947
53.0586	26.9497	11.2406	782.557	42.3986	9.21613	119.718	144.397	-0.0537538	76.9062	48.7169	46.7313	31.3783	-0.01568	-0.00120456	161.433	37.7049	47.3276	0.468018	55.2414	10.3324	7.49846	1.09483	7.26611	5.35536	2.01913	103.876	101.888	61.6893	7.39932	94.2395	35.4067	230.517	44.7779	73.0213	98.8584	97.0953	81.2309	116.568	120.194	2.43331	149.118	108.82	31.0391	-0.00136611	426.619	63.7845	62.1479	36.6437	28.3122
53.1585	28.3493	8.56926	743.833	39.7783	12.1293	125.313	115.8	-0.0522151	72.6974	46.4469	41.5005	26.8468	-0.0188839	0.000214737	140.427	35.7158	36.8982	0.365258	46.2402	8.41914	6.05615	0.867488	5.67788	4.37892	1.66132	108.344	90.6089	73.6281	6.11771	87.9175	29.5005	260.213	38.4177	63.6257	103.064	235.169	75.3499	116.042	157.474	1.98189	164.958	90.2181	54.9906	-0.00150014	459.985	56.8349	51.9593	35.6298	26.5127
53.2584	26.7718	6.43493	667.218	35.7013	12.8381	116.227	90.1911	-0.0519251	63.505	54.642	34.4289	22.7738	-0.0182436	0.00141239	119.699	32.4216	28.5684	0.285102	37.782	6.68401	4.88895	0.687352	4.43506	3.53018	1.36578	112.154	113.735	74.4535	5.05386	78.7803	76.4458	269.534	30.8937	54.9485	92.6909	339.224	90.0019	124.538	158.564	1.61383	194.055	72.6823	85.8776	53.7441	458.443	84.0652	43.3877	39.6136	47.899
53.3583	24.4049	4.78855	581.622	31.0901	12.1816	101.957	68.8986	-0.0487946	53.3081	52.7007	36.3905	19.22	-0.0171392	0.00208696	101.158	28.8887	22.0151	0.222538	30.5339	39.9463	3.94547	0.544624	9.47753	2.8294	1.12231	129.789	119.947	70.3802	4.172	68.8764	94.4509	248.604	31.808	47.252	78.8834	320.009	96.7918	149.202	139.276	1.31394	194.035	108.118	129.176	115.156	424.455	191.548	36.2082	40.9312	49.8946
53.4583	21.9663	3.54372	499.429	26.4894	12.5797	114.336	51.9341	-0.0460284	49.4581	46.5797	32.1582	16.1706	-0.0148144	0.0025351	85.1722	25.5226	37.6001	0.173713	24.5504	47.0663	3.18338	0.431529	30.538	2.26232	0.92201	129.945	116.18	118.92	3.44144	59.2712	94.4213	217.267	29.1327	40.5492	67.2404	262.419	108.347	147.293	117.337	1.06968	232.967	104.137	130.823	138.892	398.644	225.074	42.1488	43.9953	46.948
53.5582	22.6936	2.61367	433.75	33.7034	16.403	109.022	38.7769	-0.0419799	42.8166	39.2685	26.6247	13.5793	-0.0122712	0.00284808	71.5971	22.4597	39.8333	0.135591	19.6918	43.8263	2.56806	0.341906	33.5302	1.80723	0.757337	122.307	106.977	152.71	2.83629	81.809	82.7534	184.564	24.3154	37.3566	86.4719	198.838	117.578	126.381	97.4496	0.87077	260.714	104.751	158.358	129.762	380.57	217.758	41.2006	43.7536	45.1573
53.6581	21.3126	8.53333	371.71	35.4548	16.9419	96.9501	28.7544	-0.0322838	35.7672	32.1766	42.9905	11.3898	-0.0100031	0.00285968	60.1433	19.7279	36.3599	0.105821	15.7767	40.4285	2.07135	10.324	30.2349	1.53245	0.621996	111.655	95.2478	187.48	2.33517	98.9161	68.7564	154.305	19.2259	33.0992	82.7377	150.145	109.7	102.116	80.5217	8.4565	262.183	96.3697	153.531	110.296	346.899	197.186	36.8706	41.6482	41.5992
53.758	19.3907	16.8976	316.225	34.0761	20.9251	91.9474	21.2151	-0.0271298	29.2887	37.6641	64.189	9.54637	-0.00804876	0.00298238	50.5062	17.3137	31.3647	0.0825678	12.6332	35.4099	1.67048	23.955	29.3393	1.25374	0.510762	102.829	97.9556	191.495	1.92397	100.605	55.7334	127.818	14.6721	28.8125	72.1605	108.212	95.2612	80.094	66.4122	24.6332	244.439	81.0282	138.369	89.6628	310.619	180.99	31.7912	38.5808	63.0565
53.858	17.4406	17.3225	267.932	56.1139	32.3999	98.0606	15.5941	-0.0230858	48.5264	36.2564	62.0562	7.9974	-0.00645821	0.00331777	53.5932	15.5024	25.8675	0.064399	10.1135	29.21	1.3471	26.0818	46.1296	18.0891	0.419382	99.1596	93.5358	181.846	1.5697	119.308	44.634	105.298	16.2278	24.8722	60.6187	78.2443	79.863	77.4476	54.7387	29.0572	218.948	128.872	121.416	71.2091	283.397	165.444	26.946	49.637	113.822
53.9579	15.6198	27.482	226.497	64.5623	35.3198	144.53	11.4312	-0.0185522	51.0512	32.0141	53.1922	6.69759	-0.00510215	0.00262606	56.716	18.247	22.1079	6.43707	8.09536	23.3487	1.08635	23.8615	45.7389	20.2023	0.344457	91.6535	85.3396	166.807	1.28394	120.391	35.5281	86.4606	16.7791	29.8144	50.0828	73.1269	65.7143	80.9245	58.8318	28.2213	191.621	125.781	105.43	55.8321	259.332	146.422	22.6525	53.6726	161.198
54.0578	14.3097	27.3127	191.225	64.9532	54.2129	156.383	8.35255	-0.0146404	46.7487	26.9739	72.4972	6.98086	-0.00391137	0.00269522	71.4232	17.9335	18.1354	7.39764	6.47944	18.3352	0.876283	20.3439	39.7818	18.0692	0.282795	82.877	75.4986	150.31	1.04358	170.825	28.1925	73.9365	14.87	29.1148	41.0621	59.2655	53.5157	70.919	52.5853	25.2896	165.356	108.073	98.708	43.4588	235.163	129.813	18.967	53.5452	161.82
54.1577	27.7505	36.9145	161.328	60.8723	59.3073	147.037	6.0879	-0.0115918	40.2105	22.0947	68.6944	6.5526	-0.00286621	0.00295288	76.6132	16.5297	14.5135	10.8679	39.6838	14.2491	0.707027	16.7652	32.7645	15.0782	0.232248	79.8502	65.3223	134.16	0.848743	218.001	22.336	64.9669	13.1867	26.4419	39.9691	44.6049	43.327	57.8702	44.5576	21.7608	153.777	89.201	98.1158	33.6868	210.132	120.965	15.8501	51.0623	150.814
54.2576	29.8611	117.839	153.395	54.5937	57.1437	129.864	4.43481	-0.00889632	33.4721	19.1335	68.3541	5.85134	-0.0020178	0.00319627	70.4507	42.3058	11.4336	10.3726	123.538	11.0048	0.656724	13.5736	26.2949	12.2562	0.190695	73.7688	55.5742	119.122	0.683174	241.417	17.6818	55.352	18.7852	26.2608	35.0843	32.0795	34.9605	45.6204	37.8264	18.3089	163.794	71.7213	92.7721	26.0493	187.835	107.913	19.5725	47.3549	137.685
54.3576	28.3927	402.854	145.618	47.5182	51.7203	111.048	3.22771	-0.00746165	27.3538	17.6541	75.3458	5.08787	-0.00133049	0.00200595	63.0085	55.4263	8.91478	8.79413	157.823	8.46689	6.94969	10.8846	34.4529	9.85726	0.156604	68.4433	46.6624	106.653	0.546834	236.477	13.9918	46.3567	18.7079	24.0119	29.5541	22.3725	44.6285	35.3197	34.8943	32.9144	156.968	56.9864	82.8723	20.1155	172.991	94.5189	37.687	43.1195	124.937
54.4575	25.9446	442.062	130.541	40.4711	45.1758	93.2663	2.34816	-0.00626461	22.1136	27.0651	77.0621	4.35802	-0.000804274	0.00104687	54.3207	61.0393	6.90275	7.11931	148.828	6.49917	8.51718	8.68201	34.5727	7.89314	0.12871	62.0149	38.7682	94.8582	0.437902	217.862	11.0698	38.4393	17.7481	46.7539	24.4482	15.2601	54.1703	27.0769	33.0408	43.7535	142.738	80.7253	72.4704	15.5209	155.532	95.3467	158.603	38.775	113.161
54.5574	50.8543	392.117	113.759	33.9062	46.4939	77.5232	1.70612	-0.00581767	17.7618	28.4133	67.3668	3.70044	-0.000428025	-0.00174314	54.4063	58.6915	5.31969	5.6481	127.711	4.98165	8.19113	6.90454	41.8982	6.30883	0.105614	55.4747	31.9339	90.6525	0.348002	193.762	8.75714	31.6877	15.0905	51.0549	29.6516	10.2356	52.0959	20.6443	28.5079	44.2205	126.042	76.9504	62.8439	11.9704	138.498	87.7076	297.98	34.5639	102.439
54.6573	54.8068	319.022	97.6669	28.0417	51.527	68.9071	1.238	-0.00552607	14.2103	26.1467	55.5257	3.1259	-0.000143621	-0.00402717	68.5342	90.5716	4.63668	6.87115	112.961	3.8151	7.20702	5.48184	38.9529	5.59075	0.0867474	49.2763	28.4357	83.4176	0.26904	168.599	6.92739	26.0307	12.0693	48.3564	27.931	6.77582	58.7635	15.6913	23.8729	40.3606	109.365	82.8779	54.3118	9.23003	122.846	100.069	426.269	30.6183	92.7166
54.7573	52.1358	248.519	83.1729	22.9516	49.9341	59.1258	0.897614	6.29171	25.0756	22.5474	44.6085	2.63242	4.6e-05	-0.00606274	70.4465	98.1589	3.84661	6.2759	94.5106	2.92014	6.0862	4.34812	33.0257	40.0721	0.0712923	48.5305	24.7253	85.6877	0.210264	144.632	5.47984	21.3388	9.28245	43.3618	27.3966	8.57934	55.1268	12.9391	35.0572	35.0672	93.8702	106.105	46.8735	7.11627	115.369	98.8772	440.499	27.001	83.9127
54.8572	60.3122	188.989	70.512	18.6254	45.3352	49.7556	0.653538	15.7563	40.9419	18.7338	44.5603	2.21262	0.000133107	-0.00637892	63.8961	93.8581	12.5468	5.23487	77.2061	2.23438	5.03387	3.44704	26.8791	47.3754	0.0586282	45.3263	21.1178	81.5766	0.165328	122.896	4.3347	17.4706	6.94759	37.9556	33.4406	13.4637	51.8437	10.8147	38.7831	29.667	80.0171	98.7895	40.4311	5.4866	104.513	92.5626	402.634	23.7331	75.9433
54.9571	58.5315	141.707	59.7142	15.0065	39.6713	59.2741	0.476592	18.6878	51.9678	15.21	38.6412	1.8575	0.000165378	-0.00890204	55.394	97.8931	14.7232	10.5121	108.938	1.70937	4.11765	2.73189	21.4442	43.0053	22.0221	53.2747	50.1776	74.9253	0.131233	124.127	3.42877	14.2929	5.09708	32.8506	46.6937	12.967	51.0899	8.62854	34.9189	24.7175	67.9063	87.3354	34.8657	4.23018	93.3512	90.4012	350.426	20.8109	68.7303
55.057	162.483	105.356	84.4142	12.0172	33.9408	68.3806	18.5602	18.457	50.9098	12.1646	31.7417	1.55812	25.6067	-0.00950357	50.3462	108.528	13.9922	10.5908	123.374	18.577	3.34779	2.16474	35.7753	36.077	30.2714	53.6641	63.9964	67.5614	0.105368	116.246	2.71207	11.6881	3.68263	28.279	45.5847	10.6539	48.3388	6.72322	30.3562	20.4078	94.5285	79.8393	54.5761	3.26175	88.957	82.1582	328.956	18.2169	62.2021
55.1569	194.052	77.923	106.614	13.4245	28.6204	66.6272	23.6011	16.8317	55.1858	9.6308	25.4615	1.30617	68.0132	-0.0088691	43.682	104.59	12.1527	9.14881	112.562	22.3955	4.10331	1.71519	35.9003	29.3865	29.7118	54.3842	67.9489	60.3449	0.0856983	105.024	10.2129	9.55542	2.62868	24.2799	78.7701	8.08137	42.2474	5.1724	40.9573	38.229	119.825	71.6207	59.2221	2.51522	81.0313	72.5358	322.244	15.926	56.2939
55.2569	189.916	57.4467	107.701	13.3133	30.3915	77.0922	22.7672	14.7171	51.1424	7.57181	20.1998	1.09439	81.0609	0.462923	37.1938	107.715	10.0626	7.46455	95.3644	21.01	3.94622	1.35899	32.8629	23.6548	26.3377	51.4875	66.0607	62.4796	0.070337	92.2951	13.0389	7.81063	1.85806	20.8198	100.791	5.84163	43.0389	15.2955	41.3091	42.0861	123.243	120.141	66.0507	1.93972	77.0244	85.4773	288.622	18.9635	50.947
55.3568	175.262	60.7121	99.3054	24.1445	28.8867	74.3764	19.6643	12.558	44.2503	10.5753	15.9414	0.916491	75.2436	0.577833	31.4175	101.103	8.10035	5.94289	78.3379	17.909	3.472	1.07668	27.6817	18.9478	22.4077	62.5263	60.9717	59.6917	0.0587737	79.6939	12.3445	6.38375	1.30276	30.1339	96.3131	4.08865	49.0024	41.5063	49.5616	47.2213	116.179	118.413	62.2353	1.49614	102.268	86.5444	248.956	19.8327	46.108
55.4567	158.458	55.7477	106.591	28.5241	25.9876	66.5129	16.0231	10.5572	36.9539	10.8112	19.2732	0.767171	62.8291	0.550389	26.4468	91.4208	6.40649	4.67889	63.4648	14.5696	2.93192	0.853037	22.46	15.1462	18.7183	63.7319	65.1102	54.9211	0.0488647	68.0178	12.4909	5.21709	0.907229	30.9812	83.9589	2.79653	46.1217	44.3858	45.4851	45.0145	104.704	107.957	56.7366	1.15408	122.354	79.718	211.052	19.6217	41.7289
55.5566	142.188	46.0817	100.784	35.099	22.6169	57.2567	12.607	8.79213	30.2554	12.5564	17.851	0.642017	49.5061	0.475016	22.229	81.3184	5.00881	3.66447	51.0857	11.557	2.42481	0.675654	17.8907	12.0968	19.8163	60.4871	76.5404	49.5695	0.0406891	57.598	59.3027	4.26335	0.628138	28.7089	70.5153	1.88004	56.3352	52.1147	44.7923	39.9774	94.2855	96.9654	52.6522	0.89055	119.944	86.3559	177.44	18.6193	37.7659
55.6566	127.229	36.2012	90.1779	36.4051	19.2834	48.2711	9.69694	7.27803	24.4865	12.0506	15.058	0.537319	37.6228	0.391486	18.6715	84.962	3.88608	5.84588	40.9968	9.03546	1.98329	0.535136	14.117	9.65757	18.0459	55.4599	91.3842	47.2226	8.14875	48.5117	67.1438	3.48379	0.432753	25.502	74.0162	1.24713	54.2872	59.1549	39.0964	34.2329	82.78	145.441	46.7132	0.687402	116.276	81.4357	148.577	17.2131	45.9187
55.7565	113.721	29.4897	78.5071	34.7176	16.2239	50.1576	7.34443	6.00106	19.6809	10.6243	32.8658	0.449869	27.904	0.315052	15.6789	80.1739	2.99923	5.67073	32.8531	7.00404	4.2469	0.423443	11.0842	7.70883	18.8371	57.5172	94.253	43.3873	11.2363	40.7055	74.4381	2.84669	0.296875	33.2827	66.8669	0.818499	47.8383	55.732	32.8683	28.7228	86.6137	153.435	50.2297	0.530721	106.591	73.0013	150.557	15.6414	46.2734
55.8564	101.605	23.2378	67.3637	31.49	22.2192	61.6656	5.50277	4.93547	15.7522	8.94359	45.7829	11.1467	20.3416	0.250309	18.9564	87.9239	2.30641	4.83538	26.3091	5.40168	4.62613	0.335366	8.68023	6.15271	80.4336	56.0907	90.1502	39.1306	13.1599	34.0646	74.3322	2.3261	0.20294	34.9591	78.6231	0.532468	40.4075	46.9335	27.277	23.8993	105.335	135.304	46.8185	0.409725	95.658	64.0747	158.943	14.0465	44.4573
55.9563	90.7661	17.7872	59.1842	27.6261	23.3385	60.7775	4.09098	4.05233	12.5753	20.2529	43.5993	14.8851	14.6418	0.1974	20.8666	84.4178	1.76909	3.92383	21.0617	4.15313	4.27619	0.264734	6.78814	4.91041	91.8944	52.1296	82.3397	50.0768	13.4005	28.4519	67.3284	1.90084	0.138308	32.6545	85.1999	0.343771	33.3844	57.1744	22.5326	19.7167	120.17	121.906	41.6046	0.957331	85.118	55.7224	146.405	12.5102	40.9413
56.0562	81.0777	13.389	63.9682	23.6669	23.5917	54.8965	3.02414	11.1532	14.0539	23.1032	41.4174	23.7551	10.4389	0.15486	33.45	77.0674	1.35439	3.11621	16.8582	3.18735	3.69658	0.20872	5.30452	3.9187	85.7633	48.209	72.8999	51.8736	13.9107	32.1443	90.1687	1.55361	1.48721	29.1081	77.6054	4.10412	27.2492	55.6831	18.5825	32.8054	122.125	113.204	36.308	1.0287	75.4753	48.2584	127.848	11.0763	37.2466
56.1562	72.4213	9.97803	60.6514	19.9168	30.0355	57.9393	2.2261	13.4073	13.1772	40.401	37.0114	25.9098	7.3878	0.121085	33.9484	68.8469	1.03544	5.16524	15.5373	2.44358	3.09422	0.16447	14.905	3.12704	91.3911	43.6082	63.1091	49.5696	13.0644	31.7676	89.673	1.27018	1.85573	31.0882	75.2175	4.75406	22.09	60.1255	15.4273	35.205	114.454	95.5202	31.4588	0.924758	72.3312	72.9953	109.01	27.2803	33.7624
56.2561	64.6883	7.3908	54.343	35.6113	30.7649	55.2668	1.63344	13.3089	11.4663	43.8158	44.9225	24.7965	5.19862	0.0944459	31.0754	60.901	0.790785	5.04585	13.2159	1.87229	2.54712	0.129271	16.1435	2.49505	109.629	38.974	53.7138	45.6133	11.6615	29.4062	78.4404	1.03895	1.77184	50.2454	66.6616	4.19955	17.8377	65.625	24.9896	32.9695	102.817	88.9548	27.1776	0.772587	101.544	90.1014	91.9044	35.2411	30.5707
56.356	57.7805	5.45383	47.3472	74.2621	28.7401	50.8252	1.19557	12.1671	10.9428	85.0994	41.3481	22.3602	3.64164	5.02238	27.0373	53.6269	0.603502	4.31321	10.8752	1.43412	2.07805	0.0995823	35.1916	1.99047	103.805	34.6016	45.1138	46.0928	10.112	26.2254	65.1168	0.850542	1.51151	73.3796	56.3844	3.31163	17.5585	58.3901	24.267	29.0245	115.859	75.1393	23.6645	16.4171	103.619	95.0886	77.0603	58.5044	27.6716
56.4559	51.6104	4.01511	42.2723	90.6765	25.5704	44.3927	0.873283	10.6532	9.60236	153.587	36.2466	19.5454	2.54179	7.18893	23.0482	48.4344	0.46029	3.50383	8.81763	1.09836	1.6871	0.075957	36.9329	1.58755	108.533	56.327	50.7655	43.5587	8.61537	65.3114	52.761	0.69719	1.21138	75.606	46.73	2.45254	25.2762	47.9754	21.0955	24.7349	113.819	61.0295	40.533	26.0043	96.7255	89.5745	64.4401	73.8572	25.138
56.5559	46.0992	6.01774	45.1307	93.7358	22.6399	39.7953	0.63665	9.09799	8.08004	167.746	30.7892	16.7895	1.76906	7.11437	19.4787	49.7255	0.351012	2.78415	7.10052	0.841289	1.3661	0.0591918	32.795	1.26577	98.4178	68.6803	50.886	39.86	7.25892	80.1576	42.2441	0.572411	0.932969	70.1178	38.3688	1.74525	25.5373	37.9522	25.4053	29.9333	104.862	93.544	42.0478	26.0913	87.4206	86.8734	53.8151	79.24	22.7766
56.6558	41.1768	5.83722	42.5773	89.2237	19.9074	36.24	0.463259	7.65277	6.64422	157.04	37.4898	25.5468	1.22846	6.24123	42.1767	46.6176	0.267929	2.19006	5.69948	0.64447	3.23792	0.0442303	27.2628	1.00873	84.5451	70.1074	47.8599	45.3002	6.07224	82.0084	65.7477	0.470925	7.9757	62.308	48.6301	1.20804	22.9646	31.0524	30.2427	29.337	93.2972	92.4964	38.7589	22.8489	78.0121	78.7403	44.9124	78.7273	20.6207
56.7557	36.7801	4.94056	38.0532	80.8322	17.0834	44.4583	0.336342	6.37591	5.39133	136.676	34.5365	31.4749	12.5782	5.18423	44.9161	54.1368	0.204826	1.71458	4.56797	0.493799	6.68072	0.0334344	21.9798	0.803388	70.9365	66.5859	43.2314	46.9481	5.05643	115.824	65.2427	0.38837	9.87253	54.3116	47.278	0.819248	24.977	37.7441	27.7062	26.4019	81.3237	79.8358	34.3018	18.8503	74.0512	69.4389	45.3383	74.8948	18.6643
56.8556	34.738	3.92882	39.9041	70.855	14.4339	43.7853	0.243542	5.27952	4.34026	114.186	49.1042	31.5493	18.5344	4.18668	46.8571	52.9782	0.157004	4.07977	3.65851	0.378325	8.48747	0.024274	21.6433	0.639352	58.8758	61.0688	50.0934	44.8721	5.13862	124.611	58.8844	0.321118	9.39956	52.0727	41.481	0.546752	23.2749	43.3956	23.6627	22.7699	89.7016	65.4391	32.6298	15.0892	72.3477	60.5136	50.5342	69.3522	16.8924
56.9555	31.6681	3.02271	40.0073	60.6628	12.0714	39.5353	0.17581	4.35412	3.47745	93.0336	46.9769	29.091	18.3674	3.32924	42.7064	51.3827	0.120809	4.20239	2.92917	6.43124	8.25197	0.0180188	18.7749	0.508343	48.6157	54.9983	50.9417	41.2947	4.81868	120.428	53.642	0.266151	8.00671	49.6153	34.9357	6.86741	20.7323	39.8321	19.7461	19.1828	87.3172	84.3317	39.3693	11.8827	80.1172	69.8143	54.2061	63.0893	15.2882
57.0555	28.5039	2.28215	36.7697	51.0263	19.6183	42.0338	0.126448	3.58136	2.778	74.5785	52.7824	25.7339	15.8271	9.4103	52.8354	47.1042	0.093355	3.65668	2.34484	17.4825	7.29455	0.011796	17.5875	0.403747	40.0453	49.0341	48.3256	53.957	4.2991	110.121	55.7897	0.220956	12.7328	44.6026	35.0748	7.96477	17.6069	33.1774	17.2275	15.9431	80.0623	103.642	37.9068	9.27205	79.2616	67.1722	50.5191	56.6998	19.6126
57.1554	25.5345	1.70383	32.4504	42.6281	21.672	39.2401	0.0905332	6.2568	2.21515	59.1376	47.5336	22.2538	12.7005	10.4817	50.6096	44.3971	0.0725181	7.40533	1.87694	19.3271	6.17419	0.00744323	14.9579	0.320246	32.947	43.4531	43.9023	57.8781	3.72688	119.401	50.5375	0.183467	13.0655	42.4482	46.8881	7.03857	14.5889	26.4255	19.5138	17.4771	85.3463	95.5008	34.0809	7.19689	85.7657	60.6956	56.4426	50.5258	25.2177
57.2553	22.8335	1.26339	28.0484	35.1741	20.9734	42.7883	0.0644654	6.93625	1.7642	46.5454	39.6572	18.9948	9.76578	9.62071	52.0248	61.3924	0.0567213	12.0155	1.50233	17.605	5.11245	0.00471102	21.6161	0.253584	27.0914	48.0681	49.3851	56.1427	3.17339	115.819	42.5962	0.152066	11.539	60.6527	66.7567	5.55121	33.0229	46.5519	17.6711	36.0524	83.3451	80.3461	29.8773	5.56919	96.0038	57.3615	53.0092	46.1139	47.7129
57.3552	20.4043	0.9328	23.9735	31.7963	24.8124	40.3554	0.0457271	6.66735	10.8544	48.9384	32.0345	23.0104	7.30152	8.16594	55.4645	72.1682	0.044564	11.6925	1.20252	14.8026	4.1842	0.00322246	23.7544	0.200365	22.2705	47.2309	52.8757	61.7167	2.67046	106.126	34.7643	0.125632	9.4379	127.796	66.8169	6.77516	36.5072	46.7409	18.0443	40.4206	93.359	103.627	25.9338	4.30196	120.614	51.4651	46.6725	49.9639	61.4835
57.4551	20.3716	0.686962	20.3644	27.8284	24.714	92.0111	0.0324666	8.95705	85.3978	45.065	25.4982	22.9276	5.35346	6.67026	60.04	70.8973	0.0350522	9.98147	0.962589	11.9552	7.83633	0.00203775	21.426	0.157907	18.3051	50.5466	51.642	67.6176	2.22944	121.944	27.9347	7.48895	7.36679	141.344	74.4581	6.0898	34.0002	48.1474	15.9107	38.5202	103.779	100.717	22.4207	3.31956	119.801	54.0312	39.947	49.8993	60.6553
57.5551	18.9237	0.505025	17.2394	23.7973	22.7634	140.002	0.0231483	9.24122	133.466	38.8756	20.1545	21.082	3.86993	5.33774	55.3678	68.9074	0.0275305	8.1039	0.770639	9.44379	8.34427	0.00120875	17.9343	0.124023	15.0448	48.9591	47.8015	66.1681	1.85118	121.421	44.3098	10.398	11.9305	134.464	90.3535	8.97804	29.5004	43.5048	13.4216	34.2049	101.361	102.271	39.3621	2.55989	110.786	66.0548	36.6783	47.6178	77.6343
57.655	17.1494	0.370886	14.5664	19.9981	20.0881	146.932	0.0165547	8.6053	143.693	32.3072	15.8775	18.6207	2.76803	4.22261	48.3108	63.2248	0.0216207	6.43764	0.61703	14.7229	7.64881	0.000704064	14.8168	0.0969989	12.3647	47.8575	50.3236	61.5965	1.5315	112.859	89.1362	10.6294	12.2981	120.799	85.1199	8.51657	41.3745	59.247	11.1517	36.3389	103.278	110.489	41.0027	1.97356	99.7649	64.6494	31.9849	44.1819	76.4873
57.7549	16.0395	0.272218	14.8976	16.5783	17.2763	136.429	3.22314	7.6107	132.809	26.2337	18.8785	17.1551	1.96392	3.31844	41.2322	56.6069	0.0168614	7.55496	0.494048	21.1566	6.58666	0.000443862	11.9094	0.0754516	10.1619	44.4741	49.2276	55.9346	1.26417	120.962	95.8921	9.74831	18.9432	105.828	94.3153	15.7689	41.5162	62.694	9.21612	33.8898	96.9145	110.575	37.8441	1.52154	88.8966	58.8021	32.3914	40.246	72.8055
57.8548	16.5101	0.199727	32.78	13.5937	14.6165	119.746	4.12482	6.538	114.76	20.9827	26.2241	15.1687	8.47045	2.59786	54.8813	68.9983	0.013278	6.83454	0.395502	20.8723	5.50263	0.000329282	9.44135	0.0583332	8.35152	58.2836	53.9208	66.7252	1.0424	116.694	86.2394	8.49472	24.6123	91.6315	86.5085	15.7275	46.1649	55.1896	7.7195	29.7722	87.1219	95.835	33.5078	1.1734	89.8912	74.2619	29.3857	36.2037	66.8722
57.9548	15.4879	0.146489	37.2963	11.0464	12.2333	102.819	3.98679	5.51931	95.7688	16.6131	24.9575	13.1154	21.8896	2.02911	71.6325	80.7291	0.0101437	5.68004	0.316521	25.9668	4.52516	0.000279588	20.7816	0.0447916	6.86357	60.9371	53.306	69.5938	0.859516	107.177	83.0637	7.20438	23.8215	101.361	80.6256	23.1563	59.6826	45.1273	6.398	25.3428	82.9396	106.986	44.3351	0.905371	106.015	82.5907	25.4916	32.3863	81.6983
58.0547	14.0858	0.107413	36.0573	8.90846	10.1645	86.5581	3.44593	25.6999	81.3718	13.0619	29.5729	11.1962	24.1906	1.58279	92.0215	101.566	13.285	4.55916	81.2641	24.7624	3.68986	0.000262308	21.84	0.0341199	5.64069	61.3854	54.4487	66.7024	0.709001	125.431	77.7121	6.01747	20.7726	111.108	73.7747	44.1048	77.3582	35.6119	14.1245	21.1905	119.631	95.9899	49.3968	0.699028	105.871	87.3407	22.8177	28.7647	79.7374
58.1546	12.6676	0.0787499	32.6008	7.13748	8.40342	78.9203	2.80816	32.6003	67.2775	10.2201	27.0418	9.48672	21.8316	1.23382	88.9947	101.842	17.251	3.60307	95.9838	21.2627	2.99475	0.000249927	19.4026	0.0257327	4.63566	57.9228	51.7864	61.4688	0.585109	125.874	90.4066	4.98158	32.9582	117.293	63.2173	46.9623	79.0171	37.1794	24.7572	17.5333	128.398	105.555	52.9381	0.540358	160.741	83.9171	19.6764	25.4168	80.9417
58.2545	11.3444	0.0577226	30.5668	5.68594	6.92363	68.6304	2.20857	32.9947	54.7637	21.6568	22.6977	8.00285	17.9672	2.56421	79.0374	94.6137	16.9732	2.82706	88.6386	17.3637	2.42426	0.000253813	16.133	0.019153	3.80968	72.6031	47.1265	55.5246	0.482865	117.484	83.3553	10.4414	33.7995	119.102	96.1074	47.2422	71.3768	32.5728	24.3274	14.4158	123.475	113.177	49.2931	0.418324	166.829	81.6002	17.8033	24.4369	82.4618
58.3544	12.6381	0.0422956	28.2502	4.50667	5.69082	58.1891	1.6972	30.4482	44.1684	24.4214	29.4927	6.73321	14.0345	4.26587	67.9475	85.1749	14.9906	11.8729	75.454	13.8019	1.95961	0.000280139	13.0081	0.0140074	3.13086	74.8272	41.6165	77.5829	11.997	105.303	74.4909	15.3279	33.929	116.158	128.307	46.0556	61.0356	26.5758	21.2206	11.8068	112.49	100.313	43.788	0.324482	156.622	74.0352	15.4261	27.2607	79.66
58.4544	26.846	0.0309828	24.9997	3.55579	4.66991	48.6336	1.28367	26.7973	35.4257	23.1665	33.4411	5.65566	10.605	4.37157	57.6317	75.6104	12.5291	12.8581	62.1112	10.8027	1.58274	0.000310593	10.3288	0.00999182	2.573	71.3812	35.9592	88.1968	16.3492	92.084	70.1384	15.9638	29.6608	106.872	123.91	38.0441	50.7594	20.9488	17.8363	12.8462	99.4392	86.2527	38.2089	0.252221	141.864	66.7715	25.3464	50.4928	84.3788
58.5543	29.874	0.0226917	30.076	2.79421	3.82812	40.3082	0.96004	22.9544	28.3173	20.3028	39.1401	4.74512	7.83441	3.9843	48.601	66.6886	10.143	11.3658	50.3666	13.2927	1.27778	0.000325479	8.13666	0.00684741	2.11459	65.6145	30.5614	87.5796	19.9996	109.213	60.0681	15.5399	24.1174	94.6369	114.884	28.9455	42.5274	16.2182	14.801	12.0982	86.3393	70.5865	33.1045	0.19645	126.706	58.7591	26.3161	101.17	79.7287
58.6542	31.1323	0.0166269	29.6546	2.18805	4.30723	33.2424	0.712342	20.6835	22.5881	20.4286	38.0754	3.97751	5.69489	3.37084	40.883	58.6424	8.05037	9.36028	40.56	12.5501	1.03132	0.000332554	6.38308	0.00439047	1.73793	59.6074	42.0164	82.097	20.122	112.353	49.3893	13.941	18.7529	95.2144	116.444	20.9635	34.9808	12.4332	12.2263	10.6803	74.1371	78.652	28.5992	0.153159	112.525	51.1582	24.9203	144.086	73.078
58.7541	29.3162	0.0121766	27.0527	1.70825	4.20183	31.3878	0.525754	17.9617	17.995	18.435	43.3803	3.94957	18.8609	9.82159	34.571	56.0971	6.30824	7.48313	32.556	10.8508	2.36173	0.000315732	17.0346	0.00250001	1.42842	53.407	45.9635	76.9258	18.6159	106.218	49.7441	12.0103	28.4097	87.501	103.704	31.0213	28.4817	9.47961	10.0831	9.11585	63.2131	94.6226	24.678	0.119427	99.6972	48.6908	32.6045	161.939	90.9407
58.8541	26.6976	0.00891676	23.7857	2.76831	3.82833	27.7804	9.6324	15.2625	15.0672	15.7264	39.2269	3.62525	25.7581	10.9773	29.1154	68.7305	4.90127	5.90283	26.0909	19.9141	8.11612	0.000254429	23.529	0.00107446	2.46186	88.1406	45.409	70.0878	16.4794	95.918	66.6854	13.1621	28.7848	96.9494	145.377	41.8413	23.0566	13.6823	35.1296	7.63417	58.0316	121.574	21.2833	0.0931576	88.246	61.6296	32.0956	164.776	91.6876
58.954	24.0208	0.00651739	41.4026	17.4207	3.3571	24.5286	12.1364	12.7965	12.3545	12.9807	32.7805	3.19906	28.9494	10.0879	29.7414	68.3827	8.55518	16.1153	20.8942	20.7353	9.36342	3.15034	22.6532	3.72e-05	2.53475	114.579	42.333	62.9281	14.2195	84.2647	63.9391	44.0962	32.2648	102.887	268.775	60.4644	23.8134	13.1761	36.9777	6.32249	73.9679	113.293	53.5887	0.0727727	78.0788	65.8001	28.8021	158.972	124.67
59.0539	23.168	0.00473649	45.1049	24.3533	7.90423	23.4864	14.265	10.6395	10.0077	10.4941	26.4989	2.76277	68.9634	8.56742	31.0574	88.4544	9.10759	18.6556	16.7267	33.1157	8.83075	3.91428	19.4798	-0.00069026	2.28636	119.558	38.0132	56.0528	12.0783	72.7392	101.087	52.6555	31.3839	96.4655	277.295	57.0661	44.6918	11.195	32.8728	5.20126	76.2278	95.7214	58.6324	0.0567461	69.0712	61.7494	24.8651	148.529	124.245
59.1538	21.2749	0.00339213	42.8971	26.5677	9.44283	20.9288	26.5075	9.96889	15.7602	8.3687	39.0628	2.35643	75.327	23.7935	47.0777	94.941	11.5212	16.8129	13.3881	60.9683	7.70333	3.73971	15.9599	-0.00118108	1.95978	123.153	48.7547	49.7105	10.1578	62.0654	100.638	68.4757	27.9146	86.1276	248.503	46.459	47.8756	9.00313	27.8052	15.1004	71.9263	77.7549	54.9365	0.0435946	61.0986	55.2444	21.0879	135.925	136.706
59.2537	27.7239	0.00238588	38.4892	26.0322	11.2276	32.508	28.2264	8.84783	16.3856	6.61226	37.6637	7.7524	71.2595	26.4487	47.2566	103.734	11.2395	13.9522	10.7149	63.525	6.47754	3.25028	12.7752	-0.00147341	1.64276	147.854	51.8887	43.9788	8.48746	52.5423	135.139	68.6397	22.9241	79.991	211.177	38.4262	44.0664	7.04382	23.1252	38.8651	64.8557	62.0707	48.9131	0.0328222	54.0448	57.4391	17.733	122.664	130.366
59.3537	27.72	0.00164799	33.5566	24.015	14.6536	34.2961	25.4905	7.61695	14.9319	5.19121	32.2524	9.90849	60.0665	24.2591	46.8127	99.4696	9.88656	11.1915	14.5501	65.058	5.34518	2.70442	10.1061	-0.00157459	1.36291	150.081	51.8383	38.8554	7.06166	44.2393	129.629	63.1021	17.94	71.1265	175.391	35.5484	38.0236	5.43052	40.972	58.7357	56.9861	73.453	42.7186	0.0242469	47.805	71.0294	14.85	110.942	119.804
59.4536	25.763	0.00110426	35.2264	24.6623	15.1428	31.9148	33.9804	6.43791	12.8123	4.05748	30.8224	10.0572	47.5939	20.5845	41.9299	90.7588	8.24435	8.84171	30.011	57.566	4.36647	11.2042	7.9456	-0.0014895	1.12525	148.603	48.6932	34.3035	5.85884	37.1081	111.838	55.0562	13.5936	74.7269	144.156	49.5357	31.7721	4.15295	40.3227	61.5599	49.2955	94.3812	37.024	0.0173654	42.2856	69.7411	12.4104	99.3042	108.924
59.5535	23.3533	0.000721	34.3051	23.3884	14.2073	28.0438	33.2772	5.37907	10.6508	4.19785	33.9885	9.32725	36.3012	16.8119	36.1701	81.0555	6.66468	6.93626	31.0344	47.7285	3.54737	14.1442	6.22674	-0.00123124	4.04577	139.137	43.9495	30.2729	4.8518	31.0443	166.741	46.7265	10.0644	77.8276	117.908	46.3038	26.096	3.16151	35.1889	57.0844	48.9252	90.0486	31.9889	0.0117518	37.4038	71.311	10.3611	88.2387	98.7166
59.6534	23.425	0.000466687	41.9511	21.1384	12.6711	23.915	28.9504	4.46138	8.69717	4.2267	37.342	8.27541	26.9917	13.4528	39.0045	71.6888	12.3002	8.1181	27.5174	38.2574	2.87334	13.5776	4.8713	2.0647	4.56426	136.394	45.2212	38.8335	4.01292	25.9239	167.123	39.0453	7.32279	72.4698	96.2182	37.5298	33.2802	2.40055	29.5815	50.004	47.6106	76.7458	34.9439	0.00708817	33.0858	81.3608	8.64582	91.0509	89.3791
59.7534	21.7945	0.000306468	41.5912	18.4987	10.9698	20.055	23.6871	9.76971	7.02777	6.60359	42.3713	7.16774	23.919	10.642	42.806	63.1184	26.1734	10.8298	23.0464	31.3101	12.0161	16.249	3.80739	2.34488	4.24317	146.716	52.6138	40.2566	3.31651	21.6204	146.612	46.6711	5.25606	64.5113	78.432	28.2472	43.6256	1.82008	24.549	42.4966	43.6477	62.5725	32.7247	0.00334854	29.2667	78.0133	7.21272	88.5504	80.9012
59.8533	19.7635	0.00021172	38.0351	15.8183	9.32179	16.6559	19.9084	11.3363	5.64319	6.96731	38.2687	6.12357	19.494	8.363	45.3535	55.4544	29.6284	10.5394	18.8354	24.918	14.0907	15.3461	2.97438	2.10683	3.68254	142.609	53.6112	43.3217	2.73958	18.0155	121.865	52.7375	3.7317	56.2781	63.8994	20.3155	42.9565	1.37894	20.279	35.501	38.7243	50.4705	29.1307	0.000306406	25.8888	70.3965	6.01641	88.5026	73.2208
59.9532	17.7548	0.00016767	33.4828	13.2929	9.6862	13.7537	36.5328	11.1013	4.51408	6.42575	34.782	5.18936	27.9263	6.54673	41.5431	48.672	27.7783	8.99725	15.2235	24.2638	13.3612	13.2712	2.32302	11.7785	3.10392	133.823	50.9166	58.796	2.26214	15.0025	98.802	53.1799	2.62583	64.9319	52.0449	23.0403	38.2118	16.9968	16.724	36.9801	33.6977	76.9871	25.4398	-0.00230534	22.9011	61.9633	5.01822	84.495	66.2678
60.0531	17.3507	0.000148338	30.5417	13.8421	9.11289	11.3184	40.2252	10.0804	3.60239	5.54783	29.1247	17.0967	33.3177	5.11329	36.1539	42.6989	23.9622	7.30482	13.3068	21.0252	11.6835	15.6902	3.9775	12.8071	2.58154	121.968	46.2894	65.1767	1.86715	12.488	79.8023	48.4811	1.83391	72.0119	50.862	36.0938	32.4293	19.7778	18.8621	34.2018	28.9755	85.8078	22.0484	-0.00434135	20.2585	56.7693	21.6786	84.1398	59.9745
60.153	16.0047	0.429425	26.8513	14.068	13.0831	9.29507	36.8273	15.9617	2.8706	4.61278	29.2533	20.8888	30.9379	3.98833	40.9734	37.451	19.7621	5.80285	12.2485	17.2502	10.0329	14.7612	7.67641	11.3712	2.13359	135.476	40.846	64.0802	4.73181	10.392	76.0612	42.3076	1.27278	68.5686	65.2924	34.7483	26.8609	17.9658	17.0633	32.7607	25.6128	78.2307	19.0504	-0.00578263	17.9212	50.2905	25.3361	80.1535	54.2786
60.253	14.468	0.51388	23.1614	13.2625	13.9506	7.62402	30.9816	17.2739	2.28532	5.73557	25.4154	20.8779	25.8382	3.10844	40.4073	32.8453	15.8673	4.56392	10.4133	13.7478	8.36987	19.1899	7.90718	9.46375	1.75802	133.453	35.2704	59.786	7.01384	19.7339	71.1747	35.9105	16.5664	64.262	64.1422	28.5447	21.9556	17.0047	14.5147	29.1629	31.7504	65.549	16.4397	-0.00688573	15.8537	43.9137	24.1403	74.2876	49.1237
60.3529	12.9819	5.81658	19.774	11.9416	13.2861	6.24844	24.8588	16.4355	1.81821	5.64518	46.2575	19.2262	20.3615	2.42143	36.1361	65.3794	12.5261	3.57275	8.56709	11.243	6.87782	25.1339	6.97491	7.68448	1.4464	124.648	29.9589	54.3519	20.8755	23.0015	66.8138	32.0942	20.7814	59.9978	56.4914	32.8484	17.8128	24.165	12.0955	25.0041	32.3915	71.4118	14.1794	-0.00763114	14.025	58.871	21.3817	67.6196	44.4583
60.4528	11.6159	15.9764	16.7864	19.0779	17.2658	5.11862	19.3681	14.7051	1.44589	5.04035	46.3935	16.9964	22.2841	1.88559	37.8168	72.5168	9.77913	2.79066	6.94545	8.94445	5.60602	24.3837	5.7813	6.17773	1.18912	129.486	25.1201	59.7525	25.6154	23.0433	57.1517	27.5947	22.1381	61.3441	59.7063	28.9512	14.3904	35.782	14.0356	20.9949	31.2297	66.1345	12.2274	-0.00806635	12.4074	59.058	18.3506	61.9279	40.236
60.5527	10.3828	24.2863	14.205	21.7548	17.8153	4.19198	16.2697	36.4796	1.14936	4.27422	42.2362	14.6931	20.47	4.57456	34.5026	77.4962	7.57767	2.17751	5.59253	14.7044	4.54927	24.2339	4.65439	4.94594	0.977197	123.977	20.8436	58.5515	41.5922	21.4877	46.9654	23.2297	19.8794	56.724	56.0856	22.8035	11.5971	34.6636	12.7832	17.4148	28.4908	55.746	10.5434	-0.00820786	10.9765	54.2157	15.5197	74.2434	36.4148
60.6527	17.1473	23.6347	11.9994	21.7941	16.7027	3.43278	13.043	44.7907	0.913303	3.51536	35.3899	12.5398	17.0021	4.99901	29.9805	77.4221	5.84176	1.69833	81.0263	14.9748	3.68268	24.8056	3.69291	9.58254	0.802832	136.51	17.1463	67.3087	45.6946	25.2939	37.8671	27.08	16.6883	53.9209	79.7351	16.8754	9.33272	29.5224	10.8973	14.3401	25.2067	45.2367	9.09118	-0.00816221	9.71057	48.0683	19.4522	77.8868	32.9567
60.7526	20.7451	20.0305	11.9016	25.6992	14.891	2.81105	14.0447	59.2366	0.725515	2.83573	28.6423	10.6212	13.3543	4.55718	25.5435	78.6907	4.48753	2.98591	115.735	20.1703	2.97713	22.1763	2.90803	9.54936	0.659451	134.011	14.0005	67.1231	44.0301	25.4448	30.2446	33.5316	13.2427	48.4254	78.1612	12.0021	7.50431	23.7699	9.08778	11.7561	21.8985	36.0951	7.83853	-0.00794562	8.59059	44.6516	18.9235	76.4487	42.0355
60.8525	20.3703	15.9388	10.8862	26.1548	12.889	2.30213	12.7425	60.8069	0.576179	2.25838	22.8186	8.95517	10.1277	3.85579	21.5826	73.4898	3.43869	2.94712	112.063	19.5597	2.40504	18.7053	2.28091	8.26337	0.541583	143.06	18.8347	74.3698	39.8487	40.7924	24.0412	45.8953	10.131	50.0533	83.6445	8.30439	8.6509	18.609	12.3762	9.61153	18.8123	52.8162	6.75791	-0.00756083	7.59966	39.7827	21.5682	72.1939	41.3861
60.9524	18.8195	12.2669	9.58438	24.6765	10.9512	1.88584	14.3316	56.4925	0.457517	6.41829	23.4581	7.52954	7.50074	3.14437	18.1703	66.3082	2.63055	5.87792	97.1106	16.9189	1.94205	29.4977	1.78527	6.81205	0.4447	138.612	22.583	73.1072	34.837	45.5873	19.0635	46.7226	7.55361	46.4757	82.4684	5.6309	8.17766	14.3529	11.6611	7.84505	16.0472	69.199	5.8259	-0.00702892	6.72292	34.8253	22.7795	66.5334	38.371
61.0523	17.0221	9.26317	11.2717	22.2289	9.19306	1.54556	13.2315	49.9034	0.363277	16.9279	27.7014	6.31999	20.5333	8.66738	20.2132	58.9221	2.01009	5.91648	80.5541	13.8687	1.56763	29.9787	1.3958	8.9339	0.365064	143.234	23.3447	82.3278	29.8334	44.8388	21.1524	44.3055	5.52562	42.9273	72.7309	9.62112	22.4599	10.9797	10.0462	6.39662	13.6273	64.7931	5.02179	-0.00631015	29.305	30.2495	22.5084	60.3305	34.9778
61.1523	15.277	6.91646	11.0278	20.3073	7.65503	1.26724	23.3017	42.8413	0.288461	19.766	25.3065	9.43175	22.8659	9.62618	35.4257	51.9929	2.56328	5.10967	65.5509	11.0473	1.66213	29.9063	1.09068	14.5838	0.299603	139.659	22.3639	84.0342	25.2217	41.4019	19.2176	39.2556	3.98317	39.033	61.3907	30.2439	25.4863	8.36075	8.40845	5.21229	11.5388	70.7197	4.32708	-0.00538136	34.5025	26.1834	20.2289	54.099	31.7248
61.2522	13.6708	5.12893	17.1134	17.9043	6.33946	1.03946	24.5336	36.1502	0.229082	19.009	28.6814	11.1322	20.6977	25.0778	36.5363	45.7287	18.5963	7.18839	52.8739	8.65801	5.56222	26.4646	0.852005	14.1544	0.245802	141.608	26.3964	91.6875	21.1478	36.8717	30.796	33.5962	2.83802	34.3834	50.8317	32.5333	23.9597	6.34997	6.96706	4.24555	9.75203	63.0251	4.80899	-0.00438622	33.6715	34.8636	17.8319	48.1317	36.3277
61.3521	12.22	3.78731	18.1618	20.692	5.23007	0.85283	29.9125	30.1769	0.182003	16.7763	33.9082	12.8981	17.5529	31.6675	38.59	40.1577	152.025	7.5077	42.4731	7.79601	6.40118	22.2139	0.665463	12.1456	0.201584	134.085	33.463	89.5722	17.6366	46.1252	30.7444	30.6098	2.00296	29.8487	41.7189	27.9774	20.8791	4.81574	5.75194	3.45728	8.23143	56.795	4.52348	-0.00335062	30.9422	34.9139	15.2712	42.5827	34.963
61.452	10.9186	2.78937	17.0938	20.862	4.30336	0.700092	28.4483	25.0172	0.144748	14.1308	30.9865	12.6427	13.9575	30.2747	35.3128	35.24	227.37	6.56242	34.0517	6.51945	6.03209	18.1602	0.519738	9.98043	0.165243	125.112	35.4349	84.6637	14.6557	65.9638	46.7848	27.6822	2.27119	25.7327	34.0985	27.3249	17.5358	3.64917	4.74252	2.81494	6.9416	47.3722	4.03001	-0.0023549	27.7952	32.0307	24.6938	50.1882	32.2137
61.552	9.75396	2.05117	15.2601	19.576	5.28913	0.574891	24.401	20.6469	0.115289	11.5724	29.8185	11.5347	10.6701	26.1718	30.7199	34.7135	233.145	5.38065	27.2749	5.25047	10.4509	14.6398	0.405921	14.3822	0.135373	136.105	34.3966	83.4972	12.1493	77.1818	46.2043	32.4322	2.09285	22.1097	27.8155	22.5898	14.4434	13.6886	3.90839	2.2917	13.3395	60.4549	15.9301	-0.00137061	24.7416	28.3915	29.0794	52.2428	29.3109
61.6519	9.63652	6.76445	13.2681	17.5717	12.5497	0.472098	19.8034	16.9901	0.0918	20.1265	25.5163	14.2157	7.94618	21.5806	26.186	45.3192	209.832	12.4822	21.8372	4.14114	15.2897	28.1653	0.317027	13.6438	0.110827	132.929	31.7141	86.9055	10.0551	77.4471	44.413	38.7067	1.75253	30.2419	31.8606	17.195	11.7687	16.4489	3.22034	1.86553	15.3964	58.7189	18.1258	-0.000508459	29.5489	24.7978	27.773	51.0574	31.8857
61.7518	21.2969	7.39849	11.3757	19.5054	15.0115	0.387668	21.6392	15.8799	0.6915	21.8004	23.1227	17.9832	5.80975	19.0871	22.13	45.9186	177.19	12.819	17.4801	3.22672	15.4445	29.7736	0.247573	14.7685	0.0906638	123.635	39.4547	83.2218	8.31254	72.2813	38.349	37.7117	1.38855	30.6546	41.1703	28.3345	9.53114	15.0887	2.65331	2.66734	15.2763	54.6801	17.1757	8.72e-05	28.9515	27.1261	26.9258	53.8292	30.3247
61.8517	24.2876	6.55541	9.67879	32.2084	21.1954	2.90101	31.0824	14.0738	0.855541	20.745	19.3392	18.1908	9.49553	15.9182	18.6328	45.2233	144.329	11.1446	13.991	2.49537	13.8702	30.5061	0.193289	15.2491	0.0740978	113.028	44.8595	76.6591	6.86689	64.7847	31.6498	35.0542	1.0611	38.6784	39.4405	38.3501	7.69208	12.5647	7.63628	3.3233	14.1454	65.7006	15.3544	0.000365262	26.6414	29.3064	28.2551	56.4104	27.8467
61.9516	23.9503	5.33097	8.20022	37.0871	22.4826	3.66629	35.8954	23.923	0.831714	18.21	30.5847	16.8449	9.65824	12.8829	15.6628	41.7163	114.996	14.5507	11.1978	4.28411	11.8297	27.283	23.933	14.9762	0.0604888	101.616	45.2009	69.2311	5.66986	56.6489	38.2768	37.397	0.790502	39.4989	34.414	35.5609	6.19538	28.4584	10.2654	3.28967	12.6208	72.5922	17.1574	0.000402292	24.5577	27.6119	29.6955	55.3363	26.0587
62.0516	22.1578	4.27656	6.93137	37.3258	21.3585	3.64663	33.4761	30.456	0.736622	21.3298	32.1108	14.9345	19.7614	10.2569	13.1569	37.4381	90.3358	13.5286	8.96195	4.40144	14.9739	28.69	57.6394	12.8998	0.0493071	125.374	46.011	64.582	4.68008	80.5954	35.6973	44.8426	0.577914	39.0559	38.5586	28.7142	12.0896	29.7516	9.64803	2.97428	11.019	66.985	19.4033	7.91582	22.0859	24.7825	27.31	52.2378	23.8185
62.1515	20.0515	3.30633	5.85153	34.9885	25.5327	3.30772	28.4327	30.8638	0.623404	20.5379	34.9209	22.4724	27.1456	8.09078	11.0485	44.056	70.3029	16.6816	7.17226	4.03462	14.5424	25.915	61.3113	10.6156	0.0401291	128.519	49.5174	77.1054	3.8625	90.695	34.7245	47.3804	0.416373	48.2231	35.4911	29.7565	23.1978	26.0783	8.30565	2.57139	9.49409	71.2987	24.4043	10.1528	19.6688	33.0538	23.8323	48.1308	22.6546
62.2514	21.8999	2.50346	8.38203	31.3845	25.5369	2.86873	22.9433	28.5001	0.514823	18.1373	36.7303	23.9535	26.3772	6.34797	11.484	46.2038	54.3682	15.2913	9.44229	3.40214	12.8488	40.2588	54.6975	8.58114	0.0325992	143.202	52.1997	77.9815	9.62686	89.4836	30.1219	57.8765	1.05416	47.5125	41.2471	36.3447	24.9524	21.2823	8.82872	2.1693	8.11221	81.0469	28.2933	9.66095	17.4479	33.1159	27.0373	43.6367	38.5009
62.3513	24.7097	1.87231	8.71422	27.3199	23.5716	3.17311	34.8819	30.0315	0.419316	15.283	32.4072	26.4832	22.5225	12.2396	21.0803	43.6616	45.2868	13.6449	8.9708	2.75213	10.8726	53.4393	45.5644	17.822	0.0264321	141.249	50.5487	73.7215	11.5246	82.7649	30.5303	56.8434	1.18363	43.3039	40.6358	34.3375	25.4764	33.1488	7.8689	5.94283	6.89428	73.1004	26.953	8.2778	18.953	30.3864	26.7501	39.1254	39.7721
62.4513	23.8168	1.38979	8.13327	23.2701	20.8278	3.00915	35.4605	28.4747	0.338807	12.519	33.5986	32.0861	17.9797	12.9063	23.6114	39.5953	36.5857	11.2806	7.71936	2.17632	9.00184	55.8937	36.7718	17.9267	0.0213878	147.283	46.5386	67.4733	16.9392	73.7841	26.8931	51.2071	1.08641	41.2877	37.1741	27.9683	23.009	32.4752	6.66143	6.95678	18.8142	70.2313	24.142	6.7569	24.5094	26.9359	24.0524	40.6554	37.3441
62.5512	21.8659	1.02681	7.23196	19.4963	17.9278	2.66854	37.6067	25.4299	0.272459	10.0709	29.5047	31.973	13.7797	11.6113	22.0005	35.2668	29.8132	9.03486	10.2318	1.69869	12.7494	58.9021	29.2112	15.5579	0.0172625	141.238	41.4329	60.7295	31.6665	81.5943	44.8935	44.2122	0.907825	37.127	31.8577	21.1102	19.6737	27.7817	5.54174	6.738	23.0715	60.0066	21.1338	5.37858	24.5244	23.5274	20.7829	39.6939	34.1671
62.6511	22.4621	0.756385	6.27563	20.4776	20.6847	2.28663	33.9035	21.9713	0.218441	24.1732	24.3644	29.401	36.4328	9.76359	26.2116	31.1545	34.3726	11.5403	9.73722	1.31578	12.774	53.2475	23.0168	12.84	0.0139081	146.969	36.0151	66.5278	35.966	79.8739	45.8658	68.5328	0.718332	32.5405	26.5585	21.1862	16.3607	22.4162	4.58178	6.0301	23.4426	68.7291	18.3339	10.032	22.7374	23.6805	21.2894	37.3631	31.0236
62.751	21.0576	0.77491	5.37594	19.6647	20.3934	1.92223	28.2903	27.2618	0.174753	27.8355	19.5907	25.9704	40.3871	13.3161	26.5322	27.4166	37.7137	10.673	8.3844	1.01479	11.4345	45.1482	18.0585	20.6114	0.0111947	155.552	30.7485	65.0989	35.1468	95.6839	48.2063	76.2239	0.548459	28.1826	21.8662	20.5466	13.4025	17.5694	3.77971	5.18502	24.0863	62.1253	15.8463	10.3995	23.2335	21.7656	19.3966	35.971	31.8436
62.8509	19.1467	0.670142	4.5734	33.5713	18.6851	1.59806	22.5887	27.3779	0.139542	26.6251	15.5598	27.2289	36.4924	15.2144	25.7431	24.4012	34.9269	9.36474	6.93619	0.780843	12.9289	37.1019	14.1363	19.9476	0.00901205	154.521	31.2186	60.8478	32.0425	106.271	43.0124	72.3645	0.408299	46.1117	17.8983	17.6602	10.8874	33.3213	3.11568	4.36075	29.9695	67.7373	16.4317	9.22404	27.1311	19.3078	16.8578	33.5633	33.9178
62.9509	17.2176	0.820616	3.8764	39.4467	20.8261	1.31998	26.2864	25.1713	0.111222	23.4334	26.3077	28.0204	32.3771	14.0886	25.0928	21.5481	39.5421	7.6903	5.63753	0.600296	12.1107	29.9935	11.0525	18.7738	0.00726314	144.904	29.5838	66.8325	28.1305	113.59	36.0193	64.1527	6.99506	55.9759	40.7232	25.4742	8.80198	33.8982	5.01618	3.62063	30.6165	60.3479	15.1434	7.65699	26.4141	18.8979	14.3421	30.688	32.0926
63.0508	16.2713	0.75421	3.27963	40.0794	20.2331	1.0861	25.7474	22.1086	0.0884703	22.2505	26.0528	26.151	28.0022	12.0071	24.6157	18.9594	37.0752	6.14089	4.54479	0.46152	12.0398	24.0316	15.3014	15.9476	0.0058871	133.038	44.6396	65.4668	24.1517	109.438	29.3069	54.9207	8.82814	54.8704	43.319	24.0311	20.2875	29.4188	4.86656	2.98311	28.767	67.9714	13.4004	6.14973	24.2493	20.8049	12.0788	27.677	29.4271
63.1507	19.9719	0.623669	2.77256	37.7775	31.9826	1.24835	22.4015	22.391	0.0702366	19.5092	22.524	23.952	22.5174	19.2927	25.2225	27.4366	33.1698	5.1764	3.64981	0.355102	10.7429	19.1597	16.8357	16.6366	0.00480697	159.198	50.4683	68.2417	20.4511	119.389	23.5142	58.9739	8.4617	49.9068	39.2178	19.5599	24.2274	27.0326	4.22931	2.44639	25.8788	73.1937	11.6749	4.85232	23.4537	22.8784	22.8116	24.7437	26.7371
63.2506	24.8624	0.490061	2.3434	34.0087	35.067	6.21698	18.3297	30.2847	0.0556557	16.3701	18.4787	29.592	17.3374	19.6225	22.8535	28.548	27.9204	9.38575	4.66815	0.273657	9.13454	15.2332	15.1916	14.5978	0.895901	165.909	58.1024	65.3905	17.1654	116.141	18.7346	55.2148	8.65538	43.9671	43.3384	14.7576	23.1763	22.5271	3.55038	2.0005	22.7074	64.9605	10.1085	25.689	22.7147	21.682	39.5923	22.1642	31.8015
63.3505	24.5892	0.37453	1.98084	36.5913	33.8222	8.69331	33.6725	31.3147	0.0440613	13.3742	14.814	29.6918	21.1517	17.4072	21.0208	30.8478	30.4703	9.31042	4.40335	0.211313	8.91279	13.9284	12.718	12.2357	3.61599	159.06	58.9016	60.2529	19.0981	106.593	39.8112	51.5583	7.63292	41.1069	39.714	18.5179	24.3511	27.8461	4.06093	1.63299	19.6262	58.0591	14.2711	29.7455	20.8106	19.6182	41.5513	28.1514	34.3061
63.4505	23.0887	6.07553	1.67469	35.596	30.629	8.9172	38.0179	29.1917	4.56952	15.5265	20.7585	27.3916	26.6296	14.5384	18.525	35.0549	30.3156	8.00091	3.77894	0.163531	7.89054	11.872	10.2887	9.96416	4.11525	146.582	55.7728	54.4231	30.6094	95.4989	49.2833	61.2442	6.23777	36.6571	41.5755	16.7913	22.2463	25.7553	4.08231	1.33153	29.4187	48.2699	14.2637	27.4318	21.3556	17.2881	38.1929	30.2798	32.5608
63.5504	21.0054	12.0917	1.41613	32.6924	30.3324	8.19887	35.7717	25.8345	5.87339	14.8986	19.795	32.689	25.1846	11.7755	15.8754	34.0639	26.9141	6.51405	3.12165	0.126819	6.68343	9.78235	8.18344	8.02054	3.83618	132.339	50.6048	69.0057	33.5154	121.622	46.2662	83.6975	4.86621	32.0044	37.4384	13.4137	19.1273	21.5224	3.58398	1.08496	31.9346	57.8931	26.3357	23.1832	19.9673	15.0613	37.2039	30.1244	29.8829
63.6503	18.8925	12.4058	1.1977	28.9281	33.1908	7.15987	30.5193	22.2027	7.84437	20.9611	16.8823	35.5946	26.0944	9.37924	22.6286	31.2522	22.5593	12.2951	5.51093	0.0985362	5.53625	9.66706	6.4525	13.4326	3.3331	153.925	48.428	72.1919	32.2471	126.215	39.576	85.1679	3.67911	33.7768	31.8749	10.0106	15.9527	26.2672	3.01889	0.883657	36.0237	62.9943	27.6579	18.7915	21.7722	13.0546	33.248	28.6811	39.5976
63.7502	16.9197	10.737	1.01318	37.8322	31.9837	6.08362	24.6922	29.7791	7.80506	21.476	13.7698	34.0401	22.9344	7.40014	22.4218	27.9799	21.0575	12.2739	5.56131	0.076653	4.53192	15.0636	5.06456	24.9435	2.81094	168.572	45.5761	69.2851	29.1618	119.852	32.5222	82.3978	2.71951	34.7558	42.9416	9.39202	30.4315	30.3318	4.32303	0.719502	35.4054	77.9893	25.5935	29.298	21.445	17.0286	34.5732	26.5724	39.2739
63.8502	15.1288	8.63306	0.857314	40.2434	28.9497	5.0899	24.7071	30.7093	8.77712	22.1219	18.8939	30.6825	24.0427	14.888	20.0847	24.7756	28.2421	16.3259	11.2516	0.0595727	3.68601	15.2683	3.96568	25.5026	3.6759	171.144	41.1858	63.8919	29.1044	108.51	51.9411	73.7094	9.78961	46.7563	49.5656	7.62576	32.6982	27.4872	4.1116	0.585741	32.6268	72.1407	22.6835	29.293	19.7685	24.5878	37.7527	28.492	36.4852
63.9501	13.5196	6.68232	0.725589	39.7696	25.4121	4.22065	21.7111	28.5917	13.4583	20.1831	20.4881	26.8114	21.2367	15.8147	17.3261	21.8267	28.071	15.2448	11.6028	0.0462108	7.77996	20.6603	3.10136	23.6391	3.56335	163.098	36.1897	59.2771	26.8185	95.4835	54.202	63.4064	17.0927	47.1875	46.0319	10.9435	30.1313	43.9863	3.5523	0.476797	29.0321	60.7818	19.7763	25.6168	20.3805	25.1119	38.7648	28.2986	33.278
64.05	17.3524	6.28313	0.614384	36.8778	21.7837	3.48204	36.2247	25.2863	13.9013	17.3231	18.2525	23.0244	33.1488	14.2673	14.7171	19.1832	26.3876	12.8221	10.2783	0.0356514	8.45546	20.224	2.42388	19.9759	3.1439	169.747	40.2518	60.4807	39.3256	82.5146	48.242	61.5594	17.9359	50.81	39.6866	10.3102	26.5502	43.3391	2.97616	0.388088	39.6109	49.3138	17.129	40.1466	19.0896	26.4656	40.3393	26.9158	30.1884
64.1499	17.2889	25.0778	0.520304	32.843	18.3922	3.73272	37.6789	21.7226	12.6337	14.3526	15.1619	34.3083	36.4093	12.0127	12.4189	24.1536	22.7931	10.4692	8.60487	0.027285	7.8095	59.8483	1.89383	16.3182	10.1026	173.549	42.144	68.2907	42.0116	70.4608	40.3551	55.159	25.9924	47.8875	33.1734	12.8959	30.9522	37.1578	2.46703	0.315864	41.7783	41.6561	14.7966	40.186	17.2758	27.2895	36.9655	26.5904	27.341
64.2498	16.05	37.3034	0.440705	28.4447	17.0152	3.49762	36.7516	18.3374	10.8255	11.6321	12.2237	36.4728	32.7792	9.77146	25.6293	24.225	18.8128	11.936	8.66648	0.0206635	14.3759	70.1461	1.47951	13.1515	11.2882	164.952	40.6547	67.6345	47.949	65.3574	32.8178	47.4905	26.0135	51.0618	27.3474	20.8749	47.8336	30.0129	2.03725	0.25707	39.8558	33.8344	12.7675	36.6283	15.4251	30.4911	32.2078	29.2931	26.3061
64.3498	14.5426	66.1258	0.373137	37.9026	15.0541	3.08464	31.9122	15.3113	15.9156	9.29226	16.0368	34.529	26.9422	7.80164	27.1146	22.5076	18.531	13.5063	9.8147	0.0154043	15.2591	75.5012	1.15584	20.2345	10.4625	151.346	37.3374	75.5227	49.5058	60.0543	26.3245	40.0088	22.7087	47.9569	22.401	20.2484	53.7261	23.536	1.68015	0.209218	36.1538	45.754	13.5482	52.6317	13.6978	29.0455	32.7639	29.5077	24.2356
64.4497	13.0602	79.5394	0.315691	40.6152	12.9683	2.63659	36.6218	12.6954	16.2646	13.7688	18.6054	40.7486	21.0282	6.16396	24.8253	20.2623	19.1256	12.094	8.95451	0.0112574	13.9705	69.1558	0.902987	19.4357	9.06912	136.321	33.1856	74.4698	46.3769	53.3259	27.9799	63.2163	18.4493	42.8489	18.2946	16.6891	50.3246	18.1702	1.38499	0.170277	31.879	44.9195	25.4127	51.6202	12.1366	26.1424	37.8626	28.3019	22.0513
64.5496	11.6899	72.7142	1.52282	45.633	10.9845	2.2151	36.6955	10.4787	14.7149	23.4005	23.9191	40.218	18.3174	4.84072	29.5373	23.2117	17.263	18.6635	7.58646	0.00796876	12.0239	58.9929	0.705498	19.4852	7.64016	149.736	30.5469	69.5764	42.6674	46.3536	28.4764	66.8733	14.3377	37.4444	14.9202	12.6819	43.7807	35.1206	1.14162	0.138592	27.6369	38.6755	26.7541	44.7921	10.7433	27.2192	42.8771	26.345	19.9894
64.6495	10.4502	59.9873	1.88372	45.3841	9.20168	1.84266	42.8716	24.1894	12.5801	25.2109	25.813	36.8148	14.7887	16.9991	27.9996	30.5478	14.6006	19.318	6.23196	0.00536329	10.0423	48.6289	0.551263	16.8931	6.35306	146.831	27.1948	63.2974	40.7458	39.738	26.325	66.2189	11.7349	32.3826	12.1603	19.9933	36.7386	35.8425	0.941131	0.112812	23.7081	47.2727	24.7759	36.7886	9.50596	27.0891	41.4231	24.0502	30.1138
64.7495	9.33767	47.0762	1.87294	42.2455	13.0066	1.52367	43.979	30.5786	23.7811	23.4646	22.962	34.6976	11.4155	19.3573	31.0908	31.0206	27.5508	16.836	5.04873	0.00333693	8.25722	50.8322	0.430792	25.3824	5.2505	136.838	23.6411	57.987	41.4584	35.7431	25.5572	59.8772	16.1388	27.8655	9.90783	19.2765	30.2455	31.1428	0.775936	0.0918346	20.2022	43.4978	21.9645	29.3787	8.40948	28.2563	36.8968	29.2031	30.5456
64.8494	15.4913	35.9505	1.71173	40.8946	13.8015	1.25484	44.4682	30.912	25.715	20.3584	19.0623	31.0452	15.4888	17.9042	32.1503	28.961	29.8138	13.7865	4.06389	0.00170958	11.265	45.9626	0.336692	24.2733	4.32663	134.393	28.0839	57.5645	38.5673	31.3264	22.1528	57.1754	15.9045	23.9203	8.07116	15.8457	33.0884	25.3122	0.639796	0.0747661	17.1406	38.8472	19.1504	23.1055	14.5587	26.3056	32.5443	30.811	28.5461
64.9493	20.2653	27.0239	3.19524	37.4449	13.1136	1.03021	39.2628	28.5108	23.808	16.9768	15.3641	27.0183	28.9834	15.2509	29.2185	30.4717	34.4863	10.9939	3.26126	0.00037637	16.7491	38.9754	0.263176	28.008	3.56034	125.347	28.8999	60.861	34.2469	30.1348	18.5476	50.8293	13.7818	31.3985	6.57409	12.0231	34.6351	19.9139	0.527664	0.0608706	19.9603	50.3343	21.8705	18.0162	19.5717	23.4587	35.9271	30.3363	26.5197
65.0492	25.8233	20.1223	9.37481	46.0844	11.7785	3.31508	32.3924	25.0853	20.5899	16.2975	12.9733	23.1475	30.5313	12.4808	25.3503	28.829	32.6001	20.2784	2.61342	-0.000697562	16.9856	37.1374	0.205744	27.6162	2.92782	135.503	27.6068	61.5436	38.3456	28.3227	15.0897	51.4661	11.1485	31.4795	18.8909	8.6926	31.5946	15.4007	0.435273	0.0495641	21.2943	54.0555	23.7967	23.2115	19.771	20.5438	37.7787	28.702	24.1886
65.1491	25.6838	19.8641	11.1	47.804	10.2408	4.40001	25.685	21.4845	17.1905	14.3705	12.0803	31.3023	27.023	14.4977	21.5848	26.1564	28.2393	20.2819	2.09287	-0.00158405	15.2781	32.2397	0.160868	23.8173	2.40693	131.992	25.1943	58.1765	37.2497	25.4917	12.1068	47.0041	8.63934	28.8904	22.5187	6.08481	27.1457	11.7994	0.359143	0.0403693	23.2491	47.9363	34.2234	42.8611	18.3921	17.8481	39.6395	26.4835	31.9687
65.2491	23.8293	25.2347	10.8888	51.0599	8.72586	4.44548	31.3695	18.1024	14.0724	12.0982	16.9153	37.909	22.0091	13.4998	22.3991	23.3014	31.9183	17.4775	1.67549	-0.00226934	13.5074	26.81	0.125803	22.0632	19.3419	122.598	22.2924	55.1493	33.8552	22.3494	9.64625	40.8735	6.50114	25.5552	30.2991	4.16183	22.632	8.99311	0.296328	0.032884	22.5299	39.7303	34.3418	44.3486	16.6015	15.4507	44.9386	24.0336	31.6917
65.349	21.5864	23.4484	31.3994	55.3656	18.8384	4.06113	77.6881	15.0971	11.3882	9.90472	16.1274	37.7699	17.0816	11.5344	20.3801	20.5855	29.9089	22.4613	1.34115	-0.00279468	11.4327	21.8107	0.0983682	18.6404	25.034	149.446	33.8383	50.5442	36.4348	19.2678	7.65888	49.5465	4.78859	22.2292	39.895	2.79732	18.566	21.5287	0.24453	0.0268023	20.61	49.4304	31.315	39.3052	14.808	19.7116	53.1139	21.5626	29.4375
65.4489	19.3842	19.4853	61.8493	54.0795	22.1624	3.53496	231.054	12.5084	9.1528	7.96512	13.7536	34.7292	12.8519	9.45425	21.074	18.1158	34.8315	20.802	1.07344	-0.00318338	9.4659	17.5359	0.076877	21.6303	24.2024	152.513	38.3341	54.2245	45.3796	20.5103	6.07028	57.9779	10.3671	19.183	38.4008	1.85461	15.0938	34.476	0.201896	0.0218511	18.2626	53.1924	27.602	32.613	13.1446	19.5204	55.6939	19.191	26.8645
65.5488	17.3498	22.0465	69.0418	49.793	22.0246	2.99822	264.857	26.3972	7.32549	6.32955	15.0957	30.6758	9.46507	9.7906	20.0083	15.9133	33.0092	17.4427	13.3101	-0.00344074	7.74627	25.9591	4.67124	19.5427	21.3313	162.904	42.9007	53.5193	45.9614	19.7211	4.80703	56.0942	11.3535	16.4909	33.5676	9.11009	12.2081	33.9739	0.166646	0.0178022	46.1927	47.199	24.0112	26.1846	11.6448	17.8922	51.1769	16.9827	24.3743
65.6488	15.5096	34.8218	66.2745	44.1344	20.2628	2.5058	246.316	30.4278	5.84796	5.48846	21.0768	26.505	6.86439	8.74706	28.7016	13.9667	28.6287	14.0544	15.4086	-0.00358061	6.96205	35.8821	5.57765	16.3672	18.1029	157.85	51.215	55.9118	42.6604	17.9817	3.80513	50.1802	10.3151	14.1502	28.2267	10.1677	20.4905	29.1299	0.137508	0.0145076	90.7694	39.1277	20.7777	20.6545	10.3077	15.8531	44.6433	19.9523	22.0763
65.7487	13.8581	57.8098	59.7215	38.0933	17.87	2.07635	208.909	29.7191	4.661	4.57524	20.0819	28.1005	4.9218	7.33061	28.479	12.2514	23.6843	11.1263	14.1487	-0.00353901	5.93954	35.3237	5.16305	13.3236	15.1049	181.849	52.8203	54.1843	37.8341	15.8914	3.01152	43.1666	15.3762	12.1305	23.3317	8.8647	21.4646	23.5291	0.113446	0.0118268	207.251	31.5217	17.9416	16.1319	9.12096	21.323	41.4182	20.7386	19.9843
65.8486	12.3803	57.3487	52.1806	41.2435	15.3634	1.71185	168.436	26.9504	3.71123	3.72244	27.4015	80.9282	3.4984	5.94835	25.5234	16.3657	19.0535	8.73702	12.0174	-0.00337656	4.93808	31.0897	4.36948	22.2179	12.504	181.739	50.5193	50.2039	32.6824	13.7709	2.38329	56.8756	15.5106	10.3945	19.1336	6.94381	19.5863	18.4514	0.0935614	0.00965653	247.21	25.069	15.4793	12.5287	8.06955	21.4087	37.8018	20.2516	18.0877
65.9485	12.4785	48.984	44.8597	40.2546	16.0881	1.40728	131.643	23.4893	2.95305	10.5146	25.9711	135.303	2.46993	4.74291	22.023	16.6825	15.0612	6.83465	9.88273	-0.00310124	4.05028	26.0282	3.55316	21.6409	10.3121	170.917	46.141	45.4774	32.407	11.7809	1.88615	59.8775	13.5904	8.90481	15.6328	5.12172	16.8307	29.2954	7.41888	0.00789378	248.539	39.8296	13.35	9.69839	7.13863	19.6597	37.5199	19.0646	16.3701
66.0484	14.7039	39.1304	38.2274	37.0471	15.1911	1.15485	100.804	20.0043	2.34872	12.3917	30.0418	148.103	1.7346	3.74452	23.5062	15.5946	11.7696	6.01879	8.01043	-0.00272872	3.2979	21.2495	2.83342	18.5911	8.48912	182.925	40.8494	40.7066	29.7648	23.2415	1.49282	55.607	11.0649	17.2605	32.5423	3.6349	14.0331	28.8167	8.31163	0.00644703	231.69	49.3788	11.5118	8.19743	6.31465	17.4334	33.7779	17.5343	14.8155
66.1484	14.3401	30.181	32.4164	32.9953	13.781	0.946816	76.1151	16.7964	1.86746	15.3173	27.2848	141.943	1.21313	2.93935	21.5817	14.0739	9.12726	4.94951	6.44938	-0.00227146	2.67449	17.1175	2.23695	15.6537	6.98239	182.763	35.361	53.0729	26.2418	38.8815	1.18165	48.7651	11.1746	18.8336	35.8754	2.51138	27.3113	24.6904	7.50664	0.00525458	207.514	45.6051	9.92578	8.58803	5.5856	15.2303	29.2024	15.8787	13.4084
66.2483	18.7117	22.8199	27.4128	28.5779	22.5082	6.28545	56.9063	25.3932	1.48444	15.0443	22.8406	128.082	0.845657	2.29952	18.7982	12.5056	13.2885	3.95461	5.1761	0.514058	2.16424	13.6883	1.7568	12.7692	5.74077	171.856	30.0945	55.3109	22.5881	43.9519	0.935456	41.503	9.79643	17.8334	54.7326	1.70112	29.4524	19.9362	6.38188	0.00427197	181.609	60.3026	23.7973	23.1014	4.94086	13.2181	24.7831	14.2269	12.135
66.3482	18.7148	17.0522	23.1455	24.2506	24.8952	7.9001	51.0717	27.1412	1.17971	23.0482	18.4781	111.991	3.62817	9.16538	16.031	11.0335	13.5269	3.11893	4.14794	0.637566	1.74913	10.9013	1.37585	10.2847	4.71905	161.698	25.2744	63.752	19.1581	48.0249	0.740538	45.6664	7.97871	15.9897	54.4839	3.22527	27.1777	19.4173	5.31706	0.00347933	156.716	60.0158	25.8928	25.273	4.37091	11.4379	32.8495	12.652	14.9204
66.4481	17.3951	12.6514	19.5255	26.5395	24.1046	7.84427	51.1371	25.6834	0.937357	24.1917	14.7181	96.206	13.7819	10.5488	13.549	9.70255	12.1345	2.445	3.32162	0.603194	5.31402	9.54211	1.07591	18.5183	4.25991	147.594	21.0013	63.6411	16.097	46.7531	0.585941	43.1731	6.21082	22.3472	78.3385	10.2808	23.479	16.5725	4.39842	7.14662	134.045	51.92	24.2205	26.8486	3.86722	9.88434	32.449	11.1916	14.5816
66.5481	17.3456	20.6886	16.4646	35.1063	21.8746	7.11026	62.5131	22.9127	0.744666	22.2599	18.7534	81.7991	17.6105	9.79249	11.4067	12.8022	10.2285	3.95292	2.659	0.515666	6.05645	17.0972	0.840671	18.2584	3.65268	132.569	30.2417	60.5623	20.7897	72.95	0.462939	38.1962	4.68875	22.7778	76.99	11.0749	19.6311	13.3568	3.62917	9.44204	114.008	56.459	25.6257	24.0314	3.42227	8.5367	29.1586	9.86139	13.4919
66.648	16.1066	20.4592	13.8817	37.5111	22.6338	6.16562	59.5075	19.7839	0.59152	26.4947	17.4816	69.1239	16.7357	8.48879	9.58663	13.0093	8.32223	3.84429	2.12821	0.41954	8.7414	17.8398	0.656565	15.7466	3.06238	159.425	35.8141	68.8464	21.3297	80.9069	28.8984	51.7901	3.46225	21.0379	67.8197	9.52911	16.1296	10.4624	2.99166	10.1243	96.7084	62.5953	28.6092	20.033	3.02896	7.37084	25.188	8.66354	12.2914
66.7479	16.9988	17.4531	12.2299	36.3574	21.2489	5.22079	51.7746	18.8225	0.469856	25.6661	15.4269	58.1966	16.4666	8.6324	8.05083	12.1496	6.62582	3.28116	1.70321	0.332155	8.80007	16.067	0.512628	12.9646	6.98065	161.92	36.8007	68.3638	24.591	81.8664	57.0242	57.0511	2.51423	18.6611	57.2155	7.41267	13.1246	8.07206	2.46532	9.47817	81.8115	56.0489	26.9647	29.7093	2.68072	6.3638	21.3679	7.59298	11.1462
66.8478	16.0693	13.9335	10.5634	39.6277	18.9584	4.36206	42.3642	16.8508	0.373235	22.7355	12.765	48.8862	14.1427	19.2734	6.7589	10.9629	5.2021	2.66391	1.36297	0.258758	7.8922	13.5993	0.400164	12.4465	7.50957	154.316	38.2276	68.8161	24.1788	78.3761	59.0915	53.9606	1.80212	29.7011	47.3616	11.6212	10.6209	25.8492	2.03133	8.34262	69.0867	60.7559	24.0591	31.8921	5.40834	5.4944	27.0354	6.64133	10.0938
66.9477	14.6537	10.7431	9.02767	38.812	16.4166	3.61686	61.2657	14.5795	0.296521	30.8899	10.2734	49.6086	20.3729	20.8144	5.6735	14.9152	4.04682	2.1163	1.0906	0.199615	6.72675	11.1657	0.312335	10.6425	6.87558	141.782	36.7153	64.9168	22.1127	80.8746	66.4736	47.7506	1.27828	31.2061	38.8642	15.8468	8.56769	28.119	1.6738	13.2535	58.2732	54.0322	21.0289	28.6543	7.83242	4.7437	28.1769	5.7995	18.8711
67.0477	13.1909	8.12114	7.67077	35.7964	25.7851	2.9859	61.4481	19.6667	0.235602	40.3637	8.16306	46.0056	26.2694	18.8937	4.76202	15.2812	13.173	1.66465	0.872563	0.153097	5.59013	9.02209	0.243767	8.73365	5.93015	171.094	33.6264	59.3499	42.1048	79.7034	60.6546	40.8391	0.899006	29.1518	31.7611	26.1551	18.9596	24.9905	1.37929	14.0672	53.9976	46.1557	18.2306	23.9292	8.04661	4.09557	28.1477	7.30758	19.7445
67.1476	11.8169	6.0677	8.67576	35.8175	28.2228	2.45896	54.0561	20.3183	0.187191	40.4056	12.8679	40.8193	25.037	15.9544	3.9965	14.3161	15.4548	1.30331	0.698035	0.117086	4.58405	7.22687	0.19023	7.0518	4.98462	174.989	31.5551	53.3869	48.0099	85.7092	53.7752	54.3404	0.627776	25.9868	25.9061	25.4797	23.7099	34.1538	2.13366	13.114	48.1997	49.1061	15.7522	19.2772	7.52608	3.53592	25.7391	13.2053	18.5991
67.2475	10.5668	4.50132	8.3701	33.4628	27.1997	2.02236	44.5065	26.7685	0.148673	36.3731	27.8522	49.0973	21.1814	12.9977	7.4666	12.9361	17.7366	4.86336	0.558374	0.0895848	6.77801	5.76098	0.148445	5.65599	4.91402	170.008	28.4619	59.6342	46.9925	82.8148	49.5891	54.8565	0.435729	22.685	21.1108	27.9421	23.018	32.455	2.40101	11.5184	42.0959	74.0174	13.5917	15.2345	6.80454	3.05267	24.9975	15.9602	17.0326
67.3474	9.4426	3.32465	7.55976	34.9818	24.6213	1.66226	58.2317	27.4433	0.118021	30.9865	28.6662	48.7969	16.819	10.3864	7.78148	11.5045	22.676	5.22478	0.446631	1.03183	11.7332	6.84451	0.115853	4.52385	5.36175	157.716	24.9766	58.8109	42.8775	75.7207	42.1078	56.6865	0.30085	19.6085	17.1955	24.2042	20.35	34.1572	2.17077	9.80366	41.299	71.4836	11.7209	11.9116	6.07082	24.2652	22.3128	16.8114	15.4697
67.4473	8.43601	2.44887	6.61142	33.508	21.5069	1.36617	70.9284	25.4808	6.27243	25.5555	25.1124	44.8165	12.8462	25.1091	7.08978	10.1574	28.3095	4.6072	0.357273	11.5003	12.3062	6.4493	0.0904292	7.87314	4.93198	142.899	21.4806	54.9501	37.6606	67.999	38.3088	52.2314	0.206788	16.8692	14.0033	18.8953	31.091	32.4508	1.84611	8.19692	38.02	61.1908	10.1056	9.25693	5.38774	29.4502	35.312	16.5448	14.0156
67.5473	7.5362	1.80069	5.68482	36.4592	18.3796	1.12293	67.4328	22.5012	8.03942	20.6498	20.7165	39.5615	42.5478	33.8601	6.15731	22.274	27.4958	3.7907	0.285812	13.8738	11.2161	10.5481	0.0705744	7.72189	4.26201	152.022	18.1909	59.7917	32.343	81.7595	32.3462	104.465	0.141579	14.4794	37.358	13.9073	36.2199	41.0967	1.53818	6.78204	35.0913	49.983	8.71167	16.8078	25.0339	46.7737	36.3786	15.6544	19.7951
67.6472	9.76497	1.32266	4.84313	35.6769	17.5934	0.922953	57.8292	19.313	7.89961	17.8886	16.6499	34.1708	48.436	37.8122	5.245	25.0826	24.135	3.02931	0.228639	15.4239	9.63278	10.8056	5.48784	20.5741	3.58561	166.375	22.1886	61.9055	27.3921	82.9702	27.2821	141.243	0.0965936	23.6301	40.5043	9.85508	40.6758	38.2719	1.2725	5.57609	31.2511	40.0016	7.50947	33.6542	33.7076	59.0867	33.2922	15.6696	19.862
67.7471	21.1686	0.97088	4.10525	32.8855	17.8984	0.75832	46.9282	16.2946	7.02522	26.9634	13.2212	29.147	44.2137	34.7383	4.4314	24.3006	20.1028	2.38919	0.182875	14.9046	8.03613	9.66323	6.55919	21.2824	2.97976	176.485	23.1085	59.1429	41.1685	86.1322	22.2715	143.271	0.0656933	24.9598	36.8992	6.80098	38.0984	32.0744	1.05022	4.56696	27.2545	31.7147	6.47325	37.2313	34.0643	58.3582	28.9907	16.6653	18.5089
67.847	23.1269	5.06183	3.47042	34.9901	16.6639	0.622995	36.8284	17.9744	5.95294	28.1766	23.1729	24.678	36.6044	29.4987	3.7309	22.2677	21.1115	4.288	0.146238	12.8727	6.6031	8.95351	6.07344	18.6267	2.462	170.522	22.2241	54.4164	44.294	81.8076	42.1403	130.952	0.0445628	23.3623	38.6069	4.6025	33.1435	25.6243	1.84527	3.73162	42.3814	48.3667	5.58024	36.2568	31.6925	53.2638	24.6867	16.477	24.3105
67.947	22.0874	10.4676	4.42837	33.8368	27.7903	0.511735	28.3462	19.2691	4.91409	30.168	24.816	24.7017	28.6951	24.1021	12.862	19.9259	20.9068	11.1927	0.116948	10.5436	5.38118	7.67765	5.14065	15.4204	2.0286	158.682	20.3686	68.5343	42.2897	79.8302	54.2793	113.918	0.0302017	20.8435	34.7618	3.06829	27.812	19.9797	1.81415	5.28265	46.4815	56.9879	4.81031	31.3688	28.6071	47.1104	20.7998	15.6264	25.0684
68.0469	20.2138	10.8066	4.45139	30.9622	30.9033	0.420047	27.8198	18.2585	3.99606	28.0031	29.5047	22.7628	21.7342	19.2908	14.3803	17.6405	18.5209	17.0247	0.0935753	8.39476	4.36539	6.34555	4.18061	14.8009	1.66927	158.008	18.0748	70.6165	38.087	86.0023	51.5081	105.319	0.534769	29.5913	49.5125	2.02132	23.2892	16.8271	1.58286	5.43918	45.891	51.9222	4.14566	27.2697	29.2702	41.1086	17.435	14.4403	23.5275
68.1468	18.22	9.3752	4.09605	37.2095	30.7254	0.344556	24.2267	19.9449	3.22064	27.2229	27.1806	20.1295	26.9357	18.6382	13.3916	15.5407	34.8139	16.3638	0.0748964	6.57712	3.53222	5.14553	3.33401	18.8937	1.37274	148.342	15.6722	67.3212	33.202	83.1742	47.8511	92.1517	11.5358	30.28	48.556	1.31881	19.151	13.4756	1.33045	5.00537	42.3874	55.953	13.1891	27.472	27.3472	35.6566	14.5774	13.1193	27.877
68.2467	16.3305	7.5469	3.61748	38.1953	28.2745	0.28206	19.832	19.0534	2.58165	24.1572	22.8803	17.4041	25.3414	16.186	11.728	22.0824	37.6431	13.9084	0.0598092	9.57578	2.85382	4.1297	2.6324	20.9017	1.12855	158.755	13.3551	62.0351	38.7425	85.3633	40.7577	78.3319	14.6162	28.0089	62.0116	6.82582	15.5904	12.4438	1.10396	4.74673	37.767	49.6705	14.7595	24.0969	24.7246	30.8443	25.7442	11.7827	27.0323
68.3466	14.6062	5.84539	3.12851	36.213	26.8317	0.230824	21.0221	17.0832	2.06256	20.4123	18.5557	14.8541	21.3029	13.3772	12.0703	22.8763	34.6543	11.2715	0.0475848	12.455	2.30373	3.29563	2.06758	18.6467	0.927686	153.978	14.0611	65.6492	38.2775	82.3925	33.4273	79.2196	14.0284	24.8608	59.2268	7.64341	12.6196	16.6921	0.911844	4.20489	32.9487	59.0518	16.5265	25.5975	22.0661	26.6488	27.1064	10.4981	24.9587
68.4466	13.0536	6.46979	2.67544	32.7242	24.0836	3.98094	28.6923	21.0115	1.64445	16.7499	14.7969	22.6559	23.8995	19.5429	16.692	21.5206	29.8134	8.94652	3.91121	11.9584	1.8587	3.43803	1.61949	15.5566	0.76252	169.739	26.0778	63.3183	35.0927	82.7461	38.5111	72.3134	15.3043	21.659	57.6014	28.3455	10.1815	30.2533	0.751839	3.59576	28.7939	126.428	15.5852	43.3403	19.5903	24.2799	24.9446	9.30068	22.7237
68.5465	20.6706	9.1166	2.2739	28.6352	24.1091	8.77753	28.2975	21.0342	1.30933	13.4902	11.7062	24.2366	21.6947	19.4397	16.4289	19.4805	24.55	15.2072	4.60922	10.2993	1.49917	7.77627	1.26666	12.6441	3.17133	177.349	31.3134	59.1336	30.9067	87.3522	35.4027	84.0259	13.8826	25.704	65.6225	30.976	8.19894	30.534	0.619477	3.01465	37.4942	129.427	16.2503	44.1013	17.3546	36.1212	21.7739	8.2061	20.6029
68.6464	21.5183	10.093	1.92599	32.2926	22.2639	9.94393	30.2837	19.3095	1.40536	13.3259	9.22595	23.0066	17.9082	17.0901	14.6824	31.1568	19.6938	14.9222	4.47906	8.42388	1.20892	12.3159	0.989918	18.5763	3.61674	170.223	32.3811	65.9202	26.5861	95.1453	36.3803	81.0897	11.5264	25.0223	60.7095	26.7973	15.3917	29.4656	0.510192	2.49836	38.9305	113.029	14.9993	78.6737	15.4577	37.1403	18.5621	7.21839	18.6566
68.7463	20.2567	8.9803	1.62806	32.1751	19.6776	9.51917	34.0354	20.1742	1.29722	11.919	7.25784	20.6601	24.7885	14.2107	12.6544	33.1667	19.5412	13.4675	3.88612	6.70199	0.974871	12.5288	6.12455	17.6889	3.37361	156.964	31.0176	68.4465	25.8987	92.4881	40.8434	72.454	9.08375	22.6951	54.4806	20.9053	22.4172	25.0571	0.42018	2.05613	36.866	93.0984	13.6736	80.8815	26.2664	34.4012	15.6483	6.33504	16.8878
68.8463	18.4456	7.31687	1.37452	29.9822	25.3622	8.48196	31.41	18.8972	1.12029	10.1169	22.9834	26.8975	24.4246	11.4828	24.3101	31.5131	17.3271	13.1119	3.22502	5.24876	0.78617	11.1736	7.02238	15.0842	2.93189	161.552	34.4922	68.7593	23.572	101.203	37.2461	70.1008	6.91651	19.969	58.88	15.3801	22.7168	20.8381	0.345971	1.68499	33.308	74.7859	12.0495	71.7115	27.8601	30.6142	19.4008	5.55002	15.7927
68.9462	16.5959	5.70434	1.15947	26.789	26.0927	7.28848	35.4058	18.0504	0.9348	18.0745	24.6653	35.2352	20.9904	10.7815	25.4482	30.7684	18.5057	15.7829	2.62482	4.07267	0.634005	9.41393	6.42091	25.4155	2.47279	154.016	34.3665	67.9096	20.6735	98.5877	31.4822	76.4442	5.13917	17.3261	53.5862	10.8953	20.4536	16.5845	0.284849	2.47048	29.3013	59.3963	10.481	59.5138	26.3429	26.7862	21.3342	4.8556	14.4323
69.0461	14.865	4.33989	0.977405	23.475	24.4275	6.13956	44.2593	16.1838	0.765229	19.6967	21.9026	36.0547	18.5694	9.24643	23.22	31.8321	16.9498	14.3756	2.11733	3.14254	0.772083	7.71085	5.40603	24.7976	2.05734	167.848	32.205	63.4954	35.6954	90.5528	52.671	72.0167	3.74946	14.933	45.8261	7.51674	17.4624	12.9054	0.23447	2.56847	25.3656	53.0039	9.0699	47.7885	53.2534	23.2619	19.9311	4.24344	13.1
69.146	13.2923	3.25501	0.823508	21.0814	21.7594	5.11318	42.4526	16.5255	0.619528	18.422	18.1699	33.5634	15.1193	7.59354	20.1771	29.9283	14.4469	11.9784	1.70076	2.41667	0.741019	6.22252	4.38535	21.8841	1.70075	178.565	33.3708	57.7886	39.8165	80.3887	53.0312	70.193	2.69714	12.8289	38.1669	5.08551	14.5101	30.5332	0.192995	2.37351	21.7398	44.0407	7.83243	37.6992	58.1078	20.1335	17.5101	4.76864	17.1279
69.2459	11.8785	2.42041	0.693665	25.5238	18.8233	4.22994	36.565	15.3157	0.498329	18.917	14.6401	33.9712	25.0598	10.0757	17.1908	27.8291	11.8322	9.62532	1.36333	4.94192	0.651511	5.62153	3.49283	18.6459	1.40169	172.75	40.4499	69.7125	38.6158	69.868	46.6003	82.334	1.91842	11.004	31.4093	4.60785	11.8812	32.1091	0.158823	6.17176	24.5743	43.0663	9.55986	46.475	55.441	17.3985	18.0575	4.85178	16.9449
69.3459	21.0941	2.51222	0.584411	26.2867	15.9869	3.48549	40.7091	13.5118	0.3993	17.2341	11.639	31.4667	25.5718	9.7715	14.525	25.0617	18.5115	7.6105	1.09172	5.24637	3.05936	4.76499	2.75598	21.2153	1.15353	173.052	42.0087	70.7674	49.2184	79.999	54.14	79.7279	2.13022	9.43151	25.7044	3.67951	9.64901	28.2036	0.130742	7.1749	24.1735	56.5548	17.2165	43.7115	50.5252	15.0229	16.4937	5.92837	15.7312
69.4458	22.3956	2.18383	0.492708	28.3804	22.8688	2.86514	38.3638	13.6719	0.319206	21.5036	9.7857	27.9022	28.5395	8.49958	12.2289	22.2499	19.2046	6.98403	0.873751	4.70784	3.61682	8.32963	2.16392	19.0697	0.948648	162.928	40.3394	67.0164	50.2624	79.5351	49.8976	75.7173	1.94655	8.08065	23.0409	2.74519	7.79962	23.0384	0.107704	6.93162	22.2862	52.9839	18.0092	37.264	45.2379	14.7574	16.3942	8.81821	14.3459
69.5457	21.2092	1.75961	0.415935	27.6585	24.3571	2.35189	32.7558	18.24	0.254789	21.1904	16.6947	24.1614	25.8544	7.03028	11.2245	19.6241	17.373	5.83606	0.699038	3.93017	10.3417	11.7311	1.69466	15.9418	0.779913	148.766	36.9392	67.3044	49.1599	73.8665	42.3625	67.1363	1.62271	6.92183	29.4487	1.96277	11.2141	18.7832	0.0887297	6.19581	19.8357	71.1507	16.6449	32.8702	40.216	16.8666	14.7684	10.0599	15.1235
69.6456	19.3533	4.68095	0.351792	38.5959	34.8266	1.92873	28.1743	18.7773	0.203122	18.9309	16.5595	22.3979	31.6786	5.66461	9.7766	23.941	14.7106	4.69541	0.559143	3.162	11.7089	11.6047	1.32535	12.968	0.641101	152.17	32.7634	63.4262	47.4553	83.633	35.0233	73.9132	1.28213	5.92839	47.7628	2.25069	11.3263	14.8009	0.0731206	5.32403	17.2938	70.6706	14.7471	27.2128	35.6473	18.5477	26.5496	10.3112	14.2733
69.7456	17.4256	5.0038	0.298234	42.0782	37.0876	1.58056	33.7354	17.4684	0.16174	27.0426	14.3246	19.869	29.6881	4.49874	8.33798	23.7886	12.0017	10.3441	0.447104	2.49231	10.9725	10.2341	1.03579	10.4336	0.526958	155.973	28.4017	67.1469	42.9894	94.2005	28.3215	79.371	3.60789	5.0771	51.9656	11.1252	10.1839	27.1758	0.0603522	4.476	14.8879	61.0925	12.8568	21.8236	31.5597	22.45	28.0469	9.98978	13.0785
69.8455	15.6123	4.39734	0.253453	41.2165	35.2983	1.2945	37.6258	15.4421	0.128594	27.8323	11.7546	17.2093	27.7882	19.5433	7.04805	22.0214	17.8089	10.554	0.357421	6.99868	9.54459	8.57616	0.809185	13.1216	2.47791	156.472	30.4587	64.7764	37.6032	92.9799	31.5525	74.3128	11.3988	6.2437	48.0161	12.4222	14.2476	27.4915	0.0499545	3.71549	18.1527	54.9381	11.1369	21.7113	27.9272	23.3966	33.9086	9.35804	11.8805
69.9454	13.9615	3.56183	0.215972	38.0148	31.7343	1.05978	34.6236	13.2623	0.102059	25.3829	23.233	14.7028	33.3328	32.1832	5.93517	19.7936	21.525	9.15523	0.285499	9.39547	8.01465	7.00509	0.632042	12.091	5.21137	152.488	36.7353	71.1454	40.1853	86.017	37.3445	65.4335	13.169	16.4414	41.3137	10.832	14.287	32.9404	0.0412275	3.06084	18.4043	57.7139	9.62199	42.0622	24.708	29.7426	32.643	11.7211	10.7644
70.0453	12.4764	2.76805	0.184624	33.7336	27.6068	0.867458	29.2055	11.1938	0.0808152	22.3285	23.605	12.4603	31.0106	32.9087	9.08369	17.5578	21.4898	7.727	0.227923	10.5622	6.60893	5.64442	0.493649	10.1972	5.54358	145.831	38.064	69.6907	38.2506	76.6928	34.6092	68.9408	12.2237	23.8076	69.0447	8.48546	20.0545	30.1907	0.0339839	2.50991	17.227	59.5161	8.30436	55.8497	21.8582	30.2232	29.0346	12.5338	9.74555
70.1452	11.1463	2.10208	0.158496	34.853	27.4317	0.709767	23.471	14.7872	0.0638403	19.3088	20.589	14.1211	25.9238	29.2553	9.1363	21.9931	19.1088	10.2665	0.181646	9.67873	5.39704	4.51426	0.385562	8.32428	5.05647	138.817	36.5035	64.9066	39.5331	81.642	33.0899	64.0448	10.2757	30.0634	69.9777	6.2588	20.1278	41.0034	0.0280017	2.05232	15.4625	54.1989	7.16406	58.6191	19.3368	30.0066	29.6106	12.4309	8.821
70.2452	11.7935	1.57485	0.136888	40.4337	25.2359	0.580982	22.949	15.1736	0.0503073	17.6153	16.9541	13.7238	20.4407	24.459	8.22653	22.0245	16.0307	9.5842	0.14463	8.16114	4.384	3.59544	0.301132	6.70748	4.3543	127.546	33.3976	58.9525	40.5364	97.2096	37.3723	56.1739	8.16119	29.8148	62.3255	4.44143	24.2265	46.203	0.0229119	1.67519	13.5464	60.9706	6.17911	55.1176	17.1062	27.4385	30.5588	11.8134	7.98356
70.3451	11.1571	1.17026	0.119029	40.8385	22.2551	0.475685	19.9493	20.595	0.0395543	15.1185	13.6147	12.4693	17.8104	19.8215	7.11183	20.4515	25.0905	8.06049	0.114927	6.60132	3.55061	2.85697	0.235151	19.6943	3.65738	153.419	29.603	65.59	47.9757	98.2549	40.2794	47.813	8.2003	27.2443	52.826	3.06792	23.2353	41.5448	0.0186109	1.36589	11.6933	54.8263	5.32844	51.7463	15.133	24.2866	27.9186	12.701	21.3216
70.445	17.8453	0.865234	0.104601	38.3606	19.1333	0.389822	30.1586	21.3194	0.031037	12.5254	18.4918	15.6146	14.3817	15.7929	16.6105	18.4081	33.2988	9.53868	0.091185	13.1078	2.87093	2.26717	0.183588	20.5573	3.03704	155.836	26.9465	64.5782	47.6648	93.0636	36.2473	55.0313	7.17201	24.0513	56.0217	2.07739	20.432	34.2952	0.0149423	1.11297	9.99916	51.2099	4.59373	44.0781	13.3876	21.1988	28.2804	13.644	26.9597
70.5449	18.6108	0.637713	0.0927909	34.456	16.1851	0.320199	35.8895	19.8845	0.0243193	24.1343	17.5076	15.7404	12.3012	17.7269	17.863	16.3407	35.7739	11.4666	0.0721304	13.8456	2.31917	1.79777	0.143297	18.0409	2.50836	149.186	39.3157	68.5644	43.8218	84.1332	30.4654	70.3324	5.83327	20.8994	50.6705	6.72398	17.2398	52.5235	0.0117806	0.90653	8.49823	65.5494	7.34337	35.8709	11.8434	19.4959	25.6587	13.5645	26.4974
70.6449	17.5293	0.469067	0.0832313	30.0226	13.5462	0.263566	33.8392	20.3489	0.0190253	26.7247	14.8918	14.5525	9.83009	16.3158	16.4393	14.413	32.8467	10.4405	0.056895	12.4005	5.58493	4.68733	0.111801	14.9512	2.06641	155.346	43.9472	66.2182	43.817	73.9659	24.8306	70.1145	4.53666	24.9244	43.2229	7.25445	14.2352	53.2796	0.0090573	0.738185	7.19318	61.0275	7.52387	42.6442	10.4774	25.8707	22.2594	12.909	26.21
70.7448	15.9649	0.344556	0.075162	37.5869	18.7576	0.217358	31.4901	19.8661	0.0148503	25.1634	12.1321	12.891	7.53916	13.868	15.0701	14.9213	32.2243	12.6433	0.0446577	10.3426	6.18938	5.18277	0.0871483	12.1204	2.36399	151.638	43.9049	73.1083	40.4134	80.9364	39.2149	63.5929	6.32679	32.9708	35.9576	6.24536	16.1017	46.1894	0.00668897	2.9372	6.07224	51.5444	6.90819	39.6613	9.269	25.8845	36.6272	11.9565	24.3312
70.8447	19.1718	0.252874	1.06798	39.2748	19.7733	0.179787	34.0328	22.5545	0.0115436	21.9671	18.8017	11.1563	25.3155	14.2751	18.5995	14.0331	29.346	11.5343	0.0348946	8.31695	5.75679	4.7675	0.0678415	11.4189	7.60219	150.301	41.2123	71.7616	41.5288	78.8463	39.032	55.1011	7.9796	33.1267	29.5751	4.85967	19.9362	47.1181	0.00467669	4.04274	5.11766	41.864	6.1053	33.6444	8.20001	25.68	39.2395	10.8785	22.1876
70.9446	18.7897	0.185472	1.38039	37.6083	18.7298	0.148927	30.9232	21.8953	0.00890948	18.3856	18.3154	38.9404	28.8597	12.7266	17.8049	20.4366	24.9373	9.61665	0.0271155	14.3252	4.99075	4.07477	0.0527046	9.70323	8.49494	148.448	37.1786	66.9012	38.8167	103.114	34.153	70.3363	7.64675	30.4276	24.1966	3.56989	19.2942	46.353	0.00287251	4.12882	4.31031	39.6258	5.31678	27.3225	7.25432	25.3239	36.3316	9.7779	20.1261
71.0445	17.3482	0.135961	1.39108	34.2009	16.7941	0.123463	25.9116	19.7942	0.00681522	14.9969	15.7423	79.7349	30.2029	19.5047	15.7537	29.2097	20.3878	14.5511	0.0208833	16.7604	4.1837	6.22802	0.0408161	7.94379	7.87376	160.286	32.6289	75.2028	34.5589	108.056	28.3553	70.0913	6.53517	26.9245	19.7464	2.52693	17.0346	39.7178	0.00143304	5.77985	3.63202	50.6149	10.5223	21.6869	6.41771	23.0993	31.7967	8.71432	18.2267
71.1445	16.2683	0.0996578	1.27814	30.0579	14.5862	0.102499	20.7417	17.2218	0.0051467	12.0311	16.2986	91.0564	36.8599	19.6303	13.5217	30.3018	23.8627	13.9715	0.0160123	20.9721	3.44685	7.11478	0.0314544	6.40769	6.82526	159.192	34.923	74.3509	29.9221	103.108	22.9761	73.9851	5.24321	23.4231	30.0147	1.74332	14.4024	32.0714	0.000325345	5.93205	7.14697	54.7606	11.1664	16.998	5.67764	20.4254	29.1954	7.77357	16.4981
71.2444	25.4339	0.0730508	1.1244	29.0804	12.4199	0.0852327	16.2974	14.6513	0.00384287	9.54514	22.751	88.7593	34.498	18.8483	11.4595	32.7016	25.2667	11.8704	0.0120848	21.5634	2.81341	6.6185	0.0241056	5.13707	5.74994	149.271	34.102	76.8008	25.4713	93.6098	22.038	68.7839	4.04129	20.2137	50.3469	1.18066	11.9053	40.29	-0.000472031	5.4512	8.29571	58.429	14.2406	13.2279	5.02299	17.8216	25.592	6.89051	17.8069
71.3443	26.4145	0.0535641	0.96762	36.3974	14.169	8.22368	30.6761	18.5641	0.00285937	9.37535	21.6761	80.7637	31.3504	16.3281	9.65831	31.222	23.0577	9.69874	0.0090388	19.1106	2.28461	5.68549	0.0183161	4.10783	4.78137	136.014	31.5628	73.301	21.4513	82.513	19.0131	60.3538	3.02975	20.8072	51.0634	3.07181	16.1914	39.0321	-0.00100616	4.75293	8.25587	51.7098	13.9044	10.2518	4.44385	15.4579	21.8597	6.07935	16.9017
71.4442	26.4516	0.0392508	0.82373	38.0253	14.3047	10.8075	32.7502	18.7817	0.00212999	8.36224	23.9894	70.9385	26.325	16.4417	8.12003	28.4366	20.4102	7.72627	0.00665181	15.8576	2.47147	4.70324	0.0137247	3.28125	3.9517	159.333	28.202	77.3114	17.941	79.9119	15.6858	51.3814	2.22575	19.2899	45.4919	3.23428	16.1111	33.2437	-0.00142586	6.47975	7.85002	42.8225	12.5616	20.2886	3.93159	24.2557	28.6034	5.34531	15.5102
71.5442	26.0671	0.0287518	0.698567	36.4049	13.267	10.8832	29.6079	17.3295	0.00162378	15.2941	21.506	61.0986	20.8117	14.5294	9.40788	25.3758	21.6886	6.08453	0.00483293	12.7169	2.27872	3.81561	0.0101065	2.61986	3.25648	160.272	24.5783	74.4625	14.9373	89.8829	12.6714	52.5098	1.60995	17.1384	38.5632	2.76022	14.3958	42.3215	-0.00160514	7.75089	7.11133	34.4821	11.0326	25.4081	3.47843	26.4644	34.7858	4.68809	14.0937
71.6441	24.9561	0.021048	0.592779	41.7105	19.1539	9.92536	24.7427	15.2504	0.00129481	16.7523	26.5883	52.029	19.6965	17.1701	8.8513	22.4345	19.8225	5.86043	0.00353463	12.2925	7.02781	3.06309	0.00725029	8.15644	2.67982	167.28	25.4339	78.4854	12.3992	88.6626	10.1308	67.4564	1.15033	14.9375	31.9913	2.13951	15.4952	39.4697	-0.00158922	7.56566	6.26546	33.1242	9.58302	24.0094	3.07754	25.0159	36.2892	4.10416	18.5787
71.744	23.3149	0.0153709	0.504827	41.8714	20.4581	8.6313	24.0552	13.0627	0.00109993	15.7022	24.593	45.2214	27.6782	16.0799	7.78271	23.1893	16.8761	5.18923	0.00265635	10.6184	8.02231	8.29429	0.00501801	15.3357	2.20381	160.487	30.5721	75.5708	10.2721	94.3575	8.05743	74.3818	0.813762	12.9016	26.2784	4.77023	16.0436	33.0985	-0.00145358	10.3574	5.42686	53.3409	13.023	24.1097	2.72284	22.4463	33.2844	3.58827	18.4066
71.8439	21.1732	0.0112055	0.431173	43.5479	19.4978	7.31697	29.8149	11.007	0.00100652	13.6749	20.7344	38.7138	28.417	22.8739	6.66522	21.7933	15.6235	4.27645	0.00207738	8.69815	7.53886	9.21316	0.00326097	15.2175	1.81178	147.953	31.6284	73.1659	9.84875	90.7201	6.39147	70.3794	5.1584	11.0945	21.4861	4.91299	22.6288	34.3418	-0.0012035	10.5615	4.64963	52.184	12.9069	23.9701	2.40896	24.6219	29.012	6.39351	17.0926
71.9438	19.0308	0.00814843	0.366997	41.583	17.5423	6.11348	28.6999	9.17999	0.000987179	18.4449	27.8617	32.8492	29.0848	24.6685	5.64607	19.9431	21.0972	3.41976	0.00168267	6.92597	6.56591	8.48863	0.00187663	13.1504	1.48926	158.01	33.1291	67.7605	8.89004	90.8342	5.06309	62.2913	10.6119	9.52039	17.5294	4.15429	22.7405	42.8889	-0.000873366	9.6781	3.95507	57.3235	11.7197	38.0088	2.13104	23.3152	24.716	9.04946	15.5861
72.0438	17.0392	0.00591879	0.305435	41.9245	15.2674	5.06466	24.7628	13.4449	0.00100466	18.6543	26.3124	27.725	46.3407	22.3807	4.76025	17.8325	21.0129	9.61901	0.00136745	5.42647	5.51678	7.26058	0.000797396	15.6358	1.22408	157.281	32.1008	69.2757	16.8264	108.218	4.00792	72.0496	11.5157	8.16126	14.2863	3.20234	23.8226	39.7853	-0.000525745	8.42661	3.34792	54.4612	10.3125	42.3555	5.17212	20.935	30.056	11.6827	17.7693
72.1437	15.2338	0.0042927	0.803312	39.3328	13.017	4.17454	26.8249	14.2423	0.00105117	16.8745	22.3601	23.7913	46.8481	18.8945	4.00474	15.7787	18.6647	10.089	0.00105364	4.21098	4.55062	5.99318	-1.9e-05	25.663	1.0061	147.632	29.5645	72.9814	19.162	109.412	3.17132	73.4573	10.4227	23.4833	11.6369	2.33885	21.7382	35.1639	-0.000220909	7.13781	2.82466	52.4782	8.96401	44.1579	5.78233	18.3884	28.9837	12.6503	17.0828
72.2436	13.6122	0.00312234	0.931356	37.1094	10.9517	3.43068	29.0352	23.6172	0.00109435	14.4147	25.1986	20.2156	40.7344	15.7113	3.36534	27.9323	15.6491	14.7082	3.78147	7.86243	3.71696	4.8565	-0.000634844	25.2487	0.82693	159.466	26.3275	70.2534	35.1109	107.443	5.28372	80.1958	8.6431	27.0475	21.765	1.64867	18.68	28.8054	8.83e-05	7.98077	2.37776	44.8863	7.75388	39.2486	6.85295	15.9967	36.5672	12.6299	15.7331
72.3435	15.5094	0.00227196	0.905305	33.4253	29.4147	3.22091	26.399	25.8596	0.00111279	11.9081	22.7129	33.1995	32.8538	12.6957	2.82617	30.344	12.6925	15.3499	4.47056	8.21285	3.78384	3.89628	-0.00111518	21.7602	0.679674	155.278	22.8899	64.8803	40.4131	107.044	13.8835	75.584	6.80618	26.0809	22.4971	1.13335	15.5752	36.2945	0.000392835	7.59797	1.99871	62.8792	6.69394	32.6104	6.70027	13.8562	35.6386	13.1237	14.3122
72.4434	14.9893	0.00166037	0.821275	29.1807	35.8669	2.84275	27.4794	24.7288	0.00110042	16.6902	29.4371	36.1855	31.2197	10.0993	3.17035	29.439	17.0658	15.9942	4.12952	7.32281	3.40918	3.10867	-0.00146698	17.9107	0.558645	156.887	29.2873	58.6737	39.7088	99.5277	31.6595	66.7703	8.06126	23.5631	20.1733	0.764795	12.7776	36.2137	0.000578128	6.74397	1.6789	64.3494	5.77396	33.4037	13.9079	11.9787	31.8557	12.8134	17.4148
72.5434	15.9453	0.00119592	0.720751	24.908	36.1504	2.90917	24.5754	26.2042	0.0010357	17.0807	27.5579	34.6194	26.3739	7.96251	4.62997	26.9901	25.9576	13.969	3.51563	10.5933	5.57629	2.47262	-0.00172306	14.4788	0.459163	148.297	31.139	65.599	36.3032	102.428	33.508	81.0574	7.55346	22.4448	21.4741	7.28464	12.1501	31.1995	0.000624515	5.77358	1.40999	68.5105	9.65045	34.8873	17.7783	21.1153	27.4528	12.061	16.9816
72.6433	19.0344	0.000825002	0.620941	27.8462	33.499	2.67263	30.1288	31.4091	0.000920652	15.5369	23.3413	31.2113	29.3991	9.91463	16.5424	24.1557	30.7992	11.4486	2.89404	10.4674	5.78014	10.2855	-0.00188045	24.5093	0.377389	152.182	30.2961	65.4706	40.4827	96.8564	30.7871	79.4426	15.5587	20.1752	22.5376	8.38393	20.1419	28.3732	0.000739626	4.84401	7.11017	60.5902	9.96845	31.0291	17.7373	22.7088	24.2257	11.0918	15.7026
72.7432	18.6266	0.000541494	0.528474	41.9364	29.6659	2.33347	38.5505	31.1445	0.000776722	13.3131	21.3336	27.2768	34.2792	9.43843	18.5467	21.3849	29.3875	9.13296	2.34674	11.0906	5.24434	11.898	-0.00199956	24.8192	0.310186	144.892	27.9766	61.5202	39.258	87.4786	31.8073	74.1913	16.8875	17.6805	27.872	7.38955	21.0432	29.7636	0.000731713	4.81316	9.27889	67.7854	9.176	29.6321	16.4289	21.3635	27.8699	10.7724	14.3025
72.8431	17.1889	0.000315036	0.445134	46.9368	25.5702	1.98288	37.2625	28.4569	0.000599404	11.0187	17.9032	24.2968	32.9958	8.14413	17.2849	18.8359	25.5737	7.19708	1.88966	9.94332	4.49449	11.1142	-0.00207036	21.5832	2.51562	149.087	30.8282	63.0618	35.6485	94.9374	28.2103	65.2448	15.6747	27.8678	32.4432	5.82035	19.1815	26.1203	0.000628211	4.35956	9.66076	60.8568	8.11655	25.4272	14.8046	19.1323	26.4233	10.1065	12.9692
72.9431	15.5409	0.000137147	0.51296	46.5911	29.1848	1.65928	32.3383	24.9079	0.00043397	9.02124	27.8503	29.6681	28.0478	6.70902	15.1415	17.4585	21.1974	5.63926	1.51657	8.29602	3.74554	9.56511	-0.0020917	17.8255	2.96512	164.524	30.5734	60.5197	31.225	92.1305	23.5617	55.6134	13.1763	31.9601	30.205	4.30697	16.4745	27.7858	0.0003656	3.77287	24.2323	60.9117	12.2764	27.7366	13.1967	16.7859	23.3562	14.3714	11.7445
73.043	17.3392	-7.54e-06	0.495945	43.3188	33.0142	1.37626	27.9785	21.2666	0.000347662	12.31	27.1502	29.6459	22.3328	5.39381	12.9431	15.6978	19.8378	4.40672	1.21525	14.3191	3.07602	7.91991	-0.00209349	14.4299	3.65508	161.64	28.5715	55.8093	41.3704	84.442	21.199	64.4189	15.5763	30.7738	26.0665	4.77707	13.7326	42.8825	-5.72e-05	3.1849	29.3501	52.7941	12.4465	25.064	11.7117	14.595	21.6512	16.143	10.631
73.1429	16.6603	-0.000116721	0.447499	38.6479	32.2795	1.13585	22.8194	17.8844	3.44387	12.4952	23.3422	29.178	31.3539	14.0849	10.9512	23.9816	29.4813	3.43914	0.973117	14.731	2.50622	6.42834	-0.00206583	17.9524	3.48764	161.771	25.6994	65.4936	42.8143	76.8964	17.816	62.0968	14.5847	27.7853	39.794	4.18029	12.6654	41.9277	-0.000443936	2.65026	31.7572	43.349	13.0423	44.5237	10.3751	13.3387	23.0427	16.4214	10.3455
73.2428	15.2794	-0.000194972	0.391604	33.5144	29.4465	0.934995	17.9653	15.6367	4.43942	15.7489	21.3107	26.6735	30.6588	24.0234	15.1046	25.2674	30.1791	2.68235	0.778994	13.0577	2.03313	5.16195	-0.00201239	16.4998	3.05838	152.965	22.5078	65.8222	48.1587	80.523	14.5204	55.4533	24.2101	27.1044	48.4931	3.28068	10.9391	35.8403	-0.000822435	2.18659	30.6507	42.9477	21.3126	68.8224	9.18415	11.8041	21.2858	15.8405	9.56122
73.3427	18.8272	-0.000242038	0.337556	31.6045	25.8407	0.769275	22.6159	19.1894	4.36997	23.4393	30.2514	27.9676	26.2559	24.7464	14.8574	27.2347	27.1411	2.09145	0.623498	11.1401	1.64539	4.12056	-0.00194106	13.9021	2.58979	162.222	19.3283	62.0472	54.5383	98.597	11.66	65.2894	25.1072	35.1091	51.7971	2.42251	15.3958	30.7237	-0.00119833	1.7947	27.9782	37.0943	21.9266	68.6774	8.12731	10.3028	18.6104	14.7986	8.70742
73.4427	18.5728	-0.00027071	0.288816	36.4021	22.1473	0.633647	21.7446	23.0943	3.88934	24.4084	28.9306	26.3194	20.9956	22.4873	13.2756	25.9886	22.9097	1.63046	0.498966	9.06649	8.37259	3.27839	-0.0018353	11.3435	2.1587	156.726	27.1073	79.0132	53.2318	109.501	18.6837	74.7596	22.28	35.0716	48.2118	1.72047	15.4631	35.5744	-0.00163666	1.46836	24.7603	42.1764	20.1578	60.0123	7.19097	8.93751	15.8772	13.5422	10.2835
73.5426	17.1854	-0.000279363	0.246213	36.6415	25.6612	0.523262	18.7514	22.9348	3.52074	25.2096	24.7001	25.0195	19.5419	27.2474	12.7614	23.6636	18.6562	1.27098	1.34136	7.19279	9.94851	3.35073	-0.00172639	14.4714	1.78616	144.987	29.8748	81.7148	48.4999	107.4	18.6519	71.7595	18.2728	32.1403	41.6023	7.48727	13.871	32.2657	-0.00212426	1.19901	21.5133	91.2463	17.8217	49.4583	6.36207	7.73182	31.7617	12.2207	9.96472
73.6425	15.5528	-0.00026267	0.209548	34.3499	25.3435	0.433474	24.2101	28.2776	6.18561	23.0282	20.1554	22.484	34.564	25.7211	11.3102	21.1138	14.8621	0.990703	10.0478	5.62331	9.47408	15.7815	-0.00160092	22.2024	1.47274	159.031	30.0782	78.0292	42.5635	104.043	28.0995	63.9531	14.288	28.4105	68.3785	8.2876	11.8209	26.7366	-0.00246032	0.977866	18.4809	93.5411	16.7946	44.2606	5.62892	6.68026	34.1714	10.9216	9.1985
73.7424	13.961	-0.000234564	0.178143	30.8135	23.2408	0.360272	23.4714	28.333	6.591	19.7781	16.1184	19.6151	35.7843	22.1117	19.5084	18.6655	29.0048	0.772205	11.4695	4.35811	8.29999	30.8725	-0.00147491	21.3141	1.21227	155.855	28.3648	71.7753	36.5352	95.2673	30.7818	54.9045	10.82	24.7034	71.4896	27.4493	18.8243	21.2407	-0.00277842	0.796871	15.7616	81.7277	14.9831	42.9184	4.98167	14.6613	31.6857	9.69376	8.37431
73.8424	12.4939	-0.000218189	0.151009	35.2535	20.6826	0.300515	20.8181	26.0204	6.06678	18.5305	24.4846	33.622	31.4402	18.1811	20.0651	26.2855	31.5947	0.601871	10.4888	3.35964	6.99395	32.7301	-0.00130745	18.2241	0.997065	145.203	25.6678	65.1033	33.9448	85.2728	40.7992	61.9732	8.00752	29.4608	64.3556	29.6843	19.4911	16.5128	-0.003146	0.649015	13.3805	67.329	13.0954	37.0662	11.0905	16.1523	27.7481	12.813	7.59266
73.9423	11.3761	-0.000180689	1.26951	35.3717	17.8809	0.251924	24.6791	22.8401	5.23182	16.1877	24.5075	37.0164	27.6606	14.6025	18.2029	27.1666	29.1745	0.469101	8.89451	2.58135	17.4934	29.6543	-0.00113547	14.9546	0.819743	167.22	22.5764	73.5978	33.8188	77.0376	39.0066	59.1676	13.4164	28.7231	66.4318	25.5791	21.0755	16.7534	-0.00330237	3.56921	11.3251	54.0896	11.3528	44.9069	12.2683	26.178	42.1388	17.0985	10.0086
74.0422	12.2362	-0.000150898	1.61607	33.0973	15.18	0.211278	47.2269	19.5347	6.09737	13.5536	22.0239	35.5609	22.4548	11.5763	15.7821	25.5315	24.9718	0.365628	7.30943	1.9793	42.3601	25.1699	-0.000987158	12.0739	0.673832	167.098	24.9443	72.9244	33.5576	67.699	52.1497	52.596	13.9444	28.7151	59.5449	19.9138	19.4674	22.872	-0.00331024	4.44816	9.56667	46.8696	9.80995	42.0129	11.758	27.4066	43.0238	18.7591	20.2358
74.1421	11.6331	-8.51e-05	1.62332	33.0598	12.7344	0.175431	50.5862	32.5106	5.80517	13.9907	18.6386	32.1263	17.3926	9.109	16.152	23.0982	20.503	0.284976	5.92274	1.51587	46.9806	20.6951	-0.000810383	9.68331	0.553844	168.382	24.7721	76.2234	30.8325	87.6006	56.3431	58.5829	12.3866	26.3228	50.6046	14.6321	23.4635	21.7286	-0.00324445	4.40347	16.4556	38.4807	8.46639	38.236	14.8647	25.5471	39.1508	18.8567	21.3741
74.242	19.3217	-6.53e-06	1.49317	45.5195	10.5976	0.143243	45.7956	35.6291	5.08844	14.1284	15.1512	32.0146	21.9108	18.8658	14.6296	20.5496	24.1826	0.222074	4.76783	1.1604	43.7092	16.7349	-0.000667683	7.74434	0.455203	169.763	34.2958	79.546	48.0788	91.4452	50.7447	55.6485	10.1644	23.2705	42.0305	14.0628	22.5134	18.3609	-0.00321982	3.98139	19.5099	49.1809	9.80274	32.1208	14.7906	22.7939	43.8288	18.9562	20.182
74.342	20.2858	4.71e-05	1.31805	51.4836	9.02017	0.157721	38.2988	34.0837	4.2793	12.7713	13.3226	38.4026	20.7264	22.5692	20.5699	18.1428	31.2952	3.01198	4.68847	1.31944	37.897	13.4105	-0.000530173	6.18636	0.374111	160.348	37.7577	78.2618	52.2602	87.0913	42.6657	65.433	7.95055	20.2343	34.5462	21.5276	19.801	36.5889	-0.00310431	3.44212	19.5679	47.9398	24.0754	25.9559	13.6867	23.0846	44.0033	18.1598	18.4946
74.4419	25.3551	0.789965	1.1391	51.3693	16.6089	0.146393	36.5741	30.5811	3.51786	24.7018	16.1618	38.1303	25.723	21.2189	20.321	15.9609	35.1003	9.10207	4.08561	1.21423	31.7693	10.6928	-0.000410973	4.93942	0.307452	165.667	37.4275	73.042	50.1219	78.9836	34.7806	63.4178	6.02215	27.9473	28.2566	20.612	16.9782	37.5276	-0.00292073	2.90387	18.2189	41.1729	26.2676	20.5468	12.3283	23.2536	39.7894	16.8914	16.8009
74.5418	25.1006	0.945359	0.973358	47.9084	18.9136	0.125847	31.7123	26.4929	4.15201	27.3741	14.8738	35.0038	26.3744	18.2084	18.1842	23.7446	32.7911	9.61198	8.81236	1.02605	26.2491	12.8729	-0.000307604	3.94311	0.252647	158.295	37.1313	69.741	45.2496	89.683	27.9317	60.2711	4.45746	32.5717	23.059	16.8908	14.1399	39.8002	-0.00271536	2.41535	19.2147	43.7424	24.5909	28.3462	10.9863	21.3795	34.4668	15.4124	15.2224
74.6417	23.2523	0.862869	0.826667	42.8299	18.5453	0.104978	35.0685	22.4808	3.97082	25.7831	22.4086	30.8917	23.0756	23.166	15.6807	24.8691	28.2356	8.4306	13.1207	0.83105	21.4581	12.1803	-0.000228845	18.1896	0.207572	157.586	34.7067	80.2796	52.0694	88.8377	22.264	53.4601	4.3384	31.5284	18.7972	12.9364	24.2681	35.064	-0.00258222	2.93365	18.3299	48.1273	21.8878	44.585	9.74759	18.9678	45.661	13.8806	13.7812
74.7417	21.0519	0.711334	0.699832	37.1947	16.9425	0.0861347	32.1623	26.0521	3.4881	22.5118	24.987	26.6785	18.6757	22.1964	13.3179	23.4889	23.2631	6.92138	12.8186	11.9587	17.4399	22.143	-0.000167217	19.5924	0.170497	148.015	31.2224	80.1	63.1648	82.3441	17.6787	70.3404	4.67615	28.5307	15.3153	9.40835	25.609	50.1708	-0.00236615	2.87882	16.6272	59.9086	19.1138	49.6268	8.63266	24.6865	45.0981	12.3875	12.4734
74.8416	18.9002	0.557987	0.591349	35.1262	14.8799	0.0694411	31.1796	25.5006	2.93702	20.371	22.7808	22.7541	32.5379	19.2067	11.2384	21.2966	27.9217	5.52562	11.1442	14.5147	14.1289	23.7919	-0.00011896	17.3497	4.93154	153.42	29.095	75.253	68.9562	73.503	14.0101	70.7655	4.22028	25.078	12.4755	7.53367	23.4352	48.2151	-0.00213484	2.59231	14.6612	74.3492	16.5657	45.1632	14.5622	32.9132	40.5227	10.9833	11.2889
74.9415	16.9151	0.425952	0.498911	38.2783	12.7591	0.055196	26.9953	23.1518	2.41625	21.4741	25.6643	19.2641	33.5774	15.845	9.45768	18.9668	26.752	7.04274	9.25682	14.2503	11.4261	65.0438	-6.48e-05	14.4255	5.95537	146.765	26.1216	78.3413	66.2606	64.1065	11.0916	64.4461	3.49427	21.7487	10.1612	12.0654	20.1659	40.9331	-0.00204753	2.23637	12.7105	68.6828	14.3133	37.9391	15.4252	32.972	36.5753	12.001	10.2165
75.0414	15.1205	0.320065	0.420268	37.4856	10.7745	0.0435366	32.8871	20.1939	1.96144	19.7974	23.1305	16.2372	29.4598	12.749	13.3751	23.2501	23.3274	6.50922	7.53728	12.3919	9.23118	72.3313	-1.06e-05	11.7089	5.64967	135.238	22.8485	77.4468	59.8798	63.4005	8.77658	55.9583	2.74901	30.826	25.3006	11.675	16.8262	48.577	-0.00198608	1.88438	10.9033	61.8805	12.3513	40.9834	14.5793	30.2532	31.6571	12.1514	9.24601
75.1413	17.0194	0.238229	0.353039	34.5687	9.00792	0.0341784	48.5955	29.6912	1.57968	17.0891	21.3214	13.649	46.5425	16.6938	18.9154	23.1371	21.0469	5.45396	6.0812	10.1852	11.7216	66.6694	4.73e-05	18.2842	4.94297	141.846	30.8229	74.1022	52.3034	58.7154	6.94325	47.3656	2.09069	31.531	27.2186	9.61246	13.8093	52.3913	-0.00185521	1.56631	20.6824	69.007	10.6522	36.9063	13.2396	26.8173	32.2681	11.6902	8.36765
75.2413	19.769	0.176293	0.295679	30.6726	7.56859	0.0268615	49.0296	31.4888	1.26613	14.2071	26.5615	24.835	60.6834	16.1292	18.7104	21.4321	28.7192	4.39314	4.88535	8.12511	11.3947	57.0344	0.000114615	20.927	5.39611	136.372	33.4772	68.2303	44.7666	56.73	6.44555	54.3487	1.55212	29.4754	28.9661	7.30017	18.3387	59.1791	-0.00178525	1.29141	23.8065	61.8953	9.1837	47.3106	25.4375	23.4232	29.3452	10.9028	7.57277
75.3412	19.2064	0.129991	0.247269	30.5109	6.30668	0.021219	51.4682	29.6962	1.01173	19.589	24.6172	27.7049	66.8185	14.0072	20.0751	24.2512	29.6029	3.4774	3.91666	6.37305	10.0721	47.0826	0.000191691	18.8397	4.96428	145.806	32.949	63.4193	37.8331	76.3443	5.48893	52.2079	7.24297	33.4123	26.2302	5.28094	18.1254	53.2545	-0.00174297	1.05953	23.5945	51.5318	13.8949	45.5579	27.543	27.2549	33.7227	9.96585	6.85348
75.4411	17.6807	0.0956585	0.206293	28.4035	5.22509	0.017121	50.0203	26.4468	0.806722	19.9478	20.7708	26.7578	60.2158	11.5765	18.4611	23.5332	26.7042	14.5118	3.13698	4.94942	9.2862	75.3541	0.000284763	15.7581	4.29006	141.356	30.6458	66.486	32.3178	80.8164	4.50162	46.5457	8.67399	32.0509	22.3858	8.56678	16.1493	53.5342	-0.00176756	0.866662	21.8362	44.2849	14.0875	39.2313	26.2157	26.2914	37.7784	8.98612	20.7909
75.541	15.971	15.4832	0.172806	28.2202	4.31154	0.0143029	46.9808	24.884	5.00072	18.1029	16.8622	24.2374	49.5191	25.9493	22.0094	21.5791	23.1124	15.7095	2.51138	3.82097	8.01834	91.4556	0.000359216	19.0401	3.60916	139.992	27.4748	66.4556	27.2785	87.3587	3.62615	58.7549	8.16097	30.1848	18.6267	8.31378	13.7165	56.6605	-0.00172325	0.707569	19.4775	60.264	12.8901	60.4758	23.8699	23.7804	35.5119	10.076	27.5939
75.641	14.3263	56.8458	0.145683	26.2523	3.54752	0.0122616	51.678	22.1337	6.12935	16.1281	13.7926	21.2366	41.8847	28.0407	20.8754	33.5785	19.0983	13.8845	2.01013	5.23135	6.70819	88.1115	0.000407353	17.3772	2.99923	138.039	24.0041	62.4845	22.8488	84.6483	2.89498	59.3888	10.09	45.8022	32.368	17.9978	11.3662	49.882	-0.00169841	0.577038	17.0036	59.5414	11.3779	60.3111	21.3645	20.9529	31.2784	10.2408	27.3766
75.7409	12.8174	62.7675	0.12423	23.4299	2.91271	0.010898	47.2941	19.0788	5.93679	16.5845	22.1224	18.2651	33.2541	25.4586	18.4094	35.5291	15.3538	11.4339	1.60878	5.09575	5.52087	88.7856	0.000424659	14.6054	2.47797	143.723	29.0046	61.6863	19.0428	86.6297	2.30079	69.1263	9.60255	47.6166	41.8057	18.447	9.2928	40.7886	-0.00163668	0.470242	14.6498	67.0448	9.90529	52.6888	18.9903	18.2526	26.7758	9.87347	25.4347
75.8408	16.7198	55.7966	0.107567	31.6651	2.38781	0.0101491	40.3542	16.1397	5.24525	21.8765	33.7058	39.9945	25.3967	21.4999	15.7814	44.744	13.6113	9.14058	1.28748	4.4163	4.50378	78.885	0.000669312	11.9058	2.04165	137.735	30.0796	61.1704	15.8184	90.1369	1.82424	66.7521	8.17785	45.5905	48.7443	15.5643	7.54049	54.4475	-0.0015168	0.383029	12.5179	62.6275	8.57607	63.2585	16.832	17.4813	25.4753	9.22104	23.1996
75.9407	32.4772	45.4417	0.0944957	34.1146	1.95535	0.00943008	32.6508	13.4952	4.42943	21.9671	32.7218	78.6745	18.9003	17.5161	13.77	45.3141	13.4722	7.21017	1.03024	3.62366	3.65617	66.3425	0.000745184	9.58685	1.67994	139.299	35.0061	66.7983	13.1107	97.3878	17.1903	59.6603	6.54697	41.0688	47.3809	12.1204	6.09229	66.9207	-0.00131974	3.22732	10.6399	81.3075	7.40881	59.0162	14.9016	15.7674	22.551	8.43623	21.046
76.0406	34.9561	35.4186	0.0838141	35.8581	1.60004	0.00880163	25.5747	18.685	4.22744	19.8041	28.0901	120.648	13.8119	13.9971	11.753	42.4958	19.5753	5.6522	0.824307	2.88799	2.95987	54.2902	0.000759777	7.68055	1.38147	152.962	35.6739	65.277	15.4712	94.3109	20.045	51.297	5.03855	39.8763	41.6417	8.90744	4.91001	61.7944	-0.00109719	4.10636	9.01284	75.9621	6.39492	50.1323	13.186	14.3331	27.7664	7.61167	19.0613
76.1406	33.2406	26.9429	0.0745036	34.4483	1.30861	0.00817097	24.0335	19.4642	5.49658	16.8852	26.4044	129.25	9.95988	12.6736	9.93952	38.411	19.9156	4.41791	0.659463	2.26393	3.32604	43.7893	0.00105231	8.49642	1.13574	149.951	33.8835	71.2755	35.9733	86.3404	18.4946	64.4874	3.77294	36.1298	44.4975	6.30542	8.73486	62.1024	-0.000939547	8.43298	7.61785	64.2416	5.51782	45.328	18.5269	12.6557	26.8735	6.80166	17.2555
76.2405	30.3768	20.2061	0.065738	31.3917	1.06997	0.00743175	20.4901	18.2073	7.53403	13.9329	27.6834	122.764	7.1107	10.6891	8.37295	34.1603	17.8615	3.44837	0.527551	7.48346	3.10845	35.0414	0.0011691	7.58002	0.933624	169.095	30.8057	72.2754	42.5885	82.4908	25.055	63.9457	11.3777	31.7752	51.7596	4.34795	9.26086	53.65	-0.000697403	9.44718	6.4295	52.2051	4.75976	37.9648	23.5769	11.0354	23.9542	7.26737	15.6187
76.3404	27.3676	15.0245	0.057017	30.8327	11.5848	0.00641877	28.465	16.1439	8.85559	14.0486	24.3997	110.277	5.03782	9.26504	7.04154	30.1555	16.7637	4.09717	0.421988	12.3167	2.70051	27.918	0.0013051	11.0806	1.51612	176.647	31.2352	68.4089	42.3176	74.9466	24.0863	61.0422	13.0736	27.769	65.0055	2.94067	17.2502	43.4888	-0.000358688	10.5597	5.4214	52.8959	4.1043	44.6863	23.4955	9.56883	23.1657	7.20443	14.1368
76.4403	24.5269	11.1131	0.0481367	39.5108	15.6575	0.00479979	28.2238	16.3301	8.45623	14.8545	24.1557	96.1832	8.26062	18.5633	5.91792	26.5283	34.2264	3.71895	0.337499	12.5458	2.26611	22.1879	0.00135235	12.295	1.54341	169.539	29.579	62.6486	38.9077	66.0923	25.2589	60.1904	12.1098	24.0163	61.8139	1.95952	20.5946	36.158	-7.24e-05	10.4023	4.56857	48.3385	3.68288	41.4295	21.7525	10.8734	23.0206	6.84455	12.7956
76.5403	21.9377	8.19317	0.0392011	41.6858	16.3745	0.00280302	24.698	15.0664	7.42225	13.7131	31.625	82.5081	11.9204	19.705	4.97284	25.6574	37.5988	3.09474	0.26987	11.077	1.86792	23.7017	0.00162361	10.9779	1.38657	156.33	26.8407	77.3215	34.3222	57.1957	49.5123	54.3209	10.1687	20.667	53.7839	1.29039	19.6994	34.6126	0.000167231	14.1666	3.84788	54.2293	6.38111	35.0954	19.5969	10.413	20.7343	6.33247	11.5815
76.6402	19.607	6.02813	0.0305462	40.1289	15.4515	0.000767729	34.193	15.5612	6.24624	11.8458	29.6799	70.0928	18.1579	22.4821	4.17896	23.4938	34.837	4.95096	0.21575	9.17425	1.52504	21.5345	0.00175269	9.15548	1.18643	141.191	23.6549	79.123	29.5537	48.8865	51.2549	58.5795	8.6456	17.7416	45.1358	0.841573	17.3021	41.2226	0.00041851	14.423	3.23954	56.7266	7.5419	28.4808	17.4649	13.2604	21.9579	5.75709	10.4826
76.7401	17.5185	4.42952	0.0224567	40.4293	13.8252	-0.00117202	33.8707	19.7853	5.13644	9.85238	25.1624	59.2011	38.1791	20.8082	3.51241	21.0151	35.9392	4.80527	0.172462	7.3494	4.82153	18.3017	0.0018129	15.8581	0.993598	126.091	20.4083	75.199	36.8433	41.4357	45.4909	54.9402	6.91446	15.2123	37.276	6.08805	14.5901	37.7125	0.000723072	13.2071	2.72639	49.8889	11.557	22.5978	15.4964	13.1254	20.2483	5.1717	9.4876
76.84	15.65	3.25223	0.0152192	37.9213	11.992	-0.00313423	29.6268	30.215	4.16779	18.7794	20.4702	50.8526	43.3837	19.9415	2.95301	18.6003	32.4315	6.86492	0.137865	5.77851	5.53462	15.0579	0.00177103	15.5421	0.823842	111.898	17.3231	69.4989	44.6969	34.9185	41.3565	48.4167	8.1852	16.2036	44.3554	6.93523	12.0434	37.7212	0.000888777	11.4944	2.29399	41.21	11.7457	27.9314	13.7248	23.4467	17.6901	10.3232	8.58665
76.9399	13.9791	2.38665	0.00904756	45.4402	10.2023	-0.00508206	25.5639	32.3842	6.22181	20.7492	16.3471	43.2349	46.2719	17.2572	2.48196	16.3831	33.7271	6.51355	0.110227	4.49403	9.8533	12.1807	0.00208297	18.1485	0.679843	125.563	30.2586	73.718	44.8313	29.3086	43.6358	74.2461	7.66815	15.2128	41.5633	6.09078	9.82522	32.5283	0.000999576	9.73353	1.93028	50.3981	10.7546	35.1229	12.1467	25.0025	15.0868	12.7799	7.77089
77.0399	13.0544	1.75092	0.00394853	46.5836	8.57071	-0.00688299	20.8198	30.6821	6.3835	26.0628	20.1363	36.5338	41.1673	14.2374	2.08612	14.3984	30.5421	5.51049	0.0881442	3.4723	10.3921	9.76298	0.00203821	30.1664	0.559719	147.958	35.7595	79.1862	45.183	24.5305	38.9862	77.9593	6.47759	13.5907	47.7176	4.78883	15.5463	28.6702	0.00111831	8.11411	1.62409	46.3798	10.4064	40.0615	10.7467	23.454	23.0157	13.5981	7.23065
77.1398	11.8513	1.28434	-0.00018447	44.1335	12.4116	-0.00783818	16.3767	27.39	5.78504	25.7432	18.6072	35.1313	33.6233	19.7252	1.75244	19.4502	29.1291	4.45689	0.0705069	2.67226	9.49156	7.96791	0.00180291	29.3674	0.460296	156.486	36.7068	76.8587	46.4226	20.4904	33.4015	72.3198	5.16014	19.6223	44.251	3.54017	16.0736	36.5658	0.001175	6.70154	1.36619	39.0014	20.1073	36.7613	9.50684	20.9801	23.5228	13.4505	6.5972
77.2397	10.6488	0.942008	-0.00353464	39.8623	13.2678	-0.00781953	23.8346	23.6587	4.95002	23.0246	24.0284	31.7532	29.2003	19.3561	2.92299	19.8911	25.3431	3.53435	0.056415	2.05161	9.12792	6.41738	0.00231636	25.2247	0.378302	167.677	35.0125	79.6637	43.3877	22.1799	27.4684	63.3867	3.95801	20.1625	62.254	2.51616	16.4331	34.1187	0.00108986	7.20593	1.14913	31.6176	21.2647	50.2946	8.40955	18.3976	21.4134	12.7621	5.98403
77.3396	14.1321	0.690849	-0.00634968	40.9374	15.4964	0.326684	23.9476	20.0388	5.61017	19.5435	22.4742	27.7888	25.5189	16.9206	2.98732	18.6214	21.0037	5.97362	0.0451138	1.57282	8.03078	5.13123	0.00222229	20.7359	0.310816	162.718	32.0565	76.1454	50.4386	44.846	22.1549	54.2644	2.9567	18.6802	60.8827	1.74024	14.8496	34.8709	0.000975122	6.75381	0.966776	43.3292	19.7198	49.9253	7.43859	20.5164	18.6037	11.7981	5.41817
77.4396	14.1881	0.94604	-0.00881398	38.8228	15.354	0.434085	22.0062	18.8644	10.6053	16.0822	20.0065	23.8843	20.6402	14.0303	2.70283	16.8197	25.4329	5.85578	0.0360075	1.20469	10.6436	8.24165	0.0020398	31.8735	0.255331	167.597	33.6833	70.0763	49.7581	52.9812	35.0443	63.4131	2.16597	16.5927	53.5352	1.17972	12.7004	47.8743	0.000799765	5.94809	0.814083	41.0012	19.093	43.5342	6.57949	19.5313	15.8247	10.7211	4.90335
77.5395	13.2033	0.897377	-0.0110835	35.088	14.1029	0.438755	18.5491	34.1553	11.4677	20.0354	19.9892	20.3138	15.9504	11.3201	15.4832	14.9537	24.4437	5.0115	9.09449	0.922277	10.4748	13.4748	0.00185152	30.6093	0.20975	159.834	32.5587	72.1548	58.5648	53.3784	43.0781	64.9447	1.56306	14.4607	45.1303	0.787521	10.5632	45.545	0.00071181	5.07015	0.68597	34.8421	17.1994	35.8413	5.81964	17.5745	31.6109	9.62848	5.36592
77.6394	14.9741	0.752465	-0.0131834	45.5892	15.8293	0.401001	22.6206	39.3094	22.8414	20.1889	19.8176	17.1693	29.2424	15.7656	17.8622	18.1796	34.6193	4.07301	10.7416	0.705914	10.6515	15.211	0.00166186	104.124	4.50134	168.096	29.9408	77.6586	60.026	53.9206	50.3678	59.6103	1.11459	14.147	37.345	0.519264	8.65391	38.5081	0.000542122	4.24287	0.578413	47.4987	15.0901	43.0868	6.25852	15.4504	34.0012	8.57616	5.11008
77.7393	19.3904	0.595594	-0.0151061	48.368	15.4238	0.349409	36.1337	38.3703	24.9407	18.231	28.928	23.2071	38.416	15.4919	16.785	19.1875	37.0365	3.23699	9.91967	0.54034	9.5911	14.6	0.00148098	111.343	5.41824	166.927	26.6343	75.4377	56.0366	50.5005	46.51	52.5217	6.25611	30.9602	30.6399	3.91708	11.4876	30.8965	0.000262427	3.51235	0.488402	44.8953	13.1039	42.6959	12.9593	23.4773	32.6651	7.59397	4.69408
77.8392	20.0267	0.457077	-0.0168348	46.7019	15.2128	0.297218	37.1956	34.785	23.1789	15.5584	29.5473	23.9827	36.8292	13.5507	14.7487	27.9427	33.9465	5.31883	8.44433	0.413796	8.19045	12.7144	0.00130366	98.3944	10.1671	172.721	28.8831	82.739	49.8559	54.7874	39.5175	59.7403	7.5856	34.4394	25.038	13.8374	11.3526	24.1449	4.28e-05	2.88874	0.412941	61.7836	11.3324	37.204	14.1903	24.2518	29.03	6.69566	4.26742
77.9392	23.1448	0.344596	-0.0183003	42.6935	13.9406	0.249578	33.4408	30.3128	20.0832	12.8454	25.8182	22.4252	31.246	12.9542	12.6229	29.1189	33.04	5.18777	6.95127	0.31712	6.81327	10.5894	0.00116401	81.7484	10.6246	165.063	28.4036	81.0004	51.7829	88.0329	40.2178	62.7302	7.16919	32.8268	20.4218	19.2224	18.4453	18.6052	-9.89e-05	2.36645	0.349867	58.5217	9.7841	36.9424	15.339	22.5	25.9607	5.88521	3.86787
78.0391	27.1181	0.257038	-0.019426	37.6578	12.2655	0.208177	29.8542	25.8129	16.7845	10.387	21.2761	19.9832	24.8515	11.6175	10.6856	27.4516	29.0308	4.43212	5.63695	0.243295	5.59009	8.62177	0.00106069	66.3331	9.63246	152.777	31.2586	75.4194	48.6474	98.4424	35.4787	59.7536	7.74462	29.5148	16.6418	17.9531	19.1857	17.6564	-0.000203544	1.93385	0.297032	59.3838	8.44179	32.2172	14.5915	20.0361	29.565	5.16096	3.50281
78.139	26.4068	0.190453	-0.02018	32.3884	10.5295	0.173116	25.4398	21.6717	13.7483	8.28488	17.0915	17.352	30.9801	9.75386	9.00404	24.8695	26.4045	3.59962	5.03144	0.186892	4.55236	6.93496	0.00098079	53.3109	8.8298	165.86	36.5736	77.5387	43.4324	96.8541	47.4547	58.4786	6.99611	26.5826	13.5561	14.5454	17.4577	23.7147	-0.000296124	1.57794	0.252819	51.7118	7.28157	52.7165	13.2824	17.5352	27.9401	4.86294	3.17156
78.2389	24.3278	0.140508	-0.0205466	28.3539	8.89849	0.143804	29.0333	18.0324	11.13	6.54713	16.7194	14.8467	66.3549	7.92215	7.57317	22.7461	23.8501	2.85997	4.22526	0.143823	8.72395	7.03285	0.000907997	42.6747	7.61933	161.852	37.3676	73.8477	46.0152	89.4447	45.4745	52.5935	5.79544	33.9691	14.4956	24.8425	14.9813	22.4354	-0.000390769	1.28632	0.215789	64.2309	6.27976	59.3318	11.8865	26.2082	24.664	4.47512	2.87149
78.3388	21.9818	0.103358	-0.0205192	24.2525	7.44277	0.119745	30.4397	14.9176	8.94739	12.0008	14.3921	15.8669	71.2549	6.3198	7.46938	20.3368	20.1792	2.24958	8.06032	0.110904	9.32813	6.26442	0.000838418	34.1034	13.3733	153.707	35.548	67.8403	47.1708	79.6655	39.218	51.6041	4.56065	33.8033	13.1473	24.3797	20.3589	32.9185	-0.00049595	2.6086	0.184616	59.3477	5.41554	54.2004	10.5643	26.9751	33.4674	4.05382	2.59971
78.4388	20.6193	0.0758585	-0.0201144	20.3857	6.18204	0.100371	47.1378	12.2945	7.16233	19.762	11.7855	15.0552	70.9366	4.99064	13.0084	17.9963	30.8427	1.76112	8.23801	0.0855974	8.56395	5.27472	0.00076712	27.2344	13.8143	175.345	32.3563	61.1796	51.0847	73.0409	32.349	64.8297	10.269	30.9314	26.105	20.1973	32.3961	31.8226	-0.000573067	2.91565	0.158031	51.6159	4.67034	46.0859	18.2681	24.9946	33.2619	3.6325	2.35352
78.5387	18.7519	0.0555735	-0.0193682	28.2827	15.5363	0.0846832	48.1476	10.1077	5.71855	21.1303	9.44022	14.0098	61.2542	3.91793	13.3999	18.3114	31.8073	2.92632	7.71729	0.0660863	7.38014	4.31915	0.000681587	21.7425	12.4743	175.853	28.5802	54.6302	55.7696	64.7715	29.1254	64.2704	11.3218	35.2549	27.2406	15.3922	33.5383	27.0801	-0.000666046	2.77522	0.135393	42.8244	4.02722	37.471	19.4364	22.2462	29.9599	3.23009	2.13047
78.6386	16.8635	0.0406714	-0.0182466	30.77	18.7565	0.0719828	42.705	8.91952	4.55856	19.6026	7.48429	13.0694	49.2125	3.06527	12.1615	21.8567	28.6989	2.85999	11.7404	0.0509782	6.16782	3.48487	0.00060154	17.3559	10.6969	165.656	24.7016	71.409	53.5901	67.8732	25.4355	59.2212	17.0978	33.8788	24.5067	11.1598	30.4604	21.7948	-0.000767483	2.46285	0.115539	34.5095	3.47238	29.7616	18.3956	19.4655	25.9075	4.73353	1.9284
78.7385	15.1019	0.0297486	-0.0167342	42.9187	18.832	0.0616506	35.3203	13.3034	3.63035	22.4088	5.90459	11.6319	40.2111	3.55643	10.5455	21.5746	40.1412	6.21801	13.2245	0.039223	6.18909	2.78913	0.000511336	22.6641	8.96783	161.462	25.7895	74.4813	48.4299	64.7638	21.0996	56.4948	17.3087	30.5646	36.1157	7.82711	26.1161	20.6233	-0.000938488	2.10809	0.0981983	32.1379	2.99401	50.7576	16.7129	16.9879	21.9892	5.37299	1.74536
78.8385	13.503	0.0217419	-0.0148179	46.7834	17.9279	0.0528444	31.5151	14.1656	2.88946	25.8424	5.08123	10.0935	35.4374	6.78739	8.97694	19.9208	42.5745	6.33329	12.0463	0.0300752	5.54337	13.3024	0.000424336	24.7793	7.44019	188.694	24.8406	71.3878	42.3025	60.6193	17.09	57.6516	15.1912	26.8283	44.3547	5.3614	21.7494	34.4863	-0.00117263	2.74393	0.0832726	27.1456	2.58152	53.2962	14.9447	14.8795	23.5954	5.4938	1.57961
78.9384	12.0663	0.0158857	-0.0125061	45.8214	16.1195	0.0453233	41.7181	13.3824	2.29901	24.7334	11.8004	17.4218	34.8309	7.1442	7.58212	17.8878	38.8813	5.49073	10.1995	26.3953	8.90061	15.5336	0.000341119	22.0347	6.1424	191.496	22.7921	67.2453	36.2069	56.7169	13.6812	52.8332	12.3804	23.2507	70.4355	3.60806	17.8311	34.2831	-0.0014575	2.75507	0.0706717	22.0476	2.22525	51.0044	13.278	12.9277	23.9235	7.8197	1.42959
79.0383	16.2762	0.0115938	-0.00985283	42.2595	15.9413	0.0385703	40.766	11.9284	1.82889	21.7752	12.2567	19.2114	48.9228	6.42302	24.1178	15.8629	42.364	4.48651	8.37618	35.455	9.18849	14.5553	0.000259137	21.5779	5.05902	188.619	20.242	79.0659	30.5994	50.9096	15.6045	46.2039	9.641	20.0281	70.6891	2.39507	45.0767	29.4949	-0.00180551	3.32192	0.060307	17.5994	1.91667	43.8056	11.7659	11.1914	38.2706	8.78671	1.2939
79.1382	22.7787	0.00843154	-0.00693611	37.4985	14.6288	0.0323853	35.429	16.7066	1.45479	18.3156	10.7698	21.2944	47.8445	7.0896	26.7837	13.9867	39.1232	3.57426	6.78504	34.3546	13.4878	12.5436	0.000192587	18.5691	4.16199	176.159	21.8831	79.5167	25.6515	44.5581	43.9881	50.2675	7.27999	24.0387	62.7424	1.57269	50.6168	23.8624	-0.00215061	6.39273	0.0519621	20.1344	1.64838	39.6624	10.4146	9.67255	39.5162	8.93972	6.12093
79.2381	23.1401	0.00610455	-0.00390597	33.7567	12.8818	0.0266333	28.9714	21.8422	1.15717	14.9863	14.3045	20.5136	40.976	6.48632	30.7754	12.2994	40.9425	2.81493	6.4478	29.7064	13.6358	10.3932	0.000110445	15.2757	3.42215	160.172	21.4797	77.0894	38.44	38.3723	55.6914	47.3114	5.37624	23.4832	53.1037	1.02365	47.4078	18.7287	-0.00239839	7.07521	0.0453487	47.2939	9.3396	37.924	9.21411	8.35382	36.1088	8.62435	6.89494
79.3381	22.4473	0.00439568	-0.000910001	29.4588	11.0645	0.0211484	28.0356	22.4346	0.920385	12.0472	13.4716	18.558	32.7674	5.49741	28.8894	10.8016	37.1778	2.20503	8.67451	24.3467	12.25	11.0976	2.99e-06	12.3461	2.8131	143.565	19.9379	75.2928	41.3253	32.6913	52.6062	57.7475	7.61127	21.3295	44.0242	0.661582	41.2415	14.4658	-0.00264528	6.70866	0.0402584	48.9922	10.8427	39.5532	10.4428	7.21251	31.4227	8.05764	6.61129
79.438	22.2513	0.00312068	0.00188225	29.4452	9.35436	0.0160406	28.1257	21.2959	0.731958	9.57114	11.4362	22.7238	25.1407	4.48727	25.3777	9.4799	31.544	4.8809	8.28473	19.392	10.4496	10.0813	-0.000118877	24.9448	2.31218	148.436	20.3769	70.2026	39.4424	27.6482	46.3779	64.2242	7.56616	18.7794	36.1526	0.425153	34.607	52.4453	-0.00295874	5.94241	0.0361037	42.951	10.3315	35.1604	10.0782	6.2266	26.7494	8.96737	6.08511
79.5379	20.622	0.00218186	0.00427365	30.7422	12.78	0.0114333	31.9881	19.0296	0.581981	10.0063	9.30895	22.7295	18.7692	3.58961	21.7195	23.5778	25.7661	4.983	7.14313	15.197	8.68761	8.56716	-0.000226876	25.0005	1.90038	149.661	19.3791	63.799	60.638	23.2645	54.2908	63.0317	10.6026	30.5887	29.5572	0.272014	28.4902	73.0062	-0.00326233	7.83791	0.033354	35.433	9.25338	30.5486	9.22266	11.7775	22.5346	9.07975	5.53513
79.6378	18.6737	0.00150111	0.00616371	29.4255	17.4699	0.0072923	29.6599	16.4466	6.10743	9.19109	7.43596	34.0857	24.3939	2.83918	18.3869	27.0123	20.5655	5.84567	6.29	11.7964	7.12583	7.04841	-0.000313716	21.6719	9.35012	169.449	17.6271	62.276	65.6575	39.8422	50.1506	56.7625	10.5079	32.2968	24.1142	0.173432	23.2081	69.6939	-0.00336919	10.7465	0.0311503	28.483	8.09626	25.855	8.26993	12.6843	18.8877	8.73477	5.01717
79.7378	16.7663	0.00100063	0.00751755	26.7543	18.337	0.00384503	25.1168	13.9351	7.64452	7.91791	5.88759	36.2992	23.3078	9.66327	15.4929	26.3175	16.1737	5.28771	5.2529	9.10465	5.80217	5.7015	-0.00042017	20.9945	10.7768	168.206	32.5684	71.4173	62.8643	53.6802	42.6172	64.7044	9.13021	30.225	19.6535	0.110224	18.7926	59.0086	-0.00327831	10.9629	0.0301437	25.3406	8.28595	35.0102	7.35533	11.9393	34.1166	8.14585	4.54289
79.8377	16.8255	0.000649661	0.00831133	33.6263	17.3309	0.000833608	23.7584	11.6628	7.45545	17.5808	19.1918	34.3904	19.7424	17.309	13.0281	25.593	12.5961	4.39431	4.28754	7.00292	4.70539	4.56974	-0.000490578	18.0043	10.0848	157.681	39.0643	74.7714	56.7028	56.8478	49.0932	62.0035	7.39742	26.9643	36.9393	0.0697949	15.165	50.1223	-0.00322941	10.0476	0.0283955	48.8904	7.60001	33.8166	6.52008	11.7083	36.0708	7.44502	7.78276
79.9376	15.6562	0.000390909	0.00849459	35.1964	23.5087	-0.00179766	20.3233	9.68481	6.60794	19.9884	22.296	30.8524	26.921	18.0047	10.946	25.7213	29.021	3.52705	7.84523	5.37518	3.80736	3.64403	-0.000522235	14.7913	8.77569	143.656	40.3741	71.7835	56.833	54.5247	45.1291	55.2133	5.73846	23.5466	41.5184	0.0440043	12.2135	40.3046	-0.00319639	8.74869	0.0273243	57.5641	6.7086	29.1579	5.77202	10.658	33.243	6.71224	8.04885
80.0375	14.1974	0.00020495	0.00803123	33.737	24.6111	-0.00407452	27.3385	10.6514	5.58968	19.0236	20.2749	26.8901	32.5674	16.1137	9.19336	23.9194	32.5417	8.50421	12.539	4.12069	3.07682	25.4201	-0.000516729	21.4221	7.40578	146.591	38.6613	73.5504	52.4812	49.6464	43.9301	59.5795	4.32137	20.3568	44.3281	3.9495	9.82521	31.5335	-0.00301018	7.41044	0.0265374	52.4367	5.83628	23.8733	5.10754	9.41658	29.0358	5.99428	7.55977
80.1374	12.754	6.19e-05	0.00688626	36.7678	23.232	-0.00567777	26.8469	16.7048	4.60995	16.7001	16.9807	29.0246	30.3885	13.5157	7.72014	21.5449	43.4719	8.77353	16.4254	3.15674	10.335	34.6768	-0.000465341	20.5	6.1632	139.222	35.3374	71.7944	46.4106	43.8385	38.1174	55.8907	5.38249	17.5143	40.182	4.67619	21.7287	30.6019	-0.00285173	6.17857	0.0246468	43.922	5.04693	19.033	4.51942	8.21356	24.7601	5.31702	8.87903
80.2374	11.417	-6.65e-05	0.00502821	36.0095	22.0025	-0.00671456	23.3865	21.1765	3.74697	14.0232	13.7404	27.6557	25.4415	12.7474	6.48245	23.0286	43.1538	13.2884	15.5866	2.4174	11.8979	34.0184	-0.000385074	26.3133	5.09563	135.861	31.3019	75.8328	66.489	37.9687	31.528	60.2106	6.8343	15.0332	36.7443	4.16167	23.9364	26.0817	-0.00259303	5.10357	0.0236276	35.5446	4.35289	31.1559	5.36537	7.12324	43.2565	4.69331	8.59363
80.3373	10.2067	-0.000170235	0.00251566	33.2099	19.7243	-0.00757781	27.5508	21.4285	3.01934	11.4621	16.2685	24.8822	21.2719	21.007	7.06192	25.2791	40.908	12.7618	13.4065	1.85089	11.2129	29.8979	-0.000304193	24.3591	4.19986	126.329	27.1096	80.3098	70.541	32.4701	25.563	56.445	6.56425	25.1395	40.4235	3.2942	23.147	28.0104	-0.00228897	4.19189	0.0225748	28.3264	3.75019	31.4826	5.24941	6.16155	45.4531	4.12808	7.93027
80.4372	9.12023	-0.000231998	-0.000565715	33.6055	17.1278	-0.00793836	25.8832	23.3277	2.42036	9.32061	14.8729	27.7524	32.0447	21.4839	10.0386	24.2777	35.4841	10.8436	11.0856	1.41706	9.77817	25.0129	4.41587	20.5751	6.49796	156.307	23.0864	77.4836	80.7743	27.5316	37.997	60.0697	5.61646	26.6872	36.9973	2.44531	20.4289	24.7852	-0.00198944	3.43124	0.0212869	22.4136	3.2294	27.6476	4.82903	6.37562	41.7978	3.62154	12.8121
80.5371	8.14804	-0.000251561	-0.00394296	33.4765	14.5818	-0.00812874	27.6537	22.2523	14.1336	7.462	18.2702	26.8017	46.2887	23.7557	15.1032	22.1655	29.3578	8.78656	9.00798	1.08489	8.22077	20.4132	5.29665	32.8887	7.39637	160.385	29.2622	72.6572	79.1997	23.2077	44.2624	56.0347	8.50861	25.0239	31.7127	1.74298	17.2691	20.314	-0.00175144	2.80269	0.0198003	36.2486	2.77999	26.1564	4.34009	5.91888	37.3869	3.17117	13.1381
80.6371	9.58479	-0.000233281	-0.00729486	31.1906	12.2559	-0.00799774	25.008	19.9357	17.2691	5.91181	23.658	24.2761	45.6248	21.7484	15.1375	48.1891	30.5263	6.97373	7.26126	0.830533	6.78298	16.4406	4.90954	31.805	10.5973	152.69	30.9961	66.2257	72.3289	19.4835	50.3165	49.249	8.62094	38.7451	26.4409	1.20816	14.2736	19.8231	-0.00150946	2.28632	0.0184227	35.4901	2.39336	22.3546	3.86427	22.9249	32.2294	2.773	12.3128
80.737	10.2227	-0.000189322	-0.0102856	27.8662	10.2131	-0.00772785	35.0674	17.2554	16.71	4.65014	28.9521	21.2699	66.2699	18.4382	13.614	57.0006	27.6424	5.48256	5.83132	0.635696	5.54082	14.9983	4.15734	27.2594	10.5034	140.212	30.1033	67.6358	63.561	16.3107	46.065	117.475	7.5693	40.4627	21.7721	0.820573	46.8223	16.9323	-0.00126319	1.86362	0.0170437	30.527	2.06043	20.9274	7.39925	87.5222	27.3147	2.42235	11.2591
80.8369	9.69527	-0.000159744	-0.0126059	37.0651	8.46125	-0.00746404	34.8657	14.6338	21.9652	3.63947	26.7073	18.2935	65.4183	15.0524	11.7635	56.108	23.4188	4.29106	4.67472	1.15627	4.50148	25.3735	3.38166	22.3898	9.34447	141.799	29.7581	77.5774	54.6026	13.6273	39.0003	156.823	6.17022	37.7148	17.825	0.548767	66.5263	21.3675	-0.00108436	1.51837	0.0156354	24.986	1.77378	17.8038	9.38209	116.138	26.8231	2.11434	10.2216
80.9368	13.3248	5.11085	-0.014152	39.6902	6.98196	-0.00674364	30.5489	12.2551	21.7517	21.5829	23.2986	15.5647	56.2706	12.0421	9.9996	51.7484	19.1124	3.35139	3.7444	1.20199	3.64614	37.1068	2.69716	18.0842	7.9623	134.098	27.7579	80.9802	49.2868	11.3696	31.8969	185.327	4.80564	33.5873	14.5547	0.362523	71.926	19.8796	-0.000946454	1.23673	0.014225	30.7255	1.52715	42.5108	19.9759	130.022	24.0476	10.3946	9.25956
81.0367	18.3386	10.9933	-0.015074	40.3489	5.74553	-0.00577025	38.3315	11.4951	19.4119	27.1627	19.1866	13.158	48.4405	14.4112	8.44124	46.4415	15.2467	2.61485	2.99805	4.8351	2.94842	37.0543	2.12971	16.6247	12.5717	126.345	24.9368	82.2717	43.0193	9.47707	25.6582	179.939	3.62913	29.3066	11.8699	0.237066	66.4354	22.8139	-0.000794219	1.00717	0.0123314	34.1698	2.21174	46.7737	21.959	123.935	21.4734	14.622	8.38266
81.1367	18.5625	11.4191	-0.0159931	38.0447	8.95233	-0.00437515	36.8153	10.2074	16.4796	26.8475	15.4081	16.5011	38.85	13.5505	7.1042	41.172	18.3984	2.03921	2.40004	5.5544	4.32477	32.8032	1.67283	23.9333	12.7251	130.952	22.9599	77.9369	40.2509	13.1323	20.47	161.235	9.59085	25.327	9.67559	5.2243	57.4201	20.6344	-0.000715402	0.820146	0.0101925	30.6235	2.22162	42.3959	20.9993	111.574	18.4972	16.3787	17.6074
81.2366	17.3204	9.92943	-0.0181713	38.1586	9.77686	-0.00265207	46.1346	8.78971	13.6187	26.8873	16.6231	17.7471	37.7996	11.6286	5.9709	36.2953	17.6616	1.58992	1.9212	5.29045	10.9156	29.5329	1.3103	22.7	11.4079	125.242	25.9438	71.4048	35.8538	14.041	16.2627	138.82	10.8348	21.787	7.88589	6.12235	48.0211	17.0777	-0.00056507	0.667828	0.00826045	39.7692	2.02604	49.9784	19.1538	98.111	22.4628	17.9574	18.6787
81.3365	15.722	11.3581	-0.0240852	35.6981	9.41299	-0.000862664	44.2899	7.43073	12.877	24.209	16.648	16.8847	47.6629	9.553	5.01526	31.9122	18.0156	1.23945	1.53791	4.54024	12.173	24.9929	1.02477	25.0713	10.6392	140.581	26.0599	73.1191	37.3143	13.5296	12.8926	121.906	9.96919	18.6999	6.42763	6.65018	39.4609	13.5592	-0.000593167	0.543782	0.00665631	47.8571	1.78572	46.3584	17.1552	85.3929	22.7027	18.0446	17.6556
81.4364	26.2021	10.218	-0.0181587	31.9794	8.51586	0.000837324	38.1647	6.21012	11.2501	20.6262	14.4495	15.1801	45.8	9.96209	11.013	28.0234	16.1766	1.40927	1.23113	6.88262	11.3472	20.5185	3.95892	22.3565	9.24526	141.19	24.5416	69.5146	35.0869	12.3512	10.2099	103.829	8.34131	28.2696	5.23958	26.5713	32.1119	10.5379	-0.000669513	0.442746	0.00545962	44.0141	4.01823	39.2796	15.2531	73.984	26.1356	17.2824	16.184
81.5364	27.5258	8.36816	-0.0193864	27.8124	7.43595	0.00267797	47.1301	5.15218	9.4442	17.0122	20.3309	25.7607	38.9001	8.92448	11.7499	24.5937	13.6431	8.02805	0.985604	9.13914	9.84675	24.2941	4.41342	18.6355	7.79715	158.796	27.3357	63.8028	31.3409	10.924	8.08097	95.8208	10.0026	32.7638	4.27139	40.1883	25.9876	39.8773	-0.000676975	0.360451	0.00411916	45.6778	4.33906	35.1956	13.5213	63.9674	28.7116	16.0731	14.7027
81.6363	32.2845	6.54185	-0.0293845	30.1328	6.35298	0.0045557	45.0205	4.25448	7.75509	13.7471	19.405	28.2963	30.959	7.48902	14.1901	28.4886	11.1044	8.8401	0.789066	8.82685	8.25797	23.3858	3.99951	15.1412	6.48688	157.217	27.2601	57.5112	27.1894	25.8432	6.39428	83.7663	9.4156	31.6564	3.48228	38.3668	20.9649	58.9939	-0.00071115	0.293413	0.00314881	56.8586	17.4039	48.2186	11.9712	55.2558	26.8137	14.665	13.3211
81.7362	31.4469	4.98486	-0.0363301	29.4201	5.35218	0.00629084	43.741	15.6674	6.28702	19.3479	16.5553	27.1582	23.6806	6.08092	13.5053	27.8575	28.9762	7.85327	0.63176	7.62181	6.80467	20.3905	3.35426	30.3476	9.82464	154.41	25.56	51.3413	27.7278	52.5515	5.059	79.2815	7.97348	28.6242	2.83933	31.3989	22.1853	57.1382	-0.00083787	5.27559	4.20807	52.5652	19.8255	46.7206	10.5931	47.711	25.5631	13.2075	12.0594
81.8361	28.9744	3.74225	-0.038783	31.9435	6.59581	0.00783403	37.9098	19.4766	5.05802	19.8253	13.505	24.5239	36.6632	4.85017	11.9243	25.6239	33.0941	6.48046	0.505791	6.24219	5.55447	16.9928	2.71566	30.3825	9.85827	159.188	23.0411	57.0892	25.8229	62.1568	4.00236	70.1802	6.3614	32.1057	2.31552	23.7644	20.3252	48.6601	-0.00100792	6.84987	7.71266	44.279	18.7944	48.3401	19.1385	41.1892	22.6473	11.7877	10.9144
81.936	26.1815	2.78428	-0.0397033	31.223	6.67494	0.00887288	31.8784	19.5725	4.0504	20.0264	10.7985	27.7125	36.8027	8.74687	10.2264	22.9672	31.1334	5.1854	0.404907	4.9699	4.51053	13.8397	2.16067	26.9913	8.8101	157.35	20.2104	75.3603	32.0292	62.6527	3.16641	69.2575	8.898	30.689	1.88857	17.1532	17.5001	41.3918	-0.00120016	6.87229	10.58	54.1668	16.805	46.5332	20.5171	35.5563	19.4387	10.4533	9.87741
82.036	23.4886	2.06018	-0.0338276	28.7602	11.7224	0.00954442	25.5717	18.0008	3.23425	26.4344	9.28955	26.9025	31.8985	9.1103	8.6646	20.3466	26.9029	4.09201	2.71026	9.50998	3.65227	11.1338	1.70306	22.4681	8.01074	155.4	18.1834	78.849	32.3909	58.6129	2.50516	63.3872	8.81366	27.626	1.54013	11.9929	14.6073	52.9889	-0.00138857	6.25168	11.1784	54.791	14.7015	40.0668	19.4663	30.6929	16.7828	9.22723	8.93873
82.1359	21.0161	1.51913	-0.0377956	25.4989	13.2745	0.00996114	19.9204	15.8137	2.57795	26.5498	12.2646	24.4299	28.3767	16.1491	7.30314	20.9234	22.6528	7.54887	3.08054	9.97995	2.95249	8.89658	1.33629	18.2453	6.88925	145.324	27.5496	81.2868	30.0425	53.8758	1.98216	55.1795	7.65609	24.9048	1.25493	8.19523	17.4923	49.4941	-0.00152696	5.42237	10.6723	47.6582	15.3568	42.3105	17.7028	26.4946	16.6732	8.11779	8.08928
82.2358	18.7847	1.11778	-0.0360091	22.0127	12.9846	0.0100499	32.908	17.6045	2.05252	23.938	16.4054	21.4345	39.1286	16.7639	6.14173	19.6248	18.4199	8.63936	2.81345	8.91591	2.38457	7.08205	1.04497	14.6682	12.6301	141.102	31.1912	77.5115	30.344	71.0043	1.56855	46.7725	6.20213	21.853	1.02314	10.1638	16.7494	59.4013	-0.00161359	4.58285	9.68478	63.6709	19.8721	52.7252	15.8368	22.8705	15.0156	7.1243	7.32071
82.3357	16.7837	0.821341	-0.0455857	18.633	12.2613	0.0097632	34.1498	16.9532	1.63299	20.411	15.4765	19.3751	38.0631	16.7237	5.16004	19.9694	16.4872	7.76105	2.38437	7.4272	1.92489	5.62556	0.815494	11.7436	13.1467	158.637	31.3619	76.1492	33.8784	88.2067	1.24148	67.3942	4.81076	22.0451	12.9762	9.18261	14.7187	54.4691	-0.00187053	3.81606	8.5413	65.8251	19.4728	49.7504	14.0739	19.7419	14.4846	6.24117	6.62543
82.4356	19.3236	0.603002	-0.0466026	33.8686	10.9753	0.00912537	30.5018	15.2638	1.29859	16.8428	20.3361	21.2781	39.0869	14.72	15.6497	24.8628	27.4096	6.43238	1.95865	5.96852	1.55337	4.46316	0.636939	16.806	11.9031	157.04	29.5519	82.1035	32.8706	90.6758	0.982851	69.6139	3.62252	20.2803	15.2845	7.36121	12.4153	45.3496	-0.00200679	7.36358	7.40518	67.2575	18.4249	48.3761	12.4737	17.0409	17.5227	5.46029	7.1679
82.5356	18.7288	0.442355	-0.048337	40.0348	11.1446	0.0079443	25.3241	13.2499	1.03235	23.9866	20.8325	24.1202	35.8886	12.247	17.3054	24.8527	28.8588	11.265	1.58649	4.70114	1.25328	3.53847	0.495869	15.9219	10.2185	150.236	32.8551	82.3104	49.0935	85.6945	0.778333	64.1315	2.66964	17.9579	21.824	5.50508	18.1481	36.1129	-0.00209192	8.23502	6.35258	58.6987	16.463	51.1001	18.2585	14.7093	16.8715	4.77249	6.80821
82.6355	17.2271	0.324487	-0.0489973	42.2986	10.3661	0.00659714	31.3266	20.6288	0.820529	24.6649	28.3798	23.4439	40.0452	9.89922	16.0627	23.0596	39.6247	11.1104	1.27667	3.65989	6.47307	2.80422	0.386135	18.1787	8.57115	138.314	32.7324	79.6589	54.1782	91.2943	0.616553	68.5849	1.9355	15.6278	34.8772	3.94273	18.4077	45.5556	-0.00215037	7.84021	5.41316	48.3349	14.3982	45.6414	18.8058	13.5966	15.0074	4.16834	6.24973
82.7354	16.1302	0.237876	-0.0486487	45.0329	9.19999	0.00532229	29.9423	22.2257	0.652127	22.4849	26.8882	21.3019	36.2758	13.0754	18.0292	20.7471	39.665	9.52879	1.0242	2.82944	7.69822	2.2218	0.301614	16.3559	7.11286	154.669	30.6728	82.2826	52.306	89.0714	0.488507	74.6812	1.38532	13.4887	35.0474	2.74168	16.58	52.0784	-0.00224351	6.95857	4.59247	58.4947	12.4863	43.1263	21.0694	12.09	12.9048	3.63872	5.68048
82.8353	14.6599	0.174369	-0.0461928	43.5627	11.9959	0.0041709	25.7459	21.1061	0.518344	20.0965	22.8769	18.6961	33.2275	12.6645	17.008	20.7719	35.3148	7.75141	0.820521	2.1782	7.33321	1.76011	0.234623	14.8116	5.87296	152.781	27.639	78.5295	47.3867	81.88	0.387077	70.3135	0.981338	11.5963	31.1216	1.86602	14.3878	51.9448	-0.00241249	5.95664	3.88469	63.9588	15.3503	48.8672	20.2667	16.178	10.924	3.17508	5.1478
82.9353	13.1804	0.127742	-0.051011	39.87	12.3919	0.00291156	20.9248	20.5523	5.58811	17.0511	18.6397	21.3321	27.5578	12.344	24.8846	20.7114	49.3548	6.16299	0.65703	1.67256	6.42518	1.39427	0.182561	21.2234	4.83754	151.282	24.2369	72.2168	41.4505	90.3108	0.30662	62.0827	0.689257	9.95006	26.3454	1.2496	12.0576	46.6434	-0.00255131	4.99683	3.59831	57.0303	14.8519	55.9399	18.5261	16.2224	16.7268	2.76958	4.6609
83.0352	11.8027	0.0934116	-0.0509362	35.1952	11.6244	0.00157584	38.1552	22.1286	7.0001	14.0275	14.896	20.7868	21.6264	20.8714	26.1115	19.1988	49.6629	10.9727	1.6816	1.28233	5.41444	1.10445	0.142147	20.1118	8.59768	143.691	20.8323	65.1629	36.3747	94.3893	0.242734	53.0329	0.480664	14.4157	50.8509	0.826222	16.2258	39.7866	-0.00259392	4.14239	3.20893	47.3703	13.3744	51.3929	19.9754	14.89	25.457	2.41522	6.46403
83.1351	13.394	0.0682043	-0.0543186	30.2878	10.3666	-6.24e-05	40.4712	21.0076	6.82867	13.9635	11.7968	18.911	23.3667	21.4611	23.843	17.2666	44.3209	10.8519	1.78757	4.0707	6.14776	0.874866	0.11017	32.215	8.90122	154.042	27.159	76.7787	31.2204	101.013	1.17412	65.4232	0.333184	14.8247	58.504	0.540794	16.0974	32.0581	-0.00270167	3.40977	2.79813	38.1943	11.7302	46.76	18.9874	13.1999	26.0043	2.10573	6.46513
83.235	20.7948	0.0498651	-0.0549128	25.5766	8.97403	-0.00150315	36.4884	18.7733	6.05299	25.7656	11.9231	17.2352	20.8993	19.1207	20.7237	17.873	56.3869	13.7903	1.59962	4.57834	5.76661	0.692993	0.0858126	31.1653	8.04414	161.717	29.1515	81.9967	35.5648	107.019	1.33077	64.4696	0.229771	13.7388	72.6103	0.351017	14.3653	41.517	-0.00280591	2.79459	2.4056	36.4064	10.1819	39.2765	17.2794	17.7224	23.6679	5.10399	6.01966
83.3349	21.5678	0.036448	-0.0488864	33.3538	11.9242	-0.00256492	30.4483	16.2259	5.1205	30.2957	10.3812	27.2818	27.3373	22.6153	17.6571	16.8076	55.1127	12.7363	1.34504	4.19616	5.01821	16.3228	0.0670756	28.5499	6.90036	155.545	31.7128	79.3923	34.7953	102.668	13.7939	58.1663	0.157763	12.2053	68.8277	0.226194	12.2109	38.9009	-0.00290961	2.28432	2.04907	46.7751	10.0094	31.7363	15.4621	18.8028	22.2779	6.57429	5.49416
83.4349	20.2801	0.0266689	-0.0459369	42.6462	12.3988	-0.00352171	25.8111	24.2935	13.797	29.2135	21.6005	29.4666	56.6771	21.1841	14.9176	24.2227	48.5226	10.6685	1.10154	3.53854	4.21455	20.0345	0.0511388	24.0276	5.78587	143.577	31.2385	85.076	41.6589	93.4956	39.7192	50.2613	7.79541	10.6382	61.1999	24.2841	10.1229	32.6852	-0.00295693	1.86414	1.73477	69.5192	13.8183	25.122	13.7421	17.6038	19.6334	7.11184	7.82535
83.5348	21.0281	0.0195641	-0.0470592	44.9529	11.6679	-0.00436812	27.3795	25.8957	15.7746	25.8177	22.1111	28.0845	60.5197	18.1485	12.5567	25.1789	40.484	8.59233	0.891493	2.86249	3.47552	19.0703	0.0394189	19.5966	4.80063	129.741	29.0701	83.2088	41.5723	82.5683	43.2126	65.0107	14.4716	15.2546	73.9244	76.3958	8.27819	38.4393	-0.00303092	1.51965	1.4628	86.9862	13.746	19.6606	12.1796	17.5143	27.5435	7.09612	7.8633
83.6347	20.3282	0.0143494	-0.0461845	43.2527	10.424	-0.00503461	24.6858	24.4759	14.9155	31.5692	19.3347	25.2717	53.8687	14.8961	10.5517	24.8896	32.7383	6.80087	0.717642	2.26343	2.8382	16.5481	0.0307595	15.7828	3.96341	115.893	26.0719	77.4409	39.6766	71.521	39.0085	65.0563	15.3894	23.8358	70.2966	82.1855	6.82284	39.5585	-0.00307954	1.23801	1.23057	102.732	12.5001	35.709	16.4818	16.5177	27.6048	6.7672	7.33047
83.7346	19.1064	0.0104717	-0.0469574	43.9828	12.4359	-0.0053189	20.6	25.989	13.0312	30.8863	23.5545	22.0632	44.0081	11.9524	11.4862	27.2273	34.4717	5.33993	0.576367	1.76635	11.7978	13.7582	0.0239948	12.6452	3.26445	111.001	22.7848	70.3132	35.7253	78.3493	32.8301	67.1377	13.8086	24.9426	61.1658	70.6786	5.56141	34.4771	-0.00312012	1.00814	1.0341	99.7727	11.0076	36.8357	16.6764	14.803	32.676	6.27535	6.6929
83.8346	17.3884	0.00759783	-0.0480692	41.4769	12.4278	-0.00530476	22.6955	24.5222	10.9397	36.6021	21.9314	18.9375	34.2204	9.47008	10.6089	26.119	40.1399	4.17707	0.462525	1.36763	13.8285	11.1914	0.018478	10.1094	2.68569	135.336	21.0369	63.0157	53.1075	104.963	36.8929	66.4071	11.396	23.2657	51.3305	54.9667	4.50497	28.0621	-0.00300626	0.820707	0.868491	85.5764	9.57232	32.6089	15.5222	14.39	31.2566	5.71313	9.48641
83.9345	15.6415	0.00547113	-0.0520251	37.3511	11.4666	-0.00495161	30.7516	26.4075	8.9838	35.3994	19.3516	17.5621	25.78	10.9811	9.26152	23.8364	38.0375	8.88748	0.37119	3.08774	13.1107	8.9974	0.0134685	10.9868	3.56135	139.667	29.881	56.0784	60.0121	110.936	33.6535	63.5578	8.94653	20.726	42.3892	40.3615	3.63619	26.9567	-0.00282491	0.668008	0.729557	85.485	8.2818	27.0423	14.0141	13.8219	34.812	5.13624	9.52423
84.0344	18.4965	0.00390279	-0.0568065	47.7808	10.1293	-0.00465357	39.4011	25.0727	7.69264	31.3315	19.102	15.5835	29.3668	10.2194	7.90567	21.2903	32.9886	9.02641	0.297953	3.32968	11.4638	7.18695	0.0100116	9.75382	3.46455	134.589	33.0841	49.7114	58.5212	106.302	28.4488	56.5657	6.79389	18.0871	34.7459	66.6543	9.30225	178.692	-0.0025511	0.543648	2.93362	82.1523	19.919	38.3544	12.5013	16.1035	32.6606	4.57703	8.87667
84.1343	29.0373	0.00275131	-0.0545525	50.3754	8.71747	-0.00436172	38.1039	31.408	6.38784	27.1737	16.4958	13.5008	26.8133	8.72933	6.68436	18.8314	27.2907	7.81829	0.239193	3.00597	13.9717	7.66851	0.00693033	8.11755	4.86428	130.212	34.8165	43.9732	61.9629	96.7413	23.2501	55.2423	9.07508	15.632	28.381	64.9411	17.964	238.387	-0.00230067	0.442417	3.75912	78.977	21.6811	42.8407	11.0974	15.5389	28.7439	4.05312	8.10393
84.2342	30.1793	0.001911	-0.0567104	48.475	7.37914	-0.00370735	32.9511	31.6492	5.21291	22.6552	13.5265	11.5379	30.0466	8.4759	5.62826	22.4579	21.9551	6.38598	0.191927	2.51729	13.4134	6.96436	0.00476617	6.59155	4.79854	142.93	33.7247	57.0333	58.7318	87.8214	18.6953	60.1378	8.8626	13.4474	23.1433	53.63	19.3453	225.131	-0.00197477	0.360037	6.70929	67.494	20.2832	39.0341	9.83129	14.0557	24.597	3.57307	7.35346
84.3342	28.3953	0.00128761	-0.0598018	44.2199	6.17855	-0.00302279	26.8685	29.1461	4.21078	18.4341	52.5486	11.3405	29.4959	17.7675	4.73058	22.1619	29.7735	5.08664	0.153957	2.02934	11.7927	5.91765	0.00283086	5.29934	4.26162	140.115	31.0541	59.3391	52.6895	77.4075	14.9113	56.6154	19.1364	11.5421	18.857	43.6942	17.8417	189.776	-0.00170317	0.293	7.61864	67.0562	18.0494	41.7599	8.70223	12.3844	30.1848	3.13973	6.66022
84.4341	25.8512	0.000829789	-0.0698354	38.947	5.13555	-0.00238808	30.4578	25.6226	3.38054	14.7643	69.0021	10.363	36.5361	19.0016	4.67188	20.4596	30.6827	4.00562	0.29491	1.60211	11.1777	4.86831	0.00130263	4.24291	8.73408	130.556	27.6502	56.8133	45.8263	66.9673	11.8442	49.9859	20.9479	23.4788	15.3586	32.9851	27.9065	152.044	-0.00129709	0.23845	7.5089	57.9728	15.7609	37.4739	12.6194	10.7883	29.1857	2.75242	6.02895
84.534	23.2565	0.000498767	-0.0662904	33.4614	4.24721	-0.00166433	28.2054	21.9339	2.70414	30.3649	67.3777	9.12581	42.3407	17.1861	4.17923	23.6197	27.676	3.13752	0.301645	1.24987	11.4245	3.93791	0.000615675	3.39124	9.25536	144.975	24.0369	68.5499	57.5833	65.4517	9.38798	62.5175	19.0288	25.8246	12.5069	23.769	28.7759	118.728	-0.000983293	0.194059	6.92937	47.5512	13.6603	31.2765	12.9707	13.3285	26.0052	2.40828	5.45655
84.6339	20.8296	0.000266339	-0.0639061	28.2214	10.0801	-0.00112035	29.5658	18.4759	3.4411	34.0532	57.9614	22.3552	38.9068	14.4878	3.60197	23.0705	25.7639	2.45135	0.266477	0.96844	10.3084	3.15621	-0.000169564	11.1655	8.43129	142.797	20.5237	69.5918	58.5077	84.2604	7.43294	61.8881	15.8113	24.5213	40.0033	16.5989	26.0933	91.45	-0.00073909	0.157928	11.6182	46.3322	11.8033	35.2604	12.1376	13.0835	22.3789	2.10324	4.93818
84.7339	18.6247	0.000113764	-0.0596699	44.0834	12.0575	-0.000600249	29.7989	22.5462	3.52347	32.231	47.4504	26.3049	32.3209	15.2994	3.05728	21.2108	22.1449	1.91295	0.222949	0.747548	8.81175	2.51683	-0.000697309	13.0503	9.5821	136.622	19.639	65.9038	67.3305	98.3768	5.88171	55.9536	15.9299	28.7636	44.1601	11.3329	22.3544	70.7304	-0.000481282	0.128549	12.9963	46.3189	10.1855	59.1071	10.9805	11.9136	20.9831	4.17647	4.46897
84.8338	16.6427	5.37e-06	-0.0538882	49.92	16.6381	-4.45e-05	26.2722	22.5061	3.18989	33.429	38.003	25.936	25.3891	15.7566	2.57836	19.0077	41.5135	1.49196	0.18235	0.576041	7.33407	2.00124	-0.000914297	11.8122	11.1043	147.176	17.9421	60.3707	66.1521	98.6254	4.6529	48.402	13.9499	27.8983	40.4603	7.6066	18.609	74.4356	-0.000427681	0.104648	12.7284	55.4359	10.5375	60.3199	9.80268	10.5268	18.4621	5.16148	4.04434
84.9337	14.8682	-8.96e-05	-0.0478629	49.8386	17.5189	0.000495076	21.6571	20.6312	2.72759	30.5948	30.1273	23.7314	19.2561	16.0031	4.47983	16.8371	44.8632	1.16331	0.14769	0.443674	6.01927	1.5887	-0.000885882	9.89871	10.4082	145.144	27.9652	64.2364	60.4759	93.6079	3.68036	47.5833	11.3541	25.2654	34.695	5.03791	16.0553	65.3987	-0.000446264	0.864114	11.709	59.7688	15.3129	63.5557	16.7395	11.5044	16.0656	5.48462	3.66016
85.0336	13.2818	-0.000171965	-0.042411	46.4971	16.744	0.000728558	17.1636	18.0914	2.26292	33.7137	23.7676	26.3202	32.8021	14.1884	4.84326	18.9876	41.2927	0.906937	0.119062	0.341839	4.90292	1.26003	-0.000770061	8.05926	9.99944	140.687	31.9536	62.0999	53.1767	98.6856	2.911	57.5103	8.83432	22.2151	28.931	8.28726	13.4148	57.343	-0.000598063	2.54622	10.4094	66.2039	15.3994	56.7142	17.7709	10.8806	23.6783	9.03453	9.60238
85.1335	17.3678	-0.000239753	-0.0376746	41.5778	15.0879	0.00103901	13.2651	29.6138	1.84577	31.6799	25.3632	25.362	40.6923	11.8469	13.7682	18.4041	38.2171	11.7586	0.0957325	0.263687	4.08533	0.99882	-0.000624309	6.48576	8.79192	159.019	32.2742	66	45.6992	94.446	9.7018	56.2791	6.66692	19.2691	38.4665	8.0673	11.0178	71.1576	-0.000733124	7.12752	9.06985	65.8012	14.0518	52.5204	16.808	10.1482	24.0118	10.6378	10.4128
85.2335	17.3793	-0.000286569	-0.0335759	36.1131	13.1435	0.00144516	26.0504	35.4532	6.55525	31.4706	25.1247	22.9476	38.2966	9.59421	15.6536	16.8691	32.7508	13.2841	3.1156	0.203796	3.355	8.46401	-0.000475829	5.19431	7.51727	166.011	30.4935	64.1249	38.7203	85.8914	14.9209	64.4792	4.92134	17.438	49.2745	6.6597	8.96325	65.8877	2.74097	8.36655	7.80569	62.5726	12.3885	51.1408	20.9433	9.0569	21.7948	11.0657	9.89611
85.3334	16.1561	-0.000317122	-0.0299828	42.1099	11.2129	0.00195462	28.0433	35.1391	7.72577	28.2253	25.3237	20.0947	36.687	7.64149	14.6501	15.0992	35.1465	11.8897	3.65443	0.157883	8.71319	12.5084	-0.000349842	4.15155	6.29377	164.872	27.6286	73.3094	37.926	75.7897	14.769	61.9047	3.57259	18.9279	47.0983	5.06522	7.25246	57.7773	3.09999	8.11152	6.66526	53.2644	10.7772	58.8081	23.5954	7.93435	18.9108	15.0411	9.08642
85.4333	16.4863	-0.000314999	-0.0264909	42.6333	10.5428	0.00265172	30.4953	32.1002	7.3847	23.9952	34.0951	17.2775	31.114	6.02917	17.4247	13.3712	32.2559	9.84015	3.36818	0.122747	9.75266	12.5225	-0.000244122	3.31528	6.16977	154.591	24.3224	72.9543	50.1797	65.6141	12.8962	60.118	2.55977	17.8886	41.0606	3.66775	16.3167	47.1598	2.80654	7.26273	5.66258	43.4055	9.32559	54.6583	22.7335	8.99859	20.1344	16.6172	8.26019
85.5332	18.8511	-0.000316058	-0.0228795	43.4631	9.41456	0.00339994	27.7791	28.0942	7.33473	19.7643	32.2141	14.698	24.7414	4.73144	16.5159	11.7826	48.1928	8.39622	13.5357	0.095847	15.3016	11.0971	-0.000133534	2.64657	5.46646	140.852	20.9665	68.4561	51.9072	56.0978	10.6973	53.8744	1.81491	16.025	57.0181	2.57017	38.1854	37.1825	2.38806	6.24652	4.79458	34.7008	8.05198	46.3526	20.7926	8.61266	18.6019	16.763	7.48697
85.6332	22.8941	-0.000312403	-0.0194589	41.0461	9.85737	0.00417029	23.308	30.2751	6.55473	15.957	38.8159	12.4247	19.7146	3.70127	22.0075	10.359	53.4085	7.61019	16.933	0.0751983	15.715	9.32097	-2.7e-05	3.25528	4.64964	126.39	17.7856	71.7806	49.0522	47.5584	8.66424	46.3879	1.27574	14.0193	55.5919	1.75925	42.4224	28.7892	1.99031	5.95598	4.05022	27.4986	6.9465	44.9559	18.6428	7.76613	16.2649	16.0917	6.7802
85.7331	22.5017	-0.000308017	-0.0162516	36.9972	9.69879	0.00489346	26.594	28.7521	5.5687	12.7143	35.6571	14.2391	15.0916	2.88993	21.4735	9.09829	49.66	6.32924	15.8818	0.0593132	14.2066	7.87982	7.42e-05	17.4399	5.5076	129.994	17.4747	68.9582	43.9344	40.0857	6.9358	39.0828	3.59446	12.1291	48.8274	9.48509	39.5802	30.7904	1.64686	5.29011	3.41576	26.3203	5.99041	38.8287	16.582	7.69559	15.0918	14.9873	6.13854
85.833	22.3832	-0.00031282	-0.0108082	36.3846	8.87683	0.00554097	24.6885	25.6988	4.604	11.8356	29.9827	13.8989	16.813	2.25376	19.1314	10.2619	42.6583	5.08175	13.6004	0.0470928	12.1547	6.46543	0.000189853	18.9262	5.19586	155.586	16.2349	63.621	44.4526	33.6511	29.1533	37.7002	4.09566	10.4374	41.1423	10.6469	34.3707	44.2943	1.35916	4.53025	2.87759	38.1968	13.1474	47.9508	14.7003	10.9187	25.8375	13.6872	5.55706
85.9329	20.8998	-0.000315258	-0.00552306	36.8038	7.80483	0.00601613	22.6881	24.673	3.74777	17.3173	27.2708	12.6553	22.4384	5.03656	16.4678	9.94995	35.0973	4.01652	11.2243	0.0376059	10.1207	5.22214	0.000302294	16.795	4.53592	160.129	14.5439	58.2238	41.2398	28.1696	32.7501	38.6428	3.78135	8.95822	34.0386	9.30129	28.8151	47.294	1.12078	4.55076	2.42214	36.601	14.1518	62.6363	13.0136	11.1054	27.4118	12.3343	5.03034
86.0328	18.9753	-0.000304048	-0.00394782	34.6007	7.30426	0.00660007	28.0708	23.738	3.02293	23.1627	24.6657	11.1197	21.6161	5.55476	13.9753	17.1588	31.8861	3.15155	9.1126	0.0301708	8.30814	7.11679	0.00041425	13.9748	7.13518	176.272	17.0603	65.6227	39.1443	27.9277	29.8714	56.957	3.16978	7.67916	27.9254	7.29299	23.7103	41.764	0.924005	11.7838	2.03658	31.2428	13.1953	59.9094	11.5132	15.6478	26.4379	11.2748	4.55321
86.1328	17.0531	-0.000290938	0.000662593	43.4156	6.85128	0.00701857	26.8317	21.3627	2.42489	23.3633	20.6142	9.57917	23.4093	5.08059	15.3786	18.5492	27.0619	6.8883	7.95571	0.024265	6.76797	6.97974	0.000521734	11.3464	7.2169	173.007	28.5236	64.9455	35.1439	40.3615	33.1036	62.4587	2.51316	6.57934	32.0679	15.2874	19.3091	47.8381	0.761738	13.6913	1.71003	59.9697	12.4872	51.4423	10.1826	15.8899	23.5329	10.1668	4.12095
86.2327	18.3172	-0.000284859	0.00551948	45.4079	9.1688	0.00746485	23.0717	18.5394	1.9386	21.1077	21.7246	8.15808	36.0016	9.39339	14.2534	17.7827	40.1778	9.51609	6.65113	0.0195024	5.49004	6.13358	0.000625557	10.0747	6.46833	161.299	34.4307	60.7834	30.5796	55.8842	32.1617	62.6341	7.74417	9.0364	56.622	15.5871	15.6331	43.2415	0.628102	13.2244	1.44059	60.4383	11.1581	49.8218	9.00382	14.6522	20.2422	9.08116	3.72933
86.3326	18.85	-0.000269458	0.00755657	43.5039	17.3952	0.00786038	27.2868	15.7487	1.54658	21.7733	19.1798	6.90066	36.0775	9.82978	12.4607	16.2258	41.1177	8.96304	5.4315	0.0156421	4.44283	5.13117	0.000712716	8.38463	5.52925	152.319	36.9802	55.3483	44.3761	59.7334	36.251	73.2998	8.92123	9.16915	57.9615	13.1227	12.6145	35.7783	0.517998	11.8195	1.20568	60.3439	11.3931	43.0059	7.9605	13.0153	19.4671	8.05696	3.37453
86.4325	17.6815	-0.000258295	0.0074614	39.5758	19.9395	0.00810849	25.6718	13.2032	1.23205	30.3736	15.8733	5.81309	31.2462	11.9124	12.4	15.9524	36.9745	16.0495	4.38838	0.012522	7.49455	4.18755	0.000771682	6.80791	4.62885	159.599	36.3003	72.9641	47.2613	57.5501	42.0737	73.013	8.27171	8.45304	51.8038	10.0894	10.159	28.4031	0.427304	10.156	1.01481	61.7347	15.3377	38.7756	7.03743	11.3788	17.3081	7.11373	3.05314
86.5325	16.0803	-0.000243203	0.0084285	35.9581	19.6048	0.00837536	26.4727	10.9777	0.980391	31.0402	12.776	7.34591	25.1459	11.2457	11.1242	14.705	35.7073	15.8878	3.52792	4.75273	10.5119	3.3727	0.000843129	5.47256	3.8378	153.374	37.8544	76.3096	58.2824	62.96	38.7648	66.1992	6.94946	7.49023	47.5188	7.35554	8.17227	29.5358	0.352697	8.53808	0.851524	64.7876	15.1686	32.4335	6.22102	9.87824	14.88	6.25892	2.7621
86.6324	14.4609	-0.000241018	0.00842976	31.5837	17.9365	0.00863604	30.5189	11.7012	1.57523	28.2161	27.165	7.42792	19.371	22.6633	9.60204	13.1897	31.2574	13.6432	14.902	5.88376	10.5053	2.69686	0.000885277	4.38085	3.1674	141.518	36.4344	73.227	58.8147	82.4403	35.7439	62.5547	5.51738	6.51847	42.1168	15.7685	6.56967	26.1062	0.291181	7.08732	0.713562	57.0371	13.7635	29.0765	5.4991	8.54868	12.5947	10.5218	2.49864
86.7323	12.9503	-0.000239448	0.00789926	36.5461	15.7672	0.00878819	28.4431	21.6081	1.64515	24.1687	42.8862	15.1974	39.2597	24.0808	8.15812	11.6841	46.4639	11.104	19.738	5.56611	9.39376	2.14779	0.00091888	16.7041	2.6084	128.97	33.4113	72.8687	54.493	86.4296	30.3519	55.3308	4.22228	5.62454	35.6243	16.1361	10.5113	26.1287	0.240485	5.83855	0.598304	47.1337	25.3003	24.2564	4.86104	7.38746	10.5807	15.1526	2.26026
86.8322	11.5791	-0.000234352	0.00663086	36.8672	13.6894	0.00872681	24.1497	24.2526	1.50171	19.9991	56.8266	17.3526	41.7514	21.7269	6.88496	10.2895	47.5666	8.83052	18.7805	4.76251	7.99545	1.70666	0.000954361	17.7874	2.14581	142.671	29.6612	73.1461	48.2796	82.4904	24.8578	47.3107	3.14882	4.83338	29.524	13.6045	10.8955	22.5372	0.198638	4.78766	0.50173	37.917	26.5518	32.4616	4.29742	6.38	19.197	17.3053	2.04467
86.9321	16.4891	-0.000261705	0.00506015	34.606	11.6541	0.00856838	23.2774	23.4332	1.28945	16.1948	57.0627	16.9137	37.1008	18.2944	5.7938	9.03519	44.1677	6.94864	16.17	3.88217	8.30612	1.35438	0.00096699	15.6998	1.76435	140.315	25.7266	68.9125	41.6806	78.3779	20.0091	39.7019	2.30378	4.14555	24.2408	10.4674	9.90052	27.1136	0.164281	9.14642	0.420809	34.3097	24.5641	31.2563	7.44228	5.5081	20.3127	17.7472	1.84974
87.0321	16.8121	-0.000291013	0.00318824	39.1055	16.4733	0.00860876	20.0974	21.1338	1.07227	18.2863	49.5725	15.3895	30.2824	14.8816	4.86942	9.9102	37.9139	5.44084	13.3763	3.08297	7.54286	1.074	0.000939298	13.0378	3.40229	160.22	21.9264	76.6502	35.4169	70.9852	15.9682	49.8766	14.7823	3.72648	30.5038	9.26859	8.49066	24.88	0.135861	10.1085	0.352806	45.0413	21.7689	26.915	7.91989	4.75438	22.2903	17.1989	1.67356
87.132	15.7235	-0.000303606	0.000337037	39.0018	17.4809	0.00862305	27.2744	18.3631	0.875704	17.3557	43.9656	13.517	31.4777	11.8818	4.08975	11.1897	31.181	4.25027	10.8714	2.41208	6.4675	0.851282	0.000894288	18.9007	3.57134	159.577	18.434	76.866	48.598	62.4767	12.6879	69.9248	18.0603	3.26524	29.0211	7.31634	7.07212	41.9456	0.112249	9.5794	0.295727	42.194	18.9773	39.0904	7.49614	6.5762	21.3049	16.1134	1.51434
87.2319	21.7686	-0.000310727	4.79444	36.365	16.6111	0.00839661	26.8562	15.6104	0.707606	15.2141	36.4543	11.6418	29.4508	15.2996	11.2364	10.8542	26.5028	3.31658	8.76394	1.87072	10.0875	2.2969	0.000833369	17.9512	3.24291	168.944	15.3289	87.1274	50.8738	53.9986	10.0589	71.6786	17.854	8.42806	25.2558	5.41972	5.79869	41.7651	0.0928005	8.48291	0.248939	35.7198	19.2115	40.6065	6.8106	6.6482	18.8943	14.7718	1.37045
87.3318	22.0626	-0.000299445	6.33261	32.776	14.9221	0.00805852	23.4247	13.0926	0.568048	12.7647	29.3658	14.5736	36.386	14.711	12.3056	9.95218	26.5408	2.58667	7.03805	1.44343	10.3463	2.55027	0.000749237	16.4412	2.78739	163.094	22.8624	86.42	47.9689	54.0548	7.96545	66.2489	23.6906	9.58574	22.4531	3.85541	4.71306	48.4881	0.0767705	7.25255	0.210399	29.0402	17.5693	42.4803	6.09033	6.12035	16.2246	13.3452	1.24034
87.4317	20.5948	-0.000275617	6.43326	42.6677	17.7094	0.00716616	19.1943	19.8106	0.454147	24.4352	30.6986	14.6893	34.1968	12.7491	11.3876	8.90654	33.3886	2.01695	5.64178	1.11042	9.34895	2.34941	0.000627527	28.3019	2.48695	151.805	25.7469	86.0992	44.4073	54.1755	6.30395	57.9582	23.0869	11.6247	19.0163	9.09186	3.81167	44.0147	0.063462	13.21	0.179201	23.1924	23.6608	52.2934	5.41165	5.43285	14.2163	11.9344	1.12257
87.5317	18.6972	-0.000247133	5.9488	45.3035	17.6626	0.00607532	30.3327	21.1789	0.362046	36.5897	35.8678	13.58	28.7327	10.5256	12.6358	7.88355	32.5122	12.8593	4.51862	0.852817	7.99726	2.0095	0.000488455	36.8511	5.08337	168.325	26.3721	82.2966	57.9119	58.1884	19.7935	49.2624	19.8965	11.3918	17.9985	9.43895	3.07388	36.4856	0.0523601	14.46	0.153688	41.3293	23.4027	68.7096	4.79617	6.86572	16.4809	10.5961	1.0163
87.6316	16.8034	-0.000241813	5.26856	43.7612	16.2812	0.00515677	31.1413	20.0427	0.288022	38.1669	32.6691	12.0293	22.7233	8.47231	11.7398	6.94333	30.9368	14.2299	3.6176	0.654395	6.65842	1.65884	0.000365381	34.224	5.38459	165.697	25.1241	76.3603	69.7379	56.1915	21.7191	56.8091	20.5442	13.4516	28.4003	8.00388	5.72491	28.9912	0.0430446	13.6511	6.92382	47.3644	21.2368	65.8252	4.24565	17.2592	15.6626	9.35932	0.919623
87.7315	15.0443	-0.000232283	4.5657	40.0156	14.3758	0.00416885	27.6841	17.8806	0.228699	35.0212	27.3787	19.6452	35.0747	6.72445	10.2728	17.3718	38.6084	12.6598	2.89573	0.502004	5.69834	1.34442	0.000239409	28.9393	5.00842	169.86	22.89	70.8353	69.7508	51.361	20.679	65.3512	18.1952	13.0745	32.5236	6.17666	11.4596	38.0407	0.0353068	12.0659	9.60736	42.8196	18.6845	56.5611	3.75591	19.3537	15.3083	8.23615	0.832679
87.8314	13.4501	-0.000268069	3.91163	35.3019	13.4494	0.00318122	22.9257	15.4386	0.181205	30.1528	36.2181	21.3831	38.1135	12.3101	8.77836	19.9184	37.4941	10.4527	2.31774	0.385164	4.74515	1.07882	0.00012792	23.6461	4.34762	163.776	20.2325	64.2068	64.3423	59.1051	17.7888	62.8362	14.9062	15.4177	30.1341	4.51233	12.4194	35.7692	0.0289004	12.7046	10.187	35.7602	16.2425	46.2306	3.66606	18.4574	13.6979	7.22827	0.753921
87.9314	12.0183	-0.000306194	3.33085	34.2195	11.9766	0.00230464	27.3911	13.0732	0.143211	25.8988	34.0763	20.446	34.1672	12.8577	7.42714	19.4124	32.9093	8.36582	1.85502	0.295737	3.89507	0.860949	3.88e-05	21.2587	4.06695	151.361	17.496	57.4914	66.7269	84.3283	14.6563	56.0463	11.6472	19.0378	31.2839	9.73913	11.4816	43.9048	0.0234564	16.8963	9.74129	28.9017	16.5803	37.0736	3.36823	16.62	13.4815	6.33141	0.682779
88.0313	10.7365	-0.000354009	2.82696	31.3584	10.3596	0.0015697	25.8648	14.8833	0.112805	21.4666	36.9231	18.4279	38.9226	24.585	8.35246	17.832	39.5626	6.60252	1.48458	0.227308	3.54906	0.68497	-3.61e-05	28.5146	3.53849	136.863	14.88	74.2912	62.6411	91.0258	11.8322	59.8261	10.3426	18.7576	28.0946	9.97589	14.3187	46.2826	0.0189131	17.079	8.84658	43.7799	15.2057	30.604	3.02527	14.6157	22.6309	10.3934	0.618493
88.1312	13.6843	-0.000377381	2.39501	31.3414	8.79876	0.00113931	22.1063	20.564	0.0884933	17.4018	32.9655	16.1023	42.3086	25.8852	7.79242	21.084	44.2474	5.17709	10.8871	0.174969	3.04739	0.543992	-5.69e-05	26.6543	2.98595	134.498	15.5267	77.2011	55.9025	88.1094	9.45669	56.1948	8.48566	17.0959	23.895	8.41317	13.8888	41.6673	0.0151237	15.5892	7.8046	42.3237	13.4326	43.669	2.69318	12.7212	23.5971	12.2292	0.560327
88.2311	27.7639	-0.00037928	2.02702	32.8156	7.38472	0.0010394	35.0132	21.4068	0.0690949	13.903	27.4077	16.3227	37.9328	23.2741	6.82994	20.7508	41.2907	6.16689	12.4181	0.134953	2.54198	0.431546	-7.26e-05	22.5884	2.48491	152.26	14.9499	73.875	48.7156	80.6408	7.51978	58.3988	6.63678	15.0747	29.168	6.47349	12.2744	36.6062	0.0119135	13.545	6.76723	36.2422	11.6967	47.7681	2.38923	11.0213	23.0917	12.72	0.507679
88.331	30.0673	-0.000322197	1.71444	31.4585	6.14929	0.00114908	35.9664	20.0177	0.0536582	25.7113	22.1052	15.1297	33.5128	23.7592	5.84036	19.1363	35.5344	7.31021	12.2268	0.10439	4.4501	1.23286	-5.17e-05	18.4725	9.81051	165.653	24.9328	68.0248	50.11	71.954	5.96396	54.6015	5.02672	13.0921	32.2852	8.2456	11.7883	30.6691	0.00920545	11.4593	5.80483	46.334	11.2368	47.6716	2.11697	9.52873	20.6736	12.5697	0.459998
88.431	28.6429	-0.000268821	1.44939	28.629	5.09335	0.00153771	33.6698	17.7454	0.0414052	28.2296	17.582	13.4207	27.268	21.1073	4.94212	17.1719	29.2669	6.6311	10.6594	0.0810756	6.754	16.7882	-1.37e-06	14.8938	12.7507	164.576	29.0842	79.2569	62.3363	62.7372	15.8294	57.7482	3.72055	11.288	29.605	7.51065	10.3725	35.8821	0.00706344	9.54744	4.94515	43.1244	10.0948	41.6583	1.87516	8.23042	17.8289	11.9192	0.416796
88.5309	26.1901	-0.000195009	1.22479	37.5091	4.2035	0.00194772	28.6523	15.266	0.0317034	27.4054	13.8926	11.6238	25.3936	22.6051	9.92428	16.9572	37.4331	10.9231	8.86468	0.0632759	6.88309	22.0804	7.22e-05	11.9383	12.3405	157.094	31.0896	79.44	63.1047	76.5313	31.8308	53.7322	2.70644	9.6983	25.3954	6.01263	9.50113	32.6497	0.00535598	12.3061	4.19376	48.558	8.84569	34.4285	1.66108	7.10631	21.3168	11.0147	0.37763
88.6308	23.5991	-0.000131606	1.03463	39.9285	3.46042	0.00239327	23.1467	20.7598	0.0240433	24.3023	10.9426	12.0815	21.2388	20.4555	10.457	15.6592	41.3081	10.6589	7.22203	0.0496878	6.20317	26.6531	0.000189108	9.54602	16.5221	144.46	34.1241	80.1849	64.2082	78.1117	33.0837	47.1659	1.94231	8.31799	21.1802	4.49267	8.17946	43.9694	0.00393789	13.4799	3.54593	43.6772	7.67435	27.5846	1.4716	6.13442	20.4527	10.0072	0.342128
88.7307	21.1489	-7.33e-05	0.873724	39.3687	2.84385	0.00290441	26.0885	21.5029	0.0180214	20.5269	8.60574	12.9066	16.7515	17.2477	10.7543	14.0598	45.4638	9.10787	5.82857	0.039338	10.8294	46.4544	0.000323632	10.6937	16.112	134.311	33.7719	75.7354	67.8725	77.8651	33.5256	48.6677	1.37888	7.12788	18.2587	3.21582	6.82648	46.8319	0.00279516	12.7293	2.99249	49.2016	6.63017	30.78	1.30375	5.29515	18.1671	8.98688	0.309976
88.8307	18.9144	2.24221	0.737585	36.4558	2.33425	0.00344048	25.263	20.061	0.0133113	16.8397	6.7629	21.8678	12.7387	18.5878	9.75551	23.1569	42.1569	7.39758	4.68325	0.0314184	11.3774	48.2126	0.000482409	9.57269	14.2474	152.995	31.519	69.2841	69.4002	72.4159	37.8872	59.5962	2.76502	6.10534	15.262	2.2354	5.60319	41.3205	0.00182735	11.2527	2.52321	44.2916	5.71746	29.6037	1.15486	4.57024	15.6119	8.00545	0.280904
88.9306	16.9029	2.68341	0.622333	32.5322	1.91419	0.00379796	30.9237	17.7611	0.00965556	13.5604	5.31277	24.0112	21.8287	16.8594	8.45786	25.5255	37.3648	5.87749	3.75508	0.0253478	10.3761	43.333	0.000652194	8.46803	12.1085	152.256	28.3253	62.3431	64.7126	64.7683	34.6221	58.5816	2.98612	5.22834	12.5816	1.52129	7.8145	34.0364	0.00107686	9.61147	2.12797	50.7407	4.92601	32.1487	1.02268	11.2419	13.2115	7.09034	0.254687
89.0305	15.101	9.05836	0.524661	28.2146	10.3244	0.00402937	30.1317	15.2676	0.00686425	10.7857	4.17285	23.0419	28.3507	14.2313	17.1379	24.5508	31.2905	12.4659	4.00996	0.0206532	8.91406	36.6426	0.000822231	7.03822	11.122	143.249	30.7	59.836	57.5378	56.5578	29.2898	52.7935	2.69725	4.47692	18.2942	1.01892	7.82945	49.0613	0.000526167	8.05269	3.07619	45.8684	4.24236	34.383	0.90526	12.5727	11.0979	6.254	0.231106
89.1304	13.4897	9.92858	0.441775	23.9647	13.5007	0.00405934	42.8765	12.8935	0.00476248	15.2848	3.27726	20.805	29.09	11.5917	18.0834	26.4175	25.3607	12.655	9.96186	0.0170892	7.43785	37.2938	0.000988339	5.71194	11.0849	153.916	30.1829	71.9079	49.779	48.6303	23.9462	45.5914	7.50934	3.83351	18.0251	0.674064	21.8414	51.7886	0.000125962	6.67081	3.30607	38.3059	3.65272	54.1391	0.800956	11.9803	19.8415	5.49983	0.209947
89.2303	15.2813	30.0124	0.371342	26.5385	15.321	0.00405985	42.8091	12.3653	0.00323157	15.6941	2.57379	18.1973	25.4596	9.26199	16.5423	25.1963	49.1338	10.9592	12.2715	0.0142391	8.00831	49.0312	0.00115095	4.59079	9.88215	149.546	28.0543	80.2193	42.3546	41.385	19.2587	43.828	8.54298	3.28275	15.8943	0.441637	31.108	51.2254	-0.000334803	5.48864	3.18191	41.5883	3.14482	54.526	0.708398	10.7839	20.9388	4.82599	0.190999
89.3303	14.7452	58.2148	0.311467	26.2017	15.0007	0.00394138	37.5808	11.1095	0.00215043	14.2974	8.71448	15.6354	30.3609	9.02609	14.3887	22.9378	53.4458	11.4003	11.4633	0.0119652	7.37097	47.6182	0.0012869	3.67481	8.42815	138.733	25.1401	79.0714	41.6249	34.9723	15.5357	39.5822	19.3218	2.81134	13.4167	0.287154	31.3422	43.9855	-0.000752693	4.4973	2.89956	54.1575	2.7078	47.8219	0.626296	9.48111	19.8747	4.22774	0.174027
89.4302	15.8472	59.4678	0.260674	24.2813	13.6941	0.00363006	36.3924	13.0249	0.00144468	12.2613	13.2867	17.281	31.2709	10.5435	12.2641	20.4653	49.3239	9.95136	9.80156	0.0101107	6.35946	41.6751	0.00140622	2.93672	7.04836	125.695	21.957	73.8628	38.0588	29.41	12.4116	34.2206	23.845	19.8658	11.1107	0.185662	28.1521	82.9985	-0.0010896	3.67564	2.56207	123.905	2.33193	48.1288	0.553467	8.24943	22.497	3.69892	0.158785
89.5301	15.0625	51.3824	0.217764	37.3259	12.0226	0.00320199	41.5078	12.8068	3.621	18.7168	12.9007	16.6277	27.4136	9.83617	10.3637	18.0924	42.6617	8.15388	8.08405	0.00858996	5.31791	34.7947	0.00150852	12.9064	7.95764	112.442	25.046	77.0171	33.4678	24.6492	9.86742	42.0382	22.6784	56.1035	9.43017	0.119578	24.0069	94.1622	-0.00137501	2.99937	2.22197	216.119	2.00853	42.1993	14.0646	8.70257	21.2188	3.23289	0.144996
89.63	13.762	41.2803	0.181722	42.0539	17.2531	0.00263074	38.5284	11.653	4.66738	24.2078	11.2298	15.0335	22.61	8.41139	8.72542	23.5521	35.2392	6.5038	6.56145	0.00727216	4.37545	28.3657	0.00157104	16.0606	7.39958	141.451	25.2762	78.5671	55.2542	20.611	7.82523	49.4067	19.3072	64.4862	10.5824	0.0769065	29.2176	84.8546	-0.00160604	6.00752	1.90383	214.47	1.72982	40.1597	25.435	8.13038	18.7156	9.28712	0.132412
89.73	12.3972	31.9388	0.151631	41.8809	18.3939	0.00183983	32.6452	18.0201	7.72248	24.1507	14.0611	13.1589	17.6842	10.6065	7.33456	23.8449	28.3231	9.99752	5.28635	0.00607827	3.56863	22.8321	0.00159937	14.7616	6.42263	156.673	23.8695	79.7198	66.4971	20.2718	6.1977	61.7296	15.4536	75.3695	9.74352	0.0495296	28.1228	70.1152	-0.00175582	6.6994	1.61827	185.345	4.46794	51.5599	27.2721	7.25749	20.5183	12.302	0.120804
89.8299	11.3881	24.1927	0.12669	42.9504	17.5158	0.00101693	38.9931	21.1449	8.12181	21.7051	13.0491	11.3111	33.0431	10.1356	19.491	22.2363	32.7574	9.71305	4.24428	0.00501088	2.89644	18.2501	0.00160306	12.4374	5.41392	158.63	21.6194	77.1848	66.494	18.7191	15.0682	61.0875	11.8912	73.0186	8.37022	0.0320423	24.7692	66.2343	-0.00206446	6.37116	1.36878	152.003	4.90176	52.1336	25.8769	8.33703	19.1488	13.4579	0.109994
89.9298	14.6559	18.0975	0.106115	40.7004	15.7523	0.000283209	36.817	20.7974	7.43648	21.6659	11.0158	24.442	38.3538	12.5011	21.2728	20.0523	30.9637	8.28687	3.40203	0.00405703	3.75371	14.5308	0.00158121	10.1479	4.50319	158.161	19.0274	80.1879	61.3307	16.6737	16.081	56.4497	8.90311	66.0971	6.98408	0.0208913	20.9162	55.8391	-0.00225891	5.65164	1.15447	121.868	4.59651	49.1267	23.5333	8.00855	16.815	13.5077	0.0998999
90.0297	14.611	13.4357	0.0891898	42.2423	15.4533	-0.000196226	37.2753	19.9163	6.39613	19.4772	8.94484	28.1825	42.6224	11.8663	22.0048	17.8173	48.8679	6.72635	2.72484	0.00323744	3.67072	11.5442	0.00151565	12.2724	3.72225	148.577	18.7723	90.5224	54.2003	14.5254	14.4238	49.3808	6.53304	58.1056	5.75173	0.0137924	17.2782	44.7394	-0.00238801	4.83643	4.8288	96.7035	4.09421	41.9132	21.0527	7.22996	17.046	12.9281	0.932149
90.1296	17.9201	9.92842	0.0752439	40.2996	16.2597	-0.00071691	35.3335	17.8795	5.32421	31.1324	7.13702	27.5736	40.1165	10.2262	20.0003	20.5044	50.8086	5.34267	2.18167	0.00256644	3.25297	9.16013	0.00142827	11.2027	3.06755	152.5	20.7125	89.644	46.7208	19.4719	12.1063	41.9698	4.72048	50.3937	19.5987	0.00925907	14.1016	47.5461	-0.00242755	6.80441	6.21059	76.3657	3.57696	43.3925	18.709	6.36354	20.9701	12.0177	1.07398
90.2296	17.6574	7.31544	1.62752	36.5622	15.3875	-0.00109063	33.4109	15.4942	4.35098	33.0414	7.95572	61.1426	33.7307	8.41907	17.3528	20.0119	46.0067	4.20175	1.74653	0.00208498	2.75707	15.882	0.00130898	9.41605	2.52439	146.964	20.5548	88.762	48.656	20.5899	9.86113	42.5253	3.36939	43.424	21.7542	0.00634506	11.4309	41.918	-0.00247491	6.99366	6.42398	60.1673	3.10048	46.3486	16.581	12.8451	20.4473	10.9608	1.03496
90.3295	26.1892	6.43625	2.11969	33.4873	13.7902	-0.00122336	32.1188	22.0406	3.51741	30.5528	13.6666	133.486	26.6873	6.76679	14.7752	22.1065	38.9761	3.28918	1.39811	0.00176539	2.28506	18.725	0.00118603	7.67535	2.07597	154.087	19.2165	83.0928	45.7667	50.1045	7.9165	64.51	2.38134	37.3015	19.9659	0.00441412	9.23003	50.3944	-0.00242668	7.75456	6.07668	68.8399	2.67863	41.5654	14.6785	13.9774	18.2803	9.8683	0.953844
90.4294	26.9241	8.33409	2.14424	33.7614	11.9739	-0.00115194	28.9396	29.6484	2.82508	27.3787	13.5725	154.187	21.7258	5.36695	16.8873	21.2836	34.6021	2.5692	1.11923	0.00154655	1.87171	17.6005	0.00103479	6.17991	1.70665	148.123	27.1927	79.4242	40.888	61.2694	6.30921	67.5498	1.66934	33.2321	17.1329	0.00307052	7.43616	49.4952	-0.00237157	7.43428	5.49184	62.2062	2.31078	57.3679	12.9884	13.2007	15.755	8.80485	0.867961
90.5293	25.2466	11.1049	1.97821	34.7763	10.1941	-0.00101721	30.3108	30.967	9.82825	23.2643	19.0478	162.606	23.6667	4.22466	23.8669	20.9938	41.2264	2.00477	0.895995	2.00897	1.52347	15.189	0.000866581	7.13603	1.40282	136.685	30.0686	86.0759	35.4751	65.1039	5.00958	62.5908	1.16226	29.0019	14.2908	8.89137	5.98316	42.3833	-0.00226018	8.96279	4.83695	59.6842	10.1921	55.6895	11.4909	11.841	21.1972	7.80568	0.786889
90.6293	22.9573	10.4572	1.74878	33.0358	8.56854	-0.000772759	31.5765	29.0018	11.5601	30.1933	18.1699	153.41	21.2373	3.31112	23.6049	19.3819	39.3961	1.56364	0.71728	6.73313	1.23578	12.5938	1.60383	6.43888	6.24836	148.84	35.6117	83.8546	30.2372	62.549	3.97012	56.5996	8.31488	25.0656	11.7683	11.3596	4.81047	56.2797	-0.00216023	8.77275	4.19495	81.0224	11.679	56.8179	10.1653	10.3968	21.0208	10.7616	3.56473
90.7292	20.6445	8.74034	1.51239	29.8902	12.5035	-0.000602592	28.2509	25.7307	11.0416	30.1566	15.4983	137.333	17.4254	2.58867	21.1315	23.3906	34.3097	1.21934	0.574134	7.61326	1.00051	10.2295	1.92342	5.38997	7.15844	145.423	36.5936	77.8917	28.7671	57.0098	5.81223	64.5345	10.2139	23.4596	34.1703	10.3575	3.86595	53.0857	-0.001919	7.89025	3.6034	76.4998	11.0889	53.5862	8.99255	9.04356	21.442	11.9535	4.00732
90.8291	20.2683	7.03598	1.29235	26.1774	13.3982	-0.000509969	24.1743	22.146	9.69305	27.1176	12.6415	119.555	27.4828	2.02105	18.2253	23.1686	42.9086	5.03559	0.459367	6.99074	0.80898	16.1362	1.78282	4.38669	6.68651	138.451	34.926	70.6495	30.9311	77.5163	14.6854	61.8471	9.69829	21.2162	37.3776	12.0319	3.1061	44.7268	-0.00179541	6.80264	3.07563	64.9503	9.91972	45.7343	7.95514	13.2793	20.9729	12.0916	3.84077
90.929	18.7244	5.4497	1.09675	22.3972	13.1151	-0.000359174	37.8995	18.7169	8.1583	23.0875	12.8715	102.445	39.2504	1.57678	15.4795	21.4218	49.391	5.44763	3.03915	5.90047	0.65342	16.4004	1.50972	3.5299	7.45439	127.14	37.202	63.8941	29.5227	82.3501	15.7463	55.0778	8.24966	18.644	34.1477	10.639	2.49525	50.8533	-0.00175939	5.73	2.61321	78.3617	8.67849	49.3546	7.03759	13.6146	18.7734	11.6259	8.80116
91.0289	16.9359	16.6717	0.926965	18.8299	11.9711	-0.0003748	38.8323	22.1396	6.70952	23.9625	15.5891	86.9731	38.566	1.22985	16.7163	19.2446	46.6028	4.81393	3.4525	4.77558	0.962125	16.7679	1.22815	2.82716	6.90425	114.57	36.2317	58.9908	46.8859	87.5005	28.8599	48.6564	6.59967	16.1673	29.2482	8.39387	2.00433	45.8586	-0.00149318	4.76186	3.857	86.2466	26.3377	44.4279	6.22602	12.5981	16.189	10.8387	9.42336
91.1289	15.1995	18.0995	0.781561	22.5901	10.5088	-0.000940905	43.4812	24.4072	5.44463	21.9379	16.9332	73.43	33.1021	0.959291	15.4037	21.5327	40.3307	3.96413	3.24555	3.77738	0.973135	14.9837	0.979713	2.25987	5.98307	133.112	33.478	69.6333	54.3028	84.0618	29.544	54.1403	5.07657	18.5911	24.3773	6.21832	11.4458	37.9045	-0.001345	3.92562	11.7169	77.0563	29.3582	43.7218	5.50814	11.5786	13.7225	9.90469	8.9277
91.2288	17.2316	15.9943	0.658112	39.0495	9.00875	-0.00156071	40.074	23.4072	4.38302	24.1558	15.0935	61.7886	26.5045	0.748414	13.4364	23.5152	38.7203	3.16911	2.78169	2.94869	0.874177	12.6358	0.773702	12.5418	5.03975	147.602	32.2342	70.136	53.4904	76.6133	32.3733	55.9774	3.79999	17.9179	20.0684	4.42615	18.632	30.0754	-0.0011868	3.22047	14.5727	81.7063	27.6577	37.9913	4.87322	10.271	11.5364	13.1069	8.18927
91.3287	17.4396	12.9896	0.553975	45.5484	7.60654	-0.00228553	33.8305	21.029	16.3619	22.6913	18.4037	73.1021	20.3525	0.584032	15.3078	22.5456	33.7983	2.49993	2.29672	2.28401	0.745506	10.3549	0.607705	13.6325	4.19052	162.495	32.4284	66.1821	48.9648	67.6923	29.2924	60.0214	2.78797	26.0339	36.5517	3.06479	19.3881	50.202	3.80916	2.63409	19.4336	72.1677	24.6735	31.2245	4.31173	8.97412	9.65953	14.3329	7.44169
91.4286	28.5525	10.1093	0.466543	46.1215	10.5249	-0.00312618	27.2011	18.231	19.3706	35.921	16.9602	102.404	18.8688	0.455902	15.5069	20.5713	33.4419	1.95987	1.86519	1.76106	0.619553	8.35843	0.475797	12.1029	3.46321	161.712	30.5676	60.5187	46.6268	66.352	24.6776	56.6771	2.01428	26.7912	45.9113	2.07988	17.6449	49.8884	4.27961	2.1505	20.342	59.7159	21.5651	26.0097	3.81517	10.6472	8.072	14.3832	10.4506
91.5286	29.902	7.68348	0.393333	43.3868	11.0923	-0.00420241	21.2216	15.4765	18.5435	38.0292	14.2789	142.02	15.747	0.356069	13.9969	23.1076	29.6136	1.53199	1.5032	1.35428	0.507985	6.69149	1.94309	18.123	2.85382	165.838	27.654	59.9356	41.9341	83.616	20.1356	70.4454	1.43772	24.8355	43.6585	1.39016	15.1433	64.2441	5.19947	1.75369	19.3351	70.7975	18.6961	23.1938	3.37605	12.7234	6.73877	13.7645	10.4754
91.6285	29.0933	5.75928	0.332097	39.0077	10.5058	-0.00540883	27.62	19.0939	16.2954	35.1266	18.7222	153.325	12.4048	0.278242	12.1114	22.3704	24.787	1.67586	1.20703	1.0399	0.413538	5.33249	2.17471	17.3199	2.34837	157.845	24.3201	56.1127	52.173	86.4292	16.178	69.5926	1.01611	22.0655	37.9873	0.918269	12.6179	60.104	4.78512	1.42905	17.5017	64.6132	16.1557	19.3011	2.98773	12.3709	14.3364	12.7943	9.75892
91.7284	26.7954	4.28097	0.28076	34.0108	9.41959	-0.00631023	26.8458	19.136	13.7223	30.3526	17.5772	146.107	16.7928	0.217467	10.3013	20.4955	22.4268	1.48593	9.19587	0.797818	0.335393	4.23857	1.97293	14.7873	1.93117	156.56	20.9505	62.0149	52.8209	81.9082	12.8981	62.8603	0.712294	19.2329	36.629	0.600982	10.3476	55.2019	4.0927	1.16398	15.4099	54.1604	13.9418	38.1665	2.64421	11.2239	15.572	12.558	8.90802
91.8283	24.2089	3.16577	0.237464	29.0036	13.8944	-0.00700946	27.1056	17.5763	11.2885	25.2495	14.9039	131.462	16.2477	0.16999	13.8782	18.3422	18.9923	1.22532	10.5034	0.611888	6.3701	21.8115	1.73153	12.1277	10.2798	163.725	17.7651	60.897	49.0177	80.1955	10.2426	54.3497	0.49591	16.6136	32.0387	0.390503	14.0064	46.492	3.41705	2.36104	13.3437	43.8441	12.0236	39.969	2.34042	9.90247	14.4868	11.8591	8.0824
91.9282	21.7176	2.33361	0.200585	24.3219	14.937	-0.00760653	35.9015	15.4293	9.16181	20.516	12.1255	114.766	13.8459	0.132904	13.5768	16.2423	41.8293	0.980236	9.60687	0.469328	7.90443	25.5894	1.43179	9.78965	15.6606	157.208	21.1853	56.7826	43.4673	73.8641	8.11712	47.1042	0.343303	14.289	26.9464	0.252348	13.9186	37.2323	2.82882	2.63904	11.4352	38.2619	11.9626	35.5853	2.07162	8.6318	12.7042	12.234	7.31994
92.0282	19.431	1.71675	0.168867	20.1297	14.2786	-0.00827966	35.0882	21.5984	7.37628	16.4166	9.68353	107.722	11.0412	0.103838	12.1066	21.7401	46.563	0.773562	8.14709	0.360066	7.63092	24.0144	1.15129	7.85091	15.7343	153.565	21.8395	66.1986	37.546	67.8205	6.42585	41.0439	1.09497	12.264	22.273	0.162375	12.4298	29.7828	2.33474	2.51194	9.73523	41.3239	10.8774	55.8913	1.83376	7.4838	16.1764	11.896	6.62568
92.1281	20.7148	1.26137	0.141693	16.485	12.8676	-0.00868843	30.4968	22.5744	5.90989	13.0018	7.66636	147.882	10.0024	0.0811232	10.4238	22.179	139.985	0.606613	6.69523	0.276255	6.72515	20.7095	0.912965	6.27907	14.0682	168.348	20.8843	69.2001	33.6441	74.6516	5.08416	45.6724	1.26641	10.5153	18.2624	0.104077	10.5693	23.2375	1.92498	2.22915	8.25311	52.2542	9.5787	63.6121	1.62329	7.86192	15.8062	11.1687	5.99619
92.228	19.6419	0.926039	0.118004	27.4199	11.2102	-0.00892827	24.9389	27.2715	4.72086	26.6984	6.04415	153.552	8.24871	0.063437	8.84583	20.7442	162.776	0.474266	5.42496	0.212852	6.06702	17.165	0.718881	6.03493	12.0134	166.765	30.1929	66.3906	31.919	72.9218	4.02161	53.3106	1.17604	9.01111	14.9169	0.0664084	8.76361	38.5004	1.58661	1.90799	6.97767	80.2888	8.33089	58.33	1.4371	7.33757	14.1428	10.253	5.42616
92.3279	17.9311	0.679514	0.0977637	31.64	9.56433	-0.00879685	27.5318	27.1212	3.76404	37.1372	4.75561	143.882	6.45144	0.0495873	7.45992	18.7296	154.172	0.370256	4.36691	0.161319	5.18571	13.9399	0.564046	6.3094	19.2961	156.175	33.6433	68.3102	28.6492	67.0795	3.18099	51.5319	0.988905	7.71984	12.1622	2.5653	7.16736	38.2031	1.30771	1.60043	5.88903	77.8402	7.20902	49.1684	1.27234	6.7676	12.1936	9.27151	4.91018
92.4279	16.1479	0.498459	0.0802215	33.5277	14.6118	-0.0085324	25.2325	24.8166	8.62604	50.2976	3.7381	128.353	10.8836	0.0386348	6.27366	16.6485	133.674	0.288857	3.50442	0.122665	4.31594	11.197	0.441789	11.177	21.2942	158.453	33.5581	65.0807	50.6843	76.0221	3.99933	46.0792	3.50521	11.1301	9.90819	13.4028	5.81689	36.1507	1.07788	3.74761	4.96471	66.7239	6.2241	51.4395	1.12661	9.37578	12.9598	8.29662	4.44322
92.5278	18.6498	0.365604	0.0650503	38.6204	15.8703	-0.00806912	40.9894	21.7391	9.64129	52.9184	2.93688	111.52	11.1513	0.172499	5.26918	17.9049	110.571	0.22529	2.80814	0.0894269	3.54229	8.93958	0.345784	10.9925	20.2443	150.075	32.8861	59.796	59.6255	96.879	7.4559	39.6298	4.09945	13.519	8.06902	15.0165	4.70018	30.4985	0.888571	4.291	4.96112	55.8653	6.27505	45.7805	0.997845	9.48259	11.9661	7.36921	4.02064
92.6277	27.2025	0.268169	0.052612	38.876	16.0219	-0.00760467	42.366	18.5699	9.04017	48.7443	2.30683	104.234	23.6452	11.766	4.42261	17.0748	88.9459	0.175707	2.24869	0.0678576	2.88546	7.11312	0.270619	9.47255	23.5443	151.534	30.5072	61.1778	59.0996	106.194	7.65433	39.4031	3.82306	13.2547	6.57011	15.1822	3.78824	24.4443	0.732598	4.12215	4.61048	54.8888	16.6561	47.236	0.883603	8.73127	10.4599	6.51042	3.63826
92.7276	29.9218	0.196735	0.0417642	36.4456	14.8596	-0.00708785	44.3176	15.6212	7.86647	42.0564	4.49385	100.695	25.3475	14.5434	3.7109	15.5462	70.307	0.137043	1.80013	0.0496714	2.34055	11.9415	0.211848	7.79625	22.0922	154.629	27.3039	61.0737	54.2702	103.535	6.77293	44.4968	3.22178	16.2627	5.34943	12.7377	3.04876	32.5973	0.604119	3.6746	4.12241	57.6478	18.3283	41.8195	0.782232	7.75087	8.92284	5.72942	3.29224
92.8275	28.6335	3.25195	0.0306041	32.6938	13.1662	-0.00636252	39.72	13.0143	6.58958	34.954	4.55579	102.267	22.5982	18.9368	3.11371	13.8737	54.9422	0.10689	1.44083	0.0314043	1.89405	12.3001	0.165948	6.30209	19.2452	147.342	28.1684	63.7041	55.5369	98.6466	5.65044	43.0765	2.56275	19.1969	12.1405	9.77528	2.45153	30.7815	0.498285	3.15295	3.60439	61.9185	17.2022	34.682	8.54745	15.4134	7.52434	5.02779	2.97913
92.9275	26.2228	3.82493	0.0209534	28.4611	11.3525	-0.00560301	33.194	10.7753	5.40459	37.73	3.97068	94.876	18.4776	18.2671	2.61368	12.2694	52.4161	0.083383	1.15313	0.018429	1.53075	11.2846	0.13013	5.05684	16.2488	156.336	26.948	61.06	54.0581	89.484	4.58817	38.5456	1.96381	23.1232	26.378	7.11852	8.9355	25.9465	0.411182	2.64851	6.6025	54.9108	15.3242	42.9742	11.1561	16.734	9.81803	4.40315	2.69582
93.0274	23.6424	3.47227	0.0111474	24.243	11.149	-0.00494662	26.5277	8.88571	4.37859	35.1455	3.26859	84.1982	14.3757	15.8529	6.06507	10.8052	54.9558	0.0650728	0.922818	0.0108891	1.96519	9.63332	0.102188	4.04522	13.5256	155.71	24.6186	56.2707	49.1831	78.8357	5.39052	45.8805	1.46599	24.4249	27.8871	5.00754	10.4414	34.3132	0.339323	2.19745	10.195	45.5108	13.3849	53.3577	11.1884	15.7923	9.65768	5.7981	2.43947
93.1273	21.4397	2.85549	0.00146014	20.3121	14.2565	-0.00440383	35.7826	10.5797	3.52147	30.5069	2.62439	72.9441	13.5095	13.0974	8.71255	9.49712	65.6489	0.0508197	0.912371	0.00544852	1.91662	7.94386	0.0803892	3.23188	11.1841	160.753	29.8748	67.6514	43.1283	78.752	4.98341	44.6599	1.07336	22.8619	25.1973	8.47399	9.91608	41.7662	0.279956	1.80976	11.1607	50.9208	11.5995	52.0533	10.3808	14.1611	12.5967	6.32885	2.20753
93.2272	19.2597	2.23721	-0.0074807	26.5659	17.46	-0.00397243	35.1688	10.4644	6.51487	30.1672	4.8917	62.329	23.7326	10.5467	8.64728	8.33948	66.7836	0.0397241	1.49845	0.00286172	3.51289	6.43374	0.0633765	20.8482	14.6083	171.309	31.0433	68.5912	42.321	93.5364	4.23487	40.0651	0.774182	20.3973	21.4842	12.6096	8.68125	48.9777	0.231059	1.48379	10.8285	57.9102	13.0823	47.0658	9.35919	12.4311	12.3896	6.34644	1.99768
93.3271	17.3867	1.70694	-0.0154039	28.2594	17.6275	-0.00342172	30.6481	11.7846	7.01516	35.3649	4.9251	52.8274	24.5348	8.37308	7.75092	10.6006	59.8942	0.031087	2.84748	0.000134073	3.7256	14.8417	0.0500913	23.1812	20.504	165.851	29.8209	65.0892	50.7596	94.4455	15.4229	53.5214	7.15961	17.8136	17.8696	21.0517	14.454	44.5971	0.190672	1.21319	9.91151	65.2454	12.3662	42.0666	8.34294	10.8111	11.1144	6.07282	1.80783
93.4271	15.5927	1.28252	-0.0216858	27.3247	16.3484	-0.00281872	25.1004	11.4023	6.48415	34.0627	4.28252	44.5563	32.9919	8.24881	6.68846	11.583	55.616	3.32211	7.39433	-0.00140809	3.40977	16.146	0.0397055	20.709	20.2254	153.595	27.3157	70.857	54.4684	88.4348	17.1418	54.0942	8.88844	18.1827	16.1352	20.5593	19.6362	39.6801	0.157347	5.10044	8.78501	58.6975	11.0469	35.0439	10.8904	25.2188	13.7616	5.64662	1.63609
93.527	13.9491	0.954836	-0.0259011	25.0015	14.485	-0.0023256	19.8124	10.2902	5.60305	30.086	3.52187	40.1855	31.8556	7.22271	5.68138	14.8052	52.3918	3.81858	7.87195	-0.00101625	2.93397	14.7671	0.0315903	17.274	17.9619	168.05	24.233	69.1562	59.8254	79.4159	15.5816	49.3645	8.47122	16.8045	18.524	16.996	19.5328	41.4147	0.129785	8.836	7.63914	48.9269	9.66184	28.1953	10.9227	28.0145	13.3405	5.15295	1.48072
93.6269	12.4672	0.706918	-0.0280222	22.0657	12.4893	-0.00186308	35.3876	14.1485	6.70806	25.3537	2.82652	35.127	27.1188	5.99375	9.69641	14.9143	48.4509	3.43469	7.04647	-0.000479377	3.99501	12.5885	0.0252283	14.0392	16.9012	164.523	21.0084	64.2967	66.0004	69.5273	13.1523	42.9081	7.21956	23.4744	24.3145	36.0404	17.4509	45.6556	0.107004	9.56908	6.56509	55.3693	8.37987	39.7379	10.1355	26.6364	21.7368	4.64276	4.66686
93.7268	11.1388	1.91021	-0.0282942	30.1113	10.5847	-0.00138836	37.3719	14.7043	11.1293	20.7696	2.24295	30.1708	21.6115	4.83795	19.5619	13.8828	55.3451	2.8482	5.92444	-9.27e-06	3.96119	10.3734	0.0202066	11.291	14.7396	154.265	20.6238	64.3945	63.7107	73.903	10.7416	36.3405	21.6076	23.9245	27.8731	36.8172	14.842	42.7052	0.0881645	8.99487	5.60043	49.8761	7.24318	38.7854	9.13956	23.9564	22.5297	4.14532	5.1345
93.8268	9.95057	2.04585	-0.0270912	32.9798	8.87001	-0.000877527	45.5826	18.3784	11.7119	21.1726	1.77029	47.472	16.5448	3.84592	20.6286	12.5111	52.0703	2.28399	4.8502	0.00046174	3.53063	8.39828	0.0162382	11.5405	12.6705	147.052	21.4534	60.6033	57.7144	71.0113	8.63457	30.3301	24.8058	22.0969	25.8338	31.0212	12.3076	35.8558	0.0726614	7.93331	4.75471	56.2869	6.25137	38.2481	8.14877	21.0569	20.6155	3.67651	5.70177
93.9267	16.0004	1.79922	-0.0249097	32.3811	18.0872	-0.000404236	43.3572	18.5023	12.7399	22.8329	7.01227	51.1957	32.6663	3.03095	18.8667	11.1157	47.0182	7.47027	3.92313	0.00092554	5.2773	6.73437	0.013097	10.0644	10.6343	142.583	20.6163	69.7789	57.7462	79.9983	6.88598	25.0983	22.9689	19.6015	22.2546	23.862	14.8985	28.6712	0.0598352	6.84016	4.02428	54.2951	7.7112	49.5505	7.23216	18.3239	21.2526	7.28049	5.44912
94.0266	17.3895	1.45794	-0.0222326	29.909	21.0462	-0.000204043	37.6554	20.4941	11.8226	21.26	7.65893	48.7636	34.5725	4.3126	16.4089	12.3292	39.7744	7.94344	3.15548	0.00136178	9.19852	5.37143	0.0106167	8.32118	8.82752	132.14	20.7923	69.6293	53.2781	99.1063	6.84857	49.7383	19.2835	17.0744	18.5945	17.748	19.2059	31.323	0.0492209	5.76174	3.39913	46.4565	7.46662	47.2832	6.40685	16.495	19.4085	8.99529	5.01081
94.1265	16.5826	1.1333	-0.0194527	28.3334	20.822	-0.000233749	30.7804	19.6919	10.2363	20.7898	6.83845	43.8655	30.66	4.26127	13.9859	11.8895	32.4316	6.98219	2.53137	0.00175965	9.6609	4.38614	0.0086335	6.73901	7.2897	151.01	24.2404	70.0847	47.092	101.772	5.99048	55.2154	15.303	24.5747	15.3244	31.3423	18.8184	41.5375	0.0404526	4.78824	2.86715	72.8882	16.533	40.5604	9.74557	14.5043	16.8853	9.56192	4.55684
94.2264	23.766	0.86073	-0.0168247	25.5901	19.1121	-0.000524051	37.0699	26.0651	8.97408	20.9451	9.56708	38.2893	33.2884	3.73573	24.5241	12.4496	36.6095	5.73725	2.0282	0.00205995	8.80949	3.53346	0.00703393	12.6539	6.00484	150.455	24.719	66.1111	40.5978	96.1284	5.75955	52.3814	18.8528	25.2353	23.4639	39.3091	16.7044	39.1665	0.0331872	3.94731	2.41633	70.954	17.8156	41.4482	10.1195	12.6239	22.014	9.45243	4.13048
94.3264	28.0402	0.644855	-0.0145014	22.3838	16.8324	-0.000716657	39.9362	26.7626	7.54752	18.9122	9.11964	33.271	29.8316	3.10183	28.2787	11.7614	39.1636	4.58209	1.62409	0.00227155	7.56749	2.82546	0.00574099	12.5538	4.94055	150.924	26.6684	67.8262	49.2042	109.798	4.97312	46.4209	17.9195	29.0388	23.3746	35.6391	14.1617	44.7287	0.0270885	3.2382	2.03513	60.9086	16.6171	47.5624	11.6725	17.4439	21.6498	8.96511	4.80398
94.4263	27.3553	0.479138	-0.0125076	19.1338	14.4591	-0.00111979	38.4401	24.866	6.20404	16.139	7.77672	40.2304	31.7384	2.50426	26.5722	10.6669	35.8952	3.61277	1.30009	0.00244291	6.31385	2.70743	0.00470203	19.1294	10.5632	162.838	34.6705	70.4545	49.3341	109.044	14.2756	47.4119	15.2509	27.9958	34.1096	28.4689	11.7235	40.3924	0.02198	2.64851	1.71396	59.7505	14.7711	43.7324	11.3247	17.6313	19.4209	8.28625	4.63971
94.5262	27.759	0.354172	-0.0108346	29.2343	15.2129	-0.00193042	33.1664	21.9666	5.03229	30.0648	6.34255	40.0605	28.2082	7.14974	23.351	9.50244	35.0415	2.83149	1.04049	0.00257016	5.96072	2.35593	0.00386331	18.341	11.2634	158.483	37.1035	71.1166	53.5031	101.214	15.8941	43.4659	13.3573	25.2934	52.6767	21.246	9.57969	33.407	0.0177097	2.16221	1.4439	64.5921	12.8929	40.5108	10.3844	16.2307	16.7637	8.04522	4.2788
94.6261	25.9223	0.260938	-0.00944535	32.8731	14.5385	-0.00300539	34.0015	18.8584	4.0494	33.0606	6.18319	36.8259	23.5249	7.97277	19.9886	8.3958	43.4975	6.84497	0.832465	0.00260452	7.29183	1.96135	0.00317432	15.6757	10.282	147.153	36.229	67.172	51.263	90.4223	37.4056	45.8971	10.8727	24.427	52.5692	15.1953	7.77088	48.6262	0.0141087	3.23578	6.06624	57.3962	11.1728	34.3041	9.32027	14.4073	17.0936	7.54758	3.89375
94.7261	23.537	0.191834	-0.00834291	33.3803	13.1001	-0.00422654	30.207	15.9136	3.24259	31.0391	5.57538	37.4731	18.5228	7.32078	24.6088	9.48086	42.1655	7.06388	0.665756	0.00246567	7.00889	2.92117	0.00260857	17.9812	14.9855	150.126	33.5307	61.4512	58.4462	104.549	39.7548	42.6769	8.46033	22.0839	46.5645	10.5558	10.7397	46.9201	0.0109661	7.78849	7.80441	61.1263	9.65418	29.4077	9.08433	12.5919	16.2741	6.92636	3.52905
94.826	21.1538	0.140837	-0.00757771	35.2026	11.4117	-0.0054511	34.748	25.3371	2.58865	28.0076	10.307	34.7956	31.9425	6.21495	23.542	16.1395	36.9773	9.50893	7.71892	0.00222747	6.16552	2.92991	0.00210773	16.197	21.1577	142.551	29.9617	55.2961	57.2054	114.867	35.6069	43.6599	6.38504	19.4031	39.3742	7.17906	10.7339	39.8982	0.00826262	8.95512	8.06915	59.7827	8.33215	40.3721	8.34409	10.9298	14.7063	6.54142	3.1944
94.9259	18.9395	0.103315	-0.0071679	33.8789	13.6524	-0.00666049	32.3579	27.4594	2.06264	23.8915	10.3636	30.8938	51.5159	5.07723	20.8253	27.5755	43.7288	8.90384	8.92233	0.00189328	5.2062	2.59841	6.53301	13.5503	20.8991	130.73	26.1165	75.4302	52.1954	112.11	36.0889	40.0549	4.71349	16.8236	41.7608	4.80451	14.852	32.1001	0.00594776	10.9394	8.05835	51.4035	7.18776	46.0667	7.49409	9.45802	12.7359	6.02841	2.89022
95.0258	16.9325	0.0757609	-0.00714595	30.9071	13.6586	-0.00768092	36.9395	26.1429	1.64153	33.1003	9.00743	26.7714	52.7179	4.06337	17.8737	29.7542	41.6744	7.49653	8.1888	0.00148139	8.55416	2.18341	7.8352	11.0253	18.5698	135.696	24.6944	79.728	45.8443	103.079	31.7889	54.327	12.6845	28.1544	37.7713	3.17487	18.4767	25.1214	0.00400278	10.7564	9.09539	62.8103	6.19939	42.2774	6.6708	8.32029	19.6797	5.46521	2.61457
95.1257	16.3279	0.0555665	-0.00749136	27.2225	12.6093	-0.00864175	34.2995	23.3981	1.30541	33.7561	7.4062	22.879	46.085	3.21472	15.1488	28.4064	36.2449	6.05088	6.95361	0.00097226	9.1585	1.78599	7.26231	8.87093	15.815	129.86	22.3883	76.8576	39.8776	97.3996	33.1397	57.2872	14.3654	29.8925	32.2183	2.07647	20.2197	36.6779	0.00236791	9.69501	8.94184	57.7889	5.34672	46.9932	5.91689	13.3455	25.4947	4.89834	2.36506
95.2257	14.9925	0.0407921	-0.00814534	31.0492	11.1426	-0.00943124	29.0669	23.7084	1.03761	30.655	14.8027	39.6682	37.2803	6.29716	12.7703	34.9486	30.0331	4.79407	5.71739	0.000335581	8.41218	1.44024	6.14952	7.10451	13.2172	148.092	19.7205	71.029	34.0439	87.9313	29.4853	53.2376	13.2307	28.0314	26.8003	1.3462	18.7609	55.4562	0.00106063	8.36803	8.2414	53.5344	4.61094	42.746	5.24072	13.9417	25.0299	6.56372	2.13935
95.3256	13.5302	0.0299763	-0.00898947	33.7768	9.5917	-0.00989639	35.1073	28.0937	0.824506	26.2436	19.4872	43.7868	28.9372	6.65862	10.7401	35.8926	47.1941	3.76594	4.87686	-0.000392007	7.25072	6.45407	5.00208	5.67883	13.4711	152.61	30.776	64.2564	34.1226	104.14	29.6359	46.7031	11.0761	25.029	30.736	7.89095	16.2496	53.9768	-4.79e-05	7.05297	7.33309	59.8494	8.51934	52.0441	4.6398	12.9843	23.2111	7.21105	1.93524
95.4255	12.1326	13.3782	-0.00984376	33.0481	12.0312	-0.0100677	36.7889	27.7363	0.655088	26.6798	18.3133	42.1099	23.738	5.99672	9.02358	33.6536	49.0157	4.79538	4.01768	-0.00115904	6.06015	14.3992	3.98956	4.64754	12.1069	145.577	35.1814	70.3674	38.8013	105.028	26.0253	56.7288	8.77403	21.8655	28.4876	8.89796	18.9226	46.0575	-0.000895057	5.86336	6.39161	66.886	20.1508	48.764	4.39393	13.9016	23.225	7.25234	1.75071
95.5254	10.8533	53.2587	-0.0105583	30.4602	12.2565	-0.00983863	32.9971	25.2883	3.39667	24.1934	15.5337	38.063	32.1025	5.045	14.0995	30.4167	44.8613	4.43112	3.25904	-0.0019	13.917	19.3879	3.1502	7.57459	15.2698	133.818	35.5432	75.8276	37.936	98.2836	32.3424	55.6089	6.70425	18.9073	24.5386	20.8118	17.9495	37.1169	-0.00145768	4.83459	5.50056	67.519	21.8904	41.5016	3.99438	13.0549	20.9739	6.9484	1.58393
95.6254	9.70005	61.0915	-0.0110556	27.0176	20.0484	-0.00940169	27.8375	22.1078	4.12135	20.695	15.5333	33.3122	31.0495	4.10212	20.5407	27.0495	38.2223	3.71242	2.62494	-0.00263261	15.3206	18.9531	2.47444	17.2479	26.1641	156.64	33.5867	78.2498	34.5938	101.822	30.3952	53.0928	4.99426	19.8282	20.5007	21.5828	15.7058	29.0727	-0.00182634	7.45124	4.69514	58.6903	20.4668	33.7591	3.5734	14.6118	18.1578	6.46238	1.43323
95.7253	11.1354	55.01	-0.0112992	23.3309	22.1833	-0.00874708	22.9333	20.5637	10.5758	22.1532	13.475	28.7023	26.4538	3.27469	21.2632	27.774	31.2981	7.00361	2.10724	-0.00335913	14.2159	16.6332	1.93829	28.9433	26.9087	157.506	43.4419	74.6487	31.0733	97.6731	26.0116	54.2309	3.65092	18.5103	19.3172	21.984	13.2187	43.0678	-0.00210097	7.8491	3.98614	61.3074	24.2651	54.5041	3.17557	13.9228	18.2856	5.89484	8.23699
95.8252	12.7378	45.0699	-0.0113118	19.7532	21.4825	-0.00769318	18.1681	19.0979	12.0145	20.5617	11.0707	24.447	21.0912	6.6423	19.331	26.0397	46.6068	6.99084	1.68893	-0.00403991	13.3096	13.9057	1.51611	28.5654	24.2612	148.555	46.3939	68.6325	36.1244	88.9425	21.3802	49.7176	6.95096	16.4957	27.099	18.5003	10.9	43.0261	-0.00222615	7.2941	3.3714	89.4821	28.1059	61.7471	2.81395	12.5282	16.5536	5.3064	14.1373
95.9251	12.324	35.2412	-0.0111554	16.4721	19.4965	-0.0066147	26.1304	17.5616	11.3336	22.3887	18.8959	58.4434	16.1511	7.06595	16.7742	23.5358	47.7352	6.0202	1.35237	-0.00462737	11.5726	11.3444	1.18502	24.6431	20.7911	149.252	45.2484	63.2881	37.4955	78.5446	17.2403	49.5637	10.9229	14.398	26.4848	17.5788	8.88718	37.0864	-0.00215959	6.39642	4.83622	85.847	26.7671	63.0707	2.49011	16.3076	14.3464	4.73239	14.6243
96.025	16.9546	26.8569	-0.0109622	22.305	17.0566	-0.00574269	26.168	15.4261	9.89062	28.5126	18.7446	113.68	12.0421	6.37867	14.2836	20.9319	42.9398	4.9056	4.99929	-0.00511409	9.71511	9.13485	0.925925	20.2911	17.4254	162.611	41.8471	67.0891	35.2138	68.0337	13.7708	47.3586	11.1743	12.4449	23.2843	14.3553	7.20008	30.7023	-0.00212484	5.43949	5.17803	73.3114	23.9728	55.622	2.20167	16.2316	12.1894	4.19232	13.7364
96.125	19.8059	20.1636	-0.010764	24.0476	15.2354	-0.00516594	23.0038	28.9085	8.29794	28.297	16.2153	131.477	15.0018	5.37284	17.0711	18.4782	36.2499	3.90334	5.49662	-0.00554287	8.00991	18.0779	0.723386	16.4055	14.4552	158.915	37.3728	65.9575	49.7344	76.0541	10.9468	45.5745	9.85481	12.3284	19.6288	10.8514	5.81202	24.38	-0.00196757	4.54581	4.96957	59.8231	20.9853	46.0434	21.1917	20.3498	14.4231	3.69583	12.569
96.2249	19.2715	23.6802	-0.0105203	23.4179	13.2015	-0.00479144	18.9323	33.4227	6.81163	26.0529	13.8501	128.787	21.7386	5.46416	16.2022	16.2546	29.5219	14.7793	6.8217	-0.00587446	6.54045	29.3978	0.565145	13.1651	11.9332	166.663	32.5611	70.2495	52.5365	75.6736	8.68048	40.6654	8.05381	25.4446	16.244	7.82647	8.74081	18.9488	-0.00171291	3.76019	12.5956	47.8545	18.2055	36.9226	25.813	20.0546	16.8823	3.24655	13.7797
96.3248	17.7499	21.4862	-0.010114	29.985	11.2238	-0.00487736	36.8525	32.6832	5.52125	22.4726	11.3039	117.462	21.4453	4.84739	14.2911	21.4404	23.5195	15.894	6.38434	-0.00613512	5.31233	30.0784	0.44157	10.5318	20.5025	160.23	27.8507	67.9407	49.7438	84.0279	6.8744	34.9338	6.28307	28.0511	14.1096	5.46942	8.92902	39.3484	-0.00146404	3.09119	15.2755	49.6142	15.7367	46.5966	25.4279	18.2865	31.4567	2.84454	16.6329
96.4247	21.4963	17.6654	-0.00946007	31.6248	17.6774	-0.00527444	39.6051	29.6563	4.44168	18.6746	9.04063	103.304	18.4411	4.04882	12.2517	21.7829	35.0817	14.0194	5.86064	-0.00628009	4.30226	26.8855	0.345067	8.41432	21.0966	160.214	23.4843	62.8883	72.1509	82.4098	13.4157	51.7806	4.7504	26.6561	11.9479	3.73664	18.1283	40.6191	-0.00125131	2.53165	15.4517	43.508	13.5822	59.4626	23.4439	16.3784	33.4427	2.4878	16.1928
96.5247	21.1138	13.8385	-0.00843168	30.4376	19.3626	-0.00632627	35.9038	25.8566	3.55696	15.1633	12.5305	89.0395	27.0431	3.2797	21.6155	28.8087	50.9204	11.5358	4.97699	-0.00634969	3.47867	22.6755	0.269728	7.50499	19.0243	160.752	19.5797	67.996	80.279	75.974	13.8779	53.8946	3.51145	37.3946	9.90701	2.50978	20.9408	35.4414	-0.000987121	2.06858	20.3195	35.8963	11.7155	73.3939	24.1457	14.3694	31.7867	2.17315	14.967
96.6246	19.5082	10.5573	-0.00705728	27.769	18.6667	-0.00782759	33.8271	22.0252	5.72237	12.7296	15.3257	76.7521	26.765	2.61251	33.8705	29.2912	51.7903	9.21892	4.09246	-0.00642468	6.93268	18.5835	0.210901	12.5017	20.9351	154.053	23.3997	78.0596	77.7767	67.5974	12.3141	49.8115	2.55184	38.1507	8.13727	1.66356	19.809	36.2548	-0.000918733	1.68775	21.1673	28.8568	19.0446	70.3537	22.609	12.4941	28.1261	1.89675	13.6309
96.7245	17.6456	7.9311	2.90961	24.4596	16.9	-0.00961948	69.4613	18.8426	5.97959	10.4031	17.7578	65.7764	23.0499	2.0613	34.2247	27.3574	46.4424	7.27089	3.31688	-0.00644276	15.6342	20.1123	0.164926	12.1749	19.3098	160.922	24.1475	77.8051	70.5908	65.5307	10.2873	43.5776	1.82998	35.2488	6.65515	1.09097	17.3112	48.2841	-0.000906416	1.54006	20.0746	43.4326	19.5747	65.6858	20.4582	10.8204	27.8142	3.69517	12.3596
96.8244	15.8369	5.90341	3.84585	24.0839	14.7639	-0.0113074	82.5861	15.8657	5.4605	8.35594	16.1361	71.9043	18.4906	1.61745	32.9485	24.6832	39.1408	5.69938	2.67032	-0.00637936	17.1653	34.7437	0.129004	10.4585	16.7052	154.441	28.3889	73.0622	61.8137	60.0271	8.36088	37.0392	1.29833	31.2708	5.43284	8.88524	14.5604	46.171	-0.000810724	4.08203	18.1513	59.2854	32.303	62.7894	18.2656	9.35418	29.7002	4.97673	11.1919
96.9243	24.2377	4.36933	3.90656	26.039	12.618	-0.0129263	77.8475	16.498	4.69028	17.0001	14.2909	68.876	20.8268	1.265	29.2141	21.9324	32.9185	4.86057	2.143	-0.0062924	15.9124	35.9952	0.100967	8.59749	14.0609	142.405	29.0698	77.0733	58.5588	53.2015	6.70482	41.1736	0.912939	27.2363	4.43135	35.928	12.0022	39.1189	-0.000608819	4.75789	15.9744	56.0454	33.2924	55.0314	16.2197	8.08009	27.4677	5.47942	10.1303
97.0243	25.0709	3.2226	3.60868	30.9077	18.6743	-0.0134776	66.4775	15.4197	3.90133	19.0262	11.8429	62.1334	22.0694	7.3165	25.0986	19.3524	40.7292	3.9446	1.71726	-0.00617611	15.974	32.3302	0.0790504	6.94651	11.6875	138.21	27.6855	74.2359	62.0651	51.6828	5.34076	57.6611	1.85526	23.5171	3.61285	39.545	9.78391	31.4182	-0.000606012	5.42937	13.8318	60.8529	30.624	46.2278	14.3708	6.97706	24.0273	5.51777	9.16819
97.1242	23.5541	2.37165	3.19003	35.5922	20.0956	-0.0138168	53.8134	21.8893	12.5827	17.9932	20.8975	59.1585	19.5819	8.62628	25.3255	17.0217	42.118	3.13296	1.37516	-0.00604169	14.3095	27.3299	0.0618984	12.2837	9.65762	143.54	26.3893	68.5779	58.857	74.7515	4.23965	59.0891	2.00838	20.221	2.94434	34.3013	7.92566	37.4819	-0.000723242	5.20913	17.1121	59.9615	27.081	41.2513	12.7206	6.02354	20.5033	5.29117	8.29696
97.2241	21.4328	1.74302	2.75659	35.8227	19.2189	-0.012517	48.0595	22.9753	14.6881	15.7436	20.8509	53.2057	21.4661	8.07194	22.8281	14.9508	38.0476	2.46387	1.1009	-0.00588306	12.1895	22.4243	0.0484929	16.1987	7.95779	149.174	24.0452	74.8535	57.4296	81.04	3.35961	55.2054	3.35053	17.3515	35.314	26.7961	6.39727	47.4407	-0.000935874	4.64072	19.2676	51.6913	23.5882	34.3391	11.2549	5.1996	19.2825	4.92463	7.50827
97.324	19.2781	1.27989	2.35244	33.5803	21.1821	-0.010982	39.8991	21.5652	13.9919	18.2133	20.6755	46.4368	30.1838	6.91201	19.9434	20.4753	40.5445	10.4338	0.881286	-0.00570151	10.127	18.1128	0.0380325	15.0857	10.2186	142.836	21.2508	73.1364	63.0309	93.9195	10.9442	63.5573	3.47872	18.862	46.9948	19.7304	5.15289	44.1727	-0.00110633	3.98055	18.9222	42.3482	20.4223	54.6397	12.0673	19.6039	16.9871	4.49525	6.79438
97.4239	17.2655	2.23922	1.99325	30.1217	21.2358	-0.00842487	32.2654	19.1557	12.2673	17.4533	17.8836	49.3205	32.9109	13.9186	17.1841	23.4889	37.6201	12.659	0.705512	-0.00548388	8.30325	14.5058	0.0298532	12.7675	10.0227	144.221	18.3726	71.9904	65.7557	93.8613	12.0497	61.1292	3.08862	17.8367	46.6377	13.9847	4.14558	37.0172	-0.0011474	3.34296	17.4308	61.9922	17.638	54.8772	11.4495	22.865	14.5429	4.92892	6.14824
97.5239	15.4378	2.24478	1.68179	26.2209	19.6252	-0.00527276	34.5331	16.4982	10.3176	15.3756	17.2771	46.6734	29.5434	14.7872	14.5893	22.8931	34.0374	11.5543	0.564836	-0.0052507	6.75935	11.562	0.281054	10.4346	8.88218	136.281	15.6236	73.4544	61.9021	87.4128	10.9201	54.5313	2.5339	15.9835	41.9922	9.65199	3.33285	29.5722	-0.00117836	2.77311	15.508	59.5104	15.2178	48.3205	10.4126	22.0726	12.2845	4.95299	5.56348
97.6238	18.7467	1.92543	1.41549	22.3341	17.3531	-0.00235557	33.2882	13.949	8.48179	22.8832	14.8058	42.8091	32.3322	13.3411	12.3086	21.0275	35.6204	9.63524	0.452219	-0.00506415	6.3706	9.19118	0.327369	8.40954	7.55594	157.226	20.7197	69.7205	55.3286	78.2474	9.20591	46.8396	2.17597	13.9862	35.7535	6.53204	2.67838	43.8918	-0.00120268	2.28344	13.5187	50.8312	13.1236	52.3399	9.31589	20.0257	10.3099	4.74362	5.03433
97.7237	18.4255	1.54135	1.18983	30.8088	14.9439	0.000321715	37.5996	11.6586	6.88113	23.8535	16.807	37.7624	29.0668	11.2332	21.3219	18.8347	39.9096	7.74507	9.49181	-0.00486747	5.55556	19.8437	0.300829	15.4431	6.31155	157.224	22.3557	63.9401	59.9446	84.7452	22.0771	64.1283	1.7508	12.1032	29.7192	11.7158	9.42707	49.0906	-0.00117963	1.87178	11.6378	53.0868	21.2395	47.1786	8.28022	20.0144	8.62515	4.41124	4.5556
97.8236	17.0278	2.7185	1.00009	33.4471	12.6557	0.00264457	34.7705	9.67277	5.53891	23.4985	15.1817	32.6036	35.6531	9.13759	29.4173	23.8916	51.7456	10.2044	11.0842	-0.0046595	4.67079	21.3775	0.253792	15.2694	11.4913	147.904	21.9277	64.3588	64.6353	82.1607	23.5205	65.2895	1.40177	10.4181	24.435	11.613	19.2232	44.0342	-0.00130456	1.53005	9.94035	46.6636	21.8121	39.458	7.34033	18.3483	7.20434	4.02408	4.12252
97.9236	21.7195	3.22605	0.84218	32.6903	10.6011	0.0041563	29.4035	7.98693	4.43742	20.9895	12.6815	37.2976	33.4263	7.29565	28.937	24.0131	50.8876	9.50722	10.2032	-0.00448888	3.85389	19.4829	0.206029	13.1785	11.9472	136.575	24.2352	65.3211	61.77	75.2643	21.0839	59.7725	7.07093	8.94447	19.9883	23.4254	20.8998	36.3112	-0.00141873	1.24852	8.44784	52.0429	20.0399	46.0332	6.50047	16.2587	6.0129	3.62336	3.73082
98.0235	21.6069	2.93679	2.00806	30.1102	8.8149	0.00501766	49.3466	6.57425	8.05723	17.8026	10.2494	70.1885	36.5951	5.76417	25.8549	22.3305	44.9327	7.98969	8.67485	-0.0043898	6.47873	16.5817	0.164117	10.851	10.8127	123.436	24.0721	61.853	71.2932	66.7088	17.6915	54.7308	10.0386	7.6698	16.3119	30.1658	19.3448	28.7772	-0.00142356	1.01766	7.15616	70.5126	17.712	42.5556	5.75463	34.9222	5.01662	3.4387	4.23491
98.1234	26.6026	2.41813	2.31531	31.7147	7.29314	0.00540748	86.7072	11.5678	23.3663	14.6425	11.7511	89.5546	54.2894	11.9254	22.2809	31.3209	37.549	6.44379	7.13717	-0.00432281	8.52774	13.6527	0.129451	14.3878	9.28096	110.272	22.5143	63.297	70.1284	57.9189	14.4083	64.4759	9.98725	6.57279	32.0541	50.4406	34.8593	22.3429	-0.00139926	0.828915	6.04895	204.898	20.6659	38.9925	5.09393	76.1164	4.18471	11.2469	10.9367
[truncated: 2,169 more rows]
[truncated: 36 more columns]
