# Supplementary material for: Dynamic and selective engrams emerge with memory consolidation
Source: Nat Neurosci. 2024 Jan 19;27(3):561–72. doi: 10.1038/s41593-023-01551-w (PMC10917686; doi:10.1038/s41593-023-01551-w)
Supplement: Supplementary file 5 — Statistical Source Data [file 41593_2023_1551_MOESM5_ESM.zip › Source Data Fig. 4 - Mouse 1 Neutral Context at Delay = 24h.xlsx]

## Sheet: Mouse 1 Neutral Context @ 24h
Time (s) / Cell	1	2	3	4	5	6	7	8	9	10	11	12	13	14	15	16	17	18	19	20	21	22	23	24	25	26	27	28	29	30	31	32	33	34	35	36	37	38	39	40	41	42	43	44	45	46	47	48	49
0	-4.32e-06	-6.59e-05	-0.00047723	-6.84e-05	7.87e-07	-0.000579603	0.000545997	4.06e-05	-5.22e-05	3.73e-06	-0.000149937	0.000330846	3.15e-05	2.44e-05	1.47e-06	-0.000193039	0.000226697	0.000289429	0.000221384	-0.000106043	-1.3e-05	4.06e-05	0.000230291	-5.44e-05	-0.000101396	-0.000104933	0.00126641	-0.000199015	-0.000255749	0.00106279	0.000586581	-8.86e-05	5.92e-06	0.000163535	-0.000538609	1.3e-05	3.37e-06	3.37e-05	0.000198417	0.000138786	0.00128845	0.000109546	0.000139895	9.36e-05	0.000404003	7.04e-05	0.000161994	0.000505615	1.89e-05
0.0999	4.82e-05	1.55338	-0.00124724	1.71023	0.000634982	71.6815	3.68431	-0.000231586	-6.27e-05	-3.43e-05	-0.000285743	0.000482187	0.000337149	2.44e-05	-6.48e-05	4.10619	37.9021	0.000740512	0.000207504	-0.000282647	-3.06e-05	14.5975	0.000502982	12.2121	-0.000273281	0.799627	37.7039	-0.00048704	-0.000298359	6.77674	4.88709	-0.000416962	1.7e-05	-5.9e-05	-0.00143543	-3.25e-05	2.59e-06	4.98e-05	0.000690229	5.40149	0.00219769	21.1156	56.2785	-7.59e-05	0.00155622	0.000155977	0.00037154	8.32771	6.08e-05
0.1998	0.000134708	2.46602	4.93778	2.45446	0.00248855	89.5726	4.15353	-0.00070211	-7.17e-05	-7.55e-05	72.879	0.000360586	0.00116786	3.04614	-0.000160563	15.814	129.956	0.00128168	1.46e-05	-0.000331117	-3.82e-05	19.1467	0.00070025	13.5803	-0.000468718	0.982361	56.155	-0.000698499	32.5976	9.76811	6.74946	-0.000742084	2.64e-05	11.3144	-0.00251468	5.75462	1.17e-06	5.54942	0.00146613	6.80302	52.6788	67.4529	183.445	4.95774	0.00324504	0.000120705	9.74757	15.1765	9.58416
0.2998	2.57341	2.51696	12.8496	23.8549	0.0051994	98.7843	4.92408	31.5045	-6.07e-05	-0.000120138	96.4402	0.000208664	76.9129	3.80648	-0.000230484	17.7102	147.331	0.0021765	-7.18e-05	-0.000316007	-4.29e-05	18.8354	0.000870386	33.5376	-0.000653531	21.7212	112.54	-0.000940902	53.3556	10.7107	24.2457	-0.000910622	3.96e-05	13.8723	-0.00322067	7.09963	-1.71e-05	28.3525	0.00218769	15.8092	89.2075	76.3424	295.606	5.96244	0.00529936	1.58629	26.2485	18.5724	11.8379
0.3997	3.42978	3.47442	15.7179	33.0069	0.00816417	91.5852	4.44277	39.1551	6.25621	-0.000197547	124.939	6.37713	196.601	3.58346	-0.000235784	16.3978	137.984	0.00344914	-2.98e-05	-0.00035854	-6.09e-05	16.4703	0.000991101	34.1335	-0.000816534	31.321	163.128	1.20192	55.1818	17.4704	30.3136	-0.000868217	5.96e-05	13.1814	-0.00336646	6.76746	-3.33e-05	32.8112	0.00294179	17.6175	118.822	83.066	314.514	5.62129	0.00756925	8.54631	31.4581	19.3344	11.5494
0.4996	3.44231	3.41967	16.1298	35.3496	0.0106746	97.0603	3.69451	36.8732	7.48185	-0.000257499	139.576	10.2905	228.684	3.01197	-0.000316404	14.243	120.677	0.00441542	-2.66e-05	-0.000313779	-9.59e-05	13.5021	0.00105771	30.1501	-0.000955941	60.6265	180.55	1.60361	50.0359	31.5557	72.5741	-0.000688971	7.69e-05	11.4689	4.36427	5.89217	-6.18e-05	30.6152	0.00386699	16.8595	142.597	73.4653	291.303	27.372	0.00988223	33.3763	31.245	18.6452	10.4706
0.5995	5.36934	2.98141	15.4011	34.0959	0.0123729	88.8826	2.97936	31.1744	6.91041	-0.00030514	162.039	10.7003	218.827	9.38825	-0.00042578	12.0605	102.491	0.00542896	-8.99e-05	7.22e-05	-0.000140458	10.6261	0.00104055	25.5816	-0.00107828	62.6405	178.444	1.64164	42.9339	36.8021	119.765	-0.000398591	1.56987	20.6826	155.044	4.92721	-0.000119447	26.4339	0.0043303	15.2954	140.221	59.8716	252.235	110.848	0.0120492	39.574	28.6451	17.2194	9.23055
0.6995	35.4299	2.44876	14.195	31.1143	0.012933	76.5495	2.37308	40.551	5.82787	7.79899	157.111	9.69637	346.935	10.5718	-0.000426179	10.103	85.8809	0.00690378	-0.000143094	0.000384179	-0.000186553	8.13041	0.000966318	35.1535	-0.00118174	54.0661	165.645	8.47274	35.8779	37.3599	131.314	0.000198104	1.89806	30.8195	224.549	4.0396	-0.000220543	22.0572	0.00492261	13.5808	128.787	46.8997	210.222	124.763	0.0138712	37.9813	25.1957	15.4809	9.24498
0.7994	86.0421	1.94471	12.8403	27.4663	0.0121915	64.0463	1.87921	136.336	10.2906	9.06357	141.367	8.24912	368.874	36.321	-0.00039441	8.4234	71.5052	0.00899787	-0.00015293	17.9704	-0.000231154	6.09388	5.69417	33.1365	-0.00127156	56.0108	147.75	10.6232	45.628	35.5549	125.108	0.00145279	1.74836	58.5611	224.384	3.27844	-0.000315388	18.7762	0.00520549	11.949	115.015	35.9757	171.13	115.408	0.0151833	33.5518	21.6462	13.674	10.5253
0.8993	137.479	1.51325	11.4951	23.7335	0.00994589	52.8085	1.48012	154.269	18.1749	8.46436	122.556	6.78619	340.705	41.3159	-0.000355003	7.00837	59.3536	0.0108027	-0.000231875	35.8751	-0.000266545	4.49612	17.7431	28.6652	-0.00133864	51.5697	128.195	21.1714	44.3241	61.3414	111.116	35.3331	1.45311	61.3751	197.442	2.64647	-0.000357584	28.0926	0.00543142	10.4715	104.435	27.2766	137.196	99.8083	0.0158491	28.4762	18.3371	11.9332	10.0368
0.9992	145.487	1.16252	17.334	45.9868	0.00618739	87.971	1.16675	143.717	21.9816	7.43257	104.129	19.4058	294.752	37.6407	1.05306	5.82567	49.194	0.01208	2.28897	60.6332	-0.000290321	3.27635	19.6738	38.612	-0.00139131	92.5253	108.994	23.8455	58.4559	279.552	114.653	101.247	1.14823	55.4409	188.945	2.1301	-0.000321793	28.0569	0.0055473	9.1604	98.3803	20.5443	112.093	83.9689	0.0157829	23.6621	15.3998	10.3263	9.02305
1.0991	133.598	0.885739	51.1726	54.0438	0.00153896	137.159	0.920171	120.884	20.3698	6.39243	109.353	22.2264	246.114	31.1243	2.97839	25.8835	40.7441	0.013161	11.2557	95.1634	-0.000300592	2.36365	18.2256	36.2647	-0.00141449	94.1786	91.2412	23.046	57.3728	601.632	210.328	124.042	12.3881	47.213	229.912	1.71162	-0.000259434	24.8883	0.00564632	8.00745	111.405	15.4145	120.037	69.7944	0.014973	19.4323	17.2412	8.88206	7.92744
1.1991	114.239	8.73673	63.6548	106.484	-0.0035413	151.1	0.724324	119.939	17.2028	5.45736	101.948	20.9103	201.276	36.9057	8.71174	37.7029	33.7339	0.0138024	21.5928	100.594	-0.000296334	12.024	15.8676	44.9985	-0.00143122	80.7695	75.4486	20.8724	50.9545	741.954	236.617	164.333	35.5905	39.1323	222.7	1.37405	-0.000189076	21.0256	0.00560317	6.99713	108.084	11.5399	111.492	130.922	28.0282	15.8524	16.6749	7.60663	6.8991
1.299	93.653	15.0071	77.463	210.704	-0.00868203	140.036	0.564056	153.283	13.9401	4.64654	98.2853	18.1204	162.523	34.131	9.85666	37.2937	27.9252	0.0146891	57.8751	117.932	-0.000282008	23.1867	13.4701	74.1818	-0.0014462	106.812	81.4394	18.3038	43.3001	770.377	239.307	176.89	40.5247	73.7116	193.25	1.10148	-0.000118599	17.3647	0.0054537	6.11336	126.392	8.62791	111.675	167.185	42.0296	12.8821	15.0869	6.49368	17.431
1.3989	74.7083	15.5932	79.3422	253.933	-0.0134199	121.252	0.443172	248.192	11.0695	3.95227	130.057	15.058	130.183	28.4371	9.00121	33.1817	23.1148	0.0163141	74.8195	108.929	-0.000268754	25.2412	26.7094	72.0172	-0.00146912	100.715	84.4425	15.7768	36.0074	741.561	219.379	164.74	36.6057	83.7932	158.775	0.882298	44.5747	14.1833	0.00476945	5.34081	206.604	62.5518	173.342	160.157	106.033	16.8488	13.173	5.53072	19.3183
1.4988	58.4891	13.9162	75.6895	298.416	-0.017574	101.715	0.341231	283.92	8.69889	3.36055	162.097	12.2221	103.744	22.3905	7.45456	28.3751	19.1323	0.0170953	72.7859	90.5789	-0.00027177	23.1349	28.0773	76.5401	-0.00150935	101.748	80.6049	13.4688	29.6108	685.882	190.597	171.328	30.1496	86.769	126.497	0.706661	60.9191	11.5206	0.00356405	4.66552	236.696	82.6841	182.659	140.37	141.976	28.1754	11.268	7.01559	18.2734
1.5988	45.1826	11.5713	69.7288	300.293	-0.020835	83.9817	0.27062	259.982	6.79858	2.85707	189.902	9.78322	82.3995	17.0275	5.83617	23.8694	15.8358	0.0165405	66.004	72.4039	-0.000290126	19.4885	25.5744	68.3497	-0.00156286	86.9769	73.2261	11.4359	24.2077	619.946	160.208	184.841	23.7082	78.0405	98.9309	0.565823	59.9141	9.33128	0.00215661	4.07534	229.439	77.5383	168.461	118.769	143.405	29.7015	15.0016	7.41116	16.3776
1.6987	45.4342	9.25515	63.0569	280.547	-0.0231477	98.1963	0.212085	216.861	5.29805	2.42894	184.735	7.76479	65.3053	24.6933	4.40514	19.9375	13.1072	0.0160116	58.5732	56.9346	-0.000311405	15.6116	22.3912	58.1887	-0.00161015	68.4487	64.3654	9.71705	19.7284	552.586	131.755	163.586	18.1679	66.3322	96.7529	0.451912	51.8635	7.54676	0.001324	3.55974	209.54	64.8278	145.533	98.9731	133.551	27.3043	15.4527	7.20224	15.6212
1.7986	46.6697	7.23276	56.4405	251.255	-0.0240756	92.8388	0.164633	172.227	4.12232	2.06495	166.48	6.13029	51.6845	93.3143	3.24073	26.8707	10.8487	0.0153937	51.6126	51.3686	-0.000317999	17.2892	20.9406	48.7961	-0.00165257	70.5129	98.6932	8.22782	66.7601	524.183	106.731	134.752	13.7119	54.9294	144.922	0.361231	41.9258	20.2905	2.22997	3.10918	207.675	51.4412	122.667	81.9157	120.751	23.6388	14.4128	8.57674	14.0444
1.8985	43.3933	5.57042	50.2252	219.164	-0.0235512	189.46	0.127004	132.893	3.20499	1.75548	144.445	4.82379	40.8671	149.73	7.64718	26.1228	8.97932	0.0151107	45.372	108.502	-0.000306296	15.9627	18.2977	40.7166	-0.0016588	141.32	316.321	6.95293	76.5869	779.588	85.5322	107.583	10.2531	44.9092	159.205	0.287909	32.4741	22.2819	6.83907	2.7156	234.329	40.4882	149.833	67.5873	107.916	19.8535	13.2899	17.5638	12.3393
1.9984	37.3621	4.24972	44.5455	187.873	-0.0218742	203.732	0.0965683	100.71	2.49078	1.49239	122.782	3.78785	32.2943	151.167	8.39987	58.8277	7.43209	0.0147374	39.8543	107.968	-0.000287661	13.5013	22.6931	33.9186	-0.0016117	173.973	557.254	43.7157	72.0566	922.386	68.0059	96.5172	7.62267	36.481	146.594	0.229902	24.4278	20.4427	96.6247	2.37167	226.039	31.1383	146.606	55.6858	95.9939	16.4025	11.7262	21.3701	16.25
2.0984	30.7612	10.5636	39.432	159.142	27.7581	187.205	0.0744791	75.4326	1.93482	1.26872	103.165	2.97065	25.5098	131.235	7.58083	68.0535	6.15144	0.0144444	34.998	92.0318	-0.000273292	83.4766	21.703	28.2398	-0.00151974	164.72	703.831	55.4396	62.8605	941.979	53.7556	79.9498	5.64645	29.5368	124.184	0.183566	17.9881	17.5257	137.685	2.07124	206.032	38.5469	140.808	45.8501	85.2244	13.4268	10.0933	22.1921	22.5113
2.1983	24.6092	11.7089	45.7741	144.832	65.5159	161.477	0.0567688	56.0607	34.1951	1.07861	86.0996	5.69182	20.1456	105.774	11.163	63.6061	5.09143	0.0137762	30.7307	74.2921	-0.000264263	133.041	20.4138	23.5073	-0.00137395	136.688	739.243	55.8582	52.9602	899.202	42.3051	63.9926	4.17285	34.575	107.216	0.146487	13.0332	14.5754	135.84	1.80878	183.398	134.918	131.504	41.7656	75.6034	10.933	8.56118	21.3729	22.5957
2.2982	19.3055	10.7218	59.7539	147.142	108.96	135.205	0.0450945	50.8878	40.2634	27.2606	71.5731	6.13617	15.9067	81.6342	12.4266	56.8147	4.21409	0.0128231	37.4879	76.7661	-0.000255278	178.668	17.8771	21.0319	-0.00118662	105.753	710.702	51.5625	51.0986	827.789	33.1835	50.4066	3.07921	40.7123	106.826	0.116774	9.32358	31.1255	116.961	1.57953	202.979	183.84	114.374	40.6373	67.0469	8.87524	7.19684	19.7232	20.6927
2.3981	14.9353	10.1104	62.7171	138.168	247.049	111.525	0.0335614	58.575	82.3436	35.0363	59.3577	5.64257	12.5579	61.2743	11.2757	55.4973	3.48794	0.0110563	43.0284	66.2015	-0.000244537	217.165	15.2136	17.9155	-0.000974179	78.334	648.562	45.6587	67.1465	746.115	36.8264	39.3987	2.26997	41.4391	134.701	0.0929071	6.60162	53.2854	93.7425	1.37921	278.188	173.765	95.5761	110.103	59.4513	7.19179	6.01635	17.7233	24.0498
2.4981	11.4372	33.927	60.5022	124.12	436.123	91.2781	0.0240224	53.7547	85.3651	33.486	49.1581	4.83636	9.91457	72.3719	32.3798	50.2975	2.88686	-0.00116326	45.4517	73.226	-0.000231975	249.404	12.7884	15.0263	13.3724	56.3267	571.842	39.5613	82.9295	663.891	62.0782	30.6768	1.67231	37.0358	142.361	0.073785	26.0641	54.7231	71.8764	1.20419	334.338	145.758	77.9344	245.427	52.7141	5.8214	5.01187	15.6498	23.0717
2.598	8.6919	38.9697	57.5213	108.481	481.104	74.3989	0.0182056	44.887	75.2763	29.6218	40.6771	3.99588	7.82679	78.7657	37.5582	47.9726	8.04853	-0.0085614	42.1748	64.4006	-0.000215923	233.726	31.9041	12.539	16.3219	39.6391	492.038	35.4788	79.8655	585.978	68.4358	23.8418	1.2314	31.3914	197.468	0.0584974	30.79	56.721	53.4745	1.05123	328.91	115.848	62.5509	260.765	69.2467	4.70912	4.16573	13.6545	23.1228
2.6979	6.5674	36.1588	52.8984	93.1173	459.769	60.5071	0.0135636	35.6698	62.227	25.5423	33.6424	10.849	6.17869	97.6432	34.6269	42.1325	8.94444	-0.0128292	68.0117	57.0074	-0.000195087	199.297	71.673	10.4456	35.4748	27.4437	415.726	33.3644	70.3737	514.553	65.3607	18.5132	0.906352	25.9603	195.009	0.0462956	28.8204	51.0093	38.9245	0.91755	302.142	89.5644	49.6757	236.918	93.7446	3.80791	3.4573	11.8141	21.1644
2.7978	9.72196	30.6628	47.7913	78.9508	411.485	49.1508	0.0113002	27.5329	49.9063	21.8264	27.816	42.9015	4.87793	91.6813	28.8219	35.8397	34.012	-0.0138652	91.0927	59.4714	-0.00016736	160.881	95.8153	8.69673	37.6259	18.7583	346.322	29.819	59.5777	450.338	58.1295	14.3674	0.666349	21.2108	170.703	0.0365894	24.3333	43.3544	27.8684	0.800725	269.858	68.2072	39.1666	203.443	94.9365	3.0785	2.8663	10.1609	18.7291
2.8977	10.0761	24.8021	42.7539	66.3643	355.611	39.9003	0.00868532	20.8695	73.7938	18.59	22.9945	50.7602	3.85116	76.961	22.6349	30.0809	59.8611	-0.0191598	146.72	51.4338	-0.000131392	125.3	93.3906	7.23923	33.5948	12.6908	285.271	25.9644	49.4492	393.289	49.5874	11.1505	0.489364	17.2245	140.907	0.0289783	51.9642	35.9089	19.6955	0.698726	238.066	51.5027	30.7264	170.636	96.8328	12.3826	8.67687	8.70126	16.3491
2.9977	9.8842	19.516	38.0344	55.4421	301.187	32.3797	0.00674903	15.6331	98.7594	15.8145	19.0065	48.309	3.0406	62.1752	17.1207	25.1014	62.3373	-0.02589	148.543	41.7529	-9.05e-05	95.1543	82.877	6.02558	27.9272	8.51241	232.824	22.2899	40.6245	342.985	41.1864	8.65323	0.359301	13.9436	112.567	0.0229267	56.767	29.3713	13.7747	0.609873	208.85	38.6998	24.0207	141.641	90.4817	29.9533	13.2394	7.42788	35.5436
3.0976	8.75324	15.0964	33.7274	46.1117	252.013	39.1149	8.61886	11.6187	99.1116	13.4475	15.709	42.0952	2.40115	48.055	12.6139	20.8928	56.7549	-0.0322462	136.253	33.0468	-5.28e-05	70.9166	70.9213	5.01523	22.4106	5.67094	188.565	18.9841	33.1942	298.84	33.5956	6.71725	0.26319	11.2693	88.1821	0.0182759	60.2772	29.9818	9.55121	4.24842	182.751	28.9971	18.7319	117.021	81.916	37.5566	19.0455	6.32618	51.7509
3.1975	9.17415	11.5503	46.1527	38.2273	209.29	47.0379	9.71433	8.58941	86.3708	11.433	26.2028	35.0869	1.89647	36.1046	9.11463	17.3701	49.0557	-0.0294386	121.357	25.8759	4.88959	52.0913	59.7613	4.17423	17.6471	3.75484	152.422	16.0957	27.0442	260.221	37.7686	5.21194	0.192791	9.1003	68.2399	0.0145454	54.0473	43.0983	8.66633	6.29967	179.165	21.6911	14.5818	96.4746	73.2492	36.7075	20.0919	5.37867	52.5271
3.2974	8.91139	8.7737	49.1815	31.6154	172.992	45.6934	8.6515	6.32677	71.019	11.8481	28.2231	28.5303	1.49879	26.6094	11.0945	14.4341	86.265	-0.0392559	107.065	32.8188	5.57566	37.8239	61.302	3.4742	13.7504	2.4722	134.456	13.6116	21.9991	226.503	36.383	4.04513	0.141443	7.34543	52.3959	0.0117334	44.584	42.6488	12.8996	31.1111	164.363	16.21	11.3369	79.4576	65.173	32.6922	18.9444	4.56729	66.0778
3.3973	7.85251	6.63274	57.2444	26.1012	142.561	40.3701	7.16102	4.64835	56.8081	10.7364	26.5878	49.6257	1.1851	19.3464	10.4099	11.9918	89.8196	-0.0390414	94.1573	32.3306	4.84164	27.2068	88.8519	2.89152	10.6497	1.60694	115.73	28.4959	17.8797	197.103	32.5106	3.13759	0.103919	8.45416	40.0258	0.00953608	34.9896	37.6994	12.8821	37.0588	146.719	26.1349	8.80633	65.4126	57.8691	27.8625	16.9164	3.87471	70.1467
3.4973	6.55645	10.0029	57.6594	21.5205	117.259	34.1962	5.76433	4.12792	44.8122	9.33439	26.1875	64.9807	0.937571	28.5398	8.74399	22.0732	81.7716	-0.0376058	96.6134	27.4704	3.79187	20.3086	122.776	2.40649	8.21964	1.04347	97.8057	32.3788	39.9769	171.491	36.6165	2.43475	0.0759334	18.4814	61.8715	0.00782301	26.5638	50.9485	11.6592	36.1865	129.403	25.6774	8.14532	58.0689	51.3407	23.205	14.6608	3.28484	72.8943
3.5972	5.29352	10.082	54.5729	17.7267	97.2793	28.3745	4.58754	3.39084	35.0935	7.99994	23.7359	63.9135	0.742222	30.7621	6.90544	22.8027	70.6771	-0.0368941	128.443	22.1474	2.82244	14.936	120.608	2.00277	6.33113	0.665847	108.496	31.396	50.0847	149.19	71.2576	1.88631	0.0558073	19.8002	62.8623	0.00648432	19.6947	49.6604	12.1168	33.0832	114.043	32.9258	13.1071	164.622	45.5331	19.0816	12.485	2.78331	67.5497
3.6971	4.17883	19.1748	52.5433	14.5914	97.8869	23.2953	3.63355	2.67029	27.3769	6.82102	20.6561	56.5442	0.588208	27.4492	5.4989	20.589	60.8117	-0.0346852	125.664	27.4674	2.04255	13.983	107.333	1.66676	4.87076	0.403409	107.356	28.4771	48.4407	136.419	94.5875	1.45978	0.0408323	18.0251	88.6309	4.19908	14.3448	43.641	10.6833	29.469	100.001	59.7425	32.1694	343.931	40.3767	15.578	10.5192	2.35747	73.9668
3.797	3.24711	20.341	48.6355	12.0043	111.292	19.0187	2.87217	2.05124	21.3132	5.8049	17.5872	47.5135	0.466866	22.4535	4.19821	17.7102	158.595	-0.0300667	114.146	24.8777	1.45386	24.21	91.9561	1.38707	3.74463	0.24138	99.7285	25.2485	42.7611	122.46	105.022	1.13106	0.0300015	15.4024	87.9246	33.9851	10.3047	36.7121	8.67946	25.9633	87.4866	60.0521	37.1851	384.891	35.8022	12.6649	8.80398	4.17216	69.7064
3.897	2.49425	18.3088	44.0956	22.4656	154.349	15.4811	2.26843	1.55161	16.5742	9.57369	14.7906	38.8157	0.37112	17.4867	3.11388	20.5799	174.938	-0.0261126	101.351	20.5435	3.54077	30.4349	77.5255	1.15428	2.87771	0.113527	103.389	37.3014	38.4408	115.533	100.621	0.87049	0.022186	12.7871	78.3318	40.475	7.32103	30.2577	7.58582	22.7664	76.4567	67.728	35.6405	407.412	31.7451	10.2717	7.33746	4.90525	62.3873
3.9969	1.89949	27.7731	39.5261	26.1953	360.68	12.5814	1.79096	1.16245	22.5663	10.1839	12.3501	31.1941	0.296086	13.2041	2.26153	19.2595	162.409	-0.0225637	89.3229	16.3751	3.5867	33.5537	64.8988	0.960416	2.21098	0.0373825	99.9458	39.3073	32.8541	105.645	89.6447	0.681551	0.0164284	10.4674	65.2594	38.1733	5.15443	24.6887	6.13239	19.9218	66.7842	64.6183	31.4197	398.97	28.1474	8.31897	6.09877	5.0188	62.0399
4.0968	1.43702	28.0332	37.9212	26.2722	566.42	10.2161	1.41385	0.866326	21.5902	9.29562	10.2689	24.8222	0.237004	37.916	1.61643	16.7966	141.527	-0.0191544	78.5278	25.1319	2.99189	30.9204	54.157	0.798707	1.69848	-0.00160061	91.5216	36.9927	27.4011	94.8371	76.5537	0.527053	0.012165	8.50807	64.4694	33.0877	3.60175	20.0432	4.72824	17.4169	58.3218	78.8215	26.4649	352.511	24.9574	6.73193	5.06047	4.7948	66.3918
4.1967	1.08152	52.2269	38.6905	24.5012	644.167	8.29163	1.11628	0.643892	18.4716	13.287	8.51687	19.6318	0.19022	59.659	1.141	14.2467	120.15	-0.0157879	68.9799	23.8065	2.29938	26.1251	45.1287	0.664312	1.30467	-0.020824	80.8852	50.121	23.6365	84.1734	63.6292	0.405341	0.00902591	6.89047	64.076	27.61	2.50077	16.2302	9.20888	15.2209	50.9262	72.2791	21.6877	305.338	22.1288	5.44499	4.19436	6.85149	62.1165
4.2966	0.810559	64.1128	36.8424	21.9201	643.589	6.72803	0.881485	0.478619	24.6641	19.8595	7.05306	15.4679	0.153111	80.3402	3.7845	20.443	124.338	-0.0127492	60.5759	29.9171	1.69417	20.9679	37.5812	0.552049	1.0021	-0.0295754	69.7138	54.4038	19.8048	74.1764	61.1806	0.311686	0.00672144	5.57015	56.2492	22.612	1.72686	13.1253	9.78415	13.2995	44.466	74.1864	17.4637	257.057	19.6208	19.0294	13.613	7.56184	55.441
4.3966	0.605439	60.8721	33.9093	19.1079	588.699	5.45861	0.69619	0.356213	36.9507	19.5551	5.83545	12.158	0.123336	77.4179	4.34345	20.1562	112.952	-0.0104534	53.1904	27.1814	1.2188	16.266	31.2868	0.459209	0.769657	-0.0325231	78.1788	51.824	16.3514	65.0684	54.6136	0.232076	0.00502201	4.49859	46.5007	18.3417	1.1868	10.6071	11.2048	11.6197	46.025	64.2672	13.8995	226.935	29.5474	22.3431	18.7963	7.51252	50.0361
4.4965	0.450935	52.1947	30.6492	16.3726	549.088	14.0189	0.549936	0.265923	39.9689	21.0536	4.82531	9.54195	0.0993461	65.8011	3.98841	19.2892	97.5371	-0.00861883	46.7037	22.4712	0.864438	12.3168	26.0432	0.3822	0.591075	-0.0319261	79.2623	49.2606	13.3963	56.9107	46.6944	0.171446	0.00376119	15.4554	37.1805	14.803	0.812265	8.56894	10.2812	10.1517	90.5118	51.8764	10.9754	192.644	49.2018	21.3726	30.3293	7.06009	45.367
4.5964	0.335034	42.48	27.4256	13.8645	548.626	15.5769	0.434331	0.199521	49.0609	19.2801	3.98866	7.48153	0.0799454	52.41	8.25566	21.03	82.362	-0.00717946	41.0078	17.9198	0.60777	9.15927	26.3572	0.317954	0.453872	-0.0288801	74.6964	44.2579	18.7378	49.6806	38.8411	0.124132	0.00282774	32.5788	29.1412	11.9151	0.553916	15.8515	11.8216	8.86908	115.66	46.0168	8.61885	193.199	52.0289	18.8515	33.0095	6.41789	39.996
4.6963	0.248408	33.5508	24.4015	15.1502	529.223	14.4793	0.343035	0.150433	87.5748	16.8215	3.29638	5.86232	0.0641921	40.1503	8.8711	35.8094	68.8271	-0.00582003	36.0065	14.0768	0.424975	6.71623	23.7035	0.264724	0.348459	-0.0238522	67.2963	38.6454	32.5532	55.3533	67.9404	0.0905467	0.002138	48.1847	22.5577	9.57687	0.376553	16.5106	10.8636	7.74839	115.804	37.5525	6.74224	204.855	49.2019	15.9872	31.5506	5.71072	44.2566
4.7963	0.183862	26.014	21.6398	14.755	480.408	12.5536	0.270936	0.114333	88.7567	14.4348	2.72397	10.5613	0.0514337	29.9877	7.93403	36.5095	57.2314	-0.00477631	31.6153	10.9862	0.296119	4.86989	20.395	0.220673	0.267458	2.97249	58.8062	33.2294	34.4563	55.089	94.6413	0.067021	0.0016227	48.0576	17.3228	7.69161	0.255286	18.7406	9.02731	6.76921	107.105	62.5598	5.25988	195.238	44.7468	13.2787	28.3738	5.00898	41.8427
4.8962	0.135964	19.9338	25.2025	13.5396	418.451	10.5374	0.213954	0.0872038	77.6288	12.3134	2.25086	11.2487	0.0411929	22.0099	6.497	32.8214	47.4754	-0.0039593	27.7598	8.54963	0.205872	5.30712	17.2264	0.183825	0.205219	3.6601	50.2645	40.4814	31.5162	51.8865	98.7941	0.0500136	0.00123537	42.6226	13.2342	6.17492	0.172661	19.399	7.08242	7.82478	95.94	66.912	4.09551	170.787	40.0847	10.9023	31.494	4.81776	37.4953
4.9961	0.100498	15.1571	45.1822	17.2626	356.055	8.70285	1.47992	0.066595	63.9359	10.481	1.85992	10.2936	0.0331188	15.9547	5.05058	28.1833	39.3366	-0.003213	24.3744	6.64505	0.142928	4.86656	14.4326	0.15318	0.157403	3.37465	42.25	40.2448	27.1507	47.4014	92.5967	0.0372186	0.000941551	36.0016	10.0767	26.8015	0.116527	17.4374	13.7112	8.35104	84.7473	58.829	3.18453	151.394	35.6912	10.5472	30.3515	4.44231	32.8995
5.096	0.791757	11.7775	51.7018	17.9528	298.765	7.12744	5.31721	0.0503708	51.1839	8.91433	13.6674	8.80031	0.026732	11.4606	3.79368	23.7498	32.5746	-0.00252668	21.402	5.16193	2.63122	4.10063	12.0482	0.127732	0.120676	2.76458	35.0497	36.9267	22.7339	42.5282	91.2576	0.0275194	0.000718987	35.1049	7.65576	30.9286	0.0785046	29.6038	14.5503	21.777	74.3903	59.6099	2.47362	128.703	33.3441	28.4729	27.4113	3.98965	28.6165
5.1959	1.01117	21.4924	51.7302	17.2289	248.555	5.81122	9.18818	21.6779	40.3924	7.57964	17.3222	9.8001	0.0217076	8.17661	2.78114	19.853	26.9674	1.32933	18.7923	6.86265	6.09747	53.3357	10.0413	0.106533	0.0924866	4.00232	58.4951	40.4716	18.7629	46.8587	82.5475	0.0202659	0.000541675	30.8628	7.95049	43.1347	0.0528347	42.6676	19.4771	31.001	65.1111	61.7443	1.91993	126.684	32.7386	40.1152	23.9098	3.52143	24.7998
5.2959	7.07687	22.6155	48.805	15.6774	205.676	4.72699	12.956	28.3662	31.639	6.44413	17.3102	9.12429	0.0176149	13.2341	2.00231	21.8605	22.3225	1.67473	16.5931	6.31537	6.137	68.1941	8.3625	0.0888468	0.0708531	21.9945	67.6833	38.7011	15.3688	46.4004	71.1485	0.0150041	0.000398095	25.9651	32.8579	42.5124	0.0355423	42.5506	18.861	31.7035	61.813	59.0736	1.48937	117.385	30.1874	40.5625	24.2556	3.07152	21.4586
5.3958	11.2128	20.2889	44.7028	13.8149	169.618	3.84001	16.9809	27.1416	24.6845	5.47853	18.5433	7.8668	4.08155	13.3884	2.24662	20.1389	18.4764	5.20539	21.3109	5.2447	5.10714	66.5068	6.96207	0.0741164	0.0542875	25.5003	68.3665	40.5652	12.538	43.5857	59.4969	0.0112888	0.000284306	34.7002	38.5012	37.5205	0.0238974	77.5027	16.0947	29.4794	55.9779	52.8194	1.15504	101.585	27.1896	36.6585	31.334	4.23921	18.5552
5.4957	11.84	21.3907	53.2796	11.9238	143.786	3.11636	15.6861	23.1165	19.2181	4.65755	39.1297	22.298	5.34238	11.6335	2.0454	30.1808	15.2925	5.9085	36.2736	4.1901	3.92053	57.9029	9.80087	0.0617939	0.0415974	25.3703	64.2878	43.0282	26.1803	39.7557	48.7583	9.73748	0.000195032	40.5656	36.0592	36.0136	0.0160558	93.383	14.3263	26.4415	49.6875	43.2585	0.895414	85.4894	24.2628	31.4729	31.959	7.17704	16.04
5.5956	10.8618	21.924	54.9779	10.1489	120.376	2.52908	20.7444	23.4313	14.9453	3.95957	54.9072	25.5107	15.5809	9.38108	1.69165	30.031	12.657	5.43386	37.0389	7.80859	2.88682	47.3434	9.98444	0.0514976	0.0318956	21.5411	84.0293	61.298	30.1887	35.6339	46.6299	11.338	7.2942	37.9986	30.7997	33.7836	0.0107624	88.2031	11.7013	23.3651	48.0077	34.9865	0.693941	71.0693	22.5968	28.4229	29.6732	13.2432	13.8641
5.6956	9.2829	19.4543	52.627	8.55535	100.003	2.05182	19.2005	30.8301	11.6153	3.3662	56.5907	31.5795	18.2235	7.2423	1.32377	26.7749	24.175	4.56521	34.0549	7.63774	10.3166	39.6038	12.5318	0.0428946	4.33851	19.2985	89.4988	63.958	28.4512	31.5964	41.5015	16.4975	10.3202	32.8669	25.0863	31.5339	0.00720526	76.542	9.08187	20.5145	46.0342	27.2981	0.537674	58.7565	25.3274	24.3942	30.8181	23.3017	11.9826
5.7955	12.4822	16.1282	48.5684	7.16333	84.9958	1.66391	16.1107	29.5477	9.02434	2.86178	52.3399	30.515	26.1993	19.62	0.999419	22.9155	25.5352	5.69274	30.3544	11.0157	10.8688	48.551	12.023	0.0357425	5.28425	28.9206	86.6983	59.9418	24.8386	27.8253	35.4192	15.7934	9.93821	27.4431	19.8827	32.2441	0.00481019	64.0191	6.81446	17.9613	41.8586	34.0551	0.416504	48.4545	24.3901	20.3944	28.8543	27.3552	10.3563
5.8954	12.5642	12.8778	43.9637	5.96904	78.3915	1.3492	36.2175	25.1848	7.01008	2.43299	46.0235	26.7791	29.5795	21.7283	1.91526	19.2837	33.6663	6.26729	26.7859	10.3112	9.19443	65.4728	10.6077	0.0297623	7.85847	45.5157	79.4944	53.4826	20.9342	34.1066	29.428	29.9994	17.9884	22.529	15.4985	28.867	11.8709	52.6162	4.99165	15.7065	37.2206	31.4315	0.322692	39.9119	22.3323	21.5861	25.6699	27.9699	8.95062
5.9953	11.27	10.6949	39.3723	4.95685	68.872	1.09506	39.81	51.4094	5.44488	2.06846	39.4106	22.4058	32.6317	47.2199	2.02874	16.1099	102.824	5.69701	23.5585	8.61373	7.11387	66.9222	9.05548	0.0247914	7.75508	51.7729	74.0483	46.5286	23.5303	35.527	24.0102	45.9102	18.2889	18.3386	11.9543	24.4549	15.2645	42.8719	3.59122	13.7272	32.77	26.1021	0.24996	35.8012	20.0595	31.6759	24.9077	26.7121	7.73573
6.0952	9.50926	8.54821	35.0476	4.10609	58.8966	0.887884	35.2161	91.5075	4.22894	1.75857	33.2534	18.2593	30.5972	191.828	1.80383	13.4157	161.997	4.75777	20.697	6.89793	5.26065	59.6183	7.62244	0.0206518	6.73425	46.4171	66.2017	39.9261	21.987	34.2544	19.3415	44.4196	15.8497	14.8632	9.15778	20.1802	14.7224	34.7802	2.54778	11.9945	28.7218	32.5073	0.19371	30.5836	17.8803	32.3775	41.6109	24.5251	6.68574
6.1952	7.73015	6.67739	31.0897	3.39502	49.5704	0.720821	40.2758	99.6244	3.28443	1.49505	27.8211	14.6528	26.6742	256.449	1.47249	11.1562	166.268	3.79525	18.1761	5.42815	3.79264	49.4146	6.37648	0.0171904	5.52422	37.4814	63.4248	33.9976	19.1235	31.7131	15.4377	37.882	25.7873	12.0198	6.98419	29.4735	12.6221	28.153	1.78732	10.4794	25.1216	29.9883	0.150287	25.5936	15.888	32.6243	70.1183	21.9656	5.77824
6.2951	26.4899	13.7384	36.2925	2.80315	41.3174	0.58514	36.5136	103.183	5.91217	1.27101	23.1608	17.559	22.3697	277.492	1.14245	17.1208	150.6	2.9452	15.9602	4.23952	2.69342	39.1725	5.31941	0.0142717	4.40213	28.5277	57.7503	32.7126	16.0881	28.6824	12.2385	30.7176	25.6601	9.70936	5.31087	36.0177	10.1452	22.7625	1.24236	9.15528	24.1048	52.7182	9.31959	21.223	26.0366	29.4446	92.4904	19.3523	4.99392
6.395	47.4488	14.7843	38.7895	2.31206	34.2302	0.474936	30.4165	93.1703	6.00082	1.08057	38.4676	16.785	42.5085	285.517	1.1797	17.9821	129.884	2.2456	14.0136	3.30034	2.57487	30.1271	4.43211	0.0118409	3.45313	47.2712	58.6298	29.5631	19.2099	25.5775	9.6532	26.4485	22.0465	16.3968	4.03092	34.2356	7.82822	18.3932	0.856984	7.99844	209.506	52.6842	12.346	17.5258	48.6649	30.2168	96.6141	17.1484	9.06876
6.4949	58.4477	23.2765	45.4408	1.90529	28.2503	0.385544	24.5466	97.5367	5.25115	0.918647	41.3934	14.6563	46.5102	249.915	1.39333	16.3241	109.613	1.6922	12.3042	2.56548	5.70203	22.6678	25.1519	0.00979648	2.68482	58.3885	63.4267	34.1987	18.309	22.6092	7.58476	21.5361	24.54	31.2595	3.05612	37.7432	7.19212	18.5492	0.58741	6.98786	366.762	47.4731	12.4205	14.4446	52.4944	27.4809	90.6947	26.3022	12.8648
6.5949	57.0847	28.0831	45.8836	6.46073	27.2043	0.312723	19.5562	95.87	14.507	0.780933	38.9798	15.3371	43.4669	202.337	9.56225	29.3556	91.575	1.265	20.4171	1.99299	5.70373	16.7743	29.0317	0.00803767	2.07691	53.8795	61.9534	41.0967	24.0671	19.8749	11.2834	56.4054	28.0656	32.7805	33.549	42.7373	6.01264	16.5143	0.400488	6.10511	394.596	39.0144	11.2137	13.3309	49.959	27.061	80.7982	30.1305	12.9831
6.6948	50.4435	26.5095	44.5332	8.31372	45.1419	0.253716	15.4964	89.7941	15.6393	0.663825	34.5844	17.078	37.831	181.095	15.2648	30.2104	76.1367	0.940492	28.9243	5.47827	17.3402	12.4156	27.2182	18.741	1.60197	44.1514	57.0988	40.6645	23.5998	17.4098	12.0205	59.1984	71.2448	32.2468	66.8499	44.3615	4.7588	13.9736	0.271626	5.33407	374.614	30.6922	9.5744	11.5178	45.5443	31.0561	69.9322	30.4676	12.1372
6.7947	42.1901	22.668	58.954	8.67596	49.0898	0.205883	24.4394	75.7208	13.9793	0.56429	42.4732	40.2695	31.6965	153.746	15.5216	42.3896	63.1538	0.696764	28.6461	37.8689	18.0045	22.8535	23.8063	20.8388	1.23357	34.2852	50.685	37.2317	33.5286	15.2161	24.559	83.6304	125.814	32.6269	71.6501	55.1667	5.95001	21.5654	3.28095	4.66061	339.251	26.471	7.91196	9.68553	50.9415	29.474	59.5073	30.7085	10.8295
6.8946	34.1035	18.4209	62.1628	8.26121	46.6349	0.167018	27.5438	60.504	11.6255	0.479657	42.0033	44.9509	25.9749	122.379	13.5517	58.6866	52.3255	0.514846	26.1127	43.7226	42.0036	24.6357	20.2488	18.8106	0.949008	25.457	43.8241	32.8308	35.0585	13.2796	28.2705	79.5419	127.311	38.8399	64.9142	76.7084	5.68437	40.1853	4.05454	4.07238	301.127	32.2339	6.40552	8.04875	54.3848	25.9049	50.1129	29.0957	9.48539
6.9945	26.9461	14.5356	66.251	7.48283	41.6113	0.135443	24.5293	46.8587	9.35098	0.407799	38.8649	91.959	20.9997	93.7138	10.9484	64.298	43.33	0.379717	23.2117	44.3071	60.4147	22.4841	19.8051	16.0668	0.729733	18.3356	44.638	28.3812	34.3409	11.5788	27.5095	67.407	121.582	36.5835	54.5477	83.8692	4.8502	50.8803	4.0321	3.55853	264.909	29.5434	5.11677	6.65264	51.5879	31.588	75.795	26.5838	8.24444
7.0945	20.9542	11.2638	64.3469	8.54859	35.9002	0.109778	20.3028	35.5945	18.0243	0.346676	47.071	187.58	24.4388	69.9742	10.7823	59.1443	35.8715	0.279773	39.9925	37.9829	55.8653	18.8952	17.5973	13.4877	0.561007	39.493	46.8977	24.2673	30.474	10.0894	24.7164	86.5658	152.601	31.714	44.0268	84.0712	3.88724	72.6859	3.4847	3.10961	232.1	51.5742	4.0506	31.1752	58.3255	43.3049	132.454	23.7339	7.14265
7.1944	16.1078	48.5479	59.826	8.49725	30.3757	0.0889917	16.3427	26.7019	20.107	0.294702	50.5449	235.524	56.5775	51.3487	15.7854	51.2435	29.693	0.206065	41.1461	31.8984	44.9679	26.9193	53.0506	11.2585	0.431281	41.5846	45.0938	20.6216	81.5877	8.78755	72.9532	81.7582	145.098	34.6448	57.7886	80.0372	15.2276	71.8604	2.79931	2.71737	202.975	51.4738	28.4929	35.415	56.3126	77.6589	271.204	20.865	6.17971
7.2943	12.2769	56.9989	54.3721	7.88593	25.4012	3.83822	13.006	19.8654	18.177	0.250442	47.5571	228.64	156.399	37.2168	15.6916	43.3456	24.5772	0.151949	39.2073	25.5992	33.9524	28.7225	58.6429	9.37988	0.331586	37.3766	43.3722	17.4616	96.6055	7.65084	110.814	74.7078	125.53	31.7457	56.1594	69.6483	18.4546	64.3241	2.14994	2.37456	177.35	82.6776	36.1967	52.5133	54.5542	84.2093	416.509	18.1486	5.3436
7.3942	9.29691	73.6486	48.8037	7.03426	21.0873	4.93068	10.301	14.6968	15.1906	0.212827	42.177	201.077	241.027	39.4682	13.5581	38.8394	20.3425	4.78494	69.4692	20.1638	24.7708	26.0957	54.2746	7.80976	0.254994	48.0771	39.5904	14.7555	98.658	6.65878	120.284	107.262	110.608	27.199	79.865	58.2273	17.4372	54.559	1.60173	2.07486	173.957	81.1667	35.9107	52.0891	50.0605	81.9167	501.905	15.6679	4.61956
7.4942	7.00561	80.8657	43.4994	6.12001	17.4261	4.79628	8.14194	30.1841	12.8874	0.180872	42.807	170.237	312.026	34.9867	66.0763	33.3072	16.8373	5.96587	77.9995	33.7241	17.7171	21.8747	56.1733	15.479	0.196147	44.9479	50.8887	12.4541	113.553	5.79317	114.078	112.06	103.968	37.7053	79.4159	47.7324	14.7945	58.2867	1.16742	1.81275	159.615	69.1335	32.206	46.2349	45.0039	72.803	501.784	13.4536	3.99324
7.5941	5.25897	73.7807	38.6166	5.23707	14.3586	4.23982	6.42981	44.0596	10.5396	0.15368	39.3272	188.526	331.441	28.5195	109.654	28.0521	13.9362	5.66785	73.5102	33.9837	12.5211	17.468	50.9033	15.395	0.150936	41.0569	53.837	12.6625	115.043	5.03799	101.064	98.1501	87.1948	41.5662	90.2666	38.7371	11.8165	52.9791	0.836875	8.20831	142.49	80.6788	44.6886	42.2338	40.1287	74.58	520.054	11.5074	3.45169
7.694	3.93613	62.0461	34.2028	4.43081	14.1821	3.59233	5.07582	43.463	8.40805	0.130561	34.4638	175.165	327.165	22.1638	112.554	23.4437	11.5352	4.83753	66.029	29.0825	8.78356	16.4312	62.9769	29.1875	0.116192	33.4723	56.6551	11.7352	103.484	4.37924	86.0052	80.5008	69.2266	38.2027	96.1218	31.2714	9.07936	45.238	0.592101	9.72656	125.675	72.9999	46.9747	45.2725	35.6629	67.7691	486.448	9.81473	2.98357
7.7939	16.8733	49.9506	30.2531	3.7189	12.9015	4.66244	4.00628	39.7799	6.62336	0.110907	29.457	150.889	292.41	20.0048	102.936	20.3837	9.54806	6.60479	58.4142	23.5128	6.13298	25.8185	60.1916	28.8735	0.0894833	25.6253	54.5252	10.412	88.4676	3.80483	85.9949	64.142	53.3418	48.7811	86.86	25.174	6.79065	58.3632	4.23149	9.48289	110.24	90.9865	43.7553	41.2498	31.651	58.339	432.542	13.5423	2.57898
7.8938	20.7618	39.1919	30.5325	8.39677	11.2509	5.2493	21.9883	33.1746	5.18313	0.0941929	24.8285	128.185	248.618	16.4623	85.3157	17.2673	7.90342	6.45171	135.103	18.5783	9.24305	26.7977	53.0313	25.3135	0.0689468	25.9853	49.7901	17.6022	73.791	3.30424	83.9649	50.4149	40.3919	46.882	72.8932	20.2352	4.97896	56.1992	17.5569	8.66419	96.4585	105.03	38.0022	40.0657	38.5262	70.4601	388.103	15.1384	2.22933
7.9938	20.2695	46.1626	36.7564	33.5183	9.57995	4.90133	28.9949	26.3432	4.04183	0.0799804	20.7597	105.367	205.522	12.8671	66.8256	14.4666	6.54225	5.57803	247.731	14.536	8.63796	32.3536	45.2451	29.057	0.0531541	30.7786	50.6205	38.0354	60.7786	2.86834	93.0886	39.3632	30.2651	114.991	58.7899	16.2524	13.8101	49.1503	20.5799	37.4877	97.885	94.7098	41.2562	35.2953	37.9818	68.0425	404.246	15.1329	1.92715
8.0937	17.9076	43.2172	37.4986	43.882	8.04193	4.25779	26.9362	20.3249	3.14599	13.9909	17.2761	84.9879	167.059	9.73876	50.4552	12.0624	5.41565	12.4924	255.662	11.3244	6.98348	125.044	38.0754	26.4194	0.0409934	33.0745	47.7811	43.4522	49.7298	2.48916	89.1289	45.798	39.7737	125.128	46.3232	13.0479	17.7971	41.2559	19.0503	44.2923	90.9932	77.8603	38.5449	29.9279	74.7731	60.2751	383.455	14.2718	1.66596
8.1936	14.9756	36.8079	35.7059	46.0867	6.69201	3.5774	30.6737	15.4016	2.44606	16.2382	32.5459	67.7781	134.382	7.2142	37.125	10.0364	4.48313	13.5782	235.751	8.80566	9.22319	150.098	33.8524	22.6149	0.0316302	29.0119	43.0923	56.8147	40.5457	2.15971	79.3779	41.4635	37.5518	114.517	35.9794	17.4728	17.1777	36.4389	15.8911	43.1469	81.6837	61.2629	33.5304	25.5702	81.3114	54.8112	343.489	13.0024	1.44016
8.2935	12.1041	29.8453	34.5165	44.0235	5.53814	5.74992	60.1977	11.5351	1.90072	15.16	41.84	60.3594	113.847	5.26431	26.7994	8.34267	3.71122	12.282	210.329	6.84129	13.6044	143.094	28.9913	18.9982	0.0244164	23.1575	44.7874	57.8018	32.9947	1.87384	67.7707	34.4731	31.5549	98.0797	27.6909	21.9624	14.7325	40.2733	12.497	49.9316	72.2237	56.7054	28.0226	21.3999	77.5799	47.2016	298.228	11.5866	1.2449
8.3934	9.56305	23.5189	41.5809	39.9494	4.56718	5.91277	62.4307	8.57206	1.47652	13.3107	50.3661	50.8941	93.9142	3.79998	19.0625	6.93176	3.07226	10.2317	185.661	5.31315	21.4192	138.401	24.4375	15.8619	0.0188504	25.8657	45.2332	53.5866	26.8224	1.62603	56.3186	44.415	30.4643	97.9609	56.7804	25.0709	11.8441	44.9606	9.46031	48.3418	63.4251	54.5116	39.6581	17.7462	70.7902	52.0257	272.739	10.1728	1.07601
8.4934	7.43604	21.9189	42.432	35.1415	3.75782	5.34363	54.3168	6.33662	1.14686	11.4477	61.1833	71.054	76.2396	2.7211	16.5804	5.7583	2.54336	8.14976	163.309	4.12556	20.2054	127.686	25.8192	13.2163	0.0145597	23.0326	42.5328	47.5551	21.7927	1.41123	45.9524	41.3282	25.8471	86.9304	69.666	27.7306	9.14045	41.4742	14.2127	44.0528	55.5249	59.3856	40.7229	32.1382	63.4981	60.3017	239.569	12.4031	0.9299
8.5933	5.71584	38.9213	40.4089	30.2948	3.0875	6.93002	44.5744	4.66718	0.890735	9.77314	60.2819	77.7575	61.2768	1.93687	13.8125	13.9027	2.10552	6.31843	143.477	3.20328	20.7124	107.952	69.6008	11.0044	0.0112384	18.5327	38.266	41.2543	25.5344	4.85192	45.5834	34.7327	20.6445	98.1398	69.2647	25.5354	6.85775	42.0484	14.2262	39.1869	48.539	52.5441	37.1208	33.1065	56.5679	65.5521	216.421	12.8912	9.49664
8.6932	4.35624	40.7274	37.1936	25.7624	2.53437	14.6213	35.7568	3.42904	0.691849	8.32121	54.6471	104.387	48.9389	1.3724	11.2752	14.9118	1.74303	4.81516	126.004	2.48706	46.5862	86.677	76.0805	9.16049	0.00866579	38.5836	56.8919	35.346	24.1907	6.43908	54.6697	27.9823	15.9617	90.9213	60.814	33.0457	5.03998	37.5099	17.4999	40.4655	42.404	56.9916	42.3225	29.7728	50.2535	62.3362	188.804	12.4207	11.4317
8.7931	4.18611	36.454	33.6185	21.701	2.07884	18.5068	47.935	7.75701	1.76904	7.07811	47.561	131.989	38.9254	0.969091	8.7476	13.6272	1.44296	3.62821	110.644	1.93077	69.9973	67.2588	70.1705	7.62494	0.00667569	47.4275	63.5141	30.0725	21.167	6.8687	54.0982	22.1101	12.1112	78.2787	50.2798	31.9319	3.64608	31.7672	16.4791	37.755	37.0332	66.5051	40.346	25.4606	44.5931	57.4887	161.423	11.4647	11.0758
8.8931	3.66838	30.3581	30.083	26.4204	1.70406	17.9261	44.4968	8.35744	15.3555	6.01855	52.9513	128.418	30.8785	0.682486	7.07878	11.7776	1.1945	2.71257	136.885	1.499	65.3712	57.357	60.9873	6.3466	0.0051341	43.6951	84.5797	25.4832	17.8594	6.69916	49.0438	51.0352	9.08607	84.4745	40.2059	27.9588	2.60509	26.2666	13.8649	40.2272	32.3385	60.1742	35.4696	21.3161	39.5519	52.3981	136.34	14.8465	18.991
8.993	3.05294	24.3034	26.7658	26.9809	1.39598	15.8188	37.3718	7.48395	18.6367	5.11691	66.2072	113.053	24.4527	0.47966	5.46159	9.95293	1.7092	2.01703	131.931	1.16404	52.8358	46.3038	54.3463	21.4526	0.00392955	38.6929	90.7513	21.5435	26.9992	6.24126	42.3324	52.7694	11.2647	86.117	31.5156	23.4425	1.84268	39.2744	19.762	44.3832	28.2377	66.6854	34.3201	17.6787	36.821	45.1746	114.289	15.8115	24.0709
9.0929	2.45975	19.0033	90.9942	27.4252	1.14308	13.3919	30.2571	6.17347	17.2878	4.35014	65.8687	94.7498	32.1094	0.336593	4.08105	8.33114	19.0076	1.49451	119.309	0.904	39.9763	36.0647	63.8697	22.3785	0.00298994	68.6344	88.2591	18.1871	35.7763	5.66535	35.4373	56.2348	10.4564	94.4795	49.8935	19.2457	18.7535	39.2187	19.4957	42.3386	24.6563	59.3434	33.4255	26.6688	33.288	49.7582	95.3494	15.4302	29.3469
9.1928	1.93911	14.641	127.971	25.7597	6.06647	11.1088	24.1377	4.8718	14.6061	3.69818	63.7247	77.2895	45.3612	0.235944	2.98007	6.94483	51.0657	1.10463	105.783	8.22591	29.2	28.238	60.1905	19.8915	0.00225777	69.6951	81.1248	15.34	49.528	5.06258	31.4743	49.5733	8.72053	89.9086	69.4091	15.631	23.3559	34.7875	16.783	38.3628	21.5287	48.4984	29.7061	26.5487	29.7491	46.5215	79.3078	14.3514	28.5323
9.2927	1.5054	11.1725	137.518	23.1446	7.68732	9.11886	19.1374	3.7445	11.8383	3.14387	57.2795	62.0581	50.1015	0.165263	6.34867	5.77888	56.5192	0.815008	93.1842	8.98821	20.8996	21.5267	58.5772	16.9103	0.00169037	59.7099	71.8812	12.9309	65.5961	4.47972	32.5142	40.7689	6.90319	78.2746	100.884	12.624	22.2826	29.3873	14.6706	34.0446	18.7976	38.0451	25.1387	23.5947	26.4627	40.6015	77.5016	12.9609	26.3421
9.3927	1.1557	9.22602	134.049	20.2307	7.73895	7.44423	15.1333	15.5028	9.40137	2.67258	61.2079	52.9395	53.0889	0.115697	6.85679	4.80502	52.529	0.600768	81.9089	12.8775	14.7766	16.0901	51.9537	14.1741	0.00125277	47.0482	62.0692	10.8956	70.2014	3.93895	30.12	32.5248	5.31024	65.5566	100.905	10.165	18.9993	24.2697	11.8591	29.9463	16.4128	46.1668	20.661	20.0798	26.8249	34.2442	70.4861	11.4828	23.39
9.4926	0.879892	9.00272	219.765	17.3668	7.10637	6.0593	11.9535	56.115	7.5252	12.1366	77.9017	43.6171	85.5386	0.0809757	6.90659	3.99419	59.2837	0.442554	71.9457	31.9542	10.3685	16.6612	44.4485	30.1133	0.000913137	57.1463	60.7658	9.17787	64.4723	3.449	26.3264	44.8691	4.01696	53.8986	88.8264	8.17205	15.2205	19.8228	9.14182	26.2402	14.3303	42.2696	16.7256	16.7756	33.9125	28.3575	86.1794	10.0417	20.4454
9.5925	0.665678	7.81797	260.593	36.7854	6.23113	4.92425	9.43725	128.393	17.5984	13.3955	110.915	45.1048	90.2674	0.0566705	6.00406	3.31959	55.4436	0.326013	63.1792	58.2766	7.24076	15.3462	37.4502	43.5224	0.000661743	56.6395	56.0812	7.72939	55.6445	3.01154	22.213	89.0943	3.0079	46.3518	73.5416	6.5642	11.7184	16.1012	8.12429	22.954	12.5133	45.4451	13.3598	13.8999	55.1629	23.2434	86.6771	8.70199	36.1248
9.6924	0.501134	6.40711	287.32	47.0305	5.32503	3.99839	7.44932	140.831	18.5959	12.3482	114.784	52.4529	83.2473	0.0396801	4.83873	2.75845	48.4609	0.240078	55.4762	56.8183	5.04125	12.9628	31.3418	41.3882	0.000484607	55.6494	56.7521	6.50876	46.635	2.62467	18.3148	136.917	2.23815	38.598	58.8547	5.27026	8.77708	13.0418	11.9594	20.0645	13.9415	41.2354	26.7301	31.9192	78.6237	18.9405	79.9472	7.49254	39.3506
9.7924	0.375828	6.09351	299.46	48.9584	4.48248	3.24512	5.87977	126.981	16.5087	10.797	106.349	49.6185	74.0108	0.0278006	3.72314	2.29191	41.1467	0.176598	62.9119	48.1159	3.50309	10.4022	26.1508	35.8931	0.00036127	65.9902	53.4246	5.48058	38.5075	2.28484	14.8628	159.417	1.65878	31.6446	46.1578	6.05293	6.44242	10.5486	11.9067	19.1251	36.7105	60.0337	36.877	34.0449	80.5668	15.382	70.5531	6.42138	45.654
9.8923	0.281048	10.2653	301.592	46.5577	3.73911	2.6331	4.64088	114.526	13.6878	9.27227	93.5973	43.113	77.5967	0.0194763	2.77648	1.90397	39.7929	0.129768	59.4349	48.1744	2.43122	25.0315	21.7899	30.2793	0.000289363	80.4797	48.0978	4.61479	31.5506	1.98778	11.9256	155.563	1.2263	25.7425	35.7472	5.64372	4.65613	8.52577	10.2956	17.3238	97.6589	57.6691	37.5763	33.3635	115.911	12.4674	60.7313	35.1342	54.593
9.9922	0.209694	10.6212	294.136	46.0811	3.10214	2.1362	14.2195	96.8921	10.9938	7.91174	91.9336	50.3982	71.2472	0.0136458	2.02428	1.58182	35.2494	0.0954251	53.4257	41.1436	1.68598	34.5101	18.1452	25.3157	0.000255413	73.9503	42.0093	3.88578	25.7443	1.72894	9.48991	141.128	0.905115	20.8583	27.4631	4.86799	3.32421	6.88802	8.27219	15.3717	111.811	52.1529	34.1298	82.8312	141.852	10.0933	51.5077	84.9875	68.9212
10.0921	12.1498	9.46245	274.038	46.2645	2.56569	1.73294	14.7914	79.8595	8.6908	6.73508	83.2217	57.3152	61.4489	0.00953847	1.45084	1.31401	30.1081	0.0701956	47.276	33.2383	1.16859	34.499	25.4295	21.1029	0.000244919	60.4704	35.8958	3.27179	20.9604	6.09374	7.50519	121.796	0.667365	38.1139	20.9893	4.05257	2.34988	5.56348	6.35311	13.5203	110.567	53.7775	29.2385	96.7971	140.05	14.881	43.2891	138.285	71.4431
10.192	17.5627	7.86108	249.333	43.1693	2.11857	1.40575	17.4291	87.9354	6.81396	5.72849	72.3763	53.7836	51.219	20.3154	1.02593	2.08916	25.2957	0.051458	41.6185	26.2545	0.809716	30.4077	25.0613	27.2876	0.000255619	51.45	48.0347	2.75435	17.0456	7.92509	5.90785	99.9593	0.49174	42.4646	15.987	24.3615	1.64754	4.49286	4.73229	37.2604	108.639	46.6657	24.2118	90.5307	134.081	15.2271	36.175	213.869	75.7961
10.292	18.0777	6.28449	223.934	38.6329	1.74833	1.14035	15.7013	113.112	5.31944	4.87081	64.061	46.5526	41.843	25.3828	0.717512	7.57461	45.6728	0.03765	54.8877	20.5395	9.33817	25.046	22.3285	25.4319	0.000287647	40.3841	51.6396	2.31786	13.8536	8.39425	4.63384	79.6703	0.362179	47.4716	12.1494	28.6529	4.8843	14.9922	3.44783	42.3697	99.7496	59.4086	19.6279	78.6294	128.14	54.9261	30.1211	242.129	72.6098
10.3919	16.3898	4.90981	199.663	61.4461	1.44323	0.925126	13.0497	139.85	4.14318	4.14109	55.775	64.7661	33.7638	38.7032	0.497205	10.1404	47.7807	0.0281644	53.6137	24.4521	10.3972	19.7731	19.1386	72.7701	0.000322407	31.9675	66.4543	1.94947	11.2558	8.15932	3.62461	62.6291	0.266683	55.3534	9.21917	31.5754	5.60021	16.827	11.3599	60.1524	140.122	57.0022	16.8938	66.2741	117.73	69.2277	25.0225	243.498	65.3868
10.4918	38.2353	3.78075	177.284	147.07	1.19191	9.48245	10.5215	212.785	3.22309	3.52052	47.5016	79.1279	27.033	50.1635	0.341854	9.84251	43.572	0.0217393	69.9028	77.3315	14.1579	15.163	16.1382	82.0227	0.000348226	24.0317	78.314	1.63837	9.14386	7.58671	2.82928	178.981	0.196363	60.8392	6.98853	29.0391	5.1826	15.5494	24.3063	61.4766	143.795	93.7723	27.2218	55.1339	125.944	127.483	20.7565	230.421	57.4872
10.5917	47.8344	2.88423	157.036	213.607	0.985301	11.5203	8.37917	240.221	2.50567	14.5272	39.9559	76.1327	21.536	72.6679	0.233497	8.69914	37.6872	0.0168355	100.152	80.215	12.92	11.384	13.5107	83.9896	0.000349337	17.4595	83.2954	1.3755	7.42797	6.8775	2.20487	213.722	0.850244	75.3296	5.6832	24.8986	4.34948	13.3718	26.2754	57.1504	134.226	92.5106	28.9626	45.5973	131.207	137.082	17.2014	210.366	58.0683
10.6917	52.6256	2.18673	138.908	266.506	0.815467	11.0236	6.63864	261.445	1.94717	36.9772	33.3679	66.68	17.1014	71.4875	0.158494	7.41913	31.8478	5.32615	118.622	69.2557	15.6824	8.4101	11.2745	87.143	0.00032472	36.7985	87.8745	1.15368	6.03418	6.13939	17.4776	194.915	0.959639	80.2318	47.1806	20.6682	12.5011	11.1375	23.5606	51.2556	146.262	89.2908	28.0114	37.6091	130.324	126.999	14.2466	187.719	58.6242
10.7916	49.1559	1.651	122.773	274.828	0.676287	14.7963	5.24807	325.681	1.51287	45.723	27.7486	55.7319	13.5513	69.2666	0.106881	6.23422	26.6239	6.69962	113.22	56.1836	13.8761	6.13475	9.48234	79.0871	22.2236	38.6061	92.8632	0.966854	4.90208	5.4277	23.0998	162.525	0.864205	72.8887	57.4895	16.882	14.2785	9.13584	19.3218	46.5921	141.043	75.5416	32.2606	30.9822	121.664	110.359	11.7948	164.972	53.7961
10.8915	42.4299	1.24297	108.462	260.089	0.561796	14.5691	4.14499	325.042	1.17531	43.3281	23.0178	45.3903	10.7235	59.0246	0.071532	5.20507	22.1425	6.38324	102.091	44.4565	10.9596	4.42941	7.92876	67.6607	48.8108	48.4018	155.364	0.809912	3.98257	4.7686	23.6939	130.476	0.710711	62.2271	54.5684	13.675	13.1939	7.43744	22.0211	51.5229	128.542	62.9467	71.1066	25.5086	110.108	92.8681	9.76222	143.461	47.6543
10.9914	41.4261	5.04634	95.792	234.732	0.468066	12.9435	31.2442	282.09	0.912946	38.2251	19.065	36.4106	15.3056	47.0812	0.0475865	4.33354	18.3697	5.45605	90.4313	34.8058	8.1941	3.17138	12.3411	56.8297	51.8518	61.7987	344.239	0.678507	3.23576	4.17228	21.875	115.095	0.558335	51.639	46.9087	11.0287	11.064	6.03199	20.1683	49.1852	114.415	93.8583	186.59	20.9972	98.4441	76.8074	8.07836	123.831	41.6159
11.0913	36.6002	5.89697	88.9433	205.766	0.391003	14.3443	34.1153	228.947	0.709065	32.9298	15.7768	28.9398	15.6482	36.1012	0.0314727	3.60333	15.2212	4.41066	79.6364	27.1241	5.94503	4.60557	19.3745	47.4452	46.3233	57.64	550.387	0.568831	2.62908	3.64037	19.0842	94.6796	0.427521	42.2635	38.3444	8.87385	8.7734	4.88303	16.7296	44.579	100.781	90.662	291.279	17.2823	87.5848	62.9109	12.2483	106.318	43.4401
11.1913	30.6086	5.50534	89.2257	176.974	0.327176	15.154	30.1217	178.975	0.550587	28.1296	13.0487	22.8715	14.2113	26.9801	0.0206218	4.50771	12.6048	9.67398	69.9932	24.6061	4.23805	4.67738	19.5594	39.5309	38.5187	47.4826	628.838	0.477507	2.13619	3.17014	16.0842	75.5424	0.322397	34.3499	30.458	7.13118	6.70816	3.94954	13.1113	39.5656	88.3502	76.7258	307.395	14.2244	77.7671	51.2434	13.8296	90.9311	58.2358
11.2912	24.7401	4.68228	84.2858	150.254	0.274559	13.8351	24.8539	136.754	11.3166	23.9557	10.7887	18.0115	12.1867	19.8109	0.0132747	4.3032	10.435	10.4809	61.4773	20.3312	2.98903	18.3819	23.4108	32.9145	30.9143	36.5772	631.358	0.401521	1.73569	2.75699	13.252	59.4139	0.240844	56.4877	23.7771	5.7269	4.99928	3.19343	9.90387	34.8043	77.2831	61.2458	283.69	11.7072	68.9932	41.6059	13.4217	82.7097	81.6896
11.3911	19.5469	3.79298	77.2516	126.421	0.23103	11.899	19.9811	102.984	15.0167	26.9008	8.91832	14.1525	10.1244	14.3651	0.00830632	10.232	8.63724	10.5082	53.9856	16.21	2.09415	22.0995	29.2355	27.3994	24.3453	27.0151	591.604	0.338181	1.41031	2.39621	10.7493	46.4039	0.178863	61.5184	18.3605	4.59743	3.65546	2.58194	7.29012	30.4975	67.5342	47.4594	245.168	9.63516	61.1886	33.7178	12.1648	73.6259	95.8368
11.491	15.1997	42.3596	69.6645	105.686	0.19472	9.94876	15.8934	76.8125	14.2737	27.3462	7.37119	11.1045	8.25446	10.3209	0.00499297	10.9548	7.14856	9.19249	47.4033	12.7328	1.46105	31.232	28.0114	22.8067	18.9704	19.3841	530.991	0.285109	1.14586	2.08411	8.62286	36.118	0.132352	63.9337	14.0795	12.0278	2.63383	2.08777	5.26442	26.6783	58.9877	36.1885	204.097	7.92978	65.7305	27.2953	10.6322	64.5964	92.1875
11.591	11.6838	91.1872	68.4678	87.9434	0.1645	8.20032	23.3654	56.9247	12.1802	24.6445	6.09194	8.70528	6.6523	7.36468	0.00272529	10.0052	5.91615	9.00496	41.6224	9.93707	10.2025	31.4608	24.702	18.9834	14.6931	13.6182	462.756	0.240295	12.8266	1.81868	6.86106	28.0639	0.0977346	57.5777	10.7477	18.9183	1.8756	1.68858	3.74586	23.32	51.5119	27.3453	166.022	6.52599	62.4737	22.082	19.0452	56.108	90.6278
11.6909	8.90477	415.716	76.3449	72.9326	0.139279	13.2373	40.4515	42.0015	9.91859	21.3867	5.0344	14.9945	5.32196	5.22804	0.0011472	15.5052	4.89609	7.79563	36.5461	7.73322	11.1808	38.863	21.0836	15.8009	11.3406	9.41502	394.74	0.202151	15.6618	15.7142	5.42622	21.7871	0.0720978	48.9678	8.17953	19.1774	1.3229	1.36617	3.73757	20.3778	44.9791	20.5559	136.039	5.37053	56.9249	17.8576	21.2473	48.3902	98.0746
11.7908	6.74318	780.376	76.0568	60.3349	0.11781	13.6251	39.3664	30.8973	7.89557	18.3172	4.16026	15.8212	4.23771	3.6966	8.85e-05	19.1475	4.0519	6.34508	32.0889	14.9322	9.58564	37.5032	17.7462	13.1519	8.73518	17.0756	331.282	0.169548	15.0309	154.086	14.915	38.4059	5.02545	40.5615	52.7008	17.1124	0.925617	1.10576	6.12233	22.7955	43.4021	15.4058	109.536	4.41958	51.0328	14.4383	20.5195	41.9808	92.0863
11.8907	5.08121	827.985	71.6054	49.8227	0.0989693	12.3182	33.585	22.6814	6.21249	15.6141	3.43786	14.423	3.36426	2.60578	-0.000561929	18.2165	3.35335	4.98465	28.1754	14.6806	7.46322	32.476	14.8457	10.947	6.72036	37.0508	274.492	0.141822	13.225	371.508	18.0485	74.7434	6.05097	33.1674	63.5114	14.475	0.64326	0.895386	6.26536	39.4808	39.566	11.5257	87.1768	3.63738	45.4532	11.6723	34.3459	43.6437	82.3026
11.9906	3.81427	745.306	65.5136	56.1935	0.0822745	10.5473	27.3572	22.4998	7.33715	13.287	2.84092	12.3074	2.66575	1.83251	-0.000923784	15.9841	2.77542	3.83077	44.2492	12.4656	5.53772	81.3354	12.3853	9.11182	5.16666	39.0604	225.105	0.118467	11.1879	532	17.9209	119.577	5.56639	26.9452	60.0619	11.9359	0.444412	0.725326	10.0463	42.0402	35.2218	8.61383	68.8358	2.99395	62.4763	9.43561	50.0234	52.2574	85.1298
12.0906	2.85468	622.483	59.0216	55.5364	0.0674466	8.79902	21.8789	19.4754	6.75153	11.2996	2.34766	10.1415	2.10979	1.28634	-0.00112866	23.6015	2.29729	2.90223	44.617	10.0476	4.00025	92.7156	10.32	7.58433	3.97054	46.5625	187.681	0.0992547	9.28212	686.007	16.2737	116.719	4.62348	40.3586	51.5412	9.71602	0.305425	0.587646	10.2277	39.6396	31.0259	11.2955	60.7616	2.46457	63.4961	7.62725	52.9749	53.8967	78.7661
12.1905	2.13159	499.17	57.3274	51.3791	0.0543605	7.24428	17.3648	15.7844	5.685	9.60717	1.94009	8.19152	1.66867	0.901651	-0.00126363	23.4125	1.90175	2.17775	40.8787	9.85069	3.24298	86.6276	8.59444	6.31295	3.05058	42.4528	160.046	4.56155	7.62378	784.514	14.0592	99.8593	3.68012	40.3686	42.0902	16.1637	0.208906	0.475918	18.7324	40.5183	27.1994	10.57	60.6881	2.02895	63.6738	6.1653	61.7372	51.7161	69.9996
12.2904	4.0583	390.715	63.8862	46.5859	0.0431031	5.92333	13.7379	15.1011	4.60044	8.16755	1.60332	6.62663	1.31914	0.631285	-0.00133449	20.8521	1.57455	1.62316	47.4622	8.35692	7.37583	73.7476	7.15563	5.25469	2.34342	34.5782	143.064	6.04464	6.2284	807.89	12.7037	81.0855	2.83983	35.8435	33.4136	16.579	0.142263	0.384968	19.6567	37.6706	23.7923	8.82952	59.1559	1.67055	59.151	4.98347	60.6707	47.618	61.2114
12.3903	4.4738	301.222	63.24	40.9583	0.0339811	4.94363	10.8538	12.8608	3.65074	6.94342	1.32501	39.8695	1.04241	8.53257	1.60254	24.7206	1.30389	1.20406	45.0918	21.6524	12.4134	59.4719	5.95702	4.37381	1.80001	26.4576	124.32	10.0091	5.07391	774.478	10.9421	64.3071	5.55892	30.2921	35.2193	32.0571	0.0964974	0.31078	17.4049	33.785	20.791	7.00333	56.7297	1.37592	53.431	4.0282	55.3328	42.7277	53.8337
12.4903	4.1824	249.19	59.354	35.2976	0.0273918	5.39445	17.7177	10.3324	2.86796	5.90265	1.09499	121.329	0.82334	10.4193	6.84122	39.7692	1.07999	0.890305	40.6023	103.97	26.1266	46.2869	4.95891	3.64062	1.38251	19.4545	105.82	10.85	4.12718	714.679	9.14589	50.4302	12.6595	25.0164	47.2132	46.6678	0.0652113	2.0943	14.1744	29.8538	18.1599	5.40858	51.971	1.13291	47.7349	3.25608	48.5298	37.6914	67.0274
12.5902	3.61177	209.925	54.2155	30.01	2.06146	8.34907	17.0772	8.02818	2.24113	5.01782	0.90481	210.138	0.650037	11.5013	9.53687	40.1286	0.894769	0.656968	35.9487	113.752	25.9427	35.133	4.12781	3.03033	10.8565	13.9159	88.9848	10.3304	3.35444	645.088	7.49268	39.3309	13.3706	92.5775	46.7155	48.484	0.0438891	8.21662	18.0724	26.2117	28.5527	4.11644	44.7347	0.933413	111.619	2.63201	50.3066	32.8627	65.5324
12.6901	2.97911	185.171	48.7994	25.2748	2.87414	8.51452	14.5238	6.11058	1.74645	4.26561	3.76159	223.282	0.513143	10.3595	14.6884	35.9495	0.741507	0.484204	31.6524	99.7396	21.4803	26.1738	3.4358	2.52228	13.9148	12.2626	85.2741	16.9102	28.4597	574.508	6.05302	50.4681	12.3976	105.046	50.8314	43.6651	17.9355	9.34592	17.2296	22.9496	30.0667	11.9555	37.1513	0.768984	124.283	2.12777	51.5252	28.4188	68.9293
12.79	2.38625	153.032	43.5644	21.1444	2.98232	7.67043	11.8163	4.58955	1.35899	3.62614	4.60611	204.13	0.405155	8.5158	14.8006	30.8266	0.614664	0.356846	27.818	81.3889	16.4489	25.9125	24.8442	2.09935	13.7463	9.97719	77.6512	28.7065	34.4595	507.37	15.6281	46.9121	10.3343	97.4788	53.4861	37.0913	23.0476	8.67328	14.59	20.0689	28.3299	12.8288	30.1746	0.633843	119.445	1.72035	60.339	24.4325	64.1316
12.8899	1.87366	121.967	38.7092	21.8658	2.77488	6.55683	9.44536	10.3625	1.05679	3.08251	11.7773	174.439	2.2252	6.65173	12.8688	25.9619	0.509655	0.263294	24.4329	64.558	17.5685	26.4531	29.6721	2.37006	11.9419	7.62857	103.089	46.7131	32.9862	445.688	18.7391	39.4095	8.17858	83.9822	48.1005	37.8435	22.2244	7.47176	11.5792	17.5405	51.4291	11.2918	24.1553	0.523109	109.285	1.39118	59.4078	20.9168	57.1168
12.9899	1.45059	95.1061	34.3022	25.8603	2.4473	5.46552	7.49509	14.6806	0.821493	2.62035	23.929	143.86	6.53379	5.0324	10.3722	30.1847	0.422751	0.194701	21.4553	50.5969	14.9325	23.5521	28.0897	2.14681	9.79823	5.60617	130.974	85.6274	28.9913	454.876	18.54	43.6903	7.1387	69.9938	40.2677	34.7917	19.0518	6.22788	8.82088	15.3275	85.5164	9.8619	19.1495	0.432247	98.1336	1.12504	56.5005	17.8519	49.9907
13.0898	3.04621	80.1446	48.59	26.0935	2.09476	4.49791	14.7239	14.368	0.638426	2.2275	28.4254	122.466	7.64818	3.72678	7.98175	38.1482	0.350726	0.144594	21.1822	39.4484	11.5793	20.7847	24.6596	1.83557	7.80885	4.00848	137.898	94.8888	24.513	461.217	24.5438	44.9492	5.78373	57.4085	32.432	29.8265	21.3751	5.10963	6.53268	13.3926	154.822	7.9907	15.0802	0.357818	87.4623	2.7437	69.1723	22.626	46.3635
13.1897	3.42358	76.4599	52.3274	31.7616	1.76101	3.67692	29.8829	12.3634	0.496195	1.89353	41.8836	110.169	7.33556	2.71891	5.95334	36.5103	0.290996	0.108054	27.4846	30.6855	8.57316	22.0637	21.0075	1.54144	11.0576	2.8092	132.75	145.381	20.3323	438.655	36.0327	39.1684	4.50756	55.059	25.5339	24.7569	19.6118	4.15929	14.5833	11.7019	167.605	6.24066	11.8209	0.296855	77.7143	4.94693	69.2425	26.4155	41.2424
13.2896	3.22645	65.7087	54.6918	32.4327	1.46377	2.9951	29.7582	9.98899	0.385772	1.60963	43.7521	93.3788	11.6905	1.9623	4.3415	32.1059	0.241444	0.081547	26.7581	42.5355	6.18511	28.5138	17.6672	1.28684	10.7824	1.93875	121.243	217.431	16.6974	402.976	38.2355	32.0555	3.43633	48.0863	19.8228	20.2208	16.3835	3.37215	15.8792	10.2248	159.456	4.77917	9.23607	0.246832	68.9664	5.29692	63.7211	33.4495	36.181
13.3895	2.79802	53.5449	52.6603	30.5367	1.20794	2.43499	25.5733	7.78803	0.300095	1.3683	40.9557	80.8867	12.3039	1.40499	3.36697	37.4112	0.200314	0.0627581	24.2705	39.4948	9.90113	31.5689	28.7883	1.07222	9.31738	1.32167	120.078	229.866	13.6401	395.072	35.8839	30.2455	2.58545	43.7441	15.2527	16.379	12.9609	2.72828	14.2814	8.93454	144.53	4.00502	10.2111	0.205945	65.7088	4.89894	56.1638	35.3111	37.4843
13.4895	2.31339	48.068	48.7453	31.2286	0.992343	1.97753	20.8891	22.3886	0.233576	2.00804	47.9254	83.8611	11.3156	0.999955	2.52481	38.7752	0.166144	0.0496451	21.5396	32.9015	22.3946	29.1435	29.2744	0.892824	7.62492	9.21297	111.606	216.624	11.1109	369.113	31.6022	25.5542	2.10978	37.367	11.6688	15.9228	9.89404	2.20485	11.7307	7.80741	128.338	5.83546	9.61341	0.172482	67.2332	4.25332	48.3101	34.3032	34.703
13.5894	1.85527	45.0517	44.1961	29.426	0.813026	1.60511	16.7254	24.9107	0.181991	7.0115	46.6019	75.9012	9.76758	0.708455	1.84851	35.0483	0.137703	0.0406332	18.9803	31.8755	28.7515	51.9247	26.3701	0.743313	6.06834	20.5866	101.055	193.81	9.03659	335.621	26.7935	20.6357	1.65076	31.0173	8.89305	16.4179	7.36514	1.7807	9.13589	6.82279	112.922	5.60676	12.9772	0.14449	62.8905	3.57774	45.6074	33.1574	47.8324
13.6893	1.45726	48.4873	48.4351	26.4891	0.665056	1.30249	13.2814	22.5811	0.141907	7.61578	41.9885	64.534	8.14535	0.500181	1.32936	40.3312	0.113959	0.0341142	16.6855	29.9603	25.8406	79.8802	22.7045	0.61884	4.75666	21.8076	88.6153	168.859	7.34332	300.251	27.1248	16.3225	1.26141	25.3892	9.36188	14.7446	5.38092	1.43749	7.91219	5.96265	98.9444	37.4058	13.134	0.120821	60.504	2.958	40.7521	30.9666	73.1777
13.7892	1.12774	43.8945	47.6117	23.1823	0.543793	1.05687	15.5529	18.7421	0.110736	11.6609	44.7601	68.3569	6.6563	0.726964	0.943125	37.6389	0.0941727	0.028506	17.0624	25.0637	20.5499	82.4418	19.1827	0.515253	3.69668	24.9968	75.9375	145.018	5.96451	265.918	24.8785	12.7848	0.950478	31.651	8.42117	34.0796	3.87478	1.16002	12.6542	5.21118	86.531	46.6145	18.5441	0.100689	64.2003	2.42318	35.332	28.04	75.0548
13.8892	0.863109	53.6794	44.5329	19.9166	0.445014	15.3674	13.9892	15.2876	0.0866081	11.5315	41.9892	62.4151	5.37232	0.715784	3.74848	43.0315	0.0777116	0.0214826	15.6941	32.492	15.4195	73.7778	19.0717	0.429002	2.85879	175.385	63.9543	123.543	4.84314	247.02	21.6212	9.96491	0.710097	30.7975	7.05143	36.9421	12.5205	0.935803	16.951	4.55467	75.6081	51.6582	19.8668	0.08336	60.7793	1.97453	30.0964	24.886	78.9487
13.9891	0.654967	67.1494	40.6034	16.8967	2.97477	24.7385	11.6202	11.9861	0.0678856	10.3081	37.1844	80.3044	4.30221	12.3715	7.31684	40.0841	0.0640244	57.4641	13.9904	29.7334	16.1065	61.3119	23.4233	0.357206	2.20447	394.965	53.137	104.766	3.93193	223.848	18.178	7.74819	0.527709	27.0532	5.68111	33.782	26.4482	0.754702	75.1174	3.98108	66.0371	45.9705	38.8449	7.83538	55.2992	1.60385	25.3624	26.9348	73.721
14.089	0.493717	64.1484	36.5104	14.2089	11.6148	25.4479	9.36675	9.17572	0.0533256	8.92066	39.5857	90.2043	3.42801	18.811	7.77681	34.8969	0.0526677	140.025	12.3462	25.2825	19.9788	48.6874	22.3439	0.297473	5.77326	418.892	43.6704	163.222	3.1922	275.202	14.9522	6.01836	0.39088	22.7511	22.3461	51.9062	28.8367	0.608489	116.095	3.47988	57.6673	37.5691	43.1587	9.39727	49.5464	1.30048	21.2302	36.7902	65.7503
14.1889	0.370159	55.1632	32.5759	11.8739	14.3768	23.0018	7.45844	6.91857	0.0418847	9.55007	40.3957	152.142	2.72262	18.7419	10.8674	29.5781	0.0432236	154.141	10.8587	20.3896	39.1592	39.6141	28.6005	0.247805	6.28032	365.496	35.5707	233.71	2.59199	285.399	28.2658	4.67265	0.288941	48.8996	29.3539	52.3467	26.1495	0.490466	117.098	3.04187	50.3544	29.4712	40.7153	8.85303	51.8287	1.05516	17.6962	99.9828	57.5809
14.2888	0.276264	44.9674	28.9369	10.364	22.0829	40.2384	5.90861	5.16512	0.0329296	8.73225	37.2004	232.704	2.15791	16.1755	17.6341	24.7875	0.0354124	159.808	9.53959	16.0937	38.4577	31.019	27.5784	0.206472	5.65893	290.907	28.7576	244.198	11.484	343.859	39.054	3.62698	0.213327	52.2587	28.5356	46.6177	21.7062	0.395215	101.869	2.65907	43.9676	22.6237	35.6003	16.6447	48.8398	0.853554	22.2866	159.772	64.3473
14.3888	0.205445	35.549	25.6391	17.2682	24.6486	62.1672	4.67076	3.83054	0.0260444	7.61484	32.6396	295.954	1.70816	12.995	27.1394	20.671	0.0289962	261.972	8.37763	12.5863	84.892	23.6478	24.3774	0.172044	4.72427	219.442	23.1037	229.004	24.0849	592.368	40.6601	2.81514	0.157386	47.5319	41.2415	39.3973	17.1029	0.318368	82.1361	2.32449	38.391	17.1599	29.8423	17.2515	44.3587	0.690957	22.5344	222.458	61.0216
14.4887	0.152373	27.5796	22.6836	19.5614	23.6691	63.3739	3.68888	2.82824	0.0206868	20.1136	27.9163	303.439	1.3512	10.0091	27.3419	17.2013	0.023742	268.243	8.23649	9.80371	84.8765	17.6762	20.8265	0.14342	3.79945	159.804	18.4605	204.393	28.3314	850.772	37.8135	2.18498	0.116059	40.5999	46.2436	32.472	13.0202	0.256383	63.2241	2.03196	33.523	12.9269	24.3813	51.9037	39.7164	0.558478	27.2801	258.231	55.7526
14.5886	0.11292	21.1413	20.0514	19.3704	21.2354	57.083	2.91221	2.08182	0.0165249	21.355	27.4527	273.355	1.06858	7.5027	23.7716	14.3008	0.0194405	236.78	7.49229	7.62268	70.4587	13.0139	17.5366	0.119597	6.26663	113.51	14.6827	177.851	26.8746	931.858	33.1287	1.69577	0.0855605	33.6998	42.6291	26.427	9.67288	0.206433	47.1674	1.77612	29.2734	9.69961	19.5925	105.2	38.5656	0.450218	37.1036	262.702	49.3028
14.6885	0.0837812	16.0788	17.7156	17.9392	18.3776	48.7927	2.29869	1.52908	0.013262	19.4822	24.8649	231.861	0.845185	5.52068	19.1589	11.8847	0.0158714	194.757	6.65555	5.92214	54.0229	9.467	14.6724	0.0997504	6.32818	88.0529	11.6291	165.104	23.5281	920.231	27.9959	1.31605	0.0630621	27.5848	36.1328	21.3658	7.05627	0.166225	34.4039	1.55229	25.563	7.26121	15.5713	110.303	35.4187	0.361561	44.5189	250.193	64.5716
14.7885	10.6082	12.1645	29.7882	15.9809	15.578	40.6703	2.67674	1.12156	0.0105082	16.9765	21.631	190.423	0.668691	4.00922	14.7427	9.87486	0.0128966	153.971	5.86663	4.59933	39.7522	6.82002	27.8713	0.083252	5.54587	74.7911	9.1764	159.793	19.8565	863.139	23.1072	1.02134	0.0464741	23.4761	29.3062	17.2137	5.07522	0.133903	24.6706	1.35644	22.3243	5.42848	12.2823	99.7832	37.1125	0.287126	46.7738	229.32	63.9522
14.8884	14.102	9.17067	33.5861	13.8915	13.041	33.4691	2.40441	0.821786	0.008167	14.5612	18.783	153.515	0.529264	2.8838	10.9954	8.20414	0.010466	118.813	5.1579	3.57152	28.5763	4.87363	29.1055	0.0695178	7.47347	58.6471	7.79685	144.807	16.4547	786.618	18.766	0.792689	0.0342504	27.447	23.1702	13.8427	3.60941	0.107939	17.4569	8.5278	19.4954	4.05518	9.63683	85.5348	34.9917	0.226397	44.0227	205.162	58.2927
14.9883	14.1418	6.8971	33.4056	11.88	12.1492	27.359	1.99636	0.601571	0.006053	12.4191	16.1653	134.343	0.418845	2.05955	8.01788	6.81567	0.00860351	90.2628	7.83655	6.46429	20.258	14.8849	26.4536	0.058068	7.19422	43.8218	7.03787	127.016	13.5073	704.7	23.3729	0.615243	0.0252498	25.7109	18.0346	11.1208	2.54341	2.91565	25.9503	25.8121	17.0258	3.02803	7.53282	115.141	46.9983	0.177834	47.6666	180.617	62.9041
15.0882	14.12	5.1787	37.4493	10.0463	10.7309	22.2849	4.91901	0.440048	0.52184	10.5702	24.6781	112.24	0.33121	1.46299	5.7481	5.66201	0.0599334	67.8639	14.3588	16.5461	20.5549	17.4276	22.8584	0.0485292	6.18345	31.7028	6.15555	109.487	11.0324	624.666	95.7357	0.477429	0.0186228	23.262	13.8992	60.6198	1.77856	12.2779	25.9065	33.2255	14.8685	2.26052	5.87216	111.746	47.5068	0.132637	45.4596	157.259	59.0109
15.1881	12.6158	3.88406	37.1812	8.42881	9.20498	18.1173	7.92249	0.321777	0.621833	8.98975	26.0191	99.5098	0.261543	1.03497	4.06642	4.70339	0.0709612	50.6635	14.8171	16.8322	17.1566	18.7516	19.3422	0.0405698	5.04681	22.41	5.26706	93.4697	8.98668	550.031	121.229	0.370484	3.95631	19.8242	23.8968	76.7348	3.73163	16.5952	22.4304	33.145	12.985	1.6873	4.56842	98.4113	44.2543	0.0990846	41.4521	135.859	62.6187
15.2881	10.6205	2.91097	34.9467	7.03202	7.76171	14.7141	7.61863	0.235074	0.57363	17.0771	26.2536	92.6199	0.206011	3.85045	2.8463	9.67554	0.0672026	37.638	13.6628	30.7645	13.1893	17.0998	16.218	0.033922	4.01079	15.5677	4.43441	79.3593	7.30963	482.244	122.462	0.287502	9.18575	16.4379	56.6444	73.6902	8.49101	16.1761	18.0362	30.5448	11.341	1.2592	3.54867	83.4337	40.0174	0.0735222	40.5091	119.077	60.3626
15.388	8.62094	2.83558	44.9631	5.84285	9.34505	13.4768	6.47485	0.171602	0.483786	17.4614	24.0582	79.8585	5.28516	4.41299	1.9749	10.1645	1.76882	27.8661	12.1894	30.0045	10.3763	14.3638	14.8691	0.0283422	3.14132	30.2263	3.68744	69.437	26.3276	446.185	112.196	0.223198	9.72868	13.4492	83.9724	64.3568	9.37686	14.2155	13.8588	27.2973	9.90482	9.75089	2.75344	69.5877	35.7664	0.0457502	50.2951	104.76	54.4848
15.4879	6.83122	2.4607	46.9638	9.22426	12.0798	11.6078	9.95885	0.125242	0.39202	15.7628	21.8902	91.7579	6.84172	4.03161	15.2277	9.22787	3.36367	20.5816	10.7598	28.7176	7.74191	17.5509	12.8923	0.023678	2.44017	31.2487	3.03724	67.5596	37.3686	403.373	163.593	0.173231	8.56449	10.9306	113.338	54.3722	16.4003	12.1113	10.3264	24.0838	8.65077	11.8625	2.13449	57.6161	31.8166	0.0241062	50.5999	93.4128	58.9914
15.5878	6.71479	2.27489	47.754	10.2947	12.2407	16.1455	9.49908	0.0914139	0.311348	13.6868	27.3379	176.087	6.79137	3.33838	18.5299	7.95447	3.55006	15.175	9.46424	24.1715	5.88711	16.8427	16.2532	0.019775	1.88656	26.9778	2.4834	61.3768	60.7238	359.589	173.234	0.134393	14.4094	8.85374	127.722	44.8075	17.2144	15.4528	7.52531	21.1312	7.55526	10.8694	1.65348	47.5451	29.5986	0.00978104	46.6775	85.6803	55.3985
15.6878	12.8171	1.92571	49.5763	10.1255	11.2717	16.0472	8.05117	0.0667675	0.24468	11.7247	27.1881	189.892	6.08461	2.61899	17.3847	6.71407	3.247	11.1744	8.3149	19.4156	10.0119	14.543	24.3528	0.0164922	9.76788	21.3478	2.01802	62.4113	62.7058	317.763	162.421	0.10424	14.44	7.15968	166.469	36.463	15.3573	14.835	5.39268	18.4957	6.59821	8.99857	1.28014	39.1743	26.7509	-0.000734155	43.5139	78.714	49.516
15.7877	14.137	1.55606	47.5886	9.34262	15.8345	14.3107	6.54155	2.71697	3.18629	13.0606	32.1095	174.63	5.17892	1.98702	14.6016	5.61615	2.81175	8.22092	7.30226	15.299	9.59089	11.8312	24.3523	0.0137143	11.2664	16.5304	1.62883	57.8461	56.8251	279.243	142.962	0.0808673	13.4502	5.78537	161.431	29.4782	12.6324	12.9588	3.81387	21.2734	5.76199	7.1055	0.990935	32.2543	36.454	-0.00995033	38.6224	78.7799	44.6026
15.8876	13.2195	1.22365	43.9811	8.30398	16.4698	12.1757	5.22612	3.35179	3.73096	12.636	31.3265	149.669	6.61863	1.47436	11.531	4.67929	2.37719	6.04397	8.05544	21.8907	7.83171	9.26335	27.4764	0.0113862	11.9978	12.5701	1.81699	51.3278	48.7467	251.166	121.167	0.0627266	11.2347	4.67354	140.157	23.7488	9.89594	10.8715	17.0901	20.5581	5.03147	5.47415	0.767241	26.5479	36.9747	-0.0115166	33.3573	74.3476	39.2187
15.9875	15.4545	0.946188	43.5849	7.20798	15.3478	10.1253	4.14585	11.7707	3.42444	11.2204	34.3395	123.632	6.54241	1.07714	10.2496	3.89193	1.98761	4.44105	7.55851	20.4582	5.95625	7.06164	30.9022	0.00942748	10.7282	32.219	6.81292	44.5223	40.7303	223.485	106.38	21.7401	8.90067	3.77521	115.187	19.0976	7.5034	8.94837	20.1554	18.7208	4.39337	9.21314	0.594428	21.8477	34.4836	-0.0169793	33.9047	67.7628	38.5974
16.0874	14.799	0.723787	42.138	6.15861	16.3218	8.32243	3.27908	19.0739	2.88048	9.68788	32.5779	100.007	5.85	2.63396	10.4928	3.23468	2.03302	3.2618	6.77994	17.0812	4.36321	5.89054	28.7507	0.00777451	8.92446	39.9291	9.13841	53.2635	33.5787	197.257	90.0177	25.3021	6.85004	3.04973	98.5963	39.5232	5.55796	7.29661	23.4757	16.6479	6.17052	12.7748	11.5502	17.9783	31.1962	-0.0204539	31.4291	60.4012	35.1022
16.1874	16.2901	0.549746	39.087	17.1002	15.3588	6.79877	2.59026	19.3009	2.32983	8.28237	29.0093	79.894	4.97404	2.87663	10.4961	10.2532	1.8392	2.39528	5.99536	13.6761	3.12827	4.6891	25.0727	0.00637756	7.31616	40.2555	9.83292	52.6211	27.4885	173.213	74.3654	27.0364	7.24979	2.46388	80.4055	42.1514	5.68354	5.92167	21.6789	14.6563	6.33247	13.7032	15.1246	14.7937	29.324	-0.0201247	31.64	53.0419	30.9842
16.2873	15.2197	0.415589	35.4797	21.4419	13.6373	5.53597	2.04512	16.8495	1.84842	7.05549	25.0105	63.3421	4.11122	4.62447	9.09564	11.3075	1.58545	2.20544	5.27655	21.2211	2.21408	3.61691	21.2996	0.00518302	19.208	34.3802	9.57659	48.1451	22.4184	160.759	60.4323	23.8543	6.38055	1.99069	64.1848	38.325	5.01119	4.79427	18.0612	12.8468	5.91163	21.0312	15.1579	12.173	41.9816	-0.0171207	29.1968	46.1013	37.4799
16.3872	14.806	0.313144	32.9906	22.1548	11.7332	9.89862	4.16735	13.718	11.0201	6.00251	22.6752	49.9828	3.66581	4.67096	11.7969	10.4218	6.12176	1.85401	15.212	32.5233	11.8222	2.72731	17.8908	0.00419386	20.9015	41.6235	17.3164	50.9806	18.2464	148.881	48.5403	38.0772	5.19044	1.60848	63.474	35.6046	4.09459	3.87671	14.1931	11.2391	5.31663	34.6129	15.607	10.0165	43.0616	-0.014535	25.773	39.7781	37.6772
16.4871	13.6022	0.23543	55.7108	20.988	11.6716	10.4004	12.2192	10.7437	12.5771	13.2281	19.736	42.905	3.11236	4.0559	11.3092	9.03614	11.3545	1.48447	16.4823	37.4323	13.5907	2.02161	24.5408	0.00341218	18.8355	38.1519	26.0657	71.4047	14.8346	134.673	47.1554	49.2981	4.05416	1.29956	55.5974	40.2872	3.19381	3.13276	10.7405	9.82425	16.4272	34.1503	26.9144	9.56927	52.138	-0.0127916	33.8189	43.0423	38.4787
16.5871	11.6343	0.176712	62.8782	18.9532	10.6541	9.47597	12.6627	8.21896	11.4526	13.7807	16.8055	35.4718	2.57029	6.19272	13.6358	7.64558	11.9342	1.15457	15.3956	33.2746	11.8312	1.4786	30.209	0.0027589	18.1585	31.1582	29.2192	74.1481	12.0534	120.097	43.1318	52.1872	3.09465	1.04986	45.9084	37.3812	21.6056	2.53073	13.9238	8.58431	19.111	36.0519	29.1089	8.37818	51.3274	-0.0115102	34.674	43.6215	41.8544
16.687	9.53933	2.24255	62.5657	16.6207	18.327	8.1423	11.0144	11.5212	9.60084	16.686	14.1344	40.5606	2.0878	22.4349	12.7515	6.40232	10.9007	0.881653	13.7907	27.2912	9.27651	5.90254	28.8346	0.00219988	17.9494	50.2718	29.0642	69.3516	9.79037	106.151	37.4237	61.519	15.5937	0.847999	58.7283	32.1755	26.4653	2.04402	16.2998	7.49966	24.844	31.5513	27.1529	7.08549	64.3208	-0.0104409	42.115	41.4573	45.6645
16.7869	7.61046	2.76543	58.8693	19.9471	20.0988	6.80457	9.03793	11.2431	7.93421	15.736	11.8032	52.1467	1.6788	25.6501	10.6923	5.33694	13.5109	0.665425	12.1894	41.6183	15.4929	9.65716	25.3921	0.00174958	15.5971	50.2213	27.0838	61.8171	7.95075	93.2961	43.8556	56.1507	17.7762	0.684805	56.6241	26.7587	31.547	1.65074	16.2689	6.55153	24.9922	25.5894	23.6013	5.9031	67.0463	-0.00946115	42.0364	37.9499	53.1812
16.8868	5.95866	2.62971	57.8476	20.2904	19.1609	8.32477	7.24976	9.66169	7.91889	13.8613	9.81516	51.0021	1.34157	23.4124	8.59721	4.43986	12.9933	0.498217	10.7265	39.3763	14.7898	10.1281	21.6593	0.0014305	12.7987	42.7185	24.2212	53.752	6.45613	81.7009	42.9915	51.4564	16.0634	0.552953	70.4831	27.8533	29.628	1.33303	14.0846	5.72321	23.1567	19.9953	19.7156	4.88527	67.3659	-0.00844589	38.6309	34.342	51.05
16.9867	4.60323	2.2567	54.0968	19.0657	17.1282	7.98263	5.76139	7.80034	6.88568	11.9347	8.14159	45.0064	1.06791	19.3779	13.5154	3.69035	11.4846	0.370891	9.42523	34.0693	12.0603	9.13104	18.2246	0.00122739	10.2007	33.5239	21.0553	47.9221	5.24204	93.1619	38.779	48.0721	13.2328	0.446365	67.3708	30.2312	25.059	4.65547	11.3248	4.99947	20.7593	17.9884	16.0734	4.03085	62.6234	-0.00734069	34.0236	32.5225	46.0082
17.0867	5.7383	1.83776	49.3179	17.1345	25.2284	7.01447	4.56048	15.9459	7.56408	10.1928	6.74332	37.7668	0.847821	15.1981	13.6905	3.06624	9.80018	0.275225	8.27781	28.5655	11.167	7.62061	20.6873	1.70069	8.00225	31.8104	17.9277	41.6747	4.25608	93.6684	33.3686	40.4623	10.4067	0.360094	58.1039	28.5593	28.923	6.80118	8.70158	4.36732	18.3448	30.2023	13.1878	3.32131	60.4453	-0.00620277	29.2529	29.7057	48.3976
17.1866	5.62864	1.45221	52.8814	21.4738	31.3469	5.92634	8.08119	16.8989	6.80298	8.67969	5.58017	30.828	0.671759	11.5287	11.9325	5.53917	8.2302	0.203949	7.26893	22.9094	8.99367	6.06833	23.5783	1.89104	11.2455	49.3821	23.912	46.1281	3.45555	88.6979	27.876	32.6201	9.64941	0.28995	73.5791	24.7718	26.8349	6.75563	13.4059	3.81514	26.2824	29.9178	11.4209	3.28329	55.3917	-0.00515582	34.4703	26.5156	45.0317
17.2865	8.90015	1.12655	55.2906	22.1836	34.6489	4.91091	7.89301	15.0347	13.0468	7.38323	7.90271	25.2698	0.531615	8.55324	9.63104	6.53464	6.8598	0.151053	6.38261	18.0397	10.4291	4.68192	24.473	1.70707	11.2754	48.6469	25.6726	44.2817	2.80562	81.2805	47.1533	38.6348	8.04357	0.23246	77.1103	20.8794	22.5518	5.98036	13.511	3.33283	27.1018	25.5718	10.5317	10.0152	55.7098	-0.00431976	34.0189	23.3066	48.7766
17.3864	9.83141	0.863696	60.3207	21.0135	33.142	4.02902	10.6453	12.3612	13.3874	6.27792	8.16616	29.5711	7.83114	6.24821	16.3478	6.14119	11.907	0.111752	5.60418	21.3368	9.10325	3.5311	22.1964	4.17671	14.9622	51.5823	24.9758	39.9746	12.2247	73.0596	52.0315	35.1546	6.36568	1.41801	90.7032	22.6089	17.907	5.04766	11.7497	12.2561	25.3449	30.3079	9.09821	11.019	55.0054	0.814205	31.0908	20.2696	45.813
17.4864	9.19905	0.657098	59.1815	18.9753	29.9199	17.9093	10.4629	9.73601	11.7618	5.54265	20.9617	28.0333	10.0459	4.51375	16.8687	5.36442	12.368	0.082534	8.34399	39.8916	7.14626	2.61792	19.1612	4.24728	14.3433	45.0017	22.9618	34.993	19.0526	68.682	64.8606	30.4369	12.9972	5.53643	118.701	20.6672	13.7045	4.16722	9.4718	14.4286	33.8386	36.4314	7.57242	12.3968	50.8206	6.34101	30.4459	17.4966	40.9519
17.5863	7.94779	0.497294	55.3017	16.6391	26.225	20.9465	15.1667	7.47384	9.70685	4.77603	24.3852	26.5037	9.94469	3.23406	14.8254	4.55326	27.6745	0.0608859	8.33791	39.0374	5.32586	1.91509	22.6244	3.75081	12.3065	52.2749	20.3489	44.2924	19.4955	62.6754	65.1436	25.8918	28.5027	6.3046	115.25	17.6732	25.7767	3.40341	13.5457	14.9405	34.2828	35.9258	6.15875	11.4657	46.9095	12.2638	27.732	15.0222	39.1377
17.6862	6.55753	0.374971	50.396	14.313	22.3962	19.8055	14.3055	5.64474	7.77867	4.08018	31.2755	36.0177	8.90066	3.79986	14.9275	16.8441	29.9399	0.0450086	7.62007	33.098	3.85695	1.38594	22.2145	3.18226	10.0357	58.5623	23.0437	45.3306	32.2212	72.7745	77.1159	22.601	37.9616	17.909	100.118	14.6512	30.537	2.76466	24.4745	13.9533	31.8498	30.6532	4.93422	9.91525	42.2683	13.3098	43.3216	12.8478	35.2144
17.7861	5.25347	0.281956	47.3979	16.2427	18.8341	17.2996	26.6665	4.21809	11.2554	3.47489	41.9622	35.8166	7.57385	3.5028	20.0294	18.809	27.618	0.0334677	6.77916	37.6779	2.74648	10.6159	19.7621	2.66562	7.97194	52.2057	23.0375	42.4656	33.392	73.7397	75.9095	18.5104	42.6216	20.1632	82.3049	15.3215	33.752	2.2397	74.3812	12.5373	32.3574	24.5656	3.91358	8.34135	37.7245	12.3747	47.6009	24.7457	36.4593
17.886	4.48033	10.392	43.3422	16.0953	15.6893	14.574	26.244	3.12976	10.9275	2.95608	52.7172	31.8413	6.26454	2.91368	19.4083	36.5601	24.0033	0.0249789	8.10059	33.3963	1.93575	20.7028	30.968	2.22353	6.24223	42.0298	21.535	57.4786	30.3018	70.1082	68.6222	14.739	38.3155	40.6379	65.5946	22.2429	30.7802	1.81188	84.5504	11.647	45.8141	19.0758	9.55374	6.93262	33.5391	10.7714	45.6806	35.5497	33.7449
17.986	6.75327	16.9557	43.3772	14.9104	12.9919	51.7773	22.4701	2.31105	9.40333	2.51375	53.3487	30.1467	5.09455	2.29193	16.566	39.4069	20.3287	0.0186486	16.5101	27.3621	17.0883	22.5888	34.7868	9.22915	4.84831	37.4798	25.7378	59.0959	43.6602	64.3928	59.1246	11.581	32.7073	43.0007	51.3101	33.3378	25.629	1.46462	77.3585	10.4428	47.1055	39.3876	15.5055	5.72989	33.2147	9.07229	41.1664	39.3069	40.3125
18.0859	9.21711	17.4175	40.9292	13.2841	10.7172	79.0172	26.7284	4.30884	7.75888	2.13737	48.949	26.2047	4.09981	1.74187	13.209	45.5789	17.0118	0.0142154	17.273	21.7402	31.4091	20.7242	32.3518	10.0757	3.74813	40.1727	33.1046	55.0374	64.8778	57.9593	87.2636	9.04095	27.5449	43.0821	67.286	46.1765	20.233	1.18328	64.1346	9.22627	44.002	53.2356	34.7473	13.2939	59.1662	7.50696	35.8642	39.0856	38.9755
18.1858	9.32202	15.4703	49.0403	15.1174	8.81831	80.3261	24.1356	4.49045	6.21716	1.81732	42.8676	21.8136	3.2773	1.29397	14.3208	42.5978	14.1554	0.010865	22.9769	17.0512	30.5166	17.4673	28.2083	9.05598	2.88977	36.1044	35.0348	58.9894	77.7205	51.5274	92.7457	7.03537	21.9162	44.1518	130.224	56.113	15.4235	12.5513	50.2469	8.1	41.4814	50.2133	39.5831	14.1973	166.375	6.15044	41.7464	36.7508	47.3382
18.2857	8.38107	12.832	49.9432	14.9994	7.24363	72.2741	20.0769	3.96838	4.90882	1.54525	36.6268	17.7242	2.60851	0.946104	12.8558	37.1311	11.7465	0.00808532	22.4823	13.2986	25.0578	13.9974	23.9616	15.9268	2.22447	29.1918	33.8257	63.8877	74.1512	45.4548	87.7128	5.4657	16.9081	39.5583	151.054	53.2472	11.4692	14.9521	37.9459	7.09158	37.4564	42.0838	37.7211	12.9206	189.133	5.01058	41.0061	34.9461	45.9771
18.3856	7.08101	10.249	47.5171	13.9053	5.94343	61.7468	16.1932	3.25168	3.84609	1.314	30.8654	14.9815	2.07043	0.683889	10.5489	31.4875	9.7346	0.00574589	20.4223	24.5321	19.1099	12.1623	20.1262	15.6029	1.71077	22.2373	30.9524	115.029	65.0792	39.9	77.5828	4.24256	12.8127	33.5652	140.972	46.2726	8.37255	17.392	27.926	6.2012	33.2045	33.4335	33.155	11.1036	182.9	10.592	37.3895	33.6762	41.6154
18.4856	5.76108	8.0024	43.7149	15.7504	4.87317	51.4555	12.8979	2.55617	3.00128	1.11745	25.8042	12.2795	1.64031	0.490202	8.21119	26.3931	8.06212	0.00423381	18.133	23.9594	14.0203	10.6871	16.8205	13.6433	6.18034	23.306	27.345	127.001	54.9901	34.9131	65.957	4.24294	9.60467	27.7715	120.208	38.9006	6.02504	16.2536	25.1294	5.4198	29.1938	40.7273	27.8778	9.31826	167.726	11.6747	55.794	31.0879	46.8271
18.5855	4.57226	6.2376	39.503	15.5952	3.99439	42.3394	13.8598	1.96003	2.33707	0.950399	21.4724	9.88696	1.29781	0.349161	6.17325	39.8073	6.67492	0.00364659	15.9809	20.3011	19.2551	8.78668	14.0261	11.5394	6.9488	20.2372	23.5666	121.796	45.5972	30.4875	54.6587	3.66107	7.15184	22.6956	97.8241	33.4486	4.28643	14.0432	20.6483	23.1068	25.571	40.0066	22.8199	7.7393	150.747	10.9181	67.1002	28.6011	44.4997
18.6854	7.71576	7.385	35.344	14.4412	3.27405	34.6079	13.8102	1.4796	1.81778	0.80841	17.8184	7.87545	1.02581	0.247522	4.52817	54.109	5.52552	0.0036635	14.0496	16.3498	17.6087	12.9027	11.684	9.65612	6.33335	16.0656	19.9391	109.895	38.4751	26.588	44.515	2.98342	12.9298	18.4329	77.4976	27.8036	3.02113	11.7218	19.3168	28.448	22.3589	34.0829	18.3614	6.39847	134.405	9.5299	111.983	25.6502	39.9542
18.7853	8.2778	7.08859	33.5098	12.8627	2.76882	28.1886	15.9021	1.10554	1.413	0.687755	30.3347	6.23154	0.810227	0.174822	3.26093	58.4738	4.57371	1.08751	12.3414	12.8978	17.0643	13.1446	10.8926	8.05157	5.31509	12.1003	16.6308	96.1732	42.6727	27.6894	35.8114	2.94868	32.8171	14.9246	72.0004	51.5775	2.11276	9.62438	16.2018	28.04	19.5345	34.0131	14.6063	5.27955	119.445	20.3788	122.898	22.6188	44.106
18.8853	7.64793	6.10939	33.3782	11.1788	2.3148	22.9168	26.9384	0.820363	1.09797	0.585217	32.825	4.91004	0.63955	0.123113	2.31507	120.97	3.78577	3.81122	10.8378	10.0846	13.9978	14.5648	34.8337	6.70566	4.28616	17.7933	13.7135	82.7957	39.6908	42.4368	28.5545	25.4314	39.8086	19.1391	61.2624	55.4757	1.46773	7.83793	12.7842	25.7256	17.0607	40.7498	11.5291	4.35299	106.008	56.1654	117.881	19.7163	46.3384
18.9852	6.56195	4.98643	31.4221	9.55772	1.9209	18.6119	32.4086	0.605907	5.61056	0.498064	42.656	3.85827	0.504533	0.0865006	1.62504	161.952	3.1335	4.38097	9.51644	7.85432	17.8622	13.4503	105.508	6.41396	3.3842	17.2892	11.2012	70.6309	34.451	67.9466	22.6193	28.7306	36.7054	50.0145	54.4832	50.5917	1.01377	9.85004	9.70109	25.5009	14.8978	37.1683	9.05148	3.58822	94.0323	64.5584	106.205	17.0473	43.097
19.0851	5.39083	3.94506	28.7476	8.07996	1.58594	15.1073	29.3468	0.446245	6.35236	0.42399	53.6898	3.02642	0.397975	0.0606731	1.13007	157.197	2.59352	5.16412	23.6306	6.10671	16.0274	11.3777	116.682	5.57146	2.64095	14.5233	14.4428	59.9417	28.9534	76.8482	17.8302	25.7886	32.7288	54.8514	45.3498	43.2171	0.696649	20.4966	7.16424	31.0695	18.2742	30.7095	7.07982	2.95781	83.3901	61.2997	92.5125	14.6545	38.3775
19.185	4.30633	3.0622	25.8985	6.77606	1.30434	12.259	28.3065	0.328176	5.77014	0.361059	82.8346	2.37122	0.314103	0.042497	0.779652	138.938	2.14656	10.4432	25.2615	4.74439	12.7368	9.13841	108.007	14.3477	2.04727	11.3168	15.2996	50.7189	58.5698	123.782	27.2696	21.3663	26.7919	69.8517	36.405	35.8092	0.476533	21.7616	11.5528	30.5345	18.0863	24.2246	5.5229	2.43857	73.9459	53.8863	79.0246	12.545	33.5874
19.2849	3.37465	2.34808	31.7112	5.64947	1.06936	9.94601	26.3051	0.241401	4.8324	0.30759	87.568	1.85661	15.2594	0.0297245	0.534293	118.494	1.77662	11.1588	39.7553	3.68484	9.55349	7.09276	94.0041	14.6582	1.97311	30.5861	14.779	42.8414	64.3886	366.307	42.749	50.1399	20.9983	69.0263	28.6044	29.2221	0.324584	19.7374	11.7779	27.9835	16.6536	18.653	4.30028	2.01115	65.5683	45.6196	66.709	10.7065	29.1837
19.3849	2.60869	8.60445	33.2433	4.68978	0.874528	8.06864	34.6241	0.177727	3.90051	0.262153	81.8642	1.45322	26.8081	0.0207761	0.364052	99.5658	1.47034	10.0259	44.3595	2.8615	6.94404	5.37272	79.7909	14.2078	1.6968	33.2929	13.5289	36.1514	59.705	609.298	46.2303	53.3454	16.0605	61.0039	22.1784	23.6591	0.220197	22.3907	10.2961	24.9507	14.8895	14.173	3.34383	1.65924	58.1393	43.0609	55.9004	9.11719	25.2805
19.4848	1.99656	9.96672	32.0522	3.8803	0.71396	6.54525	39.0326	0.131117	3.09116	0.223531	72.373	1.13746	28.8577	0.014515	0.246735	83.1241	1.21678	8.32371	41.7423	2.22195	4.95564	3.9965	66.9959	12.3872	1.38532	67.5968	11.9564	30.4888	51.7526	696.183	44.4729	47.0015	12.1074	51.4462	17.051	19.0756	0.148813	27.4992	8.32483	21.9907	13.1417	10.6881	2.59725	1.36926	51.5514	37.7496	46.6265	7.7511	29.1615
19.5847	3.02414	9.27588	30.6584	3.20219	0.582323	5.30932	34.7633	0.0969065	7.23306	0.190726	74.875	0.890529	26.7911	0.0101272	0.166391	69.2009	1.0069	6.61694	37.4766	1.72534	3.49748	3.24384	55.9822	10.4674	1.10117	87.1519	10.3064	25.7049	43.4653	700.582	39.7097	38.6452	9.04696	42.441	13.0375	15.346	0.100208	26.1187	6.4196	19.2849	11.531	8.02527	2.01566	1.12987	45.7098	31.9131	41.2386	6.58177	27.9162
19.6846	3.15476	7.87783	28.4337	2.63705	0.475154	4.30663	37.0387	0.0717958	7.64339	0.162864	69.364	0.697564	23.239	0.00704835	0.111658	71.9953	0.833182	5.12359	33.1499	5.60818	2.45134	2.53587	46.678	8.75638	0.862584	91.9923	8.71958	21.668	52.3558	663.71	33.9571	30.827	6.72302	34.633	9.93293	13.1953	0.0672189	22.7171	4.7953	16.8748	10.0905	6.0107	1.56323	0.931984	40.5299	26.7836	52.0048	5.58391	25.1342
19.7846	3.3358	6.37768	25.8071	2.16775	5.10815	3.49315	32.4783	0.0534095	25.5149	0.139166	93.4358	0.546771	19.4335	0.00488412	0.074566	195.64	0.68943	3.90112	29.1792	19.1543	1.71063	1.93095	38.8823	7.30064	0.670122	80.1098	7.26841	18.2636	50.037	608.365	43.0334	38.02	4.97875	64.6671	8.59273	10.9683	0.044926	19.0203	3.50094	14.7515	8.81933	4.49528	1.21144	0.768339	35.9368	172.216	69.6865	4.73428	22.0973
19.8845	3.06202	5.02121	23.1469	1.77917	6.68361	2.83319	26.7303	0.0397281	28.0245	0.118971	95.1609	0.428858	18.5884	7.98913	0.0496027	212.609	0.570446	2.93796	25.6419	24.8603	1.19041	1.44202	32.3742	6.08012	14.1802	66.404	5.9845	15.3936	43.9473	546.919	43.4835	37.3062	3.67895	161.649	7.04916	23.4693	38.3267	15.6405	2.51219	12.8898	7.70401	3.35908	0.938156	0.632908	123.179	240.544	71.9362	4.01204	25.7133
19.9844	6.21487	3.88562	25.0869	1.45824	6.79861	2.29779	26.0282	0.0292995	25.2064	0.101738	92.6204	0.336604	16.366	9.98146	0.0329006	195.083	0.471968	2.19635	30.4059	32.684	0.826915	1.06088	26.95	5.06175	17.0746	51.3425	4.87531	12.9747	37.1471	485.865	39.8442	61.9418	2.71471	269.407	5.61195	31.9599	60.7537	12.7472	1.77843	11.2611	25.9106	2.50886	0.725908	0.52086	142.577	255.14	67.1649	3.39877	24.678
20.0843	8.26976	2.97379	24.5441	1.19393	6.27029	1.86349	25.9727	0.0213831	42.5968	0.0870002	95.2888	0.264385	23.5431	9.39612	0.0217083	168.861	0.390457	1.63358	39.3313	30.0034	0.573759	0.771271	22.4326	4.21337	16.9775	38.0139	3.93449	10.9359	30.8072	428.411	43.3125	60.8868	2.00144	275.633	4.3876	31.3074	62.2848	10.3427	1.24521	9.83744	30.3843	1.87335	0.561061	0.427997	138.604	265.077	59.6641	2.8785	22.2399
20.1842	14.2625	2.2596	29.901	0.976909	5.50756	1.51122	22.3341	0.0156369	180.168	0.0744047	88.063	0.207788	24.1228	7.89736	0.0142795	142.778	3.23654	1.21043	61.9151	24.8951	0.397821	0.555335	18.6715	3.50705	14.7875	27.3243	3.14834	9.21736	41.8167	375.95	63.6011	52.2235	4.8406	246.813	3.39141	28.0778	54.9808	8.37269	0.863974	8.59375	29.6693	1.39866	0.432912	0.350938	127.347	242.262	51.5547	2.43743	19.5602
20.2842	15.3812	1.70891	30.6387	0.799216	4.70784	1.22549	21.7869	0.0111707	279.484	0.0636603	77.4054	0.163289	32.5194	6.24991	0.00940128	119.526	3.85399	0.894463	62.4537	19.8822	0.275721	0.396688	15.5407	12.654	12.1483	19.2223	2.49921	7.76844	42.5764	328.898	67.4937	42.4515	5.15578	209.371	2.60207	28.9206	44.9545	6.76994	0.594931	8.31683	27.1754	1.04415	0.333361	0.287124	114.54	209.806	43.8259	2.06364	35.5024
20.3841	14.2436	1.61258	29.2339	0.6541	3.96013	0.993752	18.6013	0.00787399	275.572	0.0544507	88.5362	0.128131	32.6959	4.76845	0.00632167	99.6258	3.66386	0.659718	57.227	15.6283	0.191057	0.281474	16.4675	13.2553	9.6882	13.303	1.96879	6.54661	38.3736	287.161	63.3445	33.684	4.54841	173.213	1.98667	25.9629	35.0801	5.4706	0.407054	28.561	24.2414	1.70972	0.256094	0.234155	102.152	191.374	36.8855	1.74695	37.5817
20.484	12.2366	1.7611	26.9346	0.535638	3.29882	0.805838	21.5658	0.00540593	238.554	0.0465268	85.3748	0.10028	29.4714	3.61359	0.00444951	82.8799	20.8754	0.486299	50.9537	12.2004	11.2211	0.198575	15.8293	11.7944	7.60277	9.08861	1.53933	5.51599	32.8355	250.393	55.7874	26.421	3.70433	141.547	1.51218	22.0221	31.8924	4.41909	0.277008	82.8057	21.3732	24.4578	0.196397	0.190205	90.7917	165.052	30.8512	1.47863	35.0392
20.5839	10.0608	1.60443	24.3593	46.8566	10.8092	0.65352	32.3401	10.4601	195.556	0.0396645	76.6206	0.0782764	25.1722	20.7616	2.52967	68.8904	24.4759	1.41224	86.1222	9.49568	17.0724	0.1394	18.8709	10.03	5.91241	6.1449	1.19598	4.64659	60.3664	218.146	47.2997	20.607	2.89522	132.794	12.1028	18.1839	28.5059	10.6516	0.187651	100.85	21.2219	44.3491	0.150468	0.153729	81.0486	138.341	25.7024	1.25135	31.2321
20.6839	8.04125	36.263	21.8045	99.1476	13.8486	0.530065	33.7926	76.7312	156.189	22.8156	66.3345	40.8827	20.8645	41.6683	3.20861	57.7957	23.1616	1.59126	87.8452	10.4678	28.5912	0.0974317	17.8554	18.8162	4.57406	4.11872	0.924369	3.91328	65.329	189.946	41.7872	16.0271	2.21084	156.295	21.4708	18.1911	23.473	11.5434	0.126603	99.1032	22.4394	61.7336	0.115384	0.123334	72.0628	114.164	21.3591	8.09408	27.3447
20.7838	23.0847	83.4487	19.4044	118.695	13.9915	12.1241	29.4658	157.703	123.11	26.5045	56.3176	52.3816	16.9879	44.0734	6.09916	48.2191	20.3415	1.46009	80.7436	9.19759	27.3083	0.067847	15.6719	36.115	11.5183	2.74003	0.711947	3.29496	60.2398	165.331	49.551	12.4475	1.66507	162.573	22.503	20.0815	18.4007	14.5899	0.0850361	90.821	21.1739	58.6642	0.0885456	0.0982691	86.7159	93.3918	17.721	11.6536	33.6467
20.8837	27.2395	91.4591	22.4379	120.378	12.8658	14.9618	26.8859	167.282	96.37	24.7499	47.2861	51.1765	13.6798	39.0271	6.44842	40.131	17.3087	1.22566	71.9633	7.51134	22.2732	0.0470871	13.3497	35.7807	12.4689	1.81047	2.2573	2.77401	52.0857	143.87	48.808	9.66076	1.24347	146.457	24.7541	18.4795	13.9584	13.9702	6.60942	80.9788	19.1268	54.4913	0.0680607	0.0778533	91.9306	76.0162	14.6872	12.895	41.8662
20.9836	26.23	83.3876	37.4128	112.933	11.2851	14.3845	22.4468	148.885	75.1623	21.7323	39.4479	45.1374	10.9395	31.7947	5.72774	33.3638	14.5166	3.13732	63.5022	21.2181	16.9295	3.95087	11.2265	31.3818	11.2157	1.18839	15.8527	2.33534	43.691	125.175	44.1374	7.49546	0.923742	124.572	54.9316	15.8487	10.3429	12.1908	8.35471	71.3749	16.958	49.7214	13.608	0.0615016	87.4218	61.6933	12.1646	14.8155	45.7783
21.0835	23.0103	70.1003	42.0979	101.396	9.64123	12.6539	18.131	122.435	58.5069	18.6908	32.7843	37.866	8.70927	24.7006	4.67256	28.4443	12.092	3.47798	55.8512	21.794	12.3975	24.0388	15.2967	26.568	21.0808	0.774657	22.3599	1.96586	36.0926	108.897	43.223	58.9102	0.683958	131.597	59.9581	17.1232	7.52994	10.2228	7.9425	62.5967	14.9101	44.4342	18.0925	0.0486142	175.115	49.9839	20.5457	17.7921	48.9363
21.1835	19.1618	56.4234	55.3774	88.589	8.10957	10.6967	18.1065	96.4467	45.4943	15.9565	27.1849	30.904	6.91386	18.6211	3.62369	23.8969	10.0393	3.17027	49.0676	18.7608	8.88689	34.8838	14.9775	22.2389	21.832	0.501017	24.514	8.51701	29.5778	94.7288	38.9663	66.3517	0.505351	183.72	54.7095	37.8451	5.40718	8.41308	6.71653	54.7783	13.0599	54.3878	18.2229	0.0385161	198.154	40.4567	25.4231	18.3737	45.7699
21.2834	15.4449	44.2652	58.271	76.0242	6.75683	8.86642	35.9234	74.0461	35.3557	13.5856	22.5115	24.8204	5.47831	13.7562	2.71745	19.9495	8.3219	2.65118	43.0919	15.2024	9.35067	42.3304	22.5142	18.5454	19.3204	0.321073	24.115	10.548	24.1358	82.3993	35.4302	59.5036	0.372879	180.74	46.1376	43.0792	3.84027	6.8602	5.32646	47.8904	11.4192	49.9236	16.4616	0.0306917	191.363	32.7263	26.3491	17.6426	45.3538
21.3833	12.179	40.6111	56.277	64.4469	5.59696	7.27534	36.4886	55.9318	27.4681	11.5557	18.6265	19.7419	4.33563	10.0184	1.98961	16.6078	6.893	2.11597	37.8391	12.0236	13.7619	40.5189	22.5297	15.4459	15.9937	0.20349	22.3265	10.5451	25.6342	71.6718	30.6328	49.2819	0.274894	159.452	37.3138	40.0504	2.70299	5.56822	4.05583	41.8509	9.97639	41.362	14.0598	0.0245011	175.398	26.4641	28.4031	16.2513	52.3465
21.4832	9.4568	145.066	52.1736	116.573	4.61935	5.93804	41.293	41.802	21.3368	9.82553	15.4045	15.6088	3.42885	7.22112	1.43081	13.8088	5.70739	1.64237	33.2254	9.41167	12.793	34.94	20.182	12.859	12.8063	0.127282	19.8837	9.69935	38.8356	62.3391	25.668	39.4432	0.202546	134.361	29.4502	34.5022	1.88865	4.50929	3.00292	36.5662	8.7126	35.4243	24.3939	0.0198	157.61	21.396	28.4044	21.9356	56.9668
21.5832	7.26117	428.618	67.7369	134.837	3.80391	6.74813	42.9113	31.0203	16.5727	8.35324	12.7362	12.2949	2.71068	5.16523	1.01482	11.4753	4.72492	1.25235	29.1737	19.8459	10.3201	28.4017	17.3373	10.7038	10.0722	0.0784889	17.2366	8.56961	39.4817	54.2207	21.0642	31.0683	0.149194	110.797	22.8981	48.0923	1.31105	3.64753	2.17819	31.9463	7.60739	28.44	27.1873	0.0161817	140.511	17.2965	26.656	25.3975	60.3008
21.6831	5.529	485.642	70.967	134.761	3.12774	6.3206	37.3565	22.9087	12.872	7.10117	14.3539	9.6617	2.14255	3.67347	0.712016	14.1375	3.91135	0.943921	25.6161	19.744	7.8008	22.2252	14.6336	8.9095	7.84276	0.0476528	14.6469	11.0718	35.5636	47.1591	23.5041	24.283	0.109881	90.395	17.6351	48.7544	0.905567	2.94907	1.55536	27.9092	6.64147	27.0054	25.6811	0.0131445	124.865	13.9815	33.1288	25.8072	56.22
21.783	4.18347	448.367	68.4048	125.438	2.56889	8.46574	30.6631	16.8624	9.99731	6.03668	37.9006	7.5813	1.69358	2.60112	0.495052	25.304	3.23786	0.705858	22.4923	23.3893	5.69489	16.9359	12.2564	7.41584	6.07193	0.0282008	12.2556	11.2175	46.0941	41.017	22.5683	21.5314	0.0809299	73.3513	38.7683	43.5057	0.622348	2.38388	2.06825	26.7147	5.79816	36.4544	22.4701	0.0106144	110.815	11.3014	33.3415	27.9657	50.1107
21.8829	3.14999	379.284	63.3537	112.093	2.10821	8.33087	24.5996	12.3836	7.76458	5.13171	44.2595	5.9436	1.33902	1.83561	0.341524	26.1219	2.6804	0.524959	19.7493	38.9323	4.07478	12.6547	10.2301	6.17256	4.68537	0.134508	11.7292	10.3767	46.7458	44.8423	23.5431	36.3805	16.7683	59.3561	47.2805	36.801	0.425886	1.92699	1.99868	24.2384	5.06186	49.1651	18.8439	0.00831699	98.2932	9.13495	45.9896	27.5331	43.8728
21.9828	2.36286	306.366	57.4577	97.638	1.72913	7.39949	19.5502	9.08011	6.03043	4.36239	43.0053	4.65739	1.05885	1.29203	0.233998	26.9474	2.21897	0.388973	17.3407	43.305	4.52555	9.31436	9.61428	5.1377	3.60843	0.155937	10.6695	9.19338	42.0658	50.3559	36.7626	35.8753	20.2456	47.9621	44.8915	47.2848	0.290422	1.55787	1.70383	21.5223	4.41882	46.3482	15.4003	0.00599747	89.1372	7.38382	47.9082	25.7405	38.1265
22.0828	1.76718	240.868	51.5125	83.6199	1.41766	6.28366	20.8332	7.41437	6.33629	3.70842	38.7344	11.9717	0.837398	0.90759	2.69282	24.3201	1.837	0.287514	15.2256	42.2859	3.89686	20.5063	12.1781	4.27634	3.593	0.140333	18.6035	10.1394	35.9683	51.8666	39.7133	30.8058	18.664	38.8211	38.5956	62.7911	0.197587	1.2597	1.35763	18.9362	3.8572	60.4689	12.3787	0.00367749	79.7595	5.96847	45.3275	23.3228	33.0285
22.1827	1.31862	186.223	45.8826	70.7878	1.16207	5.22061	18.2691	5.81705	10.5602	3.15247	56.4097	13.8402	0.662326	0.636539	9.9073	44.1757	1.52079	0.212264	13.3683	35.827	4.78033	22.8909	21.9563	3.55939	3.13131	15.0813	21.7901	9.71529	30.0043	49.726	50.4802	31.6919	31.9492	31.3734	39.0589	90.7935	0.133737	1.01881	1.03695	21.24	3.36699	56.508	9.84049	0.00145968	70.9846	4.82454	124.65	20.7083	28.5738
22.2826	0.982136	145.301	40.7158	59.4384	0.952566	18.7827	15.0364	5.43223	10.5657	3.00639	93.2552	13.0644	0.523988	0.445855	11.4888	45.5365	1.25906	0.156651	15.7803	35.0492	4.24255	21.2049	22.7339	2.96264	2.57318	18.4665	22.1378	8.76037	24.715	45.8887	51.0647	66.32	39.7504	25.335	36.6665	116.208	0.0903591	0.824082	0.76929	20.3676	2.93941	47.1757	7.76412	-0.000757856	63.0361	3.89997	312.243	18.137	24.7057
22.3825	0.73049	115.275	36.0534	49.6186	0.780983	31.1037	12.0764	11.251	9.19673	2.65763	189.971	11.3397	0.414797	0.311946	10.591	41.0858	1.04242	0.115383	15.05	47.3114	3.35535	17.9679	20.604	2.46594	2.05242	16.991	20.8884	7.66313	20.2233	41.4218	46.8173	68.9194	36.9373	20.45	31.5928	115.561	0.0610964	0.666472	0.558681	18.4921	2.56608	43.309	21.8119	-0.00297287	73.8772	3.15266	370.359	15.7345	21.3559
22.4825	0.542709	89.6326	36.8359	41.2467	0.640272	32.1874	9.60188	11.9503	7.55788	2.2911	227.09	9.43232	0.328646	0.800035	8.81486	35.3304	0.863114	0.0850765	13.5675	43.6827	2.51043	14.4472	34.1432	2.05254	1.61078	13.9029	18.8348	7.23553	16.4895	36.8911	40.6775	60.258	30.8201	16.5043	35.995	102.353	0.0411659	0.538691	0.399154	16.4239	2.24009	47.8644	25.6974	-0.00487948	72.0746	2.54877	366.421	13.5585	18.4583
22.5824	0.402882	73.6005	35.0994	34.1814	0.52486	29.1596	7.60203	10.6417	6.04381	1.95764	222.5	14.0896	0.260459	0.879565	6.92242	29.7907	0.714773	0.0632564	12.0175	36.319	1.8221	11.2215	34.8291	1.70846	1.25274	11.7466	16.4687	14.7992	13.4195	32.5815	34.193	49.3856	24.4034	13.3188	35.3657	86.2814	0.0274718	0.434925	0.281498	14.4511	1.95562	42.5558	24.811	-0.00685051	66.3062	2.06065	335.292	11.6269	16.3132
22.6823	1.67909	58.4382	33.1984	28.2616	2.09508	24.9907	6.00781	8.75347	4.76678	1.66733	201.184	14.3771	0.206375	0.791014	5.23594	24.9093	0.591994	0.0474769	10.5832	32.6916	1.29922	8.50483	31.4074	1.42206	0.969228	12.4294	20.3727	24.5883	10.9098	29.0648	47.367	40.006	19.5198	10.7475	30.8876	76.3986	0.0182344	0.35064	0.196398	12.6634	3.83387	34.7643	21.9544	-0.00842942	59.6683	1.66633	294.606	9.93553	14.2323
22.7822	2.82131	45.4615	41.7337	23.3272	2.59855	20.858	4.7443	20.5706	3.73264	1.41843	174.861	12.9254	0.163474	0.649761	3.85762	20.7515	0.490286	0.0360289	9.3022	37.438	0.916437	6.3289	27.0531	1.18368	4.55549	26.4957	21.2103	26.6733	8.86438	25.696	49.3569	38.672	15.1045	8.67329	25.4658	66.7715	0.0120883	6.43563	0.135756	11.0768	4.20796	28.9886	18.5326	-0.00972288	53.2261	1.34762	252.945	8.46832	17.0262
22.8821	3.02369	34.9109	43.2448	31.8046	10.081	17.1765	3.7454	22.5243	2.91171	1.20621	148.781	10.9518	0.129437	0.507348	2.78734	63.2664	0.405863	0.0277663	8.17118	33.236	0.642095	4.64331	22.8607	0.985264	5.22335	27.8502	24.2758	25.4013	13.0437	22.5886	45.9206	32.9693	11.4663	6.9984	28.0968	55.9374	0.00795074	7.75168	0.314374	9.68116	4.02239	22.9724	19.5291	-0.0106607	53.7055	1.09005	214.193	7.20413	16.4678
22.9821	4.56234	26.5831	41.4756	36.4513	12.68	14.0458	2.95648	20.2959	2.26669	1.02555	125.079	8.98929	0.102532	0.383773	1.98398	75.4538	0.509992	0.0220244	7.17638	27.2465	0.447962	5.60475	19.1569	0.820098	4.79213	24.2107	24.3928	22.8406	19.9522	19.7843	40.2411	26.7297	8.60482	5.64916	25.7431	45.9029	9.00719	7.31993	3.26615	8.45817	3.65266	17.7326	18.0114	-0.0112151	49.9977	0.881954	179.837	6.12011	18.1819
23.082	4.75433	24.8302	38.3152	36.2848	12.7309	11.443	2.3336	16.7951	1.76269	7.4837	104.423	7.24498	0.0814513	0.284198	1.66019	71.122	0.965147	0.0181076	6.30267	21.6532	0.311669	5.35435	16.9366	0.682643	4.03367	29.536	22.8667	19.9514	20.3292	17.2871	34.0115	41.3757	16.275	4.55087	21.7543	37.2726	11.5804	6.35068	4.01911	7.38838	6.13693	13.4923	15.5602	-0.0113543	45.2003	0.713728	150.186	5.19383	17.1787
23.1819	4.33523	21.1245	34.7014	33.7019	11.6723	9.30379	1.84191	19.0339	1.37005	8.42521	86.8218	8.8847	4.13351	0.207337	6.56893	62.1927	1.01758	0.0150789	5.53556	35.0516	0.216461	4.61238	14.4706	0.568226	3.35454	27.1425	20.5289	17.1575	18.3274	29.6734	28.0751	40.6336	24.5354	3.67676	17.6144	43.2211	18.3212	5.48597	3.78611	6.45335	11.3234	10.1829	12.9507	-0.0111482	40.395	0.57764	124.999	4.40434	15.3901
23.2818	3.69249	17.1182	43.1746	30.0776	10.2223	7.55634	1.45369	17.3707	1.06459	7.80636	77.5937	8.55927	5.38504	0.149607	7.66744	52.8094	0.930238	0.0128536	4.86215	38.5669	0.150164	3.74688	12.185	0.472999	2.70739	23.0895	17.8926	14.627	15.6838	34.1791	26.7747	51.2276	23.9985	2.9658	13.912	41.0641	18.7736	4.57823	3.18712	5.63645	12.2998	7.64928	10.5333	-0.0111501	36.9768	0.467882	103.81	3.73265	13.5025
23.3817	6.04748	13.4848	44.5754	26.1772	8.72564	6.13346	1.14741	14.4656	0.827246	7.2661	72.004	7.50053	5.35779	0.479232	9.11132	44.2899	0.805237	0.0111273	4.2709	38.4766	0.104091	2.93077	10.1946	0.393703	2.13864	18.1213	15.2628	16.1675	13.0882	34.8236	23.7931	52.1285	20.4734	2.38528	10.8214	35.7038	16.5683	3.75834	2.52065	4.92292	11.7146	8.70529	8.51002	-0.0110259	39.7485	0.378939	88.3679	3.16201	14.9652
23.4817	9.94197	10.4386	42.6804	26.2268	7.33576	4.97683	5.91052	11.4776	0.642952	6.37383	63.4203	6.26977	6.12245	4.17509	8.47552	36.9457	0.680568	0.0100924	3.75181	36.7577	0.072114	2.23259	12.6241	6.06447	8.41673	22.0093	14.3108	15.5116	10.7826	37.3212	26.9649	51.3733	16.3985	1.92428	8.48413	29.8372	13.5451	3.06035	1.91596	4.29977	10.6212	7.81437	18.0486	0.955498	37.787	0.30735	78.4828	2.67777	14.1561
23.5816	13.0024	7.99043	39.3944	24.4447	6.11033	4.03753	6.35683	19.2501	0.499816	5.48029	83.794	5.10534	5.82024	5.03273	10.8306	30.7465	0.568914	0.00945847	3.29595	50.553	0.0499464	1.66785	12.0686	10.2751	9.52972	42.8252	15.1286	13.9992	8.82329	36.4817	30.9617	44.1044	19.2855	1.55074	20.8666	24.4545	10.569	2.48186	1.41685	3.75559	9.43026	13.7312	20.3638	1.15234	34.4335	0.248907	67.8073	2.26719	19.2494
23.6815	12.9684	18.9436	35.6624	23.4862	12.235	3.2751	5.58926	19.6294	0.388644	4.67863	84.8419	4.09314	5.10907	4.68107	10.3324	25.5608	0.473152	0.00914678	2.89553	46.8617	0.0346039	1.22739	10.6338	10.0145	8.70627	44.2913	14.5962	12.253	7.1941	34.0296	30.6754	35.8662	17.6081	1.24807	23.1294	20.9679	7.99158	2.00849	1.02684	3.2804	8.2946	15.8744	19.3319	1.08796	30.8702	0.202429	73.6967	1.91915	23.0675
23.7814	11.5805	20.8551	31.9396	21.3845	13.8544	2.65638	4.60486	17.1922	14.6834	3.9841	77.8627	3.25038	4.30099	3.91132	11.3029	21.2398	0.392622	0.00873988	2.54392	39.0161	0.024008	0.892557	9.0727	8.74437	10.6077	38.2442	13.35	17.3718	5.85451	36.0331	30.5926	33.8661	21.9706	1.00291	21.2289	17.4053	5.90755	1.62344	0.732756	4.35587	7.26392	14.7192	16.9591	0.949561	33.0006	0.164618	70.3975	2.15754	22.3214
23.8814	9.74578	19.0474	28.4324	18.8509	17.3922	2.15438	3.69999	14.0211	17.434	4.50495	71.0459	2.56554	3.53451	3.08483	10.1842	31.5452	0.325404	0.0082917	2.23534	51.4537	0.0167051	0.642818	7.63508	7.39273	9.92131	44.0846	11.789	18.1016	24.2322	35.2822	27.8446	68.6496	20.4334	0.808599	26.1215	14.2166	4.29307	10.9595	0.516525	4.38008	6.34844	12.2478	14.2443	0.803787	31.3166	0.133954	63.2899	2.16233	20.176
23.9813	7.90927	16.0263	46.4365	16.2739	19.9069	1.74707	2.9425	13.3077	16.0686	4.17908	62.8855	2.01706	2.86241	3.42869	8.37381	31.3305	0.354864	0.00793936	1.96434	47.2661	0.438358	0.459282	6.3864	8.73457	8.42279	53.1875	24.6957	24.1301	28.267	38.5964	24.0888	69.7376	17.056	0.652092	24.8736	11.5156	3.07847	12.8577	0.360549	7.8655	5.543	21.7458	11.6527	0.672014	28.5182	0.107962	55.064	4.82521	17.7652
24.0812	6.2664	12.906	51.9864	13.8526	19.3093	1.41664	2.33003	13.286	13.5401	3.66217	54.0426	1.58196	2.46992	5.72367	9.85771	27.9157	0.328061	0.00798473	1.72617	42.1116	0.494774	0.325954	5.32743	9.58398	8.45815	59.0835	30.2442	24.6959	26.7409	38.0925	24.155	75.8986	18.52	0.523897	24.9638	17.4022	2.18399	12.0477	0.249721	8.4296	4.83747	22.469	21.1358	0.559276	25.5603	0.0886203	63.626	5.9744	27.6562
24.1811	4.88238	10.1282	51.5574	11.6766	17.9612	1.14857	1.84177	11.532	10.9608	3.14786	45.6918	1.23911	2.05925	5.8319	9.13866	23.8855	6.69617	0.00809941	1.51694	34.5681	0.428352	0.23	4.43862	8.62427	7.39624	52.5027	31.3507	22.9546	23.3836	35.718	32.0892	76.8483	16.4536	0.427926	22.0078	45.4666	1.53585	10.4206	0.171889	7.9653	4.22081	19.5125	23.1189	0.465098	22.7636	0.0727909	62.319	6.24971	28.465
24.281	3.75843	7.82133	48.4338	15.0742	15.8514	0.931097	3.33313	9.36022	8.69941	2.68726	54.2292	0.970792	1.68268	5.08326	7.62854	20.0974	10.9059	0.00794333	1.33313	27.4868	0.335121	0.161472	3.69606	7.35935	6.08784	50.5474	29.9209	21.942	19.7233	32.5458	32.9723	67.9255	13.4456	0.341473	20.9049	50.0709	1.07215	8.7026	0.117714	7.19042	3.68191	25.1795	31.7219	0.387297	45.7515	0.0581638	60.6671	6.04239	26.2933
24.381	2.86757	23.0511	45.1718	15.7498	13.5897	0.754657	3.26611	7.31735	6.83483	8.519	53.4792	6.50174	1.35833	4.18936	6.00153	16.7885	11.1904	0.00754469	1.17164	21.5655	0.249416	0.112856	3.07693	6.17617	4.85993	42.2784	35.2712	19.7675	16.3393	29.154	30.4674	69.3544	13.2058	0.271992	22.1329	46.0386	0.743792	7.14746	0.0802451	6.37105	3.21147	23.4602	39.9983	0.323256	49.9067	0.046435	55.0699	5.58894	23.3517
24.4809	2.17326	26.1103	41.1223	15.0057	11.4534	0.61159	2.79269	5.59117	5.34126	9.18774	54.6688	7.95734	1.08832	9.60295	4.54473	13.98	10.1349	0.00715362	1.02969	29.8672	1.43597	0.0785665	2.56114	5.15493	3.81595	32.8614	35.9383	17.2858	13.4101	25.8423	26.5942	62.2226	11.2855	0.199491	23.0581	39.4704	0.51323	5.82184	0.0545209	11.1065	2.80042	30.9511	46.3055	0.270518	47.6632	0.0369938	48.1727	7.22223	20.4145
24.5808	1.6387	24.1038	36.9444	13.5966	9.5529	0.495532	2.27701	13.5433	8.14133	8.41785	50.3829	7.66167	0.867967	10.3866	3.35103	11.6253	8.74031	0.00685635	0.904827	27.7272	1.56019	0.0544963	2.13168	4.29473	10.3915	41.8161	35.8504	14.8753	10.9519	23.0477	24.4881	51.5426	9.04712	0.154667	32.5134	32.7626	0.352453	4.7222	0.0370717	13.0361	2.81924	29.0101	49.6722	0.22708	43.5095	0.0288058	41.2524	7.7725	17.7296
24.6807	5.67897	20.3888	35.8845	11.949	7.91644	0.401385	6.13959	14.7397	7.99728	7.34564	44.223	6.71389	0.690095	9.28084	2.42272	9.66129	7.37593	0.00670245	0.794958	23.0973	1.33384	0.0376658	1.77413	3.57591	17.6779	43.1135	37.3267	28.5073	23.0327	21.9144	21.3327	49.2086	13.3341	0.115266	51.7353	26.76	0.330278	3.82198	0.0253333	12.6746	2.61272	25.037	46.1708	0.191336	48.1869	0.0220945	50.0812	7.62571	15.3548
24.7807	6.85008	16.4686	42.2024	18.7101	6.53373	0.325044	6.31377	13.2505	6.91322	6.30369	44.5397	6.06016	0.547537	7.59731	1.7252	18.4929	6.16188	0.00651272	0.6984	18.4762	1.03719	0.025944	1.47656	2.97685	17.9651	48.1091	35.7113	31.8713	24.9387	20.1282	28.1408	55.845	20.2249	0.07727	52.9313	44.9748	0.279006	6.85117	0.017403	11.569	2.34102	23.2602	40.0554	0.161822	46.2385	0.0167444	49.9788	7.11469	13.2822
24.8806	6.63861	12.9475	42.6776	25.8131	5.37842	0.26316	17.5278	12.5616	5.66348	5.37717	48.8854	5.14758	0.433838	5.91939	1.2139	24.334	5.12292	0.0063025	0.61355	14.5334	0.769093	0.0178171	6.01541	2.47799	15.7833	42.8235	36.0744	30.7155	23.0002	18.1167	28.8467	67.5019	19.8107	0.05145	47.0508	46.2254	0.222284	7.09624	0.0119783	19.0794	2.06757	19.3708	33.4222	0.137441	42.2847	0.0126542	45.9257	6.43799	21.8283
24.9805	5.84303	10.0099	41.9186	27.6178	9.75404	0.212996	18.0742	10.6533	4.52159	4.57674	55.0749	4.23279	0.34355	4.47101	15.363	26.4902	7.50008	0.00602131	0.538982	14.8591	0.555376	0.0121942	6.81242	2.06275	13.0205	34.4494	33.9242	37.2846	19.8887	16.1052	50.849	63.128	16.9109	0.00428426	39.1528	41.4646	0.170533	6.37988	0.00819126	20.1299	1.81495	15.3409	27.2272	0.117253	54.6227	0.00942662	40.4464	5.71118	22.7036
25.0804	4.8755	7.65578	46.9929	26.6253	10.8228	0.172303	15.6984	12.8436	14.5756	3.89227	52.8066	4.84339	5.03731	3.30732	19.0079	24.3193	7.52264	0.005771	5.04147	12.7733	1.50238	0.00830857	6.35112	1.71711	10.4067	26.1582	30.5196	38.7248	16.6843	14.2057	56.6759	58.8386	23.2252	-0.0207169	31.4251	39.6499	0.127442	9.20717	6.09954	18.9215	1.58896	11.8378	21.8391	0.100334	54.6935	0.00696213	39.5688	23.3147	21.0452
25.1803	4.3418	5.81387	46.6308	43.1542	13.1854	0.139271	12.8742	18.3534	15.9581	3.30917	47.2635	4.55732	6.46112	2.41096	17.9365	21.3137	10.8054	0.00589175	5.77629	10.3452	4.37977	0.00562244	5.54293	1.42942	13.8944	36.0657	26.6403	36.2202	26.5038	12.4675	54.3927	49.4801	29.9767	-0.0298132	24.6889	34.5669	0.0934393	11.1964	12.1206	19.76	1.38931	9.00545	17.3364	0.0858299	50.7853	0.00494131	48.1805	38.8422	36.926
25.2803	4.22212	4.39423	43.8171	48.5192	13.0898	0.112457	10.3246	18.573	37.1893	5.39678	40.8597	3.95147	6.39547	1.73904	15.227	18.1147	10.7905	0.00638137	7.9056	8.18045	4.52838	0.82248	4.71019	1.18997	13.3419	34.4237	22.7508	32.2824	27.2353	10.906	48.5042	39.8745	28.1576	-0.0333367	19.1404	28.924	0.0675389	10.6039	15.0733	18.5088	8.4336	6.79571	16.3106	0.0730849	50.9778	0.00332382	49.5624	44.9368	38.8633
25.3802	3.72266	3.3107	40.0486	47.8825	26.3679	0.0907424	8.20393	22.6773	39.2786	5.39395	34.6618	3.54107	5.7234	1.24462	16.7527	15.1984	9.67626	0.00716704	7.77863	6.40291	4.95271	1.07638	3.95672	0.99067	11.4555	35.7435	19.1094	29.4739	24.6349	9.51926	42.3263	31.5108	23.6077	-0.03436	14.7133	23.7212	0.0482616	9.21207	14.2502	16.6504	10.2845	11.7715	14.2411	0.0616935	47.3753	0.00196831	46.2005	45.6452	36.1653
25.4801	3.10952	2.48893	36.06	44.2621	29.888	0.073201	14.9584	21.2333	34.8639	4.83699	38.0688	2.99665	4.8695	3.02297	15.1293	21.825	8.3096	0.00760878	7.07737	9.41981	4.24331	1.18115	3.30689	0.824786	9.34497	30.9104	15.8432	31.621	21.1145	8.29651	35.6778	44.4339	18.7399	-0.033771	15.3441	24.304	0.44383	7.70871	12.0163	14.7315	23.5591	22.4246	21.4055	0.051418	42.8016	0.000781892	50.5597	43.4353	32.9507
25.58	2.51143	1.86837	40.4072	39.3858	28.8769	0.0590203	14.6738	17.9028	28.9043	4.19048	36.143	2.4588	4.02682	3.29827	12.4545	21.5223	6.99916	0.00849303	6.28742	8.85181	3.30278	8.57332	2.75747	0.68672	17.3524	28.8864	12.9981	29.9823	17.6348	7.22358	29.3971	55.0193	19.9739	-0.0320551	21.5793	21.775	2.34278	9.47936	9.51265	18.9745	45.5117	22.7335	26.197	3.03286	47.7689	-0.000208555	48.4375	39.7912	31.1929
25.68	1.98329	1.40111	40.0885	34.2119	25.9865	0.0475232	12.5557	14.3038	23.2146	3.58692	32.5121	1.9817	3.27378	3.02976	12.7994	19.1291	5.84211	0.00944594	5.54227	7.40453	2.45027	10.7372	3.13997	0.571809	18.8959	23.8135	10.5722	26.9069	14.5355	6.28528	23.8455	60.4478	17.6253	-0.0294497	21.3932	22.7253	2.82937	9.00674	7.23453	25.1091	49.8268	19.6034	25.6516	3.6314	64.0666	-0.000961868	46.5532	35.5873	27.9656
25.7799	1.5417	1.04995	37.6652	29.2443	22.5263	0.0382007	21.5842	11.0772	18.3507	3.05709	28.1818	1.57995	2.63353	2.51578	11.2286	19.6794	4.85525	0.009617	4.8726	6.13361	1.76982	10.396	13.5946	0.476164	17.0326	36.6096	14.9129	28.7379	17.6739	5.46671	19.1279	56.5233	14.356	-0.0267381	18.7598	30.6547	2.66997	19.5252	8.75432	25.2277	47.586	15.7895	22.858	25.2228	64.7372	-0.00145458	54.1027	31.3227	24.5428
25.8798	1.18481	26.4081	43.5695	24.7231	19.1126	0.0306411	20.9814	8.41415	14.3867	2.60145	23.9424	1.25116	2.10431	1.97689	16.2678	17.7445	4.0588	0.0101255	4.28002	23.1394	1.25827	9.01777	15.4578	0.396568	14.2218	35.9734	26.1655	34.2491	16.9401	4.75388	15.2198	47.5923	11.221	-0.0238184	15.5002	29.9546	2.26378	20.8567	8.19794	27.4022	43.1987	12.2933	19.3731	62.1872	60.2978	-0.00170005	53.1109	27.2674	21.3496
25.9797	2.56981	36.0922	44.1952	20.7386	16.0087	0.0245606	17.8933	6.31191	11.23	2.21243	20.1107	0.986556	1.67411	1.50144	16.1239	15.2551	3.37546	0.0100398	3.75843	30.1688	0.885959	7.35677	14.4287	0.330321	14.1192	39.0325	30.7005	33.7892	14.8963	4.13394	17.6732	64.0852	15.7064	-0.0211225	15.0338	26.3468	1.80731	18.9568	9.57643	26.008	46.5944	9.39834	15.9376	68.0408	54.5225	-0.0017289	48.4126	23.5947	18.5028
26.0796	3.60235	35.4218	41.9672	17.2994	13.3029	0.0196843	14.573	4.6957	8.74567	1.88117	27.5228	0.77584	1.32814	1.11484	13.9122	12.8619	2.80001	0.0101221	3.30017	27.7801	0.620058	8.23151	12.599	0.275164	12.2904	34.3661	31.2141	30.8948	12.5978	3.59525	17.5997	60.2792	22.4354	-0.0186983	13.0541	22.1379	1.38823	16.1869	8.85341	23.519	44.2731	7.11231	19.3524	65.8253	48.7298	-0.00156438	43.3828	20.2938	28.2606
26.1796	4.40581	30.841	40.6856	18.4544	10.9996	0.0157411	11.6539	18.0034	6.80258	1.59936	28.1627	8.60223	1.05174	3.95156	11.1635	16.5405	2.31983	0.00992195	11.6137	28.2045	3.04903	7.63269	10.7089	0.229245	10.0939	34.72	29.4636	27.5521	10.4496	3.12734	18.0941	72.8331	21.6575	-0.0165751	10.7295	32.3368	6.25166	13.4368	14.6667	20.8543	40.1076	12.4943	18.8955	57.9027	43.3483	-0.00121739	37.6752	17.3786	28.9751
26.2795	4.29187	25.3114	44.814	19.0472	9.06644	0.0125638	9.24933	20.618	5.28771	1.3597	25.9661	11.3984	0.831845	4.50857	15.1888	15.8996	8.8626	0.00914482	12.7726	24.1928	3.28456	9.24358	8.99733	0.191046	8.04855	29.6783	26.5714	23.9638	8.58112	2.72077	16.724	66.6395	18.3742	-0.0146368	8.55066	37.1787	32.0656	11.0028	15.0502	18.3371	40.2028	20.8412	16.8138	68.1779	66.467	-0.00066711	33.2372	14.8347	26.7298
26.3794	3.78754	34.5457	44.1449	18.0335	7.45798	0.0100178	7.31774	18.8873	4.10879	1.53791	22.7965	15.7813	0.657481	4.1121	14.7809	17.3634	14.4957	0.00789202	11.9758	35.8669	2.79992	53.2577	7.52053	0.159275	6.31552	23.5143	23.2352	33.2895	7.00948	2.36705	14.5997	74.9169	28.5331	-0.0128157	17.5115	34.6771	43.5511	8.94852	13.1957	16.0651	37.1984	20.6182	14.2387	64.5954	69.1743	0.000108259	44.7863	12.6336	23.7273
26.4793	3.16538	33.8905	41.3326	21.5236	6.12692	0.00799286	5.78187	15.7577	3.1922	1.42655	19.5042	15.7777	5.80287	9.09302	12.6425	15.956	14.8863	0.0065818	14.0577	40.1292	2.17427	65.8796	6.27165	0.132812	4.91113	43.8851	22.4982	34.4873	5.70966	10.6731	12.3094	95.5613	28.1011	-0.0110987	18.8603	35.432	42.7503	7.25261	10.6874	14.0522	33.3263	18.4121	34.5117	72.3073	80.3635	0.00109887	46.3155	13.1952	20.7386
26.5793	2.55737	29.5023	37.7058	22.666	5.02913	0.0063775	4.56581	22.4532	2.47987	1.24985	16.4491	18.1976	7.33529	9.7791	10.0929	13.8192	13.4863	0.00546116	13.3898	35.4035	7.63468	63.5046	5.22476	0.110785	3.79931	45.9709	29.2455	32.224	5.74902	21.524	14.3842	89.9602	24.0419	-0.0094665	19.006	31.7122	36.9713	5.86755	8.25045	19.2703	29.4404	15.0708	41.3356	66.7751	80.7488	0.0022096	46.8137	12.7462	21.6618
26.6792	5.53021	24.2104	45.3131	21.6805	4.12578	0.00507551	3.60461	22.0085	1.92651	1.16888	13.7581	17.1638	7.2261	8.71812	7.71831	11.6873	11.6322	0.00439379	12.0659	28.9564	8.6155	54.9605	4.35061	0.0924493	6.96756	39.9081	35.1251	32.0664	5.15903	25.7208	14.0843	81.2587	20.3642	-0.00788069	16.7852	34.298	29.8705	17.6079	6.16744	19.5332	25.8437	11.8318	44.4012	57.7117	75.0652	0.00333236	43.7453	11.7825	20.1078
26.7791	8.77178	19.2158	46.1988	24.4387	3.38973	0.00400575	2.84545	18.9501	1.49667	1.02679	11.4517	14.8927	6.45239	7.12808	5.73129	9.78483	11.3347	0.00338349	10.6855	22.9903	7.4569	44.7752	3.62199	0.0771798	8.74464	32.7325	36.096	31.3856	8.08877	26.3742	12.696	99.1261	18.0662	-0.00637963	13.9204	31.3392	23.1279	19.5646	13.9092	18.1055	22.6209	12.9137	41.2953	48.5405	67.8247	0.00438916	38.8777	10.5987	23.2712
26.879	9.95939	14.9452	43.9774	24.1463	7.73351	0.00313217	2.2462	15.3154	1.16266	2.63719	9.50456	12.3852	9.94084	5.54974	4.16572	8.283	10.0699	0.00240561	9.40892	20.2207	12.3663	35.0905	14.108	0.0644644	8.25165	25.1507	34.2816	28.5933	16.17	25.229	10.92	90.9324	19.2294	-0.00493796	24.0832	26.794	18.4338	18.0196	15.7368	25.1834	19.7733	16.8017	35.8368	40.3427	60.6007	0.00532714	33.6028	11.8524	22.298
26.9789	15.6965	11.4748	40.469	22.3351	15.4772	0.00245243	1.77343	14.6802	0.903254	2.79235	7.87495	10.0581	10.3741	5.21279	2.97885	6.93758	8.6123	0.00160357	8.26889	24.483	11.789	26.7684	15.9276	0.0538853	7.03233	38.5732	31.0406	26.2606	17.3645	26.712	25.3882	89.6857	16.9596	-0.00362662	25.1067	27.3295	14.1438	15.474	14.372	25.6141	17.2734	16.6265	29.9076	33.3494	57.5943	0.00609891	28.5702	11.8498	20.0817
27.0789	16.5513	8.73637	37.0846	22.3561	17.5222	0.00191197	2.67497	14.4333	0.701818	2.54542	24.3262	8.05466	9.50606	5.99066	2.10304	5.78399	7.24018	0.0011441	7.26211	22.0459	15.7405	20.0181	14.8358	0.0450731	5.71544	37.8858	27.2206	23.6375	15.9866	25.9609	29.9319	77.0178	24.0996	-0.00248396	22.4926	27.0431	10.5676	12.8791	12.2825	23.7708	15.0851	25.4295	24.3665	27.5006	52.4777	0.00664817	24.0484	11.1761	17.6564
27.1788	15.1741	6.61436	33.4388	22.6676	16.9217	0.00147761	2.54245	17.5737	0.545444	2.2173	28.9569	6.39555	8.19014	5.47839	1.46946	4.81254	6.0377	0.000813027	6.37636	18.1669	17.277	21.8324	12.9437	0.0377115	4.53191	31.9818	23.3289	40.4221	19.3709	24.1405	30.4749	80.7006	27.935	-0.00152451	18.7927	55.4316	7.74221	10.5596	9.80119	21.3041	13.1722	24.7039	32.9251	22.6521	47.0456	0.00690838	20.1155	10.182	16.1691
27.2787	12.9635	4.98893	46.0236	21.2628	15.2245	0.0011454	2.15237	16.4398	0.423928	1.90145	28.3294	5.05149	6.8227	4.53869	2.92471	4.00062	5.01552	0.000584781	5.5982	14.4683	14.8198	20.0267	10.998	0.0315882	3.54504	42.0061	27.2485	44.1379	18.5471	21.8898	37.9252	82.7443	25.3846	-0.000768948	15.1191	61.9481	5.58735	20.3005	7.49333	18.8188	15.4984	44.6054	33.3332	18.6488	41.902	0.00683385	21.2057	9.07334	17.3257
27.3786	10.6214	3.75334	49.1324	19.0888	27.114	0.000871808	1.74784	14.9602	0.329505	1.62146	25.5976	3.97678	5.57193	3.56169	6.38681	9.33719	4.15862	0.000493231	4.91483	11.3592	11.5412	16.8778	9.2388	0.0264863	2.81594	51.1904	27.6484	42.1451	17.917	19.5506	38.0661	79.7634	20.9658	-0.000220699	11.8968	59.1618	3.98436	21.6934	6.79321	16.5202	25.0132	44.7968	37.5338	15.3492	37.2218	0.00640716	19.9884	7.96641	20.8003
27.4786	8.46954	2.81874	47.7553	16.6767	30.9713	0.000613477	1.39597	12.4407	0.256048	1.37987	26.3502	6.03278	4.49529	2.70274	6.92772	16.2669	3.44501	0.000530666	4.31484	8.86301	8.56472	13.5243	11.1204	0.0222356	2.20493	47.0262	26.0706	48.2906	15.8083	22.6162	42.0467	79.0751	16.5112	0.000100174	37.274	51.5503	16.2379	19.7198	12.7983	15.9503	26.4844	38.4921	35.6019	12.6321	50.1505	0.00564726	19.9605	6.92321	20.1378
27.5785	6.62904	2.11431	44.4164	14.3106	30.0152	5.43575	4.81172	9.86286	0.198981	1.30059	29.7911	6.18014	3.59896	2.00565	6.2202	16.6517	2.8526	0.0006398	3.78806	12.0677	9.18922	10.4799	10.5502	0.0186846	5.94179	38.9571	30.3619	58.122	13.3917	22.8806	40.1921	68.0298	19.2255	4.19829	42.5722	43.124	19.2353	16.839	13.5083	18.6899	25.0032	30.9516	33.1455	10.3955	50.7309	0.00459857	18.3474	5.97321	18.2056
27.6784	5.11998	1.58464	40.3751	12.1308	29.1914	6.79213	9.65626	7.6017	0.15467	1.14532	28.6021	5.56557	2.86732	4.89532	5.1046	18.0151	2.36155	0.000533	3.32553	16.617	7.82245	11.7798	9.26971	0.0156922	7.29589	59.096	30.7653	57.9755	11.1188	21.7369	37.8518	55.3728	40.6263	5.14739	39.5131	37.4323	18.0234	13.9783	11.9911	18.1625	22.5912	24.0773	31.4595	8.55479	47.2696	0.00331124	21.5568	7.56209	16.0315
27.7783	5.02012	1.18701	36.2439	10.1951	26.356	6.55416	9.60169	5.75602	0.120317	0.985837	25.6159	8.31679	2.27729	6.84738	3.9738	16.5077	1.95483	0.000232156	2.91946	27.0848	12.2706	10.9436	7.89983	0.013186	6.83993	57.8823	28.986	57.6585	9.13638	19.956	33.4015	72.2378	42.426	4.89086	47.9491	31.2567	15.2255	16.0797	9.7794	30.5929	20.0323	18.3987	27.594	7.04008	65.1073	0.00183318	31.1389	7.98229	13.9654
27.8782	4.44498	0.88887	32.3065	8.51611	22.8888	11.9628	8.24755	4.30834	6.00156	0.841671	24.9499	19.0529	1.80496	6.67125	23.112	17.2035	1.61808	10.3498	2.56294	25.9329	19.157	9.28767	15.2976	0.011102	5.81283	48.7985	27.954	72.0995	7.46624	30.513	28.3546	81.7649	37.249	7.8259	45.4523	27.6024	12.1284	24.316	7.58319	32.4078	38.6647	37.5252	23.1738	5.79366	90.6818	0.000151195	32.8893	7.75411	18.1989
27.9782	3.7222	6.24267	45.1136	7.08235	40.8191	23.0403	6.73549	3.19966	7.13829	0.716455	22.7348	21.176	1.42871	6.12538	27.7308	15.578	1.33932	13.0295	2.24996	36.728	18.0395	7.47528	16.0231	0.00936581	4.80478	38.1003	25.561	72.3103	6.08341	34.0615	23.4747	73.434	40.0715	7.94076	39.049	24.1541	23.1018	24.3432	36.603	30.5038	42.3252	64.2137	28.9611	4.76795	109.362	-0.00166268	31.0279	7.19232	23.8108
28.0781	3.01109	7.54507	48.3752	7.50424	45.1306	24.5366	5.39211	2.36326	8.74125	0.60922	19.8397	88.0571	1.13	5.08505	38.8101	29.9273	1.10861	12.4161	1.97531	34.2534	24.5921	15.1264	23.9078	0.00789553	14.2955	28.3868	22.5698	86.9423	4.9488	47.1976	19.1051	60.8558	48.6791	7.08882	31.9097	33.677	29.8723	25.4274	49.289	27.494	40.4197	63.8453	28.5692	3.92392	112.822	-0.00334249	27.7147	16.8821	23.5763
28.178	2.3804	7.12658	47.1108	17.0365	43.1694	35.2847	4.28122	1.73876	8.12946	0.517861	18.6468	202.107	0.893443	3.99529	55.135	31.1245	0.91764	19.9864	1.73424	32.5527	22.4481	20.6109	23.8869	0.00667068	18.8174	20.4921	19.4405	86.0445	4.02231	80.8186	15.362	48.7201	44.9047	12.002	47.5196	33.1889	50.6306	38.3617	47.8177	24.3452	36.6916	54.6491	33.4414	3.22943	105.827	-0.00492458	28.3903	38.1681	38.4608
28.2779	1.85181	6.09571	43.8601	20.6714	41.9294	51.0302	3.38742	1.27551	6.87584	4.66818	16.5285	254.807	0.706414	3.03419	54.3439	28.1647	0.759586	20.3786	13.0219	27.3346	17.9713	20.5283	21.3859	0.00564383	27.8461	14.4597	16.4393	143.217	3.26765	93.0341	15.063	38.3811	37.3446	14.3825	53.8087	31.2038	52.7617	38.3841	40.841	21.3939	32.6013	43.8628	32.2082	2.65788	95.9485	-0.00622837	26.4132	65.7675	46.8686
28.3778	1.42399	4.95453	39.8906	21.0808	41.1807	51.2188	2.67634	0.93329	5.57587	5.28772	14.215	247.683	0.558713	2.2529	46.767	24.2475	0.628756	17.9561	14.8312	21.9356	13.5312	18.0611	18.3673	0.00476118	40.5859	10.0289	13.7051	176.077	2.65396	93.9225	17.4486	30.0014	29.5181	13.5747	49.782	27.0109	46.9192	34.0729	32.5785	18.7383	28.6918	34.0879	28.464	2.18744	85.8468	-0.00726176	36.3373	114.008	45.5613
28.4778	2.91151	3.91001	35.8196	19.8348	37.3604	45.8548	2.11323	0.681501	4.42942	4.90677	12.0236	217.956	0.442072	1.64674	37.4698	20.4555	0.520482	14.755	29.1565	17.2777	9.85645	14.8605	15.5015	0.00400227	39.8591	6.86295	11.2968	175.595	2.15529	89.1275	17.0234	23.3615	22.6874	11.7791	42.2698	22.5249	38.5244	28.793	30.4294	27.5711	25.1417	26.0343	24.0101	1.80024	76.3994	-0.00800421	38.4065	157.209	41.2514
28.5777	3.2558	3.03027	31.9335	17.8394	32.5323	39.0848	1.66795	0.496843	3.48163	4.29966	15.0356	182.628	0.350049	1.19014	28.7218	17.1071	0.430852	13.2403	33.7612	17.1335	7.91677	11.7236	12.9829	0.00336871	34.5444	4.64684	9.22759	161.346	20.6518	81.7732	15.3164	18.1566	17.1536	9.85076	34.3167	38.2178	30.144	23.7822	25.501	28.4078	21.9871	19.6905	19.6942	1.48172	67.8434	-0.00850318	36.244	222.562	36.3471
28.6776	3.06217	2.32138	34.0835	15.6036	27.6771	32.5328	1.31624	0.361717	2.72147	3.6952	14.9593	148.954	0.277451	0.853031	21.3633	14.2528	0.356628	18.4649	32.0549	14.5887	5.97086	8.98559	10.8364	0.00283319	28.3101	3.1203	7.48186	142.538	33.4501	73.5559	20.1756	14.0981	12.841	22.3963	27.1466	39.3548	22.8374	27.9562	20.1113	28.0432	19.2105	14.8095	15.8681	1.21968	60.1918	-0.00873704	32.3791	259.404	36.745
28.7775	10.9353	8.84023	33.1253	13.4005	23.2224	32.6187	1.03866	0.262996	2.1211	3.55452	13.6215	194.229	0.219997	0.60763	25.2568	11.8548	0.295136	18.1455	34.734	11.7717	4.35348	6.74351	15.6549	0.00237833	22.548	2.08204	6.02928	123.346	34.5179	65.3672	73.8164	10.9416	9.55349	29.6877	21.1361	57.5453	16.906	26.2106	15.2553	25.743	16.7778	11.1023	12.635	1.00398	53.3835	-0.00868319	28.0695	311.213	33.7347
28.8775	19.0676	10.2749	30.808	11.3657	19.3197	29.1905	0.819668	0.190983	1.65054	8.8193	11.8826	271.036	0.174262	0.430811	39.1817	33.0527	0.244229	15.731	32.4445	9.29359	3.11264	9.30585	15.5333	0.00200874	20.3932	1.38267	4.83312	105.531	44.7342	57.6493	108.471	8.48988	11.5539	28.824	49.5409	72.0972	12.299	22.6758	20.0599	25.2855	14.6507	11.2998	23.1621	0.826362	47.3382	-0.00839309	23.9083	321.248	29.8888
28.9774	20.6162	9.57445	38.5473	9.55603	15.9873	24.8761	0.646799	0.138385	1.28336	9.3065	10.1308	271.569	0.137874	0.304355	39.5549	36.0141	0.202122	12.8139	31.1633	7.26888	2.19929	9.30553	13.8731	0.00167017	17.0544	0.914747	3.85706	89.7109	47.2672	50.596	115.134	6.58683	11.7885	25.2982	92.687	69.0327	8.82674	18.9387	19.3165	33.1051	12.7919	9.75834	25.3938	0.679961	50.355	-0.007945	20.1466	308.391	30.7152
29.0773	19.113	8.1362	46.1421	7.98456	13.1841	25.2398	0.510401	0.0998983	0.997409	8.47617	8.5268	242.235	0.109106	0.214423	34.422	38.1215	0.166946	13.4938	28.1532	5.66205	1.54259	8.20302	11.9031	0.00135317	13.7281	0.602901	3.06535	75.9821	58.1478	44.2668	108.067	5.11007	12.3025	23.5507	110.198	60.2159	6.2661	32.2808	16.4381	33.1706	11.1683	7.86536	23.8238	0.559505	55.3331	-0.00733791	18.7841	284.032	28.3571
29.1772	16.4304	6.58902	46.9748	6.64175	10.8471	22.6929	0.842073	0.0718737	0.774976	7.38195	7.1235	204.419	0.0864746	0.150744	27.7578	34.6923	0.137742	12.0514	24.9535	4.4024	14.318	7.94728	25.6497	0.00110388	10.8286	0.395566	5.64262	80.7992	82.1388	38.6513	95.181	3.96427	10.7702	20.4642	103.731	50.3989	4.40877	33.124	13.0842	30.6175	9.75048	6.12615	20.7702	0.460429	52.9653	-0.00658014	16.6738	254.907	25.1794
29.2771	13.5145	5.18857	44.6849	5.50691	14.1243	23.7795	0.813138	0.0514437	0.602181	6.33055	5.92517	167.403	0.0685888	0.105797	21.367	29.9333	0.113587	9.97357	21.9794	3.42015	15.8485	6.8958	32.2221	0.000892814	8.44564	11.4384	6.70169	80.5097	82.0974	115.026	80.7036	3.0752	29.3905	17.1246	106.065	41.3387	3.07895	46.3993	9.98661	27.38	8.51252	4.68464	17.3808	0.378967	48.3883	-0.00570151	14.4014	224.888	22.0103
29.3771	10.8049	4.87815	41.105	4.55511	14.6159	23.2933	16.4056	0.0365546	0.467921	5.39868	4.91569	134.726	0.0543931	0.0741445	15.94	25.2757	0.0933849	7.91343	33.0847	2.656	13.6318	5.62664	30.921	0.000709998	11.1255	13.8968	6.84863	73.9494	73.4536	312.252	66.7615	2.38525	39.7901	14.0742	118.384	39.2281	2.13667	51.4241	7.40556	39.8852	7.43215	3.54574	14.1843	0.31202	43.425	-0.00479126	18.7926	196.093	19.1147
29.477	8.4724	4.16332	37.1417	3.76124	13.5908	23.8558	22.6748	0.0256065	0.363649	4.59523	7.85054	107.299	0.0430874	0.0518943	11.6257	21.1471	0.0768208	6.12055	33.1229	2.06209	10.6296	11.9161	27.2836	0.000544031	10.6438	23.297	6.47772	65.3173	62.6373	392.936	58.4706	6.77422	37.8761	11.464	108.941	34.0901	1.47474	51.6722	13.3497	42.7008	6.48916	2.668	11.3896	0.256897	45.5011	-0.00394194	27.4895	169.585	30.2727
29.5769	8.52339	3.37984	35.0639	9.52391	11.9953	21.5264	31.039	0.017672	0.282697	3.90822	20.653	84.9075	0.0341342	0.0362828	8.33565	17.6216	0.0628632	4.65695	30.2867	1.60076	20.4676	13.2097	23.2923	0.000401629	9.12458	23.3695	5.84222	56.518	52.1798	411.158	49.4017	7.16976	31.9413	17.5124	92.2598	28.4817	1.01308	46.8537	13.9611	48.5722	5.66587	2.00078	9.04692	0.211444	44.2919	-0.00322648	34.5343	147.984	31.2641
29.6768	13.7885	2.66544	37.3345	11.7749	10.3397	18.4152	28.94	0.0120218	0.219814	3.32303	24.1065	66.9198	0.0270913	2.53298	5.89754	14.6934	0.0509577	3.50495	28.3014	1.24256	20.043	21.046	19.6067	0.000288059	7.43768	19.9147	5.10149	48.3537	42.9502	397.296	40.8477	6.30596	25.4323	17.5943	74.7928	50.5938	0.693055	39.9659	12.3434	46.7807	4.94742	6.96793	7.13269	0.173996	40.7139	-0.00265597	38.1077	133.445	28.9118
29.7768	14.6383	2.06477	36.2466	12.0992	8.74535	15.356	24.3424	0.00804279	0.170966	2.82547	33.6281	95.3855	4.18337	3.15126	4.12799	46.376	0.0422163	2.61869	34.5066	0.964361	23.3492	21.9234	16.4019	0.000190701	9.37261	15.645	4.35136	51.8379	35.1309	368.25	33.2157	5.18067	28.897	39.3828	59.1159	54.4619	0.472385	33.2025	10.0441	42.5453	4.32062	7.60776	5.594	0.143374	36.626	-0.00223278	36.6359	118.108	25.6886
29.8767	13.4614	1.58114	33.693	11.429	7.31112	12.6396	19.7196	0.00531948	0.132919	2.40231	72.004	229.091	12.3978	2.96232	2.8639	56.37	0.0342343	1.94682	39.852	0.748275	30.0363	22.6174	13.6827	0.000134121	8.85468	11.7047	3.64648	55.1689	50.1153	333.27	51.1026	4.13087	26.0838	50.1408	60.0003	49.6814	0.320924	27.1979	7.77711	37.815	3.77391	6.73639	4.37081	0.118383	36.8685	11.423	43.6777	107.321	22.4616
29.9766	11.5201	2.87469	30.618	10.3032	6.06602	10.3332	15.735	0.00343722	0.103239	2.04225	81.4739	265.635	14.5283	2.4881	1.97212	53.4063	0.0278405	1.44238	38.2969	0.580509	27.0095	21.8006	11.3999	8.68e-05	7.55004	18.2101	3.01274	58.5012	50.2153	297.29	54.9751	27.8971	32.9262	48.1515	55.8798	42.4449	0.217385	36.7602	5.82572	33.2851	3.29663	11.665	3.40612	0.0977915	57.8535	18.2955	43.2966	101.684	23.0168
30.0765	13.722	8.18006	27.4805	9.02523	5.00734	8.41702	12.4766	0.00195395	0.0802121	1.73543	78.2473	251.02	13.94	1.96829	1.34948	46.7896	0.022921	1.06569	35.4446	0.450221	32.1083	25.201	9.49252	1.28e-05	13.4379	17.9493	2.46084	59.2904	49.4916	262.818	51.9256	31.2456	30.7284	66.5733	47.6022	51.5434	0.146851	36.251	4.40153	29.1742	2.87938	11.6244	2.64963	0.0807863	60.4891	19.1008	39.6559	92.9049	21.2292
30.1764	14.8545	15.1242	24.4926	7.7585	4.11896	6.84279	9.86656	0.000957487	0.0623712	1.47493	70.0891	218.001	12.2922	1.50135	0.918314	54.0548	0.0189091	0.785754	31.6591	0.349064	28.2371	33.9361	7.90224	-3.07e-05	47.3155	15.1763	1.99295	54.8748	44.0317	327.208	45.8967	27.9736	25.6891	97.3309	38.7171	48.901	3.99513	32.0007	3.24018	25.5238	2.51461	9.95883	2.05815	0.0664923	68.253	25.2555	34.8621	85.8822	27.386
30.2764	14.7866	37.3737	21.7427	6.58495	3.3802	5.55705	7.79372	0.000373011	0.0483912	1.25292	60.6182	181.382	20.4073	1.11807	0.621734	70.6798	0.0159653	4.97969	27.9567	0.270421	22.2417	33.673	6.57766	-2.32e-05	116.457	11.8697	15.5583	48.6572	50.6316	359.959	76.8087	23.1521	20.3614	116.917	49.9292	65.6976	12.3424	42.4383	6.9728	22.7002	2.19564	7.9966	1.59656	17.9846	91.8653	25.0856	29.9417	77.2591	33.5326
30.3763	15.7623	41.3915	30.1549	5.53926	2.76971	4.51032	16.0579	0.000122667	0.0373267	1.06411	52.5259	147.339	45.4393	0.818957	0.418974	68.2185	0.0135128	5.96672	24.5941	0.209405	16.6056	29.5711	5.47495	1.04e-05	146.871	39.49	41.0374	42.1908	47.6739	356.179	139.624	18.5238	15.6744	170.067	77.7453	71.6028	40.9297	52.1687	7.54525	19.9861	10.6887	6.21593	1.41683	73.2424	126.706	22.4998	25.3597	68.2698	32.6393
30.4762	14.5215	39.9032	32.2676	4.63012	2.26721	3.65963	16.0226	-2.61e-05	0.0285723	0.904306	48.9649	118.007	69.6271	0.592799	0.280998	60.173	0.0116841	5.59361	21.6085	0.162065	28.556	30.1319	4.55731	1.56e-05	138.788	44.0185	52.4925	36.1387	41.6036	334.442	164.56	14.5883	11.8624	195.186	79.1307	65.6014	47.5342	49.5627	6.76852	17.5196	47.2494	4.74806	1.19762	82.4683	128.877	19.2445	28.3405	59.5947	29.5656
30.5761	12.4399	34.4602	31.3955	8.50698	1.85484	2.96884	19.327	1.49445	0.40699	0.768371	43.2262	93.7069	72.5605	0.42538	0.18762	51.2767	0.0101716	4.74341	28.8558	0.125253	27.4129	65.5414	26.7166	1.07e-05	131.252	39.1667	55.4252	30.7424	35.0567	304.985	161.695	14.6457	8.88524	239.643	70.1844	56.1537	44.2075	43.112	5.5521	15.328	56.5934	3.59151	0.984205	76.2935	120.309	16.0587	27.3894	53.0824	26.0554
30.6761	10.2099	28.1566	29.2154	18.6033	1.51702	2.40814	17.5125	3.55683	20.0516	0.650867	37.0944	74.0163	66.4503	0.30327	0.124693	43.0708	0.009032	3.81678	28.2562	0.0966225	22.4034	81.9129	76.6966	8.03751	125.715	31.5014	53.4406	26.0493	29.0274	273.331	159.013	12.6559	6.61285	241.165	58.3361	46.5747	37.1985	36.0973	4.32093	13.3993	55.6184	2.70144	0.795014	65.9834	108.88	26.5861	24.7716	46.5923	31.1008
30.776	8.15088	22.2905	26.5641	26.6824	1.24066	1.95315	14.5852	3.86119	23.8477	0.552762	31.3366	62.5396	65.4354	0.215144	0.0824921	35.9534	0.00811634	2.97763	34.5085	0.0743807	17.0456	113.131	88.6601	25.4816	107.825	23.9177	48.8576	22.0227	23.8176	242.349	172.105	10.321	4.90191	227.883	46.7905	38.0266	29.5601	29.6821	3.24819	11.709	51.072	2.02526	0.635245	55.5131	97.3457	27.9646	21.6248	40.6396	45.5391
30.8759	6.3848	17.3089	35.4504	45.6258	7.77399	1.58397	12.5599	3.46783	107.224	0.469262	26.2351	51.2511	58.4187	0.152053	0.0542041	30.7315	0.00744366	2.2784	33.1652	0.0572206	12.4896	126.072	83.1595	35.6141	87.9131	26.701	43.1321	18.5939	30.3072	213.421	163.011	8.20204	3.62441	197.819	36.7444	30.7957	22.6349	40.6339	2.38243	10.2303	45.6079	7.89978	0.503892	53.8026	86.607	25.6851	26.8467	43.0508	57.897
30.9758	4.93418	13.2762	39.6283	52.0383	9.94763	1.28448	39.0734	2.86507	145.09	0.398495	21.8488	41.2641	58.4279	0.107178	0.0352511	40.7441	0.00687815	1.72155	38.3972	0.0439057	8.95596	137.605	81.4617	33.6721	69.8278	28.1796	37.1451	15.6866	29.4466	187.134	144.307	6.43862	2.6755	165.453	28.4787	24.8331	16.887	39.7347	1.7156	10.927	40.2322	8.70475	0.397871	47.3581	76.8982	22.2275	27.0087	41.8978	56.9141
31.0757	3.77549	10.1014	39.2771	51.6874	10.0464	1.04155	42.3226	2.26307	138.601	0.338898	18.1393	32.872	52.5396	0.075407	0.0226182	39.4561	0.00640945	1.28966	36.4553	0.0334607	9.06626	126.265	84.9777	37.6465	54.674	24.5378	31.4034	13.2273	26.0439	163.626	130.151	6.99332	1.97298	135.94	21.8879	19.9794	12.3585	34.9618	1.21799	14.4879	35.2938	10.3788	0.313148	40.1421	68.2211	18.6639	24.9148	38.9057	51.7387
31.1757	2.86754	7.64475	36.8864	47.9487	9.23708	0.844525	37.2849	1.74038	118.51	0.28584	18.3697	26.0161	44.8178	0.0529796	0.0142112	34.8436	0.00590573	0.960404	32.8193	0.0253716	7.56098	106.431	77.2087	34.0253	44.946	19.5081	26.1724	11.1499	22.0886	142.807	111.981	15.2317	1.45396	110.704	16.731	16.0548	8.91114	29.4266	0.855058	14.5635	38.0046	9.45287	0.245817	33.4778	60.5021	20.0947	21.9888	35.1006	45.6613
31.2756	2.16577	5.76484	33.7039	42.7586	8.1023	0.684702	38.5896	1.31601	96.5959	0.241919	24.4799	23.1327	67.541	0.0371835	0.00867429	29.7058	0.00540763	0.712538	29.0564	0.0191813	5.81028	85.2924	70.3158	29.0733	35.8569	14.7048	21.5656	9.39648	28.0886	124.492	93.5344	15.63	1.07102	89.7465	12.7438	12.8927	6.35015	24.2581	0.594814	13.4584	36.0906	7.80535	0.192544	27.7181	53.6484	47.2276	18.9285	31.0775	39.8138
31.3755	1.62877	4.33664	36.4831	37.1939	6.92212	0.555004	33.554	0.984199	76.9308	0.204948	24.8512	25.3845	70.082	0.0260973	0.00507678	24.9561	0.00481407	0.527413	25.5834	0.0144783	4.28076	66.0973	60.809	24.4094	28.1441	10.7027	17.6057	7.9172	27.2857	108.441	76.5921	13.6076	0.788726	72.5872	9.68397	26.132	4.48201	37.111	0.410629	12.0411	32.6875	6.15522	0.150399	22.8738	47.5678	77.6372	16.884	34.6963	34.5393
31.4754	2.01979	3.25684	35.6749	31.8236	5.82164	0.449725	27.5295	0.730401	60.5485	0.173267	22.8335	23.5034	64.0602	0.0182893	0.00263499	25.8406	0.00418299	0.389837	41.6289	0.0108413	3.07955	50.0118	51.4738	20.3758	21.8893	7.59937	35.7393	6.6696	24.1305	94.4086	61.8559	11.1318	0.580746	58.6383	7.34799	218.534	3.13836	37.246	0.281683	25.6799	29.0149	4.73875	11.8644	18.8477	42.1751	135.354	14.6237	34.664	29.8988
31.5754	1.97754	13.3933	34.0467	26.9217	4.8482	0.364287	32.8513	0.539058	47.3603	0.146621	20.0111	20.2119	55.1215	0.0127107	0.00102935	23.3495	0.00354783	0.287784	45.8812	0.00804721	7.19808	37.1692	43.1673	28.5045	16.9355	5.29773	43.466	5.61759	20.4645	82.1629	56.3628	8.8585	0.427573	47.3407	5.5705	345.35	2.18278	33.1003	0.192214	70.1507	25.5245	3.60023	20.5043	59.6895	37.3933	208.631	24.4354	32.6827	25.8579
31.6753	1.74969	26.0045	36.4794	122.396	4.01111	0.294987	29.688	11.716	36.9226	0.123019	17.1047	28.5681	45.8837	6.55932	-1.56e-05	20.0908	0.00282909	0.212339	54.1836	0.00612323	15.5284	27.2426	36.0512	35.9062	13.0631	3.64153	44.9177	4.73055	17.0008	71.4924	48.7928	6.95796	0.314789	39.2682	4.2207	350.436	2.41638	27.9857	0.130719	94.4753	22.3621	6.89547	23.0403	69.5343	33.1536	215.855	26.8252	35.612	42.2095
31.7752	1.46453	37.1907	35.5137	162.127	3.30335	0.238797	33.5931	113.775	28.7348	0.103767	14.4176	57.2751	37.4543	9.56851	-0.000615366	16.9455	18.2681	0.156696	72.0066	0.00464781	24.6117	19.7461	39.2092	33.8117	10.0583	2.47562	42.7942	3.98261	13.9738	62.1961	40.9187	5.4304	0.231754	32.1325	3.19692	312.822	2.20496	23.1217	0.0888351	95.3401	19.5549	6.99674	21.8362	64.9734	29.395	196.944	25.7335	35.1595	43.8465
31.8751	1.1845	36.9654	33.0571	220.544	2.71095	0.193222	29.9485	197.307	22.3418	0.0868968	12.055	62.2632	30.2076	44.202	-0.000920302	14.1717	23.9263	0.115609	95.3293	0.00356683	23.2492	14.1828	55.0385	107.594	7.73671	1.6686	179.824	3.35209	11.4214	54.1014	33.599	4.22469	0.170634	58.5018	2.42126	264.657	15.4821	18.8892	0.0605927	88.2304	17.0853	47.8529	19.1389	61.9293	35.6572	169.878	23.1861	32.9254	42.6228
31.975	11.5365	32.368	30.0619	241.549	2.21898	0.15621	24.798	253.987	17.3622	0.0729421	10.0321	57.4391	24.1785	81.3484	-0.00102593	11.8082	23.3557	0.0853485	105.239	0.00274455	18.8787	10.1099	54.2617	135.373	5.94735	1.11676	337.58	2.82076	9.30763	47.0592	27.188	3.28131	0.125638	74.3634	1.83368	218.252	18.9989	15.3446	0.0416435	78.9846	14.9217	77.646	35.2649	54.1752	81.6898	142.396	20.1976	31.3353	46.3883
32.075	14.8561	26.6459	26.9918	235.502	1.81279	0.126143	19.9641	270.257	13.489	0.0604826	8.32511	49.3052	19.2585	130.426	-0.00106262	9.82302	20.764	0.0630107	102.663	0.00216709	14.3176	7.16059	48.3518	125.492	4.57024	0.743692	543.808	2.37332	7.57316	40.9331	21.7711	2.54631	0.0925075	103.154	1.38867	177.67	37.4399	12.4296	0.0291206	69.7366	13.0295	76.3874	38.7051	45.801	90.7239	117.515	26.3084	28.7092	45.0517
32.1749	14.7395	21.1883	24.0619	216.224	1.47961	0.10172	15.8891	244.585	10.4783	0.0506002	6.89686	40.7626	15.2911	186.332	-0.00104958	8.16572	17.7639	0.0466035	93.1734	0.00176812	10.4718	5.0439	41.4471	108.037	3.51128	0.493451	696.384	1.99679	6.15678	35.6055	17.3006	1.97489	0.0681117	101.321	1.05155	143.663	40.2937	10.0536	0.0209	61.206	11.3757	65.1163	36.329	38.153	96.0925	96.1345	26.9076	25.6779	40.7757
32.2748	13.1279	16.4987	21.3622	191.601	1.209	0.0819317	12.5853	202.838	8.13886	0.0406912	23.4238	32.9894	12.116	182.613	-0.00100291	6.78554	14.9358	11.6194	82.7059	0.00145383	7.50091	3.53604	34.9513	90.9264	2.69738	0.326933	735.608	1.67994	5.00305	30.9712	13.6701	1.53119	0.0501522	115.735	0.796174	115.753	36.3389	8.1256	0.015732	53.5794	9.93112	74.7692	31.6806	31.5723	94.0473	78.2494	25.0157	22.6018	36.484
32.3747	11.0311	12.6774	18.9207	165.977	0.992302	0.0659439	9.94817	162.063	6.32133	0.0330985	28.1643	26.3623	9.58725	156.433	-0.000820456	5.63756	12.4559	17.0956	72.8841	0.0012239	5.30586	2.46865	29.2621	75.9624	2.07201	0.216453	709.416	1.41297	4.06447	26.942	10.7554	1.18682	0.0369306	138.231	0.60267	93.0877	30.0729	6.56475	0.0123952	47.0408	8.66886	75.3114	26.5151	26.048	86.6195	63.5062	22.1714	19.6761	31.9923
32.4747	8.94349	19.7659	20.4232	141.614	0.812736	0.0529967	17.6681	129.501	4.90974	0.026397	27.6513	20.904	7.5796	125.175	4.94329	4.68314	11.821	17.0462	64.0737	0.00107507	3.72415	1.71713	24.4203	63.3052	1.59159	0.143132	648.651	1.19064	3.30132	23.4372	8.43492	0.919734	3.23517	130.332	0.455529	74.7848	23.6498	5.30255	0.0104475	46.69	7.57016	64.7843	21.6419	21.4605	89.5672	52.1986	19.133	24.457	27.8202
32.5746	7.08088	20.0871	19.9463	139.26	0.663887	0.0424859	17.2629	112.022	3.81307	0.0212512	32.8653	16.4964	5.9889	96.1734	6.27361	4.2996	10.3936	14.8743	56.2826	0.000913097	2.60123	1.1905	20.3502	52.7136	1.22254	0.0942505	572.673	1.00351	2.68111	20.3903	6.59874	0.712628	3.89864	113.037	0.343883	60.0479	34.9784	4.83105	0.00920507	50.431	6.60885	95.7648	17.3807	17.6696	84.079	42.6037	16.2521	25.6246	29.193
32.6745	16.3772	17.7599	30.2124	143.373	0.530347	0.033976	26.883	90.7601	2.96105	0.0164431	58.0339	12.9791	14.7574	76.7564	5.9712	3.72229	8.84839	12.7362	49.4253	0.000867413	1.81128	0.822984	16.9473	43.8819	0.939064	0.0615391	493.211	0.849073	10.0841	17.7402	5.15224	0.552071	8.92532	117.447	0.25942	76.5611	35.2052	18.3997	0.00849465	64.8881	5.76954	137.41	13.8084	14.5437	76.2532	51.7854	13.6718	24.7951	39.236
32.7744	22.7565	14.6956	33.1648	135.567	0.429976	0.0270812	25.6991	95.3401	2.29969	0.0122947	63.3006	14.9882	17.9476	58.8767	5.05185	3.14733	23.7725	10.3038	47.5217	0.000691134	1.25873	0.567412	14.1091	50.093	0.721326	0.0399197	416.995	0.71808	26.5075	15.4348	4.01663	0.427634	9.43389	136.599	0.195149	74.8033	30.8127	20.8807	0.00814447	88.2923	5.03668	271.189	10.8902	11.9687	68.2331	50.1138	11.4318	22.9455	39.1047
32.8743	23.1456	11.721	32.6236	122.287	0.333064	0.0214864	21.7979	84.5257	1.7859	0.00961143	61.8829	36.3097	21.2584	45.7141	6.09535	2.6347	26.3114	8.06531	46.2042	5.27044	0.873626	0.390252	11.7446	49.3519	0.554079	12.9401	348.4	0.607225	29.6032	13.4291	3.1277	0.331268	8.29875	139.802	0.14649	65.7903	25.0699	19.3634	0.00791488	89.3271	5.20066	276.548	8.54212	9.84835	60.7271	62.5335	9.58935	20.6558	39.308
32.9743	23.745	9.14392	30.5242	107.16	0.251752	0.0170072	17.7158	69.3714	1.38733	0.00770089	55.8957	40.6925	20.4771	34.4498	5.70136	2.1961	30.343	6.18438	41.892	10.7082	0.605859	0.267824	9.77568	43.2195	0.425619	15.8753	287.65	0.51336	32.2013	11.684	2.43362	0.256673	8.34286	194.472	0.109616	55.2791	25.8075	16.6757	0.00759213	82.7415	5.98115	238.997	6.67788	8.10487	82.2467	62.1726	8.00338	18.2608	36.0163
33.0742	21.4942	15.3018	29.0864	92.1443	0.185679	0.0134072	14.1552	54.5841	1.0775	0.00628061	65.0267	45.5674	20.6034	31.3602	4.78116	3.62387	28.5693	19.3143	37.1736	10.6017	1.89299	0.183429	8.1365	36.5725	0.326951	14.6164	255.383	0.433028	33.1151	10.1657	3.25699	0.198866	7.19776	207.859	0.0818448	45.4304	22.8238	26.6503	0.00720239	74.0986	20.2616	192.7	5.20668	6.66951	83.301	65.6294	6.65843	15.9454	31.8851
33.1741	18.2313	15.8087	26.78	78.2198	0.143082	0.0104841	11.2304	41.8773	0.836407	3.37609	63.0961	42.5157	18.5776	37.6354	3.77203	3.67401	25.0396	21.9332	32.7552	9.02244	1.97072	0.125375	23.6324	30.6084	0.251136	11.9637	220.839	0.364183	29.9619	8.84485	3.355	0.154014	5.79793	189.066	0.0611993	41.1299	18.6816	26.9975	0.00672163	65.4332	23.7728	150.114	4.05152	5.48029	79.5526	60.3642	8.61755	17.3694	39.6809
33.274	14.8699	14.0752	36.828	65.8054	0.0999239	0.00814237	13.9481	31.6188	0.649326	3.92181	69.307	36.6983	24.5362	44.5665	2.86189	3.29651	21.2865	20.172	28.7945	7.27883	4.5542	0.085525	26.0303	25.5236	0.192834	18	204.225	0.305261	25.6836	11.3109	3.10343	0.119298	4.50411	161.497	0.0451559	46.6881	17.0922	24.0763	0.00631949	57.4331	23.2144	131.044	3.14987	4.50741	72.6162	81.8617	8.79487	17.1453	38.7903
33.3739	15.4881	11.6893	39.3052	55.0082	0.0643973	0.00623971	12.7272	23.6245	0.503332	3.66212	65.8039	30.433	24.5142	41.1965	2.11315	2.82835	17.8446	16.9458	25.2926	11.5001	4.58203	0.0582171	24.0649	21.2575	0.542179	21.5708	190.503	0.255098	21.452	11.9079	2.71034	10.0779	10.4165	134.051	6.85946	45.7804	14.2569	20.3875	0.00599879	50.2783	22.2038	106.432	2.44638	3.70147	65.1463	81.9055	8.16813	16.0533	47.8632
33.4739	30.8616	9.34307	40.9294	45.771	0.0391084	0.00468093	24.8106	17.528	0.389638	3.2156	58.6182	24.6744	36.0827	34.3158	1.52933	4.32462	14.8604	13.5629	22.2106	10.9513	3.81258	0.0395527	20.9346	17.6972	0.594625	19.7031	180.517	0.212778	18.1284	11.5417	12.1611	26.3988	14.1667	109.727	8.6581	64.1103	11.2678	16.8561	0.00569445	43.964	20.1665	83.2257	1.89886	3.03449	58.041	73.6921	16.7189	14.6475	51.1869
33.5738	75.7425	7.29839	48.9824	38.5713	0.0215776	0.00342561	29.0257	12.9429	0.301587	2.76557	62.3079	19.7405	37.2052	27.0155	1.08988	4.32092	12.336	10.5468	19.5023	9.2022	2.92654	0.0268324	17.7654	14.7311	0.537237	16.0636	163.207	0.177511	15.0327	10.717	15.5209	27.706	13.5018	89.1875	8.3127	63.2507	8.59592	13.7748	0.0052906	38.4233	17.9202	63.7792	1.47379	2.4975	51.565	63.1276	46.8135	14.6282	57.9261
33.6737	87.4107	5.61954	49.8621	32.282	0.00445322	0.00241312	26.1007	9.52609	0.231818	2.36101	58.3815	15.6658	33.9153	20.543	0.767152	3.85785	10.2246	8.05292	23.8519	7.38672	2.15479	8.96275	14.9149	12.2616	0.448954	13.2931	144.363	0.148344	27.2591	16.3978	15.7233	24.3031	11.3924	72.233	7.18462	56.7081	6.39567	20.8659	0.004863	33.5734	19.8677	62.6298	1.14395	2.04728	45.7587	52.7205	56.4	14.4288	67.4231
33.7736	83.2748	4.28654	47.4297	26.8854	-0.00367548	0.00165754	21.679	6.99561	0.177479	2.01026	51.6707	12.3701	29.1412	15.2663	0.534567	3.30316	8.46819	6.0753	22.9307	5.81905	1.54954	12.6241	12.4623	10.206	0.361121	10.2686	130.861	0.124198	30.224	18.3096	14.4257	19.9454	9.07334	58.3935	5.89123	48.0722	4.67081	20.8966	0.00449678	29.333	19.0522	57.6682	0.888009	1.68026	40.587	43.4197	56.127	23.0204	64.7078
33.8736	72.6443	9.48361	43.629	22.3113	-0.0156515	0.00105291	17.4749	6.49457	0.136394	1.70992	44.4027	9.73743	24.2376	11.1653	0.3694	2.7795	7.01102	4.54635	20.7211	4.54708	1.09871	12.7035	10.3907	8.49486	0.284565	7.59884	114.841	0.103929	28.1093	18.2399	17.3541	35.3294	7.00394	47.1608	4.68978	39.6822	3.36233	18.5556	0.0041573	25.6272	17.3231	48.6705	0.689566	1.37517	35.9928	35.4793	51.5055	26.3059	58.5994
33.9735	60.2904	168.401	47.0299	18.4672	-0.0225094	0.000583934	38.2117	5.45375	0.105234	1.45389	41.7717	7.65009	19.775	8.07268	0.253625	2.32065	5.80367	3.38333	18.3674	7.96022	0.77232	11.2328	8.65517	7.07064	0.221644	13.5149	102.071	7.69357	24.3974	17.1879	17.1923	36.1743	12.1637	38.0699	20.6913	48.7741	2.39283	15.6827	0.00440063	22.3891	15.4027	38.7992	0.535728	1.13089	31.9159	28.8602	45.3269	26.5696	56.4788
34.0734	48.4884	487.425	57.6188	15.2565	-0.028768	0.000251452	38.4132	4.34779	0.0814871	1.23605	46.5699	6.00286	15.9439	10.9213	0.173154	49.0635	4.80401	2.50823	16.1786	19.0541	0.539934	9.26978	7.20643	5.88521	0.171461	13.7319	88.3362	10.2191	20.5037	119.338	15.594	31.4713	20.0919	31.8492	24.3692	54.8674	1.68703	12.9547	0.00421511	19.56	13.5601	30.0445	0.416502	0.922529	38.1055	23.4145	38.9535	29.1357	50.974
34.1733	38.178	550.949	59.1612	12.5863	-0.0311521	1.41e-06	33.1081	9.58314	0.0631382	1.05082	44.4732	4.70671	12.7592	10.5381	0.117505	193.946	3.97655	1.85442	14.2205	29.6979	0.376153	7.3274	5.99897	4.89848	0.132092	30.5809	74.9625	10.4453	16.9541	392.697	13.4628	28.3068	20.0574	89.7336	22.8665	50.8115	11.5603	10.5823	0.00398023	17.0882	11.8846	22.9006	0.324097	0.745158	76.1311	18.9674	33.0048	28.8546	59.794
34.2732	29.6134	508.212	56.5022	10.3726	-0.0321483	-0.00021576	27.074	10.2832	0.048779	0.893364	39.7283	3.68855	10.1617	13.1225	0.0793145	217.603	3.29168	1.36823	12.4905	44.8421	0.261464	5.62397	4.99332	4.07718	0.1015	49.8393	62.6609	9.70114	13.9009	576.497	11.2703	23.4724	17.2554	145.97	19.5517	43.6988	21.0261	8.59612	0.00346445	14.9287	10.3947	17.3009	0.252444	0.613294	82.9718	15.3512	27.7212	27.068	76.4544
34.3732	22.7214	429.72	52.0836	8.54152	-0.0324887	-0.000377928	21.687	9.19385	0.0377013	0.759494	34.3103	2.88955	8.06822	12.3391	0.0533655	201.593	2.72487	1.00798	24.2138	42.3482	0.18149	4.22509	4.15593	3.39358	0.0778753	49.6729	51.7553	8.61483	11.3466	635.769	9.24299	18.7967	13.8798	148.616	18.3101	36.3273	22.2606	6.96293	0.0028433	17.9204	9.08301	13.004	0.196872	0.494488	79.2192	12.4179	30.2891	25.8122	77.0944
34.4731	17.2927	347.021	47.1159	7.0295	-0.0322629	-0.00044012	17.2242	30.7627	0.0292136	0.645698	29.0889	2.26302	6.39336	28.2321	0.0357835	175.142	2.25575	0.741957	42.5791	35.4842	4.25338	3.12287	3.45879	2.82455	0.0597246	42.2084	42.3342	7.47436	39.3319	629.802	7.47263	14.8098	10.7739	132.836	15.6412	32.859	19.9344	5.63185	0.00231504	18.1577	7.93321	9.74541	0.153841	0.400822	72.3052	10.0419	37.2094	26.2282	70.7153
34.573	16.3809	272.79	42.1807	5.78252	-0.0310502	-0.000458793	13.6305	34.7921	0.0227222	0.548934	24.4043	25.9712	5.05976	30.5267	0.0239261	148.32	1.86746	0.545853	43.6848	28.4511	9.40946	2.27881	2.87849	10.9073	0.0458198	33.1049	34.35	6.40357	45.2203	591.718	11.7177	11.5773	8.19402	112.593	12.7423	27.9667	16.4323	4.55184	0.712568	29.7563	6.92741	7.29074	0.120429	0.322918	64.8647	8.11879	37.2931	30.2282	62.6315
34.6729	17.0512	210.883	48.7565	5.49193	-0.0287512	-0.00048073	10.77	31.7281	0.0176744	0.466678	20.3491	111.784	4.00105	55.6429	0.015963	124.25	1.54605	0.401497	40.2181	22.4015	9.41063	1.64577	2.39549	11.4717	1.44305	24.74	28.0689	15.761	42.5758	539.784	12.6726	9.01575	6.15608	93.1127	10.1017	23.1313	12.8904	3.67751	3.72457	31.3558	6.04834	5.44876	0.0942595	0.258301	57.7889	6.56307	34.3397	30.6513	54.6917
34.7729	15.54	161.281	50.4846	4.96693	8.54346	5.55755	8.50412	26.4121	0.0136794	0.396762	16.9065	219.948	3.1622	70.4072	10.338	103.596	1.28002	3.68831	35.8632	17.5008	7.813	1.1785	1.99355	10.2177	1.74542	17.8999	35.1835	20.6909	37.1529	483.857	11.9984	7.0075	4.59029	76.0756	7.87652	20.17	9.78335	15.866	4.44088	29.4608	5.28056	13.7457	18.3425	0.203228	51.3403	5.30509	33.9989	29.1391	47.4762
34.8728	15.8526	125.786	48.4023	7.23261	11.5364	11.3132	6.71276	20.9519	0.0106046	0.337345	14.0161	286.041	2.49847	66.552	16.5558	86.1968	1.05984	4.4887	31.652	13.6251	5.99085	0.837902	5.65252	8.69175	1.62889	12.6536	45.5631	29.915	31.3047	429.062	10.6192	5.44119	5.33205	61.7771	6.07776	24.4054	7.25209	22.1524	5.57658	26.535	4.61001	14.5148	24.386	0.159308	45.5587	4.28815	31.1214	26.6785	52.0411
34.9727	14.3115	96.7511	44.7055	9.85425	18.7212	25.8296	5.29776	16.1552	0.00822721	8.8898	11.6049	285.726	1.97384	56.0483	16.8478	71.6539	0.87756	4.23023	28.6552	10.5916	4.4085	3.24989	6.21114	7.28683	1.38157	8.79002	48.3518	31.3407	25.9189	377.886	9.0314	4.2229	4.84862	50.01	4.65848	34.7478	5.2814	21.7688	6.29549	23.4889	4.02447	30.4485	24.5613	0.130264	40.4089	3.46609	27.3503	23.8508	49.0603
35.0726	12.1204	85.2636	56.1657	21.1567	20.2485	32.7859	4.18044	12.237	0.00636655	15.1631	9.60107	254.52	1.55946	44.4076	21.7164	59.5399	0.726699	3.59632	25.4157	8.22792	3.16922	3.90234	12.0773	6.07972	1.1202	6.02361	46.7523	29.4235	21.2646	331.363	7.48656	3.27673	4.00589	42.1735	3.5548	52.0444	3.79359	39.1285	23.2433	29.3729	3.51395	53.0973	22.1871	0.0985028	46.7492	2.80159	23.4856	21.3483	43.9151
35.1725	9.87604	70.4301	59.4071	25.4009	20.6088	36.8738	3.30014	9.16264	0.00488062	15.2636	7.93949	214.637	1.23217	33.9064	31.8295	49.4641	0.601823	2.89777	22.3917	6.38982	7.42581	3.72071	12.6581	5.06445	0.887129	9.9707	42.8265	29.4483	17.3616	289.749	6.09854	2.54265	14.5275	34.7937	6.83978	52.1829	2.695	50.7452	26.9661	32.8313	3.06869	52.9831	18.9497	0.0730141	63.0289	2.26462	19.8891	19.4705	38.5155
35.2725	7.84603	56.1165	57.5069	25.7919	19.0158	34.418	2.60332	6.80801	0.00374877	13.7162	6.56374	216.632	0.973627	25.2673	31.6501	48.2948	0.498383	2.26281	19.6834	4.96166	7.48489	3.20184	11.5186	4.21645	0.693497	18.1998	37.8675	27.1025	14.1381	252.896	4.90691	1.97334	16.1698	38.4423	7.28407	46.3678	6.71632	48.9325	24.8653	31.4484	2.68105	50.0793	15.6627	0.0561774	63.7683	2.42682	19.2305	18.1719	34.6883
35.3724	6.12489	53.4103	53.3765	24.212	22.17	31.3204	2.04674	7.34251	0.00298682	11.8914	5.42567	193.845	0.769308	18.516	27.3505	79.2678	0.412689	1.73248	30.8378	6.34968	6.23222	2.59939	9.95807	3.50977	0.538164	18.5899	32.6587	41.9794	11.4973	220.467	5.80297	1.53188	14.4924	59.0515	10.1405	39.1455	26.0772	42.8192	20.6992	28.5409	2.34335	46.4072	12.682	0.0396076	59.4207	2.24578	17.3965	16.4476	30.4991
35.4723	4.72143	46.4001	48.4663	23.5413	23.2339	26.8982	1.616	6.57773	0.00246115	10.1811	5.62875	163.853	0.607814	13.4068	21.9663	86.133	0.341678	4.29558	35.0546	7.63755	4.78547	2.03234	8.42822	2.92135	0.415862	15.9668	27.649	45.3205	9.34313	213.202	5.70982	1.18936	11.8926	59.4011	12.8442	32.2478	30.7594	35.9513	24.6999	25.3452	2.04905	38.6055	10.1307	0.0320263	53.738	1.95091	15.1885	16.0005	33.1213
35.5722	3.60594	38.0353	43.4804	31.9053	34.7283	22.4738	1.2659	13.7826	0.00208423	8.67759	5.22073	134.307	0.480285	9.6223	16.8646	79.0295	0.404859	6.18687	33.1362	6.86609	3.5242	1.5477	7.0678	2.4315	0.32057	12.5988	23.0748	48.9576	8.53945	197.702	5.16062	0.923476	9.33325	60.4674	12.3455	26.2373	28.7757	29.6028	23.0128	22.3004	1.79259	30.5574	8.01926	0.0270074	48.0318	1.64217	26.2528	14.8544	31.1333
35.6722	2.73486	30.1689	49.6844	33.9265	36.7654	27.3511	0.996565	14.6678	0.0017268	7.38397	4.59743	117.367	0.379782	6.86087	25.5747	68.4059	20.7858	6.13405	29.7912	7.22958	2.53462	1.1559	5.90263	2.02376	0.246761	9.452	20.2793	46.5467	7.35436	178.97	4.44623	0.716941	7.14399	54.0454	10.6746	36.1646	24.2885	24.1428	45.6132	19.5429	1.56881	23.5725	6.30828	0.0184476	42.7284	1.35931	29.6253	13.7818	27.8372
35.7721	3.70538	23.4547	60.4106	42.5688	34.5279	27.6265	0.776516	13.0716	0.00153147	6.27941	5.69304	97.9786	0.300573	4.86765	29.7514	75.7667	25.4538	5.3391	26.3635	32.1731	1.79732	0.850448	4.9204	1.68436	19.0229	6.85785	17.4096	41.8244	6.15711	159.674	3.7176	0.556592	5.38809	47.8203	8.75284	35.5369	19.338	19.595	48.6255	17.0962	1.37357	17.9295	4.94052	0.014255	37.937	1.11496	28.7445	12.4271	24.4033
35.872	3.73882	18.0039	61.8564	43.9958	30.6266	24.7953	0.611484	10.7566	0.00151575	5.33889	5.64586	79.7434	0.237864	3.44043	27.4594	69.9232	24.3952	4.35877	23.2092	34.1631	1.26347	0.618343	4.09818	1.40187	23.1325	4.85886	14.684	36.5229	5.08139	141.173	3.04676	0.432159	4.02733	40.3498	6.96573	31.3268	14.8268	20.3881	43.3471	14.9444	1.20328	13.5289	3.85734	0.0117261	33.6561	0.910006	26.0491	10.9985	21.2185
35.9719	3.35759	13.7054	59.0001	41.6845	26.3348	24.1841	0.479226	8.47701	0.00134713	5.77824	5.13336	75.5593	0.187925	2.42463	22.869	60.6592	21.5335	3.43072	20.3968	29.6999	0.883353	0.445275	3.41202	1.16679	21.6228	3.38224	12.2157	31.4057	4.16232	124.1	2.46274	0.335689	2.99342	33.2963	5.44529	26.3499	11.0721	18.3602	35.4345	23.239	1.05462	10.1617	3.00503	0.0110233	29.8485	0.74071	22.7654	18.15	29.3782
36.0718	2.83477	10.3757	54.3498	37.822	22.2378	21.4027	0.376372	6.51002	1.16747	17.1731	4.47452	67.0454	0.148119	1.70491	17.9664	54.176	18.3638	2.63966	17.9149	24.1574	0.615452	0.3181	2.84014	0.971085	18.3519	2.32255	10.0512	26.7741	3.39603	108.689	1.97137	0.260834	2.21711	27.1754	6.42337	23.6445	10.1795	22.1438	27.5173	25.0546	0.924513	7.61223	2.33736	0.00772666	26.4681	0.60201	22.8356	20.9421	29.485
36.1718	2.30514	7.82576	49.1478	33.2675	18.573	18.1444	0.295404	4.91846	1.39587	18.4249	3.81315	56.4744	0.11659	1.19674	16.33	46.3991	15.4172	2.00153	15.7319	19.136	0.427806	0.225741	2.36385	0.808213	14.8844	1.57782	8.19651	26.466	12.5564	94.9638	1.56697	0.202731	13.3744	22.0569	6.03169	20.0515	13.9062	24.0659	20.6549	23.7216	0.810392	5.69348	1.81594	0.00503226	23.4692	0.488932	21.2428	21.2465	35.6515
36.2717	8.54439	5.88763	43.9904	32.3976	15.4068	17.0453	0.232177	3.67659	1.28924	16.8571	3.20854	46.2	0.0918943	0.838902	13.49	39.057	12.8482	1.50304	13.8139	14.9891	3.26919	0.159293	3.88826	0.672661	11.7889	1.06267	8.03408	32.6331	14.5174	82.8427	1.23934	0.157644	15.3985	17.8517	5.15937	21.0499	13.6751	37.9205	15.1336	21.4308	0.710068	5.53707	1.40963	0.000615883	20.8096	0.397045	18.8333	28.1625	41.1195
36.3716	10.3763	4.42185	39.1464	29.7264	12.7254	15.6073	0.183014	2.72871	1.08732	14.7029	2.68005	51.0383	0.0727201	0.587448	10.7162	32.633	10.6694	1.12111	12.1294	16.6267	3.59503	0.111842	11.5778	0.559831	9.21576	0.71074	7.42036	32.5757	13.6937	73.6228	0.976859	19.1372	13.9613	14.4269	4.20562	27.8386	11.8369	38.3012	10.8894	18.995	0.621301	25.6432	1.09367	0.000752473	41.924	0.322495	16.255	30.2611	39.3608
36.4715	10.0811	3.31705	44.4148	26.3306	19.7126	18.941	0.144108	2.01541	0.880318	12.6154	2.22901	52.734	6.02515	0.411034	8.16798	27.1768	8.84493	0.83204	10.6501	16.9988	3.73696	0.0781861	20.9484	0.465943	7.15101	0.472628	19.382	29.9456	11.9593	64.9323	0.768126	22.242	11.519	11.6496	3.33425	27.0601	12.9151	34.1194	7.72598	18.0391	0.54279	33.881	0.848272	-0.00431081	51.7327	0.261918	23.4126	29.6663	35.4356
36.5715	8.884	2.48625	44.2889	22.803	21.0694	20.2593	0.113364	1.48375	0.698431	19.4579	3.14362	47.6602	7.86757	0.287419	6.05096	34.2625	7.32638	0.615431	9.35126	14.6122	4.56495	0.0544457	21.703	0.387798	5.52516	0.312724	24.7514	26.4608	10.0809	56.9889	0.602906	20.1306	9.06653	9.40237	2.59859	31.6186	11.7152	28.8777	7.14567	22.692	16.4553	31.7686	0.657941	-0.00606488	51.1885	0.212317	24.708	27.666	31.1512
36.6714	7.49248	1.86247	48.5698	19.452	19.869	18.5799	0.0891313	13.7306	0.54821	19.2665	4.04923	40.4927	7.83259	0.200879	5.20864	53.0903	21.889	0.454224	10.0139	11.8341	4.04632	0.037772	19.6733	1.36673	4.25834	0.206171	26.1155	22.9008	8.34838	52.1485	0.472329	19.3146	9.42637	8.45677	2.00335	29.6438	9.72613	28.3424	5.95756	27.2628	20.8322	26.5597	0.510453	-0.00563785	76.598	0.828767	23.3009	25.0281	35.7063
36.7713	6.08865	1.39463	55.1919	16.4209	17.6615	16.0125	0.0700477	20.4878	0.427798	17.2291	11.5532	52.4842	7.02852	0.140329	10.8641	53.1836	25.6463	0.33463	9.32537	15.6494	4.21901	0.0260985	32.7859	1.42957	3.27719	7.33488	37.2736	19.5945	6.85034	52.2354	0.369123	16.4214	8.24048	7.18653	1.5338	26.0022	7.6643	24.9738	4.6833	26.687	22.6205	32.915	9.18639	-0.0075816	109.398	0.982494	20.8087	22.1992	34.1172
36.8712	4.82809	1.04402	55.0694	13.7605	15.2047	13.4015	0.0549123	24.7247	0.33283	14.9121	13.6255	51.4614	5.989	0.0979774	11.6901	47.5273	24.264	0.245913	8.34544	14.3844	6.06844	0.0179467	33.4793	9.15308	2.51996	8.92956	41.031	28.8977	5.59417	49.7915	0.990356	13.2977	19.7694	5.94913	1.16927	31.627	5.83512	21.0339	3.54448	25.4015	21.5429	35.8786	27.957	-0.00972404	112.153	0.943054	22.7827	19.4285	44.9375
36.9711	3.76385	0.781431	57.3155	11.4706	12.8484	11.2462	4.22236	23.0611	0.258389	12.7597	13.2865	45.4637	7.47663	2.32918	10.4612	40.7141	21.3077	0.180615	7.37413	18.7103	5.61142	0.0122941	30.2008	9.84574	1.93671	8.20028	40.4402	30.4372	10.304	51.715	1.19387	24.2283	21.0333	11.3925	34.9729	34.5648	4.3352	17.3458	2.61216	22.9963	19.5347	31.7513	33.2677	-0.0112164	104.977	0.833229	21.8309	16.8462	46.6128
37.0711	2.89831	0.584887	58.1592	10.2053	21.5384	9.28717	4.7449	19.4079	0.200265	10.873	11.9869	39.3494	7.33495	2.87284	8.56924	34.2747	18.1298	0.566628	10.7903	21.5972	4.5168	0.00838448	29.1872	8.81797	1.48801	14.0981	37.4765	28.6391	10.9083	50.742	16.6606	46.8622	18.5477	11.955	67.5796	50.1968	3.16257	54.5629	7.28589	20.4003	17.3495	26.4489	34.3301	-0.00897575	95.1018	0.707293	20.8294	18.3729	43.1693
37.171	11.4748	0.437825	55.3769	8.86464	24.817	7.60572	5.84416	15.4905	0.155053	9.25131	10.4064	32.6795	6.53671	2.69294	6.66285	28.6381	22.382	0.643812	10.7493	19.213	3.41037	0.00567458	25.821	7.5138	3.09834	34.1737	33.3901	25.6024	19.2088	58.0441	22.5555	52.4667	22.2955	10.8035	108.043	49.967	2.2747	63.7222	8.19515	17.9416	15.2668	20.949	31.3653	-0.00709204	85.062	0.587842	18.7151	18.1468	39.0214
37.2709	14.0217	0.327885	50.9662	7.57831	28.3193	20.0008	5.32209	15.3578	1.28826	7.86707	8.84857	26.5181	5.54873	2.25872	5.00524	23.85	21.5006	0.592092	9.81491	23.6185	2.48816	0.00380119	22.0677	6.30271	4.43219	36.6501	35.8603	22.2957	20.1626	58.4388	23.3248	46.9672	20.4991	9.20186	142.732	53.6145	1.61772	81.5794	7.46718	15.7201	13.3772	34.4073	29.4776	-0.00568926	75.6912	0.482951	18.821	16.9969	34.3595
37.3708	13.6541	0.245748	46.0655	15.2255	27.4342	24.9451	4.44064	13.29	2.49566	7.44286	10.6329	22.1094	4.58227	13.0401	3.6693	19.8338	18.9958	0.497085	8.72896	21.3465	10.8025	0.00249782	18.5848	5.25956	11.1291	48.512	36.7711	22.336	37.0339	56.018	27.5013	59.169	21.7662	7.62795	138.978	55.1142	1.13992	92.3481	6.17725	13.751	11.699	33.9335	30.9067	-0.00425934	67.2112	0.394113	22.4052	15.4185	29.9309
37.4708	12.047	0.184429	41.2202	18.0348	24.7212	24.0583	3.58648	17.1062	2.56532	6.56268	10.4369	17.9815	3.72222	16.5021	2.64128	17.5363	16.2065	0.39755	7.6971	17.6142	11.5872	0.0015919	23.6906	4.38148	12.0432	45.755	34.879	20.8841	52.9017	51.6906	27.0267	54.7418	19.1797	6.24027	135.486	55.8142	2.275	105.212	4.83334	15.7135	10.2223	28.9545	28.4414	-0.00274443	64.3623	0.813827	22.1975	13.7007	28.9245
37.5707	11.7013	0.138702	36.6754	18.2098	21.4458	21.1918	2.85884	16.2866	2.25549	5.6523	12.3795	19.219	3.75998	15.5991	1.87462	14.9586	13.6089	0.308876	6.76791	14.0358	9.86299	0.000967776	25.2492	3.64786	10.8313	37.8977	37.6567	18.6131	53.0238	46.6561	24.411	50.601	15.6114	5.07135	122.067	49.7853	2.45441	97.6898	3.64711	15.1553	23.1796	23.7543	24.5416	-0.00120415	71.8618	0.893482	20.3258	12.0057	29.8929
37.6706	10.3106	0.10471	36.1091	17.0436	25.1733	17.9253	2.26651	13.8396	1.86235	5.53254	12.8273	25.2963	14.4903	13.1374	1.70724	12.5709	11.3424	0.235821	5.94521	23.6615	7.65347	0.000528657	23.1021	3.03645	9.03453	29.2885	36.7428	16.1847	49.5729	41.5504	21.0217	42.4164	12.1977	4.1074	102.286	42.1051	2.21582	85.1863	2.6827	13.7907	26.0053	37.1585	20.4116	0.00040181	69.1218	0.834226	17.8666	10.419	34.3454
37.7705	8.60885	0.0794701	40.3889	20.0578	24.653	18.9552	1.79309	11.105	1.49312	4.93007	11.8909	24.9193	17.4454	10.4089	10.1227	10.497	17.4814	0.178059	9.33866	22.7844	5.66865	0.000230402	21.7769	2.52734	7.26266	35.1997	37.6211	13.8853	43.1271	36.694	17.5694	40.1546	17.0012	11.2785	87.7144	34.7162	9.08688	71.4078	3.017	13.5553	25.039	36.276	18.0636	0.00197726	63.4836	1.30195	16.2172	12.1344	41.8859
37.8704	6.95079	0.0606069	40.0409	20.1964	27.3606	17.3117	1.4175	8.62221	1.17954	4.26169	10.4678	22.0611	16.9025	7.94743	12.1588	8.74127	17.7337	0.133498	11.7236	19.2161	6.37318	3.51e-05	19.0869	2.10357	5.7245	32.1833	35.6565	18.4622	36.2865	32.2325	14.3931	33.9687	16.3088	12.439	71.6047	31.1524	22.752	58.7519	2.74919	18.391	22.806	30.8301	15.2483	0.00328245	57.0908	3.8788	21.1548	12.3627	40.726
37.9704	12.1343	0.0467508	37.608	19.1539	26.2124	16.4031	1.12056	11.877	0.924713	10.2719	8.96916	19.2281	14.9745	5.92237	11.3546	7.27104	15.9947	0.0997008	11.3349	27.723	5.50948	-8.1e-05	21.9301	1.75087	16.9434	26.2508	32.2434	24.3253	42.1343	28.2161	11.6274	27.4466	13.7993	11.4357	64.5442	29.4638	28.5787	47.8965	2.27476	18.5934	20.2943	24.6605	15.1322	0.00424239	53.2652	4.48049	21.6469	11.7833	36.876
38.0703	13.1234	0.0364018	41.144	17.3082	32.5268	15.0766	0.885933	11.5357	0.722282	10.8068	7.57044	20.2608	12.6707	4.33984	9.51412	6.04521	20.0024	0.0743509	10.2601	25.9514	4.30612	-0.000146611	21.0311	1.45737	18.6906	22.1453	28.2485	24.8055	39.8014	35.5572	10.3913	38.1016	11.0062	9.8128	74.8956	25.5689	27.346	38.8664	1.78048	18.9912	23.1696	19.1302	16.5865	0.00483855	54.718	4.26191	20.1291	10.8051	32.4924
38.1702	21.5148	0.0286142	40.4146	15.5876	32.5058	13.0061	0.700666	11.8228	0.563243	9.83421	6.33498	27.8217	10.4445	4.85184	11.8578	5.02526	19.284	0.0555229	9.09958	21.6797	12.5712	-0.000173784	19.0908	1.21307	16.9241	27.7492	25.8571	23.0185	34.7839	37.2257	8.89072	36.0956	19.7945	8.1622	69.906	21.3481	23.3515	40.7991	1.34411	17.651	22.435	14.5954	15.5597	0.00527585	51.2525	3.74975	17.8421	10.5868	32.6623
38.2701	23.2251	0.0229751	49.9392	23.7982	29.7373	10.8906	0.554319	17.8202	7.33188	8.56209	6.27907	27.7499	8.47459	10.2975	11.2178	4.17733	17.0614	0.0414704	8.01641	19.5008	12.9996	3.01377	17.6679	1.07165	14.1607	25.7271	22.8451	20.436	30.5	38.8143	7.39915	43.6901	27.0439	6.68745	59.6131	29.5775	31.7688	53.7789	7.59764	15.829	20.4809	28.1724	13.5653	0.00555977	46.4432	3.1761	19.7199	9.86965	29.9271
38.37	21.5165	0.0185345	51.4337	26.3004	26.0122	11.0502	0.438796	19.4237	8.58581	9.44887	5.70786	24.7032	6.80883	10.9993	9.46196	3.47255	14.5652	0.0307999	7.04637	23.992	10.925	3.95308	15.376	0.909375	11.4019	21.1312	19.6855	17.7308	25.7608	37.44	6.04412	40.8439	25.8061	5.43771	48.513	47.2543	32.505	58.9997	9.10216	13.9859	18.2436	43.3342	11.3526	0.00580396	55.9366	2.63641	18.9709	8.92699	26.4942
38.47	18.4892	0.0152011	49.1914	25.7504	28.773	9.93518	0.34736	17.4728	7.88136	13.6904	4.97498	34.4369	5.4363	9.77905	7.51234	2.88663	24.2094	0.022915	6.18914	21.6884	16.2328	4.78512	13.208	0.76189	8.995	24.9249	16.6492	15.1912	21.3565	34.6686	4.8731	34.388	22.4043	4.40437	38.4321	48.0625	28.6672	54.1129	8.49321	23.1882	28.0186	42.1488	9.26628	0.0059012	54.9878	2.16401	17.1178	7.91753	31.3993
38.5699	15.2039	0.0126258	47.8296	23.6986	28.2139	8.48513	0.275012	19.7566	6.63075	13.4037	5.94667	35.6365	4.32285	7.98391	5.72398	2.39958	24.9404	0.0173605	8.66485	17.8977	15.1224	5.5517	11.1479	0.635602	14.4466	22.6416	25.9635	12.9235	17.5346	34.8475	3.89202	40.4086	18.1036	3.56002	29.9505	42.9421	23.4272	91.0433	7.11432	24.4898	40.739	51.0855	19.8052	0.00585508	50.7248	1.76493	14.9238	6.9298	30.29
38.6698	15.1787	0.0105511	44.4931	21.0304	25.5764	7.06967	0.217804	26.079	11.869	11.9455	5.82646	32.2287	3.42844	6.21062	5.20892	1.99448	22.6203	0.0131846	8.56237	14.2624	19.0473	5.62335	9.33687	0.529481	14.5065	21.1684	29.4371	10.9498	14.3226	38.1417	3.0868	36.6882	15.6044	2.87379	23.1009	36.3452	18.2752	237.624	5.60932	23.0273	42.1547	50.925	24.7831	0.0056077	45.6948	1.43416	12.7546	6.00963	27.3474
38.7697	17.5983	0.00890914	40.4483	18.2353	22.2613	5.81663	0.172489	25.0182	12.0363	10.3269	5.26832	27.3908	2.71443	4.68602	7.17936	1.65741	19.5199	0.0100262	7.79986	11.2005	17.0301	4.98804	7.79318	0.440876	19.7785	19.8338	29.4461	9.25574	11.6664	38.4178	12.5649	59.1518	12.5638	2.38211	19.0738	33.0517	21.5584	260.057	4.25442	20.7466	39.4709	43.6316	24.4587	0.00552347	55.7766	1.16287	10.7703	5.17745	24.0686
38.8697	16.7965	0.00755061	44.6869	15.5687	35.1542	4.75422	6.92766	21.3333	10.5304	12.6304	4.57911	22.6096	2.14679	4.57	7.63568	8.09434	18.8008	0.00760621	6.93176	28.1413	13.5127	4.12392	6.49472	0.367069	19.0988	18.8329	27.5343	7.8132	9.48837	36.4135	15.9015	58.9597	9.75768	1.94854	15.2404	31.8562	21.4728	238.323	7.30045	18.3673	35.5425	43.7156	21.8792	0.00526695	55.0295	0.94166	9.02702	4.43921	21.381
38.9696	14.6666	0.00641442	44.0759	13.1508	37.762	3.8723	7.76344	17.1508	8.67499	12.8367	3.89627	30.8249	1.69662	3.906	6.79985	9.20125	25.2014	0.00586348	6.11084	28.5728	10.1273	6.28624	11.2002	0.305626	16.437	15.6496	24.6818	24.261	7.71044	33.3867	16.0594	50.8217	7.42349	1.58473	11.9411	35.8878	30.7283	204.22	7.55287	16.1393	31.4715	38.5964	40.2778	0.0052322	50.8286	1.57471	14.9754	3.79329	18.6934
39.0695	12.1796	0.0054488	49.3815	11.8255	35.6873	4.99382	6.90334	13.3318	7.63936	19.7553	3.27572	30.6824	1.3402	3.12095	7.81733	8.55688	28.6217	0.00445715	7.09643	24.5094	7.35773	6.47157	11.5082	0.254474	13.4244	12.1177	21.4932	33.4187	6.26285	30.0203	14.7115	47.2164	5.57827	1.28589	12.3907	43.949	37.8244	169.805	6.64656	14.1352	37.1879	31.4289	44.1987	0.00505084	54.0923	1.66009	16.4112	3.23421	16.2355
39.1694	9.79929	0.00462933	48.9891	19.7963	34.5024	7.06819	5.71085	24.163	6.31169	21.7109	2.73501	27.3032	1.05839	2.39568	7.18312	13.5638	26.821	0.00329166	6.74226	19.8336	5.24944	5.78465	10.4031	0.211908	10.6724	8.98078	18.3249	34.5372	5.0859	27.888	17.1038	39.6575	14.1571	8.87312	19.2281	41.8008	35.9385	139.158	5.39446	17.1644	36.4006	33.9061	41.4824	0.00487289	51.258	1.52633	15.7318	4.15443	14.0612
39.2693	7.71774	0.00409395	46.0279	22.4534	31.0597	13.9023	4.59609	25.0413	5.06092	19.991	6.67822	23.0124	1.5651	1.79171	5.96844	13.6479	28.9076	0.00245901	6.07104	15.6774	5.76776	4.80393	16.2172	0.176503	10.9603	9.66822	15.3742	32.2381	4.12972	28.5938	16.7126	39.1807	16.1639	13.479	26.2464	36.3607	30.5789	113.221	6.53524	16.8527	33.3754	29.8992	36.1735	0.00480388	46.6525	1.32174	14.1692	4.57671	12.1634
39.3693	5.98766	0.00354216	42.0667	25.6138	26.9301	15.4116	6.69816	22.0794	3.99738	17.4734	7.71426	18.832	1.61604	1.31633	4.6821	12.9954	26.6321	0.00175351	5.37524	12.2686	4.94906	3.81302	16.3493	0.147046	17.2822	8.48717	12.7361	28.7082	3.35338	29.9151	15.5082	33.667	14.6143	13.5233	30.1049	33.5563	24.4661	91.7828	14.6657	15.439	38.2341	34.2757	30.2754	0.00480281	41.8046	1.11041	12.3404	4.54166	19.4223
39.4692	4.59488	0.0032906	37.8758	25.4434	26.2064	14.3141	6.32477	21.2873	3.13269	15.0039	7.6956	15.1494	11.2231	0.954882	6.98491	11.4064	23.134	0.00121664	4.73291	9.55905	3.85476	2.93508	14.6835	0.122534	17.2845	13.4877	10.4435	24.951	6.09763	28.9036	13.5697	27.3889	12.042	12.0204	27.9839	28.8154	44.8801	74.2652	19.9827	13.7636	37.065	30.84	27.1424	0.00476138	37.2269	0.917581	10.54	4.26513	20.0905
39.5691	3.49747	0.00289927	45.3131	23.6044	31.239	12.406	5.34299	18.1937	2.44481	12.8018	7.01574	29.1405	14.0451	0.686284	13.1141	9.70039	38.3544	0.000822998	4.15975	19.7865	2.86082	8.67255	12.627	0.102152	15.0901	29.187	11.3956	21.4001	6.4397	26.7885	11.4581	33.3217	9.47145	10.1633	35.9799	28.9253	47.901	98.6032	19.4561	12.1302	33.8547	25.3287	23.0835	0.0047603	33.066	9.23709	9.31107	3.87561	18.589
39.669	2.64582	0.00272848	46.1214	21.5349	35.4806	10.4119	4.33593	14.6454	1.90364	10.8977	6.12371	32.5731	13.7897	0.489836	13.8302	8.14087	39.4928	0.000588263	3.65382	19.6378	6.54879	10.1129	10.6627	0.0852047	12.411	30.7564	11.1822	18.2183	5.8853	24.2426	9.4524	35.0857	17.8263	8.39519	36.9009	25.7134	43.0459	113.153	16.6464	17.8979	30.444	19.9195	19.0299	0.00468045	29.3396	11.5092	8.01895	3.44761	25.9554
39.769	1.99209	0.00255256	43.8693	19.007	34.3082	12.9482	3.46286	11.3931	1.48055	9.26903	5.22248	30.3709	12.2931	0.347791	12.2712	11.6044	35.8124	0.000214006	3.20874	30.7164	21.4925	9.53435	8.93235	0.0711022	9.90362	26.765	21.3945	15.4436	5.06801	21.6239	10.8556	40.3016	18.2554	6.85525	45.9761	21.7126	37.1435	205.634	13.2922	18.4523	26.9409	33.8673	21.0241	0.00469137	26.0219	11.2267	11.9138	3.02309	26.1001
39.8689	1.99307	0.00236735	51.3692	18.0602	30.8873	16.2491	2.74737	8.67896	1.15067	7.88134	4.39626	38.9347	10.4363	5.252	10.0045	16.9632	30.9014	4.90588	4.06495	29.1975	22.4771	8.15604	7.45617	0.0593711	19.5515	21.2716	25.6639	13.059	4.24252	19.1137	16.0227	36.3519	16.8513	6.98259	81.992	44.2409	29.9697	360.476	10.4891	17.2064	23.6697	33.6309	37.0031	0.00480971	23.0755	9.98987	17.7776	2.6245	26.586
39.9688	8.3024	0.00196348	59.635	16.3379	26.7818	19.9412	2.17376	6.52298	0.893714	6.70066	3.67306	38.0456	8.6186	6.42903	7.75568	16.7917	26.0843	6.1761	3.93821	24.519	18.9656	6.59703	8.05618	0.0496233	20.4215	28.8445	26.3602	11.0267	34.5248	16.7971	19.355	30.1777	14.0185	6.24199	86.0231	47.0667	23.1844	420.56	7.95954	15.4504	20.7273	28.7728	40.2066	0.00491019	33.1394	8.51011	19.3206	2.26251	32.8346
40.0687	10.191	0.000815368	60.0065	21.3554	37.6047	19.1398	1.71813	12.4159	3.20081	5.69662	3.05535	33.5584	7.00052	6.0111	9.13712	14.9444	28.4366	5.88546	3.56736	19.6766	14.656	9.51983	7.40327	0.0415053	26.0287	27.4008	25.029	9.30289	47.123	14.7107	19.2059	41.7506	11.0823	5.29101	106.587	42.7565	33.4723	459.108	5.87798	13.9002	18.1229	31.0472	37.5788	0.00494235	34.0155	7.08556	18.4544	1.94072	32.0335
40.1686	9.94047	0.000638761	58.2593	26.9049	41.9146	16.8252	1.3576	16.6018	3.53659	4.84292	3.83589	31.1318	7.90313	5.03554	16.3245	12.781	26.298	5.03043	3.16476	23.4793	10.8308	9.64924	7.30216	0.0347607	24.6718	23.782	22.6582	7.84501	46.6821	12.842	17.4358	39.5207	15.6596	8.82071	101.729	37.5859	33.4607	420.383	4.2548	12.2982	15.8341	27.4728	32.6973	0.00497477	31.8525	5.82538	18.4538	1.6587	29.041
40.2686	8.77814	-0.00256766	54.1554	28.8184	40.2253	14.2181	1.07278	15.9871	3.18681	4.11714	3.82142	26.795	10.6	3.97742	17.038	16.0503	22.8798	4.06581	4.28843	21.0656	7.80539	8.56187	15.0123	0.0291267	21.0668	18.8733	20.9133	6.61431	41.6178	11.1974	15.062	33.4311	15.0749	11.5232	123.008	33.8189	29.1919	360.096	3.03289	15.6502	22.127	22.3945	27.3302	0.00502704	34.1087	4.75509	23.8705	1.41387	25.6017
40.3685	10.4781	-0.00368625	49.2129	27.7979	36.0774	11.7832	0.84782	23.401	3.36109	3.50009	3.48178	27.4761	10.6417	3.03089	15.0496	15.3364	23.5659	3.18074	4.21149	24.9022	5.54173	7.07996	15.8657	0.0244287	17.1384	14.2091	18.5813	5.57651	43.8172	9.75022	12.6151	27.0114	12.7745	11.1448	116.458	47.8489	23.7068	305.92	4.13721	15.5647	22.6784	17.5446	22.2886	0.0052439	34.3515	3.86544	24.3575	1.20272	22.3128
40.4684	10.1144	-0.00806702	52.8058	25.3677	31.2154	9.66775	0.670117	23.1007	2.98162	8.20917	3.62169	24.7517	9.58669	2.25561	12.2388	13.4782	21.3718	2.43827	3.8297	24.1594	3.8987	5.6039	14.4768	0.0205029	22.5379	10.3314	16.0766	4.70193	39.9993	8.4817	10.351	28.5246	10.1967	9.76694	99.9887	54.5064	21.9382	253.328	4.54692	16.2227	21.1597	13.459	21.3626	0.00559605	40.2593	3.13476	22.6206	1.02153	19.353
40.5683	8.88421	-0.00758471	51.4404	22.3937	26.4564	7.8901	0.529696	19.9528	2.47129	12.6402	3.3628	22.8407	8.18672	3.37836	14.973	11.4682	18.4417	1.84463	7.98356	27.5132	8.59472	4.30522	25.3359	0.0172102	21.5521	7.32769	13.6393	3.96499	34.4278	7.37437	8.37324	25.0717	7.88095	8.20538	81.6774	52.9835	26.2529	207.185	4.10475	15.1849	19.0242	10.2049	18.8316	0.00611952	39.277	2.53877	20.0371	0.86668	19.9145
40.6683	7.40409	-0.0119086	47.898	19.3503	22.1461	6.42097	0.418652	20.2531	1.98448	12.5122	2.96276	19.6086	6.78575	3.35294	14.0739	9.6265	15.5671	1.38334	8.37544	24.389	8.59155	3.23664	26.0999	0.0144523	18.4723	5.10113	11.3984	3.34379	28.8136	6.40999	6.70506	20.5935	5.9785	12.9371	64.8508	47.3367	31.0543	187.199	3.37857	13.6561	16.8319	27.1084	23.3346	0.00683804	52.1613	4.70142	17.8709	3.62444	21.8235
40.7682	5.97098	-0.0124074	48.3147	16.4819	24.8857	5.21721	0.330932	17.7041	1.56835	11.188	2.53968	19.8581	5.52545	2.88877	11.832	8.03316	15.7641	1.03131	7.75782	26.175	7.13164	2.39355	23.6144	0.0121476	19.3182	3.50015	12.4036	2.81965	23.7744	5.57066	5.33014	16.4197	4.48459	13.0864	50.6111	40.0639	29.0823	160.625	2.63495	23.5365	26.4524	28.8029	22.9489	0.00786264	52.5825	5.06123	21.3073	4.8922	20.5717
40.8681	7.46379	-0.0160302	49.4339	13.8992	24.012	4.23537	2.97599	14.4237	1.43061	20.1711	2.14414	26.4682	4.44985	2.70236	9.49344	6.68622	14.209	0.765719	6.9316	24.9092	13.6219	6.40142	20.3679	0.0101867	19.1758	2.37516	12.1528	2.3769	19.4707	4.83969	4.21465	12.9098	5.62828	11.669	40.1608	39.6604	24.5609	157.921	1.98357	25.0397	27.8509	25.2648	21.3756	0.00915689	56.2144	4.69142	21.1216	5.29174	23.3895
40.968	7.32843	-0.0158115	47.1351	16.3778	21.595	10.5317	3.26649	11.3006	1.85599	20.474	4.23324	26.1727	3.55851	2.26436	7.28379	5.55904	12.2288	0.566906	6.12225	23.3068	19.6598	7.36677	17.2217	0.00852055	16.6909	1.59928	23.1296	4.6018	15.8829	4.36492	3.31956	45.165	14.5712	9.88065	44.3438	42.1226	29.5801	142.164	8.78936	23.6025	26.2393	20.5124	18.5643	0.0105113	56.1622	4.07814	19.3453	5.20476	22.2953
41.0679	6.4933	-0.0177861	45.5632	16.4998	18.7137	11.6532	2.88823	19.0403	1.75388	19.8426	4.72143	23.2104	2.83266	3.66451	6.89185	8.23706	11.0117	0.418824	6.10978	19.4673	18.1938	6.90915	14.4354	0.00712956	13.7075	6.98177	27.7096	15.5094	13.9867	5.22421	2.60718	48.7087	17.7536	8.1677	43.3677	44.3872	27.886	120.883	10.3569	21.2857	24.3202	30.5333	28.3871	0.0118435	52.1054	3.43291	17.0063	4.86301	20.0406
41.1679	5.43969	-0.0169453	42.2595	15.4245	22.1321	10.8153	2.38432	19.4347	1.49322	17.629	11.1046	19.5284	2.24802	3.70716	5.81358	8.17706	18.8482	0.309058	5.58196	15.589	14.6497	9.07218	12.0531	0.00596573	10.9297	7.97565	28.4437	19.6336	16.8406	5.36031	2.04347	43.1025	16.9317	6.67264	44.5978	40.1841	23.6319	102.144	9.60557	18.8523	21.8037	45.4547	29.7938	0.0132694	47.0433	2.84034	14.6055	4.40482	17.6065
41.2678	4.40175	-0.0179581	46.3776	13.8195	22.9908	19.1134	1.91734	17.0283	1.21478	15.224	12.756	20.9795	1.78049	3.22121	4.60296	7.28478	19.5269	0.227772	4.96576	16.7763	11.0629	8.92768	10.3661	0.00499129	8.5762	7.69841	26.9972	19.7697	16.5086	5.12892	1.59927	55.2706	14.2904	5.41921	39.7289	38.5033	27.614	84.3648	8.02059	20.777	19.2665	43.8909	27.4295	0.0147082	42.0196	2.32768	12.3701	3.91057	22.1051
41.3677	6.56624	-0.0158336	47.9173	12.0578	29.5979	20.0364	10.3916	23.6934	0.966834	13.0161	12.3201	27.5873	1.40849	2.59753	3.50076	6.23279	17.7459	0.167534	4.37944	14.6409	8.07204	7.80786	8.75376	0.00415978	23.9085	6.45021	24.436	18.713	14.6546	4.72777	1.25023	51.3678	20.8576	4.38815	33.0976	37.9023	25.7417	79.1543	7.21056	19.8127	17.2994	37.1388	27.6826	0.0160795	54.2966	1.89738	10.3872	3.425	21.6594
41.4676	6.82052	-0.0151336	52.9153	10.3385	29.9508	18.2385	11.2031	23.074	0.761107	11.0883	11.0652	27.1682	6.78408	2.00533	2.58949	21.0385	15.3267	0.123022	4.94612	22.7884	12.3597	13.0048	12.4604	0.00347873	29.261	5.02109	27.066	16.7782	12.4504	4.26482	0.976608	53.6297	20.2428	3.54767	26.5827	34.22	21.6872	68.4993	8.62578	20.9363	15.2969	43.5891	25.0313	0.0172878	61.824	1.54206	8.67524	2.9713	21.9162
41.5676	6.20999	-0.0142631	52.1817	8.75892	27.561	15.6633	9.85728	19.8099	0.5958	9.43352	9.58354	24.0488	8.31237	1.50551	1.87677	26.1831	12.9431	0.0902992	8.30358	21.642	16.6048	13.6996	12.3232	0.00290931	30.8853	8.69811	26.762	14.635	10.3527	3.79705	0.762277	46.9621	17.2131	3.92404	21.9479	42.1748	17.2471	73.2183	8.04432	19.6896	13.4334	39.5101	21.3912	0.017845	60.579	1.2513	7.22066	8.5862	20.1268
41.6675	5.28477	-0.0129184	48.8836	10.4047	58.9732	14.3211	8.12395	24.5982	0.465142	8.02181	8.13815	20.2134	8.10312	1.10899	6.91367	24.9607	10.8164	0.0661984	8.46106	18.1684	15.1016	29.0278	10.9934	0.00243721	37.785	8.78915	24.8502	12.5769	8.51352	3.35293	0.594427	38.5135	13.764	19.0519	77.5931	40.1894	22.8255	66.5615	9.67477	17.7408	21.8225	36.7094	21.064	0.0180088	55.8181	1.01457	17.1047	11.1	27.3956
41.7674	4.3195	-0.0125338	44.6067	15.2218	67.5907	12.3235	6.52927	23.1575	0.362804	10.0807	6.83386	16.7026	7.74996	0.80596	12.9025	23.2852	22.3123	0.0487629	7.77506	27.3427	12.071	51.2658	9.42805	0.00206939	51.7103	7.51433	22.1712	19.3074	12.0712	2.94515	0.462783	30.6854	10.6488	22.0315	89.7001	34.9867	22.2234	76.7208	9.04014	25.2943	23.1365	30.5721	18.8219	0.0175278	50.2608	0.822364	21.8176	11.8143	27.3861
41.8673	3.43888	-0.0111809	47.2134	16.603	65.5902	10.3048	5.19409	19.5749	0.283031	13.3981	5.70139	13.5134	6.82314	1.58209	13.5905	20.2829	23.8565	0.0359877	6.92924	25.806	9.08142	54.7578	7.95228	0.00178562	49.9826	21.9184	20.3242	20.975	18.8935	4.48852	26.9919	42.891	23.7114	20.5669	83.6118	29.2551	19.1425	76.5663	7.57791	25.8767	21.852	28.4739	16.1302	0.0169973	57.5459	0.666529	22.1571	11.5262	25.0442
41.9672	6.2334	-0.00987831	45.7167	16.1557	59.1544	8.49242	4.11434	21.1559	0.220861	12.8966	7.98717	28.7542	5.7536	1.66658	14.0322	17.195	21.9193	0.0267414	6.11452	21.6187	10.8933	49.7734	11.335	0.00155481	43.0341	24.0832	17.9751	19.9872	19.3509	5.00541	37.0555	44.9484	24.961	17.7631	71.2546	28.5067	15.4293	67.8991	15.3913	24.0643	19.7466	23.7374	13.3597	0.0163683	64.8737	0.54022	20.5312	10.9171	22.1548
42.0672	6.79946	-0.00899886	45.3038	14.8168	51.3412	8.72548	3.25321	18.9673	0.172535	20.1098	8.22817	31.5824	4.73317	1.47328	12.3359	14.4109	19.0188	1.47531	11.6525	17.3325	9.6054	41.7336	11.2138	0.00138052	35.1538	21.3118	27.0118	17.9793	17.4806	4.98291	38.4985	39.4088	21.9241	14.8209	57.9664	37.3209	11.9277	57.3521	17.7751	21.5852	21.7534	34.8954	19.2599	0.0156505	66.0614	0.437803	18.6848	9.97246	19.3365
42.1671	6.3281	-0.00797912	42.5423	13.1203	43.5938	7.8817	2.5704	15.6561	0.134982	19.9495	7.60856	29.252	3.83591	1.19922	10.0052	12.0175	16.0949	1.84769	12.8648	13.6469	13.3899	33.332	10.0048	0.00126897	27.9505	26.3799	34.6775	15.7101	14.9735	4.69403	35.7669	46.6989	17.8172	12.162	45.912	40.5087	11.1431	54.1082	16.3621	19.074	20.8183	35.8839	22.4427	0.0150493	61.6941	0.354714	26.5511	8.90235	16.7817
42.267	5.45154	-0.00716508	49.2654	11.3603	39.5373	6.74488	2.03025	12.36	0.10575	31.2791	6.68972	25.159	3.07981	0.931207	7.73038	9.99969	21.4905	1.75824	12.0739	13.834	13.9354	25.77	8.58054	0.00119596	21.8973	24.3612	36.667	13.5143	12.5021	9.15495	31.3175	55.3533	13.9091	9.89724	35.7764	50.6069	9.39865	46.9323	13.6088	16.7468	18.9146	31.1073	21.5775	0.0143795	55.8417	0.287288	27.9096	7.82601	27.3442
42.3669	4.49003	-0.00586349	49.524	9.68967	40.4562	5.62448	1.60347	9.50239	0.0829764	31.059	5.72829	20.8225	6.87967	0.701827	10.4776	8.31257	21.0826	1.50217	11.0551	11.861	11.7382	19.465	7.23742	0.00114156	24.3698	19.9714	35.3793	11.5245	10.3032	10.8631	26.4556	50.3788	10.6138	8.02004	42.604	48.4156	7.47971	57.8767	10.6833	14.6623	16.8128	25.1177	19.0523	0.0135462	54.7814	0.232524	26.7466	6.80722	28.3949
42.4669	3.59308	-0.00444794	52.0163	8.17928	37.4205	9.43368	1.26645	14.2097	0.0651408	27.7979	4.83334	16.8624	7.74977	8.91624	10.1844	12.0456	18.7788	1.2139	9.84106	13.4772	9.06352	14.4474	9.61393	0.0011254	22.1342	25.883	32.3574	9.77914	8.43299	11.106	21.8306	46.2072	7.99024	6.48467	55.42	42.2174	5.73313	55.0357	8.07888	12.8215	25.473	39.6055	16.0628	0.0124586	50.4974	0.187993	26.9524	5.87671	35.1216
42.5668	3.97214	-0.00322642	50.1947	6.85393	32.9271	9.78747	1.00022	15.5162	0.0512065	26.3997	4.0438	13.4802	7.32628	16.6233	15.3062	11.9017	17.2206	1.8451	8.68072	11.94	6.695	10.5778	9.35637	0.00111884	18.5463	24.2558	30.0821	8.27452	6.87704	10.6066	17.7263	41.5738	17.2633	5.23733	58.165	57.1574	16.8941	123.494	5.95146	18.7741	26.8795	38.7305	22.6645	0.0115331	62.5227	3.91556	24.8827	5.04593	34.2786
42.6667	7.36317	-0.00243878	46.515	5.71324	41.9464	8.87532	0.78975	13.9659	0.0404106	23.3065	3.36644	10.692	6.4131	17.3388	15.3241	12.6583	14.9299	2.55401	7.63389	9.78102	4.82362	7.66053	8.29843	0.00112896	14.9441	20.0286	26.8594	6.9899	5.59721	10.3951	35.0287	53.5242	19.2626	4.22757	80.1269	55.9058	19.441	277.81	4.30019	19.3231	35.947	62.3461	35.6356	0.0113278	61.9204	5.8508	21.97	4.31545	34.5297
42.7666	8.07095	-0.00144323	42.1992	4.74425	42.2973	7.60994	0.949837	11.5503	0.0320189	20.0827	2.79417	19.3857	5.3906	15.2647	13.2846	17.2565	12.6301	2.50467	7.24134	8.85995	12.3719	5.49833	7.09961	0.00113957	22.1932	15.4509	23.3237	5.89895	4.5508	10.6159	40.0493	49.7969	17.2793	3.41156	78.9759	49.1912	18.0166	298.315	3.06115	18.008	36.4338	62.1141	37.6774	0.012203	58.8569	6.00754	18.9171	3.67996	31.6614
42.8665	7.52671	-0.000748586	40.9785	3.9285	38.8588	6.35317	0.859724	9.12839	0.0254175	26.0909	2.31489	20.6744	4.42626	12.3972	10.6892	17.7584	10.5636	2.16934	15.4495	19.3093	12.6119	3.91706	5.98172	0.00116291	21.8941	11.4231	19.8462	5.00328	3.69792	10.1353	46.6265	41.8471	25.3259	14.6042	73.9558	41.3405	38.0675	271.63	3.12608	16.1667	33.853	53.2086	34.8008	0.598325	53.6308	5.46429	16.0468	3.13131	28.038
42.9665	6.49084	-0.0001899	38.0956	4.02191	37.1454	5.2327	0.715654	12.3454	0.0202626	32.8646	1.91557	18.9289	3.58307	9.61276	8.21673	16.014	22.4601	1.76599	16.2514	19.2901	10.5447	2.77295	5.00599	0.0011874	19.0096	8.20248	16.6291	9.60196	5.34963	9.33305	45.5854	33.7127	24.6046	16.7515	64.0653	33.9786	41.507	232.118	2.735	14.291	30.3835	42.7225	30.0889	0.717744	81.4189	7.17025	13.516	2.66025	24.482
43.0664	5.34896	0.000151797	34.6202	6.69294	33.2493	4.27946	0.577107	21.2347	0.0161808	31.2726	1.58385	16.1876	2.87475	7.23766	6.12427	14.2627	24.123	1.3871	15.0632	16.4634	16.3017	1.9524	4.1768	0.0012092	15.5929	5.76548	13.7651	10.7376	5.37892	8.41569	41.0602	46.5476	20.931	81.2664	52.5876	27.6131	37.6398	192.749	2.21238	12.5494	26.8625	33.2081	25.0555	0.677209	84.563	12.8492	21.9154	2.25744	21.2514
43.1663	4.28144	0.000461058	32.3163	7.57946	30.8644	3.48676	0.459051	21.7711	0.0129793	27.6256	1.30885	13.3556	16.2291	5.34208	4.56507	12.2016	31.2952	1.06526	13.4609	15.1276	15.3188	1.36822	3.48033	0.00120571	12.4253	15.5504	11.2821	10.3485	4.82383	9.00736	35.3002	44.0414	18.4214	218.9	41.8743	22.3075	31.2443	157.857	4.95017	10.9883	23.5895	39.9473	27.2278	0.590662	100.257	13.7426	23.8811	1.91399	18.4009
43.2662	3.35966	0.000448078	29.4325	7.50458	27.21	2.83522	0.362722	28.6763	0.0102565	31.9668	1.08129	10.7965	20.0888	3.88804	3.32801	10.2661	30.4723	0.805981	12.7375	12.5563	14.781	0.9549	18.0476	0.00119884	10.5611	19.6406	9.17199	9.35967	4.11759	8.8015	29.471	50.9661	17.0036	382.726	46.4215	26.712	24.6183	130.5	13.8871	15.1124	27.0948	36.4809	25.45	0.498778	121.277	12.7051	29.4842	1.62176	21.6878
43.3661	2.59947	0.000339563	26.4489	6.94976	23.3153	9.01319	0.285664	27.4921	0.00796144	29.8221	3.71232	12.7784	19.6516	6.84482	2.3856	8.57591	27.0644	0.603647	11.4552	10.0295	12.4078	0.664015	20.7372	0.00118212	8.57215	18.2566	7.40476	8.20201	3.43123	8.21053	24.1254	46.0708	14.1449	395.204	61.8692	25.2351	18.7415	106.64	15.6324	15.3297	26.2862	30.1576	22.1451	0.415505	119.362	11.0292	29.6036	1.37348	20.8894
43.4661	4.30856	0.000169289	41.6589	6.19096	29.9248	10.2546	0.224635	23.4364	0.00593801	26.178	13.6738	14.4679	17.4901	7.38223	1.68751	7.14155	23.1437	0.449	10.1381	7.88423	24.7254	0.460236	19.4164	0.00116539	12.8511	15.0152	17.3805	20.5278	2.82393	13.7467	27.7137	40.373	11.1822	355.084	60.3997	22.8771	13.9233	86.6389	14.2484	19.2989	24.0149	25.9093	26.0808	0.344071	110.155	9.27604	31.1091	1.16276	18.8496
43.566	10.7491	-3.33e-05	46.2094	5.38148	30.2514	19.3515	0.176771	18.8387	2.8264	22.512	16.5705	13.5538	14.8372	6.58883	7.06847	5.93883	19.4549	0.332539	8.92515	17.0069	28.7389	0.318089	16.9741	0.00111294	12.7064	11.5568	22.576	23.9897	2.30866	15.7353	31.3084	60.2731	12.8404	301.673	52.5996	34.1546	10.1567	70.182	11.7888	19.1388	21.3984	26.1068	25.1781	0.284364	99.2492	7.66948	29.2818	0.984128	16.586
43.6659	12.4363	-0.000130997	45.6538	6.5871	36.4913	20.5347	0.139401	14.6425	3.37811	19.2182	16.3136	11.7217	12.2498	5.39041	8.29092	4.93547	28.523	0.24592	7.8434	16.9682	25.1034	0.219291	14.4348	0.00106425	12.5863	8.53233	23.9862	23.5047	7.58478	15.848	30.223	58.0177	11.6316	249.758	43.2991	34.22	7.305	65.5256	9.22443	17.5994	18.8579	22.4607	22.2781	0.234867	88.5771	6.28084	26.1236	4.46667	19.3248
43.7658	11.8599	-0.000224618	42.8078	6.74144	36.0997	18.7781	1.95397	15.9471	3.11965	16.3627	14.7845	9.73059	9.95011	4.19843	7.67564	4.10046	28.6178	0.425745	6.88867	14.4758	22.3873	0.15081	18.1119	0.00100479	10.9463	6.12249	23.2049	21.5892	8.67591	15.0208	27.0365	49.3855	9.59288	204.175	48.7655	34.9211	5.1949	59.6466	6.96013	22.9384	33.3623	29.1837	18.8055	0.194158	78.7485	5.33689	25.4087	6.07427	26.5141
43.8658	10.3516	-0.000298571	39.0819	6.35477	32.865	16.1622	2.16584	14.3399	2.63096	13.918	12.8664	19.6579	8.00074	3.17046	7.66767	15.3753	25.7066	1.27357	14.6371	11.6892	17.7434	0.103474	17.3754	0.000931849	9.91579	4.30372	21.2596	19.0695	8.1535	13.7718	23.1459	54.8348	7.84643	165.848	62.3493	33.5447	3.66033	54.5116	5.11898	29.7721	35.9658	27.242	19.0116	0.160622	69.9	4.43779	23.0542	6.58881	26.5544
43.9657	8.59408	-0.000384448	36.2834	16.406	28.6717	13.5181	1.92038	17.1734	2.13069	11.8343	10.956	21.3995	6.39208	2.34494	6.64028	21.5792	22.0912	1.43862	15.3893	9.23134	14.0537	0.0708527	15.3299	0.000852083	8.29847	2.97895	18.796	16.5006	7.10823	12.3825	19.2695	48.9638	12.0523	134.277	60.1051	29.2994	19.2416	46.6559	3.69407	29.7643	35.7429	22.7325	17.2048	0.133116	62.0056	3.79004	20.1616	6.49006	24.2997
44.0656	6.91327	3.72832	32.9498	20.3461	24.4189	11.1444	1.58716	15.9774	1.69153	20.9105	9.21521	25.9745	5.08593	1.70928	8.99292	21.1733	19.7516	1.3196	14.2619	7.22114	10.523	0.0484267	18.4328	0.000766726	18.3702	2.03775	16.2058	14.1167	10.1145	11.0008	31.9223	40.4812	11.84	108.532	52.7929	24.5383	23.2319	59.3113	2.62706	27.4509	32.9649	18.0213	14.7095	0.110805	54.9882	3.16034	18.0865	6.0692	21.5018
44.1655	10.999	4.71101	41.5653	20.9317	20.5014	17.5877	1.27707	13.4305	1.32937	21.1619	17.4082	24.9369	4.03615	1.23288	8.73914	18.7856	16.9393	2.91699	12.7438	5.62521	7.64118	0.0330495	17.4824	0.000677889	19.5375	1.38115	19.1267	21.632	10.1271	13.2673	35.0354	40.7083	17.2077	87.6477	43.6568	20.1336	21.9211	56.883	1.84667	24.5397	29.7519	13.9134	12.1661	0.0928141	48.7597	3.16377	15.7162	5.50008	18.7686
44.2654	11.6265	4.51516	43.1224	19.7847	21.2206	20.3242	10.3819	15.4921	1.03931	19.0464	20.921	21.8187	3.19785	0.882379	7.46971	16.046	14.2582	3.16275	11.2549	4.37395	5.44995	0.0225296	15.7596	0.000575665	17.4619	0.929604	19.5006	23.0126	9.06632	13.7384	33.3944	35.1974	16.6827	70.7497	34.9136	27.2712	18.5855	49.6686	1.28593	24.1091	26.37	20.5865	16.7212	0.0782397	48.8788	2.84738	13.4052	4.88401	16.2896
44.3654	10.6707	3.88879	43.3302	17.8427	30.0445	19.1423	11.3627	14.2279	0.810383	16.5213	20.5359	18.2264	2.53107	0.627875	5.96077	13.4915	11.8967	2.8568	9.90154	3.39828	4.43905	0.0153393	13.5729	0.000495984	14.5228	0.622626	22.2348	27.9799	7.73292	13.2067	29.6669	38.5349	15.1634	62.1051	45.5128	30.1502	16.018	41.6604	0.888538	22.0919	29.3141	36.3409	17.9389	0.0663596	45.4015	2.43968	11.3057	4.74456	21.9016
44.4653	9.1217	3.17286	40.9636	15.6333	31.321	16.6922	10.0389	11.885	0.630937	18.5449	18.5839	14.8396	2.00207	0.444838	4.55705	11.2665	10.9041	3.98234	8.69952	3.74387	3.37177	0.0104078	11.469	0.000437608	11.6569	0.415719	22.3995	31.5257	6.44224	16.1737	25.2901	45.9612	21.3488	55.0622	44.1375	27.7589	12.9149	37.8756	0.610016	19.6965	28.14	40.1285	21.6124	0.0566611	46.801	2.03767	15.7945	4.40085	21.83
44.5652	9.10148	2.50981	40.9827	13.4413	29.2161	14.0509	8.2848	15.0469	0.491005	21.1337	16.1588	11.9014	1.58298	0.314131	4.61283	9.3805	9.4514	3.9123	8.00769	9.62798	2.46825	12.9179	9.61079	0.000344985	9.18041	0.277075	23.0283	30.472	5.30263	16.7477	33.4894	51.87	23.8287	46.5013	47.5196	26.1386	9.98594	40.6953	0.416512	17.3596	25.5996	49.0981	21.0421	0.0486373	49.8703	1.67815	16.5175	3.96747	26.453
44.6651	8.12919	1.94808	38.6636	11.4093	25.8233	11.6217	6.66055	14.253	0.382075	19.6412	13.7515	25.2309	1.25122	0.221293	4.0192	7.79997	7.99448	3.39111	15.7923	9.79927	1.76895	16.9393	8.02378	0.000261554	7.63314	3.69267	21.8769	27.5985	4.75504	16.0996	36.9747	51.144	21.3775	38.3878	48.5848	31.083	7.50216	37.0624	0.283075	24.185	31.7618	45.0628	18.6978	0.0419564	47.2772	3.9199	16.462	3.51075	25.6757
44.7651	6.8422	1.49394	45.3102	9.59816	22.16	12.1546	5.2976	12.0835	0.297267	23.4721	11.5618	27.9076	0.988802	0.155631	4.11471	15.1104	6.68609	2.7621	16.4548	8.41201	6.22872	19.1993	6.68763	0.000215866	11.5318	5.46562	19.8132	32.9365	12.4952	14.88	35.3367	43.9155	22.9594	49.3895	43.175	29.3019	20.1739	40.8516	0.191609	24.6077	37.645	41.6758	15.8221	0.0363684	43.0365	12.3982	15.1173	3.06748	23.2338
44.865	8.70221	1.13668	45.7591	18.5174	18.6903	11.0554	4.19464	9.68417	0.231401	22.068	12.3086	27.9633	0.781356	0.109339	3.60358	15.735	15.1753	2.171	15.2128	6.80924	11.6265	17.897	5.56969	0.000176994	23.0341	5.31907	17.3771	34.2192	13.954	13.4439	31.4387	35.7152	26.0249	47.5703	35.9232	25.3932	22.8424	37.5263	0.129358	22.8396	36.8789	34.6402	13.0042	0.0317006	54.5757	14.4139	13.309	2.65655	20.467
44.9649	8.5968	0.860378	43.3638	21.741	33.6091	9.49224	3.3152	7.51402	0.180192	19.4199	13.4475	24.943	0.617359	0.0767682	2.91654	14.2443	25.6254	1.66923	13.5832	13.5205	18.2498	15.2169	4.63692	0.00012953	24.1063	4.47107	14.8888	33.0649	13.0099	11.9795	26.8248	28.3455	23.4722	45.838	30.3296	21.1876	21.0349	32.1887	6.38728	20.4705	33.8217	27.4071	10.4923	0.0277505	54.3877	13.7412	11.4403	2.28622	17.8324
45.0648	7.64032	0.64902	39.8109	21.8691	37.2274	7.9299	2.89038	13.3863	0.140348	16.715	12.7407	21.0491	0.487516	0.0538876	2.25046	12.2652	26.4798	1.2653	11.9932	15.2716	17.2048	12.2616	3.85959	9.36e-05	23.8675	10.417	14.9385	29.9434	11.3045	10.5818	22.2834	39.5068	27.5286	46.3358	24.5457	17.3516	17.6069	26.7768	8.51471	33.8583	30.1862	24.3363	8.3631	0.0244559	50.4147	12.1021	9.69462	1.95858	21.2887
45.1647	6.41175	0.488514	40.0271	20.4267	35.6376	6.5335	2.37397	18.3002	0.109365	14.2739	11.3377	17.2375	0.385169	0.0378259	1.68179	14.0632	24.0426	0.950124	10.5503	13.5078	13.9592	9.53803	3.21218	6.29e-05	20.7533	13.9555	22.7985	31.8816	15.9243	9.29438	18.1784	37.4604	25.1118	58.4026	43.9598	21.2767	13.9458	29.1432	8.23509	35.9344	26.6214	30.4381	6.61142	0.0214588	45.5014	10.2561	8.1434	1.67237	20.5793
45.2647	7.78946	0.367187	42.5479	18.2912	35.9651	8.86481	1.90519	17.734	0.0851186	14.9349	11.0029	13.8728	0.304458	0.0265503	1.22825	13.1108	20.7569	0.70884	9.3675	11.0584	10.5823	7.23677	4.06242	3.47e-05	17.0352	25.5096	25.6674	32.7418	15.9053	16.0644	14.6418	47.5072	24.0534	66.7904	46.161	29.0451	10.6548	26.658	7.02307	33.8446	23.3512	32.48	5.19716	0.0186432	50.9265	8.51589	21.2506	1.42458	20.3357
45.3646	7.56906	0.275778	44.3469	15.9531	33.055	8.75394	1.51436	15.1914	0.0661512	13.5702	9.90441	12.1281	0.237913	0.0186375	0.881626	11.4176	17.5256	0.526429	8.25583	20.575	10.0655	5.38977	8.30693	2.02e-05	13.5794	26.0639	26.6901	31.5315	14.2266	33.1777	22.1849	47.4372	20.3392	62.1333	41.478	28.4702	7.93631	22.825	5.73269	30.5128	20.432	45.0123	4.06944	0.0159646	49.0206	6.99112	25.3566	1.2114	26.6653
45.4645	6.671	0.207057	48.7588	13.6738	28.9876	7.78631	1.19883	12.2435	0.0512749	11.8089	8.58827	25.7596	0.184498	0.0130596	0.624447	9.67841	15.1894	4.85828	7.25805	27.2121	9.96253	3.95694	8.77251	1.19e-05	10.6537	22.3886	25.5159	28.509	12.13	39.8419	39.8605	40.9147	18.112	57.5115	34.7078	25.0724	20.1212	21.7166	8.66683	27.0211	18.959	42.7271	3.17775	0.0135737	44.8771	5.70218	25.1434	1.02882	26.4178
45.5644	5.57077	0.155469	47.9944	11.5814	32.8883	6.61659	0.94752	20.3226	1.91484	10.1241	24.879	28.2853	0.143581	2.80013	0.995045	8.11091	12.8476	5.91356	6.37558	26.0804	8.23874	2.87192	8.00278	-1.08e-05	8.28374	17.6664	23.2012	24.9779	10.104	40.937	44.6285	34.336	16.7201	49.4942	27.9459	21.0795	22.5952	48.8822	8.69119	24.4588	17.0061	45.4839	2.47668	0.0115409	45.9273	5.52003	23.0328	0.872969	29.1584
45.6644	4.49839	0.116741	44.9193	9.72754	31.7885	5.49901	10.0867	42.2961	3.90667	8.63323	29.3957	30.7535	0.108901	3.49405	1.02101	6.76328	10.7447	5.57334	44.6098	21.9616	15.6722	4.64937	6.92548	-3.85e-05	6.40793	13.2532	20.4051	24.8016	8.31634	39.2002	42.915	27.645	19.0456	53.0522	21.9969	17.3293	20.7388	52.4947	7.54074	26.4724	15.0317	39.9234	1.92753	0.00980184	55.2873	14.7088	20.2503	0.74021	27.5473
45.7643	3.55172	0.0876851	58.8331	8.12181	28.6131	4.51846	11.1179	44.9616	4.86925	7.34759	28.7405	67.7649	0.0806841	3.28782	0.894939	42.2816	8.93795	4.73845	50.6955	31.1082	21.6149	4.99746	5.86398	-6.09e-05	4.94207	9.61433	17.5238	22.7456	6.80198	36.1508	38.3108	22.0303	17.206	55.4875	17.0728	14.0844	17.3284	47.8004	19.2375	25.0961	13.1991	32.4236	1.4985	0.00827739	70.8512	16.7654	17.3931	0.627255	26.0202
45.8642	2.76038	0.0659155	62.8973	6.7519	24.8071	3.69066	28.6873	40.0509	4.55108	6.24899	29.0437	199.72	0.0591324	2.76283	0.724645	81.079	7.41585	3.81837	47.9182	29.0132	82.3067	4.55521	4.91822	-9.32e-05	3.80486	6.80972	14.7829	20.0755	9.16762	32.6178	32.7573	17.3166	14.1723	50.0853	13.133	15.3765	13.7101	40.8481	45.9226	22.6838	11.5552	25.3534	1.16402	0.00686291	70.7959	15.8716	14.732	0.531239	23.3086
45.9641	2.96916	0.0496071	61.171	5.59544	21.0506	5.60155	29.3723	42.1768	3.85722	5.3133	38.5224	229.562	0.0403252	4.26601	0.559343	244.835	6.14534	17.1754	58.4423	30.8128	87.1515	3.8254	4.10748	-0.000136948	2.92631	4.73753	12.298	26.8348	9.05124	29.0404	27.2496	13.5207	26.0168	42.6381	10.0441	14.096	10.4669	33.9206	111.276	20.1097	10.1011	19.4291	0.903795	0.0053179	65.6854	13.9327	12.3711	0.449708	20.4489
46.064	5.74519	0.0373433	77.841	5.22211	17.6343	12.4357	25.457	37.4299	3.13103	4.51729	41.9466	216.253	0.0258273	8.41504	0.41806	276.396	5.08947	28.8048	58.1118	33.654	73.8547	15.0387	3.42375	-0.000192714	2.24924	3.25016	10.118	27.487	8.05822	197.726	44.426	15.3001	34.3192	35.3351	7.65276	12.069	7.79209	27.7808	169.605	17.6808	30.3728	14.7231	0.701632	0.0038506	59.3049	11.7865	22.372	0.380584	24.2175
46.164	24.6863	0.028079	88.9233	4.67384	14.6556	22.0765	20.8608	30.735	2.48849	3.8404	42.6196	187.527	0.0135256	8.87261	0.305295	256.521	4.21382	29.6474	53.033	29.494	57.1898	18.0801	2.85135	-0.000231358	1.72819	58.6037	13.9121	25.558	6.94731	358.545	54.1594	13.74	32.4361	28.9004	22.5378	10.0115	5.69318	22.5958	170.453	15.4894	80.5882	11.0859	0.54498	0.00267662	52.9718	9.77635	28.1334	2.57227	35.2916
46.2639	31.3106	0.0211036	88.911	4.07502	15.2033	23.8894	16.7241	24.1908	1.95653	3.26491	39.1741	155.9	0.00329255	7.84647	0.219098	223.012	3.48832	26.228	47.1586	32.553	42.3103	17.8721	2.37369	-0.000279755	1.32759	85.3758	15.1106	22.7145	5.81934	418.541	55.8623	11.3858	27.2688	23.4813	28.7697	8.17468	4.09985	18.3143	148.039	13.5484	98.1377	8.31639	0.424214	0.00174052	56.1762	8.02064	28.4311	3.59736	36.9924
46.3638	33.0906	0.0158463	83.8547	3.49185	14.1504	22.001	13.2869	18.5629	1.52952	2.77565	34.3382	126.581	-0.00286336	6.38793	0.1551	188.909	8.80655	21.5982	41.5827	28.6126	30.5112	20.4169	1.97575	-0.000327182	1.01975	92.027	43.1956	19.7196	21.7529	425.046	53.4036	9.11448	38.4725	19.013	27.7207	6.62054	2.91861	29.473	119.247	19.0943	131.42	6.22529	1.61518	0.00115411	64.935	9.03709	26.2831	3.94085	34.3786
46.4637	32.897	6.68651	76.7921	2.95671	18.7747	18.9965	10.516	14.0175	1.1921	2.35969	29.354	103.672	-0.00644254	10.686	11.4301	158.267	51.7137	17.0865	36.5633	23.3697	21.671	25.465	6.33297	-0.000370519	0.783263	80.8221	55.9557	16.9018	33.1963	404.582	101.402	7.17916	38.6403	33.2719	23.9968	87.2243	2.05827	41.8675	91.7321	33.119	133.246	10.3658	1.96991	0.00084116	73.2033	19.4465	23.4673	3.90075	30.6048
46.5637	29.3292	8.44252	69.2185	2.48261	19.1865	20.41	8.30926	10.4745	0.927629	2.00605	24.7441	93.8972	-0.0103735	17.6339	16.1988	131.962	90.7183	13.1901	32.1194	21.7674	15.2496	24.9765	7.03986	-0.000398926	2.84469	64.5552	59.3849	14.3827	33.8051	371.845	117.836	5.61033	33.324	34.3595	38.7854	123.205	11.9097	41.3143	68.4035	35.2754	123.823	49.13	1.92849	0.00058592	75.6174	35.0092	20.3371	3.6582	28.3664
46.6636	24.6592	8.92198	61.8425	2.07198	17.7361	34.7438	6.56106	7.77212	0.721188	1.70537	20.6906	91.7448	-0.0120653	17.9202	15.9552	109.796	94.4145	13.7509	28.2063	18.1533	10.6687	21.8078	20.2836	-0.00043851	3.19987	48.804	57.4148	12.189	30.4692	334.829	125.253	4.36714	26.8379	44.2499	39.8276	121.814	18.6018	36.4804	49.8757	36.4747	111.138	54.8687	32.935	0.000275874	106.778	43.1988	29.4732	12.9561	25.2263
46.7635	20	8.01809	54.9751	1.72175	30.1664	36.1572	5.1791	23.3998	0.56042	1.4497	17.2196	80.9329	-0.0150882	20.2209	13.7261	91.2666	85.9414	12.2299	78.7103	14.5279	7.43645	17.8617	30.4537	-0.000492586	2.91693	35.5942	52.5793	10.3057	26.0711	297.748	117.643	3.39259	20.8467	42.6273	35.4581	107.646	18.9983	30.7544	35.7533	34.0468	98.2597	50.0813	43.0287	-0.000201269	144.254	54.5818	31.1594	17.19	22.0654
46.8634	15.8388	6.69117	60.2494	1.42633	33.6747	32.8259	4.08767	26.173	0.435451	12.8564	14.291	83.8317	-0.0156567	32.8957	10.9954	75.8326	74.2762	10.3702	107.685	11.4297	5.17131	14.0486	30.4671	-0.000539587	2.44813	25.3109	46.4709	8.70159	21.7552	262.703	103.654	2.63245	15.8612	41.9873	36.6568	90.648	16.7413	34.7779	25.2912	41.3301	86.2856	41.3911	43.0927	-0.000901203	150.601	53.4759	35.275	18.4778	19.168
46.9633	12.3367	5.36302	61.7464	6.53441	32.3379	28.1604	3.22622	23.7709	0.33846	14.5564	11.8409	75.8451	-0.0170961	33.3193	8.42748	62.9965	62.7443	19.831	105.949	8.92619	3.59074	32.1944	27.2897	-0.000553965	1.97425	17.6631	40.0566	7.34153	17.9219	230.624	100.666	2.04101	11.9193	37.0573	41.3161	83.8937	15.445	34.3282	17.7004	65.5196	92.1168	32.6554	38.8227	15.63	141.823	47.6769	34.2706	18.1183	16.6025
47.0633	9.49429	4.19645	68.3418	8.66171	29.0127	23.5152	4.02351	19.7476	0.263147	13.5063	9.80117	68.9522	-0.0214798	28.9672	11.2499	52.3286	52.4426	20.9708	96.3953	7.50024	3.81265	63.7578	23.4421	-0.000556697	1.5588	12.1484	48.1557	6.19137	14.663	201.808	90.3494	1.58151	8.88905	33.39	38.1594	133.671	12.9408	30.3147	12.2796	100.638	92.0477	63.8139	45.1254	18.7982	148.871	42.0746	38.8139	24.1189	14.3626
47.1632	7.24226	3.23453	69.8588	49.011	25.1071	19.4553	5.33617	15.646	0.204621	11.835	8.10809	58.7575	-0.0212943	23.3655	10.8839	43.4659	43.6106	23.3789	99.0558	6.02034	3.23406	69.7809	19.7857	-0.000550619	4.02257	8.25937	224.445	5.22017	11.9535	176.221	90.8289	1.22483	6.59767	58.1257	32.3751	151.139	10.2563	25.5573	8.45815	154.14	85.0689	64.9695	139.579	17.7233	141.567	35.6916	88.9642	25.9577	12.4185
47.2631	5.48758	2.46891	66.5802	65.9905	21.2812	22.8393	4.94186	12.0539	0.15906	10.1712	6.70514	59.2933	-0.0225889	18.0417	16.8071	36.1044	36.1773	21.3537	91.2349	4.74238	2.50547	64.1054	16.571	-0.000538819	4.69965	5.56262	406.423	4.40071	9.72567	153.667	83.0107	0.948242	4.88224	85.0291	26.2733	140.203	7.83931	24.505	5.79083	180.738	76.1767	97.2163	166.409	15.4407	129.017	46.5116	147.563	25.4683	10.7352
47.363	4.13682	1.87246	61.3073	74.5731	17.8146	21.621	4.1472	9.12431	4.81578	25.0224	5.54377	55.9305	-0.0225273	13.5465	16.9472	32.6432	29.9752	17.8765	86.0051	8.86539	1.85408	54.0707	50.0515	-0.000528528	4.33812	3.71716	537.444	3.70952	7.90413	133.88	71.9893	0.733952	3.60594	95.5115	20.7803	120.665	5.84096	21.3945	3.94341	222.109	67.2802	93.9817	192.769	13.0314	115.672	46.0001	183.97	23.7624	9.27939
47.463	3.10625	1.41409	55.427	73.7656	14.798	37.4823	4.43345	6.82767	5.70757	30.5081	4.58294	73.7057	-0.0209337	9.9794	14.7401	28.0939	24.8219	14.2794	77.2585	8.67547	1.33724	43.3496	173.163	-0.00052654	3.66153	2.46766	646.566	3.12674	6.41957	116.571	60.4395	0.568003	2.66004	91.2982	16.18	100.346	4.27036	29.4311	2.67212	243.655	59.0544	111.019	184.915	10.8475	103.449	41.1809	211.765	21.5031	8.02076
47.5629	2.32533	1.06497	49.6045	73.7643	12.2326	39.1486	3.89143	5.06981	5.2578	28.8174	3.78829	100.475	-0.0190345	9.58283	17.7967	27.3051	20.5484	11.0902	68.3512	7.35564	0.949879	33.6034	238.339	-0.000510591	2.96135	1.62956	664.94	31.3453	5.21183	101.461	49.6638	0.439655	1.96073	85.8831	12.4741	82.0392	3.07677	33.5901	1.80276	249.144	51.6872	124.351	163.085	8.97413	92.0483	35.1888	207.104	19.0763	6.93283
47.6628	1.73664	0.800542	44.1392	79.6232	10.0805	35.59	3.20409	3.74503	4.42951	33.542	3.13119	134.108	-0.0168922	8.13146	16.6505	24.1449	17.0083	8.46072	60.1675	5.92548	0.668455	25.4309	265.707	-0.00046329	2.34187	1.07169	631.791	58.9732	4.23039	88.2871	40.2058	0.340516	1.44453	89.3942	9.5555	66.4857	2.19115	36.2184	1.2127	231.652	49.2216	111.051	137.401	7.40333	113.465	29.3476	190.371	16.6976	5.99256
47.7627	3.40212	0.601021	72.6175	77.0933	8.29037	30.5506	2.57379	2.7565	3.58544	31.3366	10.3676	132.664	-0.0145803	6.47054	13.9652	20.596	14.077	6.37918	52.8747	4.67478	0.467677	18.9034	246.555	-0.000429175	1.8291	0.704407	572.228	84.8952	3.43333	76.8115	32.2041	0.26392	1.06388	84.9103	7.28927	53.6325	12.9528	33.0245	0.811782	243.935	47.1233	108.159	113.402	6.09921	134.819	65.7743	167.687	14.4796	5.17994
47.8626	3.77258	0.450865	140.597	75.7722	6.80906	25.519	2.04666	2.024	2.84569	35.6434	12.4336	117.667	-0.012277	4.95399	11.0186	17.3072	11.6505	4.77163	56.7437	3.65501	0.326014	13.8566	214.795	-0.000407789	1.41853	0.464096	501.896	94.8393	2.78617	66.8208	25.5954	0.204443	0.783368	99.6494	5.5453	43.1581	24.9114	34.0328	0.543958	258.608	77.45	91.8359	91.7381	5.02125	134.093	73.1779	144.185	12.4733	4.47767
47.9626	3.53572	0.338004	199.328	69.8851	5.58751	21.0236	1.62069	1.48384	2.23589	33.1104	20.935	99.0055	-0.0100971	3.69855	8.36037	14.4496	9.64209	3.5495	52.8716	2.84643	0.226753	10.0446	182.392	2.28172	1.0956	0.308963	435.13	104.72	2.26087	58.1262	20.2263	0.158168	0.576741	93.4549	4.21093	34.6838	44.8492	33.2057	0.363839	243.479	82.3106	73.4245	95.6801	4.13222	124.212	70.613	129.757	10.6939	3.87074
48.0625	3.05748	0.2532	232.943	62.1003	4.58246	18.1181	1.28103	7.19578	1.74746	29.0243	22.5975	80.9413	-0.00819835	4.44829	6.17338	12.0294	7.97995	4.86022	47.3241	2.21301	14.6644	7.21517	156.355	2.53743	0.844145	0.209506	382.108	100.432	1.83456	50.5611	15.9149	0.122284	0.424582	80.8743	16.1456	27.8539	47.3777	29.1917	0.243346	219.478	92.2013	56.9448	89.4543	41.4027	112.076	76.9922	112.956	9.13651	3.34624
48.1624	2.52397	0.189471	234.998	53.8942	3.75731	29.7335	1.01175	14.6978	1.36196	27.5622	21.3067	65.0757	-0.0067336	7.26261	4.4683	44.0474	6.60443	4.75134	41.8187	1.71928	16.6515	5.14352	224.879	2.29051	0.649451	0.145919	343.073	90.6217	5.26774	69.1608	48.3028	12.7972	0.312558	67.5448	59.8557	22.3605	42.3858	27.6171	0.164144	194.351	89.1946	59.5241	87.7542	48.5037	132.816	142.032	96.4508	7.78619	2.89296
48.2623	2.02271	42.098	222.583	46.0409	6.10698	30.7116	0.798705	15.5737	1.06	24.3323	18.9156	51.7953	-0.00576408	7.36233	3.18496	49.1483	5.46615	4.10948	36.7972	1.3352	14.4402	14.3523	252.198	6.41145	0.499212	0.105267	299.061	79.3094	10.7448	93.2981	61.9125	53.8308	0.230095	76.5173	87.5542	17.9468	34.9204	23.9814	0.110178	170.793	81.3931	51.9095	78.2686	45.395	136.46	152.78	81.3997	6.62314	2.50118
48.3622	1.58872	65.5249	204.292	38.9066	6.60786	27.8029	0.630372	13.855	0.824546	20.9664	16.2811	40.9701	-0.00502985	6.40306	2.24283	45.4578	4.52421	3.34325	32.3325	1.03669	11.3024	16.6129	234.441	6.59653	0.383504	0.0789643	255.161	68.2804	11.5773	100.101	62.8192	58.8363	12.3889	70.9673	87.7196	14.4029	27.3836	20.0637	0.0743837	149.594	72.4872	42.0317	66.3702	59.008	153.505	141.563	68.2001	6.8982	2.1626
48.4622	1.23018	66.5618	184.369	46.2459	6.26408	23.8203	0.497582	11.391	0.64112	17.9115	15.1371	46.8702	-0.00432085	5.16591	2.0804	39.4682	3.7447	2.62597	32.1338	0.804959	8.41	15.6173	204.384	5.84299	0.294499	0.0612451	214.189	58.2509	10.659	97.9024	57.6822	52.283	14.8987	61.2712	77.276	11.5583	23.7347	16.4921	0.0504717	175.186	63.8645	32.8152	54.6174	56.781	147.984	123.025	57.4693	6.65395	1.86992
48.5621	0.942744	58.8396	164.835	46.7617	5.5833	19.8782	0.392736	8.97206	0.498476	15.2541	18.9863	44.0773	-0.00353099	3.98937	14.7725	35.4615	3.09958	2.01823	31.2473	0.625218	6.08494	13.3392	173.603	4.96198	0.226099	0.0483761	179.192	62.2842	9.21008	91.3496	50.1632	43.1397	13.7002	51.1165	64.0026	9.27525	19.2014	20.9601	0.0348037	225.433	55.9931	38.2839	44.0996	49.848	135.551	103.532	48.1036	6.14587	1.61692
48.662	6.00551	48.6826	146.587	43.7998	7.12877	16.3684	0.30982	6.88777	0.387612	12.9762	36.3834	59.7069	-0.00268251	2.99561	17.9096	30.4433	2.5657	1.55629	28.3325	0.485657	4.33064	10.7793	145.81	4.15768	0.173566	0.0381876	168.535	75.4428	7.72354	82.9964	42.1926	34.468	18.1555	41.946	51.231	7.44323	14.8801	25.0543	0.0244478	251.873	49.7951	65.1138	35.1632	42.2058	121.773	85.6319	40.0941	5.52554	1.39825
48.7619	7.59061	38.8262	129.961	39.2873	7.19358	27.5367	0.244334	5.20256	0.301465	11.0338	40.3473	59.32	-0.00197423	2.20692	16.7805	25.6514	2.12384	1.46697	25.142	3.42156	3.05128	8.40136	121.857	3.46836	0.133242	0.0297103	155.385	105.746	6.37967	74.2137	34.7164	27.1273	17.1813	34.1371	40.1821	5.97313	11.1971	23.6087	0.0174406	241.232	44.4947	92.347	27.8003	35.1812	108.551	70.1424	33.328	4.88034	1.20923
48.8619	7.48229	30.2883	121.126	34.3034	6.61012	28.5885	0.192606	3.88824	0.234581	9.38061	47.3069	69.8355	10.1467	1.60409	14.0846	24.0314	1.75814	1.24718	22.1539	6.47645	2.13643	6.38339	101.61	2.88909	14.1829	0.0227092	147.784	112.948	5.22805	65.7074	28.1344	21.1943	14.4522	39.0709	31.1196	4.79347	17.755	20.4676	0.0125863	225.769	42.8985	88.1583	33.4122	29.1213	96.46	57.1364	27.7012	4.25841	1.04583
48.9618	6.6426	23.3006	110.227	29.4248	5.79484	34.3024	5.48816	2.88544	0.18269	7.97466	55.0028	73.5162	13.3002	1.15455	13.12	20.9656	1.45542	1.00494	27.9839	6.35304	1.79418	4.75929	91.4188	2.40537	17.2644	11.337	236.974	106.893	4.26619	57.813	22.5548	16.4993	11.4919	36.3555	23.9063	3.84687	18.2039	17.1112	0.00901958	215.261	56.4122	92.575	78.3136	24.0282	85.6052	46.392	22.9852	3.68414	0.904557
49.0617	5.57105	21.5325	104.613	24.9356	4.94844	39.6189	6.13537	2.13105	0.142315	6.77919	55.9362	66.9572	13.2568	4.15213	10.9792	34.4538	1.20477	6.49423	29.5204	20.6031	1.38342	3.49699	78.7257	2.00231	16.1428	13.9132	532.877	95.8346	3.47323	50.6628	17.9399	12.8215	8.86283	31.3571	28.64	3.08727	16.0698	14.0601	0.00634587	195.007	56.9233	80.8654	107.644	19.7963	90.8624	42.882	19.0512	3.16783	0.782367
49.1616	6.34792	24.6754	111.645	20.9521	4.16043	37.3086	14.5517	1.56875	0.110832	5.76277	51.4327	57.1098	13.7991	4.74392	8.65062	34.9027	0.997225	7.7888	27.3824	21.4147	1.02116	11.434	70.9578	1.66669	22.9768	12.8112	736.119	83.5894	2.82392	44.2807	14.1862	9.9546	19.5136	30.3651	60.676	2.47769	13.1395	11.6127	0.00445817	173.043	78.8716	65.5274	109.563	16.2982	86.0293	41.4415	15.7794	2.71172	0.676646
49.2615	11.3995	38.1717	112.925	17.4981	3.46517	32.5309	14.7669	1.15225	0.0863686	4.89863	45.4804	47.0486	12.6309	4.32896	6.55756	51.9994	0.825373	7.30399	48.2336	18.5002	0.735454	27.5394	74.4301	1.38729	22.4338	30.1901	800.853	71.8328	2.56804	38.6356	11.169	7.72539	37.1404	29.2115	72.5619	1.9885	10.2536	23.1547	0.800643	152.206	80.6649	51.1787	99.4627	13.4139	78.2752	36.7225	18.5927	2.31365	0.585211
49.3615	29.644	38.7174	107.091	14.549	2.86974	27.3824	12.764	0.84501	0.0673328	4.16398	45.3695	55.3789	13.5397	13.1998	8.6386	51.6782	0.683071	6.19511	50.1707	15.0118	0.521988	31.2042	67.7481	1.1547	19.3959	32.2427	784.549	61.2192	2.20582	275.227	8.76401	5.99404	83.9261	25.5432	68.4415	1.59593	7.75369	24.8356	1.26829	133.367	75.2034	39.194	85.1865	11.0387	70.1324	31.2161	18.3487	1.96917	0.506158
49.4614	34.5085	34.2033	98.3549	12.0577	2.36863	22.6482	21.203	0.618978	0.05251	3.53941	41.3614	72.2367	12.5485	14.8276	8.32269	63.9885	0.56524	4.98589	51.1514	18.3225	0.367151	29.0841	58.5753	10.6282	15.8767	53.2805	724.363	51.928	3.91822	494.167	6.85921	4.65004	93.775	21.4355	58.6583	1.28088	5.73204	22.6051	11.143	116.665	67.5927	29.6887	70.5309	9.08362	62.4492	25.9598	16.769	1.67287	0.437719
49.5613	35.0069	28.2892	88.795	9.96886	1.95118	18.5633	33.5088	12.5205	0.0408639	3.0084	36.1034	95.0508	10.8752	13.4451	7.08392	166.762	0.467664	3.8909	60.1714	16.5311	0.256767	24.727	49.5782	11.5501	12.6371	53.2718	643.758	43.9277	4.11907	575.511	5.35762	3.60693	86.6386	29.2184	47.8689	1.02804	4.1657	19.3137	13.6321	101.978	59.798	22.3482	57.1752	7.47455	55.4676	21.3277	35.2121	1.41908	0.378205
49.6612	31.5194	22.5569	79.4039	8.22707	1.60503	19.3775	32.117	16.4205	11.8046	2.55701	30.7915	107.901	9.09017	11.0908	5.63903	306.003	0.386844	2.97833	57.3412	13.6321	0.178902	19.924	41.5759	23.2911	9.90618	45.3306	557.082	37.1016	16.9402	583.881	4.1782	2.79736	72.103	28.5717	37.9849	0.825149	2.98725	16.0367	12.8144	89.112	52.5278	16.7615	45.7126	6.15022	49.2155	17.4014	44.3137	1.20238	23.4959
49.7612	26.6527	17.5941	70.6231	6.78056	1.31872	29.0872	29.7233	15.7223	20.4458	2.17326	25.9214	104.289	7.43938	9.78709	4.3041	322.637	0.319896	2.25094	51.68	20.2029	0.124344	15.498	34.7218	23.2116	7.69882	35.5826	472.689	31.3075	19.751	555.488	3.25429	2.16933	57.0132	25.1452	29.6332	0.662323	2.11936	13.1332	10.774	77.8578	45.9918	12.5447	36.21	5.06043	43.6496	14.1415	50.234	1.01778	28.9495
49.8611	21.6963	13.5337	62.6188	5.58281	1.08232	30.0184	24.9379	13.3949	21.294	1.84708	21.658	91.5319	6.01039	27.5624	3.19166	293.246	0.264444	25.2121	46.9117	19.0117	0.086283	11.7585	31.5885	20.39	5.95377	26.6063	395.063	26.404	18.6815	510.393	2.532	1.68218	43.8294	23.028	22.8714	0.531577	1.49048	10.6814	8.51369	68.0206	40.2085	9.3769	28.5013	4.16392	38.7066	11.4661	53.3074	0.86083	28.2257
49.961	17.2253	10.3166	55.4221	4.59341	0.887559	27.1675	20.1821	10.7638	18.8082	1.56985	45.1518	76.5893	4.81667	58.0535	2.31738	301.674	0.218522	50.7423	41.6439	15.9112	0.0598034	18.7558	27.3061	17.2708	4.59104	19.2585	326.255	35.8372	16.3348	459.506	1.96841	1.30455	33.143	19.7248	17.5307	0.46963	1.04059	26.6004	9.13356	59.4245	35.1275	7.00382	22.335	3.42648	34.3211	9.28481	54.7168	0.727604	25.5831
50.0609	13.4404	7.81725	49.0016	3.77748	0.72711	92.9642	16.0977	13.2683	15.5591	1.33421	50.998	62.4179	3.84007	61.9297	1.65581	293.342	0.180458	54.1692	47.6388	12.7516	0.0414146	19.5436	23.11	14.459	3.53426	13.6196	266.828	97.2934	13.7775	408.575	1.52925	1.01194	24.8124	36.0841	13.3748	0.395369	0.722039	28.9471	8.16376	51.9141	30.6785	5.22904	17.4492	2.81981	43.2646	10.767	50.9537	0.614681	22.5511
50.1608	10.3571	5.89968	43.2986	3.10538	0.595391	173.414	12.7624	42.5846	12.483	1.1339	62.6151	50.0894	3.05124	106.819	1.16824	259.434	0.148895	48.6481	69.2996	10.0383	0.0286662	17.5674	19.3791	12.0584	2.71806	9.46532	240.678	187.398	16.4289	360.462	4.76111	0.785102	18.4608	37.5676	10.1695	3.40922	0.498364	26.4773	6.6833	45.3526	33.8337	3.903	13.6026	2.32065	43.0496	10.256	45.1996	0.519083	19.6533
50.2608	7.90779	4.44042	38.2456	6.10177	0.487445	183.637	10.1078	67.7408	9.86217	0.963655	61.9171	45.4619	2.41916	156.764	0.816005	221.315	0.122722	40.3765	103.384	7.84182	0.0198457	14.6364	16.1838	10.0433	2.08916	6.48975	210.492	314.318	32.2778	316.433	5.85676	0.609248	13.6817	33.8534	44.4187	6.24211	0.342407	22.6697	5.19481	39.6202	43.7833	2.91282	10.5871	1.91012	39.8835	9.02963	39.0244	0.438206	17.046
50.3607	9.55614	3.33589	37.6376	7.19317	0.399215	167.801	22.361	75.1006	7.72957	0.818998	56.2231	59.2061	1.91531	154.756	0.56551	185.981	0.101008	32.0894	103.824	24.0031	0.0137512	11.642	13.4904	8.3614	1.60527	4.40175	180.036	341.72	50.6236	276.892	5.85291	0.472948	10.1148	55.4362	70.1074	6.52122	0.234303	18.8418	3.90175	34.6123	43.9896	2.17369	8.22986	1.57255	35.9893	9.25306	33.1577	0.369822	17.3366
50.4606	15.3546	2.50294	35.2232	7.2484	0.32733	144.377	22.5107	67.9864	6.03244	0.69608	48.9751	58.1367	6.09449	133.011	4.99639	155.277	0.082987	24.8431	95.0171	24.8304	0.00953986	8.97503	11.2359	6.96019	1.23325	2.95885	174.675	325.725	67.2047	241.787	5.33316	0.367242	7.46605	67.8131	110.598	5.88515	0.15977	38.648	2.85995	31.9282	40.7388	25.5154	10.1027	1.29521	34.0027	8.41002	31.3649	0.312009	15.9493
50.5605	16.2719	1.87639	32.1242	6.77696	0.269004	120.737	20.8303	56.3903	4.69738	0.591646	41.722	51.3941	7.19994	143.775	6.11334	129.272	0.0680437	18.9136	84.5679	21.4204	0.00662799	6.76477	9.35459	5.7935	0.947376	4.56144	160.318	293.042	66.0795	210.847	4.61709	0.285265	18.2028	66.2943	112.91	31.0181	0.108614	57.8564	12.4351	28.5449	36.5125	33.1937	9.90208	1.06678	30.9133	7.24157	28.0549	0.263133	14.1426
50.6605	19.0354	1.40587	28.8898	6.0723	0.221551	99.5277	17.4763	44.6407	3.65349	0.502916	35.1003	43.1676	6.9288	128.438	5.74671	107.487	0.0556802	14.2405	74.5906	17.4737	0.00461367	5.01279	7.78691	4.82231	8.17045	4.48568	141.908	256.064	58.7318	197.174	3.87197	0.221723	19.4089	62.3463	146.42	36.2311	0.0736018	67.8038	16.6604	25.1887	32.2611	32.8445	8.82706	0.879342	27.689	9.45393	38.4102	21.5255	17.5113
50.7604	21.1977	1.05291	25.8288	5.29861	0.182976	81.4316	25.5358	34.3778	2.83981	0.427541	29.3162	35.2559	6.11842	107.224	4.83178	89.323	0.0454335	23.6765	65.593	18.302	0.00322321	3.66546	6.48145	4.01392	14.0973	3.7888	122.45	220.266	49.9283	179.381	3.17884	0.172246	17.1291	71.249	196.594	38.6756	4.56	162.35	16.3437	27.7312	28.4601	42.7221	7.48153	0.724355	24.6529	9.35592	39.9203	35.7678	20.3683
50.8603	19.9018	6.79845	75.0646	4.54351	0.151751	66.3616	41.1325	26.02	2.20665	0.640051	24.3812	28.3281	5.16782	84.5229	9.00963	74.21	0.0369533	26.7789	57.6227	54.7463	3.85344	7.91698	5.39464	3.34108	14.3666	2.9616	121.058	235.657	41.529	160.53	2.57097	0.133554	65.1938	66.2673	368.055	52.6565	10.8331	313.743	14.0342	29.0141	38.9661	39.891	18.1693	0.596653	33.8909	8.37889	37.3885	41.3494	19.5447
50.9602	17.2263	8.18411	98.8498	3.84987	0.126938	53.9656	39.5551	19.4734	1.71437	3.01753	20.226	22.5383	4.25537	64.3259	9.4885	75.7272	0.0299736	24.5922	50.6037	82.2187	4.39311	8.80778	4.48997	2.78103	12.6356	2.20831	112.395	288.743	34.1576	142.203	2.05637	0.103466	72.8592	57.1473	389.908	68.0257	12.0464	329.226	18.7975	27.1943	40.2087	36.0077	20.967	0.491767	45.9535	7.16159	33.2681	41.9867	20.8943
51.0601	14.2291	13.5725	104.05	9.47146	0.108035	43.8351	33.6156	14.4648	6.37241	20.1106	16.7537	17.8233	3.45063	68.4186	8.4139	68.0977	0.0242418	20.6445	44.4346	77.5671	3.81448	8.1476	3.73699	2.31487	10.4291	1.59496	101.07	287.621	27.9291	127.913	1.63083	0.0801513	65.3933	53.4734	351.605	121.289	11.013	297.378	18.2064	24.47	37.6094	78.612	20.0823	0.404646	55.2385	6.39878	28.774	39.9463	19.5425
51.1601	29.0586	21.207	100.503	24.6391	0.0936467	35.5845	27.341	10.6898	7.06287	22.5711	13.8651	14.0413	2.77138	89.4335	6.85726	58.4817	0.0196113	16.5171	48.6595	64.9725	2.98728	6.89853	3.11033	1.92687	8.33766	1.12571	88.2007	264.145	22.7647	115.672	1.28476	6.93987	53.6981	69.216	294.756	126.095	18.1128	253.238	15.5379	21.6522	33.85	109.728	17.697	0.333152	64.966	9.86885	24.4745	36.591	17.4401
51.26	32.4873	38.0866	93.1804	30.5928	2.0297	28.8775	21.8526	9.22677	6.37183	20.8964	11.4684	11.0356	2.21227	85.4076	5.3145	49.2852	0.0158735	12.8414	45.5744	52.0876	2.22346	5.54412	8.23893	1.60392	6.55174	0.780889	80.4982	239.019	18.5242	103.135	1.00693	20.7246	58.6326	76.6419	237.583	113.59	26.3053	209.94	12.3889	29.5134	29.9651	104.343	18.9215	0.274174	63.4437	10.2118	25.9646	34.8676	15.2767
51.3599	30.552	41.8549	84.5561	31.488	3.52872	23.4304	17.3395	12.0221	5.32064	18.2975	9.48284	15.1982	1.75902	72.791	12.45	41.1998	0.0128482	9.80382	43.3152	41.0098	1.609	7.3115	8.98898	1.33512	5.09881	0.534728	70.9802	219.738	15.0601	91.1504	0.785833	33.2275	52.1949	70.6587	187.134	96.5	26.3406	171.797	12.4099	32.2768	26.3292	87.744	17.5619	0.225571	64.5576	15.1825	24.5428	31.9694	13.2784
51.4598	26.4685	38.2004	75.8296	29.7696	3.877	19.0093	13.7162	11.4883	4.2885	15.7215	7.83946	15.1716	1.39511	59.9893	13.6601	34.3189	0.0103646	7.39587	39.0072	32.0376	1.14522	7.20559	8.28578	1.11137	3.9461	0.362889	74.3304	194.174	12.2378	80.1095	0.610716	32.4465	42.6935	60.7065	145.315	79.7429	22.9985	139.673	12.3331	30.7027	23.0555	78.554	15.2236	0.185613	60.2746	22.5039	25.2805	37.4179	11.7059
51.5598	21.8752	32.13	67.5521	29.7849	3.69788	15.4221	10.8358	9.7788	3.39635	13.4172	6.47997	13.5105	1.10473	46.9295	12.3227	28.5425	1.16526	5.53449	38.5367	24.943	0.806906	8.92015	7.19967	0.925103	4.38347	0.24516	71.3443	170.361	9.94165	70.1538	0.472894	27.7638	33.4471	50.5281	111.825	66.8623	25.2773	117.972	10.6556	27.7887	20.1567	66.6807	12.6963	0.152522	54.5512	23.5294	23.5802	41.3037	10.202
51.6597	17.5444	25.8689	59.9492	39.8945	3.56356	12.5116	8.5556	16.0691	13.1214	11.4226	28.4623	11.3914	0.873878	35.5401	10.1384	23.722	1.43094	4.1189	59.4614	19.3902	0.564954	8.60093	6.10674	0.770015	3.97849	0.165854	65.0397	147.568	8.07499	61.2934	0.364791	22.5455	26.704	68.3874	85.549	63.3251	22.9983	97.4193	8.55737	24.6493	44.5732	53.3055	10.3395	0.124943	48.7729	21.5593	20.9357	41.0366	8.84843
51.7596	13.7873	20.2981	53.085	42.2459	3.20397	10.1508	6.75375	16.3117	32.9684	9.71594	35.0029	9.32374	0.690801	26.3375	7.90464	19.7096	1.37237	3.05369	59.7802	15.0635	0.393968	7.44481	5.12579	0.640865	3.33216	0.113217	57.3054	127.534	6.55807	53.4722	1.77777	17.8808	37.5666	66.7557	92.4814	59.188	19.1253	79.5649	6.56966	21.6777	49.83	51.6772	8.29108	28.2275	43.3922	18.635	18.0846	42.9132	7.65868
51.8595	10.6795	15.6734	47.4119	40.5214	2.77716	8.23532	17.0469	14.2593	58.0486	8.26164	47.134	7.50112	7.83039	19.2241	5.94937	16.374	1.21158	2.25784	54.7261	11.6989	0.274029	6.06567	4.28242	33.1311	6.32193	0.0785577	49.2816	111.431	8.31239	46.6039	2.281	14.0226	36.123	58.7137	84.0706	117.061	15.0867	66.5668	12.0751	18.9932	47.922	64.5852	6.57988	33.9101	38.5271	22.0908	20.8144	42.7501	6.62305
51.9594	8.1856	11.9777	42.1379	36.8593	2.35672	6.6817	17.415	11.6178	58.6861	7.02423	53.7349	5.97247	16.2362	13.8793	4.36741	13.6021	1.03322	1.66576	48.7124	9.08454	0.190299	4.75399	3.57029	36.6938	6.5578	0.0556266	49.9653	95.8494	8.06684	40.5925	8.65553	14.4686	30.5958	50.1813	70.766	123.937	11.4943	54.7178	12.6801	16.614	47.1402	93.6521	5.18494	35.9535	34.179	21.2873	20.3553	40.2393	5.72527
52.0594	8.40846	9.09122	37.3452	32.472	1.97346	5.42164	15.0837	9.10253	51.2815	5.97195	62.1193	4.72497	21.4202	9.93997	3.14707	11.2989	0.867291	1.22714	42.9667	7.05409	0.132028	3.62669	2.97368	33.0919	5.80662	0.0402079	47.0877	81.7293	7.13102	35.3419	10.8788	12.6203	33.3269	41.6652	57.1723	125.125	8.54415	60.6193	11.2309	14.5223	43.3019	89.8798	4.06542	32.6431	30.3109	18.839	18.5196	40.6438	4.94836
52.1593	14.9628	6.86893	33.0436	28.021	1.63777	4.39935	12.3573	6.96404	42.2186	5.07726	60.1372	3.72305	21.3936	7.07579	2.2353	9.38536	0.722477	0.903084	37.7842	5.47735	0.0915499	2.71221	2.62414	28.2571	9.31511	0.0295592	42.422	69.344	11.9339	30.762	12.5537	10.3328	29.6418	75.1017	45.0954	111.478	6.23553	55.7788	9.14789	15.8477	38.6742	75.8658	3.17638	28.0232	26.8766	16.004	16.2208	38.5579	4.27654
52.2592	16.2538	7.67176	29.3609	23.8448	3.6742	3.57004	9.90598	9.40877	33.7914	4.31663	67.389	2.92618	19.2251	5.01382	1.56957	7.79581	0.599649	0.664092	33.1931	4.25305	2.05544	1.99755	5.65497	23.7192	9.35124	0.0219346	37.0699	58.668	12.3999	26.7703	12.2273	8.22602	25.4284	77.9866	35.0485	94.229	4.48636	54.7793	7.08774	15.064	34.1174	60.4826	2.47532	23.5019	23.8297	17.912	13.9012	47.3792	3.69579
52.3591	17.9068	7.04513	26.0181	20.0949	8.49668	2.89733	12.6932	15.4499	26.6643	3.67	64.4815	2.29625	16.3938	7.50933	1.09176	6.47518	0.496846	0.487918	29.1499	3.3025	2.31543	1.45349	6.01624	19.7985	8.17603	0.0162232	31.6855	49.5538	24.8416	23.293	10.9909	6.46233	20.4242	70.2122	26.9856	85.4903	3.19141	48.2809	5.31185	14.1882	29.9298	46.8365	1.9254	19.5082	21.1275	38.1341	11.7583	49.4092	3.1938
52.4591	16.7362	5.94384	29.8232	16.8184	9.86891	2.35155	22.639	15.6786	20.885	3.12028	57.6564	6.59691	16.3496	10.7945	0.753433	5.37808	0.411407	0.358171	25.5962	2.56449	2.00289	2.8741	5.50161	16.4949	6.72913	0.0119317	26.6338	64.5356	26.6868	20.2649	9.43694	5.04411	29.4441	59.7039	20.6505	72.8605	2.24931	40.669	3.88752	22.0183	26.189	35.7002	1.49561	16.1182	18.7315	43.0814	9.86556	48.9406	2.7599
52.559	14.4509	15.249	29.8598	14.0066	9.62697	1.90868	23.2468	20.3393	16.2942	2.65292	49.8188	7.5599	14.6825	13.1317	0.516454	4.46697	3.51718	0.26272	24.4763	1.99141	1.56585	3.14458	4.76597	13.734	5.37158	8.89515	22.0965	69.619	30.7578	27.888	7.87208	6.47062	28.4884	49.4496	15.7374	60.3032	1.57313	33.5402	2.79494	24.0701	22.8888	28.1521	1.1606	13.2892	16.6071	40.6554	8.23541	45.9168	2.38487
52.6589	11.9186	16.976	29.8189	11.6228	8.70479	1.54928	33.1259	19.4081	12.6859	2.25558	42.2499	7.11373	19.5667	14.1641	0.351946	3.71034	10.3047	0.192262	22.0826	1.54641	3.02426	2.88835	5.25058	11.4328	5.0589	10.9187	31.6625	66.1536	38.0456	41.4091	6.44063	6.01454	24.3051	40.4317	18.7995	49.1818	5.86232	27.3756	1.98189	22.8931	19.9937	21.6731	0.900072	10.9464	14.7236	35.6368	19.3928	41.6985	2.06075
52.7588	24.777	15.5703	28.1066	9.61916	7.56556	1.25761	32.2358	138.501	9.86535	1.91774	35.4525	17.6629	19.6038	19.1632	0.238697	4.5413	12.9895	0.140142	19.5643	1.20073	8.93349	2.4359	4.85561	9.51653	14.6162	10.0546	41.3265	75.0744	36.6568	67.2048	5.19841	7.16354	19.4676	32.844	17.7222	49.9228	14.6289	22.2279	1.39004	28.6096	33.0177	24.1953	0.697743	9.01283	13.0538	30.1252	22.7835	37.0801	1.78069
52.8587	27.7942	13.1285	25.7314	7.94537	16.0976	1.02085	27.5011	299.825	7.6671	1.63048	29.5654	19.8641	17.642	18.4915	0.161097	4.31071	12.5505	0.10182	17.23	0.932272	9.24902	8.17738	8.40304	7.92131	16.0814	8.23064	65.8806	72.7615	32.3066	76.2873	4.15469	6.52885	17.6086	26.5915	15.1827	44.5701	16.3894	18.0006	0.966228	28.3155	52.4356	21.5838	0.540743	7.41956	11.5738	30.0006	22.4597	32.5092	1.53877
52.9587	28.7858	10.585	23.1897	6.5533	18.4313	0.828593	22.4013	320.799	5.95673	1.38625	24.5663	18.5633	15.0554	18.3332	0.108274	3.77958	11.1138	0.0739923	15.1441	0.723935	7.77627	9.6781	11.9587	6.59347	14.5483	6.31664	75.2039	134.301	27.3529	76.5507	12.7663	14.7994	15.51	21.4923	12.384	37.7099	15.0288	14.5575	0.666539	26.0182	55.3342	32.7792	0.419119	6.10777	14.1249	26.9382	20.5153	28.2222	4.55066
53.0586	26.1732	8.31255	20.7164	5.39919	17.8785	0.672481	17.9155	286.494	4.62717	1.17859	20.3682	16.0355	12.4721	15.7878	0.0725511	3.21298	9.49177	0.0542522	13.387	0.562191	5.99904	9.17709	11.8279	5.48825	12.1677	4.65394	75.4732	202.019	22.7037	72.4136	15.6783	15.2669	12.6218	17.3556	12.9938	32.6693	12.5511	11.7648	0.456701	23.3221	52.1793	31.7942	4.46858	5.02817	13.9354	33.4016	18.0086	24.3309	5.12754
53.1585	22.2563	6.66656	30.4855	4.44466	19.9104	0.545769	14.2193	236.01	3.59403	1.00202	16.8657	13.3032	10.151	12.668	0.0485333	18.1645	7.97478	0.0405058	12.797	5.55833	4.42918	7.87449	23.6221	4.56832	9.79508	3.33393	73.6779	243.679	18.6522	66.3193	15.657	40.4281	9.86056	14.0089	11.6687	40.4075	9.92715	9.50449	2.80549	20.6028	47.9436	49.0108	22.5553	4.13968	65.0148	36.191	15.4537	20.8717	4.87453
53.2584	18.1819	21.7244	33.1963	3.65668	19.1012	0.443005	11.2494	186.105	2.79139	1.52267	13.9546	10.7882	8.17196	9.74975	0.0324917	22.4676	6.64899	0.03124	17.146	11.8875	3.19021	6.38144	24.8599	3.80262	7.72647	5.20963	67.8799	301.632	15.2407	63.3284	14.2605	42.4796	16.4365	11.3051	9.76021	41.2527	7.57715	7.67696	7.87252	18.0867	55.8411	49.8746	28.1088	3.40833	86.2553	33.6275	13.0824	17.8371	4.37707
53.3583	14.4698	24.8791	39.9623	3.00721	17.1288	0.778929	16.7994	142.974	2.16791	14.1061	21.5903	28.9848	6.53324	7.30458	0.0218994	21.3848	5.52343	14.6074	21.8108	11.8477	2.26425	10.9309	36.6696	3.16529	6.02624	5.14067	60.2405	403.231	12.417	63.8007	12.3421	37.2759	16.4396	28.281	7.857	36.9103	16.508	6.20023	8.86183	15.8345	73.512	55.2526	43.9582	2.80643	86.9314	73.4132	10.9828	15.204	3.84372
53.4583	11.3095	25.6467	40.7692	2.47249	14.8195	2.02458	15.9366	122.166	1.68341	24.4443	27.6437	33.5179	5.19976	11.0003	3.8371	38.8498	4.58051	18.3796	21.147	10.1041	1.59261	16.8168	36.549	2.63484	4.66997	4.34865	52.0786	413.037	10.1006	60.4811	10.3486	47.9308	14.154	30.8509	6.18404	34.2394	18.097	5.00733	8.79641	13.8461	74.2036	61.0122	46.412	2.31114	82.9239	81.3411	9.17205	12.9319	20.5838
53.5582	8.72587	22.8134	38.8203	16.0964	12.5598	2.25323	13.4831	101.263	1.30707	24.666	27.7152	31.6432	4.12632	16.8012	4.86072	51.6472	3.79558	17.513	20.1297	8.15807	1.11388	17.3563	32.6944	2.1933	3.60548	10.187	44.158	384.053	8.20937	66.2113	10.358	44.5765	13.7213	28.2589	27.2585	33.3188	16.4479	4.04384	7.59552	12.1009	79.7418	54.23	46.81	1.90354	75.6623	76.2172	7.63472	10.9815	56.6698
53.6581	6.66871	18.9375	50.045	21.8604	10.5133	24.3338	13.4267	80.1337	1.01477	22.1814	27.028	27.4681	3.26812	16.7585	4.62346	53.5143	3.14405	14.9687	22.0832	18.5252	0.776272	15.5324	28.0697	1.8258	2.77758	19.9347	40.2303	341.328	18.7447	66.3999	9.44505	37.4545	13.4193	25.2879	33.583	29.2567	17.7014	3.26568	9.33773	23.5495	87.7807	61.2947	42.3132	1.568	69.6851	66.5872	6.34198	9.31868	87.0344
53.758	5.06024	31.7323	52.3067	23.2618	8.73264	29.6062	11.5386	61.6962	0.787624	31.1854	24.3854	22.8481	2.58512	14.471	3.91004	71.5549	2.60391	12.0995	30.9299	18.5985	3.69984	12.908	23.6861	1.51992	2.13707	20.6397	48.1147	296.333	20.5475	62.7923	8.18007	31.1864	21.0882	21.4457	31.9924	29.5716	21.336	12.9853	8.79283	25.5802	88.0298	79.3054	36.1533	1.29187	74.7842	56.1917	5.26119	7.90063	134.772
53.858	3.81892	32.7935	50.3638	22.3659	9.46262	28.3418	9.42499	53.5007	0.611068	30.3581	21.1706	18.5568	2.04313	11.629	16.2511	69.4322	2.15631	21.7894	30.5675	15.8978	3.97821	10.2502	19.8361	1.26532	1.64303	17.8308	49.3505	253.997	19.0334	57.4966	7.51921	44.4448	20.8249	24.9765	27.5482	26.3581	20.1199	58.6674	7.39964	24.2788	81.4681	74.2545	29.8902	1.06464	71.059	46.5463	4.3609	6.6939	138.565
53.9579	2.87012	33.827	50.1006	20.3728	17.1283	31.6272	11.0462	43.4035	0.473955	27.0082	18.0017	34.7028	1.61389	8.9585	19.0485	67.322	1.78533	22.7717	28.1362	12.8475	3.38901	9.57535	16.5557	1.0534	1.26267	14.1159	46.8198	216.148	16.4906	51.6561	21.7684	42.3549	17.8365	23.3687	22.5388	22.2844	17.0531	68.6263	5.85092	21.9553	72.996	66.2481	24.2072	0.87772	88.0547	38.1584	3.61266	5.66935	127.948
54.0578	2.15012	30.0982	52.5253	17.9634	19.0001	35.8597	9.93764	33.9213	0.36746	26.7697	15.1284	37.2378	1.27436	6.716	26.1785	59.4772	1.84402	20.275	25.088	10.1495	11.2736	10.2781	35.5307	0.877006	6.13629	10.6135	42.3646	183.185	13.8466	45.8701	26.5301	38.8151	29.5267	20.2031	17.9123	38.2014	20.5195	85.6757	6.91112	19.4678	82.8172	84.9744	38.5863	0.723961	104.53	31.0966	2.99166	4.80128	113.618
54.1577	5.00038	24.9882	59.4767	15.5101	18.2	33.8178	8.66727	33.5363	0.284698	23.9461	12.6275	58.1168	1.006	4.94222	25.5514	50.7131	1.67386	16.7528	25.0379	11.1662	14.3812	9.36289	37.7786	0.730176	7.05079	7.71321	37.1332	157.43	25.8249	40.4337	26.4161	34.2311	30.6712	16.8655	33.7283	39.5539	30.607	81.7554	6.41572	17.1181	80.0291	79.0417	40.9415	0.597274	102.348	36.1648	2.4766	4.06026	116.885
54.2576	5.72135	21.3629	59.2591	13.2038	23.5603	40.7746	14.1985	28.9853	0.220337	20.7279	10.4979	91.577	0.794071	3.58933	21.8846	63.0076	1.44485	13.2802	22.8736	14.8727	25.2745	7.86019	34.5395	0.607984	24.6576	5.47251	31.8121	134.193	27.4002	35.4742	25.8918	28.1564	26.8034	13.844	38.3494	35.5779	35.0655	71.2422	10.5482	28.885	72.9976	81.0795	37.874	0.492911	94.6788	34.4781	20.5738	3.43248	133.09
54.3576	5.43191	17.3585	62.2698	11.1306	29.118	38.9259	13.6932	40.6179	0.170402	19.8105	8.7068	115.528	0.626828	16.9598	21.641	60.0346	1.21977	10.2652	49.8222	13.6921	29.7407	6.28278	29.9155	0.506269	27.8591	3.81461	32.7703	113.835	25.0842	31.0282	23.3527	34.6914	21.7286	11.2679	35.5334	38.4845	32.4405	59.7004	15.0816	46.8376	64.9985	74.1345	34.5163	0.407005	85.3842	30.8258	31.0711	2.90282	147.049
54.4575	4.72988	13.6966	60.1017	10.9546	29.0566	37.5584	11.648	42.3991	0.131635	20.1737	7.21107	136.072	0.494889	19.8109	18.6512	64.8137	1.01925	7.80718	52.5322	11.3723	26.0755	5.03619	25.3396	0.421581	25.4336	2.62359	31.1643	96.2985	21.6177	27.0853	20.0926	31.9091	16.9395	11.1053	42.0708	44.4333	27.2211	49.1121	14.8941	49.2528	57.2617	79.408	35.0966	0.336333	76.2316	26.8183	34.1782	2.45217	138.966
54.5574	16.9583	10.6135	55.7019	10.1111	30.9983	40.0229	9.47731	38.6125	0.101489	18.1899	5.96724	129.299	0.390827	30.8556	23.1766	59.3459	0.924012	5.87399	48.7212	9.086	20.5109	3.90344	40.4373	0.35108	21.3604	1.78588	28.2367	81.3328	18.1035	23.6126	19.7418	26.6963	29.3541	22.8164	39.5456	41.4996	23.505	40.0349	12.8305	48.511	87.004	69.8513	31.8454	0.27822	117.981	22.579	46.9607	2.07021	124.507
54.6573	25.6605	8.12969	50.537	8.98906	29.2092	36.6571	7.57603	32.4598	0.0781434	15.788	4.93544	112.586	0.308681	32.0963	21.9026	51.3234	13.5968	4.38719	43.5461	7.14309	15.3023	2.95384	48.941	0.292362	17.232	1.20571	30.7148	81.0597	14.9418	20.5673	22.5355	21.4646	36.5176	29.6024	33.8371	37.984	30.5543	39.004	10.2868	44.495	90.936	58.2816	29.3057	0.230397	124.454	32.1767	52.9123	1.74862	109.24
54.7573	26.7611	6.18004	45.3176	7.80368	25.9536	49.5168	6.01195	25.8922	0.0599675	13.523	4.08077	93.8068	0.243858	28.2246	18.4641	48.3917	16.4302	3.26002	38.4617	5.57662	11.0885	2.19551	93.9855	0.243476	13.6087	0.808636	30.0694	80.739	12.2384	17.9045	21.8514	16.9441	33.9321	28.5736	27.588	32.4995	29.5755	34.2697	7.88939	53.104	109.526	71.4942	30.6869	0.190916	117.598	35.9529	51.3074	1.47627	95.0177
54.8572	24.4107	4.67424	47.2644	6.66801	22.3383	51.1119	12.3993	28.5783	0.0457708	11.528	9.18571	76.2628	0.192702	22.9087	14.6135	42.3174	15.6871	3.22243	33.8377	4.3403	7.89876	1.60929	144.87	0.202766	10.6212	0.539392	32.7472	74.1465	9.98346	15.5808	27.7433	13.2578	28.3122	27.2854	21.8795	26.9498	25.4018	36.6627	5.87084	51.8832	107.817	65.6686	28.2219	0.158047	106.918	47.8776	46.4817	1.24615	82.3452
54.9571	20.7955	3.52328	45.4647	5.63555	18.8739	46.2599	12.3737	26.2224	0.0347751	9.81034	30.8542	70.8191	0.152343	17.7569	11.1114	40.7445	13.8262	2.80069	50.0284	3.37351	5.56829	1.16657	168.533	0.168839	8.234	0.358093	32.0743	65.4847	8.12651	13.5557	28.0526	10.3284	26.4902	24.7486	17.063	38.0962	20.4391	39.2685	4.27442	47.444	99.0666	61.2599	24.3435	0.130612	95.7679	47.6523	49.3332	1.05269	71.2519
55.057	17.0081	2.64961	48.0806	6.94815	15.7691	39.8839	10.6406	28.5199	0.02638	8.34342	37.0572	69.8659	0.120558	24.8991	8.2174	35.9054	11.7833	14.7775	51.5702	2.62677	3.90002	0.838035	158.365	0.14054	6.3587	0.236588	36.6037	56.659	6.60755	11.7926	25.7136	8.02893	22.1712	26.854	13.1673	47.4598	15.7825	35.7243	3.06094	42.2646	100.425	64.2128	31.4144	0.107621	85.2672	48.7133	58.4799	0.889596	61.6123
55.1569	18.6768	1.98948	57.5153	19.1215	13.0836	59.0679	8.69367	25.6325	0.0200065	7.09432	36.368	78.8882	0.0954051	27.8033	16.1565	30.5838	43.6206	18.1863	68.8267	45.6712	2.72039	0.597445	138.635	0.116943	4.89948	0.155342	36.7107	49.6879	5.3697	10.2583	42.1889	22.1025	38.5421	42.9587	37.8278	45.368	50.8679	30.5164	2.16384	37.2378	101.243	80.8631	50.399	0.0882301	96.7431	87.8219	69.0915	0.752029	53.2618
55.2569	34.0388	1.49224	58.5386	26.1651	43.4207	69.8563	6.96126	31.9779	0.0152584	6.03188	55.1493	114.319	0.0753959	52.0022	32.8516	25.6837	173.95	22.2271	90.0128	106.183	1.8926	4.05418	117.963	10.1321	3.77019	4.91355	70.209	42.8262	4.36288	32.9082	46.1871	64.1317	62.886	43.5859	149.784	80.5754	114.588	25.3366	1.51377	32.6526	110.158	85.8336	61.6302	43.7474	103.229	111.159	80.0576	0.635862	46.0377
55.3568	37.1737	1.11843	55.6791	27.9151	54.7262	82.4303	5.52801	30.1507	0.0116052	5.12854	58.045	115.729	0.0593413	117.147	35.1859	21.437	199.581	20.9765	108.527	111.333	1.31448	55.7927	99.1536	11.24	2.899	22.7506	84.2031	38.2617	3.54488	42.3391	77.8313	92.7897	73.4672	38.9074	371.482	93.5221	144.898	20.7492	1.04994	28.5723	104.982	92.4771	66.1728	83.4039	117.557	108.966	78.4988	0.537643	39.7914
55.4567	34.6132	8.3115	51.2165	26.8735	56.379	146.096	4.37434	25.5049	0.00881231	4.36059	73.6434	103.691	0.0464741	126.362	31.4264	17.8446	240.75	17.8455	104.005	96.9137	0.911959	84.1964	82.8936	10.1405	2.22815	29.2955	86.4745	40.866	2.88076	44.6695	85.7949	142.464	73.6506	32.9594	483.204	87.4948	139.738	16.8769	0.722824	24.9789	106.975	101.354	61.5324	86.6378	134.416	97.1712	93.3004	0.454564	34.3918
55.5566	29.8257	10.0706	46.4254	55.5049	52.3099	168.315	3.4564	20.4147	0.00676272	3.70776	73.617	87.7058	0.0361556	117.631	25.7154	14.8368	255.726	14.3855	97.9488	81.4864	0.63226	92.4506	69.132	8.65984	1.71212	32.9098	82.0998	38.6747	2.34162	43.338	81.9365	153.616	63.4699	27.2491	512.88	75.5783	119.797	13.68	1.91312	21.8286	99.5965	119.505	66.9456	78.1328	130.208	82.869	92.3798	0.384331	29.7245
55.6566	24.568	21.3763	41.6099	66.2892	46.1044	175.121	10.3547	25.1653	5.28718	3.15279	67.1771	71.9176	0.027837	115.479	19.9814	12.3293	234.434	11.2356	87.9616	65.4258	0.438154	85.0494	57.5919	7.26925	1.31543	51.0988	105.882	54.3039	1.90405	47.8582	72.87	135.928	51.0971	22.2596	462.859	62.9625	96.2858	11.0694	6.05698	19.0722	107.934	117.968	62.6044	66.8933	119.479	69.0395	84.5637	0.325065	25.6904
55.7565	19.6608	23.1269	37.0564	67.1629	39.5769	169.852	10.7507	25.7686	19.574	2.68107	58.6662	57.9239	0.0212223	102.325	15.0039	10.243	203.222	8.60298	77.8126	61.2736	0.303559	75.3299	47.9544	55.0179	1.01058	50.3417	112.173	56.4303	1.549	75.2196	62.1614	111.961	39.6821	18.0732	388.177	51.5223	74.2945	8.94909	6.9175	16.6625	111.692	100.696	54.4879	56.0335	158.291	56.7817	74.3179	2.88681	22.2035
55.8564	15.4267	20.9798	32.8802	62.9764	33.3862	159.955	9.35652	64.3238	21.6873	2.28011	50.0483	46.1536	0.0160018	103.975	10.9958	8.50824	171.906	6.50206	69.9669	51.1962	0.210279	134.831	39.9206	59.4895	0.776361	86.248	108.425	52.7959	1.26068	104.002	51.6305	106.908	30.1884	14.6277	312.955	41.7742	55.734	7.23168	6.34092	21.7208	104.581	108.645	45.5522	46.485	236.273	46.3602	63.8165	21.4443	19.1897
55.9563	11.9362	17.5919	42.1774	56.5254	32.6316	166.435	7.6792	70.3002	19.5624	1.9393	42.139	36.5327	0.0120593	131.951	7.91333	10.9444	143.776	4.87108	61.9196	41.0024	0.14565	174.993	33.2293	53.3463	0.596426	88.6907	99.2815	58.214	1.02361	112.519	42.1152	109.464	22.684	11.819	246.536	33.7071	40.9573	5.84256	5.26248	33.2505	94.1681	113.674	50.4274	38.3948	254.626	37.6925	54.0438	30.1444	20.5248
56.0562	9.14125	14.139	65.1954	49.3765	29.5343	151.09	15.5956	63.2994	16.3329	1.64961	35.2114	28.7982	0.00929401	132.097	5.61538	10.5203	119.601	3.62743	54.5114	46.6285	15.4429	171.537	78.6929	45.4738	0.458201	76.3965	87.7419	69.6343	0.831126	110.481	33.9193	95.233	16.9162	9.54042	191.459	27.1281	29.6281	4.71972	4.12565	56.7717	83.3752	99.166	56.7255	31.6489	242.255	30.5705	45.3778	33.0838	19.2
56.1562	6.94738	11.0824	73.277	42.3682	25.6838	129.612	20.9034	52.362	13.1626	1.40335	29.2919	28.5716	6.36404	114.252	3.94014	14.9566	99.2328	2.68986	47.9056	55.2802	17.5644	149.732	107.946	38.1495	0.352014	60.3783	75.6258	68.7913	0.670604	103.308	27.0682	77.8867	12.5551	7.69653	174.317	21.8033	21.1682	3.81238	7.00932	60.5765	73.2631	81.3119	53.7842	26.064	220.822	24.7587	37.8972	32.7782	17.1356
56.2561	5.24944	8.55155	72.7896	35.9136	27.7243	114.327	19.4036	41.3882	10.4231	1.19403	24.3033	39.0724	8.3379	102.085	10.1163	29.5759	82.2294	1.98845	42.0755	59.4797	15.2397	122.616	105.859	31.8372	4.1793	45.343	63.9786	62.9384	0.536949	93.9797	24.2511	61.9778	28.1213	6.20627	166.475	17.5108	14.9726	3.07923	11.6649	57.1565	75.6289	72.1376	47.1503	28.824	197.995	20.035	31.542	30.7559	15.0105
56.356	3.9488	7.60736	68.4334	30.1827	27.3628	100.585	16.2968	31.8429	8.17922	1.01607	20.1326	52.9999	8.30959	83.5652	15.6535	30.9498	68.0977	1.46684	36.9475	51.9068	11.9309	110.185	94.1498	26.5229	4.9787	32.9183	53.3505	55.4796	0.430249	84.1001	20.7809	52.7138	29.6291	5.00256	143.518	14.0579	10.5029	2.48684	11.9827	51.5666	70.7468	63.0955	39.5851	26.5204	176.359	16.2084	26.1953	27.9311	18.5956
56.4559	2.96022	12.7497	63.4766	25.212	24.883	85.0325	13.1945	24.0867	6.38769	0.864807	16.6618	70.0246	7.46013	65.1082	15.792	28.9786	93.3484	1.08018	32.4422	54.8979	8.87881	91.7858	80.6418	22.0826	4.62425	23.329	43.9794	47.9526	0.342129	74.4971	17.3114	42.694	26.8848	4.03074	117.498	12.8267	7.31636	4.61525	17.3803	45.6794	79.5574	55.6654	32.3733	22.8871	156.665	17.7027	21.7245	27.834	25.3542
56.5559	10.9399	13.1766	57.6169	20.9671	21.6953	70.485	26.7977	18.0193	4.9758	0.736202	17.3472	69.0602	6.35838	49.1767	16.7895	27.0594	92.1818	0.79458	28.4857	47.6708	6.4246	82.4786	67.9793	18.3821	3.91382	16.2374	48.5388	65.3948	0.266462	65.5672	14.1495	33.8193	22.1899	3.2466	93.4161	10.9594	29.651	30.5715	26.1815	44.1939	84.9963	50.2219	35.6324	20.3721	139.018	30.0867	18.0006	26.2037	25.3555
56.6558	13.2819	11.7333	51.6794	17.3809	18.4718	67.3684	43.5273	13.3809	3.8707	0.626855	27.6941	61.1705	5.26364	36.3766	14.9484	23.6489	82.3145	0.583909	25.0114	38.7577	25.0512	74.1428	56.9041	15.3007	3.16991	11.144	47.9037	67.3842	0.20899	57.4702	11.4122	58.0524	17.4688	2.6143	87.2721	13.5417	35.1073	35.8383	26.2318	40.2624	107.471	41.2965	36.2633	17.3481	123.303	31.8271	14.9067	23.8465	23.1906
56.7557	13.3612	9.74515	46.0438	14.3742	15.507	59.1165	41.9181	9.88656	3.00877	0.533913	38.1771	60.9706	4.28313	29.9702	12.2104	20.0758	93.914	0.428613	21.9607	30.6959	26.5736	61.7748	65.3124	12.7356	2.50887	7.56299	47.3122	62.816	0.157373	50.239	13.2779	57.4094	18.4517	2.10498	74.4545	12.9138	34.8365	33.5729	22.7512	35.8116	107.281	55.9138	32.9206	14.4973	132.807	29.2982	12.3402	21.2345	23.7862
56.8556	15.2624	7.7895	45.3454	11.8667	12.9066	49.9134	35.6406	7.27939	2.33771	0.454941	39.1476	57.7568	3.44725	33.94	27.4548	16.8347	129.256	0.314368	19.2821	39.4275	22.5332	49.1376	80.6785	10.6004	1.9606	5.08591	43.9001	55.8983	0.122532	50.2679	12.9777	49.3474	16.2273	1.69524	60.6061	20.6092	30.2851	29.036	25.3408	31.5312	129.429	62.0668	28.1969	12.0142	191.716	38.6113	10.2135	18.6347	21.9458
56.9555	14.4805	6.08503	42.4522	9.78362	10.6855	41.3479	28.9936	50.0697	12.9766	0.387795	36.1272	110.261	2.75653	68.7101	40.1894	40.0836	127.768	0.230385	30.7858	40.9584	42.6884	37.8815	160.228	8.8231	1.52118	21.859	41.0443	48.5613	0.0899553	62.3463	11.6875	40.1515	13.1957	1.36588	48.0203	26.7945	34.8183	24.2477	27.8449	27.6405	158.973	94.6785	26.1896	9.91844	255.307	52.7752	8.45242	20.2118	19.4816
57.0555	12.6043	4.68535	38.7253	8.05781	8.81785	33.9176	23.1752	59.5036	14.7574	0.330643	31.8197	131.986	2.19406	101.094	39.9488	48.192	114.134	0.168878	67.6334	58.3377	52.2185	28.5529	182.633	7.34381	1.1754	58.6463	48.1226	41.6376	0.0691269	64.8771	10.0467	31.8736	40.1682	1.10106	43.8617	64.2622	42.0125	19.9139	25.8035	24.1832	165.543	93.425	35.2626	8.17347	324.793	78.606	6.99456	19.9083	17.028
57.1554	10.4466	3.57399	34.831	6.63099	7.26253	27.6788	22.4343	55.2149	33.2704	0.281965	27.272	172.62	1.74102	99.8669	70.6231	45.5247	97.8477	0.123915	71.3811	55.1431	46.3066	21.1583	225.565	6.11254	0.906087	111.226	48.9116	35.4391	0.0551946	62.5182	23.9133	25.0071	110.678	28.5593	61.843	70.0088	54.173	16.22	21.5368	21.1404	155.35	157.593	35.6621	6.72927	439.353	84.0334	5.78802	18.6171	21.7065
57.2553	8.39385	2.70934	31.0818	5.45327	5.97516	23.4319	19.1067	46.3546	34.9832	0.240554	23.0228	170.005	1.37829	85.8606	73.5408	39.8415	82.3758	0.0910465	66.2201	46.2198	37.3292	15.4716	273.298	5.08772	0.697542	114.474	46.1612	33.2084	0.017708	57.8586	28.3053	19.5075	124.178	67.3688	79.5965	64.1316	86.3526	13.1563	16.9436	18.4735	156.555	267.259	40.9065	15.2222	598.759	104.353	4.78948	16.8712	21.3525
57.3552	6.60447	2.04531	27.6116	4.48234	4.91315	19.4373	16.8237	36.9479	31.0032	0.205324	24.5072	150.489	1.08908	68.8309	64.893	33.842	81.1666	0.0667438	59.1914	37.0637	28.2064	35.9321	264.47	4.23474	0.536598	98.6416	41.6276	41.8581	0.00828345	52.3145	29.4029	31.7679	111.606	72.938	76.8903	54.892	98.0843	10.6487	12.8318	16.1404	161.244	265.262	46.5463	16.2042	665.257	101.683	3.96306	14.9814	19.4154
57.4552	5.1202	1.53965	32.9104	3.68259	4.03895	20.4912	23.4213	28.5727	25.6856	0.175336	22.9764	126.491	0.859267	52.9445	52.7437	28.3867	76.2827	0.0492493	52.2822	29.1844	20.5875	40.476	234.08	3.52478	0.412621	77.9749	36.4013	42.0906	0.00630155	46.6395	37.2982	31.1136	91.7047	66.6356	66.6394	45.5269	90.4359	8.6097	9.46267	14.1009	161.541	226.901	44.3382	14.7315	638.943	90.4385	3.27906	13.1219	17.1364
57.5551	3.9271	1.15683	33.4518	3.0242	3.32017	18.6933	21.9136	21.6838	20.6224	0.149802	20.3412	103.352	0.677083	39.6513	40.8074	23.6811	66.8091	0.0363414	45.9973	22.8003	14.7288	37.6357	200.094	2.93381	0.317223	58.5652	31.1308	38.8194	0.00530018	41.2157	37.7019	26.6519	74.4901	57.0222	54.7147	37.1705	75.7489	6.95725	14.0739	12.3188	172.142	182.058	38.9641	12.6541	584.46	77.025	2.71289	11.3841	14.9423
57.655	3.18104	0.868086	37.7854	2.48258	2.72934	22.8129	18.4538	16.2564	16.2989	0.128062	17.4827	83.0652	0.532892	29.1582	30.5511	19.7081	56.7772	0.0268015	46.0695	17.7515	10.4108	31.9558	168.528	2.44191	0.243866	42.5213	26.1782	34.3593	0.00379789	36.2194	34.5532	21.6528	78.2379	47.366	43.5746	37.9169	60.0232	5.62035	14.0517	21.8829	178.673	141.462	32.7599	10.6167	524.771	64.1251	2.24428	13.0514	12.9629
57.7549	2.5171	0.650841	47.1602	2.03745	2.24379	22.8325	26.9309	17.0158	12.7771	0.10953	14.7822	85.2365	0.41899	21.1656	22.341	16.3841	47.5903	0.0197482	42.1298	13.7996	7.30376	25.7275	141.018	2.03245	0.187472	30.1368	31.399	44.3892	0.00174033	31.7144	30.0155	17.177	94.5511	38.7774	34.0708	49.5037	45.8721	4.53964	17.5826	42.0087	167.48	126.203	35.7289	8.81577	467.688	52.7191	1.85643	17.4302	13.4501
57.8548	1.95941	0.487654	48.7456	1.67196	1.84458	37.8592	41.8968	28.4072	9.97315	0.0936839	12.3824	80.2328	0.329266	16.7373	21.7179	16.3044	40.4842	0.0144939	40.445	10.7203	45.7088	29.252	117.654	3.24902	0.144116	20.9773	42.1204	47.1116	-0.000411676	27.7052	25.2278	13.4727	87.0787	31.513	32.0355	63.2926	34.1754	3.66641	24.9218	52.7255	150.871	112.231	37.6771	7.2865	440.856	43.034	1.53545	18.7815	18.236
57.9548	1.50733	0.365218	52.2304	1.3721	3.30889	39.1897	54.8221	28.9375	7.76661	0.0801675	10.3156	69.5496	0.2588	12.7637	18.5664	27.8175	34.8044	0.0105314	36.5329	18.149	70.1529	27.3028	115.248	7.99449	0.110771	53.0857	45.3211	44.4695	-0.00229665	24.1664	20.7467	10.509	72.365	25.5113	27.4159	60.9533	24.984	2.96089	24.5506	52.2446	155.953	121.611	34.7601	6.01009	457.502	34.984	5.98625	21.5045	18.2128
58.0547	19.306	4.37559	50.8486	1.12624	3.66404	35.5085	50.6217	25.3334	6.04069	0.0685979	8.56609	57.809	0.203423	9.50361	14.8177	43.157	29.3292	0.00765632	38.5988	17.4885	89.2324	42.6479	102.458	8.13382	0.0851285	277.577	44.1427	67.5013	-0.00371863	21.0589	16.8062	8.17507	57.1767	20.6102	22.3559	53.2952	17.9998	2.39092	21.1237	53.9486	145.964	138.091	30.0346	4.95313	505.222	28.3721	7.47955	21.7398	16.6501
58.1546	117.025	5.38788	47.3319	4.63992	3.50792	48.0528	80.5538	26.4023	4.69523	0.0586663	7.0996	46.9322	0.159726	6.96014	11.3293	43.2435	24.4853	0.00555387	35.8184	16.4871	83.6632	53.8406	87.7431	7.184	12.4503	420.737	40.6116	83.9105	-0.00458198	18.3395	13.4681	6.35126	43.9359	16.6319	17.7327	44.6568	12.8182	33.3202	16.9236	53.7042	131.407	151.359	25.0004	4.08123	484.336	22.9778	7.54263	20.6326	21.9155
58.2545	147.501	5.12076	43.044	6.09305	3.14358	47.5567	77.3009	23.3329	3.64828	0.0501137	10.4976	37.5764	0.125244	5.03736	8.41168	38.6478	20.35	0.00416748	32.0199	13.8067	82.2235	52.2768	73.96	6.09535	15.1664	412.016	36.6639	92.3182	-0.00495604	15.9647	10.7086	4.93129	33.2149	13.4131	13.8313	42.3219	9.04224	51.3002	18.4499	52.2741	116.336	152.447	20.335	3.36294	442.732	18.5938	6.96702	53.7117	21.732
58.3544	145.253	4.39298	39.372	6.40659	5.61296	42.3395	72.6874	19.1179	2.83428	0.0427477	11.0542	29.8328	0.098242	3.61415	14.0647	33.1087	16.8766	0.00327556	28.2838	24.0381	82.1131	45.4118	66.1683	5.10584	14.1842	347.336	32.0846	88.4131	-0.00481025	13.8937	8.46511	3.82787	24.8623	10.8137	10.6744	44.3479	6.3287	51.5595	18.0732	47.7339	102.223	131.135	16.294	2.77132	397.408	15.0388	6.15467	68.3419	19.8174
58.4544	128.888	3.57638	35.4656	6.12363	6.20874	52.8741	65.3051	28.03	2.2016	0.0364011	10.3173	28.4206	0.0772771	15.2929	14.4624	40.3793	13.9814	0.00232285	41.1986	23.2686	70.5342	37.0799	60.0971	4.2589	14.4454	271.198	27.4536	79.7225	-0.0042288	12.0894	6.66238	2.97117	29.0959	8.71693	23.0777	40.0663	4.40031	45.846	15.5088	42.4978	89.5135	105.5	12.9255	2.28381	354.141	12.1598	5.30256	72.284	17.5114
58.5543	108.065	2.82515	42.1668	5.55925	5.94074	51.0158	66.9883	27.682	1.70994	14.9547	9.11364	33.6939	0.0610798	17.7183	12.6909	39.8654	11.5769	0.00150397	41.0102	29.0357	54.9658	29.1041	57.0812	3.54746	12.7015	202.084	23.0971	69.7458	-0.00332337	10.5181	26.2894	2.30639	26.5228	7.02722	25.084	34.0828	3.04237	40.5235	12.5483	37.4336	78.2608	102.488	21.0634	1.88189	314.651	14.9287	4.50106	70.2913	21.56
58.6542	87.4894	2.19082	42.8191	4.89169	5.32064	46.6393	58.0915	23.9142	1.328	17.3698	25.4315	32.0889	0.048458	16.2513	10.2827	35.447	9.5836	0.000906724	37.439	26.3367	40.804	22.2261	50.3251	2.95348	10.4912	145.918	19.1744	60.0348	6.37414	9.15031	57.3437	1.79068	21.9377	5.66624	22.8514	28.1825	4.85371	46.2731	15.9647	32.8205	68.3728	97.3012	22.4735	1.55042	279.226	28.9161	3.78595	65.2404	21.0168
58.7541	69.2015	1.67893	40.6834	4.21799	8.65138	46.6434	47.6134	19.3616	1.0313	16.2193	35.4119	27.9703	0.0385127	13.484	7.93983	30.3048	7.93253	0.000471105	37.8041	21.7597	29.4833	16.6353	42.9485	2.45857	8.39054	103.001	27.441	51.2107	7.98869	7.95991	66.8445	1.39052	17.29	10.6842	19.2555	28.5505	8.05948	44.4843	15.7192	28.7176	69.5509	81.7682	20.8404	1.27683	247.666	31.3908	3.16607	58.8418	19.0481
58.8541	53.8532	7.08987	44.0796	16.7591	9.36169	41.6997	38.1753	15.1133	0.800857	28.6415	42.0532	23.3177	0.0306996	10.591	5.93632	25.5432	6.56552	6.65e-05	34.6523	17.3479	20.966	12.2601	36.1473	2.04645	10.8522	71.758	30.2376	53.9014	7.72779	6.92422	65.3858	1.07986	26.3753	11.1838	15.5657	25.4701	8.35846	38.8814	13.5218	26.5218	64.712	65.0472	30.7143	1.05085	219.628	29.188	2.63765	52.0858	16.7907
58.954	43.8612	8.31095	43.1202	21.9313	12.9281	35.5204	30.3316	29.8883	0.621775	28.9833	41.1075	18.9627	0.0246564	103.41	4.33699	21.3774	5.43394	-0.000143444	30.8586	13.6261	14.7645	8.92626	30.2371	1.70335	10.3294	58.9826	29.8203	50.7029	15.5363	6.02339	58.9116	0.83855	26.1156	10.099	12.2814	21.5423	28.1432	52.6088	10.832	23.7228	58.1128	73.0529	31.9108	3.5018	194.747	41.1404	7.17315	45.5219	18.6292
59.0539	34.8348	7.76762	40.8135	23.0295	13.3775	29.5569	35.4432	41.7513	0.48255	26.0853	37.129	29.6623	0.0198942	211.467	13.3067	17.8166	4.49734	-0.00031677	29.1639	10.6338	30.9653	6.43508	25.2238	1.41776	8.83594	45.3776	32.3596	45.3219	16.7001	26.9966	50.6562	0.650936	22.3926	8.6	9.54696	17.7626	37.3825	59.1787	8.30282	20.938	62.6685	74.7119	30.7775	3.88251	172.679	47.1548	8.60846	39.4329	19.3153
59.1538	31.7517	6.61031	37.4462	21.9967	12.4369	43.1746	31.8625	63.3991	0.3744	22.6268	32.2525	30.6169	3.60812	241.786	15.141	23.473	3.72224	-0.000288251	26.2183	8.27515	30.7502	4.6015	31.1354	1.18004	7.19478	33.4873	34.9935	39.4678	15.3616	94.0279	42.2955	0.505131	17.9817	7.12885	7.35146	14.4588	36.4395	78.2649	6.17598	18.3743	107.009	64.6364	43.0276	3.57474	153.11	44.7298	8.55469	52.9871	96.1341
59.2537	32.0352	5.35747	33.7881	19.96	10.9736	111.542	26.4622	63.1694	0.290432	19.3762	27.4332	27.6593	4.72099	220.697	13.8575	22.6969	3.08086	-0.000322939	40.6766	6.43142	40.7219	3.26798	40.4753	11.1297	5.71074	39.6123	42.2149	41.5352	13.2674	122.125	34.6255	28.5018	13.9449	5.832	5.62605	11.691	33.9714	75.862	4.49502	16.0843	114.585	60.9777	44.0214	3.08588	149.505	47.3835	7.84556	58.813	153.438
59.3537	28.7679	4.22066	30.2055	26.0623	9.40816	138.793	21.3298	54.7821	0.225172	16.516	23.0582	23.4946	4.70278	182.667	11.49	20.033	2.55011	-0.000341475	48.428	4.99557	48.2507	2.30748	39.1814	26.7919	4.46981	36.0192	45.6687	39.068	11.1225	129.291	27.959	41.2573	10.5998	22.6333	20.6987	9.41969	52.1101	66.5211	3.21789	14.0644	108.603	58.0033	40.0596	2.59408	153.558	43.6427	6.90296	58.5905	158.704
59.4536	24.2891	3.26729	26.8604	27.3449	7.93145	133.767	23.0579	44.444	0.17436	14.0543	19.2477	27.0005	4.22084	143.267	9.00219	17.0754	2.11089	-0.000385451	46.2767	3.87923	52.8142	1.62118	34.6836	27.2026	3.47099	29.2978	44.6094	39.3745	9.18498	125.647	22.354	53.7504	7.96089	25.7778	24.0154	7.57537	52.9699	55.9037	2.2736	12.2922	101.547	64.7911	34.3549	2.15525	149.201	37.8179	5.93256	65.7111	146.839
59.5535	19.753	2.50094	32.4566	26.1077	6.61845	117.796	29.8679	34.7337	0.134836	11.9521	16.0018	27.4658	3.59662	108.677	6.79822	17.4638	1.74749	-0.000542717	53.7856	3.01209	45.261	1.13409	59.7298	24.0131	2.68317	22.3986	41.1147	48.4768	7.52549	116.831	17.7434	50.1538	16.7424	34.3208	73.1955	6.08602	51.9938	46.0526	12.5253	10.7411	91.3833	60.7015	28.4672	1.95537	137.057	35.0711	5.02763	65.7892	130.496
59.6534	15.6722	1.90022	41.2319	23.6846	5.48791	105.874	41.7602	26.5344	0.104038	10.162	13.2711	54.9632	2.97671	80.6282	5.00304	33.1195	1.44677	-0.000785246	51.1109	15.5848	39.8282	0.790355	61.3573	20.3706	2.06875	16.4606	36.4961	60.7469	6.14001	105.933	28.8429	42.1948	23.6994	39.2369	83.3418	4.88684	44.9646	37.5667	14.981	9.38477	101.27	63.2719	23.0878	5.34464	123.265	30.49	4.2242	62.0998	114.113
59.7534	12.589	1.43666	96.5487	27.6362	4.53259	90.4084	66.9874	19.9783	0.0801222	8.63929	10.9906	109.329	2.42101	58.8992	3.61224	34.3759	1.19784	-0.000886233	55.9192	54.1034	54.6085	0.549013	55.4613	17.0626	1.59264	11.7697	31.5553	60.9661	10.7012	94.6088	31.4992	34.0101	46.8066	37.2458	83.3948	3.92278	63.9964	30.4933	18.4641	8.19925	97.1126	55.1216	18.4642	5.81673	127.704	52.2613	3.52993	59.5903	99.1166
59.8533	9.90387	1.08259	269.129	27.7252	3.73443	75.644	64.3723	14.8986	0.061671	7.3445	9.09415	233.632	1.94769	42.5489	2.56998	31.0865	0.991647	-0.000956268	57.5485	65.7804	79.266	0.380309	47.8187	14.2319	1.22505	8.24784	32.4764	56.1773	11.2099	83.7035	41.2497	26.879	49.7316	61.1189	73.4257	9.38752	226.724	29.3649	17.4009	7.16324	94.8299	93.3525	14.628	5.32514	119.956	56.6948	2.93935	54.8704	85.8447
59.9532	7.67769	0.813986	332.325	25.8598	3.07209	69.9486	54.8019	11.0395	0.0473255	6.24367	7.52108	310.031	1.55601	30.4858	1.80746	26.7561	0.820726	-0.00072635	53.0259	59.2931	73.4524	0.262779	40.4259	11.8542	0.941885	5.69137	33.0513	49.6972	37.7127	73.6152	47.4173	21.0432	43.8325	62.3376	60.7963	10.224	332.236	25.6822	14.6488	17.8319	86.8622	92.6304	13.4988	27.9426	108.818	67.0286	14.0549	49.2374	74.2591
60.0531	5.88843	0.611085	342.189	23.1371	2.52496	60.5062	44.6033	8.14435	0.0359779	5.30773	6.45839	306.162	1.23743	21.7087	1.25959	30.1224	4.37688	-0.000311316	54.9359	48.8787	59.1765	0.181134	33.8836	9.86909	0.72402	3.87944	31.2157	43.0346	43.2403	64.4959	46.1138	16.398	35.6818	55.7557	96.0697	28.8369	333.525	21.5572	15.5584	26.6541	87.1843	79.2265	11.6654	31.9421	97.3822	80.1992	17.8551	43.4359	64.2035
60.153	21.0914	0.458281	327.239	20.1695	2.0746	50.7322	37.0096	5.99044	0.0271058	4.51202	5.45795	283.671	0.981178	15.3864	0.871348	29.3962	5.11408	-0.000336057	50.7115	38.9335	44.7005	0.124594	28.2915	8.21509	0.556519	2.61785	28.163	36.8291	235.924	56.3672	41.4181	12.7487	27.881	47.2733	195.545	42.0871	291.556	17.7481	16.0333	27.5586	105.246	63.5658	9.7108	34.3219	86.6731	77.2068	18.1079	40.3006	55.4971
60.253	27.489	0.343464	301.855	17.2825	1.70481	41.8767	29.8207	4.39689	0.0202415	3.83549	16.0333	244.023	0.776434	10.8664	0.599241	26.0315	4.83442	-0.000499432	82.2264	30.5688	32.6207	0.0855387	23.5818	6.83791	0.427794	1.75138	25.515	31.3096	522.331	49.1844	35.5449	9.90001	21.2871	39.0995	212.073	41.944	237.049	14.4738	14.0839	25.7241	103.678	49.3904	7.89892	31.2954	76.9696	68.2974	16.7679	36.3405	47.9667
60.3529	27.3852	0.257271	273.168	14.6349	1.40162	34.2868	23.7427	3.22264	0.0149413	3.26033	18.9756	201.983	0.613647	7.65307	0.410286	22.2178	4.2441	-0.000506951	83.3374	23.8519	23.3352	0.0585985	19.641	5.6915	0.328894	1.16277	22.3835	26.5159	586.3	42.8723	29.6381	34.9264	16.0305	31.9469	193.027	37.1818	184.304	11.7474	11.4185	23.1088	133.51	37.7175	6.32928	26.9122	68.29	81.605	16.3382	32.164	41.4564
60.4528	24.4405	8.69988	244.608	12.6682	1.15298	27.9518	18.8092	2.35962	0.0109279	2.77138	18.5265	163.581	0.484644	5.37838	0.280116	18.6743	3.61083	-0.000451742	76.4655	18.5598	16.4932	0.0400335	16.353	4.73727	0.25292	0.766543	19.1873	22.4073	547.586	37.3448	24.2379	37.6919	20.375	25.9419	162.581	33.2733	139.008	9.51158	8.82089	20.4335	133.962	47.6616	5.02105	22.5867	60.5665	78.524	14.8377	28.1087	50.0016
60.5527	20.5614	10.8934	217.728	10.8026	0.949252	22.7349	14.8691	1.72671	0.00797424	2.3557	34.5939	130.778	0.382704	3.77346	0.191044	15.5923	3.02831	13.9568	68.113	14.4245	11.5707	0.0272689	13.6135	3.94305	0.194557	0.501887	26.1169	18.9122	476.167	32.5153	19.5536	33.361	38.9468	34.8172	131.397	28.1821	102.566	7.69193	6.59735	25.3817	158.999	44.1503	3.95601	18.7545	70.8351	74.4776	12.9829	27.2999	48.4707
60.6527	16.6832	10.4099	193.138	9.11635	0.782324	18.4687	28.0924	15.5087	0.00582416	2.00238	38.1702	116.283	7.27937	8.66641	0.130296	12.9813	2.52259	17.5712	60.0937	26.6763	42.7065	0.0184991	11.3322	3.28196	0.149727	0.326282	39.1231	15.9518	400.542	28.3017	15.6199	27.4824	39.9951	33.9121	103.663	23.2537	74.4269	6.21647	4.82122	29.2429	354.513	54.2777	9.66082	15.4971	75.4535	65.4371	11.1197	26.4427	46.5046
60.7526	20.2507	8.95322	170.986	14.3667	0.645644	14.993	27.7012	48.3594	0.00423075	1.70199	41.0359	124.481	9.38391	11.2426	0.0890781	10.7936	2.09445	17.2933	52.8496	55.8297	45.1102	2.78622	9.43302	8.93537	0.115287	0.210695	43.7853	13.4508	331.36	24.6291	12.3873	21.943	34.7969	29.8001	80.5784	27.0208	53.3077	5.02219	9.51858	28.275	454.65	49.886	11.1585	12.7765	71.5217	55.3838	9.40235	24.485	41.9029
60.8525	19.6719	7.29913	151.202	16.0251	0.533304	12.167	23.7324	54.2986	0.00304384	1.4467	50.351	114.143	9.30378	10.7113	0.0608566	8.96975	1.73621	30.2986	46.4291	55.4892	38.1955	22.4783	7.85212	13.7421	0.0888141	0.135531	43.5158	11.3411	271.756	21.43	9.7698	17.2654	28.1471	25.0646	62.0469	25.2885	37.7823	4.05613	10.1396	33.0243	455.667	49.1685	17.5262	10.5219	65.1037	45.9511	24.4893	22.0504	36.8492
60.9524	17.3355	5.77074	133.619	15.7577	0.440515	9.87182	19.3627	49.3867	0.00217308	1.22967	49.7787	97.6856	8.33244	9.05511	0.0415718	7.45222	1.43807	31.4822	40.7739	47.2812	29.5652	28.2853	6.53617	13.2015	0.0684655	3.43035	40.5279	9.56271	221.847	18.6447	7.67315	13.489	21.9168	31.868	47.4865	27.3153	26.5481	3.27462	20.0859	72.8144	421.597	70.5366	38.9253	16.0446	58.342	37.705	29.4516	19.499	35.6312
61.0523	14.4753	4.47735	118.035	14.5374	0.36343	10.3969	15.4954	41.0596	0.00158033	1.04519	47.1701	80.6273	7.09233	7.19016	0.0285657	6.19077	1.19068	27.9622	35.8033	38.1619	21.8684	27.4324	5.44076	11.4814	0.0528154	4.16185	36.2274	8.06416	180.656	16.2202	6.00711	10.5024	16.6992	30.5934	36.1974	24.9477	18.5199	2.64214	21.4107	110.19	377.708	67.523	44.2752	16.0078	51.9554	30.7439	29.2895	17.0299	55.4139
61.1523	11.6883	3.86194	104.245	12.9204	10.6365	12.5478	12.3019	32.5486	0.00104158	0.888406	48.2102	65.1897	5.86674	5.49752	0.0196474	5.14257	0.985681	23.075	40.9864	30.1319	22.2819	23.8159	4.5289	9.69436	0.0407653	3.81815	31.4787	6.80123	146.916	14.1106	4.69144	8.1635	16.5136	26.7294	61.9174	21.3252	12.8403	23.5136	19.0855	127.991	333.666	65.6033	42.1674	14.238	46.1494	24.9766	26.8689	14.745	62.9773
61.2522	9.2284	3.15345	92.0544	11.2145	22.0022	11.9823	9.73372	25.0872	0.000573008	0.755126	44.427	52.5938	4.77073	10.6619	0.0136589	4.27186	0.815998	18.2781	56.3226	23.569	78.5992	19.4393	3.76982	8.10764	0.0314741	3.12081	26.7913	5.73671	126.34	12.275	3.65734	6.34053	14.152	39.2697	137.51	52.1629	26.6969	27.8657	20.3248	139.76	292.897	55.6479	38.2043	12.1212	55.6912	20.2484	23.6414	12.688	60.0236
61.3521	8.45096	2.49553	81.2818	17.3338	25.0639	10.5106	12.6849	18.999	0.000381437	0.641849	38.9935	47.8427	3.83866	17.9725	0.00947748	3.54861	0.675651	14.1215	67.1312	18.36	116.583	15.2542	3.13793	6.75918	0.0243094	2.39456	22.4444	4.83909	114.079	10.6782	2.84766	4.92296	11.3614	57.4365	150.11	57.1509	31.666	36.1912	18.1104	132.877	256.365	44.4705	32.6841	10.1285	97.2795	16.3951	20.3151	10.8693	53.9508
61.452	7.21529	8.86509	73.9834	28.4738	24.2641	8.87271	11.7027	14.2246	55.9629	0.545574	35.538	61.5807	3.06814	18.3525	0.358557	10.9146	1.61194	11.0194	64.1668	14.2764	108.565	11.6471	2.61189	5.62901	0.0187754	1.76592	18.571	4.08188	98.1568	9.28928	6.29874	3.82202	8.80947	57.138	137.047	88.3179	39.1869	34.9081	14.801	120.243	224.089	34.4809	27.0426	8.39374	103.753	20.4028	17.2117	9.28112	47.3967
61.552	22.2204	10.2392	78.0086	32.1317	21.8574	7.34939	9.80807	10.5693	66.9269	0.463754	32.2063	105.425	2.44189	16.0118	0.451135	12.0046	2.90625	8.43259	73.3272	11.0922	87.6434	8.71598	2.17401	4.68617	0.0144908	1.26778	15.2115	3.44279	114.682	8.08141	7.36118	2.9676	6.69564	50.6264	156.443	144.353	37.303	30.5468	11.4924	106.65	195.756	26.3011	21.9115	6.93004	98.3867	26.3781	14.4558	7.90607	41.248
61.6519	30.9317	9.51952	75.4079	31.7627	18.958	6.98585	7.93425	7.81307	61.8156	0.742818	28.0255	117.21	1.93822	15.5497	4.28287	11.0557	3.03949	6.37119	69.4029	30.4548	66.2725	6.42278	28.2005	3.90082	3.9933	0.892991	20.5219	2.9032	108.546	7.03092	7.20807	2.30458	5.02835	42.7431	145.162	147.527	31.7706	30.129	8.62582	93.7889	170.957	19.878	17.5123	5.71189	89.5713	34.6446	13.2911	6.72282	35.7544
61.7518	31.4782	8.08045	91.5791	29.3874	16.0911	6.11583	6.32735	5.7554	52.1328	0.74021	23.8613	109.065	1.53581	19.8969	5.25371	9.5833	6.80448	10.2195	62.4213	31.1981	48.3913	4.6756	33.7032	3.24699	10.7006	0.620446	26.1675	2.44724	94.9391	17.8138	20.337	1.79002	3.74845	37.8625	137.878	132.049	38.7844	26.5969	6.31984	82.1732	151.428	14.9444	14.8806	4.70415	80.273	34.3447	15.5733	5.70912	30.9399
61.8517	28.3854	6.53957	93.731	26.1635	13.4815	7.17771	5.01594	4.22932	42.2174	0.663135	33.3015	94.0174	1.21557	18.8748	4.94291	8.10786	7.3619	10.4113	55.2465	26.8343	34.6287	3.37025	31.9116	2.70271	11.6726	0.427012	27.5926	8.71742	94.9406	22.1844	31.1143	1.39066	2.78145	31.9631	125.669	111.856	36.7422	29.6176	12.1731	71.879	133.089	25.3548	27.3949	3.87287	71.4872	40.2233	38.7627	4.84344	26.7543
61.9516	24.0237	5.14748	89.3854	22.7339	19.029	9.13563	6.26234	3.10278	33.5127	3.017	34.2696	77.909	0.961454	15.9233	4.15751	6.78927	6.79103	9.16989	48.6381	21.7379	25.1072	2.40954	28.0165	2.24966	10.528	0.292172	26.585	11.6675	84.964	23.122	33.4185	1.0807	2.14371	26.3814	105.921	92.2999	31.2158	27.297	14.8269	62.8294	116.556	55.2319	30.0618	3.18794	63.4995	51.1962	68.2743	4.10589	23.1277
62.0516	19.5673	3.98267	82.3318	19.437	19.8195	8.86324	5.72112	2.27392	26.3312	3.3303	39.6686	63.1384	0.760243	12.6288	3.28601	6.10832	5.90205	7.53292	42.7444	17.1901	17.891	1.71087	23.8677	1.87258	8.79309	0.19933	24.2938	18.615	99.4468	22.2996	31.541	0.839952	7.89299	21.5335	101.157	75.1612	24.9529	23.4464	13.9162	61.8287	102.842	57.1868	28.2142	2.6236	56.3449	50.2741	75.8812	3.47862	19.9901
62.1515	15.541	3.04763	74.4474	30.3823	18.4795	7.82656	46.8683	1.66535	20.5772	3.07008	56.1189	50.4975	0.601099	9.64855	2.49621	13.2258	6.50816	5.95048	37.5425	13.4548	33.29	1.20768	20.0724	1.55871	7.07342	0.135785	32.4537	35.2066	112.39	27.244	50.9131	0.652848	8.79674	32.2897	146.424	60.7848	26.2173	24.2084	11.6916	56.6917	90.2278	74.2934	25.4245	4.96238	49.9747	56.175	75.5313	2.94592	17.2772
62.2514	12.1296	2.31519	66.633	42.6328	16.3296	6.62798	75.2417	1.21884	16.0343	2.68465	78.078	40.0641	0.475217	7.19325	1.84475	32.9359	6.04124	4.58935	50.2847	10.4841	45.1254	0.848199	16.7846	1.29745	13.5718	0.0922935	34.8636	52.759	141.468	34.8393	62.7334	0.507408	7.88784	32.3059	209.393	59.4614	23.3992	25.9741	9.23473	50.5592	105.136	96.1958	57.8166	5.14798	44.3168	62.3358	69.3192	2.49404	21.5787
62.3513	10.2201	7.02244	68.2282	45.8751	14.5034	5.4989	72.3143	0.89162	12.475	2.30583	80.2762	49.095	0.375665	5.27283	1.33596	44.4592	5.26417	3.48579	49.8838	17.0831	41.133	0.593111	19.1393	1.07999	14.1067	2.02481	33.9275	55.8054	313.067	39.9716	87.9282	0.394272	6.4743	53.1425	208.53	52.3225	19.2522	23.6443	10.1792	44.5672	102.459	93.6532	66.0251	16.1027	39.2966	58.442	61.0069	2.11101	21.1148
62.4513	8.30059	7.98041	65.0781	44.3495	12.4802	4.51422	61.4447	0.651771	9.69773	1.96787	74.1682	47.2841	0.296909	3.81867	0.952603	43.2372	4.46345	6.37444	51.4852	16.8577	32.91	0.413151	17.8801	0.898992	12.501	3.05848	31.197	52.6021	545.528	40.2955	97.5366	0.306266	5.08167	54.2292	183.22	43.973	33.08	20.2025	9.20046	39.0877	93.7715	79.5064	62.9813	21.4436	51.5872	51.0712	53.995	1.78655	26.0904
62.5512	6.57986	7.37599	59.9487	46.6217	12.4652	3.68522	51.4504	0.475784	7.53524	1.67568	77.1229	45.2167	2.56303	2.74112	0.670898	38.2412	3.73716	15.402	47.4768	14.3313	24.7715	0.286841	15.6178	0.748321	10.5671	2.99205	27.6494	47.0673	571.443	38.2105	93.4104	1.75229	4.13704	48.5127	151.539	36.1427	34.5819	16.7749	14.9099	34.2064	83.6179	63.562	55.3863	20.7575	51.8575	49.2881	46.557	1.51188	25.4573
62.6511	5.95306	6.24295	61.9303	46.844	11.4004	2.99946	43.2659	0.818671	5.85341	1.42583	71.6008	39.4907	3.2372	8.36877	0.467789	32.6229	3.11041	16.9358	42.3835	11.5567	18.0412	0.198556	13.2769	0.622901	15.5426	2.52122	46.6412	41.0101	520.662	35.0443	83.2015	5.80296	3.23272	41.1362	139.081	29.3718	30.796	13.7375	15.2188	34.1252	79.3195	51.8699	46.5855	18.263	48.2148	43.6489	41.2394	1.27943	23.0803
62.751	11.1314	5.04435	68.423	43.7279	9.97053	2.43742	54.692	1.91738	4.54626	1.21301	63.0803	63.0022	3.18816	9.40206	0.323552	27.4142	9.48437	15.3893	53.8091	10.676	21.9502	0.137088	37.1362	0.518484	17.0869	1.96871	54.1324	35.2208	447.751	31.5174	86.9048	13.9566	2.4682	34.0256	123.29	24.2172	31.6405	11.1728	13.3116	31.4487	95.4195	82.5859	58.7449	17.6883	43.5667	68.2368	35.5753	3.3912	20.3472
62.8509	12.2244	3.96671	73.9159	50.2547	8.50351	3.49444	62.438	2.07667	3.53057	1.03197	54.0725	73.2986	15.2738	8.52588	2.34696	23.4686	10.6374	18.6037	71.8664	21.3582	19.435	0.0944221	40.7509	0.431561	15.6755	1.4684	62.3995	83.206	397.97	28.0082	80.948	14.5044	1.85867	27.8025	107.497	25.8972	27.9575	31.537	10.7665	28.1051	93.8967	90.5421	77.8379	15.5653	38.9272	70.8383	30.2118	5.49989	17.7335
62.9509	11.4097	3.06719	72.2153	50.0844	8.89196	3.49995	55.7938	1.86359	2.74152	0.878023	45.6515	77.0369	19.8213	15.7811	5.31924	19.7509	15.8113	17.4951	80.204	21.1015	15.3548	0.064881	78.2552	0.359212	13.1942	1.06289	62.9158	96.4159	363.326	24.7036	70.9835	12.6817	1.38787	34.7154	146.101	29.0541	22.872	59.9206	8.30421	31.8252	86.2643	126.018	85.6046	13.1915	67.0522	64.7206	38.0525	6.31456	17.8868
63.0508	9.84433	2.34609	67.3399	52.6247	16.5363	13.4661	46.2374	1.53879	2.12869	0.747141	38.2068	70.1179	40.2749	16.4367	5.80556	16.5005	15.9132	23.5985	111.487	17.946	11.482	0.0444971	96.5627	9.11683	12.0893	0.753993	59.1018	94.1706	372.527	21.6852	60.0202	10.3934	1.03085	51.0341	145.957	26.8823	22.6427	62.6995	6.20386	36.2289	77.0506	119.749	80.4177	11.0001	73.7549	55.8635	38.4765	6.39139	16.4084
63.1507	13.3641	2.79256	62.3417	50.2802	18.4485	17.0807	37.2373	1.2148	1.65269	0.635843	36.448	75.1153	44.6314	14.4618	5.22598	13.741	16.4307	22.9718	190.221	22.6743	8.33119	0.0304602	92.2282	27.1044	10.17	0.52769	53.1364	85.7061	340.685	18.9773	49.5587	8.27813	0.763124	50.8287	128.42	23.1102	28.7501	56.5773	4.52971	34.9007	67.9747	100.669	70.1591	9.10635	76.7448	49.2117	35.5788	6.06958	14.5332
63.2506	22.8522	2.62388	56.5275	45.6331	17.7122	16.5555	30.7956	0.933402	1.28297	0.541184	32.5427	68.897	41.9237	11.7415	13.9739	11.4269	15.7316	22.6754	194.302	20.6269	5.93934	0.0208326	90.8129	28.0187	8.2113	0.36599	46.3641	75.3441	293.474	16.5746	40.2589	6.50508	0.563751	45.0564	106.293	19.2082	27.6117	48.1584	3.2508	52.727	60.9924	80.6787	58.7356	7.51361	72.1927	41.7077	32.1591	5.5532	17.5116
63.3505	25.1998	2.23862	50.6725	43.9573	21.5166	26.3285	27.4212	0.705013	0.995961	0.460662	28.0972	59.1034	69.1835	9.10268	15.6297	9.49656	13.8809	19.6981	178.665	17.0601	4.189	0.0142225	80.8854	24.8479	6.48776	0.252453	39.5862	65.0267	245.72	14.4572	46.4451	5.0782	9.26193	38.0483	99.8809	20.2878	23.6223	39.9165	2.30182	59.4826	53.9176	80.7756	47.9491	6.18989	65.5252	43.8528	36.5522	4.96235	27.181
63.4505	24.2502	5.77354	45.1314	40.0827	27.5471	27.9943	22.6954	0.526497	0.773129	0.392146	23.818	48.8464	85.1084	6.85287	14.209	7.88985	17.2556	16.0633	159.257	13.6072	2.93482	0.00967081	69.3216	21.109	5.06483	0.173541	33.2494	55.5531	213.813	12.5992	45.2364	3.95114	25.3214	31.4085	107.128	18.382	23.4116	32.6611	1.61236	70.0802	50.8783	69.3255	38.5132	5.09579	58.6521	40.2715	35.5683	4.36498	31.0242
63.5504	21.2664	6.43192	40.0476	52.0299	27.824	25.6184	18.2685	0.390281	0.60014	0.33383	28.7119	39.524	83.0797	5.05774	11.7392	6.55415	25.1926	12.6337	140.538	14.7558	2.04747	0.00655382	71.4341	17.6893	3.92711	0.118646	27.5705	47.1878	197.672	10.9734	40.6631	3.06902	27.3904	25.6382	105.308	15.657	20.341	33.5277	1.11937	70.2127	62.7134	58.7837	30.6012	4.19395	52.2069	42.7017	32.2795	3.79681	29.6067
63.6503	17.7061	5.90094	35.4605	57.2987	25.8086	22.0569	14.539	0.287835	0.46589	0.284193	28.214	55.8048	73.8664	3.68099	9.17676	5.44433	69.5323	9.71648	123.606	12.9058	1.42457	0.00441612	64.6379	14.757	3.03303	0.0803104	26.9482	39.9512	199.803	9.55331	55.7538	2.38167	24.3008	20.8096	122.588	22.181	16.4793	30.0453	0.771242	64.8068	62.1554	75.6632	35.9988	7.27036	57.1019	39.3457	28.2321	3.276	26.624
63.7502	14.2698	4.97615	55.2221	106.72	22.7438	18.4514	21.0138	0.211474	0.361642	0.241939	25.5456	56.0968	73.4424	19.4594	6.91942	4.52246	160.724	7.36548	108.592	17.3005	0.989462	0.0029506	69.6696	15.4223	2.33722	0.0536086	64.5083	33.7618	180.07	15.5367	61.0561	1.84736	19.8451	16.8413	114.548	21.9466	20.0795	28.9567	0.527934	57.9536	57.2619	108.898	41.5784	11.2103	54.6528	34.1011	24.1726	2.81026	23.3942
63.8502	11.2517	4.01237	61.0722	279.861	19.484	15.2125	19.8097	0.154927	0.280739	0.205938	22.219	50.1082	71.2109	24.9422	5.08642	3.75658	174.648	5.52975	113.977	54.9358	0.686463	0.00194366	101.485	64.3298	1.7987	4.33095	82.623	28.502	154.076	19.0036	58.1388	1.43253	15.5335	13.6093	125.67	26.839	19.0093	30.587	0.359397	51.1448	51.2068	146.708	39.8381	11.21	108.279	28.6569	20.4333	2.39831	20.3612
63.9501	8.73649	3.15116	75.0466	511.856	16.4164	12.4476	16.7249	0.113206	0.21807	0.175233	18.9126	42.3167	127.756	23.6737	3.66915	3.12059	161.341	4.12468	132.828	63.3464	0.475869	0.00126674	100.877	115.957	1.38326	27.9831	87.2875	24.0483	128.573	25.3258	51.6216	32.999	11.8719	25.4267	126.836	25.5166	16.1443	27.6908	0.243516	44.8794	57.887	138.264	35.1153	9.97835	164.416	23.683	17.1357	2.04106	17.6502
64.05	6.70822	2.43459	119.812	624.785	13.6927	10.1445	13.5688	0.0824872	0.169539	0.149048	15.9031	43.1471	138.145	19.9769	2.60867	2.59242	140.31	3.06287	143.245	56.3387	0.329683	0.000830938	90.1523	144.373	1.06339	32.7302	84.1873	20.2846	142.012	32.2221	43.9915	38.0022	8.94581	38.4572	123.862	22.1919	12.9023	80.3901	0.164286	39.2838	55.8727	115.839	29.5731	8.49734	174.962	19.3898	14.2986	1.73115	15.2741
64.1499	5.10823	1.8612	158.681	638.703	11.3492	8.24968	10.8342	0.059959	17.061	0.126691	13.2784	46.5723	128.489	15.8459	1.83354	2.15357	118.862	2.26726	133.639	46.2171	0.228296	0.000540567	77.3701	133.553	0.817368	29.6427	76.9812	17.1073	133.35	33.8555	36.5145	34.3041	6.68284	54.1526	181.311	18.5478	9.91764	116.133	0.110282	34.3483	50.9396	92.013	24.232	7.10113	165.793	42.1832	11.8932	1.46384	13.2081
64.2498	3.86545	1.41295	167.344	601.714	9.36918	6.70105	10.5317	0.0432196	20.3485	4.52132	43.8752	42.8448	111.557	12.1075	1.27694	1.78881	99.4803	1.67444	119.664	36.74	0.158022	0.000314056	65.2766	114.906	0.628274	24.0615	67.9665	14.4263	157.453	32.7803	29.7715	28.4872	18.0719	53.3863	215.719	15.2027	7.41968	115.055	0.0735916	31.8629	45.3485	71.1137	19.5108	5.88467	150.898	46.7128	9.87231	1.23592	11.4181
64.3498	2.91085	1.06764	161.778	541.592	16.7114	5.43975	8.98223	0.030818	18.7799	22.6497	52.6071	36.7274	93.3379	9.02683	0.882697	1.48582	82.7812	1.23476	105.756	28.8221	0.10933	0.000140166	54.6622	96.6883	0.482992	18.3714	61.8366	12.1648	149.536	30.418	23.9703	22.8282	19.5233	47.1373	213.733	12.3369	5.44131	101.75	0.0488403	42.437	48.906	54.1456	15.5236	4.85769	135.219	43.7612	8.18394	1.03962	9.86925
64.4497	2.18371	0.804193	150.059	473.942	18.4768	19.9854	10.9746	0.0217018	15.8333	25.123	51.5982	30.3414	76.4263	6.61698	0.606383	1.23412	68.6946	0.909519	93.0602	22.4811	0.0756042	3.17e-05	45.6204	80.7708	0.371403	13.4878	54.4075	10.2578	130.984	27.5474	19.1248	17.9922	17.313	39.7348	215.192	9.95891	3.92991	85.8393	0.0322964	42.7069	46.4682	40.8796	12.2518	4.00257	120.414	38.2281	6.77822	0.874983	8.52999
64.5496	1.63335	0.604424	136.207	407.157	17.6737	42.9735	9.9751	0.0148828	12.8206	23.1886	46.6777	24.545	61.7584	4.79206	0.414473	1.02497	56.9286	0.669238	81.7703	17.4911	0.0522586	1.22868	38.0165	67.3109	0.28571	9.6358	46.7433	8.65051	110.573	24.584	15.157	14.0673	14.1353	32.7727	201.55	8.41844	2.80417	70.8456	0.0211998	57.3673	71.4811	30.7142	9.61228	3.29512	106.957	48.4815	8.46924	0.733405	7.37225
64.6495	1.21878	0.453524	122.17	345.409	15.8251	49.5975	8.31674	0.0100949	10.177	20.2843	40.5806	19.6094	49.4931	3.43974	0.282147	2.37322	47.1471	0.49227	71.8151	13.5935	0.0361071	1.6116	31.658	64.7779	0.219911	6.74676	39.4492	7.29676	91.6417	21.7398	11.9522	10.9551	11.0628	26.7407	182.341	30.606	1.98133	57.8459	0.0137379	73.8323	74.916	23.0116	7.5053	2.71172	94.9049	58.2297	8.53852	0.613352	10.3164
64.7495	0.907668	0.339797	108.845	291.825	13.6804	46.6943	6.7139	0.00687423	7.99671	17.4223	34.5329	15.5469	39.4538	2.45274	0.191777	19.4233	39.0338	0.361914	63.0617	10.5591	0.0249333	10.5025	26.3545	56.3652	0.16939	4.65149	32.837	6.15402	76.8983	19.1135	29.7494	8.51443	8.45429	21.6999	174.904	138.147	1.38859	46.9775	0.00874633	73.6506	121.918	17.2119	5.84547	2.23106	84.1747	87.0068	7.88335	0.510968	31.2969
64.8494	0.674882	46.4986	96.5993	244.684	11.5897	40.7105	5.3495	0.00464296	6.24964	14.8666	29.0336	12.9499	31.3431	1.74019	0.13026	22.57	32.3117	6.31128	55.3722	8.20033	0.0171939	18.3231	21.9361	75.1464	0.130598	3.16792	27.0345	5.19615	104.639	16.742	42.401	7.78542	6.37011	28.2898	184.1	300.73	21.0337	38.0467	0.00537265	67.872	129.309	12.859	4.53613	1.83541	74.6444	193.056	8.25726	0.424401	35.3497
64.9493	0.501117	70.6031	85.525	205.238	9.69997	34.2656	4.23919	18.5928	4.8706	12.6556	24.2397	10.526	25.8587	4.80926	0.0887577	21.1205	26.7453	7.80596	48.6193	6.36791	0.0118222	19.5162	18.2572	70.4436	0.100811	2.13611	22.0568	4.38658	103.576	14.6294	44.5856	41.0944	4.75838	27.3448	177.999	380.674	26.4761	30.7706	0.00303238	60.6555	122.15	9.60105	3.51764	1.50974	66.1882	264.673	7.76006	0.35238	49.4705
65.0492	0.371684	71.2811	75.613	171.196	8.05812	28.3402	4.51339	26.2966	3.78989	10.7641	20.1541	8.43395	20.9935	101.938	0.0605696	18.4142	22.137	7.39593	42.6895	11.3305	0.00809314	17.7176	15.1947	78.0657	0.0779296	1.42845	17.8591	3.70283	92.3087	12.7634	41.6628	45.5141	3.53532	25.7908	187.963	421.948	25.3525	24.8685	0.00138121	53.5144	110.391	7.16568	2.71942	1.24176	58.6879	265.627	6.91694	0.290699	49.7724
65.1491	0.275507	90.6291	66.7969	191.583	6.66345	23.2277	30.6022	74.5203	2.94685	9.15238	16.7162	6.69962	18.0993	139.794	0.0418246	15.6139	18.3225	6.30406	37.4829	11.0056	0.0055159	14.8452	12.6458	171.533	0.060337	0.948663	33.6046	3.12611	78.5716	11.1241	55.4968	72.163	2.61769	71.8833	169.278	473.692	46.7272	45.0183	0.000184089	46.953	122.78	5.34663	2.10139	25.3973	53.056	242.98	5.98811	0.2401	45.6187
65.2491	0.204114	125.661	58.9872	208.596	5.49457	18.9465	33.2931	203.114	2.29041	7.78108	13.8445	5.29413	15.0827	135.429	0.029104	13.0802	15.1654	5.08755	32.9114	9.30871	0.00374864	11.8512	10.5244	289.092	0.0468052	0.626642	40.1465	2.63714	65.3938	9.68885	57.0767	70.3148	1.93402	79.4101	141.815	450.701	49.6105	48.4484	-0.000566305	41.0964	160.353	3.98703	1.61177	30.1574	47.4151	210.123	5.51117	0.198114	40.3915
65.349	0.151186	123.834	52.0807	285.393	4.52261	15.4149	29.3663	296.515	1.77983	6.61492	11.4561	4.17022	12.3201	115.396	0.0206362	10.9033	12.5525	3.97638	28.8976	7.49153	0.00254673	9.15954	8.75891	344.057	0.0363839	0.412282	41.1579	2.22162	53.8013	8.4351	53.3756	60.12	1.42689	73.0462	114.265	482.995	44.4807	47.8147	-0.00101733	35.9321	227.112	2.97401	1.23967	28.3326	47.5746	176.37	4.85748	0.163772	36.8736
65.4489	0.111967	108.018	45.9787	321.289	3.71816	12.5244	24.2217	340.809	1.38319	5.62343	9.47495	3.27858	9.94058	92.0421	0.0149459	9.06109	10.39	3.04622	39.8965	5.90805	0.00173816	6.91678	7.28967	315.303	0.0283455	0.270501	40.4708	1.87101	43.995	7.34149	46.9117	48.8037	1.05175	62.6975	89.9824	448.135	36.6913	42.2241	-0.00123844	65.7214	252.901	2.21726	0.955321	24.6503	44.204	145.663	4.17808	0.134634	43.0329
65.5488	0.082956	88.7396	40.5902	317.259	3.05392	10.1684	19.4698	312.601	1.07492	4.7805	7.83407	2.57455	7.95875	70.5747	0.0109819	7.52727	8.60016	2.30331	42.1543	4.61894	0.00120061	5.13277	6.06697	270.532	0.0221313	0.177255	41.1884	1.5749	47.523	6.38848	39.7232	38.7	0.77473	60.4526	82.0125	409.137	28.7949	38.5099	-0.00131163	72.2537	242.902	1.65344	0.736753	20.7923	39.9325	119.213	3.81689	0.111059	41.3323
65.6488	0.061505	70.4784	35.8331	293.365	3.37352	10.108	15.4857	260.967	0.835565	4.06389	6.47628	2.02016	6.3404	52.7429	0.0083369	6.24448	7.11877	1.72621	39.1176	3.59742	0.000843835	3.75741	5.04949	227.439	0.0173175	0.116054	38.9008	1.32452	43.7916	5.55849	32.8311	30.3469	0.570386	52.9102	80.0625	372.222	21.8605	39.5937	-0.00130256	78.0214	221.017	1.23287	0.568335	17.303	35.6765	97.0591	13.1664	0.0920222	40.9327
65.7487	0.0456739	54.8379	34.8846	261.098	3.22429	9.99687	12.2623	207.352	0.649703	3.4547	5.35334	1.58432	5.03467	38.7278	0.0064636	5.18197	5.89264	4.81952	34.9686	2.79719	4.56013	2.72076	4.20273	189.94	0.0135779	0.0757987	35.0959	1.11408	43.6251	4.83593	26.6885	23.667	0.419754	44.422	73.8201	317.624	16.2075	40.3134	-0.00128323	77.2927	196.587	0.919203	0.438317	14.3123	31.7316	78.7836	22.7224	0.0767312	37.309
65.8486	0.0339792	42.1165	32.4716	226.83	2.88356	9.26301	14.8692	160.041	0.505076	2.93683	13.4962	1.24206	3.98918	28.0819	0.00531297	4.29888	4.87774	5.40267	30.8874	2.17322	5.1997	12.3667	3.498	158.273	0.0106743	0.0491961	30.6984	0.93621	48.1771	4.20705	36.1635	18.4075	0.308756	41.4248	73.6966	263.041	11.8047	36.0196	-0.00129558	71.0469	173.105	0.685354	0.337992	11.8057	28.1713	68.3675	25.1363	4.22168	32.9612
65.9485	0.0253433	40.0951	29.5296	193.914	2.48786	8.01973	16.5976	121.306	0.392587	2.49659	22.7228	0.973527	3.1561	20.1762	0.00433156	3.56799	4.03762	18.408	27.1744	1.68782	4.5151	32.6229	28.0937	131.787	0.00840835	0.0314866	26.2589	0.78833	44.7436	3.65979	60.1269	14.2975	0.22699	68.209	168.269	214.597	12.8527	30.527	0.251561	63.4265	151.731	0.511064	0.260624	9.72549	24.9916	69.0079	25.5294	6.19713	28.7526
66.0484	0.0189558	48.9995	26.5146	163.947	2.10163	6.72706	22.7916	90.8702	0.304941	2.12236	24.5267	0.763004	2.49442	14.3972	0.00349981	2.96107	3.34216	21.0935	23.8759	1.31041	3.53611	58.8026	39.6963	109.707	0.00663829	0.0195548	23.1743	0.665149	38.8111	3.18358	66.052	11.0976	0.166767	81.5269	184.487	173.719	18.1739	25.2502	0.319761	55.9342	132.715	0.381118	0.201222	8.0068	22.1639	62.3198	23.6564	6.90112	24.948
66.1484	0.0142296	46.4541	23.6375	137.534	1.75214	5.55391	21.2643	67.5409	0.236795	1.80423	23.125	3.28355	1.96996	10.2205	0.0027866	2.45838	2.76637	19.4642	20.9687	1.01755	2.63206	128.589	39.1941	91.318	0.0052378	0.0115924	19.9535	0.561711	32.607	2.76918	62.9844	8.61102	0.122417	76.8847	199.531	140.054	21.9484	20.6394	0.30468	49.0669	115.97	0.284111	0.155528	6.59002	31.4723	53.4847	36.6192	6.88575	21.5979
66.2483	0.0107524	57.8351	39.3549	114.733	1.44862	4.54768	22.5277	49.9379	0.183455	6.89546	20.5294	10.1832	1.55485	7.22675	1.62716	2.04224	13.2857	16.3783	18.4129	0.790144	1.90476	143.372	34.9433	76.0096	0.00412684	0.00652615	16.8667	0.477821	26.9577	2.40848	61.2475	6.68049	0.0897692	66.6877	200.1	112.666	20.7121	16.771	0.258274	42.9433	101.292	26.2725	0.120287	5.4232	32.2236	44.7114	39.4284	6.48691	18.6795
66.3482	0.00821138	57.1737	44.2671	95.3248	1.19124	3.70754	22.7252	36.7896	0.142333	10.8551	17.6702	11.7716	1.22656	5.09435	2.06385	1.69709	15.4319	13.1209	16.1679	0.6135	4.01014	132.747	29.9593	63.267	0.00323033	9.32707	14.0556	0.406828	22.1007	7.72891	55.0087	5.18246	0.0657554	55.7556	192.911	95.6992	17.5615	13.5868	0.205494	37.5458	88.4541	31.0671	0.0930676	4.46289	54.3504	58.3604	40.3417	5.90586	22.0157
66.4481	7.37121	49.9425	43.9864	84.859	0.976409	3.01563	19.607	27.0371	0.108666	10.7861	14.9527	11.1112	0.967068	3.58288	1.96399	1.41089	14.5617	10.209	14.1962	0.476436	3.98208	112.453	25.2655	52.6606	0.00250686	24.0066	11.5814	0.344039	18.0378	10.7	47.2088	26.1333	0.0481082	45.8016	167.04	79.0747	14.0209	10.9904	0.157107	32.8119	77.2358	28.2242	6.48555	3.67271	57.6079	57.7484	53.6472	7.97638	21.205
66.5481	9.82066	41.0606	41.3601	73.7319	0.799298	8.83675	18.8675	19.8372	0.0829585	9.65561	12.5898	9.64399	0.762238	2.51488	1.66156	1.17362	12.7738	7.79796	12.4648	0.370009	4.77015	90.4029	21.1529	43.8323	0.00192171	25.9639	9.45585	0.290128	14.6863	27.7017	39.3667	30.2444	0.0351637	37.2953	137.081	64.4366	10.7703	8.88333	0.116794	28.6691	67.4373	37.6929	8.59653	3.02243	54.5191	51.71	61.0302	8.63044	31.0758
66.648	9.85544	32.6259	37.8163	63.0379	2.19115	13.8995	17.0753	14.5395	0.0607081	8.36007	14.8334	8.02114	0.60075	1.7628	9.0292	0.976818	10.8633	5.88443	13.0106	2.46247	5.09593	70.2104	17.6523	36.4841	0.00145641	22.8336	29.9796	0.243421	11.9419	34.613	32.1993	30.6374	0.0256968	30.2333	111.246	66.0143	8.05376	7.17733	6.39274	33.9035	58.8805	35.4423	8.64984	2.48729	49.5968	44.1909	62.6555	8.49047	36.3968
66.7479	11.9321	25.3927	53.1324	53.2992	16.4275	14.2262	14.2147	10.6487	0.0432613	9.00606	14.4595	22.0245	0.473517	1.23374	10.7899	0.813637	9.10827	4.40417	12.0342	2.66399	4.33158	60.4254	14.7095	30.3678	0.00109863	18.7088	39.4106	0.203071	9.70355	36.1204	25.9832	26.5568	0.0187998	28.3176	87.9841	59.1431	5.90429	5.79781	9.84432	36.6052	69.8191	29.6653	16.8349	2.04682	44.4348	36.8579	67.353	7.93412	48.6169
66.8478	11.5799	23.024	57.0793	44.7136	21.208	21.8997	11.4683	7.79657	0.0292655	8.24871	13.0433	25.1079	0.373268	0.862637	11.1926	0.678259	7.58563	3.27786	10.7468	2.32845	9.93989	49.0591	12.2491	25.277	0.000833867	14.366	42.0749	0.168653	7.88188	34.8559	39.6185	27.7059	0.0137889	24.4926	134.11	51.8408	4.26321	4.68299	9.92012	38.3381	75.9485	30.9449	18.6874	1.68426	39.5664	30.3332	64.0368	7.18685	55.115
66.9477	10.1996	22.3556	55.6318	37.3015	21.4818	22.3063	17.1175	5.70757	0.0189829	7.19719	11.3226	23.5819	0.294381	0.602514	9.86003	0.565454	6.29721	2.4301	9.48935	1.89792	9.99115	38.359	10.1972	21.0396	1.03168	10.5877	48.8753	0.139703	6.4012	32.2834	42.5112	24.2555	8.00923	20.4509	266.62	47.4506	3.04149	3.78246	8.62627	35.946	72.3751	26.9662	19.0352	1.38587	50.5562	24.7752	58.0222	6.37997	74.9319
67.0477	8.51445	19.3698	52.6584	39.8043	24.9239	20.0855	20.8431	4.17819	0.00874059	6.17607	9.62705	20.4204	0.232451	0.420665	8.00659	0.471573	5.21951	1.79628	8.34779	9.10599	8.31037	29.2129	9.49092	17.5124	4.02529	12.8904	49.4637	0.115763	5.84137	29.2037	40.1049	19.89	9.67881	31.141	285.648	64.0791	2.14884	3.05515	6.95352	32.3492	65.6447	28.3796	17.2869	1.14047	50.4794	20.1475	68.802	5.58704	82.1961
67.1476	6.874	15.8549	48.3149	38.3244	25.9603	17.2037	29.2998	3.05856	0.0011994	5.26832	8.08979	18.3463	5.38173	0.293606	6.19099	0.393414	4.32304	1.32462	14.1059	9.70929	7.4308	21.8187	8.27806	14.5768	4.55449	14.0821	46.5685	0.0963447	15.2769	26.0434	35.4239	15.8469	8.91381	34.6202	258.751	62.6341	1.506	2.46776	5.35144	28.6256	58.3079	29.1464	14.8084	0.938921	47.1155	32.7912	79.0914	11.3825	77.5053
67.2475	5.42676	12.565	43.5952	34.9372	24.206	14.3545	33.5297	2.23885	-0.00419148	10.3895	6.75177	21.7232	17.6025	0.20485	4.63318	0.328156	3.57929	5.84929	14.3876	8.45155	5.89616	16.0538	12.1911	12.1331	14.5717	12.4343	56.883	0.080786	17.0503	23.0192	30.0897	12.455	7.40763	31.9127	217.412	77.9905	1.04841	1.99328	3.99171	25.1482	62.1525	25.2552	12.2623	0.772958	50.4132	34.36	77.3097	15.8015	77.863
67.3474	4.21738	9.76342	41.2349	30.8212	21.3901	11.8191	29.9805	1.63865	-0.007818	10.6766	5.61249	20.6798	20.8568	0.142893	3.38724	0.273467	2.96306	6.85308	13.2242	13.4937	7.63111	11.6726	20.4084	10.0991	16.2025	9.96151	58.8963	0.068282	18.1939	20.2314	24.9211	9.72468	5.85292	27.4159	175.47	74.5423	0.72574	12.1655	2.91112	27.8119	58.8146	20.3882	9.94101	0.635983	47.855	32.9748	70.3202	17.2668	73.7563
67.4474	3.24031	12.9823	44.5708	26.621	22.9675	13.151	24.8511	2.75692	-0.00964961	11.2449	4.65447	18.0224	20.0926	0.0996752	2.43332	12.6397	2.45281	6.37383	11.7859	12.874	6.87327	8.40553	33.6352	8.40599	14.7115	7.54568	56.1745	0.0579316	17.4299	17.7165	20.2878	7.56809	4.49757	22.8181	160.628	64.9735	0.499977	14.2089	2.08726	28.3875	53.1917	17.7531	7.94825	0.522979	43.5839	29.1284	61.5825	21.3046	66.141
67.5473	2.46854	12.6393	43.5562	22.6678	33.743	14.9843	20.0158	2.81308	-0.0102397	10.2361	3.85479	28.4085	17.8721	0.0695498	1.72435	18.1452	2.03041	5.38352	10.3999	10.8252	17.4593	6.00461	34.2761	6.99676	13.763	5.51039	51.0026	0.0489709	15.3245	15.4777	49.7418	32.8651	3.40016	18.7016	135.679	54.3615	0.343033	13.2956	1.47681	26.3777	50.8055	14.365	6.29612	0.429881	39.0654	24.7217	91.6847	22.2541	71.5821
67.6472	4.20384	12.3651	43.9257	19.1115	43.8548	26.7853	25.1188	2.46432	-0.0100226	8.91302	8.50066	29.3771	19.1553	0.048572	1.69063	17.8922	1.68069	4.32123	9.14652	10.9445	20.1895	4.26064	35.7144	5.82377	27.7304	5.02765	44.9119	2.33901	12.9593	13.501	59.1643	35.9948	6.65487	15.2096	109.832	73.6406	0.234538	11.4931	1.0338	23.6524	56.4647	25.1398	4.95581	0.353215	38.4189	20.5423	108.779	21.4994	67.2131
67.7471	10.6677	10.7507	41.5986	16.0002	50.2511	35.3449	22.9761	2.00993	-0.00934247	7.64299	10.7077	26.5599	17.7518	0.0339905	1.45139	15.9021	1.39121	5.53049	8.03531	9.37615	17.6078	3.00583	32.4366	4.84739	34.6869	4.09649	38.6052	3.09923	10.7493	11.7648	58.3486	32.006	6.86236	12.3203	87.0534	72.0386	0.159914	9.59456	0.717326	25.2424	54.1976	25.1034	3.88361	0.289965	54.5823	16.8704	107.634	19.8768	69.603
67.847	12.3738	8.81636	38.1775	13.3277	48.7595	34.6411	19.1991	6.23972	-0.00855522	6.518	10.6795	22.5698	15.3842	0.0238446	1.16142	13.5925	1.15155	5.29729	10.1127	7.58415	13.8171	2.11007	28.0201	4.0347	32.6993	3.13583	32.5887	3.16505	8.82676	10.2451	52.7988	40.5846	5.9801	9.95882	72.739	63.3901	0.108808	9.10654	0.493983	30.4227	49.3021	24.1393	3.03452	0.23775	57.6178	13.7626	98.496	17.8823	64.4251
67.947	11.8124	6.99477	34.4531	11.0605	43.9731	30.7176	15.5128	7.003	-0.00792615	5.54749	22.0233	20.4361	12.8586	0.0167896	0.889855	11.4319	4.73104	4.53794	9.78266	21.5227	10.2953	1.47483	23.7074	3.35831	27.8556	2.30751	30.9239	2.93805	7.20896	8.9178	45.5181	37.611	4.84114	8.04069	58.5204	53.2746	0.0739181	7.91678	0.823485	29.807	43.8479	20.8785	2.3662	0.194419	54.4564	11.184	86.5473	15.8024	57.2634
68.0469	10.3158	5.4389	30.8023	9.15364	38.1639	26.0651	12.3648	6.36848	-0.00726753	4.71802	29.2956	19.2141	10.5226	0.0119022	0.661943	9.54799	5.43977	3.67236	8.85634	22.1165	7.45485	1.02687	19.8775	3.94572	24.7769	1.65277	27.9834	2.60799	5.87022	7.76011	38.0695	31.5589	3.77125	6.48763	46.042	52.0969	0.0501673	6.62542	2.40038	27.2855	38.6082	16.8412	1.84119	0.158531	49.5149	9.06813	74.3107	13.7947	50.0773
68.1468	8.56724	4.17533	27.3927	7.5598	32.4042	43.953	9.79971	7.97801	-0.00664158	4.01145	29.7237	18.962	8.50014	0.00851976	0.481986	7.95021	5.11709	2.87521	7.855	19.0409	5.30808	0.71253	16.5992	3.606	20.5602	1.16139	24.5283	2.26181	4.77214	6.75136	31.8621	34.3859	2.87423	5.23224	37.2745	45.8359	0.0340322	8.9829	2.71518	25.3724	45.9856	13.1227	3.94302	0.128961	44.3523	7.34285	62.9277	11.9395	45.2963
68.2467	6.89329	3.17867	24.2866	6.23358	28.7525	54.3016	7.74809	7.53182	-0.00611084	3.41029	49.171	16.8008	6.81055	0.00617087	12.066	11.7719	9.66542	2.20492	6.92026	15.4301	3.74097	0.492901	13.8363	3.09148	27.3967	0.805379	21.0134	1.93665	3.87575	9.90782	26.1262	32.843	2.16218	4.21835	30.461	84.3044	0.0230862	8.7622	2.47963	22.7579	45.1169	59.7164	4.45555	0.104686	39.4896	5.9412	52.8358	13.0995	40.5012
68.3466	5.42935	2.40657	32.0686	5.13389	28.1577	52.2239	6.11963	10.1763	-0.00561453	6.31183	52.8623	14.1287	5.42835	0.00452478	15.1186	11.6843	10.1903	1.66816	6.08298	12.2038	2.61975	0.340021	11.5239	2.5984	26.2932	0.5541	17.6951	1.64602	3.14614	22.0491	27.9531	37.7324	17.7969	3.39997	25.1957	119.468	0.0156697	7.70225	6.94364	20.1097	41.4014	75.9667	4.23171	0.0848587	35.074	4.80498	44.1255	12.9764	35.5053
68.4466	9.88253	1.81524	37.0998	4.22474	28.8704	45.9472	4.83134	9.82848	-0.00519345	6.43063	49.7616	11.5476	4.31195	0.00334409	14.3284	10.4084	9.31782	1.25076	5.34298	19.5194	1.82722	0.233973	9.59441	2.16985	22.5704	0.380378	14.7024	1.39217	2.55339	26.8586	35.0241	38.9446	20.7647	2.73948	20.1532	118.215	0.0106335	6.48059	7.8145	17.6559	36.9614	70.502	3.71254	0.0688305	47.417	3.88518	48.7102	13.3562	30.8717
68.5465	10.7897	1.36575	37.2794	3.47475	26.729	38.8426	8.8661	8.40663	-0.00488514	5.79908	44.1426	9.8888	3.41748	0.00249452	12.0966	8.90496	9.03339	0.931765	5.16267	19.7499	5.51164	0.160645	7.98659	1.80809	18.41	0.262161	12.0845	1.17231	2.07255	27.7533	35.2419	33.9729	18.9096	2.20641	15.8008	122.82	0.00721471	5.34242	7.12203	15.4582	32.6009	58.6871	3.11746	0.0558834	52.1459	11.0878	46.8364	12.8018	26.75
68.6464	10.0455	1.02581	35.2428	2.85625	23.5314	32.1971	12.2041	6.76975	-0.00454839	5.03367	37.9802	33.014	2.70453	0.00186638	9.58233	7.49245	8.0096	0.690942	5.67601	18.2697	5.71836	0.110084	6.64771	1.50555	14.6259	0.182462	16.8371	0.982306	1.68305	30.1178	32.2231	27.8163	15.6335	1.77625	12.2352	112.457	0.00490138	4.3604	5.8924	13.738	28.8079	68.6078	2.54893	0.045349	49.9266	12.7447	42.2499	11.7796	23.1443
68.7463	8.65563	0.769615	32.3137	2.36358	33.3081	26.4194	11.3921	5.26744	-0.00419121	4.31175	32.1328	38.4599	15.3241	0.00141255	7.29015	6.25864	12.0336	0.510662	5.32142	15.1999	13.8964	7.21109	5.53306	1.25331	11.4532	0.128682	21.6457	2.10481	7.11059	29.6148	28.8632	22.1459	12.3184	1.42889	9.39926	96.2356	8.76118	3.54116	4.61056	13.0515	25.2922	62.1115	2.04843	0.0367313	45.6165	14.0084	43.0321	10.5655	33.8212
68.8463	7.12974	0.576993	31.0513	1.95195	34.7212	21.563	9.58625	10.9068	-0.00388877	3.67587	50.1357	36.404	32.0703	0.00108656	5.3935	8.64833	12.1399	0.376396	4.77215	19.4847	14.0729	9.41106	4.60524	1.04322	30.241	0.0918522	22.9016	2.39693	8.308	27.7139	38.412	21.1244	9.45073	1.14894	7.18358	79.8088	11.2652	2.86855	3.47874	11.807	22.1401	51.1506	1.62716	0.0295269	40.9392	19.1497	45.5951	9.31762	39.8162
68.9462	5.70573	0.432374	35.4884	6.66958	32.3867	17.5492	13.1863	11.5839	-0.00355193	3.1284	53.1495	31.6401	43.1678	3.22741	3.90944	8.4556	10.9273	0.276994	4.21955	33.8673	11.7379	9.24248	15.7954	4.5037	32.9297	0.0658157	22.1056	2.32451	7.86439	25.2238	39.4931	22.1054	7.13776	0.922605	5.4719	65.1567	10.865	2.32058	2.55843	10.471	24.8185	40.2826	1.28207	0.0233382	36.4794	19.2028	43.0749	8.1224	38.3377
69.0461	4.47714	0.323902	35.491	8.59132	34.2332	14.2607	12.307	10.3149	-0.00321706	2.66082	49.904	26.3364	43.3817	4.03261	2.78972	7.49221	9.39893	0.203516	3.71338	32.7743	16.1551	8.07513	23.6656	4.76536	37.9278	0.0466536	20.2236	2.10903	6.8797	22.5797	36.5034	19.3718	5.33963	0.740119	4.15902	52.7651	9.31495	1.8758	1.84622	9.20803	23.89	30.9902	4.43382	0.0179234	33.7313	17.2931	38.5035	7.02316	41.2971
69.146	3.46433	0.24263	33.4764	8.97022	32.1279	11.5788	18.1417	8.48464	-0.00298184	2.26268	44.213	23.8171	39.0947	3.79622	1.96615	6.39546	7.92232	0.149062	3.26266	27.6867	14.7818	6.61647	23.6656	4.25075	34.8476	6.18704	22.4008	1.85325	5.8048	39.2414	31.8668	15.8918	3.97085	0.593225	3.1565	42.548	7.48695	1.51542	1.31295	8.96377	38.867	23.5357	5.35084	26.2067	30.4148	15.4307	37.706	6.03781	38.7191
69.2459	6.29298	0.181784	30.6587	10.9043	28.4875	9.39716	19.7095	6.68483	-0.00269235	1.92395	43.4277	20.242	33.3875	3.19072	1.37189	5.37484	7.3085	0.108898	2.8651	22.271	11.8458	5.20529	21.1944	3.61756	30.1512	14.4211	22.1484	1.60293	9.51593	45.3409	41.7594	42.3865	2.94195	0.474636	9.57176	39.1397	10.1607	2.06435	0.922987	8.18596	41.2213	30.207	5.21235	31.5128	27.3115	13.1631	38.0456	5.42634	34.5861
69.3459	7.91891	0.136259	27.6356	11.1292	24.4903	10.827	17.3777	6.54536	-0.00245065	1.63592	39.3127	16.6433	27.6714	2.52514	0.949342	4.48623	6.35218	0.0793992	2.51543	17.5595	10.3082	3.98168	18.2052	3.66176	24.6894	15.3768	20.5648	1.37174	9.84542	45.8468	42.7045	48.1155	2.17448	0.378957	10.8931	45.9978	20.6601	5.79926	0.642802	7.95066	38.9392	28.1035	4.63218	29.7098	43.8275	10.9675	38.7749	4.7921	39.6048
69.4458	7.79367	0.102195	24.6909	10.476	34.2319	12.1014	14.3311	11.755	-0.00227173	1.39102	34.19	14.856	22.5283	3.80982	6.06401	3.73265	20.5335	0.0577833	11.6779	13.7262	8.08094	2.98369	15.3655	3.22978	22.923	13.4461	18.3464	1.17101	8.92863	43.542	42.1492	61.9438	1.60479	0.302166	10.0971	43.2031	22.3685	6.39956	0.444217	7.25427	35.1911	23.4191	3.91904	25.8829	46.0245	9.02026	35.9887	4.18131	37.8314
69.5457	6.91355	0.0767081	31.9646	9.42471	35.5512	11.2714	11.5189	12.1599	-0.00218521	2.62779	30.9256	14.3636	18.1397	3.78834	8.21519	3.1002	23.1574	0.041828	13.0511	10.6893	9.57967	2.20097	22.9364	2.73911	19.3975	17.5148	18.1198	0.999053	7.66141	39.9676	38.156	59.8543	1.18321	0.240366	8.58218	39.8713	21.6323	5.88088	0.304963	6.45623	31.2083	28.9835	8.90876	21.8436	43.4254	13.5229	53.2178	3.61757	34.0321
69.6456	5.79546	0.0576507	33.4566	8.24514	36.4803	9.78108	9.16155	10.7138	-0.00217681	8.04789	26.8847	12.6084	14.5042	3.2667	9.97549	2.5716	39.0477	0.0300395	12.2858	8.31054	8.41774	1.60356	23.3388	2.29407	16.1043	16.4388	17.0314	0.850916	6.4017	35.961	32.9036	51.0205	0.871842	0.190722	6.97196	34.2384	33.4796	5.04505	3.58889	5.68573	27.4433	26.6904	10.1721	18.1813	39.4596	13.8958	56.5874	3.11095	34.8519
69.7456	4.69133	0.0434071	32.2345	7.08213	33.7864	8.2139	7.25468	8.7647	-0.00202371	8.6556	24.2652	10.5503	12.5713	2.62309	9.35196	2.13068	40.3387	0.0214353	11.0314	6.45641	10.6856	1.15661	21.0281	1.91338	12.9144	13.5835	22.8587	0.728175	5.27707	31.9629	27.5251	48.3456	0.642184	0.150948	5.51787	28.4421	34.1118	4.19669	4.43236	4.98434	28.18	22.1443	9.7019	25.1132	35.3363	12.6425	57.5373	2.66361	38.0332
69.8455	3.71028	0.032759	32.3904	6.0073	29.7496	6.78561	11.3545	6.88364	-0.00184807	7.92408	21.0702	8.59802	10.508	2.01973	7.85194	1.76294	36.6225	0.0152894	9.75792	5.26903	24.8235	0.82732	18.1067	2.39439	10.1656	10.4831	24.5995	0.628292	4.31926	43.1626	22.5644	40.9124	0.472932	0.119223	4.29767	23.2404	30.0261	3.43942	11.1896	4.36083	26.311	17.5048	8.53093	24.5207	31.4587	10.8898	53.3444	2.27332	35.805
69.9454	2.88719	0.0247905	30.6212	17.4538	25.4731	17.8167	10.8645	5.27504	-0.00166849	6.91275	21.6292	6.89949	9.94373	1.51363	6.19933	1.45638	31.6164	0.0108339	8.58889	6.4373	24.9926	0.587637	15.2987	4.50989	10.3139	24.2137	23.9601	0.543403	3.52207	46.4204	18.2391	43.699	0.348255	0.0941934	3.31328	18.8289	24.5104	2.81934	12.4171	3.81221	23.6628	23.9061	14.4692	21.6417	27.9396	9.12125	47.2081	1.93569	32.0329
70.0453	6.1592	0.018823	28.0771	22.0245	35.2581	19.8506	9.21829	3.97975	-0.00150621	5.93145	25.7562	8.41915	10.9321	1.11357	5.04765	1.20081	26.6945	0.00747724	7.5476	13.9517	20.801	0.414881	12.8196	4.45771	9.05561	30.2444	22.0414	0.474587	2.86648	49.06	14.5951	52.3712	3.43527	0.0746843	2.53735	25.9162	27.1629	2.29362	11.2536	7.07017	25.5484	22.6087	15.588	18.3644	24.7898	7.52441	41.0786	1.64535	28.088
70.1452	6.94256	0.0143445	35.4963	22.8108	47.9599	19.63	10.4866	2.97183	-0.00148152	5.05932	27.752	8.0971	10.2364	0.808591	3.90981	0.988182	22.3066	0.00494262	6.629	13.9281	15.9689	0.291376	10.7026	3.9072	7.84023	28.0116	20.3911	0.415615	6.32506	47.6371	11.5933	47.8106	4.03222	0.0596541	1.93447	37.0815	24.7981	1.85885	12.9119	8.32644	24.2838	34.62	17.8249	15.9331	21.9865	6.15418	35.0678	1.3967	24.4245
70.2452	6.70272	0.0109788	36.8539	21.6343	52.2699	17.4703	9.3621	19.5663	-0.00152706	4.30605	26.998	13.4132	15.9047	0.58155	2.92957	0.811945	18.5481	0.00297661	5.82142	16.1438	23.8401	0.203702	8.92047	3.30716	8.10124	26.9338	18.1454	0.367151	6.89882	44.273	9.15822	46.2722	3.67922	0.0480664	7.7855	36.7792	28.5357	1.50369	11.8559	8.10406	31.4907	33.641	17.0124	13.423	19.4971	5.00892	37.9187	2.17821	21.1641
70.3451	5.88796	0.00843437	35.3776	22.8839	49.7015	15.1216	7.75607	23.2053	-0.00146229	3.662	33.3095	16.3104	16.6338	0.415289	2.14367	0.666205	15.3862	0.00166916	7.77438	22.3469	22.2327	0.141826	7.42955	2.76803	15.7733	22.5144	15.7163	0.32623	8.6804	50.461	7.20436	39.4662	3.51411	6.87165	26.8789	32.5422	26.5759	1.21543	9.84779	10.7351	31.6568	28.5378	14.9651	14.5218	17.2885	10.322	36.142	2.47212	18.3114
70.445	4.9072	0.00651989	36.8707	23.6127	44.368	13.7061	6.24568	21.5176	-0.00134994	3.11338	35.892	19.5349	15.2566	0.294967	1.54106	0.545893	12.7485	0.000853864	7.61369	20.7434	17.959	0.098375	6.18575	2.30815	20.2789	27.0947	18.3282	0.285095	10.8286	50.7247	8.38395	53.0218	2.96787	8.40939	31.004	27.4195	22.3787	0.982136	7.7244	10.7887	29.7057	22.8064	12.5894	19.1122	15.3299	11.329	45.4073	2.48886	22.0663
70.5449	3.95745	0.00506159	35.4553	22.3508	38.2879	11.7495	4.97168	18.0584	-0.00124681	2.64671	34.6611	18.6698	13.1514	0.208663	1.09277	0.446766	15.5199	0.000173005	6.91861	17.2788	13.584	0.0680009	5.14938	4.2018	19.2694	31.087	18.5752	0.245918	10.4599	48.0274	8.19512	49.8456	2.36491	7.98654	28.8786	36.4246	17.7912	0.793589	5.83812	9.96912	30.2372	27.4179	10.309	18.4477	13.5932	10.5781	45.8734	2.35652	21.3853
70.6449	3.12185	0.00396327	38.4538	31.283	32.4005	9.80787	7.90656	14.3907	-0.00118096	5.70692	31.1284	16.3006	10.9588	0.147155	0.76643	0.365844	16.0948	-0.000577375	6.14472	13.8214	9.92054	0.046854	4.28629	4.13514	16.4713	38.8331	17.4912	0.21024	9.22807	51.9598	7.38041	47.5866	2.15901	6.9478	24.6037	35.4485	25.4535	0.641278	7.39638	8.91885	28.1403	25.0341	8.29732	16.2139	12.0533	9.22648	42.4015	2.15205	19.3405
70.7448	2.42482	0.00314688	37.6331	40.5889	29.1526	19.9713	7.58689	11.127	-0.00112979	8.50764	32.7514	13.6015	8.95132	0.103523	26.3951	0.299279	14.6319	-0.000799108	8.76288	21.9173	7.09984	0.0321931	3.56771	3.62019	13.407	36.5335	15.738	0.178725	7.81597	53.8172	6.34413	40.3829	1.78705	5.81714	20.2279	31.1279	25.3778	0.518196	7.03687	7.87237	25.2734	20.6934	6.60213	13.7349	10.6879	7.77937	37.4625	1.92072	17.0331
70.8447	1.86233	0.00253476	35.1221	42.4833	26.3391	21.468	6.44351	8.44339	-0.00112561	8.37336	30.5578	11.067	15.1371	3.1615	33.1888	0.245008	22.6058	-0.000729614	8.69007	39.1086	5.01947	0.0220649	2.9695	3.06307	10.6393	30.2228	13.7278	0.151559	6.48724	83.4398	5.29571	38.2433	1.40904	4.78222	16.1231	26.1351	47.2646	0.418629	10.1462	6.90844	22.3512	16.3276	5.21256	11.4515	9.4771	11.688	32.2691	4.75476	14.8386
70.9446	1.41843	0.00208025	31.9849	48.2235	22.8831	19.7239	7.43195	6.32972	-0.00116131	7.47443	26.9884	10.339	16.1566	6.91186	31.4915	0.20115	25.9706	-0.000763995	7.92524	42.0079	3.52195	0.0150678	6.80539	2.5634	8.32606	23.3403	11.7089	0.128696	5.32773	93.5207	4.33445	32.3562	1.0815	3.89579	12.6138	21.4708	50.2912	0.337973	10.0442	6.0472	19.6301	13.115	4.09341	24.9004	8.40337	12.0167	27.3794	5.99954	12.8676
71.0445	1.07363	0.00175493	34.7472	47.7938	29.7483	17.0121	6.65904	11.1534	-0.00130008	6.46531	23.1656	8.92985	14.9471	7.41959	26.6019	0.16586	24.424	-0.000756776	7.04663	37.4413	2.45949	0.0102321	7.29916	2.13743	6.46445	17.2675	9.82168	0.109951	4.35051	93.32	22.7824	26.145	0.817079	14.5718	9.7534	17.4442	45.4322	5.3785	8.66238	5.28732	17.1857	26.6212	3.23076	26.4504	7.45114	12.9014	33.8059	6.32439	11.1367
71.1445	3.9298	0.00153861	42.4494	44.2823	39.0662	14.2438	5.52402	14.2846	-0.00139776	5.53098	23.8875	7.4076	12.9422	7.33237	21.0802	0.137974	21.3965	-0.000678982	12.9553	30.7387	1.71236	0.00689664	6.69186	1.78005	5.60014	12.4046	9.34923	3.99239	3.54115	88.0169	29.4252	20.6873	3.52501	16.5488	7.48508	14.0906	49.5693	6.46389	6.94942	4.96391	15.0239	27.2706	16.124	29.5661	6.60664	11.9448	33.9437	6.13923	15.1998
71.2444	4.76666	0.00138434	43.5407	39.4591	39.791	11.7488	4.45081	13.5791	-0.0014159	4.71276	22.0974	6.00671	10.812	6.30513	16.0414	0.11534	18.1858	-0.000506435	13.3755	26.7436	5.44137	0.00461188	5.80227	7.12541	7.96156	18.2316	8.47802	5.28111	2.877	80.472	29.9381	16.3326	5.45261	15.5096	5.7161	16.733	44.9632	6.10063	9.61639	4.46943	21.3137	28.5208	21.127	27.2923	5.85769	10.3761	31.2829	5.69206	15.2041
71.3443	4.62908	0.00131944	41.5637	34.307	36.7272	9.61569	7.24859	11.5305	-0.00139853	4.00964	19.4323	7.37432	8.84501	5.05507	11.8701	0.775021	15.2441	-0.000340604	12.3354	21.7593	5.6738	0.00305535	4.91692	7.50923	7.77053	29.6609	8.96689	5.39209	2.33478	72.2334	27.5278	19.9796	5.36528	13.4183	4.35142	22.1489	37.3288	5.29241	19.7557	3.9558	31.6912	24.8779	21.1783	23.584	5.19351	8.72978	27.5949	5.1303	13.9069
71.4442	4.07859	0.00123627	38.3036	29.3441	32.2802	7.83739	6.98388	9.24847	-0.00136503	3.40955	29.5846	7.10646	7.1433	3.88861	8.60529	0.895785	12.6947	-0.000331207	11.0059	17.2386	4.78242	0.00199665	4.12533	6.69172	10.4896	29.5487	8.65029	5.00604	1.89336	64.1096	23.9588	18.3421	4.58861	11.2056	18.3148	34.4544	29.4152	4.42585	21.202	3.47563	32.9619	32.2993	19.0883	19.8346	4.60453	7.24567	30.854	4.53916	12.3034
71.5442	3.40528	0.00117621	37.6837	24.8185	28.4173	6.37387	5.93899	12.4742	-0.00138554	2.89868	31.1695	6.22852	5.72263	2.91243	13.3264	0.839638	10.5384	-0.000370258	9.71558	33.1551	3.69391	0.0012875	3.44583	5.69331	10.1018	35.2379	12.7914	4.44497	1.53462	65.8622	20.1619	32.4924	3.67998	9.2001	28.7602	38.7085	22.3946	3.63718	18.9541	3.044	30.9197	34.5738	16.2828	16.4841	4.08229	5.94627	29.8245	3.9659	10.7386
71.6441	2.74934	0.00113509	39.0397	20.8253	24.3293	5.17753	4.83176	15.2324	-0.00139035	2.4641	29.0982	13.8874	4.56057	2.1418	13.4474	0.735501	8.73491	-0.000427974	8.57743	34.2886	2.72908	0.000806357	2.87239	4.77341	10.686	39.7263	14.9951	3.8564	1.24342	63.0633	16.5942	32.3099	2.85179	7.48941	43.5087	35.8316	26.0751	2.96328	15.518	2.66223	27.8617	30.4064	13.4482	16.1459	3.61927	4.84849	26.9765	3.43469	9.31993
71.744	2.17052	0.00108682	37.4384	17.3758	20.4908	4.20308	3.86235	14.2633	-0.00140351	2.09455	25.7065	15.3703	3.6222	26.0486	11.7001	0.627596	7.23455	-0.000474231	7.5456	32.016	12.3359	0.000466685	2.39216	3.9829	10.6342	35.4987	15.2381	3.30371	1.00726	58.1561	44.3471	33.2245	5.03145	6.06993	45.7335	34.7805	30.0239	2.40365	12.0614	2.3269	24.6762	36.679	10.8837	14.2669	6.77839	9.34493	26.4427	2.95607	8.06926
71.8439	1.68685	0.00102382	34.5833	14.4383	33.3218	10.8297	7.44635	12.0267	-0.00136484	1.78036	22.0688	20.2847	2.87044	32.1087	10.1441	0.528569	14.3457	2.5091	6.63001	41.7289	13.2204	0.000233228	3.07344	3.31801	9.2654	28.6153	14.3782	2.81033	0.815799	52.4729	81.8572	28.9475	5.09046	6.51518	41.1097	34.9805	27.8305	1.9453	9.99232	7.08117	21.6861	33.5243	8.69158	12.1127	7.31395	10.1355	29.4819	2.53267	6.97925
71.9438	6.90168	0.000965777	31.32	14.8492	36.0581	12.038	7.36385	9.60947	-0.00132104	1.51327	18.6478	19.9986	2.27136	30.0914	8.16271	0.445094	15.2448	3.15893	5.82313	38.2324	11.2497	8.07e-05	2.9662	2.76266	7.61296	35.0145	12.9623	2.38125	0.660604	50.019	92.2177	46.7887	4.40296	5.93416	34.4051	31.1194	23.3771	1.57251	7.82307	8.13406	23.1238	35.243	6.87872	10.109	15.3576	9.42089	35.9156	2.16278	17.5548
72.0438	8.4585	0.000863285	34.721	22.5232	34.184	11.1912	6.31459	8.50537	-0.00128319	1.2862	15.6146	17.7114	1.79558	25.2366	6.27468	0.372398	13.9774	3.01037	7.48267	36.0054	9.55125	-3.08e-06	2.62245	2.29987	6.07191	44.0737	11.3314	2.01327	0.535009	46.0077	88.9154	45.7605	4.03508	11.3744	33.3279	27.7166	28.6539	1.27035	12.1701	7.85764	25.8603	30.7976	9.9076	21.3706	16.8581	8.19917	35.8874	1.84248	21.6349
72.1437	8.24586	0.000714451	36.1777	24.8426	34.3047	17.055	5.15381	6.97473	-0.00133833	1.09316	16.6576	17.6267	1.4186	19.947	4.67643	0.311954	22.1491	2.57283	7.27036	30.1409	11.5627	-3.33e-05	2.24037	1.91454	4.76532	40.9217	9.68827	1.7002	0.433562	41.4463	79.4917	39.1787	7.43245	11.9384	28.9188	23.4247	27.1843	1.02587	12.2946	7.15465	24.8732	24.961	13.2102	22.5433	16.1311	6.90517	32.9972	4.90304	21.0952
72.2436	7.27954	0.000541503	34.7853	24.3008	41.2885	17.3319	4.12529	5.48558	-0.00134661	0.929068	15.6311	18.1238	1.12011	15.2067	3.40829	0.260812	22.6001	2.07919	7.72345	24.1577	10.223	5.12e-06	1.88613	1.59377	17.3047	42.0781	9.60584	1.43504	0.351858	48.9245	68.0289	44.3027	7.58141	10.7895	26.7978	19.3074	24.4161	0.828211	17.9484	6.36246	22.6456	19.4973	13.3177	20.4338	14.7347	5.71341	29.07	6.26041	19.1205
72.3435	6.08488	0.000379369	32.1763	25.4492	40.8129	15.5926	12.5861	4.20773	-0.00142684	0.789577	13.8446	16.347	0.88362	11.3203	2.4424	0.217734	20.427	1.62645	7.1775	19.117	8.07153	0.323874	1.57761	1.32677	29.6726	40.9692	15.0493	1.2109	0.286146	51.4408	57.108	40.7589	6.57873	9.19027	22.7704	22.5206	27.9236	0.66849	22.8317	5.60169	20.1482	14.9328	12.0361	17.5301	13.2219	5.04495	24.9979	6.63067	16.8545
72.4435	4.91661	0.000206912	29.1621	24.2749	39.0082	13.3207	15.4475	13.7421	-0.00159567	0.671006	27.2259	13.8746	0.695872	8.28953	1.72725	0.181316	17.6011	1.24652	6.41928	14.9675	6.0337	0.424865	1.31568	1.10453	30.2025	35.3682	17.0872	1.02173	0.233348	49.8242	58.8129	34.1033	5.31458	7.618	18.4926	21.1023	30.885	0.53949	21.7485	7.93315	17.7439	11.312	10.2829	15.1753	11.7803	6.46016	34.491	6.45243	14.6887
72.5434	3.88367	-1.6e-05	29.9174	22.0097	34.9145	11.1003	14.0559	15.5045	-0.00180419	0.570205	31.8145	11.6316	0.546418	5.99898	1.20873	0.150778	14.8478	0.942661	5.67107	11.6642	4.37713	0.417995	1.09587	0.919543	26.5508	27.9863	17.1033	0.862147	0.191016	48.8647	56.8656	38.2875	4.93126	6.23125	21.6931	18.2404	34.6791	0.435366	18.4068	12.6872	21.4777	9.67605	13.3247	18.3126	10.4654	6.35538	36.7363	5.99123	12.74
72.6433	5.95883	-0.00026312	28.5612	19.3504	33.1796	9.1337	11.7237	14.1267	-0.00196433	5.99921	30.9203	9.48987	1.46189	4.30392	7.8364	0.125758	17.9341	0.706586	4.98967	20.446	3.12012	0.365548	4.57387	0.765569	21.9097	30.0037	15.9955	0.727686	0.157036	46.897	50.9159	34.3028	4.11189	5.0628	23.8833	15.2006	31.8287	0.351357	15.3058	13.3047	21.174	22.1984	13.3079	17.2815	9.28648	5.67647	34.7855	5.40502	25.346
72.7432	6.23833	-0.000512704	30.6024	32.8997	29.6107	7.46588	9.466	11.8621	-0.00209421	6.82062	27.8528	9.79997	1.68819	3.06792	9.45837	0.105157	17.1206	0.526389	4.38408	19.8125	2.20047	0.299727	5.18839	0.637402	17.514	26.2932	21.2938	3.34592	0.129573	43.3031	43.6142	30.5625	6.02897	4.09928	30.6525	12.4406	26.5941	0.283603	18.5904	15.2536	19.4671	23.1529	11.9734	15.0607	8.23648	4.84492	31.1314	4.78526	27.2224
72.8431	5.70056	-0.000696902	36.0771	37.4681	31.729	6.08116	14.2886	15.0779	-0.002229	6.33516	31.7944	9.1805	1.60816	2.17622	8.84806	1.26648	15.0887	0.390584	3.8501	23.1557	1.54161	0.235928	4.83967	0.530717	13.7619	31.3746	22.8411	6.30237	0.107141	39.0995	36.3246	47.6747	5.8578	3.31327	29.5845	24.4896	21.0407	0.22895	17.4309	14.7265	25.9812	25.3373	10.2033	18.3033	9.2979	4.03815	36.4941	4.18273	25.4992
72.9431	4.86122	-0.000865131	43.1601	37.1911	29.9541	4.94392	13.582	14.3003	-0.00241107	5.55311	30.6362	7.93962	2.71145	1.53795	7.42047	1.48703	12.8589	0.288915	3.38056	27.9503	1.0755	0.180529	4.22506	0.441933	10.7101	45.2418	22.2069	7.02282	0.0885626	34.8268	31.0456	46.3049	4.98341	2.67557	34.1572	26.0203	16.6621	0.184852	14.6368	13.4056	26.9583	22.5285	20.503	17.306	11.4053	3.88838	38.7911	3.62361	24.0728
73.043	3.97852	-0.00105396	45.9804	34.4888	26.6412	4.01528	11.4987	12.1304	-0.00258157	4.77304	27.4851	6.59072	2.8903	1.08379	5.8545	1.39491	10.7923	0.213183	2.96813	25.1491	0.748319	0.135221	3.59132	0.368039	8.28919	43.728	23.4284	10.4535	0.0729269	34.0267	36.0658	48.3006	8.58428	2.15952	42.8002	24.4593	12.7283	0.149268	11.5574	11.9198	25.2667	29.6932	22.9016	15.0934	11.2674	5.86561	36.699	3.11946	25.5383
73.1429	3.17033	-0.00124846	44.6511	30.7488	22.9423	3.25929	11.2032	12.1879	-0.00267241	4.07393	30.4264	5.34647	2.67133	0.762082	4.44195	1.2163	8.99261	0.157068	2.60595	31.3195	0.519777	0.0995239	3.01788	0.306532	7.21525	36.6415	22.5758	11.0376	0.059453	31.7297	35.229	48.0837	8.64387	7.34403	40.998	30.4725	18.6136	0.120565	17.1401	13.5212	22.7603	27.8239	28.788	12.7438	17.085	6.16084	38.551	2.67325	23.8271
73.2428	2.48042	-0.00138895	41.5104	26.7425	32.0051	4.83816	12.8977	10.608	-0.00271826	3.46836	28.9769	8.54543	2.31133	0.534983	3.2798	1.02985	18.7975	0.115531	13.3107	28.3948	0.857313	0.0720992	2.52345	0.255356	19.4093	30.6721	20.6296	10.3964	0.0477413	29.182	32.0719	41.4284	7.46229	8.27365	35.3943	29.1298	20.0544	0.0974406	17.2722	17.4289	20.2567	23.2553	28.4565	10.6097	17.7405	12.5668	36.8181	2.28332	21.2438
73.3427	1.91545	-0.00149711	37.7244	22.877	33.2186	4.88666	11.5503	8.62303	-0.00269663	2.95003	29.1556	15.4529	1.9301	0.375105	2.37375	0.860878	20.1386	0.0849608	14.9438	23.4565	0.816407	0.386304	2.10558	0.212778	21.1823	23.8517	19.2203	9.29918	0.0373558	33.1441	50.2948	38.9289	6.01295	7.65949	28.9999	25.3922	18.0945	0.0787962	15.0199	17.3931	17.8419	26.8634	25.4753	11.2746	16.6768	15.644	33.0975	1.9456	18.6015
73.4427	1.46514	-0.00158353	33.8599	25.1286	30.9247	4.38573	9.57939	14.3007	-0.00274685	2.50827	36.5578	16.4715	1.57887	0.262777	1.69191	0.715857	18.5159	0.0625178	14.0831	29.1141	7.3861	0.475267	1.75549	0.177329	19.1083	37.4208	17.4401	11.8957	0.028227	43.0743	54.396	32.8392	4.67197	6.59179	46.0868	21.2457	14.9783	0.0637544	12.1084	16.0308	23.9599	24.2974	21.6483	14.7705	15.1327	15.2557	28.7941	1.65494	16.166
73.5426	1.11281	-0.00168215	30.1793	24.5295	27.3044	3.74244	7.71723	14.5465	-0.00280217	2.13236	36.4046	19.1729	1.27538	0.183992	1.19151	0.594459	16.0704	0.0458528	12.6495	26.3744	8.16922	0.456776	1.4633	0.147825	15.9607	36.9608	15.3165	12.0193	0.0202704	45.6108	51.5045	31.6958	3.55525	5.49014	47.6047	17.4236	11.7812	0.0515719	9.31995	14.3271	25.0572	20.0014	17.838	16.0436	13.5439	13.5731	31.9217	1.40589	14.0048
73.6425	0.840754	-0.0017859	32.3419	26.0761	26.8762	3.1167	6.1439	12.7271	-0.00278754	2.33206	33.1624	18.1429	2.51026	0.128808	4.47596	0.494305	18.0056	0.0337021	11.1904	21.7813	7.02487	0.394286	1.21981	0.123296	12.8397	41.2875	13.141	11.2384	0.0134741	44.329	46.3882	27.0066	2.67192	4.50039	54.9356	16.6111	10.4435	0.0417018	10.0772	12.6406	23.5517	37.1195	19.9722	14.6791	13.1215	11.5618	30.7482	1.19319	12.116
73.7424	0.632735	-0.00188552	31.4883	25.0556	33.1866	2.56356	4.86717	10.374	-0.00277408	2.14436	32.5974	15.7665	2.7652	0.0901948	5.20069	1.80148	20.246	0.0248559	9.8501	26.0446	5.47709	1.17525	1.01702	0.102897	10.1559	36.7673	11.0785	12.0546	0.007824	41.2199	55.004	41.4881	1.9927	3.65943	51.175	14.4634	8.55957	0.0336903	9.03736	11.0909	21.2407	38.9967	18.9016	12.6402	22.6439	9.62619	27.7623	1.01196	10.4758
73.8424	0.474788	-0.00198926	29.3113	23.4163	33.1065	2.09489	3.84766	8.13039	-0.00276158	1.87319	29.5185	13.1226	5.43777	0.0631796	4.79794	2.01097	18.9123	0.0182391	12.3142	23.3794	4.06705	1.37165	0.848185	0.0859224	8.4862	44.7259	17.9348	11.4284	0.00332074	37.3757	54.1779	40.1721	1.47904	2.96315	43.599	13.6328	6.68989	0.0272009	12.8381	9.70769	18.8199	34.0696	16.5556	10.6144	24.0996	7.91429	25.2144	0.857788	9.05548
73.9423	0.355523	-0.00205795	28.4386	20.9733	30.2613	1.70598	7.24298	6.22227	-0.00284441	1.60782	25.6762	10.6615	7.42533	0.0442896	3.99492	1.86144	16.5225	0.0132499	11.8952	29.0838	2.93918	1.29347	0.707648	0.0718141	11.3151	47.7781	20.5645	10.2549	-9.92e-05	33.3804	61.6358	34.2691	1.09445	2.394	35.4629	11.8135	12.922	0.0219349	12.6552	12.0863	37.7314	27.6098	13.8935	17.2198	22.8375	6.46049	22.063	0.726776	10.5612
74.0422	0.265857	-0.00208989	26.4261	18.294	29.6303	1.38667	9.65923	4.69039	-0.00289004	1.37135	21.8561	8.53954	7.4944	0.0310867	3.13801	1.61763	15.4977	0.00975388	10.7643	26.361	2.09034	1.10656	0.590655	0.0600758	10.8613	41.8099	20.6766	8.94822	-0.00249291	29.5326	59.6791	27.7909	0.808297	1.9319	50.4041	9.85664	13.8521	0.0176332	10.8923	14.4239	41.5607	21.5652	11.3604	17.3925	20.7858	6.4312	26.2432	0.615523	10.1421
74.1421	0.198632	-0.00210558	26.0149	20.8689	26.8412	1.12597	8.9565	10.5609	-0.00286027	1.16696	25.4513	6.78065	6.76706	0.0218625	2.37377	1.37088	21.1526	0.00741776	9.54588	21.7744	1.47216	0.895098	0.493265	0.0503091	9.32425	33.33	19.383	7.69064	-0.00409096	25.9721	53.4758	24.3268	0.596234	1.55808	50.1129	8.072	12.4715	0.0141001	11.065	14.6618	39.7729	16.516	14.9255	31.9527	18.6259	9.52036	28.7244	0.521114	11.5234
74.242	0.148394	-0.00214074	24.35	29.1432	25.7178	0.913744	7.51969	11.3698	-0.00274671	0.992224	28.6799	5.35513	5.78545	0.0154257	1.74891	1.14928	20.8659	0.00580794	8.40947	17.3583	3.5992	0.698165	0.412213	0.0421773	7.60597	42.2795	17.3941	6.55338	-0.00496158	27.1926	45.8285	26.0274	0.439468	1.25632	56.4476	6.54745	10.3113	0.0111699	9.65721	13.604	36.1363	12.5111	23.9293	32.9938	16.5864	9.75256	27.5209	0.441066	10.9822
74.342	0.11091	-0.00218726	22.8745	31.3089	38.9708	0.741275	17.382	16.2456	-0.00264053	3.49074	27.501	8.06887	4.79839	0.0109224	1.26367	0.958911	18.6249	0.00426758	7.39208	13.6339	3.64767	0.530839	0.34472	0.0354169	8.59891	48.6254	15.1516	5.55658	-0.00519922	26.2833	38.1802	41.9238	0.323758	1.01304	52.1219	7.99917	8.10413	0.00873157	11.0512	12.1913	32.1215	24.5927	25.4263	29.6956	14.7326	8.86248	24.7806	0.373219	9.87094
74.4419	0.0829767	-0.0021841	20.9041	30.2438	43.5172	0.601281	17.5882	24.3317	-0.00247188	3.79345	27.0556	13.4645	3.90884	0.00776963	0.899659	0.798299	15.9618	0.00298387	6.49292	20.2769	3.04331	1.27204	0.28849	0.029776	7.85205	43.7717	12.9183	14.8793	-0.00499586	24.3655	47.6101	40.9751	5.46147	0.817057	54.623	18.3248	17.4818	0.0066755	10.137	10.7685	28.2763	25.062	23.5354	25.4036	13.0723	8.18363	27.4573	0.315693	8.67182
74.5418	0.0621677	-0.00213459	29.2329	27.6226	41.7949	0.487713	15.1894	24.1606	-0.00228179	3.48249	24.5099	14.1088	3.14921	0.00556015	2.58178	0.663971	13.4314	0.00216116	5.70165	19.0942	2.33913	1.44021	0.241579	0.0250749	6.5954	40.2026	10.8377	19.4355	1.20852	32.1741	47.8208	35.073	14.0388	5.47876	49.0405	19.8394	19.1315	0.00494483	15.1281	9.95291	24.7814	21.6534	20.3718	21.2724	11.5941	7.10067	29.1449	0.266914	14.4033
74.6417	0.0466407	-0.00207245	31.3598	24.397	37.5002	0.395637	12.4304	20.9216	-0.00221225	3.04083	28.9995	12.8262	2.51967	0.00400927	2.91441	0.551868	11.2055	0.00176627	5.00647	27.4599	1.72356	1.34198	0.202414	0.0211716	8.2326	51.6331	14.7375	19.7687	1.51612	34.2639	53.9247	28.485	15.0723	6.44128	51.646	31.709	24.1826	0.00349374	16.8515	8.9043	21.6741	22.0926	16.9751	17.6454	24.1573	5.97097	27.5558	0.225596	15.0106
74.7417	0.0350515	-0.00197343	30.5454	21.0888	37.2107	6.44725	9.96032	19.722	-0.00220651	2.61013	29.4354	10.9298	2.0071	0.00291671	2.65925	0.458436	19.2692	0.00147911	4.39597	25.6889	4.6556	1.14079	0.169687	0.0178886	7.75616	48.2484	15.9421	18.3256	1.46715	33.3933	52.0146	35.4969	13.3356	12.5099	46.4588	32.2542	23.1895	0.00228759	15.2958	12.4603	25.4575	19.0961	13.8169	14.5743	26.6833	5.31054	34.5898	0.190654	13.9233
74.8416	0.0263645	-0.00186145	28.4394	19.0183	33.9268	7.91588	7.91219	16.6812	-0.00218869	2.22679	27.0437	9.50861	1.5942	0.002152	6.82477	0.380758	19.9803	2.92876	8.79284	21.456	8.95042	0.919151	0.142303	0.0151296	6.60563	39.7832	15.5734	16.2616	1.29581	31.099	46.5114	49.1369	10.876	13.1599	48.3455	28.8189	19.8238	0.0012735	12.6273	13.8037	25.5234	15.398	11.0765	12.0142	27.9021	4.52295	34.934	0.161101	12.3858
74.9415	0.0198267	-0.00170932	31.8001	16.6634	29.6229	9.03014	7.62748	18.6429	-0.0022398	1.8956	23.6997	7.91868	1.26376	0.0016057	7.59057	9.10464	18.1635	4.84195	9.17801	17.1812	8.76242	0.71494	0.119408	0.0128225	15.5564	44.1698	14.3544	14.1053	1.75559	28.2248	55.7727	47.8729	12.9248	11.904	43.2754	28.1064	15.9059	0.000393571	9.86704	13.1835	23.618	15.8269	14.5191	9.89496	26.2899	3.76546	32.4619	0.136076	10.8352
75.0414	0.0148988	-0.00152746	37.6044	14.3274	35.7759	9.29301	11.6751	16.9271	-0.00231776	1.61241	27.0002	6.43584	1.00042	0.0012103	13.3604	10.8039	15.6893	5.55847	8.92028	13.5205	7.21615	0.542387	0.100213	0.0109018	16.6915	39.2422	21.3165	12.0832	5.82766	29.6801	55.1813	40.9301	11.8403	10.1442	43.5667	25.9983	12.259	-0.000359918	7.43835	18.7076	24.0553	13.7177	14.5559	8.14604	23.8768	3.09564	28.7629	0.11487	17.1516
75.1413	1.44898	-0.00132642	38.1084	12.1617	35.4076	8.40093	11.1269	18.4769	-0.00227782	1.37119	25.9973	11.5606	2.31507	0.000911962	13.899	10.1695	13.25	5.13285	11.1748	18.7732	5.51124	0.403887	0.0840627	0.00928466	14.9662	31.5376	23.7949	10.2787	6.67288	28.7503	50.0172	33.2252	15.4427	9.1595	42.206	22.3476	21.1631	-0.00100902	5.46732	19.847	22.3922	20.1502	13.1191	6.70459	21.3778	9.79636	24.8167	0.0969075	17.7117
75.2413	1.92465	-0.00110152	36.1734	10.2313	32.242	7.1926	17.1749	16.629	-0.00223634	1.16601	28.7734	12.306	2.62259	0.000683584	12.2594	8.8881	25.9798	4.32078	10.7996	21.1574	12.2113	0.296446	0.0704226	0.00790563	24.6306	24.9659	23.628	8.70893	6.27315	41.6247	51.9225	35.9455	14.5488	12.8305	36.6219	18.5733	22.1478	-0.00153297	8.32131	18.6897	28.7816	19.3972	11.1893	15.8422	31.2233	14.5062	21.8305	0.0817878	16.3786
75.3412	9.34623	-0.00084661	33.2391	8.55245	28.1316	5.99995	19.8266	13.7526	-0.00213323	0.991586	27.4005	13.2861	7.23692	4.94435	9.96183	12.4123	27.559	8.62434	9.77454	18.7024	14.6373	0.215095	0.0589216	0.00671351	25.4494	26.1274	22.0075	7.36201	5.46917	50.3705	48.2197	43.4534	20.9819	12.6323	35.2709	15.1802	19.7326	-0.00198397	11.892	16.8485	28.864	22.6764	9.23931	16.9577	32.1664	14.8604	18.7561	1.39607	14.5525
75.4411	11.6122	-0.000582981	30.0168	24.7867	37.5514	7.43949	17.7684	16.6092	-0.00206034	0.843315	38.7672	16.9668	8.40624	13.2669	26.7215	12.1651	25.2528	18.3433	20.6464	19.6275	12.9041	4.54389	34.4131	0.00569385	22.5018	22.6728	19.6857	11.2077	4.60461	54.6773	70.8316	53.8357	20.3031	11.1475	41.4746	63.1714	16.2194	-0.00235591	11.7428	14.9198	27.8506	45.2379	7.47517	15.4435	30.158	13.5034	15.8892	2.01915	12.7243
75.541	11.3766	-0.000303607	34.268	31.2685	38.449	7.16227	14.7405	15.496	-0.00218909	0.717275	40.0491	16.5596	8.03979	19.1942	29.9005	11.8973	21.8863	19.7709	24.8331	17.0045	10.1753	5.86747	57.4799	0.00486549	18.6195	17.9927	17.7957	11.9033	3.80904	84.1362	75.1753	49.5904	17.2427	9.39395	38.8905	72.6826	20.3563	-0.00267154	10.1154	13.1115	25.3884	46.2124	5.96757	13.2736	27.3378	11.6244	28.5869	2.23747	22.048
75.641	10.0686	-8.9e-05	38.5209	34.42	35.5742	6.30383	11.8762	13.0433	-0.00237807	0.610147	37.078	14.5991	7.07811	18.8759	27.1867	10.5431	18.5119	17.8244	26.1651	13.8126	7.60123	5.7417	58.7208	0.00416258	15.9701	16.8103	15.5941	11.239	3.12159	97.4433	73.276	41.5126	13.7788	7.74621	33.2372	67.8078	37.9286	-0.00290895	8.8959	11.484	22.6008	39.9634	4.72172	11.1371	24.4575	9.73347	31.9231	2.22713	23.1538
75.7409	8.42869	8.15e-05	38.2667	33.6382	31.3074	5.32985	9.45521	15.2285	-0.00253639	0.519071	32.62	12.245	5.96844	16.1953	22.4627	9.00093	15.4817	14.8234	24.2625	12.983	5.5122	5.00744	52.9785	0.00354232	13.0211	17.7888	13.3549	10.0647	2.54508	98.6293	65.8959	33.3855	10.6563	6.31901	27.0817	58.5021	40.361	-0.0030545	11.252	10.0436	19.9087	32.232	3.71346	9.24555	21.7649	8.02785	33.7034	2.09524	21.5307
75.8408	6.81666	0.000240614	35.9776	30.9261	26.7987	4.41843	7.49029	14.0453	-0.00274221	0.441652	30.5508	9.99326	4.90979	12.9683	17.5605	7.56584	12.8782	11.795	21.6843	17.5547	3.92835	4.09844	45.6432	0.00301954	10.3426	15.5069	11.2397	8.77308	2.06888	93.7194	56.5962	26.3574	8.08693	5.12645	21.4707	48.7083	36.2234	-0.00313208	10.6989	8.77791	17.4536	25.1129	2.90874	7.63823	19.327	6.72255	31.7901	1.90591	19.1715
75.9407	5.38754	0.000406193	32.8939	27.4273	22.5682	3.62645	8.70839	11.7571	-0.00302021	0.375853	27.0331	8.02638	3.97897	9.96803	13.2412	6.31699	10.6847	9.13858	22.7731	16.2137	2.77011	3.22194	38.5737	0.00260107	8.09818	12.3356	9.33211	7.53607	1.67881	86.0508	52.9566	20.6241	6.06754	4.147	51.7658	54.0367	29.8966	-0.00314334	9.04811	7.66926	15.8691	19.2066	2.27215	6.29622	17.1473	5.5449	29.2367	1.69662	16.7778
76.0406	4.18999	0.000487471	33.2566	23.7724	31.3362	8.67062	11.2457	12.5486	-0.00307295	0.319943	33.1498	6.38469	3.1946	7.46175	9.73346	5.2585	11.5383	6.96112	21.0988	15.5787	9.35555	2.46324	32.3259	0.00222885	8.23221	9.30206	7.66383	6.42073	1.36077	77.4372	46.5588	16.0674	12.2307	3.34957	57.2174	51.1833	23.4707	-0.00308716	17.5177	6.69951	14.1105	22.9474	4.42428	5.18461	19.3308	4.53474	25.7604	1.48847	14.5775
76.1406	3.22091	0.000522991	31.5342	20.2905	32.4787	9.54616	10.3535	11.6515	-0.00294301	0.272403	33.3674	5.04846	4.39266	5.48534	7.02113	4.37134	19.5258	5.24333	18.8515	13.1291	9.80912	1.84511	26.9885	0.00188873	7.25177	20.5742	6.23726	5.44527	1.10225	68.8341	57.6794	12.4901	12.6751	2.70328	52.4608	44.445	17.8228	-0.00295836	18.5902	5.85184	12.4233	20.9132	11.4679	4.26731	18.6484	3.69045	22.2019	1.29271	12.6272
76.2405	3.05455	0.000537499	28.9616	17.1358	30.217	8.84639	8.67084	9.78478	-0.00290133	0.232018	30.5428	3.97675	4.44295	3.98085	4.99136	3.63131	20.1853	3.91938	20.1666	10.5507	9.71578	1.36068	22.4947	0.00163213	7.41807	21.7588	6.89427	4.60617	0.892599	60.7159	70.9524	16.3352	11.0669	2.18084	44.3477	37.1193	15.566	-0.00272374	16.5404	5.11121	19.9641	17.2728	13.3621	3.51211	17.087	4.33368	27.8824	1.11489	19.8956
76.3404	3.15587	0.000494037	35.0358	14.3636	36.2555	7.66095	7.0118	7.80051	-0.00291461	0.197695	26.7156	4.02819	4.01589	2.86197	7.45441	3.01551	18.3304	2.91424	18.7749	10.4303	13.1385	0.991125	18.7334	0.00141482	10.4497	22.6897	10.2806	7.27683	0.722977	53.2922	70.9006	34.2114	9.27419	1.75914	35.9152	30.4135	13.8734	-0.00242591	13.5068	4.46428	21.1194	13.6226	12.8455	2.89142	16.2718	5.87946	28.1647	1.01696	20.5265
76.4403	2.86641	0.000376472	35.81	11.9754	36.5148	7.42176	5.59052	6.03282	-0.00301374	0.168546	22.8109	44.0276	3.43553	2.04324	7.45062	2.5038	15.8268	2.15901	16.8005	12.4858	11.9689	0.714751	15.5965	0.00121031	11.3579	19.6602	11.4877	15.7623	0.586005	46.6276	64.5981	39.1057	15.5147	1.41908	28.3699	32.7322	11.4055	-0.00206668	10.482	3.89933	23.8003	22.4244	11.3402	2.56078	14.8388	5.88327	26.0313	0.907244	18.9757
76.5403	2.43628	0.000253805	34.1299	9.94544	33.5276	6.55116	4.43091	4.57863	-0.00313944	0.143765	19.3279	189.302	2.85063	1.45106	20.7744	2.07872	13.3639	1.59555	14.8446	11.211	9.57378	0.511198	12.9819	0.00103885	10.2311	15.5886	11.4076	18.0144	6.84939	40.7124	74.2141	35.2229	15.5294	1.14484	35.1005	34.4872	8.93169	-0.0017094	7.86462	3.4061	22.9492	22.1256	9.55878	2.17776	15.6456	10.5658	22.9983	1.7737	16.858
76.6402	1.99004	0.000106432	32.8651	8.23616	29.3862	5.54797	3.50281	3.43276	-0.00343831	0.122729	23.8923	225.483	2.32293	1.02636	23.3644	1.72581	11.1677	1.17702	13.0616	9.92199	7.20534	0.3631	10.8019	0.000894103	8.54014	26.4743	10.6178	19.8615	8.37284	35.4994	72.1564	29.2237	19.0842	13.3471	33.602	31.2197	8.97922	-0.00143991	5.76073	5.94686	24.0215	18.8824	7.83625	1.82038	14.7831	11.3053	26.3429	2.13619	14.7395
76.7401	1.58395	-5.46e-05	30.4247	6.80632	25.0957	4.60393	2.76611	2.5527	-0.00369953	0.104849	23.68	215.094	1.872	0.723712	21.2867	1.43276	9.2862	0.867184	16.0204	8.12452	5.24737	0.256412	8.98903	0.000743936	6.86786	26.6331	9.48656	19.0374	8.0386	30.9265	64.8017	35.6798	20.3638	15.9778	29.001	26.5811	19.2293	5.69391	4.14456	12.8198	22.5855	15.1339	6.31117	1.51066	13.9329	10.4535	25.7131	2.20869	12.8017
76.84	1.23837	-0.000228994	27.588	5.61581	22.2858	5.90949	2.18325	6.08719	-0.00382459	0.089671	21.5247	187.636	1.49816	0.509092	17.607	1.18927	7.79136	5.77607	15.4114	6.45344	12.7895	0.180179	7.4807	0.000541956	5.41442	22.7243	8.23904	17.1734	7.0741	43.5326	55.6104	34.8256	17.9769	15.0755	23.7582	21.9891	24.9573	6.96352	5.91557	17.2668	20.3716	15.7782	14.3084	6.73777	12.6561	9.07511	23.372	2.12229	20.4114
76.9399	0.955813	-0.000395165	30.4881	15.6298	25.9498	5.74783	1.72297	11.1422	-0.00375674	0.0767473	18.7599	156.494	1.19378	0.35746	13.7738	0.986953	6.49105	6.93774	14.0083	5.06085	12.9567	0.126073	6.22607	3.92775	4.22161	23.1624	16.7535	15.028	5.98537	49.1329	53.3557	33.3576	19.1564	13.0788	18.8967	28.2375	24.1454	15.152	5.83925	17.4253	18.0503	22.6438	16.3317	7.63289	11.3328	7.63274	20.4601	1.95607	21.1078
77.0399	0.98038	-0.000552765	30.0758	19.6045	25.3363	5.08105	1.35987	14.4033	-0.00361092	0.0657571	17.8622	127.3	0.948703	0.250623	10.3907	0.818765	5.3895	6.50913	12.4404	3.94672	10.8084	0.0878881	5.181	4.36761	3.27086	21.1075	20.3837	12.9378	4.96659	49.1798	47.5728	36.3755	21.8003	14.004	14.7639	27.5848	20.7327	23.1518	6.01526	16.126	15.8663	21.6784	17.3738	7.07473	10.0892	6.31085	20.7223	1.75672	19.5287
77.1398	0.887316	-0.000673084	28.1806	20.2586	36.0272	4.30502	1.07346	13.7312	-0.00351081	0.0563492	15.9335	102.043	0.752643	0.175507	7.64074	0.678837	4.46761	8.83002	10.9647	3.0703	8.30694	1.77348	4.31064	3.94255	2.52499	20.4542	21.0697	16.7132	9.86572	46.462	42.8664	33.0954	19.6885	18.6722	17.0399	29.0791	23.6476	27.2569	5.28317	14.4363	13.8956	18.2801	16.0907	6.12315	8.96095	8.93101	27.749	1.55102	17.3548
77.2397	3.08467	-0.000751503	25.7181	19.1924	37.6058	3.57224	1.90801	11.6755	-0.00342936	0.0483013	13.7499	81.0723	0.596511	6.72606	5.51299	0.562302	3.70051	8.60901	9.63967	2.38587	9.1144	3.88015	3.58682	3.36748	1.94508	17.1597	20.0788	19.2957	10.5834	42.5206	37.8223	27.5697	16.2147	18.1557	15.8741	26.329	21.8393	25.5671	4.28309	12.7461	13.107	14.5664	13.9325	5.15331	18.8814	9.04148	28.6385	1.35365	15.176
77.3396	12.9766	-0.000777734	31.3091	23.6776	35.0981	2.93247	6.12675	14.959	-0.00336988	0.0414522	19.3042	64.0571	0.472544	8.71115	3.92012	0.465059	3.06403	7.43677	8.46758	1.85316	7.81714	4.3266	2.9846	2.82695	1.4965	13.3605	18.2214	18.8203	9.7281	38.1904	34.2013	29.7945	12.7499	22.7593	13.5242	37.061	24.7118	24.3075	3.30855	11.187	16.0379	15.7063	11.612	8.50417	20.7367	8.17533	32.7329	1.17197	13.2562
77.4396	15.9419	-0.000777283	32.0734	24.3086	31.0307	7.39347	6.3975	14.2227	-0.00327025	0.0355522	26.9075	50.4386	0.374315	8.29518	3.76844	0.383825	5.54431	6.04594	7.43584	9.06345	6.08744	4.00609	2.48329	2.35975	6.41585	29.5005	16.0044	17.1171	8.39907	51.74	32.5999	26.3824	9.77009	21.7629	10.9999	43.2374	22.7504	21.1503	2.47427	9.79317	15.8618	13.8478	9.45287	8.61809	19.8459	17.1064	31.923	1.009	23.3382
77.5395	15.5548	-0.00072279	30.5993	22.9517	26.6314	8.19577	5.5771	17.3091	-0.00305289	0.0304933	29.6684	47.5785	0.296552	7.01082	3.2043	0.316122	5.80255	4.74654	6.52917	9.67328	4.51734	3.39367	2.06559	1.96602	7.31071	31.1894	13.7319	21.8353	7.03984	55.5949	28.9616	43.2529	12.5043	18.9834	8.71036	42.156	19.0403	17.7121	3.25241	8.56323	14.6014	11.2694	7.57889	7.7076	18.1295	18.8228	29.0041	0.865234	37.2055
77.6394	13.7383	-0.000666778	40.4761	20.6857	26.28	7.61196	4.57985	16.1908	-0.00298675	0.0261104	28.2107	43.7199	0.234991	10.292	2.54937	0.259801	5.29235	3.64672	8.92108	11.1756	3.26334	2.72824	1.71768	1.63698	6.69323	37.5714	21.5683	22.104	5.81249	54.4129	24.6889	42.416	12.1789	15.912	6.78514	39.7065	15.0799	16.3678	7.59602	7.48399	13.0529	20.5819	6.01509	18.6293	16.269	17.591	25.3844	0.739813	48.6425
77.7393	11.487	-0.000619358	42.6685	18.1174	26.1277	6.59718	3.67434	13.646	-0.00290919	0.0223143	25.2519	37.4563	0.186276	10.1609	1.94534	0.213039	14.5098	2.76261	15.2587	9.94431	2.3203	2.11884	1.42814	1.36271	8.32517	34.379	24.5085	20.4466	4.76137	50.7912	20.4967	50.1876	10.3715	13.0861	5.23078	34.3974	19.9955	14.0762	17.4233	6.53933	11.7114	20.7127	6.35716	22.6834	16.7895	15.349	29.0655	0.631197	56.0937
77.8392	9.28337	-0.000537463	41.2418	15.5735	23.8417	5.53676	14.7568	10.9847	-0.00272091	0.018997	24.9522	30.934	0.147579	8.73346	1.44245	0.174354	16.0958	2.07319	15.5919	8.15916	1.63382	1.83036	1.18776	1.13428	7.83501	36.6089	24.5417	19.8402	3.88379	46.1576	20.4601	52.6175	8.29949	10.6605	4.00507	28.6952	19.4798	11.725	19.055	19.478	10.3526	27.9444	9.23717	21.4594	15.7497	21.4855	28.3665	0.537625	58.6082
77.9392	7.33384	-0.000394831	38.2501	13.2171	24.1468	4.57253	20.6593	8.5466	-0.00249287	0.0160897	29.673	25.0201	0.116889	7.00019	1.04746	0.142664	14.9706	1.54576	14.8009	6.48661	1.14346	1.48947	0.986412	0.944121	6.66959	31.9945	23.9064	18.0014	3.16052	41.2789	18.6306	56.1109	8.86792	8.64294	3.05209	26.0887	19.2653	9.61877	17.1682	22.3272	9.08986	27.6542	9.55909	18.7199	14.2792	21.6867	25.7821	0.457306	54.4091
78.0391	5.70218	-0.000260586	34.7167	11.1175	22.227	4.32285	19.3511	6.51122	-0.00230229	0.0135704	29.3697	19.9872	0.0925193	7.21089	2.78606	0.116892	15.6372	1.14718	20.1004	5.08892	0.797214	1.1664	0.816906	0.785808	9.17373	43.2233	22.0166	18.3694	2.5684	36.5501	16.121	53.7311	7.83212	6.99073	2.31795	23.745	16.7215	7.83225	16.9409	22.0345	8.82944	23.628	12.4042	23.5588	21.6667	19.5847	22.569	0.388536	48.4166
78.139	4.38272	-0.000173624	31.1376	9.29136	25.1948	3.77566	16.3015	4.89373	-0.00208123	0.0113349	26.6801	24.1278	5.86463	6.31483	3.11408	0.0961071	14.2521	5.70012	19.9618	6.81095	0.554469	0.889283	0.675951	0.654001	11.4769	41.0155	32.0906	17.0517	2.08538	32.1599	13.5139	45.649	6.38183	5.64799	1.75608	25.7798	29.2236	8.74063	15.9892	20.2254	8.06916	42.5354	26.4824	22.4833	22.5005	16.8078	19.335	0.873694	42.361
78.2389	3.33991	-0.000104517	31.3326	13.8144	27.8083	3.18072	13.9288	8.67567	-0.00184775	0.00934316	31.0818	23.1213	7.64875	5.11397	2.83027	0.0793628	12.3242	6.73421	18.2105	7.85146	8.15799	0.664731	0.560661	0.544257	10.8198	34.0713	35.5864	15.1411	1.69218	30.182	11.0917	36.9538	16.4529	4.82059	1.32805	23.5875	30.6688	8.06423	13.4715	18.0456	20.8241	42.6947	36.7684	24.1202	32.1559	14.0504	16.3509	1.08326	36.8023
78.3388	2.52884	-8.92e-06	29.6414	15.1429	26.5793	2.63191	13.0424	9.05109	-0.00156938	0.00758962	30.1748	20.2127	7.61161	3.95848	2.33803	0.859077	10.4133	6.28203	16.1913	6.98231	11.8341	4.75648	0.46456	5.16605	9.2173	33.0688	35.2058	19.5696	1.3724	27.5147	8.9707	38.7761	17.6703	4.00183	1.22898	20.1785	27.3581	6.93213	10.6592	18.9059	23.7554	36.6783	37.5395	22.1725	32.9693	16.5635	18.5677	1.13364	31.8775
78.4388	1.90531	8.19e-05	27.1889	14.7684	31.2609	2.15776	10.9854	8.00272	-0.00126722	0.0060079	32.1591	16.8773	6.82854	2.97705	1.82759	4.39584	8.70454	5.31442	14.2762	5.72774	10.9646	5.95292	0.385443	5.61813	8.49295	33.0691	32.6998	19.8355	1.11249	24.6535	7.17863	50.4028	15.636	3.27842	10.4853	23.8474	22.5029	5.77456	8.10376	26.2014	22.9955	29.4901	34.1283	19.128	30.8597	17.2684	18.0613	1.09603	27.5765
78.5387	1.43003	0.000184871	24.5296	16.9029	30.637	1.76045	22.324	6.55919	-0.00100555	0.00460404	31.5791	23.7603	5.8174	2.19565	3.00302	5.00943	12.1057	4.27034	12.5527	4.55312	8.83304	5.76236	0.315193	5.04497	7.16259	28.1424	31.6051	21.5243	0.901308	40.2954	5.69981	55.0536	15.5618	2.66813	12.7912	22.4377	21.5197	4.739	10.738	26.6265	20.9894	22.9392	29.2529	16.0751	28.3655	15.8042	16.3884	1.01355	23.8428
78.6386	7.61853	0.000287141	21.9272	16.8143	35.8311	1.43259	22.2342	10.5601	-0.000799809	0.00337817	33.5817	23.8657	5.25916	1.59716	7.06913	4.66192	17.7866	3.32872	11.0269	6.22716	7.2247	4.99782	0.256949	4.30237	5.79057	22.0925	34.6226	20.4991	0.72977	45.8282	4.49922	48.9122	13.3712	2.16363	12.1482	29.9968	20.8798	15.887	13.4273	24.7028	18.6949	28.1456	24.2321	28.0007	25.5155	13.6528	20.5966	0.911839	24.336
78.7385	9.67492	0.000357418	19.4983	15.6109	35.042	1.16415	19.1082	12.8653	-0.000627418	0.00229882	31.4714	21.3106	4.49893	1.15021	7.76209	4.05732	17.8547	2.54557	11.0778	5.76571	13.2204	4.07697	0.210594	3.61008	4.57832	16.5205	34.039	30.5567	0.590433	46.0251	3.53579	51.0944	10.7483	1.75033	10.4477	29.2425	23.9836	17.841	12.718	22.1366	16.472	35.9716	21.9389	28.6521	22.7549	14.0872	20.8104	0.805657	22.4159
78.8385	11.0611	0.00035464	17.2862	13.9285	31.7248	0.945294	15.6085	12.0374	-0.000462237	0.00132121	28.685	17.9938	4.99046	0.822219	7.00431	3.43841	16.754	1.92227	10.1393	6.68776	12.8348	3.19798	0.16649	3.01318	3.57555	28.3988	31.497	32.2741	0.477361	44.1004	2.76946	44.7507	14.4974	2.10311	8.54363	25.6958	22.2107	16.4906	12.2203	19.5531	14.4424	33.4269	18.7615	25.7082	25.9134	16.3487	19.2364	0.702998	24.881
78.9384	10.4981	0.000354326	15.2982	12.1204	27.5927	0.767317	12.4972	10.1457	-0.000242732	0.000475227	29.1903	14.7402	4.68959	0.584483	5.76365	2.88126	24.1857	1.43927	14.2331	5.95708	10.5358	2.4411	0.135235	2.51058	2.84774	41.1903	28.0341	35.5655	0.385565	40.6856	2.1641	45.1026	13.7859	1.98566	6.78883	24.945	18.6472	14.1835	24.7336	17.1642	16.5542	35.6485	16.5873	21.9639	25.0703	15.5758	16.9962	1.20712	23.5465
79.0383	9.13972	0.000392621	21.944	12.2272	30.1276	0.622718	9.92359	12.5985	3.56e-05	-0.000260835	26.8487	15.8947	4.09302	0.413713	8.95247	2.40258	26.7961	1.0714	14.0723	4.88963	8.0337	1.82638	0.104877	2.09063	2.23311	39.8743	27.096	34.0818	0.31112	36.72	1.68798	47.7806	11.6205	1.72294	16.0642	22.074	21.0793	11.8151	26.4715	18.0994	16.0496	31.3104	16.0532	34.84	22.9915	13.7134	14.6403	1.40796	21.1079
79.1382	7.57633	0.000426721	29.1612	11.4388	28.6694	0.505321	7.85247	11.8608	0.000256571	-0.000904131	23.5426	14.6169	3.43491	0.291866	9.04054	3.55506	24.9128	0.794364	12.8215	11.635	5.89357	1.34565	0.0812905	1.74066	5.71677	33.4359	24.8094	30.7399	0.250815	39.4924	4.15151	43.4885	27.5842	1.44162	25.8058	18.6002	24.9604	13.6014	23.6377	17.0092	14.6592	25.436	18.6272	35.0374	32.0297	11.619	12.4222	1.43557	18.5236
79.2381	6.08856	0.000444234	30.7865	16.6988	25.603	0.410023	6.20443	10.0259	0.00035145	-0.00144112	28.3752	12.5275	2.81774	0.205367	7.86841	3.52788	21.7226	0.587193	11.3955	11.7439	4.2291	0.979496	0.0657563	1.44926	9.09754	26.0263	31.6095	26.8961	0.202152	38.6698	4.93966	36.2336	29.305	3.34901	26.5704	21.2068	35.6218	12.6712	19.3411	17.3003	13.0611	19.8925	17.8799	31.2505	32.6514	9.64578	21.5781	1.36912	21.0781
79.3381	11.4965	0.000466906	30.2057	18.2018	27.2271	0.332663	6.56651	13.4334	0.00043826	-0.00190388	31.0995	10.3482	2.27967	1.43338	6.34552	3.14204	18.4241	0.433152	13.9932	10.0554	2.99478	0.705992	0.0475044	1.20667	9.11705	31.9973	39.7899	25.7886	0.162978	36.3952	18.6291	40.5393	25.8278	3.61878	47.3421	19.7261	35.4907	10.934	15.0289	18.6175	11.5104	19.2773	15.7744	26.6347	30.5025	9.06593	24.6938	1.2562	20.0969
79.438	12.6517	0.000485914	35.1261	17.706	25.6202	0.269917	5.74695	12.9432	0.000448858	-0.0022897	29.5023	8.37072	4.50211	1.71206	4.88481	2.68761	15.4285	0.319023	13.4648	8.13141	2.10346	0.504737	0.034334	1.00473	7.96591	34.5245	41.7326	23.3395	0.131517	34.0189	23.4058	62.347	21.0248	3.64588	57.5157	16.9973	30.9138	9.12121	11.2859	17.6159	10.0934	20.8224	15.0636	22.2667	33.2305	10.1639	24.0948	1.12493	18.0661
79.5379	11.819	0.000509425	35.3681	16.2626	22.7483	0.21901	5.49145	11.0587	0.00052827	-0.00260948	32.6688	6.68729	4.96289	2.10775	6.30407	2.26064	12.8419	0.234725	12.1708	6.42559	4.36001	0.358395	0.0259825	0.836635	9.39345	62.2136	40.0896	20.4586	0.10623	30.9387	51.1925	60.3836	16.4281	3.24598	76.8209	20.1829	34.2491	7.48678	8.27176	21.5239	8.83076	34.577	13.2545	18.456	31.7231	10.6008	25.9139	0.991439	15.8722
79.6378	10.2025	0.000563001	39.3257	14.414	26.7374	0.177656	13.6067	8.9003	0.000560017	-0.00286768	39.867	5.30184	4.6523	5.13855	6.03353	1.88768	10.6573	0.17259	10.7893	5.02779	4.31942	0.253003	0.0197714	0.696712	12.5553	64.1776	38.054	17.6294	5.58817	36.9688	60.0016	62.4374	12.5428	2.74668	75.0439	21.3349	40.3415	6.09603	9.6762	21.3775	7.71791	34.1763	11.152	15.2378	28.9531	15.2508	24.6423	0.864422	13.8134
79.7378	8.41328	0.000634335	38.8912	17.2842	26.198	0.144035	13.8729	6.92337	0.000563864	-0.00310111	39.3411	4.18357	4.05563	5.60946	5.11875	1.57133	14.9757	0.126701	17.7674	14.3319	3.57334	0.177701	0.0148011	0.580218	12.0596	55.3551	41.1293	15.0478	6.96437	37.9064	58.8238	58.0622	10.1233	2.26993	65.3715	20.8214	37.7197	17.952	8.95008	19.6686	6.74226	31.5468	9.13262	16.3648	25.9735	15.507	24.3929	0.748131	30.3031
79.8377	6.73771	0.000717209	36.4843	19.0465	26.9123	0.11669	12.4302	6.54285	0.000553235	-0.00329408	35.6894	18.2244	3.40138	5.03064	4.06675	1.30601	14.8769	0.0929983	18.051	14.7332	8.34816	0.124265	0.0108284	0.483211	21.3961	43.7809	40.1539	15.8836	6.72573	36.2594	53.062	58.3658	21.0032	1.85424	55.1249	18.3042	31.8289	19.909	7.46291	17.5659	5.8888	26.1995	7.35052	15.6996	27.1065	14.0473	22.3263	0.644222	33.0012
79.9376	5.28939	0.000823214	33.3172	18.6233	24.9374	0.0944444	11.3859	8.63326	0.000491755	-0.00345657	31.0731	21.7291	2.78932	4.12599	3.10001	1.08469	13.3132	0.0682658	16.5735	12.6858	8.41127	0.0865471	0.00769858	0.402455	21.9236	32.8943	36.9969	20.4486	6.59275	33.4185	45.6587	50.4583	21.8695	1.50558	65.284	23.5273	29.0745	23.0599	5.86763	15.494	5.1428	20.7204	5.84858	14.3237	25.5239	12.0742	19.6199	0.552842	31.7814
80.0375	4.09406	0.000904823	29.9845	17.1267	21.9636	0.0763337	21.2741	8.2827	0.00042272	-0.00356764	26.4639	20.7349	5.404	3.21842	11.9261	0.90064	13.356	0.0500901	14.7662	12.2422	7.00251	0.0600812	0.00533402	0.335211	19.3226	30.5761	32.8349	20.7026	5.85213	37.9785	38.14	41.1566	19.1292	1.21837	61.3714	22.6915	24.2305	21.5226	7.40449	18.6819	4.49054	15.9767	4.61746	12.3201	23.1756	18.7875	27.7245	0.473298	28.6764
80.1374	3.13632	0.000947201	26.7657	15.3792	25.2733	0.0615427	20.944	12.0368	0.000340529	-0.00366098	23.1162	18.0907	5.93532	2.43275	13.8871	0.747799	11.9959	0.0366824	13.0286	10.3325	14.821	0.0415713	0.00353881	0.279212	17.5106	44.4339	28.3876	29.8501	4.97129	46.4191	51.6178	42.9425	15.5144	0.983911	52.5151	19.8527	19.1399	18.5857	7.03489	18.307	8.10415	16.3728	9.9391	10.3401	20.7481	26.1431	29.0938	0.404513	28.4956
80.2374	2.38421	0.00101013	23.7815	13.438	24.5631	0.0494464	17.9339	19.782	0.000249991	-0.00375589	31.6227	15.0892	5.55552	1.80048	17.168	0.621178	10.3075	0.0267534	11.4583	8.30849	17.581	0.0286525	0.00222083	0.232581	16.7121	43.0371	24.9367	31.2494	4.13228	48.0288	53.374	37.5961	14.7759	0.79348	42.8181	16.6396	14.596	15.5098	5.94704	17.6411	15.3978	14.1754	11.2441	8.58501	18.4694	26.3457	27.3678	0.345259	26.0042
80.3373	5.71643	0.00104996	24.5314	17.09	22.1697	0.0395675	14.629	20.082	0.000144705	-0.0038236	32.3539	12.2747	4.83889	1.31298	16.196	2.26493	14.0279	0.019496	10.0663	6.54989	16.1594	0.0196802	0.00128919	0.193731	14.3121	36.0978	32.9543	29.3282	3.39603	46.1516	55.212	53.1925	29.2082	0.639423	33.9592	21.6094	10.8571	12.7332	4.71526	16.0479	20.7383	11.4393	10.686	10.7238	16.4028	23.7763	26.5051	0.294303	22.9849
80.4372	6.57296	0.001089	23.4791	21.5628	19.2495	0.0315066	13.4564	17.556	-0.00014869	-0.00385401	29.8286	9.83943	4.05598	0.947279	13.6415	2.52678	13.8272	0.0142453	8.84028	5.11975	16.5911	0.0134729	0.000675654	0.161342	11.6603	28.1032	37.7989	26.1851	2.77369	42.6448	51.1856	57.9829	30.17	0.51518	26.484	20.9015	7.92765	10.3687	3.5899	14.2658	21.058	8.91526	9.3797	10.2141	14.5536	20.3986	23.9973	0.250461	20.0541
80.5371	6.25282	0.00112122	27.2314	22.3335	16.349	0.0249459	11.2661	14.3044	-0.000480716	-0.0038511	26.1866	7.81741	3.32485	3.99917	10.7909	2.33704	12.3385	0.0101665	7.76274	9.24803	13.9077	0.00919422	0.000275415	0.134334	9.25779	38.9894	38.023	29.2524	2.25731	38.5229	44.7629	66.8569	26.3084	0.415197	20.4363	18.3081	10.4363	9.8571	2.65743	18.8492	19.5803	6.8196	9.16806	8.93256	12.9077	22.3059	21.6633	0.212646	17.402
80.6371	5.45039	0.0010578	27.3912	21.1834	13.7034	0.0195696	9.10993	11.2082	-0.000807855	-0.00382656	28.4151	10.2246	6.57562	4.6326	8.20189	2.02919	10.573	0.00701342	6.81615	9.00353	10.7138	0.00625941	-8.91e-06	0.111842	7.24703	37.2838	35.6698	28.18	1.83301	34.325	37.784	62.9547	21.3046	0.334645	15.6623	21.1267	10.1437	8.57501	5.0679	18.9313	23.8626	12.1379	12.9539	7.55071	19.886	22.6059	25.0853	0.180039	28.0745
80.737	4.52135	0.000926209	25.9082	19.1433	23.5118	0.0151034	7.26351	8.57671	-0.001126	-0.00381091	26.8485	10.0532	17.9615	4.24876	6.06396	6.28181	8.89653	0.00462179	5.98484	14.3364	7.90402	0.00425741	0.852427	0.0931089	5.62781	31.0854	32.0409	25.6383	1.48633	30.3237	34.1193	53.149	23.6419	4.89841	28.3201	26.0148	8.73006	8.21474	5.362	17.4896	23.5727	18.1871	13.295	6.28939	26.9374	20.4497	26.7587	0.152078	29.9998
80.8369	3.63512	4.6989	24.1201	16.7948	26.004	0.0113986	5.75721	8.11802	-0.00131617	-0.00379227	23.8606	8.89283	20.8363	3.52518	4.39331	14.397	7.42218	7.51091	5.25486	13.671	5.69046	1.33997	5.43104	1.06622	4.35031	32.1713	27.9417	22.5333	1.20402	26.6435	37.0436	46.6011	21.1672	5.89296	42.8358	24.7837	7.03304	7.16888	4.7646	21.0504	29.538	17.5873	12.1155	5.20446	37.919	17.5653	25.3549	0.128466	28.6527
80.9368	2.86154	5.9368	21.937	14.4524	24.8783	0.00836858	4.55174	7.38633	-0.00157741	-0.00374619	25.4002	8.82062	19.9183	3.83445	10.1637	15.3445	6.1669	9.45395	8.81424	11.4927	4.03769	1.75573	7.58282	1.16402	7.9109	51.8026	34.8503	24.7818	0.974591	36.9047	37.654	81.0617	33.5832	5.56887	57.7816	30.2378	9.54518	6.01137	3.88807	20.6165	29.4135	53.9995	15.8364	4.29397	38.7484	14.6907	22.6995	0.141518	25.7738
81.0367	2.21928	5.68959	25.4522	12.2745	31.5948	0.00590544	3.59463	6.14145	-0.00182952	-0.00367586	28.1666	7.83324	17.5317	3.43398	11.1297	14.3538	9.08405	9.00854	8.98025	9.22691	2.8395	1.72658	7.46652	1.04624	8.14367	53.9583	36.4129	23.7301	0.78855	39.9509	50.9782	80.3511	39.7194	4.8351	56.6087	39.4399	9.36749	4.94695	3.01617	18.8697	27.1472	58.2744	15.8616	3.53806	36.2298	12.1088	19.7023	1.57221	22.6498
81.1367	1.70263	4.8999	25.605	10.3297	31.8267	0.00389418	2.83746	7.04592	-0.00200943	-0.00359121	26.8426	6.59544	14.7815	3.17125	10.0322	12.516	11.5413	7.6991	24.0407	7.26907	1.98575	1.50951	6.6502	0.892457	7.19032	47.134	35.7594	21.3968	0.638009	39.2383	53.5992	69.1243	36.3309	4.04495	49.377	38.1932	8.92014	4.0335	2.26249	16.816	24.2955	51.3942	14.29	2.91336	32.8078	9.89875	16.7937	2.24762	19.714
81.2366	1.2958	3.99738	24.2196	8.63684	35.0014	0.00220134	2.23925	6.45758	-0.00205709	-0.00349019	23.9548	7.87486	13.1395	2.64034	8.25043	10.6153	15.6841	6.2221	25.8819	10.004	1.3838	1.23732	5.69938	0.748897	10.092	38.4125	33.0679	32.1135	0.516484	36.6955	50.0836	62.2443	30.0977	3.32418	52.4758	33.4706	7.59843	3.2733	1.65702	14.8184	21.4527	41.8309	12.186	2.39823	29.3394	8.0538	22.4095	2.48132	17.0892
81.3365	10.2936	3.16145	27.3997	7.18819	33.4079	0.000808086	1.76686	5.3876	-0.00207598	-0.00338889	20.6769	7.51837	11.1385	2.07807	6.43117	8.89857	15.4548	4.86705	24.1357	9.27478	2.90159	0.973674	4.80557	0.625071	9.81881	51.9717	29.4211	33.9819	0.418646	33.3837	43.9983	70.6044	23.7411	2.7075	57.4911	37.6848	6.08364	2.65	1.19206	14.1975	18.8276	34.7943	13.4825	1.97372	26.1054	6.53455	26.9714	2.46582	14.7884
81.4364	13.1508	2.45315	27.289	8.13747	30.4187	-0.000412128	1.39404	12.1296	-0.00219233	-0.00328452	18.9616	8.99535	9.19164	1.57988	4.8398	7.42152	22.9727	3.73007	21.6088	7.72234	3.40866	0.744919	4.02297	0.520814	8.47686	49.3391	26.5397	32.037	4.6888	29.8742	37.2454	63.4507	18.2258	7.39003	52.5336	34.9092	8.35452	4.64776	0.845757	17.4217	16.4775	27.5391	12.6967	1.62394	23.1801	9.64169	28.6012	2.31795	19.0514
81.5364	13.0119	1.88046	25.6881	8.05667	26.5405	-0.00143481	1.09992	13.0572	-0.00233643	-0.00314888	20.4242	8.59389	7.46353	2.06107	3.55267	6.1757	23.121	2.82057	19.0966	6.64039	2.98709	0.558268	3.35701	0.433737	6.93391	40.9946	23.2124	28.6686	5.72532	26.4621	54.1759	54.538	13.7705	14.1535	44.3343	30.0263	12.1807	4.79518	12.5269	17.1561	15.9719	26.7294	11.0913	11.7624	20.5653	9.86775	27.0302	2.10743	18.791
81.6363	18.0241	1.42995	25.493	7.46173	33.4312	-0.00225181	5.71659	17.3106	-0.00256072	-0.00298706	19.2411	7.50206	5.99996	1.96703	2.56	5.13407	20.7933	4.84697	16.8041	7.1289	2.34911	0.411843	2.79722	0.36118	5.51708	31.7401	19.8545	33.1023	5.49446	23.289	57.3266	54.7939	10.304	14.8534	35.8704	24.9627	12.2105	16.3904	15.559	27.8418	14.5864	22.6641	9.29226	13.639	27.9533	8.96276	24.1662	2.53464	17.1027
81.7362	18.3146	1.08151	23.956	6.64846	33.582	-0.00301972	8.66429	16.6262	-0.00271361	-0.0028218	28.472	6.25899	9.94491	4.63613	1.81846	5.48162	18.1323	5.01529	14.7656	6.21722	1.75235	0.300077	2.32922	0.300769	15.7251	35.6562	16.698	32.4085	4.83365	20.412	53.7294	58.5309	7.66389	13.4232	28.3189	20.4056	10.6668	18.4358	16.3151	29.2823	18.9397	26.9323	7.58964	12.7273	28.3358	15.0056	20.9589	2.61893	15.1009
81.8361	16.5031	0.814955	21.8961	9.97081	30.7967	-0.00362813	8.24201	14.1844	-0.00275494	-0.00264187	29.7759	5.09223	10.5661	5.03581	1.27711	5.00206	17.3187	4.44648	12.9682	5.06313	9.80719	0.216443	1.93894	0.250484	17.2757	31.8192	13.8599	29.5284	4.08823	17.8429	49.4151	51.6366	16.4713	11.4325	26.6554	16.5358	14.6674	23.3362	14.4414	27.4946	19.0463	24.5046	6.09776	11.0444	26.4214	15.822	17.8564	2.51525	13.1695
81.936	13.9613	0.612522	19.7156	10.9605	38.1901	-0.0042407	11.7755	18.5439	-0.00282324	-0.002471	27.7109	4.08262	11.5102	4.50731	0.88866	4.32032	15.2665	3.66558	11.3878	10.8077	10.6397	0.154824	1.61387	0.208653	15.6206	38.1266	18.6898	27.4094	3.39082	16.7464	44.6651	44.4763	17.2465	9.47528	22.823	13.3385	14.4524	22.6366	11.7588	25.3436	17.6447	20.2243	5.96718	9.30544	23.9008	14.546	16.2979	2.31695	11.4256
82.036	11.3682	0.459519	17.6042	10.7042	38.2109	-0.00469024	11.0754	17.7388	-0.00289231	-0.00227706	24.4428	4.09897	10.7384	3.69297	0.613738	3.64943	20.7398	2.9017	9.99949	10.7689	9.09118	0.109964	1.34329	0.173893	13.0615	34.8232	22.7328	32.9091	2.78415	15.2676	38.4802	36.2198	15.1175	7.7488	51.3494	14.0164	12.5218	19.8549	10.3338	22.6512	15.8164	18.0295	5.31561	7.74	21.3652	12.5932	14.3	2.07931	15.969
82.1359	9.02723	0.344256	23.4869	10.6337	34.9761	-0.00513263	10.0587	17.1414	-0.00282936	-0.00206633	25.2203	3.66029	16.2024	2.87891	0.42127	3.0537	20.435	2.24091	8.78044	9.18324	8.26134	0.0776369	1.11806	0.144971	10.5133	28.3891	23.4929	32.5529	2.27405	13.681	32.1692	28.7641	12.2736	6.2942	64.7269	12.6761	10.1278	16.688	8.38037	29.1663	13.9754	14.7459	4.50416	6.40048	19.007	10.5764	23.0563	1.83417	16.0615
82.2358	7.04467	0.257656	24.8281	9.86243	30.6037	-0.00541733	15.0865	14.6659	-0.00268622	-0.00183633	33.5827	15.3026	16.8173	2.17527	0.552082	2.54481	18.2322	1.70347	7.70998	7.41428	6.75513	0.0545277	0.930674	0.120916	19.1302	26.732	22.3829	29.8002	2.30491	20.6048	26.3579	22.5719	16.2744	5.09506	79.2319	10.7879	7.84728	13.7482	9.02956	29.098	21.8142	11.5717	3.70482	5.27857	22.4976	8.73754	25.0889	1.59898	21.3887
82.3357	5.42927	0.192712	24.0275	15.932	26.1089	-0.00572518	22.6821	16.465	-0.00254838	-0.00165079	35.5238	18.1882	28.1618	1.60951	0.53109	6.70929	15.6221	1.28153	22.1983	5.85483	5.14094	0.0381181	0.774796	0.10092	19.6953	36.5732	20.3082	26.2752	12.3788	26.1031	29.2928	39.2206	15.4036	4.11728	75.3204	20.2981	5.90435	21.4219	11.3118	26.816	27.1248	11.9383	2.99044	5.64394	22.0099	7.15196	23.9781	1.38248	21.2696
82.4357	11.5225	0.144058	33.2753	17.8935	32.2269	-0.00594778	21.544	14.9745	-0.0024099	-0.00142455	33.2184	17.3374	35.3559	1.17351	0.451694	7.26804	19.3182	0.957476	24.0498	4.57967	3.76736	0.0265241	0.64513	0.0843243	17.3904	34.8338	17.8341	32.1553	15.1216	27.3822	45.1797	42.2411	20.4725	3.32448	64.7943	23.3103	4.34857	21.5856	10.7209	23.965	26.9516	10.3613	2.38403	5.13801	21.2786	5.82327	21.563	1.18824	21.2469
82.5356	12.9755	0.107647	35.5904	17.6478	32.1442	-0.00612269	18.2347	12.4486	-0.00218143	-0.00122552	29.3708	16.4605	34.7512	0.846582	0.359457	7.90838	18.5662	0.711842	22.4642	3.56733	2.70164	0.01839	0.537366	0.0705394	18.8233	40.1712	22.5279	40.1842	14.5144	26.4918	48.6373	56.315	23.2789	2.68337	56.1596	21.7336	9.63249	23.7513	9.05169	21.1436	24.8544	8.37065	1.88482	4.41549	23.8012	12.1247	18.7634	1.01692	19.4251
82.6355	12.2392	0.0804214	34.6212	22.7849	29.3793	-0.00624618	14.8079	14.5717	-0.00185594	-0.00102821	25.2258	19.2731	30.9978	0.605965	0.274402	7.25918	16.4062	0.52737	20.2922	2.77366	1.91236	0.0127239	0.447792	0.0591045	16.9307	48.5121	23.6622	40.2942	12.7712	24.5722	47.4418	52.8439	21.0179	3.29997	53.6141	20.6785	10.5898	21.8054	7.17105	27.4607	22.2363	6.52716	3.13442	3.70472	25.7921	13.3307	16.0178	0.867595	17.1822
82.7354	10.6204	0.0600658	34.4454	23.8051	25.6859	-0.00631652	11.8278	13.451	-0.00155317	-0.000831958	24.2654	18.2754	26.3273	0.431198	0.203559	6.28447	16.8559	0.389691	17.9856	2.15482	1.34285	0.0088031	0.373301	0.0496148	14.1227	48.9082	24.2708	37.1163	10.8042	22.2477	46.881	44.5538	17.3073	3.13873	57.9644	21.6676	9.63616	18.6992	7.01467	27.4582	19.6316	7.48341	3.36139	3.07561	24.5817	12.7747	13.5162	0.738529	18.4106
82.8353	8.78594	0.0449088	35.2344	22.6789	21.9035	-0.00631944	23.0719	11.2638	-0.00130357	-0.000612855	21.7519	15.8967	42.262	2.15606	0.147813	5.3143	15.273	0.287266	15.8423	1.67345	0.9382	0.00609878	0.311384	0.0417482	28.9306	41.8483	26.7093	32.8309	8.96401	26.2508	46.3187	35.9455	13.6081	2.73236	52.6946	19.5754	12.9697	15.5532	6.01514	25.3257	17.2284	6.73339	9.27665	5.65309	22.4215	11.2774	18.0535	0.627655	18.2414
82.9353	7.05108	0.0336449	33.5916	20.5476	18.4036	-0.00625918	26.9237	8.96485	-0.00111844	-0.000394956	18.8202	20.2252	44.5585	2.52822	0.105599	4.44903	25.3351	0.211214	13.9698	1.29934	0.653393	0.00423577	0.259906	0.0352206	31.1971	45.0208	26.3201	28.4297	7.36285	26.7791	53.6463	45.7382	10.4274	8.02469	44.5712	16.6519	24.3147	12.7479	4.8096	22.641	20.3312	5.53019	11.645	8.65774	20.1091	18.5807	18.6169	0.532836	16.6293
83.0352	5.54356	0.0252815	30.9364	19.5511	22.4202	-0.00612326	24.1955	21.3554	-0.000845367	-0.000169151	15.9727	19.7154	41.01	2.32896	0.0745361	5.5976	26.09	0.155214	12.2839	1.00884	0.454124	0.00293127	0.217011	0.0297764	28.0226	39.8306	24.3892	34.4929	6.36158	25.5503	56.679	42.4245	17.6283	8.91512	36.1083	13.7692	25.9071	10.3724	3.68207	19.9785	19.8909	4.34936	11.5052	8.64552	17.9138	26.2778	18.7159	0.451898	14.6924
83.1351	4.29538	0.0190577	31.0254	17.7008	22.2592	-0.0059497	20.0923	23.1861	-0.000580283	5.98e-05	13.7912	18.1742	35.4138	4.67342	0.0520965	5.35137	23.6596	0.11386	10.7914	0.783374	0.730889	0.00201073	0.181273	0.025239	23.3603	31.9388	21.73	34.2434	11.9753	23.5163	53.0847	35.6099	25.3734	8.2169	45.415	11.2245	23.2641	8.72188	2.7363	17.5304	18.2326	3.34379	10.2971	7.69178	15.9144	26.5984	17.2588	0.383093	12.8168
83.235	3.29315	0.0144416	29.3036	15.5477	29.505	-0.00576303	17.0524	20.8243	-0.000464542	0.000326313	25.1478	15.5942	29.5391	4.94305	1.13178	8.92399	20.4158	0.0835852	9.47737	4.71718	6.75371	0.00136947	0.151493	0.0214801	18.7731	24.2044	18.8398	31.4003	16.9993	21.1949	46.697	28.6729	24.5405	7.05973	55.2689	9.08273	19.2067	7.18661	3.21107	16.9619	16.2693	2.53866	8.74862	14.0023	14.1224	24.0491	15.229	0.324546	11.121
83.3349	8.00735	0.0110336	26.856	13.3905	32.5756	-0.00555227	13.8625	17.2039	3.06287	0.000598987	27.6149	12.8894	24.1425	4.37705	2.9179	9.06499	17.234	0.0616302	8.32242	5.08322	7.4746	0.000920589	0.1266	0.0183374	14.7945	40.1782	16.0089	38.9099	17.0117	21.3149	39.5629	41.1574	25.7242	5.87714	52.4386	7.32102	15.0815	5.86271	2.97297	16.4062	14.3466	1.91362	7.20794	14.4365	12.5264	20.6521	16.9085	0.27494	9.62775
83.4349	9.2275	0.00854089	24.2171	11.3799	31.1419	-0.00529902	11.0775	13.5883	3.66307	0.000831537	26.2161	10.4304	19.4867	3.56592	3.24722	8.13952	23.1419	1.87398	7.30786	4.43794	9.56653	0.000600468	0.105775	0.0157299	11.5329	44.8635	25.2955	38.9061	15.2275	25.8923	46.4198	46.1492	22.5582	4.81862	45.0686	5.88875	11.4539	4.75878	4.16218	14.9457	12.5836	1.43642	5.82431	12.9862	11.1087	17.2702	16.297	0.232756	24.9056
83.5348	8.7858	0.00673203	21.641	9.58191	27.8762	-0.00504615	8.78916	12.9684	3.38351	0.00105814	23.3522	8.33497	15.6053	2.77028	2.94595	6.98626	22.7356	2.33569	6.41669	4.32712	8.59076	0.000384351	0.0882934	0.0135306	16.8814	45.3046	34.5952	36.3754	12.9872	26.7242	45.5265	44.9606	18.3182	3.92087	36.8352	12.4091	10.4062	3.85303	4.08479	18.5221	11.0107	2.26076	11.0277	11.1062	9.8506	14.234	14.7192	0.196914	29.1938
83.6347	7.66189	0.00539285	29.0937	8.01503	24.0933	-0.00480508	6.95253	11.0324	2.85366	0.00132324	20.1367	6.6095	14.471	2.08841	2.43095	11.0907	20.2628	3.03291	5.63412	6.18855	6.82936	0.00026836	0.0735916	0.0116867	16.5962	38.7203	37.4977	32.4172	10.819	25.6467	51.5787	46.5509	14.2941	3.17813	29.2559	13.2714	11.5422	9.27975	6.03784	18.2901	9.62377	2.20986	12.173	9.29834	8.73454	11.6358	12.8393	0.166391	28.0753
83.7346	6.35774	0.0044168	34.8607	6.6727	20.4072	-0.00456759	6.31602	8.85833	2.31092	0.00157114	17.0578	5.21621	12.5445	1.54278	1.89864	13.7572	17.3543	2.9173	4.94694	5.78304	10.0057	0.000273804	0.0612143	0.0101264	14.3893	30.4688	36.663	28.1847	8.9047	23.6802	49.8507	40.6508	19.8532	2.57078	56.3805	12.0787	10.5411	10.0563	6.01802	29.794	17.7181	1.87899	11.4533	7.71163	7.74462	9.46717	11.6816	0.140401	25.3191
83.8346	5.11256	0.00373186	35.5033	5.53602	24.3639	-0.00436794	5.26517	13.0453	1.83438	0.00182312	21.3983	4.10423	10.5173	4.41921	1.4304	13.1037	22.6267	2.50245	4.34352	4.82834	9.29168	0.000386528	0.050789	0.00880998	11.7947	30.5817	33.8104	24.1773	7.2829	21.3816	56.9547	43.2847	22.7157	2.47439	60.0591	10.3088	8.78387	10.3886	5.20655	31.3588	19.24	11.2663	10.0009	6.36829	16.23	7.68151	10.2315	0.118276	22.2733
83.9345	4.02507	0.003214	33.7793	7.00763	24.0115	-0.00417673	5.37053	19.6712	1.44139	0.00209361	26.2905	3.22316	8.62232	4.92813	1.05062	11.5027	22.0612	2.02472	18.1459	3.86581	7.49245	2.95173	0.0419694	0.00768411	9.39504	36.0726	30.0247	23.048	5.93674	19.0466	55.2457	38.1472	20.5526	2.16343	54.2797	8.53799	8.24134	9.33139	4.18457	29.4519	18.3253	17.7433	8.37707	5.24849	17.8108	18.4674	8.7681	0.0993966	19.3948
84.0344	3.12189	0.00282297	31.077	7.26728	23.9889	-0.00397467	4.6494	19.5659	1.12644	0.00239417	26.0035	7.39084	6.97315	4.45628	0.757238	9.78274	19.6046	5.32318	20.1674	3.04191	5.66221	3.87177	0.0344905	0.00671982	12.0176	32.7677	25.968	20.7365	17.4667	16.8237	49.5509	31.3685	16.9408	1.81295	45.5553	10.0663	15.3622	7.92692	6.99553	26.5229	16.8793	17.3469	6.84104	4.32153	17.0415	21.9779	16.6537	0.0832997	16.8158
84.1343	2.39521	0.00251903	28.0831	6.89776	23.2902	-0.00379451	12.992	16.9552	0.877655	0.00268443	27.0814	12.6613	15.4521	3.67066	0.537915	8.21011	16.7692	5.9196	18.959	8.85103	4.13316	3.80918	0.0281446	0.005913	11.4028	26.6395	22.0247	32.3652	19.7609	14.7805	43.7146	25.0239	13.327	3.38596	42.0471	15.5583	16.3488	6.56388	7.1936	23.4768	15.0943	14.751	5.49588	3.55668	19.2776	21.1198	18.8135	0.0696033	15.851
84.2342	1.82292	0.00229345	25.1267	6.23632	26.0301	-0.00368023	13.6084	13.7501	0.682697	0.00294539	28.4076	13.3437	17.384	2.87066	0.377694	8.94043	29.9918	5.39967	18.5683	9.11566	2.95715	5.89437	0.0227251	0.00523181	9.74089	29.4814	19.0334	34.5906	18.5065	12.9404	54.2997	45.1276	26.4751	3.53097	35.6617	18.4512	14.6734	22.5007	6.31298	24.3577	13.3241	11.8022	4.36722	2.92661	18.6152	18.6673	18.2619	0.0579911	14.1881
84.3342	12.1114	0.00211311	23.2465	5.47309	25.0087	-0.00362125	15.8397	12.2451	0.530561	0.00317296	26.4713	12.1588	16.4264	2.17354	1.13787	8.20869	31.3235	7.48238	16.8716	7.85323	2.09034	6.09334	0.0181053	0.00464935	7.92615	26.1607	27.0496	32.7445	16.1127	11.3038	54.4602	48.5954	27.37	3.38495	28.9344	39.3213	12.1108	25.3148	5.11555	22.7641	11.6928	9.15668	5.98344	2.40797	24.1907	15.8478	22.7051	0.0482061	29.0081
84.4341	15.3423	0.00194647	21.0714	8.88989	22.4428	-0.00358625	27.2427	10.0727	0.412127	0.00338745	23.3644	10.373	17.2689	1.61051	1.29194	12.0372	28.5478	7.33696	14.9818	6.39372	9.73534	5.45742	0.0142278	0.00415104	6.28875	40.8026	30.2415	29.3603	13.5618	17.2204	49.7129	42.9817	23.8745	2.94668	40.1653	42.152	9.50786	23.4106	3.95045	20.4603	10.2336	6.98675	9.8476	1.98107	24.2565	13.1703	22.8535	0.0400108	31.2815
84.534	15.1353	0.00179577	18.8857	10.0011	20.4757	-0.00353249	26.4842	7.93611	0.319985	0.00356913	20.0481	8.54655	15.8745	1.17542	1.18151	14.7686	24.6859	6.35148	22.5599	5.06665	10.453	9.03603	0.0110004	0.00371889	4.92095	40.2437	30.0402	25.61	11.2216	31.8451	43.0823	46.2625	19.3367	6.12241	39.6735	38.9492	8.91839	20.138	2.95397	20.7717	13.7174	20.8076	10.5329	3.42799	22.5327	10.8165	24.1015	0.0331632	29.3389
84.6339	13.4421	0.00163288	16.8193	9.87259	17.8845	-0.00345456	22.587	6.09366	0.248307	0.00375212	16.9354	6.90289	13.6998	5.50708	0.979269	14.0268	20.8584	5.16773	23.5433	3.96942	8.90061	9.50498	0.00833506	0.0033494	3.82058	37.9476	27.973	22.0082	9.20165	37.3434	47.3242	40.9118	15.0673	6.50225	54.8394	50.9627	7.53813	16.7745	2.15847	19.2646	13.9117	22.6447	9.77823	3.50352	30.0139	8.82371	22.7217	0.0274599	26.2107
84.7339	11.2764	0.0014964	25.2796	9.12761	15.2425	-0.00337496	19.4261	4.60352	0.192529	0.00391979	20.312	5.50954	11.4234	6.42906	0.767081	12.3003	17.4358	13.1483	25.2936	3.09443	6.9078	8.58081	0.00617846	0.0030611	2.9529	31.4286	25.0068	34.5989	7.50772	37.9959	45.1252	33.6896	11.4851	17.9109	54.1033	53.5631	10.9528	13.7589	1.55007	19.0244	12.9298	20.0285	8.47754	3.14221	30.2781	7.17021	20.2879	0.0227297	36.1066
84.8338	9.13261	0.00136032	27.6914	8.12303	19.3938	-0.00331637	15.8727	3.44095	0.14923	0.00408472	27.9316	13.849	13.9485	13.3013	0.579168	10.4565	14.5004	14.5621	25.7007	2.40713	5.11682	7.16686	0.00445219	0.0028093	7.93582	25.6627	21.7353	37.103	6.87153	36.2018	54.4548	45.112	10.9616	19.757	47.4246	48.4449	10.969	12.5089	1.0981	17.4668	11.6065	18.6601	7.07103	2.68418	28.1856	5.81351	19.8942	0.0188281	38.1338
84.9337	7.22543	0.00123103	27.2154	7.05673	21.0031	-0.00327354	19.1758	4.68323	0.115656	0.00422867	28.6211	15.6015	13.5813	14.1455	0.42606	8.77385	12.0295	13.2678	23.5981	1.87082	3.69254	5.70971	0.00308808	0.00258169	8.65972	28.4028	18.5063	35.1711	5.91642	33.2907	62.3963	42.3757	18.5525	18.1628	39.175	41.2304	10.1293	28.2643	1.14767	17.8157	10.2624	20.8219	5.75936	2.2461	25.4803	9.231	18.1244	0.0155905	35.5271
85.0336	5.6239	0.00114605	25.4531	6.03276	19.9181	-0.00317096	17.3818	12.114	0.0896322	0.00433927	26.4046	14.589	12.0605	12.5538	0.307405	12.3947	9.96769	13.8257	21.0252	1.45347	5.02833	4.40658	0.00201399	0.00237569	7.81149	25.2039	15.5099	36.9626	4.94704	29.9862	64.4287	35.7418	21.615	18.2391	31.309	34.101	9.53274	30.3689	9.20768	16.5505	9.01226	18.5716	4.61942	12.1943	22.7711	9.61809	15.8865	0.0128594	31.6575
85.1335	4.32598	0.00105173	23.2059	15.324	24.8416	-0.00297682	14.4783	13.4143	0.0695353	0.00441891	23.1885	12.606	10.2183	11.2879	0.218366	12.1788	22.7471	12.2949	22.2934	9.25345	4.58872	3.32406	0.00118944	0.00219418	6.70655	35.8287	18.0296	34.747	4.075	26.6703	59.6779	44.0484	31.1196	16.2181	24.5319	27.8022	19.8351	27.6577	11.2245	22.8462	26.5688	15.193	3.6672	16.0017	20.2554	12.5622	13.6207	3.93957	27.7136
85.2335	3.29863	0.000887705	23.035	21.4909	24.8686	-0.00276254	16.5497	13.3703	0.0539571	0.00448712	25.7377	10.4595	8.4294	9.67624	0.153195	11.7612	26.7965	10.1525	23.5985	9.99411	3.67319	2.46464	0.000612557	0.00203229	11.3254	34.919	18.2515	31.0495	6.15415	23.5335	52.1635	40.5177	30.1	13.715	18.9851	27.3177	21.5673	26.6042	10.5382	23.1951	30.7629	21.2413	4.13605	24.949	17.9834	16.47	11.8858	5.81433	24.0826
85.3334	4.66992	0.000612433	21.6485	23.121	22.7704	-0.00255139	14.7935	11.5969	0.0418687	0.00452215	24.5368	8.48298	6.84294	7.74427	0.106316	10.376	25.3934	12.0802	27.6624	8.73145	4.11575	1.80301	0.000373643	0.00187872	11.4923	29.3714	17.1893	38.8586	6.2483	20.6608	44.0172	33.8989	30.8153	11.3298	14.5755	38.9239	19.5351	23.2574	13.4081	21.5126	29.9202	20.207	3.92672	25.0049	15.9538	16.3183	14.3933	6.48633	20.862
85.4333	8.09311	0.00024096	24.9811	22.35	19.9293	-0.00233032	12.2612	9.4089	0.0325546	0.0045187	21.9008	12.8785	20.2293	5.95073	0.0732052	8.84251	22.3142	11.2962	26.3399	7.11574	3.5541	1.30482	1.69096	0.00171922	10.0907	26.6491	15.4896	38.9828	5.6222	22.8331	36.2954	42.8205	31.1585	20.0401	11.131	38.5673	37.4296	32.9917	12.7737	19.2758	27.3621	16.9953	3.44586	22.2754	23.0417	14.6202	20.2976	6.4775	18.048
85.5332	8.73793	5.32761	34.1283	20.4209	17.0081	-0.00207683	9.875	7.35283	0.0254088	0.00449776	18.9057	15.6163	23.6989	4.45356	0.0500366	7.42752	18.992	10.1745	23.7336	5.64153	2.77641	0.935947	2.04544	0.00154742	8.32206	55.5404	23.6366	41.1274	4.80459	28.7421	29.4567	58.8758	26.9439	20.7385	8.47019	34.1105	40.0588	36.1211	10.8129	24.0931	24.3911	13.5255	2.89569	35.5851	26.0169	12.4979	21.2872	6.10537	15.6046
85.6332	8.09576	6.73133	36.5926	18.0406	14.3009	-0.00178703	13.4311	5.61609	0.019935	0.00447558	32.7885	14.9874	22.7377	5.45301	0.0338711	6.60363	15.9302	8.45627	21.0181	4.42094	2.06378	0.6664	7.40885	0.00131947	6.86963	72.1551	29.5487	39.7145	4.00484	30.0794	23.6383	57.757	21.7289	18.6482	6.42955	41.6445	36.0412	43.7736	8.57973	23.8468	38.9014	10.4642	17.2908	35.8365	25.1093	15.8444	20.0189	5.56023	23.1305
85.7331	6.95704	6.45102	40.5994	15.597	11.9166	-0.00143777	13.8005	4.2271	0.0157153	0.00445022	35.6255	13.1114	20.0502	5.09896	0.022665	5.64514	13.2702	6.72522	22.077	15.9177	14.606	0.471525	8.31943	0.00116471	5.49234	67.665	35.884	47.8601	3.29583	29.0685	18.8142	49.5037	16.8909	15.849	4.87182	39.5728	29.7871	41.4156	6.53493	21.913	41.0877	7.97217	21.7773	31.9796	23.0092	15.5397	17.8514	4.95361	23.5676
85.833	5.72107	5.55556	46.4226	13.2901	9.87505	-0.0010487	15.2673	3.15069	0.0125404	0.00439901	34.1173	10.9523	16.9233	7.10638	0.0150303	7.86807	11.0178	8.75337	20.4546	16.6758	16.8992	0.331865	7.73663	0.000976864	14.1927	58.3631	37.0704	47.4043	9.31122	26.9466	14.884	40.2285	12.8571	13.124	3.68648	38.5635	23.4054	40.2596	7.8626	19.5605	38.7556	6.0211	21.5417	27.2628	20.6738	16.8851	20.2769	4.34864	21.6951
85.9329	4.57327	4.53219	46.4336	11.2113	8.15564	-0.000668895	16.9172	2.33291	0.0101115	0.00431254	30.5183	8.91748	13.9308	7.88221	0.00993067	7.7078	9.13294	12.2834	18.276	14.4401	14.7408	0.395219	6.7458	0.000775262	15.4139	56.0239	35.3182	43.4242	11.6605	24.3926	11.7216	31.9164	9.66445	20.1376	2.7863	33.8813	22.2812	38.1481	7.3476	17.2494	35.0037	21.4483	19.2925	22.7956	18.4301	23.1855	32.6338	3.77907	32.5713
86.0328	3.5857	4.87739	43.8011	9.39073	6.72185	-0.00034506	16.0154	1.71947	0.00823922	0.00419777	26.3752	7.15253	11.2952	8.41595	0.00648989	6.83479	7.56462	12.0914	16.1405	11.7273	11.5683	10.4532	5.73036	0.000527361	24.0742	46.7933	32.0389	50.961	11.2773	21.7741	9.19941	25.0339	17.9884	42.2052	2.10373	28.4541	21.9976	34.3053	6.69564	23.9189	33.9935	23.4627	16.3987	18.8976	16.3776	23.2797	35.4944	3.26092	33.2763
86.1328	2.773	4.41513	40.1162	7.82627	5.53336	-0.000115909	40.545	1.26347	27.1724	0.00406962	22.3706	5.68494	9.07227	7.48102	0.00409089	5.8367	6.26322	10.4903	14.1997	9.28376	8.62	67.1811	4.8133	0.000275377	50.553	43.4681	28.193	54.9707	9.95577	19.2246	7.20117	19.526	18.3843	54.6756	1.58672	23.3789	19.0772	29.1566	5.53923	24.3103	59.4021	20.7887	13.5153	15.6058	37.2835	28.9034	33.916	3.32149	52.1376
86.2327	2.12305	3.69808	36.1621	6.49967	4.55169	8.47e-05	41.4327	0.926508	32.4935	0.00391937	18.7724	4.49304	7.24318	6.10715	0.0025203	4.9071	5.18469	8.54882	12.4761	7.26846	6.24195	87.431	4.02301	1.78e-05	53.3351	35.7367	24.213	52.2354	8.43699	16.8489	5.62562	40.2444	15.965	52.7593	1.19562	18.9956	15.4385	24.1491	5.76779	22.5552	63.8886	19.5497	10.9243	12.8655	41.3733	28.1627	30.4966	3.16626	54.4225
86.3326	1.61329	2.97037	32.31	5.38316	3.7427	0.000248561	45.1283	0.678828	30.0116	0.003727	15.6555	3.53836	5.76063	4.75044	0.00163583	4.09779	4.29145	6.72169	10.9569	5.66113	4.44454	86.9363	3.35513	-0.000258869	47.5283	27.4961	20.4247	64.0481	7.00709	14.7171	4.38798	53.1241	12.9022	50.2031	0.899755	25.0345	11.9666	19.7524	5.08992	20.2125	60.6459	30.1574	8.71781	10.5988	39.7219	25.048	26.5352	2.90456	50.5072
86.4325	1.219	2.32732	28.7232	4.45116	3.07676	0.000380953	41.3163	0.497266	25.3108	0.00349012	13.0084	6.58389	4.57009	3.58418	0.00126736	3.41168	3.55191	5.16911	9.62138	4.4014	4.14884	76.4253	2.7955	-0.000547722	39.4739	20.2912	16.9923	66.839	5.75924	12.8616	3.41847	49.73	25.5337	43.7056	0.675836	34.038	9.00612	16.0553	4.13761	22.5923	54.9188	36.7146	6.89711	8.72926	55.6608	39.0402	22.6514	2.6008	44.9389
86.5325	0.917146	1.7954	25.4607	3.67623	2.52887	0.000483328	34.5352	0.364448	20.4972	0.00327033	10.7853	21.6654	3.61971	2.64934	0.00111875	29.0763	2.9398	28.1776	8.44856	3.41711	4.5328	62.8513	2.32833	-0.000830864	31.6613	14.5504	13.9816	62.6487	7.45425	11.1996	10.0243	55.0354	26.3798	36.6039	0.506512	42.9234	6.63435	13.0087	3.20186	22.5289	48.7468	33.6479	5.42427	7.18935	56.8197	50.1434	19.1134	13.5001	39.3163
86.6324	0.687784	1.37126	22.5311	3.03372	2.07776	0.000533073	27.9079	0.267634	16.271	0.00306503	8.93046	121.391	2.86378	1.93031	3.11137	33.8307	2.43324	128.755	7.41881	2.65079	29.2122	49.5679	1.93899	-0.00102599	24.925	10.2171	11.4028	60.896	15.654	9.73282	13.0111	192.186	23.005	30.0948	0.378717	41.1758	4.80824	25.7775	2.39765	20.7579	42.8841	27.8585	4.24837	5.92178	62.5975	78.1522	16.0125	18.5592	34.1565
86.7323	0.514464	1.0404	19.9194	2.50273	1.70592	0.00052498	22.2464	0.196821	12.784	0.00281776	7.38883	147.159	2.26408	1.39186	3.94819	31.6708	2.01402	191.638	6.51444	2.05199	31.9051	37.983	1.61468	-0.0011659	19.4183	7.06019	9.23189	55.2988	16.9448	8.44497	19.7206	356.208	18.6302	24.5163	0.282485	35.9446	3.44047	27.1601	1.75378	18.5489	37.5735	21.9985	3.31789	4.87835	59.966	81.0736	13.3541	20.2103	29.5858
86.8322	0.384043	0.785846	17.6004	2.06319	1.41099	0.000469456	17.6325	0.144433	9.98996	0.00249663	6.11045	141.221	1.78882	0.995906	3.75786	27.6237	1.66705	191.66	5.72004	1.59045	27.3224	28.5009	1.34457	-0.00314927	26.2655	4.81737	7.42717	48.5574	15.6257	7.32281	21.1241	356.887	14.5157	19.8783	0.210089	30.0956	2.43653	24.568	1.26039	21.5262	32.8584	16.9482	2.58577	4.01938	54.7999	74.0508	11.1049	19.9466	25.5942
86.9321	0.286195	0.591756	15.5462	1.70102	26.0908	0.000379718	13.942	0.105508	7.78413	0.00213267	5.05182	123.538	1.41261	0.708481	3.17924	23.4307	1.37987	167.463	9.50691	1.23006	21.2615	71.9988	1.11966	-0.00301225	25.3093	3.25363	5.94053	41.8815	13.5107	6.34594	19.9123	308.179	11.0641	43.7694	0.155967	24.6899	1.71095	31.9912	0.893404	24.6229	28.7094	12.8815	2.01228	3.31228	49.1844	63.9082	9.21742	18.6745	22.1291
87.0321	0.213004	0.444606	20.9331	1.40155	34.5794	0.000249664	11.0131	0.904107	6.05604	0.00178864	4.1759	103.189	1.11495	0.501806	2.52162	19.6411	1.14219	136.991	16.8322	0.951539	15.7716	86.6487	0.932385	-0.00545108	33.3687	2.17922	4.72595	35.7668	11.3332	5.50282	17.58	251.244	8.32348	93.8	0.115893	20.0451	3.34094	30.8818	0.626351	23.7547	34.5605	9.71567	8.69826	2.7302	141.006	53.5844	7.64164	16.9357	19.1287
87.132	23.3948	0.33352	22.194	1.15498	35.324	0.000192875	46.8463	7.69853	4.70778	5.7291	3.45149	84.012	0.879574	0.354234	1.92	16.3805	0.945462	107.95	19.6725	0.73368	11.3909	82.6856	0.776495	-0.00533884	31.9317	1.44963	3.74047	30.3739	12.6418	4.76999	14.9282	199.63	6.21153	211.034	0.0867262	16.1854	3.58916	27.3716	0.435258	46.8937	54.7623	7.29556	27.4966	2.25105	170.925	45.1694	6.33024	15.0461	37.1068
87.2319	33.6722	0.249945	21.5069	0.951939	32.6461	0.000157889	56.2591	9.23011	3.65812	6.65754	2.85258	67.3791	0.693625	0.249416	1.42114	13.6306	0.782654	83.1286	18.7191	0.565719	8.09805	71.1864	0.646682	-0.0057904	27.3769	0.958832	2.94589	25.7113	27.3771	4.12026	12.3614	156.694	4.61223	231.105	11.6892	13.0312	3.23441	31.7276	0.300329	52.1361	57.7613	5.46422	32.8642	1.85665	199.974	37.3932	5.24098	13.1831	42.5081
87.3318	34.6156	0.187168	20.7855	0.783702	28.7109	0.000127243	50.9237	8.59076	2.84181	6.2173	2.35748	53.5498	0.546969	0.175245	1.03028	11.3311	0.648008	63.0674	16.8636	0.43552	5.70179	57.8081	0.538559	-0.00642094	22.3169	0.631274	2.31049	21.7244	29.7769	3.55078	29.0562	122.262	3.41386	211.965	33.4506	10.4754	2.67556	29.619	0.206049	49.8555	54.4576	4.08646	31.902	1.53169	194.999	30.6443	4.33729	11.4401	40.6092
87.4318	31.3648	0.140017	24.5491	0.647088	24.5645	8.53e-05	48.7609	12.4796	2.20735	9.13895	1.94825	42.3208	0.431453	1.40352	0.735175	9.41545	0.536658	47.3741	14.9334	0.336016	42.6835	46.4609	0.448526	-0.00624388	17.7241	0.41429	1.80525	18.3362	27.5064	3.04893	44.8965	95.1154	2.52176	181.708	37.813	21.529	2.10354	25.5792	0.140718	45.2162	49.1767	3.05343	39.6385	1.26372	179.36	24.9687	3.58814	9.85998	36.5325
87.5317	26.6183	0.104638	27.6751	0.533103	20.6785	5.77e-05	41.3834	57.2549	1.71445	8.97161	1.60999	33.3296	0.340555	1.68635	0.518055	7.8221	0.734808	35.3451	13.1496	0.25385	50.9664	37.5554	0.373537	-0.00619854	13.8769	0.270461	5.3415	15.4672	23.802	2.62415	62.4203	73.8875	1.86039	151.086	34.9605	32.0742	1.59895	41.2438	0.095717	40.4885	43.5962	2.28039	39.0226	1.04283	161.392	20.9992	2.96745	8.45657	32.1059
87.6316	24.4276	0.0781712	27.5246	0.43855	17.2352	6.15e-05	34.3282	66.4878	1.33153	8.00212	1.33047	26.1912	12.9876	9.33911	0.361408	6.98914	0.72579	26.2469	11.5571	0.192942	44.8804	29.2764	0.311034	-0.0058333	14.0944	0.176886	6.9543	13.0427	19.9737	2.24543	65.1194	64.524	1.37135	123.776	29.674	32.1199	1.18655	43.2784	0.0649166	35.7518	40.9103	1.70262	34.8647	0.860686	143.962	25.7181	2.45349	7.22713	27.9452
87.7315	20.8807	0.0583513	25.8926	0.36061	14.2766	6.98e-05	48.828	61.2065	13.4898	6.91984	3.4773	20.5533	16.883	11.0209	0.25014	5.98724	5.94807	19.4271	10.1511	0.147338	35.372	22.2475	0.258938	-0.00517056	12.3799	0.115002	12.252	10.9961	16.5035	1.92395	60.6199	52.8549	1.01034	100.651	24.0842	30.7801	0.864827	47.3888	0.0439907	31.3797	44.6561	1.27107	29.5933	0.710409	127.96	24.949	2.02818	6.16031	24.225
87.8314	17.1142	0.0435073	23.6797	0.295539	11.7798	8.32e-05	45.8854	51.1877	15.6991	5.91925	4.05514	16.115	16.7835	10.1751	0.172011	5.04055	7.08039	14.3463	8.91427	0.113125	26.4168	16.589	0.215468	-0.00481152	10.2118	0.0748262	14.3906	9.26956	24.2393	1.64826	53.1396	42.0894	0.744135	81.5355	19.0467	26.858	0.621588	43.4359	3.59156	34.3159	42.6045	0.94887	24.4222	0.58641	113.572	22.146	1.67644	5.24088	20.9638
87.9314	17.1272	0.0324008	21.3282	0.240252	9.69563	5.15e-05	38.6994	40.7118	14.3822	5.0435	3.93827	12.6278	15.0497	8.47046	0.117666	4.21176	13.9766	10.5773	7.82763	0.0873036	19.1538	20.4359	0.179213	-0.00424158	11.3567	0.0487247	14.6377	7.8134	24.4624	1.41711	44.9224	51.8143	0.547966	65.9215	14.8244	22.483	0.441804	37.2229	4.54094	33.2542	38.6604	0.708374	19.7553	0.484158	100.741	19.9451	1.3857	4.45232	18.1281
88.0313	15.3196	0.0240734	19.0474	0.189969	7.96818	-3.36e-05	31.3834	31.6045	12.0878	4.29116	20.8152	9.89114	12.8181	6.66608	0.0801462	3.50766	14.8422	7.78992	6.87317	0.0675498	13.6489	20.3378	0.148985	-0.00371982	17.8051	0.0316901	20.6112	19.8819	21.9716	1.21426	37.0872	58.6699	12.4772	53.2436	11.4213	27.6567	0.311175	30.9508	4.31714	30.3148	34.3462	0.528869	15.7717	0.399802	89.338	17.0942	1.14552	3.77839	15.671
88.1312	12.9049	0.017864	16.9283	0.151454	12.3243	-0.000145461	25.0534	27.6535	9.77268	3.64911	25.9274	7.7453	10.6068	5.0678	0.0544426	10.3424	16.4617	6.65463	6.03493	0.0522071	11.1624	17.8865	0.123836	-0.00325553	22.992	0.0204585	25.9544	23.2882	18.7706	1.03993	31.4757	52.6979	14.8948	42.9814	8.74051	26.3399	0.217522	26.8178	3.65078	36.745	30.2273	0.3949	12.4801	1.43877	79.2177	14.2799	4.76452	3.20391	13.5451
88.2311	10.4794	0.0132188	25.8796	0.116428	17.3395	-0.000265882	23.9904	22.5415	7.75126	3.10251	25.7623	13.3413	8.62687	3.7655	0.0368245	17.357	22.5748	5.37728	5.2988	0.0402578	8.49568	19.7278	0.102912	-0.00283651	21.8746	0.0128041	27.2245	22.8354	15.6515	0.892873	40.6803	43.6732	13.6647	34.6876	6.65844	34.1107	0.151079	22.4138	2.89525	36.0599	26.4885	0.294842	9.81547	10.0058	70.241	11.7625	5.98679	2.71514	11.7069
88.331	8.30607	0.00973234	28.4804	0.0864778	18.0429	-0.000403212	26.8983	17.6667	6.08772	2.63758	26.593	20.9554	6.94174	2.75368	0.0248715	17.6508	22.2948	4.20623	4.65241	0.0308749	6.22595	24.9142	0.0855666	-0.00246885	18.7081	2.25164	29.6347	20.8212	16.3505	0.768797	42.7956	52.816	11.3358	27.99	5.05655	32.9676	0.104358	27.8339	2.20473	42.9894	28.9173	8.89964	10.7369	11.5841	62.2808	9.61233	6.0487	2.2999	10.1179
88.431	6.47337	0.00713039	28.0455	0.0607079	16.8166	-0.00059867	23.9217	21.1807	4.75639	2.24222	24.6117	21.651	5.5479	1.99084	0.0167568	15.8541	19.9091	3.22383	10.7095	0.023449	17.2695	24.1936	0.071205	-0.0021502	19.0918	2.75953	29.0381	18.3215	14.8827	0.663328	39.9991	61.7052	8.94824	28.1725	3.83141	37.7823	0.0717084	26.5199	1.63255	41.9879	27.5904	13.3442	14.9194	12.276	66.4449	9.59044	5.59123	1.94748	8.74444
88.5309	4.98419	0.00522028	26.2545	0.0397925	18.9726	-0.000846011	19.7905	25.8401	3.70583	13.092	22.4731	22.8746	4.41456	1.42725	0.0112164	13.6091	17.1148	2.43802	11.3605	0.0176329	17.7616	21.0178	0.0592979	-0.00186387	16.8004	6.29014	29.7287	35.1146	12.7932	0.573003	35.1442	76.4194	12.6542	25.0734	2.89825	40.4525	0.0490554	33.5724	1.18431	38.3909	27.2674	14.6824	26.6816	11.1439	67.3667	8.61842	4.94013	1.6486	7.55739
88.6308	9.65447	0.00385304	23.9481	0.01736	18.2973	-0.00110696	15.9276	24.1886	2.88289	14.6199	20.6763	26.178	3.50274	9.33615	0.00744233	15.958	14.4222	1.82723	10.5531	0.0129987	14.8981	17.1622	0.049432	-0.00159422	13.8704	6.68388	31.8647	39.2584	10.7009	0.495336	29.753	70.3861	12.1842	21.2121	2.18964	36.8316	5.76573	32.1606	0.845707	34.1982	25.0931	14.4228	29.0951	9.56599	63.5129	20.1757	14.6921	1.39526	6.53152
88.7307	10.681	0.00289129	21.5379	0.00064479	16.4512	-0.00130904	16.4189	20.3923	2.2408	13.5176	30.0219	24.6214	2.77409	11.1169	0.00478854	14.9719	12.0403	1.36107	9.43685	0.00935937	30.6605	13.4708	7.7882	-0.001343	18.6992	5.8368	30.9715	37.8334	8.82758	0.428579	31.9313	58.9186	14.3751	17.5263	1.65295	33.4503	7.39473	28.0687	2.87812	49.8952	22.4291	12.2874	30.2264	8.02199	62.9574	22.5944	17.8365	1.18065	9.67247
88.8307	20.9347	0.00217914	28.6334	-0.0143257	25.2002	-0.00147374	25.0166	17.7136	1.74082	11.8312	31.2376	21.3349	2.19435	10.2963	0.00300642	13.0693	10.0071	1.00948	8.33639	0.00654443	30.3422	10.2875	10.1961	-0.00115766	18.0025	16.4202	28.4569	34.2167	12.5398	0.371434	30.1263	60.5798	13.1384	14.3135	1.24756	31.5159	7.12601	23.5383	3.31238	51.3128	19.7928	12.4751	27.7001	6.65809	61.2998	23.5373	24.702	3.45048	9.85325
88.9306	23.2161	0.00164809	32.9522	-0.0224346	26.8556	-0.00165204	23.8206	14.3836	1.35187	10.1639	29.0088	17.7302	3.73959	9.99764	0.00191839	11.0893	8.29929	0.746592	8.88143	0.00442603	25.091	7.69969	9.88741	-0.000989462	15.4741	17.9641	25.2081	29.982	23.368	4.45514	50.2884	52.7784	10.8803	11.6212	0.941807	27.3055	6.10691	19.3705	8.05616	47.8071	17.365	10.7634	23.8476	5.50015	56.3537	21.535	81.9846	4.46762	9.06956
89.0305	21.7589	0.392851	33.045	-0.0277098	25.2939	-0.00184846	20.1787	17.2221	1.04952	8.67345	25.5603	14.3933	3.99873	8.52781	0.00135335	9.29711	6.87574	0.551233	14.6573	0.00266817	19.2019	5.6746	8.75794	-0.000858851	12.63	15.8702	21.764	25.8303	24.7893	6.23885	59.131	43.1908	8.58079	9.40696	0.711692	22.7804	4.90742	15.7932	8.89125	42.9142	15.1939	8.67159	19.8071	4.5337	52.7866	18.6007	133.029	4.7577	8.04356
89.1304	18.816	3.79208	31.2107	-0.0303777	22.4693	-0.00200234	17.6687	16.0214	0.814615	7.38366	21.9121	11.5239	3.70271	6.80611	0.000979814	7.75397	13.3215	0.406421	14.8963	0.00140409	14.1149	4.13141	7.48877	-0.000742875	10.0376	15.7942	29.6555	22.0451	22.6924	6.77945	58.0462	49.6253	8.00537	7.60288	0.538884	26.6425	8.72292	12.8163	8.0407	37.9336	13.2776	13.4263	25.9266	3.73328	47.8341	15.6027	144.988	4.64283	7.02756
89.2303	15.5331	4.63995	28.6037	-0.0312245	19.3368	-0.00206728	14.5344	13.4666	0.632131	6.66465	18.5005	9.14878	3.20827	5.22075	0.000569244	6.45196	14.104	0.299146	13.6785	0.000357355	10.1405	2.9783	6.30836	-0.000675767	7.86177	13.4126	32.1004	18.7143	19.5562	6.6716	52.3971	59.7666	11.916	6.1398	0.409109	50.2734	12.4949	13.6953	6.6248	33.3101	11.5963	20.6119	25.9809	3.07273	42.7892	12.8814	138.663	4.31809	6.10167
89.3303	12.4485	4.40063	25.7936	-0.030736	16.3366	-0.00208111	11.6705	10.7408	0.490441	5.78669	15.484	8.33444	2.68219	3.90272	0.506735	5.36308	12.9151	0.220404	14.3605	-0.000359238	7.18599	2.12954	5.27912	-0.000654545	13.6202	10.5162	31.3655	15.8378	16.3777	6.24698	45.1054	63.9298	11.62	5.62236	0.31182	52.8032	12.4626	12.4492	5.17022	29.166	10.1252	20.0403	23.4131	2.52849	38.0771	10.5402	124.74	3.89962	9.75933
89.4302	13.5051	3.77135	23.0502	-0.0293753	20.1034	-0.00207576	9.2784	12.8053	0.380457	4.95715	12.8931	7.10865	2.19618	2.86626	0.642821	4.45591	11.1903	0.162671	13.3036	-0.000981623	5.04948	1.51222	4.40486	2.13536	17.9312	7.8573	28.9148	18.4904	13.5182	5.68817	37.6882	56.4248	11.5741	4.81684	0.238707	47.7459	19.9683	10.6305	3.89425	25.5053	8.83967	17.0042	19.9702	2.0804	39.9233	8.58061	108.565	3.45479	10.0984
89.5301	12.5389	3.06856	23.8652	-0.0274325	20.547	-0.00206172	13.8489	11.895	0.294966	6.34957	10.7033	5.85527	1.77551	2.07865	0.61178	3.70176	16.1277	0.120327	11.8861	-0.00157077	3.52944	1.0676	3.67055	2.37467	17.1521	11.0226	32.1102	18.7125	11.0734	5.09348	41.1055	48.0949	13.6464	4.00433	0.183422	40.631	20.5277	8.82446	2.86052	25.3642	7.71679	13.5907	16.4934	1.71157	37.8334	13.3961	92.6888	3.02113	9.3446
89.63	10.7877	2.42323	22.88	-0.0250728	22.4005	-0.00202572	14.1575	9.99125	0.228568	6.9084	8.86931	4.72745	2.06646	1.49359	0.517616	3.07506	16.1181	0.0892128	10.4969	-0.00200089	2.4587	0.749913	3.0569	2.14353	14.703	12.0781	31.7901	17.3072	59.516	5.96899	43.6883	38.9903	12.4697	3.28033	0.141543	33.6035	23.1574	7.2259	2.39263	23.348	6.73648	10.5386	13.3488	1.40801	34.4351	13.9026	78.2186	5.25584	8.30473
89.73	8.87766	1.87879	22.6564	-0.0223091	21.3027	-0.00191378	12.2649	7.96599	0.176953	17.4359	17.7859	3.77145	13.5508	6.54781	0.410639	9.77995	17.4781	0.0663184	9.23452	-0.00219421	1.70912	0.524463	2.54521	1.83087	11.9845	14.9059	29.541	15.3408	70.6094	10.6011	56.8019	68.173	10.3256	5.25334	0.109369	27.3959	21.2941	5.87678	1.88471	20.8565	5.88091	8.03885	16.8002	1.15819	35.6256	12.7005	65.532	6.15185	7.26194
89.8299	7.10009	1.43966	21.2676	-0.0193345	19.0182	-0.00178796	11.6859	6.16141	0.136964	18.4306	19.8939	2.98668	16.9102	10.1153	0.312667	11.3753	16.5182	0.0492737	8.11355	-0.00226935	1.18643	0.365386	2.11904	1.53705	9.51764	25.6851	26.3686	13.2993	67.1605	12.3137	57.9281	68.8717	17.9705	5.33177	0.0846435	22.1694	23.1627	4.76307	1.42841	21.5532	5.13427	6.07575	16.8465	0.952619	35.4825	10.9619	54.6536	6.28166	6.30728
89.9298	5.56881	1.0947	19.4278	1.76953	16.4129	-0.00165911	9.90128	4.67636	0.106159	16.7939	19.0221	2.35428	16.5867	10.1186	0.231366	10.6482	24.9515	0.0363974	8.56742	-0.00238808	0.822867	0.253684	1.76424	1.2832	7.45151	25.9213	22.8912	18.5666	58.8658	22.9876	53.3273	69.8695	26.615	4.76117	0.0657544	22.3186	20.9838	3.85362	4.3544	20.1153	7.12368	4.56781	24.6427	0.783494	42.3856	9.19172	45.4492	5.99472	5.46251
90.0297	4.30764	0.828155	17.4873	2.55005	13.8896	-0.00152371	8.04394	3.50624	0.0825174	14.6281	17.0029	1.85027	14.7802	8.74862	0.167617	9.2872	25.2019	0.0266089	7.94918	-0.00246858	3.41734	0.175605	1.46891	14.4781	13.5064	22.1478	19.4713	27.578	49.7074	27.0145	46.4453	60.5953	25.9226	4.0354	0.0523758	19.8626	17.4089	3.11487	4.95148	18.0697	18.2301	3.42361	25.5492	3.01619	41.5727	7.58754	37.7255	5.50136	16.5486
90.1296	3.29846	0.624379	28.1104	2.76778	18.0016	-0.00136765	6.42629	6.62292	0.0640223	12.5452	14.6888	1.45121	12.5457	7.03543	0.119393	7.87749	24.1626	0.0189132	7.10588	-0.00250966	4.44409	0.121213	1.22306	17.2569	17.9811	17.4253	16.3057	29.1017	41.2021	27.5109	39.1018	59.1097	22.0758	3.33857	0.04395	16.7809	16.7641	3.05376	4.53098	28.5839	20.7755	2.56152	23.3928	3.3825	38.3191	10.4989	31.2776	4.92569	18.6891
90.2296	4.33136	0.469664	31.3443	2.6863	18.2568	-0.00120439	5.09815	6.91917	0.275673	10.6991	12.4558	7.38865	10.3606	5.42221	0.0839482	11.8178	21.3313	0.0124577	6.27663	-0.00246266	5.57067	0.0834632	1.01836	15.8203	17.2526	39.7527	29.8743	28.1919	33.8247	32.506	32.1919	50.5607	17.6659	2.72928	0.040669	22.792	16.3421	15.1058	3.75679	29.9093	20.1045	1.91457	20.1307	3.12543	38.4593	10.5644	25.9126	4.33873	17.7792
90.3295	4.77908	0.352714	32.1468	2.45927	17.621	-0.00107765	4.03252	6.12092	0.308293	9.10609	10.4511	9.29669	8.4166	4.0661	0.0584041	11.7617	18.1928	0.00720262	5.52233	-0.00246744	4.97406	0.0573604	0.847963	13.5759	14.8082	42.2465	35.4515	32.9223	27.6266	33.1777	26.2569	69.8696	15.2313	3.03904	0.264689	22.3114	14.0851	17.4489	2.94345	28.0345	18.3479	1.49286	21.35	2.70183	35.7383	9.52832	21.458	4.60011	17.9958
90.4294	4.46952	0.264569	30.6857	2.17448	15.8492	-0.000947119	3.18577	5.01796	3.20738	16.1179	13.778	9.02991	6.7679	2.9928	0.0402331	10.4873	15.2744	4.20923	7.32366	-0.00250802	3.94437	0.0393546	0.706031	14.1768	12.078	36.8915	41.4978	32.2469	22.5024	31.6617	21.1457	66.3411	13.1751	12.1822	0.324151	26.7386	11.3569	16.2717	2.2229	25.2265	16.3404	1.96847	20.6836	2.2728	32.2862	8.17257	17.7641	4.73888	95.2582
90.5293	3.86054	0.19825	28.2783	2.55321	13.7347	-0.000814166	2.51544	13.8089	6.35417	16.3158	13.9409	12.3706	5.407	2.70828	0.456117	8.97573	29.6248	5.29466	7.16174	-0.00247139	2.95523	0.02695	0.587812	14.0761	9.5953	29.3752	43.4513	29.3874	18.3015	29.1419	16.8737	61.2682	10.6267	13.9074	0.311777	25.2664	8.78156	14.046	1.63591	22.3223	14.3962	12.9595	18.3366	1.88946	28.8455	6.83019	14.7036	4.5443	121.556
90.6293	3.18472	0.148436	25.5773	6.37087	18.2111	-0.00067465	1.98533	15.2843	6.5547	19.0191	12.7903	28.1032	4.30174	2.23171	0.562582	14.5643	35.1566	5.04206	11.961	-0.00243363	3.66387	0.0184159	0.489308	12.3536	7.51396	22.164	41.7023	25.8521	14.873	26.263	23.2768	51.3404	8.26135	12.9291	0.272675	25.1952	6.59759	26.3956	1.18104	19.7532	12.6214	15.0472	20.2196	1.56208	25.6559	5.62798	12.1688	4.18255	119.605
90.7292	2.55117	0.111067	24.9342	7.85866	18.6055	-0.000558319	4.25819	13.8282	5.76977	17.775	11.2008	31.1938	3.4132	1.74574	7.3784	14.7198	33.3889	4.306	12.1782	-0.00228332	5.19372	0.0125634	0.407207	15.4413	10.0451	17.1815	38.0146	25.6484	12.0818	23.3661	32.1214	41.3083	6.28876	11.1457	0.228621	22.3397	5.37518	27.5681	0.840074	17.7266	11.2372	13.5936	19.0183	1.28852	28.1951	10.3138	10.0701	3.75194	108.766
90.8291	5.24851	0.0831189	23.2255	8.06869	19.3017	-0.000456354	4.26973	11.4664	4.76568	24.8092	9.56995	29.0079	2.7034	1.322	9.13733	13.1944	29.3658	3.47758	11.1883	-0.00206585	4.78619	0.00856273	0.338805	14.2961	14.2877	12.7424	39.654	33.0144	9.81236	20.6217	44.1484	63.9443	10.9165	9.28982	4.97204	22.9215	11.8302	25.953	0.590504	29.6701	16.9333	11.1843	19.223	1.23271	26.9891	11.0808	8.33226	3.309	96.0025
90.929	5.87613	0.0622574	21.1291	7.61934	17.9638	-0.000373434	4.41786	9.07583	3.82066	24.1168	14.4881	24.9979	5.69646	2.11718	8.62527	11.3173	25.0033	4.63875	9.97034	-0.0018656	5.35442	0.0058432	0.281837	14.7974	13.9479	9.16946	37.9785	33.4226	17.3375	18.1064	45.885	63.836	11.0092	7.61779	6.20445	23.8668	18.5326	32.1803	0.411025	31.3926	17.6661	8.80393	19.7832	5.36925	36.6887	10.2632	8.67805	6.54223	83.7126
91.0289	5.52936	0.0466606	21.4793	6.86793	25.3038	-0.000278743	3.84043	6.98852	3.01751	21.4463	15.2423	20.7113	6.35367	2.13652	7.26707	9.53332	21.6091	4.50017	8.79763	-0.0015887	4.62139	0.00400384	0.234351	13.5491	15.1282	27.0829	34.5732	41.8761	24.2246	15.8456	42.6371	56.6743	9.51014	6.19571	5.93771	21.5124	24.5079	30.6485	0.283728	30.9237	16.5904	6.7714	18.0537	6.07209	37.1912	8.91811	8.13493	7.89889	72.624
91.1289	4.79182	0.0349163	20.4183	6.01568	26.3384	-0.000180016	3.15008	5.28876	2.36477	18.5264	14.2208	16.783	6.5481	9.23906	5.7495	7.96862	18.2541	3.87868	7.73741	-0.00123226	3.60931	0.00276316	0.194795	11.6227	22.9114	29.7996	30.6629	42.0258	24.1447	31.5551	37.3367	46.7456	7.66543	5.01809	5.12536	18.2804	23.8555	26.6865	0.194444	28.3651	18.9747	5.14197	17.8075	12.2753	34.6785	7.50489	11.5723	8.17585	62.8675
91.2288	3.96093	0.0262088	29.2106	5.17113	24.5508	-7.73e-05	2.67942	7.78478	1.84565	15.8415	12.5594	13.422	5.96759	12.1986	6.57036	6.6385	28.5959	3.14986	7.71966	-0.000796875	2.68255	1.69366	0.161837	9.77082	22.7067	26.3825	26.494	38.7253	21.5781	37.6093	42.0042	42.2881	5.95696	4.05568	4.19972	15.1079	20.5457	22.3552	0.132413	25.3007	18.3835	3.87651	15.9266	12.8659	33.6106	12.328	16.039	7.86014	54.371
91.3287	3.17707	0.0200712	31.9427	4.3887	21.6914	-5.4e-08	2.17945	7.69535	1.43726	13.4958	11.6027	10.6483	5.42529	11.6853	15.3044	5.52254	65.8006	2.88791	12.3273	2.4335	10.9	2.22034	0.134329	8.15986	26.0616	37.3898	30.1004	34.2604	18.3906	43.8016	40.4758	35.1472	4.53355	3.27447	3.34127	12.3124	22.2666	18.3875	0.0896586	22.3037	18.4813	2.91038	13.5274	11.6374	30.847	12.9448	16.7323	7.24564	47.004
91.4286	2.49679	0.0155055	33.8848	3.69162	18.6101	7.09e-05	7.33877	8.84281	1.11785	11.4819	10.1966	26.4373	11.8803	9.90409	23.945	4.59147	93.248	2.42231	12.4634	2.73119	11.5974	2.1839	0.111338	6.79947	23.9176	35.9674	30.1378	29.6708	15.3158	44.4391	36.1741	28.1751	3.40737	2.64276	2.61169	9.96152	26.9861	14.988	0.0603586	19.562	17.1194	2.17983	11.1435	9.97532	27.733	11.8814	19.3843	6.50632	40.6282
91.5286	1.93396	0.0119616	37.2751	3.08567	15.6938	0.000156293	7.69124	8.10982	0.868926	12.936	17.5805	29.7318	13.3388	9.37299	24.2257	3.81636	100.331	1.93664	11.4277	2.41169	9.84432	1.90957	0.0921245	5.66165	20.2668	30.0716	28.1969	25.3968	12.6046	42.2779	30.9516	22.2097	2.54132	2.13302	2.01888	8.02861	25.4985	12.1615	0.0403632	18.8122	15.3455	1.63047	9.00355	8.36038	32.6713	10.2782	19.0052	5.7422	35.1146
91.6285	1.48222	0.00977372	36.6995	2.56747	24.324	0.000203372	6.71253	10.7243	0.675386	11.9878	19.0771	27.7848	12.5939	7.89826	21.103	3.17177	92.38	1.50414	10.177	1.97313	7.8534	1.56542	0.0760794	4.71302	16.4238	23.3679	25.286	30.1312	10.3087	38.8448	25.7591	17.3657	1.88631	1.72225	1.54965	6.45758	21.634	9.84501	0.0268092	22.7675	13.5597	1.21862	7.18222	6.93751	31.9208	24.896	17.3132	5.00818	32.3471
91.7284	1.12708	0.0079343	34.3532	2.12935	26.0025	0.000225168	5.51548	10.2932	0.525009	10.5002	18.0255	24.0011	11.0173	6.25995	17.0271	2.63595	80.2274	1.14656	8.97791	1.56672	16.4184	1.23199	0.0627011	3.92299	19.3046	17.3586	22.024	29.6812	8.40287	34.9701	21.0404	13.5239	1.39589	1.39157	1.18407	5.18831	17.2792	7.97048	0.0177309	24.8218	11.9047	0.910377	7.70442	5.73094	29.3816	28.0173	15.1748	7.29225	28.6974
91.8283	0.851941	0.00682735	31.3348	1.76178	26.9006	0.000270198	4.42734	8.77914	0.408123	11.6659	16.0195	19.9112	9.25741	4.78067	13.3947	2.19038	67.9212	0.863008	7.89522	1.22831	16.7971	3.72202	0.0515631	3.26527	17.8537	12.5063	18.7728	28.515	7.00229	31.0917	22.6518	10.5112	1.03101	1.12547	0.901881	17.3141	13.2766	12.5962	0.011756	23.5874	10.4205	0.679852	7.16086	4.72431	26.4455	26.4025	13.0101	8.09914	25.0766
91.9282	0.641052	0.00592183	28.1823	1.45489	25.0067	0.000357554	3.52032	7.05882	0.317386	10.7722	15.5931	16.1465	7.59963	3.56311	10.8012	1.81975	56.8289	0.644026	13.3239	0.957592	14.0623	4.35213	0.0422441	15.0573	22.6062	8.81312	15.7566	25.7509	5.76483	27.4275	22.9692	8.16151	0.76059	0.911484	0.685279	21.698	9.92965	15.8158	0.00783721	31.6171	9.10856	0.507439	16.0798	10.6356	23.592	23.1281	11.0074	8.07088	21.7743
92.0282	0.749804	0.00538117	25.897	4.85261	22.0624	2.1211	2.78834	10.6735	0.246788	20.3325	17.3003	12.9187	6.15106	2.61133	8.31433	9.51068	47.2824	1.72631	13.5872	0.744684	10.8262	4.10763	0.034453	15.9841	21.3866	13.7752	17.6592	22.5461	12.3293	24.0739	21.0838	32.1758	17.5051	0.739385	0.519764	26.5736	7.28034	18.4141	0.00521266	31.8693	15.2043	27.5517	19.4628	11.3146	20.9704	19.5443	13.3386	7.59799	26.681
92.1281	4.09251	0.0049347	23.3869	6.23214	28.4709	2.65042	2.20526	10.6236	3.30078	20.8146	16.4905	12.7798	9.67505	4.6064	6.20247	10.8502	44.3709	1.9251	12.4877	0.578511	17.22	3.51592	0.0279107	14.2695	20.4962	18.3002	17.5617	23.6647	13.3843	21.0616	25.6554	49.3336	20.8998	0.600949	0.393377	25.2752	6.27606	17.2139	0.00348601	29.4803	16.2085	32.5114	18.9812	16.9705	18.6125	16.2017	13.3025	6.91438	25.9753
92.228	5.12554	0.00467642	20.9173	6.49878	29.7987	2.55758	1.74301	9.20915	3.86713	19.8933	14.7179	26.8451	10.1497	15.503	4.5237	10.1007	38.8367	1.75849	11.1291	0.4492	16.2787	2.84493	0.0224107	12.147	19.7639	17.2796	16.3679	33.0677	12.3554	18.3867	25.5297	47.7499	19.1746	0.489506	8.5668	21.986	16.646	18.2223	0.00242813	26.3866	15.3382	29.5181	16.8805	16.874	24.7389	13.2879	12.2199	6.157	23.5307
92.3279	5.03611	0.00444922	18.6064	6.18605	27.8452	2.25328	1.37722	7.47003	3.55008	17.5975	15.982	29.4214	9.32145	17.5987	3.24353	8.79164	32.9958	1.69619	9.82003	0.348678	13.2225	2.21934	0.0178044	10.186	16.9992	14.3205	14.6468	34.3154	29.4764	16.0284	23.2098	40.7275	15.9069	0.399611	15.2625	18.3775	18.8126	16.5104	0.00183968	32.9778	23.7857	24.3403	14.2907	14.9904	28.14	10.8321	10.7604	7.06166	20.7375
92.4279	4.46382	0.0042549	16.4988	5.60316	24.6344	1.906	1.08817	5.83805	2.98651	15.174	19.8029	27.2275	8.04045	16.0209	2.29479	7.45104	27.6532	1.45771	8.63637	0.270696	10.4333	1.68735	0.0140333	8.49937	13.8793	11.0716	15.5332	32.0866	32.51	13.9588	20.0656	43.7543	12.5567	0.326887	31.1037	15.0639	17.3111	14.0788	0.00153027	32.6395	24.9722	19.1813	11.7484	12.7552	27.2178	8.79899	9.25094	7.42336	18.0711
92.5278	9.61184	0.00405544	16.6961	4.92441	29.5336	1.58026	0.859827	4.46087	2.41581	12.9664	19.6424	23.4079	6.70225	13.2421	1.60634	6.24412	27.6931	1.18159	7.58703	6.87972	9.89609	1.25864	0.0109553	7.08028	11.0323	19.0914	15.0173	30.0836	30.1795	12.148	16.813	38.671	14.9461	0.267861	52.2733	12.2246	14.4843	11.6794	0.00134315	33.7536	23.5046	14.7616	9.47982	10.6553	24.9614	7.49784	7.8402	10.4204	15.6731
92.6277	10.8525	0.00384531	22.7088	5.12713	33.5816	1.29671	0.679407	3.36006	1.91679	11.0438	17.8612	38.6925	5.47548	10.3774	1.1147	5.20743	37.4184	0.926094	6.66265	7.64759	11.0145	0.925142	0.00848397	5.89485	9.81636	19.2703	13.7553	26.8472	26.1731	10.5668	33.6947	34.7573	28.0315	0.219789	69.7664	9.86853	11.4697	9.5609	0.0012589	31.5089	21.2105	17.1717	7.5552	8.82816	22.435	6.24397	6.58619	11.4311	13.5659
92.7276	10.2477	0.00365615	30.213	4.87751	32.4864	1.05822	0.536803	2.50762	1.50594	9.395	15.5701	101.725	4.41825	7.86775	0.767815	4.3337	42.2973	0.710968	16.7782	8.52881	9.49101	0.672122	0.00655676	4.90699	22.3356	16.4667	12.1592	23.3591	21.9876	9.18845	38.6367	33.5742	36.6852	0.180512	68.1411	7.94438	8.76159	7.77498	0.00130219	28.3062	18.7977	118.951	5.97056	16.3898	20.0029	5.13376	19.1607	11.3229	16.4129
92.8275	8.89746	0.00343027	31.9095	5.28416	29.2535	0.860975	0.423765	1.8602	1.17706	7.98884	13.2698	205.849	3.5374	5.83499	0.525859	3.60329	39.5776	0.538683	39.2238	7.51793	9.2069	1.85953	0.00504091	4.08441	23.8499	52.5153	10.4814	20.0459	18.1779	7.98866	39.7475	37.5943	34.5952	0.148417	64.5486	6.38589	6.52531	6.30151	0.00143625	25.0293	16.5256	135.447	4.69069	16.9524	17.7762	5.13191	23.1981	10.623	15.9238
92.9275	7.36314	0.003208	30.8683	5.12651	25.3679	0.699337	0.652404	1.37462	0.917359	6.79204	11.1664	263.842	2.81799	4.26138	0.358234	2.99484	34.6004	0.404568	41.6762	6.14694	12.2303	2.14997	0.00387561	3.39965	21.3471	58.2803	8.86791	21.4554	14.903	6.94576	36.7499	33.6551	29.0555	0.122175	55.4424	5.12904	4.76906	5.09852	0.00158229	21.9817	14.4748	121.608	9.41569	15.2658	17.7588	4.61406	23.1276	11.9825	19.9776
93.0274	5.91057	0.00293182	28.641	8.47383	28.4762	0.567519	0.622197	1.01313	0.713908	10.4454	9.32766	257.804	2.2376	3.07786	0.243446	2.48865	29.3811	0.301864	38.7313	4.87977	11.0911	2.02019	0.0029489	2.82965	17.7662	51.7698	8.31095	26.6477	12.1638	6.03987	42.9549	48.9804	23.0853	0.100794	58.3909	4.24869	3.43511	4.12149	0.00168715	25.0866	28.1931	99.7801	15.4823	15.1388	16.4756	3.9506	21.2417	12.0295	19.571
93.1273	4.6477	0.0026584	26.0006	9.58011	27.4071	0.46028	0.527294	0.745336	0.555258	10.3374	7.75807	227.399	1.77293	2.20498	0.163319	2.06779	24.6177	0.224437	34.6392	3.82574	8.85439	1.72504	0.00225602	2.35522	21.4561	41.6014	7.46176	26.6655	9.90419	7.89833	42.0645	51.6593	17.7957	0.0834109	52.5389	3.46658	2.44577	3.33003	0.00164206	24.1857	30.9087	78.4328	16.5564	13.436	27.669	3.29673	18.7025	11.3724	17.7693
93.2272	5.33844	0.00242508	23.322	9.47977	28.2322	0.373152	0.428245	0.547598	0.431775	9.24279	7.90022	190.779	1.40291	1.57004	0.110189	1.71785	20.4962	0.166317	30.6012	2.98308	6.65719	1.39371	0.00180032	1.96035	20.0135	31.5691	11.088	41.9709	8.05378	8.68233	37.9218	64.5819	13.4788	0.0692862	47.4911	2.8063	1.72503	4.80004	0.00134727	28.5761	29.5329	60.2779	15.3697	11.4279	29.3043	2.71208	16.0773	10.3764	15.6742
93.3271	5.07636	0.00227087	20.7783	8.77741	26.1935	0.3024	0.341857	0.401764	0.335772	11.1668	9.66383	155.714	1.10926	1.11277	0.0737806	1.42702	21.7343	0.123021	26.9243	2.32035	4.84535	1.08606	0.00153667	1.63168	16.9704	23.0831	15.4199	44.9501	6.54438	8.58825	32.6188	64.426	10.1011	0.0576799	39.8678	8.10043	1.44583	4.75291	0.000887596	27.8375	26.8155	45.7515	13.3259	9.54524	27.726	2.45312	13.6244	9.25564	13.6641
93.4271	4.42402	0.00220496	18.4404	7.81929	23.0857	0.244979	6.61597	4.27872	0.261165	13.3203	11.8622	125.071	0.876853	0.785898	0.0456489	1.18552	19.913	0.0910773	23.6568	1.8029	3.46068	0.825038	0.00146835	1.35809	16.8453	28.8278	16.8196	87.4018	13.377	8.06276	47.1343	55.5491	7.52023	2.04431	46.1398	9.02236	1.14615	4.20226	0.146426	25.4274	23.8297	34.4808	11.1159	7.90862	25.2203	2.10504	11.4445	8.13184	11.8528
93.527	3.66959	0.00221554	16.3291	6.79789	27.4554	0.198393	7.36677	5.16716	0.203255	17.6503	11.729	99.4893	9.48607	0.553521	0.0286772	0.985059	21.1765	0.0676603	20.7762	1.40011	2.44363	0.615016	0.00158566	1.13035	19.7671	26.6978	16.5016	220.912	18.5449	7.35225	49.7741	45.2571	13.6282	2.48764	43.0286	10.894	0.876153	3.54474	0.185359	22.6409	20.9746	25.8809	9.05419	6.52857	22.5944	1.7588	11.8902	7.07008	10.2599
93.6269	2.95031	0.00229863	14.4406	5.81487	27.0198	0.160615	9.59299	4.82038	0.158386	17.7334	10.65	78.6687	12.0732	7.86173	0.0175928	6.55162	19.4212	0.0505567	18.2434	1.08697	6.75081	0.451806	0.00185116	0.940772	18.2721	21.9166	15.2524	393.301	18.4469	6.58939	63.4411	51.5615	13.8592	2.35903	36.6797	10.3176	0.652833	2.92544	0.176219	38.0985	18.3816	19.3799	14.9606	5.3802	31.4723	1.44816	11.1342	6.10164	8.87304
93.7268	2.32262	0.00238864	17.5856	4.91892	24.5372	0.129969	8.84859	4.05686	0.123575	15.9269	22.2151	65.6716	11.921	14.207	0.0101894	7.55696	26.3712	0.0379927	16.0184	0.843795	11.056	0.328058	0.00222599	9.39773	16.2317	16.8486	17.3497	458.756	16.4733	5.84265	64.2386	48.4949	12.012	2.05123	37.9904	8.95873	0.477285	2.38867	0.14907	40.3509	20.0885	14.4918	16.0165	4.43009	38.2576	1.18247	9.9062	5.23792	7.6707
93.8268	1.8016	0.00252311	18.0166	4.12878	21.3779	0.105124	9.12801	3.23798	0.0964329	23.3033	25.0239	53.4481	11.0448	14.7255	0.00498911	10.5912	36.4773	0.0292075	14.0644	0.654912	10.5137	0.235946	0.00269549	10.2316	13.4611	21.5868	19.6343	449.152	14.0353	5.14469	58.9246	54.0979	9.69817	1.71722	35.7503	13.0394	0.34387	1.94002	0.118518	37.9775	19.1735	10.8279	14.8746	3.64599	37.7035	0.96046	14.6471	7.55598	6.6302
93.9267	1.38253	0.00269276	17.1889	3.44667	18.1938	0.084922	7.9291	2.5061	0.0753083	22.857	23.9918	53.7213	9.57084	12.9297	0.00158072	10.3887	38.5155	0.022656	12.3486	0.508249	8.56017	0.168358	0.00327843	9.1901	10.7886	20.1571	19.6174	409.24	11.6871	4.50873	51.2136	61.5682	11.8275	1.41179	36.029	12.9865	1.23919	1.57136	0.0907019	34.2291	28.2468	8.08646	30.1258	16.8785	37.8931	1.17695	15.5739	8.36587	5.73047
94.0266	1.05263	0.00292562	15.836	3.09892	15.2695	0.0685407	6.503	1.90289	0.0588496	20.3818	21.4727	47.9839	7.99924	10.4858	-0.0003788	9.21614	42.7809	0.0175769	10.8421	0.394309	7.13821	0.119315	0.00392711	7.83782	8.48964	16.6154	18.3249	359.973	10.6414	10.6201	48.5651	55.3843	10.9238	1.15027	31.8208	22.3816	1.45152	1.27104	0.0677114	35.3536	40.621	6.03741	33.701	19.16	35.2289	1.14074	16.2131	8.32387	10.7054
94.1265	0.796779	0.00310516	14.3208	2.71088	16.1944	0.0552941	5.21545	1.42707	0.046098	18.4245	18.563	40.5217	6.54571	8.12357	-0.00135077	7.87161	42.1684	0.013846	9.51921	0.305809	5.48511	0.0840619	0.00462354	6.5765	6.61246	32.4655	27.5145	310.773	21.0774	13.0646	43.0274	45.9275	9.08977	0.932912	26.3911	23.1183	14.9837	1.02745	0.0496726	32.988	41.9228	4.5068	33.9413	17.7686	31.8318	1.01128	15.1963	7.82907	11.3859
94.2264	0.600518	0.00317139	12.8178	2.32902	19.8493	0.0445318	4.14469	2.86863	0.0362673	16.0055	15.747	33.1971	5.28724	6.11289	-0.00168064	6.61824	37.6284	0.0111277	8.35774	0.237106	4.04103	0.0589228	0.00528645	5.48867	20.1256	33.6041	40.1804	265.538	22.5996	13.5491	51.484	58.9679	7.18699	0.754642	21.3927	20.7758	18.6696	0.830322	0.0360616	29.6297	39.215	13.0229	30.6597	15.3823	28.4418	0.859068	13.527	7.1204	10.6316
94.3264	0.451181	0.00312683	11.4058	1.97662	19.7481	0.0357406	3.28125	3.03117	0.0287193	14.7643	13.2155	26.7231	4.23607	4.51009	-0.0016197	10.6926	32.2438	0.00866435	7.33815	0.183803	2.90699	0.0411127	0.00587062	4.57261	22.8902	44.0577	44.5869	225.565	20.7695	13.0316	56.0001	72.6372	20.7455	16.7709	41.0899	17.6308	18.3614	0.670965	0.0260845	26.1974	35.2955	13.9667	39.6032	12.9469	53.9667	0.713417	11.7023	8.22417	9.48181
94.4263	0.338247	0.0030245	10.1161	1.6636	18.0267	0.028563	2.59346	2.69389	0.022775	21.0578	14.469	21.2859	3.37634	3.2816	-0.00124693	10.7978	28.4389	0.00605986	6.4431	0.142497	2.06166	0.028582	0.00630806	3.80719	20.9439	48.4556	44.1235	190.968	20.4004	15.5472	53.169	79.1874	22.5803	20.3069	43.7437	14.5615	16.5514	0.542126	0.0188846	27.7006	31.2442	18.7817	45.9303	10.7635	58.3528	0.584944	20.5246	8.34712	8.30339
94.5262	0.253175	0.00289933	8.95404	1.39213	23.6209	0.0227231	6.44144	2.21373	0.0180943	29.3258	14.6597	29.5442	6.93888	2.36375	2.82246	9.67572	24.2445	3.51527	5.65722	0.110447	1.4494	2.1359	0.00666481	3.16925	20.0156	42.8946	40.9878	161.365	18.1241	15.9297	49.3325	71.5933	20.0783	19.2242	51.2941	24.2089	13.6938	0.437838	0.0137253	30.5051	27.4524	30.7685	55.8457	12.1744	55.5762	0.476135	22.7894	7.93894	7.21647
94.6261	0.189305	0.0027353	10.398	1.16036	30.9766	0.0180167	45.8905	1.74296	0.0143652	28.495	19.9126	29.5577	7.7054	1.68991	3.58259	8.29756	20.3513	4.42271	4.96716	0.0855831	1.01338	2.78926	0.00691753	2.63799	30.4709	39.5585	36.5735	136.199	15.404	15.2314	43.1681	59.4896	19.8633	16.7004	48.0539	24.8278	10.7672	0.353314	0.00996867	34.9208	24.039	30.329	54.5537	11.2778	50.6793	0.386295	21.9657	7.27018	18.6487
94.7261	0.141466	0.0024728	18.1756	0.964473	31.5385	0.014202	208.267	1.33753	0.0113599	25.3364	20.3305	32.5968	7.24386	1.20138	3.41031	6.98836	33.2261	7.44034	5.55822	0.0662841	0.706052	2.73988	0.00707113	6.44461	30.2347	32.4084	31.7384	114.882	12.8108	14.0358	47.5637	47.6838	17.0256	13.9722	41.0513	22.2524	8.18498	9.86489	0.00712402	33.6982	21.0171	25.8738	48.5552	19.2285	45.4479	0.31297	24.2844	10.3753	20.7208
94.826	0.105709	0.00215041	20.68	0.800014	29.1057	0.0110773	222.531	1.00984	4.49502	21.8859	18.7266	30.2385	6.32334	0.850442	2.88554	5.84023	40.0339	7.6637	5.23395	0.0513383	0.49083	9.62515	0.00702927	6.55251	26.3127	25.4147	26.9855	103.55	10.5356	12.6603	45.4192	46.6316	13.6695	11.481	33.4401	18.861	6.07426	11.9452	0.0048664	30.6701	20.6893	20.734	41.1245	27.4637	40.4845	0.253048	23.3647	11.4459	19.6155
94.9259	0.0789648	0.00184148	20.6441	0.662468	25.5803	0.00850409	195.291	0.754198	5.372	18.7139	16.4325	26.0273	5.3067	0.600036	2.28889	4.86428	38.1908	6.78259	4.70019	0.0398499	0.340722	20.4468	0.00688977	6.76488	21.6079	18.993	22.5893	90.5734	8.61353	11.2723	52.515	39.9232	10.5997	9.34983	33.8227	15.5682	20.2059	11.299	9.95217	35.1552	19.0103	16.1	33.8169	27.0208	35.9649	2.10083	23.7958	11.3686	18.9574
95.0258	0.0589691	0.00156449	19.4551	0.547648	21.8797	0.00637601	160.779	0.55889	4.96079	15.9428	14.0554	21.5501	4.35302	0.422281	1.74295	5.25299	34.627	5.58715	4.15787	0.0310273	0.236293	22.6792	0.00655686	16.8263	17.2284	15.5277	18.6784	77.9534	28.8843	9.95621	51.1987	43.9639	8.05658	7.58003	29.9164	15.6777	23.4742	9.81117	12.6297	37.1494	16.9808	12.2908	27.2914	23.9144	31.9142	2.60079	22.0786	10.6824	17.1274
95.1257	0.0440403	0.00133449	17.8092	0.451875	18.417	0.00466775	129.142	0.411797	4.18362	13.5637	11.8517	17.4559	3.52151	0.680435	1.29038	4.81076	44.2279	4.42117	12.0078	0.0242796	0.16376	20.9529	0.00601519	17.1365	13.5183	11.9081	15.2924	73.0762	33.1081	8.74967	46.5837	39.158	6.05059	6.13189	27.8828	13.9542	21.8341	8.20848	12.0222	34.9825	14.9808	9.29374	21.7541	20.3165	28.3066	2.53216	19.5468	14.5695	15.0782
95.2257	0.0329893	0.00115238	16.0489	0.372155	15.3514	0.00334831	102.685	0.302014	3.388	12.6107	11.4887	13.9568	2.82426	0.687645	0.935793	7.5937	46.0524	4.77762	13.0124	2.82572	0.113442	17.7284	0.00523377	15.1393	10.512	8.76926	12.418	65.209	31.141	8.6345	40.2937	32.341	4.5106	4.95571	23.7581	11.79	18.3736	6.74751	10.1729	35.0808	13.1422	6.98931	17.1953	24.2678	25.1021	2.25154	23.5769	17.6122	13.1336
95.3256	7.96263	0.000952814	15.8381	0.305993	14.8435	0.00232378	81.3011	0.220549	2.68949	13.3279	10.3362	11.0708	5.15219	1.65708	0.668021	9.69919	41.9266	4.31159	12.1549	3.16464	0.0785703	14.2415	0.0044405	12.846	18.2695	6.27952	24.1736	62.706	29.3541	8.09711	33.7737	36.2655	17.2885	4.0035	19.3228	9.71634	14.6013	5.49824	8.07044	32.3905	11.4997	5.23976	13.5134	22.8369	22.2586	1.91751	23.4726	18.2392	11.3886
95.4255	10.598	0.000770738	14.8423	0.251197	16.9816	0.00152174	64.2536	0.160279	2.11317	14.9823	14.1485	8.73852	22.3742	4.42908	0.470946	9.3078	41.299	3.58807	10.888	2.79286	0.0544104	18.7275	0.00351196	10.7607	18.6453	14.8921	29.1166	56.6518	25.6289	7.37736	41.824	42.6094	19.3324	3.57301	28.2746	23.3283	11.1808	4.46032	10.0375	28.9692	14.9435	3.921	20.9335	19.8812	28.1254	1.59651	25.2635	17.5399	9.85654
95.5254	10.632	0.000617219	13.546	0.20595	16.467	0.00091079	50.7414	0.115747	1.65159	15.7901	18.4426	20.8264	27.206	4.89648	0.328682	8.1932	36.8432	2.85686	9.62377	3.7155	0.642706	18.4385	0.00264113	13.3825	16.4079	15.9208	29.9592	49.6116	33.445	6.60535	43.6066	48.2679	17.3549	3.02778	28.3274	25.4182	18.2952	14.0068	9.49027	25.5671	15.0311	2.93108	22.047	16.7738	28.0026	1.31255	28.4932	16.1712	8.52364
95.6254	9.52137	0.000494809	17.9828	0.168818	18.8055	0.000452818	40.0575	0.0828342	1.28728	14.3762	18.5952	23.2848	27.7276	4.41296	0.227483	6.97607	31.5674	2.2148	12.8026	3.41985	0.71601	16.13	0.00178354	12.3767	20.7816	22.7111	28.4724	55.6701	32.7289	5.84924	49.9044	54.5225	14.2525	2.50466	29.121	23.2856	18.9053	15.6327	8.00365	22.4356	13.9267	2.18978	20.3287	13.9604	25.9483	1.25885	27.6399	14.5226	7.36842
95.7253	8.02618	0.000367617	18.9788	0.13853	27.7219	0.000111765	38.3952	0.0584426	1.00185	16.4235	17.0337	21.7125	25.1462	3.62872	0.156325	5.85751	26.5603	2.46848	12.5271	14.7529	0.625849	13.2264	0.00107638	10.6478	19.6624	21.8875	25.7915	53.7237	29.0325	5.14255	52.7558	48.9375	11.1899	2.04684	25.9362	19.9313	18.1752	14.4192	10.158	20.74	12.485	1.63542	17.5601	11.5478	35.3156	1.11153	25.0452	12.8178	9.15035
95.8252	6.52051	0.000213466	18.3535	1.00952	29.2358	-0.000105663	32.5954	0.0404938	0.779059	15.2731	14.9044	18.7357	21.548	2.83494	0.106816	8.8291	31.8633	3.74346	11.3791	15.6373	0.491636	10.4108	0.000422269	8.95943	18.0086	18.3161	32.7428	48.6189	24.6572	4.49943	49.4224	64.5508	18.299	1.66171	21.6036	23.5911	15.5571	12.39	9.67005	35.0839	11.0333	1.22115	14.6143	9.52556	37.6605	0.943096	25.2783	11.1796	10.2066
95.9251	5.16965	7.41e-05	17.0265	4.77354	27.4105	-0.000228041	31.2611	0.0271797	0.605651	13.393	12.7279	18.8018	17.8943	2.14507	0.0726878	10.7883	30.358	3.76146	13.0085	13.5876	0.366548	7.96652	-9.16e-05	7.48432	15.1468	18.7719	34.4662	53.1492	20.4988	3.92358	43.481	60.4155	18.2287	1.34401	32.5463	22.207	24.8659	10.3154	8.18288	37.1951	9.68806	0.911683	32.5047	7.84754	35.7113	0.783294	23.3545	9.67002	9.67346
96.025	4.02975	-8.6e-05	16.7413	6.34349	29.9542	-0.000310721	26.5436	0.0172316	0.47086	23.4245	10.7222	16.7823	19.7454	1.58869	0.0492568	16.202	29.3986	3.29324	12.3133	12.612	0.265512	5.97149	-0.000555708	6.237	20.5256	26.4544	33.1812	50.7722	16.855	3.41322	45.0613	63.0444	15.6687	1.08478	67.3925	19.2329	25.5461	8.45906	6.49155	35.0194	8.48246	11.0321	36.9814	6.46136	32.5115	0.642621	20.6289	8.31479	8.67626
96.125	3.10316	-0.000244555	16.577	6.6984	28.5144	-0.000366232	35.3478	0.00994635	0.36596	23.6701	8.96187	33.6275	136.474	1.15912	0.0333265	17.4828	26.0557	2.69684	11.0748	10.5056	0.189078	4.40603	-0.000957701	5.19336	19.7883	25.4088	30.3122	45.7258	13.7784	2.96401	41.813	55.1972	12.598	0.874705	72.7219	16.0427	22.5719	6.88469	9.33659	31.5674	7.41702	12.7856	35.2246	5.31848	29.1367	0.523307	17.8419	7.11894	9.6202
96.2249	2.58986	-0.000388277	18.7459	6.4159	25.4688	-0.000356756	111.041	0.00480705	0.284339	21.2945	7.45625	39.4392	175.315	0.836609	3.62927	16.0065	44.7566	2.12641	9.80189	14.3144	0.133246	3.21079	-0.0013638	4.32317	29.3894	96.9309	26.7502	39.978	11.2283	2.57066	62.3847	45.2641	9.77655	0.705283	66.0609	13.1362	18.4657	5.88558	9.23577	27.9534	6.48123	63.952	30.9538	4.37696	29.2363	0.424185	15.1758	6.0761	9.10089
96.3248	2.09052	-0.00050418	18.6671	5.83129	21.9852	-0.000277579	200.325	0.00122245	0.220885	18.4685	6.18692	37.4193	173.62	0.599027	4.59241	13.8436	46.399	1.63799	8.62944	13.2432	0.0932873	2.31636	-0.0018049	3.59844	28.9936	135.554	23.0316	42.9372	15.5122	2.22777	66.518	36.0629	7.43441	0.56914	55.5862	10.6544	14.4147	8.23269	7.96186	24.5653	5.66158	71.6545	26.0241	3.60168	27.1656	0.342872	14.3848	5.17419	8.15683
96.4247	1.65009	-0.000650005	17.5707	5.1345	18.6074	4.12989	196.198	-0.00128156	0.171697	24.2339	6.00317	32.5586	155.414	0.42636	4.36677	11.7013	42.177	1.24263	7.58388	11.0187	0.0650415	1.65727	-0.00222944	2.99505	25.1738	129.917	19.4614	40.7275	17.7908	1.93009	62.5681	28.3436	5.5849	0.460057	50.0792	8.59835	10.9028	8.09354	6.3853	25.0082	4.94454	63.9973	21.302	3.51491	24.5404	0.276706	21.6839	4.39875	7.15721
96.5247	1.2821	-0.000790447	16.0738	4.42919	15.5621	5.16079	167.725	-0.0026271	0.133584	23.2644	7.78205	72.232	132.247	0.302102	11.35	9.7943	36.4309	7.22439	6.66105	8.80989	0.0452264	1.17749	-0.00266005	2.49281	20.6491	108.434	16.4331	39.474	16.7371	1.67279	55.1732	32.4952	8.53196	0.372772	43.9234	6.92071	8.06133	17.4805	4.89692	23.2162	7.23068	52.3873	21.6196	3.10161	21.9242	0.223132	23.1808	3.7349	8.55114
96.6246	0.984883	-0.000913253	14.4795	3.76824	12.9199	4.98017	136.729	-0.00308668	0.103975	20.6082	7.83284	191.854	109.376	0.213323	22.177	8.16322	30.7667	8.61622	5.84929	6.92848	0.0313858	1.32522	-0.00304353	2.07477	16.454	84.1792	13.677	35.7971	24.01	1.45111	46.8158	29.2943	8.37122	0.302908	36.2942	12.6233	5.85916	18.6624	3.64235	20.81	7.49207	41.1303	19.6004	4.2572	19.4989	0.17989	21.9855	3.16837	8.26746
96.7245	0.75017	-0.00102215	12.9317	3.17528	10.6771	4.38782	109.384	-0.00304772	0.0809874	17.7786	7.16972	217.733	88.9328	0.150229	25.6956	6.79098	25.7122	8.06395	5.13605	5.41019	0.0217423	1.23182	-0.00329841	1.72684	12.9063	62.4933	11.259	32.55	24.0914	5.00449	42.3377	25.981	20.0281	0.246948	29.0116	13.1786	10.6139	16.9591	10.6193	18.3835	7.01793	31.5892	16.7745	12.9631	17.3097	3.98499	19.6928	2.68605	7.4704
96.8244	0.567769	-0.0011099	11.4933	2.65749	14.3204	3.71184	86.828	-0.00271182	0.0631558	15.1947	6.27148	204.162	71.5508	0.105574	23.6804	5.64473	32.2185	6.83252	4.50955	4.21146	0.0150368	1.04573	-0.00333415	1.43726	10.0342	45.0077	9.19013	28.6012	21.5887	42.1787	36.4864	21.4203	21.3005	0.202016	22.7343	11.8901	15.1582	14.4798	12.0104	16.1387	6.31982	23.9675	13.8825	14.2599	15.3544	5.87889	17.0974	5.90518	6.57697
96.9243	0.427638	-0.00117411	16.0209	14.6682	14.685	3.07784	68.6962	0.932994	0.0494071	16.29	16.2544	176.649	57.1816	0.0740674	19.7061	6.87294	31.0782	5.49515	3.95942	3.27382	0.0103879	0.841826	-0.00309905	2.01824	7.76157	31.7114	7.45155	24.6778	32.3644	58.3159	30.5085	17.108	18.7807	0.16579	17.5951	10.1082	15.1055	12.019	10.9668	29.3604	5.59551	18.0592	11.2503	13.0986	13.6155	6.01673	14.5758	11.3829	5.72906
97.0243	1.10229	-0.00121369	17.1704	19.7167	25.7881	2.5261	54.2746	2.13442	0.038673	14.9008	18.9345	146.68	45.5014	0.0518813	15.4738	6.51471	27.502	4.28589	3.47634	2.54345	0.00717643	0.654397	2.28812	1.90973	5.98598	21.9758	6.00805	29.9146	32.8224	63.0904	25.0005	13.4619	18.4265	0.136355	13.5088	8.35585	13.1588	9.84127	9.08235	31.5377	4.91634	13.5531	8.9927	14.9902	12.0718	5.46522	15.6432	13.6646	4.9682
[truncated: 2,115 more rows]
[truncated: 36 more columns]
