# Supplementary material for: Dynamic and selective engrams emerge with memory consolidation
Source: Nat Neurosci. 2024 Jan 19;27(3):561–72. doi: 10.1038/s41593-023-01551-w (PMC10917686; doi:10.1038/s41593-023-01551-w)
Supplement: Supplementary file 5 — Statistical Source Data [file 41593_2023_1551_MOESM5_ESM.zip › Source Data Fig. 4 - Mouse 1 Training Context at Delay = 1h.xlsx]

## Sheet: Mouse 1 Training Context @ 1h
Time (s) / Cell	1	2	3	4	5	6	7	8	9	10	11	12	13	14	15	16	17	18	19	20	21	22	23	24	25	26	27	28	29	30	31	32	33	34	35	36	37	38	39	40	41	42	43	44	45	46	47	48	49
0	-0.000566064	-0.000252021	0.000140362	-0.000280184	0.000692141	0.000486587	7.07e-05	0.000104276	0.000187799	-0.00118475	4.51e-05	-0.000204374	-4.57e-05	-4.69e-05	0.000785934	-9.68e-05	7.49e-05	-3.86e-05	2.4e-06	4.01e-07	1.36e-06	-1.31e-05	6.82e-06	5.63e-05	-6.87e-06	-9.78e-05	0.00259166	-0.00082933	-0.000375272	6.13e-05	-0.000225945	-0.000303322	6.81e-05	0.00416609	-0.00022444	-0.000108102	0.000187563	0.000325378	-0.000123413	-7.89e-05	0.00149759	-4.41e-05	1.87e-05	-0.00022967	1.49e-05	-8.75e-05	0.000334549	0.00018368	-4.03e-06
0.099922	-0.00100952	-0.000409863	10.9473	-0.000465433	0.00155187	0.00151149	14.2102	1.59823	5.75304	-0.00160453	-0.0004674	-0.000288819	15.0747	-0.000128922	0.00156063	-0.00010785	5.13e-05	-9.63e-05	-9.82e-06	2.03e-05	8.86e-05	6.55141	4.37998	7.76262	-1.48e-05	1.43763	0.0070914	15.6821	1.13202	0.000405897	-0.000346861	-0.00112153	0.000200122	14.8837	-0.000320923	-0.000210525	0.000577561	0.000688598	8.45603	-0.000107268	33.8796	1.56e-05	8.84e-05	-0.000552113	-8.08e-05	2.26871	70.0792	0.000490824	2.3e-05
0.199844	-0.00111935	2.11559	16.9177	15.4886	0.00222117	0.00370548	19.8198	2.17023	7.40546	-0.00054327	-0.00146078	-0.000172241	18.4066	-0.000228706	6.91918	-0.000142772	-0.000295191	-0.000142344	-6.24e-06	3.68e-05	0.000279249	8.11914	5.58738	9.44205	-3.62e-05	16.916	30.603	32.2718	7.09959	14.5074	-0.000431069	16.9977	0.394125	77.6588	-0.000196638	-0.000170333	0.000983785	0.000988321	11.454	-0.000153814	72.7331	0.000293361	0.00015062	-0.000854458	7.50301	3.09583	162.821	0.000716254	2.11e-05
0.299766	0.597535	2.66493	17.2622	20.3637	0.00259531	1.76034	20.7328	2.22386	9.47161	13.6032	-0.00273769	13.9905	17.3048	-0.000318612	8.79082	2.63349	-0.000901598	-9.01e-05	2.42e-06	3.94e-05	1.22006	7.69567	5.49259	8.78829	-5.57e-05	33.1151	45.2821	38.323	23.3609	18.0139	8.93367	21.9605	0.45939	106.371	0.000420658	-7.4e-05	0.00135815	0.00114688	17.7827	-0.000213693	87.109	0.000642686	7.87834	12.2587	19.2285	3.16832	180.29	0.000813351	9.55e-06
0.399688	0.810112	2.56169	15.633	20.5572	0.00275894	13.9674	19.278	4.99896	8.90962	18.1058	-0.00438016	17.8919	15.5622	1.22864	8.62188	3.05459	-0.00119296	-4.51e-05	-1.83e-05	5.92713	1.51908	6.6046	4.92111	10.2629	-6.96e-05	35.4928	50.6224	38.5899	27.4353	17.1447	11.7081	21.7398	0.407406	126.249	6.61446	14.2118	0.0017568	0.00118392	27.7011	-0.000234586	86.2468	0.000693176	9.71348	14.5248	21.7934	2.88222	171.333	0.000806571	1.48e-05
0.49961	0.842339	2.2251	13.4885	18.8554	0.00270427	17.0333	16.805	10.6767	7.47057	18.4694	1.75086	30.2135	13.0669	1.45438	7.71749	8.42334	-0.0012397	14.318	4.43677	16.3284	1.42976	5.40539	4.22773	20.6234	-8.28e-05	32.4996	50.6658	35.9049	25.9518	14.8029	11.4941	19.518	14.2247	148.065	17.5115	15.2301	0.00216501	0.00123245	27.5297	0.0425007	79.7079	0.000264531	9.17013	13.0512	31.5391	2.45811	154.332	0.000751173	3.44e-05
0.599532	0.795223	1.83982	11.3835	16.5402	8.20673	27.5445	14.0631	12.3908	23.0673	17.0906	2.29373	37.2616	10.6177	5.42005	6.63092	18.5589	-0.000992192	17.6198	5.03106	18.1421	1.20543	4.3133	3.55658	21.5201	-8.84e-05	34.662	47.8716	31.9198	22.3213	12.2079	10.3856	21.75	16.4458	141.779	26.2322	24.3347	0.00242238	0.00108952	23.5014	8.71343	71.5027	2.79026	7.84656	10.5367	32.1867	2.01259	136.052	0.000689351	2.27798
0.699454	4.32221	1.48111	17.1462	14.1792	13.6186	28.7343	17.6784	11.9951	25.5398	24.897	2.33261	36.1083	14.9813	8.32475	5.58306	21.7825	1.14513	17.2212	4.49277	16.3413	0.959926	6.37214	16.6123	19.0118	-8.7e-05	31.6803	43.7136	37.5758	18.64	9.82897	13.2286	20.4846	14.5428	127.52	26.7691	24.2685	0.00256732	8.94035	18.5692	11.2362	73.0508	8.42039	11.7184	8.05761	29.3589	1.60206	118.843	0.000638463	2.99546
0.799376	5.51576	1.17429	17.3963	12.0043	14.9605	32.9737	17.8177	10.6822	22.8998	34.2378	2.17581	31.9407	14.651	8.1671	20.8414	20.6912	11.9797	15.7018	3.72001	13.3739	10.3582	37.892	19.8636	15.6493	4.62743	27.1219	39.0537	37.6966	20.7073	7.8093	18.2799	17.9795	20.894	112.087	24.081	20.4532	0.0026396	20.705	22.6057	11.025	72.452	9.48826	11.6533	5.97337	25.4969	1.24926	103.4	0.000614412	9.36763
0.899298	5.62723	0.922544	15.721	19.0652	26.7494	39.2436	16.2535	14.2036	18.7676	42.16	1.9557	36.6088	17.7573	9.92983	24.4248	17.5072	14.5237	67.4782	6.18037	10.3604	23.7898	44.6579	19.1387	12.4308	17.9363	22.4783	34.3882	45.6409	19.167	8.08077	33.3541	15.2367	36.2757	97.6431	36.8126	16.3796	0.00269232	22.3913	80.0038	17.7762	67.0045	8.85197	10.1942	4.34492	21.6154	0.958949	89.8097	0.000634361	11.191
0.99922	12.3053	0.720682	16.2598	20.2483	29.8885	37.8201	14.8168	14.4545	14.6657	41.9468	4.53114	35.6782	28.8044	9.21205	23.3596	14.1395	14.0242	78.1453	5.99188	7.74601	26.4478	47.3106	28.81	9.68391	25.5512	29.8855	29.9742	46.3324	16.3002	13.6853	34.9373	12.6704	35.4856	85.7411	81.5231	35.9862	0.0027033	20.2679	94.7194	19.1339	60.1237	7.68887	8.41836	3.12244	32.1725	0.727073	78.8045	0.000736544	11.1907
1.09914	14.268	0.561079	17.8176	29.1884	29.0411	41.4269	24.7694	13.2015	11.1431	38.3857	25.9949	45.5403	29.0809	17.3762	20.6869	17.8256	28.5118	75.1379	5.10596	5.64978	23.9274	42.5017	29.6077	7.46084	24.5996	36.4998	25.9421	43.2968	13.2127	14.7286	32.4659	12.9818	29.5646	100.321	116.646	40.7269	0.0026762	17.0407	86.7477	17.5982	53.1992	27.7765	6.74854	2.22636	33.0642	0.545911	68.7022	4.50571	15.9333
1.19906	15.5004	6.85074	16.5502	30.2491	26.5257	38.8438	27.3412	16.2818	11.6926	51.0658	34.8192	54.2445	25.6297	17.7008	17.6832	16.4616	35.3144	68.1129	4.15288	4.04668	23.0115	35.5839	27.016	8.82512	21.6347	34.9624	22.339	56.1054	21.6402	13.3614	28.764	11.8282	38.5185	101.027	117.615	35.4314	0.00265899	13.8118	71.1955	15.0716	46.7573	31.8257	5.32224	1.5793	30.2444	13.2806	59.7256	7.01618	16.7407
1.29899	18.4395	8.41837	14.4375	28.0557	33.3453	34.2867	26.0881	16.1365	15.5051	52.8983	38.4395	51.9712	22.3176	21.0209	14.8507	13.7809	34.3088	60.4051	3.31419	2.85863	19.597	28.7477	23.4123	22.505	18.5008	30.5778	19.1653	58.4982	25.4274	11.2878	25.5303	10.2163	35.2808	93.9272	105.261	28.6745	0.0026465	10.9753	54.9653	12.4231	44.4549	29.8532	8.8956	1.11652	26.3009	17.8682	51.8568	10.3202	16.0177
1.39891	20.2331	8.02971	17.4486	24.746	33.8395	29.4492	23.0896	14.5451	14.7427	67.5161	42.3577	50.3399	18.4604	19.3741	31.5324	18.8374	31.573	53.1091	2.62356	1.9976	15.6925	22.7742	19.7826	24.3082	15.6728	25.619	16.3975	55.436	26.1043	9.20539	22.2245	8.5835	28.5969	101.294	99.9962	22.6422	0.00258288	8.62444	40.8103	14.5854	40.3842	25.9916	14.5397	0.787527	22.3121	28.8719	44.9998	11.8725	14.7632
1.49883	19.5389	13.3726	16.7195	21.2745	31.5518	24.9637	25.3837	12.4498	18.3278	71.4797	40.738	44.5207	24.2711	16.392	41.8629	17.7419	27.9149	46.5326	2.06956	1.38383	14.7406	35.6002	16.4974	21.7495	13.2343	22.5394	13.997	49.8322	26.31	7.36639	19.1967	7.10306	21.8596	94.7017	93.8447	24.5621	0.00240631	6.73348	29.491	13.8659	55.4616	21.8819	14.7582	0.554388	18.6867	31.0797	39.04	12.3126	13.3856
1.59875	17.8328	14.8645	22.641	18.0385	28.2256	21.0236	24.1748	10.3245	30.1102	67.202	42.502	43.1801	34.0385	13.3748	41.5791	20.2099	24.0623	40.7132	1.63005	0.951885	12.4154	35.8933	30.3828	18.0109	11.1626	20.8741	11.918	49.2105	29.0533	5.83274	20.23	5.82763	16.8132	84.4526	81.7005	21.1542	0.00203243	5.23711	20.8918	12.0715	57.1441	18.1227	20.9289	2.19782	15.5437	37.1331	39.8391	12.069	12.046
1.69867	15.8178	13.6987	22.3892	15.1771	26.9979	17.6474	21.373	8.38651	30.2207	59.8691	53.5095	38.2108	33.2378	10.7311	37.4149	18.1535	30.0337	93.5568	1.28302	0.650934	9.88053	31.6239	32.5996	14.3522	20.3052	17.9816	10.3142	52.9853	26.8265	8.30484	18.7102	4.7578	33.3219	73.9876	68.1593	26.6758	9.82165	10.8754	14.5766	10.042	53.9732	14.8854	20.5476	2.41592	12.8815	36.2024	36.8438	11.4264	10.803
1.7986	13.8168	11.6696	20.0353	12.7137	24.4684	15.9782	18.0532	6.71655	26.074	51.8795	53.7848	32.368	28.9103	8.54079	36.8825	15.0327	29.2406	115.954	1.0096	0.442945	7.60429	27.4797	39.5639	11.2007	20.3135	14.9503	35.9547	61.5923	40.1544	13.0413	16.5475	20.6922	39.9779	72.7978	69.7363	33.951	13.7463	11.5674	10.0491	8.139	48.8897	22.0834	35.1943	2.1169	16.0023	32.1144	32.8333	16.3179	18.7608
1.89852	11.9664	9.55186	17.1952	10.6234	21.561	14.4582	18.2696	5.32585	20.9547	56.5674	64.642	45.1792	23.9009	7.9577	33.0856	12.0259	30.5118	113.538	0.794386	3.70364	25.1443	35.361	38.3018	8.63839	22.6142	36.9831	47.6671	61.4541	41.0563	21.9621	19.1596	24.8782	35.7603	73.2922	62.799	30.2951	13.1551	10.4061	10.0567	6.49338	43.4522	22.2449	38.2107	1.68877	22.2276	26.9694	28.814	18.5732	20.6047
1.99844	11.5799	7.64668	21.7211	8.86401	27.4079	19.0677	22.7427	8.59962	16.1912	53.824	64.0392	45.4108	19.2684	14.0958	28.4577	23.8538	37.1386	103.586	0.624995	4.46811	28.429	33.8973	34.093	9.07489	25.6367	41.0962	51.276	56.8928	36.6687	22.5748	39.5602	24.0694	28.6813	67.0567	53.3176	24.7168	14.3171	26.9052	8.61209	5.12956	41.1648	27.0006	34.5765	7.5849	26.2276	22.9612	25.1211	19.1579	20.0347
2.09836	19.7325	20.3019	21.0817	7.38987	27.919	18.9334	22.8353	27.2591	12.2171	48.2336	76.7352	49.3618	18.2876	24.6567	28.0503	24.0836	35.9016	92.0925	0.491647	4.14905	30.4991	29.2366	29.1952	8.03745	23.5397	38.1335	59.3153	50.4228	36.0328	20.1239	42.2088	21.3911	21.8021	59.3244	60.3636	20.8758	12.7142	29.5296	11.7549	4.02667	37.5157	33.221	29.7791	26.3647	25.2263	18.7774	39.0419	18.7189	21.7635
2.19828	21.7879	22.6989	18.7266	6.15808	28.9863	27.3257	21.8862	33.1262	9.08059	41.9278	82.7346	45.7764	19.479	24.7993	25.1606	20.8248	40.4827	81.0493	10.0789	3.44976	27.2161	23.9894	34.5833	6.62392	20.409	59.1619	63.83	43.4579	32.3276	16.8601	39.1885	18.2459	21.8525	71.0487	56.5571	30.8999	18.4971	27.4072	20.7132	3.14796	43.0634	31.8572	24.4009	41.3146	22.444	14.9343	40.4692	17.6855	23.7326
2.29821	21.0927	20.9631	16.0188	5.13043	27.3065	27.7724	31.1472	32.6493	6.68318	35.8482	92.2596	39.6816	17.5124	21.6825	21.6377	16.9763	40.3743	71.0414	16.5212	2.69834	22.3454	19.17	48.629	5.26492	25.8278	60.4846	69.99	48.4454	27.0296	13.6897	51.9886	20.9341	23.3113	68.4131	56.2684	29.5959	24.0865	23.3104	21.1783	2.45437	42.0498	27.9946	19.4785	40.0081	38.5558	28.852	37.6307	16.339	23.0179
2.39813	19.2736	44.1146	23.9135	10.0296	24.5585	25.3345	34.0249	29.6659	4.88657	30.3657	103.358	33.257	14.7025	17.9489	32.2501	13.4838	45.3979	62.1668	27.4946	2.03051	17.5231	15.0925	60.8193	4.10294	24.3022	55.0178	69.3918	47.4333	21.6818	10.9282	51.1853	40.6714	20.0646	61.6538	87.5347	24.6638	43.8221	19.0065	18.3091	3.91297	38.6377	23.6717	15.3249	35.7448	40.9226	32.4179	33.6079	14.861	21.3371
2.49805	17.1064	47.6903	24.2128	11.1274	21.5499	22.0925	32.3085	25.5106	3.55723	25.5841	114.064	27.3694	11.946	14.4993	37.6019	10.5797	42.8444	54.3646	32.3613	1.48786	13.3622	11.7801	59.433	3.16166	21.2283	46.9941	65.2117	43.4536	16.9339	8.64081	55.1757	44.4074	25.5477	54.2335	110.464	19.6759	44.3753	16.083	14.57	21.8539	34.5681	19.6476	11.9569	28.7808	40.2848	30.8052	29.5212	15.1655	19.3959
2.59797	23.9091	43.4953	21.8644	10.6047	18.6504	18.8662	28.5151	21.2181	2.58189	21.4885	109.761	22.2949	9.5439	11.5778	35.904	8.2524	37.9657	47.5288	29.1842	1.06936	10.0061	9.14784	53.1155	2.42036	18.1125	52.783	59.3483	48.4383	12.9875	6.79477	51.3889	41.5055	23.2521	61.685	107.383	15.4564	38.3792	13.5322	14.5317	26.6581	30.5442	18.6569	9.28362	21.9757	36.2023	26.9446	25.7481	14.7238	17.4757
2.69789	25.0875	36.8677	18.841	9.47692	23.7543	15.9471	24.0588	17.2692	1.87035	38.062	100.022	18.0549	7.55625	9.19309	31.7758	13.1489	32.7571	41.5481	24.252	0.757414	7.40221	7.08204	45.5742	1.84564	15.3321	49.1654	52.9106	47.4253	9.83378	5.32643	45.5675	36.8057	18.7944	58.5701	123.719	21.0104	31.0086	10.9722	12.8911	25.6841	26.8273	16.3277	7.18723	16.2751	31.2166	22.4275	26.6973	13.8528	24.0943
2.79782	23.78	30.0959	19.6431	8.20397	24.213	13.4109	19.6883	13.8492	1.35328	41.7681	88.9179	33.4455	5.95314	7.2793	190.642	27.2867	27.9247	36.3185	19.5271	0.659383	7.92855	5.47267	38.3122	1.40409	12.9431	58.7792	46.5232	50.1745	7.37725	22.3127	39.8851	46.0998	20.4542	52.5233	120.544	25.2858	24.2013	11.5218	10.4046	22.5039	23.4941	13.7797	5.55464	11.8293	26.3678	18.0608	26.5672	12.7593	25.1071
2.89774	21.5056	24.0565	17.9305	6.98293	22.6216	11.2489	20.1573	10.9916	0.978523	39.8436	78.1086	35.8739	4.67741	9.30088	278.756	39.3695	23.6724	31.7469	15.5168	0.529711	7.76798	6.1127	31.8631	1.06669	10.9161	70.167	41.1602	47.9012	7.36836	25.788	42.0615	45.2001	17.7288	46.1145	106.27	22.3019	18.5323	22.6943	7.95046	18.7866	20.5456	11.4266	4.67563	8.49564	22.0328	14.2049	25.7203	12.9489	23.9482
2.99766	18.9825	18.9938	15.5248	5.88839	20.2579	9.4229	18.5401	8.65886	0.707306	35.7488	68.2088	35.8245	10.9585	8.74424	283.979	37.5315	20.015	27.7509	12.2602	0.405609	6.67165	9.98736	26.3468	0.809719	10.8286	70.9882	46.1586	48.6499	6.51076	23.9874	47.8989	40.4116	14.013	57.258	109.366	23.7966	14.0372	24.2561	5.86204	15.2583	17.9545	9.39155	14.103	6.05395	18.3043	10.976	23.3343	14.7554	26.3962
3.09758	16.5353	14.8859	16.4841	4.93933	30.1173	7.88791	33.3589	6.78406	0.511015	31.0953	59.3874	32.1079	11.7766	7.45644	258.172	34.7146	16.9016	24.258	9.66316	0.300877	10.1678	10.1694	21.7169	0.61439	9.84743	63.5469	46.269	51.8035	5.39863	20.5002	56.6585	34.576	10.5682	55.6479	98.7269	20.4113	10.5644	21.8611	4.2149	12.189	15.6847	7.68388	15.7231	4.2917	15.1589	8.36501	27.792	18.9469	25.6984
3.1975	14.2969	11.6136	15.1455	4.1308	32.1695	6.60063	57.4661	5.29378	1.05305	26.5966	51.6295	27.3734	21.1072	6.10533	223.46	29.0787	14.2644	21.205	7.60795	0.218237	10.1352	8.99544	17.8697	10.6327	14.113	53.862	43.7567	49.616	37.3871	16.8186	54.1957	28.9046	27.0392	50.3116	83.9244	16.4423	7.92033	18.8384	2.97458	9.63654	13.6994	6.27155	14.3629	3.03197	12.5325	6.30521	32.0879	20.6703	28.6281
3.29743	12.3092	9.03524	13.1506	3.44864	30.6816	5.52242	154.586	4.11834	1.10408	34.4121	51.3022	22.739	27.8131	4.90676	188.859	23.3813	12.0357	18.5365	5.98702	0.155686	8.77152	7.47486	17.0081	12.7196	13.6021	44.667	44.9438	44.881	46.3969	13.5028	67.7867	43.9505	32.4678	44.3105	101.008	12.9616	5.92426	16.6354	2.49104	7.5682	11.9644	19.6004	12.1088	2.13718	10.3513	4.70993	30.8883	29.1879	27.9747
3.39735	11.5356	7.01699	11.1318	2.8762	27.7669	4.61989	354.939	3.19652	0.969575	34.7972	47.3957	18.6214	48.4327	3.90843	157.675	18.4527	21.4718	16.2039	4.71043	0.109657	7.086	6.01444	15.0268	11.778	35.4781	36.3935	43.0803	39.2007	44.7732	31.506	69.8976	52.7915	29.0498	41.8055	96.6868	12.3339	4.42492	13.8216	6.99743	7.32593	10.4488	22.1621	31.9138	1.50429	8.54517	3.4919	27.9623	37.5911	26.0128
3.49727	14.0331	15.1883	12.499	2.39727	29.5549	3.8647	495.669	2.47671	0.786137	32.0767	42.5869	15.1263	49.5989	3.09964	130.794	14.4342	22.6532	14.1649	3.70569	0.0764756	5.50339	4.7538	12.8209	9.90758	36.9524	29.3633	39.6867	50.2475	42.1844	34.2596	64.2002	51.0584	23.3017	37.4035	93.5737	20.8323	3.3021	13	7.72392	6.43286	9.12548	20.6984	45.9682	1.05803	7.05216	2.57243	24.7029	41.0709	27.7273
3.59719	14.0871	20.9307	34.429	2.14785	28.1453	3.23294	522.449	1.91648	0.610238	182.763	39.9209	12.2294	43.951	2.45289	108.121	11.2421	20.9304	12.3825	2.91516	0.0529112	4.17074	4.07024	10.7465	16.1661	33.2168	23.5597	35.6623	52.1756	36.2092	90.8773	56.632	88.0063	28.315	46.751	82.2408	33.681	2.46279	11.1229	6.89166	5.37652	7.97007	17.9876	45.3093	0.743753	5.81903	1.88477	25.092	41.4623	26.6716
3.69711	13.0943	20.6577	38.5002	1.86167	25.4522	2.70452	543.404	1.4815	0.461455	301.305	35.9566	9.86005	36.6547	1.939	89.2111	8.73744	18.3861	10.8242	2.29325	0.0363694	3.11037	11.0124	8.92368	18.001	28.6071	18.843	31.5236	51.089	31.8315	106.481	52.5407	94.4682	25.4249	45.511	68.9539	50.9257	1.83617	9.09682	5.57951	6.54871	6.96159	15.1303	39.4913	0.522554	4.80103	1.37442	23.1681	39.9896	24.6383
3.79704	11.7258	18.1561	36.0041	1.58564	22.4011	2.26247	503.83	1.14439	0.343216	325.404	31.7871	7.93727	29.6829	1.53194	73.5333	7.52095	15.8022	9.46198	1.80395	0.024872	2.29444	12.1775	18.3601	16.2798	24.387	15.0428	27.5535	48.1401	27.1144	99.4981	46.5217	88.1204	24.0716	41.169	56.3491	53.9283	1.36858	22.5651	4.27159	6.30629	6.0811	12.5255	32.5528	0.366765	3.96094	0.998102	20.6333	37.4619	22.3619
3.89696	12.8524	19.3501	31.4981	1.33771	19.8141	1.89262	438.443	0.883433	0.435244	308.436	27.8465	10.0176	23.6724	1.21002	60.5765	9.16182	13.4471	8.27084	1.41894	0.0169459	1.67972	11.1139	25.7733	13.5487	20.6372	11.9963	23.8946	43.1273	21.9996	85.2096	41.0108	76.9928	23.2119	51.2532	48.6384	46.169	1.01988	28.3936	3.15356	6.89588	5.31227	10.2851	26.0702	0.257273	3.26776	0.722175	18.103	34.4064	26.0801
3.99688	12.4058	19.9654	26.7555	1.12269	17.2259	1.58314	366.491	20.5404	2.18887	275.883	24.2842	30.5967	35.0192	17.1732	49.8871	14.0589	15.4723	8.69503	19.6803	0.011507	1.22299	9.37495	38.3783	10.8248	17.4198	9.56089	20.6063	55.0779	17.3124	69.9814	35.6041	65.0925	19.2272	49.8419	40.3906	37.1683	0.759908	34.5833	13.9068	6.38259	4.64102	8.41024	20.5488	5.58133	2.69578	0.520846	15.7819	31.1607	30.4376
4.0968	11.32	17.8777	22.4113	0.939809	16.9305	1.32426	297.935	27.4942	2.5232	239.579	25.5538	35.3013	34.6408	19.9506	41.0772	13.5761	34.2918	8.12244	21.9286	0.00779544	0.886883	7.60405	39.3369	29.4313	14.6911	7.61707	17.6995	67.8003	13.3476	56.2173	30.7197	54.0588	14.8625	92.6075	38.0632	29.2937	0.566102	32.5853	18.5248	9.87993	4.05513	6.8622	21.4402	6.52554	2.22398	3.01864	19.3325	27.9348	30.2109
4.19672	10.0402	15.0168	18.6445	18.3232	15.5504	1.10777	238.331	28.0415	2.29567	204.729	24.1567	33.4549	30.2871	18.2715	33.8205	20.0458	37.4465	9.54351	19.489	0.0052644	0.641149	6.03748	35.8557	32.0384	12.386	24.7628	15.1591	69.2945	41.6051	44.6094	29.1497	50.4191	27.2778	98.8688	33.0434	26.1373	0.421614	30.288	17.6351	10.2059	11.7154	27.4334	19.1158	5.83837	1.83487	5.81014	18.9303	24.8535	28.273
4.29665	8.77021	12.1976	15.4584	23.7142	13.8017	0.926759	195.813	30.8717	1.89556	173.365	32.5583	34.6543	25.1009	15.4201	27.8449	19.2046	35.005	16.966	16.1084	0.00353651	4.11362	4.73567	31.0574	28.7461	10.4415	46.0486	34.8546	64.9877	52.0151	35.1517	26.0244	68.2	26.9591	92.1487	53.322	40.5624	0.313914	25.7775	14.7547	9.22754	13.7578	31.6874	15.9325	13.3063	11.512	6.52301	17.2478	21.9858	25.8098
4.39657	9.8332	11.1049	16.3427	26.5819	12.0222	0.775437	163.429	29.2336	1.48811	146.039	48.5628	38.9824	20.2614	12.5674	22.9248	16.3004	35.4061	19.334	12.9415	0.00235481	4.87851	3.68818	26.236	23.8358	8.80195	71.594	53.8531	72.3389	70.5584	40.7708	30.3386	76.4135	43.9056	107.412	55.3982	37.503	16.1594	29.8873	11.5229	7.83368	13.5367	29.8013	12.8355	29.1124	14.0446	6.1963	15.2776	19.364	23.2997
4.49649	11.9796	9.40442	14.9929	25.4329	18.7569	0.648869	132.713	25.7281	1.13422	129.029	51.119	40.0009	32.747	10.0778	27.1569	13.1827	41.5023	18.5054	10.2741	0.00153637	4.51679	2.86026	21.8766	19.0069	7.41974	73.2302	61.1253	70.7787	70.1077	37.9693	28.9047	72.1172	42.4059	138.641	50.2058	30.9321	19.2545	27.7175	8.62121	6.42505	12.4794	25.9757	10.1509	31.64	13.6548	5.41869	13.373	16.9972	20.9253
4.59641	12.0308	7.67295	13.0093	25.2294	35.7084	0.542951	121.482	21.7089	0.848495	114.945	48.333	36.2611	34.6178	8.01867	27.8591	10.4322	39.6763	16.748	8.11454	0.00096776	5.39431	2.21258	27.5338	15.7937	7.26102	65.8456	61.6204	64.8149	66.9624	32.4676	25.8431	63.3617	35.1495	136.028	42.7626	24.5885	17.6165	23.5662	6.26406	5.16358	19.5603	21.8807	7.944	29.3641	12.2058	13.4038	11.6462	14.8805	19.3653
4.69633	11.1841	6.13088	11.0081	22.9643	40.4262	0.454265	104.896	17.8371	5.50903	104.937	49.6643	35.3829	31.0382	6.35586	25.3979	8.19464	35.341	14.8435	6.3945	0.000584335	5.0065	4.94871	26.9579	13.2271	11.4341	55.9305	58.46	57.055	57.8791	26.6447	25.3474	53.7258	28.7474	123.384	35.254	19.2901	14.6098	19.2117	4.45566	4.09799	20.8194	18.1269	6.17911	35.0631	10.4975	15.7677	12.6924	13.0006	24.8836
4.79626	10.0155	4.839	9.20337	20.0674	39.4849	0.38003	87.2227	14.3981	8.49278	92.1102	56.5095	31.3952	26.0258	5.02831	22.0125	6.39558	45.9453	13.0475	5.03411	0.000319757	4.19164	5.33374	24.112	10.6023	11.1975	46.1611	53.5182	48.9519	62.7776	21.395	29.067	52.3432	35.0535	108.801	28.5333	15.0602	11.5604	15.3148	3.11865	3.22647	19.7941	14.8912	4.78915	31.5836	8.85494	15.2764	12.0014	11.3399	25.4319
4.89618	8.79359	3.79104	7.64907	17.1675	39.1283	0.317904	87.081	11.48	8.40039	79.1789	54.9668	26.6311	28.259	16.0444	18.6172	12.3322	45.2288	11.4309	3.96145	0.00015058	3.32379	4.8226	20.6965	8.40646	9.89655	37.5116	47.8973	55.1667	57.5356	16.9727	27.5668	46.666	37.6128	94.9003	27.9841	18.0448	8.92164	12.8283	2.15543	2.52724	17.982	12.18	3.70398	34.9006	7.39372	16.3158	27.5583	9.87876	26.1989
4.9961	8.93959	2.95658	11.3209	14.5174	36.0806	0.265918	84.3553	9.07357	12.0413	78.6575	50.3237	22.0621	38.5977	17.4265	15.5495	12.3978	40.7486	10.0011	3.1168	4.58e-05	7.24947	4.05006	17.4018	14.8724	19.1093	30.2202	42.2252	54.2863	50.154	13.3718	24.6063	39.8704	44.0078	83.7773	72.3294	15.9004	6.78907	16.3606	1.47463	1.97287	16.004	12.6224	2.86109	30.6382	6.13994	20.3363	30.4689	8.59731	38.5175
5.09602	8.35642	2.29925	14.6579	12.1967	32.0902	0.222448	75.3047	7.12626	11.6963	76.2193	44.8342	18.039	37.4369	15.6351	12.9026	10.7043	35.4144	8.74524	2.4521	-1.29e-05	7.76786	3.27729	14.4737	15.1698	19.2676	36.2994	36.8412	49.8734	49.5577	10.4929	21.468	33.8308	39.0622	73.1034	93.5284	12.9211	5.12438	15.6316	1.00044	5.77707	14.1058	20.1961	12.8734	26.6941	5.08374	20.1549	28.9417	7.47624	40.7898
5.19594	7.50451	1.78492	14.3241	10.209	36.0683	0.186125	64.0067	5.5708	9.95051	73.0336	51.8118	14.6401	32.4738	13.0847	23.1363	8.72049	30.2914	12.8462	1.92916	-4.22e-05	6.92806	2.59867	11.9681	13.2854	17.1688	34.5875	38.1042	45.4331	43.5565	8.21464	33.9721	28.1535	40.4553	72.4616	91.6092	10.218	3.84944	13.4672	0.673923	6.67167	12.3744	22.0475	14.8531	21.2355	4.20245	18.0359	26.0659	6.49739	39.1428
5.29587	6.59951	1.38406	12.759	8.52712	38.6558	0.155768	52.6506	4.33985	7.93744	84.9962	65.2818	11.8304	48.6754	10.6233	26.4062	6.92423	29.2136	13.0832	7.26508	-4.66e-05	5.68634	4.17769	9.86491	10.89	14.7447	42.4542	36.6632	39.8624	53.4903	17.6773	34.7129	23.175	34.4508	69.8817	99.0439	8.00113	2.88355	13.5061	0.670099	9.66761	11.6797	20.3488	13.728	27.997	3.47082	17.5513	27.1254	5.64402	36.1224
5.39579	15.8714	1.07248	10.9278	7.11352	36.9209	0.130367	63.3264	3.37223	6.10614	82.9092	65.6339	28.7488	48.2966	50.8514	28.6518	5.43204	46.1623	16.6233	9.74457	5.39541	4.65346	4.2388	26.9506	8.63099	12.509	58.1951	33.8571	34.1253	51.6576	36.568	31.7893	18.9577	26.9998	63.0051	91.2007	6.24243	2.15635	11.8751	0.572018	9.81609	10.5761	42.9442	11.6355	33.9976	2.86513	15.554	25.2573	4.90093	32.7707
5.49571	22.0103	0.830716	9.19038	5.92997	33.438	0.109099	62.7191	2.61541	4.59464	75.3197	60.9317	42.2278	48.8834	87.1867	35.8055	4.23658	47.572	16.3795	9.06528	21.9377	3.64204	3.74416	49.7748	6.71533	10.568	156.379	48.6945	28.7229	44.8979	39.0418	63.7371	15.4512	20.2681	76.531	78.2942	6.85861	1.61081	9.84558	19.3988	8.80905	14.8941	108.165	18.1544	32.0766	2.36449	28.1276	28.768	4.25444	31.7248
5.59563	23.0422	9.46781	7.66119	4.94121	29.454	0.0913133	66.0504	2.02558	3.40885	65.9465	54.639	45.4269	48.4374	87.3775	34.9445	3.29482	43.5915	14.9765	7.61763	25.3803	2.77376	3.10905	53.4351	5.16995	8.91531	200.047	55.3741	61.1314	36.8671	35.3124	67.7231	25.721	14.8446	103.504	106.383	5.92541	1.20236	7.9206	23.8495	7.83408	17.4711	119.401	18.239	31.2411	1.95098	31.141	27.5791	7.50919	29.386
5.69555	21.8199	11.6136	11.4304	4.11618	25.5466	1.18278	65.3505	9.10933	2.50575	67.403	62.6895	41.9603	42.3781	76.2986	31.2161	12.8752	41.5425	13.3258	23.262	23.2155	2.0755	2.50061	49.5867	3.95572	7.51727	194.371	55.8822	73.0926	29.2379	29.7912	85.4087	42.6924	10.7121	102.658	105.739	4.78475	0.896917	6.2674	26.3719	6.59297	17.1825	110.623	16.0217	26.135	1.60962	29.3999	24.9268	9.14759	33.1561
5.79548	27.9376	11.3822	14.8801	19.7537	23.0856	3.7558	59.0252	11.4539	1.83055	62.4279	76.0551	36.3048	35.1325	63.1258	26.7954	22.4105	36.9564	11.7317	24.297	19.1541	1.53477	1.97596	43.3118	19.0623	7.02018	171.065	68.5263	75.6974	22.6616	35.3616	99.2953	45.1232	7.65895	97.8688	114.371	3.77531	9.11692	4.91295	45.9771	5.38022	15.8355	108.285	27.4016	28.7549	6.77644	25.6215	22.0056	10.8606	39.4846
5.8954	28.5332	9.97345	14.5624	24.3185	26.8058	8.09534	50.5435	14.0322	23.7374	80.2003	75.5723	30.3968	28.3635	50.9807	22.5513	22.1562	31.9412	10.2844	27.0397	14.912	1.12583	1.54554	36.7438	21.8122	16.3284	143.782	81.0806	71.4855	17.2877	33.1827	104.177	58.1372	10.3606	112.909	105.333	2.95386	32.9231	3.83032	46.9019	4.31063	22.0166	95.9571	40.3204	25.2047	12.3836	21.2762	19.2342	11.4385	39.4442
5.99532	26.7287	10.1109	15.0024	28.1301	26.439	8.89082	42.5899	13.8722	28.4104	80.9146	69.8178	25.7506	23.4166	40.7035	18.7868	19.0191	35.915	9.00007	27.0343	11.1864	0.821372	1.20164	30.7075	19.9094	16.8189	118.005	83.2957	83.4888	13.039	28.4716	106.942	57.5078	12.7466	107.629	90.4348	2.30385	36.3688	2.9767	40.5071	3.41455	22.7585	81.457	39.9532	20.1093	13.3059	17.1057	16.7394	11.3134	37.0095
6.09524	24.0298	14.6127	13.6349	27.224	24.3252	8.34413	41.3265	12.4882	26.1724	88.418	62.4671	21.3175	29.5327	32.3175	15.5665	23.4569	33.8939	7.87061	23.268	8.17871	5.94836	0.93093	25.4585	16.6397	18.4155	98.0191	79.8497	83.4722	9.75292	23.4064	98.0824	64.043	11.4876	96.6511	86.4775	1.79483	32.4646	2.30911	32.2168	2.68523	38.7855	67.7417	34.8992	15.2765	12.3825	13.4375	19.413	10.7728	33.823
6.19516	21.144	14.6072	11.7831	26.24	21.6091	7.36858	36.9271	10.6812	21.7326	84.2035	55.0462	17.4232	32.9708	25.5889	20.7064	21.5388	30.0339	6.88091	18.9988	5.8686	7.09556	11.8038	21.0153	13.3236	17.97	107.748	75.5242	77.3633	7.24985	26.5939	86.4723	60.3062	9.24472	84.9025	75.5864	10.372	26.6247	1.78963	24.3905	2.10178	42.0276	55.7585	39.7917	21.1926	10.8546	14.4438	25.3772	10.0058	32.7256
6.29509	18.3864	12.9085	9.9515	23.5733	22.543	6.33091	38.8347	8.85362	17.1075	75.4907	52.7009	14.1371	35.2111	20.2336	20.5771	24.0316	47.3438	11.8745	15.1865	4.15146	6.58379	15.8195	23.0385	10.4259	15.8659	99.5903	70.9337	68.6125	5.36435	24.5944	75.0744	52.9283	7.04002	95.8369	63.1912	10.7057	20.9453	1.38656	17.8691	1.63997	40.2205	45.6532	36.6309	46.5037	9.24569	13.4538	25.2806	9.13489	35.0881
6.39501	15.8824	11.2427	8.31241	20.4623	21.2814	5.36795	36.2061	7.18992	13.056	70.8115	58.4589	19.8393	32.799	15.9882	28.9394	21.4544	48.7648	14.6157	12.03	2.90426	5.51239	15.3416	34.7365	8.05318	13.585	95.9095	64.5318	59.1622	18.6267	20.9642	64.7758	53.7701	5.19961	90.8024	51.5558	9.10537	16.1114	1.07414	12.7884	1.27698	36.642	37.2765	34.8883	47.911	7.75972	15.4141	26.6031	8.23767	33.8249
6.49493	17.2986	9.31114	6.90575	17.4425	19.1604	4.5216	42.7475	5.75789	9.77446	63.0144	56.3573	49.0157	28.5457	12.6294	135.225	17.7221	44.6765	14.2857	9.49227	3.9432	4.37202	13.2989	35.7121	6.17376	11.5134	98.2793	57.5148	50.0478	22.0005	31.4293	55.7479	70.2084	3.77136	81.3651	41.4741	7.31434	12.2362	0.832272	8.99313	0.992942	36.5582	30.3932	30.6736	40.9926	6.46168	14.7697	24.8647	7.36174	31.275
6.59485	16.6553	7.50394	5.72144	14.7208	16.8233	3.796	42.0143	5.20599	7.22793	54.573	53.1083	56.385	23.6061	83.4648	161.157	14.161	39.1072	13.0257	10.8695	35.8053	3.35755	10.9399	32.591	4.71196	12.1049	92.5412	50.5575	41.7697	27.3118	33.9515	47.9278	69.73	2.70506	90.5122	33.0845	26.4458	9.22408	0.645282	6.23867	0.771469	33.8926	38.7544	30.417	32.3182	5.35801	24.7822	29.9994	6.53475	28.3975
6.69477	15.1799	5.95332	4.73395	24.0739	14.6627	3.95841	37.8102	4.46522	18.5608	46.5645	47.9488	53.3807	29.6265	94.8637	154.972	11.1431	46.6134	11.5779	13.2846	43.3287	2.52602	8.75435	28.2458	5.14639	10.908	80.3224	44.0179	52.6359	36.4746	30.8421	41.1867	62.698	6.47609	95.3717	26.2577	26.6711	6.92274	0.500763	15.4581	2.38836	30.4462	37.5491	26.5774	24.3871	4.43271	29.7685	29.249	6.35612	25.5732
6.7947	13.4562	4.67926	3.91419	25.7434	15.462	35.7828	35.1995	3.70909	84.2466	49.9094	42.8682	46.7227	44.9666	86.3177	137.567	28.0991	64.9301	10.1888	12.0944	40.2779	8.53711	6.89779	23.8679	4.62297	9.40164	67.04	38.0654	54.2975	36.068	26.0736	35.3873	53.7991	18.2345	88.5357	20.7742	34.9797	12.1354	0.38903	16.78	2.77569	26.9542	35.3146	21.9348	17.9325	16.9598	29.083	26.6056	5.9877	26.2485
6.89462	11.7508	3.6571	13.1035	24.1847	20.2816	232.862	30.7859	3.86775	213.897	47.1621	50.5344	39.3562	49.9856	72.6559	117.729	42.0806	65.0442	8.93041	10.0849	33.5075	9.67347	5.38639	22.7727	17.1785	7.98584	54.8134	32.7589	51.1714	41.2856	21.2721	30.4024	45.0455	19.1461	89.0996	16.4039	31.3986	12.4723	0.30252	14.8734	2.62867	23.6965	30.7813	17.578	12.975	20.042	26.9434	23.5501	5.52071	24.893
6.99454	10.1763	7.97147	14.9438	25.2309	20.8741	295.341	31.4689	3.57466	247.297	42.1215	61.0128	32.4793	45.6119	59.144	98.931	40.434	58.988	12.2444	8.13143	26.2176	11.6405	4.18389	24.2027	32.4326	6.74954	44.3113	28.0947	45.8469	54.1748	17.0271	26.1189	38.0624	19.7365	81.5079	38.5623	25.6646	10.8481	0.235503	11.9992	2.28373	20.7618	25.9287	13.86	9.29041	19.2863	31.2781	27.9412	5.01393	22.8564
7.09446	8.77135	8.66669	14.0656	28.7729	20.6516	290.069	28.9198	3.10447	225.172	41.44	60.5321	26.4992	38.5502	47.401	82.3512	34.3567	54.6022	12.285	6.46536	19.7332	10.833	3.23952	22.3743	33.4818	5.69483	50.5211	24.0356	43.9379	53.2675	13.4845	22.4387	51.9993	24.2686	72.1052	42.9635	20.3371	8.78856	0.183548	9.16644	1.89716	21.9767	24.6559	10.8277	15.1068	17.1628	30.1377	27.1123	4.50435	20.6884
7.19438	7.53987	7.92115	12.3391	27.7036	19.0282	261.05	26.2404	2.59825	185.932	50.465	55.8866	21.4794	31.4276	37.7054	68.2068	27.7984	48.9206	11.3024	5.10987	14.4619	9.08322	2.5035	19.5084	29.4592	11.4203	63.5965	25.7158	39.759	46.708	10.6131	44.4241	57.4835	26.3471	62.9726	45.459	15.9366	6.86915	0.143182	6.75734	1.53619	35.375	24.0825	8.41341	14.7477	14.7285	26.5641	24.6177	4.32098	22.6695
7.29431	6.4707	6.72067	10.5425	24.8764	16.9167	226.249	22.5354	2.12337	145.908	50.0203	62.3229	17.3447	25.1526	29.8826	56.3403	22.0031	42.4138	10.0806	4.028	10.3954	7.21027	1.93244	16.5351	24.2019	13.6945	61.4938	25.187	42.6497	39.8787	8.96512	55.6687	56.977	22.8173	54.7175	41.5048	18.5783	5.26438	0.111901	4.85797	7.253	41.6344	21.3219	6.51691	12.3493	12.4098	22.2191	21.774	4.03348	22.0247
7.39423	7.82618	5.48839	12.2922	21.5884	14.7495	192.634	21.0567	1.70767	111.145	54.0025	61.0044	29.2584	21.9587	23.6397	46.4705	17.2357	48.2486	8.88331	3.17157	7.36371	5.54035	1.49059	22.7808	19.2044	13.0476	62.2212	25.6645	40.9981	32.4017	7.30992	58.3798	51.1858	31.7975	66.8474	35.4828	16.272	13.9866	0.0876945	3.42808	8.75242	40.992	18.0923	6.69643	9.62967	10.3557	29.1365	28.9613	3.69527	20.4311
7.49415	7.83978	4.38713	11.6501	18.4002	12.7183	162.588	18.4103	1.35804	83.111	76.1813	72.9883	30.7904	21.9791	18.6841	38.2994	21.0126	45.7013	7.79053	2.49601	5.15698	7.22223	1.14927	22.8885	14.9521	11.4398	55.7018	24.4938	37.9515	25.522	5.84796	53.9111	43.901	29.6412	64.7007	39.0573	13.1975	14.9807	0.0688863	2.38459	8.40132	37.7964	15.0427	15.9327	7.22086	8.59682	29.4157	28.9773	3.34045	18.5782
7.59407	7.27958	3.46301	10.249	28.07	10.896	136.629	22.1866	1.07128	61.4068	82.6969	72.2016	28.198	19.306	14.7607	31.5511	20.7492	40.5567	7.3637	1.96389	3.57883	6.89575	0.885872	20.695	11.5158	9.77284	47.2134	22.506	33.633	47.8745	4.62891	47.6523	36.7486	24.209	58.413	36.2135	22.7419	21.8118	0.0542897	1.63995	7.34785	33.8688	12.3803	17.259	5.28937	7.11661	36.6336	26.6105	2.99014	16.7414
7.69399	6.51492	2.71273	8.72848	29.5205	19.6538	114.56	21.9917	0.839987	45.0104	78.5462	66.5782	27.0493	16.0351	11.6586	31.2298	17.804	42.2515	11.6168	1.545	2.46531	8.04608	0.68271	17.8568	8.81325	8.27611	38.9229	20.1913	40.6131	51.6454	3.642	41.414	30.3504	23.9338	52.6187	35.823	23.0855	21.0777	0.0430049	1.11745	6.12782	29.948	10.1356	15.605	3.81768	5.8822	36.2956	23.6461	2.65687	15.0233
7.79392	5.71828	2.11504	7.32026	27.5469	22.0016	95.9484	19.8831	13.0536	34.4605	74.2568	66.4316	23.8187	12.9581	9.20731	28.0622	38.3632	47.1145	12.0008	2.16168	3.13684	7.40861	0.526072	15.055	19.1449	6.9876	31.6103	17.8303	41.8636	47.2251	2.85594	35.7481	24.8744	20.0241	46.2779	31.7948	21.5739	17.8932	0.526597	0.755595	4.97379	29.5828	20.3088	13.0935	2.72892	4.85776	46.4006	24.6916	2.34748	18.0469
7.89384	4.96551	1.64426	6.09269	24.3699	21.3937	248.182	27.1097	17.3464	25.8517	66.3348	70.2545	20.1261	32.1037	8.84588	24.1555	39.1907	44.3449	14.4147	14.409	5.35993	6.1796	0.405333	12.5403	20.2252	5.89357	29.1871	28.9369	39.4374	50.244	2.2356	30.7714	21.1511	15.557	57.2941	91.1228	17.8506	14.3256	0.635728	0.507627	3.97159	27.3125	32.2014	10.5863	1.93782	4.00974	48.2682	23.0178	2.06511	23.2315
7.99376	4.28585	1.27608	9.97477	20.9849	19.5478	446.87	31.073	17.6488	19.1414	57.5659	66.543	31.2114	50.725	7.60581	32.7164	34.0228	40.4967	13.9991	38.6968	5.48872	4.89064	0.312289	10.3781	17.9505	4.96903	29.0474	45.0158	40.6999	45.6714	2.00948	26.457	25.9472	25.8999	60.4996	104.219	44.1604	34.7359	0.597717	0.339159	3.13907	24.4887	41.4901	8.38956	4.82769	3.30882	44.2647	20.5782	1.81056	23.7575
8.09368	16.0142	3.26502	13.3368	17.8095	20.1399	476.158	30.1549	16.1735	14.0507	70.7318	60.2193	32.2255	50.9263	6.25047	34.0313	27.7818	49.9527	12.7355	39.9436	4.7794	3.75088	0.240595	14.3147	14.8082	4.18898	43.7395	51.1207	51.2099	49.8126	1.69097	47.1345	25.2713	27.8193	75.3764	101.22	43.2503	37.709	0.511533	6.31076	2.46491	21.6606	40.3169	6.57402	5.0617	16.2923	54.4872	18.0841	1.58315	22.4983
8.1936	19.8647	3.63312	13.1462	14.9931	18.9075	442.099	26.9469	13.9765	10.2539	70.3233	61.6354	29.2869	44.7856	5.03203	31.1929	22.0833	48.4714	11.31	34.7216	3.84	2.81959	0.185337	27.5983	11.7763	3.53123	44.4011	51.547	52.7951	45.7576	1.37633	52.9242	41.4162	24.0028	73.3193	123.459	36.2701	33.7206	0.418589	7.69977	1.92739	19.0359	36.4523	5.11771	4.35852	19.6093	56.285	15.7761	1.38133	20.6444
8.29353	23.5384	3.3494	11.7503	12.5646	16.9743	388.56	22.9189	11.6608	7.45311	71.1555	57.6408	25.7941	37.2185	4.01149	27.1022	17.3339	57.5791	12.598	28.4595	2.94053	2.0914	0.142741	29.8621	9.18008	2.97669	39.8015	48.9096	49.7404	48.5494	1.09972	72.1593	43.6499	18.931	95.6396	118.704	28.9975	27.6763	0.334287	7.12589	3.18891	23.1446	31.2293	3.96847	13.934	23.5668	51.4399	13.7188	1.20314	18.6805
8.39345	23.4079	2.85381	10.0804	10.502	14.8799	333.06	18.8608	9.51045	12.3562	70.7726	51.8678	21.7973	30.085	4.16567	22.9493	17.4786	57.9453	11.9789	22.7854	6.32514	1.53716	0.109906	27.7926	7.07532	2.5092	33.758	44.7783	56.739	44.0783	0.869289	80.2155	40.2366	14.2607	94.0735	104.017	22.7969	41.7281	0.263005	5.87948	3.34728	23.0262	26.0878	3.06993	15.0305	22.8032	43.9919	11.9128	1.04646	16.7956
8.49337	21.663	2.33616	8.48502	8.76502	12.8702	282.05	28.1827	7.63804	12.426	64.7561	66.6238	18.0203	23.9701	3.68262	42.4256	15.1069	52.6394	13.3619	18.0621	6.77529	1.1954	3.01275	27.0786	5.4171	2.1151	53.078	60.8954	56.1405	39.6999	0.682524	75.3998	34.9552	15.3018	90.6088	87.0776	17.8119	40.6554	0.204918	4.55373	3.04704	21.324	27.8362	2.62124	13.0819	20.3413	36.0842	18.2255	0.909284	15.0561
8.59329	19.3551	1.87052	11.4491	7.30907	17.5363	280.74	30.1351	10.4963	10.7296	56.9061	67.3753	14.7171	18.9504	10.5909	178.085	12.3129	45.9113	23.9441	21.2539	15.2225	0.906923	6.38385	34.3892	4.13127	1.7829	68.0722	66.1376	51.734	33.2649	0.53351	67.0847	53.4972	13.1978	84.3933	71.0999	13.8851	34.6292	1.11346	3.38828	12.6781	24.0419	25.4858	3.21484	10.4012	46.4459	28.7608	18.8295	0.789759	16.2519
8.69321	16.9734	1.47885	16.6584	6.09192	25.5373	254.012	28.3249	20.2351	8.62633	48.9474	62.7034	24.1323	17.5375	11.3901	253.864	10.2098	39.3323	25.302	19.1662	16.424	0.677069	38.8497	33.7613	3.14328	7.50047	66.1907	68.6208	45.7184	26.719	0.415704	58.4539	55.4803	10.4074	75.1562	57.2246	10.8147	27.7712	1.30265	2.45223	25.7197	23.3342	21.9568	3.03054	7.88614	51.8095	22.4485	19.6456	0.686177	15.7052
8.79314	14.732	3.18344	16.7665	6.71981	27.1227	252.688	24.8505	22.7292	6.66646	41.6031	85.6824	28.2811	14.9151	10.1869	256.98	12.8493	33.4204	24.5815	16.39	14.6212	0.500081	45.8405	35.0177	2.38822	8.08239	58.2729	66.1347	51.5271	24.4923	0.323334	50.5097	50.8078	8.99845	65.8077	45.6631	8.42049	21.5881	1.21221	8.15268	28.1437	21.3862	18.3926	2.59194	5.81533	48.8794	17.244	30.3712	1.50149	21.7732
8.89306	13.4376	7.13124	15.1058	22.1699	25.8063	228.578	20.8851	21.7089	16.5308	46.6886	88.1783	26.947	29.8322	8.51396	233.036	11.8607	45.207	22.3656	13.3492	11.8911	0.366771	42.7776	34.2169	13.6903	7.32943	48.9866	61.127	51.4808	42.3831	0.251601	43.4963	43.997	7.10421	69.082	36.2496	6.55546	16.4939	1.03337	9.80409	26.056	19.1114	15.1951	2.11674	16.3507	43.1173	17.7511	31.4465	1.92841	22.7211
8.99298	12.311	7.7859	14.0265	34.9957	23.3278	198.572	20.9003	19.1945	19.074	57.4487	82.6379	23.6552	31.3114	6.9082	201.467	9.92722	44.9595	19.8632	10.6594	9.17587	0.267755	36.4568	47.7713	15.8225	6.32984	40.2073	55.0482	48.621	44.9301	4.38809	37.4041	37.0207	5.35456	77.3561	28.6849	5.10321	12.4768	0.844917	13.175	22.3903	16.8777	12.4651	1.68698	17.4	40.1084	24.9782	32.0887	2.10463	21.6842
9.0929	18.9775	7.12732	12.2345	37.1133	20.528	169.261	18.9937	16.2418	17.3553	57.1442	74.4247	19.9548	38.2514	5.52801	170.171	7.97943	49.6013	17.4742	9.40661	6.84222	0.194805	29.7298	53.9108	14.4899	5.38018	32.5736	48.7339	43.6157	40.7792	5.35831	32.1463	50.3386	3.93116	78.6038	22.6546	3.97262	16.7505	0.675622	12.5755	18.4918	21.334	10.1878	1.32622	15.0697	35.1531	25.8207	35.5253	2.12205	25.3924
9.19282	20.4535	6.05208	10.3783	39.0369	20.6414	142.942	16.3272	13.37	14.3259	52.2871	65.7917	16.4799	35.9681	11.0791	142.032	16.2268	46.5243	15.3141	14.1048	4.98107	1.04327	23.676	54.4207	12.1284	10.1663	26.1964	45.319	39.6242	34.3154	5.07351	27.6209	50.5933	2.84104	72.1333	17.87	20.7432	15.8584	0.533336	10.5349	14.9233	21.4762	8.31004	2.98942	11.9528	29.9401	23.6061	33.7583	2.39186	25.2303
9.29275	19.6074	4.94536	8.68762	36.4296	22.7423	120.154	13.5355	10.8064	11.2399	45.9483	65.5426	13.4496	38.3359	11.3939	117.801	16.443	41.1234	13.4003	13.4242	13.2747	1.22547	18.6034	49.3003	9.7189	10.222	20.9798	40.9725	36.7545	27.6368	4.37036	23.7303	45.726	10.6012	63.8867	14.0851	21.3225	13.3477	0.417585	8.23357	11.8754	19.9835	9.47057	5.37809	9.05019	25.1275	20.1919	30.4081	2.44963	23.6218
9.39267	17.8311	3.95527	7.22478	32.2297	21.9721	100.762	36.0128	8.62464	8.56078	39.5209	62.6367	10.9017	34.4739	10.0395	107.626	14.2355	35.4423	11.7182	11.3689	15.2369	1.13141	32.2557	42.5783	7.60842	9.10154	54.3125	36.3697	44.5073	38.4525	3.60003	20.387	39.3378	11.4316	55.82	11.0962	18.1155	10.6408	4.42703	6.16318	9.36636	33.3599	19.9816	23.3745	11.8475	20.9241	16.564	26.8066	8.252	21.5677
9.49259	18.2193	3.12412	5.98861	27.7543	20.0129	84.3988	43.6466	6.82203	6.40069	33.5898	56.9068	8.80095	28.946	8.33839	93.3703	12.5236	30.1999	10.2447	9.22422	15.5193	0.945344	36.1015	35.9147	12.7859	7.81443	60.7148	45.4026	45.184	40.3303	2.89666	17.5147	32.9833	30.8265	48.5106	18.0116	14.5467	8.24498	10.2465	4.4796	7.34641	35.995	21.5221	26.9039	19.8011	17.3504	13.2028	48.982	12.3931	19.4718
9.59251	24.3472	2.44924	4.95611	23.5557	17.6827	70.6497	43.3623	5.36145	4.72842	28.3552	50.5168	7.08779	36.0953	6.74642	85.3167	16.9743	128.202	13.8836	7.35377	13.4818	0.749213	33.09	31.6157	12.9091	6.62897	56.4594	47.7172	42.2246	36.434	29.04	22.4671	27.266	32.2106	42.0677	27.3451	36.2962	6.28794	11.0801	5.66887	5.74093	34.3934	19.7713	24.8456	19.4424	14.3539	10.3052	68.6695	14.3531	21.2965
9.69243	25.2063	1.91168	16.8143	19.8315	15.3641	59.1219	46.9148	4.19374	3.46504	30.2857	44.3447	5.69962	60.0525	5.39127	74.0209	15.9557	275.655	13.8927	5.81869	32.9857	0.575388	37.6357	26.9262	14.0292	12.173	60.1228	52.734	37.6386	35.0855	35.0157	21.9432	22.3585	27.519	36.4489	39.5566	35.5763	4.75172	10.0289	5.31045	4.47625	31.3107	17.0591	21.0508	22.2774	11.8598	8.68347	69.5864	19.6121	20.6769
9.79236	23.7543	1.48806	31.2631	16.6201	13.2218	49.4675	44.3461	3.26894	2.52526	28.5782	38.7109	4.57895	60.9466	4.28266	62.6341	15.5781	299.721	18.1236	4.58899	36.059	0.433188	34.6898	22.5486	12.5801	12.1936	69.8729	52.4901	32.5633	30.4517	34.7472	19.792	44.6177	21.6014	31.5696	40.0013	29.8408	3.57152	8.43155	5.75536	3.48523	27.892	14.2999	17.1051	19.8002	9.79209	7.05199	95.1167	22.4298	19.1754
9.89228	21.4205	1.15657	33.0772	13.8923	11.3142	41.3861	45.533	2.54142	1.83325	35.4913	35.4309	3.67632	53.8217	3.39198	52.3255	13.3134	279.782	17.9737	3.61399	32.2714	7.58205	29.3972	18.7145	10.4284	10.8457	65.8572	49.4424	38.0536	40.9958	30.5386	17.3384	48.9227	16.2298	27.3394	35.8449	23.8587	2.67578	6.83335	5.09817	2.71088	24.593	11.8182	13.5919	15.9034	8.08183	5.58074	95.8089	23.1894	17.4342
9.9922	21.3864	0.898208	30.3531	11.5948	9.64931	34.6228	41.9404	1.97194	1.32714	35.4129	31.5624	2.95063	44.8153	2.68271	48.4431	10.799	297.596	16.471	2.8444	26.3208	9.27639	23.902	15.4573	8.3145	9.53237	88.391	45.0627	38.056	40.6383	31.235	15.0148	45.8	11.893	23.6745	30.3582	18.7572	2.00082	5.42964	4.11158	2.10738	21.5769	9.69727	10.6656	12.1266	6.66899	4.33268	88.1963	22.6879	15.7096
10.0921	19.8286	0.697466	26.3406	9.66889	8.21269	28.965	36.3524	1.52772	0.958696	32.4477	27.7536	2.36767	36.2618	2.12048	42.2839	8.5576	407.635	14.6686	2.23813	20.3468	8.68085	19.0036	12.7333	6.49073	8.14983	87.0829	40.2133	35.276	44.0266	37.0293	12.942	53.7118	8.58494	20.4996	24.9509	17.5949	1.49454	4.26652	3.14026	1.63748	18.8849	7.92777	8.30907	8.97362	5.50269	3.31461	84.7469	21.4537	14.0969
10.192	27.4644	0.54179	22.2901	8.05879	6.98154	24.2314	37.9229	1.18217	0.69129	28.5336	36.3211	1.89987	39.1787	1.67523	35.8873	6.70741	406.678	12.919	1.76089	15.1905	7.29817	14.9178	10.4742	5.00672	9.9909	108.607	35.3822	31.2887	54.5309	39.0719	11.1338	60.4111	6.1393	25.084	20.1596	14.5744	1.11565	3.33116	11.4485	1.2719	16.5091	6.46887	6.44583	6.51882	4.5401	2.50643	76.6645	19.8326	12.6253
10.292	32.318	0.421403	20.897	6.71487	5.93118	20.2712	40.0981	0.913798	0.497649	24.551	38.3727	1.52467	40.7814	1.32349	38.485	5.22941	368.25	11.3277	1.38532	11.0682	5.80193	11.6236	8.60896	3.83519	9.33771	124.368	48.7096	26.9807	52.5863	35.1842	9.57078	57.0942	10.7162	29.242	16.1247	11.6029	0.832876	2.59112	12.997	0.98763	14.4236	5.27313	4.9879	4.67994	3.74585	1.87756	67.7052	18.0466	11.2972
10.3919	32.0579	0.328201	18.301	5.59421	5.03767	16.9582	37.4834	0.705655	0.357766	20.8702	36.3309	1.22364	41.1334	1.04547	35.6837	10.3206	320.744	9.91472	1.08977	7.9216	4.46215	10.9694	14.5664	2.92571	8.14006	116.63	53.1364	22.8248	45.6729	48.0735	8.22448	50.1951	10.4936	27.9537	12.8192	28.751	0.621685	2.01108	11.7221	0.766557	12.598	4.29579	22.7197	3.33376	3.0906	1.39566	65.7549	38.7912	23.6719
10.4918	29.6337	0.255956	25.3278	21.9092	5.58545	14.1864	32.7786	0.544376	0.257112	17.6197	32.871	0.982438	36.2384	0.825731	44.8431	10.4123	274.617	8.67185	0.857176	5.59267	3.36015	15.6299	15.368	2.22641	6.94062	101.044	65.8248	25.9334	37.4884	47.0253	7.06661	42.5758	8.74625	42.4253	10.1546	28.1625	0.464608	1.55881	9.5445	0.594682	11.0023	3.49809	53.5957	13.0144	2.54996	1.0308	59.7248	92.5537	26.8771
10.5917	26.4606	0.200074	25.1847	26.5597	8.59251	11.8685	27.4881	0.41942	0.18531	24.0992	29.1226	0.789207	42.1007	0.652068	52.4641	9.00108	234.823	7.58274	0.674107	3.90638	2.49503	25.3669	14.1674	1.69175	5.87383	113.806	68.9585	40.3284	57.8989	41.0835	19.7449	35.4234	6.78223	47.4814	34.8541	23.618	0.347583	4.79656	7.33305	0.461092	38.7151	31.9049	57.9885	14.289	2.10387	0.757262	52.8336	145.927	26.4352
10.6917	23.197	0.156694	22.5849	26.1268	9.26149	9.9288	22.3972	0.32267	20.6671	33.9039	25.5401	0.634375	38.9776	0.515005	60.105	7.33685	199.356	6.62989	12.3707	2.70522	1.83486	25.7917	12.3367	1.28433	4.95824	107.882	66.8032	44.6787	61.4952	34.6481	56.3013	48.4879	5.06121	44.875	59.9205	18.8823	0.260258	31.4694	5.42687	0.357266	46.3635	44.2571	55.5411	24.8021	1.73577	0.553758	46.2203	227.035	41.3282
10.7916	20.1302	0.12295	19.4014	59.1623	8.86688	8.30621	17.8697	0.247843	110.755	52.5694	22.285	0.510082	39.2717	0.406493	57.0496	6.37099	168.677	5.79676	13.8435	1.86034	1.34027	22.8011	10.4495	0.974502	4.18162	93.921	61.9365	43.6187	85.1713	28.2308	62.3713	48.8256	29.6663	102.283	191.026	17.1818	0.194651	37.1766	3.91247	0.276578	53.6153	43.8583	47.8254	24.5396	1.85255	0.403452	41.9331	271.527	44.3984
10.8915	17.3687	0.0966934	19.5681	69.949	8.04025	6.94903	14.0315	0.189981	271.456	55.9401	19.3954	0.410319	34.5839	0.320825	50.354	9.29082	142.492	5.06847	12.3179	1.27196	0.9743	18.9415	8.72522	0.739173	3.52552	78.5111	55.8894	39.8933	85.167	22.579	58.5672	44.1644	41.7531	115.409	415.296	14.1031	0.146054	34.6905	2.76674	0.213965	60.6863	39.057	39.1842	20.6625	1.7196	0.292991	47.9529	286.969	47.6132
10.9914	14.9371	0.0759452	26.1542	68.2227	7.08741	5.81368	10.8805	0.145266	335.643	52.7036	16.8587	0.330268	28.759	0.253268	42.972	8.87748	120.28	4.43189	10.1857	0.865486	0.705875	15.2384	7.23006	0.560543	2.97201	97.1683	49.5465	35.0888	75.2826	17.8719	52.0885	43.3861	39.0174	109.333	508.182	11.192	0.10874	29.5771	1.92773	0.16541	68.7178	33.2314	31.2781	16.1579	1.50559	0.212179	46.0266	284.393	45.9032
11.0913	20.6321	0.0595298	25.7763	61.6246	6.1502	4.86381	10.652	0.110826	312.466	47.0019	14.6445	0.265939	23.2543	0.199961	36.0585	7.52782	172.142	3.87545	8.18482	0.58652	0.510171	12.0433	5.96637	0.424995	5.98039	127.38	43.3975	30.0884	62.4226	14.2736	45.3795	38.8428	31.9002	97.966	499.591	8.77529	0.0808218	24.1472	1.32748	0.127907	78.1395	30.4986	24.6081	12.1357	1.28155	0.153358	45.6149	271.141	42.4448
11.1913	26.3906	5.12449	23.0374	53.6427	8.01477	4.06917	29.5144	0.084418	260.748	40.7521	21.119	0.21412	18.5305	0.157918	29.9919	6.08553	219.42	3.3891	6.49849	0.396091	0.368156	9.42121	4.91247	0.322158	6.0609	124.656	52.5249	25.354	49.8134	11.2884	39.2088	33.2569	44.0471	85.9851	459.959	6.8499	0.0613493	19.2655	0.90547	0.114871	76.0575	26.3043	19.2003	8.89794	1.07517	0.110528	61.2025	252.046	58.1291
11.2912	26.9438	6.43243	19.7622	45.7964	25.1892	3.40437	54.8871	0.0642495	205.823	46.6663	22.0448	0.172482	14.6505	0.124722	27.7921	4.81488	282.575	2.9639	5.13298	0.26669	0.265453	7.32566	4.03983	0.244155	5.4083	118.514	54.4921	21.1006	38.7721	8.87716	33.7626	39.7194	40.9648	74.862	394.841	5.33814	0.0447994	15.1741	6.74428	9.48667	69.7927	32.718	14.9083	6.42593	5.48637	0.0795552	61.3689	230.241	63.1624
11.3911	25.2352	6.17712	16.633	38.6838	40.9685	2.84812	161.99	0.0489069	170.648	50.2769	20.776	1.83144	11.5329	0.0984896	46.6698	3.77106	281.973	2.59207	4.04524	0.179091	16.0105	5.67576	16.5845	0.185006	4.64678	103.312	52.5157	17.402	29.6662	6.95811	29.0322	38.3417	33.4241	64.9683	326.906	4.15762	0.0328056	11.8635	8.0198	12.2059	62.4038	31.476	11.5427	4.59498	7.61112	0.057142	56.4008	207.711	61.1825
11.491	23.2164	5.36454	46.2502	32.481	94.8435	6.50059	309.424	0.0371424	134.219	50.351	18.7598	2.27625	9.05695	0.0777445	49.0641	3.86985	255.35	2.26678	3.18475	3.76402	19.8338	30.7589	19.6475	0.140186	3.94281	86.4188	68.2113	14.2552	22.4244	30.2708	24.95	34.0401	30.1648	56.8508	265.234	3.23753	0.0217922	9.23523	7.35618	11.9679	55.1241	27.697	8.92159	3.26414	28.4082	0.0409888	65.8979	185.677	66.3226
11.591	30.0792	21.983	69.0108	27.1802	239.451	7.19913	425.26	6.76879	102.382	46.2135	16.6058	2.2112	7.10281	6.54674	45.1556	3.36474	222.416	1.9822	2.50606	4.64713	18.6363	66.9159	27.5558	29.249	3.33119	80.8143	72.8201	12.6036	16.8007	35.0819	21.4366	29.0203	24.2904	49.4378	241.848	2.52089	0.0153369	7.1709	6.04207	10.5725	82.579	81.6515	7.91226	2.30836	33.5012	0.0294248	63.6576	164.846	64.1891
11.6909	30.8382	94.6427	69.8661	32.4209	405.083	6.77534	443.252	9.17512	76.6263	64.2186	14.5578	6.47307	5.56593	7.72482	39.3074	2.74935	190.433	1.73319	1.97144	4.34976	15.6985	71.8187	65.6446	90.1302	2.81027	125.825	71.2362	21.4341	35.0436	45.4572	18.416	24.2128	20.5941	42.8841	206.622	1.96263	0.010847	5.55943	4.66685	8.86566	86.9699	110.859	6.5777	1.62748	32.2161	0.0212168	57.703	145.592	59.4492
11.7908	28.9368	110.952	63.0859	31.7176	447.026	5.98955	491.706	9.39664	56.6486	66.351	12.7013	7.43343	4.35957	7.10662	33.3161	2.18584	161.767	1.51527	12.2071	3.63118	12.494	64.835	135.834	99.4691	2.36958	128.744	74.3099	39.0402	38.589	44.1787	15.8202	19.9598	21.771	37.1619	170.627	1.52799	0.00834492	4.30595	3.46607	16.8418	82.357	109.255	5.29181	1.14492	37.5745	0.0154263	51.0022	128.076	54.0192
11.8907	29.3927	104.193	54.3609	28.69	432.18	5.1478	492.111	8.60862	41.5389	61.7404	11.0546	7.03313	3.4136	6.00833	27.857	1.71567	136.91	1.32467	13.3035	2.84707	9.61564	54.4093	148.772	89.6799	1.99763	115.777	71.82	45.1121	35.5904	44.0219	13.5902	16.3407	18.6785	32.1902	138.23	1.18961	0.00661375	3.33316	2.50523	18.2037	107.006	111.966	4.18174	0.804118	42.1339	0.0114737	44.6313	112.32	48.6625
11.9906	27.4664	151.881	45.8489	24.992	393.783	4.36489	447.242	7.43817	30.2922	57.6158	9.60924	6.15451	2.67229	4.90065	23.1268	1.33838	115.671	1.15781	11.7502	2.14584	7.24457	44.0113	139.082	74.5287	1.68392	104.42	81.7554	44.8933	35.6291	38.7561	11.6746	13.3244	14.6917	34.3941	110.732	0.926198	0.00568009	10.219	5.42098	22.9395	108.58	101.007	14.3947	0.56418	39.8249	0.00978449	38.8623	98.3863	43.6618
12.0906	24.6627	200.757	38.2718	21.3452	378.761	3.67645	396.824	6.20524	22.0078	55.2443	8.34734	5.18421	2.09164	3.9313	19.1282	1.04109	97.6472	1.01179	9.68942	1.57415	5.38156	54.1224	121.892	59.5001	1.41943	88.8277	90.3985	41.5014	35.0477	32.2741	10.0295	10.8396	11.0507	32.0665	89.9255	0.72102	0.00512112	11.4368	5.76244	22.3425	113.456	86.4473	16.2585	0.395596	35.1591	0.00780923	33.7654	85.9965	39.1019
12.1905	21.6871	195.806	31.7843	18.0345	372.994	3.08635	338.287	5.06045	15.9478	49.6892	7.24869	4.27937	1.63688	24.8149	30.2859	0.808646	94.2457	0.884096	7.77705	1.30372	3.95919	58.3526	103.582	46.4832	1.19618	76.0624	96.7115	36.7489	43.7659	29.4785	34.5538	8.8058	21.1139	28.5676	72.14	15.2467	0.00462839	10.4786	5.0644	19.6765	107.117	75.8507	37.8738	0.277195	30.054	0.00762173	29.309	75.041	34.9876
12.2904	18.8526	171.205	32.7972	15.1451	342.914	2.58674	317.306	4.06385	11.5358	101.707	6.29366	3.49304	1.28084	42.3718	153.144	0.627495	84.2651	0.772504	6.17155	7.80037	2.89321	52.7675	86.6408	35.8708	1.0082	82.0499	94.716	33.6368	42.325	24.9836	193.53	7.14736	33.2567	25.0181	57.4488	24.7693	0.00436593	10.081	4.06691	16.4725	97.011	64.0918	50.5214	0.193771	25.271	0.00698315	33.9581	65.3949	31.2934
12.3903	16.2828	142.077	47.3662	12.6747	304.505	103.682	278.043	3.22847	17.2163	249.287	32.2612	2.83288	1.00216	42.4329	258.336	0.486578	105.308	0.674928	4.87347	9.2652	2.10424	44.3179	71.8636	27.4841	0.849716	83.3144	88.3827	31.63	36.8124	20.4088	422.601	5.79788	60.2194	21.7626	45.5452	23.0641	0.00410618	8.7091	3.09779	13.5668	86.2141	53.1781	48.8004	0.134917	21.0653	0.00683688	32.7226	56.9294	29.8285
12.4902	15.2344	130.244	47.5915	14.3374	265.321	315.332	233.486	2.54507	16.8956	364.679	39.8364	2.28898	0.784101	37.0429	271.849	0.377168	102.562	0.589681	3.84014	8.55642	1.52532	35.8637	59.3362	20.9694	0.715981	74.6921	80.0794	28.3012	30.2404	16.3466	538.619	29.0922	61.6584	52.5622	36.0089	19.0633	0.00374213	7.15514	2.27907	10.9306	75.935	43.7191	42.174	0.0935568	20.616	0.00684961	55.0824	49.5191	44.3332
12.5902	13.6877	110.671	42.8501	13.7634	228.698	397.695	190.433	1.99508	14.4382	384.013	42.5294	1.84588	0.613547	30.6441	286.534	0.292405	92.0227	0.51523	3.02301	7.0944	1.10311	28.4384	51.4416	15.9587	0.603509	63.354	71.1833	24.5455	23.9894	12.9494	525.221	35.3242	52.2843	57.32	28.4208	15.1649	0.00316241	5.72517	3.63643	8.68851	66.5915	35.7732	34.617	0.0646365	58.7722	0.00682994	68.5746	43.0456	47.0726
12.6901	12.0398	90.463	36.8767	12.3415	195.894	389.963	152.055	1.55759	11.5447	360.224	40.4272	1.487	0.48014	24.7471	294.867	10.3841	79.8344	0.450298	2.37877	5.53974	0.796461	22.2898	43.4754	12.127	0.508617	52.2485	62.4643	22.7046	18.5977	10.1937	473.462	34.2874	40.8914	70.0319	22.4079	11.9005	0.00242829	4.94773	3.63522	15.8854	58.2737	29.1993	27.6596	0.0444469	67.4812	0.00677798	90.0998	37.3995	45.2166
12.79	10.4675	72.3633	31.0834	10.7026	167.174	350.721	119.466	1.21239	8.89345	320.563	36.642	1.19709	0.375743	19.7579	269.144	11.9573	68.2298	0.393608	1.87152	14.7365	0.574378	17.352	36.2597	9.20684	0.428548	42.4408	54.3248	20.1122	14.1904	7.99524	414.668	43.8883	30.6609	107.645	17.6556	9.29184	13.1152	4.06409	15.4001	17.0392	50.9419	23.8024	21.7733	0.0304962	119.503	0.00668598	89.873	32.4812	41.7448
12.8899	9.04112	57.158	25.9388	9.11851	142.35	356.351	92.676	0.941585	6.6976	277.62	32.4905	0.963305	2.03584	15.6872	233.393	15.0908	57.9102	0.344071	1.47231	34.2045	0.413888	27.3934	30.0285	6.98608	0.360943	34.1831	59.3741	32.2065	10.7053	6.2573	359.059	43.3253	38.8018	164.079	26.7225	7.24142	45.9857	3.25039	33.0062	15.6494	83.5302	19.3898	16.9937	2.13275	132.907	0.00650554	83.4913	28.2009	37.8775
12.9899	7.78056	44.8065	21.5391	7.69368	121.052	325.032	71.1602	25.9734	4.97149	236.874	35.3008	0.775252	2.3569	14.9263	197.439	13.9396	48.9926	0.300639	1.15819	37.095	0.298062	27.6811	24.7727	5.41155	0.304218	27.3994	58.7773	35.9838	8.00968	4.8909	371.843	38.8521	35.2546	166.891	33.2766	5.63915	50.6695	7.80836	48.5168	13.3928	89.7861	15.7901	13.1972	14.8683	125.256	0.00623693	74.5385	24.4779	47.5646
13.0898	7.72653	34.962	17.8419	6.45613	102.858	283.424	54.1798	48.6888	3.65531	200.409	44.8321	0.623846	2.17955	20.4261	179.416	11.6705	43.6172	5.94754	0.911071	33.0924	0.21452	24.4108	20.3939	26.5938	0.256208	21.901	57	35.2688	5.95621	3.82006	353.034	33.2925	28.4742	153.204	32.211	4.38995	45.1901	8.48519	47.5008	11.0344	85.6726	12.8562	10.2188	16.8932	110.436	0.00590368	66.4794	21.2403	48.2913
13.1897	7.1468	27.2028	15.9091	5.40081	87.3578	242.027	59.9662	54.3654	2.67049	168.734	49.5833	0.501787	1.85284	19.5334	155.261	24.6233	37.7118	7.22533	0.716741	26.9439	0.154313	20.2539	16.7696	30.4674	0.21591	17.4782	52.8801	32.3289	4.40904	28.5953	315.247	29.4505	21.725	135.706	28.3125	3.41692	37.0449	7.69158	40.2732	8.89173	77.9498	10.466	7.89887	14.9724	94.3397	0.00552085	86.1869	18.4249	50.0799
13.2896	6.38396	21.1281	14.7655	4.50986	74.1716	229.421	57.2888	51.7945	1.94249	141.664	62.3719	2.77486	1.51469	16.7657	132.649	25.0818	50.2788	7.0382	0.563967	20.8061	0.110953	16.2836	19.5304	27.8209	0.181963	32.2188	59.6763	28.4759	3.25259	40.2646	307.892	25.0601	16.0634	132.531	29.4279	2.65946	41.3237	6.62551	31.6962	8.5244	69.4238	8.51979	8.14067	12.0096	82.0179	0.00512045	85.6765	18.5371	47.6801
13.3895	5.59798	23.5998	12.8762	3.76187	79.5496	230.672	50.7403	45.7343	19.6416	122.166	62.6767	3.3569	1.21383	13.7674	140.982	21.7532	49.8201	6.40985	0.443848	15.522	0.0797043	18.772	41.0891	23.2563	0.153358	40.4168	71.957	34.0459	2.39318	39.7012	304.719	20.8868	17.6988	147.809	31.9189	2.06986	37.0098	5.43609	23.8346	7.45109	61.2097	14.3594	7.22377	9.15088	87.1895	0.0047135	78.494	17.8352	44.7853
13.4895	4.85886	22.8597	10.9213	3.13593	76.9987	209.543	42.9085	38.6679	34.5736	113.882	58.1743	22.1522	0.96246	11.0796	173.088	26.8078	65.7555	5.69488	0.349327	11.3038	0.0571736	23.0715	45.1245	18.6234	0.129243	62.8387	74.5313	34.3814	1.75722	51.1589	333.664	31.9548	32.6824	140.943	47.5282	1.61079	30.3979	4.34775	17.3797	6.21179	64.5779	31.2741	42.8551	35.9804	95.4091	0.00425618	69.684	16.6749	41.9387
13.5894	15.0038	19.9263	9.14169	9.50969	89.8445	182.383	35.1698	31.8145	35.21	101.028	69.2878	31.1915	0.758763	8.83101	225.356	24.6107	90.29	5.01091	17.3602	8.08692	0.0409658	21.812	52.017	14.5739	0.700666	73.9664	71.7663	52.5273	1.28831	49.2305	394.134	49.3823	32.3364	126.582	84.7947	1.25351	23.932	3.42845	12.395	5.04071	75.8098	33.8456	59.4014	95.9394	89.3908	0.0037404	112.313	19.257	46.089
13.6893	18.2517	16.5093	14.6516	12.4756	88.7783	174.913	44.5205	25.7054	30.5627	92.6766	73.5408	31.4256	0.596345	7.00569	307.649	20.5555	94.9971	4.39201	33.4494	5.70753	0.0293744	18.6983	49.5129	11.2576	0.764239	70.0118	66.2968	88.1335	0.943318	42.7107	376.862	51.3346	27.0624	112.614	90.038	0.975485	18.4163	2.68166	8.69335	4.02416	74.5778	33.3304	57.9749	124.975	78.6046	0.00319349	138.219	20.0047	44.8236
13.7892	18.3212	13.3074	18.2559	12.5859	81.7527	155.88	49.5388	20.5106	24.639	85.2405	69.7513	28.2713	0.467949	5.54473	307.911	16.5067	90.5168	3.84355	33.187	5.85196	0.0211159	15.2943	43.7464	8.6306	0.695143	60.9106	59.6837	99.7426	0.690034	35.3092	353.894	47.0572	21.0283	98.5678	82.3211	0.759111	13.9898	2.08741	6.01809	3.17989	68.74	29.6072	50.3229	115.532	67.0586	0.00260959	135.508	19.6246	41.5981
13.8892	17.0286	10.5582	17.6495	11.5409	87.6197	134.489	49.7389	16.2207	19.072	75.1081	63.1591	24.1479	5.86617	4.38338	277.943	13.0193	128.247	3.36149	28.4937	5.09848	0.015188	12.2005	37.3253	6.5872	0.600907	50.8993	52.8266	98.338	1.75459	28.4668	344.548	46.937	15.7103	85.7221	70.4242	0.590683	10.5473	9.34388	4.12272	2.49629	61.5881	25.1614	41.3964	94.4941	69.1798	1.17946	128.524	26.6006	37.8329
13.9891	15.2477	8.29866	15.6533	10.1226	83.6899	114.255	60.8104	12.7459	14.4062	64.699	55.9789	32.385	7.0025	3.4633	239.768	10.1809	137.637	2.93916	39.0287	4.09762	3.26495	9.59574	42.8828	5.01427	0.510911	59.2966	46.2213	90.4387	1.99509	39.5479	415.27	42.2825	14.1972	74.3591	58.1974	0.459518	7.91686	10.8007	2.80017	1.95117	72.2179	29.486	33.1161	76.7121	63.3759	1.60813	225.262	33.0936	34.0958
14.089	20.531	6.48543	13.3803	8.67714	89.1433	96.3282	60.6257	9.9683	10.7143	57.7745	49.1029	32.1895	6.53861	2.73556	202.298	7.92824	171.472	2.56975	46.3824	3.1384	4.05931	7.48521	45.7007	3.81087	0.431939	55.9327	47.6053	79.8244	1.86365	38.8578	442.435	36.3157	14.6129	78.7986	47.1662	0.357425	45.6552	10.006	8.19922	1.52062	71.0182	27.8587	38.4927	65.3351	68.2181	31.7223	371.035	35.6131	30.5986
14.1889	22.1799	5.05065	11.2423	7.34586	84.9211	80.9034	54.9837	7.76891	7.88796	50.1278	42.8503	36.0615	5.58245	2.16044	168.746	6.16132	166.855	2.24671	41.932	2.32827	6.69547	5.81043	42.2924	2.89352	11.752	82.0443	64.195	68.6095	1.59214	34.0112	410.594	33.882	12.4155	73.2788	37.7918	0.277988	57.5548	8.50302	9.09616	1.1826	65.449	24.3297	35.6644	51.3901	63.5269	66.5413	441.755	52.5841	27.4063
14.2888	21.2835	3.92482	9.36727	20.9693	89.6571	67.8166	67.5084	6.03909	40.7608	42.8157	37.2974	33.8188	4.57406	1.70611	139.912	4.78332	149.66	1.96423	61.6706	48.6062	6.80026	4.49718	36.8931	2.19572	13.248	84.6381	85.5678	57.9099	1.29377	28.2419	363.596	62.6386	22.4947	105.751	30.0733	0.216269	74.6463	6.92997	16.1524	0.91821	84.4595	36.431	53.1601	68.6784	89.9923	76.0317	429.081	62.1855	34.1706
14.3888	19.3652	3.04585	10.1029	32.7696	85.0847	56.7905	71.8139	4.68522	52.5555	124.866	32.6927	29.471	3.67072	31.675	115.633	3.71162	129.819	1.71733	58.4751	65.0839	5.93323	3.47459	31.2778	2.02894	13.9232	90.5983	92.2562	53.2963	1.01902	22.8235	316.229	127.745	33.296	106.381	23.8314	0.168243	95.7929	5.52333	16.5421	0.711932	86.5949	46.5164	52.8408	70.2053	97.7653	96.0169	389.751	77.5748	34.6208
14.4887	18.4234	2.36153	14.336	34.6684	76.8095	47.533	67.3309	3.62966	49.5603	317.264	28.5192	24.7676	2.91362	36.9613	95.4023	2.87922	110.941	1.50145	49.4588	62.5288	4.81401	2.68165	26.13	1.70516	12.5453	99.2337	92.5939	47.0628	0.786182	29.6328	273.046	149.356	31.4924	123.298	18.8368	0.130715	89.5814	4.34741	14.3112	0.551254	94.9283	45.0864	46.2157	59.8858	91.3549	95.6267	344.789	83.5881	32.6675
14.5886	16.692	1.93885	14.343	32.4292	67.5386	39.7743	58.9839	2.80889	41.605	370.597	24.8179	20.414	2.29899	33.8944	78.6368	2.23297	94.1588	1.31268	40.1079	52.8727	3.74861	2.0683	23.5202	1.36927	10.8125	92.4207	87.6286	40.4642	0.59823	28.579	235.062	144.801	25.8793	117.683	14.8657	0.101403	75.0048	3.39734	11.3931	0.426191	91.2266	39.7951	60.9931	47.141	80.2343	85.7913	301.637	83.744	29.9294
14.6885	14.7489	1.5542	12.8931	30.748	122.448	33.2775	49.5221	2.17194	57.1231	361.983	21.57	16.6435	1.80816	28.6196	64.7843	1.73168	79.658	48.7048	31.9678	41.7719	2.84564	1.59459	32.5421	35.7353	10.0125	79.8176	103.784	34.1631	0.450989	45.4205	202.115	128.809	19.9238	105.729	11.7202	0.078606	59.6366	2.64353	8.63075	0.328885	83.2587	33.7194	84.1681	35.541	68.4074	72.5521	262.619	80.3891	34.7914
14.7885	12.8557	23.7574	11.0885	27.412	137.229	27.8397	40.3845	18.2801	54.8484	328.454	18.7353	13.485	1.41966	23.3303	53.3573	1.34301	67.2878	92.268	25.292	31.6419	2.12457	1.22907	44.5313	101.348	8.70367	72.7842	106.663	28.4732	4.59542	46.1101	180.288	109.924	14.8077	92.8928	69.5338	6.62865	46.1427	2.0518	6.32583	0.253215	74.2583	28.0155	194.385	26.1198	57.4436	59.0652	228.27	75.0716	34.4879
14.8884	11.1204	29.3404	9.34428	23.701	133.498	23.2888	32.2418	47.9669	46.4223	287.395	16.2681	10.8866	1.11358	18.7108	43.9391	10.7339	56.7975	98.3674	95.1712	23.2943	1.56861	0.947191	52.8756	110.861	7.41416	62.2422	102.276	23.5087	5.79171	41.3987	157.252	91.7645	10.781	80.9083	86.6893	7.08533	35.1611	1.59008	4.52864	0.194414	65.5175	23.0485	209.686	18.8921	47.8496	46.8243	288.628	68.7988	32.2594
14.9883	9.57767	28.0302	7.79688	20.1612	122.009	19.4794	25.3289	56.8668	36.928	246.62	15.7859	10.4378	0.873058	14.8884	36.1799	30.9664	47.9262	92.2984	118.802	16.8003	1.14938	0.729905	50.8295	99.6396	6.27254	51.553	94.2412	19.2747	5.6186	53.6113	135.937	75.6709	7.75111	70.2262	91.3109	6.07975	26.5571	1.23097	3.18542	0.148807	57.504	18.8677	189.298	13.5242	42.7308	36.3993	293.567	63.5941	29.4433
15.0882	8.22813	24.282	6.47388	16.9967	108.002	18.4568	19.648	55.5181	33.0585	209.338	18.5552	9.18948	0.684274	11.8013	29.7892	32.7184	40.434	82.9292	160.384	11.9313	0.837848	0.562457	45.1054	82.6859	5.29416	44.3793	84.7009	15.72	4.89382	51.665	117.083	83.9502	5.52893	107.924	83.2163	4.89803	19.954	0.95247	2.21018	0.113552	50.3422	15.4049	158.709	9.61576	36.7334	36.4735	271.178	57.8608	26.5785
15.1881	11.5882	20.0531	5.36217	14.2567	93.9373	16.3596	15.6252	49.659	27.072	176.585	38.9905	8.72802	0.536194	9.33647	24.5268	28.7201	34.1106	73.2908	196.395	8.37265	2.56887	0.433446	38.5675	65.9625	4.4647	41.7284	76.5061	50.6219	4.02302	52.843	100.692	78.9394	5.84682	109.949	71.0768	3.86123	14.9458	0.73674	1.51686	0.0863878	58.5046	12.5602	128.258	6.80575	31.389	32.8261	241.548	52.0469	26.3116
15.2881	12.1862	16.1348	4.43585	11.9242	80.8874	14.073	12.2392	54.7576	21.1456	148.417	43.9491	7.65135	0.420038	7.37947	20.1943	23.5603	28.777	64.3494	178.883	5.81988	2.88196	8.07725	32.3639	51.5102	11.8833	36.1953	67.8659	64.6148	3.1926	47.0147	86.5424	86.6415	5.01679	100.984	58.6859	3.01959	23.443	0.569695	3.75471	0.0655342	57.3635	10.233	101.607	4.80214	35.9535	42.4115	215.863	46.4239	24.5978
15.388	11.562	12.7889	3.66737	9.95685	69.243	15.6718	9.47302	51.8883	16.0621	124.477	42.6106	6.45097	0.328935	5.82993	16.6271	18.7675	24.3183	56.3496	149.187	4.01441	2.61676	9.8536	26.8905	39.7406	12.3997	30.2002	59.4678	140.414	3.02982	39.3536	74.3619	81.1415	3.94609	102.05	68.7059	8.05594	34.2778	0.440362	9.73895	0.0495959	62.9774	8.33319	98.7791	3.38116	34.2358	42.5919	189.665	41.1465	22.4446
15.4879	10.4612	12.8367	11.6838	8.30596	59.0695	14.7711	21.6496	45.6842	11.9889	104.267	38.9571	15.9981	3.38883	4.60467	19.8941	22.9599	29.0015	49.2914	120.297	17.5324	2.16803	9.2941	36.7949	30.445	11.1515	27.9372	51.6663	265.634	2.61033	46.8075	63.889	71.0303	18.6785	93.4824	112.983	7.94372	33.1576	0.340217	10.6394	0.0374946	64.2505	6.78395	87.5237	2.37696	30.3249	38.3761	165.442	36.2931	20.258
15.5878	9.23645	17.8393	13.2635	6.92474	50.2867	13.0607	25.5899	42.1006	9.48135	87.2743	38.263	28.8326	6.30174	6.94485	22.889	21.0378	39.505	43.0984	95.6511	25.5116	3.66743	7.95909	36.9003	26.5225	9.60535	24.0527	44.6178	411.844	2.13247	48.7195	70.8714	60.1125	20.486	100.478	117.889	6.67398	28.1598	0.262842	9.45452	0.0283378	60.1005	5.52172	72.7297	21.4767	56.0809	32.5395	143.856	31.8931	18.1927
15.6878	12.7367	17.6469	20.0852	7.25272	50.8431	13.7988	25.1636	36.4985	7.25556	73.0193	35.177	30.7613	6.53226	15.7746	21.7568	17.5588	39.3616	37.6768	78.3397	25.1054	3.74618	6.50672	33.3385	26.3663	10.1024	28.6743	57.3835	566.413	1.68571	55.5722	89.3655	49.9517	28.9432	125.437	107.027	5.33878	35.3098	0.203038	7.6379	0.0214548	69.6864	4.49354	58.4985	24.64	60.3946	32.533	124.913	27.9456	16.2997
15.7877	13.3116	15.5251	20.4026	17.5858	47.3258	12.7668	22.653	30.5125	7.30644	68.5374	31.4017	32.1561	22.982	17.927	19.2156	17.0907	98.6735	38.153	62.7	22.4547	3.27681	5.18903	28.7558	27.0087	9.10433	32.4235	61.0274	678.507	1.30376	51.4632	86.9115	62.5766	27.0724	122.075	91.2388	4.19802	32.8024	0.157029	5.83971	0.016355	68.2757	3.65624	68.3284	21.9093	56.2521	29.2458	108.399	24.4313	14.5875
15.8876	12.5962	12.9247	18.4463	20.2097	42.3004	11.1993	24.4389	24.9186	22.6185	75.3409	36.1288	39.1701	25.8214	28.9721	16.4035	14.5905	145.687	35.8971	49.6952	18.6356	2.6625	4.35384	43.9398	29.3315	7.84725	30.2725	59.5856	704.024	0.993211	43.8937	78.2739	61.3596	22.1429	110.42	75.2532	3.28042	44.8092	0.121588	7.13345	0.0125729	62.8246	2.97496	63.4097	17.6009	56.5695	32.1455	94.0423	21.3212	13.0483
15.9875	11.3817	10.4466	15.9045	19.513	47.0425	13.2439	23.0702	36.9009	25.0489	71.919	42.8075	41.126	31.4016	28.7154	15.4687	16.7103	147.947	32.2858	45.4721	14.56	2.07512	3.52152	57.807	26.295	6.66559	26.174	55.5014	665.507	0.748631	35.9744	68.5294	54.8615	17.006	97.2661	60.921	5.45994	42.6172	0.0941912	9.11592	0.00977429	56.2444	2.42036	53.8443	13.4223	52.6778	30.2502	99.8848	18.581	11.6687
16.0874	10.042	21.8791	13.4178	18.8894	45.6228	12.7352	20.2915	38.8347	26.4475	64.5501	57.1157	37.629	38.0167	24.9752	13.6138	15.0342	134.85	28.5448	58.8873	16.0883	1.57616	2.79168	57.3406	29.4232	5.63371	21.8026	50.2297	597.346	5.1887	28.8663	59.3306	46.9407	22.1224	91.3363	48.7796	5.10262	35.9398	0.0729021	8.56654	1.18942	66.7663	1.96919	45.1396	9.93303	46.194	26.3142	97.3034	16.1752	10.4337
16.1874	8.74554	24.3036	11.2014	33.8958	41.6333	120.965	32.0192	36.0381	23.2913	62.1063	58.39	35.3982	37.8338	20.628	31.4921	18.6148	117.783	25.0665	54.3516	22.4709	1.17713	2.18779	56.0679	30.7843	4.75338	33.4454	52.3426	519.137	10.1729	33.8554	51.1333	44.1761	20.6639	84.0352	38.8005	5.1861	28.6794	0.0562219	7.12222	4.60015	68.5994	5.37988	36.4769	7.2161	48.607	34.2701	149.066	14.0688	9.32893
16.2873	7.56091	22.3921	9.30215	36.9848	36.8231	367.149	34.7878	31.3653	18.917	59.0663	66.301	40.3266	45.048	16.6461	35.0005	17.1109	100.972	21.952	45.5433	30.2202	0.869088	1.70302	50.1213	31.4154	4.00822	43.8083	67.9523	441.552	11.0718	31.6455	43.9863	38.761	17.4172	140.203	30.7384	4.39316	22.2339	6.84424	5.54148	5.46494	64.3482	5.99673	28.8967	5.18079	44.8773	34.5139	159.698	12.2287	8.34091
16.3872	6.50949	19.1938	7.70469	35.0244	32.0121	442.048	36.2575	26.2852	14.7061	58.3508	64.4467	42.6279	42.0293	13.2855	32.8749	18.4361	85.823	19.2031	36.7943	29.0722	0.636537	1.32035	43.0109	27.5183	3.37918	42.8615	72.5316	369.952	10.1623	30.0913	42.3019	32.8434	13.5818	145.016	24.2911	3.52431	33.4892	8.43819	4.13579	5.21709	69.8381	5.57432	25.2228	3.69088	40.3516	31.1432	150.158	10.6243	12.5211
16.4871	14.793	15.7629	52.3257	71.0634	27.5561	427.498	33.6485	21.5011	43.4054	53.2245	58.9864	39.1077	35.8691	10.5465	28.8822	16.2843	72.6556	16.7909	29.28	24.5983	0.463508	1.02123	36.16	27.5327	2.84865	82.441	70.9509	306.62	8.60427	76.8299	48.9415	58.1281	29.6281	133.84	19.1666	2.77411	32.6207	22.2148	13.1992	4.55104	66.8769	5.02897	20.8061	2.61576	78.9681	30.2378	134.701	9.22763	13.3261
16.5871	28.2526	28.7706	184.363	83.849	23.5837	382.306	58.7022	17.3032	90.0798	53.1702	52.5465	33.7264	29.3825	8.3501	39.3969	13.3934	61.3925	14.679	23.1494	19.4411	0.336004	0.788762	30.0745	23.9302	2.40135	141.797	66.1848	252.106	6.95655	84.5654	46.5308	69.5012	31.7291	143.561	15.1086	20.4502	30.9005	24.4366	14.7862	3.79012	70.4617	11.7798	64.4828	9.20116	85.9249	30.6416	118.544	8.30852	22.4396
16.687	49.3003	30.3167	211.2	81.7231	20.1149	330.376	65.5091	13.7676	94.5621	84.6281	46.2057	28.1893	23.5749	6.60246	39.422	10.6814	51.8291	12.8319	18.2507	14.7301	0.242667	0.60874	24.8686	19.5432	2.02427	441.725	81.7146	208.306	5.46263	77.3434	52.7474	67.1161	27.3475	134	28.4902	22.2091	26.0148	22.2553	13.2686	3.074	102.255	12.8811	72.0929	29.3138	83.9884	27.7362	103.479	12.6781	24.4927
16.7869	54.727	27.3765	199.065	84.3606	17.1215	280.894	62.8196	10.866	84.6404	90.6362	40.3703	23.164	18.7084	5.21717	35.6585	8.39757	43.7367	11.2171	14.3706	10.8459	0.174706	0.469633	44.9692	15.4585	1.70641	509.974	88.598	175.012	4.20639	108.051	95.2876	94.4648	21.558	119.427	59.8696	19.1327	20.7418	18.7652	10.775	2.45366	131.537	11.8963	66.729	31.6117	75.2497	23.5837	90.0092	14.77	23.763
16.8868	53.5461	23.0921	174.726	84.5314	14.5557	236.916	55.7585	8.52566	69.307	85.6185	35.1586	18.8528	14.758	4.12119	30.7908	11.5572	36.9005	9.80537	11.3092	7.82324	0.125469	0.362274	48.0819	12.8879	1.43847	479.574	87.3575	153.726	3.19521	106.32	99.6503	95.8622	16.2349	104.604	73.5362	23.5563	16.073	15.232	8.26476	1.93909	133.094	10.2893	94.7852	43.5451	64.7919	19.2699	78.172	15.413	22.0308
16.9867	49.1782	18.8	148.646	77.2837	12.3655	199.02	47.2181	6.66027	54.1312	76.4548	30.57	15.2595	11.6036	3.25495	25.9918	10.9022	31.1298	8.57138	24.2065	5.55643	101.093	0.279459	75.6947	10.3063	1.21261	416.008	81.8368	155.977	2.4036	93.116	93.8405	86.9967	16.2863	90.9971	83.8428	26.2878	12.2585	12.1136	6.10947	1.52279	136.955	8.63653	95.5389	44.3843	54.6867	15.3164	67.8454	15.1631	20.0277
17.0867	43.7651	15.0036	124.606	67.6858	10.5005	166.846	43.7728	6.59525	41.1154	66.3346	26.5585	20.9035	9.10676	2.57063	21.6866	9.2005	26.2609	7.49275	24.3592	3.89945	150.749	0.215592	78.6123	8.05903	1.02222	347.112	74.3315	187.369	1.79546	77.343	117.504	97.997	14.6996	78.9436	88.174	52.7682	9.26384	9.52314	4.40092	1.19111	160.365	7.14341	84.0345	37.8175	45.6778	11.9298	58.8652	14.3894	18.0455
17.1866	38.2962	11.8346	103.702	57.9752	8.91458	139.728	48.3352	5.94222	30.6879	56.6572	23.0637	23.8551	7.13999	2.03013	17.984	9.41915	25.4127	6.54976	21.0086	2.71068	150.746	0.16635	72.0294	6.22243	0.861699	283.762	66.1805	189.589	1.33429	62.5118	137.209	361.917	19.9878	68.4113	82.1916	50.549	6.96289	7.43705	3.11015	0.92935	304.938	5.86463	69.5819	29.7522	37.9396	45.1071	51.0662	13.334	16.1929
17.2865	33.1984	16.9917	85.9953	55.8679	16.7253	116.956	46.1273	5.0849	22.6459	60.018	31.7447	22.5207	7.34431	1.60324	29.5329	8.18285	22.7452	5.72527	18.1212	1.86984	130.647	0.128396	99.8125	5.40435	0.726379	229.373	58.1371	176.859	0.98776	49.7749	130.784	517.964	18.5163	59.2579	70.9803	42.127	5.2165	5.78527	2.16589	0.723975	337.421	4.79673	55.8601	22.4236	31.4166	55.9972	44.2971	12.1534	14.5025
17.3864	28.6269	16.9561	71.1843	50.186	26.0031	97.8686	40.8293	4.21632	16.5853	59.1263	34.8767	19.6863	16.311	1.26607	30.9021	6.68373	19.7121	13.7621	14.8088	7.57766	105.623	0.0991535	100.503	4.41204	11.2023	184.233	50.599	157.481	0.729117	39.2992	116.951	528.001	15.0824	51.32	58.9599	33.608	3.90052	4.48973	1.49085	0.56347	325.344	3.9164	44.0895	16.4761	30.9688	55.4134	39.2641	10.9466	12.9769
17.4863	24.61	14.9734	58.8714	43.5615	35.857	93.7407	34.5139	3.42473	12.0845	99.7377	37.4347	16.5715	22.3076	9.7003	28.3889	14.5218	31.9579	15.1514	14.1637	10.43	82.0724	0.0766271	90.9527	3.48921	23.2173	147.439	43.7496	136.934	0.536955	30.8773	107.285	480.086	11.5587	56.0797	47.9278	26.4008	6.29851	3.47908	1.01655	0.438248	297.353	3.194	34.4643	11.9153	31.3444	49.5474	34.3786	9.77376	11.6068
17.5863	21.1196	12.4896	56.3737	37.1321	38.7224	89.4865	28.2822	2.74281	8.77425	108.282	35.6562	13.6711	21.6441	11.0878	27.7411	20.1576	33.1077	14.3568	24.0425	10.1035	62.219	0.0592784	79.8983	2.71142	23.613	117.745	37.6485	123.291	16.4289	24.1919	97.4453	414.262	8.56819	52.6365	38.4723	20.6218	6.23009	14.5348	0.687736	0.340674	265.385	2.60266	26.7891	8.52883	45.5677	41.815	29.9419	10.2487	10.3793
17.6862	27.4757	10.1058	49.805	41.5096	50.0803	107.171	22.6617	15.1461	46.7741	102.854	42.8168	18.9774	18.7775	10.1061	24.7938	20.9941	30.3948	12.9461	29.1185	8.57706	46.4114	0.0459193	89.9348	13.147	21.0908	98.2734	41.2842	107.365	21.1534	28.9553	85.5932	347.912	6.22842	98.6789	30.6498	24.0275	5.76985	16.7186	0.462226	0.264712	234.221	15.8521	70.4315	7.60293	46.9613	33.9943	26.0173	10.111	15.0946
17.7861	28.7028	8.03626	42.4984	52.4969	51.3077	103.474	17.8533	19.3273	74.4348	105.514	42.4057	19.0458	15.5047	8.51245	21.2871	24.2909	26.629	11.4578	33.0087	6.79194	34.2422	0.0356345	84.9037	15.0493	18.1268	112.026	59.2349	114.266	20.6701	34.1672	74.2013	287.87	4.47362	104.039	24.3055	21.0423	4.81069	15.4635	0.308911	0.205673	205.605	25.9365	77.2962	15.6693	43.0039	26.922	22.5842	9.61242	15.9432
17.886	27.1554	6.32535	35.6777	73.3093	48.0474	92.472	13.8796	27.3897	74.1746	97.8817	44.2209	18.4561	12.4918	6.93151	17.9163	21.9176	29.9911	10.0658	29.5509	5.15258	25.0722	0.0277	84.8932	15.5859	15.3823	119.979	66.1777	109.413	18.07	32.0003	63.984	236.183	3.18905	96.5989	21.5383	20.1073	3.81676	13.1313	0.205448	0.159832	180.01	26.6944	104.451	21.7553	37.4166	20.9121	19.5953	8.91826	15.2845
17.986	24.5355	4.94784	29.7149	85.1963	43.0802	79.8861	10.6756	28.4488	63.8028	86.6218	42.5332	24.5328	9.93528	5.55608	14.9237	18.1821	35.2383	8.81653	24.491	3.79724	18.2598	0.0215644	76.6046	13.73	12.9966	109.829	66.2144	98.9572	25.904	27.4334	55.053	192.831	2.2624	85.9268	18.1362	16.7453	2.94938	10.6978	0.136068	0.124235	190.157	24.1206	101.252	20.4616	31.751	30.7581	20.4524	8.13563	14.7619
18.0859	32.5117	15.3767	24.651	82.5916	48.7444	67.9106	29.3354	26.2383	51.193	74.7932	38.7521	30.7777	9.09389	19.9855	12.3616	14.5567	43.2898	7.71305	23.0798	7.71328	25.963	0.0167973	66.0357	11.2863	10.9644	94.0932	62.5537	86.4244	26.1669	22.543	47.3256	241.888	1.6	75.2047	24.1908	34.8849	2.2457	16.0596	0.0897902	0.0965782	200.635	20.6588	87.636	16.8641	26.5968	56.3925	27.0372	15.0519	14.3532
18.1858	41.1741	17.5094	20.41	74.3968	60.4448	57.2736	36.755	22.7572	40.9675	63.7087	34.4479	32.2638	7.69649	25.0348	11.1068	11.4651	71.3543	6.74444	19.4801	8.17942	25.4164	0.013083	55.6472	21.0403	12.555	78.0074	57.1181	77.5112	23.872	18.1146	40.6675	409.799	1.12923	65.4017	23.9155	38.83	1.69516	16.0213	0.0590634	0.0750848	368.69	17.2556	71.9878	13.0405	22.1265	79.227	27.8709	18.5709	18.6449
18.2857	42.38	16.2772	16.8818	64.6681	61.0543	48.1105	36.9969	38.2938	43.1971	53.8498	30.2607	57.0377	6.27884	23.4145	9.55752	17.6548	74.165	5.89618	15.7838	7.2298	21.8209	0.0101879	46.34	90.2055	11.5553	63.5471	51.0351	69.4136	20.1444	14.3765	34.9408	601.784	0.795916	56.7313	21.2205	33.6501	1.27289	18.2841	0.0387427	0.0583914	506.68	14.2348	57.5441	9.73051	18.3393	81.8581	25.8666	35.3212	19.1163
18.3856	50.6082	22.366	22.1197	58.3799	56.8047	40.3317	35.5041	47.465	53.9573	45.3137	31.7688	60.616	5.02708	19.9256	8.05161	17.0606	68.1669	16.1891	12.5757	5.85711	20.9247	0.00793341	38.3446	102.412	10.0259	51.2655	44.9436	60.2358	16.2515	11.3293	30.0188	697.193	0.560491	49.1596	17.8808	27.1983	0.952738	31.7219	0.025359	0.045407	522.144	11.6685	45.3093	7.10587	15.1699	74.819	23.0845	43.8906	18.1212
18.4856	62.0781	23.7085	33.5761	50.8029	50.7603	33.7757	31.5268	47.1279	50.3918	38.0318	30.007	55.7266	10.1849	16.3002	6.70964	14.5264	59.7502	18.085	17.1197	4.50874	42.5645	2.46578	31.619	93.2334	18.4458	41.13	39.1858	51.1808	20.1657	8.89186	25.7897	691.037	0.394471	42.5805	16.5147	21.4664	0.711569	32.6651	0.016582	0.0353393	490.344	9.53326	35.369	5.11897	12.5347	63.9892	20.2721	47.5674	16.6353
18.5855	62.4948	36.5797	43.2961	43.3645	44.3839	28.2705	31.3847	42.5195	42.1138	31.8716	27.1219	48.1063	20.1449	13.0943	5.55905	11.764	51.3037	25.0516	15.9769	3.35656	45.0776	3.05293	51.7146	77.8286	18.4818	42.3878	33.9263	42.8495	21.3296	173.368	50.0576	620.798	0.277541	36.8754	29.3799	16.7963	0.53058	29.0247	0.0108455	0.0275686	443.032	7.77507	27.4708	3.655	10.3515	52.488	17.6804	64.6617	16.8892
18.6854	58.1631	37.1676	53.0591	36.6256	38.3347	23.6562	30.0175	36.4138	35.2677	26.6852	24.0185	40.2294	21.1044	10.4277	4.59027	9.31538	43.6383	25.1929	13.4397	2.44071	40.0184	2.89277	59.0241	62.2797	26.7115	41.8997	29.2251	46.4745	33.4231	419.115	52.9364	532.45	0.195245	31.9325	42.5808	13.1	0.394901	24.188	0.00710014	0.0215649	393.288	6.3349	21.2732	2.59422	8.54877	41.8355	15.3743	72.2291	15.9488
18.7853	52.1171	33.0718	51.0514	30.7507	32.8747	19.7924	27.5916	31.7782	31.2175	34.8023	29.2172	33.0677	18.8601	8.26871	5.45578	7.29839	36.9554	23.1957	10.8749	1.74419	35.5999	2.48216	57.0266	80.1952	25.7832	37.1483	25.0835	53.9929	45.8683	500.57	49.0129	445.709	0.137328	27.6515	86.1293	10.2047	0.284628	22.4713	0.00466415	0.0168976	346.211	5.15912	16.445	1.83383	7.05855	32.6535	13.3519	82.1726	23.1858
18.8853	45.7755	27.6917	45.1901	25.7312	48.4004	16.5584	29.4347	47.1394	33.776	35.2794	29.0574	42.5591	15.7905	6.54289	5.23966	5.68867	31.2309	20.694	8.6598	1.22999	29.1815	2.03114	50.7165	99.873	22.6927	31.3385	21.4708	53.8597	50.6286	470.662	51.8023	368.111	0.0965688	23.9442	100.443	7.94536	0.205361	19.1206	0.00309023	8.07918	303.53	4.20019	12.6995	3.59426	5.82805	25.0829	11.5893	110.818	24.487
18.9852	39.7655	22.4539	38.5942	26.8097	51.5607	13.8523	27.6359	49.6343	30.026	32.5562	26.8554	41.7927	26.3138	5.17184	4.64785	4.42284	26.3676	18.2377	6.84866	0.858394	22.8622	1.6205	49.9983	97.4926	19.4103	25.7709	18.3416	49.8573	46.7399	404.198	58.6402	301.697	0.0679081	27.2423	95.1101	6.18494	0.146329	15.5938	0.0020738	10.9438	265.581	3.41822	9.80099	7.34134	4.81233	19.0267	10.0571	167.607	23.4746
19.0851	34.3307	32.7384	32.4132	24.9217	49.1204	11.5881	24.2304	46.0708	24.503	65.1388	24.0328	40.0902	26.7142	4.08594	3.97612	8.21557	22.2513	15.9946	5.40011	0.594076	17.4227	1.27453	45.54	83.8913	16.4446	20.9003	15.645	60.1177	62.0061	332.438	86.5054	297.322	0.0477313	29.5493	82.7514	4.81421	0.0911104	20.8505	0.00141617	10.9009	232.15	2.78034	7.56125	7.47953	3.97401	14.2869	8.72652	218.145	21.6537
19.185	29.5335	32.8004	27.0013	22.0066	44.4296	9.69383	20.3551	40.1024	19.1009	80.4947	21.6775	43.8655	23.5942	3.22719	3.34082	11.7379	24.2839	13.9998	4.25228	0.408361	15.5633	0.99413	39.4325	68.1744	15.7074	16.8187	13.3301	72.4792	64.4257	267.264	87.1769	266.428	0.0335822	47.6498	69.0107	3.74729	0.0619944	28.2894	0.000989625	9.69944	202.831	2.26014	5.83202	6.37188	3.28227	10.6383	7.57144	273.869	19.6401
19.2849	28.7528	29.0141	22.4024	18.9318	39.1086	8.10902	16.6064	33.6098	14.4913	80.34	20.1038	40.7804	19.6471	2.5486	8.05096	11.166	25.941	12.2444	3.34636	0.279138	12.7842	2.14976	43.4579	53.782	13.7821	13.474	11.3485	73.4474	57.9594	244.647	79.4712	228.219	0.0236611	55.7645	56.2222	2.9168	0.0249251	27.5049	0.000711169	36.8719	177.174	1.83582	4.49759	16.0989	2.71151	7.86602	6.56881	295.937	21.1092
19.3849	26.3447	51.7236	18.5493	16.059	33.9074	6.78318	22.4411	32.8932	10.8085	73.6253	18.0189	35.3926	15.8977	2.01257	8.99876	9.45282	24.0714	10.9811	2.98063	0.189919	10.0276	23.0737	41.0831	41.7354	20.8622	10.7668	9.65528	68.5697	48.5354	208.12	69.903	190.907	0.0166825	53.3661	45.187	2.27056	0.00954397	23.8748	0.000527859	43.7385	155.101	1.4897	82.5172	78.7377	2.24026	5.78148	5.69844	296.956	20.3671
19.4848	23.4159	54.2494	15.3431	13.516	38.1699	5.67399	23.2237	29.4588	7.97279	64.7528	15.892	29.6812	25.5509	1.58923	12.5794	13.6711	21.1836	11.6125	2.46547	0.128722	15.3674	27.8187	60.7905	32.0822	20.2986	15.6897	9.83076	66.1033	38.9708	211.191	60.6333	185.062	0.0117416	47.9897	36.0241	1.7676	-0.00482137	19.669	0.000408277	41.734	139.745	1.20737	100.137	87.832	1.85063	4.22752	19.1541	285.338	18.8383
19.5847	20.4761	48.8979	12.6847	15.7478	37.1979	4.74606	21.4775	25.1193	5.83798	67.5683	17.3905	47.7683	25.7461	1.2549	31.822	13.0396	18.2217	11.5084	1.9813	0.086963	15.3391	26.1416	62.2125	24.5252	17.9068	15.7982	9.37753	67.0952	30.4569	187.304	52.2961	170.849	20.8966	42.179	28.5789	10.6243	-0.00969705	19.6221	0.00032923	36.3976	123.888	0.977758	94.073	94.3811	1.52921	3.07738	23.9241	266.635	17.1072
19.6846	17.7442	41.2078	10.4842	15.2803	34.026	3.96981	18.6614	20.7806	4.25371	63.1393	16.6833	73.1146	22.6736	1.2114	35.8002	11.0497	15.512	10.9506	1.57312	0.0585962	13.2837	22.3494	59.1289	18.6866	15.3283	23.9727	8.61405	76.0072	29.4505	156.54	45.0008	172.713	36.2332	36.743	22.6032	18.8084	-0.0153669	17.2156	0.000268569	44.2046	108.986	0.790877	80.321	82.0339	1.26382	20.8875	23.5499	244.464	15.4061
19.7846	15.2983	33.5321	12.0647	13.7699	30.1338	3.32048	15.5829	16.8524	3.08907	72.7125	15.1826	75.2518	18.8552	1.04336	33.7697	20.4282	13.1416	9.89004	1.2426	0.0393959	10.7354	18.2555	52.208	14.2099	12.9897	24.3803	7.72716	88.2876	25.6119	126.94	43.0467	178.851	36.4815	43.8239	17.8445	17.731	-0.0148577	14.2581	0.000215547	55.7057	95.5194	0.639215	66.5894	67.1115	1.04457	27.0693	21.4981	221.129	13.8207
19.8845	19.0339	26.753	11.3877	11.9717	34.1768	2.77728	12.6587	13.4815	2.23829	71.1556	17.1183	68.3009	15.2465	10.5689	29.7251	22.6881	11.1082	12.9963	0.979316	0.0264316	10.6728	14.5516	44.5305	10.7929	10.9699	21.8709	10.6328	88.0603	21.0371	126.637	38.5428	163.689	30.7391	56.1048	14.0719	14.7085	-0.0126387	11.4638	0.000162198	68.2061	83.5638	0.516668	53.4931	55.7089	0.863391	27.2142	19.057	198.06	12.376
19.9844	33.5191	24.1233	10.0015	10.2137	33.6078	2.3228	15.6028	10.6814	1.61941	64.6207	16.9138	58.5952	24.2243	12.1852	25.3334	20.227	9.37924	12.9115	0.770996	2.6728	9.22655	11.4401	37.3197	8.19176	18.1924	26.7226	34.397	108.137	16.6865	115.388	33.6678	141.703	23.9658	54.9394	11.0896	34.3945	4.85695	26.5811	0.00010675	65.7974	73.0399	0.417646	42.2368	51.8388	0.713533	30.4925	16.6868	176.099	21.6929
20.0843	37.2825	23.0597	11.8888	8.62399	30.8759	1.9425	15.6058	14.3501	1.17051	56.5677	25.7971	48.8389	36.1303	11.1347	21.2423	16.6988	28.3075	11.8394	12.6242	15.8147	7.44962	8.92178	38.1859	8.57558	21.337	29.4301	45.2067	110.411	14.3119	97.6846	29.1218	127.548	17.9387	49.7995	44.6545	36.0341	16.9901	31.6632	6.08e-05	57.6849	66.1095	0.337848	41.1739	44.5838	0.589497	28.9402	19.3999	155.706	23.8682
20.1842	36.1978	19.9808	15.3621	12.2444	27.4074	1.62427	14.1782	19.4835	0.845482	48.5539	41.0307	42.6333	35.8081	12.0071	17.6612	13.3401	35.8623	10.5466	15.1871	18.773	5.78432	6.92468	59.6102	12.2612	19.7473	27.2207	48.4807	103.494	11.6597	102.582	33.9937	109.737	13.1162	48.713	52.8113	30.7657	32.3218	29.6252	2.75e-05	48.1714	61.1846	0.27383	35.7216	63.7777	0.486687	29.8101	24.5463	137.091	23.2226
20.2842	33.1218	23.6991	15.0042	12.6372	23.8758	1.35803	19.229	20.0463	0.610435	41.2197	56.0797	40.4749	31.3313	22.0738	14.6181	13.8625	35.0586	9.2898	14.7535	17.3331	6.91146	5.35926	61.788	11.9349	17.1629	42.3734	47.5383	106.131	9.1998	92.2065	41.7702	92.0146	9.45501	57.2303	50.2529	24.7456	32.9915	25.289	-1.34e-05	39.1308	64.5406	5.37452	37.85	60.4433	11.6267	28.9448	24.246	120.306	21.5552
20.3841	29.4178	22.3428	13.3633	11.7009	22.15	1.13532	19.9247	18.4058	0.440573	77.4912	57.7153	41.185	25.9756	22.3919	12.0702	21.1422	41.6873	8.14612	12.5803	14.3698	10.1514	11.0107	56.5708	10.2577	34.4984	43.3543	56.7702	108.207	9.89887	77.5598	58.7655	94.2893	20.686	76.2554	43.8248	19.4968	30.5767	20.659	2.2726	31.2616	61.1558	18.2325	43.2379	49.9816	14.697	32.6801	22.1614	105.308	19.6056
20.484	25.7127	29.2712	23.4659	10.3121	19.7635	0.949042	26.636	15.9233	0.317887	150.141	64.2885	37.2052	20.9715	19.6365	9.95351	20.3909	40.0244	7.13028	10.2346	11.2201	10.0238	11.7098	63.7363	8.33109	34.9584	38.9869	58.5563	101.35	9.04205	63.1085	86.3766	111.174	21.0348	82.2416	88.6327	60.4013	25.5016	16.4878	14.2684	24.716	57.235	20.7766	45.0022	47.4084	38.0826	31.1197	42.1655	92.7951	17.6693
20.5839	22.2744	33.5037	25.423	13.4167	17.2664	0.793269	27.461	13.2946	0.229327	326.111	62.9754	31.8442	16.6981	16.2762	8.2027	17.3496	35.7116	6.23651	17.6147	8.43328	8.63902	10.5349	60.1904	6.57023	31.1932	33.1181	67.8324	105.432	7.63502	50.4376	86.982	106.849	18.5619	85.5972	96.3799	60.2788	26.9335	12.9885	59.4804	19.4111	59.9918	19.4549	40.0852	52.7171	43.2237	27.2517	45.3571	89.7274	15.857
20.6839	19.1982	31.2024	23.5283	16.6192	14.9058	0.663064	25.3478	10.8482	0.165441	429.998	57.8318	26.5091	13.1965	13.1559	6.75712	14.046	30.906	5.45309	17.1779	6.1744	6.96319	8.82628	52.9931	5.09767	26.8007	37.3187	76.7343	106.717	6.16145	43.16	79.2739	94.6714	36.7362	90.6137	88.9468	53.28	23.6641	10.1556	68.3129	15.179	65.3864	24.7404	33.3945	46.3799	41.0291	22.7	47.7583	84.1968	14.2025
20.7838	16.4988	26.7135	29.4482	16.4657	12.779	0.554307	29.3912	8.71565	0.119341	486.112	56.7107	26.344	10.3865	10.5082	5.56472	11.1208	26.3839	4.76736	17.6059	4.43498	5.40066	7.13323	60.6332	3.9182	22.7405	34.8007	77.2347	99.5685	4.83079	52.372	69.7228	80.6263	38.2485	84.2397	76.4436	56.3912	19.2639	7.90562	61.8786	11.8359	62.7073	23.9526	26.8965	37.0704	36.2914	18.2896	44.6461	79.7179	12.7089
20.8837	14.1551	21.9242	39.7984	27.3727	10.9107	0.463514	28.6657	6.92673	0.0859746	469.086	54.464	43.7515	8.15636	8.34493	4.58186	8.71243	22.3817	7.66617	15.2708	6.95646	4.08926	5.65216	61.3134	2.99509	19.213	33.3291	73.2104	89.4439	11.1285	64.1374	60.475	71.9069	38.1382	74.9678	63.3315	59.708	15.0952	14.1728	67.1347	9.21173	57.1796	24.915	21.2678	28.1899	54.3029	14.3902	39.9574	73.755	11.3674
20.9836	12.1325	17.5783	39.3405	29.3801	9.71412	0.387708	39.633	5.46248	4.9833	423.213	49.5895	54.58	6.39718	6.60818	16.3642	6.791	18.9306	9.55051	12.5061	33.6938	3.04777	4.42822	64.3202	2.28199	16.2086	29.1488	66.9889	77.7743	12.4643	69.9167	52.1591	70.7685	32.0147	65.6253	51.4029	51.1154	11.8039	34.0023	65.802	7.16034	50.9768	22.6011	20.4103	20.8258	55.9244	11.1224	35.1286	67.1497	10.1654
21.0835	10.3933	13.904	171.285	27.6421	8.47602	10.1987	62.1218	4.2837	7.27877	369.202	44.0668	53.084	6.127	5.22549	22.8927	7.10562	17.8909	9.36379	10.0089	39.5023	2.24731	3.44635	59.1653	1.73528	13.667	42.3613	187.489	66.1746	11.5753	63.7239	44.8828	71.0324	24.9141	57.0755	57.3717	41.1501	16.1784	36.9539	55.8185	5.561	77.917	82.2603	63.2501	28.7937	51.1975	13.5022	30.6483	76.5579	9.08969
21.1835	8.90079	17.3494	306.491	30.0194	9.33793	14.6283	85.2467	3.34558	7.10452	316.296	38.7021	47.0332	5.2873	4.12919	23.0617	6.21774	22.0322	8.54696	7.93266	36.3094	1.64489	2.67161	51.4676	1.318	11.5219	67.3393	395.775	70.4155	14.873	53.9533	38.5849	79.4115	18.6291	49.5109	111.66	32.432	15.4003	33.5095	43.9438	4.31628	85.7828	98.194	70.7142	27.0519	44.5397	18.3464	26.6504	79.0352	8.12743
21.2834	22.055	20.7168	322.055	30.8447	14.2643	14.8448	88.6864	2.60503	6.05697	296.052	33.7927	39.8665	4.35442	3.26175	20.8727	5.09403	21.3692	7.60006	6.26047	30.0328	17.0052	2.06614	89.8221	1.00036	9.71287	69.2299	583.101	69.7609	18.9702	44.0506	49.1789	74.8849	13.6126	42.9041	131.772	25.3637	12.9922	28.197	33.0507	3.3487	85.1554	93.3078	64.6588	64.9934	39.3737	18.7492	23.1401	77.8702	7.26687
21.3833	26.0786	40.5468	294.809	28.5061	35.7203	13.5338	82.2373	2.02385	4.8372	267.76	230.631	33.0134	3.50319	2.57611	18.0288	13.4624	19.1427	6.6894	13.6824	23.4172	22.7008	14.0506	95.3696	3.65302	8.18765	62.376	774.157	64.3307	18.4781	35.2721	84.4703	65.7671	9.80904	59.885	147.225	19.7787	10.3693	22.8634	24.1031	2.59713	78.7824	127.147	101.715	102.392	33.6791	17.0439	20.0795	76.6879	6.49737
21.4832	25.9146	43.2889	255.568	25.1002	75.1249	11.799	71.5696	1.56973	20.8055	233.892	322.945	39.017	2.78365	25.1162	16.3793	14.0967	17.5309	5.86376	13.8046	25.0936	28.9861	16.6666	88.1328	4.09585	9.60561	53.036	848.098	56.8765	16.1286	27.9371	87.5971	55.7529	15.3044	59.8158	137.27	15.4067	8.03937	28.2283	17.1917	2.0136	91.9983	125.425	131.447	106.815	28.3296	14.5295	17.4194	72.8225	5.80929
21.5832	23.9753	40.9698	216.165	21.561	86.6737	10.0748	59.8269	1.21612	23.7264	258.923	334.526	45.6227	2.19693	61.1604	14.1726	18.3995	15.3425	5.13147	11.9154	26.873	28.4893	15.5798	76.8312	3.71301	8.89049	54.9076	840.539	64.7155	13.2773	21.9901	80.604	46.3723	14.6479	60.7757	118.561	11.9962	23.301	27.0131	12.0584	1.56069	90.3467	111.489	156.058	91.8267	23.6197	26.1046	16.7962	67.5107	5.19402
21.6831	21.418	35.3401	180.695	18.2746	85.2784	8.51571	48.6366	0.941324	21.5007	420.35	314.311	43.4374	1.72725	73.7445	11.9763	26.4145	13.1634	4.48767	9.73989	28.4858	27.5876	13.288	74.8018	3.0935	7.72713	49.6093	789.775	63.9596	11.3831	17.2468	71.1508	38.16	12.0964	56.6413	98.4884	9.33937	25.2038	23.2887	8.34807	1.20923	83.2146	94.7769	145.592	72.5663	19.5992	28.8574	15.2143	61.5521	12.1671
21.783	18.7812	29.1205	150.173	15.3741	78.3679	7.16137	38.7393	0.728192	17.7128	541.892	283.4	41.9907	1.35497	68.2593	9.99786	25.1539	11.1909	3.92363	7.78918	25.1745	23.5683	10.8403	69.142	2.47294	6.58199	42.2372	718.707	58.9019	9.27356	13.4984	61.8031	32.2252	10.244	50.4535	80.0612	7.27057	22.3343	19.1203	5.71912	0.936498	74.5323	78.8743	123.924	59.1531	16.2209	33.4134	16.3763	58.8024	14.0449
21.8829	16.3007	23.4017	124.445	12.8794	69.5741	6.00687	39.3599	0.563149	13.882	547.318	250.666	37.1039	1.0615	57.8517	8.29293	21.3029	9.4727	3.43019	6.17159	23.6116	18.9053	8.63467	60.2824	1.93331	5.56841	34.9023	640.723	63.1836	13.8586	17.776	53.3362	50.2794	8.00667	53.8848	64.2648	5.6601	18.2544	28.1122	17.2942	0.724914	65.892	64.9445	100.935	53.0746	34.8315	39.9033	15.4212	54.7356	20.9828
21.9828	16.3129	18.5352	102.975	12.3075	60.6125	18.5219	36.0562	0.435418	10.5664	576.619	219.647	48.5251	0.830908	47.2393	6.85512	25.2077	8.00122	2.99872	4.87027	19.731	14.6203	6.78525	70.3065	1.49249	4.69984	28.3813	563.372	60.7362	14.1652	17.2127	45.907	52.3879	22.0274	50.2303	90.753	4.40634	14.3348	27.9046	19.6113	0.56082	57.8899	53.1835	80.3089	59.34	40.6671	38.896	13.8415	50.0481	25.1355
22.0828	15.1412	14.5543	85.1469	11.0127	53.7056	21.267	31.147	0.33665	7.89748	571.488	191.57	47.8801	0.650036	37.9159	5.65624	22.8889	6.75077	2.62158	3.83657	67.6352	11.0496	5.28994	67.1862	1.14378	3.96352	22.8726	490.659	55.0567	14.688	14.973	76.5617	48.0678	23.9499	44.746	158.948	3.43027	11.0153	24.4323	26.6169	0.433578	50.7046	43.4295	63.0657	115.043	38.9771	34.5005	12.1836	45.1822	25.264
22.1827	13.5486	11.3683	70.3785	9.54007	46.737	20.2598	25.9065	0.260327	5.83326	522.059	166.69	42.6911	0.5084	30.1821	11.7164	19.0354	5.69233	2.29184	3.01987	99.934	8.22519	4.1048	59.4652	0.87276	3.3416	18.3395	424.468	48.154	13.2026	24.4974	167.89	74.2489	23.7875	39.1849	193.952	2.67027	8.36086	20.2153	25.481	0.33492	44.3447	35.4119	49.1523	136.414	41.4164	28.9716	16.0085	40.4099	23.7627
22.2826	11.8911	8.85096	58.1601	8.49086	40.2581	18.0044	20.985	0.201326	17.4651	458.395	283.682	36.3013	0.397662	23.9286	12.8049	15.2568	4.79837	2.00352	7.27735	163.989	6.05983	3.17616	50.7807	0.664247	2.817	14.6618	365.443	45.2117	11.0512	26.5959	189.693	77.1752	22.9594	34.085	193.888	2.07849	6.30057	16.2456	21.3766	0.258458	38.7536	28.8523	38.1396	144.984	38.3807	23.4731	19.6979	35.8902	22.9839
22.3825	10.3257	6.87713	48.0578	29.8457	34.4716	15.5132	16.6693	0.155691	19.2728	394.112	508.55	30.1121	0.31113	18.9328	27.612	12.0226	4.04406	1.75136	13.0873	166.378	4.43256	2.45338	42.5843	0.504785	2.37468	11.7018	313.531	40.4159	8.87143	24.2043	179.147	70.7409	19.0254	29.5693	172.878	1.61784	4.72772	12.8477	16.7209	0.199244	33.8547	23.4982	29.5171	148.801	35.761	18.544	22.3519	37.2384	21.281
22.4825	8.91263	5.33672	39.7084	39.7751	29.414	13.1709	13.0432	1.1349	17.2597	334.894	572.869	24.6384	2.42706	14.9651	52.67	9.39758	3.40788	1.53078	28.1239	144.284	3.2259	1.89308	65.4535	0.383281	2.00179	9.33027	275.878	35.0311	6.93276	20.4792	159.664	61.2857	14.7098	25.624	146.036	1.25924	25.7499	10.068	12.5232	0.15341	29.5694	19.1336	22.8088	127.125	31.3666	18.616	21.4034	36.5118	19.3349
22.5824	7.66642	4.1381	32.8092	73.4519	25.0469	25.919	10.0845	8.66489	14.1369	282.674	555.301	20.0027	2.85685	11.8231	168.925	7.31675	2.87162	1.33788	35.4894	115.658	2.33927	1.45981	67.6004	4.06391	1.68743	7.43509	256.429	29.7411	5.31972	16.7147	139.217	53.6888	10.959	107.182	119.842	4.69431	36.4097	7.84786	9.10589	0.118044	25.824	15.5782	28.5079	100.148	31.2591	27.1972	31.1929	34.5737	21.4997
22.6823	6.58053	3.2071	27.109	80.6084	21.3022	42.5133	7.72138	11.2533	11.0434	237.672	507.643	16.1656	5.33324	9.33837	287.114	5.68552	2.41992	1.16912	33.3232	88.436	1.69199	1.12527	123.737	4.80999	1.42244	5.92279	231.764	40.005	4.02956	13.3815	120.33	96.8824	7.99051	257.406	96.7327	4.74308	42.9144	6.09812	6.48063	0.0907367	22.5521	12.6832	27.025	75.5376	50.7083	34.7978	35.8113	31.9903	42.0633
22.7822	13.7992	2.48479	22.3992	102.062	18.1038	53.8848	5.86442	11.3606	8.389	199.382	451.967	13.0298	5.53229	7.37494	302.599	4.41371	2.03999	1.02174	28.0906	65.5324	1.2216	0.867193	226.403	4.43892	1.19907	4.71711	205.677	42.2845	3.02369	10.598	103.633	110.592	5.75013	387.978	82.9755	4.01127	73.1793	4.72928	4.53792	0.0696895	19.6945	10.3262	23.1669	55.5289	97.3539	34.8229	34.4138	29.1273	59.8605
22.8821	16.5898	1.925	18.5077	101.836	15.3785	52.9132	4.42383	10.335	18.389	179.002	397.32	10.4859	4.92606	5.82398	278.755	3.42493	8.14857	0.892961	22.749	47.4905	0.880895	0.668209	306.2	3.72838	1.01076	3.75645	180.278	48.9768	2.95028	8.34226	89.1225	105.084	11.935	471.855	76.2702	3.21601	73.1955	9.76279	3.1374	0.0534962	17.1991	8.40724	18.9382	40.1698	105.568	31.3192	31.1331	26.2148	62.8861
22.9821	16.5824	6.24231	15.2922	92.9301	13.0589	47.6163	3.31809	8.89351	33.9085	155.755	347.097	8.43051	4.11755	4.59908	242.758	2.65718	23.4322	0.780551	18.1217	33.8501	0.634695	0.514837	315.633	2.99301	0.852007	2.99127	156.659	64.9937	2.57683	6.5433	76.5965	92.6186	12.0404	456.173	65.4218	2.53091	63.0033	10.3737	2.14704	0.0410478	16.9479	6.84468	15.0985	28.7588	98.5781	26.5265	44.2866	23.3927	60.1675
23.082	20.2834	20.7455	12.635	81.3117	11.6976	41.2674	2.47687	7.40012	34.8504	133.247	302.272	6.77421	3.33826	3.63177	205.802	2.06121	26.4087	0.682373	14.3339	24.2558	0.457079	0.396647	288.351	2.34536	1.20896	2.3819	145.405	119.782	8.31738	5.12153	70.7867	78.6619	10.1528	411.675	54.1432	1.97829	50.7869	9.32866	9.93143	0.0314419	32.4402	5.57237	11.8705	37.6854	86.5511	21.6177	53.7972	20.7408	55.454
23.1819	23.7007	23.7856	10.4399	69.6106	10.2416	35.1361	8.43875	6.02436	30.3638	132.359	262.819	5.4418	2.66407	2.86791	172.101	1.59848	29.784	0.596693	11.3029	17.1404	0.416717	0.305579	250.03	1.81306	1.16305	1.8966	131.297	145.792	32.7268	4.00394	62.5859	65.4932	7.91861	364.168	43.918	1.54238	39.5897	7.81897	11.4967	0.0240244	35.9379	4.5366	9.25812	37.6754	78.2572	17.1503	52.552	18.3	50.2789
23.2818	23.4483	22.1655	8.62653	58.8888	8.85222	29.656	10.5664	4.83192	26.6421	121.037	228.333	4.37104	2.10817	13.8391	142.887	12.4926	44.6328	3.41373	8.90072	11.9808	0.345899	0.235417	211.329	1.39059	3.08301	1.51009	116.445	148.323	39.1138	3.12803	54.3986	53.9244	5.92838	376.755	35.2065	1.20134	30.2966	6.32721	13.279	0.0183582	55.4622	3.69367	7.1869	31.8559	67.6794	13.3393	50.8917	16.0861	45.2476
23.3817	21.6482	18.9825	7.1281	49.4878	23.6403	28.7689	10.6344	3.83529	21.5978	106.335	198.293	9.79884	1.66066	21.0446	118.179	14.3001	45.4753	14.6718	7.00483	8.30148	10.6165	0.181364	176.304	1.06162	3.21578	1.20223	102.022	170.012	56.3166	2.44266	46.9587	44.1153	4.33511	366.398	28.0239	0.935271	22.9408	5.02355	12.0534	12.469	58.8198	3.0075	10.0447	24.964	57.2538	10.2186	46.1749	14.0991	40.579
23.4817	19.3176	15.5821	16.9161	43.2452	29.4828	89.2773	17.0739	3.02159	16.7718	91.4487	172.171	10.8613	1.3049	20.6037	97.5423	12.8618	41.4993	17.2873	21.6618	9.6256	13.0872	0.139718	147.959	0.80822	4.22135	0.957028	88.6291	168.582	56.9596	1.90675	40.4224	35.9557	3.12521	339.586	22.2105	0.728082	17.2636	3.94577	9.84711	21.2187	66.069	2.44848	9.82484	18.7721	48.4462	7.73428	47.6763	12.3296	36.3332
23.5816	16.9287	12.4947	18.5763	36.9953	29.8388	102.575	18.6426	2.36762	12.6938	77.7203	149.474	27.255	1.02401	24.2897	80.4194	14.4527	36.2654	16.7017	22.6495	45.9541	12.2772	0.107637	122.942	0.614259	11.9253	0.761743	92.0011	178.28	50.6183	1.48814	34.7557	29.2411	2.23304	301.872	17.5562	0.5668	12.9439	3.07995	7.58105	40.3952	64.0386	1.99317	8.53596	13.7735	40.5196	9.61574	54.3584	10.7631	32.5069
23.6815	14.6874	9.8836	17.2672	56.2285	33.0827	97.7382	17.6985	1.84772	26.3836	65.6076	129.763	30.7056	0.803065	22.3402	66.2617	21.8579	31.0967	15.1662	20.8154	53.8221	10.3337	1.3593	103.909	0.466411	12.5076	0.606254	98.8164	170.167	42.0988	1.16132	29.869	23.751	1.58657	296.512	13.8545	0.44116	9.6839	2.39516	5.61814	43.6794	61.6081	4.15075	18.1093	20.746	33.6797	9.52075	52.1279	9.38262	29.0733
23.7814	12.6708	7.75463	15.0674	59.0782	32.0446	86.8649	15.6186	1.43766	58.9656	68.2433	112.648	28.8549	0.629652	18.886	54.5784	65.1053	35.3324	13.4589	29.4191	49.4537	8.22052	11.7509	86.6657	39.0498	11.2638	0.482532	96.9717	153.694	33.659	0.906329	25.6639	19.2799	1.12319	273.964	10.9221	0.343319	7.23576	7.09606	4.05438	40.248	125.285	4.46162	19.2875	19.9081	27.9001	8.51531	47.1205	15.4443	25.9979
23.8814	10.8955	6.05402	12.7838	70.9523	29.2247	74.8489	13.1768	10.0548	128.799	63.6843	97.7879	25.1698	0.493678	15.4038	44.947	69.0002	33.813	34.3658	27.6727	40.8972	6.32482	14.0719	71.7733	47.336	9.70632	3.6829	92.1304	149.242	30.5946	0.707279	22.0484	26.1415	0.793256	243.26	8.60493	0.267129	5.40268	9.75002	2.86925	62.1456	140.886	4.09582	17.3302	16.5501	23.0696	7.18757	50.6448	18.4357	23.2461
23.9813	12.3686	9.95532	10.7023	69.5748	26.7407	63.5481	10.7824	13.5323	136.332	56.5264	84.8869	21.1643	0.387072	12.3569	43.5048	73.5138	31.6542	38.0965	23.3418	31.8848	4.76419	20.5748	59.2114	70.3807	8.24404	7.84842	84.4173	136.514	25.7657	0.552054	21.7993	26.2576	0.958008	212.758	6.77684	0.207879	4.03242	22.3199	2.00035	69.798	136.61	5.84413	14.4974	12.856	19.0561	5.84382	47.6698	19.4667	20.7848
24.0812	12.1045	10.5203	8.90132	62.9989	42.917	53.5604	9.14004	13.8266	120.177	49.8194	73.6863	17.45	0.303518	9.83372	44.5837	64.7033	27.9581	134.123	18.908	32.9333	3.53842	20.4157	48.7452	69.1638	9.87433	16.0774	75.5959	120.086	20.7609	3.98843	19.744	23.7312	9.67377	184.975	5.3357	0.161863	3.00917	24.0974	1.37817	65.2767	125.156	6.36214	11.7017	14.6756	15.7321	4.62829	42.7801	19.2821	18.5836
24.1811	11.118	10.7046	21.6623	54.9065	46.7653	44.9768	7.50422	12.6528	99.1416	46.9102	68.5894	14.2304	0.238053	7.79512	40.6279	59.9366	33.2142	153.179	15.0634	28.7852	2.60282	17.8695	40.0824	59.6787	9.18189	18.4344	66.6713	133.091	19.2229	4.75385	17.323	26.5324	10.9628	160.436	10.1107	0.126109	2.24542	28.5807	1.92493	56.3757	111.823	5.86615	9.26373	13.0276	12.9837	15.9354	37.6549	18.3778	16.6154
24.281	9.89448	9.5305	23.8666	61.7828	44.9782	37.6984	6.02134	10.9254	77.7564	60.9539	73.3609	11.5321	0.186739	6.16713	37.0545	50.2362	42.3101	146.707	11.9153	23.8022	1.90185	26.3442	32.9381	53.4551	7.99179	17.2948	58.1878	129.958	21.1644	4.46694	15.0099	25.0266	14.2197	153.363	10.864	0.098158	1.6753	26.7036	1.85822	46.6895	98.744	5.0694	7.25353	12.4722	10.7135	19.5899	39.5156	17.0799	14.8556
24.381	15.251	17.713	22.2093	59.1941	41.9409	31.5679	14.296	9.1108	69.0451	61.7177	69.7832	9.31169	0.146499	4.87438	32.1209	48.2103	41.4237	132.804	9.39581	24.9987	3.96703	29.929	35.2814	44.289	6.81066	15.6066	50.4117	118.871	19.5186	12.4261	12.9398	21.9872	13.0087	176.852	16.1485	0.0763317	1.24967	22.7802	8.8293	37.7418	86.7022	4.25216	5.6434	20.9408	8.83938	19.3133	39.2851	15.6001	16.1395
24.4809	16.4367	18.7303	19.3891	53.0309	37.5217	26.4216	17.4302	7.42811	56.3093	57.7619	63.2691	7.50298	0.114923	3.85072	27.1684	43.7315	37.2424	117.712	7.39891	22.0069	4.21975	30.0865	32.7129	35.3019	5.76279	13.2796	53.5116	104.564	16.5669	22.138	11.1316	33.7756	10.5386	173.207	16.4456	0.0594794	0.931683	18.6029	10.2403	30.0616	75.9186	9.37148	4.37416	20.5809	7.29261	17.2347	35.9929	14.0722	15.6327
24.5808	15.7567	16.9371	16.4537	47.523	32.8294	22.1087	17.3583	10.7355	43.8753	51.3443	61.0753	6.03836	0.0901258	3.04125	22.9787	36.3551	43.978	103.472	12.9233	17.7888	3.75303	30.985	28.5619	27.5544	7.74322	10.9701	52.1964	89.6696	14.2528	23.0146	10.0014	35.0621	8.05354	158.398	29.0851	0.0464861	0.694089	18.0873	11.5623	23.7231	66.6573	10.1595	3.38277	25.2568	6.01632	14.5272	44.3285	12.5785	14.483
24.6807	14.3295	14.2962	17.8195	53.3766	39.3673	19.209	15.734	11.2172	48.0646	56.2844	85.385	4.85617	0.070643	2.40159	29.62	29.1337	42.1368	90.6515	12.6328	19.3447	3.23503	27.5325	24.2254	27.2958	9.88867	8.91905	48.5909	98.3516	11.6334	20.6067	8.74711	32.1228	5.96026	140.107	32.6683	0.0361831	2.84223	15.7001	10.4068	18.61	77.444	9.35394	2.61254	22.9441	4.9633	11.8003	43.4682	14.1165	13.162
24.7807	12.6863	11.6435	44.0129	56.2	39.2947	16.3746	16.0674	10.3746	42.9235	53.6699	88.4092	3.90367	19.7578	1.8963	34.1941	22.9558	43.8799	79.3119	10.794	17.2763	2.60784	33.0284	20.243	23.6294	9.32209	7.18741	54.6593	95.5652	23.7161	25.4244	7.5691	27.8224	4.93796	122.351	30.5189	0.0280314	3.17051	27.9051	8.4644	14.5426	75.9266	8.07839	2.01604	18.6177	8.79258	14.1038	45.2791	14.4557	11.8576
24.8806	11.0693	9.2945	125.217	52.4678	36.3582	13.8287	14.7584	9.0125	46.2366	48.1468	84.9732	3.13716	28.8581	1.49722	32.54	17.9424	40.9992	69.3524	60.3776	47.6377	2.02276	45.9774	16.7813	27.7933	8.1476	5.76271	55.9926	87.1685	26.0057	27.0596	6.55287	23.413	3.81745	106.304	26.3839	0.0218079	2.83931	28.8721	6.49893	11.3355	73.5825	6.77463	1.55497	14.2762	11.5942	28.5243	42.1739	14.0635	11.3977
24.9805	18.3233	14.9998	169.703	59.1741	32.3957	11.6241	12.7706	7.5439	41.0309	41.8773	84.3845	2.52071	28.4604	1.18206	28.7543	13.969	36.1828	60.6299	101.289	52.9354	1.53152	45.0499	13.8518	32.992	6.95309	4.6069	53.594	76.5412	23.9435	32.4517	5.6474	30.9237	2.84384	92.1715	21.9283	0.0170923	2.33206	25.7022	4.80749	8.82079	111.055	5.59974	1.199	10.5998	11.539	32.3574	37.6901	13.2498	13.1843
25.0804	22.0034	15.4013	167.85	56.7431	28.281	9.74787	10.6348	6.16588	96.1201	35.8176	80.2956	2.02529	24.8536	0.933227	24.553	10.855	31.1621	63.5414	98.3602	51.5619	12.5407	51.6372	11.4068	41.7228	5.88616	13.2504	49.3307	65.5592	20.3046	53.4222	27.2939	58.0524	19.3325	79.8502	30.0987	0.0135865	1.83638	21.4389	3.46493	6.85629	117.166	11.1408	0.924354	7.71671	10.4173	30.8752	78.3981	12.2175	13.122
25.1803	21.9859	13.7632	150.215	50.8559	24.4045	16.0581	14.724	4.95913	102.822	30.3461	72.811	1.62707	20.5859	0.736767	20.6078	33.2796	26.5424	78.3588	83.8621	43.8866	76.3992	47.722	12.5031	39.2888	4.9692	15.0011	44.3059	72.8593	16.4302	56.7718	76.4227	113.961	36.3873	69.1507	50.4611	40.5948	1.41392	17.3038	2.4498	5.32528	111.025	15.2814	3.40229	29.712	9.00241	27.0685	149.013	11.0968	12.2937
25.2803	40.4447	31.1284	128.927	44.0917	20.9179	16.8136	15.3646	3.94401	91.0108	25.5719	64.5765	1.30694	16.612	0.581685	27.672	40.6434	22.4911	76.6276	68.2222	35.2584	126.796	40.4907	11.6921	33.2953	4.19111	18.1198	39.1523	84.8439	12.9069	51.2595	90.457	132.054	36.123	59.8746	52.8796	43.5001	1.07516	13.7179	1.70672	4.13404	100.712	20.9673	16.0211	75.4233	21.556	22.5641	266.397	9.9694	11.228
25.3802	48.7525	41.6315	108.535	37.5612	17.8584	15.5111	14.2693	3.11154	74.1076	21.482	56.6613	6.04064	13.2234	0.459261	37.9692	37.2234	19.0117	69.8798	54.4483	26.9984	128.961	32.943	34.3875	26.8507	3.53371	17.2962	34.9086	84.7165	22.8554	43.2092	86.5408	148.299	30.2712	51.8384	74.8061	37.3514	0.81181	10.7647	6.90694	3.20822	89.5709	22.4531	18.5413	79.2862	24.2098	18.1896	336.293	8.8844	10.1383
25.4801	51.6344	40.7431	90.5165	31.6898	18.8424	13.5943	12.4297	2.4404	57.696	18.0138	52.285	18.3459	10.4487	0.362633	38.0505	34.6631	16.0521	62.1156	43.1025	20.026	157.635	26.2012	39.5011	21.0938	2.97909	15.1044	30.6958	83.3056	50.3063	41.6118	79.2421	140.079	23.537	44.8792	89.0122	36.001	0.610542	8.39711	9.30507	2.48927	78.9201	20.5837	21.3719	68.3569	37.5607	14.3171	331.978	7.86945	9.10649
25.58	49.1382	35.6775	75.1411	26.5912	20.4608	11.637	19.7369	1.90569	43.737	15.0889	53.2436	21.153	8.22292	0.286372	35.025	29.1109	13.5457	54.6637	34.0001	14.523	158.478	20.5722	37.5545	16.3302	2.51143	12.6458	45.4094	85.2841	58.9078	36.1126	73.0205	127.03	26.6754	38.8544	129.105	30.0552	0.458068	28.6292	8.88835	1.93123	69.2216	17.7438	41.3344	78.8856	38.9869	15.4157	303.372	6.9382	8.15974
25.68	44.5266	29.6306	62.2332	22.2439	19.6507	9.84832	21.4829	1.48339	32.6037	12.6305	49.687	22.5867	6.45687	0.226186	38.203	31.7383	11.4278	47.913	26.7782	12.7062	169.4	16.0314	38.25	12.5357	2.11718	10.3568	50.762	80.0535	55.6611	29.8595	118.991	119.559	23.4376	33.6394	150.039	28.1504	0.343103	32.3783	7.44871	1.49832	60.5806	14.8674	43.351	100.735	52.6842	22.9593	375.297	6.09539	7.30312
25.7799	39.3449	40.437	54.5669	18.5743	21.559	8.28709	31.7721	1.15193	24.0399	10.5682	52.8164	32.9464	24.7172	0.178677	35.6405	28.1357	14.8454	55.2061	43.0797	17.2521	207.264	12.4372	42.6978	9.57512	1.78482	8.38001	50.8059	71.5516	47.8476	27.2005	128.271	104.907	25.2264	29.1259	141.898	30.9427	0.256469	29.7757	5.82278	1.16258	71.1021	12.2842	38.7274	117.902	52.7976	24.153	368.464	5.3402	6.53297
25.8798	34.2938	41.6546	46.3996	15.494	20.7937	7.3296	33.8663	0.893009	17.5967	15.2215	50.1234	33.5033	27.9661	0.141179	42.9151	23.174	14.6105	129.964	56.5652	16.6445	193.957	9.6229	58.0794	7.2921	1.50466	6.73444	48.0053	62.0129	39.0354	88.8366	136.455	88.8918	21.7812	35.3591	162.546	26.7345	30.7974	25.2182	4.35922	7.02854	82.2858	10.0778	32.3085	131.415	54.9939	27.2434	336.036	4.66853	5.84251
25.9797	29.6631	37.2743	38.8867	13.1165	18.9248	19.5022	31.7835	0.691373	12.8168	15.8865	45.3972	30.7974	38.6957	0.111582	45.6035	50.3007	14.8423	169.093	52.3721	19.9647	163.063	7.43344	58.1516	5.54358	1.26849	5.3911	52.2906	52.6458	44.0825	120.714	162.297	105.47	26.4697	36.6991	185.148	21.5874	36.811	21.9526	3.16882	10.3659	80.569	8.2364	26.041	122.889	50.5717	25.9316	297.763	4.07449	5.22433
26.0796	25.5457	31.2991	36.5783	38.2409	16.7152	31.9808	27.8599	0.53481	9.30373	14.8462	55.5214	26.5848	41.4401	0.0882179	42.1403	58.6528	13.5296	167.586	43.933	18.5016	174.178	5.73652	80.8052	4.20982	1.0694	4.30642	54.5688	44.0502	41.0734	117.906	164.139	101.584	23.7687	47.6636	192.358	17.0322	47.6985	18.111	2.36957	10.5748	74.1168	14.8772	36.209	106.609	75.4171	22.7031	260.682	3.55133	4.67128
26.1796	21.9482	25.4188	32.079	45.2834	14.5211	33.4538	23.4003	8.19842	16.2356	20.613	62.7091	22.2313	38.6848	0.0697674	36.7512	53.0386	41.3998	153.538	35.509	15.3675	163.212	4.42434	81.3734	4.09113	0.901538	10.4491	53.3913	36.4737	35.0518	102.943	156.464	90.0952	19.0967	46.8347	215.375	13.3252	54.0843	14.5314	1.72116	9.50924	66.3458	15.6094	55.1641	84.6292	80.4147	18.9082	227.031	22.465	16.1382
26.2795	18.8283	20.2573	27.2799	44.1897	12.4961	38.1279	20.1038	10.8916	16.5055	29.9921	92.918	18.2736	33.0228	30.6167	33.5536	44.037	46.9511	136.721	39.6602	12.0127	137.302	3.41106	73.6443	3.51382	0.760021	11.5811	49.7938	29.9677	28.4719	85.3739	156.384	76.7669	14.5298	42.5025	264.48	10.3922	48.7034	11.4817	1.2241	8.04963	58.638	14.2041	68.7964	103.434	107.422	15.2328	197.274	33.2617	19.4632
26.3794	16.1376	15.9654	22.8634	39.9254	10.6939	37.1568	16.6593	56.3376	14.3169	31.3901	104.175	14.8755	27.0542	117.9	45.893	35.2696	44.4302	120.404	39.1524	9.03593	109.192	2.62926	65.5404	2.85286	0.640709	23.6583	64.5456	24.4797	24.6878	68.9461	142.168	64.0289	10.7259	37.4858	254.854	8.09524	40.1023	8.99282	0.85681	6.59101	51.5095	33.2575	65.174	102.48	151.136	16.5358	171.246	38.3528	20.6867
26.4793	17.9572	12.4985	19.026	34.7577	9.12136	33.3336	13.4586	71.578	11.538	29.3698	100.812	12.0418	21.7083	165.467	45.9569	27.7833	39.4143	105.564	34.0281	6.61922	85.4661	2.02634	56.1202	2.24944	10.1596	25.5436	76.0092	19.9089	20.244	54.8728	124.92	52.7714	7.77732	32.6987	229.244	6.30337	31.6131	7.00742	0.592286	5.29131	45.1128	36.3631	78.1495	86.337	153.118	15.4729	148.587	39.8202	37.7447
26.5793	17.4374	9.74419	15.7761	30.1711	10.1962	28.8478	10.67	71.7076	8.9296	26.1033	92.0926	9.71651	17.2277	159.173	41.495	21.7134	34.0239	92.3867	27.8891	4.7564	65.0938	1.56152	47.1281	1.74506	20.7319	23.4536	81.0961	16.1368	35.6833	43.3123	144.69	43.1967	5.57739	28.3986	203.535	4.90736	24.3446	22.5874	20.6397	4.19637	39.4527	33.5796	77.9371	68.6893	139.255	13.4162	135.249	39.0587	45.7503
26.6792	15.9563	7.57763	22.1121	46.2627	24.3173	35.518	8.33806	64.9866	29.0438	22.5917	81.9634	7.82523	13.5903	136.925	42.9055	35.8902	29.0123	80.7955	24.7574	3.36838	48.7067	1.20326	47.062	1.34117	24.0736	20.1214	82.6915	54.9115	37.9849	34.0247	137.606	35.2185	3.97197	24.621	171.556	3.82035	18.5009	54.9967	25.3815	3.30227	34.4779	29.0395	68.2573	52.0993	120.768	11.1043	119.75	36.9947	45.9564
26.7791	32.6283	5.88348	22.0554	48.7157	28.6486	34.5824	9.81969	55.8008	37.8208	27.9457	72.0402	6.29505	30.2864	112.549	47.4627	35.1569	26.3539	70.6375	22.5113	2.35847	36.0124	1.17726	55.6593	1.02511	22.229	16.6932	78.9495	70.5544	34.5375	26.654	122.952	28.6467	2.81608	21.3306	140.613	4.23768	13.9521	59.8909	23.5527	2.58571	49.8258	24.3698	77.116	38.4291	102.311	8.9072	108.807	34.2364	43.2152
26.879	37.3895	4.56368	30.5559	45.4832	28.4104	41.3673	9.64276	46.3678	35.7703	29.7814	62.9272	5.06089	39.2484	90.6187	44.5104	30.0808	27.0149	65.5003	18.7626	1.63645	26.4077	1.57564	64.6135	0.780965	29.291	13.6035	72.5579	73.3277	29.0915	20.845	107.314	23.269	1.99081	18.4739	113.418	3.66939	10.474	54.3484	19.4593	3.47177	52.0167	20.1517	73.2514	54.1026	85.6246	6.98526	96.2672	31.1762	39.5333
26.9789	36.7232	3.53783	31.7388	40.2488	26.2063	39.9255	8.67463	37.715	30.0688	28.0756	54.7965	4.06711	37.5363	72.2445	41.1654	34.1573	24.7072	74.309	23.2337	1.12714	19.2524	1.52757	75.867	0.593788	27.7877	10.976	65.1027	78.6295	23.4434	16.2855	94.6187	18.8853	1.40478	15.9975	90.6177	2.96513	7.84166	45.7479	15.0839	3.44909	86.9561	16.5394	63.9517	58.7951	71.1952	5.38545	84.2244	28.0613	35.7232
27.0789	39.1144	2.74149	28.9305	34.6641	23.3119	37.0893	7.40992	30.2334	23.8304	25.0457	47.6415	10.6289	32.3721	57.3188	44.5749	32.2831	21.6112	73.1461	21.2198	0.771628	13.978	3.97281	75.29	0.450935	24.3325	8.8062	57.4916	99.4306	24.554	12.7149	82.1501	15.3203	0.99002	41.5645	71.9857	2.34015	5.86146	37.1013	11.8305	3.06528	100.853	13.5221	52.7589	51.3106	58.989	4.09705	73.3323	25.0419	32.0983
27.1788	37.312	10.2146	39.4464	48.4331	20.3317	32.6053	11.8038	26.7646	18.2612	32.0911	41.3877	12.0389	26.6537	45.3687	41.4797	27.2641	18.5387	66.8574	17.7144	0.525573	10.5368	4.37183	67.7273	0.342216	20.778	7.04242	50.219	168.416	22.1679	9.92288	70.8821	12.425	10.9729	54.201	56.9836	1.83112	4.3771	29.4914	8.87621	7.03894	98.8208	11.0328	42.2712	40.8509	48.7816	6.16769	63.714	22.2039	28.765
27.2787	33.8498	11.8362	39.0741	59.1345	24.5744	27.9512	12.8595	24.0116	13.707	47.4443	35.9404	11.335	31.8591	45.121	36.2904	24.6145	24.246	59.4811	14.2896	10.2393	8.1368	3.9831	63.8547	0.259604	17.5933	5.62121	53.6806	191.078	18.5996	7.74139	61.0038	10.0757	12.4664	53.3101	45.0103	3.75088	3.26675	23.1791	6.46214	10.4447	90.9342	8.99205	33.3271	30.9966	45.349	6.50896	55.3059	21.9916	25.7458
27.3786	33.8111	11.0705	44.8542	58.3099	24.5992	23.6716	15.25	20.7519	10.1528	49.8684	31.2036	11.5993	34.946	39.2923	40.0198	20.4239	23.9057	52.3635	17.6392	12.6266	11.9342	3.35711	56.1781	0.196894	24.8198	4.48181	64.9999	188.602	14.9522	6.03764	62.8208	9.53786	11.2944	48.3956	35.5043	11.0825	2.43719	18.0996	4.60335	10.6727	81.4111	16.0274	26.0349	22.869	39.7347	25.1686	47.9878	24.8416	23.0302
27.4785	31.3546	18.0235	46.0484	54.76	22.7919	28.6847	27.1872	17.3147	15.7811	52.2653	36.6553	10.503	39.699	32.4702	37.4855	17.8206	26.2763	45.903	16.0973	11.8139	11.7793	11.6756	47.831	10.3194	27.2332	3.57104	67.447	176.635	11.6954	4.70721	57.6757	8.39213	9.11066	63.8911	41.5508	15.1336	20.1267	14.0795	3.2257	9.6044	71.9577	17.9171	47.5037	27.0068	58.9564	36.2711	41.6305	25.5242	20.5965
27.5785	28.0435	18.728	41.7959	48.5951	20.3236	32.8	30.5024	22.4123	15.6403	48.9303	59.4855	15.9836	36.4884	26.2087	47.2368	14.584	37.9784	41.684	39.5049	23.3755	30.8906	37.4361	40.0483	12.4835	24.8083	2.84434	65.0076	160.684	8.97984	3.66867	50.8683	8.33918	6.94657	63.0221	39.3929	37.435	23.2913	10.9281	2.23142	18.7538	63.212	27.3103	56.6329	24.2413	63.6043	37.7776	36.1123	24.8817	74.6916
27.6784	24.6065	22.9839	38.2837	53.2903	17.7508	31.2042	36.3002	22.6002	13.4224	43.5001	63.8512	26.5703	30.9381	20.9198	46.2157	11.6044	38.8166	42.8934	40.3979	29.252	68.4347	42.1769	34.8829	11.5996	21.4558	2.26528	60.1865	140.855	7.03819	2.8582	59.043	7.50022	5.1343	68.0998	34.2936	36.663	21.1141	8.47109	1.52772	20.3771	77.2982	27.6812	60.7422	19.561	68.5679	34.6652	31.3242	23.4728	192.633
27.7783	21.3634	25.4317	33.1959	50.5613	15.3231	27.7145	35.795	66.3181	10.7568	69.1384	63.3544	27.8727	39.3804	39.6183	45.5432	9.11293	53.1789	73.2992	36.9874	29.0607	73.5166	62.63	33.1533	9.77264	18.2458	11.0169	72.4912	131.419	5.41205	2.22593	60.403	6.43675	3.72569	63.706	45.3369	30.7458	36.6924	6.56172	1.03711	18.8128	77.0341	35.9417	63.3866	15.2017	76.9647	29.7722	27.1701	21.6631	290.399
27.8782	18.4367	97.3177	28.0808	45.0893	13.1383	23.8735	32.2708	108.401	8.2979	90.6059	58.4945	25.4933	51.7233	72.5241	43.3102	7.11111	59.4759	76.8354	46.8791	24.9632	65.6379	94.825	29.2724	7.85751	15.4273	13.0517	75.0467	139.342	4.10607	1.73278	55.3376	5.3896	2.67313	61.7483	44.703	24.5807	36.8366	5.0808	0.6991	19.9324	71.3838	35.0001	57.084	24.9951	72.7727	24.4889	23.5665	30.2025	316.715
27.9782	20.1806	136.161	23.4749	38.9903	11.2209	20.2661	27.6008	268.723	6.25473	91.9866	69.9871	23.4215	55.7978	73.5169	52.5058	5.53185	56.0341	71.7123	46.1101	19.9028	53.9056	94.8941	42.412	6.16267	13.0184	12.3803	72.2422	133.974	3.08546	1.34813	48.7669	9.45267	1.90429	55.7751	39.6196	19.3245	31.7531	3.93334	0.468454	18.215	74.8363	30.9506	47.805	24.4584	64.2572	19.5574	20.4405	34.069	330.485
28.0781	21.1781	156.88	19.5109	33.1678	9.5589	17.0797	22.8013	445.378	4.64576	86.6612	69.2538	20.2124	50.3915	64.4545	50.7654	4.29688	49.619	64.3059	51.9235	15.1658	42.2794	103.696	48.5473	4.76644	10.978	17.0433	66.7246	121.461	7.34474	1.0484	42.3322	10.1098	1.35044	49.1049	33.3646	15.0988	25.614	3.04494	0.312314	26.6203	72.5063	29.3482	39.6551	20.5411	54.9321	15.2874	17.729	34.9798	315.396
28.178	20.0767	168.991	16.1694	37.5229	8.1323	14.3422	18.3785	524.964	3.41757	77.2843	71.7734	16.8999	42.3927	53.4189	45.168	3.33532	42.7991	56.8591	68.7201	11.2111	32.2434	111.871	46.7497	3.65691	9.25522	20.3792	60.061	106.242	8.27007	0.814972	41.5119	9.37402	2.92287	42.8044	27.3329	11.77	19.9741	2.35734	0.207305	27.9814	66.4041	25.802	31.8659	16.0413	46.1927	11.7564	15.3772	34.0846	290.373
28.2779	18.1584	163.032	13.3805	38.0291	9.40647	12.0212	14.5441	511.346	2.49797	67.0075	77.8503	13.8899	34.4802	43.1761	38.6967	10.3962	36.4812	130.629	63.7373	8.1103	24.1472	101.187	41.5167	2.79235	7.80215	20.4981	61.7833	90.7613	7.69638	0.633494	37.4942	8.16707	2.96747	37.1647	45.7751	9.1673	15.2884	1.82523	0.137066	25.4862	59.3206	21.8225	25.1651	12.0386	38.5067	8.92588	13.3373	32.1455	263.145
28.3778	16.0295	167.323	11.0641	34.94	9.26326	10.0664	11.3473	456.837	1.81799	57.2092	74.4414	14.6159	27.5621	34.4856	32.5359	11.0645	30.9253	147.953	53.5793	6.72064	17.8645	113.725	35.5122	2.12618	6.57702	18.3059	59.2692	76.2804	19.5518	0.492447	32.8631	16.8052	2.50832	32.2167	47.9573	7.13782	11.5774	1.41348	3.8275	34.4505	52.3779	23.6217	19.6775	12.3052	31.9493	6.70716	11.5681	29.6616	236.758
28.4778	16.6242	151.806	10.2865	30.6756	8.51742	8.42539	11.1956	388.976	1.31936	66.3784	69.2268	13.3845	21.8285	27.3859	27.0908	9.73497	26.1481	141.364	46.7928	37.1171	13.5486	105.65	29.8058	1.61618	6.52102	15.4985	61.5398	63.3646	23.139	0.382714	28.4647	18.5255	9.41271	29.5614	50.6453	17.8437	8.71226	1.09477	8.46404	36.86	45.9881	21.7371	23.6234	22.7791	26.4408	17.1524	10.0336	26.9539	212.306
28.5777	15.6785	138.39	9.01294	26.3087	7.56568	17.752	10.0957	321.488	0.955719	64.6767	78.6761	20.1618	17.2004	21.6861	32.4199	7.99375	37.1796	127.857	60.69	70.1676	10.1094	89.8542	38.1062	1.22724	15.503	12.7701	59.3337	52.1863	21.951	0.297479	24.5365	23.7845	10.1546	41.2561	46.2039	17.4932	10.4671	0.848046	9.02951	33.8195	70.1101	18.7682	31.0819	22.8156	29.7048	20.2829	17.2292	24.2239	190.083
28.6776	30.9265	117.277	31.0686	22.2788	6.59491	19.4283	10.8748	260.55	0.691527	70.95	76.4992	20.6702	23.6513	17.1484	36.7077	18.2092	37.429	113.288	56.0344	73.4001	7.46039	73.1961	37.4849	0.931319	25.5465	10.3689	54.8545	42.7058	18.9083	0.2314	21.1085	23.5007	12.0215	41.2071	39.4844	14.674	9.60085	0.65703	7.94742	28.9285	74.1433	15.7366	29.9082	19.3057	45.7654	19.6925	18.2086	21.5929	170.061
28.7775	35.2037	95.7228	35.524	30.9421	5.68718	18.2107	10.8499	208.338	0.500055	82.1744	70.0268	18.731	22.9798	13.5507	34.7019	21.0121	34.0065	99.5691	46.9586	64.506	5.46352	58.2569	33.5949	0.706469	25.196	8.35074	49.4072	39.9836	15.4444	0.180182	18.1445	21.082	18.9073	37.6023	58.136	11.7326	7.9709	0.508789	6.38723	23.8285	70.3193	13.0054	25.8047	15.1348	47.4254	17.4296	17.0438	19.1294	152.096
28.8775	34.4892	76.5066	33.4625	31.7401	4.87312	16.0715	10.8432	165.011	0.361476	82.8915	69.9997	16.0567	27.6087	10.704	30.5749	18.9443	29.6621	87.226	37.9395	52.0934	3.97959	45.7595	28.8648	0.535751	22.3136	6.69424	55.0584	49.2584	12.2064	0.140479	15.5912	18.0679	28.1696	33.2336	69.4827	9.22409	6.31047	0.393324	4.86768	19.1991	67.1505	10.6694	36.8712	12.5988	43.5238	14.6168	15.2626	18.8803	136.006
28.9774	31.6955	60.4005	29.3638	29.3128	7.80618	13.8025	9.84703	129.802	0.261318	76.3259	85.9632	13.3779	25.8299	8.4539	26.0698	15.7105	25.4128	76.3119	30.1919	48.3429	2.88757	35.6675	30.9718	0.406203	19.1247	5.35184	60.0832	53.082	9.4379	0.10956	79.1673	15.1175	26.6841	30.5267	66.3534	20.8286	4.87101	6.90255	3.58249	15.2608	61.1178	8.71957	36.2693	12.8034	37.9078	11.8318	13.4227	17.9538	121.609
29.0773	28.216	47.3336	24.9782	25.8013	8.50224	13.0093	8.45993	101.595	0.18898	67.2908	85.7458	10.9739	22.0703	6.67622	21.8655	25.0366	22.2947	66.7274	23.8707	49.0242	2.08943	27.6745	28.7356	0.307927	16.2139	4.27151	59.4331	51.1408	7.46624	0.0854894	99.9345	12.4821	21.9418	46.3258	57.9614	35.9565	7.89304	8.38923	17.3512	12.027	54.4415	7.11198	31.5857	10.8964	32.1842	9.34102	11.714	16.6602	108.732
29.1772	24.6949	43.4417	32.2179	22.1587	8.17656	11.5086	10.8371	79.2248	0.13676	57.9815	90.054	10.0434	18.0899	5.27212	19.0251	24.3572	26.6875	58.3339	22.3545	44.5238	1.5089	21.4139	28.1444	0.233398	22.4788	3.40553	55.7813	46.4191	5.77652	0.0670073	97.2167	10.2284	16.898	68.0101	48.4414	33.7787	8.82028	7.89895	20.1508	19.7793	48.0041	5.79512	26.0254	8.5674	26.9662	7.23862	10.1888	15.2001	169.091
29.2771	21.4099	36.9338	32.9546	18.779	7.4321	9.89558	16.66	81.4931	0.0990542	49.3288	90.5571	29.7368	32.7466	10.1699	27.1254	20.7894	37.7357	50.9915	31.8004	38.2277	1.08806	30.3129	31.8841	0.176918	35.5099	5.10431	50.7255	41.7317	4.40103	0.0529705	87.5633	8.34514	12.5611	89.6269	39.5152	27.9919	7.90407	6.76163	18.3275	21.4622	90.8385	8.03798	29.3654	13.8128	28.0384	10.2085	8.84941	17.4749	181.433
29.3771	25.2111	30.1988	29.8713	15.7974	6.56134	8.3934	21.1832	91.138	0.0718108	41.6647	88.1742	34.1916	33.7805	23.2597	34.4968	19.7204	37.9385	44.5716	36.2635	42.2233	0.783757	33.6639	30.1682	49.8381	34.7929	9.91665	45.1991	36.9959	3.31697	1.80719	76.6648	11.982	9.14628	103.138	31.7846	22.2879	24.5505	5.53151	14.9882	19.8037	100.427	7.9652	54.4601	47.1044	30.7428	29.6316	7.68117	18.1168	174.949
29.477	25.0144	56.0796	25.7839	34.5212	5.70021	7.07152	21.4426	132.895	13.0782	35.0447	80.7625	32.3643	30.016	24.3672	33.8434	16.6771	34.4524	38.9593	32.4328	37.9437	0.564168	30.7708	26.5839	156.325	30.755	10.6153	39.7277	40.9112	2.48072	2.22527	66.3745	12.2252	6.5763	98.2476	25.3536	17.4959	26.7466	4.41767	11.5463	16.9883	96.801	14.5132	59.4829	51.1259	46.7042	35.6815	6.66497	17.7553	161.778
29.5769	23.1255	90.5422	21.7645	39.047	4.90636	5.93784	19.6049	146.394	15.9932	29.4055	71.9696	28.3258	25.0648	21.6056	30.5317	13.4659	30.0448	34.0535	26.8695	31.0152	0.405938	25.975	36.8392	172.833	26.3437	9.71603	50.169	39.9059	1.84508	2.11252	57.204	11.1205	4.69119	126.38	20.1216	13.6623	23.7612	3.48042	8.5603	14.016	88.4594	20.6589	53.9421	44.5976	51.237	34.8954	5.78196	19.8177	146.899
29.6768	20.6508	92.9756	18.1755	37.4834	4.19967	4.97755	16.9157	138.662	15.3983	53.8463	63.2955	23.8595	20.3102	17.9924	26.3312	14.0452	25.7383	29.7655	21.6077	24.0084	0.291984	21.0761	37.0713	155.921	22.3294	8.32354	52.9696	36.4796	1.3664	1.8217	49.2082	9.59845	3.32963	123.897	15.9195	10.6479	19.4434	21.0512	6.17947	11.3038	78.9425	20.6049	45.3217	35.4981	67.4435	31.0067	8.93499	20.3961	132.289
29.7768	18.1045	87.0206	15.097	65.3319	3.58221	4.16913	14.0587	122.053	13.0486	59.5022	55.3063	19.6906	16.2029	14.5747	22.2135	29.4323	21.8695	26.0177	17.1609	17.9406	0.209964	16.7376	33.5401	129.616	25.4838	6.90035	51.5245	50.2871	3.43377	1.50102	42.2974	8.06319	12.8988	210.136	12.5707	8.2924	15.2778	24.7715	4.37411	9.39186	69.669	18.3953	36.6666	26.9313	67.09	26.0662	9.25002	19.9031	118.677
29.8767	15.711	74.7341	15.8112	70.8522	3.04839	3.49055	14.0747	102.996	10.3868	56.9183	54.1623	21.4968	12.8185	11.6535	18.5278	29.9521	18.5115	22.742	13.5561	13.0806	0.150955	13.1303	28.949	103.495	23.4363	5.62114	47.8867	53.6119	3.89775	1.20743	36.3457	15.9734	13.9506	240.394	18.5302	6.45606	11.7439	23.0854	3.04998	17.069	61.156	15.669	30.816	19.8678	60.5569	23.3907	8.59676	19.5512	106.275
29.9766	13.5553	61.4378	14.4535	66.9344	2.58986	2.92166	12.7937	84.6345	7.98035	51.1397	54.7951	19.9679	10.0946	9.25919	15.365	30.9548	15.6411	24.7871	10.6833	9.3663	0.709077	10.227	24.4103	80.8606	52.2975	4.53489	44.0992	51.38	3.63868	0.958572	31.2275	17.493	14.0951	229.951	42.114	5.02573	8.91548	19.6713	2.10154	18.2863	53.5435	13.0523	27.0119	14.4049	52.932	19.7839	13.5723	18.5359	95.0898
30.0765	13.8563	49.3063	21.5131	59.5682	2.1978	2.44492	10.9992	68.3225	6.00012	44.5184	50.9994	17.3223	7.92955	7.33397	12.7005	26.9769	18.6206	24.0555	8.41052	16.3377	0.825734	7.93174	20.3343	62.403	96.8588	19.892	65.7772	46.4945	3.10776	0.75536	26.8287	16.3701	20.0699	206.751	71.9942	4.21678	6.7191	16.0553	1.57576	16.7865	49.342	15.4351	22.3285	10.3282	45.0213	16.1076	14.1127	17.1653	85.0481
30.1764	14.2444	39.0214	21.7642	51.4559	1.8638	17.157	9.1193	76.5751	4.44916	38.0967	48.4417	14.5225	9.44507	12.4875	10.4811	22.064	17.8842	21.8783	6.6182	23.0342	0.759831	6.1359	27.7888	51.7387	97.1335	23.4013	73.7259	40.6211	2.52513	0.592598	33.1471	14.3267	18.8085	194.046	75.7659	26.7215	5.04196	12.8075	51.5226	14.3624	44.2049	14.6242	27.796	7.35083	37.758	12.7703	16.1386	15.6382	76.0526
30.2764	13.3829	30.6249	29.6675	117.134	1.58014	20.8158	7.36987	73.0696	3.26908	32.2891	43.8916	11.9523	35.1898	12.499	8.63958	17.5511	15.9588	19.4273	5.20675	117.346	0.633625	4.73949	49.0028	41.255	86.4235	22.1461	73.883	34.6761	1.98872	1.80764	42.0167	12.1246	29.0094	188.607	73.7479	27.6737	3.7736	10.0871	155.548	11.8318	39.0854	12.7861	26.3181	5.20595	31.4306	10.1045	15.4908	14.0801	68.0025
30.3763	12.0502	23.9133	29.3844	295.839	1.33981	20.1777	5.84416	64.5746	2.3873	27.2153	38.9131	9.73504	39.7284	10.9093	7.1226	13.7808	13.8117	17.0898	4.09606	243.574	0.501385	3.6574	52.1374	32.2077	81.2714	32.7457	76.3127	29.1294	1.53404	2.03121	40.9163	10.0764	27.6948	188.091	71.8242	23.5577	7.75237	7.88661	206.048	9.53364	34.3414	10.7853	22.5487	3.67464	26.058	13.0059	14.0092	21.3282	60.802
30.4762	10.6127	18.6143	36.7749	417.036	1.13642	18.0621	4.56701	54.6248	1.73607	22.8649	34.1374	7.88149	36.4406	9.02411	5.86119	10.753	11.7908	14.9771	3.22282	275.359	0.384484	2.8208	48.2192	24.8447	70.9792	35.1652	73.3709	24.19	1.16647	9.15651	57.9576	8.28845	22.8468	173.904	63.3063	31.3024	8.01469	6.14007	280.952	25.3978	30.0812	8.94051	18.4274	2.58784	21.5563	13.0435	12.3729	24.7868	54.363
30.5761	9.23431	14.4614	35.5975	563.092	0.964104	15.6157	3.52769	44.9575	1.25885	19.1732	30.6167	6.35843	30.8696	7.28728	4.82599	8.3649	10.0025	13.1055	2.53462	284.335	0.288952	2.17496	42.0514	19.0316	60.5576	32.2232	67.7168	19.9195	0.877982	10.6382	57.9096	6.77589	43.7543	155.414	53.1591	28.1685	6.98643	4.76844	345.491	28.986	51.4656	14.6051	14.6887	1.81939	17.8109	11.7443	10.8198	27.7017	48.6056
30.6761	11.5454	11.2215	31.587	652.408	0.818331	13.2799	11.7294	36.3319	0.91099	18.2089	32.0628	5.11941	25.1947	5.81802	3.96037	6.4975	10.0202	11.4607	1.99355	248.493	0.214238	1.6767	35.6458	14.5186	124.332	27.6194	60.9248	16.3	0.655969	9.91238	52.6396	5.51783	43.5665	136.269	43.4794	23.0425	11.9451	3.69772	320.593	27.2724	55.813	15.0267	11.547	1.27755	31.7306	14.7584	9.42173	34.035	43.4577
30.776	18.5428	24.0896	27.0064	631.776	0.694043	11.2022	14.6439	28.9935	0.658424	25.2415	30.2536	4.1175	20.1762	4.6193	3.25029	5.04329	9.08824	10.0196	1.56793	200.058	0.157339	1.29262	29.7766	11.0485	126.311	22.9034	53.9015	13.2751	0.487296	8.47769	46.2512	7.91661	36.5513	126.509	35.0275	18.2645	15.2921	2.86487	264.872	23.6235	53.4295	13.5758	9.00511	0.896452	79.7822	31.2062	8.18978	36.4233	38.855
30.8759	20.1908	26.1269	22.6933	568.808	0.588134	9.41117	21.7187	22.9315	0.475665	26.0612	27.3302	3.31027	16.5446	3.65754	2.64725	14.6161	7.9223	10.8016	1.23343	157.039	0.114752	0.996392	24.6803	24.6986	112.784	18.6609	47.1452	10.7726	10.4118	6.95767	40.1004	9.84646	29.8874	112.528	27.9649	14.3144	14.2907	2.21823	205.313	19.597	48.6822	11.6265	6.99016	0.62875	90.8452	35.7122	7.11372	36.3527	34.7398
30.9758	19.4365	23.8579	36.0602	494.301	0.497576	7.89025	29.0553	18.0204	0.343849	24.2438	28.4798	2.7562	17.2434	2.89213	2.16937	15.4501	6.78667	10.17	0.97037	118.598	0.083241	0.768081	20.3699	26.2041	96.9244	19.7514	40.9083	8.71747	13.3446	5.58691	41.2536	9.63587	22.9505	121.472	34.1359	11.1717	11.9617	1.71678	152.85	15.8568	63.1516	9.71038	10.6127	0.440868	86.3294	34.2042	6.17708	34.8136	31.0604
31.0757	17.7115	20.2343	37.0155	421.614	0.420115	6.60822	29.9621	14.0943	7.01178	21.4872	46.2225	2.26051	35.6512	2.28539	1.76476	13.5642	5.76794	14.4273	0.763423	95.3453	0.060102	0.591775	16.7733	23.2936	82.2467	33.1156	44.7995	7.03925	27.5048	4.4322	37.8627	8.61019	17.0322	113.6	45.9211	8.70583	9.50923	1.8159	110.667	12.6378	64.0513	8.00943	10.5952	0.309153	76.3994	30.0492	5.36265	32.4593	34.2769
31.1757	15.6971	16.5227	33.5969	355.95	0.35417	5.53161	27.6588	28.1941	8.46485	25.2098	49.6162	1.83751	37.6173	1.80539	1.4435	11.128	4.8846	14.5851	0.6006	79.1752	0.0432353	0.455837	13.7942	19.2304	69.4901	35.5862	45.8592	5.67453	30.2216	3.49208	47.4787	7.36615	12.3897	101.316	46.2145	6.78042	7.35676	1.63007	78.5106	9.97716	67.2039	11.1759	14.6043	1.95233	65.3853	46.8444	4.65441	29.714	33.3851
31.2756	21.047	13.209	29.0167	298.787	0.29842	4.62926	24.005	78.1737	19.8324	24.6649	47.2603	1.48525	33.7047	1.42599	1.1725	9.47736	4.12986	13.4527	0.472571	61.8822	0.0310446	0.351228	11.3361	44.4411	104.342	40.5791	43.8786	4.56828	27.8484	10.8833	46.1108	6.15827	8.903	107.891	41.3244	5.27962	5.60521	1.36495	54.8398	7.82905	104.544	11.0914	28.282	27.821	55.0151	134.041	4.03835	26.8477	31.0021
31.3755	21.8115	14.648	24.5003	249.984	0.251537	3.87376	20.029	93.401	62.106	22.3983	50.426	1.19632	28.2529	1.12624	0.951536	7.67601	3.48895	12.0099	0.371882	46.5431	0.0221993	0.27056	9.31251	47.3755	158.405	39.0564	46.2442	3.67379	23.6267	20.8771	41.5081	41.88	6.34851	100.484	60.9463	4.11082	9.01953	1.10372	37.8404	6.11946	117.547	9.88315	31.2302	45.1225	45.876	204.453	5.25275	24.027	28.2041
31.4754	20.5631	19.1232	20.4629	208.76	0.212164	3.24155	16.2606	91.4612	68.8665	19.6069	47.9225	0.961625	22.9381	0.889438	0.777552	6.07852	2.94649	15.1987	0.292827	34.0926	0.0157681	0.20844	18.5228	62.4797	154.201	45.4195	47.4217	2.95201	19.1234	22.0047	36.3335	51.7064	4.5048	89.4837	62.3622	3.20098	8.91436	0.875467	25.8543	4.77103	113.975	8.41217	28.432	44.0259	38.0707	260.459	10.6534	21.35	25.4214
31.5754	18.5454	18.5837	16.9995	182.162	0.752014	2.7126	12.9385	81.9356	77.0649	24.9565	43.8361	0.772326	21.255	0.702385	0.636141	12.4648	2.48802	15.5837	0.230538	24.4968	0.0110794	0.160533	20.1523	68.8038	136.051	42.818	45.4171	2.3705	38.4342	19.8066	31.4539	69.6287	11.5047	78.3528	70.8241	2.49264	7.63632	0.686743	17.522	3.71357	104.416	7.0064	23.9321	37.1514	31.5106	297.682	11.5752	18.8693	27.3319
31.6753	18.4264	19.488	14.0845	155.719	0.930762	2.26998	10.1381	69.8777	71.1951	33.9578	50.9597	0.620461	25.9474	2.43245	0.520019	12.6455	2.10074	14.4411	0.181538	28.479	0.00766219	0.123549	18.7937	64.7576	116.465	37.1841	41.8201	1.90248	42.3953	16.6711	40.2046	69.7862	11.9437	68.1517	66.4322	1.9412	9.48612	3.3707	11.7946	2.88735	93.2922	5.7733	19.3807	39.0211	26.0436	327.409	10.9339	16.6087	26.3743
31.7752	20.6688	17.5644	21.2769	131.628	0.939835	1.89955	13.0228	57.8137	59.1977	34.8702	54.9103	0.498897	24.3928	2.66061	0.423905	10.9514	10.805	12.9151	0.142974	34.5749	0.00521545	0.661421	19.9082	54.8669	98.6981	31.0434	37.5707	1.52615	44.3745	13.5695	39.2321	62.9971	10.18	59.1215	68.3859	1.5118	8.7884	3.91941	7.89371	2.24339	82.3799	4.73128	15.3719	35.5351	21.5084	330.838	9.8259	14.6705	24.3961
31.8751	20.1361	14.8016	21.6012	110.566	5.08055	1.58951	14.5953	57.1061	46.6352	32.361	55.7829	14.2203	39.6031	2.39244	0.345869	13.3747	12.7386	20.6603	0.1127	32.1766	0.00344641	0.774907	18.3813	56.2004	83.3519	25.3853	33.209	1.22391	40.0509	10.9149	47.7739	54.1642	15.2964	94.4328	61.7401	1.17779	7.32856	3.63769	5.25686	1.74231	90.4908	3.86653	12.0504	31.9185	17.7553	299.036	8.65363	12.9078	22.1553
31.975	18.4571	12.0446	19.5255	92.5433	10.3089	1.33002	14.0225	51.3866	35.6076	28.6449	58.1591	21.4907	39.9907	2.00402	0.283012	16.7955	14.688	21.4	0.0888242	29.5217	0.00211401	0.780523	16.0176	49.2997	94.9789	20.523	29.0305	0.981279	33.599	8.66741	46.051	64.6507	14.518	96.9103	52.486	0.91774	5.81524	3.09307	3.48582	1.35279	97.0389	3.15565	9.38313	25.7644	14.6539	254.043	22.4151	11.3227	19.9535
32.075	16.4098	9.60995	16.8332	77.3002	11.8158	1.11281	12.458	43.9399	26.6659	39.2413	54.7836	22.0498	35.2473	1.62769	0.232766	21.4333	13.9719	26.6632	0.0700419	24.3954	0.00110061	0.687283	13.5725	40.4429	165.995	16.4858	25.1832	0.786523	27.0078	43.2335	41.3451	65.3936	11.9476	89.218	43.2241	0.715072	4.49496	2.52066	2.30273	1.05011	92.5127	2.57352	7.27747	19.6993	12.0927	207.453	25.1502	11.1761	37.0098
32.1749	14.3528	7.57918	14.2011	64.492	11.596	0.931016	10.554	36.4156	19.7212	40.3775	55.9345	19.9867	29.3225	1.30308	0.192142	25.0835	18.9999	26.1429	0.055128	19.0107	0.000357577	0.927469	11.3354	32.0671	165.141	45.7914	21.7283	12.7017	36.2559	220.287	36.154	59.2636	9.20502	79.1125	57.6622	0.5575	3.424	2.00811	1.51611	0.815003	84.1414	2.09787	5.6313	14.6007	9.97865	164.823	23.9997	10.6288	43.3902
32.2748	12.4398	5.93592	11.8559	53.7696	10.643	105.999	8.65847	29.5674	14.4647	37.505	52.2541	17.135	23.7149	1.03593	0.158408	26.8271	18.9214	23.8626	0.0433003	14.2702	-8.14e-05	4.01518	9.3943	26.0648	146.606	51.6336	18.676	18.2681	37.2005	398.661	31.2856	51.0541	6.8442	75.5456	88.682	0.434905	2.58634	1.57927	0.995203	1.69271	74.9248	1.70979	4.35157	10.6169	8.23407	128.34	21.6529	9.86382	44.7551
32.3747	10.7261	4.62902	9.84771	44.8123	9.44236	274.879	6.94063	33.1526	10.5502	33.2111	122.187	19.2285	18.8998	0.820736	43.8368	56.1981	17.1224	21.2187	7.06598	10.4381	-0.000327114	4.64098	7.75309	20.5645	125.754	180.208	16.0088	19.7548	33.2782	514.78	26.9579	42.8394	4.98426	70.5179	91.0873	0.339403	1.94422	115.12	0.651465	1.86002	66.0543	1.39346	3.35997	7.62639	6.79442	98.4012	19.1009	8.99997	50.1863
32.4746	9.22101	3.60021	8.15917	37.3389	8.22297	429.337	5.46664	31.6405	7.66581	28.6846	291.138	23.5537	14.9437	0.649127	132.987	125.927	14.9099	18.6755	19.0169	7.49231	-0.000489028	4.30125	6.38398	15.9593	106.643	382.365	13.6953	19.0646	27.7803	495.67	23.1881	35.4291	3.58397	62.8506	97.0089	0.264895	1.45755	192.743	0.425354	3.87574	57.9534	1.13558	2.59309	5.43433	5.60645	77.1393	26.2788	13.8633	61.5359
32.5746	7.9136	2.7955	6.75166	31.7909	7.08569	504.72	4.24642	27.9647	19.4391	37.0575	334.434	22.7754	11.7646	0.512948	152.828	144.611	20.856	16.3699	19.6338	5.30142	-0.000590726	3.65421	5.25009	12.2684	90.0826	546.965	11.6982	19.6774	22.2629	430.47	24.2611	29.0603	2.55661	55.051	88.8006	0.206741	1.09104	197.035	0.277038	19.3827	50.7263	0.925289	2.00066	3.85139	4.6262	59.4547	26.5106	16.2028	62.0327
32.6745	6.78487	2.16856	5.58348	34.917	6.06823	484.48	3.2615	24.5865	21.0247	48.8826	326.378	20.1271	9.23957	0.40516	145.21	151.442	20.9142	14.3249	17.0682	3.70946	-0.000686601	2.97506	10.1084	9.37868	75.9909	669.824	9.97973	27.9082	17.3773	365.814	23.4698	23.7231	1.81446	47.8906	76.0132	0.16142	0.816031	174.577	0.180002	23.4816	67.6736	0.753887	1.54329	2.71946	3.81721	45.2204	25.779	16.9354	58.4147
32.7744	5.814	1.68134	4.61592	40.0474	5.17797	431.921	2.48066	20.7331	18.688	49.7295	299.235	17.0374	7.24676	0.319959	128.225	156.681	18.9743	12.5271	13.9903	5.79827	-0.000728771	2.36708	10.9351	7.14592	64.3086	642.181	18.2354	33.1317	13.3223	299.248	21.098	19.3122	1.2835	54.7356	62.8377	0.126118	0.61016	145.288	0.116678	22.5704	73.0351	0.613766	1.19033	1.91528	3.14956	34.0294	23.4252	16.6763	53.4697
32.8743	8.38064	4.4699	3.81528	71.1784	4.40876	372.715	2.98686	38.3849	15.2495	45.963	266.774	14.0978	5.67948	3.79577	109.448	138.119	16.5397	10.952	11.2012	10.4827	-0.000704057	1.85889	10.1763	5.4339	112.684	561.894	23.334	33.3582	10.0844	239.87	18.458	15.6959	0.90592	52.0411	50.9377	0.098357	0.45614	117.12	0.0754677	19.7535	69.7917	0.499926	0.918038	1.34645	2.59854	25.3847	24.3992	15.8346	49.6059
32.9743	9.65341	19.1648	3.15348	80.2327	3.74884	316.987	2.95774	42.7442	16.8993	40.598	234.668	11.519	4.44927	25.9687	91.8432	113.504	14.1657	9.57379	8.87924	10.8664	-0.00067887	1.44865	17.7791	4.12709	112.146	470.897	28.1136	31.0349	7.56292	190.108	15.9756	12.7452	0.638468	46.6888	48.3821	0.0765765	0.340875	92.7838	5.22798	16.4801	63.5412	0.407964	1.68007	0.945618	6.08993	37.0937	22.7252	14.6788	47.5595
33.0742	9.50017	22.4605	2.60625	91.4205	3.18502	284.709	2.67248	40.676	25.5225	35.0149	205.063	9.3442	3.48469	29.5569	76.3892	90.4846	12.0344	8.36869	7.00828	9.51253	-0.000710312	1.12382	20.0305	3.13224	99.5694	385.868	29.1094	27.589	8.54781	149.696	13.7668	10.3444	0.449458	40.996	61.2441	1.24476	6.36806	142.145	9.96379	13.3972	56.6084	0.333587	1.74454	0.663644	40.0625	51.8559	20.3092	13.3826	43.8722
33.1741	17.2336	21.0903	2.15366	119.887	4.03097	256.553	2.28929	35.8947	65.4352	29.804	178.6	7.54806	2.72881	26.9056	63.2358	74.4806	10.1846	7.31525	5.52108	7.66549	-0.000806155	0.869457	37.7305	2.3761	106.758	332.113	35.0407	23.826	31.7169	117.432	26.9924	33.0984	0.316096	35.6951	59.5929	4.54816	20.0046	153.357	10.3516	10.8259	49.9183	0.27341	19.5784	0.465523	81.7497	53.4926	17.8446	17.8501	39.7938
33.274	19.2912	18.1259	1.77923	335.934	4.09989	225.722	1.89317	30.3375	73.9641	25.1782	155.292	6.08193	2.13672	22.6511	52.2139	59.4202	8.60332	6.39443	4.34598	17.188	-0.000856075	17.5442	53.1867	1.80195	96.6906	275.999	36.2684	44.5588	37.7039	101.029	28.5876	42.7724	0.222171	30.9743	52.5041	4.58994	24.151	138.691	9.01096	10.4886	70.921	0.225306	35.7621	0.326416	94.0172	48.8542	15.5659	19.7883	35.8185
33.3739	18.7774	14.9069	6.67754	435.935	30.3538	193.578	1.52658	24.9547	66.8157	21.1773	134.913	4.89328	1.67298	18.4401	43.0526	54.0609	7.2609	5.58961	3.41981	18.5386	-0.000886114	21.4284	53.7642	1.36624	83.4716	231.834	34.9098	51.8125	35.8271	109.656	26.4812	42.3466	0.156095	26.8409	90.2364	3.88075	22.1849	116.555	7.19826	9.21383	73.7216	0.186838	37.1194	0.228963	89.6506	41.763	13.5354	22.621	32.1257
33.4739	17.2032	11.9661	7.68899	438.33	46.0862	172.271	1.20758	20.1599	54.9595	17.7664	117.16	3.93356	1.30986	14.7795	35.471	49.3884	6.12482	4.88616	2.69067	16.5014	-0.000876391	20.2193	48.7328	1.03569	70.9399	197.331	32.2425	51.7031	30.8865	100.729	23.4338	38.0227	0.109642	23.2458	95.0713	3.11116	18.4303	94.4446	19.6736	15.5029	71.0562	0.155807	33.0288	16.9121	79.4597	34.246	11.7535	23.3846	28.7657
33.5738	15.2899	9.47152	10.81	401.347	49.5073	165.349	0.941102	16.0845	43.0347	14.8822	101.724	3.16048	1.0255	11.7566	29.2126	41.1725	5.16502	4.27135	2.11691	13.4193	-0.000864885	24.5665	42.0995	0.784985	83.3446	196.566	29.0229	71.2734	25.2409	118.155	20.3752	32.6038	0.0770151	20.1275	98.4521	6.21661	14.5954	75.0352	21.6414	16.3347	80.642	0.130238	27.5019	32.4083	68.0556	27.2896	10.2002	22.8786	25.7369
33.6737	13.37	7.43426	10.7906	351.763	47.3319	149.734	0.725082	12.7201	32.7371	12.456	88.3151	2.53878	0.802819	9.31754	24.054	39.7803	4.35524	3.73391	1.66555	10.3547	-0.000835391	31.371	35.5157	0.594863	103.962	178.945	25.6862	82.9948	19.9563	110.447	17.5908	27.3978	10.1021	17.4258	89.1046	5.95189	11.2676	58.9557	19.2835	17.3431	78.4416	0.10906	22.1444	45.0232	57.2844	27.1764	10.1121	21.6339	23.0186
33.7736	11.5859	5.80536	19.5272	301.415	42.8881	130.142	6.47412	9.99551	24.4578	10.4209	76.6714	2.03927	0.62846	7.37098	19.805	33.8694	3.6713	3.26394	1.31044	7.72102	-0.000750782	30.0047	33.1861	0.450801	171.851	160.643	24.0624	82.8713	15.4357	98.7178	15.1434	22.6788	11.7485	15.0865	75.843	4.9594	8.57462	46.0253	15.601	17.2591	71.9604	0.0911483	22.0383	42.3521	47.778	24.3803	13.9857	19.9984	20.584
33.8736	12.0933	4.51907	20.5606	255.118	37.7883	119.647	8.6774	7.81806	18.0596	19.2242	66.5625	2.7335	12.5182	5.82577	26.1059	27.4281	3.09537	8.03529	1.03113	5.62077	-0.000620755	25.8537	29.0782	0.341603	230.542	136.347	32.6843	76.7518	11.7584	82.8131	28.004	18.613	10.4084	13.0622	77.0257	4.89899	8.61883	35.7959	11.9389	15.3501	64.3338	0.0756414	29.5503	34.9083	39.6533	20.6175	35.6999	18.1963	18.4056
33.9735	21.5967	3.51085	18.8345	224.824	32.7807	104.701	9.77074	6.0942	13.232	21.2749	57.7867	2.71675	17.5103	4.60238	25.8774	21.7187	2.60899	8.87085	0.811426	7.72349	-0.000480316	21.2029	24.7076	0.258376	219.479	112.486	57.5381	68.0398	8.85981	67.2875	29.952	15.2016	15.2114	34.5862	69.1465	10.8236	7.43277	27.778	8.81165	17.8219	56.8254	15.9623	28.5845	26.9946	32.8221	19.4636	50.4781	16.3687	16.4571
34.0734	24.0947	2.72424	16.3326	193.205	28.1833	101.921	9.40665	4.73854	9.64442	20.3628	50.1679	17.7417	17.0874	3.63505	23.2671	17.0161	2.1993	8.92537	0.638678	7.47808	-0.000344203	16.9384	35.9918	0.195018	192.389	91.3877	67.6426	58.6499	14.0283	57.379	27.8298	12.3811	14.3447	38.0983	58.6132	19.3115	5.99698	21.5269	6.34034	34.5373	49.9027	19.8039	24.7182	20.1427	27.128	22.1679	51.2542	16.3789	14.7147
34.1733	27.2723	2.1122	13.8168	218.954	24.1037	105.766	9.82065	3.67769	13.9268	18.3002	43.5535	21.6512	14.8589	2.87066	20.0344	13.2635	1.85422	11.4063	0.502829	6.34692	-0.000236777	13.3334	36.6904	0.147346	164.341	73.6137	120.465	49.6026	28.8458	47.0219	24.6554	10.0688	11.7733	35.844	48.1927	18.2247	4.67709	27.8475	4.47704	37.4733	43.6992	35.9639	20.2954	14.7088	22.4037	21.1888	47.3167	17.114	13.1567
34.2732	26.6609	6.17624	17.1073	210.334	31.7457	103.98	15.5032	2.85054	68.977	15.9324	37.8107	20.9105	12.2829	2.26684	18.9498	10.3126	1.56385	11.2551	0.395977	12.032	-0.000161156	10.4059	33.3706	0.111216	140.403	75.0156	319.055	41.3905	31.6816	37.7285	21.4476	8.18232	9.0582	52.913	52.5543	17.5252	3.58043	26.7164	3.11582	34.5767	38.2137	61.0081	16.2193	10.5951	18.494	18.594	42.1362	23.871	11.7636
34.3732	24.4763	8.78128	16.5095	213.129	32.7153	93.6155	16.8456	2.20714	79.4267	13.6346	32.8244	18.4695	9.90172	1.78992	16.7012	8.00841	3.78526	10.296	0.311952	12.5933	-0.000102986	19.7235	28.875	0.0824211	118.903	67.3484	488.377	34.2022	34.6343	29.9178	18.5208	6.64699	6.72977	151.692	48.5543	14.6212	2.71195	23.0581	2.14367	30.8423	33.3942	63.2531	12.769	7.56428	15.2629	15.509	36.967	26.9315	10.518
34.4731	21.7781	8.74045	14.632	217.745	30.717	83.0989	17.1536	1.70831	72.2193	11.5557	28.4944	17.84	16.8695	1.41328	14.2437	12.0285	5.06952	19.0423	0.245881	11.07	-0.000100609	20.6847	43.3444	0.0617371	100.391	59.3566	722.867	37.0222	31.8477	23.565	15.9455	5.39835	4.8987	175.978	41.7517	13.1174	2.04155	18.9415	1.46115	25.9971	36.4094	78.1106	31.0009	5.36881	12.5947	12.5072	32.2246	27.6538	9.40436
34.573	19.0553	8.15461	16.3281	205.721	27.5783	71.5639	16.8067	1.32164	59.5937	9.739	28.0192	15.7586	31.2336	1.11586	11.9492	11.565	5.029	20.2249	0.193917	11.9817	-0.00016594	23.1189	48.9052	0.0444993	84.6732	49.9238	874.069	35.7463	42.7519	18.4886	13.7228	4.38266	5.69632	168.008	34.6011	10.7201	1.53142	15.1622	0.98827	21.2337	38.0641	77.1197	33.6746	3.7957	10.3921	9.84721	28.012	26.9473	8.40867
34.6729	16.5184	6.9881	16.7136	183.089	26.6168	75.4406	15.0983	1.0227	46.7484	8.17948	25.7714	13.3373	32.3515	0.880976	9.9392	9.82909	4.54397	18.9549	0.153015	10.6802	-0.000278157	21.18	46.6281	0.0319871	76.2375	50.6056	906.423	32.4876	47.7729	14.4726	11.7985	3.55626	5.04631	150.954	28.09	8.49417	1.14651	23.4378	6.46033	24.2856	35.9444	68.5751	30.4774	2.67627	8.57431	8.67765	25.6407	25.4147	7.5184
34.7729	14.2437	5.73921	15.8296	158.157	24.2313	69.7711	12.8846	0.791691	35.6032	6.85319	23.0102	11.036	28.79	0.695506	8.23026	7.95373	5.89096	17.0235	0.120808	8.69217	-0.00040012	17.8979	42.4995	0.0215967	143.152	45.3358	873.356	28.4621	44.3247	11.3137	10.1402	2.88397	10.0177	132.632	22.5309	6.65595	0.857457	26.614	7.63564	22.8677	41.624	58.3057	25.5833	1.88325	7.07428	7.25715	24.7842	23.4507	6.72238
34.8728	22.4387	10.3537	13.9218	144.007	21.4042	61.2163	10.6281	0.613468	26.6201	8.62421	20.256	16.7027	24.0581	0.549051	6.79878	7.58098	5.79453	15.0425	0.0954061	6.71031	-0.000454721	14.5307	36.8113	0.0146451	143.819	38.44	807.105	24.342	37.7428	8.83723	8.7135	2.33756	10.0346	115.522	17.9417	7.68101	0.641003	24.5092	6.98878	23.6679	45.3884	48.527	20.6878	1.32302	5.83647	5.86319	22.7304	21.3095	6.01061
34.9727	24.3176	10.8867	11.8546	125.863	31.8299	52.4294	8.94005	0.476065	19.6673	16.2665	23.2511	17.1442	19.5016	0.43342	5.60871	7.65778	5.54941	13.2066	0.0754318	5.00521	-0.000424863	21.8172	31.0961	0.00844229	128.026	31.6954	726.772	20.4749	34.3265	6.89933	7.48707	1.89349	8.43838	100.27	14.2238	7.70506	0.479151	20.772	5.73402	27.452	43.536	39.9592	16.395	0.925007	8.61651	4.62234	25.1829	19.1503	5.37415
35.0726	23.3647	10.1343	9.9417	107.686	34.2679	44.3815	7.30053	0.370311	14.4155	18.0868	34.8787	15.5436	15.561	0.342146	4.62317	6.6226	4.94636	11.5645	0.0596263	3.64452	-0.000331783	21.7896	25.9287	0.00438735	109.914	25.7428	643.365	17.0184	28.9181	5.38479	6.43313	1.53291	17.2715	86.9097	11.2448	6.50399	0.358223	16.906	4.42599	36.6785	39.7011	32.7242	12.846	0.647511	8.83746	3.57806	23.9357	17.0693	4.80497
35.1725	21.2721	8.67605	8.27585	108.813	34.5039	37.3507	5.83483	0.28897	10.5093	17.3469	36.7645	14.6094	12.312	0.270113	6.28133	5.39891	4.27886	10.1158	0.0471577	10.363	-0.000150829	20.0803	21.4699	0.00238631	93.2381	20.733	562.95	26.6647	28.1935	4.20218	5.52752	1.24028	17.3859	75.2874	8.8734	5.21136	0.267953	13.4647	3.28575	36.3844	35.3958	26.7228	9.99914	0.448412	8.07715	15.6923	21.5623	15.1207	7.90394
35.2725	18.844	7.12191	6.86381	99.8463	32.0555	31.3414	11.1067	0.226503	7.63313	15.6093	34.7776	24.1945	9.69653	0.213239	6.74984	4.2881	11.8129	22.2677	0.0372465	11.56	2.97661	17.0152	17.7108	0.00124213	78.7676	23.1699	488.606	29.6058	24.6197	3.27949	4.74933	1.00307	14.648	70.8621	6.99336	4.10029	0.2006	10.5942	9.79257	32.3124	31.2239	43.2925	7.75321	0.308219	7.6638	21.6419	28.0204	13.3316	8.58527
35.3724	16.4479	8.35232	5.86608	87.605	28.6228	28.9821	16.8773	0.178404	5.5296	15.889	47.4776	30.09	15.5097	0.168323	6.26293	3.36443	25.2663	24.2502	0.029327	10.4286	3.70623	13.834	24.8846	0.000467	66.4484	21.5437	437.473	28.933	20.2718	17.5918	9.50687	0.811174	11.4199	78.7413	5.50694	18.7474	0.150351	22.4106	10.8864	37.5571	30.6189	49.4078	5.998	0.214258	6.77757	22.2266	27.8714	11.7117	8.31507
35.4723	14.2384	7.84593	4.92813	75.1094	25.0166	25.427	18.1377	0.141262	3.9983	23.5022	57.8301	29.2366	15.6124	6.32194	20.5909	2.6242	27.4514	22.9032	0.0229813	15.1734	3.48819	10.9986	25.1333	-7.35e-05	56.0281	18.5922	431.846	26.4776	28.7281	20.6628	21.0326	0.656072	8.54769	82.0799	4.33377	19.1548	0.112853	28.2664	9.74033	39.124	28.185	46.286	28.3715	0.144622	5.79851	22.5175	28.0743	10.2597	7.70338
35.5722	14.9649	15.5558	16.6302	80.0649	21.6017	21.7765	17.0892	0.112628	2.88727	24.702	57.5365	47.644	14.6088	7.43058	23.856	2.04093	31.5589	20.628	17.8042	14.9315	2.94055	8.63373	23.687	-0.000408721	47.2338	15.4726	404.828	23.2976	37.3795	19.3228	22.6486	0.530935	6.24963	79.0196	3.409	16.2485	0.0848843	36.3386	7.89752	35.4975	34.6183	40.2764	177.569	0.0947266	4.87805	20.3798	25.8437	8.96809	7.00077
35.6722	14.195	16.6469	18.9792	75.1231	18.5223	20.7406	15.0138	0.0903847	2.08306	23.1508	68.6029	49.7592	12.4833	6.82834	22.7286	6.3964	29.9919	18.2477	20.1827	15.6916	2.34117	6.72711	30.421	-0.000577539	39.8175	12.6313	372.232	19.9827	36.6516	16.553	21.0875	0.429945	5.12385	88.699	2.68085	13.0408	0.064017	34.8004	12.5088	34.2144	50.4263	33.8991	307.757	0.0555636	4.06728	17.3272	24.044	7.82569	6.3071
35.7721	12.8413	15.1239	17.8668	66.6371	15.8162	27.2061	12.629	0.0728944	1.50192	30.8733	75.7686	48.2336	10.2322	5.77058	23.2027	7.8978	26.6515	16.0274	18.0217	13.8172	1.80217	5.2184	30.921	-0.000629637	33.565	10.2032	334.089	16.8419	32.0949	13.5962	18.6964	0.348464	10.6666	83.9055	2.108	10.2664	0.0483733	30.0124	17.9536	29.9811	52.747	28.0715	316.201	0.0271078	3.37476	14.157	22.8288	6.81966	5.65932
35.872	11.3359	12.7955	15.674	58.4711	15.352	26.9746	10.3124	0.0590344	1.08245	45.3466	72.9309	42.6722	8.21237	4.70593	21.1114	10.4953	23.0238	15.82	14.9214	14.4792	1.35794	4.03732	28.0901	-0.000604259	28.2941	8.19276	295.096	14.0188	26.4693	10.922	16.2685	0.282782	10.7657	75.142	1.65765	8.0254	0.0365605	24.6453	17.8913	26.4371	49.8203	23.0552	280.245	0.00639953	2.79254	16.7114	20.5566	5.9367	5.06852
35.9719	9.87392	10.4347	13.331	66.3488	22.9506	24.3687	8.24122	0.0477851	1.17555	60.2174	66.4686	36.1428	6.51826	3.77481	20.3822	9.81932	19.6389	14.4734	11.9963	12.7342	1.00891	3.11855	24.2925	-0.00053646	30.3961	6.55611	257.817	11.5629	21.0505	8.66594	14.0496	4.34305	9.07942	65.9386	1.30386	6.25716	0.027502	19.7247	15.2922	31.9573	48.9242	18.8552	232.905	-0.00352907	27.4288	16.2134	18.1193	5.16378	4.53539
36.0718	8.53573	8.33592	15.0426	82.2044	24.5519	21.157	6.47945	0.0383442	1.04666	61.3821	59.8901	49.668	5.14245	3.00392	18.1233	8.26116	16.6535	12.8811	13.7107	14.9337	14.1188	2.40652	20.5048	1.72765	27.5433	5.23605	223.526	9.47309	16.3469	6.82755	12.0961	5.50134	7.08195	67.1677	20.1101	13.6532	2.99735	15.563	20.2113	30.6934	45.0612	15.3863	187.343	-0.00925654	35.7911	25.6823	20.8166	4.48855	4.05662
36.1718	7.34684	6.57943	14.3701	81.4511	31.0112	18.0289	5.24996	6.34915	0.855091	77.1793	52.9554	50.6135	4.0436	3.0811	15.5219	11.9665	16.5011	11.3412	13.1131	22.3366	17.197	1.85597	17.0905	2.10159	34.5654	4.17694	192.743	13.9963	12.4876	5.35715	18.3851	5.41329	8.85364	61.6882	51.916	13.2029	3.58166	12.1793	19.1946	26.8528	40.3591	14.9366	148.03	-0.0174658	35.5132	27.4974	26.3465	8.19732	3.62755
36.2717	6.30748	5.15553	14.2338	74.098	31.5221	15.2234	6.94613	8.60459	0.667375	81.8642	72.6876	45.7504	3.17373	2.71232	17.8944	11.4175	14.9036	19.681	11.1237	22.1443	16.069	1.43086	14.2726	1.95608	35.9352	3.32978	165.55	48.0732	9.42822	4.19378	32.3777	4.84718	8.98629	54.6524	58.6054	11.0324	13.4954	9.48565	16.0408	27.4112	35.6797	13.192	115.786	-0.0192408	36.1312	25.5664	41.179	10.0791	3.53872
36.3716	5.40716	4.56253	12.7456	64.733	29.4134	12.7957	7.13579	8.81153	0.507052	77.0262	74.8935	39.17	4.45716	2.25178	17.0206	15.7575	17.5395	28.3779	9.03107	19.0037	13.4997	1.1029	32.0716	1.64921	32.2866	2.65371	150.065	61.8351	7.05748	3.27893	33.7186	4.14934	7.59496	47.7578	54.8523	10.4706	25.2835	7.36655	12.5188	34.5757	31.346	11.1813	90.0336	-0.023702	32.9156	22.0866	42.7341	10.7899	4.4996
36.4715	4.63176	13.1504	10.9421	55.3712	26.3234	22.8087	6.57453	8.07162	0.37882	68.6488	70.2193	32.6127	4.35399	7.35237	15.0369	14.8741	26.2075	28.7887	7.20171	15.1431	10.7275	8.14975	35.5836	3.7564	29.9296	2.11508	133.435	64.2927	5.24918	21.5047	31.0688	5.59486	5.93034	41.5065	47.4652	8.70234	25.7383	17.0365	9.362	33.6861	27.4549	15.367	69.7663	-0.0229712	30.8046	18.2372	39.7529	10.7708	7.86028
36.5715	3.96616	14.8499	9.21259	46.8212	23.0354	24.2577	5.69929	6.97315	0.279924	59.5001	72.2682	26.7411	3.78791	8.00202	18.284	12.5559	26.6851	26.5843	5.69907	11.5348	8.24811	9.70161	33.4211	3.99618	26.0256	7.65462	117.659	60.8399	3.88532	28.9349	27.4389	5.60785	8.58693	39.0798	39.4719	6.93582	22.3057	18.4198	8.59634	29.6708	24.0109	34.2456	53.9502	-0.0214975	37.1747	14.6044	35.5094	10.3156	8.64264
36.6714	8.94572	13.7637	13.3298	44.0431	28.3331	22.5071	4.75121	5.81609	0.205366	50.7895	78.0653	21.7375	3.13212	7.1841	17.694	13.798	25.6221	23.7435	4.49493	8.52489	6.21012	9.07953	29.3518	3.55583	22.1722	12.9786	102.671	54.6432	7.5595	28.1858	23.839	5.06049	8.07986	34.9393	32.1097	5.44635	18.0399	16.6713	9.75748	24.8412	20.9835	37.1855	41.6686	-0.0198539	36.0187	11.439	31.1942	9.90151	8.40685
36.7713	10.4258	11.7571	13.3986	39.1156	28.5369	19.7754	3.85484	4.74195	5.71523	42.9817	78.5123	17.5821	7.96246	6.01387	15.7481	12.262	22.8619	20.9346	3.54003	6.16597	4.61092	7.74807	24.9682	2.93692	18.7588	13.5305	88.9306	47.5083	8.2152	24.5806	20.5748	24.376	6.62538	30.6403	25.7887	15.4799	25.203	14.0161	16.2656	24.5039	18.3315	34.2564	32.1594	-0.0160967	33.2331	8.81082	27.208	12.0407	7.80247
36.8712	16.079	9.63791	14.041	33.7521	31.1048	19.0582	3.06596	3.80686	6.92593	55.8258	72.8972	22.539	8.64852	4.8832	14.4392	17.5863	19.7858	18.3633	2.78613	4.38854	3.39096	6.32269	20.8951	2.33709	15.8331	12.2576	100.433	40.4193	7.53578	20.3738	17.7095	29.5181	5.09504	26.6683	20.5549	15.3457	24.1085	11.36	16.4282	21.7073	30.3943	29.5924	24.8096	-0.015008	31.0677	6.69789	23.6571	12.825	7.09646
36.9711	17.3319	7.72238	15.2693	33.8454	29.9196	17.0189	15.8523	3.02301	18.1663	60.1539	65.3727	22.1064	13.3876	4.65253	17.8838	16.7435	41.2405	16.0742	2.19198	3.0849	2.47715	8.6819	18.9012	1.82251	13.3526	19.8344	100.987	33.8717	6.37835	16.4484	15.226	28.6261	11.3322	24.1004	16.3079	12.9118	20.3803	9.02694	14.1263	18.2303	32.748	29.8046	19.1347	-0.0131322	27.2914	5.03808	21.2896	12.7664	6.39549
37.0711	16.6161	6.1059	14.1463	39.9175	27.1934	14.6974	20.6192	2.38179	19.7346	62.2818	73.9716	22.6741	13.381	15.6021	17.4042	14.1791	52.3282	14.0585	2.65108	2.14728	7.75951	9.76391	29.282	1.40497	11.2574	23.5397	109.306	43.2658	5.1557	13.0889	13.0847	30.5543	19.2115	21.2234	12.902	10.3344	16.2829	7.0936	11.2076	14.859	31.2749	26.7082	20.3461	-0.0110287	23.2706	3.75677	19.4218	12.3343	6.68989
37.171	15.1115	4.78935	12.3269	38.8988	28.7549	12.492	31.0592	1.86589	17.5705	58.0067	76.7099	29.3298	13.3982	26.3887	19.6989	11.4558	84.6155	12.2912	2.40716	18.8337	8.7236	8.96452	30.2989	1.07585	9.49006	22.3426	107.661	51.6537	4.161	10.3304	19.5678	29.284	18.7063	39.5782	10.1894	12.6005	27.408	5.5386	8.47162	21.106	28.4665	22.7878	18.5504	-0.00882194	19.5417	7.88312	17.2122	11.5683	6.39029
37.2709	13.3788	7.19702	16.3572	35.1226	27.3074	10.5345	33.2922	1.45548	14.3496	51.4367	72.1061	28.8453	11.7708	26.3808	18.6186	9.06135	87.6127	16.6241	2.00527	22.7624	9.48421	7.58303	27.722	0.820569	7.9999	19.4629	105.971	52.131	3.82795	8.11456	19.7745	25.9133	15.5561	41.6951	8.0379	13.4603	36.1697	4.30821	6.19979	21.3131	25.3575	19.8679	15.625	-0.00624106	16.2781	9.00796	15.0698	10.6343	5.88557
37.3708	11.6741	7.26563	115.097	36.6603	24.661	19.6501	46.9898	1.13178	11.1909	61.4646	70.1283	27.6834	19.707	23.0156	29.9045	7.09561	80.418	16.6274	1.61626	21.1504	8.50752	6.15967	24.0553	0.624344	6.74364	16.2752	99.1653	48.5632	3.24615	6.35619	18.0431	22.0541	12.0491	38.7053	6.33576	11.5489	34.0864	3.34397	4.43348	19.0808	22.3593	16.7368	12.6577	-0.00439191	33.1402	8.62204	17.6624	9.63843	5.33462
37.4708	10.1042	6.44745	299.065	36.1258	36.3988	21.0736	69.935	0.87801	12.256	60.5258	64.2018	24.3821	20.0261	19.0348	38.2142	5.52914	70.4487	15.2812	1.28496	17.5913	7.00372	4.8947	20.3394	3.77147	5.68464	13.3213	90.0049	43.2056	2.62711	5.90837	15.8762	18.3831	8.98583	37.0389	10.34	9.30414	28.6342	2.59234	3.11588	16.1151	19.6189	13.8653	10.0412	-0.00303569	36.3053	9.3371	24.2271	8.64612	4.80007
37.5707	8.70509	5.39108	332.183	35.388	38.8031	19.6118	74.6894	0.679979	10.945	55.1281	67.8009	20.6041	17.6937	15.3699	37.542	4.29805	60.4748	13.6237	1.01556	13.7623	5.50098	3.84115	16.9675	4.37052	4.79193	10.7765	81.3193	37.3321	2.06365	5.0473	13.7727	25.2564	6.55577	33.3082	25.7858	7.33492	42.5254	2.00817	2.16056	13.2275	26.3774	17.9744	20.1375	-0.00216863	38.1515	8.72729	29.2068	9.43169	15.2967
37.6706	7.47979	6.28341	309.961	32.0284	36.9781	17.2544	70.1614	0.526017	8.95237	81.6472	74.0164	17.034	14.7363	12.2706	33.6285	3.33713	51.434	12.0033	0.800587	10.3576	4.19896	2.9924	14.0526	4.00599	4.0394	8.6607	72.1485	31.6262	1.58856	4.13904	24.6369	26.0286	17.1535	29.2771	48.4977	5.73703	41.2875	1.55525	1.4821	10.6353	27.0224	32.0904	21.2522	-0.00165499	35.2047	7.56231	40.5424	9.51401	23.741
37.7705	16.3308	5.88882	270.917	27.9076	33.4522	17.8653	61.5333	5.03685	6.98813	85.86	77.7971	20.9901	11.9251	9.74219	28.9042	2.58951	43.5563	12.9094	0.630423	7.59033	3.14646	7.35613	16.5217	4.19448	3.40503	6.93442	63.2289	33.8224	1.20564	3.32165	25.7234	32.3925	17.8604	27.9786	52.0376	14.0678	35.1173	1.20438	1.0078	8.44277	32.1834	33.5996	19.0303	-0.00153087	30.7405	6.2566	45.2568	9.17247	25.4625
37.8704	18.9303	5.0565	230.029	23.838	30.4745	16.4129	51.7013	6.60205	5.30637	80.4957	75.1909	20.335	9.50687	7.71376	24.3427	2.0089	36.8108	12.1457	0.496203	5.45579	2.32869	8.03563	15.8289	3.71052	12.0698	5.54056	54.9397	32.4638	7.18841	7.79142	23.7213	31.6951	19.067	25.149	47.7751	13.7665	28.1425	0.932563	3.73653	11.6072	38.4333	36.9663	15.8941	-0.00161885	34.2563	5.0173	49.399	8.59134	32.7166
37.9704	18.6738	4.15644	192.645	20.1409	26.9289	14.3581	42.1844	6.68633	3.96025	71.6129	68.6502	35.0245	7.51828	6.09942	20.2862	1.55829	33.5915	10.9235	0.390489	3.86454	1.70878	7.30158	14.0237	3.0565	12.8737	4.4216	58.2567	29.4027	8.85071	8.47822	20.9562	29.1245	23.4306	22.1012	40.9545	22.1278	21.8681	0.722212	4.24852	24.0285	38.0177	34.2099	12.819	-0.00187428	41.9837	3.93399	51.4667	7.8904	33.4397
38.0703	17.2168	3.33544	160.253	16.9133	40.3526	12.2799	33.6924	6.0923	2.92258	62.0096	79.5243	37.2657	5.91953	4.81967	16.8117	1.20869	31.8005	10.8531	0.307294	23.916	1.24641	6.14645	18.8617	2.42917	11.6441	4.59165	68.9035	25.7023	8.51751	7.72173	29.3933	42.0635	24.8002	19.2526	52.7965	20.5713	22.9252	0.559356	3.83403	26.388	35.1217	29.6116	15.008	-0.00235575	50.9028	3.0324	47.9406	13.0051	31.6607
38.1702	15.3526	12.1785	132.863	25.8195	43.1959	10.3878	26.4768	9.60665	2.14076	57.7165	82.3568	34.2757	4.64942	16.4244	17.0669	0.937464	39.8182	14.3367	0.241849	28.4592	0.905307	13.0956	18.8244	4.91341	10.0479	4.15474	70.7724	34.0212	7.39021	6.53537	29.306	42.9822	21.2869	19.474	56.1321	16.9948	20.0876	0.433406	3.12277	24.4652	31.5002	24.8601	13.939	-0.0029405	49.393	2.80748	42.8455	15.5304	30.6287
38.2701	13.449	14.0868	116.08	28.2991	41.2368	11.0226	20.7832	10.2888	1.56022	51.1623	77.3725	29.5955	4.30845	17.9412	15.4942	0.727271	40.2334	14.4266	0.190388	26.2993	0.995139	14.0093	16.9716	5.133	8.53819	3.54106	67.8388	37.6937	6.06233	5.33472	26.6198	41.7988	16.747	17.8451	62.4905	13.5173	16.3313	0.335959	2.3997	21.0378	27.8665	24.3858	11.8411	-0.00369168	44.1142	2.41899	37.6466	16.4023	28.3617
38.37	13.7244	13.1679	102.37	26.8454	37.338	10.2188	23.5819	9.62475	1.13323	65.9097	74.1298	24.7527	3.66621	16.126	24.1035	5.45056	37.1314	13.2855	0.149911	21.8129	2.26301	12.6317	19.1174	4.53716	11.5924	14.4366	62.4978	36.8004	4.80477	4.27129	23.3827	48.1594	12.5982	15.7968	73.8083	15.9183	16.7314	0.260777	5.20401	17.3809	35.3972	32.4829	9.63539	-0.00431707	37.9249	1.99339	32.8387	16.2489	25.7689
38.47	12.8516	11.2934	97.781	23.9395	37.2408	17.9336	26.328	8.4144	0.821192	73.9145	82.7683	20.3476	2.99895	13.5057	24.9199	6.1055	40.7864	14.4188	0.118071	17.0363	2.44107	14.642	18.0514	3.73618	11.0615	16.8915	57.0545	33.658	3.72237	15.4388	42.5364	45.913	9.2386	13.7992	76.5865	13.9736	16.9573	0.202575	5.53386	14.0295	38.4582	36.0762	17.6929	-0.00481084	31.9844	6.70226	28.5543	15.4883	23.2126
38.5699	16.6597	9.27761	86.2982	20.7027	36.0365	19.0163	25.2528	7.07114	0.5942	71.1065	86.7998	16.5643	2.40447	15.9596	22.7875	5.45715	39.8549	17.4668	0.0930468	12.8073	2.18298	13.5833	15.8914	7.66593	23.5929	15.9565	50.9702	31.8008	2.83844	17.6325	46.9045	40.5291	6.67187	11.9906	69.3723	11.3416	19.6266	0.157491	4.86428	11.1642	36.8403	33.4933	18.3829	-0.00519679	26.7039	8.21697	27.3748	14.3956	20.8269
38.6698	19.7515	7.44274	73.6023	17.6135	32.8486	17.6248	22.4179	5.79476	0.429613	72.908	81.948	30.5227	15.303	14.6886	19.7774	4.50978	35.807	30.4888	0.0733942	12.4842	1.79422	11.5451	32.8191	8.02708	24.0746	13.8694	58.992	28.5354	16.0322	16.3357	43.9838	34.4495	4.77258	11.1778	59.072	27.7675	17.7927	0.122462	3.90658	8.80487	46.1536	29.032	16.3636	-0.00558106	32.17	8.09194	24.7429	13.1491	18.6517
38.7697	19.6462	5.88897	61.7737	14.851	29.0356	15.4781	18.9871	4.6694	0.310568	75.241	74.0491	32.7055	17.8609	12.5491	16.7376	3.60425	31.0831	32.0765	0.0579398	12.8177	1.40783	9.40156	36.915	7.10125	21.5225	11.5833	60.008	24.795	19.6765	13.9355	44.559	28.6952	21.9983	16.3134	50.0504	31.3053	14.6949	0.0952867	2.97587	10.3804	46.3361	24.3907	13.628	-0.00565117	36.234	9.70898	26.728	12.639	16.6891
38.8697	18.1837	4.62116	52.2277	12.4587	28.4525	18.8611	17.2721	3.71858	0.224607	69.9775	65.5645	30.1638	16.9648	10.2838	13.9825	2.8363	36.2279	29.9724	0.04575	11.1741	1.07387	7.4813	34.8411	5.84963	18.5031	9.47288	57.2164	21.0873	18.9134	11.4221	40.6913	23.6326	24.0865	16.4501	41.142	27.2107	11.6021	0.0743579	2.18949	15.5291	46.7219	25.3312	10.9742	-0.00562738	34.3018	9.481	30.5597	12.4144	14.9268
38.9696	16.2473	6.77766	58.7699	10.4217	31.9978	18.3072	14.857	13.7175	0.162559	62.0067	62.7831	26.0792	14.5889	8.26811	16.5787	2.2154	34.5747	26.8884	0.0360875	8.98358	0.804307	9.7202	30.6669	5.45338	15.7031	7.65744	52.5414	21.491	19.222	9.1657	35.8158	23.5302	20.9206	15.0588	33.2419	22.0153	8.94181	0.0581527	1.57184	15.9019	47.2329	22.9665	8.67656	-0.0056465	30.3039	8.41738	34.1192	11.7689	16.7029
39.0695	14.2488	6.80061	55.0737	8.70313	31.1711	16.3967	12.3223	16.9456	13.2214	79.5544	57.0899	21.8268	11.9951	6.58707	15.9137	1.72412	30.776	23.749	0.0283986	13.1469	4.45573	11.8512	26.1163	4.60157	19.2374	6.14905	47.1178	27.2249	17.1199	7.269	32.9086	21.1802	16.5523	14.9635	42.4659	17.3823	13.3831	0.0457224	1.108	14.3233	58.8809	19.7009	6.78889	-0.00557699	25.912	10.0248	32.5089	15.243	16.3467
39.1694	17.7128	6.01916	48.2231	7.26064	28.5076	14.1802	9.96155	16.8044	16.1359	80.2285	66.4592	17.9491	9.64288	7.35941	14.1126	4.52279	26.607	21.104	0.0222663	12.9577	16.7887	11.1763	21.8693	3.70309	17.977	4.91882	56.6617	28.1419	14.2561	8.57885	29.0329	25.0296	12.4902	17.8075	82.0632	13.6031	13.0164	0.0360096	0.770099	12.1352	59.0255	16.4684	5.27985	-0.00532209	43.5036	9.76084	29.3135	16.6943	16.556
39.2693	17.913	5.0261	40.9789	7.93695	27.8202	14.9995	7.902	15.1519	14.9598	82.4265	69.0037	15.2378	7.66033	6.66157	14.3274	6.12546	36.6029	19.4187	8.21476	11.09	19.217	9.57015	18.1501	2.90607	15.6705	3.92577	58.6213	26.5509	11.4068	8.03543	25.2127	24.0743	11.8005	21.1927	88.5041	20.4201	17.0676	0.0282965	0.529275	9.94118	54.8269	18.654	4.09164	-0.00502064	45.9528	8.65252	27.0206	16.8755	15.6191
39.3693	21.1303	20.4234	34.3329	7.97252	25.4648	13.8915	6.73657	12.9715	12.4598	86.5298	64.8934	23.6094	6.04634	5.59526	13.005	5.75676	36.5555	17.3205	9.30893	8.82333	17.5738	7.82344	14.9907	2.26853	13.3612	3.12882	56.4119	23.8056	8.89438	6.8889	33.4319	21.3379	15.8749	20.3726	81.4175	18.7786	16.056	0.0221009	0.360459	7.98316	51.3253	17.4331	3.16414	-0.00470203	42.4872	7.26319	24.0476	16.2891	14.3083
39.4692	20.9787	23.8364	33.9363	7.29617	27.1051	13.327	8.16306	10.7583	9.82472	87.9662	67.5715	24.3711	4.75556	4.55021	11.2459	6.51195	45.4335	15.2634	8.31144	13.235	15.4253	6.23887	12.5915	1.75	12.8442	2.49151	52.0938	20.6762	6.81417	5.66075	40.7098	18.175	14.6654	18.3491	69.8628	15.4636	23.0206	0.0168647	0.243651	8.78848	46.3083	15.1543	2.44379	-0.00437386	37.1326	5.8834	21.9094	15.2675	12.9372
39.5691	19.4001	22.3499	43.9587	6.39285	29.3962	11.8811	8.10849	12.1344	7.50506	99.7001	63.618	27.7341	3.73305	3.64496	17.3083	5.83734	44.1803	13.6581	6.88147	15.5049	12.5558	4.90603	21.297	1.34068	11.2911	1.983	46.8867	17.5807	5.15571	4.54845	39.2404	15.1562	12.0603	16.1371	68.3154	12.2857	22.163	1.70636	0.163661	8.15594	44.7638	12.7489	1.88599	-0.00390499	44.69	8.12639	19.4059	14.0964	11.6276
39.669	17.326	21.4432	42.9613	6.20167	33.4692	21.5701	7.33903	11.61	11.0992	96.3161	70.4885	26.1563	2.92723	2.89857	17.8488	4.82972	48.0898	12.0514	5.53251	14.2478	9.79607	3.82659	22.4674	10.1001	16.4396	1.57777	41.493	14.7285	23.4473	3.60956	43.0576	12.4902	17.9671	17.0588	60.3221	14.8532	19.5415	8.69569	0.109344	7.0168	62.7914	10.5548	1.45483	-0.00326259	43.2612	8.35019	22.1238	12.8151	10.4213
39.769	17.8205	18.6118	38.2669	5.5882	33.395	23.0217	6.29272	10.2752	11.1314	95.6108	67.9268	22.8537	13.2558	2.29674	16.3042	3.86214	44.9068	15.2362	4.39358	11.7832	7.44578	2.97027	22.1997	11.8195	19.1718	1.25504	36.2994	12.2073	31.0066	2.84439	40.3169	10.8903	17.0192	15.8521	50.6995	13.1134	18.0235	10.1369	0.0727136	6.6115	65.057	8.66789	1.1219	-0.00259342	38.5974	7.61137	26.463	11.5205	9.32785
39.8689	16.7454	15.3861	32.7738	11.9247	35.787	22.8492	5.20756	8.7001	9.60005	87.4044	61.9388	19.233	15.1818	1.81663	16.6787	6.07421	44.7717	17.9587	3.47064	12.6212	5.56375	8.38696	19.9334	10.8681	17.7203	0.998264	53.1695	10.0374	30.5625	6.77877	37.8463	9.71073	13.9945	14.1055	70.5595	10.663	15	9.41818	0.0481545	5.73107	61.2224	7.0885	0.865028	-0.00195582	33.165	6.49905	27.1406	10.2713	8.52651
39.9688	15.0779	12.387	28.0546	15.6934	34.1794	20.652	4.20252	7.16512	11.6818	76.7733	60.8185	25.223	13.9913	2.07499	21.2214	5.94018	40.531	17.3522	2.73526	12.7426	4.10986	17.021	17.1423	9.11362	15.395	0.793956	59.2454	15.873	26.8305	7.39323	36.247	8.29676	13.5432	12.3474	70.608	8.43401	11.8898	8.01444	0.0317677	10.773	55.3664	18.1103	0.666892	-0.00139973	45.2159	24.4156	30.1785	9.10059	7.70171
40.0687	13.2778	9.82142	33.105	15.8472	30.9544	19.4095	10.6462	5.79351	16.4217	66.0184	59.9481	37.8134	11.877	47.746	25.6385	5.07965	35.2984	15.7574	2.15354	33.0947	6.90554	18.0647	14.4278	7.31001	13.1116	4.90333	59.2045	23.9684	22.1599	18.1638	32.4683	6.92946	23.3667	15.3975	62.9849	11.2323	11.4384	6.53648	0.0208835	11.62	49.1713	38.3452	3.09737	-0.000944946	45.4235	33.6736	28.7169	8.02498	6.91877
40.1686	15.1279	17.2021	31.4938	15.6211	30.1877	17.15	12.9233	4.62551	15.8686	60.8323	55.196	44.109	9.70364	55.869	24.7619	4.12135	30.2204	13.9839	1.6948	55.3734	13.3903	16.2397	14.1764	5.72563	17.7066	5.88772	55.8906	33.1482	27.5717	29.582	28.3662	5.71414	25.9992	25.4831	53.2182	18.6097	11.6589	5.21181	0.835191	11.684	44.3744	41.3223	8.19866	-0.000491281	42.8406	34.5837	25.8806	7.05054	6.19966
40.2686	14.8258	17.9774	27.7495	14.1781	27.6228	14.7376	12.847	3.6601	13.4687	62.2021	49.3064	41.9616	15.0892	51.2746	22.0218	3.2663	25.6703	12.2982	1.33348	56.4346	14.0589	13.6009	16.9113	4.42501	16.8784	5.60904	51.0076	35.3793	26.6303	39.2011	24.5375	4.67715	33.2365	32.6609	43.6791	17.88	13.756	7.02854	2.80146	10.4401	39.3708	37.967	9.00524	-9.75e-05	37.7841	38.3516	22.8203	6.17676	5.5487
40.3685	13.627	16.1807	23.6488	28.4477	24.4671	12.4958	14.6724	2.87763	10.7303	57.6208	46.7939	36.81	16.6698	43.3093	20.075	2.56021	21.7253	10.7765	1.04902	49.0384	14.8936	10.9898	16.2815	3.39337	16.076	4.89385	67.6854	33.9253	50.9573	38.0251	21.1399	3.81169	30.2839	31.9914	35.2608	21.9743	12.5467	6.82207	3.15468	13.2278	34.6503	45.3786	11.0097	0.000162424	32.2822	47.4427	19.936	5.39923	4.96333
40.4684	21.9727	13.6263	19.8407	41.8831	21.2884	10.5247	14.2163	2.25184	8.24853	50.957	48.5844	31.0424	15.1792	35.3106	17.3983	7.04008	18.3547	9.92656	13.728	39.3536	13.2238	15.6689	14.4576	2.59035	14.0938	4.09575	80.0066	30.7097	66.8485	33.1018	18.1824	3.09834	24.4902	29.7781	28.1871	19.4679	10.3903	22.0537	2.83651	18.8573	30.3772	43.1386	28.3328	0.000212624	27.1381	50.101	31.8358	4.71139	4.43853
40.5683	24.7761	11.0839	16.5193	43.6492	19.4645	8.83474	12.6922	1.75612	6.20392	44.8968	45.6903	25.6345	14.3215	28.3211	14.7141	7.40264	26.0503	8.85737	17.1664	30.1128	10.8289	15.449	29.6549	1.97194	16.3873	15.8698	294.004	26.8363	65.722	27.4119	15.628	8.27978	18.6977	49.3331	30.1965	15.8474	10.7699	24.8156	2.30586	27.3002	28.4971	57.7616	31.0114	0.000192969	22.6191	49.6799	33.1816	4.10563	3.96871
40.6683	24.1849	13.1767	13.7021	53.1647	20.7987	13.9749	10.7881	1.36605	4.60152	61.4101	41.2142	20.9225	12.281	22.5365	18.8631	20.0706	30.6429	7.80652	15.715	22.3252	8.47899	13.4863	47.5714	1.4987	15.1362	18.4933	545.533	22.9128	57.6255	22.1191	13.4287	9.48833	13.8303	50.9633	65.0455	12.5395	9.39727	22.7815	1.76981	27.7125	70.8141	72.1412	81.5823	0.000120056	18.7658	44.4685	30.9125	3.57403	7.56214
40.7682	22.1876	12.4327	11.3439	52.381	19.8399	24.2489	8.87342	1.06063	3.38183	63.1569	36.4618	16.9628	10.0838	17.8641	28.9708	24.9424	39.7254	10.3646	17.1015	16.1846	6.45933	14.1432	49.6151	1.13788	19.1628	17.4467	655.991	19.2503	47.5604	17.5955	11.5374	9.02845	10.0405	62.8439	89.346	9.82076	35.6551	19.28	6.47099	24.867	81.6553	69.4853	89.5409	-0.000106274	15.5299	37.5534	27.6289	8.68282	8.9187
40.8681	26.4921	10.7093	9.38269	47.532	20.6699	25.6568	7.1288	0.822304	2.47023	58.6511	31.9536	26.1873	118.701	14.1334	29.8639	25.0041	39.0767	10.3219	15.0986	34.3131	4.8339	12.6564	47.2601	0.863409	24.5814	23.9892	678.653	15.9875	37.8419	13.8844	27.4745	7.96216	7.20586	60.9707	89.0799	7.66234	46.4499	15.6799	8.36914	32.2807	96.5706	69.6884	81.3416	17.1286	12.8342	50.8508	24.2771	11.3826	8.88204
40.968	26.4179	8.81803	7.75678	41.4715	19.5019	23.7608	5.6265	0.636858	1.79692	51.9317	27.8712	27.009	242.307	11.1713	27.2773	25.1854	35.1959	21.7656	12.4485	36.664	3.57433	10.5766	41.7692	0.654899	23.1942	23.7923	653.052	16.175	29.3955	10.9053	74.6685	21.6814	5.13423	55.0914	79.3363	5.96994	49.8293	12.4827	8.34403	31.7405	96.9711	62.8184	73.5987	20.2944	15.2267	58.0003	21.1771	12.5296	8.32335
41.0679	24.4798	7.08335	6.41112	35.9884	24.7187	20.8601	4.37951	0.49288	1.30349	44.8535	30.4344	24.5353	255.153	8.82579	23.6624	21.7598	38.1198	31.2523	16.6303	32.5097	2.62114	8.53607	35.6438	0.496625	20.2774	21.1241	603.041	15.0878	22.4602	8.54223	82.4854	24.9053	3.64126	48.5103	66.98	4.64909	44.0268	9.81875	7.13342	28.9251	90.1389	53.7458	74.239	18.2353	32.1439	66.3516	18.4143	12.7003	7.6025
41.1679	21.8861	5.60902	5.29852	30.6727	25.1554	17.8711	3.37095	0.381277	0.943814	49.6127	29.1743	21.0576	228.447	6.97118	20.0219	17.7324	40.0674	31.9494	15.7137	26.3825	1.91097	6.75847	29.8795	0.376537	17.306	37.8632	542.74	13.4333	16.9601	35.5281	77.3907	23.7183	2.57472	42.2898	54.9504	3.62001	50.9961	21.2703	5.64098	24.6566	102.593	45.0862	77.0904	39.0844	35.4248	70.1482	15.9896	12.2798	6.86488
41.2678	21.7067	4.40364	4.37879	25.8844	45.9356	15.1299	2.57078	0.294808	0.682554	47.4751	26.5416	17.5553	191.432	5.50569	16.7277	14.0821	36.9723	29.578	13.2749	20.3307	1.38742	5.29253	24.8123	0.285463	14.6508	241.087	480.287	11.612	12.6969	68.6809	68.8099	20.9266	1.81704	36.7206	44.3489	2.81848	56.673	22.7753	4.25494	20.2704	110.1	37.2738	68.6063	63.4152	33.2762	194.376	20.8795	11.5228	6.16621
41.3677	20.0638	3.43925	3.61852	21.722	51.5591	12.7338	1.94533	0.227819	0.493246	42.6609	32.4845	14.405	155.394	4.34808	13.8826	11.0483	32.4606	31.4761	10.7599	15.1462	1.00432	4.11788	20.4998	0.216422	17.607	467.674	420.151	9.83941	21.2478	72.4896	59.9417	65.8789	1.2807	31.8335	35.4472	2.19425	50.6921	20.5396	3.10933	19.0854	104.996	30.5872	57.1303	61.8793	29.4124	252.948	20.794	10.5956	5.52502
41.4676	17.9147	12.5828	2.98998	18.1713	50.188	14.2295	1.46246	6.92712	0.356265	37.1378	32.3685	11.7146	124.086	3.43381	11.4802	8.61754	27.8923	29.5173	8.57431	11.019	0.725451	6.16278	16.8897	3.89521	28.3078	500.448	364.599	8.2216	35.1477	65.2827	51.7905	94.8695	0.901958	27.5782	28.1666	1.70828	41.6112	17.2383	8.30067	31.1528	95.5098	25.0037	46.0028	51.8059	25.1568	254.677	19.0635	9.60471	4.94473
41.5676	15.7045	14.557	2.47008	15.1732	45.8823	13.4334	1.09334	9.30406	0.257238	62.6214	29.9387	9.47752	98.2183	2.71179	9.47492	6.70253	23.7329	26.5153	6.78313	7.87717	0.523231	6.15015	13.8943	4.66274	27.8136	457.968	314.58	19.7268	38.1752	54.9621	44.5983	96.8677	0.634943	23.8842	22.3012	1.32969	32.7496	13.9578	9.10314	32.5974	85.0558	20.3989	36.3706	40.3915	36.0805	240.502	16.9283	8.61637	5.48004
41.6675	17.4146	17.3917	2.04028	17.8319	40.6211	11.8919	3.19417	9.50018	0.18569	71.9609	26.8012	13.7645	77.3701	2.14161	7.81134	10.483	20.1018	23.4314	5.34913	5.55626	6.77557	5.39587	11.4206	4.31842	24.6051	392.292	270.306	24.1176	35.0083	44.742	38.3522	88.1384	0.446841	20.6812	20.0049	1.0348	25.197	11.9218	8.10167	29.6345	74.9902	16.6248	28.4578	30.2844	54.0813	209.625	14.8337	7.67013	5.34532
41.7674	16.8881	16.4369	1.68534	24.5807	35.3342	10.228	3.92345	8.69084	0.134029	69.868	30.7448	24.3489	60.7856	1.69136	7.71164	12.4892	16.9896	23.2524	4.2124	3.87813	8.23809	4.46565	23.7258	3.633	21.0814	325.202	231.559	24.5806	29.624	35.7675	32.9622	76.0805	0.31442	17.9054	16.9524	3.62407	19.1385	9.74127	6.55033	27.7506	65.7961	13.5412	22.1325	22.1809	55.6758	174.089	14.0001	8.55868	4.96677
41.8673	15.4449	16.0768	1.39219	25.1614	33.4248	8.6758	5.27693	7.50298	0.0968145	63.2189	29.9903	25.8798	51.6867	1.33579	6.92146	11.3617	16.7298	21.3124	3.31519	2.68405	10.3195	3.58526	26.0027	2.9189	21.4051	264.911	197.93	23.0185	23.9394	28.3038	28.3232	63.9079	7.08493	15.5004	20.8024	3.64745	14.4282	7.77459	5.01074	23.9825	57.5924	11.0255	17.152	16.0083	69.9047	139.973	17.3535	11.1223	4.51973
41.9672	13.7144	14.0744	10.6962	23.2172	30.1251	15.6923	5.45144	6.25603	0.0701046	76.5426	29.0803	23.7936	42.2636	1.05499	5.95418	9.45594	28.4255	25.2483	2.60837	1.84485	9.73134	2.8302	26.4609	2.28841	19.1101	213.71	168.922	20.5441	20.119	22.2671	26.044	52.8854	8.15491	13.4169	20.0421	3.08173	10.8292	6.12385	10.6187	27.9473	50.3531	8.97558	13.2644	11.4433	68.5743	109.962	17.6699	14.6886	5.99686
42.0672	11.9864	16.7167	12.8196	20.4283	33.2788	16.7349	5.03614	5.09999	0.0509966	75.7193	54.0166	20.5407	40.4492	0.833208	13.441	7.58146	29.7196	24.5554	2.052	1.2608	8.21149	2.21246	24.0498	1.76959	22.1432	171.459	144.001	17.7882	28.8503	17.4584	22.9838	43.3936	7.20104	11.612	28.4337	2.47012	8.10644	4.7871	11.2478	26.4979	43.999	7.30644	10.2451	8.12837	61.5331	84.8906	16.3288	16.2179	6.1849
42.1671	10.3842	22.0433	12.2534	17.5421	32.189	17.9633	4.37172	4.19957	0.0373131	71.1674	59.5927	17.2083	37.1693	0.658034	14.8854	5.97524	27.3726	22.3499	1.61423	0.857533	6.54172	7.86449	23.3958	1.35753	20.4365	151.256	126.235	15.4898	29.1463	13.6617	19.9622	35.4305	5.74156	10.0493	28.6043	1.94361	6.05871	13.5835	9.87092	34.4828	45.9603	5.94714	7.90709	5.74925	53.0209	70.5295	27.7284	16.4654	5.8763
42.267	9.72351	21.4846	16.8344	14.8668	29.3392	18.864	3.64696	3.3944	0.0274416	63.3942	73.8309	20.0618	31.5121	0.519647	13.964	4.671	24.0137	19.8519	1.26983	0.580886	14.7812	8.94736	20.8686	1.03655	17.7467	149.468	130.567	21.902	25.8887	19.6324	17.2263	28.8455	4.35068	8.69663	25.5749	1.51924	4.52385	15.075	7.92052	33.9316	52.7295	4.84037	6.09987	8.51605	44.7688	56.7245	29.2442	15.9356	5.39973
42.3669	8.74009	18.7792	16.7085	12.5077	28.9657	17.4217	2.95942	4.86116	6.51974	74.6742	73.8464	21.9435	25.7294	7.7743	12.2615	5.09867	25.0645	17.4651	0.998882	4.36736	18.9485	13.1115	17.889	0.789257	15.1122	132.5	125.627	23.5524	21.526	19.4597	14.8261	28.7648	3.20406	7.52636	21.6349	12.703	3.37569	13.7724	6.03019	30.0246	51.4785	14.0368	17.202	8.14001	37.4015	57.5879	27.3537	14.9626	4.88923
42.4668	10.124	15.5813	14.9732	10.4793	30.1753	15.2761	2.35315	5.06469	7.97621	73.1594	69.6895	25.9054	20.6088	9.04033	10.4371	4.52169	43.9904	15.3063	0.785667	5.24589	20.2647	13.0173	30.4302	0.599943	12.7837	111.768	115.999	22.6686	24.4256	24.5722	12.7463	25.9095	2.31989	6.51424	17.7688	13.2665	2.51782	14.8135	4.43504	26.8676	47.2968	15.7499	25.8866	6.75591	31.0691	52.1763	24.4869	13.7645	4.39726
42.5668	9.98447	13.9456	16.2997	8.75884	28.4762	13.0796	4.61229	4.92053	7.40071	66.4769	66.8765	24.7452	16.3396	8.28181	8.7459	7.66629	46.2728	13.933	1.19173	7.96588	18.0609	11.3965	32.1406	0.455571	10.7893	91.9062	104.397	20.565	27.2246	26.3415	10.9535	22.2521	1.66219	5.63899	14.3493	18.3579	14.6096	13.382	3.18304	22.6852	54.3869	14.672	25.7901	5.2436	25.7291	44.39	21.5307	12.4809	3.94246
42.6667	9.20469	11.7108	15.4976	7.31038	30.75	11.0704	5.28774	4.3898	6.16649	71.947	62.2693	21.7477	12.883	6.99012	18.0392	7.54425	48.737	12.5303	2.87834	9.20246	14.819	9.42192	29.6422	5.54668	15.5556	74.5335	92.3821	17.997	25.2329	23.8624	21.8787	18.6406	1.18308	15.1848	13.1209	16.6452	25.6413	11.2406	2.24326	18.5469	59.8639	12.7363	22.5779	5.63628	32.8461	44.9084	27.376	11.199	3.52952
42.7666	18.921	11.7244	13.6518	7.61244	31.629	9.31619	5.5286	3.73454	4.86392	88.4709	75.6047	18.3574	10.1266	6.39745	19.6996	6.46547	45.0043	11.0779	2.93836	8.41298	19.0325	9.93265	25.817	11.9879	15.0084	59.977	80.8144	15.3811	21.4738	26.0532	23.2342	15.4016	11.7359	16.7564	11.2251	13.6479	25.7904	12.2404	1.55885	19.2448	57.6142	10.7076	18.6519	9.22212	35.1439	40.6162	27.0764	9.97073	3.15765
42.8665	21.703	10.3675	11.6335	7.07436	29.6767	7.81719	7.90554	3.08488	3.71705	98.1168	75.1433	15.1671	8.60374	17.9598	18.3872	5.46055	50.9668	9.72786	2.5456	6.93922	18.0892	8.90638	21.8701	12.6547	15.3764	58.3731	84.4875	12.9317	18.5602	23.7595	21.5404	13.7158	13.293	15.7742	9.85682	10.8267	22.2467	16.259	3.62532	17.433	52.6158	14.5294	19.7419	10.4001	59.2815	34.5179	24.7608	8.82487	2.82404
42.9665	21.3244	8.65348	9.76009	6.24587	32.3685	8.7403	8.33658	7.43468	2.78568	93.9851	77.1281	12.3827	7.03232	19.7647	18.794	4.40649	48.2089	8.51918	5.78102	5.40145	15.3204	11.0972	18.2629	17.0633	15.0011	64.664	87.6742	10.7453	15.1912	20.1223	19.0676	28.7491	11.6774	14.1023	37.7133	11.602	28.793	15.7164	3.89852	20.7801	76.9053	14.3172	24.8147	23.8555	63.8158	37.8936	27.8086	7.77716	2.52528
43.0664	19.6484	7.00445	15.8861	5.373	31.1455	8.25296	7.78247	8.70029	11.1746	84.4959	81.6957	20.169	7.9758	17.8068	17.1086	3.48342	42.7588	7.45246	5.85992	4.05145	12.2302	10.5358	15.1344	16.3589	13.2438	59.9354	84.5063	20.1546	12.023	16.4316	21.1156	31.792	9.2883	12.3674	71.5421	18.9806	26.9893	13.6085	8.87166	19.8615	80.5125	12.7213	23.5635	24.7373	59.4289	39.1331	26.5447	6.82958	2.25796
43.1663	20.0317	5.57141	16.3889	11.1473	28.3125	7.30659	6.80084	8.45056	12.6757	101.108	77.4253	24.5483	15.0134	14.9278	14.8173	11.5994	36.9083	6.51626	5.06542	7.51682	13.3261	9.04869	23.062	13.9708	11.3396	51.6472	78.1127	23.4515	9.30604	13.1584	50.4159	32.9439	16.8407	13.9544	76.8906	17.6925	37.7756	11.1972	9.50797	17.3359	76.0696	10.8131	20.2141	21.218	52.1133	35.7595	23.9523	5.9812	7.23707
43.2662	18.7501	4.38589	14.9026	12.5001	30.2435	6.28447	7.04971	7.53874	11.4655	109.443	70.0825	23.6878	15.5964	12.1595	12.5269	14.7579	38.7012	8.61045	4.14301	14.3548	11.9641	7.40855	36.664	11.3107	9.61033	58.2513	77.4158	23.4086	20.8422	12.1387	57.2465	40.3337	16.6076	13.2205	70.6397	14.628	36.1512	8.97072	8.3843	14.4416	68.9147	17.0952	16.5302	16.7489	44.3967	30.579	21.1308	5.22723	8.66682
43.3661	16.8501	3.43093	12.8812	11.9615	28.8455	5.33066	9.07764	6.41351	9.4375	103.832	62.1034	20.9139	13.8946	18.245	10.461	15.3082	35.6817	8.56531	3.31412	22.2888	9.8536	5.91305	38.1621	8.90462	8.11625	60.039	72.7391	21.6758	23.2371	10.7795	54.1406	39.2575	13.881	11.8467	60.5777	11.638	30.5656	11.4556	6.74527	11.7141	61.2539	17.4682	13.1812	12.6476	43.493	25.0803	18.4641	5.34434	10.0794
43.4661	14.8235	15.8843	12.091	12.3846	26.1057	5.45196	9.2343	5.29801	7.39308	92.9152	59.1558	26.5059	11.6167	17.8126	8.67881	18.5946	31.3168	15.8321	2.62618	22.3111	7.74134	4.6521	34.997	15.5681	6.8461	54.15	66.192	19.2133	24.638	9.01436	48.2777	34.9836	10.779	10.3984	50.1303	9.13328	26.4104	10.9487	5.14386	9.34964	59.3892	15.7412	10.3642	9.30408	39.0044	29.9586	16.0667	5.19466	9.99267
43.566	12.8892	18.7187	10.5941	11.4828	26.1938	4.98484	8.46677	4.29222	5.62571	80.7075	69.6584	28.783	9.41894	15.4074	8.3321	17.0051	29.3826	16.8138	2.07253	22.8874	5.91007	4.22999	30.4005	15.843	16.6039	46.0643	59.0074	24.0143	22.3633	7.31201	42.1037	29.8815	8.05007	9.05346	40.665	7.13156	21.3282	9.43388	3.78742	17.5157	62.8299	13.4655	8.08375	6.73389	49.4053	30.1084	17.7714	4.89144	9.34704
43.6659	11.1341	17.6093	9.87152	10.1272	33.689	4.99335	7.32039	9.12006	10.5266	68.9766	78.8277	26.6821	9.37579	12.6952	14.0469	14.1819	25.9751	15.7575	1.63264	19.9793	4.42928	7.62181	25.7185	13.8626	17.175	42.787	51.8807	24.6932	23.8304	5.83374	36.3948	24.9571	5.87808	11.5335	32.6044	5.55795	21.868	7.74305	2.72043	23.5479	59.5989	13.1485	6.27549	4.82266	52.7053	27.1382	16.8821	4.50911	8.5307
43.7658	10.4332	23.8973	8.62234	8.70702	34.4515	4.52912	6.09504	10.4427	14.8564	85.3368	76.5327	27.5875	8.21771	10.2331	14.7796	11.381	27.3352	14.1517	1.285	16.0747	6.79434	7.91786	27.0564	11.3582	15.4106	36.9069	61.7985	28.239	27.8189	9.54556	31.3462	30.9273	4.23381	11.3534	25.9598	4.3285	19.0024	6.19529	6.01229	23.4019	58.1224	11.6394	4.85822	5.34894	52.2047	28.2605	15.2046	4.09521	7.70026
43.8658	21.9595	23.4844	7.31786	7.38394	32.2353	3.93946	4.94386	10.054	14.3711	85.7786	75.8387	25.086	14.8993	8.1627	17.6893	8.97377	38.8564	12.5047	2.67944	15.7408	8.65923	7.05963	29.5779	8.99995	13.2642	33.722	63.6724	27.9725	26.2548	16.1438	26.9575	33.7558	3.02356	11.3322	20.5821	16.0673	15.3869	7.22079	6.41334	20.7994	53.3783	25.7391	3.75487	8.37444	47.0361	25.9296	13.4028	3.67943	6.9155
43.9657	25.2943	20.6014	6.12606	11.5832	28.8903	3.36	3.93425	8.92773	12.203	86.1775	88.886	21.5409	15.3954	6.47804	17.0337	7.01646	39.1145	10.9783	2.68715	13.4312	16.4167	7.25503	27.6323	7.00146	11.2615	42.1214	61.1363	25.7929	22.5554	16.6091	26.7153	36.9582	13.693	21.2637	16.2763	16.2304	21.8429	9.98096	5.64455	28.6599	47.7449	27.9176	11.1153	8.108	43.1794	33.0283	11.7072	3.27964	6.19609
44.0656	24.8921	19.5046	5.09367	12.6441	37.5357	2.83789	3.08596	7.57421	10.1722	80.3431	87.3358	17.9629	13.6882	5.12813	15.129	10.422	35.7	14.9498	2.31501	10.6674	17.1631	6.44124	28.3354	5.38982	9.51661	40.6323	56.3806	22.8026	25.888	14.8111	24.217	34.5791	14.9757	22.4216	12.8507	18.173	20.9765	9.75272	6.35009	28.6894	42.1826	25.7092	12.3673	7.17189	50.8124	32.9982	12.3167	2.90587	5.54543
44.1655	22.9241	16.827	4.22049	11.9747	38.5133	2.54852	2.3936	6.24571	10.7942	83.3191	82.8949	21.516	11.4336	25.7096	12.9504	9.99714	31.2	22.6199	1.89097	8.10831	15.1572	5.36212	30.3714	4.94091	8.02905	35.6486	50.701	19.6199	24.2743	12.411	21.2553	30.2553	13.0022	20.819	10.1357	19.823	17.76	14.3589	5.70755	25.5819	93.8252	22.2062	11.2893	5.7472	48.8287	31.8013	11.5108	2.56303	4.96062
44.2654	20.4299	13.8667	3.49063	10.6689	37.3331	2.20543	1.84018	5.0541	9.52458	88.1677	75.0837	25.3642	10.5585	28.8357	18.3283	8.48939	42.6186	23.1773	1.51184	5.98359	12.3773	4.31871	28.1673	17.7158	10.4553	29.9164	44.8424	16.5725	37.267	10.0785	18.4208	25.5969	10.2853	18.5191	7.98825	17.9108	22.475	14.2574	4.63888	27.6191	135.051	18.6244	19.0157	35.7433	43.4262	28.0337	19.1418	2.25282	4.43653
44.3654	20.2102	11.1439	2.88403	9.22101	34.0606	5.47269	1.40465	32.181	7.7434	96.4109	82.9593	24.2162	8.97095	26.1325	21.1941	13.3465	42.4894	21.4733	1.19782	4.96872	15.8865	3.41541	24.5959	38.5006	13.1645	32.6499	47.9594	17.7021	38.3637	8.04641	15.8822	21.2648	7.76045	16.2083	8.80574	14.6696	20.9332	14.2235	3.5601	25.4314	149.831	15.3957	19.4245	45.3478	37.2564	23.4499	20.1088	1.97496	3.9675
44.4653	18.6585	8.82669	2.38133	7.8417	43.9945	6.12925	1.06597	54.7921	19.4968	91.8396	79.8639	26.6978	7.3326	30.1591	20.1801	12.9503	38.4644	19.2027	0.945355	4.8728	15.0961	3.71145	20.8628	49.3281	12.3739	37.094	46.9622	21.9291	34.3696	16.0214	13.6646	25.6893	5.70099	14.0955	39.8675	14.6908	17.4951	12.4788	2.63269	21.791	144.601	15.2589	20.3894	41.6056	46.0953	18.949	18.7837	1.72796	3.54796
44.5652	16.6501	10.4855	1.96572	8.62764	45.0522	5.79081	0.804986	59.8443	21.0671	82.3453	72.7917	29.2336	5.87661	27.5674	25.4421	11.0432	33.4984	16.9393	0.744891	4.16071	12.7842	4.0883	17.4337	52.0707	10.8053	34.6902	46.8374	22.4693	28.7149	16.9972	15.8758	31.8927	4.12156	12.2266	59.4287	12.3952	13.8965	10.3348	1.897	22.4502	132.212	14.5783	18.2206	33.9136	45.0143	16.8447	16.8059	1.50964	3.17267
44.6651	18.7645	9.89105	1.62252	8.19621	42.6383	5.12819	0.605116	56.4725	18.7188	93.2808	68.122	32.1591	4.66071	23.247	24.8952	8.94919	33.1183	14.8616	0.586529	3.30587	10.2049	3.72607	14.453	46.2006	9.21837	30.0163	44.1667	21.101	23.0238	15.3374	29.9444	31.184	2.95029	10.5944	60.5663	9.93031	12.953	13.7928	1.34095	20.2734	118.019	12.7914	15.2029	26.0692	43.0865	19.6943	14.7734	1.31745	2.83689
44.7651	18.3139	8.51887	1.33936	7.31354	38.4348	4.41153	0.452608	49.6071	15.2716	99.7465	66.9157	29.9573	3.67543	18.9395	22.2626	7.08886	31.6648	13.01	0.461689	2.51345	14.0958	5.48508	20.5239	38.1078	7.80295	38.03	49.3869	18.8651	20.0385	20.7795	31.5295	27.8477	9.54791	9.17617	54.4516	7.81273	10.8295	15.925	0.934036	17.1988	104.17	16.8833	12.2547	30.4924	38.2528	19.0326	14.739	1.1487	2.53633
44.865	17.8637	7.01393	9.91824	6.32626	35.8467	3.74245	5.98735	41.8099	11.9027	105.265	79.1955	26.0238	2.88937	15.185	21.0707	5.55528	31.6315	12.1485	0.363401	1.85517	13.6888	5.45183	20.7869	30.3034	16.6598	48.8805	52.659	29.3737	16.468	20.2802	29.153	23.8132	10.1686	9.22469	46.1925	9.53461	14.0437	16.8928	0.643062	15.7618	92.075	16.5145	9.69468	29.2271	32.7899	16.8032	21.0071	2.79997	2.26718
44.9649	16.436	5.63406	11.8707	12.2144	32.0688	8.87998	8.13003	34.3282	9.02929	98.8338	83.3478	26.5203	2.26751	12.0813	18.5744	17.7151	31.6864	11.5172	0.28604	6.64925	11.7096	4.77524	18.8568	23.6216	17.0019	47.5606	51.4831	32.5541	13.0677	17.7008	25.7807	19.9022	8.74725	13.5261	37.997	14.0844	13.1715	15.1818	0.438564	21.855	80.885	14.6299	11.4121	24.2863	32.8488	14.0691	21.3692	5.07268	2.02608
45.0648	15.6544	4.4905	11.342	13.52	30.714	9.88728	8.42678	32.3516	6.73414	87.9916	87.2591	23.9725	3.77835	17.3936	21.8251	18.892	28.7359	10.3871	0.225158	7.60659	9.39951	3.94876	30.521	18.2055	15.2	50.8987	47.9914	33.2797	10.1327	14.6778	22.4098	16.4233	6.889	13.6511	30.7132	12.9173	11.042	12.7211	9.25556	22.3663	70.8398	12.4171	10.6178	18.8614	48.1452	11.376	19.74	6.22344	1.81011
45.1647	14.192	4.47242	10.012	12.8735	27.8509	9.32256	7.7986	28.3983	4.96698	76.2217	82.7963	21.6407	3.83583	18.7497	20.891	16.6328	25.0448	18.6377	0.177258	10.1295	9.76539	3.16886	31.8955	13.9386	13.0677	46.5804	43.4539	40.3213	7.73259	11.8528	19.3452	13.4544	14.0163	13.8426	24.5704	10.6282	8.78508	10.2919	11.3154	26.4743	61.9484	21.9336	24.7954	14.1097	61.7823	16.5147	21.1821	6.65534	6.03506
45.2647	12.5439	11.0955	8.54101	11.4996	30.8997	13.1809	6.77822	30.9767	3.63616	65.0424	74.9844	32.6452	3.3878	16.7816	20.4751	13.6615	21.4488	20.9082	0.13958	9.71553	8.60656	2.50083	29.2958	15.7544	11.0903	39.9018	38.6089	42.4421	5.83422	9.43343	16.6524	10.9762	23.4322	75.2642	19.5333	28.17	6.79985	8.16967	10.4792	25.2416	54.1318	22.9188	26.7897	10.3203	61.0048	17.2395	19.9261	6.6393	7.25322
45.3646	10.9351	12.2957	7.17044	25.6581	29.9353	13.3281	5.66067	29.2147	2.68304	59.8346	66.4642	33.4803	2.82102	14.0302	18.3226	10.8884	18.2222	22.8115	0.109919	8.20853	7.02079	1.95464	25.4668	16.9101	9.3706	33.0789	33.8691	56.2912	4.3654	7.44604	14.3178	8.93326	26.06	87.3264	29.0682	27.7625	5.18299	6.41583	8.64926	22.0058	47.2832	20.8255	24.199	7.44246	61.292	15.8364	20.4332	6.35595	7.2649
45.4645	9.45885	11.3187	5.97339	29.1188	36.415	12.1339	4.59836	25.6553	1.9645	59.5891	58.3	30.3436	2.28264	11.3858	15.7408	8.55737	19.8871	28.4284	0.0865965	6.48204	5.48486	19.3782	21.5528	15.0959	21.9063	26.9474	29.4488	59.1978	3.24603	5.84963	16.674	7.2606	22.7545	83.3747	29.9512	23.3221	3.9157	5.0077	9.2377	18.3202	41.2927	17.8811	20.2944	5.31814	55.5524	13.5846	26.0359	5.92445	6.82188
45.5644	8.14567	9.63713	4.95697	27.9869	36.5341	16.4915	3.66031	21.6189	1.43122	54.5545	50.8737	26.0132	1.81969	9.11175	13.2529	6.68035	20.2812	27.8753	0.0682381	9.63723	6.62443	40.796	18.519	12.4877	22.5762	21.7408	34.7068	72.9794	2.40247	4.58312	24.0172	5.89652	18.0479	74.913	27.051	18.6567	2.94277	16.357	29.1561	16.3626	36.0573	14.953	18.631	3.77741	48.0991	11.7548	25.763	5.4222	6.23523
45.6644	6.99712	7.88599	4.10498	25.1101	33.8846	16.5078	2.86863	17.7482	1.03941	66.5111	44.2777	21.6737	1.43908	7.2428	18.6307	24.3627	18.5145	25.4444	0.0537469	9.53908	6.17253	43.559	34.505	9.94543	20.2368	17.4443	35.5913	74.988	10.3486	7.7714	24.083	4.78658	18.3011	65.8214	23.3058	25.7543	2.20454	18.4244	39.4328	13.8016	31.4844	12.342	15.7428	2.67232	40.7137	9.71642	23.8432	6.54131	5.89316
45.7643	6.00197	6.31217	3.39556	21.782	30.2296	14.9696	2.2207	14.3185	0.75326	65.9512	38.4862	19.3364	1.13307	5.73812	18.7917	26.8715	16.182	22.6254	0.0423012	10.6635	5.17872	42.9955	37.1036	7.75918	24.5322	13.953	37.6293	70.5263	12.4632	7.99952	22.3738	3.88429	15.4621	57.3308	20.9718	54.2462	4.69387	16.9206	37.7108	11.2772	27.4911	10.1193	12.7744	1.88553	34.0583	24.0142	22.1983	6.94171	5.40185
45.8642	20.3096	11.9756	13.306	18.5609	26.4084	13.0191	14.7024	11.4128	0.545067	68.5553	33.4303	16.4475	12.0366	4.53854	24.9506	26.0275	24.6201	19.9138	0.0332598	9.62792	6.16531	37.5509	34.9903	5.98307	22.8726	11.1402	42.4838	63.1107	13.7183	7.13447	38.5839	3.1515	28.6534	49.762	17.7983	52.2545	4.87935	14.3224	31.6207	9.04172	24.0046	12.6079	10.1431	1.32782	28.312	33.0475	19.8341	6.89555	4.88454
45.9641	28.7533	16.5659	22.691	26.2284	36.2633	11.1036	25.3437	9.0188	0.394043	73.4707	29.0294	29.1663	14.3085	8.46909	24.7815	24.5118	25.1685	22.3834	15.4875	7.88958	5.71667	31.2128	30.7873	4.58218	19.9241	8.88499	47.9612	61.7028	12.7801	5.97791	40.0397	2.55668	28.3677	50.9575	14.643	45.8135	5.02337	11.6498	24.7266	10.2361	20.9612	25.2122	7.95616	0.933619	23.4548	47.8882	19.0442	6.58404	4.38943
46.064	30.2826	16.3666	23.6281	31.088	37.8591	12.4619	28.1984	26.4493	8.54578	69.4223	25.2041	31.0153	13.3431	8.61235	22.2984	20.6733	22.9957	21.3394	28.0729	6.11662	4.78476	33.9083	42.8455	5.94864	16.9841	7.08186	48.2269	56.4804	20.707	4.85299	36.8513	2.07391	32.5125	57.7477	19.5822	41.8278	20.2213	9.27603	26.95	13.979	36.4892	26.9258	6.19697	0.655459	19.3947	49.9621	17.2235	6.12654	7.32307
46.164	28.7501	14.3909	21.5584	30.3469	35.7513	15.0119	27.0049	31.8371	10.3245	80.5106	21.8814	28.5205	11.385	7.88917	19.2051	25.9892	30.5956	30.3853	27.6018	4.5755	3.79419	30.7485	43.1645	5.64392	14.3723	5.64253	45.6884	49.7057	33.8335	3.87252	41.2505	1.68214	28.7382	74.9194	19.3729	34.3683	37.0718	7.29842	23.9264	22.3642	53.9281	24.6608	4.80691	0.459574	19.2951	45.8836	15.2102	5.60047	7.97735
46.2639	30.9923	11.9771	18.662	27.4224	32.1915	23.1352	23.9519	32.2387	35.99	78.4336	18.9962	44.6287	13.2169	25.4593	16.1887	23.9829	30.3005	30.7422	23.6292	3.33851	2.91344	25.8591	49.7511	4.7986	12.1316	7.99317	43.8319	42.6394	35.3846	3.05991	53.6576	22.4826	22.9241	73.5975	17.1941	27.284	37.5918	5.70341	30.9077	23.2896	56.6112	21.2497	3.71962	1.79492	56.5152	39.353	13.2979	5.05501	7.73369
46.3638	29.713	9.67905	15.7742	35.0076	28.2646	23.8775	20.2744	32.6756	66.0961	71.0821	16.4907	46.1768	14.2541	27.6803	13.4948	20.0711	41.844	28.3625	19.253	5.5573	2.19166	20.9409	47.3541	3.87623	31.858	26.2713	40.4014	45.9962	31.9258	2.40374	52.5826	28.3912	31.3838	66.7846	14.4891	21.3946	34.4626	4.43945	35.7714	21.1296	73.0465	17.8019	2.87414	1.97022	84.4205	32.3399	11.5757	4.52037	7.16713
46.4637	27.0228	7.69144	13.2676	54.476	24.4689	32.3816	16.6298	29.7841	67.8796	62.156	14.3153	46.1132	15.8982	24.8428	11.1826	16.1319	41.8293	25.3228	17.9602	5.65707	1.62626	16.6118	41.8383	3.04796	41.3894	32.5069	36.319	44.337	26.778	1.8814	47.4819	31.856	29.1243	58.9006	11.8732	16.7003	28.6045	3.44779	32.494	17.9697	73.9739	14.7998	2.21895	1.72486	86.8367	30.8514	10.0575	4.01422	6.51393
46.5637	23.9246	6.05152	11.0604	57.5729	21.0113	32.3952	13.3347	25.6596	59.1224	53.3182	12.4263	43.6466	14.5234	20.7933	9.23646	22.1007	55.3636	22.3235	43.8815	4.91307	1.19542	13.0233	35.6969	7.54803	93.1397	31.2665	32.1143	40.256	21.5229	1.46919	41.6131	30.0807	23.7409	65.0336	9.57495	22.4358	26.8337	2.67427	26.5563	25.271	72.8506	12.1806	1.71226	1.37498	79.4589	61.9976	8.73136	8.08378	5.86839
46.6636	20.8759	4.73266	9.17994	59.1362	17.9565	29.3699	10.5114	26.4427	47.7477	45.2495	10.7864	50.3275	12.2809	17.5587	7.61465	20.8262	54.7558	19.5798	107.393	3.94158	0.872966	10.984	29.9215	8.12225	95.6052	31.2495	43.5394	37.5352	16.833	1.14531	36.0419	43.6466	18.2014	98.8479	7.64813	20.2314	45.3574	2.07305	29.4578	28.411	75.3636	17.1796	1.32087	1.044	73.3626	75.2489	11.6905	12.0999	5.26551
46.7635	25.268	3.68758	7.60256	54.6443	16.9297	25.6553	8.17549	28.3281	36.9978	38.167	9.36285	47.7476	10.0143	16.4748	6.74844	17.5689	63.0577	17.138	109.789	3.01547	0.634578	8.90856	25.8115	7.25748	85.6068	27.8339	47.2351	36.179	15.4838	0.891714	31.0673	57.7579	24.5452	131.448	6.0732	17.6214	89.5951	1.60669	26.3342	26.5806	70.88	17.0962	1.0188	0.770609	67.5859	75.1559	11.7172	14.0051	4.71579
46.8634	35.1333	10.2517	19.0214	48.1113	17.3672	28.3325	9.88082	26.5031	27.9645	32.0784	11.9224	41.8338	8.01577	14.0376	5.76732	14.1707	66.3637	14.9882	95.1544	3.8673	0.459821	7.07299	21.7588	6.00615	73.6348	23.5338	46.5876	32.8472	20.0337	0.693759	26.7267	57.5934	32.5986	192.701	4.80426	18.1765	92.0376	1.2452	21.3422	22.9602	64.084	15.2493	0.785752	0.558968	67.1749	122.524	11.6508	14.5686	4.21985
46.9633	40.6726	11.5274	21.0306	41.3248	16.2723	33.6472	13.4374	23.1714	20.8068	26.905	12.0248	35.2563	19.8978	11.49	4.84034	17.1529	61.2645	13.1035	77.9045	17.0575	0.332522	5.54783	18.1228	4.78449	62.5031	19.376	43.6507	28.7576	19.6075	0.539338	22.9739	76.0651	30.0131	232.355	3.79036	15.4568	103.742	0.964792	16.35	19.0169	56.9067	12.9836	0.606029	0.401098	69.3361	204.757	10.6759	14.306	3.77459
47.0633	53.2468	10.6676	102.416	35.0241	14.5925	77.8042	13.9368	19.4728	15.3224	22.5393	11.1779	29.104	38.6056	9.23281	4.02429	15.672	67.2537	11.4542	62.3424	19.8626	13.0472	4.32071	14.997	3.7332	52.8145	15.7245	42.4294	24.5827	20.7789	0.419128	19.7416	114.29	24.3819	224.132	4.80001	12.4156	93.2373	0.747181	12.0762	15.3729	66.6918	10.8126	0.46744	0.286018	63.5322	278.209	9.47913	15.3014	3.37571
47.1632	54.7721	9.10521	142.89	53.2645	12.7824	86.3253	12.9043	15.9578	16.3043	18.8705	13.4229	23.7492	40.3144	7.35378	3.32839	13.0654	62.9789	10.012	49.4087	23.7036	16.1189	3.35083	12.3665	2.87885	44.5578	12.6586	43.3514	20.6698	18.856	0.325763	16.962	119.532	18.6596	202.112	15.2059	20.8479	76.7021	0.578104	8.69398	16.8035	65.5721	8.90556	0.360571	0.203367	55.2936	284.314	10.2071	16.4816	3.01869
47.2631	51.4706	7.46023	142.369	55.9736	11.0491	81.2993	11.2215	12.8582	14.4021	15.7967	13.2939	19.252	35.9847	5.83192	2.74431	10.4834	55.6315	8.75118	38.9943	21.9269	15.1321	2.59209	10.1775	2.20485	37.5714	10.1439	41.4355	23.0104	27.8439	0.253507	14.6796	109.843	13.8211	177.827	17.5893	19.5079	60.4364	6.31363	6.14155	27.3306	60.4252	7.29301	7.62092	0.144513	46.9273	280.977	14.4377	16.5092	2.69928
47.363	46.3466	5.97537	127.773	52.2153	9.47725	71.8964	9.37687	10.2397	11.7155	34.9248	20.2767	15.5466	30.1119	4.6152	2.25839	8.26576	47.9329	7.64913	30.7185	18.1958	12.7411	2.00208	8.36686	1.68179	31.6745	8.10722	38.107	22.5148	28.3621	0.197446	20.8191	95.2799	13.5409	154.972	16.6096	16.1474	50.69	7.59568	4.27572	29.1715	54.1324	5.95486	9.26776	0.102754	39.3113	251.058	17.7396	18.4581	2.41353
47.4629	40.8146	4.7231	109.804	46.1871	8.0918	61.8072	7.62256	8.08655	9.11613	39.9555	42.2006	12.9753	24.4259	3.64852	1.85619	6.46315	40.837	9.28401	24.1794	16.5637	10.1377	1.54493	6.87413	1.27971	26.7013	6.46963	34.2072	20.6172	35.7981	0.154059	20.8072	80.2445	11.2885	134.542	14.4337	12.8518	40.339	7.1291	2.94256	26.7386	47.8611	4.85472	8.71229	0.0729749	32.7034	211.786	17.3843	18.8644	2.15792
47.5629	35.5074	3.70359	92.4925	39.7698	6.89039	52.4163	6.07263	6.34752	6.90855	38.7378	47.493	10.6535	19.4974	2.88285	1.52491	9.53383	38.5765	9.04113	19.0255	13.6316	7.8009	1.19151	5.64566	0.972347	22.5085	5.15831	30.2181	27.1208	34.7459	0.120578	18.9154	66.501	15.7016	116.626	12.0295	10.0872	35.9025	6.09436	2.00621	22.86	42.05	3.9544	7.44083	0.0516575	27.1042	192.094	23.3694	18.3307	1.92932
47.6628	30.6795	2.88994	77.1601	33.7518	5.85842	44.1537	4.76355	4.96038	5.14905	43.3581	46.0211	20.755	15.4297	2.27734	1.25304	29.9753	34.1975	9.26349	14.9678	10.5963	5.87661	0.918636	4.63571	0.738178	18.9739	4.11069	26.4024	30.3888	30.6196	0.0947247	18.2276	54.6104	14.6299	111.298	19.3725	7.87675	29.9463	4.9829	1.35729	18.8243	36.8311	3.21931	6.07099	0.0363069	22.4174	163.535	23.4442	17.2566	1.72492
47.7627	26.4045	2.24824	64.0625	33.6431	10.0704	37.0679	3.6908	3.86354	6.21071	41.6863	42.0654	22.4721	12.1532	1.79885	6.80615	40.4713	29.5116	8.58217	22.2227	7.94062	4.365	0.708132	3.80598	16.6787	31.482	3.27485	30.3441	29.823	25.3445	0.0746955	27.8157	44.6099	11.9464	104.337	36.2354	6.13899	23.7642	3.97952	0.912351	15.1644	32.2115	2.62014	4.83487	0.0251473	18.5201	142.975	21.5502	17.4261	14.6536
47.8626	22.674	1.74589	53.0614	30.6871	11.1544	31.066	10.2738	13.4431	22.1419	37.5467	37.4494	20.8083	14.0906	1.42086	8.18687	38.0081	34.2624	7.67459	21.8211	7.1751	3.21118	0.545828	3.1246	20.0307	42.8012	2.60835	38.6749	75.4669	20.2022	0.0588345	28.224	43.1662	9.16715	93.1358	38.838	4.78108	28.2277	3.13704	0.609939	12.0524	28.1508	2.1324	3.79872	3.75373	21.8221	118.971	19.1579	16.81	18.6201
47.9626	19.4451	2.2137	46.0022	26.8445	10.801	26.0132	12.5332	16.5074	24.864	32.7275	40.2873	18.0241	13.0369	1.1223	7.89677	32.0226	37.0696	6.76987	18.6726	24.8419	4.17559	0.420734	2.5651	18.5705	40.8518	2.0771	50.5978	153.641	15.7123	0.0464083	25.7882	55.9457	6.80049	81.626	35.6401	3.72249	25.8007	2.45461	0.405883	9.49794	41.6591	1.73545	2.96151	4.43871	29.9587	95.7867	16.7957	15.749	36.1624
48.0625	17.6532	3.2073	38.9113	22.9787	9.8502	21.7725	12.4827	16.3336	22.4083	41.0249	38.4061	15.099	11.0858	0.886499	7.02017	25.8142	34.5462	5.93891	15.2119	28.3229	3.98395	0.324327	2.10581	21.9153	35.8367	1.65374	54.1676	182.041	12.0156	0.0368426	22.7033	55.4401	4.9457	71.0254	30.5437	2.89805	21.3871	1.91228	0.269035	7.44415	43.7455	1.41244	2.29839	3.98561	30.1536	75.3246	14.637	18.2251	48.3731
48.1624	17.4982	3.20762	32.5279	19.4383	8.71048	18.2191	11.3133	14.711	31.7901	41.0612	39.3892	12.4217	9.06491	0.70022	6.01333	20.3971	30.4556	14.5526	12.148	25.7658	3.38037	0.250027	1.7289	20.2056	31.5386	1.31648	53.0665	183.134	12.6731	0.299851	19.6998	54.8568	5.3722	67.7209	25.2641	13.4274	16.9182	1.48589	0.177732	18.2292	41.3793	1.14966	1.77905	3.21641	27.3501	58.1954	12.7226	18.9562	50.001
48.2623	16.17	23.8722	27.0339	16.3349	7.57297	15.2439	9.70683	12.5861	30.7952	40.0913	53.2511	10.115	7.26634	0.553053	5.05698	15.9642	26.2182	16.0565	9.61914	21.1977	2.70131	0.192749	17.7721	16.9642	31.0604	1.04823	49.5237	170.304	25.4385	0.359321	16.9934	49.2437	5.86759	60.8194	20.4856	13.728	13.053	1.15304	0.117081	20.5644	37.5061	8.08658	1.37494	2.4586	23.689	55.586	16.6053	20.0593	51.4384
48.3622	14.4367	33.1811	22.4025	13.6755	6.52038	12.7541	8.03513	10.435	26.1668	47.69	60.2395	8.18817	5.7633	0.436821	4.21236	12.4372	31.0013	23.716	7.58858	16.4743	2.08422	0.14857	30.1312	13.6155	27.4956	2.35269	100.426	151.354	36.6466	0.338121	14.6236	42.2189	5.09197	83.7271	16.4187	11.647	9.92983	0.894134	0.0769378	19.2649	33.3437	28.5373	4.36149	1.82179	20.0555	48.7597	16.5365	19.8933	48.8241
48.4622	12.6553	42.4874	18.5373	11.4245	5.58205	10.6708	6.48516	8.47524	20.8592	46.885	58.4783	6.60551	4.54487	0.345041	3.49082	9.66755	29.7154	24.18	5.97686	12.3438	1.57283	0.114485	34.6877	10.6682	23.563	11.4334	291.726	130.687	42.9047	0.290399	12.5721	35.3329	4.02703	83.3777	20.846	9.3479	13.1395	0.693113	0.050449	16.6524	29.3712	32.6321	21.5493	1.32449	16.7788	40.6597	15.162	18.9749	44.8454
48.5621	10.9819	73.165	15.3277	32.2137	14.4216	8.92785	5.13672	6.78738	16.0401	42.6703	58.0555	5.31829	3.57265	0.272586	2.88433	7.50628	26.4963	24.2377	10.4652	9.01737	1.16963	0.0881725	40.9713	8.24651	19.9758	13.5442	507.654	110.659	40.5371	0.238774	10.804	29.1769	3.03802	76.2464	21.1029	7.35874	12.3916	0.53688	0.0330113	21.1712	37.6321	57.5206	27.7655	10.0139	13.9487	32.7844	17.9553	17.6441	40.6618
48.662	9.47512	96.4823	12.6689	37.7677	17.1929	7.46975	4.01012	5.38223	12.0663	37.3941	53.6141	4.27749	2.80346	0.215376	4.39369	5.82499	22.9246	22.2907	10.2339	6.46626	0.861137	0.0678722	39.3179	6.32478	16.872	12.8472	688.876	92.4187	34.8454	4.02779	9.28295	23.9096	2.23155	67.442	18.918	5.75182	10.4127	9.08209	0.021551	20.6796	38.0287	63.827	26.5582	11.4152	11.5561	35.5029	17.4166	16.1214	36.5933
48.7619	8.148	94.0378	10.4692	36.7271	17.1255	6.24992	3.09502	4.23797	8.9503	43.5773	55.5977	3.43888	2.19775	0.170173	4.52018	4.51919	19.5685	26.8149	8.74545	4.57199	0.629673	0.0522296	34.8638	4.82851	14.2322	11.1879	747.595	84.5139	28.4269	9.38137	7.9755	19.5059	1.61313	58.8974	16.0245	4.48381	8.2944	28.3821	0.0140292	18.2365	35.4339	59.2389	22.8557	10.1279	9.5557	33.1842	20.3556	14.5464	45.5453
48.8619	6.99296	82.1971	8.65054	55.6154	44.202	5.22935	2.36681	3.3199	9.10076	53.742	52.2597	15.1908	1.72196	0.134399	16.8529	4.64977	29.0543	26.0517	7.12089	3.19719	3.26603	6.02586	29.7992	3.67609	12	9.35364	737.473	87.7628	22.4502	10.1983	6.85206	15.8715	1.15455	77.8304	50.9993	3.49171	6.42426	31.8282	4.71213	15.2778	46.9504	51.3408	18.7207	8.12759	7.89338	28.7546	19.669	13.2714	46.1204
48.9618	5.99463	68.2013	7.14747	73.3251	52.6871	4.37544	3.23095	2.59088	46.341	53.4971	57.7186	18.1132	7.09261	0.257824	19.7487	4.04635	29.542	23.7029	5.68543	4.16122	4.5057	7.44899	25.0012	12.0782	10.1164	7.65468	691.062	82.996	17.3513	19.8509	5.88678	12.8938	0.821161	76.7892	59.0143	2.71781	4.89814	29.1849	9.81113	14.1478	47.9012	43.1288	14.9412	10.8224	6.51639	35.8972	19.702	19.6491	43.508
49.0617	5.13528	55.0214	12.0475	74.0845	52.4759	3.66097	6.37766	2.01634	64.0911	48.9644	55.5568	17.3602	14.3908	0.263314	18.8872	3.30758	26.939	21.0506	4.50157	3.9628	4.374	10.6465	26.8493	18.3475	12.9159	6.19116	627.804	74.5143	32.1727	20.9768	30.9037	10.4644	0.581708	73.9754	55.7293	2.11505	3.70043	24.6861	10.3606	18.9523	44.8044	35.6802	11.754	20.1014	5.37788	41.8713	18.1026	22.6566	39.8563
49.1616	4.39736	43.679	12.5163	72.0005	48.5053	3.06317	7.32336	1.56608	61.6622	65.175	50.6336	15.2804	15.1391	0.231454	16.726	16.0668	23.5338	18.5187	3.55133	3.33652	3.74094	13.3708	24.9188	18.1212	12.1752	4.97432	559.045	64.769	34.6236	19.2969	35.7497	8.48794	0.411013	96.7743	72.9844	1.64573	23.4488	20.072	9.08084	18.8156	45.4041	29.2898	9.17048	20.1461	24.074	40.4246	16.0909	23.5233	36.0375
49.2615	3.76457	34.3444	12.3418	64.9314	48.7796	2.56297	7.11261	1.21453	52.2358	66.482	45.0146	16.7659	13.5497	0.19207	14.297	17.6499	20.1761	16.2294	2.79721	6.44979	3.00254	12.725	21.7665	15.6681	10.6411	3.98148	491.162	63.879	31.6285	16.4086	34.5513	6.88108	4.59704	148.136	77.786	1.28049	26.8442	15.9786	7.28151	20.7305	42.3562	23.9476	7.12033	17.0514	61.9983	35.6695	14.1065	23.0734	32.3901
49.3615	3.22236	26.8484	11.0319	56.4738	45.2932	2.14435	6.35905	0.940821	41.5724	61.5153	54.4945	15.6027	11.3524	0.155372	12.0065	15.6833	17.1494	14.201	2.20165	7.0806	2.32269	10.9405	18.4659	12.763	14.3575	3.17992	427.522	58.7595	32.9201	13.427	31.0493	5.57805	13.0011	181.385	71.2241	0.9963	41.4968	12.5698	5.54127	19.2444	38.1551	19.5386	5.51278	13.3695	73.9383	35.8215	13.549	23.9826	29.0308
49.4614	2.75799	20.9137	9.46357	48.191	40.4318	1.79393	5.4107	0.728217	31.9367	65.1145	55.0126	13.5476	9.21455	0.124169	9.99071	12.9302	19.8827	15.4817	1.7323	6.34757	1.75567	34.7091	15.4323	10.0814	13.6837	2.53653	369.69	51.8699	29.6389	10.7646	27.1607	4.5202	13.6577	175.662	60.9752	0.775357	40.6588	9.82088	4.07423	20.1492	33.8231	15.9236	4.26096	10.0566	71.3642	32.2745	14.7524	23.5393	25.9861
49.5613	2.36049	16.2551	15.5039	40.6953	55.061	7.69686	4.45444	0.563387	24.0096	61.2103	51.1574	31.2625	7.35772	2.54287	10.9018	10.3231	18.9455	14.6263	1.36272	7.03968	1.307	66.9677	12.7942	7.82893	11.9987	2.02182	318.182	58.5421	24.8305	10.4803	27.1053	3.66279	11.6912	158.623	50.4091	1.57649	34.7111	7.64273	2.92344	18.322	30.5821	20.4806	5.55438	7.38011	63.5899	31.7102	13.9437	22.3049	23.2464
49.6612	2.02043	22.2096	19.802	38.782	153.034	9.08878	3.58183	0.435616	17.8019	54.5256	52.818	34.8041	19.9646	2.97121	10.1728	8.11969	16.8545	13.1747	3.99666	6.33632	0.963019	70.4561	10.5612	6.02063	38.5103	1.61089	347.895	58.0493	19.9427	21.017	27.4765	2.96779	9.18576	139.637	44.1514	1.51255	27.868	5.93413	2.05993	15.6003	44.7129	19.8902	28.0039	8.50841	54.6061	28.2446	12.533	20.648	20.7897
49.7612	1.7296	34.3916	19.278	49.6293	213.479	8.73663	2.82969	0.336658	13.0791	47.2443	56.8624	32.5648	21.854	16.5948	8.91137	6.34121	14.5694	11.6551	4.15955	5.18373	6.90505	63.1276	8.69726	4.60359	40.7948	5.48446	564.989	53.5572	15.589	25.7593	28.4708	2.40435	6.90513	121.716	36.9513	1.26114	21.6762	4.60182	1.43123	30.3001	61.8946	32.9763	32.5488	7.57761	46.0256	24.7272	13.1821	18.8065	18.5901
49.8611	6.19488	34.9746	17.145	49.6859	223.931	7.79349	2.20496	5.3677	9.55054	40.3199	54.2213	28.3481	19.8372	18.7179	28.7797	5.62026	12.4334	10.2373	3.62468	6.48857	8.23286	52.7854	10.9593	13.975	36.8333	14.9136	726.535	47.3662	11.9633	24.4184	26.1913	1.94771	5.06159	105.679	33.3646	1.00642	16.5665	3.56631	3.02012	44.6891	63.906	48.2887	41.2144	6.09215	38.415	20.5924	12.3176	16.9303	16.8604
49.961	7.65389	31.1314	14.6739	45.4068	211.91	6.72715	1.69935	7.13713	6.94486	34.1176	49.2129	23.8109	20.3577	16.9924	33.2866	17.5698	10.548	8.96603	2.97372	16.2365	7.63769	42.6154	22.7685	15.3993	31.7664	16.7738	772.629	40.7663	9.06202	21.0458	23.1173	1.57731	3.65439	96.1591	28.6084	0.790735	18.1183	2.76294	7.27076	45.5913	60.0586	48.4897	39.2222	4.64783	31.8945	23.3776	15.6156	15.1106	15.1756
50.0609	15.6073	26.0716	12.3363	69.9631	191.024	5.7165	3.79125	7.45971	5.03563	28.7304	43.6662	37.3592	18.0538	24.713	31.6966	23.5303	8.92428	7.84351	2.38168	20.909	6.39429	33.7473	24.9536	37.0183	26.9884	15.6318	754.355	34.4412	6.79981	17.3411	20.0794	1.27672	2.61367	84.8955	23.6722	0.617649	16.1169	2.14024	27.7168	40.9988	54.2819	49.6637	33.6795	3.44056	26.4052	22.3137	15.4315	13.3996	13.611
50.1608	20.2542	21.1423	25.4802	192.881	167.831	4.82029	14.2117	11.1693	3.64405	29.0481	43.9671	38.6795	15.062	23.9647	28.3276	22.056	7.54108	6.85828	32.5513	19.8449	7.00692	26.4303	54.9439	55.9376	22.8119	15.2363	702.637	35.8978	5.06671	27.1606	17.3282	1.03271	1.85819	74.0845	27.7636	0.481418	13.1953	1.65799	42.8853	34.7068	48.1949	46.7032	27.5552	2.50034	23.4185	19.5657	24.0302	11.824	12.1877
50.2608	20.7762	16.8345	27.4302	291.922	145.353	4.0488	17.9778	11.7921	2.63341	34.7269	42.1335	35.1915	12.199	20.6771	24.3216	18.5693	6.36859	5.9957	46.4363	16.6811	7.10214	20.5656	60.7738	62.0627	19.2477	13.4277	635.889	34.0126	3.75555	30.2939	14.914	0.834604	1.31601	91.1586	42.6979	0.375063	10.3702	1.28458	42.5484	28.4184	42.4293	40.703	21.9784	1.79603	20.0637	21.1754	24.9181	10.8643	13.4147
50.3607	19.5	25.3102	25.3251	350.716	124.845	3.39409	22.1169	10.959	1.90124	34.211	38.3256	30.2265	9.72921	17.0185	20.4722	14.9646	5.37677	5.24118	43.763	13.1329	12.8349	15.9402	57.0185	60.4808	16.2304	11.2938	564.805	34.775	2.77263	32.1513	14.29	0.673911	0.929711	88.3927	50.7353	0.292191	8.42675	0.995402	36.2948	37.2985	37.2002	40.1386	17.2837	1.28056	16.8907	19.787	23.1733	9.84278	13.054
50.4606	17.5481	25.5551	22.0356	343.95	106.709	2.8424	22.1043	9.54583	1.37176	35.1653	39.9848	28.1783	7.69524	13.7108	17.0569	14.3758	4.53854	4.58146	36.938	9.92525	13.2927	12.3264	50.0527	52.0066	13.6832	9.27231	495.352	32.7488	10.2738	29.0152	36.1093	0.543409	0.655759	84.6319	48.3546	0.227709	6.59641	0.77146	28.6652	45.3477	32.5502	40.8696	13.4817	0.908724	14.0885	25.7645	20.6975	8.8264	12.1179
50.5605	15.4488	22.6789	18.6711	311.461	90.9447	2.37919	20.0737	8.00371	0.989374	45.2062	37.6739	24.4875	6.05879	42.6178	14.212	12.2141	3.83047	4.00464	29.9293	35.4034	11.6935	9.51841	42.5686	42.2485	11.5349	7.51282	430.634	29.3282	14.1063	24.4522	39.5057	0.437584	0.462046	76.1185	42.1997	0.177468	5.05953	0.59765	22.9843	43.6414	37.7837	36.7784	10.4661	0.642856	11.6928	25.946	19.6372	7.855	11.0227
50.6605	13.4381	27.2264	15.6215	271.462	77.376	1.99095	17.2478	6.54904	0.713513	45.6222	34.0115	24.394	4.75822	88.935	11.7774	9.88219	9.33592	18.6374	23.8464	40.482	12.3255	7.34384	35.6214	33.323	9.72362	6.04223	393.126	33.4886	14.0684	19.9155	36.96	0.351991	0.325346	68.1167	35.2507	0.138251	3.83609	0.462528	17.4908	38.2171	37.0325	31.4417	8.10213	0.453783	9.67815	23.4114	22.6069	8.82933	12.5434
50.7604	11.6103	25.7729	12.989	231.912	65.7648	1.66585	14.2939	5.27149	0.514661	42.1462	35.9077	21.841	3.73144	92.0084	9.73146	7.82167	10.3242	21.6871	18.8636	36.8676	10.9213	5.66314	38.3416	25.8562	8.19668	4.83892	351.193	33.1501	30.0065	15.9252	32.8284	0.28289	0.228997	65.7248	28.7464	2.31179	2.88894	9.54852	12.86	31.8944	36.4202	26.2383	6.26162	0.319879	7.99861	19.8681	29.2028	12.697	12.3466
50.8603	21.6306	22.2333	10.7667	195.966	62.7067	1.39375	14.2491	4.19489	0.37134	37.2202	35.9808	41.5518	2.9238	81.2361	8.0283	8.07389	9.69119	20.8805	14.8753	30.3486	9.28654	4.3657	35.6151	19.8745	6.90946	3.86571	326.806	30.5558	45.9894	12.6041	28.5868	0.227139	1.62606	59.2736	39.8412	2.44579	2.16692	11.635	14.5505	25.8993	48.73	21.6346	4.83436	0.225233	6.60503	16.213	29.0035	14.4884	11.5155
50.9602	24.3469	18.321	8.91058	164.577	64.0788	1.16608	12.9223	3.31113	0.267969	32.1018	33.3574	44.7946	2.28986	81.0841	10.9759	31.252	8.56893	18.9375	11.7141	37.7251	8.87119	12.5099	36.4239	15.1925	12.3791	3.08381	300.833	27.0075	47.3218	9.91759	24.6968	0.182234	1.82061	62.9278	46.4609	2.09337	1.62127	10.9641	13.1066	25.4138	49.8555	17.7294	3.73022	0.158317	5.45167	12.8746	29.1216	14.9636	10.4967
51.0601	23.7494	14.7232	7.36852	137.736	59.9366	0.97562	14.5995	2.59831	7.42545	27.3282	44.4053	46.9097	1.79294	127.774	10.9899	35.5444	11.1469	16.7979	9.21909	35.3923	7.53137	22.0713	33.1712	11.5755	12.3584	2.45805	270.206	43.3191	42.3867	19.2605	21.2676	0.146085	2.43986	58.8854	43.9936	30.7944	1.72101	9.38882	10.6647	22.4585	52.0974	28.1033	2.87729	0.111044	4.49848	18.0174	26.7774	14.6318	19.8714
51.1601	46.4743	11.6616	9.26546	115.041	55.0183	0.816283	33.45	2.03019	8.99808	23.0926	49.3267	60.2218	1.40367	126.013	9.92209	40.7264	36.5485	14.77	17.2574	54.7944	6.02036	22.8343	28.7202	16.3864	10.982	1.95829	238.789	48.4221	35.4091	20.3464	18.2908	0.117105	4.43033	58.4785	38.277	36.7623	14.6154	8.19255	11.6877	20.581	49.188	28.732	2.219	0.0777024	3.71138	22.6679	23.8072	13.8308	22.1804
51.26	152.774	30.6101	8.98092	95.9761	48.8154	0.682948	40.8278	3.50243	8.32301	19.43	47.5774	59.0918	1.09884	147.604	12.7933	37.7871	47.2883	23.2333	19.3275	54.809	4.64603	70.0092	28.3951	15.9105	9.42303	1.55998	208.693	56.3274	48.0291	18.3309	15.7227	0.0937978	4.37022	53.2604	31.9213	32.3677	16.9298	8.81579	10.3991	19.1512	44.5476	25.8962	1.7112	7.59787	3.06174	22.5436	20.872	12.7816	25.5824
51.3599	270.791	34.175	8.71467	80.0175	42.5138	0.571364	40.6766	4.62476	6.92433	16.3071	43.4002	167.438	0.86024	179.199	12.6014	82.5463	46.4916	23.9881	17.2015	63.7074	3.50668	157.336	25.5027	13.6605	7.99184	1.24303	199.575	59.9108	47.7215	19.6477	13.5125	0.0751435	3.65316	47.0383	26.0058	36.074	15.3518	10.5717	11.0287	30.6542	39.5895	35.0897	6.78413	8.97574	2.52575	29.4319	18.1888	11.6266	27.8631
51.4598	314.378	31.5454	23.1316	66.6869	36.6355	0.478051	36.9818	4.69516	11.1921	13.6656	41.487	244.231	0.673511	202.312	11.3	118.758	41.866	22.2797	17.9683	58.3743	11.6036	169.699	21.9346	11.0889	6.75106	9.95042	205.623	57.3487	42.0553	21.161	11.6122	5.81049	2.837	41.0538	20.9007	36.0596	12.6803	9.91237	16.4662	31.9264	34.8688	47.7909	9.80964	8.05748	23.9798	31.3575	25.1186	12.012	28.6377
51.5598	377.186	26.8938	66.9958	55.5649	36.4581	0.400119	31.7982	4.28285	16.7004	11.4421	37.6957	275.742	0.527388	190.837	33.7293	116.741	40.2071	19.9422	15.6755	48.2051	13.1203	153.478	18.4625	8.74265	5.69501	12.0858	204.048	51.8587	34.8105	19.2027	9.97921	7.47775	2.11894	46.3889	16.6617	50.7187	10.0121	8.46952	16.1881	28.9666	36.7423	47.1377	9.67846	6.50232	29.7416	29.088	25.3637	15.7078	27.1726
51.6597	376.778	23.6153	75.3289	46.2918	33.686	0.335099	26.3657	3.69092	16.3886	9.57564	38.4561	259.321	0.41303	162.94	40.7338	100.01	35.8786	17.8357	12.866	37.5495	11.945	128.911	15.365	6.78204	6.93777	11.5577	191.858	62.4151	27.7475	20.9169	8.57609	21.1106	1.54736	44.3948	13.2169	46.1222	29.2621	6.92219	13.7511	31.1207	70.6017	41.8982	8.43915	4.97131	29.0661	25.095	23.3689	17.2708	24.9546
51.7596	349.416	19.6408	70.5737	38.5633	29.9925	0.280856	21.31	3.07361	14.0049	8.01083	35.913	226.28	0.32353	133.491	39.3359	81.2056	31.0525	16.9538	10.3067	28.1782	9.90766	104.324	12.7097	5.21229	6.47532	15.3264	196.505	63.2047	21.5798	28.2966	7.37044	43.7577	14.2308	61.5994	10.4519	37.8508	38.7926	5.52594	10.8343	68.5665	78.2676	63.4208	30.3919	3.68509	26.0396	20.703	20.7937	24.5866	22.5892
51.8595	371.737	15.8665	61.7889	32.1236	32.3234	0.235519	16.9002	2.50323	11.1983	12.2993	32.2913	190.299	0.253484	107.312	34.9811	64.3813	29.5483	25.243	8.17222	20.6072	7.81574	82.7259	10.4785	3.984	5.64242	15.049	188.069	58.9854	16.5011	27.6057	6.33451	56.8321	16.0822	61.4482	8.24955	48.3294	36.6034	4.35388	8.15284	94.606	75.5148	64.1803	38.6202	2.68065	22.4198	16.5686	30.3292	32.587	20.3136
51.9594	412.728	12.6059	52.5043	26.7586	30.9455	0.197519	13.2082	2.00802	9.39863	32.0496	28.5231	156.91	0.198634	85.4885	29.9626	71.9347	30.9563	25.781	6.45103	14.7894	5.98207	64.8409	8.62322	3.03529	4.81033	13.3057	173.099	52.5352	12.466	24.0909	5.44433	56.354	14.1171	56.0487	6.50372	43.1531	30.7648	3.40475	5.9478	94.7466	69.0358	57.621	36.7918	1.92667	59.618	12.9716	32.1475	36.0318	18.2114
52.0594	400.444	9.91689	43.9877	29.4065	28.0592	0.165601	11.4601	1.59382	7.44235	37.5666	24.9761	127.956	0.155676	67.8012	25.1895	95.5055	28.5322	23.8599	5.08247	10.4634	4.49055	50.4769	7.08933	2.308	4.07079	11.2106	155.461	51.1501	9.33476	19.975	4.67932	50.6349	11.2249	49.5287	5.12401	35.2143	24.5084	2.65078	4.24341	84.509	61.6197	49.2078	31.607	1.37386	67.8874	11.8256	30.12	36.6092	19.0682
52.1593	366.305	7.75501	39.5046	27.9235	24.7314	0.138777	9.56038	1.25551	5.70015	54.5056	22.4383	103.686	0.122027	53.6557	20.9723	108.439	25.0387	21.3283	4.00082	7.32073	3.32734	39.1357	19.6246	1.75293	3.4362	9.21423	137.379	46.709	6.94393	16.1294	4.02168	43.4325	8.49306	43.237	4.03541	27.8881	18.9827	2.05824	2.97694	71.231	54.3848	41.0427	25.8655	0.97454	67.8032	10.0984	26.9813	35.4472	18.2213
52.2592	325.301	6.04219	35.9375	24.9113	22.3627	0.116233	7.76088	0.983327	4.27694	57.0014	19.8113	83.7113	0.0956711	42.4151	17.3709	111.998	41.5359	18.8114	3.14815	5.07642	2.44343	30.2687	27.9319	1.3304	2.89798	7.47243	120.061	41.0434	5.13984	12.836	3.45624	36.3583	6.24937	52.0471	5.49498	21.849	17.9214	1.59527	2.2472	58.1791	47.7393	33.8318	20.6333	0.689039	61.3032	8.2751	33.5323	33.2923	16.7852
52.3591	284.326	4.69701	33.0002	45.5972	19.6811	0.0972706	8.03722	0.766023	3.16671	53.3157	17.3439	67.4391	0.0749771	33.5113	17.9777	102.857	43.2266	16.5031	5.15508	3.98673	1.78309	23.3764	28.3061	1.0093	2.75545	6.01484	104.115	35.171	3.79022	10.1313	2.96985	30.0287	4.52252	50.1835	5.46512	35.6776	15.0661	1.23486	4.29258	47.7397	41.7948	27.7203	16.2271	0.486176	53.016	6.59107	32.9631	32.5209	15.2156
52.459	246.319	3.64631	34.7826	55.0841	17.0628	0.0812643	12.8959	6.8418	2.32412	47.3786	20.6957	54.2611	3.42212	26.4694	38.349	85.9222	42.6072	21.6992	6.30686	3.00804	1.29545	23.8421	25.6834	3.98236	5.63251	4.82139	93.7211	29.623	2.78713	11.4464	2.55078	24.6108	3.23923	49.1441	4.86261	37.3977	12.0036	9.8341	12.1078	68.2485	36.5429	22.6416	12.658	0.342054	45.0186	13.0201	30.0759	30.7201	15.0828
52.559	212.323	5.70994	31.8748	54.1226	14.6659	6.22725	14.0779	13.6747	1.69573	41.0013	20.4547	55.6325	11.0078	20.9044	45.0094	73.0001	38.4056	22.204	9.39512	2.20833	2.00351	37.8123	26.1426	11.6851	5.71913	3.85558	82.9449	24.6449	27.9422	10.5654	2.57209	20.0803	13.5569	56.4482	11.5046	31.934	13.2036	11.7119	13.3717	71.7025	31.9307	18.4632	9.82684	0.239997	47.2089	14.6984	26.6554	28.529	14.108
52.6589	182.492	15.196	27.6452	49.0515	12.5426	7.84354	13.3634	60.4858	1.2325	34.9695	18.8544	50.4146	12.2672	35.928	50.6437	59.0629	33.3853	34.8891	8.93051	1.58944	5.16135	38.249	27.684	39.3739	5.10597	3.07923	89.2038	20.3196	35.1963	8.99822	10.1898	18.1105	14.7467	59.2629	43.7031	46.383	24.9221	10.9572	17.0688	65.2942	27.8923	15.0427	7.60736	27.5343	43.527	13.9959	27.5611	26.0429	12.876
52.7588	173.101	21.9416	23.3885	42.7704	10.6951	7.68808	17.0361	195.15	0.89348	29.5794	17.1038	43.2175	11.2033	36.0222	50.4718	68.7238	28.5583	44.1228	7.55993	1.12702	5.66819	33.7442	35.2302	43.8331	4.38776	2.45729	87.5942	16.6416	34.1391	7.36921	11.5943	28.1029	63.2285	68.3108	53.5889	48.2893	25.4037	9.35321	16.0344	55.636	27.6752	12.2502	5.87927	32.5417	37.9932	12.256	25.606	23.4827	11.6229
52.8587	178.221	41.5399	19.5536	36.5474	9.10368	6.91328	17.2618	246.735	3.2243	24.9005	25.4576	36.0069	9.47227	31.4597	45.4801	62.1083	24.2491	43.4497	6.13269	0.789888	5.10436	28.0037	34.6081	39.6387	3.72326	1.96	81.8617	13.5604	29.7368	5.91049	10.9715	46.7298	68.8955	65.1022	68.9132	41.1627	22.0268	7.64059	13.3286	45.7266	25.5994	9.97352	4.5392	29.2166	37.7744	10.2089	27.5012	20.9835	10.5412
52.9587	196.228	44.0797	16.2528	30.8866	7.74089	5.98938	15.7907	248.364	3.62494	25.0496	38.8611	29.5354	7.72352	45.666	39.2016	80.6807	20.5192	39.7196	4.88874	0.548496	4.21058	22.5167	33.49	41.1755	3.14577	1.56283	74.2399	11.0065	24.4495	4.68557	9.78536	49.411	69.8397	58.4576	67.3849	33.0904	17.8184	6.09788	10.3693	36.7935	22.9728	8.54145	3.50254	23.5785	34.0888	8.22536	25.8796	18.6236	9.48767
53.0586	317.905	39.9146	13.4701	27.7368	6.57764	5.09854	13.629	225.618	3.26867	28.2528	52.3799	24.0142	6.18192	44.2647	33.0623	75.0691	23.2728	36.3426	3.86806	0.378016	3.31114	17.79	41.8585	41.0377	2.65389	1.24578	67.067	11.4472	19.4063	3.68989	8.53472	45.6083	58.9988	51.35	67.8272	26.0664	14.0882	4.80389	7.73835	29.2215	45.914	7.13343	2.70179	18.0264	29.454	6.47169	23.223	16.4444	26.6913
53.1585	381.177	33.7138	11.1474	24.0722	5.58657	7.02945	11.3298	193.992	2.68654	43.4463	53.7005	24.2739	4.89937	38.1862	27.5733	63.0247	22.0244	32.3456	13.1902	0.258912	2.52948	13.9142	40.8965	35.6127	2.23777	0.992758	59.4958	10.8331	23.4354	2.89485	7.37785	40.0975	46.0573	44.7214	71.3638	20.3815	10.867	3.75648	9.40374	34.7513	51.6984	5.88359	2.08379	13.3605	24.9053	5.00206	24.2601	14.4628	31.5282
53.2584	380.68	27.4683	9.21853	29.3281	10.1472	7.06263	9.17452	161.339	2.10279	49.2185	50.2487	21.8677	3.86205	31.4274	22.8591	54.3903	19.5384	28.4793	16.0612	0.176424	1.89659	10.8181	36.5465	29.0619	1.88656	0.79084	57.856	9.72921	22.3973	2.26627	6.3546	34.0125	34.4988	45.4591	65.0081	15.8924	8.96265	2.92472	8.69096	33.1882	50.1514	4.82165	1.60705	9.71547	48.8259	3.81299	22.6188	12.681	31.4147
53.3583	352.998	21.9314	7.62016	28.8989	11.3761	6.41373	13.3129	131.308	1.59919	47.5322	52.6799	18.6911	3.03535	25.3185	22.2025	44.3021	16.8665	32.0934	19.8633	0.119695	5.69274	17.517	31.3568	22.9784	1.59037	0.629676	53.7607	21.3022	19.3652	2.13742	17.0448	28.3003	40.1697	53.9008	55.512	25.5944	7.07164	2.27141	8.19957	28.957	48.0398	18.8823	17.2318	6.97936	53.143	2.87454	23.1632	11.0922	29.4452
53.4583	315.709	17.3038	8.51664	26.2255	20.6133	21.2003	14.1068	111.58	1.19443	42.9	49.7289	21.6309	2.3817	25.6107	19.792	42.2865	14.3818	30.6194	18.1358	0.0809186	6.37035	17.8013	26.8753	17.8543	7.79504	0.500947	48.5794	25.6116	15.8532	1.8383	20.7053	23.2941	39.0086	56.1004	47.8402	23.8009	15.0963	1.76146	6.83042	24.2727	46.4495	21.7763	20.6736	4.97386	49.6929	3.44177	23.3259	9.68426	26.8981
53.5582	277.012	13.5552	7.96307	23.7114	23.0985	24.5077	13.2012	97.1889	0.88164	37.4323	45.0507	40.08	1.86708	22.5517	16.9716	35.8432	12.1931	27.6794	15.1383	6.06323	5.77768	17.7364	28.9607	13.7349	19.565	0.398162	43.1048	25.9243	12.5485	1.51333	37.9061	19.0546	33.9913	67.2753	39.6926	19.6645	15.7007	1.36477	5.32064	32.828	42.5028	25.3176	19.3522	8.42736	43.6575	12.9396	21.4706	8.44253	24.2898
53.6581	240.504	10.5723	6.96588	20.6505	22.4695	23.3985	11.5521	81.487	0.645598	32.0711	39.9374	42.992	8.00671	25.3487	14.2759	28.9706	10.3099	24.5207	23.4941	7.56713	4.78339	15.5509	40.8525	10.5043	21.4692	0.316092	57.1607	26.2399	9.71365	11.6428	39.7265	16.2182	28.4204	64.8015	41.5129	15.6412	21.6744	1.05691	6.21065	32.6847	37.9536	27.3749	16.4972	8.29778	37.2279	16.0545	29.5552	7.35146	21.8185
53.758	207.566	14.3491	5.91676	44.2288	20.5354	20.813	9.69255	66.6765	0.470215	33.8989	39.9093	39.6671	9.13608	22.9877	11.8894	22.9196	12.9306	24.7247	23.1011	9.51606	3.76968	12.8659	41.3036	8.00563	19.558	0.25058	61.5064	24.4826	19.7843	22.3408	36.6784	13.52	22.0731	65.0928	56.6265	15.0802	20.6703	0.818376	5.65922	39.4497	46.3214	25.1816	13.4477	6.97288	31.2638	15.8837	29.8213	6.39555	19.5503
53.858	178.529	14.1014	14.2109	49.8623	18.1777	17.9409	11.8524	53.6698	0.341245	42.5965	36.9575	34.3024	16.7897	19.3228	9.85012	27.3493	13.9373	26.5208	19.7766	8.96223	2.8837	10.3278	45.292	6.08869	16.9151	0.19844	62.7306	23.8532	21.6908	23.5483	32.4181	15.6925	16.4866	81.3319	56.3455	17.9705	17.4516	0.6334	4.63263	37.8705	46.1352	29.0362	10.7049	5.4472	27.8466	14.2008	27.4698	5.56	17.4976
53.9579	153.252	12.3704	15.6304	47.8069	15.8105	27.672	11.8183	42.709	0.247019	52.8848	33.1028	28.712	17.3674	15.7195	8.13809	24.891	12.972	24.9316	16.1141	15.6186	9.01254	8.15214	42.3604	4.62497	14.3845	0.157105	59.8977	21.7912	19.9696	21.1959	28.1738	15.0005	14.1821	79.1689	58.0549	15.8161	28.2318	3.65529	3.57103	33.1242	46.6593	27.2927	15.2452	4.08906	23.9078	31.5877	24.4422	4.83097	15.6517
54.0578	132.917	10.283	28.6134	56.4109	18.2983	28.565	13.5444	36.3968	0.178345	52.7629	48.3142	29.8114	15.4479	12.5947	6.71367	20.7194	27.4066	22.4163	12.8693	16.0638	10.1302	6.37256	45.6423	3.51049	12.1624	0.124615	55.0513	19.1533	16.9345	17.84	24.3195	13.2593	11.1694	73.9783	52.4326	12.8476	27.9357	25.6273	2.64878	32.6854	43.4948	23.7833	14.984	2.99751	22.7997	36.4925	21.4383	4.19571	14.5403
54.1577	114.645	15.3011	30.1903	54.9806	18.0255	26.2125	13.1438	30.0989	4.15541	48.3447	50.5838	29.0016	12.9061	10.0171	10.5043	16.6133	35.9308	19.8162	10.1905	14.0146	9.20264	4.95295	42.4128	2.66333	17.3637	0.0997089	49.3967	16.4162	39.1688	14.5204	20.9342	11.2801	8.40749	65.9597	44.5819	10.158	23.9436	32.6962	2.89547	28.9587	40.3786	20.0312	13.0448	2.16494	20.2088	35.0917	18.6884	4.46304	13.2301
54.2576	98.5726	15.4092	27.6768	57.1893	17.4221	22.9188	11.7452	24.4028	5.02459	42.5153	54.0421	27.5066	10.4607	7.93822	23.8454	13.0939	35.4484	20.9332	9.44256	11.2721	7.62493	3.83641	37.0686	2.02005	16.7235	0.0808343	53.2289	13.8286	45.844	11.8761	17.9994	9.40256	43.3243	57.7824	36.7181	7.95341	19.2606	37.4789	2.57385	36.0308	54.7277	33.8221	10.747	1.54874	27.6101	30.8972	16.2482	4.43916	11.9255
54.3576	84.5983	13.6598	24.0081	57.4022	18.1199	19.5966	9.98922	19.5177	5.97221	58.1872	58.6793	24.0962	17.3575	6.27956	26.4292	10.2356	31.9636	19.5853	7.92313	8.63759	6.01153	2.96544	48.6306	1.53188	14.7095	1.08604	52.3217	26.0362	43.3093	16.3909	15.4689	7.74911	47.7593	78.6614	29.6993	8.11406	29.2453	34.6254	2.07992	34.9459	56.189	35.0334	8.60452	1.42906	41.5125	31.1049	14.1104	13.299	10.7032
54.4575	74.003	23.176	20.3126	52.5186	17.0837	17.1138	8.22032	15.4615	5.48865	59.8545	56.1319	20.3059	17.6065	15.6356	24.7995	7.96928	27.7898	17.5788	6.40451	6.41011	4.59973	2.28935	48.1994	1.16157	12.5792	1.34055	48.9278	30.3216	37.2261	16.0768	13.2922	6.34536	41.5778	78.1377	27.331	6.88	42.1974	29.3884	2.56845	31.6615	52.6909	31.7309	6.78144	1.16779	42.7683	28.0616	12.2476	18.0531	9.58672
54.5574	65.4112	24.0597	16.9821	46.0126	22.6894	16.1316	14.7412	12.164	21.5717	61.1421	63.7222	16.7617	15.5451	16.5533	21.7776	6.19263	36.8203	15.5297	5.09757	4.65038	6.24676	8.34753	45.4136	0.880706	10.6565	1.28906	45.3963	30.2777	30.3683	14.0614	11.433	5.17641	36.944	71.1711	28.64	5.52083	40.6885	23.9368	2.38693	30.6748	70.7579	27.2062	8.29646	1.27779	39.1593	23.8121	10.628	20.1546	8.57865
54.6573	66.7155	21.5972	17.1078	39.4187	23.4453	23.0913	16.563	9.52167	24.4278	56.6137	61.9351	26.4882	12.9425	15.9478	18.7691	4.80737	36.4264	13.6334	4.03048	3.31743	6.03719	9.51815	45.0404	0.667705	8.99855	1.12943	51.4064	34.8252	23.9831	11.6719	18.1468	4.21319	29.5407	62.8581	30.5959	13.1044	38.7227	19.0721	1.97376	26.9473	72.4645	22.7369	7.81401	1.11781	34.0692	19.4302	9.22115	20.5823	7.67318
54.7573	62.9407	18.1634	24.8169	52.1164	23.2276	23.4215	15.9328	10.1387	22.0811	59.9205	56.6856	27.4704	10.4717	13.7266	15.8287	3.73015	32.8802	11.9383	3.17758	2.33615	5.15301	8.7807	50.1643	0.506186	7.58999	0.94693	51.7665	34.5851	18.536	9.43018	18.5532	3.42444	28.4045	54.8607	28.0391	12.7831	32.6645	15.0097	1.53094	22.528	67.8856	22.5667	6.67953	0.891085	39.0291	29.6638	7.99947	19.9908	6.86183
54.8572	56.7852	18.5581	24.9608	52.7005	21.4159	21.3489	14.1679	12.9957	18.1685	56.3289	69.7135	25.0102	8.34734	11.2858	18.2172	2.8937	28.5998	10.4434	4.63058	1.62844	5.8304	7.44398	47.1809	5.92788	6.39938	0.775764	49.0817	31.9353	29.1696	7.50702	16.9939	16.1947	37.3192	47.6557	28.4021	10.7079	27.0184	11.7288	5.52256	18.3121	61.2692	20.1088	5.45255	0.67692	43.8813	31.4328	22.3143	18.8137	6.1357
54.9571	52.6357	22.0885	22.4828	48.3726	19.0464	18.6104	12.0127	13.06	14.2289	74.3491	84.3385	21.9	6.60089	14.1026	17.3181	2.24473	29.2801	9.13183	4.38269	1.12584	5.30942	6.05376	62.6181	7.03445	13.1028	0.627608	48.2056	28.2575	48.6054	5.92595	14.9748	19.5878	34.2602	44.885	25.4678	14.9464	21.3491	18.6664	6.26348	31.3487	59.575	26.0804	4.34376	0.500128	41.5155	29.0831	28.3588	17.3346	5.48615
55.057	53.7234	20.8499	19.352	46.5368	16.6097	15.89	9.86475	11.8544	10.8252	75.6495	88.5102	18.4516	5.19706	14.6138	15.2965	11.1417	29.3814	7.98351	3.70462	2.55542	12.729	4.81368	62.2681	10.354	13.307	0.504295	45.0572	24.327	262.93	4.65515	12.9983	18.9892	31.377	45.1874	21.5759	31.9116	21.2472	26.3753	5.64713	33.1591	56.8813	25.3898	3.41364	0.363468	36.6673	25.0533	28.045	18.0343	4.90529
55.1569	52.0919	22.5953	16.3131	55.8989	14.3236	20.078	7.91667	10.188	8.08803	69.9253	83.5861	21.9069	4.71798	12.9099	24.3342	12.2543	26.6629	6.97891	3.00349	6.1387	13.8394	3.77899	56.0609	10.1504	11.8809	3.85115	40.8671	20.5556	528.902	3.64664	19.5603	20.2829	25.4314	41.3422	17.7347	36.2676	18.2526	31.4485	4.59731	36.1421	51.7682	22.45	2.66174	0.261452	31.7313	20.6483	25.6453	17.7105	4.38593
55.2569	55.7056	20.627	13.6137	54.8171	12.8891	19.6985	6.24377	8.47064	5.97246	61.7691	90.1493	26.4369	3.97846	10.7342	25.2863	10.8929	23.9233	10.8697	2.39373	6.69245	12.4144	2.94461	48.2735	14.8553	10.2099	10.8958	36.3521	17.1407	603.335	4.60486	19.7919	18.7974	19.4394	36.5744	14.329	31.5827	16.6631	29.4331	11.6425	34.3866	69.535	19.039	2.06597	0.186959	34.4703	16.5132	22.7493	16.7877	3.9216
55.3568	53.2276	17.4917	11.3048	49.6378	18.6634	17.9303	4.8575	11.4941	4.37599	63.0105	86.021	25.4397	10.3691	8.8557	23.1681	8.98212	23.0389	11.2013	1.89386	5.98295	10.22	2.28429	40.6565	14.5432	8.66374	12.3125	35.4884	14.1566	564.382	8.50693	18.0666	27.5838	20.68	31.9408	13.9757	25.5678	15.0119	25.128	12.6771	29.9483	71.2162	18.7247	1.59925	0.133271	48.0177	13.6161	22.1481	15.5446	3.50645
55.4567	48.3286	14.2824	9.36437	43.2623	19.7891	15.6205	3.73731	11.7756	3.18941	58.3077	78.0991	22.4336	11.2966	7.14237	33.7935	7.17151	20.581	10.3971	1.49359	16.2547	8.02703	1.76734	46.4943	12.5291	7.32	17.8241	49.8315	11.6093	482.638	17.3006	15.8995	28.3044	17.7823	30.2717	27.2565	20.1913	12.3633	20.5284	13.2043	24.9186	66.7175	20.8298	5.54439	0.0947111	69.5235	10.893	27.1877	14.161	3.13529
55.5566	42.7501	11.4178	7.74766	36.9582	34.59	13.3329	2.84893	12.8044	12.2064	76.4356	70.4267	23.1658	10.2373	5.69883	34.4066	5.64088	19.3893	9.30407	1.17622	18.0279	6.12701	1.36522	49.4662	10.1878	6.17543	17.9178	54.7401	15.1954	392.525	18.4191	13.7939	25.807	28.6889	27.1249	36.774	15.8025	23.7958	16.3838	11.5067	34.6906	63.3246	19.3503	6.26638	0.0669831	70.9595	17.3769	26.6359	12.7504	2.80346
55.6566	37.2843	9.01516	13.2856	42.8473	38.4562	11.2672	2.15449	12.0593	13.7925	88.8443	70.161	21.0557	8.62572	16.3475	31.2728	4.40517	17.1691	8.20976	0.925606	16.2269	4.59118	1.81294	45.7479	8.03963	5.20711	15.9976	54.3251	15.9031	309.376	16.6418	20.032	22.2993	31.1825	23.8047	36.4772	18.6142	31.6711	12.9063	9.1974	34.8317	78.3491	21.9872	24.0128	11.342	64.7281	24.5549	24.2725	11.3818	2.50684
55.7565	32.2613	7.06449	13.8491	41.5005	46.2641	17.4382	1.61798	10.5821	12.458	91.4728	71.7361	29.1694	7.24934	17.5767	27.0654	3.42817	24.2523	7.20376	0.728029	13.2754	3.39794	1.75372	43.3394	6.23998	4.3898	28.2434	51.0831	16.7153	238.782	14.0325	32.7368	34.4582	27.0157	20.7209	32.4144	16.3414	29.9157	10.0909	6.98525	31.1039	78.3621	20.57	27.3744	16.2495	62.074	25.4173	21.5009	10.0948	2.24168
55.8564	27.79	6.3517	12.641	37.3662	47.2536	18.0147	1.20756	8.91319	10.247	84.9879	74.388	29.4396	14.4606	15.7186	22.8736	2.66331	31.9253	6.30685	9.96928	10.2817	2.49343	1.5186	38.2113	4.79724	19.0082	29.691	46.5077	19.7581	185.32	11.4324	33.6514	35.8198	21.3489	17.9774	27.3339	18.5588	25.1552	7.8549	5.12884	30.9696	76.9316	24.9487	25.1984	15.4057	55.1555	23.2528	23.8451	8.90954	2.00458
55.9563	33.2459	5.3442	10.9446	33.5511	44.1891	16.5356	0.8962	7.31525	14.6198	85.5837	87.3484	26.5061	15.1705	13.1368	19.0968	2.06739	43.9178	10.3322	11.1055	11.6993	1.81877	1.24862	38.094	4.69697	20.5148	28.5547	41.4728	24.1711	165.613	18.3381	30.8774	32.8351	17.9225	15.5758	22.409	16.1589	20.0441	10.1003	5.89212	27.6635	70.8486	29.7798	21.3182	12.741	47.2971	19.8979	22.6718	7.83405	9.95434
56.0562	43.5023	4.34253	9.25213	29.1145	39.5918	14.4589	0.661717	5.90049	17.0912	78.7455	85.8783	25.1242	13.5642	10.659	15.8414	1.60406	43.8605	13.529	9.86923	10.635	1.32101	0.99896	34.3327	4.04672	18.6112	30.9343	51.0459	24.6418	138.173	19.1724	30.1615	31.2011	28.4545	13.4877	18.0773	13.081	20.9785	9.67299	5.33773	23.335	72.9575	28.2984	22.1919	17.2576	65.4447	16.3275	22.1546	6.86851	12.3356
56.1562	44.7407	5.56812	13.0526	24.8126	34.6692	12.8585	0.486243	7.6878	15.6213	85.8628	78.9857	22.0049	11.3593	15.8964	26.6216	1.24418	40.2341	13.429	8.15695	9.7804	0.956526	0.787071	29.5786	3.29063	16.0752	28.4395	53.3331	23.0797	110.691	17.2041	37.902	35.4778	27.3361	11.6781	21.3011	10.496	22.7694	12.2166	4.35621	19.0678	73.5949	24.7734	19.7683	16.1256	66.0097	13.0173	20.1694	6.00849	12.4753
56.2561	42.0404	5.3789	13.0409	22.0052	29.9695	11.3592	0.355791	7.76975	12.9227	94.4642	89.8822	25.9586	12.2504	15.4995	27.9922	0.964936	35.2373	12.3098	6.55311	12.201	0.691115	0.614641	25.6587	2.59683	13.6643	24.4142	51.593	21.8473	86.379	14.4598	36.8297	33.6648	24.4028	10.1135	41.8226	8.26256	22.7233	15.1535	9.14455	15.2887	68.5318	23.2598	16.469	13.2525	68.6968	10.1622	27.1467	5.24697	11.763
56.356	37.8539	6.46012	11.7165	18.9729	29.8587	10.8391	0.259349	11.3106	10.1513	90.2025	87.4343	29.7686	11.0623	13.4002	29.1521	0.748423	30.2449	10.9637	5.20227	13.6652	0.618482	0.477471	42.1956	2.01559	11.5518	28.3616	47.7933	19.6262	86.4507	32.2415	33.1597	33.7519	21.6566	11.5554	45.2376	6.45903	19.5416	14.3587	9.67052	17.1501	61.6866	20.2591	13.2644	10.2322	63.1509	7.80736	27.3528	4.57567	10.7738
56.4559	38.0373	6.11402	10.0738	16.1133	27.6034	14.7281	0.188463	17.3813	15.6962	80.9725	87.7408	28.1527	9.30586	11.0389	26.7334	0.580477	25.722	9.65611	5.8276	12.3471	4.7442	0.369752	44.249	9.13055	9.74745	26.7273	43.1022	25.8092	79.8859	34.8283	29.0282	43.9293	27.8127	10.9896	41.663	5.036	35.6536	12.326	8.48102	20.686	86.3736	21.3105	13.9685	7.62825	55.0452	9.29051	25.1822	3.98589	9.74114
56.5559	35.3702	5.27222	8.48774	13.5707	27.1044	15.7528	0.136607	18.4853	24.0029	83.6761	84.2468	24.6303	7.56876	8.89715	23.2331	9.70179	34.3937	8.46627	5.23029	10.1218	5.67271	0.285804	40.6971	10.4057	8.21958	23.2067	48.0968	27.0576	67.8768	31.6381	31.9265	43.5886	25.3743	9.86474	46.7938	20.3683	41.9031	10.098	7.13957	19.8533	89.4484	22.4954	12.498	7.96183	46.7522	12.5102	26.1608	3.46905	8.75552
56.6558	32.3167	6.73298	7.08162	14.238	28.0334	14.6452	0.0987675	26.4704	23.6961	77.8682	81.6153	24.8269	6.05007	11.066	30.8698	11.08	37.686	10.9128	4.33876	7.84913	5.26765	0.220698	35.3999	9.48526	8.33201	19.3728	48.0974	25.7129	54.9892	26.7455	29.9153	39.6369	20.5313	9.30476	43.7145	27.5894	44.6515	8.35441	6.70204	17.3631	84.1612	25.7232	10.434	6.84604	44.99	15.4769	32.2408	3.01704	7.84802
56.7557	40.1704	6.49926	5.87964	13.2735	27.9723	12.8788	0.977281	27.5815	20.3013	95.1964	92.3447	22.3405	4.79145	17.2596	30.6683	9.95993	35.269	10.791	5.80021	11.4675	11.6295	2.01111	32.5229	7.92265	7.43527	15.8413	45.4258	24.5104	43.2307	27.8001	32.5582	34.2044	18.938	8.32875	37.7916	24.9173	40.3795	11.2678	5.56909	14.4803	76.1053	24.1137	11.6351	5.41099	40.0366	15.2955	33.3027	3.43944	7.02547
56.8556	40.623	5.65636	10.6577	11.7382	25.878	11.0422	3.88417	25.4766	16.2544	94.6039	89.6513	28.2227	3.77551	16.9865	30.4724	8.24991	31.1464	9.8786	8.26475	11.2975	12.5818	2.41276	30.5812	6.34175	17.7192	18.762	46.7791	33.9531	58.1528	37.699	40.1267	44.5214	26.4232	7.31124	31.4097	20.4057	33.3121	10.9376	4.33169	17.3636	68.6827	20.9888	11.5415	4.08926	52.4181	13.6669	30.9293	3.55059	6.28527
56.9555	44.4127	8.88472	11.2251	16.3421	23.0556	9.35226	4.94176	22.1152	12.5312	86.5279	101.448	32.9797	2.9667	14.7363	27.4248	6.60048	26.8332	12.2098	10.7456	9.66716	11.2647	2.26387	38.358	4.96167	18.2968	17.7953	60.9831	39.1449	59.0467	42.1659	38.7998	44.1763	27.5534	10.0808	25.5408	16.1806	26.2864	9.48786	3.23218	16.6309	70.1195	20.1992	10.0859	3.00999	57.75	11.5291	32.2711	3.47091	6.80472
57.0555	42.8248	9.066	12.0185	20.7949	31.8565	9.67103	5.00325	18.503	9.44137	76.0244	98.4925	31.3939	2.32761	12.1578	23.6247	12.9614	32.8334	15.5851	9.92691	7.69058	9.26442	8.33326	37.5167	14.0504	16.4094	15.4964	68.0411	38.9155	52.568	62.4575	34.8731	39.7052	30.4108	10.0472	20.5058	12.6825	20.2537	7.81459	2.34396	25.1014	73.607	55.7242	13.3646	2.17959	54.2411	9.37014	30.0752	3.28032	6.58325
57.1554	41.8856	8.08123	11.0745	20.7833	33.3212	15.9625	4.5746	19.3412	7.00978	65.3853	90.1009	33.2747	1.82465	9.80586	19.9185	13.0666	31.7876	15.3742	8.32077	11.724	7.27227	9.50985	33.5415	92.0063	14.1218	36.1036	69.8138	35.9546	43.7653	66.2367	30.5078	34.063	26.4855	14.3229	16.3385	14.482	28.5395	6.26515	7.10389	25.7636	69.6165	70.0242	12.8855	1.56177	86.7717	7.41928	26.8842	3.03122	6.09672
57.2553	51.9822	6.77249	9.62766	32.0825	31.4933	22.2281	3.94683	35.5858	5.15427	55.5713	88.1688	30.5591	1.42973	7.82426	16.6088	11.2925	42.0017	14.063	9.34414	11.6811	5.54884	8.77573	28.7847	232.684	11.989	44.2276	66.8836	47.7602	35.0146	59.759	26.4046	52.5914	22.3555	14.3733	12.9583	18.5762	27.3594	4.94875	7.91254	23.2294	63.097	67.5638	11.1272	1.11135	96.785	5.76224	23.624	5.93026	5.54038
57.3552	52.5405	5.49366	8.15404	68.0663	28.3716	24.2878	3.27961	39.5729	3.76524	50.7819	94.0523	35.5842	1.12002	6.21048	13.7683	14.2856	41.5221	12.5151	10.436	10.0476	4.15691	11.6645	24.2005	304.475	17.2224	42.4072	61.5978	50.2538	27.3006	62.8674	22.7538	54.6579	36.3915	13.1358	21.4939	16.6018	23.1497	3.87583	11.0666	19.6916	56.0946	59.5222	9.12984	0.787083	103.724	4.40923	20.6074	7.42095	4.99194
57.4551	48.9874	4.37396	9.87778	76.6153	34.2401	22.753	3.04262	37.6361	2.73819	59.4701	89.3756	33.8314	0.877249	4.91683	29.5657	13.2039	37.4687	11.0189	25.3275	28.3393	3.07597	11.2861	20.1281	289.518	16.6058	37.108	60.2239	47.8446	24.8827	56.5469	19.5728	50.0987	35.1454	11.6142	27.4667	13.5514	35.3194	3.02027	11.6934	16.1366	85.5774	50.3901	7.29351	0.555528	96.4326	3.33431	17.9186	8.00753	4.48008
57.5551	43.9358	11.8515	9.47136	73.4142	38.5095	21.3795	2.64881	33.2013	1.98504	58.1419	80.9964	29.6698	0.686953	3.88768	32.4956	11.0572	43.0958	9.66002	25.8688	31.5812	2.25683	19.7711	20.3522	279.989	14.6107	31.1008	56.1413	43.5225	45.7153	47.5797	16.8241	43.4019	29.1305	10.1381	44.0938	10.733	34.5049	2.34613	10.2514	17.8554	149.827	41.849	5.7408	0.39099	84.497	2.49732	17.0313	8.02898	4.01325
57.655	38.6093	14.0415	14.502	77.6944	37.5154	18.8882	3.75597	42.4997	1.43582	60.4838	71.8156	25.0171	0.537721	3.07201	30.4018	8.88946	40.9611	8.45398	22.4141	28.4795	1.64602	20.4258	18.4497	309.774	17.5658	25.4875	60.8682	38.1503	49.103	38.7207	14.4568	36.5285	22.5257	8.80399	45.7574	8.40896	29.4227	3.08047	13.8472	16.6033	163.231	34.4214	4.48043	13.1502	71.9578	1.85556	15.342	7.7114	3.59188
57.7549	33.5499	16.1443	14.7667	72.6865	34.3103	16.2299	3.95082	45.44	1.03685	79.6012	63.0041	20.6572	0.420784	2.42676	26.6626	7.01504	36.4002	7.39323	29.1754	23.9016	1.19546	18.1724	15.9392	306.556	17.3159	20.6326	60.0159	32.6387	44.8186	30.9487	12.4213	30.2605	21.5345	7.62889	59.4051	6.56175	52.5126	2.96749	13.2375	14.2984	156.518	28.1716	7.98787	15.448	80.5453	1.36947	13.5246	7.20402	3.2133
57.8548	29.7265	15.0571	13.3616	64.3847	30.3824	13.7603	3.68394	42.4743	0.747793	83.8623	55.6582	16.8591	0.6538	1.91676	22.6826	5.48721	34.455	12.7262	26.9596	18.8	0.865659	15.1433	26.637	265.271	15.3327	16.588	56.2237	27.4596	37.83	24.4879	31.4364	29.9802	17.7752	6.60452	62.5507	5.11261	54.5087	2.56544	11.0976	12.0648	142.712	22.9968	11.2952	13.8424	76.0833	7.37465	30.0008	6.60397	5.34529
57.9548	32.5518	20.3731	13.865	55.4797	30.3376	18.9945	3.21674	37.1163	0.538748	78.6833	48.7408	13.6679	0.653843	1.51386	19.0029	4.27417	30.568	13.3569	22.5997	14.1996	3.29107	12.2033	28.0298	216.171	21.1411	13.2842	51.0684	22.8279	30.5242	19.2637	34.3986	26.9278	13.716	5.71516	56.9986	3.98137	47.5876	2.10919	9.22419	9.86037	127.228	18.7469	16.1953	11.1607	67.1507	9.42547	33.016	5.97319	5.81987
58.0547	31.409	21.0527	12.6336	47.1035	32.0992	19.0903	2.69495	31.1823	0.387752	90.8005	53.8233	17.9991	0.573958	1.19563	15.7928	7.11147	26.3884	14.0911	18.2613	10.4322	3.77013	9.6538	31.8176	170.791	20.232	10.6148	45.4697	31.1082	23.9339	15.1033	41.2209	23.0926	24.7773	4.94447	70.7216	3.09983	38.6222	1.68918	7.17582	17.2069	112.228	15.2712	15.9448	8.52801	57.3929	9.42849	31.3145	5.34999	5.64169
58.1546	34.2182	18.8616	10.929	39.6646	33.4391	17.3388	2.19431	25.5486	0.278778	88.2969	53.0566	17.7961	0.476528	0.944288	13.0687	6.97559	22.5014	15.1988	14.5329	7.5126	3.44887	7.55615	37.7299	132.648	17.7622	8.47106	39.9444	33.033	34.4023	11.8188	39.5667	19.3286	24.4181	4.2773	68.3776	2.41325	30.2163	1.33323	6.75204	20.3967	98.4914	12.4353	13.8908	6.31844	52.7856	8.47797	28.1861	4.757	5.22883
58.2545	32.948	18.149	9.23397	40.7604	31.5484	15.0902	6.72231	20.5835	0.200162	79.9522	70.3215	27.1585	0.385067	0.745786	10.7897	9.16968	20.0397	14.3126	11.4904	5.32914	6.9579	5.87741	36.2542	106.924	15.1805	6.75563	42.2549	31.5951	34.7783	16.2582	35.4702	15.9619	20.4039	3.69989	60.0694	6.66375	23.1704	6.4733	5.61717	20.0951	88.1412	10.1238	11.4474	4.59344	55.676	7.17952	32.4161	4.20649	4.75301
58.3544	30.0283	19.1523	7.75383	37.6716	31.8256	12.8742	8.30759	16.3904	0.143446	81.6117	71.756	27.9324	0.306811	0.58901	25.3746	8.5578	23.6325	12.8768	9.05912	8.08304	7.35809	7.11663	32.1656	83.9776	22.657	5.38532	46.0436	30.7901	30.8997	17.7361	32.1523	13.4435	15.8422	3.20034	50.3524	14.6856	17.565	7.52347	4.37208	17.7911	77.8919	8.24096	9.16661	3.29896	65.8889	10.0386	31.915	3.70404	4.28265
58.4544	26.615	17.3046	6.45822	33.1711	29.5931	10.877	8.31571	12.9433	0.102532	75.5426	73.3702	25.3451	0.242491	0.465161	28.2673	8.17923	22.634	11.3859	7.13339	8.0428	6.52855	6.69672	27.5009	65.0033	21.9923	4.29252	45.5128	28.1322	25.6958	16.1709	28.22	32.6754	38.1781	2.76839	41.142	14.2168	13.2266	6.98307	3.26378	14.9364	80.3338	6.70772	7.22475	2.3502	63.4347	13.9939	29.1364	3.25099	3.8431
58.5543	32.4046	14.6005	5.35811	28.4935	35.7243	21.8343	7.55545	10.1596	0.0730665	73.3493	68.5817	23.97	8.46491	10.1486	32.0208	6.93715	31.2199	9.99808	5.61399	6.91373	5.34416	5.72872	23.0764	49.8948	25.0156	3.42082	42.6989	24.7292	20.5427	13.8518	28.8369	36.972	40.4961	2.39464	33.1243	11.8835	9.91999	10.8236	2.36763	22.4783	75.4653	22.9755	16.3198	1.66523	56.4618	14.4222	32.9348	2.84613	3.44203
58.6542	32.5378	11.8887	4.43726	24.1499	35.7445	23.7121	6.49109	7.93923	0.0519067	71.9565	74.0807	31.7046	10.2527	11.8677	32.7303	5.60933	31.2002	14.6943	4.41717	7.76421	4.1833	4.68074	44.4539	38.1089	22.9877	2.72651	38.8188	21.1973	28.4379	11.3783	26.4088	35.0195	34.7856	2.07138	26.436	9.49014	8.74657	12.4875	1.68208	23.0539	93.787	26.2036	17.5482	1.17537	77.3964	13.1655	31.5004	2.48675	3.08001
58.7541	30.2475	9.489	3.67171	20.3161	33.1106	22.1659	5.37659	6.18364	0.0368239	87.5232	70.7286	31.3871	9.61585	10.8897	29.7956	7.32265	28.2703	14.966	3.47513	7.02256	8.99014	3.73162	48.0934	29.0214	19.9354	2.173	48.4433	25.0099	36.4323	14.9706	23.2696	30.8203	27.3767	1.79195	20.9861	7.45772	15.891	11.5617	8.80433	20.7795	93.93	24.5428	17.9748	0.827246	77.867	12.4405	28.4456	2.1694	2.75488
58.8541	47.1329	9.40454	3.0372	26.2817	29.5193	19.5393	4.34037	12.548	0.0261794	86.7178	83.6729	28.0259	8.22517	9.19736	29.807	6.82266	35.8715	13.8369	2.73382	5.75997	9.60979	2.93393	44.7582	29.1284	16.9684	1.73204	50.9028	27.3648	37.3015	25.6003	20.1977	26.1567	20.5984	1.55016	16.6055	20.8615	16.6932	10.5103	10.2771	17.6119	87.2154	21.3543	17.0684	0.580868	73.6865	14.7785	25.1025	1.89038	2.46352
58.954	155.114	8.28057	2.51195	26.9812	25.7777	16.7719	3.43724	14.2419	0.0187303	94.3198	85.7199	25.3553	6.74554	7.49846	26.9005	11.5334	35.0828	27.3613	2.15054	4.4681	8.56232	3.61825	39.1455	31.949	18.0043	1.38061	49.3905	26.5584	33.3356	26.6838	17.4251	27.4548	27.615	1.3379	13.1129	25.1861	14.6381	8.85426	9.36459	15.9527	78.4017	17.9721	14.6424	0.407055	65.3046	14.3748	21.9373	1.64602	2.20267
59.0539	276.272	6.89664	2.07715	24.9261	33.4766	14.213	2.68131	13.662	0.0135742	89.6567	80.187	21.7174	5.41585	6.01408	23.2036	11.3447	32.6082	29.358	1.69161	3.34358	12.2608	3.42438	33.2308	29.8173	16.2628	1.10023	45.8364	24.2083	39.252	23.9163	14.9958	25.2667	25.4879	1.27243	41.9033	22.2291	12.4328	7.18373	7.66573	13.5558	69.4328	14.8821	11.974	0.284787	71.1871	22.3747	21.3949	7.0594	1.96932
59.1538	315.974	5.57582	1.71754	24.5984	34.343	23.8218	2.06522	12.1078	14.0181	93.9423	78.5902	18.0856	4.29972	4.78563	19.5765	9.7217	28.7156	27.6012	6.43252	6.9192	12.0248	2.93694	27.7806	25.1699	14.0275	0.876411	41.3869	21.2473	37.1658	20.0898	12.8921	33.6167	29.3814	1.13868	48.5093	18.0733	9.95701	5.71147	5.9089	19.6916	73.0829	12.2224	9.54814	0.198863	66.6022	23.8398	29.1551	10.0542	1.76067
59.2537	310.121	4.43211	3.81076	22.3374	32.1799	25.0314	3.99419	10.2595	17.1659	97.9361	74.8059	24.3748	3.39293	17.576	30.4083	12.5626	29.3502	24.8169	6.83189	13.1025	10.3314	2.40288	26.2057	20.2575	11.9181	0.697248	36.7054	18.1929	31.9828	25.3895	11.0789	33.5744	25.957	0.997711	45.8156	14.2947	7.73487	13.9955	4.38265	20.0072	69.1918	13.8809	7.50762	0.138432	58.527	22.1151	29.346	11.433	4.82209
59.3537	285.244	3.48775	4.14677	19.4965	28.8617	31.1331	4.56354	9.1953	15.932	91.4809	67.8423	24.2617	2.66855	19.3149	34.5504	11.6746	26.8968	23.7367	5.98956	13.7108	13.3757	1.91707	31.9609	15.8968	15.082	0.554445	32.1596	19.1306	33.361	24.5457	31.3721	32.2607	20.7005	0.867718	59.8103	20.8754	5.90787	21.4794	3.16479	17.9596	62.7406	19.6109	5.85585	0.0960387	50.585	19.0798	27.0076	11.7882	6.92013
59.4536	254.043	2.728	3.84318	16.6688	33.4076	30.4041	4.42072	7.84401	13.2763	95.1705	71.1772	21.7141	2.09506	17.3938	34.7643	10.156	23.5466	21.4766	4.92535	12.0512	12.7436	1.50789	30.9896	12.2991	14.1911	1.50499	27.9386	19.4103	31.0303	32.7406	34.7313	41.995	21.8755	0.7527	79.3375	19.1083	13.0749	21.5404	2.24085	15.1889	55.7897	19.5235	4.54612	0.0663783	62.4495	15.7408	24.0207	13.3332	7.2852
59.5535	222.393	2.12577	5.71629	14.4562	38.6666	27.2993	3.94576	6.49056	10.4719	88.8183	71.0159	18.4994	1.64326	14.5788	31.4489	8.30107	20.2068	19.0323	3.94875	9.73308	10.8048	1.17626	27.6029	29.2057	12.3961	1.6918	38.8235	18.1345	30.6716	31.8164	32.607	56.5169	18.7657	0.652337	78.3066	25.2087	13.6717	18.9393	1.56299	12.4299	49.1516	17.4174	14.7379	0.0456318	60.9415	12.5975	21.0628	13.7098	6.9757
59.6534	196.536	1.6526	5.78341	13.0913	38.0904	23.635	3.35419	5.26409	11.2391	78.8381	76.5616	15.3618	1.28825	14.3502	27.1575	9.55349	27.222	16.7286	3.13213	7.47794	19.4271	0.913055	23.6453	31.2519	10.5766	1.57591	42.4918	16.163	29.5879	27.7188	39.3563	56.6353	14.7593	2.89434	69.4321	30.2189	11.9686	15.7029	1.07734	22.3528	53.6902	17.9719	16.552	0.0310902	63.804	9.86272	18.3566	16.6603	8.66536
59.7534	171.317	6.04156	5.22082	11.4101	38.9172	20.1132	2.76155	5.56689	9.96076	84.3786	81.2615	20.8788	1.00971	22.947	31.3613	8.60706	27.0453	14.6554	2.47296	5.55958	20.0992	0.706669	19.861	27.8678	9.862	1.36104	42.0926	18.1091	25.7026	22.9637	37.8488	51.1229	11.2216	3.32105	58.4834	26.6303	9.72645	12.6334	0.735553	23.8946	64.9439	21.7542	15.1588	0.0208781	58.789	7.59414	15.9556	17.7402	8.76967
59.8533	148.191	6.98923	5.88377	9.74762	36.3988	16.9718	3.90443	5.17725	8.11601	83.3826	77.0738	35.7328	0.791283	23.5777	29.8468	7.13567	24.4516	12.8221	1.94859	8.31449	17.6736	0.545983	27.4152	23.0408	18.9467	1.13313	39.5378	22.0442	21.099	19.0081	33.9532	44.9647	8.28045	15.3232	90.662	21.6412	26.8919	9.99692	0.498294	21.9152	64.5037	20.7593	12.7949	0.0138281	51.4576	13.9401	22.0866	17.6557	8.27107
59.9532	127.626	9.05173	5.51632	8.23646	32.6146	14.2603	4.10547	4.51125	7.83947	106.347	69.7886	37.7198	0.620082	77.3429	36.9773	5.71098	21.2831	11.2119	1.53403	36.0645	14.3994	5.21379	27.5589	26.8745	19.0915	0.924848	35.9712	22.4276	16.73	15.3348	29.6807	38.1504	7.63706	17.6258	93.3018	17.1138	28.9366	8.55967	0.335394	18.742	59.6912	18.2047	10.3766	0.00899874	65.7125	16.7473	22.3149	16.8776	7.57619
60.0531	109.638	12.0189	4.83064	11.12	33.2438	20.8815	3.82934	3.78325	17.0965	107.044	77.5097	42.9461	0.485934	91.2414	35.9924	4.49718	32.1042	9.80179	1.2072	41.9414	11.2406	6.2642	24.9232	24.685	17.0089	0.745902	32.0616	23.2332	23.7795	12.1976	25.8318	31.7494	18.9307	16.7878	84.2251	13.4006	32.1352	10.4609	0.224537	15.4359	63.4996	15.378	14.5622	0.0057695	64.7906	16.3633	25.5806	15.7165	6.85006
60.153	94.0496	11.7379	4.10451	11.3147	31.0592	21.2972	3.34697	3.09604	18.0921	109.607	74.7567	40.5102	0.380793	83.9348	32.1154	8.17337	32.7581	8.56813	0.9498	38.4376	8.54676	5.87995	32.9347	20.69	15.0918	0.690925	28.1863	21.9436	29.6083	17.0807	49.8817	32.938	19.5802	15.0711	74.2951	17.4029	28.737	9.86669	0.149644	12.6199	60.361	12.7569	14.2587	0.00363818	63.0634	14.5326	25.0544	14.3739	6.1567
60.253	80.6094	10.2691	7.03986	10.4137	27.8148	19.4539	5.83366	2.49239	15.9473	107.014	68.1919	35.3983	0.298381	70.9623	27.5519	8.13973	34.0087	16.0031	5.83404	31.7446	6.38802	5.02434	32.7105	16.5913	21.8541	0.593928	28.6177	19.6861	28.6044	16.8173	56.4665	30.1714	16.6661	13.4064	62.4109	25.7386	23.5867	10.3315	0.0993598	17.4348	70.8831	15.218	12.3939	0.00237059	56.3983	12.2132	22.829	12.978	5.51825
60.3529	69.056	8.52458	7.33816	9.15125	34.1065	18.721	6.51178	1.98362	12.9582	113.706	67.073	29.7915	0.233816	57.8806	23.1812	7.00491	31.2458	17.0401	11.1302	24.729	12.5315	4.10276	29.4346	15.479	26.6111	0.492409	36.398	17.1023	24.8661	19.6942	53.356	26.1332	16.3629	11.734	51.0562	28.3459	18.5629	10.2683	0.0657764	19.0983	69.7419	14.4573	10.2026	0.00157871	66.0315	9.90069	26.1153	11.6076	4.93964
60.4528	59.1416	6.879	6.69775	7.8532	42.4864	18.2907	6.87041	1.56606	16.4543	110.36	76.1204	26.7671	0.183242	46.4325	31.8973	5.69866	37.8563	15.9825	11.0271	18.5581	15.0326	3.26972	25.3395	13.0644	24.8349	0.400933	38.5401	20.543	20.4206	26.3078	47.5629	36.2198	13.6526	10.205	41.1347	24.9251	14.2817	8.99528	0.043451	17.689	69.0092	18.7616	8.16508	0.000956296	63.3461	7.82478	25.0689	10.3089	4.419
60.5527	60.233	5.46189	5.79898	6.65332	45.4019	16.4258	6.41823	15.4174	18.6195	99.8394	73.9779	22.8488	0.143641	36.952	31.9922	4.52188	36.5463	14.3579	9.4632	13.5722	13.9748	2.57023	21.3385	17.1468	21.6399	0.323298	39.8435	20.7848	16.196	25.5757	41.4751	36.6019	14.5997	12.0616	42.956	20.2412	10.8474	7.4445	0.0286631	27.901	63.7637	18.2666	7.55524	0.000632245	56.2952	6.06862	22.6695	9.10647	3.9521
60.6527	56.3526	6.33058	4.90285	5.59669	43.3108	14.2221	5.61375	20.2286	18.6977	87.2225	85.2371	18.9934	0.11261	29.2922	31.9845	7.38735	46.3958	14.881	7.71803	9.74065	11.7114	4.65505	17.9343	16.3182	18.4485	0.25948	38.327	19.3871	12.5537	22.2859	46.4301	33.16	12.5772	11.5738	39.011	16.6981	27.7321	5.98316	0.0188866	29.1828	61.1538	16.1515	11.6152	0.000518043	48.2791	4.6386	29.5506	8.01115	3.53403
60.7526	52.5792	7.96436	4.09892	4.68891	39.2011	12.1033	4.7122	20.4938	16.1354	78.1184	83.2706	15.5599	8.13022	40.4693	28.8587	7.22081	53.0909	15.682	25.7206	7.62157	9.29363	4.84062	25.5805	13.8922	15.6121	0.207966	35.3852	20.6406	9.57706	18.4647	43.732	28.5645	9.91215	10.4176	33.2623	26.1114	40.1953	4.73172	0.0124269	26.525	55.7666	13.6971	11.63	5.40773	40.6656	3.50476	29.4168	7.02505	3.15998
60.8525	47.1745	7.65332	3.40852	3.9193	34.519	10.2131	3.84615	20.1289	12.9687	67.8854	76.3799	12.642	10.5907	38.788	24.8898	11.1063	50.3825	14.6609	29.9918	5.73657	9.9236	4.31756	25.9375	11.2292	13.3592	0.167036	33.4732	19.7663	7.22367	16.8487	38.9383	39.7851	7.46367	9.15959	27.4381	24.171	38.8001	5.82772	0.00815371	22.5795	53.4334	11.3852	16.0326	8.3626	38.9463	2.62323	26.9645	6.145	2.82541
60.9524	41.4636	15.93	2.82738	3.27161	35.1195	8.58156	3.076	18.0611	10.0212	58.0325	84.4509	10.2224	10.1432	33.3205	20.9982	10.73	44.7471	13.1548	26.982	4.20418	8.83895	3.60227	23.5395	8.83274	11.3197	0.134832	30.5894	17.8773	7.64562	14.2736	33.9387	40.2604	5.47638	7.98046	22.2151	32.9507	38.6988	8.37518	0.00533223	18.5475	48.7054	9.36913	22.7543	8.074	42.2959	1.94811	23.9431	5.36474	2.52617
61.0523	37.9625	17.1898	2.34334	2.72885	32.7833	9.38236	2.42194	15.4179	7.56183	81.0723	85.8632	9.75081	8.75288	27.3721	25.2353	9.13562	39.9621	11.6198	24.3459	3.02203	7.25011	2.90473	25.4733	6.84293	11.4581	0.109829	27.345	31.275	14.8373	11.6578	29.3299	36.4963	16.5541	6.92783	17.7899	29.7949	33.2727	8.26636	0.00351072	14.919	43.4154	7.67072	22.3444	6.72969	39.5177	1.4372	20.9801	4.67645	4.70674
61.1523	37.7463	15.6668	1.94174	17.1582	35.1798	8.79143	1.8838	14.1152	15.5021	83.8925	90.642	13.9377	7.64927	22.0322	25.2641	7.39844	34.6019	10.2	22.7928	2.14068	11.6432	2.29863	25.998	14.745	15.5224	0.0905845	24.0866	35.7804	16.1163	9.33717	25.2589	34.977	17.5126	6.00492	14.1522	24.409	26.806	7.22062	0.386506	20.1828	38.2949	15.0794	19.445	5.23488	52.0535	11.5514	21.0217	4.07169	5.23856
61.2522	34.9312	13.275	1.60917	23.0925	37.1162	17.8133	2.73035	12.1912	16.2404	88.7903	89.3464	19.0587	6.33812	17.5623	22.8079	11.6063	36.9178	12.585	28.4719	5.12895	11.7532	1.79946	23.6566	15.5579	14.8053	0.0758232	29.9081	35.4492	14.7798	22.2636	21.7217	30.9521	16.062	10.7373	19.8465	19.3576	25.9803	5.96699	0.478253	20.0962	60.9144	16.0596	21.8654	3.91995	51.791	25.5919	19.3151	3.54194	5.11734
61.3521	37.9005	10.8344	1.33413	26.4199	40.3382	19.3753	3.37577	16.9671	14.259	83.4667	82.2651	21.0297	5.11564	23.2721	28.2508	11.257	34.2461	14.3489	28.3084	7.69777	10.2277	1.39979	33.6931	25.8342	12.9852	0.0645374	31.3606	32.6907	14.9522	24.2833	18.6689	26.3438	13.0266	18.6221	60.5489	20.9725	39.3556	15.5846	0.444711	18.203	65.0453	21.8914	20.0331	2.86914	46.7516	29.5441	22.7894	3.07902	4.75786
61.452	62.3835	16.9672	1.10682	25.4684	38.7542	18.5043	3.37612	17.5244	11.5635	74.3551	74.7072	29.4282	4.07265	26.6131	27.4966	9.59765	36.3913	25.2496	24.3214	7.63836	8.28684	5.5744	41.6572	26.0188	11.0941	0.0558138	30.3947	28.9035	13.2892	22.137	45.6096	21.9596	15.1705	19.39	72.7523	29.9634	38.3852	17.1263	0.367789	15.4678	61.9145	21.5973	16.912	2.0701	46.9774	28.4012	22.0779	2.67525	4.33077
61.552	190.227	17.301	0.918528	22.8821	35.2011	16.4619	3.06621	16.12	8.98171	64.4311	66.5109	42.5126	3.21838	24.2602	29.0605	7.77706	33.7106	29.8572	19.845	6.55776	6.44758	6.40274	42.725	22.6738	9.39535	0.0488929	28.1873	24.8718	11.0536	18.7448	49.7095	20.3801	17.5651	17.9332	69.6003	27.3233	36.2811	15.5919	0.285265	12.6929	56.2743	19.1988	13.7165	1.47969	44.0804	25.002	27.3226	2.32353	3.90439
61.6519	282.414	15.4169	0.762266	19.8636	36.2993	14.1913	2.6366	13.9605	7.45311	84.4056	64.4294	43.1228	2.53298	20.4358	26.7987	6.15981	30.5282	55.2638	15.8582	9.09455	9.09017	5.92146	38.9539	18.5408	21.6012	0.0433712	34.9065	21.0107	8.83867	15.3056	46.4525	50.5988	23.0151	15.9287	60.8472	22.4419	30.516	13.1445	0.212487	19.0861	50.445	16.3212	10.8884	1.05125	53.0232	20.8956	26.8278	7.25142	3.50446
61.7518	301.387	12.9183	0.632615	16.9329	34.092	12.0515	2.18982	11.6635	5.86494	85.6819	70.504	38.9036	1.98904	16.641	30.2706	4.82646	26.5922	107.649	13.8933	8.82926	8.87811	5.02583	41.7826	14.6758	22.2234	0.0386693	36.5613	17.518	6.88953	29.5417	41.2411	57.5549	21.113	13.9327	50.874	17.8133	24.3187	10.6686	0.153953	19.5704	58.0243	29.2796	8.53957	0.743807	51.3201	16.8746	24.4674	9.9017	3.13903
61.8517	287.738	10.4791	0.5251	14.2911	30.6131	10.1585	1.77592	9.52146	4.47532	79.1173	67.6363	41.7511	1.55996	13.3392	28.5931	3.76204	22.7691	115.251	11.4215	7.50318	7.61415	4.08974	38.7607	11.4102	19.9114	0.0344431	35.4133	14.4673	5.27747	34.4471	35.9047	54.6188	17.1246	12.1132	55.6835	23.3828	18.9559	8.48399	0.109337	17.6378	56.6988	30.6836	6.65074	0.524814	45.7851	13.2993	21.6808	11.0798	2.80899
61.9516	261.149	8.34549	0.435533	11.994	26.8396	8.53109	1.41551	7.65216	3.35045	85.3136	69.9272	43.9745	1.22258	11.1896	25.1837	2.92484	19.3421	108.283	9.15564	5.94515	6.12077	3.25317	35.1327	8.78078	17.1302	0.0305014	32.8281	20.4611	3.99325	32.1369	31.0145	48.1111	13.0947	10.5055	63.7961	31.66	14.505	6.66969	0.0765037	14.948	53.3794	27.9106	9.85295	0.369818	44.8282	10.2924	18.9808	11.3283	2.51252
62.0516	230.955	6.57457	0.360995	10.0339	33.7128	8.74336	1.11318	6.08303	2.47773	95.1751	72.0332	40.2831	0.957752	9.3874	21.4692	2.27106	26.3362	97.3386	7.26156	6.86687	7.97389	2.55454	30.3502	6.71684	18.4181	0.0267284	29.6169	22.0042	2.99488	27.5022	26.7047	40.8487	9.6945	14.6233	68.6993	28.5908	23.4123	5.20875	0.0529334	12.2474	54.5836	23.9764	9.77918	0.260363	40.1925	12.4157	16.5304	11.0102	2.24681
62.1515	201.401	9.26899	0.299098	22.2725	40.5854	8.00152	0.865686	4.79808	1.8177	91.3758	75.3312	36.6736	0.750084	7.62999	18.0052	1.76235	35.8317	86.0419	5.73288	6.27733	10.7237	1.9909	25.6035	5.11979	18.3758	0.0232997	26.2485	21.1784	2.23159	22.5789	22.9635	34.0048	7.0418	14.5962	63.1614	26.2881	23.1554	4.05207	0.0363235	9.83605	51.105	20.0558	9.56354	0.18329	34.6188	20.5559	18.7937	10.366	2.00896
62.2514	174.254	9.20495	0.24759	25.2558	40.5678	23.4039	0.666543	3.76317	9.81452	82.2396	73.6107	32.2951	0.587308	6.11046	17.9888	2.82866	35.6878	75.5507	4.51696	7.28739	10.3344	1.54474	21.3334	3.89417	16.3263	0.020202	22.9832	28.13	1.65485	18.1343	42.9184	27.9961	5.05555	13.3142	54.1823	29.0836	19.8423	3.14502	0.0247886	20.0598	52.9443	16.5571	9.21332	0.128949	29.2248	22.2699	18.0071	9.55311	1.79619
62.3513	158.582	8.11184	2.37864	24.2666	39.02	28.5659	0.508482	2.93918	11.3618	90.3876	85.5069	27.2874	0.459751	4.8586	24.4502	9.15926	40.8076	66.1607	3.55586	8.55436	8.80929	1.19541	17.6579	2.95814	14.0078	4.09969	19.9548	34.2215	1.22275	17.0679	45.1263	31.1524	29.7238	12.5871	71.474	25.167	24.4125	2.43767	0.0168693	21.9712	49.8226	13.577	7.95313	0.0907193	48.161	20.8196	21.7785	8.6727	1.6059
62.4512	140.45	7.42344	2.87257	21.7692	35.4636	27.7407	0.384916	7.46126	15.8025	86.2765	83.7648	30.755	0.359847	3.84961	24.4419	9.78074	38.7166	57.8746	2.79819	7.86651	7.0577	0.923634	14.5631	7.68971	11.8801	5.16121	17.2223	34.8084	0.901059	14.6637	41.7066	29.3258	32.9982	11.2679	75.2925	20.3318	22.5531	1.8878	0.0114797	20.3489	45.0569	22.1767	6.5245	0.0639514	56.921	20.0665	23.0876	7.78816	1.43576
62.5512	122.576	6.30266	5.71956	22.6973	31.2983	24.8506	0.290124	8.80225	15.2277	86.1442	76.9238	28.9047	0.281654	3.04485	22.0522	8.61469	34.3813	50.6038	2.20159	6.50821	5.45395	0.713011	11.987	8.32571	10.0356	4.99025	19.7466	36.9601	0.662726	21.084	36.8762	25.7346	47.5264	9.88412	68.6208	28.879	18.7833	2.84064	0.00783833	17.489	54.6772	32.2971	5.21211	0.0451792	54.7775	17.6901	21.6323	6.93761	1.28366
62.6511	106.101	15.6604	6.12132	21.1054	36.2533	21.4919	4.21552	8.57677	13.8578	78.9583	72.908	25.2141	0.2205	2.40628	26.665	7.07679	29.6929	44.2386	1.73204	5.07532	4.12001	0.550145	19.5463	7.77688	8.46588	4.38173	20.0025	35.3497	11.512	20.9	44.7502	21.8076	44.6629	8.60112	58.6127	35.6953	14.8941	11.2972	0.00539786	20.0812	56.4213	32.3908	4.10294	0.0320569	61.8138	14.7979	19.3781	6.14252	1.14768
62.751	207.514	18.2957	5.63936	18.64	35.7239	18.5965	5.7407	7.66372	11.4403	69.4495	78.1335	34.9317	0.172741	3.19362	30.0389	5.64043	25.3246	38.6712	7.15666	3.81156	9.64992	0.424369	22.5791	6.56725	7.1383	3.67755	19.0327	31.9499	14.7034	20.4524	43.0975	18.1352	36.6031	12.0157	48.397	31.6614	28.0997	12.9464	0.00377604	19.9767	53.013	28.9791	3.20294	0.0228579	62.9826	11.9576	17.0431	5.4135	1.0261
62.8509	354.713	17.161	4.90113	19.4254	32.853	15.8209	5.9593	6.52592	8.97678	79.7614	77.6168	35.039	5.60818	19.4307	28.3484	4.4328	23.9077	33.8034	8.3796	2.78896	10.4558	0.32733	21.5072	5.28658	6.01791	3.01467	17.4619	27.8913	14.329	17.8708	38.6812	14.9228	28.1406	14.4708	39.2064	25.7828	39.5023	11.9602	0.00270837	17.7646	51.4614	24.7082	2.48834	0.0164732	57.4125	9.42821	15.677	4.75415	0.917415
62.9509	391.949	14.7414	4.14857	24.1156	29.1779	13.3479	5.52259	5.39407	6.83771	99.5162	71.6985	33.1935	6.78872	26.0311	24.958	3.46023	41.8857	29.5481	7.54685	6.77713	9.36675	0.252499	19.0081	4.14905	5.07308	2.43936	15.6571	23.7955	12.5104	14.8266	33.8205	12.2051	26.2125	13.9571	31.407	20.4037	37.8456	10.1521	0.00200597	27.4506	47.1692	20.592	1.92748	0.0118508	49.8452	13.1449	30.2856	4.16373	0.82025
63.0508	379.561	12.1202	3.46721	23.9107	25.7772	11.2145	4.80688	4.37208	5.11293	99.4511	76.6833	38.1162	6.36598	25.8641	21.2726	2.69219	44.045	25.8283	6.26849	7.40109	7.70586	0.194821	16.2203	3.21028	4.27649	1.95936	13.8257	26.9853	16.6657	11.9762	29.2648	9.94702	27.6069	12.5881	24.9896	15.981	32.0135	8.27071	0.00152632	31.398	42.1538	16.9672	1.48951	0.00842178	42.2505	13.5479	32.6575	3.63884	0.733397
63.1507	346.884	12.0031	2.87929	23.4367	22.3952	9.40218	4.02026	11.32	3.77767	91.1912	72.9423	36.0628	5.4449	22.5152	17.8382	2.09136	41.2871	22.5768	9.20214	6.62101	10.0668	0.150364	13.5968	5.77723	3.60493	1.56714	12.0796	29.2498	16.466	9.82864	25.2157	8.08975	23.6536	11.0794	27.4995	22.8032	33.7583	10.3594	0.00117619	29.5664	37.2272	13.8993	1.42871	0.0058494	35.3701	12.3677	31.0648	3.24836	0.655748
63.2506	307.906	10.5651	2.38316	27.0538	19.2715	7.87424	5.06441	17.3535	2.76895	80.2257	68.2839	31.556	4.46526	18.6032	14.8314	1.62346	36.486	19.7345	8.72229	5.39897	9.61811	0.116082	14.5083	5.91194	3.95047	1.2505	23.5344	31.8104	14.4723	17.4366	24.8411	15.0459	18.5929	9.66028	25.494	24.6825	29.6435	9.84769	0.000908128	32.3445	57.4769	11.3516	1.2289	0.00390115	29.414	10.5697	39.1711	2.88101	0.586293
63.3505	281.813	13.023	1.9691	26.1638	20.973	6.59096	7.30129	18.4431	2.01849	79.1316	71.5286	26.577	3.58503	15.0147	32.3394	1.25999	31.8794	19.1953	12.85	4.17297	8.19342	0.0896377	17.5524	5.18409	3.97356	0.996458	28.3579	30.7837	11.9617	18.1123	22.677	16.2831	13.9801	8.3923	21.9585	33.1318	24.1249	8.46828	0.000701635	29.9424	60.9624	11.9385	2.10464	9.79845	24.3731	8.66564	38.6564	2.54277	0.524182
63.4505	262.868	12.4341	1.62566	23.5421	26.407	5.51528	7.71955	17.1924	4.95933	77.2115	67.5005	21.9316	2.84629	11.9842	35.9599	0.978067	27.3339	18.4816	12.1883	4.97634	15.1662	0.0692332	16.9754	4.25198	3.53839	0.793377	29.3632	28.0135	12.3357	16.2121	19.9576	15.1672	17.1052	7.28085	25.6147	37.4545	18.9016	11.7177	0.000540201	25.8013	66.2098	10.8735	2.15612	11.6081	20.1563	6.90444	35.3211	2.23603	3.4705
63.5504	235.812	10.7685	1.34207	20.4521	26.8133	12.3713	7.21447	15.0009	5.34097	82.0771	60.9819	26.6254	2.24618	9.5137	33.782	2.68101	28.8914	16.7616	10.3103	4.60215	15.7827	0.0534859	15.1036	3.37103	9.42841	0.631441	28.2689	24.5623	12.9121	13.6095	17.3151	13.2426	19.3345	6.31363	38.8898	32.5761	22.7113	11.455	3.23597	21.3415	63.4152	9.34567	1.90842	10.4299	16.6513	16.5531	31.3223	1.96078	4.36637
63.6503	207.247	8.89207	1.10842	17.4413	25.0072	15.7443	6.30591	12.591	4.73988	77.2961	53.9893	25.6706	1.76683	7.5323	29.6816	2.81893	31.0017	19.6219	8.36153	3.81852	13.9117	0.0413247	30.8968	2.62327	9.83914	0.502576	26.1118	21.0185	16.5246	18.559	14.9358	11.1913	21.7753	5.47387	39.8174	26.3615	28.3504	9.96762	4.0149	17.2384	57.7926	7.81876	1.58496	8.42022	16.1915	19.3734	27.4305	1.71571	9.15347
63.7502	181.096	7.15433	3.05421	14.7224	27.1764	15.4784	5.28454	10.31	3.86495	82.5591	47.3304	26.9084	1.38738	5.95566	25.2738	2.47134	28.8105	18.9234	6.66476	2.98301	11.349	0.0319193	33.7752	2.01979	8.849	1.69169	26.9779	23.9002	16.115	27.4221	12.8529	9.29231	22.5525	4.74511	73.2343	20.8152	26.3034	8.22262	3.73667	15.234	51.5098	6.45447	1.27435	6.43862	32.0532	18.7304	23.8928	1.49862	10.3934
63.8502	159.225	5.67052	3.41618	13.438	26.1084	13.9353	4.30242	21.0665	3.01156	81.075	61.6762	24.6038	1.08845	12.6479	21.1831	2.02702	31.2414	17.1724	12.8499	3.01103	8.86619	0.0246346	31.5532	4.02383	14.4652	14.5512	30.1111	25.3393	14.0745	39.3518	38.4276	36.5528	19.2053	4.11246	78.2392	16.2902	23.4093	8.83753	3.09178	16.4621	45.4309	14.6136	1.00653	7.83242	34.9465	19.5002	23.3906	1.30687	10.2226
63.9501	138.401	11.7812	3.19515	11.7577	23.9846	12.5261	3.43014	23.9426	7.30458	77.8251	62.6293	21.1836	0.853584	13.1177	17.6086	1.61515	30.9376	26.42	12.7502	2.60519	12.0442	0.0189919	27.6447	4.19278	20.2891	17.7195	42.3672	24.2161	11.5901	38.9899	42.7615	43.6007	15.0516	3.56298	71.7079	12.707	19.1715	7.98128	2.39867	16.9899	44.4546	38.6838	10.2423	7.49574	32.6981	17.89	30.2452	1.13794	9.5314
64.05	119.525	12.709	2.79538	10.0639	33.3144	10.85	4.90214	22.9805	9.90218	80.3169	71.3118	21.4827	0.669294	11.5916	14.5729	7.08087	27.9354	27.161	12.9505	7.21746	13.7144	0.0146235	23.4883	3.70214	19.4784	16.958	46.5752	21.8766	9.20871	34.2458	46.9361	44.1369	11.2989	15.4064	61.4194	9.8999	26.49	17.2704	1.78675	15.3547	57.3711	42.9624	27.8649	6.22439	42.3396	15.3344	30.0458	1.50409	8.68676
64.1499	102.844	11.5815	2.37447	20.7369	39.2899	15.7408	5.17026	20.3723	9.96826	74.6995	69.384	19.3796	0.524828	11.4509	12.2587	7.73217	25.1368	25.1914	11.2019	8.02493	12.518	2.42474	19.6451	3.04667	22.4123	14.8262	48.6903	19.0918	7.14661	44.7342	43.9532	49.3736	8.27541	18.635	50.7903	7.70945	25.2686	18.4898	1.37736	14.874	58.1028	39.8866	31.537	4.83237	42.368	12.5967	27.5205	1.96163	7.83616
64.2498	95.928	9.81271	1.98878	23.2231	38.9788	16.0181	4.82935	17.2659	8.61096	75.3399	63.5315	16.5757	0.41162	9.94744	20.1573	6.85862	23.3653	22.5367	9.16429	7.23038	10.3963	12.5612	16.3551	2.41983	23.0763	12.4201	52.1713	19.7554	5.45701	43.2165	55.9293	46.5696	5.97164	23.004	44.4036	6.00267	35.2179	16.6746	1.38814	14.4503	54.1922	34.5739	28.959	6.46287	38.3366	10.0506	27.0697	2.15519	7.03547
64.3498	89.6975	8.00843	15.5228	22.2089	35.9621	14.6187	4.22379	14.2277	6.92441	89.9127	56.6062	14.5051	0.322974	8.21166	28.5485	5.65118	20.5764	21.1112	7.33162	5.91834	14.6235	14.6913	13.5313	1.88507	20.68	10.1752	51.1355	18.6482	11.2018	37.9389	55.5588	41.9772	4.26952	22.3242	39.3443	4.67358	33.668	13.9951	1.1925	14.1467	48.8144	42.0044	24.4725	6.01858	51.4948	7.85084	24.7042	2.18264	6.30266
64.4497	80.5653	22.6398	19.4993	36.9847	31.9939	23.0932	7.13347	11.5076	5.35177	88.4986	55.4035	18.0449	0.253576	6.62488	28.8512	8.2946	17.7049	21.05	11.5494	4.58522	14.2734	13.6699	11.1569	1.45239	21.5339	8.23455	47.7388	16.724	15.0464	31.5495	50.4038	36.0645	3.03467	20.1733	35.1451	3.63891	28.4541	12.6937	0.94561	12.4881	43.2713	40.1286	19.8591	4.9391	63.5757	13.3842	21.8964	2.10926	5.64032
64.5496	80.3876	25.5081	18.8955	39.7117	27.9061	23.965	7.8968	9.18855	4.03835	93.5613	50.8593	17.5348	0.199157	5.28671	26.1458	7.93688	15.0747	19.3253	11.0937	3.42837	12.2378	11.6347	9.99053	71.8985	19.3557	7.1182	43.2665	14.5263	20.4871	29.2645	44.2533	30.2171	2.14883	17.7638	47.2408	2.83346	41.2173	10.6829	0.714546	10.4677	43.1379	36.0967	15.7689	18.0372	62.0431	15.7418	19.1715	1.97848	5.04508
64.6495	74.5111	23.6232	16.834	37.368	24.0684	22.0352	7.54527	16.3916	3.00111	87.9105	45.3694	15.5301	0.156354	4.19648	23.3318	6.73421	27.7128	17.222	26.0858	2.5007	9.83599	9.48139	20.6267	106.558	16.6692	14.493	38.4671	18.5272	20.3802	31.9293	38.3567	35.2607	1.51786	15.4856	50.5151	2.20639	43.7072	8.66333	0.522836	8.52206	43.09	32.0321	15.0424	19.6964	55.549	15.2501	21.876	1.81875	7.21085
64.7495	69.3926	20.1714	14.4186	33.1927	24.3665	19.2835	6.68294	18.1016	2.20801	98.9603	52.6805	18.893	0.122542	22.1694	20.0174	5.44594	29.393	15.4839	26.5493	1.79121	7.61571	7.54799	22.583	104.636	14.1551	15.6393	34.5712	19.2013	17.9711	36.9461	43.9911	33.7671	1.07047	31.994	46.3149	1.71819	43.754	12.7296	0.373855	6.81763	52.5925	27.2096	13.024	17.8124	53.9537	13.4818	28.8094	1.64835	7.58352
64.8494	62.2004	16.5316	12.1256	28.6439	22.6942	16.4951	5.65084	17.1642	1.61367	101.127	65.8314	29.7586	0.0957695	29.4785	16.8426	4.31016	33.4321	13.6875	22.9787	11.9751	5.76015	5.9297	21.1092	90.2578	12.8269	14.3567	40.9583	18.1395	14.8814	34.3802	41.7221	29.8693	0.754186	34.2112	39.6769	1.33796	45.7313	12.6354	0.262745	5.39487	52.3818	22.6357	10.7001	14.4237	48.2078	19.6797	28.7536	1.47861	7.25863
64.9493	54.6422	13.2439	10.1066	24.339	20.2903	17.2476	4.63113	15.1172	1.1741	93.6519	80.9914	30.8384	0.547811	27.9948	14.0293	3.37675	31.6665	12.0187	18.8032	14.3063	4.29001	4.6225	18.4992	73.4367	11.0751	12.3155	47.9498	29.2972	15.3521	29.3879	37.2421	25.416	0.531005	31.9027	32.8141	1.04188	40.0267	19.2792	0.182197	15.6186	48.5278	27.3749	12.8498	13.8698	41.4528	20.5781	31.6398	1.31627	6.69123
65.0492	47.473	10.4705	8.38658	25.9827	24.4421	15.9035	3.71166	12.7616	0.851892	94.9518	80.8328	28.068	0.635642	23.9647	11.624	3.89323	28.1023	10.5248	15.0439	13.2391	6.08327	3.58702	15.7196	57.971	11.59	10.2165	49.0279	32.8121	13.7686	24.1128	32.4926	21.1832	0.373735	28.4233	30.6878	0.811229	41.9344	19.3101	0.124999	18.0125	53.4127	26.1166	29.248	12.8482	42.7348	18.9189	30.0078	1.16502	6.06746
65.1491	54.0005	13.0093	9.55906	24.3931	38.2491	13.9351	7.7563	11.2882	0.750462	99.7867	88.7896	24.1125	0.587844	20.529	9.60369	3.50987	24.2634	9.20636	11.9218	12.963	7.65081	2.7759	13.1482	45.0028	27.1819	8.32516	46.8803	37.9585	13.9768	19.3604	28.0916	26.7433	6.16698	25.5278	35.7946	6.15012	51.7577	17.4028	0.085004	17.0134	65.1501	22.9015	31.4844	10.5178	46.3161	16.2367	27.0084	1.02664	5.46076
65.2491	52.89	12.4524	18.3141	21.6437	41.4142	12.9689	9.01375	10.5722	0.609939	101.644	89.6344	20.1125	0.499407	16.8432	14.7074	2.91119	37.96	13.7567	9.40855	11.3905	7.22394	2.1447	10.9056	34.6012	28.0224	6.71721	43.1255	44.9848	12.4429	20.3376	43.3341	29.953	7.06582	22.426	40.5376	6.40557	47.8608	14.6036	0.057362	22.7745	75.2787	19.3467	28.4012	12.7816	43.2412	21.2001	25.4861	0.901645	4.89773
65.349	48.5994	10.797	19.4776	18.6668	39.7262	11.4106	8.79968	9.24862	13.1673	93.9985	96.4517	27.1851	0.407879	16.218	21.601	2.33092	40.1672	14.0599	7.41165	9.19795	12.2556	1.65542	17.0636	26.4542	25.121	5.38993	46.8182	45.8303	10.3601	32.4077	44.063	33.952	6.23018	19.532	63.7422	5.46086	42.2268	11.9543	0.0384442	22.6053	73.6691	31.9157	26.0905	18.228	39.2818	21.3703	22.8925	0.789822	4.3857
65.4489	44.5155	8.92122	17.907	15.8562	36.0565	12.7027	7.88943	8.51911	15.9069	83.0538	91.9561	27.0813	0.326471	20.8665	29.3751	1.83622	37.1504	13.0153	8.49219	7.06598	12.5256	1.27705	17.6965	27.4436	21.6159	9.34868	46.1934	42.9094	9.43886	32.9185	40.2873	43.0871	4.96408	16.9532	65.8231	4.39017	34.4427	9.55209	1.02893	20.0815	67.754	32.9056	25.2812	17.2617	56.2582	19.2921	22.9492	0.690509	3.92426
65.5488	46.3246	23.2506	15.5531	13.3557	31.798	11.9771	6.72405	15.4432	14.6989	71.6509	83.456	24.2461	0.258485	19.6528	34.5074	6.74038	32.6487	11.6354	11.8895	5.25286	10.9579	0.984843	20.8172	24.1913	18.3504	9.79309	47.8916	38.2925	7.96054	39.0383	37.2974	42.4216	3.76014	14.6942	59.5043	3.45837	27.018	7.53049	1.26185	16.8897	62.3105	40.8651	21.8776	14.2697	57.2606	16.3771	21.0889	0.602823	3.51016
65.6488	43.754	25.9345	13.1672	21.4515	27.5988	10.5975	10.0981	17.1166	12.2235	82.6752	92.7824	20.66	0.203455	16.77	33.0286	7.271	28.0663	10.2627	11.1618	3.81562	17.4226	0.75938	19.9504	19.8919	16.249	8.88897	46.1385	33.1532	8.26636	36.6221	32.9983	44.5934	2.76857	12.7283	61.989	5.4916	33.2571	6.62317	1.35679	13.7775	69.1499	39.2965	17.9696	11.0522	52.174	13.3669	18.7453	0.525807	3.13928
65.7487	49.4712	23.9309	11.0121	23.3144	28.1339	20.4122	10.8147	16.2556	17.3964	99.2094	101.509	17.6694	0.159739	15.0281	29.2594	8.22789	31.1356	9.00339	13.6074	2.72453	17.546	0.585499	17.6799	15.7919	14.8514	7.5845	42.6352	37.157	7.43556	36.1693	32.5438	41.063	2.0043	11.0218	70.6098	5.10103	30.7294	7.55686	1.198	23.2625	69.2989	34.5725	14.3634	8.25481	45.2879	11.0996	16.4335	0.458476	2.80744
65.8486	48.9443	20.3988	10.8248	22.0438	26.2862	22.0147	10.1732	19.3533	16.8664	97.8371	97.3722	14.9152	0.12541	12.5705	25.0146	7.37636	39.8729	14.9272	12.3805	1.92003	15.2533	0.451431	15.1072	12.2984	12.8578	6.27444	38.3898	38.7869	6.22653	31.7265	51.6347	35.6544	1.43586	13.6768	66.3031	4.21312	25.5956	6.97076	0.964464	28.5187	66.0282	29.25	11.3091	6.03155	56.1713	8.92377	14.3216	0.399898	2.51067
65.9485	45.6467	22.9915	9.66483	24.8122	31.1928	21.1532	8.93	18.9253	15.6593	89.1707	88.6106	12.3221	1.92157	10.2035	21.0088	6.10336	39.0935	19.2308	10.3211	1.33913	12.3521	0.348072	12.6729	9.47341	12.7991	5.10502	45.8321	36.7789	4.99946	26.3729	52.7871	30.0437	1.27588	22.2641	57.4603	3.35075	26.6141	5.91233	0.735815	27.5233	68.6095	27.0226	15.5202	18.5998	54.8959	17.4575	12.4488	0.34916	2.24523
66.0484	133.461	21.2954	8.28693	23.7752	31.0165	18.8664	7.50742	19.4763	13.0514	82.2213	80.922	10.7797	2.30354	8.16644	30.6525	4.88058	35.1667	19.0138	13.4409	0.926215	9.60743	0.268399	10.5278	7.25073	14.8896	4.11532	47.5811	33.0733	3.90692	21.325	48.3492	24.9053	1.02006	22.929	47.8194	2.62916	23.2501	5.58718	0.541987	24.1346	64.6375	23.3718	15.1075	22.8589	49.1802	19.6676	10.8083	0.305443	2.00786
66.1484	249.332	20.4943	6.97349	21.3009	28.6474	16.2835	6.12707	17.8843	10.2958	72.5401	88.1175	9.07638	2.15383	6.49167	31.2105	3.84174	30.5426	17.4058	12.4215	3.69589	7.28791	0.206983	28.5046	5.52853	13.7545	3.30022	45.8726	28.778	8.64981	38.496	44.0743	28.3233	1.16113	21.1335	38.9135	2.05254	18.8758	12.0551	0.389461	20.1564	58.4836	30.5911	13.0989	20.7743	58.2277	23.6187	14.1344	0.267916	1.7956
66.2483	280.8	17.8129	6.89259	18.464	25.502	13.8362	7.01529	15.473	7.86835	86.0497	84.3815	18.5538	1.8399	9.14533	28.3683	3.00125	26.1158	15.4944	10.4131	4.26907	5.43853	0.159639	32.4315	4.20586	11.9476	8.26537	42.408	24.4977	9.62434	40.1229	38.7674	26.8767	1.02147	18.7476	31.2559	1.59925	37.9803	12.9004	0.274776	16.3746	51.9517	29.8531	13.5959	22.4555	56.0673	25.3836	14.0818	0.235847	1.60583
66.3482	273.969	14.7365	6.16702	23.0249	22.2528	11.6663	6.80354	12.9189	5.89624	90.612	88.1073	20.9341	1.50786	8.80515	24.552	2.33601	22.1708	20.3628	8.41424	3.90256	4.67558	0.12313	30.732	3.19531	12.3432	9.19994	38.1959	28.5366	8.91342	35.9609	33.6265	41.2524	8.17474	16.3903	24.91	1.24505	39.9703	11.6318	0.191151	23.0293	65.1987	30.2807	12.0975	19.5587	49.9078	23.6426	22.0845	0.208483	1.4362
66.4481	251.282	11.8691	5.29246	22.862	30.7902	9.79868	6.07667	10.5417	6.33322	94.3214	83.0422	19.6821	1.21008	7.5769	23.9919	1.81492	29.6017	20.2299	6.69637	3.21875	11.5839	0.0949776	27.0986	9.99221	11.0714	26.3636	33.8178	33.3547	14.2621	30.2072	29.0028	42.8119	9.1951	14.2475	19.7585	0.968908	42.4315	22.7233	0.131513	23.19	65.4904	27.2081	29.3989	21.6894	46.6283	20.4456	22.9342	0.185152	1.28452
66.5481	223.463	9.41308	4.4549	20.8175	32.2221	8.21387	5.16531	8.46923	5.61461	91.607	84.4526	17.1715	0.960367	12.5422	25.1742	1.40887	36.0404	21.3112	5.29454	3.90956	12.6535	0.0732687	23.0982	11.044	9.70027	29.8348	45.2864	33.3598	14.8384	37.9333	24.9569	53.3863	8.05905	12.3568	24.3712	0.753785	37.3498	23.9233	0.0896972	20.7349	60.8812	38.0745	32.6108	22.7287	57.9594	17.6616	21.3391	0.165201	1.1489
66.648	195.461	10.8585	3.71476	18.195	30.4644	6.87859	9.60349	6.73069	4.5756	86.2893	83.3465	20.4864	3.93535	12.4882	25.0746	3.76039	34.8424	24.7633	4.17427	3.63895	11.3714	0.0565253	33.3117	9.96233	8.28478	27.8633	48.9087	37.1506	13.3567	36.3626	25.9406	57.8765	6.40335	15.5102	41.0599	0.586174	43.1207	21.4393	0.0607643	24.8665	61.8126	37.8138	29.7364	19.5722	56.6814	14.5828	19.0629	0.148033	1.0276
66.7479	169.402	10.1404	3.08324	15.5677	40.7133	7.59619	10.8811	5.30739	3.5639	94.89	76.7802	26.5793	4.66567	13.4348	28.0234	3.94174	37.1128	23.8326	3.28689	3.02923	9.37029	0.0435819	40.9985	8.28125	7.01537	24.094	48.1293	36.3573	21.3611	31.4941	31.1925	53.9469	4.84303	15.1161	43.0737	0.455682	42.8267	18.0477	0.0409605	23.8181	65.2877	33.7028	25.0484	23.8185	50.7944	19.917	24.1892	0.133117	0.91913
66.8478	146.053	8.69277	2.55251	21.3829	42.1547	7.14245	10.5054	6.94876	2.70204	94.8766	79.0707	26.1635	4.34722	12.0168	26.3733	3.45119	34.4038	21.6117	2.58674	2.37108	10.5824	0.0335652	39.8661	11.3774	19.5968	20.0714	48.3972	33.2982	24.1097	26.0147	29.9678	47.1179	3.56282	15.2738	40.7171	0.354124	36.7604	14.6368	0.0275263	25.4974	62.3505	28.6869	20.2922	23.6613	45.2349	25.2496	25.86	0.119966	0.822105
66.9477	125.547	7.13917	4.95842	21.8652	39.6663	6.31201	9.36058	7.0345	2.0139	87.0173	74.1213	23.304	3.70799	10.0438	27.545	11.0169	30.2636	19.1685	2.03525	1.78507	9.63024	0.025909	35.5529	12.3672	20.5343	17.2131	48.5084	29.3139	22.4589	20.964	39.5252	45.3962	2.57807	13.9922	48.5703	0.275215	29.5917	15.0334	0.0184756	24.4726	56.7515	23.8885	16.0977	19.9553	60.0231	30.662	24.2979	0.108214	0.735335
67.0477	107.734	5.72621	15.5079	20.1654	39.1822	12.3048	7.94701	6.40822	1.48423	87.2215	71.6115	19.8062	3.03666	8.14969	25.287	11.7499	26.0273	16.8541	1.60125	1.30842	7.98613	0.157178	30.4737	11.0906	18.4877	14.6067	45.8713	35.725	19.1639	26.4833	41.8893	52.2364	6.96498	17.382	46.3525	0.213804	39.497	13.3446	0.0124031	25.0154	62.7658	24.2854	34.7345	15.6177	59.8453	30.086	21.79	0.0974965	0.657754
67.1476	95.6987	4.90517	17.5719	17.737	36.0765	13.2978	6.53243	5.5189	1.08567	80.0858	92.834	16.4255	2.43611	6.52156	21.9871	10.345	31.3196	14.7673	2.52878	18.6825	6.29931	0.185598	25.6044	9.19393	15.9301	12.0493	41.9099	36.364	15.5654	25.3367	38.8108	49.7775	7.27941	16.8962	40.4776	0.16584	37.3361	11.1156	0.00834288	22.5148	60.5085	21.8421	37.0922	11.7356	54.0693	26.7807	29.1771	0.0876001	0.58836
67.2475	84.0722	8.71592	19.9874	51.0349	32.0618	12.409	10.5139	23.791	0.790124	70.5045	97.3426	23.1988	1.93303	5.18372	18.6256	8.49708	30.1761	22.9918	25.8323	22.9015	11.8125	2.64609	31.3037	53.5295	13.5299	9.99092	37.4592	34.0304	24.6584	21.9258	34.3471	43.9315	6.35285	26.9918	33.8233	0.128315	40.4814	8.96481	0.00563395	21.3117	55.2982	36.1172	33.3613	8.60718	46.7438	30.0546	29.2415	0.0783061	0.526252
67.3474	183.021	9.13557	26.3104	161.133	28.7655	10.93	13.0243	43.6591	0.573055	60.704	100.117	23.3923	1.5247	4.10672	15.5703	6.7724	26.9616	28.0921	47.0572	21.3839	13.1775	3.2123	30.3757	193.574	11.435	8.13985	42.4644	49.6202	25.5914	18.1031	31.2231	54.8866	5.03769	27.7008	27.5877	0.0992483	42.1188	7.10377	0.00381915	18.5149	49.3507	41.4512	27.9216	6.21736	42.6414	28.5444	29.2569	2.85436	0.470647
67.4473	279.459	8.23227	25.8247	191.367	35.8608	17.2787	13.0512	48.5225	0.414572	64.4364	95.7883	25.9204	1.19869	3.24813	12.926	5.32272	23.3474	36.7456	57.6069	17.8295	11.9373	3.02518	27.0648	216.858	9.64795	6.56733	42.783	53.8968	23.0115	14.5845	27.4342	53.773	3.80608	25.7574	22.189	0.0767403	38.5149	5.57279	0.00259282	15.3843	43.5533	38.9036	23.5608	4.44694	37.0341	24.9598	26.8669	6.19893	0.420831
67.5473	300.458	13.4899	23.0424	186.935	36.2887	17.9337	11.8677	46.1359	2.97957	60.6459	87.0697	40.2116	0.940685	2.56695	10.6908	4.15547	19.9364	36.7053	52.4667	13.9693	9.87686	2.58879	23.1881	196.531	11.4084	5.26935	40.575	52.1259	19.2652	13.5253	24.5557	48.0599	2.7982	34.9949	45.8838	0.0591889	49.8924	5.04231	0.00175691	14.1683	52.2686	33.8793	19.7957	3.16005	35.6501	20.7714	23.8739	7.94508	4.89428
67.6472	287.74	13.8987	19.7506	168.974	33.7913	16.4903	10.2038	40.6939	3.4987	60.8361	77.3111	41.5215	0.737475	2.78716	8.82434	11.374	16.9142	33.7188	43.7556	10.5237	7.78089	2.11559	28.119	163.719	10.5779	13.901	45.3826	47.4189	15.467	20.1948	32.6356	41.1131	2.02393	34.7461	71.7401	0.0455136	46.7798	4.23817	0.00118512	12.1425	56.2195	33.444	16.0153	10.2326	31.7297	23.1929	30.6839	8.66274	6.2774
67.7471	261.548	18.3362	16.6164	147.138	30.2087	14.4312	8.45848	34.3837	5.90561	60.394	67.8732	37.7363	0.577903	2.50038	7.27549	11.9542	21.4608	30.056	35.282	7.7175	5.95102	10.0097	37.2691	130.869	9.19879	15.5768	45.4338	46.6078	12.0877	20.2064	32.1451	46.2497	8.27051	31.6432	78.1744	0.0348227	39.2118	3.43409	0.768226	19.2119	64.9881	35.9074	12.6952	11.0521	37.7621	21.9787	30.4335	8.73528	6.41283
67.847	231.493	36.0318	13.8539	125.638	30.6929	16.1182	6.83339	28.2771	5.96195	55.2118	59.2536	32.3951	0.452761	5.81207	6.49649	10.4756	31.6611	26.4792	28.0533	5.55012	4.46581	11.6408	37.0468	102.31	18.3803	14.4973	48.3396	42.7905	9.27525	17.8195	43.3289	43.7141	8.9809	27.9455	72.2033	0.0264877	31.1948	2.72788	0.952727	19.9534	65.6856	35.0908	9.94821	17.3377	36.4998	19.1948	33.1684	8.41869	6.07049
67.947	201.959	38.4962	11.4992	106.133	28.6334	15.2139	5.41577	22.8401	5.15615	62.2715	69.1738	27.0105	0.354681	6.10152	5.57542	8.58753	32.1464	23.2189	22.1713	5.92314	6.59913	10.811	39.4766	78.9837	18.6118	25.2896	51.8794	37.7281	7.02565	17.6687	45.2624	43.0956	7.77829	24.3895	62.078	0.0200333	29.079	2.14262	0.886553	18.0822	61.2139	31.0753	7.74378	16.7935	44.9828	27.2147	31.3616	7.88217	5.56937
68.0469	174.779	34.9513	10.7931	89.117	26.3626	13.4672	4.22907	18.2201	4.14852	84.1077	71.6876	22.1652	0.27785	5.41381	14.0508	6.83817	29.2988	20.3214	17.4764	5.24941	6.52736	16.7944	36.5311	60.5316	16.6039	26.5218	50.8908	39.8595	6.7303	28.7292	41.7463	38.6244	7.64136	21.1866	51.4409	0.0151573	24.3134	16.9318	0.733458	15.3689	55.4841	31.6123	6.00429	14.0165	45.0225	29.0246	28.1944	7.23607	5.03923
68.1468	150.565	29.5601	9.92919	74.5723	23.4272	18.347	3.2637	14.4067	3.20698	95.7812	75.8304	35.2742	0.217677	4.50976	23.1315	5.37179	25.5902	18.9188	15.8137	4.25895	5.6309	16.9083	33.0601	46.1903	14.2649	24.0835	47.5327	47.6531	5.82591	29.3115	36.8826	36.2575	6.3771	24.972	41.7567	0.0113837	19.3178	23.0427	0.568956	12.8254	61.2326	28.4384	4.64485	10.9109	42.462	26.937	24.8349	6.55095	4.53067
68.2467	129.364	24.1012	8.62574	62.2769	30.9428	18.3767	2.49465	11.3188	2.41979	92.681	71.8295	36.642	0.170536	3.65364	26.0674	4.19249	27.055	17.888	13.157	7.52894	4.54191	17.8875	36.2371	35.1562	16.4207	20.5537	43.0928	48.1214	4.77209	26.0524	32.0481	31.7754	4.9482	23.9449	49.7026	0.0084	37.9587	22.4224	0.423747	14.472	67.0335	24.3083	14.8805	8.17318	37.4503	23.2459	21.6865	5.8707	4.06141
68.3466	110.979	19.2508	7.30282	52.2864	31.9168	16.6684	1.89177	16.0213	1.7977	111.649	77.0368	36.4214	0.133597	2.92156	24.6033	3.26166	25.0156	16.1177	10.5986	7.76761	3.52508	18.4117	33.8864	26.7167	23.6102	17.0048	38.3206	44.8421	3.77829	21.7961	37.9007	37.2805	3.69383	21.5488	47.3976	0.00609878	38.9596	19.4703	0.306868	20.7223	64.388	20.2837	16.6926	14.1105	53.4022	19.1809	24.4518	5.22146	3.63578
68.4466	98.2118	15.1924	6.10745	43.7473	34.5287	14.4979	1.42492	16.6346	1.32177	110.253	73.3553	43.7535	0.104691	10.9458	21.6619	2.53356	25.7175	14.2605	8.4235	6.78595	16.8596	16.3568	29.7022	20.2844	22.7687	13.836	41.7369	41.6846	2.92541	17.6849	36.251	35.7692	2.69645	18.9468	51.9448	0.00446387	33.8691	16.0437	4.10199	20.9716	60.3403	16.7237	15.281	22.1841	62.8819	15.352	31.9263	4.61761	3.25278
68.5465	85.6754	21.6182	11.1188	36.5305	33.1096	12.3652	4.74446	15.3395	0.96491	100.547	80.1601	42.0388	0.0820672	12.047	18.6845	1.96655	34.6177	12.5267	6.65604	11.1008	19.6579	13.6359	25.2421	15.3921	20.0342	11.1531	41.2453	37.0379	2.23144	35.619	32.4568	43.2279	1.94178	16.5101	59.024	0.00336821	27.4325	12.8645	4.97161	18.7927	54.4678	30.5341	25.1996	21.7488	60.4396	15.0874	31.7952	4.06594	2.90935
68.6464	74.1421	21.5218	11.7208	51.4467	30.0459	10.4456	5.9236	13.3032	0.700767	114.834	83.087	38.6657	0.0644032	10.8539	15.7637	6.90491	34.3856	10.9717	13.1706	11.2542	18.0964	10.991	21.1143	15.5596	17.1348	8.94249	38.6888	48.8368	1.68558	37.8608	37.0196	41.8943	1.38648	14.3351	55.8782	0.00264948	38.5349	10.1611	4.59059	15.8789	48.3312	32.1017	25.6271	18.244	59.2507	16.4283	29.1493	3.56841	2.60189
68.7463	63.8692	19.3832	10.7428	52.9779	26.4947	8.78167	10.4437	11.1238	0.506908	111.237	78.0857	33.3861	0.0506056	9.09915	16.807	7.42306	31.0852	9.59837	13.1163	9.75656	15.0934	8.69583	20.3581	13.579	14.5163	7.14759	37.7268	51.2494	2.00112	34.1877	51.4108	37.2607	0.984625	12.4297	48.6127	0.00203714	36.9119	7.95702	3.78329	12.9877	63.5711	29.235	27.733	14.2389	53.1519	16.5092	25.8852	3.12395	2.3268
68.8463	54.8756	16.3282	9.32169	131.408	30.5993	7.36489	11.6852	13.9224	0.365489	100.539	80.0716	27.9228	0.0398149	11.1962	18.1187	6.55211	27.0556	8.39281	36.7357	7.81943	11.9451	6.80679	18.0891	25.1515	12.7054	5.70229	43.7683	48.7274	7.02442	28.8195	51.1463	31.794	0.696778	10.772	40.5397	0.00149951	31.2213	6.19984	2.92817	10.4195	64.7306	25.1271	34.8194	10.6975	57.0651	14.8796	25.3925	3.28144	2.08069
68.9462	47.077	13.2836	16.6498	278.364	30.1187	6.16899	11.2191	13.8725	0.262762	97.4773	74.9316	22.9533	6.81054	10.4215	16.8327	5.38753	23.1569	11.7832	48.4298	5.97831	13.7713	5.2947	19.3225	25.8759	10.8477	4.544	44.5698	43.8882	8.30237	23.4762	46.8842	26.5384	0.491958	9.33336	33.028	0.00109802	34.1405	6.80943	2.17774	19.8583	60.5031	21.0235	33.0528	11.1573	53.0891	15.6555	23.1514	4.45853	1.86046
69.0461	45.7602	10.5965	17.4962	313.242	27.6835	10.137	9.96561	12.5382	0.188356	88.14	88.6238	18.6854	8.30232	8.852	14.7159	4.29633	19.6679	11.8851	44.8802	4.42963	24.2953	4.10309	26.1456	22.7371	9.18453	3.61844	42.5215	38.2281	7.8709	18.7744	41.326	28.9932	0.346816	8.0862	26.5466	4.85647	31.0783	6.20071	1.57559	21.4773	72.588	17.3576	28.3508	9.59112	46.5323	20.5444	20.5132	4.97924	1.66327
69.146	41.896	8.35589	16.0243	300.122	31.857	10.6085	8.44426	10.749	0.134619	84.1998	87.3403	15.126	7.80173	7.23533	12.5	4.20043	24.23	12.9867	37.6603	3.20988	25.0381	3.17252	26.1403	18.6676	7.75405	2.88014	43.4851	32.5654	6.7775	17.3733	35.8759	47.0252	0.244222	7.00528	21.1652	5.20406	25.7149	8.11224	1.11717	19.7914	71.9094	14.2341	23.1827	15.8736	52.7819	20.7459	17.959	5.08592	1.48659
69.2459	37.7265	6.54318	15.6935	268.877	31.3134	9.78497	6.932	8.92301	0.0958807	96.7497	83.2269	12.2047	6.67885	5.81004	10.4634	3.59167	23.9574	12.2778	30.4431	7.93128	25.4357	4.43773	23.5874	14.808	6.53985	2.29195	48.0701	27.3153	5.53522	36.538	30.9534	49.4458	0.171842	6.06843	31.6752	4.46842	20.3224	7.80788	0.78003	16.9663	66.4722	28.7385	18.4854	19.4869	53.5799	18.7453	15.6417	4.94065	3.20874
69.3459	33.2244	5.10181	13.9987	233.062	28.7628	8.57517	5.56262	7.25299	0.068009	93.9326	88.586	9.82898	5.47948	4.62598	17.7739	2.91415	54.5948	11.0622	24.2317	8.68266	22.1947	5.29104	24.1895	11.527	5.51387	1.82377	47.852	22.6579	4.37503	39.1145	26.6388	45.5373	0.120853	5.2564	32.3148	3.60088	29.2251	13.7162	2.24499	13.9925	59.6345	30.7391	17.5269	17.7045	48.7676	15.9216	13.5924	4.65075	3.65914
69.4458	28.9051	3.96742	12.0041	198.514	25.5296	7.3403	4.38799	5.8114	0.0479791	98.4817	84.111	18.5385	4.40012	5.78311	20.2904	2.30972	59.8465	16.2985	19.1601	7.77506	18.0089	4.95431	22.0537	8.87694	4.64826	1.45141	45.0749	18.6411	10.0599	40.6244	22.9017	39.5427	0.0849683	4.55225	44.6005	2.839	28.1572	14.1591	2.48545	15.7202	72.7817	28.1682	15.0258	14.3671	42.3093	13	11.7993	4.28635	3.60326
69.5457	24.9756	3.08026	12.6653	167.465	25.231	6.21189	3.41543	4.60955	0.0335955	92.2117	76.1965	19.9526	4.78	5.40591	19.236	1.8105	64.3374	18.6524	15.1061	6.88578	14.0238	4.22879	27.7447	6.79331	17.6513	5.16281	41.0824	26.794	11.2647	36.3616	19.6805	33.3225	0.0597188	3.94133	58.0286	2.22049	25.1162	12.5934	2.2202	14.7037	86.5588	26.4793	12.2836	11.0174	57.0102	17.8105	17.6446	3.89248	3.36017
69.6456	31.003	2.3892	11.6147	140.507	23.2364	5.22704	2.63008	3.62986	0.0232253	81.9848	83.3518	18.4337	4.32757	4.59943	25.3819	1.83525	59.8289	17.8748	11.8948	5.58432	10.7057	4.86091	27.1611	5.17947	18.9089	5.97196	38.3605	28.9688	10.4605	36.6883	16.9095	41.0862	0.0419416	5.0379	56.9462	1.73136	29.8581	10.5	1.79857	20.1895	85.5108	23.0752	9.79349	8.18088	57.0871	18.2518	19.5814	3.49723	3.86153
69.7456	43.6116	7.03477	10.078	117.526	31.3156	13.1708	2.00754	2.84332	0.0157342	70.9677	87.6081	15.9508	3.64488	3.95998	25.1668	5.15189	52.6976	16.1845	9.36083	4.30156	16.9009	4.49671	24.2928	3.94029	18.3674	5.61965	34.7709	28.7457	8.91149	32.4648	19.2365	42.6849	0.0294401	16.3724	57.9	1.34841	33.4036	8.47269	1.37748	20.1912	78.9543	19.4351	7.69999	5.95634	52.0939	16.6148	22.5773	3.11745	3.81226
69.8455	45.9566	22.6242	8.52787	98.13	32.5073	14.7807	1.52117	7.61159	0.0103219	74.5163	82.7834	13.3559	2.96644	6.30363	22.6304	5.42862	45.3468	14.3467	7.36478	3.20369	16.9913	3.81703	27.7123	2.99363	16.1954	4.87677	30.9165	26.5316	7.23156	27.1019	45.7664	39.1178	0.020668	20.7801	67.0372	1.04975	34.3934	6.71602	1.01719	20.2004	70.7956	19.06	6.00571	4.28297	52.136	19.3408	21.7239	2.76253	3.55889
69.9454	43.6413	25.8541	7.12953	82.4989	37.8403	13.9739	1.14553	9.04983	0.00641684	75.7568	74.8338	10.986	2.37213	8.66403	30.7912	4.76107	38.6107	12.6118	5.79359	2.33023	14.7596	3.10626	26.2843	2.27262	13.8611	6.62311	27.1347	28.6687	5.69191	21.9624	59.1978	33.8855	0.0144645	27.5193	91.926	0.817011	29.9355	5.27015	0.732162	18.0094	62.6215	27.158	4.66237	3.05501	47.1782	18.6573	19.6622	2.43704	3.24439
70.0453	39.5038	24.065	5.9251	69.0848	37.3575	12.3778	5.13608	14.3427	0.00366943	92.8657	72.5461	11.9789	11.8747	8.29403	30.7897	3.90424	37.5526	11.0493	5.01522	1.66556	14.2902	2.47092	33.3186	1.72446	11.7457	10.4735	23.6019	28.3901	4.38927	17.5105	57.9333	38.491	0.0100857	149.816	91.6088	0.635797	24.2606	4.1115	0.517107	15.176	55.0305	27.0936	6.92831	2.16761	61.952	16.4556	17.3681	2.14248	8.07572
70.1452	34.8871	20.598	7.1122	65.9991	34.3861	10.6487	6.60636	15.382	0.00184649	92.2559	90.3598	12.9169	15.2053	7.12174	27.7829	3.10942	34.4268	9.66704	4.10389	1.17468	12.2065	1.94029	32.6923	1.30818	9.91921	10.7539	31.9293	26.174	3.33662	16.6519	52.7165	48.8492	0.00702864	212.244	81.5714	0.494748	18.9658	3.19653	0.359934	12.3934	48.2059	36.5617	9.83486	1.53272	77.5215	13.7694	15.1842	1.87848	9.39803
70.2452	37.9925	16.9031	6.80107	59.0477	30.5542	9.03383	6.71608	14.398	6.24706	92.7758	90.5275	11.9421	14.4934	5.84931	23.9632	2.44291	30.1435	11.1752	3.28322	0.819812	9.78986	1.51218	29.2682	0.992254	8.3668	9.68338	40.999	23.1375	8.66431	16.9314	46.3373	50.3363	0.00492484	212.676	98.8812	0.384874	23.3665	7.52211	0.24766	23.6643	42.1617	35.9751	9.65807	1.08139	75.9677	16.7489	13.2155	1.64355	9.31898
70.3451	36.5765	13.5516	6.29359	51.1467	26.632	7.61108	6.15386	12.5916	7.65089	85.3111	88.4828	10.337	12.4818	4.75915	20.2168	1.90675	38.5876	10.7394	2.60167	0.56732	12.3402	1.17329	25.1343	0.752571	7.05444	8.22992	43.5755	19.9071	9.88189	15.0218	59.7184	45.975	0.00348264	194.278	94.8774	0.299328	27.7589	12.0804	0.16881	25.603	43.5603	31.9456	8.40494	0.76203	73.1965	16.445	14.9634	1.43561	8.71765
70.445	33.3327	14.6522	9.18227	43.5485	26.2319	13.4842	5.31631	10.5837	7.10052	75.1611	87.469	12.1172	10.2696	8.39245	16.8632	1.48345	37.8291	9.7333	2.05312	2.16161	11.6593	0.907958	29.716	0.57077	9.75321	6.79338	42.5326	16.814	9.24312	16.5105	58.3913	62.9559	0.00246091	171.775	83.0588	0.232963	25.3738	12.2393	0.114148	23.5971	43.0882	33.3634	6.92297	0.53671	65.1736	14.6434	17.7507	1.25232	7.95677
70.5449	29.5428	13.3641	15.491	39.7709	24.1188	14.9934	4.42156	8.67439	5.91613	64.7407	80.6345	15.7774	8.25826	8.45326	21.9973	1.67437	38.2756	23.6762	6.46169	4.92869	9.84681	0.701538	28.5259	0.432891	9.33852	5.51989	39.6098	29.6289	7.90405	15.0846	52.6864	63.4012	0.0017172	149.988	69.495	0.181458	29.3	10.8055	0.0766523	20.2306	39.8055	30.3104	6.70381	0.377841	55.9458	18.4239	17.2239	1.09128	7.18257
70.6449	25.7933	11.3281	16.0967	38.7123	36.3	14.1309	3.58102	6.99021	4.66552	89.8834	72.0723	15.5464	6.56105	7.39493	21.7398	1.49994	37.524	26.1026	6.76628	5.33026	10.7261	0.541571	29.8647	0.328321	12.2694	4.4459	35.8424	33.9591	14.4885	21.312	46.1604	57.3511	4.08848	130.317	63.042	0.141265	26.5426	13.826	0.0511804	16.6856	54.3761	26.0236	5.7998	0.265686	47.1461	22.8237	15.6395	0.950142	6.45087
70.7448	22.3314	16.8046	14.6753	34.9363	38.9035	12.5007	8.57285	9.9323	8.35996	92.8446	74.4898	21.9935	5.17845	13.173	29.5705	6.31567	43.3368	24.7439	5.91642	4.74973	9.62923	0.417884	27.4498	0.249022	11.6329	3.56329	33.3347	33.6718	15.5546	21.0252	59.0034	54.2574	6.14948	113.001	65.1876	0.109913	25.3967	13.2224	0.212374	13.4542	55.9459	21.7625	14.1004	1.79065	43.0576	23.333	23.7768	0.8267	5.78002
70.8447	24.9774	16.9108	12.6992	31.1532	37.1574	10.7482	10.2154	10.3246	8.54396	86.3842	86.4301	22.185	4.07237	13.2919	31.9133	6.87843	41.243	22.3158	4.86031	3.86487	12.3657	0.322376	26.4952	0.188885	11.1987	2.97122	39.5266	31.0648	14.1944	25.2027	66.8075	47.7239	5.83786	97.9089	58.9626	0.0856216	25.7398	11.3961	0.243824	10.6994	53.1783	17.9632	15.3193	4.92726	37.4158	29.734	24.5328	0.718914	5.17319
70.9446	24.3045	14.9868	10.7322	26.938	33.6524	9.11569	10.0787	9.52607	7.42652	80.3696	84.6345	25.6055	3.19598	14.2155	29.66	6.09584	36.6701	19.7512	6.16555	4.93502	22.9926	0.248685	32.9548	0.143271	19.5714	3.86713	46.6781	32.9477	11.9796	23.7208	63.1318	42.0824	4.80474	84.8056	50.1721	0.0667796	26.8808	9.35469	0.220829	18.2934	48.304	24.092	13.8657	12.9363	47.8814	29.7119	22.7757	0.624919	4.62763
71.0445	22.2635	12.5234	8.96758	31.7092	29.6433	11.2448	9.08921	8.26409	5.99089	74.3992	85.8684	24.897	2.50527	12.6911	25.9347	6.47079	31.6869	17.352	6.82361	4.67105	23.949	0.191862	32.7548	0.10867	19.4707	6.69181	47.9104	31.4938	12.8992	22.0854	56.2789	38.3581	3.70198	73.4471	41.3402	10.0701	23.5203	19.5178	0.180215	20.2796	42.9876	36.4884	11.6393	13.656	47.9118	26.7021	20.3279	0.543027	4.13854
71.1445	19.7858	10.1436	7.4515	30.8788	35.0011	10.9544	7.77513	6.9116	4.6386	94.3138	89.2782	27.8339	1.96253	10.5994	22.0307	5.6885	37.8376	15.1988	6.0531	3.92108	21.9822	0.148064	37.5214	0.0824203	25.0086	7.00586	53.8951	28.4549	11.7862	20.7396	49.0762	33.9761	2.75265	63.6072	33.4483	10.7763	44.3762	20.7757	0.138698	18.8711	39.274	36.9303	17.1799	11.792	43.3524	22.6054	19.7107	0.471729	5.97741
71.2444	17.3004	8.07168	11.7136	27.8728	35.9069	9.82563	6.42308	5.6461	3.50417	94.7451	95.2001	26.0802	1.53683	19.1545	18.442	4.66935	44.3823	19.4107	4.99961	3.08457	18.3078	0.114326	35.6385	0.0624956	23.6034	6.35726	54.1031	27.7904	9.95423	27.8218	42.4201	28.9308	2.00474	55.0845	49.3987	9.25005	45.2305	18.6954	0.102827	27.6402	44.2928	33.1581	26.7249	15.799	46.2258	26.631	17.8922	2.58653	6.30285
71.3443	14.9914	6.35627	11.9967	24.254	33.645	8.50258	11.601	4.5396	2.60635	87.0809	90.4514	29.5876	1.20334	19.3748	15.3196	6.7664	42.4387	22.9686	4.01553	2.32996	19.3977	0.0883382	47.5258	0.0473809	20.6368	5.42354	51.2077	30.1797	8.03483	27.079	36.535	39.4575	1.44166	47.7033	63.9395	7.45321	39.2171	16.1618	0.0742937	28.1461	42.992	31.3368	26.8314	14.7193	44.3383	25.8164	19.7404	3.74565	6.03878
71.4442	22.7191	4.97418	10.88	20.7025	30.1757	7.23381	21.599	3.6097	1.91924	98.0681	90.0987	28.3127	0.942281	19.5442	26.2943	7.22884	39.6668	22.216	3.18743	1.71189	17.2239	0.0683174	47.3239	0.0359304	17.6132	4.48631	46.8126	29.1854	6.30151	23.6069	44.3576	39.6913	3.74769	41.3107	65.3315	5.87586	31.7241	22.793	0.0527009	25.2905	42.4589	27.3705	23.5631	14.7558	47.7402	22.8309	18.7382	4.28521	7.32252
71.5442	24.3783	3.87796	10.412	17.4855	26.4389	6.10302	36.0025	2.84766	1.4041	94.4964	91.3872	24.9017	7.7444	17.1057	27.7676	6.36778	47.4864	20.1814	2.51725	1.23286	32.6634	0.0528865	42.6304	1.96601	17.1925	3.65017	41.8602	26.5485	9.9373	37.2962	42.7244	49.4445	3.89914	35.7742	85.2896	4.59557	32.3297	22.3889	0.0369019	21.4002	55.3569	30.6939	19.4955	18.1777	56.9028	25.3678	16.8717	4.43187	7.35649
71.6441	23.3275	3.01651	9.19703	14.6812	22.8623	5.92571	39.71	5.22176	1.02281	91.9205	85.1451	23.8902	9.1332	14.1666	25.5987	5.46809	45.683	17.912	6.1977	0.874598	34.1503	0.0409873	36.7187	2.37887	15.1808	2.94274	43.7733	23.2713	10.3006	37.8109	41.2973	48.3961	3.32602	40.0266	83.7821	3.5836	30.8617	19.5179	0.0256185	23.8826	56.2266	33.3212	23.9597	16.5327	54.912	24.1855	17.8736	4.3374	6.91811
71.744	21.77	2.34332	8.68708	15.9184	31.061	5.30753	49.6981	6.25981	7.3647	83.2468	95.5995	21.0373	8.49602	11.4463	22.3006	4.44429	40.7923	15.7532	6.34006	0.613225	45.7583	0.0318121	55.8375	2.21059	12.9988	2.36028	46.6661	19.9093	9.25595	33.5217	61.3648	43.2362	2.60885	37.8277	90.86	2.7914	29.5599	17.3744	0.0177038	24.4262	58.7392	30.6946	22.5974	13.4225	72.4767	21.1932	17.7194	4.10255	6.32883
71.8439	19.5344	1.81903	7.63172	15.037	35.8958	4.58953	50.005	14.6059	26.1254	104.156	94.1914	24.4492	7.24169	9.14091	18.9089	3.52494	35.3151	16.1064	5.49591	0.425967	44.0495	0.0247291	57.5232	1.86249	11.0167	1.88761	45.6232	16.75	7.74474	28.0104	70.2757	36.9786	1.95929	33.864	86.012	2.17332	37.0379	14.492	0.0122262	33.464	55.4531	26.516	19.3277	10.2958	72.1526	27.9687	16.2182	3.79338	5.71893
71.9438	17.171	1.41132	6.49471	13.3816	35.3402	3.90316	45.5757	17.0021	29.3233	104.185	88.9816	23.2292	5.92856	7.2584	15.8143	5.72387	30.1528	16.556	9.87603	0.293668	37.5297	0.0192495	52.5388	1.49755	9.30405	9.55038	43.8595	26.8128	6.21404	22.7116	66.6235	40.6305	1.43536	29.7107	74.8265	1.69166	49.0127	11.6963	0.0084768	33.4445	50.2194	38.3177	15.7816	7.64589	65.1475	36.5746	16.9113	3.45247	5.13866
72.0438	14.9241	1.09457	5.44442	16.9376	34.3414	4.21693	39.2489	16.479	26.422	100.277	92.956	33.5224	5.65251	13.1477	22.925	5.58838	29.1515	15.355	20.4561	0.201202	30.0588	0.0149935	45.5517	1.17458	8.41311	14.1899	45.2632	29.9543	4.85284	26.7343	64.8575	38.067	1.0359	59.266	62.3994	1.31658	46.2243	9.27225	0.00593249	29.803	44.6292	38.3585	12.574	5.56682	59.5383	36.8881	15.7575	3.10658	4.60511
72.1437	17.8618	0.848488	4.53048	19.2773	31.3688	7.94245	32.5787	14.6843	21.7059	121.867	87.6284	33.995	9.06676	13.304	26.2545	4.77578	44.4141	13.7369	22.3413	0.137136	23.2243	0.0116725	38.4992	0.908501	7.25923	14.3572	43.5011	33.9195	3.72031	27.6514	58.4318	50.4083	0.740665	65.5882	62.9455	1.02454	38.8432	7.27625	0.00421632	25.1079	39.3075	48.6958	9.88231	4.00243	55.3049	33.31	14.8856	2.77193	4.12184
72.2436	26.0996	3.43315	3.7563	19.4547	27.7594	8.53258	26.3527	16.9697	16.9839	134.842	94.3159	35.4509	9.13202	11.6567	24.9163	3.8736	45.4172	12.1199	21.745	0.0930724	17.5419	0.00907915	35.8758	0.69707	10.8385	12.8521	40.1409	35.4021	2.81496	30.9423	51.1642	53.2159	0.526439	61.7918	72.4714	0.79721	36.3371	5.67624	0.00306516	20.5013	48.5558	47.1222	10.3214	2.85409	62.0017	28.2818	21.8707	2.45776	3.68711
72.3435	27.7318	4.00552	3.10861	17.8419	24.1405	7.94576	20.9129	16.3996	12.914	135.432	89.9282	35.6272	8.0406	9.65828	21.9904	3.06947	41.5011	13.7768	23.1562	0.0629634	13.0531	0.00706317	31.3959	0.532334	10.5213	10.8926	36.111	33.5669	2.10966	28.4653	44.2987	49.0872	0.372751	55.259	74.3051	0.620234	30.4288	4.41249	0.00229056	16.4306	56.8229	41.5633	9.20599	2.0241	58.5992	23.0864	22.4002	2.16875	3.76078
72.4434	26.4269	3.75525	2.57042	15.6506	24.0965	8.28663	16.3535	14.5911	9.64528	124.464	84.0245	32.0167	6.68552	13.1708	18.7659	2.40553	36.2875	13.6215	20.3168	0.789318	9.61434	2.55225	26.6603	0.405402	9.27541	8.97896	41.771	30.1838	1.5698	24.5261	60.6765	42.6574	0.263271	48.4654	66.9725	0.482585	46.3887	12.0609	0.00176459	16.5974	55.8416	35.2057	7.67438	6.88728	51.7322	22.0284	23.9606	1.90669	3.55779
72.5434	23.9626	3.22506	6.31719	13.4171	22.2959	12.516	12.6396	12.3932	9.63186	109.624	75.5694	27.332	5.40534	12.5847	18.9365	1.87507	31.1234	13.2793	16.7114	0.964629	7.03133	3.16044	22.2914	0.308229	17.0217	7.29122	42.4785	29.9798	1.16196	20.2054	60.1789	35.9611	0.185677	42.1843	56.8866	0.375487	47.7674	13.3273	0.00140826	14.8609	69.4322	29.2456	6.86901	21.999	44.2204	21.5979	22.5177	1.6715	3.26313
72.6433	26.8348	2.65138	6.96931	11.3603	23.2834	12.8584	9.67659	10.2268	10.0121	94.4098	66.7599	22.7204	4.3072	13.1886	17.1503	1.45776	26.4601	12.0967	13.3988	9.52977	5.11653	2.99482	18.4857	0.234112	17.049	5.87127	48.5056	30.5941	6.94877	16.2588	54.5657	34.696	0.130833	37.5745	46.8268	0.292204	42.484	12.1571	0.00117325	28.0201	73.0976	26.4503	5.73555	25.9284	37.1833	19.2178	20.1954	1.8463	2.95204
72.7432	28.7367	4.72689	6.48881	9.5524	21.9907	11.778	7.34983	10.4313	8.76312	105.655	71.2719	18.6127	3.40578	11.6953	14.8179	1.13173	39.9648	10.7479	10.9633	11.5655	21.9153	2.5699	33.9857	0.177713	23.2183	4.70537	49.1415	28.6694	8.82359	29.2978	47.8975	30.7966	8.90871	32.9038	37.8661	0.22728	34.7819	10.2579	0.00100979	30.2412	69.3921	22.6627	9.66996	23.2587	42.5799	25.386	17.771	1.87499	3.15764
72.8431	27.4751	7.80913	5.66659	8.00088	19.8039	10.2897	5.54534	9.53734	7.09509	101.561	74.203	17.1298	2.68208	9.73989	12.5121	0.877919	40.7901	11.2823	8.77065	10.7619	25.659	2.10311	36.4532	0.134852	22.1679	3.76072	46.7504	25.5983	8.58278	36.6079	41.5118	46.1134	10.3401	28.6212	30.3002	0.1767	27.3371	17.2348	0.000881445	32.1999	62.9957	18.9321	9.87972	18.7626	55.4819	27.8803	15.5109	5.91263	4.02502
72.9431	25.0609	8.06048	4.80952	6.68639	33.8972	8.79464	4.15998	8.23109	5.50562	94.8615	69.8578	22.2518	2.53149	7.88993	14.5115	0.680807	37.2476	12.8688	6.94961	8.95747	24.5681	1.67813	34.5621	0.102307	19.4484	12.746	42.8718	22.1707	7.48722	34.9077	35.792	47.563	9.15478	24.8295	24.0922	0.137293	35.4681	17.6312	0.000764239	29.4852	56.0469	22.4591	17.2239	14.3409	55.0299	26.2271	15.5181	8.08545	4.10452
73.043	22.222	8.6432	8.62168	5.58059	37.5085	7.43718	3.10535	6.86166	4.16467	84.2373	94.7271	21.9127	2.17254	9.89731	27.3831	0.527993	32.5592	12.3203	5.48365	7.01077	20.8799	3.68692	30.4833	0.0776021	16.6177	14.6784	38.4125	18.8129	6.16208	30.1648	30.7949	43.4597	8.13248	21.5169	19.0812	0.10665	33.2699	21.9168	0.000650254	25.1955	62.7704	21.3001	17.7176	10.6273	66.5209	22.8102	18.5459	9.05293	3.88271
73.1429	29.0221	7.8584	9.06258	4.654	37.1598	6.25609	13.7149	5.59317	3.09962	90.2908	98.6786	19.5222	1.78601	9.26018	29.449	6.73536	35.0956	11.1513	4.31882	7.74794	17.5541	3.96309	25.9863	0.0588299	21.61	13.7916	39.2372	34.2864	4.89497	24.8878	26.4724	37.5925	6.75542	19.6654	23.5242	0.082832	27.8928	20.7807	0.000541755	20.7417	60.7796	18.631	15.7107	21.89	71.0725	18.9174	18.0337	9.25928	3.56113
73.2428	29.8305	6.65085	8.29679	21.1251	34.2612	5.24877	17.6187	4.49017	2.28231	88.0199	99.8034	16.5946	6.54852	7.88153	27.3342	8.82541	32.6655	9.8836	3.39841	6.96416	13.9553	3.5798	38.2339	0.0445817	20.447	11.9589	37.4981	39.6246	3.79903	25.5473	22.7482	33.065	5.22948	18.2465	22.6956	0.064345	32.3099	17.8437	0.000442277	16.7062	55.65	28.3178	19.6864	22.3313	66	24.354	16.3874	9.00169	3.22173
73.3427	28.0231	5.42473	7.19258	25.9061	30.47	4.39797	17.9037	3.56637	1.66833	84.7101	92.8794	13.7637	7.38463	6.44792	28.415	8.22907	31.5046	8.68779	3.19443	5.69318	10.733	3.5724	39.0732	0.0337674	17.8905	9.97638	34.4832	39.4348	2.90154	22.7616	41.4896	33.1911	3.89874	21.7118	30.7738	0.0499856	50.4561	15.8695	0.000357598	13.2763	69.8593	28.6838	18.677	33.2521	58.6082	24.4266	17.7272	8.4771	2.89647
73.4427	25.2295	15.6345	6.08352	25.5822	26.5714	3.68275	16.4027	2.81115	1.21349	94.6533	88.4439	22.0966	6.77205	20.5349	26.0379	7.08084	37.8455	12.9047	2.69323	4.40731	8.0828	3.13428	35.5734	0.0255451	15.2731	8.15469	35.9661	39.2122	2.19086	23.0664	43.4559	29.982	6.09821	20.8713	30.5676	0.0386746	49.5487	13.2306	0.000286571	10.4614	70.1771	25.7617	16.0164	35.1663	58.2608	21.9949	18.8901	7.81435	2.59648
73.5426	23.4208	17.6551	5.08513	24.5983	31.6391	3.08282	14.1703	2.20355	0.879732	90.9316	88.4077	25.786	5.73736	22.3	22.6197	5.76018	36.445	13.1731	2.18077	3.29359	6.00249	2.59399	36.7699	0.0192987	12.9309	6.59123	52.2265	36.2339	3.43943	37.6564	40.1137	36.1135	5.83979	18.7987	27.1782	0.0299171	42.3387	21.406	0.000229444	36.8344	65.2399	37.1463	15.8122	30.387	52.5724	18.6431	18.2248	7.09622	2.32439
73.6425	20.9587	16.3638	11.6555	22.074	31.4992	6.8898	15.3832	1.72024	0.636454	81.8649	84.3859	24.5338	6.26533	20.0065	19.1518	9.7871	32.5564	12.1894	1.73676	2.40146	5.91493	2.08263	33.6282	0.0145713	16.5676	5.29374	58.9679	44.4969	3.56136	55.0671	42.6099	34.9602	4.82362	25.6752	22.9241	0.0233325	34.0065	21.7232	0.000175815	43.3851	58.6791	44.0481	13.7912	24.0751	45.4229	31.8652	20.2611	6.37449	8.31016
73.7424	23.8664	13.9779	12.7397	22.9561	29.1095	11.7344	14.5642	3.11939	0.45989	71.3378	87.3912	21.5229	5.68315	21.7956	16.0039	9.63497	34.3682	30.2684	1.37336	5.75064	5.09342	1.64406	29.1741	0.011017	15.6287	4.23605	59.2992	49.5229	3.19879	54.8191	49.7055	31.0777	3.72328	47.5622	18.796	10.1556	42.073	19.1913	0.000122681	41.7435	51.9798	41.7713	11.3719	18.2176	38.4073	34.8037	19.2784	5.6803	10.053
73.8424	81.7201	11.458	22.5465	36.5859	25.92	12.3698	12.8323	22.0662	3.24702	62.3824	91.7391	25.9251	4.79076	19.5739	13.2814	12.432	31.7613	33.7793	1.08267	6.26642	4.10365	9.6955	24.6648	84.1113	16.3743	3.38241	56.1803	70.6452	2.67575	48.2428	47.3646	26.5116	2.77117	53.198	15.1637	10.8779	38.9323	15.9489	1.92826	54.5437	45.7112	36.5367	9.10889	13.4184	32.1112	32.6582	28.3544	5.03111	10.0922
73.9423	200.314	9.18045	23.6432	38.8884	22.6192	11.4398	27.1764	28.5544	3.81035	53.5139	86.6447	24.9312	3.90057	18.7006	10.9817	11.5479	27.9033	32.1365	10.6907	5.60102	3.18214	12.3591	20.575	188.965	14.7418	2.69754	60.4407	76.1899	2.14598	40.1667	42.3505	22.1274	2.01919	50.2723	12.1167	9.33932	32.4477	12.8471	2.39251	53.7396	40.0564	30.8274	7.18036	9.71916	26.6856	28.3628	29.0471	4.43552	10.3233
74.0422	293.932	7.25852	21.6274	36.446	19.5142	10.0369	32.185	30.0668	3.48748	45.4153	78.3071	21.9782	3.11966	16.0451	9.062	9.6887	36.4842	29.0209	19.0289	4.56509	4.5537	11.8147	17.0408	232.218	12.7022	2.15009	63.7507	73.4323	2.11515	32.5063	36.974	18.2453	1.4523	53.4411	9.62658	7.5257	25.7388	10.1732	2.22676	47.5795	35.0403	37.5946	5.60865	19.8536	22.1044	35.6043	26.8991	7.91073	9.77713
74.1421	325.427	11.7795	18.7427	34.2684	16.7236	8.59616	31.6743	27.9085	2.88723	38.305	69.3414	18.5815	15.05	13.1737	7.46989	7.79574	35.9694	25.6987	24.2919	3.52743	6.53689	10.1778	14.0589	216.816	10.7884	1.7136	61.9787	66.6674	20.2059	25.9024	41.8835	15.7552	1.03608	51.1834	11.3435	6.59146	50.4949	16.005	12.9634	46.9793	30.626	42.2465	4.35776	26.4042	18.2769	51.1288	23.9837	9.66454	8.9719
74.242	315.389	13.5793	15.8504	30.428	14.2759	7.27669	32.5123	24.2931	2.26916	32.1923	60.7961	15.3663	17.3067	10.601	6.15332	8.10561	66.1969	23.5826	22.3473	2.63273	12.512	8.34596	14.1196	183.056	9.11793	16.5257	57.5848	70.2238	25.4104	20.4606	40.3985	13.2384	0.735273	46.0399	10.7807	5.34605	51.813	18.3985	15.8927	42.5294	26.7566	39.3766	3.37531	24.5502	15.0972	59.0919	21.0519	20.1619	11.1097
74.342	288.346	12.6785	14.073	26.2528	19.604	6.12393	34.4693	20.3601	1.73012	39.0785	53.0422	13.3395	16.9415	8.44922	5.06639	7.07786	84.7325	21.0125	23.1895	1.91789	19.8378	27.6225	15.6321	147.344	7.69304	25.637	55.1015	181.56	24.6337	16.0811	43.5563	10.9577	0.520034	69.2402	14.0943	19.6933	45.0388	17.0138	14.7322	36.1284	23.3717	49.678	22.8706	20.1315	12.4639	56.8332	18.3548	25.6134	11.2327
74.4419	255.997	23.8174	12.0916	40.6714	20.4672	9.61024	32.2675	16.6552	1.29435	45.9475	46.1635	33.5436	31.562	11.4555	9.22361	6.28818	83.0656	18.5092	20.1907	1.37243	19.9649	35.2624	38.2642	115.632	6.487	26.2091	50.7097	305.606	21.4512	12.6021	40.5694	8.9931	0.367039	102.737	14.9736	19.884	61.7028	14.4468	12.1653	35.376	29.8042	47.987	26.996	15.5249	10.2867	71.2593	15.9563	27.821	10.5899
74.5418	223.717	25.2366	13.4437	64.09	19.3287	15.3773	31.8822	13.4037	0.95641	63.0463	40.1274	37.8015	32.7281	10.9305	9.85267	14.1292	74.719	16.2295	43.883	0.968806	17.3511	33.7236	42.9758	89.4647	5.4689	23.5609	59.8839	470.221	17.634	9.8591	35.9743	7.34489	2.68987	137.342	13.6942	16.814	79.4403	11.7698	9.42687	39.8329	45.8145	42.295	25.1388	11.5656	38.8012	70.7806	13.8532	27.9967	9.69854
74.6417	193.797	22.839	12.5484	67.9399	17.6013	17.2345	32.7261	10.665	0.700788	65.8309	34.8593	36.8032	29.1375	9.3738	9.12144	19.2964	68.2341	22.7204	44.2453	0.676613	15.2114	29.0569	40.5401	68.6525	18.4176	20.0108	62.2038	552.662	13.9949	7.70552	31.3044	5.98245	4.0771	191.558	11.7174	13.4804	93.3084	9.37949	7.01657	37.2888	70.51	35.8136	21.3797	8.4371	76.8375	63.4124	12.0204	26.9494	8.76822
74.7417	167.042	19.2855	10.969	71.2723	20.7925	24.1026	35.4528	8.41718	0.510459	61.533	30.2739	41.5725	29.2039	16.9261	7.96032	18.1704	59.6471	22.9022	38.3551	0.468508	19.3471	31.3134	49.8187	52.4275	22.5211	16.5146	66.1694	554.065	10.8526	6.01904	39.641	4.86559	3.87727	210.664	9.68409	10.6088	88.8291	7.38264	5.07943	46.0936	74.7328	29.7463	17.4063	30.4406	85.7352	53.5809	23.7933	25.2132	7.88031
74.8416	143.57	15.7104	15.0991	66.4398	20.6403	24.3053	33.5345	6.60426	0.370212	77.1453	26.2875	39.1041	30.6414	17.1181	10.366	15.3242	160.054	21.2479	31.4043	21.5526	18.3325	28.3114	48.4196	39.9218	21.0371	13.4198	64.6148	514.286	15.1713	4.70021	52.7572	3.95441	3.19349	198.102	7.84822	8.29226	115.326	5.76952	3.60312	44.6088	103.422	25.3077	63.1631	34.7017	80.8943	43.5953	25.7544	23.1365	7.06281
74.9415	123.193	12.5425	30.054	77.8234	19.0481	40.3564	39.2639	5.15956	0.267541	77.2179	22.824	34.2941	27.3981	14.9957	10.2386	12.3587	179.033	19.0108	25.1317	26.8274	15.5045	23.776	67.1478	30.3468	18.3358	24.8711	60.191	456.536	15.2132	3.67006	51.9808	3.21267	2.46155	177.034	6.28761	6.46491	108.199	4.49017	2.51658	39.168	113.69	25.9437	71.6767	46.2677	71.3604	34.5462	25.0288	20.9414	6.32189
75.0414	105.606	9.89553	32.1649	75.6548	16.9485	50.7532	38.455	4.01819	0.192718	70.856	19.8155	28.9166	52.37	12.4239	9.19141	9.76726	168.681	24.6416	29.6546	25.1799	12.3673	19.2395	67.5839	23.0444	15.6331	192.852	54.4767	393.898	19.1989	10.6838	47.0261	2.60935	1.83077	155.223	5.00221	7.84734	90.7191	3.48602	13.1332	44.1354	175.336	23.4069	65.8765	43.2341	60.9751	26.8464	22.7383	18.7658	5.65516
75.1413	90.4805	11.9249	29.6353	68.2353	14.7838	49.7259	34.54	3.12215	0.138291	86.3957	17.8807	23.8772	54.5484	10.0402	7.90748	7.64534	149.375	24.3997	26.7604	21.0492	9.53144	15.2557	61.1512	22.7882	13.23	454.474	55.6742	333.36	20.9533	11.9452	41.2433	2.11878	1.33351	135.087	3.96269	6.93405	72.182	2.70232	22.5207	48.75	185.922	20.0334	58.4396	66.0329	51.261	20.552	27.9518	16.6915	5.05722
75.2413	77.4963	11.3026	25.8027	59.3509	12.7508	44.7073	29.4725	2.42191	0.0987783	85.6724	15.8217	25.7549	48.6435	8.01873	8.15057	5.95655	128.847	22.3475	25.1095	16.5176	10.2167	11.9571	69.7134	19.7134	11.3291	571.055	53.2205	278.31	19.2546	10.9858	35.7321	1.71992	0.959014	117.213	3.13052	5.63994	55.8706	8.5034	23.5679	49.7645	176.512	16.7267	48.5896	63.5732	42.7256	15.5473	27.3946	14.763	6.46806
75.3412	66.363	13.9914	21.8691	51.8136	10.9254	38.7301	24.308	1.87658	0.0700629	78.281	13.8667	23.8139	52.4999	6.36771	11.6402	4.63013	109.829	19.8974	21.1613	12.4563	14.6115	9.30811	70.1775	16.1107	15.7759	551.866	48.949	230.065	16.5818	9.34027	30.8043	1.39581	0.684216	101.582	4.48302	4.4615	42.5826	14.49	20.5787	58.747	160.249	13.7943	39.0938	54.168	35.4469	11.6481	24.9669	13.0012	6.60198
75.4411	56.8227	13.5271	18.2987	62.5312	25.7136	32.9689	24.0598	1.45299	0.0491808	73.4404	22.5095	20.6144	47.4202	5.04238	11.7881	3.59507	93.1046	19.1985	17.1352	9.14139	14.3264	16.6558	79.5235	12.7483	27.5954	484.56	43.942	188.795	15.3718	7.64215	26.5019	1.13247	0.485649	112.174	4.52039	3.49401	32.166	21.4442	16.4669	56.1027	142.576	11.3042	30.8944	42.6158	29.3343	24.7805	26.6354	16.9685	6.24709
75.541	48.6506	11.7817	20.4193	61.7328	34.5297	27.824	24.1795	1.12473	0.0339752	74.8595	24.1628	17.2644	39.8952	3.98732	11.1753	2.78983	78.7227	17.4252	15.242	6.91383	12.3083	17.2795	75.2506	9.90985	27.457	406.801	38.8195	168.707	23.6527	6.12599	37.7435	0.918897	0.343566	105.612	21.1958	2.72607	30.865	21.3199	12.515	48.9492	125.647	9.23306	24.4295	32.1187	25.1087	28.392	25.0096	18.6439	5.72996
75.641	41.652	9.75737	19.0821	56.0684	35.8038	23.3807	25.0227	0.870682	0.0229073	69.2496	35.476	14.2028	32.449	3.15082	16.9835	2.16429	66.4808	18.1335	12.6018	8.92335	9.90363	15.3984	66.3125	7.62533	24.3761	333.66	33.9197	146.194	24.3637	4.85483	37.7562	1.90254	0.242494	94.4202	25.3531	21.9539	26.1256	18.679	9.1934	55.8705	113.691	7.52842	26.3068	23.6	21.1279	36.1919	22.4231	19.5617	5.18349
75.7409	40.0872	7.86345	17.5451	50.4713	33.7103	19.6041	23.5977	0.674121	0.014884	61.1962	56.8599	19.1597	26.3644	2.48894	17.4632	1.67874	56.11	16.8851	10.1253	8.47523	7.67323	12.8419	56.5056	5.83256	20.9093	270.207	36.9801	124.097	21.8333	3.82246	34.3338	2.10013	0.17085	82.8005	27.7997	22.9046	20.8866	26.4952	6.5924	52.5699	100.996	6.13297	23.7338	17.1447	17.6188	36.169	19.7295	25.3187	4.65956
75.8408	36.5266	10.1104	15.2384	43.8561	30.31	16.4192	20.7432	0.522123	0.00907553	78.5264	65.7599	24.1713	21.0623	6.72481	20.3024	1.30204	57.1656	15.1282	8.03857	7.12655	5.80612	10.353	54.8284	4.44552	17.7317	217.261	41.6292	103.826	18.2438	2.99823	30.1716	1.97125	0.120186	72.0634	29.4013	19.5348	16.209	33.2303	4.64296	45.5376	88.9367	4.9941	19.8927	12.3086	14.6214	32.5071	17.221	27.7213	4.17632
75.9407	34.6163	9.78043	12.9003	37.4049	26.5938	13.7439	17.455	0.404714	0.00476499	79.1961	64.3245	23.591	16.6753	7.18541	19.3655	1.00989	63.2566	13.3552	6.34902	13.1193	4.32538	8.192	63.3262	3.38117	19.4303	173.976	41.8034	85.9615	14.6287	2.3465	38.5411	16.9885	0.0844224	62.5294	26.8387	15.7066	12.3728	31.5924	3.22476	38.3785	77.9849	4.0662	16.0734	8.7684	12.1018	33.2432	14.979	28.0177	3.86494
76.0406	31.3032	8.5207	10.7882	31.5782	23.0152	13.4716	14.2569	0.314027	0.00131379	83.0459	59.0337	20.9341	13.1374	6.4127	17.1297	0.783326	66.3403	11.7208	5.00335	13.6505	3.1882	6.41285	154.57	2.56834	17.6944	201.227	39.5727	70.6234	11.4225	1.83412	37.6032	132.053	0.0591846	54.1911	22.9426	15.5438	9.35501	27.1594	2.21503	31.3441	68.2395	29.2679	12.7325	9.73798	10.002	83.7953	13.0092	27.0414	3.51056
76.1406	27.6304	12.8193	8.96784	26.5064	19.7608	12.114	11.3956	0.243913	-0.00172444	77.7645	63.6258	17.7583	10.3222	5.35475	14.634	1.26987	61.168	10.2619	3.93906	11.969	2.33262	23.6172	173.536	1.94938	15.3017	189.351	36.1785	59.2274	8.75945	1.43253	33.9042	168.634	0.0413938	46.9418	18.9527	13.0726	7.03374	22.2665	1.50775	34.9267	59.651	37.3429	9.97356	8.56375	8.25983	98.8677	15.8755	25.3438	3.16177
76.2405	24.0695	12.946	7.43252	24.3262	16.8877	10.4951	8.96019	0.189586	-0.00932993	69.1425	78.6339	14.712	8.09813	4.34289	12.2861	6.28672	53.6867	8.97584	3.09981	9.65363	1.69769	26.9524	163.678	1.47888	13.012	164.301	39.6799	57.7608	148.326	1.11839	35.1722	166.352	0.0288602	40.6544	15.3583	10.8541	5.2708	47.642	5.98893	40.7838	52.1174	36.1869	33.4593	6.84329	6.81812	95.903	15.528	23.2844	2.83657
76.3404	135.162	13.8865	8.39797	28.9304	14.3924	22.0384	11.4256	0.147289	-0.0172593	59.8514	101.819	12.0297	6.34802	3.47434	18.9473	7.71772	46.1253	10.3489	2.43889	8.32273	1.2309	24.8716	144.026	1.12163	11.0018	150.508	39.7799	52.796	290.287	0.872815	32.3684	149.132	0.0200596	40.3006	12.3058	8.64823	3.9417	69.3134	6.85087	38.6961	45.5243	31.9359	57.7203	5.20308	5.62665	84.8413	14.1416	26.1784	2.5402
76.4403	196.095	12.6273	7.88051	33.1343	12.2454	24.107	11.578	0.114268	-0.0188544	67.7572	106.063	10.9997	4.97385	2.76107	26.111	7.07787	56.3142	9.9381	5.56377	6.64939	0.889954	21.0882	122.637	0.850515	9.28389	129.769	37.6242	60.125	315.837	0.681069	28.5738	127.774	0.0138826	36.6822	9.79279	6.79063	2.94396	70.1659	7.86459	40.6001	61.5142	27.0582	59.2487	3.84338	4.80444	71.1273	12.5236	26.8324	2.27291
76.5403	207.954	10.6876	11.9606	31.9538	10.4081	22.5922	10.6317	4.96885	-0.0271398	65.4173	99.8733	9.47084	3.89613	2.18702	32.0305	5.90918	54.4859	13.1561	7.35922	8.81274	0.64213	17.1511	102.687	0.644868	7.82883	116.154	34.3811	59.4463	289.848	0.53167	24.8205	106.898	0.00954808	32.3894	18.4933	5.30322	2.19693	61.9261	7.12263	45.1171	72.5896	40.6621	55.9266	8.00084	13.0772	57.5632	18.4569	26.1189	2.033
76.6402	203.081	8.71749	12.1556	32.7114	24.2268	32.0831	13.6899	6.69592	-0.0293088	60.2179	90.1402	7.90892	3.05141	1.72943	31.0827	14.5905	48.7623	13.093	13.2641	8.44021	3.77033	13.6383	85.2213	0.488913	6.60024	184.037	40.1871	54.7577	245.372	0.41549	21.4203	88.2589	0.00649268	28.2661	19.8585	4.13314	26.77	53.6026	5.81204	42.0227	71.5314	41.081	47.8519	8.35706	14.9336	47.6509	21.6387	24.6165	1.81816
76.7401	186.347	6.96488	10.992	61.2013	28.4335	46.9348	13.9234	9.73055	-0.0296066	53.0816	79.7666	6.49506	5.24121	1.36638	27.6993	15.162	42.2568	12.0125	13.0303	7.126	15.8311	37.1564	84.7235	1.51623	7.74563	261.983	43.2614	55.4578	198.343	40.5278	18.4367	72.3222	0.00434602	24.5532	18.2373	3.21883	31.3313	44.0981	7.57552	36.2192	72.8397	36.8595	39.0794	7.18787	28.6319	40.3078	22.2192	22.7039	1.62601
76.84	165.758	12.0555	9.47784	67.9515	28.1572	62.1781	29.9865	10.184	-0.0278158	45.7357	86.5414	5.2836	5.3531	1.07899	23.749	13.2374	36.0963	10.7027	26.7402	5.62487	18.2842	41.1217	76.2698	5.50522	11.2925	369.087	42.5031	64.4264	155.705	50.1737	15.8512	59.0042	0.00284	21.2882	15.6361	2.50607	28.5049	35.3285	7.1636	31.3265	69.1211	31.4695	31.1394	5.68172	37.8536	32.8205	20.5933	20.6245	1.45423
76.9399	145.008	12.5684	12.0349	123.746	25.9556	65.7993	35.053	9.42654	-0.0281307	39.5158	85.3425	4.27466	4.7388	0.85177	25.9846	15.7171	30.6297	9.42739	39.4149	4.25834	16.7748	37.5413	65.6719	6.1695	10.9168	368.429	39.7352	64.2647	119.847	47.7091	13.6222	61.8556	0.00180832	31.6008	12.9371	1.9508	23.5796	31.0503	5.97408	25.9653	62.74	26.2453	24.4743	4.29379	52.1498	26.0219	18.3675	21.8691	1.30063
77.0399	125.688	18.1252	17.8277	243.264	23.0811	60.9402	34.3079	8.19269	-0.0262558	33.6724	78.5933	3.44712	3.9507	0.672242	24.2703	14.2847	25.91	8.26609	51.4885	3.13368	13.9672	31.6719	55.3081	8.24014	9.61253	374.734	36.046	59.4861	90.979	41.1761	11.7044	57.2757	0.00110233	36.7708	10.4922	1.51845	18.6323	26.4873	4.65661	20.9988	55.8159	21.6343	19.0845	3.16025	52.5386	20.4072	16.1247	21.7133	1.16327
77.1398	108.372	18.1083	18.0188	394.675	20.1268	53.5014	30.8051	6.85994	-0.0241574	28.4685	70.214	2.77446	3.19971	0.530447	21.2687	11.8841	21.8857	7.97123	47.6166	2.25944	11.0426	31.383	46.0431	37.4062	8.22338	346.219	32.0693	52.7163	68.3769	39.2844	36.0726	49.8661	0.000644178	39.4076	8.4101	1.18198	14.3668	21.6298	3.47954	21.2594	49.1861	17.7273	14.8131	2.28802	47.672	15.7334	22.8248	20.726	1.04042
77.2397	94.7987	15.9987	16.2599	428.636	17.3561	45.8354	26.2822	5.60852	-0.0218576	23.9592	89.0586	2.23048	7.72844	0.418497	22.835	9.52677	24.8327	7.23338	39.9275	1.60431	8.4636	27.4531	56.6765	71.7423	6.96736	326.643	30.2308	45.4318	51.0121	42.9658	40.4251	42.0794	0.00031264	38.6537	48.5658	0.920032	10.9255	17.2587	2.52591	19.0529	43.1448	14.4811	20.5758	2.78456	41.298	11.9694	23.1816	19.2819	0.930509
77.3396	82.1651	13.3478	14.0073	405.16	14.8699	38.8051	21.6776	4.51234	-0.0203336	20.1109	109.762	1.79171	111.473	0.330119	21.1821	7.508	23.5033	6.41744	32.2664	1.12569	6.35912	22.6871	67.0963	74.2694	5.88365	289.486	27.5677	46.2132	41.8606	39.207	38.0877	34.9099	0.000117197	35.0577	68.4859	0.71603	28.9487	13.594	1.7955	16.0984	76.5388	11.8107	24.8345	29.78	34.9665	9.00894	21.4031	17.6238	0.832197
77.4395	70.8439	10.8013	11.8128	360.667	12.6909	32.6599	17.4547	3.59003	-0.0168181	16.8544	127.364	1.43825	269.629	0.26038	18.5061	11.4072	20.8513	5.64322	25.6799	0.782447	4.71475	18.2002	71.5392	65.4158	4.96282	244.161	24.6101	50.8365	48.5403	33.2143	73.1747	28.6848	-4.44e-06	71.0311	68.7819	0.557137	30.9962	10.628	1.25609	13.1656	83.602	9.62523	23.2911	34.34	35.7656	24.4025	19.0612	15.9062	0.744308
77.5395	60.8999	8.58948	9.86061	311.591	10.8065	27.406	13.8037	2.83352	-0.0155574	14.1119	124.724	1.15387	312.302	0.205363	15.7148	10.9934	23.8303	9.96936	20.3043	0.539742	3.46367	14.3609	66.2157	53.7689	4.18445	200.76	21.6588	49.465	45.6943	27.1264	77.2643	23.4396	-6.07e-05	91.7602	61.4513	0.433458	27.3683	8.27298	0.867788	20.8734	80.2382	7.84091	19.8714	30.5858	32.6533	44.4223	16.7239	14.2235	0.665685
77.6394	52.2612	8.99823	8.18907	264.924	9.18936	22.9624	10.7647	2.22352	-0.014254	11.8088	114.52	5.54577	342.889	0.161998	13.1536	9.35129	36.5555	14.767	16.0081	0.370017	2.52818	11.2236	57.7669	42.6778	3.52767	162.805	18.8745	49.2926	39.2043	21.7247	71.5032	19.0922	-8.93e-05	113.398	51.9625	0.337102	22.3312	16.7457	0.593511	21.6878	84.521	6.38635	16.205	24.5908	34.1967	61.0055	14.5792	14.5903	2.59804
77.7393	44.8031	8.10604	6.78301	223.264	7.80773	19.2244	8.30079	1.73751	-0.0145906	9.87808	102.169	6.65054	356.664	0.127793	10.9274	7.56993	37.4363	15.0656	12.6051	0.252363	1.83683	8.72223	48.9761	33.233	2.97381	138.076	22.0719	47.2607	31.947	30.5413	63.2518	19.648	-3.89e-05	156.113	42.6652	0.262163	17.5204	21.5118	0.402595	19.6553	93.1967	5.20069	13.2389	18.7612	31.5133	62.5662	12.6736	14.2093	3.16589
77.8392	38.3869	8.53875	5.6108	187.219	12.3267	16.0887	6.49144	1.35361	-0.0125893	8.26158	91.6461	6.38533	317.899	0.100824	9.04227	5.9932	34.9865	13.9382	9.92005	0.171379	1.33012	12.6066	40.9155	25.5976	2.50685	113.866	25.9687	44.7173	46.6548	38.3803	54.9873	17.9363	8.67e-05	201.075	34.4479	0.203939	13.4562	22.18	0.563052	16.7047	89.7487	4.23428	10.5513	13.8876	27.5001	56.9766	17.7113	13.3965	3.18546
77.9392	37.5069	7.70921	4.63821	156.548	13.3767	13.4618	10.8538	1.05219	-0.0153101	6.90954	80.8588	5.62408	265.84	0.0795547	7.46629	4.69516	30.8794	12.458	7.80506	0.115961	0.960908	12.473	33.9142	19.5913	6.96187	92.4889	26.6108	54.1772	47.3779	36.6606	47.4687	15.5077	1.79076	197.187	27.5376	0.15873	10.2101	19.7178	0.543763	29.531	81.9824	7.74417	27.0363	10.0907	23.3707	50.068	17.9344	16.0274	2.9975
78.0391	34.8861	6.50201	3.83304	143.47	12.8434	11.2626	14.7114	0.816425	-0.0116409	16.5128	70.7652	9.66695	215.571	0.062775	6.15809	3.65951	28.8206	10.9877	6.14034	0.0782209	0.693055	10.9043	27.9916	27.6674	11.6161	79.7818	48.7324	55.0133	56.5645	31.7031	40.8603	13.0379	2.08709	178.829	21.8813	0.12358	7.69223	16.4359	0.458071	31.4533	73.1486	12.1434	29.5761	18.7915	19.5917	41.7977	18.5749	16.9421	4.81611
78.139	31.2501	5.2932	3.1673	125.802	11.6625	9.42217	15.2393	0.632629	-0.0123969	23.6086	67.9673	10.2132	188.363	4.72751	5.07615	2.84519	38.7888	9.63976	4.83043	0.0526231	0.499404	9.00848	33.1611	26.8477	11.4783	76.4498	57.8656	51.4165	57.9823	26.1665	35.1301	10.7944	1.8503	158.058	17.3229	7.12687	16.2341	23.7628	0.359151	28.8039	64.549	12.3859	32.2459	18.8421	16.3045	44.3108	17.2668	16.792	5.20512
78.2389	27.4434	4.22434	2.92433	156.739	10.288	23.969	32.6476	18.1457	-0.0131784	24.5896	70.2819	9.36737	168.048	5.57616	8.91507	2.20932	38.5276	8.43914	25.7184	0.0353158	7.4496	7.22567	52.429	23.0452	15.2325	68.8491	59.5384	58.1217	51.8456	21.0765	30.1882	8.85945	1.47799	154.968	13.683	7.60931	16.8542	32.2862	0.269375	24.6135	56.6576	11.1532	29.2233	24.809	13.5157	41.0074	15.4182	16.0109	5.03234
78.3388	23.8388	9.07275	26.7281	243.989	8.93161	26.9315	38.124	24.3557	-0.0258504	22.9595	65.9896	8.07741	166.166	5.12939	14.6001	1.71454	34.8293	7.38168	43.9505	8.3586	9.08646	5.70099	54.5032	65.9643	14.4708	58.5265	57.1249	68.956	43.2691	16.7494	25.9358	7.23473	1.12106	190.453	10.7929	6.52792	14.7152	31.4028	0.196044	27.2113	49.6016	9.53738	24.5459	23.0036	17.5244	37.6395	13.5411	14.8844	4.65878
78.4388	20.5802	20.4382	32.2255	356.845	8.34901	25.4722	37.296	36.3278	-0.0264796	20.3846	63.8207	6.751	145.258	4.33657	15.2671	1.3302	30.3144	6.45444	43.6438	10.4616	8.49453	4.4554	49.9585	90.5934	12.6768	48.3236	52.6579	73.4842	34.6698	13.2092	22.2801	5.89065	0.8261	237.588	75.4496	5.25887	11.9433	27.2629	0.139604	28.0131	43.369	7.96034	19.8554	44.0071	17.3568	39.5571	11.8086	17.4173	4.23263
78.5387	17.7046	22.3353	30.8571	400.808	7.48058	22.5676	33.4777	38.3111	-0.0219309	17.6323	103.642	5.54751	120.375	3.53713	14.0216	1.03185	25.9462	5.64274	37.4819	9.83723	7.13811	3.46246	43.3873	114.994	10.8264	43.1401	47.3393	70.4093	27.0589	10.3711	19.1391	16.8796	0.598406	231.177	97.7387	4.14572	9.3442	22.4625	0.0977963	25.2904	37.8957	19.897	15.7381	44.9029	15.6381	57.1467	10.2666	18.2159	3.81291
78.6386	15.1998	25.2425	27.2616	440.289	9.24893	19.4175	28.5547	64.3993	-0.0229585	15.0342	111.267	4.51513	114.99	2.83756	12.1938	0.800297	22.037	4.9326	30.5786	8.23099	5.67321	2.68181	36.7011	108.402	9.16748	41.6078	41.8591	63.7048	20.7436	8.12159	16.4407	19.5101	0.428912	209.092	110.671	8.83475	7.16556	18.0105	0.0676324	25.0212	33.1028	23.0826	23.7314	38.275	20.7214	59.5654	8.91654	17.9439	3.42139
78.7385	13.034	25.1717	23.2625	418.02	9.33382	16.4743	23.5452	191.899	-0.0219179	12.715	107.266	3.65476	99.1218	2.25821	12.529	0.620695	18.6495	9.88927	24.4342	6.46253	4.36253	2.073	30.6243	91.9089	7.73993	36.5017	39.2154	55.6502	15.7016	6.35013	14.1229	18.621	2.05459	184.179	110.192	8.52133	5.43229	14.225	0.0462804	22.1951	28.9118	21.7384	23.6541	30.1184	20.6519	54.678	8.22033	17.0423	3.06451
78.8385	11.1692	22.2219	19.549	372.898	8.68127	13.8801	18.9523	231.456	-0.0189903	10.7037	125.071	2.94892	81.593	23.1035	11.4293	0.481468	15.7557	10.6325	19.3528	4.87532	3.28491	1.60048	25.3681	74.1368	6.52804	30.631	45.0948	53.9023	11.7758	4.96072	12.132	16.4459	2.25515	160.58	98.0802	7.11527	4.09068	11.1389	0.0313848	19.7782	28.6535	18.9581	20.7119	22.7026	18.6559	46.8831	7.31942	16.9702	2.7426
78.9384	9.56735	18.5328	16.2897	322.513	17.0523	12.8964	14.9827	227.474	-0.0159555	8.98528	123.712	2.37518	65.6322	26.6438	9.90844	0.373535	13.3001	10.0026	15.2695	3.57882	2.43911	1.23478	20.931	58.2493	5.50396	33.4301	49.2495	53.2114	8.77119	29.2566	10.4221	33.8417	1.96044	139.434	82.7777	8.63442	3.06809	17.1376	0.0211244	20.0829	26.4917	15.9728	17.1119	16.6824	27.31	39.2598	6.42291	17.6375	2.45365
79.0383	15.8292	14.9943	13.5169	274.377	19.4253	11.3378	11.6798	204.165	-0.0133951	14.3252	114.075	1.91113	52.1553	24.3489	14.8492	0.289981	11.2232	8.99585	12.0275	2.57564	1.7938	0.952223	35.5273	45.0981	4.63995	37.2979	48.7343	51.1949	18.4949	37.0928	17.3329	44.3666	1.55176	120.876	67.8966	7.62903	12.0583	31.6388	8.83398	26.8339	24.62	30.9986	13.7212	12.065	27.9516	44.0936	5.60024	17.3105	2.19489
79.1382	17.3596	11.9235	11.1924	231.311	19.0191	9.71948	9.0037	174.312	9.199	24.4942	119.972	2.48073	41.1736	20.5311	30.4512	3.65738	27.4736	8.92516	9.46692	1.8262	1.31041	0.734109	37.5074	34.6206	3.9114	40.595	52.4721	59.8725	47.8092	35.5249	17.8733	44.1179	1.17122	104.718	57.1266	11.7563	13.4116	35.1106	10.9529	26.6199	22.1411	37.3541	41.512	8.63636	25.5256	41.8923	4.86904	16.4019	1.96339
79.2381	31.8128	9.3851	9.25772	194.007	17.4366	8.23123	6.87768	144.321	11.2724	30.9422	113.39	2.44237	36.5013	16.7261	33.2229	4.15587	40.9662	11.49	7.44907	1.27988	0.952789	0.565837	35.9734	26.4447	3.29721	37.3853	51.5559	59.8958	54.4935	30.7563	28.5419	39.69	0.86055	90.6965	69.1317	26.6502	11.9995	32.0765	66.9504	38.1634	41.7106	35.5985	46.2948	15.499	22.1802	36.6384	6.4086	15.1825	1.75632
79.3381	35.6863	7.3416	27.2572	162.246	22.5303	8.91714	10.21	117.103	10.4642	41.8762	102.511	2.17558	48.9082	13.4102	30.9997	3.73026	41.8978	17.475	5.86053	2.12901	0.690485	0.436078	47.6088	20.1396	2.77947	32.1193	48.7763	55.5302	50.9599	25.3997	32.0257	34.066	0.622186	92.821	66.2949	25.8763	9.85102	33.319	129.345	38.636	53.6164	31.2022	42.2936	18.7192	18.8088	30.494	6.39508	15.8994	1.57119
79.438	34.7644	5.72135	31.5738	135.457	23.3754	8.32861	10.8957	93.7124	8.72089	60.1274	90.7869	1.84909	47.1996	10.669	27.154	3.08785	38.2874	17.9243	4.61045	5.44172	3.94264	0.336055	50.8794	15.3105	2.34301	26.6674	44.5769	49.2589	43.5729	20.4654	30.1849	28.5273	0.445389	85.3783	58.0219	21.6476	38.3541	29.7058	143.444	34.6273	89.2258	26.3522	35.6567	45.1409	15.7493	24.5554	15.6248	19.7307	1.40571
79.5379	34.865	4.44816	29.8643	112.982	22.0137	11.8339	14.9242	74.2661	6.87923	62.7009	83.7703	7.8564	40.8582	8.45614	36.8489	2.46947	33.4784	16.6121	3.62691	5.98598	4.64761	0.258972	47.1347	11.627	14.2031	21.7416	51.808	42.4796	35.4354	16.2669	26.8828	23.5655	0.316816	75.6834	48.541	17.2928	52.1633	24.796	128.222	29.2611	113.925	21.8597	54.4036	59.7738	19.9234	25.3197	17.4105	21.2109	1.25781
79.6378	32.3916	8.00307	26.2511	94.1836	19.7946	11.9813	15.5168	58.4438	5.25679	61.7349	74.9075	9.34079	33.7012	6.6897	36.8208	1.94368	32.7337	14.8574	2.85312	11.4581	4.29472	0.199575	41.1375	8.82394	25.1293	30.7669	55.2038	40.8017	27.9292	12.8306	23.4333	19.3158	0.224429	66.1503	39.6186	13.5909	49.555	21.7786	103.911	31.7634	122.033	17.9694	54.3765	55.5104	19.5888	23.1194	16.5781	21.2231	1.12559
79.7378	30.2587	8.40916	22.3474	78.4866	17.3666	13.3873	14.3841	45.758	3.93844	56.2256	72.6988	22.8212	27.1371	5.28732	41.1977	1.51805	46.434	17.3011	2.24435	12.0153	8.09321	0.153794	34.8849	6.69408	25.55	31.3082	53.9532	49.4617	21.5572	11.7442	20.2517	15.7613	0.158564	57.4967	31.8777	27.7617	41.7707	18.0472	79.6024	29.3137	118.988	14.7027	59.7461	46.6694	17.5944	19.7611	14.9443	20.3559	1.00738
79.8377	27.1647	7.58489	18.7388	70.9439	28.7975	14.6249	12.5165	35.6917	3.55151	80.2046	66.4946	25.6161	21.5769	4.17699	38.7868	1.181	46.7191	19.5699	5.28137	10.5704	14.6768	0.118496	29.1471	5.07714	22.8191	28.0926	50.2845	50.2371	16.3978	9.96364	17.441	22.5083	0.111856	49.8635	25.4316	26.6487	33.3246	15.9539	58.7937	29.4588	109.267	12.001	54.2963	49.5311	15.4674	16.2029	13.1784	18.9976	0.901732
79.9376	23.884	10.3657	15.5971	72.3485	31.6281	13.6996	10.4629	27.8236	7.77517	83.4861	66.1598	24.0398	17.0389	3.29908	34.112	0.91703	42.4381	22.1052	5.37553	8.54124	18.0112	0.091257	30.7747	3.85024	19.6116	23.8384	52.5836	46.9589	13.4781	8.1439	14.9988	33.554	0.078851	43.2048	28.7731	22.2217	25.8319	15.1168	42.3263	26.3163	97.7326	12.5948	50.1487	43.3597	13.1937	13.0438	11.5128	19.0496	0.807282
80.0375	20.76	10.2065	12.9347	71.7314	30.5164	12.0871	30.6271	21.6337	15.2747	79.0276	67.2794	20.9561	13.4049	2.6054	33.4356	0.711441	37.0133	21.8817	4.65253	9.26634	30.7888	0.070186	28.3787	2.91956	17.6502	19.6643	50.8915	41.8653	10.6959	6.52536	12.8911	34.5696	0.0555579	37.4221	26.9521	25.0228	19.7048	12.9765	29.8992	22.1996	86.3461	11.4633	42.492	34.573	21.8688	10.2566	10.0169	18.2953	0.722847
80.1374	17.9277	8.96078	10.7072	65.2738	30.2624	10.3794	37.6302	16.7881	22.5203	70.6418	69.5168	17.9897	23.5418	5.68192	32.0164	0.551774	37.7903	20.0393	11.167	11.339	31.5189	0.0538308	24.715	2.21373	15.2066	48.1894	69.1376	36.2236	8.29356	17.5705	27.0154	33.8665	0.039156	37.0185	23.3309	34.9536	14.8921	10.631	20.815	18.1405	86.0687	31.0395	53.5026	26.2556	28.0177	40.2493	8.70121	17.0899	0.647329
80.2374	19.1965	7.45137	14.222	60.1379	27.9135	13.7997	37.5908	18.6927	22.033	82.1429	69.897	14.9996	24.1479	5.9148	29.4542	0.427959	34.5124	17.8419	11.3917	10.5812	27.593	0.0411676	20.9359	1.6785	13.6399	53.4813	75.0622	53.6176	6.32845	19.4682	54.9357	58.3739	12.0437	44.8873	19.4058	53.5229	38.4548	8.49778	65.4629	14.5454	91.6388	34.5634	65.2244	19.3815	27.6519	50.1475	7.55261	15.664	0.579778
80.3373	19.8397	9.34739	13.9935	52.8709	24.8296	13.7328	37.9329	17.7879	18.8032	80.1014	90.2669	12.3089	21.4113	5.23328	25.6349	2.12015	30.1696	15.712	9.8666	8.81975	22.4288	0.0313997	36.053	5.15572	11.7389	49.6033	74.0614	58.5169	7.49416	17.848	58.4886	62.2055	14.0236	43.3618	15.788	49.3799	41.0472	6.70006	84.1893	12.7589	87.1333	32.1172	61.3621	14.0582	70.9933	53.695	6.55311	14.1643	0.519364
80.4372	18.6837	8.97335	12.4981	45.378	21.6551	13.1996	34.6255	15.697	15.0241	72.626	91.4216	10.0104	21.7026	4.35412	21.7256	12.9628	40.975	13.7758	8.07591	6.90898	17.4847	0.0236203	52.3276	5.68808	9.96613	42.7573	69.4084	64.2445	10.5927	17.8867	54.2673	74.6827	12.4288	39.1219	12.6809	40.7015	36.2029	5.24123	79.2762	15.1178	79.157	27.8504	52.4252	10.0828	80.4822	60.1016	5.6841	13.1264	0.465336
80.5371	16.8422	7.78991	10.7174	52.3659	18.6761	11.7743	34.1425	13.2666	11.5691	63.5211	93.4691	8.09907	19.6895	3.52554	18.1648	14.4034	40.7925	12.0569	6.46201	5.20423	13.283	0.0176692	53.2948	5.12772	18.052	35.5607	63.0585	62.453	10.6567	15.7843	54.226	72.2197	9.92644	34.4286	10.1077	32.347	45.5631	4.08143	65.9759	14.4191	70.4481	23.402	42.7819	7.17809	76.3643	57.0165	4.93027	11.9634	0.417025
80.6371	14.8405	6.44006	9.01857	69.7244	16.0022	18.8344	31.3296	10.9123	8.71056	54.4954	87.3654	6.53295	25.9552	2.81832	25.0462	12.8429	43.1456	10.545	5.12114	3.81614	29.6137	0.0125385	55.9063	4.26121	18.049	30.5876	56.1531	59.49	9.4475	13.1598	49.2923	64.1694	7.52856	30.007	8.01965	25.3751	69.4206	3.16996	53.849	12.5727	62.0909	19.363	34.0754	5.08482	67.5339	49.8244	4.27549	10.7742	0.373813
80.737	12.9149	5.1846	7.56343	86.9063	26.8977	19.5988	27.0919	13.1317	6.46484	46.2496	81.8636	6.9621	32.053	2.23902	25.1344	10.6034	39.8995	9.22009	21.4707	8.14228	31.8449	0.00902778	55.5621	3.4019	26.002	25.4113	49.3343	53.6403	7.84767	10.6574	43.3104	88.3013	5.54739	26.0527	6.34535	19.8106	78.2238	2.45843	41.4333	10.4676	54.4685	15.8965	26.7754	3.58989	57.7779	41.4465	3.70777	9.61842	0.335141
80.8369	11.1609	4.50092	16.5476	248.911	29.6382	24.6873	22.5493	27.6149	4.75301	39.0089	78.444	6.40728	30.236	1.77334	22.7128	8.47081	35.0623	8.06076	38.6016	8.70966	28.4435	0.00581126	50.0122	17.7993	26.8797	20.7245	42.941	46.7549	6.27022	8.49477	40.2143	97.8655	4.01788	22.5841	5.01273	15.4388	70.2954	1.90496	31.8703	8.48774	47.6723	12.9978	20.8759	2.52879	72.1593	35.226	3.21583	8.53003	0.30051
80.9368	13.9875	3.72065	17.968	332.372	28.6365	24.1988	18.2744	31.5586	3.47243	32.7843	71.3519	5.53366	27.4858	1.40233	19.6034	6.66461	30.1399	7.04681	39.6497	7.72629	23.3643	0.00302249	50.8745	20.4684	24.1143	16.7298	37.1312	43.1925	4.88505	6.71059	35.6181	91.9896	2.8793	19.5648	3.95687	12.0236	66.2706	1.47522	39.7939	6.77315	41.6772	10.6053	16.2022	26.1214	70.6712	28.7737	5.90053	19.495	0.269471
81.0367	14.1848	2.99428	16.6384	337.093	26.0847	21.7605	14.5212	30.3596	2.52613	27.4957	72.3974	4.62863	23.191	1.10808	16.9362	5.20526	25.65	6.16006	34.4143	6.27162	18.3273	0.000536008	61.962	18.7137	20.7545	13.427	31.9567	45.6177	3.74088	5.27404	30.9802	80.6663	2.04958	16.9445	14.2273	9.36141	55.6791	1.14163	37.1637	20.2035	36.416	10.7083	12.5411	31.0676	63.3709	30.8629	6.30961	25.2532	0.241693
81.1367	13.2456	2.37263	14.4957	309.807	23.0487	18.8527	11.3655	26.9466	1.83249	52.7382	90.8375	3.80517	18.8902	0.875234	14.3004	4.05107	21.7272	8.40385	28.1914	4.83373	13.9777	-0.000616373	61.1878	15.652	17.6206	10.7404	43.7965	43.5131	2.82985	4.13274	54.7475	68.3293	1.45272	20.375	16.7764	7.28789	46.1563	0.882604	30.8029	23.3821	42.2852	9.60566	22.5383	33.6898	54.5864	31.7495	11.0587	27.6589	0.216801
81.2366	11.889	2.57518	12.2895	272.039	20.9632	16.0492	8.7896	22.8542	1.32686	58.8154	91.21	3.09803	17.0782	0.691205	24.2526	3.14746	18.364	8.42221	22.5653	3.60146	10.4682	-0.00256642	54.9278	12.5376	14.8902	8.57494	47.7004	39.2659	2.12169	3.2329	64.952	56.808	1.02684	22.9745	15.9457	5.67343	39.5532	1.07052	23.9224	22.1133	41.449	8.20009	23.3217	41.1397	49.7391	28.9565	18.4142	27.9598	0.194465
81.3365	13.266	2.35167	16.6221	233.334	18.508	13.5454	6.73154	18.8413	0.959603	56.4609	87.9691	19.9131	14.3742	0.545821	30.687	2.44315	18.7442	7.74568	17.8858	5.08313	7.74447	-0.0044743	47.2315	9.81292	20.6495	14.2686	47.1387	47.8358	1.58027	29.4825	62.1785	56.4833	0.724555	34.655	13.8979	4.41639	34.1019	1.0069	22.7982	19.2028	38.1475	14.9922	20.727	37.3163	43.1754	28.9542	19.3496	26.989	0.174389
81.4364	12.8968	1.99419	16.4328	197.604	30.1307	22.516	6.39569	15.2436	8.87377	50.8133	81.2095	24.2823	19.3158	7.20916	30.0599	1.98618	20.6237	6.90725	14.1165	13.1571	5.68127	-0.00451158	39.75	7.58065	19.7827	14.8176	44.2173	51.3671	5.90997	35.4443	55.6878	50.8121	0.510637	35.6607	11.6012	19.7052	29.929	5.53639	20.2846	15.9517	34.155	22.0489	23.9469	30.7033	40.3457	26.03	18.9642	25.2971	0.15638
81.5364	16.1597	1.62809	14.7043	166.16	32.9477	29.9399	5.64641	14.2557	10.5211	60.0989	95.1961	24.5073	18.6553	8.36325	32.5477	1.57509	28.1597	15.1408	11.1209	14.4983	4.14316	-0.00566155	33.0789	5.81189	17.7778	13.4038	40.195	49.4037	7.03057	36.1058	48.6497	45.535	2.3129	32.8584	9.45675	20.1084	40.0271	11.901	16.6069	12.9177	30.1901	25.5261	39.1307	23.7206	35.4349	32.5584	22.4728	27.8749	0.1402
81.6363	16.3866	1.30143	12.7623	139.158	36.2971	29.7951	9.30311	12.4607	9.6625	75.5122	109.181	22.0636	17.9355	7.65621	30.2857	7.04089	41.9809	16.4796	8.75378	13.0167	7.83188	-0.00644002	27.3611	4.4359	15.3093	11.4181	35.807	45.9359	6.68185	32.0713	42.0828	39.0062	2.52958	29.1458	7.60366	17.0508	37.889	12.7283	14.7958	18.514	57.8772	24.0247	39.7168	34.1135	30.2116	32.3105	24.9538	28.2697	0.125585
81.7362	15.301	1.02751	10.801	116.276	35.0672	26.9561	10.2294	10.4703	8.01207	97.0555	106.495	18.8525	15.5016	6.46026	26.4955	7.69689	46.7107	15.5614	6.88806	10.6347	8.1835	-0.00755158	30.3357	3.37664	13	9.43736	31.4674	40.8216	6.14465	26.8236	36.2559	32.6297	2.19625	25.4807	6.06399	16.9138	31.8883	11.4743	11.9695	20.258	64.1353	20.9479	35.0315	32.3727	25.3695	28.9334	23.7352	27.3421	0.112362
81.8361	13.7334	0.805147	9.03176	97.0287	31.9407	23.4189	9.74328	8.57977	13.3567	102.424	97.6166	25.5837	12.7766	11.4922	30.2296	6.8289	43.9348	14.0144	5.41919	21.2654	7.22548	-0.00802106	28.4853	2.56622	10.9863	7.67434	27.395	35.2469	12.6208	21.76	31.1841	26.9385	7.55535	22.1487	4.81203	14.2327	25.4205	10.0404	9.15943	18.7549	61.8708	17.6492	33.2031	26.7845	21.1326	34.7019	26.7376	28.9079	3.11038
81.936	18.0778	5.91201	7.50775	80.9054	28.2218	19.963	8.61493	6.9134	13.4488	101.237	87.0195	25.5148	10.2841	11.5927	28.6529	25.665	61.4525	12.9695	4.26334	22.4857	5.89962	-0.00818203	34.9923	1.94842	9.26918	6.18397	23.6919	29.8464	13.8593	17.362	26.8035	22.0732	8.09145	37.5461	12.5752	12.0891	50.6084	13.9333	6.76007	16.1156	70.3828	14.6239	28.4604	20.7541	17.5273	33.8839	25.5463	29.8134	4.04777
82.036	18.6277	7.14425	15.4332	67.4316	36.9078	16.8594	7.27766	5.50607	11.619	94.637	84.4546	22.8549	8.17518	10.3504	25.2745	29.5057	72.3538	12.0865	3.35393	19.8511	4.61139	-0.00820524	34.0057	1.4785	13.4721	4.95686	20.3917	34.9965	12.7691	13.7245	23.0316	42.2009	6.97419	44.7872	20.9452	9.70546	59.4544	13.6289	4.86406	13.3085	68.5164	15.4922	38.5645	17.1894	14.8432	30.0825	23.0601	29.1279	4.15226
82.1359	17.518	6.77781	16.602	56.1873	37.949	14.1722	14.0117	8.55023	23.2031	84.0724	90.3285	19.4797	6.45498	8.64455	21.5627	26.5738	69.2634	10.8316	2.63844	16.0714	3.5092	-0.00712839	30.3189	4.17911	14.4682	3.96089	32.9347	35.0521	10.8341	30.8105	19.7881	62.287	5.49782	43.081	43.8292	14.6793	54.1554	18.6254	3.43457	13.1256	65.8398	21.2107	37.9596	13.3267	12.4212	25.2761	20.3475	27.5189	3.93695
82.2358	15.7802	5.85337	15.3238	52.3964	35.5951	11.8853	17.7298	9.12025	24.1983	79.6387	87.1817	17.0639	5.07785	7.01189	18.0905	22.0283	61.7277	18.5379	2.07557	12.3664	3.77417	-0.00700908	36.034	4.56966	13.1092	3.15906	45.5785	32.5214	8.77101	33.3161	28.632	64.0092	4.14034	38.8102	47.9412	13.5148	44.8219	18.1441	2.3903	19.9971	60.0849	20.9479	33.0665	11.7696	24.4863	20.487	21.2996	25.6791	3.61452
82.3357	20.5256	4.82684	13.3317	46.3394	31.9414	9.95538	17.9135	8.51679	22.7051	71.2124	79.5503	14.3796	3.98626	5.61012	17.7855	17.6298	53.394	19.4369	1.6328	11.038	3.37134	-0.00612912	34.6504	4.10658	11.3185	2.51663	49.8127	38.3282	6.89371	30.2757	28.7382	80.8995	3.03818	34.1335	44.3437	11.1317	35.4276	15.7624	1.64454	20.5735	58.9146	18.6281	27.2492	9.42429	40.7561	16.1896	24.8922	23.5215	3.27162
82.4356	21.07	3.88127	11.2951	39.8973	28.6577	10.7509	16.3618	8.47932	19.0164	81.8635	87.3125	11.8697	3.12568	4.45885	22.255	13.8829	45.5712	19.2318	1.28456	8.98975	2.76952	-0.0051884	30.7526	3.40766	9.61964	2.0037	49.3104	38.4735	5.31115	25.5979	37.5654	79.5478	2.19491	29.7414	38.1523	17.2481	30.6459	12.9912	1.12097	25.4814	59.9779	15.8381	24.4083	7.17356	42.9743	12.5548	24.0473	21.2623	2.94209
82.5356	25.1384	3.07596	9.44933	33.8584	38.0537	10.03	14.1085	7.66152	15.0407	79.4926	83.8528	12.3037	7.45385	11.632	24.8982	10.8478	38.6545	21.0782	1.01061	6.94316	9.79721	-0.00428341	26.297	2.71841	11.1073	1.59557	46.3009	35.7381	4.03441	20.884	40.5077	71.2119	5.97133	29.4911	43.0499	15.9426	35.3	10.4183	0.758239	24.6761	56.053	13.1811	20.3889	5.30245	42.2221	9.59542	21.7981	24.6992	2.63784
82.6355	25.0611	2.41673	7.85611	28.5039	39.3188	8.83394	11.7207	6.56777	11.5116	92.0144	82.042	14.9482	8.02916	12.381	23.4408	8.44439	55.5616	19.9457	0.795001	5.18048	11.3559	-0.00346401	22.0678	2.12283	16.9607	3.34102	43.8671	38.5137	4.87204	23.3113	37.7314	62.6465	6.24569	33.4873	46.388	13.1478	40.5465	8.2293	0.509593	28.7237	55.7029	10.8532	16.4449	11.1058	45.9827	7.24918	20.8271	25.739	2.36174
82.7354	23.2197	1.88883	6.51155	31.8494	36.9611	7.57991	12.6625	9.35632	8.63399	106.201	94.2082	14.4158	15.0435	11.0358	20.6154	6.56133	56.0772	17.9767	3.79252	3.77298	10.4318	-0.00275663	18.3359	1.63785	23.1979	3.62257	42.3528	37.1075	4.65534	22.3568	33.4583	59.0522	5.33786	31.7815	42.6589	10.451	36.6672	6.81645	0.340629	33.4305	62.7625	16.5755	13.0138	11.3601	43.0089	12.3011	18.7999	25.3013	2.11313
82.8353	20.7581	1.47136	5.38881	30.4348	33.2052	6.42253	16.2784	9.73411	6.39198	109.31	91.9282	12.7243	15.6147	9.21051	24.8236	12.1283	57.371	15.9067	4.0832	2.69941	8.69132	-0.00216708	19.4527	1.25484	22.1666	3.3316	49.0203	33.6836	4.02424	19.3661	29.1152	70.5428	4.19076	28.4958	61.1268	13.2148	44.124	9.44798	0.226642	31.6813	60.8973	16.8075	18.5676	16.8646	46.1885	13.4109	16.5877	23.9973	1.89011
82.9353	18.2098	1.14379	7.78085	27.2325	35.3275	5.40812	16.5462	8.98511	20.0337	101.547	89.3765	19.5087	13.9064	7.46856	23.9494	12.112	52.4337	13.9729	3.59385	2.41499	6.87404	-0.00167725	17.971	0.957447	19.4519	2.86107	49.8655	29.4867	3.29369	19.7538	25.1449	68.0996	17.8676	25.0173	61.6575	11.7763	48.1703	13.1993	0.150219	27.5389	55.8055	15.101	18.2576	16.1286	42.9765	12.5737	14.4951	22.2288	1.69037
83.0352	16.8672	0.887967	7.81747	23.59	33.6371	4.53982	16.9185	7.79683	22.216	89.9289	89.7056	20.0871	11.6248	5.97454	21.2888	12.3337	45.8504	12.2383	4.69916	1.96927	8.9427	-0.00127463	15.664	0.728763	16.622	5.1728	47.5466	25.2046	2.60668	37.6249	25.1905	72.0189	19.4617	32.6165	55.1895	9.60418	42.824	12.9335	0.0992435	40.9341	61.0688	12.9001	15.8973	18.1069	43.619	15.0199	21.1439	20.255	1.51163
83.1351	15.0774	0.688717	7.0385	20.0863	30.4166	3.80506	15.5502	6.52217	19.931	77.6783	91.7596	23.2682	14.1645	11.0952	18.2304	10.6958	46.4287	10.7061	4.3466	1.5221	8.5332	-0.000947973	13.2743	0.553908	23.8223	5.46397	43.6621	29.8803	2.0177	39.6058	25.6682	66.4745	16.8737	32.0783	71.3383	7.60469	35.0534	22.8075	0.0653964	41.8464	73.3376	10.761	13.0977	23.0772	49.7129	14.6424	21.6209	18.2399	1.3517
83.235	13.2259	0.533751	6.05717	16.9416	27.112	3.1868	18.0675	15.3449	16.3389	75.5693	91.333	22.0818	13.3083	11.2739	15.3241	8.72988	42.2744	18.5625	9.9219	1.13626	13.0091	-0.000688972	16.0885	0.420658	22.9599	4.97557	47.791	32.1757	1.53801	35.6319	23.4849	64.2867	22.5765	29.1201	74.0881	5.95754	37.3396	23.5614	0.0430184	38.2226	72.6742	8.87122	10.4866	21.2014	49.5639	23.4724	20.0097	16.2829	1.20862
83.3349	11.4815	0.41352	5.10566	21.2253	23.6732	2.66798	17.6372	17.8872	23.568	79.9479	84.4384	21.8531	14.5908	9.89241	27.3045	6.93786	44.955	19.5067	10.0633	0.827843	12.9683	-0.000493267	15.5684	0.319331	20.199	4.25236	47.3444	30.9879	1.15947	30.7947	46.3494	76.3165	20.8269	25.6857	67.1335	4.64868	32.9083	20.9615	0.0282764	32.6198	67.1876	7.26914	8.26434	36.5611	44.7799	25.2131	21.4411	14.4415	1.08063
83.4349	9.90856	7.43429	4.26086	24.7059	25.866	2.23317	15.8126	23.1979	22.9299	75.141	75.573	27.7762	13.2514	8.20158	29.0499	5.44524	54.4727	18.2205	8.70051	0.592436	11.2239	-0.000354705	13.855	0.24236	17.2748	13.2845	56.0898	35.9845	0.866822	25.4092	49.1356	73.5136	16.9341	22.4062	57.177	3.62194	37.6151	17.4782	0.0185954	33.0943	60.2796	5.93736	20.6485	36.1276	38.7133	23.478	27.3933	12.7449	0.966102
83.5348	8.52229	9.20894	10.0231	23.9636	30.1774	1.86894	13.4768	23.4083	19.5208	92.8509	92.0265	27.1723	11.1762	6.63002	26.8561	8.14675	52.5895	16.3437	7.11655	0.418211	9.0676	-0.000257847	11.8635	0.183914	17.7721	16.5629	57.653	35.8876	21.2856	20.4636	45.5288	73.5049	16.5493	23.5738	47.1371	5.60809	33.9622	30.1559	0.0122549	29.6885	53.3338	12.6987	27.0011	30.4036	50.6449	20.3001	27.1276	11.2049	2.36401
83.6347	7.31564	8.8062	16.4873	21.5907	29.8176	1.56392	11.1061	21.2904	15.5769	94.6861	93.0458	24.1369	13.2079	8.67302	23.4259	14.0229	47.025	14.4346	5.69276	0.292071	7.04294	-0.000178536	9.96248	0.139542	15.9231	15.9682	55.2838	33.2157	33.0929	16.2617	40.2943	70.4891	13.7827	21.8727	38.1521	6.53524	50.3933	31.016	0.00811036	27.48	53.5673	13.7052	25.9365	23.7684	50.2902	16.7714	24.8191	14.0365	2.74493
83.7346	10.2053	9.11876	17.0455	18.7688	27.457	1.30856	8.93539	21.8244	11.9849	87.607	105.5	20.4857	12.2942	8.203	19.8753	13.8369	45.7422	14.9427	4.51099	0.20222	6.81815	-0.000102024	32.6261	0.105874	13.6989	14.0063	50.9394	29.4338	41.0703	12.8252	35.0367	62.389	10.6835	19.4494	30.5479	5.72342	48.9162	31.6026	0.00540122	27.7474	49.7945	12.5986	22.3614	26.9428	45.3594	14.4995	22.0212	15.8881	2.7198
83.8346	10.7022	8.17701	15.5116	16.0108	24.4025	1.09492	12.9043	29.2734	9.01797	77.4261	110.775	22.6193	12.1324	7.01105	28.2789	11.8698	41.0415	13.8902	3.55989	0.139022	5.82442	-2.49e-05	37.8995	0.0803406	17.0701	17.9687	54.1011	25.3655	39.6332	25.8582	30.2491	75.836	7.97068	17.0164	24.3012	4.64187	41.6025	27.9622	0.00363255	33.3193	53.0951	29.9156	18.3327	23.8601	42.8477	11.9782	19.29	16.3419	2.54338
83.9345	10.1422	11.2983	19.9132	13.5172	21.2728	0.916354	15.6343	29.8768	7.35077	77.0932	104.632	22.3935	10.5975	5.74649	28.6121	9.64366	69.912	24.5161	2.80424	0.095023	4.73942	4.49e-05	38.9201	0.0609717	16.0099	17.4738	52.7813	33.3621	34.4346	27.4909	26.04	73.6366	5.81647	17.7177	19.2554	3.66818	33.3386	23.2531	0.00248483	31.9288	58.0308	32.7715	28.361	19.1308	37.8175	9.59534	16.8045	15.9405	2.32082
84.0344	9.17126	11.1589	19.8036	11.3454	18.3417	0.767229	15.5297	27.3253	5.72567	70.5739	108.373	20.9622	8.77862	4.62061	25.9413	8.26471	105.967	25.8408	2.20723	0.0646264	3.69738	9.65e-05	35.5026	0.046256	16.7963	15.3842	50.2135	34.9778	28.2701	24.8257	22.3897	70.8747	4.18769	16.3804	15.2201	18.5029	25.905	20.8559	0.00174739	28.532	58.3159	30.2833	28.438	25.759	32.3222	10.9055	14.6039	21.6098	2.45778
84.1343	8.09483	9.81043	17.7606	9.49093	18.0029	0.642692	15.4149	23.5872	4.34151	76.9519	101.819	23.7241	7.08423	3.68154	22.4252	6.71197	108.238	24.9966	1.73672	0.0437562	5.43324	0.000133736	45.9514	0.0350729	15.1271	12.9327	46.045	40.5433	22.418	20.9284	19.2416	72.7176	2.98981	14.5403	12.012	39.8866	19.8476	17.4564	0.00127354	34.8438	54.2204	26.1968	24.9611	24.0307	27.1765	18.145	12.6779	24.1126	2.35845
84.2342	16.673	8.16418	15.2581	7.92468	16.5248	0.538503	13.9472	19.6654	3.23683	77.7239	91.804	22.3305	8.00768	2.92045	18.9411	5.32181	98.8659	22.7083	1.36628	4.64202	5.36595	0.000158245	53.1405	0.0265955	13.0357	10.6147	41.2533	44.5072	17.3756	17.0488	16.5328	69.629	23.8974	12.9843	9.47067	38.5213	15.0382	25.2155	0.00096504	33.5836	56.4869	21.9876	20.6468	26.4714	22.6529	19.6832	15.3428	24.6175	2.17633
84.3342	19.4924	6.59728	12.8506	6.60947	23.5419	8.23943	11.9559	23.0641	2.3866	71.6094	87.1517	19.4932	7.34786	3.0828	15.8089	4.17225	86.4316	20.1555	1.07478	5.80047	4.62516	0.000181212	50.6374	0.0201899	11.072	8.59891	36.3953	44.9909	13.256	25.2196	14.2042	61.5892	26.8794	11.3736	8.49813	32.1775	11.3201	24.9183	0.000760388	29.4307	53.2702	18.183	16.566	23.2127	18.7944	18.4123	16.308	23.9059	1.97429
84.4341	19.2895	5.24235	10.7196	5.50885	24.847	10.7708	9.89242	22.4215	1.74628	91.4474	85.0141	16.3971	6.22551	4.04963	13.1126	3.25324	78.0821	17.7271	0.84541	5.45128	3.72815	0.000217132	59.3042	9.92809	9.35771	6.91491	31.773	41.9481	9.99975	25.177	12.2031	52.4063	48.0602	9.88758	23.7009	25.6908	23.6911	21.7763	0.000628272	30.3967	48.2203	14.9236	13.0711	18.5237	25.5578	17.5836	26.6871	22.4956	1.77717
84.534	17.8108	15.5794	10.9275	4.5898	23.5764	10.6687	7.98273	20.011	13.0444	92.1352	95.5364	13.5217	5.08148	3.83493	10.8398	2.53	67.9413	15.5343	0.66497	4.55992	2.89162	0.000266163	56.751	12.069	10.52	5.53757	27.5353	37.3398	7.48153	26.523	30.6677	46.5759	47.274	19.1188	27.019	20.1873	24.5637	38.3128	0.000543512	27.4808	45.4382	12.6669	10.2157	24.9864	25.6571	15.4228	27.9492	20.7252	1.59402
84.6339	15.8942	18.2566	9.89283	3.8236	24.3224	9.63382	6.32283	17.0282	15.3423	84.793	95.6301	13.2673	4.06965	3.83824	8.94455	1.96503	61.2813	13.5925	0.523036	6.43721	2.18963	0.000331689	50.26	11.2313	9.64023	9.20363	43.3899	32.2749	5.56343	31.2004	33.5314	69.0833	39.4725	20.2471	25.3791	15.77	31.8312	39.561	0.000484728	31.2027	41.1163	14.0476	10.4221	23.3214	35.6644	17.6603	26.0805	21.9786	1.42738
84.7339	14.6007	17.1423	8.53466	5.74506	22.8479	8.36218	20.8754	14.0685	14.051	84.123	93.4617	18.1823	8.11758	4.27725	7.37323	1.52522	53.2865	11.8862	0.411407	6.28144	15.31	0.000405895	44.1997	12.1264	19.422	10.5327	49.4704	27.3485	4.11833	36.6495	31.3643	71.0835	30.6359	18.8226	21.9981	18.6596	29.8481	35.1897	0.000438944	29.3019	43.1546	13.4377	18.8271	19.1565	36.0167	23.0411	23.3251	21.8232	1.2772
84.8338	12.9948	14.7327	18.709	7.46255	20.5188	7.12496	38.2935	11.399	11.6345	76.8827	85.7427	18.1835	8.5165	3.86916	17.6599	1.18355	45.5892	11.5291	0.323594	5.35091	28.4419	0.000485204	37.6248	10.8484	19.6865	9.87538	52.4826	27.2601	3.03792	34.2743	27.8555	67.6559	22.8733	16.7489	18.3093	20.3254	25.0203	29.3408	0.000408878	25.3577	52.6713	19.4206	19.9389	14.7863	32.7129	23.2197	20.5005	20.8312	1.14247
84.9337	11.3716	12.1162	20.3207	20.8448	17.991	6.01595	43.2577	9.38267	9.14467	80.1492	76.4652	22.5043	7.61531	10.4205	19.7233	0.918425	53.888	15.9745	0.254519	6.63752	29.6187	0.000566859	32.6891	8.98297	17.5675	8.55492	51.1803	25.2231	2.23493	29.3631	24.2547	60.5732	16.699	18.4048	14.9004	22.0248	19.9053	23.6758	0.000396237	28.1285	52.4603	23.1154	26.1765	21.9106	30.3504	20.9587	20.0129	22.572	1.0218
85.0336	12.3974	9.72584	34.4914	24.4105	15.5638	5.05661	41.7105	13.1896	7.02779	81.8289	88.5146	21.8322	22.1851	11.1307	18.5572	0.712637	51.6475	16.0654	0.200181	8.06238	26.1149	0.000654943	27.6571	7.15791	15.0941	7.13312	47.6392	25.5482	6.85255	24.1202	20.9525	69.4113	12.0264	17.301	11.9686	18.9638	24.3982	25.9004	0.000390646	26.1811	48.6006	21.946	25.1725	20.9446	26.5689	23.0797	18.2124	22.6841	0.913812
85.1335	15.4293	8.93261	80.4428	23.7284	13.3598	4.24051	48.1893	13.6654	5.28526	88.1818	86.6092	22.0841	24.4771	9.9329	19.1532	0.553026	46.0503	14.792	0.157417	22.8886	21.8307	0.000748155	23.0804	5.586	12.8075	5.82919	43.0952	39.8171	7.9837	19.3785	18.0413	66.046	12.6291	16.1619	9.5387	15.2956	28.9107	23.5417	0.000383091	27.3648	51.5344	19.2052	21.713	27.8493	22.6158	21.737	16.1232	21.817	0.81722
85.2335	15.6104	7.597	88.1331	21.401	11.4154	3.5519	46.927	12.5888	3.91983	83.5106	91.9133	19.9008	22.2786	8.2941	17.5023	0.429221	39.8415	22.9756	0.123765	25.5275	23.5404	0.000842737	36.0387	4.30799	10.8208	19.6222	38.2663	46.2995	7.52854	21.7613	22.3405	62.1211	13.0856	14.4069	11.2657	12.0632	45.1316	19.8309	0.000377165	27.7249	50.4782	16.2082	18.5016	25.8921	37.2362	19.733	29.3488	20.3998	0.730818
85.3334	15.7951	10.5242	81.8598	18.6149	27.8479	4.93461	42.0155	10.9113	45.3124	93.5044	87.1722	17.0127	18.8079	6.72694	16.7829	0.333303	34.0075	23.6642	0.0972878	23.0275	21.0486	0.000936876	37.3575	3.29957	9.12877	22.5828	52.0071	46.2019	6.46381	20.0445	21.6282	54.4914	11.1453	36.0993	32.1304	9.43639	44.3169	16.0888	0.000370848	32.6078	46.4432	13.4405	20.6297	21.2311	39.1697	16.8082	31.338	18.7117	0.653559
85.4333	14.7347	10.4017	71.4095	22.8897	32.9214	4.96769	35.7791	9.12042	72.5759	91.2672	97.7125	14.1532	15.3239	5.38183	23.1139	0.25882	28.8473	21.9615	0.0764569	18.8607	17.2994	0.00102837	34.2039	2.51694	7.69732	21.2147	56.4717	42.776	5.26809	17.0551	32.4561	51.592	8.73566	39.5301	49.4612	7.35924	45.5712	15.9038	0.00036374	31.0188	59.0362	11.0468	27.3994	17.9777	40.0424	13.7502	29.4335	20.1204	0.584472
85.5332	13.2194	9.14742	60.577	32.8597	32.6894	4.51488	29.4693	13.5433	72.4291	82.7868	94.5509	11.5998	12.2601	4.27728	23.1888	0.200905	34.5419	19.6515	0.0600732	14.618	13.5742	0.00111505	29.6889	6.61097	6.48914	18.3958	55.7227	37.913	4.15644	16.1653	40.2856	46.3794	6.55805	37.4403	76.2152	10.773	39.6456	13.902	0.000358601	27.0128	59.5254	9.03746	26.4341	32.347	36.5501	25.6841	26.392	20.1349	0.522669
85.6332	11.6199	7.61371	50.7092	34.0157	35.1658	3.93058	23.7017	14.2644	62.6511	101.885	104.217	17.1251	9.7141	9.55	20.9526	0.155824	33.2329	22.4474	0.0471855	10.9328	10.3547	0.00118979	25.1066	7.16688	13.4151	17.1909	52.2245	36.8536	3.20892	16.4068	45.6303	47.0626	5.06827	33.5451	80.6426	9.86504	32.1232	12.3554	0.000362947	22.475	55.4203	10.0829	22.8327	32.2279	35.4023	28.6468	23.2219	19.3146	0.467377
85.7331	14.4496	6.15309	42.173	31.5346	34.0498	3.35376	18.726	13.2421	50.4167	113.635	100.241	17.4685	7.65615	15.7036	19.106	0.120843	42.528	21.4999	0.0370356	7.97601	7.75589	0.00124402	20.9466	6.42089	13.6396	14.8727	47.4492	33.6232	2.44004	14.5533	48.2622	42.7098	3.775	29.4417	88.9896	8.11292	35.6082	13.522	0.000381268	26.3928	49.8805	9.37441	20.1204	34.5752	31.5949	27.1346	20.2686	18.0286	0.417907
85.833	14.6165	13.0474	34.9602	27.8088	31.0481	2.83315	14.5911	11.5276	38.9846	109.09	92.6764	15.7967	6.01666	15.6163	16.5614	0.623857	41.6887	20.9213	0.029029	5.71386	5.73835	0.00127001	17.3502	5.32038	12.1817	16.6612	43.4135	29.5286	1.83529	27.0217	53.2454	44.1495	9.74013	25.6328	82.5879	6.44261	31.8237	12.2934	0.000409041	25.0929	57.4484	8.12978	18.992	30.0339	27.1526	23.692	17.6289	16.5168	0.37362
85.9329	13.6345	14.1224	28.934	23.9062	27.4498	6.27804	11.2439	9.66187	31.6533	98.1788	89.0107	13.5275	4.7207	13.5985	21.3007	19.0566	37.4985	27.6052	0.0227183	4.0369	4.20977	0.00126531	23.8527	4.24092	10.4694	15.5079	38.8403	25.2954	1.36972	28.3134	61.4616	40.3782	10.1245	22.2451	71.1713	5.05247	29.3701	16.0385	0.000431022	29.7605	56.1593	18.9454	16.249	23.857	40.2831	27.6453	24.0648	14.9321	2.50024
86.0328	15.7604	12.886	23.9269	25.3041	23.8586	6.92238	12.204	7.90404	27.5389	89.8552	83.7879	11.5074	3.70067	13.7121	20.9672	21.9177	32.5672	27.4515	0.0177416	5.46107	3.07005	0.00122546	23.9518	3.31025	12.0981	14.0583	34.2336	22.1388	1.0168	32.2328	58.397	44.9077	8.63345	32.5893	68.381	4.13288	24.451	15.425	0.000439987	30.7829	58.6824	20.7007	24.4892	20.9309	45.2185	26.6952	24.2323	18.1512	3.1471
86.1328	15.5315	13.7232	25.5944	23.6745	20.5359	7.02447	19.6693	6.36132	22.228	78.9741	88.2043	9.54798	2.89969	11.9995	18.7984	19.7421	49.3324	25.1796	0.013834	12.8638	2.22945	0.00114829	21.6516	2.55325	22.6227	11.99	29.8649	25.3824	13.2075	30.5895	53.9377	42.2677	6.7708	32.886	74.3071	11.945	19.3852	13.3271	0.00043918	27.8476	55.4044	19.1114	26.2364	16.7074	42.7565	23.5584	22.3045	19.3302	3.19743
86.2327	14.3135	12.4441	23.5775	20.971	24.4596	6.40371	21.4984	5.06161	17.2181	97.8866	83.3965	10.2922	6.49839	9.93704	22.6747	16.366	55.3868	22.4317	0.0107851	14.3028	1.61418	0.00103661	39.0888	6.10596	22.7157	9.91748	25.8661	25.1712	16.7626	30.3239	68.9033	45.5036	19.2709	30.1107	68.5579	11.8573	32.162	10.9536	0.000438707	23.6476	50.1774	16.5254	23.6251	19.8206	37.754	19.7203	19.8389	19.2398	3.02017
86.3326	12.761	10.56	20.495	18.0706	24.3542	5.58273	20.4191	5.56341	13.0118	97.6075	78.5787	9.51444	18.6627	18.5377	21.8892	13.0984	52.2462	19.7582	0.805735	12.8866	1.16626	0.000902701	41.7816	6.54005	20.2182	10.8327	39.6151	28.0489	21.7581	29.7345	67.2271	42.3	20.2583	26.6458	58.9129	11.8729	31.9924	14.5472	0.000435157	19.3979	47.1725	13.8669	21.6719	28.798	33.5049	27.4096	17.3964	18.3935	2.76816
86.4325	11.1776	8.62564	18.3116	19.0104	29.7689	4.76699	20.3377	5.26419	9.68028	89.4121	90.0376	15.215	20.5588	22.7829	26.0631	10.3146	46.2884	17.3243	4.9958	10.5481	5.42146	0.000758954	38.7089	5.83388	17.357	10.8884	44.7732	27.4588	21.3188	26.0037	62.3989	40.3568	17.3456	30.1434	48.8045	10.5332	39.9296	14.0607	0.000417938	26.1924	42.6418	15.9777	20.7956	27.3978	28.7145	28.9317	15.1616	17.1298	2.50352
86.5325	17.559	8.63769	15.7049	17.7418	29.9182	4.02925	18.4354	10.1384	16.8864	78.6207	87.7937	23.7049	18.7021	24.0349	25.0558	8.05965	51.0017	15.1623	5.44481	8.17209	6.30887	0.000621643	33.7846	4.82412	20.0038	9.72065	45.0458	25.1548	20.6481	21.5835	55.2598	35.6374	13.6301	42.8965	39.6106	8.57802	37.0444	23.807	0.000379832	26.0653	60.3624	15.0146	18.2034	22.6936	24.1779	26.7196	13.1785	15.6683	2.25042
86.6324	19.016	9.26803	13.2167	15.6967	27.7711	4.56276	15.8219	11.3856	17.1659	99.6524	80.4635	24.5021	15.7848	21.3606	22.2391	6.27397	47.818	13.26	4.80919	6.11027	5.8036	0.000497738	28.6499	3.84119	18.4389	8.22819	42.6878	26.0286	17.973	17.4383	48.0619	30.2975	10.2467	43.0255	34.1508	6.7884	37.6783	24.3938	0.000323419	23.1825	71.0055	13.0825	15.0368	22.2436	20.1694	27.1626	11.4413	14.1486	2.01716
86.7323	18.2658	8.42837	11.0211	13.5171	30.7384	5.81318	13.1018	10.8735	14.8892	100.104	71.7241	28.0451	12.8594	17.8057	19.031	4.87491	42.2606	17.4189	3.9657	4.45689	4.83873	0.000391118	23.9378	2.99641	16.0058	14.8419	46.9057	33.6741	14.7716	21.8799	41.5806	39.8932	7.51135	39.3163	28.8865	5.31703	36.3611	21.6333	0.000256471	25.3455	69.8981	11.0179	12.0559	32.192	19.5324	24.6266	24.3463	12.6567	1.80564
86.8322	16.6276	7.35258	14.2746	11.4723	37.9751	7.73873	19.2199	9.61358	11.9988	92.0051	94.5234	26.5041	10.2881	14.43	15.9924	12.1374	55.7504	17.3034	3.18285	3.19237	3.82862	0.000311519	22.5391	2.31035	13.628	15.6685	52.2812	35.0869	11.722	26.0044	36.9858	39.7207	5.42322	38.6386	32.1944	4.14868	30.8502	18.0117	0.000188986	23.4571	64.4804	23.7958	9.50845	30.5971	39.982	20.9601	26.6388	11.2429	1.61525
86.9321	14.7289	18.6747	13.9507	22.2567	38.3085	11.1749	20.4351	10.1867	15.4194	94.1167	96.2954	23.1799	8.15173	11.5404	13.3125	12.6252	55.0916	15.8654	2.52556	2.25519	2.93605	0.000257437	19.8178	13.0152	11.5277	14.2645	52.2527	33.2375	9.08928	24.412	54.7289	35.7538	7.47681	35.0668	56.9436	3.23243	31.9322	14.5231	6.10936	20.153	57.7938	25.7206	7.42938	25.3327	43.8404	23.9272	25.2196	9.93393	1.4445
87.0321	12.8563	20.7601	12.4265	24.851	35.6209	11.359	19.1548	9.48286	22.053	87.2001	93.1279	21.0188	6.42502	9.17029	11.0264	11.0263	49.7069	14.1317	4.16448	3.56268	2.20688	0.000231168	16.8686	15.0285	9.72913	12.1885	49.333	29.8689	8.771	20.9497	55.1885	38.7539	6.95094	30.9288	61.695	5.4404	33.013	20.5923	7.58029	25.7345	54.9888	23.6575	5.77335	36.4587	41.1057	22.8929	23.054	8.74168	1.29169
87.132	11.1302	19.1325	10.643	23.7408	31.8207	10.3627	17.1658	8.26787	21.4085	100.216	85.05	18.0238	5.8816	7.26393	9.1084	9.31744	46.8721	14.7968	4.03213	3.58169	1.96139	0.000224364	18.6532	13.7587	8.20472	10.0904	49.1254	36.8717	14.1392	17.2238	58.8236	44.2155	5.67051	27.056	56.8561	5.09238	36.6077	24.5187	7.05514	25.1718	49.9702	20.4229	4.47206	34.6046	40.7879	26.4799	25.4763	7.66847	1.15503
87.2319	9.59152	24.6779	8.95112	21.2402	29.1405	9.03749	14.6265	6.93628	18.2082	97.3048	90.9654	18.7173	4.97794	12.9997	7.51312	11.6594	47.5825	13.8051	3.43432	3.93241	1.60699	0.000231501	17.4992	11.5148	15.4021	8.65295	46.2833	44.3208	14.7384	13.8441	54.5972	51.5893	4.34917	32.4225	51.4578	4.21546	32.72	22.9371	5.83769	27.6058	46.1088	17.1228	3.45745	28.6339	36.7773	25.4764	24.1953	6.77054	1.03282
87.3318	8.24393	23.8954	14.806	18.3981	25.8227	7.71868	20.2018	5.67751	14.5223	88.0462	86.5273	17.0505	4.06091	16.7585	6.65145	10.7464	43.4183	12.3774	2.79266	3.52544	7.65359	0.000243178	15.3612	9.22655	25.3155	12.7152	48.4654	44.8597	13.278	22.986	66.4673	49.4021	4.9242	31.2245	43.7997	13.0181	26.8493	19.5781	4.52914	33.3186	73.4222	16.832	19.512	22.1885	34.4854	22.4372	21.7895	9.87855	0.923448
87.4317	7.07499	20.8262	17.8867	23.1402	35.4468	6.52557	27.2908	16.5298	18.382	99.6389	91.6199	14.6538	3.25113	15.7916	12.5996	8.98941	37.9411	10.9297	2.22842	2.87802	8.9212	0.000257952	13.0646	7.22276	24.9586	12.8308	46.9398	41.8551	11.1277	41.7346	64.0657	58.3263	9.12436	28.4341	45.709	12.9887	21.1275	15.9924	3.37389	31.9845	78.4193	14.9388	22.8257	16.5772	44.7835	18.7573	28.6896	11.3316	0.825571
87.5317	6.06606	19.6614	17.1364	23.0401	37.0034	5.489	29.308	19.8777	35.6122	109.509	87.2598	12.2255	2.57687	14.6226	13.5598	7.22355	32.5327	20.837	1.76394	4.77501	8.21156	0.000273199	10.9328	5.58034	22.1009	11.4741	43.5139	37.2733	8.93912	43.5459	57.5176	56.0832	9.03327	41.593	49.7719	10.9482	28.048	12.7624	2.4439	27.9755	74.6505	16.9922	21.1933	12.115	44.3748	15.1506	28.6327	11.7346	0.738012
87.6316	5.19829	17.0022	15.142	21.0054	34.9434	4.60535	27.6052	19.513	36.9395	105.441	79.1567	23.8575	2.03139	12.3949	20.6408	5.69909	27.6544	22.2359	1.39135	13.4405	6.84838	0.00028366	25.3154	4.27864	18.9418	9.72062	39.2611	39.1114	6.98857	39.0451	50.2957	52.3229	7.56177	57.0525	89.7314	8.76836	37.5625	10.6896	1.73442	23.332	67.8516	15.9007	18.0003	8.73145	39.9877	27.4889	26.27	16.7873	0.6597
87.7315	4.45433	14.0284	12.9208	18.3706	31.4659	3.85899	24.2491	17.5025	32.3938	95.0296	70.2163	27.2249	1.59666	10.1218	21.2333	4.45719	32.7928	21.8974	1.62226	14.9741	5.41969	0.000283473	28.2118	3.26589	16.0586	8.01164	34.8019	37.185	5.36367	32.804	43.5232	45.7201	5.87644	66.718	109.641	6.89809	75.5336	14.3283	1.2119	24.327	72.4928	13.8294	24.1009	6.23609	34.5265	30.4571	29.9213	19.1197	0.589643
87.8314	3.81823	11.2816	10.8462	31.1341	27.6301	3.23146	20.3962	19.8305	26.2533	82.8562	78.5479	25.7015	7.3151	12.8682	23.0353	3.47104	40.2963	20.0177	10.8714	17.4477	4.15675	0.000266387	26.7024	2.48621	13.5636	11.0229	36.4897	33.491	4.06316	32.8107	72.2728	49.1804	4.39064	64.652	105.478	5.39144	77.8215	13.8848	0.836509	22.0822	69.0174	15.4026	23.3039	4.42727	30.248	28.764	28.6845	19.7282	0.52698
87.9314	3.30829	8.93908	9.03219	40.1482	35.0208	2.705	41.0673	19.0084	20.3843	101.712	92.1174	26.3479	16.6667	12.0823	21.4499	2.69743	39.0598	17.8101	11.8844	16.0015	24.6021	0.000237245	23.5324	1.88967	11.4415	10.9339	46.4297	34.6174	3.04887	28.9297	74.5064	45.7033	3.20686	58.3929	92.4493	4.20378	67.7508	12.0354	0.57176	19.0855	70.275	14.3131	20.1485	14.9215	25.7564	25.0719	28.9748	19.2799	0.470956
88.0313	4.01986	7.02052	7.49144	40.2901	41.9518	2.26375	47.7288	16.8385	15.4272	101.093	90.5278	26.9719	17.8416	10.2976	18.8756	2.09404	34.9817	23.1339	10.5061	13.2201	29.0585	0.906139	23.4514	1.4349	22.6605	9.70803	49.1704	32.6586	2.27167	28.6581	68.4284	39.8607	2.55175	53.2595	77.3992	3.27472	54.9132	9.90836	0.38769	15.813	65.6851	12.412	16.542	16.178	43.8999	20.8221	26.6995	18.2177	0.420857
88.1312	4.03642	5.48416	6.20127	42.9377	57.6894	8.69499	46.5973	15.6542	11.4884	102.074	83.2453	24.4263	16.069	8.42972	16.0846	1.62477	32.9287	22.9185	8.66639	10.3007	26.8706	2.47825	21.1316	1.08897	22.9211	8.19547	47.9049	30.4723	3.78722	25.1685	60.3602	41.8623	1.93154	47.0632	63.6485	2.55034	54.4925	7.94105	0.261161	23.3877	65.5618	10.4297	13.2193	14.1068	46.5185	23.2214	23.7584	16.8317	0.376056
88.2311	3.75346	4.26985	5.12831	40.2833	60.2552	10.1826	41.7792	13.6377	82.0538	106.672	90.7994	20.9324	13.5018	6.77402	13.4864	1.26035	29.1489	20.9946	35.9428	7.7314	22.4602	2.744	22.9032	0.826175	28.0563	6.74191	49.1031	27.1373	12.9486	26.4322	64.9183	48.1159	1.42167	45.1086	51.4363	1.98615	50.9267	7.57505	0.174985	23.8775	60.7908	8.62962	10.4071	18.5432	62.5709	27.1416	20.8367	17.5911	2.80085
88.331	3.36195	7.96141	4.23867	35.7309	56.9142	9.76226	35.6093	11.4355	117.253	99.7451	102.158	31.2448	10.975	7.3381	11.2129	3.48481	25.1387	18.6942	65.4971	8.36763	17.7968	2.5055	21.3285	0.626682	26.2134	19.5777	47.0155	32.0522	19.1234	23.759	60.4213	45.8321	1.02904	40.5861	41.1421	1.54692	42.6279	6.52153	0.116733	21.4792	54.613	7.56663	26.3722	17.1856	62.6238	26.2264	19.3151	17.3211	3.5413
88.431	2.95174	8.42377	3.50242	30.8111	51.2563	10.3229	29.347	9.35757	113.8	98.5214	98.9814	31.9597	8.77016	6.57815	18.1956	3.66642	41.4999	16.4628	64.4503	15.5498	13.6594	2.11395	30.5671	0.475317	22.8489	22.1886	43.2845	36.5898	19.4807	19.9845	53.5631	40.4417	0.737179	48.0552	32.7047	1.20495	44.9789	12.1522	0.0776069	18.1857	48.3506	6.39179	28.8089	14.0722	58.8809	23.1526	17.9299	17.8652	3.60243
88.5309	3.51741	7.61909	2.89403	26.1696	45.0111	9.55791	23.6135	7.53236	162.962	115.802	96.2089	28.9339	6.94455	5.50314	19.5677	9.58679	52.7722	14.4336	55.1888	16.2105	10.2726	1.71486	31.032	0.3605	19.4814	20.7333	38.8803	36.216	17.3694	16.2603	46.6052	34.3683	0.524615	47.9088	29.5013	0.938437	39.5052	12.6862	0.0514687	14.892	58.8426	5.30351	26.1271	29.3432	51.8588	27.4378	21.0318	17.4554	3.40408
88.6308	3.50417	6.43178	2.39126	22.0417	38.9726	8.39026	18.6626	5.99442	158.25	113.365	88.0547	25.4397	5.47155	4.46718	18.1622	10.027	55.7489	12.7607	44.9727	14.2254	7.62139	1.36171	28.1776	0.273414	16.4869	17.933	40.5465	33.3797	14.4732	12.9949	40.2482	28.6245	5.20297	44.1856	45.473	0.730735	32.1541	11.3321	0.0340902	16.6108	58.5543	4.36142	21.9528	29.9936	44.2763	35.2368	20.3399	16.4918	3.12021
88.7307	7.33851	5.2386	2.09316	18.4772	33.4704	7.18773	26.5767	5.34433	134.61	102.971	98.4838	39.1559	4.29904	34.032	15.8714	8.77282	52.4995	19.5731	35.9185	35.0899	8.01595	1.06821	24.3632	0.207378	13.9168	14.9408	39.1832	29.5023	25.9378	10.2814	34.6518	27.3257	5.8932	39.2074	60.2309	0.569106	25.1937	17.7205	0.0225906	26.4007	54.2263	3.57063	17.7613	27.5236	51.6133	35.3099	18.4451	15.2362	2.82159
88.8307	8.44534	4.78116	1.77831	15.4474	28.6075	6.08514	27.9921	4.54581	107.368	90.1459	95.2217	44.4522	3.37254	57.8379	13.4784	7.18693	46.4811	20.1101	28.4426	41.2263	7.09661	0.832045	20.5625	0.157299	11.737	21.6299	36.2737	29.7526	27.712	15.8405	29.7958	28.0745	14.506	34.2827	59.4233	0.443249	19.6961	17.847	0.0150165	30.5891	49.4449	2.91624	14.0801	25.1923	49.4419	36.8446	18.9441	13.8573	2.53581
88.9306	8.30819	4.05393	4.34529	12.8946	29.9449	5.12138	26.1171	6.81636	82.5897	89.7738	106.516	41.8876	2.64334	57.8717	11.2817	5.72134	40.0893	18.6482	22.439	37.9232	11.384	0.645397	17.1378	0.119301	9.89546	21.7438	38.5905	27.705	25.237	24.0404	50.1717	35.1421	14.9903	30.7192	52.6801	3.98055	15.0969	15.948	0.010045	28.9416	44.0808	7.35203	12.5722	20.5126	52.0281	33.8395	21.4021	12.4607	2.27251
89.0305	7.6501	3.30976	9.45904	10.9165	28.7878	6.15745	22.8137	7.20045	62.141	82.1866	109.9	36.5837	2.07073	50.5052	9.37148	4.49405	34.1703	16.6818	17.6737	31.3801	11.4887	0.499406	14.1874	0.0904659	8.34199	19.4136	37.6848	24.6422	21.2762	24.1479	60.3888	34.4497	12.755	36.3072	44.3701	6.56874	23.3659	13.3263	0.0067892	25.1378	38.8838	15.4997	10.4863	15.7586	57.4285	29.0247	20.4668	11.1106	2.27654
89.1304	6.81717	5.84275	10.2637	9.84192	35.3233	10.0354	23.3577	10.2111	46.099	72.2425	103.097	30.7804	1.6217	41.7754	20.5666	3.5074	36.4387	14.7174	17.8943	24.4735	14.8142	0.385927	11.7017	0.0685918	7.03211	16.4335	35.1053	26.1191	22.7549	21.3293	58.0332	30.7976	9.99244	34.8378	36.3533	6.13083	46.5566	10.7657	0.00465639	20.8846	55.2132	16.691	8.45157	11.7134	53.9759	38.5107	23.8605	11.8407	2.13826
89.2303	5.96988	6.11583	9.5021	24.0713	35.5484	18.1446	21.4833	10.6085	33.8812	100.229	96.9702	25.5479	1.26986	33.7342	25.983	4.65154	43.0022	12.9128	16.0063	18.3807	17.878	0.298046	9.6319	0.0520116	17.0721	13.5382	31.7738	36.7565	20.7317	17.7905	52.0465	26.3497	13.0525	31.3571	29.3171	5.07089	57.3856	8.53895	0.00326064	16.9135	57.3851	15.3305	8.82606	8.53326	47.5311	39.0389	23.0343	11.7888	1.95484
89.3303	9.41651	11.1713	8.27781	30.0294	33.018	25.4058	18.6044	9.78525	24.7462	103.508	96.1773	20.9105	0.994311	26.9322	25.4402	4.34998	41.1942	11.3041	13.2613	13.45	16.6538	0.230147	11.8604	0.0394474	17.6611	10.9904	28.2252	43.3285	17.482	14.4114	45.4926	22.0278	11.9638	32.5266	23.4215	4.03487	53.044	6.70258	0.00234689	13.4869	54.068	13.2256	7.87221	26.3534	40.5784	35.344	20.8746	11.5711	1.76563
89.4302	10.2084	11.7734	7.01755	29.821	29.4786	25.6273	15.5005	8.4875	27.5599	96.2953	88.7846	16.9787	6.59932	21.4686	22.7564	4.33458	36.7228	9.88686	10.6645	9.65703	13.9701	0.177758	41.6264	13.0724	15.8472	9.25182	24.7577	43.4934	14.0974	15.8235	56.8463	18.1789	9.70024	30.0475	55.7483	3.16641	44.1884	5.22927	0.00174971	27.0991	48.9225	11.085	6.5629	28.3302	36.6568	30.7414	18.4488	10.965	1.58583
89.5301	9.80996	14.6171	5.87242	27.1561	32.5599	23.3092	12.5715	7.09788	24.7638	85.3395	92.6974	15.1608	7.71697	17.0321	19.7834	6.10758	33.9829	8.6441	8.46977	6.83465	11.0919	0.137372	48.6723	15.8869	14.0996	9.08496	27.0766	40.3983	11.9366	33.7805	57.1123	28.3343	7.4161	34.9916	62.2234	2.47237	35.0436	23.0342	0.00135737	29.6014	65.2915	13.8757	10.5	24.6276	31.6883	25.4956	16.1331	14.2226	1.42062
89.63	10.3538	15.7936	4.88283	23.7362	36.3865	20.2995	9.99589	5.79815	20.3162	86.6751	87.3646	12.8998	7.15936	24.7902	16.7568	5.79208	29.8718	7.55643	6.69057	5.66893	8.5239	0.10625	46.5517	14.7829	19.0579	19.5225	39.9526	35.8768	19.6526	36.2481	65.8803	51.8845	5.48986	36.3218	57.9936	1.92705	27.5994	53.7584	0.00109139	27.3865	66.7521	13.3732	10.6088	30.9451	36.3149	20.48	17.1978	17.5419	1.27107
89.73	9.8391	14.4014	4.42184	20.3094	35.3571	17.3239	7.8282	4.662	15.8846	86.9851	88.7676	10.7031	8.83306	24.0438	23.4252	4.89771	25.6819	6.60525	5.27261	4.42763	6.41565	0.0822687	41.2172	12.4624	18.1697	25.5274	44.6241	30.963	20.5917	32.8473	62.5833	55.9795	3.98744	35.4248	50.0789	1.50109	41.0631	58.2008	0.000896741	23.5248	62.4923	11.7757	9.34066	28.3112	34.5863	16.6229	16.1437	18.8068	1.13668
89.8299	8.90953	12.2057	7.02555	25.8259	32.2955	14.6388	17.8921	15.839	22.1364	95.9008	96.4949	21.0886	8.49832	20.7466	23.5933	3.95433	23.1061	5.77366	7.30409	11.2569	4.7625	0.0637808	35.2039	10.0235	15.9339	24.9629	44.644	26.2096	18.594	27.7364	55.8958	64.5916	2.86259	32.0666	41.5947	1.16897	43.7428	52.7025	0.000752788	24.9463	56.3846	9.96629	7.73833	23.0474	30.6381	14.6509	26.1899	18.7891	2.17004
89.9298	7.8698	9.96321	10.6554	31.4458	29.1591	12.3089	24.2367	22.6448	21.3413	108.38	92.3441	22.879	8.1816	19.7987	21.3514	3.12659	29.9332	5.04669	6.84182	14.2109	3.50198	0.0495204	29.524	7.86287	13.6128	22.0304	42.1725	35.4699	15.603	31.0304	48.7782	64.4834	2.04002	36.843	33.8083	0.910144	38.8629	44.3183	0.000654337	22.8049	50.0211	8.27551	6.21432	24.1476	26.2338	12.2538	27.382	18.0041	2.42576
90.0297	6.85798	7.96357	10.8277	30.9786	25.6407	10.3235	25.1023	23.5836	18.0953	104.57	92.4556	21.2011	7.07532	16.98	18.4413	2.44768	29.9214	7.4893	5.76263	13.4009	2.5581	0.0385175	24.523	6.0821	11.5283	18.5422	45.0904	43.2843	12.5444	28.5453	42.175	60.2195	10.1863	35.0814	27.1348	0.708551	31.802	35.9227	0.000593763	19.4705	45.5391	12.0052	8.19516	25.4305	33.3755	9.90097	25.5365	16.7918	2.37313
90.1296	5.93074	12.248	9.79165	28.1093	22.2162	8.6723	23.2243	22.1949	14.4084	109.558	88.3994	20.6756	5.83304	13.9386	15.5696	1.90701	28.3128	10.3769	4.66521	11.2286	1.8599	0.0300349	20.2634	4.66662	11.4429	15.2289	44.1459	44.0821	9.81268	24.274	36.3284	54.0449	11.2084	31.4912	21.6145	0.551609	24.989	32.1603	0.000556198	24.6371	59.8629	12.0293	17.2207	21.9398	33.146	7.80619	29.6614	15.7837	2.20771
90.2296	11.2098	15.7393	8.44457	24.5246	26.5586	7.27001	20.1839	19.4682	11.0721	102.552	80.3293	24.5178	4.69546	15.0373	12.9921	1.48235	40.3393	10.4357	3.7157	8.82351	2.24048	0.0234876	20.5611	3.56351	10.1521	12.3419	41.1864	41.2646	7.53405	25.2058	31.2439	46.3301	9.75162	27.6594	17.138	20.377	31.2748	28.429	0.000520256	24.4355	64.1851	10.7596	24.9044	17.8651	29.8978	12.6462	29.3942	15.2464	2.01
90.3295	12.6535	15.2232	7.12733	20.9633	26.478	6.08839	24.1646	16.3944	8.3255	93.603	82.3923	23.4553	3.73243	13.4623	10.7744	2.65924	40.6292	9.60817	2.93885	6.66012	2.08581	0.0184352	23.0134	2.71345	8.70632	9.92748	37.313	36.8205	5.7088	22.5602	26.8539	38.7718	7.72153	25.178	17.7751	21.9192	29.039	28.1842	0.00046736	23.6672	61.1879	9.17439	24.5722	28.6962	25.8268	20.6417	26.8996	14.2959	1.81229
90.4294	12.3557	15.6145	5.95404	17.7197	24.4835	5.09631	23.8875	13.4543	6.17378	82.1524	78.9257	20.6284	2.9466	11.2562	8.90559	5.42064	44.2912	11.4251	2.31735	4.89088	4.41951	0.0145223	32.6232	2.06265	7.38268	7.95129	47.4835	35.8988	21.9004	21.4411	36.0992	32.0168	5.82912	22.2318	16.0973	18.8388	24.2395	24.6647	0.000396361	28.5328	55.6497	7.64778	21.426	43.9785	46.5849	22.2798	23.8694	17.0807	1.62674
90.5293	11.45	13.9481	4.9492	14.8842	25.077	4.26471	21.5652	10.8524	4.53639	107.313	82.5732	58.564	2.31738	9.135	11.7414	20.648	46.4742	12.4288	1.82487	3.5209	4.7134	0.0114862	33.8363	1.56634	6.2361	6.35282	50.2893	32.808	26.1148	18.5027	40.5964	36.4453	6.7828	22.0312	13.7051	15.1858	22.2607	26.6755	0.000308962	30.797	49.5536	6.30389	17.6652	42.3736	49.9291	23.7676	20.9092	19.4219	1.45713
90.6293	10.2367	11.7018	4.10408	12.4579	23.4788	3.56809	18.4611	8.64881	3.31278	108.838	77.8855	75.1729	1.81862	7.31058	25.5296	22.3338	51.1496	17.0352	1.43623	2.49695	4.19631	0.00913218	30.9869	1.18874	8.00185	5.06846	49.2305	28.8436	24.8425	15.2571	38.2876	34.5957	6.01011	23.7652	11.2956	11.9742	18.4923	27.6743	0.000223773	28.3569	43.6866	5.1665	14.1489	35.288	46.4206	22.0609	18.2146	20.0228	1.3039
90.7292	8.98006	9.49838	3.39959	24.0952	21.0474	11.8848	19.9534	6.83318	2.4091	105.679	70.3487	73.7598	1.42546	5.81105	28.1141	19.7505	47.9391	17.0899	1.13009	1.75026	3.44133	0.00731245	26.8996	0.901869	7.55069	4.04028	45.9273	32.1489	36.231	16.1507	34.1069	36.159	4.79959	22.2202	9.14045	9.36606	14.645	24.6613	0.000160278	29.5711	57.8275	4.22169	11.1531	30.2534	61.8533	24.6363	15.8291	19.5577	1.16617
90.8291	7.79555	7.56684	2.81482	26.6795	31.9892	13.7485	18.9995	7.46681	1.7469	97.4626	69.5962	65.6068	1.11653	6.07275	26.3211	16.2517	42.361	19.8192	0.889084	1.21554	4.63036	0.00591431	22.7492	0.684092	6.60125	3.21884	41.6061	43.5799	36.7782	14.5629	29.7332	33.2191	4.29315	19.816	17.9083	7.3041	27.9847	20.5803	0.000126063	26.8441	58.9868	3.44407	8.7117	37.6787	61.7428	23.3481	23.0287	18.4739	1.04272
90.929	6.72731	5.96191	2.33041	25.4071	34.3724	13.1291	20.3961	9.76435	1.26431	99.7668	78.9388	55.7201	0.874303	13.9395	23.0916	12.9635	36.5043	19.0634	0.699389	0.837841	4.46304	0.00484481	18.9804	0.518851	15.5847	2.56312	43.6846	46.1897	32.7383	25.932	44.8054	36.7879	3.44327	17.3609	21.1088	5.68966	28.587	16.6142	0.721109	27.4524	68.3175	2.80711	6.76869	34.3813	55.811	20.3914	23.535	19.0345	1.6496
91.0289	10.2741	4.66617	1.92971	22.6972	32.8648	11.6794	19.2078	9.88176	0.913898	110.444	76.7576	46.1916	0.684621	14.61	19.6483	13.1269	36.5985	26.1386	0.550099	0.573914	3.80473	0.00403505	15.7218	0.39351	16.0774	8.29332	42.369	44.1372	27.2529	26.9574	45.3487	39.7849	2.61742	15.1043	20.0626	4.43021	24.8074	31.3839	0.89469	35.1426	66.9091	8.46763	5.24263	27.9556	51.82	22.2032	26.0741	20.9346	1.77678
91.1289	11.0465	3.63698	1.59833	19.6451	29.7797	10.0681	16.8711	9.00101	0.659974	105.719	84.6135	37.7834	14.0275	14.3186	16.4622	11.3619	41.5418	94.3444	0.432674	7.57383	3.04834	0.003425	37.4928	0.298436	14.4153	9.50686	39.3095	39.8713	25.3628	24.1371	41.3997	37.0483	17.2222	16.382	17.4868	16.5309	23.1183	42.7179	0.832671	34.4015	61.5572	16.3306	15.9368	21.4607	52.1938	20.8051	24.7836	21.2098	1.71571
91.2288	10.5789	2.82744	1.3239	16.7199	39.5485	8.54952	14.1905	7.75159	3.31152	95.0139	83.5307	33.0224	16.8933	12.4027	13.6818	9.26596	51.6555	107.954	0.386319	9.26715	2.35561	0.0029694	41.9584	0.226337	23.4745	8.91766	35.4866	34.7951	25.9029	20.2657	36.4351	42.5394	22.8637	16.5186	14.598	16.7041	19.3271	41.5695	0.688926	30.3672	55.1057	23.2965	17.782	15.9448	47.3548	19.8409	22.3822	20.5011	1.58762
91.3287	9.61563	2.19456	1.09661	14.0987	40.8638	10.78	11.5893	6.45371	3.81632	92.123	76.9596	27.7948	15.8164	10.2256	11.3223	11.4842	50.2378	103.449	0.319792	8.64762	1.77934	0.00263139	39.5301	0.171662	23.1106	7.72585	31.4672	29.6791	23.1232	17.2502	31.6105	40.5061	21.0481	26.8301	11.9004	15.877	19.1095	36.0968	0.534435	25.4537	48.705	23.2478	16.2481	11.6125	45.0862	19.4607	19.753	19.2331	1.44226
91.4286	8.51041	1.70168	0.908734	11.8265	38.4129	10.5696	11.2583	5.25696	12.5668	112.246	68.7693	22.9285	13.5185	8.2448	9.34817	10.5587	45.0511	93.6629	0.256969	7.20795	1.32396	0.00237949	34.7661	0.130201	20.4562	6.77246	42.8499	24.9166	19.2807	19.7629	27.2665	35.7365	17.0983	27.6183	9.5688	13.2021	16.3734	29.7438	0.398066	30.8432	56.8543	22.374	13.6998	8.35042	39.9338	23.4367	17.2631	18.3963	1.29943
91.5286	7.42448	1.31875	0.753334	20.648	38.5057	9.50598	10.0683	6.75659	14.006	112.604	77.6427	22.0577	11.0821	12.7726	14.8544	8.82386	39.0753	83.0247	3.46123	5.64633	0.97505	0.00219308	29.5954	0.0987529	17.8339	5.67994	46.5611	23.6301	15.4405	18.3291	23.4638	36.2848	18.4086	51.4121	16.8839	10.5244	22.6823	23.8498	0.288331	29.649	55.8278	19.6905	11.1041	10.2409	34.1909	22.9215	15.0232	17.1381	1.16639
91.6285	6.42555	4.03487	0.62484	22.4007	35.6988	8.2366	8.56853	9.90337	12.5887	103.433	75.3214	24.2897	8.89513	18.2858	15.4316	7.08757	47.7597	72.9827	3.85465	4.2531	0.712972	0.00205567	24.7776	0.0748995	16.2327	4.65552	45.9594	29.1934	12.0469	15.644	20.1717	32.9367	15.8962	54.1458	47.817	8.26525	37.4757	18.8376	0.77651	30.7213	66.9367	16.6613	8.81136	23.0792	28.7744	20.3677	13.6212	15.6796	1.0452
91.7284	5.53696	11.6896	0.51832	27.2956	35.0675	7.01216	7.05507	10.3904	13.6352	92.3491	68.8805	22.6354	7.06046	17.6702	14.1373	5.59066	46.2237	63.9402	3.42533	5.77797	3.43299	0.00195314	20.5615	0.717659	14.0354	9.80479	43.0824	33.709	10.9847	22.6623	17.3345	40.6401	12.5422	50.2571	63.0563	6.45535	38.6805	14.7511	0.852575	27.8131	67.4553	13.8333	6.90898	24.2721	36.4468	20.9559	14.8395	14.1613	0.93592
91.8283	5.25575	13.2081	0.430376	26.897	37.204	5.91786	5.67406	9.62819	12.1263	102.511	75.9213	19.6669	5.57031	15.2262	15.8855	4.37184	41.3732	55.9418	2.83105	5.57543	6.96632	0.00188374	16.9815	16.665	11.9345	10.6394	39.1474	33.5345	9.26698	22.5074	46.0692	39.6562	9.45	44.7009	62.1289	5.06841	39.6353	11.4931	0.759117	34.4196	62.7919	11.3761	5.41311	20.93	35.8484	19.1142	25.4564	12.6697	0.837846
91.9282	4.75851	12.2446	0.357491	24.4087	35.3807	4.97198	8.7198	8.37336	9.89774	98.2324	77.4342	26.952	4.38003	12.5249	19.1792	3.40441	35.8556	48.9169	2.27448	4.72433	7.37458	0.00183913	18.8304	20.0211	10.0905	17.7826	37.0533	38.65	7.47534	29.2366	50.6761	35.3795	6.93645	39.8775	55.0457	12.4141	34.4351	11.7726	0.613887	33.3239	61.5112	10.3263	6.27658	32.0311	32.2038	16.3273	29.6305	11.2555	0.750079
92.0282	4.20497	10.4604	0.297053	21.2972	31.9736	8.37873	9.4038	7.01463	7.71623	98.7046	79.5091	26.9535	16.8919	10.0879	18.5192	2.64559	42.2734	42.7646	1.80575	3.73705	6.5459	0.00180671	36.7925	18.5635	8.51469	18.4841	40.5002	38.4184	5.86093	30.6318	47.4863	30.2379	5.01223	34.9448	46.3471	12.2054	44.0959	21.1153	0.469645	29.2652	62.6273	8.8619	17.0013	30.8522	27.764	20.1979	28.5912	9.94577	0.67159
92.1281	12.7074	8.5749	0.246499	18.2049	28.1309	11.9918	8.87606	5.73743	5.85398	103.907	98.1096	24.1721	19.1233	8.04384	16.4679	2.05378	40.4847	37.3826	1.42631	2.83307	10.3794	0.00176385	44.3954	15.6248	7.18009	16.7265	40.0942	35.493	6.76113	28.5427	42.2017	32.8718	3.58676	34.0878	37.9647	10.2464	41.2116	21.8851	0.346552	24.4615	68.6567	7.40909	18.726	25.6896	23.4495	19.9608	25.9058	8.75254	0.601411
92.228	15.421	6.87036	0.204395	15.388	26.3527	12.1639	7.80715	4.61763	4.36575	106.522	98.0081	20.6144	19.046	6.8378	14.1047	1.59351	36.9124	32.6768	1.12412	2.08685	11.8308	0.0016992	42.9001	12.5566	18.1182	14.2513	37.648	31.4158	6.35269	24.4128	36.7561	30.6729	10.0559	30.8627	30.6116	9.80261	35.1024	26.7797	0.249317	20.2855	65.9822	6.11507	17.0326	23.9898	30.853	22.8663	30.4533	7.67812	0.538651
92.3279	15.4669	5.43187	0.168942	20.8959	29.4466	11.0889	12.8171	3.6745	3.21963	98.7892	90.9194	17.1274	16.6971	15.396	11.857	1.23595	37.0331	30.4735	0.885108	1.50571	10.8029	0.00161598	38.1554	9.8455	18.8132	11.7809	38.323	27.0526	5.44553	20.0366	31.7555	26.804	10.5538	35.207	24.4525	8.16613	28.1502	25.2691	0.176018	16.4099	65.6059	5.01361	14.3303	19.7099	30.6874	21.9104	29.4707	7.94481	0.482499
92.4278	14.3704	4.26043	0.13898	21.2975	28.6125	9.66832	14.0802	12.875	2.35673	101.324	81.5022	33.4759	13.8557	16.0961	17.4557	0.958424	33.6048	30.1958	0.696651	6.03965	8.974	0.00152941	32.6613	7.61367	16.8975	9.58204	37.054	33.3698	8.43584	16.0896	27.3447	22.6632	9.03101	33.4602	19.4223	6.51382	30.8859	21.6517	0.122469	25.911	60.7371	12.6344	11.6014	15.2155	27.6977	19.2536	26.7321	7.7773	0.432234
92.5278	12.8653	3.32566	1.70004	19.6151	28.1867	8.25697	13.405	15.8213	1.71644	108.111	83.721	36.2672	11.3247	14.2621	17.8126	0.743271	38.7799	27.6627	0.548286	6.97947	15.9002	0.00144272	34.8099	5.8408	14.5486	17.3718	46.6818	34.1338	10.6233	12.7645	23.5145	18.8228	7.09453	35.7634	26.2343	7.12311	27.5057	17.7215	0.0842225	26.8963	54.5266	16.1119	9.19942	29.1424	23.9336	27.5198	23.6346	7.35694	0.387261
92.6277	11.2945	2.58858	3.49797	17.2421	25.9179	7.78557	11.8487	15.6588	1.24595	101.97	78.4015	33.5904	9.07596	11.8735	16.2044	8.6875	51.514	24.6321	0.431509	6.38148	16.4014	0.00135029	32.2147	9.51175	21.3929	18.3575	49.2404	32.0273	18.265	18.3082	20.2094	39.3936	5.33261	33.3471	64.5165	7.23301	22.5331	14.1579	0.0573711	24.7157	48.2582	15.6109	7.20984	30.7892	27.9855	28.5895	25.1045	6.8026	0.347045
92.7276	16.7389	2.82694	3.76394	14.7974	23.0169	14.1905	10.0064	14.1048	0.902501	100.976	86.5014	29.1008	9.74924	9.61678	14.0298	9.8551	50.9969	21.692	0.339605	5.26393	14.4047	0.00123494	28.1024	9.54063	20.7119	16.7191	54.715	28.62	19.3343	35.7141	17.3648	43.5528	3.90868	29.7094	72.3485	19.3955	17.7159	11.1594	0.0387702	21.1564	47.4253	24.5877	18.7389	26.595	26.8359	26.2014	25.577	6.19096	0.311071
92.8275	17.8553	10.3071	3.47485	12.5356	30.6379	15.1538	8.19373	12.0681	0.652896	110.87	84.4052	24.3821	8.79142	7.68883	11.859	15.4537	48.8384	19.0183	0.267313	4.09759	13.0683	0.00109952	23.8252	8.30056	18.2452	14.2889	54.6044	24.8025	17.537	37.7546	40.4893	40.9002	2.82187	26.0179	69.7187	19.1344	28.0729	25.3169	0.026021	19.8048	56.4439	25.103	25.0455	23.4307	23.8444	24.1542	23.6404	5.57022	0.278867
92.9275	17.0438	11.9203	3.02337	10.5429	31.6805	14.0805	6.56159	10.0052	11.3852	105.786	90.0845	29.5398	7.39094	6.10891	9.90085	14.9873	43.5322	16.6442	0.210455	3.07357	10.8205	0.000964131	21.7813	6.78217	15.6104	13.2934	51.5101	21.056	14.7522	34.0216	43.8868	35.8503	2.01817	28.047	61.1538	16.0786	27.6562	33.8626	0.0173448	17.1108	55.7739	22.6138	24.2059	18.7403	31.406	20.7629	24.0897	4.96957	0.250033
93.0274	17.7793	11.1416	2.56128	8.83042	29.7907	12.3793	5.16678	14.6144	13.7085	94.9265	91.8243	28.4618	6.00941	11.1772	24.1355	12.7776	37.6582	14.5558	0.165708	2.24704	13.8494	0.000844696	18.8929	5.36603	13.2265	11.4747	46.9905	17.6193	11.8786	28.6519	40.9432	30.3606	1.43479	26.2183	51.2183	12.8633	41.439	32.7953	0.0114711	22.4426	63.3302	19.3422	20.9246	14.2561	31.2469	23.5438	22.2671	4.40566	0.224218
93.1273	16.8108	9.55464	2.14238	11.9457	26.7676	10.6129	14.0703	15.3184	12.6537	84.6022	85.7237	25.1127	4.8028	11.4115	28.6187	10.3536	39.3315	12.7258	0.13044	1.61227	13.1492	0.000749733	15.9711	4.17097	24.0174	9.55006	44.8135	14.5906	23.1742	23.3283	46.0689	32.328	4.25857	38.3232	41.8268	10.115	40.3161	28.4197	0.00752899	22.1367	61.6128	16.1453	17.1779	16.1052	28.2063	22.4616	30.2956	3.8869	0.201069
93.2272	15.1848	7.84838	1.78077	21.2923	31.9334	8.98856	17.1117	14.1887	10.5172	73.3285	90.725	21.3642	7.58748	16.0458	27.4758	8.20059	36.8621	11.1243	6.36311	2.59337	11.1311	0.0006694	22.7479	3.20927	24.0215	25.2227	49.1157	23.8074	25.1984	23.9098	43.4559	29.9222	4.49676	38.6537	33.6617	7.90384	34.3204	23.3939	2.20183	33.3585	56.5263	13.3143	13.7269	14.2462	36.074	19.6903	30.4819	10.557	0.180336
93.3271	14.806	6.29542	5.82132	23.2	31.8142	7.56693	17.5966	12.336	8.28356	96.9148	85.9555	17.7273	12.3235	15.4422	24.3729	12.1431	32.5727	18.7166	25.415	2.61866	8.88346	0.000591526	23.0568	2.45466	21.3571	28.2668	48.6886	26.7407	23.119	29.6377	38.7134	26.0463	3.85644	38.6731	26.8551	9.2086	27.5159	38.0528	2.72906	34.2241	50.5372	10.9117	30.352	28.7358	38.8184	30.5572	28.0489	14.1138	0.161782
93.4271	13.5761	5.70761	6.62459	21.9572	29.4099	6.35088	20.3511	11.7256	6.32416	98.65	89.2464	14.5081	12.4452	13.286	20.8509	11.6404	50.9585	19.566	37.1694	2.26608	6.84855	0.000509204	20.9219	1.87087	18.3283	26.3084	51.4252	26.2743	19.5687	28.1928	33.75	33.7352	6.92623	35.785	21.3115	8.06439	32.5322	38.6617	2.53906	34.2479	46.4973	11.652	32.5331	29.2148	36.1449	32.5308	24.9453	15.6609	0.145167
93.527	12.0715	7.3222	6.23143	19.5578	26.1916	5.32192	19.8269	12.9756	4.73593	91.2019	83.9305	11.7805	10.9694	10.9215	17.5184	9.88234	52.4053	18.2454	35.2045	7.28494	5.1654	0.00042509	22.4609	1.4229	18.6972	22.7137	50.0316	24.1188	15.8165	31.2975	36.7906	49.1724	6.81859	39.3139	16.8578	6.54043	29.6924	35.4323	2.37121	30.5368	59.9301	10.6712	29.3011	24.8674	31.6936	30.1655	21.8732	15.9419	0.130225
93.6269	10.558	8.06565	5.46561	16.902	22.858	4.45623	17.7562	12.3145	3.50269	92.9389	88.0029	9.52226	13.9803	15.9282	17.085	8.09473	55.6154	16.3556	29.7651	8.62914	3.83973	0.000351145	26.2634	1.0808	16.7139	18.906	46.5042	39.3818	12.4155	28.7115	34.3818	50.3682	5.69526	36.9583	13.3091	5.16833	24.5973	29.9624	1.96533	25.7347	60.6714	22.5325	24.5393	23.9004	39.1109	29.002	21.4968	15.4534	0.116782
93.7268	18.1929	12.0856	4.64866	14.3731	19.7209	3.72962	15.123	10.8511	21.4749	85.964	83.0782	7.67619	13.3082	15.4555	15.2578	6.44367	51.4909	17.5025	24.1339	7.96117	2.82606	0.000298361	34.3387	0.820323	14.3688	15.4351	42.0304	44.2423	9.55576	24.3827	30.5253	45.8902	4.42108	48.2281	15.2134	4.0457	35.6463	24.3574	1.52631	29.5077	59.0259	24.3229	19.8195	47.6861	38.1626	25.5325	22.1692	14.5247	0.104646
93.8268	20.1389	12.1922	4.41026	12.1141	16.9012	3.12067	12.4573	9.16286	25.0315	75.9625	75.0679	6.17843	11.4551	13.3383	13.0961	5.06146	56.9978	16.495	19.2345	6.59754	2.06565	0.000272063	34.0011	0.622348	12.1944	17.3605	43.0718	43.4738	16.5706	22.9179	26.576	39.638	3.30126	52.8566	14.3041	3.15577	34.4078	19.3866	1.13774	29.4762	54.1528	22.3608	15.6962	48.3933	34.166	21.3399	20.5773	13.3707	0.0936939
93.9267	19.5164	10.8161	4.57209	10.1588	17.0844	2.61075	13.3876	7.53253	22.8561	81.0034	76.0218	4.96845	9.4228	12.8826	19.3143	3.95038	53.5208	14.8445	15.2173	9.73671	1.50244	0.000264566	30.557	0.472052	20.7255	16.1786	55.2537	39.9081	17.5749	19.6785	26.6672	33.3075	2.41036	80.2924	33.3765	2.45819	47.3624	15.2478	0.824542	26.2613	48.415	19.299	12.2935	54.8982	29.407	17.2339	18.3636	12.1294	3.52957
94.0266	17.8423	9.04274	4.16519	13.8206	19.949	2.18393	12.6139	11.7189	18.8988	88.4197	86.3111	8.57927	8.14187	15.6728	21.9382	3.07365	47.3295	20.945	12.0006	9.61848	1.08893	0.000262595	26.2894	3.16429	20.536	13.9763	58.7039	41.7973	15.9546	32.2772	29.0526	54.8478	1.73606	89.5195	37.145	1.91376	45.1343	15.7297	0.585433	22.1219	42.765	17.6726	16.5683	48.63	27.3546	13.5827	16.1245	10.887	4.60608
94.1265	15.8402	7.32627	3.6033	14.0936	19.7171	7.27546	13.3061	12.5054	14.8422	84.1681	83.8935	9.07338	6.79505	19.1187	20.7625	2.38789	40.8	21.2257	9.45054	8.24077	0.787201	0.00024458	23.9768	3.68493	18.7361	11.6369	57.2878	39.7009	13.4273	32.9933	31.6431	57.868	15.6024	84.517	38.3119	1.48973	38.8851	13.9864	0.409248	22.5797	37.5551	20.9117	24.5879	38.9966	36.521	17.549	18.4946	9.69521	4.72875
94.2264	18.5671	5.83059	3.04473	12.9831	22.4728	8.41667	12.4238	15.0623	11.3115	83.3283	76.7842	8.32581	6.36365	18.3413	18.3017	7.06346	34.7681	19.5935	7.43779	6.56043	0.567987	0.000207039	20.7735	3.383	27.4978	9.50204	53.3443	35.7366	10.8147	29.3466	37.6152	53.3655	17.6195	114.372	34.6173	1.15949	34.708	28.2541	0.28263	20.3097	62.4329	19.8177	24.4145	39.8311	42.8147	21.2904	20.5597	8.58278	4.48501
94.3264	18.3912	4.59151	3.02227	11.4134	22.0069	8.03802	18.9473	14.7954	8.4607	76.0831	89.1312	7.18046	14.2339	15.7615	17.0082	7.48131	30.516	17.4975	5.85214	4.99415	0.409225	0.000153737	19.194	2.83487	26.6138	7.67581	48.2662	31.1144	9.38782	24.5608	38.776	46.3697	15.4628	113.458	29.4412	0.902308	43.3022	30.6984	0.19331	17.1948	67.3046	17.3293	21.3445	41.4726	41.0914	20.8828	19.5633	7.56367	4.11836
94.4263	17.9188	3.59273	2.7087	9.7955	33.3684	7.15129	20.3846	13.2756	7.07697	82.2618	87.2946	15.3859	15.1977	15.2864	14.8701	6.57231	53.7512	15.4267	4.60399	10.8074	0.29451	9.18e-05	16.7313	2.53902	23.4422	17.0447	48.7316	30.89	12.6086	23.3292	35.6124	46.2317	12.2937	103.296	24.252	0.702093	40.1687	27.8344	0.131202	22.2101	64.4462	14.6191	27.0029	35.6273	36.5247	21.7965	17.6315	6.64232	3.72795
94.5262	16.4245	2.80014	2.32646	8.29824	35.8326	6.16593	19.2166	11.3327	5.68728	78.0086	81.4049	16.9329	13.6753	15.3595	14.6487	5.39331	56.5781	13.5316	3.62186	11.5883	0.211748	3.69e-05	14.1794	2.10354	20.0566	18.6499	46.2698	35.2536	22.671	22.7236	31.4132	54.2739	9.30124	91.2164	32.0858	0.546216	33.5147	23.4204	0.0885095	21.8038	58.7261	17.476	25.691	31.5326	33.6566	20.0215	15.5469	5.8174	3.35251
94.6261	20.8627	11.1127	1.9592	16.3111	34.2529	5.23756	16.8884	10.7135	18.8498	102.276	84.2843	15.7762	11.4858	13.4244	13.1353	4.29655	56.9182	11.8449	2.84914	10.2901	0.152085	-7.64e-06	11.8432	10.6807	22.8327	17.2086	42.3792	34.8906	24.2389	19.8165	27.2782	54.0973	6.84388	81.4541	36.0399	0.424723	34.6401	18.9894	0.0594343	35.3319	52.3402	16.6139	23.8666	25.2759	29.3696	23.1619	13.582	5.43947	3.00564
94.7261	21.8629	12.9453	1.63416	18.1146	31.0349	4.41638	14.2092	20.7389	21.0217	103.849	79.1759	13.7058	12.0322	12.4231	11.2936	3.37582	51.7011	10.3598	2.24124	8.35723	0.109114	-3.82e-05	9.81554	12.2605	20.986	14.7977	37.9415	32.1581	22.0805	16.4249	31.8529	48.7176	9.94781	71.3981	68.8842	0.330106	30.1935	21.629	0.0397854	36.9061	47.6003	14.5474	20.2761	23.7995	32.394	22.2854	18.3047	5.75137	6.36306
94.826	20.7128	12.1304	1.35647	17.2701	27.3436	3.71026	11.6049	23.3153	18.8983	104.521	72.1812	11.5001	10.7527	10.528	10.8825	2.63476	48.3648	9.05783	1.76301	6.44336	0.0782364	-6.17e-05	8.10093	11.2027	23.0293	12.2913	33.4605	28.7871	18.6177	13.2602	30.424	53.03	14.6575	83.0786	74.1392	0.256379	32.3166	19.9389	0.0265914	33.5261	58.2804	12.2809	16.4988	19.6246	30.4383	19.6277	18.3745	8.72539	7.23617
94.9259	20.4783	12.6298	1.12332	15.4361	23.7197	3.11116	11.5135	22.2772	15.5081	112.666	75.3225	11.6008	9.00333	8.59633	9.66656	2.04965	48.3916	17.6395	3.36867	4.80183	0.0560724	-8.66e-05	6.67051	9.36717	20.9795	10.0231	42.5889	32.05	15.0124	16.94	27.2259	49.5065	13.8488	79.3815	68.5684	0.19893	47.0202	16.9063	0.0177854	28.5311	58.1034	10.1856	13.1206	15.179	26.8007	16.4091	16.8936	10.1457	7.12085
95.0258	18.9009	11.3506	5.42291	22.8656	29.2552	2.60603	12.0983	19.7014	12.1272	110.024	79.3654	10.442	7.30611	6.8995	11.4479	1.59194	43.867	18.8848	3.69022	3.4942	0.0401614	-0.000111847	5.48564	18.8676	20.2066	8.09053	45.115	31.3607	11.7662	16.26	35.4562	43.2715	11.3754	74.6178	58.9921	0.15419	45.4302	13.7627	0.01194	37.2186	53.8499	8.37259	10.3007	26.1675	22.8789	14.0437	17.2556	10.5778	7.20792
95.1257	16.8636	12.6623	6.35552	23.8677	35.8865	6.13055	16.9303	16.6733	9.21812	104.156	77.1718	8.92141	5.83349	9.32965	10.9845	1.2354	38.2261	17.7431	3.26418	2.49835	0.0287813	-0.000131994	4.50809	19.6954	19.7065	6.49315	47.0046	28.7192	9.04648	14.0907	60.9516	36.5909	8.75557	66.6727	52.7795	0.119428	38.5639	15.4426	0.00808139	36.651	48.3676	6.85034	8.02731	28.3011	19.2248	11.5248	17.4313	10.4009	6.79855
95.2257	14.7768	13.7533	6.03332	22.2037	36.1115	6.81806	19.2484	13.7268	6.88372	108.563	84.0867	20.0332	12.6226	15.8793	9.74025	0.958354	32.7359	19.7538	2.69326	2.34442	0.0206761	-0.000130993	14.2535	17.4019	17.3963	5.19401	45.4067	25.2815	6.86193	12.9976	63.217	30.3921	6.50636	58.4555	44.6648	0.0924469	30.8741	15.2004	0.00553926	32.4419	50.5128	15.0762	6.22874	24.6559	16.0196	9.18867	16.0625	9.86685	11.3577
95.3256	12.8189	12.5659	5.31142	19.614	35.8966	6.42632	18.6133	11.0957	5.08169	101.399	87.6682	23.5857	13.412	15.8927	8.33048	0.743455	52.4224	18.7801	2.16231	1.95959	5.77532	-0.000108423	30.1512	14.3248	14.8947	9.07035	42.0282	21.6914	16.2574	11.0653	58.2764	43.7676	4.73664	50.8717	46.1435	0.0713829	33.3597	16.0934	0.00387071	29.8609	47.6813	17.3966	4.82098	19.6132	13.2887	15.5536	14.2931	11.9739	12.521
95.4255	19.2129	10.6602	4.52479	16.8769	33.1497	5.68508	16.5998	18.7099	10.2975	90.0414	83.0188	22.592	12.0476	13.8708	7.38045	2.30226	56.3443	22.3961	1.71625	1.53759	7.18287	-7.2e-05	33.1415	11.4942	12.8346	9.51463	39.1643	18.2866	18.2912	31.2202	61.0224	44.6897	3.40526	44.1409	54.8717	0.0550273	34.2451	14.4528	0.00277715	32.1766	52.9316	22.1711	3.72591	14.875	10.9961	16.9456	26.3273	12.7417	12.1907
95.5254	20.5749	8.70601	4.03758	14.3174	29.5074	4.88811	20.55	20.5826	10.7666	81.1494	75.1192	22.1782	10.1108	18.8071	9.43283	2.44897	52.392	21.7089	1.3555	7.606	6.75784	-3.98e-05	31.0231	9.0046	19.9907	8.64112	48.4605	25.6156	26.3178	34.7814	60.3698	51.5288	2.4289	38.2548	52.3114	0.0423398	33.3406	12.1059	0.00205503	29.6073	61.5726	21.4782	2.87712	10.9716	37.9079	16.0399	28.1687	12.6766	11.3187
95.6254	19.6702	14.1319	5.88188	12.0508	28.3674	4.14583	20.5889	19.4839	9.4455	84.7455	74.4724	19.731	8.21378	17.9453	9.26847	2.15435	46.1456	19.7362	1.06825	8.93003	7.01698	-1.8e-05	27.2049	6.95962	19.5427	25.613	51.0956	27.4592	26.6131	31.9472	54.6916	56.2207	1.72383	35.4235	45.6593	0.0323724	28.39	11.5806	0.0015668	36.1515	60.3905	24.3203	2.22062	17.7848	44.3886	20.8871	26.4745	12.1157	10.2963
95.7253	17.864	25.2664	7.73596	17.9488	30.1113	3.49265	19.2545	17.1444	7.6567	93.1181	87.6418	18.9516	6.56158	25.2379	9.79088	1.76885	39.7083	18.7921	0.841082	8.2125	6.17952	-2.64e-06	23.1252	5.33708	17.2634	29.0954	49.6659	26.3874	23.6481	27.1461	47.9919	56.3703	1.2195	31.683	52.4412	0.0245928	22.7642	9.9821	0.00122666	34.8422	61.052	30.0472	1.71344	24.642	42.5853	21.0334	23.745	11.2812	9.28001
95.8252	15.8038	26.5157	7.59179	22.1436	28.6438	4.11439	19.863	14.4645	5.94567	88.8731	101.528	24.5681	5.19477	24.2896	9.02818	1.40952	46.4181	16.9756	0.661937	6.79466	5.17916	7.67e-06	19.3459	4.21179	14.7842	27.2092	46.1397	45.3572	19.6669	22.205	54.5353	50.8949	0.86092	27.7886	55.1054	0.0184748	17.6943	20.5974	0.000982591	30.5327	56.9019	28.849	1.32192	23.1641	37.8459	20.7328	20.895	10.3173	8.3284
95.9251	13.7844	23.9056	6.77367	21.9101	32.9494	8.38094	18.3396	11.8841	4.49985	92.7097	101.924	24.1782	4.09247	20.8983	9.07279	1.10769	50.028	15.0344	0.520792	5.29879	4.11026	1.44e-05	16.0629	3.26886	15.2273	23.5433	45.0283	51.6591	17.4052	17.7983	53.2053	43.7626	4.61709	24.187	50.1731	0.0137404	25.3922	21.8856	0.000804288	25.491	51.2385	25.364	1.01976	19.0869	32.4571	19.075	20.5184	10.8849	11.5754
96.025	11.9282	22.0448	5.80585	19.9197	35.3813	9.12331	15.9189	12.1887	3.35067	91.9199	94.5653	21.5335	3.21532	17.1793	8.20424	0.864651	46.5625	13.2116	0.409593	3.97942	3.15792	1.12e-05	13.2702	2.51288	15.6884	21.0388	50.1062	51.0786	14.4425	14.1056	47.9704	42.123	19.3296	45.565	42.8344	0.0099805	34.6029	19.6812	0.000670064	21.828	58.0518	21.4524	0.786631	14.7575	27.3386	16.3765	19.7958	10.7764	12.0873
96.125	10.2754	18.7852	9.44582	20.2711	33.8223	8.53547	13.2837	11.1741	2.4685	90.2368	94.962	18.4001	2.52236	13.8324	14.5756	0.672626	50.2537	13.4334	6.45994	2.91182	2.37665	8.19e-08	10.9329	1.92095	14.0617	18.2582	50.0388	47.0514	11.5316	11.9908	42.0162	37.3489	22.2323	50.8105	35.3584	0.0070794	50.3502	16.5202	0.000557435	25.1539	56.4348	17.808	0.606771	11.0109	22.81	33.5329	17.9353	10.2678	12.592
96.2249	8.82906	15.3787	9.74406	18.6573	30.6459	7.52685	11.0126	10.6828	1.80563	93.3928	94.3717	15.3035	11.6545	11.0279	15.4988	0.655127	46.7944	12.4142	7.21324	2.09061	1.76429	5.00909	8.99376	1.4636	23.2029	15.2376	47.2211	41.5712	8.98039	9.81034	36.3826	42.7413	19.6272	47.9745	28.6379	0.00496694	48.6486	13.3781	0.000445666	23.7517	68.7796	14.6488	0.468019	17.7958	18.9347	39.8147	15.8495	9.54071	12.0096
96.3248	7.5767	12.3126	8.86037	16.3946	34.0853	6.46206	19.6738	16.0696	1.3144	101.758	87.1919	12.5954	13.3654	15.9317	14.3253	7.04856	41.2395	11.0909	6.41448	1.47958	6.69316	6.20774	10.6328	1.11294	22.8893	12.4579	43.0876	42.3971	9.58047	18.1992	37.015	43.3229	15.6475	42.9357	34.7583	0.00350385	41.2964	10.6252	0.000329139	30.1108	68.4732	13.0165	0.360969	17.3503	29.7946	38.7191	27.5926	8.71281	11.0538
96.4247	6.54061	9.73048	7.65892	31.0087	34.2446	5.47678	22.0845	16.9881	0.953684	112.091	81.4953	23.9021	15.7943	15.4266	12.4939	7.98044	47.3667	9.77998	5.30297	1.03545	7.66592	5.88396	38.0799	0.845312	20.272	10.0705	52.2354	45.9267	10.3827	32.7746	50.9736	39.2978	11.8562	37.6678	33.3647	0.00261092	33.0615	20.7813	5.86378	29.3837	63.4239	37.2958	5.07057	36.3679	36.6919	34.3001	29.2337	7.85866	10.0162
96.5247	5.62845	17.9602	7.22311	34.1891	31.7833	4.61201	21.2344	15.7976	0.690441	120.846	88.1494	26.0561	14.7014	13.303	10.599	7.15564	49.5269	13.3017	4.26084	0.718161	7.012	6.09077	44.6064	0.6416	17.3753	18.6015	55.2467	48.1404	9.51128	34.1436	51.4301	37.2001	8.73139	32.7893	29.2148	1.90952	31.4091	21.883	7.4962	33.023	62.1435	41.7944	27.4201	37.205	35.7794	31.3535	27.386	8.79142	13.1888
96.6246	4.83317	18.9666	9.53995	32.506	30.7052	3.87111	18.8762	13.7652	0.499132	114.465	87.2627	24.6661	12.5338	11.7181	8.86578	5.92109	45.6172	13.3213	3.3828	0.494477	5.82971	5.56483	42.6889	3.95558	14.7308	19.7269	53.7875	45.7443	8.0424	30.5961	46.9026	49.1901	6.32194	36.9175	29.2086	4.3477	32.1672	22.8949	7.04529	30.8912	57.1835	38.919	32.0012	34.7974	35.322	26.8168	24.531	8.98763	13.5737
96.7245	4.14495	17.1418	9.372	29.017	33.2479	11.2547	16.0005	11.544	6.07013	116.928	80.4931	21.5887	23.5249	10.9657	7.36195	4.735	48.4724	16.9686	2.67192	2.01937	4.60511	4.69656	61.2545	4.58848	12.4422	17.9906	54.2253	41.1867	6.49521	39.8117	41.2617	49.0399	4.52966	49.7883	45.1036	4.22346	27.9391	20.4685	5.8578	35.493	51.1949	36.2434	32.2276	28.6092	31.7807	27.6694	28.7181	8.73503	12.886
96.8244	3.55293	14.4651	8.3648	25.1052	32.6018	12.8437	13.1364	9.44716	7.25404	108.632	81.9769	21.4347	24.4259	12.1867	6.18868	3.72725	53.5946	20.469	2.10571	8.73929	3.52771	3.81047	70.3995	4.20711	10.4956	15.3854	51.4454	35.8662	18.7095	38.4183	41.5687	44.168	8.49318	49.3522	59.2359	3.53374	34.5739	20.6565	4.55785	33.4779	47.2467	31.4574	29.2536	32.1412	27.4202	25.273	38.3979	8.22427	11.8369
96.9243	3.04549	11.7793	7.17006	21.3624	32.2868	12.2107	10.5404	9.58904	6.67965	97.5471	78.6265	19.1633	23.9896	11.0132	5.15242	2.91195	53.6056	21.7763	1.65787	10.1616	2.6496	3.98695	66.942	3.71515	8.84954	12.7432	47.0975	35.721	24.2953	33.3706	37.8904	37.9325	8.42593	46.7494	58.2942	2.82272	34.5684	32.4203	12.3752	29.0343	42.3553	26.4444	24.5897	28.3778	26.5177	21.6062	38.4693	7.58006	10.716
97.0243	2.61136	22.8037	6.03111	18.0114	29.7635	10.842	8.31232	8.74653	5.54594	84.8864	71.548	22.0067	20.9148	9.24424	4.26758	10.7752	57.1467	26.2389	1.30472	9.31212	1.96401	3.56469	59.1189	8.69055	15.6063	10.3759	42.1516	33.0369	23.807	61.9741	44.3433	37.2541	7.05913	41.8875	51.621	2.21841	29.7477	32.6799	13.6015	32.2107	48.8356	21.8851	19.8986	22.7207	23.6492	17.7181	35.3439	6.88252	9.63685
97.1242	2.24016	24.2977	7.2629	15.1076	26.4677	9.33777	9.56204	7.53833	4.36639	98.4822	84.0424	20.8215	17.3101	7.51554	5.62956	11.6303	52.9909	25.5036	1.02663	7.69039	1.44269	2.97763	50.4301	9.28017	23.9331	16.9422	48.3072	40.2711	21.1913	64.9385	48.1072	33.334	5.48807	36.7642	45.9406	1.73318	29.1211	28.7934	12.1157	36.6808	47.7577	35.2933	15.7758	24.7541	20.3168	37.4488	31.4124	6.1818	11.0278
97.2241	1.92277	26.4469	6.9505	12.6345	23.0798	7.92568	9.29398	6.27887	3.33299	95.9541	99.6491	18.2195	38.7008	6.01971	9.96968	10.2783	52.1009	23.2083	0.80774	6.40624	1.05303	2.40264	47.8767	8.26902	24.4301	17.5224	48.9171	40.9953	32.5957	58.3214	47.8508	28.534	4.10137	69.5509	86.8301	4.2112	40.9339	23.8976	9.80025	36.7681	56.043	47.0661	32.6668	21.6226	17.1282	42.8527	28.9693	5.50802	17.7075
97.324	1.6514	24.1829	6.13744	16.1743	19.9023	6.67849	21.3319	5.11516	2.49659	88.3423	103.225	21.0934	128.063	4.787	10.5946	8.45524	46.9181	20.6129	13.9184	14.0149	0.765172	1.90211	42.2516	12.9345	21.8422	15.8254	46.5246	48.2805	47.4384	49.0381	43.4301	30.1286	2.99592	97.5559	133.21	7.42625	39.2154	19.2371	8.35556	32.9346	55.1255	46.166	34.6574	32.8494	14.2978	70.5948	25.786	4.87811	19.1351
97.4239	1.41896	20.5236	5.55873	16.1946	17.0509	5.60694	25.2327	4.89933	1.84732	80.7168	96.9875	20.0144	162.406	3.79329	9.79017	18.8169	40.768	18.1342	15.5621	15.0551	0.554202	1.4895	36.0291	12.8604	18.7786	13.4712	42.6578	48.4452	48.1273	39.8933	38.1371	27.7946	2.15832	165.193	136.74	12.267	34.9999	15.2286	7.24503	27.8225	50.8079	40.9438	31.0958	37.0206	29.3973	76.3817	22.6175	4.30041	18.4987
97.5239	1.21931	16.7652	4.79537	14.8009	14.5519	4.69846	24.8187	4.33827	1.35603	79.9197	87.4489	17.5367	244.968	3.0006	11.4431	21.2712	35.5876	15.8926	13.844	16.7345	0.400518	1.15895	30.1909	11.1496	15.9372	11.1309	38.2166	66.6069	42.8304	31.8805	36.5475	24.1568	1.54148	214.136	123.306	11.4509	28.7011	11.9415	5.775	38.5311	45.5209	34.7702	25.9955	37.7001	32.2581	71.3646	19.713	3.77772	17.1246
97.6238	1.04737	14.1006	4.04623	12.9604	12.3906	3.93341	22.3439	3.67396	0.990338	83.5687	77.3475	14.7804	262.976	2.37148	10.934	24.863	30.4997	13.9065	15.8808	15.0759	0.289072	0.898333	30.4779	9.09431	13.466	9.05146	33.7142	78.6847	35.6503	25.2233	45.1943	20.3668	1.09488	210.316	104.76	9.47127	22.5772	9.31286	4.37827	38.6296	76.3567	28.9213	20.9756	32.1107	30.254	61.8247	17.1342	3.30948	15.5571
97.7237	6.21914	19.2389	3.37767	26.3178	10.5359	3.29132	19.0929	3.02537	0.720761	78.1605	71.9316	12.2024	237.086	1.87345	9.67906	22.4983	25.9197	16.7859	14.2256	12.3394	7.07846	0.694741	27.6107	7.18873	11.3607	8.01472	47.5152	79.0571	28.5176	19.842	48.5802	16.8894	0.774898	190.834	86.2427	7.53622	17.3656	7.23969	3.21077	34.472	82.4694	23.8076	38.1062	31.7194	26.6157	51.1426	14.8747	2.89308	25.8824
97.8236	7.97831	36.7896	4.82033	30.4156	8.95147	2.75334	19.0275	48.2945	0.523691	69.4533	65.1853	9.95875	199.297	14.2088	16.2637	18.685	22.236	16.3232	11.7922	9.55956	8.7038	0.536568	29.5269	5.58484	9.5794	6.75731	52.2619	73.4682	22.2323	15.5566	45.2071	13.8753	0.54714	168.302	69.7409	7.76747	13.1877	5.61759	2.29948	33.6656	78.8295	29.5996	46.2516	26.6908	22.7113	55.871	12.9064	2.52487	30.4899
97.9236	8.15404	44.3097	4.82864	122.705	7.60172	2.30298	18.9534	125.953	0.380103	61.109	57.7957	8.07441	172.617	16.2354	19.5813	14.9667	18.9057	14.8566	9.48509	12.699	8.15835	0.414078	27.3605	41.8109	8.07593	5.55507	51.8978	65.2657	18.3891	12.1727	40.0732	11.3378	0.385713	146.808	55.8048	6.60392	40.8952	4.35435	1.61789	29.6851	71.7782	28.4723	43.4531	20.8648	19.0796	52.4317	11.1967	8.83139	30.3536
98.0235	9.16482	41.9894	4.34169	221.376	6.45375	1.92618	17.1827	201.421	0.276046	52.5989	50.7042	6.52159	142.419	21.5312	26.8905	11.7905	16.0071	13.1961	7.53374	12.1708	6.8642	0.319401	23.882	48.9164	6.80799	4.50414	48.818	61.8148	14.6514	9.51371	34.8665	9.23568	0.271662	127.501	44.37	20.4387	44.546	3.37326	1.12275	29.046	63.9502	41.9744	45.2374	15.6676	15.8966	45.5377	15.2336	12.2417	28.4404
98.1234	8.93552	36.2408	3.73358	241.809	5.4783	5.15641	14.7488	221.771	0.200842	44.7247	45.6193	5.25555	114.696	20.4343	26.9561	9.21463	13.5264	11.6097	6.38187	10.2793	5.45929	0.246294	20.2531	52.4598	5.73901	3.62367	44.8224	55.5477	11.3917	7.43027	30.8723	7.50998	0.19123	112.05	35.1409	32.7807	47.7109	2.61234	0.77058	25.6344	63.9828	42.2189	60.1393	22.6818	13.1857	44.2081	15.3279	18.7307	25.976
98.2233	8.19319	29.8716	3.14512	230.474	24.4489	23.8185	12.2153	226.885	0.146696	56.5584	43.2552	4.22961	91.202	17.4882	24.3481	7.17367	23.2746	10.1748	5.17832	8.11547	4.19977	0.189872	16.9222	58.9163	4.83784	2.90231	40.1925	48.3111	28.502	5.80055	32.4302	6.10082	5.23246	111.136	27.7646	30.4643	42.1312	2.02264	0.524088	41.9038	59.3857	37.8158	58.0361	36.8614	11.2156	39.1264	14.1047	23.2917	23.4553
98.3232	7.28507	24.0091	2.62289	205.974	34.4375	28.2676	10.5681	226.365	0.107894	56.7724	39.1604	4.40132	72.0235	14.3424	21.0102	5.5742	43.7881	8.90331	4.12833	6.14456	3.1632	0.146351	14.0277	53.4394	4.07814	2.31864	48.5816	41.6384	32.334	4.52756	29.9639	4.95348	10.7706	108.855	21.9042	25.1651	34.3784	1.56586	0.353705	43.861	65.4981	32.2606	50.1355	35.9812	9.40648	32.8109	12.544	25.062	21.068
98.4232	6.37158	19.0177	2.17629	178.312	61.913	27.2153	8.79978	204.726	0.0800793	52.1615	34.7036	4.01245	56.6635	11.5355	17.7297	4.32717	46.6266	16.2144	3.26655	4.52201	2.34917	5.07834	11.5785	44.5348	4.63192	1.84964	50.3727	35.2126	30.1811	3.53348	26.4905	4.02108	10.8518	110.925	17.2654	29.0005	26.9726	1.21199	0.237097	40.9764	166.604	26.8945	57.33	30.1284	7.8303	26.5588	10.9988	25.0894	21.4995
98.5231	5.52164	23.4677	1.80097	151.776	69.2613	24.2928	7.13395	175.577	0.060361	45.9363	31.3219	3.44943	44.4861	9.19173	14.7906	3.35747	43.2182	17.1789	2.57622	3.2605	1.72794	6.24071	9.53448	35.6062	7.5377	1.47426	48.5319	29.3819	25.7808	2.7575	23.0242	3.26403	9.14599	106.924	13.6016	33.1285	20.7158	0.937878	0.157945	37.9487	371.36	22.1651	53.5953	23.4925	12.2478	20.9673	31.6471	24.0724	24.1017
98.623	4.76038	22.4142	1.4879	140.699	67.3302	20.9744	12.1697	145.785	0.0465344	55.8148	39.5941	2.87804	34.8851	7.29087	12.2644	2.60443	38.0154	16.0877	2.02887	2.31502	3.8641	8.89878	7.84128	27.8392	7.42005	1.17455	44.8489	24.279	29.7674	2.1522	19.8748	2.6496	7.13151	96.3948	10.7118	40.24	32.6754	10.5408	0.104584	32.6146	462.391	18.1606	70.0647	17.6154	12.7368	16.2478	35.9132	22.4724	23.6026
98.7229	4.09225	19.4151	1.22825	124.075	61.5142	17.8246	13.504	118.518	0.036666	55.2814	48.0258	2.36256	27.3385	5.77009	11.3143	2.02005	32.6929	14.4443	1.59679	1.62419	5.07727	8.7741	9.13368	21.4935	19.3429	0.93567	40.3844	54.4191	27.9769	1.68003	17.108	2.15085	5.33814	84.8045	8.43418	35.5618	32.1582	17.3229	0.068828	34.7699	494.359	14.8343	72.4171	12.9025	11.7052	12.4107	40.7905	20.5893	21.9671
98.8229	6.22708	16.0334	1.01288	106.663	54.442	15.0298	18.6922	94.9729	0.0295045	61.8722	49.3976	1.92178	21.4167	4.56144	12.294	1.56677	27.8286	12.762	1.25642	1.12874	12.6849	7.65948	22.5547	16.4728	20.1458	0.745401	54.5469	71.5932	23.9835	1.31177	14.7096	1.74572	3.90157	73.9022	6.63982	28.9253	27.5032	17.6391	0.0449985	40.6967	470.779	12.0979	64.3314	9.31204	10.2015	9.37165	39.0712	18.6142	20.0042
[truncated: 2,098 more rows]
[truncated: 36 more columns]
