# Supplementary material for: Dynamic and selective engrams emerge with memory consolidation
Source: Nat Neurosci. 2024 Jan 19;27(3):561–72. doi: 10.1038/s41593-023-01551-w (PMC10917686; doi:10.1038/s41593-023-01551-w)
Supplement: Supplementary file 5 — Statistical Source Data [file 41593_2023_1551_MOESM5_ESM.zip › Source Data Fig. 4 - Mouse 1 Training Context at Delay = 24h.xlsx]

## Sheet: Mouse 1 Training Context @ 24h
Time (s) / Cell	1	2	3	4	5	6	7	8	9	10	11	12	13	14	15	16	17	18	19	20	21	22	23	24	25	26	27	28	29	30	31	32	33	34	35	36	37	38	39	40	41	42	43	44	45	46	47	48	49
0	4.08e-05	1.83e-05	-0.000180763	1.7e-05	0.000721664	-0.00245033	0.000133602	0.000141536	2.73e-05	-2.28e-06	-0.00280524	-3.82e-05	3.35e-06	-0.000660637	2.31e-05	7.29e-06	-0.000726173	-3.81e-05	-1.78e-05	-0.000148112	-0.000202316	0.000175259	-0.000326265	-0.000106487	5.32e-06	0.000140389	-0.000477004	7.94e-05	-0.000678904	0.000628324	0.000201228	0.000198595	0.000178431	-9.05e-06	5.5e-05	-6.44e-05	0.00014831	-0.000216741	-7.27e-05	-0.000128416	-4e-05	-0.000224826	-5.81e-05	0.000289183	-5.42e-06	3.38e-05	2.51e-05	0.000123502	0.000137638
0.0999	7.48452	5.44e-05	-0.000384134	4.18e-05	0.00138069	-0.00377933	0.000230557	0.000273513	0.000218787	1.64993	1.45313	4.21224	-3.97e-07	-0.000947639	11.2079	2.4e-06	5.93353	5.31415	-1.11e-05	10.4126	-0.000756446	0.000311801	-0.000560427	-5.09e-05	8.73e-06	17.6203	-0.00153569	6.61e-05	-0.00112547	0.000986201	30.9309	0.000332836	0.000398364	3.01e-05	2.62e-05	-0.000123497	0.000270332	-0.000363521	-0.000120278	-0.000367305	-0.000118654	-0.000346161	-0.000126943	0.00106237	1.04602	-5.69e-05	8.09e-05	0.000291969	0.00046861
0.1998	21.6406	0.000107219	1.01157	4.4e-05	0.69609	-0.00366105	0.000157863	0.000319791	0.000386208	12.1379	14.485	10.0594	-1.42e-05	-0.000875445	13.2993	-1.12e-05	25.4914	6.47422	3.45e-05	23.4896	4.84067	0.000316052	-0.000633248	-0.00014615	1.44e-05	21.9995	2.52874	2.39553	-0.00126562	0.000667004	41.3464	0.000620348	0.000538722	0.000110099	-6.92e-05	-8.28e-05	0.000246154	6.56312	0.457942	-0.000534091	-0.000265916	-0.000327488	-0.000153389	1.46772	1.11393	7.30065	0.000147361	0.000444196	0.517806
0.2998	27.5868	13.0283	1.27969	2.9e-05	0.978013	-0.00305341	-6.39e-05	1.89173	0.000571195	15.1034	17.8566	11.2475	-2.2e-05	-0.000695309	12.4817	2.56264	29.3527	6.03341	8.85e-05	25.1533	5.85397	0.000243154	-0.000640775	-0.000879771	1.63e-05	21.1171	3.68989	14.0395	-0.0012923	-0.000196441	41.6917	0.000850448	0.000461151	0.000162485	-0.000169264	3.27692	4.73915	19.8247	3.25956	-0.000624829	-0.00038391	-0.000302887	-0.0001528	2.47496	4.85642	8.85378	0.000223695	2.26768	0.612847
0.3997	28.9514	13.8017	1.25291	1.85e-05	1.05127	4.56891	-0.000355611	6.72649	0.000750828	21.4321	26.5296	10.9554	-4.83e-05	1.80005	10.8958	3.01668	28.8189	5.09162	3.48575	22.1785	5.34603	0.000156872	4.52235	1.76247	2.3e-05	18.4368	4.0375	16.6124	-0.00105576	5.24826	46.5495	0.000877292	8.73825	0.000163301	-0.000246499	3.04797	5.12336	21.572	3.83021	0.355379	10.6948	-0.000255064	-0.000133978	2.45769	15.1966	8.08192	0.000278637	4.37053	0.590053
0.4996	27.8786	12.0679	9.8015	3.24954	1.02315	31.2425	-0.000662893	7.03577	0.000837791	23.8	27.3262	9.29686	-8.38e-05	6.45333	9.25477	9.58037	27.1407	4.098	3.91181	17.8435	4.36888	5.33e-05	8.57145	2.2558	2.83e-05	20.8008	4.48925	17.9876	12.0935	14.4764	43.9233	14.2475	17.1264	7.99278	3.9638	3.16267	4.44508	19.4059	3.62207	8.3049	26.6599	8.49992	-6.35e-05	2.10666	14.9425	6.58096	5.30286	5.28758	0.538276
0.5995	25.6195	10.0796	14.1535	3.40636	5.79818	38.5071	-0.000927442	15.9574	0.000964308	28.1938	39.1196	11.329	3.89098	15.3687	7.7743	14.797	25.2466	5.26952	7.41669	13.6074	3.36901	-1.78e-05	16.6832	2.21131	2.71e-05	19.3261	4.40118	17.3555	15.4496	18.0775	38.2805	17.1199	16.9277	9.08425	4.80136	9.41895	3.62322	16.2587	3.1838	10.1877	38.2153	10.0275	10.6453	1.69554	12.0301	5.60254	6.91387	5.49843	0.482942
0.6995	22.8894	8.31298	14.3597	3.04065	7.84081	36.3208	-0.00112875	16.1627	0.00103857	27.9097	39.9418	10.9777	4.39481	20.9313	6.50066	14.3066	23.3961	4.99	7.41466	17.1663	5.38362	1.8e-06	23.4208	1.96521	2.84e-05	16.6328	4.03255	18.9898	15.0918	18.6807	32.5714	25.6272	14.2347	8.16205	4.49394	28.8656	2.89126	13.1946	8.14943	9.57393	38.8701	9.29145	13.3853	1.32294	8.99354	4.40079	15.2172	5.30748	0.430991
0.7994	30.0274	14.9003	13.0466	5.39525	8.32681	31.3668	-0.00129703	14.5375	0.00112489	25.2835	36.8112	9.29575	3.99657	20.7745	5.42514	12.0346	21.656	4.24074	17.9775	22.2303	5.30421	0.000148009	24.962	1.66722	3.06e-05	13.8016	3.54173	17.8204	13.3458	17.7717	26.7357	25.2729	11.2274	6.81858	3.84263	31.328	2.28953	10.5445	8.91781	8.11171	35.0998	7.96697	12.697	1.01565	6.50392	3.29924	17.0977	4.90526	10.5269
0.8993	31.8547	18.2937	11.311	10.8811	8.05991	35.8462	-0.00144422	12.7598	0.0012219	21.9875	43.5861	14.2963	3.42151	27.2219	4.52385	9.51936	20.0382	3.42545	19.0611	20.9863	4.48702	0.000411117	23.452	1.38015	3.38e-05	30.1507	3.02178	15.8326	14.9391	18.0334	21.4409	21.6011	8.59575	5.54117	31.6402	26.4346	5.67846	21.8027	8.25226	10.8374	29.9518	10.0152	10.7674	0.773195	4.62847	3.21256	16.2554	4.40885	12.3452
0.9992	33.2911	16.4596	9.59012	10.5261	11.3162	33.0789	-0.00162917	11.0742	0.00116599	18.7294	43.1947	13.9064	2.87098	26.8202	4.94358	7.29656	18.5394	2.6936	17.2155	17.4898	3.52734	11.6601	23.6399	1.12691	3.33e-05	32.6703	2.52428	13.7539	15.5191	18.8488	16.9247	17.603	6.48412	4.45286	40.2339	21.6523	5.61038	32.6882	10.0215	10.4529	24.7871	21.6864	8.60859	0.586236	3.26732	8.51083	14.4111	10.2378	11.8582
1.0991	31.9889	13.8516	13.8513	11.9434	12.1611	30.0623	-0.00191719	9.58171	0.00122595	15.7796	39.3558	17.5319	6.00978	29.6044	19.9413	5.49698	17.1522	2.08644	16.905	28.792	5.94716	13.2697	21.8352	0.912813	3.53e-05	30.2174	8.96586	11.8323	14.0889	28.8138	13.212	19.9636	4.85405	3.56154	38.1841	36.9883	13.3473	32.0476	9.56599	8.96239	29.6392	29.702	10.9579	0.443696	7.38598	9.15319	12.3407	12.8844	10.8067
1.1991	29.3598	12.5644	15.4293	10.8026	15.9456	25.575	-0.00230914	8.28332	0.00124603	13.9983	42.4871	19.597	6.07424	28.1049	22.2072	5.34166	15.8687	1.6021	14.9729	29.0093	5.92997	13.6316	19.5852	0.735887	3.8e-05	25.9531	16.9825	10.1352	13.723	31.8508	30.7103	17.7367	3.61929	10.2332	48.7003	32.3755	18.9468	27.7919	8.43887	7.25322	28.5042	28.5642	10.4357	0.335738	7.52716	8.0051	10.3728	13.6255	9.68955
1.299	27.2945	10.5957	15.157	9.37565	16.7627	24.7785	3.15096	7.15915	0.0012142	14.5908	45.5491	17.4825	7.18701	25.8983	20.4809	4.50239	14.6818	1.22388	15.7541	24.9226	8.19697	17.7927	17.3809	0.591607	3.82e-05	25.0194	20.0083	8.66463	23.2464	33.0226	35.2515	14.6551	7.21419	18.1589	55.6549	26.6478	17.4024	31.9504	12.9824	6.08735	25.0938	24.8283	8.86667	0.254083	13.6926	6.37908	17.9065	13.2728	23.0073
1.3989	24.5613	8.99991	13.5955	8.06588	16.1511	21.622	3.9242	6.18709	0.00118975	13.5046	54.27	14.2906	6.60754	23.4197	17.7655	3.56489	13.5818	0.932075	18.6584	19.7644	7.79103	17.1784	15.3635	0.474845	3.82e-05	21.8839	20.1559	12.3689	24.4291	39.4816	37.7611	11.7921	15.0643	17.8697	51.1737	25.2194	14.4404	29.2461	13.1193	4.86965	36.9744	20.7606	9.19786	0.192308	12.6585	4.82465	19.2318	12.3357	27.6425
1.4988	27.049	7.45772	15.5901	6.92568	14.9111	18.0813	3.85579	5.34692	0.00125044	13.7852	58.0074	11.1986	5.67637	23.5213	15.0515	2.73393	12.5658	0.708546	17.2801	14.935	6.48847	20.0013	13.56	0.380743	4.08e-05	21.3115	20.3201	12.4767	22.2842	40.1072	35.002	9.39072	15.0283	15.3963	66.8969	20.9606	15.1341	24.6825	18.7526	3.78961	37.8879	17.0774	9.70015	0.145332	10.6835	5.43267	17.9708	11.1284	26.6992
1.5988	26.6698	6.13674	15.5464	14.3279	14.9064	14.833	5.16878	4.62084	0.00125908	29.8568	54.3608	8.99168	4.76867	21.7995	13.5123	2.06029	11.6244	0.538028	15.0587	18.1384	5.05847	18.8928	11.9613	0.305041	4.25e-05	27.9933	18.9217	11.3899	19.0906	44.3801	33.377	7.44742	12.6787	12.6635	76.182	17.1331	13.0283	20.0995	21.1547	3.0825	34.323	13.9468	8.62528	0.10948	21.3727	4.83365	15.8011	9.83929	24.5712
1.6987	24.841	5.03956	14.0321	13.8895	14.0226	12.0591	5.17543	17.8655	0.00134199	33.3859	48.4136	15.7166	3.97491	20.6778	11.6029	1.53724	10.7539	4.74975	18.1151	24.2533	3.79532	16.9954	10.5489	6.63802	4.47e-05	27.2697	16.7939	10.0074	15.8338	43.6156	37.3237	5.89634	10.0144	10.2268	69.9682	17.9051	10.5919	16.0895	19.763	2.42266	29.3882	11.3534	10.4203	7.96719	25.6211	3.88604	15.8104	8.57713	22.0999
1.7986	22.3795	4.13612	12.1855	16.222	12.7819	65.8015	4.75439	18.7716	0.00153478	31.742	42.1617	15.6933	6.06247	18.8598	9.79039	5.7405	9.94834	5.59896	16.8319	23.1233	2.77956	43.6953	9.30245	8.94621	4.55e-05	32.4786	14.4334	8.65177	12.8982	40.5184	35.2398	4.66517	8.70761	8.19674	59.3446	27.8269	8.44389	17.6352	19.0942	2.5581	24.3674	9.22863	9.75315	9.42487	21.8241	2.95467	14.3453	7.40035	19.7314
1.8985	19.7438	3.39405	13.561	14.739	11.4485	319.341	4.22789	20.0355	0.00175087	28.2439	52.7747	13.447	9.66543	35.413	8.2017	6.25826	9.203	5.16405	14.6819	19.3633	2.00325	45.8979	8.20312	8.9049	4.77e-05	30.7228	12.1215	7.42695	234.835	36.3811	30.7218	3.69005	6.96801	6.54882	48.5486	46.5085	6.68409	29.4359	16.922	5.87974	32.1232	7.49648	8.21719	8.57821	22.5155	2.16984	12.4314	6.33642	17.5745
1.9984	17.1803	2.78497	12.7508	12.804	10.1508	523.907	7.52524	18.2308	0.002013	32.0598	52.8604	10.7877	9.4098	36.9431	6.85009	8.69334	8.51358	4.33789	12.5671	26.0763	1.42791	42.3909	20.6008	7.96589	4.86e-05	26.6532	10.0046	6.35534	388.215	40.9126	31.9781	25.7253	11.3193	11.0573	39.0145	44.0607	5.27724	29.5	14.4869	6.35569	36.4499	6.08753	6.54495	7.09468	18.4015	1.55679	14.4791	5.39422	15.641
2.0984	14.811	2.28515	11.8097	11.3052	8.94631	527.988	7.98872	15.9753	0.00247169	30.6465	63.7379	8.37152	8.22538	34.5838	5.71392	8.2007	16.2151	3.4831	10.6933	24.9149	1.00999	37.9037	22.634	7.36021	4.18e-05	22.2052	8.14622	5.43051	405.769	40.4985	33.7049	29.5264	10.8372	14.6101	46.4794	47.1617	9.90851	25.7921	12.2164	5.71307	34.3984	4.94266	5.0387	5.61082	13.8439	1.09877	13.9464	7.28138	34.3971
2.1983	12.6865	1.87502	13.6041	17.9941	8.42418	467.459	7.48765	13.8588	0.00300787	27.3363	62.1271	6.38028	6.95114	31.4221	4.76365	6.82974	19.6358	2.72992	24.1335	20.8853	0.710418	33.587	21.4522	6.3646	3.87e-05	18.1184	6.56137	4.63726	369.293	37.6812	31.0171	27.5139	9.00881	15.3694	48.8697	39.7383	22.4371	21.3431	16.0393	4.73775	30.0102	4.0128	3.79409	4.33537	10.0413	0.766289	12.4393	7.91609	36.6179
2.2982	13.4739	1.53849	12.9397	17.0182	7.68273	393.351	6.71216	11.9896	0.00351323	27.6187	56.2348	11.8212	5.80634	28.2936	11.4299	5.37589	19.5019	2.11057	24.5996	19.0879	0.497399	29.6852	19.4157	5.32248	4.25e-05	14.6187	5.23799	3.95872	315.953	33.8667	26.7587	31.7106	7.06912	25.3911	47.3546	32.543	21.9694	17.2187	15.6304	3.76449	25.1432	3.2578	2.81402	3.3075	8.4741	0.529713	14.6803	7.82363	34.7758
2.3981	16.0726	1.26236	11.4494	14.9041	6.88312	323.579	5.91037	10.3645	0.00408386	35.3913	55.1516	11.93	4.83006	29.8989	12.1605	5.3803	27.5977	1.61877	22.8101	21.0005	10.7865	26.2172	17.2876	4.37057	4.31e-05	24.6227	7.34158	5.63161	261.82	45.9035	22.1536	28.2877	5.39857	24.6998	61.843	26.5851	22.7145	13.7198	13.8969	5.02119	24.1443	2.64487	2.06498	2.50528	6.45883	0.363748	17.762	7.33489	31.5837
2.4981	16.4231	1.0358	9.80398	14.2314	6.10406	285.399	5.16556	10.1263	0.00460289	43.2012	50.0435	10.2642	4.01197	28.0815	11.065	11.3844	28.2873	1.23573	24.6778	18.7184	12.8676	23.1493	15.3	3.55218	4.15e-05	26.0673	10.2592	5.67626	213.149	50.4037	17.867	23.4056	4.06723	31.0239	95.9369	21.6784	19.4858	10.8638	11.9134	4.84056	28.707	25.3024	1.5037	1.88982	4.71311	0.248472	17.3344	6.65488	28.2877
2.598	16.5129	0.849913	8.26121	12.4869	5.38077	319.557	6.86369	21.6219	0.00519588	42.3293	53.5622	8.25036	3.33067	25.5388	9.55002	11.6537	26.9634	0.940678	22.3963	15.1473	11.7012	20.4392	13.5102	2.86979	3.76e-05	23.6721	11.062	5.18068	171.76	49.367	49.969	18.8429	3.04283	28.577	95.5821	17.6728	15.8233	10.6768	10.0524	4.14923	34.7468	29.0598	1.0888	1.42206	4.82673	3.54051	15.5544	5.90763	25.2214
2.6979	15.5474	0.697434	12.1067	10.7679	4.7262	293.125	6.85884	22.1764	0.00561135	38.1755	51.1131	12.1287	2.7645	23.0025	8.64896	10.0203	25.1727	0.714879	19.4022	24.2524	9.54529	18.0461	11.9199	2.3103	3.23e-05	20.1609	10.6805	4.5518	137.577	51.2471	58.9519	15.0083	2.26811	24.5189	108.274	14.4069	19.6399	9.2675	8.42156	3.35734	33.5567	26.7269	0.785043	1.0685	3.93591	4.20347	13.4033	5.69258	33.3479
2.7978	14.099	6.22853	12.3273	9.25059	4.14203	250.341	6.29753	20.0035	0.00582916	39.1818	58.2943	11.6781	2.29435	20.6558	7.45158	8.00996	23.3529	0.542724	16.5721	24.2749	7.35513	29.9443	14.1291	1.85593	2.96e-05	16.6402	9.6963	3.93553	109.8	57.4948	76.0063	11.9028	1.68747	20.1346	99.2733	11.7444	18.124	31.1074	8.50645	2.63026	29.6003	22.8527	0.564205	0.802055	25.4986	3.81018	11.3047	5.25607	32.8821
2.8977	12.4911	6.46171	11.2156	7.94044	3.62479	207.336	5.59997	17.4887	0.00593563	39.5317	59.4797	10.3963	1.90405	18.5304	11.298	6.17408	21.6223	0.411767	14.0914	27.1192	9.34683	30.0125	13.669	1.4889	2.94e-05	13.5099	8.46329	3.37875	87.4408	56.8549	75.7216	9.42367	1.25429	16.2496	84.1387	9.57398	15.0607	34.1795	7.66235	2.02101	25.8625	18.9789	0.404463	0.601651	26.1485	3.09211	12.9581	4.72155	31.0707
2.9977	10.8998	5.62474	18.2146	6.81459	3.16913	169.297	4.91425	15.1623	0.00602277	36.103	54.8034	8.49044	1.5801	19.1724	11.2127	4.66599	25.0082	4.74848	11.9648	24.3164	8.6713	27.4102	14.3807	1.19325	2.47e-05	11.7423	14.446	11.6481	69.5427	56.383	84.8153	7.45613	0.931858	13.0204	68.8079	8.88079	12.0989	30.8447	6.60477	1.53415	28.5889	15.5657	0.289342	0.451068	21.3315	2.36432	12.4102	4.16289	33.4052
3.0976	9.41447	4.69221	18.9856	5.84816	9.50218	137.302	7.15435	17.7113	0.00595831	31.5209	48.4523	6.65048	1.31128	17.9077	11.3756	3.48709	27.7898	5.64143	10.1545	19.7401	7.14149	24.4334	15.2444	0.955411	2.58e-05	9.79178	16.5743	15.1647	65.6773	52.5086	80.1356	5.89863	0.692158	10.4016	55.2854	16.4894	18.7285	25.877	5.58664	1.15552	26.7132	12.6959	0.206624	0.337984	20.74	1.74286	18.6517	4.39532	33.8908
3.1975	22.5883	9.69597	17.4296	7.73642	13.3491	115.198	7.29994	16.4133	0.00592773	26.9054	42.0512	7.59582	1.08824	16.2575	17.985	2.58922	42.9276	5.30685	18.9787	15.1381	5.53303	32.5977	14.2999	4.51121	2.22e-05	7.99354	16.4952	14.9592	57.1979	71.1965	71.1053	4.66378	0.514092	8.29884	44.0186	14.5053	17.4545	21.0133	13.2333	0.865811	23.1925	10.3296	0.147343	0.253041	16.6366	1.31336	19.3952	4.27837	31.3762
3.2974	41.1893	9.35162	15.1825	7.1558	14.349	94.6363	12.1554	14.4506	0.00567453	22.6931	36.1793	15.6345	0.903141	16.6903	17.9924	15.8217	58.9903	12.0962	30.9594	16.6606	4.13503	31.5933	12.8966	5.4083	1.68e-05	6.45116	15.2469	18.969	47.8498	76.4244	59.8715	3.68634	0.381843	6.61766	34.8812	44.6825	14.547	16.7979	14.3464	0.646467	19.3794	24.6574	0.104945	0.189265	14.7212	9.97395	17.8883	3.97466	28.2734
3.3973	53.9666	38.8105	74.6836	6.23913	13.9653	76.9753	14.5451	12.5526	0.00534177	19.0166	30.9972	16.0565	0.749553	15.5572	16.0555	17.784	195.931	12.8854	46.2404	35.6791	3.01963	45.246	11.4686	5.19259	1.38e-05	5.17328	13.4675	18.5839	62.5662	74.058	59.646	2.91258	0.283676	5.27586	43.3163	40.202	11.6977	14.187	13.236	0.481584	15.8449	26.0041	0.0746707	0.141484	11.4266	12.5639	15.6287	3.58457	25.2586
3.4973	57.2245	39.2813	185.047	5.37294	12.9605	64.5402	22.3632	10.8637	0.00502642	15.879	26.5032	14.4642	0.622113	14.1148	13.755	15.7953	324.366	11.4779	44.7017	88.5949	3.06271	50.7194	12.7059	4.57266	6.55477	7.76079	11.5355	16.7859	61.5544	107.157	53.4488	2.30253	0.210821	4.20571	40.8353	33.2064	9.28833	11.5569	11.5215	0.35836	18.6621	23.3142	0.0530961	0.105621	8.40733	11.6093	13.2804	3.16847	25.4776
3.5972	55.3925	54.5568	221.714	4.61447	12.8273	60.7944	23.0894	9.39261	0.00485417	13.2329	22.6377	11.8757	0.516379	28.3941	11.5954	12.8168	341.354	9.48779	41.5404	101.592	2.62167	47.5282	16.7784	3.86213	6.74015	36.4342	11.1482	14.6841	54.6102	116.505	45.264	1.81972	0.15675	3.35252	35.0171	27.1194	7.34109	9.25267	9.78746	0.266813	18.9461	19.7386	0.0378199	0.0786525	6.03382	13.4622	11.1151	2.76121	23.5489
3.6971	51.058	55.0883	263.11	6.35886	12.0054	58.3375	183.357	8.11842	0.00486951	11.0156	19.3271	9.32769	0.428714	29.8729	9.71012	9.95666	327.691	7.55427	36.2356	91.9968	7.09871	42.6638	16.6588	3.19042	11.3127	42.693	10.1269	12.6712	46.1272	113.579	37.0435	1.43906	0.11664	2.6724	28.7968	60.5126	5.79192	7.3442	8.22482	14.5807	20.7279	16.3238	8.10176	0.0584886	4.27758	12.1037	9.22347	7.92567	22.97
3.797	45.7036	47.6668	257.868	5.91299	10.9113	50.7191	274.266	7.01653	0.0048393	13.5658	16.4973	7.15635	0.356043	28.0252	8.10874	7.55724	306.575	5.89297	31.0167	75.0726	7.64478	37.8469	15.3127	2.60291	12.5678	40.1735	8.84269	10.8686	37.957	104.811	29.6479	1.13758	0.0869405	2.13028	64.1289	58.3177	4.56659	5.80394	6.87757	26.5177	19.2901	13.3629	10.1725	0.0435369	3.0137	9.78233	22.961	10.3342	21.0284
3.897	40.1532	39.7007	231.048	5.16107	9.75495	42.3416	281.592	6.06402	0.0046586	13.3299	14.0811	5.41896	0.295741	25.4792	6.76354	5.6618	284.595	4.54361	26.3919	57.7565	6.7021	33.4609	13.7111	2.10825	10.5235	34.7717	7.51253	9.29731	30.7774	93.7378	23.3706	0.898745	0.0648762	1.69812	86.1797	48.8501	3.59958	4.57657	5.73786	27.535	16.7144	10.8901	9.64488	0.0323093	2.11645	7.4614	27.8431	15.3202	19.5995
3.9969	45.9678	32.7161	199.015	4.44559	8.6377	35.9455	260.983	5.2407	0.00441316	12.0369	12.0192	4.07263	0.245731	22.9471	5.63869	4.20995	263.555	3.4794	22.414	42.7786	5.36624	29.5546	12.1601	1.70034	8.15512	28.9354	6.25523	7.9434	24.7426	82.2486	18.226	0.710427	0.0484707	1.35366	83.0011	41.2501	2.83699	14.3966	10.1026	106.776	13.9512	8.85718	8.1775	0.0240053	1.48385	5.49065	27.1933	17.2166	20.1531
4.0968	46.139	26.878	168.193	17.5929	7.60465	29.6895	232.921	4.529	0.00405506	10.4513	10.26	3.04745	0.204249	20.6068	4.69992	3.11657	243.889	2.6538	19.024	30.8553	9.48484	26.0973	10.746	2.40488	6.15344	36.1845	5.12874	6.78274	23.6546	112.418	15.0878	0.561577	0.0362035	1.07911	73.9111	33.7909	2.23585	23.7471	14.0737	180.977	11.3998	7.19749	6.53729	0.0179558	1.0394	3.94484	24.4092	26.633	19.9129
4.1967	43.4005	22.0621	140.788	22.9463	6.67193	24.2112	204.714	6.83033	0.00365595	8.8954	8.75884	2.27443	0.169821	18.4885	3.91708	2.3011	225.637	11.193	32.8732	21.8234	9.54819	23.0425	9.4836	2.42592	4.59754	36.4956	4.15434	5.79005	27.9018	284.604	15.0993	0.444023	0.0270701	0.860263	61.8462	27.5648	1.76206	23.7443	34.9599	185.214	9.19768	5.8466	5.0447	0.013516	0.72772	2.78653	21.0371	33.321	19.4124
4.2966	39.335	18.1045	117.268	21.1837	5.84124	22.1778	178.764	11.5458	0.00327454	7.49135	7.47764	1.69481	0.141245	16.5834	3.26451	1.69634	208.736	12.7111	40.7801	15.2044	8.15082	31.9831	13.6134	2.1821	3.42225	32.5252	3.33214	4.94178	26.5609	354.636	13.5607	0.351083	0.0202085	0.685791	50.2637	22.4728	1.38867	20.7423	38.1221	162.914	7.36359	4.74947	3.80489	0.0103419	0.509345	1.94415	18.3923	35.1506	24.549
4.3966	34.8368	14.8557	97.4264	18.4628	5.10776	18.9307	155.672	20.567	0.00272454	6.27269	6.3837	1.26164	0.117524	14.8733	2.72064	1.24939	193.097	27.3774	38.1295	10.4668	6.43856	31.2064	13.7595	1.86186	2.54378	27.4563	2.65095	4.21726	29.9225	413.064	11.4997	0.277417	0.0148141	0.546692	40.2577	18.3198	1.0944	17.158	104.877	133.629	5.86691	3.85937	2.82555	0.00816464	0.356432	1.34307	15.9202	34.1946	23.9781
4.4965	30.3918	12.5169	80.8327	15.8981	4.46362	15.6762	218.753	20.3175	0.00203428	5.23567	5.44912	0.938667	0.0978141	13.3391	2.26733	0.919766	178.629	28.92	33.3187	7.13556	8.67731	38.3289	19.5022	1.5456	1.88977	22.5586	2.09435	3.5985	28.0262	552.339	9.42075	0.21905	10.6615	0.435795	32.0004	70.6627	0.862587	13.8402	125.5	111.605	4.66023	3.12995	2.07556	0.00657554	0.249392	0.921132	21.7751	31.7537	21.9601
4.5964	26.2465	10.3487	67.0176	13.6535	6.34397	12.8002	221.513	18.1694	0.00127737	4.36248	4.65068	0.6982	0.0813901	11.9631	1.88952	11.0158	165.244	27.956	28.5354	4.82544	63.4762	36.8819	19.6605	1.26389	1.40361	18.2707	1.64442	3.07011	24.3126	586.76	7.54622	0.173025	12.1329	0.347396	25.3356	90.5868	0.679929	17.2717	130.05	91.171	3.6946	2.53871	1.51275	0.00541478	0.174476	0.627824	22.075	28.6292	24.6186
4.6963	22.5092	8.51005	55.543	11.7189	6.84363	12.4355	204.318	21.7767	0.000556241	3.63144	3.96857	0.51932	0.0677028	31.2813	4.46687	12.6689	152.863	23.9693	32.3872	3.2414	73.665	37.7682	18.1602	23.2524	1.04241	14.6822	1.28393	2.61883	20.2961	565.807	5.95185	0.136724	10.6771	0.2769	23.8228	77.6371	0.53608	16.1894	164.975	71.827	2.92545	2.05925	1.0963	0.00468252	0.122056	0.4258	25.523	25.3021	23.3947
4.7963	19.2103	6.98714	46.0241	10.0572	6.67175	30.9522	182.001	20.2787	-0.000154223	3.02133	3.38595	6.39421	0.0562846	59.8726	4.95779	11.3352	141.41	19.4484	41.9459	13.1422	66.3694	38.5457	16.289	29.3484	4.52926	11.7469	5.23376	2.23344	226.737	518.992	17.9045	0.108077	8.58732	1.24745	34.278	86.4	0.422697	13.7961	175.087	55.3815	2.31477	1.66594	0.791182	0.00408546	0.085391	0.28676	24.5197	22.0492	21.2515
4.8962	22.7641	19.6955	38.1328	8.63083	6.19799	33.2503	159.833	17.8755	-0.00080922	2.51302	2.88791	7.77228	0.0467158	91.2553	4.568	16.545	130.815	21.3669	39.5507	38.0486	53.8982	48.2225	14.4558	28.6458	4.43621	12.4631	12.9116	1.90428	493.93	462.489	26.18	0.0854651	6.63636	5.70138	84.8638	93.4011	0.333396	11.2848	175.131	42.1327	1.83125	1.34582	0.569199	0.00357388	0.0597487	0.192354	21.8438	19.0194	19.0351
4.9961	25.8875	22.7323	38.4368	7.40673	5.61211	30.0911	159.154	18.1879	-0.00135355	2.08992	2.46236	20.4412	19.6911	92.3654	3.96097	15.8604	121.014	25.0222	39.0776	42.1794	41.4267	52.6223	16.4663	25.4068	6.92827	19.9855	16.0526	1.62323	657.204	432.845	27.1358	0.0677052	5.02984	7.11606	91.3626	78.78	0.263107	9.05291	188.015	31.7796	12.1947	1.08866	0.408513	0.0031278	0.0418138	0.129112	18.7529	16.2823	16.9722
5.096	27.9408	39.1934	43.1804	6.35623	5.00868	25.5564	176.502	16.3763	-0.00166333	1.73791	2.0991	21.7052	22.2291	85.7843	3.35537	13.2958	111.948	23.0299	39.6742	37.7081	30.8077	49.023	41.2796	21.5298	6.18317	20.4609	21.404	1.38322	665.275	390.34	24.7804	0.0536583	3.77492	6.54514	82.3639	64.5242	0.207915	7.19296	181.713	23.8367	18.6036	0.880648	0.292629	0.00275974	0.0292746	0.0870048	26.1235	15.1851	15.1103
5.1959	27.284	37.0649	40.7225	5.45472	4.43246	21.1129	212.921	14.3106	-0.00171704	1.4451	1.78937	26.0544	20.2121	77.7588	2.81547	35.4988	103.561	19.3272	35.4475	30.5645	27.6227	46.5945	45.3458	17.8098	4.88837	18.3433	22.6855	1.17825	597.519	353.264	21.2124	17.5753	2.81842	5.51345	85.6871	64.1707	0.164513	5.6876	161.062	17.813	33.6753	0.711791	0.209315	0.00229271	0.0205185	0.058716	26.6207	14.1647	13.446
5.2959	25.2752	31.5842	35.8975	4.68106	3.90273	17.219	207.436	12.4053	-0.00170408	1.20156	1.52546	23.7729	20.4695	69.9663	11.3249	54.0471	95.8024	15.5112	30.5656	23.4174	22.3792	44.173	42.9769	14.5355	3.71499	15.528	49.8921	1.00328	507.861	312.243	17.4772	81.0897	2.09841	4.49531	76.3229	61.6786	0.130491	20.6428	137.893	13.2788	100.869	0.574622	16.7112	0.00171758	9.13819	0.0397667	24.3448	12.8087	11.9626
5.3958	22.6949	53.8633	30.6828	4.01712	3.42576	13.957	188.695	28.2494	0.893992	0.999031	1.30076	19.6292	18.0952	62.8113	12.6093	52.0914	88.6258	12.154	43.8087	17.297	17.1779	65.5821	38.8976	22.427	2.7831	12.8178	60.7257	0.853982	419.341	273.139	28.5047	101.096	1.55916	3.61722	69.9787	79.5223	0.103875	26.4901	116.284	9.88246	125.556	0.463448	58.9334	0.00129248	9.72629	26.9756	21.1803	11.3433	10.6417
5.4957	19.9791	57.0703	25.8311	31.7046	3.00133	11.2788	167.149	52.2658	11.3765	0.830589	1.10889	15.462	18.9265	56.348	11.6286	43.7638	81.9873	9.39533	61.3539	12.4524	12.7646	65.5349	34.6351	88.4044	2.07376	13.8844	62.0523	0.726534	340.685	283.194	30.4311	91.8737	1.15765	2.89461	59.3101	82.9761	0.0830497	25.0171	97.3939	7.3468	154.506	0.373569	147.316	0.00092167	8.02313	43.3202	17.9572	9.89944	9.46606
5.5956	17.36	49.9022	21.5799	50.8737	2.62642	9.10088	146.446	51.8586	12.0273	8.08575	0.945024	11.8817	16.8786	50.5386	10.0866	34.596	75.8465	7.20584	73.1414	8.79546	9.28865	67.4708	30.6538	104.565	1.54203	12.7155	58.2216	0.617811	280.799	269.857	28.1653	76.5007	0.858522	40.3733	48.5035	69.7278	0.0667364	21.3827	81.3163	6.36585	269.163	0.301216	162.35	0.000408604	6.05914	42.7249	15.0104	11.7436	41.0716
5.6956	24.6373	41.6802	17.9566	48.1568	2.2965	7.338	127.71	46.4235	10.4951	10.1651	0.805922	9.00569	14.359	45.3249	8.54567	26.509	70.166	5.5009	67.8315	6.12174	6.66443	62.0223	27.0687	99.9286	1.14573	10.8722	51.9256	0.525149	265.989	272.037	24.2909	91.2542	0.633914	45.1031	38.9715	57.0813	0.0539511	17.5146	67.7941	5.18108	419.777	0.242841	146.933	-8.33e-05	4.40274	36.0578	12.4468	12.7042	46.129
5.7955	26.8662	34.3748	14.9106	42.1818	4.37661	5.91444	111.147	40.5054	8.71151	10.0534	0.687753	8.56056	12.0221	40.6481	7.17111	19.9673	64.9112	4.18769	59.135	4.21161	4.73483	64.3537	23.8822	87.791	0.851021	8.9922	44.7776	0.446214	247.518	351.984	20.1061	82.0866	0.468661	40.3375	31.0292	46.5596	0.0439518	14.0605	56.4823	4.07328	517.751	0.195982	121.711	-0.000415351	3.14053	72.6978	10.2735	12.5242	71.7637
5.8954	26.3653	32.9595	12.3678	36.3616	5.08488	4.7664	96.6498	35.0975	7.12246	9.10381	0.587719	7.19273	10.0091	36.4537	5.99364	14.8936	60.0501	3.18265	50.6088	2.8703	3.34056	91.4825	21.0639	74.0322	0.632042	7.30923	37.6985	0.379175	214.063	368.553	16.2126	68.1147	0.346237	33.6413	24.5878	37.958	0.0360415	11.1758	47.0433	3.1369	503.208	0.158511	95.9838	-0.00065248	2.21955	137.214	8.45689	20.5134	72.8679
5.9953	24.4934	28.1794	10.2527	31.2353	5.11325	3.84129	84.0117	30.3532	5.7958	7.91544	0.503332	5.71549	8.31632	32.692	5.0011	11.046	55.5532	2.41638	43.0603	1.94034	2.34514	89.6139	18.5759	61.0773	0.469389	5.88528	31.1737	0.322369	187.664	352.909	12.845	54.8969	0.257571	27.3202	19.4344	30.9433	0.0296616	18.6617	39.1759	5.66277	445.199	0.128409	73.4282	-0.0010225	1.56125	158.313	27.4849	23.7783	67.4751
6.0952	23.1063	34.7862	8.49677	26.811	4.82386	3.60054	73.0145	46.62	4.70951	16.2887	0.432235	4.41278	6.9048	33.8799	4.17	8.16498	51.3933	5.60179	38.0565	1.30367	1.64043	95.0067	25.9957	49.7736	0.348584	4.71405	25.4209	0.274249	189.9	322.443	10.0525	43.7447	0.187087	30.8156	15.3402	25.2247	0.0244991	18.7037	32.622	5.87138	375.832	0.104188	55.0572	-0.00133273	1.09552	152.863	40.8358	24.2512	62.5813
6.1952	21.8667	31.3288	7.04048	23.0095	14.1519	22.9659	63.4524	45.6088	3.82536	18.0612	0.372282	3.3535	21.0264	32.6317	3.47595	6.02333	47.5456	5.98156	32.7071	0.871277	1.14444	87.9349	26.1374	40.2753	0.258864	3.76483	20.4998	0.233795	170.533	286.66	7.79785	34.7	0.129308	27.6311	12.0997	20.5629	0.0202166	16.3531	31.9046	5.19212	309.121	0.084607	40.7162	-0.00153305	0.767751	139.001	64.9307	23.1558	76.5991
6.2951	27.0942	36.5566	5.83325	19.7462	21.771	55.244	73.1565	42.4614	3.10701	17.119	0.321929	2.52566	22.0324	29.8944	2.89705	4.43815	43.9865	21.7518	27.8661	0.57928	6.70651	87.0633	24.9684	45.3426	0.192234	3.00183	16.3813	12.2256	144.934	250.573	6.01008	27.4748	0.0891126	23.0657	9.54004	16.7626	0.0165781	13.5323	28.4043	4.27034	250.391	0.0688217	29.8175	-0.00170769	0.537708	112.974	68.4576	21.2554	74.2912
6.395	44.1189	35.3447	4.83275	26.7558	24.0274	59.0999	71.6009	48.5841	2.52374	17.6764	0.279429	1.8923	19.658	26.986	2.41442	3.26782	40.6944	24.4134	23.6758	0.382456	40.2474	79.2733	22.6594	50.661	0.142752	2.39125	12.9912	15.0766	119.667	216.667	4.61034	21.7378	0.0636869	18.7387	7.52037	13.6647	0.0133514	10.9173	24.3641	3.37732	200.944	0.0560126	21.6822	-0.00199752	0.376491	86.4515	63.4971	20.5421	67.8965
6.4949	51.8249	30.2787	4.00363	25.4477	23.6556	53.412	71.7896	44.841	2.05013	21.5356	0.243289	1.41348	24.9591	24.2508	2.01213	2.40509	37.6915	22.1537	49.558	0.252013	46.2765	70.6044	27.3458	47.4509	0.106	1.90378	10.2367	14.6602	97.2181	186.02	3.52443	17.1935	0.0458744	49.4843	21.6444	35.7114	19.8275	8.69882	21.1662	2.6101	160.336	0.0455989	15.6849	-0.00230686	0.263597	64.0158	55.6305	18.9996	60.9323
6.5949	52.6094	25.1496	3.31674	51.8381	27.377	45.3368	65.9861	40.5401	1.66574	21.0878	0.212325	15.7017	23.3038	38.8852	1.67682	1.7697	38.2409	18.472	99.0793	0.165613	41.56	62.4937	31.7826	41.3001	0.0787089	1.515	8.02202	14.3682	100.34	158.954	2.68731	13.5974	0.0321349	51.2311	23.7096	44.292	21.4319	6.88796	17.9651	1.98856	127.473	0.0371229	11.3029	-0.00259837	0.184559	54.5479	47.3418	17.0854	54.3625
6.6948	49.7897	22.9593	5.92069	54.4364	33.1407	37.4435	71.8533	35.9206	1.35377	19.0131	0.184964	21.944	20.1163	39.6755	21.2795	1.30204	36.3471	14.775	102.574	0.108562	33.6971	70.2614	30.5897	34.6584	0.058444	5.74507	6.25656	12.9801	90.8517	167.952	15.1726	30.4687	0.0151365	44.8372	38.4999	50.4196	22.295	28.8639	18.6294	1.5013	101.115	0.0299418	8.12176	-0.00284455	3.919	51.6105	39.6558	15.2654	48.4081
6.7947	45.2912	37.0593	6.29015	48.6071	33.8602	30.5329	67.9019	56.8719	1.10041	16.4957	0.161126	20.8733	16.9276	41.1091	24.7567	6.26309	33.9029	11.5555	110.17	0.0709527	25.8756	65.8826	27.8311	28.5166	0.0433924	6.62686	4.85928	11.3557	81.1652	161.534	31.0752	30.4557	0.00652734	37.0975	41.2662	42.747	19.1562	32.2631	21.5591	1.12677	80.0902	12.4521	5.82329	-0.00309455	4.12631	42.7507	32.923	45.3591	43.0788
6.8946	40.2061	52.6888	8.20681	42.0726	32.1906	24.7458	72.3247	61.6599	0.894615	14.0339	0.264303	31.2902	16.1844	38.7438	23.1123	6.95327	31.4432	8.923	102.93	0.0460527	20.8286	64.7958	24.828	23.2034	0.0322134	6.2034	13.5881	9.79931	68.8459	147.955	34.879	26.1363	0.000541768	30.0311	37.1454	35.0362	15.5638	29.2755	22.0392	0.842356	93.4312	22.1618	4.16843	-0.00347656	12.298	33.0744	27.1938	122.484	38.3286
6.9945	35.1315	52.3017	15.8003	36.1737	29.5084	19.9958	67.8624	56.3409	0.727635	11.8156	0.278777	30.2635	14.0717	35.2722	20.1374	6.15058	29.1115	6.83918	89.924	0.0296594	15.9268	58.8994	21.9892	18.759	0.023912	5.35691	17.241	8.4054	56.7826	131.732	51.3066	21.5248	-0.00292862	24.0939	31.2313	40.1838	12.4046	24.6175	19.9362	0.628068	139.118	22.4266	2.9801	-0.00374117	12.0423	24.5617	22.3949	170.571	34.1001
7.0945	30.3731	45.0809	17.0195	31.0561	26.514	16.1338	60.8585	49.4233	0.592218	9.89164	0.260146	25.6077	11.8702	46.8226	17.0915	4.98147	26.9388	5.21893	77.0092	0.0191228	11.8051	52.4341	22.5476	15.1088	0.0177483	14.803	50.5556	7.19036	66.0085	115.258	53.2726	22.785	-0.00390783	19.2581	32.7115	34.0935	9.81839	23.259	17.2147	0.467399	166.991	19.8394	9.28623	-0.00385939	9.68215	17.7573	18.411	222.5	47.6995
7.1944	26.0685	37.5074	15.8155	26.6538	23.5516	13.0082	53.5956	42.8878	0.482265	8.25504	2.14387	20.4187	9.90892	56.3397	14.3529	3.866	24.9247	3.97204	65.5367	16.0756	8.57508	46.4044	40.678	12.1419	0.0131682	28.0265	64.5929	12.7412	62.521	127.068	52.7165	19.8775	-0.00422807	15.3685	37.8037	28.682	7.75148	21.9236	22.6042	0.34729	183.354	16.7081	10.5192	-0.00392767	7.23413	12.6015	15.1204	272.902	53.8927
7.2943	22.26	30.8993	13.8515	22.874	20.7794	10.4841	46.8413	37.1059	0.392957	11.9657	16.8714	15.794	8.24101	119.878	11.9999	11.9633	23.0604	3.01825	55.6614	37.2198	6.14407	45.2694	42.8215	9.74482	0.00976869	29.6574	67.3422	13.4237	54.5225	124.671	47.0829	24.7558	-0.00425852	12.2562	58.4489	45.3207	12.9482	18.7247	22.0285	0.257738	192.893	26.2401	20.7606	-0.00395819	5.23014	12.9272	12.4106	311.005	51.3116
7.3942	18.9385	25.3832	11.8026	19.6298	22.4242	8.44821	40.8051	32.0772	0.320582	16.6149	20.6985	12.015	6.84481	126.944	10.014	12.827	21.3355	13.1911	47.2437	40.0192	4.36028	41.065	40.0842	7.81492	0.00724204	26.9278	63.8818	12.4413	45.6438	115.447	50.9063	30.266	-0.00397918	9.77146	79.3197	47.6948	12.209	15.3325	19.5857	0.191027	203.578	25.9669	22.0195	-0.00383465	3.72147	11.0939	10.1828	314.652	46.6385
7.4942	17.5113	20.8346	12.1703	16.8456	21.8618	6.80708	35.4971	27.7236	0.261825	16.9165	20.2798	9.0542	5.68248	119.292	9.94016	11.2134	19.7396	15.8165	40.0906	35.345	9.92296	54.1436	36.1236	6.26434	0.00536477	22.932	79.8001	17.2769	40.4968	111.624	64.8487	27.3829	-0.00348542	7.78954	76.5858	53.031	10.2106	20.4213	16.7905	0.141417	186.732	22.7982	19.6257	-0.00354619	2.62682	8.75231	8.35312	299.065	47.5178
7.5941	15.7026	17.097	11.127	14.4564	20.3061	5.48468	30.8608	23.9593	0.213983	18.8018	20.6264	6.78563	4.7167	108.509	17.5493	9.03339	18.2631	14.6669	34.0183	28.462	10.4398	68.5821	32.1142	5.01994	0.0039761	45.3826	82.4389	22.1279	34.2069	111.913	64.3389	22.7669	-0.00292925	6.20933	66.3141	52.5436	8.22082	42.6818	14.1677	0.104606	160.629	28.7297	81.9786	-0.00318941	1.84655	6.57936	6.85136	273.727	44.0447
7.694	13.8082	14.029	9.67429	12.406	18.3806	4.41926	26.8232	20.7058	0.17523	17.8364	30.4008	5.06915	3.9148	97.7407	17.8979	12.8174	16.8971	12.3503	28.8651	21.7174	9.07344	65.8522	28.4057	4.02196	0.00294507	57.2692	77.8158	21.7358	28.148	104.832	57.5374	20.3969	-0.00239656	4.94961	54.7839	57.0327	6.53088	80.2735	11.8694	0.0773415	133.533	59.4142	100.564	-0.00274371	1.2953	4.79584	5.61918	244.421	39.7047
7.7939	18.907	11.5113	8.21376	13.263	16.397	3.56103	23.3113	17.894	0.143724	24.798	31.2552	3.77973	3.24915	87.7759	16.0717	12.1541	15.6333	9.92912	24.4924	16.6487	7.23604	59.4935	25.0778	10.4722	0.00217221	55.1471	69.6652	19.6521	22.8232	94.5865	48.6693	16.9018	-0.00195769	3.94546	44.2432	48.1249	5.16298	82.1834	9.91127	0.0571693	108.851	67.7888	100.754	-0.00222192	0.907611	3.42318	4.60838	218.718	50.6953
7.8938	20.3649	9.44536	6.89152	11.8793	14.5039	2.86993	20.2584	20.6265	0.118074	25.2569	28.8798	2.81517	2.69667	78.7535	13.8582	10.1441	14.4639	7.7876	20.7821	12.3013	5.50326	52.872	22.1237	11.8623	0.00159627	48.2137	60.2328	17.1985	18.3478	83.4465	39.8003	23.0081	-0.00164987	3.14505	35.3206	51.7242	7.74638	72.4096	8.26361	0.0422451	87.6937	62.2302	87.6373	-0.00158658	0.635594	2.40719	9.23396	205.204	53.0583
7.9938	19.8636	7.75021	5.74722	10.289	20.5041	2.31359	17.6049	30.792	0.0973314	23.1575	25.5649	5.3807	2.23812	70.638	11.7133	12.0321	13.3818	6.02334	17.6338	8.85675	6.2238	46.7687	19.5122	13.0426	0.00117794	54.4506	50.8077	14.8436	27.8754	72.5862	31.8376	21.3058	-0.00147349	2.50704	28.0282	43.6013	7.1827	60.7747	9.29368	0.0312545	70.1403	53.172	71.0711	-0.00103973	0.44496	1.67431	13.8587	193.092	49.5405
8.0937	19.0512	6.35926	4.77796	13.7521	23.3937	1.86578	15.2989	29.7251	0.0803621	24.531	26.0141	5.45964	1.8575	63.3533	11.8245	10.8688	12.3804	4.62113	14.9625	9.97189	7.14717	49.0099	17.2071	12.1436	0.000872526	50.6076	42.0757	12.7331	39.9631	62.5645	25.0867	17.8522	-0.00134805	1.99848	22.1708	35.7086	5.97707	49.9718	8.67414	0.0231354	55.848	55.4103	65.8841	-0.000531436	0.311445	1.15505	14.4059	192.87	44.7596
8.1936	17.4655	5.21793	5.29378	21.1595	23.3536	1.50533	13.2948	26.4367	0.0666923	22.8509	54.2801	4.70688	2.48939	56.8184	11.7164	8.88613	11.4535	3.52833	12.6958	14.4535	6.41726	45.2394	21.6475	10.5399	0.000636953	43.5617	34.3511	10.8929	40.3483	53.6017	19.5578	14.4411	-0.00117867	1.59308	17.5077	31.396	6.92741	40.1923	26.0357	0.0172462	44.3419	49.4911	90.2257	-4.28e-05	0.217966	0.791875	13.2846	185.006	40.0212
8.2935	15.5805	5.37577	4.9688	19.9373	21.9529	1.21524	11.5532	23.0264	0.055594	24.7945	68.7503	13.2075	2.34988	50.9572	10.4221	6.92995	10.5956	2.6862	10.7725	28.751	5.20412	40.4437	21.2531	8.83206	0.000465922	38.0538	27.7276	9.3072	36.1986	48.5676	15.6151	21.8724	-0.00104046	1.26993	13.8128	25.8566	6.10954	31.977	28.9741	0.0129303	35.143	41.8396	87.8658	0.000387852	0.152523	0.540293	11.6056	170.314	35.6634
8.3934	13.6575	4.67232	4.37098	17.4476	24.6946	0.981814	10.0397	19.9426	0.0465651	33.4782	67.9816	14.1281	15.9688	45.7005	8.91828	8.11514	9.8014	2.04149	9.14057	48.9579	3.9982	35.8351	29.0368	7.26131	0.000343748	58.7039	22.1745	7.94793	31.452	44.4606	12.2874	20.6688	-0.000977011	1.01238	26.7533	21.1084	5.00611	25.3013	26.9544	0.00978196	27.8205	34.5805	75.4464	0.000761989	0.106707	0.367262	9.86125	152.673	40.1881
8.4934	13.6634	3.8962	3.73224	22.014	32.0606	0.793847	8.72426	30.3556	0.0393902	33.8211	70.1392	19.8221	17.4522	40.9858	8.1582	8.79212	9.06624	1.54987	7.75583	81.0379	6.18324	37.7852	36.327	5.9059	0.000248518	59.5795	21.6505	24.2695	26.4664	39.5727	9.57028	23.6299	-0.000797352	0.807035	46.2116	31.8432	4.00213	34.9298	25.0136	0.00743437	22.0077	45.3924	60.7468	0.00101553	0.0746218	0.248962	32.8365	134.389	38.2385
8.5933	12.8292	3.21187	3.14045	41.9675	33.5893	0.64233	7.58106	32.241	0.0335975	32.1252	65.1089	18.8732	15.7422	36.7573	10.4266	7.71381	8.38575	1.17589	6.58086	193.088	9.00886	34.9276	35.6175	4.77388	0.000184945	55.2978	20.2718	27.4632	21.7335	34.6162	7.39906	24.9679	-0.0006372	0.643349	48.483	27.6408	3.17142	48.1155	21.8243	0.00558737	17.4013	46.8257	66.1629	0.00115651	0.0521616	0.168427	40.6335	116.774	36.1533
8.6932	14.849	2.639	2.62279	40.4016	36.2387	0.520166	6.58749	29.3056	0.0288753	40.4286	57.7519	15.8679	13.4418	32.9648	12.0867	6.2245	7.75596	0.891806	23.6253	208.52	8.6834	31.2364	32.6059	3.84453	0.000144642	50.601	18.0557	26.6474	17.6012	29.9459	15.8168	21.771	-0.000477281	0.51288	69.8375	43.9353	2.50506	46.2631	25.2338	13.9782	13.7549	48.0812	59.6043	0.00127461	0.0364495	0.11377	39.9519	100.513	32.7907
8.7931	14.9769	2.1662	2.18201	38.2323	35.3254	0.42179	5.72401	29.007	0.025036	41.6185	50.2019	12.6128	11.2688	34.5366	11.2734	4.82156	7.17318	0.676176	24.9844	184.491	7.27823	51.4807	33.0128	3.08936	0.000113675	53.3193	15.5558	46.4824	14.1396	35.4711	44.9756	17.8701	-0.000398517	0.408871	85.6932	45.2442	1.97637	45.0768	24.2985	31.5297	10.8706	42.7398	49.2544	0.00131876	0.0254646	0.0767597	35.9699	85.9093	30.7913
8.8931	14.7127	20.2705	1.81168	43.202	32.8082	0.342594	10.1866	25.952	0.0219137	38.3269	49.0297	9.73978	11.8756	37.8428	19.5964	7.10361	6.63403	2.42221	22.5511	148.707	5.69521	51.5494	36.4501	2.47924	8.8e-05	55.2139	13.0878	48.8357	12.4329	36.1823	72.2887	14.3425	-0.000272501	0.325966	80.508	37.9665	1.55865	38.9996	34.9376	58.0841	16.7337	36.0635	38.7874	0.00123286	0.01778	0.0517679	31.0486	73.5989	33.5689
8.993	13.6758	21.0492	1.50268	39.05	29.6932	0.27866	120.392	25.2764	0.0192998	33.5972	48.6253	7.40258	10.6119	35.863	19.9353	11.8586	6.13543	2.71504	38.1249	113.535	13.326	47.0681	38.3143	5.95414	2.4835	49.7203	12.8291	53.4153	13.2067	63.6528	82.9289	11.4099	-0.000141308	0.259842	68.9393	31.0745	1.22907	42.9576	34.7934	60.4618	17.3416	29.7824	29.6451	0.00105642	0.0123969	0.034926	26.2118	62.6831	31.6786
9.0929	14.6348	18.3262	7.86487	33.887	26.4835	0.22678	203.741	45.8612	0.0170418	28.7373	44.3164	10.4079	9.03361	32.7016	33.9822	16.8361	5.67457	2.46261	38.8931	83.6574	17.952	41.9531	35.8496	6.67061	3.06292	60.0864	13.467	50.1201	19.8873	73.0437	79.1212	12.5381	4.03e-05	0.207118	56.656	25.3459	0.969201	54.5518	31.1822	53.5513	15.7858	24.3661	22.7977	0.000765238	0.00862212	0.0235705	21.8578	53.7291	41.4101
9.1928	17.2435	15.2889	9.40579	46.1914	23.4189	0.184565	214.356	45.4022	0.015084	24.2652	38.995	9.91478	7.56516	44.9488	34.4557	15.9668	5.24887	2.05289	43.0294	60.1149	16.9418	37.1416	44.8681	6.2541	3.83498	58.0417	12.8219	44.5274	21.9273	72.9439	69.3605	38.0502	0.000194091	3.43083	45.6356	20.6634	0.764288	51.3754	26.8215	44.0812	13.5265	19.8519	17.1542	0.000359378	0.00597561	0.0159486	18.0998	51.1268	40.726
9.2927	28.2743	12.605	9.05382	42.8926	20.6024	0.150308	200.315	40.6223	0.0133913	20.3464	33.771	10.1112	6.29892	44.6883	33.7305	13.3266	4.85584	6.52864	43.3398	42.3987	14.0636	72.9175	43.9969	5.44592	3.29372	50.8123	11.541	38.6808	20.3754	68.1866	57.9846	39.1675	0.000296985	3.84333	36.3836	16.8447	0.602774	43.8639	22.6656	34.8812	11.2204	16.1438	12.7171	9.67e-05	0.00411462	0.0108393	14.9274	46.8295	37.3729
9.3927	32.209	10.357	8.05125	37.4273	18.0676	0.12244	179.357	37.3748	0.0118466	16.9949	29.0296	32.5448	8.99193	52.8626	49.5612	22.1443	4.49311	7.2376	38.6436	29.4749	10.9441	89.7559	40.2793	4.57117	2.57336	42.523	23.8785	107.735	17.6094	81.5894	47.0624	33.9018	0.000378894	3.43986	28.8523	26.9652	0.47545	35.9117	19.0017	26.9672	9.1846	13.1173	20.2137	0.00043746	0.00279936	0.00741425	16.2915	41.8365	33.5835
9.4926	32.2573	24.4022	6.91033	32.2365	15.8133	0.0997254	157.848	32.8444	0.0103578	14.1653	24.8655	103.487	22.978	50.9906	48.8806	21.7388	4.15841	6.53973	38.8265	27.1297	8.20147	85.7194	39.1836	3.76147	1.94746	63.7802	28.6999	206.927	14.6718	118.441	37.4558	40.3887	0.000538747	2.86968	22.8152	26.157	0.375083	28.823	15.8719	20.5511	7.41805	28.4566	20.4784	0.00156705	0.00186576	0.00512578	15.3191	36.7386	29.9754
9.5925	34.2958	30.4623	5.82962	40.7794	13.8227	0.0810929	137.917	28.515	0.0088579	11.7928	21.2629	163.128	59.5087	51.2186	51.4427	18.3969	3.84953	5.44215	36.7392	22.3255	6.00094	77.3334	35.7784	9.70498	1.45665	64.3069	29.1678	343.879	11.9809	159.842	29.4089	62.9978	0.000758367	2.33079	18.0143	21.8028	0.295893	22.9068	13.2353	15.5184	5.9421	38.7343	20.6926	1.7235	0.00122488	0.00358085	13.5102	31.8681	26.6958
9.6924	42.1852	27.4885	4.87504	37.4887	12.0724	0.0660725	120.131	24.6741	0.00718735	9.8111	18.1689	159.536	61.5017	47.4715	46.6531	14.5947	3.56435	4.34845	56.2035	17.2643	4.32154	68.6991	31.9602	10.9802	1.08474	57.3034	27.284	358.064	9.67109	169.871	22.8696	59.8391	0.00082354	26.4616	14.2125	34.1061	8.89892	20.1335	11.028	11.6484	4.73533	37.198	18.0667	2.04793	0.000803716	0.00245696	12.3645	42.5669	23.7579
9.7924	43.9303	33.0212	4.0583	32.6455	10.5373	0.0540959	104.499	48.8285	0.176675	8.15937	15.5212	135.593	54.6711	47.1889	40.2154	11.2045	3.3009	3.39893	54.5404	12.8315	3.07881	60.7619	47.9773	17.8118	0.806427	48.3694	24.286	330.536	21.351	163.836	17.6608	50.5533	0.000875002	50.9683	11.2086	40.8538	9.55232	41.0522	9.62248	8.709	3.76132	39.6252	15.2218	1.86849	0.000529548	2.65696	10.7613	49.474	21.1381
9.8923	42.6305	30.2961	3.37047	30.0698	9.19344	0.0446587	90.8486	48.8043	20.4288	6.78432	13.2584	108.352	46.4606	50.8942	33.9862	8.44876	3.05726	6.27342	48.9592	10.7402	2.17726	53.6741	51.6958	40.5365	0.599133	43.4967	20.914	291.743	23.5619	150.296	13.5685	41.0201	0.000877553	50.7682	8.83785	46.2373	8.27328	244.879	8.18285	6.49432	2.98142	58.9287	25.9506	3.08026	0.000336899	3.22136	16.1663	53.657	18.8057
9.9922	39.3514	32.1802	2.79588	49.285	8.01846	0.0372231	78.9617	43.7636	21.9013	5.64036	11.3261	83.9075	38.885	56.024	28.4898	6.30602	2.83168	10.893	50.9235	18.0314	1.53073	47.3959	52.2954	45.057	0.445012	36.8752	17.5894	252.729	21.901	133.941	10.3848	32.7748	0.000855843	43.9095	6.96796	49.7723	6.7398	428.941	8.31362	23.8403	2.36004	95.1811	54.9548	3.04624	0.000189409	2.94041	16.8086	52.9656	16.7302
10.0921	37.71	28.1533	2.31784	52.0895	6.9923	1.78525	68.6226	49.0831	19.1715	4.68901	9.67587	64.3416	32.3698	53.6302	23.8013	6.48422	2.62256	11.0822	49.5753	18.2497	2.17874	41.8477	48.3582	42.1216	0.330509	30.364	14.533	217.15	18.9297	117.259	21.4291	26.0265	0.00076483	36.1684	5.49386	57.257	5.37723	441.273	7.50412	27.2113	1.86669	94.6901	59.0229	2.60771	7.56e-05	2.39439	15.7917	49.621	14.8837
10.192	36.1791	34.5307	1.92105	46.5634	6.09706	2.13578	94.616	45.123	15.9265	3.89802	8.2663	88.8173	26.8942	49.0453	19.856	5.58467	2.42857	9.70089	44.5092	15.7105	2.08588	36.9481	43.3941	36.6287	0.245461	24.6209	11.8429	185.902	15.7717	101.493	27.4053	20.6166	26.3844	29.226	4.33178	90.3681	4.25807	402.36	6.47399	26.165	22.2972	124.438	82.4908	2.09791	1.11e-06	1.8344	13.9212	46.9539	13.241
10.292	33.1765	31.0631	2.01925	40.3132	5.31691	1.99787	95.3872	39.6452	13.0227	9.3946	7.06161	84.223	26.9265	44.2503	21.0582	4.46784	2.24855	7.95206	38.4355	12.4734	37.4475	41.4037	78.725	30.7237	0.182292	31.63	9.54443	158.891	12.8782	87.1945	38.1975	16.3148	37.8989	23.4303	3.41556	85.6154	3.36269	339.029	11.591	31.6354	86.7657	193.147	91.1681	52.6554	-5.42e-05	1.35387	11.8858	51.5495	11.7796
10.3919	29.6016	29.8097	1.85983	34.6628	4.6376	1.7195	98.6111	34.4176	10.5952	10.6752	6.03143	70.6929	23.7271	39.7585	19.1426	3.44534	2.08146	6.30339	35.3962	9.43246	50.8168	38.7961	82.9462	25.2727	0.135383	45.3386	7.62249	135.706	10.3945	74.5405	39.0296	12.9054	35.3864	18.7217	2.6932	71.1664	2.65306	275.873	12.0556	29.5896	104.499	250.334	82.6022	71.2023	-0.000102081	0.974734	9.97411	51.2039	31.2597
10.4918	25.9518	25.4916	1.62253	38.4382	4.04664	1.42856	91.609	29.7813	8.60659	10.2084	5.15036	56.1448	20.1053	35.6766	16.5157	2.60446	1.92638	4.90498	30.7958	6.90442	48.0542	34.825	118.647	20.5613	0.100548	45.2076	6.04158	115.865	8.33254	63.5117	35.4047	10.2068	29.14	14.9383	2.1238	58.1721	2.09248	220.754	10.9705	25.0153	100.748	237.648	68.4622	67.2809	-0.000128857	0.689696	9.56918	48.1488	33.9144
10.5917	22.487	21.1629	1.38	40.2376	5.00443	1.16752	81.8344	25.746	6.98754	9.10738	4.3967	43.336	16.8099	32.001	13.9625	1.94671	1.78239	3.7765	26.339	4.93755	39.9267	30.8932	119.836	17.2966	0.0746818	40.1037	4.75784	98.9102	6.65255	55.6604	30.1942	8.07193	22.7678	11.9123	1.67466	47.4395	1.65017	175.179	9.49622	20.0911	88.7977	205.607	54.0087	56.5398	-0.000138964	0.481907	8.51951	43.7683	64.2763
10.6917	19.3295	17.4235	1.15904	35.909	5.15435	0.946648	71.9517	22.2519	5.67214	7.86005	3.75265	41.185	13.9882	28.7004	11.7061	1.44554	1.6486	2.88958	22.4059	3.46972	31.0861	27.3133	110.757	16.121	0.0554693	33.7784	3.72622	84.4311	5.29818	56.5923	24.8202	6.38346	17.3503	9.49696	1.32015	38.6744	1.30134	138.424	8.04729	15.6718	74.8102	171.595	41.3258	45.0711	-0.000144206	0.333584	8.87603	38.9007	75.357
10.7916	16.5542	14.3105	1.978	31.078	4.91951	0.764777	62.841	19.2307	4.60407	6.66857	3.20318	34.6003	11.6204	42.5732	9.78025	1.06921	6.00837	2.20279	19.0271	8.74978	23.3034	24.1248	99.3672	13.9999	0.0412003	27.7204	2.9043	72.0695	4.21325	53.397	19.9237	5.04831	13.0567	7.57052	19.889	34.4269	1.02627	109.143	6.75502	13.5038	61.4594	141.038	37.3258	34.9754	-0.000159257	0.229295	9.78246	36.6728	74.3073
10.8915	14.1143	11.7455	2.08302	26.72	10.0034	0.617191	54.7271	16.6195	3.73701	5.60614	29.7023	39.8866	11.2315	45.3212	14.1683	0.788974	6.851	1.67556	16.1489	9.52722	17.0554	21.3025	88.1915	11.7359	0.0306111	22.4365	2.25417	61.5169	3.34764	48.38	15.7372	3.99246	9.76192	14.929	23.8183	35.7951	0.809287	90.6522	5.64576	10.9576	49.7477	115.147	47.1408	26.7487	-0.000167296	0.156742	9.23328	33.3911	68.241
10.9914	12.996	9.63837	5.76386	22.9397	11.7762	0.93524	54.5643	25.4658	3.03302	4.68946	37.8985	41.0495	9.79688	58.9024	13.9329	0.581316	6.70996	1.27286	22.2297	8.45736	12.2848	18.8089	77.9584	10.2109	0.0227497	18.0225	1.7431	52.5091	2.65844	42.7919	22.1034	3.1573	7.27365	14.9191	22.2179	30.6566	0.638024	73.2654	4.70926	8.59921	39.9062	93.7255	44.7805	20.291	-0.000152831	2.87427	8.1577	29.7108	61.3365
11.0913	11.6253	15.1579	10.2588	19.688	11.9041	0.928534	53.1597	25.1693	6.09567	7.29485	37.5524	38.4168	8.27327	57.9411	12.362	0.427889	6.31387	0.966089	21.1961	6.8292	8.75181	16.6069	68.8082	12.1051	0.0169046	14.4158	7.21827	44.8201	2.11042	50.5465	22.6386	2.49677	5.40987	40.3846	18.9689	50.0279	38.9685	62.9145	3.92451	14.7865	35.858	95.8546	38.0015	15.3213	16.6879	13.7249	6.97322	26.0163	54.7511
11.1913	10.209	14.1689	12.1587	17.2822	11.2595	0.818833	48.357	22.5108	11.7206	11.2486	40.6451	32.0682	6.90902	53.396	10.5674	0.314721	5.87082	0.732728	18.6239	5.21985	6.18679	14.6626	60.6973	11.5785	0.0125575	11.5034	9.60496	38.2568	1.6754	51.095	26.8502	10.3108	4.0198	48.5285	20.2598	44.8413	50.7808	58.9987	9.80611	15.179	30.5206	85.0946	32.8483	11.5382	62.35	15.5996	5.85555	22.5203	48.7623
11.2912	11.8569	42.002	11.6705	14.9046	10.2936	0.689148	52.7969	19.6363	11.2892	11.7649	38.2576	25.399	5.74689	48.2877	8.90011	0.23134	5.43887	0.555562	15.9774	3.84893	4.34939	12.946	53.5311	10.1772	0.667657	9.7681	10.1731	40.4247	1.33026	48.0666	25.9542	17.1778	2.98546	44.2279	22.8216	38.5579	45.9042	50.2864	10.7006	13.3681	25.2217	90.5394	31.9786	8.67582	62.5687	13.9265	4.86818	19.3295	43.3963
11.3911	24.094	85.2305	10.3656	12.8047	9.2354	0.568682	49.9354	17.0137	9.62825	10.904	43.7889	19.5755	4.77345	43.417	7.44992	0.169948	5.03289	0.421248	13.6048	2.76712	3.04533	11.4306	51.1258	10.0571	7.84369	23.5475	9.73184	50.8105	1.05591	43.4755	22.9074	26.1583	2.21669	37.1363	20.8866	54.0915	37.9059	41.1372	9.8933	10.972	20.4878	81.4013	27.4544	6.51788	79.9255	11.2156	4.02418	21.5649	38.6112
11.491	28.9043	82.0586	8.89147	10.9913	8.19685	0.465879	44.9196	14.7138	7.93605	9.5877	41.9948	21.4255	3.96288	38.9675	6.21941	0.124767	4.65548	0.319312	11.7656	1.95227	2.1257	10.0925	46.3945	11.8839	7.92391	28.0649	8.78545	54.9254	0.837778	38.4125	19.2279	24.7428	1.64564	30.24	17.6884	46.6996	30.3847	33.0044	8.6192	13.0279	16.471	68.9951	22.1034	4.89425	69.1292	8.53639	13.85	21.5925	34.3511
11.591	29.6047	70.227	7.49859	23.8795	7.22909	0.381351	48.9375	14.359	6.47224	13.336	37.7621	18.9797	3.28935	42.0397	5.18641	0.0915387	4.30584	0.242049	18.1406	1.35757	1.48019	8.91094	41.3498	11.3538	6.48415	26.5537	7.63939	51.3413	0.66457	33.4441	15.6466	36.7043	1.22165	24.3209	14.4599	43.9726	24.0997	26.2252	7.32493	13.9035	13.1575	57.0879	17.1319	3.67413	53.1976	6.27326	16.4614	26.902	30.5602
11.6909	28.1508	58.3146	6.26966	30.7796	6.35143	0.312837	46.2534	12.8038	5.26014	16.275	36.227	19.8215	2.73011	45.8855	4.32285	0.0670943	4.57227	0.183663	17.6253	0.933331	1.32988	7.86751	36.6095	9.97389	4.98665	23.039	6.4708	58.1756	0.527153	28.8429	44.2169	34.5551	0.906919	36.8223	11.616	45.9731	19.0409	20.737	6.15675	12.4367	10.4691	46.7453	12.9586	2.75784	40.9092	4.50314	15.9681	28.3289	27.1873
11.7908	25.6795	48.0137	5.21878	28.3695	5.56767	0.257923	41.5968	11.1599	4.26993	15.945	42.2469	17.2718	2.26587	46.3185	3.60233	0.0491339	5.55024	0.139406	15.5663	8.23576	1.07823	6.9462	32.332	8.41056	3.75221	19.1952	5.37561	58.417	0.41841	24.7195	52.2375	29.11	0.673277	35.9262	9.24777	61.8458	15.0225	16.3562	5.14896	10.2887	8.30944	38.0995	9.64162	2.06998	29.9739	3.1796	14.289	27.5317	24.7299
11.8907	32.6869	39.4358	4.3339	24.7175	32.9903	0.21382	51.0697	9.66725	3.46443	15.3086	52.2399	13.9667	1.88054	43.2433	3.00118	0.0359297	5.51592	0.105724	17.8893	9.8665	0.827859	15.715	28.5276	6.93875	2.80052	15.6627	4.39953	53.243	0.332309	28.0724	50.4175	23.5956	0.499875	30.8685	7.32765	53.2174	11.846	12.8842	5.4085	10.0027	6.58508	32.2408	12.9992	1.55358	21.4682	2.21829	12.2955	29.2328	22.1601
11.9906	34.2844	32.3674	3.59457	21.2825	56.5551	0.177719	74.9492	8.35979	2.81024	13.6818	51.3015	10.8839	12.1639	53.4913	2.50002	0.0262267	5.21311	0.0802818	18.545	9.07667	0.615237	20.8686	33.7124	5.65461	2.08378	39.159	7.54811	46.7506	5.01189	31.7249	44.4637	19.8954	0.371188	25.3626	5.79146	43.7044	9.3393	30.8497	4.93841	8.60707	5.21343	32.6271	29.1033	1.1659	15.2041	1.53384	10.3624	28.5368	19.7614
12.0906	33.0049	26.5605	2.97936	18.2775	64.1685	0.149202	199.335	8.00637	2.27938	30.1792	116.082	8.31406	13.5182	71.5641	2.08168	0.0191039	4.85468	0.0609546	16.6568	19.3911	0.4477	34.1647	35.9826	28.1823	10.5721	51.2419	8.67213	40.4079	15.2479	31.4729	37.3043	16.1321	0.275638	20.4734	4.5712	41.1861	7.36252	165.989	4.28092	6.97908	4.12481	64.2159	75.1797	0.874799	10.7063	6.90654	8.63285	26.5558	17.5942
12.1905	36.5936	21.7941	2.46848	42.1134	63.9125	0.125937	310.995	7.10679	1.84872	77.3801	275.309	6.28015	12.2445	109.062	1.73376	0.0138726	4.50142	0.0463091	14.3856	40.8125	0.321132	38.3997	33.8208	35.13	33.9078	66.5184	8.63625	34.685	17.5547	29.3185	30.3478	12.886	0.20472	37.4347	3.60543	66.8775	5.80406	304.308	3.63029	5.4746	3.26203	79.4996	87.5131	0.656342	7.51694	9.03334	7.14473	23.9761	15.6564
12.2904	42.61	17.8827	2.04473	41.1642	60.0115	0.107192	322.108	6.18686	1.49923	88.674	308.075	4.71311	10.4693	110.386	1.44339	0.0100305	4.50199	0.0352749	28.9513	47.6924	0.228015	103.688	30.5227	34.1549	32.6242	64.5834	7.98558	29.6806	22.1035	26.3681	34.3499	10.2319	0.152024	48.168	99.201	58.3463	4.57546	310.205	3.0485	4.20994	2.57869	74.6118	80.8453	34.0085	5.26956	8.44319	5.8906	25.6385	13.9297
12.3903	43.0904	14.6732	1.69351	36.2808	54.6466	0.0919623	299.427	5.35761	1.2158	85.0509	293.281	3.5236	8.78075	102.52	1.20085	0.00721218	4.26217	0.0268984	29.1488	43.4883	0.16069	117.096	27.1491	30.2398	26.3541	56.6619	7.05525	30.196	21.4962	23.2167	40.8386	13.511	0.112687	47.6159	122.089	48.0035	3.60697	272.89	2.54847	7.74603	2.03754	64.2817	67.6723	40.17	3.69109	24.6656	5.78805	25.1223	16.4202
12.4903	40.6974	12.0398	1.40246	48.6917	48.9186	0.0791794	269.8	4.6326	0.986021	78.8975	262.925	2.62842	7.31493	92.9283	0.999297	0.00514542	5.91684	0.0205438	25.9875	35.616	0.112643	109.903	24.0183	31.5963	20.1789	64.0873	6.0441	37.343	18.9731	22.5938	39.5116	12.4331	13.9758	41.0846	114.8	39.1826	2.84349	226.435	4.54446	13.6657	1.60914	67.5817	53.6977	36.5463	2.58426	27.3439	5.20962	23.4318	16.4868
12.5902	36.9749	9.87894	1.16136	45.1231	43.3608	0.0685727	243.021	6.77854	0.799759	166.825	229.661	1.95809	6.07909	83.6159	0.831959	0.00362747	6.04321	0.0157732	22.3939	27.4615	0.0786573	98.6963	21.205	28.8415	15.1592	67.2977	5.06388	46.9502	15.9834	20.8293	34.8899	10.3963	15.8772	33.8106	98.3393	31.947	2.24166	182.92	4.72349	14.1034	1.26999	60.5324	41.2414	30.2219	1.80878	24.19	4.49612	21.1874	15.2191
12.6901	32.7976	8.10594	0.961775	39.3576	38.211	0.0598306	217.095	6.5245	0.648861	191.607	198.219	1.45768	19.3965	75.0652	0.692727	0.00251741	5.75493	0.0121631	19.4864	20.3708	0.0546648	87.5636	32.1806	24.7943	11.3074	60.9269	4.1718	49.6244	13.1327	18.618	29.2949	8.4036	13.9651	27.3106	80.8308	30.2399	1.76724	145.848	4.29757	12.4482	1.00182	73.3501	51.5744	23.9005	1.26545	19.3911	12.1975	21.9679	13.7016
12.79	28.8641	6.65114	0.796542	33.8961	33.5553	0.0519213	190.882	5.79867	0.526546	183.924	170.113	1.08474	20.3967	67.3411	0.576771	0.0017186	8.88691	0.00952149	17.5974	14.7096	0.0377122	77.4186	41.2805	20.6706	8.41147	51.8156	3.39183	56.7463	10.639	17.8549	23.8444	6.7044	11.2292	32.6192	65.1129	37.3724	1.39321	115.526	3.72002	10.2288	0.783572	68.457	74.6663	18.4686	0.884986	14.7183	14.1197	21.1702	12.2372
12.8899	25.0754	5.45746	1.14199	29.1115	29.4045	0.0455445	189.315	5.04986	0.42751	164.369	145.597	0.80702	18.2156	60.3984	0.48019	0.00116894	9.24916	0.00683342	15.2226	10.4132	0.025955	68.3811	40.7128	16.9449	6.25074	42.7359	2.72853	55.5198	8.54796	16.3276	19.0143	5.32093	8.67673	29.6836	51.9127	31.9278	1.09831	106.119	3.15273	8.08599	0.614746	58.8571	73.858	14.0917	0.618631	10.7967	16.716	26.0431	10.9008
12.9899	25.1911	4.47802	2.05162	38.6855	25.7337	0.0401507	189.299	4.37356	0.347359	141.98	124.45	0.60036	15.5034	54.1678	0.399708	0.000800619	8.85273	0.00511516	12.9961	7.26027	0.286245	60.3814	54.3258	34.7096	4.64322	34.6832	2.17582	50.1229	6.83423	22.0769	14.95	4.21407	18.6109	24.9106	41.1653	66.9454	0.865827	98.079	2.64688	6.24785	0.480858	56.8718	63.875	10.6761	0.432366	7.74037	16.1931	27.2776	18.7462
13.0898	32.1281	3.67438	2.18234	36.2164	25.073	0.0355299	193.168	3.78204	0.28251	120.513	118.914	0.446566	12.9824	48.5788	0.332702	0.00055235	8.27487	0.00394019	11.049	5.00134	0.336751	53.3131	54.2871	37.9299	3.44857	27.9014	1.72246	43.8378	12.8278	23.4773	11.6373	3.33445	18.6356	20.2803	32.5496	78.1351	0.682498	112.873	2.21273	4.75982	0.37726	53.2137	51.6363	8.05557	0.301437	18.8602	14.4813	26.4337	19.3356
13.1897	33.7236	7.28473	4.84688	31.6534	23.2815	0.0314661	180.144	13.8232	0.230012	101.339	125.544	0.332084	10.8092	43.5662	0.276928	1.98247	7.67936	0.00333607	9.38115	3.41189	0.304559	77.1504	50.0024	35.2339	2.56114	22.3362	1.35533	37.8255	13.7629	22.65	8.99296	2.6373	15.7423	16.3093	31.8747	81.0042	0.538123	126.592	1.84629	3.59365	0.297513	66.3921	45.4867	6.06409	0.210019	20.0575	12.4569	24.4891	17.9826
13.2896	32.4774	6.99712	5.34189	27.2731	28.6433	0.0276421	161.168	14.4813	0.187473	84.7808	195.315	0.246888	8.98131	39.0706	0.230471	2.33355	7.11089	0.00296868	7.96165	2.30883	0.247582	75.7902	47.5389	36.0436	1.90204	25.4744	13.6339	32.4437	12.6558	20.7815	7.38163	7.10853	12.4413	27.9077	44.322	81.1492	0.42415	114.992	1.53922	2.69741	0.235185	92.0763	52.0744	4.5587	0.146177	26.6808	10.4966	22.0454	16.2274
13.3895	29.8478	5.98492	5.00427	23.4257	29.4415	0.0251633	141.795	28.3677	0.15304	162.952	356.763	0.183628	7.457	35.5486	0.191753	2.10308	6.57996	0.00271192	25.1866	1.55174	0.19027	68.873	53.7614	32.6181	1.41254	36.3375	19.1736	27.7535	10.8823	23.5114	5.91973	7.24214	11.8452	36.0943	43.0565	70.6218	0.334307	96.7394	1.28286	2.01685	0.187458	88.7988	49.8518	14.9477	0.101204	35.9801	8.74382	19.4629	14.504
13.4895	28.9113	4.96898	4.39811	50.6186	28.0691	0.0221301	133.828	28.3234	0.125241	179.601	393.021	0.136765	20.9489	35.7665	0.159454	1.71786	6.08738	0.00238641	26.4159	1.03677	0.141381	61.3074	51.365	35.9883	1.04901	58.5005	29.7485	23.713	9.04205	37.5179	4.67338	6.25033	12.5395	33.4721	37.3727	75.0346	0.263073	80.7727	1.06917	1.50402	0.149019	84.1458	52.7706	18.262	0.0706559	38.4481	7.23619	16.9481	12.9232
13.5894	26.6592	4.0911	3.7534	55.9721	25.7678	0.0191571	122.135	25.3919	0.102816	169.852	372.186	0.101971	21.8074	34.3816	0.132496	1.33917	5.63134	0.00206907	36.0376	0.689022	0.102759	54.2554	46.617	40.4591	0.779041	59.9444	33.2027	20.2498	8.21378	41.9797	3.64961	5.11224	10.7921	42.8475	30.9101	71.9113	0.207259	84.9018	0.891171	1.11959	0.118767	100.371	62.3065	16.7829	0.0493894	54.2574	5.96584	14.6114	11.5027
13.6893	23.8691	3.36019	3.15697	50.4158	23.1705	0.016182	108.332	24.2025	0.0846378	150.765	332.93	0.340604	19.423	31.4799	0.109997	1.01868	5.2094	0.00172997	34.3071	0.455728	0.0735245	47.9342	41.5497	42.5121	0.578549	53.7595	64.9327	17.2883	7.62072	41.4629	2.82871	4.09828	8.59866	55.0786	24.9772	59.8564	0.162254	75.4957	0.743017	0.832367	0.0952179	96.6697	57.8524	13.9393	0.0345416	51.8164	4.9076	12.5039	10.2775
13.7892	20.9735	2.75793	2.63572	43.718	20.5889	0.0130823	94.9659	21.4584	0.0698015	129.784	290.518	0.557115	16.5163	28.4125	0.0912309	0.764352	23.6536	0.00129973	30.1305	0.300258	0.0519951	42.3288	43.0343	38.8931	0.429656	46.7639	85.627	14.7582	10.3473	47.0965	2.18112	3.25982	6.61533	61.2986	33.8969	56.611	0.125789	62.9379	0.619578	0.618281	0.0695982	84.0715	48.549	11.0478	0.024191	43.1058	6.44924	10.6407	9.15622
13.8892	18.2011	2.26315	2.19218	37.6035	18.1669	0.00985605	98.2165	29.739	0.0578399	109.962	250.623	0.54905	13.8261	28.7674	0.0755995	0.569094	38.5412	0.000929009	25.8453	0.19715	0.036492	37.3734	47.0219	42.3053	0.319086	85.1947	248.105	12.5977	27.3358	46.8253	1.67597	2.58496	5.0026	54.766	33.4108	47.0473	0.0971996	50.9566	0.51691	0.458952	0.0529393	95.5153	38.5806	28.4002	0.016999	38.621	10.2253	9.01664	8.14954
13.9891	15.6618	1.85702	1.81978	32.2865	15.9627	0.00662131	97.5015	47.5344	0.0478939	92.3751	215.035	1.78096	18.1033	26.7199	0.0625648	0.42217	49.5415	0.000683549	35.2749	0.129011	0.202134	32.9967	67.6241	39.2295	0.236976	111.076	439.508	10.7533	30.9483	43.6698	1.2851	2.04759	3.7499	45.6583	29.1652	38.4558	0.0734681	40.6744	0.431395	0.34057	0.0409	88.8298	29.659	30.1015	0.0120111	35.2541	10.7734	7.61552	7.25133
14.089	13.3978	1.52372	1.50925	27.7104	13.9904	0.0037037	89.3016	46.324	0.039693	77.2395	184.021	1.93339	28.2813	24.2207	0.0516704	0.312356	49.8366	0.000549373	33.5837	0.084127	0.23139	29.1321	68.3759	33.9824	10.9767	129.755	576.555	11.709	33.346	39.3007	0.984167	1.62157	2.79805	37.4141	24.1848	31.3607	0.0554598	32.2366	0.360146	0.252602	0.0318438	76.2729	22.3119	26.4297	0.00852517	28.707	9.99001	15.7806	20.2168
14.1889	11.4139	1.25023	1.25125	23.7808	12.2429	0.00144356	79.3235	41.2932	0.0330104	64.4173	157.282	1.70782	31.3569	21.7936	0.0426129	0.230998	47.2587	0.000474347	29.4958	0.0546921	0.20746	25.72	63.2175	44.1698	11.237	127.075	607.351	14.1574	45.8512	34.6173	0.753136	1.28429	2.08274	34.9512	19.5682	25.5663	0.0382286	25.4567	0.300794	0.187276	0.0249604	63.4556	16.538	21.511	0.00603355	37.9526	8.75112	19.4073	23.2109
14.2888	9.69551	1.0258	1.11279	20.408	10.7038	1.6e-05	70.533	35.9885	0.0273783	53.6464	134.347	1.38972	29.6552	19.5649	0.0351175	0.170812	53.5941	0.910279	25.301	0.0355496	0.168018	22.7074	56.7229	53.959	9.22629	111.894	579.336	13.6906	45.7699	34.0904	0.575791	1.01747	1.54833	38.7591	15.6373	20.8417	0.0238859	20.0653	0.251312	0.138769	0.0198228	52.0845	12.131	16.8744	0.00432385	35.5858	17.1854	20.3246	22.1843
14.3888	8.21874	0.841653	0.955378	17.5135	9.35314	-0.000523409	61.8952	31.1742	0.0225527	44.6406	114.722	1.08654	28.4267	17.5516	0.0288849	0.126656	52.428	1.10888	21.543	2.04987	5.80314	20.0476	50.3455	52.123	7.10356	93.9067	522.064	12.3056	46.2383	31.6313	0.439398	0.80625	1.15024	41.7902	12.4157	16.9901	0.0140378	15.8003	0.210011	0.102836	0.0161456	42.4972	8.83167	13.1146	0.00316916	29.3527	18.9349	19.6942	20.1868
14.4887	6.95659	0.690549	0.806178	15.0295	8.17054	-0.000295003	54.0129	26.9583	0.0185149	37.13	97.9505	0.831498	36.2861	18.7846	0.0237921	0.0938317	49.3218	1.0334	18.2999	2.53174	6.95855	17.6993	44.5046	54.2254	5.3473	93.8709	453.406	10.7428	41.4938	28.3811	3.30334	0.639127	0.854193	37.0093	9.82456	15.2462	0.00726409	12.4354	0.175621	0.0761765	0.0134932	34.5823	6.39443	10.0384	0.00236762	22.6542	25.1563	18.2444	18.0915
14.5886	7.70768	0.566564	0.674154	29.3882	7.13641	9.54323	47.0216	24.2773	0.0149967	30.8756	83.6257	0.628672	37.0971	17.6994	0.0195719	0.0696835	45.8632	0.872115	15.5333	2.35364	6.33862	15.6262	39.8739	49.4112	15.1842	83.3577	383.706	9.262	35.2532	24.9519	4.22237	0.507061	0.634081	44.955	7.76051	12.5891	-0.000576801	13.0578	0.146802	0.0564146	0.0114603	28.1078	4.61101	7.61892	0.00176161	16.7979	25.2873	16.423	16.1338
14.6885	7.62137	0.464832	0.560872	46.5802	9.90648	11.4788	40.8928	25.4229	0.0120211	25.6708	71.3942	0.471931	38.9015	25.6948	0.0161121	0.0517989	42.495	0.701936	19.429	1.94673	5.17519	13.796	35.3721	42.4412	17.573	70.2445	318.548	7.94129	29.1031	21.656	4.19327	0.402595	9.95213	41.0798	6.12437	10.281	-0.005485	11.6065	0.122715	0.0418101	0.00977716	22.8331	3.31493	5.75533	0.00138539	12.1319	26.3944	14.4985	14.3647
14.7885	11.8798	0.38136	0.465259	44.034	10.6086	10.7539	35.5466	23.0375	0.00957997	21.3407	60.9512	0.352665	43.6959	25.7962	0.0133372	0.038676	39.3303	0.550863	18.1962	1.51015	3.98998	12.1801	35.7191	35.3664	14.849	57.6609	260.573	6.83201	23.6431	18.6383	3.75095	0.319781	11.1434	34.5252	4.83076	8.38302	-0.00820717	9.67363	0.102495	0.0310061	0.00816421	18.5437	2.37775	4.3361	0.00109041	8.6033	24.3815	12.6246	12.7828
14.8884	13.3396	0.312872	0.385274	38.5604	10.3073	9.2626	30.8931	32.2482	0.00732487	17.7401	52.0359	0.262841	39.6826	23.906	0.011133	0.0288865	36.3886	0.426179	15.9079	1.12476	2.97306	10.7534	33.0114	28.9846	11.5412	46.6759	210.659	5.85221	19.0294	15.9518	3.17219	0.254013	9.75941	28.1241	3.80936	20.8798	-0.00850501	13.6883	0.0854965	7.89966	0.887926	15.0584	1.7026	3.26222	0.000779124	6.02104	21.3179	10.8835	17.1
14.9883	13.2724	0.256678	0.318696	33.2381	9.55719	7.70071	26.8464	30.833	0.00536834	14.7455	44.4249	26.1766	33.9577	28.6892	0.00938416	0.0216985	33.6632	0.326993	13.6263	0.814491	2.16745	9.49386	36.2657	23.5303	8.71777	37.496	202.531	5.00318	15.2317	18.88	2.59264	0.201803	7.83358	22.6225	3.00349	33.8309	-0.00899287	13.2451	6.90943	21.7981	15.2801	12.2274	1.21758	2.45268	0.000490047	4.61865	18.1221	18.1846	16.8956
15.0882	12.4248	0.210568	0.263622	28.5517	10.7489	6.29901	23.3288	27.3581	0.00377042	12.2563	37.9274	51.4118	28.4894	35.4512	0.00792363	0.0163347	31.1409	0.249668	16.7838	9.68732	1.55716	23.5012	34.3717	19.0532	6.51609	29.9935	205.039	24.7904	12.1517	21.5647	2.07181	0.160208	6.04823	18.1017	2.36793	31.2338	-0.00736304	11.4284	8.40478	24.1514	19.448	14.6569	0.869853	1.84363	0.000154091	3.4113	15.1706	21.1996	15.5253
15.1881	11.2283	0.172731	0.21836	24.5075	31.7664	5.11255	20.2718	23.8142	0.00228473	10.1868	32.3805	124.288	23.7364	34.5179	0.00713415	0.0123011	28.8071	0.190079	15.6705	11.7146	1.10746	26.1915	31.109	15.3596	4.8511	29.4759	191.382	31.0914	9.6747	21.49	1.62996	0.126984	4.58207	14.4521	1.8667	25.8816	-0.00645405	21.7755	8.02648	21.9122	19.0966	13.6397	0.620945	1.38594	-6.93e-06	2.45724	12.5903	21.679	13.9571
15.2881	13.346	0.141684	0.18121	21.0326	45.1776	4.13376	17.6153	30.9058	0.00106576	8.46634	27.6446	164.625	19.7274	41.8334	0.00610721	9.45586	26.6482	0.144471	16.2726	19.4961	0.782071	41.8043	27.6996	12.3498	3.60605	25.9927	170.119	30.3708	12.5953	38.3756	1.26801	2.04861	3.43796	11.5275	1.47135	21.1466	-0.00551507	22.3411	7.08197	18.2554	16.9753	11.7144	0.442999	1.04228	0.000123235	1.73926	18.6164	20.7311	12.4593
15.388	13.6163	0.116205	0.150744	18.0497	48.7418	3.33599	15.3071	29.1892	-8.93e-06	7.0367	23.601	176.044	16.381	40.5652	0.00558798	11.1273	24.6512	0.109708	14.6222	28.9935	0.549563	43.2712	24.5154	9.91481	2.67898	31.5678	146.361	27.4021	12.375	44.1919	0.978557	4.09349	2.56667	9.19102	8.95093	27.5727	-0.00495235	21.1027	6.05141	14.5434	14.3665	10.6926	0.315879	0.784223	-0.000386023	3.69519	19.2776	19.048	18.5688
15.4879	12.921	0.0952983	0.937773	15.4897	47.5144	2.6896	13.3015	25.8215	-0.000807796	5.84889	29.9897	183.402	13.5978	37.2335	0.00513912	10.0272	28.0638	0.08329	12.6302	28.4863	0.384885	39.827	22.1298	7.95284	1.98981	30.0465	124.3	23.9599	11.9476	46.2709	0.750653	4.03528	1.91114	10.6086	10.3514	36.8456	-0.00448089	21.2894	5.09865	11.2895	17.9974	18.5139	0.225131	0.590474	-0.000495497	3.84875	17.7489	17.5637	18.7179
15.5878	11.7722	0.0781384	1.13273	13.2927	44.1305	2.16746	12.6173	22.4584	-0.00151051	4.86162	36.8923	159.668	11.2862	33.6307	0.00479018	8.18911	27.4785	0.0632445	10.7782	24.1954	0.268993	41.0999	19.6856	6.37575	1.47779	36.8188	120.992	39.1092	10.5107	53.406	0.573208	3.44873	1.42107	21.506	14.0148	34.0101	-0.00404816	22.891	4.26864	14.1951	21.0914	18.6483	0.160368	0.444912	-0.000469763	3.32362	15.4935	19.7544	17.2978
15.6878	10.4608	0.0640532	1.09491	16.9879	39.9437	1.7463	11.3628	19.4432	-0.00223835	4.04114	44.5149	129.06	9.36717	30.2274	0.0044432	6.38276	25.8572	0.0480413	16.6003	19.0629	0.187825	37.8016	17.4162	5.1097	1.0975	35.1414	116.887	42.1371	8.83941	53.458	0.436124	2.81051	1.05598	21.5724	19.7294	28.1814	-0.00382037	20.5117	3.5633	13.4444	31.754	16.4715	0.114151	0.335394	-0.000411867	2.63089	13.1593	19.8591	21.6989
15.7877	9.14614	0.0524915	0.976453	15.6393	35.6312	1.40674	10.0244	16.9868	-0.00275665	3.35891	43.3987	104.458	7.77428	27.127	0.0040938	4.85347	24.0459	0.0364983	16.1261	14.3442	0.131199	33.7616	15.3769	4.09413	0.815061	30.606	106.155	43.3401	7.25596	54.6046	0.331088	2.24954	0.784497	18.6991	19.2238	23.0255	-0.00345669	17.1566	2.97048	11.4323	32.722	13.8632	0.081146	0.252882	-0.000369815	1.98177	13.0315	18.8058	21.1576
15.8876	7.9104	0.043004	1.21371	13.6228	31.5154	1.13297	8.76777	17.2778	-0.00291703	2.79207	48.8122	81.4405	19.1596	24.3333	0.00374875	3.64003	22.2805	0.0277188	14.2419	10.4634	0.0917945	29.9068	13.5659	9.52554	0.605303	25.9593	105.757	45.2785	5.87525	54.6322	15.3768	1.78781	0.582778	15.4155	16.7054	21.3405	-0.00329045	16.0721	2.47474	9.21079	29.7144	11.4363	0.0576085	0.190448	-0.000356804	1.44649	11.7701	17.5895	19.3669
15.9875	6.79093	0.0352195	1.1829	15.3209	27.7346	0.912163	7.6405	17.3986	-0.00298469	2.32086	46.546	62.2289	23.9614	39.6091	0.00341315	2.70841	20.6213	0.0210461	12.2374	17.188	0.588397	28.4997	31.0435	10.6227	0.449526	25.9699	97.8123	56.9438	12.9145	51.1168	20.4092	1.41689	0.432916	12.4611	28.0998	36.1139	-0.00302609	13.6931	11.4809	7.19796	25.4293	9.35204	0.0408359	0.143042	-0.000361531	1.03345	10.1762	15.9336	19.8874
16.0874	5.79985	0.0288378	1.05804	14.4591	24.3334	0.734121	16.2491	15.6285	-0.00284164	1.92914	41.7562	47.0137	32.8119	94.5404	0.0031157	24.007	19.079	0.0159841	11.7573	23.6725	0.679263	25.697	64.3962	17.5312	0.333841	49.4207	86.4314	55.6651	21.5478	46.0892	20.5318	1.12144	0.321707	9.99162	67.111	31.5913	-0.00272783	11.1995	13.2126	5.52223	21.078	40.5595	0.0288774	6.19262	-0.000365594	0.727201	8.59852	14.1275	68.1763
16.1874	17.4035	0.0235987	0.911	12.6577	21.3101	0.590678	22.5681	13.6487	-0.00249529	1.60352	40.2604	35.2872	40.3792	128.694	0.00287519	27.3808	17.6501	0.0121365	18.7821	22.7691	0.611454	22.8244	135.929	18.3655	0.247929	52.3441	74.0535	50.2376	22.568	49.6108	27.2303	1.73126	0.23915	7.98445	71.9193	38.8701	-0.0024438	8.98411	12.4181	4.18777	17.1515	57.824	0.0203825	7.30652	-0.000352343	0.506007	7.17385	14.6506	75.4827
16.2873	25.8838	0.0192957	0.769949	10.9098	18.6415	0.47517	22.7909	24.109	-0.00199437	1.33284	73.7524	26.3846	37.4504	127.719	0.00262389	24.4335	16.3275	0.00921237	18.3471	19.148	0.496952	20.1867	151.956	16.7818	0.184126	50.2097	62.0499	43.9316	38.2905	48.1398	42.8376	1.64136	0.177817	6.37136	64.7328	33.1943	-0.00214733	8.76395	10.8893	3.15206	13.802	72.7408	0.0144138	6.64491	-0.000330776	0.349168	5.94224	14.1197	71.5086
16.3872	28.6547	0.0157527	0.644577	9.37145	16.2962	0.382145	22.6779	23.793	-0.00159696	1.10781	83.4232	19.6836	32.2613	117.988	0.00239083	19.8681	15.1038	0.00700319	16.2275	14.9997	0.382744	17.8319	144.724	25.265	0.136743	63.5494	51.1231	37.903	40.2501	44.3103	45.3092	13.8796	0.132225	5.08111	54.4241	27.233	-0.00179339	9.57808	9.28006	2.36086	11.0306	68.547	17.1945	5.49397	-0.000323138	0.239408	4.90159	13.0366	64.8963
16.4871	34.5407	0.0128337	0.536895	8.044	14.2402	0.307196	20.7881	21.2726	-0.000924968	0.920704	79.7019	14.6647	27.1284	106.779	0.00214647	15.4511	13.9717	0.00533884	13.9497	11.2449	0.285526	15.7463	131.205	26.308	0.101552	64.0504	43.0346	32.5079	36.7156	44.1891	41.7619	15.0354	0.0983415	4.05115	44.3338	36.1711	-0.00140071	8.62899	13.6613	1.76241	8.77793	59.1452	21.6146	4.34431	-0.000336108	0.163349	6.25991	13.2727	58.11
16.5871	35.4485	0.0104283	0.445916	6.90345	12.4406	0.246825	18.4718	18.5546	-0.000327206	0.765146	71.5724	10.9169	22.6208	96.0315	0.00189418	11.7346	12.9244	0.00407092	11.8859	8.18163	0.208723	13.9032	116.897	23.9813	0.0754103	71.4667	36.5173	27.8065	31.4479	51.3419	38.1493	13.1997	0.0731805	3.22964	35.5495	31.0924	-0.0010208	7.23424	20.2656	1.31271	6.9663	49.3058	20.5012	3.35672	-0.000364517	0.111026	6.21722	21.6084	51.8073
16.687	33.7432	0.00845446	0.369737	18.6025	10.8667	0.19822	16.2052	16.076	0.000397895	0.635813	62.5835	8.12296	18.8056	86.1977	0.00160772	8.79438	20.8886	0.00310533	10.0988	5.82522	5.95746	12.2754	103.482	20.6026	0.0560004	66.1452	30.3781	23.7563	30.7386	51.5438	32.6628	10.8609	0.0543972	2.57463	28.2744	34.5427	-0.000648011	5.87281	20.3218	0.976186	5.51905	40.5056	17.3849	2.56107	-0.000390796	0.0752428	7.10998	25.0032	46.1219
16.7869	30.8001	0.0068334	0.306328	18.3741	22.633	0.159107	14.1401	13.9029	0.00086913	0.528268	54.0495	6.04244	15.617	77.3238	0.00130917	6.54055	21.9008	0.00236711	8.57262	4.08017	7.13095	10.8381	116.491	17.1703	0.0415811	56.8284	24.8892	20.2849	54.4249	48.3167	26.9142	8.72519	1.52737	2.05244	22.3917	31.2343	-0.000313166	4.69407	18.2579	0.725076	4.3677	33.0618	13.8988	1.94021	-0.000398658	0.0508383	9.69434	25.4794	41.0407
16.8868	30.8621	0.00550556	0.253737	16.2262	26.7665	0.127648	12.3096	12.0175	0.00111232	0.438829	46.4032	4.49406	14.698	69.35	0.628333	4.84249	21.0037	3.61205	7.27494	2.82166	6.49216	9.56898	111.16	14.0732	0.0308782	47.1555	20.1477	17.3162	57.7245	44.275	21.6383	6.94397	1.72273	1.63616	17.6925	34.9634	-3.27e-05	3.723	15.721	0.537998	3.45415	26.9081	10.7255	1.46394	-0.000385515	0.0342753	16.9488	29.3329	36.5128
16.9867	29.0034	0.00441842	0.210159	14.0119	27.105	0.10232	10.7054	10.3865	0.0013276	0.364446	39.739	3.34207	15.565	62.1939	0.745152	3.57574	19.6451	4.39978	6.17309	1.93159	5.2994	8.44848	100.843	11.4256	0.0229215	42.3867	16.1508	14.7802	52.8439	39.4301	17.109	5.50552	9.45124	1.30428	13.9625	29.594	0.000128997	3.96447	15.4333	0.398823	2.73052	21.8711	8.0891	1.1021	-0.000350258	0.0230592	19.8136	32.3157	38.4561
17.0867	26.2718	0.00352416	0.173933	12.0411	30.2035	0.0818938	9.45516	17.062	0.00160435	0.302573	33.9925	2.4852	13.9265	55.774	0.699207	2.63615	18.2358	4.10004	5.23797	1.31115	4.0854	12.5207	89.8675	13.0779	0.0170104	45.3973	12.8426	12.6148	45.3418	34.5018	13.3707	4.35828	10.253	1.03972	11.0119	41.7916	1.2538	3.54105	18.3215	0.295402	2.158	18.7186	6.00641	0.828678	-0.000301052	0.0154599	21.6985	33.7515	43.1375
17.1866	23.2593	0.00279697	0.143826	10.3364	29.8572	8.91521	9.57136	16.6876	0.00173163	0.251115	29.0511	1.84796	11.8602	50.0503	0.610303	1.94159	16.8881	3.46001	23.0032	0.883408	3.04407	12.3459	79.5609	20.4753	0.012616	41.4042	10.143	10.7663	37.6318	29.8494	10.3622	3.4478	8.89302	0.82882	8.68194	55.88	8.45219	2.9578	17.377	0.218595	1.70543	15.5513	13.4577	0.622723	-0.0002624	0.0103319	20.4305	32.6566	40.9962
17.2865	20.755	0.00220351	0.118899	8.87095	29.6499	10.6968	9.35773	14.8884	0.00169586	0.208312	24.8247	1.37408	21.1067	44.8923	0.518338	1.42919	15.6285	2.78484	24.5981	0.592009	4.55372	25.2117	90.9034	21.1921	0.00935238	35.3339	7.96463	9.18854	30.6634	25.632	7.98208	7.1386	7.10886	0.660666	11.2123	48.0602	8.8481	2.3969	15.2917	0.161552	1.34762	12.756	14.5892	0.467947	-0.000234419	0.00685593	18.0294	30.2252	58.1445
17.3864	18.6968	0.00171341	0.0983204	24.1506	27.7983	10.0143	8.52352	12.9789	0.00200501	0.172705	21.2047	1.02175	20.8912	40.2605	0.435388	1.05163	14.4593	2.18557	22.2621	0.394831	4.61132	25.9106	87.0919	19.5845	0.00693047	29.1938	6.22313	7.84206	24.7221	21.9002	10.3916	7.06839	5.47759	12.3322	14.9454	58.3491	7.61482	1.9141	13.0518	0.119287	1.06483	10.4041	13.1186	0.351842	-0.000217467	0.00450894	20.4937	27.1917	58.0921
17.4864	16.4941	0.00131521	0.081251	23.8689	25.291	32.3214	7.55451	11.2435	0.00152621	0.143068	18.1149	0.759871	19.8184	36.1056	0.364	0.773633	13.3763	1.69103	49.7059	0.262776	3.94691	23.8081	102.493	16.9372	0.00513255	23.7154	4.84152	6.693	19.8077	18.6481	16.654	6.04875	4.145	13.8375	18.7353	49.7695	6.19025	1.5173	10.9914	0.08797	0.841334	8.46397	10.8301	0.264753	-0.000199317	0.00293438	21.0426	23.9954	57.6713
17.5863	14.352	0.000984636	0.0671313	27.3965	22.6272	35.6729	6.62057	9.72321	0.00183535	0.118399	15.4757	0.565236	24.0377	39.1667	6.17941	0.569045	12.3737	1.29758	50.6107	0.17459	3.12274	21.258	213.424	14.1652	0.00378985	19.0878	3.75253	5.71247	15.8109	15.8423	17.7004	4.93146	3.14752	12.3902	17.7094	40.825	4.93476	1.1982	9.20013	0.0647702	0.664669	6.87747	8.52351	0.199529	-0.000162575	0.00191091	19.3055	20.8881	53.065
17.6862	12.3722	0.000707516	0.0553596	24.8249	20.048	74.3457	5.77447	9.98751	-1.88e-05	0.0978453	13.2196	4.69726	30.9454	70.6866	7.22529	0.418526	11.4458	0.990783	50.1705	0.115684	2.36386	21.9493	295.186	11.6327	0.00279109	15.2839	2.89891	4.87571	20.4277	13.4378	25.2591	3.94746	2.36399	34.529	15.2029	48.8683	18.0858	0.944357	7.67923	0.0476543	0.524876	5.5852	6.51193	0.150719	-0.00010712	0.00119542	16.8229	18.0037	47.7241
17.7861	10.5972	0.000482216	0.0455958	23.7703	17.661	125.108	5.02625	13.2005	0.000495976	0.0807235	11.2941	5.39062	28.9764	175.176	6.7545	0.307807	10.5872	0.754274	53.4572	0.0765354	1.74113	20.1906	345.979	9.45461	0.00204962	20.0361	2.23298	7.27844	20.0248	11.3865	25.9947	6.98931	1.76549	51.2068	12.509	41.629	40.622	0.743285	6.40146	0.035103	0.414185	4.53453	4.87824	0.114235	17.3077	0.000664862	14.2752	15.4038	59.9389
17.886	9.03618	0.000287621	0.0375263	20.8677	15.5048	126.695	4.37127	12.5054	0.0012873	0.0664623	9.65515	4.85043	25.0352	196.674	5.88804	0.226365	9.79279	0.573173	48.3388	0.0506503	1.25963	18.0335	388.197	7.63826	0.00149492	21.986	1.71558	13.877	27.3778	9.64228	23.6601	35.4541	1.31474	81.8601	10.082	34.1416	39.7412	0.584625	5.33309	0.0259797	0.326436	3.68107	3.60518	0.086878	18.4315	0.00026457	11.9384	13.1064	59.5129
17.986	11.9688	0.000129779	0.0309019	17.9971	13.5835	112.365	3.80041	11.0709	-0.00100634	0.0546044	8.2503	3.98028	21.0733	187.469	4.99848	0.166461	9.05801	5.18356	41.8315	3.26355	0.900235	15.975	389.331	6.14907	0.00107866	20.2276	1.315	14.8026	29.5637	8.16217	20.2165	37.6926	0.977735	79.1828	8.04031	27.8556	33.5877	0.459657	4.44177	0.0193591	0.256692	2.98811	2.63878	0.0662699	15.2063	-2.53e-05	9.90231	11.1046	54.7627
18.0859	12.7421	8.91e-07	0.0255339	15.4616	11.8854	94.6214	3.3038	9.63075	3.25e-05	0.0447369	7.04943	3.12542	17.5781	171.231	4.19796	0.122419	8.37854	6.11514	35.7176	4.03273	0.637958	14.1181	374.091	4.93985	0.000772325	19.8018	1.0058	13.7762	27.2545	6.90795	16.6378	32.9223	0.726685	67.8455	6.96232	22.7104	27.1389	0.36117	3.69891	0.0145334	0.201261	2.42565	1.91799	0.0508007	11.4845	-0.000264772	20.7203	9.37797	49.2532
18.1858	12.3588	-0.000105355	0.0211647	13.2719	12.1131	77.8641	2.87217	8.33798	0.000753851	0.0365346	6.02161	2.39753	14.6153	154.431	3.50992	0.0900579	7.75038	5.64149	30.3677	3.74925	0.449454	12.4685	340.164	3.96359	0.000548037	17.4316	0.767765	12.1992	23.4649	5.84604	30.4581	27.0399	0.540042	55.6844	14.5626	18.5136	21.5875	0.283716	19.692	0.0107961	0.157162	1.96914	1.38694	0.0389403	8.34512	-0.000384998	23.0872	8.78942	43.9748
18.2857	11.4048	-0.000186984	0.0175102	12.7012	16.0316	87.3753	2.49719	7.20897	0.00107914	0.0297407	5.14379	1.81536	12.1378	138.738	2.92915	0.0662569	7.16971	4.73942	25.7839	3.101	0.315329	11.0095	303.398	3.17801	0.000376789	24.6374	0.584947	21.8937	19.5105	7.11618	33.4108	21.7073	0.401318	45.5136	26.1239	26.7924	17.0745	0.222955	33.4523	0.00778166	0.121942	1.59862	0.99907	0.0295368	5.95276	-0.000409987	21.8814	14.7147	39.1683
18.3856	10.216	-0.000251071	1.73789	15.7268	16.9054	107.465	2.1715	6.2301	-0.00603917	0.0241279	4.39414	1.36435	10.076	124.489	2.44256	0.0697209	6.63296	11.8949	21.8824	2.40604	0.220582	9.72079	268.689	2.54715	0.000242402	24.4765	5.02612	23.1179	23.807	7.28112	48.4623	17.2706	0.298281	44.1019	26.7869	48.8125	13.4769	0.17509	34.468	13.6519	0.0940333	31.1028	0.717588	0.0218971	4.20717	-0.00044472	19.3703	17.1642	34.8595
18.4856	8.97952	-0.000297609	2.19207	14.4138	19.1357	101.307	1.88861	5.38287	-0.00667773	0.0195099	3.75485	1.15557	16.3352	111.66	3.03349	18.6894	6.13673	12.8381	24.9466	1.79403	0.153995	13.895	237.318	16.4378	0.00014767	125.126	7.02265	21.4418	22.9211	6.89188	50.1148	13.6911	0.22178	37.809	38.7671	42.892	10.6293	0.137501	31.2646	46.3076	0.0719366	56.4412	0.514273	0.671781	2.95947	-0.000453928	17.6071	17.5572	31.2983
18.5855	7.79418	-0.000329609	2.14443	39.5489	19.0406	87.4733	1.64288	4.64981	-0.00717376	0.0157536	3.20636	28.9971	21.8739	100.142	9.37638	38.6709	5.67789	11.4906	55.7296	20.7075	0.107372	13.6233	209.4	22.2277	7.66e-05	187.933	7.57185	18.9612	23.4357	6.25509	45.7166	10.8378	0.165043	31.0387	43.6559	35.3215	8.3812	0.107905	27.0272	88.5415	0.0546941	119.242	0.36797	0.790114	2.07672	-0.000466919	15.2719	16.7925	27.9279
18.6854	9.2372	-0.000348493	4.35059	39.1061	17.8696	81.3199	1.42939	36.5421	-0.00959185	0.0127336	2.74459	34.0466	20.6452	89.8095	10.233	41.3478	5.25345	15.664	86.1713	53.139	0.0748542	12.3741	184.695	22.1457	2.48e-05	189.546	7.31045	16.4385	41.0701	5.53756	39.112	8.57418	0.122894	25.0466	59.1866	31.4693	6.60804	0.0846165	22.89	92.818	0.0414113	123.819	10.4334	0.717829	1.45542	-0.000488349	12.9267	15.4314	24.87
18.7853	9.41263	-0.000354781	26.1179	34.5417	16.2678	69.8305	1.24384	39.3892	-0.00906804	0.0103471	2.34502	30.8558	27.1757	81.0367	9.38245	36.1115	4.86073	15.0745	83.7601	58.0037	0.052217	11.0135	162.881	19.8187	-1.94e-05	168.924	6.63669	14.1288	43.4682	4.82655	41.521	6.78186	0.091512	20.068	66.7111	29.5673	5.20995	0.0662472	19.2091	82.442	0.0315053	110.465	33.3913	0.593315	1.0193	-0.000506989	10.7955	13.8171	28.1287
18.8853	20.5548	-0.000351282	31.466	29.8293	14.5605	78.6923	1.08248	40.9536	-0.0162408	0.0084811	2.0017	25.4015	48.962	86.7677	8.12096	29.0779	4.49744	12.9002	73.9843	73.4524	0.0364513	9.74643	143.636	16.8713	-4.91e-05	142.597	5.7927	12.0969	39.76	4.16461	79.1948	5.36376	0.0681937	16.0309	76.6767	53.9769	4.10762	0.0517037	18.2704	67.9601	7.70058	93.3445	53.0084	0.469204	0.713575	-0.000558583	8.94712	12.1533	26.7876
18.9852	25.3715	-0.000342039	30.3588	25.634	12.9053	76.4429	0.942085	38.5059	-0.0164298	7.36363	1.71033	19.9784	48.5458	81.7636	6.87452	22.4991	4.16093	10.4568	63.5736	72.422	0.0254338	8.61088	126.662	13.9914	-6.91e-05	117.157	4.91983	10.3391	34.1018	3.56954	95.2164	4.24205	0.0508931	24.6012	77.0869	54.5901	3.23841	0.0402316	19.4625	53.8195	9.96745	77.1352	67.0556	0.362588	0.499426	-0.000621813	7.53226	10.5553	24.349
19.0851	26.2916	-0.000330778	27.0239	22.0051	11.3722	66.7747	0.819829	34.0207	-0.0175922	14.1407	1.46646	15.3392	42.6596	74.4331	5.76687	17.0395	9.16326	8.23875	54.1609	61.6153	0.0177529	7.60401	115.992	11.4361	-8.62e-05	94.8838	4.09541	8.83	28.2974	3.0458	103.964	3.3549	0.0379548	27.1345	69.4095	79.4652	2.55296	0.0311569	17.8534	41.6285	9.84002	63.125	63.7315	0.276496	0.349483	-0.000667951	6.27119	9.08282	25.3488
19.185	25.1536	-0.000316737	23.2056	29.1665	9.98657	66.1238	0.713303	30.7541	-0.0228687	15.489	4.21091	11.6204	36.1147	67.0623	4.81949	12.7497	10.0102	6.38893	46.0157	48.5929	0.965114	6.71397	103.721	9.27004	-8.86e-05	76.2429	3.35706	7.53836	23.055	2.59096	97.1752	2.65331	3.04807	24.1823	65.0714	68.7986	6.74464	0.0238817	17.4566	31.7332	8.76887	51.4373	54.0973	14.5749	0.244529	-0.000639063	5.1883	7.76199	29.4802
19.2849	23.0281	-0.000300598	19.5815	26.9844	8.75087	105.203	0.620408	26.8988	-0.0233856	19.8816	4.82972	8.73576	30.1857	60.2289	4.02141	9.47343	9.70272	4.9092	39.061	36.5879	1.16088	5.92788	91.9431	7.47779	-9.47e-05	60.9964	2.71853	6.43445	18.5869	2.19936	84.2602	2.09848	6.86707	21.2969	55.6718	56.546	6.70214	0.0179433	15.54	28.6242	7.43181	41.8326	43.274	17.2171	0.171081	-0.000593828	19.6103	6.59864	32.3575
19.3849	24.2179	-0.000280881	16.3779	36.3638	8.09639	105.384	0.539353	24.6045	-0.0224435	19.7894	4.64303	6.53782	25.1161	54.0379	3.35329	7.01021	9.90528	12.8361	33.148	26.7006	1.05851	5.23372	81.2372	6.01468	-9.91e-05	48.6783	2.17981	5.49128	14.8923	1.86414	69.9765	4.82317	6.92141	28.2401	45.7329	46.1489	5.68879	0.0133026	13.3291	23.7793	6.12711	33.9918	33.406	15.6643	0.119678	-0.000602258	25.0468	5.58722	30.5875
19.4848	25.6913	-0.000259339	13.6361	33.7168	7.31259	93.1003	4.59338	28.0182	-0.0246847	17.9696	10.5884	4.88003	20.864	48.4678	2.79543	5.17485	15.155	13.9255	28.1275	19.0509	8.18382	4.62084	71.6897	10.9977	-8.92e-05	38.7939	1.7336	4.68517	11.8882	1.57838	56.5522	21.8785	8.03349	26.3329	53.9519	37.6264	4.94886	0.009793	11.2497	19.6353	4.97088	27.6097	25.2007	12.9538	0.0837017	-0.000629546	24.8766	15.734	27.7408
19.5847	24.8744	-0.00023862	11.3264	29.4119	6.51532	78.267	18.9117	25.8333	-0.021795	15.6451	11.791	10.4126	17.3216	43.4667	2.33014	3.81448	26.5709	12.487	23.8667	15.5117	11.2484	6.34478	63.2348	11.77	-7.59e-05	30.8921	1.36924	3.9965	9.46915	1.3356	49.5122	26.3165	7.11034	22.2864	50.0992	30.6734	4.03698	0.00726729	9.42572	16.4908	3.99409	22.422	18.7154	10.2447	0.0585157	-0.000618221	22.4981	25.5836	26.6286
19.6846	22.931	-0.000218575	9.39616	25.3311	5.75861	64.3557	22.0497	29.5428	-0.0227027	13.3349	11.2086	16.8059	14.3777	41.0196	1.94224	2.80931	28.2014	10.3543	20.2512	26.4358	10.6749	8.52456	55.7673	10.846	-6.47e-05	24.5888	1.07508	3.40815	7.53192	1.12991	57.8993	23.7194	5.73236	28.1367	42.6914	49.8023	12.3878	0.00542584	7.87113	15.7285	3.19035	18.2075	13.7469	7.91669	0.0408826	-0.000596084	19.4644	29.5923	41.7604
19.7846	20.528	-0.000202911	7.78975	21.7556	12.1289	52.3689	21.2748	27.2631	-0.0208337	11.2385	10.043	16.518	11.9332	37.3565	1.61889	2.06797	27.1332	8.2579	17.1833	26.8458	8.88402	16.1451	55.2732	9.3667	-5.55e-05	19.5668	0.83978	2.90324	5.98582	1.22985	55.6615	23.026	5.83457	29.492	35.0033	43.4491	12.4604	7.52922	6.5628	13.4178	2.5392	14.7845	10.018	6.04087	0.0285415	-0.00053436	16.4527	30.1509	42.4603
19.8845	18.0361	-0.000187412	8.25667	18.6733	14.374	44.878	19.2833	23.976	-0.0222498	9.41384	16.0838	14.0668	24.9097	33.6602	1.34938	1.52179	25.4016	6.4479	17.7991	23.1443	6.92333	16.4534	50.7788	7.85855	1.69222	29.6991	1.55097	2.47038	4.75429	1.19981	48.9883	24.8553	8.11348	25.9052	28.1612	35.7471	10.6116	8.99051	5.46802	10.8298	2.01658	13.9307	16.0485	4.57695	0.0199124	-0.000458161	13.7295	28.7728	41.4719
19.9844	15.6513	-0.000168958	12.1196	17.6635	14.5678	37.2265	17.0566	20.8194	-0.0216776	7.85896	38.1042	11.2515	25.8345	30.2303	1.12473	1.11968	36.9743	4.97424	15.9837	18.3903	9.35753	15.0878	45.4587	6.46489	3.50388	49.567	1.81607	2.10277	9.67048	10.8318	55.4205	21.7996	7.52092	25.4894	22.4372	42.443	8.59623	8.32289	4.55434	8.47226	1.59952	12.0195	16.2893	3.4538	0.0138861	-0.0003647	11.3736	26.4021	37.981
20.0843	13.4675	-0.000145344	12.3452	15.4697	13.7955	35.5671	14.9349	18.0159	-0.0189623	6.54871	43.6956	16.3127	23.5898	27.1222	0.937438	0.823749	39.6156	3.81042	13.8034	20.6691	8.83893	13.4644	40.3139	5.25961	3.24402	51.1834	4.68578	1.7897	10.5272	14.8663	56.0972	38.0112	6.1762	21.9605	36.2952	36.1284	6.84403	7.05688	3.79273	6.50434	1.26794	10.0198	14.2502	2.60026	0.00967434	-0.000241073	16.0794	23.6158	34.108
20.1842	11.5209	-0.000116381	11.2335	13.3349	14.568	30.8708	13.0209	23.8339	-0.0156274	5.4513	44.4053	15.6556	22.9648	24.3263	0.781336	0.606012	38.2088	2.90675	11.7783	18.5761	7.34024	11.9244	36.1256	4.2516	2.5925	51.3728	5.87078	1.52225	9.73325	15.8895	59.3974	36.761	4.81955	18.0624	36.4806	35.0894	6.03473	5.75906	8.00512	4.93481	1.0049	8.2312	11.5929	1.95501	0.00673245	-0.000136527	16.4524	20.7559	30.437
20.2842	9.81523	-8.49e-05	10.9672	19.4816	14.0648	25.7531	11.3311	22.5825	-0.0133373	4.53524	53.8717	13.2056	20.0738	23.8273	0.651198	0.445835	46.4259	2.21189	19.0737	16.9448	5.71332	13.8386	32.0486	15.9412	1.97768	47.4978	6.07236	1.29334	10.916	15.3669	61.2963	31.2325	3.6705	14.5869	32.0835	29.2527	4.94441	4.61505	8.54505	3.71562	0.796397	12.6248	10.7739	1.46866	0.0046736	-8.07e-05	15.0719	18.0154	27.1047
20.3841	8.33785	-5.47e-05	9.81076	18.2464	12.9982	21.1003	10.0442	40.7348	-0.0113673	3.772	52.6065	10.5135	30.7035	25.3833	0.542679	0.328012	46.1443	5.64346	18.6694	18.1595	4.28219	13.0628	28.3252	23.8644	1.48367	40.7883	5.73572	1.0993	10.205	14.9782	55.8632	34.1308	2.76138	15.817	55.282	23.9211	3.95259	3.66495	10.2726	2.78372	0.631287	12.6027	11.185	1.10264	0.00324198	-6.4e-05	13.1239	15.664	24.1207
20.484	7.0682	-2.7e-05	8.44416	20.0173	11.7329	21.4416	11.9682	40.3	-0.00962951	3.13675	47.6519	8.12551	29.6886	23.8895	0.452203	0.24136	47.5894	6.10384	16.5213	16.0171	3.13376	11.7487	28.3004	25.3204	1.10612	34.1879	5.1372	0.933765	14.6704	13.8206	47.7668	30.2574	2.0643	14.1013	56.2621	19.5088	3.13205	2.89717	10.2669	2.07869	0.50059	11.0976	9.88037	1.89932	0.00225285	-4.21e-05	14.1898	21.7325	21.4605
20.5839	5.98299	-5.01e-06	7.13361	18.0068	10.45	19.041	11.6195	36.0519	-0.00818729	2.60831	53.4176	6.17845	25.8998	21.7404	0.376758	0.177633	45.4382	5.4674	14.2046	12.8886	2.53976	10.428	31.8288	28.3475	0.822679	30.9183	4.44302	0.791325	14.8208	14.6579	39.329	24.9812	1.53809	11.7472	49.7126	16.3643	2.47396	2.28486	9.21316	1.54872	0.397033	9.5007	8.08028	1.89349	0.00156537	-7.51e-06	18.3371	23.8682	19.0925
20.6839	5.05895	1.31e-05	10.2977	15.6104	9.23498	16.0446	10.5558	38.3833	-0.00697601	2.16886	61.9635	4.65463	21.8726	19.5862	0.313853	0.130764	42.4418	4.53138	12.1036	9.82998	1.94981	9.22098	30.7437	26.5707	0.61131	26.2806	3.74866	0.670835	13.2985	26.6508	51.5259	20.0949	1.14402	9.53581	41.4522	25.2799	1.9519	1.79972	7.92904	1.15202	0.3149	7.89437	6.32348	3.68756	0.00108961	1.24e-06	18.2788	23.7125	16.9861
20.7838	14.3184	2.71e-05	13.5701	13.4262	14.0319	16.4515	9.34508	36.7863	-0.00593693	1.80348	59.6803	3.48787	18.266	17.5907	0.26143	0.0962976	39.3794	3.61307	10.2839	7.23792	4.48916	8.14496	28.0048	23.1343	0.45409	43.061	3.10497	0.570134	11.5367	30.8242	51.6121	36.9379	0.85011	7.65942	33.6307	21.9805	1.53938	1.41663	9.89786	0.855948	0.249749	8.38307	4.81351	3.75786	0.000757746	3.27e-05	16.5575	23.5914	15.1129
20.8837	18.1979	4.07e-05	13.4419	11.5277	15.4328	16.0951	8.18505	40.4822	-0.00508614	1.4997	53.7601	2.60543	15.1938	15.7831	0.217717	0.0709457	36.4629	2.82086	8.72978	5.63575	5.36477	7.19249	24.9938	19.417	0.337265	48.0235	2.53527	0.484843	9.63073	30.8856	46.3731	36.0011	0.631383	6.1251	26.9117	29.541	1.21393	1.11472	9.51952	0.635404	0.197949	7.5324	8.09046	3.25299	0.000518326	9.59e-05	20.5759	24.2397	17.199
20.9836	19.74	5.02e-05	12.0961	21.9535	15.171	14.098	7.13628	37.0726	-0.00436246	1.24713	47.0598	1.9427	12.7222	14.1568	0.181253	0.0522991	45.3573	2.1761	7.40831	4.20783	8.11589	9.24825	22.1395	22.3332	0.250483	56.5901	3.4654	0.41282	7.87275	29.1438	39.3325	30.6603	0.468755	4.88896	21.3816	38.7492	0.957386	7.51272	8.42208	0.471267	0.156691	7.55938	8.30379	2.63056	0.000342847	0.000199822	20.2585	23.2418	16.4061
21.0835	19.3229	5.86e-05	12.2435	21.1324	14.1511	16.3348	6.2095	32.5398	-0.00398398	1.03712	40.6572	18.69	22.5068	12.6967	0.15082	0.0385782	45.3135	2.12346	6.73989	3.05228	7.89538	8.90546	19.5558	21.1372	0.186032	61.9177	3.70701	0.351683	6.35913	26.4064	32.221	30.4613	0.347809	3.89914	16.9238	33.2741	0.755179	10.4274	7.2049	0.349232	0.123718	6.66892	7.29953	2.05706	0.000213335	0.000332066	18.2503	21.3905	20
21.1835	17.925	6.37e-05	11.1133	22.2468	12.8386	23.9856	5.39833	29.3301	-0.00379582	0.862492	34.9085	22.9753	22.259	14.1248	0.125496	0.0284896	42.8864	1.82779	5.84308	12.507	6.64375	12.7225	25.8412	22.5361	0.138163	56.91	3.56438	0.299869	5.10078	23.3564	25.8055	34.2259	0.807333	11.8125	13.3686	49.3436	0.595876	10.0443	6.07374	0.258491	0.0972388	5.61049	5.95391	1.58022	0.00011929	0.000393432	16.9105	19.1714	19.3832
21.2834	16.1088	6.69e-05	9.63034	24.7787	11.4678	23.6249	4.69128	34.5399	-0.00369774	0.717273	44.7585	21.1118	25.3995	35.1734	0.104393	0.0210551	39.9525	5.26955	8.61573	14.3532	5.20894	12.4736	25.6598	21.3168	0.102619	51.7563	3.22758	0.255886	4.07441	20.3501	20.3511	47.2188	0.81667	12.3704	10.5488	42.7786	0.470355	8.65182	5.08625	0.191016	0.0759263	4.62778	4.65189	1.20218	5.13e-05	0.000366284	14.8074	16.8734	17.7136
21.3833	14.189	7.14e-05	8.16308	22.3453	12.3755	20.7434	4.07613	32.3368	-0.00368569	0.596498	44.7547	18.1279	23.1555	40.6716	0.0867877	0.0155829	42.9524	5.78224	8.3117	13.0014	3.92163	13.3543	31.9479	25.6641	0.07622	48.5709	2.81199	0.218546	9.94864	21.5967	15.8762	45.0145	0.692279	14.0596	8.3189	37.5678	0.371464	7.11165	5.06598	0.140853	0.0586976	3.78455	3.53722	0.909671	-3.89e-06	0.845569	17.9449	14.6605	18.3995
21.4832	18.203	7.7e-05	9.81513	23.1477	12.5493	17.3926	3.54139	28.5433	-0.00378221	0.496036	40.9194	14.5575	23.5784	39.0328	0.0721428	0.0115511	41.4638	5.20603	7.32656	10.6114	2.87835	20.5491	31.287	24.898	0.056619	43.4096	2.3848	0.186899	11.6543	20.8161	12.2885	42.4519	0.547932	12.6322	17.1716	30.9348	0.293562	5.71868	4.60664	0.103554	0.0447451	3.08285	2.64121	0.686327	-5.05e-05	1.02537	17.5223	12.6184	25.3097
21.5832	19.15	8.5e-05	11.2374	20.6195	11.8872	14.2839	3.07675	24.8109	-0.00393154	0.412472	36.0567	11.3029	22.5031	35.7218	0.0599416	0.0085801	42.3258	4.32513	6.29164	8.16517	2.0774	20.3785	28.6299	22.0226	0.0420618	42.117	1.98266	0.160157	11.068	19.0899	16.2063	35.7819	0.420169	12.4337	42.3788	25.2534	0.232194	4.54886	3.98633	0.0759404	0.0334574	4.15913	1.94741	0.517116	-8.91e-05	0.936094	15.7267	20.679	25.1445
21.6831	18.4634	9.36e-05	10.6656	19.9268	13.4612	11.6167	2.67307	21.4763	-0.00399378	4.01231	31.2463	9.61506	19.5561	32.2364	0.0497952	0.00639485	40.3	3.45296	5.35904	11.419	1.48217	20.5575	25.5937	22.9315	0.0312496	36.9388	1.62324	0.137475	16.2139	20.6527	16.2688	38.1809	8.07793	10.7135	63.823	20.5905	0.183809	3.59846	16.7219	0.0555382	0.0242619	3.98601	1.42295	0.389377	-0.000121334	0.762425	21.1764	23.974	23.1427
21.783	16.9796	0.000100759	9.42786	17.5248	15.8404	22.0443	2.32226	34.9203	-0.00408683	5.04399	33.3552	7.68657	28.4416	36.3406	0.0413582	0.00478269	37.6115	2.69775	4.5528	11.0323	1.04897	18.8057	28.7485	20.9032	0.0232164	37.2596	1.31286	0.118258	16.4631	20.0886	20.0508	33.3823	9.89517	8.81204	63.1745	22.6766	0.14566	2.83866	19.1208	0.0405124	0.0168136	4.30846	1.03293	0.293113	-0.000153226	0.584286	21.3711	24.4528	21.6631
21.8829	15.1771	0.00010358	8.06895	15.1198	16.0091	27.9935	3.50686	34.1083	-0.00418234	5.06188	43.8266	5.95378	31.6589	34.6729	0.0343552	0.0035946	42.9982	2.08197	3.86462	9.29781	0.738114	18.0419	34.0615	19.0037	0.0172526	33.7402	1.05129	0.102048	25.0207	18.5153	19.6606	27.4274	8.88946	7.11645	71.527	23.0413	0.115563	55.3397	17.9364	0.0294396	0.0108902	3.89255	0.746191	0.220654	-0.000186188	0.431417	19.463	23.3493	23.6328
21.9828	13.3214	0.000103217	6.7976	18.7118	15.1398	26.6178	3.60744	30.4207	-0.00414848	12.8356	56.8872	4.53275	28.6879	31.6784	0.0285272	0.00270962	42.1442	1.59524	3.27958	13.3092	0.517183	16.2965	32.9473	28.6661	0.0128249	28.697	0.834845	0.0882885	25.6423	16.5471	34.5294	22.0214	7.21014	5.70383	65.5707	19.3068	0.0917987	287.618	15.7163	0.021219	0.0062748	3.30554	0.537112	0.166112	-0.000225354	0.310806	16.898	21.4337	22.3059
22.0828	11.552	0.000100492	11.969	17.1483	17.2928	23.0598	3.34527	26.5168	-0.00395273	14.6875	56.6338	3.41732	24.5323	28.5729	0.0236981	0.00205602	42.6771	5.50709	2.78286	12.9424	0.361216	14.4819	30.0263	29.4033	0.0095365	36.775	0.658286	0.076494	23.1505	14.7378	37.5261	17.5215	5.5941	4.55712	55.5704	15.7989	0.073051	333.801	13.3893	0.0150448	0.00276309	2.73717	0.385574	0.124994	-0.000256851	0.22013	14.3106	19.1769	24.3534
22.1827	10.3471	9.83e-05	12.6825	25.4281	17.2706	19.2208	6.02583	24.9368	-0.00355212	14.0801	57.537	2.56176	28.7965	25.6701	0.019706	0.00157326	40.5447	6.15274	2.3613	10.9402	0.251637	12.8099	26.8028	26.6384	0.00709267	42.5081	0.515921	0.0662795	19.7286	12.8977	35.0051	13.8901	14.9716	3.63605	55.8641	12.886	0.0581878	306.424	13.9856	0.0103889	0.000178373	10.9953	0.276255	0.0939663	-0.0002698	0.154037	14.0081	16.8579	22.9915
22.2826	9.09433	9.77e-05	11.7148	23.8578	25.1467	15.7423	6.41005	31.4584	-0.00313534	12.5756	53.208	1.91403	30.8599	25.6089	0.0163715	0.0012185	37.8147	6.85204	2.00358	9.70309	0.174951	11.3156	23.7437	22.8159	0.00527957	48.2513	0.402243	0.0573794	16.3141	11.1615	30.3197	31.5647	15.6643	3.71875	49.1345	10.5054	0.0463955	258.918	14.9306	0.00693959	-0.00161329	15.7981	0.197686	0.0705124	-0.000274995	0.106873	12.5867	21.0824	20.8448
22.3825	7.8938	9.8e-05	10.2325	20.8611	27.3222	12.7876	6.01202	29.5667	-0.00283405	10.8594	50.4563	1.42734	27.6969	27.8991	2.21023	0.000960596	35.0711	6.20116	1.70004	7.82986	0.121464	9.99156	20.974	18.9837	0.00393169	44.9237	2.53544	0.0497518	13.2662	9.58858	25.1629	31.6012	13.4299	5.44176	58.6301	20.1069	0.0370842	214.185	13.706	0.00441348	-0.00272213	15.3542	7.48864	0.0526805	-0.000274088	0.0737256	10.8535	22.2364	26.4177
22.4825	6.79375	9.92e-05	8.70747	17.976	26.718	16.2428	5.39075	26.1237	-0.00230655	16.1813	45.1589	1.06334	23.6113	69.7226	2.61784	0.000772418	39.6872	5.1642	1.44249	10.6805	0.0842867	8.82142	23.4801	15.5449	0.00292858	38.6992	3.48551	0.0431234	10.6833	8.1975	20.326	30.3432	10.6826	5.17861	90.5706	33.0162	0.0296847	172.77	11.9064	0.00264998	-0.00329851	13.3962	9.33941	0.0392286	-0.000263564	0.0506925	9.15758	21.63	25.8161
22.5824	5.8127	9.71e-05	7.31436	15.4405	24.8573	38.1894	4.74722	29.8181	-0.00159527	16.7824	41.4693	1.71333	19.783	164.672	2.45569	0.000632593	38.8045	4.12797	13.3761	10.2423	0.0585468	7.78806	22.3715	15.4552	0.00218581	32.127	3.73633	0.0374805	8.55382	9.77485	32.999	28.3245	8.21196	4.41327	90.1535	29.1991	0.0238249	151.012	10.1055	0.00150917	-0.00343892	11.219	8.83539	0.029028	-0.000256437	0.0347965	7.63399	20.0853	23.6475
22.6823	4.95287	9.21e-05	6.10369	13.2533	22.523	52.6446	7.16373	38.8212	-0.000740628	15.502	41.7669	1.6836	16.4748	176.305	7.70991	0.000532338	36.5008	3.22731	17.165	15.0109	0.0407951	6.87566	20.2846	17.287	0.00163212	39.9368	3.5966	0.0325208	6.82505	9.91977	55.8418	23.7953	6.20744	3.6146	78.996	24.0656	0.0191655	124.949	12.8523	0.000800772	-0.00328843	9.23528	7.48299	0.0214503	-0.000253858	0.0238894	10.3292	18.1089	26.7004
22.7822	4.20797	8.09e-05	5.07597	11.3741	20.1074	51.1074	7.36894	36.6849	0.000105658	15.8812	38.2936	1.43376	13.6898	166.134	8.42571	0.000453429	33.9408	2.49156	16.1563	14.6905	0.0285964	6.07013	18.0736	16.1981	0.00121855	38.2842	3.2592	0.0282749	11.5633	9.35129	60.1607	25.4229	4.87484	2.914	65.6202	21.1918	0.0154234	109.505	16.2694	0.000397265	-0.00301988	7.54524	5.97822	0.0157291	-0.000251239	0.0164074	11.5651	16.0047	25.4176
22.8821	3.56763	6.88e-05	4.21366	13.7168	17.7977	44.6345	6.83413	32.4566	0.000963878	19.4392	34.6198	1.1469	11.3668	151.238	7.72836	0.000386441	46.6071	1.90945	14.1444	12.4547	0.0201642	5.35892	16.282	14.1011	0.000915495	33.4061	2.84126	0.0246173	12.1508	8.46866	55.9067	34.237	3.72444	16.0525	53.1393	26.0527	0.0124322	111.473	15.7058	0.000216026	-0.00269742	6.14385	4.61128	0.0114369	-0.000250671	0.0113018	10.9811	15.2179	23.1016
22.9821	5.30874	5.54e-05	3.49464	12.5233	15.6745	232.612	12.3328	28.2303	0.00170199	19.0638	30.3535	0.888736	11.7776	136.26	6.69017	0.000324468	47.5039	1.45698	12.1209	9.80246	0.0141574	4.73109	14.4729	11.8345	0.000687246	27.9113	3.67316	0.0213344	11.0817	21.7192	48.3242	31.6343	2.80658	17.4561	42.4822	22.2471	0.00998083	98.0143	13.9147	0.000103922	-0.00231139	4.99524	3.47681	0.00824626	-0.000248862	0.00778826	20.2804	13.9322	20.696
23.082	5.87798	4.48e-05	2.89698	10.8902	13.7642	432.061	13.1237	24.4404	0.00232287	17.1997	31.6162	0.676859	16.7573	122.375	5.66354	0.000261211	45.2111	1.10883	10.3173	7.37117	0.00963408	4.17688	12.801	9.7378	0.000516169	28.9907	3.84741	0.0185588	9.49079	31.7134	46.6781	26.4874	4.8747	15.4963	35.6447	21.7194	0.00779129	90.0155	15.342	-1.85e-05	-0.00187446	4.05858	2.58115	0.00564401	-0.000238362	0.00537949	22.0856	12.4427	21.323
23.1819	5.81034	4.28e-05	2.40101	9.37286	12.0661	449.293	12.3101	21.1318	0.00290728	27.1703	29.3543	0.510536	15.9993	109.795	4.75093	0.000199687	42.1892	0.842544	8.7632	5.37447	0.00601233	3.68755	19.5715	7.92348	0.000388378	32.2657	3.65888	0.0163509	7.86863	36.2879	52.8687	21.4209	4.72432	24.0103	29.0079	19.8522	4.83892	86.0237	14.231	-0.000152428	-0.00117717	3.29646	4.89532	0.00357747	-0.00021342	0.00376386	20.75	10.9238	20.7677
23.2818	5.73637	5.19e-05	1.98964	8.04872	10.5673	402.191	11.0383	22.6629	0.00353308	28.5801	26.039	0.672501	16.3355	98.4784	3.97024	0.000142508	39.1336	0.639601	11.7757	3.83216	0.417388	3.25547	32.7057	14.2081	0.000294864	29.8367	12.7128	0.0141684	6.40738	36.1936	50.1806	17.0926	5.83693	23.0959	53.3787	16.4302	5.85743	79.416	13.2866	-0.000206917	3.87064	2.67696	6.20411	17.7048	-0.000185785	0.00264174	18.2925	9.47324	19.0042
23.3817	5.34693	6.77e-05	1.64863	25.4634	9.24985	357.845	9.72036	20.6421	0.00409027	26.5491	22.6344	7.85891	14.4734	88.3198	3.31248	8.36e-05	36.232	0.485283	11.1798	2.68663	0.501516	2.87396	34.0038	15.1473	0.000223322	25.6237	16.6029	0.01262	5.16352	33.8111	43.8701	13.5663	9.651	19.7529	56.1302	21.1892	5.21501	67.2597	11.6205	-0.00014288	5.017	11.1321	5.90006	21.0227	-0.000163823	0.00185373	15.6182	8.1416	17.0621
23.4817	6.90686	7.25e-05	1.36596	25.3792	8.09432	301.751	8.49503	18.0925	0.00428125	23.3693	24.4577	9.10885	34.9922	106.335	2.7618	1.86e-05	33.5263	0.368097	9.81126	19.0572	0.455735	2.53713	33.1734	13.9373	0.00016995	21.2388	17.4598	0.0111357	4.13547	30.458	41.827	10.7442	24.926	16.2008	50.1878	18.1693	25.0728	54.8604	9.892	8.45e-06	4.95482	12.3334	5.00951	19.1566	-0.000154803	2.68785	22.6468	6.95005	23.5588
23.5816	11.1206	17.2612	1.13176	22.4502	7.08193	248.469	7.40002	18.2374	0.00425191	20.0315	23.0066	8.22179	39.1165	187.466	2.302	-2.6e-05	31.0171	0.279179	14.7539	22.6274	0.369971	2.23982	30.3186	12.0279	0.000130635	17.2825	16.6395	0.00999982	3.29962	26.8443	41.5926	8.50201	25.5386	13.0682	73.4293	28.7386	28.6667	43.9504	8.32046	0.000216566	4.41599	49.412	4.00779	15.8522	-0.000156371	19.6852	29.9279	5.90254	29.8153
23.6815	12.6039	46.357	0.937716	19.3936	6.19548	202.324	6.43711	16.3857	0.00408177	16.9336	27.0428	6.75622	35.4823	260.734	1.91853	-6.95e-06	28.6943	0.211706	14.2785	20.7504	2.96923	1.97748	27.0917	10.0478	0.0001027	13.9231	14.9863	0.00871032	2.62714	23.3357	48.2633	6.72539	21.873	10.469	72.206	25.0285	25.2035	34.8971	14.1182	0.000447331	3.74242	67.5201	3.09406	155.331	-0.000155923	22.8957	30.0362	4.99331	30.736
23.7814	12.5936	45.7261	0.776917	19.372	5.41947	163.868	5.5961	14.3109	0.00390137	14.7293	26.1545	5.30883	30.3523	259.784	1.59886	8.01e-05	26.5451	0.160489	13.8398	18.7168	3.45704	1.74591	24.0091	8.24592	7.57e-05	11.1546	13.0107	4.09907	2.08959	20.1053	49.8617	5.31937	17.3907	8.36256	67.9591	20.5871	29.3444	27.5835	14.5437	0.000490287	3.08496	64.8999	2.33414	234.417	-0.000140089	20.6069	32.5464	4.21139	28.5796
23.8814	11.8166	39.3559	0.643695	24.4978	4.73994	135.566	4.86374	12.404	0.00367688	12.5481	23.6004	4.07391	25.4614	240.25	1.33243	8e-05	24.5569	0.36096	20.033	15.2423	3.11666	1.54147	21.2116	6.69906	5.78e-05	8.90869	11.008	5.39121	1.66102	17.2198	45.4657	4.20699	16.8485	27.6716	67.1724	16.8036	29.7714	24.9648	16.3202	0.000413307	2.50236	56.4016	1.73349	284.263	-0.000106446	16.8159	30.5186	3.54367	32.109
23.9813	10.6933	32.7311	3.36468	50.3843	4.14456	131.217	4.2268	10.7288	0.00337908	26.3943	20.6757	3.08527	21.2127	217.496	1.1104	6.18325	22.7177	0.38376	19.6575	11.7118	2.53046	4.91515	18.7184	5.41039	4.3e-05	7.10257	9.13727	5.33202	1.31957	14.6898	38.8876	3.327	14.0668	30.3601	60.9794	16.0032	25.412	20.9699	15.2217	0.000264346	2.76663	47.1584	5.83979	260.667	-5.53e-05	12.8982	26.8788	2.97656	52.5316
24.0812	9.46088	26.9615	4.02356	66.8402	3.62266	114.461	3.67315	9.27465	0.00302815	29.3743	17.8705	2.31895	17.6297	195.623	2.93174	7.27863	21.0163	0.341616	17.4074	8.66731	1.94334	11.0776	16.5109	4.35436	3.39e-05	5.65695	7.47359	4.83324	1.04822	32.3754	32.0242	2.63077	11.0594	27.0183	51.4611	17.7763	32.2968	17.0385	13.3076	0.265579	2.58545	38.7919	6.66979	216.296	2e-06	9.526	22.9377	2.49691	118.75
24.1811	8.24797	22.1476	3.87294	74.5543	6.32302	95.6995	3.19201	8.01653	0.0026663	27.8794	15.3478	1.7353	14.6389	175.595	29.5556	21.4961	19.4424	0.282305	46.2199	6.24781	4.40023	14.3009	14.5613	3.49708	1.98e-05	4.50296	6.04176	4.23461	0.832737	154.704	26.8883	15.9991	8.45393	22.4926	41.9972	33.1754	38.718	13.6242	11.3261	16.994	6.09628	31.6818	9.42989	171.344	27.4672	7.47629	19.2432	10.9881	159.523
24.281	7.11943	18.1787	21.3847	67.2487	11.8299	82.6002	13.2967	6.92828	0.00226596	24.7873	13.1416	1.29519	12.1517	180.547	38.6413	22.9404	17.9865	0.224738	47.826	7.02856	4.62502	19.5921	12.8412	2.80503	8.34e-06	3.58345	4.83802	3.65709	0.661218	214.967	33.0817	17.1425	6.37212	18.2533	33.7082	29.1922	34.4028	10.8072	9.52599	21.5201	31.5864	25.7922	16.5218	132.52	29.2506	5.60205	15.9898	15.0632	194.027
24.381	6.10348	14.9175	25.6513	66.0258	13.6911	85.8126	15.5154	5.98847	0.00199038	21.3557	11.2368	0.965219	10.0859	199.391	37.1515	20.0221	16.6395	1.98684	42.9369	6.31921	4.01765	19.075	11.3239	2.24836	4.80731	2.85118	3.84367	3.13871	0.524668	230.707	44.7682	15.0047	4.76832	14.6596	26.824	24.044	28.2557	8.53786	7.96879	20.4274	62.602	20.9673	24.4702	102.776	24.1322	4.07466	13.2134	16.4714	187.921
24.4809	14.7436	12.2405	24.715	58.2419	13.7462	80.8158	14.9735	5.17551	0.0016867	22.4087	9.60242	0.718677	8.37097	215.181	32.7091	16.1176	15.3934	2.95214	37.0771	5.13738	3.20302	17.2948	9.98581	1.80149	7.93405	2.2688	3.03347	2.68648	4.63932	223.553	45.3214	12.333	3.55468	25.8704	22.7223	28.6519	22.6063	6.73106	6.64958	17.3881	98.7436	17.034	24.353	93.9954	18.2258	2.90406	10.8843	16.3278	171.678
24.5808	18.2791	10.0437	21.9875	50.2819	12.9579	73.5608	13.5731	4.47337	0.00131087	54.3491	8.20378	0.534812	6.94758	203.167	27.8763	18.4339	14.2406	5.61226	31.6367	25.158	9.39579	15.3853	8.80583	1.44326	9.80202	1.80496	2.38051	2.29676	5.72522	205.61	63.2368	9.90354	2.64467	25.4366	18.5774	28.3971	17.9175	5.30108	10.5868	17.6686	130.108	13.8345	21.1194	77.9059	13.2437	2.03996	8.94908	15.3354	154.051
24.6807	18.9757	19.1965	18.8757	50.9055	16.4564	87.9486	12.0062	3.86665	0.000930417	96.3033	7.00834	0.397824	5.76619	185.058	23.4494	16.4644	13.1741	5.8074	43.6681	29.2582	13.7625	13.6132	7.76531	1.15639	14.6186	1.43661	1.85896	1.96271	15.8129	183.524	64.6359	7.88008	1.96562	43.0925	14.9245	47.9376	14.1525	9.73154	10.7734	22.261	129.15	15.0849	32.9798	61.68	9.44704	1.41779	7.34983	13.9297	140.156
24.7807	18.1714	18.3677	37.8594	45.1597	17.11	98.6759	10.5129	3.34229	0.000416151	103.86	5.98645	0.295842	4.78557	166.762	19.6192	15.2018	12.1873	5.28308	41.6576	26.6324	13.2819	37.9562	14.8038	0.926768	12.9528	1.14252	1.44549	1.67705	24.7717	160.827	76.0304	6.247	1.46022	42.0944	11.882	45.9469	11.1644	9.92248	9.72996	25.9869	138.008	18.5786	55.2337	57.5699	6.67678	0.977519	6.03251	18.4749	189.172
24.8806	16.6454	17.7214	44.4938	39.0349	16.4021	98.262	9.16571	2.88918	-3.44e-05	97.4217	5.11273	0.220014	11.1432	149.778	16.3773	12.5469	11.2744	4.41016	36.6072	21.7914	11.1373	48.0214	15.7137	0.743028	10.2181	0.907876	1.11976	1.43295	25.5738	139.296	112.923	4.94489	1.08449	36.1823	9.41484	38.2451	8.80306	8.72973	8.39623	24.0211	127.234	17.413	58.4745	74.5043	4.69667	0.669931	4.94943	19.952	187.237
24.9805	22.7595	15.1737	42.5927	33.5518	15.1034	88.4292	10.5821	2.49767	-0.000278685	86.1461	4.36538	0.163715	11.3961	134.385	13.658	9.83178	36.9899	3.52964	31.4064	16.7926	8.71548	46.0998	14.7455	0.595905	21.9399	0.721652	0.86454	1.22439	23.1582	119.727	117.572	3.91179	0.805322	29.733	12.7308	31.2679	6.94004	7.244	7.10543	20.1945	113.325	14.9946	52.0776	76.7738	3.29576	0.457049	4.05998	19.6518	172.137
25.0804	26.1578	12.6015	37.7883	28.8033	13.6072	74.9327	10.1809	2.15933	-0.000723458	74.0148	3.72611	3.77737	15.7606	120.536	11.3856	7.49798	85.7975	2.76147	26.743	12.4523	6.56845	41.6461	13.3	0.477774	20.3928	0.573439	0.665495	1.04631	19.7643	102.386	107.593	3.09363	0.597978	24.0027	12.6235	25.4997	5.47099	7.87695	5.96075	16.17	96.0102	12.4897	42.7759	66.7294	2.30982	0.310743	3.32999	18.3868	154.773
25.1803	26.3016	13.5167	32.3984	39.686	12.108	65.9899	9.21797	1.86688	-0.00115383	62.6461	3.17947	4.43085	25.8421	108.103	9.4896	9.00634	94.251	2.13283	22.7174	12.7311	7.22668	37.0106	11.8277	0.382597	16.3155	0.453518	0.51089	0.894239	16.3565	87.2587	92.2125	2.44629	0.444049	19.235	11.0451	25.1609	4.31275	7.08449	4.98055	16.6419	79.1302	16.3237	33.5638	54.0573	1.6178	0.210764	2.73111	16.6594	138.171
25.2803	26.0807	11.8494	34.2206	36.9025	10.6963	55.4021	8.14996	1.61396	-0.00157223	52.5975	2.71238	4.0144	26.0411	96.9491	7.9088	8.16639	91.4832	6.21069	19.283	11.0095	6.38913	32.7384	27.9258	0.305517	12.4511	0.358678	0.391225	0.764445	13.3061	74.1953	76.0333	1.93431	0.329825	15.3668	9.16917	41.2897	3.93361	5.93503	4.15388	14.6721	64.1749	24.3387	25.5927	42.3041	1.61686	0.142649	2.23991	14.7727	123.062
25.3802	32.9207	9.90392	31.5722	33.3564	9.40916	45.5266	7.13481	1.3951	-0.00180953	43.9659	2.31408	4.5684	22.9883	86.9451	6.59111	13.465	85.868	6.82242	38.5921	21.3419	5.14034	40.3378	30.4739	0.778279	9.34224	0.283539	0.298882	0.653618	10.7176	62.989	61.1577	1.5296	0.245022	15.9875	7.42299	45.2022	3.25723	11.9224	3.46148	21.3833	51.5403	27.6255	19.1469	32.504	1.30855	0.0963154	1.83711	19.7419	109.521
25.4801	34.4182	13.1045	27.5626	48.2172	8.25618	37.035	6.21987	6.2433	-0.00196894	36.6608	1.97471	4.40607	35.1106	79.1997	5.49284	19.965	79.7923	13.2757	50.0278	22.2574	3.92975	38.5311	54.2419	0.878217	6.96523	0.224018	6.99966	0.559036	8.58188	53.4181	48.8452	1.20958	0.182052	14.0125	5.93332	45.3397	2.6138	18.3586	2.88339	21.1201	59.6711	25.3226	32.1718	24.7218	0.980441	1.74861	1.50683	21.3804	97.4448
25.58	33.0795	11.9414	23.4484	45.1027	7.23373	29.9806	5.41245	6.60559	-0.00189466	30.5278	9.23292	16.8278	33.9415	71.3703	8.68322	19.4112	73.9177	13.7936	47.1793	29.7922	2.9126	34.7633	56.9799	0.825297	5.18046	0.173703	10.0547	0.478325	6.84756	45.268	59.6595	0.956515	0.135279	11.5999	17.0201	37.9366	2.07445	18.1023	2.40145	32.3663	75.639	21.6243	38.6119	18.6952	0.709795	2.08545	1.236	21.5524	86.6932
25.68	40.3928	10.0822	19.6939	39.4136	6.33248	24.2122	4.70611	5.99946	-0.00176896	25.4012	12.2335	25.1231	30.2609	64.1012	8.68658	16.9693	68.41	12.173	46.2779	28.4138	2.11578	34.9892	53.3037	0.719666	3.84945	0.135885	14.925	0.4094	5.45201	38.3413	58.3068	0.756328	0.10046	9.39223	18.6375	31.0378	1.63992	15.7322	1.99993	32.3722	74.1759	17.949	36.0578	14.0913	0.505407	1.89287	1.01385	20.4411	77.1258
25.7799	41.6755	8.34051	16.4326	33.9581	5.54077	19.5309	4.09049	5.25489	-0.00164674	21.2349	12.2459	24.2763	145.886	57.5127	7.75143	15.6984	63.2938	10.0178	40.9767	23.7977	1.51623	34.7662	48.0261	0.604872	2.8594	0.106845	23.6064	0.350432	4.3348	53.8891	51.7518	8.51605	7.0505	8.5987	16.8992	49.8541	1.29462	12.9838	1.66551	28.2016	89.572	14.7174	41.8028	10.601	0.356901	8.35183	0.831599	18.6836	68.6138
25.8798	39.7815	18.5018	13.6649	29.1673	4.84669	15.7455	3.55477	4.5584	-0.00135828	17.7072	13.1085	20.5339	238.595	51.5847	6.64082	12.9673	58.5549	7.95768	35.237	18.597	1.07635	35.7333	42.6918	0.498272	2.12369	0.0843921	26.5016	0.299759	3.44366	59.5326	43.5835	9.28929	8.09493	7.23145	14.2543	66.679	1.02166	10.9713	1.38703	23.0171	86.435	26.5642	38.5609	7.96643	0.250962	9.43998	0.682054	23.0804	61.041
25.9797	36.3715	24.5758	12.2619	55.6001	4.23866	12.69	3.08888	3.94363	-0.000792067	14.7449	44.6406	16.3701	233.221	46.2631	5.59827	10.1653	54.1693	6.19969	30.0269	13.9185	0.758998	44.0977	37.7606	0.405716	1.57719	0.0668323	26.1049	0.256011	2.73444	58.464	35.5423	8.1702	7.14211	5.89221	11.6303	75.2569	0.806236	13.103	1.15512	18.1242	94.8749	39.3535	32.2539	5.9827	0.176076	37.3201	3.93338	24.2175	90.0187
26.0796	36.7867	61.0888	10.5693	56.6467	3.70614	10.2258	2.68385	3.40909	-0.000212463	13.3927	51.9756	12.6612	204.104	41.4893	4.68812	7.75386	50.1117	4.77671	25.5131	10.1141	0.532714	42.6593	33.3361	0.328139	1.17131	0.0530055	23.985	1.31343	2.17057	59.6874	28.3791	16.1046	5.75033	4.74005	10.1045	77.0602	0.636423	12.1306	0.961991	13.9703	88.4073	38.4939	25.5822	4.49122	0.123379	41.8265	4.85784	23.4909	90.5756
26.1796	34.7464	59.8989	8.93543	66.9013	3.2397	8.23922	2.33171	4.01993	0.000277825	11.6615	50.1192	13.3179	172.552	37.2078	3.91502	5.82549	46.358	15.2198	21.6576	7.19362	0.372664	38.6145	29.4092	0.424913	0.869864	0.0421277	21.1028	1.54346	1.72272	56.4367	22.3335	119.718	4.44619	3.79292	18.6161	73.8509	0.502539	10.2858	0.801153	10.6264	76.6517	33.6609	19.6425	3.37078	0.0863854	79.8188	4.77333	21.7753	83.6612
26.2795	35.7119	51.4829	7.48076	68.9362	2.831	6.63813	2.02551	12.3918	0.000704643	9.93967	45.1686	11.6349	144.154	36.5926	3.26559	4.33879	42.8854	16.8758	26.1248	5.03386	0.260051	34.3355	25.938	0.417846	0.646	0.0335557	18.0256	1.48049	1.36716	51.1972	17.3969	180.533	3.37087	3.02828	19.1794	61.4707	0.396983	8.39433	0.667217	8.01447	64.0017	28.216	14.7645	2.52946	0.0604563	81.5874	4.29642	19.6094	75.3331
26.3794	34.0202	42.8006	6.23153	61.3494	2.47261	5.34788	1.75927	12.8511	0.00116671	8.37682	39.5472	9.41993	125.411	33.7203	2.72255	3.21511	39.6729	15.2498	24.2878	5.84421	0.181106	30.377	22.8741	0.371515	0.479749	0.0267369	16.1818	1.32688	1.08523	61.6538	13.4518	170.466	2.53022	2.4155	17.0231	54.9305	0.313659	6.72707	0.555688	9.11046	52.3063	23.2357	17.0651	1.89788	0.0423131	69.9134	3.70813	17.3158	67.2847
26.4793	31.0671	35.2521	5.17725	53.0645	2.15785	4.30811	1.52786	11.6205	0.00157116	8.47148	34.17	7.34535	163.47	30.4943	2.26935	2.37529	36.701	12.6909	21.1889	5.31654	0.12601	26.8361	20.1715	0.315008	0.35628	0.021326	14.0172	1.15721	0.86199	62.8135	10.3458	143.74	1.88943	1.92592	14.2235	45.333	0.247961	5.34251	0.462803	14.3738	42.2057	18.9861	20.9629	1.42386	0.0296203	55.1126	3.13028	15.0799	59.9367
26.5793	27.647	28.957	4.29539	46.1386	1.88125	3.47019	1.32674	10.1661	0.00180683	7.74429	30.9254	5.61298	239.102	27.419	1.8914	1.7517	33.9515	10.1407	18.1378	11.6804	0.0877002	23.6983	17.7878	0.260461	0.264584	2.90769	21.23	0.997533	0.685314	59.3293	14.2854	116.551	1.40716	10.0295	24.1039	37.0188	0.196085	4.22372	0.385453	14.4764	33.7903	15.4601	19.732	1.06823	0.0207337	41.4088	2.61023	13.001	53.3445
26.6792	24.3729	23.7676	3.56108	39.7088	1.6382	2.79494	1.15197	8.81524	0.00192088	25.2311	34.0677	4.24069	251.243	24.6101	1.57628	1.29044	31.4078	7.9266	17.0354	12.4546	0.0610242	20.925	15.6857	0.212308	0.196494	13.6882	23.5171	0.855438	0.545311	53.7878	14.5559	93.0973	1.04657	21.6343	24.4533	30.1848	0.155029	3.33149	0.321015	12.6485	41.1554	12.5692	19.5722	0.801397	0.0145033	30.1729	9.92985	11.125	47.4636
26.7791	21.1979	19.5037	2.95105	34.0986	1.42434	2.25075	1.00013	14.5018	0.00218834	29.7251	42.218	3.18295	224.333	22.0769	1.42586	0.950019	39.7184	6.11887	14.905	10.9625	0.0422899	18.4756	13.8319	10.8507	0.145922	16.0424	23.015	0.731808	0.434322	47.593	13.188	73.9198	0.777891	21.8748	25.8176	27.8606	0.122455	2.62469	0.267333	10.3392	39.8304	10.2117	16.9478	0.601216	0.0101318	21.531	11.9112	9.46613	42.2271
26.879	18.2682	16.0037	2.44469	29.2664	1.23629	1.81217	0.868251	14.1859	0.0024173	35.5983	41.4855	2.37984	190.921	19.801	1.22788	0.699126	41.2428	4.689	12.7703	8.81126	0.0293632	16.3128	12.1973	13.809	0.108366	15.0965	21.0649	0.625359	0.346153	44.4009	25.1921	58.5511	0.578044	19.5527	23.1171	23.1557	11.5998	2.06662	5.80621	8.35417	35.1693	8.2937	13.7099	0.451103	0.00706904	15.1372	11.5906	8.02008	37.5671
26.9789	16.5261	13.1316	2.02451	25.1163	1.07136	1.45873	0.753773	12.6565	0.00251095	34.6622	39.711	1.77531	159.872	17.7589	1.88189	0.514366	39.4512	3.5777	10.8694	6.71529	0.443157	14.4032	10.7559	13.513	0.0804742	13.0668	18.4865	0.53401	0.275732	39.9663	27.8869	46.332	0.429552	16.3038	19.3911	34.3751	12.512	1.62676	6.99973	6.54005	29.6583	10.6106	10.6577	0.338594	0.00492415	10.5265	10.3865	6.77255	33.4211
27.0789	19.9886	10.7748	1.67605	21.5541	0.92702	1.17396	0.654452	16.9993	0.00240906	31.1748	47.8133	1.32248	133.11	18.29	1.87163	0.378377	55.5251	2.72267	24.4236	4.94213	0.525616	12.717	23.2921	13.1543	0.0597595	10.8735	15.7622	0.455835	0.219133	35.465	26.2193	36.648	0.319221	13.2395	15.7786	29.8039	10.8493	1.28032	6.66794	5.02321	24.3795	10.0411	8.07717	0.25432	0.00341309	7.26034	8.9439	5.70463	29.7324
27.1788	23.033	8.84106	1.3874	18.4971	0.80115	0.944538	0.568313	21.4638	0.00209794	27.0143	46.5843	0.984232	110.6	17.0654	1.66697	0.278321	56.9845	2.06873	38.4008	3.54825	0.477168	11.2283	25.1546	13.0133	0.0443778	8.86675	13.1596	0.389007	0.173849	97.6212	22.8069	29.7208	0.237327	10.6359	12.6456	24.5007	47.9842	1.00768	5.87768	6.76871	19.7411	17.481	6.0177	0.191169	0.00234336	4.97632	7.5406	4.79577	26.4509
27.2787	23.1859	7.25436	6.25622	15.8736	0.691699	0.759769	0.493619	20.1759	4.39435	22.9683	48.6791	0.732042	91.8298	17.9831	1.42714	0.204716	54.3363	1.57038	37.4219	2.50078	0.389034	9.91377	23.7244	13.8979	0.0329565	7.15172	10.8119	0.331938	10.1643	206.672	18.9773	23.741	0.176493	8.50585	10.0554	19.9962	61.6926	0.79306	5.02034	6.54476	15.8398	17.6243	4.43027	0.143878	0.00159309	3.39431	6.28323	7.7905	30.1667
27.3786	21.8438	10.0182	7.4118	22.5912	0.596998	0.610987	0.428875	17.8267	4.71881	19.3314	58.1779	0.544294	76.2247	16.8782	1.20285	0.150568	50.733	1.1914	33.0771	1.73745	0.299757	8.75294	21.4362	12.7969	0.0244753	5.73378	8.77178	18.8543	12.9179	246.923	15.3561	18.8507	0.131228	6.78947	7.9627	43.7929	55.6196	0.624202	4.22918	5.61796	12.6379	18.6942	10.3569	0.108365	0.0010819	2.30643	5.20054	9.00878	28.7865
27.4786	19.816	9.19126	7.94931	21.0919	0.515307	0.491249	0.372754	15.4997	4.13239	25.8541	70.1388	0.404583	63.2654	15.347	1.00733	0.110725	47.0668	3.20457	28.4286	1.19358	0.223239	7.72777	19.0753	11.0479	0.0181771	4.58148	7.0444	23.2598	12.5993	250.766	12.1967	14.9313	0.0976274	5.415	6.29173	104.335	45.8904	0.491168	3.54044	4.5496	10.0475	25.5905	11.3027	0.0816096	0.000743844	1.56249	4.28774	9.17784	26.1819
27.5785	17.5602	7.77362	7.37356	18.4245	0.445205	0.395001	0.32405	13.4173	3.43335	31.4611	69.4047	0.3007	52.5076	13.8225	0.841366	8.17875	43.5792	7.94757	24.2211	0.81244	0.16263	11.191	16.8786	9.23147	0.0135002	3.65374	5.60979	22.6192	11.1348	236.469	9.56306	15.3633	0.0726608	12.9164	4.96563	101.524	36.7741	0.386447	2.95533	3.56638	7.97021	26.5738	18.8707	0.0613954	0.000526014	1.05594	3.52714	8.75786	24.4255
27.6784	26.3147	6.43387	6.45088	22.184	0.385358	0.31763	0.281699	22.0984	2.80741	30.7949	63.199	0.223491	43.5785	21.3189	0.70198	9.59188	40.3253	8.56452	20.5789	3.8018	0.116733	10.9945	14.9033	10.7579	0.0100285	2.91069	4.43586	26.5497	9.38642	214.181	7.42924	13.2962	0.0540827	19.3399	3.9165	84.6552	29.1641	0.303992	2.46362	2.74163	6.31333	23.7079	31.0839	0.0460108	0.000383914	0.712193	2.89758	8.03607	31.9835
27.7783	31.2159	5.2924	14.4718	28.1394	0.334357	0.255343	2.66774	25.8984	2.28376	27.7606	68.0388	0.166056	36.1675	21.6198	0.585454	8.63448	37.3072	7.66128	17.5371	5.13995	0.0829584	9.99101	13.1486	10.984	0.00745612	13.1118	3.48652	27.4105	7.71492	189.404	5.7329	17.9712	0.0400717	18.4859	3.08782	69.2278	23.0411	7.87299	2.05246	2.08206	4.99602	20.0335	31.7575	5.32202	4.87768	0.479592	2.37852	7.18789	41.1042
27.8782	31.8216	9.20683	15.9731	25.8785	9.3062	0.205516	3.23005	24.015	5.43343	24.0833	63.9228	0.123318	41.8395	20.0898	0.488203	7.04839	34.5128	6.34559	22.1009	9.89722	1.75236	8.89323	11.5971	9.932	2.74289	29.2617	15.0689	25.229	6.25091	165.004	12.3288	19.1804	0.597918	15.7771	13.3364	56.4589	18.1782	9.30509	1.70943	1.56892	21.7034	22.007	33.8318	6.30431	5.19428	0.322576	1.95157	6.31732	40.284
27.9782	30.1835	8.71619	18.2455	22.537	12.9287	0.166744	3.14979	21.1464	5.97152	20.4885	56.9904	0.0915136	38.2656	18.2132	0.407088	7.61762	32.4395	5.0578	20.7291	10.3081	6.9309	8.92278	28.5159	8.49835	2.81889	42.709	20.9998	22.2416	5.02283	162.16	13.9639	30.8809	0.668815	12.9295	15.1244	53.882	14.3341	8.58814	1.42355	1.17629	30.4188	22.3876	30.2086	5.74001	4.28537	0.216764	1.60085	11.1573	36.9296
28.0781	27.4931	7.4293	17.3019	19.403	13.9162	0.137525	2.86581	18.3693	5.2554	17.2499	54.7973	0.0678652	32.8188	18.4397	0.339438	6.67762	33.46	3.94793	18.1297	13.1976	7.75531	8.15109	32.784	7.06688	2.31678	42.778	22.6217	21.5843	4.8909	150.296	24.118	29.4901	0.585692	17.299	13.8722	54.5177	27.8407	7.27269	1.18541	0.878889	30.7463	29.5752	43.1374	9.77063	3.23655	0.145579	1.31298	13.206	33.1743
28.178	24.427	6.16216	15.2862	25.0799	13.5518	0.171908	2.53828	32.5896	12.3454	14.441	58.0673	0.0503416	27.5554	17.1268	0.283025	5.38617	31.9486	3.04509	20.2907	12.414	6.89845	7.26647	31.4625	12.144	3.69131	40.7383	21.8313	26.4364	12.4355	134.766	26.1095	24.9559	0.470203	16.1627	11.7591	48.1367	32.0235	5.93158	0.987072	2.00047	45.7907	28.2052	46.2291	9.71881	2.35185	0.0978016	1.0768	13.5986	29.6071
28.2779	21.3555	5.07199	17.4117	23.125	12.5803	0.165828	2.22318	32.1792	14.2511	12.0518	54.2503	0.0374135	22.9645	15.5245	2.6984	7.10624	30.9085	2.33238	18.56	10.3274	5.56698	6.43363	28.5973	12.834	3.30427	35.4462	19.8145	25.6573	14.0087	118.435	24.3142	21.2533	0.363186	13.689	9.61709	39.6653	28.1942	4.7517	0.821896	4.57234	71.0868	24.4428	41.3776	8.33495	6.71181	0.0657284	0.883065	13.0545	33.1861
28.3778	29.3794	4.16544	16.4965	29.2334	11.3836	0.146662	1.93785	28.774	12.676	16.9664	48.2518	7.71221	19.0877	13.9683	3.3387	9.78308	28.9832	1.77908	16.1159	9.05213	4.26333	5.68505	25.5026	11.7688	2.6147	29.574	17.2922	25.9782	13.1209	102.766	21.0405	17.2965	0.275182	12.2455	7.72713	45.2306	36.5245	3.77266	6.55629	6.77244	82.5411	20.4133	34.0768	7.26077	6.54671	0.0441913	3.24817	13.5922	31.5347
28.4778	31.7017	3.41872	21.3881	34.5122	10.9259	4.98338	1.68556	25.0984	10.8638	17.3391	49.0264	9.14429	15.8502	12.5392	3.16731	9.20792	26.9244	1.35366	25.4221	7.25928	3.1633	5.02049	22.5837	10.1406	1.98772	24.1496	14.685	31.3909	11.3833	88.4336	17.4526	13.8359	12.2795	14.8648	6.15194	50.7797	32.9787	2.98185	7.73612	8.52646	78.5569	26.2883	26.7807	5.88685	5.25698	1.82301	5.37301	13.1287	31.5094
28.5777	30.9526	2.80534	21.0896	33.3277	10.0661	5.94785	1.46472	21.746	8.96833	18.9633	52.3023	8.31244	13.1573	11.2482	2.77546	7.66131	41.617	1.02843	35.0602	5.52458	4.48269	8.29827	19.9464	8.46509	1.4893	19.4933	12.2229	30.3508	9.50444	83.0446	24.4808	10.9922	13.8985	24.0696	38.4496	42.9939	27.2227	12.6359	7.32449	12.9258	72.8582	24.9172	20.4414	4.60783	12.9835	2.19483	5.71677	12.1384	29.0468
28.6776	28.6717	2.90503	18.9431	48.279	9.07024	7.20169	1.27222	18.8065	7.31859	19.2501	54.3959	8.5555	10.9205	10.0876	2.3609	6.02751	43.3201	0.780678	33.441	4.06168	4.28912	8.31228	19.7021	6.94512	1.10977	32.6715	10.0649	27.2787	7.77113	82.0191	25.0637	8.7089	12.2115	23.3343	44.5211	35.2319	21.8185	14.1348	6.44119	12.8939	69.1196	21.9291	15.3037	10.2181	14.5321	1.99884	5.32201	11.3359	26.1391
28.7775	25.7435	2.52773	16.3358	45.1721	8.07001	7.77088	1.10477	23.0554	5.95055	19.1602	50.4764	8.02523	9.06359	9.04622	1.98434	4.60664	41.4654	0.592309	29.3855	9.54233	3.5826	7.58981	26.6126	5.64229	1.3373	33.7662	8.17876	23.8137	6.27814	84.7563	22.7578	15.5964	9.81499	20.0078	64.5892	28.7418	17.3047	12.8288	5.49611	11.2199	60.4554	20.834	11.3051	10.6223	12.1585	1.62592	4.67091	14.9057	23.3418
28.8775	22.6623	2.1085	13.8139	39.4763	7.12698	7.04321	0.95927	21.559	4.83255	17.7448	58.6983	6.70544	12.2146	8.1122	1.65958	3.46476	38.9816	0.449158	25.2103	10.7592	4.66103	10.3377	26.5557	4.55762	8.59709	35.5393	18.4592	23.4709	5.03635	81.7831	31.8998	18.5147	7.58281	16.4261	63.3874	25.2919	13.6721	10.7885	7.04705	9.15162	63.6596	18.0299	8.27233	9.26243	9.23512	1.2449	11.2654	16.0431	20.7914
28.9774	19.6911	4.2361	20.8664	34.0125	12.5699	5.98574	0.832942	20.1031	3.92312	15.5971	58.5523	5.31338	11.9708	7.27479	1.38506	2.58213	52.9012	0.340413	21.4669	9.68162	4.35459	10.054	24.4496	3.66895	8.55657	32.2027	22.5804	24.8357	7.0145	75.043	32.6521	16.6354	5.74633	13.2554	82.7633	20.8316	10.7867	8.77058	6.82586	7.20338	58.3372	15.0489	12.8041	7.51487	6.72841	0.918488	12.8349	15.7731	28.8155
29.0773	16.9585	8.15406	21.4007	29.2142	14.3575	5.05487	3.36019	26.225	15.8819	13.3595	64.9824	4.09607	10.4842	15.8569	1.15496	1.91406	53.7963	3.03542	19.7896	7.87446	3.59783	11.1106	21.9051	8.91742	6.97489	33.7864	23.3865	24.5611	7.02714	66.8859	29.6443	36.517	4.31202	10.6209	79.1097	21.6101	9.61891	7.01477	6.05513	5.55088	55.0277	13.5873	12.8875	9.1862	8.31753	0.661229	12.2651	14.7409	32.6896
29.1772	14.5159	7.80795	19.5262	26.2549	14.3392	4.16498	5.74142	31.2921	16.2207	11.2889	61.6907	3.11014	12.0248	16.8365	0.962712	1.41435	51.3901	3.579	19.4322	6.04588	2.79225	10.3789	19.4317	10.0074	5.35707	30.5776	22.105	22.2619	6.28332	58.5581	36.6855	36.4151	3.21928	8.48463	68.2225	27.9584	18.9034	5.56507	9.55237	4.22136	47.9969	18.0077	11.2326	8.44395	7.13853	0.660247	10.8996	13.3456	32.2624
29.2771	12.372	6.6735	16.9616	22.7562	20.6285	3.3927	6.05149	29.1155	14.0389	9.46961	68.8823	2.34122	14.0945	15.8325	0.802359	1.04314	48.0081	6.19562	17.2111	5.39115	2.08886	9.30851	17.1737	9.38841	4.02901	31.0604	19.8062	19.5026	6.49762	57.8395	36.0257	31.2285	2.39702	11.3405	56.2538	23.9801	18.216	8.05737	9.70293	6.99281	40.208	17.1869	14.3004	7.01462	5.47699	1.52433	9.34519	12.0031	33.703
29.3771	18.6603	5.53951	21.7891	22.8467	22.3329	2.74832	5.65888	28.0112	11.6238	7.91161	65.5263	1.75359	12.9301	14.4047	5.44798	0.768504	44.5458	6.2993	14.8016	6.21827	1.52655	12.3201	15.1568	8.17768	4.49489	27.9276	17.1343	18.786	5.88772	53.7502	32.0525	25.4795	1.78236	10.5934	45.3873	19.6847	15.3301	10.8927	11.5953	7.12085	54.8859	14.8986	13.6194	5.56093	4.00877	6.67553	8.93715	10.7521	31.4529
29.477	20.7476	4.56053	21.4295	20.237	28.3264	2.22064	5.06856	24.8917	9.49459	6.59525	58.7252	1.30959	11.1004	12.9764	6.22838	0.56582	41.2463	5.51273	12.6134	5.64311	1.09824	11.9238	13.3696	6.86539	3.76737	23.6743	14.4593	16.8606	5.02604	48.2683	27.031	29.4601	1.32439	8.97148	36.2163	23.3236	12.3689	10.4255	11.0184	6.25026	55.0596	12.4441	11.5719	4.30358	2.86973	7.54147	7.94492	9.46026	28.4138
29.5769	20.549	3.74566	19.2286	24.0146	29.4375	1.79216	4.4618	24.8705	7.72202	5.49117	62.4617	0.976298	20.2067	11.6542	10.3017	0.416464	38.166	4.51837	10.7174	4.61003	0.781528	10.7945	11.7906	5.65017	2.92044	23.3793	13.9914	14.7102	4.15932	62.5262	30.2046	26.3009	0.983692	7.33023	28.7318	19.8495	9.83364	8.95809	9.70325	5.12102	49.4178	10.2317	9.97375	4.56928	2.03185	6.71797	6.81316	8.21855	31.92
29.6768	19.1881	3.07426	16.5744	21.8723	28.212	1.44607	3.89924	26.0039	6.27161	4.56884	58.4333	0.727085	20.0635	10.4567	10.3905	0.306501	35.3083	3.58138	9.09784	3.54912	0.551801	9.59858	10.3974	6.2172	2.20389	20.6577	12.7193	12.6791	3.38306	65.4952	28.5097	21.7678	0.730535	5.90372	22.7243	16.2772	7.77631	7.35533	8.28452	4.0415	42.0365	14.1204	8.04743	4.015	1.43056	5.40426	5.73125	7.07392	31.4689
29.7768	17.3136	2.52271	14.0127	19.0103	25.9718	4.10702	3.39712	23.5561	6.38011	7.77736	65.7674	0.541148	17.638	9.37936	9.2969	4.25736	32.6626	2.78675	7.7207	2.62998	12.6379	9.32328	9.16843	5.79057	4.41316	17.3661	11.112	10.87	2.72493	62.726	41.7225	17.5265	0.542589	4.72645	17.9436	22.9759	6.13733	5.91181	9.89702	11.9586	34.7256	16.3357	6.24582	3.26937	1.00431	4.11056	4.76959	6.04659	28.8984
29.8767	15.2902	2.07	11.7321	31.2161	23.392	4.47757	2.95587	20.6176	17.6071	8.31836	62.8516	0.40261	14.9339	8.41178	7.97307	4.91219	30.2146	2.14556	6.55139	1.89763	15.0874	19.3938	8.08464	5.02679	4.0705	14.2372	9.44378	9.29676	10.1989	58.3059	50.4065	13.9607	0.403007	3.7744	24.53	21.7823	4.84024	4.70182	9.4037	13.3584	28.2013	29.1351	4.72851	2.56567	0.704001	3.01949	3.94492	9.88283	25.9744
29.9766	16.7243	1.69851	10.663	29.6214	20.8068	4.07247	2.57069	17.8803	17.5502	7.77805	56.4355	0.29951	12.4827	7.543	6.72413	4.39963	27.9501	1.64167	5.55898	5.76689	13.723	19.9703	7.12894	4.21272	4.95551	11.5171	7.86508	7.94262	11.9832	52.3709	49.8671	11.0725	0.299349	3.01091	65.9907	18.1076	3.81623	3.71966	11.0564	12.1565	43.4398	29.4928	3.52027	1.97459	0.493099	2.1668	8.06197	14.0435	38.5727
30.0765	16.4365	1.39369	9.2457	25.9586	23.5799	3.46607	2.23541	24.2532	19.8061	18.6627	64.2965	0.222865	10.3864	11.0783	5.63186	3.58354	25.8555	1.25147	4.71686	6.42905	11.1959	18.3583	6.28621	14.0835	4.23223	9.24851	6.44953	6.78242	11.3919	46.075	61.7562	12.5835	14.0119	2.40075	71.765	19.7278	3.00858	2.93459	10.4572	10.1428	45.0251	26.0924	2.59021	1.5035	0.345235	1.52953	8.94622	15.5556	38.8591
30.1764	15.2818	1.1436	12.1637	22.3792	23.473	2.86601	1.9439	23.0738	17.5341	21.1936	62.9088	0.165896	15.5102	11.1426	4.70338	2.78936	23.9182	0.951881	9.44079	5.75989	8.62809	16.3939	5.54319	16.4124	3.30075	7.39632	5.22441	5.7904	9.95102	40.0089	72.0256	11.1858	17.5347	1.91385	64.9197	16.6528	2.3718	2.31181	9.19244	8.08727	46.9788	31.3742	1.88993	9.25998	0.241652	1.06682	8.46579	15.5202	41.3262
30.2764	13.7525	0.938394	12.0433	26.09	22.0326	2.33814	1.69056	20.4483	14.6141	29.7821	57.029	0.123463	14.9364	14.7098	3.92321	2.11956	22.1263	0.723038	9.49917	8.48354	6.42718	14.5216	9.67361	15.6052	3.24037	5.90139	4.19032	5.60294	8.33724	38.4751	69.1697	9.24398	22.3384	1.52557	54.7023	15.1627	1.86977	1.81985	7.8423	7.29727	42.8868	29.22	1.37055	10.5033	0.169134	0.737474	9.2987	14.6324	38.7497
30.3763	12.1243	0.770016	10.8356	25.957	20.3421	1.89504	1.47039	17.7935	11.9621	30.4218	50.0629	0.0918348	13.0145	14.5131	3.27076	1.58905	20.4688	0.548763	13.2793	8.31373	4.68461	15.7734	19.6751	13.678	2.63185	4.70251	3.3336	5.97918	6.82878	35.2395	60.8443	7.43865	23.2936	1.21605	44.6092	12.543	1.47398	1.4321	6.60292	6.06309	36.8025	25.1012	0.989413	9.43528	0.118382	0.506368	8.76523	16.358	35.0556
30.4762	17.8446	1.58809	15.9676	27.3926	18.3505	1.53068	1.279	29.4968	9.73579	27.9269	43.309	0.0683081	10.9865	13.3854	2.72621	8.91705	18.9355	0.980532	12.6962	7.05307	3.36501	20.1154	21.075	11.5206	13.4699	17.7531	2.63399	5.56545	5.52184	31.3753	50.9691	5.92383	19.9491	0.969355	35.7912	14.1608	1.16192	15.5522	13.0615	4.82291	30.553	31.4898	0.711877	7.75909	9.60521	0.345898	7.73931	16.3964	31.3574
30.5761	23.7724	1.53149	16.2803	24.4802	16.3371	1.23386	1.11257	30.3171	7.90941	26.4557	40.5034	0.0508299	9.17358	12.1076	2.2721	9.98083	17.5169	1.0031	11.1638	5.55314	2.3929	19.3388	31.7401	9.49858	13.2926	20.4707	6.54208	16.5897	4.4314	27.4503	41.4231	4.69785	15.8608	0.772763	28.476	15.3992	0.915838	18.1146	13.8087	8.98182	24.8857	29.6518	3.68701	6.11903	10.1986	0.235318	6.61338	15.5009	27.9464
30.6761	25.3614	1.31121	14.8198	21.1931	14.4329	0.993278	0.967767	27.3594	6.42209	23.5012	36.0407	0.0378596	12.7693	10.8869	3.4398	8.85261	16.2044	3.04058	19.0054	4.1765	1.68958	18.0981	32.3863	7.73804	11.8041	19.1603	8.14427	18.7292	3.5401	23.7475	32.9974	3.71937	12.1899	0.616068	22.5559	12.9963	9.14896	16.6467	12.6352	9.36881	32.0098	25.5755	4.35956	4.72119	8.40675	0.159633	5.55243	37.2331	24.8767
30.776	24.6242	1.08893	12.859	32.6764	12.692	0.798967	0.841689	23.9226	5.21366	38.2354	48.9991	0.0282449	12.1422	9.77121	3.41284	7.17889	18.6356	3.49684	18.7355	9.3357	1.18693	16.2399	30.0286	6.2603	9.31819	16.5449	8.40184	22.1368	2.82037	20.3913	25.9247	2.94271	9.2132	9.60849	17.8247	10.6452	13.4297	20.2704	10.9619	8.30464	42.6576	31.4515	21.9271	3.59939	12.7909	0.108084	4.61585	84.0284	22.1358
30.8759	22.7373	0.896625	10.907	35.8332	11.1303	0.642489	1.77206	20.741	4.23251	40.4916	49.5935	3.58483	18.1526	13.8995	3.0371	5.57513	18.2907	3.19936	16.6114	9.98171	0.830694	14.4048	26.9711	5.04415	7.07776	13.7516	7.92484	21.2685	2.24351	17.4204	20.1688	2.32757	9.32906	13.0352	14.0682	25.2803	12.4071	18.8703	9.29846	6.83859	42.489	29.4647	25.8781	2.72576	11.4736	0.0730565	3.81559	140.564	30.292
30.9758	20.3753	0.736452	10.4068	32.2321	9.74405	0.516842	1.93168	17.9406	3.43601	37.7143	45.5555	5.04635	17.4845	20.8768	2.59919	4.23092	17.2233	2.67773	14.2904	8.7954	0.579738	12.7351	23.9478	4.05429	5.3013	11.7029	7.0917	19.0698	10.4862	14.8294	15.5798	1.8408	9.12459	12.2156	11.0961	22.5167	10.3136	21.7148	7.80872	7.85702	38.0142	25.3664	24.0244	2.05613	8.95057	0.0493398	3.14377	197.63	31.0406
31.0757	17.914	0.604457	12.2896	27.9422	8.52164	8.23318	1.82613	15.5082	2.78956	33.2391	71.1733	4.80872	15.2357	21.0801	6.13981	11.5369	16.0199	7.20972	12.179	7.07374	0.40376	11.2484	21.1723	12.2358	11.3249	12.5186	12.0965	16.6306	12.5347	12.5915	11.9724	1.45591	7.64432	10.3567	8.74889	24.0532	8.28636	19.8824	6.52768	7.22251	38.1035	32.6905	20.1595	1.54764	19.7685	0.0333226	2.58532	250.932	50.154
31.1757	15.5525	0.496016	11.7827	37.747	7.44747	16.1938	1.64248	13.4031	2.26476	28.5101	74.1423	4.04441	24.1833	19.5658	6.52041	12.2204	14.8444	7.8494	29.6458	13.9682	0.525586	9.93254	20.9138	14.1074	10.5207	11.4122	13.8764	23.9322	18.5908	10.6716	12.627	1.15165	6.01919	8.46583	9.69261	24.2473	6.57788	16.7817	5.44527	8.49657	40.0082	30.9893	21.0491	1.16352	18.7652	0.0225328	2.12372	300.334	88.7503
31.2756	13.3869	0.407004	19.0085	35.0105	6.50584	16.8446	1.44833	11.5832	1.83867	28.5517	68.8418	3.21536	23.5269	17.7322	5.92978	10.6378	13.7392	7.0475	38.9697	15.2248	0.491035	8.77003	24.8267	13.3631	8.41594	9.73671	13.8094	24.185	18.9365	9.03319	21.3588	0.911084	12.9506	20.4574	18.5348	20.2995	5.19874	13.6663	4.53791	11.2853	36.6195	26.7958	18.6389	0.874172	14.9329	0.0152903	1.7434	329.266	93.9794
31.3755	11.4544	0.333964	19.7845	38.3547	5.68155	15.0811	1.26668	10.0101	1.49279	25.9936	71.9425	12.3803	40.9745	18.6978	7.65642	8.55274	12.7116	5.84735	36.8475	13.5211	0.405551	10.2545	24.0265	28.5404	7.77949	11.9752	12.7642	22.0933	17.0524	7.64068	23.0085	2.0933	12.9734	26.5029	19.2183	16.6092	4.10208	10.9398	3.78003	10.8667	31.4666	27.24	15.263	0.656527	21.0214	0.0104333	1.43058	326.826	88.021
31.4754	9.76021	0.27404	18.1529	35.2817	4.96095	12.752	5.06801	9.81751	1.2119	38.3136	93.1403	17.1072	40.4311	17.552	7.33958	15.6608	11.7595	5.26713	32.3004	28.0208	0.314606	9.69458	26.7331	31.4074	9.51426	14.2661	11.2745	22.1862	14.5127	6.46091	21.3807	6.8787	10.9609	24.5868	17.0976	13.5466	3.23483	8.68287	3.14805	11.4591	35.0957	24.1334	11.9539	0.493028	18.571	0.00718571	1.17355	307.197	79.6029
31.5754	8.29202	0.224887	15.8081	30.7277	4.33066	10.5149	5.8975	17.441	0.983844	43.4814	92.663	16.2264	37.8396	21.8279	6.45535	15.6572	10.8783	6.47646	27.6904	29.5822	0.235292	8.72296	28.6708	67.2696	8.1331	28.2955	12.7897	27.9476	11.9916	8.06465	18.4806	7.78994	8.66319	20.7731	14.3009	11.0438	2.55045	6.86187	2.62147	10.2022	32.906	20.3362	9.10407	0.370318	14.4061	0.00501544	3.48642	279.172	71.1978
31.6753	7.02987	0.184569	13.432	26.4552	3.78008	8.56922	5.68724	17.224	0.798373	41.5615	84.556	13.6211	46.8926	21.2817	5.49942	13.3439	10.063	6.8791	34.0641	27.3817	0.171935	7.74325	26.986	87.4995	6.34488	34.1109	16.8041	27.3321	9.74594	8.33308	15.3176	6.91876	6.63915	16.9571	11.6204	20.0801	2.01071	6.74371	2.18288	8.42019	30.1498	16.7843	24.6682	0.278525	10.5968	0.00348893	4.08005	248.078	63.4513
31.7752	11.6918	1.74276	11.2743	27.0923	3.29917	6.94449	5.15402	15.4019	0.647538	37.0713	93.4868	10.8185	101.011	19.5641	4.62538	10.622	9.30877	6.12116	34.6928	30.6929	0.1237	6.84704	24.366	86.1939	4.79907	38.7632	17.7123	24.6715	10.8883	7.92851	40.2644	14.8452	5.01053	18.0407	20.874	17.6424	3.69371	5.85358	1.81763	6.67291	25.9208	22.3206	27.4824	0.209928	7.60418	2.23716	3.93652	217.028	56.4807
31.8751	13.3705	1.81007	9.40406	29.3772	2.87948	5.61268	4.55863	13.4344	0.525031	31.991	88.6391	8.78381	193.143	17.6796	3.86964	8.16919	8.61095	5.05728	36.8347	31.5554	0.0880697	6.04775	21.6766	76.7577	3.58887	40.7584	16.9006	21.5765	10.167	7.21891	47.0962	14.764	5.60158	24.9274	23.7659	34.414	3.52912	4.82817	1.51347	5.16379	21.5418	45.6349	24.9772	0.158465	5.39056	2.71188	3.51389	187.739	50.2563
31.975	13.4545	1.57599	9.69727	26.3755	2.51357	4.53045	3.99141	11.9418	0.42539	27.1402	79.331	6.85949	193.04	23.5642	3.23016	10.6028	7.96525	4.02559	33.2793	27.3519	0.0622797	5.33997	19.1782	65.1789	12.6304	36.9182	15.2327	18.6169	27.1949	6.40436	61.6665	37.7455	12.3128	41.56	21.8258	35.4863	10.5172	3.88909	1.26023	10.8466	17.5569	49.8935	20.7345	0.119211	3.7978	2.47519	3.0198	161.062	44.7121
32.075	12.6735	1.31482	11.5471	28.2653	2.1946	26.1373	3.47964	14.6015	0.344299	22.8157	70.9101	5.24607	170.019	23.2934	2.69384	9.82758	7.36773	3.13984	33.0459	21.7997	0.0438881	4.71444	16.9328	53.9779	16.1951	31.4044	13.2309	15.9681	30.8372	5.58988	69.9737	117.939	12.3701	40.4902	18.5114	29.7824	19.1614	5.48626	1.64357	11.5598	22.5263	45.2332	16.3726	0.0883684	39.8775	2.01543	2.5433	137.32	39.7778
32.1749	11.496	4.4028	16.3513	25.3269	1.91648	237.623	13.0365	15.5755	0.278329	19.0847	77.3714	3.9655	144.044	35.8881	2.2457	35.8315	6.81471	2.4207	29.3558	16.5258	0.0308594	4.1619	14.9385	65.7448	20.4924	25.9043	11.1978	13.6599	28.951	4.82719	66.4622	121.687	11.6488	34.7739	15.1433	24.3765	18.2876	22.345	11.7302	10.3349	22.1762	55.6906	84.2601	0.0633578	41.4962	11.5286	2.11804	116.526	35.3875
32.2748	10.1869	4.40641	16.5083	53.844	1.67413	432.796	16.0812	14.1705	0.224661	23.9397	73.0291	5.28316	151.615	36.3884	1.87178	97.7545	6.30283	1.85363	31.5706	21.9789	0.0216751	3.67399	13.1753	63.4459	17.6365	21.0243	9.29673	11.6716	25.1425	4.13877	108.586	105.399	18.5325	28.5663	12.1633	19.8827	15.348	24.9271	13.7851	8.54775	54.5879	61.0023	133.372	18.6042	34.0022	13.2484	1.75264	115.995	31.4816
32.3747	11.7236	3.80505	24.7095	52.311	1.46308	444.543	15.7632	12.4168	0.18089	23.6606	65.2345	4.96473	138.811	33.8115	1.55999	144.424	5.829	1.41368	28.6113	31.4343	0.0152418	3.24327	20.7998	55.9866	13.7883	24.6304	7.60496	9.96727	21.0009	3.53092	122.483	86.3064	25.6586	23.0579	9.68018	16.2095	12.3717	22.6047	13.0363	17.0886	68.8438	55.3359	137.482	58.1236	32.1983	11.8738	1.44494	112.062	28.0066
32.4747	11.7949	3.16726	37.5636	63.0185	1.27934	396.24	14.3714	10.7715	0.145035	27.1453	56.8856	7.48519	119.093	30.6525	1.30005	138.258	5.39036	1.07554	24.776	33.4056	0.0107283	2.86306	26.4873	47.32	10.4371	23.1749	6.14834	8.50967	17.1721	3.0025	116.059	69.2038	29.225	18.4769	7.66793	40.6936	9.8325	19.0031	11.459	18.0589	82.2495	47.0651	177.977	75.088	25.6017	9.58131	1.1887	103.621	24.9151
32.5746	17.5645	2.60944	38.5817	57.5264	1.11926	334.383	12.7419	9.31858	0.115862	26.0467	49.0558	13.1851	100.005	27.5817	11.6935	115.838	4.98433	0.817089	21.1592	29.3628	0.00755682	2.52754	27.7439	39.0886	7.80738	20.058	4.92345	7.26444	13.871	2.54705	101.373	55.0325	25.7253	14.7608	6.05331	37.4126	7.77433	43.3412	17.1587	16.0916	94.1483	38.9998	170.469	92.6176	19.0376	7.30105	0.976676	93.1621	22.1649
32.6745	19.4521	2.1435	35.2205	51.2163	0.979865	275.434	11.1676	8.05536	0.0921167	23.2732	42.0818	13.1855	83.3469	39.3623	13.4928	91.4492	4.60856	0.62021	17.9911	50.2367	0.00531841	2.23147	25.9314	31.8775	6.99773	16.6911	3.9115	6.20115	11.1237	2.15824	84.5626	43.6174	20.6923	11.7769	4.77348	33.8512	6.13511	177.145	40.9194	13.9021	89.1386	31.9549	145.236	96.1224	13.7328	5.36946	0.801847	82.1747	19.7182
32.7744	29.249	1.75923	30.6004	44.3038	0.858606	224.318	9.73984	6.96178	0.0727333	20.1014	36.009	18.9091	69.2774	42.1253	12.5684	70.0222	4.26085	0.470532	15.2758	51.0604	0.00373351	1.97018	27.533	25.8054	5.53948	13.6106	3.0869	5.29325	8.88152	1.82728	68.5388	34.5232	15.9917	9.39098	3.76016	27.9807	16.5814	246.626	44.399	18.8996	77.8898	26.197	116.425	95.0622	14.1262	3.85631	48.4597	71.5098	17.5416
32.8743	33.5797	1.4435	25.9715	38.0871	0.753195	199.563	8.47663	6.01615	0.0568656	17.0614	30.7771	18.1003	57.5275	39.6911	10.9418	52.7214	3.93919	2.03728	38.28	44.0377	0.00259987	11.7057	25.8388	20.7999	4.21173	10.9779	2.42231	7.65257	7.072	1.54721	54.4985	27.3098	12.1205	10.1451	2.95995	22.8538	16.5096	237.738	40.9738	18.32	65.3138	21.3631	91.5588	81.3531	26.5208	2.7238	74.6004	61.6196	15.6052
32.9743	124.542	12.3281	21.7868	32.698	0.661963	207.088	7.37042	5.19873	0.0439454	14.3465	29.1107	16.3721	47.7538	36.1315	9.28384	39.3158	3.64172	2.31788	45.4352	35.0006	0.00180348	12.8775	23.3064	16.7226	3.15577	10.6376	1.89144	7.74144	5.62156	1.31049	42.7642	21.5984	9.09576	8.98933	2.33015	18.6352	14.021	204.841	35.67	16.299	53.5117	17.3797	69.9168	65.4222	43.4492	1.90068	78.0405	52.7105	13.8826
33.0742	250.009	12.7769	18.1674	81.084	0.583068	185.237	6.40592	4.49218	0.0334683	19.8569	26.0278	31.33	39.6357	32.5534	7.79527	29.2711	3.36676	2.1131	42.0979	26.4865	0.00123808	12.0183	20.7262	18.4315	2.3516	9.32512	1.47055	7.07452	4.46353	1.11055	33.2423	17.0797	6.79075	42.5187	1.8339	15.1918	11.3473	168.403	73.6109	14.6746	43.2433	14.1239	52.36	51.0025	39.4945	1.31435	72.1552	44.8415	12.3502
33.1741	299.147	11.1194	15.6025	79.663	0.514743	156.549	5.56655	3.88148	0.0250456	20.1997	22.7047	33.6713	32.8962	29.2364	6.51703	22.1798	3.11272	1.7657	38.7805	23.8403	0.000838549	10.8123	30.5006	25.7142	1.74869	7.80907	1.13897	6.21878	3.54177	0.941652	25.6649	13.5057	5.05617	45.8926	1.44403	12.3844	21.9165	135.434	78.3198	12.1797	34.6532	11.4726	53.575	39.1054	31.778	0.902636	63.1171	40.9186	10.9869
33.274	306.065	9.27543	20.4927	70.2803	0.455502	148.355	4.83669	3.35366	0.0180728	25.834	19.5795	30.7877	27.3022	31.0342	5.43847	16.6009	2.87805	1.41389	33.7432	30.2904	0.000558417	9.59762	30.9817	25.844	1.29931	10.536	8.79611	5.37775	2.80906	0.798703	19.7162	10.6795	15.7969	40.6544	1.13844	10.0959	21.0743	121.19	71.8162	9.68313	27.6251	15.6533	47.033	29.7079	23.7509	0.61656	53.6678	36.4631	9.77415
33.3739	290.87	7.64691	20.2807	60.6767	0.403891	141.87	4.2023	2.8975	0.0124424	31.8672	16.7912	40.482	22.6594	35.152	4.5349	21.4404	2.66134	1.10647	28.8606	28.4226	0.000395968	8.48699	28.6858	23.215	0.965111	13.2045	14.6378	4.6171	2.22773	0.677459	15.0905	8.44457	16.4971	33.788	0.890147	23.653	17.7244	103.26	62.3586	7.50769	22.8352	15.0409	38.3354	22.4507	17.1741	0.419305	91.8894	31.9627	8.69533
33.4739	265.246	7.53698	18.2438	52.1401	0.358896	123.183	3.65095	2.50328	0.00791039	31.3295	14.3614	43.4525	18.806	44.0053	3.78022	19.8464	2.46117	0.854679	24.5512	31.9015	0.00030492	7.49674	25.752	19.7999	0.716792	12.6892	16.6771	3.95126	1.76589	0.574612	11.5189	6.67722	15.1093	27.4013	0.699871	21.0551	14.2973	104.317	52.9162	10.6957	18.5519	15.8645	40.2151	16.9152	12.2211	3.0473	146.471	27.6893	7.73555
33.5738	235.835	6.48581	15.7437	47.2649	0.319441	119.92	3.17181	2.1626	0.00438735	39.1812	12.2685	47.9012	15.608	72.8518	3.15071	16.3979	2.27623	0.655195	20.849	90.008	0.000267851	6.61996	34.971	16.4371	3.69973	24.1612	16.5432	8.43975	1.39939	0.487127	8.77465	5.2797	12.3498	22.0004	0.551348	33.1714	11.3654	91.472	44.4461	10.5013	27.599	14.2246	37.6825	12.7223	8.62678	3.54295	187.603	26.7414	6.88175
33.6737	206.279	5.3938	13.3178	41.0403	0.284324	109.197	2.75542	1.86822	0.00173689	38.6879	10.4768	42.5358	12.9538	74.6912	2.62586	12.8561	2.10525	0.500031	17.6952	103.292	0.000252219	5.84515	39.1685	13.4431	3.65233	25.593	15.2622	23.5764	1.10898	0.412779	6.67393	4.17466	9.6164	17.5901	0.434889	29.8407	8.9866	81.7836	38.009	9.07546	34.0071	21.2838	44.3914	15.9384	6.06456	3.18821	186.492	24.7223	6.12221
33.7736	178.459	4.44298	11.1533	35.3106	0.252643	92.9793	2.39357	1.61386	-0.00022361	35.009	15.9955	34.6977	10.7509	70.6357	2.18837	9.80712	1.94704	0.380598	15.0158	93.5631	0.000248195	5.16087	37.3238	10.9011	2.97081	23.2463	13.4643	26.442	0.878673	1.44868	5.07029	3.30081	7.42935	14.0389	0.343213	24.6483	7.09149	68.3406	36.0615	25.6013	51.6482	20.8614	51.0105	28.7585	35.2319	2.57768	168.726	24.0806	5.4466
33.8736	153.236	3.64973	9.29264	30.3198	0.223923	77.3405	2.07909	1.39412	-0.00178388	42.6072	21.7573	27.1621	8.92269	64.37	1.82374	14.0141	1.80052	0.289226	12.7414	76.3631	0.000261262	4.55663	34.4508	8.79595	2.28007	19.8004	11.5226	25.0079	0.69615	1.86401	3.84827	9.26202	14.2853	11.1962	0.270974	36.7269	5.59157	55.3924	60.9301	28.4403	58.4562	18.255	46.9027	28.9223	35.9699	3.84023	156.024	22.3793	4.84552
33.9735	130.891	2.99572	7.72165	26.0227	0.197597	63.2761	1.80581	1.20433	-0.00282798	46.3657	21.933	20.8012	7.40537	58.0141	1.51982	13.3113	1.66473	0.219571	10.8112	58.7558	0.000273991	4.02311	30.8933	7.07677	1.71437	16.3436	9.64636	32.7163	0.551651	17.6856	2.91826	9.47026	14.0782	8.92619	9.80083	31.852	4.40736	44.2393	62.7172	25.8287	57.4581	15.3063	42.2199	24.9115	40.422	3.71956	142.534	20.1881	4.31078
34.0734	111.393	2.45834	6.40741	22.3325	1.41708	51.3613	1.5683	1.04043	-0.00339161	51.7122	23.854	15.7352	6.14609	52.1076	5.87332	24.9631	1.53883	0.166601	9.17342	43.5225	0.00027684	3.55207	27.414	5.68385	1.27919	13.2696	7.94224	32.313	0.437215	24.3191	3.25684	8.18109	11.8263	7.11541	12.0887	30.0114	3.4732	35.0714	56.8688	21.5287	51.0992	12.6061	50.5956	20.0951	33.8566	3.11405	123.94	18.3959	3.83513
34.1733	94.5517	2.01722	7.73048	19.1651	1.90055	41.5305	1.36187	0.898911	-0.0037266	60.5405	22.4909	11.8191	5.10097	55.323	24.481	25.0619	1.42208	0.126391	7.78371	35.5454	0.000271702	3.13611	32.7878	4.56039	0.951698	24.4235	13.1501	31.8941	0.347005	26.0093	16.3284	6.69248	9.32348	5.67153	11.3743	24.9304	2.73657	27.699	49.1541	17.1559	43.2569	12.3475	47.2243	15.691	25.7274	2.42364	105.05	29.1953	9.35457
34.2732	80.1072	1.65519	7.46224	16.4468	8.11444	36.6047	1.18239	0.776726	-0.00383471	58.4995	20.0818	8.84099	4.23359	54.7268	27.3204	21.3931	1.31392	0.0958932	6.60457	27.3605	0.000250074	5.92579	31.7919	3.65664	0.707263	25.7114	14.9607	28.8878	0.275877	25.1612	22.8242	9.54924	8.4768	4.52045	9.74583	26.1598	2.15567	34.5727	82.6556	13.3196	35.6352	10.8024	39.733	12.041	20.1006	1.80661	96.5833	33.5265	10.0679
34.3732	67.7788	1.35809	6.64425	14.1141	10.5249	30.7382	1.02631	0.671206	-0.0037456	68.4165	19.4144	6.59712	3.51373	50.5122	25.2119	17.0421	1.21388	0.0727564	7.02801	20.2721	0.000183111	9.61155	28.9969	2.93065	0.525378	23.2995	15.7434	25.2997	0.219577	28.8938	23.3421	8.92466	6.90848	3.60284	8.01156	21.9964	1.69766	32.4075	127.075	15.5733	28.8924	9.05692	53.5264	9.15152	39.5468	1.30947	84.2516	34.0432	15.0292
34.4731	57.2927	1.5502	5.70652	12.1123	11.0234	25.2572	0.890507	0.580027	-0.00341636	66.0869	28.0841	4.9156	2.91629	45.7012	21.8741	13.1121	1.1215	0.0551885	7.99787	14.6253	8.56e-05	9.60346	25.8914	2.34787	0.390201	20.1337	19.0511	21.8427	0.174702	28.8634	21.1832	7.50041	5.37206	2.87131	6.4541	38.5494	1.33658	27.6176	128.398	14.4029	31.5296	14.4451	51.8752	6.91733	36.979	0.931055	71.5322	32.4243	18.1689
34.573	48.3957	1.37604	4.81614	35.6827	12.7584	20.5424	0.772268	9.93848	-0.00304067	59.2268	37.1416	3.65954	2.42043	41.0976	18.5342	9.89925	1.0364	0.0418465	7.3432	15.4036	1.21e-05	8.76415	22.9389	4.26675	2.94096	22.277	19.4189	18.7397	0.139342	45.1061	21.2582	6.07404	4.0841	2.28821	23.1005	33.7952	1.05188	28.9748	115.671	12.1114	29.9284	14.3368	44.4429	5.21199	30.3023	0.652934	61.8359	29.7165	17.5733
34.6729	40.86	1.15391	6.57761	35.4288	13.3916	29.2362	0.669191	10.8558	-0.00262547	53.3448	37.165	2.723	2.00885	45.376	15.5535	11.2115	0.95818	0.0317137	8.23448	13.4891	-1.52e-05	7.81077	20.2639	4.56047	13.931	26.8781	18.1946	16.0326	0.111591	50.1771	46.8532	6.45112	9.43152	1.82339	38.2244	27.822	0.827475	26.1234	99.7108	9.69879	26.1841	12.6001	36.4368	3.91964	30.4437	0.453294	68.5169	26.5589	16.0479
34.7729	42.7809	0.952759	6.57916	31.3177	17.1718	28.5912	0.579242	9.92618	-0.00217253	46.556	41.0945	2.02545	1.66722	45.4035	15.6574	9.98226	0.886398	0.0240102	7.53548	17.7838	0.162917	14.8115	17.8813	4.20004	13.7011	33.8113	16.2124	13.6991	0.0896852	49.4307	53.2982	13.9178	9.53614	1.45292	38.6259	22.7116	0.650558	32.0972	84.3422	7.55236	29.8932	15.9703	28.5578	2.94427	26.9922	0.312331	64.8021	23.3294	14.3983
34.8728	41.1464	0.78322	5.94396	27.0496	17.9138	25.0342	0.500818	8.7091	-0.00185621	49.2028	39.5706	1.50619	2.65124	42.038	14.0005	9.62071	0.820555	0.0181383	6.54405	16.8825	0.197022	15.0965	16.3654	3.62608	11.1335	32.5279	13.9718	14.2532	0.0721794	49.8855	50.6782	13.8507	8.08274	1.15769	34.0394	21.8386	0.51115	29.9566	70.739	5.78164	28.2751	25.0858	26.3729	2.20995	20.9668	0.213987	68.8075	20.2409	12.845
34.9727	44.0216	0.643055	5.13979	26.9925	17.1986	20.9625	0.43283	10.3358	-0.00153662	45.7913	35.6413	1.1198	4.20746	38.0696	12.0039	10.057	0.760092	0.0136504	6.16794	14.108	0.179904	13.844	14.6313	4.31217	8.54197	39.5315	21.6431	13.1541	0.0582523	53.6932	44.3467	11.8708	6.39728	0.922432	35.2606	43.8409	0.40129	25.6933	59.0994	4.37875	31.9205	24.8253	22.0718	1.65788	15.4319	0.145944	81.1562	17.4031	11.4377
35.0726	42.8015	0.527811	6.25248	23.8825	15.8478	17.2036	0.374408	9.607	-0.001357	40.3423	31.1974	0.832376	4.09314	42.1733	10.1225	8.7136	0.704386	0.0101993	5.40199	11.0104	0.146957	12.3545	12.9692	4.12847	13.4933	37.6338	24.1442	11.6092	0.0471906	52.0993	40.8996	9.6835	8.62513	0.735048	35.8719	42.9424	0.314762	21.927	49.2864	3.29335	30.0666	21.7961	32.8845	1.24324	11.0771	0.0992053	78.5157	14.8625	10.1784
35.1725	39.5523	0.433206	6.05055	22.996	14.2812	13.9855	0.315904	19.5237	5.29199	42.6896	43.4658	0.618671	3.5772	41.2442	14.1921	6.99048	0.65288	5.70717	11.7159	8.23382	0.113261	10.9415	11.4588	10.6547	12.063	32.7402	23.71	24.8287	0.038303	66.9271	35.2052	22.3558	7.93775	0.585794	46.8786	35.8344	0.246665	17.948	41.0685	2.46568	26.2067	18.3002	32.7782	0.931993	12.5123	0.0673005	70.1739	16.8608	9.05591
35.2725	35.5706	0.355577	12.3592	20.2098	23.8845	11.3177	0.266483	19.5678	9.37326	50.1324	44.0844	0.459552	3.02289	37.9472	13.8606	5.39844	0.605027	6.94939	11.8932	5.98057	0.0843361	9.66884	10.1115	12.0552	9.54184	51.0419	21.7453	26.9503	0.0311231	69.8943	53.1598	29.2262	7.31113	0.466896	44.8201	29.3071	0.193089	14.4036	34.2076	1.84034	21.9454	18.4127	28.4459	0.698463	10.4946	0.0455846	60.3453	17.0213	8.05671
35.3724	31.3456	0.291892	13.4463	21.5062	26.9373	9.13866	0.224121	17.558	8.93951	48.4935	46.3023	0.341375	2.52509	34.3	15.5016	13.0869	0.560347	6.47509	10.6258	13.2232	0.0614687	10.365	8.91779	11.343	7.25282	51.9285	19.1095	25.2256	1.85549	66.8414	55.607	26.8376	5.98886	0.372488	38.6558	31.5104	0.151029	16.3158	36.8922	1.54596	17.9655	16.2573	30.6296	0.52329	7.97924	0.0308617	50.8398	16.1578	18.4522
35.4723	31.7786	0.239648	12.5397	19.2473	26.7627	7.37127	0.188064	15.3292	7.60478	43.4869	46.6891	0.253422	2.10065	30.8357	14.314	13.6519	0.518592	5.46382	12.3301	16.424	0.0441821	9.61754	10.6335	9.89377	5.43385	46.4394	16.3091	22.3889	4.42221	61.027	55.6841	22.4249	8.98678	0.29702	48.3643	33.8633	0.11796	14.8668	33.9794	1.23707	14.5112	13.6809	27.4677	0.392032	11.2047	0.0208786	44.374	14.7771	19.7308
35.5722	30.0541	0.196788	10.9997	16.6678	25.0969	5.94285	0.153549	13.2848	6.26384	51.3877	42.8254	0.187982	1.74508	27.6746	12.4218	11.8195	0.479577	4.39727	11.3692	15.2978	0.0314812	8.61015	10.3004	8.31183	4.04898	39.2664	21.303	19.4411	4.93691	68.2862	57.9918	21.1704	8.46962	0.237356	47.3137	28.545	0.0920528	12.5232	29.5577	0.962592	11.6251	26.6483	34.6658	0.293775	9.89356	0.0141583	37.6864	13.1878	24.4674
35.6722	27.3272	2.09381	9.3794	16.7517	24.0113	4.7907	0.126171	15.2509	20.3666	49.8128	37.7871	0.139334	1.44903	34.7104	10.5261	9.47892	0.443212	3.66254	9.89506	12.6654	0.0223536	19.7339	12.6456	16.8941	17.2223	33.7252	22.4037	16.7216	12.3992	67.4464	58.5153	17.8501	6.99923	0.189624	41.1807	23.3775	0.0717463	10.1888	28.4239	2.63199	9.2656	29.6634	44.7555	0.220248	7.67324	0.00960239	48.1807	11.5724	29.5379
35.7721	24.2525	2.17964	8.28537	19.7282	22.085	3.86254	0.103622	14.0853	20.5385	60.5258	32.7638	0.10319	1.20304	33.9006	12.0163	7.31888	0.409377	2.92774	8.46394	12.4716	0.0158879	20.5181	12.3398	18.4368	16.8504	29.2515	21.3515	19.5639	13.9444	65.211	52.7634	20.6519	5.47723	0.151849	34.1021	24.3587	0.0558314	8.15236	25.1457	2.91272	24.372	27.037	42.8141	0.165179	18.904	0.00651269	47.868	10.0329	28.5608
35.872	24.4054	1.8988	12.6703	17.9475	20.8383	11.273	0.084472	12.3898	17.7209	70.3001	28.1762	0.0763946	0.998794	31.1791	16.1084	9.38168	0.377968	2.2889	7.20028	10.8472	0.0113605	18.9051	13.5807	17.1176	14.6638	40.2513	20.6101	18.7407	19.0418	59.9039	44.845	18.44	7.99967	0.1214	27.5732	20.4663	0.0433248	6.46899	21.511	6.49295	38.1497	26.1371	36.4552	0.123933	21.2536	0.00439065	43.297	16.9468	26.0792
35.9719	22.9891	1.58446	13.0316	17.6134	30.0563	12.3251	0.0671112	17.2675	14.6586	69.3198	24.136	0.0565054	0.829277	37.4335	15.577	8.66649	0.348928	1.76702	11.7693	8.6626	0.00821108	16.8928	12.8767	14.8367	18.4184	39.7133	18.7084	16.7843	38.3132	53.4298	39.8538	15.2621	7.49625	0.0977184	22.0253	27.5239	0.0334976	5.16163	18.1335	6.98603	39.6996	22.761	37.4584	0.0931431	34.4153	0.00292394	47.843	19.8172	23.398
36.0718	25.3286	1.3065	11.9025	16.9049	32.5649	11.2198	0.0465225	16.4983	16.9591	62.6904	20.6368	0.0417158	0.68862	36.2251	13.7418	15.9114	0.322072	1.35412	11.5355	12.4097	0.00602982	16.1208	11.6553	12.4231	15.8286	35.0771	16.3282	14.6306	41.6332	46.8	41.0207	16.0246	6.18147	0.0780289	17.4825	23.6832	0.0257927	4.09017	30.9156	6.26867	36.201	19.0469	35.2586	0.0701297	31.2197	0.00195541	49.1684	20.294	20.8736
36.1718	24.9789	1.07363	10.3437	14.8475	31.8041	9.55353	0.0356005	14.6365	15.0922	63.2388	17.6305	0.0307369	0.571956	33.2308	11.7206	15.9154	0.297594	1.03318	10.2119	12.0704	0.0045125	14.5407	10.378	10.2087	17.8718	29.4825	13.8673	12.6055	38.4737	45.9076	38.7057	13.9481	4.8331	0.0628823	13.8303	35.7163	0.0196801	6.81733	31.8753	5.19416	42.4088	35.9908	32.2926	0.0526563	24.454	0.00131947	45.1264	19.4222	18.5868
36.2717	23.2692	0.88142	8.77999	16.9536	36.0431	7.90277	0.0253013	12.74	12.5976	57.7494	15.815	0.0226098	0.475165	38.1755	12.3577	13.5665	0.275488	0.786237	8.78096	10.2046	0.00348316	15.8024	9.18476	8.3004	19.1855	24.1685	11.5434	10.8048	33.9205	42.5063	33.7319	11.4415	7.34982	0.0501796	10.9214	31.002	0.0148069	11.3513	28.9195	4.1254	47.6582	36.7714	26.9133	0.0398436	22.391	0.000897332	39.3305	21.6687	16.5404
36.3716	20.9655	1.80801	7.36583	15.3497	35.8815	6.4501	0.0181146	11.032	10.3162	64.668	17.3577	0.0165401	0.394844	36.583	11.2134	13.3845	0.255531	0.59738	7.48245	17.0899	0.00275093	14.7083	8.11027	6.7074	15.937	19.5498	9.46238	17.1741	28.5588	38.0917	28.0992	9.18027	15.5547	0.0403921	8.616	25.4894	0.0109043	11.3706	25.0022	6.30202	44.813	33.6639	32.6791	0.0297609	17.5971	0.000602071	46.9445	21.6974	18.3919
36.4715	24.7465	1.74267	6.14249	17.3185	35.3514	5.24903	0.00544755	15.0784	8.3971	76.7751	16.4157	0.0119897	0.328225	39.3479	9.66815	11.3489	0.237561	0.453483	6.35757	17.2871	0.00220553	15.4544	7.15527	5.40069	12.3179	15.6984	7.66265	18.9621	23.4576	33.464	22.7531	13.0027	15.5482	0.0323102	6.79365	20.8037	0.00775474	9.93977	23.5611	10.6077	39.0272	29.8831	31.6833	0.0224976	14.0192	0.000382398	53.2965	23.2477	17.4423
36.5715	27.5711	1.49183	5.10641	15.6502	33.0128	4.25174	-0.000625574	14.3627	6.82183	74.5396	14.6758	0.00862285	0.272943	42.081	10.6723	9.01172	0.221678	0.344091	5.39679	14.878	0.0017881	18.0137	6.31055	4.33941	9.28563	12.7139	6.14421	17.846	18.9996	29.0303	27.1945	12.135	14.5452	0.0258549	5.35515	18.726	0.00518052	8.22473	25.4972	10.8398	32.6662	25.2014	27.1488	0.0166899	10.4336	0.000198869	50.8651	22.8035	15.8347
36.6714	27.3331	1.23889	6.4698	13.5804	31.2744	3.43692	-0.00907474	12.7321	5.53869	76.0182	26.0635	0.00610084	0.227075	39.6426	9.81774	6.92163	0.205667	0.261015	4.57984	11.8106	0.00144998	17.019	5.56472	3.48243	6.93527	10.7511	4.88675	15.8735	15.2634	35.6712	26.363	13.8602	12.8705	0.0207946	4.22066	15.4684	0.0030558	6.63533	23.5102	14.597	36.0764	20.8072	21.8338	0.0123206	16.3202	-6.75e-06	45.1751	21.2826	14.1804
36.7713	25.5364	1.02006	6.33767	19.3271	28.6139	3.79851	-0.0115623	16.4155	4.49604	69.7369	27.8608	0.00419633	0.189021	36.0854	12.7038	5.34184	0.191914	0.197957	8.33605	8.93041	0.00116076	15.3106	4.9067	4.13483	7.30743	18.294	5.29927	13.7964	12.6975	36.6327	23.3024	12.3359	10.3759	0.0165469	3.32639	18.081	0.00127217	5.287	31.6191	14.1111	34.1897	17.0213	16.9116	0.00887573	14.7142	-0.000168818	38.7209	19.2522	13.6471
36.8712	23.0491	0.837795	5.6772	18.577	30.5487	3.47245	-0.018338	16.5458	3.64939	61.0181	38.7798	0.00280967	0.157459	32.5112	12.1843	4.03942	0.17888	2.34769	8.29123	6.53651	0.000890114	13.5905	4.32625	8.03004	6.04295	21.0379	5.1318	11.8716	19.9943	34.7412	21.5812	10.1986	10.3834	0.0132839	29.9421	15.3684	-0.000248386	4.1862	30.9979	12.1115	29.8891	21.021	12.7863	0.00617218	11.4999	-0.000421668	38.9668	17.054	12.4443
36.9711	20.3593	0.687584	4.88947	16.3207	37.1691	2.96442	-0.0192964	14.8655	2.96216	52.1415	39.3219	0.00184233	0.131255	29.1981	10.7183	3.01978	0.166353	2.79118	19.2976	7.41098	0.000651168	12.0176	3.81427	8.69255	4.66376	19.6736	5.95359	10.7554	20.6674	31.5697	18.6199	12.6751	8.76964	0.0108141	35.1592	12.6005	-0.00150773	3.30387	27.6216	9.80743	25.0697	21.6913	20.264	0.00402412	8.48722	-0.00019334	35.4443	15.9795	11.1602
37.0711	17.7304	0.564169	4.13188	14.0778	38.0438	2.45877	-0.0237099	14.179	2.40435	60.6151	36.1453	0.00118053	0.109526	26.1968	9.13161	5.53946	0.154321	2.58141	19.8776	10.39	0.000446923	10.6152	3.36278	8.04589	3.96041	16.9813	5.95579	9.42066	18.7253	27.9743	15.4175	22.4956	10.6733	0.00876821	38.8148	10.2802	-0.00262331	2.60323	23.7016	7.6872	20.5428	23.4331	31.2958	0.00225407	22.286	-0.001444	32.4009	15.1038	9.95513
37.171	15.2938	0.462862	3.45843	12.0948	39.2037	2.0143	-0.0239702	12.5738	1.95166	63.6836	31.9248	0.000835	0.0915498	36.9376	7.68046	13.8488	0.142784	2.17109	17.8252	10.0448	0.000256499	9.37352	2.96473	6.96405	14.1542	14.1115	5.52127	10.8655	15.9856	27.6706	14.2107	21.8133	9.57163	0.00720549	35.3926	30.8789	-0.00351062	2.04972	20.0076	5.90856	16.602	21.1673	31.4823	0.000770374	21.5646	-0.0013303	39.8952	13.893	8.86467
37.2709	19.1017	0.379727	2.88049	10.382	38.1749	1.64288	-0.0229502	10.9435	1.58427	70.0053	27.6964	0.000760447	0.0766569	37.0703	6.42553	14.5028	0.131777	1.74436	15.3873	8.46757	1.04993	9.30388	2.61376	5.82749	14.3232	11.4986	4.88604	10.3643	18.7386	25.7364	12.2308	18.548	7.75737	0.00589071	30.1964	27.7586	-0.00423113	2.22308	16.7651	7.35813	13.9444	20.0165	27.4332	-0.000508142	17.2708	-0.00355105	39.8642	12.4472	7.88915
37.3708	19.8878	0.311516	2.39312	10.8075	36.1191	2.28176	-0.0217402	9.47624	1.28601	67.0092	40.8634	0.000912592	0.0643171	34.3503	8.13033	12.5733	0.121359	1.36764	13.1281	6.64198	1.26976	8.47681	2.30435	4.78778	11.7258	9.27058	4.19047	9.26714	17.8003	23.1257	37.9747	15.0864	15.8327	0.00486189	24.7729	22.9259	-0.00485427	1.99798	20.4776	7.16144	11.435	20.0909	22.2694	-0.00158665	29.1968	-0.0059754	36.1485	10.9525	7.01964
37.4708	19.0734	0.255555	8.04888	9.6354	33.0221	2.22586	-0.0204284	8.19422	1.04402	65.9814	42.0225	9.85446	0.0540353	31.1154	7.75599	18.3988	0.111624	1.05756	11.159	10.0043	1.15989	7.55133	2.03171	3.89289	9.01905	7.43039	3.51362	11.5945	15.5446	20.3508	45.395	12.0652	15.7428	0.00404309	19.9362	18.7233	-0.00533826	1.67343	22.7845	7.43149	30.6221	17.7245	17.3488	-0.00249516	26.6799	-0.0047909	31.3161	10.4435	6.24551
37.5707	17.4866	0.20965	9.31648	12.8085	29.6265	1.95324	-0.0189984	15.0192	7.22393	64.6508	38.8718	11.7002	0.045481	38.4078	6.80999	19.1031	0.102711	0.811237	9.47384	10.0695	0.948347	6.68433	1.79161	3.14612	6.78675	14.5463	2.89619	13.495	20.6911	25.5131	47.3258	20.0412	13.2657	0.00335411	15.8861	15.267	-0.00567756	1.35802	21.195	6.57374	35.1145	14.9107	13.1669	-0.00323988	20.9527	-0.00650448	26.6173	10.132	10.9258
37.6706	15.6002	0.171995	8.87437	11.8547	31.1526	1.64262	-0.0175403	14.8866	7.53585	63.9907	43.4604	10.6405	0.0384022	37.3881	5.79763	19.549	0.0946883	0.619332	8.04009	8.64611	0.731859	5.90609	2.79545	2.53332	5.0655	16.7157	2.35555	12.9073	20.4641	26.404	43.3356	19.2363	10.4721	0.00290477	12.5934	35.3604	-0.00591086	1.08541	18.5103	5.40776	35.466	20.9337	9.81925	-0.00388478	15.4967	-0.00814375	22.2804	9.39331	11.2977
37.7705	13.6755	0.141106	7.85667	10.3374	30.0193	1.35593	-0.0161446	13.3233	14.5001	57.9654	48.5899	8.77321	0.0325496	39.4837	4.87484	19.743	0.0876038	0.471475	6.82248	7.74058	0.545765	14.5647	2.87166	10.4149	3.7691	15.6282	1.89538	11.5529	18.1975	25.1383	37.1539	16.3049	19.4581	0.00258278	9.95579	31.4597	-0.00602762	0.861017	27.5114	4.27766	31.9273	20.2435	9.79493	-0.00438935	11.1497	-0.00886131	28.1037	8.45992	10.5147
37.8704	19.3037	0.115765	6.72921	8.90239	31.6852	1.11121	-0.0148679	11.6242	13.968	65.5343	46.2426	6.90571	0.0276784	37.078	10.1966	16.8907	0.0814636	0.358304	5.78904	11.7482	0.398211	21.7314	2.66819	12.3602	2.80116	13.4888	1.51174	13.6985	15.3891	28.5047	30.642	28.3071	19.0718	0.00227975	7.85945	25.9485	-0.00604389	0.680368	27.5991	3.30648	27.2007	17.6307	8.50319	-0.00470713	11.1541	-0.00820336	27.8032	7.47118	9.49093
37.9704	21.0124	0.0949803	5.67094	7.64565	31.6269	1.47166	-0.0137433	10.0723	11.914	62.5556	48.1516	6.3818	0.0236272	33.7195	10.6643	13.4698	0.0762298	0.272026	5.84643	11.6038	0.286407	21.4502	2.39831	11.8254	2.08085	11.2096	1.19689	13.1731	18.0646	28.3198	24.6505	27.3581	15.9895	0.0021212	9.55554	21.1878	-0.00605046	0.536523	32.4663	2.51947	22.4898	25.279	18.5053	-0.00481375	9.02966	-0.00938622	25.1012	7.86428	8.48405
38.0703	20.6029	0.0779324	4.73989	6.56235	29.7281	1.42093	-0.0127901	8.71088	9.82153	73.7905	44.7022	5.29839	0.0202573	40.964	9.65274	10.3695	0.0717273	0.206409	9.55624	9.87968	0.20401	19.516	2.13019	10.3941	2.17602	9.13478	0.941581	11.8152	17.1684	26.4018	30.0362	24.3381	23.7283	0.00195342	10.7888	37.8669	-0.00600163	6.23464	30.7116	1.90226	20.4828	31.1456	22.3549	-0.00474545	6.76619	-0.00890517	21.6974	7.64134	7.56004
38.1702	19.1303	0.0639563	5.5567	5.63178	27.0856	1.24458	-0.0119961	7.52951	9.69083	71.6455	39.6516	4.18486	0.0174487	39.7424	8.31473	14.46	0.0676985	0.156567	9.36639	7.79474	0.144324	17.3782	1.88388	8.76719	7.34443	12.0472	0.736408	10.3049	14.9958	23.756	29.3294	20.1185	22.3108	0.00184152	9.88135	33.2363	-0.00586926	7.27388	26.9986	3.74967	30.0527	29.1945	20.9232	-0.0045723	4.89852	-0.00883367	20.3804	7.09059	6.72953
38.2701	17.941	0.0524971	5.31487	4.83303	24.2536	1.04799	-0.011317	6.50736	8.31669	68.0168	34.4666	6.11599	0.0150973	36.4837	7.02478	23.1085	0.0638413	0.118729	14.7469	5.8706	0.101559	15.381	7.17206	7.23379	7.09056	17.3582	0.572664	8.88022	12.5641	21.5126	36.2059	16.1909	18.4213	0.00174723	8.37082	27.3661	-0.00567424	6.68779	34.8249	3.95262	30.7606	25.141	23.4772	-0.00421424	11.0672	-0.00843785	21.4821	6.38956	5.98812
38.37	16.7242	0.0431029	8.72567	4.14754	21.5009	0.866653	-0.0107188	5.6237	6.8687	63.305	42.572	5.88071	0.0131245	48.4299	10.6848	22.5055	1.38589	0.0900131	14.3739	4.28509	0.0711916	14.2545	8.16687	5.89524	5.73314	17.3303	1.01179	7.61158	10.2918	19.0222	35.5229	12.8944	14.4104	0.00171329	19.8781	22.3399	-0.0054911	5.65466	37.1003	6.45382	27.8526	20.9415	21.3954	-0.00368014	24.8901	-0.0072737	19.9228	5.64473	11.1513
38.47	15.878	0.035406	9.1158	15.3399	23.9723	3.64044	-0.0101667	17.8059	25.6145	55.7737	41.7918	4.9644	0.0114672	47.8355	12.5965	18.9864	1.66518	0.0682165	12.7058	3.05807	3.59084	19.689	7.8178	8.33009	4.39118	15.3814	1.17072	6.50841	8.32271	25.5794	38.3874	10.2259	10.988	0.00164286	28.3971	18.2149	-0.00526424	4.60865	34.034	6.55127	23.8011	28.9245	26.4734	-0.00299138	23.7604	-0.00638434	24.8132	4.91744	11.6315
38.5699	14.4706	0.0291031	8.37576	15.4035	28.3105	4.10415	-0.00962434	19.2474	27.8001	62.0757	43.3677	3.95413	0.0100384	44.1332	11.8017	22.1794	4.29871	0.0516784	10.9204	12.4724	7.65841	19.1957	7.09998	8.40113	3.2992	12.9582	1.16895	5.55887	15.5073	41.2772	50.839	12.2842	13.2886	0.00155673	27.7679	14.849	-0.00504567	3.69083	29.5571	5.74332	19.7127	27.8694	24.9794	-0.00222534	18.944	-0.00557588	27.7012	4.24066	10.8503
38.6698	17.9284	0.023939	7.70221	13.6445	28.6536	3.77447	-0.0090648	17.5608	24.4023	64.1203	40.209	3.05681	0.00880066	39.9246	13.7661	19.9416	6.58846	0.0391419	9.30419	14.3085	7.97693	17.4104	7.06242	7.55757	2.46102	10.6354	1.08173	4.74531	16.6145	46.3271	51.1071	11.0685	20.026	0.00151958	24.1646	37.4371	-0.00480457	2.93022	25.0835	4.70327	18.9508	24.2411	21.1291	-0.00147147	14.1034	-0.00466836	28.382	9.37105	9.80033
38.7697	18.6063	1.43221	6.71412	14.0145	27.1181	3.22919	-0.00841814	15.399	20.2881	59.1307	35.6456	4.72883	0.00770885	35.9014	12.8607	16.27	6.84833	0.0296605	7.90515	12.9596	6.90595	15.4897	6.49569	6.4505	1.83077	8.60869	0.955308	4.04966	15.2697	45.8184	45.9995	11.629	19.4961	0.00143699	20.0097	33.4304	-0.00451024	2.31606	23.9967	10.9454	17.3943	20.276	16.8678	-0.000648045	12.8984	-0.00389646	26.0149	16.6703	13.9296
38.8697	17.8145	1.51258	5.70775	12.7855	24.7997	2.67833	-0.00770399	13.3615	16.5928	51.8682	43.0043	4.60564	0.0067649	34.2197	11.2082	20.2107	6.55281	0.0224944	6.71045	12.9097	5.4966	13.7062	7.66123	5.35697	1.36049	6.91534	6.08098	3.45531	23.8956	47.4676	39.0542	11.9911	17.8331	0.00137949	16.1786	27.5869	-0.00423108	1.82657	21.1873	11.8541	16.1655	31.8039	16.012	0.000117288	18.4876	-0.00309428	33.205	19.7693	13.9229
38.9696	16.3163	1.32174	4.79201	11.1163	27.8059	2.18988	-0.00692997	11.5601	13.5001	59.5175	41.9236	3.90768	0.00595546	31.2549	9.51378	18.5064	6.1249	0.0170557	5.69466	11.0349	4.17546	12.1091	7.40196	4.38187	1.01061	5.5316	8.36329	2.94791	31.6428	45.2141	32.0122	10.3842	15.6042	0.00137894	12.9238	37.3923	-0.00390003	1.43883	18.1095	10.6642	13.9975	37.9774	25.1309	0.000556011	16.3926	-0.00229348	32.9728	20.3754	12.8359
39.0695	20.9851	1.1038	3.99758	9.56704	28.2596	1.7784	-0.00610304	9.99348	15.562	57.1124	43.6237	5.57651	0.0052267	30.3031	7.98962	15.22	5.6844	0.012913	4.8322	10.0801	3.08214	14.1066	6.74312	6.56739	0.750597	4.41433	8.96505	2.51479	31.2484	41.1882	25.648	8.50261	12.5202	0.00133968	10.2592	32.1951	-0.00350568	1.13269	24.005	8.8481	11.6788	35.307	25.3818	0.000384322	12.7336	-0.00157738	29.8175	19.5709	11.5514
39.1694	22.0978	0.910315	3.3238	12.4041	26.799	3.57408	-0.00523889	9.04791	13.8381	57.3871	40.4882	5.33145	0.00451976	31.2948	9.03818	11.9048	5.26397	0.574255	4.10023	8.26284	2.23283	13.3262	6.01838	6.72541	0.557454	3.51797	8.62857	2.14522	27.7695	36.5512	20.2325	6.81744	9.66466	0.00123563	8.11698	26.4422	-0.00301764	4.84486	35.2364	7.03338	9.54038	30.3137	22.1563	-0.000332636	9.37222	-0.00096328	29.5165	18.0322	10.3154
39.2693	21.3153	0.748046	2.75881	11.442	30.6874	5.42432	-0.00437477	7.91815	11.5481	52.3195	39.5183	4.49004	0.00384353	29.2194	8.37277	9.06991	5.87176	0.695122	3.47911	10.4161	3.72634	12.4269	5.33125	6.80879	2.46443	10.1074	11.3856	1.82996	23.4764	31.9132	15.7876	15.3424	7.32078	0.0011116	6.41037	21.5781	-0.00252262	5.42302	40.1023	7.07796	7.69594	28.775	23.2079	-0.000890291	6.72747	-0.00050602	26.655	16.174	9.18845
39.3693	19.6074	0.614057	2.28783	18.6329	31.9405	5.381	-0.00352091	6.86685	9.45573	50.5669	39.5572	3.57198	0.00319307	26.5272	7.27452	7.25996	5.72246	0.64654	2.95205	18.6154	5.88474	11.1405	4.70934	13.2175	2.41589	12.3533	12.0198	1.56113	19.3275	29.9584	17.7177	15.3434	5.49226	0.000942922	20.2455	30.6828	-0.00198792	4.92308	37.5647	6.18242	22.4334	26.5761	28.961	1.2765	9.35573	-0.000194266	23.0434	14.9984	8.1778
39.4692	19.3349	0.503909	4.65939	17.6656	30.6341	4.73681	-0.00267244	5.9403	7.69607	51.2075	48.211	2.75957	7.51086	27.2187	6.16722	5.59991	7.62957	0.545168	2.50483	19.0996	5.78329	9.87904	22.8354	14.3072	1.96145	11.7809	11.4776	1.33194	15.6757	27.0643	27.5547	13.1694	12.6608	12.2233	22.3848	26.5174	-0.0015113	10.6818	32.8967	5.05293	26.8179	22.7632	27.4035	1.51578	8.24436	-3.75e-05	21.4612	20.6537	7.27651
39.5691	18.0103	0.413473	5.06684	15.4786	28.2141	3.97573	-0.00184707	5.13516	6.25187	47.4641	58.7571	2.0979	8.48253	25.3705	5.1766	4.23369	7.73424	1.95861	2.12536	16.5404	4.88788	13.3642	26.3815	13.2422	1.50446	11.4184	10.3492	1.13637	12.6037	30.3424	29.0547	10.7487	13.4166	13.8923	22.7701	21.7898	8.49084	11.1786	45.0974	5.60736	25.7888	20.8826	23.2111	1.38061	8.69583	2.48706	18.8397	22.622	6.474
39.669	16.2264	0.339251	4.72452	13.3438	25.5979	3.2664	-0.00106545	9.81287	6.0043	51.5793	57.4561	1.58035	7.71359	37.1088	4.32715	3.16467	7.35176	4.0411	14.4177	13.1762	3.84128	13.0432	25.3509	11.4605	1.13095	10.0105	16.4742	0.969594	21.3378	29.9951	26.7418	8.6082	12.4441	12.4819	20.1153	17.7827	9.17981	9.92526	71.6382	14.9154	22.7026	20.5145	18.5444	1.14195	7.15408	3.01619	22.3806	22.4444	5.75954
39.769	14.3158	0.278344	4.14421	13.9041	22.8658	2.65692	-0.000324597	9.77138	5.11708	54.0988	52.0741	1.1842	6.60352	37.3026	3.61085	2.35007	6.8591	8.29183	15.6862	9.98528	2.89607	11.8331	23.0523	10.2802	0.8438	8.38341	18.5303	14.4332	22.4187	27.8885	22.9919	6.84243	10.2217	10.4273	19.801	14.4986	7.96468	8.26906	114.211	16.4507	24.7399	17.9679	14.3045	0.903348	5.3969	2.75332	30.4538	24.5451	15.1651
39.8689	12.4573	0.228365	3.53395	12.3984	20.2415	2.15108	0.000350241	8.7545	4.21703	50.1981	45.7094	0.884613	5.54087	34.5806	3.01103	1.73843	6.36292	8.69205	14.2549	7.31986	2.12757	10.5284	20.5608	8.76116	2.84702	6.85922	24.7906	17.57	20.4454	25.0534	23.6972	5.42237	7.97759	8.47378	17.2759	11.8194	6.49204	6.69305	116.255	14.9004	27.8131	18.0691	10.7854	0.698515	3.91953	2.24208	30.8274	24.3332	16.4407
39.9688	10.7394	0.187358	2.97186	10.7286	17.8227	5.69768	0.000966266	13.9226	3.43968	54.9554	39.5423	0.659633	4.61664	33.8439	8.07111	1.28301	5.89199	7.69653	15.5275	5.24014	1.5365	15.3035	18.2086	15.465	7.66784	13.1969	26.3108	17.0231	17.5093	38.9557	28.1559	4.29153	8.19976	6.80947	14.3221	16.4818	5.18052	5.34197	105.005	12.4038	26.1565	15.952	13.1993	0.533496	2.7952	1.71769	28.4754	22.8559	15.5059
40.0687	9.56346	0.153714	2.48161	9.22379	25.9126	6.16571	0.00150215	14.0819	2.7967	51.8423	33.9734	1.74733	3.83693	31.1448	8.69117	0.945607	5.45273	6.34403	20.9028	3.68513	1.09677	21.4165	16.0826	16.4348	7.2808	14.0047	25.1963	28.778	14.5158	43.2737	27.235	8.24183	9.71993	5.44648	25.3862	16.6255	4.10252	4.23384	90.6145	9.87757	22.7812	13.4238	20.5143	0.404805	1.97532	1.26766	24.8968	26.1069	14.0528
40.1686	8.3736	0.126108	2.06478	7.91878	28.1415	16.3221	0.0019256	12.662	2.27173	45.9633	29.0934	13.2227	3.18601	41.4536	14.0758	3.84393	5.04519	8.13838	20.1224	2.55612	0.77654	20.9252	16.2585	15.1033	5.86017	12.7293	22.7608	30.5617	11.819	42.6033	36.0467	8.08166	14.5895	4.34772	34.2893	13.9196	3.23984	3.34364	76.6845	7.66594	25.8209	27.5149	20.669	0.305916	1.38946	0.912616	21.1642	26.4425	12.5776
40.2686	8.45211	0.726857	1.71482	12.0455	27.5125	25.3193	0.00220632	11.0608	1.8449	49.274	24.8753	24.0608	2.64465	40.9656	14.1443	4.89877	4.66765	9.58617	17.7272	1.75365	0.546657	18.9893	15.0312	13.0264	4.48143	10.8456	19.8002	36.1954	9.52337	39.5247	43.1567	6.89551	15.6195	3.46774	33.0679	30.0159	2.55604	2.63569	64.3304	5.85627	29.4073	28.4516	29.1183	0.230719	74.3166	0.645704	32.9822	25.1489	11.2114
40.3685	11.0486	0.745271	1.42284	30.6041	25.5912	25.2322	0.00235669	18.1396	1.49831	46.1131	21.2525	24.2045	2.19503	37.8004	12.6404	4.51807	4.31785	8.83934	17.7085	1.19222	0.383259	16.8969	23.0739	15.6895	15.5071	8.95331	27.1411	41.4977	7.62644	35.4614	48.9885	5.61571	13.4909	2.76492	28.6193	26.6147	2.01592	2.07575	53.7507	4.42909	31.985	39.4825	28.5871	0.173781	99.5086	0.451099	34.6067	23.0276	9.98026
40.4684	13.4511	0.647045	1.1801	30.116	23.1825	22.249	0.00236401	24.3365	1.21708	40.7321	18.1511	33.5589	1.82175	34.1974	14.1421	3.72727	3.99271	7.42433	15.7557	0.804524	0.267929	14.9519	23.629	15.0848	14.9951	7.2696	29.975	39.5123	6.08465	31.1767	48.9611	4.49345	10.7649	2.20423	23.6383	24.7935	1.58987	1.63405	45.8322	3.32789	29.6978	38.0824	24.6382	0.130684	86.9823	0.312164	39.5596	20.5678	8.88018
40.5683	21.432	0.539373	0.978655	26.577	20.6897	18.6891	0.00220912	23.1119	0.988859	40.2586	15.4998	31.8582	1.51193	30.752	13.0602	5.14658	3.68941	5.96099	13.5686	5.98723	0.186925	13.2096	21.9335	14.5351	19.4926	5.84951	29.2918	35.305	4.84351	27.0597	43.9439	3.57054	10.939	1.75716	19.0887	25.0979	1.25394	1.28592	49.6129	5.46276	33.4805	33.1368	22.3386	0.0980752	67.2065	0.214459	37.8494	18.0587	7.90002
40.6683	24.2193	0.444557	0.811666	22.9467	18.3053	28.9308	0.00187451	20.4731	0.803643	59.9013	13.2348	26.7526	1.25478	27.602	20.1965	4.84769	3.40446	4.67188	11.5678	7.12415	0.130234	11.665	19.7079	12.8172	20.6311	4.68322	26.7862	30.7442	3.85046	23.2909	37.2496	2.82916	21.7634	1.40078	15.239	21.0214	0.989107	1.01177	45.7507	10.5357	31.5197	27.7204	18.5211	0.0734311	49.347	0.146492	38.413	15.6627	7.02754
40.7682	24.1677	0.365216	0.673218	19.7186	20.0054	28.8183	0.00135351	17.813	0.653401	62.1041	11.3001	21.2519	1.04135	30.6032	20.8786	4.03478	3.8412	3.61192	9.83029	6.53798	0.0906492	10.2996	17.5011	10.8292	17.0796	3.73878	23.4938	26.4769	3.05876	19.9364	30.5036	2.23909	21.5594	1.11667	12.0933	17.2012	0.780332	0.796003	39.8164	11.062	27.4665	29.4606	41.1638	0.0547196	35.3805	0.0996322	35.068	13.4631	6.25124
40.8681	22.661	0.299749	0.558443	16.9269	19.612	25.4061	0.000634442	15.423	0.531436	62.0718	9.64766	16.4056	0.864235	29.0846	18.8293	3.17494	3.74646	2.77036	13.2901	5.37185	1.14213	9.09365	15.4735	8.94365	13.1862	2.98002	20.0232	22.6899	3.23309	17.002	24.4243	1.77134	25.6319	0.890162	9.56662	28.7519	0.615734	0.626183	40.9361	9.8315	23.7621	26.4777	44.5671	0.040476	25.0701	0.0675557	30.4831	13.9968	5.56056
40.968	24.507	7.65962	0.463332	14.5271	18.2682	21.338	-0.000294489	13.3357	0.432338	56.4633	8.23724	12.4664	0.717267	31.5464	16.1969	2.42684	3.5191	2.11492	12.6313	4.14983	1.34894	8.02883	13.6583	7.29285	11.3677	2.3731	16.7115	19.6591	2.9559	14.4633	21.049	1.40116	51.6299	0.709609	7.55499	25.1318	0.485968	0.49269	37.1036	8.10715	19.8166	22.4391	40.0541	0.0295158	17.6585	0.0456847	25.8323	13.5084	4.94611
41.0679	23.9542	8.05553	0.384396	12.4669	16.5617	17.5372	-0.00140054	11.5265	0.351942	58.4216	7.03437	9.38842	0.59534	29.8221	13.6764	1.82552	3.27107	1.61005	17.7887	3.08171	1.22264	7.08865	12.0485	5.90312	8.89203	1.88887	13.7266	16.8921	10.8525	12.2827	29.9191	1.10851	51.2391	0.565648	5.96085	25.5386	0.383668	9.30434	32.0649	6.42182	26.5045	18.5653	33.058	0.0210815	18.1889	0.0308247	21.5874	13.6471	4.39945
41.1679	22.203	7.03264	0.31892	10.6987	14.7874	26.0326	-0.00268002	9.96181	0.286765	53.9128	13.391	7.03371	0.494192	27.1738	11.4605	1.36071	3.0319	1.81349	17.3506	2.2264	0.995845	8.04216	10.6258	6.87811	6.73209	1.5029	11.1342	15.7788	12.729	10.4185	30.7534	0.87704	43.1485	0.450889	7.27708	21.3998	0.302978	10.9541	27.1529	4.96842	27.6804	15.2013	26.0136	0.0145789	14.8583	0.0207584	17.8978	12.9602	3.91316
41.2678	19.9435	5.87144	0.264635	9.18131	30.3277	25.7014	-0.00412224	8.60924	0.23379	47.8447	23.4504	5.25351	0.410276	26.997	9.57307	1.72799	2.80808	1.64772	15.5518	1.57625	0.766741	7.5554	9.37029	6.539	14.1254	1.19547	9.28267	13.9924	12.0936	8.83001	27.9748	0.693712	180.927	0.359368	6.82657	28.6721	0.239312	10.0986	22.785	3.78869	44.4055	23.8837	23.6273	0.00952867	13.6115	4.64688	29.0587	11.8557	3.48064
41.3677	17.5613	4.84178	0.21949	7.87913	35.7608	22.5853	-0.00567179	8.61369	0.190781	41.1826	25	3.91675	0.34061	32.6146	7.9857	1.59225	2.60007	1.37481	13.4229	1.09856	0.570847	6.78669	8.26285	5.7307	16.1749	13.7099	7.61839	22.133	10.5612	7.47943	23.895	24.673	309.602	0.286404	11.9888	24.6641	0.189087	8.54783	19.0404	2.86246	46.4846	23.6367	19.6075	0.00558811	19.5095	79.2379	35.0694	10.5823	3.09592
41.4676	15.2795	3.97856	0.181972	6.76163	36.1707	18.9435	-0.00729006	7.72588	0.155826	46.9938	23.4053	2.91697	0.282816	31.6042	6.65773	1.31314	2.407	1.10015	11.4516	0.755817	0.415935	15.7105	7.28617	4.82617	16.6339	16.6867	6.17528	22.8237	9.01973	6.33312	32.3573	28.8228	299.256	0.228177	15.6741	20.2545	0.149444	6.97023	15.8806	2.14927	42.4938	20.7527	15.4797	0.00249763	22.9462	105.108	69.4066	9.2869	2.75367
41.5676	13.1715	3.26588	0.150774	9.41859	34.2201	17.5658	-0.00891176	6.74439	0.127554	45.0065	26.2374	2.17099	0.234872	34.888	5.54924	1.02867	2.22783	2.34651	16.9411	0.514468	0.298707	16.3502	6.42483	7.92537	18.2767	15.893	4.95535	20.9985	21.192	5.3604	32.7645	25.7969	249.637	0.18173	22.5678	17.0945	0.118155	22.7789	13.2334	1.60633	36.4907	17.4241	11.8504	0.000158563	36.3152	141.066	76.581	8.05205	2.44936
41.6675	11.2818	2.68006	0.124945	17.4161	31.2865	21.253	-0.0104389	7.43838	0.104677	40.1793	35.0484	1.61515	0.195118	33.122	4.62481	0.784449	2.0616	2.47503	16.352	0.346895	0.492505	15.0682	5.6653	11.2737	15.2651	13.8294	3.94347	34.6827	26.1054	4.53213	32.256	21.3691	196.192	0.144642	22.1087	15.7088	0.0934621	28.782	11.0229	4.76942	30.3062	14.3585	8.88963	-0.00160093	32.8105	132.848	72.3128	10.2383	2.17878
41.7674	9.62008	2.19913	5.51141	20.1981	28.0697	26.6686	-0.0117528	14.0222	0.086098	43.6876	35.1671	1.20133	0.162159	30.2181	3.85419	0.589328	3.43164	2.19673	16.0858	0.231986	1.96639	13.4652	4.99555	11.3904	11.8198	11.5388	4.29673	36.0711	25.2116	3.8365	28.7354	17.2112	149.94	0.115024	19.2536	13.0097	0.0740437	27.0694	10.4407	7.46551	26.2655	11.7359	6.57613	-0.0029257	25.6627	109.803	63.9017	19.9717	1.93813
41.8673	8.17722	1.80445	6.9267	18.3318	24.9117	25.2783	-0.0127221	13.9421	0.0708383	41.1063	32.199	0.89341	0.13482	28.6741	3.21192	0.526764	6.89183	4.24261	14.254	0.154078	2.20208	11.9297	4.40498	10.2546	8.91596	9.42275	4.17059	33.2845	22.1826	3.24261	29.2615	13.7115	113.002	0.091369	15.9483	10.629	0.0586828	23.0991	20.0604	7.5006	21.9259	9.55746	4.81683	-0.003858	23.9726	84.8444	54.6284	24.2301	1.72411
41.9672	6.93529	1.48058	6.76882	15.9216	21.9682	21.8735	-0.0132775	12.4871	0.0584086	46.7318	34.0973	0.664355	0.112141	30.7145	2.67666	0.428636	7.44781	4.4024	32.8384	0.101479	1.95955	20.8282	3.88424	8.7558	6.66079	7.60628	3.7985	29.3732	18.6562	2.74054	26.5008	10.8758	84.5509	0.0724715	12.8968	9.18562	0.0464891	18.9065	22.1538	7.62553	19.6465	7.7707	3.50306	-0.00437518	18.9725	62.9573	45.8746	25.2267	2.24503
42.0672	14.5223	1.21483	6.0572	13.6994	24.6954	18.2233	-0.0133444	10.8968	0.048341	51.4216	43.4024	0.493962	0.0933432	28.9462	2.2306	1.34859	7.19891	3.88325	33.5415	0.0662993	1.58188	21.0158	14.9009	7.27309	10.9653	6.10093	3.32265	25.4432	23.2843	2.31673	22.5795	8.61163	77.9918	0.0573849	10.3029	19.9067	0.0367633	15.9914	24.2686	6.68467	25.5366	7.0131	2.53428	-0.00461856	14.0796	45.4917	38.1401	24.3661	8.65352
42.1671	17.5303	0.996774	5.214	11.7633	26.9517	14.9223	-0.0128475	18.4062	0.0397913	48.6005	42.9761	0.367196	0.0777426	26.3519	1.85889	1.44828	6.74833	3.19498	30.0143	0.0429349	1.21197	19.225	27.055	5.95019	9.86248	4.87626	2.8263	21.8603	22.5807	1.95853	18.5497	6.81405	63.9233	0.0453652	8.17855	17.6553	2.06471	13.0357	22.4651	6.69298	25.2421	5.95306	1.82628	-0.00462203	15.158	40.2631	31.5285	22.5279	14.0702
42.267	18.0017	0.817847	4.40475	10.0962	34.6637	13.4684	-0.0117911	18.0661	62.3695	45.827	39.1425	0.272942	0.0647922	23.7427	1.57162	1.26679	6.26785	2.53756	25.8927	0.0273973	0.899818	17.1449	28.5089	4.82571	7.81537	3.88985	2.35525	19.5869	19.9048	1.65564	14.8847	5.39037	73.9307	0.0358001	16.5033	14.5566	2.22373	10.4405	19.5812	11.7454	22.506	4.92869	1.31227	-0.00438786	16.2608	33.4914	25.9765	20.2526	14.3891
42.3669	17.141	0.67103	3.68621	8.66447	36.1993	11.4266	-0.010268	16.1317	71.916	63.4447	34.432	0.202894	0.054046	21.3235	12.2539	1.02076	5.80497	1.97675	22.0866	0.0171559	0.654668	16.6049	26.6945	3.89395	5.94429	6.70494	1.93211	20.9477	16.7564	15.3909	11.7547	4.26391	65.3663	0.0281569	26.329	15.0872	1.92776	8.28881	16.6439	12.1058	20.1668	21.9398	0.940881	-0.00402105	14.1392	25.9719	21.3606	17.8631	13.3509
42.4669	15.6487	0.550562	3.07021	7.43564	34.771	9.43547	-0.00839955	14.0659	63.9543	65.8827	37.4983	0.150852	0.0451224	33.1346	14.0779	0.790099	5.37149	1.52289	18.7725	0.010678	8.87722	15.0349	24.0596	3.13275	9.4602	6.97012	6.36614	19.5124	13.8585	21.1472	9.18017	3.37291	52.6734	0.022067	26.3881	39.4712	1.57123	6.5513	17.2213	11.9745	24.3031	26.3547	10.0953	-0.00350228	10.9027	36.5883	19.4685	15.5442	12.0388
42.5668	13.9234	0.451714	3.74308	6.38106	32.0486	7.69319	-0.00630899	12.1859	53.372	60.8861	40.4595	2.89234	0.0376979	36.6834	13.856	0.598492	4.96904	1.16563	15.9373	0.00666731	10.5026	14.0241	21.3901	2.51587	8.46681	6.28665	8.26077	17.2851	11.269	22.611	15.779	2.66815	40.7419	0.0172086	23.1826	40.8936	1.25415	5.16635	15.6434	10.3811	23.4355	24.5399	12.3283	-0.00284494	7.99824	34.9539	18.7672	18.9774	10.7575
42.6667	12.184	0.370605	3.62459	5.47609	33.8563	6.23423	-0.00415933	10.5385	43.7023	56.7829	38.0424	3.5029	0.0314936	34.8507	17.1406	0.447872	4.59644	0.888734	15.8402	0.00416004	9.52462	12.5732	18.9206	2.01818	8.19779	12.6521	8.66513	14.9973	9.07382	34.8544	17.0639	2.11076	34.1238	0.0133149	19.2802	39.7472	0.993665	4.06947	13.5313	8.45059	20.6579	21.0806	25.6767	-0.00215086	5.73204	29.0826	16.7455	19.8119	9.5841
42.7666	11.6098	0.304051	3.23102	25.6888	34.2733	5.03661	-0.00210247	9.10933	35.5707	55.569	40.5255	3.20474	0.026328	31.8016	16.2603	0.332814	4.2517	0.676059	17.1776	0.00251032	7.75996	11.1497	16.7043	1.61775	6.63359	13.5313	8.24669	12.8953	7.26394	38.6215	15.8848	1.66994	26.8653	0.0102136	15.6223	33.3563	0.785247	3.20352	11.463	6.644	28.9069	21.8811	27.4984	-0.00144867	4.12096	22.5565	14.6798	19.1645	8.53051
42.8665	10.6035	0.249444	2.77593	26.0353	32.4384	4.06264	-0.000278166	10.7424	28.8966	50.0886	51.2549	2.64922	0.0220022	36.8244	14.2488	0.246307	3.93276	0.513577	15.5981	7.6897	5.97578	9.8566	14.737	11.2708	13.2926	12.3348	7.4209	11.0435	5.7947	37.9801	13.7451	1.32123	21.5635	0.00768667	12.493	27.3015	0.620054	2.52094	13.7694	5.11648	29.2057	31.014	24.6058	-0.000856283	2.92406	60.308	12.4965	17.7348	13.2421
42.9665	9.43706	0.204637	2.34271	23.1013	29.6648	3.27422	0.00123172	9.97312	23.4603	53.9443	50.6616	2.08795	0.0183851	35.3518	12.1211	0.181848	3.63773	0.389825	13.5151	9.54719	4.4496	8.70566	12.998	13.8073	16.7317	10.5239	6.43868	9.44039	14.0239	35.2136	26.3359	1.04527	16.6467	0.00564188	9.92263	22.2685	0.489651	1.98348	20.0049	3.88957	26.2956	30.0539	20.2614	-0.00045723	2.06106	77.243	10.4694	19.8215	13.4415
43.0664	8.25972	0.167874	1.9596	20.9352	26.6186	2.6376	0.0023622	8.78458	19.0427	54.737	47.242	5.35385	0.0153808	32.3562	10.1885	0.134072	3.36483	0.295738	11.5443	8.89079	3.24243	7.68708	11.4631	13.3494	16.2533	13.7884	5.44501	8.06336	15.6905	31.5815	29.1722	0.826876	12.6084	0.00400264	7.85279	26.8267	0.386808	4.48489	19.9687	10.8827	22.4045	26.1941	15.9219	-0.000236265	1.44783	71.7414	12.5112	19.8651	12.446
43.1663	9.18917	0.137708	1.63213	18.1772	23.6259	2.12426	0.00308009	7.63157	15.4559	50.1087	58.3079	5.66736	0.0128792	35.1917	8.5216	0.0987726	3.11247	0.22428	9.81636	7.35977	3.1337	8.84382	10.1091	11.7897	17.5367	13.4226	4.5179	8.49361	22.0697	27.7583	27.4361	0.653995	16.7808	0.00269808	18.7487	27.3184	0.305681	8.18804	17.9112	12.0778	18.5249	23.7544	12.1525	-0.000252635	11.8456	58.9096	15.1593	18.7779	11.2159
43.2662	9.10372	0.112957	5.94555	15.6393	20.8352	1.71067	0.00336652	6.60474	12.5443	43.7995	57.229	6.97609	0.0107616	33.2912	7.11257	0.0727383	5.71091	1.0711	8.33497	5.71142	2.62941	8.33299	8.91496	9.96858	14.5848	11.7894	3.69397	7.87144	24.321	24.0881	23.8699	2.97117	15.3947	0.00162698	24.0159	22.8962	0.241715	20.4614	15.4118	10.9647	15.0524	20.2018	9.09791	-0.000540606	12.2448	45.3488	14.8015	18.0294	10.4019
43.3661	15.1038	0.0926487	6.9314	13.429	18.3038	1.37748	0.00330061	11.0741	15.4972	37.4084	51.9441	6.41247	0.00896792	31.7119	5.9313	0.0535643	14.5261	1.22667	7.07384	16.6511	2.05846	15.7676	7.86195	11.7085	11.2773	9.88212	2.98521	6.95864	35.4245	20.7298	99.7022	9.68266	21.0746	0.000750275	69.2964	28.7075	0.191272	25.6065	17.1013	9.13778	12.1028	16.7393	6.72075	17.4955	10.0134	33.57	13.2845	16.6074	9.37839
43.4661	20.8193	0.075987	6.61805	11.526	16.0429	1.10896	0.00302938	10.859	13.9717	41.5618	45.7215	5.31152	0.00744809	33.9551	4.94435	0.0394492	16.1047	3.68881	6.00263	18.474	1.54848	16.0669	6.93338	11.1622	8.50238	8.0894	2.38958	6.03216	46.7659	19.3073	122.797	10.0231	19.464	2.91e-05	346.024	35.3	0.151493	24.0201	15.8947	7.28125	9.66808	13.7152	19.3702	20.7761	9.34281	29.4602	11.4485	14.8931	8.37977
43.566	22.48	0.062318	5.86503	11.7716	23.1494	0.892519	0.00290727	9.69372	11.7049	39.4223	39.6017	6.36708	0.00617289	32.7866	4.12094	0.0290688	15.6677	5.68596	5.09339	16.5208	1.1361	14.7331	6.11456	9.79528	6.3506	6.53843	1.89779	5.18452	46.1403	17.3622	120.382	8.68984	15.9602	-0.000539845	396.024	45.7448	0.120126	20.4755	13.8767	5.65319	7.69189	11.1816	23.0592	18.9326	7.39109	23.5177	14.7955	15.3565	7.46549
43.6659	21.956	0.0511027	5.02592	10.4596	25.0849	0.718029	0.00359655	9.2147	9.91816	45.0607	35.5864	5.8069	0.00510737	30.0583	12.2068	0.0214314	14.7162	5.6402	4.3218	13.3931	0.81991	13.1477	5.39253	10.2498	18.6662	5.24803	1.49727	4.43905	48.0722	30.8633	107.015	7.1185	18.1451	-0.00101103	364.298	39.2414	0.0953297	16.7508	11.8035	4.31997	6.10404	17.3474	21.4728	15.6674	10.9085	17.8059	14.7487	14.7533	6.64449
43.7658	20.3419	0.0418998	4.23711	9.04422	24.5005	0.577405	0.00580416	8.16433	8.15907	43.1806	31.1155	6.5174	0.00419486	27.1405	13.2715	0.0158072	13.6779	4.88762	3.66708	10.2622	0.58509	11.6439	4.75589	14.5182	17.847	7.31705	2.00904	3.79425	49.0884	37.082	90.2081	5.70916	15.9634	-0.00135875	309.195	32.2134	0.0757149	13.4393	12.315	3.26809	17.3332	32.9128	18.0455	12.395	9.72839	13.0402	13.36	13.595	5.91179
43.8658	18.2665	0.0343441	7.30407	7.77454	26.2144	0.464063	0.0319847	7.1038	6.65033	38.5597	31.1577	5.82209	0.00340783	27.2731	12.1546	0.0116607	22.7342	4.24389	3.11153	7.58001	0.41426	10.2897	4.19445	14.6516	14.3922	9.44359	2.13464	3.24064	44.2507	37.7445	73.6088	4.54086	12.8373	-0.00164858	253.029	26.2858	0.0602175	10.6788	15.2132	2.45625	23.9453	34.1875	14.3521	9.58026	7.57304	9.33821	11.5679	12.1948	5.25945
43.9657	17.2367	0.0281441	7.70783	6.67447	25.46	0.372844	0.0412278	6.15055	5.40463	36.2396	28.5002	6.87369	0.00273957	32.4329	10.5159	0.00860424	23.9396	3.46501	2.64014	11.9161	0.291708	15.6717	3.69936	13.1841	11.0133	9.15369	2.04552	2.76684	37.6804	35.6339	58.7976	3.59957	14.511	-0.0018338	203.374	21.4308	0.0479798	8.44392	14.5903	1.83821	24.1045	30.5036	11.0387	7.31131	5.57923	6.58197	16.1348	10.7393	4.67901
44.0656	15.6518	0.0230557	7.10903	7.99449	26.0126	0.299623	0.75432	5.31778	4.38816	37.8245	35.996	6.24021	0.00219657	31.3209	10.5578	0.00634425	22.9852	2.74072	4.93857	11.8741	0.204619	15.517	3.2628	11.2544	8.27181	8.0254	1.84844	3.47638	31.1443	32.2969	46.2853	2.84933	12.7453	-0.00192977	161.958	17.4705	0.0382255	14.8346	12.8945	1.37177	21.6677	25.7769	8.3067	5.54027	4.00662	4.58578	16.4476	9.33474	4.16269
44.1655	13.8789	0.0188837	6.20524	7.29161	24.7298	0.240989	0.925565	9.61464	3.56175	35.0277	36.2505	14.6143	0.00176392	28.715	9.43228	0.00468042	27.1906	2.13006	7.85754	10.1506	0.143139	14.1288	2.87777	11.6923	8.15472	6.72119	1.60837	3.3974	25.3172	28.5727	36.0611	2.25391	10.243	-0.0019369	128.352	14.2418	0.0304762	15.0092	21.1764	2.99313	18.4461	21.3009	6.15823	4.18145	2.8413	3.16738	16.8889	8.03682	3.70351
44.2654	12.118	0.0154633	5.27832	6.33946	22.6695	0.194018	0.904004	17.0747	2.89068	30.7871	33.2288	15.2927	0.00143812	32.569	8.08443	0.00345049	26.8635	1.63878	11.8513	8.02679	0.0999011	13.5229	2.53815	10.6486	6.63066	9.26418	5.09273	7.34865	20.3832	34.9495	27.8867	7.89648	17.1482	-0.00191243	101.457	11.6099	0.0243358	13.1682	23.132	9.27875	15.2449	29.6352	4.5177	3.14866	10.187	2.17328	15.495	6.87042	3.29501
44.3654	10.4711	0.0126602	4.43257	16.0911	23.712	0.156392	0.820752	16.8611	2.34608	26.37	31.9726	15.129	0.00120264	31.1186	6.81642	0.00253593	27.1816	1.2533	16.51	6.05387	0.069557	22.1308	2.2386	9.14436	5.08834	13.0428	6.57505	13.1153	16.3176	35.8277	21.4477	8.21692	16.5106	-0.00182911	80.088	9.46438	0.0193965	16.4715	21.3936	10.4176	25.7563	28.6005	7.31423	2.36777	10.1225	1.48358	13.5026	7.78496	2.93161
44.4653	15.1326	0.0103591	3.69801	15.8335	23.4046	0.126363	1.20482	15.0768	1.90411	22.2827	51.4725	14.7471	0.00104012	28.4427	5.70857	0.00187171	25.8174	0.955076	15.7754	6.71064	0.0483325	22.1393	1.97442	7.61923	3.82571	12.9456	6.88339	13.8355	13.0182	33.947	16.4286	7.13418	13.754	-0.00170217	63.1731	26.9221	6.67223	15.4492	18.6404	9.49746	27.2861	24.8911	19.2347	1.77912	8.17691	2.32556	11.4578	7.85453	2.60815
44.5652	16.6003	0.00847017	3.0748	13.9727	21.8763	0.102376	1.22911	14.5426	1.5455	26.5786	53.9557	12.5175	0.000942909	32.8375	4.76726	0.00139268	24.4824	0.726289	13.8691	5.99864	0.0335024	20.2103	1.7414	6.72002	2.85453	11.4624	6.54422	12.8286	19.619	30.8317	21.7548	5.84689	14.6489	-0.00155644	49.8109	24.1547	8.72029	13.1688	15.8418	7.9311	25.0672	20.8241	21.3454	22.5556	6.12693	2.2807	9.58214	7.45349	6.1836
44.6651	16.3372	0.00691838	8.98463	12.0642	34.879	1.84539	1.13303	14.5533	1.25458	25.8452	51.7765	9.99632	0.000848826	31.5031	3.97641	0.00106055	35.6601	0.551635	24.8151	4.86154	3.18186	18.0131	1.53581	5.67825	2.12374	9.64562	5.88513	11.3433	20.0641	27.3109	35.3916	4.68971	12.6324	-0.00137127	73.4356	19.9446	7.88737	10.7732	13.3151	6.32664	21.5799	31.0892	19.3706	64.8129	4.43558	1.92003	7.94791	6.81489	6.63613
44.7651	15.2011	0.005643	10.2536	10.367	38.8626	2.18764	1.00526	15.1575	2.5559	23.2311	58.3976	7.7385	0.000760885	34.9059	3.31506	0.000830048	36.7428	0.418632	24.627	3.72422	3.83624	18.2824	1.35448	10.1282	1.57828	11.2918	5.10388	9.83409	18.8432	34.9275	37.7592	21.2263	10.0735	3.17197	72.3395	16.2878	24.8419	8.64348	11.1351	9.02775	17.9475	30.4582	16.0679	69.5666	3.1582	2.43028	6.56125	8.71946	6.23722
44.865	13.686	0.00459673	9.72142	11.2416	38.415	2.04177	0.877801	13.7189	2.47801	25.6636	55.7316	5.88967	0.000704852	33.1685	2.76307	0.000651194	35.0738	0.466304	21.8736	2.75048	3.50053	16.7484	1.19468	10.7859	1.17241	10.6219	4.31471	12.8945	35.2512	36.4163	54.528	22.4375	7.75331	3.60549	78.1273	13.2811	25.0358	6.86825	12.5624	8.86754	17.7794	26.6486	12.682	61.3498	2.23003	2.24893	6.35063	9.28333	5.64679
44.9649	12.069	0.00373627	16.1655	18.82	40.2403	1.75641	1.27658	12.0047	2.11721	24.8259	65.7598	4.43955	0.000674604	30.5083	4.93164	1.27638	36.2263	0.422019	18.8274	4.75108	2.86024	14.9421	1.62494	9.91974	0.870774	9.19236	3.57904	13.7844	37.7976	34.7976	56.3143	19.5669	5.86432	4.27337	77.5047	10.8269	21.3323	5.43087	18.5757	7.66496	19.9915	22.3427	9.70704	50.0329	1.56793	1.8434	5.67714	9.07529	5.05201
45.0648	10.4987	0.00303194	16.9336	17.8943	38.7074	1.45872	1.30012	10.4101	1.74625	24.126	64.2149	3.32791	0.000668392	27.5738	5.0385	1.50231	34.6031	0.351492	16.0484	6.61278	2.2061	13.232	2.34196	22.2867	5.03301	7.64913	2.92575	12.8379	35.5806	31.7562	51.3413	16.0618	8.19374	3.88138	67.8246	8.82596	17.2838	4.28352	19.0669	6.23007	18.8021	18.4006	7.28107	39.2893	5.75756	1.41757	4.8826	11.4256	7.04211
45.1647	9.0485	0.00245545	16.0608	15.6878	35.7033	1.78778	1.19968	9.54316	4.88189	21.6799	58.1639	6.735	0.000700435	26.1013	4.52697	1.35385	32.3254	0.28102	13.6372	9.09906	1.64429	11.6927	2.36922	24.7225	6.15467	14.2496	2.36424	14.8149	30.9395	43.2361	43.9095	12.8914	7.60366	3.25509	56.3069	7.19484	13.7616	3.37423	17.272	7.12886	16.3763	30.6365	5.38584	30.2436	5.73079	1.04868	12.6311	12.0845	7.01272
45.2647	7.74889	0.0019845	14.1926	21.5003	32.1926	1.68215	1.06774	8.3784	4.87099	20.8712	60.8483	6.89851	0.000728422	24.3475	3.88855	1.10566	29.9945	3.57868	17.1769	8.74925	1.19902	10.7556	2.19057	23.0942	5.2611	15.0349	7.7576	14.1338	25.8619	53.553	36.1576	10.2557	6.24685	2.64937	45.5839	10.3003	25.0847	3.12586	14.923	7.37321	19.7859	30.6479	4.49539	23.4731	4.6319	0.756181	14.5317	11.7724	6.45794
45.3646	6.60631	0.00159935	12.1449	19.9787	28.6539	1.45029	0.936944	7.272	4.19204	18.6764	56.5847	5.96853	0.000717125	22.0985	3.28155	0.861705	27.7742	4.82565	18.6602	7.35665	0.884729	9.92846	1.96474	20.0748	4.10431	13.6365	10.0615	13.2814	21.1576	55.1667	29.0569	8.13005	11.2271	2.13038	38.1676	12.0246	23.9422	2.65125	13.9666	6.51366	19.0964	40.9116	3.56104	17.9534	3.46851	0.535671	13.9357	10.9417	5.80903
45.4645	5.61445	0.0012851	10.2302	17.4355	25.3112	1.20514	0.817525	14.9857	3.46539	16.1431	50.2282	4.81044	0.000703849	19.892	2.7492	0.655122	27.0144	4.63049	18.5703	11.7183	0.640968	8.87625	1.74242	24.8113	4.21222	26.1866	10.5522	11.8062	36.5039	52.3993	22.9676	6.43573	10.9444	1.70438	67.8404	13.7787	21.149	2.16398	12.2269	5.35456	20.7087	44.3499	13.7035	13.6196	2.51035	0.374645	12.4047	9.87101	6.94947
45.5644	4.76086	0.00102988	9.43389	15.0178	22.3783	5.34746	0.711559	15.0408	2.82949	13.707	46.9791	8.95891	0.000694334	17.8601	2.29621	0.491175	25.3724	3.95771	16.5062	11.7148	0.458687	7.86512	1.53842	24.057	3.46072	27.7807	10.0419	10.2587	38.5097	53.5844	67.9968	5.09143	9.15798	1.36062	102.4	11.6894	17.3376	1.73415	10.4125	4.23352	21.7259	40.1039	15.8478	68.8346	1.78719	0.259559	12.2283	10.9862	6.7055
45.6644	4.03068	0.000822678	8.23383	22.7011	25.6151	6.04507	4.00539	13.5005	2.30113	22.259	41.8049	9.04971	0.000675633	24.2291	1.91539	0.365295	23.5819	3.20616	21.7194	10.0292	3.13879	16.5568	1.35572	21.2736	2.66508	25.2478	9.03623	8.8266	35.1788	50.7085	87.7045	4.0268	7.20735	1.08521	104.471	9.58163	35.1525	1.37707	13.269	4.24498	19.8789	34.0681	14.6058	92.3125	1.26188	0.178527	11.0224	10.9878	6.11895
45.7643	12.2317	0.000656543	7.00378	21.3467	25.6051	5.55926	4.7551	11.7881	1.86905	23.5624	36.3932	7.78883	0.000645202	32.532	1.59684	0.270369	21.8472	2.52523	20.5404	7.93759	3.63215	17.0703	1.19361	18.9359	2.00636	21.5107	11.9282	8.26526	30.153	46.0224	87.3905	14.5235	5.51204	0.865167	92.393	7.8169	36.9016	1.08849	13.8703	3.70198	17.0787	35.0133	12.2113	87.0417	1.32655	0.122095	10.0473	10.3741	5.48875
45.8642	15.6953	0.000521756	5.88174	18.6736	24.0852	4.75226	5.74823	10.2168	1.51735	21.9426	31.3614	17.2471	0.000586388	32.2029	2.27627	0.199518	20.2202	1.95786	18.0065	8.17511	4.33381	15.6971	1.05036	16.0758	1.49778	17.7575	12.5958	7.33775	32.9662	40.7491	78.3197	15.1435	4.15562	0.689608	88.2577	11.8336	31.7801	0.85829	16.8347	3.02299	26.3436	31.1327	9.68288	73.081	1.09026	0.0831893	8.72718	9.45485	4.89635
45.9641	16.5133	0.000412024	4.90716	33.4195	21.953	7.28299	5.60331	8.8369	1.23151	20.4484	28.169	17.9074	0.000509606	29.9125	2.23095	0.146957	21.592	1.50423	15.4367	13.9602	3.94131	14.0187	0.923987	13.3118	1.11455	24.6395	12.0303	15.0276	30.5355	35.5277	66.3315	13.1557	3.10983	0.549624	76.0919	10.2744	32.418	1.15867	16.0671	2.38107	27.3145	26.2725	13.3642	58.2316	0.822073	0.0565202	11.6382	8.41829	4.35998
46.064	15.9219	0.000319283	4.0801	33.0864	19.6624	7.42662	5.09819	7.63923	0.999374	23.1256	48.9095	15.6696	0.000451722	27.1157	1.97717	0.10811	20.808	1.14952	15.5642	14.1829	3.21539	12.4178	0.812729	21.0053	1.83798	24.3636	10.8497	16.2099	26.3495	51.3686	72.7146	10.7841	13.5811	0.437999	62.7347	16.3865	27.7115	7.56646	14.1731	1.83567	24.8692	21.6976	17.2958	45.1774	3.1789	0.0383128	11.7119	7.37493	3.88004
46.164	14.6428	0.000239936	3.38632	36.9965	22.4731	6.60299	4.51668	6.603	0.810765	22.0769	52.0587	23.747	0.000392189	47.0982	1.68942	0.0794626	19.4905	0.875656	13.8812	12.2296	2.47792	10.974	0.715098	21.9176	1.65355	21.5389	9.42813	18.4437	26.5573	55.8377	75.694	8.65062	14.5465	0.349013	50.6127	14.279	22.4764	8.79529	12.1096	1.39654	21.3121	42.7603	16.5582	34.5467	3.17518	0.0259388	10.6532	6.38622	3.45224
46.2639	13.4225	0.000172866	2.80775	33.3845	25.801	5.56648	3.95776	5.70723	0.657664	28.6945	48.7129	30.263	0.000356186	71.7031	1.42268	0.0583649	19.4726	0.66576	11.9629	60.8914	1.84581	9.71805	0.629834	19.9958	1.31045	23.0396	12.8552	17.5212	23.809	54.4301	78.7331	9.33931	14.8262	0.278091	54.2861	11.746	17.903	8.07781	10.2026	1.05349	19.4772	43.9659	16.6257	71.9667	6.4492	0.017563	16.9409	5.48301	3.07143
46.3638	11.9734	0.000118486	2.32674	28.9603	25.8212	4.58305	3.45184	4.93302	0.533312	31.2957	46.1091	31.8146	0.000319769	78.3084	1.19091	0.042845	18.4306	0.505587	10.201	77.4989	1.34529	18.3747	0.555847	17.1856	0.996757	22.7531	13.7398	15.6418	20.2192	50.2252	75.9727	8.19137	12.6007	0.221561	72.8912	9.58735	14.167	6.82676	8.54165	0.790303	24.9623	39.0988	14.4754	95.1966	6.05666	0.0119253	17.8616	6.94429	2.73251
46.4637	10.4955	7.62e-05	1.92748	24.9119	24.3021	3.73188	3.00442	4.26391	0.432353	29.481	41.2375	27.7883	0.000257438	74.1527	0.994398	0.0314218	17.1707	0.383668	10.3564	80.6994	0.966171	18.7219	0.606516	14.326	0.746975	29.7072	13.2062	13.616	16.6885	55.1318	66.9941	11.4209	12.0862	0.176505	70.1875	7.8169	11.1838	5.5626	7.13024	4.05295	24.634	32.997	11.7454	90.9472	4.80218	0.00807959	18.752	7.36295	2.43091
46.5637	9.09333	4.42e-05	1.59642	21.3897	22.157	3.02272	2.61249	3.68558	0.350341	26.1206	41.7631	22.496	0.000182942	67.6009	0.829405	0.0230224	15.9196	0.291028	9.25292	70.3314	0.68679	17.1673	0.574839	11.7441	0.556676	37.7711	11.9566	12.6984	13.5563	53.9846	56.2038	10.6264	10.0538	0.140611	60.7077	6.37235	8.82086	4.45414	5.94404	4.74267	21.9474	29.1078	9.14767	76.7726	3.56654	0.00544287	17.3632	7.18237	2.16261
46.6636	13.7599	1.83e-05	1.32197	18.358	19.848	2.44236	3.92643	3.18568	0.283635	22.4649	38.371	17.541	9.79e-05	60.9335	0.691447	0.0168478	14.7376	0.220696	7.97847	56.2241	0.484604	18.0242	0.520725	9.53607	0.413979	36.4523	15.504	11.2541	10.9101	49.9365	45.7212	8.91785	7.89131	0.112042	50.1267	5.19466	20.077	3.53568	15.1963	6.10924	18.5969	26.2803	6.94141	61.334	7.53928	0.00361931	15.1992	6.68092	4.8896
46.7635	19.4527	-3.04e-06	1.09446	15.7545	17.5993	1.97162	12.3978	2.75355	0.229424	27.38	33.8831	13.4041	1.4e-05	54.7325	0.576303	0.0123045	13.6369	0.16733	6.80457	42.7033	5.93527	16.6455	0.463806	7.70043	4.31581	31.8995	16.2587	9.7663	8.7309	44.724	36.4453	7.21828	6.02727	0.0892917	40.4716	4.23464	25.1731	2.79432	16.6269	7.13685	15.3286	22.3116	5.17607	47.6504	7.11754	0.00236338	12.9287	6.03025	5.92556
46.8634	21.1853	-2.33e-05	0.906151	13.5199	15.5115	1.59155	14.1558	2.37995	0.185435	26.814	37.929	10.8906	-4.17e-05	49.1094	0.797116	0.0089623	12.6165	0.126864	10.3323	31.3526	7.00494	14.8835	0.410423	6.1977	4.35008	26.6904	15.4718	8.39791	6.96231	44.3205	28.6472	5.76184	4.54107	0.0711757	32.3053	3.74131	22.5802	11.3163	15.3854	6.59873	30.1834	33.6945	7.20578	36.4654	5.65344	0.00151372	10.8269	5.33355	5.73446
46.9633	20.7774	-4.28e-05	0.750581	35.2271	24.9737	2.16927	13.5744	2.05693	0.149786	24.1774	45.5601	8.50792	-9.37e-05	44.0493	0.776174	0.00650376	11.6717	0.0961848	10.0147	22.4702	6.34737	18.1277	0.362438	6.00023	3.5576	27.9523	15.2681	18.8332	7.05247	41.2612	32.1904	4.5737	3.39724	2.48517	25.6335	14.9495	18.6008	12.6188	15.2169	5.5483	32.9903	33.0877	7.05076	31.5533	5.87683	0.000908568	18.7569	4.65045	5.23759
47.0633	24.1615	-6.08e-05	0.622294	34.7215	27.8964	2.10249	12.2754	1.77756	0.120668	24.8975	44.3585	11.4056	-0.000161535	39.5065	0.686324	0.00469604	10.7975	0.0729171	19.552	15.8163	5.16919	17.2779	2.06114	5.30238	2.73545	25.2805	14.0434	20.5768	8.79142	39.4324	30.4546	7.8752	18.5388	2.8053	20.2755	13.5547	38.5772	11.4416	13.6036	9.96047	37.5289	28.973	6.06767	37.0103	7.9689	0.000492435	23.488	4.0132	4.69958
47.1632	29.6923	-7.39e-05	3.41097	34.114	28.6383	6.35276	10.8478	9.20359	0.0969687	26.4324	58.3707	10.7347	-0.000224605	35.4311	2.63469	0.00337268	10.9265	0.0552544	19.6157	10.9779	3.97971	15.5804	2.40002	4.48486	2.05814	21.4898	17.2313	19.3007	8.52504	60.784	26.579	13.2385	20.1062	2.51593	39.194	11.2069	37.4115	9.618	22.5962	10.3157	42.2679	24.3	4.89165	33.5993	6.98484	0.000219757	23.1828	4.40714	12.4016
47.2631	30.7145	-8.31e-05	4.09104	30.096	30.051	6.97112	9.49468	9.79519	0.0776515	24.6435	67.8608	14.7726	-0.000284341	31.7759	4.71951	0.0024093	11.707	3.21235	17.4722	22.8541	2.96293	13.8399	4.9196	3.70631	1.53609	30.0707	17.6685	17.1445	7.51698	71.7189	22.1604	12.7309	18.0161	2.10042	40.713	9.15384	31.5407	7.81758	23.1849	9.11798	49.1153	30.5402	3.79448	27.7587	5.40243	5.41e-05	20.908	11.3846	13.4479
47.363	29.358	-8.84e-05	5.99375	25.9831	30.8445	8.53996	10.6937	8.90694	0.0618614	21.7293	65.4059	13.9975	-0.000298631	28.4976	4.82461	0.0017057	17.6456	3.89435	15.0519	24.1464	2.15906	13.6455	5.27554	3.73893	1.14293	29.7998	19.6169	14.8925	6.33101	72.4633	26.7548	10.7972	14.5975	1.7065	36.2437	7.46426	37.4977	6.25218	35.762	7.49768	46.7575	28.773	5.70498	33.3398	5.05839	-3.03e-05	26.2157	15.7873	16.2108
47.463	26.8627	-9.26e-05	6.10399	26.9354	33.1361	8.04312	10.2123	10.8651	0.0491595	26.7596	58.9342	11.745	-0.000275879	25.5574	4.33559	0.00119539	18.29	3.62372	12.8337	21.1732	1.55086	12.4124	4.96567	10.8164	0.849403	48.9664	19.2197	12.8113	5.20207	68.1519	26.0366	8.77376	11.3203	1.37118	30.3235	8.57523	33.2578	4.96001	36.1592	5.9294	40.9649	29.4783	6.30953	31.9192	4.0066	-6.83e-05	32.7063	17.3357	19.3086
47.5629	23.9352	-9.62e-05	6.82298	23.9964	32.2403	6.9428	9.22063	10.1499	0.0387866	28.2633	51.5956	11.6891	-0.000270994	22.9207	3.72437	0.000816264	18.4227	6.11682	10.9065	18.7427	1.10302	11.0527	4.48397	12.4113	0.630974	50.3969	17.6029	10.9736	4.21496	61.6347	25.9394	7.01417	8.59477	1.0967	24.6428	22.3668	32.3702	3.91885	34.837	4.58268	34.4002	26.1845	5.7177	34.8219	2.97441	-9.75e-05	32.2428	17.2211	18.6132
47.6628	20.9651	-0.000100721	6.42477	20.7602	29.9151	5.77773	8.14309	16.512	0.030279	26.2972	54.0171	10.0029	-0.000284437	31.4338	3.14302	0.000538796	17.4759	8.40666	17.321	16.2976	0.779065	30.5635	3.98961	11.7368	0.468637	45.2751	15.4552	13.2681	3.38651	62.0617	23.245	5.57135	6.45568	0.875482	24.2178	20.0009	27.3183	3.08975	30.8411	3.49186	28.2079	31.6647	5.75822	30.8805	2.14393	-6.09e-05	29.0636	16.1944	16.9806
47.7627	18.155	-0.000104202	7.68255	33.2085	27.0627	4.7282	7.12542	16.1284	0.0233557	23.1653	51.4734	8.0193	-0.000283889	31.239	2.63311	0.000338702	22.6342	8.10772	16.9051	13.0119	0.547537	32.2927	3.53047	10.2613	0.348046	42.6968	14.4131	14.8632	4.62958	64.3376	19.6856	4.41389	4.82194	2.4229	21.1158	16.5078	35.0027	2.43347	26.3912	2.63674	34.1461	29.5367	6.58294	25.2481	3.30543	3.14e-05	25.1023	14.7213	15.2304
47.8626	16.2102	-0.000108202	10.9815	31.4244	24.134	3.83853	6.2104	14.3842	0.0176936	20.582	46.1638	6.2205	-0.000242671	28.8702	2.19918	0.000193928	30.1425	6.94457	14.9486	14.2645	0.383415	29.8657	3.11785	8.63134	0.258482	36.9914	20.0257	14.052	4.61262	64.1138	36.6016	3.4931	3.59109	2.51694	35.932	13.4803	47.9047	1.9155	22.2506	1.97942	32.9778	25.3898	6.04133	23.632	2.97232	8.84e-05	21.1987	13.0841	13.5858
47.9626	16.7014	-0.000110151	11.1137	32.1575	21.3433	3.1043	5.40363	20.4769	0.0131144	17.7264	44.7168	4.73937	-0.000166345	33.2308	1.83438	9.87e-05	30.5395	5.63181	15.5796	13.544	0.267727	26.7142	2.75138	7.11107	0.516669	45.0894	24.9009	23.9379	4.11408	68.3087	45.2709	2.76311	2.67029	2.20508	36.4813	10.9918	43.7096	1.50718	18.6341	1.4803	29.0901	21.1331	11.9911	27.581	2.32082	2.42829	17.6807	11.4479	12.097
48.0625	15.9307	-0.000113466	10.0876	28.5831	18.7817	2.50617	4.69811	19.6285	0.00935678	15.0229	40.374	17.8079	-0.000118424	31.8589	1.52923	3.02e-05	31.9748	4.43828	14.0121	17.8143	0.514792	23.6743	2.4274	5.79038	0.476452	47.7289	25.6754	25.0414	3.48502	65.9613	44.4484	2.18541	1.98392	1.82517	32.2054	8.96076	41.2235	4.79095	21.4707	1.10434	29.1269	17.3496	12.7319	25.0004	1.71209	2.94491	17.2033	9.90364	10.765
48.1624	21.1252	-0.000116077	8.7417	24.7165	27.1954	2.02209	4.08327	17.427	0.00637845	12.6221	36.9333	19.579	-7.76e-05	29.1478	1.27453	-1.84e-05	30.6533	3.4422	32.4734	18.4108	0.526682	20.9246	2.14142	10.7905	0.38033	43.3411	24.2103	23.1529	2.87424	60.5504	39.5431	1.72845	1.47323	2.98515	26.8424	8.92635	34.4771	5.33785	25.6455	0.822562	28.8471	14.1571	19.8052	23.5357	1.23031	2.68827	15.4156	8.49659	9.5778
48.2623	22.4996	-0.000115986	8.48076	28.2656	29.4993	3.92498	3.54827	15.1717	0.00405752	10.5548	48.827	17.3701	-7.1e-06	26.3015	1.06214	-5.36e-05	28.6664	2.64512	33.1882	15.9937	0.452556	18.4801	1.88913	11.5912	0.290023	46.5049	21.6603	20.4487	2.33605	68.1006	39.6341	1.36702	1.09362	2.89885	23.1185	24.6565	38.6478	6.71152	24.366	0.61207	25.7431	11.5207	23.6031	22.0556	4.64954	2.1891	13.2743	8.49785	8.52104
48.3622	21.8273	-0.000114514	7.56675	25.5977	28.8248	4.07453	3.08305	26.0146	0.00226697	8.80297	56.3828	14.1634	9.99e-05	23.6326	0.885087	-9.13e-05	27.5289	2.82191	30.7181	12.7625	5.03677	16.3176	1.66661	10.6973	0.217551	42.443	18.7192	17.7189	2.29966	67.4157	35.6218	1.08106	3.43343	3.3532	19.0502	22.0977	40.2936	6.30465	21.4566	0.45524	25.3745	9.36369	21.988	28.3261	5.71949	1.67704	11.1915	8.02289	12.2913
48.4622	20.1447	-0.000106014	6.50474	33.5675	26.8049	3.6451	2.67868	25.5811	0.000832693	8.45337	59.239	16.1056	0.000218565	21.2066	0.737509	-0.000116711	25.7578	2.64724	26.7647	18.8305	5.92957	14.4072	1.47036	9.2458	0.16218	38.8076	27.6769	15.2263	6.01041	67.2996	30.34	0.854705	3.58702	3.02656	15.3644	21.3214	34.6402	5.37885	18.3189	0.338537	31.6076	21.1932	18.4823	26.4024	11.6207	1.23762	9.83744	7.31151	12.3188
48.5621	18.0461	-9.11e-05	5.49178	31.0117	24.828	3.08048	2.32726	22.8516	-0.000365396	7.5559	55.1752	14.4491	0.000302112	19.0222	0.614536	-0.000132164	36.3205	2.24056	25.159	18.4624	5.36818	12.7202	1.29722	7.73075	0.12062	33.1564	30.4216	13.036	6.79217	62.899	36.7216	3.89816	3.07402	5.54181	12.2569	23.9494	28.1485	13.2156	15.429	0.251783	30.8204	23.7764	14.7015	22.5401	10.9139	0.890999	17.2746	8.29591	11.3659
48.662	16.5432	-6.98e-05	4.59448	27.0324	22.4387	2.53908	2.02189	20.6332	-0.00105325	6.5273	61.1164	11.8416	0.00038991	19.0086	0.512069	0.972277	41.5769	1.80608	22.018	23.8524	4.36961	15.3947	1.14447	6.34835	0.089624	27.4108	29.6583	11.1422	6.36621	56.6768	35.7692	4.12208	2.44488	5.47955	9.72213	20.2784	28.3673	14.0608	12.9152	0.187288	27.3086	21.7206	11.3087	18.1056	8.65361	0.630461	18.6203	8.3753	10.2311
48.7619	14.7573	-5.45e-05	8.10149	23.2781	19.9998	2.06931	1.75652	18.0437	-0.00149416	5.54068	61.4444	9.29242	0.00048128	17.5942	0.426678	4.9111	41.1255	1.41863	18.866	22.5012	3.36287	14.6542	1.00971	5.15991	0.0665674	30.424	27.525	9.51641	5.5223	49.9611	31.6946	3.59485	1.87945	4.72822	7.68827	20.1676	35.4843	15.0271	18.2025	0.139317	23.0721	18.9086	14.5056	14.1064	6.4271	0.440572	21.7044	7.95044	9.13711
48.8619	19.9784	0.00364461	13.0998	19.9917	22.2454	15.5964	1.52593	15.6446	-0.00171083	4.65928	56.297	7.83527	0.000614	22.5731	0.355492	5.46547	38.8127	1.09814	16.0583	18.7458	2.50276	19.9678	0.89078	4.16872	0.0494353	28.1068	24.3769	8.12508	6.00123	59.9622	26.666	2.95063	1.42056	3.89114	6.06989	16.8586	31.814	13.44	24.411	0.103603	18.9854	34.2024	18.5119	12.9121	4.6335	0.305008	20.9115	7.27079	10.1427
48.9618	21.4364	0.00387338	13.6412	36.3263	27.9234	18.0979	1.32558	13.5323	-0.00173378	3.89806	49.6529	6.2374	0.000749799	22.1488	0.296207	4.83858	36.1263	0.84287	25.5793	14.6038	1.82291	19.4228	0.785794	3.35551	0.0367122	29.7346	20.9186	23.3185	5.5465	61.0071	21.7331	10.1619	20.4391	3.14297	4.78779	17.9998	26.2036	19.7115	26.7611	0.0770099	32.2989	36.1422	17.644	10.7057	11.2638	1.19298	18.6543	6.48847	10.9987
49.0617	20.8719	0.00339405	12.5185	34.8182	28.9116	16.7789	1.15156	11.6976	-0.00165177	3.25199	43.0482	4.82105	0.000858315	26.3398	0.246795	3.92054	33.4833	0.643716	29.7702	17.4426	1.30857	17.6059	0.69315	7.49663	0.0272603	27.151	17.5481	26.226	4.78189	57.5833	24.6867	10.5617	22.8501	2.51908	3.77448	15.1627	20.9854	19.2326	24.7782	0.0571231	51.4823	36.5858	14.9972	36.3097	11.9814	1.33586	16.0258	5.69323	10.3651
49.1616	23.0894	0.00283724	10.9024	30.5728	27.6598	14.3917	1.00045	12.5967	-0.00151135	13.1028	44.7602	8.55783	0.000990436	25.4373	0.308439	3.04347	30.9928	0.490156	27.468	16.0296	0.929866	15.6612	0.611386	8.308	0.0202429	29.9177	14.4707	24.8253	3.97999	55.3529	26.328	9.16699	23.8823	5.32388	2.9748	12.4168	27.0186	16.6489	21.5994	0.0420366	54.1085	32.3682	21.5079	46.7137	9.88153	1.18624	13.4943	4.93541	9.39169
49.2615	22.8137	0.00233233	9.26409	34.842	25.4402	11.9424	0.869286	17.4421	5.34067	15.7346	55.5956	8.57046	0.00113093	23.3215	0.293327	2.30917	28.6758	0.372542	23.9112	13.1808	0.655943	13.8578	0.539283	7.75743	0.0150327	28.0424	16.7711	23.4925	3.2489	60.5484	24.3558	7.51209	20.4674	5.36905	2.34447	10.1285	41.4423	13.7165	18.3601	3.24498	49.5456	31.0191	21.2203	43.5619	7.46201	0.952785	11.2364	4.24068	8.4053
49.3615	22.8952	0.00190175	7.77618	31.5362	23.6716	9.76013	0.755442	16.8791	9.34225	15.3347	74.748	7.35245	0.00122415	21.0579	0.257273	5.9811	31.5691	1.70736	20.4543	10.1879	0.460262	12.2441	5.54378	6.74151	0.0111631	24.2298	16.7694	20.9408	2.6227	59.1938	20.9995	6.02534	17.778	4.66156	1.84802	8.25751	38.5663	11.0426	15.4332	4.01629	42.5824	29.1343	18.3306	36.4061	5.42189	0.724054	9.29684	3.61967	7.49245
49.4614	21.5342	0.00154453	6.48647	27.3746	21.4478	8.48829	0.656585	19.4851	8.89597	18.6094	78.3517	5.90214	0.00126869	24.6468	0.218948	6.29076	30.6584	3.18674	18.2579	10.0038	0.859397	11.4434	6.58268	8.17919	0.00829152	20.1455	15.5424	18.217	2.1031	54.7079	17.3791	4.79216	14.2183	3.84529	1.45694	26.1361	35.147	8.78975	12.907	3.78506	35.382	25.1074	14.8087	28.9428	3.86747	0.531547	7.66376	6.60203	6.66992
49.5613	19.5646	0.00125059	7.95001	23.5514	19.1442	10.4484	0.57047	18.0155	7.56482	23.9458	72.9152	4.58205	0.00127957	28.6443	0.184098	5.46249	28.781	3.2867	20.4556	8.49405	0.874466	16.488	6.37085	7.88304	0.00616038	18.1354	21.3959	18.4696	1.67955	67.552	14.0128	3.7984	12.8694	3.10901	4.01558	23.5366	29.0953	22.0642	14.9695	3.21137	28.8339	31.8037	21.3928	22.4272	2.73335	0.381305	6.3039	7.87983	5.93512
49.6612	25.4466	0.00100951	7.71095	33.8736	16.9398	9.85183	0.494811	15.8517	6.23023	23.8525	76.2784	10.9316	0.00129773	27.5219	0.154014	4.38691	26.7456	6.93417	20.2019	6.69009	0.749787	16.1887	5.80699	6.95235	0.0045791	32.8612	23.967	30.3987	6.22046	69.5041	29.2081	3.25724	15.7108	2.49296	4.37873	19.4433	24.2755	23.5328	14.9968	2.58452	30.2568	33.0896	21.1488	17.138	4.88636	0.269072	5.17877	8.14482	5.28057
49.7612	26.9094	0.000809938	6.87922	31.6666	18.0994	8.50701	0.427318	13.767	9.56495	21.666	70.9346	11.4675	0.00129347	30.6287	0.128573	3.38985	24.7767	7.30119	17.9201	7.64282	0.593633	16.1395	5.18375	17.0851	0.00340057	34.4927	23.5833	31.5942	7.30204	65.9773	32.892	6.66786	14.0992	2.01439	3.96534	15.8795	19.5282	21.03	13.4691	2.01877	27.6871	32.5472	18.8836	21.0738	11.1004	0.187589	4.25131	7.83555	6.20399
49.8611	26.0122	0.000642306	5.91353	27.6691	25.8223	7.08015	0.577573	19.1395	11.2652	24.1173	67.6196	10.0088	0.00124249	29.135	0.107147	2.57107	22.9304	6.47575	15.4184	6.91016	0.449455	14.7232	4.59208	19.2032	0.00252075	31.2225	31.3578	38.2296	6.94033	59.9858	31.1461	6.59319	18.4187	4.2626	3.34357	22.6036	15.5085	26.5257	11.6761	1.54868	23.7881	28.5156	15.5319	19.4033	10.5727	0.129619	3.48844	7.2381	5.96182
49.961	23.9577	0.000496314	4.99271	23.8387	27.8857	8.03671	0.574121	39.352	15.4861	22.8919	65.6043	23.7042	0.00111839	45.1018	0.109246	1.92558	21.2151	5.34204	22.826	5.63317	0.33107	15.1116	4.05632	18.0249	0.00185736	26.5515	33.2035	36.9772	6.06377	59.7149	27.1954	5.63981	16.8208	4.29967	7.45534	19.5366	12.2584	24.9359	9.90091	1.17469	27.7168	23.9215	12.1969	16.1285	8.42313	0.0889495	17.5349	6.67037	5.4339
50.0609	21.4345	0.000369482	7.4388	20.4756	27.1947	12.1009	1.74886	39.4875	14.2326	32.3544	59.9034	24.8416	0.00093109	45.765	4.30016	1.43168	19.6262	4.24882	22.0348	10.3865	0.239568	13.8828	3.57926	31.3642	2.06353	39.8293	31.7582	33.2392	5.08372	55.7277	22.6806	4.59731	15.0786	3.86465	7.91614	18.6025	19.9012	21.2749	8.31341	0.884458	30.5957	35.6348	9.30516	29.7242	6.26885	0.437116	26.4981	5.98369	4.87247
50.1608	18.8252	0.000258313	7.60453	18.8551	25.2633	11.9831	1.98361	35.4415	20.251	33.1003	52.7548	21.6733	5.96694	42.5326	5.07049	1.05995	20.6655	9.80908	19.4266	10.7247	0.171348	18.0799	10.1628	33.6955	2.12147	40.1594	31.8595	29.0185	4.16872	75.2845	18.3799	7.87889	12.2185	14.1236	7.10298	15.4723	18.685	17.4122	27.8895	0.662631	28.5728	34.8959	6.96403	32.1752	4.52389	0.497752	29.9876	5.26977	6.2524
50.2608	16.3315	0.000164799	15.5212	25.7803	22.8696	10.5414	3.35456	30.9449	18.7179	33.6275	45.7066	17.5364	11.3854	38.561	4.75081	0.782764	19.8409	10.468	30.5118	9.31254	0.121625	17.4487	18.7727	31.0989	6.88256	62.2967	29.584	25.0184	3.37633	80.378	14.6133	7.59955	9.54878	15.0066	5.96418	12.6483	33.4956	20.5763	31.353	0.494696	24.8005	30.5266	5.14322	28.4578	3.21602	0.444654	28.586	4.58065	6.12568
50.3607	14.0501	8.7e-05	16.8842	23.9487	20.4025	8.84564	3.52372	26.8188	15.7905	30.7998	39.2973	13.6701	11.3762	34.6986	18.6261	0.577147	18.5628	9.33086	29.7293	13.3454	0.0859456	15.7845	19.8334	26.8802	7.75955	63.3067	26.2095	21.4504	2.71514	77.6936	24.6251	6.54694	7.27729	13.2343	4.85592	10.3149	34.5351	24.3719	31.5775	0.368395	27.693	25.5926	3.76286	23.2394	6.19413	9.83781	25.3743	4.97495	5.61506
50.4606	12.0175	2.29e-05	15.7453	20.8988	18.0783	8.16189	4.28736	23.1953	12.9731	26.9285	33.6624	10.7718	10.0188	31.1505	20.7033	0.425039	17.2317	7.71553	103.145	17.3986	0.0606234	19.1099	18.5855	22.4764	13.4615	56.5893	22.4967	31.0634	2.17404	71.3595	28.3601	5.35049	5.47673	10.9809	3.89335	21.8947	29.6032	22.5088	28.4149	0.273938	33.6475	37.3668	2.73427	18.2621	5.77466	11.7692	21.7429	4.91448	8.0054
50.5605	12.7044	-2.74e-05	13.8116	49.546	18.5842	19.9939	4.18487	20.05	17.2828	24.6276	28.7834	8.27909	8.48792	27.9449	19.0836	3.34287	15.9574	6.14432	108.847	16.4597	0.0427625	18.1916	16.7553	18.4588	12.1962	47.8382	18.8752	32.896	1.73616	63.6403	27.1008	4.28704	4.095	8.89936	3.09718	19.3987	24.0312	19.0665	29.3306	0.203818	32.5374	36.4402	20.4362	14.0634	4.56707	10.6949	18.2823	4.6064	15.8786
50.6605	20.8575	-6.49e-05	12.3526	48.5278	20.0928	21.4383	3.80889	17.3285	15.7987	28.2088	27.5573	6.27567	7.09631	25.0634	16.5501	3.7968	14.7664	4.7937	98.1951	13.7313	0.0302025	16.3973	14.8976	15.0063	9.68558	39.3331	28.5716	30.5417	1.3839	55.7383	40.1381	3.40826	3.05144	7.14333	2.45385	26.8149	35.1658	15.5528	28.8993	0.152228	28.7186	34.3638	24.6347	10.7104	3.38825	8.6895	15.211	4.17886	22.3996
50.7604	23.7679	-8.88e-05	10.6311	42.7873	19.6055	19.3914	3.37492	14.9758	13.2874	27.0518	24.7609	4.71949	5.90512	22.4776	14.0208	3.60787	13.6611	3.69644	84.917	10.7055	0.0213852	18.9727	13.178	12.1288	22.1212	33.3064	31.6439	27.02	1.10186	48.9032	66.8684	2.70102	11.6198	5.71072	1.94017	38.1277	32.4686	12.4603	29.8547	7.75042	24.2132	29.6583	23.04	8.10595	2.44142	6.64819	12.5794	3.70919	22.3581
50.8603	23.8071	-0.000101511	8.98096	36.9359	18.2184	17.5925	4.56422	12.9423	10.9063	24.165	21.6492	3.53287	4.90565	20.1584	11.7652	3.01337	12.6377	2.83087	72.49	8.00027	0.0151787	17.8971	11.6343	9.7705	20.6923	27.4089	30.9654	23.4303	0.876685	42.3884	87.8785	2.13782	12.3312	4.55765	1.53252	39.251	28.1452	9.89368	27.1046	9.57511	19.9008	24.7271	20.5772	6.11319	1.73428	4.90193	10.3668	3.89506	20.6048
50.9602	22.3689	-0.000104435	7.5162	31.7385	20.1495	18.462	4.5808	11.1847	8.88371	23.572	18.6932	2.63753	4.07292	18.079	9.83326	2.37489	22.1359	2.15917	61.628	5.80773	0.0107932	16.7126	10.264	7.85581	23.6771	22.2178	28.34	20.141	0.697117	36.453	88.1174	1.69119	12.3765	9.2393	1.2101	32.9363	22.9314	7.82014	23.4397	9.01968	19.5739	20.3147	16.9271	4.60107	1.22313	3.52661	8.52593	3.7799	18.5407
51.0601	20.2598	-9.88e-05	6.26009	27.2448	19.8551	16.582	4.21243	10.9255	7.21852	21.2172	16.046	7.82136	3.38085	23.9124	8.20482	10.7754	23.4912	1.64283	52.3246	11.1965	2.28256	14.9875	9.05259	6.30974	19.9573	17.8619	24.8701	17.2465	0.554175	31.1863	79.2133	1.33751	10.4635	9.26773	0.955429	41.9532	19.8437	15.5248	19.855	7.65184	17.4129	16.5818	13.2937	3.45915	0.859458	2.49381	7.00351	3.50496	16.5564
51.1601	17.9353	-8.71e-05	5.2009	31.0871	18.5429	15.0817	3.74814	17.2925	5.86089	18.3928	17.1191	9.14081	2.80619	23.6037	6.84124	11.9128	22.601	1.24812	44.4068	11.6641	2.75683	13.4114	7.98325	5.06502	17.1861	14.2943	27.5714	14.7424	9.03553	26.5889	74.5444	1.05761	8.27241	10.8367	0.75442	38.1624	16.1583	16.0335	30.182	19.1582	14.743	17.3825	10.1425	2.5992	0.602779	1.74151	5.74876	3.15714	14.7477
51.26	16.0899	-6.95e-05	10.5878	34.5684	22.7427	12.8387	4.93472	16.8298	4.75718	29.5675	20.0309	8.27224	2.32914	21.7743	5.70263	10.5228	21.159	0.94741	37.6819	10.1678	2.51713	11.8864	7.03989	4.0642	13.4386	11.41	26.9933	12.5922	17.2716	22.6172	64.8736	0.836159	6.34055	14.0895	0.595787	31.5651	19.1352	14.1703	30.4242	20.9639	12.1464	15.5553	7.59107	1.95258	1.58886	1.20478	5.31048	2.78855	13.1258
51.3599	15.1252	-4.8e-05	11.513	31.1654	23.636	14.6982	4.91977	17.8711	3.86081	43.3697	19.348	15.8415	1.93318	20.8512	4.75295	9.60226	19.6466	0.718759	31.9741	12.0454	2.05739	10.9251	7.77814	3.25924	10.1731	9.0946	24.7117	10.7517	18.5947	19.2089	53.9959	0.660986	4.78555	13.0813	0.470651	28.9009	16.9563	11.782	28.8796	18.9323	9.84856	14.9223	5.60656	1.46675	1.53803	0.827475	4.64318	2.42904	11.679
51.4598	13.7032	-2.27e-05	10.7349	27.0304	22.6524	25.3549	4.97456	16.2433	3.13311	44.8021	29.2262	17.5939	1.60455	19.0715	11.5123	15.6499	18.1962	0.545102	30.5793	11.0377	1.58715	10.4701	13.1849	2.61046	7.61012	7.24329	21.6901	9.179	17.1216	16.2969	43.7008	0.522468	8.87263	11.0552	0.372083	48.6693	13.9139	9.52715	31.3693	15.737	15.3281	32.0931	4.10206	1.10199	1.23196	0.565148	3.94714	9.44872	10.3906
51.5598	12.1334	5.97e-06	9.41597	23.2508	20.8542	37.159	4.58592	19.527	2.54238	41.3172	32.0029	20.295	1.33179	17.2084	12.2614	15.3033	16.8396	0.413316	26.8909	9.06269	1.18296	19.0342	13.7411	2.29502	6.55542	5.76629	18.4953	7.83595	14.7316	13.8158	34.7143	0.412911	9.34852	9.02535	0.294449	46.5063	11.3973	7.60005	29.074	12.5216	23.1022	33.4053	15.7688	0.828069	2.6916	0.384182	3.30443	14.4449	9.24395
51.6597	17.1914	3.41e-05	8.02879	19.9635	18.7834	36.5842	4.08385	18.1938	2.06288	36.2432	30.2446	18.2911	1.10542	15.4626	11.1605	12.9308	15.5804	0.313364	23.0755	6.99859	6.4623	19.3029	12.8239	1.93227	5.12652	4.58928	15.4634	6.68947	12.2438	11.7056	27.2211	0.32629	8.03344	7.26646	0.233046	43.044	9.10983	6.02154	25.3543	15.7347	23.8133	35.9539	18.2347	0.622409	10.0217	0.260131	2.74254	16.3961	8.96897
51.7596	18.8274	1.45849	6.75109	23.5941	16.7085	32.1163	3.58562	17.36	1.6736	36.28	27.0316	15.0208	0.917545	15.3917	9.6337	10.2506	14.4142	0.237585	19.6505	5.19693	7.39232	17.6798	11.5445	2.4185	3.88093	3.652	14.4285	5.71112	9.98356	11.3231	21.1495	0.25773	6.39644	5.81662	0.184467	36.8862	7.21803	4.75444	21.5557	14.9009	21.6275	39.8387	16.8052	0.46789	9.98465	0.175529	2.26487	16.5565	8.19815
51.8595	18.5146	1.54509	5.63643	21.4761	14.7545	26.9258	3.12949	15.3957	1.35764	33.0233	23.5785	11.7991	0.761614	14.2311	8.14603	7.86621	13.335	0.180128	28.9724	4.40127	6.6271	15.7721	17.5708	2.35032	2.90323	5.34669	12.823	5.35427	8.05184	10.4039	16.3225	0.203515	4.91963	22.4708	0.145962	32.5672	5.70092	3.74744	18.1208	12.6712	18.5105	36.2625	14.0502	0.351628	8.07249	0.118032	4.44306	23.9317	7.35815
51.9594	17.2197	1.35101	4.68844	19.3519	12.9723	22.1118	2.72476	13.6353	1.10127	28.7854	27.653	9.05293	0.632197	12.8828	6.83026	5.93009	12.3363	6.60044	27.9496	3.4619	5.36862	13.9666	17.9646	3.23496	13.8161	10.443	11.0309	4.75664	6.45299	9.28008	12.5351	0.160684	3.7198	23.9655	0.115343	33.5499	4.49737	4.94774	15.1553	12.2224	18.8947	37.9465	11.1412	0.263955	16.2458	0.0790769	6.22169	26.6662	6.56576
52.0594	15.4996	1.12844	6.9105	16.7824	21.3683	17.9816	2.36538	11.863	0.893143	46.0814	26.7257	8.56125	0.524774	11.5873	6.72017	4.4254	11.4123	7.97855	24.6369	4.31986	4.12047	12.3416	16.6671	3.23627	30.6035	11.1114	9.27046	4.13368	5.15368	8.12902	9.59084	0.126836	2.78814	21.1578	3.11188	46.0842	8.89486	4.70767	12.6451	10.4807	17.0884	33.9378	15.7308	15.2117	23.1433	0.0527669	6.34928	30.6411	5.84764
52.1593	13.6664	0.930677	7.04627	14.4354	24.4999	14.5538	2.05044	10.2712	0.724047	48.6217	33.27	7.17771	0.435625	21.4701	5.96358	3.28315	10.5574	7.41742	21.1568	4.02934	3.06144	10.8991	14.9734	2.90035	37.9494	10.1094	7.65547	8.09162	4.91437	7.04051	17.7811	0.100037	2.08034	18.6619	31.9835	39.721	34.3607	6.14988	10.539	8.48301	14.5939	39.2965	15.4537	17.9769	29.4628	0.0350125	5.81003	31.1225	5.2048
52.2592	12.1124	0.76479	6.41439	12.7181	26.9546	11.7521	1.77785	8.88101	0.586878	47.2702	35.6818	5.69724	0.361635	22.3596	5.09819	2.4273	12.6532	6.25294	18.0207	3.3378	2.22743	9.62356	15.2031	2.47047	32.5309	8.61729	6.23604	8.66949	4.30192	11.0429	54.5674	0.0789551	1.54852	15.4853	93.2593	61.0489	35.0936	5.83525	12.2512	6.64756	12.0829	36.2246	13.323	16.3573	25.4629	0.0230499	5.0563	29.6475	4.6314
52.3591	10.572	0.627803	5.56593	10.977	26.501	9.47888	1.53598	7.6761	0.475641	42.4853	46.6	15.4163	0.300153	20.9227	4.29398	1.79088	12.5381	5.03002	15.3096	2.59103	1.59783	9.21421	14.0746	2.04904	25.4008	7.11561	5.02454	8.08194	3.61056	14.3521	126.144	0.062317	1.15116	12.5502	102.297	53.357	30.0085	4.9967	20.1862	5.10893	9.82585	31.0006	10.7516	20.2875	19.5887	0.0150273	11.5335	27.1746	4.12047
52.4591	15.8199	0.51519	4.72101	12.8263	24.7214	7.64092	1.32909	6.63394	0.385476	36.8028	46.4717	16.4238	0.24898	19.0077	3.59445	1.31973	11.839	3.9464	12.9955	1.93063	1.13492	11.7256	12.6346	1.67458	19.2184	5.77844	4.0123	12.4757	2.9617	24.3707	152.169	0.0491431	0.85506	10.0739	92.8083	45.8883	24.3418	4.09595	20.6802	3.87892	7.90438	25.7551	8.34557	18.7257	14.3551	0.00964503	14.1262	24.2888	13.3762
52.559	17.5466	0.422733	6.3442	11.6546	22.4302	6.15741	1.14398	5.73305	0.312316	32.684	42.4451	14.4132	0.206344	18.3831	3.00113	0.971838	13.0452	3.05292	11.0282	1.39872	0.800437	11.2685	11.216	1.35666	14.3737	6.15525	3.1801	12.8021	2.39792	27.7257	148.919	0.0387727	5.04148	8.05362	78.3005	37.6828	21.6427	3.28884	18.721	2.92216	6.31648	21.1267	15.6678	15.5818	24.5554	0.00603982	13.8424	23.3546	14.7524
52.6589	17.3587	0.346859	6.3179	10.1247	20.0368	4.96103	0.989209	4.95442	0.252966	48.0158	41.0229	11.6937	0.170955	29.8701	2.50302	6.95008	18.4494	2.34246	9.35794	1.52191	3.65043	10.1828	9.91541	1.09346	10.7035	5.60262	2.5045	11.759	1.92705	30.5247	132.267	0.030601	5.48784	6.42753	63.8917	32.0134	17.7792	6.62375	16.1704	2.19032	10.6886	17.2329	18.1733	12.3609	22.4821	0.0036292	12.444	21.5322	13.9624
52.7588	18.4394	0.284597	5.6975	11.5391	17.7373	3.99678	0.856923	4.2815	0.204876	49.6215	42.6863	9.12823	0.1417	30.5386	3.12272	7.86586	18.9083	1.78864	7.94038	1.35093	4.12843	9.05027	8.75189	0.878759	7.95709	13.4702	5.4353	10.3585	1.542	46.0421	111.434	0.0241994	4.76484	5.12606	51.2769	26.2459	14.2256	6.85515	13.6902	1.63642	11.3277	17.3975	16.767	9.56747	17.6682	0.00207357	10.7333	19.3213	12.6679
52.8587	18.273	0.233505	4.92222	10.4443	15.6177	3.21997	0.7423	3.69992	0.16598	50.2362	58.6542	9.52555	0.116923	28.4384	3.27508	7.00186	18.0229	1.36183	6.73749	9.42684	3.6863	8.00588	7.72033	0.705151	5.91162	23.4941	15.5938	14.7569	1.23052	59.0819	90.8949	0.0192568	3.81039	4.08686	40.8023	28.4822	11.2755	6.06197	18.4664	1.21996	18.4508	15.3782	18.5659	7.30686	13.0714	0.00111307	9.05763	17.0194	11.3426
52.9587	17.0681	0.191569	9.91632	20.6032	14.5154	2.59457	0.637846	3.19732	0.134544	45.945	59.2802	8.29754	0.0961378	25.7983	2.96701	5.68728	16.8257	1.03507	5.7168	11.1847	2.98046	7.07243	6.80888	0.565617	4.39089	24.4788	20.6653	14.8789	0.980956	61.6778	72.5848	0.0153059	17.761	3.25791	32.3216	25.4199	24.3213	8.69874	18.1166	0.908201	19.3843	30.7148	31.4951	5.53864	20.4082	0.000516355	7.55152	14.796	10.1126
53.0586	15.4036	0.157142	10.7642	19.8936	17.8068	8.88523	0.548168	2.76295	0.1091	55.7615	60.4545	6.70848	0.0787621	23.2186	2.55661	4.42044	15.609	0.785881	14.5212	10.2545	2.28518	7.59103	6.00459	1.17017	3.26105	24.8618	21.8539	13.5813	0.782039	58.972	57.1252	0.0122337	19.0991	2.59696	25.5426	30.1929	23.6908	8.44432	16.1476	0.675467	17.7467	37.3712	32.3923	4.18049	18.3937	0.000133095	6.25251	12.7402	9.00318
53.1585	15.1062	0.128878	10.7814	29.0715	18.2838	14.0224	0.471528	2.38755	0.0884505	54.5339	55.691	5.22704	0.0641434	20.8456	2.45949	3.35618	14.452	0.596294	14.9683	8.42191	1.69708	8.34058	5.86514	1.28137	2.42184	30.0393	20.8888	11.9326	0.624038	53.8342	44.4977	4.66452	16.52	2.63291	20.16	51.1016	32.9641	7.29527	13.8575	0.502033	15.2514	34.9158	28.5	3.14757	14.3738	-3.88e-05	9.12436	12.3532	8.01156
53.2584	14.028	0.10569	9.74556	31.0673	17.4234	24.7071	0.40458	9.82119	0.0716155	49.1421	49.2347	11.0038	0.0535823	36.7648	2.16583	3.70883	13.3725	0.452266	20.4019	7.29334	1.23476	25.6554	5.36283	4.31702	1.79859	28.5602	18.8478	18.2591	0.498811	51.501	34.4048	5.97987	13.1904	4.78264	15.9011	44.7026	30.1689	6.00476	11.6983	0.372946	25.132	30.0316	23.2575	2.36667	10.6077	-8.87e-05	13.6572	11.4482	7.52538
53.3583	12.6148	0.0866962	8.42883	27.8242	15.9918	25.2316	0.347523	14.5569	0.0575373	46.5258	59.9179	11.3401	0.0441237	40.0315	14.195	4.0563	12.3711	0.342959	19.4191	11.3897	0.886185	42.6391	5.99519	5.03457	1.33572	24.8324	16.3833	23.4915	0.399192	63.948	34.2587	5.61451	10.1582	4.7233	12.5376	36.7912	29.5576	4.83201	9.8027	0.276892	26.4747	35.7876	18.1769	8.73234	20.0794	-9.09e-05	14.1866	10.3076	6.8116
53.4583	11.1161	0.0711678	7.13748	24.0989	19.9478	22.4444	0.296021	14.3879	4.96264	54.776	59.678	9.83338	0.0354472	37.8793	18.7717	6.14991	11.4438	0.260041	22.9121	11.3313	0.63011	44.1588	7.64587	4.78785	3.21772	20.9884	13.8735	31.7148	0.318842	65.9354	30.6921	4.72566	7.68528	4.07416	9.8841	30.0321	27.1269	4.09452	8.18634	0.205458	33.7777	45.4042	13.8243	9.59369	18.6729	-6.83e-05	13.0787	9.10067	6.09402
53.5582	9.66516	0.0584786	5.97983	20.9664	20.607	18.9239	0.250183	21.4549	5.31603	53.031	54.4819	7.93351	0.0286833	34.5249	18.0959	5.92186	10.5858	0.197142	21.2024	9.67995	0.445186	40.6496	7.53083	11.2782	3.02539	17.2554	11.5232	31.5714	0.257504	65.6328	25.9887	3.82902	14.2229	3.35242	7.79169	24.4865	29.3701	8.03553	6.82573	0.152329	33.1932	42.8776	22.7303	11.9258	14.7551	-3.1e-05	11.4242	10.8503	5.43137
53.6581	12.4787	0.0480729	4.98239	23.299	19.6937	15.5812	0.21458	20.7082	5.76988	47.5744	47.9768	6.17478	0.0222218	31.913	15.9468	4.97327	9.79185	0.149432	18.4725	16.0948	0.313148	36.3138	6.90439	12.5996	2.42839	36.4478	12.1246	37.2831	0.204747	64.673	21.2673	5.65643	13.9317	2.70777	6.14201	26.7918	29.6155	8.28364	9.82638	0.112738	29.5164	37.0254	24.7091	11.0149	31.1512	-1.92e-06	9.70645	11.2093	4.83471
53.758	13.1595	0.0394598	4.14018	21.0031	18.103	12.6868	0.181353	18.4164	5.06312	42.4198	41.5658	4.71334	0.0175755	37.9345	14.1962	3.9307	9.05743	0.113267	15.8059	16.2538	0.219528	32.17	6.17651	11.7999	1.8553	39.2879	11.558	46.6437	0.157186	60.0253	20.3477	5.3211	11.6777	2.1704	4.84151	25.7005	25.2381	7.31616	9.78847	0.0832415	24.9851	30.876	23.7809	9.16804	29.4039	1.84e-05	15.0379	10.7805	8.18267
53.858	16.9231	0.0322352	7.73827	18.2159	16.2912	10.275	0.154861	16.0403	4.9628	43.8553	35.7376	3.55837	0.0147121	37.1521	12.151	3.01159	8.37812	0.085872	13.4476	13.9784	0.15351	29.1248	5.47598	12.4519	1.39265	35.917	10.411	56.3887	0.113568	53.8655	21.8892	4.48158	9.19738	1.73405	3.81624	24.0802	34.9758	6.08122	9.25763	0.0612621	40.3479	25.3688	20.4031	7.99922	23.3542	1.89e-05	17.7782	9.94052	8.41978
53.9579	17.8197	0.0261341	15.5818	15.6688	14.4838	8.3001	0.133125	13.8919	4.25069	48.0729	30.6153	12.4042	0.0116577	34.1961	10.2394	2.26837	7.74986	0.0650986	29.1211	11.0916	0.107087	25.8987	4.83869	11.4108	1.03847	30.6846	11.059	54.5277	0.0765417	71.1068	24.6465	3.6324	7.03647	1.3835	10.2462	19.9896	31.9867	4.91669	8.13773	0.0449202	42.3035	26.0949	21.3415	9.50203	17.3581	5.71e-05	24.9796	8.9203	7.82527
54.0578	17.1887	7.52509	24.7458	29.9016	12.7853	6.69613	0.114887	12.0123	3.50755	45.3713	26.1817	20.6026	0.00951002	44.0929	8.57313	1.69201	7.16884	4.57732	29.5571	8.38438	2.08016	27.5286	4.2702	9.82792	0.772421	42.6343	16.2563	49.011	0.0483017	78.9993	23.3375	2.90106	5.30581	1.10318	14.6362	26.7764	26.5076	3.92202	6.94236	0.0327977	51.461	23.2092	25.5386	8.65969	17.8621	0.000167246	26.7612	9.43482	7.05979
54.1577	15.8121	19.2014	29.56	42.9304	11.2379	5.39861	0.099342	10.3825	5.80166	40.235	22.3712	25.9372	0.00774061	51.0883	25.1778	1.2696	6.63151	5.55389	31.2833	14.1598	2.47748	36.4682	3.76673	8.20137	0.573979	42.1721	21.7071	42.7864	0.0266923	77.779	20.3778	2.30345	3.97107	0.879455	14.3117	37.7324	21.2742	3.10749	10.2709	0.0238899	51.7063	19.5882	63.6407	7.1665	14.587	0.0002578	24.9818	9.19102	6.30934
54.2576	14.1373	19.8036	133.29	55.4597	9.8524	4.35112	10.832	8.9728	12.2212	34.6195	19.1075	62.735	0.00677293	51.2169	31.5675	26.4126	7.01966	5.16934	30.3403	66.9424	2.2517	41.5104	3.32202	13.3386	0.426365	37.2885	23.0209	36.8883	0.010924	72.1596	16.9972	1.8247	2.96044	0.701076	13.9914	48.6132	28.546	2.45363	14.8369	0.0174027	46.4409	62.4271	70.1043	5.66979	10.9706	0.000163506	21.955	8.54225	5.62131
54.3576	20.0695	24.0183	251.658	96.4216	8.62404	3.50641	51.4841	7.75427	26.9288	29.3248	16.3161	87.9838	0.00576013	75.4638	30.0465	30.6799	6.74895	4.36009	79.2805	103.843	1.83641	39.0257	2.92969	20.0104	0.316669	35.5097	28.1381	31.6282	-0.000619991	64.7415	13.7781	1.44404	2.20235	0.558877	46.3489	56.6211	31.5412	1.93372	14.791	0.012673	68.0203	106.585	63.6283	4.38213	7.95606	15.7876	18.7144	7.70613	5.00315
54.4575	21.887	24.3967	345.065	95.2521	7.54138	2.8255	60.5737	6.70127	26.3173	24.6315	13.9301	111.444	0.00460989	82.9398	29.8771	27.5355	15.8917	3.50834	81.9237	127.535	1.41501	35.0624	2.58366	20.4969	0.23518	30.8966	28.804	27.0514	-0.00878229	56.9182	10.9596	1.14211	1.63649	0.445564	51.4758	48.1103	27.5101	1.52235	34.9812	0.00922209	73.1504	115.236	68.7453	22.0938	5.66978	19.1462	15.6901	6.81316	4.45143
54.5574	65.2683	27.9161	367.071	84.1196	6.59067	2.27662	58.5973	5.79137	22.5298	20.5941	11.8911	110.537	0.00383914	78.6583	26.6073	22.4478	48.0752	3.07752	73.5238	133.165	1.05409	54.0934	2.27861	18.5587	0.174663	25.7777	29.1378	23.1112	-0.0142677	49.4006	8.60526	1.63315	1.2152	0.355276	46.8945	44.956	22.4609	1.19777	73.0522	0.00667482	105.151	111.018	61.7325	42.7652	4.00523	39.5035	13.0326	9.26803	12.8271
54.6573	161.103	24.7919	339.551	72.6408	5.75788	1.83411	53.1628	30.1232	18.5925	17.1745	10.1486	94.4697	0.00316124	71.7399	22.7773	17.4802	54.1027	3.58629	73.1578	160.655	0.768462	71.1242	15.6032	15.8909	0.129718	21.0488	32.56	19.735	-0.017409	42.5185	6.69534	8.11448	0.90197	0.283314	103.004	37.3072	17.9327	0.941893	77.8602	0.00479177	122.104	96.5599	50.9277	43.5364	2.81671	40.9439	10.7674	10.1052	29.8156
54.7573	242.272	20.7926	296.778	62.4239	5.02916	1.47739	47.0412	82.0334	52.7274	58.6328	8.6599	75.6922	0.00264283	135.578	19.1951	13.2851	52.8277	3.29544	85.1288	149.442	0.552259	68.7565	18.3032	20.4898	0.096341	16.9893	32.0009	28.7981	-0.0186933	36.3933	5.17572	8.61851	0.669346	5.5692	109.128	30.4884	35.4814	0.740257	71.4357	0.00324701	128.552	80.7629	40.0649	37.6711	23.1393	64.7299	8.86833	10.0023	31.9314
54.8572	330.934	17.1684	252.622	78.4796	4.39205	1.19006	41.1947	135.02	78.635	130.686	7.38844	58.6994	0.0021787	145.056	16.0718	9.96054	49.6714	2.76359	78.5426	123.637	0.393022	62.2262	17.6593	20.1307	0.0715511	13.6251	29.3635	37.635	-0.0183888	31.0352	3.98218	7.5259	0.496603	48.3107	103.814	26.7754	34.2193	0.581566	62.0427	0.00204716	173.721	66.4442	30.6016	30.4529	29.9843	63.6092	7.2909	9.38596	29.9954
54.9571	367.919	14.1129	212.236	90.4466	3.8355	0.958891	35.9158	143.814	73.2227	146.794	6.30302	44.7196	0.0017162	136.666	13.4203	7.40969	46.1811	2.21711	68.3711	95.9164	0.277835	55.3278	16.0802	17.9057	0.0531433	10.8875	25.8128	37.1612	-0.016719	26.401	3.05257	6.18086	0.368457	74.4252	89.354	22.7183	28.8046	0.456679	52.6536	0.00112618	174.418	54.2694	22.9207	23.8053	26.0192	53.5986	5.98766	10.6491	27.1512
55.057	399.302	11.5862	177.116	91.9933	3.34948	0.773178	31.2539	130.8	61.8957	139.794	5.37633	33.7281	0.00130208	124.4	11.1934	5.48688	42.7876	1.7369	58.4862	71.4427	0.195547	48.9482	14.3498	15.1947	0.0394781	8.68187	22.0355	33.6631	-0.0131009	22.4222	2.33272	4.96218	0.273398	71.5163	73.6108	18.6221	23.2421	0.35817	44.2276	10.726	156.604	44.1822	16.9374	18.279	20.4822	41.8659	4.9143	37.3565	24.2916
55.1569	390.963	9.50835	147.295	81.6782	11.7867	0.624082	27.1747	114.603	50.8837	124.481	4.58558	25.2903	0.000963069	112.073	9.33155	4.05203	39.6008	1.34253	49.7553	51.7389	0.137212	43.2419	12.711	12.5781	0.0293274	6.91462	18.4137	29.4835	10.6046	19.0226	1.7776	3.94854	0.20293	61.1437	59.3636	15.1924	18.4784	0.280824	36.9759	13.3276	133.24	35.9175	12.3968	13.8973	15.1644	31.2779	4.03188	87.4428	32.1201
55.2569	362.73	7.80223	122.274	70.6131	15.0137	1.15165	23.6196	99.4144	41.469	107.33	3.91081	18.8987	0.000611573	100.645	7.77775	12.5255	36.6393	1.0296	42.2532	36.7064	0.0960969	38.185	11.2281	10.2685	0.0217817	5.50301	15.1395	25.4553	13.5535	16.1284	53.9492	3.13077	0.150677	52.8798	75.3202	13.7129	14.6121	0.21995	30.8463	19.7358	129.397	29.1796	18.9677	42.6694	10.9161	22.7046	3.30723	118.884	31.6626
55.3568	326.007	6.402	101.407	60.6967	20.0462	1.18636	20.5266	86.0019	33.7024	91.0138	3.33459	14.0941	0.000204934	90.2933	6.48207	13.4285	33.896	0.785955	35.8619	25.6358	0.0672464	33.7154	9.90772	8.31624	0.016183	4.37766	12.2897	21.8393	13.2424	13.6685	83.6189	2.47908	0.111871	43.5562	71.436	11.3313	11.5318	0.171926	25.707	19.5725	114.439	23.6985	19.0361	46.1114	7.7505	16.1585	2.7125	192.096	29.0751
55.4567	287.172	5.25298	84.0584	52.1068	21.2006	1.05909	17.8376	74.3413	27.3659	76.4922	2.84256	10.4985	-0.000201895	80.9741	5.40201	11.739	31.3573	1.72345	30.4317	17.6839	0.0470268	29.768	8.73899	6.70331	0.0120232	3.48129	9.87414	18.6844	11.7123	11.5816	88.0951	1.96212	0.0830415	35.1955	61.4096	25.1387	9.09395	0.134621	21.414	16.9889	96.5899	19.9321	16.9835	40.7604	5.4648	11.338	2.22454	238.243	28.3265
55.5566	249.63	13.3532	69.6595	44.72	20.4827	0.894697	15.501	64.247	22.2142	63.9745	2.42195	16.1538	-0.00048352	72.6191	9.09947	9.45664	29.0087	1.82546	25.8223	12.077	0.0328402	26.2826	7.70688	5.38802	0.00893209	2.76794	7.86624	19.5033	9.87676	9.81203	81.0545	1.55295	0.0615555	28.2159	50.5602	44.8333	7.16935	0.104965	17.834	13.8393	95.0041	26.0587	38.2345	33.277	3.83946	7.87306	1.82428	250.402	30.1885
55.6566	224.573	22.6163	57.7189	38.378	20.6019	11.2942	13.4709	55.519	18.0307	53.3612	2.06234	15.7154	-0.000718046	65.1179	9.20726	7.31879	26.8361	1.62264	21.9106	8.17981	0.0228828	23.2051	6.79613	4.32342	0.00663733	2.20047	6.22209	18.0195	8.30835	8.31238	69.6773	1.22945	8.31897	22.5455	70.134	41.0965	5.65131	0.0820079	14.851	12.4307	129.505	47.0729	41.481	26.1458	2.69256	5.42426	1.49599	243.11	28.3223
55.7565	197.945	21.3419	53.2839	34.8019	19.4379	18.4713	11.7081	47.9752	14.6344	52.0518	1.75498	13.329	-0.000934293	58.3948	8.24673	14.0176	24.8263	1.33993	18.5914	5.50179	0.0159445	39.5883	5.99282	3.46481	0.00492969	1.74923	5.46332	15.9106	7.95851	7.04184	64.771	0.973782	9.45243	17.9894	68.0902	34.0245	4.45443	0.0642398	12.3664	15.7526	149.32	47.7514	54.7911	20.1323	8.8534	3.71488	1.22673	225.484	30.6802
55.8564	172.139	18.1767	50.2124	30.2209	17.7458	20.8961	10.1764	41.4556	11.8778	51.36	1.49193	15.2815	-0.0011869	52.3639	31.5129	19.3352	22.9671	1.06625	29.3628	24.5727	9.72302	39.8255	5.28446	2.77378	0.0036613	1.39067	24.7836	16.2433	6.9748	5.96544	56.8924	0.772165	8.31451	14.3455	59.0866	43.5071	3.51083	9.18273	10.2973	14.9561	141.752	42.2769	78.4536	17.3133	11.5962	2.5325	1.00586	203.136	28.9053
55.9563	148.338	15.0733	52.1502	26.0021	15.9083	19.2248	8.84727	35.8216	9.64021	48.5478	1.26882	17.3187	-0.00140397	46.9541	116.678	19.3738	21.247	0.831467	42.3093	30.0474	21.4448	36.4054	6.74992	2.21428	0.00272069	1.1057	33.2561	14.8925	5.85389	5.05371	47.6171	0.612211	6.68575	11.4368	48.8625	37.2795	2.76689	10.9462	8.57423	12.7323	124.023	40.0702	82.3087	13.9557	10.0871	1.72026	1.87274	179.43	26.1885
56.0562	127.024	12.406	47.8106	22.327	14.2522	16.4389	7.69162	30.9532	7.8241	43.0821	1.07856	15.5204	-0.00153822	42.1036	129.174	16.5254	19.6555	0.640929	40.6609	27.838	22.4558	32.4598	6.65078	1.77072	0.0020182	1.99877	35.3348	13.1085	4.80105	4.28112	50.0293	0.486512	5.16607	9.11684	39.4805	41.3346	2.18036	10.1281	7.13948	11.9815	110.725	51.2704	73.0302	10.8933	7.77937	1.16515	2.04255	156.301	23.4374
56.1562	108.293	10.1885	41.6201	19.774	13.015	15.6865	6.6874	26.7465	6.35002	37.0821	0.916975	12.7132	-0.0015931	37.7564	118.932	13.1597	18.183	0.490726	35.8042	22.9843	19.482	28.7399	6.09813	1.41618	0.00150023	7.78037	33.858	18.9018	3.88709	3.62605	60.207	0.386759	22.0397	7.2672	33.0099	44.3523	1.71797	8.58553	5.94476	10.1581	97.6075	48.5194	59.8665	18.5463	5.70733	56.0177	1.92009	134.783	20.892
56.2561	92.0374	8.36205	35.3586	17.0861	11.6692	13.6089	5.81463	23.1118	5.15358	33.2264	0.780384	9.97346	-0.00158872	33.8583	103.1	13.0652	16.8206	0.374228	30.7368	17.8092	15.5235	32.2284	5.45534	1.1308	0.0211206	10.3762	30.5966	19.1103	3.12386	3.07022	58.5192	0.307617	23.5715	5.7927	26.8173	41.1784	1.35351	7.00548	8.232	8.17138	82.2395	41.9295	46.9175	18.4508	6.57112	67.5122	4.79973	115.36	18.5987
56.356	91.6672	6.86177	29.6766	23.7608	10.3527	11.3506	5.05589	19.9715	4.18247	28.7382	0.665508	7.64684	-0.00158194	30.3639	87.328	11.1051	15.56	0.284718	26.178	19.4898	11.8004	30.203	4.83667	0.904269	0.0213998	32.3109	35.8131	17.4606	2.50026	21.3294	51.7952	0.24448	20.3533	4.61736	25.1675	35.3299	1.06621	5.61312	10.725	6.38005	69.495	35.9848	60.511	15.827	13.9431	61.5007	5.49622	98.4235	16.55
56.4559	85.8616	5.63037	36.5215	27.1597	9.35845	9.29901	4.39624	17.2585	3.39421	27.175	14.2013	5.78839	-0.00155048	27.2299	73.274	8.82847	14.3936	0.216322	22.2389	17.3356	8.71482	30.6709	13.6684	0.722181	0.0175224	36.6019	40.6762	15.347	1.99688	36.8541	87.4149	0.195372	16.2392	3.68052	21.5412	51.3297	0.839707	4.45692	10.4311	4.89218	119.181	30.8584	89.6751	24.9475	21.9963	130.239	10.4536	83.564	15.9226
56.5559	81.5452	4.61988	35.4674	27.6045	18.8485	7.5538	3.82285	16.1348	2.75444	24.1198	17.7776	4.34954	-0.00151161	26.5453	61.2401	6.78519	13.3147	0.16423	21.3685	14.013	6.31577	32.0286	20.6562	0.575746	0.0134739	34.0541	40.2905	13.2708	1.59332	43.5857	94.1136	0.156159	12.5021	2.93374	17.699	44.4334	0.661155	3.52261	9.26754	3.70883	131.181	25.6589	89.2597	24.4339	20.2913	135.578	11.4492	77.0543	14.5175
56.6558	79.0239	3.79073	31.6581	24.5061	22.1471	6.11094	3.32452	14.237	2.23524	28.9189	19.164	3.25436	-0.00143464	30.8959	51.0979	5.11943	12.3168	2.89583	18.8152	10.7178	4.51892	29.5407	21.0906	0.458451	0.0101393	29.3267	37.1389	11.3935	1.27127	44.0808	87.4321	0.124815	9.45746	2.33851	14.2543	36.5194	0.520442	2.77743	12.0145	2.7911	157.622	21.0557	77.4129	20.8324	15.9889	117.053	10.7804	69.1489	17.5109
56.7557	72.8878	3.11039	27.2206	21.1856	25.8046	4.9336	2.89148	12.3744	1.81393	37.3094	19.8158	2.42882	-0.00135439	35.2175	42.6056	3.82231	13.7014	3.47074	22.6521	7.90701	3.20455	26.4039	19.5593	0.364671	1.49463	24.3426	32.7456	16.4601	1.01555	43.2919	75.5601	0.099806	7.09037	1.86407	11.3633	29.8046	0.409569	2.18701	11.6705	2.09033	151.84	17.178	62.678	16.7242	11.8429	92.6428	9.51357	60.9147	16.9281
56.8556	65.2704	2.55215	22.9846	18.2104	25.9782	3.97907	2.51512	10.7112	1.47198	37.1933	18.3522	1.81004	12.224	34.694	35.5141	2.83648	13.3406	3.21809	21.0508	9.38776	2.25812	23.3944	21.2978	0.289647	1.53476	19.8236	28.0126	16.6489	0.813164	40.1103	62.6233	0.0788084	5.29089	1.4859	9.01028	24.3004	0.322286	1.72092	10.3638	1.56041	133.779	13.9777	48.7508	13.0272	8.52683	69.7781	8.32815	53.1175	22.857
56.9555	57.3589	2.0941	29.1929	15.6611	24.5208	3.20773	2.18789	11.9786	1.19446	33.7951	17.7472	1.34773	13.8071	31.9855	29.5993	2.09735	12.533	2.7097	26.5637	11.7482	1.58394	20.6763	20.1345	0.229358	1.2611	15.9775	27.6286	15.2139	0.653248	40.1684	50.5414	0.0620658	3.93845	1.18446	7.12454	23.5137	0.253568	1.35378	8.88011	1.1622	112.683	11.36	36.9604	9.98479	6.05474	50.9272	7.08424	54.7837	22.625
57.0555	49.9062	1.71827	29.3428	13.4462	22.3911	2.58544	1.90321	11.0058	0.969199	39.9542	16.016	1.003	12.556	28.9293	24.6683	1.54752	11.6494	2.17845	24.9214	10.9695	1.10734	23.2292	18.2075	0.180436	0.971203	12.8041	25.4041	23.1438	0.526556	61.6428	42.844	0.0489202	2.92802	0.944196	16.2087	19.594	0.199536	1.065	7.49128	0.864209	92.5624	18.0465	27.5434	7.58477	4.26937	36.3822	7.86183	52.6395	27.7265
57.1554	53.8523	1.40989	26.5607	11.5404	21.675	2.08372	1.65534	11.0802	0.786458	39.7435	18.3454	4.92474	10.7494	26.0125	20.5583	1.14038	11.8457	1.70859	21.7979	10.2676	0.772216	21.7783	16.207	0.140368	0.731155	28.4472	22.3625	23.6746	0.425812	69.7874	35.0841	0.0385376	2.17539	0.752676	17.2577	16.0218	0.157046	2.5464	6.27535	0.641894	74.9183	34.9138	20.2809	5.73269	5.26218	25.5992	7.43998	48.5106	26.8992
57.2553	52.5806	1.15685	26.3108	9.90382	20.0585	1.67918	1.43936	9.95246	0.638259	36.0787	31.4639	8.3168	9.0199	33.9122	17.1329	0.839724	11.2668	1.32148	21.3185	17.3867	1.6582	19.5521	14.3423	0.107767	0.545816	31.1413	32.1267	21.7203	0.345092	69.2849	28.0902	0.030425	1.61563	0.600005	20.4626	47.6367	0.123709	2.69989	9.0498	0.476402	69.7808	40.7587	26.4022	4.32056	4.51308	17.8125	6.58144	43.5164	24.5869
57.3552	48.7063	0.949232	23.6773	15.0772	18.1187	1.35301	1.89912	8.69153	0.51803	37.8989	33.4136	8.24961	7.51567	33.3789	14.2781	0.618054	34.8782	1.01377	18.8615	17.6316	1.72902	17.3454	12.6643	0.344537	0.406152	28.629	34.9754	19.1233	0.279259	64.565	38.9686	0.0240454	1.19968	0.478301	19.0308	42.8077	0.097528	2.40795	13.4945	0.35334	67.0392	42.3961	37.3798	3.25116	3.46171	12.2911	5.62939	42.3566	22.0666
57.4552	43.7323	0.778871	20.4362	22.0286	16.1436	1.09003	1.89429	7.533	0.420482	37.5342	34.7394	7.05066	6.24665	41.0045	11.8989	0.454781	39.3211	0.773935	16.2156	15.1912	1.4975	15.3354	11.1733	0.396096	0.301851	27.5393	33.9344	16.548	0.224587	73.2549	39.7595	0.0189459	0.890745	0.381297	16.2275	35.8604	9.77313	2.01017	13.5471	0.261862	63.7493	39.5762	38.1645	2.4442	2.53346	8.42719	4.72871	39.3462	19.6883
57.5551	38.4982	0.639083	17.2886	20.6322	27.3821	0.878033	1.73809	6.51519	0.341304	49.4557	42.6872	5.64933	5.18727	39.8755	9.91618	0.334587	38.4109	0.589101	13.8169	12.0666	1.19215	13.5448	9.85486	0.37123	0.224228	24.0662	30.8991	14.2115	0.176764	72.7958	36.0416	0.0148112	0.661346	0.303966	13.3094	37.3708	11.3573	1.62888	12.1762	0.193888	55.8218	34.0287	33.473	1.83651	1.81354	5.7495	6.55252	35.4822	17.5323
57.655	33.4511	0.524386	14.4792	18.0343	30.9886	0.707152	1.87235	13.9925	0.277152	49.6114	41.8438	4.38116	4.30623	36.63	19.5031	0.246128	36.1204	0.4476	11.7396	9.12732	0.905754	11.9593	8.69088	0.779898	0.166535	34.8575	31.471	21.1116	0.13678	67.8702	30.7248	0.0115308	0.491007	0.242347	10.7097	31.3999	17.0039	1.30112	10.486	0.14336	52.373	44.0288	33.9251	1.3794	1.28403	3.9075	6.66735	34.9902	15.6022
57.7549	28.8516	0.430277	12.0635	27.8819	30.8316	0.569473	2.96841	20.5048	0.225157	45.1989	52.2014	4.19288	3.57445	33.9332	23.9186	0.181042	38.1038	0.339695	13.9535	6.68218	4.77857	14.2711	7.66398	0.85374	0.123675	34.8477	29.5488	25.8913	0.103214	76.7821	25.2496	0.00906107	0.364374	0.193243	8.53386	25.7044	15.7612	1.03202	11.2861	0.105775	45.5619	41.7803	31.1968	1.03588	0.90406	2.64755	6.0935	32.7609	13.8814
57.8548	34.8491	0.353062	15.6409	27.9598	28.9335	0.458621	3.08385	19.7408	0.182816	47.7532	56.8736	3.53269	2.96695	32.0804	22.6408	0.133162	36.6021	0.257586	12.9548	4.77895	5.45527	13.5457	6.75832	0.791489	0.0918456	30.9463	26.3649	25.1374	0.0754817	76.2043	20.2647	0.00720176	8.40419	0.154085	12.2497	30.3381	24.0398	0.815851	12.7976	0.0778198	53.2706	36.1416	26.0533	3.17128	1.68134	1.78955	8.85556	30.7589	12.3495
57.9548	35.7952	0.289707	15.423	24.7608	26.3377	0.369382	2.86913	23.3575	0.148428	51.4372	53.6542	2.81096	2.46273	29.232	19.8246	0.09795	44.7197	0.195169	21.8108	3.35795	4.88722	13.4115	5.9597	0.683455	0.0682091	41.9835	22.7423	22.6285	0.0535276	71.0006	16.0047	0.00571906	9.46041	7.60297	40.6397	25.8101	25.3527	0.644007	16.1504	0.0570761	50.8262	30.1611	28.0841	3.42614	1.55952	1.20725	9.12859	27.9325	15.8786
58.0547	34.0884	0.237726	18.8571	21.3946	23.571	0.297581	2.5638	30.6409	12.272	48.2258	50.9434	10.7355	2.04423	26.3449	16.8591	0.0720662	44.5027	0.147743	22.0556	2.327	3.95793	12.2098	5.92531	0.568375	0.0506549	41.2651	19.151	19.7672	0.0366379	76.0546	19.3404	0.00454904	8.29855	8.59955	45.1409	21.1641	21.8598	0.508114	15.5783	0.041654	44.577	24.7894	25.1961	3.02814	7.66793	0.813147	8.92389	24.8089	15.5628
58.1546	31.1235	0.195075	18.2763	24.7254	23.2304	0.23988	2.25356	28.9913	13.1475	42.6347	45.6191	15.3622	1.69689	29.8693	14.7114	0.0530446	42.0728	0.111738	19.6858	6.77237	3.03735	15.0894	5.44897	4.48741	0.0376212	43.1426	23.2931	19.1576	0.0242396	73.6284	18.8275	0.0036366	6.66517	7.71659	41.125	26.6383	17.7807	0.401048	13.7976	0.0302803	37.4551	26.6764	29.9914	2.47184	7.76734	0.546991	8.01358	21.8827	14.5886
58.2545	27.6938	0.160082	16.2995	22.4285	21.6969	3.67398	1.96686	25.6576	11.507	36.6267	59.625	14.6973	1.40861	28.5365	18.649	0.0390807	39.1822	0.0844176	16.9694	7.51158	2.25664	14.4204	4.87982	5.52463	0.0279468	38.9935	23.7947	22.2031	0.0159489	71.2328	37.8177	5.71476	8.89951	6.4434	34.8967	22.7942	16.3478	0.316644	11.8091	0.0218347	47.9528	24.0684	27.9271	1.94192	6.31259	0.367581	7.76108	24.2067	13.1966
58.3544	24.2355	0.131371	18.4272	19.4774	19.6992	4.3424	1.71119	22.3183	9.55897	30.9989	70.3186	12.3813	1.16936	26.0819	18.0676	0.0288198	36.3228	0.0636784	14.4714	6.71574	1.64194	19.2989	4.32812	5.34984	3.51661	41.3362	22.3219	21.2095	0.0112649	65.4577	42.2877	6.36214	8.17141	5.23525	43.1994	29.4157	13.5694	0.250421	12.6932	0.0156039	47.1749	29.8666	23.4694	1.49513	4.738	0.246824	6.93987	24.1364	11.8041
58.4544	20.9742	0.107816	17.4154	16.7586	17.604	4.04764	1.48658	19.3225	7.81608	26.0257	68.0787	9.85107	0.970803	23.5276	15.9493	0.656723	33.6243	0.0479229	12.299	5.44267	1.17798	18.7137	3.825	4.72901	3.61015	50.2878	19.9091	18.9748	0.00915028	72.3014	39.9417	15.6195	6.68551	4.20665	40.8331	25.2575	22.9322	0.198296	11.6782	0.0110335	41.9706	32.7392	21.1736	1.13843	3.43285	0.165597	5.96936	24.5781	10.5201
58.5543	18.0139	0.0884906	15.5235	23.6326	22.4047	3.47902	1.2906	16.707	6.35908	21.7542	61.4541	9.01776	0.805976	38.4003	13.6069	0.76376	31.1126	0.0359522	27.4294	8.15565	0.836946	16.9495	8.23505	4.00183	2.96629	51.008	17.1689	16.5323	0.00878244	70.9982	48.146	28.8037	5.20809	3.36449	36.2801	27.3069	29.6029	0.157231	10.154	0.00769013	42.6696	29.7047	17.5102	0.861519	11.9072	0.110972	5.13901	23.4474	9.36454
58.6542	24.0813	0.0726322	13.3387	37.243	23.3115	2.88913	1.12019	14.4404	5.16542	31.0347	53.8454	8.78279	0.669189	49.5954	11.451	0.685776	28.7847	0.0268631	31.996	8.02788	0.590564	15.0735	8.88694	3.3092	2.28436	45.5619	14.4548	14.2411	0.0103186	65.7754	57.3222	38.794	3.96311	2.68567	30.9893	23.0325	26.7104	0.124925	8.62156	0.00522098	38.523	25.2667	13.7954	0.649647	19.4469	0.074285	4.3321	21.5115	8.33259
58.7541	25.7227	0.0596145	11.2592	35.185	22.3533	2.36151	0.972287	12.4799	4.19366	35.0996	64.9309	7.45245	0.555688	48.7257	9.58233	0.559184	26.6297	0.019974	29.5361	6.82329	0.414647	16.259	9.22962	2.70134	1.71973	38.5027	11.953	21.0057	0.0112975	60.5219	55.4897	35.8453	2.98026	4.93585	25.4373	18.8647	22.0437	0.0994068	8.78932	0.00335768	32.8695	32.394	10.5469	0.488868	17.6674	0.0496198	3.6094	19.2391	7.41345
58.8541	24.9897	0.0489276	9.41878	30.8076	20.5844	1.91587	0.84408	11.9256	3.40421	33.5086	68.2029	5.95047	0.461476	44.8883	7.99956	0.43547	24.6356	0.0147503	25.715	5.37714	0.290115	15.1074	10.9969	2.18861	1.28379	33.7973	18.9711	21.345	0.013971	78.2765	50.2473	30.0131	2.22753	4.88324	20.4769	15.3885	17.6663	0.0791734	12.7462	0.00194058	27.2002	30.6706	13.2754	0.367464	13.846	0.0330694	2.98722	16.9081	6.59534
58.954	23.0821	0.0401538	9.04035	26.5547	18.543	1.54907	0.733014	16.5638	2.76317	29.8716	63.5183	4.60598	0.383269	40.5898	6.67152	0.33095	22.7905	0.0107958	21.9982	9.56585	0.202501	15.7918	15.2683	1.76514	0.955284	41.3918	21.3197	25.8275	0.0156846	84.6904	42.8086	24.2716	1.65955	4.21455	16.32	17.2384	14.0111	0.0630372	16.9569	0.000911783	33.7262	26.5092	14.8909	0.275981	10.2311	0.0219416	3.64851	14.675	5.86745
59.0539	25.5504	0.0329544	9.26772	29.3575	16.4956	3.3942	2.73597	15.8176	2.24303	25.7707	56.5642	3.50518	0.318348	36.4947	5.5616	0.248084	21.0832	0.00782103	18.7147	9.80466	0.141118	19.9586	15.326	8.24103	0.709967	39.4989	21.0111	24.9815	0.0173537	85.5762	35.3374	22.4645	1.23424	3.46875	15.3083	34.4545	11.0696	0.0500265	16.5792	0.000105386	32.8364	32.2309	13.5688	0.207149	7.35792	0.0144352	5.4915	16.2673	7.27772
59.1538	25.2529	0.0270487	8.45415	26.4424	14.5666	11.5192	5.53159	14.0308	1.82087	21.8599	64.3275	2.64183	0.264473	39.1614	4.63549	0.184484	26.5675	0.00561098	15.893	8.48664	0.0982454	19.1559	14.1376	9.8722	0.527396	34.3985	19.3105	22.4564	0.0179645	80.4885	28.4447	18.8197	2.03354	2.80205	18.7071	37.985	9.53494	2.08923	14.7586	-0.000404916	37.9213	30.1071	11.279	0.15537	5.2217	0.00943963	5.7126	17.1302	9.46576
59.2537	23.5526	0.0222084	7.34267	22.9294	12.8067	16.1832	5.99423	12.2122	1.47805	30.4969	76.6706	1.98008	0.219745	36.923	15.8437	0.13653	26.6149	0.00400591	35.0303	6.75818	0.0683834	17.3041	12.6756	9.47476	0.391703	28.7125	16.9934	24.3622	0.0175529	83.6491	46.0442	15.2225	1.95209	3.57299	33.5777	32.1028	7.75303	2.47892	12.6587	-0.000864589	36.0203	25.8932	8.91334	0.116397	3.68085	0.00607059	5.26974	16.6484	9.29975
59.3537	21.2361	0.0182419	6.23099	30.7215	24.8459	15.7799	5.65635	10.5747	1.1998	31.0906	74.4707	1.47924	0.182639	33.618	21.3376	0.100739	38.7147	0.00287089	35.6208	5.12011	0.0475911	15.3775	11.2483	8.34003	0.290903	23.4643	15.0296	22.7992	0.0160007	79.8035	49.0622	12.6665	8.06006	4.08658	34.4332	40.2277	12.621	2.3501	11.4888	-0.000993926	35.973	35.1479	25.8305	0.0871304	2.58574	0.00377847	4.60466	15.4508	14.3092
59.4536	19.7481	0.0149936	18.0408	29.995	28.975	13.8026	5.08457	10.9373	4.10289	35.6596	68.5772	1.10292	0.151862	31.8762	20.6552	0.0741883	41.2036	0.00206914	32.5406	8.03666	0.0331107	16.9272	9.94371	7.03998	0.216038	18.948	12.8853	20.2341	0.0138176	72.7629	45.3709	10.2193	8.60168	3.67785	30.5103	34.4094	11.8548	2.01172	12.3554	-0.00116278	33.8362	33.7324	29.0179	0.0650777	1.81319	0.00225116	3.9132	13.9248	14.5031
59.5535	17.7738	0.0123351	20.5683	26.431	29.1802	11.5532	4.48332	9.88401	4.15081	34.2131	60.6166	0.82136	0.126341	29.0709	18.2282	0.0545665	41.2166	68.1551	28.245	10.9648	0.0230086	28.098	8.77809	5.81116	0.160437	15.4567	10.8017	25.6226	0.0114786	76.7875	39.1119	8.14671	7.42203	3.07434	25.4732	28.2361	9.90306	1.64904	12.7617	-0.00121987	29.4722	29.2991	26.4567	0.0483518	1.27028	0.0011974	3.27549	12.303	13.4232
59.6534	15.6704	0.0101601	19.4944	33.7449	27.548	9.48022	3.92184	10.5177	3.58438	30.5686	52.6064	0.611239	0.105186	26.5929	15.5491	0.0401049	39.023	95.4629	24.429	10.5171	0.0159494	38.1136	7.74516	4.73693	0.119151	24.5473	9.32351	31.7853	0.00934346	81.2162	32.3658	6.46343	5.91977	2.49901	20.68	23.0394	7.96976	1.32433	11.5853	-0.00119354	24.6707	38.2717	26.271	0.0357207	0.889498	0.000459558	2.78223	16.3332	12.0947
59.7534	13.6297	0.00837571	17.2217	31.3092	27.6817	7.70651	3.41946	15.4721	2.96597	26.4019	60.0856	0.454648	0.0876518	32.2	13.0846	0.0294644	36.3573	92.5236	22.9087	8.83253	0.0109977	37.0449	6.83262	3.83313	0.0884969	25.0777	17.6854	30.9567	0.00758157	86.6904	26.0956	5.11812	4.55634	2.00844	16.5539	31.8683	12.821	1.05282	10.0184	-0.00119284	20.1923	36.4008	27.164	0.0261361	0.622705	-4.03e-05	2.52066	17.6452	14.3416
59.8533	21.6469	0.00690945	14.7351	27.3153	26.105	6.23625	2.9777	14.9042	2.42227	33.3057	57.5847	0.338062	0.0730914	31.2176	10.9489	0.0216523	47.7947	79.4149	20.0354	6.91342	1.56477	37.8869	6.02732	3.08821	0.0657391	22.4639	20.8433	27.8998	0.00600396	83.7853	33.6751	4.04954	9.10446	1.60652	17.232	27.4833	12.0207	0.83266	12.747	-0.00122649	29.7463	31.5145	23.9546	0.018963	0.435875	-0.000395037	2.18253	17.3826	13.8108
59.9532	24.4393	0.00569744	12.4115	34.6225	23.8262	5.03509	2.59197	13.2485	1.97029	32.9753	64.5094	0.251355	0.0609747	33.2387	13.6297	0.0159218	48.2998	64.4701	22.7772	5.1798	1.88852	34.7718	5.31686	2.48155	0.965786	19.0092	21.0001	24.3838	0.737459	76.9498	41.167	3.20291	9.0246	1.28245	42.3475	22.5773	18.7558	0.656811	12.3217	-0.00131807	34.304	26.3087	19.5723	0.013554	0.30508	-0.000644304	1.84546	17.8904	12.5956
60.0531	24.3766	0.00469506	10.3713	31.8374	21.3559	4.06055	2.25615	11.538	1.60072	29.8743	61.4336	7.44406	0.050922	31.2779	12.9499	0.0117209	45.86	50.8364	20.9083	4.11254	1.7238	31.0372	4.6902	1.99129	0.979169	15.6378	19.5478	21.0327	1.56122	68.6243	40.2468	9.00506	7.5961	1.02285	45.5481	18.4248	17.5017	12.6543	11.0707	-0.00143726	37.05	21.6265	21.9087	0.00950475	0.21353	-0.000777147	1.54018	17.17	11.2962
60.153	22.851	0.00386617	8.63095	27.7258	18.9428	3.27263	1.96408	9.99249	1.30002	25.9806	55.0823	8.75528	0.0426122	28.462	11.3541	3.1974	42.7644	39.4406	29.8877	3.10974	1.60898	28.3649	4.13739	1.59731	0.802002	12.6736	17.3453	18.0373	1.71115	64.3183	40.199	9.20919	5.99336	0.815459	41.0486	39.8211	18.2281	14.9024	11.9113	-0.00153982	34.3044	21.9003	19.9478	0.00651387	0.149443	-0.000866311	1.27588	15.8117	10.076
60.253	20.6673	0.00318175	7.16733	25.2833	16.6989	2.63681	1.71014	23.4025	25.4171	29.826	64.4581	7.93898	0.0357336	35.8916	13.6187	3.76014	39.6587	30.314	28.6852	5.63233	1.32883	25.2889	3.64967	1.84365	0.616975	22.3025	16.098	15.4285	1.5857	58.0509	36.0678	7.95606	4.58884	0.650019	34.5311	35.313	15.6664	20.8343	10.9622	-0.00164651	38.062	33.9444	16.5749	0.00432658	1.27624	-0.000930403	1.74827	14.177	15.529
60.3529	18.2793	0.00261989	16.08	21.9805	21.2511	2.12442	1.48931	23.7716	27.0197	28.6254	65.4143	6.53716	0.0300224	35.0934	12.8175	3.38772	36.7156	23.171	29.9534	5.79474	1.03119	22.3904	3.21932	17.7265	0.464295	23.2783	14.2568	13.1817	1.36758	66.7989	45.997	6.50857	5.6207	0.518065	52.566	29.1146	17.6912	20.455	12.5785	-0.0016884	35.6159	33.5051	13.0952	0.00287589	4.82686	-0.000974333	7.76287	12.4812	17.2934
60.4528	18.6485	0.00215797	17.7492	28.4045	22.1107	1.71185	1.2972	29.9229	23.6073	25.5799	65.7349	5.1421	0.0252887	32.2867	11.2001	2.76652	33.9722	17.6529	26.9526	9.05372	0.771488	21.547	2.83963	21.9846	0.346544	21.0262	16.6725	11.2561	6.77047	66.7869	45.6526	10.1754	5.04903	0.412892	52.1561	23.7717	16.2341	23.5146	11.8116	-0.00170596	37.8148	29.3906	10.0297	0.00188913	15.8823	-0.000951944	9.42787	10.8465	16.4065
60.5527	17.6956	0.00177978	16.6373	34.7989	24.4916	7.18688	1.13	28.1125	19.9189	22.0948	62.4415	4.04186	0.0213958	29.1837	9.5167	2.15621	31.4274	13.4225	30.8313	9.00824	0.563988	22.2761	2.50477	21.3405	0.257855	34.2864	16.739	13.2636	8.12342	66.6488	61.2716	9.66881	4.09466	0.329118	45.645	19.3828	13.4672	21.5238	10.3539	-0.00175718	34.7713	24.6677	9.8814	0.00116392	19.6037	-0.000881361	9.2126	9.41282	14.8959
60.6527	22.7087	0.00146947	14.6271	31.8446	24.1496	19.2734	0.984387	24.8363	16.3667	18.7537	56.9301	3.10232	0.0181813	26.2368	13.4861	4.39205	30.1857	10.1938	29.3381	7.6956	0.406059	21.4256	2.20944	18.8815	0.191633	35.2303	20.6989	25.5828	7.77723	67.1894	61.8634	8.16907	3.17626	1.27631	40.3588	15.8013	38.9173	25.7859	11.6626	-0.00186576	35.0763	20.3247	15.4698	0.000584075	16.8188	-0.000818138	8.27136	8.09451	13.3401
60.7526	23.8927	0.00121563	13.1604	28.979	22.5611	24.7735	0.857503	21.5937	13.3368	19.4626	53.4061	2.34984	0.0154977	23.5481	13.2011	20.1993	28.2429	7.73622	25.7636	6.08336	0.289404	19.3653	2.04296	15.9798	0.142353	48.4966	21.2928	28.3964	6.81553	71.4964	55.7981	16.7649	2.41144	1.36149	33.6632	53.6103	38.9645	30.5591	10.8903	-0.00201766	31.5597	33.1478	15.6145	3.45e-05	14.298	-0.000691541	7.12957	6.91361	11.8938
60.8525	25.2701	0.00100736	11.3578	25.3139	31.6709	23.6318	0.74687	18.6926	10.839	17.9824	67.3664	1.76643	0.0132891	21.1239	11.6945	22.3515	26.2166	5.86859	27.3528	4.58741	0.204845	17.2122	1.83349	14.0105	0.105723	48.0363	20.0515	26.7694	5.71963	75.0579	47.4306	16.5821	16.3967	1.20192	49.8957	48.3847	40.7295	42.5844	9.52527	-0.00219936	37.6366	62.5607	45.878	-0.000487563	10.9295	-0.000545832	6.01424	5.87467	10.5887
60.9524	24.4296	0.00083413	13.6792	52.2918	34.0338	20.4991	0.650335	18.9407	19.72	15.7882	70.0327	1.32204	0.011472	18.9461	12.8133	19.7499	41.3815	4.45066	24.7125	9.3088	0.144304	15.226	1.62784	13.3712	0.0785143	43.1043	32.5875	23.8261	4.68854	71.9642	38.9082	15.1416	17.9573	2.9398	52.3307	39.981	36.1272	45.7275	8.10862	-0.00235362	45.404	66.5877	51.6233	7.73833	9.54202	-0.000411487	5.01299	4.97231	13.7744
61.0523	22.5013	0.00069065	13.6941	72.0219	33.1184	17.0966	0.566021	25.0088	30.794	20.5625	64.977	0.986899	0.00997791	16.9918	12.4	15.9884	43.2219	3.37476	25.8372	9.79037	0.101332	17.4158	1.43944	11.7405	2.4277	36.5045	36.8776	20.7139	3.79241	76.9571	34.4414	12.6282	15.6212	3.01562	46.7469	32.654	45.2686	40.9562	6.82044	-0.00248967	43.7991	59.8737	47.0959	9.18932	13.459	-0.000286888	4.14999	4.1958	20.8008
61.1523	20.1324	0.00057142	15.7862	66.9673	30.7324	19.5745	0.492335	31.7285	28.8721	21.4391	57.6216	7.49123	0.00872307	17.5961	13.2191	12.4054	41.4087	2.55868	23.2557	8.56857	0.0710183	19.2537	1.27092	9.89759	2.47972	30.0415	36.4649	17.8258	3.04381	74.4437	34.0838	10.1975	12.5029	2.63134	39.1713	26.6263	40.6008	34.2498	5.70573	-0.00252269	38.6142	50.7506	39.1722	8.37402	11.8951	-0.000173502	3.69766	3.53236	22.1241
61.2522	17.6821	0.00047527	22.3402	58.4501	29.1283	18.0751	0.427943	29.8496	24.4511	19.8458	71.7688	8.56865	0.00764819	16.4412	12.0357	9.40964	38.7174	1.93978	20.0974	6.86588	0.0497412	21.3872	1.12159	8.16407	2.03487	43.8346	33.5793	15.2712	2.43162	68.404	30.4423	8.13235	9.63981	2.17394	31.8573	31.5061	33.8328	27.7705	16.9264	-0.00250317	39.5205	51.9825	30.9672	6.9301	12.7196	-3.72e-05	3.17456	6.24179	27.3636
61.3521	16.788	0.000400175	22.5514	50.3466	26.6581	15.4787	1.27636	26.3796	20.1124	25.1624	70.6273	7.70183	0.00674835	23.3377	10.3902	9.82494	36.7865	3.36408	17.1527	11.5584	0.0348316	37.7502	0.989692	6.65288	3.09117	43.9008	32.0478	18.2073	1.93761	68.2515	25.7316	6.45315	7.29758	1.75795	25.5243	40.1126	27.2056	22.183	18.8152	-0.00239448	37.2722	46.1702	23.727	5.483	10.5065	0.000100069	4.29027	7.38932	26.6001
61.452	24.6747	0.000342379	20.4482	43.2413	29.6348	12.8352	1.44924	23.7416	16.3943	25.6468	64.1733	7.02328	0.00598445	28.6105	8.78613	8.50904	34.3105	3.42167	14.6702	11.7056	0.0243341	38.143	0.873307	5.628	11.5265	39.0123	28.8898	17.5366	5.92357	63.772	21.4161	5.11046	5.47304	1.40887	38.7644	34.3581	26.0868	33.4725	17.4973	-0.0022781	37.7349	38.9454	17.8094	4.23824	14.0586	0.000182869	4.3342	7.61019	24.3272
61.552	27.2146	0.000298396	17.7111	38.5372	29.2654	10.4861	1.38702	24.8594	13.3249	23.5224	63.2133	10.1852	0.00535686	27.8112	7.367	7.04869	31.8213	2.99491	12.4795	10.0795	0.0169346	34.9043	0.770592	4.65228	11.1968	42.1681	26.0943	15.7382	6.82486	85.3761	17.3323	4.04392	4.0848	1.12472	40.9757	28.1991	23.5013	34.3539	15.2791	-0.00210416	34.0057	32.1578	13.18	3.23472	12.2871	0.000264585	3.94889	7.42316	21.8371
61.6519	26.8523	0.000265336	15.0093	33.3431	27.3614	8.50657	1.25307	22.5264	10.82	27.9532	82.9628	17.7461	0.00482748	29.1321	6.15527	5.53346	29.4613	2.7516	10.5976	9.5123	0.0117107	31.1301	0.679916	3.7961	9.06839	38.5869	22.6985	13.73	6.44621	90.4827	28.9025	3.19887	3.04104	2.08915	36.7054	23.0095	21.8599	30.2948	13.4556	-0.00188285	28.9879	43.2256	22.4999	2.45109	9.49312	0.000355299	3.4291	6.90528	19.4841
61.7518	25.0212	0.000240685	13.6911	30.5397	24.8562	6.87735	3.83441	19.7179	8.7834	36.1234	82.8448	17.7093	0.0043712	27.3005	10.8201	4.22414	34.0365	2.30741	9.10197	9.21072	1.85389	27.5643	0.59975	5.20775	6.9497	32.9785	19.2313	25.4807	5.61612	87.1524	31.0266	2.5302	2.26102	2.06906	30.7953	27.8743	23.1196	25.1644	11.677	-0.00165191	27.4746	41.3916	23.8376	8.2342	6.97027	0.000434969	4.20728	7.30807	17.3503
61.8517	27.9756	0.000222673	11.8909	42.48	22.2194	5.55138	4.36525	17.1005	7.12948	36.0291	75.7062	21.7654	0.00394896	24.8126	11.0272	14.3417	33.4439	1.8511	7.75315	8.30409	2.23794	24.3564	0.528631	5.21034	5.22258	92.1815	22.1854	27.0591	4.7007	79.8906	28.787	2.00124	1.67991	1.78502	25.0607	23.7708	32.6795	24.4387	9.90651	-0.00141165	24.3707	80.1804	31.6441	10.7112	4.99746	0.000461754	4.12511	7.12229	15.4401
61.9516	27.7792	0.000212964	10.0902	39.5481	19.6774	4.47795	4.18211	14.7928	5.78681	32.7444	66.6947	19.999	0.00354718	26.4936	9.89969	15.5106	31.5032	3.17593	19.6472	8.11281	2.30891	30.7617	0.465484	5.23627	3.89606	103.206	22.1358	25.145	3.8489	71.1654	24.8609	1.58286	1.24767	1.46758	33.1256	19.4981	31.2711	21.1173	8.32004	-0.00118305	20.6021	93.7732	30.5327	10.0184	6.56345	0.000402052	3.70929	6.6218	19.8417
62.0516	25.9761	0.000210129	8.46332	34.5268	17.3299	11.7663	3.78046	12.7875	4.69707	31.5018	59.6694	16.5635	0.00312765	28.4022	8.5009	13.5998	29.306	4.08539	20.2479	6.87303	1.99134	32.369	0.484282	4.70414	2.89839	95.6348	20.4909	30.065	3.11078	64.9633	34.0731	1.25195	0.926465	1.18377	31.7666	30.8606	26.2638	30.631	6.95554	-0.00107558	16.9587	86.6835	26.1039	8.38311	5.7128	0.000159298	3.19976	5.9756	19.4454
62.1515	26.3484	0.000212264	17.6696	29.7416	24.1399	12.7206	3.34024	19.7736	3.81263	28.1806	52.0716	13.0672	0.00270347	34.5095	7.17299	12.5198	27.1573	3.86916	18.1595	5.71332	1.58194	29.9066	4.50961	4.01282	2.1539	82.2083	18.117	28.9812	4.11613	74.3295	69.0892	0.990132	0.687862	0.947392	110.834	26.8776	24.1256	29.8107	5.80245	1.5916	13.7432	74.2609	20.9668	6.66862	4.40684	0.25787	2.7004	5.98669	17.8261
62.2514	24.9251	0.000212498	19.2907	46.1305	26.4913	11.5367	2.92342	19.1837	3.13247	29.7065	44.9223	10.0496	0.00229404	33.4815	9.70578	10.3202	25.1857	5.70986	23.7865	4.44521	1.20056	30.5683	5.3423	3.33181	1.59999	68.1734	15.5286	26.0171	4.06241	74.1352	81.7379	0.782931	0.510585	2.34282	141.038	29.5903	37.3239	25.7799	4.83566	2.86187	21.2498	61.7227	16.2272	31.1657	3.23341	0.312569	2.25144	5.65871	16.0136
62.3513	22.6673	1.04644	18.0118	43.5049	26.0174	9.80734	2.54829	31.5008	14.0928	35.3904	69.9099	7.62057	0.00188354	30.7365	10.2004	8.08166	23.3162	5.60641	23.4121	4.27892	0.88587	28.0497	5.16805	2.72511	1.18834	67.6999	13.0152	31.0012	3.60887	69.2549	78.9336	25.1725	0.378777	2.40578	133.874	25.0045	39.9145	21.229	11.8954	2.96507	37.4532	50.6407	25.7714	46.6356	2.31747	0.285284	3.04957	7.2921	14.2922
62.4513	25.0721	1.10854	21.5692	38.0792	24.2573	8.10639	5.63406	31.688	16.0672	34.3998	72.7639	12.2934	2.66828	27.7638	14.343	6.16109	26.6987	8.12858	30.4662	25.2545	0.641807	38.6368	8.46415	2.20966	11.113	59.9562	18.2022	29.8543	3.05119	62.3867	69.6324	29.1069	2.72521	2.09975	115.124	20.4848	34.5358	17.0866	12.9561	2.6213	41.0297	41.311	26.1037	47.3049	1.64186	0.232378	4.34183	7.78685	14.3105
62.5512	24.7737	0.969306	20.7707	33.9156	22.0029	6.61411	6.18308	28.4573	14.2547	30.9149	67.5405	12.3594	3.01323	41.6351	14.0168	4.62739	31.8322	7.94705	28.7524	32.4467	0.459342	37.6502	8.76987	1.78259	11.1753	50.4586	19.6321	26.791	2.51401	54.9851	58.4298	25.9861	2.99087	1.73495	94.8003	16.7106	43.674	13.5988	11.9715	2.15579	38.2034	33.6137	22.8153	40.8768	1.1564	0.178155	10.0569	7.62492	13.5068
62.6511	36.3088	0.809628	18.4743	33.2037	20.0952	13.3312	5.85761	24.8505	11.8882	38.4503	65.2585	17.4498	2.73995	42.5625	13.5907	6.92444	31.5045	6.84591	33.9828	34.3921	0.326098	45.7468	8.17003	1.43363	9.13395	60.4657	19.0731	26.7579	2.04269	58.3856	47.5378	21.5074	2.60337	1.40327	76.4363	13.6235	39.2439	13.9997	10.4273	1.70517	33.1108	43.531	18.5516	33.0237	24.2067	0.131644	11.3899	11.9217	12.2453
62.751	40.0134	0.667753	15.8581	36.0785	18.0181	13.9197	5.27273	21.5379	9.73281	38.3551	72.8029	20.7267	2.34555	52.847	12.0006	6.64812	32.891	5.56772	31.4586	30.1978	0.230198	43.5797	7.35041	1.15086	7.02169	67.9113	17.3807	24.3403	1.6471	56.2888	74.5909	17.3169	2.08417	1.12515	60.9702	28.6853	32.3458	18.7988	8.86055	1.3182	27.6406	41.449	23.5487	25.8071	25.4829	0.0949751	10.8606	13.6279	10.9627
62.8509	42.1704	0.548738	13.3791	32.4031	15.9852	12.4781	4.6508	18.6281	7.92197	34.8603	69.2363	18.8513	1.96799	51.5069	10.2392	5.57665	37.946	4.39466	27.411	24.24	0.161645	39.2902	6.53055	0.922826	5.28271	64.0178	15.2089	21.3547	1.32247	51.6258	90.8019	13.7936	1.6071	0.898924	48.3609	42.6161	25.911	17.9618	7.44695	1.00482	22.5868	35.8996	22.4062	19.8133	38.7475	0.0674165	14.2904	13.8076	12.1104
62.9509	40.6976	0.450451	11.5321	28.0814	14.0932	10.5556	4.06757	16.1022	6.43619	30.3646	62.0431	17.0589	1.6396	47.3445	8.61723	4.40511	37.272	3.41145	23.455	22.2996	0.112983	34.8969	5.77516	0.739506	3.94261	55.4533	14.0405	18.4506	1.05958	66.1667	88.6353	21.8705	1.21653	0.717136	38.2456	36.951	20.5467	15.4232	13.0005	0.759232	18.224	45.5301	23.8575	15.0631	34.7527	0.0473274	14.3235	13.1342	11.4679
63.0508	37.9592	0.369642	9.74926	32.6919	12.3791	8.70439	3.54466	13.9166	5.22626	26.1982	54.1826	14.0342	1.36258	42.782	7.21109	3.37406	35.105	2.62286	19.9555	22.1173	0.079069	30.8635	5.09819	0.592387	2.9335	56.1027	12.392	15.8346	0.848258	69.0422	78.623	20.8319	0.912078	0.571804	30.1981	30.3762	28.7509	12.6599	13.4616	0.570491	22.1908	42.9928	21.2976	11.3882	27.1095	0.0329773	13.006	12.0275	10.6439
63.1507	34.2278	0.30329	8.162	35.5963	10.8503	7.09284	6.59205	12.0272	4.24323	28.6657	48.5497	11.0343	1.13132	38.4579	6.02004	2.54088	36.0202	2.00517	24.2804	23.5979	0.0837141	27.2631	4.49757	4.54451	2.18013	55.4797	10.6085	19.349	0.678934	65.9992	66.1898	17.6146	3.89893	0.455846	23.8238	24.7915	26.3402	10.1737	12.2315	0.427222	21.4746	47.9342	17.5154	8.58242	19.9908	0.0228669	11.275	10.7437	10.912
63.2506	30.2141	0.248831	13.7024	40.8698	9.49985	5.74688	7.05031	10.3942	3.44521	27.0364	63.9783	8.47053	0.938993	34.5147	5.02065	1.89502	34.3443	1.52777	24.4122	20.7761	0.0731666	24.0742	3.96666	5.59017	1.61951	50.5882	8.88335	18.7665	0.543324	62.6978	53.9647	19.9039	4.17024	0.36343	18.7863	20.213	37.7289	8.09072	10.5812	0.319357	18.9607	43.7109	13.7537	6.4559	14.3626	0.015868	9.54092	10.5425	10.1326
63.3505	26.3009	0.204141	19.6853	37.0353	17.8219	4.64374	6.62431	25.0191	2.79739	23.9682	63.9573	6.43822	0.779244	30.9603	4.18541	1.40536	32.0662	1.16168	37.3498	16.7016	0.0583494	21.2562	3.498	7.19249	1.20285	45.7017	7.31536	16.8869	0.434591	69.0999	43.0807	17.6675	3.60084	0.289765	14.8103	26.4944	34.7089	6.40025	8.96446	0.238533	15.9891	37.7933	11.2388	4.85088	15.5385	0.0110563	7.96667	9.84175	9.13989
63.4505	28.0815	0.167469	19.9464	36.6223	20.6454	5.38448	5.94388	25.4738	2.27163	20.6196	69.1982	6.01971	0.646664	27.7675	3.4885	1.03876	36.5818	0.882225	36.245	12.73	0.0442591	18.7674	3.08462	7.06182	0.893318	38.8279	14.3007	25.297	0.347268	86.0672	33.8984	14.5932	2.87294	0.231054	11.6743	22.7493	31.5411	5.04932	7.52404	0.178203	13.1428	32.8543	24.6031	3.6424	12.8779	0.0077313	6.60206	8.90412	13.6608
63.5504	27.2756	0.137377	20.1768	32.3481	21.1318	4.99132	5.23581	22.9402	1.84489	17.4644	66.4566	5.02297	0.536678	24.9027	2.90741	0.766259	35.837	0.669503	32.0005	14.4747	0.0327433	29.6625	2.72011	6.27961	0.663424	37.6419	20.5252	25.7922	0.277226	88.8502	26.4018	11.7409	2.21174	0.184296	20.6514	36.5066	26.0878	3.97796	6.97579	0.133234	24.4909	31.7669	26.5716	5.5223	9.74419	0.00545633	5.44739	7.88836	13.778
63.6503	25.1907	0.112686	18.3098	33.1055	20.1166	4.28125	4.57654	20.0475	1.49849	16.0893	67.1627	10.8351	0.445399	22.3331	2.423	0.564565	46.1078	0.507864	27.4938	17.0067	0.0238919	33.3274	2.39891	5.32848	0.492695	43.1838	22.3375	37.34	0.221026	84.4831	33.684	9.34933	1.67298	0.147002	21.1213	31.8244	36.7955	3.13159	13.9887	0.0997087	26.4867	31.7473	23.8574	5.36247	10.9005	0.00393364	4.48323	7.11006	12.7348
63.7502	22.5765	0.0924226	15.8647	44.3998	20.928	3.55277	3.98707	25.3494	1.21742	14.1065	65.8186	11.2072	0.369646	27.3308	4.25137	0.415641	46.3912	0.385176	23.4221	15.5378	0.0172469	31.2457	2.11607	4.41116	0.365905	42.682	21.6686	37.7857	4.81507	76.8842	33.437	9.47468	6.10222	0.117177	18.6965	26.1802	45.3342	2.46436	14.8198	0.0747422	24.5369	27.9669	21.3206	4.556	9.11873	0.002875	3.6842	6.28282	11.9974
63.8502	19.8505	0.0757965	13.7941	41.1419	20.074	9.2473	3.46859	23.8346	0.989219	12.0672	63.763	9.73124	0.306766	26.5573	4.3314	0.30585	47.2543	0.292104	19.8994	12.7379	0.0123931	28.0512	1.86719	3.60192	0.271742	43.7751	21.5269	34.5344	9.91884	70.1458	29.9102	8.16401	6.4549	0.0932233	15.6026	21.3689	40.5177	9.64584	13.5698	0.0561425	21.2124	23.513	17.5444	3.65076	6.92589	0.00212371	8.03217	5.4745	10.8693
63.9501	17.2342	0.0621523	11.7117	35.8844	20.5787	12.6267	3.01569	21.0611	0.803797	10.1899	57.5727	7.85611	0.254565	28.7384	15.1615	7.18342	48.8973	2.97261	16.8918	9.82757	0.00894785	33.7872	7.96537	2.91825	0.201809	47.7555	25.2089	30.3577	12.4891	76.0879	43.3248	6.6727	9.10401	3.65911	35.4996	30.4563	33.3397	10.7296	11.7759	0.0422502	17.6831	27.8972	21.0084	10.691	5.04588	0.00154319	9.01109	4.7217	9.72713
64.05	17.9694	0.0509569	9.82635	32.2471	19.5988	12.2294	2.62128	18.3124	0.653255	8.5445	67.9586	6.11676	0.211217	29.2099	21.3417	8.68633	46.7291	3.51967	37.583	7.29307	0.00657498	33.4246	9.13752	2.35323	0.149877	57.9667	25.3254	27.8884	13.6138	76.4701	63.7023	5.34652	8.46613	4.13307	41.6062	26.3261	54.0478	9.72099	9.99021	0.0317417	14.4382	33.7039	19.6031	11.4979	4.07699	3.94445	11.6116	4.04171	8.6702
64.1499	17.2464	0.0417705	19.1748	43.5579	17.9849	10.6707	2.27821	15.8524	0.530718	8.79148	70.7706	5.85044	0.175192	27.1591	20.8609	9.33884	43.6594	3.2509	51.5743	5.26766	0.00493098	30.4269	8.76538	1.89266	0.111311	55.1626	23.5356	24.5671	12.5961	71.7223	70.173	7.49327	6.96098	8.99281	114.214	24.3813	58.6953	8.16883	8.39009	0.0237604	19.1003	31.4307	16.4911	24.1968	3.05258	4.78307	11.9714	3.44004	7.71793
64.2498	21.1922	0.034232	20.9303	40.3994	16.171	8.9231	1.97997	13.7061	0.43101	15.0736	74.3617	6.80865	0.145349	34.2078	19.729	8.17168	56.34	2.73262	49.1488	12.4916	0.00379313	27.9118	10.3877	1.5196	0.0826706	47.9815	20.8619	25.2954	24.086	64.7601	65.839	6.97903	19.2875	24.4875	147.055	20.2111	64.7878	6.63851	9.54229	0.0176284	28.7953	27.0152	13.1236	24.9622	2.20919	4.36607	11.1376	2.91528	6.86726
64.3498	21.921	0.0280487	19.5421	57.0376	14.3715	10.1257	1.72077	14.6175	0.349892	18.2209	91.5446	10.9577	0.368613	33.4388	17.2695	6.58572	56.7212	2.19496	46.9996	13.4799	0.0030341	33.2369	10.0494	1.21873	0.0614006	40.0264	17.9134	24.4924	25.9328	57.1591	57.205	5.85893	20.4511	25.3973	140.035	16.5144	56.4938	5.30868	8.93665	0.0129734	29.6837	22.4849	10.0979	44.053	1.57275	3.55534	9.7731	2.46231	6.10957
64.4497	20.9526	0.0229792	17.1511	53.1997	12.6855	9.32496	1.49552	27.5688	6.67938	17.7965	89.7833	10.7637	0.380206	30.7619	14.6843	28.5729	53.7995	1.72078	55.2214	11.9229	0.00247328	31.537	13.8243	15.5861	0.045601	32.6821	15.0341	31.718	26.1595	49.7348	60.5658	4.74301	17.6105	22.32	120.579	13.4668	46.121	4.21129	7.8255	4.1204	31.2083	23.5038	7.60099	65.242	1.11046	2.72378	19.2833	2.07427	5.43522
64.5496	19.1716	0.0188252	14.6286	46.4625	11.1523	7.97689	1.29977	36.2853	14.5818	23.8709	85.4783	9.16416	0.337716	48.0636	12.3408	93.0091	50.152	1.33064	57.0254	9.60849	0.0020636	28.4033	13.85	28.0546	0.0338706	26.3795	12.8683	31.2457	23.46	42.8762	75.0925	3.78619	21.6514	18.495	118.461	14.4874	36.8214	6.3975	6.66498	5.11502	28.5803	21.3536	15.7825	72.5082	0.780769	2.01013	47.6497	1.74348	4.83522
64.6495	24.5086	0.0154248	12.3024	46.061	9.78131	6.61117	1.12963	34.3508	36.2969	24.0701	76.6327	7.32907	0.286882	48.8424	10.321	109.664	46.5052	7.60093	145.581	8.09813	0.00173339	25.2202	12.7684	29.9324	0.0251616	46.6405	10.7745	28.2802	19.9247	36.7381	73.7924	3.00542	128.022	31.1542	189.031	12.2134	29.1617	6.2901	11.7708	4.82495	24.5649	28.6971	16.8933	64.7022	0.547785	1.44712	90.4604	1.46318	4.30141
64.7495	25.749	0.0126434	10.2719	70.8303	8.56672	5.39948	5.42507	30.405	35.8755	25.6137	66.9381	5.67802	0.240086	45.4105	8.61414	98.8802	43.0531	8.79602	192.78	6.35155	0.00140915	32.8992	11.4453	27.5504	0.0186863	48.7255	15.0761	24.7601	16.446	31.3499	96.2865	9.37603	196.267	50.785	189.463	10.0026	23.0272	5.46077	12.2135	4.09509	20.4116	27.4782	15.1132	53.049	5.9988	1.02392	143.729	1.22598	3.82654
64.8494	24.8088	0.0103733	8.54467	70.9655	7.49637	4.37896	6.38679	26.4489	30.8006	23.9019	57.7741	4.3233	0.199911	41.1753	7.18338	80.7753	39.8369	11.4041	262.028	4.76523	0.00105845	31.7595	10.1549	23.7804	0.013886	54.5104	16.5758	21.3739	24.3496	26.678	96.3177	15.149	185.79	49.2899	166.452	8.15944	18.1632	12.3419	11.1052	3.29596	16.6346	23.8473	12.4435	41.7714	6.24836	0.715435	188.36	1.02634	3.40406
64.9493	22.8061	0.00852146	7.09412	62.8357	6.55603	3.5394	6.17962	22.8989	25.4404	21.0844	54.9222	3.25966	0.166141	37.0527	5.98807	62.9658	36.855	10.8247	281.192	3.4689	0.000697968	32.4652	8.97558	19.8684	0.0103167	50.4979	16.1621	20.6644	24.7951	22.6595	86.4851	14.4752	153.793	42.2789	138.433	6.65213	14.3205	12.9888	24.0831	5.81973	13.6248	20.5595	9.77798	37.4448	5.12148	0.495223	215.696	0.858367	3.02834
65.0492	20.3802	0.00701195	5.8838	65.59	5.73155	2.85651	5.60701	19.7995	20.7644	18.0929	49.2101	2.44382	0.138004	33.2647	4.99087	47.8821	34.0944	14.2593	254.703	2.47056	0.000341785	29.793	7.92161	16.3075	0.00765688	43.4032	14.7601	18.5724	24.5608	19.2217	79.1398	13.4537	120.447	34.7151	112.17	11.0897	11.2888	11.5546	25.8061	6.00722	11.0088	19.6613	7.46302	30.7637	3.85765	0.34034	233.436	0.717547	2.69407
65.1491	17.8855	16.0392	4.87714	58.505	5.0092	6.37531	4.96163	17.1135	16.8837	15.3037	44.5298	5.85958	0.114606	29.842	4.15946	35.9114	31.5399	13.5954	220.527	1.73067	-5.46e-05	39.2403	6.98752	13.2504	0.0056852	35.9912	12.9344	16.213	21.8591	16.2911	67.825	11.2865	91.8943	32.318	100.12	10.7734	8.89825	9.63434	23.7185	6.1403	8.82123	17.0555	5.58724	24.2495	6.24638	0.232662	218.788	0.599675	2.39669
65.2491	15.5083	16.9899	9.28072	52.8642	6.77046	7.94874	11.5976	31.1498	13.712	13.0106	39.0602	6.15076	0.0951273	26.7654	3.46643	26.7196	29.1766	12.6291	188.326	1.7924	-0.00045415	42.2087	6.16226	18.9096	1.80781	29.2939	11.0168	13.9778	35.2141	13.7992	55.9239	9.13412	69.1952	27.3378	87.5071	19.7758	7.01358	8.72226	20.6145	5.39839	7.03224	16.1312	4.12755	18.7056	5.66636	0.158431	192.652	2.7257	2.13222
65.349	13.3371	14.8553	19.4296	53.1621	7.18906	10.373	13.4465	30.8498	38.2983	10.95	33.7793	5.36948	0.0789405	27.6189	2.88877	20.8335	26.9901	10.6426	160.126	1.9601	-0.00077796	40.9163	5.43399	22.3405	2.36485	28.0902	13.9294	11.9845	36.5943	11.6835	44.9816	7.29052	57.476	22.3261	72.6057	21.8348	5.5278	7.32753	17.5003	4.42706	5.81109	13.9374	3.0205	14.2593	4.4384	0.107517	164.385	3.74755	1.89697
65.4489	14.405	18.7716	22.4713	47.1039	6.95829	9.93375	12.9525	27.6049	38.2106	9.1652	36.5587	7.32052	0.0654827	29.3519	6.63105	24.0649	24.9674	8.55966	135.959	5.60985	-0.00102626	37.0577	6.33756	21.3414	2.04825	24.5143	14.4613	10.25	33.2269	9.88911	35.5787	5.78697	45.0842	17.9777	58.7623	26.1403	4.35656	5.95427	14.7018	20.9178	4.72089	11.6254	2.19527	10.7983	3.2789	0.0727821	137.899	4.10247	1.68765
65.5488	14.071	16.9747	21.4004	40.7048	12.4144	8.6298	20.4834	24.0834	32.8828	17.6003	34.4109	24.9364	0.0542691	63.6662	7.01804	24.8495	23.0963	6.71504	120.323	27.1566	2.65447	36.395	6.1052	18.7457	1.60452	26.2995	13.687	22.447	28.3926	8.36793	27.813	4.5833	62.3606	15.4402	46.9638	22.2681	3.43334	7.92634	12.2921	29.9542	3.79572	9.55304	1.5875	8.14707	6.09368	0.0491841	114.58	4.0692	5.53076
65.6488	13.0372	14.3037	18.946	34.9851	14.2175	7.20192	21.2728	20.8678	29.6181	19.2786	30.7031	28.5154	0.0449432	67.5621	6.37559	22.537	21.3653	5.19447	103.453	31.5577	3.21058	49.4232	11.8499	15.8064	4.7272	24.0012	12.2741	24.4458	85.2214	7.07864	21.56	3.62669	168.233	12.6841	37.2893	21.1169	2.70564	11.2671	10.2547	42.0173	3.03231	7.79869	1.14366	6.13411	5.6516	0.03318	94.6839	3.82336	6.10412
65.7487	13.2868	11.8262	19.6319	30.0332	17.9614	5.90175	19.7929	18.0474	24.8082	19.8509	28.4974	25.6286	0.0371855	69.176	5.49937	19.8569	19.7642	3.98553	93.8994	28.7174	2.93246	54.8175	17.4379	13.04	15.304	20.4882	10.6245	63.073	307.76	5.98589	16.6106	2.86859	266.043	51.8913	29.5052	35.9135	2.132	10.9145	8.54628	41.0826	2.41285	6.3479	0.82159	4.6132	10.977	0.0223775	77.9931	7.38606	5.77834
65.8486	24.8059	12.4184	17.9843	46.7492	18.6398	4.79495	23.7339	19.9938	20.3377	18.2827	25.2755	21.0203	0.0307676	64.4437	4.64877	17.1021	18.2833	3.04319	81.3491	23.4939	2.39696	65.666	20.7284	10.6267	14.734	153.93	8.96962	70.1243	509.741	5.05976	12.7399	2.26858	253.401	66.811	23.3031	41.3529	1.67981	10.3532	7.11912	35.4397	1.91538	5.16027	0.588978	3.46721	10.2457	0.0150899	64.1254	8.94055	5.24306
65.9485	29.2041	11.2953	17.252	53.8574	17.852	3.87988	23.0837	18.3351	27.5111	16.0274	21.9697	16.5014	0.0254715	58.4679	3.89737	13.6819	16.9136	2.31695	69.4838	18.1029	1.84887	63.11	20.0674	8.59891	11.9043	386.861	7.43292	67.7573	596.537	4.27505	9.73848	1.79395	210.244	61.8934	18.3866	35.0988	1.3234	8.8648	5.92896	28.7753	1.51835	4.19238	0.421504	2.60529	8.10649	0.010165	52.6656	21.2586	4.69462
66.0484	63.4735	19.6497	15.3216	48.8302	16.429	10.1719	20.985	16.0993	25.2153	13.7094	18.9171	12.6567	0.0210929	52.6233	3.25617	10.5506	15.6466	1.76093	59.0829	13.4224	1.37765	57.0304	18.7376	6.9292	9.11551	434.169	6.0715	69.2667	656.486	3.61064	7.42504	1.41868	164.83	52.2671	14.4999	28.7718	1.04255	7.26709	4.93726	22.5905	1.20258	3.40511	0.301255	1.95668	6.01517	0.00688011	43.2258	26.8724	4.18557
66.1484	123.856	18.6025	13.1442	47.4765	14.7949	10.9939	18.5841	13.9742	21.2227	11.5761	26.95	9.58282	0.0174372	47.2458	2.71652	12.7257	14.4748	1.33693	50.1667	9.68888	1.0039	63.7359	16.8715	12.1654	6.84807	402.653	4.90298	63.5346	609.588	3.04878	5.64952	1.12185	139.329	42.6568	11.4313	49.0793	0.821264	5.83619	4.11123	17.3811	0.951939	2.76526	0.215056	1.47004	4.33464	0.00463613	35.4642	28.4692	3.72636
66.2483	179.404	23.1207	22.0875	41.8019	13.1593	9.96972	20.7998	12.0912	17.4232	9.70663	27.4837	7.72864	0.0143708	42.3852	4.97455	22.547	13.3909	3.22329	48.0763	6.8572	0.720588	66.4214	14.9942	12.9139	5.10808	346.255	3.92261	55.9327	572.893	2.5748	50.4271	0.886963	110.145	34.3391	21.557	50.6239	0.646932	4.63968	4.99645	13.2055	0.753303	2.24531	0.153354	1.10332	3.0793	0.00310861	29.0895	27.7581	7.90114
66.3482	291.967	27.083	23.1879	49.8681	11.62	8.47463	19.8249	18.6211	14.1925	8.10786	25.3177	6.01449	7.98483	38.0155	5.10318	22.408	12.3881	4.4276	50.9068	8.40803	0.51182	61.233	13.8182	11.8624	3.79989	287.197	3.11408	48.3985	497.787	2.17582	88.7057	4.13539	84.4194	28.3529	22.2992	42.4884	0.509611	3.66945	4.77039	9.95227	0.595987	3.23052	0.109225	0.818467	2.1717	0.00211191	23.8574	25.812	8.37633
66.4481	338.457	24.1597	23.4514	45.4554	10.2164	7.00385	17.8859	18.0552	11.5315	12.5485	22.382	4.59101	9.25196	46.8513	4.59113	19.0539	11.4605	4.26957	64.6622	7.79733	0.36074	54.7235	12.3846	10.2289	2.82379	233.786	2.45603	41.564	415.929	3.09492	100.441	16.0249	63.7151	22.9337	32.7648	34.7764	0.401511	2.89437	4.20868	7.46097	0.471393	4.90697	0.0776878	0.607312	2.11883	0.0014606	19.5648	23.2926	8.52096
66.5481	341.606	20.2864	22.6207	49.1867	8.95891	5.71305	15.7899	16.0748	9.36148	15.497	19.4259	3.46649	8.46489	45.5924	3.94564	15.1506	10.6023	3.65686	64.8245	6.44123	0.558518	48.4841	10.9877	16.5028	2.09758	188.386	1.92601	37.9051	340.195	3.34823	95.3226	16.7877	47.7097	18.394	55.8274	28.3655	0.316408	2.28004	3.59613	5.57378	0.372852	4.8233	0.0552048	0.445767	5.08931	0.00102186	16.0432	20.5974	9.43332
66.648	322.298	16.756	20.1338	50.6384	7.84352	4.63107	26.9377	14.0049	7.59726	20.0335	16.7153	12.5268	7.26095	41.8899	10.553	11.6451	9.80838	2.96551	57.7298	4.99272	0.546113	54.291	9.71151	17.2	5.83539	165.649	1.50271	38.4734	303.266	3.25768	89.6759	14.6036	35.5772	14.7128	58.3222	43.6968	0.249364	7.92854	3.02996	4.15421	0.294741	22.2858	0.039194	0.33101	33.2964	0.000766542	13.1552	17.9559	14.3323
66.7479	292.635	13.7752	17.2886	45.0583	9.43849	3.74276	236.932	12.7533	6.16467	19.9833	14.3225	19.2085	6.0968	62.7039	11.3607	8.78644	31.0713	2.33698	53.8902	3.71669	0.460356	85.6376	8.57125	44.2935	5.55545	138.925	1.16728	35.2008	263.06	3.0038	79.8727	11.977	26.4719	92.8806	52.026	132.133	37.6635	16.4279	2.53676	3.0913	0.2328	33.7071	0.0277821	0.232326	46.4982	0.000596716	10.7873	15.4918	14.4955
66.8478	259.568	11.3093	14.5887	52.4407	18.1293	3.02058	302.964	11.1775	5.00176	20.9167	14.252	18.673	5.08118	63.2781	10.3742	8.76447	35.0904	1.81248	47.0692	2.69044	0.361077	171.629	7.56088	50.101	20.1751	123.978	0.903794	30.9572	285.63	2.68591	110.639	9.60995	21.9826	106.971	56.7462	136.189	40.6595	17.0773	2.11764	2.2978	0.183763	39.2191	0.0196653	0.157442	42.0369	0.000508797	8.84509	13.2635	13.4083
66.9477	294.188	9.28109	14.2174	47.6211	21.0989	2.43631	299.809	9.69708	4.05766	19.3922	13.002	15.8326	4.22348	58.7228	8.96581	7.46308	34.2928	1.39278	56.2504	1.90821	0.271733	196.075	6.66851	47.1361	19.5673	110.692	2.59162	26.7754	310.854	2.357	121.327	7.6444	17.2408	96.4462	100.511	114.293	48.3324	15.1273	1.76539	24.2139	0.144997	38.9189	0.0139281	0.110862	65.1957	3.52998	7.25248	11.2901	12.0791
67.0477	293.951	7.61568	12.7091	41.3647	21.2317	4.6466	274.282	8.38937	3.29134	17.0539	12.0825	12.637	3.50719	53.2165	9.59126	24.8078	36.5052	1.06447	59.5975	15.4858	0.199331	184.479	5.88133	41.1114	15.841	93.522	11.6364	22.99	287.433	2.04374	127.373	6.05979	13.1628	95.7686	102.822	93.5472	42.8668	12.5902	1.47082	29.2342	0.114396	66.0832	0.0099273	0.0697284	72.6035	4.28083	5.94709	9.56806	10.7904
67.1476	275.822	6.24883	10.9352	35.5926	20.0371	15.3912	243.524	7.25245	2.66946	14.6113	10.719	9.77991	2.91139	62.8308	8.74173	26.7791	35.1499	0.810908	53.8177	18.4932	0.143835	165.776	12.4128	34.5367	12.1382	76.8726	17.6519	19.6755	247.825	1.75803	150.401	4.79678	9.9148	82.749	91.0266	76.3021	35.1874	38.7172	1.22504	27.3307	15.3251	66.3371	21.1966	0.0456761	63.3675	22.5475	4.87642	8.08127	9.61249
67.2475	249.613	5.605	9.23657	30.5625	18.2959	17.0261	213.568	6.26829	2.16488	12.3488	13.7153	26.1105	2.41653	66.5588	8.70129	25.7743	32.9147	0.616521	64.6327	16.9938	0.102615	147.104	13.362	28.4324	9.12122	62.2732	19.5636	16.8143	206.221	1.5038	145.133	6.80527	7.41635	68.1349	75.9676	62.2058	28.1469	64.794	1.0202	23.1006	76.1721	61.4856	26.6487	0.0303004	57.4902	31.8014	3.99864	6.80781	8.55556
67.3474	225.22	4.71311	7.72953	34.7677	16.4036	15.5551	186.322	5.41737	1.75547	10.3598	13.6012	27.7738	2.00569	74.2214	7.75162	39.8795	30.5636	0.468163	62.0965	33.8865	0.0725692	130.067	12.5909	23.1415	6.80433	69.2943	26.0652	14.3596	186.434	19.3857	127.983	29.9192	5.52703	55.1057	114.918	50.7103	22.3081	64.9673	0.849559	18.5515	92.5925	80.1672	87.1612	0.0191869	45.0331	30.3662	3.27896	5.72367	7.61262
67.4474	198.892	3.89447	6.43732	31.4599	14.5533	13.2624	162.189	4.68192	1.42327	8.6562	12.3969	33.2053	1.66469	90.7618	11.3541	44.3429	28.3071	0.355259	54.6752	40.2029	0.0509816	114.885	11.3735	18.7111	5.06191	91.1533	39.2498	12.2598	160.377	28.9295	107.37	31.5768	6.78796	44.1945	139.033	65.178	17.6208	56.8118	17.2511	14.4703	89.5515	76.2144	99.2478	0.0112019	87.8419	25.2598	2.68886	5.18057	6.77297
67.5473	173.183	3.20199	5.34773	27.3065	12.8321	10.9753	141.045	4.04628	1.1538	7.21669	25.4032	30.2607	1.38162	88.1779	11.1909	39.2446	54.62	0.269479	78.1907	36.858	0.0356401	101.445	10.1204	15.0705	3.76169	106.814	43.3974	10.4657	134.517	31.7531	87.3436	27.5249	6.10213	49.3803	130.083	55.8732	13.9011	47.0162	20.7793	11.089	79.047	76.5847	92.4662	0.00603973	91.0736	20.7381	2.205	4.59112	6.02582
67.6472	149.367	25.7345	11.095	23.4923	11.2729	8.95789	122.606	3.49685	0.935252	6.00902	27.831	24.9725	1.14663	80.9793	9.93681	31.7928	101.078	0.20436	75.049	30.2702	0.0247658	89.569	28.7148	12.1106	2.79431	100.51	42.4313	8.93347	114.112	31.0916	69.6228	22.5905	4.95072	70.3957	119.454	59.7867	10.9617	37.9329	47.1022	8.40359	73.072	67.5903	93.5193	0.351759	74.5442	15.9626	1.80822	4.00906	5.3611
67.7471	127.981	26.6347	18.7629	20.1715	9.88124	7.2633	106.559	5.07595	0.758111	5.00017	26.307	19.6655	0.951575	73.1556	8.49678	49.4125	108.09	0.154942	66.0619	35.3143	9.28036	107.192	31.9362	9.71888	2.07538	86.995	38.8143	15.6261	94.1231	28.7601	58.0217	18.1301	3.84165	66.6472	121.689	50.3746	8.64251	36.5254	59.1405	6.32287	63.104	56.8688	83.1534	0.41544	56.1159	11.8158	1.48281	8.29365	4.76965
67.847	109.154	23.1793	19.7226	17.3127	8.64981	5.87078	93.9118	4.88001	0.614628	4.1591	23.515	15.1093	0.789656	65.7556	7.15717	47.8386	104.2	3.16045	63.1926	32.182	14.4818	111.359	30.3724	7.79345	8.31078	72.393	34.0514	16.4252	92.9021	34.8426	46.9971	14.4228	2.9176	56.7002	107.561	43.872	6.81369	31.458	56.9685	4.73497	52.574	46.9063	82.2447	10.4658	40.7142	8.52375	1.21586	10.1962	4.24322
67.947	92.7937	202.353	39.2231	25.5123	7.56578	4.73813	123.777	4.33586	0.498372	3.45878	20.5134	11.4508	9.82093	59.0111	42.7788	49.5193	99.2194	7.94147	55.5733	26.3482	14.1928	102.584	27.5207	6.24663	8.10561	59.0326	45.4854	19.289	111.016	35.5828	37.3526	11.4331	2.19181	61.7369	121.433	36.0868	5.37188	25.8571	50.4307	3.53479	42.9116	38.3549	71.1248	12.2915	37.7688	6.03961	8.13779	10.6767	7.38655
68.0469	78.7034	275.62	49.7783	23.9193	6.6142	3.82112	123.432	3.77551	0.404229	2.87631	18.2961	14.1461	10.8962	52.9312	99.5987	56.9426	92.601	8.57251	47.6892	20.3114	11.981	91.6598	24.5135	5.00547	6.57192	66.3413	48.2474	21.1907	111.211	33.6497	64.0235	9.04996	1.63732	94.6622	135.97	39.894	4.23516	75.7572	43.1532	2.63321	34.5983	31.2415	57.4955	11.1626	67.5109	4.2243	10.1278	10.3448	49.4961
68.1468	66.6421	252.325	48.7843	20.9119	5.78033	3.08026	113.235	18.3233	0.328059	2.39165	15.945	17.6157	9.86554	62.0258	173.289	52.6558	85.8981	7.67317	40.611	15.064	9.4093	81.2044	21.6968	4.01034	5.03837	65.9341	46.4857	19.9114	183.786	30.5276	83.2745	38.9144	1.21939	202.131	132.114	57.0164	3.33903	127.558	36.3824	1.95857	27.6865	35.2902	56.4918	9.22296	62.2447	2.92633	9.97634	9.58263	56.6429
68.2467	56.3621	213.29	43.7093	53.1121	5.05041	2.48247	100.648	33.3211	6.85062	1.98879	13.7479	16.2477	8.43411	66.431	176.306	43.486	79.5299	6.35732	34.4988	28.8797	7.09086	71.7665	19.1576	29.9764	3.78677	74.9786	42.1501	17.6994	192.083	46.6019	83.2111	41.0197	0.906547	240.506	114.681	49.2951	2.63263	128.484	30.4688	1.45525	22.0519	32.3037	48.7063	7.28999	49.0378	2.01252	8.98951	8.62551	54.3852
68.3466	47.6272	176.503	38.9897	52.2638	4.41179	2.00068	88.3092	32.9963	7.28735	1.6539	11.7934	13.4787	7.07356	63.8241	158.194	40.3626	73.5905	23.1362	38.2538	48.1444	5.20753	63.381	16.9	36.8348	2.82509	69.8513	39.6896	19.5625	174.811	52.4937	74.6753	41.6439	4.21453	218.654	97.5556	40.7512	2.07573	123.895	25.4379	19.794	17.5121	37.7872	43.0855	13.3437	36.3189	1.37637	7.76297	13.7022	64.1878
68.4466	40.2215	145.182	33.5143	46.1219	3.85301	1.61276	77.0586	29.5243	6.36791	1.37537	10.0917	10.6426	5.89271	79.8427	135.814	75.6134	68.0824	51.8777	34.9169	53.0265	3.75969	82.1046	14.9028	35.6476	2.10172	60.1898	35.4783	22.6045	149.56	52.0011	63.2929	58.1232	4.5312	183.435	120.966	48.7293	1.63657	139.644	21.2074	51.2878	13.8808	34.9322	35.2623	13.4539	26.1484	25.1326	6.55528	15.7392	61.7468
68.5465	33.9529	119.21	28.295	43.7492	3.36409	1.30069	67.0832	25.7572	5.28756	1.1439	8.62525	8.189	4.89715	127.007	114.589	77.3566	62.9831	55.1307	30.3001	95.9301	2.68283	99.5722	13.1396	31.4947	1.56188	60.3671	30.6424	21.5737	123.934	48.4025	51.8245	65.4908	3.91896	149.319	136.288	41.5067	12.7669	165.271	17.6686	56.3768	10.9892	29.9267	27.6081	11.5994	20.7424	29.9792	5.46727	15.9835	56.2959
68.6464	28.6529	97.8354	45.3336	38.3366	2.93638	14.404	58.3396	22.3174	4.3231	0.951495	7.36694	6.21163	9.01026	134.154	117.946	66.4991	58.2649	49.0659	89.9759	193.529	1.89876	176.332	11.584	26.6336	1.16022	53.6783	25.8275	19.294	113.11	43.5093	41.4907	58.0897	3.12895	139.819	178.317	34.0408	18.409	152.601	15.0101	51.0008	8.69321	24.8741	21.0217	9.36133	15.4086	29.1776	4.52777	17.4289	65.3345
68.7463	24.1755	87.4734	91.3326	43.8865	2.56232	54.4101	50.7131	19.3005	3.51731	0.791525	6.28915	4.67345	13.8527	168.95	106.224	53.1519	53.8999	40.5421	120.696	246.986	1.33598	213.485	10.2121	22.0041	0.861715	45.2631	21.3759	17.259	96.9068	38.2953	32.7114	69.6189	2.40972	118.507	236.969	27.7734	16.9548	155.737	24.4735	42.4299	6.8734	20.4081	15.7122	7.31225	11.1095	24.4811	3.73447	17.2521	87.2614
68.8463	20.3951	105.398	150.275	39.7506	2.2349	69.591	44.075	16.6827	2.85724	0.658561	5.36728	3.49944	13.4064	165.144	91.3252	40.9671	49.8618	32.2734	139.799	239.098	0.93603	203.232	9.00228	17.9432	0.639967	67.7455	17.4819	15.0365	80.3628	33.2601	25.5116	62.6946	1.82318	96.856	227.567	22.6434	20.0007	137.06	25.0216	33.7766	5.43265	19.3052	11.5936	5.61325	19.5999	19.077	3.07288	16.1891	86.1901
68.9462	17.2046	102.93	169.118	34.5097	1.94809	66.2975	38.3022	14.418	2.31977	0.547998	4.57969	2.61321	11.6984	151.921	77.0976	30.9593	46.126	25.1736	157.955	201.685	0.653798	183.196	7.9357	14.5216	0.475269	68.2703	14.131	19.9446	65.4496	28.6383	19.7404	52.0429	1.36678	84.388	196.619	25.2327	17.7091	113.749	25.5787	26.2077	4.29289	16.6808	8.47655	4.26806	18.352	14.2312	2.52505	14.6963	96.3729
69.0461	14.5123	88.3846	198.623	29.6906	1.69664	57.4799	33.2841	12.4603	1.88309	0.456069	3.907	1.94842	20.1537	137.313	87.4988	23.1366	42.6699	25.6391	144.792	163.835	0.455657	162.704	6.99555	11.7001	0.352956	60.8228	12.4905	19.7676	52.7512	24.5186	15.1865	48.9986	1.01976	69.7027	162.267	34.5497	14.5287	94.117	26.5622	20.0167	3.39161	31.469	6.15652	3.22806	14.536	17.6577	2.07324	13.0497	113.969
69.146	12.2408	73.4601	217.183	25.4939	1.47641	47.9279	28.9229	10.7686	1.52839	0.379612	3.33226	1.45157	19.8549	233.749	81.131	17.1789	39.4724	22.4531	125.804	173.284	0.31706	143.897	6.16699	9.40178	0.26212	51.3353	10.7041	23.5435	42.2563	22.5566	11.6323	41.2779	0.759082	56.3859	130.979	45.8501	11.6192	75.9266	24.1584	15.1351	2.67924	32.1436	17.5889	2.43442	10.7911	16.2382	1.7015	11.4102	109.684
69.2459	10.3246	60.4999	202.904	21.8808	1.28392	39.2605	25.1329	11.5638	1.24069	0.316014	2.84084	1.08108	34.8754	247.788	70.5131	14.3947	36.5141	18.4093	107.552	152.016	0.220392	127.11	5.43688	7.543	0.194653	54.4181	8.97051	22.67	33.7259	20.1374	8.87955	33.4584	0.56428	50.5764	104.536	39.4096	9.20786	60.4972	20.9072	11.3692	2.11635	44.3198	21.9609	1.83309	7.77792	13.2704	1.39605	9.86636	100.016
69.3459	8.71296	49.6952	178.128	18.7779	1.11642	31.8906	21.8397	12.014	1.00711	0.26309	2.42074	0.805059	34.4551	232.913	59.7882	21.7844	33.7771	14.5944	91.4798	121.965	0.153135	112.242	4.79373	6.04612	0.144548	49.4421	7.39182	20.3437	49.5571	17.6498	6.75983	26.7219	0.419056	42.225	82.9404	55.26	7.27238	47.9035	17.7154	8.50447	1.67164	42.6865	20.7834	1.37948	5.52595	10.1876	1.14526	8.46173	89.693
69.4458	7.35176	40.7889	151.95	16.1147	0.972141	25.8	18.9785	10.8685	0.817418	0.21903	2.06193	0.599435	30.2463	211.875	50.1878	22.2433	31.245	11.3575	77.6817	92.8484	0.106418	99.1029	16.3804	4.84382	0.107339	43.845	6.01105	29.4263	60.2651	15.2889	5.13416	21.2163	0.311064	41.8762	126.343	47.7068	5.7364	75.2639	14.8699	6.34439	1.32034	37.1238	17.6052	1.03802	3.8976	7.52844	0.939488	7.21256	91.1226
69.5457	6.20228	33.4714	127.796	33.2157	0.848848	20.8308	16.4928	18.3595	0.663493	0.182343	1.7556	0.44631	25.597	190.851	41.9529	56.8638	28.9024	8.7485	65.93	68.2782	0.0739702	87.4994	18.5069	3.87977	0.0797063	42.7983	4.83658	33.1021	57.9588	13.1427	3.89038	16.8051	0.230834	38.2519	246.233	39.1959	4.52244	104.929	12.4277	4.71652	1.04277	31.0491	14.066	0.781282	24.6678	5.42477	0.770703	6.11914	88.2588
69.6456	7.37667	42.7551	106.708	32.1899	0.743336	16.8024	17.4137	23.5726	0.538543	0.151764	1.49458	0.33223	21.392	171.391	35.0076	59.7132	26.7352	6.69579	55.9466	48.9923	0.0514544	77.254	20.9634	4.0385	0.0591885	58.7817	3.85778	45.2893	50.9004	11.2403	2.92932	13.2983	0.171172	32.1442	318.225	31.9873	3.56445	101.181	10.4312	3.50366	0.823497	25.5437	10.8498	0.588361	25.2736	3.84076	0.632262	5.17295	103.132
69.7456	9.36847	48.2904	88.7668	51.1794	97.9367	13.5465	16.2929	22.223	0.437137	0.126262	1.27184	0.247468	17.7984	153.77	29.1902	51.8209	24.7303	5.10519	58.0405	34.5158	0.035866	72.4683	20.038	11.5825	1.33163	86.5356	3.05469	45.2308	42.7693	9.58045	2.20612	10.5191	0.126956	26.1831	347.171	26.0797	2.80894	87.1908	12.1381	2.60039	0.650277	24.3704	8.18006	0.4436	20.6122	2.68489	0.518711	4.36096	108.743
69.8455	9.81796	42.7782	73.6985	66.0426	228.859	10.9186	14.5954	19.6501	0.354738	0.521572	1.08157	0.184349	14.7849	137.921	24.3319	41.6046	22.8756	3.88351	52.1408	23.9744	0.025137	65.0696	18.1884	13.2774	16.6385	180.035	2.40384	41.1439	35.0925	16.7504	1.65487	8.31959	0.0941476	21.0607	314.394	21.2603	2.21318	71.6847	11.4456	1.93026	0.513362	112.171	6.072	0.334771	15.4934	1.85925	0.42554	14.4914	101.733
69.9454	9.44768	35.8541	61.1256	60.8808	276.207	8.79893	12.8477	17.0887	0.287732	1.70633	0.919451	0.137525	12.2745	123.693	20.2795	32.142	21.1599	2.95009	45.0337	16.4652	0.0178072	57.7276	16.212	12.5519	23.9734	193.594	1.88162	36.0975	28.4081	19.1932	1.23619	6.57966	0.069736	16.8518	265.038	17.3311	1.74341	57.6523	17.7994	1.43322	0.405103	135.064	4.45812	0.253156	11.2332	1.27836	0.349047	19.2755	91.9719
70.0453	8.67983	29.5991	50.6705	73.6009	281.879	7.08986	11.2261	14.7937	7.32593	7.62621	0.78191	0.102638	10.1883	114.376	16.901	24.3215	19.573	2.23915	38.4281	11.2042	0.0128245	51.0387	14.3536	10.9725	21.122	176.826	1.46609	31.1888	22.816	52.4341	0.921875	5.20354	0.0515218	13.4542	216.185	14.1281	1.37304	45.8659	42.1258	1.06374	0.319581	150.482	3.24726	0.191691	8.00412	0.874171	1.78974	20.8393	88.9775
70.1452	7.7493	24.3298	41.9918	67.2213	267.83	5.71209	9.77805	12.7909	7.80595	9.23012	0.665728	0.0765614	8.45599	191.978	15.1937	21.8805	18.1051	1.69867	32.6658	17.9718	0.00945439	45.0804	12.6764	9.22915	16.6339	151.003	1.13773	26.7669	18.2383	65.3857	0.686272	4.11517	0.0379388	10.7355	173.47	11.517	1.08105	36.2892	45.6645	0.790245	0.252024	310.375	2.35054	0.145752	5.65386	0.595268	12.922	20.5373	90.4562
70.2452	6.7854	19.9735	34.7944	58.4588	245.44	4.60121	8.50512	11.0553	6.82336	9.01883	0.567949	0.0570532	7.01805	197.223	18.0032	17.8568	16.7472	1.28822	27.7334	17.9966	0.00720822	39.8064	11.1847	7.60356	20.9036	124.805	0.879792	22.903	14.5377	67.5308	0.508625	3.25442	0.0278909	8.56084	138.023	9.38847	0.850921	28.6315	42.1287	0.588347	0.198656	321.22	1.6946	0.111124	3.97599	0.403985	16.1379	19.222	83.7918
70.3451	5.87212	16.3912	28.8285	50.3142	220.496	3.70625	7.39354	9.55414	5.66579	8.124	3.26878	0.0425057	5.82453	183.893	16.8901	20.2199	15.491	0.97672	32.294	15.419	0.00569825	35.1465	27.0368	6.19148	17.9663	101.403	0.678152	19.5704	11.5683	66.8083	0.373309	2.57365	0.0205587	6.82481	118.119	7.65337	0.669632	22.557	36.6709	0.437595	0.156609	286.269	1.21761	0.0851606	2.78964	0.273375	15.9145	17.4211	75.5186
70.445	5.03944	13.45	23.8845	43.2059	195.842	2.9864	6.42563	19.305	4.63173	7.0453	5.88787	0.585157	4.83392	166.884	15.9352	18.0021	14.3289	0.740422	33.7184	12.209	0.0046164	44.7754	29.5821	5.00762	14.0402	89.0054	0.521129	16.7126	9.19561	78.4904	0.274865	16.21	0.0150608	8.94048	97.044	6.23903	0.526899	17.7581	54.581	0.326428	30.2413	241.799	0.871536	0.0657047	6.99378	5.51638	14.3475	19.9464	67.4696
70.5449	4.2997	17.5186	19.8555	37.0832	172.782	2.40683	5.5839	27.5275	11.2112	5.9927	6.31123	0.68079	4.01177	150.214	13.9368	15.5031	13.2537	0.561223	30.7529	12.3835	0.00373401	43.0388	28.0048	11.9289	10.6261	74.5815	0.399228	14.2686	7.30441	79.1659	0.199378	17.3922	0.0108852	9.58211	129.133	5.08614	0.414681	15.6603	63.9814	0.244116	39.1298	199.772	0.622641	0.0510526	13.5371	6.59062	12.3929	20.2265	60.1067
70.6449	3.65312	15.9227	16.4793	31.8246	151.829	1.93864	4.85232	31.2768	11.0535	5.04514	5.92218	7.4846	9.51402	134.868	16.3808	33.4928	12.2588	0.425381	41.1368	10.6705	0.00293451	38.8938	25.3364	13.3488	7.94829	61.0408	8.71284	12.1808	13.7491	74.3882	0.145476	53.817	0.00783842	8.47122	142.659	20.5911	0.326475	111.772	160.737	0.182876	38.6238	163.472	0.444323	0.0399386	12.6291	5.98648	28.9437	19.251	53.4969
70.7448	3.09414	13.4347	13.6655	44.3961	133.782	1.56401	7.437	28.8277	9.48349	4.2237	5.27995	8.66176	9.74857	120.993	15.3349	36.1165	11.3382	0.322483	47.354	24.8152	0.00223163	49.0682	22.5563	12.5099	5.91899	52.4193	12.501	10.3985	14.7603	67.2367	0.106396	60.2655	0.00565541	7.03504	132.305	18.6763	0.257181	321.563	175.509	0.136971	34.4153	164.459	0.316404	0.0313511	9.99055	4.86314	32.8208	19.9413	47.5992
70.8447	2.61678	11.1118	11.3272	41.347	228.067	1.26084	7.67486	32.4391	7.83125	3.52515	4.60405	7.81458	8.64562	108.52	13.3743	45.2577	10.4862	0.244597	43.5877	27.1393	0.00166238	55.0766	19.9622	10.891	4.40034	77.6002	13.6032	8.87736	13.5779	149.166	0.0775165	53.3703	0.00414553	22.1208	112.682	15.4421	0.202825	418.296	162.298	0.102727	34.914	145.202	0.22433	0.0245386	28.4819	3.72053	55.9915	19.2078	42.3472
70.9446	2.20856	9.13862	9.3867	46.7978	258.419	1.01729	7.12585	29.8418	27.0362	2.93718	3.97407	6.42033	18.6403	100.919	11.3559	113.838	9.69755	20.5512	38.139	25.3027	0.00123496	55.2562	17.6269	35.4251	3.2692	102.109	13.1952	7.57935	11.6797	251.429	0.0560912	44.0475	0.00305751	48.8709	92.3658	12.6133	0.160224	396.45	141.404	0.0771572	48.5273	122.189	0.159387	0.0189833	27.7787	2.74341	197.728	17.7286	37.6734
71.0445	1.86586	7.5035	7.77772	45.0378	259.888	0.822156	6.36439	26.5134	27.3671	2.44504	3.41379	5.04444	18.9046	91.5134	9.53786	165.314	8.96759	38.4993	65.5766	21.1439	0.000884455	50.4771	15.5518	41.1696	2.42822	140.09	17.5601	6.47165	9.70897	403.996	0.0409967	44.6713	0.00228502	49.5588	77.8115	10.2852	0.126847	339.34	120.171	0.0580378	48.935	100.79	0.113026	0.0144891	22.3055	1.97399	235.589	15.9202	33.515
71.1445	1.57576	11.9441	6.44424	39.5772	426.438	11.2474	5.59565	23.0871	23.6344	2.03437	2.92575	10.9622	16.7184	123.376	7.97484	172.313	8.292	39.7338	64.7338	52.7487	0.000515304	44.998	13.7166	39.1065	1.80341	160.787	18.5994	5.5262	7.91971	739.742	0.0249409	38.4998	0.00162691	43.1025	120.735	8.38473	0.100713	418.607	124.703	0.0436002	44.0222	197.202	0.0804031	14.4262	16.6566	1.3962	228.723	14.0311	29.8154
71.2444	1.33111	11.1826	5.33936	60.8681	565.553	27.2577	4.88734	45.0642	19.5555	1.69223	2.50503	41.9482	14.1835	122.22	6.65533	151.823	7.6669	57.3687	57.4155	80.7933	0.000202266	39.8392	12.0965	40.783	1.33932	209.513	17.7924	4.7191	6.3903	992.874	0.0159811	31.4693	0.00108809	35.5784	136.831	6.83512	0.0802198	391.122	113.39	0.0326589	37.4923	341.387	0.056289	17.1262	12.0392	0.975291	204.75	12.203	26.5241
71.3443	1.12495	9.50573	4.42404	57.3493	643.756	35.2084	4.25666	44.9769	15.9699	1.40744	2.14421	46.1877	11.8638	112.852	5.54969	139.281	7.08877	69.6927	49.3986	79.9885	0.000150895	35.2025	10.6671	37.1988	0.99463	203.639	16.0616	4.0299	5.12282	1053.19	0.0104918	25.2161	0.000721354	28.7738	154.722	5.57182	0.0641601	332.876	98.1203	0.0240797	30.9935	343.855	0.0389786	15.6049	8.56539	0.675013	176.219	10.5108	23.5961
71.4442	0.951073	32.0662	3.66573	51.5467	652.276	33.629	3.70286	40.3184	12.9874	1.1705	1.83549	47.0359	9.87402	102.116	4.62614	114.639	6.55437	67.2361	42.1016	68.1792	0.000613131	31.0877	9.40642	31.967	0.738647	178.743	13.9654	3.44112	4.09054	1014.85	0.00639853	20.0472	0.000545343	23.076	151.35	4.54201	0.051522	272.127	83.1374	0.0174398	25.1812	303.712	0.0265467	12.9126	6.04566	0.463925	148.529	15.5845	20.9913
71.5442	0.80446	33.0289	3.03753	50.6091	617.625	29.1859	3.21936	35.1915	10.5477	0.973407	1.5717	40.6064	8.20327	91.8333	9.87696	89.7056	6.0607	57.5982	52.0285	53.8255	0.00166763	32.4612	8.29456	26.6451	0.548544	149.776	11.828	2.93785	3.25821	930.51	0.00319447	15.8873	0.000415914	18.4413	158.19	3.70261	0.0415415	232.316	69.7822	0.0122506	20.2463	255.618	0.0181058	10.2146	11.619	0.317191	123.746	17.5142	18.674
71.6441	0.680599	28.7055	2.51724	45.8388	564.948	24.3476	2.7982	30.4963	8.56263	0.809478	1.34669	32.6927	6.81079	108.273	12.4051	68.3592	5.60491	46.7135	48.6097	40.5547	0.00270284	47.3391	7.31407	21.8402	0.407363	122.582	9.82477	17.5054	2.59025	829.007	0.00056483	12.905	0.000273656	14.7155	158.121	69.5946	0.0336647	209.422	58.3207	0.00831921	16.1737	210.867	0.0118844	7.89402	10.8289	0.216085	102.418	17.5988	16.6125
71.744	0.575673	26.3115	2.08626	49.0872	507.006	19.9497	11.7294	32.0642	6.95004	0.673125	1.15487	25.4182	5.65334	237.701	11.8124	51.3302	5.18438	36.8152	78.15	29.609	12.0788	46.5612	6.44939	17.7317	0.803293	99.0694	8.03942	20.7293	2.05659	725.621	-0.00158127	16.9194	7.89e-05	11.735	193.257	78.1347	0.0273695	175.613	48.6449	0.0054201	12.8683	172.435	0.00640477	6.02337	44.3817	0.146794	84.4417	16.6605	14.7785
71.8439	0.486558	22.2479	1.72918	63.454	450.046	33.2098	27.3028	43.5936	5.64087	0.559711	0.991131	19.3923	4.69221	305.296	10.3648	38.2183	4.79659	28.5536	76.4122	21.1329	56.6061	42.3249	5.68679	18.3798	2.11377	79.5132	6.50059	19.927	1.6309	627.982	-0.00376444	18.0745	-5.56e-05	9.35568	331.193	66.155	0.0222342	142.577	40.5369	0.817792	10.2121	140.459	0.00298207	4.56323	44.4966	0.0995401	69.4657	15.2075	26.4036
71.9438	0.410787	18.4123	1.4333	58.5087	396.913	33.5623	30.1656	41.4892	4.57815	0.465406	0.850702	14.6377	3.8944	299.61	8.82173	28.3151	4.43928	21.9419	71.4937	14.8275	64.1372	62.9216	5.0142	16.723	7.21217	63.5708	5.20551	17.8706	1.29233	539.469	115.815	15.8078	3.94641	7.45791	424.003	54.8756	0.0182607	113.963	33.7659	1.01384	8.09049	114.212	0.00114078	3.44296	36.0466	0.0674825	57.0711	13.5511	55.3643
72.0438	0.346304	15.1454	1.18807	50.981	348.705	50.3251	28.6372	36.7718	3.7154	0.386982	0.730328	10.9811	3.23221	275.928	7.41682	20.9168	4.1027	16.7693	62.4852	10.2652	57.3051	105.925	4.42113	14.3531	6.96775	50.714	4.13497	32.6924	1.02343	461.153	154.815	12.9895	4.49277	5.94482	465.375	50.6448	0.0150065	90.3839	28.1202	0.955651	6.40235	92.7964	0.00015225	2.59163	27.0186	0.0457529	46.8521	11.8758	58.618
72.1437	0.291536	12.4361	0.984817	64.8529	305.641	49.7896	25.7975	31.9987	3.0152	0.321754	1.07881	8.20816	2.68257	249.481	6.20398	15.4247	3.79296	12.7745	53.5179	7.0309	46.3469	106.372	3.89805	11.9552	5.63489	40.4075	3.26226	35.6036	0.809916	392.904	156.108	10.4299	3.95416	4.73862	422.296	87.7288	0.0123239	71.3996	23.4163	0.810649	5.06241	75.3693	-0.000386444	1.94823	19.5633	0.0310226	38.4456	10.2829	54.8995
72.2436	0.245133	10.2063	0.816263	59.666	267.519	48.097	22.7608	27.7066	2.447	0.267508	1.11111	6.12285	2.22632	224.304	5.17837	11.363	3.50293	9.71281	45.5469	4.77363	44.7439	97.1952	3.43674	9.79522	4.3162	32.1728	2.55878	33.3606	0.640343	334.006	140.717	8.29894	3.18032	20.7074	385.048	90.2906	0.0101376	63.5198	19.4985	0.652286	4.00042	61.2051	-0.000675036	1.4636	13.9306	0.0210215	31.5391	8.82793	49.6485
72.3435	0.205844	8.375	0.676525	54.4753	233.952	100.064	19.9078	23.9571	1.98587	0.222417	9.26402	4.56181	36.6363	201.316	4.31839	22.0209	3.22969	60.3859	38.6842	28.4656	42.6958	112.007	3.02993	17.5855	3.24296	25.646	1.99688	38.0878	0.506861	283.504	119.576	6.57934	2.45779	22.253	519.102	75.7623	0.00840193	52.9651	16.2358	0.509625	3.15955	49.6992	-0.000776064	1.09922	9.83678	0.0142891	25.8692	7.52796	44.4064
72.4435	0.172732	6.87201	3.17933	50.318	204.492	104.962	22.1106	25.1982	1.61145	0.184928	11.3575	3.39636	40.8265	208.448	3.59982	22.2314	2.98227	97.2314	32.8341	33.5053	36.1919	105.573	2.67118	18.7523	2.4191	20.4251	1.55148	36.2196	0.684349	240.389	98.0743	5.2084	22.2149	19.6887	598.377	62.0089	0.00711799	94.8117	13.5189	0.391532	2.49409	40.3549	-0.000776975	0.825592	6.91632	0.00985815	21.2166	6.38859	53.6775
72.5434	0.144928	5.63868	3.77712	43.8597	178.684	117.144	34.6633	22.8561	1.3075	0.153767	11.1272	2.52748	37.0048	195.318	3.00028	19.0169	2.75719	141.199	32.7427	30.631	123.6	94.9155	2.35486	17.2562	1.7996	16.2588	1.20078	32.3469	0.679996	205.893	78.6121	4.12068	24.5676	16.356	551.683	50.5776	0.0061229	110.634	11.2567	0.297817	1.96778	32.7669	-0.000739657	0.62027	4.85214	0.00687534	17.3997	5.40097	51.9167
72.6433	0.121668	4.62668	3.62818	37.768	156.104	117.926	35.937	20.0118	1.06082	0.127872	12.7975	1.88086	31.6467	177.512	2.64535	15.1644	2.54529	155.536	30.4538	25.1197	139.23	84.2359	2.07607	14.8931	1.33734	13.2842	0.926204	28.1623	0.605604	205.835	62.0351	3.25938	21.4358	13.262	468.685	41.2338	0.00537136	104.305	9.37292	0.225431	1.55184	26.6055	-0.000653609	0.46611	3.40008	0.00487579	16.8561	4.55417	50.1512
72.7432	0.10226	3.79631	4.01192	32.4358	136.362	104.364	33.4178	17.3568	0.860677	0.106394	12.2934	1.39918	26.5448	168.837	2.25569	11.6735	2.35079	141.715	34.8352	48.693	133.713	74.4828	1.83039	12.4424	0.993429	41.2527	13.5853	24.2513	0.5116	192.522	48.419	2.57789	17.1786	10.6474	383.724	47.355	0.00478786	89.0927	7.80441	0.170273	1.22339	45.1316	-0.000541314	0.350408	2.38113	0.00354005	17.2645	3.83106	45.7807
72.8431	0.0862212	3.11497	7.05532	27.8401	119.109	87.802	29.8639	15.0149	0.698119	1.52574	11.1178	1.04138	22.1144	253.424	30.2244	8.81564	2.17157	118.386	32.0199	50.7794	111.874	65.7893	1.61396	10.2122	0.73785	46.7181	19.3306	36.2621	0.419789	173.554	37.4942	2.03893	13.2531	8.51287	308.492	42.1801	0.00432569	72.9543	6.4984	0.128614	0.964264	61.0191	30.5498	0.263478	1.66702	0.00261115	15.8226	3.21689	41.2046
72.9431	0.974673	2.55591	7.47404	23.8924	104.035	72.2215	26.2619	12.9795	0.566302	1.93765	9.74969	0.774961	18.3787	389.91	35.2003	6.58534	2.00474	94.7853	27.843	44.2841	87.4361	58.0928	12.8231	8.29767	0.547995	43.462	20.9756	36.9572	0.338683	153.031	28.8667	1.61265	10.0362	38.1981	245.7	34.796	0.00391291	58.5586	5.41095	0.0974542	0.760099	58.5089	52.3727	0.198076	1.16689	0.00191836	13.7807	2.69804	37.2693
73.043	1.37148	2.09719	6.90294	20.5038	90.8665	58.7789	22.9384	11.2179	0.459539	1.92243	8.43057	0.576932	15.2605	395.254	53.5752	4.88823	1.85595	74.1719	23.8094	35.4145	65.6979	51.2921	15.1182	6.70287	0.406977	37.427	20.3176	33.8626	5.55188	133.069	22.1283	1.27552	7.52834	41.111	194.73	28.4127	0.00362913	46.5413	4.50549	0.0740519	0.599356	50.8036	64.2986	0.148817	0.816741	0.00139212	11.6906	2.2606	33.3359
73.1429	10.5068	1.7208	6.02899	17.5957	79.3625	47.5978	19.9775	9.69477	0.372921	1.74324	7.24161	0.429714	12.6674	367.24	53.2105	3.61493	1.7171	57.2928	20.253	26.9047	48.1565	45.2863	22.596	5.39603	0.302247	40.2556	18.4819	31.9599	6.96237	118.635	35.9746	1.00903	5.61927	43.8428	153.933	23.1673	0.00341429	46.8828	3.75155	0.0567582	8.18117	42.463	74.7021	25.3788	0.571639	0.000991748	9.77556	1.89253	29.7095
73.2428	14.5561	1.41197	5.13005	39.946	69.3129	38.4472	20.9493	8.3784	0.302497	1.51674	15.9049	0.319813	10.5137	332.923	47.3687	2.66732	1.58216	43.921	28.1068	19.757	34.7239	39.9835	23.0222	4.33498	0.224467	36.7722	16.1533	36.8583	6.76265	103.885	38.3741	0.798313	4.18343	42.2871	121.514	18.8864	0.00313445	41.0672	3.12375	0.0440471	16.8853	34.9243	68.9622	35.2458	0.400105	0.000710183	8.10788	1.58334	26.446
73.3427	15.7445	1.15857	4.30893	52.1144	60.5353	31.0179	19.5556	17.7767	0.245457	1.29235	17.6081	0.238405	8.72562	299.57	40.5441	1.96545	1.46158	33.5194	37.5436	14.1623	24.7575	35.3016	27.3927	3.88808	34.2788	31.4037	13.7327	38.1716	5.96648	89.9328	35.5032	0.631607	3.11017	36.1984	95.8508	17.3394	0.00266469	49.7133	10.5258	0.0347504	18.6129	28.5215	57.7051	33.5295	0.280066	0.000470156	6.69325	3.94034	23.5317
73.4427	15.3903	16.4919	3.5954	48.1129	83.7221	25.0099	37.0142	17.8936	8.95136	1.089	33.0906	4.88094	7.24149	268.935	34.1657	1.44706	1.35095	25.5125	52.6673	18.5182	17.512	40.7864	37.5906	3.31293	42.9398	41.2717	11.4399	35.1714	5.02698	143.998	30.6122	7.77556	2.31054	29.6992	75.5775	24.4275	13.3384	46.2033	13.4082	0.0276867	17.3726	39.6803	45.7794	28.2547	2.53729	0.000264355	5.51045	7.58144	20.9359
73.5426	14.2652	17.2438	2.98974	41.9334	251.224	20.1637	39.7002	20.9421	10.4447	12.3125	35.7345	5.71661	6.00967	309.925	28.606	1.06484	1.24794	19.3868	84.469	41.5635	12.3166	46.8385	41.6505	5.09322	36.8828	40.2116	17.6551	31.0202	4.13267	291.225	25.3343	24.7991	1.71578	23.96	86.651	21.0963	14.4194	73.4825	28.1099	0.0223755	33.8656	54.451	52.4482	41.3593	2.63047	0.000139546	4.52951	11.127	28.9057
73.6425	12.8127	38.4416	2.48176	83.3029	341.067	16.2526	82.0909	29.7037	10.5284	15.5468	33.6088	5.17694	4.98732	312.696	23.8866	0.783323	1.15668	14.7174	82.8125	124.521	8.62689	49.1904	42.2795	6.87743	28.8171	36.2052	19.6724	26.8631	3.35042	344.782	20.4267	25.6285	1.27365	19.1957	79.7537	17.3335	12.5102	72.9436	29.9769	0.0183202	39.053	252.816	48.3227	57.7185	25.8647	7.6e-05	3.71978	13.448	43.7872
73.7424	11.2809	54.1935	2.05829	80.4824	416.008	13.0988	203.583	28.4578	9.08307	15.397	29.9776	4.26042	4.1388	290.168	19.9231	0.576098	1.06983	11.1659	73.3161	202.495	6.02448	45.4296	39.1386	6.8492	21.8083	30.7116	19.3076	23.078	2.6944	380.053	16.1836	22.2084	7.36632	15.3337	89.605	14.1457	10.1969	63.5516	27.5085	0.0152147	37.0754	281.994	40.3945	54.9736	36.2986	-1.89e-05	3.05319	13.9775	44.2634
73.8424	9.80205	49.877	5.35913	70.7772	452.717	10.5579	255.482	25.263	7.51333	21.5617	42.7239	3.35017	3.43453	262.955	16.6093	0.4236	0.990123	8.4682	63.0439	203.44	4.19798	40.6201	35.1335	6.12845	16.3121	25.2963	17.7014	32.0866	2.1567	392.039	12.6656	117.555	8.01125	12.2335	81.9391	11.5332	8.13669	52.5076	23.8933	0.012997	32.4387	346.613	32.0277	50.2459	32.7544	-7.71e-05	2.5053	13.488	40.9377
73.9423	8.44085	42.2174	6.03525	62.9362	504.822	8.50661	251.583	21.9933	6.1353	22.6034	53.4967	2.57179	2.85005	236.584	13.8439	0.311396	0.917146	6.42079	53.7216	174.559	2.92057	35.9939	31.1889	5.21666	12.1473	29.5439	15.5519	32.1684	1.72154	372.628	9.8262	141.336	6.9539	9.75487	74.0549	9.40191	6.44337	42.3297	20.2781	0.0113359	27.2198	337.19	24.5859	41.6341	26.5811	-0.000128897	2.05535	12.4632	36.8776
74.0422	7.22348	34.949	5.69658	76.6188	499.176	6.85266	229.754	19.0452	4.98938	20.9688	224.128	1.94796	2.36504	212.385	11.5378	0.228841	0.850159	4.86765	45.6457	138.332	2.02943	35.1404	27.5724	4.32607	9.03057	36.7487	13.2703	29.3024	1.37162	339.039	7.57461	127.374	5.5606	7.7766	63.8819	7.6643	5.08822	33.716	17.0334	0.00977951	22.3094	316.449	18.4777	32.9585	19.9386	-0.000142659	1.68604	11.2	32.9421
74.1421	6.15465	28.7503	5.02337	70.0935	467.001	5.51887	203.843	23.959	4.0521	18.4456	265.316	1.46418	1.96255	190.528	9.61551	0.168103	0.788454	3.68979	38.7478	104.482	1.40891	47.181	24.3372	3.536	6.70918	35.2345	11.0853	28.1554	1.0914	300.65	5.81142	105.761	4.28546	12.3484	61.3459	6.24786	4.01404	53.4985	14.2406	0.00478778	18.0316	297.586	13.6869	25.4816	14.442	-0.000106738	1.38304	12.225	29.3459
74.242	5.22775	23.6079	4.29434	60.9774	424.39	4.44324	178.715	27.5972	3.28938	15.8059	257.164	1.09564	1.62851	170.883	39.9721	0.123434	0.731376	2.79667	32.8825	76.4146	0.977382	45.7777	31.119	2.86638	4.98326	30.7476	9.11156	27.2524	3.41647	262.38	4.44253	85.2577	3.24357	11.9303	53.0025	5.09321	3.16553	97.7063	11.8799	-0.000879446	14.4505	256.574	10.0349	19.4486	10.2856	4.76e-06	1.13448	12.1072	26.1185
74.342	4.43067	19.3751	3.61559	67.9621	379.447	3.57453	155.896	27.9268	2.66991	13.3591	232.249	0.817689	1.35129	153.254	141.633	0.0905884	0.678299	2.11952	41.0575	54.6112	0.67757	41.4689	30.6694	2.31242	3.70098	25.6912	7.39459	36.0127	36.6592	226.638	3.38623	67.9435	2.43241	10.2179	43.742	4.15196	2.49614	119.513	9.90062	-0.00607892	11.5194	213.824	7.30301	14.7372	7.26365	0.000125623	0.930561	11.3648	23.2392
74.4419	3.74919	15.8987	3.02066	61.2946	336.081	2.87032	135.696	25.1137	2.16705	11.2076	203.536	0.609287	1.12123	137.44	257.864	0.0664577	0.628744	1.60615	38.4387	38.3567	0.469486	36.8814	28.1237	1.8602	2.74855	20.9956	5.93985	41.7083	45.5211	194.447	2.57527	53.8964	1.81533	8.38475	35.3075	3.38469	1.96829	111.401	8.24722	-0.00781314	9.15253	175.638	5.28595	11.1214	5.10742	0.000211332	0.763262	10.319	23.2597
74.5418	3.16886	13.0455	2.51347	53.1661	296.014	2.29674	118.003	21.9385	1.75881	9.36435	175.939	0.453542	0.93031	123.257	264.289	0.0487666	0.58241	1.21704	33.6012	26.5778	0.325203	32.6312	25.1606	1.4937	2.04119	24.1393	4.73098	39.8336	44.076	173.145	1.95457	42.6737	1.35144	18.9143	48.3573	10.613	1.55204	94.7201	6.86842	-0.0143919	7.25698	143.359	3.81037	8.37319	3.58326	0.00027613	16.4501	9.22329	21.4519
74.6417	2.67594	10.7042	2.08711	45.7329	259.855	1.84059	102.576	19.0159	1.42746	14.7994	151.103	0.337354	0.771903	139.834	237.698	0.0358389	0.539138	0.922289	28.7806	18.2173	0.225233	28.8278	22.9632	1.1979	1.51586	42.7793	11.8808	51.9757	38.8269	151.502	1.48104	33.7623	1.00492	19.2282	91.5511	9.5546	1.22362	92.86	10.4877	-0.0209101	5.74668	145.984	39.1501	6.2956	2.51104	0.000248814	31.2116	8.10224	19.3073
74.7417	2.25798	8.78311	3.33236	49.6959	227.654	1.46681	89.1503	16.4471	1.15868	15.5689	146.294	0.250789	0.640444	133.615	204.254	5.21454	0.498812	0.699156	24.4944	12.3762	0.155999	25.4566	20.5089	3.45628	1.12572	44.7129	14.8176	51.301	32.6761	131.088	1.12092	26.7038	0.746796	16.7357	120.912	7.89268	10.6455	80.5274	10.5818	-0.02297	4.54737	129.412	56.4363	4.72992	4.64546	7.21739	67.7625	7.02986	17.242
74.8416	1.90409	7.20677	12.7874	44.6338	213.911	1.16843	77.4758	27.9514	15.1416	14.4632	132.06	0.186489	0.531348	137.862	172.396	6.12693	0.461439	0.530201	20.8039	23.2188	0.108068	26.0196	18.1721	3.96415	0.835982	56.5015	17.227	46.4652	26.8341	112.595	0.847804	21.1183	0.554806	24.852	117.529	6.44602	11.2261	66.9512	14.2122	-0.026966	3.59695	128.808	64.292	3.5521	4.30554	8.75284	190.881	6.04438	15.3583
74.9415	1.60497	5.91334	14.9711	40.7371	211.691	0.933621	74.7966	34.8688	21.2757	12.7312	115.71	0.13879	0.440825	146.908	144.439	12.6915	0.426955	8.70493	30.2672	25.3401	0.074868	30.2516	16.0535	14.315	0.620816	54.4309	17.2495	43.5073	21.733	134.266	0.64088	29.5155	0.412116	23.7171	111.128	5.25626	9.67933	54.1359	13.9284	-0.0288878	2.84474	113.313	76.7319	2.66705	3.39825	7.98991	223.876	6.53587	13.6688
75.0414	8.96322	4.85205	14.3138	53.6183	198.128	0.732698	77.3971	46.9317	19.6249	10.9129	100.011	5.54235	0.365722	138.27	120.643	12.9499	0.395326	49.3964	29.1348	22.5147	0.0519014	33.9856	14.1654	16.8032	0.461023	67.9351	16.2683	40.7424	17.4595	136.249	3.61464	55.9119	0.306173	20.2311	119.242	10.4601	7.87319	43.1842	12.4097	-0.0277958	2.24986	108.202	75.3512	2.00227	2.51888	6.50617	216.168	12.6749	12.1618
75.1413	14.433	3.98122	12.6925	49.5606	180.091	0.579122	73.5542	44.5934	27.7167	9.22524	86.5003	6.53464	0.303451	125.829	100.636	11.1216	0.366498	139.487	25.6662	18.1885	0.0360299	31.8623	13.4205	74.3466	0.342351	81.7309	14.8298	36.1677	13.9589	128.43	7.17361	99.9728	0.227505	16.5762	107.374	9.23694	6.27747	34.2144	10.648	-0.0271451	1.77952	107.246	86.7702	1.50329	1.81422	4.98425	193.027	15.3565	22.6018
75.2413	16.3594	3.26669	10.8792	52.3259	161.041	0.46003	74.8471	39.5072	25.5878	7.74025	74.3092	5.92997	0.251828	113.356	94.9816	16.6797	0.340296	174.715	22.1802	13.9056	0.0250433	28.6049	14.4445	93.1474	0.254226	77.5611	12.9795	31.4083	18.4647	116.298	8.00258	97.0476	0.169171	13.3655	137.825	7.61156	4.96927	27.0138	13.5419	-0.025011	1.4076	94.2095	79.8443	1.12872	1.28846	3.67818	165.915	15.9786	32.1365
75.3412	16.3475	2.68039	9.17167	55.5459	142.647	0.367233	85.7814	48.1193	21.5791	17.1394	63.629	4.88466	0.208986	101.801	83.0809	16.0222	0.316446	166.427	18.9302	10.2552	0.017431	25.3762	25.9582	90.7074	0.188778	67.3826	11.0454	27.016	18.2281	102.83	10.7856	82.5481	0.125806	10.7053	131.136	6.21435	3.92323	21.2906	13.0888	-0.0240564	1.11336	79.1163	66.7019	0.847858	0.90859	2.64781	139.745	38.3689	32.1234
75.4411	15.3405	2.19931	7.66753	49.6907	125.647	0.294291	84.7282	44.9424	17.7272	19.2324	54.3983	3.84305	0.173386	91.3354	70.6239	13.4426	0.294638	141.801	27.0655	7.37375	0.0121618	24.9756	27.3076	80.3681	0.140183	56.1769	9.20809	40.232	16.1955	89.5741	27.6172	67.1503	0.09357	8.65457	119.305	5.06711	3.09433	16.7643	11.6016	-0.0214062	0.880535	65.2033	52.8664	0.637119	0.638387	1.87323	116.38	92.8342	29.6161
75.541	13.8839	1.80459	11.8898	43.0276	111.107	0.236403	77.4617	39.6461	14.4439	18.3086	67.4901	2.95125	0.1438	81.9206	59.3458	10.6195	0.274573	114.691	25.977	5.20321	0.0084877	24.8601	27.4279	68.0692	0.104099	45.8544	26.8242	42.6631	19.362	88.837	37.4218	53.7055	0.0696367	6.93965	117.298	4.13095	2.43969	13.1941	9.93276	-0.0184593	0.696193	60.4848	45.1442	0.479101	0.447699	1.30862	96.2989	146.251	29.3636
75.641	12.2852	1.48071	12.8147	51.828	97.7676	0.190348	68.7568	34.4563	11.7378	16.3004	72.5092	3.34025	0.119257	73.4689	56.3989	8.13423	0.255974	92.4354	22.866	3.61884	0.00590806	22.6657	36.5061	56.2934	0.0773012	37.005	34.2401	43.8235	22.5866	134.179	37.8989	42.6642	0.0518136	5.54538	102.293	3.36771	1.9233	34.6213	8.3763	-0.0154131	2.42265	73.2503	43.9112	0.360658	0.313665	0.905643	126.095	203.191	27.0088
75.7409	10.9862	1.21497	11.9106	49.4791	110.834	0.153981	60.2926	29.824	9.53066	14.0535	68.426	7.09139	0.0988947	65.8864	49.4532	15.3953	0.238609	72.599	25.2181	5.47588	0.00408615	29.4114	36.8569	45.9394	0.0574059	29.6763	35.6841	47.7321	21.4199	190.583	34.2331	36.3901	0.0386144	4.42474	84.7868	18.1023	1.51626	60.7471	30.69	-0.0123359	10.6703	88.4922	54.287	0.271902	0.219658	0.622304	126.201	227.097	24.2881
75.8408	9.64599	1.06768	10.4323	47.5118	148.015	11.4386	84.3218	38.1378	7.73649	11.9167	61.1183	9.29864	0.0819609	66.6125	55.275	15.4806	0.222379	70.3289	44.1643	13.3723	0.00275759	28.3654	34.0597	37.2044	0.0426356	33.3009	33.8436	44.7269	18.6906	206.001	29.1236	29.6323	0.0288469	9.55503	68.5858	16.5223	1.19533	61.4478	34.7503	-0.00979943	12.8602	82.5342	57.6674	0.205371	0.153804	0.425213	228.851	227.596	21.6838
75.9407	8.36686	0.892969	8.88916	47.6085	156.548	13.7096	95.3638	38.5145	6.27958	61.393	53.2943	14.359	0.0679399	130.717	51.0317	13.2223	0.207179	60.3522	59.9023	14.4932	0.00176961	25.6557	33.6113	29.9964	3.13	30.8823	30.3892	48.6347	15.652	218.53	23.9023	54.9797	0.0215081	47.4965	73.7392	13.672	0.943069	53.9065	37.6445	-0.00804337	12.4016	70.9427	51.4306	0.155584	0.107698	0.289263	256.702	215.14	19.3129
76.0406	7.19746	0.736741	7.47157	42.1555	151.251	12.8307	91.184	34.6189	5.09682	137.759	45.9578	13.9803	0.0563801	206.418	118.235	10.5363	0.192989	57.1165	56.9665	12.8413	0.00104036	30.6282	30.8347	24.1217	3.20951	56.7728	26.3283	45.5481	12.8187	210.583	19.1656	53.6559	0.0160304	83.4951	66.4456	11.1686	0.743801	44.6753	41.4882	-0.00675234	10.9317	59.0472	42.2758	0.118229	17.5245	0.196082	243.903	204.705	17.5439
76.1406	6.15607	0.605476	6.23625	41.2299	139.837	11.0465	82.3671	30.2384	4.13689	243.981	39.4223	11.8611	0.046846	296.416	185.369	8.10795	0.179863	87.0264	50.0168	10.358	0.000541887	29.0768	27.5908	19.3677	2.63632	59.7533	22.2414	54.7007	10.3657	193.087	15.126	71.034	0.0119638	116.429	55.8924	9.10724	0.586575	36.0688	38.4786	-0.00590284	9.20996	48.4751	33.1864	0.0900765	18.6348	0.132572	216.167	187.492	15.714
76.2405	5.2442	0.497035	5.18623	36.3429	126.252	9.18146	72.7539	26.2093	3.35801	263.101	33.7309	9.46984	0.0389249	306.924	185.154	6.1219	0.16788	86.0969	42.8996	7.91146	0.000182131	26.1912	27.5427	15.5365	2.03006	54.1436	18.4396	52.7962	8.31979	172.026	11.8052	65.4017	0.00895584	109.735	45.5418	7.42447	0.462944	28.7502	33.5647	-0.00514171	7.56619	39.5551	25.3123	0.0689203	15.3674	0.08942	185.081	167.496	14.0109
76.3404	4.45468	12.941	4.30472	41.1329	112.463	7.50896	63.6656	22.6687	2.72586	246.781	28.8267	7.33009	0.0322776	309.868	165.137	4.57279	0.157063	74.5288	36.5265	5.83098	-9.61e-05	23.2568	25.3621	12.4565	1.52824	46.0654	15.0675	47.4208	6.64824	150.574	9.13971	54.6966	0.0068239	93.2159	36.5238	6.05242	0.365012	22.7698	28.5394	-0.00439616	6.12417	32.1889	18.9409	0.0529346	11.6042	0.0602726	155.554	147.084	12.4736
76.4403	3.77636	15.8258	3.56943	51.2203	99.395	6.09417	55.4914	19.5948	2.21279	218.214	24.6222	6.97795	0.0266735	287.591	153.04	5.58594	0.14734	60.7594	31.0274	4.19095	-0.000299471	26.0191	45.2034	9.98384	1.14084	38.0012	13.0462	50.2573	5.29818	130.313	7.03459	44.214	0.00519598	76.2522	29.0523	4.93397	0.286756	17.9742	23.9929	-0.00371581	4.91237	31.2024	13.9872	0.0407989	8.43142	0.0406024	129.389	139.412	16.7997
76.5403	6.00014	14.2292	2.95819	46.9821	87.4355	4.92785	48.2839	16.935	1.79632	187.482	21.0264	5.86644	0.021996	267.184	134.765	5.0902	0.13864	48.0202	26.3364	2.95655	-0.000444746	24.3718	49.524	8.00031	0.848926	36.1624	11.0164	47.0272	4.21504	111.945	5.39117	35.2736	0.00387346	61.4419	34.7078	19.5837	0.226673	14.1647	20.0668	-0.00302564	3.91832	39.6275	10.2325	0.0316276	6.01414	0.0273622	106.989	127.376	25.2483
76.6402	13.4962	11.9725	2.45089	40.8939	76.699	3.97789	41.9813	14.6357	3.03998	158.683	17.9541	4.66296	0.0181032	261.031	123.931	8.95306	0.130942	37.3039	22.3493	4.69759	-0.000527857	34.9484	46.9013	6.40963	0.630936	31.4546	9.13055	43.1665	22.8012	95.6944	11.9167	27.9937	0.00282909	49.1993	63.0813	17.7533	0.179959	19.7919	16.7432	-0.00241282	10.778	37.432	7.43482	0.0246069	4.25051	0.0184669	88.162	124.366	25.4884
76.7401	16.5202	9.89467	2.03028	35.2033	67.1663	8.58902	36.4897	12.6485	5.14991	133.228	15.3299	5.31565	16.1771	240.096	107.385	16.3957	0.124087	35.3619	21.7187	42.3197	-0.00056631	34.2822	42.4381	5.13413	0.468702	26.2393	7.45926	46.6909	27.51	81.5326	14.7146	28.8938	8.66098	39.2925	79.9097	22.6961	0.141535	19.0952	13.9546	-0.00182275	13.8237	36.096	5.37512	0.019161	10.4996	0.0124842	115.439	116.913	23.5643
76.84	17.062	8.13578	1.68172	30.939	58.7569	40.1882	31.712	26.0531	4.88316	111.364	13.0882	6.7289	18.2673	218.306	90.9417	16.3923	0.117859	30.066	22.5734	54.0795	-0.000548612	95.1055	37.7834	12.72	0.348123	21.4246	6.02446	43.6527	26.3879	73.2079	28.3469	75.6336	40.9391	31.3454	85.8561	27.7206	0.109822	16.4583	16.0709	-0.00119614	21.1378	31.4057	3.87163	0.0149509	18.4138	0.00845848	157.33	110.923	21.2247
76.9399	16.2956	6.67967	1.39314	45.9711	63.7371	96.3699	27.5581	26.1477	4.14765	92.8596	16.9484	6.23524	16.6109	196.614	76.3004	13.9704	0.11206	24.2917	20.2882	51.7586	-0.000490113	157.164	33.4385	14.3124	0.258549	17.293	4.82052	54.7809	23.1461	64.3932	31.4333	76.8412	44.0597	24.9939	77.3461	63.4691	0.0838142	13.5323	22.2326	-0.000681739	40.7672	26.2716	3.90491	0.0117295	21.0412	0.0057441	159.333	101.41	18.9588
77.0399	14.904	5.48181	6.96671	43.1425	62.2803	111.923	23.9477	23.4697	3.41478	77.3249	16.8626	5.18287	14.2205	176.559	92.9756	11.1206	0.106477	19.1046	17.5252	43.4228	-0.000421926	157.433	29.5267	13.4397	0.192015	13.8697	3.82755	56.446	19.4357	55.9066	68.041	66.26	38.1201	19.9254	65.0549	103.31	0.0658168	10.8836	60.1163	-0.00035984	44.3848	52.6047	3.40661	0.00918004	17.7028	0.00396478	200.374	90.4833	16.8889
77.1398	13.2764	4.4982	8.30929	47.2721	57.9155	103.791	20.8101	20.4924	2.78446	64.3402	85.7471	4.0963	11.9324	158.405	190.242	8.55265	0.100936	14.7997	14.9553	33.9668	-0.000357752	143.762	26.0506	11.7115	0.142612	11.0844	3.01948	51.9182	15.9408	59.3499	82.9189	54.1703	30.4406	15.8833	53.005	90.146	0.0518365	8.65863	66.1888	-0.000211123	41.2272	56.6445	2.76714	0.00714187	13.4764	0.00278698	198.04	79.3872	15.0315
77.2397	11.6269	3.69094	7.99173	42.9468	52.4567	89.0342	18.0836	17.7601	2.26365	53.5134	242.283	3.15342	9.94236	142.077	198.372	6.45542	0.095275	13.553	18.3619	25.4384	-0.00028604	128.144	42.9265	9.83454	0.105921	8.84051	2.36889	53.745	21.3612	57.2123	80.9723	43.4091	23.4447	12.6608	66.0412	105.053	0.0384099	6.85086	104.615	-0.000132594	35.6891	51.1174	7.79988	0.00557063	9.82855	0.00189278	178.717	76.6156	13.3744
77.3396	10.067	3.02853	7.10442	41.2428	46.8126	73.886	22.1019	15.3604	1.83866	44.4981	299.509	2.39247	8.26348	128.512	179.387	4.8208	0.0894193	23.6888	21.4108	19.0689	-0.000192787	113.451	44.5232	8.09499	0.0786723	8.04516	1.84967	49.5134	21.1677	52.4694	71.8393	34.5119	17.7386	10.092	94.7476	120.057	0.0242777	11.9573	117.437	0.000417803	29.7741	78.9963	25.8639	0.00435517	9.35541	0.00113312	154.447	112.013	11.8989
77.4396	8.64875	2.48499	6.09676	36.2273	41.4167	60.3863	21.6104	33.9298	1.49321	36.9968	294.103	1.80014	6.86199	115.557	154.466	3.57787	0.0833635	24.1316	19.7631	13.872	-9.37e-05	100.247	41.4906	6.58851	0.0584335	6.85848	1.43829	43.6668	33.5199	46.7522	97.1865	27.3514	13.3	8.0443	92.7419	101.826	0.0154058	12.0837	109.546	0.000171377	24.3224	78.6831	29.4923	10.5131	7.45177	0.187921	130.471	125.533	15.4037
77.5395	7.39015	5.43696	5.14291	31.2476	36.4562	48.9948	19.6842	34.2837	1.21252	30.7578	266.994	1.34797	5.6964	173.444	153.953	2.64572	0.0771688	26.1301	17.206	20.7712	-7.18e-06	88.5303	37.3322	5.32753	0.0434024	5.66368	1.11435	55.4847	38.9817	40.9248	98.3769	21.6487	9.92476	6.41213	106.45	104.333	0.00599071	36.3523	95.7746	0.000587249	19.6213	69.2361	27.0402	12.4831	5.54541	0.227382	108.838	125.978	15.1189
77.6394	6.39609	13.6412	4.30069	26.8459	31.9928	39.6119	30.9431	33.7974	0.984856	25.5699	234.526	1.00655	4.7283	332.599	151.919	1.95219	0.0710491	23.4149	25.5232	20.4444	7.23e-05	78.1708	33.1692	4.29134	0.0322434	4.59953	0.860594	54.3878	36.9271	35.4194	88.8417	17.1261	7.38767	5.11113	152.731	116.369	0.00201997	39.5405	81.5161	0.000561934	15.7082	73.0556	30.7183	26.1064	4.00164	0.207419	90.1448	119.177	16.7452
77.7393	10.5504	13.3854	3.58027	23.044	28.0256	31.9704	32.0974	51.8199	0.800144	21.2567	202.943	0.750327	3.92462	347.898	134.948	1.4386	0.065133	19.4096	29.5002	17.3795	0.000122169	69.0206	37.6361	9.99765	0.0239579	12.3095	0.662699	49.1353	32.2045	30.4273	75.5729	13.5456	5.49185	4.0741	149.5	98.4632	-0.00199194	35.5656	68.5609	0.000647228	12.5159	74.9424	28.1251	26.9066	2.84469	0.168973	74.3541	108.754	19.8592
77.8392	12.0385	11.5067	2.97348	19.7768	24.5245	25.7806	29.8525	50.2144	0.650254	17.6708	174.377	0.558745	3.25754	325.905	115.409	1.05929	0.0595997	15.4773	27.178	13.6996	0.000159548	60.9408	35.9916	19.6197	0.0178027	40.7227	0.508956	42.9864	26.9609	26.0098	62.0217	10.7128	4.07957	3.24748	130.151	80.6803	-0.00279147	29.7961	57.3538	0.000875395	9.94282	66.5965	23.436	23.3879	6.04046	0.129673	61.1819	96.9137	20.0896
77.9392	12.0659	9.56664	2.46645	16.9721	21.4479	20.7802	26.6793	44.7003	0.528482	14.6897	149.327	0.415815	2.7039	296.173	97.2192	0.77962	0.0545603	12.084	23.6484	10.3111	0.000173365	53.8068	32.6751	25.9125	0.0132355	46.4077	0.389908	54.2666	30.5598	22.1598	49.7323	8.47233	10.1811	10.6168	107.791	103.744	-0.00281964	24.1805	47.8593	0.00195472	7.88424	63.6384	18.5471	18.9467	19.4454	0.0959472	51.2594	84.9536	39.0028
78.0391	11.3411	7.87955	2.04448	22.4857	18.751	16.7459	23.4617	38.944	0.429718	12.2115	127.665	0.309293	2.24442	266.705	81.3872	0.573607	0.05008	9.3219	20.2267	7.52181	0.000190505	47.5078	29.1268	26.0935	0.00984046	53.4076	0.297986	53.1018	28.6871	18.8374	39.2531	6.70041	10.3908	28.813	87.1599	88.9365	-0.00270325	19.3239	39.8905	0.00275768	6.24486	55.1893	14.2205	14.8269	19.1646	0.0693342	47.6322	74.318	40.9059
78.139	10.2743	17.856	1.69408	20.8024	16.3902	13.4936	20.4926	33.7315	0.349488	12.3132	109.06	0.229985	1.86303	239.492	68.0106	0.42194	0.0461292	7.14079	17.2065	5.36443	0.000207387	41.9461	30.4607	23.4581	0.00731504	49.9563	0.227197	47.9425	24.9124	15.989	52.2261	5.29908	8.83514	63.3865	69.6266	73.0021	-0.00248712	15.3247	33.2306	0.0045645	4.94308	46.1049	10.6788	11.3913	15.4408	0.049286	51.0096	75.0162	38.2149
78.2389	9.09698	17.3718	1.4034	32.0113	14.3254	10.873	17.8472	29.1696	0.284354	11.2425	93.1295	0.171045	1.54649	214.866	56.7433	0.310316	0.0426594	5.44721	14.6119	3.76086	0.000197498	37.0352	28.4572	21.3376	0.00544817	43.1244	0.172833	51.5733	20.8092	22.5499	61.2312	4.19082	18.5766	64.2459	62.5127	59.5684	-0.00223524	12.1058	27.9647	0.00518297	3.91112	37.9108	7.90558	8.66299	11.547	0.0346811	47.6106	71.2053	50.8869
78.3388	7.93476	14.9038	1.16244	40.9765	12.5199	15.3659	15.5239	25.2136	0.231382	9.81461	79.5118	0.127383	1.28374	192.72	47.3112	0.228181	0.0397017	4.14489	12.4016	2.60162	0.845148	32.6987	25.6275	18.3117	0.00406259	59.3419	7.48891	48.1311	17.0169	24.3188	59.3585	3.31445	18.55	55.8675	52.5	52.9553	-0.00198338	9.54406	23.3994	0.0056167	3.09402	41.4722	7.27543	6.55001	8.35178	0.0242089	41.8391	65.1172	52.6351
78.4388	6.85138	12.3841	0.962748	37.7322	10.9415	21.4407	13.4957	21.7913	0.188078	10.3178	67.8801	49.8865	1.06557	172.842	67.7505	0.167749	0.0373789	3.14916	10.5237	1.78041	8.29045	28.8696	26.0636	15.2521	0.00302989	65.7651	10.8357	42.6688	13.7478	33.6624	61.2981	2.62155	15.655	73.9333	42.7443	43.6741	-0.00165623	7.51691	22.4275	0.00594089	2.44751	37.6051	6.07835	4.93579	5.9439	0.0168809	35.6625	58.1121	48.9891
78.5387	5.87493	10.1986	0.797299	35.003	9.56181	20.8732	12.5718	18.8329	0.152944	9.58242	57.9489	100.641	0.884408	155.009	97.4311	0.123307	0.0344535	2.39046	8.92969	1.20774	9.72444	32.2906	24.1408	15.3506	0.00225724	60.7236	11.825	39.6288	22.6353	41.0841	77.2368	2.07348	12.3672	68.9124	39.4198	42.8727	-0.00127215	5.91739	19.8158	0.00641885	1.93606	31.9796	4.81784	3.71212	4.19602	0.0117808	29.8991	50.9924	48.6866
78.6386	5.0134	8.37702	0.660248	34.1061	8.35569	18.2472	11.2424	16.2759	0.124166	8.43385	56.2234	159.702	0.733967	139.014	133.667	0.0906524	0.0327053	1.81356	13.6306	0.813404	8.79329	36.2024	21.674	13.7971	0.00168731	53.0284	11.487	35.0638	23.637	42.0796	76.3369	1.63984	9.47562	58.3174	37.4691	43.2448	-0.000940989	4.65701	19.3533	0.00681998	1.53149	26.4982	5.96059	2.78856	2.94984	0.00827173	24.8349	44.2077	59.7097
78.7385	7.55128	6.87566	0.546691	30.0423	7.30118	16.8814	17.821	14.066	0.100392	7.22883	82.5005	158.407	2.00442	261.11	147.291	1.10735	0.0311841	1.37542	42.3394	6.3716	7.15372	33.9248	19.2412	11.7705	0.00126927	49.1405	10.4672	47.0289	21.5039	39.8527	85.7381	1.29688	7.15056	47.6343	92.3841	39.0667	-0.00069301	3.66455	20.3091	0.00711822	1.2114	21.7118	5.62402	2.09327	2.06934	0.00586691	20.5187	37.9875	57.9367
78.8385	8.39255	5.64215	0.452658	40.2058	6.37934	14.4673	20.5997	17.6978	2.16044	6.11058	94.0354	145.878	13.6722	277.72	135.428	2.61014	0.97945	1.04291	46.9023	7.59786	5.50404	30.4517	17.0108	14.0728	0.000954187	44.1115	9.15911	46.7408	28.0251	40.3367	81.0991	1.02544	5.35407	38.3591	99.4076	37.9393	-0.000599147	2.88325	27.5887	0.00753369	0.958083	28.426	4.75708	1.57062	1.45004	0.00418046	23.9396	32.427	52.9575
78.9384	8.31062	4.62963	0.374741	37.2455	5.57353	27.5314	19.8255	16.6256	2.2981	5.12672	90.0621	120.935	22.8596	261.267	117.341	3.92487	4.16119	0.790659	42.8015	6.97807	4.09581	39.723	24.7005	13.4976	0.000713332	42.9712	7.79319	42.4423	38.839	37.9712	101.673	4.58373	3.99264	30.7081	94.3891	31.6282	2.6223	2.2685	27.1126	0.0076508	0.757535	27.0529	3.79768	1.17792	7.60843	0.51334	23.0727	27.5419	47.5286
79.0383	12.9861	3.79874	0.310217	32.4843	4.86882	28.4856	17.9528	14.6875	2.0075	4.28355	80.9401	95.454	44.3132	237.727	99.3703	12.1944	4.78836	6.43099	37.1398	27.7637	2.98323	38.3453	37.91	11.8777	0.000533359	37.7535	6.49627	37.2095	38.8552	51.634	100.31	4.8419	2.97097	24.522	129.612	35.0694	2.83505	1.78479	35.1225	0.00763026	29.6044	25.8963	4.50868	0.883133	12.2048	0.621036	20.5853	23.3031	46.2277
79.1382	14.5924	3.11696	0.256829	29.8514	9.40515	66.1627	15.874	16.4596	1.66611	3.57086	70.7764	73.4308	45.8125	222.002	83.3711	13.08	4.70036	13.49	31.7385	58.9956	3.40193	44.8013	39.5919	10.0247	0.00040259	31.65	5.33079	32.1394	35.8804	55.0157	159.022	4.22169	2.20822	19.5615	135.653	52.0432	2.45973	1.4045	34.1105	0.00755586	38.0643	22.4737	18.1368	0.662012	14.3554	0.566475	25.2213	19.6585	42.2846
79.2381	20.4601	2.55754	2.6581	39.3236	10.9581	119.352	13.8977	22.5615	4.63966	2.97293	61.1133	55.6899	40.728	201.56	69.6764	11.4362	4.42638	14.1912	31.0888	62.5529	5.23356	42.3469	36.9733	8.27439	0.000305443	25.9099	7.47489	27.5789	36.1639	53.1268	198.727	3.46556	1.64031	15.5974	197.88	45.1214	2.00483	2.2661	30.289	0.00721775	47.4297	25.8453	21.0542	12.0715	12.1693	0.461167	30.397	16.546	37.9583
79.3381	22.221	2.09851	8.03084	36.4082	11.0315	129.775	12.1166	21.5002	4.62763	2.47334	52.4549	41.8926	34.6125	181.452	63.8388	9.21339	4.11757	12.5825	27.5173	54.9317	5.1118	45.8267	55.2437	6.74496	0.000232071	20.9431	8.06948	23.5963	32.421	48.7695	255.185	2.78211	1.218	12.4342	272.744	42.2605	8.00518	2.25613	25.952	0.00670347	46.2536	23.7802	37.9303	14.1176	9.29172	0.353344	29.6264	20.8334	35.1999
79.438	21.7644	1.72188	9.1976	37.5118	10.4122	117.912	10.545	19.0617	3.98197	2.05687	44.8949	31.3645	29.8656	162.921	55.2405	7.13076	3.81604	10.3781	23.6602	44.0974	4.30888	42.6132	67.4741	5.45885	0.00017968	16.8105	7.79577	20.1622	27.5308	43.4804	283.162	2.2139	0.904055	13.0193	264.377	35.0801	8.19144	1.96752	21.8929	0.00603615	40.9858	20.3367	71.0515	12.8047	49.2384	0.260871	26.5683	24.9365	31.7353
79.5379	20.1966	1.41285	10.9808	33.3829	9.50747	100.309	9.17034	16.5889	3.29109	1.71016	38.3719	23.4168	25.1279	146.163	46.7561	9.87332	3.53259	8.25358	20.1611	33.5819	3.3814	41.0471	65.7679	4.39939	0.000138981	13.4405	7.07985	17.2176	22.721	38.0746	266.493	1.75517	5.88097	11.4326	229.275	29.6044	7.14688	1.6258	18.3393	0.0053658	34.6288	16.8908	84.4213	10.5743	124.878	0.187946	28.368	25.8077	31.4026
79.6378	18.1539	1.15928	10.8908	28.8747	8.52375	104.375	7.97256	14.3642	2.6869	1.42173	32.7741	17.4541	20.9568	131.095	39.2197	9.30626	3.26923	10.5878	17.1302	24.7015	2.5471	48.7099	62.0683	3.53676	0.000104653	60.3454	11.7599	14.6991	18.4542	103.872	231.93	112.349	6.42902	9.4709	189.548	84.4675	10.1085	1.31036	26.3713	0.00475527	29.1554	36.3232	94.9339	8.35646	147.088	0.133162	26.4465	24.8451	80.1843
79.7378	15.9925	0.951215	11.6217	24.8225	7.56248	148.483	6.93054	12.4205	2.18516	1.18189	27.9835	12.997	17.4235	117.571	32.7745	7.74785	3.02543	10.6063	14.5415	17.7279	1.87008	46.1872	56.0921	2.83903	7.89e-05	70.4994	13.3912	12.5477	14.8503	137.706	193.046	159.574	5.58945	7.67067	153.132	81.0439	9.27866	1.0434	26.2629	0.004241	23.9435	37.8075	130.87	6.45451	125.329	0.0932024	23.2274	23.8633	92.6104
79.8377	13.9024	7.3005	10.7626	28.7954	6.66981	145.204	6.02464	20.7758	1.77501	18.1362	23.892	9.6725	14.4697	105.44	27.345	6.09756	2.80004	15.1949	33.91	12.4919	1.34994	41.5902	57.3908	2.2769	6.21e-05	66.2728	13.2802	10.7105	11.8849	145.446	156.24	149.009	4.47263	6.15541	122.272	67.4672	7.69803	9.93021	23.5373	0.00368336	19.3766	33.7559	127.692	4.92349	105.136	0.0646527	19.7924	21.9862	88.6393
79.9376	11.977	9.62886	9.41136	43.0155	5.86218	127.15	5.23727	20.3667	1.44146	23.0637	20.3918	7.19603	12.0118	94.56	22.7998	4.66115	2.59173	37.0346	40.3746	8.67825	0.963205	36.927	69.0797	6.77937	5.48e-05	57.3365	12.2502	9.14221	9.48075	139.861	124.109	125.197	3.44817	28.8511	97.0357	55.1596	6.18079	142.172	20.2458	0.00304693	15.5412	28.5331	109.741	3.7292	79.9418	0.0445414	16.5909	19.7196	80.6923
80.0375	11.8873	8.76977	8.0129	40.3938	5.1168	106.484	4.55297	18.1806	1.17052	22.8917	17.4069	5.35262	9.96994	84.8024	19.0047	3.50632	2.39916	39.818	64.9947	5.96097	0.681639	39.8267	69.1681	7.80481	4.64e-05	47.7023	10.8062	7.80347	7.54805	128.089	106.604	101.379	2.61032	78.2858	76.7597	44.9841	4.90531	205.005	17.1088	0.00239791	19.3505	23.5814	88.4034	2.81322	95.1446	0.0304937	16.6768	17.3648	72.3257
80.1374	19.8311	20.2562	6.73274	35.5746	4.47013	87.402	3.95822	15.851	0.950172	20.7613	14.859	3.98095	8.27477	76.0515	15.8394	2.61346	2.22104	35.5891	63.5615	4.05681	0.47953	47.0096	63.7514	7.38944	0.72368	38.8941	9.24767	46.8496	17.1868	114.036	123.052	80.934	1.95774	81.1696	65.4462	36.6727	3.87663	199.244	14.3431	0.00179872	18.866	19.2995	68.5446	2.11715	85.4848	0.0207316	21.8172	15.093	64.5015
80.2374	22.6969	19.7401	10.3369	40.4689	3.89861	71.062	3.44124	13.732	3.89535	18.0648	12.6844	3.74059	6.86774	68.2035	13.2006	2.63195	2.05614	29.4657	56.2352	2.73997	0.335854	48.6632	57.1379	6.46413	0.744136	31.3687	7.742	164.732	59.7348	99.7676	157.042	64.2476	1.46127	71.0707	69.8811	29.8956	3.05896	172.216	11.9806	0.00126448	36.0519	15.7264	51.8597	1.591	66.727	0.0139991	21.8296	12.9942	57.4544
80.3373	22.7786	16.9422	17.4126	51.997	3.39366	57.5129	2.99179	11.8752	3.98093	15.3924	10.8286	3.1275	5.69992	61.1654	11.0011	2.24932	1.90337	23.4811	48.3463	1.83911	0.234413	58.1882	50.692	5.43891	6.04439	25.1475	6.37438	291.028	69.7123	86.315	155.906	50.8849	1.08795	58.8125	62.8194	24.3707	2.41236	141.783	9.99038	8.35767	39.1817	12.7898	48.7267	1.19458	51.6072	0.00938444	19.8066	12.4444	78.2723
80.4372	23.0616	14.0794	18.2892	47.9046	2.95479	61.9894	2.60101	10.2644	3.44615	12.9702	9.24519	3.11453	4.73068	72.8687	12.7334	8.41763	1.76171	18.3264	41.1947	1.22794	0.163162	55.2583	44.8032	4.48136	9.85737	20.0923	5.17979	306.457	66.1195	74.1315	139.468	40.264	0.808966	47.6128	60.3904	28.004	1.9021	114.104	15.8888	12.6608	36.3685	22.2257	42.8159	0.896328	44.2664	0.0062875	17.1639	11.4448	78.521
80.5371	21.7941	11.5951	17.5112	41.7342	2.56125	71.152	2.26118	8.87089	2.85365	14.8308	7.89447	2.6656	3.92624	92.3546	11.871	9.17843	1.6303	14.1344	35.0013	0.816119	0.113285	49.7787	39.5422	6.91558	8.85398	16.0228	10.9735	283.979	57.6983	63.3583	130.054	31.8477	0.601211	44.6777	52.1995	23.7641	1.49972	90.8073	17.4832	12.6274	31.4718	29.8646	42.8257	0.672219	33.9557	0.00416671	14.5209	10.2526	72.4655
80.6371	19.8077	9.52418	15.5378	39.4813	2.21481	65.7503	1.96558	7.66624	2.33108	17.9246	6.74133	7.28185	3.25862	90.3925	10.3378	8.07025	6.49183	10.8259	29.7118	0.540177	0.0784619	44.2027	61.9888	7.13261	7.01337	12.7639	13.2538	251.037	48.3199	53.9741	112.625	25.1867	0.446679	38.0313	43.0881	19.4798	1.18249	71.8598	16.2068	12.8914	60.9322	28.595	37.2227	0.503959	34.4866	0.00276028	13.6843	9.0207	67.3151
80.737	22.7063	7.81727	21.2262	34.9521	1.91756	56.3223	1.70842	6.62512	1.89592	17.5061	5.75356	7.76586	2.70448	83.1856	8.77229	7.56817	7.44332	8.25759	25.2142	0.356528	0.442636	39.0914	63.7279	8.4026	5.33355	16.1003	15.4249	217.611	39.5725	45.8787	93.4579	20.583	0.331874	31.1355	34.7833	17.9523	0.932303	56.7016	21.2671	11.3277	66.3879	31.6587	43.0338	22.4981	39.5339	0.00183082	12.0811	8.3716	69.1635
80.8369	22.8043	6.41486	21.2326	51.9297	1.64958	46.7103	1.48472	5.72541	1.53989	34.5182	4.91342	11.8291	2.24454	75.1958	12.3933	6.28754	7.30052	6.28302	21.3954	16.5773	0.507085	34.5306	59.2266	8.01887	3.99666	17.0095	24.1887	187.031	31.9992	43.8965	81.1135	26.4496	0.246689	25.0966	27.7624	28.0629	12.3155	44.6746	20.7221	9.28662	61.6824	28.8096	42.9087	26.5514	35.7191	0.00122576	10.3227	10.8722	64.2555
80.9368	21.4576	5.2637	20.7452	48.734	1.42394	38.1652	4.97972	4.94788	1.25036	37.991	4.19213	11.4821	2.09359	67.6026	14.5698	4.94311	10.8216	4.77347	19.393	20.4465	0.454602	35.2566	53.7773	7.04021	2.97831	15.4345	27.084	160.139	25.683	40.0896	67.4011	24.1984	0.183435	39.0913	22.0279	24.4203	13.099	54.7097	18.4231	7.3313	53.4035	24.5337	37.2424	24.1501	41.2064	0.000837815	8.66609	11.6452	57.9645
81.0367	19.4514	4.31904	23.7298	65.3741	1.23588	43.786	5.71578	4.38047	3.34877	39.702	3.57846	10.9421	19.4624	61.2091	13.6403	3.77649	22.5679	3.6233	26.9991	18.9985	0.367973	32.345	47.9401	17.6381	2.21474	13.1406	26.6439	136.88	20.5219	35.6315	54.4907	20.1951	0.136515	37.6387	35.3767	42.4114	11.3186	51.0133	15.7934	5.65999	44.8769	20.3401	34.9191	19.9692	36.4514	0.000521058	7.20376	11.4208	51.8023
81.1367	17.2292	3.5439	22.5161	60.579	1.06958	40.4562	5.4894	3.81063	3.33041	36.7848	3.05549	34.4707	21.462	60.4528	11.8967	2.83989	53.5369	2.74873	25.795	15.7091	0.281982	28.8679	57.243	19.8772	3.79792	10.844	24.6085	116.91	17.4799	31.141	43.2524	16.3121	0.101642	68.483	45.6465	47.7645	24.6014	43.3805	13.3262	4.30969	56.258	59.2841	30.2047	15.7922	28.441	15.0483	5.95437	19.139	46.1541
81.2366	19.6326	2.90787	24.0632	66.8581	0.92448	34.6532	4.96703	3.29903	2.86411	32.3392	2.609	42.5441	19.4026	55.7727	10.1012	16.7082	58.9489	2.08453	56.6261	12.1828	0.209026	25.5667	55.4811	18.6756	3.43553	8.80343	41.8342	99.819	24.4042	26.9245	57.1201	13.01	0.0756197	83.8253	43.4926	52.4794	87.3336	35.4501	11.1643	3.25284	54.9718	73.501	30.3202	12.2036	25.3276	39.6659	4.90554	22.3312	41.0805
81.3365	23.7869	3.94467	22.2967	60.2024	0.800375	35.837	7.74263	7.42636	2.36733	27.7027	2.22695	39.1389	16.5793	50.454	8.48397	18.7461	57.2512	1.58048	73.44	9.07205	0.151565	22.5929	50.5964	20.1063	2.72705	7.08321	47.9444	85.2133	24.4645	23.1148	57.3678	10.324	0.0562542	98.2295	46.735	44.3375	88.7364	28.4266	9.3225	2.44134	51.0676	89.1043	28.2897	9.31224	55.984	42.6316	4.03372	22.845	36.5524
81.4364	24.4641	3.60898	19.5024	52.2012	0.693277	32.0187	8.01829	7.51691	1.93323	23.4103	1.89945	39.3664	13.9025	45.3699	7.09346	16.6398	53.7464	1.19812	69.2646	6.56863	0.108234	19.9522	45.1755	18.5706	2.07541	20.7622	47.6914	72.7397	21.8826	41.8447	81.1336	8.17594	0.0417746	96.9676	42.1046	45.7566	75.7742	22.5817	7.77271	1.82565	44.2097	94.2603	23.7976	7.05583	53.148	37.2743	3.3131	21.8508	32.5196
81.5364	23.3136	3.05017	28.7237	44.8996	0.601883	27.0473	7.45379	6.76072	1.57302	19.6382	7.65651	33.8259	22.0277	40.7224	5.91954	13.4983	49.946	0.908157	60.6739	9.21211	0.0764663	17.6168	40.0231	52.0797	1.55562	23.3696	46.5386	62.0901	21.739	48.3483	83.2712	6.46939	0.0310126	83.6295	35.4144	38.4055	61.4373	17.8534	6.47599	1.36202	36.8824	84.5934	18.9378	5.32459	42.2954	29.6982	2.71939	20.0794	29.9531
81.6363	22.7055	2.6065	31.5542	38.551	0.522783	22.2891	23.6587	37.4704	1.27855	16.4074	11.4634	27.1727	28.4922	48.5766	4.93587	10.4843	46.2693	0.688307	52.0029	9.24639	0.0536136	15.5538	35.3554	164.723	1.15936	21.6952	50.8745	52.9989	27.4973	48.4237	75.6965	99.4424	0.0229359	68.8114	28.855	32.1999	48.9296	14.0807	9.16416	1.01459	30.611	71.6496	14.5714	4.00868	31.4628	64.1956	2.23117	17.9778	26.9469
81.7362	31.2882	2.16348	29.5278	33.087	0.453455	18.1562	27.0261	40.693	1.03916	13.6775	11.8311	21.1016	26.7052	49.5216	4.1142	7.95685	42.8216	0.52164	44.2673	23.313	0.0373766	13.7321	31.1979	247.372	0.862155	18.665	49.4633	45.2384	26.7792	45.3353	64.6331	212.288	0.0170138	55.5789	29.6026	26.3516	38.7167	11.0913	9.09324	0.755027	24.9289	59.2662	10.9682	3.01364	22.6995	96.9946	1.83017	15.8115	27.8127
81.8361	33.7806	1.78112	25.9407	28.3949	0.393262	14.7072	25.9194	51.9794	0.844823	11.3875	10.9507	23.8691	23.0798	46.0812	3.42873	5.96064	39.6189	0.395305	37.6001	26.809	4.21267	12.1237	35.0356	336.134	0.640603	28.3361	52.517	38.6139	23.6502	40.8914	85.829	259.355	0.0125134	46.1668	55.2627	21.4933	30.5625	8.7284	8.60499	0.56151	20.0716	48.5223	9.01691	2.26352	16.135	94.2809	1.50104	14.8266	32.1071
81.936	32.9916	1.46288	25.7854	62.4875	0.340962	11.8809	23.4397	48.9629	0.686957	9.47442	9.70482	21.3775	25.3793	59.1477	2.85723	4.4318	36.6523	0.29956	31.9145	24.3027	6.83126	10.7037	38.8477	463.021	0.47583	32.4703	54.1449	35.2924	19.9285	36.0685	86.3598	234.611	0.00928792	49.0797	70.6495	29.0727	24.1043	6.86597	7.56579	0.417394	16.0481	56.0352	38.7665	2.25064	11.3831	79.0598	1.23104	13.4532	30.7254
82.036	30.5653	1.20068	23.2369	65.8589	0.295698	9.58473	28.6301	57.1545	0.558914	7.87967	8.43741	17.506	37.1798	85.6753	2.3809	3.28053	33.9069	0.227	27.0825	19.8425	6.75397	9.44999	36.9148	548.575	0.353397	59.5967	51.0527	42.6297	16.3758	33.4875	77.7648	195.05	0.00676573	43.2897	85.3461	38.4626	19.0044	5.40187	6.45517	0.31019	12.7753	51.6167	64.1064	14.2665	7.99987	62.8785	1.00956	21.2161	50.3555
82.1359	39.0496	0.985279	20.0692	95.9349	0.256698	7.72713	27.9886	123.426	0.45491	6.55195	7.27181	13.7315	50.4197	104.372	1.98392	2.42194	31.3668	0.171992	22.9803	15.2698	5.72304	8.34308	33.4407	601.921	0.262458	62.7068	45.6738	41.2129	17.1029	30.058	117.777	157.315	0.00530765	35.9208	79.8167	33.0515	14.9817	4.24866	11.5649	0.23052	10.1422	44.1606	79.799	16.2035	5.61104	47.4997	10.5081	24.9457	51.5592
82.2358	41.016	0.808471	16.9837	110.191	0.223632	6.22741	25.4921	173.333	0.370449	5.44734	6.24268	10.5274	47.7052	101.319	1.65311	1.78522	29.0169	0.130281	19.499	11.3109	4.50381	7.36598	40.1272	584.378	0.194922	56.8135	39.4709	37.0398	45.4706	26.4326	123.301	134.571	0.00438692	29.1124	68.2175	39.0296	11.8099	3.34172	12.0299	0.171313	8.03789	36.684	75.4456	14.5625	3.93149	41.9524	13.3002	25.6099	49.2226
82.3357	39.5136	0.663376	14.2262	99.8585	0.195688	5.018	22.593	213.492	0.301715	4.52865	5.34997	7.9686	41.3477	93.0267	1.3774	1.31462	26.843	0.0986656	16.5449	8.15977	3.39827	6.50339	38.9406	517.067	0.144768	48.3345	33.2829	32.3338	51.5224	22.9449	113.121	122.656	0.00347634	23.3682	56.0118	60.877	9.30928	2.62768	10.9477	6.31104	6.36308	30.0899	66.4153	11.9783	3.60195	33.6011	13.1723	25.898	51.0265
82.4357	36.3212	0.544314	11.8539	86.7022	0.172263	4.04338	19.7991	252.75	0.245827	14.1609	4.58208	5.98781	34.8418	97.9442	1.14765	0.967486	24.8318	0.0747171	14.0382	5.7693	2.49765	5.74183	35.5267	437.631	4.20524	39.872	27.5553	57.9506	48.3598	19.7498	97.9176	102.237	0.00271919	34.2881	55.5142	52.967	7.33802	2.06632	12.2101	11.7356	5.03346	24.5429	54.214	9.44795	2.83139	25.4909	11.8978	29.5283	47.5185
82.5356	44.2159	0.446615	9.85013	74.5965	0.152647	3.25833	17.2678	234.825	0.200107	16.6126	3.92422	4.48034	45.7799	106.043	0.956192	0.711746	22.9712	0.0565642	11.9113	4.01628	1.80417	5.06942	41.9607	361.775	4.29348	33.069	22.4916	61.1762	41.995	17.1767	86.4969	113.426	0.00176544	32.6473	48.5633	43.5624	5.78406	1.62443	11.3669	17.4083	3.97956	19.9677	42.3787	7.29094	15.9726	18.6929	21.6563	31.0577	52.2955
82.6355	48.7216	0.36645	8.17339	64.0528	0.135975	2.6261	15.0294	206.877	0.162697	16.0639	3.36149	8.21379	43.0457	100.203	0.796645	0.52347	21.2499	0.0428004	10.1066	2.76167	1.28787	11.5212	40.5553	295.158	3.52286	26.9182	18.1516	61.1252	35.0783	22.9768	82.7118	187.841	0.00162882	27.8276	40.3095	35.5559	4.55909	1.27711	9.93008	17.2716	4.28242	22.2621	32.2349	5.55943	16.2863	13.3984	23.5159	30.1651	53.488
82.7354	48.0515	0.300672	6.77693	54.975	0.121652	12.9847	13.0695	198.51	0.132125	14.4032	2.88041	8.27401	43.3584	97.0903	0.663704	0.384937	19.6574	0.0323655	8.57522	1.87722	0.911699	11.9694	36.9497	238.993	2.71174	21.6906	14.5141	67.7636	28.686	24.3448	73.6369	228.754	-0.00228028	22.7937	32.6299	43.5887	3.59351	1.00435	11.1414	14.9943	11.1539	20.2985	24.0759	4.2107	13.2629	9.45006	22.069	27.9846	49.6292
82.8353	44.7636	0.246704	5.6168	68.2343	0.109245	14.7783	11.3608	226.015	4.48051	12.4618	2.46906	7.11361	38.2712	89.0966	0.552977	0.283041	18.1841	0.0244504	7.27587	1.26251	0.641567	21.9429	32.9794	217.109	2.04113	17.3914	11.5166	75.6872	23.1756	35.9398	62.1248	206.78	-0.00350681	18.3765	26.0801	37.212	2.83242	0.789003	10.391	12.2154	12.7439	22.2951	17.7558	3.1769	9.96304	6.5874	19.4448	25.2145	44.7516
82.9353	40.3323	0.202427	4.6543	62.5591	0.0986431	13.6221	10.7335	208.407	8.32221	10.5868	2.11643	5.716	38.8219	80.4699	0.460733	0.208117	16.8213	0.0184615	6.17336	0.84198	0.449537	22.2753	31.66	186.205	1.52363	13.8967	9.07893	71.4889	18.5906	42.9974	50.7197	220.197	-0.00494867	14.7182	20.708	30.5279	2.23252	0.620409	9.08419	9.60844	12.0578	20.2383	12.9771	2.39148	7.22137	43.9552	16.5973	22.2737	39.9889
83.0352	35.5851	0.166101	3.8563	54.8807	0.0898655	11.6575	9.65143	203.47	7.98379	8.90658	1.81354	4.43945	40.4267	72.3248	0.383866	0.153041	20.4992	0.0139384	5.23788	0.550835	0.31399	20.4073	29.9219	178.016	1.13374	11.0828	20.4399	65.8844	14.8495	57.305	58.3511	228.126	-0.00465801	16.0697	16.3851	47.2499	1.75964	0.487687	7.73156	7.40147	10.5329	22.4597	18.902	1.79762	5.14477	50.9111	13.9258	19.4031	36.7897
83.1351	30.9664	0.136296	3.19496	47.324	0.0830582	9.66425	8.50904	268.908	6.80281	21.9591	1.55278	3.38494	36.01	79.0341	0.319811	6.22854	25.4205	0.0105183	4.44413	0.359104	0.218796	26.0107	27.0555	180.621	0.842598	8.82905	31.4836	62.579	22.4688	68.7643	58.2519	197.824	-0.00420119	16.3364	12.9401	41.0885	1.38697	0.383453	9.89292	5.62767	8.83109	20.4509	18.7282	1.34997	3.63382	48.9292	11.5724	16.7318	43.9186
83.235	26.6967	0.111838	2.64697	40.6551	0.0775286	7.89544	7.44027	279.242	5.60674	25.0317	1.3285	2.55405	30.6224	74.8504	0.266431	9.8316	25.3792	0.00793929	3.77064	0.222757	0.152193	30.2532	50.5232	162.898	0.625926	25.1831	44.3957	58.299	23.0022	69.9583	58.4031	180.102	-0.00345847	14.219	10.209	50.9698	1.09334	0.301503	9.57726	4.24355	23.4087	37.7664	29.6769	3.3615	2.55533	40.8214	9.56372	14.3201	42.6171
83.3349	22.868	0.0917623	2.19285	34.8972	0.074566	6.40568	6.48292	278.519	4.57394	23.9642	6.41909	1.9154	33.983	68.2398	0.22195	9.55023	24.0157	0.00597414	3.19918	0.136688	0.105734	46.925	58.4843	160.923	0.464889	28.2603	48.0228	51.6449	20.7573	66.0301	52.4982	172.657	-0.00270868	11.7402	8.04998	49.5382	0.861952	0.237089	8.49413	3.1827	33.1801	38.4459	30.0432	3.5487	1.79283	31.7094	7.87848	12.1866	52.9712
83.4349	23.9596	0.0752821	1.81659	60.051	0.0715058	9.13032	5.64027	249.633	3.71952	21.3904	7.67218	1.43124	30.7704	61.5105	0.184878	8.04854	22.3719	0.00449653	2.71432	0.0818685	0.0733834	46.5871	56.2294	151.593	0.345262	29.0929	46.4423	51.3477	17.6849	68.3331	44.5383	146.291	-0.00218568	9.49594	6.34617	41.3014	0.679707	0.186474	7.27417	2.37878	33.6439	34.0776	26.2523	3.11106	1.25637	23.6079	6.47807	10.3263	51.5512
83.5348	33.4515	0.0617507	1.50488	57.2562	0.0703924	8.93328	4.904	217.882	3.02182	19.724	7.46097	1.06714	26.3064	55.2515	0.154003	6.37218	20.7408	0.00336897	2.30294	0.0447715	0.0508862	42.4475	51.1407	152.675	0.256413	53.5928	42.2051	55.3764	14.6223	65.0547	36.4902	121.308	-0.00178672	7.61591	5.00266	33.7742	0.536008	0.146705	7.51662	1.77408	30.3394	28.7218	21.3434	2.52995	0.879876	20.4791	5.32073	8.72107	48.3219
83.6347	36.2784	0.0506401	12.9979	61.4351	0.0685093	7.82458	5.94688	188.811	2.45455	17.9178	6.75099	0.794615	22.063	49.5755	0.128285	4.8866	19.1999	0.00252323	1.95392	0.0228184	0.0352586	37.8126	55.3955	137.264	0.190421	56.4278	36.8636	69.04	11.8898	61.3188	29.2263	97.7424	-0.00138882	6.08641	3.94366	34.1594	5.96001	0.11534	13.0615	2.67974	25.8715	23.7081	16.6431	1.98355	0.616012	16.2492	4.36733	7.34661	57.8449
83.7346	35.5082	0.0415174	15.8983	59.809	0.0666664	6.55383	5.8022	163.297	1.9938	15.6032	5.92601	0.591147	22.0916	44.4682	0.106863	31.2631	21.4457	0.00189886	1.65781	0.0104501	0.024432	33.4704	73.1153	117.12	0.141416	51.1377	31.3247	67.3314	9.57527	55.5256	23.0495	77.8778	-0.00100094	4.8568	3.10889	28.6083	6.31958	0.0906474	13.5136	2.67164	21.4021	19.3926	12.6392	1.52532	0.431203	12.2575	3.58331	6.17657	55.8263
83.8346	32.9373	0.0340278	15.4105	52.6735	0.0636354	5.37973	5.28085	141.154	1.61965	13.3006	5.13116	0.439484	19.4672	39.8829	0.0889749	35.2148	22.3898	0.00143681	1.40662	0.00392134	0.0169648	29.5729	72.5858	97.2474	0.105029	43.5108	26.0857	60.7131	7.66798	52.943	17.9815	61.7724	-0.000673629	3.87319	2.45059	23.4089	5.45665	0.0712047	14.5445	2.32534	17.396	15.7988	9.42988	1.16044	0.301805	8.95514	6.35432	6.70182	55.6898
83.9345	32.7701	0.0278783	13.7444	45.4588	0.0593045	6.3864	4.67886	121.994	1.31597	11.2101	4.41446	0.326617	16.4959	35.7693	0.0740396	31.2983	35.6054	0.00108559	1.25703	0.000861526	0.0118288	26.1155	66.7188	79.5393	0.0780028	35.8948	21.3895	53.073	6.11986	56.1638	13.9182	56.0875	-0.000336115	3.08803	1.93136	19.0928	4.44078	0.0559849	13.3873	1.8981	16.6142	12.8476	6.94924	0.877397	0.211215	6.40205	6.86308	6.61712	53.3903
84.0344	30.6768	0.0228309	13.1443	45.9805	0.0539652	6.11602	4.09961	105.431	1.06945	9.39026	3.78585	0.242606	13.7922	32.08	0.0616162	25.4042	44.3764	0.000810805	1.084	-0.000134681	0.00828874	23.0587	59.7402	64.4974	0.0579345	35.7604	17.3256	45.7834	4.8744	54.1218	10.711	46.6881	3.92e-05	2.46185	14.9926	20.8928	3.54168	0.0440331	16.4361	1.49571	14.5792	10.4391	5.07634	0.660913	0.147799	4.5069	6.97244	6.20034	58.8765
84.1343	27.7222	0.0186863	11.6565	69.5426	6.09731	8.89921	3.57514	91.1162	0.869305	7.83925	3.24094	0.180077	11.4773	28.7708	0.051272	25.8182	44.3518	0.000597767	0.924526	-4.87e-05	0.00588112	20.3587	52.983	52.0382	0.043031	34.1825	13.8954	44.3952	3.87745	49.6254	8.20721	38.2223	0.00035562	1.96269	35.6443	23.6741	2.80409	0.034542	15.7366	2.84567	12.6361	8.47885	3.68461	0.496583	0.103416	3.13716	6.36783	5.62354	55.7207
84.2342	30.9243	0.0152843	11.0568	65.3978	8.54711	8.74855	3.11147	78.7445	0.706716	6.53214	2.77152	0.133517	9.53471	25.8029	0.04269	82.3108	41.981	0.000432377	0.785734	5.61254	0.00426345	17.9746	46.8227	41.8618	0.0319576	29.7898	11.0536	39.9454	10.139	44.2129	23.2766	30.8675	0.000597177	2.76372	38.1756	20.0626	2.21415	0.0269952	13.8985	2.9812	10.5489	6.88536	2.66191	0.372306	0.0723609	2.16531	9.34677	4.99062	50.5518
84.3342	30.6749	0.0124921	9.77098	57.2094	9.18052	7.67709	2.70564	68.0525	0.574719	5.43729	4.0609	0.0988656	7.91609	23.141	0.0355225	88.5076	39.1103	0.000311877	0.667057	6.96962	0.00320071	15.8696	41.323	33.6165	1.05203	27.4901	9.33323	34.8873	12.5724	46.681	36.4134	43.8339	2.14161	2.61038	34.3546	16.4426	1.7465	0.0210512	11.8811	2.64796	8.62004	15.391	1.91639	0.278625	0.0506288	1.48489	9.66011	4.39176	45.2597
84.4341	28.6677	0.0101979	8.39525	49.3019	8.93177	6.43527	5.34221	58.812	0.46755	4.52332	11.4016	0.0731158	6.57083	20.7539	0.0295592	77.4506	36.2593	0.000214717	6.55927	6.49129	0.002512	14.0112	36.4506	26.9673	1.075	33.7938	9.2709	30.0837	12.1673	59.8681	38.4577	40.9304	2.50186	2.21933	28.8819	13.4139	6.15523	0.0163958	15.9746	2.18339	6.95417	16.1008	1.37612	0.208164	0.0354241	1.01319	8.88688	3.81565	40.3483
84.534	25.8805	0.00831665	7.08608	42.3487	8.28745	10.8399	5.76811	50.826	0.380526	3.76177	13.0217	0.0539967	5.45375	18.6132	0.0245836	62.4217	49.2542	0.000126831	7.20604	5.37427	0.00204943	12.3704	32.1465	21.62	0.998562	32.2851	8.56004	25.7959	10.7152	62.4848	35.4235	34.3892	2.21822	1.81637	23.5271	20.36	9.53501	0.0127733	21.205	1.72989	5.56623	18.881	0.986285	0.155248	0.0247919	0.688627	8.65354	8.75713	35.9195
84.6339	22.8635	0.00676705	5.92755	37.4148	7.49734	10.9766	5.43612	45.4122	0.309658	3.12789	24.608	0.0398717	4.52647	17.9178	0.0204696	48.3217	50.097	4.52e-05	6.56338	4.17156	0.00172366	10.9219	29.1065	27.6014	0.798768	36.5517	7.55592	22.0637	9.01569	59.7378	30.47	27.8467	1.78948	5.369	18.8661	17.6808	8.88752	0.00976611	20.7213	2.34406	4.43365	17.4662	0.705895	0.115571	0.0173555	0.466581	14.1906	12.5403	31.9623
84.7339	19.9131	0.00549251	4.93552	44.3498	6.68609	9.73015	7.0524	39.6027	0.251706	2.60054	26.5997	0.029485	3.75682	16.4128	0.0170779	36.6056	50.7252	-2.44e-05	5.69195	3.10851	0.00147537	9.64317	25.9203	27.0365	0.609538	44.8711	7.57625	18.8501	18.2336	61.0277	25.1803	22.231	1.38495	5.61088	15.0061	23.7207	7.40754	0.00732624	18.4421	2.27033	8.45588	14.9669	0.504731	0.0857982	0.0121471	0.315355	15.0688	13.9282	28.4368
84.8338	22.4619	0.00443724	4.09964	40.3866	10.3155	9.04899	8.39075	38.1756	0.48214	2.16197	26.0236	1.04267	3.11802	16.0601	0.0142577	27.394	58.2066	-9.27e-05	4.86327	4.52505	0.00123675	14.5509	24.1528	33.6134	0.457338	42.8497	13.3378	16.0963	19.8315	57.722	31.0626	34.7725	1.05056	4.9244	11.8847	23.316	5.95701	0.00548526	15.8168	1.95037	11.9696	17.0364	0.36067	0.0635452	0.00849588	0.212697	14.9583	13.9156	25.2989
84.9337	24.4006	0.00356882	3.40112	35.1009	11.6197	7.76313	8.14294	46.1099	0.464415	1.79729	42.3007	6.09093	2.5878	14.7786	0.0119518	20.3563	57.1007	-0.000164489	4.1357	4.42077	0.000982609	14.3874	29.9822	32.6538	0.340971	37.3275	15.4295	34.0247	18.333	57.6571	31.5086	33.0446	0.788826	4.07866	9.39126	19.4644	4.73043	0.00401192	13.3487	2.12397	12.1331	15.6287	0.257649	0.0469512	0.00593838	0.143214	13.5248	13.1302	22.5069
85.0336	23.9018	0.00284057	4.57959	41.3167	13.7003	7.2082	7.39654	42.9993	0.396726	1.49406	44.4366	6.88776	2.1477	13.359	0.00996792	15.064	53.762	-0.00023351	3.51166	3.74539	0.00071322	13.096	29.3414	35.0134	0.253604	36.2285	15.4149	52.0988	15.8055	57.2371	30.8691	27.9209	0.589227	3.30313	15.7677	15.9198	3.7392	0.00282882	11.1841	1.91435	10.9407	13.92	0.184055	0.0346682	0.0041451	0.0963335	18.1522	11.962	20.0228
85.1335	22.1814	0.00225389	4.56324	41.8657	13.8577	6.18082	6.54799	37.9171	0.327935	1.24195	48.1406	6.16822	9.61735	12.0103	0.00839679	11.1202	53.238	-0.000286402	2.98034	2.94685	0.000423561	11.6631	26.8437	32.2898	0.188446	48.5172	14.28	60.285	13.1516	53.336	27.4324	22.6567	0.439006	2.65052	15.9672	12.9837	2.95061	0.00187314	10.5261	1.58911	9.33007	11.7547	0.131534	0.0255028	0.00289188	0.0647271	18.3016	10.6476	28.0806
85.2335	19.9392	0.00175566	4.11634	37.1461	13.112	5.12424	5.73529	32.9499	0.268425	1.03236	45.3273	5.05102	21.6759	11.2894	0.0070713	8.19686	50.2606	-0.000323468	2.52899	2.21551	0.000130273	10.3234	23.9954	27.8975	0.139973	47.5185	12.6318	57.56	10.7322	47.9762	51.0074	18.1026	0.326702	2.11867	20.0797	10.5849	10.1919	0.00114861	9.23518	1.26286	7.71892	9.71053	0.0940767	0.0187599	0.00202059	0.0434459	16.6606	9.32615	27.9978
85.3334	21.9132	0.00135695	3.55684	32.1092	11.9912	7.32154	5.00068	28.5189	0.218894	0.858136	40.4484	3.96197	22.0916	10.2699	0.00595163	6.03667	46.7872	-0.00035655	2.14588	1.61503	5.11043	9.12158	21.2678	23.3198	0.103956	49.8394	10.8308	59.9382	8.66041	43.4667	56.1412	23.8477	0.242975	1.69079	32.4028	8.62873	19.3797	0.000607286	7.87213	4.04541	7.23625	7.94569	0.067373	0.013651	0.00140709	0.0291582	14.4619	8.07466	27.8206
85.4333	21.9537	0.00101606	3.01069	46.123	10.7629	7.16608	4.35165	30.0676	6.56773	0.713318	35.2569	3.03753	19.5634	9.25095	0.0761453	4.44341	56.1805	-0.000396318	1.82077	1.15145	6.18076	11.3131	18.7905	19.1455	0.0772025	45.1005	9.08008	55.3314	6.94238	47.2384	52.6552	21.9339	0.180698	4.89908	33.2521	7.03405	18.5987	0.000276308	6.62545	4.55719	10.8948	11.6319	0.0483357	0.00985799	0.000978716	0.0196227	12.2461	6.93185	25.6058
85.5332	20.6296	0.000739816	2.52215	50.617	9.55783	6.2781	3.78369	27.286	7.00664	0.59295	30.3997	2.29927	16.6045	8.30769	0.355035	3.26959	55.6934	-0.000445129	1.54491	0.807156	5.64582	10.8203	22.7265	15.5587	0.0573358	39.0476	15.8142	48.8381	5.54324	46.0426	45.7419	18.3372	0.13442	5.11063	29.4712	13.6022	15.6338	5.3e-05	17.4712	4.15932	11.2268	15.9933	0.0347504	0.00699431	0.000692548	0.0132419	10.2294	6.99127	31.3197
85.6332	18.6853	0.000507568	2.10162	45.5357	8.43527	5.26054	3.28875	29.8502	6.1266	7.33511	26.077	1.72775	13.8909	7.45356	0.398834	2.40537	52.5952	-0.000482051	12.4012	0.558467	4.6157	9.76608	22.0986	35.9758	0.0425794	40.8858	18.2425	42.3073	10.8466	42.4831	38.031	15.7467	0.0999636	4.48288	24.6084	17.7089	12.6088	-2.62e-05	19.1831	3.47485	10.1943	15.3941	0.0250412	0.00479011	0.000513898	0.0089546	8.47905	6.63294	30.3718
85.7331	20.1702	0.000323771	1.74617	41.5215	7.41752	4.3206	2.85818	27.3018	5.08792	9.28355	24.9283	1.29275	18.123	6.68536	0.368748	1.76935	66.7784	-0.000486844	13.558	0.382431	3.56139	8.67765	20.1746	40.083	0.0316194	36.9748	18.2012	38.4808	11.728	37.9921	30.7586	19.515	0.0742935	3.7122	19.9791	15.1973	20.6009	-9.19e-05	17.7704	2.77228	8.72363	13.3848	0.0180635	0.00306871	0.000416483	0.00606889	6.99696	6.06388	27.7567
85.833	19.6964	0.000169475	1.44863	36.0971	6.50841	3.51506	7.48282	31.9169	4.15979	9.20076	22.3871	3.84433	17.0163	10.808	0.320167	1.30138	67.0048	-0.000475466	12.3349	0.259603	2.65512	7.67499	18.02	37.5043	3.8086	41.1917	16.8484	33.7598	17.7407	40.4337	24.4219	17.7111	0.0552068	3.00616	15.9932	12.4762	19.361	-0.000182334	15.4936	2.15375	8.30921	11.1935	0.0130302	0.00146002	0.000363678	0.0041613	5.75898	8.31156	24.9098
85.9329	18.2454	4.97e-05	1.53324	31.0657	5.70315	2.84643	9.43115	29.5816	3.38387	8.33916	24.95	7.83205	14.7141	11.0413	0.271425	0.957118	63.4939	-0.000461934	10.6936	0.175005	1.93652	6.78048	15.9669	35.6656	3.90962	38.1036	14.8964	29.1688	23.1884	39.0246	19.1435	36.2487	5.57556	2.41226	20.4682	25.1964	19.5982	-0.000356643	21.6674	4.92723	7.28122	9.20824	0.00937054	0.000736675	1.18311	0.00288846	4.73284	10.2534	22.2241
86.0328	21.6493	-4.65e-05	2.2352	41.0153	4.9932	2.29979	9.29775	26.0447	2.7479	7.25378	23.7202	8.03054	13.6679	10.2796	0.227899	0.703876	65.696	-0.000440048	9.13576	6.74043	1.39184	5.98809	14.1054	31.2627	3.21228	32.7284	12.7682	45.9189	22.8109	35.8145	14.8691	35.8417	9.51735	3.38359	56.2503	22.2672	16.7188	-0.000577173	21.4408	5.32269	6.11458	7.52064	0.00666271	-0.000565964	1.25988	0.00204164	12.2749	11.1757	19.7899
86.1328	22.0711	-0.000121411	2.27314	37.9268	4.36901	1.85651	8.49439	22.6233	2.22989	6.17963	21.2529	6.95053	13.4198	9.32413	0.190616	0.517609	62.782	-0.000409137	7.76872	8.30228	0.990224	5.2877	12.447	26.3319	3.2766	35.2803	10.7018	47.3067	20.237	31.9267	27.2116	37.3479	9.19529	3.19307	61.3093	18.3506	13.5512	-0.000848198	19.171	6.01479	5.01352	6.12255	0.00463619	-0.00103146	1.03944	0.00150434	14.1267	11.0599	17.6112
86.2327	20.935	-0.000173533	2.06715	40.2598	3.82095	1.49878	7.53757	29.8331	1.80898	5.20664	19.8756	5.60281	11.7594	8.39101	0.159226	0.380605	58.6577	-0.000367909	6.59643	7.86194	0.69947	4.66903	20.1074	25.3914	2.68786	32.2535	8.81944	43.5096	17.0941	27.9571	42.045	32.4396	7.6695	2.79955	55.5035	14.9821	10.7914	-0.0011876	16.4739	5.49648	21.325	4.97712	0.00312065	-0.00170357	0.785058	0.00115897	15.0322	10.3774	15.6691
86.3326	19.0686	-0.000214012	1.79288	36.0157	3.34021	1.21071	6.60875	28.2514	1.46712	10.1487	20.1131	7.8326	9.94584	7.53285	0.132979	0.279842	56.1435	-0.000315902	6.50263	6.56218	0.49164	7.58758	20.7834	22.3982	2.06882	36.3677	7.17257	38.346	14.0673	24.2037	44.2578	26.5902	6.02719	2.31795	46.7838	12.2159	8.53897	-0.00154692	13.9152	4.59509	25.6325	4.04328	0.00199684	-0.00213814	0.57045	0.000956849	13.9949	9.42028	15.1389
86.4325	16.9414	-0.000241071	1.52053	41.6679	3.79409	1.05426	5.76498	33.1089	1.18953	12.3429	21.6149	7.45106	13.3359	7.08393	0.111128	0.205733	52.4794	-0.00026503	5.76536	5.11792	0.344257	7.58339	19.3474	22.1079	1.55716	34.0207	6.45295	33.1968	11.4077	20.7986	45.2575	21.3297	4.60621	1.87703	38.1579	18.1714	6.74087	-0.00188715	11.6634	3.66753	24.6948	15.7796	0.0012069	-0.00248367	0.406882	0.000811081	12.2832	8.3651	15.7719
86.5325	14.8107	-0.000262699	1.2752	37.8035	6.87908	0.882245	5.01798	32.7678	0.964165	12.0795	20.2937	6.26236	15.3433	11.3896	0.0929156	0.151234	52.2946	-0.00022673	4.95974	3.82556	1.13067	6.92114	17.4016	19.7048	1.16235	29.3694	9.24415	28.5153	9.17196	17.7842	41.069	16.9648	3.47142	1.50617	30.6175	27.7589	5.31678	-0.00225162	9.74155	4.69473	21.7579	17.6926	3.33332	-0.00280473	0.287517	0.00063468	18.701	7.31489	14.7079
86.6324	15.7493	-0.000278772	2.27859	32.8306	14.5484	0.724653	4.65018	29.3161	0.781126	10.8885	18.4181	4.97686	14.0146	11.6265	0.0777847	0.111152	49.4575	-0.000188293	4.22689	2.77761	1.24437	6.16833	15.461	16.7397	0.8649	24.4079	10.054	24.409	7.33669	15.1561	43.6359	13.447	2.59725	1.20398	24.3606	39.0867	5.78973	-0.0026868	8.8534	4.47093	18.3266	19.4871	37.1743	-0.00291318	0.202203	2.00672	19.5098	6.32623	13.2834
86.7323	17.7746	-0.000291777	2.42136	28.2481	17.2547	0.589237	4.14991	25.5748	0.632515	9.44576	16.1752	3.84281	12.0149	10.8234	0.0651789	0.0816769	46.0638	-0.000146717	3.59158	1.97445	3.06568	5.46077	13.6721	13.866	3.45237	31.2286	14.8683	20.9707	5.85061	12.887	40.3005	12.1279	8.44211	0.960889	49.9151	33.7551	5.03219	-0.00310594	9.35049	3.81122	15.0535	24.8296	45.4483	-0.00294451	0.141852	2.43342	18.0181	5.42691	11.8757
86.8322	21.158	-0.000302338	2.2391	33.5363	17.4921	0.476012	7.23235	22.1594	0.512066	8.03565	28.2562	2.92056	10.0865	9.81866	0.0546796	0.0600011	42.7025	-0.000100824	3.04882	1.38109	3.26237	4.82519	12.0689	18.2158	3.36655	30.1937	16.3438	18.4823	6.91288	10.9405	47.6599	18.0464	8.84688	0.766366	61.1187	27.7344	4.10421	-0.00341856	11.9457	3.07476	12.1833	23.473	42.7114	-0.00299009	0.0993828	2.22127	15.7525	4.62729	10.5821
86.9321	21.5999	-0.0003073	5.46537	30.5466	16.5671	0.382988	7.64964	19.1641	0.414406	6.76526	30.1105	2.19982	9.02632	8.83801	0.0458879	0.0440637	58.9665	-4.98e-05	2.5873	0.954049	2.84829	4.26123	10.6465	18.4396	2.72942	26.4434	15.9341	17.3243	15.9712	9.27801	67.4263	16.999	7.58897	0.611078	57.3853	22.6339	3.27588	-0.00359378	11.56	2.40484	9.7719	20.2773	36.0571	-0.00312315	0.0695741	1.80884	13.3902	3.9275	20.5863
87.0321	20.5038	-0.000305465	6.10393	32.099	15.7086	0.307009	7.16122	16.565	0.335162	5.66345	28.1878	9.47654	7.68752	7.93619	0.0385788	0.0323391	62.7248	-7.52e-07	9.50538	0.652483	2.27701	3.7626	9.3893	16.6132	2.09248	22.1341	14.5508	19.0337	26.3911	7.86222	69.2087	20.989	6.038	4.29864	49.9584	18.4539	2.59455	-0.00371913	10.5153	1.84614	7.79431	16.9125	28.7529	-0.0030878	0.048682	1.3858	12.5365	3.32196	21.5963
87.132	18.6847	-0.000298574	5.74481	28.665	14.3794	0.245661	6.41652	25.4502	0.27098	4.72621	25.094	10.8027	6.55109	7.12079	0.032456	0.0237286	60.3842	4.75e-05	10.0677	0.442771	1.73433	11.3761	8.2798	22.4572	1.57268	26.0849	12.7503	17.885	27.5817	6.6591	66.968	19.0327	4.6423	4.72038	45.3293	15.0439	2.04914	-0.00376157	13.4741	1.40087	11.6031	13.8973	22.1525	-0.00302716	0.0340394	1.02276	11.0331	2.80229	20.1768
87.2319	16.6059	-0.000288947	5.05957	24.8121	12.91	0.195873	5.64885	29.2893	0.219054	3.93715	23.0404	9.69926	8.3447	8.65335	0.0273387	0.0173875	56.5406	9.64e-05	9.09054	0.298508	1.2826	12.0988	7.30131	22.945	1.17329	24.5912	10.8594	22.3065	25.1011	5.63829	59.1373	15.8364	3.50951	4.20185	38.2455	18.8178	1.61671	-0.00381381	13.0488	1.05519	11.9222	11.3453	16.6895	-0.00292223	0.0237799	0.736348	9.41168	2.359	20.6688
87.3318	14.5209	-0.000277352	4.32268	21.3333	11.4623	0.155598	4.93636	27.0642	0.176994	3.27659	23.9803	7.95159	7.79654	8.39557	0.0230111	0.0127385	55.8287	0.000133051	7.86339	0.200086	0.930578	11.2064	11.8478	20.7534	0.872873	21.3023	9.05869	21.757	21.4753	4.77313	49.6537	12.7768	2.63037	3.49838	31.2088	16.0936	1.27505	-0.00375457	15.7947	0.791029	10.8133	10.4152	12.3834	-0.0028609	0.0165912	0.521044	15.8207	1.98252	23.385
87.4318	12.5604	-0.000262711	3.63831	25.7323	10.1104	0.122936	11.2572	23.81	0.143108	2.72533	22.2572	6.2407	6.73147	7.70647	0.0193364	0.00930847	67.3055	0.000155628	6.71318	0.133268	0.666532	10.6076	12.2557	31.9889	0.648672	17.7342	7.43766	19.6195	17.7957	4.04045	40.4141	10.1856	1.96257	2.83913	25.0478	13.206	11.1335	-0.00367249	15.0627	0.591132	9.2487	8.89977	9.09016	-0.00288624	0.01156	0.364081	16.8935	1.66377	22.2723
87.5317	10.7839	-0.000246735	3.03906	26.6459	11.136	0.0964754	12.4048	20.6779	0.115733	2.26607	19.7395	4.78602	11.4	6.95976	0.0162304	0.00678799	66.781	0.000173245	5.7074	9.52859	0.473191	9.54755	11.4116	32.9853	1.10156	19.394	6.03093	17.1511	14.4869	3.42024	32.2264	8.08115	1.4608	2.28017	28.4794	10.7754	11.7421	-0.00351921	15.6827	0.440799	7.66433	7.38969	6.6214	-0.00248868	0.00804264	0.252039	15.7497	1.39445	24.9352
87.6316	11.7057	-0.000229833	2.52861	23.7341	10.9539	0.0751263	11.7666	17.8944	0.0935312	1.88384	17.1567	3.62339	11.2026	6.25388	0.0135996	0.0049296	65.2347	0.000186848	4.84585	11.7802	0.333846	8.47612	10.2649	29.9482	0.995112	17.8231	4.84122	17.0138	11.6728	2.8953	30.8564	6.39901	1.08582	1.82326	35.2657	8.7852	10.1247	-0.00344453	19.0609	0.328185	6.23631	6.06074	4.796	-0.00254238	0.00559168	0.173251	13.8328	3.15739	23.6882
87.7315	11.4622	-0.000212681	2.09955	20.5328	13.15	0.0579096	10.5963	33.5652	0.0757047	1.56587	22.1636	2.72297	9.81889	5.6106	0.0113771	0.00356239	61.3446	0.00019592	6.0304	15.5821	0.234532	7.49551	10.8302	28.7302	0.789589	15.2634	3.85409	15.4385	9.34878	2.45091	27.1003	8.39945	3.90991	1.45519	50.3038	7.16163	8.23565	-0.00345756	19.295	0.244094	5.01879	4.94405	3.45938	-0.00207943	0.00387851	0.118457	18.5116	3.95393	21.5167
87.8314	13.7008	-0.00019639	1.74154	17.6519	16.4425	0.044097	9.34762	33.3552	0.0613129	1.30145	22.5385	2.03751	12.6138	5.03077	0.00949861	0.00255035	66.5648	0.000205582	5.64201	14.8075	0.164252	6.62089	18.1909	25.2841	0.600837	22.1426	3.04699	13.5312	20.2051	2.07457	43.0007	12.1682	4.13171	1.16052	62.8174	5.83805	6.5667	-0.00344594	17.3937	0.181374	4.01155	4.36408	2.48755	-0.00189491	0.00267586	0.0806822	19.8892	4.17226	19.273
87.9314	14.0115	-0.000181775	2.98211	15.1543	17.0005	0.0331488	8.17519	29.8703	0.0497473	1.08157	28.5226	1.52083	11.806	4.50966	0.0079096	0.00180611	64.4097	0.000220441	4.93104	12.3801	0.114755	5.84639	18.9291	21.3399	0.45034	22.1452	2.39469	11.6861	22.2222	1.75575	59.041	11.4054	3.55387	0.925196	59.3134	4.7591	5.19839	-0.00327126	14.9977	0.134669	3.19274	3.67288	1.78462	-0.00158496	0.00182175	0.0548219	18.5879	4.059	17.1852
88.0313	13.3128	-0.000168768	3.14274	15.9164	16.2538	0.0246771	7.12352	26.065	0.0404725	0.898749	40.2947	1.13356	10.1987	4.04121	0.00657657	0.00125585	60.401	0.000228141	4.22336	9.66464	0.0799899	5.162	17.6572	24.1168	0.335626	19.6691	1.87243	10.0273	20.6299	10.7477	60.0461	9.59452	2.83087	0.737461	63.5875	3.87958	4.10432	-0.00303752	12.6874	3.30894	2.53401	3.03053	1.27813	-0.0012725	0.00120733	0.0372012	16.3449	5.94703	17.3463
88.1312	12.1384	-0.000158766	2.89719	23.1794	14.9445	0.0182343	6.19731	23.8165	0.0329939	0.746748	41.0084	0.844218	8.58418	8.60115	0.00547371	0.000852873	64.6923	0.000220725	3.59433	7.22865	0.0556401	4.55762	15.8927	22.6822	0.24959	22.106	4.62198	8.57907	17.8208	26.2022	54.3483	7.77277	2.17772	0.587802	75.2941	3.16262	3.23738	-0.00278224	16.6884	8.64049	2.00765	2.47904	0.914267	-0.000873396	0.000771599	0.0252426	17.8035	6.65675	16.0373
88.2311	10.7915	-0.00014951	2.52847	21.7016	13.451	0.0133993	5.3879	20.8923	0.0268974	0.620373	37.7476	0.628477	11.1309	9.10529	0.00455242	0.000558259	63.3183	0.000210167	6.33028	5.25066	0.0386186	4.02401	14.1218	19.7797	3.7953	36.9059	5.74764	7.33037	14.8433	32.1064	46.2904	6.20632	1.64681	0.468609	69.9961	13.5597	2.55271	-0.00253004	16.2705	9.50741	1.58883	9.92093	0.653451	-0.000511293	0.000461723	0.0171779	16.7282	6.67626	14.4464
88.331	14.4914	-0.000142684	2.15086	25.7254	16.1648	0.00964622	4.68292	18.1296	0.0219458	0.515312	33.3599	0.467682	10.4381	8.55247	0.0038223	0.000343656	59.5762	0.000207045	12.3292	3.73353	2.27313	3.55287	12.4884	16.6148	3.8497	38.1116	5.92668	6.25973	12.1171	32.9368	62.3994	18.2954	1.23448	0.628196	60.2016	23.5769	2.01261	-0.0023932	14.4686	8.60407	1.25674	10.9641	0.466804	-0.000219101	0.000254116	0.0117296	14.7476	6.31367	12.9057
88.431	15.5044	-0.000135818	1.80658	23.4267	16.4704	0.00641744	4.06977	25.1195	0.0180275	0.427974	33.6547	0.34793	9.02243	9.61572	0.00325673	0.00018055	55.4015	0.000198929	12.3659	2.61199	2.73538	8.11845	11.0239	16.9853	5.65461	34.283	5.58895	5.34413	11.895	31.2205	63.0907	18.7872	0.92115	0.587176	49.5774	20.6593	1.5867	-0.00225046	12.4045	7.15961	0.994229	9.97244	0.333405	2.87e-05	0.000117074	0.00798027	13.9941	5.76041	11.4982
88.5309	15.0751	-0.000129305	1.50766	20.3607	15.6377	0.00326273	10.1798	23.9785	0.0148985	0.355375	30.8762	0.258836	7.59575	9.16651	0.00282538	5.48e-05	54.3517	0.000190935	11.0139	1.80427	2.49449	8.43872	9.72433	15.3664	4.99791	29.0684	5.00115	4.56193	12.169	28.364	56.9435	16.2502	0.685735	0.497412	39.9749	17.0067	12.3071	-0.00203033	10.4672	5.70044	10.1898	8.49098	0.238139	0.000345046	2.91e-05	3.29911	12.3951	5.13284	10.6852
88.6308	13.931	-0.000122014	1.25403	28.8076	14.3245	0.98986	11.3466	23.2605	0.0123451	0.295029	27.248	0.192598	6.33631	8.37189	0.00243205	-4.18e-05	51.1741	0.000203313	11.8183	1.23349	2.03762	7.77484	8.57559	13.1518	3.93975	31.7603	4.32351	3.89401	10.9741	25.1315	49.0603	13.2999	0.509848	8.15149	31.8867	13.8827	12.9389	-0.0017146	8.76934	4.42392	12.8097	7.03935	0.170154	0.000677855	-3.36e-05	3.99815	10.6093	4.49936	9.6407
88.7307	12.49	-0.000113969	1.04125	33.1915	12.8655	1.18873	10.8012	20.7115	0.0101955	0.244878	23.6299	0.14337	5.26847	7.55027	1.13361	-0.00011656	68.5184	0.00022878	10.7048	0.836286	1.57131	11.7358	7.56168	10.9381	2.99098	29.1778	3.64778	13.049	14.207	21.923	52.3877	13.3311	0.378861	9.13009	25.7631	11.3192	11.1477	-0.00141771	7.3227	3.37981	12.5295	5.76915	0.121663	20.2459	-7.86e-05	3.64891	8.91518	3.89807	8.6168
88.8307	10.9846	-0.000103411	0.863866	34.4037	11.425	1.11328	9.74027	18.0455	0.00807601	0.203204	20.325	0.106789	4.37546	6.78322	3.26284	-0.000183523	69.4951	0.000245893	9.26843	0.563146	1.17091	14.9802	6.66734	8.95421	2.23984	31.3071	3.02241	17.0451	13.9315	18.933	48.4913	18.641	0.281428	8.17115	30.4785	9.22745	9.06561	-0.00120252	6.10539	2.55664	13.9444	4.70412	0.0870668	24.0423	-0.000113223	2.97112	7.41484	3.34817	7.67805
88.9306	9.53843	-9.26e-05	0.716433	30.6495	10.0782	0.959382	8.59736	15.6302	0.00587556	0.168567	18.0907	21.4529	3.63228	6.08699	3.53792	-0.000244439	66.0512	0.000251876	7.91509	10.4619	0.853525	26.1169	5.87857	26.7762	1.66871	32.315	2.46922	16.8287	29.2678	16.2429	49.8058	17.3542	0.438835	6.81649	39.5511	7.52209	7.22799	-0.00094193	5.08684	1.92164	13.0649	3.82693	0.0623733	21.9092	-0.000140069	2.27612	12.0033	2.85741	6.83476
89.0305	8.21129	-8.26e-05	0.594105	26.5163	8.85418	0.798258	7.52097	13.5159	1.4569	0.139784	23.3542	36.5199	3.01489	5.46024	3.23753	-0.000297918	61.6109	0.000264648	6.72997	12.7734	0.612932	36.1615	5.18293	30.8407	1.24076	29.6469	1.99442	17.0051	36.3037	13.8733	55.1697	14.5666	0.416751	5.53632	37.743	6.13192	5.72198	-0.000739869	6.90469	1.43841	11.3597	3.11003	0.0447336	18.1308	-0.000168758	1.67985	12.7085	2.42679	6.08217
89.1304	7.02661	-7.58e-05	0.492614	22.7961	8.72214	0.652956	6.55429	16.9587	1.56282	0.115851	32.1826	36.2815	2.5023	4.89758	2.80014	-0.000340563	65.1746	0.000288507	6.68381	11.8281	0.435559	35.2698	4.56947	29.2035	0.921875	25.369	2.38312	17.3794	35.1374	11.8138	51.8828	11.791	7.88026	4.44787	32.5274	4.99865	4.51799	-0.000714945	6.78425	1.07387	13.2446	2.52611	0.0321439	14.3439	-0.000191144	1.20948	11.8076	2.05348	8.18345
89.2303	8.76891	-7.23e-05	0.408462	19.5706	8.14348	0.528577	5.70248	21.7113	1.36802	0.0959648	32.5502	31.0273	2.0768	7.2348	2.36958	-0.000367514	62.6514	0.000315602	5.93778	9.76338	0.307254	31.9927	4.02856	25.5476	0.684746	35.1754	3.57459	15.9397	30.9466	12.4731	57.1815	25.025	8.84859	3.55719	26.8128	4.07483	3.56392	-0.000714574	11.7439	0.800315	12.6253	3.04398	0.0231602	13.4306	-0.000194703	0.855889	10.3533	1.73268	8.09507
89.3303	9.12686	-6.97e-05	0.338595	16.7964	7.39192	0.424333	4.95788	20.4573	1.1367	0.0794347	33.0286	24.8678	1.72358	15.9092	1.98742	-0.000386329	70.6875	0.00033517	5.11128	7.56391	0.489819	28.4641	3.55153	23.0198	0.508549	38.9386	3.94712	14.032	26.0413	11.992	59.8921	24.8553	7.75625	2.83943	21.6303	14.7868	2.81032	-0.000756262	12.1422	0.59576	11.0693	4.99636	0.0167408	11.2442	-0.000180235	0.598091	11.4873	1.45884	7.44118
89.4302	8.75174	-6.82e-05	0.280675	16.4732	6.60466	0.861245	4.30923	26.6258	0.929968	0.0656886	42.8123	19.2881	3.30978	19.5443	1.66071	-0.000396166	71.4642	0.000345213	4.35701	5.62871	1.57223	25.1868	3.13083	19.6633	0.377675	37.2324	3.85566	12.1416	21.3844	12.9443	54.9582	21.2895	6.2279	2.26465	17.2588	13.3721	2.21568	-0.000754093	11.0268	0.443083	12.8891	10.7939	0.0121471	8.94739	-0.000157287	6.00545	11.6231	1.22626	6.69024
89.5301	8.02298	-6.49e-05	0.232652	31.0958	5.84747	0.897287	7.17838	25.159	0.757244	0.0542537	61.2906	14.6956	3.38558	19.9937	1.38552	-0.000407094	70.6657	0.000362567	3.70249	4.07359	1.72616	22.2519	2.75982	23.3596	0.280483	32.4528	3.52355	12.4625	17.3189	12.5768	47.1734	21.9376	4.80917	1.80563	13.6919	15.6354	7.67369	-0.000852324	9.53695	0.32926	12.2801	11.2417	0.00886127	6.9372	-0.000140107	7.06565	11.2419	1.02938	5.97235
89.63	9.95368	-5.86e-05	0.192774	29.9092	7.05559	0.803003	7.53041	22.2585	0.615763	0.044745	62.5799	11.084	10.8249	18.622	2.16315	-0.000409587	73.6396	0.000376824	7.76213	2.8886	1.52474	28.6142	2.43267	22.357	0.208302	27.1001	3.088	13.1433	13.9132	11.5845	38.9334	18.994	3.64347	1.43946	10.8292	13.2901	11.1291	-0.00101248	9.84315	0.244447	10.7631	10.0388	0.00649596	5.30357	-0.000131753	6.38461	11.7935	0.862993	5.31911
89.73	10.3356	-5.4e-05	4.1487	31.7653	7.58125	0.678824	9.28874	19.3597	0.500519	0.0368288	57.6753	8.31124	11.3849	16.894	2.15891	-0.000400656	70.5078	0.000382408	7.85097	2.01679	1.22606	27.5516	2.1442	19.6545	0.154691	22.1396	2.63006	12.1856	29.6267	10.349	31.336	22.8493	2.73358	1.14752	8.55109	10.8966	10.2603	-0.00111745	8.93358	1.07792	9.04038	8.48608	0.00479108	4.02321	-0.000128134	5.17304	10.9167	2.22448	4.73385
89.8299	10.5665	-4.87e-05	5.17832	28.4191	7.37689	0.560107	9.10486	21.9123	0.406946	0.030225	50.999	6.21073	10.1679	15.2047	1.92493	-0.000391739	68.5961	0.00037486	7.00781	4.48981	0.937059	24.9093	1.88987	18.0592	0.114876	21.5903	8.42533	10.7742	32.5052	11.0938	24.7972	20.5951	10.2771	2.86092	31.3654	8.89006	8.52354	-0.00113129	7.72463	1.24859	7.41391	12.2583	0.00357123	3.03882	-0.000127298	3.95141	9.55477	2.85195	17.4383
89.9298	10.0376	-4.45e-05	5.05004	45.8974	6.84482	0.457041	8.30048	29.2788	0.331076	0.0247324	44.2683	4.63166	8.65419	13.6504	1.64851	-0.000386611	64.4291	0.000379223	9.55703	4.79776	0.694699	22.1416	1.66567	18.6779	0.0853124	25.0217	17.7202	10.6147	46.5055	11.2127	26.6528	20.9018	10.896	2.94112	54.7602	7.24801	6.84638	-0.00116823	15.4662	1.15111	5.99459	11.9274	0.00269814	2.28993	-0.000124303	2.91049	8.12683	3.03918	19.3997
90.0297	9.15076	-3.99e-05	8.04568	43.4763	9.54797	0.370816	7.35864	27.7868	0.269491	0.0201715	42.5014	3.44993	7.24703	12.2457	1.38936	-0.000390968	59.8823	0.000396197	9.09757	4.22685	1.16784	19.5871	1.46802	16.9793	1.68355	49.4127	21.3726	20.3364	46.9284	10.5475	24.7421	21.906	9.38212	2.56859	55.87	5.90864	5.43402	-0.00115425	16.5292	0.966757	9.42929	10.4106	0.00204815	1.72359	-0.000115306	2.09245	6.80533	2.97279	42.5374
90.1296	8.13426	-3.45e-05	8.35125	38.8747	10.24	2.05221	6.44867	28.2003	0.219511	0.0163865	38.236	2.5679	6.03396	10.9827	1.1632	-0.000403706	55.4766	0.000395965	7.98991	3.39909	2.57113	20.3443	1.29371	21.607	1.71307	52.6761	21.7547	21.7097	42.0922	9.53974	21.3737	19.4887	14.4496	2.12344	49.4121	10.6912	4.29419	-0.000968355	17.6625	0.773965	142.322	8.72011	0.00157257	1.2967	-0.000104909	1.47894	8.64721	2.76995	45.2691
90.2296	9.02402	-3.05e-05	10.5699	33.6584	9.95571	2.34956	5.62345	31.7717	0.178916	0.0132544	33.4519	1.91064	5.01363	9.84953	0.971102	-0.000427759	51.3435	0.000369607	6.85355	2.59114	2.69292	19.777	1.14001	21.1438	1.40438	56.2015	20.3686	25.2006	35.7516	8.42889	17.7096	17.5529	14.1195	1.71826	41.2196	9.39071	3.38794	10.274	16.2189	0.602956	223.727	7.17882	0.00121937	0.975523	-9.95e-05	1.03244	8.57452	2.73689	42.4546
90.3295	8.92819	-2.82e-05	10.3506	29.5097	9.23418	2.16924	4.89344	29.2355	0.145959	0.0106885	32.637	1.42126	11.6276	8.8326	0.809729	-0.000454133	47.5035	0.000334851	7.22231	8.66722	2.33803	17.9243	1.00446	23.659	2.69295	51.1854	18.1426	35.2171	29.7655	8.83779	14.2902	14.5716	11.8248	1.3782	33.4498	7.73283	2.67126	12.2706	14.0911	0.462107	233.06	5.86535	0.000956936	0.734094	-0.000101599	0.714075	8.86301	2.56552	38.4099
90.4294	8.33238	-2.88e-05	9.27065	25.4431	8.35194	1.85724	4.2544	25.6935	0.119177	0.00860006	29.5539	1.05708	13.0464	7.92067	0.674779	-0.000479134	52.0423	0.00030671	6.51325	9.76251	1.86496	15.9437	0.884926	22.172	3.18897	44.9847	15.6321	40.3062	31.2143	8.46841	11.3278	11.7458	9.30955	1.10139	26.7706	13.9952	2.10566	11.9002	13.6171	0.350698	212.615	4.77606	0.000760149	0.552597	-0.000105448	0.490392	8.15402	2.32742	34.3589
90.5293	7.51703	-3.07e-05	7.98392	21.857	7.4472	1.53982	3.69749	24.6359	0.0973706	0.00691087	45.7866	0.786136	11.845	7.10296	0.562164	-0.000500257	50.4798	0.000273258	6.42474	8.78041	3.96042	17.2031	0.779501	19.3028	2.70791	37.718	13.1533	38.3578	33.3945	7.7401	8.86919	20.6791	7.12085	0.878886	21.2714	12.2929	1.65965	10.2774	12.069	0.264569	182.389	3.88315	0.000586316	0.415984	-0.000106054	0.334909	7.11518	2.0658	30.622
90.6293	6.64811	-3.24e-05	6.74678	23.0886	6.58545	1.25802	3.21317	21.8761	0.0795951	0.00555705	47.6096	0.58466	10.1355	7.0115	0.468249	-0.000511387	51.7096	0.000220645	5.69725	9.63803	6.47974	15.9864	0.686547	16.2004	2.10804	30.88	10.8723	34.2665	30.6747	6.88228	6.88299	22.4514	5.36878	0.701022	16.8377	19.3597	1.30811	8.45808	10.3327	0.198951	151.388	3.15496	0.00043141	0.313108	-0.000107663	0.227678	11.7391	1.8058	27.2585
90.7292	7.0628	-3.25e-05	5.64715	20.6373	5.7948	1.02066	2.7924	23.9993	0.0651098	0.00447888	44.1767	0.434855	9.11526	6.46739	0.389991	-0.000507	60.9218	0.000169428	4.90142	8.58256	6.42026	14.3181	0.604607	30.5151	1.59323	24.9613	8.86319	29.8373	26.3626	6.01628	5.30718	19.7217	5.71015	0.55924	13.3012	16.8554	1.03105	6.80565	15.8398	0.149413	123.293	2.56248	0.000292416	0.23541	-0.000108766	0.15418	17.6258	1.56121	24.2547
90.8291	7.52884	-3.28e-05	4.70349	17.8668	9.40245	0.825211	2.42695	21.9652	0.0532914	0.00362107	39.1776	0.323452	7.77593	5.84971	0.324778	-0.000480917	60.1336	0.000142079	4.17731	6.94137	5.44584	16.1521	0.532424	32.8463	1.19112	20.9228	7.14565	25.6951	21.8982	5.20256	4.07267	28.8685	4.92166	1.90968	28.6105	13.8637	0.812715	6.94769	15.9952	0.11217	99.2734	5.3778	0.000202159	0.176719	-0.000107244	0.104013	18.3238	1.33881	23.3694
90.929	7.31067	-3.41e-05	3.90751	15.3625	10.5244	0.665953	2.10937	19.2779	0.0435024	0.00295726	34.0526	0.240601	6.51676	5.25981	0.270454	-0.000429312	68.3351	0.000116997	3.54954	5.31056	4.2881	15.1565	0.468837	30.3367	8.84434	27.0033	5.70897	22.02	18.1535	4.46708	3.11434	30.2004	3.92387	2.01968	40.7668	11.3158	0.640616	6.11519	14.4066	0.0842177	79.375	5.57906	0.000143378	2.53539	-9.73e-05	0.069874	16.8985	1.14115	22.1268
91.0289	7.34042	-3.67e-05	3.24191	16.061	10.4238	0.53687	1.83301	18.5691	0.0355576	5.86125	29.9352	0.178964	14.1573	10.4606	0.225203	-0.00035088	66.882	4.11e-05	3.01322	14.6205	4.80189	13.6103	0.412736	32.1945	8.84183	37.6262	5.51963	25.7333	23.6429	8.52995	17.4613	26.7559	16.0142	1.77924	39.8387	12.5588	4.31498	5.0754	12.4177	0.0631686	63.1878	4.97581	5.25e-05	8.46799	-8.48e-05	0.04671	14.7633	4.61705	20.0773
91.1289	7.65606	-4.21e-05	9.04197	18.9364	9.76055	0.4325	1.59214	16.5077	0.0290145	7.60046	39.6034	3.65088	14.3703	10.991	0.187512	-0.000256935	73.5552	-6.84e-05	2.55715	20.3747	4.2726	12.075	0.363265	30.7485	7.21576	37.246	5.01529	24.6423	23.2333	9.97707	23.4268	22.0848	17.7904	7.23932	34.6603	13.7829	4.51695	4.10053	10.5033	0.0472784	59.7646	4.20407	6.45805	9.22419	-7.76e-05	0.0310155	16.6903	6.752	17.9768
91.2288	7.35077	-4.81e-05	10.2657	17.2302	8.87494	0.348324	1.38243	24.7642	0.0235477	7.58845	39.6324	4.38466	29.6222	10.3082	0.15613	-0.000154142	74.0879	0.168105	15.0629	22.0502	3.44819	10.676	0.319734	27.0076	5.54423	32.9427	8.03544	26.8401	20.6022	10.0446	32.3485	17.7628	15.5445	7.74672	33.0585	11.6433	4.87268	3.26973	8.80907	0.0351801	52.1971	20.8707	8.12021	8.17621	-7.22e-05	0.0204134	15.9043	7.55341	16.7757
91.3287	8.3567	-5.17e-05	10.5779	30.0957	7.93797	0.280614	1.22299	23.9236	0.0190352	6.89966	50.5785	4.00139	29.8852	20.1183	1.02026	2.18054	70.2811	0.204746	21.7847	52.199	4.49222	10.367	0.281314	28.1972	4.17037	34.7653	9.83969	25.1504	17.3978	9.43033	32.9576	29.1279	28.3923	15.1791	35.7618	38.6017	9.18265	2.59013	7.35954	1.80285	74.7088	48.585	40.3214	6.68371	-6.44e-05	0.0132731	14.115	7.57341	15.1543
91.4286	8.36155	-5.38e-05	9.6684	40.9131	7.0318	0.226263	1.07014	21.2808	0.0154711	14.2644	50.1195	3.30416	26.3907	30.7055	1.16464	2.56697	70.417	0.190737	20.949	56.3156	4.19819	9.3932	0.247489	27.8104	3.11222	45.0041	20.9866	23.8927	14.3142	8.52066	29.8555	44.4463	36.615	15.1559	35.3858	50.4585	8.80254	2.04489	6.1375	2.22698	75.9578	53.4879	54.7514	5.25508	3.91648	0.0085083	18.4946	7.16061	13.5494
91.5286	7.85162	-5.21e-05	8.40489	42.7592	9.05209	0.182565	0.932163	23.1649	0.0125166	15.8291	45.6639	2.60275	22.3784	31.0861	1.08158	2.31346	66.6998	0.160936	18.45	49.806	3.46861	8.45128	0.217724	24.7798	2.31559	50.9989	25.3858	21.3299	15.5196	9.565	25.4413	42.0566	33.3352	16.5743	30.9358	43.3164	7.39688	1.61163	5.11413	2.09741	68.578	48.5928	53.1867	4.04809	4.49512	0.00532823	18.514	6.53174	12.0739
91.6285	7.10849	-4.9e-05	7.13553	38.1486	9.45513	0.147364	0.810948	21.1657	0.0100825	23.4647	45.0472	2.00003	18.7152	28.8732	0.940526	1.88949	62.1524	0.12952	15.8397	40.1367	2.69123	13.5402	0.191593	21.0483	1.72088	47.4548	25.8714	18.5675	14.6357	10.4206	20.9026	38.7442	33.2749	14.737	32.8395	35.5622	5.96499	1.26903	4.25973	1.77891	58.5147	41.3539	45.6161	3.08332	3.78635	0.00323197	16.8017	5.81861	10.7472
91.7284	11.1151	-4.32e-05	5.98681	33.0143	9.08253	0.119032	0.705601	18.5665	0.00817599	25.689	47.7383	1.51587	15.5752	26.1726	0.797627	1.47273	57.6258	0.101613	13.4907	30.6398	2.01235	13.5053	0.16865	17.4343	1.27835	40.8692	24.2382	15.9879	20.4721	10.1685	19.3645	51.3822	34.4368	12.265	54.0344	29.0189	7.31478	0.998704	3.54743	1.43135	48.4225	34.2758	36.7047	2.33357	2.88374	0.00185744	17.8512	5.09873	9.56286
91.8283	12.4923	-3.65e-05	4.99267	28.3844	8.37154	0.0962485	0.614256	21.7396	0.00665265	24.234	44.6015	7.67117	12.9393	23.5499	0.669581	1.11985	53.3462	0.0785598	15.4347	22.5749	8.69183	12.3194	0.148624	14.24	0.949463	40.5367	29.3795	16.0729	31.0926	9.38796	16.7095	51.2304	29.4191	15.9229	71.1173	23.6593	7.76837	0.785652	2.954	1.11784	163.275	28.6339	28.4394	1.7597	4.35925	0.00106518	16.6091	4.41531	8.50799
91.9282	12.4344	-3.09e-05	4.15048	33.4521	7.54523	0.0779959	0.534975	20.155	0.00544869	21.4858	39.6718	8.60764	10.7427	21.1412	2.2677	0.839816	49.3606	0.060228	14.188	16.2215	12.0305	10.9777	8.00573	11.5378	0.705139	58.5792	29.9681	31.3425	43.5691	8.39771	13.8357	53.9365	35.5977	16.4326	77.3199	29.8099	6.7099	0.617883	2.45976	0.857415	296.481	39.1773	68.4818	1.32413	3.90551	0.000709884	14.5735	3.79022	9.6706
92.0282	11.6428	-2.63e-05	3.44471	30.4361	6.71419	0.0634367	0.466021	17.7464	0.00453255	18.485	34.5302	7.68867	8.91694	21.8099	11.4118	0.62482	45.6658	0.0459449	21.677	11.4408	12.2575	9.71798	9.69182	9.30456	0.523673	58.5291	28.0902	33.5535	43.7199	7.36793	15.5849	84.2508	31.8742	14.3681	69.9389	25.5106	5.46118	0.485985	2.0482	0.650198	318.972	37.6679	75.0657	0.995118	3.04535	0.000576057	12.4121	3.23231	27.6771
92.1281	10.5227	-1.92e-05	2.85642	33.1797	5.92994	2.54815	0.405992	15.4153	0.00378577	15.6569	29.7544	12.1483	8.63684	20.3576	12.8737	0.462701	42.2456	0.034942	21.0313	7.95331	10.5179	8.58664	9.42632	7.48275	0.897707	51.9643	25.0367	31.2643	39.1216	6.3847	27.4966	80.0468	25.8182	11.8839	62.1153	20.9352	4.35562	0.382251	1.70549	0.489416	294.876	32.739	67.7956	0.747393	2.24528	24.3621	10.4017	2.74275	30.2258
92.228	9.30247	-1.04e-05	13.1233	29.8159	5.21388	12.7274	0.353689	19.6166	0.00324418	13.1506	25.5168	11.8866	12.1608	20.1137	11.9167	6.24798	39.081	0.0265221	18.5674	8.59843	8.33258	7.58294	9.43537	6.559	0.812008	43.7859	21.5808	27.6986	33.1888	5.48726	29.9143	67.6303	20.0188	9.61898	51.9144	17.0823	3.44874	0.300669	1.42009	0.366459	254.657	27.375	56.098	0.56119	1.61302	60.6223	8.63782	2.31829	28.5358
92.3279	8.10571	-2.04e-06	15.568	25.8421	8.33244	16.5438	0.308103	18.4647	0.00278934	10.9948	21.8326	10.2087	11.5883	18.5587	19.1068	8.2799	36.1531	0.0201184	35.117	7.61067	6.31251	13.2295	26.5479	10.7002	10.5027	35.9406	18.1633	37.961	27.3753	4.68856	27.9172	54.8776	26.5413	7.71696	42.1673	13.9273	2.7236	11.268	5.01519	5.27806	212.166	30.2098	50.048	0.421353	1.14412	64.659	10.2801	1.95352	25.8699
92.4279	6.99441	12.1655	20.5928	40.1777	9.2897	15.8274	0.268339	16.3206	7.63891	9.1691	18.66	8.19872	20.2794	16.7899	25.8123	21.0818	33.4444	0.0152699	35.0968	18.1333	4.65166	13.3477	29.503	11.1806	10.6275	29.093	15.0161	37.9275	22.2267	3.9892	37.5516	43.8464	29.6942	6.168	33.7627	15.7309	2.14897	41.0908	12.0302	6.42201	173.174	30.6801	41.1477	0.316472	8.39197	56.3659	9.97659	1.64215	30.9468
92.5278	7.43694	12.8877	24.4492	51.0472	9.18498	16.7848	0.233595	14.1917	8.203	12.0675	15.9401	6.36583	20.0244	15.0987	25.0045	22.1274	41.0209	0.0115994	33.2248	19.5821	3.36611	23.3638	28.0528	10.2061	8.70017	38.5336	12.2429	34.5057	17.882	3.3832	37.9417	34.8177	25.9998	4.92215	38.1485	13.3271	1.69509	45.4612	41.0433	6.01885	139.626	45.6867	32.3057	0.237876	8.64449	44.8402	10.2378	1.37776	32.6681
92.6277	12.0012	11.2686	23.4808	46.9565	8.5924	15.1254	0.203114	12.2857	7.18328	12.1014	13.6138	12.2281	17.5757	13.5528	22.0719	19.1995	65.5851	0.0088107	29.1345	17.3252	2.40589	35.166	25.4181	8.77422	6.69184	44.6137	10.3898	30.2756	17.0276	2.85875	45.7622	27.5795	20.8669	3.92526	39.9612	10.922	1.33707	42.1231	46.206	5.09313	111.733	44.7362	24.6439	0.178936	7.06168	33.8788	9.39025	1.15414	32.1657
92.7276	13.6105	9.41195	22.0749	40.8952	7.808	12.8232	0.176267	10.6226	5.96815	15.7573	11.6267	12.4177	14.8734	12.158	25.8646	15.4133	98.0918	1.37438	24.979	15.7485	1.70477	34.7573	22.6417	7.31514	5.03555	41.8144	18.4984	26.1597	14.8857	2.40623	44.5165	21.8239	16.1099	3.12935	35.6822	8.91026	1.05475	35.7291	43.1391	4.09295	88.994	39.1338	29.8182	0.134739	5.98595	24.7776	16.7936	0.965595	37.7466
92.8275	13.6034	7.76234	32.4477	35.2088	6.98084	10.5851	5.33715	9.18158	4.88041	15.7517	9.93052	10.7087	12.4299	10.9047	24.1936	11.9073	101.539	1.67138	21.2656	12.8763	1.20058	34.205	20.0419	5.99686	3.75845	36.1282	21.462	22.4517	12.4774	2.02198	48.2104	17.2622	12.2038	2.49452	29.8946	7.26438	0.832105	29.1633	37.7292	17.1772	70.6737	32.8083	27.9246	0.101703	4.5971	17.7272	18.1706	0.807019	36.263
92.9275	12.7663	9.96814	33.0629	44.5151	6.18286	8.62939	6.58875	7.93531	3.97085	19.5564	8.48263	9.1923	10.3418	9.77984	21.0944	10.2571	97.046	1.55678	18.0634	12.9349	0.841768	40.2496	37.8053	4.86923	2.79656	30.0377	21.4703	19.2114	10.2235	1.69106	48.4493	13.6516	9.15581	1.98837	24.311	5.92196	0.656525	42.9865	32.117	28.9366	56.0201	27.0188	23.5341	0.0769501	3.36619	12.487	17.0288	0.673946	33.0488
93.0274	11.5542	23.1273	30.0895	51.1839	5.44599	6.99315	6.45966	7.41127	3.22559	19.266	7.24639	10.8682	8.59084	11.3415	17.9087	8.20637	90.6732	1.31351	15.8617	17.196	0.588313	38.1006	41.7084	4.72455	2.07838	24.4827	19.9048	16.4166	8.26878	1.40869	43.6009	10.7953	6.83444	1.58487	19.4781	4.82753	0.518023	41.9866	27.0144	29.5765	50.0391	22.0774	18.7487	0.0582362	2.4102	8.6964	14.9938	0.562462	29.6328
93.1273	10.2236	22.5466	26.1056	46.3922	4.78127	5.65097	5.8894	6.53792	2.6188	17.4165	6.19081	9.87082	7.13223	10.8915	15.0409	6.32841	84.1385	3.11573	23.6042	16.3662	0.410246	34.2935	39.5772	4.17912	7.02416	19.7421	17.616	14.0198	6.63662	1.17451	37.0151	8.53631	5.08795	9.97698	15.4862	15.98	0.408743	36.3594	22.5991	27.0642	42.458	22.1311	27.7336	0.0440634	2.91731	6.00517	12.7936	0.46921	26.4302
93.2272	8.91368	19.3527	22.1413	40.2814	18.6839	4.56033	5.22101	5.68213	2.12588	24.6233	5.28882	8.1339	5.92006	9.96928	12.5757	4.78388	77.9089	3.33758	22.985	13.6933	0.285619	30.445	35.8348	3.53623	12.7548	15.8255	15.1096	11.9697	17.8746	0.975092	30.3397	6.74985	14.5274	22.4748	12.2624	24.1638	0.71524	29.9597	18.8581	22.6435	37.9394	34.4651	27.5919	0.03322	2.49093	4.11989	10.7322	0.391335	32.4601
93.3271	7.69471	16.083	18.5674	34.6574	34.9592	21.39	5.91488	4.91822	1.72568	25.1929	4.51749	7.58932	4.91351	15.8648	10.4948	3.57574	72.093	3.58012	27.2028	10.6945	0.198609	29.127	31.912	19.5801	11.6255	12.6438	13.6211	10.2183	20.2856	0.810118	24.3073	5.33716	15.0422	31.0612	9.68878	36.5083	0.678961	47.9195	15.718	29.0544	60.013	34.0501	25.5062	4.27931	12.9197	4.31878	8.91731	0.326373	37.0652
93.4271	6.59718	13.2452	15.4801	29.9287	40.4592	54.6877	5.65765	4.25219	1.40068	39.0177	10.0977	6.32703	29.2522	16.1681	9.18618	2.6553	68.9052	3.19716	25.1892	10.9689	0.137958	26.2898	28.2447	23.7071	9.24864	10.0829	11.8329	8.72259	19.0503	0.668133	19.1739	4.22005	12.8524	36.9529	7.64634	31.6937	6.59532	47.6226	13.0936	33.3192	87.4334	39.1873	22.0432	5.07043	23.2003	4.513	7.3689	0.272332	35.3796
93.527	6.46437	12.775	12.8672	32.1236	40.6209	71.8095	5.11052	3.67525	1.13681	40.8513	11.6167	5.00819	36.1161	15.0432	9.92849	1.96424	64.3812	2.64599	46.4104	9.49779	0.0957505	23.3578	24.9412	27.3461	7.04412	9.31319	21.1455	7.44551	16.5465	0.553811	18.8789	3.33671	10.2082	33.5944	21.0207	26.0586	21.8511	41.5085	10.9047	31.966	89.3245	49.9171	17.8126	12.1274	21.4057	3.90223	6.07004	0.227478	32.1815
93.6269	6.00021	10.9377	10.6785	28.7916	38.2895	68.8769	4.51316	3.17643	4.85215	37.8779	50.4558	6.97164	35.5824	37.2666	9.07697	1.44974	59.742	2.1081	46.2324	16.3143	0.0664398	20.6603	22.0049	64.6316	5.28144	75.3349	24.5567	17.5303	13.8223	0.456973	16.8194	2.63836	7.84181	28.1829	34.1883	21.2682	22.4354	34.3017	9.0805	27.343	130.152	83.121	40.5251	12.7498	16.8681	3.09081	4.99081	4.4487	28.8373
93.7268	12.8616	9.08347	16.4531	24.9407	34.9359	59.8726	4.52777	9.5183	4.96859	33.312	59.8788	45.5834	31.2112	41.4044	7.84805	14.6521	55.3195	1.64507	44.5897	49.1768	0.0460872	18.2509	19.4079	201.514	3.93656	140.168	24.577	24.7702	20.0392	0.377094	14.1963	2.08627	5.92551	22.9413	34.4014	17.3406	19.2112	27.6554	7.56104	22.1009	142.523	189.79	44.039	11.1624	12.4944	2.32893	4.09898	6.53149	27.2532
93.8268	17.4869	7.4792	16.9513	21.4476	31.3048	49.9806	4.16176	19.0315	4.30281	28.5413	58.0847	56.4032	26.4067	39.3691	6.64051	16.7772	51.1908	1.26863	39.302	54.7741	0.0319186	16.1166	17.1153	281.627	2.92755	189.428	22.7909	25.9654	20.2922	0.310086	11.5944	1.64973	4.43986	18.4481	30.2681	14.1361	15.5907	22.0287	6.29561	17.3043	132.684	207.769	39.6381	9.07334	8.99601	1.70007	3.36434	15.117	26.6109
93.9267	18.7919	6.14308	15.493	18.4141	27.7597	40.963	3.70136	19.0426	3.56303	24.8873	52.4749	51.9271	22.0668	35.9335	5.56938	14.9901	47.3609	0.971549	39.5585	49.0574	0.02203	14.2303	25.0617	283.181	2.17529	202.918	20.1738	36.2629	29.7213	0.254617	9.26785	1.30461	3.31198	14.7597	25.1904	11.5236	12.6564	21.8284	5.24185	16.5145	114.988	188.436	32.7398	7.1134	6.38795	1.21456	2.76031	19.0133	24.3684
94.0266	18.3112	5.04203	13.4679	29.7306	24.4645	33.2812	3.24783	17.0802	72.7657	21.2291	45.9955	43.043	18.3593	32.401	4.65387	12.196	43.815	0.740942	38.3333	39.8015	0.0151176	12.5643	26.6108	254.423	1.61579	185.082	17.3056	36.3936	44.831	0.208978	7.30034	1.03177	2.46478	13.1172	31.2697	9.39397	10.0842	19.0053	4.36442	29.3967	95.9873	160.26	25.775	5.47142	4.50436	0.854511	2.26426	20.1018	23.2608
94.1265	16.9426	4.13746	11.4335	28.1615	21.4813	26.9266	2.83358	14.9108	77.3853	28.4216	39.7635	33.9719	15.2507	29.1065	3.88278	9.48731	40.5341	0.563618	33.831	30.512	0.010286	11.3266	24.9738	217.011	1.20005	157.951	14.5134	40.4477	64.0464	0.170297	5.69182	0.815906	7.48776	10.9146	29.4755	7.65796	7.98097	15.6977	3.63381	31.4603	78.4357	132.793	19.6961	4.16455	11.8373	0.594486	1.85724	19.5787	68.0494
94.2264	15.2017	3.39497	9.59247	24.6706	18.8202	21.741	2.46597	12.9226	67.6153	28.6432	34.1531	26.1332	12.6613	26.1167	3.23728	7.20636	37.4987	0.428056	32.7957	23.5222	4.44075	10.06	22.5263	180.155	0.891236	130.504	11.9657	50.1293	64.6052	0.140063	4.40566	5.77914	12.3502	8.85576	37.724	15.0921	6.30097	12.6527	3.0255	28.1714	78.1278	108.804	14.757	3.15131	11.4551	0.410173	1.52356	18.195	81.0159
94.3264	21.2092	2.78567	7.99934	21.2672	16.4672	18.8225	2.14362	11.1776	56.14	26.1466	29.2429	28.9193	10.5093	23.6851	14.2577	5.40118	34.6906	0.324796	29.5808	17.4467	6.66118	9.82424	20.0326	147.335	0.66188	106.558	10.022	48.8102	57.9403	0.11583	3.39265	61.6187	11.858	7.11177	35.8674	13.3203	4.97022	10.0766	2.51903	23.3182	69.9007	88.7049	10.907	2.37683	9.17453	0.281286	1.5759	16.4134	78.09
94.4263	23.7798	2.2857	6.64989	18.2691	14.397	17.2163	1.86245	9.93766	45.8962	23.8804	25.0007	25.7133	8.72253	21.3149	15.9654	4.01712	32.0928	0.246312	25.5795	12.5969	6.46656	15.6542	17.7216	119.464	0.491545	86.0079	8.25439	43.9866	49.2118	0.0959637	2.6033	119.064	9.86787	5.68673	30.8646	10.9756	3.91934	7.97653	2.09739	18.5096	59.3615	72.1572	7.98405	1.78943	6.8436	0.192049	4.23186	14.512	71.239
94.5262	23.6436	1.87546	5.51896	15.6814	12.5809	14.6864	1.61784	8.65647	37.3381	31.8564	21.3577	20.9876	7.23934	19.1362	14.7475	2.97425	29.6892	0.186719	21.8357	8.91666	5.43624	15.602	21.1528	96.383	0.36504	68.9808	6.71779	38.4423	40.6208	0.835682	1.99286	116.849	7.74701	4.53899	25.424	14.5236	3.09042	6.2942	10.4354	19.9747	48.9913	58.6372	5.80369	1.34584	4.94399	0.130728	4.89303	12.6508	63.8962
94.6261	24.1277	1.53883	4.5764	38.1872	10.9898	12.1572	1.4053	7.49912	30.3283	37.9427	32.4592	16.4346	6.00826	17.1674	12.7996	2.19622	27.4655	0.141505	18.5637	6.21604	4.2598	14.2295	20.4999	77.5325	0.27109	55.1281	6.22726	33.1593	32.9975	1.14543	1.5233	99.7243	5.91781	3.62012	20.5023	12.4806	2.43687	4.95853	14.2169	17.9444	39.7642	47.6288	4.19717	1.01164	3.51657	0.0888442	4.87254	10.916	56.9971
94.7261	22.8985	1.26262	3.79306	75.9723	12.0338	9.92461	1.2208	6.62255	55.5537	41.0173	33.6066	12.5882	4.98646	15.3976	10.8469	1.61913	25.4078	0.107204	15.7613	4.2813	3.20571	14.722	18.6945	66.7912	0.201321	43.969	5.51077	28.4373	26.5576	1.22291	1.16352	81.2227	4.45904	2.88633	16.3554	10.2478	1.92163	3.90276	13.9813	14.8771	31.9514	38.6791	3.02382	0.760098	9.27577	0.0603548	4.4124	9.34787	58.1516
94.826	20.8644	1.03597	3.14292	79.7216	11.8049	8.04852	1.06074	5.75872	63.6892	38.5094	44.1506	9.52356	11.5994	13.8091	9.10307	1.19256	31.4502	0.0812296	13.3763	2.9201	2.35189	24.4686	16.6912	55.7445	0.149505	43.7692	4.72621	113.46	21.2579	14.1464	0.888407	64.9916	3.33625	2.30099	23.7337	8.36238	1.51545	3.07008	12.4728	19.1677	25.5143	32.8315	2.17234	0.570867	8.97958	0.0410791	7.08286	7.95956	53.9208
94.9259	19.9021	0.850006	2.60365	71.1755	10.9975	6.50629	3.729	4.98602	56.5705	34.0667	44.0996	7.15405	11.8616	19.5894	7.60869	0.877881	31.3928	0.0616085	11.3506	1.97587	1.69647	24.5298	14.7872	45.7258	0.111021	38.8013	7.56894	316.421	16.9598	19.5834	0.6783	51.64	2.48693	1.83426	28.1699	6.8179	1.19528	2.41424	10.708	31.3489	29.591	34.4138	3.47227	11.1534	7.19276	0.0280475	14.1769	6.74817	48.612
95.0258	18.1885	0.697429	4.4942	61.6054	13.1368	5.25159	4.29709	4.31164	47.1942	30.7073	40.3034	5.35187	10.5138	19.5872	6.34881	0.646038	29.7041	0.0467085	9.63126	1.32809	1.20926	22.4041	13.0624	37.1403	0.0824422	32.6706	8.52837	412.683	13.5036	20.9909	0.518016	40.9151	1.85009	1.46218	26.2065	20.959	0.942858	1.89794	12.9368	31.8332	28.1512	36.9668	3.52246	14.1537	5.36559	0.0191704	15.6745	5.70228	47.7879
95.1257	16.1939	0.572249	4.74334	52.9676	13.3528	4.23603	4.13173	3.72713	38.6402	28.5242	53.6348	3.99399	8.92628	22.9099	5.29368	0.475344	27.67	0.0354076	8.17224	3.58492	10.4296	19.9712	11.5261	29.995	0.0612141	29.4845	8.41504	407.279	10.739	24.9457	0.39557	32.3802	4.19363	1.16558	22.3486	32.0848	0.743849	1.49173	12.3311	27.9096	24.6556	33.3342	3.08072	13.1483	3.8763	0.0131366	14.8126	4.80625	47.475
95.2257	14.177	0.469544	4.37495	45.4741	12.6625	3.41617	3.73984	3.22144	31.4499	25.1075	53.7578	5.57165	7.46832	22.0434	4.41253	0.349728	29.3946	0.0269109	6.93421	3.9396	12.1804	21.0973	10.1663	24.1435	0.0454423	25.0382	13.2147	368.872	8.53363	36.8132	0.301549	31.545	4.22975	0.929172	19.9799	29.8886	0.586927	1.17223	16.0433	22.8543	20.7009	28.2865	2.50575	11.7049	2.75713	0.00900959	13.0946	4.0429	43.6926
95.3256	12.2722	0.385277	3.8189	39.0281	11.5916	2.75506	3.30573	2.78408	25.5491	21.5846	56.983	9.78985	6.21622	20.1884	7.82718	4.58469	35.3888	0.0205377	6.12181	3.51012	10.9967	19.5109	16.7979	19.3957	0.0337307	20.6351	14.8028	323.048	6.7798	40.2696	2.8088	26.8614	14.1552	0.740733	18.7378	24.7941	0.463163	0.92091	15.5982	18.0303	38.4659	23.4161	1.95425	9.58605	1.9458	0.269919	11.1966	3.3949	39.2984
95.4255	10.5418	0.316148	3.24863	33.4933	10.8787	2.22203	2.89318	2.53178	20.7429	18.275	64.102	9.78499	5.16442	27.2527	7.98878	5.28341	35.102	0.0149323	16.9079	2.84016	8.93825	17.4519	17.4308	17.8651	0.0250321	16.74	15.4783	278.903	5.38556	39.3692	12.5505	21.8597	16.2194	0.590509	21.4546	20.2613	0.365548	0.723146	13.8564	13.9143	41.5769	19.1777	1.48405	7.54338	1.36773	2.07878	9.40339	2.84572	37.1372
95.5254	9.00702	0.259458	2.72819	31.5143	9.90283	1.79218	2.52131	3.44723	16.8374	19.9902	66.6145	8.38745	5.89651	27.0041	7.17537	4.73021	33.1541	0.0110744	17.5526	2.1739	6.87248	15.466	16.2458	15.5148	0.018568	35.4374	14.7058	239.279	4.2793	36.3859	15.544	21.7041	14.3017	0.470794	22.6829	21.726	0.288585	0.567551	11.8744	10.5919	42.0337	15.6318	1.10696	5.81238	0.959414	2.42292	7.81837	9.29368	33.6777
95.6254	7.66685	0.266673	5.47917	29.1242	8.88474	1.44544	2.19313	3.28144	13.6664	18.8518	61.7975	6.7297	6.17293	24.936	6.16264	3.85198	30.8666	0.00843821	15.7711	1.60466	5.11111	13.6698	14.6182	13.3428	0.0137666	38.7467	13.2192	263.436	3.40173	32.5716	20.8531	19.9497	13.6404	0.375401	20.3201	18.3097	0.227858	0.445285	10.0179	8.50493	37.8563	14.86	0.815405	4.73047	2.95042	2.18234	8.50552	12.8011	30.1484
95.7253	10.9615	0.231698	5.94437	25.3889	14.6441	1.16567	1.90609	2.90833	11.0925	16.7116	61.6468	5.22258	5.50633	22.5642	5.20038	2.99785	28.6105	0.0064299	13.622	1.15451	8.27339	12.073	12.9881	11.1264	0.010193	38.9988	11.4612	417.05	2.70578	28.5951	21.0513	16.6749	12.7437	0.299369	17.0485	14.9948	0.179929	0.349658	8.39217	8.06795	32.2597	12.8623	0.595285	3.70949	2.89686	1.76537	7.98791	14.0544	31.7994
95.8252	11.9827	0.193203	5.53786	21.8632	16.4564	0.939832	1.65604	2.53069	9.00337	14.3765	65.7905	3.9802	4.68469	20.2922	4.35668	2.27766	26.4829	0.00487797	11.6241	0.814832	8.176	11.7856	11.4856	9.12234	0.00753764	34.7273	9.83136	476.915	2.15391	24.7955	18.9852	13.4762	10.4964	0.238758	13.8735	12.2316	0.142102	0.273319	7.00746	6.8667	26.6765	16.5374	1.61834	7.44012	6.19701	1.34719	7.04049	13.9615	33.8322
95.9251	11.7734	0.159261	4.85546	25.7876	20.1497	0.757311	1.43863	9.27009	7.30773	15.5927	61.6212	3.00235	3.92237	18.214	3.63883	1.70732	24.5032	0.00366458	9.88106	0.566696	6.92627	10.6929	10.139	9.47557	0.005566	29.3033	8.24495	453.745	1.71544	21.3281	16.1361	10.7502	8.20191	0.190447	24.6679	19.8989	0.112192	0.210631	5.84245	5.56001	26.6256	15.6682	5.76664	7.61738	5.85925	0.991701	6.01062	26.2876	31.7265
96.025	14.7246	0.130845	4.13936	23.4657	20.6747	0.609541	1.24977	14.7552	5.93145	14.6578	55.8887	2.25123	3.26565	22.5835	3.03537	1.26987	25.2626	0.0027488	12.2015	0.389435	5.44982	9.51411	8.94434	8.62846	0.00409828	24.0708	6.79766	405.308	1.36658	18.2477	13.2347	8.5312	6.25072	0.151969	37.4002	21.1078	1.59713	0.162475	4.86774	6.38938	23.8434	17.9533	6.62264	6.60447	4.65642	0.71266	5.04373	31.6269	28.7035
96.125	15.3387	0.107395	3.48046	20.3914	19.6943	0.489787	1.08578	14.3712	4.81436	12.9744	49.0725	1.68205	2.71341	22.0043	3.30445	0.940178	24.1186	0.00193622	11.3979	0.264838	4.11172	19.4265	7.88846	7.40851	0.00300959	19.4925	5.53022	352.903	1.0883	15.5563	10.6067	6.75604	4.7042	0.121293	37.0757	17.7686	1.70073	0.124565	4.05435	5.87361	20.2581	16.5008	6.08818	5.66484	3.46178	0.50358	4.19168	37.7756	25.6764
96.2249	14.7147	0.0881185	2.90586	19.0091	18.0714	0.392952	0.943433	17.9716	3.90756	15.5905	42.4569	1.25404	5.60963	27.2438	3.02759	0.694182	22.5275	0.00105246	9.95719	0.178545	3.0221	19.9646	6.95659	6.17203	0.00219551	15.6623	4.4511	303.904	0.866166	13.2294	8.36687	5.34571	3.51736	0.0968474	32.4362	19.1696	12.5142	0.0976551	7.39527	4.92486	16.7236	14.1052	5.08376	4.56043	2.49688	0.351527	3.46433	41.448	22.8842
96.3248	13.4927	0.0722948	2.41729	24.3551	16.2455	0.315098	6.4445	16.8646	13.5632	15.1976	49.0261	0.93368	5.66148	32.0262	2.61984	0.511713	20.9019	0.000499087	8.52701	0.656872	2.18338	18.3445	6.1346	5.05756	0.00158822	12.53	3.55099	260.434	10.313	11.2317	7.97658	4.22834	2.62098	0.0773349	26.9248	16.1654	20.7767	0.076768	7.71637	4.06422	13.5759	11.7128	4.02834	3.55688	1.77454	0.243167	2.85402	41.1596	20.3709
96.4247	12.0385	0.0593079	3.82682	22.9836	14.4327	0.252906	7.71729	18.4077	13.7339	13.6752	54.3381	0.694573	5.00001	30.8497	2.40052	0.37685	19.4869	-0.000114438	7.25664	12.9017	1.55911	16.3796	5.40966	4.10553	0.00113863	9.99949	2.81208	222.694	12.8421	9.5246	6.98901	3.34412	18.8593	0.0618052	21.7964	13.2398	19.573	0.0605514	7.0295	3.22054	10.9094	9.60573	3.09123	2.72748	1.25185	0.167093	2.34682	43.5226	18.1263
[truncated: 2,142 more rows]
[truncated: 36 more columns]
