# Supplementary material for: Dynamic and selective engrams emerge with memory consolidation
Source: Nat Neurosci. 2024 Jan 19;27(3):561–72. doi: 10.1038/s41593-023-01551-w (PMC10917686; doi:10.1038/s41593-023-01551-w)
Supplement: Supplementary file 5 — Statistical Source Data [file 41593_2023_1551_MOESM5_ESM.zip › Source Data Fig. 4 - Mouse 2 Fear Training.xlsx]

## Sheet: Mouse 2 Fear Training
Time (s) / Cell	1	2	3	4	5	6	7	8	9	10	11	12	13	14	15	16	17	18	19	20	21	22	23	24	25	26	27	28	29	30	31	32	33	34	35	36	37	38	39	40	41	42	43	44	45	46	47	48	49
0	1.23567e-05	8.4667e-05	-0.0042125	0.00364224	-8.55159e-05	-8.76658e-05	2.11139e-05	-0.000153157	0.000502284	-0.00187746	0.00181627	-0.000271947	-0.000134897	-0.0045497	0.000398387	-0.000247927	-0.000732132	0.000731986	-0.00136411	0.000306317	-0.00102261	0.000382067	0.000205159	0.000959375	3.35337e-05	0.0003659	0.00101047	-0.0029045	9.9635e-05	0.000367299	0.000173824	-0.00049828	-0.00040159	-0.00039589	0.00118603	0.000163334	-0.00317783	0.000440725	-0.000776078	0.00223358	-0.00249618	9.42039e-05	0.000927237	-0.000487678	-0.000806495	0.000988509	0.000161794	-0.000177023	-0.000238631
0.099922	-0.000350507	0.000304483	-0.0159404	0.00686631	0.673734	0.000146899	-0.000136483	-0.000475142	0.00129845	3.50883	0.00311428	-0.0010908	-0.00017001	12.1947	0.00107909	0.560986	5.60123	40.5332	10.7553	0.00159195	3.08423	23.6914	0.000462148	0.00285822	4.77037e-05	11.2165	0.173872	16.3195	0.000221138	0.000375303	9.23197	3.83318	33.1553	-0.000815071	0.00293072	17.7889	-0.00633071	37.2185	13.8506	17.0676	-0.00465467	0.000748719	0.00256124	-0.00150965	-0.00354799	0.00204076	7.95762	22.5412	-0.000459543
0.199844	-0.000892945	0.000669128	0.989949	0.00773623	1.05125	20.1139	-0.000473749	-0.000700611	0.00189336	7.79636	0.00274021	-0.00201843	8.88156e-05	20.3826	0.00211125	0.922137	29.5884	67.7539	35.5905	0.00380765	10.0276	33.9229	18.0227	75.6524	8.21399e-06	15.342	0.258961	51.916	0.000295246	20.5703	39.2003	30.0903	49.8355	-0.00091485	47.8122	28.0847	-0.00705699	60.1724	22.4311	26.781	3.30228	0.00182575	0.00440557	-0.00271335	-0.00900357	0.00259924	11.7106	37.4225	-0.000627244
0.299766	-0.00137308	0.00123742	1.61741	0.00706726	1.23891	35.4973	-0.000985093	-0.00056771	0.00217865	10.5701	17.2431	-0.00254676	0.00049638	25.555	0.480823	1.13627	40.4364	84.9433	47.5538	0.00651357	12.8108	36.9445	31.3269	107.174	-3.38039e-05	47.5674	0.292123	74.3851	14.9282	32.986	54.7053	44.0079	56.5994	4.20074	93.543	33.3946	4.52085	73.2626	27.2791	31.5767	4.57224	0.00296559	0.00622872	-0.00384634	4.2373	0.00264882	13.1421	46.5977	-0.000902726
0.399688	-0.00167321	0.00196284	1.97549	18.4991	1.30703	44.4909	-0.00160182	11.139	0.00219738	12.2144	25.8555	15.4512	0.000531952	28.4859	0.747162	1.24441	44.0843	94.6628	52.099	0.0092837	13.4425	36.2488	41.1739	151.455	-4.80479e-05	58.2447	0.295343	127.809	21.1344	39.7356	61.4101	50.4001	57.5557	22.7533	124.433	35.4431	23.533	79.6113	29.4883	33.1564	4.88213	0.00384889	0.0083786	-0.00473557	6.33658	0.00224891	13.3191	51.5778	-0.00128963
0.49961	-0.00174332	0.00273094	17.9174	27.7812	1.30166	49.1014	-0.00240566	15.8441	1.05704	13.0279	29.6237	23.9444	7.75924e-05	54.8777	0.876398	12.2098	43.8933	98.9012	77.6621	0.0117316	13.0062	33.7696	41.877	163.156	-2.97977e-05	74.4739	0.282315	179.896	48.2025	42.6191	62.8648	52.2764	55.2583	32.7298	143.913	35.4108	36.0788	81.4269	29.8915	57.8244	4.75472	0.00427222	0.0107971	-0.00529565	7.22904	4.47459	12.8434	55.7364	-0.00139858
0.599532	8.8547	0.00352437	27.9954	31.7948	1.25274	50.7481	-0.00326656	17.353	19.4703	13.2407	30.705	27.9064	-0.00080604	76.9481	0.918829	19.2306	76.7848	99.1955	93.712	0.0135338	33.2945	30.5612	39.136	158.491	7.41411	75.9797	0.261267	195.813	58.3618	42.9262	61.285	51.5114	51.2769	37.4792	154.718	34.1	43.7356	80.2641	36.953	70.4419	4.443	3.48265	0.013476	-0.00549828	7.45352	24.8048	12.0525	65.5854	14.915
0.699454	14.9474	0.00430947	33.87	43.3524	1.17965	50.4308	-0.00421792	17.3096	30.8619	13.0292	30.3274	28.9905	-0.00204348	92.9176	0.907883	23.3713	89.976	96.7267	98.6161	0.0144015	41.2071	27.1838	35.2032	146.27	20.732	70.8263	0.865272	193.006	60.0899	43.6679	58.0438	49.2669	46.5611	49.0367	159.018	55.7531	90.3878	98.2255	40.2699	75.1411	48.2587	5.34064	0.0162795	-0.00539049	7.31757	41.823	11.1331	70.4709	20.9134
0.799376	17.4883	0.00505412	43.8478	48.0434	1.09477	48.8505	-0.00517478	16.5456	37.401	13.3457	29.1871	28.312	-0.00357701	107.963	0.865536	25.4393	92.515	94.787	97.3142	0.0143511	82.613	23.9229	31.1077	131.195	26.9201	63.1081	3.94739	181.106	57.7867	66.1593	53.9841	46.2575	41.671	54.2045	158.526	76.21	149.638	107.002	41.017	75.4909	109.342	6.19044	0.0190026	3.40125	6.99553	48.3298	10.1868	71.7871	32.1628
0.899298	17.9601	0.0056349	49.19	60.3081	1.00584	46.4954	-0.00613739	15.479	40.6227	18.9049	27.6773	26.6154	-0.00512949	115.573	0.806187	26.0437	89.5079	104.14	92.7185	3.87231	97.9546	20.9114	27.2529	115.7	26.5484	54.8414	9.62705	166.179	53.7182	78.1547	49.6152	42.9175	38.2222	55.5456	154.587	92.3177	188.804	136.416	40.0546	79.6743	130.193	6.42558	0.0214447	4.61342	6.58535	49.1268	9.26693	90.9186	35.2784
0.99922	17.2794	0.0060633	51.2869	64.7858	0.917504	55.4523	-0.0070863	14.9273	50.7889	34.3886	30.1478	24.3903	-0.00638408	120.203	0.739257	39.4708	83.8145	107.865	92.831	5.85486	99.9325	18.2001	23.7743	100.981	23.9811	46.9645	12.2134	149.756	49.0349	85.7099	45.238	39.5062	35.1527	54.648	148.247	98.8623	210.668	151.786	38.0068	78.8137	143.606	6.29757	0.0236272	28.2725	6.14128	46.9655	8.39957	101.46	43.7872
1.09914	16.0059	0.00632436	51.1613	64.927	0.832435	73.0921	-0.00800304	17.7422	55.9957	44.2445	56.715	21.9524	-0.00722081	125.429	0.670929	47.3058	77.0169	107.559	89.1773	6.66522	95.3828	16.2959	20.6956	87.5605	20.9036	39.8643	13.0021	133.49	46.1944	96.778	41.0234	38.668	33.7913	61.8936	140.319	99.285	220.06	181.027	35.3206	74.9023	175.023	5.96586	0.0249997	36.3305	5.69298	48.854	54.1392	105.783	44.8325
1.19906	14.4758	0.00653112	49.5598	62.7358	1.10766	82.5216	-0.0088338	18.2887	118.311	67.9075	69.0534	19.4992	-0.00760312	125.697	0.604709	52.9915	69.9726	104.445	83.6392	6.76621	87.9482	22.7158	21.7352	79.4981	17.9357	36.5998	13.4038	118.187	62.8088	100.35	37.0622	39.9954	31.3811	64.1983	131.423	106.884	220.633	206.17	71.4071	69.2913	314.912	5.5304	0.0258192	37.0035	11.4731	47.2644	94.2212	105.699	53.2583
1.29899	12.8857	0.00654892	47.0231	64.9695	5.04234	86.3778	-0.00953675	29.0657	188.711	91.7067	77.6354	17.1489	-0.00765186	122.492	0.602118	55.182	63.1296	99.4535	77.3067	13.3695	79.5369	28.7644	23.4354	70.6243	15.2779	32.3448	19.0252	104.194	70.2201	102.862	33.3961	53.8352	47.3888	63.5949	122.028	107.663	215.131	216.487	92.6681	62.8812	398.449	5.05284	0.0261433	83.0325	14.1335	43.9812	110.822	102.579	53.6255
1.39891	11.3456	0.00643487	46.1068	63.8998	7.21067	86.52	-0.0101075	44.3271	229.174	105.792	81.1123	14.9672	-0.00762322	116.945	4.01783	54.9456	56.7072	93.2842	70.7993	16.3998	74.3925	30.037	30.4805	73.8829	20.2163	27.9765	21.1135	91.6086	83.9347	124.909	43.8781	62.4557	59.5185	77.9687	114.069	117.889	205.604	216.94	103.313	57.4312	413.585	4.57046	7.15502	96.5352	15.0485	40.0046	116.362	98.117	50.1844
1.49883	34.1705	0.00619057	44.129	61.0931	43.5412	98.0906	-0.0105396	49.5237	249.168	112.722	130.858	19.9002	-0.00754788	109.914	22.9931	53.0784	54.1138	98.6654	64.458	17.237	67.8273	28.8904	30.9079	70.7929	20.0361	23.8929	21.1912	80.4047	86.0011	141.38	66.4401	65.1794	68.4943	83.8864	105.743	119.883	193.564	211.016	106.629	51.6288	397.971	4.10502	35.0255	94.8966	15.0071	47.1128	120.706	92.2005	45.1871
1.59875	44.8292	0.00579304	41.5023	57.4515	63.6677	102.909	-0.0108127	60.3291	255.373	117.218	196.542	21.9278	-0.00736513	102.037	33.7162	50.1688	80.4931	99.7645	58.4599	16.7834	62.8776	26.6239	28.7875	64.8524	18.1327	20.8894	20.1807	70.4929	82.5148	146.8	76.6998	64.4446	86.4301	91.3637	106.327	116.74	180.12	201.143	105.028	45.8599	369.74	3.66856	52.8871	86.8243	14.4611	53.3783	133.691	85.4582	44.9095
1.69867	53.3562	0.00537762	42.1417	53.4892	73.4223	103.223	-0.0109289	62.7658	252.488	117.153	225.303	22.1335	-0.00706103	93.7822	38.7978	47.9997	90.1928	106.744	52.887	15.6212	57.0397	23.9414	25.855	78.9795	15.8185	36.3072	18.6326	61.759	77.6202	150.218	79.7126	61.7633	96.6408	92.917	104.343	111.853	166.069	189.006	100.263	50.3014	337.504	3.26707	63.7983	76.5906	13.6672	62.4206	134.68	78.3459	41.7529
1.7986	58.438	0.00494616	47.3926	63.8468	76.6484	100.613	-0.0108743	69.8401	245.462	113.91	233.581	21.2453	-0.00664797	85.4866	40.3333	45.078	90.9417	108.74	56.3279	14.119	73.6675	22.6892	37.7918	80.7811	13.5774	40.3749	16.8718	60.6223	71.3134	146.977	78.3716	58.0662	104.598	91.0198	100.55	104.768	154.232	175.754	93.594	50.8594	305.249	2.90277	114.675	66.5536	12.7703	63.776	129.459	71.1864	43.44
1.89852	58.1554	0.00444492	49.484	67.1801	79.8225	96.1795	-0.0106356	70.1326	234.281	108.541	230.734	19.7465	-0.00613657	77.3858	39.7033	41.7053	87.0944	107.197	61.6331	12.5047	77.5999	20.7366	39.5392	76.5572	11.5673	39.0861	15.0831	61.5655	66.4056	140.899	74.6116	78.2808	112.41	111.106	95.5381	125.889	144.496	196.175	85.9147	70.3751	274.719	2.57552	146.387	57.0412	11.8504	61.1339	121.266	64.201	73.564
1.99844	101.025	0.00406114	49.4084	66.6281	86.339	99.8875	-0.0101634	67.2569	220.712	115.67	263.585	17.9528	-0.00567896	69.6393	37.8108	38.1331	81.0837	103.223	141.95	10.9138	75.2181	18.5553	70.3567	69.7091	9.82053	35.5153	13.3683	58.6775	60.6732	138.039	69.6228	101.168	127.55	127.143	89.7599	140.493	133.94	218.437	111.559	79.7346	246.587	2.28364	164.837	48.4941	10.9506	56.588	111.893	57.5354	99.9349
2.09836	119.119	0.0036641	47.8912	64.0112	87.1798	108.802	-0.00954908	63.0306	205.965	145.115	272.847	30.4227	-0.0054842	62.3493	35.2409	34.5371	74.2502	97.6578	179.57	9.42193	104.231	16.3904	90.7343	62.0336	12.2427	31.2039	17.6497	54.0551	54.852	163.509	64.1278	120.409	129.648	148.603	83.5594	144.355	141.61	242.195	124.406	94.7678	221.016	2.02462	174.169	41.0284	10.0933	51.3073	105.66	51.2788	162.661
2.19828	122.761	0.00325852	62.2828	60.3782	84.6073	111.608	-0.00880995	58.3572	190.853	161.675	269.627	58.5008	-0.00562143	55.5749	32.3665	31.0369	67.3151	91.1325	201.138	8.06678	118.212	14.3612	91.7808	54.445	11.9405	26.894	23.9449	48.8282	70.3082	173.893	58.5557	127.156	125.126	156.471	77.1942	141.468	151.864	297.844	128.417	99.9001	197.942	1.7953	177.295	46.8535	9.28904	45.9275	103.713	45.4823	181.148
2.29821	118.332	0.0028965	70.023	56.3263	80.0906	110.382	-0.00807252	71.7552	175.914	168.805	265.947	106.699	-0.0057271	49.3437	29.4213	27.7098	60.6509	84.1162	204.716	6.86251	118.421	12.5183	99.7891	47.376	16.8709	26.6993	26.1527	43.5876	73.8943	174.257	53.1532	126.539	116.486	156.293	70.8538	134.533	154.848	325.224	131.521	98.7514	180.876	1.59214	176.25	56.5422	8.53955	40.7784	98.2991	40.1683	177.622
2.39813	116.451	0.00259651	73.1022	52.1892	74.5741	106.579	12.2956	91.1169	178.951	169.168	255.747	130.515	6.04615	43.6602	26.5463	50.0016	71.994	76.9505	199.302	5.80912	112.004	10.8755	95.4637	51.8117	24.6427	25.8814	26.0452	38.6259	76.9154	168.2	48.0536	121.746	108.144	165.525	64.6743	125.361	152.757	333.571	138.183	93.8071	163.684	1.4118	172.46	59.0565	7.84517	36.0166	91.3327	35.3399	163.999
2.49805	122.905	0.00235886	72.985	48.1481	68.6559	101.21	36.0438	116.075	305.522	164.805	263.029	138.732	8.48896	50.7737	23.8228	67.9724	81.8789	69.8735	204.137	4.89839	102.758	12.2961	86.7681	50.6762	25.0188	23.5356	24.6938	34.0717	77.2925	158.255	43.3211	114.739	109.127	178.517	72.0979	115.148	147.237	329.396	141.399	86.7516	165.173	1.25131	166.916	55.564	7.20538	31.7016	83.8644	30.9868	146.555
2.59797	120.002	0.0021346	70.7415	44.2969	62.7069	94.975	65.5315	133.596	380.41	157.267	275.698	137.289	65.4101	54.372	37.1388	77.9887	105.796	63.05	232.262	4.11794	92.6612	24.1445	77.0531	46.9399	22.8465	20.6888	22.7385	29.9663	112.132	146.182	38.9779	106.715	122.305	180.622	78.1712	109.045	139.507	351.295	138.502	105.981	204.035	1.10841	160.308	49.7397	20.6125	30.0977	84.4854	27.0878	128.493
2.69789	112.15	3.44724	94.207	40.681	56.9492	88.3485	73.1528	153.529	418.597	147.721	324.827	130.162	105.094	55.4177	51.2902	82.3255	113.064	56.5874	288.942	3.4538	82.7118	28.5365	67.6682	42.1914	20.008	17.8361	20.5543	32.3999	122.615	133.184	41.1134	98.3934	123.578	176.408	80.7857	106.909	130.465	364.22	131.704	120.256	210.075	9.78369	153.11	43.357	26.9951	27.7051	81.2096	23.6128	111.356
2.79782	126.421	13.4006	107.044	37.3161	51.5085	81.6494	71.8048	185.383	431.999	222.08	345.692	119.977	118.651	54.6522	57.7364	82.6946	118.4	50.5531	343.576	2.89111	73.3805	29.0095	59.102	63.1927	17.2039	15.1981	18.3553	35.3503	122.536	120.062	40.7518	90.1935	118.213	168.69	81.7656	110.992	120.764	362.122	122.59	123.83	207.272	17.8216	145.648	44.0395	29.433	25.0347	76.0695	22.9355	95.8093
2.89774	128.742	15.2036	112.417	34.2031	46.4485	99.6988	67.0418	233.978	428.997	267.842	368.51	108.437	120.165	52.6423	59.3582	80.3742	128.279	44.9789	393.303	2.41712	88.9202	27.531	51.4798	70.8525	14.6694	12.8578	16.2575	34.8791	116.155	107.336	38.9871	83.0382	109.446	159.19	80.6225	109.458	110.871	350.387	112.284	120.7	194.905	21.7138	138.14	40.9186	29.6958	22.362	100.708	34.265	82.0559
2.99766	123.281	14.6709	112.658	31.3339	41.794	126.013	61.2293	246.542	415.46	292.426	444.765	96.6166	136.477	49.8173	76.4924	76.3107	127.349	39.8738	433.245	2.01845	91.4893	25.1816	44.7797	70.0639	12.4596	10.8298	14.3182	34.5287	107.158	116.881	39.8285	76.0426	99.2317	148.95	77.9729	104.523	101.11	336.76	112.47	113.6	179.018	23.0618	130.736	36.3917	28.7961	19.8277	109.093	41.0689	122.226
3.09758	113.863	38.2732	109.474	28.6964	37.5446	139.757	55.3508	248.958	395.47	338.502	489.768	85.1694	138.537	46.4994	97.1126	71.1971	131.666	35.2323	437.44	1.68445	92.1709	22.5433	38.9251	65.2728	10.5633	9.09758	12.5605	39.5663	108.513	118.766	38.7819	69.3837	88.7188	141.369	74.2959	108.521	91.703	318.31	110.498	104.376	162.446	22.8908	123.529	45.0024	27.3113	17.497	125.587	48.0561	132.848
3.1975	102.78	42.1119	105.217	26.2766	33.6798	189.885	49.7934	239.391	371.844	394.104	498.463	74.4668	134.228	42.9267	105.65	65.5337	127.744	41.5528	469.017	1.40481	115.88	19.9188	33.8243	58.8637	8.94802	20.2449	13.7884	39.8976	103.529	133.151	36.7042	69.3777	78.557	132.766	69.9608	141.992	96.1884	306.114	105.297	99.1777	146.466	49.6036	116.58	45.2421	25.5686	15.3928	174.366	69.0863	165.146
3.29743	91.3674	48.393	169.574	24.0591	30.1932	217.168	53.1384	224.66	346.502	460.337	505.442	64.696	127.272	39.2724	125.606	59.6752	119.805	85.2155	516.517	1.17128	120.889	17.4562	29.3867	52.0822	7.57663	36.2347	15.4761	59.8663	95.8382	149.716	34.121	80.9122	69.0879	123.834	65.2485	157.409	96.7031	365.378	98.1633	125.816	131.604	87.689	109.924	41.836	23.7505	13.5149	192.031	81.5749	169.182
3.39735	80.3719	46.8451	207.423	27.9044	27.0412	228.913	51.3051	242.218	320.736	499.692	508.95	55.926	119.409	35.6595	132.659	53.867	110.188	153.29	538.848	0.976325	125.688	15.2188	25.529	45.549	6.41421	40.5646	15.6178	66.4653	87.2809	154.904	31.3499	84.65	60.4659	114.981	60.3708	161.155	94.4761	393.153	90.0174	136.719	118.029	106	127.579	37.1143	21.9565	11.8513	200.518	97.8947	168.691
3.49727	70.1781	43.2741	226.491	28.9947	24.2049	230.278	47.5625	239.986	295.391	537.677	532.076	48.1521	111.442	32.1731	131.777	48.2733	100.163	196.71	529.326	0.813606	121.075	25.7175	22.1766	39.5464	5.42969	39.3802	14.9182	69.608	78.7613	159.184	28.5782	83.8101	52.735	122.271	55.4838	157.584	105.571	399.807	81.4966	137.521	105.744	121.166	137.041	32.1889	20.239	10.3851	200.343	106.31	157.095
3.59719	60.954	61.6965	232.479	28.568	21.6569	224.884	43.2969	260.893	271.004	549.478	535.223	41.3261	103.729	28.8693	132.69	42.9982	90.3972	221.737	503.011	0.677731	112.195	36.0572	31.3321	44.9409	4.59611	35.8356	13.7995	81.6157	70.7005	191.657	25.9122	80.3893	45.8756	122.785	62.176	149.643	110.374	392.639	73.0323	132.105	95.771	124.919	140.906	27.5573	18.6233	9.09656	221.697	109.036	141.067
3.69711	53.5207	66.029	229.573	27.3416	19.37	215.261	39.0793	259.418	252.591	542.709	542.06	35.3759	96.419	44.7212	140.88	44.6342	81.2171	279.123	468.697	0.564363	101.756	63.6678	59.4401	47.1935	3.89045	36.6587	12.5102	83.0991	66.0589	209.356	23.4082	75.6166	39.8344	119.393	65.5987	139.302	110.726	376.755	66.8651	123.115	87.0812	131.4	144.611	54.7039	17.1187	7.96641	301.237	107.762	126.909
3.79704	46.6719	62.7656	220.821	34.6408	17.3195	203.161	43.2015	247.982	342.654	523.182	528.887	30.2188	89.5622	54.5863	198.205	44.3515	80.5469	361.933	431.442	0.469764	91.1428	129.72	65.7377	53.5553	3.29309	44.7604	11.1929	79.3053	60.4687	213.119	21.0923	70.2405	34.5417	113.858	71.2511	143.286	113.302	355.703	73.2626	112.325	78.5965	144.639	144.524	62.2223	15.7266	6.97638	329.321	103.768	120.566
3.89696	40.4995	57.658	208.726	37.3489	15.4828	211.469	59.0401	232.011	397.036	495.298	505.508	25.7692	83.1636	60.0047	264.423	42.7829	76.46	410.017	394.094	0.390792	96.4878	171.631	90.1355	53.2336	2.7874	44.9314	9.92589	73.7566	54.7244	207.834	18.9723	64.709	29.9225	133.342	73.7181	140.514	114.994	331.917	74.8596	100.894	70.657	154.093	141.926	60.6525	14.4435	6.10966	374.824	98.0179	147.727
3.99688	35.0183	52.3929	198.229	37.4962	13.8393	211.084	61.7264	214.617	421.503	462.349	500.296	21.9441	77.2081	62.1716	293.654	40.3952	70.822	432.546	358.19	0.324957	111.927	185.439	103.169	49.7265	2.3593	41.5645	8.74873	91.6367	49.2055	196.955	17.045	59.2829	25.9022	166.264	73.8303	133.685	116.531	307.049	73.2565	89.5641	69.0157	164.608	137.708	55.2666	13.2638	5.35102	382.275	91.225	150.525
4.0968	30.2003	47.4391	185.357	36.2627	12.3697	205.079	59.1298	200.227	425.945	442.162	505.383	18.6653	71.6723	62.0098	299.79	37.529	64.6556	436.618	324.5	0.270075	113.186	181.281	113.412	45.2092	1.99695	36.883	7.67862	95.4734	55.9768	182.891	15.2997	68.1136	22.4104	200.316	72.2409	124.61	114.473	282.195	69.6143	78.782	64.5861	171.686	156.152	48.6451	12.179	4.68695	369.842	87.8437	141.697
4.19672	25.9954	42.9031	171.28	34.3304	11.0567	236.308	54.6279	199.382	417.307	416.555	510.869	49.512	66.5302	60.2262	291.972	34.4288	58.5068	427.691	293.353	0.224421	121.328	168.551	108.93	40.195	1.69026	31.9759	10.5205	92.1672	56.2444	167.297	13.7846	70.7586	19.3821	214.107	71.1429	114.483	110	263.897	64.7653	88.615	59.1739	169.476	165.633	42.002	11.1821	4.10586	347.713	87.4602	161.088
4.29665	22.3446	38.7856	156.815	32.0907	9.88409	267.607	49.6493	200.669	400.438	387.342	497.949	65.6117	61.7555	57.3584	276.161	31.2672	52.6528	409.924	264.823	0.186543	131.784	152.362	99.1808	43.4651	1.43068	50.3108	11.5314	85.5144	53.4575	151.289	12.3977	69.7831	20.8433	215.603	68.7407	104.079	103.988	244.521	59.2978	112.228	53.6224	161.252	169.006	35.8648	10.2648	3.59723	321.54	84.6702	159.338
4.39657	19.1864	35.0588	142.521	29.7638	8.83713	298.513	44.7787	192.65	415.037	356.413	503.896	99.8083	57.3227	53.811	256.208	28.1621	66.9482	386.464	238.845	0.155225	129.554	135.431	88.1481	53.7863	22.1725	54.6043	11.5045	77.5715	49.387	135.594	11.1371	66.7771	22.5811	209.99	65.4513	107.874	97.0787	237.052	53.6188	121.864	51.5555	149.904	168.268	30.423	9.42084	3.15253	330.157	80.3023	167.805
4.49649	16.4618	31.6888	128.768	27.4717	9.4172	310.387	40.2374	201.052	413.269	325.437	544.248	125.389	53.2077	49.8848	234.557	25.1916	75.1252	359.658	215.283	0.129439	121.353	119.134	90.2247	55.3493	27.7316	52.328	10.919	69.4243	44.9271	120.666	9.99585	62.7187	22.4319	200.461	61.5959	123.693	89.7401	248.349	60.1671	122.529	50.0448	137.225	164.817	32.919	8.64481	2.76343	334.088	74.9733	167.995
4.59641	14.1159	28.6425	115.784	25.2798	30.6793	309.614	36.0923	196.327	400.954	294.968	577.755	134.89	49.3876	45.8003	212.726	22.4043	75.7985	331.241	193.965	0.108242	110.735	104.109	89.7591	52.6132	27.5538	57.7545	10.0616	61.6202	40.5161	106.769	8.96536	61.8366	21.248	188.968	60.122	128.918	130.024	248.521	62.7029	130.626	46.6953	124.298	247.686	31.4464	7.9305	2.42351	321.895	79.5533	185.714
4.69633	12.0988	25.889	103.7	23.2188	42.2738	303.924	32.3462	185.698	382.146	270.965	582.45	134.386	45.8415	41.7155	191.624	19.8272	72.6164	302.465	177.853	0.0907875	99.5406	90.5946	82.9522	54.0973	24.9602	55.7404	9.10011	54.4111	36.3563	94.0334	8.03695	59.1628	19.551	179.586	58.8935	139.488	164.626	241.508	62.1445	129.974	42.7197	111.758	309.566	28.3684	7.27266	2.12614	301.93	81.1609	217.226
4.79626	10.3663	23.4002	92.5731	21.3009	47.6948	308.675	28.9766	172.778	359.644	246.844	566.89	144.129	42.5499	37.7403	171.763	17.472	67.6172	274.214	162.049	0.0765862	88.6856	78.6188	77.294	51.4027	21.7838	50.5737	8.13025	47.8893	32.5294	82.5018	7.20227	55.5611	17.6541	169.129	76.0725	143.352	184	230.059	95.2093	123.995	38.6835	99.9555	396.125	30.5801	6.67339	1.86621	278.817	79.927	217.383
4.89618	8.87956	21.1507	82.4141	19.527	49.2439	303.337	25.9525	159.346	335.36	223.298	541.066	149.551	39.4944	33.9494	153.399	15.34	61.9241	247.091	158.043	0.0648121	78.5921	68.1044	85.7918	86.111	18.7012	44.4019	7.20397	42.8099	29.0562	72.157	6.45303	57.3598	21.1424	158.042	113.423	140.503	192.394	216.075	124.469	115.013	34.8376	89.0605	446.543	48.4312	6.11704	1.63855	290.789	76.7729	202.811
4.9961	7.60439	19.1174	73.201	17.8921	48.4295	291.611	23.2413	146.252	310.578	200.797	510.596	145.951	36.658	30.3885	136.629	13.4249	56.1421	221.488	149.892	0.0551194	69.4196	62.8168	82.6864	97.335	15.934	38.2565	6.34708	37.9729	25.9283	62.9448	16.9586	56.3724	22.0306	146.926	137.815	133.626	193.021	200.857	139.228	104.579	31.2812	79.1348	475.532	52.4084	5.60533	1.43915	294.675	72.3881	227.394
5.09602	6.51116	17.2796	64.8907	28.1439	46.2348	276.068	20.8121	133.878	337.571	179.637	478.605	143.713	34.0252	27.0844	121.446	11.7161	50.5834	197.637	150.086	0.0471363	61.1956	56.5171	113.698	96.5874	13.5285	68.5152	5.57019	33.5194	23.1238	54.789	22.2711	56.6154	34.1705	136.127	152.301	124.522	196.648	185.278	143.967	93.7049	28.0429	70.1744	486.385	50.0653	5.13585	1.26333	294.205	67.2822	223.947
5.19594	5.57418	15.6184	57.4282	32.6633	43.2945	258.478	18.6363	122.37	345.918	163.549	446.797	135.82	31.5812	24.0483	107.787	10.1995	45.3972	181.5	208.275	0.0406229	53.8792	50.092	117.093	90.1463	11.467	76.7133	4.87504	33.9778	20.6157	47.6023	36.0596	57.5694	75.7968	141.646	159.311	114.378	193.885	169.911	141.977	83.0274	25.1184	62.1377	485.023	45.1654	4.70693	1.10862	290.709	61.8249	225.427
5.29587	4.77136	14.1169	50.7512	36.2685	40.0135	240.041	16.6875	111.76	341.97	147.874	416.068	124.921	29.3125	21.281	95.5552	8.8599	40.642	165.335	242.851	0.0352329	47.4023	43.9842	109.735	81.3786	9.71197	74.478	4.25841	32.3564	18.3761	41.2933	42.5039	58.1448	95.0606	154.467	160.767	116.967	186.804	182.44	135.649	72.9281	22.4883	54.9628	475.587	39.5375	4.3151	0.97122	300.209	56.28	210.934
5.39579	4.08369	12.7596	44.7956	36.9364	36.645	228.119	14.9423	102.022	397.834	132.916	416.599	112.732	27.2066	18.7759	84.6394	7.68131	36.3278	149.819	260.529	0.0309223	41.685	38.3923	98.8318	72.0475	8.22251	67.7769	3.71467	29.7954	16.378	35.7718	44.5344	58.9317	101.03	162.467	158.182	127.36	176.946	185.295	126.705	63.6155	39.3349	48.579	460.963	34.0306	3.95693	0.849866	292.322	50.8309	189.919
5.49571	3.49477	11.5328	39.497	36.0049	33.3434	214.181	13.3796	93.1082	437.78	118.864	403.956	107.679	25.2518	16.5208	74.922	6.64799	32.4393	134.937	259.634	0.0274613	36.647	33.3834	103.333	63.0342	6.96022	59.6043	3.23743	43.75	14.5962	30.9516	51.9267	66.4359	99.3659	169.19	152.737	129.114	165.444	181.827	116.365	78.4583	60.2207	42.9128	443.157	29.0034	3.62939	0.742959	275.829	45.6021	167.258
5.59563	2.99053	10.4384	34.7935	85.4629	30.198	199.317	11.9802	84.9607	451.801	105.828	392.381	99.7559	23.4373	14.501	66.2875	5.74482	28.9486	120.901	248.762	0.0246582	32.2132	28.9561	97.4124	54.7411	5.89113	51.404	2.81996	48.2568	13.008	26.7523	54.1342	68.3838	93.5676	167.971	145.353	125.491	153.12	174.376	105.475	84.1744	66.1263	38.1435	443.864	24.574	3.32988	0.649788	255.884	40.6731	145.352
5.69555	2.55886	9.43931	30.6258	109.032	27.2568	184.258	10.727	77.5192	448.664	98.5545	374.061	93.9847	21.7531	12.6995	58.6259	4.95772	25.8234	129.621	239.697	0.0223753	28.3141	39.3565	87.9661	47.3158	4.98597	43.8199	2.45539	71.0089	11.5924	31.4417	53.3151	77.5251	85.7711	186.382	136.735	118.69	140.561	164.568	94.6105	84.0578	148.847	81.1806	444.575	20.7474	3.05603	0.569491	279.5	36.0919	125.276
5.79548	2.18937	12.452	26.9387	117.878	24.541	169.485	9.60481	70.7259	434.506	90.7945	359.467	86.2591	20.1899	11.0988	51.8342	4.2734	28.1434	132.219	225.218	0.0205896	24.8867	42.1408	77.8772	40.7744	4.21981	37.0909	2.13761	104.672	10.3309	34.2389	60.3623	80.0169	77.2539	204.478	127.421	123.619	128.178	153.519	84.1475	80.3752	263.055	102.608	437.226	17.479	2.80576	10.1384	318.099	31.8826	107.411
5.8954	1.87313	22.9721	23.6802	160.593	22.0556	155.298	8.59992	64.5259	413.599	82.9073	340.567	77.7229	18.7388	9.68109	45.8182	3.67965	64.6017	154.24	208.401	0.019164	21.8745	41.0225	68.289	35.0689	3.57135	31.2579	1.86097	152.479	9.20676	63.8649	62.051	78.629	68.7569	209.198	118.701	129.637	116.247	179.595	74.3169	74.668	307.127	110.725	424.662	14.7062	2.57727	25.888	324.413	28.0528	91.7881
5.99532	1.60253	24.2853	20.8017	202.226	19.795	141.879	7.70014	58.8683	388.889	75.1469	326.65	72.0968	17.3918	8.42916	40.4924	3.16542	80.1769	171.09	190.995	0.0179823	19.2281	38.0545	59.5992	30.1236	14.3956	34.0902	1.62028	212.343	8.205	85.9852	78.0689	86.3518	60.6884	205.627	109.721	128.612	104.946	191.276	69.4252	67.9667	346.086	110.851	408.862	12.3634	2.36896	32.5788	313.857	24.5971	78.2697
6.09524	1.37107	23.0089	18.2582	241.564	17.7484	129.324	6.89435	53.7062	362.385	69.267	309.133	65.4567	16.1417	7.32644	35.7799	2.72098	84.3859	256.361	173.968	0.0167988	16.9031	48.2645	51.8929	25.8543	16.7511	32.7367	1.41091	230.332	7.31228	97.0321	84.1704	87.7247	53.2529	221.488	100.757	123.289	103.736	209.285	79.5256	60.9451	344.532	127.796	391.194	10.3889	2.17916	34.2932	295.076	22.7368	66.65
6.19516	1.17315	21.1149	16.0311	264.781	15.9015	117.671	6.17283	48.9964	385.065	63.2786	293.792	58.5162	14.9814	6.35766	31.6115	2.33765	105.551	318.96	166.213	0.0155091	14.8601	53.7905	58.1315	22.1782	16.0117	45.1589	1.2289	241.848	6.51671	100.601	95.962	85.4283	46.5322	223.951	92.0067	115.518	100.131	214.909	93.8238	54.0293	455.406	145.539	372.595	8.72724	2.00608	33.377	272.864	20.7993	56.7047
6.29509	1.00396	19.1802	14.0542	268.002	14.239	119.617	5.52681	44.6995	396.111	57.3783	317.441	51.7138	13.9044	5.50828	35.7846	2.0072	137.059	361.958	155.381	0.0139857	13.0644	53.3309	56.21	37.9565	14.2883	51.96	1.07053	261.809	5.80769	99.2598	115.157	81.1199	40.5365	218.642	95.692	106.525	94.9758	212.377	99.8686	47.4754	479.445	154.697	353.709	19.4366	1.84797	31.1653	249.833	33.191	48.2155
6.39501	0.859353	17.3646	12.3092	260.373	12.7455	117.618	4.94835	40.7795	437.118	51.701	327.188	46.5499	12.9049	4.76512	36.8964	1.72269	146.742	382.235	143.325	0.0121578	11.4855	49.9602	51.3276	43.1337	12.3889	51.0009	0.932694	273.481	5.17577	94.8296	128.042	75.8153	38.0011	215.456	124.356	97.1098	88.8913	204.655	100.295	41.4246	464.189	153.618	334.967	29.8787	1.70315	28.4075	231.881	40.773	46.7854
6.49493	0.735827	15.7034	10.7818	247.188	19.6097	113.117	4.43042	37.2033	451.843	46.3346	331.819	84.5433	11.9773	4.11615	36.148	1.47803	144.853	386.094	131.09	3.71376	10.0967	45.3595	49.2789	54.9647	27.4872	67.3023	0.812627	287.771	4.61254	88.5842	147.516	70.1288	38.3715	207.156	142.23	90.845	82.3308	193.804	97.0264	35.9419	432.555	146.695	316.653	36.6799	1.57016	25.5147	279.177	44.8182	43.1285
6.59485	0.630331	14.1957	9.4401	231.48	23.0115	107.119	3.96674	33.9408	449.161	41.3319	323.994	103.298	11.1165	3.55038	34.3244	1.26781	137.154	378.381	119.249	8.04796	8.87473	48.0638	44.8603	57.1772	30.0919	69.3899	0.708122	279.15	4.11052	81.4025	152.922	68.1677	36.6922	196.167	151.911	93.3813	75.6193	181.246	91.4538	40.2185	395.455	136.693	302.182	36.7811	1.44794	22.7037	299.875	46.3048	38.5063
6.69477	0.540267	12.8311	8.26254	214.965	24.2288	100.314	3.55164	30.9645	435.285	36.7195	309.801	138.985	10.3177	3.05798	31.9331	1.08745	126.852	362.791	108.093	10.0762	7.79939	47.4877	42.2929	72.0515	35.8867	65.0001	0.616946	259.687	3.66304	73.8794	150.137	68.2255	33.9635	183.963	155.461	96.7287	68.9851	167.947	84.5681	41.1093	421.487	138.187	287.282	33.9713	1.3356	20.0814	297.759	45.9819	33.7425
6.7947	0.463399	11.5972	7.22138	198.594	24.1009	93.1724	3.18002	28.2492	414.539	32.5053	292.67	165.027	9.5764	2.6303	29.2968	0.932927	115.704	342.116	97.7533	10.6853	6.85303	44.4047	38.193	94.7093	34.557	102.476	0.537647	235.931	3.26414	66.4067	142.812	76.706	30.7893	171.428	154.505	111.226	62.5839	154.551	77.0636	40.3289	410.219	140.207	272.358	30.118	1.23248	17.6925	284.003	44.4191	29.2333
6.89462	0.397825	10.4817	6.31379	182.871	23.176	86.0074	2.84729	25.7721	389.908	28.6837	274.51	172.994	8.88847	2.25958	26.6167	0.800585	104.642	321.697	92.216	10.4555	16.9351	40.273	33.813	100.118	30.9279	129.696	0.468566	211.349	2.90851	59.2329	133.19	78.8497	27.525	159.079	154.758	116.091	60.2937	141.478	70.4442	45.5774	383.231	135.618	281.223	26.1115	1.13807	16.5409	316.655	42.0471	25.1473
6.99454	0.341886	9.47332	5.51912	168.044	21.8089	79.0229	2.5494	23.5123	363.428	25.24	256.366	169.838	8.25012	1.93894	24.0131	0.687251	94.1383	311.152	90.4226	9.76141	22.0208	35.8703	29.6501	96.4063	26.851	131.855	0.408273	187.699	2.59146	58.4535	122.633	77.3043	24.3712	147.207	151.71	121.314	60.2299	128.989	63.6135	55.072	392.123	127.414	282.157	22.3494	1.05172	15.0886	319.974	39.1884	24.3171
7.09446	0.294137	8.56188	4.82298	206.629	20.2265	72.3457	2.28285	21.4508	336.468	22.1536	238.792	160.206	7.65789	1.66212	21.5545	0.590114	84.4082	295.396	85.8378	8.84104	23.2526	31.5941	49.3875	88.554	22.9967	122.71	0.355561	165.798	2.30882	55.8448	111.95	73.7094	21.4332	137.521	146.076	120.105	58.5775	117.236	57.6943	58.519	374.932	117.468	277.81	18.985	0.972895	13.5586	320.944	36.0811	40.496
7.19438	0.253311	7.73808	4.20287	225.351	18.5717	66.0498	2.04435	19.5703	309.926	19.4004	222.065	147.158	7.10834	1.42365	19.2755	0.506938	75.5247	276.428	79.9312	7.84166	22.5653	27.6322	53.2446	79.2104	19.5724	109.242	0.309325	171.244	2.05686	52.1602	116.424	81.0351	18.7588	127.982	138.704	116.589	55.8767	106.297	51.7787	58.1157	347.251	106.928	270.035	16.0538	0.900716	12.0686	307.788	32.8973	45.3623
7.29431	0.218382	6.99349	3.64792	227.536	16.9321	60.1724	1.83092	17.855	296.398	16.9544	224.443	164.04	6.59827	1.21864	17.1892	0.435842	93.8423	255.727	73.548	6.8512	20.994	24.0582	50.7785	79.8254	26.6837	94.8847	0.268784	168.835	1.83231	54.2178	114.929	102.063	16.3611	139.553	130.244	110.175	52.6793	96.1952	46.0772	55.3729	316.466	96.4783	260.122	13.5378	0.834086	26.7277	287.929	29.7567	44.5898
7.39423	0.188532	6.32045	3.16866	220.77	15.3592	63.8475	1.63979	30.8722	279.633	14.7891	218.755	179.949	6.12493	1.04265	15.296	0.374913	104.574	234.374	67.1632	5.91918	19.0842	20.8853	46.0903	75.0927	26.6475	81.2325	0.233023	158.449	1.63222	60.8244	109.682	110.472	26.1165	143.429	121.19	102.212	49.0682	86.9228	40.7193	51.3156	285.979	86.5098	248.965	11.3969	0.77212	78.7701	277.282	26.739	41.2224
7.49415	0.163039	5.71213	2.72845	209.435	13.8814	64.4867	1.46868	35.6037	261.224	12.8783	247.203	181.202	5.68563	0.891979	13.5889	0.32247	105.18	213.138	61.0328	6.01137	17.1163	18.0964	52.9869	68.0929	24.1853	68.9397	0.201495	144.689	1.454	66.4965	102.508	111.39	30.2212	141.349	119.604	93.585	56.0654	78.4493	35.7775	46.6282	257.261	77.2274	237.179	9.58477	0.713839	101.237	261.657	23.8951	36.8638
7.59407	0.141114	5.1624	2.34971	196.043	12.5123	63.1425	1.3156	43.7179	242.25	11.1969	269.29	173.676	5.27792	0.763432	12.0565	0.277164	100.598	192.557	55.2848	5.73971	15.2282	15.6604	53.0301	60.4466	29.332	62.505	0.173905	148.246	1.2953	67.7235	110.153	108.004	31.0043	135.909	137.492	89.7629	71.9775	70.7325	31.2829	54.288	308.846	68.7206	225.185	8.05566	0.658651	107.42	242.491	21.2561	32.3338
7.69399	0.121854	4.66558	2.02242	182.01	11.2559	60.5506	1.1786	45.6163	223.421	9.72087	272.684	162.526	4.89948	0.653957	10.6857	0.238082	93.5861	185.717	49.9729	11.9778	13.482	13.5413	49.1297	52.9717	28.3846	54.855	0.1499	141.926	1.15403	79.4927	115.044	102.281	43.064	128.704	147.292	96.1855	83.2087	63.7242	27.2387	56.6458	321.119	61.009	213.263	6.76805	4.03553	104.962	222.318	18.8373	48.6255
7.79392	0.104808	4.21659	1.73912	168.121	10.1107	57.2217	1.05589	44.5407	205.952	8.42801	310.544	186.211	4.54813	0.56062	9.46263	0.204526	94.6594	175.929	45.1089	14.8756	11.9001	11.7028	44.0181	46.0498	25.453	52.7703	0.12933	131.075	9.35366	84.1518	113.417	95.4271	47.6091	130.266	151.032	113.365	88.698	70.2914	23.6301	100.332	309.226	54.0713	201.601	5.68495	5.68304	114.256	291.956	16.6142	52.9975
7.89384	0.0903618	3.81081	1.49373	154.791	9.07195	53.5063	0.945907	42.1276	221.831	7.29775	341.892	191.807	4.22205	0.480865	8.37355	0.175716	93.0672	164.345	40.6809	17.9709	10.4842	19.1444	38.8235	39.829	22.1165	55.5072	0.112189	118.577	24.0563	84.0947	108.154	88.1686	47.7814	140.964	151.053	119.802	90.1004	78.7929	20.431	150.678	292.45	47.8635	190.317	4.77463	173.443	113.029	374.693	14.6087	51.4795
7.99376	0.191466	3.44416	1.28124	142.223	8.1329	60.2418	0.847311	39.5379	226.112	6.31134	347.946	186.56	3.91937	0.4125	7.40551	0.150816	87.9296	151.819	36.6655	18.7605	9.22643	34.9642	43.9965	39.7685	18.9491	52.4699	0.0982906	105.947	43.7074	92.6912	101.028	80.9342	45.5307	142.878	151.752	119.395	88.6598	82.0209	18.6715	175.026	269.385	42.3302	179.482	4.0097	308.655	138.741	452.564	12.8119	47.2987
8.09368	7.75519	3.11281	1.09741	130.501	7.28612	68.2108	0.758849	61.9107	222.771	5.45179	344.244	182.312	3.63839	0.353878	6.54645	0.129355	103.535	138.97	33.0335	18.1978	8.114	40.6673	44.1033	37.2343	16.1305	47.0988	0.0874198	93.9392	50.6318	100.787	93.1189	87.3121	42.0524	152.825	148.823	114.792	85.305	81.7529	20.1274	214.234	244.807	37.4116	169.137	11.6335	369.508	144.621	473.351	11.205	88.3266
8.1936	11.4737	2.81329	0.938547	119.642	6.52401	71.5118	8.54217	115.375	252.625	4.70386	413.906	171.46	3.37754	0.303604	5.78513	0.111143	112.171	126.243	42.0438	16.8974	7.13275	41.0683	40.8871	39.4653	30.9809	41.7078	0.0791993	82.8934	80.8442	102.328	85.0674	87.8844	38.067	153.951	143.341	107.775	80.7255	88.2438	20.3645	229.034	263.486	33.0484	159.299	19.2298	388.846	140.065	463.901	9.77084	121.844
8.29353	12.9022	14.1523	0.801449	109.626	5.83909	77.9924	11.0705	135.298	293.457	4.05397	455.089	157.173	3.13537	0.260257	19.0253	0.0955918	158.443	113.945	45.2191	15.2481	6.26859	38.8431	50.2964	38.0493	33.1802	36.1153	0.0730784	72.924	90.7836	99.6213	88.9843	85.1258	33.9971	149.976	139.741	99.5293	75.4279	89.9051	47.9275	228.258	278.125	29.1834	149.97	31.9255	385.519	130.416	565.155	8.51144	129.37
8.39345	13.007	16.2813	0.683353	100.414	5.22424	80.0632	11.4022	174.639	311.952	3.49004	462.844	141.492	2.91062	15.8481	96.9825	2.57364	182.559	102.279	45.1216	13.4897	5.50825	35.4597	57.8862	34.9732	30.8773	33.2684	0.0684541	64.0291	90.7304	94.2947	89.9828	80.5644	30.0804	143.189	171.155	90.8273	69.7788	88.4025	88.0362	217.98	315.285	25.7634	141.142	34.9493	370.302	118.67	593.176	7.40069	124.186
8.49337	19.7319	16.3581	0.5819	91.9604	4.67283	86.3641	40.4702	194.392	315.491	3.00138	470.12	130.194	2.70214	26.3075	139.591	4.16663	201.076	91.3704	43.2635	11.7641	4.83966	31.7073	56.4972	52.7108	32.1117	29.4533	0.0648746	66.7523	110.504	87.4845	87.1059	75.1351	26.4406	134.99	211.831	82.1618	64.0382	84.9019	111.184	202.328	314.597	22.7393	132.803	43.192	349.316	106.468	589.808	6.42999	113.386
8.59329	22.3666	19.9256	0.49512	84.2118	4.17877	108.965	52.7695	214.489	309.255	2.57858	459.417	140.56	2.50842	44.8583	227.863	18.0857	205.536	86.0999	40.5307	10.1501	4.25198	27.995	65.5685	58.9423	53.6437	35.7289	0.061953	68.8661	114.028	79.9708	82.3407	69.4014	23.1322	126.226	236.395	73.8344	58.3866	80.2128	131.943	184.058	297.383	20.0668	124.934	57.0988	326.008	94.6712	562.981	5.58467	100.676
8.69321	29.6978	19.5549	0.421282	77.1148	3.73645	129.571	54.4469	255.792	296.86	2.21332	488.558	140.312	2.32836	56.6048	281.276	26.9179	198.252	80.0964	57.1715	8.68636	3.73555	24.5214	64.1751	59.2325	56.5547	35.7799	0.0591508	66.1584	121.657	72.278	83.2354	63.6954	20.1694	119.074	248.772	66.0187	52.9462	74.891	148.625	168.124	273.862	38.4329	117.515	88.5828	302.282	83.6982	525.234	4.84805	87.9272
8.79314	32.1427	18.1392	0.358893	70.6164	3.34078	142.773	60.2197	282.236	280.815	1.8982	496.405	133.759	2.16085	63.2823	329.545	32.0428	196.396	73.7436	63.8552	7.3869	16.0304	21.3697	64.4408	67.3111	57.1367	33.0606	0.0559708	61.2176	118.925	64.7479	103.777	59.8662	17.5428	111.39	252.073	58.803	47.7968	69.3132	154.29	151.151	248.844	49.1696	110.526	95.3521	279.164	73.7198	495.319	4.20455	76.0183
8.89306	35.1978	16.5346	0.306602	64.6662	2.98713	147.43	58.9146	292.432	262.842	1.62662	546.15	123.754	2.00512	66.2393	345.623	34.5059	186.318	67.3174	64.9031	6.25073	21.5831	18.562	59.7822	66.9465	67.3566	51.6382	0.0523418	55.4432	111.491	58.1027	111.462	55.5809	15.2308	109.32	248.748	52.22	42.9884	63.7286	152.54	134.27	224.517	53.3285	103.945	90.8871	270.732	64.7714	458.862	12.3369	65.3063
8.99298	35.0245	14.9865	0.263179	59.2167	2.6713	149.15	54.929	284.618	244.106	1.39266	555.621	112.149	1.86047	66.5183	368.1	35.0961	172.518	92.081	62.871	5.26848	23.0619	16.0888	53.5953	70.4869	64.6378	55.9379	0.0482722	49.5719	102.243	76.6904	111.556	51.186	13.206	104.849	240.714	51.4348	38.548	58.2987	145.997	118.169	223.991	53.5329	97.7508	81.9006	256.814	56.8168	420.592	17.5842	55.8778
9.0929	33.1004	13.5576	0.227581	54.2239	2.38953	146.198	68.8642	268.76	225.382	1.19133	543.427	100.123	41.9331	64.9197	392.826	34.4041	157.463	112.536	59.2598	4.42657	22.5024	13.9256	47.2842	67.7456	57.7713	53.5622	0.0438117	43.9726	92.6261	85.813	107.341	46.8828	11.4392	99.131	229.465	49.0765	52.329	65.5358	136.546	103.239	211.718	54.4637	92.3448	117.248	240.475	49.7856	383.018	20.692	47.6871
9.19282	30.3222	12.2571	0.198952	64.7754	2.13841	162.998	85.0212	249.84	207.174	1.01845	520.115	88.3953	67.9316	62.0533	409.301	50.1398	142.469	123.791	62.0876	11.6091	58.4073	12.0426	51.0532	74.0015	50.1264	48.4017	4.80377	38.8125	83.3342	88.5522	100.842	42.7831	9.9018	92.8684	216.149	45.8366	62.0536	68.3285	125.524	104.953	194.965	53.9493	87.1357	123.467	228.316	43.5936	408.921	22.2384	40.6292
9.29275	27.2233	11.079	0.176331	72.0108	1.91491	169.433	86.2983	230.308	189.79	1.94958	541.426	77.3802	76.8476	58.3789	403.432	59.2022	128.202	128.315	61.6917	15.063	134.839	10.4083	54.5272	72.3411	42.9196	51.7632	7.13343	42.8077	74.6755	87.1094	102.55	38.9432	8.56649	86.4803	201.644	42.1727	67.064	68.1725	113.864	101.496	177.152	68.2259	82.1502	116.582	232.909	38.1536	412.559	22.67	34.5784
9.39267	26.2686	10.0132	0.158515	73.3801	1.71628	168.981	81.7027	211.329	173.41	2.54514	535.954	67.2918	77.8886	54.2398	408.019	63.479	114.97	130.251	59.0096	16.2129	164.13	24.0861	51.8207	66.9881	36.5243	49.2902	8.03603	42.4485	66.7611	83.0436	99.6598	35.3863	7.40843	80.2118	186.61	59.3995	68.7042	74.3074	102.199	95.0209	182.635	73.6395	77.4018	104.554	227.216	33.3817	408.188	22.3282	31.5945
9.49259	24.3757	9.04983	0.145383	71.552	1.53994	164.08	75.0902	193.423	158.122	2.8904	516.44	60.9104	75.4145	49.888	428.877	64.3933	102.881	128.093	55.2024	15.9921	169.166	29.3796	46.9641	60.6013	30.9928	62.34	8.12391	39.9588	68.791	96.4754	102.099	32.1152	6.40517	74.2001	171.536	77.7444	67.9875	76.4253	90.9435	105.917	175.218	79.8217	72.8945	91.2297	216.273	29.2002	388.573	21.4676	49.7997
9.59251	22.0701	8.17924	0.135546	68.0714	1.38353	156.434	68.0822	176.785	143.954	3.05169	500.875	80.4274	71.4816	45.5055	443.926	63.0099	96.8048	123.131	51.7236	15.0046	162.276	30.2457	41.6486	53.721	26.2634	63.3624	7.76781	36.5527	76.8969	105.647	99.5766	29.122	13.6587	68.5165	189.75	86.1963	65.6712	75.6004	80.3542	108.038	185.504	104.301	68.6264	112.06	202.931	25.5383	397.748	20.2737	144.113
9.69243	23.3257	7.39141	0.127721	63.8253	1.24488	147.218	61.3337	180.197	130.892	3.08043	506.613	88.3716	67.053	41.2197	438.219	60.1186	89.9748	116.344	47.7779	13.635	150.036	28.887	53.7056	60.4995	25.4375	58.9608	7.18985	38.9037	79.5533	125.821	118.36	44.3958	16.9934	63.1925	233.388	88.2534	62.3184	72.9	70.5753	104.697	185.04	132.026	64.5912	112.391	206.875	22.3331	385.543	18.8805	178.678
9.79236	22.7916	6.67528	0.121758	66.6101	1.12195	137.236	55.0844	174.047	130.702	3.01602	493.957	89.0649	66.8866	37.1174	486.055	56.2995	89.44	108.466	44.9607	12.1221	135.901	26.5164	54.3234	59.9401	28.0568	52.4859	6.52082	54.8395	87.6189	149.073	124.741	51.548	88.1973	58.2354	259.603	90.7032	58.3447	69.0667	73.8229	142.054	227.79	146.565	60.7808	103.814	223.669	19.5285	362.864	17.3829	191.899
9.89228	21.3098	6.03018	0.117885	66.5611	1.01302	127.031	49.3984	163.71	127.046	2.88835	471.933	85.4109	64.2936	33.2539	576.015	51.9731	85.0084	102.922	47.953	10.6094	121.632	27.7407	61.4796	55.8961	40.5035	45.5856	5.83582	59.7204	86.8535	158.567	123.588	69.9386	129.077	53.6385	272.649	88.9036	54.0538	64.6123	73.3373	158.82	263.817	148.915	57.1856	92.043	224.755	20.3256	335.764	15.8487	222.05
9.9922	19.3888	5.44662	0.112454	64.2114	0.916351	116.959	44.2673	151.87	121.245	2.71992	445.621	79.3366	89.8966	29.6611	738.917	47.4387	78.7968	106.64	50.5002	15.208	108.085	34.502	59.6598	50.4355	41.0104	39.0252	5.1763	58.8772	81.999	158.919	136.192	87.4367	145.314	49.3874	275.896	84.5553	49.6634	59.8844	97.9499	175.876	306.04	144.157	55.5944	105.196	217.486	58.8874	307.543	14.3252	223.267
10.0921	17.3287	4.92088	0.108645	62.3282	0.830534	107.249	46.7435	139.838	114.213	2.52759	418.694	72.0995	105.231	26.3541	807.439	42.9051	71.9667	106.361	57.8714	17.0005	95.6289	35.7857	58.8535	44.6395	37.4125	33.1185	4.56326	55.2538	75.484	153.414	138.133	94.3475	147.146	45.4629	271.997	85.106	52.0856	55.1157	122.709	198.848	314.599	135.506	53.5614	102.733	206.047	75.5068	298.883	12.8435	208.796
10.192	15.3006	4.44737	0.103791	62.0106	0.754118	98.0379	44.9492	128.234	112.142	2.32383	407.15	64.5008	115.556	23.3358	817.27	38.5128	65.1386	103.296	59.5291	20.5636	84.3829	36.3728	56.2855	39.0476	42.3857	40.44	4.00563	62.5308	122.242	144.36	133.948	99.6931	140.934	41.844	263.029	82.3424	63.3465	58.0468	134.581	221.059	417.531	136.813	51.2714	107.968	192.798	80.0484	285.978	11.4436	187.936
10.292	13.3959	4.01846	0.0985333	62.0155	0.685771	89.4007	41.5971	117.327	107.771	2.11778	426.788	57.0337	127.69	20.6009	791.857	34.3522	58.6289	98.3679	58.0406	21.4791	83.1157	41.1512	61.2244	34.3578	46.088	52.2124	3.50553	62.718	173.434	133.362	126.448	105.849	130.585	38.5093	250.606	90.5491	69.3875	58.2752	137.595	230.383	501.098	131.952	48.852	114.916	179.052	89.4517	267.175	10.0667	192.236
10.3919	11.6581	3.63008	0.0933418	68.9638	0.624289	129.128	37.836	107.214	102.028	1.91588	423.981	49.9858	128.236	18.1376	746.475	30.477	52.5841	92.2695	54.9156	20.8415	126.28	41.0696	63.0699	42.2937	44.1892	53.4436	3.06123	96.1562	198.907	121.518	117.354	105.645	118.462	35.4378	235.97	92.2974	71.6822	56.7535	134.699	226.196	607.667	123.742	46.3895	118.186	165.744	89.5782	259.76	8.78663	181.304
10.4918	10.1022	3.27772	0.0882233	70.2872	0.568627	151.332	34.1375	97.9044	95.554	1.72262	409.351	43.509	123.647	15.9302	690.965	26.9149	47.0572	85.5162	51.0335	40.9422	140.063	38.6073	67.3726	48.2822	39.4812	49.8956	32.0557	125.241	200.518	109.56	107.704	101.819	105.953	32.6092	220.067	103.398	71.343	54.1471	128.035	217.728	642.692	113.943	43.9421	110.434	167.824	84.9595	244.896	7.63335	224.688
10.5917	8.72694	2.9619	0.0833159	89.2251	0.517932	161.583	77.031	89.3689	88.7813	1.54098	388.9	37.6675	116.964	13.9609	631.56	23.6754	42.0514	78.4871	46.8985	50.1529	138.975	35.1215	67.7897	48.1134	34.2512	44.4954	98.6573	132.779	190.89	97.9579	98.1079	96.063	93.8448	30.0049	203.61	106.459	83.9099	50.9163	119.14	207.649	638.519	104.875	41.5476	98.5068	185.399	78.1585	253.552	6.60988	229.917
10.6917	7.52214	2.67541	0.0785797	103.697	0.471517	163.817	128.672	81.5604	110.796	1.37264	365.995	81.8101	109.61	12.2101	572.111	20.7543	37.5442	71.4562	42.7924	52.6815	130.804	31.3385	62.9413	45.002	29.3247	60.1776	129.695	139.075	176.505	86.9966	88.9092	96.6768	82.5531	27.6074	187.124	104.46	90.3016	47.3747	122.028	192.562	720.106	98.0401	39.2301	85.6961	188.238	77.1291	247.215	5.70178	234.572
10.7916	6.47331	2.41585	0.0739039	107.845	0.428728	225.022	141.198	74.4257	122.05	1.21846	365.058	115.933	102.235	10.6578	524.817	18.1385	33.5009	64.615	38.8664	51.2783	124.984	27.6325	56.449	40.6753	24.9542	62.5359	139.999	134.608	160.642	76.8579	80.288	109.79	72.2661	51.8872	170.992	101.493	92.2797	43.7334	126.118	175.056	717.1	95.7158	37.0037	92.8614	183.172	130.703	233.439	4.84816	220.954
10.8915	5.56449	2.179	0.0692772	122.609	0.388843	264.16	137.745	67.9108	126.035	1.0786	353.244	157.699	95.1296	9.28519	477.351	15.8095	29.8823	58.0913	38.2156	47.7174	139.012	24.1826	49.8111	44.1793	23.8544	58.7914	138.603	125.07	144.908	67.591	72.3242	115.074	63.0387	64.2796	161.949	100.101	91.1728	40.1317	124.334	156.821	677.232	90.4518	34.8757	96.9427	247.11	151.237	229.615	4.13214	199.674
10.9914	4.77965	1.96768	0.0646916	132.17	0.351519	282.302	189.847	61.964	125.207	0.952783	336.025	175.359	88.41	8.07557	441.626	13.7458	26.6485	58.8995	36.3355	43.1229	138.1	21.0616	43.6081	43.0773	21.2876	52.6212	130.963	113.547	130.05	63.5881	70.6826	118.578	54.8492	69.4701	151.757	95.5959	87.9759	36.6576	118.766	144.174	623.371	83.7127	32.8491	91.1894	272.354	153.819	217.88	3.47233	178.09
11.0913	4.10351	1.77652	0.060012	132.688	0.315686	352.183	200.083	56.5369	121.287	0.840345	342.362	177.865	82.1135	7.01467	403.512	11.9255	27.1148	57.8763	40.0223	38.1887	144.203	18.2856	38.0287	40.1168	20.6152	45.8459	120.333	101.672	116.37	58.7318	67.0457	116.415	47.6345	84.1197	140.966	89.3392	83.4287	36.1171	110.916	146.181	579.481	76.4015	30.9243	81.6208	276.221	178.222	205.363	2.90327	155.959
11.1913	3.52207	1.60309	0.0551835	128.331	0.281731	387.832	192.262	51.5844	115.471	0.740521	335.112	171.237	76.2406	6.08949	371.519	10.3269	26.0897	55.6011	77.8252	33.3274	148.745	15.8427	33.0985	36.17	18.4915	50.5645	108.617	90.2708	103.95	53.5062	62.4152	111.094	41.3122	115.15	129.988	97.8198	78.075	34.7306	101.85	141.132	554.075	69.0613	29.0998	71.1412	268.628	222.322	190.19	2.418	135.062
11.2912	3.0227	1.44706	0.0497726	121.511	0.250082	400.342	177.868	47.0651	111.557	0.652252	320.878	159.474	70.7755	144.068	355.794	8.92848	32.6018	52.5115	131.335	28.7695	217.738	13.7071	41.2856	31.9988	16.0696	71.5575	96.8962	102.47	92.7609	48.2334	57.3974	104.16	52.0181	129.522	131.194	99.4714	72.3105	32.8371	92.3079	131.981	513.169	62.4003	27.3731	61.0799	276.172	233.226	174.295	2.01025	127.523
11.3911	2.59425	1.30468	0.043595	113.606	0.223098	397.529	161.761	44.8162	106.008	0.574491	303.38	145.193	65.696	302.226	332.845	7.70859	60.8173	84.6515	154.927	24.6295	238.894	11.8483	43.3219	27.9825	17.2574	75.4045	85.7558	135.622	82.7275	43.1215	52.3514	96.5494	57.9554	154.718	129.096	97.7617	92.4624	30.6704	82.7923	120.711	467.673	56.0085	25.7408	51.9805	307.596	226.603	158.706	1.67171	115.971
11.491	2.22694	1.17912	0.0366224	156.725	0.193319	431.017	145.939	41.8455	99.5526	0.506154	284.694	130.065	60.9779	404.544	306.483	6.64578	95.356	145.911	161.446	20.95	282.003	10.2351	67.6536	24.2935	16.0745	71.3363	75.4816	151.645	73.7536	39.5069	47.4822	88.8201	65.3929	164.549	132.348	93.146	119.016	28.3886	88.7405	108.629	422.613	55.5142	24.1998	44.0041	313.507	211.372	143.938	1.39285	102.735
11.591	1.91222	1.06433	0.0289227	189.028	0.167235	501.676	131.16	42.4631	92.684	0.44609	265.955	115.123	56.5968	567.128	279.102	17.3843	132.3	187.079	158.499	17.7304	328.984	8.83773	72.0216	20.9935	14.1944	64.062	66.1853	151.297	65.7398	81.1234	42.8995	81.2944	80.4646	166.728	143.548	97.4559	160.452	26.0983	108.302	98.1445	380.163	59.301	22.7465	37.1334	366.589	192.541	130.22	1.16335	89.5998
11.6909	1.64266	0.961697	0.020842	201.346	0.131934	533.754	117.66	40.9271	85.734	0.393268	247.77	100.974	52.5292	708.709	252.163	26.052	147.855	236.121	150.568	14.9456	333.443	7.62914	70.627	22.8605	12.2501	55.92	57.8785	172.63	58.5898	109.761	38.6549	74.149	84.8364	162.973	157.198	96.5553	184.63	23.869	132.294	87.5119	341.138	69.4584	21.3776	36.3907	385.173	172.853	117.625	0.973596	77.397
11.7908	1.41177	0.869133	0.0129573	237.013	0.0992598	539.975	105.456	38.4549	78.9195	0.346756	238.563	87.9435	48.7531	848.583	226.517	55.8158	154.237	282.636	140.267	12.5582	317.234	6.58487	72.5469	27.7376	10.4627	48.0162	50.5188	202.75	52.2139	151.32	34.7649	67.4712	92.3146	169.709	163.493	108.086	198.411	21.7432	143.325	77.245	305.709	72.4514	20.0897	38.5643	381.572	155.511	109.156	0.815427	66.454
11.8907	1.21401	0.786692	0.00580724	253.702	0.0677333	529.285	94.4754	35.6532	72.3771	0.30572	253.987	76.1728	45.2478	960.294	202.62	93.1453	155.678	319.963	129.102	10.5256	292.323	5.68329	67.9188	38.5264	8.89299	62.0203	44.0363	206.761	46.53	251.649	31.2257	61.2945	91.9117	168.483	164.926	124.84	202.577	19.7461	145.477	67.6431	273.76	71.2004	18.8794	36.5143	425.702	141.07	100.157	4.24552	56.8398
11.9906	1.04467	0.71105	-0.000226631	253.804	0.0389636	507.936	84.6202	32.8184	66.1879	0.269471	254.299	65.6894	41.9941	1012.41	180.676	195.808	149.172	400.683	117.917	8.80434	271.493	4.90535	72.4889	72.5575	31.1495	64.0316	38.3496	204.398	41.464	306.74	28.0215	55.6202	87.1769	162.72	162.228	130.596	204.821	17.8896	141.738	77.0806	245.052	67.5591	17.7431	32.7931	488.315	127.936	115.086	20.3955	48.497
12.0906	0.899517	0.643367	-0.00503305	255.436	0.00522093	480.267	75.7849	42.7719	60.3947	0.237307	261.212	56.4507	38.9738	1021.49	160.73	259.013	139.155	459.363	107.171	7.35332	280.509	9.96295	86.5332	97.8118	42.6811	124.098	69.085	192.098	36.9491	346.815	25.1304	50.4318	80.2824	154.523	156.609	129.377	200.888	16.1778	134.274	79.5481	219.308	66.6199	16.6773	28.6364	549.129	118.258	117.867	30.9344	50.9046
12.1905	0.775354	0.582076	-0.00882868	249.346	-0.0235287	449.26	67.8682	52.8287	55.0144	0.208536	256.784	48.3745	36.1703	1000.27	145.965	332.95	127.579	500.755	97.0898	6.13463	269.4	16.2665	102.511	103.764	42.6769	141.284	140.909	175.56	32.9258	359.931	25.6214	46.6473	72.534	145.174	149.01	123.91	192.819	14.608	130.979	82.0425	196.246	63.3458	15.6786	27.4154	563.049	118.126	114.282	37.3027	48.6053
12.2904	0.668746	0.526643	2.96709	237.369	-0.0562414	416.937	60.7766	57.8809	50.0467	21.7757	246.476	41.3589	33.568	958.46	131.611	425.719	115.748	516.166	87.7711	5.11352	250.877	18.4015	101.015	100.083	38.7521	144.861	172.664	157.831	29.3405	355.331	24.9197	47.2914	64.6944	135.443	140.152	116.028	184.646	13.1735	124.187	80.047	175.599	58.8629	14.7431	39.4951	550.772	111.882	107.578	40.6132	44.2515
12.3903	0.577482	0.476287	6.2689	222.65	-0.0859927	384.642	54.425	65.2423	45.48	36.2114	233.368	39.9154	31.1525	903.397	118.05	475.1	104.337	513.014	79.2354	4.26155	228.172	30.3028	92.9851	92.0137	33.8556	147.476	209.766	140.479	26.1455	339.566	23.5683	45.9987	57.1894	129.419	130.588	106.949	174.096	42.2289	121.288	86.9107	157.12	61.4037	13.867	41.6649	525.048	102.879	99.5538	41.7216	57.8073
12.4902	0.499047	0.430746	8.28036	206.971	-0.113094	353.245	48.7364	66.78	41.296	50.8571	254.876	37.2339	28.9104	840.561	105.478	493.664	95.4592	496.979	80.6181	3.54939	211.456	34.3576	83.0639	82.3482	29.079	145.706	219.364	130.651	23.2985	351.241	21.9002	43.6468	53.9265	122.072	120.729	98.887	174.461	88.9839	115.097	87.3809	157.203	60.3458	13.0468	39.7022	493.101	92.9009	91.1934	48.2282	98.0276
12.5902	0.43181	0.389409	16.0176	191.326	-0.128081	334.943	43.6419	64.6278	37.4724	66.3929	258.769	53.0328	26.8293	773.987	93.9737	490.852	95.6831	497.016	78.1368	2.95674	206.235	54.233	73.1563	72.526	24.7823	137.544	228.325	171.491	20.7614	346.032	20.1161	60.7136	49.4772	114.185	110.881	101.658	170.05	116.593	108.599	90.787	161.55	57.2611	12.2787	35.7714	458.972	82.9468	83.0159	51.3192	156.313
12.6901	0.3741	0.352002	44.2327	176.243	-0.140754	343.893	39.0795	60.8509	33.985	75.4075	252.816	60.0153	24.8975	718.667	83.5437	505.163	91.3482	486.659	73.6715	2.46235	249.178	60.7906	63.9856	63.2472	21.0437	132.371	221.815	208.571	18.5005	347.878	18.3347	68.3153	55.4114	106.225	108.249	124.532	162.476	171.994	137.916	106.101	163.328	53.1373	11.5591	31.2929	424.88	73.5253	75.2802	51.9675	203.855
12.79	0.324575	0.318117	78.5788	167.037	-0.150361	340.312	34.9937	56.4803	30.8093	110.058	255.607	78.2659	23.1046	667.907	74.2357	499.127	87.1672	466.303	68.3155	2.05028	278.639	75.1423	55.7725	54.8137	17.8386	119.927	207.282	227.315	16.4857	336.505	17.2139	74.4576	55.9678	106.838	140.21	134.065	161.742	215.8	183.285	110.921	155.328	48.5851	10.8851	35.0065	391.998	64.8684	68.101	57.3029	300.72
12.8899	0.282022	0.287484	99.127	158.113	-0.148863	328.717	31.3347	52.0208	27.9207	155.168	249.166	85.5556	21.4405	623.733	65.8661	479.546	85.6205	439.51	62.6936	1.70673	277.454	85.6379	48.5302	47.3168	15.1093	105.205	189.141	258.747	14.6902	353.75	15.9193	75.3469	53.5276	103.981	348.705	165.446	160.459	282.57	206.513	126.696	157.657	43.9734	10.2531	33.8997	360.905	96.4119	61.5132	61.6925	353.93
12.9899	0.245489	0.259738	109.873	147.802	-0.142777	312.247	28.0581	47.7116	25.2956	228.362	250.332	85.9886	19.8959	599.833	58.3752	489.993	85.2948	408.943	57.1533	1.42009	261.615	96.9095	42.1919	40.7415	12.7926	90.5987	169.955	282.458	13.0903	352.014	14.5753	73.2095	49.5526	130.07	595.601	178.722	155.292	317.54	214.418	130.912	203.759	58.5395	9.66051	30.7901	331.843	107.485	55.5096	62.9342	355.064
13.0898	0.214068	0.234627	149.555	137.106	-0.134078	293.338	25.1238	43.6573	22.9118	299.946	243.192	82.3207	18.4624	566.952	51.6918	481.822	104.368	406.047	56.5247	1.18075	239.609	96.7272	36.6655	35.0221	10.829	77.1626	151.157	291.607	11.6646	340.265	13.254	69.4211	44.9256	141.154	859.792	180.373	147.595	366.598	212.008	127.868	231.727	64.5172	9.10397	27.0536	304.87	107.522	50.0617	61.9691	331.674
13.1897	0.187137	0.211973	171.552	126.575	-0.123196	308.386	22.4961	39.8957	20.7483	341.649	231.866	76.3796	17.132	528.689	47.552	461.338	109.234	393.075	53.9236	0.980798	215.852	90.9335	31.8559	30.0732	9.16601	65.2765	133.504	296.405	10.3935	329.611	11.9959	64.8243	40.1659	143.284	1031.01	174.813	138.365	421.054	202.929	120.553	240.149	65.3091	8.58026	23.3358	279.945	121.342	45.1312	59.5098	309.513
13.2896	0.164041	0.191433	181.833	126.293	-0.110371	322.208	20.1429	36.4319	18.786	361.389	240.26	69.3568	15.8973	493.335	43.271	485.577	106.635	380.08	50.3634	0.813734	192.561	82.7272	27.6741	25.8054	8.82127	54.9904	117.345	282.909	9.26091	345.732	10.8216	59.9279	35.5668	140.205	1217.94	165.019	136.333	454.553	189.803	111.617	261.381	63.0855	8.08651	19.9147	256.973	130.451	40.6763	56.0914	278.257
13.3895	0.144237	0.172853	183.286	129.084	-0.0960508	324.646	18.0355	33.2552	17.007	365.285	237.268	62.0108	14.7516	455.332	39.0695	486.85	100.351	428.965	46.4287	0.674218	170.776	73.8206	24.0399	22.1328	12.3159	46.2039	102.795	260.834	8.25028	343.566	9.7397	55.0326	31.2823	134.227	1373.22	152.976	139.542	482.539	174.491	102.725	256.625	70.2911	7.62032	22.7003	238.462	128.284	36.6551	52.112	244.837
13.4895	0.127244	0.156103	178.812	126.074	-0.0807918	317.375	16.1483	30.3484	15.3951	358.033	228.327	54.808	13.6883	416.503	35.0757	472.583	92.4828	494.132	42.4493	0.557869	150.913	65.0956	20.8825	18.977	29.179	38.7578	89.8369	235.726	7.34989	329.782	8.75138	50.3097	27.3821	126.762	1486.94	139.989	145.153	550.257	158.29	92.8594	254.655	71.5525	7.17938	22.1461	220.333	120.471	36.6825	47.8627	212.653
13.5894	0.112626	0.141011	170.525	121.203	-0.0650291	304.014	14.4582	27.692	13.9354	343.21	216.506	48.0191	12.7018	378.143	31.3576	448.272	84.1723	564.039	38.6051	0.461105	155.906	56.9743	21.7758	26.5137	32.228	33.1053	85.6409	210.488	6.54737	309.064	7.85393	45.8509	23.8855	118.668	1535.37	126.895	145.131	610.689	142.08	87.1714	240.103	69.3426	6.7617	20.1875	203.04	122.769	35.1357	59.3228	183.218
13.6893	0.0999987	0.127382	159.943	114.358	-0.0490745	287.075	12.9448	25.2664	12.6143	323.516	203.525	41.7866	11.7865	353.672	27.945	417.936	76.0232	603.403	34.9874	0.380918	149.724	58.8463	20.5071	40.9713	30.3015	28.0562	80.2774	219.462	5.83184	322.156	7.04243	41.6989	20.7836	110.454	1535.57	114.213	141.24	682.516	126.438	88.6043	220.825	65.2264	6.36547	17.7721	186.792	125.343	33.7348	65.5066	161.6
13.7892	0.0890351	0.115059	148.146	106.693	-0.0331379	268.28	11.5895	23.0525	11.4193	300.963	190.329	36.1696	10.9372	373.729	24.8441	384.477	72.9043	614.631	31.6363	0.314723	146.568	56.295	31.1388	45.3252	27.2205	23.6622	73.3942	228.898	5.19448	329.633	6.31086	37.8673	18.0518	107.221	1500.97	102.247	134.794	709.308	111.72	94.7066	234.715	60.1823	5.98929	15.346	178.224	120.106	31.5788	67.8758	145.196
13.8892	0.0794592	0.103897	135.891	98.8586	-0.0175097	248.797	10.376	21.0324	10.3391	277.034	177.429	31.1754	10.1492	390.33	22.0465	394.293	67.9249	605.902	28.5631	2.5821	158.553	51.723	32.8814	45.9348	23.6708	41.98	66.0327	239.289	4.6271	322.518	5.65289	34.3531	15.6585	110.268	1442.03	91.1571	132.583	706.266	98.1295	94.3703	228.174	54.8113	5.63204	13.103	205.308	141.868	83.4085	67.5474	158.194
13.9891	0.071064	0.0938101	123.693	91.2058	-0.00259142	229.398	9.28942	27.0443	9.3632	252.799	165.407	26.7797	9.41803	391.391	19.5365	388.667	66.0217	583.468	26.9662	3.7309	155.583	46.4287	52.999	74.1278	20.2881	53.7213	65.5533	231.385	4.12214	306.329	5.06216	33.5949	13.5694	126.025	1366.85	81.0109	133.072	684.059	85.7572	90.1108	213.045	75.0954	5.29339	11.1129	212.489	247.639	106.511	65.3689	153.638
14.089	0.0636373	0.0846669	132.202	83.916	0.0112317	230.406	8.31639	28.6803	8.48201	229.012	163.092	22.9409	8.73953	381.571	17.2949	372.794	74.2827	552.065	25.026	4.1824	145.595	41.0919	59.7503	112.758	27.4948	54.8229	62.0377	214.878	3.67163	313.65	4.53257	32.0847	11.7506	131.295	1281.66	71.8154	129.851	650.12	74.6207	83.634	194.97	83.6819	4.97344	9.38778	208.877	310.06	127.756	61.9776	141.148
14.1889	0.0569841	0.0763183	133.949	77.0736	0.0235985	224.777	7.44513	28.2096	7.68654	206.186	156.809	19.6087	8.10989	364.416	15.2878	350.499	75.0383	515.243	23.7342	14.2296	132.784	36.0492	60.6124	124.185	57.5668	53.8689	57.0591	195.023	3.27083	326.71	4.05835	30.0973	10.1703	138.683	1191.17	63.5401	124.167	612.952	64.6874	76.0787	196.131	111.038	4.67202	7.90816	199.673	451.466	178.148	57.8479	125.775
14.2888	0.0509828	4.64288	134.923	70.7091	0.0342199	215.005	6.66507	26.7786	6.96843	184.652	148.616	18.3754	7.52568	342.602	13.507	324.562	71.934	475.629	22.0877	19.1697	119.323	38.1371	61.1876	121.843	62.4955	49.3168	51.539	180.079	2.91394	332.728	3.63401	27.9076	8.79905	138.763	1098.9	56.1324	116.941	577.31	55.8935	73.4046	219.96	122.218	4.38924	6.65047	187.827	508.598	196.48	53.3287	110.085
14.3888	0.0455998	5.57129	131.569	64.8219	0.0428715	202.815	5.9667	24.9622	6.3201	164.607	139.662	16.8026	6.98367	318.121	11.9014	296.974	67.0072	442.372	20.3157	20.9426	106.29	56.8407	56.887	113.045	58.4251	43.5144	46.0017	162.891	2.59596	324.568	3.25454	25.6796	7.6104	134.643	1007.43	49.5286	108.849	554.827	48.1567	68.6161	221.253	123.897	4.12526	5.58417	174.994	512.109	197.547	48.6724	95.3025
14.4887	0.0408148	5.44878	125.429	59.3967	0.0494444	189.393	5.3415	23.0443	5.73438	146.145	130.583	26.2952	6.48081	292.439	10.4887	269.128	61.3807	415.014	18.5471	20.8208	94.179	62.6692	55.0808	101.703	51.6704	37.6011	40.7307	145.531	2.31265	327.296	2.91525	23.5081	6.5808	128.233	918.62	55.6806	100.38	524.414	55.5746	62.7383	209.924	119.778	3.87992	4.68471	162.085	487.129	189.69	44.0564	81.9424
14.5886	0.0365594	5.17393	117.617	54.4108	0.0538818	175.539	4.78181	21.1615	5.20474	130.573	121.719	30.7451	6.01425	266.609	9.22406	241.973	65.7291	388.152	29.6803	19.6294	83.1773	61.834	50.3257	89.8562	44.6243	32.0917	35.8657	129.032	2.06027	319.994	2.61186	21.4446	5.68945	120.7	833.728	57.4357	91.8796	489.756	58.4659	67.9924	193.68	118.62	3.65315	3.93269	149.585	448.9	177.577	45.6871	70.15
14.6885	0.0327639	4.75125	108.921	49.8382	0.0561968	161.783	4.2808	19.376	4.72541	124.239	113.243	31.9903	5.58136	241.374	8.11529	220.469	64.8889	358.923	34.4955	17.8948	73.3138	57.7768	44.8006	78.5129	39.5665	27.1841	31.4613	113.858	1.83547	303.774	2.34046	19.5147	4.91807	124.95	755.646	56.422	92.5735	453.351	58.2902	91.2771	176.158	113.087	3.4447	3.29605	137.736	415.588	163.792	108.466	62.3128
14.7885	0.0293902	4.31685	99.8949	45.6506	0.0564829	148.465	3.83235	17.7124	4.29114	116.435	105.237	31.2713	5.17966	217.235	7.13272	206.313	97.3105	328.827	35.7127	15.9452	68.3885	52.3771	54.0969	68.1258	41.0766	22.92	27.5243	100.164	1.63526	282.438	2.09748	17.7274	9.45904	147.88	696.998	119.328	90.5812	424.85	71.9672	101.611	209.742	105.263	3.25392	2.76025	126.647	376.843	149.734	205.503	100.726
14.8884	0.0263832	3.90849	91.0365	41.8185	0.0549573	135.793	3.431	16.1773	3.89749	107.819	97.7267	29.416	4.80688	194.514	6.25848	190.348	109.308	298.937	34.9424	13.9785	62.5694	46.6366	66.5503	58.8515	37.8136	19.2684	24.0348	114.197	1.45692	258.599	1.87972	20.4771	11.5021	156.614	654.203	158.806	90.073	499.559	86.4968	103.573	213.164	97.5798	3.07903	2.31291	116.346	337.347	136.132	284.105	122.061
14.9883	0.0236643	3.53461	88.6883	38.3129	43.2915	123.886	3.07183	14.7683	3.54024	98.8727	97.9768	27.4551	4.46087	185.348	5.48891	173.659	110.339	269.998	33.1319	12.1082	56.3319	41.0673	85.0262	50.6953	33.2283	16.1686	20.9596	114.904	1.29802	234.019	1.68445	21.3243	12.0655	156.93	608.51	177.305	91.7488	536.973	92.9517	100.328	203.199	106.156	2.91917	1.93906	106.823	299.533	123.343	351.477	123.853
15.0882	0.0211996	3.19518	84.4914	35.1046	67.5444	112.799	2.75041	13.8015	3.2157	89.9402	112.781	25.0347	4.13963	181.275	4.814	157	115.108	251.51	30.8334	10.3933	50.2366	35.9106	85.7714	43.5895	31.0345	13.5512	18.2597	108.992	1.15643	228.271	15.3608	21.0572	11.7842	152.4	561.76	182.222	90.4528	545.732	93.8896	94.0347	187.911	106.734	2.77296	1.62638	98.045	264.555	111.517	457.79	116.349
15.1881	0.0189412	2.88782	184.293	32.1661	79.6223	102.545	2.46268	12.7589	2.92068	81.261	117.141	22.451	3.84141	173.539	4.21874	140.878	112.186	231.814	28.3634	8.85903	44.5445	31.2614	84.9945	37.4352	35.6804	11.3484	15.8956	100.134	1.03024	234.347	22.5333	20.1643	11.0503	145.222	515.304	178.603	87.99	535.743	91.1812	86.1471	171.116	106.024	2.63851	1.36488	89.9698	232.854	100.689	564.587	104.988
15.2881	0.0168039	6.83651	257.928	29.4727	84.0148	94.8435	2.20513	11.7259	2.65246	86.4126	115.823	19.888	9.7656	163.453	3.68754	161.55	105.48	211.804	25.8992	7.50964	39.3587	27.1362	86.1993	32.1249	35.3525	9.49803	13.8295	94.2633	0.917807	229.776	25.7409	18.9456	10.1025	149.682	470.111	169.866	83.9466	513.939	86.1806	77.623	154.563	101.266	2.51381	1.14598	82.5498	204.485	90.8341	703.33	97.8463
15.388	11.3958	7.44945	299.331	27.0022	83.67	99.9235	1.97461	35.2208	2.40855	87.6449	111.535	17.4544	12.0123	151.999	3.22741	170.481	97.1579	192.114	23.5359	14.6468	34.7012	23.534	80.2907	39.8802	31.991	7.94561	12.0263	100.44	0.817687	218.56	33.3505	17.5834	20.066	147.75	475.065	160.767	84.4578	485.134	79.8556	69.0756	139.006	94.3735	2.39669	0.96265	75.737	192.345	81.8995	790.423	101.241
15.4879	17.0041	7.115	318.033	24.7351	84.6786	100.489	1.76818	44.6407	2.1867	86.112	105.803	15.2089	12.5516	139.896	2.81614	171.211	107.979	180.775	21.3205	17.9108	30.5536	20.379	72.1138	59.675	42.0616	6.64422	10.4541	98.0225	0.728601	203.499	41.2045	16.1868	24.5827	142.204	477.353	149.309	92.7107	452.634	89.1741	60.8814	124.72	86.5367	2.28497	0.809043	69.4846	203.793	73.8182	902.906	96.0139
15.5878	41.7533	6.54582	321.055	24.0477	82.2929	98.1157	1.58328	47.1071	1.98491	86.3102	99.4822	13.1781	12.3174	131.352	2.45058	176.106	108.473	167.977	23.5757	18.7985	26.8794	17.6291	63.6783	65.4119	41.6176	5.55377	9.0844	91.4943	0.649406	186.522	48.8163	14.8196	32.788	136.876	468.201	141.506	100.049	418.68	101.956	53.255	111.761	89.8587	2.17623	0.68033	63.7479	198.988	66.5195	973.074	97.999
15.6878	53.0648	5.95134	313.541	26.389	77.9674	93.9044	22.1813	46.2318	1.80141	84.0931	93.0452	17.8146	11.7508	135.553	2.13879	173.937	108.099	158.262	23.8473	18.9698	23.6348	15.2403	55.7676	64.0456	41.7518	4.64043	7.89202	83.293	0.579071	168.933	51.2675	13.517	35.7092	129.706	451	131.548	102.415	390.137	106.72	46.3031	100.078	102.933	2.06826	0.57257	58.4846	186.132	59.9341	999.531	100.759
15.7877	56.4594	5.39004	299.23	26.7261	82.9135	105.392	33.8088	43.8394	1.63451	80.2532	86.7457	19.7611	11.059	134.83	1.88031	167.069	115.9	147.207	23.0386	18.0438	20.7751	13.1691	48.6408	64.1766	37.959	3.87559	6.85482	74.7117	0.516668	151.586	54.9251	12.2973	35.5692	121.693	428.378	120.626	101.303	360.526	106.063	40.0617	89.5833	106.232	1.95875	0.482467	61.2974	169.835	53.9959	988.902	95.2662
15.8876	62.7142	4.87556	280.815	25.9744	82.9377	109.957	47.537	40.8439	1.48283	75.3873	89.5138	20.0175	10.3383	130.688	1.60766	157.242	114.487	135.514	21.6802	16.5448	18.2579	11.3762	42.3384	60.2002	33.1802	3.2353	5.95338	66.4082	0.461348	147.554	60.3625	11.1679	33.746	113.437	403.332	109.509	97.8302	338.028	101.879	34.5224	115.77	103.772	1.84653	0.40728	87.7425	165.32	48.6434	953.027	86.2693
15.9875	62.8477	4.40844	260.212	24.664	80.0263	109.915	50.0799	37.6964	1.34479	69.9391	88.2081	19.2561	9.6321	124.269	1.37227	145.725	108.443	137.912	25.5282	19.0586	16.0435	9.82585	36.8149	54.5045	28.5055	2.69949	5.17042	73.6496	0.412332	155.508	61.1379	10.1303	31.0832	105.289	386.757	98.6781	92.8298	313.816	95.5328	29.6497	121.004	98.0993	1.73104	0.344515	98.6872	158.559	43.8202	900.794	76.2336
16.0874	59.6369	3.98558	246.46	23.0989	75.4672	106.892	57.9855	34.6896	1.21932	64.2338	87.0106	17.9237	8.95898	121.189	1.17939	136.826	100.32	135.868	26.581	19.4584	14.0966	8.48585	31.9955	48.3433	30.1148	2.25141	4.49084	82.8001	0.368906	154.983	59.2385	9.18196	28.0876	97.4485	366.56	92.7494	86.9139	298.816	96.9553	29.5751	132.121	98.8923	1.61284	0.292317	101.039	146.813	39.4747	838.797	66.3864
16.1874	54.7707	3.60312	229.984	21.4509	70.0865	102.02	86.1623	31.8009	1.10553	58.5051	83.6784	16.3121	8.32579	115.769	1.0223	144.742	91.5159	130.777	26.0848	18.6358	12.3853	7.3281	27.7999	55.3941	31.7877	1.87694	3.90128	82.8044	0.330419	149.055	55.894	8.31844	25.0555	90.0195	343.686	85.7208	80.5283	318.658	94.4556	34.7351	129.882	106.798	1.49373	0.248618	98.7576	133.133	35.5601	771.86	57.2911
16.2873	49.2561	3.25739	218.793	21.0941	64.4057	96.0841	92.055	29.0912	1.00294	52.9163	79.3168	14.6082	7.73429	108.86	0.891236	145.587	82.774	123.695	24.7738	17.1629	10.8815	6.32792	24.1513	55.2902	38.5849	1.56421	3.38989	78.2908	0.296259	139.884	51.8576	9.73747	22.1522	83.0498	319.398	78.2713	80.8596	326.887	89.4755	36.4027	121.918	106.963	1.37664	0.212307	113.438	119.18	32.0337	717.718	49.1615
16.3872	43.6763	2.94488	204.842	40.8875	58.7465	89.621	88.918	26.5812	0.911035	47.5775	74.5441	15.3119	7.18341	101.098	0.779191	141.635	74.4702	115.414	23.0765	15.3996	18.7686	5.46397	26.2215	51.7602	37.3479	1.3033	2.94638	71.7929	0.265871	134.645	47.5831	10.2053	19.4625	76.5529	294.64	70.8347	78.9284	322.831	83.0474	35.8606	111.878	111.458	1.26479	0.18188	117.598	105.821	32.6089	674.569	42.0331
16.4871	38.3524	2.66237	189.465	53.6526	53.2999	82.9929	82.4479	24.272	0.829003	42.5586	69.7012	15.0319	6.67119	103.56	0.682253	134.567	66.7758	106.519	22.4069	13.5663	21.5241	4.71776	30.6134	46.8083	33.4939	1.08601	2.56156	64.6718	0.238758	126.436	43.3371	10.1143	17.0226	70.5223	270.102	71.8017	75.4939	317.061	76.8006	41.2267	102.721	111.198	1.16162	0.156405	115.698	93.4687	44.0023	625.361	35.8548
16.5871	33.4462	2.4069	173.594	60.7002	60.4075	92.7466	87.2725	26.332	0.755172	37.8995	68.8198	14.1792	6.19524	102.485	0.598005	125.616	59.7498	103.321	29.0479	11.792	24.6662	4.07334	30.0223	52.5387	31.9871	0.904896	2.22747	60.942	0.214445	124.886	39.2695	9.70794	14.8404	64.9403	250.62	69.7795	71.1183	304.25	79.184	42.7428	93.1907	106.486	1.07024	0.134985	119.403	82.2795	47.989	574.468	30.5389
16.687	29.0239	2.17586	161.683	62.3626	62.5149	100.134	84.0014	28.6613	0.686774	33.6183	66.2189	13.0245	5.75295	108.812	4.78831	115.672	53.3908	103.336	31.465	10.1471	24.818	3.51703	30.6444	51.9785	28.5342	0.754456	1.93693	65.6055	0.19253	137.409	35.4588	9.13588	12.9074	63.3634	232.898	67.1633	66.2134	287.259	77.9428	44.4416	84.0092	111.217	0.992771	0.116913	117.198	72.2708	47.997	545.225	25.986
16.7869	36.7686	1.96685	148.954	61.077	61.5665	102.188	77.7693	31.1169	0.620322	33.6692	62.7865	11.8513	5.34191	110.294	7.20704	105.367	66.5488	100.56	31.5083	8.66495	23.5251	3.03693	28.6176	50.8891	24.7373	0.629367	1.6842	64.3351	0.172688	140.461	31.9395	8.48935	11.2066	64.5474	226.227	64.2457	83.2109	268.058	74.3718	44.5088	79.4856	109.376	0.929693	0.101631	111.939	77.6694	61.7662	519.349	30.2064
16.8868	39.0699	1.77783	136.062	58.7143	67.2879	100.732	70.7513	30.9231	0.552564	32.7861	59.0192	10.6121	4.9598	108.353	8.36801	95.1377	89.1242	95.9083	30.2707	7.35549	21.6093	9.08061	27.0527	47.1616	24.1072	0.525511	1.46459	60.2051	0.154674	137.344	29.769	7.82296	9.71753	63.2893	232.874	60.1088	92.6665	247.979	69.4016	45.4191	74.1469	103.829	0.88003	0.0886552	105.247	83.8672	66.2182	486.524	30.1527
16.9867	38.2833	18.465	123.445	55.3957	68.326	97.0431	91.9972	47.6003	7.00748	31.2763	55.1909	9.39024	4.60446	104.73	8.73736	118.211	96.4847	90.073	28.3921	7.24582	19.4999	11.5119	24.4595	42.4036	27.8833	2.20746	1.79651	54.8882	0.138286	130.393	31.5393	7.1685	14.0138	66.6369	238.706	55.3727	96.6873	227.91	63.6908	47.7669	67.8237	96.3787	0.842569	0.0775714	98.0284	82.6365	65.6894	468.757	28.0962
17.0867	48.393	21.7571	126.818	51.6799	66.5349	92.0088	95.9186	53.3159	10.985	38.0155	77.3816	8.23431	16.7073	99.3742	8.62266	130.11	102.431	94.7665	26.2428	6.79314	21.9119	12.0262	21.6669	37.4507	26.6033	21.7436	1.88622	49.2739	2.85177	121.243	37.1223	6.54376	23.2318	66.5595	237.513	69.9757	96.8666	211.232	69.9097	47.1531	61.4095	97.278	0.817313	0.0680204	90.7835	77.6718	62.6218	451.88	26.4433
17.1866	51.3763	26.3375	129.148	47.8813	63.12	86.2404	91.7853	53.6853	13.2524	41.6752	87.8483	22.2616	32.5671	92.9536	27.4435	134.097	113.238	95.4892	35.3496	6.17013	21.8645	11.5691	19.0047	49.2363	26.4945	28.7602	1.84045	53.4242	8.36703	111.015	38.8695	14.3171	27.1816	64.5167	237.617	76.4088	95.786	211.554	74.8079	44.7517	80.2725	93.8045	0.794953	0.0596226	83.7768	71.0622	58.3789	427.204	23.886
17.2865	50.3187	29.1899	126.846	49.1463	66.4115	80.1545	109.052	51.5511	14.3512	49.7409	94.7732	41.2312	38.3392	85.9624	37.5759	132.621	142.58	93.4179	42.0858	5.4839	20.6383	10.6618	24.344	51.7877	25.7781	29.6746	1.72459	52.5627	14.126	109.281	46.091	18.2475	40.0426	61.4059	240.167	77.5801	92.4845	215.441	75.3679	41.3589	84.2118	87.9579	0.779501	0.0520259	101.761	69.0638	53.712	397.867	21.0762
17.3864	47.1132	30.2164	121.511	48.1103	66.0315	74.0295	109.343	49.2855	17.7554	54.0049	95.5102	50.6395	39.4418	79.8144	42.1589	157.738	164.692	94.2309	56.2184	4.79859	25.1076	9.58721	67.6304	59.1737	25.1682	64.2359	1.57837	57.5658	38.7713	104.231	48.4247	19.8484	45.1785	68.5249	236.572	77.2561	87.7459	211.773	75.1611	37.5048	81.4085	80.9863	0.768078	0.0449472	127.515	74.318	49.0254	366.166	18.3371
17.4864	42.9043	28.4632	114.307	52.2305	63.4758	68.0477	103.002	46.1142	19.4714	55.5028	92.9412	53.9272	49.0053	73.3683	43.2695	169.788	168.302	106.683	62.8046	4.15056	37.4368	8.49401	82.8376	62.3291	22.647	74.6738	5.06363	69.3986	48.2861	97.2411	56.1298	20.5427	49.2761	70.5575	228.622	74.2394	88.2934	270.215	83.0347	33.534	75.8054	73.6536	0.759736	0.0381566	137.045	73.1274	44.528	337.112	32.7883
17.5863	56.1588	26.0728	106.076	52.6181	64.8875	62.3229	94.4532	42.6582	20.0526	55.0323	94.4907	53.4217	51.3797	66.888	42.2738	172.646	162.316	128.462	63.8424	4.07859	41.7659	7.45632	82.5014	62.0732	19.708	88.6355	6.69589	71.4611	50.2345	109.738	62.9189	20.2176	49.1196	69.6071	217.709	80.1555	86.3113	300.187	89.3656	29.6623	69.2789	74.0324	0.752916	9.04431	151.428	68.7066	40.3193	318.84	37.3627
17.6862	60.4512	23.6699	97.4184	50.9884	74.2407	61.1841	85.5475	39.2182	19.8861	53.2027	106.704	50.6813	60.3866	60.5588	40.0647	169.21	173.478	140.21	61.8496	3.81751	41.5465	6.50721	76.28	58.0407	16.8973	88.0478	7.24734	68.587	48.5446	113.773	64.3635	19.3224	58.5364	66.9715	204.903	80.8728	82.644	310.924	90.3502	26.018	62.6996	71.2131	0.749431	12.2443	153.76	62.8633	36.4382	314.584	37.2915
17.7861	61.8745	21.4253	120.886	50.4173	77.1986	58.7838	80.1241	44.4303	19.2407	50.4761	109.877	46.7356	62.087	54.5062	37.2188	161.634	184.263	144.637	63.8806	3.46294	39.1545	9.54594	68.2803	52.4507	14.3885	81.0388	7.18961	63.432	45.2411	112.249	62.7204	18.1336	62.0187	63.4467	191.021	78.365	77.9169	341.751	87.7972	22.6699	56.4511	66.6697	0.748111	12.6802	149.629	56.5943	32.8911	302.569	34.7453
17.886	59.4179	19.3747	137.846	48.3507	76.2389	55.6322	88.2488	45.9645	22.5956	47.1987	108.156	42.2526	60.4988	71.1289	34.1036	159.522	181.19	143.83	67.8349	3.07435	35.8505	10.6851	60.1953	63.9132	12.213	86.9479	7.41008	103.644	41.3544	107.225	59.388	16.8189	77.7953	59.5172	176.675	88.9941	72.5881	361.042	83.0178	29.7807	50.6837	66.9531	0.747618	11.8846	142.711	55.4741	29.6671	285.555	34.9189
17.986	54.9743	17.5146	145.073	45.5545	72.9772	52.0797	107.433	44.7046	35.0184	43.6265	103.89	37.6543	57.5193	80.8213	30.9482	153.14	171.199	139.388	131.328	4.97579	34.6917	20.0746	52.6748	70.2645	10.3508	82.9105	7.16596	183.236	37.3962	124.576	58.6217	15.4787	82.6875	55.4733	162.32	92.2856	66.9885	425.476	89.6792	32.8551	45.437	64.3702	0.745902	10.6171	134.064	52.0007	26.7465	265.588	32.6479
18.0859	49.6794	15.8314	145.602	131.241	69.889	56.4124	108.567	42.1987	42.1113	39.9462	98.4067	33.1973	54.0384	85.4107	27.8907	144.075	158.147	137.554	169.75	5.78723	64.3743	26.4157	49.3301	68.8853	8.7664	92.5504	6.68184	212.553	33.6095	131.179	55.9432	26.2038	81.3294	51.4853	148.283	94.145	61.3528	461.759	90.8681	39.502	40.7004	60.2455	0.741145	12.2891	126.825	47.508	24.1059	269.783	29.3824
18.1858	44.197	14.3095	141.65	263.901	65.5821	57.6836	103.522	39.2208	45.5632	36.291	92.4474	29.0279	50.4674	86.3113	25.0089	133.481	144.142	132.563	209.111	5.93591	99.6344	30.3188	44.4145	63.885	7.42203	89.7421	6.09213	215.45	30.0991	137.327	52.282	31.4002	76.5866	47.6495	134.792	91.851	55.8436	513.157	88.431	53.0816	36.4417	55.4041	0.731807	12.0593	118.562	42.7307	23.9599	274.473	29.1316
18.2857	38.8987	12.9337	134.821	376.777	60.7004	56.9361	95.4467	36.1515	46.5657	32.7536	86.4203	25.2199	46.9909	84.6106	22.3444	122.184	130.303	137.024	236.283	5.70021	111.087	30.4467	39.2647	66.6649	6.28281	81.6164	10.9359	205.144	36.9098	155.691	48.2028	33.2613	70.2077	44.0164	122.002	109.781	59.7458	531.618	83.7053	59.1148	32.6213	50.3501	0.716963	11.0231	110.888	38.058	22.864	269.781	27.0513
18.3856	33.9778	11.6902	126.272	424.223	55.6481	54.9003	86.6673	33.1716	45.956	29.3954	80.5443	21.8008	43.6871	81.1388	19.9103	110.763	131.633	141.362	301.022	5.25891	114.294	28.7141	34.4063	63.7994	5.31807	79.39	13.0087	188.881	38.183	161.818	44.0424	33.155	63.2384	40.6087	110.008	116.804	60.8317	528.292	77.6479	60.2693	29.1981	45.382	0.695912	9.7179	102.953	33.6829	26.1122	258.758	40.0856
18.4856	29.5197	10.5663	116.826	434.881	50.6725	52.0846	78.1312	30.3614	44.3196	26.254	74.9308	18.7693	40.5838	76.5237	17.7079	99.6144	126.19	140.582	360.529	4.72467	109.544	26.1705	30.0174	58.4066	4.50136	72.3163	13.4818	170.563	40.2168	159.897	39.9952	31.9306	56.2854	37.4323	98.8591	117.115	59.9524	511	71.5597	58.388	26.133	40.6676	0.668861	21.1569	111.744	29.6882	26.6712	243.693	43.5035
18.5855	25.5467	9.55039	107.06	425.414	47.8727	48.84	70.8662	27.7506	42.0632	23.3485	91.1714	16.1068	37.6859	71.2348	15.7265	88.9949	117.549	136.249	396.993	4.16646	127.14	27.264	40.2113	52.1411	3.81004	63.6304	13.067	152.228	39.0855	152.897	36.1674	30.1115	49.6826	34.4836	88.5736	113.031	57.7459	485.191	65.0398	74.2401	23.389	36.2927	0.636445	24.4716	114.086	26.0962	53.7527	228.798	42.1767
18.6854	22.0457	8.63215	97.3718	405.473	52.3882	45.4058	63.8518	25.3446	39.4663	20.6851	96.9638	13.7855	34.9881	65.6186	13.951	79.0627	107.679	137.916	431.002	10.4241	128.595	26.7321	41.1171	45.8517	3.22482	54.8935	12.1932	134.884	36.533	142.902	35.2375	33.0354	43.5975	31.7534	79.1444	107.082	54.6864	454.625	58.468	80.7561	20.9332	32.2923	0.5999	24.0092	116.661	22.8973	81.1642	229.148	38.712
18.7853	19.0311	7.80211	88.026	380.608	56.6359	41.9422	57.3488	23.1371	36.7194	18.2618	97.0325	11.7734	32.4806	59.9258	12.3641	69.9031	107.227	149.517	432.093	13.4166	122.216	24.8945	38.4244	39.947	9.65753	46.8036	11.115	118.973	57.6484	165.602	33.3614	33.5432	38.0969	31.5423	70.547	99.5149	51.1229	421.863	54.179	81.2772	18.7361	28.671	0.560496	21.9464	113.964	20.0664	91.8065	223.456	34.4768
18.8853	16.3935	7.05175	79.1882	353.972	57.1708	38.5537	59.672	21.1168	33.9495	16.073	94.0611	10.0375	30.1517	54.3333	10.9485	61.5495	114.459	153.586	415.391	14.3934	120.713	22.5245	34.5625	34.5987	10.9561	39.6213	9.98013	104.637	64.5357	174.145	31.0202	38.7437	33.1892	30.4729	62.745	105.645	47.3087	388.623	49.4527	78.1061	16.77	25.4154	0.519509	19.3505	118.27	17.5714	103.187	223.02	32.5658
18.9852	14.0993	9.70212	70.9525	327.319	55.4728	35.3059	57.053	19.2701	31.2393	14.1106	92.7522	8.54535	27.9891	48.9618	9.68833	53.9993	112.822	152.287	389.765	14.1727	113.348	20.0331	30.5415	31.0787	10.3902	47.2681	8.87128	91.8594	64.4145	182.658	28.5042	52.9099	28.8498	28.9425	65.4872	105.564	44.2858	381.241	55.0637	77.6453	15.0104	22.5027	0.478379	16.7252	119.386	15.3782	104.649	216.282	47.5191
19.0851	12.7911	26.1285	63.3629	301.592	52.5027	32.2374	74.0859	17.5833	28.6408	12.3631	89.1818	7.26677	25.9809	43.8892	8.56924	47.2259	106.741	147.274	362.354	13.2836	103.572	17.6289	26.7569	44.2998	9.24258	47.0445	7.83184	80.5469	61.0229	200.969	25.9844	59.1315	25.0372	27.1937	78.2722	101.665	45.46	386.403	64.6719	74.0283	13.4353	19.9056	0.438327	14.291	131.263	26.2473	100.948	205.394	51.3375
19.185	14.4619	48.9108	56.4292	277.265	48.8788	29.3686	76.3468	30.7397	26.1845	10.8127	84.5219	6.17392	24.1157	55.4368	7.5795	41.187	107.389	139.801	348.106	12.0627	93.1763	15.4094	23.3418	47.8509	16.5788	43.3398	6.88149	70.5738	56.2779	205.427	25.2444	60.6043	41.3283	25.3722	85.7287	95.56	53.8925	378.658	68.6757	68.6341	12.0249	17.5956	0.400067	12.1284	139.727	30.4273	94.7494	191.962	49.671
19.2849	15.8892	59.1514	92.2642	254.54	44.9925	26.7076	88.4344	35.5414	29.9519	62.8253	87.2088	9.83699	22.3836	62.0061	6.71424	53.0154	157.927	130.811	326.494	10.7192	83.0549	15.8915	20.3194	46.5404	17.5479	38.3719	6.02653	61.8051	76.9786	200.864	26.4191	59.3174	48.2948	23.5638	94.4624	88.3202	58.2479	374.868	86.1632	62.3832	10.7621	18.2287	0.364283	10.2512	139.344	30.9717	87.531	184.771	45.5418
19.3849	15.8377	85.6214	113.4	233.469	41.0867	24.2539	87.9219	49.5172	48.3835	113.185	85.9306	11.5683	20.7759	64.9209	5.92387	69.0915	176.337	127.336	301.778	9.37828	77.5905	68.1066	17.6697	50.7482	16.2638	33.2232	5.26578	62.3041	82.6712	190.695	26.0759	56.5021	49.7705	21.8174	98.6281	93.4331	59.685	406.92	94.5665	55.8758	9.63125	17.8448	0.33168	8.64332	160.945	29.6304	80.095	184.448	40.535
19.4848	14.9827	87.0552	124.114	214.019	37.3069	22.0017	82.5308	56.7941	59.0052	168.355	82.5886	12.0709	19.2849	65.2048	5.24134	77.7946	177.519	121.474	276.378	18.5363	70.6955	89.7199	15.3573	49.5702	16.7362	28.389	4.59373	59.156	81.0525	177.311	24.8832	52.9142	48.1419	20.1591	99.4022	100.255	59.0779	415.943	107.139	49.4905	44.0299	23.1243	0.30244	7.27676	170.858	27.396	72.8635	178.9	35.4538
19.5847	13.734	81.5904	127.566	196.114	33.7354	19.942	79.5702	57.7413	64.2849	260.203	78.2552	11.819	17.903	63.6437	4.64002	81.2514	175.386	114.103	251.625	22.739	68.7137	143.538	13.3441	45.883	15.358	40.2753	4.87421	54.3792	89.5468	162.357	23.2538	49.0119	49.0078	18.6013	97.7104	100.799	58.8268	409.844	114.601	43.4537	56.7176	25.5449	0.276429	6.12076	170.146	24.822	66.0446	180.583	38.8664
19.6846	17.5862	74.6186	126.079	179.658	30.4141	18.0636	76.3316	55.7026	65.9643	332.976	73.5295	11.1297	27.049	60.8359	4.10802	81.0602	166.143	105.876	228.212	23.9004	86.4961	175.729	11.5932	44.2795	13.4776	42.4719	9.79091	49.0595	111.081	146.942	21.4396	45.0673	53.5046	17.1483	94.2771	97.4583	69.3138	394.164	115.432	50.9305	59.2217	36.9063	0.253305	5.1457	163.829	22.2093	59.7285	191.433	52.9282
19.7846	20.8029	74.5057	124.755	177.305	27.3593	16.3545	70.5637	52.3619	65.2678	445.943	68.7415	10.2114	33.1035	57.233	3.6357	78.4128	153.708	106.408	208.785	24.0175	102.895	224.177	23.4166	54.4626	11.5994	40.1935	11.9575	51.4693	116.81	131.786	20.3892	41.2373	53.3608	15.7991	89.6647	102.754	74.667	383.673	113.724	62.4266	57.1349	41.9278	0.232569	4.32474	165.092	26.8119	59.1906	195.199	55.9629
19.8845	21.4699	69.4645	142.094	169.848	24.571	14.8019	64.1509	48.5589	63.0524	512.507	64.0686	9.19887	34.5363	53.1722	3.21579	74.1896	140.223	111.024	197.165	22.7894	111.213	282.846	44.5694	63.9167	9.89476	36.1007	12.5324	52.7226	125.582	136.122	25.0274	37.6071	50.6616	14.5502	84.3059	102.266	84.9194	365.91	110.635	69.5419	53.1511	43.0963	0.213965	3.63422	159.998	27.7615	56.3963	192.158	53.6167
19.9844	20.7117	63.4233	149.429	183.346	22.04	13.393	67.8933	44.7041	59.914	544.916	59.6022	8.17646	52.8978	48.9019	2.84292	72.4659	126.831	111.257	183.011	20.8638	109.088	325.414	49.3203	64.4254	8.40579	31.5151	12.2198	50.4736	123.181	148.958	26.7027	34.2183	46.6838	13.3963	78.5299	106.783	89.695	343.961	104.696	70.9097	48.5507	42.0006	0.197182	3.05361	151.714	31.11	57.3276	184.515	48.9026
20.0843	19.2164	78.8125	149.883	184.192	19.7518	12.1158	65.3443	40.9908	56.2634	552.635	55.385	7.19487	65.724	44.6013	2.51217	69.0505	114.109	108.421	168.058	18.646	102.064	327.119	47.4838	60.6115	7.29242	37.2045	11.4439	49.4028	115.681	151.783	26.6352	31.086	71.2013	12.3313	72.5837	114.346	90.5811	319.94	97.1018	68.7014	52.3964	39.6475	0.182067	2.5655	142.03	32.7118	55.3676	173.921	43.3947
20.1842	17.3971	77.6934	145.737	193.352	17.6889	10.9586	74.1048	37.5029	52.3808	542.932	51.4327	6.28243	68.9167	40.3959	2.21983	64.6	102.32	103.518	180.274	16.3818	93.0721	308.665	43.2781	54.9644	6.24367	36.882	12.2522	60.3429	114.14	148.099	25.5828	28.2098	81.2437	11.3491	76.3114	114.83	88.7722	311.572	93.8641	64.4001	63.5981	36.6677	0.168236	2.15546	140.165	31.8199	52.0039	170.981	45.3797
20.2842	15.4964	72.1644	138.651	191.52	15.8333	9.91081	74.6916	34.2694	63.0626	521.352	47.7454	5.45284	104.453	46.2025	1.963	59.5892	124.005	99.1398	179.647	14.2135	87.8812	281.404	38.4822	49.4755	8.71272	42.707	12.0792	62.4616	107.511	140.389	24.0108	25.5804	92.3974	10.4432	77.2742	140.526	85.1613	297.244	88.422	65.6844	65.0803	33.4498	0.155895	1.8114	134.284	29.7005	48.0617	167.403	46.65
20.3841	13.6505	65.809	129.815	210.536	14.1667	20.0328	70.5118	31.2932	68.2723	492.085	44.3135	4.71045	130.194	56.8049	1.73585	78.8834	151.156	93.4089	190.085	12.2165	85.7228	251.429	40.8624	63.3158	8.75096	50.962	56.169	67.2721	98.8453	165.15	22.202	23.1839	109.692	19.263	76.2192	151.212	80.4096	279.478	81.7285	63.6516	62.2284	30.227	0.145199	1.52219	126.483	27.0648	43.9898	174.473	59.0104
20.484	11.931	59.6563	120.075	364.954	12.6715	34.4716	64.7211	28.5646	69.799	458.261	42.6239	4.05385	143.684	62.6764	1.53637	89.4549	172.626	86.8877	214.796	10.4244	80.4032	221.888	38.7492	65.966	21.1241	66.6369	101.871	70.5856	89.677	189.125	22.0255	21.0041	138.854	23.7513	73.7313	152.274	75.0013	260.001	74.4524	59.6754	57.6331	27.1336	0.135952	1.58179	117.936	24.3029	40.0244	174.307	60.8372
20.5839	10.3702	53.9724	110.023	547.791	11.3314	51.1607	61.6256	31.7096	68.9002	422.185	47.7759	3.4783	144.228	65.0842	5.9317	127.643	175.54	79.9902	256.565	8.84521	97.4179	234.559	35.0836	63.0823	23.3875	68.4969	171.625	68.3777	80.7481	197.641	25.9783	19.0243	156.258	25.7876	70.2653	147.375	69.2859	239.976	67.052	56.8784	52.5231	24.2415	0.127938	1.48531	109.293	21.6211	36.2824	169.158	57.5962
20.6839	25.6411	48.7979	100.061	690.065	10.1311	60.5725	56.7811	42.9315	66.4559	385.524	49.0226	2.97729	139.037	65.0072	8.3169	149.451	168.863	95.5471	324.726	7.47194	100.229	226.947	31.0987	58.7317	22.0066	75.0373	214.765	63.5628	72.3935	195.961	27.2268	17.2281	158.197	43.6211	66.172	138.989	63.5116	220.171	71.2735	52.725	102.391	21.5837	0.121022	1.32917	107.207	19.1201	48.1362	160.725	52.1945
20.7838	32.6271	44.1097	92.9739	742.354	9.05647	65.015	51.541	48.606	63.0774	349.455	48.1568	2.54356	131.509	63.1991	9.41702	159.526	157.611	103.838	402.835	6.28953	105.258	209.827	27.2866	52.9463	19.5139	72.1937	227.373	57.7225	64.7397	187.82	34.1486	15.6	151.501	57.1513	61.7193	128.762	57.85	209.529	71.5155	57.6482	222.106	19.1695	0.115477	1.15891	102.361	16.8422	52.1835	159.202	46.1423
20.8837	34.7312	39.8688	85.4935	744.504	8.09489	66.1176	46.4562	49.159	59.1862	314.782	46.1984	2.16976	123.233	60.2277	9.71209	161.368	144.551	106.831	451.927	5.27912	108.75	189.05	23.8217	48.2907	33.7495	65.3976	222.878	51.6942	64.9597	175.839	36.7693	27.1776	160.528	63.2102	62.3755	117.775	52.416	220.577	79.1875	61.7235	333.524	16.9942	0.111166	0.995542	96.222	14.7972	52.0444	153.561	40.1926
20.9836	34.0639	36.0347	99.7553	719.661	7.23474	122.595	55.8217	47.3052	55.0689	284.579	79.1266	1.84881	114.938	56.5258	9.51813	159.924	131.177	141.769	470.07	4.42079	104.441	167.703	24.0896	43.0162	35.4851	57.3654	209.379	45.9015	66.5832	161.835	41.5927	34.252	157.632	67.1666	61.4389	106.722	61.2436	228.069	81.4093	61.5673	376.327	48.006	0.107764	0.847929	89.6144	12.9783	49.7587	145.25	34.6917
21.0835	31.9205	32.569	131.275	851.129	6.46554	196.936	56.1752	44.4109	50.9171	344.747	96.5254	1.57414	106.947	52.4145	9.04168	267.797	118.266	182.093	461.041	3.69502	96.6239	180.21	34.5926	37.7767	32.8126	66.2747	225.24	56.9389	63.8948	148.941	42.7376	37.0857	148.294	67.4235	59.3752	96.0305	135.612	226.364	82.0419	58.8276	374.828	134.627	0.104947	0.718682	82.9904	11.371	46.4663	135.342	29.7721
21.1835	29.0844	29.4365	148.379	971.226	5.77786	249.186	52.9967	41.1565	46.856	384.16	102.77	1.33974	99.3909	48.1274	8.41624	404.237	106.192	242.781	437.724	3.299	112.668	190.643	36.9491	32.8838	28.8877	65.1556	222.607	115.42	59.3296	166.695	47.3376	41.8083	135.857	65.547	56.5457	99.3352	183.082	218.773	79.553	54.6248	354.02	310.653	0.102445	0.607367	76.5904	9.95762	42.7964	124.623	29.3429
21.2834	26.0188	26.6052	155.371	1150.02	5.16319	336.236	57.0686	37.874	42.9643	411.1	102.904	1.14021	92.3117	43.8348	7.72656	483.761	95.106	278.63	410.093	2.89622	114.174	188.874	35.1161	28.4651	24.898	59.6651	210.177	145.882	54.1232	172.031	48.1364	52.8573	138.49	62.501	53.2283	105.139	210.803	207.6	91.0239	62.983	325.879	449.892	0.100173	0.512316	70.5342	18.3609	39.0883	113.654	27.1645
21.3833	22.9882	24.046	155.421	1205.85	4.61393	430.433	55.2866	34.7194	39.2881	418.657	99.7898	0.970684	85.7091	39.6523	7.02456	550.6	85.0388	334.812	380.211	2.51127	120.48	191.703	42.0688	24.5523	21.253	52.6523	198.69	152.976	48.8866	169.233	46.7478	57.3037	138.893	58.8745	49.6342	104.878	224.215	194.435	108.443	65.3952	296.041	591.401	0.0978528	0.431545	64.8728	31.3413	35.5184	102.826	24.3117
21.4832	20.135	21.733	150.844	1232.81	4.12324	479.691	51.329	31.7598	35.8514	412.499	95.0467	0.8269	79.5653	35.6622	6.34168	578.603	75.9589	397.025	348.887	3.20534	116.879	183.054	41.6052	21.1287	18.0602	45.5003	182.619	168.415	43.907	161.335	44.1712	57.8281	132.297	55.0231	45.9214	100.893	227.436	180.359	116.014	64.0638	267.066	686.012	0.0951643	0.363174	59.6188	36.3394	48.9905	92.4046	21.3346
21.5832	17.5277	19.6425	143.32	1204.23	3.685	498.51	46.7576	29.018	32.6631	396.952	89.5851	0.705108	73.8549	31.9108	5.69591	579.525	67.8037	453.255	318.04	3.42658	108.716	168.013	56.6371	18.8496	15.3146	38.8346	164.874	169.431	39.3055	151.868	41.0192	56.0972	127.842	51.1581	42.2062	94.7636	223.572	166.097	116.866	60.4978	240.025	712.293	9.82155	0.305481	54.7641	41.6929	53.8336	82.5591	18.4996
21.6831	15.1906	17.7531	134.057	1176.25	3.29372	497.105	42.2171	26.4951	29.7224	375.286	83.9109	0.602065	68.5506	28.428	5.09597	562.142	60.4983	483.69	288.683	5.99487	98.8117	150.722	58.1696	16.5686	12.9734	32.8958	147.106	160.704	35.119	140.332	37.6613	53.1405	134.339	50.196	38.5722	103.26	214.943	152.124	113.289	55.7172	306.327	698.188	45.6392	0.256909	50.2894	45.0277	54.1972	76.2145	15.9224
21.783	13.1229	16.0455	123.91	1120.16	6.03411	482.645	37.9569	24.1823	27.0218	349.946	78.2994	0.514941	63.6252	25.2274	4.54565	532.945	53.9648	491.908	261.305	7.13048	88.6158	133.347	54.4559	14.43	10.9848	27.7353	130.21	147.64	31.3434	127.887	34.3152	49.5887	139.405	49.2063	35.0776	104.724	203.273	138.737	106.937	50.3987	362.09	661.432	68.5824	6.43044	46.1709	44.3797	71.3145	94.383	13.6398
21.8829	11.31	14.5023	113.476	1050.92	7.45539	460.125	34.0574	22.0665	24.5499	322.738	72.8955	0.441301	59.0525	22.3102	4.04408	496.681	48.1275	484.386	255.546	17.4627	82.0809	116.954	49.0218	19.6188	15.7917	23.3162	114.623	133.146	27.9554	115.312	31.1037	45.8221	135.358	62.5413	31.7613	101.806	189.827	126.113	100.105	71.999	510.55	613.152	82.5876	8.60657	42.3834	41.7293	77.082	113.178	29.5521
21.9828	9.73079	13.1075	103.16	984.093	42.575	433	30.5287	20.133	22.2931	294.969	67.7695	0.37904	54.8077	19.6694	3.59342	456.775	42.9152	466.072	242.215	23.2199	89.2369	102.011	43.335	20.8706	15.9735	22.9074	100.517	118.736	24.9241	103.107	28.0914	42.0654	126.478	68.3253	28.6475	111.452	175.523	114.342	92.5803	82.1298	553.941	560.225	90.4227	11.9204	38.9021	38.1934	76.7681	147.009	35.0309
22.0828	8.36148	11.847	93.2278	970.941	113.011	403.634	27.3526	18.3671	20.2361	267.569	62.9498	0.326323	50.8675	17.2928	3.18879	415.65	40.5623	440.711	234.009	25.2386	87.7627	88.6605	37.972	20.1549	14.5667	30.4994	87.9116	105.152	22.2164	95.7287	25.3071	38.4462	133.076	69.5972	25.7496	121.702	161.011	103.462	94.4877	84.804	586.888	506.795	94.031	12.4313	35.7037	58.2723	73.3405	166.076	64.1906
22.1827	7.17807	27.2237	83.846	945.647	166.915	373.617	24.5012	16.7548	18.3638	241.172	58.4417	0.281587	47.2102	15.1644	2.82766	374.981	37.4766	411.112	220.221	25.0249	82.6777	76.8789	33.1282	18.5405	12.7493	31.5364	76.7415	92.7148	23.4586	87.635	24.6364	35.0326	131.188	68.2383	23.0726	123.572	146.745	93.4685	92.3933	82.7984	569.753	455.268	94.7756	11.6881	32.7668	103.448	68.4578	174.42	73.5545
22.2826	18.6137	29.5707	75.1084	899.044	232.567	343.997	21.9443	15.2829	16.661	216.196	54.2381	0.243507	43.8155	13.266	2.50441	335.883	34.1616	381.041	255.288	36.9881	75.6846	73.4412	57.8843	19.842	10.9595	29.5806	66.9008	81.5218	30.9319	79.2967	23.3129	41.2657	136.781	65.4085	20.616	122.06	133.028	84.3367	106.551	78.0139	531.621	406.949	93.6101	10.4591	30.0717	187.084	63.0346	175.136	72.9947
22.3825	23.8757	28.2197	67.0585	842.629	263.508	315.443	55.0268	13.9395	15.1135	192.89	50.3259	0.210984	40.6647	11.5789	2.22481	299.06	53.089	349.76	300.328	41.7898	68.1596	67.4229	91.5963	19.2157	9.34355	26.4444	69.9371	71.5527	39.7391	82.9338	23.3344	43.3717	133.155	61.8185	18.3745	116.68	120.053	76.0245	112.053	71.7335	486.351	362.457	91.2	9.11496	27.6	282.729	57.5642	170.575	67.814
22.4825	29.8074	56.3887	59.705	782.915	272.661	288.356	144.45	12.7133	13.7075	171.385	46.6893	0.183119	37.7402	10.0848	1.97369	264.917	60.9601	333.714	312.592	42.2649	60.7927	71.1221	118.245	17.7046	7.93529	38.9198	68.1007	62.7308	41.7993	82.2672	41.7115	43.0501	138.996	63.8462	16.3401	109.117	107.935	70.5772	111.691	64.8062	469.466	321.991	88.0085	7.82521	25.3342	386.725	52.3021	162.51	68.5429
22.5824	31.4837	60.2501	53.0329	760.822	268.5	262.958	170.766	11.5942	12.4302	151.722	43.3119	0.159157	35.0256	8.76592	1.75222	233.643	62.1365	341.015	306.693	40.257	53.9071	68.9077	119.644	17.4089	6.72707	58.5031	63.7261	54.9562	40.5985	78.8712	59.9775	41.3553	135.398	63.0939	17.699	113.397	116.768	78.3225	119.443	63.7651	436.836	285.502	84.3559	6.65906	23.2578	507.399	47.371	152.262	64.2672
22.6823	30.7526	57.2474	47.0121	722.392	256.546	239.347	239.538	10.5729	11.27	133.878	40.1769	0.138457	32.5059	7.60492	1.55732	205.278	59.8472	336.921	291.237	36.9471	47.6313	63.7571	111.339	16.1713	5.69788	95.0953	58.1993	48.1224	37.9352	121.257	68.0472	38.9369	128.947	60.7669	18.2802	129.472	130.826	81.0767	134.316	64.9595	433.459	252.798	80.4629	5.63691	21.3546	548.583	42.8198	140.806	57.9301
22.7822	56.6698	52.5817	41.6034	694.611	240.369	217.535	252.195	9.64123	10.2159	119.758	37.2679	0.120473	30.1671	6.58528	1.38472	179.756	55.899	324.977	271.247	33.0759	41.994	57.4692	99.9577	23.597	12.5664	104.071	52.3256	42.1257	34.7261	204.801	70.0226	36.1907	127.443	57.6047	18.2873	134.642	136.985	80.5303	139.303	66.9256	408.678	223.612	76.4792	4.75648	19.6092	540.94	38.6577	128.847	72.6959
22.8821	67.8388	47.778	36.7627	674.975	222.242	197.484	242.242	8.79167	9.25838	127.045	34.5689	0.104762	27.9965	5.69192	1.23102	156.946	51.2897	307.87	249.61	29.0948	36.9737	50.9937	88.2473	25.6729	13.7455	100.085	46.5566	36.8695	31.4279	269.455	68.4645	33.3539	132.472	54.0587	17.8801	132.914	194.376	96.4185	137.641	67.2441	377.355	197.649	72.5057	4.0058	18.0066	508.753	43.4141	116.887	94.3408
22.9821	70.3839	43.2597	32.444	640.862	221.692	179.12	224.067	8.01736	8.38834	128.657	35.6324	0.0909756	25.9818	4.91125	1.09372	149.024	46.5582	291.02	227.952	25.2658	32.5263	44.8079	77.2766	25.0518	12.8825	90.6429	41.1303	32.2655	65.7992	301.082	64.9607	30.5651	133.258	55.784	17.1832	131.607	239.759	197.497	151.392	64.5518	369.33	179.365	68.6085	3.36962	16.5335	465.712	52.2116	105.271	98.1456
23.082	68.0942	39.123	28.6012	602.295	213.543	178.216	208.588	7.31183	7.59779	126.269	43.2676	0.0788059	24.1118	4.23104	0.970993	139.048	41.9848	278.868	207.147	21.7297	28.5993	50.0043	67.3973	23.1758	11.4047	79.5	36.1584	34.8569	88.9318	310.441	73.2878	27.9015	130.006	55.101	16.2928	126.004	264.533	328.568	155.043	60.1335	366.245	202.947	64.8298	2.83241	15.1779	419.375	54.5139	94.2284	93.3192
23.1819	63.288	35.368	25.1897	561.976	201.15	172.773	190.246	6.66877	6.8795	121.159	45.9779	0.0680118	22.3764	3.64	4.61412	127.995	37.7048	264.613	187.636	18.5506	25.1389	49.606	58.6626	20.816	9.85392	69.4874	44.2159	34.2378	107.625	305.236	101.829	25.4028	121.829	53.0547	15.2827	117.964	274.484	403.743	156.367	54.8446	345.205	208.186	61.1953	2.37975	18.2546	373.777	53.3784	87.2372	84.7663
23.2818	57.3607	31.9693	22.1673	534.917	186.665	164.54	177.862	6.08256	6.22698	114.292	45.9909	0.0583983	20.7656	3.12794	6.60191	116.559	33.7732	247.522	169.603	15.7453	38.0884	55.7901	57.9289	22.6342	9.28384	59.7122	46.3664	32.0673	110.792	290.887	114.127	23.0859	111.332	54.7005	14.2085	113.465	273.985	570.008	151.702	49.2542	317.436	202.659	57.7193	10.1705	20.3665	330.941	50.5236	96.8423	96.2219
23.3817	51.1315	28.8959	19.4942	516.04	194.664	171.946	162.539	6.60217	5.63437	106.387	61.7062	0.0498967	19.2708	2.68543	7.52967	105.219	30.2016	228.91	153.09	13.3032	42.2124	55.5356	53.3711	26.3496	24.764	50.7916	45.2223	29.2489	106.537	271.21	116.738	20.9541	100.07	54.004	13.1119	106.56	266.319	696.038	143.278	43.717	294.93	191.165	54.4085	12.757	20.7743	291.756	46.9061	117.768	95.1169
23.4817	46.9991	26.1176	17.1338	487.884	192.567	172.054	146.976	8.60281	5.0965	97.9749	76.8314	0.0425163	17.8834	2.30382	7.7919	94.2973	26.9789	209.736	138.058	12.0527	41.8705	52.1358	47.696	34.6557	27.7487	49.409	48.4453	26.2641	99.0317	248.836	113.751	19.0026	99.6729	51.9823	12.0235	116.486	253.935	757.424	132.691	38.4511	283.325	210.034	51.2643	12.888	38.6552	256.484	43.0505	128.786	96.9541
23.5816	42.2889	23.6064	15.0524	456.228	184.523	167.434	132.238	9.16494	4.60871	89.4387	82.6673	0.0361461	16.5959	1.97527	7.64862	83.9962	24.0832	190.686	124.427	21.684	39.4022	75.7207	42.0153	36.4564	26.2121	48.511	47.7768	34.9653	100.969	225.544	109.565	24.2596	108.211	49.2599	10.9654	123.239	238.642	775.328	124.868	33.5768	280.983	212.271	48.2846	11.9447	46.7767	230.019	39.2362	132.66	92.1706
23.6815	37.5096	36.1869	15.315	443.831	173.217	159.879	142.91	9.03328	4.16679	81.049	83.2017	0.521868	15.4012	8.09544	7.27004	83.9007	21.4879	183.776	121.62	25.9858	38.1992	82.832	36.752	42.8559	23.28	44.3942	53.4481	41.1767	96.6469	203.79	136.5	26.4059	107.613	54.077	9.95304	122.9	221.76	764.658	115.326	29.1517	279.875	204.849	45.4653	18.4973	49.444	204.474	35.6055	131.499	83.7155
23.7814	32.9423	49.3976	15.0354	423.414	160.364	150.627	138.634	8.58454	3.76699	72.9905	80.9065	11.0391	14.2924	18.2093	6.76634	81.2293	19.1659	188.445	115.24	27.0287	59.4764	81.438	32.0363	43.226	20.1431	39.1623	53.8526	58.9003	89.6225	182.52	146.56	26.7029	102	55.2217	8.99671	118.212	204.239	735.851	104.995	25.1918	264.34	192.176	42.8011	36.2665	49.1282	180.734	39.6782	129.251	77.7446
23.8814	28.7294	49.665	14.4027	408.124	147.042	140.531	134.607	8.0077	3.406	65.3829	77.1808	16.7966	13.2634	24.7815	6.20773	76.9027	27.1657	186.625	107.187	26.1643	66.4239	75.9514	51.674	42.1112	17.225	54.0923	51.3946	70.0466	85.0669	162.327	146.661	25.9349	109.856	56.1127	8.10277	111.018	186.746	696.163	94.5131	30.9601	244.073	203.78	40.2859	41.1522	47.2432	159.158	40.0841	148.739	79.1388
23.9813	31.9991	63.4144	13.5532	385.662	145.123	130.163	125.094	7.39616	3.08074	58.2972	72.8115	20.2898	12.3085	28.7028	5.63801	71.5934	29.9789	180.322	98.5549	24.2633	66.1065	69.1977	61.0031	38.9242	15.9255	56.5825	47.5144	71.7345	78.5328	144.198	141.106	24.5866	108.801	54.9408	13.7303	102.544	169.741	650.591	84.3038	33.162	248.973	203.434	37.9134	40.0764	44.5934	139.814	38.5873	161.085	74.4615
24.0812	32.1087	67.4311	12.5841	363.309	138.858	120.763	114.004	6.79481	2.78841	51.7689	83.0118	21.4451	11.4223	30.6671	5.08391	65.7859	30.0183	187.689	95.5757	21.8761	76.6992	83.8921	60.0446	34.9441	14.0198	54.0338	51.9429	68.6605	71.4121	134.659	132.555	22.955	102.876	52.6187	17.4816	101.383	153.524	602.526	75.9806	33.0862	237.731	194.889	35.6765	36.501	41.6326	125.607	36.1759	164.942	67.2492
24.1811	30.4901	63.9877	11.5641	339.665	130.224	122.539	102.955	6.22393	2.52633	45.8072	85.8514	27.2558	10.5999	31.2114	8.62403	59.8226	32.8753	188.23	90.1442	19.3415	77.5678	86.4705	55.2452	30.8342	15.2447	51.0356	51.7514	71.944	64.3857	129.487	122.63	21.7778	97.6085	65.8943	21.6022	96.9729	143.195	554.23	89.0427	51.4339	220.029	186.804	33.5682	32.1199	45.79	112.517	33.3969	162.838	62.0034
24.281	28.0142	58.749	10.5403	324.15	120.481	120.349	92.8089	5.6914	2.2919	40.4034	84.6981	29.4708	9.83656	30.7494	10.6318	53.9395	55.0124	183.532	83.6081	16.8598	78.233	84.9919	64.5309	26.9816	14.2595	49.7743	49.5385	69.6465	57.7672	121.505	118.068	20.3424	96.502	71.5441	24.9891	91.8865	132.273	507.168	100.998	84.5777	233.049	176.509	31.5818	27.7295	46.396	103.393	30.5473	156.687	80.6122
24.381	25.2006	53.3749	9.54431	331.265	110.421	115.651	84.5622	5.19919	2.08272	35.5359	81.4624	29.4436	9.12814	29.5967	11.4181	48.2932	63.7332	175.303	76.7384	14.5418	74.2479	79.2541	63.2954	45.7824	21.7484	45.3993	51.4823	64.7185	51.6821	112.015	110.962	18.8102	91.1533	82.5975	26.867	85.408	129.43	477.144	105.254	101.234	250.509	173.031	29.711	27.7887	45.1	93.3258	27.783	165.282	83.9168
24.4809	22.3502	48.3254	8.59661	328.177	114.497	109.456	77.7401	4.7464	1.89642	31.1754	77.2221	28.0829	8.47066	27.993	11.4488	42.982	65.2104	164.827	69.9643	12.4417	68.2482	71.7639	58.1506	51.9164	22.2943	39.9756	56.7257	58.7599	46.1614	101.903	102.683	17.2764	83.7247	94.5363	27.6116	99.4321	124.019	444.083	104.317	107.083	244.681	163.932	27.9502	25.6582	42.8419	83.3037	25.1803	166.431	79.8144
24.5808	19.6289	43.7037	7.70947	315.059	112.888	107.632	70.4939	4.33112	1.73068	27.2871	72.5803	25.9909	7.86048	26.1175	11.4234	38.0619	77.4402	153.065	63.5131	10.5783	113.653	72.108	58.6477	51.5887	20.4302	51.0873	56.7365	54.2289	41.1904	91.7603	94.0567	15.7955	75.5123	98.692	27.5199	104.436	116.989	425.67	100.011	106.064	228.976	151.972	26.2947	40.958	40.1528	73.8291	31.9464	162.418	100.257
24.6807	17.1201	39.509	6.8893	297.014	107.946	103.517	63.5101	3.95081	1.58318	23.8343	67.8691	23.5592	7.29419	24.1029	10.9716	33.5586	83.1057	148.111	57.4942	14.5348	129.207	68.7697	75.8393	48.1822	17.9182	58.1917	53.9231	49.0377	36.7338	85.1225	85.5625	25.1866	67.2703	98.116	26.8259	103.707	109.033	405.886	99.4869	100.885	209.793	138.857	24.7392	44.4097	37.3289	65.13	42.0244	162.971	103.098
24.7807	14.8582	35.7123	6.13803	287.6	101.191	106.119	57.0408	3.60316	1.45167	20.7792	63.2667	21.0362	6.76858	22.0454	14.3521	29.4765	82.1337	140.658	66.401	15.9986	129.567	63.0757	76.7746	43.5135	15.4171	60.9685	49.7253	61.3135	33.8168	77.8082	77.4685	29.6586	59.4166	94.8394	25.7129	99.4775	111.541	381.481	99.9381	94.2284	190.118	125.616	23.2756	42.4597	34.5318	57.2818	45.4209	165.075	104.602
24.8806	12.849	32.2792	7.39256	300.41	97.7894	104.911	51.1536	3.28596	1.33402	18.0848	58.8639	18.5739	6.28078	20.0133	15.8118	25.8056	77.8275	131.66	78.3375	19.4256	122.609	56.5611	71.4598	39.2281	13.1496	57.5302	50.4943	64.0351	30.7023	70.3254	76.5543	31.1684	52.2887	90.1104	24.3236	98.8734	110.285	354.799	96.6967	91.0297	216.164	112.845	21.8917	38.3205	43.4011	51.9655	47.0932	161.759	98.2606
24.9805	11.0826	29.1756	8.00831	296.796	92.3114	102.029	58.4884	2.9962	1.22824	15.7154	55.3578	17.6387	5.82807	18.054	16.0744	22.5263	72.0223	131.183	81.6373	20.3252	112.518	50.0281	64.1609	41.4218	36.8971	51.593	48.4	61.8911	27.6566	68.8967	73.1061	30.9357	45.7857	84.6893	22.7674	94.8959	106.477	354.14	98.0446	90.016	215.941	100.869	20.5725	33.5537	47.0881	49.6494	45.9519	154.805	88.6635
25.0804	9.54134	26.3704	11.4725	284.49	85.7887	97.3814	57.8941	2.73312	1.13243	13.6372	58.0556	19.9856	5.40785	16.1986	15.6157	19.6132	74.0439	127.312	80.1492	19.7407	101.479	43.8711	56.6465	39.8651	42.2072	45.0001	44.8649	59.8213	28.8746	65.4988	68.352	30.3808	39.9471	79.0337	21.1272	95.3434	101.019	362.661	111.764	93.4369	210.455	102.525	21.8466	39.3929	47.3972	45.8705	53.8242	145.544	78.1847
25.1803	9.74689	23.8348	13.4396	272.522	80.8293	91.7176	61.8216	2.49296	1.04499	11.8186	64.1448	20.4701	5.01785	14.4655	14.7461	17.0376	80.9689	121.176	76.1393	18.3448	90.5918	38.2619	49.605	36.6076	40.1317	38.6211	45.613	55.541	30.8135	60.9622	63.0388	28.9981	41.306	73.4128	19.4644	92.1418	94.5725	386.604	117.692	91.5181	196.74	99.2718	22.2797	38.8666	46.1703	41.5417	64.9652	141.92	85.935
25.2803	9.72297	21.543	14.3511	258.459	79.5854	85.5499	59.7031	2.27476	0.964414	10.2306	65.3875	22.0485	4.65592	12.8645	13.6657	14.7699	80.7243	113.62	72.3845	16.5632	87.4484	39.1742	46.0151	32.7396	38.9836	42.7581	50.7366	50.4024	30.1247	55.8603	57.6115	27.192	44.3332	67.9805	17.8238	86.8123	87.6189	454.002	117.814	96.1727	180.16	93.3276	22.1474	35.623	43.9072	37.1583	67.9309	145.267	103.311
25.3802	9.20173	19.4714	14.5324	241.882	76.0362	79.2237	55.354	2.07623	0.889403	8.84635	64.0203	21.981	4.32003	16.8978	18.3849	12.7805	76.8368	105.843	67.4637	14.6584	85.9822	37.312	46.8721	36.8452	35.0094	52.8466	50.9805	45.1198	28.243	50.5807	52.3272	25.2079	43.8282	62.8194	16.2369	90.7997	80.5023	484.475	113.724	94.8923	178.524	86.0797	22.0287	42.3276	41.1738	32.9763	66.5665	143.379	104.507
25.4801	8.43657	22.2117	14.2218	240.713	71.2377	72.9674	100.022	1.89558	0.81899	7.64175	61.3109	20.9369	4.0083	19.2581	20.4859	11.0404	71.2762	104.242	62.111	12.7864	80.5455	34.1978	48.939	36.4938	30.44	53.2807	48.5789	40.0539	25.9011	45.3778	47.3263	23.1918	41.3976	57.969	14.7252	98.5509	82.3379	520.724	107.021	97.4883	192.952	78.3791	21.5453	47.1447	38.2857	29.116	67.7555	137.939	98.0281
25.58	7.57884	21.4624	25.0053	231.679	66.4415	66.927	111.522	1.73119	0.752227	6.59491	57.9732	19.3592	3.71897	29.0404	31.3384	28.5943	65.497	100.314	56.7399	18.6374	73.5008	30.6529	46.111	48.3587	29.9158	49.3907	44.8691	35.3709	23.4651	40.4118	44.1489	21.228	45.9785	53.4425	13.3029	99.7268	81.3983	529.165	98.8437	94.891	188.893	70.7342	20.8405	45.574	36.5163	25.6218	65.4841	154.347	96.6255
25.68	6.71577	19.8154	31.4476	228.218	73.4201	61.1911	124.138	1.58138	0.688542	5.68631	54.4057	18.4825	3.45057	35.089	36.588	39.5527	71.7193	94.8673	54.5251	20.9562	66.0718	29.5802	44.8914	56.8254	37.3897	43.8767	41.7214	31.132	21.1113	42.5303	47.8687	19.363	46.2508	49.2378	11.9782	96.8145	78.5761	621.301	100.369	89.226	205.562	63.4348	20.0075	41.5945	34.3015	22.4972	61.5296	161.197	95.2145
25.7799	5.89444	18.0353	34.8062	218.391	74.9913	67.0744	121.727	1.44461	0.627504	4.8986	50.8266	17.1167	3.20149	38.3672	48.5605	45.7195	71.5598	98.9544	58.3582	21.1437	58.8673	27.3097	41.114	57.307	36.4926	38.5519	37.9498	27.3433	25.7779	42.3501	48.1476	17.6196	47.0551	45.3433	10.7551	91.4935	74.5358	662.923	97.8155	81.9263	219.436	56.6335	19.1049	36.6429	31.9297	30.5446	56.8775	161.263	88.1371
25.8798	5.13865	32.3052	36.0106	205.488	86.198	82.9953	113.603	1.31951	0.568886	4.21649	60.4279	15.5221	2.97036	39.6224	53.8173	62.4842	68.1548	106.515	58.3101	20.1104	69.6826	30.8779	36.6437	53.9283	32.8327	33.2308	36.4057	23.9831	44.3805	40.7063	57.6685	16.0067	48.0459	41.7424	9.63361	94.107	69.768	709.942	96.9656	73.9395	213.711	50.3977	18.1701	31.6543	29.5589	33.058	52.0645	156.654	78.8766
25.9797	4.45824	34.0098	35.7439	209.913	89.8394	91.0419	103.733	1.2048	0.512637	3.62662	63.6497	13.8641	2.75601	39.4311	54.8835	96.9609	63.2521	108.922	55.9507	18.4392	71.0428	30.8085	38.3789	48.911	28.5701	28.3194	43.6072	23.2343	50.7797	41.0224	60.864	21.1328	46.2342	44.1701	8.60725	114.7	67.5148	719.912	96.6972	91.8147	199.719	44.7428	17.2289	27.0367	27.2724	64.3739	47.3733	153.884	75.0877
26.0796	3.8544	40.8988	34.5051	204.958	88.8414	93.7702	93.7645	2.45972	0.458842	3.11731	63.3868	27.0354	2.55731	38.2352	53.4194	117.216	58.3209	107.665	52.4398	16.4959	74.8483	28.9576	36.2071	43.4237	38.1761	23.9664	46.0223	26.0652	52.472	42.8214	60.3481	23.3141	42.964	45.1977	7.67551	127.886	64.1654	779.413	99.7063	98.8153	222.8	69.8518	16.2994	28.8981	25.1117	155.617	42.9443	147.533	104.917
26.1796	3.32366	92.727	32.6554	195.14	90.6107	92.9804	89.3026	2.93768	0.40761	2.67829	66.4039	33.6411	2.37308	36.3703	50.508	127.245	53.0954	103.881	48.4487	14.5029	72.5571	26.3413	32.71	38.0568	37.9312	29.7424	47.9236	35.654	55.4443	42.4267	57.746	23.7395	39.0489	48.4343	6.83193	131.337	61.3717	795.462	98.1453	98.8603	242.614	87.1252	15.3942	27.5988	28.484	277.646	38.8383	138.898	111.851
26.2795	2.86057	100.573	33.1118	184.408	88.8361	89.9341	82.2935	10.8752	0.359149	2.30052	65.9471	44.4513	2.20242	34.0891	46.8477	130.059	47.9631	98.4336	56.7039	12.5899	67.4637	23.5038	33.8719	39.6007	34.3606	30.0303	46.568	38.4462	70.3877	40.643	54.0596	23.1486	34.9701	48.8343	6.06994	128.671	57.8157	783.013	98.1891	96.5027	238.243	93.4871	14.5217	24.8944	29.279	420.274	35.073	128.938	107.571
26.3794	2.45869	95.9409	32.4325	173.791	84.6438	85.5096	74.7056	16.6858	0.313604	1.97589	63.6612	48.8567	2.04442	31.5792	42.882	127.917	43.1171	91.9712	60.4276	12.5245	61.3049	20.725	31.8139	37.8474	29.988	29.6741	43.5223	37.7302	74.8075	38.0352	49.8991	21.9989	38.1302	56.7896	5.38352	122.34	53.8301	752.532	98.1544	94.305	248.822	93.3114	13.6868	21.791	28.6808	471.159	31.6432	118.352	107.787
26.4793	20.5789	88.2304	32.7248	162.993	81.3156	80.3136	84.1375	18.6728	0.271146	12.7101	60.4755	49.2485	1.89817	28.9779	38.8858	122.496	48.202	84.9742	60.0168	11.8154	54.974	18.139	28.6826	34.6227	34.1172	34.4613	41.5395	35.3211	73.0006	34.9949	45.6288	20.571	38.0032	70.0445	4.76716	113.984	49.6539	711.288	97.4708	88.9154	240.073	89.3821	12.8919	21.5852	28.6981	472.518	28.5329	129.931	116.197
26.5793	36.3344	136.273	31.9478	151.504	91.3255	80.2085	109.013	20.4996	0.231876	19.8461	62.109	47.2336	1.76284	26.3835	35.9071	115.032	48.5518	77.7933	57.393	17.8303	48.909	16.4559	30.6817	34.7463	35.5652	33.9478	38.4055	32.2071	70.9587	38.3394	45.8608	19.0345	38.9132	85.9653	4.21594	114.608	54.6267	664.278	103.325	88.5445	282.363	83.4548	12.1376	22.9822	27.7084	448.508	25.7212	185.014	112.316
26.6792	43.0257	140.161	31.3344	140.044	94.0722	83.1958	112.271	37.3263	0.195912	24.2801	61.0508	43.8783	1.63765	23.8644	32.7634	106.42	47.9079	70.6776	53.6807	23.7095	68.1515	14.6594	29.1751	32.6163	32.7876	31.1178	37.3378	28.9147	86.8332	39.0949	44.2375	17.4901	61.9239	92.5291	3.72564	122.493	56.5839	614.895	103.501	84.5207	285.691	76.6214	57.1201	21.8046	26.2201	412.793	23.1845	308.09	106.557
26.7791	44.4257	131.792	29.9958	140.05	92.3914	82.8622	106.914	54.6099	0.163113	26.7101	58.5971	43.2161	1.52202	21.4662	29.6418	97.3012	45.352	63.7993	58.9682	25.7758	73.6462	12.9132	42.1377	31.426	28.829	27.4752	55.658	25.7137	89.7592	39.9893	48.9066	15.9953	71.5899	107.042	3.34679	122.88	57.5897	565.394	99.9524	84.5533	271.793	69.5473	137.952	22.6715	24.5202	372.967	21.0414	383.995	96.6747
26.879	42.8676	120.655	28.2139	137.749	88.1299	80.3871	146.708	60.3069	0.133215	27.677	55.4793	40.8492	1.41535	19.2174	27.0183	88.1237	41.9405	63.7103	59.4573	30.4584	72.2356	11.2946	43.9539	55.1086	41.5265	23.7508	63.9752	22.7324	86.48	49.5012	61.1547	17.6332	73.4126	112.166	3.00407	118.638	56.7416	537.601	105.319	87.2574	258.884	72.6731	189.114	21.2886	22.7677	333.123	19.049	425.202	93.7308
26.9789	39.7781	144.534	26.1898	131.702	82.4798	76.5927	156.984	60.3677	0.106282	46.0989	52.1058	37.5756	1.31692	17.1337	24.4258	79.1918	48.4826	61.9291	57.3398	46.3102	69.9769	9.834	41.3981	83.5745	42.0243	33.7747	65.2842	39.0089	80.4695	53.7999	74.3523	17.9481	82.1297	111.743	2.69625	111.703	62.0142	504.251	105.106	85.1684	258.48	71.4897	232.12	19.0582	21.0484	295.353	17.7527	441.31	91.4419
27.0789	36.0149	151.949	24.0644	149.871	82.1414	72.0475	151.722	57.8032	0.08156	57.6805	48.7011	33.9115	1.22608	15.2218	21.951	79.3683	49.5622	59.0149	58.7709	52.82	65.0441	8.53706	37.3688	118.083	38.3298	65.0631	63.9196	44.9204	76.725	54.6094	78.9957	17.4977	83.1397	120.395	6.02689	103.364	63.98	468.269	101.248	80.2332	266.526	67.8758	279.797	18.3271	19.4061	283.627	16.3329	439.655	84.2072
27.1788	48.8399	143.745	21.9342	154.393	95.6421	67.1402	140.718	54.1271	0.0588036	64.1786	49.3697	30.1821	1.14226	13.4813	19.6408	77.0214	47.8083	55.3869	57.1897	53.6714	59.0983	7.39691	33.0769	158.079	44.1215	82.3503	77.6997	45.3923	71.0021	53.1582	78.6076	16.6265	90.0525	121.752	8.30111	94.4652	63.6204	431.621	98.7845	73.7671	255.726	63.0118	352.601	23.3678	17.8609	262.808	14.9093	425.81	75.1381
27.2787	53.2797	131.85	19.8636	151.429	100.318	62.1321	128.125	50.0916	0.0390507	66.9561	48.1935	26.5841	1.06492	11.9076	17.5169	73.0444	44.6921	52.625	54.0486	51.2623	52.9932	6.4011	29.002	167.306	42.0336	98.9504	81.2742	43.1526	64.6505	60.3464	75.3793	21.2174	89.4485	118.876	9.75934	85.5469	61.6719	415.854	97.1559	75.2387	248.927	57.6283	415.087	27.619	16.4199	252.745	13.5436	403.966	65.819
27.3786	52.916	123.801	17.8939	150.575	105.923	57.1955	128.288	46.0621	0.0202411	67.065	62.7948	23.2285	0.993679	10.4927	15.585	68.0906	41.0268	49.276	50.1927	47.1308	62.2864	5.535	25.3106	161.193	37.4595	98.7454	80.9715	43.9904	58.3338	68.7331	70.6632	23.8745	91.8289	113.654	10.5933	88.4779	58.6834	396.102	92.6512	72.909	251.423	52.167	505.833	27.3183	16.6489	234.391	22.6206	377.245	57.0102
27.4785	49.9527	113.288	16.0506	144.858	105.528	61.4854	120.78	42.2088	0.00448893	65.3112	69.105	20.1706	0.928035	9.22697	13.8413	62.6317	37.2518	45.6079	46.1061	42.2437	63.3246	4.78364	22.0376	148.108	32.4609	91.4141	76.7846	43.1495	52.3605	71.616	65.2831	29.7253	88.635	107.241	10.9566	96.6009	55.0602	389.792	86.4221	68.3524	239	46.885	558.797	27.9127	25.2047	212.76	27.1715	347.941	63.5053
27.5785	45.7268	127.364	18.8419	136.731	101.569	64.2933	110.726	38.6034	-0.00957002	66.0855	70.3095	17.4295	0.86763	8.09919	22.4493	57.0013	33.5962	55.2916	42.0588	37.1908	60.3394	11.2278	19.1654	132.502	27.7776	98.1122	70.71	40.3838	61.7987	70.8742	59.7324	32.0184	82.5199	100.337	10.972	98.0766	51.0983	386.241	79.284	62.6286	220.715	43.1581	584.08	26.0045	45.0471	190.586	28.6269	328.324	62.276
27.6784	41.0334	139.315	20.1432	148.348	95.625	64.3587	100.274	35.2695	-0.0216289	64.8224	72.0781	15.0023	0.812074	7.09767	26.7053	51.4298	30.8735	85.7373	38.1947	32.3162	75.8505	13.7287	32.1656	116.671	23.6321	116.75	63.9189	36.8184	63.0118	70.6017	54.2971	32.202	75.0919	93.3569	12.1208	95.409	54.654	372.876	71.8034	59.6479	200.847	40.0179	590.567	23.1599	53.9853	169.295	28.1574	306.04	59.7011
27.7783	36.4326	133.677	20.4136	149.405	88.707	62.6464	98.5023	32.2066	-0.0315783	62.1738	75.7061	12.8728	0.760871	6.21098	42.5057	46.071	28.0501	104.695	34.5839	27.8055	79.1256	14.1465	38.7215	101.729	20.0504	116.086	57.0786	33.0523	71.4143	82.3987	49.1353	31.1761	67.3037	86.5434	12.677	102.287	72.1036	353.561	64.3634	55.2624	181.353	42.7612	584.477	25.4654	56.835	169.873	26.7182	281.846	54.4704
27.8782	32.0207	123.155	19.9905	144.755	81.4523	59.8296	91.9985	32.7103	-0.040152	58.6318	75.2841	14.0951	0.713551	5.42795	57.6163	41.0221	25.3066	127.993	31.254	23.7445	78.4755	13.5171	38.3542	88.1539	24.9312	106.894	54.0324	29.3924	75.7043	86.9669	44.3261	29.4966	62.8626	80.2844	16.9133	102.79	91.032	330.96	70.1349	50.2049	163.07	56.6249	570.158	29.8013	71.2181	185.314	24.8414	257.037	56.2488
27.9782	27.9425	112.014	19.1196	137.204	74.2531	56.3744	117.544	31.5435	-0.0472967	54.564	72.7269	14.835	0.669876	4.73785	64.3906	36.3392	23.7651	191.336	28.2085	35.3516	73.8432	12.4106	35.3817	76.0905	24.2981	94.6171	49.7039	33.2671	85.904	105.404	39.901	33.2106	58.9852	96.366	20.2394	99.352	101.601	306.885	71.4332	44.9533	146.3	62.2769	550.634	41.1792	79.0394	183.513	45.2933	232.519	53.2944
28.0781	30.0988	101.454	17.9777	141.957	68.6176	52.6001	120.56	29.6491	-0.0531085	50.2408	69.1162	14.598	0.629585	4.13068	65.9528	32.0487	40.9981	260.969	25.438	40.0393	77.4589	11.1351	31.6379	80.9719	21.9725	84.8024	61.9621	33.3681	86.225	115.358	35.8632	34.1628	53.9485	102.712	22.1818	103.261	106.146	282.547	74.6268	39.8086	133.845	62.9735	528.003	54.1233	80.423	172.999	53.8828	214.975	50.5873
28.178	29.7021	91.7625	16.6898	155.137	65.8288	48.7221	115.535	27.4978	-0.0574656	45.8579	65.0587	13.7901	0.592454	3.59712	64.3585	28.1562	47.8766	302.573	22.9262	45.1818	74.9323	9.85202	36.492	83.0761	35.5706	79.3165	67.233	31.6002	81.911	119.664	45.1554	33.5068	48.5188	116.561	23.0819	101.901	106.432	293.198	74.0776	50.1742	142.238	60.7911	509.539	61.0474	78.3478	175.619	57.2537	210.348	45.9089
28.2779	27.9343	89.8134	15.3434	161.735	61.8437	44.883	117.591	28.4992	-0.0599428	41.5531	87.9928	12.6793	0.558134	3.12868	60.9498	24.6532	49.1598	323.478	21.8099	47.5389	86.4438	8.64099	38.1444	78.8529	36.9222	70.7997	66.7369	37.5334	75.6532	118.097	48.7003	31.9567	46.2973	121.018	23.2094	97.3496	103.785	295.298	71.0964	54.3649	138.262	57.0423	494.146	59.311	74.5124	167.775	56.551	201.089	40.6202
28.3778	25.5112	83.2438	13.998	159.63	57.2858	52.4027	111.452	27.7442	-0.0599459	37.4204	98.0079	11.439	0.526344	2.71772	81.6707	21.522	47.5535	329.361	20.3349	51.491	87.2158	7.53697	35.9555	71.8611	36.4708	61.5886	63.1532	39.1109	68.8108	112.834	48.8486	29.9514	62.7136	130.184	22.7766	91.0004	99.4617	304.486	66.628	68.7909	137.993	52.5462	475.248	57.0809	125.09	191.274	53.7835	188.905	35.4011
28.4778	25.1045	84.2761	12.6929	152.926	52.5472	55.8436	125.673	26.203	1.2093	33.5206	100.285	18.9385	0.496789	2.35744	90.8586	18.739	44.5276	324.593	23.8316	55.2521	82.7869	6.55083	32.4676	63.982	32.9643	52.7747	58.0817	37.7591	62.0491	105.396	47.0642	27.7569	86.2265	145.355	22.574	83.7766	93.8358	301.687	61.3436	74.6672	202.36	47.8046	454.358	60.8794	147.515	220.755	50.0717	176.452	30.5661
28.5777	23.571	83.2149	11.4526	150.183	47.868	61.0626	141.854	24.361	1.99922	29.8893	98.3845	34.8515	0.469293	2.04163	92.8431	16.2775	40.917	312.512	24.7621	54.4103	90.1385	5.68088	28.7434	56.174	28.7419	44.8127	52.4597	35.0343	55.6754	96.8375	44.2516	25.5316	118.085	163.022	21.9176	97.6064	87.4669	291.231	62.262	75.0579	219.649	43.1161	432.514	61.8663	177.767	238.312	46.0324	162.777	26.2369
28.6776	24.3213	77.3304	10.2912	143.465	43.3892	67.2502	139.787	22.4577	2.45749	26.5443	107.528	46.8692	0.443733	1.7649	90.4724	14.1094	37.1758	295.648	24.271	50.9995	88.7088	4.91936	25.6743	48.892	24.6643	37.8395	46.8204	31.7798	49.813	87.8721	40.9634	23.367	148.724	170.878	20.9484	102.557	86.7986	291.669	60.6603	72.0741	215.405	38.6503	410.424	57.494	187.586	234.821	41.9964	148.655	22.4368
28.7775	24.2318	70.5312	9.21582	134.848	40.4361	69.4237	145.602	20.6078	2.68911	23.4898	109.047	51.8823	0.420022	1.52258	85.6047	12.2067	33.5416	275.896	23.0322	46.3131	96.0938	4.25611	22.6109	42.3211	21.0108	31.8402	41.4528	28.4407	44.4932	78.9713	37.5312	21.313	181.756	170.261	26.67	101.864	85.7864	283.59	69.5505	97.3144	201.967	34.4953	388.558	51.1388	235.993	220.76	38.134	134.633	31.0136
28.8775	22.9171	63.9407	8.2287	125.513	37.2487	74.6513	163.794	18.8622	2.76868	20.7208	108.35	52.4968	0.397929	1.31054	79.4398	10.5422	30.1305	254.662	21.4388	41.1549	131.278	3.68023	36.5021	36.5052	17.8374	26.7337	36.4989	25.2418	40.0925	70.4341	34.1488	19.3942	192.342	164.793	30.1964	97.724	82.8046	293.214	98.3573	108.587	185.227	30.6891	367.226	73.1071	253.398	234.973	34.5252	121.084	32.9503
28.9774	21.003	57.8502	7.32885	116.118	69.4829	76.0012	161.214	17.2404	2.74772	18.2261	104.623	50.4648	0.377217	1.12505	72.7399	9.0902	26.9908	248.557	19.7173	36.8727	140.952	3.1812	63.637	31.4175	15.119	22.4156	32.0153	22.2864	35.9594	62.4382	30.9239	17.6199	188.744	184.943	32.0584	94.8497	117.633	292.344	113.743	110.823	180.234	27.2395	346.623	87.2026	285.332	266.294	31.2005	108.254	76.3735
29.0773	18.8622	52.3053	6.5133	110.191	86.2518	74.8037	151.427	15.7459	2.66375	15.9904	119.508	46.95	0.357637	0.962712	65.978	7.82673	24.1343	256.655	17.995	32.4529	137.842	2.74925	69.2543	26.9994	12.8053	18.7792	28.0087	19.6124	32.1653	55.0772	27.9118	15.9901	177.491	190.965	32.6768	89.6238	141.875	283.402	119.795	120.624	168.359	24.1364	329.619	93.9481	292.29	291.33	28.1634	112.151	98.4485
29.1772	16.7096	47.2816	5.77782	103.16	100.902	99.916	138.677	14.3751	2.54078	13.9962	130.625	42.7128	0.339045	0.820596	59.4376	6.72978	21.5537	255.398	16.3407	28.1932	128.762	2.37554	66.2751	23.1804	10.8417	15.7247	24.4589	17.2231	70.1304	48.3874	25.1355	14.4997	162.564	190.317	32.3836	107.046	154.742	269.505	119.52	121.442	154.111	21.3599	314.057	89.5818	285.773	330.159	25.4033	111.599	128.003
29.2771	14.6631	42.7375	5.11723	95.7838	106.077	113.453	125.524	13.1206	2.39564	12.2246	132.475	38.2388	0.321456	0.69637	53.2785	5.77945	19.233	249.166	14.7894	24.254	117.315	2.05236	60.2474	19.8889	9.17764	13.1632	21.3318	15.1047	84.2491	42.3672	22.599	13.141	146.341	208.756	31.4389	115.544	159.449	252.81	115.112	121.757	139.589	18.8855	298.215	111.687	272.347	332.731	63.6518	107.998	133.252
29.3771	12.7812	38.6293	14.9417	92.9466	105.421	119.126	138.368	11.9741	2.23927	11.3495	129.351	33.8281	0.304844	0.588008	47.5811	4.9577	17.1523	249.605	13.356	20.7093	105.36	1.77288	53.5057	17.0572	7.76821	11.0175	18.5877	13.2358	92.313	36.9907	20.2953	11.905	132.209	213.079	50.0767	116.562	158.422	234.788	108.153	118.262	125.728	16.6868	316.086	112.6	259.208	316.648	111.827	104.076	126.739
29.477	11.0876	46.2738	21.593	88.1798	101.311	119.699	135.205	10.9266	2.07697	10.4299	123.684	29.6566	0.288959	0.493741	42.3759	4.24818	15.2909	243.184	12.0441	17.5796	93.8195	10.2956	46.9903	14.6241	6.5749	9.22126	16.1856	17.5586	91.3037	32.2181	18.2118	10.7824	134.317	216.214	62.395	112.94	153.483	216.425	99.7709	117.123	112.901	14.7374	340.548	120.453	269.817	308.476	165.585	98.3704	115.143
29.5769	9.58495	45.2391	25.3829	97.3505	95.2856	116.807	135.846	9.97007	1.91862	9.50456	116.844	25.8185	0.27367	0.41211	37.6623	3.63635	13.6285	232.145	10.8506	14.8543	83.1128	37.035	41.0421	12.5348	5.56477	7.71821	14.0866	22.1638	103.156	59.6167	21.9769	12.47	128.887	211.523	69.8732	106.597	145.988	198.369	90.7533	111.394	101.215	13.012	350.775	114.51	266.019	288.176	186.184	91.6014	101.942
29.6768	8.26494	80.7832	27.1537	100.972	88.3317	115.41	142.704	9.09666	1.76332	8.60051	109.592	22.3547	0.25852	0.341743	33.421	3.10943	12.1458	220.495	9.7692	12.5054	73.3958	47.976	35.749	10.7415	16.8514	6.46073	12.2538	23.2302	115.958	76.3484	23.2723	16.4943	121.64	225.938	73.6889	98.8117	136.937	181.748	81.6389	103.104	90.6553	11.4865	351.384	103.051	254.725	371.583	188.854	84.2964	88.8764
29.7768	9.9328	85.0076	27.5267	99.3918	83.2857	111.359	145.137	8.29931	1.61563	10.0227	102.346	19.2719	0.243284	0.28129	29.6226	2.6562	10.8249	240.007	8.79164	10.4969	64.6891	50.5172	31.0958	9.20258	19.1385	5.40879	10.6547	22.4913	138.287	84.2957	23.1168	42.2462	111.667	231.251	74.7749	90.4234	127.059	181.816	72.7842	93.6011	81.1559	10.1391	345.606	90.0905	239.854	488.068	245.565	76.833	76.7552
29.8767	10.3232	98.0449	26.9573	95.0748	77.3392	105.7	165.48	7.57149	1.46388	10.7406	95.3274	16.9177	0.228029	0.229761	26.2325	2.26689	9.64886	247.169	7.90927	8.79003	70.6613	48.7854	35.4553	7.8816	33.4013	4.52876	11.693	20.9012	141.87	86.3382	22.1441	66.0731	108.341	238.296	73.8665	81.971	116.879	176.647	64.4133	83.7643	72.6301	8.94938	335.695	77.4851	223.608	628.773	287.818	69.4756	65.8939
29.9766	9.997	94.9929	25.7773	93.9089	94.6164	99.154	163.639	6.90717	1.31956	10.9479	88.6462	14.7441	0.213151	0.18625	23.2149	1.93277	8.60221	247.606	7.11358	7.3464	69.6411	45.0585	34.4942	6.74884	38.5538	3.79247	11.6703	18.9776	136.2	84.5308	20.7449	79.8527	101.185	235.189	71.5396	73.7875	106.762	184.397	56.6561	78.464	64.9883	7.89909	346.845	66.0114	207.201	754.561	297.299	62.4032	56.3558
30.0765	9.2971	90.6499	58.9369	115.898	101.581	96.1883	158.953	6.30077	1.17962	10.7935	82.3509	12.7777	0.199088	0.149756	20.5343	1.64614	7.67064	259.669	6.3965	6.13013	65.3183	40.5722	40.3749	5.77612	47.015	3.17628	11.0767	16.9944	126.498	80.3268	19.1574	89.8086	92.2872	226.342	68.242	66.0674	96.9607	184.112	49.5749	76.1469	58.1438	6.9718	366.601	55.9183	191.281	822.386	289.525	55.7299	48.0814
30.1764	8.43012	83.3727	79.2801	123.66	102.15	115.895	147.746	5.74732	1.05838	10.3912	76.4553	11.0242	0.185293	0.119411	18.1567	1.40039	6.84108	261.096	5.75078	5.10852	90.5065	35.9778	56.2779	4.94175	59.0749	2.66044	10.205	15.0898	115.412	74.7416	17.5237	92.3339	82.8434	214.463	64.3187	58.9129	87.6377	178.65	43.1868	71.4592	52.0159	6.15292	373.249	47.2972	176.174	814.038	324.62	49.5231	40.9578
30.2764	7.51746	107.189	90.4816	126.495	98.8856	125.496	134.659	5.24253	0.929999	9.82724	70.9546	9.4772	0.170742	0.094542	16.0502	1.18993	6.10174	299.255	5.16995	4.2526	106.821	31.6016	79.1357	4.22614	85.4895	2.2285	9.22661	17.0932	104.254	68.4741	15.9264	90.5328	73.5617	201.198	60.0328	52.3661	78.8923	170.001	37.478	65.5214	46.5313	5.42974	371.091	39.8919	162.025	767.212	328.855	117.962	34.8543
30.3763	6.62766	106.451	95.2605	123.601	93.4508	149.034	121.613	4.78218	0.817954	9.166	65.8343	8.12362	0.154601	12.3813	14.1852	1.00985	5.44199	335.702	4.64789	3.53693	108.778	27.591	93.8142	3.6125	89.2184	1.86678	8.23887	17.1513	93.6392	61.9957	14.4107	86.3276	64.825	187.536	55.5822	46.4308	70.777	159.545	32.4158	98.0083	41.624	8.0535	425.391	42.5631	148.876	703.179	376.719	202.482	78.0652
30.4762	5.79686	111.24	95.6191	117.731	86.9134	208.62	109.352	4.36223	0.705074	8.45502	61.0752	6.94693	0.137093	20.629	12.535	0.85585	4.85269	418.144	4.1785	2.93945	103.732	23.9965	92.4662	3.08674	82.2837	1.56378	7.29493	16.2454	83.8281	55.6158	12.9994	80.8991	56.8183	174.054	51.1131	41.0865	63.3103	148.222	27.9556	113.686	37.2343	9.23261	453.906	40.4181	180.211	633.705	404.565	317.059	93.0906
30.5761	5.04163	105.06	93.0222	110.467	79.9489	269.741	98.1214	3.97903	0.607211	7.72869	56.6561	7.29803	0.120544	25.8333	11.0756	0.724311	4.326	464.459	3.75873	2.44112	95.5987	20.8185	85.124	2.63668	72.4768	1.30994	6.42161	14.9126	74.9007	62.833	11.7014	74.9637	49.8384	183.095	46.7315	76.3488	100.236	136.664	24.0461	118.4	33.3088	18.9826	483.884	36.3528	190.52	570.003	401.671	427.484	97.6955
30.6761	4.3671	97.5404	88.5336	102.708	72.9755	369.45	87.9547	3.62912	0.524279	7.01137	52.5551	7.17384	0.107117	28.7716	9.78483	0.612124	3.85527	484.289	5.98633	2.02596	86.4309	18.0326	76.0451	2.25176	63.0859	1.09733	5.63007	13.4412	66.8485	71.2951	10.5174	68.9477	53.3237	182.792	42.5116	103.772	126.553	152.328	26.4498	116.201	29.7984	47.1727	495.245	31.7707	189.331	507.66	383.094	523.633	118.712
30.776	3.77181	88.9382	82.9184	94.9558	70.1217	423.942	78.8032	3.30907	0.443238	6.31977	53.0182	6.77257	0.0951733	30.0475	8.64329	0.516606	3.43484	487.774	6.94749	2.77917	77.2704	15.6037	66.9763	1.92263	54.0942	0.919276	4.92244	11.9816	59.6225	74.1355	13.1588	63.0969	52.6302	177.128	38.5034	116.862	141.254	158.071	27.0873	109.865	36.9352	61.4538	523.866	43.1312	182.093	449.271	357.242	574.765	120.58
30.8759	3.2509	80.6207	76.7196	108.028	65.9469	499.106	70.5876	3.1123	0.364567	5.66481	51.6205	6.22479	0.0898308	30.1276	9.08301	0.435678	3.05982	563.873	7.18767	10.5624	74.5126	13.4933	58.5813	1.64112	46.0648	0.770229	4.29555	10.6074	53.1567	73.2794	14.1543	57.5454	49.6631	168.555	34.738	120.655	147.583	157.246	26.5453	101.268	38.0735	71.1205	588.528	44.7074	171.903	395.955	328.749	593.404	154.055
30.9758	2.79781	104.126	70.316	113.711	61.1326	534.169	84.6676	2.88513	0.291794	5.05313	49.2783	12.5467	0.073582	30.6914	25.9369	0.367609	2.72594	607.517	7.02937	14.4145	69.0866	11.6637	51.0624	1.39999	39.1007	0.645491	3.74343	9.35031	47.3812	70.0915	14.1777	52.3592	45.5862	168.699	31.2328	118.592	147.992	156.137	25.25	98.98	36.5256	73.7637	621.042	41.9218	172.679	348.017	320.654	680.667	159.391
31.0757	2.40528	103.511	63.9659	136.332	59.2985	542.311	85.1581	2.65397	0.214552	4.4882	46.5069	15.737	0.0693263	30.2566	34.9588	0.310395	2.42929	621.622	6.66228	17.0344	62.6774	10.0796	44.4322	1.19298	33.1389	0.541078	3.25928	8.21978	42.2275	65.5285	13.6487	56.1471	41.0967	163.715	27.9947	113.001	144.322	150.944	23.5072	93.3291	33.8858	72.2582	631.67	37.4624	185.942	305.334	302.849	721.14	156.973
31.1757	2.06613	96.3831	57.8395	143.715	56.1155	532.799	80.3252	7.471	0.157967	3.97116	43.593	16.9175	0.034818	29.1362	38.9828	0.262102	2.16631	614.714	6.19722	17.6043	56.1491	8.7094	42.7073	1.93293	28.0659	0.453716	2.83612	7.21345	37.6315	60.2515	25.6327	56.336	36.6	155.936	25.0225	120.008	137.95	143.261	21.5334	85.862	30.9105	68.4282	627.601	32.6237	200.748	267.567	280.808	728.204	181.529
31.2756	1.77381	87.965	52.0436	144.555	52.7222	512.114	92.4882	23.3229	0.0965652	3.50161	40.6934	16.848	-0.0109794	27.5675	39.8836	0.221322	1.93345	593.313	10.9209	16.979	49.9244	7.52492	38.8974	2.16217	23.7613	0.380622	7.25961	11.4552	33.5341	54.7085	31.4521	54.466	38.8708	146.785	22.3098	120.503	129.891	161.879	19.9544	77.6036	27.9484	63.4183	613.859	27.996	201.584	263.327	257.527	712.043	203.246
31.3755	1.52232	88.3261	46.6391	139.958	55.4436	484.76	91.7704	29.9531	0.0347506	3.07793	37.8911	16.0375	-0.0296354	25.728	38.894	0.186991	1.72742	562.366	13.0305	20.6463	58.832	6.50108	34.5763	2.13204	32.8758	0.319266	9.28574	12.9251	29.8822	49.195	33.5506	51.4877	38.2164	137.12	19.8463	116.414	120.887	205.204	33.2319	69.2154	25.1524	57.9353	593.946	23.8187	220.483	247.394	234.599	680.344	199.747
31.4754	1.30619	84.9651	41.6553	132.601	55.1145	453.832	86.0763	31.752	-0.022597	2.69782	35.2273	14.8229	-0.0685168	23.7491	36.819	0.158137	1.54489	540.03	13.6468	21.6167	59.8793	5.61586	30.3799	19.7709	32.9512	0.267197	12.1705	17.9432	26.6276	43.8986	34.1534	47.9818	42.2893	127.451	17.6188	109.654	111.474	227.279	40.7522	61.108	32.7193	52.4052	570.292	36.8784	222.799	239.609	212.827	638.852	184.647
31.5754	1.12057	85.9142	37.099	144.216	57.4572	431.681	88.4201	31.3362	-0.0802879	2.3585	32.7198	13.4232	-0.0892227	21.7259	34.1784	0.133717	1.38276	509.867	13.4331	21.0028	62.5212	4.85151	33.6118	26.9833	33.2048	0.929125	13.1221	19.443	24.8502	38.9309	35.7068	49.9692	42.6525	118.069	107.133	101.5	102.03	235.007	44.2361	53.5206	34.276	47.0748	544.574	58.1288	229.771	238.791	192.577	591.813	172.564
31.6753	0.961211	80.3946	32.9625	145.416	60.9085	405.57	84.1157	29.7961	-0.124833	2.05692	30.3734	11.9771	-0.112074	19.7264	31.3029	0.11287	1.23815	475.049	14.8048	19.5221	67.3525	4.19036	32.3587	28.7413	52.7775	1.1511	12.9834	25.6138	22.7327	34.3514	35.2217	49.3485	40.759	109.134	210.16	92.7865	92.8172	238.38	44.9535	69.3862	49.3714	42.0778	517.939	62.8265	250.463	225.888	173.971	542.31	167.864
31.7752	0.824436	73.4885	77.3086	142.349	60.8209	377.606	77.4747	27.7986	-0.172407	1.7899	28.1859	10.5693	-0.131172	17.7975	28.3987	0.0950206	1.10858	450.451	14.9488	21.7603	65.9768	3.61924	29.4924	27.7732	54.5779	1.46833	12.263	42.4931	20.5658	30.1839	33.5986	47.2623	37.7122	100.723	279.764	84.0463	95.0079	240.087	43.8335	80.8292	53.3265	37.4774	491.166	59.9875	252.683	207.487	157.001	492.54	154.348
31.8751	0.707072	66.6702	130.809	150.399	69.5624	349.204	70.315	25.6741	-0.219214	1.55432	26.1511	9.24862	-0.140908	15.9701	25.589	0.0797409	0.991906	439.195	14.4225	21.8587	62.1115	3.12588	26.2244	25.5592	50.1722	1.49639	13.5971	48.5123	18.4881	37.1372	31.3918	44.4135	34.1783	92.8668	406.486	75.6082	93.974	234.304	41.5503	84.3629	52.1938	33.2932	464.774	63.963	258.162	187.239	141.596	445.416	137.604
31.975	0.606385	60.334	162.572	153.668	72.3218	321.294	63.3755	23.7997	-0.253345	1.34713	27.0242	8.04022	-0.15129	24.8813	22.9424	0.0665614	0.886527	419.491	13.5535	20.7361	71.1664	2.69933	24.8011	22.8873	45.3424	1.3941	13.6412	48.8416	16.5595	40.2442	28.9383	41.2298	32.8601	85.5644	488.75	67.6631	90.7521	229.75	38.5862	88.8209	56.925	29.5194	439.099	60.723	253.502	167.107	127.65	408.387	120.473
32.075	0.51996	54.5549	178.909	150.056	71.4159	300.016	56.9311	21.9035	-0.282955	1.16549	34.1291	6.95396	-0.156526	30.4339	20.4918	0.0550105	0.791036	394.416	12.5331	18.9805	71.6027	3.38162	29.7365	20.1642	39.5322	1.24183	12.9868	46.3435	27.6731	40.7789	26.4386	37.967	30.5189	87.6566	540.951	60.3104	86.1138	220.226	35.2807	87.7353	85.6214	26.298	420.987	59.4595	242.187	150.946	128.526	379.482	110.547
32.1749	0.445725	49.3158	184.483	142.877	73.7722	281.388	51.0596	20.078	-0.307323	1.00674	36.8409	10.4761	-0.172467	33.4912	18.2475	14.1598	0.704647	389.089	11.4713	16.9596	67.8724	7.83708	29.4168	17.588	33.923	1.07906	11.9882	49.2476	31.4362	39.6493	24.0087	34.7735	27.7277	101.273	658.071	53.5893	80.6289	228.834	31.8684	83.3032	148.854	23.3652	401.574	54.2988	227.74	147.726	135.342	409.799	126.141
32.2748	0.382112	49.94	182.721	134.031	72.5739	272.33	63.2074	18.3642	-0.32952	0.86842	45.4773	12.0944	-0.169522	34.7232	16.207	38.507	0.626466	383.47	10.4306	14.8968	62.3447	9.56181	27.1225	15.2445	28.8978	0.924286	10.8535	47.9989	45.1395	61.9532	21.7115	31.7317	31.5008	111.614	731.093	59.1077	74.7137	241.452	28.5063	84.2788	254.795	20.7195	381.638	51.7914	212.139	173.72	133.088	418.857	124.963
32.3747	3.18612	46.751	176.124	124.601	85.1245	259.041	64.2093	22.4164	-0.34748	20.6301	48.6503	12.5056	-0.179499	34.6467	14.3637	53.7428	0.556202	369.205	9.4447	12.9214	56.2574	9.8444	28.1083	13.1601	24.5331	56.2005	9.7016	44.7679	49.209	74.448	30.5828	29.674	54.3431	114.204	780.826	60.347	68.8106	281.532	25.2954	81.2571	330.475	18.3484	361.707	47.3682	196.47	228.986	126.267	413.005	129.399
32.4746	4.54834	42.7404	166.501	118.4	89.6046	243.374	88.2215	23.3379	-0.363546	33.8389	48.8262	12.1796	-0.181828	33.6583	16.2232	62.3559	0.493395	349.285	8.53002	11.102	50.2365	9.40236	26.4071	11.3313	20.7941	76.4617	8.59778	40.7341	68.1396	79.753	34.4465	27.4589	67.0536	112.263	799.051	58.907	62.9346	299.331	26.1824	75.9184	385.058	16.2329	342.13	41.7765	203.651	303.132	117.387	397.049	122.763
32.5746	5.05341	38.7763	155.148	153.044	89.1149	226.594	125.959	22.7633	-0.369565	42.1205	47.4067	11.4298	-0.182453	32.0596	21.4266	67.5019	0.437684	328.453	7.69269	9.46952	44.5791	12.3362	23.8099	9.7402	17.6116	79.6078	7.57462	36.5238	81.1816	80.2679	35.3207	25.2318	70.7802	126.279	794.12	55.8708	59.4529	302.241	25.8361	72.3945	388.247	14.3514	323.133	36.1125	200.346	325.159	107.827	374.592	136.636
32.6745	5.97771	35.0914	142.979	166.299	85.6793	209.551	148.347	21.5176	-0.369951	46.7423	45.1844	10.462	-0.183283	30.0778	23.7147	68.8765	0.388858	305.045	6.93249	8.03152	39.4078	13.0486	21.0638	8.3634	14.9108	74.906	6.64584	32.4557	83.076	77.7004	34.4653	23.0758	69.363	130.541	772.591	51.9635	55.4944	295.459	24.6945	67.1292	368.77	12.6817	304.855	30.8565	227.819	350.303	98.3228	348.303	164.831
32.7744	6.16962	46.2745	130.629	167.608	95.7533	206.634	148.316	20.0136	-0.362813	49.3315	42.6049	9.40874	-0.187182	28.1315	24.1871	67.6616	0.346147	303.418	6.24567	6.78189	34.7546	12.6286	18.464	7.17611	12.622	67.0767	5.81402	28.6794	79.6607	73.2541	32.6614	21.0363	65.1751	146.989	744.734	47.6641	53.2286	282.616	24.8811	61.0239	340.42	11.202	287.375	26.1852	238.807	344.832	89.2524	320.132	172.04
32.8743	5.95211	46.2009	118.523	162.458	100.127	199.111	139.551	18.4543	-0.352811	49.7896	39.9155	8.35252	-0.18936	26.0129	23.5596	64.7352	0.30899	304.551	5.62676	5.70684	30.6065	11.6776	16.1118	6.15442	10.6836	58.4575	5.0758	25.2529	73.9398	67.7666	39.4661	21.1836	59.6628	152.026	707.775	48.2718	50.2663	266.23	58.3532	54.6661	309.711	9.89174	270.731	22.1297	252.244	324.008	80.7903	299.536	163.833
32.9743	5.52284	64.936	106.941	154.555	99.2023	188.812	139.744	20.7427	-0.340047	48.7501	37.251	7.34265	-0.184668	23.8311	37.9616	60.7436	0.276666	297.13	5.06967	4.78879	26.9295	10.5223	14.0274	5.27654	9.04261	50.1478	4.42504	22.1856	67.4371	61.8113	41.8174	26.224	54.0424	154.765	665.082	57.8965	56.723	248.026	78.21	48.4263	279.621	8.73219	268.049	18.6555	251.23	296.431	81.3688	286.603	177.516
33.0742	5.00077	65.6594	96.0508	169.784	97.2461	181.503	149.406	20.9169	-0.322186	46.6954	41.179	6.40625	-0.177623	21.6641	49.844	56.1563	0.248117	283.936	4.5685	4.00892	23.6812	10.267	12.1988	4.52304	10.03	42.6124	3.85387	19.4628	93.0042	62.5748	41.5516	28.178	48.2856	151.692	619.217	61.7081	59.6484	229.17	95.3093	42.9704	265.57	7.70655	295.882	15.7028	242.227	271.865	78.2036	270.85	184.877
33.1741	4.45549	61.4405	85.9451	172.03	92.6492	171.821	151.957	25.6796	-0.304051	43.9892	41.9864	5.5561	-0.174049	19.5659	54.9846	51.3092	0.222296	267.065	4.11787	3.46267	31.5685	9.53604	10.6026	3.87678	9.49442	35.9986	3.35407	17.0583	100.142	60.8052	39.8109	28.3032	42.7362	145.371	589.142	61.8045	60.0639	216.537	103.135	37.7846	245.143	6.79992	331.33	15.6105	229.003	245.102	73.2481	284.442	184.8
33.274	3.92615	56.1625	76.6617	167.229	86.6398	160.868	158.403	26.7929	-0.279152	40.9028	41.1132	5.43576	-0.175069	17.5726	55.9244	46.4376	0.198238	248.08	5.2318	12.5267	33.6198	8.6146	9.21271	3.32278	8.43956	30.3011	2.91769	14.9421	98.2949	59.4829	37.3001	27.3812	52.4904	137.375	554.768	69.0138	58.7405	202.178	104.611	32.9874	223.023	5.99936	349.001	14.3592	214.005	218.617	67.5828	299.261	172.313
33.3739	3.43323	50.9516	68.2017	163.423	80.0002	149.39	243.463	26.1602	-0.259872	37.6356	39.3757	5.11516	-0.168571	15.7064	54.3364	41.7017	4.49658	235.544	7.18956	16.9994	32.755	7.65364	8.00387	2.84805	9.0906	25.4473	2.53685	17.8721	92.3423	66.5879	44.8518	25.8942	56.7035	128.656	517.406	72.919	56.2555	187.117	101.875	34.6509	201.352	5.29357	354.577	16.383	198.591	193.657	97.9226	300.831	154.842
33.4739	2.98603	46.1093	62.2218	172.236	73.219	137.885	302.864	24.7422	-0.235836	35.5124	45.4034	4.68993	-0.162448	13.9792	51.3119	37.2061	6.4765	245.501	7.95575	18.6226	33.7092	6.73017	6.95316	3.49183	20.1561	21.3403	2.20457	18.3454	84.7785	68.7296	47.4209	24.1372	65.9741	134.39	491.275	72.6629	53.037	172.034	96.4777	43.3812	181.043	4.67257	354.292	20.3832	183.495	170.782	109.357	293.226	136.208
33.5738	2.58724	41.6928	68.4369	170.952	66.5926	131.578	312.825	23.0197	-0.213583	33.0635	47.1949	4.22205	-0.157003	18.2706	51.2386	43.6509	7.18312	245.836	8.04922	18.5394	41.3355	5.87939	12.2991	3.58111	22.0642	22.852	4.87229	25.9707	79.0019	67.6191	47.0644	22.2879	67.8541	151.785	461.299	69.8551	49.3989	157.37	89.5289	52.1339	162.424	4.12718	369.109	20.535	169.094	150.168	110.584	279.521	118.284
33.6737	2.23581	37.689	93.1832	164.293	60.2922	123.906	356.251	21.2296	-0.195414	30.4546	46.6832	26.5704	-0.149046	20.7748	49.2363	94.7452	7.20838	239.44	7.77695	17.4918	42.7236	5.11449	25.4664	3.39884	20.6844	21.7729	6.06936	28.3209	83.7209	64.4682	45.0612	20.4509	65.5609	158.882	487.923	65.5799	45.5694	143.397	84.9845	55.2511	173.225	3.64898	372.439	19.0077	155.563	131.787	106.51	262.007	101.9
33.7736	1.92864	65.6446	107.522	155.137	54.4085	125.774	366.317	26.0376	-0.173121	30.6963	53.5489	38.6589	-0.142666	21.9631	46.1645	126.288	6.88607	228.517	7.31892	15.9533	41.0388	4.43713	28.592	3.09762	27.6417	19.6248	6.41393	27.9383	81.5926	60.1254	47.0854	24.1199	61.0759	158.19	533.837	60.5584	41.711	130.272	89.5075	54.7844	168.643	3.22987	368.094	19.927	157.492	127.427	99.8832	242.377	87.344
33.8736	1.66174	68.8254	113.883	144.803	70.783	123.556	417.585	42.0704	-0.153833	30.0272	55.5322	44.0887	-0.139369	22.2	45.7304	143.657	18.4114	214.724	9.91593	20.288	37.9711	3.84287	27.6686	8.54501	27.4654	19.1234	6.28094	26.2269	81.6632	68.7803	52.5589	28.7132	55.6007	170.78	554.895	55.2613	37.9372	118.069	104.177	52.1441	159.325	2.86215	358.737	18.7794	153.017	118.537	92.2262	222.01	74.6261
33.9735	1.43081	65.0611	114.742	134.199	85.8413	118.751	413.163	51.3217	-0.137887	28.7416	54.8631	45.3075	-0.132965	21.766	60.4038	150.92	23.4286	199.298	10.919	24.3098	34.4084	3.32479	25.274	14.5477	24.8805	19.2013	5.89611	23.9526	77.4681	71.8327	53.6529	30.3248	58.0773	172.885	557.536	53.9406	34.324	106.809	110.098	48.2869	146.684	2.53855	346.22	17.0111	145.306	114.412	84.3645	201.569	63.6281
34.0734	1.23159	59.663	111.908	159.918	91.7917	123.523	387.058	53.4226	-0.121022	27.0614	52.8072	50.9782	-0.123747	20.8749	87.1973	151.137	24.8959	183.148	11.0218	25.284	45.5204	2.87476	22.4969	16.5105	25.9624	26.0059	9.04037	21.524	71.4961	71.1919	57.9255	30.1793	59.9376	169.393	546.824	69.7848	30.9199	96.4792	110.079	43.8508	133.265	2.25254	362.377	14.9252	141.88	106.324	88.2479	181.667	55.2203
34.1733	1.06008	54.1839	106.699	168.142	92.1016	123.247	354.043	52.1063	-0.10556	25.1521	51.678	52.2889	-0.115608	19.6884	99.7811	146.59	25.21	166.928	10.6344	24.4747	48.3539	2.48492	19.7795	16.412	23.9433	27.037	10.2866	19.1514	79.0544	68.2117	58.1325	29.037	58.0221	162.301	526.719	76.9881	27.7525	89.6574	106.172	47.7852	120.228	1.99853	366.711	12.8634	135.112	96.6326	86.4889	162.709	61.8448
34.2732	0.912605	49.0513	100.06	168.499	89.0372	119.709	320.285	49.2565	-0.0924873	23.1352	49.4769	52.1153	-0.108869	18.3279	103.441	138.97	24.198	151.096	9.99796	28.5761	47.0552	2.14773	17.2854	15.3311	21.0558	27.0682	10.4474	16.9357	78.4952	64.0508	69.901	27.3662	74.5952	153.353	500.287	78.6123	26.9244	96.0193	99.8548	48.1447	141.465	1.77208	363.132	18.1121	126.812	86.6296	92.5417	167.504	60.7879
34.3732	0.785887	61.8043	92.6672	200.025	84.0688	114.157	288.229	45.8157	-0.0810394	21.0983	46.7754	49.6328	-0.10549	16.8825	101.659	129.51	22.5568	158.394	11.2415	29.3653	53.9284	1.85659	15.0602	13.8471	36.3218	25.0078	10.0146	14.9183	74.1698	59.0769	73.9036	25.4528	92.0652	143.609	469.889	81.4626	34.4428	97.3733	92.1839	47.9482	143.154	1.56995	354.68	18.9811	117.989	76.9904	91.7156	165.972	67.6181
34.4731	0.677007	61.1128	84.9912	223.87	85.505	125.332	258.728	42.248	-0.0700974	19.1031	43.8925	45.8892	-0.100282	15.4169	96.7125	119.101	20.6711	159.221	15.7419	28.2306	54.2634	1.60467	25.1938	12.2631	38.1712	22.1757	15.6521	13.1086	68.3076	53.763	73.3467	23.4681	112.285	133.699	437.314	80.2454	38.6892	95.4567	98.6308	45.7725	136.196	1.39005	342.836	17.8849	109.196	68.0417	87.3872	168.09	66.2688
34.573	0.58345	56.815	152.4	228.855	83.3448	129.153	231.964	38.7746	-0.0615552	17.1913	41.0027	41.5661	-0.0959475	13.9767	90.1935	108.374	18.7484	155.505	17.5402	26.0642	51.4391	1.38753	27.186	10.731	35.2904	27.7858	19.3163	11.5003	62.0305	48.4233	70.2241	21.5124	148.709	123.992	403.907	86.8063	40.5742	91.4844	99.3623	42.4762	125.829	18.3022	328.953	16.0222	100.727	59.9145	143.75	164.696	61.1707
34.6729	0.503101	51.8265	214.726	223.538	79.1165	128.107	207.846	35.4941	8.70823	15.39	38.1991	37.0953	-0.0895179	12.5931	82.8713	97.765	16.8961	169.308	17.8097	23.4287	53.4232	1.19967	25.9355	9.32022	31.0668	28.1497	25.8141	10.0791	60.3889	53.2817	65.7652	19.6419	161.521	114.694	370.654	87.6771	40.7864	86.2995	96.3247	38.6342	114.527	38.9028	413.861	13.9718	92.7255	52.633	166.614	157.603	107.088
34.7729	0.434129	61.9562	249.879	212.877	73.8043	123.937	186.182	32.4442	28.3053	13.7147	35.5281	32.7407	-0.0816454	11.2863	75.3519	87.5649	15.1654	174.383	17.2437	21.5464	51.4367	1.03736	23.5444	8.05663	26.7751	26.1535	28.0377	8.82783	89.3576	99.4564	60.7186	19.9542	160.665	105.909	338.265	85.0155	39.8435	90.2788	90.9263	34.6229	110.091	49.1578	464.925	11.9993	85.2503	46.1636	172.987	148.166	126.909
34.8728	0.374912	63.0085	265.884	199.72	68.0332	117.859	166.753	29.6322	54.6197	24.0184	33.0098	37.1895	-0.0753267	10.0684	92.7646	77.9574	14.1665	173.227	16.2502	19.316	47.6517	0.896993	20.8963	6.94326	22.8548	23.2611	27.8441	7.72877	98.275	134.466	55.5317	19.4319	152.305	97.681	308.142	80.2772	38.1323	90.8817	84.1731	31.9706	196.269	53.0393	557.859	10.2137	78.3151	40.4446	168.903	137.386	130.5
34.9727	0.324005	59.057	268.657	185.686	62.1921	110.71	149.342	27.0514	81.8919	30.5438	30.6504	38.1395	-0.0678304	8.94557	99.5629	69.0484	12.9974	167.749	15.0673	17.008	43.211	0.775624	18.3461	5.97214	19.4212	20.1916	26.3558	6.76491	97.3564	152.006	50.4638	23.3381	140.211	90.0204	279.426	74.4336	35.939	88.6654	82.1451	28.9737	260.773	53.0941	638.951	8.64767	71.9081	39.1366	159.616	158.131	123.394
35.0726	0.280185	54.0119	262.533	202.065	56.5151	103.062	157.528	24.6884	167.849	34.2581	28.4483	42.2766	-0.0604286	7.91959	99.7947	60.8881	11.7963	159.399	14.4402	14.7803	38.6998	0.670446	16.0214	5.13043	16.4686	17.2784	24.2429	5.92051	110.472	157.739	45.6572	24.7465	126.65	84.0409	265.683	68.1228	33.473	84.6935	77.9098	25.8941	274.983	50.9446	681.47	7.29835	66.0047	36.8629	148.049	171.124	111.744
35.1725	0.242406	49.0089	250.662	203.808	67.8885	109.622	151.42	22.5282	233.458	35.9117	31.2798	42.8094	-0.0563353	6.98911	98.35	53.4868	10.6352	167.723	13.5268	19.6753	34.4034	0.579504	13.9542	11.7094	13.951	14.6578	23.3256	5.18124	119.431	155.714	41.1829	24.6809	112.943	78.0809	249.75	61.7546	30.8852	81.2363	72.3791	35.656	266.419	47.615	697.668	6.14764	73.5301	33.7713	135.8	175.136	142.24
35.2725	0.209769	44.3537	235.316	197.634	72.275	110.88	140.104	30.0303	274.197	36.0842	36.354	41.1725	-0.0525471	6.15062	118.47	46.8281	9.54927	177.952	12.4939	21.3953	32.9473	0.50077	12.1376	14.1275	13.3331	12.3682	21.6717	4.53423	117.437	148.799	37.0682	23.777	99.83	72.3113	232.597	55.5837	28.283	76.6771	77.7614	40.0985	248.347	43.7428	696.13	11.0282	74.9504	30.4233	123.723	172.843	146.972
35.3724	0.181474	40.1061	218.108	210.204	72.3408	108.672	127.872	32.2302	376.537	35.2197	37.9199	48.1002	-0.0518813	15.8408	125.894	40.878	8.55336	180.3	11.4365	21.2189	30.4357	0.4326	10.5503	14.3974	11.8972	10.4012	19.7029	3.9679	114.4	139.007	33.3146	22.4267	89.9862	66.8246	222.139	49.76	25.7403	71.5375	78.5344	44.9539	227.086	39.717	682.859	23.7451	73.0869	27.1207	112.247	166.274	139.292
35.4723	0.156896	36.2551	200.171	209.621	69.8281	104.279	138.024	31.8684	432.595	33.6562	37.5756	50.0275	-0.0455197	22.1813	125.49	35.5917	12.1592	184.725	10.4075	27.0987	31.294	0.37359	27.4901	13.6202	10.3152	8.72833	23.8279	3.65018	107.057	127.727	30.6664	20.8693	80.1329	66.7444	209.564	44.363	23.3062	66.1709	76.2611	45.9943	205.572	35.7682	662.044	27.4128	69.5488	24.016	101.568	156.947	126.302
35.5722	0.135565	32.7707	182.28	201.996	65.8664	98.5912	168.661	37.7421	457.187	31.6483	36.2283	51.0547	-0.0516404	26.0114	120.451	41.0616	13.4328	182.835	9.43489	28.9778	29.9846	0.322518	31.9007	12.3887	8.82911	7.31449	24.8712	3.29393	100.397	117.777	27.9894	19.2484	81.2747	64.694	196.586	45.3039	21.0112	60.811	72.0729	53.0589	185.103	32.0256	636.591	26.875	65.2469	21.1758	91.7544	145.988	111.694
35.6722	0.117118	29.6202	164.95	192.711	61.1806	92.2202	183.337	38.8531	460.748	29.3855	34.3903	49.335	-0.0558189	27.9846	112.851	43.4778	13.4583	176.585	8.53191	28.4833	27.7057	0.278313	31.2215	11.018	7.51221	6.12417	26.0831	2.9376	92.0855	107.161	27.4147	17.6482	77.915	62.6064	210.296	55.6266	18.8727	67.3624	66.7789	55.1048	166.189	28.5553	608.511	24.5567	60.6902	18.6196	82.8029	134.222	97.3118
35.7721	5.31801	26.7723	148.508	181.004	87.8303	86.2328	181.297	37.7003	450.6	27.0068	49.3587	46.0592	-0.0582849	28.6075	104.019	43.7578	12.8476	167.457	7.70324	26.6669	25.0865	0.240212	28.6572	27.2115	32.0737	5.1245	25.4425	2.60039	104.555	96.5036	26.0391	16.1161	72.2346	65.8443	215.433	59.9492	16.8981	74.6946	79.1108	53.9913	158.394	25.3841	579.183	21.6469	91.3184	16.3416	74.676	122.24	95.073
35.872	7.8758	24.1981	133.14	168.403	100.622	80.0052	175.944	38.9594	431.853	24.6123	55.7711	42.0067	-0.0529959	28.2706	108.369	42.587	18.7143	156.565	8.24535	31.359	23.5347	0.207643	25.5656	33.2648	37.4731	4.28633	25.9168	2.29092	104.97	86.2038	24.2621	14.6766	78.468	71.3919	214.265	60.4223	15.087	77.282	84.3878	50.9928	146.46	22.5154	549.545	18.7066	104.355	14.3241	67.3191	126.418	89.7854
35.9719	8.85887	21.8714	118.954	161.389	104.699	73.792	163.475	37.8713	408.047	53.5879	57.445	37.677	-0.044687	27.2722	106.808	42.3286	20.8354	144.735	8.65962	33.9534	24.1542	0.825529	22.5019	34.0731	48.2024	3.58444	24.8852	2.01181	118.254	89.9645	22.3253	14.3151	84.6776	72.4357	208.573	58.5098	13.4328	76.7313	84.8581	53.2229	138.381	19.9387	520.224	18.54	107.617	12.5444	60.6715	138.356	81.2542
36.0718	8.93211	31.0605	105.968	151.99	103.437	67.7577	148.969	35.7378	381.611	153.696	56.5529	39.3193	-0.0382992	25.8388	101.797	46.2699	20.9473	132.57	11.9613	33.597	23.1222	1.26582	19.675	32.3146	47.4177	2.99724	23.0913	1.75781	118.342	89.123	20.3721	23.8241	83.9492	70.8607	231.078	55.1996	15.1634	74.1709	82.164	52.3044	127.401	17.6362	491.629	17.0294	136.044	10.9786	55.8581	142.587	71.7751
36.1718	17.8443	31.4684	95.8757	141.637	99.0354	62.0038	135.146	33.2099	354.187	219.269	54.3267	38.5019	-0.0354505	24.1402	94.9262	47.4914	20.0289	124.34	13.2652	33.5524	21.3536	1.40717	17.1934	29.4356	42.7916	8.92165	20.9742	1.53234	120.072	85.3685	20.1841	28.6604	79.4255	67.8284	242.091	51.1509	15.946	70.3925	77.493	49.4976	115.743	15.5864	464.02	18.1153	146.353	9.60361	51.006	144.492	70.3879
36.2717	21.771	33.53	98.7546	131.134	93.0499	56.5883	121.784	41.0515	326.865	258.983	51.4616	51.5633	-0.035845	22.3022	95.4231	79.2486	18.6275	126.104	13.4417	31.7188	19.3283	1.39357	15.1285	26.2005	37.2852	33.4362	18.7873	1.32937	114.664	92.6669	19.3053	31.799	86.8015	64.0497	244.561	52.0946	25.6548	65.9269	71.6925	57.3718	104.418	13.7667	437.552	17.1802	146.705	8.3978	46.3404	147.261	72.9577
36.3716	22.7744	43.5876	97.7408	122.785	104.082	51.5393	109.39	44.9542	300.347	279.593	57.0519	56.9838	-0.0375966	20.4165	107.606	115.15	17.0449	129.375	12.9945	28.968	17.2909	1.30447	19.3013	22.9983	36.5787	41.7696	16.6713	1.15446	106.198	101.321	23.4878	32.4726	86.6129	59.9555	240.809	61.6894	35.0298	61.1412	65.3574	59.7295	93.845	12.1546	412.305	15.4419	141.771	7.34129	42.2915	144.918	69.2488
36.4715	22.1316	43.3891	94.1649	129.948	106.988	46.8651	127.324	44.8399	275.067	286.326	60.3069	57.6088	-0.0382049	18.5484	110.73	135.803	15.4432	154.918	12.2387	28.9184	15.3597	1.18369	19.4625	20.0136	32.9757	42.2726	14.6986	0.994755	105.551	103.2	55.9651	31.7168	82.2564	58.5808	232.65	65.3436	41.3028	56.2822	58.8964	58.6087	84.1717	12.8838	392.752	22.1486	134.208	6.4161	38.4097	139.12	63.6213
36.5715	20.6249	47.4815	88.9881	129.253	104.947	52.5311	126.797	51.3795	258.353	283.204	70.7943	55.3507	13.6953	16.7431	108.352	145.524	13.906	168.583	11.3456	27.331	13.5858	1.05427	18.0865	18.3022	29.7294	39.2565	12.9014	0.859732	109.241	100.678	72.2524	61.0135	75.8125	56.0318	221.495	65.2094	44.5049	51.5224	54.5728	59.6706	75.4134	63.2261	372.88	23.3361	125.517	5.60618	57.349	153.657	69.8305
36.6714	18.7261	65.8392	82.8986	148.82	100.55	54.7679	131.437	52.2161	240.553	273.298	74.1647	51.4797	19.2434	15.0305	102.797	170.014	12.4729	173.583	10.4125	28.5585	11.9853	0.92849	16.2278	31.2511	39.7653	34.9072	11.2887	0.739632	105.311	95.4329	87.7739	82.672	68.5324	52.8848	208.43	62.7491	45.5171	46.9748	66.1387	57.7574	67.5274	89.5912	354.045	22.0401	116.531	4.89722	73.0829	162.409	68.0406
36.7713	16.7127	73.4148	76.3822	154.128	94.381	64.104	125.488	50.3629	230.199	258.936	73.6545	46.8253	73.1831	19.6963	95.5662	181.262	11.1596	216.829	9.49391	28.6989	10.5564	0.811914	14.3227	35.4937	39.5205	30.2982	9.85628	0.639848	98.3828	88.6341	128.126	100.546	61.148	49.4888	194.284	58.9473	45.0017	42.6855	71.3725	54.1043	60.45	101.082	335.329	19.7686	107.703	4.27671	78.0638	190.748	62.6162
36.8712	14.7421	74.5254	69.7755	180.105	87.3735	68.4016	123.964	47.3377	217.276	241.859	71.1009	41.9171	95.4452	22.4236	87.6174	183.225	9.96837	250.38	8.61936	28.3321	9.2887	0.706839	12.5409	35.2929	35.8039	25.9269	8.59322	0.547587	111.621	81.0864	162.321	107.21	57.9306	46.0518	179.676	54.4587	43.4517	38.6816	72.2743	49.5425	54.1086	115.314	317.021	17.2506	99.2656	3.73369	111.305	204.766	55.8511
36.9711	12.898	87.6008	63.3049	187.767	88.2015	69.3192	116.054	56.6425	203.039	223.356	67.5422	37.0817	142.866	23.7235	79.5462	184.466	8.89518	296.202	7.80321	37.5525	8.16836	0.61375	10.9374	32.9733	31.2492	21.996	7.4852	0.471096	137.119	73.3305	175.513	107.246	93.9374	52.6483	181.254	49.7118	41.2321	34.9685	70.307	44.6203	48.4297	118.77	299.306	23.5412	91.3303	3.25849	123.662	208.512	52.1677
37.0711	11.2194	85.2623	57.1171	185.329	85.5838	68.023	106.122	58.5396	188.336	204.364	63.5606	32.5106	165.868	24.1702	71.7111	197.512	7.93251	320.223	7.05098	44.2148	7.18051	0.532193	9.52047	29.7831	26.8283	18.5619	6.51691	0.401869	142.459	65.7201	176.282	103.501	119.136	62.0427	211.335	52.2846	38.6101	31.5552	66.5302	39.6898	43.3482	115.886	282.295	36.4435	83.9381	2.84269	124.756	205.072	52.2797
37.171	9.7187	87.4975	51.3011	177.553	112.101	65.3284	95.9895	56.9083	173.728	185.549	59.4779	28.3054	169.771	23.83	64.316	200.185	7.07157	328.37	6.36327	45.6153	6.31066	0.46117	8.27923	26.3762	22.8596	15.6119	5.67297	0.342164	160.1	58.4763	169.973	97.7307	141.406	65.5775	253.16	51.9617	35.7802	28.4376	73.2357	34.966	38.8053	109.472	266.05	39.2065	77.0923	2.47877	120.01	196.78	82.3937
37.2709	8.39359	82.2207	45.9053	167.183	123.958	61.8015	86.3766	53.7054	159.576	167.37	55.4682	24.51	197.723	22.9494	57.465	195.774	6.30326	325.211	5.73809	43.9523	5.54539	0.399446	7.19655	23.0798	19.4094	13.1031	4.93871	0.294233	160.059	51.7281	159.888	91.0073	177.338	65.6396	350.133	49.8686	32.8824	25.6092	84.1199	30.5712	34.7375	111.562	250.599	37.3618	70.7748	2.16006	112.464	185.384	92.466
37.3708	7.23363	75.2577	40.9497	155.784	126.655	57.8318	77.5335	49.9087	146.102	150.132	51.622	21.132	202.613	21.7152	51.1988	216.551	5.61864	314.237	5.17211	42.1317	4.87259	0.345884	6.25412	20.044	16.4529	10.9826	4.3007	0.253302	172.281	45.5407	148.048	83.9762	189.242	63.7047	412.199	46.7627	30.016	23.0362	88.2709	26.566	31.0964	108.187	241.481	59.0026	64.9584	1.88087	103.799	172.178	90.9645
37.4708	6.2245	68.3049	36.4344	144.232	123.794	53.6838	69.5122	45.9987	133.43	134.02	47.9818	18.1567	197.14	20.2672	45.5192	223.845	5.0092	298.101	4.66149	38.8273	4.28156	0.299341	5.4346	17.3246	13.9361	9.19726	3.74674	0.217655	169.076	39.9362	135.664	77.0162	186.524	60.6808	447.665	69.8502	29.2259	20.6981	103.366	22.9702	27.8377	126.67	231.188	63.8018	70.4911	1.63623	94.9275	158.106	84.131
37.5707	5.35047	61.8224	32.3465	133	123.475	49.5336	62.2844	42.2041	121.62	119.131	44.5639	15.5569	187.3	18.7092	40.4047	221.81	4.46689	278.792	4.20184	34.8582	3.7628	0.258808	4.7223	14.9282	11.8001	7.69751	3.26598	0.186306	166.8	34.9081	123.446	70.3409	175.866	57.122	463.13	81.5083	27.9051	18.5955	125.092	19.7785	24.9207	140.361	220.298	60.9312	70.9634	1.42198	86.3271	143.844	81.9423
37.6706	4.5958	55.9036	28.6646	122.331	118.928	45.4958	61.2268	38.6259	110.686	105.503	41.3698	13.2991	175.903	17.1163	35.821	213.544	3.98429	257.788	3.78861	30.7258	3.30763	0.223424	4.10337	12.8378	9.98989	6.4395	2.84867	0.158826	157.1	30.4314	111.789	64.0623	161.347	53.3626	463.807	85.7106	26.254	16.7046	134.893	16.9712	22.309	163.583	209.205	57.0998	78.1092	1.23466	78.2321	129.863	75.394
37.7705	3.9456	50.5361	25.3624	112.334	135.402	41.6412	57.2011	36.5869	100.616	93.1241	38.3933	11.3477	164.248	15.5421	46.8925	201.33	3.55456	236.164	3.41732	26.7236	15.2169	0.192552	3.56569	11.0259	8.45685	5.38516	2.48626	0.134817	144.432	26.4696	100.896	58.2305	145.409	49.6005	453.795	116.29	24.4198	14.9311	136.539	14.521	19.9694	177.723	198.173	53.0958	100.568	1.07137	70.7414	116.479	67.2405
37.8704	3.38619	45.6794	22.4109	103.045	140.447	47.2091	52.2566	36.1377	91.3766	81.9546	35.624	9.66748	152.918	14.0234	51.6772	186.836	3.17148	218.988	3.08363	23.0111	20.4644	0.165498	3.09852	9.46199	7.15896	4.50207	2.17117	0.113931	131.031	22.9804	90.8536	52.8582	132.548	45.9493	436.295	130.999	22.5087	13.3744	147.421	12.3972	17.8754	178.565	187.377	47.2414	139.696	0.929612	63.88	103.894	58.8827
37.9704	2.90527	41.288	19.7806	101.575	138.5	53.3163	57.5462	34.3768	82.925	71.9331	33.0501	17.7529	142.158	12.5846	52.5441	193.974	2.82954	201.086	2.78311	19.6633	21.8574	0.141822	2.69254	8.11557	6.06032	3.76274	1.8968	0.0961134	117.982	19.9192	81.6781	47.9371	118.94	51.5459	413.785	135.272	23.4151	11.9892	149.331	18.299	16.0028	174.029	176.927	41.0395	155.546	0.807196	57.6339	96.6204	50.992
38.0703	2.49188	37.3184	17.4419	101.343	132.453	55.8177	62.243	43.2437	75.212	62.9854	30.6592	21.7538	132.055	11.2406	61.095	192.775	2.52398	199.037	2.51187	16.7027	21.3223	0.121295	2.33961	6.95827	5.13037	3.14406	1.65737	0.0810264	122.027	27.892	73.3455	43.4462	113.401	53.2124	388.17	132.967	34.5247	10.7507	145.296	21.1298	14.3228	164.28	166.891	35.1683	176.334	0.701972	71.6566	90.2598	43.8524
38.1702	2.13655	33.7302	15.3667	97.6784	124.174	55.9157	60.3989	45.5127	68.1859	55.0306	28.4395	30.8534	122.623	9.99901	63.8393	213.701	19.5905	204.866	2.26682	14.1214	19.8907	0.103652	2.03275	5.96458	4.3432	2.62664	1.44818	0.0686088	117.6	31.9844	65.8102	39.3588	114.526	67.0622	360.893	126.699	41.2344	9.64185	137.512	29.3247	12.8171	151.932	157.305	29.8958	208.501	9.06282	75.8185	88.5937	37.5463
38.2701	1.83121	30.4868	13.5284	95.7571	114.856	76.9967	60.114	84.5263	61.7945	47.985	26.3795	34.8599	113.842	8.86263	63.0286	221.195	37.9141	203.415	2.04511	11.8943	18.1073	0.0887363	1.766	5.112	3.67687	2.19427	1.26511	0.0580872	109.442	46.4834	59.0158	35.6453	124.913	92.627	333.034	118.221	44.7431	17.042	127.548	33.0844	19.6726	138.596	148.188	25.2918	218.263	15.4308	74.7329	85.8081	32.0565
38.37	16.4678	48.6617	11.9024	91.3815	131.644	98.969	56.4548	99.05	55.9871	44.5263	49.2165	45.5713	105.679	7.83055	85.5281	220.075	89.0993	196.917	1.84431	12.5012	16.2532	0.0761837	1.53411	4.38104	3.11282	1.83335	1.10446	17.7925	117.603	84.5198	52.9019	32.2757	124.516	104.537	305.387	108.694	45.9603	27.7656	116.509	33.9661	61.4606	133.448	139.541	21.3346	215.816	19.729	70.9951	81.4106	27.5974
38.47	47.2024	66.6064	10.4657	85.8414	137.761	110.497	51.697	101.554	50.7148	40.901	62.3134	49.8661	98.0963	6.89936	98.7393	219.343	111.04	206.325	1.66203	12.1722	38.3983	1.74027	1.33263	3.75479	2.63532	1.53236	0.96341	37.7168	115.33	105.796	64.0858	29.2208	128.351	128.21	278.518	98.8713	45.5718	33.891	113.611	33.0472	76.4451	125.012	131.357	17.9643	206.987	20.893	66.0526	76.0305	23.645
38.5699	61.4928	67.0023	9.19773	95.4594	136.55	114.951	46.792	98.3585	48.5842	37.2586	67.3325	60.289	91.0553	6.06397	102.813	212.036	117.057	226.539	1.49603	28.7097	49.3441	2.4546	1.15771	3.21853	2.23099	9.72115	5.55059	45.5	110.445	115.585	67.9794	36.3828	124.168	137.969	252.821	89.224	44.0913	36.8734	107.693	43.3211	78.8943	115.029	123.624	30.4701	195.086	20.3953	60.7008	70.1286	20.1965
38.6698	66.0713	76.9947	8.0796	97.2899	131.011	128.192	42.119	105.119	60.1283	33.7036	67.9108	65.8521	84.5184	5.31819	101.301	200.517	114.681	243.274	3.26801	36.5558	51.8871	2.66045	7.27074	2.75949	1.88858	12.6161	7.75	46.8642	102.442	117.672	79.5688	39.19	133.037	156.058	228.551	80.0371	41.9008	37.7428	100.527	47.7497	87.9629	104.567	116.324	33.5244	182.927	19.0749	60.0555	64.0375	17.2169
38.7697	65.1155	74.5314	7.0946	94.8753	123.088	135.461	37.812	108.747	65.9743	30.3652	66.1151	66.1566	78.4501	4.65533	102.203	186.512	108.137	252.737	7.27567	39.0421	50.2541	2.60434	9.11606	5.33289	12.8467	12.9364	16.2067	44.9846	93.3974	114.757	94.1535	39.4151	135.35	161.773	205.862	74.466	39.2811	37.2226	92.2763	48.4102	87.2045	94.2574	109.439	32.2463	170.102	17.4035	65.7623	72.2178	14.6582
38.8697	61.1921	80.4967	11.4609	90.2659	114.022	136.477	44.3569	105.764	67.9745	37.9041	63.1152	63.3171	76.1381	4.06856	98.8301	171.592	99.7741	252.533	9.14692	38.3501	46.705	2.42274	9.14424	6.23289	17.5848	12.0876	19.9648	41.6059	84.3332	108.749	98.8263	43.5151	129.983	189.644	193.597	75.8096	36.4359	35.8193	84.7256	46.736	93.1649	84.4586	102.95	29.1904	157.371	15.6404	80.1018	75.7699	12.4695
38.9696	55.8558	93.402	14.0297	111.95	118.59	138.834	44.2883	104.844	68.6249	42.124	59.5681	63.0254	72.2506	3.55094	109.702	156.19	90.873	245.582	9.79024	35.8899	52.0424	2.19007	8.47946	6.27358	18.716	10.7842	21.0006	37.6712	75.7293	100.978	97.6959	54.6392	120.638	199.97	194.147	73.8747	33.5109	35.1405	104.535	53.6538	90.7662	75.3559	123.058	25.6017	154.068	13.9232	97.4954	85.1908	10.6019
39.0695	50.0281	90.627	15.3246	119.682	124.723	165.001	41.6472	107.359	69.4788	43.9158	56.6451	59.9743	67.8137	3.09559	132.052	140.942	82.1115	234.103	9.74507	32.558	51.743	1.94598	7.60022	7.32701	17.38	9.37826	20.516	33.6764	67.786	92.3621	93.3161	59.0654	109.554	222.944	190.15	69.9905	30.6081	33.6953	113.809	55.5849	84.8367	67.0274	134.224	77.2797	177.72	12.3197	102.291	89.2233	9.01086
39.1694	44.2371	83.7785	15.7316	119.654	123.978	177.448	38.1597	103.919	68.153	43.9666	58.3359	55.4201	63.3016	2.69605	140.28	126.271	73.8286	232.833	9.33059	28.9104	48.7525	1.71057	41.1316	7.37172	15.3281	8.03432	19.2345	29.8696	68.5128	83.5165	87.26	59.5161	98.056	229.453	182.962	76.4134	27.7971	37.095	115.855	54.3804	77.6804	59.4864	139.264	93.6768	184.045	13.1147	100.405	89.4264	19.8398
39.2693	38.7688	76.2837	15.5336	115.461	119.161	188.473	34.5483	97.8557	65.4519	42.8026	57.4242	50.1794	58.9261	2.34639	139.802	112.446	66.1748	225.666	8.7342	25.2801	52.5147	1.4933	52.2476	6.92967	13.2217	6.82066	19.175	30.1783	72.1565	74.8444	80.4846	57.6838	94.4319	226.305	173.633	77.578	37.5991	38.2269	113.095	51.3081	70.3717	61.5857	140.157	93.5148	180.972	12.8381	95.1633	96.8271	30.3333
39.3693	43.0063	102.864	15.0366	187.654	112.084	190.473	59.0156	90.8315	61.9331	40.8239	55.1597	44.7696	54.7758	2.04114	134.169	124.226	59.1978	214.576	8.06436	24.6924	51.4324	1.29778	52.6154	6.28171	11.2902	5.75764	18.1907	28.6867	70.1243	83.2375	73.5602	54.6139	87.7948	232.643	162.97	75.4658	49.4992	46.2071	107.285	71.6549	63.3899	60.2666	142.428	115.267	173.028	28.5867	88.4195	99.1303	33.2158
39.4692	46.1704	164.202	23.2119	219.861	103.911	186.576	65.0651	83.6617	57.9795	38.3312	52.2477	51.773	50.8809	1.77531	125.687	136.549	52.8902	201.042	7.38225	23.0276	48.0824	1.12461	48.8691	5.57557	9.59578	4.84271	16.7576	26.3875	89.6204	85.6023	66.8163	50.9459	89.1144	229.582	151.585	71.4164	72.5999	53.493	99.6836	94.736	57.1758	70.2078	149.779	115.751	162.78	35.1402	81.1899	97.8542	52.4104
39.5691	45.4831	213.176	27.9723	261.215	95.3711	178.966	63.5818	76.7321	53.8504	46.8913	49.0824	53.5782	47.2455	1.5442	115.836	140.624	47.2173	186.168	6.72168	20.8409	63.7452	0.972798	43.8353	25.2516	8.13761	4.06353	37.16	23.8148	94.0953	92.7438	60.4327	47.0657	85.4678	250.98	172.65	66.4603	145.928	56.6606	108.223	123.752	74.6463	96.7753	152.018	106.982	151.67	50.094	78.0323	94.1488	59.7962
39.669	42.732	212.146	30.3148	274.297	86.9146	169.16	79.6149	70.212	49.7184	70.3364	45.8813	57.0258	43.8614	1.34357	105.548	139.005	42.1318	181.838	6.09986	18.4756	75.5102	0.840629	39.536	33.8107	6.89376	3.40439	85.7464	21.247	108.321	94.123	97.5225	43.2008	79.2579	255.739	232.16	60.9896	224.062	57.0783	109.986	136.2	78.2787	109.014	150.828	95.4952	140.492	55.1158	88.3847	88.8764	129.945
39.769	46.2784	197.599	30.9758	271.743	78.8058	158.199	90.1457	64.1625	45.6956	84.7561	42.7607	56.4745	40.7157	1.16949	95.3948	133.594	37.5823	173.911	5.52413	16.1366	94.7906	0.726152	34.9813	35.7864	5.83709	2.8493	136.284	18.8212	110.066	91.6087	117.921	39.4801	71.9372	250.795	269.859	55.3999	271.757	59.6951	121.46	137.97	75.6599	111.581	147.385	83.1108	164.528	54.8008	124.429	82.6764	198.932
39.8689	45.7941	180.359	30.4965	260.884	79.4125	146.79	88.9282	58.5919	41.8513	92.4925	39.7799	53.5681	37.7938	1.01847	85.7101	125.791	33.5176	163.684	4.99634	13.9387	98.8344	2.46936	30.666	34.4799	4.9412	2.38342	209.514	17.1839	125.662	86.6946	124.984	35.9721	88.9373	240.425	290.959	49.9401	297.269	64.6858	128.7	135.274	70.4465	122.027	142.51	71.298	171.518	51.7756	143.355	76.0162	240.443
39.9688	43.1377	163.546	29.2717	245.945	91.0247	135.4	102.118	53.4835	38.2261	95.3601	36.9658	49.3924	35.0806	0.887452	76.6753	123.583	29.889	162.804	4.51544	11.9396	95.3372	3.17953	26.7605	31.6811	4.1823	1.99355	238.625	15.4396	129.516	80.4226	142.434	37.4656	93.9577	244.879	299.638	44.7594	306.861	76.7551	128.887	127.812	69.2058	133.452	136.77	89.7253	174.233	49.9983	177.664	99.3621	243.731
40.0687	39.4359	147.979	27.5864	229.338	94.7378	124.334	101.23	48.8097	34.84	94.7565	34.327	44.652	32.5617	0.773727	68.3732	118.254	26.6511	157.8	4.0787	10.1612	111.187	3.3407	23.2993	28.3426	3.53974	1.66801	290.268	13.7369	131.334	73.5086	146.886	37.0017	92.1172	249.833	299.113	39.94	305.261	82.3458	124.553	136.25	66.1565	134.55	130.559	90.7498	190.975	71.9496	209.447	112.58	244.952
40.1686	62.4896	133.798	25.6437	212.415	93.6101	143.111	94.9098	44.5389	31.7002	91.7503	41.1176	39.792	30.2233	0.674894	60.825	110.982	23.7628	150.048	3.68282	8.60418	112.681	3.22284	20.2628	24.9554	2.99577	1.39643	320.162	12.1491	125.385	66.4334	143.791	35.4381	86.5795	245.179	311.903	39.4656	296.018	83.5923	128.267	135.562	66.8537	129.661	124.145	84.1537	193.178	79.4013	220.996	118.437	229.022
40.2686	71.7934	120.948	23.5866	195.912	89.6355	151.367	87.4241	40.6387	28.8044	87.1519	52.6609	36.4095	28.0527	0.589188	55.1393	102.625	21.1866	140.587	3.32449	7.2568	107.197	10.7269	17.6122	21.7584	2.53536	5.3719	343.523	10.7034	116.112	59.5104	136.532	33.3036	87.3416	235.143	314.063	43.0819	281.771	82.0025	136.988	129.319	63.5659	121.529	128.541	85.7566	187.6	79.0564	217.532	126.228	206.114
40.3685	84.5082	109.322	21.514	190.653	84.1036	155.388	122.839	49.8596	26.1451	81.5696	57.1537	32.7342	69.3352	0.514667	58.8771	93.7963	18.8888	130.187	3.00043	6.10115	98.6631	28.8038	15.3041	18.8542	2.14568	10.8822	339.062	9.40788	105.765	52.9346	127.188	52.5753	83.4775	238.011	324.484	43.7363	264.468	78.626	137.851	156.549	58.7121	111.865	140.5	79.7978	178.094	74.7464	206.496	173.836	181.474
40.4684	87.0245	98.812	19.4922	223.413	77.8383	173.086	129.387	57.2069	23.7111	75.4539	74.4676	29.0522	84.9435	0.449674	62.2764	84.9231	16.8395	119.41	2.70754	5.11668	89.1345	35.9784	13.2968	16.2736	1.81585	12.4963	319.808	8.25605	121.252	115.98	117.019	76.0227	88.4088	232.512	324.649	42.5448	245.525	76.9804	133.54	168.032	53.4349	108.128	145.958	71.0245	166.839	68.6364	192.036	201.62	178.038
40.5683	83.8492	89.3113	17.5642	233.198	71.3567	182.146	127.282	58.1692	21.4894	69.1335	81.347	25.5342	88.6326	0.392796	61.9141	76.2955	15.0116	108.661	2.44283	4.28253	79.6523	37.3782	11.5519	14.011	1.53663	12.2549	293.528	7.23833	151.294	156.651	109.838	86.9227	86.7958	256.196	340.632	40.2612	225.962	73.7124	125.992	167.845	48.2565	118.234	147.01	61.7122	155.048	63.8174	176.43	214.94	164.43
40.6683	77.7368	80.7238	15.7558	230.308	64.9749	183.047	143.88	56.1189	19.4658	62.8429	82.476	22.2744	131.562	0.343003	59.3304	78.6082	13.3812	98.2215	2.20366	3.57857	70.7144	35.8601	10.0356	18.6037	1.30021	11.2075	264.763	6.3422	157.507	193.699	122.78	112.871	93.1225	262.11	344.45	37.3892	206.492	69.4918	116.592	160.523	43.3995	142.821	174.545	52.8889	143.384	58.0187	160.899	217.911	163.512
40.7682	70.3426	72.9619	14.081	220.714	58.8782	178.64	148.81	52.7548	17.6261	56.7448	80.5187	19.3171	145.554	0.299306	55.5253	88.761	11.927	88.2804	1.98765	2.98639	62.5297	32.9992	8.7179	19.635	1.10014	9.88232	236.087	5.55471	152.257	306.147	125.425	123.71	92.0486	262.207	343.92	34.2598	187.604	75.5815	106.311	149.147	38.9436	151.106	189.73	44.9623	132.196	87.9363	146.067	229.531	152.064
40.8681	62.636	90.8163	12.5452	207.855	53.1668	170.916	141.949	48.924	15.9555	50.9472	76.9843	16.6747	146.246	0.260824	51.1394	92.8562	10.6298	78.9551	1.79289	2.48953	55.1574	29.6478	7.57294	18.893	0.930909	8.53534	222.562	4.86357	158.564	369.944	136.512	133.836	92.3255	271.334	335.753	31.0861	169.619	81.6355	95.8178	135.78	34.9016	149.672	216.591	38.0393	121.649	98.621	132.225	234.182	136.446
40.968	60.7123	89.56	11.1478	193.692	47.8871	162.744	130.898	45.0406	14.4396	45.5172	92.1924	16.735	141.044	0.226899	46.5761	92.7357	9.47296	70.3109	1.6178	2.07357	52.4267	26.2531	13.8026	17.3469	0.787763	7.2818	255.701	4.25739	153.303	408.347	137.58	135.724	87.9486	268.43	322.259	28.001	204.992	87.3456	85.5556	121.766	31.2578	165.521	230.59	32.0884	111.812	98.9227	124.204	230.625	119.921
41.0679	56.4914	83.1958	9.88446	179.324	43.0514	198.271	118.866	41.2997	13.0645	40.4914	97.4042	18.0624	133.436	0.197137	42.0819	89.7738	8.44127	62.3757	1.46107	1.72586	48.2299	23.0374	15.1515	15.5124	0.666704	6.16564	304.377	4.65081	145.748	418.567	132.92	165.418	87.9431	266.556	307.8	25.0828	245.942	92.0126	75.8075	107.959	51.2289	167.848	235.814	27.0202	102.695	93.9048	114.795	221.515	104.084
41.1679	51.2385	82.8712	8.74828	165.347	38.6514	235.922	121.275	37.7856	14.2584	35.8841	97.1507	18.0278	125.052	0.171205	37.8009	84.9861	7.52141	68.5751	1.32099	1.43549	43.5596	20.0992	14.5449	13.6548	0.564296	5.1958	342.973	7.88831	134.671	410	125.19	195.977	83.6235	257.475	293.763	22.3736	267.505	92.391	106.538	94.8704	59.4969	181.417	235.129	27.7875	94.2793	103.113	105.073	208.841	140.097
41.2678	45.6972	82.6587	7.7308	152.069	34.6666	253.87	115.056	34.528	14.6448	31.694	94.0053	20.5173	116.643	0.148666	33.8108	79.1147	6.70144	71.0573	4.05113	1.19305	38.9188	17.4705	13.2391	11.9033	0.477639	4.36518	361.979	12.0265	130.251	389.724	131.984	206.526	77.1333	248.252	276.983	20.4763	275.172	89.9901	122.894	85.3857	59.9163	190.158	230.537	25.9639	86.5295	116.506	95.6031	194.076	147.565
41.3677	40.2882	77.0421	6.82287	154.841	31.0702	258.572	105.842	31.5295	14.501	27.9089	89.4228	21.0671	108.538	0.129132	30.1467	72.6941	5.97076	70.8757	8.91877	5.45015	34.5477	15.1478	11.7622	10.3129	0.404278	3.66009	354.252	13.4143	121.441	362.691	171.054	205.293	69.763	239.107	258.605	39.7221	273.087	85.865	129.257	85.4231	56.8781	187.384	240.37	32.4509	96.6244	117.257	87.816	178.293	141.129
41.4676	35.2342	70.3349	6.01522	150.923	27.8323	300.654	97.1289	28.7801	14.0204	24.5093	105.576	20.4325	100.874	0.112486	26.8173	66.1022	5.31986	68.8383	11.1838	14.904	30.5468	13.104	10.3307	8.90014	0.342175	3.06506	332.481	13.3688	116.371	332.313	212.38	197.383	68.2133	226.678	239.493	50.1153	264.358	80.7453	138.977	86.9371	52.4901	178.1	242.659	32.7439	100.796	111.509	95.4645	162.267	145.773
41.5676	50.0061	92.2544	5.29866	143.55	24.9221	324.835	88.0015	26.2646	13.3362	21.4715	131.33	19.1219	93.6923	0.0984806	23.8146	59.5996	4.7402	86.7619	11.9563	19.4706	26.944	11.3193	9.02161	7.6618	13.2372	2.56503	304.212	18.7161	131.473	300.89	233.699	185.943	76.0309	214.537	223.166	57.9266	251.3	75.1301	141.18	84.131	47.747	165.452	266.647	30.3304	99.4877	111.225	103.29	146.537	138.132
41.6675	55.4473	96.7451	11.344	134.579	22.3099	331.638	79.2513	23.9659	12.5397	19.3505	140.924	22.4411	86.9943	0.0869638	21.1216	53.3593	4.22416	96.9431	11.8949	25.207	24.9613	9.77555	7.85719	6.58524	16.4031	2.14621	273.84	27.1785	131.727	269.934	236.853	172.892	76.615	202.814	206.337	60.6208	235.616	69.3543	137.627	90.6376	43.1035	151.387	277.859	44.149	95.3218	113.367	102.919	141.33	125.239
41.7674	55.5171	91.8901	17.4375	125.064	19.9671	329.462	85.3356	21.8667	11.6924	17.3452	152.935	24.1653	80.762	0.0778061	18.7162	50.2581	4.12645	101.441	11.3881	27.1064	35.3805	8.43293	6.82745	9.73313	25.0478	2.84989	253.855	29.8762	125.026	244.356	229.579	159.38	73.1763	208.861	189.525	60.0685	218.548	64.844	130.429	90.7306	38.7532	137.085	280.404	46.7112	98.4682	108.535	98.3494	133.664	110.748
41.8673	52.6548	104.519	20.9798	115.588	17.8672	321.99	91.7237	19.9509	10.8353	15.4753	156.663	27.1148	74.9699	0.0708886	16.5739	46.6036	30.6989	101.848	10.6621	26.724	38.4378	7.26082	5.92882	18.6852	25.6833	2.94484	230.452	29.5806	115.42	225.829	216.666	146.08	71.9953	213.091	173.108	70.162	200.985	60.0739	121.1	101.13	34.7653	123.233	277.159	44.1973	114.736	100.391	104.812	124.525	96.4842
41.9672	59.6629	100.921	22.717	106.464	15.9858	308.374	89.4418	18.203	9.99492	13.7508	163.972	28.9786	69.5902	0.0661452	14.6698	42.689	42.8128	99.3864	9.84692	25.0658	37.7909	6.25904	5.14944	21.8024	27.9049	2.7618	217.66	27.8232	104.953	205.83	201.048	133.368	68.2196	217.2	172.16	73.8142	183.552	60.8606	117.787	103.243	40.4699	111.929	270.132	39.6788	141.448	90.9822	103.675	123.013	83.2881
42.0672	60.3666	94.8256	23.2	102.151	14.3007	291.153	121.071	20.9829	9.18785	24.5835	162.769	28.765	64.5949	0.0633975	12.9799	38.7204	47.4334	94.9879	9.01577	22.7722	46.4853	5.39175	4.47069	21.9246	26.0946	2.46902	199.931	25.4398	141.963	185.61	184.491	122.638	62.7857	217.807	167.586	73.3701	166.671	59.624	122.46	100.107	40.7904	100.835	260.72	34.6423	150.661	81.4189	98.68	120.77	71.4831
42.1671	57.5963	86.9919	22.9206	100.826	12.7917	272.087	126.248	21.7006	8.42358	31.463	157.087	27.3246	80.649	0.0624941	11.4815	46.0509	47.5824	95.1758	8.20843	20.2414	48.1036	4.63504	3.87853	20.6028	23.0802	2.14975	184.775	22.8772	155.658	175.803	168.037	112.214	56.7029	217.342	160.495	71.1544	158.233	57.1169	121.186	101.896	39.7445	90.3163	249.893	41.8728	157.641	87.0285	91.9127	115.734	61.1273
42.267	62.6994	79.0136	22.0538	96.5935	21.1726	252.326	120.814	21.1037	7.7071	40.3146	149.205	25.2198	84.6971	0.0631459	10.1536	49.5667	52.736	97.6583	7.44536	27.1715	50.0991	3.99186	3.36771	21.0255	31.1189	3.47006	167.397	20.3658	155.106	163.921	156.558	107.523	64.5689	210.552	151.75	67.1975	148.208	53.8618	125.893	105.96	77.1035	80.5605	238.318	41.757	155.836	85.3441	84.5222	108.919	85.2389
42.3669	62.2057	84.1972	20.8213	90.9473	33.0922	240.041	126.776	38.5543	7.04009	45.3845	140.402	23.1708	83.2941	0.0652002	8.97734	50.3989	52.9098	96.7592	6.73607	29.6435	48.3012	3.43463	2.92232	19.9043	30.9901	3.791	155.013	19.7221	168.093	168.248	145.538	103.434	72.5216	200.33	175.324	89.9577	137.361	50.2165	124.521	103.9	89.3083	71.6438	226.452	38.467	149.44	91.1924	104.825	102.096	90.8187
42.4668	58.6865	79.9437	19.3819	84.7393	39.0321	225.542	121.616	46.6328	6.42234	54.6365	131.382	24.4113	79.5383	0.0685169	7.93586	78.38	50.5378	93.5217	6.08408	29.45	47.1072	2.95092	2.53101	18.1131	28.0971	5.09129	140.608	18.3302	165.463	164.943	136.728	107.826	73.3525	188.442	188.375	100.681	126.239	46.4235	119.216	98.179	89.8479	66.4023	215.302	34.057	140.836	89.4122	118.909	128.791	96.9177
42.5668	53.7018	84.1009	17.8474	78.4468	41.1971	210.004	131.834	48.3894	5.85216	59.5951	122.528	24.0352	74.8856	0.0728711	14.2625	94.8285	46.9786	88.7377	5.48952	27.7522	52.667	2.53604	2.19353	16.1133	24.5307	5.27932	145.297	19.7071	159.686	156.877	126.496	106.545	70.2102	175.953	193.532	109.12	115.225	42.6436	121.916	91.4579	85.2544	60.663	204.122	29.5038	147.436	83.8281	121.091	143.47	93.2557
42.6667	48.1785	100.483	27.7763	72.3294	58.7965	194.217	128.035	47.1283	5.32737	68.9692	114.036	26.3233	70.0124	0.0781035	17.4764	102.983	42.9801	86.3036	4.9505	25.2901	52.4395	2.18078	1.90373	15.0378	21.0632	4.95861	140.593	19.3136	169.321	146.056	128.422	102.075	65.0281	163.643	192.874	110.334	104.581	63.1201	119.371	83.4167	88.9117	54.8726	193.12	25.2418	145.788	76.593	117.061	149.446	95.9175
42.7666	42.6501	100.748	33.5669	80.6335	67.7891	178.699	118.998	44.5172	4.84523	73.6208	105.999	26.4835	65.2253	0.0840373	36.3426	105.286	38.9435	82.2762	4.4638	22.5256	49.4443	1.87058	1.64743	18.4159	17.9481	4.43628	134.016	18.0673	165.059	142.998	124.6	95.9424	58.9741	156.173	188.033	107.059	94.4736	74.525	136.16	74.9119	128.568	49.2903	185.456	21.4366	150.056	75.8166	110.008	149.252	90.7087
42.8665	48.138	94.0453	36.4284	82.2763	70.7598	163.78	108.453	44.4747	4.40289	74.8547	98.452	25.3698	60.6566	0.0902573	46.1621	103.569	35.0753	77.2444	4.02557	22.5112	45.2837	1.60597	1.4245	28.0708	18.3728	11.6408	123.803	16.4678	181.316	135.881	117.663	89.0773	56.6792	147.191	180.283	101.141	85.0057	79.7482	142.338	66.4887	139.01	48.596	177.113	29.0761	161.539	71.4561	103.309	146.181	82.5366
42.9665	55.2311	85.8997	37.2534	96.4569	70.035	149.653	97.9443	42.5446	3.99769	73.6709	91.3981	23.5488	56.3563	0.0964201	50.2309	99.1927	37.8942	76.98	3.63142	26.9763	44.1703	1.38	1.23421	30.9337	21.9677	13.9509	121.043	15.0378	185.756	146.112	109.225	82.0354	53.9131	137.611	179.939	93.8135	98.4852	80.8323	141.347	65.5114	136.105	52.2336	168.466	45.7156	161.985	65.4927	95.4687	151.292	73.1415
43.0664	56.2126	77.9101	36.6973	100.701	67.1324	136.426	108.701	39.8188	3.62699	70.8357	84.824	21.39	52.3365	0.102401	50.7273	93.1581	39.5726	74.7196	3.27678	28.062	56.407	1.18664	1.0677	30.3586	21.1699	13.9085	114.124	13.5127	178.215	153.191	103.202	83.9468	49.7386	133.335	175.619	85.885	105.114	84.4435	135.696	62.0997	127.517	52.183	159.771	50.1463	156.57	59.0223	95.4384	150.443	63.8045
43.1663	53.8108	79.5608	35.2375	99.4637	64.9124	124.141	112.42	36.8401	3.28828	66.924	78.7072	19.1286	48.5917	0.107819	49.0822	86.1918	42.3281	95.7118	2.95703	27.1696	72.1304	1.02059	0.922596	35.8371	18.9523	20.5926	104.719	27.9672	165.462	152.191	107.92	82.0901	46.8423	126.875	168.525	77.8762	121.627	84.3517	129.957	57.3438	151.46	50.0128	151.197	48.1756	155.061	52.6316	94.2206	145.513	55.1229
43.2662	49.69	74.6591	33.2191	120.534	64.6015	112.802	149.014	33.8717	2.97922	62.3691	73.8068	16.9094	45.1095	0.112214	46.2277	78.8128	52.7049	107.796	2.66752	25.2011	75.71	0.877869	0.800552	36.2077	16.456	27.6216	95.4455	33.5806	164.047	146.059	106.468	78.1496	57.7708	119.582	159.589	70.1102	129.722	81.8719	124.193	51.9692	153.796	64.5306	142.854	43.5839	165.4	70.6097	89.5857	137.914	47.3336
43.3661	44.8473	85.2472	46.6123	143.18	62.1371	102.383	154.476	32.5836	2.69775	57.4888	68.9187	14.8166	41.8742	0.115447	49.1225	71.3842	60.8571	116.722	2.40444	22.7264	75.5611	0.755197	0.694507	34.1049	14.0944	28.6289	85.6993	34.523	154.892	136.865	101.57	73.159	75.6962	121.086	202.396	62.7765	131.818	77.9222	116.023	53.6727	146.551	70.2343	134.811	38.213	165.106	108.227	92.7859	128.695	40.4879
43.4661	39.864	93.1903	54.1521	169.921	58.4753	92.8462	147.487	30.5847	2.44171	52.5148	64.1887	12.8946	38.8697	0.117448	48.9637	95.2557	62.1813	129.875	5.34808	23.0722	71.3268	0.649915	0.602195	30.9483	26.0617	26.8826	76.1829	33.1075	165.564	126.046	94.9033	67.7448	81.8776	118.315	377.232	57.5101	129.736	73.1365	106.567	52.4101	135.503	72.6718	127.106	32.9211	169.891	197.972	90.4837	118.626	34.5463
43.566	50.3744	90.5596	57.5683	178.346	54.2285	86.4446	136.06	28.341	2.20924	47.6118	59.6894	11.1619	36.0803	0.11803	46.9967	108.406	59.9646	135.561	8.75318	24.9734	74.2211	0.559881	0.522583	27.485	32.836	29.3575	67.2633	30.6051	229.207	114.578	87.489	65.0525	81.2707	113.17	527.12	54.3709	124.841	67.9475	118.934	49.3858	123.386	71.0924	119.76	28.074	166.496	278.022	85.4498	108.262	29.4295
43.6659	59.6715	83.7548	58.1356	176.642	49.7824	79.9428	123.577	26.0798	1.99849	42.8923	55.4522	9.62096	33.4911	0.117063	44.0309	113.912	56.0469	135.876	10.2401	28.5555	74.6253	0.483137	0.453834	31.0657	32.1199	36.1193	59.1084	27.7022	247.094	103.107	85.0025	61.2336	76.9449	106.816	652.259	50.4575	118.142	62.6469	122.825	58.0547	111.452	67.2671	112.781	23.7956	158.886	335.614	79.2253	97.9938	25.0447
43.7658	61.6226	76.2735	56.7883	169.56	45.3741	73.5535	121.017	23.9077	1.80766	38.4295	51.4854	8.26459	31.0877	0.114391	44.1574	114.087	54.8641	132.432	10.6324	29.832	105.881	8.3843	0.394151	41.5672	28.9238	36.3569	51.771	24.7598	242.664	92.0499	80.3386	56.9063	70.7777	99.9574	784.989	46.2097	117.452	57.4265	121.027	63.8553	100.24	62.3069	106.167	20.0956	171.239	347.487	72.6538	88.0894	27.3665
43.8658	59.4667	69.1115	54.2054	159.835	41.1436	67.4111	124.168	21.8704	2.25661	34.2669	47.7851	7.08006	28.8568	0.110113	42.5445	110.661	83.0793	126.454	10.4183	28.95	115.06	32.0702	0.342091	59.0576	25.1785	49.7908	50.3522	29.225	228.029	95.1542	77.4674	54.0496	63.8961	97.3482	963.853	53.6932	113.84	52.4085	116.144	76.9142	89.9474	56.8974	99.9132	32.3634	171.805	335.385	74.2686	78.7224	26.6126
43.9657	55.1843	88.1547	50.8761	149.032	37.1683	61.5961	118.068	19.9837	39.7748	30.4263	49.7531	6.05195	26.786	0.10432	39.9597	111.032	104.657	118.867	9.88595	26.8892	141.963	69.2963	7.2954	63.7268	21.5908	51.946	47.95	44.4451	209.381	99.5173	72.8738	50.5233	56.9576	92.9263	1071.13	56.3379	108.317	47.6649	110.647	88.3856	80.6098	62.4529	94.0092	35.168	192.497	311.667	89.3149	72.8106	39.8224
44.0656	49.9661	89.2168	47.1484	138.027	33.4851	71.2477	108.723	18.2482	62.9821	26.914	49.2552	12.2934	24.8639	16.4259	36.8968	107.832	110.786	110.359	9.20329	24.2694	220.616	89.7727	31.2639	61.9523	18.3865	48.923	44.2715	49.5386	189.822	98.7167	67.4787	49.7208	50.3283	87.5959	1125.67	60.4937	107.471	43.2356	103.132	94.7716	72.1914	63.0864	88.4408	54.3971	196.739	283.257	93.9997	78.4174	52.8987
44.1655	44.5104	83.5055	43.2659	127.296	30.1058	75.5552	98.6651	17.7705	76.4669	23.7256	47.4641	15.4473	23.0797	27.3823	54.8918	102.322	108.758	101.44	8.46693	21.4728	249.637	146.186	38.0687	57.1987	15.6069	43.8304	40.0864	50.9922	170.85	113.784	61.8355	47.518	44.195	94.6005	1139.56	61.6941	105.897	39.1365	94.6121	94.6105	64.6269	60.8625	83.1643	67.4461	192.119	253.935	92.4092	93.3096	55.4733
44.2654	39.21	76.3382	53.9104	117.084	27.0269	76.285	94.4001	16.7857	83.1279	20.8455	49.862	16.6196	21.4236	34.2959	63.4842	96.657	102.666	92.4732	14.8984	18.7262	249.833	182.19	37.8447	51.3157	13.2271	38.2083	35.8359	48.9319	153.134	119.315	56.2676	44.5939	38.6366	95.7841	1123.8	60.1812	101.987	35.3681	85.6839	108.677	57.8426	57.0862	78.1968	67.8675	219.243	225.68	87.6587	100.87	52.9444
44.3654	34.2712	69.2574	59.4029	107.513	24.2356	74.6783	87.167	15.6069	85.1924	18.2628	59.0295	16.5587	19.8864	38.1993	66.1604	89.8302	94.7863	83.7152	17.7696	16.1561	254.748	214.065	34.9647	45.2616	11.2018	32.782	31.7616	45.249	136.923	118.546	50.9557	43.4534	33.6688	93.5851	1086.99	78.0118	96.576	31.9211	76.8044	112.621	51.7645	52.5717	73.5479	62.7846	267.643	199.447	81.4848	103.157	48.1904
44.4653	29.7875	62.6765	61.3	98.6043	21.7142	71.6026	79.2045	14.3881	84.2263	15.95	73.6176	16.0964	18.4593	39.8948	65.218	82.4305	86.3626	89.0948	30.9118	13.9358	243.087	217.087	64.0308	39.5068	9.48287	27.9574	30.2725	62.5636	122.254	113.777	45.9925	57.1787	29.271	94.1393	1035.82	86.1361	108.885	98.5857	68.2712	111.394	56.9262	47.8179	69.1178	55.7111	283.94	175.619	74.8414	101.74	53.4476
44.5652	25.7861	56.674	71.5897	90.3681	19.4426	67.6594	71.4277	13.203	97.6247	13.8924	79.0762	23.843	17.1342	40.0021	62.1607	109.471	78.0536	90.4501	52.2981	19.0243	224.107	205.769	80.2688	50.7404	8.02591	23.6708	35.0464	67.7051	109.066	119.286	41.4171	62.9992	25.4041	100.496	975.442	96.764	114.434	138.785	77.8654	105.859	56.1239	68.1971	64.97	48.3237	282.662	154.266	68.239	97.812	52.3146
44.6651	22.2569	51.2323	76.3209	82.7871	17.4002	63.2618	71.9553	12.0848	124.987	12.0665	79.5214	27.3655	15.9035	59.2416	57.9633	124.317	71.3214	88.9579	64.5786	87.9356	210.862	188.079	80.5141	81.7934	6.79177	19.9512	40.8717	86.0115	97.254	141.89	37.237	87.9315	22.0204	101.119	909.791	101.728	115.189	160.753	81.3939	97.924	52.7547	77.1222	61.0479	41.3735	318.687	141.915	61.9384	92.2682	48.2581
44.7651	19.1694	46.3088	77.2079	75.7917	15.5664	58.6899	76.82	11.046	139.318	10.4577	77.293	28.2132	34.4591	74.0952	53.2488	130.471	64.5745	85.5166	68.6147	191.569	212.511	168.304	74.6602	137.59	5.74673	16.7685	41.9838	96.0905	86.6961	151.227	33.4414	99.0635	19.0699	102.759	860.731	107.037	119.168	190.415	91.8469	88.8606	59.8984	79.0923	57.3607	35.1518	382.088	152.327	56.0609	85.7769	43.1024
44.865	16.4841	41.8571	75.5075	69.3752	13.9216	54.1296	74.1814	10.0889	144.828	9.04177	73.7148	27.4302	41.3499	82.4704	48.4074	130.569	58.1341	80.807	68.0442	272.987	205.393	148.673	66.9197	155.686	4.86202	14.068	45.1531	95.8338	77.2715	151.742	30.0091	101.934	16.5037	117.552	805.841	113.083	118.72	219.782	95.4435	94.2262	66.7579	76.9806	53.8779	29.7285	403.249	149.683	50.6512	78.8272	37.778
44.9649	14.1585	37.8326	126.424	63.4806	12.4474	49.701	72.9096	9.21131	144.478	7.80205	102.445	52.0303	88.9987	86.0943	43.676	126.577	52.1493	75.3384	65.0127	352.037	190.671	138.798	61.8671	154.56	4.11314	11.7888	44.6201	96.9215	70.79	147.31	26.9144	99.9936	14.2758	122.508	747.987	118.074	121.258	265.015	94.4227	116.257	84.2845	72.6076	50.6279	25.0718	400.383	149.239	45.7125	104.598	42.5375
45.0648	12.1506	34.1948	179.978	58.0809	11.1269	51.7656	68.1109	8.40859	140.346	6.72344	123.329	64.2977	139.957	86.3015	39.1915	119.95	46.6747	69.4872	60.7755	419.063	173.106	139.592	61.7458	151.149	3.4793	9.87169	42.1156	110.096	64.0949	139.159	24.1297	95.3765	12.3444	123.437	695.485	121.059	119.762	339.619	90.4144	142.176	87.4252	67.1131	47.5659	21.1086	429.795	141.21	41.2262	170.461	41.9056
45.1647	10.4208	31.4535	210.317	53.1304	9.94433	68.6285	62.2213	7.67537	133.876	5.77778	132.033	93.7627	164.522	84.1165	35.0261	111.751	41.7146	63.5262	56.0574	471.933	161.619	143.102	57.1393	139.992	2.94284	8.26267	38.6718	110.604	57.6465	128.925	21.6273	90.9267	10.6717	138.349	645.545	122.699	115.534	467.325	84.5915	151.935	84.1042	63.4913	44.6876	17.7534	453.894	129.726	37.1638	278.19	86.7355
45.2647	8.93322	28.5931	224.291	48.5983	8.88555	101.72	56.2541	7.0061	126.069	4.95711	138.258	107.02	169.167	80.3194	31.2106	102.746	37.2469	57.6491	51.2687	476.527	150.483	136.386	51.1674	125.822	2.48887	6.91434	34.8924	104.83	51.6475	117.729	19.3807	85.1972	9.22418	142.757	594.892	119.233	124.77	537.85	77.7862	167.148	78.137	93.7913	41.9756	14.922	468.256	117.078	33.4923	355.018	107.367
45.3646	7.65547	25.8928	226.945	44.467	7.93775	120.374	70.1197	6.39534	117.607	4.24557	137.276	110.025	164.846	75.4985	27.7498	93.4761	33.238	51.9895	46.6338	453.452	152.858	125.046	51.7519	111.101	2.10473	5.78565	31.1198	96.2679	46.169	106.322	17.3652	78.939	7.97211	144.902	544.869	112.752	127.784	586.016	70.5781	169.282	71.3352	107.373	39.429	12.5373	478.072	104.497	30.1783	476.81	111.942
45.4645	6.559	23.4177	221.98	40.6882	7.08934	129.17	71.3833	5.83796	108.95	3.63577	132.5	106.79	156.729	70.0923	50.8588	84.3141	29.6492	46.6349	42.2676	415.904	145.586	112.106	48.1518	97.0414	1.77966	4.84144	27.5384	86.7962	41.2177	95.1916	15.5577	72.5991	6.8895	141.782	496.434	104.652	126.447	607.254	63.3607	179.418	64.5348	143.488	37.0177	10.5312	497.888	92.6081	27.1892	622.835	136.42
45.5644	5.61876	21.1702	212.085	37.2342	6.3299	131.343	67.6623	5.32929	100.4	3.10635	125.859	99.9899	153.585	64.4231	62.6444	75.5091	26.4417	41.6377	38.2212	372.16	134.08	99.1436	43.2264	84.1849	1.50468	4.05188	24.2382	77.3913	36.769	84.6397	13.9373	66.4351	5.9536	166.107	450.24	95.851	122.165	603.548	56.3919	177.917	58.1006	158.376	34.749	8.84479	491.006	81.6944	24.4944	705.472	138.719
45.6644	4.81293	19.1359	199.201	34.0767	5.65005	129.167	62.2189	4.86521	92.15	2.65079	137.033	91.3778	146.412	58.7233	92.4294	67.2184	23.5779	37.0239	34.5095	327.255	121.174	89.9248	43.3435	72.7153	1.27216	3.39192	21.253	68.5319	32.7857	74.8379	12.4849	60.5878	5.14459	175.097	432.576	86.9423	119.911	642.95	91.9574	169.358	52.1718	177.339	32.5599	7.42784	490.02	71.8497	22.0659	742.041	155.957
45.7643	4.12255	17.2962	184.708	31.1937	5.04142	124.235	56.4256	4.44179	84.3178	2.2569	138.715	82.0806	137.732	53.156	106.591	59.5328	21.0227	35.6264	38.4601	308.035	108.306	80.4709	60.2404	121.992	1.0757	2.83991	18.5855	64.2532	29.2261	65.8686	11.1832	55.1263	4.44528	175.007	410.037	78.2929	116.823	682.146	111.996	156.846	46.7845	215.522	30.5154	6.23755	481.048	63.0656	19.8777	745.811	158.004
45.8642	3.53121	15.6332	169.574	28.5568	4.49649	117.653	50.8379	4.05517	76.9675	1.92078	158.272	74.8819	128.712	47.8317	110.929	52.4951	18.7442	39.144	39.0507	306.312	96.1648	90.8496	71.7029	138.489	0.909765	2.37843	16.2214	73.6139	26.049	58.9658	10.0168	53.8006	3.84082	180.63	384.489	74.7499	111.568	687.878	121.156	154.966	41.9369	238.601	28.6114	5.23783	474.653	55.2826	17.9066	726.871	150.378
45.9641	3.02484	14.1299	154.463	26.1452	4.00859	110.181	45.6599	3.7017	70.1275	1.63142	163.744	67.1796	119.883	42.8209	109.263	46.1142	16.713	40.5457	38.8828	297.198	85.0409	90.5863	70.7654	137.679	4.78105	1.99241	14.1383	81.9336	23.2151	68.9402	13.3	67.8572	15.7316	178.439	357.347	77.7477	104.964	730.516	122.869	147.161	37.5453	242.088	26.8485	4.39825	496.061	48.4175	47.0954	692.829	160.651
46.064	2.59129	29.2779	139.819	48.2811	3.57176	102.338	40.9471	3.37757	63.8026	1.38511	161.572	59.5289	138.137	38.1643	104.096	40.3742	14.9024	40.4324	37.2358	276.002	75.0186	85.1137	65.1821	128.619	5.6573	1.66974	12.3116	81.5782	20.6884	72.8318	25.2916	73.4914	21.5252	171.822	329.669	76.7568	99.0628	737.09	119.644	177.642	33.6296	268.105	25.218	3.69319	490.087	42.3799	81.058	649.365	154.65
46.164	2.22013	57.6321	125.907	58.4808	3.18073	94.469	36.6935	3.07826	57.9814	1.17484	182.803	52.2577	150.701	33.8809	97.0444	35.2412	13.2882	39.2645	34.8573	249.086	73.1216	88.9121	68.3943	116.172	5.43503	1.39923	10.7158	76.9589	27.393	72.6924	31.1281	74.1247	30.0386	162.861	302.23	73.3479	95.0565	765.608	113.299	195.561	30.1192	272.072	23.7004	3.10113	469.818	37.0801	95.0737	600.663	141.413
46.2639	1.9024	70.0479	112.916	63.8511	2.8308	86.7978	32.8698	4.23469	52.6434	0.994858	188.403	49.3353	150.57	29.9737	115.191	30.6763	11.8489	37.3903	32.1795	220.372	92.8907	97.2983	72.2411	102.884	4.85983	1.17387	9.31406	70.4859	41.2374	69.9798	33.8237	71.8837	72.7932	152.822	275.587	68.5759	89.7797	955.671	105.136	198.132	26.9741	263.192	22.1691	2.60399	442.684	32.4339	98.2366	549.761	131.65
46.3638	1.63047	101.37	100.904	68.8773	2.51775	79.7575	29.4393	4.58082	47.7621	0.841285	211.33	45.3424	144.841	26.4352	121.568	26.6451	10.5652	42.7461	29.4474	192.183	97.2759	173.673	76.4075	90.0301	4.21754	0.984671	8.08466	63.6037	61.301	95.7184	54.0983	68.0822	92.8277	142.466	250.12	63.1398	83.7643	1068.94	96.0701	191.197	24.159	247.287	20.7664	2.1866	412.861	28.3642	95.6847	498.817	118.198
46.4637	1.39773	103.063	89.9145	70.6794	2.23782	102.13	26.3642	66.5761	43.3084	0.710462	266.3	40.8942	136.858	23.2498	128.976	23.0869	9.4206	100.446	26.7965	165.813	116.077	230.107	92.4839	78.1937	3.61152	0.82762	7.01287	57.7965	72.5534	108.727	67.9138	63.5243	131.449	141.124	226.08	76.2686	77.3986	1111.4	86.734	178.74	21.6359	227.993	19.459	1.83616	382.654	24.8015	90.3028	449.321	103.919
46.5637	1.19843	96.5918	79.9282	69.1778	1.98765	113.832	23.6091	92.5513	39.2519	0.598914	299.502	46.5533	128.181	46.4509	128.445	19.9647	9.39609	164.751	24.3026	141.896	129.551	258.928	124.39	67.591	3.07354	0.695771	6.08118	51.7809	74.0579	127.78	74.4788	58.6951	146.321	136.116	203.615	81.5655	70.9628	1106.95	77.5508	169.947	19.3751	207.541	18.243	1.54192	353.298	21.6841	83.6944	402.26	101.446
46.6636	1.02748	88.3373	70.9059	65.956	1.76426	146.531	21.1414	113.154	35.5626	0.503662	354.534	47.7952	119.525	61.4027	171.283	17.2335	8.94639	205.228	21.9776	120.659	128.894	301.348	127.335	63.2248	2.60815	0.586209	5.26709	45.9901	83.7939	177.738	90.5683	53.8805	147.349	143.259	182.794	96.8813	64.9452	1072.35	71.5085	159.441	17.3463	187.262	17.0696	1.29484	325.417	18.9573	76.736	358.787	93.45
46.7635	0.880518	80.1535	62.7935	61.924	1.56502	163.709	18.9312	117.872	32.2114	0.422254	372.747	46.3519	111.203	70.1894	201.156	14.8361	8.30002	250.96	19.8563	102.09	121.484	354.059	119.049	69.9347	2.2102	0.494664	4.56142	58.2331	84.0075	236.38	96.2321	49.2433	140.683	146.702	163.631	109.069	59.0796	1019.26	76.6403	146.163	15.5251	167.913	15.9426	19.7088	299.291	16.5728	71.2916	318.486	83.4004
46.8634	0.754145	72.5389	55.5273	57.5973	1.38761	170.369	16.9519	147.318	29.1704	0.352804	370.858	43.3765	103.343	74.433	211.21	12.7417	7.583	276.14	17.9197	86.0376	111.239	364.532	107.106	77.8503	1.87178	0.417803	3.93804	61.1061	82.053	267.514	95.7634	44.87	130.095	161.306	146.099	112.591	53.4713	955.784	77.2887	131.758	13.8919	155.704	14.9371	26.1585	275.006	14.488	70.2909	303.183	73.0638
46.9633	0.645847	65.5911	49.0401	53.2635	1.22994	205.25	15.1794	154.69	26.4133	0.293751	418.839	39.6252	95.9816	75.3893	209.106	10.9342	6.86311	286.284	16.1548	72.2783	100.196	402.955	107.443	76.7434	1.58473	0.353401	3.39101	59.1961	76.8912	306.634	91.8328	40.8005	117.862	172.576	130.139	110.654	48.1871	887.416	74.978	117.283	12.4297	164.696	13.9878	31.0742	252.544	12.6654	66.7854	283.885	63.2889
47.0633	2.39869	59.2916	43.2647	63.1956	1.0901	254.366	13.5923	151.476	26.169	0.243742	431.316	35.5835	89.1176	74.0238	199.856	9.36962	6.17509	346.997	14.5587	60.5627	89.3774	412.512	104.268	71.3786	1.34149	0.299321	2.92246	61.8693	83.1215	320.59	86.0882	46.2687	105.32	173.869	115.675	105.428	43.266	817.844	70.8111	122.009	11.123	171.356	13.1045	47.835	231.831	11.0719	89.0884	262.39	80.6438
47.1632	34.3069	53.5918	38.1352	66.3226	0.966273	330.886	12.171	143.475	25.3047	0.201595	424.567	31.5535	82.7313	71.0733	186.713	8.00248	5.53517	417.621	13.108	50.6424	93.75	425.028	114.913	64.4411	13.7974	0.253617	2.51855	59.819	89.6119	355.709	79.534	61.0362	93.2242	169.392	114.558	98.3713	38.7264	749.493	69.4503	151.045	11.4872	179.5	12.2863	51.3861	215.508	11.4282	96.7665	240.003	85.1311
47.2631	66.9572	48.4381	33.5882	65.6876	0.856793	430.014	10.8984	133.589	24.0632	0.166209	407.824	27.7145	105.191	67.0949	171.76	6.82118	4.9494	455.695	11.7943	42.2737	90.6912	406.105	110.479	63.4381	16.7625	0.214826	2.16919	65.5696	95.3788	384.505	78.7915	91.5325	81.9681	162.445	111.159	136.263	34.5714	683.888	66.1017	184.857	11.2416	186.586	11.5063	48.9381	230.606	27.2482	96.5979	219.874	160.025
47.363	89.656	43.7794	29.5641	63.0567	0.760132	482.479	9.7585	123.251	22.6116	0.13674	386.298	26.1699	111.141	62.5057	156.303	5.78762	4.41845	470.006	10.6143	35.2336	103.918	372.868	115.427	58.9613	29.047	0.181766	1.867	76.097	93.1369	389.046	87.4319	105.71	71.7285	160.309	121.661	163.155	30.7932	635.542	75.2069	197.617	12.2796	223.138	10.7672	44.0805	273.989	33.9048	92.4014	199.655	240.948
47.4629	99.5229	39.5684	26.0078	59.4482	0.674898	503.298	8.73761	113.146	21.0641	0.112491	362.899	24.0559	136.561	57.6137	141.136	4.90257	3.94024	467.332	9.55088	29.3308	104.553	348.973	108.783	53.1006	34.0774	0.153495	1.60596	84.6613	87.2668	377.91	88.9888	110.63	62.5529	154.447	126.487	173.75	27.3761	607.533	78.5091	196.941	44.6624	235.009	10.0798	38.5557	287.409	47.0662	86.3121	179.957	262.702
47.5629	99.6974	35.7622	22.8686	55.4429	0.599817	546.063	7.82106	103.582	19.4971	0.0929536	339.232	21.6995	157.639	52.6419	126.722	4.14844	3.51148	452.864	8.59907	24.3845	99.1031	316.665	98.2219	46.9455	32.6543	0.129273	1.38183	84.2781	80.0044	357.147	86.4665	127.02	54.4153	146.442	127.106	173.931	27.5714	582.571	77.8935	188.069	116.132	232.195	9.43085	33.1703	284.488	51.3289	79.5079	167.584	255.216
47.6628	140.85	32.3221	20.1007	51.3663	0.533718	636.202	7.00228	94.6816	17.9606	0.0776933	316.156	19.3063	161.005	47.7483	113.308	3.50502	3.12843	430.546	7.7379	20.2626	108.161	290.16	99.8844	41.0369	29.1685	0.107565	1.19074	79.498	72.4669	330.975	81.7257	152.597	47.2505	137.446	124.675	167.699	26.9712	549.757	74.7339	174.562	141.166	221.053	8.82074	61.1463	273.016	50.8235	111.395	176.938	234.506
47.7627	155.921	29.2128	17.6625	47.3946	8.54874	689.652	6.26578	86.4715	16.4856	0.0663022	294.108	17.0004	156.427	43.0415	100.999	2.94875	2.78725	403.346	6.95458	16.8297	114.731	261.895	94.8824	39.8404	25.3021	0.0894259	1.01727	72.8071	65.1912	302.286	75.9073	161.826	40.9745	131.874	120.096	157.75	25.8413	538.609	75.8423	158.796	144.533	205.58	8.24952	68.5242	257.416	47.9087	135.744	181.126	208.985
47.8626	176.685	26.4026	15.5166	43.617	13.3806	705.46	5.60968	78.9351	15.0907	0.0584378	273.291	14.8519	148.514	38.5919	89.8205	2.46996	2.48418	377.678	6.24634	13.9721	111.572	232.577	124.393	36.7574	28.9648	0.0742771	0.87274	65.5373	61.5641	273.022	69.6997	161.409	35.4977	124.713	114.071	145.878	24.3804	515.972	73.8842	152.383	138.235	237.492	7.71597	66.4046	240.173	43.9151	142.489	181.243	182.925
47.9626	188.646	23.8627	13.6295	40.0748	15.7896	696.464	5.01737	72.0357	13.7853	0.0537727	253.772	12.8953	139.428	34.4415	79.7408	2.05165	2.21542	359.268	5.60135	11.5948	103.913	204.471	126.426	32.9632	36.5052	0.0617077	0.751753	58.3777	76.8125	244.446	63.5088	158.052	30.7309	116.854	107.137	158.881	32.9416	486.569	84.4333	144.64	128.047	246.117	7.21922	60.3343	222.664	39.5786	139.894	176.091	254.492
48.0625	201.267	21.5671	11.9711	36.7813	30.288	671.651	4.49063	65.7291	12.5729	0.0519892	235.549	11.1422	130.166	30.6124	70.7003	1.69729	1.97737	337.426	5.03246	9.61853	122.018	189.185	119.272	29.0666	35.712	0.0513956	0.650955	51.6626	88.7222	217.341	57.564	174.649	26.5902	108.83	99.7045	167.89	38.4334	491.515	101.463	168.951	116.703	248.922	6.75688	53.023	205.623	66.7678	132.607	167.458	271.144
48.1624	197.631	19.4924	10.5146	33.7343	37.8644	637.275	4.01294	59.9691	11.4531	0.0528129	218.579	9.59022	121.174	27.1108	62.6238	1.39673	1.76666	313.07	4.52197	7.97668	123.998	170.525	130.859	25.3657	32.1594	0.0430113	0.569903	45.5327	107.95	192.156	51.9863	178.228	22.9987	100.951	92.0806	167.311	41.174	483.26	114.303	176.576	109.459	240.333	6.32657	45.7413	189.426	109.02	123.217	156.674	288.232
48.2623	185.323	17.6173	9.23587	30.9246	52.5625	597.642	3.59053	54.7111	10.4226	0.055958	202.801	16.878	112.641	23.932	55.4296	1.14698	1.58019	287.616	4.06534	6.6134	118.126	165.309	133.239	21.9918	27.9956	0.0361892	0.496374	40.0257	111.351	169.114	46.8304	174.013	19.8868	93.3927	84.4912	160.855	41.9529	464.079	118.668	173.661	100.403	225.54	5.9259	39.0373	174.239	124.905	113.145	144.72	276.835
48.3622	169.217	15.9225	8.11349	28.3387	59.4723	555.686	3.21448	49.9126	9.47688	0.0612174	188.146	20.4452	104.632	21.0623	49.0351	0.929663	1.4151	268.465	3.64992	5.48203	108.804	173.812	124.303	18.9871	24.0069	0.0304826	0.436717	37.5432	107.176	173.814	42.1112	165.5	17.1925	86.2445	77.0992	151.017	41.3605	438.395	117.326	171.429	91.04	215.594	5.55242	33.1037	160.116	126.49	103.151	142.983	252.833
48.4622	160.088	14.391	7.1284	25.9625	61.4944	583.235	2.86958	45.5341	8.61078	0.0681752	174.542	21.6347	97.154	18.4881	44.757	0.753474	1.26871	247.848	3.27822	4.54361	100.219	167.736	111.724	16.3486	20.4443	0.025531	0.386408	34.2724	115.378	170.554	37.8205	154.836	14.8611	79.5467	70.0178	139.458	39.8364	409.251	112.296	171.336	82.048	201.039	5.20406	28.6484	147.049	120.686	103.564	137.657	224.532
48.5621	146.747	13.0068	6.26381	23.7822	60.5307	585.173	2.56862	41.5395	7.81862	0.0767123	161.918	21.3544	90.193	16.1879	70.3438	0.605273	1.13854	227.86	2.9454	3.76554	90.5792	154.862	98.6892	14.052	17.3541	0.0210483	0.340754	70.3448	113.239	167.238	33.9374	143.318	12.845	73.3089	63.3217	127.262	49.7253	378.708	105.028	163.922	83.6842	189.841	4.87911	24.4953	138.642	111.41	99.37	130.013	196.119
48.662	131.807	11.756	5.50492	28.1763	57.8207	573.335	2.29621	37.895	7.09479	0.0863335	150.206	20.2118	83.7222	14.1408	82.8564	0.478252	1.02242	207.752	2.64579	3.12064	80.9647	139.41	107.459	12.064	14.7083	0.0167967	0.30065	111.318	106.376	159.083	30.4343	132.284	11.1011	67.5229	73.4571	149.186	97.5695	348.139	123.201	152.345	79.9044	175.616	4.57578	20.7953	129.349	100.847	92.986	128.267	202.879
48.7619	116.775	10.6255	4.83863	33.7204	54.1648	550.038	2.05198	34.5702	6.43381	0.0968143	139.341	18.6081	77.7114	12.3284	107.35	0.372676	0.918493	188.107	2.37684	2.58601	71.8906	123.605	102.857	10.3501	12.4567	0.0126222	0.26547	125.485	97.6604	148.126	27.2812	135.854	9.59432	62.1703	79.1105	157.398	127.845	328.564	130.743	138.719	83.8603	160.231	4.29219	17.5788	119.911	90.1775	85.7472	123.36	199.225
48.8619	102.479	9.6037	4.25338	35.5232	50.0739	519.959	1.83702	31.5372	5.8305	0.107812	129.262	16.8031	72.1304	10.7154	130.013	0.288154	0.82527	169.314	2.13487	2.14268	72.639	108.557	93.5097	8.87746	10.5461	0.00850506	0.233714	125.644	88.5295	135.771	24.4477	133.119	8.29119	57.2278	81.4009	156.711	145.238	340.263	133.531	124.423	81.0869	158.333	4.02655	14.8214	110.726	92.7028	78.3769	116.418	184.737
48.9618	89.3309	8.68027	3.73914	35.2554	45.8678	486.307	1.64438	28.7704	5.27998	0.118852	119.912	14.9607	66.9494	9.29664	138.506	0.223922	0.741546	151.626	1.91804	2.49306	68.9997	94.7696	83.049	7.61064	8.92696	0.00447309	0.204566	118.879	79.6773	122.968	21.9041	176.996	7.16499	52.6693	81.2121	150.576	153.314	357.173	130.632	110.331	80.442	159.268	3.77758	12.4769	101.994	89.1459	71.2524	108.274	182.716
49.0617	77.4954	7.84565	3.28733	33.8864	41.7414	451.259	1.47172	26.2465	4.77776	0.129755	111.238	13.1803	62.1403	8.06012	138.255	0.175442	0.666291	135.187	1.7239	4.51814	63.4538	91.032	79.6213	22.0505	32.6797	0.000622375	0.178163	109.063	71.4136	110.341	25.4589	195.802	6.19214	48.4683	79.2381	141.311	185.465	357.848	138.981	96.9702	75.8367	201.184	3.54436	10.493	93.8081	82.6681	64.5571	100.064	169.457
49.1616	66.9937	7.09133	2.89046	31.9771	37.8083	416.263	1.31669	23.9443	4.31989	0.139964	103.191	11.5182	57.6768	6.96217	182.482	0.13724	0.598652	120.061	1.55027	5.48005	57.5027	83.8293	75.6504	27.5894	37.7483	-0.00293413	2.70389	98.2756	63.853	98.2823	28.675	214.285	5.35093	49.3438	76.0202	130.459	212.84	350.103	139.53	84.6292	80.0125	217.041	3.32622	8.81915	86.1965	75.0371	58.3672	94.6208	166.375
49.2615	57.7676	6.40958	2.54203	29.8535	34.1291	382.255	1.17745	21.8443	3.90291	0.149308	95.7241	10.0027	53.534	6.00576	217.429	0.105774	0.537853	106.258	1.55623	5.73085	61.5942	75.3506	68.553	33.7234	36.0002	-0.00608034	3.93126	87.5962	57.0125	87.0225	29.4025	217.301	4.62356	48.3648	71.9773	119.026	225.959	335.067	134.953	73.442	77.5371	291.208	3.12133	15.0748	93.1028	67.216	52.6996	88.1382	186.169
49.3615	64.9195	5.7933	2.23638	27.6736	30.7311	349.813	1.05185	19.9286	3.52359	0.157427	88.7956	8.64397	49.6891	5.16257	247.551	0.0797557	0.483193	93.7513	1.49752	8.87875	60.1691	81.1441	65.9196	34.5421	32.096	-0.00866412	4.39826	77.5518	50.8629	95.2035	28.69	219.809	3.99459	54.9528	68.5879	112.348	230.261	315.757	127.18	63.4408	72.2833	321.924	2.9275	16.6155	93.5118	59.7068	66.0088	94.6721	182.919
49.4614	72.187	5.23615	1.96849	25.5554	27.6206	319.27	0.941104	18.181	3.179	0.164027	95.0866	10.1067	46.1205	4.43849	267.493	0.0591375	0.434055	97.1438	3.59296	18.8957	56.173	79.2028	60.0495	32.7595	27.818	-0.0106321	4.43151	68.3681	45.3547	97.0004	28.0339	220.018	3.45094	57.0882	83.6334	116.428	227.066	304.261	127.153	54.5949	66.0959	332.244	3.43419	15.9938	108.904	56.9292	70.0411	96.4405	169.069
49.5613	72.377	7.37326	1.73385	23.5349	29.3232	299.171	0.842239	36.1656	2.86646	0.168971	104.757	10.5162	42.8084	3.81045	269.111	0.0441092	0.389844	96.8931	4.80676	23.5669	51.1621	84.4233	53.3823	29.8404	25.3496	-0.0119933	4.22902	60.1095	40.4315	97.0391	36.0997	212.411	2.98116	56.6013	92.5996	114.694	218.808	288.119	131.668	59.4656	59.8324	345.569	18.4486	14.4834	113.264	52.534	103.737	102.758	160.312
49.6612	86.5572	7.45792	1.5282	21.6355	29.3037	278	0.753582	42.9801	2.58339	0.172027	128.429	10.2801	48.016	3.26986	259.782	0.0336242	0.349973	94.1051	5.26866	24.9497	45.9399	82.692	46.9044	26.5587	22.1799	-0.0127548	3.90957	52.7574	48.4726	93.5627	48.1139	200.617	11.1172	54.6222	96.9744	131.202	207.291	269.44	132.631	69.0956	53.8725	339.057	28.074	23.0176	180.169	47.5419	132.046	104.144	145.4
49.7612	107.465	6.97932	1.34758	19.8655	28.2581	256.713	0.674019	52.5626	2.32761	0.173054	156.437	9.67053	48.5061	2.80477	244.305	0.0258841	0.313865	89.6204	5.30665	24.3901	40.9035	76.9661	40.977	28.4153	19.0633	-0.0129602	3.5428	46.4466	49.7225	108.148	53.0899	186.849	52.5592	56.4179	97.9355	136.576	212.302	249.657	128.567	72.023	48.3663	321.401	33.9578	40.1932	225.181	42.5058	140.98	111.741	136.972
49.8611	113.248	18.0747	1.18865	18.2247	26.6375	263.281	0.602598	61.6273	2.09702	0.171953	205.553	8.86646	46.8958	2.40276	225.767	0.0199416	0.281047	84.0709	5.11465	22.7574	36.2335	69.617	35.6968	27.5133	16.2512	-0.0126665	3.16883	52.3699	47.7326	113.575	53.8817	180.722	94.633	58.0011	96.4103	134.903	210.244	229.731	121.355	70.7213	43.3541	369.199	44.3601	44.5169	267.125	37.7106	139.572	113.75	126.334
49.961	110.484	25.1522	1.04866	23.9234	24.7314	264.498	0.53855	63.1982	1.88963	0.168767	225.243	7.98334	44.4189	2.05664	206.12	0.0155323	0.251096	101.75	4.80667	20.6031	39.8344	63.6446	31.0527	25.3449	13.8012	-0.0118978	7.38592	64.4676	44.331	112.948	52.269	170.885	113.219	66.7137	93.1243	130.194	203.21	210.284	112.337	90.6414	38.829	407.153	71.4818	42.9364	299.697	33.2892	147.971	111.851	118.77
50.0609	138.188	25.3837	0.924877	26.1472	42.9471	258.076	0.481323	61.2149	1.70341	0.1636	238.715	7.0935	41.6527	1.76096	186.565	0.012617	0.223576	117.047	15.3461	18.2687	40.3054	64.605	26.9935	22.7046	11.6994	-0.0106425	9.29684	66.929	57.5989	108.472	49.3535	166.241	117.924	69.7164	88.6412	122.551	192.947	191.702	128.729	109.659	34.762	412.282	88.2043	57.4599	390.018	29.29	170.331	107.313	107.217
50.1608	221.476	23.7396	0.814436	26.4279	52.2934	246.882	0.430215	68.261	1.53659	0.156567	238.465	6.24025	38.8631	1.50982	167.814	0.0108593	0.198072	124.577	20.415	15.9579	120.405	61.2663	40.3922	28.1552	9.90933	6.11876	10.2949	64.4985	60.8202	101.696	45.8105	157.758	114.731	71.2317	83.3952	113.381	180.739	174.212	134.909	117.059	31.1156	398.318	97.7398	59.295	427.741	25.7156	174.578	101.322	94.5702
50.2608	255.312	86.9938	0.715465	29.2462	76.3025	232.903	0.38456	68.6084	1.38742	0.147787	230.942	5.44768	36.168	1.29704	150.256	0.0101333	0.174276	141.711	38.5367	13.7851	152.252	56.0144	42.5037	28.9922	17.8381	8.37451	12.4929	59.785	59.1778	93.6939	42.047	155.796	107.335	69.9637	77.7172	103.606	167.523	169.765	134.181	116.562	27.8508	373.943	102.343	55.4897	437.337	30.2672	178.236	94.2697	112.307
50.3607	277.312	149.413	2.82062	61.8639	87.9265	266.394	0.343893	69.0932	1.25422	1.35246	228.814	4.72732	33.6161	1.1166	140.771	0.00994947	0.151962	149.858	46.7653	13.6663	159.17	50.1331	73.6715	27.5645	18.893	13.9883	13.6449	67.052	55.3468	85.1965	54.1292	149.208	97.9804	84.082	71.8558	93.8145	153.967	162.025	128.956	111.252	24.9294	344.58	108.665	49.5358	454.788	31.0098	172.533	86.6888	113.067
50.4606	274.818	169.331	4.13752	82.4221	98.8381	280.818	0.307645	66.3517	1.13544	2.15477	241.274	4.08273	31.2236	0.963275	129.753	0.0100156	0.131027	151.51	50.3027	13.2093	153.734	44.2896	92.8296	25.1403	18.5585	15.4117	16.3432	66.9875	50.691	76.6896	58.9137	140.214	88.0036	89.6693	65.9949	90.3114	140.541	159.831	121.867	103.224	22.3161	313.552	110.942	43.1127	448.167	34.2539	168.421	78.9632	115.05
50.5605	259.1	163.355	4.89217	135.892	101.858	282.502	0.275258	62.2266	1.02962	2.6548	240.407	3.51261	70.9967	0.832998	118.245	0.010374	0.111476	148.577	50.1975	12.2377	142.662	56.2844	93.2578	26.2921	31.8967	15.5295	34.0221	65.6853	45.8905	68.4836	59.3744	130.162	78.1728	90.1873	60.2677	84.8636	140.891	167.549	112.912	93.875	19.9783	328.65	121.901	49.1047	429.02	34.1202	200.251	83.6123	129.141
50.6605	236.994	150.746	5.24972	159.856	100.065	278.666	0.246291	57.6345	0.935301	2.93042	232.497	3.01282	119.261	0.722409	106.887	0.010391	0.0934255	158.401	48.1328	17.2783	129.493	73.6919	104.632	25.1862	33.4978	14.3919	42.3569	100.056	41.2708	60.766	57.3641	141.05	68.9054	92.1792	54.7672	78.4178	137.367	167.726	103.052	84.1196	17.8853	385.366	141.394	54.6615	432.642	32.2678	208.1	97.2048	127.055
50.7604	212.56	137.183	5.33249	175.543	95.4656	268.585	0.220367	53.0222	0.851082	3.04213	221.094	2.57767	136.07	0.628316	96.052	0.0105766	0.0770027	161.853	45.0947	19.2102	116.041	77.8907	101.402	23.0685	35.188	12.7835	44.752	111.577	36.9746	53.639	54.0286	142.309	60.4039	90.5559	49.5557	80.5899	133.673	163.033	96.3186	84.5998	16.0111	432.163	164.656	52.8284	422.052	29.634	203.924	103.764	117.516
50.8603	188.134	149.251	5.2296	180.212	89.3557	254.736	19.9767	48.5985	0.7756	3.03653	208.192	22.3053	138.365	0.547782	86.4545	0.0102763	0.0623786	169.002	41.6536	25.2436	103.193	75.3583	92.6842	20.5999	32.5275	11.0892	45.038	111.187	33.0518	47.1464	50.0687	154.993	52.7429	86.904	44.6716	78.9882	132.743	155.334	88.5012	96.1522	14.3328	441.354	177.178	54.083	401.711	29.5107	193.1	105.288	105.121
50.9602	164.988	172.926	5.00575	176.9	82.5603	238.824	26.495	44.4524	0.707488	2.94945	194.894	40.6701	134.166	0.478405	77.4482	0.0100395	0.0498006	169.438	38.1329	27.3099	106.727	69.6711	82.5238	18.1187	28.6328	9.48672	42.9543	104.937	31.3015	41.2932	45.9061	156.786	45.922	93.5763	40.1352	75.1234	128.556	145.915	86.2716	99.0938	12.8289	428.533	182.429	55.0111	376.915	53.2265	179.317	103.299	92.2193
51.0601	143.749	211.643	4.70773	172.125	75.596	230.345	34.3696	40.6137	0.645497	2.80802	181.798	49.7443	127.261	0.418029	69.1367	0.00983758	0.0395368	180.046	34.7102	27.0111	103.156	62.7707	72.5653	15.7879	24.6768	8.04786	39.6954	96.1354	35.4407	36.0592	41.7879	152.305	39.9002	104.085	39.9617	70.0075	122.246	135.659	81.759	96.6382	11.4809	403.577	198.087	51.1452	350.625	86.9995	164.599	124.683	79.95
51.1601	157.54	215.474	4.36908	163.553	68.7765	218.575	35.4092	37.083	0.588723	2.63268	169.214	52.8745	119.42	0.365015	61.5555	0.00960756	0.0317621	182.602	31.4772	25.385	95.7634	55.6817	63.419	13.6759	21.0637	6.79203	35.9647	86.5525	35.541	47.0734	37.8526	147.815	34.6153	115.035	38.9323	66.9648	114.647	125.155	78.8008	90.9832	10.2727	372.664	204.984	45.5019	324.462	99.7032	158.189	135.818	68.8039
51.26	156.828	236.977	4.01356	153.239	62.2841	210.129	33.7246	33.8473	0.536552	2.43856	163.424	94.5491	111.463	0.318541	64.1732	0.00927361	0.289469	194.11	33.0172	23.0924	86.9421	48.9184	63.6737	11.8016	17.8995	5.71378	32.165	77.1061	33.7475	52.419	35.1055	140.066	29.9971	117.872	37.3084	69.1683	107.368	114.792	74.0749	87.6023	9.18988	339.592	208.98	51.4138	299.278	101.17	155.256	139.57	58.9361
51.3599	167.667	226.882	3.65774	142.351	59.9067	207.401	31.0781	30.888	0.488669	2.2367	155.286	117.306	103.753	0.278293	79.9691	0.00870745	0.407376	213.091	32.5267	20.5448	99.841	43.5929	59.0676	10.1593	15.1786	5.58182	28.5169	68.2416	31.1615	53.9457	32.2039	130.73	25.9739	115.962	35.2918	75.6344	99.5016	104.816	68.3584	84.9092	8.22026	320.85	207.953	61.2674	287.135	96.6301	147.141	142.142	50.333
51.4598	164.817	249.469	11.8989	132.467	56.3759	199.981	28.2131	32.9764	3.43358	5.16273	152.614	125.495	96.4431	0.24366	86.2955	0.00779547	4.9897	261.931	30.9609	17.9896	100.541	38.4082	66.061	8.73181	12.8587	5.09582	25.1318	60.1473	28.3386	57.3437	29.3258	135.937	22.477	111.383	33.0372	76.8537	91.4422	119.474	77.6051	79.6139	7.35277	314.546	203.615	60.7835	320.711	101.121	136.708	139.81	53.6097
51.5598	154.652	241.914	17.0364	142.488	59.2457	215.601	25.4321	36.266	22.0861	7.06095	174.409	124.64	89.5844	0.213223	86.754	0.00666195	7.09273	308.762	28.8783	15.5677	97.4281	35.7693	63.8408	7.49729	10.8882	4.48969	22.0565	56.3583	25.551	57.4459	26.5711	134.135	21.1284	105.408	30.6619	74.8012	130.215	125.509	81.4713	72.9525	6.57668	318.395	197.156	56.2739	328.235	98.1281	125.527	134.167	51.5356
51.6597	141.03	224.341	19.9532	163.452	58.867	219.838	22.8481	41.7087	70.0924	8.19101	180.568	118.441	83.1831	11.1924	83.7088	3.32499	7.83437	345.079	34.2172	13.3521	90.5703	32.3645	58.2812	6.43317	9.21749	3.87651	19.3008	63.2761	22.9243	89.3749	34.0196	128.399	58.3763	98.8107	28.2532	70.8112	153.376	125.805	81.1203	77.9201	5.88259	307.546	189.405	49.9537	328.626	91.4679	114.438	126.407	57.5285
51.7596	131.346	204.48	21.3038	169	56.5647	216.589	20.4932	44.7178	99.2693	8.75478	178.24	109.343	77.2248	40.0226	122.152	29.5627	7.84772	405.61	35.7276	11.3732	88.0891	28.7846	83.3792	6.7728	7.80222	6.8175	16.854	63.4377	20.5087	106.57	36.9447	120.62	80.1402	102.18	25.875	72.0773	165.192	122.388	78.0195	77.6151	5.26321	336.427	180.934	43.3393	317.976	117.047	114.255	130.651	56.5976
51.8595	119.204	217.496	21.5707	212.838	53.1965	236.4	18.3668	44.1974	115.471	8.90833	171.481	98.9365	71.6862	59.0757	140.322	46.3516	8.52035	449.109	35.1139	9.63565	82.0495	25.3298	86.7638	6.50932	10.2282	7.60215	14.6948	63.466	18.317	120.073	37.1907	111.951	97.2076	106.485	23.5729	84.7901	168.893	116.674	73.2275	88.1934	4.71176	339.238	172.134	51.1405	301.236	123.993	109.303	129.804	52.3466
51.9594	106.356	206.406	21.1076	230.73	49.3116	244.437	16.4547	42.0572	122.836	8.77167	170.774	88.2254	72.369	70.7868	148.093	56.242	8.46647	467.385	33.3799	8.12914	74.6336	22.1401	81.6423	5.97305	16.2181	15.2958	12.7976	60.0227	16.3436	124.376	35.9067	103.076	101.859	105.762	27.9603	89.5206	166.923	118.646	67.4976	90.8825	7.77839	326.937	163.272	50.553	290.59	121.057	114.481	125.472	46.8235
52.0594	122.212	196.791	20.1718	236.228	45.2556	242.978	14.7391	45.7532	134.963	8.43631	165.106	77.8224	76.6255	77.0569	147.047	61.1692	8.78251	467.551	31.1118	6.83532	66.9655	19.2685	73.6648	5.33958	16.763	17.5432	11.1356	55.0528	14.5745	122.64	33.8034	94.3978	99.4274	122.377	56.6076	93.2078	161.106	116.522	73.6318	88.6269	8.70673	306.448	154.523	46.3766	276.261	113.227	112.275	118.865	52.4879
52.1593	124.732	194.772	18.9488	230.933	41.2405	235.409	13.2012	55.3581	139.164	7.97146	156.982	74.5133	79.2962	79.3622	140.802	62.5939	8.53552	455.061	28.6464	5.73228	59.5987	22.7207	65.1905	4.69927	15.4071	17.1983	9.68233	49.5998	12.9928	117.103	31.3156	86.135	93.203	128.251	76.0028	92.0781	152.819	111.817	75.0435	83.4417	14.6144	293.694	152.302	40.9691	259.029	117.223	112.991	129.124	67.4701
52.2592	119.59	181.125	17.5712	220.027	37.3915	224.089	11.8233	57.4505	138.121	7.42885	158.64	69.1419	77.4888	78.8391	136.764	107.958	8.01362	434.065	26.1731	4.79728	52.7825	25.6341	57.1533	4.09586	13.5297	15.7281	8.41355	44.2054	11.5806	109.334	28.7047	78.3995	85.1903	153.014	88.2812	88.0261	143.04	105.584	73.3123	109.842	16.417	274.308	156.346	35.4479	240.86	113.135	108.552	132.467	69.9562
52.3591	110.538	165.237	16.1317	206.488	33.7771	210.65	10.589	55.9573	133.713	6.84664	194.878	62.7881	73.7735	105.749	129.136	135.22	7.37624	409.596	23.7939	4.00832	46.606	25.5528	49.8759	3.54802	11.6478	13.8709	7.30726	42.9927	10.3209	100.419	26.1241	71.2362	109.315	184.327	95.1456	88.9894	132.498	98.5435	86.6674	121.287	16.3247	275.193	162.646	30.3058	222.83	105.131	101.651	130.949	140.545
52.459	116.509	186.83	26.1569	192.007	47.0223	196.204	9.48338	52.8601	129.711	6.25255	208.066	56.1396	69.3561	148.24	119.666	149.418	6.70974	381.458	21.5601	3.34499	41.0767	24.0064	43.425	3.06123	9.93724	11.9843	6.34366	46.5901	9.19772	91.0928	23.6593	64.6506	117.269	196.785	97.9471	86.3386	121.714	91.1836	92.3466	142.004	15.4061	273.864	165.852	25.7269	214.944	95.5464	93.7769	126.126	167.671
52.559	113.677	180.133	32.0602	177.522	53.2609	181.5	8.49313	49.1496	126.978	5.66624	208.615	49.6193	69.8219	179.745	109.465	163.611	6.0592	351.515	19.4933	2.7888	36.1624	21.8319	37.7648	2.63427	8.44223	10.2295	5.50511	45.8285	8.19655	81.8401	21.3548	58.6256	116.602	198.034	135.308	81.561	112.902	83.8272	92.7972	148.588	14.1744	261.864	165.06	21.7474	255.533	85.6556	85.7376	119.167	169.107
52.6589	106.195	189.737	35.042	163.54	55.1017	167.031	7.60615	45.313	121.777	5.10119	202.441	43.4729	67.3997	208.845	99.2195	168.254	5.44666	321.12	19.789	2.32347	31.8134	31.5564	32.8231	2.26276	7.15791	8.66802	4.77601	42.9562	7.30423	72.9695	19.2295	53.1317	110.509	192.804	159.209	75.649	103.832	76.6828	89.807	146.236	12.8707	244.218	161.632	18.3361	276.755	76.1256	77.9556	110.936	193.858
52.7588	96.5665	191.96	35.989	150.313	54.2554	153.107	16.209	41.5825	135.081	4.56631	192.891	37.8297	63.795	265.057	89.3404	201.655	4.88151	291.228	34.3824	1.93481	27.975	42.6523	28.5197	1.9411	6.0633	7.31213	4.14264	60.0597	6.50898	73.2721	17.2875	82.7375	101.719	187.918	210.425	69.2547	161.481	69.8799	84.6689	138.515	11.6047	228.024	168.391	15.4358	278.337	67.2782	103.107	102.065	203.812
52.8587	86.2719	220.842	35.5523	137.954	51.8366	139.916	18.604	38.0616	152.494	4.06697	181.846	32.7436	59.8043	300.89	80.0562	217.932	28.0868	262.494	43.7446	1.61056	24.5924	45.5835	46.0741	1.66347	5.13383	6.15149	3.59272	65.2338	23.9693	99.3473	15.5239	96.7168	91.8717	190.408	316.998	62.7968	259.977	63.4937	78.3057	136.612	10.4226	209.354	203.57	12.9818	269.461	59.2417	126.798	93.0079	194.752
52.9587	134.298	216.94	34.2071	126.494	48.5653	127.56	18.4392	34.7895	159.642	3.60598	170.35	28.2216	55.7937	317.807	71.4801	222.146	47.874	235.344	47.0413	1.34019	21.6145	57.8647	49.3458	1.42447	4.34589	5.16645	3.11555	64.2361	34.3925	112.442	39.4355	126.612	89.9468	186.122	497.127	56.5351	341.17	59.6118	71.3657	149.073	9.34017	190.025	239.911	10.9115	255.353	52.0394	133.585	84.0829	177.377
53.0586	153.465	216.642	32.2967	115.918	57.744	116.082	17.3701	31.7734	159.952	3.18433	158.97	24.2418	51.925	321.052	63.6522	218.088	60.0883	210.031	46.9359	1.11482	19.1993	60.4809	46.945	1.21907	3.67847	4.33468	2.70182	74.9663	37.4849	120.223	51.4945	139.216	84.4682	178.07	637.288	50.6228	458.385	55.4053	64.2939	150.296	8.35837	176.423	268.367	9.16809	238.966	45.6395	131.391	82.8903	168.182
53.1585	162.599	201.992	30.0666	106.187	61.1795	110.552	15.9285	29.0059	155.83	2.80161	159.116	20.7663	60.0257	314.656	56.5675	208.573	63.5186	186.685	45.0008	0.926894	16.9826	58.199	52.3857	1.04269	3.11335	3.63444	2.34337	96.3595	36.9899	155.434	56.7898	163.488	85.9562	170.221	753.161	45.1412	570.084	51.1092	57.3866	146.295	7.47165	182.879	344.855	7.70149	221.944	39.984	124.673	103.038	152.535
53.2584	159.084	185.202	27.6897	97.2474	61.0696	103.958	27.4944	31.9537	148.951	2.45655	154.262	18.6947	61.3422	301.694	70.3448	195.671	68.1231	203.531	56.9853	0.770305	31.4569	53.6475	50.5852	0.891365	2.63495	3.04594	2.03287	101.676	34.8433	172.346	57.6213	182.277	82.5581	164.04	824.701	40.1238	685.302	46.8786	50.8319	137.56	6.67331	179.09	419.611	6.46851	205.179	53.2707	122.432	113.945	134.913
53.3583	160.56	168.186	25.2855	90.5362	58.8495	96.8533	31.4446	31.9532	140.473	2.14723	146.905	16.608	59.6144	284.498	75.8406	180.884	67.3017	209.813	75.8505	18.1836	46.0874	54.2429	46.1643	0.761746	2.23003	2.55183	16.1852	129.459	56.6648	176.942	55.8882	211.247	91.0363	155.563	857.67	35.5746	757.879	42.8122	60.4962	126.304	5.95627	169.564	461.79	5.43229	189.136	57.2729	138.02	118.171	117.551
53.4583	152.978	152.252	22.9343	103.913	55.4495	114.143	31.1279	42.595	131.189	1.87137	154.271	14.6076	56.6075	264.808	85.6648	165.284	63.7535	218.991	82.9862	27.0952	50.578	69.9136	41.0735	0.651013	1.88728	2.1372	24.1675	136.126	63.9332	173.493	52.766	220.353	91.2486	146.023	862.056	48.8924	847.43	38.9687	86.9611	114.035	5.31308	172.122	526.835	16.3797	174.034	56.3236	140.164	117.671	119.727
53.5582	140.853	137.685	20.6883	107.458	51.4658	131.835	29.1675	45.7178	121.635	1.62654	153.398	12.7498	53.1488	243.911	88.226	149.62	58.9808	229.207	93.042	34.4451	49.9511	73.4824	36.1041	0.556684	1.59712	1.78934	27.2745	144.389	64.0213	165.022	48.9752	225.599	86.8861	136.156	845.712	55.3033	970.299	35.3782	101.216	106.789	4.73724	166.532	581.932	26.4818	159.959	67.0233	135.302	115.317	123.012
53.6581	130.309	124.467	18.5787	129.114	63.468	141.47	26.6825	45.208	112.164	1.41016	148.18	11.0615	49.6208	222.733	86.3739	134.399	53.806	230.163	94.7399	36.764	46.9007	70.9008	34.4004	0.476531	14.7232	12.1751	27.5966	142.253	60.7479	153.644	54.5592	238.823	80.2116	126.399	814.775	57.2313	1105.48	32.0517	106.97	97.7667	4.22302	156.485	608.213	28.8044	146.919	68.9864	141.098	110.367	116.266
53.758	117.755	112.506	16.6224	140.258	68.3853	143.851	26.2724	43.0293	103.003	1.21969	143.826	9.55123	46.1951	201.931	81.9707	119.951	48.667	245.736	91.8638	36.5868	42.8539	65.4526	63.9034	4.24465	18.4364	16.9859	26.4	133.451	56.0724	140.819	62.2825	237.982	72.5882	116.996	774.008	74.9787	1179.33	28.9887	118.529	109.053	3.76496	144.285	614.918	28.9625	134.883	74.801	175.702	103.772	105.266
53.858	104.761	101.691	14.8261	150.77	68.9046	141.472	24.5623	40.167	94.2896	1.05273	166.942	8.21603	57.6784	181.952	96.2795	106.473	43.7853	249.988	86.6368	34.5143	45.2124	58.9184	76.8101	5.78516	18.0037	17.8224	24.4432	129.558	50.9835	127.531	64.2815	229.148	68.9573	130.226	727.066	83.1645	1198.57	46.6323	121.904	111.279	3.35831	131.348	608.523	26.784	123.8	73.8611	196.728	96.2352	137.79
53.9579	99.5978	91.9136	13.1893	151.151	66.7834	147.835	22.4467	70.7014	90.4462	0.907011	185.803	7.04626	63.4958	163.087	101.099	94.0689	39.2617	246.217	80.3515	31.477	43.8567	55.2275	76.0445	6.16007	16.2015	16.8281	22.1733	120.58	52.6735	114.43	71.3366	216.066	94.726	138.432	676.732	105.569	1179.76	56.6817	119.801	107.86	2.99773	118.517	593.559	23.7621	122.532	69.5195	206.84	88.2666	144.614
54.0578	91.5815	89.0207	11.7071	146.783	63.1625	150.179	20.2978	81.8718	99.4223	0.780364	190.051	6.02858	63.6724	145.509	103.474	82.7745	47.0727	236.946	73.7473	28.0556	46.3942	54.5584	70.1366	5.95216	14.0995	18.0632	24.8873	109.579	50.7366	122.481	82.1956	201.022	104.304	167.129	633.44	116.361	1135.32	134.145	120.075	101.13	4.99174	106.274	573.184	20.6093	117.584	63.6666	203.24	80.2298	145.384
54.1577	82.4279	85.0072	10.3719	139.313	58.7751	147.603	42.7715	83.5517	102.545	0.670724	186.414	5.14804	61.3526	129.306	100.927	72.5802	48.8642	224.08	67.2355	26.1184	52.0845	51.0126	64.9221	5.47768	12.0888	17.2277	38.3727	98.1782	52.0228	139.94	92.5193	185.386	108.312	207.366	597.21	130.419	1074.46	180.292	117.129	92.6638	5.5943	112.641	559.733	41.4243	110.859	57.3477	221.521	72.3763	137.107
54.2576	75.5626	78.1999	9.17475	134.831	79.0006	141.911	49.0035	85.1641	101.796	14.353	178.705	17.6115	58.0184	114.5	95.5548	63.4449	47.5045	209.05	64.2627	31.2268	51.9507	46.2635	78.0116	4.90486	29.8315	15.536	43.7427	89.6078	49.9308	146.056	94.8367	184.53	105.208	228.633	557.545	134.314	1003.94	204.906	111.055	83.8488	6.46433	111.683	541.731	47.2298	111.322	79.6285	221.497	68.9816	159.497
54.3576	67.8721	71.0912	8.10529	127.716	88.2731	134.356	48.5395	82.2548	98.5638	23.497	169.073	26.0687	54.3621	102.617	88.7084	73.4894	44.6018	195.608	60.088	32.4442	49.0264	41.2035	113.375	18.9325	33.1194	30.1601	44.4665	80.4952	46.3676	144.697	92.5224	177.564	98.3291	233.986	516.299	140.51	928.668	220.42	111.67	74.8509	23.4941	106.549	520.273	46.081	121.165	86.8469	212.06	67.4328	160.851
54.4575	60.9226	64.3785	8.85488	123.575	90.6876	125.801	47.5846	77.3664	93.8122	29.2287	158.721	29.9121	50.7011	106.756	81.5504	77.9852	41.0476	180.943	63.3458	31.3864	44.9223	36.2891	118.448	32.3321	38.9969	34.3482	42.6473	71.6116	42.3011	150.697	87.6685	184.835	89.7035	233.4	474.844	139.2	852.146	346.199	114.901	66.1335	32.7617	99.225	496.906	42.1701	122.149	90.9765	198.186	64.4183	159.775
54.5574	56.9053	58.2246	9.09204	123.301	88.9279	116.831	50.6348	73.0457	88.2072	32.426	148.306	30.8339	47.1757	106.765	85.9134	78.5966	37.3265	165.819	62.5668	29.0932	40.4769	31.7362	111.628	36.8549	37.4094	33.5767	39.5463	63.3252	38.2098	150.672	86.4782	182.493	80.537	226.056	456.473	150.248	776.808	455.017	112.95	57.9617	105.141	90.9408	472.685	37.2035	118.408	88.3296	182.619	60.4807	148.506
54.6573	72.5645	52.6365	21.7614	118.848	84.7414	107.837	48.8347	67.8964	82.2025	33.7697	138.181	29.975	43.8427	103.891	88.6194	76.5673	33.6934	150.78	65.6592	26.2226	36.1119	27.6294	100.79	39.1654	33.4306	30.66	35.9075	55.7851	34.3188	145.218	93.2777	174.751	91.3812	215.049	432.882	151.568	736.429	512.206	107.676	50.4768	131.164	82.4442	448.321	35.9341	176.424	82.3593	166.844	86.1563	152.687
54.7573	90.677	47.578	29.5567	112.307	83.1245	99.0734	45.2511	62.5833	76.1023	33.785	128.524	28.0956	40.7199	99.0807	86.838	72.8188	30.2742	142.832	64.6986	23.179	32.0254	23.9839	95.3747	37.807	39.6358	27.0134	32.1591	49.0246	30.7229	136.489	94.893	186.301	93.4091	202.268	425.03	146.854	697.742	534.435	100.411	43.7352	135.5	84.7885	424.288	46.7892	211.505	75.0036	162.259	105.954	153.034
54.8572	95.8141	43.0036	33.8733	104.873	80.2901	90.6982	41.1842	61.1567	70.1056	32.8739	119.415	27.5711	37.8075	93.0475	82.4587	68.0261	27.1233	133.423	61.5915	20.3953	28.2974	20.7797	111.63	34.7751	38.1009	23.322	28.5377	43.0172	27.4511	143.776	92.178	186.348	89.9427	188.851	409.743	138.6	652.525	533.463	103.078	37.7403	164.388	82.6584	400.894	48.7597	264.871	85.4567	164.134	116.537	150.577
54.9571	93.6089	38.8685	35.7439	97.2201	75.7677	82.803	59.6245	57.8661	64.3381	31.3421	110.882	26.0006	35.0974	86.3233	76.7031	62.6778	24.2562	132.884	57.4517	17.7155	24.9466	17.9813	109.566	31.1319	34.0764	19.894	25.1643	37.7088	24.5003	144.654	92.199	179.834	83.6127	175.473	397.284	138.756	605.32	517.544	119.653	34.6224	189.028	78.0418	406.648	45.8304	283.896	94.8237	160.252	123.86	139.279
55.057	87.5161	35.131	35.9294	89.7167	72.3146	75.4342	63.2901	54.9982	58.8745	29.4194	102.919	23.8791	32.5787	79.2977	70.35	57.1208	21.6675	128.92	72.4184	15.2389	21.9613	15.5471	106.189	27.4253	29.5756	16.8463	22.0922	33.0347	21.8522	150.87	88.6826	169.926	76.0123	162.517	392.754	134.933	580.302	492.434	126.275	31.2313	210.095	74.4765	403.309	57.6687	284.065	105.746	151.437	125.329	124.591
55.1569	79.6219	31.9491	34.9866	87.5938	67.7046	68.6074	79.4892	55.7076	53.7544	27.2767	95.5057	21.5265	30.2395	72.2508	77.2307	51.596	19.3415	124.935	77.5891	13.0111	19.3161	13.4351	97.683	23.9222	25.3269	14.2017	19.3348	28.9281	19.4829	149.4	83.2936	158.311	68.0838	150.586	380.596	127.662	547.611	462.111	146.305	27.8118	208.017	87.1513	394.001	62.2648	274.241	105.797	161.497	122.724	109.302
55.2569	71.1578	34.2044	33.3201	83.3943	62.5675	62.3178	81.1092	53.6453	48.9943	30.3437	88.6149	19.1436	28.0678	65.379	78.3652	46.2641	17.2579	118.781	77.3774	11.0448	16.9799	11.6058	87.2333	20.7375	22.9063	11.9394	16.8841	25.3255	32.2189	183.062	77.0483	146.13	79.9922	139.21	399.539	118.534	510.522	429.293	154.246	24.5175	195.919	96.0129	385.639	59.4254	259.465	100.292	170.044	138.088	94.7609
55.3568	93.0281	32.5169	31.2207	78.2253	57.2974	56.5477	76.9533	63.9557	44.5946	31.6531	82.2151	16.8512	26.0519	61.7085	76.0421	41.2276	15.395	111.278	74.1668	9.3331	14.9212	10.0233	76.8162	17.9066	28.2045	10.0205	14.7208	22.1682	36.5052	197.987	70.556	134.054	82.6409	128.493	404.169	109.648	479.29	395.805	166.457	21.4398	180.904	97.1714	382.421	53.5845	257.289	96.8225	167.204	144.687	81.5504
55.4567	100.09	36.9663	28.8952	72.7163	75.0296	51.2712	70.7923	80.7151	40.5462	31.7022	76.2739	14.7174	24.1807	58.4848	71.7538	36.548	13.7312	106.991	69.468	7.85823	13.1094	8.65552	67.1808	15.4239	27.4124	8.40112	12.8199	22.1049	36.6191	217.887	64.1722	122.461	85.6954	128.057	398.364	100.184	445.03	362.845	172.716	18.6266	164.6	93.9953	373.558	47.5415	247.157	89.9903	158.63	156.833	69.8545
55.5566	114.145	35.6891	26.4883	67.2174	82.9559	46.458	64.2137	87.8453	36.8334	30.8716	70.76	12.7753	22.4439	54.6553	66.4618	47.6775	12.246	109.7	72.3413	6.59732	11.5162	17.0409	58.5543	13.2648	24.6231	7.03829	11.1553	20.8707	34.7764	222.753	58.094	117.89	83.1752	123.962	424.543	126.185	433.391	331.17	170.703	24.235	148.608	90.059	366.357	41.2346	233.163	89.6811	147.472	160.673	68.8326
55.6566	115.843	32.9419	24.0988	61.9164	87.0038	42.0757	57.8604	87.3898	33.4376	29.4507	65.6431	11.036	20.8318	50.5061	60.7761	63.6034	10.9205	108.635	70.9957	5.52561	10.116	47.8066	50.9489	11.3968	21.4115	50.3579	9.70118	19.1255	32.1143	217.826	56.3231	111.145	85.1761	117.887	452.38	148.471	421.841	301.232	163.343	26.6229	133.613	97.4732	355.136	48.8361	217.612	84.8364	135.46	161.289	67.5571
55.7565	114.45	29.9799	21.7924	56.9087	86.3481	38.0915	51.9698	83.4243	30.3379	27.6574	60.8948	9.49669	19.3357	46.2455	55.0739	72.3773	9.73762	104.963	86.4228	4.61909	8.88571	94.9325	69.5553	9.786	18.3516	100.456	8.43319	29.3341	29.2069	206.814	53.2116	103.397	82.0995	118.337	470.92	156.768	402.636	273.274	152.743	26.9391	119.858	97.9909	341.448	64.6145	201.779	77.9275	170.508	160.181	72.6138
55.8564	107.71	27.1588	35.2459	60.8067	82.911	34.4734	58.017	77.9956	27.5128	25.6534	56.4884	8.1468	17.9472	42.0219	55.831	76.0522	8.68195	99.5673	119.157	3.85506	7.80508	134	77.334	8.3997	15.6246	115.022	7.32896	32.7775	26.3353	192.307	49.4098	95.3486	76.37	122.633	473.645	156.158	378.685	260.933	140.395	25.975	107.386	94.2684	367.318	66.4382	186.349	83.2111	182.982	159.04	75.401
55.9563	98.4081	24.5656	43.1632	72.7825	79.3838	41.0338	56.9484	72.1187	24.9402	23.5573	61.611	6.97128	22.281	37.9382	54.8787	76.1714	7.7398	93.1141	132.036	3.21311	6.8562	145.274	74.5801	7.20801	13.2614	112.68	6.36845	32.6924	23.6291	176.088	45.3617	93.0559	69.457	136.865	464.892	150.782	352.114	277.876	127.34	29.6251	96.1475	88.2594	378.008	76.53	171.672	83.3546	198.854	153.661	71.6294
56.0562	88.1954	22.2088	55.2026	112.186	95.126	81.9336	53.1705	66.2852	22.5985	21.4541	101.943	5.95324	118.302	34.8505	52.2139	73.8862	6.89902	86.0954	133.697	2.67488	6.02335	142.242	68.0249	6.18421	11.239	103.002	5.53356	30.8695	21.1403	167.753	41.329	88.4815	62.2298	146.645	448.055	141.976	343.927	280.844	114.284	30.5886	86.0538	81.1817	378.447	102.575	157.905	79.0703	221.718	145.518	65.0329
56.1562	78.0197	20.0746	63.4091	168.761	110.85	106.183	48.5601	60.7224	20.4681	19.4033	120.184	5.07547	159.049	31.7537	48.6332	70.0479	6.14887	78.8708	129.242	2.22464	5.29268	132.365	60.5086	5.30488	9.51819	90.8045	9.36763	28.2876	18.8821	156.368	43.1388	101.769	56.0054	147.86	425.765	139.439	329.114	274.709	106.278	39.1684	77.0051	73.7796	372.082	105.901	153.357	76.2567	237.825	158.077	57.5549
56.2561	68.3957	18.1445	66.9927	202.399	116.315	118.991	85.8347	55.5245	18.533	20.5292	126.138	18.6578	171.042	28.7336	44.6452	65.2791	5.47987	71.6976	121.669	1.84875	14.7853	131.275	53.1816	4.54976	8.05815	78.4233	15.4193	29.1598	16.8487	143.443	42.5151	105.774	57.6101	144.342	400.043	132.793	310.144	262.875	97.2743	42.74	68.9012	66.4947	380.416	99.1262	147.359	70.8308	235.991	162.165	50.1668
56.356	59.5754	16.3997	78.1149	213.393	115.471	124.04	95.2911	50.72	16.7812	23.1198	125.388	32.5528	169.893	35.3363	40.5674	63.4533	4.88358	64.7538	112.718	1.53532	18.5321	122.999	46.4677	3.90117	17.8669	66.9101	17.9184	33.7775	15.0257	130	40.5344	108.139	77.3271	137.987	372.427	123.863	288.825	257.84	112.646	43.0915	63.4389	84.5404	379.252	88.4992	154.454	64.3533	239.575	160.299	43.3187
56.4559	51.6541	14.8225	83.2055	211.844	110.894	123.927	93.3512	46.3055	15.2893	24.2943	121.103	39.3371	207.803	51.0243	36.592	60.2465	4.35244	67.4321	103.383	5.29837	19.3123	111.683	40.4828	4.36164	19.5581	58.4002	18.3763	34.2168	13.3954	145.643	60.579	105.691	97.0994	130.191	344.067	113.853	282.541	247.199	118.728	41.4562	62.8028	91.4528	371.81	77.0276	152.822	57.6781	231.518	154.383	37.1855
56.5559	44.6366	13.3969	84.1267	203.613	104.252	120.476	87.0858	42.2625	13.9131	24.4497	117.856	41.5793	216.708	60.6046	32.8294	56.2083	10.5064	67.4853	94.2131	9.93441	18.6245	99.5433	35.2171	17.5611	18.3347	50.1429	23.3114	34.714	11.9397	150.393	69.6348	100.586	109.739	121.801	315.813	103.544	274.057	233.245	126.936	38.6748	59.1499	91.6771	360.337	66.08	150.914	53.8689	217.53	147.945	31.8012
56.6558	42.3323	12.1085	82.2421	192.083	97.0779	114.957	79.5049	38.5663	12.6455	23.8905	112.48	41.0157	212.476	65.6605	29.3375	51.7365	13.1541	72.1131	85.4997	12.0324	17.2694	87.7141	30.614	23.9422	16.2333	42.6305	24.8158	35.2977	12.3175	151.492	75.4644	94.1431	127.328	113.322	288.274	93.4269	264.627	217.552	127.82	35.3114	54.3717	88.0448	346.393	56.2088	175.915	49.1058	217.817	139.236	27.1311
56.7557	38.8642	10.944	78.544	179.185	106.13	108.25	71.8591	35.1903	11.4823	22.8483	114.436	38.8079	202.607	67.4202	26.14	47.1137	13.8919	89.531	77.3808	12.5756	16.6059	76.7352	26.7456	25.4946	14.4764	36.0246	24.3941	33.6628	11.8565	146.727	75.8845	95.9469	130.789	105.046	280.592	96.6984	251.078	201.187	123.876	38.2257	49.3563	100.579	333.896	47.57	183.019	44.104	208.703	129.214	23.1109
56.8556	34.9428	9.89151	92.7435	166.004	107.786	109.751	64.6393	32.1083	10.4203	21.498	111.927	35.7221	190.621	66.83	23.2399	42.5347	13.622	99.2841	72.3085	12.2063	15.3734	66.8211	43.8961	24.6331	12.5484	30.3276	22.9543	31.0215	11.0271	138.385	73.2187	93.6075	126.279	97.1354	268.697	105.316	235.244	205.531	118.639	38.3683	44.5058	103.662	320.839	40.1356	180.396	39.2421	212.923	118.577	19.6666
56.9555	30.9794	8.94027	104.331	155.244	104.977	116.165	58.0117	29.2956	9.45493	19.9698	107.127	32.2547	178.152	64.6144	20.6276	38.1288	12.8512	104.09	77.6341	16.3331	20.7478	58.0144	47.1753	22.6681	22.831	25.4711	24.44	36.658	10.0685	128.054	76.5296	88.9875	117.588	89.6722	254.03	106.779	218.081	202.444	130.868	37.5586	39.9873	101.182	306.537	33.8	183.348	34.7067	213.875	107.821	16.7247
57.0555	27.2	14.8188	156.525	153.815	105.15	117.151	52.0059	26.7298	8.57948	18.3595	101.48	28.7183	165.94	61.3233	19.0815	45.4027	11.8611	104.641	77.399	17.7967	28.0443	50.2706	46.6788	20.2976	24.2269	21.3605	27.4852	41.6472	9.09902	127.289	75.4793	127.256	107.015	82.6905	237.695	103.787	201.982	194.647	134.246	42.1397	35.8563	95.9281	291.662	30.299	191.337	30.5756	205.269	111.436	33.8067
57.1554	23.7185	15.4194	246.068	147.676	101.553	114.857	46.5969	28.4058	7.78628	16.736	95.3381	25.3023	154.3	57.3697	17.4328	48.9078	15.3879	102.205	74.175	17.6687	30.1835	49.3176	47.4717	17.8821	22.474	17.8967	27.7626	60.2589	12.6546	132.573	71.9946	169.599	95.9224	76.1954	220.524	103.576	202.024	184.035	131.707	43.1347	32.1171	88.9698	276.668	26.4313	188.892	26.8675	220.69	110.706	39.5479
57.2553	29.2646	14.5455	298.419	139.22	95.8359	110.24	41.7394	27.9661	7.06752	15.1476	103.503	22.1139	143.352	53.0601	16.026	49.7595	16.4701	97.7471	69.4686	16.6435	29.5493	45.9416	44.2671	18.4515	19.812	21.3653	26.5325	66.1655	23.9271	131.168	82.8524	199.896	85.0867	70.1753	203.14	99.6698	196.656	171.909	145.658	41.8918	28.7506	81.3169	261.861	22.7048	211.648	23.5695	219.233	107.005	39.5787
57.3552	33.5989	19.2304	324.438	129.816	105.288	104.245	37.3835	26.5597	6.41592	14.6957	128.161	19.2066	133.122	48.6183	14.5768	50.3313	16.2561	95.4762	64.1514	15.164	27.6179	41.5753	39.7791	29.9106	17.0858	21.2701	24.5497	65.4773	27.9584	125.537	85.8427	210.156	74.925	64.6091	185.995	102.986	187.714	177.399	149.64	71.916	25.7283	73.5784	247.785	19.3287	216.314	20.6534	247.578	101.363	69.0528
57.4552	34.207	19.2099	332.14	120.241	107.22	104.261	37.3489	24.7635	5.82486	13.9797	149.625	16.5995	123.594	44.2041	13.1577	49.1579	15.3917	95.2999	70.7694	20.5532	25.1694	36.9803	38.862	33.5228	16.8445	19.5982	22.2593	61.5705	28.3956	117.404	84.2544	228.401	65.6346	62.71	216.155	105.903	193.342	194.259	174.806	96.1006	24.0256	85.2257	234.094	16.3663	211.232	18.0846	252.189	104.196	81.0293
57.5551	32.7519	17.9125	327.408	110.898	104.599	101.428	38.6689	22.8633	5.28829	13.0994	156.377	14.2901	114.734	69.3359	11.8111	49.9283	14.2359	92.607	71.5053	22.5065	22.6072	32.5441	49.9814	33.1435	15.2139	17.3538	19.9167	60.6583	27.1299	107.966	80.1291	230.788	57.2816	65.6474	295.816	103.836	210.749	199.572	185.101	106.777	21.9897	95.0749	243.204	13.8128	201.162	20.3884	254.328	103.137	90.7059
57.655	38.4938	16.3553	314.53	102.008	100.998	96.8289	40.5087	20.9967	4.80084	12.1286	155.113	12.2633	106.504	85.0185	10.5592	48.8997	12.9855	88.2293	69.0404	22.4029	20.1311	28.4473	53.4077	30.8733	24.8624	15.0269	17.6629	56.9034	46.5559	98.0324	77.9955	243.613	49.8565	65.364	387.935	98.7797	217.079	197.28	185.293	108.725	19.9214	96.8399	244.965	13.4757	188.8	20.4995	273.977	99.43	122.925
57.7549	39.7332	14.8324	296.607	93.6726	95.2931	116.994	44.5115	19.2263	4.35765	11.1213	149.635	10.4971	98.8601	93.678	24.9719	46.6876	11.7447	82.7924	64.9481	21.1367	17.8325	24.759	50.766	27.8387	25.8561	12.8417	15.5694	51.9493	53.2276	88.1411	76.1329	242.375	43.3087	63.2385	483.583	97.8158	215.629	190.145	190.111	105.247	17.9514	120.784	241.823	21.2586	175.657	19.4848	275.284	94.0055	148.693
57.8548	38.3333	13.4211	292.748	85.9256	88.5331	134.713	43.444	17.5768	3.95436	10.116	142.091	8.96653	91.7632	97.1986	32.5799	58.5775	10.5664	76.7624	60.142	19.2783	15.7456	21.4888	46.1151	24.6285	36.1656	10.8872	13.667	46.6732	58.5158	78.6333	72.808	233.161	39.4528	60.1183	586.116	93.6569	213.519	180.09	189.913	98.5949	16.1288	133.631	235.486	22.9815	162.561	17.9484	264.244	87.5548	150.771
57.9548	38.4037	12.135	291.439	78.7657	93.6471	142.515	40.4638	16.0547	3.58707	9.13963	133.685	7.64643	85.1744	98.5043	35.8541	64.7785	11.8493	70.4807	55.1432	17.1838	13.8753	19.06	40.9407	21.536	36.3447	9.18519	11.9626	51.2496	74.8729	69.7135	68.1359	224.072	35.3868	71.5828	646.854	87.6837	206.365	168.436	183.064	90.285	14.4638	136.351	227.142	21.945	149.95	16.2266	247.323	84.775	144.161
58.0547	36.4359	19.5434	281.929	72.1714	93.6886	143.681	36.9141	14.6578	7.96809	8.20999	125.082	6.51188	79.0578	99.2119	36.428	74.7982	17.4321	88.5817	50.2407	15.0681	12.2122	16.744	42.4268	18.6947	33.0641	7.72588	10.4502	50.7175	78.6438	111.365	66.1938	211.022	37.0865	76.0204	817.773	91.0283	199.953	175.155	172.101	81.3169	12.9513	138.383	217.615	19.7932	145.935	14.9613	253.716	80.4134	172.442
58.1546	33.4598	36.4413	267.241	80.3124	90.4075	140.518	37.4515	13.3788	10.5878	7.33828	116.641	5.5391	73.3807	97.029	49.9887	79.2362	38.9264	131.306	45.5863	13.0544	10.7405	14.6198	39.8582	16.1529	28.9093	6.48637	9.1167	47.6915	76.3351	133.985	69.425	196.173	44.9605	76.2877	936.184	111.38	198.5	183.806	164.249	72.331	16.1384	133.875	207.47	18.8236	138.711	13.536	246.209	75.0877	193.22
58.2545	37.974	38.5818	249.539	81.8788	85.2612	144.559	35.45	12.2069	11.9965	6.5307	108.547	4.70636	68.1127	92.8862	62.5438	79.7727	48.6653	160.098	41.2518	11.2071	9.44178	12.7147	35.9376	13.915	24.8392	5.4395	7.94625	43.5987	71.3037	164.542	74.9731	200.597	47.101	74.1509	1099.82	119.841	192.198	189.77	184.952	63.7208	25.1556	125.789	201.05	16.943	130.034	30.1273	231.873	69.2511	191.547
58.3544	53.36	36.5686	230.351	79.8601	82.313	143.234	53.4838	11.1427	12.5834	5.78978	104.57	3.99302	63.2249	87.4865	79.5517	77.6613	51.3653	213.965	37.2635	9.55376	8.29794	11.0296	31.7925	11.964	34.7571	4.55838	6.92185	39.2013	65.2597	178.148	75.2524	205.53	51.841	70.6971	1194.55	120.678	182.733	213.768	191.965	55.7116	27.7564	115.977	193.257	23.925	120.889	37.0304	214.636	63.2312	190.689
58.4544	58.9606	33.5624	210.737	75.987	81.5164	138.47	57.353	10.1696	12.6227	5.11552	99.2182	3.38392	71.8734	81.3544	86.6147	77.3393	50.3526	330.027	33.6217	8.09964	7.29155	9.55177	27.8682	10.2737	51.4609	3.81822	6.02699	44.0255	59.0553	212.053	72.5312	201.232	51.9132	66.5901	1235.89	144.186	172.379	223.127	189.767	48.4161	27.4045	105.573	189.933	33.2542	111.822	40.5694	196.64	57.259	189.026
58.5543	58.9338	30.4885	193.028	71.2535	78.1653	145.911	56.0203	9.27971	12.3071	4.5061	93.3038	2.86736	72.9877	74.8762	87.4989	74.7236	89.234	402.203	30.3128	6.83709	6.40667	8.26272	35.7765	8.81551	59.2685	3.19711	5.2462	44.0067	58.2559	226.086	68.2115	205.002	49.4044	62.2311	1237.76	153.393	160.659	222.77	181.613	52.6956	25.7762	95.2578	184.387	41.8351	103.13	50.0501	179.02	74.563	179.558
58.6542	55.8403	27.603	192.228	66.2241	73.4094	146.75	55.7318	8.47026	11.7707	3.95841	98.3299	2.42691	92.279	86.8895	89.4698	85.507	104.898	530.074	34.1054	9.13639	5.62894	7.14239	41.0273	7.56071	56.4733	2.67616	4.56551	42.8495	59.8847	232.169	63.1501	206.714	45.5936	57.8581	1211.09	153.465	148.315	216.151	169.848	53.0537	23.6752	86.1722	177.468	42.3074	94.8852	52.2775	162.343	84.336	165.453
58.7541	51.2367	36.4583	190.011	61.2117	80.3128	143.292	52.3294	7.73297	11.1067	3.46854	106.109	2.05441	115.024	92.9356	88.8444	90.1299	108.003	606.13	34.7854	9.95	13.0309	6.17101	39.9937	11.9452	65.0101	2.23937	3.9724	39.9415	57.5458	230.105	57.8616	214.982	41.2509	55.5878	1164.43	147.914	135.872	205.68	156.135	50.9957	21.4806	81.998	173.848	45.6982	87.2278	50.6828	146.861	88.6384	147.684
58.8541	46.0502	36.4126	188.492	64.0676	81.9708	137.145	47.9146	7.06423	10.3789	6.48736	106.948	1.73896	120.738	94.6506	85.0753	90.4505	104.563	662.643	33.7601	9.87585	29.4466	5.33002	45.4408	13.2961	61.935	1.87344	3.45584	44.211	53.4731	241.711	52.6466	212.15	36.8277	54.555	1104.41	175.208	123.693	193.022	141.629	54.4062	19.3641	76.8253	168.391	43.6219	80.137	47.2184	143.207	89.0458	143.404
58.954	40.8169	34.7769	181.889	63.3628	80.0672	129.424	45.042	6.4512	9.62997	8.41398	104.08	1.47194	165.967	93.2947	79.5822	93.3238	97.9476	762.228	31.8561	10.8274	45.3753	4.60266	44.1559	13.1067	55.1957	16.4575	3.00609	43.9095	48.8005	240.412	47.6728	203.087	32.5773	52.3235	1036.09	185.613	116.733	179.315	127.118	54.1579	17.3968	76.0408	161.812	39.3377	73.5895	42.9797	139.23	100.734	156.461
59.0539	35.8317	31.9938	172.093	60.769	102.091	120.895	48.3754	5.88382	8.88853	9.527	99.3317	1.24693	179.689	89.8302	73.2751	92.3625	115.414	889.303	29.5547	15.8727	62.7454	3.974	41.8383	16.4137	47.8306	21.6775	2.61445	41.3681	59.1605	230.906	43.0261	190.791	41.1279	49.4703	963.328	185.25	108.832	165.322	115.147	51.6802	15.6018	72.4697	154.608	60.8619	67.5576	38.5668	131.261	105.882	152.049
59.1538	31.2421	33.3393	160.461	57.2501	128.295	112.076	46.8185	5.36579	8.17268	10.0427	98.4388	1.05708	196.103	84.9865	66.7256	88.8421	118.948	954.092	27.1312	17.8829	67.6354	3.43086	37.8669	16.9661	40.93	22.3351	4.27017	37.8595	78.9995	243.648	50.7165	185.955	45.7515	46.3453	889.012	178.275	102.205	151.548	111.432	61.7274	13.9792	67.4423	150.655	65.4664	62.0087	34.296	121.578	106.376	139.733
59.2537	27.1082	31.4628	147.949	53.3575	142.652	103.308	43.4483	4.89781	7.49341	10.128	94.9129	0.897379	205.443	79.3098	60.2826	83.7027	115.217	973.623	26.0302	18.061	66.2619	2.96182	33.5599	23.3377	56.4646	20.9146	4.95153	34.0648	84.1847	286.149	53.1391	177.904	46.2207	50.8787	849.126	167.487	94.9226	138.308	121.527	65.5799	12.5196	61.7832	145.381	62.3823	56.9072	33.7989	111.427	103.648	124.537
59.3537	23.4384	28.8371	135.222	49.4004	146.18	94.8143	47.5088	4.4694	6.85672	9.9111	92.966	0.762208	201.835	73.2045	56.1433	77.6302	107.959	961.016	24.9329	17.1889	74.6217	2.55683	29.4436	24.9238	61.7255	19.5836	5.07325	30.3355	82.2505	335.171	52.5784	175.185	47.5483	51.9554	803.165	154.745	89.1633	125.791	123.836	65.1217	11.2099	55.9929	140.458	56.2061	52.2179	40.0837	133.255	121.697	109.012
59.4536	20.2132	26.1845	122.728	45.5473	143.126	86.729	60.5303	4.0766	6.26515	9.48941	89.0492	0.648404	205.694	69.7942	66.8763	71.1166	99.2398	926.285	32.1949	15.7674	74.5303	3.85881	25.7037	24.1145	58.133	17.4904	4.8869	26.8418	77.088	354.43	50.2482	167.486	49.3625	53.2726	751.816	141.266	82.8807	114.35	120.966	62.0446	10.0365	60.9471	145.603	49.1691	47.908	41.1975	143.738	130.622	94.3783
59.5535	17.3985	23.7029	110.762	41.8852	161.683	79.129	68.972	3.71754	5.71906	8.93657	87.0364	0.552456	199.655	65.5289	70.6952	64.5082	122.029	877.048	34.8215	14.1108	70.3845	8.85739	23.7574	22.2069	51.5674	15.2187	4.54318	28.1458	70.6835	353.956	52.8715	157.216	47.9407	52.4295	717.137	127.825	77.5922	117.62	114.804	57.4965	8.98547	61.2961	164.655	46.0168	43.9497	39.6113	143.013	133.003	81.1487
59.6534	17.7245	21.4346	99.5015	38.4535	167.045	88.8072	68.1903	3.38993	5.21735	8.30743	84.259	0.471691	192.11	60.7816	70.26	58.0416	134.544	818.999	34.844	12.41	71.3884	12.1214	27.8484	19.8928	44.595	13.042	4.13122	40.2171	64.0301	340.879	55.1001	145.84	44.8015	50.3704	675.877	114.896	71.8864	116.354	106.706	57.7619	8.04356	60.1039	174.386	60.1704	40.3218	37.3743	136.555	130.806	69.4695
59.7534	16.9755	19.377	97.233	36.9053	164.351	110.081	63.8611	3.09125	4.75796	7.64224	80.1722	0.403526	181.55	55.8257	67.3133	51.8726	134.666	756.354	35.1651	10.7758	67.9414	55.4366	27.3471	17.5292	38.1252	11.0745	3.70216	51.7949	57.6047	320.212	54.5658	136.181	47.6371	47.6745	630.802	102.754	66.0451	112.199	103.932	65.6554	7.19753	63.8313	178.025	61.6348	36.9678	34.2762	127.424	129.102	59.3049
59.8533	15.6801	17.5149	99.3783	34.7848	156.949	120.856	61.9046	2.81886	4.33813	6.97002	75.5185	0.345977	170.052	50.8579	62.9864	46.0973	153.084	692.185	82.5368	9.26744	70.5605	98.2014	25.1366	15.2909	32.4211	9.35092	3.28465	100.834	51.6188	295.434	52.1748	125.892	46.8634	44.6934	585.913	91.5379	73.7991	106.299	98.4379	67.668	6.43438	63.3563	187.589	66.037	33.9074	30.9007	117.308	124.2	50.5361
59.9532	14.1555	15.8312	97.8586	41.9808	147.002	124.537	59.7274	2.57075	3.95489	6.31129	70.7088	0.297241	172.16	47.3845	58.0046	40.7682	158.146	628.679	104.773	7.91152	67.935	113.401	22.4395	13.2538	27.5016	7.86818	7.4994	119.554	46.1482	268.921	57.2054	118.45	44.1347	41.6379	556.684	86.7199	77.1521	99.4427	91.3575	65.9942	5.90811	60.4836	190.631	62.821	35.2291	31.9982	107.115	117.231	43.0134
60.0531	12.5866	14.3093	112.832	57.8548	135.888	123.525	55.3539	2.34443	3.60514	6.8776	65.9657	0.255908	183.66	43.7771	52.8241	35.9061	157.127	567.361	112.569	6.71485	62.935	114.174	31.5505	11.4416	23.3011	6.60642	9.39848	122.285	41.2019	242.254	60.6677	137.7	40.4604	38.6312	522.99	80.5941	77.3941	92.1648	83.4891	68.768	5.35645	63.1836	189.296	56.5536	34.933	30.8855	97.3156	109.032	36.5826
60.153	12.4072	12.9336	119.46	99.9481	124.469	119.503	75.1755	2.13861	3.28572	16.6454	61.4053	0.220815	181.816	42.1204	47.7238	42.5812	149.33	509.228	112.268	5.67278	57.0696	107.821	32.6845	9.85159	19.7311	5.53982	9.95361	116.972	36.7568	216.45	60.3106	143.844	39.7262	35.7426	486.836	73.887	77.827	84.8248	75.3831	67.513	4.8294	62.1446	185.081	49.4501	33.5628	28.7019	88.1362	105.942	31.0979
60.253	65.3166	11.6903	120.33	119.055	134.46	124.59	78.4614	1.95106	2.99366	22.9987	62.0324	0.190969	174.154	39.8269	42.8663	53.3066	138.413	454.889	107.615	4.77451	51.1115	98.3435	30.7016	10.5739	16.7038	18.977	9.75601	107.977	32.7762	192.129	62.4313	142.3	37.3699	33.0085	457.592	77.9686	76.0443	77.6561	67.408	63.8456	4.3442	58.9975	179.031	51.2404	31.6713	26.0856	97.4708	118.573	26.427
60.3529	111.013	10.5665	124.451	125.153	140.074	134.782	75.1108	1.78033	2.72626	26.7989	60.4439	0.165638	164.214	37.1502	38.3392	58.8875	137.06	404.668	100.801	8.49415	48.9312	87.8917	27.6801	23.981	15.0774	23.4957	20.202	97.6539	29.2189	169.632	61.2456	136.424	34.2338	30.4452	432.64	77.6373	72.7878	78.0193	59.8001	59.0827	21.2901	54.7668	178.34	48.0405	29.5703	23.385	103.413	123.87	22.4532
60.4528	130.131	9.55077	123.735	124.056	138.478	137.707	69.3723	1.62471	2.48122	28.7162	58.2287	0.14387	153.643	34.2782	34.182	60.8253	129.998	358.677	93.0947	10.8362	45.1911	77.578	24.4868	28.9014	23.8429	23.7043	24.8333	87.2375	26.0438	149.115	58.2291	128.286	38.2393	28.0569	404.839	78.1991	68.6064	76.0181	60.0201	76.2451	37.5214	50.0861	174.744	47.8599	27.4319	20.7825	102.068	123.96	19.0745
60.5527	174.854	8.63276	119.586	119.135	132.637	135.847	81.4571	1.48284	2.25674	29.2688	70.2048	0.124827	143.191	31.3473	30.4041	60.2469	120.354	316.88	85.216	11.5831	43.9833	67.9402	21.4641	29.4413	24.6302	21.9811	26.0974	77.3424	23.2117	130.604	54.2893	119.143	47.977	25.8408	375.612	87.8933	69.5703	72.5481	58.0402	83.4762	42.6016	45.3383	173.198	44.0683	25.3478	18.3662	97.0341	123.341	16.203
60.6527	260.512	7.80304	113.273	147.309	124.473	130.939	90.0891	1.35353	2.05145	28.8553	74.3846	0.107522	133.185	28.4543	26.9965	57.9915	109.979	287.096	77.5587	11.3834	40.9827	59.2026	18.7294	28.3921	22.6334	21.6372	25.4824	68.2436	20.6866	114.046	49.9762	109.748	50.9992	23.79	346.016	90.6536	68.3744	68.2289	54.6899	84.3171	42.528	43.8326	169.125	41.331	23.3636	17.8084	90.3171	131.69	15.4978
60.7526	297.476	7.05314	105.705	157.293	115.211	124.192	92.0362	1.23574	1.86445	27.7798	74.2977	0.0914817	123.753	25.6659	27.7297	54.6771	103.963	260.57	70.3264	10.6567	37.2861	51.4222	16.3062	26.101	19.874	19.8266	23.884	70.5983	18.4358	99.3353	53.2152	100.539	61.8594	21.8958	316.824	101.376	65.7259	79.5969	68.226	81.2102	40.2031	45.6542	171.723	36.9382	21.4993	21.1942	88.8756	133.628	26.293
60.8525	302.087	6.37537	97.5258	157.164	105.623	116.437	87.3627	1.12864	1.69468	26.2723	77.1896	0.0757288	114.929	23.0255	27.1058	50.7532	96.0615	235.016	65.9269	9.66933	40.0688	44.5705	29.6766	23.3583	17.109	17.5026	23.7993	67.9151	16.4297	86.3383	53.1394	91.7593	100.201	20.1487	301.559	104.277	62.1498	94.0984	74.6779	75.8203	37.0175	44.8293	170.425	32.169	23.3206	23.1434	84.353	131.1	43.5168
60.9524	288.818	5.76272	97.8503	151.611	107.807	108.242	103.173	1.03152	1.54051	24.5048	79.5737	0.0595773	106.707	20.56	31.6586	46.5411	87.5673	210.829	66.0171	8.58699	39.2002	38.5788	32.5686	20.5713	14.5963	17.3981	29.7353	75.8322	14.6419	74.908	51.0629	83.5323	116.453	18.539	283.716	102.26	61.4095	100.759	102.644	69.2654	47.7944	42.5158	166.567	27.6066	23.4714	33.9615	78.4383	125.569	82.0881
61.0523	266.494	5.20895	95.1629	143.341	106.561	102.388	103.244	0.943708	1.39942	22.6044	80.8362	0.0445207	99.0593	18.2832	33.1525	42.2655	79.166	212.621	63.425	7.50894	36.6252	33.3627	36.6057	31.354	30.3083	24.6781	31.4611	88.1224	13.0486	64.8937	47.9306	75.9091	119.71	25.4058	268.836	97.2918	59.2593	102.166	117.328	67.9861	62.0817	39.4409	161.08	23.4879	26.1925	37.7121	72.0591	125.961	94.6643
61.1523	257.882	4.70841	90.5486	133.901	102.06	95.8077	97.1782	0.864498	1.26828	20.6631	79.0006	0.0310933	91.9532	18.1843	32.7709	38.0788	75.4127	208.139	59.49	6.49155	33.3722	28.8349	35.437	35.035	32.8621	26.0223	31.9729	89.3904	11.6287	58.322	44.319	68.8975	115.63	28.5883	252.012	97.3085	56.1979	100.141	122.792	64.2851	65.0024	36.0543	164.001	38.6276	26.7202	37.6565	79.2691	137.235	108.009
61.2522	260.825	4.25597	86.51	124.164	95.7759	88.9353	97.8613	0.793356	1.14427	18.7466	75.578	0.0203822	85.3536	17.6248	31.2889	34.0799	78.4301	199.396	54.9883	5.56362	29.9723	25.353	32.3752	34.5928	30.7089	28.1514	30.6611	85.1472	10.3632	52.0157	40.5738	62.4806	107.699	29.5589	234.165	93.7712	59.322	95.9572	127.298	70.8554	62.7886	32.6274	163.053	51.492	26.0676	35.6596	79.6027	141.043	112.452
61.3521	248.803	3.84693	82.7034	114.606	101.149	82.062	92.3517	0.729478	6.91794	16.8994	88.6197	0.00642031	79.2259	16.7586	29.2103	30.329	76.3214	192.372	53.3467	5.63965	26.6889	22.149	29.9119	37.6039	38.0736	32.3646	28.4304	78.4141	9.23539	55.6653	36.8959	56.9482	98.0317	29.2301	215.984	88.1762	59.8826	90.4974	125.744	71.8356	58.4435	29.3179	159.558	53.0712	24.8128	32.7752	83.3286	139.593	106.962
61.452	266.25	3.47715	77.7129	105.478	100.784	75.3757	93.5349	0.672058	10.4649	18.953	92.7927	-0.00555786	73.5373	15.7012	41.5287	26.859	71.6986	182.279	50.3273	5.37893	23.6423	19.2701	26.766	40.6503	37.0764	34.5277	28.2416	75.253	8.23019	65.4126	38.4196	53.922	87.8796	28.1653	199.588	101.938	58.6677	84.3699	120.276	69.3518	53.3972	26.2118	154.436	49.6379	23.283	29.5882	103.3	134.562	97.1779
61.552	261.853	3.14292	72.0817	96.8983	97.0119	68.9927	102.884	0.620305	12.4777	19.8673	92.1304	-0.0168224	68.257	22.2264	49.6825	23.6837	78.896	188.476	46.6857	4.94091	20.8772	20.6738	23.5931	39.5506	33.3289	32.843	26.7374	69.5932	7.33432	72.8493	45.881	63.2441	79.4544	26.7098	201.753	106.688	56.2656	77.9868	112.438	67.7107	48.315	23.35	148.327	44.2989	37.1357	49.2198	109.173	127.209	89.3227
61.6519	245.775	2.84088	66.1907	88.9111	91.5885	62.9801	110.344	0.573493	13.442	19.9626	88.9224	-0.0287668	63.3558	31.9429	52.6284	25.6464	84.8132	187.724	42.8541	13.0085	18.3999	23.0168	20.6444	36.5319	28.9911	29.5774	24.598	74.8928	6.53601	74.9791	52.7309	66.3403	77.9381	25.0734	198.75	105.721	53.1127	71.6217	103.326	63.8007	43.4903	20.7459	141.67	67.3843	43.1782	56.6745	117.906	118.47	79.6173
61.7518	224.171	2.96509	72.5709	81.5204	85.1238	57.371	126.504	0.530757	13.6972	29.8486	84.4628	-0.0359138	58.8065	38.1436	52.3679	42.0406	83.8846	190.111	46.0267	16.8898	16.1975	22.8096	17.9989	32.783	24.8515	25.8592	22.6529	73.4301	18.597	73.6386	54.5996	65.7772	73.2754	23.3818	192.084	107.109	59.8921	65.4516	96.0385	79.7	39.0385	18.3967	134.766	75.3268	44.872	57.5194	117.378	143.624	69.6972
61.8517	200.684	20.3726	74.6679	74.7076	89.3071	52.1757	135.844	0.491327	20.9469	35.9239	79.4768	-0.0466406	54.5838	41.4447	50.2118	51.7992	79.5107	211.105	52.5475	18.184	19.9715	21.3627	15.6641	28.9199	21.1598	22.2247	20.4777	68.7081	23.273	70.1278	54.7552	63.1472	67.1043	21.7088	182.927	110.722	65.0845	59.5855	87.8671	86.0133	34.9901	16.2906	127.818	72.9237	44.2028	64.8211	116.36	156.81	96.743
61.9516	201.43	23.7319	73.8489	68.442	119.471	54.5247	131.465	0.454576	25.0672	39.1777	74.3655	-0.0531141	50.6643	42.632	47.011	56.7759	73.5853	220.078	63.9596	17.939	20.6855	19.3927	13.6201	25.2453	17.9599	18.906	21.1102	94.2609	24.2542	65.3561	53.8894	61.1149	60.4029	20.0963	172.177	124.556	66.9126	54.0852	79.4062	93.8811	31.3364	14.4106	129.406	74.7471	42.3052	74.627	110.886	161.369	102.921
62.0516	191.316	23.0485	71.1115	62.6885	135.455	54.5584	122	0.420042	27.0554	40.3762	69.3457	-0.0561742	47.0262	42.3109	45.7159	58.3704	67.1453	220.411	73.2184	16.8328	19.8903	37.0897	11.8377	21.8926	15.2214	15.9829	21.2903	128.516	23.4571	59.9501	51.3364	64.0568	53.7372	18.5667	160.522	128.527	66.3807	48.98	74.0465	94.6684	28.0523	12.7378	128.18	69.7378	39.823	75.735	103.354	159.851	98.8877
62.1515	175.809	21.3127	67.1773	57.411	140.208	53.0911	111.112	0.387266	27.6108	40.1095	64.5302	-0.0565469	43.6493	40.9449	43.1977	57.6325	60.743	214.699	75.5125	15.2971	29.126	49.0598	10.2865	18.9057	12.8915	25.8816	32.1508	188.344	21.8699	54.3328	47.9245	63.4861	47.4183	17.1303	148.478	126.284	81.0038	44.2763	72.0777	99.5682	25.1069	11.2531	125.11	80.2293	37.1179	75.0614	98.9104	162.442	90.3318
62.2514	158.171	19.4077	65.9252	67.866	138.095	50.6909	100.312	0.355957	27.2215	39.3458	59.9724	-0.0559502	40.5147	38.886	40.0493	55.3436	54.6577	213.321	73.7266	34.3063	32.2353	52.0423	8.93763	16.2828	10.9146	28.2998	36.4134	230.986	19.9955	48.7816	44.1566	60.9325	41.6008	15.7904	136.425	120.301	88.8859	39.9633	68.2378	98.2927	22.4679	28.2845	120.87	78.5509	34.3891	70.7932	92.4172	159.536	81.665
62.3513	140.293	24.8186	66.3798	71.1093	131.964	47.7514	90.1833	0.326185	35.2603	37.7395	55.6928	-0.054448	37.6051	36.3986	36.6472	52.0795	49.0166	227.026	69.8122	43.2546	31.9556	60.1491	7.76546	20.5033	24.5054	27.5487	36.9041	239.458	18.0838	43.4714	40.3319	57.3379	36.346	14.5464	124.638	112.234	91.9263	36.0188	65.7165	93.2911	20.1051	36.9214	115.93	71.7294	31.7431	64.9117	89.5427	166.396	92.8181
62.4513	148.819	24.6196	64.7129	70.3669	123.652	44.5426	83.281	0.298218	39.5058	35.5897	51.6937	-0.0516905	34.9044	33.6791	33.2243	48.2591	43.8638	230.48	64.9064	46.0058	30.0633	60.5813	6.74704	21.237	34.6218	25.1046	43.8143	230.597	16.2538	38.5058	36.6219	53.2762	31.6598	13.395	113.882	103.18	91.5592	55.4205	74.2314	97.2126	17.9917	40.3751	110.61	63.208	29.2333	58.5135	84.2551	166.318	91.8003
62.5512	145.694	22.9097	65.9433	67.5113	114.334	41.2475	95.3122	0.27231	41.1844	36.7556	47.9675	-0.0477981	44.4327	30.8711	29.9199	44.182	39.1989	226.679	59.6627	45.0888	29.5635	57.221	5.86228	20.2519	34.8777	22.0943	45.367	213.66	14.5567	33.9387	33.1195	49.0907	27.5179	12.3321	103.54	93.8471	102.111	66.3379	77.1813	100.542	24.9935	40.7055	105.133	54.9323	26.8833	52.186	77.9514	161.463	93.8354
62.6511	136.378	26.0459	64.8061	69.9544	106.675	37.9869	94.3742	0.248545	41.1586	36.5646	44.5021	-0.0433478	46.9644	28.0767	26.812	43.8462	34.9991	217.913	54.4477	48.2461	28.3556	52.1975	5.09356	18.5037	31.7586	19.0626	43.9523	193.657	23.0025	29.7897	29.8693	44.9818	23.8799	11.3526	93.7288	102.505	114.612	71.4701	76.3818	98.2616	32.2788	56.2675	99.6462	56.3856	46.6159	46.2254	71.3935	169.219	88.4686
62.751	144.85	33.4011	62.1254	68.8233	101.743	34.8387	100.888	0.226728	40.0315	35.4332	41.2829	-0.0388936	75.664	25.367	30.9989	42.2572	33.4575	205.913	49.4587	48.9617	26.2146	46.6538	4.42568	16.4987	30.2528	16.2536	41.0068	173.231	25.7602	26.1087	26.8866	41.0607	20.6988	10.4509	85.6067	110.261	120.137	72.7178	73.1548	92.6461	33.7334	62.9111	94.2502	59.3229	58.6686	52.0368	64.9837	169.677	79.9888
62.8509	141.901	33.1533	58.4959	65.8122	111.771	31.8498	129.008	0.206361	38.2218	36.6791	38.2947	-0.034632	93.6078	35.6063	32.3002	60.24	49.2036	191.976	44.8836	46.7292	23.7432	41.1817	3.84541	14.4957	26.9597	13.7587	40.9748	153.708	28.3681	22.8057	24.1696	37.3844	17.9259	9.62136	77.801	116.489	120.718	72.7221	68.4522	85.2299	54.6808	64.1519	89.0094	58.6136	63.0052	52.2844	58.9227	165.094	70.6189
62.9509	132.879	30.8565	54.3419	61.8969	113.808	31.1473	132.35	12.3429	36.0189	36.5462	36.8142	-0.030523	98.0012	41.7969	31.8373	70.504	54.9399	177.063	40.6253	45.7941	21.2495	36.0674	3.34123	19.6183	38.2293	11.5949	38.923	135.695	30.3341	25.8024	21.7068	33.9761	22.505	8.85846	70.6236	116.075	117.884	70.6265	70.858	78.999	61.243	62.2339	83.9647	56.4048	63.1033	49.6767	53.2988	170.498	61.4626
63.0508	121.019	28.1575	49.9617	57.6335	111.007	29.8436	125.841	23.3887	33.6199	46.5661	36.8069	-0.0265038	96.2487	44.9932	30.5345	75.2397	55.3085	161.869	40.4247	43.1283	18.8826	31.4305	2.903	20.8349	38.5449	9.74406	35.8831	119.408	36.4134	26.7829	19.4819	30.8395	23.9284	8.15674	63.8374	111.588	112.777	67.2438	69.9254	71.7922	60.8233	58.5774	79.1403	51.071	85.3869	45.7466	48.1387	169.299	53.0236
63.1507	127.541	25.5307	45.5603	53.3321	107.24	38.3771	115.877	27.5246	31.1585	52.2783	44.6888	-0.0226	91.8499	46.0119	28.5923	76.097	61.6418	146.89	38.7033	39.7011	16.7073	27.3014	2.52186	29.846	41.8569	8.17439	32.4607	104.861	37.3703	26.4398	17.4763	28.0282	23.5396	7.51112	63.2679	104.761	106.245	63.1315	66.8394	80.5083	57.3699	54.0707	74.5483	44.7978	94.2109	41.3468	43.4361	163.585	51.1553
63.2506	124.434	23.1001	41.2756	54.6453	101.211	47.968	105.157	28.2678	28.7226	54.8325	47.4857	-0.0189018	86.4488	45.4823	26.3446	74.3103	62.0029	132.464	41.3826	35.6146	17.3501	23.6651	5.5501	32.2814	39.1344	6.85015	32.3615	91.9652	35.883	25.262	15.6712	25.4404	22.1692	6.91686	61.4188	109.879	98.9093	58.6667	62.4524	82.3866	55.3419	49.2597	70.1922	38.6042	95.5974	36.9379	39.3371	154.925	46.8321
63.3505	118.116	20.8863	37.1963	53.4422	104.022	52.8706	94.7735	27.401	26.369	55.1163	47.4979	-0.0155011	80.8087	43.8851	24.0016	70.7953	71.5046	131.521	41.1726	31.3737	20.3363	20.485	9.88772	34.6982	43.8975	5.73664	31.6267	80.5881	35.9445	30.6055	14.048	23.0716	27.8576	6.36976	60.6567	109.023	91.2186	55.9594	76.5674	79.999	51.7393	44.4707	66.07	32.9256	92.9957	32.7556	35.5549	167.471	41.6476
63.4505	108.502	18.8802	37.1869	50.9298	102.029	54.6035	113.556	35.7965	24.1323	53.81	46.0322	-0.0124387	75.2755	42.6955	29.0656	66.2234	73.0217	127.316	39.4124	27.2738	25.6485	20.2456	10.8065	33.6658	41.4811	4.80219	41.5241	70.5806	34.1123	32.9151	13.0733	20.9109	29.6311	5.86606	58.7309	110.854	83.4929	53.159	83.1015	75.5348	54.5712	46.377	62.1757	27.9106	88.3722	28.908	32.0968	171.281	37.317
63.5504	112.315	17.0653	36.0786	47.8021	97.2407	54.2366	128.189	41.495	22.8605	51.4314	43.8275	-0.00975751	69.9978	40.7126	40.5334	61.0805	70.3993	120.946	36.8861	23.4749	26.7911	18.9344	11.8569	42.9066	40.5301	4.01892	44.8009	63.8846	31.4896	33.2034	12.0198	19.9773	36.0709	5.40242	56.0099	107.94	75.9529	49.8246	84.4396	69.5583	73.5531	48.5282	58.5004	39.8153	82.8389	31.0401	28.9523	168.962	32.7702
63.6503	108.528	43.1369	35.6515	44.4532	90.9556	52.5203	126.325	42.467	21.4189	48.3704	41.947	-0.00757585	65.1529	38.229	52.2001	55.7121	65.7893	113.235	34.0477	32.6455	33.5524	17.1746	14.4183	44.6339	36.4817	3.36278	44.3422	64.124	38.1476	32.1909	10.9616	18.7433	37.8558	4.97599	52.7778	102.213	74.4376	55.449	82.3272	75.6047	90.469	47.7739	57.0506	55.8013	77.0165	31.807	29.052	162.486	28.428
63.7502	118.487	47.3195	34.31	52.3206	95.5828	51.8919	118.143	41.0954	19.9063	44.9174	51.2981	2.43546	70.4227	35.4627	57.1354	50.3583	60.3807	104.795	39.257	36.095	37.3988	15.2981	14.3269	42.6501	31.7528	2.8133	48.0079	60.7493	39.2854	30.3842	9.94117	18.8037	36.9828	4.58423	49.2505	94.9623	71.4095	57.4879	78.0302	82.417	93.0088	57.4772	55.0849	58.3987	88.0739	30.5337	27.8658	153.331	24.4744
63.8502	117.726	45.2735	50.6103	75.339	102.528	50.0712	125.85	38.6916	18.3887	42.6133	62.1149	3.7782	70.0951	32.5735	57.8826	45.1805	54.8167	98.8576	45.3312	36.1089	41.9009	14.1815	13.2335	39.0117	37.061	2.3532	47.6	55.7738	37.7834	28.1355	8.98127	18.1777	34.6849	4.2249	45.5901	87.0396	67.4226	57.1545	81.5373	88.2152	89.1202	60.7005	54.1597	54.9931	90.8568	28.285	30.8	159.713	20.9696
63.9501	119.587	41.6729	59.9679	85.0656	114.258	47.5286	121.426	35.9106	16.909	39.845	65.9289	6.97523	67.3092	29.6766	56.1128	40.2822	68.246	92.0438	46.7926	38.3048	41.7579	13.3871	12.7353	39.436	35.4587	5.72407	45.0146	54.3565	35.1249	25.6857	8.09252	17.1824	31.7131	3.89554	41.9164	99.0477	66.3508	55.299	86.8311	87.975	82.6273	61.1826	52.5933	55.9409	89.1595	25.6563	30.9973	170.602	17.9115
64.05	114.353	37.892	64.4221	87.3162	117.221	44.5884	112.535	33.0734	15.4939	36.8288	65.9091	8.55964	63.5428	26.853	52.9154	35.7243	71.9159	84.8021	45.7081	37.4875	39.3905	12.2078	11.6048	37.1551	40.8871	7.46154	41.3825	52.8242	32.0635	23.1956	7.27826	16.0116	44.0715	3.59389	38.3162	102.824	63.842	65.8629	88.1848	94.7371	75.3444	58.9498	50.6295	52.0112	96.2755	22.9721	29.7791	173.18	15.2693
64.1499	105.524	41.6807	65.4772	100.765	114.852	41.4713	104.262	30.3318	14.1594	34.8411	63.8558	9.11208	59.4856	27.0814	58.2794	41.507	74.0662	77.4564	43.2941	35.0027	36.0841	10.9089	10.3174	33.7206	38.9735	7.6623	37.3659	49.1902	28.9721	20.7694	6.53756	14.7819	49.8075	3.31739	34.8506	101.399	67.6449	78.8458	85.9507	96.1368	88.5229	55.768	48.4363	46.4781	96.6844	23.8283	27.8846	169.957	13.0002
64.2498	107.749	51.16	64.2366	104.467	109.388	38.3251	113.651	27.7526	12.9138	36.8543	60.787	9.02521	62.2409	26.5118	59.2378	44.1193	71.718	74.1955	45.5675	31.7046	32.5082	9.62803	9.06564	29.9487	51.0613	7.16464	39.4314	44.7163	27.568	18.4713	17.3727	16.2243	50.5295	3.06403	34.8681	96.8251	77.1742	89.2554	81.4458	94.6696	89.5331	51.6497	46.1296	54.6563	103.828	23.0206	25.723	162.829	11.0591
64.3498	112.638	50.2951	61.5035	104.833	103.904	35.2459	110.602	25.3597	11.7604	37.2517	57.2744	8.56186	61.1135	25.3989	57.5418	44.511	91.6076	70.2455	44.9691	28.1223	28.9994	8.43162	7.91998	39.307	55.1066	6.3945	38.5864	40.0715	26.0825	16.3375	22.8561	18.0381	48.4474	2.83142	34.0918	107.378	81.659	93.4155	75.6129	95.3364	86.2413	47.1615	43.7896	53.9589	107.229	21.4048	23.5163	153.215	12.3844
64.4497	109.418	46.6778	61.139	101.369	96.9687	32.2938	113.94	23.1563	10.6984	36.5123	53.635	7.89559	58.3167	23.9337	54.3337	43.3916	97.4837	65.593	44.0747	24.5718	25.7162	7.64095	6.89936	41.319	51.4153	10.2301	36.213	46.7586	32.2383	14.3851	25.093	18.4392	49.5551	2.61739	32.7603	113.147	82.5583	102.366	69.1173	91.6487	80.1658	42.6448	41.4727	54.9963	109.311	19.4607	21.3807	159.361	12.172
64.5496	101.946	42.556	63.5453	95.9688	89.4126	29.5037	108.516	21.1363	19.9829	35.0006	50.0411	7.13883	54.8894	33.2175	50.3498	52.5718	95.9454	60.5765	41.8284	21.2306	22.7222	26.3653	6.00175	39.6809	45.434	11.1507	33.1332	69.8466	33.4471	12.6185	25.4022	18.0204	47.7339	2.42043	32.9478	112.572	80.9701	105.209	62.4178	97.6868	88.6925	38.297	39.2185	53.5027	106.599	17.4503	19.373	158.993	19.0449
64.6495	92.5453	38.5744	65.3684	92.603	81.7529	26.894	99.9984	19.2887	25.4547	32.9921	46.5824	6.36255	51.3132	53.086	46.0571	57.1338	90.7004	55.4412	38.9434	18.1884	20.0324	51.4317	5.21722	36.3957	39.2241	20.5697	29.8251	79.0313	32.2805	11.0337	24.6056	17.1488	44.3848	2.23852	32.5778	108.113	83.749	135.873	55.8222	97.7199	87.656	44.6432	37.0909	56.9014	101.442	15.5109	28.1132	154.148	20.9879
64.7495	82.5852	34.8985	64.6427	95.6486	80.767	24.4717	90.7778	20.1673	28.3106	30.6921	43.3025	5.60979	47.8053	77.385	65.9211	58.4377	92.7383	50.361	35.8295	15.48	17.637	60.7023	4.53354	34.3074	37.0488	23.1795	26.5583	84.475	30.0638	22.0237	23.2122	16.0498	40.3564	2.07097	31.5727	101.428	83.4202	151.768	83.843	93.5429	92.3257	46.4625	35.0528	53.9591	109.421	13.7088	42.5933	162.999	29.8632
64.8494	81.3877	31.553	62.2406	93.9446	87.0618	27.6112	81.8275	20.012	29.3963	28.2517	40.2195	4.90524	44.4585	98.5007	75.4452	57.5022	89.4644	45.4552	32.7165	13.1072	15.5155	61.6731	3.93856	41.479	32.9035	22.5631	23.476	82.5611	27.4709	28.2579	21.5333	14.8596	36.1507	1.91637	30.1303	93.6176	80.9654	157.677	99.3188	86.9682	90.4323	45.6028	33.2081	48.4978	109.829	16.4387	48.2264	164.391	40.1819
64.9493	76.4829	28.5222	58.7933	115.351	87.7438	28.8913	73.5108	32.8568	29.3072	25.7801	37.338	4.2616	41.307	110.589	78.2186	55.0842	83.6355	40.8025	40.9715	11.0528	21.9672	58.5125	3.42133	42.3066	28.4697	27.1905	29.552	77.1186	24.8365	31.2253	20.746	13.6593	41.6673	1.77382	28.4033	94.4944	77.1155	156.97	105.939	79.2081	84.7419	58.6682	31.4259	50.1043	106.212	16.9732	49.0709	160.604	42.7413
65.0492	69.8131	25.7808	54.7521	128.319	85.0551	28.9327	90.1099	43.9112	43.9481	23.3543	34.6553	6.37173	40.7849	116.049	76.8743	67.4341	76.7753	39.7759	43.782	14.7001	23.8571	53.5105	2.97193	41.1663	31.3903	30.7789	31.3623	70.2304	22.319	31.9962	19.5055	12.4955	45.1342	1.6423	26.5088	91.588	75.5325	152.013	106.526	78.5998	77.6963	72.8022	30.752	46.9131	100.589	16.3588	47.4173	160.242	54.8398
65.1491	76.0956	23.3022	50.4353	130.8	80.4513	28.1708	91.2588	64.2501	52.2384	21.0265	35.528	8.18563	39.0174	116.732	73.1341	73.6738	69.7082	37.9851	47.8269	15.9794	28.055	47.8997	2.5816	39.8654	34.8595	30.0151	34.332	63.0035	21.5145	31.3344	18.0552	11.3933	44.8328	1.52074	24.5356	99.8559	72.4266	144.454	103.142	78.3948	70.4371	77.9458	29.7755	41.8907	94.0993	15.1897	44.5495	159.88	56.8245
65.2491	75.5446	21.0617	46.0628	127.564	74.8681	26.9099	86.3202	70.9552	56.1936	18.8305	34.8937	8.89176	36.768	114.06	68.1129	75.5961	62.8642	35.7089	48.0935	20.0375	28.5272	42.3209	2.24263	36.731	32.8339	27.3755	34.2284	64.7814	20.0245	29.7801	16.5413	10.365	42.4653	1.40808	22.5502	101.301	68.3574	135.433	97.2772	74.9025	63.4745	77.7069	28.6095	36.4645	87.3776	13.7986	41.1789	155.48	54.2247
65.349	71.2964	31.759	41.7828	121.371	68.8978	25.3605	79.3014	71.028	57.2355	16.7863	33.4785	8.90598	34.3911	109.116	62.5227	74.5448	56.4521	33.1555	46.3129	21.2624	27.1839	37.0868	1.94823	32.9137	34.6471	24.1047	32.4717	70.4392	18.2912	27.7108	28.0388	12.0894	39.0729	1.30341	20.6017	102.885	63.7347	125.727	89.995	77.1617	57.0156	74.3814	27.3363	40.3663	80.7671	12.367	56.0175	147.958	49.3509
65.4489	87.301	32.5297	37.6909	113.807	91.2081	23.6669	71.8864	76.1906	56.3632	21.3286	31.6955	8.50797	32.0476	102.719	56.8086	71.5192	50.5584	30.4775	44.9983	28.5716	25.0426	48.2868	1.69256	29.0079	32.0781	29.7745	33.991	118.36	33.7318	25.3868	34.4892	20.0917	45.0459	1.20573	18.7252	100.108	61.1086	115.856	82.0424	75.231	51.1223	69.417	26.017	38.9252	74.4454	10.9894	64.4739	153.021	43.7381
65.5488	91.4631	32.2858	48.0163	105.771	101.293	21.9263	64.7546	76.0082	54.2754	23.9121	33.6074	7.88342	29.8071	95.478	51.2399	67.2552	45.2032	29.84	42.489	31.1832	22.636	62.6214	1.4705	25.3044	28.2558	30.0129	44.487	144.263	39.2043	22.9836	36.8294	23.9499	46.1317	1.11412	16.9447	94.7501	57.6715	106.162	73.9316	75.7654	48.6132	63.7135	30.419	35.2806	72.9916	9.71089	66.0792	152.091	38.1564
65.6488	100.645	49.7608	53.4694	97.7635	103.733	20.2027	70.3916	72.6592	51.4572	25.0602	33.586	7.1524	27.6958	87.8445	45.9716	62.2878	40.372	28.5903	39.4365	30.9859	27.6594	65.9646	1.2775	22.0507	27.07	27.8189	47.9405	149.194	43.4659	20.6166	36.7479	25.3094	44.4652	1.02801	15.2754	105.842	61.2904	96.861	66.0037	79.73	62.0281	57.8187	36.8454	40.4518	69.6689	8.54903	64.093	166.097	32.9655
65.7487	100.39	51.1624	58.4064	90.051	101.529	18.5368	68.4333	67.9806	48.2423	36.1987	32.5367	6.39084	51.9018	80.1428	41.084	79.0713	36.0328	26.9465	36.2141	29.2036	34.8778	63.7156	1.10966	27.8748	24.1783	24.7118	47.4221	143.502	43.2081	18.3583	35.2953	25.1963	47.6938	9.42987	17.5876	111.352	62.1396	88.0794	67.6788	87.6415	64.5614	52.0557	40.4692	44.0271	66.2802	7.50755	63.4274	170.952	28.3077
65.8486	97.2955	61.5459	72.735	105.95	107.168	16.9535	63.6314	62.884	44.8571	42.9734	30.9754	5.64686	68.5705	72.601	36.6102	98.7457	33.3148	25.0718	40.8038	29.6915	36.4257	58.854	4.58933	28.9144	20.9726	21.437	44.7861	132.874	40.8504	16.2515	33.1204	24.2474	47.1335	17.1425	19.2294	110.684	87.0773	98.5963	66.3808	88.7211	91.0524	62.8768	52.2784	42.1604	98.378	6.58185	60.3863	173.625	58.9905
65.9485	90.5224	60.2282	82.0487	110.785	111.482	15.4665	81.0234	57.8118	41.4524	46.5222	35.4438	4.9475	78.7878	65.3743	32.5537	108.956	32.8351	52.3826	44.9406	35.9166	35.1648	52.9969	5.57348	27.5923	17.9549	18.3387	41.1384	120.388	57.8939	24.4699	32.8014	22.8552	44.5085	21.0597	19.9801	106.89	124.309	102.559	69.8633	85.572	97.7472	66.522	59.1919	38.0805	148.301	8.18033	56.2531	178.627	76.2561
66.0484	105.84	55.8199	85.8187	131.076	110.122	14.0818	90.7346	61.9331	41.8827	47.7261	36.7186	7.22768	80.329	72.9522	28.9005	112.46	31.0634	70.0485	45.3711	37.5167	33.191	46.9966	9.61409	25.2205	32.2762	15.5563	37.1259	107.665	74.3689	34.1766	31.3655	21.2589	49.1405	22.6788	20.0715	115.082	146.566	118.358	103.594	79.9697	105.222	65.8895	62.7346	33.3581	202.46	8.56984	51.7343	176.916	108.773
66.1484	108.661	50.8684	92.0426	137.392	105.426	17.3646	98.8722	61.1908	50.8139	47.2627	36.2554	8.25519	77.9831	81.061	25.6264	111.332	28.7155	80.5003	43.7871	36.4036	30.4167	41.2797	10.4405	22.4944	35.2977	21.0526	33.1161	95.5171	78.2214	39.1524	29.3512	23.446	49.2844	22.9288	19.6862	120.553	157.94	128.507	122.019	84.1389	103.434	77.6011	63.9789	49.8631	224.076	8.3175	47.2092	170.63	116.71
66.2483	104.521	46.1022	93.4574	135.983	98.9072	19.0162	96.2072	58.2174	55.2177	45.6502	34.8823	8.49047	74.0102	90.355	22.7011	109.7	26.1831	88.7837	41.1808	33.8095	42.3458	36.0392	9.98356	19.7703	33.0796	21.8822	29.3068	84.3158	75.9732	45.6741	27.086	23.8701	46.9433	22.3848	18.9667	119.525	161.534	132.717	129.768	83.0786	97.0897	86.1656	63.6771	53.146	247.962	7.75295	53.9535	161.372	112.572
66.3482	96.8043	41.707	91.6265	140.424	91.531	19.5668	92.0652	54.3336	66.3152	43.2808	33.0678	8.2433	69.4689	94.408	20.9551	105.19	23.6744	92.1757	45.0089	30.5141	45.7451	31.3417	15.6646	17.2186	29.2846	20.7781	25.7952	74.1919	70.9895	48.1948	24.7655	23.274	46.2733	21.401	18.023	114.535	159.686	131.63	132.255	97.7148	89.0955	87.5571	62.3561	50.445	289.492	7.05868	55.1254	150.334	112.805
66.4481	87.54	37.7081	94.2114	144.311	95.648	29.1639	85.0177	59.0394	77.0925	40.4486	31.0755	7.71981	64.848	94.6912	19.1148	98.8784	21.2945	92.0584	45.272	26.998	45.8226	27.1877	18.3155	14.9105	25.3026	26.9128	23.2871	65.1516	64.9848	48.0623	22.5028	32.6004	43.6312	20.1944	16.939	107.29	154.152	127.156	129.203	105.594	80.8099	84.7652	60.3829	50.9938	312.122	6.33515	53.3822	145.75	105.314
66.5481	77.916	34.0858	93.1375	156.556	111.527	34.5837	77.2541	58.6937	81.9828	37.3712	29.051	7.05551	60.3659	92.334	17.2893	91.5462	19.0914	92.9581	47.6203	23.5463	71.1056	38.1225	32.6559	12.8646	21.6234	27.577	44.9462	92.4096	58.8134	46.2348	20.3597	36.7748	40.0303	18.8962	15.7779	100.152	146.233	120.624	122.632	105.882	72.8431	79.6814	58.0124	54.664	313.214	5.63499	52.3684	150.768	94.7025
66.648	68.5987	30.8095	89.6581	159.933	117.061	41.9978	90.2253	56.0123	82.9315	34.2068	27.0733	6.33775	56.1138	88.1963	15.542	83.7535	17.0809	91.08	48.9725	20.3171	79.3359	41.2418	40.1676	11.0734	18.3853	25.7587	54.4002	124.073	55.3942	43.3873	18.3665	37.8644	36.077	17.5844	14.5864	130.063	136.886	112.953	113.989	101.512	65.4441	73.4878	55.4202	52.0131	302.861	4.98351	49.619	159.174	83.3405
66.7479	59.9354	27.8473	84.6796	156.159	116.231	45.6544	89.954	69.2698	81.3039	31.0682	25.1829	5.62112	127.211	82.9267	13.9075	75.8922	15.2627	87.3143	47.742	17.3884	78.9226	40.3408	40.057	9.51741	15.5949	22.9766	56.7985	132.948	53.2371	39.9903	16.5347	37.1566	32.1232	16.3039	13.3985	143.724	126.808	104.766	104.294	94.4773	58.6909	69.3759	73.2343	47.1411	318.436	4.39104	72.3675	160.37	72.3919
66.8478	52.0811	25.1698	83.6277	187.786	113.699	61.9948	84.5393	72.4637	78.0528	28.0333	23.3987	4.93805	153.799	77.0087	12.4026	68.2287	13.6271	82.3328	45.1682	14.7881	74.3801	37.5196	37.0563	8.17213	13.2133	19.9793	58.943	130.089	49.472	36.3658	14.8646	35.4487	28.3631	15.0794	12.2387	146.89	116.531	96.4809	94.2543	86.1141	52.5831	101.08	86.7585	41.3724	328.45	3.85961	80.9861	156.564	75.9589
66.9477	47.6689	22.7496	80.4464	199.835	122.731	70.8854	77.4404	72.0378	73.8387	25.1533	22.8151	4.30627	186.437	70.7974	11.0323	60.9367	12.1607	76.6358	41.973	12.5143	68.1043	33.9221	33.1783	7.01227	11.1896	17.116	57.1713	121.59	45.1499	32.7295	13.3499	41.41	24.8947	13.9233	11.1244	143.482	116.727	88.37	99.1454	93.9189	47.085	140.122	139.94	35.6629	322.291	6.69141	81.9721	149.422	72.516
67.0477	48.0483	25.1558	75.941	199.327	123.787	74.7084	70.1043	69.0238	69.1149	22.4596	21.7992	3.73393	204.728	64.5492	9.79438	54.1219	10.8489	70.5916	38.5709	10.5484	61.3412	30.1557	29.2531	6.01475	9.47347	14.5317	53.3745	110.77	40.7914	29.2205	11.981	43.3559	21.7576	24.0391	10.0679	136.154	113.738	80.6041	98.8401	94.6637	42.1489	156.832	172.736	30.4219	307.781	13.3134	78.9914	140.518	66.7943
67.1476	45.7446	28.8229	72.9208	210.137	120.05	75.145	63.1086	64.6571	64.1888	26.8036	20.5853	3.2231	205.09	58.4438	8.68241	47.8412	9.67627	64.4668	35.1937	8.86327	54.7164	26.5286	39.2935	5.15732	8.01972	12.2695	48.6735	99.3944	36.6416	31.4232	10.747	42.9434	18.9575	33.1615	10.7732	126.682	108.645	73.2844	114.514	91.0544	37.7239	170.063	191.44	33.9333	289.352	62.536	74.0976	130.326	71.7773
67.2475	42.0986	27.8809	68.7458	208.603	113.587	73.3763	56.6584	59.8487	59.2648	29.0991	19.3036	4.74088	257.303	56.9406	7.6875	62.3156	8.62877	67.8837	31.9659	11.9749	48.5227	24.8261	53.6269	4.42125	6.78881	10.3238	58.0234	88.3631	32.8045	31.6992	9.63613	41.2003	16.4809	46.9742	11.041	131.249	110.52	89.3363	120.726	84.9348	33.7607	170.696	200.472	43.1399	269.492	84.4101	88.2348	119.54	69.2811
67.3474	37.9113	25.75	63.9249	200.494	119.002	70.2274	50.8014	61.5262	54.4757	30.3593	18.0252	5.42786	270.657	54.3546	6.7996	70.148	7.69326	75.7991	35.0157	13.0969	42.8772	28.3631	55.1162	3.78953	5.74682	9.46006	65.4713	99.5164	29.3123	34.2462	8.6373	38.7595	14.3041	53.6814	10.9895	134.68	108.857	97.1381	120.522	86.5567	30.2127	176.522	202.933	69.178	249.567	91.1701	95.6735	108.657	74.7278
67.4473	33.6476	42.6794	74.6974	189.139	118.032	66.2705	45.521	59.6649	49.9038	62.7402	16.788	5.58876	266.358	51.0821	6.00851	73.254	6.85772	79.2849	61.954	15.0774	59.7236	30.9988	51.6116	3.24755	4.86483	41.9217	66.2372	99.6024	26.1623	34.6389	12.508	36.0065	12.3993	55.9232	10.7114	134.016	109.776	129.024	116.913	94.9733	27.0375	172.63	211.021	75.0931	231.72	89.8561	110.694	123.893	72.2506
67.5473	29.5651	44.4088	79.6579	176.437	113.291	61.8981	80.2081	59.1721	66.585	83.5944	16.0885	5.42899	339.424	47.7408	5.30451	78.5826	6.11158	79.5825	76.6468	15.3897	64.9281	36.3798	61.2017	2.78265	4.1183	56.5954	72.6326	97.7567	23.3354	33.6386	14.2254	33.172	10.7381	55.532	10.2775	128.723	107.475	145.906	110.532	96.0467	24.1965	182.258	212.669	77.7041	214.18	90.8474	113.707	130.813	78.9335
67.6472	42.8347	41.8921	85.0443	163.456	106.466	57.3761	88.9888	56.4021	75.5824	98.2138	15.2192	5.08545	358.889	44.1192	4.67858	79.7371	5.44539	77.6452	82.8928	14.7377	68.1154	36.9704	69.6274	2.38414	3.48644	58.7799	72.4746	116.768	20.8058	31.7826	14.6553	30.3906	19.6416	53.6393	9.74135	120.776	103.024	152.621	102.441	92.5784	21.6545	180.32	220.579	72.8067	202.495	86.6038	116.639	132.864	88.5519
67.7471	47.8314	56.3181	86.1094	150.779	98.6415	52.8811	101.989	52.6916	79.364	105.722	14.2872	4.64808	402.885	40.3996	4.12271	78.039	4.8508	74.1983	82.9456	13.5732	65.8976	60.098	67.6885	2.04251	2.95158	55.2462	68.7883	166.609	18.5461	39.7351	14.3383	27.7372	33.7942	50.9407	9.14248	111.485	97.2162	152.582	93.517	106.324	19.3799	171.807	229.651	76.488	189.239	99.9742	113.183	130.441	87.1014
67.847	48.0566	56.4502	84.2646	146.061	90.4958	48.5267	101.035	48.703	79.6681	108.07	13.3516	4.1747	407.129	36.7122	3.62987	74.4687	4.32034	91.3565	82.8242	12.1804	61.2058	67.906	61.9517	1.74973	2.49883	57.691	63.381	267.052	31.4121	44.724	26.0871	25.2501	53.0757	47.8598	8.50966	101.708	90.6316	150.177	108.202	110.172	17.3442	159.862	237.884	72.1487	175.616	101.578	106.591	125.006	80.5525
67.947	69.6076	52.69	80.5368	138.428	82.4463	44.383	94.7	44.7567	77.7139	106.757	12.4437	3.70143	393.669	33.1471	3.19379	69.7458	3.84728	100.877	82.8036	10.733	55.5848	81.7531	55.1945	1.49903	2.11555	54.3563	57.5784	302.099	46.6371	46.3023	31.7554	22.9451	87.0028	44.6519	7.86373	95.2146	83.6897	144.321	113.99	107.796	24.7502	146.433	244.161	64.6709	162.274	97.0861	98.6651	117.652	87.3329
68.0469	77.7204	48.1253	75.6662	129.496	84.0882	40.4893	86.6429	40.9994	74.3516	105.243	11.5793	3.24977	372.903	29.7641	2.80932	64.3919	3.4255	104.807	79.48	9.33254	54.7984	85.3025	67.2573	1.28448	1.79103	48.7086	51.586	309.26	51.3405	48.4561	58.7651	20.8251	125.745	41.4672	7.21988	89.2574	76.6878	136.404	113.748	132.024	26.6608	132.701	244.027	56.4133	149.547	89.7158	90.3911	109.188	87.6324
68.1468	78.083	43.6489	70.1796	120.178	82.222	38.8458	78.3902	37.4917	70.1693	110.063	10.7651	2.83155	349.694	26.5999	2.4716	58.7783	3.0495	104.725	74.5076	8.03426	57.0403	82.0142	113.351	1.10062	1.5162	54.5251	45.7892	302.512	50.8814	78.0394	111.458	22.7753	172.025	38.3913	6.58951	90.7581	69.8315	127.383	123.066	147.395	26.0631	119.358	268.881	48.4586	137.59	148.519	82.2898	100.205	81.8691
68.2467	74.2011	39.4978	64.4462	132.286	78.2088	36.7227	70.5484	34.2507	65.5698	110.419	10.0029	2.45232	326.281	23.674	2.17625	53.1637	2.71435	101.843	88.29	6.864	54.981	75.5635	137.033	3.02387	1.28339	62.2198	40.3859	282.701	53.9445	141.595	143.919	34.952	217.299	35.4701	5.98144	88.3712	63.2578	117.909	136.796	171.517	24.3995	106.785	280.627	41.2523	126.457	170.792	74.622	91.1221	86.5765
68.3466	71.4115	35.7142	58.7191	134.167	73.0574	41.4708	63.3295	31.273	60.8247	107.655	9.29169	2.11363	303.66	20.9932	1.91898	47.7225	2.41562	97.0824	92.1862	5.82946	55.7071	67.9411	152.173	3.75575	1.08618	70.4269	35.4636	257.52	52.5837	177.135	156.831	42.2032	247.944	32.7256	5.40263	83.68	57.0534	108.417	140.946	188.373	46.2679	95.1724	283.478	34.9294	116.147	173.24	67.5033	99.2696	82.9535
68.4466	68.292	32.285	53.1666	130.491	67.409	43.9411	56.7792	28.5458	56.1136	102.791	8.62935	1.81455	282.24	18.5558	1.69538	42.5671	2.14929	91.1372	90.596	14.8387	56.8707	60.193	152.53	11.9645	0.919276	68.8377	31.0453	231.058	49.2251	255.102	158.155	44.8569	256.552	30.1658	4.85856	77.7429	51.2678	114.331	138.675	190.6	53.3532	84.5872	280.381	29.4798	107.57	165.433	60.97	102.018	75.6641
68.5465	63.0234	29.1828	47.8951	123.96	61.6635	44.3429	50.8759	26.0517	51.552	96.5968	8.01323	1.55271	262.157	16.354	1.50177	37.7644	1.91183	84.5249	86.1107	20.9155	54.3011	52.8402	141.399	15.1482	0.778216	64.0723	42.0611	205.406	45.1063	323.529	152.854	44.7957	270.461	45.8065	4.35324	73.205	45.9243	114.875	143.285	183.776	53.5896	75.0275	273.395	24.8314	99.273	152.795	55.0159	100.966	67.1446
68.6464	56.8584	26.3781	42.9671	116.124	56.0628	43.3948	58.0792	23.7731	47.2101	89.6448	7.44022	1.32495	243.421	14.376	1.33423	33.3485	1.70019	77.6256	80.2433	33.9128	50.0789	46.115	126.723	15.7212	1.37838	57.0436	60.0386	181.552	49.5052	363.57	143.995	43.1885	264.863	53.4179	3.88901	67.7444	41.0273	111.936	144.782	173.942	50.8168	66.4501	263.953	20.8909	96.4694	138.351	49.6132	97.3263	58.6218
68.7463	50.5265	23.8429	38.4139	107.86	50.7462	41.5992	57.4578	21.6925	43.1276	82.3544	6.90718	1.12786	225.984	12.608	1.18886	29.3304	1.51198	70.7126	73.8654	46.399	45.2949	40.0946	111.783	15.0059	1.45595	49.5475	66.7561	159.883	48.9987	409.256	133.457	40.7559	266.145	56.1867	5.04667	70.4524	36.5674	106.834	140.64	160.454	46.8776	58.7903	253.051	17.5628	95.9849	123.741	44.7241	92.0082	50.6718
68.8463	44.4345	21.5515	34.2449	99.6554	45.7866	39.3041	53.8247	19.7931	39.3229	75.0272	6.41132	0.958115	209.778	11.0348	1.06194	25.7055	1.34519	63.9768	67.4677	50.9907	55.0381	58.8064	97.8465	13.7174	1.3486	42.4177	67.0637	140.475	46.2252	478.468	122.369	37.9381	277.063	56.0903	9.48037	85.8176	32.5266	100.482	132.95	145.308	42.6406	53.7988	241.371	14.7584	114.333	109.811	40.3073	85.6877	43.5263
68.9462	38.7913	19.4805	30.4548	91.7694	41.215	36.7485	49.2327	18.0596	35.8003	67.8744	5.95019	0.812662	194.725	9.6402	0.950337	22.4584	1.1984	77.3931	61.3164	50.8507	56.6892	78.5772	85.3208	12.2351	1.18824	35.9971	63.8971	123.24	42.5353	553.612	111.393	34.9995	269.49	54.3509	12.4665	92.142	34.1129	93.5068	135.521	129.799	38.5007	135.535	229.383	12.3984	120.062	96.9569	36.3213	78.8591	37.24
69.0461	33.6877	17.6086	27.0286	175.607	37.0362	34.0938	44.5382	16.4775	32.5547	61.0382	5.52168	0.688648	180.748	8.40799	0.851484	19.5672	1.07993	103.147	55.5453	48.0305	54.3627	83.648	74.257	10.7532	1.02467	30.3836	59.0127	117.578	38.6081	581.694	100.901	32.0951	254.641	51.7197	14.3407	92.6737	54.0717	86.3313	132.408	114.734	34.6253	307.16	217.4	10.4141	129.59	85.3242	32.7266	71.8781	31.7806
69.146	29.1449	15.9167	23.9458	249.852	33.239	31.4472	40.0808	15.0336	29.5753	54.6092	5.12371	0.583287	167.772	7.32194	0.763308	17.0062	0.974642	118.357	50.2117	43.8399	61.6157	81.2043	64.566	9.36498	0.875076	25.5593	62.3877	125.136	34.7732	618.578	91.0847	32.7166	233.941	48.655	15.3707	89.6222	90.3054	79.2336	125.684	100.588	31.073	490.845	205.632	8.7464	130.114	76.3566	29.4862	64.9932	27.0773
69.2459	25.1451	14.3876	21.1824	280.99	29.8034	28.8778	35.9787	13.7158	26.8477	48.6391	4.75416	0.493719	155.727	6.36642	0.684082	14.748	37.0663	165.201	45.3292	39.0969	61.7088	75.2163	56.113	8.10912	0.74389	21.4557	61.1079	133.802	31.18	619.847	82.0285	33.7683	220.329	45.4333	15.7688	84.4772	125.84	72.3918	116.831	87.6116	27.8507	594.103	194.215	7.34518	125.849	71.4273	26.5657	58.3731	23.0459
69.3459	21.6503	13.0056	18.7134	287.894	26.7046	26.4278	32.2571	12.5134	24.3563	43.1517	4.41063	0.417121	144.546	5.52618	0.612343	12.7648	53.7382	206.35	40.8866	47.7388	60.4084	67.8416	48.7549	6.99605	0.630908	17.9874	62.5582	159.828	27.8859	637.067	73.7502	33.1827	201.997	42.218	15.702	78.2322	146.893	65.912	106.899	75.9078	24.9434	774.229	183.229	7.1087	133.457	65.1713	23.9342	56.967	19.6015
69.4458	18.6136	11.7565	16.5135	281.546	23.9161	24.1216	28.9034	11.4164	23.6849	38.1502	4.09063	0.35121	134.168	4.78646	0.546957	11.0294	83.8699	252.065	36.86	54.0969	56.4592	60.2211	42.3567	6.02163	0.534421	15.2667	60.2316	163.972	24.9022	625.09	66.2305	31.6839	198.192	39.1032	15.3013	77.6486	157.435	59.851	98.7443	65.4851	22.3287	879.429	172.724	6.45459	153.351	58.564	21.5631	79.0435	16.6649
69.5457	15.9853	10.6275	22.5125	268.305	21.4111	21.9711	25.8908	10.4158	22.6092	33.6238	3.79207	0.294845	124.534	4.13457	15.0675	9.51535	98.6999	281.377	33.2189	54.7924	51.4551	52.9294	36.7962	10.957	0.452344	16.7802	56.0631	157.086	22.218	594.87	64.6323	32.5981	186.361	36.1397	14.6683	74.4588	160.475	54.2318	89.9089	56.7165	19.9823	923.572	162.72	5.6703	159.249	52.1228	19.4268	91.9745	14.1644
69.6456	13.7171	9.60691	31.1048	251.824	19.1634	39.6376	23.1891	9.50297	32.0805	29.5518	3.51379	0.248204	115.592	4.06045	25.227	8.19793	115.763	294.265	29.9307	52.2339	46.2196	46.2293	31.9648	12.6343	0.382696	34.0871	51.028	145.129	19.8129	554.07	61.2525	31.9752	171.242	33.3519	13.8814	69.7818	158.28	49.0556	80.9403	56.8078	17.8799	911.075	153.224	15.6424	163.03	46.1041	17.5017	105.218	12.0371
69.7456	11.7639	8.68442	35.9061	234.179	17.1485	55.4138	38.4204	14.5295	37.3427	34.7505	11.7156	0.212051	141.542	3.89269	30.2982	8.13789	119.074	295.335	26.963	47.9652	43.6245	40.2145	27.7673	18.8398	1.87714	39.1668	45.7761	131.32	17.6626	507.976	56.991	30.4975	154.486	30.7487	13.0005	68.936	152.549	44.3105	72.2021	54.4251	15.9976	866.509	170.714	18.7497	164.783	40.6171	22.3448	111.302	10.2284
69.8455	10.8064	7.85051	38.0386	216.525	15.3433	64.1187	42.087	16.2445	73.0449	37.4252	19.0575	18.6972	147.664	3.66597	32.1523	16.7792	115.224	288.122	24.2851	46.5412	49.1584	34.8909	24.1206	20.6295	2.21216	38.4227	40.6687	117.347	20.0011	460.159	52.3923	28.5842	140.398	28.3297	12.071	82.0403	144.54	39.9769	79.7563	67.064	14.3135	805.322	179.306	32.6434	159.96	51.8513	54.3302	112.273	8.69099
69.9454	9.72004	7.09671	38.3293	199.483	13.7267	68.0074	41.0314	18.1628	94.1777	44.0104	22.3644	47.5975	144.804	3.40647	32.0242	22.0893	110.352	275.318	23.9434	43.2238	55.5457	30.2205	20.952	20.1886	2.12223	35.1473	35.8935	120.395	20.0587	412.967	47.7782	26.4897	134.557	42.1085	23.446	91.4554	135.181	40.919	87.6035	71.9211	34.1038	737.085	181.848	50.017	151.822	59.5885	68.4656	109.688	7.38454
70.0453	11.771	6.41531	37.3838	183.366	12.2794	68.6715	38.1981	43.5583	105.31	47.3988	23.4276	79.0713	138.089	3.13213	30.7232	24.9866	102.738	258.953	22.8001	39.0099	55.5564	38.9782	18.1988	18.7054	1.89609	30.998	31.5351	173.061	50.8946	367.878	43.3318	24.3653	130.751	48.7608	121.218	93.9134	125.143	40.351	94.0998	87.3139	40.9308	667.592	191.836	53.6644	142.213	60.4271	76.3441	104.728	6.27445
70.1452	28.5256	5.7993	35.6426	168.308	10.9839	67.2292	34.8397	62.7227	109.669	48.4669	23.2673	100.763	129.924	2.85508	28.7751	26.1658	117.661	240.54	22.2567	34.5138	52.5038	40.9782	23.3712	16.8156	1.6445	26.7782	27.6182	222.36	62.676	325.763	52.38	22.2986	132.088	51.1189	189.043	92.0009	114.907	38.825	95.0243	92.9866	41.7169	600.228	208.91	51.0813	132.159	57.697	81.7617	98.2761	5.33123
70.2452	36.1699	5.24233	33.4227	154.345	9.82446	70.5798	67.9978	68.9466	137.527	47.8888	22.4628	129.753	121.427	2.58367	32.2041	26.1492	119.794	221.191	21.0726	30.0995	48.1478	39.5431	23.6106	14.8497	1.40744	25.3734	24.1344	293.21	64.9393	293.069	55.5097	20.3372	136.089	50.9391	233.719	87.469	104.808	36.7244	92.267	92.466	39.8162	543.243	216.558	45.999	146.005	70.4918	81.0686	90.9861	4.5298
70.3451	38.448	4.73868	30.9496	141.459	8.78693	70.8228	76.9034	68.8819	151.841	46.1791	21.3416	155.657	113.104	2.32313	34.7675	25.326	117.189	233.412	19.5907	25.9698	43.4056	36.5062	21.9566	12.9712	1.1972	22.8045	21.057	321.605	62.6354	292.269	55.1615	19.4723	131.617	49.3068	260.677	81.4907	95.0709	36.7492	87.1957	88.1771	36.8424	543.838	217.821	40.228	148.244	95.2772	77.263	83.3327	3.84881
70.445	52.0061	4.28322	28.3812	138.376	7.85853	174.165	75.8342	96.5244	157.002	43.7275	32.7034	163.972	105.171	2.07643	34.9616	23.9843	128.81	297.223	18.0075	22.2241	38.739	32.8619	19.7047	11.253	20.9152	38.4424	18.3519	331.14	58.3155	281.209	52.853	19.816	154.063	46.8893	274.237	74.8416	85.8375	35.7095	80.7887	81.7657	36.2758	522.955	254.412	34.6063	144.256	104.069	72.019	78.4392	3.27012
70.5449	60.4197	15.7579	25.8257	134.509	7.02785	236.999	70.9418	105.242	156.099	40.8258	40.6049	161.437	97.7085	1.84498	33.7414	22.3343	138.07	333.783	19.3144	18.8985	34.3656	29.1342	22.3004	9.71993	25.6941	42.4466	15.9817	317.809	53.2769	263.987	82.6406	19.3163	173.977	44.0936	277.821	80.8333	77.2075	34.013	73.7339	74.3303	58.7524	489.488	274.199	36.1861	137.109	103.119	125.254	73.7841	2.77835
70.6449	61.8501	17.8158	23.3548	139.881	16.6061	316.055	64.8485	104.778	151.293	37.6896	43.5369	152.556	90.7349	1.62945	31.7286	20.5276	136.369	351.841	19.2456	25.1558	44.1082	25.5852	21.6392	14.1623	24.9561	40.9732	13.9099	293.914	48.1631	247.633	96.3802	18.3533	176.431	41.1644	274.124	81.5731	84.2783	31.9423	78.5862	66.5872	65.4326	450.154	292.773	47.1544	128.537	97.2432	147.299	68.4466	2.36043
70.7448	59.3984	23.3168	21.0139	137.88	21.7315	372.884	68.1671	100.063	144.09	35.1718	43.7414	151.03	84.2395	1.43035	29.3227	18.6715	129.161	354.967	49.7529	33.0408	46.3604	22.3332	19.7889	15.401	22.4107	37.1782	12.1017	266.106	43.2789	228.237	100.488	18.4575	176.619	38.2465	265.257	79.0548	86.8816	29.6899	97.9224	58.9881	64.8399	436.668	299.938	48.2484	119.509	89.1575	155.512	62.7933	26.1372
70.8447	54.9584	23.2432	18.8292	134.8	32.6607	440.945	65.437	120.998	139.427	36.7642	42.493	143.226	78.1998	1.24768	26.776	16.8398	137.564	347.579	64.2085	35.7387	44.8906	19.4187	17.6235	15.0249	19.4852	32.6422	10.5253	237.88	38.755	209.182	101.144	18.7196	168.052	35.4225	252.858	82.5322	86.3489	27.3839	107.121	51.8038	61.0963	410.994	299.413	44.9791	113.876	91.1991	183.594	68.4083	57.7795
70.9446	73.1157	21.6601	16.8132	128.44	38.0251	472.993	60.5114	128.648	132.634	36.8708	40.5126	145.397	72.5889	1.08101	24.2432	15.0811	144.222	333.045	69.4323	35.3449	41.7139	16.8419	15.4985	13.8981	16.6995	28.1246	9.15225	210.985	34.6338	189.446	111.93	22.6199	155.071	32.737	238.191	81.663	83.6757	25.1093	117.48	47.6579	56.1737	388.397	293.796	44.1672	147.114	99.373	190.224	70.3007	68.741
71.0445	79.1948	33.6024	14.9695	125.577	39.8822	480.85	70.8512	134.053	129.338	35.9389	38.2056	143.061	67.3784	0.929929	21.8155	13.4263	140.909	313.909	89.8013	33.2163	37.8922	14.5827	13.5457	13.9685	14.2174	23.9614	7.95679	186.212	30.9142	169.985	116.789	24.0501	147.398	30.2115	222.218	96.3231	79.603	30.3482	120.108	43.0745	57.752	359.462	284.904	59.507	159.588	98.3537	189.938	69.5724	78.6392
71.1445	93.3939	34.5873	13.2953	125.634	39.5823	472.828	70.6982	130.811	123.703	34.3088	35.7966	135.14	62.541	0.793692	19.5431	11.893	132.668	292.077	104.631	30.2169	33.9713	12.6128	11.8026	13.1225	12.0667	20.2749	6.91649	163.837	27.575	151.403	115.078	24.6617	135.925	27.8537	205.663	101.831	74.6781	32.8588	117.578	38.42	55.3374	328.07	273.995	61.537	160.626	92.6917	190.009	67.0578	77.9878
71.2444	96.2558	32.5289	11.7838	121.278	38.007	454.743	83.6666	123.685	125.117	32.2361	33.4078	124.255	58.0504	0.671506	17.4493	10.4894	122.3	268.948	117.835	26.8845	40.99	10.9013	10.2681	11.89	10.2263	35.6934	6.01151	143.864	24.5864	150.114	120.139	24.1448	122.916	25.6629	189.061	101.508	69.3004	33.5379	117.414	70.4551	51.3053	296.552	261.942	57.6423	155.57	84.9539	181.962	63.3842	117.203
71.3443	92.7872	29.7821	10.4254	114.704	62.0766	430.637	83.7814	115.058	122.647	29.9114	31.1029	112.104	53.8821	0.562058	15.5408	9.21621	111.329	259.042	137.776	26.3287	42.1059	9.418	8.92621	10.5498	8.6605	39.811	5.22449	126.166	21.9166	143.872	118.414	23.0025	109.699	23.6339	172.8	97.6082	68.2422	33.0162	124.061	87.0394	46.7824	279.205	249.343	56.1937	147.464	76.5597	170.082	59.0178	157.086
71.4442	86.0483	27.0331	9.2096	107.169	74.2384	416.983	78.8813	124.519	117.731	27.4744	28.9131	99.754	50.013	0.464571	13.814	8.07067	100.562	268.237	143.013	31.5403	59.9293	8.13475	7.75664	9.2423	7.33194	38.5902	12.7895	122.988	19.5339	134.687	112.903	21.5437	97.0147	21.7586	157.713	91.6509	86.6156	31.7346	124.023	93.452	42.2879	285.181	236.604	63.9183	146.762	68.2683	156.738	54.3	182.59
71.5442	94.0307	24.4683	8.12518	99.381	78.8711	396.774	72.3167	123.575	111.367	25.0253	26.8516	87.8487	46.4216	0.378299	12.2599	7.04691	90.3996	275.922	140.114	38.7615	65.1926	7.09312	21.1811	15.0003	17.1361	39.315	16.2361	126.05	17.4089	123.951	105.456	19.9557	85.2479	23.0915	143.255	99.6512	96.9232	37.9351	119.61	93.3616	38.0473	291.939	223.996	62.3062	160.107	60.4623	143.207	49.477	182.26
71.6441	125.577	22.1261	7.16088	91.7287	78.851	378.19	65.491	119.469	104.239	22.6345	24.9218	76.7519	43.088	0.302278	10.8667	6.13713	81.0173	273.853	132.944	40.7741	69.6123	6.16437	39.7648	16.8171	18.8928	53.7957	23.1862	120.696	15.5144	140.069	97.1945	18.3497	74.5653	38.4159	129.577	100.941	101.414	52.3399	118.84	89.2938	38.9569	283.85	211.697	70.5177	161.586	53.3122	130.156	44.7228	169.826
71.744	168.428	20.0017	6.30564	96.1253	76.0575	372.56	58.9665	112.428	96.808	20.3492	23.1214	67.7939	39.9938	0.235702	9.62165	5.33249	72.4688	268.609	123.758	45.3078	67.9041	5.34545	43.8939	16.629	17.7529	65.2915	25.7844	111.478	13.8257	148.591	88.7875	16.7898	65.0057	50.7995	122.14	98.0538	101.79	65.7713	114.13	82.9654	55.0417	272.929	216.218	84.3014	156.73	58.9932	130.945	40.1545	152.547
71.8439	182.99	18.0794	5.54888	95.1292	71.7088	358.756	52.9445	104.324	89.3824	18.1997	21.4452	69.0337	37.1218	0.177973	8.5116	4.62392	64.7428	263.682	113.854	45.441	63.3465	5.46321	42.2219	15.4912	16.0097	72.1958	25.9051	106.005	12.3205	150.169	80.6195	15.3109	61.1049	56.3892	114.008	108.105	103.194	81.1086	107.006	75.5249	59.1215	263.381	218.007	83.7334	148.688	73.8085	125.779	59.2034	134.158
71.9438	181.369	22.3501	4.88063	115.032	66.5863	340.039	47.4738	96.0734	82.1606	16.2034	19.8867	66.6202	34.4559	0.128481	7.52416	4.00244	70.6324	273.519	103.958	43.0676	57.6709	5.19891	38.4676	13.9695	13.9452	69.7316	24.683	97.5286	10.9792	145.758	72.8996	13.9299	59.9473	60.0699	105.559	110.347	101.404	105.787	102.375	67.7235	80.4707	259.223	215.358	86.1131	139.239	77.5194	117.772	73.2582	116.487
72.0438	205.083	22.0073	4.29152	121.701	61.183	318.649	42.5407	88.1081	75.2657	14.3682	18.4388	62.1423	31.9813	0.0864199	6.64776	3.4591	76.9942	277.869	106.773	39.3986	63.6018	4.76265	34.1987	12.3597	11.9616	63.2925	29.2144	90.8219	9.78374	137.676	70.5088	12.6531	59.0103	60.3805	97.0714	125.763	101.258	118.684	95.7192	60.037	85.4876	246.196	211.075	80.4632	129.374	75.3637	108.643	80.8277	100.344
72.1437	214.489	22.3732	3.77278	121.031	55.803	301.254	38.108	80.6179	68.7688	12.6955	17.0943	56.6403	29.6842	0.0510985	5.87158	2.9855	76.6561	273.416	113.559	35.1915	62.9502	4.26779	30.0495	10.8093	10.1877	68.0389	32.4505	116.08	8.71844	127.539	66.454	11.4805	55.5957	58.7454	88.7485	130.662	98.455	123.606	87.9726	52.752	83.0876	245.02	204.522	71.7724	119.634	70.3234	128.801	83.7104	86.3835
72.2436	224.529	20.9679	3.31643	116.443	50.6265	281.777	34.132	73.6703	62.7049	11.1816	15.8462	50.7799	27.5522	0.0220052	5.18581	2.57379	72.9193	262.934	112.674	30.9056	64.5801	3.77344	26.2523	29.9895	8.6482	64.9345	33.3872	122.228	7.76912	126.198	61.6101	10.4084	50.9805	70.1258	80.7329	128.912	93.8994	123.24	79.7863	46.0265	77.5704	234.291	196.579	62.4382	110.299	64.0721	145.016	84.8641	74.0101
72.3435	226.491	19.1759	2.91521	123.335	45.754	261.483	30.5687	67.2734	57.0855	9.81994	14.6883	48.4863	25.5732	-0.000732356	4.58162	2.21677	79.2085	248.522	107.688	26.806	61.8089	3.30866	27.9317	38.6089	8.9778	58.5786	32.2334	118.606	6.92316	138.477	60.9966	9.43108	50.5101	74.5585	75.7525	126.465	88.2606	119.471	71.6023	49.8416	70.9848	218.507	187.855	53.5493	128.383	83.9962	147.184	85.7023	72.1002
72.4434	221.27	27.5989	2.56268	138.801	41.2345	241.211	27.3766	61.4074	51.906	8.60162	13.6147	44.9078	23.7364	-0.0172902	4.05051	1.9079	99.9636	231.755	100.691	23.0333	57.0761	5.9131	26.5071	40.3121	11.717	51.2647	36.3211	118.625	6.16927	141.335	58.3143	8.54216	47.7707	74.8662	80.4187	124.355	82.0277	125.632	91.7446	59.3501	90.2962	200.463	178.765	45.5431	133.481	89.782	147.255	83.8065	66.3459
72.5434	206.864	37.1363	2.25295	145.729	37.0848	221.506	24.8825	56.0401	82.9349	7.51666	12.6196	40.7278	22.0316	-0.0284218	3.58465	1.64122	118.71	213.795	92.8889	19.6496	51.6616	11.6733	24.0077	39.3536	17.2968	51.5459	36.7222	112.173	5.4974	148.399	54.5607	7.73489	59.7234	73.5121	81.9667	134.25	75.554	126.093	106.864	62.6215	103.65	181.859	169.594	48.9284	131.523	88.0432	166.938	81.6987	74.8061
72.6433	212.779	37.2302	1.98082	163.253	33.3019	202.705	22.4426	51.1354	100.776	6.55442	11.6979	36.3805	20.4492	3.17562	3.1767	1.41108	122.744	195.487	84.9646	16.6691	46.2178	13.812	22.7245	40.9794	17.603	63.5576	35.1142	102.877	4.89859	147.562	50.343	7.0026	63.3916	73.6735	81.2289	135.443	91.972	122.775	112.984	61.9334	103.922	170.478	160.531	46.599	125.897	82.5518	169.956	77.8904	81.0269
72.7432	204.886	34.752	1.74162	166.96	29.8712	185.003	20.1678	46.6565	109.6	5.70417	10.8442	32.1321	18.9806	5.32853	2.81971	1.21255	119.094	188.603	87.8908	14.0781	54.3718	14.0471	52.8111	39.1783	16.0887	66.7053	32.502	98.0512	4.36488	141.701	46.0233	6.33882	62.3052	78.0171	78.8578	153.816	107.46	172.123	112.993	71.6111	98.4531	166.012	151.699	46.9516	118.524	75.4306	164.278	73.024	105.277
72.8431	189.879	32.0066	1.5312	186.642	26.7716	168.494	18.8381	42.568	112.348	4.95536	10.0538	28.1365	17.6174	6.68962	2.5073	1.0414	111.698	179.406	100.355	11.8478	55.296	13.3342	60.3504	35.8467	14.0948	62.9922	29.4775	109.283	3.88921	132.839	41.8109	5.73746	58.6467	78.1705	75.3615	170.209	115.23	286.236	109	83.5074	90.766	156.632	143.177	44.6232	110.484	67.8492	154.368	67.5718	114.472
72.9431	171.776	29.1081	1.34594	190.691	23.9788	153.209	17.2083	38.8369	111.09	4.29784	9.32194	24.4737	16.3519	7.46054	2.2334	0.893856	102.739	168.142	103.365	9.94262	57.2301	12.1982	82.5305	31.9907	12.1212	56.5144	26.3805	108.876	3.46532	122.378	44.0034	5.19281	53.748	83.1425	71.1323	174.089	119.132	440.358	102.527	107.774	82.5216	144.81	135.01	40.1522	102.37	60.4292	142.705	61.875	144.524
73.043	153.823	26.363	1.18282	190.867	21.4676	139.135	15.5574	35.4326	110.555	3.72205	8.644	21.1763	15.1773	7.79818	1.99256	0.766638	93.3996	155.736	100.85	8.32457	55.0095	13.9727	84.8683	28.1259	10.336	49.3042	23.3983	124.062	3.08762	117.635	43.5636	11.1389	48.4053	83.5031	66.4698	170.13	118.629	629.007	99.8528	117.996	74.4773	132.068	127.223	35.0997	116.306	53.4795	130.636	56.1742	148.895
73.1429	135.999	32.2904	1.03939	184.297	19.2131	126.228	13.9955	32.3267	161.834	3.21907	8.0158	18.2468	30.994	7.82419	1.77987	0.656939	84.3016	142.867	95.4591	12.6146	50.9161	14.0201	79.4889	24.5005	8.77893	42.3212	20.6267	124.803	2.75112	124.852	84.7891	14.1386	52.3903	81.2032	61.6002	163.335	115.109	884.373	117.66	122.711	66.9537	119.32	119.826	30.1873	144.668	66.1077	118.872	50.6334	140.915
73.2428	126.914	31.7292	4.86604	174.334	17.1912	125.778	12.9399	29.4934	190.649	2.78069	7.43355	15.6703	36.807	9.26239	1.59099	10.4071	75.7494	137.162	88.7341	17.4091	46.1488	13.2168	71.5724	21.2182	7.44254	35.9743	18.1072	118.37	2.45134	124.962	108.128	15.3529	56.3665	83.8736	56.6914	153.201	109.609	1066.21	125.16	122.453	73.5112	107.091	112.817	25.7167	154.643	69.1024	107.765	45.3591	127.675
73.3427	147.914	29.4428	7.27057	162.898	15.3792	122.058	11.7641	38.7712	233.511	7.10217	6.89381	13.4215	59.6012	10.0199	1.42209	16.664	67.8725	135.518	81.5602	19.1941	41.3208	12.0432	63.276	18.3074	6.30402	40.8106	35.7836	108.746	2.18427	120.523	132.785	15.5064	55.7946	96.0514	51.8655	141.38	102.895	1153	125.642	117.803	77.7622	95.6634	106.188	21.7843	154.528	67.0195	97.4684	40.4169	117.492
73.4427	151.635	26.8414	8.65541	151.069	17.4552	116.32	10.6107	41.4233	295.984	9.92014	6.39351	18.6967	67.416	10.2822	1.27012	20.3689	60.705	130.718	74.4324	19.1733	36.7297	17.9937	55.4477	26.5657	15.1328	39.8327	43.5452	98.0699	1.94629	113.335	141.695	15.0494	52.741	100.164	62.3022	128.952	95.5265	1175.96	121.511	109.896	75.4401	85.1647	99.9258	29.1517	161.427	62.4515	88.0269	35.9164	104.796
73.5426	145.741	26.022	9.31937	139.445	30.3569	109.431	30.9195	52.8967	328.419	11.6134	24.4101	20.9831	68.3252	10.1906	1.13235	22.2358	54.2312	123.844	67.6152	18.128	32.5054	32.5284	54.9705	28.8535	16.7423	36.3456	45.5706	87.4563	1.73423	104.65	141.328	18.1988	48.4683	99.5203	93.903	116.603	87.9067	1157.06	114.506	100.336	70.3654	75.6314	102.367	30.0822	176.822	56.853	79.4268	31.7813	96.123
73.6425	134.914	24.0493	9.48335	128.336	36.9788	101.983	63.2672	58.3676	340.534	15.958	37.0904	21.386	66.1526	12.2217	1.00679	26.0922	48.4107	115.707	61.2384	24.5122	28.6897	40.84	50.7289	32.6652	16.4365	43.0612	44.4008	77.4515	1.54524	95.3196	135.712	19.356	43.7326	96.1621	114.586	107.272	80.3194	1111.69	105.865	90.175	64.3582	99.6719	102.184	28.1515	178.808	59.4485	71.6252	51.5093	85.8847
73.7424	137.94	21.8959	9.30951	117.892	39.6226	94.3752	72.1362	58.4067	339.172	18.5504	42.669	20.6493	62.7015	13.3123	0.891901	32.5193	46.7044	106.907	55.3543	26.8174	25.2801	42.5113	51.1706	32.4361	14.8214	61.3488	41.9588	68.2923	1.37675	85.9141	127.332	19.3364	38.9733	96.7736	126.921	108.918	75.7656	1050.53	99.2232	91.0057	58.2649	109.412	108.283	47.0976	173.621	57.6663	86.9942	63.6199	88.3706
73.8424	132.383	19.8383	8.91598	108.171	40.3351	86.8702	78.9206	55.9166	329.123	19.8509	44.3067	19.2679	58.8162	13.7168	0.786649	35.8462	51.2239	97.8786	49.9706	26.6815	22.2531	47.3991	47.5591	30.2832	12.9098	64.7754	38.5577	60.0496	1.22653	76.7996	117.705	18.6465	34.4332	94.2194	132.951	105.96	70.6128	980.928	109.181	92.7546	52.4608	110.526	110.421	63.3748	164.817	53.7411	91.1958	70.1293	83.5835
73.9423	122.437	17.9451	8.38811	110.606	39.337	79.6359	82.5301	52.3567	313.724	20.2156	43.8029	17.5659	54.8855	13.6309	0.690499	36.9777	51.1454	88.9332	45.071	25.1666	19.576	47.0031	42.6731	27.3432	11.0732	72.28	34.8066	77.3698	1.09258	68.2	107.738	17.5982	31.7576	89.9229	177.925	100.279	75.96	907.877	111.838	89.842	47.096	107.132	159.673	68.8348	154.402	55.4255	92.0176	75.3603	80.7371
74.0422	110.618	16.2238	7.78681	114.741	37.3543	72.774	79.066	51.9285	295.278	19.9181	42.1787	15.7509	51.0829	13.2042	0.603091	36.5923	48.7274	80.2874	40.6275	22.9501	17.2139	44.0371	37.6635	24.2106	9.43086	70.0762	31.0523	81.7067	0.973132	60.2397	97.9596	16.3821	28.9485	85.6707	262.215	93.128	77.6056	834.692	109.62	84.2	42.2117	100.784	189.518	65.8601	145.508	68.0784	88.525	76.7879	95.0481
74.1421	98.3947	22.4603	7.15492	168.247	34.8543	66.3407	73.0506	49.4994	275.358	19.1673	40.0104	13.9517	47.4801	12.5502	0.524349	35.1951	45.2294	72.0838	36.6074	20.455	15.1325	39.9845	32.9768	21.1831	8.00559	63.7263	27.4825	79.397	0.866676	52.9752	88.6628	15.1132	25.976	80.655	442.535	85.3338	76.6635	763.521	104.289	77.1284	37.8018	92.9972	205.972	59.4613	135.718	70.9826	82.9625	75.5542	95.3624
74.242	95.8416	65	27.0147	212.827	32.134	60.3612	87.6567	46.2434	255.023	18.1212	37.6206	12.244	44.101	11.7546	0.454204	36.0941	41.3438	64.4103	32.9761	17.9361	13.2998	35.6375	28.7591	18.3963	12.1502	56.0202	24.1898	73.9322	11.5186	46.4175	79.9947	13.8599	29.137	80.7775	579.847	84.8584	73.9682	695.69	99.9656	69.4848	33.8372	84.7027	213.26	67.8797	125.793	68.7552	76.5724	72.523	121.241
74.342	90.5251	72.1867	95.967	253.609	29.3783	54.8397	88.1747	42.7424	236.831	16.8978	35.1871	14.1398	40.9478	10.8814	0.392633	65.837	50.6313	57.3147	31.9147	15.5397	11.6869	33.7155	25.0312	15.9004	13.1436	48.3019	21.2105	67.2082	19.038	40.5483	72.0151	12.6624	29.4523	78.4224	665.829	81.4723	87.3966	631.962	93.5964	61.819	30.2815	76.4562	214.343	81.0968	116.145	64.0229	123.748	114.703	125.221
74.4419	82.897	69.2848	142.81	266.651	26.6985	49.7669	94.999	39.2777	225.098	15.5842	32.8057	14.623	38.0134	9.97773	0.339779	83.8649	97.1938	50.8145	30.0648	13.3422	10.2675	33.9922	21.7649	13.701	12.2728	82.8222	18.5487	60.2298	21.5681	48.8239	64.7313	13.3605	28.1808	74.7147	712.819	76.4187	94.2872	572.711	86.1125	54.4689	37.072	82.8999	211.291	80.5319	106.979	58.2585	146.649	143.235	118.653
74.5418	74.4071	63.8369	169.781	264.342	24.1586	45.1243	92.0518	35.9789	215.958	14.2435	30.5252	14.2434	39.3272	9.07754	0.29532	93.4262	116.402	44.9063	27.8619	11.376	9.01841	32.1232	18.9154	11.782	10.8486	154.022	16.1909	60.4614	21.6347	59.1499	73.5978	56.7475	26.0953	70.3413	730.601	70.5236	96.502	518.048	78.1636	47.628	48.3754	83.2055	205.553	74.0388	98.3888	52.2683	152.185	158.758	107.575
74.6417	78.9117	59.6593	182.711	253.87	21.7917	47.2775	85.4712	36.7651	204.204	12.9205	28.3687	13.3676	38.425	8.20419	7.17675	96.9763	123.77	39.572	25.5559	9.6473	7.91934	29.3113	16.4349	10.118	9.36713	173.863	14.1143	57.2865	20.5462	63.618	75.9894	79.5082	23.6624	65.7166	726.901	90.5531	95.4455	481.285	70.1916	41.3935	50.7211	79.9678	198.133	65.4806	90.4049	46.4759	148.557	164.867	95.1274
74.7417	77.2447	63.1941	185.903	293.016	32.6775	47.3838	83.8272	35.5521	191.075	11.6459	35.6028	12.2364	36.5782	7.37316	10.9926	96.3591	121.77	34.781	23.2864	8.14649	6.9524	26.2024	14.2779	8.68065	8.00245	169.357	12.2928	52.6026	18.974	64.1755	74.4385	116.218	21.1568	61.0865	707.78	102.443	92.1694	456.541	71.1939	35.7988	49.0215	74.8247	189.727	61.1511	103.871	41.0872	147.629	164.313	82.8751
74.8416	72.3003	59.9047	182.512	305.135	38.0156	46.1622	91.4339	35.6583	177.414	10.44	38.3374	16.9083	34.3839	6.59418	41.8123	92.9489	125.545	30.4968	21.1281	6.85604	6.10212	23.1312	12.4032	7.44219	6.80296	154.376	10.6992	64.4775	17.257	62.2094	70.7099	139.914	18.7336	56.5922	677.96	112.495	89.7521	454.027	69.331	33.336	53.1578	77.0454	185.486	54.5299	107.381	36.1864	145.311	159.182	71.5399
74.9415	81.8248	54.9824	174.837	300.985	39.8578	44.114	89.0014	47.4804	163.78	9.31469	38.5999	18.9172	32.1187	5.8725	58.526	87.7594	121.63	33.6097	22.7173	5.75441	5.35505	20.2597	10.7743	6.37669	5.76982	135.887	9.30794	66.8311	15.5613	58.6992	65.8883	148.52	16.4748	52.7121	641.094	114.579	125.862	439.39	78.0364	36.172	52.1151	75.1621	179.41	64.5046	115.703	31.791	137.936	151.046	68.4794
75.0414	96.0839	49.9473	164.535	288.247	39.551	41.5864	82.8011	50.9423	150.535	12.9094	46.4379	19.2492	29.9071	5.21012	73.3288	81.5303	113.98	34.8758	22.664	4.81916	4.69946	17.6556	9.35926	5.46087	9.58844	117.255	8.09464	64.3542	13.9633	54.3286	60.631	169.661	14.4173	48.9001	599.977	111.683	147.308	417.347	80.9763	36.3545	48.8552	70.995	172.224	65.3125	116.074	46.1492	128.275	143.323	62.4292
75.1413	98.8379	54.7442	197.871	271.341	37.9738	38.8172	75.4988	50.3655	144.073	15.0629	50.9983	18.5679	27.8025	4.6069	79.3201	101.595	104.781	34.8172	21.7286	4.02856	4.12497	15.3363	8.12995	4.67425	10.0048	99.9883	7.81907	59.6263	12.5518	49.5669	55.3278	175.762	12.572	45.2417	556.721	105.83	171.565	391.159	80.0357	34.9049	44.7999	65.6852	164.43	60.5951	112.219	51.0709	117.849	133.865	55.3832
75.2413	95.1755	52.3659	285.167	252.79	35.6951	35.9665	68.1981	47.9341	136.007	16.1534	52.5115	17.3144	25.8244	9.96202	79.8465	111.98	147.129	33.8358	20.3557	3.36249	11.8107	16.8832	7.06217	3.99891	9.22644	84.6503	7.28154	54.0439	29.4669	44.7292	50.2015	200.509	10.9343	41.7814	512.903	98.3709	183.647	363.053	76.5864	32.5185	40.6149	59.936	156.369	60.0278	108.724	50.9151	122.141	123.487	48.3444
75.3412	88.2063	48.1982	334.864	243.883	33.0785	33.1406	61.329	44.7441	133.31	19.464	68.9729	15.7776	23.9769	13.4337	77.106	115.51	171.257	32.2402	18.802	7.26643	14.8532	16.6471	6.13467	3.41922	15.0895	71.3442	6.62931	48.3437	35.8491	40.0196	45.3717	219.042	9.49174	38.5389	482.03	91.4211	201.368	342.132	71.6158	35.3534	36.5987	75.8322	157.382	68.2533	106.459	73.0671	119.151	112.778	47.3674
75.4411	80.6484	43.8246	358.037	235.157	30.353	30.4072	55.0335	41.338	132.381	50.819	75.5696	14.1424	22.2569	15.4961	87.3839	144.077	198.942	30.2653	19.2181	9.09199	15.4988	15.5497	6.68652	2.92188	15.695	59.9598	5.94755	48.371	36.9765	35.5637	41.7154	221.922	8.22764	35.519	459.143	83.8129	208.162	318.828	90.8217	35.5706	32.8727	81.8654	155.284	68.0034	101.542	88.1022	112.544	102.15	43.7176
75.541	82.9209	39.6892	369.063	222.259	27.6586	27.808	49.333	37.9779	128.215	130.85	76.7276	26.4339	20.6582	23.6195	97.9185	159.076	230.42	28.0124	18.6738	9.63847	14.9581	14.0942	6.40266	2.49536	14.4578	58.4572	5.28357	46.8257	35.5887	31.4318	38.0445	215.772	7.12415	32.7175	432.233	76.0769	207.264	300.135	100.188	34.1759	29.4744	85.2039	151.161	62.6191	99.0463	91.1761	104.359	91.8847	39.0589
75.641	79.8277	35.8966	365.459	207.57	25.0779	25.3662	44.2009	34.7834	122.067	229.401	74.964	32.5429	38.0123	28.6559	100.433	164.256	235.747	25.6947	18.4225	9.42897	13.8781	12.5487	5.822	2.13003	12.708	53.3044	4.66197	43.5121	33.097	27.6568	34.5058	206.258	6.16353	30.1254	403.029	81.3177	201.105	279.464	102.78	31.8545	30.8114	83.6287	145.767	70.8244	112.52	88.2403	95.7103	82.1641	38.5752
75.7409	102.274	32.4523	352.212	195.197	22.6558	23.093	39.593	50.577	136.801	291.822	71.7048	34.693	44.2394	31.4003	98.0853	162.648	253.21	23.3671	19.7213	8.80143	12.5991	11.0502	12.1523	1.81738	10.9449	46.9236	4.09373	39.5059	30.2183	24.2461	31.1773	193.592	5.32897	32.7221	391.179	92.823	191.493	258.111	100.846	29.0656	29.7399	79.2914	139.624	73.3085	115.73	84.5264	87.1916	73.0986	35.7492
75.8408	109.168	29.3343	332.936	190.933	20.4137	20.9909	35.4614	55.754	146.166	367.895	67.7529	34.3886	45.321	32.4699	92.9389	156.509	250.335	21.1147	19.6326	7.97031	11.2953	9.66314	13.6618	1.55033	9.33947	42.3292	3.58231	35.3758	27.3077	21.1916	32.9982	179.573	4.60503	38.8369	373.773	96.5178	179.766	236.931	96.1987	26.1106	27.6713	73.5429	133.093	68.6968	113.389	119.925	79.1021	64.7453	49.5418
75.9407	107.223	26.5145	310.272	181.967	18.3578	19.0566	31.7592	55.7685	148.283	410.873	63.556	32.6372	66.8253	32.3406	86.326	147.503	237.23	18.9558	30.9123	7.06837	10.0519	8.41256	13.2266	1.32277	7.93515	37.0378	3.12668	49.6583	24.5331	18.4752	32.7682	178.162	3.97782	41.1839	365.529	96.7032	166.899	216.469	103.031	31.8503	25.2763	67.2186	126.418	61.3681	112.947	162.02	71.5774	57.1228	52.6785
76.0406	104.781	23.9654	285.966	172.414	16.4851	17.2837	28.4428	64.8994	164.171	429.613	59.3592	30.1046	73.7987	31.3775	79.0947	136.842	219.52	16.9257	46.0373	6.17493	8.906	7.30267	12.0838	1.12946	6.7283	31.8428	2.72351	54.005	33.8986	16.0736	52.1654	171.104	3.43496	51.1316	365.015	93.2918	153.596	208.458	103.852	33.9965	26.8863	60.8224	119.765	61.1411	108.768	221.609	64.6633	50.2234	50.6016
76.1406	97.9745	21.6612	261.286	172.123	14.7876	15.6638	25.4723	66.3611	170.018	430.95	55.292	27.2229	74.0959	29.8581	71.7725	125.395	201.483	15.0262	52.3492	5.33449	7.87002	6.3273	10.7563	0.965802	7.31769	32.4101	2.36861	71.4946	36.5222	13.9606	61.1754	161.072	2.96551	55.3118	356.384	87.7921	140.349	208.963	100.706	36.8974	26.1418	54.6475	113.242	56.2989	114.941	289.36	58.3571	44.0208	46.2172
76.2405	89.145	19.5785	237.09	165.947	13.2541	14.1871	22.8117	64.1912	169.206	420.123	51.4193	30.9116	78.005	27.9911	64.6766	113.774	196.224	13.2855	53.6577	7.67332	6.9435	5.47546	9.45653	3.68541	6.84524	30.176	2.05711	76.2351	37.8646	12.1088	79.0687	149.697	2.55982	56.0897	342.089	81.2081	127.496	203.297	95.0738	57.9012	59.0171	48.8534	106.918	49.8328	125.529	327.791	52.6319	38.4773	50.167
76.3404	79.6737	17.696	213.934	187.03	30.1844	12.8436	20.4288	60.425	165.871	401.113	47.8495	31.6962	107.396	25.9316	57.9867	102.395	184.42	11.6989	52.2165	14.9224	6.11999	7.1372	8.26326	4.75909	6.0553	26.8692	1.78453	87.9261	53.0934	10.4907	98.3033	139.465	2.20947	72.236	324.029	74.1975	115.259	193.811	91.0062	68.2724	70.2305	44.1994	100.839	43.1648	126.756	330.284	47.4488	33.5478	48.6411
76.4403	70.3474	21.7018	192.159	193.215	39.2145	11.623	35.4165	56.0777	159.224	376.92	44.4703	30.7162	144.947	23.7933	51.7941	91.5343	178.349	10.2743	49.3505	18.2357	5.39048	7.53208	7.1986	4.9756	5.23007	23.3399	1.54656	88.9087	57.4644	9.0793	105.456	129.209	1.90707	96.7296	303.661	67.1798	103.772	182.133	101.99	95.8651	71.3616	59.3674	95.0282	55.0822	131.453	314.288	42.7651	29.1837	44.6476
76.5403	61.5874	21.3307	171.949	189.785	43.2154	10.5152	39.1656	62.2871	166.394	349.775	42.6531	28.7304	156.056	21.6577	51.2395	81.3605	178.221	9.00327	45.8309	19.1348	4.74536	13.2385	6.26145	12.6817	4.46872	19.9829	1.33924	84.5508	56.5328	7.84916	105.479	131.842	1.64615	107.898	282.767	60.4138	93.1096	169.375	105.581	108.639	68.0203	65.6565	89.4985	55.9725	162.941	289.685	44.9568	25.3349	39.7648
76.6402	53.5939	19.7953	153.382	181.315	44.0765	9.51137	55.153	62.5014	166.532	321.313	40.3649	26.2363	177.169	19.5816	51.9523	71.9663	169.869	7.87667	42.0996	18.6144	4.17539	15.2587	5.44199	15.5798	9.92888	22.323	1.15901	77.7934	53.1703	6.77683	112.542	128.715	1.42105	111.076	264.932	65.1292	84.2269	156.286	104.201	111.796	62.9016	66.5796	84.2536	74.6498	173.934	261.97	48.6041	21.9522	34.7935
76.7401	46.4358	29.9531	136.461	170.436	44.6249	8.60294	65.9049	59.9166	162.119	292.709	37.8977	23.5532	179.81	17.603	50.389	63.39	191.638	19.6481	38.4034	17.3158	3.67219	15.3505	4.72794	15.989	15.8365	21.6533	1.00271	75.305	48.8455	5.84163	113.458	122.414	1.22686	109.567	249.067	65.6557	80.3826	143.357	99.6116	111.838	57.2802	64.3776	79.2905	81.8485	173.687	234.117	48.4116	18.9883	30.1157
76.84	40.1072	44.4787	121.138	178.93	43.3779	12.8181	66.2043	56.1402	179.835	264.787	41.7752	20.8801	221.907	37.8766	47.5333	65.2277	195.997	27.3456	36.9018	15.6451	55.1545	14.4902	4.10685	21.7437	16.3885	19.6976	0.867417	69.9743	44.2947	5.02591	111.212	114.523	5.41325	105.41	259.548	63.5851	77.2466	144.519	93.082	107.065	51.7398	60.468	74.6027	84.6514	167.496	207.649	68.2828	19.4653	25.8908
76.9399	37.0842	45.4341	111.93	177.243	41.1042	15.2001	62.4137	51.9713	186.44	238.103	42.5358	27.2885	244.973	51.0147	67.7812	64.4411	200.446	31.9883	34.6156	13.8533	125.627	13.2134	3.56715	35.2439	15.0695	17.3205	0.750409	67.2028	39.8738	4.31501	105.681	106.003	8.95167	99.8575	261.238	59.9924	73.0297	141.125	88.6029	129.024	56.1394	55.7363	70.1803	79.2981	158.377	196.055	79.3497	24.8659	22.1631
77.0399	33.4985	42.6383	102.474	171.798	50.432	47.2332	57.2532	47.7987	185.677	213.011	44.8723	29.8557	245.925	58.8145	79.1987	61.9076	193.393	34.3715	31.9979	12.0893	169.81	11.8074	3.09831	40.6256	13.2357	19.0466	0.649306	62.1737	39.5376	3.69678	98.4981	97.4234	10.466	93.6689	256.546	56.8368	69.678	134.889	82.5335	136.93	61.5944	50.7256	70.16	70.8261	150.408	193.529	81.6644	27.8684	42.1174
77.1398	29.7934	39.0113	93.1327	162.876	54.2147	66.6884	71.5068	43.8034	180.164	189.713	44.7201	30.0192	237.083	62.6753	82.9536	63.8047	181.244	35.112	29.306	10.4361	181.686	10.421	2.69109	40.648	24.2415	18.3562	0.562028	56.3035	37.3334	3.16105	93.4033	89.1106	10.7883	92.1022	247.354	52.8229	73.2891	126.998	75.6375	144.383	60.671	45.7601	68.9121	81.4329	140.944	182.118	79.3803	29.1327	48.6471
77.2397	33.9261	35.4025	88.2107	152.398	54.5575	77.4678	72.8398	40.0621	171.727	182.516	43.2526	35.7699	224.251	63.6805	98.6755	63.1024	166.626	34.6855	26.6817	8.93487	177.392	9.12604	2.33719	38.0984	25.7535	16.6445	0.486753	50.3378	34.3699	2.69889	86.9381	81.2418	10.4364	96.9058	236.241	48.4273	74.0612	118.264	68.4442	142.746	57.0051	41.0246	66.8743	86.0595	131.018	166.766	74.8283	33.6763	48.4348
77.3396	34.4067	32.0412	82.3136	141.449	52.837	82.3352	69.06	36.5996	161.625	172.52	45.7041	37.5582	210.144	62.6644	104.243	60.6676	151.429	33.4554	24.1988	7.60086	165.566	9.92001	4.21226	34.9577	29.0951	22.9316	0.421822	44.6499	31.2049	2.30215	90.3151	75.1417	9.72942	112.209	222.874	51.4738	72.6124	109.237	61.3111	135.615	52.3365	36.6161	64.3504	83.1629	121.195	150.203	112.348	44.8309	45.0718
77.4395	32.8712	28.9734	75.9427	137.006	49.9469	83.2418	67.2668	33.4157	150.718	160.844	67.0533	36.9066	196.005	60.2638	103.564	57.1393	153.208	31.6975	37.1306	6.43363	150.774	9.72476	4.61355	31.2493	27.5559	23.9699	0.365661	39.409	28.1094	1.96314	88.775	69.0251	8.86117	117.632	208.183	69.3884	69.677	128.111	54.4699	125.426	54.5961	32.577	61.5462	75.4555	130.424	133.887	126.861	51.2273	40.4564
77.5395	30.3169	26.1915	71.7759	132.917	53.2288	81.5593	62.5979	30.4983	139.586	148.314	76.3031	34.8326	185.447	56.961	99.1998	52.9826	146.991	29.6183	42.6165	5.42387	135.372	9.05548	4.67598	27.5023	24.4994	22.5955	0.317155	44.2096	25.2067	1.67453	92.623	63.114	7.94651	119.883	192.866	92.8542	65.7986	141.187	56.9289	113.802	59.4389	28.9167	75.7193	84.0008	130.769	118.719	128.927	62.4428	35.5641
77.6394	27.3405	23.6745	82.2836	129.178	53.3079	78.2466	57.0843	27.8303	128.608	136.312	78.8462	32.767	173.802	53.117	92.8135	48.531	136.987	27.3692	48.6656	12.3998	120.523	8.19292	4.35428	23.9727	21.2081	32.8935	9.3572	50.6291	22.5445	3.37055	91.2609	57.5274	7.05116	117.576	190.431	103.906	61.376	145.579	56.5247	101.798	60.169	26.5066	83.7833	81.1862	126.392	104.761	124.503	70.0619	30.8714
77.7393	24.2896	21.3986	86.845	128.231	51.4748	73.9693	51.5672	25.3935	120.263	209.717	77.7518	39.9181	171.429	48.9988	85.4698	44.0188	125.52	25.0605	49.9793	17.1671	106.757	7.28635	3.91062	20.7697	18.1397	34.9496	68.8428	51.0408	20.1325	4.33368	86.9943	52.3221	8.5259	120.288	184.359	106.918	64.4847	144.239	54.2596	111.412	57.255	33.1409	87.6549	73.6676	119.665	92.1522	116.931	73.2892	33.4442
77.8392	27.4238	19.3413	115.604	123.243	48.5662	69.1846	46.3744	23.1692	111.612	338.42	79.2784	42.3524	169.176	54.9168	86.2836	39.6058	113.839	22.7711	48.6878	22.3215	94.2665	6.41159	7.04879	17.9252	15.4291	43.5331	97.5217	48.4639	17.9625	4.79317	96.7245	47.517	8.92156	118.712	194.611	104.872	64.8974	139.24	50.8562	114.538	52.9033	53.5228	88.6792	86.5644	134.662	84.8185	108.063	73.3968	32.3987
77.9392	61.6554	17.4817	133.331	116.261	45.1187	64.2025	41.6144	35.3021	102.997	418.867	77.6302	57.4743	161.808	57.5683	83.4677	35.3968	102.593	21.0054	48.2052	24.0461	99.4482	5.60408	7.72169	15.432	17.8621	63.1872	108.152	44.5516	27.0912	4.91374	98.5438	43.1086	12.9231	114.243	197.601	99.7902	63.447	132.022	68.7492	114.888	48.1594	63.0514	87.7997	85.4364	137.908	76.6365	98.9049	71.3516	29.725
78.0391	77.0971	15.8009	141.186	108.452	41.4704	59.2288	37.3038	39.4319	94.6382	532.822	74.3477	63.8524	152.463	57.8669	82.2234	31.4563	92.092	19.203	46.0162	23.7295	96.459	4.87743	7.40745	20.6001	24.0999	73.8579	108.514	40.1931	35.4913	4.81307	95.805	39.081	14.4982	109.647	206.937	93.7871	60.7553	123.578	78.035	116.276	43.502	65.9459	85.6779	88.9957	173.603	68.4491	89.9876	80.5222	26.4671
78.139	104.173	26.4506	145.034	100.472	46.9877	54.3964	33.4228	50.1182	89.0254	635.259	70.2991	64.7352	155.724	56.514	78.3399	27.8193	89.5173	17.7708	42.9958	22.2707	90.4932	17.7377	13.2906	21.7816	28.6917	72.9403	103.318	35.8517	37.581	7.78773	90.5849	39.4083	14.656	111.238	208.99	92.8095	57.2822	114.586	81.355	112.131	39.1348	64.9053	84.1214	97.6841	186.45	60.6874	85.8743	84.5155	24.1106
78.2389	113.492	27.5653	143.295	98.0654	48.7745	49.7877	29.9383	52.9385	92.6211	689.309	65.9691	62.3064	151.306	54.0443	73.0372	24.5	89.5343	16.2865	39.6482	20.2416	89.7029	23.0045	24.1317	20.9765	36.7327	66.9426	95.3806	31.7552	37.0132	9.40899	84.1563	43.6081	14.0235	109.517	230.944	88.8236	53.3651	123.901	82.1983	104.778	42.042	61.6437	81.6186	96.4106	199.167	53.549	90.5236	96.2493	23.6298
78.3388	112.643	29.3057	137.883	99.8893	48.116	45.4494	26.8138	51.9774	92.4452	708.166	61.6237	61.7655	148.131	50.8612	73.0347	21.4983	92.4285	14.8052	36.259	17.998	84.3807	24.5868	26.4715	19.2922	36.0887	63.946	86.3584	28.0029	34.8315	10.1068	85.2759	44.4726	12.9856	105.24	241.95	84.7102	49.2476	130.12	94.8495	95.7758	60.3914	57.2382	78.5334	88.3787	198.95	47.1024	89.0628	101.555	52.1988
78.4388	106.295	38.5336	130.185	97.3775	46.0238	41.4037	24.0139	49.298	89.833	701.985	57.405	58.6243	155.867	47.2655	70.2405	18.8047	89.6059	31.9741	34.0871	15.7535	82.9594	23.9139	25.406	22.3138	32.5521	70.0945	77.1991	34.0742	32.0081	12.8854	82.6471	43.4046	11.7749	99.6227	245.69	99.4743	45.1025	130.405	99.7783	86.1516	65.1614	52.3554	75.1217	78.0415	191.891	120.899	84.5224	102.279	62.0933
78.5387	97.2805	38.4493	121.193	120.174	43.1536	37.658	21.5058	45.9341	85.7149	678.523	53.3842	54.0784	153.424	43.4782	65.8942	16.4028	89.0032	44.1799	41.684	13.6294	86.225	22.1735	35.9043	29.0041	28.3574	67.4555	68.4206	35.2159	36.029	14.1995	83.1528	41.2718	10.5282	93.4043	242.828	113.36	41.0497	126.85	99.4751	76.5603	63.7322	60.322	73.5445	89.864	181.453	167.576	78.5914	99.8244	62.5547
78.6386	87.2834	35.8405	111.605	130.656	39.9266	34.2084	28.6809	42.3961	80.7333	643.659	49.5934	51.2484	167.412	50.4333	60.7919	26.2604	86.1139	60.3852	44.1097	11.6881	83.0455	23.6732	37.2442	30.3861	25.2052	61.1129	62.4868	33.8614	36.0435	19.4706	80.2566	38.6067	9.32279	88.2411	235.268	117.769	55.7814	120.92	95.756	76.6073	82.1162	62.4296	71.2293	90.8926	189.675	182.658	72.1978	95.2511	60.9549
78.7385	77.2729	32.7213	109.238	131.72	41.9641	31.0436	29.7838	38.9292	75.3275	601.798	46.0424	47.2244	173.485	53.9294	55.4354	32.0983	80.6372	70.0761	43.6508	9.95522	76.9461	23.0134	35.0028	29.1349	21.8822	53.6099	67.2165	31.3481	44.6783	22.1397	78.5996	35.7315	8.19944	82.6255	224.487	116.186	69.4653	139.191	109.4	73.3462	87.2416	61.0804	68.4648	84.2862	187.409	180.813	68.4615	89.3498	56.0971
78.8385	67.778	29.6731	115.404	127.692	43.4281	28.1487	28.4558	39.4434	69.7926	579.332	42.7296	42.6739	217.583	56.5439	50.1329	42.5839	74.0963	74.9562	41.6558	22.3925	69.7809	21.3323	31.5653	26.6994	18.741	46.1662	68.8606	28.3997	48.8261	23.0467	74.6512	32.8375	7.17651	80.2792	211.624	110.976	77.0112	154.694	114.464	97.3268	84.8038	70.3156	68.5031	78.145	200.535	170.416	63.6274	102.605	51.5554
78.9384	66.5981	40.7429	117.809	121.069	42.7938	27.1166	26.2591	47.2871	64.3237	547.867	39.6478	38.0178	242.009	56.844	74.3632	48.3376	67.3171	76.3423	38.9132	28.2501	62.4984	19.2492	27.9269	23.8493	15.9503	39.319	66.3258	25.397	48.2375	22.7929	69.554	30.0344	12.7121	89.273	197.551	103.724	80.1384	160.266	113.729	109.702	79.1838	72.7431	67.3445	69.421	201.418	156.195	73.5573	108.777	45.9499
79.0383	62.4755	41.0104	115.914	113.286	71.4355	37.4033	23.8537	48.9062	59.0454	524.875	38.8239	33.5115	243.687	55.5197	85.9156	50.7192	60.7315	88.6049	45.6979	30.0545	68.6436	17.8329	24.4808	20.98	13.5353	33.2618	70.1023	25.1492	60.3991	21.8057	64.0003	27.3815	33.1205	91.9447	182.922	95.4795	80.1464	159.267	109.223	124.261	72.4689	71.1546	65.4093	60.2549	194.857	140.762	75.5338	118.092	40.2227
79.1382	56.9638	38.3252	139.208	137.817	136.833	43.0447	21.5089	79.4126	54.034	494.529	47.4497	29.3001	239.105	53.0968	90.4311	64.8585	54.551	94.7798	47.5268	29.4595	88.6856	16.0862	21.3624	18.2822	11.47	28.0199	68.6572	23.6571	62.9578	20.3853	58.4002	24.9073	47.2351	90.7184	168.224	87.3067	78.011	154.056	102.407	127.837	65.6328	67.3216	76.7407	51.6084	184.58	125.518	73.3364	123.064	34.8245
79.2381	50.9828	35.0183	150.596	150.439	171.024	45.5249	19.3262	90.1972	49.3325	479.994	50.5566	25.4565	262.697	49.9721	175.368	72.3859	48.8643	96.5362	46.6114	27.5336	94.3251	14.4142	30.8568	15.8365	9.71345	23.5423	70.6267	21.6317	60.8946	18.7395	65.2507	22.622	52.7099	87.2892	153.809	79.0963	74.4601	146.277	103.921	124.535	59.1103	64.581	82.9153	43.8579	172.694	111.168	69.0863	122.936	29.9444
79.3381	51.6123	31.7648	153.714	151.961	186.746	45.891	17.3355	91.342	44.9603	463.401	50.6386	22.0075	281.535	46.4415	226.777	75.217	43.6938	96.3093	47.8721	24.9556	95.3586	12.7435	34.7811	13.6658	8.22338	19.7477	72.1955	19.4534	59.1245	17.0096	71.3174	46.2573	53.1452	82.6976	139.923	71.1621	85.6141	161.433	101.236	117.166	53.0766	73.5919	85.5595	37.0968	160.371	98.0261	63.9615	119.299	25.6363
79.438	54.3746	28.7448	151.23	147.472	194.129	44.8788	15.5372	87.9521	46.5935	439.193	49.1129	18.9511	279.25	62.3794	248.648	74.7907	39.027	93.5538	52.6951	26.4632	90.6065	11.1718	42.5231	11.7639	6.96098	16.5476	69.4549	26.8472	55.2359	16.1175	72.0306	58.1124	50.7764	77.576	130.008	63.687	90.9892	166.587	98.4075	107.622	49.4616	75.7561	85.8091	40.8222	149.287	86.1892	58.6049	113.349	21.887
79.5379	62.4839	25.9911	145.087	139.912	191.689	43.0023	13.9198	82.5979	46.3974	410.339	46.7817	16.2681	267.727	71.8286	252.134	72.1796	34.8339	89.1079	58.5025	25.8931	83.337	9.74123	42.3263	10.1107	6.14215	22.2117	66.7209	30.5654	52.8947	14.9644	69.6789	62.8331	46.9755	72.4039	131.892	65.5661	92.2496	165.138	100.744	97.1572	45.2223	73.893	84.4559	42.3869	139.634	76.0184	53.357	118.428	18.6526
79.6378	63.6405	23.4948	136.688	130.968	183.472	40.6179	12.4684	76.5594	48.4235	379.033	44.0955	13.9301	252.559	76.4908	244.565	68.1751	31.0773	83.6015	59.2921	24.1736	75.2584	9.92349	42.307	8.68102	15.1287	23.0268	61.9301	35.6525	58.7713	13.6857	65.6781	65.1001	50.171	67.2583	130.267	65.564	90.6495	159.47	98.7097	86.5783	40.9381	73.8577	121.243	42.2826	129.647	87.1796	77.4029	118.508	15.8777
79.7378	60.9462	32.8401	127.037	126.897	172.099	37.9697	11.1672	70.4618	48.429	350.974	41.3043	11.9045	236.353	77.6838	230.717	63.3551	27.7177	77.5018	57.345	24.9941	67.2358	12.5987	39.1751	20.9416	22.1925	24.1873	56.2672	36.222	67.2834	12.3725	60.8946	73.1317	52.3604	65.8954	126.146	63.172	87.1271	151.239	93.8834	76.3841	36.8645	70.8074	143.488	38.957	119.832	96.1094	86.4744	115.406	13.5055
79.8377	84.8142	33.1706	116.836	120.281	159.244	35.2228	10.0015	64.5987	47.1207	321.842	38.5438	10.1573	220.298	76.421	213.669	58.1346	24.7166	71.1529	54.0007	37.0771	59.6814	13.6094	35.091	25.5035	22.5531	22.8492	57.8598	34.5299	82.8996	11.0844	55.8501	82.062	55.9974	63.1343	120.317	59.3968	82.379	145.871	87.3989	66.8638	33.102	66.1477	155.703	55.6763	110.45	107.957	87.4599	109.936	11.482
79.9376	93.3957	31.0296	106.573	112.526	145.962	32.4866	8.95722	62.9039	67.4234	292.757	35.8852	8.65569	204.916	73.4766	195.371	52.8061	22.0376	64.8016	50.037	41.9419	52.7677	13.3021	34.4829	32.0784	20.6023	20.5027	55.844	35.4115	85.9089	9.85886	50.8505	98.9402	58.8107	59.6522	142.397	54.9083	76.9164	138.224	80.0573	72.4819	29.6767	60.7535	161.049	58.6013	101.626	125.453	84.2456	102.992	9.75847
80.0375	93.1946	28.3614	103.265	104.43	132.893	29.8314	8.02186	59.414	78.7221	279.486	33.363	7.36881	190.411	100.52	177.03	47.5708	19.6473	58.6198	45.898	43.3627	46.5423	17.5541	31.7052	33.2117	18.0454	17.8875	51.9813	33.9177	82.8686	8.71784	46.0677	105.092	57.4769	55.8603	155.11	50.1447	86.2959	150.137	85.4799	72.8084	45.8087	77.551	183.656	55.3223	93.4045	155.854	79.0085	95.2346	8.29181
80.1374	88.216	25.7293	97.9964	96.4353	120.412	27.3006	7.18412	64.438	175.737	268.301	30.9911	6.26842	176.84	116.697	159.364	42.5612	17.5153	52.7221	41.83	41.8325	40.9903	18.7083	36.2379	31.6633	15.5176	15.353	47.314	56.6031	78.548	7.67234	41.5909	104.912	53.9184	52.0043	160.775	45.385	90.4346	153.522	86.0086	69.9334	50.4044	84.0323	195.4	79.0539	93.783	166.355	72.9541	87.1396	7.0445
80.2374	80.8928	23.2843	129.23	88.7738	108.724	24.9188	6.43385	69.7855	233.755	253.185	28.7721	5.32921	164.192	133.054	142.775	37.8597	15.6141	47.1818	41.8103	38.7086	46.2505	18.1715	35.285	28.9262	13.2324	13.0483	43.7177	74.5337	72.462	6.72603	37.4591	114.379	49.3063	48.2275	161.224	40.8004	90.8614	151.306	83.3168	65.1696	49.7033	84.3135	199.744	83.2035	97.5871	164.624	66.7368	79.0457	5.98412
80.3373	72.6739	21.0545	150.745	81.5596	97.9185	22.6979	5.76192	81.0843	296.194	235.742	26.7029	4.52866	152.428	140.891	127.459	33.5122	13.9192	42.0402	40.1268	44.2612	47.9632	16.8365	32.3166	25.7913	11.2398	11.0223	46.8551	79.3266	65.866	5.87761	37.2575	115.763	51.89	44.6099	157.898	36.4899	88.7258	149.205	78.6125	62.2532	46.7212	81.0167	199.11	78.5462	96.1962	155.135	64.6161	91.0231	5.08291
80.4372	64.3961	19.0332	189.834	83.8144	88.0214	22.4269	5.1602	82.8597	328.582	217.153	24.7773	3.84702	141.496	142.567	129.571	29.5387	31.9564	37.3154	37.6139	45.0294	46.1463	15.1888	28.8011	22.663	9.52986	9.27559	49.85	77.3715	73.4383	5.12279	35.7173	117.86	57.6354	42.0282	151.922	32.5046	84.8866	143.573	79.5202	72.2687	42.9006	75.7967	195.189	70.4341	92.1019	142.179	64.2404	96.6473	4.31712
80.5371	56.5187	17.2045	210.242	82.0979	79.015	21.6398	4.62137	80.1276	395.53	198.273	22.9877	3.26703	131.343	140.626	174.532	25.9413	39.6623	33.0086	34.7542	43.0385	42.7339	24.7961	32.0195	19.735	8.07333	7.78696	56.8002	72.1909	73.1771	4.45558	42.3306	115.359	58.8347	39.283	144.169	28.8645	79.9798	135.826	140.38	75.2959	38.9189	69.6845	189.156	61.4546	86.7186	128.127	99.5518	97.7316	3.66648
80.6371	49.2713	15.551	217.6	78.3094	70.8575	20.5397	4.13878	75.4152	428.159	179.705	21.3256	2.77375	121.916	135.478	254.722	22.7094	45.8876	45.6818	35.5195	39.5876	38.7426	82.5977	32.6848	17.0876	6.83677	6.52734	57.7285	65.6998	69.2672	11.2982	59.7685	126.82	56.6087	56.9035	135.309	25.57	74.4712	126.936	175.262	73.9159	35.081	63.3096	181.828	54.3527	80.8403	114.25	113.474	95.6562	3.11375
80.737	42.7459	14.0564	216.044	73.542	63.4936	19.2671	3.70647	69.9838	464.447	161.861	19.7826	2.3543	113.165	128.227	292.625	19.8246	46.9263	53.3012	34.5107	35.4933	34.6927	121.072	30.5237	14.7414	5.78863	5.46618	55.3613	58.9152	81.0167	15.2674	67.376	128.905	52.6006	65.3185	125.85	22.6092	68.6969	117.564	191.896	69.8981	31.5134	58.9646	173.769	47.0588	76.1263	128.129	115.805	91.4633	2.64423
80.8369	36.9551	12.7053	208.596	73.7904	57.9177	17.9175	3.31912	64.4512	475.373	145.009	18.3506	1.99754	105.041	119.701	303.953	17.2637	45.2737	57.1862	32.5859	31.2542	30.8374	132.819	27.4475	14.1702	4.90088	4.57458	52.8526	52.3551	82.3158	17.383	69.1144	125.569	47.8049	68.1917	116.174	19.9624	64.2871	108.149	245.141	75.3731	28.2564	54.0458	165.368	40.2475	70.9718	140.991	112.076	85.9326	2.24544
80.9368	31.8672	11.4839	197.444	75.1598	52.5499	16.5549	2.97214	59.1089	469.595	129.307	17.0219	1.69394	97.5007	110.513	299.058	15.0012	42.3266	58.3582	30.2443	27.1614	27.2878	153.128	36.2996	15.8373	4.14924	3.82659	49.9458	46.2632	78.6617	18.1083	67.4561	119.259	45.7404	67.7946	106.561	17.6062	70.2619	98.9774	294.54	75.4883	25.3111	48.9987	156.887	34.1738	84.097	140.19	105.39	95.3544	1.90677
81.0367	27.7877	10.3796	184.155	82.9443	47.4955	15.2212	2.66137	54.0848	453.163	120.526	18.0858	2.99352	90.5011	101.11	284.712	13.0105	62.178	57.6031	33.7843	23.3723	24.0806	156.578	43.055	15.6395	3.51293	3.19963	45.8954	40.7345	72.8809	17.9185	90.3537	114.957	42.3542	65.5302	97.2092	15.5152	86.6476	90.2235	316.476	72.3163	22.6608	56.9826	148.502	54.4776	196.212	132.45	97.4684	99.0957	1.61919
81.1367	24.1117	9.38135	169.836	121.001	58.2212	13.9424	2.38317	49.4245	430.282	111.117	28.8377	3.62996	84.0037	92.974	265.3	11.2652	69.4032	55.5213	34.3406	19.9601	23.3347	149.038	42.4436	14.5598	2.97421	2.67447	41.4292	35.7851	66.405	17.1509	99.8888	108.468	41.9231	62.8	88.2594	13.664	95.5904	81.9882	319.65	67.2676	20.2825	65.7598	140.329	59.0488	248.752	146.204	89.248	98.8182	1.375
81.2366	20.8478	30.4233	155.255	145.69	62.5625	21.3307	17.9007	45.1333	403.844	101.529	33.649	3.84276	77.9725	84.7795	243.618	9.73935	69.8583	52.5683	37.1846	16.9459	23.0837	136.548	39.0762	13.1252	2.51805	2.23492	36.9611	31.3917	59.9393	16.0432	101.477	100.961	39.6265	59.3455	79.8022	12.0284	99.1805	83.035	310.421	61.287	18.1508	68.1107	178.662	56.4483	267.9	145.587	88.4123	95.7817	1.16768
81.3365	17.9791	34.0942	140.933	184.56	62.9442	25.5326	22.89	41.1982	375.817	92.0757	35.1597	3.79373	72.374	76.765	221.419	8.40866	78.486	49.0871	40.6399	16.1405	21.6925	122.365	34.9096	13.6067	2.13175	4.11241	32.7139	27.5126	53.8131	20.714	98.4947	93.1355	36.4132	78.2722	71.8922	22.2671	98.9967	82.746	293.393	54.9935	16.2405	66.6683	200.93	73.3602	268.69	137.66	86.6805	90.9329	3.84108
81.4364	15.4756	32.7987	128.353	225.14	60.9514	42.5245	23.4827	37.5979	347.52	82.9755	34.8725	3.59108	67.1772	82.7143	199.761	7.25067	79.2332	45.3312	51.1404	14.813	24.2817	108.187	30.7469	12.9809	1.80461	9.16171	28.7967	34.7898	48.1627	22.9579	93.0334	86.9235	32.8529	86.7969	66.4828	27.8507	96.2238	92.823	281.686	51.5	14.5286	68.7835	212.158	74.9965	259.726	126.414	103.529	84.975	14.9593
81.5364	13.302	30.241	116.165	239.066	61.0725	52.3671	22.3275	34.3082	329.764	74.3694	38.2885	3.30624	62.3531	84.6305	180.486	6.24484	81.7612	41.4845	54.7549	13.2605	24.1886	99.1241	26.8932	11.8636	1.52752	10.7046	25.2523	36.489	43.0272	23.5696	86.3743	80.3287	35.7304	89.0892	61.0741	40.0959	91.745	96.6663	264.05	47.1509	18.1695	67.1777	215.868	69.8872	245.908	114.06	107.788	78.4232	24.0267
81.6363	11.4217	27.5126	108.618	238.195	60.3283	57.3127	20.5596	31.3043	315.643	66.3423	38.9158	2.98554	57.875	83.6719	162.131	5.37276	82.8609	37.6778	54.5125	11.6638	29.3438	88.8302	23.4416	10.5806	1.29281	10.5702	22.0848	40.3429	38.3984	23.6179	79.9331	73.7466	53.1701	87.7316	55.7882	46.1664	97.7292	96.3763	245.958	42.4651	22.2619	70.1152	214.528	62.2513	230	101.787	125.672	71.6485	26.6644
81.7362	9.79951	24.9211	117.214	229.408	57.7564	58.954	27.254	31.2094	297.972	61.3691	38.0436	2.65819	53.7181	83.9685	145.025	4.61803	79.5681	49.8874	61.4753	10.1282	30.205	78.539	20.3977	13.8355	2.54413	9.69984	19.8446	53.443	34.2461	22.8015	86.4046	73.2427	62.2012	84.3175	50.7107	48.2184	99.226	93.427	226.484	37.7743	22.8575	68.9277	211.272	54.113	213.541	90.1969	129.522	64.9134	26.1062
81.8361	8.40288	22.5409	119.467	219.144	54.1853	58.4066	28.2539	33.9797	278.482	56.2282	36.4011	2.34188	49.8594	81.8814	129.316	3.96594	74.1903	66.1688	62.7691	9.39277	28.9562	68.8561	17.7337	17.3141	2.73543	8.56838	17.6493	57.0025	30.5314	21.4606	86.7701	70.3827	64.1405	79.8242	56.4854	52.9324	97.6009	113.526	205.716	33.2818	21.8882	73.6523	205.394	46.3884	197.364	79.5609	125.99	64.4011	24.0852
81.936	7.20212	20.3781	125.993	205.982	50.1445	56.4619	26.9762	33.8096	258.34	51.1106	34.3983	2.04662	46.2776	88.2009	115.037	3.40363	72.1369	78.5819	68.8452	8.46851	31.1856	60.0426	18.4452	17.8918	2.54894	7.40723	15.5874	67.2147	27.2136	23.0955	89.2645	66.2797	89.5501	74.8457	105.689	53.904	93.8751	123.245	184.835	29.1034	20.2842	73.3479	197.883	39.4424	181.902	69.9684	118.814	62.1874	21.5137
82.036	6.17086	29.9509	158.134	191.723	45.966	59.5204	24.8864	32.2784	238.321	52.7967	32.2929	1.77739	42.9528	90.2012	102.152	2.91955	67.7364	85.1335	69.3658	7.48659	30.5398	52.1758	17.3534	17.0418	2.2513	6.32189	13.6999	69.323	25.3781	23.3102	87.2639	62.1303	103.927	69.7381	162.535	52.5378	88.8052	125.985	169.247	29.9676	18.4871	70.1633	189.421	50.3738	167.358	61.4103	125.292	67.081	18.857
82.1359	5.28589	30.5374	174.855	177.374	49.0356	59.8792	28.3137	40.5215	218.922	52.5304	30.17	1.53597	39.8666	96.0943	90.5892	2.50323	78.7922	87.4141	66.8702	6.52482	30.7834	45.2375	15.6565	15.5605	1.9434	5.35368	12.0004	82.5837	25.2653	22.6069	82.7893	57.5822	130.248	65.1122	199.886	56.4099	84.8173	124.144	153.047	29.212	16.7019	67.3033	182.988	51.2021	153.809	66.8127	123.292	68.5158	16.3394
82.2358	4.52699	28.643	180.806	163.477	49.1365	58.4804	27.9781	43.9477	200.45	50.9107	28.1045	1.32214	37.0021	97.5948	80.2525	2.14484	82.6012	86.6492	62.8485	6.26459	39.2136	39.2615	19.3096	13.8698	1.66046	4.51215	10.4868	84.6353	23.9048	29.2094	77.082	52.9672	138.392	60.4998	222.321	56.7358	79.8091	119.399	140.52	28.246	15.0184	63.6033	175.503	68.5807	141.259	66.0795	117.019	67.5262	15.2651
82.3357	3.87655	26.2023	179.405	150.31	47.4637	55.9819	48.148	43.6547	183.076	50.9062	26.1342	1.13449	34.3435	99.5945	71.0393	1.83538	80.7014	86.0392	58.1648	15.4231	41.1043	35.1815	29.2484	12.1854	1.41213	3.79195	9.14886	82.3549	22.0314	40.1562	70.8936	48.4763	150.164	62.348	233.481	54.8674	74.234	112.914	127.341	28.8145	13.4714	58.8654	173.619	105.179	129.677	62.2504	108.814	64.8951	13.7324
82.4356	3.31927	23.7772	190.177	137.993	63.1092	52.8398	53.1649	48.077	166.883	49.5134	24.2751	0.971042	31.8759	99.2002	62.8457	7.48545	75.9806	83.2929	53.3117	19.7945	39.7503	31.104	38.1473	10.61	1.19844	3.18133	7.97286	77.3335	20.0151	63.5112	64.669	44.2139	179.866	65.5523	236.252	51.7172	68.4191	105.493	115.162	29.2767	12.0687	53.7247	169.315	112.877	119.012	57.0399	99.9654	61.2092	12.0877
82.5356	2.84189	21.5197	191.71	126.561	70.2123	49.3668	63.9061	48.0705	151.892	54.7828	22.5324	0.829486	29.5858	96.2408	55.5714	11.0622	74.0843	79.1284	48.5617	21.2111	36.9124	27.6487	38.7134	11.3594	1.01618	2.66655	9.84988	70.6428	18.0362	76.1569	58.6621	40.2315	187.438	65.4253	232.904	60.4768	66.1613	97.6806	103.109	28.3049	10.8054	55.7166	163.483	117.065	109.205	51.3962	95.849	56.9021	10.5013
82.6355	2.43304	19.4595	187.042	116.003	71.9714	45.7739	77.336	46.0035	138.084	56.9598	20.9059	0.707462	27.4605	91.5713	49.122	13.128	69.673	74.0853	44.0576	20.8728	33.5181	38.1542	36.0694	15.9015	0.8614	2.23394	12.4014	81.7621	16.1772	81.4969	53.0086	42.0108	183.221	63.3874	225.217	66.2811	62.8415	89.838	98.6501	34.2017	9.67216	54.5766	156.74	109.797	100.197	54.05	95.1678	60.1715	9.04915
82.7354	2.08297	17.5915	178.381	191.53	78.3577	42.2013	80.9435	44.584	125.415	56.9225	19.3922	0.602646	25.488	85.8362	43.41	20.3846	64.1853	68.5644	49.9393	19.556	30.0432	41.0608	32.4	21.6074	0.730237	1.87089	13.1615	82.7986	14.4705	81.971	47.772	41.5511	180.191	60.4831	214.571	67.4364	58.8804	85.2541	92.2386	36.3429	8.65578	51.6817	149.512	98.1293	91.9263	52.5803	90.7682	60.6869	7.75784
82.8353	1.78329	15.9012	167.317	324.9	79.4015	38.739	107.946	42.0096	119.194	55.3432	17.9862	0.512855	23.6573	79.5152	38.3553	24.6443	78.4106	62.8581	51.1121	17.7544	26.7209	40.0663	28.6117	22.9834	0.619181	1.56637	12.9176	78.7999	12.9232	93.5544	42.9725	39.8304	173.235	62.6094	202.032	65.6892	54.5844	79.8483	84.7756	36.0928	7.74099	47.8962	142.09	85.46	84.3366	49.0817	84.6435	64.4356	6.62905
82.9353	1.5268	14.3729	154.98	454.209	77.2228	35.4419	139.149	39.0082	121.382	68.537	16.6818	0.436069	21.9579	72.9579	33.8855	26.749	90.7469	60.0176	49.6989	15.7746	23.6547	50.0843	26.8545	22.1962	0.525172	1.31109	12.1442	72.5329	11.5306	97.5863	38.6047	37.4508	166.518	76.449	188.409	62.22	50.1726	83.7229	84.0342	34.3894	6.91177	43.7537	135.381	111.22	81.5466	44.73	127.722	65.1581	5.65258
83.0352	1.30732	12.9914	142.161	573.17	73.1994	32.3412	147.303	35.9368	131.56	75.8616	16.323	0.370496	20.3803	66.413	29.9352	30.1158	92.8138	56.4137	46.9482	13.8005	20.8802	52.0482	24.203	20.4211	0.445593	1.09742	11.1234	65.4873	10.2824	96.6428	42.1082	34.7791	154.635	86.1152	175.665	57.8179	51.7392	96.9502	80.5767	32.9503	7.79412	39.5759	128.552	126.963	107.212	40.1699	144.439	71.1502	4.81339
83.1351	1.11949	11.7425	130.601	617.02	91.3994	29.812	141.786	34.8094	134.592	83.9791	22.3055	0.314566	21.5389	76.7821	26.4453	31.4508	89.5512	52.3751	43.5865	11.9359	18.3984	49.9429	33.9745	18.2842	0.378189	0.919059	10.0193	58.4411	9.1663	118.21	42.4848	32.0346	140.482	93.1031	171.483	55.5764	51.4316	105.458	76.1616	54.544	7.74246	35.5492	121.764	123.934	117.064	46.9863	146.89	83.8309	4.09519
83.235	0.958751	10.6137	119.022	691.178	104.674	34.5328	140.099	32.79	138.101	87.3447	24.7885	0.266896	21.2385	84.0037	23.3632	31.3746	83.7246	48.1431	40.0299	10.2339	22.2253	45.9644	35.1807	16.1081	0.321055	1.84076	14.5365	58.1766	8.16977	127.738	54.9493	29.3449	125.77	94.3219	164.729	52.1711	49.845	107.921	70.575	65.4206	7.28509	31.7746	125.487	113.006	123.608	53.6183	141.901	90.1482	3.48216
83.3349	0.821199	9.5932	126.567	821.832	112.519	36.6482	131.173	30.4423	136.639	87.3068	25.3375	0.226297	20.3054	86.7821	20.6413	30.349	82.0586	43.8908	36.5108	8.71594	22.8401	57.6285	33.0409	14.0502	0.272573	6.41853	16.2506	54.8772	7.28077	129.221	59.9193	26.7809	113.819	92.1899	156.127	48.1734	47.4226	136.316	64.4202	69.2719	12.4991	28.2999	133.452	99.5029	130.841	54.2013	133.298	91.8982	2.95984
83.4349	0.703489	8.67073	127.837	889.841	113.228	37.0188	120.537	32.5769	156.812	84.8982	37.2177	0.191716	70.5028	86.3816	18.2378	28.7142	77.394	48.017	33.1526	7.38421	27.6493	60.493	29.7867	12.1781	0.23132	16.8126	16.3666	50.2592	6.4881	125.507	60.4465	26.7636	113.646	97.7441	146.385	43.9571	44.4903	163.708	58.1097	68.659	14.0964	25.1401	137.877	87.3977	130.107	51.6636	123.204	90.4512	2.51534
83.5348	0.602763	32.0549	124.888	905.91	109.657	36.2494	110.885	32.1712	165.631	80.9031	42.3676	0.162212	90.0018	83.7714	16.1153	26.7184	71.418	49.6056	43.8368	6.22992	39.4107	58.3316	43.8307	10.5125	0.196173	20.1443	23.4753	45.2418	5.78154	118.601	64.7537	27.8959	107.971	98.0007	136.041	39.7606	41.2861	176.694	60.4128	65.341	14.0318	30.6157	138.389	75.5186	125.177	47.6642	112.772	86.8431	10.6542
83.6347	0.516581	45.0089	119.218	882.902	113.533	47.4778	101.544	30.601	166.861	75.9113	43.787	0.136977	143.933	86.7074	14.2408	24.54	65.0517	61.1703	47.8424	16.0921	42.8908	53.8306	45.9332	14.7237	0.166222	20.0815	26.1435	40.3007	5.15184	118.675	64.7199	27.5624	99.5361	95.2059	129.206	55.1864	41.1775	180.01	59.7829	60.5103	13.2471	32.5092	136.295	76.4904	118.197	43.1266	102.61	82.5186	19.7083
83.7346	0.442818	45.5017	114.792	839.717	111.84	53.4539	100.321	28.5566	163.148	70.3614	43.183	0.115327	166.373	91.202	12.5846	22.3057	58.7826	67.5983	48.0868	20.8267	42.2018	48.4467	43.3399	15.8148	0.140722	18.5149	26.2833	35.6666	33.9729	132.826	62.224	26.4046	89.9918	95.3275	121.349	70.0144	40.001	176.989	57.2548	54.9608	12.1909	36.2548	132.514	75.963	110.374	48.164	93.019	97.704	22.631
83.8346	0.379608	42.5757	108.435	787.209	106.885	55.8664	93.9233	26.3797	173.851	64.5739	41.5243	0.0967002	191.104	91.8803	11.12	20.1026	73.7002	70.2657	46.2932	22.3934	39.5483	42.9467	39.1527	15.3404	7.48681	16.4003	25.052	31.4364	45.6885	137.084	58.4266	24.8173	83.7588	93.5268	112.931	76.5846	53.0069	169.965	53.803	49.2086	11.073	37.7772	127.679	72.1685	104.588	48.2167	84.1294	105.347	33.2262
83.9345	0.325405	38.9175	100.98	731.527	100.626	65.7271	97.6975	28.029	180.491	58.7789	39.3573	0.0805985	194.822	89.8747	9.82216	17.9891	82.0197	70.2364	43.4725	25.7656	36.0977	37.7141	34.6688	14.3392	9.29526	14.2044	28.7957	27.6362	70.1171	134.86	54.0361	23.0408	76.2043	89.6842	104.299	77.8349	60.525	160.558	49.6385	43.5774	9.98815	41.1019	122.232	64.9248	97.8715	45.7205	86.6305	107.575	35.9615
84.0344	0.278929	35.3064	93.0133	676.087	93.3446	74.564	93.402	27.5934	179.91	53.1368	36.9877	0.0666122	195.884	86.0489	8.669	16.0018	82.4452	68.3257	40.2109	26.2923	37.4061	32.9214	30.4032	12.9546	9.05527	12.1409	29.3847	24.2551	77.9079	128.57	50.0791	22.0028	89.7161	84.7837	95.7064	86.7164	64.0727	175.313	45.1544	38.2599	18.8062	49.8255	116.474	56.7489	93.222	42.0522	84.2305	106.008	35.928
84.1343	0.239069	31.9508	84.9421	650.537	85.71	78.2536	103.3	26.2059	174.671	47.7555	34.5842	0.0544086	191.683	81.0548	9.10591	14.1614	78.8282	65.1539	36.8424	25.1743	35.9764	28.6274	26.5357	11.474	8.14116	10.2944	28.2421	21.265	77.5167	119.906	48.7259	20.6383	103.891	86.9099	87.3368	89.0194	64.7981	325.138	64.1635	34.2012	27.381	52.7994	110.611	48.8034	87.5052	44.08	79.4128	101.876	40.9083
84.2342	0.204908	28.8903	77.0404	632.151	78.1341	78.5084	108.619	24.435	166.559	42.7028	32.2374	0.0437035	182.61	75.3794	9.00199	12.4775	73.3194	61.1877	33.5515	23.1823	33.3098	24.8314	23.105	10.0409	7.08207	8.6858	26.2225	18.6307	73.3206	110.035	46.0934	19.1356	117.033	98.8405	79.3173	87.191	63.5653	430.825	74.3424	45.9766	29.6614	52.3439	104.781	61.3871	81.4227	42.809	73.5569	96.0939	59.3666
84.3342	0.17569	47.5727	69.486	632.476	70.8605	76.5316	149.877	22.5615	156.808	38.0171	29.9937	0.0342578	191.964	69.3813	20.9352	10.9518	67.1027	56.7728	30.4349	20.8012	30.1956	21.5038	20.0938	8.72067	10.1665	7.30603	24.6379	16.3155	67.5629	99.7495	54.7829	17.6069	118.543	102.728	71.732	96.7887	70.1775	583.266	85.7525	57.6144	29.0645	49.9344	99.0758	62.0768	75.3589	39.9204	67.4164	89.3411	64.0318
84.4341	0.150663	49.4492	62.3876	659.218	64.0238	73.1634	157.106	20.7208	146.258	33.7152	27.8742	0.0258603	188.862	63.3197	27.2039	9.58041	60.8143	52.1625	33.903	18.3275	27.0377	21.4965	22.3087	7.5377	10.2803	6.13342	22.5592	14.2841	61.3731	89.5692	67.1576	16.1169	115.707	101.877	64.6316	102.14	72.8457	847.414	90.4772	67.2131	41.4147	51.2967	93.5532	80.9776	69.5169	36.3576	61.3909	82.1121	61.9078
84.534	0.129121	46.6333	55.8039	650.554	57.6887	68.9861	150.65	18.9746	135.477	29.7984	25.8862	0.018393	180.38	57.3773	68.667	8.35584	54.7818	47.5394	34.4166	15.9345	38.0384	20.2254	21.5031	6.49506	9.37394	5.14247	22.3658	13.2314	55.3019	79.8239	83.5081	14.7014	121.746	116.468	58.0419	101.709	72.733	993.605	90.3698	70.2028	44.592	49.9758	88.2493	87.4927	69.9287	32.6375	55.6809	74.7614	82.8397
84.6339	7.89285	42.732	49.759	623.186	51.8762	64.3994	139.244	26.9112	124.837	26.2568	24.0294	0.0117627	169.842	51.6786	90.6553	7.26845	59.9615	43.0312	33.3165	13.7163	41.2284	18.409	19.6085	5.58541	10.598	4.30794	21.1505	13.6198	49.6003	70.7087	95.2039	20.4686	119.103	121.355	51.97	97.7357	70.7126	1160.44	99.4323	69.0183	43.5836	47.1655	96.0839	98.5015	70.1318	29.0326	50.3759	70.743	87.0847
84.7339	11.7132	38.7981	44.2529	586.735	46.5804	59.6728	126.581	29.4489	114.577	23.0736	22.2997	0.00592079	158.795	46.3038	123.431	6.30773	59.8128	38.7237	31.3905	11.717	40.4911	16.4318	17.4397	4.797	10.0396	3.60662	24.6675	19.8406	44.3668	62.3257	107.483	33.6129	138.703	120.519	46.4095	94.5945	67.4352	1303.71	101.849	72.7164	40.7969	43.6138	99.5898	95.6291	67.7916	25.6763	45.5048	65.9314	97.258
84.8338	13.184	43.0154	39.27	574.677	50.4017	54.9851	114.177	34.7395	109.62	20.227	20.6909	0.000860413	157.411	41.3005	138.169	5.46269	56.9558	34.6724	37.1288	17.3456	44.5275	16.529	15.3269	7.89927	8.92674	3.01823	25.3393	26.9744	48.4055	54.7139	110.338	39.929	167.893	120.649	41.3441	89.2133	65.3303	1468.41	102.677	71.8584	37.3812	39.7814	100.164	88.4808	64.187	27.6237	41.0637	80.6169	103.162
84.9337	25.8983	41.2683	34.7843	587.944	50.9023	67.122	102.605	35.7096	103.448	17.6928	19.196	-0.0034265	150.872	36.6912	159.485	4.72205	52.8514	44.5565	38.7369	23.1505	44.0154	29.3112	13.3912	8.88969	7.72777	2.52458	30.1205	29.027	64.2288	47.8707	107.735	42.1294	175.768	141.361	36.751	82.65	62.1386	1537.76	103.965	68.2491	33.8741	42.0701	98.7837	78.5185	60.0391	30.4098	40.763	92.0612	98.9827
85.0336	31.477	38.0183	30.7635	579.013	59.8687	73.1512	92.0399	34.6275	124.832	15.4456	17.8078	-0.00697198	142.651	36.3987	166.044	4.07491	48.3023	53.8328	49.2141	31.6481	41.3469	33.8568	15.5771	8.80485	6.60981	2.11143	31.2039	28.4592	68.3013	47.2043	102.135	41.9053	171.488	150.973	32.6031	75.5986	58.2864	1538.43	101.129	63.1111	30.5149	41.6617	96.1339	68.11	55.7485	30.2492	38.8737	97.2882	90.3522
85.1335	32.874	34.5785	27.1717	564.263	63.1031	75.061	82.4911	32.6369	147.188	13.4596	16.5192	-0.00984191	133.65	35.212	163.589	3.51103	43.7381	64.6807	55.2035	34.769	37.7897	34.0915	15.2575	8.63431	5.62225	1.76606	30.2378	26.6285	66.6691	45.0749	100.716	40.3066	179.244	151.962	28.8708	68.5043	54.0846	1494.76	96.0621	57.2585	27.4013	43.9329	92.6887	58.3158	51.5318	29.9018	36.248	102.564	80.2132
85.2335	31.9181	52.2302	23.9707	568.886	62.8055	74.251	73.9018	30.309	157.678	11.71	28.8343	-0.0121246	124.643	33.4329	155.873	3.02097	40.2261	75.7068	56.2501	34.6677	34.0013	32.1964	14.0089	14.6072	16.6129	1.47763	28.2136	24.2739	62.4544	58.7261	96.0562	37.9799	174.727	147.968	25.5235	74.9373	49.7461	1423.72	89.3443	51.2196	24.5629	43.4406	89.0432	49.5476	47.5008	36.3162	43.0232	103.237	84.1467
85.3334	29.7294	61.6618	21.3864	581.87	60.4124	71.7017	66.1931	38.503	160.206	10.1727	34.475	-0.0138805	115.973	52.4418	145.327	9.04541	39.6483	81.3673	56.1581	32.7415	30.3103	29.3677	12.4992	16.5515	18.8215	3.45968	25.718	21.7891	57.2505	65.3382	89.7366	35.3197	163.655	143.7	35.5779	88.4423	60.8416	1399.62	81.7827	45.3257	21.9998	43.5668	85.0628	41.9043	43.7083	37.6971	64.3387	122.472	80.3236
85.4333	26.9833	60.0776	31.5031	569.407	56.8542	68.0954	59.2826	40.6623	157.511	8.82535	50.1687	-0.0151394	107.778	64.3032	139.062	12.8305	70.1923	83.1269	63.5483	29.8825	26.8693	26.2474	16.5419	16.4411	17.8422	4.07623	23.0912	19.3753	71.6631	67.2094	82.717	32.5628	160.282	136.933	46.1938	93.5284	66.8405	1343.94	89.9021	39.7731	19.6994	53.8299	80.9302	35.3414	52.815	36.4333	72.562	132.19	86.077
85.5332	26.0042	55.607	37.3099	542.837	52.7269	63.9031	53.0909	39.9207	179.893	7.64703	56.941	-0.0159132	100.101	75.2429	134.036	14.9872	82.4938	82.1144	64.9902	26.6479	23.7376	23.168	16.8573	15.3522	23.6343	4.03843	21.0772	24.4005	74.6911	70.3779	75.5689	32.425	150.551	128.933	52.8108	94.85	88.495	1319.02	95.5048	34.6672	23.4206	57.5295	76.7687	29.7559	75.7095	40.6531	73.7035	135.07	82.9784
85.6332	72.697	50.653	40.071	514.853	48.4059	59.4459	47.5449	50.087	191.694	6.61857	72.5796	-0.0161694	92.9426	80.8535	125.923	15.9781	84.9275	79.1925	64.6006	23.3743	20.927	20.2903	15.732	13.8626	23.4304	3.71261	18.9392	25.5526	82.512	90.0883	68.6217	31.2081	139.169	120.465	62.8749	121.256	104.466	1339.73	95.7943	46.0132	51.7469	82.3808	72.6606	25.0272	85.1946	40.6832	71.1547	133.154	75.9331
85.7331	94.4375	45.9008	40.7202	481.851	61.8956	54.939	42.5778	57.1565	199.758	5.72247	78.6278	-0.0158698	86.2823	82.5907	116.29	16.1514	82.22	89.7874	61.8047	23.1363	26.4904	17.6813	14.142	12.2748	21.2072	3.28384	16.8405	25.0579	81.8965	99.4443	62.0544	36.9063	128.063	111.981	68.7154	134.561	112.648	1329.49	92.5937	50.9822	84.6493	93.2999	68.661	21.0366	93.3565	38.5712	66.8166	131.071	76.5361
85.833	101.357	41.523	39.9434	455.092	75.6544	59.3807	38.1295	63.3336	199.578	4.94291	79.4001	-0.0150114	80.0927	81.5757	106.123	15.7671	77.019	94.7669	57.8218	21.7541	27.7049	15.3581	12.4928	10.7402	18.502	2.84252	18.5544	23.4487	83.8698	101.84	55.9543	38.8602	115.643	103.744	71.3746	137.842	115.26	1284.77	87.2204	51.8337	94.5052	99.4678	64.805	17.6753	94.4217	35.4754	61.7428	125.851	85.7969
85.9329	99.8332	37.5413	38.2398	424.834	95.0818	60.6381	34.1459	63.488	194.068	4.26565	77.3491	8.1895	74.3437	79.6265	96.0284	15.0182	70.7895	95.6905	56.4166	28.647	26.7635	13.312	21.8199	15.9247	19.4811	2.42972	18.5545	21.3767	80.4502	99.6981	50.3529	38.6104	103.108	107.068	71.6769	134.835	113.974	1219.08	80.6138	50.1279	116.59	105.711	61.1139	14.8475	91.6903	32.0393	56.5062	120.342	84.3637
86.0328	93.7868	33.9351	35.9693	393.753	103.311	59.799	30.5784	60.8334	185.257	3.67794	73.8637	12.6991	69.0058	76.1162	86.364	14.0459	64.3259	93.7557	58.4113	31.0182	35.7036	11.5226	23.7546	17.4087	18.0229	2.06163	17.6303	19.1889	74.7351	94.731	45.2488	40.3851	91.124	110.901	70.2708	128.07	154.56	1198.06	85.3267	46.9299	119.998	104.966	57.5985	14.2334	87.0429	28.6095	51.4082	113.072	78.0069
86.1328	85.5905	30.6733	33.3886	376.196	104.574	57.6249	44.0254	56.9858	194.138	3.16851	69.7253	14.8035	64.0506	78.9506	77.3245	18.9351	58.0436	89.8761	57.1464	30.6932	49.2065	9.96479	22.7355	17.0241	15.8703	1.74188	16.2537	17.0632	68.194	88.1365	40.6226	41.3508	80.0332	109.774	67.6631	121.453	181.401	1171	85.3937	42.9561	127.065	100.232	54.2624	19.5609	97.8649	25.3627	50.7754	104.798	69.767
86.2327	76.6505	27.7245	30.6777	353.634	101.637	54.6455	46.6662	54.1483	194.639	2.72747	65.3685	15.3802	59.4511	78.7997	69.0013	21.6461	52.1456	84.7427	64.7167	32.245	52.9841	8.61252	23.2103	23.5073	13.6796	1.46833	15.3611	15.0839	64.7086	80.7391	36.4445	40.4501	69.98	105.832	64.2472	112.955	202.831	1119.97	88.6785	38.6785	169.387	93.3961	51.1039	20.3516	113.872	25.0929	48.2883	96.0714	61.1984
86.3326	67.7721	25.059	27.9606	329.171	96.3002	51.2256	62.3788	50.5025	189.703	2.34607	61.0309	15.0212	73.1975	76.5682	61.4209	22.8031	46.7175	78.8719	90.2102	31.3886	51.8823	7.44093	21.6764	28.9356	11.6774	1.23645	14.115	13.2851	59.7291	73.0951	32.6806	38.5167	60.9933	100.389	60.3254	103.608	234.713	1178.41	87.6925	34.3993	185.976	85.6317	48.1185	19.1152	118.376	25.2198	44.9536	87.285	53.0527
86.4325	59.391	22.6495	29.6415	304.543	102.879	47.6143	64.819	46.6373	181.382	2.01644	56.8377	14.1218	92.2212	72.9437	54.5707	22.8758	41.7807	72.6443	100.342	29.2107	48.4974	6.42713	19.4922	29.7167	9.92327	1.04091	12.7406	11.6734	54.3087	65.569	29.2957	36.0623	53.0367	94.973	56.1277	94.08	250.353	1204.62	83.9442	35.2444	183.248	77.6521	45.2989	17.0963	116.629	23.966	41.3248	101.689	45.6544
86.5325	51.7191	20.4715	44.219	295.973	119.531	43.978	61.944	42.8357	171.093	5.16852	52.8511	16.7058	105.173	68.444	48.415	22.2144	37.3235	74.4713	101.787	26.3997	44.2019	5.55054	23.1996	28.2195	8.41481	0.876453	11.3656	12.9231	48.963	58.3897	26.2554	33.3971	46.0394	89.0092	51.8261	89.5445	259.159	1283.62	78.5197	34.2478	177.107	70.7517	42.6363	27.4554	111.629	22.0716	52.5654	108.679	39.1055
86.6324	44.8346	21.9248	55.5163	299.392	125.243	40.4241	57.1678	39.227	159.81	11.7985	60.0234	23.8333	112.952	63.4542	58.2326	21.0783	33.3173	73.74	107.501	23.3809	39.7055	4.793	24.5968	37.601	7.12857	0.738242	10.0584	14.9551	43.929	51.6911	23.5267	30.7052	39.9153	82.9096	47.5475	83.6082	271.156	1308.29	76.1256	47.5284	164.898	70.9143	40.1221	35.2212	105.081	19.9486	56.1079	110.357	54.2796
86.7323	38.7391	20.845	61.3953	290.774	124.231	37.0174	51.9326	35.8631	148.188	16.0971	65.2094	26.9874	112.132	58.2563	61.8392	19.6565	29.7268	88.7702	152.747	20.4068	35.3599	4.13864	23.3114	97.2203	6.03614	0.622041	8.85284	15.1434	39.3013	45.5414	21.0792	28.0925	34.574	76.915	43.3826	76.9079	272.163	1286.72	72.6032	53.6157	150.689	108.303	46.9808	35.8536	97.9408	17.8201	55.5418	108.327	79.2823
86.8322	33.3922	19.1496	63.4899	282.596	119.244	33.7934	46.8274	32.7577	136.661	18.6534	65.94	27.6322	132.179	56.7721	65.0719	21.9837	27.4435	97.2986	171.029	17.6183	31.326	3.57356	22.1109	120.357	5.11001	0.524236	7.76183	14.4111	47.4387	55.6053	18.8847	25.6168	50.9217	71.1609	39.3945	69.9815	276.392	1275.27	90.8214	55.0391	170.004	125.367	50.6992	33.346	90.7373	15.8007	52.8873	103.801	85.678
86.9321	28.7328	17.4012	63.0013	268.337	112.064	30.7859	47.321	29.906	125.507	19.926	64.2838	26.754	136.048	54.2028	64.5049	22.8705	25.0039	100.633	174.041	15.0854	27.6638	3.08548	20.0212	123.874	4.3255	0.441778	6.78692	13.2643	62.3432	60.0357	16.9175	23.3058	74.8191	65.7178	35.6243	85.5626	276.259	1237.02	99.5379	64.4339	171.932	138.238	52.2712	29.6723	83.7524	13.9436	49.2721	97.6853	112.677
87.0321	24.6914	15.7559	60.8068	251.311	103.829	27.9893	44.7201	41.4344	123.289	20.2692	81.1918	25.0093	132.631	50.945	73.6715	22.7577	24.7867	100.249	168.7	12.8339	24.3819	2.66393	17.7479	117.758	3.66116	0.372149	5.92325	11.9754	66.0836	66.5617	15.1544	21.1699	90.8448	60.6171	32.0967	92.0285	268.793	1176.86	101.724	71.0485	163.54	139.971	52.395	25.7784	77.1284	12.2676	45.3168	100.249	117.761
87.132	21.1982	14.2492	60.9464	241.979	95.2558	25.4099	41.0674	45.0195	118.521	19.9552	87.6466	22.8281	126.128	47.2944	76.3001	21.9735	23.5236	97.2782	159.07	10.8634	21.4634	2.29991	15.5728	107.408	3.09875	0.313265	5.16259	10.6867	64.4106	68.3337	13.5745	22.6494	118.926	55.8664	28.8242	93.903	256.484	1104.3	99.5551	72.0465	153.358	135.225	51.5588	34.9074	74.8177	10.7728	41.3551	99.4089	112.213
87.2319	18.1861	12.8815	59.2324	228.514	87.2456	23.0407	37.2205	44.7543	112.233	29.4415	88.355	20.4868	138.442	43.4681	74.9427	20.7608	25.411	92.58	147.513	12.9496	18.88	8.03161	13.5957	95.6783	7.65934	0.26352	10.6521	9.46827	60.2934	67.001	12.1588	22.698	140.967	51.4595	25.8098	91.6325	241.174	1025.81	118.066	69.5634	206.268	143.482	50.1018	36.1547	70.9821	19.3021	37.5586	108.293	102.048
87.3318	22.0599	33.2464	56.8509	248.035	79.3908	20.8716	33.5249	42.7089	118.308	47.5902	85.9925	18.1568	161.371	43.6543	71.268	34.3774	56.713	86.7999	135.381	13.4365	16.5999	10.3715	11.8397	84.0262	8.50522	0.221544	13.0847	8.35092	55.2466	63.7307	10.8903	21.9287	155.898	47.3826	23.05	86.8953	224.211	945.741	136.19	65.0559	220.803	142.346	58.7042	33.8901	67.8822	22.6549	50.6336	111.289	90.4013
87.4317	23.0188	36.5436	53.5789	392.664	71.905	18.8869	55.7679	39.923	119.043	58.9395	82.0738	15.9399	165.414	42.606	66.3561	74.4129	84.3035	90.8214	123.422	15.9384	14.5911	10.9086	10.2975	76.7332	8.01076	10.093	13.747	38.0562	50.0266	68.512	14.0295	20.7201	180.785	43.8324	26.814	87.3489	206.565	902.238	143.239	59.5028	215.297	135.853	69.7788	37.2091	66.2043	23.1891	55.203	110.144	78.8432
87.5317	28.3318	52.591	50.7391	609.522	64.9022	17.0792	92.682	36.9123	135.887	65.2406	88.7193	13.8915	160.969	40.724	60.896	113.731	94.443	94.6814	145.953	16.6854	12.8232	16.3477	9.78497	68.4023	7.10621	13.7071	14.963	61.0227	44.9958	90.0867	15.2737	19.3035	185.653	61.7483	31.3497	106.065	188.921	848.294	142.785	53.5485	201.314	131.953	94.7102	35.7603	63.0045	22.2561	58.8499	106.181	68.1054
87.6316	29.7479	53.4143	55.4331	722.643	58.4346	15.4407	101.594	33.9262	143.115	67.8517	89.4957	12.0369	152.946	38.3104	55.3184	143.332	95.2175	108.003	192.202	16.2103	18.7514	19.0793	8.86735	60.0982	6.14546	26.6254	36.618	69.0383	40.3142	100.636	15.3951	20.1564	214.75	72.3214	33.9127	116.941	180.062	796.094	137.434	68.7447	184.371	135.91	132.134	54.8529	59.1095	23.4261	58.2214	100.392	58.4762
87.7315	52.9512	50.046	56.9157	881.155	53.4758	13.9608	99.0701	47.0615	143.925	67.8201	104.639	10.3822	143.646	35.5908	49.8837	158.856	91.1832	114.396	241.073	15.0668	38.3171	19.2946	7.86354	52.3297	5.25394	35.0517	46.4841	92.0435	62.9166	103.754	17.0701	19.9353	220.763	76.2252	34.992	119.37	173.6	800.864	129.065	75.096	207.384	164.001	154.619	69.2134	54.982	22.8059	55.4212	93.5132	71.5162
87.8314	62.8347	45.7652	56.2144	993.159	48.6308	12.6173	92.2395	89.2529	140.559	65.9478	109.432	8.9221	134.133	35.4761	44.7413	164.398	84.8855	115.778	276.069	13.6051	61.2263	18.2621	14.865	57.9115	4.46793	51.6576	49.4984	139.709	70.2265	102.007	19.0909	26.0907	238.287	83.2724	34.9744	119.879	172.323	780.982	119.016	84.6718	206.306	173.432	166.805	71.6953	50.8753	21.3036	77.7105	86.0798	72.8193
87.9314	64.94	41.5244	54.0788	1047.11	44.0247	11.4024	84.1341	131.728	134.579	126.036	108.584	7.64446	124.883	42.1159	39.9687	163.03	77.7271	113.623	355.251	19.3936	68.8611	16.6779	39.6415	60.2155	3.79005	55.0791	49.0031	225.384	70.0081	97.212	19.5069	28.6852	236.267	84.8212	34.1649	124.612	179.11	745.761	108.222	86.8982	194.743	212.354	171.95	67.2081	46.9236	19.429	91.9498	78.4764	81.7919
88.0313	69.2709	37.5796	51.0513	1039.51	39.7241	10.3023	76.0105	167.527	127.07	192.795	104.769	6.53382	126.002	45.617	35.5983	157.042	70.4631	109.056	383.724	21.6362	76.0786	14.9166	46.1344	57.527	3.21124	52.3785	46.7433	314.464	67.0947	90.6401	26.2393	29.1577	229.992	83.1641	32.8028	122.981	178.989	701.649	97.3231	84.5296	179.212	226.031	173.147	60.0494	43.1926	19.1437	95.3599	70.9718	80.4933
88.1312	70.846	53.1019	66.3783	999.131	35.7577	9.30815	68.3594	200.446	118.774	234.06	99.4999	5.57341	121.751	46.8317	31.6344	148.121	63.4832	102.927	383.719	28.0319	75.3589	46.1445	45.1957	57.4871	2.71933	64.2706	43.2015	344.941	64.8597	83.1689	29.0552	28.4034	243.5	95.8061	31.074	117.493	174.125	673.633	86.7399	79.4496	162.78	224.626	170.895	52.2885	39.7098	18.001	93.0564	66.8593	74.4606
88.2311	75.1651	91.6164	74.621	962.159	32.1308	8.40756	61.344	222.34	110.191	256.432	93.6217	4.74646	115.289	46.4171	28.0641	137.499	56.9733	95.8698	368.361	30.154	70.866	111.471	41.5003	56.1943	2.30217	64.6307	39.1437	341.199	60.4569	75.3931	29.5412	26.976	239.005	100.193	29.1218	109.833	166.131	655.104	76.737	72.928	160.789	214.601	166.396	55.255	36.4811	16.4777	87.9128	66.0114	66.612
88.331	73.5927	136.291	77.8997	960.762	28.8341	7.59565	54.9904	222.98	101.655	358.451	87.6026	4.03702	108.096	44.876	24.865	126.057	51.0062	101.838	345.34	29.7341	64.8073	136.964	37.0298	52.0343	1.9488	65.8018	35.009	320.765	55.2684	67.7513	28.6865	25.2147	228.084	99.7051	27.0553	101.115	156.201	624.364	75.3372	65.8043	151.271	200.031	160.487	62.2683	33.5005	14.8374	81.5275	69.3924	58.4397
88.431	68.8904	153.767	78.8623	966.544	25.8505	6.86364	49.2696	213.701	93.3794	447.587	81.6954	3.43037	100.851	42.5902	22.0096	114.419	53.0446	108.198	319.11	31.5482	120.305	141.4	64.0191	46.7612	1.64961	61.746	35.6915	293.202	49.9811	60.4217	27.1036	23.325	210.855	96.4309	24.9553	92.0646	151.676	586.622	71.7512	75.6311	138.968	196.445	161.404	73.8248	30.7556	13.2218	74.7751	70.6478	50.6661
88.5309	62.7275	148.174	77.1654	935.898	23.1588	6.19965	44.133	200.206	85.4952	497.494	76.0302	4.45956	93.855	39.846	19.4687	103.009	51.617	109.723	292.199	30.8781	197.301	135.239	69.5528	50.527	1.39631	55.2126	34.2861	263.621	44.9214	53.5543	25.1683	21.4283	193.141	91.654	22.8784	83.14	144.515	555.319	66.8611	78.3989	150.325	194.636	165.904	80.1466	28.2315	11.7023	73.8551	91.3526	43.6033
88.6308	56.0902	136.69	86.8902	886.762	20.7363	5.60165	67.6092	185.328	78.0772	518.699	70.6683	4.86893	87.2324	36.8558	17.2132	92.1086	48.4895	107.83	265.997	34.4825	223.424	124.241	66.5197	49.1507	4.02208	50.6586	56.7713	234.654	40.23	47.2298	23.1069	19.5944	188.476	86.2074	20.8583	76.0135	135.734	548.496	61.2895	76.7264	163.05	185.61	165.97	76.6676	25.9118	10.3113	70.2394	102.98	48.2658
88.7307	49.5409	124.378	90.7918	829.416	18.5602	5.06168	72.7662	170.447	71.1611	519.323	65.6324	4.89064	81.0242	33.7748	19.0858	81.89	44.6412	103.603	241.227	58.389	275.415	111.516	60.4531	85.9687	15.0199	44.7537	75.8127	207.569	35.9535	41.481	21.0529	17.8606	176.647	80.4895	18.9111	87.0133	126.075	579.337	55.4673	89.1982	167.075	172.803	196.138	81.5591	23.7802	9.05839	65.3915	111.673	47.2027
88.8307	43.3816	112.668	90.6975	769.664	16.6082	4.57344	85.3161	158.911	64.7565	505.587	60.925	4.68059	75.232	30.7138	19.4696	72.4493	40.6048	97.8588	218.22	68.8209	305.452	98.6937	53.6812	100.013	25.5795	38.7011	82.3211	182.888	32.0925	36.3085	27.6104	18.0225	161.442	74.7873	17.0366	98.5567	138.309	625.148	49.6905	98.2135	203.309	158.347	212.688	77.3508	21.8215	7.94178	60.1163	114.439	43.5234
88.9306	37.7566	101.91	87.9431	710.707	14.858	4.13332	85.1712	152.117	58.8563	482.218	56.5377	4.34207	69.8421	27.7498	18.9553	63.8272	36.6605	91.2112	201.972	71.037	303.069	86.5804	54.9613	100.718	26.817	35.2304	81.7428	160.738	28.6254	31.6916	33.734	26.0121	146.594	69.2653	15.2819	102.065	147.736	658.745	44.1445	99.5136	208.223	143.535	219.916	69.526	21.4488	6.95336	68.4947	120.43	38.8638
89.0305	32.7167	92.1337	83.4979	674.505	13.2881	3.73611	108.267	142.423	53.442	452.774	52.4562	3.94226	73.3416	24.9336	17.9281	56.0251	32.947	84.1114	185.13	68.467	285.244	75.5293	51.3887	94.7123	24.7721	30.9895	77.3686	141.046	25.522	27.5969	41.0632	31.7886	131.198	64.012	13.6517	100.502	150.264	680.135	38.9481	96.0344	250.058	129.126	222.815	60.7414	25.9473	6.08249	81.2663	121.082	34.0579
89.1304	28.2591	83.2818	78.0582	631.516	11.8806	3.37797	110.877	131.797	48.4889	419.899	48.6635	3.52397	72.1234	22.2968	16.6363	49.0188	29.5243	76.8856	173.815	63.3169	260.983	65.6513	50.3943	85.8668	21.7998	26.731	71.1632	123.638	22.7493	23.9837	43.6506	33.9671	122.1	89.0372	12.1448	95.8758	157.173	771.598	34.1656	89.7782	290.794	115.54	220.815	52.2224	27.4222	5.31765	85.0561	118.038	29.5072
89.2303	24.3517	75.2762	72.1174	586.383	13.501	3.05488	105.35	121.193	43.9685	385.531	45.1419	3.11366	68.8694	19.8564	15.2373	42.767	26.4093	69.7653	160.758	56.9788	234.966	56.9316	46.2942	76.2163	19.3665	32.5361	64.2779	108.308	20.2748	20.8085	43.4484	41.7135	111.082	100.741	10.7714	89.5334	195.082	808.507	29.8241	82.0904	293.209	102.985	215.603	44.4795	27.2407	4.64752	93.1798	112.537	25.3829
89.3303	20.9484	68.039	66.0191	541.674	13.9868	2.76353	121.823	111.054	39.8506	351.059	41.8733	2.72697	64.8399	17.619	13.8284	37.2189	23.5964	62.9098	147.287	50.3074	209.537	49.2946	41.3159	66.7876	28.7732	32.6231	57.3674	94.839	18.0677	18.0275	57.3186	44.6669	127.353	104.438	9.5257	82.3669	224.09	809.149	25.9253	73.8564	336.675	91.5377	208.356	37.6736	26.185	4.06135	93.3925	105.504	21.7366
89.4302	17.9978	61.4972	59.9969	521.754	19.4652	2.50081	133.512	101.677	36.1048	328.448	38.8407	9.18476	60.6199	15.5835	12.4677	32.318	21.0684	60.8667	134.131	45.6871	185.79	42.6394	56.7769	66.7983	29.3255	30.1612	50.7865	83.0222	16.1	15.5988	62.9954	44.7832	130.086	105.18	8.40149	90.4968	238.032	803.703	22.4547	65.6424	337.59	81.1974	199.885	31.8016	24.7005	3.54922	89.5283	97.618	18.5604
89.5301	15.4478	55.5844	54.2041	492.838	22.0424	2.26423	151.521	92.9455	32.7018	304.283	36.0276	14.4374	56.4738	13.7437	11.1875	28.0062	18.8031	97.7767	122.752	43.7214	164.157	36.8585	58.8994	69.8626	41.6947	26.7546	44.71	93.1137	14.3462	13.4835	68.4209	66.1433	128.411	102.444	7.38934	95.7263	241.252	805.209	19.3873	57.7941	328.497	71.9184	190.753	37.2509	23.0395	3.1021	83.7321	89.3728	21.9716
89.63	13.2496	50.2399	48.7359	487.697	22.7997	2.05107	180.888	84.8903	29.6129	279.137	33.4185	34.3814	53.7602	12.0902	10.0038	24.226	16.7768	120.924	111.707	40.2482	144.731	31.8473	55.3561	66.9315	42.066	23.189	39.2075	93.0242	12.7833	22.5183	68.8812	76.0028	180.994	106.643	6.48408	101.644	237.018	799.467	16.6927	50.508	306.854	68.2406	182.951	36.7219	21.3427	2.71193	77.1891	81.117	22.0925
89.73	11.358	45.4093	43.6464	505.453	22.4474	1.8587	204.88	77.4955	26.8114	255.155	30.9986	44.6828	62.0436	10.6111	8.92233	20.922	14.9659	133.833	118.204	46.9066	127.434	28.1125	49.9202	61.3096	38.5719	19.8258	34.2884	87.9126	11.3906	28.1395	66.5065	78.9576	201.143	105.85	5.68063	101.579	227.777	827.627	22.3872	53.265	310.588	64.882	179.18	35.2056	19.6877	2.37145	70.5406	73.0912	20.6609
89.8299	9.73263	41.0431	38.9601	498.579	21.4467	1.68458	202.135	72.3335	24.2722	234.159	28.7545	52.0553	87.6755	9.29338	7.94221	18.0421	13.3481	139.243	119.074	48.1604	112.112	24.6214	44.1664	54.7513	40.2659	16.8103	29.9289	80.5998	24.9916	56.3707	62.614	77.8709	202.394	102.213	4.96433	110.206	215.343	822.077	27.0466	52.6653	295.523	70.8192	173.526	37.9379	18.1149	2.07419	64.1206	65.4542	18.5968
89.9298	8.33736	45.9098	34.6815	477.479	20.0945	1.52647	200.805	66.8247	21.9719	213.137	26.674	59.3353	95.6852	8.12364	7.05931	15.538	15.9943	145.676	114.778	46.2767	98.5818	21.4559	38.7168	48.1575	37.1398	14.1804	26.0885	72.5984	32.9768	72.3936	58.0092	74.5177	193.148	116.107	4.33203	111.496	201.047	794.927	29.1411	50.0338	281.563	71.33	166.726	36.1784	16.6439	6.8077	58.0914	58.3037	16.375
90.0297	7.14057	44.1447	30.8015	468.995	18.5801	1.38246	191.38	61.3915	19.8887	192.67	24.7452	64.2925	127.794	7.08842	6.26734	13.3654	16.5984	146.242	107.869	42.7125	110.02	29.1027	33.7852	41.9618	32.6628	11.9236	22.7195	64.6928	35.0029	80.0286	53.1765	69.9895	178.56	120.6	3.77774	108.224	185.853	754.615	37.0108	54.6632	260.316	71.6641	175.482	52.0725	15.2813	8.87011	52.5194	74.6265	14.2288
90.1296	6.11464	67.9339	27.3024	448.064	17.0222	1.25107	176.412	56.2276	18.0029	173.149	22.957	64.3071	137.151	6.17454	5.55907	11.4837	16.1332	142.695	99.8283	38.3856	109.46	31.1399	29.4148	36.347	28.1382	10.0055	19.7724	57.2652	34.138	82.0225	48.3992	64.9503	161.739	144.233	3.29493	102.265	170.448	706.964	40.8551	61.8019	240.606	73.2393	178.201	58.8767	36.4608	9.45992	68.5408	83.7187	12.2627
90.2296	5.23566	72.9175	24.1611	427.065	15.4934	1.13117	180.642	51.4109	17.4088	154.82	21.2985	73.7295	136.116	5.36989	4.92696	9.85639	15.1442	144.733	91.4985	33.8589	103.167	30.3036	25.5805	31.3641	24.0133	8.38523	17.1989	50.4782	31.9663	80.3365	43.8363	59.7966	144.51	153.479	2.8776	94.8693	155.31	689.027	41.9269	63.5073	219.044	74.8547	176.868	71.0445	53.5984	9.26644	73.863	87.5661	10.5135
90.3295	4.48292	72.6054	27.2774	400.878	14.0359	1.02185	171.628	46.963	16.5538	151.834	19.76	75.9716	130.532	10.1631	4.36381	8.45121	13.9338	144.326	83.3464	36.9629	94.4674	28.1062	22.2334	27.5577	24.1114	7.02157	14.9538	44.3772	29.2961	76.3576	45.1122	54.7585	141.832	154.183	2.51498	86.8603	141.208	657.698	48.385	68.8655	197.831	72.7133	172.872	84.2876	60.807	8.68279	73.4571	87.688	8.98403
90.4294	3.83842	83.5239	30.9268	372.819	12.6722	0.922285	188.47	42.8776	42.1432	145.61	18.3324	73.8383	133.333	13.2364	3.86284	7.23938	12.667	140.15	75.6162	36.7337	85.0903	25.3704	19.3187	23.996	32.588	5.87673	14.5003	38.9472	26.5311	71.056	46.4261	51.2426	140.665	149.959	2.20025	78.766	127.749	680.482	53.5569	81.2741	177.911	68.4981	167.183	83.4864	62.5063	7.93037	70.1232	87.1137	16.0326
90.5293	3.28653	80.8736	32.4404	344.736	11.4123	0.831635	183.909	39.1362	57.5661	137.299	17.0073	70.3641	129.548	15.0254	3.41779	6.19552	11.4304	133.454	73.4789	34.6234	75.9034	25.3099	16.7836	20.8961	37.3705	4.91713	13.5336	43.3735	23.8648	65.0996	45.3949	47.4388	133.115	143.031	1.92679	70.9143	122.169	675.678	58.1318	85.3697	232.557	63.2625	160.47	76.6621	61.2301	7.13119	65.4253	95.5048	25.7498
90.6293	7.51727	74.7148	32.486	317.621	10.2585	0.748917	215.688	35.7153	65.9923	127.76	15.7769	65.0852	122.998	15.8686	3.02285	5.29746	10.267	125.179	74.3807	31.5586	67.3127	32.685	14.58	18.0937	35.5604	4.11364	12.3388	58.0185	21.3827	58.9391	43.0726	43.6042	129.66	134.757	1.68866	93.591	115.073	670.757	59.0714	89.5977	305.707	57.6544	153.613	67.7576	58.4239	6.35007	74.3059	98.5286	42.2006
90.7292	9.43078	68.017	31.5524	299.151	16.0814	5.52153	218.655	51.4077	69.6623	117.627	19.4064	58.9734	115.475	16.0285	4.59725	4.52627	9.19554	116.022	81.5925	28.1166	59.4807	51.363	12.6653	15.6111	31.6759	9.9255	11.0791	86.8663	19.1152	52.87	44.1364	45.1219	121.387	125.959	1.48091	104.131	107.123	693.295	69.8022	99.6004	321.285	52.0619	146.784	58.6427	54.9063	5.61916	78.0488	97.7691	49.5084
90.8291	14.4791	61.6232	32.2679	282.091	21.521	8.45925	206.906	59.8519	70.1548	107.355	20.73	62.0342	107.805	15.7066	7.69569	3.86528	8.22133	106.497	82.2159	24.646	73.4754	73.2225	11.0017	13.4394	27.4435	11.748	23.0026	134.676	17.0655	47.0783	52.0828	44.4037	110.859	117.124	1.29971	106.82	103.86	687.966	74.3601	101.443	326.406	46.7075	140.413	50.1439	51.1352	4.95223	76.6525	94.4282	49.6033
90.929	16.4744	55.7419	31.7871	272.783	32.3568	14.804	190.116	61.2105	69.9463	97.2672	20.7893	61.0246	100.359	15.0567	9.24208	3.29976	7.34265	107.496	80.4284	24.9882	79.0389	82.4707	9.55652	11.5549	23.482	14.4532	28.2918	157.41	15.2237	44.5502	59.2313	42.4359	101.478	108.532	1.14208	106.456	98.8382	664.804	86.1838	98.213	328.558	41.7097	133.72	42.5715	47.3614	4.35287	72.6729	135.515	56.2928
91.0289	16.7011	50.3953	30.5233	278.025	37.6762	18.5074	172.354	59.2139	100.479	87.583	20.1765	57.6378	120.39	14.1951	9.80699	2.81657	6.55423	110.941	76.247	23.8357	77.3623	87.8169	8.30117	13.222	19.9766	14.548	29.7395	196.42	13.5744	41.3261	61.0211	39.8247	130.103	100.339	1.00556	118.37	97.4639	630.795	90.8778	92.0181	311.835	37.122	126.932	35.9881	43.7174	3.81927	67.5339	209.639	59.0901
91.1289	15.9517	45.5537	28.7753	271.13	39.5187	20.4005	155.541	55.742	117.525	78.4441	19.2263	52.9905	184.379	13.209	9.76681	2.40384	5.84922	117.109	72.1201	21.8962	72.3	85.2626	7.21084	13.1938	16.9487	13.4751	29.0429	207.385	12.9636	37.7758	59.7017	36.9386	140.877	92.6193	0.887889	121.385	93.9109	590.761	90.7368	87.012	287.752	32.9583	120.199	30.3441	40.2685	3.347	62.0173	276.285	56.4221
91.2288	14.7096	41.1749	26.7566	261.612	43.2222	35.5952	164.178	51.733	125.382	69.9345	18.1266	47.805	205.675	12.1629	9.36847	2.0508	5.22016	118.259	77.1793	19.6144	65.8897	78.9807	6.26392	12.3546	14.3614	11.9657	28.8115	201.501	12.007	34.1474	56.6686	33.9973	177.071	85.4038	0.786709	128.596	110.782	547.986	87.4344	85.019	296.002	29.2094	113.621	25.545	37.0422	2.93064	56.541	314.244	51.3684
91.3287	13.2635	43.376	24.6174	303.299	49.6257	58.5414	157.853	47.6462	127.078	62.0958	24.8398	42.5358	207.326	11.1032	8.77238	1.74767	4.65961	115.874	76.8191	17.2612	59.1845	71.2396	5.44142	11.1786	12.1617	10.3778	33.4413	187.62	10.9381	30.6022	52.7791	31.1277	208.403	78.694	0.699569	128.345	119.412	525.53	82.1786	89.3623	313.301	25.8531	107.261	21.4844	34.0451	2.56465	51.3183	398.916	72.0539
91.4286	11.7829	41.0572	27.9416	383.156	51.6931	71.8038	146.072	43.6988	124.742	54.9384	27.6323	37.4576	237.287	10.0629	8.08183	1.48605	4.16037	111.084	81.3489	15.0784	52.7068	63.2388	4.72692	14.6654	10.2961	17.8826	34.2775	170.546	9.87217	27.2393	48.5527	28.4	220.688	72.4759	0.623982	123.512	122.15	541.458	75.829	88.1826	304.028	22.8607	101.158	18.0587	31.2732	2.24383	46.4481	487.979	76.9101
91.5286	10.3536	37.6664	47.2816	412.649	51.1021	102.851	153.678	39.9854	119.859	48.5465	42.5538	34.9984	241.572	9.06454	7.36226	1.25917	3.71566	104.958	80.5363	17.1951	48.7254	58.8212	4.10616	15.4172	13.6318	19.8477	33.0252	159.771	22.9207	24.1147	44.2968	25.849	216.637	67.2696	0.557615	119.626	120.769	550.034	68.9875	83.6727	283.625	20.2008	104.376	15.1741	28.7166	1.96324	41.9664	602.059	74.0082
91.6285	9.03327	35.4852	74.2111	414.072	48.9467	120.151	154.695	36.5402	113.46	47.7458	49.1527	31.9368	234.364	8.12242	6.65362	1.06141	3.31923	116.501	76.8761	17.939	44.1313	53.184	3.56696	14.8089	13.6419	36.9431	30.7084	152.734	50.7889	21.2547	40.187	23.4881	203.765	62.2581	0.498546	112.874	116.595	548.669	62.0645	77.318	304.372	17.8416	104.673	12.7475	26.363	1.71772	37.8753	663.287	91.1094
91.7284	7.83783	32.5065	89.95	400.372	45.9343	128.078	145.962	33.3674	106.251	45.885	61.161	28.6565	269.777	17.0878	5.9795	18.5713	2.96543	121.423	71.8276	17.3946	43.9467	56.0836	3.09861	13.5856	12.3912	41.71	27.9324	154.989	65.7396	18.666	36.3174	21.3185	186.653	72.2596	0.445393	104.605	110.616	532.058	73.3692	70.1071	297.088	15.7524	107.555	10.7077	24.1993	1.50117	34.1593	686.328	92.999
91.8283	6.77444	54.9242	97.7663	379.031	42.5169	134.169	142.305	30.4575	98.7142	43.3364	65.6375	25.3955	275.246	22.8885	5.35282	29.8047	2.64937	121.588	66.233	16.1479	47.0345	54.1994	2.69179	12.1435	10.827	40.632	31.1025	162.145	69.326	16.3426	32.732	19.334	168.041	75.8363	0.397359	111.393	113.67	506.083	78.1738	62.682	277.928	16.6221	116.022	8.99367	22.2121	1.30686	30.7946	682.391	87.6205
91.9282	5.8362	57.3215	100.072	354.334	38.9786	142.323	132.482	27.7946	91.1682	40.3781	68.2424	22.2949	374.981	26.3226	4.77942	36.4529	2.36675	118.425	60.5681	14.5694	49.3667	50.0782	5.19455	10.6868	9.30012	39.1172	31.7243	156.845	67.4139	14.271	29.4451	17.5245	155.346	85.2335	2.21316	111.509	154.286	476.012	86.3187	55.4448	254.602	35.8725	129.426	7.55364	20.3886	4.2647	27.7539	659.98	90.5654
92.0282	5.01831	56.4996	100.046	328.699	35.493	143.723	159.601	25.3609	83.8205	37.2151	67.5102	19.431	416.849	28.0112	4.26053	39.7995	2.11388	113.022	55.0919	12.8876	47.7702	45.8071	7.68533	9.31487	7.92621	35.4461	33.5353	145.685	63.0302	12.4335	26.4533	15.878	141.085	88.0732	3.47424	107.514	191.686	472.56	88.597	48.6339	230.707	45.4739	136.034	6.34381	18.7161	5.54229	25.0094	625.487	98.7942
92.1281	4.30531	52.4763	97.0586	303.456	32.1618	140.711	160.748	23.1383	92.9242	33.9955	65.0302	16.8388	419.633	28.435	3.79391	40.8135	1.8878	108.526	49.9363	11.2376	44.3744	41.0092	12.7624	8.06985	17.0688	38.1818	38.3474	132.238	57.718	10.8109	23.7433	14.382	126.373	87.0598	4.99476	101.138	212.26	456.782	86.9533	51.5359	207.846	49.1309	138.022	5.3273	17.1824	5.9307	39.1083	583.662	99.6534
92.228	3.68708	62.4703	92.1878	283.622	29.0403	134.925	151.707	21.1098	96.3049	30.8242	61.6993	14.5266	450.463	27.9639	3.37542	40.2211	1.68562	133.448	45.1594	15.0605	40.3014	36.2358	13.7502	6.96422	33.373	36.4714	39.0387	118.396	52.2468	9.3834	21.2969	13.0243	120.611	83.8626	6.9665	93.5281	220.722	447.578	86.9015	51.0996	217.275	49.2184	136.911	8.84372	15.7762	5.8137	44.6944	537.992	93.3429
92.3279	3.15366	65.4979	86.2066	265.904	26.1542	127.5	139.231	19.2588	95.8901	27.7731	58.0198	12.4866	447.112	26.8803	3.00019	54.4599	1.54156	150.793	40.7773	16.4202	36.1275	31.7559	13.1103	5.9952	39.0112	49.5255	37.4717	105.111	46.9843	27.4237	19.0938	12.548	129.052	79.5068	8.23224	87.231	220.638	428.807	83.793	48.6383	233.087	47.2489	133.766	18.4336	14.4862	5.44837	55.4423	490.99	84.0917
92.4278	2.69273	61.9151	79.663	247.107	23.5103	128.338	126.152	17.57	93.0301	29.5095	54.2689	10.702	428.802	25.3982	2.66255	62.3698	1.39623	158.845	69.1909	16.3075	32.1351	28.2309	11.8986	5.15292	37.3411	51.5317	34.7642	92.8265	45.2199	37.9728	17.1131	17.8797	127.378	74.6161	8.95916	80.1793	214.685	404.398	83.5416	45.0429	227.474	44.1772	129.327	21.1581	13.3022	4.97741	58.6102	444.43	74.0833
92.5278	2.29915	63.9371	72.9391	228.385	21.1045	125.382	115.224	16.0292	88.6646	29.9144	50.5962	29.4955	419.588	23.6778	2.35859	65.764	1.25615	160.187	83.449	21.2577	28.4497	42.0066	10.559	25.6971	33.4251	58.1807	32.7912	84.696	66.1438	54.751	15.3343	20.2928	120.2	69.5649	9.2803	94.5596	204.861	377.052	82.5094	40.9077	212.786	40.5976	124.108	23.5306	12.2147	4.47787	68.4366	399.514	64.393
92.6277	1.95426	60.1865	83.6231	228.496	18.9256	123.44	118.677	15.8809	83.4429	29.3803	69.1882	56.8513	399.723	21.8375	5.27848	66.0065	1.12432	156.806	87.7966	23.3224	46.0552	54.3263	43.2188	33.9325	29.0212	56.6769	85.4751	96.433	72.5013	63.5069	17.5649	23.1705	110.335	64.5731	9.30128	99.9629	192.639	363.51	78.9136	58.0037	194.917	37.6544	118.463	22.7324	11.215	3.98983	70.5776	357.033	78.5421
92.7276	1.66264	59.3304	88.2593	220.577	35.7509	118.817	114.631	15.8478	77.8081	28.2065	76.9086	78.2538	434.48	19.9628	6.80868	64.1158	1.00224	150.214	86.627	30.0309	52.4076	68.6491	59.794	35.7456	24.8563	63.6113	109.658	96.9751	71.7196	66.8159	18.1585	23.9983	110.029	59.7653	9.10551	100.191	179.096	372.519	73.7659	65.9771	176.618	34.4168	112.635	27.4485	10.296	3.53286	68.6757	341.348	79.8908
92.8275	1.4102	55.1081	88.7284	208.622	44.5223	112.584	106.289	15.1508	72.0581	27.0225	78.6213	87.4202	459.912	21.7598	7.45582	60.845	0.890352	149.552	82.5298	32.2227	52.5738	71.6312	61.6801	41.0164	37.2244	61.8184	117.26	91.9601	67.6405	66.5219	17.8005	23.628	116.144	55.2075	10.0316	96.681	165.008	367.654	67.7838	80.897	169.68	31.1427	106.79	32.901	12.4696	3.11533	64.7757	332.018	77.5421
92.9275	1.19628	50.2552	86.4075	194.917	53.2116	105.478	108.337	21.3324	66.3891	25.4601	77.0934	88.8852	453.817	22.4266	7.55444	59.4818	0.788801	145.057	77.0182	31.7309	49.7595	68.8709	57.8416	40.9611	38.0058	56.2845	115.537	84.4745	62.2311	63.9346	16.9163	22.5872	113.819	50.9302	10.4737	90.9979	150.92	353.975	65.2934	86.555	172.246	27.9822	101.032	44.7907	13.1861	2.74074	60.0143	320.964	71.2134
93.0274	1.00967	45.5573	82.2968	180.752	56.5157	97.9993	102.74	46.8121	60.9258	23.6765	73.8934	85.6993	434.036	34.2159	7.32353	56.7126	0.697382	138.005	70.9644	29.7413	45.6687	63.4545	52.1099	38.3545	34.7773	49.5121	108.869	82.1771	56.4798	59.9744	15.7671	21.2006	106.947	46.9426	10.5571	100.879	137.209	334.998	61.3516	86.3014	164.105	28.4567	95.4374	46.4663	13.1049	16.3898	55.0124	304.081	66.9304
93.1273	0.851478	53.0636	81.4987	166.834	56.4923	90.4839	122.347	56.6566	90.4009	34.288	69.9052	79.8904	409.221	41.5262	6.90525	61.6087	0.615728	129.358	64.8604	28.3972	41.1902	61.3804	46.0818	34.6881	30.4826	54.9388	99.8636	94.5029	50.8668	55.2796	14.5116	19.6655	97.9015	43.2414	10.3801	103.281	135.433	313.147	56.5987	82.4404	151.715	27.5612	90.0481	74.9459	12.6038	22.5069	50.0996	283.669	60.4095
93.2272	0.717914	97.8577	78.5482	153.536	54.4855	83.1493	122.765	68.9889	107.034	40.7476	69.6477	72.7856	429.692	45.5116	6.88395	62.9983	0.543363	119.83	60.7552	26.1032	36.7722	66.0406	40.3862	30.7445	26.2205	56.6195	90.0445	99.572	45.609	50.2848	15.8589	18.0996	88.1005	39.8159	10.0192	100.994	130.596	290.067	51.4827	85.9826	138.129	31.9835	84.8892	81.47	17.6167	24.4569	45.4415	271.993	53.2777
93.3271	0.60237	103.448	74.2511	153.744	51.3671	76.1317	115.683	72.2182	114.907	44.1375	67.3523	65.2337	422.543	47.0672	6.60677	61.9781	0.479603	109.942	77.1517	23.3934	32.6268	64.4336	35.2377	27.4854	22.3613	53.0292	80.2737	96.6507	40.7896	45.2786	18.4706	16.5712	78.3633	36.6519	9.53346	119.16	123.789	266.853	46.3102	84.4592	124.749	33.2163	79.9743	81.1931	22.5777	46.6299	58.0564	257.651	67.3112
93.4271	0.506528	117.26	69.1846	148.484	71.6519	69.511	106.096	70.6191	116.896	45.2956	64.0466	60.237	444.754	46.8837	6.18875	59.363	0.423823	120.923	82.9045	22.7024	28.8404	77.1651	30.6775	30.4914	21.9175	60.5615	71.0139	89.9434	36.4248	40.4457	19.2455	15.1178	69.1393	44.404	9.53532	125.992	115.812	275.934	56.7616	79.9002	112.177	32.5661	75.3081	100.961	24.4186	55.52	62.0726	240.331	83.5035
93.527	0.422752	113.127	72.2876	167.817	81.2196	63.3285	96.0989	66.8416	115.025	44.8667	78.1398	54.8081	442.142	45.4905	5.70337	55.7527	0.375248	125.334	82.6882	21.0861	25.4349	78.864	26.6776	30.8747	30.1876	59.2701	62.4896	81.732	32.4985	35.8978	23.3803	21.5463	60.6516	47.5249	9.31873	125.602	107.247	281.545	61.5976	80.0606	100.634	35.3536	72.888	101.692	28.2744	57.1594	61.4966	221.459	85.4784
93.6269	0.350903	104.396	85.3917	172.33	84.8475	57.5991	86.5322	62.2126	110.704	43.3436	88.3134	49.0748	442.069	43.2901	5.19691	51.5834	0.332928	125.035	79.2621	35.1215	22.3997	75.0475	29.5709	29.114	30.2232	70.6355	54.7851	83.7259	28.9804	31.6957	24.8318	24.456	52.9871	47.8911	8.94675	120.783	98.5074	302.214	62.5848	76.7209	90.1646	47.4608	85.4788	101.031	55.8916	55.0094	80.2242	227.65	80.6463
93.7268	0.292693	95.0036	91.5881	170.905	84.0173	52.3202	77.6979	57.3861	104.916	41.0994	90.9744	43.4222	425.387	40.5848	4.69756	47.1664	0.295877	142.139	74.2426	41.2008	40.8562	68.7491	48.3513	26.436	27.4567	78.4113	49.4216	88.8656	25.8354	27.8657	24.7052	25.2566	46.1534	48.9939	8.46872	113.415	89.8814	316.307	61.0164	107.874	80.7296	52.4715	92.3217	95.117	68.5692	51.0362	86.4411	234.84	72.9445
93.8268	0.246499	86.0628	92.9983	202.231	80.5582	47.4778	69.6703	52.6749	98.3348	38.4139	89.567	38.076	402.004	37.599	4.22179	42.7196	0.26321	150.255	68.5651	42.4335	47.4728	61.6041	51.9211	24.468	23.9922	75.8594	44.0716	86.5627	23.0275	24.411	23.688	24.8264	40.1139	62.9982	7.92337	132.64	81.5622	366.062	57.8299	132.68	72.258	53.1923	95.9937	85.174	72.8907	46.34	99.4077	233.014	74.7095
93.9267	0.208553	77.846	91.1779	211.984	75.6535	43.0512	63.2998	48.2196	91.4177	35.4942	86.0445	33.1561	376.544	34.4976	8.5149	38.3908	0.234075	178.678	62.7605	40.8469	48.0379	54.465	68.9854	21.9832	20.609	90.5637	38.9946	80.7107	30.7697	27.5687	22.2044	23.7094	34.8096	78.1792	7.34109	139.633	73.6734	387.68	53.6963	142.167	66.0963	51.4162	96.7402	74.257	101.138	41.5202	101.846	225.027	99.1432
94.0266	0.176066	70.3783	87.2592	209.816	70.0601	39.0154	74.7836	44.0748	84.4703	32.4912	81.5089	28.7146	351.125	31.3994	10.7404	34.2763	0.207893	193.715	68.7329	37.7445	51.0631	47.75	70.3786	19.4071	17.5646	90.1592	35.401	73.4249	44.7936	28.5932	23.0268	22.24	30.172	84.5545	6.74564	138.845	66.2882	390.518	64.3976	141.869	59.8471	66.1523	95.5354	68.8866	120.659	36.8897	98.7666	213.026	107.61
94.1265	0.149894	63.6164	82.0586	201.334	64.2535	35.3434	85.8596	40.2527	79.1396	29.5117	76.5764	24.7605	326.682	28.3886	11.6523	49.0536	0.184235	198.997	69.2026	33.9484	59.0857	41.6392	69.1524	16.9495	14.9151	83.0701	32.6194	65.8276	53.6148	28.2163	44.2106	20.6212	29.9441	107.038	6.15532	133.298	68.7202	381.155	69.127	167.115	53.8958	97.6383	93.0592	61.2149	126.789	32.5981	92.981	198.606	135.083
94.2264	0.12891	57.5011	76.1578	201.511	58.5247	32.0076	105.484	36.7452	89.2922	26.6298	71.5863	21.2769	311.565	25.5217	11.7489	57.5024	0.162499	197.322	77.7576	29.9629	59.6877	36.1853	63.5785	14.7037	12.6434	76.5263	29.4975	60.7449	54.9631	26.9568	66.1	22.1308	28.3486	116.743	5.58387	133.944	68.5534	364.184	93.0054	175.393	48.3942	111.751	89.784	53.1414	125.611	28.7042	86.0501	182.936	138.879
94.3264	0.111234	51.9727	105.556	194.604	53.0444	28.9806	121.084	33.535	96.062	25.4119	66.7203	18.2324	293.158	22.8328	11.3574	61.4177	0.142325	190.831	100.489	26.0845	56.6922	31.3755	56.7631	12.7013	10.7091	67.7528	26.3469	54.9255	52.7479	25.1784	75.9912	27.6584	26.0764	134.405	5.04117	129.459	66.6046	351.86	105.353	172.928	53.8415	115.29	86.0368	45.5202	120.602	25.2171	78.8251	166.856	131.304
94.4263	0.0973005	46.9755	122.009	188.9	47.9055	26.2361	120.015	32.324	97.8517	38.3966	62.0708	15.5881	283.439	20.3382	10.6909	62.152	0.123406	186.594	108.723	22.4759	52.1337	27.1652	49.9791	10.9422	9.06711	58.6608	23.3695	49.0594	48.9814	23.1323	78.6959	29.8397	51.1153	140.518	4.53376	121.98	63.4833	357.028	109.711	166.469	99.7802	112.599	82.0421	38.6863	113.739	22.1201	71.7564	157.505	118.902
94.5262	0.0853344	42.4587	129.35	180.63	43.1515	23.749	112.516	30.926	114.405	46.5695	57.6801	13.3029	268.475	24.1805	9.8866	60.7169	0.102527	216.779	108.811	19.2147	47.0751	23.4975	43.7083	9.41067	7.67543	56.7742	20.6014	43.4896	47.1775	34.5013	77.2194	30.036	62.432	171.37	4.06532	112.932	59.6401	381.207	108.683	165.249	114.519	106.433	77.952	49.3964	106.133	19.3843	65.0687	146.514	105.069
94.6261	0.0756274	38.3762	130.401	169.915	59.0307	21.4956	102.953	57.8303	122.032	50.9941	53.5626	11.3359	251.759	26.1998	9.03131	57.8621	0.0836801	232.02	104.505	17.6981	42.055	20.3121	38.0956	8.08517	10.9301	64.7979	18.0838	38.3692	47.9228	40.5278	73.427	29.0931	65.6154	204.17	3.6372	103.248	55.4047	393.76	104.164	157.405	114.811	123.185	73.8685	54.5743	98.399	16.976	58.8615	134.711	91.4968
94.7261	0.0680567	34.6862	127.231	158.345	66.4163	19.4538	93.1515	67.8658	123.675	52.6863	55.7321	9.64823	234.9	123.391	8.17866	54.1379	0.0650077	236.41	98.0031	15.8826	37.6791	17.5512	33.1477	6.94299	12.4866	63.398	15.8265	33.7497	45.79	42.9196	68.4655	27.5336	64.1513	232.182	3.24882	93.5259	85.3322	390.572	97.5176	145.843	108.764	142.739	69.8585	59.952	90.8672	14.8605	53.1654	151.225	78.9611
94.826	0.0617623	31.351	121.342	146.611	68.4771	17.6036	83.8349	80.2498	123.947	52.4281	56.0252	8.20411	218.613	220.85	7.36025	49.9423	0.0498782	233.102	90.577	13.9953	33.5042	15.1611	28.8181	5.96019	11.8677	68.8211	23.9123	29.629	42.4219	42.9006	63.0306	25.6772	60.1926	259.362	2.89827	84.1349	119.334	385.612	89.7141	132.5	137.455	148.131	65.965	101.964	83.7054	13.005	47.9744	158.238	67.7564
94.9259	0.0566758	28.3365	113.817	135.192	67.2902	15.927	75.2569	82.566	120.77	50.8177	54.4446	6.97107	203.191	282.939	6.59356	45.5588	0.0389167	226.666	82.9499	14.1918	39.3381	15.0735	25.0433	5.11637	10.5664	74.6574	27.0874	25.9795	38.6504	41.3409	57.5351	23.7166	55.0506	267.19	2.58273	85.6098	171.407	371.355	108.563	118.642	158.225	158.777	62.2145	112.257	76.9895	11.3788	43.264	160.4	57.9316
95.0258	0.0526473	25.6119	105.426	124.337	64.2087	14.4078	73.1067	80.0981	157.445	48.3087	55.7234	5.92017	188.733	358.14	5.88716	41.1847	0.0293923	216.058	75.5196	13.5385	39.9759	14.1416	29.0255	4.39286	9.15274	71.5299	33.4873	22.7619	34.8854	38.8529	52.2156	21.7653	49.5076	263.666	2.29892	88.9577	202.603	351.508	117.066	115.365	158.801	158.387	58.6221	111.339	70.743	9.95427	41.9059	157.26	61.2786
95.1257	0.0492155	23.1493	96.7058	116.513	60.1063	13.0315	67.954	75.51	176.92	45.2419	54.6752	5.02581	175.244	444.423	5.24376	36.9527	0.0159209	202.821	68.4927	18.3631	48.3312	12.8504	28.3959	3.77176	7.83081	64.6585	35.277	21.5032	31.3182	35.8618	47.1993	19.8891	44.0153	253.724	2.04344	87.7763	218.622	386.197	118.491	119.503	159.527	151.665	55.1959	105.702	85.9353	8.70694	41.6531	150.555	76.737
95.2257	0.0464399	20.9235	88.0262	108.243	55.5398	11.7848	61.9358	70.1325	206.459	41.87	52.4243	4.26558	162.691	492.69	4.66244	32.9481	-0.0124021	188.107	61.9641	20.1136	49.6849	11.4589	34.9368	3.23957	6.66156	56.6499	34.4898	19.7106	28.028	32.658	42.547	18.1192	38.8204	240.394	1.81309	90.1261	223.786	397.515	115.23	137.699	167.106	153.69	51.939	95.0581	90.9795	10.3171	39.7508	148.852	89.8717
95.3256	0.0436851	18.9117	79.631	100.025	50.8577	10.6559	55.9357	65.8461	219.992	38.3777	61.443	3.61992	151.023	513.107	4.14046	29.2216	-0.0265428	172.756	55.9651	20.0232	47.601	31.0954	34.8433	2.78302	5.65169	48.75	32.3511	17.752	25.0376	29.4343	38.2791	16.4733	34.0448	235.869	5.26921	117.382	221.354	393.425	109.016	142.924	161.434	148.705	48.8513	83.071	92.209	10.6005	37.0812	145.395	92.6021
95.4255	0.0414252	17.0934	71.6745	92.1208	46.2718	9.63409	50.2969	61.0241	230.338	34.8966	64.3231	3.07192	140.186	513.524	3.67416	25.7987	-0.0552777	171.003	50.4916	18.8917	43.9807	40.9192	32.2341	2.39155	13.6698	41.5042	29.589	15.8184	22.342	26.3145	34.3928	14.9539	29.7351	226.187	7.64374	129.871	213.77	379.505	101.088	139.984	156.97	153.401	45.9308	89.7278	89.6378	10.1913	34.1304	140.01	87.645
95.5254	0.0389208	15.4499	64.2462	84.6622	65.6328	8.70967	45.1316	56.1598	230.81	31.5184	71.9127	2.60703	130.123	499.96	3.25924	22.6868	-0.0695715	192.748	45.5204	17.2296	39.8219	84.0258	28.8613	2.05552	15.1382	35.1047	26.6278	14.0024	19.9239	23.3733	30.8716	13.5608	25.8943	224.756	11.0553	132.82	202.848	374.094	92.3185	132.173	146.575	149.808	43.1738	85.6505	102.504	9.44967	64.9651	132.257	79.413
95.6254	0.0365061	13.9644	57.3901	77.7043	74.8617	28.1566	40.4556	51.4847	224.88	28.3042	73.7101	2.21273	120.781	476.997	2.89118	19.8815	-0.0754552	202.801	48.0646	15.3555	35.6334	101.935	25.4471	1.76695	14.2456	29.5719	23.7061	12.3436	17.7605	20.6515	30.0934	12.2945	22.5011	217.185	13.2669	129.79	189.926	391.936	83.308	121.715	134.145	141.595	40.5754	78.4519	105.74	9.48026	78.0562	136.411	86.2103
95.7253	0.0339252	12.6218	56.9453	71.2609	77.7237	39.9813	50.4412	49.0712	214.968	42.8356	72.3789	1.87834	112.11	448.086	2.5655	17.3706	-0.0741688	204.356	47.5131	13.4618	31.6612	104.715	22.2693	1.51889	13.5233	24.8488	20.9505	10.8525	15.8284	18.1666	31.4308	11.1293	19.5217	206.314	14.5624	130.525	175.974	399.065	97.4613	127.371	121.492	131.061	38.1302	69.2456	103.762	27.0594	81.4664	135.334	83.593
95.8252	0.0311895	11.4081	54.9583	70.4327	76.6883	46.5481	56.4311	45.8407	210.463	57.1898	69.4291	1.5948	104.06	415.801	2.27827	15.1366	-0.0692668	242.639	45.3146	11.659	28.0114	99.9045	19.4161	1.3049	12.0344	20.8471	18.4211	9.52528	14.1044	15.9212	30.9874	10.0648	16.9173	212.212	15.167	130.181	168.611	418.189	103.282	125.363	113.868	119.624	35.8313	76.626	100.496	34.6248	81.5443	130.686	76.7323
95.9251	0.0284725	10.3111	52.0029	67.8912	73.3655	52.8793	89.726	52.3495	201.859	65.6329	65.7116	1.35439	96.5875	382.031	2.02548	13.1586	-0.0629706	271.393	42.3162	10.005	24.7172	91.6516	16.8972	1.12014	10.422	17.473	16.1392	8.35097	12.5672	13.9078	29.5498	9.10492	14.6479	213.963	15.2586	125.225	159.047	418.542	108.786	118.748	114.047	108.136	33.672	76.8255	118.341	36.6794	98.1822	144.625	68.342
96.025	0.0259441	10.1239	48.49	67.1387	68.7963	67.8852	105.887	53.1298	190.836	69.726	61.7019	1.15056	89.6518	348.136	1.80345	11.4143	-0.0565823	284.159	39.0063	8.52488	21.7747	82.1958	14.6915	0.960539	8.9158	14.6358	14.1039	7.31591	11.1969	12.1138	27.6018	8.23486	12.6751	219.35	14.9774	117.612	148.226	406.771	108.542	109.944	107.994	97.0918	31.645	70.9507	123.663	35.8115	102.56	150.055	59.7988
96.125	4.16462	9.39216	44.71	64.3777	74.5511	75.7511	105.934	57.5383	182.041	70.6759	57.661	0.977738	87.8311	315.068	1.60848	9.88221	-0.0509395	285.416	35.6611	7.22354	19.1629	72.7072	12.7677	0.823967	7.58423	12.2546	12.3027	6.40595	9.97584	10.5234	75.2014	7.44655	10.9631	228.576	14.4327	126.928	143.466	387.512	104.54	99.8289	99.538	88.7778	29.7426	88.7199	122.166	33.4962	111.156	149.464	51.7595
96.2249	18.764	8.56168	40.8647	60.6418	94.9849	78.7797	99.6999	57.1185	171.428	69.4093	53.7286	0.831109	83.7192	285.437	1.43716	8.54231	-0.0463839	278.597	32.4306	6.09416	20.0505	63.762	11.0931	0.702825	6.43439	10.258	10.7171	5.60748	8.88802	9.11961	145.141	6.72722	9.47917	227.013	13.7096	132.345	136.362	363.969	98.2197	96.221	90.4841	80.3523	27.9572	102.315	117.11	30.5623	110.848	144.743	44.4983
96.3248	25.743	20.55	37.4651	56.517	107.434	78.5931	91.3864	73.0886	159.924	67.1329	49.9756	0.706544	78.7508	257.039	1.28663	7.37422	-0.042761	266.321	32.6002	5.12357	32.8566	55.6113	9.63693	0.596399	5.45195	8.58495	9.32666	14.9819	7.91899	7.88533	181.026	6.07251	8.1942	219.299	12.8735	130.849	129.634	338.335	90.6043	89.8781	81.6556	72.2074	39.2059	121.115	110.344	27.4658	105.974	154.384	58.9611
96.4247	28.203	22.4251	34.0877	55.9677	111.067	76.3298	82.7534	82.0501	155.517	66.5584	46.4343	0.600593	76.1055	241.703	1.15422	11.3765	-0.0397202	250.563	32.6754	4.2958	37.1996	48.3311	8.37142	0.506682	4.61666	7.18301	8.11058	23.336	7.05569	6.804	236.081	5.48515	7.08218	247.72	11.9745	138.514	121.547	312.084	106.71	82.135	81.3184	64.5573	45.9741	119.864	102.909	24.4478	138.485	156.571	61.7781
96.5247	28.0708	21.4265	30.825	53.718	109.314	72.7833	119.825	95.8693	148.459	64.3421	43.1151	0.510474	72.0717	224.47	1.0374	16.6886	-0.0368433	232.798	31.4097	4.79047	37.2386	41.9076	7.27183	0.428002	3.90817	6.00809	7.04903	26.1898	7.00763	5.85994	261.769	4.95322	6.12026	256.612	11.0506	150.182	119.237	306.046	124.918	78.2001	76.7995	57.5053	80.2257	110.022	128.65	22.5413	150.54	153.556	87.1318
96.6246	26.532	19.7142	27.7358	50.6337	104.413	68.5026	127.196	98.1821	151.326	62.334	40.0173	0.433878	67.5768	206.377	0.933938	20.7363	24.5068	214.111	29.4728	4.81335	35.2079	36.2834	8.26212	0.353752	3.30791	5.02292	6.12369	26.1727	6.62201	5.03846	301.976	4.47514	5.2884	265.554	10.1298	151.887	125.935	308.351	159.292	72.4362	70.6945	51.0865	101.523	97.3515	137.795	26.3668	163.462	147.047	101.95
96.7245	36.2074	17.9232	32.5499	55.0172	97.8067	67.0225	122.56	101.247	149.091	59.2339	37.1341	6.26338	63.0477	188.17	0.841779	22.8252	35.8744	195.284	27.2526	4.56696	32.2947	31.3831	8.02847	0.286017	8.74999	4.19434	5.31805	24.7387	10.3735	4.32603	313.233	4.04557	4.5691	262.718	9.23275	147.399	127.172	301.007	176.167	75.3353	64.2249	45.2957	119.335	84.3082	137.829	39.1506	168.966	138.316	112.77
96.8244	48.0403	16.2313	34.7911	55.6148	101.371	67.8805	113.52	111.962	143.615	55.4573	34.4552	9.73354	58.6746	170.376	0.759306	23.5263	39.999	176.866	24.9695	4.87115	29.1178	27.127	14.998	0.229369	9.79512	3.50054	4.61714	29.0235	11.5903	3.7102	307.634	3.65677	3.94722	254.858	8.37412	139.264	140.068	287.647	180.984	76.8246	57.9449	40.1043	136.527	72.1153	138.076	52.6547	168.3	128.307	119.759
96.9243	51.9815	14.6801	35.2516	53.9931	99.9202	66.5849	103.298	112.139	136.19	51.3124	31.965	11.3545	54.5348	153.351	0.685005	23.2674	40.2408	159.232	22.7448	5.54678	25.9889	23.4382	16.5404	0.177929	9.24966	2.92429	4.00779	32.0647	11.5593	3.17968	292.796	3.30611	3.40962	242.69	7.56386	134.996	145.186	278.813	183.129	85.1521	52.0863	35.4714	145.524	81.2481	133.386	56.7996	164.561	143.509	114.971
97.0243	51.4145	13.2715	34.5122	51.2365	95.53	63.9292	95.3063	107.405	127.703	47.0237	29.6579	11.801	50.6539	137.321	0.617518	22.3687	38.4926	142.62	20.6412	5.63159	23.0554	20.2452	15.9051	0.143923	8.21374	2.43704	3.47826	31.8193	17.8847	2.72424	273.172	2.98977	2.94499	228.411	6.8079	127.448	146.686	276.03	188.471	86.5963	46.7274	34.7342	148.929	82.2117	126.247	55.9469	187.394	149.84	104.977
97.1242	48.4193	11.9963	32.9953	47.9673	89.5422	60.4641	98.3795	100.59	118.759	42.7519	27.5186	11.5283	47.0335	122.421	0.555621	21.0667	36.6491	140.354	18.6873	5.37623	30.5285	17.4838	14.4888	0.109069	7.1064	2.02649	3.01831	29.9644	19.9161	2.33469	251.583	2.7054	2.54356	213.35	8.61902	123.369	143.799	266.313	190.609	98.4635	41.8754	37.2666	176.085	76.2507	118.058	52.5857	198.101	149.876	93.2128
97.2241	44.2567	10.8432	31.0056	52.386	82.8129	56.5693	93.7704	93.0978	109.76	38.6082	25.5286	10.8399	43.6645	108.71	0.498174	19.5335	41.9229	136.182	16.8924	6.07886	32.4376	15.097	12.8801	0.077328	6.07665	1.6911	2.61933	27.4157	19.8347	2.00276	229.706	2.4489	2.19685	198.29	10.4125	146.286	137.974	252.401	185.267	110.814	37.5059	37.1947	190.99	67.7518	109.6	48.1186	195.179	157.655	81.4101
97.324	39.6751	9.80078	28.7601	52.9293	75.8791	52.5025	95.4113	85.6132	100.97	34.6669	23.6873	10.5293	40.5332	96.1994	0.443983	17.8922	42.6608	129.597	15.2544	7.78308	31.5692	13.0348	11.317	0.0563362	8.6498	1.40692	2.27358	24.6634	18.7697	1.72093	208.502	2.21832	1.8975	189.288	11.4721	155.053	130.288	236.183	282.441	113.615	33.5825	35.6272	197.513	58.8125	101.294	43.3199	185.373	158.462	70.3845
97.424	48.1709	8.85854	26.4108	51.3723	75.9664	48.4363	90.4194	78.4533	92.5518	30.9739	21.9771	9.86392	37.6249	87.5893	0.391986	16.229	41.0525	122.391	13.7657	8.33158	29.4143	11.2534	9.88656	0.0416392	18.5274	1.15446	1.97443	21.9604	17.2999	1.48232	188.491	2.01034	7.95771	184.731	11.9785	154.794	121.529	218.94	435.068	127.529	30.0654	33.2636	198.363	50.3758	93.3579	38.6025	172.444	161.574	60.4665
97.5239	50.286	8.0068	24.0621	48.7427	88.9714	44.4826	83.138	71.7519	96.4889	27.5545	20.3818	9.01764	34.9246	87.4501	0.341365	14.6029	46.4777	116.696	12.4156	8.19411	26.7602	9.71483	8.61233	0.0301923	33.6222	0.952703	9.3469	19.4291	15.7171	1.28058	169.923	1.82173	10.9135	176.565	12.0747	164.137	112.265	226.714	587.834	135.759	26.9151	30.5388	195.439	42.8116	85.8954	34.173	158.458	159.052	51.7366
97.6238	48.812	7.23683	27.4514	45.6293	93.5871	40.7109	75.3943	65.5519	96.43	24.4189	18.9034	8.1022	32.4175	84.9933	0.291707	13.0522	47.081	128.261	11.1926	13.0189	29.6639	8.38613	12.6975	0.0214677	35.6617	0.786908	12.8612	18.8273	14.1634	1.10979	152.885	1.65208	12.0099	184.369	11.873	178.932	102.903	231.15	728.375	134.965	24.094	27.7181	208.165	36.2122	78.9438	30.1219	151.129	152.722	44.1526
97.7237	45.4583	20.856	28.8948	59.7624	93.0378	37.1613	67.9274	59.8515	93.7861	30.5216	17.5267	7.1873	30.09	80.9842	0.242712	11.6004	45.1994	132.882	10.0854	15.0578	29.4259	7.23901	13.313	0.0150553	33.0765	0.649935	14.1184	19.3625	12.7037	0.964533	137.367	1.49859	12.0257	183.317	11.4607	181.512	93.7233	227.388	894.133	156.776	21.5681	24.958	212.945	30.543	100.615	26.4757	149.175	143.952	37.6176
97.8236	41.2549	23.1536	28.9987	65.2634	89.4281	33.8532	104.312	54.6288	89.5406	33.941	16.2533	6.31446	27.9295	75.9987	0.193874	10.2604	42.1388	144.218	23.2525	15.4043	27.692	6.24917	12.5637	0.010357	41.239	0.5372	14.0952	20.0541	11.3636	0.839967	133.889	1.35901	11.4441	177.209	10.9056	191.365	84.9132	218.443	1026.87	164.002	19.3063	22.3461	212.372	25.7168	108.583	23.2269	157.549	133.752	32.0153
97.9236	36.808	22.2207	28.2069	94.1216	84.121	30.7923	115.829	61.5106	87.84	35.3972	15.0799	5.50652	25.9241	72.1239	0.146592	11.3356	57.0811	148.249	29.419	14.7707	25.3351	5.39569	11.3508	0.00721205	40.222	0.444693	13.383	19.3025	10.1488	0.731963	126.792	1.23202	10.5611	168.379	10.2591	190.899	80.3006	206.408	1212.29	161.382	17.2811	32.0463	212.625	21.6303	109.014	20.3508	155.151	122.863	27.2284
98.0235	32.4607	20.4729	26.842	106.327	77.989	27.975	119.124	62.0714	84.3652	35.4455	13.9613	11.7335	24.0622	67.4703	0.104439	11.7094	62.0412	147.066	31.565	13.6148	22.8088	5.17991	10.0513	0.00565295	36.1786	0.368635	14.4524	22.6159	12.6808	0.637291	125.989	1.11626	9.55505	158.251	9.56031	183.653	74.9863	192.723	1290.83	152.848	15.4675	36.3114	209.058	48.9541	105.436	17.8156	147.317	115.299	23.1468
98.1234	28.3949	18.6212	25.136	109.167	71.5815	25.392	113.376	59.6668	81.2749	34.5114	12.9285	14.9042	29.0285	64.9869	0.064577	11.5987	61.6842	142.274	31.4579	12.2243	20.34	4.7699	8.81485	2.77028	32.8923	0.305687	14.3125	34.8833	13.2081	3.69765	120.713	1.01036	9.12716	147.68	8.83852	172.499	70.6564	217.692	1296.59	141.06	13.8434	44.8889	203.019	56.9953	101.82	15.5871	137.021	106.758	19.6713
98.2233	24.6949	16.866	23.2534	106.879	65.2357	23.031	104.446	55.9854	77.078	32.9181	11.9857	24.4891	30.1269	61.4982	0.0362348	11.1646	58.6343	135.09	31.2511	10.7757	18.0348	4.28837	7.69358	3.92255	33.1544	0.253184	13.5269	39.0398	12.7708	5.52134	113.099	0.913243	18.2769	137.173	8.11541	159.349	84.4713	227.566	1254.48	127.787	12.3888	47.9814	207.051	58.4304	96.3503	13.6321	125.896	97.79	36.0143
98.3232	21.3876	15.2548	31.2773	103.766	59.1507	21.1499	94.8023	51.8681	72.2781	37.1921	11.1007	29.0763	29.4769	57.4024	0.0185612	10.526	54.3538	126.429	29.8879	18.5554	15.9349	3.79992	10.9775	4.22849	30.1955	0.209195	12.432	38.9652	11.9053	6.48841	104.451	0.824154	22.4319	127.017	7.40687	145.448	91.7056	227.416	1182.51	114.174	11.0857	47.7916	206.083	79.9848	90.0897	11.9192	114.82	105.079	45.4186
98.4232	33.6188	13.7911	35.6952	98.4723	60.9112	19.3562	85.4501	47.7249	67.2174	39.1552	10.2946	30.4794	31.4132	52.993	8.82389	9.7691	50.4555	116.97	27.9559	22.6759	21.311	3.33691	15.8932	4.10905	26.4137	0.172332	11.2252	36.8057	10.8845	10.5513	117.54	0.742468	23.625	117.368	6.72442	146.971	94.225	220.802	1093.53	100.937	9.91867	45.7214	201.817	83.1187	83.6291	10.4199	104.239	115.943	46.7732
98.5231	38.5304	12.4659	37.5797	92.1906	59.8123	17.6661	81.8537	43.7475	62.1243	39.4544	9.54239	29.9232	31.0845	48.4835	13.7225	8.95558	55.4018	123.569	31.4086	23.7941	25.1114	2.91385	16.5885	3.79312	30.3292	0.141615	10.0181	33.7345	11.9219	13.7057	120.469	0.66767	23.124	108.301	6.07617	142.551	93.4373	210.204	996.56	88.4961	8.87421	42.6545	195.437	78.0278	77.288	9.10846	95.5771	120.08	44.2577
98.623	39.1948	19.824	42.8919	85.5983	57.0471	16.088	108.352	40.0179	57.1476	38.5862	8.85325	33.8663	29.7689	44.0257	16.1112	15.5417	55.3462	135.837	32.0122	23.1468	25.5549	2.53532	36.1519	3.40282	28.8717	0.116285	8.87101	30.3804	11.7898	15.2291	117.521	0.599359	24.5038	109.541	5.46764	134.634	90.3987	214.832	897.788	93.7776	23.7846	39.1402	187.767	69.768	71.2314	7.96187	87.0565	119.461	40.095
98.7229	37.5089	27.3579	62.49	99.2376	66.6796	14.6256	121.769	36.564	52.3806	36.9281	8.20347	34.6672	28.0673	39.7244	16.916	19.5044	52.7442	140.743	31.0558	31.7206	30.8311	2.20094	40.9202	3.00137	25.7219	0.0956797	7.81272	27.0693	11.1179	15.6546	111.351	0.537214	36.22	106.965	4.90225	124.856	85.895	218.246	801.333	101.953	29.0313	43.4404	179.376	67.7887	80.1083	6.9598	103.618	115.583	35.4394
98.8229	34.6298	27.5651	73.6928	103.095	70.071	13.279	139.906	45.9544	47.8782	34.765	7.544	34.5143	26.2596	39.0992	17.6571	73.9074	48.9656	140.375	29.2966	34.8809	31.6686	1.90782	39.7108	2.61966	22.2866	0.079134	8.10788	39.2141	10.2279	15.3627	103.589	0.480915	40.9112	102.273	4.38173	114.289	80.5063	214.191	741.976	111.891	29.7666	52.5966	170.653	71.3501	82.0146	10.7822	107.725	109.573	30.8661
98.9228	36.5907	25.7677	86.49	101.567	69.6212	12.0455	189.985	48.3506	43.6689	32.3092	6.98295	32.8477	24.4734	37.6073	28.1283	108.327	44.7631	136.333	44.4256	34.7961	30.3282	1.65194	36.3177	3.47794	19.0703	0.0660204	7.86508	43.0744	16.5456	14.6229	95.2203	0.430058	41.4931	113.288	3.90635	103.621	74.6555	205.433	676.853	113.17	28.4879	55.7055	161.863	67.3574	82.2718	12.1713	105.255	102.269	26.6395
99.0227	35.7486	23.5463	92.4492	97.1995	66.8969	10.9203	214.547	49.685	39.7632	29.7163	6.47397	30.3562	22.764	35.55	33.2744	222.987	71.9122	129.834	50.8035	105.09	54.339	1.42911	32.345	3.67031	16.2243	0.0556311	7.34424	42.6341	29.4062	13.6232	86.8279	0.384273	41.6764	123.095	12.1072	93.2805	81.7872	193.89	620.799	109.092	26.3961	55.2083	153.182	60.4014	79.5366	12.2445	99.5069	94.2848	22.8603
99.1226	51.2288	21.359	93.6759	91.461	62.9126	9.89697	261.401	48.1722	36.16	27.0986	6.00004	34.8044	21.1531	33.1529	35.0596	329.766	102.302	213.552	52.2087	173.405	66.1634	10.5778	64.6662	4.68404	13.7659	0.0472153	6.6989	40.0942	36.6743	12.4932	78.7432	0.343278	39.7316	134.252	37.9213	83.5169	86.1746	180.882	562.133	104.868	37.8588	52.6571	144.727	52.701	75.3115	13.0925	92.3189	86.0661	19.5457
99.2225	61.7684	19.3281	91.7129	85.1874	58.3176	8.96796	283.871	45.3995	32.8502	24.5348	5.55745	35.8629	19.6461	30.5831	40.9497	401.781	120.104	281.051	50.8771	270.543	68.2018	15.8309	72.1796	4.87529	11.6653	0.0400715	6.01806	67.8679	38.1728	11.3205	93.0684	0.307005	50.6099	136.632	55.6947	74.4642	86.8914	176.809	507.473	97.7741	80.4592	49.0291	136.568	50.7409	70.4438	33.3404	84.6963	77.9254	27.3464
99.3225	64.2874	17.4761	87.683	78.8463	57.3816	8.12532	275.873	73.3514	29.8203	22.0786	5.14611	34.8554	18.2417	27.9615	55.1288	437.899	123.592	327.07	48.1234	354.151	65.4279	25.5108	69.7051	4.66012	9.87947	0.0336822	5.35176	79.1617	38.6019	10.1625	97.6354	0.275406	54.1321	133.897	67.2624	78.2874	112.956	169.111	453.733	96.541	96.7655	44.9306	128.75	45.9548	65.4084	41.9406	77.1747	70.0742	29.1657
99.4224	62.3016	15.7973	82.3958	76.3869	64.1801	7.36081	257.839	83.2077	27.9773	19.7643	4.7657	32.6642	16.9355	25.3743	61.4452	448.668	119.623	350.397	52.2422	422.119	60.4954	28.7579	63.6155	4.26359	8.36484	0.027811	4.72653	80.4257	38.4199	9.05553	96.4904	6.57163	53.4194	128.307	74.0894	81.7667	127.85	159.295	424.666	91.6349	98.6992	44.2245	121.295	40.3154	60.4571	52.7886	70.0252	62.6494	28.0547
[truncated: 2,113 more rows]
[truncated: 222 more columns]
