# Supplementary material for: Dynamic and selective engrams emerge with memory consolidation
Source: Nat Neurosci. 2024 Jan 19;27(3):561–72. doi: 10.1038/s41593-023-01551-w (PMC10917686; doi:10.1038/s41593-023-01551-w)
Supplement: Supplementary file 5 — Statistical Source Data [file 41593_2023_1551_MOESM5_ESM.zip › Source Data Fig. 4 - Mouse 2 Home Cage at Delay = 0h.xlsx]

## Sheet: Mouse 2 Home Cage @ 0h
Time (s) / Cell	1	2	3	4	5	6	7	8	9	10	11	12	13	14	15	16	17	18	19	20	21	22	23	24	25	26	27	28	29	30	31	32	33	34	35	36	37	38	39	40	41	42	43	44	45	46	47	48	49
0	0.00104703	0.00014695	-0.000978857	0.000774052	0.000148817	7.71962e-05	-0.000117606	-0.000569808	0.000623416	0.000537706	-0.000464595	2.03448e-05	-0.000561047	0.000216541	-0.000328768	-0.00118596	0.00332758	-0.000213753	-0.000399951	0.000837885	1.38928e-06	0.000559449	9.32314e-05	-0.000756376	1.30404e-06	0.000317812	0.000123392	0.000592065	0.00027374	-0.000918814	-0.000604102	-0.000424356	-0.00213859	-0.000230113	7.79539	7.09058	0.00733342	0.00210029	-0.00169676	-0.00180924	-0.000959014	0.00104997	-0.00118908	0.000343078	5.15926e-05	0.00117368	0.000778755	0.000150884	0.000633114
0.099922	1.05482	2.0505	17.2908	13.0881	1.53157	-7.75303e-05	-0.000367255	-0.00190831	0.00119006	0.00128392	4.98876	0.000282979	-0.00124184	0.000805659	-0.00126168	-0.00225215	8.46697	1.88412	13.9832	0.116603	17.1258	-0.000495683	10.3888	8.08767	0.000135146	3.82226	8.67099	0.00135355	0.000822563	-0.0019852	-0.00270856	0.1897	3.82898	0.000228715	43.4577	23.8181	0.0056353	0.00511408	-0.00314792	16.34	-0.0019888	0.00162893	-0.00458632	0.00112245	10.5285	20.3141	17.2877	13.1142	0.00136658
0.199844	1.52538	19.0024	28.9418	20.1165	2.52332	-0.000179577	8.9573	-0.00373271	0.00132388	0.00169039	7.39565	30.4823	-0.00168268	0.00176626	9.48831	-0.0020791	13.2855	22.7157	21.2324	0.268269	25.6726	-0.00351959	15.9433	17.6655	0.0359668	9.57806	13.9143	11.0722	0.00150083	-0.00294341	-0.00623159	4.75287	7.8942	0.0018191	71.9514	38.4783	8.26203	0.00751805	19.7367	26.0318	-0.00307373	0.00311273	1.92438	12.9279	16.2778	31.2521	25.6407	20.275	0.00186523
0.299766	1.67429	21.7449	41.7595	23.4625	3.12073	-0.000256834	15.0763	-0.00574312	0.000967367	0.00180002	8.29836	49.6211	-0.00183564	2.20937	14.6512	-0.00173258	30.8202	34.3886	30.7738	0.346036	33.5357	-0.0076977	17.5126	22.626	0.0515964	12.1196	15.6662	18.1922	0.83187	1.28741	-0.0106028	17.4623	13.0284	0.00452787	88.7525	46.8091	13.5004	0.00911799	32.2204	31.1725	13.0784	10.4083	3.08732	20.1389	18.9633	39.6917	28.8305	23.2497	6.22526
0.399688	6.79177	20.8919	57.3137	24.6011	4.65803	-0.000270872	19.0314	-0.00776096	0.00013483	0.00180046	8.35059	56.3651	10.3521	11.9597	21.1944	-0.00176653	40.2507	54.6684	34.6322	7.27975	36.1453	-0.0118211	17.0399	24.584	1.30601	12.7245	20.9931	20.4006	1.15242	2.04069	-0.0143751	24.0168	22.3328	0.00802061	97.3594	58.7228	16.6047	0.0100955	39.448	34.2262	21.4083	16.8628	3.7319	23.5297	23.2369	42.8139	29.1166	40.3518	9.0673
0.49961	19.8863	19.2365	67.5085	24.4453	9.26431	0.00014984	21.3548	-0.00960627	-0.00113598	0.00182715	14.1241	58.5201	23.6558	17.3741	24.0396	-0.00223311	48.31	64.5673	35.0557	11.0552	35.7304	-0.0148463	15.611	24.6468	12.6325	12.2234	22.3347	20.095	1.22751	8.63187	-0.0155863	26.808	31.2022	0.0118113	100.308	64.6891	18.2132	0.0104915	42.9301	41.8991	26.345	20.5865	10.1189	24.4372	48.4156	42.6886	36.7991	70.3392	12.2038
0.599532	25.3444	33.1601	72.8533	23.5572	12.1137	20.0103	22.4643	-0.0111157	-0.00276043	0.00192865	17.4775	56.7165	36.5935	19.8932	37.5729	-0.00276093	51.2304	67.695	33.5008	12.7471	40.5594	-0.0164727	13.8192	39.6171	17.4669	12.9852	21.5835	22.5313	1.18903	12.4029	-0.0130038	27.3457	38.4753	0.0156248	107.336	66.6496	18.7865	17.9709	69.5604	45.1768	28.8865	22.4424	13.8689	23.7936	61.1636	40.6724	39.0861	91.0516	13.0805
0.699454	26.6363	34.1936	75.809	22.2808	13.6904	31.7426	29.0575	-0.0121852	-0.00467033	7.64635	18.3607	54.4035	41.1258	20.529	43.7644	-0.00329744	66.9221	66.5559	35.1982	13.1058	56.9711	-0.0168673	11.9777	49.8279	18.841	14.0233	19.8263	22.1924	1.10226	14.2869	1.1674	30.1327	46.3325	0.0191846	108.966	84.2067	18.654	29.4698	84.9504	62.3343	38.6619	23.0394	15.8424	25.374	66.0382	37.644	38.3902	99.0006	12.7332
0.799376	25.7525	32.0666	75.8639	20.8245	14.3589	39.3571	32.9976	-0.0126456	-0.00664933	12.4065	28.2993	62.5101	54.0309	34.2323	45.3017	-0.00370058	77.9056	62.8683	52.6837	12.6483	64.0645	4.50064	10.2417	53.7098	18.4395	24.9724	21.8639	32.9517	7.47686	14.9314	2.8378	30.5363	48.0395	0.0222619	119.251	93.0747	22.0217	36.3243	92.6437	70.83	44.0753	22.8055	23.7907	25.0929	80.1878	34.1623	43.6192	98.3959	11.7728
0.899298	23.8222	29.3299	73.8849	19.3128	22.4445	44.9327	34.9598	6.19402	-0.00854023	15.1091	48.0588	63.3574	57.8294	41.051	44.0052	-0.00442221	87.5481	57.7937	59.9446	17.0531	64.6872	6.5952	8.67896	53.6085	20.8548	29.3637	36.0281	35.9221	9.87043	14.7831	3.69826	30.4694	46.4327	0.0247452	122.7	96.085	39.4968	39.8798	107.17	73.5505	46.4372	22.0398	28.1372	27.734	85.0684	30.5745	44.2667	113.896	10.5541
0.99922	22.8883	26.6371	70.5332	29.087	27.2645	46.8543	35.4719	9.71601	-0.0100572	16.3675	56.7735	60.6941	57.7512	43.3539	41.0925	-0.0052928	89.8094	52.1026	64.8345	18.8143	61.7175	14.2133	14.5184	51.1159	20.8491	29.8565	40.8599	34.9412	27.4067	15.1842	4.0674	29.2308	43.1722	0.0264093	121.535	97.3669	50.1076	41.2529	113.226	72.53	46.7036	20.9506	50.6293	32.4322	84.2777	30.9561	51.0174	116.759	9.27601
1.09914	43.9532	24.1419	68.5044	33.7032	31.0512	46.4427	34.9443	11.4992	-0.0108696	18.1171	63.2972	65.4619	55.3347	42.7941	37.3647	-0.00623062	87.4708	46.2923	64.298	21.1117	57.6226	17.4154	16.3259	56.4801	19.6562	28.1704	40.683	32.1229	33.5903	71.54	4.14408	33.7285	39.2146	0.0271501	117.868	95.3611	70.5333	43.8476	113.434	77.5232	57.4907	19.6812	63.4145	33.6976	80.1795	38.7995	57.0964	127.548	13.8344
1.19906	52.0441	24.587	83.6412	35.2301	32.7103	44.5972	33.6937	12.1737	-0.0106012	18.6468	63.498	64.5699	71.5133	48.7878	33.3365	-0.00712368	82.421	43.8189	60.6979	21.4036	52.4187	18.1922	16.0521	57.1472	34.806	25.395	37.9948	28.6086	36.1864	119.384	4.051	37.1343	35.2477	0.026905	112.142	91.2928	82.1188	44.3421	109.741	77.7874	68.3067	18.3289	69.6882	32.8185	74.3094	41.6138	73.3826	127.076	27.2317
1.29899	53.1253	35.6703	94.4421	34.9476	32.8808	41.9252	31.9625	12.157	-0.00896052	30.4515	60.3117	68.2622	90.7698	50.2387	29.3269	-0.00798412	75.9246	40.3424	55.5371	20.4804	64.2711	24.8058	14.7889	54.9606	47.7751	23.6622	40.3389	24.9951	35.2175	144.67	3.86335	37.6083	31.3324	10.7872	105.213	89.268	93.7439	43.4201	104.802	75.0611	73.5791	37.5466	71.6602	47.0458	67.6483	56.6078	78.457	120.321	32.5014
1.39891	57.5818	64.9283	99.497	33.6436	37.0215	38.8319	29.9344	17.0621	-0.00576859	42.1225	55.4817	66.7208	115.855	48.849	27.8316	-0.00876114	124.312	57.0956	49.7519	18.8776	73.5272	28.1852	13.1352	57.7521	51.4091	36.9286	38.9423	23.5535	33.7239	155.045	6.52143	37.014	39.7642	16.6733	101.925	85.3653	98.8702	41.5778	97.9711	95.6046	75.0174	48.9738	70.8524	54.7785	85.2168	62.7865	77.3169	110.393	33.2383
1.49883	56.512	71.2626	101.904	31.8004	38.7469	35.5832	27.7469	51.6831	-0.000925946	48.3485	50.024	74.6757	215.936	45.7878	25.5944	-0.00958767	151.356	64.7377	43.9073	23.5334	74.8555	29.5398	11.4087	67.2417	56.7546	41.8118	35.751	21.2777	42.3856	155.798	10.6395	38.0708	42.1155	27.4114	105.883	80.3714	99.5481	39.1729	90.1104	104.997	73.8663	79.2246	68.3081	56.7924	91.8953	63.536	72.9256	99.1955	31.5822
1.59875	52.7172	67.8314	100.881	29.7097	53.3144	52.502	30.291	70.7338	0.0055668	50.7845	45.8133	74.8615	253.764	41.8445	23.0258	-0.0103834	161.599	80.3948	39.9952	25.1124	71.7533	28.7651	29.2372	69.9126	56.1367	43.6148	42.4235	48.8988	43.7482	150.557	16.3115	37.1728	41.1559	35.4519	105.528	76.8389	97.2579	36.4604	81.8296	121.883	71.0255	107.158	64.7374	60.5043	91.8696	65.5602	74.9696	87.8584	28.7881
1.69867	47.767	62.2981	97.4813	27.5461	61.6262	67.4551	40.6463	79.7478	0.0135484	50.647	46.8647	71.3254	284.819	37.5417	30.9234	-0.0108759	166.269	86.3207	45.137	35.734	66.3719	41.7929	35.8189	70.1231	52.6291	41.7479	51.2015	58.9205	55.7421	141.792	19.0228	38.8779	45.649	38.9894	102.337	84.6134	93.0693	37.1854	80.9209	127.993	68.0626	122.349	60.6194	59.799	87.8949	63.7575	72.3878	78.8477	25.5761
1.7986	42.5187	57.2705	92.5063	35.9712	65.4612	74.4253	46.9595	82.4056	0.0226024	48.8234	44.9956	66.1821	287.579	33.2142	34.1017	-0.0114019	172.403	86.0498	45.7532	40.6915	60.0121	46.3978	44.1884	78.1552	47.9044	48.7777	52.3515	59.7923	57.8018	131.163	19.9453	38.3215	56.1219	42.1446	97.3495	87.1638	87.7451	45.2515	77.5827	137.702	92.5718	128.882	56.2729	56.4481	87.3352	59.8021	67.4706	83.5664	22.3449
1.89852	37.4213	92.025	86.5596	39.594	66.1541	77.3221	50.2514	81.144	0.0323336	45.9543	41.6628	72.6298	277.017	29.0676	34.3265	-0.0117213	184.166	82.0145	43.7599	41.5711	53.4395	46.4519	47.7544	79.4544	58.1035	49.4501	49.5865	56.198	58.9936	119.768	19.8106	36.4996	58.6925	43.111	91.9379	92.4578	97.0222	49.3658	79.7593	141.134	106.269	129.634	51.906	51.6561	90.4887	54.7693	61.5514	84.1567	19.3022
1.99844	35.2573	93.9623	80.0901	51.0693	66.0113	76.473	51.3209	77.5664	0.0422949	42.4967	37.721	72.1943	260.668	25.2192	52.3436	-0.0120025	183.721	75.8662	43.8606	47.8436	49.7184	44.1683	46.1198	78.6566	66.0046	46.5779	45.0263	52.8819	56.0633	110.639	19.0737	34.0284	57.8091	42.3135	89.8244	93.1837	100.501	50.7225	78.5154	144.213	112.392	126.623	62.7078	53.9975	88.4465	51.0226	55.3887	80.189	22.6462
2.09836	32.1345	87.9009	73.4273	56.7502	63.9949	83.5635	50.7896	72.7185	0.0519655	38.7712	43.2185	68.4905	259.526	21.727	66.57	-0.0121974	175.842	71.1653	41.6706	49.1433	45.125	40.7998	42.0798	86.4949	78.6164	43.2945	49.1513	47.7343	51.4734	100.924	18.0157	31.2842	55.5241	40.5195	85.9068	92.8676	100.044	50.1973	83.8339	140.791	113.308	121.257	72.6509	53.5788	83.4313	46.5113	49.3981	73.8715	22.9907
2.19828	28.7092	81.4896	66.8074	58.128	73.3423	85.1028	49.138	67.274	0.0608828	34.9974	50.1024	66.5531	253.177	18.6102	71.7582	-0.0121611	163.751	65.0981	41.4075	47.4008	40.2868	38.8377	37.1585	87.291	80.3147	38.6479	49.2099	42.0503	55.9641	91.2022	16.8087	33.855	51.4354	38.2054	105.439	89.9591	96.9935	48.4287	84.5441	133.399	110.734	114.514	81.0277	50.7059	92.0841	41.7593	59.7773	73.3519	21.7606
2.29821	25.3286	79.9625	62.2463	57.0086	77.5371	84.3614	46.7345	77.7119	0.0686362	31.3212	51.1815	82.2631	262.539	15.8635	80	-0.0119331	156.564	77.325	39.1359	43.9274	35.5617	35.9014	32.1566	83.8119	76.5634	42.4328	46.0954	36.4895	59.7649	81.8326	15.5566	33.9898	49.7823	35.6644	116.32	85.4719	100.874	53.1693	82.1607	123.779	120.177	107.061	84.005	46.4843	93.2135	37.0831	62.3744	83.0628	19.7903
2.39813	22.1642	79.2208	57.3977	54.5029	78.1206	81.0132	43.8589	81.6351	0.0748932	27.8347	49.1036	85.7876	267.569	13.467	80.9865	-0.0116892	145.693	81.2976	35.8365	41.8393	35.6478	40.1886	27.4679	77.9171	70.5483	48.3425	41.582	39.8313	57.9485	80.0021	14.3206	32.7317	46.3239	33.0719	120.226	89.7818	100.671	54.8367	99.1024	113.113	123.081	100.365	83.479	56.7651	119.148	32.664	63.4113	84.2592	17.5575
2.49805	33.494	73.5414	58.9362	68.0742	76.2416	76.1618	40.7212	84.0851	0.0794625	26.014	45.4466	83.318	258.889	11.393	77.624	-0.0113338	140.785	80.0647	41.0277	38.4442	47.6731	40.3909	23.2612	80.3644	63.571	48.4267	36.6523	49.0126	53.7429	81.1175	13.1352	30.7294	54.0757	30.5312	119.434	89.9457	97.7702	54.4029	107.039	102.185	121.555	95.473	80.7503	60.2278	129.294	28.5962	60.8588	96.7778	28.0804
2.59797	37.2773	67.4153	74.5369	73.5809	74.068	76.9166	41.0868	86.4323	0.0822433	26.6014	56.1634	78.1033	244.167	9.60948	71.8475	-0.0110717	131.96	75.7119	41.8824	34.4413	51.8492	39.1662	28.442	78.1905	56.6357	45.2976	49.5548	50.1448	48.7225	91.1278	13.8071	35.3454	55.3252	28.1	115.528	104.621	93.1647	52.5769	110.114	93.3342	117.126	89.7301	80.2331	75.3094	129.699	24.9187	56.5213	111.264	31.8091
2.69789	37.037	66.0585	89.7838	74.3167	70.4405	74.7517	40.3303	84.8437	0.0833494	26.3634	58.9761	88.1846	243.099	9.2947	64.9214	-0.0104821	121.109	69.6558	40.2233	30.2798	56.8583	36.5913	28.9499	76.2445	54.0902	40.6042	56.5794	47.3241	43.6347	108.303	13.7338	36.5872	53.0998	25.809	109.716	112.29	94.404	49.8718	108.44	84.2853	110.892	83.5906	77.6028	80.7783	124.347	21.6366	73.7622	116.119	31.7898
2.79782	34.7817	69.6135	98.079	72.312	71.4697	70.8492	38.7821	80.941	0.0828658	25.3079	57.4198	88.7322	240.29	8.68082	61.9852	-0.00985778	109.471	62.8312	37.2174	26.2369	62.5752	33.454	27.476	71.6149	49.7542	35.3572	56.5028	42.789	41.678	135.919	18.6908	41.5223	53.1517	27.3448	102.791	125.469	92.6345	54.6282	103.661	98.4804	105.405	77.3599	73.7101	80.1477	115.835	18.7347	92.6377	117.898	29.83
2.89774	31.6403	65.6308	101.284	68.8093	70.088	66.0021	36.712	85.4126	0.0809343	30.097	53.6103	93.0004	229.074	7.91181	68.3737	-0.0092371	97.8343	55.8435	33.5983	22.4723	62.5167	30.1866	33.892	65.5811	44.7877	30.1495	60.4565	37.7329	44.1596	158.23	23.0613	42.7033	50.4115	27.3727	98.4021	130.309	88.925	56.2644	96.9741	103.765	98.7965	71.2375	69.1299	75.8474	121.841	16.187	98.1471	131.227	26.9846
2.99766	28.2328	60.1185	101.479	64.5606	70.231	71.8894	34.3243	90.769	0.0778051	32.2167	53.508	90.5368	251.272	7.08275	68.829	-0.0086978	86.6819	49.0707	29.8154	19.0673	59.2833	27.0167	34.6149	58.9765	39.7956	25.3049	58.5856	32.7653	42.6725	166.262	27.3332	51.1712	46.3495	26.5272	92.7446	129.634	84.0352	55.7687	89.2424	103.237	91.6282	65.3501	64.2462	69.531	120.129	13.9619	105.168	131.99	23.8544
3.09758	24.8873	54.6228	98.9185	60.0154	72.7501	77.3508	31.7715	90.8419	0.0737936	40.8758	50.6782	84.9757	251.278	6.25454	65.7445	-0.00816589	76.2865	42.7344	41.8689	16.0521	54.4685	24.0552	32.5277	52.3279	35.0758	20.9779	63.6512	28.1742	50.3013	177.063	28.8745	70.6091	66.933	25.2028	86.4032	125.431	78.4948	53.8617	81.0761	100.889	84.2888	59.7738	59.3108	62.3002	113.943	12.0264	112.258	125.677	20.768
3.1975	21.7656	59.6541	94.4955	55.4402	72.3393	78.0916	36.9781	87.7309	0.0692722	45.1664	46.5378	85.6084	266.116	5.46449	71.36	-0.00758864	66.7834	36.95	46.5898	13.4247	49.0302	21.3474	29.2255	45.9545	30.7589	17.2194	62.1361	24.0728	51.8474	181.895	30.812	78.91	77.2477	23.6429	99.9275	121.935	72.6708	51.0652	75.3171	105.775	77.0402	54.5498	54.4847	54.8681	105.387	10.3475	110.535	121.733	17.8933
3.29743	18.9367	56.7178	88.8852	50.9947	69.9558	75.8777	40.6117	92.3407	0.0644951	49.9478	41.9119	89.0201	262.075	7.23491	71.2118	-0.00712291	58.2191	31.7631	82.2765	11.1643	43.5275	18.9035	29.2778	40.0358	26.8858	14.0204	57.4034	20.4827	49.4937	203.938	30.8982	80.5402	87.7245	25.9165	119.334	126.208	66.8218	47.7524	80.3587	104.92	103.556	49.696	49.8663	54.9454	95.8039	8.89461	104.208	113.307	15.3041
3.39735	16.4186	59.6088	82.5924	52.3355	66.3054	71.9059	42.1654	91.9094	0.0595907	51.3784	37.2666	91.7944	281.889	7.9882	67.6537	-0.00687404	50.5834	27.1745	98.3888	9.23932	38.2712	16.7159	35.9125	34.659	23.4515	11.3392	51.3522	17.3802	52.3193	247.8	41.2448	78.3059	105.145	26.4159	128.803	125.287	69.2645	44.1878	81.001	101.914	122.545	45.2141	49.4989	52.3068	86.0288	7.63935	95.7409	102.802	13.0218
3.49727	14.2026	65.2992	75.9888	57.1262	64.4502	72.6871	42.2074	88.4582	0.0545817	50.5586	39.8679	88.6755	293.599	8.08587	62.2473	-0.00661531	43.8316	23.1574	102.525	7.6138	36.1953	14.767	47.6317	33.2868	23.2873	9.11882	50.5425	14.7208	50.5064	265.91	45.8088	73.9578	108.806	37.3923	131.442	121.047	68.9857	40.5546	78.6897	96.228	188.962	41.095	47.8441	49.1347	76.5618	6.55621	86.5492	113.335	11.0385
3.59719	12.2669	62.1294	74.0489	58.0215	61.3184	70.6828	41.1777	83.3088	0.0493765	48.2893	39.19	94.1572	286.966	7.77863	56.0087	-0.00644115	37.8984	19.6696	99.6285	6.25082	33.1995	14.178	49.9572	30.9513	21.8774	7.29802	67.2063	12.4535	46.7388	267.393	46.9054	87.3492	111.095	42.5659	129.494	114.79	66.906	36.9768	74.4879	95.9121	280.536	37.3227	45.4198	44.8086	77.1792	5.62256	77.4218	113.754	9.33189
3.69711	10.5844	61.7255	70.7218	56.6801	57.4137	67.9318	39.4148	77.3159	0.0438861	45.1464	40.0866	92.2176	272.042	7.23821	49.5805	-0.00646643	32.7102	16.6608	92.8733	5.11482	29.8501	13.174	48.8862	50.9417	19.9371	5.81688	87.4207	10.5272	42.3238	277.085	45.9772	91.5478	106.51	44.219	131.051	107.41	63.6929	33.8502	69.1679	113.498	456.681	33.8772	42.576	39.9937	79.8659	4.81849	68.7755	108.179	7.87347
3.79704	9.12639	57.7058	66.5113	54.1087	53.0995	63.8989	37.1767	71.0232	0.0380189	41.5375	38.4865	97.991	253.863	6.58023	43.353	-0.00670569	28.19	26.2723	84.2665	4.17289	26.4769	12.0053	61.6328	70.3904	17.8477	4.62029	165.195	8.89441	37.8802	272.94	108.92	90.3445	98.5604	43.783	128.413	99.5272	59.8299	34.6989	63.2828	126.972	596.053	30.7359	39.547	35.1176	90.3464	4.12658	60.8082	99.5324	6.63339
3.89696	7.86565	57.8745	64.0708	50.9092	48.6336	59.209	34.6584	64.7686	0.0316292	37.7461	35.6354	102.164	234.913	5.88072	37.5479	-0.00689366	24.2628	43.6691	75.0459	3.3954	23.2627	10.809	63.4703	78.8972	15.8047	3.65901	211.69	7.5125	33.6843	260.367	194.107	86.111	105.4	65.7465	123.057	91.5538	55.6463	34.2831	57.2209	130.741	730.997	27.8754	36.4875	30.4426	92.6275	3.53172	53.5925	89.6075	5.58317
3.99688	6.77684	53.8971	78.9726	65.6148	44.1948	54.2721	32.0048	58.7541	0.0246006	46.8925	32.2636	99.2115	216.384	9.92938	32.2761	-0.00696246	20.8594	52.3057	65.9482	2.75618	20.3002	9.65737	59.891	80.4355	18.618	2.89033	253.749	6.34395	29.8447	243.031	236.513	80.3174	103.498	76.3848	116.071	88.4221	51.3584	33.0369	51.2477	128.255	828.881	25.2728	33.4968	43.1983	101.978	3.02088	47.13	79.4738	4.69655
4.0968	5.83726	61.4181	87.3131	81.0173	39.9036	49.3503	29.322	53.0931	0.016745	51.2967	28.7888	92.9966	198.815	11.9538	35.8005	-0.0071038	17.9162	55.2157	57.3867	2.66766	17.6279	8.58457	53.9385	77.712	19.4651	2.27805	282.343	5.35644	26.3885	223.376	252.971	73.8625	106.025	85.0992	108.208	84.0039	47.1149	31.2704	45.538	121.918	870.687	35.6221	30.6365	48.8256	103.092	2.5828	41.3849	69.7404	5.52811
4.19672	5.02684	58.9562	90.8356	87.1153	35.837	51.1772	26.6859	47.8415	0.00810111	52.4347	25.4392	85.5237	182.419	12.6494	36.1454	-0.00730081	15.3748	54.5059	49.5696	2.47802	15.2523	7.60389	47.2551	72.548	18.7688	1.79197	278.707	4.5222	23.3053	203.005	254	72.9817	107.755	87.4624	99.9645	85.3123	43.0062	48.7201	44.5288	113.391	990.432	41.3598	27.9423	50.4907	99.3052	2.2078	36.3028	60.7279	15.3424
4.29665	4.32808	54.7056	90.8894	87.715	32.041	50.5587	24.149	43.0184	-0.0010251	51.3879	22.3301	77.8113	167.246	12.5017	34.5887	-0.00748969	13.1839	51.6228	47.3428	2.23759	13.1617	8.33727	40.688	66.15	18.1873	1.40708	259.07	3.8175	20.5687	182.937	246.146	69.6138	103.051	86.0764	91.7152	84.2391	48.5915	65.1587	54.2155	112.952	1046.58	43.9571	25.4319	69.6175	92.7939	1.88752	31.8221	53.3029	19.4852
4.39657	3.72581	59.9931	88.5118	85.172	28.5386	48.4442	35.3892	38.6205	-0.0102567	48.9418	19.5106	70.358	154.458	11.846	31.9804	-0.00758568	11.299	47.5449	43.6486	10.794	11.3353	8.29418	34.6398	59.2998	16.8653	1.10313	234.393	3.22228	18.1466	163.791	233.458	64.9615	95.2186	82.5647	83.6981	81.0942	51.8494	74.3055	61.6418	108.475	1157.98	44.4511	23.1112	81.1306	84.9581	1.61466	27.8808	46.4223	20.4368
4.49649	3.20692	57.0943	84.4939	80.9325	44.1898	45.4737	42.4613	41.1082	-0.0192145	45.6602	16.992	63.3893	179.893	17.0225	28.8761	-0.0075484	9.67969	48.7211	39.3075	15.3605	9.74828	7.85477	29.269	52.4881	15.2573	3.4102	211.042	2.71961	40.2965	152.444	218.42	59.7603	86.1531	93.2301	76.0406	76.7135	52.5552	78.3212	64.5049	101.619	1238.02	43.5705	20.978	95.7996	76.6796	1.38265	24.4194	54.736	19.6775
4.59641	2.76004	56.1707	79.4338	75.8736	53.5009	42.0739	46.404	41.1784	-0.0275941	41.9421	36.4092	56.9898	184.355	19.4154	25.6288	-0.00748343	11.0804	47.2464	38.9973	17.3053	8.37467	9.31526	24.6048	46.0088	13.6022	9.99036	191.3	12.527	47.7742	161.311	202.531	54.4508	76.9132	96.4664	68.8605	71.6618	55.0717	78.7943	64.2315	93.5198	1276.83	41.824	24.85	100.017	80.4291	1.18553	21.3827	56.8855	18.0784
4.69633	2.37527	52.0484	92.9588	70.5185	58.2483	38.5238	48.0315	39.7905	-0.0350302	38.0644	56.8509	71.5281	178.84	19.9987	22.4549	-0.00727519	11.4772	45.3457	36.831	17.5816	7.18914	9.5986	20.6114	40.0234	12.0195	12.9582	186.629	16.4101	52.8625	183.828	186.682	49.2881	75.1917	101.739	62.1838	73.1645	64.6914	76.8858	61.8783	84.9373	1373.04	39.5645	26.5882	97.6862	86.7917	1.01791	18.7206	55.1841	16.1423
4.79626	2.04399	47.4456	99.9628	65.1718	61.3493	35.002	47.9784	37.5729	-0.0411226	34.2144	64.8233	82.9941	168.895	19.4494	19.4792	-0.00713018	15.5323	42.1476	33.7096	17.8715	6.16769	9.26541	17.2242	34.6069	10.5624	13.7429	172.355	17.1789	52.0229	191.051	171.381	44.4118	74.8836	106.164	57.1955	83.1709	69.2725	73.439	58.2199	78.4207	1415.92	37.0338	26.9257	91.4972	86.7991	0.875241	19.7175	56.9512	14.1502
4.89618	16.4766	43.0473	102.213	60.0043	64.1752	32.8716	46.7365	34.9327	-0.0455337	30.5143	65.72	84.4553	160.444	18.2328	25.0892	-0.00691021	17.3648	44.9844	30.2041	21.7569	5.28755	8.63313	14.3694	29.7784	9.2488	13.2741	159.827	16.3962	48.5989	188.528	156.903	39.8901	81.9095	105.382	52.3104	87.1996	70.4005	81.1718	53.8156	87.8117	1404.66	35.1013	26.3668	83.2698	83.061	0.753673	46.5461	61.9034	35.324
4.9961	87.0253	54.0951	101.072	55.1048	64.2213	30.4242	44.6838	47.4539	-0.0481035	39.1593	62.7893	82.4692	149.886	16.6636	31.3122	-0.00668235	17.7643	46.3787	26.6596	22.966	4.66576	7.87885	11.9735	25.5229	11.3641	12.146	148.976	14.9192	45.0398	191.642	155.813	35.7479	114.337	101.612	47.6137	87.2589	69.1988	84.049	49.0633	90.465	1357.72	32.9024	25.2566	74.2078	77.2765	0.650254	58.544	92.1957	44.1256
5.09602	117.591	56.9877	97.587	55.5825	62.3842	27.8641	42.1085	53.3448	-0.0487626	43.498	57.9649	92.0432	159.87	14.9501	44.2191	-0.00628401	17.2722	52.5701	23.2743	22.5116	4.08266	13.2872	9.96864	41.7094	25.9375	10.7286	137.948	13.2071	68.011	186.549	175.56	31.9845	125.388	96.2324	43.1784	84.7656	66.4896	102.383	44.2397	88.7731	1288.39	30.5905	26.2377	65.0825	70.5351	0.562801	62.0621	104.451	56.3314
5.19594	135.298	53.7229	92.5516	57.7099	64.3809	25.3216	39.2276	66.478	7.30231	44.8591	52.3786	92.1619	169.631	13.2264	49.7165	-0.0057108	35.0492	53.9785	20.1531	21.0851	3.55192	15.7564	8.29416	49.5552	31.6007	9.24467	130.84	13.5066	74.2283	193.52	181.05	28.5845	124.654	93.1534	39.0257	80.6965	62.8638	125.71	67.4916	84.4056	1206.1	36.0633	26.1063	56.3649	63.5201	1.5939	60.8952	105.979	59.2011
5.29587	136.43	55.7059	89.8961	57.0261	67.7959	22.8767	36.2026	72.0768	22.7025	50.3058	50.7386	111.555	167.197	23.5881	66.3308	13.9493	44.45	63.0263	22.9555	19.1502	19.766	16.239	6.89751	52.0274	32.5687	7.82306	128.228	12.7458	72.6374	190.75	178.18	28.8774	117.778	89.5336	40.5767	92.1728	58.7338	137.754	80.6999	78.5142	1125.82	38.6336	40.3627	53.7612	56.6464	2.12541	57.2925	101.421	57.0596
5.39579	152.226	59.1824	85.8667	54.7617	68.1368	62.365	33.1514	81.5504	31.2995	52.1621	47.2264	115.422	181.71	32.8035	72.9488	18.322	49.8856	65.706	23.3754	17.0104	30.1021	23.8227	5.73374	51.1546	31.1783	6.52754	118.721	11.5254	67.6705	182.043	170.608	27.9102	108.04	88.0408	40.4345	96.8811	54.3827	141.916	86.7712	71.8813	1040.82	39.2575	48.9967	49.5538	50.1528	2.33978	52.5702	101.881	52.4539
5.49571	203.995	74.4459	82.9412	51.6741	66.4523	84.7336	30.1583	84.4223	35.528	51.5965	42.8959	111.68	180.997	36.9485	73.3178	18.889	51.1371	64.3855	22.4167	14.8576	37.2934	26.5286	4.76474	55.5309	28.7119	5.38436	106.349	10.8404	61.4951	169.974	160.591	26.2633	97.3077	85.0001	51.8274	97.1021	61.6898	140.689	87.8827	72.3147	955.067	38.6058	53.0569	52.5362	44.1638	2.35846	47.4841	96.9339	50.816
5.59563	218.348	72.9332	78.6868	57.3886	75.8293	105.17	28.7626	83.2197	36.9914	49.4595	45.8144	104.485	173.205	37.8079	69.9638	18.0377	56.828	60.6866	20.7216	12.8075	39.3413	31.3637	3.95836	63.4666	25.8607	4.40705	93.3233	9.78372	55.145	156.263	149.504	33.6485	86.6133	80.5648	57.8707	102.213	71.7645	135.896	85.6526	74.969	871.23	37.147	54.1052	51.7776	38.7309	2.26172	52.3277	106.947	46.8539
5.69555	213.002	88.3353	73.6147	61.4344	79.9713	114.25	27.0521	84.3353	36.742	46.3633	44.9928	117.456	162.429	36.6209	64.5659	16.717	69.5807	55.7041	25.8494	10.999	38.4538	36.6652	3.2877	65.3616	33.0637	3.5776	88.9719	8.61846	49.0896	142.037	148.155	45.5351	76.4965	75.4621	75.7348	102.533	76.4649	128.853	81.2714	73.8542	827.903	35.2054	64.0989	48.7865	45.0346	2.1018	56.0866	107.09	41.9307
5.79548	205.482	85.8912	69.9668	61.7331	80.4478	115.974	29.8806	84.1895	35.4675	50.1928	42.2159	117.967	150.704	34.2376	58.2192	15.2991	74.4846	50.1632	27.4454	15.4542	35.9962	38.3989	2.73032	63.5368	41.9239	2.88767	81.5421	8.19902	43.5202	128.079	142.454	50.5188	87.8731	70.134	85.3979	99.7627	77.4748	120.505	75.6048	70.4052	775.843	33.0024	76.0278	44.587	46.8076	1.91213	55.3416	113.341	36.8115
5.8954	189.845	79.3404	65.5519	59.889	78.4284	113.073	31.1337	81.178	33.614	54.2114	53.4924	113.696	139.018	31.2312	51.619	13.9254	74.3939	44.5302	26.9481	17.3274	32.8005	37.3777	2.26754	64.6504	43.8771	2.31984	76.7209	16.6972	41.065	114.732	134.446	51.3742	89.3534	64.8431	89.3839	95.081	76.017	115.189	73.7652	65.6133	719.439	30.6876	81.398	39.8598	48.1757	1.71359	52.2363	111.051	31.9046
5.99532	171.017	76.4355	72.2657	56.8838	86.9926	107.401	31.2396	76.5457	31.4684	62.8004	56.7402	122.056	152.529	30.8922	52.4218	18.7778	71.2567	39.0937	25.2841	17.5596	29.3624	34.9937	1.88365	62.3876	46.0144	1.85458	69.3914	19.6694	37.5658	102.252	125.382	52.4122	85.6865	61.1005	89.5151	89.2991	76.5354	108.383	70.0443	60.2634	671.284	28.361	82.4617	35.0435	50.3643	1.519	48.0272	119.341	27.4082
6.09524	151.664	70.431	75.0485	53.3134	90.2584	100.205	30.5303	71.0983	29.2126	66.2939	55.5309	120.141	152.551	29.2864	50.3429	19.6126	89.5533	34.0212	23.0408	16.798	36.3802	32.029	1.56527	65.6393	44.4355	1.47658	66.9733	19.7807	34.5456	90.7655	116.013	52.9065	79.3035	57.0115	90.4567	94.3358	74.78	100.773	67.1137	54.6503	650.105	30.0045	80.7683	43.4832	49.4829	1.33624	50.4406	117.888	23.4
6.19516	140.43	64.1009	75.0031	49.5354	89.8421	92.3084	29.2616	65.3493	26.9596	66.3203	52.0035	113.409	146.274	26.9793	46.657	18.8185	97.0142	29.3994	21.3047	15.5353	38.3792	30.0029	2.3285	64.618	41.1241	1.17261	63.9006	21.5168	35.3269	86.7383	107.706	51.9715	72.1223	52.8507	96.2231	94.8422	74.0622	92.8416	62.8905	57.4739	623.97	30.2558	78.2054	46.4782	46.8306	1.17027	49.2563	111.053	22.8106
6.29509	129.618	58.1323	72.9778	45.761	95.5575	84.2478	30.0661	59.6184	24.7773	64.0681	47.4212	104.701	137.315	24.3482	42.1978	17.4752	97.5514	25.2609	19.3095	13.9831	38.6024	27.47	7.99555	61.0725	37.1521	0.926929	58.2712	25.9969	33.6022	87.6556	101.167	54.3281	75.8615	48.7796	97.3305	92.406	77.7776	89.5153	66.3199	59.3779	589.069	29.6028	74.3384	46.0234	48.2084	1.02326	53.64	115.383	21.1078
6.39501	125.936	65.1234	69.6192	42.1117	96.6457	76.3614	29.8811	67.7102	22.7044	60.396	42.513	98.4895	137.921	21.6381	43.3595	16.0072	93.8396	31.5094	17.1837	14.6745	36.7487	24.8033	10.1787	56.1693	33.6927	0.730521	66.0076	26.4095	30.8652	94.5429	94.0516	53.5371	73.8712	44.8884	95.3633	88.1413	78.0983	90.8458	66.3609	58.3697	560.432	28.3822	78.805	43.498	46.9422	1.18389	53.3474	111.915	21.5082
6.49493	136.614	62.2759	65.416	38.6537	94.5693	68.8532	28.9999	71.1346	20.7608	55.9167	38.8971	90.7524	132.519	19.0026	48.1458	14.5764	103.903	33.8999	19.7329	14.3357	33.8471	31.4253	10.5195	50.6718	32.6126	0.575253	71.5919	24.8349	27.839	95.3466	86.8409	50.9841	70.9601	41.2238	102.155	92.8947	76.1668	89.1703	80.8264	55.5639	525.651	26.8279	81.7358	39.8396	70.5555	1.22699	50.5805	126.659	20.398
6.59485	134.126	57.2687	67.0733	36.4586	90.4112	61.8369	27.6478	70.7261	18.9543	51.0606	34.9471	95.4896	134.031	18.0081	48.6373	19.5139	111.243	33.8316	20.1742	13.3978	30.5172	33.2588	9.94337	45.066	33.0343	1.3829	72.2314	22.4099	25.4835	92.3498	79.8155	47.5276	69.167	41.5481	109.26	95.1078	72.7977	85.5356	87.7301	51.7293	511.337	25.0999	81.2451	35.6727	81.4272	1.19781	58.1187	128.445	18.5733
6.69477	125.141	57.1351	66.4513	37.4061	88.7182	76.6816	25.9962	68.024	17.2853	50.8513	40.1195	93.1299	133.229	18.9002	46.5584	20.2218	118.722	32.2679	19.3922	12.1496	27.1223	32.5452	8.96335	48.1161	31.3555	1.73917	67.9403	19.7371	22.9423	87.1071	73.1305	43.6921	64.6232	45.5859	110.964	103.916	68.5666	80.6963	89.3638	56.0654	487.459	23.3061	78.6017	41.3621	88.2897	1.12622	62.0187	131.026	19.711
6.7947	133.874	53.1354	64.2492	36.722	94.6473	84.1047	24.174	64.0346	15.7497	48.9738	40.8015	110.525	127.364	18.5898	50.4274	21.6742	122.838	29.8637	17.954	10.7798	34.3676	32.1382	7.85618	47.7687	43.7285	2.14903	70.4162	17.1245	23.783	80.6642	66.8632	39.7912	59.5834	46.9695	109.993	106.566	63.8796	75.1895	87.432	67.3992	481.35	21.5177	74.6709	42.792	89.1231	1.03243	64.6563	134.853	31.0376
6.89462	155.683	53.584	70.274	35.1302	95.9078	87.1962	22.2766	59.4087	14.3412	50.5866	39.0492	114.219	119.377	17.5587	50.2638	20.9901	120.264	27.056	16.2163	9.40727	51.8595	32.3069	6.76491	60.0385	47.3011	2.23613	72.8069	14.7167	22.7617	83.3187	65.1097	36.006	73.9599	46.2918	109.645	105.173	77.332	69.3923	83.1902	72.0359	487.384	19.7806	70.0377	41.5677	85.7733	0.929877	62.895	139.697	35.0016
6.99454	157.71	49.9705	72.6266	37.9911	93.9705	88.703	24.9533	66.9808	13.052	49.915	36.0875	116.321	110.728	29.6657	47.7175	19.5654	113.713	31.7249	20.7157	8.10345	58.8294	30.7859	13.4318	64.6966	46.3534	2.13868	71.891	19.9217	20.973	81.9109	61.9385	32.4354	77.6469	44.4427	106.433	101.215	84.1171	63.5639	85.8464	72.2793	477.707	18.1225	65.0928	45.3867	80.1031	0.827023	58.8792	135.273	34.9094
7.09446	149.643	60.1967	72.3443	38.3771	89.9244	86.6011	26.2225	69.2139	11.8737	47.7657	32.6334	111.693	102.126	35.7199	43.8827	17.9502	105.004	33.1443	22.2196	18.0269	59.6525	28.4739	15.7154	64.5643	45.8664	1.94537	66.8376	24.4205	31.2611	78.0367	69.2824	41.7212	75.5366	51.0593	105.069	95.7183	86.3003	57.8783	84.7143	69.7449	457.858	16.5596	60.0929	50.9194	73.3104	0.728867	80.2755	134.18	32.7229
7.19438	136.95	58.4669	82.6885	37.3405	84.5683	82.3318	26.4632	68.1548	10.7981	51.3184	29.0956	104.073	93.9014	40.2807	39.4708	16.3561	95.3372	32.5199	21.9404	23.0399	63.4454	25.871	15.714	61.5559	43.0093	1.7119	67.5491	24.9482	35.0869	72.7751	71.1909	45.3726	71.7559	53.2807	103.683	89.392	85.3722	52.4478	84.9752	65.5541	431.801	15.0993	55.2022	51.7871	66.1492	0.638144	87.7321	130.351	29.588
7.29431	122.656	66.8429	87.7371	35.5274	78.4813	76.8632	25.9693	65.1504	9.81711	51.896	27.2004	103.196	121.882	45.9759	34.9317	14.8592	87.5342	30.6787	21.6941	24.8579	62.2839	23.2482	14.605	65.8006	42.5368	1.47168	63.5921	29.1946	34.7289	72.7644	69.9184	45.6707	66.0368	52.8891	99.9262	94.7499	82.4087	47.3396	82.2772	60.475	435.817	13.7439	50.5224	49.7821	59.0794	0.556291	87.4059	121.549	29.005
7.39423	108.378	64.2081	91.3369	33.3312	74.963	70.8376	24.9676	61.079	8.92323	50.4991	24.7773	109.492	155.707	47.3741	30.5385	16.6858	79.1438	28.1793	20.4444	24.6711	58.4555	20.746	13.0369	65.3689	41.4941	1.24355	69.6657	29.28	36.441	80.0353	66.8636	44.0469	72.8327	50.9979	101.874	95.4549	78.1831	42.59	77.699	58.6396	426.248	12.4925	48.4649	46.1322	56.6976	0.484094	106.4	123.956	26.9291
7.49415	94.9299	59.1177	91.4305	39.7405	79.7172	64.6723	23.6314	56.5066	8.10924	47.8531	22.1981	107.2	205.23	46.0836	26.4456	16.4173	70.7428	32.4034	18.6862	26.7795	53.3556	28.8321	12.2556	70.8219	38.6142	1.03689	68.274	27.3555	48.448	81.6097	64.8717	41.3918	77.9113	48.2985	105.784	117.655	73.239	46.0584	74.6439	55.3021	407.914	11.3415	45.7736	41.6628	52.85	0.42152	111.299	127.84	24.2071
7.59407	86.0577	64.0009	96.4707	42.091	80.6167	58.6313	29.2398	51.7914	7.36844	44.4775	41.1011	100.914	224.099	43.2087	25.587	15.4001	62.6833	33.5215	21.893	26.6686	47.8172	31.5473	11.0127	73.1471	42.9094	0.855329	63.2113	26.8486	50.9414	79.5947	61.5716	40.9072	76.5176	45.2162	105.422	128.541	68.1654	47.074	70.084	51.1419	384.267	10.2867	48.6435	39.9393	48.3035	0.367347	108.458	123.486	22.4866
7.69399	76.6229	71.2411	97.4373	42.8301	78.8799	52.8746	32.4779	47.1538	6.69454	40.7384	49.0686	93.023	249.387	39.496	31.0272	31.1086	70.0072	32.6956	22.5981	32.6019	46.6103	38.9562	9.6348	71.2275	42.5667	0.699254	64.7794	24.8021	51.085	82.6023	57.6304	39.0244	71.8026	42.0092	102.403	131.813	65.2984	46.4183	80.2675	55.1912	361.821	9.32329	49.0657	36.9412	43.5404	3.63749	101.637	136.5	20.2195
7.79392	83.1139	76.2126	95.5244	41.9797	75.4089	47.4916	33.9558	42.724	6.08172	54.846	50.7803	84.7479	250.917	35.4396	32.7407	35.0905	71.6767	30.7219	21.8417	34.4814	43.5593	40.8199	8.28919	66.8418	39.9687	4.43832	66.6325	31.3102	48.1528	90.5894	53.4521	36.419	65.5912	38.8738	97.5249	130.083	75.7266	44.6623	86.1922	57.5931	336.734	8.44593	47.9253	39.2658	38.854	6.28665	93.0322	136.816	17.8065
7.89384	81.5976	72.1111	91.6451	40.1216	73.6274	42.525	34.1501	38.5731	5.52481	62.2369	49.0609	95.0578	241.292	31.3569	32.1611	52.0719	87.0067	28.138	20.2914	35.1044	39.6493	39.7455	7.05361	61.1716	36.4128	16.9148	69.5199	35.1002	49.0639	92.2216	49.2766	33.5045	58.9186	35.8355	91.5705	132.81	80.5515	42.2197	89.3266	56.965	311.068	7.64891	49.3936	46.3084	34.4144	7.54696	92.0064	141.355	15.465
7.99376	83.7735	66.1204	86.4916	37.7505	70.279	37.987	33.4304	34.7343	5.01914	66.2522	45.5977	95.3819	258.415	27.443	30.2502	55.3441	96.7286	34.9546	18.3687	33.6778	40.5347	39.1827	5.95713	57.3175	32.5902	22.6754	66.5329	34.5695	46.5912	89.8544	45.242	30.5282	53.7115	32.9493	88.9426	137.944	81.5373	39.3884	88.4362	58.7128	285.266	6.92657	72.3509	48.3174	30.3115	7.93906	86.957	155.03	13.3037
8.09368	87.2086	62.6621	80.5825	35.1647	75.291	35.6897	32.0815	39.7501	4.56055	66.6202	41.3826	90.9183	255.762	23.8094	35.3989	53.4371	98.6582	50.2087	16.7278	37.7458	53.1095	36.9445	7.54101	52.3993	28.8549	24.3607	60.7781	31.9934	42.7602	85.0945	41.4228	27.6338	59.575	39.0778	84.7129	139.713	79.9506	36.3795	89.5596	57.6302	260.097	6.27327	84.8082	47.1744	26.5839	7.80726	83.1662	154.77	15.3892
8.1936	99.5373	57.4816	75.6288	32.5412	76.4938	52.6489	40.0712	56.883	4.14523	64.5786	41.677	94.6861	260.661	30.175	44.6714	49.7497	101.222	57.2468	14.9363	38.2444	57.3085	37.7651	7.7756	48.2356	29.1942	23.6917	60.921	28.6049	38.5503	79.0255	48.1438	24.8997	59.5475	41.3936	79.538	136.788	76.699	33.34	98.6986	64.2887	236.058	5.6832	90.2605	44.1748	23.2388	7.37632	77.0782	146.963	15.5255
8.29353	103.603	57.7704	81.2686	29.9822	75.0824	62.6542	44.7236	65.2233	3.76936	61.0233	39.6728	91.9021	252.209	32.6979	47.9921	45.6196	98.5966	58.9632	13.1508	36.5815	65.9259	37.4806	7.34023	43.5426	27.6942	21.7702	65.6567	27.0414	40.1218	75.4818	51.0415	30.6219	64.2542	42.2179	73.8888	130.93	72.4423	39.9401	109.921	72.938	223.543	5.15049	91.1214	50.8303	20.2639	6.79013	70.0656	135.085	14.6443
8.39345	99.6821	60.3717	83.0594	27.5438	71.9421	66.7174	46.8959	67.98	3.4289	56.5957	36.5442	95.5195	259.787	32.7586	54.4886	41.5596	92.9107	57.3603	11.4607	33.7103	67.2909	35.4698	6.6111	38.744	25.4783	19.2846	63.8473	37.2414	52.2305	71.1299	64.8666	34.5715	63.3765	41.3659	70.1207	123.344	74.2949	70.8562	113.682	78.6167	213.641	4.66924	89.0499	59.3877	17.6363	6.13862	62.9044	121.534	13.2904
8.49337	91.9594	64.7796	83.5831	27.6265	67.7225	66.9541	47.2571	67.2789	3.11935	56.3052	32.9773	92.6233	252.622	31.3117	55.685	39.1088	86.5448	53.8077	11.1325	30.2635	66.1677	32.6733	5.79103	34.0992	22.9371	16.6511	58.8572	39.6544	56.8758	65.8247	74.0947	45.0476	63.099	39.571	70.8156	114.869	75.8812	93.0797	112.346	79.2711	242.205	4.23362	89.51	61.6764	15.3273	5.47928	76.2982	117.152	11.775
8.59329	82.764	73.485	81.7283	36.2026	62.8949	64.9383	50.0578	70.859	2.83637	54.183	29.3612	93.3979	250.237	29.009	55.6981	54.5844	79.0738	49.2267	10.3759	26.6491	62.1603	29.6128	4.98456	29.7576	20.3813	14.1084	68.1842	38.155	55.604	60.1232	76.9234	49.2468	74.2321	37.2871	83.5657	111.588	74.852	105.306	107.659	76.7345	254.395	3.83823	87.2305	75.2752	22.5927	4.84165	79.6908	126.587	10.2688
8.69321	100.158	70.4676	78.2564	49.4661	57.7963	61.4633	51.2867	70.5539	2.57653	50.9293	25.9065	89.2459	238.812	26.2874	52.9917	57.1674	71.236	44.2249	9.41359	23.1197	72.732	26.5692	4.24177	25.795	17.9642	11.7821	68.5257	34.8717	51.7779	71.3304	75.9864	49.7053	76.205	34.7925	89.6438	111.888	81.8059	110.507	100.9	72.281	255.354	7.82327	83.2819	79.846	70.3849	4.2469	77.5951	125.405	17.3945
8.79314	103.158	64.8507	73.7439	55.4049	52.9102	63.1971	55.0839	67.9199	2.3385	47.0439	33.674	87.6969	223.636	23.4331	48.8047	54.9077	63.4981	39.1908	8.38322	20.5225	77.6131	23.6855	3.58301	22.2401	15.7532	9.72731	64.9336	30.9498	47.0414	75.6643	72.9197	48.0148	73.2715	32.2542	91.134	108.827	84.1749	110.865	92.9872	66.7846	248.818	10.1911	90.0108	78.7161	95.5096	3.70287	72.6815	129.13	20.0198
8.89306	98.7257	59.0008	68.6226	56.9768	61.4291	62.1088	56.3903	63.9753	2.12262	42.8777	36.0775	82.7101	236.809	20.6267	43.944	51.0098	56.1415	34.3623	7.36664	17.916	76.3242	24.2244	5.19099	19.0917	18.6498	7.95692	58.9763	26.9836	47.494	96.3448	68.7326	45.1664	67.9179	29.7704	89.5669	106.362	112.516	107.977	88.0894	60.8358	237.484	11.4481	91.686	76.9483	106.196	3.21275	66.5092	124.621	20.1534
8.99298	90.8005	53.5014	64.0741	56.01	65.4096	59.3072	55.9	59.3783	1.93057	44.9769	35.4903	95.4421	233.199	17.9767	38.9209	46.7337	49.3228	29.8759	6.4098	16.8372	71.7064	23.2957	5.6051	16.3307	19.4112	6.45937	52.2082	23.2624	59.1422	128.657	64.0416	41.7703	61.5742	27.396	86.0221	101.686	128.202	103.001	94.2904	54.8237	223.278	11.9519	90.1145	83.8021	107.916	2.77784	59.9692	115.731	22.2948
9.0929	81.5704	78.4746	64.4077	53.6294	66.2013	55.5384	54.1495	54.5483	1.88194	44.8151	33.3357	97.5404	221.903	15.5422	34.0464	42.5593	43.1148	25.799	5.53579	15.3283	71.6554	21.66	5.41141	13.9281	18.6768	5.21096	53.0568	19.909	60.849	178.92	59.2175	38.1955	74.298	25.1596	86.0779	105.464	139.16	96.7707	95.2348	54.2356	234.095	11.9548	86.533	83.8638	104.278	2.39544	53.5538	117.053	22.0373
9.19282	72.2143	79.0089	63.7779	50.5216	64.811	51.2985	51.5503	49.7456	1.79703	43.1739	30.4555	93.82	207.484	13.3498	29.498	38.6556	37.5375	22.155	4.75371	13.9277	67.9582	19.743	9.92415	11.8501	17.2508	4.18196	50.0947	16.9577	69.0019	228.044	54.4778	34.6593	77.1019	23.0733	88.5848	104.832	142.595	89.8788	92.6448	51.8487	253.31	11.6339	81.782	79.8019	137.247	2.06234	55.6148	111.814	20.5526
9.29275	63.3337	73.6497	61.6418	47.1016	61.9839	46.9113	48.4154	45.1264	1.68756	40.6173	27.337	88.4047	192.201	11.4046	36.1442	35.0692	32.5775	18.9387	4.06445	12.3755	62.4438	17.7772	11.412	10.0617	18.7706	3.34168	45.4027	14.3982	80.0195	250.141	49.945	31.2838	101.365	21.1394	87.7612	101.385	140.96	82.7418	99.5593	48.4165	258.972	11.1128	79.3525	73.4366	230.452	1.77434	53.9893	120.292	18.5225
9.39267	59.3293	67.2506	58.5069	43.6156	60.9794	44.6964	44.98	40.7781	1.56429	37.5473	28.1356	81.5361	177.145	9.6986	38.3239	31.7994	28.2006	18.7985	4.13076	10.8121	56.212	15.8841	11.3282	8.52856	18.445	2.66082	43.2783	12.1992	80.2216	254.673	45.6824	28.1323	108.81	19.3548	84.7774	96.2014	136.014	75.645	100.801	44.4531	255.466	10.4768	75.7412	72.4068	401.825	5.20112	74.7269	118.896	16.3334
9.49259	53.8901	61.0466	54.7553	40.2058	58.5252	44.6281	41.4177	43.831	1.43626	34.2453	27.1029	86.2091	162.815	8.21626	37.7491	28.8278	30.2461	17.868	7.54123	20.8392	61.1022	22.2856	10.4883	16.489	17.2327	2.11257	39.4437	10.3211	75.6068	248.149	41.7175	25.2785	107.28	17.7127	80.4617	90.0646	129.012	68.7776	98.2194	40.3023	245.963	9.78477	71.2812	68.2426	578.648	6.96518	82.4292	134.726	14.1952
9.59251	61.383	58.6786	50.6719	36.9505	67.3913	43.1551	37.8552	49.0297	1.31115	30.9041	33.0464	84.2678	149.415	6.93786	35.5693	26.13	30.245	20.8158	9.09703	25.7705	60.6644	24.4615	9.34121	22.8919	18.4778	1.67326	41.7077	16.2312	90.2945	235.011	38.056	32.1359	100.892	16.205	75.3728	83.5031	120.842	62.2587	93.1793	36.1876	232.737	9.07573	66.4138	63.5294	752.422	7.67658	82.4931	137.057	12.2137
9.69243	61.6242	65.8222	52.4115	33.8889	71.4336	40.7636	34.3819	62.9492	1.19337	30.4819	34.5077	79.2598	137.001	5.84218	38.0751	23.6825	32.6262	21.6763	9.51608	27.3996	64.8084	34.7377	8.12637	25.705	18.0341	1.32258	45.4276	18.7247	91.5248	218.252	34.6908	34.7806	92.2886	14.823	69.9126	76.8538	112.123	56.1574	86.6706	39.5862	246.335	8.37517	61.4294	57.5645	822.379	7.73925	78.4891	150.458	10.4346
9.79236	58.1942	62.9627	52.2373	31.0369	72.0921	37.8842	31.059	69.144	1.08546	29.1615	33.4986	73.0288	125.56	4.90799	37.7058	21.4623	33.3192	21.2263	12.0609	34.6075	63.7701	38.417	6.96476	28.6345	17.1631	1.04329	44.399	18.6688	86.7037	223.509	31.6075	34.9215	82.9723	13.5577	64.3577	70.355	103.278	50.5067	79.4031	59.1935	258.473	7.69931	56.5141	51.1317	828.152	7.419	72.5163	150.278	8.86921
9.89228	53.1104	86.705	50.7269	28.3967	70.4405	34.8004	27.9261	70.4727	0.987839	31.7025	31.2222	78.9382	115.043	4.11497	35.6497	19.4484	32.3642	19.9977	12.8906	37.1456	59.9331	38.3933	5.91127	29.0983	19.0975	0.82132	41.0447	17.3884	79.4769	223.771	28.7884	33.6304	76.8202	12.3996	84.3541	64.1273	94.5863	45.315	71.8755	69.3496	259.285	7.05765	51.7833	44.7294	795.861	6.88873	65.7882	158.271	7.51053
9.9922	53.4081	86.3727	54.4459	34.4736	75.4126	31.6954	25.0062	68.8252	0.899763	35.6061	28.3866	77.9405	105.393	5.22819	32.6934	28.2153	30.4416	35.8995	12.7006	36.7594	62.3222	36.4709	4.98474	28.0576	18.956	0.645034	45.297	15.6041	99.4187	215.733	26.2145	31.5743	71.7097	11.3383	173.086	58.2604	95.5579	40.5746	64.4292	73.171	252.541	6.45537	47.3044	38.6587	742.534	6.25936	58.9875	154.664	6.34244
10.0921	85.0424	80.2945	56.3225	36.8072	76.5849	31.017	28.1811	65.443	0.820148	36.9522	28.3614	81.1568	96.5442	5.67178	29.3474	29.8251	28.0079	43.9748	14.2838	34.6432	60.4455	33.67	4.18507	26.1588	17.8044	0.505207	44.5452	16.562	102.448	203.593	23.8666	29.163	65.2981	10.3636	226.836	52.7935	113.041	36.2668	57.2893	72.8575	240.963	5.89478	43.1126	36.6864	690.111	5.60069	52.4812	181.323	5.34513
10.192	96.0953	82.1085	56.1402	36.932	79.204	29.5341	29.7221	61.1338	0.747992	36.5719	26.8771	78.7647	88.4343	5.68614	25.9334	28.736	25.3633	47.0194	14.4515	31.6002	56.3177	30.5575	3.50281	23.8288	16.9389	0.394441	41.3213	15.9114	112.587	188.605	22.3022	26.6441	61.643	9.47847	255.984	47.7329	121.513	32.367	50.5954	69.9496	226.497	5.37574	39.2222	42.8914	639.492	4.95509	46.45	186.992	4.4981
10.292	96.1303	91.4198	54.5204	63.4751	78.6728	27.6027	30.0674	56.416	0.682422	35.0704	24.69	89.3509	81.0035	5.43759	28.6268	26.7254	22.6983	46.7609	13.8046	28.1589	69.0518	27.44	2.92485	26.5852	15.547	0.306997	39.8471	14.5297	127.762	192.99	26.5758	24.1628	71.0453	8.66076	268.056	43.0769	123.788	28.8472	44.4254	65.5146	222.494	4.8971	39.5207	44.5592	582.106	4.34716	40.9669	180.616	3.78166
10.3919	90.6061	87.302	51.9365	81.8404	76.0241	25.459	29.5572	51.616	0.622457	32.8839	22.241	90.0837	74.1959	5.03963	28.8284	24.4938	22.3653	44.5009	14.1107	24.6555	72.5233	26.7512	7.11676	27.0358	28.1607	0.238444	36.5597	27.0195	127.012	188.635	50.884	21.8003	72.2773	7.91135	268.517	38.8226	121.901	25.6778	38.8133	60.2821	222.158	4.45675	59.7233	43.393	523.207	3.79019	39.5594	180.547	3.17763
10.4918	82.5965	88.3914	60.4716	89.626	72.0187	23.3876	28.4538	46.9333	0.566995	39.2843	19.779	86.0721	67.9598	4.56833	28.9344	23.4886	24.7827	41.1229	13.5619	21.2948	70.7201	29.4657	8.64579	26.0788	41.2086	0.185098	41.0117	35.2475	138.741	193.848	63.1349	19.5984	87.8597	7.22619	261.275	34.9485	117.309	22.8289	46.0046	54.7412	215.695	8.45927	70.7989	54.4188	465.954	3.2902	36.8743	171.287	2.66963
10.5917	73.7952	85.8769	64.8432	91.1302	69.8682	21.3013	26.9581	42.4838	0.514909	46.3002	17.4377	87.6389	63.0156	4.07341	36.3897	21.8059	30.6361	37.2162	12.5552	23.5623	66.1065	29.3923	8.7768	55.6963	45.2554	5.46818	40.6346	36.8447	135.815	189.975	68.0616	23.5224	91.4558	6.60269	249.155	38.2999	111.046	20.8146	66.471	49.2116	230.17	10.8214	75.7789	58.448	434.74	7.26103	47.5699	157.354	3.59158
10.6917	65.1024	79.3103	66.1821	89.0075	73.3773	25.741	29.1296	52.8125	0.465125	49.3249	20.1529	88.6213	58.11	3.58643	39.0365	19.9706	63.378	46.7432	11.3401	23.7107	71.9968	30.133	8.22155	70.9862	47.2309	11.6073	37.8493	35.1408	127.226	180.612	68.6226	35.2561	92.4741	6.03543	234.137	49.3028	103.846	26.0928	77.8588	43.8935	233.33	12.0569	76.7572	58.0355	401.738	9.2478	50.9329	173.042	3.84901
10.7916	77.268	72.2286	65.3611	84.8884	77.6574	27.6149	32.0201	57.1975	0.416828	49.6241	20.558	100.097	87.4489	22.4344	38.7037	23.3468	80.7411	57.3048	10.0684	30.3412	84.6891	29.0138	7.37338	76.9643	50.4833	15.626	42.0448	36.3934	128.049	168.188	66.6605	40.5564	88.1927	5.51883	217.622	54.9668	96.2293	28.8846	82.8136	50.7544	228.878	12.5291	75.1738	54.9483	364.979	9.98477	50.2293	173.269	26.0845
10.8915	93.914	65.5155	63.0493	79.7671	78.2957	33.1347	41.8858	57.851	0.36946	48.1225	19.708	100.734	120.575	32.9341	36.6204	23.2682	87.9968	61.1647	8.82916	32.7526	93.1562	26.996	6.44344	77.0698	49.1966	16.8144	41.4721	34.5538	120.905	165.383	63.3164	41.9834	83.821	5.04754	200.581	57.0087	88.5483	29.9356	83.3159	53.1917	219.49	12.4946	89.1908	55.5146	338.004	9.95873	47.396	164.546	36.0025
10.9914	96.8969	59.3568	59.7548	74.2424	76.6759	37.8128	47.8213	56.2355	0.322777	45.4894	22.7474	96.1613	136.547	40.778	33.6007	21.9334	100.558	60.7688	7.67103	32.5159	97.2488	24.6174	6.14031	73.6376	45.7573	20.6635	46.1651	31.3482	110.64	157.583	59.2911	41.1476	80.9374	4.61707	183.679	56.6727	81.03	29.7931	91.359	53.751	207.083	12.1339	95.5047	53.7694	336.613	9.85277	43.568	151.258	38.9343
11.0913	92.8165	81.0353	55.8598	68.6682	73.348	39.4214	52.7257	54.9779	0.276865	42.2028	23.1912	89.32	138.377	43.724	30.173	20.2157	104.064	57.7983	10.0885	30.7067	103.837	22.1721	5.9859	72.2947	41.4586	21.428	45.5794	27.6997	99.5906	146.972	55.0098	39.0556	78.8114	4.22355	167.356	63.5042	73.8238	28.8569	93.63	52.1058	193.018	15.5001	98.2481	50.0823	321.286	9.34106	39.3982	136.091	38.069
11.1913	100.796	80.6023	53.5923	63.2476	68.9606	46.6415	54.8755	66.3333	0.23203	49.9829	22.2255	81.7258	133.528	43.5441	30.626	18.4554	101.895	53.3924	10.9477	28.0495	102.146	19.8144	9.2812	75.2636	36.9838	20.4441	56.2781	24.0829	88.8408	135.006	52.3127	36.3301	80.6798	3.86361	161.03	66.0577	67.0272	27.4166	91.9791	49.1291	197.772	17.2616	97.165	45.3973	298.408	8.61549	35.2508	137.877	35.2909
11.2912	99.0109	74.9009	55.0048	58.0912	63.9833	49.5251	55.0204	70.8668	0.188851	53.3834	20.5568	74.1394	150.064	41.4626	29.402	22.4475	104.358	48.308	10.8755	30.2159	108.598	24.3592	10.2245	73.6357	32.6782	18.5618	58.6277	30.9198	85.0565	132.077	49.0261	33.3507	77.4587	3.53417	152.343	65.785	68.2822	32.8107	110.656	45.4216	195.377	17.9375	93.6905	40.3358	282.321	7.7984	31.3182	148.034	31.693
11.3911	92.4032	68.3329	54.531	53.2537	58.7516	49.6192	53.7419	71.1352	0.147808	53.7905	18.599	66.9241	151.601	38.3135	27.2434	22.6444	120.272	47.1639	10.2766	29.9627	106.587	25.4793	9.96137	69.3162	37.4881	16.3085	56.0655	32.1374	78.3869	129.72	45.5106	30.3436	86.6335	3.23267	146.578	63.6946	67.24	35.4915	119.358	41.3905	188.297	17.8927	97.2218	35.2935	260.675	6.96568	27.6925	150.906	27.8913
11.491	83.7443	78.3819	52.748	52.2841	53.5	47.9786	51.4873	68.8264	0.10934	52.2174	16.5887	71.6048	146.07	34.6545	26.0987	21.4475	125.008	44.3429	9.40867	33.3859	100.022	24.7863	9.1319	64.4519	41.8615	13.9986	51.1933	30.5666	70.8265	123.504	41.9801	27.4389	86.9335	2.95683	152.643	62.8412	64.7026	43.582	121.122	37.3058	182.655	17.3824	96.6672	30.5091	270.011	6.6588	59.151	144.807	24.2165
11.591	95.4292	75.3464	50.0957	50.0214	64.3781	49.827	48.5981	73.7121	0.0739502	49.3972	18.7345	70.3746	137.468	30.8498	27.925	19.8103	127.996	40.6259	8.43228	33.7221	91.2876	23.1973	8.52356	67.0131	41.6169	11.809	45.4688	27.7581	63.3137	118.738	38.5582	24.7065	82.564	2.70508	159.332	80.3129	61.2452	47.7589	118.204	33.3409	173.771	16.583	93.5422	26.115	264.796	6.1768	72.9958	133.995	20.8323
11.6909	100.465	69.3864	49.9767	47.0961	69.8701	49.8592	45.3319	74.0939	0.0420465	45.8543	18.9094	66.3791	127.786	27.1281	27.6469	18.1051	124.52	36.5292	7.44428	32.1937	81.8069	34.5208	7.62817	65.5145	39.1213	11.4768	57.9851	33.954	66.2809	122.775	35.3123	22.1796	85.574	2.62345	159.287	89.2342	63.5385	49.1988	112.266	29.6011	170.48	15.6138	88.8796	27.994	250.311	8.69368	90.2524	141.208	17.805
11.7908	97.2137	63.1394	59.0376	45.2374	71.5554	48.1723	41.8807	71.7506	0.014063	41.9578	18.0221	71.1179	139.277	23.6258	44.9358	16.4715	117.242	32.3854	6.50045	29.6279	86.429	38.8583	6.657	61.6416	35.6639	15.4823	60.5842	38.7664	74.2848	120.78	36.4838	19.8692	82.6968	2.49452	154.795	92.3786	74.1162	48.766	104.518	31.6271	169.934	14.5707	83.3772	27.7651	270.654	9.76796	95.4625	152.859	15.1473
11.8907	89.9704	69.9498	63.8167	42.6987	70.6144	45.4767	45.4803	67.8479	-0.00978148	37.9624	16.6133	72.5474	145.154	20.4159	52.9964	14.9557	107.943	28.3998	5.6301	29.0842	84.5469	39.1505	8.56988	66.6986	46.1142	16.6724	58.0227	38.4819	73.4844	133.333	35.9422	17.7726	76.8826	2.34171	147.479	91.7047	79.0834	47.0918	97.1714	31.7294	164.795	13.4962	77.5009	28.0596	270.975	9.95083	93.5623	151.577	12.8429
11.9906	81.1309	103.47	65.4688	39.8553	67.9224	42.2473	46.8878	63.1417	-0.0293831	34.0389	14.999	69.7179	141.916	17.5301	55.193	13.568	97.7949	24.6907	7.23216	27.2668	79.1819	41.4519	10.777	77.0711	51.4709	16.2343	53.026	35.7616	68.8191	140.92	34.4364	21.4105	74.4751	2.17978	143.943	88.5969	83.6669	44.6341	95.883	30.6156	167.942	12.4333	71.5558	30.0755	259.486	9.60493	87.9717	143.117	11.4865
12.0906	85.9572	104.317	64.8858	36.9312	64.1236	38.7972	46.7076	58.1153	-0.0447709	31.9882	13.3587	64.99	134.555	14.973	53.806	12.305	87.5466	21.3182	7.77436	29.1248	72.1753	40.5705	11.0879	79.8153	51.1601	23.1929	58.1933	39.0034	70.2345	143.955	33.8651	22.6423	69.3366	2.01785	137.573	84.0143	84.4043	41.7224	94.3012	28.7763	165.314	11.4071	66.0462	29.828	241.532	8.96623	80.6908	131.07	10.0796
12.1905	83.4365	97.275	62.7524	37.6454	69.5043	35.3284	48.1238	53.0705	-0.0561466	29.5468	12.5439	68.729	150.631	12.7326	50.362	11.1582	90.819	18.3039	7.68496	28.7424	78.3757	38.0998	10.458	87.0895	50.4477	25.5033	62.5698	38.1337	66.7443	143.489	37.1344	25.3841	79.3754	1.86125	129.508	83.7429	82.5778	38.5899	90.0624	26.5479	160.669	10.4319	60.6608	37.3588	220.544	8.18591	72.8669	140.593	8.7331
12.2904	77.3559	90.6465	59.5896	36.8207	71.1252	31.9668	49.0431	49.1779	-0.0638272	36.7709	14.1853	67.1879	151.929	10.7872	45.8663	10.1182	89.0498	25.0084	7.24036	37.4182	77.7749	35.5492	9.41619	87.5153	52.2917	25.1029	61.1868	41.7625	73.7803	137.943	37.7742	25.9493	80.5089	1.71267	120.551	84.0432	79.1131	35.3982	84.1961	24.1568	160.455	9.51464	63.5962	40.1015	217.974	7.35872	77.9206	139.545	10.7483
12.3903	69.8311	82.7626	55.79	35.5146	70.1531	28.7865	48.4629	45.1262	-0.0681858	47.1443	16.1819	64.6014	164.319	9.11023	40.9661	9.17523	89.7181	40.3575	6.61621	40.6904	73.4622	36.6397	8.24783	83.9198	50.211	28.9884	56.5819	40.7068	72.5794	134.928	36.8845	25.6551	81.9197	1.57323	111.252	85.1525	74.6484	32.2561	77.4434	21.752	155.804	8.66672	63.6277	39.8055	207.065	6.54208	76.7959	131.831	13.8974
12.4902	62.2816	75.1254	64.3854	33.6086	67.4538	25.8278	46.8355	41.1192	-0.0695648	52.3456	16.4095	73.1462	179.66	19.752	45.1781	8.32088	86.405	48.4183	5.92178	40.5617	72.0576	35.3764	7.66207	77.9504	46.3241	29.2276	52.616	37.4656	67.7892	128.114	35.1474	31.0732	78.3955	1.44321	105.698	88.1711	69.6467	33.225	71.6995	26.7213	148.335	7.88121	73.0127	37.6804	200.992	5.76905	72.4387	144.962	14.6768
12.5902	61.3981	68.0774	68.6955	31.423	63.6634	27.7153	44.5071	51.5615	-0.0684218	53.9713	15.6801	73.6878	179.418	25.3599	48.7113	7.54663	84.6312	51.1532	5.22271	38.4047	67.6256	32.9683	6.8371	70.8235	41.7732	32.0144	49.097	39.1303	63.5757	119.906	32.9826	32.9396	72.9628	7.21751	103.67	93.8818	75.2493	32.9261	78.1451	28.8624	140.784	7.15924	76.8581	42.7468	198.703	5.05685	66.5747	147.853	14.1811
12.6901	58.8119	61.6599	70.2509	34.4755	59.2446	34.1174	45.2495	56.0581	-0.0652379	53.1926	14.4773	80.9911	171.91	27.6383	48.4321	6.84484	80.0427	50.5204	7.25446	35.1445	61.7238	30.0927	8.80431	63.3235	37.1564	34.3633	61.3475	37.3053	57.9753	122.562	30.6451	32.7094	71.3911	10.3311	99.4256	101.704	76.8903	31.7893	79.7985	52.4187	140.463	6.49911	77.0864	44.512	191.456	4.41269	60.1959	158.832	13.1731
12.79	54.1183	55.8392	69.4736	35.0863	54.5289	38.0761	45.6592	56.8186	-0.0604431	60.8106	26.4858	80.5596	175.675	31.7166	45.9063	6.2089	73.929	59.0675	59.9378	31.3913	89.036	27.1204	37.5185	67.7031	32.7709	41.5173	63.5983	34.857	60.786	119.717	28.2864	31.2939	66.8497	21.3032	97.1968	103.785	75.8651	53.0767	78.2037	70.0883	136.304	5.89665	75.0184	43.4071	198.845	3.83758	66.328	177.955	29.8026
12.8899	57.4279	50.5655	67.0829	47.3675	49.7492	39.2291	44.8032	55.3032	-0.0545265	117.58	31.5278	76.4528	170.192	32.7726	42.1716	5.6324	67.1387	61.62	118.363	28.6304	99.506	24.2457	75.7186	67.2667	35.5876	43.9076	60.6689	51.5598	66.1991	120.062	29.1051	32.0345	70.5123	26.981	92.9953	102.105	73.096	65.8047	84.2769	103.422	129.711	7.36879	71.556	40.6149	223.639	3.32884	66.3446	183.883	36.5874
12.9899	55.7869	45.7891	78.1141	55.0802	45.0654	38.6017	43.0722	52.47	-0.0479198	171.56	32.5863	74.4443	160.618	31.934	37.9023	5.10989	60.216	60.4047	145.578	25.5099	114.917	31.6262	88.8972	71.8305	34.9377	42.7255	55.3177	56.144	64.7218	122.308	43.4582	42.5846	68.761	29.4168	87.6103	98.043	69.2535	72.4559	93.3435	120.588	121.684	78.6505	67.3098	36.9353	232.416	2.88175	63.1061	177.81	57.1895
13.0898	51.7439	41.4636	93.8052	57.6718	40.5826	38.1896	40.7649	48.9418	-0.0410411	201.151	31.4615	78.8539	149.529	29.9758	33.5242	4.63614	53.498	56.9478	153.621	28.678	117.513	38.1417	97.8201	71.3177	32.6246	39.2735	60.8969	54.583	60.2697	119.217	50.2445	46.9228	67.281	29.9001	175.068	92.5703	64.7848	89.6049	96.2295	127.565	125.249	140.141	65.3774	32.8971	227.57	2.49073	58.2939	165.328	64.3526
13.1897	48.2607	37.5465	110.749	57.2614	49.4867	37.4612	38.1076	45.1178	-0.0342664	213.707	29.2285	77.1431	138.189	27.4222	29.2951	4.20643	47.1828	52.2801	150.332	29.1028	122.959	39.587	115.078	67.774	29.6276	48.2655	59.8164	54.4853	54.7571	112.931	52.4652	47.5516	63.0014	29.2382	247.236	86.3527	61.6257	98.5415	110.592	130.696	124.102	176.163	62.2771	40.9894	217.89	2.14993	52.8798	149.894	64.1162
13.2896	43.7229	33.9993	136.141	55.1544	54.0752	35.7266	37.0554	41.2482	-0.0279274	214.642	26.5194	72.5904	127.199	24.6203	25.3603	3.81664	41.3748	47.0842	140.756	27.8641	119.66	38.3582	139.981	76.5481	26.4664	57.7932	57.7474	53.9452	49.0966	104.894	51.9935	52.6089	57.4767	27.9344	292.999	90.7591	65.5464	128.993	116.423	127.81	129.376	194.73	58.5265	60.174	202.795	1.85367	47.4106	138.37	83.1714
13.3895	38.9149	30.7873	150.31	52.15	55.6082	33.4271	35.3802	37.4856	-0.0223832	207.912	23.6962	71.9566	116.826	21.7937	21.7916	3.46293	36.1192	41.8006	128.088	25.6935	111.717	35.8178	142.192	83.9876	23.405	72.7837	83.4844	50.0635	43.7024	96.0656	49.9937	61.3863	51.5867	37.4161	314.996	102.623	66.3108	145.702	116.374	121.238	154.298	201.499	54.4719	68.8714	211.042	1.59658	43.4659	143.857	87.9403
13.4895	34.2482	27.8786	156.242	48.7327	55.0279	30.8559	33.3058	33.9182	-0.0178971	196.377	20.9586	68.1695	107.169	19.0797	18.6139	3.14197	31.4181	36.7019	114.309	23.0765	101.626	32.7305	133.25	88.132	20.5674	76.2649	91.1129	44.8328	38.7428	87.0717	47.1842	72.1404	47.4436	41.7237	320.672	107.281	71.8127	152.748	114.403	128.376	166.535	200.449	50.3409	71.4002	206.805	1.37386	39.2393	139.583	85.0182
13.5894	29.9219	25.2447	156.244	45.1916	53.0338	28.2039	31.0011	35.0638	7.9826	182.08	18.4089	66.1453	98.2427	29.1855	19.3274	2.85055	27.2508	31.9468	100.603	20.3268	90.8684	29.5161	119.533	86.6274	18.0015	73.1814	93.9205	39.3035	34.2671	78.3059	44.0036	75.4341	48.4938	42.9018	315.429	118.65	76.383	153.129	126.677	128.101	169.993	194.365	46.2796	69.4435	195.395	1.18119	61.2388	130.06	89.1692
13.6893	26.0168	22.8597	152.092	41.6955	51.6531	25.5925	28.5912	34.5361	12.5655	166.458	16.092	61.9749	90.0264	34.0383	20.3077	2.58582	23.5808	29.0294	87.6409	18.966	80.2957	26.3967	104.469	81.7929	15.7154	66.6857	89.3344	34.0018	36.0677	74.7077	40.7157	74.3482	46.5195	54.4501	303.101	122.525	77.2912	149.039	130.573	123.164	167.514	185.187	44.8079	65.4331	180.251	1.01473	69.9479	143.867	85.8529
13.7892	26.0712	20.7001	161.899	38.3386	66.5185	23.0958	26.1675	33.0196	14.9453	150.501	18.429	56.981	101.889	39.5544	19.8995	2.34536	20.3647	31.2284	75.7665	27.5568	70.3661	23.4816	89.8114	75.1743	13.6968	58.737	81.3175	29.1659	35.2022	75.4819	37.4753	70.8098	43.0619	59.4174	286.452	121.465	75.7729	142.063	128.756	115.472	161.157	174.254	42.5881	60.766	194.833	0.871146	71.1584	144.251	78.8733
13.8892	24.5975	18.7446	164.466	44.7479	74.6477	60.3903	23.795	30.9605	15.9229	134.869	18.7219	51.8355	103.229	41.1338	18.6882	2.12671	17.5571	47.0119	66.2243	31.2844	61.2989	20.8167	78.3448	67.7828	11.9248	50.5097	95.744	32.2181	37.2443	89.4429	34.3695	66.013	39.0065	60.4206	267.449	121.2	72.6977	133.377	123.195	106.331	152.397	162.478	39.9581	54.9647	195.028	0.747386	84.7757	164.836	70.4245
13.9891	22.4378	26.4113	161.892	46.9338	77.9795	100.662	21.5186	28.6464	16.0243	119.983	23.1549	46.8672	115.053	40.2366	17.0601	1.92775	15.1145	85.233	60.2238	38.5665	57.9444	18.7329	85.3661	60.2615	10.3751	73.1429	96.893	31.526	35.9673	94.8217	31.4435	60.6875	34.8489	59.0986	247.388	117.501	71.4018	123.797	119.252	96.6151	142.284	150.476	37.1435	48.7597	261.868	0.641083	131.782	170.782	61.733
14.089	20.0563	26.4143	155.787	50.9345	77.9663	122.207	19.3673	26.2592	15.5941	106.096	24.3225	42.2243	117.338	37.8668	15.2645	1.74754	12.9993	178.987	53.72	40.9454	55.4329	16.7317	82.7565	55.1143	9.0229	88.8753	104.415	29.0767	33.2904	94.6825	28.7174	65.4582	30.8542	63.4611	230.312	111.697	68.6156	113.889	120.774	86.8992	131.554	138.65	42.1123	42.6132	387.337	0.549672	150.345	165.389	53.4485
14.1889	17.7	24.5808	166.529	72.0069	75.6887	131.393	17.3589	23.911	14.8562	105.926	23.6849	37.9619	113.568	46.3068	13.4574	2.45353	11.1801	317.803	47.2629	40.2677	51.2123	14.8727	75.6628	63.9457	23.025	91.7104	101.533	25.9448	30.1485	91.1269	26.1959	65.6046	30.4864	75.9524	212.579	117.194	77.6814	104.04	117.706	77.5445	120.715	127.256	44.0464	36.8024	534.056	0.471419	152.863	168.788	45.8826
14.2888	15.4918	22.4349	169.627	81.6555	79.8061	132.595	15.5019	21.668	13.9551	115.034	32.492	34.0874	107.128	49.3669	11.7316	2.57391	10.2303	447.561	41.1631	37.7956	46.2675	13.1794	66.8954	66.3579	28.5786	89.5065	93.5949	22.6937	26.9842	94.2141	23.8751	63.1108	39.4324	85.8248	194.897	119.155	81.588	94.5312	130.479	68.7652	110.106	116.449	44.004	38.2995	693.571	4.08612	146.721	162.071	39.1531
14.3888	22.9515	20.3635	167.29	84.4807	84.9121	128.802	13.7987	19.566	12.9822	117.076	39.8759	30.5859	119	49.0017	10.1381	2.47322	12.7414	506.501	35.5794	34.3766	41.1773	11.6555	57.9346	64.799	29.6713	97.8579	83.618	23.7316	23.9957	97.0971	21.7461	64.6775	42.0705	88.8354	177.748	125.179	82.4706	85.5032	134.578	60.6747	99.9484	106.312	42.7119	49.1125	762.632	14.0261	136.27	150.031	44.6631
14.4887	39.0999	18.4539	172.85	83.3266	85.8984	142.791	12.2472	17.6216	14.8808	165.643	41.7527	27.432	138.219	46.56	8.7004	2.29703	37.1459	519.639	44.3433	30.5669	37.1079	12.9858	49.5113	60.9219	28.5137	100.308	73.2515	22.6371	39.7594	111.834	19.7976	63.0292	41.2635	89.7203	171.519	125.415	80.8179	77.0487	132.759	53.3188	90.3771	96.8833	53.8856	53.2713	791.107	21.197	124.039	157.476	44.7808
14.5886	44.991	16.7158	190.369	79.9436	84.0667	146.583	10.8419	15.8389	32.4044	219.115	40.5898	24.5966	146.976	77.7633	7.42471	33.1238	102.626	504.277	47.0634	29.7009	70.3844	24.5752	48.4328	55.8262	30.0197	95.0797	63.3511	20.5887	44.4314	116.873	18.0174	59.6142	39.8867	90.4765	162.565	121.913	97.8839	69.2172	127.059	50.9977	81.4662	88.1667	59.4113	53.1894	787.395	24.4194	111.458	153.603	42.0987
14.6885	45.3692	15.1397	197.581	75.4014	80.3803	151.059	9.57533	14.2146	41.9814	254.254	52.353	22.0506	167.728	98.0864	6.30675	42.5012	142.131	472.241	46.8628	31.3837	85.0915	29.7784	44.4993	55.9006	29.0453	85.967	54.3179	18.7803	46.0318	115.715	16.393	58.6118	37.088	88.0659	152.075	116.117	106.503	62.0281	118.965	67.7615	73.2471	80.1465	61.2031	50.539	751.273	25.1898	99.3071	143.589	41.797
14.7885	42.9453	13.7118	223.345	70.3472	75.5455	148.664	8.43883	18.2968	69.0178	268.635	70.6783	19.766	170.505	106.062	12.9335	93.7067	160.374	431.488	51.9181	30.7818	88.8273	30.9663	40.54	53.41	29.3254	86.0154	46.2984	16.6473	44.0426	111.03	14.9126	55.7384	33.6891	83.8988	140.853	109.017	109.287	55.475	109.549	112.371	65.7221	72.7939	60.5802	46.4602	697.611	24.4933	87.9799	130.647	39.08
14.8884	39.248	12.4186	235.457	65.1665	70.0738	142.089	7.42284	24.0183	172.399	268.89	76.8029	24.7283	164.774	106.133	16.2317	107.119	164.873	387.26	52.1375	28.844	89.3402	30.0349	37.7392	49.4892	27.789	80.4021	39.3019	14.5016	40.5751	138.762	13.5649	51.912	30.1526	93.2064	136.405	101.277	128.565	49.5385	99.5726	136.306	58.8731	76.6754	60.0339	55.141	635.928	26.4375	77.6457	116.728	35.2784
14.9883	129.933	11.2475	237.683	60.083	69.2933	133.144	6.51753	41.1169	229.493	259.855	76.0915	25.9022	155.308	101.371	17.3958	106.008	162.311	342.903	49.5912	26.206	96.8428	28.0621	42.3077	44.8857	25.4493	72.0399	43.8214	17.4457	39.0282	150.869	12.339	47.6929	37.5258	99.7154	162.405	93.34	141.474	44.1519	89.56	146.323	52.6689	98.5216	70.4129	57.7123	572.178	63.6905	68.3458	102.971	31.1479
15.0882	175.431	10.1869	232.924	55.2202	66.7486	123.036	5.71311	49.9822	256.904	245.029	71.7646	25.209	144.487	93.8719	17.2381	99.6677	154.026	300.463	55.2986	23.2839	110.793	25.6528	44.5742	44.9543	22.8491	62.7124	43.3798	60.4138	36.0519	153.447	11.2246	43.416	41.5454	105.034	175.025	85.5107	157.088	39.3198	79.8625	147.196	47.0705	110.006	74.963	56.4511	509.958	82.5452	63.4385	90.008	78.406
15.1881	280.79	9.22646	223.4	50.6409	63.0834	112.551	5.00008	55.7145	276.165	226.905	65.7305	34.1038	133.481	85.0395	16.3046	91.7764	166.228	261.097	55.7163	20.3413	112.796	23.1393	42.5335	48.8331	20.8411	53.465	47.7332	80.6815	33.4335	149.422	10.2118	39.2742	59.2493	104.805	180.046	92.9761	163.113	34.9909	87.0024	142.274	42.0346	117.516	75.6924	52.9263	451.321	89.7982	71.046	78.1518	98.077
15.2881	362.93	8.3566	210.79	61.9556	58.7663	111.81	4.36922	77.4027	279.314	207.235	62.5438	39.021	122.841	75.7924	14.9566	83.7619	166.794	264.828	53.0994	17.537	108.122	20.6975	38.549	48.9515	18.6666	51.0349	46.8763	85.0276	30.3084	141.668	9.29149	36.4284	65.4482	101.373	186.21	95.0898	162.614	31.1174	88.8189	140.823	37.5154	119.209	73.9817	48.2	397.321	89.9466	71.6167	78.7668	102.255
15.388	462.848	7.56877	197.589	66.3737	67.8774	107.523	5.40932	87.7728	272.646	187.222	57.5973	39.4815	112.811	66.7105	13.4284	76.1513	160.233	255.194	48.8879	14.9589	101.55	18.4141	33.9031	46.8023	16.5343	47.5704	58.4541	81.4126	27.1412	131.668	8.4551	39.4252	65.291	96.1952	196.181	96.533	157.806	27.6303	87.0281	134.676	33.4676	144.148	70.7756	42.976	348.382	85.9397	68.4149	84.5832	98.1536
15.4879	486.567	6.85521	183.09	66.7194	72.0711	112.238	6.00907	98.4794	260.257	167.668	51.967	51.9567	103.478	58.1406	11.8676	69.1142	149.593	237.85	43.9839	12.6485	96.2284	16.326	33.2498	53.6796	14.5445	51.1447	60.5507	74.2057	43.5182	120.644	7.69475	39.5844	61.8089	90.1706	208.04	96.6941	150.273	24.5157	82.8948	126.356	29.8474	156.404	66.7147	37.7053	305.76	80.8822	63.3622	83.5199	94.0654
15.5878	470.486	6.20897	168.067	64.7344	72.8134	111.322	20.7105	101.506	244.798	149.69	46.2635	55.4029	94.8567	50.2715	10.3634	62.6801	160.277	216.59	38.9367	10.6169	115.077	14.4419	30.5916	55.382	12.7382	49.7595	75.1331	65.7524	48.2416	109.388	7.00329	38.1208	56.7646	83.8453	210.044	111.302	141.145	21.7343	77.3406	116.418	26.6134	160.119	62.2292	32.664	320.222	74.2482	57.572	78.6584	86.1846
15.6878	435.259	5.62364	153.077	61.4875	71.1972	111.01	30.6017	99.8032	227.959	132.757	40.8167	56.7116	86.9219	43.1867	8.96586	56.8262	160.163	217.367	34.0665	8.85653	132.025	41.0389	27.1489	53.8941	11.1249	45.7343	77.6775	57.2663	54.467	100.693	6.37425	35.7903	51.1637	77.5446	233.025	126.728	131.225	19.2549	97.0175	106.532	23.7269	158.207	57.6035	28.0084	314.942	66.9956	51.6728	80.1787	76.8222
15.7877	392.404	5.09343	138.508	57.6287	68.0312	107.016	36.8383	95.7747	210.805	117.09	50.426	55.7836	79.6349	36.9019	7.69963	51.5113	166.869	208.072	29.5468	7.34896	138.887	52.644	23.5685	50.5543	9.69843	45.0468	73.9965	50.1164	54.0377	91.6124	5.80186	33.0571	45.5625	71.4563	241.661	132.987	124.327	24.0325	114.305	96.343	21.1519	152.703	53.0219	23.8146	324.913	74.7785	46.0044	87.0548	67.3675
15.8876	348.172	4.61314	136.013	53.5479	63.908	100.875	40.3302	90.023	193.987	128.057	52.9444	60.2848	92.7378	31.3904	6.57287	46.691	174.75	202.082	25.4583	6.07006	135.552	55.9795	20.1734	46.2519	8.44501	41.7148	67.4155	46.9209	50.6765	82.625	5.28087	35.3245	55.4494	65.6823	240.588	133.154	119.085	31.7736	121.957	95.7534	18.8545	145.022	56.9373	20.106	324.17	75.9204	40.7363	86.4593	77.0431
15.9875	305.795	4.17809	130.65	49.4744	64.2791	93.6118	41.7915	83.4335	177.888	130.879	58.4402	59.5168	107.352	26.6011	5.58372	42.3204	172.326	192.74	41.393	4.99358	126.775	54.906	25.3039	41.5655	7.34804	37.1452	59.7942	46.0694	66.507	85.0279	10.5256	35.2291	58.5501	60.2718	233.128	129.4	112.369	36.0499	122.932	91.8223	16.8028	136.14	57.782	29.2722	316.151	73.1323	35.9392	81.7103	77.333
16.0874	266.794	3.78403	123.421	45.5384	65.4371	85.9012	41.7794	76.5684	162.717	128.255	58.3453	66.9272	109.75	22.4699	4.72432	38.3585	165.963	178.386	48.349	4.89932	127.671	56.3544	26.0081	37.8618	6.39046	32.1937	52.136	42.5668	69.6389	83.4019	35.8359	45.5237	61.3182	55.242	229.611	123.216	104.832	37.8941	119.424	85.9305	14.9655	126.72	56.6587	33.4025	297.802	100.984	40.6766	96.0697	72.7441
16.1874	231.745	3.42706	115.076	41.8095	75.772	78.1775	42.7053	69.7758	148.57	122.142	55.2682	67.2278	106.347	18.9279	3.98382	34.7671	155.983	189.661	49.8341	10.6061	125.37	74.0465	24.5172	37.5868	5.556	29.7475	45.4023	80.4524	66.9455	79.631	67.073	49.6008	69.1964	50.5909	225.274	115.649	96.963	38.0633	113.049	79.0217	13.3291	117.205	54.3218	34.2755	281.645	141.853	41.2066	99.2041	65.9098
16.2873	200.709	3.10357	106.171	38.3203	80.5647	70.7099	42.291	63.2629	135.475	113.946	50.7574	66.3479	100.375	15.9065	3.3501	31.5117	143.432	188.005	50.0037	13.4768	117.684	95.1334	22.0672	35.7161	9.72056	26.4501	52.364	93.3004	83.7834	91.6251	82.761	49.9756	69.7247	46.3055	252.54	107.416	92.7504	37.1089	104.978	71.7295	18.4984	118.744	51.2836	33.1301	259.987	159.262	39.4716	102.836	58.3312
16.3872	173.485	3.31261	117.937	35.0816	81.4653	63.657	40.9364	57.1444	130.32	110.542	45.7145	75.7736	98.5507	13.3401	2.81079	28.5614	129.83	182.075	53.9103	24.9911	123.144	101.221	19.3247	35.2991	13.8092	28.8557	52.5248	139.965	86.3503	95.7038	89.5275	65.7931	78.4378	42.3667	280.271	98.9886	87.4169	35.4286	96.0494	64.4677	21.4116	122.842	47.8885	35.3061	236.02	162.179	36.6161	127.799	50.8317
16.4871	149.754	3.13258	123.045	32.091	79.7046	57.1025	38.9489	51.476	123.21	109.352	40.649	91.4861	93.6373	11.168	2.35389	25.8874	116.15	170.275	53.3733	30.5994	119.843	101.031	16.6336	47.7984	22.8156	28.288	51.3106	175.342	98.6359	97.2886	90.432	72.2205	78.9226	38.7527	290.719	101.441	81.4767	33.3075	86.8516	61.4817	22.7461	132.866	44.3649	34.9013	211.725	156.501	33.3041	135.251	43.8327
16.5871	129.152	12.8168	123.353	29.3391	76.1932	51.0813	36.5632	51.8918	115.139	110.122	35.8342	94.5657	95.4837	9.33531	1.96824	23.4634	102.988	155.431	50.3326	32.3863	112.583	101.864	14.1567	56.3688	25.9308	26.1204	57.5053	187.164	98.3095	94.706	90.0158	73.046	77.8454	35.4407	289.457	100.54	75.296	30.948	97.1217	57.3145	27.8198	135.771	53.0781	43.88	188.283	146.062	29.9114	132.517	37.5219
16.687	111.316	32.7534	120.29	26.8126	71.5986	45.5968	33.9558	59.9931	106.735	106.859	31.403	91.7638	94.9027	7.79297	2.22266	21.2664	124.589	139.399	46.0215	31.7951	102.824	103.389	11.9582	58.9676	30.4071	33.6221	56.9514	180.294	99.0774	89.6342	86.7839	70.6479	77.7974	32.408	363.624	97.0377	69.1272	28.493	100.68	59.9231	39.5076	133.991	57.0707	47.1827	166.355	133.319	26.6417	124.218	52.9129
16.7869	95.9038	35.29	114.948	24.4965	66.4043	40.6328	31.257	62.7875	98.3874	101.059	27.4067	85.982	90.7202	6.49788	8.77345	19.275	132.618	137.595	45.6945	29.8113	107.414	99.0274	10.0496	57.8562	31.295	35.5477	53.034	164.881	93.6081	88.5516	85.1272	66.5074	84.0149	29.6325	475.904	102.068	63.1314	26.0412	99.6487	59.3381	46.17	129.225	57.9602	46.8798	146.264	119.809	23.5977	125.037	57.6416
16.8868	82.6027	33.447	108.15	22.3755	60.955	37.1726	28.5613	62.2895	90.3307	93.7899	23.85	88.4728	85.0286	5.41246	12.2295	17.4699	132.028	130.309	45.3596	27.0956	104.44	91.8627	8.41603	54.5633	29.9437	34.2773	47.6729	146.387	105.184	84.6353	81.3458	61.5369	97.8289	27.0933	536.704	102.346	57.408	23.6606	128.254	56.7624	49.3032	122.655	69.6786	44.4038	128.122	106.755	33.3218	119.11	56.5584
16.9867	71.1332	37.1377	100.513	20.4343	55.4917	53.7805	25.9355	59.8263	82.6967	85.8046	20.7127	85.3795	78.8668	4.50419	13.7982	15.834	147.074	120.011	42.845	24.0812	97.4557	86.777	7.03104	50.1074	27.5714	31.3304	46.5469	139.326	104.158	79.1056	76.4711	56.2887	99.9789	24.7707	601.287	99.5452	52.0289	21.3957	142.971	53.028	71.8469	145.279	89.1273	40.7303	111.91	94.2739	56.0758	126.45	52.5313
17.0867	96.3548	35.443	99.9402	18.6587	67.5169	81.2802	23.4254	81.4628	75.5525	90.5407	26.295	79.7675	104.921	3.74516	14.0555	23.4916	150.168	108.34	39.2178	21.0424	92.4109	79.8499	5.86436	45.1541	24.8337	27.6539	43.0062	126.571	97.5938	72.7782	71.1314	51.0883	95.9005	31.6453	703.403	94.8692	47.0382	19.2745	149.288	48.7021	109.211	197.285	98.8815	36.5098	97.5359	82.695	69.9083	137.144	47.2262
17.1866	107.447	32.5755	96.8823	17.0351	73.694	95.5623	21.0601	91.6611	68.9234	90.5523	27.9136	73.2234	112.762	3.11149	29.5406	24.9661	145.838	96.3575	35.1426	18.1448	96.4256	72.3226	4.886	40.126	22.073	23.8167	38.4758	140.986	88.9536	75.3408	75.6818	46.1194	88.7684	34.6264	842.27	94.9697	42.4392	17.3119	148.447	51.4132	174.679	285.885	104.414	32.1638	84.8642	72.1698	73.8473	139.657	41.5841
17.2865	106.849	29.6261	96.8628	15.5509	75.732	101.154	18.857	94.6181	62.8092	87.4597	36.0763	66.551	171.756	2.58293	37.2817	24.646	168.008	92.5342	31.0207	15.4803	93.6971	81.9055	4.06807	35.2811	19.4587	45.3732	33.7365	138.464	79.8979	76.4912	75.7748	41.7694	95.145	35.261	910.365	92.3224	38.2163	15.5141	142.87	51.2096	213.303	370.061	104.92	27.9543	73.7422	62.7387	72.3285	133.931	36.1132
17.3864	100.388	26.8619	94.275	14.1947	74.9084	133.644	16.8239	93.1126	57.1939	86.3842	52.393	60.1403	225.967	2.14232	40.0542	23.1487	181.233	86.0464	27.8601	13.0922	87.3978	99.9552	3.38568	30.7659	17.0654	54.2672	29.1949	127.953	71.1887	90.5249	99.0471	42.9583	93.5348	34.5177	929.837	87.934	34.3643	13.879	134.332	49.1759	232.994	453.785	102.23	24.0335	64.0131	54.3761	67.9796	123.884	31.0662
17.4864	135.407	24.334	89.9569	12.9555	72.1713	205.076	14.9622	88.9723	52.0525	82.7201	61.0363	54.1652	241.965	1.77524	44.8583	21.3065	181.802	78.2273	24.632	10.9923	79.456	115.843	2.81718	39.1252	14.9172	65.3505	25.0429	139.602	63.1442	98.9851	109.102	41.9488	93.8045	41.5209	916.659	82.5171	30.8775	12.3998	124.111	50.9801	239.542	495.743	97.5927	20.4797	55.5239	47.0184	62.3375	111.93	26.548
17.5863	172.83	27.5985	84.5416	11.8237	68.2184	242.381	13.2685	83.3894	47.3552	77.4812	62.4881	48.6875	257.296	1.46955	45.5204	19.4423	196.629	69.9492	21.5307	9.17266	71.0172	118.231	2.34408	77.8996	13.0116	67.1683	21.3524	144.345	55.8667	100.603	111.24	39.7263	89.0615	44.2656	882.275	76.6273	52.8084	11.0663	113.118	50.2198	237.169	509.534	91.8565	17.3225	48.131	42.0063	56.284	102.762	22.5809
17.6862	181.743	40.5583	78.5015	10.7901	63.5574	257.903	11.7362	77.1317	43.0701	72.1606	60.0225	43.7129	306.426	1.21508	43.6947	17.6744	213.931	61.7636	18.6603	11.286	62.7371	113.573	1.95061	107.199	11.7318	63.7664	18.13	148.425	49.357	97.9184	108.767	52.7273	81.9367	44.4601	834.863	70.5889	65.876	9.86642	101.983	55.2537	228.931	504.72	100.367	14.5606	41.7024	37.1691	55.2207	93.0858	19.1427
17.7861	209.656	40.8471	72.1845	9.8464	58.5525	258.706	10.3566	70.6851	39.1652	66.1953	55.5918	39.2196	316.735	1.00331	40.4831	16.0404	224.181	54.002	16.0687	17.6255	56.1482	105.533	1.62329	119.962	10.4346	57.7141	15.349	140.426	43.5699	119.402	103.73	58.0632	73.9339	51.2696	780.134	64.6284	72.7113	8.78832	91.1286	56.3709	261.998	487.995	117.926	12.1738	36.1184	32.6543	51.9522	82.9132	37.6657
17.886	230.798	38.0796	65.8411	8.98491	53.4605	291.586	9.11969	64.3485	35.6094	60.011	50.3411	35.1739	308.495	0.827184	36.6062	14.5465	229.953	46.8469	13.7687	20.5144	49.6475	96.1566	1.351	122.199	9.20354	50.6	12.968	127.146	38.4432	132.301	97.3896	58.8228	74.2937	53.596	722.121	71.6995	75.2369	7.82059	80.8286	54.9785	280.552	464.008	125.659	10.1313	31.2724	28.5336	49.2008	72.9822	44.9509
17.986	228.16	35.3373	59.6477	8.19865	48.4575	303.395	8.0149	58.2983	32.3733	53.8946	44.9246	31.5377	291.934	0.680802	32.5238	13.1876	223.953	40.3823	11.753	21.1907	43.5283	86.5613	1.12436	118.002	8.25987	43.3678	10.9403	116.943	33.9104	135.449	90.5128	56.9451	70.6137	70.5062	663.528	74.1848	74.8336	6.9529	71.2454	55.1263	285.009	435.969	126.947	8.39775	27.0697	24.8308	45.3285	63.6936	45.9693
18.0859	213.679	32.2258	53.7238	7.48124	43.6603	300.336	7.03146	52.6305	29.4292	48.0324	39.7003	28.2728	272.17	0.559264	28.5184	11.9541	213.378	34.6285	15.1257	20.5086	37.9321	83.9221	0.935646	110.124	10.6569	36.5447	9.22018	109.124	29.9074	140.099	102.468	53.6385	65.0069	78.0714	606.227	73.6231	72.4945	17.8582	62.4624	77.4123	279.968	406.979	124.12	6.9364	23.4269	21.5407	60.9898	56.8093	43.6796
18.1858	194.062	29.2418	50.5486	6.82672	39.1418	288.157	6.15872	47.39	26.7513	42.5378	34.8498	47.5166	259.433	0.458488	32.0045	10.8353	200.569	29.5668	16.272	19.0489	65.2182	78.3921	0.778257	100.388	11.2233	30.3936	8.97786	98.0325	26.3744	137.846	117.852	49.6475	58.6815	79.9914	551.354	71.0987	68.944	24.6437	54.5077	88.5793	268.754	430.732	118.769	5.71155	20.2709	18.6414	99.5135	56.0776	39.817
18.2857	172.983	26.4956	46.9804	6.2296	34.9435	270.734	5.38634	42.5887	24.316	37.4728	30.4508	54.4121	301.97	0.375076	32.5113	9.82086	184.442	38.7096	16.0914	17.1988	76.8935	71.6536	8.95542	96.3907	10.8599	25.015	8.28222	86.1081	23.2576	131.397	122.756	50.1716	52.3087	88.9612	499.648	67.4144	64.6978	28.4837	47.3721	92.3233	253.75	434.492	111.973	4.68988	30.8378	16.1021	115.142	61.567	35.3764
18.3856	152.382	23.9971	43.2318	5.68484	31.0841	260.113	5.65482	38.2187	22.1012	32.8634	26.5214	63.0598	309.384	0.306194	31.2271	8.90132	166.958	42.541	15.1642	15.2097	91.4209	64.6299	12.2875	89.6119	10.0613	20.4135	7.40273	74.5833	23.6098	122.583	121.52	53.052	66.2829	92.0315	451.472	63.0794	60.1033	30.2457	41.0224	91.25	236.647	425.209	104.459	3.8412	35.7347	13.8884	117.822	61.4965	30.9085
18.4856	150.868	21.7316	39.4564	5.18789	38.9566	265.396	5.70308	34.2604	20.0871	28.7108	25.7942	67.3461	335.698	0.249465	38.7101	8.06767	149.37	42.9634	13.8591	16.8414	94.7336	57.8093	13.037	81.4683	9.09503	16.5408	6.48684	64.0246	31.8009	112.625	116.769	52.6106	70.1595	90.9111	430.321	74.5948	55.4009	33.4392	36.0902	98.0184	263.696	407.733	96.7042	3.13875	37.08	11.9653	113.48	67.5751	26.7002
18.5855	141.409	26.9128	46.9805	4.7346	43.1531	259.589	11.7231	31.8362	18.2556	36.9221	24.068	66.1335	334.149	0.202902	71.4576	7.3124	132.446	41.2889	12.4057	16.9541	91.7054	51.4321	12.482	72.8721	8.10156	37.3645	6.75648	54.6403	33.5755	102.323	110.16	50.2938	68.539	87.4011	404.297	79.8533	55.6409	37.5287	31.595	98.6398	274.275	385.426	89.0208	6.46028	36.2752	10.2993	105.614	67.5275	42.0003
18.6854	128.489	26.285	51.0024	4.32119	44.7388	247.59	15.6921	44.5296	16.5903	41.0529	21.897	62.352	319.655	0.164794	87.3901	6.62789	136.16	38.4109	10.9422	21.2245	89.2014	45.5997	11.3339	86.0356	7.15154	58.0524	35.1681	46.4517	32.3957	93.7534	102.705	46.9994	64.1204	82.6187	375.772	80.912	69.9712	40.3144	52.7972	96.8402	273.606	360.592	81.6028	8.15978	34.2382	8.85894	105.677	77.1909	47.5503
18.7853	114.567	24.3088	52.4642	49.3837	44.5108	231.668	18.1093	50.626	15.0766	42.3618	19.6007	57.526	299.714	0.133724	99.9226	6.00788	139.634	34.9277	14.8954	22.6914	101.984	40.3373	11.2167	90.0503	6.27724	65.6381	47.2304	56.1218	29.9726	85.0046	95.0131	43.2773	58.4645	82.1459	346.398	79.2364	79.5542	41.0384	65.1458	98.2096	265.478	334.793	74.5657	8.7922	31.5633	7.61545	117.24	80.1157	47.5108
18.8853	105.35	22.1467	52.1095	112.575	43.0616	229.629	19.367	52.5388	13.7012	41.7721	17.3564	52.4347	278.051	0.10844	143.645	5.44589	135.973	31.2318	34.9815	22.4056	105.174	35.6296	41.8904	88.3806	5.49015	65.5125	50.2881	67.0554	27.1393	76.4655	93.1898	39.4576	53.981	104.488	319.093	100.393	83.7156	40.3639	71.1738	95.4217	252.618	331.208	67.9714	10.58	28.6277	7.65718	117.656	77.6617	44.5788
18.9852	128.391	20.0902	50.9621	144.893	40.8279	220.502	19.7719	55.7701	12.4518	39.9555	15.2561	47.4629	256.475	0.0879318	162.567	4.93677	128.108	27.5725	44.6306	21.0855	101.544	31.441	53.8068	83.3676	14.0818	61.1491	48.6154	67.8202	24.2896	68.3694	89.0451	41.254	51.5877	114.126	297.559	111.083	84.1653	38.7738	98.8537	101.869	236.972	319.956	61.8465	16.4397	25.6648	38.4703	112.118	72.3211	40.3285
19.0851	137.051	18.2019	48.8036	158.565	38.1281	207.29	19.5625	74.739	26.6772	37.3949	13.3416	42.7888	235.831	0.0713484	165.864	4.47554	136.291	24.1011	47.8403	19.2144	94.3467	27.727	55.7931	99.986	22.8996	54.7382	51.5213	63.6357	21.5995	65.4352	83.7068	54.7171	47.6465	116.111	292.221	119.56	82.1488	36.6172	113.953	104.425	219.914	304.045	56.1944	19.1909	22.8125	54.7126	103.683	65.6367	35.6558
19.185	133.521	19.8413	45.9943	161.167	35.1915	216.753	20.162	83.5648	35.6808	34.4332	11.6257	38.4833	224.849	0.0580028	159.736	4.05774	135.644	20.9008	47.2176	17.1095	87.2511	34.4959	52.8268	105.448	25.9172	50.5842	49.6933	57.348	39.6581	66.4505	77.8611	61.121	43.0987	136.072	280.509	121.533	78.5596	34.1424	120.16	102.154	202.396	320.221	51.0035	19.9218	20.1469	61.7074	94.1189	75.3955	31.0509
19.2849	124.045	18.8561	42.8038	157.377	32.1798	215.205	23.7018	85.9768	40.0183	31.3094	10.1049	34.5623	229.441	9.80663	148.319	3.67927	129.632	18.0102	44.4437	14.9728	81.0901	36.2528	49.1074	104.86	25.9175	53.2972	50.3368	57.0844	49.2448	64.6448	72.4998	66.6536	38.4696	144.23	264.905	139.044	74.0285	31.5244	120.235	96.923	189.786	322.056	62.4163	19.3913	21.0303	62.9844	84.4231	78.0582	26.7633
19.3849	112.116	17.3105	39.4313	150.071	29.205	206.877	25.6135	84.4432	41.4078	28.1861	8.76719	33.9259	226.994	36.3318	134.322	3.33641	120.594	15.4385	40.5865	12.9267	73.5477	35.3508	52.929	99.7485	24.4378	51.296	47.4451	53.1251	50.6162	61.1565	67.3916	67.1883	34.0389	157.694	266.71	152.649	71.2043	28.8847	148.545	90.0216	176.071	315.909	82.4487	22.8086	20.6424	60.8643	94.7669	101.982	28.9614
19.4848	99.6388	25.3312	43.6794	140.999	26.3415	194.627	26.3239	80.5873	40.9765	25.1701	7.59688	54.977	234.56	50.8932	119.479	3.02571	110.083	13.1773	36.3096	11.0398	65.6314	40.8647	51.0535	92.148	22.3168	46.8306	42.9578	47.6516	48.2572	56.7525	62.2191	64.8546	29.9431	184.397	275.518	156.982	67.3776	26.3046	163.575	92.9875	162.008	303.412	92.7649	32.3834	19.5233	56.8566	95.6327	111.921	40.5307
19.5847	87.6033	31.8075	45.4942	131.219	23.6366	180.363	26.1655	76.6943	39.46	26.516	6.57699	62.375	282.373	57.4856	115.217	2.7441	102.493	11.2074	32.0126	9.34499	63.0908	41.6612	46.5491	83.6052	20.0025	49.5502	37.9535	41.8162	44.9748	51.9415	57.1819	60.9784	26.3375	213.324	273.612	168.54	62.9933	23.8359	168.06	91.3986	148.108	288.544	96.6346	36.6096	18.0225	51.9285	104.163	111.771	70.7791
19.6846	76.4844	31.1504	49.5116	121.354	21.1177	165.336	25.396	75.6828	37.3355	28.0799	5.69062	62.89	307.696	59.4253	128.309	2.48888	93.6139	12.2111	27.9237	7.85188	58.4626	51.2908	52.2725	82.9433	20.8376	49.0388	33.0085	36.1983	40.8791	56.9477	52.3904	56.3755	36.669	230.737	264.68	171.074	58.3573	21.5105	165.369	86.9985	134.708	275.319	96.3124	37.3841	16.3617	56.3257	109.927	130.687	82.1076
19.7846	66.4686	30.4005	51.0096	111.763	18.7978	168.193	24.2133	72.4455	34.909	28.1468	4.9218	60.0907	323.752	57.9198	129.819	2.25746	84.3169	15.7881	24.1625	6.55587	65.7555	53.6802	63.8451	78.7827	20.0578	45.6063	28.4091	39.6931	43.3357	58.7845	50.3767	51.5392	41.4102	233.549	257.307	167.715	53.6842	19.3461	157.989	80.9903	122.015	265.204	93.3463	36.0264	14.6783	62.5761	108.681	139.149	82.9433
19.8845	57.5862	28.1094	50.703	102.642	25.4487	164.207	23.9427	67.9804	32.3747	36.9245	4.25582	56.5752	317.903	54.3776	124.387	2.04764	75.15	17.2577	29.2932	5.44407	66.4019	59.3122	76.9136	72.7059	21.2465	40.7262	31.2764	48.8149	41.8857	79.3283	47.5463	46.8267	41.7403	227.825	251.001	160.659	49.1219	17.3497	147.735	74.1919	110.149	258.552	88.7914	45.5796	26.2462	63.3785	102.698	136.781	78.2938
19.9844	49.7873	25.6083	49.1404	104.995	29.2111	181.019	23.1503	70.4531	29.853	41.4277	15.6684	57.1797	302.069	49.7513	115.192	1.85745	66.441	17.3767	40.4333	4.49938	74.2018	59.251	98.5364	71.024	20.6167	39.5658	30.7221	59.3962	56.1026	89.1564	45.4705	42.3029	39.74	217.341	239.8	151.416	45.6621	15.5222	135.912	73.0199	99.1652	247.274	83.3612	49.1472	41.7894	60.9631	94.4871	133.272	71.0889
20.0843	42.9842	23.2304	46.7394	102.899	30.9083	185.254	22.0083	69.4952	27.4163	42.9686	20.9532	64.1873	289.366	44.6722	111.442	1.685	64.2959	20.3084	45.6807	8.48108	74.6943	56.2717	102.076	66.791	19.131	36.3329	28.4805	69.7083	59.129	98.4324	42.7665	38.0646	40.1003	204.434	225.676	141.032	42.1221	13.8604	123.445	69.5656	98.028	233.305	77.532	48.9091	67.0349	56.7782	85.4927	143.06	63.0031
20.1842	45.4275	34.5925	43.815	98.3376	31.1578	181.54	20.6471	66.5048	25.1055	42.5106	22.6897	72.7106	271.509	39.5463	107.242	1.52835	79.296	21.181	46.3282	12.8359	71.1403	51.9432	96.6034	61.2156	33.21	32.1705	25.5329	72.0948	57.8599	100.576	39.7904	34.1552	38.2014	190.53	210.02	130.225	54.283	12.3578	110.969	64.8012	94.5189	223.312	71.6171	46.4777	79.0201	64.4714	76.5216	141.234	56.7814
20.2842	44.0416	34.9128	40.6017	92.5205	30.4199	173.021	24.3812	62.3943	22.9419	40.7553	22.4403	75.3679	259.685	34.6241	99.5264	1.38595	85.1703	35.2511	44.3225	14.7837	81.765	47.1379	87.1477	71.1891	38.2198	28.0204	24.9414	68.4046	53.9028	98.2204	41.5384	30.5867	45.3568	176.488	198.29	130.328	60.8426	14.3865	99.1235	59.3882	89.53	210.821	66.5596	42.7308	82.6756	66.0301	68.0021	133	50.0816
20.3841	42.2708	32.565	37.2712	98.3944	29.0349	161.811	27.4505	57.7522	20.9333	38.2077	21.1429	74.7034	254.593	30.0492	90.102	1.25645	90.5337	42.2389	40.9087	15.1913	83.4244	42.3272	81.4609	73.9605	38.4955	23.8979	35.1359	62.0352	66.603	93.1618	41.3923	65.732	46.7474	162.807	197.756	130.269	63.5151	15.507	107.339	53.7677	83.6984	197.05	61.4475	49.4647	81.266	65.9803	60.1401	121.597	43.5444
20.484	58.4394	29.7409	33.9471	98.5207	27.2522	149.315	30.9568	52.9512	19.08	35.2268	19.3527	70.7682	241.724	29.6347	80.1237	1.13989	92.6946	44.5977	36.8678	14.6565	80.0656	37.7531	77.5251	72.2745	36.4377	31.9414	38.0284	54.8028	68.3397	86.613	39.926	98.9506	45.0425	154.142	191.855	140.94	63.5403	15.8198	109.185	48.2255	103.07	185.739	56.4475	51.1324	90.5503	62.9493	58.973	109.002	37.4925
20.5839	63.2258	26.9988	45.2301	108.494	25.2519	147.404	32.663	48.221	17.3772	40.3016	17.3922	65.4608	225.753	28.0399	70.3034	1.03499	91.5946	58.8837	32.6767	13.5849	81.115	37.8412	70.1581	67.9838	34.7832	34.2757	39.8049	54.928	65.1035	79.3803	52.346	114.077	41.8032	144.275	182.578	143.712	73.6921	15.5841	109.208	52.7777	121.854	179.931	51.6621	49.6448	92.1177	66.9713	55.4655	96.3834	39.7251
20.6839	61.9957	24.4668	55.3988	110.626	23.1627	141.171	33.0515	43.6979	15.8174	42.2563	15.4426	59.7546	231.965	25.796	61.0553	4.42531	87.1306	64.9409	34.1316	12.2471	77.5389	36.0038	61.6469	82.439	32.5182	33.3136	43.0337	51.3012	59.8477	71.9886	59.4085	118.214	39.1766	140.845	171.331	141.324	78.3897	14.9882	121.221	56.1089	130.922	172.186	58.9502	46.3156	106.655	66.2726	55.4213	84.3957	38.4488
20.7838	57.8023	22.1609	61.0501	108.22	21.0741	132.471	32.4969	39.4564	14.3915	42.0947	13.6	54.134	225.306	23.257	52.597	5.41417	80.7973	65.7117	33.2111	10.8184	71.6006	33.2703	53.1805	87.3967	33.154	30.5997	41.9136	46.1105	54.0027	64.7688	61.481	167.152	37.663	134.427	166.811	142.024	79.3498	35.3564	125.127	56.122	133.276	162.53	72.9468	42.032	110.623	63.8878	52.685	73.3733	35.4324
20.8837	52.356	20.0694	63.3858	103.309	19.9678	132.802	31.2881	35.532	13.0896	40.5482	13.5834	66.9394	212.911	20.6527	45.0191	5.47176	73.585	63.2266	30.9849	9.40861	64.6668	32.6942	64.9269	86.4152	31.5733	31.5939	59.6938	40.5148	48.2387	57.9198	60.6241	200.214	36.856	126.482	165.728	138.345	83.5677	65.0202	123.501	54.0434	131.101	151.896	79.7142	37.3786	108.193	59.5878	48.6503	63.4542	31.6992
20.9836	46.5918	18.1745	63.3367	107.655	18.6378	133.239	29.6463	31.9347	11.9023	38.1447	12.8702	69.8173	198.349	18.1264	38.3324	5.18613	66.1342	58.8693	28.1288	8.0824	57.5401	30.7723	66.0473	81.905	28.9958	30.0704	66.7275	35.5689	58.7354	55.294	58.1161	211.186	34.5137	120.702	160.363	131.945	84.0653	83.009	123.323	50.7238	125.977	141.557	81.7109	32.7285	118.823	54.365	44.1221	54.659	31.0997
21.0835	40.9993	19.5967	61.6178	127.938	17.1951	128.949	27.739	28.6594	10.8201	35.2604	11.8217	72.8946	183.376	15.7621	33.8321	4.79146	58.8458	53.5674	31.8348	6.87424	68.4732	28.2557	61.9389	75.4769	26.0764	31.0609	66.0081	33.7011	59.9543	59.3895	54.7444	209.144	31.4883	115.848	168.214	123.986	90.7956	92.6823	119.037	46.7453	119.035	131.047	80.6304	28.3075	119.964	52.2486	39.5533	59.9729	31.1994
21.1835	35.8155	24.9879	58.775	137.794	15.718	121.872	25.6915	25.6918	9.83384	37.0149	10.6485	70.8351	168.827	13.604	29.5152	4.37918	92.8987	60.5029	32.3144	12.5969	70.9834	25.5592	55.5859	68.5419	33.2069	33.8011	61.4291	46.4845	56.9798	67.8798	50.9891	199.768	28.2624	109.394	168.678	122.623	100.05	102.304	112.159	43.5264	111.079	120.709	77.633	24.2417	115.466	48.634	35.1864	59.8857	29.3396
21.2834	31.1364	31.2511	55.2205	138.901	14.2608	113.309	23.5963	23.0125	8.93517	36.9002	9.46935	66.4207	184.062	11.6695	27.8405	3.98382	121.374	69.5718	30.9319	15.3751	68.73	34.0167	48.5924	78.0503	37.5105	48.0315	64.8671	61.7187	54.6154	70.6562	63.2103	186.581	32.4101	102.215	164.246	118.177	103.434	120.354	144.571	39.8786	102.673	110.762	73.5082	20.5901	107.84	44.3083	31.1406	56.7782	26.5788
21.3833	26.9811	43.7016	51.2621	134.988	12.8593	104.115	21.5199	20.5999	8.11635	35.5615	8.34826	65.6322	183.589	26.4122	55.6181	3.61681	133.731	79.1924	28.5595	16.249	63.9706	36.6648	41.7812	86.0994	39.7714	56.7037	65.3485	64.9132	69.0528	69.7882	76.1713	171.741	32.8976	94.8443	156.709	111.874	102.835	152.481	161.277	36.0962	94.2017	106.952	68.7882	27.201	98.6985	39.7633	27.4637	52.1382	23.5204
21.4832	35.4789	43.65	47.1266	128.342	11.5363	133.002	19.509	32.9296	7.37032	36.4717	12.1491	62.0772	175.802	34.224	74.17	3.28063	135.736	81.4936	25.7449	19.909	58.076	36.2001	36.6231	87.0328	38.61	58.2777	67.753	62.0938	86.874	81.9058	92.7558	156.779	31.4402	87.5938	147.328	104.578	99.6077	169.651	179.724	32.3696	85.9245	101.601	63.8266	29.882	98.7647	35.2963	24.163	46.8773	20.495
21.5832	59.164	40.6062	42.9771	120.356	14.7607	146.374	17.5949	39.2096	6.69082	35.8212	13.5497	57.3723	185.337	37.4472	81.555	2.97472	131.338	79.2308	22.8225	32.4634	71.1735	44.4762	32.4396	83.6405	35.8362	55.3239	96.042	56.567	92.5051	86.4165	99.1831	142.098	29.0387	80.6414	136.999	99.5364	102.998	176.341	189.84	28.8164	81.347	104.641	58.8543	36.7047	98.4041	31.0775	21.2242	49.3909	17.6724
21.6831	71.4542	37.0568	38.9282	111.867	16.5141	149.662	19.0893	41.6288	6.07214	34.1683	32.8064	71.0717	182.151	37.7209	81.9592	2.69698	123.212	74.2891	25.3157	38.3106	83.6345	46.5106	33.4246	94.1427	32.4297	50.0707	113.282	50.107	89.5818	86.0461	99.5704	128.154	26.267	74.0802	126.333	99.1448	105.721	175.839	190.164	48.6423	76.0181	113.481	54.0178	51.7181	93.9503	27.1952	18.6219	55.521	39.935
21.783	73.5355	33.6327	35.0573	133.387	17.2203	146.58	19.6686	42.6067	5.50912	31.9136	41.3929	74.1769	191.545	36.1802	78.2052	2.44508	113.145	67.9382	25.4387	39.8446	102.787	45.2407	31.5478	96.1828	28.9071	69.4837	115.326	44.3267	83.0292	82.6634	96.4811	117.798	23.4455	74.6887	115.747	96.0383	104.615	170.544	183.952	59.3286	70.3387	116.143	65.314	58.2985	87.2768	23.686	16.3259	62.833	49.018
21.8829	70.3477	30.4764	31.4135	141.283	17.1967	139.652	19.5854	41.7158	4.99709	29.3409	43.8334	80.7204	226.377	33.6007	72.1686	2.21681	102.311	61.0151	24.2054	38.7191	108.063	42.3384	28.4161	93.0404	25.5287	79.4192	126.894	51.4537	79.6004	77.5373	91.6338	109.433	20.7449	72.6897	105.506	102.368	106.029	162.196	173.594	63.8573	64.5854	114.735	73.3728	59.4411	79.5831	20.5547	14.3052	63.7189	50.7184
21.9828	64.6861	29.9175	39.0257	141.157	16.6795	130.573	19.0354	39.7304	4.53185	26.6471	55.7378	79.9383	233.309	36.441	77.3597	2.01007	91.4581	62.4679	24.1356	36.06	105.433	39.9242	35.4389	93.6176	22.4138	79.6827	137.269	51.4326	88.6778	79.6119	98.1322	100.37	18.2483	69.245	95.7817	107.642	108.343	152.043	160.823	64.337	58.9444	110.729	78.5207	57.2287	71.6199	17.787	21.2331	65.3446	48.4909
22.0828	58.1031	30.0178	55.1201	136.466	15.843	120.473	18.1688	37.1552	4.10958	25.2455	62.1571	75.6934	226.93	39.1392	76.6675	1.82282	81.3603	60.5453	36.272	33.5693	98.587	36.6995	38.9799	89.7146	19.6061	77.0589	133.724	54.1403	87.5102	95.6696	98.6019	91.2658	15.9889	65.0721	86.6729	107.932	106.892	140.97	146.877	62.2466	53.5363	105.15	79.5262	53.0892	63.8413	15.3582	23.8805	70.2099	44.3658
22.1827	51.435	41.638	89.3059	142.157	14.8145	110.083	17.0998	34.3143	3.72675	24.3169	63.65	69.9996	232.35	39.0158	79.5482	1.65321	76.6626	56.6517	41.3267	30.5084	89.7715	33.2197	37.9499	83.296	17.1097	79.6835	123.395	55.9111	81.8591	102.117	119.563	88.9989	13.9714	71.9522	84.4374	104.975	102.999	129.594	132.62	63.6235	48.4352	98.703	77.8798	47.9829	63.8262	13.2389	24.1205	69.3481	39.5106
22.2826	59.3876	41.5308	187.034	140.748	13.686	99.871	15.9145	31.4121	3.38007	30.027	61.1462	63.89	225.304	37.1742	77.3796	1.49967	71.4351	51.7317	82.3893	27.1123	105.801	29.7821	35.9832	75.6559	14.9089	78.7578	110.311	53.0103	76.6668	102.368	144.7	84.2125	12.186	91.6144	80.5953	100.019	97.5925	118.335	118.638	62.1247	43.6814	91.8686	74.6014	42.5396	61.0668	11.3978	55.5627	91.253	34.575
22.3825	59.9759	38.6207	290.774	135.339	12.5225	90.118	14.6767	28.5738	3.06644	32.7505	56.6369	64.0051	239.366	34.3662	72.323	1.36069	65.2887	63.4269	101.558	23.6898	109.204	26.5373	32.4945	68.5631	12.9791	73.0842	118.216	48.0541	69.8635	98.767	189.787	79.9434	12.1741	104.11	81.8332	93.9183	99.5822	107.472	105.314	58.8695	39.2925	86.3438	70.3834	37.158	56.8097	14.6645	81.7848	98.8588	38.7552
22.4825	71.5748	35.2411	379.67	127.829	11.3694	80.9837	13.4327	33.7854	2.78297	33.4187	51.29	60.9622	236.065	31.0944	69.8968	1.23468	58.8338	69.067	107.274	25.3548	106.867	23.5527	43.1111	61.1846	11.293	65.1689	114.644	42.4405	62.7433	92.911	209.343	84.3335	13.0199	112.358	97.8457	97.7697	103.812	97.1775	103.559	54.6287	35.2698	80.44	65.6915	32.0767	51.8538	15.9051	91.7353	99.8478	38.5455
22.5824	73.2988	31.9837	500.702	119.367	10.2569	72.5457	12.2157	35.75	2.52696	32.7138	45.7729	56.5574	224.793	27.6882	65.0522	1.12056	52.4571	69.3972	105.034	25.419	108.501	20.85	45.2193	72.7796	9.82309	56.5383	105.522	36.8872	55.9	85.8727	256.998	86.9837	12.7856	113.594	127.526	97.4042	103.763	87.553	98.8903	49.9241	31.604	74.4505	60.8344	27.426	46.7	15.9063	92.54	95.3021	36.075
22.6823	69.9428	28.9817	589.084	110.641	9.20464	64.8282	11.0482	35.6912	2.2958	31.1311	40.4508	51.7158	210.265	24.3533	59.0098	1.01736	49.1725	77.3653	98.3775	29.9921	103.845	18.4261	46.3022	76.8348	8.54375	51.7668	94.1858	74.1064	49.5809	78.3612	292.686	85.0777	11.997	110.733	143.551	94.3326	112.865	84.7813	92.4392	45.1015	28.2788	75.2908	56.0123	23.2637	41.6516	15.1839	88.4386	91.2237	32.5851
22.7822	64.2181	33.5901	635.341	102.048	8.22399	57.8201	9.94491	34.4165	2.08688	29.2287	35.5091	70.9403	229.622	21.2136	52.5517	0.923891	49.5759	78.7408	89.5457	31.1903	96.9425	27.2057	60.2206	75.7886	7.43142	47.4633	86.228	88.867	55.6198	70.8319	303.423	80.651	10.959	120.956	150.109	89.6257	115.784	80.5344	96.1686	40.3833	31.0685	73.8059	51.3511	33.6542	36.8827	14.072	84.0678	84.2808	28.7812
22.8821	57.6289	32.3615	650.859	93.814	9.49543	51.4905	8.91471	43.8994	1.8976	39.5247	31.0271	76.6945	229.194	18.3351	46.1615	0.839125	50.0214	77.744	79.9275	30.3075	88.1802	30.3566	62.7248	71.7224	6.46492	58.7086	76.7115	98.4217	55.0404	67.1179	299.489	74.9621	23.8912	123.064	170.967	100.894	124.749	75.4214	95.6452	83.6092	32.0511	70.8554	46.926	44.3686	32.4836	12.7829	77.627	122.17	37.0368
22.9821	51.9616	29.8195	644.433	86.0528	10.0803	48.2062	7.96193	58.952	1.7255	44.9359	27.0233	75.732	252.347	15.7466	41.7283	0.76224	48.2205	92.9209	70.3538	28.2246	114.103	30.4626	59.5207	66.0254	5.62541	61.0513	75.9639	96.5451	51.5544	62.7745	287.271	68.7778	29.429	120.555	193.87	118.377	127.243	115.97	118.757	109.896	31.8042	77.8393	42.7775	48.7002	42.7975	11.4489	70.4	137.147	69.6212
23.082	54.776	27.1394	622.804	78.8153	10.1837	44.5144	7.08776	65.9681	1.56852	46.9525	23.4826	71.6065	252.755	13.4522	37.0654	0.692526	45.1232	97.9894	61.2959	25.5303	122.525	29.0012	53.7758	59.6069	4.89627	58.3386	76.148	89.1597	53.5378	57.7814	270.708	62.554	30.8006	115.31	203.555	126.231	135.25	139.801	130.141	136.642	30.7469	80.2612	41.4178	48.9477	47.0297	10.1491	63.1081	219.248	82.2312
23.1819	59.9025	24.6123	591.1	77.185	9.95828	50.0226	6.29103	67.9016	1.42529	46.6703	48.8592	76.7612	242.527	11.4411	32.4936	0.629418	41.3634	96.6716	52.9957	22.6081	120.885	26.8086	47.2041	53.0462	4.2629	53.0201	71.3761	79.6165	51.2783	52.5688	252.204	56.5521	33.013	108.645	204.244	139.609	136.833	154.08	133.326	152.129	29.1801	79.6639	53.1554	46.7051	47.4963	17.7234	56.1388	290.487	101.852
23.2818	62.1079	22.2975	553.181	73.7309	9.51715	51.726	5.56901	68.2998	1.29543	46.3434	59.8828	75.5088	264.302	9.69389	55.0134	0.572086	37.3545	93.1426	45.5524	19.6995	113.874	24.3496	40.6945	46.6982	3.71257	46.6154	64.4129	69.6748	47.2662	50.8847	233.201	50.9123	33.3596	110.427	198.969	148.558	134.129	159.275	133.269	156.232	27.3179	77.1278	59.0606	43.0616	45.7242	92.9536	49.6823	381.318	113.479
23.3817	59.6417	20.1943	511.916	75.5698	8.94299	51.0104	4.91793	66.1679	1.17981	44.5425	62.6662	71.2546	263.575	10.9779	67.8427	0.520022	42.5147	90.8137	38.9785	16.9481	116.966	25.019	34.6735	40.7661	3.23425	60.8183	58.4066	60.2085	46.2251	56.9575	214.543	45.7001	55.4532	107.983	203.251	150.02	135.586	163.338	128.728	153.007	25.3108	73.4051	61.1039	38.7463	45.2162	132.653	43.815	413.561	116.533
23.4817	54.9618	18.2879	469.404	74.1441	8.29564	48.8185	11.4261	73.9972	1.08021	41.8349	60.9027	65.7714	283.872	11.2646	72.141	0.472615	43.9044	118.54	74.7994	14.4321	112.678	78.1514	29.3133	35.3534	2.81833	75.6597	56.3815	78.3381	43.0507	58.6349	196.705	40.9361	79.7921	103.17	217.516	146.599	132.838	169.246	121.353	145.285	23.2619	69.0146	60.6437	34.2347	42.9687	149.798	38.9982	410.495	110.974
23.5816	49.4352	16.5611	427.147	70.9042	7.61764	45.785	15.7485	83.3598	22.075	38.9506	56.8016	59.9663	281.649	18.1792	72.5631	0.429511	61.3475	130.103	128.244	12.1859	126.194	110.11	24.6509	30.4979	2.45635	78.8705	51.7596	121.118	39.1147	57.5262	188.391	58.016	105.206	116.759	222.223	140.125	127.377	175.479	112.341	135.016	32.7043	64.3104	58.6117	29.8253	50.4875	152.993	34.5264	387.812	101.294
23.6815	43.8001	14.9971	386.192	66.7357	6.93867	42.3327	18.4145	86.1023	34.0761	35.7225	51.6641	54.2886	269.002	21.5807	69.2771	0.390389	69.4561	135.867	152.116	10.2167	130.69	121.029	20.6548	26.1975	2.14085	75.4669	46.1247	161.417	61.0719	72.1929	202.95	65.468	158.549	120.946	220.261	135.78	120.268	211.556	102.543	131.607	38.0572	59.5302	55.6424	25.8556	52.7413	147.895	30.4569	355.304	90.073
23.7814	38.4348	15.2489	361.156	62.1737	6.27878	38.7385	19.8408	84.7635	40.2805	32.3788	46.2395	48.947	252.012	23.8291	63.9541	0.354847	113.325	133.273	157.92	8.51427	126.473	120.609	17.2624	22.4251	1.86653	70.2125	40.3392	169.991	67.2451	115	204.552	78.7441	213.097	119.562	218.596	129.039	112.259	236.627	124.243	161.631	51.6697	54.83	80.1743	22.1858	51.796	138.188	26.8004	318.952	88.644
23.8814	38.9544	14.2502	334.017	57.5359	5.65094	35.1792	20.3533	81.0137	50.4697	29.0737	52.6364	44.0247	233.692	24.1249	57.6833	0.322334	135.415	125.703	153.135	7.05894	117.676	114.392	15.4766	19.1406	1.62646	62.7159	34.8471	162.709	66.0438	137.322	198.667	106.433	232.047	114.997	213.541	120.936	103.877	246.705	134.499	174.544	59.2627	50.3091	93.4027	30.1112	49.0065	126.23	23.5424	282.306	97.6458
23.9813	36.973	13.0212	306.128	53.0062	5.06299	31.7639	20.2061	75.9426	55.0738	25.9074	55.2606	39.5411	215.508	23.2147	51.1562	0.292338	169.189	115.443	142.563	5.82619	106.809	105.51	13.5196	16.2979	1.41774	54.4764	29.8534	148.277	61.6365	146.122	188.683	118.847	229.901	108.736	207.11	122.925	122.094	246.478	143.888	176.192	75.8216	46.0266	101.189	33.4502	45.2508	113.503	20.6559	247.365	96.3249
24.0812	33.8446	31.1919	284.561	48.6858	4.51904	28.5554	19.5952	70.2518	56.3697	32.2478	53.7963	35.484	198.136	21.609	44.7954	0.264826	232.656	104.003	129.552	4.78991	95.3608	95.7008	12.605	13.8491	1.23555	87.9065	25.4294	131.37	65.3221	146.215	176.681	124.139	216.805	101.832	197.058	124.098	136.824	239.367	145.277	170.678	84.6989	42.0144	103.213	37.4417	41.088	100.905	18.1091	234.435	89.7377
24.1811	30.3179	33.3799	261.889	44.6261	4.02062	25.5857	18.6716	64.3856	55.4214	35.3099	50.2236	31.827	181.859	25.5596	38.8432	2.97927	262.047	92.3562	117.759	3.92439	84.1782	85.9044	11.2743	19.1346	1.07659	128.439	21.5751	114.407	73.0624	140.907	163.92	130.492	198.648	94.6317	184.891	121.249	142.818	227.856	141.291	170.265	88.2216	38.2858	101.532	38.0344	36.8652	88.9559	15.8682	223.093	80.8262
24.281	26.7929	31.5861	239.047	40.8479	3.56743	22.8665	17.5497	58.6176	53.1469	38.9551	60.9033	28.5381	166.765	26.8165	33.4236	3.801	269.139	81.1041	105.008	3.20543	73.7144	76.602	9.83645	42.0229	0.938121	151.991	18.2539	98.5541	72.2166	132.444	154.929	128.987	178.783	87.4859	171.677	115.885	142.863	213.727	133.86	164.929	88.0862	34.8414	100.817	36.5353	48.428	77.9299	15.9985	211.959	71.2573
24.381	39.0934	28.9627	216.692	37.3543	3.15796	20.3965	16.3155	53.109	50.4887	40.0167	63.45	46.0381	176.365	26.3699	28.5837	19.0037	262.322	70.5963	92.3635	2.61102	64.1817	68.0159	8.44825	53.8856	0.817515	165.922	15.4135	84.3012	83.175	122.336	144.619	123.064	160.684	90.399	158.131	112.623	138.97	198.249	124.385	182.437	85.5221	31.6737	97.4721	33.8399	63.1032	77.9789	15.286	203.914	61.9351
24.4809	45.3153	26.3227	201.966	34.1378	2.78994	18.1663	15.0327	61.2717	47.3339	56.7423	61.5194	52.1719	195.797	24.9029	24.3231	42.5546	265.176	61.0122	80.4281	2.12159	55.6493	60.2249	7.18171	58.5774	0.712456	174.586	12.9969	71.7759	83.1659	111.581	133.897	114.856	163.663	89.2384	144.752	109.65	132.576	182.305	120.143	186.687	81.414	28.7704	92.5583	30.5502	110.798	74.4586	14.1595	188.994	65.6847
24.5808	52.9924	23.8621	192.97	31.1853	2.46065	16.1618	13.7475	64.9849	43.9772	65.7867	57.2967	52.5769	215.283	22.8796	20.6133	48.7539	290.984	52.4196	69.5082	1.72	48.104	53.2297	6.06342	58.7419	0.620977	167.909	10.9485	60.924	78.2846	100.82	123.294	105.669	156.704	113.567	134.951	104.553	124.688	166.499	113.258	214.066	76.3921	26.1165	86.7932	27.0609	134.124	89.2261	12.8681	170.986	67.5415
24.6807	53.8094	21.6153	182.943	28.4807	2.16717	14.3661	12.4928	64.964	40.6026	69.4754	52.0685	50.2245	215.508	29.8189	17.4104	48.2833	294.689	47.0302	59.7262	1.39148	41.4879	46.9907	5.09601	56.1754	0.54126	153.224	9.21661	51.6068	80.6693	90.4503	113.113	96.2851	144.895	124.069	131.094	98.2208	151.899	193.853	124.05	223.36	70.9021	23.6961	80.6551	23.6209	199.941	100.728	11.5523	154.76	64.3638
24.7807	51.1195	19.5759	174.253	26.0065	1.90648	12.7617	11.2911	62.6958	37.3217	79.2198	46.574	51.1276	251.221	32.7096	14.6635	48.103	301.359	41.6243	51.0936	1.12347	35.7216	41.45	4.27008	52.0824	0.471689	135.093	7.75514	47.4428	76.998	80.7058	103.513	87.1571	146.881	126.24	124.873	95.3152	223.37	206.666	127.05	230.172	73.297	21.4924	74.4573	20.379	242.507	102.86	10.2885	158.239	58.7729
24.8806	68.1319	17.7277	163.534	23.7455	1.67564	11.331	10.1569	59.1535	34.1981	82.9094	41.2223	49.0835	264.862	32.995	12.3204	45.3443	301.407	36.4556	46.3266	3.42168	30.7181	36.5438	3.57089	47.2567	0.410811	116.253	6.5235	42.2522	70.8513	86.4434	94.5665	78.5333	155.385	135.282	117.261	90.6706	277.137	209.395	124.755	242.728	79.2512	26.1514	68.3993	23.336	257.135	99.4233	9.11433	152.105	52.2743
24.9805	72.7853	16.0536	151.677	21.6806	1.47179	10.0569	9.09878	54.9674	31.2655	82.4959	36.2245	45.73	260.312	31.6752	13.7187	41.7999	288.954	31.6662	41.2373	4.62121	26.3906	32.2077	2.98232	42.2094	0.357399	98.258	6.01914	36.9156	86.0757	86.8326	86.2918	70.5355	194.94	136.255	108.947	85.0442	305.116	209.612	119.011	241.614	83.829	28.4633	62.6033	23.989	266.389	92.8915	8.04552	140.901	45.7032
25.0804	71.7863	22.5566	145.105	19.7954	1.29228	8.92357	11.2559	50.5391	28.5382	79.4012	31.6748	51.4706	248.183	29.4342	13.8787	38.1674	284.857	27.3246	43.9722	5.81282	22.6567	28.38	2.48871	37.2579	0.310704	81.9078	8.16496	31.8668	87.7917	122.617	78.6771	63.2083	205.532	145.5	100.401	78.9468	315.251	214.546	111.162	231.929	84.5119	29.1927	57.1392	28.3707	266.031	84.8495	7.08521	134.643	39.4969
25.1803	77.9821	22.5483	192.343	18.0747	1.13461	7.91602	12.501	46.1191	26.0187	143.693	27.6005	64.6674	295.048	45.8071	13.2968	34.7062	270.558	23.4517	43.2768	6.22764	19.441	29.0486	2.07567	32.5886	0.269563	67.5351	8.72405	27.2956	83.4055	144.322	71.6931	56.551	225.507	160.195	104.563	72.7228	313.289	211.787	102.177	217.2	82.5894	28.8776	52.0412	29.642	254.354	76.2915	6.22971	127.947	33.8594
25.2803	76.6126	20.9805	239.651	16.5043	0.99643	7.02069	13.0689	41.8578	23.702	184.278	23.9916	67.8428	304.765	53.7363	12.3035	31.5009	250.624	20.0389	40.663	6.15642	16.6752	30.1762	1.73049	49.9808	0.230367	55.1934	13.9635	23.2611	90.3934	152.491	65.3022	50.5369	224.24	163.655	104.381	73.3975	303.369	203.964	92.7369	199.841	78.9925	27.895	47.321	35.6818	236.511	90.0661	5.47196	117.661	28.8622
25.3802	71.5065	19.1479	266.421	15.0712	0.87562	6.22558	13.143	37.84	21.5789	204.634	20.8183	66.0752	325.152	56.1473	11.1148	28.5684	267.434	25.5785	44.9843	5.79809	14.299	42.39	1.44209	62.5933	0.192763	54.4083	15.7102	19.7558	100.783	165.415	59.4638	45.1255	212.83	160.505	102.826	71.6969	288.461	192.975	95.5168	181.469	74.3857	26.5068	42.975	37.6018	215.805	94.0105	4.80324	137.826	24.5035
25.4801	64.8103	19.257	278.093	13.763	0.770255	5.52	12.8656	34.1083	19.6378	211.004	18.0421	62.0311	335.006	56.9509	9.86816	25.8996	338.897	27.8053	45.1406	5.28635	13.1677	63.601	1.20101	67.3413	0.16189	74.7935	15.5862	18.82	99.4879	191.894	61.0654	40.2701	219.854	162.923	133.26	69.6104	270.66	180.179	104.712	163.142	69.238	24.8936	45.1894	36.9286	194.305	92.035	4.21451	142.079	20.7434
25.58	57.6978	17.9457	278.878	12.5687	0.678534	4.89411	12.3461	30.6784	17.866	207.968	15.622	58.1791	325.799	54.8621	8.64819	23.4759	368.492	27.9129	50.1782	4.70906	11.8707	71.3194	7.04811	81.3938	0.136629	81.1136	34.0048	24.0331	93.0781	233.88	67.2467	35.9222	224.732	159.194	167.975	90.8972	259.546	166.534	113.579	162.984	63.876	23.1782	67.3072	34.7153	173.262	86.6927	3.69692	156.309	21.1531
25.68	50.7852	16.385	272.017	11.4779	0.598815	4.33899	15.3809	27.5493	16.2504	198.858	13.5177	53.5213	308.073	51.1007	7.50358	21.2771	397.857	26.7242	50.4771	4.12212	16.4819	88.7634	31.7019	86.1559	0.112464	97.0576	66.8956	55.2606	84.7715	251.339	68.5567	32.0344	225.44	158.203	186.191	101.972	255.183	152.705	115.647	156.824	58.5202	21.4428	79.3782	32.8465	160.995	80.5357	3.24234	156.295	20.0696
25.7799	47.3854	14.8726	259.981	10.481	0.529607	3.847	17.1441	24.7097	14.7786	186.069	11.6911	48.7039	332.517	50.1066	6.45954	19.2833	423.593	28.2635	48.0621	3.55951	18.1751	96.4969	56.1782	85.1131	0.0948211	99.4728	79.1869	76.5888	76.1094	252.952	67.0301	30.8236	221.331	152.65	196.334	114.777	245.276	139.144	119.332	147.109	53.3107	22.0111	84.7427	39.72	149.077	86.4976	2.84331	148.304	18.2795
25.8798	42.9393	13.4766	244.641	9.56921	0.469567	3.41141	17.9625	22.1428	13.4385	171.3	10.1076	44.0436	330.226	54.7939	31.4264	17.4758	457.854	32.6515	44.2259	9.12163	18.1759	102.207	64.0845	92.6263	0.0786865	101.87	80.3185	102.716	76.8671	244.681	63.928	28.9232	215.909	144.631	206.794	119.681	231.987	126.145	117.754	135.514	48.3265	21.7853	85.708	41.9495	135.631	86.0421	2.49306	139.589	16.2335
25.9797	40.7141	12.2054	227.394	14.3337	0.417469	3.02577	18.0912	19.8292	12.2186	155.737	8.73612	39.6837	329.01	55.176	75.8627	15.8371	463.855	42.7887	39.7775	11.982	17.2454	100.052	77.9605	92.9449	0.0656617	96.5101	75.7574	115.099	72.6957	230.586	60.0262	26.7048	201.824	164.927	221.377	119.37	216.811	113.892	116.738	123.166	43.6066	38.0717	83.861	44.5409	121.863	81.8601	2.18561	127.579	14.1806
26.0796	44.2531	11.0522	209.269	16.5775	0.372208	2.68445	17.7283	17.7482	11.1082	140.185	7.54893	35.6784	359.768	52.9107	154.746	14.3516	448.623	47.0414	35.2092	13.0791	15.8501	93.9675	79.1955	88.9209	0.0559154	87.2318	68.6206	124.676	75.918	213.397	55.7949	24.3922	187.133	198.945	247.436	115.701	200.801	102.486	145.878	110.803	39.324	51.9352	80.2869	43.9368	108.5	75.6923	1.91574	114.338	12.2501
26.1796	43.4877	10.0073	191.011	22.5779	0.332813	2.38239	17.0262	15.8792	10.0976	125.171	6.52164	55.2943	359.302	49.1306	217.899	13.0049	435.937	47.5173	30.8073	13.0648	14.2704	125.936	89.5919	82.4668	0.0478902	95.6078	60.6427	120.919	72.8972	194.919	51.5123	22.1168	169.685	212.364	257.708	109.973	184.684	91.9744	160.361	98.8897	35.325	101.344	75.7221	49.3875	95.9511	75.5344	1.6788	101.083	10.5012
26.2795	40.5956	9.06084	173.144	27.0667	0.298428	2.11494	16.1017	27.8753	20.2027	111.026	5.63318	64.937	349.955	52.5825	244.723	11.7842	410.14	45.6705	26.7262	12.3863	12.67	146.348	88.3214	83.1876	0.0410901	93.9513	52.7508	110.991	71.4812	176.32	52.0297	20.3284	159.752	220.017	257.262	103.086	168.946	82.36	164.59	87.7034	31.6341	224.528	70.6609	59.6459	84.423	78.1451	1.47086	88.497	8.95335
26.3794	36.7976	8.20365	156.027	28.7372	0.268291	1.8778	15.0427	34.1297	25.6804	97.9339	4.86539	78.9367	342.971	52.3106	248.702	10.6776	420.843	42.4917	23.037	11.3451	11.1402	217.085	81.4858	103.376	0.0353983	134.365	45.4064	98.7577	85.545	158.326	50.6054	18.5112	146.224	219.494	261.434	95.6472	153.887	73.6186	161.845	77.3916	28.2921	357.198	65.4302	62.9545	73.9929	95.5759	1.28842	76.9289	7.60422
26.4793	32.761	7.42736	141.352	36.4994	0.241746	1.66697	13.9151	36.7096	28.1977	85.9825	4.203	86.7929	325.576	49.7758	238.942	9.67426	411.113	38.6439	19.7599	11.9773	9.72767	264.412	72.4343	117.877	0.0305771	147.806	38.8069	86.2351	86.7763	141.367	48.103	38.8418	153.548	212.282	295.874	88.0688	146.434	65.7077	154.547	82.7975	25.2831	442.434	60.2418	61.8847	64.6589	101.404	1.12851	91.1012	6.44022
26.5793	46.1996	6.72446	127.315	39.7268	0.218218	1.47872	12.7673	55.263	28.8514	75.1891	3.63299	86.3447	304.036	45.973	221.51	8.76473	391.137	34.5613	16.885	11.7413	8.4522	275.539	62.9465	121.254	0.0264355	145.517	42.2219	74.4143	91.3331	133.894	45.0686	48.8987	180.337	201.426	310.321	80.6294	137.484	58.5739	144.464	83.126	22.5843	485.675	55.2287	58.2107	56.3725	113.427	0.988514	94.3846	5.44224
26.6792	50.3142	6.08808	130.403	63.4477	0.197186	5.43343	16.6503	64.5147	28.3602	70.9532	4.09245	81.9496	281.45	41.5675	200.38	7.94024	362.743	48.592	14.386	10.9979	16.0699	267.538	53.9152	117.785	0.0228557	134.715	43.6864	63.7259	92.6313	149.701	41.8301	52.7079	184.994	188.804	326.108	90.9756	136.206	52.1583	151.012	80.2422	20.0938	500.567	61.1907	60.1182	66.6957	155.718	0.865543	91.4022	4.59069
26.7791	49.4893	5.51197	129.101	74.8862	0.178201	7.70086	18.9825	67.8444	27.1934	65.7425	4.12799	76.1228	259.305	36.993	178.086	7.19286	330.386	55.1088	12.2283	9.98895	19.4386	298.094	49.8828	110.355	0.0197113	125.761	41.633	54.3014	87.7759	155.641	38.5818	52.808	203.142	175.557	327.527	94.9972	131.617	46.4007	150.272	75.441	17.8713	496.707	63.2081	72.2803	73.5109	173.327	0.756434	85.0639	15.2071
26.879	46.2208	4.99048	124.757	80.4988	0.160861	8.84393	20.1577	67.492	25.6546	60.0696	3.93467	69.6524	238.279	32.5222	157.885	6.51536	319.441	59.8862	10.3747	12.4635	20.2966	298.94	44.4157	100.88	0.0169109	112.586	37.939	67.6064	80.4714	153.618	35.4353	63.336	235.526	170.6	348.893	94.8257	124.956	41.2425	144.7	69.6101	15.8754	480.812	62.6697	76.1258	74.3581	175.72	0.830336	92.829	20.3358
26.9789	42.1708	4.51847	118.398	81.062	0.144916	9.25033	20.4842	64.9331	23.9387	55.0034	3.62978	63.1876	218.643	28.3172	138.212	5.90125	326.131	60.1031	8.78821	16.2236	19.7291	336.436	38.6383	90.6038	0.014329	99.6424	35.3116	69.4792	87.3203	146.734	32.4514	66.8465	240.245	164.976	371.561	91.9679	117.103	36.6296	136.1	63.3472	14.1031	457.555	60.5284	74.7378	71.6529	169.12	0.825349	92.4368	21.7455
27.0789	41.548	4.09125	110.797	78.73	0.130249	11.4824	20.2015	61.1335	22.1686	56.3642	28.3203	78.2626	208.544	24.465	119.81	5.34457	339.243	62.9971	11.9955	17.6413	18.4063	377.135	35.3972	80.3718	0.0120023	85.9825	35.6526	65.7191	92.3105	137.088	29.6594	98.0437	230.209	156.527	376.11	87.4594	108.677	32.512	133.865	59.6069	12.5258	430.16	57.4336	70.2425	66.9711	177.704	3.34007	87.4961	21.143
27.1788	38.8389	3.7046	102.526	74.8252	0.116823	19.2716	19.4943	65.0884	20.4202	55.3291	40.0451	81.6773	237.206	21.0028	142.157	4.84013	337.209	80.9479	13.2074	20.2247	25.0789	379.253	48.1206	77.327	0.00993238	72.8235	33.5468	59.4987	89.1133	126.085	27.0695	111.967	217.367	149.783	368.577	82.0109	100.108	28.8436	127.853	55.0332	11.1234	400.827	53.8239	77.6197	62.9395	199.857	4.51257	93.1925	19.5351
27.2787	35.2338	6.39327	95.3639	78.5691	3.10299	35.6552	18.5044	86.5453	18.7385	52.7553	44.2333	79.4022	240.812	17.9359	148.477	4.38302	322.002	88.2455	13.2206	20.7331	27.4665	361.469	53.5046	71.9883	0.00821314	62.9649	30.3433	53.5194	82.4662	115.232	24.6804	115.502	199.314	141.165	353.293	76.111	91.6762	25.5813	131.21	79.8949	9.87183	371.032	49.9919	78.3013	57.8516	203.697	4.91455	108.499	17.5048
27.3786	31.3848	21.1698	96.3288	78.131	7.58593	48.5534	17.3392	96.4645	17.1486	63.71	44.1773	83.7431	232.57	15.2495	144.988	3.96879	299.382	88.7241	12.5504	21.3882	27.3736	334.36	62.118	65.5117	0.00682403	53.4081	26.7914	47.0484	74.676	112.737	22.4849	112.981	185.658	132.72	333.312	70.1004	83.5704	22.6843	129.011	92.593	8.76173	341.743	46.1291	82.5731	52.3608	196.668	4.88737	111.779	15.3806
27.4785	27.6347	29.3996	94.4454	75.3243	10.4002	54.8952	16.079	99.0931	15.6629	68.7257	45.295	81.7627	236.668	12.9176	135.853	3.59353	273.18	85.0261	11.5254	20.6831	25.9204	303.814	92.6407	58.644	9.24395	44.6443	23.2907	40.7739	66.8346	108.765	20.4723	107.108	177.989	124.044	310.792	68.3834	79.5514	20.1142	123.187	97.1529	7.77513	313.572	42.3578	81.1287	46.8691	183.613	4.63291	107.907	13.3391
27.5785	24.1508	29.33	90.6171	71.2598	12.0027	56.9515	14.7833	97.2406	19.9953	69.6684	43.5435	76.8573	259.864	10.908	123.817	3.25358	245.869	78.95	37.4975	19.2005	23.7931	273.024	100.91	51.8523	13.2471	42.8827	21.9936	35.0144	59.4299	102.315	18.6313	99.5573	170.357	115.118	287.209	67.7745	78.6178	17.8341	115.144	96.4141	6.90259	286.886	38.7525	76.2868	41.6135	183.475	4.26945	100.228	20.9664
27.6784	21.0019	27.2764	85.5282	66.6123	12.7379	56.2781	13.4948	92.7533	35.6353	68.9236	66.2249	70.7915	262.949	15.4962	110.647	2.94561	262.223	71.6985	59.2627	17.3286	23.5674	243.642	117.674	45.4141	14.4546	39.1019	19.9348	29.8892	76.259	94.5629	16.9498	91.3468	169.578	111.576	271.055	65.4108	105.214	15.8104	105.895	98.3024	6.12611	261.88	35.3559	69.6203	36.7235	183.019	3.86531	90.8098	23.6335
27.7783	18.2035	24.8902	79.6918	62.0755	12.8644	53.9339	12.2439	96.7257	43.9801	66.0756	74.9081	79.0807	299.3	17.5981	97.4474	2.6666	261.348	65.7611	68.6242	15.3199	22.2362	216.442	125.931	40.2892	14.2221	41.6204	17.6238	25.4134	92.2393	86.287	15.4159	83.0828	171.234	117	252.775	61.9873	159.365	14.0128	96.1568	95.837	5.43919	238.635	32.1888	62.1726	32.2597	193.189	3.45911	90.0762	23.5677
27.8782	15.7431	22.59	73.4873	57.4604	12.5748	50.6335	11.0509	105.363	47.667	61.9435	75.6618	80.8107	336.811	18.0857	88.9944	2.41369	250.083	64.4909	107.103	13.3324	26.2915	191.717	163.475	36.4256	13.2964	49.1489	28.2229	24.0834	93.9308	77.9899	14.0178	75.1128	163.186	116.454	233.606	60.0982	224.137	12.4143	92.2157	90.7193	4.83328	217.156	29.2578	54.6151	28.2395	190.334	3.07165	85.0656	22.0909
27.9782	13.5948	20.4701	74.4978	52.9522	12.0116	46.853	9.92886	106.902	48.4305	57.1094	72.1399	85.4575	381.936	17.5648	124.954	2.18476	251.095	60.8188	133.183	11.4598	27.1767	177.839	197.183	32.4503	12.0837	50.0722	31.7576	43.8054	89.1743	69.9852	12.7447	67.6231	150.469	117.662	214.384	57.128	260.871	10.9921	96.2898	84.1203	4.29491	197.399	26.5602	51.6444	24.6537	180.004	2.71301	77.9155	21.9191
28.0781	11.7277	18.5405	73.2264	48.6531	11.2796	42.9044	8.885	104.114	47.4068	51.9798	66.517	83.5401	399.336	16.4512	140.186	1.9774	241.315	55.8464	141.215	10.13	26.272	185.539	200.222	28.5882	10.7992	47.3675	31.5088	59.8823	81.8316	62.4578	11.5862	60.701	135.965	128.215	208.409	53.5568	278.044	9.7273	104.119	76.8332	3.81536	185.988	24.0874	47.3177	21.4783	165.78	2.38717	69.9324	20.4885
28.178	10.1099	16.7903	70.3896	44.6143	10.4543	38.9867	7.92261	98.8197	45.3362	46.8314	92.2746	78.5789	391.001	15.0258	227.837	1.78937	225.351	50.3047	138.555	8.8152	24.4288	196.009	194.033	37.2146	9.55287	43.5339	29.3706	63.6054	73.7704	55.5049	10.5329	54.3739	132.677	130.285	199.306	54.9534	281.788	8.60478	105.816	69.3832	3.3886	173.585	21.8275	42.3799	18.6814	149.928	2.09474	61.8902	18.4931
28.2779	8.71111	15.2044	66.5324	40.8563	9.59003	35.2226	7.04206	92.2013	42.6974	41.8471	110.69	72.4034	370.995	13.4744	290.745	1.61875	206.272	44.6657	135.73	7.57678	22.1635	191.628	177.369	43.3588	8.39645	40.9939	33.7682	92.5764	65.8627	49.1654	9.57625	51.7445	124.043	127.381	187.702	54.2516	276.551	28.3617	103.371	62.1075	13.4949	160.874	19.767	37.3126	16.2278	148.136	1.83441	54.2257	16.327
28.3778	7.50351	27.1891	64.7044	37.3816	8.72445	31.6828	7.15885	85.0155	39.7965	37.1409	114.79	65.9465	346.365	11.9161	313.875	1.46454	186.081	39.2495	127.166	6.44761	19.7818	179.846	156.802	45.0875	9.61956	36.9074	42.9696	120.114	72.432	43.4398	8.70758	53.6503	113.057	125.849	174.772	52.2277	265.533	40.7699	110.513	55.2122	19.8147	148.304	17.8915	32.4145	24.0619	140.348	1.60387	52.5276	14.2054
28.4778	6.46229	28.172	61.7068	34.1818	7.88326	28.4035	7.06179	77.7371	36.8261	32.7784	113.81	59.6677	320.591	10.424	312.293	1.32475	166.049	34.1862	115.772	7.94922	17.458	164.853	135.791	44.0817	9.67023	32.2378	48.5662	129.802	80.3823	38.3046	7.91801	52.6292	101.409	121.001	167.448	49.413	250.989	47.9166	139.39	57.5445	23.4667	136.167	16.1865	38.374	27.6406	145.296	1.40053	48.8941	12.2373
28.5777	5.56597	26.4503	57.9693	31.2426	7.08319	25.3981	8.31634	80.5294	33.9048	28.7909	112.769	59.8928	295.346	9.03996	296.137	1.19792	157.542	29.5655	103.35	8.44055	15.2852	148.961	130.165	41.4764	9.14264	27.5533	48.2823	125.754	80.2019	33.7219	7.20254	49.9808	90.0208	114.387	157.913	46.1588	234.507	51.3447	153.917	68.279	30.2598	131.638	14.6381	40.1138	28.5584	141.573	1.22195	44.3626	10.4698
28.6776	4.7957	24.1999	53.8136	28.5475	6.33441	22.6652	8.99596	88.7576	31.1026	28.5377	132.22	57.1007	271.387	7.78447	272.127	1.08305	193.753	25.4221	97.9818	8.30209	13.3069	141.373	118.272	41.7783	8.36131	23.1676	45.0549	115.361	78.0701	29.6469	6.55081	46.5093	79.3613	106.959	147.189	44.2887	217.195	52.189	158.392	72.5054	33.9272	138.712	13.2332	39.2088	27.8696	150.558	1.06573	41.7994	8.9148
28.7775	4.25415	38.9219	49.4764	26.0788	5.64236	20.1948	9.25134	105.131	28.8596	27.3949	135.754	66.9333	249.017	6.66438	244.631	0.978998	207.837	21.7552	89.9034	16.8356	11.537	171.467	104.179	47.0585	7.50005	20.5398	40.5512	102.611	89.3717	26.0331	5.9599	42.7052	81.1636	99.2943	141.775	41.7952	199.801	51.2805	156.02	72.4726	35.4133	139.553	11.9598	36.7434	26.2641	182.95	0.929552	38.2296	7.56557
28.8775	3.73801	39.7458	45.1279	23.8193	5.00907	17.9713	9.20007	111.339	26.6213	25.7067	130.601	68.3916	228.31	5.6778	218.661	0.884779	222.692	18.544	80.6951	21.0785	9.97251	178.384	90.0115	48.1011	6.64875	47.7591	35.6924	102.485	89.1516	22.8352	5.4213	38.8611	77.8826	113.279	134.224	38.9761	182.826	49.8733	149.167	69.7569	35.4077	136.336	10.807	33.4516	24.1877	202.043	0.811256	65.5893	6.40577
28.9774	3.26274	37.1822	40.8872	23.4413	4.4342	15.9766	8.93305	112.568	41.1763	23.7181	149.732	70.6645	209.233	4.81763	192.608	0.799461	232.143	21.8501	71.315	22.8289	35.5296	209.594	76.8063	46.5467	5.85098	59.6144	30.9651	95.5447	83.8253	20.0109	4.9313	35.1452	72.1067	120.699	125.469	36.0235	166.579	54.8772	139.56	65.4517	34.4102	130.581	9.76406	29.8192	21.923	203.996	0.708657	77.5614	5.4151
29.0773	2.83412	33.9849	36.8342	22.4589	3.91587	21.0632	8.51987	109.399	48.6957	21.6	152.186	71.3027	191.704	4.0739	167.775	0.722144	236.285	27.1407	63.1161	29.538	47.774	232.532	85.992	43.5004	5.12508	62.233	26.6062	85.7872	82.6056	17.5218	4.48522	31.6481	76.0266	130.239	120.447	33.0867	170.743	56.6717	128.444	60.637	32.781	123.335	8.82137	26.1571	19.6444	195.852	11.1509	80.305	4.57266
29.1772	2.45311	57.2935	33.0191	33.4329	5.90267	23.4984	8.01324	103.691	51.7383	19.4694	145.602	68.1554	175.619	3.43526	144.875	0.652042	229.03	29.1445	59.5012	32.0376	52.0656	232.734	100.677	77.8419	4.476	67.8366	30.7913	75.3278	87.8987	15.3331	4.07876	28.413	84.8582	159.909	113.749	30.239	170.552	56.271	116.699	55.3484	30.7773	145.176	7.96975	22.6557	17.455	204.747	16.1621	77.7407	3.85856
29.2771	2.11772	58.8995	29.4705	38.5911	7.07626	24.2052	7.45281	98.5913	55.1678	17.4032	134.533	63.3515	160.872	6.81603	130.228	0.588781	219.091	29.0549	77.3952	31.8901	51.7613	221.259	104.804	114.456	3.90177	66.474	30.9328	65.2325	85.0953	13.4122	3.70896	25.4542	85.0709	172.042	106.141	27.5196	215.102	54.4152	104.931	49.958	28.5805	200.53	7.20086	21.2094	20.8083	232.787	18.0377	72.3349	3.25461
29.3771	1.82456	55.1937	44.0439	40.2672	7.66509	23.8151	7.42026	92.0957	55.5446	21.39	121.64	60.2965	147.357	13.6784	115.198	0.531669	215.313	27.6937	83.6225	30.166	51.509	204.362	99.4229	133.346	3.39717	61.3653	33.7694	55.9903	78.8592	19.4707	3.37388	22.769	80.7529	173.647	98.132	24.9633	238.7	51.64	98.4459	54.7766	26.317	230.953	6.50684	35.483	21.8861	238.566	18.153	65.6137	2.74444
29.477	1.56956	50.4726	53.0821	39.9047	7.84079	26.7397	7.20993	85.4401	54.0686	23.2766	108.443	55.9175	150.392	17.2516	100.673	0.479957	204.089	25.619	86.8915	27.587	56.1152	185.524	98.7146	138.661	2.95566	54.5291	42.8152	47.7796	71.4636	50.5484	6.66789	35.7147	74.2837	169.109	90.0935	42.2116	247.77	57.4939	91.1757	55.7777	28.0586	272.525	5.8804	42.4065	30.91	231.083	17.3259	58.4992	2.31351
29.5769	1.34873	45.8361	58.0029	38.3929	11.092	29.2586	13.2288	81.3587	51.5207	23.7187	108.788	60.251	145.612	18.6534	87.1561	0.433005	188.785	23.2028	84.3015	24.6287	55.7766	166.629	91.4196	135.569	4.45814	47.1899	44.6373	40.617	63.9866	77.1422	13.53	41.6873	67.0235	175.368	82.2499	52.0842	259.308	62.8413	83.2528	54.3353	28.4291	292.086	5.31496	49.6774	34.8939	239.315	16.0377	51.5846	1.94951
29.6768	1.15802	41.5419	61.9044	36.2759	12.9705	41.4541	17.1584	76.0733	48.4046	26.9545	103.329	66.9861	137.38	18.6651	74.8951	0.390508	185.653	23.7643	78.5067	21.5949	60.9607	152.219	85.916	127.559	10.2376	60.0415	52.4392	34.4402	56.9119	91.6757	17.5804	43.4527	65.5229	173.47	74.7663	62.1319	259.826	64.6431	82.2853	63.8324	27.8781	296.871	6.98408	52.8163	35.7368	233.231	14.5674	59.0358	1.64196
29.7768	0.993911	37.6278	62.9926	33.8834	18.5255	49.367	26.9883	83.9448	45.0418	28.1572	109.312	66.9617	127.875	17.827	73.7628	0.35222	176.053	23.0375	71.1835	18.6717	78.5553	159.161	77.1985	120.189	24.3911	63.1811	64.778	46.0614	69.0682	97.3256	19.3203	42.7521	69.8837	166.911	67.7238	66.7957	253.037	67.9966	88.7655	67.4449	26.7299	291.964	7.84022	52.1379	34.6929	219.063	13.0722	68.3842	1.38202
29.8767	0.852924	35.2234	62.0812	31.4122	21.7478	52.5898	33.2719	85.7663	41.6334	27.9836	106.839	74.758	146.852	27.7324	70.7667	0.317804	189.617	26.1058	64.3164	15.9646	93.813	154.802	67.7011	120.404	29.9408	65.8941	66.8548	54.3016	70.4185	97.2614	19.6761	40.6741	77.6375	159.885	70.5779	75.0901	241.592	68.3184	93.9443	67.2138	25.2165	280.914	8.15706	49.177	32.582	208.439	28.9485	70.1273	3.86442
29.9766	0.732074	32.2009	59.7932	28.9765	23.2969	52.7924	36.8865	85.1599	38.3022	26.9119	99.9759	78.9044	149.66	40.7148	65.5416	0.286819	207.997	35.2697	57.1092	13.5257	97.4053	144.862	70.7947	115.073	30.9539	64.8797	68.5492	122.184	66.8885	93.6574	19.2258	37.893	79.373	150.787	101.29	84.4909	227.379	72.3601	94.3434	64.5685	57.9909	266.187	8.12332	44.9766	29.9334	192.749	35.98	81.9573	4.91287
30.0765	0.628437	53.6995	65.5942	27.6315	24.846	53.1047	38.5201	93.0991	35.1195	26.5944	103.486	77.0656	144.804	46.8041	59.2494	0.259006	305.371	39.2672	103.345	11.3726	102.252	132.553	81.5633	106.645	29.6839	65.9777	65.0234	146.679	61.3974	87.9909	21.0467	34.8205	92.8638	140.777	118.732	88.0895	226.326	73.0189	91.4228	71.6915	78.1529	249.476	7.86853	40.2298	27.082	190.61	37.9607	101.304	13.5859
30.1764	0.539551	55.1217	67.9148	25.96	25.172	61.8498	38.7097	94.6446	32.1238	25.4759	99.9941	76.0433	136.569	48.4059	52.6313	0.234718	392.095	39.9376	148.806	9.50095	99.6832	119.642	94.5837	96.7383	27.3667	62.2566	59.0937	148.63	55.3569	81.2536	21.3913	44.2129	95.103	142.164	126.923	87.8623	219.422	71.3977	86.388	73.5562	89.3617	231.932	7.48106	35.3837	24.234	180.686	37.1566	112.622	17.2449
30.2764	14.6896	51.6343	67.7354	24.1567	24.6603	65.1638	37.8717	105.5	29.3322	24.4092	92.9417	71.8725	127.096	47.1932	49.1632	0.212751	428.804	38.5511	167.076	7.89352	93.1652	107.066	102.301	86.3904	24.6681	65.8318	52.332	139.593	49.4266	114.04	20.8776	49.0159	91.3253	149.992	129.537	85.1559	208.814	68.2981	80.1146	71.996	94.3024	214.322	11.2094	33.9483	21.5109	166.667	34.91	113.208	33.9525
30.3763	20.9794	47.2126	65.8092	22.3364	23.5964	104.046	36.3267	108.371	26.749	28.6233	91.8173	66.3988	117.435	44.3151	44.7112	0.191385	433.458	35.9738	168.921	6.52621	84.8078	95.2857	98.8357	76.2468	21.9363	63.4842	45.5834	125.868	43.8931	139.612	22.0152	64.3605	95.2608	149.8	127.63	80.9318	196.058	64.298	73.2286	77.1635	94.9362	197.143	13.2478	37.9239	18.9791	150.895	46.5262	107.754	40.525
30.4762	22.9422	58.7436	62.7103	20.5649	22.1896	182.098	34.3196	106.336	24.3701	30.4117	86.4539	60.5671	124.014	40.5494	40.1805	0.169227	418.348	32.7869	161.314	15.454	80.1448	84.5003	90.8425	66.8258	19.3443	58.0293	66.0736	110.807	38.8604	150.35	21.9358	70.5747	92.3644	144.973	122.789	75.8728	182.63	59.8089	101.493	77.551	92.6882	204.743	23.9342	38.7849	16.6693	134.818	55.2505	99.1966	41.446
30.5761	24.4254	57.427	73.2153	18.8782	20.824	224.304	32.0354	101.418	22.1871	30.5451	79.4945	54.8466	175.747	40.4243	66.8061	0.805552	391.799	44.4423	148.712	21.9271	100.575	84.2875	100.99	58.1272	20.7861	55.1705	75.5867	96.1132	34.3454	151.496	21.1609	81.8892	90.1322	144.007	124.523	93.7567	187.471	60.8321	116.892	74.9114	88.587	204.141	30.0123	48.2807	18.1958	119.294	57.1887	103.343	42.9252
30.6761	52.6922	53.1233	78.6277	17.2941	22.6276	256.829	29.6122	94.935	23.447	29.5864	88.1758	49.4561	192.657	43.9787	81.2041	0.987282	359.365	49.5463	133.911	24.6748	109.152	119.3	100.763	80.4118	20.307	52.7032	90.1918	89.9051	57.6263	146.655	20.0131	87.6327	86.4718	138.915	122.178	102.539	185.523	59.8	123.201	70.4624	83.3684	198.245	32.9984	51.6818	18.3114	104.799	55.4207	104.998	41.0612
30.776	63.9123	48.4027	93.8841	15.8197	23.1904	268.222	27.1511	87.7348	33.0262	27.943	88.2406	44.484	212.105	46.9009	85.7833	7.60179	354.191	67.0792	118.615	33.4828	108.282	131.328	93.555	90.1704	28.3602	50.7211	91.7855	104.594	64.5902	138.279	18.6896	87.4632	98.0338	131.596	128.633	105.227	179.157	57.4243	134.492	75.0425	77.5537	189.082	33.9415	51.2189	17.591	91.5652	51.767	101.728	37.5798
30.8759	78.1586	43.91	102.076	14.4558	22.8969	299.033	24.7248	114.217	37.7927	25.9058	100.38	39.9524	212.443	61.2669	84.3179	9.58723	363.681	79.7172	103.822	37.0354	102.258	138.404	91.8017	91.951	30.6915	62.2496	88.2913	118.12	63.8963	135.142	18.3771	83.9318	98.9924	123.218	134.352	103.899	170.032	54.2186	137.468	75.1391	71.5058	178.052	33.5643	48.4342	16.409	79.67	47.2883	94.7004	33.474
30.9758	80.8395	39.784	117.03	13.1993	22.0322	344.569	22.3841	126.195	39.5085	23.6799	101.659	35.8507	203.845	112.072	89.2309	19.8562	370.333	83.8339	90.0747	38.6139	93.7077	175.135	84.4852	88.8512	30.083	64.5158	80.891	121.297	67.5235	128.244	17.5858	78.6239	103.733	121.428	156.907	118.989	159.316	61.7982	152.445	75.1727	65.4734	166.111	32.3623	44.3772	15.006	86.8118	42.5897	85.9286	29.2962
31.0757	77.5326	36.0325	124.395	12.0456	20.8062	370.788	20.1625	130.189	84.4962	21.4066	97.0699	32.1527	191.43	138.034	87.7953	140.642	359.058	82.574	78.832	37.5771	90.0626	225.424	78.4869	82.9561	29.1071	61.5337	72.4479	123.223	72.8982	126.99	21.6523	76.4123	100.817	116.57	167.409	125.247	147.853	65.123	157.27	72.3986	59.6214	153.901	54.4501	39.7465	13.5331	93.9058	38.0041	79.2998	25.3373
31.1757	71.3962	32.6312	126.249	10.9887	19.3713	385.929	18.0811	138.212	109.05	22.5934	89.5828	28.8269	219.305	149.701	95.5279	187.068	337.305	96.8805	68.3891	37.4482	108.316	291.067	84.8779	84.3363	26.9669	55.8575	95.6394	122.588	71.0109	121.56	23.2636	81.1094	94.0387	116.819	169.66	125.642	141.47	65.5077	155.17	67.9581	54.0544	162.838	66.8708	34.9941	12.0822	93.7744	33.7032	71.5377	30.4165
31.2756	64.1864	29.5502	127.893	10.0224	17.8368	382.111	16.1511	138.242	120.521	22.9389	80.936	25.8403	240.077	204.84	95.4569	193.751	310.055	115.531	60.5261	45.1244	112.813	326.981	107.683	81.3411	24.3777	49.0701	101.21	135.728	68.5796	113.825	23.4141	80.6003	85.5867	113.286	166.402	122.249	133.373	66.7556	171.207	69.0597	48.8336	172.199	72.8148	30.4002	19.2682	89.4296	29.7642	63.5373	31.8542
31.3755	56.8507	26.7598	125.646	9.14035	16.2796	424.568	14.3767	133.46	123.745	25.7049	75.5406	23.161	275.582	255.522	90.7628	262.058	280.579	121.702	52.9465	47.4031	109.511	359.137	111.149	86.1108	21.716	62.3774	97.5491	133.255	63.4773	120.711	22.7229	77.1453	76.6972	114.307	159.596	116.517	124.944	65.7049	176.105	86.361	43.9903	173.614	74.4878	26.127	22.6716	82.8221	26.211	61.0431	32.5603
31.4754	49.8744	24.2328	124.006	8.33635	14.7524	444.732	12.7571	126.199	132.589	26.6446	68.7398	20.7586	280.802	320.888	83.5564	272.277	250.963	119.99	45.9164	46.3362	119.754	385.317	117.542	85.074	19.1708	68.3593	89.4737	123.117	81.0796	120.556	21.5728	72.1476	68.0413	116.747	150.642	109.435	125.133	64.5126	177.47	94.0537	53.8603	169.847	73.4087	44.1927	23.6994	75.1939	23.0372	73.9749	30.931
31.5754	43.4817	21.9444	119.561	7.60424	13.2899	469.705	11.2878	117.444	136.812	26.3543	61.5408	18.6052	271.666	371.079	89.5705	260.756	238.542	113.553	39.559	43.3226	123.912	407.025	126.632	80.5913	16.828	67.1713	100.914	109.968	84.1451	135	20.1983	66.4673	59.9586	114.485	140.515	113.621	128.255	61.8951	179.412	95.4045	58.9105	162.827	70.6183	52.9928	23.2834	67.3169	20.2208	77.4386	28.1918
31.6753	37.752	19.8718	113.27	6.93802	11.9137	516.181	9.96185	108.094	135.163	25.266	54.5026	16.6751	256.204	384.943	88.7712	270.412	229.739	104.527	33.9102	39.2986	119.855	409.851	122.116	74.2387	14.7183	62.1138	103.882	96.2512	80.5722	139.007	18.7406	78.7061	52.5975	122.979	129.904	113.01	126.813	58.3989	174.643	105.97	60.6144	153.89	66.8254	55.7413	22.0346	59.6531	34.3382	75.4236	25.0456
31.7752	32.6872	36.593	105.852	6.33195	10.636	546.835	8.77088	118.812	130.021	23.6892	51.5631	31.7888	238.426	375.984	83.9713	299.567	220.662	94.3286	28.9543	34.8761	121.202	421.953	118.042	67.0495	12.8434	62.6636	98.74	83.1822	88.9704	136.397	17.2836	82.5878	45.9985	126.815	119.26	136.408	122.38	54.4131	165.565	111.485	60.0454	143.952	66.0276	57.1296	20.3492	52.4629	43.0408	70.4435	21.8809
31.8751	28.2495	38.0585	97.8424	5.78055	9.46198	547.136	7.70548	121.139	122.929	21.8428	53.6716	37.4728	220.299	353.488	77.0336	293.412	210.99	83.8748	24.6468	30.4414	115.737	436.8	108.514	59.6832	22.96	58.8593	95.6416	71.3047	92.8343	138.873	15.8751	82.192	40.1429	125.044	108.893	147.522	116.089	50.2118	153.922	110.816	57.9808	133.636	87.1663	55.1793	21.9743	45.8768	45.5651	64.0575	32.4507
31.975	29.8773	35.7666	89.6303	5.27867	8.3921	528.594	6.75593	118.333	114.879	22.1044	52.0142	38.3753	202.756	323.738	69.1665	274.736	235.493	73.735	20.9296	26.2263	106.804	445.094	105.194	66.9146	26.6115	61.1761	87.9711	60.7935	101.839	135.319	14.5411	78.739	34.9822	128.552	119.13	150.392	108.747	45.9845	180.573	110.988	58.0214	123.353	98.0481	51.2988	21.9849	50.8997	44.6782	57.2102	39.8168
32.075	28.9769	32.7335	109.632	4.82138	7.42348	498.992	5.91246	112.534	106.498	21.5188	48.4308	36.9491	186.209	290.905	61.1316	253.106	240.701	64.8789	17.7394	33.5816	131.26	427.203	96.1764	76.929	26.8834	58.4421	90.1609	51.651	110.144	147.623	13.294	73.6797	30.455	134.445	136.333	147.875	100.894	41.8594	202.513	110.825	56.4187	113.369	152.766	46.4371	28.1434	51.5165	45.5348	56.4722	44.5345
32.1749	26.8533	29.7334	123.983	4.40414	6.5512	463.541	5.16553	105.135	98.1744	20.3983	44.0042	36.0838	170.81	257.674	53.3889	231.048	233.912	56.5662	15.0131	48.9621	139.562	396.767	85.0322	79.4639	25.4823	60.9908	120.401	43.7786	107.374	149.84	12.1379	96.3312	26.4957	133.622	162.098	145.057	105.691	37.9195	210.286	106.601	73.7839	103.85	183.025	41.2177	54.6073	49.5321	43.7618	53.1746	44.2489
32.2748	24.235	26.9493	136.47	4.02276	5.83549	425.674	4.50597	102.768	90.141	22.7923	62.1977	33.9234	156.58	234.93	46.1968	234.775	239.776	74.9632	12.6909	55.6548	152.852	361.408	80.5794	77.3845	23.3407	58.3956	138.768	37.0477	99.8465	145.724	11.0722	111.728	23.0402	128.94	185.925	139.014	105.963	35.0673	208.358	109.435	109.13	99.8618	199.066	36.0364	79.5887	46.119	40.676	48.6116	52.8548
32.3747	21.518	41.8211	141.589	3.67357	5.18027	387.604	3.9251	97.774	82.5289	23.5845	100.531	31.2487	143.483	210.397	42.5578	222.986	233.426	95.0002	10.718	56.8056	158.729	326.074	72.9884	72.6235	25.3048	53.1382	139.153	31.3177	101.952	137.832	10.0932	116.111	20.0283	129.325	196.441	131.081	137.089	54.1341	200.032	107.151	140.552	95.105	265.001	38.9794	94.0008	42.0271	37.0427	43.5728	54.0733
32.4746	18.9077	42.4801	141.411	11.4173	32.0352	361.433	3.4148	91.3716	75.4045	23.2948	122.799	28.4575	131.454	185.882	38.3267	206.204	219.883	106.614	9.04501	54.581	153.835	305.968	64.1692	66.4649	24.8241	51.4071	141.848	26.4548	96.9089	127.888	9.1961	114.118	17.4049	125.477	197.878	126.838	153.931	65.351	224.211	101.728	169.04	94.3118	299.14	38.8597	98.4411	37.7252	33.2957	38.5252	51.3911
32.5746	34.3777	39.6876	137.527	15.4543	49.2851	332.819	2.96746	84.3434	68.7926	22.3028	128.327	29.2129	120.421	162.488	33.9502	188.541	225.039	117.573	7.62861	50.4507	150.216	280.428	55.376	59.7444	24.9601	47.0839	134.143	22.3365	111.082	157.458	8.3753	108.501	15.4618	128.156	193.274	120.427	160.856	71.0029	232.742	108.338	183.235	91.2565	322.042	36.8878	132.577	33.4964	29.6717	33.7306	46.8531
32.6745	45.8512	36.2621	132.346	17.251	59.5302	303.668	2.57612	77.1826	62.6925	20.8839	124.624	33.9459	111.291	140.837	29.6998	171.547	218.868	144.938	6.43079	45.3917	155.673	278.467	48.309	54.2644	23.6023	45.006	121.827	18.8531	110.865	204.738	7.62529	102.817	13.6367	125.673	195.443	112.782	161.026	72.7741	230.56	108.475	187.527	91.8805	343.953	33.8889	150.792	30.842	26.2905	29.3229	41.6324
32.7744	48.9948	32.9228	125.196	17.71	64.7346	275.181	8.77477	70.1906	57.0882	19.2353	116.181	34.5641	102.442	121.233	31.7318	155.748	208.64	155.096	16.0868	40.0365	167.582	263.606	41.4819	48.5054	37.6926	43.7104	107.841	15.9106	104.267	226.546	6.94083	95.5413	11.9696	128.433	191.394	104.576	156.712	71.8998	221.316	104.528	185.114	94.6053	413.155	30.4137	155.024	27.8876	23.2041	32.3637	36.3782
32.8743	47.7557	55.0696	116.855	17.3928	66.375	248.081	17.9536	63.5431	51.9551	22.336	105.644	52.2051	118.46	117.363	31.3879	145.498	196.837	154.314	20.7629	38.9099	165.554	242.865	35.2517	44.8586	42.452	40.1317	100.483	13.4253	113.096	231.765	6.31691	87.6442	13.7638	139.713	202.64	96.2732	149.547	74.2921	207.681	98.1531	178.31	96.5485	445.109	26.8194	150.837	24.8954	20.4256	38.34	31.4287
32.9743	46.0964	65.7745	107.903	16.6445	65.5545	222.769	24.0036	65.3721	54.8826	23.6095	94.535	67.1855	157.137	109.686	31.6399	133.615	196.631	146.9	22.3629	36.2404	155.961	220.139	29.7495	55.2237	42.3631	51.6524	97.4499	11.3272	110.387	226.507	5.74887	79.7035	23.6736	147.768	204.385	88.1329	140.709	73.7947	191.58	90.4853	168.778	95.2029	452.564	29.5377	141.869	22.0139	17.9471	39.7281	26.9394
33.0742	42.6015	69.6072	101.523	15.6755	64.9525	199.434	27.6857	64.203	54.9653	33.8329	83.6961	84.2863	168.719	101.859	30.2463	134.731	195.497	135.778	22.1285	32.7846	142.696	212.946	28.1031	58.9552	39.9012	54.6092	89.6971	9.55652	102.709	214.948	5.23199	72.0496	27.6371	154.016	199.805	80.3164	138.551	71.3835	174.381	86.9731	182.481	91.7645	444.297	29.7671	130.471	19.3304	15.7495	38.4759	22.963
33.1741	38.3824	79.1279	94.3564	14.6125	68.2512	178.125	29.5985	75.3684	60.3107	39.3926	73.564	88.3775	167.173	102.07	27.9457	190.047	197.293	122.896	37.8947	29.0355	135.732	216.4	25.3262	58.5269	36.4159	52.6568	80.0624	8.06268	106.501	199.905	8.19796	65.6189	28.2761	152.783	211.469	72.9437	133.316	67.7615	157.03	81.5252	211.347	87.0634	426.312	28.4484	118.133	16.8832	13.809	35.8088	19.496
33.274	34.0413	75.9141	86.8359	13.5308	68.4988	158.803	30.2103	79.4737	61.685	41.6989	64.3352	89.0294	159.561	97.5794	25.2192	199.564	199.69	109.522	53.0381	36.4947	132.206	207.405	40.1415	55.6153	32.6275	48.1295	79.843	6.80239	101.94	183.253	9.62646	65.5372	27.1385	147.26	213.238	75.4643	129.519	63.4305	147.318	75.06	266.143	81.6716	406.384	26.2561	105.772	14.6857	12.1003	32.4849	16.5031
33.3739	36.1099	69.8718	79.2702	12.4743	66.6733	141.986	33.2492	79.1855	60.6206	41.7892	56.0678	85.0301	149.432	90.4186	22.3726	191.857	192.885	96.4498	96.8313	39.0863	145.442	192.471	44.495	51.3395	28.9067	42.4813	80.2385	5.7392	102.123	166.214	10.1248	67.2827	25.1288	139.429	208.431	74.9012	123.448	58.7444	135.869	68.1939	295.101	75.9779	402.611	23.642	93.9306	12.734	10.5986	28.962	13.9411
33.4739	35.0717	63.5714	71.8757	11.4667	63.4971	136.722	34.5667	76.2618	64.5749	40.4202	61.326	79.0018	138.543	81.9501	19.5929	192.097	180.742	84.1489	116.816	38.6323	153.937	177.245	43.4714	46.4321	25.4315	36.5861	75.3116	4.84178	96.2158	149.558	10.0718	65.6351	22.7664	130.508	201.6	73.0908	122.45	53.9499	123.65	65.5225	306.066	70.2427	388.669	20.9003	87.7438	11.0147	9.28077	25.5072	11.7566
33.5738	58.4125	73.0018	64.7963	10.5202	59.4987	128.774	34.632	71.8529	64.9788	38.1386	60.9545	73.8081	127.749	73.0651	16.9879	181.426	173.452	72.87	122.214	36.3794	150.729	160.613	39.9135	41.3599	22.275	30.9416	68.019	4.08432	87.9484	133.751	9.70344	73.0881	20.3422	121.239	234.666	75.5403	131.331	49.2164	128.167	67.9644	304.761	64.6355	383.411	18.2157	80.3168	9.50955	8.12524	22.2665	9.90539
33.6737	66.818	70.1917	58.1227	9.63971	55.0597	119.434	33.809	66.7028	63.2282	35.3348	57.5944	89.0367	117.445	64.3271	14.6135	182.55	161.819	64.7181	119.028	33.1656	141.245	144.088	35.3778	37.7979	19.455	34.0639	66.7023	3.44516	100.348	119.048	9.16591	74.464	18.0118	112.059	264.151	74.9143	133.606	44.6572	126.845	66.9763	295.335	59.2626	369.079	15.697	76.4687	8.19792	7.11259	19.3111	8.32663
33.7736	67.2063	64.6437	51.9054	8.82582	50.4514	109.549	32.3774	61.2858	62.2524	32.2832	52.8118	92.0032	107.793	56.0743	12.4918	184.425	209.681	56.84	111.114	29.5416	128.792	128.44	30.6875	33.9192	16.9611	35.7827	61.7779	2.90607	99.9715	110.796	8.54898	72.3235	15.852	103.379	276.22	72.3439	176.546	40.3452	121.678	63.8639	280.773	58.5555	349.413	13.4021	70.9058	7.05896	6.22548	16.6641	6.99372
33.8736	63.5287	58.8248	46.1687	8.07661	45.8627	99.665	30.5509	55.8962	79.0857	29.1732	47.5174	88.9661	98.8444	48.4924	10.6239	178.03	252.915	49.4828	100.912	25.8581	115.344	124.648	26.2525	30.0264	14.7694	46.4485	55.3512	2.45145	117.987	113.482	7.90743	68.2636	13.8941	108.629	276.448	68.5763	220.688	36.3242	114.124	59.529	263.205	56.5185	412.678	11.355	64.5722	6.07253	5.44871	14.3312	5.87274
33.9735	58.0124	53.3452	40.9169	7.38884	41.4205	90.1194	28.4904	50.71	86.8172	26.1314	42.224	88.3068	90.5929	43.8472	8.99836	230.478	279.459	42.7737	89.9299	22.3278	102.036	135.217	22.2535	29.1448	12.8511	49.2757	48.5784	2.06812	124.265	114.977	7.27404	79.7306	12.1442	108.246	268.85	64.1335	249.707	32.6166	105.235	54.5852	244.131	69.2867	512.494	9.55827	58.0576	5.21988	7.58756	12.2874	4.92341
34.0734	51.8867	48.3275	36.143	6.75851	37.2069	91.9338	26.3161	63.9303	88.8187	23.2388	58.1067	83.716	83.0067	109.404	7.59651	236.686	284.09	36.7611	98.0294	19.0704	89.4871	133.913	18.7475	27.2796	11.1764	47.6018	42.064	14.0845	119.766	175.011	6.66788	85.4939	10.5945	104.616	256.288	59.3987	262.065	29.2285	95.7575	49.4415	224.592	75.6833	560.977	8.00101	51.7171	4.48398	20.7135	10.5121	4.12655
34.1733	45.8067	43.7689	31.8325	6.18143	33.2708	89.9125	24.1156	123.515	87.3009	20.5435	63.5784	82.1222	76.0431	144.503	6.39609	296.552	275.152	31.444	97.6187	17.7406	77.9984	126.582	15.7275	24.9146	9.71681	43.5594	36.0958	18.927	110.744	245.337	10.8765	88.6724	9.23041	99.2211	270.188	54.6099	263.061	26.1533	86.2084	44.3629	205.293	77.7831	575.572	6.66504	45.7525	3.84958	26.6844	8.97881	3.45211
34.2732	40.1001	39.6369	27.9674	5.65335	29.637	85.5803	21.9519	159.75	83.7058	18.0702	63.2041	77.384	69.6566	235.796	26.5855	301.765	258.299	26.7894	92.3816	18.2092	67.682	133.825	13.1559	22.3615	8.44613	38.4777	34.2895	19.9887	100.24	295.499	26.3646	127.28	8.03458	92.974	294.105	49.9306	256.512	23.3748	76.9345	39.5138	210.523	77.0449	568.295	5.52859	43.3561	3.30315	31.9398	7.65965	2.87575
34.3732	34.9109	35.8941	24.5259	5.17024	26.3138	79.9625	21.9745	201.378	78.9674	15.8271	59.7262	71.3728	63.8028	280.897	52.7591	343.531	237.311	41.2587	88.0509	21.5153	58.5391	130.885	10.983	19.8142	7.34073	33.1571	41.1658	19.1576	89.6948	332.32	34.372	144.275	6.98922	86.4303	301.655	45.4623	245.144	20.8715	68.1579	34.989	208.088	76.6203	547.379	4.56872	43.02	2.83282	33.1733	6.52869	2.40153
34.4731	30.2817	32.5044	21.6333	4.72831	23.2977	73.7392	25.798	272.824	73.6844	13.8117	54.7704	65.0442	102.08	300.735	65.7047	389.674	214.668	56.4564	81.0715	22.3902	62.5428	134.469	9.15634	18.1636	11.4255	28.0538	41.999	17.4703	79.7492	373.024	37.8227	151.527	6.07718	79.9207	332.101	45.3367	230.893	18.6191	73.7319	30.8364	200.626	83.4738	518.43	3.76292	50.4278	2.42831	32.2062	5.5622	1.99724
34.573	27.3629	61.5895	33.1536	4.32402	20.5774	67.3529	27.8583	322.899	68.2352	15.5222	56.1022	58.8705	135.578	329.034	70.1764	384.671	191.954	95.3125	72.9412	21.7656	61.5435	129.619	14.2881	16.3508	12.7769	23.4046	57.5556	15.4835	70.6534	399.909	38.5442	156.534	5.2825	73.6359	342.897	43.9335	215.124	16.594	91.0951	68.6298	190.032	85.6585	485.224	8.88219	52.6191	2.08075	30.1156	4.73848	1.65674
34.6729	34.5551	64.2819	40.3553	3.95411	18.1367	64.8432	28.6182	370.024	62.8531	16.1146	71.6007	53.0698	150.02	331.427	69.4064	361.307	170.139	133.717	64.5717	20.2756	57.8422	120.893	16.7165	14.5214	12.7105	24.7825	68.8082	13.4857	62.4686	441.494	39.3203	156.498	4.59068	67.6793	340.407	44.0489	198.786	14.7742	106.563	89.8972	177.652	84.7616	450.278	14.6313	51.6425	1.78239	27.5298	4.03793	1.37447
34.7729	36.1907	60.4627	45.7773	3.61563	15.9564	61.066	28.4382	385.549	57.6771	21.865	76.169	47.7281	192.201	317.882	65.5667	346.658	154.657	157.457	56.8366	18.3442	55.0129	110.401	16.7169	12.7633	11.9667	46.4864	71.465	11.6167	57.2176	453.82	38.4566	154.882	3.98887	62.1006	329.217	43.4036	182.518	13.1408	113.267	99.9581	164.434	81.8935	415.843	17.404	48.8414	1.52638	24.807	3.44286	1.13892
34.8728	49.0067	82.0664	48.3637	3.30591	17.4698	56.6315	27.5972	420.039	52.7847	24.8945	83.7042	42.8646	221.73	295.211	60.0946	321.907	138.805	186.499	49.5178	22.4334	50.6389	99.5248	15.54	11.1237	13.0344	63.7202	68.2375	9.93516	57.3801	496.361	36.6807	147.878	16.5826	56.9166	312.594	51.5769	179.234	11.6767	113.905	108.219	151.027	77.8256	382.109	18.2355	45.0858	1.30685	22.1448	2.93754	0.940466
34.9727	52.6459	81.5438	48.8907	3.02251	17.9862	51.9412	28.7967	453.027	54.6472	26.0329	83.39	38.4648	265.114	290.281	69.1934	308.145	123.383	204.27	43.6421	38.8749	53.5195	88.9918	13.8773	9.6393	12.8141	69.0314	115.396	8.45668	69.2976	512.383	34.4403	141.359	22.3233	52.1248	302.952	55.3425	172.132	10.3661	129.405	109.401	143.586	73.0902	349.786	20.2918	48.2622	1.11884	19.6449	2.50808	0.782112
35.0726	51.4468	75.7553	51.4175	2.76323	17.8126	47.2524	38.1497	490.402	54.0954	25.89	97.2342	35.2126	290.483	285.935	91.5792	286.738	111.879	208.811	38.0595	46.7194	52.3641	79.1594	12.096	8.31156	11.9745	67.4299	148.701	7.17525	70.5283	503.536	32.008	132.094	24.1712	50.5186	288.091	69.4621	162.698	9.19387	135.356	108.826	140.099	68.0498	337.231	20.5479	48.0536	0.958314	17.3539	2.14243	0.652218
35.1725	74.5552	69.1071	51.8205	2.52615	22.8211	42.7253	43.8176	532.534	52.1033	24.9105	99.6151	36.6893	290.356	270.334	115.225	262.881	100.224	202.189	32.9298	49.0173	49.0469	70.1761	10.3832	7.13483	10.879	62.1275	155.974	6.07474	66.9389	479.598	29.5468	140.634	23.8817	47.9994	296.935	77.1705	151.986	8.14568	138.139	118.824	146.337	62.948	335.947	20.9925	45.8595	0.822059	15.2861	1.83051	0.544383
35.2725	81.9132	62.7148	57.611	2.30953	40.4006	42.0515	46.7337	539.549	49.3029	24.9099	95.7197	41.8651	278.328	248.562	123.63	265.445	88.9592	189.063	28.3207	47.8785	44.7101	62.0755	8.82458	6.10137	9.72053	55.1346	149.673	5.13522	84.2434	447.18	27.1519	139.977	22.4864	45.0314	294.448	79.8964	141.364	7.20931	135.323	124.33	146.375	57.9445	325.491	22.3505	54.2681	0.707433	13.4381	1.56396	0.453663
35.3724	80.9034	56.8282	60.1369	2.11189	57.366	63.001	55.3729	525.034	46.1001	30.9144	88.6736	87.7896	261.241	233.074	122.589	251.517	92.1881	172.566	26.6532	44.7417	40.0341	54.8308	7.44921	5.20087	8.59735	47.6691	136.938	4.33627	86.9911	410.694	24.876	134.106	21.0389	41.8971	284.546	79.3246	130.451	6.37557	128.875	123.177	142.289	53.1405	326.179	24.6871	56.8829	5.65341	11.7973	5.19586	5.3832
35.4723	75.7316	54.2194	60.3085	1.93195	67.1836	73.8444	60.1028	498.062	42.7525	46.0754	80.3097	118.542	242.498	222.157	115.998	232.355	102.166	154.756	39.6571	40.5703	52.181	53.9243	6.26088	4.4277	7.55568	40.4323	121.776	3.65863	92.5952	373.022	27.4769	125.495	23.8208	38.7651	270.029	107.101	143.986	5.63875	156.079	125.036	135.575	48.5957	317.252	24.8986	55.9711	10.7562	16.6644	6.96478	11.0209
35.5722	68.7587	76.552	58.8268	1.76848	71.8759	86.0158	63.1701	464.524	45.4493	54.4585	75.8945	127.499	223.752	205.429	106.437	262.827	104.027	136.948	45.0325	35.9938	63.4831	64.1609	5.24537	3.76059	16.9736	46.1061	111.152	3.08488	89.6547	335.996	28.0565	115.661	24.0393	35.7328	252.864	121.883	210.517	4.99477	220.481	131.367	127.3	44.3419	303.86	23.8102	53.0204	13.2453	18.4388	7.59962	13.2674
35.6722	61.2796	77.9215	67.4547	1.62026	72.9617	90.6238	63.757	428.2	45.6813	66.187	69.5986	143.559	205.779	185.909	95.5825	287.678	100.854	119.941	45.787	31.4096	66.4517	66.2205	4.38503	3.18796	20.624	46.206	98.7013	2.59969	83.0903	300.727	27.4565	105.516	22.9023	45.1956	234.439	127.863	256.079	4.4392	255.933	130.717	118.22	40.3919	292.226	21.9863	48.9953	14.1167	18.4805	7.56672	13.6186
35.7721	75.914	82.4191	71.7061	1.48606	77.6695	90.3803	62.5719	391.458	44.4188	71.6269	73.5001	153.51	246.982	165.565	84.4891	280.623	94.7413	112.073	48.6425	27.0557	64.6825	63.982	3.66078	2.69932	21.2371	43.2302	102.018	2.18974	75.3009	279.766	26.1989	131.966	22.0139	49.2482	218.901	127.989	279.214	3.96439	270.902	148.121	108.859	39.9843	276.473	19.8049	44.5103	13.9802	17.5978	21.4012	12.9654
35.872	88.7075	86.4218	83.6556	1.3646	78.5972	87.1342	60.161	357.118	115.945	72.7495	71.7716	150.833	256.04	145.639	73.7948	302.414	103.999	102.24	47.7769	28.4311	77.8481	59.6497	3.05298	2.28358	20.3255	43.8717	97.1716	1.84362	95.2081	256.516	24.6057	151.977	20.4019	50.043	211.165	124.334	286.868	3.55819	271.722	153.581	99.5755	38.6418	271.515	17.5128	39.9479	13.2628	16.2663	28.055	11.8311
35.9719	99.7409	94.0058	89.8022	1.25469	82.8963	82.1356	56.9427	361.229	155.549	70.9976	70.2163	180.296	249.716	126.871	63.8583	293.42	105.344	91.6526	44.8359	27.7959	81.1066	54.4589	2.54451	1.93006	18.7181	41.3477	88.5229	1.55164	98.4691	242.5	22.8733	157.41	18.4942	48.9277	215.267	118.348	284.061	3.20367	263.087	151.311	90.6046	37.4734	311.968	19.1261	35.5367	12.2393	14.7613	50.1245	10.517
36.0718	99.558	116.457	91.7206	1.15517	83.3953	76.22	58.9712	353.624	174.676	67.4173	65.7428	185.645	241.182	112.193	54.8553	273.713	112.423	87.2765	40.8635	25.9902	78.7465	49.0859	2.11977	5.85499	24.2097	37.2467	78.5119	1.30554	94.143	229.477	21.1191	154.323	16.5306	47.5786	211.943	111.045	274.406	2.88093	248.448	144.254	82.0944	35.7054	383.001	19.1693	31.4052	11.0842	13.2378	59.9232	9.19005
36.1718	125.796	148.299	90.6265	1.06488	81.3069	69.9374	58.9274	336.764	180.859	62.7584	64.458	179.213	227.258	98.1457	46.8451	251.204	112.09	84.8489	37.7194	23.5764	73.4154	43.8867	1.76531	9.26527	30.7554	32.5466	68.4543	1.09831	90.4296	212.986	19.4111	146.505	14.64	45.3005	203.802	103.109	260.472	2.56835	230.304	134.442	79.8415	33.5973	416.98	18.2579	27.617	9.90515	11.7791	62.3498	7.93789
36.2717	145.892	148.717	87.4511	0.982807	80.5459	63.6416	68.2766	317.241	179.042	57.5505	63.9656	167.461	211.391	85.1195	46.1197	228.935	107.245	86.6197	33.9958	23.3961	66.7225	45.766	1.46989	19.1365	32.2104	27.8249	70.0213	0.924142	91.235	198.514	17.7863	136.298	12.886	42.5566	192.704	94.9948	244.089	2.44003	210.436	123.258	76.1014	35.3313	439.764	16.8118	36.5344	8.76584	10.4265	63.0397	8.34119
36.3716	176.435	172.255	82.9022	0.908172	77.6874	57.5525	73.1838	294.469	172.453	52.1599	60.3847	173.522	195.271	73.3069	43.9861	207.998	99.8461	83.8036	30.133	22.0879	59.6228	44.4528	1.22374	25.849	31.0855	23.4666	66.3372	0.777812	86.2422	183.479	16.2631	125.131	14.0427	39.6295	184.763	96.749	226.537	9.77655	190.091	123.618	71.4775	40.5664	455.168	16.086	40.2139	7.70124	13.1307	62.9202	13.6154
36.4715	216.812	190.577	88.3016	0.839513	75.3491	51.7999	79.3474	270.531	163.186	46.8339	55.3396	168.017	179.696	66.8197	51.3917	192.093	109.306	78.3196	26.3886	24.0845	81.8407	41.5671	1.01852	28.7146	35.9696	23.0259	60.6522	0.654671	78.9661	171.442	14.8482	113.856	28.839	36.6884	195.561	99.0284	208.7	14.3828	176.525	119.248	66.3958	45.8266	454.058	14.8584	40.6487	6.72845	17.2526	66.4556	15.5138
36.5715	224.681	186.87	89.7368	0.775605	77.001	46.4527	81.7198	251.821	152.587	44.7477	49.7743	157.253	165.019	59.8309	53.2799	175.537	110.557	87.8387	26.5845	24.0452	97.1032	38.0182	0.847557	29.1359	36.312	35.2713	64.8358	3.15877	73.591	157.692	13.5415	102.963	39.2373	37.0143	197.208	97.612	201.308	17.0347	190.57	118.634	61.1523	47.9954	522.51	13.3865	39.153	5.85339	18.6017	65.0413	15.5471
36.6714	215.7	197.43	90.4308	0.716641	75.8789	41.5402	81.3474	231.81	141.509	41.846	44.22	151.627	173.539	52.852	59.5291	159.672	111.144	89.69	34.5508	22.8572	100.529	41.1964	2.24542	28.0677	34.407	39.7012	73.8936	4.15141	66.887	143.388	12.3393	92.7141	42.6476	36.0378	195.582	93.8557	190.873	18.3039	193.487	113.835	55.9482	48.1037	550.852	15.8244	36.8703	5.0753	18.4094	60.9277	14.6124
36.7713	198.74	189.471	88.5128	0.662714	72.9113	37.0658	79.0408	211.711	130.48	54.7696	38.9597	141.599	170.364	48.3942	64.5225	197.423	107.177	88.2037	37.3184	20.9784	97.2672	40.7776	10.0753	26.1518	31.5084	39.5375	73.735	8.63303	59.9857	129.268	11.2366	83.2355	42.2159	34.3385	189.019	88.706	178.693	18.6138	188.892	106.577	50.916	46.8741	555.423	16.5295	46.3868	4.38948	17.4065	55.5128	13.234
36.8712	178.731	178.232	84.8156	0.608827	68.7804	33.0173	75.4229	192.257	119.819	61.3852	34.1296	129.953	173.894	59.5878	88.77	200.122	100.319	83.3329	36.9826	19.7181	91.7501	38.5345	13.1609	23.8128	28.2879	36.8552	78.9096	12.7646	53.4014	115.778	10.2272	74.5678	45.9027	32.2744	179.384	82.7975	165.689	18.28	179.448	109.743	46.1395	44.8106	542.378	16.1489	49.9943	5.66514	16.0215	49.6457	11.7102
36.9711	158.339	163.161	79.9698	0.559895	63.982	29.3724	70.9676	173.867	109.706	63.6306	29.7799	122.804	168.374	63.7291	129.227	189.897	102.144	76.6187	38.578	18.7346	91.0377	35.4671	13.7302	25.0039	25.0936	32.962	76.4749	13.8952	47.344	103.173	9.30541	66.7023	45.4468	30.0643	167.984	76.5757	152.494	17.536	169.04	116.862	41.667	42.2623	535.947	15.1285	49.965	6.1526	14.501	43.8248	10.2045
37.0711	138.929	149.007	74.4486	0.51336	58.8714	26.1038	66.0316	156.756	100.234	62.9282	25.9127	113.444	193.69	63.374	221.164	175.535	121.865	69.0826	37.5098	17.1918	85.9841	32.1291	14.095	42.923	28.6185	43.459	75.3773	30.4241	54.071	91.5787	8.46537	59.6028	42.8422	27.8391	155.738	82.1238	139.529	16.5494	163.016	117.003	37.5222	39.4685	516.494	13.7699	52.9442	6.15796	12.983	38.3269	8.80024
37.171	121.133	153.099	68.6016	0.46861	53.6981	23.1817	70.8692	143.047	91.4387	60.3135	22.504	103.481	197.525	60.2879	264.897	163.369	128.86	61.3839	34.9793	19.9088	78.8004	28.8177	13.2801	51.7557	28.7137	52.7936	70.0091	52.9058	75.5214	101.411	7.70116	53.2184	42.4734	25.6753	143.281	89.3145	127.078	15.4354	153.495	112.74	73.3465	36.5909	489.357	12.2726	58.3131	5.88165	11.5408	34.6991	7.53433
37.2709	105.176	153.765	62.6825	0.426494	55.6137	20.576	72.5173	132.578	83.3211	56.5318	19.5169	102.392	201.034	55.6728	328.386	149.786	127.796	56.5313	31.7454	22.7005	70.8127	25.684	11.9506	54.7217	27.1212	54.4717	79.1844	60.182	80.6227	103.79	7.00681	47.4921	40.0688	28.7652	131.042	95.1919	115.325	14.2681	159.443	105.862	105.899	33.7366	458.133	12.769	60.8729	5.45339	10.2096	30.8948	6.4174
37.3708	108.496	143.246	69.2788	0.387242	57.9706	18.2568	78.8897	121.671	75.8614	56.2479	16.9099	96.9166	194.386	50.3327	350.027	136.448	121.857	59.3727	36.7541	23.2092	70.715	22.802	18.0601	54.0239	24.7916	51.8244	78.7465	59.6462	78.161	101.46	6.37628	42.3654	36.7215	29.6475	119.258	96.2046	114.327	13.0928	158.017	97.5894	124.568	30.9747	425.218	30.7942	59.758	4.95585	9.00281	29.7724	5.44601
37.4708	103.918	130.777	73.2207	0.35083	57.8793	16.1957	81.4227	110.878	69.0277	54.1366	14.641	89.61	183.27	44.7914	345.8	123.947	113.186	61.7674	37.7237	22.3241	67.0406	20.1874	19.7497	51.1536	22.2336	46.9693	73.4952	55.3837	72.4835	96.2973	5.80357	37.7817	33.054	29.2248	113.283	94.0564	110.535	13.239	158.451	106.13	155.004	28.347	412.269	40.2248	56.5266	4.44043	7.92134	30.2635	4.60963
37.5707	95.6211	118.706	74.0361	0.317456	62.7725	14.3654	81.1727	100.528	62.7814	50.8971	12.6703	82.9611	170.526	39.3782	366.814	112.451	103.207	60.4483	36.3428	20.6495	61.5859	17.8406	19.1777	47.1068	19.7094	41.2168	75.6863	49.6125	65.7101	89.5668	5.28306	33.6873	29.4093	28.0604	112.249	89.9413	105.002	14.5135	153.387	119.622	170.886	25.8773	412.71	46.2237	52.1882	5.34587	6.95943	28.9927	19.0163
37.6706	85.9267	120.98	72.6401	0.287369	64.2585	12.7412	78.9576	90.8053	57.0815	47.0274	10.9609	75.7691	157.547	34.2885	361.398	101.965	92.8389	56.9261	33.6938	18.5878	55.4308	19.9634	17.5498	42.5358	17.346	35.3472	89.1983	43.5019	71.7172	101.654	4.80945	30.0322	25.9664	26.5038	108.374	84.6802	98.4614	14.9567	144.832	123.677	201.927	23.5764	401.145	47.6039	47.3853	7.8417	6.10805	26.8004	25.3134
37.7705	76.0866	116.581	69.7323	0.260736	63.3945	11.2999	75.4066	81.7967	51.8867	42.8761	9.47951	68.6653	144.993	29.6269	340.575	92.4347	83.4595	52.2197	30.4583	18.0643	53.3757	20.058	34.2114	38.2672	15.1964	29.7976	90.305	39.9959	70.1801	105.422	4.37801	26.771	22.8087	24.7692	105.332	78.8348	94.2639	14.8249	184.789	122.261	216.893	21.4472	382.311	46.1142	42.5163	8.94374	5.35709	24.2039	27.0302
37.8704	66.7403	107.43	65.8432	0.237637	60.9645	10.0203	70.9986	73.5313	47.1564	38.6818	8.1965	65.3084	133.155	25.4381	311.634	83.7859	74.2742	47.003	47.6689	16.8242	53.3414	19.1073	74.9061	33.964	13.2743	25.3766	85.0934	35.6221	65.3814	103.895	3.9848	23.8621	19.9633	22.987	103.005	72.7891	88.8858	14.3098	265.933	116.822	231.757	19.4866	380.971	53.5032	37.8186	14.9456	4.69644	41.1324	26.2639
37.9704	58.1822	97.7765	61.37	0.218049	57.5447	8.88369	66.0944	66.0003	42.8522	34.6029	7.08575	60.5432	122.138	21.7279	279.289	75.9424	65.5882	41.71	57.2754	15.2194	50.5911	17.6668	123.391	32.9369	11.5737	33.9993	82.5795	33.1552	59.4149	99.1407	3.62641	21.2681	17.4253	31.0638	98.5575	66.783	82.8769	13.5569	327.737	109.049	243.143	17.6881	369.189	60.7555	33.4245	17.7718	4.11629	48.51	24.2584
38.0703	50.5151	88.673	56.6061	0.201745	53.5541	7.8733	60.9619	59.1733	38.9378	30.7395	6.12456	55.3351	111.958	18.4781	246.502	68.8315	64.8918	36.6088	65.9214	13.4788	46.4871	16.0466	138.2	30.8249	10.0787	36.5179	79.1297	29.7411	53.8953	109.76	3.2998	18.9552	15.1821	34.7618	92.8583	60.9665	76.6119	12.6754	357.836	104.141	243.885	16.0433	351.309	62.1855	29.3989	18.6146	3.60739	50.1612	32.835
38.1702	43.7396	80.3335	57.3992	0.188408	59.4353	6.97481	55.7965	53.0072	35.3794	33.9558	5.29305	65.4072	102.588	15.6569	215.052	62.3858	61.7779	31.8551	67.4686	18.0298	41.8481	14.4145	135.645	28.1547	15.3015	35.5102	72.3371	26.0998	61.7026	131.383	3.00241	16.8931	13.2179	48.5335	87.3003	55.4467	70.3428	11.7452	425.644	97.173	237.529	14.5424	358.807	60.0132	25.7639	18.2596	3.16135	48.5202	45.1722
38.2701	37.8045	72.756	56.4289	0.177594	61.6865	6.17604	50.7376	47.4535	32.1457	47.4559	4.57374	68.9242	93.9832	13.2252	185.926	56.5434	57.317	39.8552	64.893	24.8173	37.1525	12.8575	124.854	25.2676	16.9896	32.6271	64.2949	22.5936	61.5527	141.168	11.017	19.3704	11.4876	54.977	81.1842	57.7008	64.2514	10.819	457.092	89.1667	226.632	13.1757	454.14	66.9827	22.515	36.1716	2.77062	45.1189	52.4492
38.37	32.6354	65.8876	54.2489	0.168712	61.4142	5.46587	45.881	42.4613	29.2076	54.7004	3.95162	84.031	86.0893	11.1416	159.598	51.2479	52.2179	46.2949	60.1009	27.606	32.6661	11.4161	110.832	28.1329	16.8476	28.9006	63.4151	19.3879	57.8762	152.581	26.2979	24.8773	9.98035	57.5864	74.8659	57.4806	58.4584	9.9273	462.597	98.441	222.66	11.934	509.061	67.9367	19.6342	44.9819	2.42834	40.9056	67.0029
38.47	28.1503	59.6659	51.2794	0.161125	59.4413	4.83695	41.2896	51.3114	40.8755	57.5874	3.41372	87.1816	78.8528	9.36501	147.763	46.4483	50.1004	57.3651	54.292	27.859	28.5246	10.1063	96.2304	31.9069	15.8162	28.7466	62.6604	16.5423	68.1981	154.065	34.1886	27.0375	8.66624	57.2851	68.5904	55.6707	53.0262	9.08362	476.86	100.624	243.617	10.8078	529.219	67.9518	17.0942	51.0438	2.12838	36.4534	70.4348
38.5699	24.2686	54.0313	47.8361	0.154321	56.3746	4.27893	37.0013	54.8582	50.9043	62.3513	2.94877	84.4656	72.2214	7.85629	135.128	42.0982	51.5981	67.3823	48.2014	28.0826	33.2325	8.92993	82.377	32.7208	14.4074	33.8113	76.5899	66.4732	69.6706	156.373	54.9748	38.5867	7.51774	55.3086	62.5176	69.3118	47.9872	8.29074	470.248	98.2581	250.71	9.78779	526.789	75.8844	14.8645	52.2547	1.8654	32.096	89.2549
38.6698	20.9145	54.2657	55.2703	0.147765	68.483	3.78764	37.6507	71.2323	55.3941	63.3469	2.54713	87.6008	66.1457	6.57945	121.052	38.1557	50.3733	70.4573	42.2625	26.7762	34.1214	7.88092	69.8619	40.5077	12.8939	59.773	96.4655	154.607	78.6551	168.251	65.0696	43.6507	6.52155	52.9463	60.9753	76.0793	43.3513	7.54797	449.953	131.763	253.468	16.508	510.129	76.9874	12.9126	77.8545	1.63467	28.0155	93.5328
38.7697	18.0196	50.553	59.0094	0.14095	74.6876	3.35367	37.1653	78.6173	56.4036	61.833	2.20028	84.8573	60.58	5.50195	111.543	34.5823	51.9544	85.7678	36.7142	25.2718	58.7039	6.94963	60.2341	45.586	11.4155	70.1488	118.362	207.944	80.616	169.449	68.6958	51.3791	5.65313	52.1968	58.9429	78.2123	39.1029	7.59796	426.537	147.98	248.183	25.9217	484.935	84.6043	11.2088	89.2535	1.43234	24.2999	95.3108
38.8697	15.5226	46.1524	60.0609	0.133529	76.7145	2.97244	38.0773	80.3332	55.282	58.7225	1.90077	80.5294	55.4818	4.59486	100.469	31.3436	50.7675	96.331	31.6727	23.0758	72.4636	6.12533	51.3263	46.5668	11.4064	75.1695	121.828	256.73	76.7592	163.981	68.4908	58.4757	4.90365	50.1206	55.9379	77.3022	35.2187	7.42228	396.525	163.511	237.699	31.3154	455.063	85.0897	9.72443	94.2163	1.25508	20.9796	103.094
38.9696	13.3698	41.8926	59.2018	0.125262	75.8541	2.63745	37.7672	78.576	72.0622	59.1994	8.40249	77.049	50.8122	3.83275	89.0078	28.4083	47.9401	98.4361	28.7227	20.5787	76.3247	5.397	53.4348	47.145	12.0612	73.0055	121.482	262.994	74.7171	154.58	66.0952	66.0654	4.25063	47.3421	60.6597	74.459	31.6856	7.0968	363.135	167.221	224.053	33.9621	423.087	81.2247	8.43266	92.8216	1.09982	18.0511	100.808
39.0695	11.5142	47.8132	57.0268	0.116027	73.0641	2.34305	36.5995	74.7883	79.9774	57.951	14.2476	71.6549	46.5353	3.19356	77.8746	25.7478	57.2316	95.2933	29.4329	22.3654	74.541	25.1909	50.6938	45.3523	15.9401	67.0277	141.058	248.355	69.4278	143.086	62.5231	69.6307	3.68694	50.3145	65.9335	70.4588	34.8537	6.68578	343.762	174.215	208.686	34.7599	390.697	83.3913	7.30971	91.8449	0.963647	15.4922	93.4472
39.1694	9.91468	51.0462	53.9878	0.105754	69.049	2.08271	44.6271	69.9096	82.3008	55.1479	16.6315	65.6075	42.6184	8.28991	67.4785	23.3364	64.9526	89.0943	28.3294	23.3195	69.7425	34.8725	45.7955	42.2163	16.9329	59.3416	141.906	224.63	79.2807	130.715	58.3958	68.9276	3.1981	61.9336	67.5625	65.821	40.0299	9.00703	319.241	172.146	202.968	34.3398	358.977	80.6295	6.33441	96.7493	0.84414	13.271	83.9098
39.2693	12.0846	48.2757	50.4241	0.0945504	64.3215	1.85272	49.1921	64.5431	81.1789	51.4196	17.2477	59.5408	39.0316	11.0282	58.0259	21.1505	66.975	81.3122	26.2495	22.6938	77.0142	38.1055	42.3504	38.4152	20.0853	51.219	133.267	198.122	79.0087	118.254	56.5755	80.0516	2.77466	66.7068	66.7428	61.3034	42.361	10.3172	312.882	164.441	193.465	33.1426	328.592	75.0126	5.48801	95.2063	0.739335	11.352	73.8299
39.3693	12.4821	46.7148	46.5872	0.0826755	59.2494	1.64849	51.1902	59.0693	78.0125	47.2113	16.6825	53.7587	35.7473	29.9377	49.5933	19.1688	78.9815	84.1711	23.72	21.1547	91.6551	37.8689	37.6984	34.3865	37.6289	43.3885	120.403	172.052	74.2543	106.194	53.6504	91.0869	2.40881	67.3686	64.3405	56.6155	42.7353	10.911	304.208	156.907	181.714	31.4745	317.161	67.9383	4.7539	89.9686	0.647462	9.69968	64.0869
39.4692	11.9627	43.0964	42.6607	0.0705195	54.0917	1.46663	51.3202	53.7211	73.7093	42.8316	15.5155	48.3925	32.74	40.1355	42.1763	17.3725	99.1827	82.1293	27.8751	19.148	95.0184	35.8636	32.7889	50.9635	44.6898	36.2318	106.232	147.944	67.7871	97.7208	50.188	93.7968	2.09223	65.6303	60.9529	55.4351	41.8089	11.0065	292.166	146.323	168.797	29.5461	306.317	60.3254	4.11749	83.7825	0.566971	8.28017	55.1156
39.5691	11.0107	39.2363	38.7759	0.0585419	49.0263	1.30427	51.2023	48.6345	68.8521	38.4892	28.7858	43.4849	29.9862	44.5487	35.7231	34.7948	107.408	77.1931	28.8141	16.9642	92.0037	33.0496	29.2954	58.6245	45.6021	33.6348	106.512	126.399	61.587	101.677	46.5319	117.439	1.81842	62.558	57.0175	61.5992	40.0546	10.7646	274.272	134.211	164.187	27.5009	290.661	55.7237	3.56598	76.354	8.63286	7.0626	47.0936
39.669	41.2957	35.5863	35.0236	0.0472071	60.6664	1.15919	52.8041	43.8821	63.8091	34.3199	34.3827	39.0341	27.4643	45.2279	31.0119	39.195	107.982	70.7155	27.8728	25.9092	85.6338	29.9608	55.6245	60.5742	43.4465	31.2641	99.8478	107.535	91.816	102.508	42.8866	126.296	1.58072	58.8103	52.8213	63.7742	49.4857	10.3023	253.085	121.585	156.51	25.4351	272.409	50.2079	3.08817	68.539	16.6384	25.0228	40.0545
39.769	67.5577	32.5273	31.4642	0.0369985	84.9338	1.02968	52.6125	39.4963	58.8083	30.4066	35.5894	63.5211	25.1538	43.5948	26.7073	38.6041	103.861	66.4986	27.0762	31.9903	91.4926	26.885	82.6228	58.9995	43.8503	27.9081	90.1129	91.2296	99.8619	99.2655	61.1016	126.382	1.37422	54.7896	53.141	63.3148	54.3695	9.70326	241.812	109.105	147.011	23.4114	253.036	49.7316	2.67421	60.8559	20.0841	39.0475	33.9557
39.8689	76.9088	33.9983	30.2267	0.0283264	98.8941	0.914111	53.9958	35.4836	53.986	39.5436	44.7877	72.1472	65.887	40.6228	22.8538	36.2283	97.0442	65.7648	25.2355	33.9893	90.0319	23.9689	102.84	55.735	41.5453	36.644	88.1161	91.7867	103.71	93.6175	81.5453	121.468	1.19461	50.7374	51.8598	61.1814	56.108	9.02704	241.6	97.1815	147.564	21.4693	233.51	49.0172	2.31537	107.887	20.9346	44.9071	28.7172
39.9688	93.5888	40.8863	43.8999	0.0214188	105.47	0.810953	58.6645	48.7676	50.7315	53.7196	47.3784	72.7761	82.1886	36.9671	19.4557	33.3359	109.205	62.36	22.8941	33.4434	93.0467	37.235	105.395	52.3105	38.0431	39.0505	98.1377	87.3278	99.3369	86.685	90.5593	113.898	10.8153	46.7944	49.5626	58.0305	55.7182	8.31547	233.297	86.9362	150.826	19.6324	242.356	46.1877	2.0039	130.441	28.058	45.8953	24.2449
40.0687	99.8624	50.2853	52.3116	0.0163478	115.412	1.95144	60.498	55.0725	47.3971	61.1938	75.5148	69.5526	86.4118	33.0592	16.4934	30.4175	125.466	57.4805	20.3876	31.4025	89.9415	42.5689	99.2114	62.9604	36.975	38.0999	96.9154	79.3173	92.0441	79.2103	92.7169	105.113	41.6102	43.0386	56.6047	57.104	78.5118	7.59809	225.754	82.8016	148.76	17.9132	241	42.2135	1.8469	137.677	30.4753	44.1054	23.7237
40.1686	97.2706	58.3969	56.8139	0.0129823	131.574	2.5919	60.2777	56.9563	43.9297	64.0095	86.6301	67.1053	84.8207	29.1741	13.9336	27.6536	130.199	51.9213	34.1983	32.8264	98.7544	43.1874	89.2275	74.7296	34.3405	49.5645	93.35	70.1586	83.4058	87.1356	109.334	95.9807	76.8129	39.5094	69.582	54.8389	91.445	6.89617	213.101	77.1162	143.209	16.3168	233.224	37.7394	7.19793	141.786	30.27	40.8512	22.0001
40.2686	132.454	56.285	58.4577	0.010978	138.689	2.90005	58.6083	56.1127	40.4892	63.6687	88.0753	81.1335	126.321	25.4789	11.7371	25.1014	127.696	46.1976	45.1451	36.3515	98.5473	46.3112	84.1095	78.42	31.0882	52.6268	85.5908	61.037	87.3738	88.8559	140.119	87.0087	115.621	36.2226	104.409	70.1149	97.4984	6.22595	223.357	70.6649	135.497	19.0962	230.155	39.7869	10.5179	137.734	28.6791	36.9433	19.7594
40.3685	142.565	54.7711	60.703	0.00984334	139.472	2.99112	55.9544	53.6563	37.1704	69.1051	86.1276	83.9088	140.489	22.067	9.86303	22.769	120.882	40.6313	49.0677	36.5961	93.3871	45.8277	80.1209	77.0827	27.7186	50.8625	86.1492	52.5455	84.0125	101.803	153.118	78.4805	147.792	33.1791	124.49	77.9156	98.8334	5.60357	222.642	72.759	126.564	25.1404	226.667	39.0853	29.5053	129.099	26.4287	32.8688	17.3883
40.4684	139.448	50.6042	60.6623	0.00900939	140.815	2.94416	52.67	50.3141	34.0267	70.3121	80.6199	81.1721	141.313	18.9827	8.27144	20.6473	111.718	35.4116	48.7882	34.8655	85.7655	43.2994	72.5456	72.7815	24.4838	46.5567	96.9009	48.3205	77.5919	107.673	155.481	108.248	191.5	30.3729	140.18	80.6724	99.1283	5.03435	214.641	75.176	117.07	28.3754	217.95	41.4799	39.4209	118.18	23.9374	28.9098	25.5999
40.5683	129.839	47.1476	59.0216	0.00806647	137.626	2.81306	49.0215	46.5545	31.0849	108.856	73.4956	92.9713	135.873	16.2383	6.9249	18.7214	101.5	30.638	58.4847	32.0422	77.1797	39.8478	63.7654	66.8923	22.7875	41.134	99.5746	43.0414	70.1888	107.367	151.665	120.956	208.388	27.7922	146.609	80.1063	96.6004	27.7301	219.067	73.9039	107.47	29.7056	212.627	40.9059	43.5642	106.426	21.4401	28.1453	34.1511
40.6683	117.51	52.179	63.76	4.45711	131.463	2.63429	45.2068	42.6741	28.355	168.844	65.8772	94.6679	132.279	13.8259	15.2875	16.9751	91.0601	26.3514	61.0117	28.71	68.5029	36.0943	55.0196	60.315	22.7358	35.4519	94.5598	37.6091	69.7868	105.122	144.431	126.244	208.891	25.4232	146.749	77.4118	92.2772	42.128	214.613	70.3541	98.0684	29.7677	209.798	38.5588	44.1277	94.7185	34.1648	26.2828	36.9862
40.7682	104.52	49.7607	93.1761	6.84607	123.464	2.43228	41.3703	38.8559	25.8366	216.617	58.3901	90.8947	125.148	11.7256	19.5006	15.3918	80.917	30.4339	59.3253	25.2443	61.2732	32.3724	46.9063	53.6221	21.4123	29.9994	92.6114	32.4676	70.6155	99.8782	135.478	124.299	198.278	23.2515	142.726	73.4115	86.8877	57.2977	204.394	65.5015	89.062	29.0075	201.985	41.2931	42.5577	83.5716	39.2638	31.6752	48.1408
40.8681	91.944	54.5272	111.306	19.7774	115.066	2.22318	37.6147	35.9739	23.5232	243.716	51.3614	90.5473	143.196	9.91102	29.3589	13.9568	71.3744	39.4108	56.9854	21.8764	61.398	28.8519	52.7723	47.1634	19.5404	25.0301	85.7136	27.8116	77.8226	92.9666	125.837	118.31	182.388	21.2625	136.066	69.6744	80.9388	65.8185	206.791	63.4492	90.1106	27.7356	191.242	40.9345	39.7985	73.2597	44.5719	33.0804	50.9682
40.968	80.3021	51.8825	121.048	26.4978	110.126	2.01709	34.0108	42.721	21.4044	253.179	56.0784	95.5773	145.72	8.35355	33.7727	12.6561	62.5924	43.1085	52.733	18.7395	66.37	25.6101	51.899	41.1387	17.5064	20.6516	80.587	23.885	76.4606	87.5114	116.122	110.252	164.559	19.4421	144.234	65.266	74.7793	69.6546	211.054	59.7974	88.2753	26.1666	189.213	49.7154	36.458	63.9049	46.6065	39.2396	49.3101
41.0679	69.802	47.6456	124.655	29.4597	103.576	6.81442	30.6048	45.3	19.4683	304.834	55.69	93.3531	141.432	7.02432	34.7432	11.4772	56.3188	57.446	47.6089	22.5606	65.7074	25.5452	49.8362	53.3328	15.509	20.6102	75.7357	22.8751	80.7941	84.2698	106.687	101.331	160.266	17.7764	148.023	60.5102	68.6505	70.2523	206.763	55.2726	84.5743	24.4474	182.499	52.6131	32.9194	55.5347	45.4078	40.6858	45.4309
41.1679	70.556	43.3214	123.869	43.5985	96.126	9.55799	27.4244	45.2795	17.7022	337.288	52.5939	87.7698	133.6	6.91604	33.6249	10.4092	88.8209	74.084	46.3102	26.1775	61.9781	28.3807	48.7332	58.2495	13.6439	29.8977	68.6214	20.853	77.9811	81.1086	97.726	92.27	149.669	16.252	146.375	55.6736	69.6093	68.6691	196.917	50.3649	97.1041	22.6768	173.011	51.7995	29.4171	48.1206	42.547	40.6591	40.6395
41.2678	66.8695	39.2767	126.012	62.2015	88.2849	10.9327	32.1163	43.6946	16.0929	347.066	48.2119	80.8517	124.438	7.53711	33.044	9.44132	104.986	81.3101	48.7477	26.9993	62.5462	38.4446	44.7667	58.5652	17.127	33.0471	60.6545	30.7459	72.158	76.1763	89.3354	83.4842	143.469	14.8561	165.212	50.954	68.3349	65.6727	208.325	45.3973	102.707	20.9202	162.039	48.7737	26.0876	41.6023	38.9417	60.5973	35.6695
41.3677	61.1559	35.58	124.164	70.7647	80.4076	14.2671	35.3764	41.2229	14.6278	341.613	43.3702	76.0944	115.032	13.8682	31.0893	8.56415	110.508	82.0574	47.6387	30.637	68.4803	41.6959	39.6918	56.0987	17.858	34.1915	61.7664	33.4474	65.3389	70.3268	81.5507	75.2004	143.418	13.5764	173.019	46.4387	65.6132	61.8159	244.83	52.1222	103.548	19.2196	150.443	48.7963	23.004	35.9037	35.1163	68.6676	30.912
41.4676	54.7493	32.2233	119.569	73.3277	72.7362	16.014	36.7971	38.3031	22.9061	326.342	40.3051	75.9612	121.58	17.1087	28.4158	7.76927	109.302	96.961	44.5661	31.2425	68.239	43.3251	36.0381	52.0703	17.1974	41.3748	58.3804	32.5038	58.4773	64.123	74.3723	67.528	135.923	12.4116	173.316	42.1713	62.0064	57.4927	330.885	54.4198	101.199	17.6006	138.784	46.4247	20.1983	30.9432	31.3609	69.68	26.5559
41.5676	77.4486	29.1812	113.173	72.3881	76.1662	16.5489	36.8794	35.2149	32.2156	305.682	45.218	72.2195	119.628	31.5405	25.4465	7.04888	104.039	108.851	41.774	30.0024	64.6119	42.0056	31.7295	47.2848	15.8923	44.1584	52.9453	29.8682	51.9991	64.5663	67.7804	60.5052	124.915	30.7331	168.657	38.2033	151.154	52.9798	442.785	53.8409	96.7944	16.078	127.42	42.7166	17.6774	26.6394	27.8262	66.6882	22.6745
41.6675	97.6374	26.4258	105.684	69.4835	76.2757	16.313	36.0117	68.2052	37.5696	281.65	45.4974	66.9347	153.939	38.9295	22.4465	6.39589	103.597	120.051	38.0432	27.7215	75.5024	39.2392	44.2278	71.3883	14.3458	42.7918	46.8255	26.5947	46.0713	62.4744	61.7443	54.1283	124.627	40.3649	160.848	34.5325	219.208	48.4674	502.366	52.8274	113.889	14.6588	116.569	38.379	15.4329	22.9146	24.5821	61.6074	19.2763
41.7674	102.192	23.9305	97.6285	68.3432	93.8279	15.6062	34.493	85.7003	39.6476	256.225	43.2867	61.1683	163.615	51.0054	31.2836	5.80399	99.0365	121.478	35.7454	24.9346	91.6909	35.8685	49.703	97.9477	12.7696	89.5282	44.6969	23.2338	41.3011	58.8873	56.2281	59.3527	117.986	44.6664	154.786	31.1759	258.247	79.0044	551.019	50.2209	122.056	13.3448	106.355	33.8715	13.4478	19.6967	21.6516	55.6155	16.336
41.8673	98.6	21.6708	89.3906	65.4566	102.985	14.6314	32.5514	95.8996	39.6849	230.755	39.8601	55.451	164.482	56.0742	36.9327	5.26739	92.1505	149.113	32.6049	21.9877	111.117	32.3559	51.4889	109.482	11.269	109.879	40.7693	20.0565	55.4614	54.5049	51.5471	72.8966	108.36	48.8526	150.679	42.6172	277.003	97.1874	580.947	46.7081	124.059	88.0267	96.8368	29.4812	11.7006	16.9198	19.0315	51.2189	13.8128
41.9672	91.1055	19.6244	81.244	61.67	119.44	13.5232	30.3592	134.472	38.4897	206.127	35.9619	50.0342	169.262	56.6324	38.4814	4.78089	84.13	159.246	29.1454	19.0962	116.117	28.9456	48.7284	111.455	9.89131	113.879	36.1867	17.181	58.5001	49.7905	52.8686	77.75	97.67	57.7562	143.743	48.7465	281.812	152.395	581.254	45.7761	121.906	136.784	88.0326	38.8097	10.1687	28.3528	16.705	46.1412	13.3455
42.0672	82.075	17.7714	73.3779	59.447	127.106	12.3706	35.8438	153.027	36.5874	190.017	32.0141	45.0231	164.517	54.4095	37.5231	4.33976	75.7497	159.742	40.8217	16.386	112.922	25.7581	43.959	107.586	8.65274	108.614	31.567	14.6437	56.4194	45.0439	51.8678	86.9671	86.9785	61.0909	135.123	51.2649	277.254	251.928	561.818	43.4845	125.944	164.656	79.9328	42.5722	8.82918	33.7363	14.6486	40.941	12.2858
42.1671	72.7901	16.0933	81.4639	71.502	128.599	11.2303	38.8284	158.885	34.3167	172.931	38.0919	40.4485	155.522	50.5879	35.1249	3.93961	67.4964	156.324	45.3812	13.9233	105.382	22.8431	41.8829	100.379	7.55313	109.473	27.2238	12.4394	52.1862	40.4522	49.568	88.8029	76.843	61.0984	125.652	51.3903	266.628	330.937	543.9	40.4224	134.962	225.453	72.5112	43.5254	7.66039	35.3421	12.8369	44.8627	10.9843
42.267	63.912	14.5736	85.6653	88.6297	125.868	10.1376	39.9676	156.894	31.8936	155.79	39.3637	36.3038	144.912	45.9625	31.9896	3.57638	61.9106	156.978	45.6532	11.7352	99.3846	20.2133	37.9274	91.4896	6.58446	102.769	23.2974	10.5431	47.2448	36.1252	51.1127	86.3614	83.0632	65.1148	115.863	49.982	252.284	420.974	537.263	36.9888	137.167	258.729	92.5048	41.9761	6.64227	34.7972	11.2441	47.2942	30.9192
42.3669	64.7237	13.1974	86.3318	95.488	120.355	9.11284	39.771	150.247	29.4527	139.198	38.0016	32.5651	141.135	41.0553	28.5697	3.24661	55.9373	168.468	50.8469	9.82382	90.9952	17.8609	50.2036	92.5275	5.73522	99.3498	19.8317	19.4576	42.2787	32.1208	50.2979	81.579	83.978	74.8024	106.158	47.6191	235.878	519.854	521.299	33.4492	148.195	273.291	102.721	38.9846	5.75656	32.8937	18.2819	60.0795	41.2077
42.4669	61.4024	11.951	96.7456	96.2703	113.121	8.16642	38.6335	141.026	27.0761	124.253	35.3025	43.1825	133.554	36.1981	25.1473	2.94766	68.0472	167.894	51.2002	8.17613	81.7191	15.7674	52.6179	88.955	4.99298	113.109	16.8194	22.4451	58.5911	28.4628	52.9172	75.6509	92.5958	89.0993	108.409	53.63	218.56	573.496	493.051	29.9747	169.739	275.348	106.239	35.2644	4.98684	30.2848	21.1317	77.7618	55.1127
42.5668	62.8816	23.1265	101.469	96.8632	104.931	7.30147	36.8581	130.577	29.4837	110.184	32.0291	46.1653	161.67	31.5915	21.8898	2.67618	76.1032	159.996	93.117	6.77085	86.8659	13.9105	61.6563	82.771	4.34546	113.269	14.2279	22.3768	62.4023	25.1525	52.6594	69.3028	113.621	98.3367	107.045	55.9395	201.115	667.563	457.573	38.4405	179.296	269.254	105.417	31.2843	4.31848	27.3835	21.6135	83.693	70.0353
42.6667	88.6927	24.1984	102.081	94.0302	96.3332	6.51641	34.6755	119.75	30.032	97.171	28.619	45.3552	168.134	27.347	18.8886	2.42958	77.8705	147.99	142.814	5.58276	87.7875	12.2671	68.8072	75.2965	3.78118	105.93	12.0138	20.8407	60.436	28.1428	50.76	62.9648	156.897	100.587	130.093	55.8196	184.057	748.497	418.478	42.3466	180.615	260.825	101.871	27.3413	3.73855	24.4436	21.6136	82.7408	73.4725
42.7666	96.5988	22.7746	99.7971	105.399	87.7088	5.80736	32.2594	109.073	29.4415	85.2979	25.3131	42.7718	164.222	23.5164	16.1857	2.20511	75.7251	139.716	163.805	4.58555	93.1379	10.8148	76.4821	67.3847	3.28975	101.742	47.775	18.7004	56.0179	28.965	50.311	68.5306	194.875	127.804	141.669	54.1101	167.717	781.465	399.068	53.0959	176.421	248.334	96.7061	23.6138	3.23567	22.4621	62.4824	77.9829	70.7511
42.8665	125.913	20.8517	107.614	108.427	79.3175	5.16929	31.1377	98.8562	28.1821	74.5795	36.5311	39.4661	155.626	20.1126	13.7913	2.00095	71.2795	128.393	167.371	3.75363	91.3125	9.53218	74.8155	75.4841	2.86187	101.312	71.4929	16.4123	50.7698	28.4128	48.3803	83.5073	204.643	143.631	145.337	51.4483	156.688	781.441	372.654	64.5575	188.207	233.553	223.693	20.1995	2.79982	20.283	92.1781	71.337	65.0075
42.9665	133.441	18.9427	110.229	106.604	71.3281	4.59686	29.5618	97.744	26.5577	64.9862	40.6299	37.12	145.198	17.7969	11.6966	1.81546	65.6144	141.33	160.828	4.9635	86.617	8.40001	68.7388	86.2421	2.48938	127.298	109.675	14.2063	45.4606	33.3102	45.6638	88.7602	223.668	166.397	143.683	48.2155	147.235	789.284	342.466	69.3799	211.496	240.314	351.624	17.1421	8.60279	18.0873	103.469	63.9734	58.0508
43.0664	129.547	17.1697	116.764	102.078	71.8195	5.00678	34.8403	101.2	24.7628	68.2708	40.7125	34.2014	134.345	16.0181	9.88177	1.64691	82.7554	163.15	148.862	16.6257	92.4095	7.40169	60.9526	88.8016	2.16512	133.259	147.193	12.1878	40.4357	42.4066	42.5871	88.2671	221.998	174.331	147.603	44.7492	136.935	772.24	323.656	69.8387	221.043	273.375	454.954	14.4508	11.651	15.9815	104.413	56.5835	50.8925
43.1663	129.388	15.5523	124.233	106.678	70.0623	6.65269	37.7041	111.469	22.9199	68.0923	50.29	31.1507	123.742	14.2069	8.32169	1.49395	90.9747	178.541	134.421	22.7514	91.7734	6.52157	52.8863	86.3131	1.88285	127.804	168.801	10.3952	35.8318	47.2043	39.4061	84.5199	209.564	181.024	146.046	41.2071	142.008	803.11	300.189	67.5294	247.499	287.404	528.67	12.113	12.9448	14.0237	139.844	49.5568	44.0686
43.2662	130.517	14.0846	126.165	107.232	66.8339	7.44639	38.7858	127.2	39.876	65.6451	52.7985	37.6305	113.695	12.4575	6.9902	13.7381	92.2274	186.166	119.308	25.2502	86.724	5.74559	45.2523	80.9007	1.63711	116.422	168.899	8.83173	31.6849	48.4488	36.2713	79.0661	201.13	179.197	140.923	37.724	144.116	801.067	274.413	64.7471	289.699	300.454	635.494	10.1039	25.4159	12.2409	151.853	43.0916	37.8359
43.3661	123.564	12.7547	131.886	104.039	62.7034	7.68438	38.5783	132.254	48.8847	61.7913	51.4001	38.9051	104.322	21.7566	5.86091	17.4309	106.26	186.19	104.587	25.4505	79.5048	9.20351	38.3656	73.975	1.42319	102.521	158.159	7.48395	27.9842	47.4443	39.3974	72.8541	186.236	172.499	141.516	34.3783	148.625	777.075	247.97	60.5842	309.622	300.799	747.307	8.39214	37.9032	10.641	150.812	37.2716	32.2914
43.4661	112.936	11.5503	132.388	98.8152	58.0824	7.56965	37.4629	130.704	52.8213	57.1456	47.9869	48.8837	97.4946	26.4519	4.90748	17.8006	111.4	203.095	91.9767	24.2654	71.4613	10.52	32.3262	66.453	7.9528	88.146	142.646	6.33103	24.6989	45.0818	39.8807	66.4541	168.728	163.194	161.831	31.2185	147.535	761.118	223.727	55.7069	314.173	292.913	833.08	6.94416	57.1478	9.22022	158.836	33.8432	27.4426
43.566	101.067	13.1665	129.221	95.5111	53.2637	7.2401	35.7324	136.806	53.5765	52.1384	43.6743	53.4304	90.2939	28.1207	6.01288	16.9389	109.925	204.265	80.0807	22.3119	63.3763	10.673	27.123	67.9393	24.6166	74.4517	125.72	5.34994	22.717	53.6813	38.8319	60.1984	151.058	152.673	170.7	28.2781	142.777	728.948	200.017	50.5608	308.375	279.91	903.164	5.72673	66.0235	7.96839	155.331	30.1956	23.2508
43.6659	89.2563	12.6398	123.568	90.503	52.1897	6.78868	36.7154	135.73	52.3886	59.8745	39.1049	53.016	83.2153	30.8438	6.37772	18.0939	104.474	195.794	70.3793	19.9989	57.7722	10.2204	37.6843	65.7517	32.8411	62.03	109.164	4.518	30.5305	57.0474	36.9388	62.4058	137.629	141.779	179.054	25.8144	135.723	760.624	177.464	45.437	297.119	263.947	921.617	4.7084	68.4075	6.87175	145.863	26.6111	19.6555
43.7658	78.1557	11.6363	136.091	84.6882	52.0341	6.27655	36.4898	135.213	50.0647	70.052	46.0285	59.266	76.4858	31.108	6.28574	21.9288	96.8185	181.829	61.2469	17.5892	71.6937	12.9113	40.1496	69.2656	35.0004	55.3482	105.145	5.23971	32.2114	57.0483	38.3285	73.2774	125.443	131.012	179.535	23.4764	127.334	760.314	156.444	50.7006	281.29	246.499	906.85	3.86045	66.864	5.91527	133.686	23.2448	16.5891
43.8658	68.0532	10.5884	141.247	78.6041	50.4145	5.74406	35.4141	130.206	47.1264	74.3409	47.3404	59.3831	70.1979	29.8577	5.92615	22.0983	88.1343	165.145	61.1442	15.2453	75.6827	13.6496	51.7909	68.2376	34.0615	48.04	96.4033	12.8286	31.0692	54.9646	55.0355	76.5934	117.713	120.659	179.495	24.9543	118.286	738.63	144.065	52.132	264.836	228.56	871.475	8.21544	63.0731	5.08407	120.662	33.4409	24.9926
43.9657	59.0362	9.60286	141.107	72.5656	47.8509	5.21711	33.7631	122.669	43.9074	74.6151	45.5859	56.5637	74.9402	27.7396	5.42471	20.9228	88.1669	147.555	65.5359	13.3469	74.0013	13.3494	53.7861	79.0005	31.6566	54.9739	85.8422	17.3868	28.7397	51.6656	62.7885	173.876	117.435	118.728	174.423	26.267	111.991	707.548	130.951	51.095	256.779	210.786	824.069	14.7756	58.1215	4.36425	107.825	53.6128	29.6317
44.0656	51.0866	8.70093	137.261	66.7509	44.7228	4.71116	31.7463	113.87	40.6178	72.2429	42.284	52.4779	74.0717	30.8579	4.86361	19.3229	91.753	130.203	122.222	11.5264	69.2854	12.5311	50.9657	81.8916	28.6698	87.7362	75.0393	30.3943	26.0192	47.7332	65.1475	222.791	119.72	114.026	228.137	26.3489	186.903	666.781	117.79	48.5406	244.211	193.599	770.408	18.0334	52.6991	3.74336	95.7159	62.1709	30.2188
44.1655	44.1337	7.88188	130.923	61.2539	41.3034	4.23501	31.3266	104.616	50.1918	68.2139	38.3269	47.9847	70.6174	38.7518	4.29465	20.9548	90.1425	176.346	148.249	9.84583	63.1413	11.4878	51.8252	82.0931	25.5682	100.023	64.805	37.9859	23.2846	43.55	142.909	241.909	114.684	107.716	313.147	25.6369	231.378	621.363	105.043	45.1255	228.995	177.254	714.327	19.1286	47.2328	3.20981	84.5871	63.7883	28.6714
44.2654	38.0846	7.13972	123.007	56.1178	37.7865	3.7932	30.2431	95.4108	56.3334	63.2351	34.2249	43.5144	66.097	41.8203	3.7489	20.3762	85.4266	265.732	155.479	8.33516	56.5261	10.381	48.5922	81.8009	22.5873	100.23	55.5107	39.0925	20.7041	39.3622	210.5	243.301	125.401	100.675	461.289	24.4338	254.472	573.451	112.84	41.2959	212.447	161.893	679.417	18.8582	43.4646	2.75124	74.5246	61.4363	27.2163
44.3654	32.8403	6.46761	114.198	51.3554	34.3058	3.38757	31.9698	86.5535	58.3114	57.8033	30.2582	39.2714	61.2647	41.8016	3.24345	19.0244	79.0107	351.01	151.632	7.00363	49.9911	10.4319	43.6033	77.9734	19.8358	93.7721	47.2835	37.5224	18.3433	35.3225	250.537	234.539	145.879	93.4319	546.195	25.0886	262.769	525.229	114.886	37.3488	204.606	163.033	637.818	25.4105	39.3706	2.36113	65.522	56.9816	24.7951
44.4653	28.3042	5.85908	104.998	46.9618	30.9511	3.01796	32.3899	78.2135	57.7166	52.2603	26.5697	35.3424	73.8685	39.8975	2.7864	17.4665	71.8239	454.423	141.672	12.0496	43.8357	10.3067	38.1148	72.1339	17.3539	84.0687	40.1194	63.7189	16.2186	31.521	265.472	220.337	149.022	86.3003	586.952	24.7742	261.041	480.527	112.366	41.586	193.646	159.374	598.843	28.1437	35.2614	3.03245	57.5243	51.5765	22.0219
44.5652	32.7319	5.30809	95.7674	43.4629	27.7791	2.68341	31.874	70.4748	55.588	46.8342	23.2211	31.7537	76.71	36.9278	2.38015	15.921	64.4644	499.227	128.741	14.451	38.2046	9.73003	32.7705	65.3491	32.7586	73.214	44.6686	72.0595	14.3234	28.006	265.209	203.594	142.91	90.0078	597.395	23.8588	252.72	483.418	106.891	42.713	184.295	168.854	565.462	28.4262	31.3206	3.28435	50.4528	61.2637	19.2362
44.6651	33.0797	4.80916	86.7613	40.9219	24.8233	2.38243	30.708	63.3669	52.5997	41.6706	20.2276	28.5011	120.578	33.4418	2.0237	14.4667	57.3031	504.08	114.779	15.1468	40.7786	18.2936	30.6242	58.3031	38.4443	62.4372	44.106	71.2392	12.6412	24.7978	256.236	223.428	132.264	109.108	587.533	43.951	240.257	471.702	99.6312	41.8369	173.645	188.404	531.741	27.208	27.6495	3.28444	59.2161	72.3349	16.6148
44.7651	31.3495	4.35731	78.1513	66.1248	22.0998	2.11291	50.0205	56.886	49.1846	36.856	17.5791	34.5763	215.811	29.7982	1.71407	13.1272	50.5591	484.373	100.946	18.3036	45.9309	21.7775	27.4274	55.3063	39.0384	53.331	41.005	66.0612	11.1523	21.8985	242.565	303.564	119.795	116.724	564.525	63.6545	225.394	450.554	101.362	39.7302	161.688	230.497	495.133	25.1389	24.2962	9.94273	60.9808	74.84	14.2392
44.865	28.6707	3.9481	70.047	78.32	19.6126	1.87239	62.4424	51.008	45.6171	32.4347	15.2523	37.1778	251.379	26.2236	1.44721	11.9048	44.349	450.588	87.8949	19.2543	46.4131	22.4819	23.9467	50.9947	37.1013	47.1939	44.2361	59.1319	9.83653	22.4183	226.653	356.59	107.019	117.456	533.477	74.4963	209.357	443.047	99.0893	36.9259	149.197	251.528	457.748	22.6546	33.0639	13.3752	58.9348	72.4196	22.1076
44.9649	25.668	3.57744	62.5115	82.7054	19.8303	1.6587	69.673	45.6972	42.0672	28.4223	13.2181	36.6208	257.625	22.8529	1.21867	10.7937	38.721	409.745	75.9573	20.0633	44.3009	21.9134	23.5616	46.0878	34.0332	40.7206	53.8282	51.8243	8.67487	21.919	209.984	372.795	94.7465	125.499	497.989	79.3186	192.987	434.153	94.2272	33.7861	136.702	258.359	443.462	20.04	36.8057	14.7658	67.9358	81.1495	24.8279
45.0648	22.6756	3.24165	55.574	82.4978	19.4004	1.46974	77.2064	40.9126	38.6366	24.8151	11.4455	34.5814	262.702	19.7594	1.02403	9.78566	46.7037	366.439	65.2657	19.5188	40.8693	20.5316	21.7157	41.0453	30.5856	34.4867	55.2203	44.8252	7.64989	20.8062	193.437	393.132	83.3777	126.748	460.571	81.4671	176.845	415.948	87.8043	30.5515	124.554	255.814	421.691	30.8397	39.8198	19.5374	69.4004	81.8921	24.7147
45.1647	19.8613	2.93743	49.2386	79.6806	18.5446	1.3033	85.4304	36.6111	35.3831	21.5975	9.90467	31.9323	280.901	16.9754	0.858977	8.87159	49.6431	323.579	55.8316	18.1921	36.8875	26.2964	22.7566	36.352	44.7946	28.7933	52.3935	38.5	6.74598	19.3533	177.51	389.279	73.0745	124.971	422.917	89.0163	161.301	392.033	89.449	27.3773	119.934	247.268	395.806	35.8845	39.8768	21.4311	66.7833	103.188	23.1407
45.2647	24.6143	2.66183	43.4924	81.4625	17.4255	1.15719	89.1075	32.75	32.3357	18.7467	8.56761	41.476	294.684	14.5064	0.719549	8.04287	49.382	282.917	54.5756	16.4653	32.8065	27.9463	22.4925	31.8793	53.941	23.7707	47.6226	32.8687	5.94919	17.7426	162.47	371.797	63.8666	120.371	386.18	91.2875	146.586	368.666	109.286	24.3587	113.494	235.069	371.579	37.1913	38.1869	21.5605	62.1223	109.842	20.906
45.3646	25.5955	2.41212	46.0716	80.3287	16.1606	1.02936	89.4702	29.2883	29.5057	16.2364	7.40868	44.0286	288.975	12.3419	0.602147	7.29203	47.1775	245.422	59.2692	14.5879	33.1054	27.4023	20.7807	40.325	55.3481	19.4466	51.9607	28.7818	6.64898	22.925	148.441	347.237	62.4941	117.248	351.082	90.098	132.819	369.295	118.806	21.55	121.407	222.009	345.578	36.1664	40.0526	20.6538	56.6021	107.958	18.4658
45.4645	24.6178	2.18579	46.6535	116.274	14.8341	0.917655	87.4749	26.1873	26.8932	14.0384	6.40519	43.1166	274.4	10.4612	0.503526	6.61161	60.3021	226.163	58.9062	12.7169	45.8055	25.7594	18.4878	51.3015	52.879	28.9002	50.8258	40.6352	6.57046	25.299	139.291	319.609	58.5202	111.75	348.796	86.7144	127.386	377.818	121.13	30.571	128.226	207.569	361.225	33.7771	39.4183	23.6852	50.8951	104.604	16.0686
45.5644	22.7083	1.98064	45.821	132.949	13.5043	0.820148	83.8591	23.411	24.4919	14.7167	5.53693	40.593	256.286	8.83912	0.4207	5.99521	78.1061	220.088	55.6818	10.9461	50.4493	23.6343	20.6917	55.5778	53.2408	32.2103	47.0072	43.6168	6.15049	25.8469	136.239	291.318	53.3892	111.141	337.524	81.9978	123.389	372.85	118.581	35.1201	136.129	199.371	376.69	30.6769	37.3386	24.376	45.3683	103.6	13.8403
45.6644	20.4383	1.79465	50.6693	138.1	12.211	0.734991	79.1868	20.9266	25.2152	14.6692	19.6062	42.5145	252.055	7.44847	0.351132	5.43642	85.7417	209.477	56.7464	9.5655	50.4217	21.5686	20.5173	55.6291	50.3792	31.9211	42.0809	43.2363	5.6033	25.2437	129.953	264.759	47.9187	107.29	327.04	76.5648	117.355	359.004	112.871	39.2759	144.949	188.689	375.671	27.2968	60.8646	23.6695	40.208	104.349	11.8358
45.7643	18.1167	1.62609	52.7191	141.847	10.9796	0.660528	73.8849	18.7042	24.8784	14.1475	26.1065	42.8378	239.692	6.2621	0.292877	4.92983	88.7799	221.03	54.4465	8.24937	51.0145	24.1207	18.9878	53.1368	49.0995	34.4743	40.4894	40.1505	5.03161	23.9493	122.021	239.232	42.555	109.505	310.95	70.8359	110.148	364.921	105.247	40.4361	146.743	176.686	364.244	23.9121	72.0981	22.1797	35.4957	106.322	10.0701
45.8642	50.6677	1.47324	52.9273	168.509	9.82588	0.595202	68.2721	16.7167	48.3012	13.3336	28.2257	40.9181	224.041	5.2542	0.244213	4.47099	86.9588	219.772	58.0559	7.03869	48.7285	25.1162	16.9094	61.673	54.2306	39.857	55.7167	35.9687	4.48253	22.2728	113.407	243.555	37.5266	107.34	291.606	65.0814	102.363	363.113	96.6081	39.6655	177.59	164.151	346.557	20.6899	75.607	30.2638	31.2525	101.998	8.53613
45.9641	64.1659	1.33463	51.6671	178.869	8.75837	0.537575	69.0792	14.9395	69.4565	16.2119	27.8944	38.0193	207.5	4.40087	0.203671	4.05541	83.8093	209.125	57.1385	5.95267	44.9754	25.7483	14.7118	71.3693	53.6516	40.2073	59.8262	33.2591	3.97573	20.419	104.691	236.454	32.9358	102.708	281.898	59.4841	94.4061	432.406	87.5845	37.7069	193.114	151.611	325.864	17.7235	76.4807	40.5601	27.4667	94.3667	7.21634
46.064	67.2765	1.20889	49.412	178.92	7.78104	0.486535	72.9362	13.3508	80.0922	17.5608	26.2714	56.5558	191.225	3.68053	0.169998	3.679	78.4163	200.061	61.7757	4.9967	40.6072	24.7913	13.4994	73.9648	50.3049	39.4999	72.3995	29.7211	3.51743	18.5213	96.2059	223.123	28.8136	96.7942	296.413	58.5752	86.5557	466.517	78.6118	35.0729	214.865	148.466	303.411	17.2477	73.7013	44.7259	24.1093	91.2079	6.08856
46.164	64.9683	1.09481	46.5202	173.094	6.89466	0.441054	73.8389	16.342	84.0532	17.857	24.0425	62.6757	175.745	3.07397	0.141999	3.33793	71.8768	185.544	61.2524	4.16749	36.1242	23.0666	11.9616	72.1707	45.7918	36.5208	74.1067	26.0218	3.10753	16.6639	88.1384	206.766	25.1517	90.3251	297.683	61.5793	78.9866	476.149	78.4937	32.1114	238.695	154.801	280.49	17.3566	87.7778	45.1213	21.1441	84.7809	5.12972
46.2639	72.5123	8.01699	43.2591	164.112	7.67683	0.40035	72.6274	29.5896	83.8649	17.4498	21.6059	62.5656	161.274	2.56431	0.119024	3.02852	115.43	182.168	57.8158	3.45663	31.8074	26.6017	10.3742	67.8169	40.9642	32.4862	70.2322	22.4931	12.0727	14.8987	86.979	189.327	30.4305	83.7383	290.183	61.72	75.0669	469.143	75.7618	29.0531	247.836	163.006	257.929	16.574	92.2903	43.2964	18.5325	78.0901	4.31764
46.3638	75.5763	9.11878	39.8262	153.626	7.98731	0.363885	69.9492	36.5384	113.913	26.4239	19.1849	59.4838	147.87	2.13686	0.100239	2.74724	137.241	181.334	62.2189	2.85312	32.3589	37.4281	8.87454	62.1202	36.258	28.1353	63.7941	19.2834	15.3478	13.2551	83.4228	171.958	31.6142	77.2909	277.098	60.0199	84.9382	451.214	71.3818	26.0472	246.952	163.922	236.243	15.2891	90.9722	40.2572	16.2368	74.2032	3.63173
46.4637	72.7652	8.74932	36.3638	154.408	17.0601	0.33119	66.2992	39.4534	128.55	31.4198	16.8979	55.1312	171.422	1.77893	0.0843676	2.49115	144.873	172.674	61.5388	2.34487	36.8199	41.121	9.90913	55.8738	31.8799	27.138	56.4761	16.4428	17.4313	11.7479	78.6101	155.31	30.5887	71.1271	260.691	62.3359	89.1406	474.285	66.0517	23.1851	239.429	160.094	215.735	13.763	86.275	36.6466	14.2216	68.2368	3.0535
46.5637	67.153	8.05299	51.3327	161.963	22.7109	0.301992	62.052	39.8383	133.437	33.6285	14.8013	50.3819	175.353	1.47965	0.0710581	2.25954	151.875	159.633	72.3872	1.91986	37.3892	40.9698	23.384	49.5799	35.9369	27.1594	49.1825	16.8944	29.3559	10.382	73.2369	145.108	28.458	65.3216	242.543	70.7817	99.9099	536.374	88.3378	20.5192	227.703	190.279	196.56	16.3874	79.7891	32.8665	12.4542	61.4106	18.7668
46.6636	60.4518	7.3267	60.4549	205.018	26.4935	0.276142	57.4876	38.6865	132.289	33.9285	12.9151	45.673	180.489	1.22973	0.0599497	2.05168	156.945	144.509	74.8574	1.5666	35.7878	38.854	56.3331	43.5433	35.8755	25.3901	42.3672	23.2441	32.9323	54.0433	67.7206	141.416	25.8587	59.906	223.764	74.1494	104.298	564.237	112.787	32.8244	213.513	332.363	184.836	31.1112	72.5287	29.1594	10.905	54.4515	53.8399
46.7635	53.5877	6.64365	65.2389	222.839	28.2853	0.253432	52.8127	36.6495	127.534	32.9628	11.2392	41.2112	175.449	1.02127	0.0512443	3.59631	153.541	128.798	72.4287	1.27458	34.2865	35.835	76.3244	37.9357	33.7975	22.7511	36.2281	24.7425	32.5897	82.9055	62.3051	140.057	23.1491	77.5158	205.09	77.0284	104.329	566.93	125.262	53.9294	198.085	495.773	190.791	38.5255	65.1249	25.664	9.5477	47.7735	68.7047
46.8634	47.0375	6.01836	66.8571	225.702	28.6756	0.233701	48.1764	34.1502	120.748	31.1986	9.76251	41.2113	165.865	0.847606	17.0098	3.96096	152.654	126.454	67.3337	1.03425	31.7046	35.5458	85.7222	32.8411	36.0105	19.8066	30.822	31.2428	45.0367	97.7606	57.1269	133.782	20.523	85.2717	187.007	76.61	101.477	552.721	137.098	65.2254	182.267	604.044	189.084	42.9793	57.9557	22.4519	8.35861	41.5945	78.8017
46.9633	41.0233	5.45035	76.101	229.063	28.1048	0.216514	48.076	31.4594	112.942	39.724	8.46885	39.2159	154.556	0.703056	26.2359	3.87298	145.809	129.359	60.9808	0.837277	29.6066	33.629	84.2399	32.6534	46.758	16.8871	67.6744	32.2767	47.9254	103.387	52.2567	124.954	21.7681	96.3227	169.792	92.5065	96.7983	527.613	142.721	71.0617	166.632	657.838	182.577	50.0384	51.2337	19.5521	7.31703	36.0395	83.5506
47.0633	35.6262	4.93551	80.5552	228.933	26.9002	0.201532	46.7982	42.8577	104.762	43.9638	7.34	45.5139	142.907	0.58288	30.4272	3.62391	137.943	126.377	54.2366	3.35267	26.936	30.9731	77.5891	48.5814	49.3603	14.1729	121.464	30.6083	46.398	103.087	47.7268	115.018	21.8324	99.6848	159.292	100.037	91.041	495.928	179.028	72.0974	151.557	674.92	173.218	51.876	45.0649	16.9675	6.40484	49.8979	84.0695
47.1632	30.8514	4.46918	81.5351	229.465	25.3026	0.188478	44.7187	53.7321	96.605	45.2437	6.35754	46.3195	131.581	0.483067	31.4291	3.33057	140.194	118.877	47.6153	4.68574	24.087	28.0708	68.9015	55.9605	47.8192	11.7495	140.795	27.7503	52.8852	99.1222	43.5464	104.841	20.7292	98.4925	149.816	105.421	84.7246	460.741	247.909	70.0689	137.276	667.777	162.322	50.455	39.488	14.6855	5.60607	67.348	79.1866
47.2631	26.6655	4.04686	80.0552	246.963	23.4862	0.176943	42.1238	58.4138	88.7136	44.5356	5.50411	44.4615	120.872	0.40027	39.1159	3.03861	136.517	108.962	41.4034	5.24302	21.2857	25.1871	59.8387	57.8625	44.3336	9.64477	141.536	32.3244	52.6658	93.0316	39.8688	94.9256	19.0712	94.7025	139.321	113.893	78.2188	424.207	452.064	66.1845	123.924	645.145	150.766	47.1261	34.5004	16.3866	4.90673	93.9128	71.8054
47.363	53.3886	3.66444	76.8916	269.86	21.5744	0.166516	39.2291	59.2039	81.2245	42.5463	4.76373	41.4201	110.893	0.331651	47.2652	2.76355	131.275	98.0214	35.7431	5.30738	18.654	22.4567	51.2321	60.9112	45.6396	7.8533	132.868	32.3579	49.4795	85.8462	36.4385	85.5494	17.2088	89.5289	137.969	116.084	71.7694	387.806	592.76	61.275	111.564	613.098	151.314	42.8022	30.0751	16.6344	4.29449	110.576	63.5831
47.4629	63.7905	3.31811	79.4828	274.075	20.5021	0.156844	36.1949	57.6236	74.2086	39.7835	4.12207	45.214	101.667	0.274833	49.7939	2.50976	122.638	86.9483	34.2185	5.07354	16.2504	19.9404	43.453	59.9837	43.675	8.48722	120.014	30.202	51.3914	78.2454	33.2605	76.8483	40.2899	83.7174	135.012	114.124	65.526	389.496	666.457	56.5998	100.212	575.821	147.321	38.0861	26.1718	16.0221	3.75852	114.26	56.7111
47.5629	65.3613	3.00446	79.1863	267.509	20.1327	0.147487	33.1379	54.6709	67.6941	36.6073	3.5663	45.7294	93.1715	0.227796	48.8667	2.27764	112.287	93.9004	31.5968	4.67313	14.0955	17.659	37.1493	56.7062	40.2184	8.2796	105.873	27.1361	51.1078	88.7467	30.3313	68.8737	50.2957	77.7197	129.25	109.541	59.5847	379.629	693.031	54.6349	99.0782	536.163	143.33	33.3626	22.7444	14.9352	3.28958	110.488	49.6773
47.6628	62.3877	2.72041	76.8741	255.015	19.2961	0.138044	30.1416	50.9946	61.6829	33.2682	3.08511	43.761	94.2882	0.188822	61.7177	2.06587	102.119	93.915	28.4846	4.1936	12.1878	15.6115	32.4825	58.8197	43.8547	7.62229	91.9879	23.8377	47.9845	92.0048	27.6426	61.626	52.9237	71.8029	121.817	104.081	54.0128	362.316	687.316	51.3646	153.375	496.033	136.869	28.8656	19.7449	13.6203	10.5351	102.733	42.9904
47.7627	57.2933	2.46317	73.2116	247.768	18.1676	0.128239	27.2634	55.2816	56.1606	29.9359	2.66853	40.6998	101.442	0.156473	66.3291	1.87338	94.313	89.7021	25.2524	3.69133	10.5139	13.7855	28.281	57.4238	43.135	6.76084	79.1179	21.0575	44.9738	99.6285	26.2618	55.077	51.5461	82.415	114.171	124.477	48.833	340.512	660.283	47.3931	214.249	456.681	129.167	24.7258	17.1269	12.2318	13.8757	107.028	36.8928
47.8626	51.4228	2.23023	83.2768	246.682	16.8755	0.117968	24.541	62.5426	51.1033	26.7222	2.30788	37.2638	100.599	0.12955	67.0362	1.69859	85.7148	93.6308	22.1176	3.20124	42.415	12.1635	24.2531	53.9795	40.3196	5.84362	67.5815	24.235	40.9986	100.704	24.5971	49.1833	48.1397	101.77	109.39	134.004	44.0404	488.35	619.965	50.942	314.35	418.894	120.586	21.0052	14.8464	10.8633	57.2514	103.967	31.4741
47.9626	45.4989	2.01925	88.1145	267.948	15.5113	10.9256	21.9972	64.7426	55.6401	23.6961	1.99568	33.8151	96.0548	5.76757	113.609	1.5399	76.9164	91.8153	21.4649	2.74369	60.4498	10.7265	20.5932	49.4588	39.1716	5.13949	57.4537	24.1386	36.828	97.68	24.4069	43.8942	53.975	109.765	103.16	150.713	39.6395	785.428	593.531	51.2846	402.819	383.139	111.697	17.7208	14.7446	9.5685	77.5313	96.9429	28.557
48.0625	39.8894	1.8281	89.1616	283.472	14.1387	17.2582	29.029	63.819	56.669	20.8969	1.7255	30.5282	89.9703	8.95116	135.685	1.39561	103.272	86.5807	25.6797	2.32919	67.2784	12.344	28.9392	44.4954	37.3711	15.9746	48.6824	22.4717	43.792	92.2257	25.3461	46.0505	54.2248	113.26	96.151	157.086	35.6307	1021.15	555.866	73.8834	450.329	349.666	119.139	14.8617	18.6053	8.37568	84.5284	88.0587	39.148
48.1624	34.7615	1.65488	87.5255	283.041	12.8006	20.5972	35.6618	64.8363	55.5491	18.3424	1.49191	27.479	83.4173	10.4912	142.162	1.26444	119.633	79.4984	30.4105	1.96186	67.5909	15.8633	30.9465	49.2269	35.819	20.8932	41.1547	22.1713	49.6292	85.4642	25.0415	64.8493	55.5446	111.716	88.8256	156.609	31.9946	1339.13	511.993	85.3794	469.271	318.575	130.562	12.4003	32.4588	7.29676	84.1151	147.177	42.2347
48.2623	30.1721	1.49795	84.0533	278.917	11.5245	21.9644	39.4637	70.9736	61.7049	16.0361	3.30749	28.133	76.9162	22.4901	167.895	9.46256	124.667	77.5275	31.5479	1.64175	70.0592	29.5324	36.0745	49.84	33.0129	27.1484	34.7343	26.4822	49.3119	80.6175	24.034	89.559	53.3447	107.306	81.4995	151.731	28.701	1533.65	465.466	89.4502	468.686	308.895	142.004	10.3006	39.2218	6.33368	84.7566	184.489	41.2458
48.3622	26.1188	1.35578	79.3872	294.577	10.3271	22.0615	41.1655	72.2043	63.5247	13.972	8.89004	27.5972	70.708	28.8035	214.7	11.9199	122.578	90.2194	32.445	1.3665	77.2884	35.0766	36.0195	51.1759	29.7521	28.8126	29.2816	27.3763	46.279	76.4216	22.6569	119.773	49.4135	103.523	74.3763	144.158	25.7291	1620.38	418.743	88.6896	455.135	294.309	145.174	8.52291	41.5156	5.48233	80.9503	195.962	42.5735
48.4622	22.5695	1.22699	77.9176	293.86	9.21717	21.3675	41.3372	70.4377	62.6725	12.1376	11.4116	26.0041	64.8935	31.3575	236.853	12.1475	116.226	93.8975	31.637	1.13239	77.7896	36.1762	33.4562	55.5418	26.4543	32.7522	27.5949	25.9693	42.2174	72.3228	21.1131	132.282	52.1456	98.075	67.5844	135.07	23.0618	1632.61	373.47	84.9123	433.343	276.941	143.017	7.02751	49.2838	4.73513	74.9631	192.378	40.652
48.5621	19.4791	1.11033	74.8175	296.203	8.19838	20.2066	44.208	66.9279	60.2345	10.5169	12.1669	23.9836	59.5033	31.4991	238.446	11.9835	107.536	91.9195	29.556	0.93507	74.0822	38.1021	29.8579	55.6489	23.3266	32.7738	32.7276	37.2267	37.937	69.5854	19.5232	134.213	52.1087	100.146	61.1945	125.271	20.6596	1594.69	330.691	79.3735	406.683	265.874	137.546	5.77645	51.7361	4.0829	68.1075	180.547	39.9037
48.662	16.7983	1.00466	71.6744	287.846	7.27046	18.796	45.1315	62.4901	62.4449	9.09204	11.9394	21.8576	65.1313	36.4225	227.77	16.8674	123.657	97.7103	26.8563	0.770054	68.2485	37.1947	26.0112	53.1893	20.4609	30.637	33.2222	40.1501	33.8103	65.3384	29.0175	130.043	49.3762	98.1913	55.2638	121.045	18.5042	1524.32	309.107	74.4359	377.535	251.551	130.134	22.5436	67.0944	13.4232	61.1251	164.701	44.3502
48.7619	14.4788	0.908953	76.9581	273.667	6.43044	17.2788	53.6597	57.6478	61.8625	7.84462	11.1986	19.7842	65.0747	37.7821	210.341	17.7022	128.38	96.8484	23.9425	0.632976	61.5436	34.8784	22.3151	69.9536	17.8874	27.4519	36.3925	38.8629	45.5986	61.8761	39.8909	122.561	45.3724	93.9695	49.7889	114.803	26.5977	1434.24	284.283	76.3806	347.552	235.505	131.541	31.6139	73.2513	18.2664	55.7154	147.415	50.8557
48.8619	12.4753	0.822279	78.6141	256.635	5.67386	15.7473	58.3524	52.73	75.8222	6.75657	10.222	17.8362	66.425	36.9024	199.716	39.5918	125.947	91.9706	23.6319	0.519775	54.7027	31.9547	18.9524	77.5906	19.5332	23.8982	35.6654	35.6338	48.1619	61.3077	44.7956	113.667	52.9807	89.7028	44.7716	107.453	32.5303	1333.53	258.14	83.6667	317.855	230.267	145.295	35.5711	73.7215	22.703	50.1088	130.207	51.1086
48.9618	10.7466	0.743839	77.6848	238.535	4.99659	14.2595	60.2109	47.9377	81.9194	10.7339	9.16997	16.0419	64.3177	34.6944	183.685	51.7586	136.502	84.8646	22.2675	0.426764	70.1839	28.8647	18.1205	78.6654	29.2757	20.3743	33.0224	31.6862	49.9179	58.7086	52.6285	109.204	54.2119	99.0661	40.1906	106.232	35.5649	1231.03	232.004	85.1467	312.153	220.672	149.828	38.0142	70.8212	37.4607	44.6719	142.206	61.0954
49.0617	9.25606	0.672849	74.9691	220.419	4.7837	12.8494	60.0157	43.3876	83.0848	12.9795	8.13229	14.4073	60.6827	31.7751	170.943	53.2937	137.294	76.7203	20.3493	0.350672	75.1091	25.8431	16.4413	75.7438	32.3831	32.3329	32.0718	27.6574	47.7705	54.9456	55.4318	102.373	52.0349	101.365	36.0408	102.36	36.5977	1188.46	206.754	82.9118	327.964	208.515	155.457	37.6379	66.0601	53.945	48.4197	210.652	71.164
49.1616	7.97126	0.608663	87.6241	202.887	4.50119	11.5354	58.3708	52.3275	81.2382	14.0107	7.15606	12.9279	56.4843	29.5151	156.575	50.8686	135.034	68.3105	18.214	0.28861	85.2164	23.007	14.4697	70.5507	41.1472	36.7966	29.5464	33.5315	55.5157	79.5285	55.1943	94.4613	48.6526	142.053	32.2916	96.8792	36.2812	1126.45	197.616	78.4184	329.265	195.025	160.416	35.5696	77.3128	61.1158	48.0438	238.224	72.0184
49.2615	24.0243	0.550643	94.1602	186.261	4.18006	10.3258	55.7404	60.0201	77.6309	14.2091	29.8704	11.594	103.449	26.7985	148.873	47.1362	128.062	66.501	16.0644	0.238112	86.4147	26.2005	13.3895	76.2429	43.0971	46.7009	41.3357	34.1099	55.701	91.8547	61.919	95.0144	44.3457	161.124	39.4197	90.5245	35.0849	1077.16	193.867	72.6689	320.881	181.035	160.186	32.5758	80.611	62.5215	45.4922	241.497	68.0484
49.3615	33.2072	0.498213	110.154	170.694	3.84174	9.22188	57.0783	68.7302	85.8547	13.8537	40.4566	10.3944	137.344	23.9256	137.051	43.1368	118.504	62.411	14.0169	0.197065	86.1829	26.8644	26.3874	76.2089	41.5935	50.7537	44.6346	32.0986	62.1225	99.5327	63.7186	91.5977	40.6452	173.561	43.0172	83.8012	33.3397	1015.64	184.819	66.342	306.291	167.094	155.441	29.167	79.0807	60.4967	41.9079	230.997	66.465
49.4614	35.9242	0.45087	118.431	156.241	4.76714	13.9646	56.5929	71.5879	88.5928	13.1469	47.3252	9.31704	147.509	21.087	174.539	39.2641	107.759	57.1147	12.1323	0.163669	82.7352	25.8685	30.8285	76.8641	43.7772	49.6569	43.4466	42.2008	62.7909	100.645	69.0365	107.021	38.7797	175.293	44.184	77.0304	31.2696	955.802	172.548	59.8869	287.985	171.271	147.976	25.6728	74.7717	67.9632	40.7823	213.319	70.683
49.5613	35.2233	0.408111	121.082	142.894	5.25625	16.4293	54.8284	75.1063	87.5253	12.2333	48.5403	8.35021	146.176	18.398	188.259	35.6543	109.703	51.3212	26.6253	0.136413	94.9404	24.0705	30.8098	73.7718	42.3494	45.7965	46.1145	44.2336	59.4053	97.6463	92.1482	114.79	35.7822	170.778	43.7241	70.4286	29.0412	888.814	158.547	53.5913	267.722	176.677	139.002	22.3374	69.0116	72.0509	38.1871	192.525	68.5364
49.6612	32.839	6.01092	119.722	149.498	16.437	17.3962	52.2024	74.6165	93.0301	11.2151	46.6718	7.4826	139.53	22.3245	207.601	44.7239	113.92	45.485	33.5167	0.11404	96.7951	28.759	28.6308	72.013	39.2315	64.2172	44.5138	42.2431	54.4172	92.2078	102.341	117.936	32.3472	162.79	42.196	89.649	35.3842	818.937	173.399	47.6304	246.73	175.416	129.332	24.508	62.6449	73.6094	62.3002	174.894	63.2251
49.7612	29.7432	6.93604	115.588	148.369	23.5298	17.4006	49.0322	71.7305	93.4954	10.1629	43.2529	6.82096	130.677	27.6891	208.951	45.5243	111.779	39.8854	35.7249	0.0955541	92.8593	29.7339	25.5581	67.6885	35.4628	139.14	52.7505	38.4482	49.0096	85.4561	104.785	125.184	28.8615	153.043	39.9998	103.346	41.497	749.103	177.44	42.1018	225.843	169.875	119.498	24.627	56.1954	71.1689	77.783	176.095	56.6
49.8611	26.4671	6.676	109.621	164.647	27.6484	16.8077	45.5561	67.5019	92.6992	9.12417	39.1829	6.17404	121.158	29.7133	217.219	46.4608	105.845	34.6814	41.4864	0.0801262	85.9386	28.7544	37.8955	62.0166	31.5899	171.269	53.5297	34.0388	43.7327	78.1379	102.701	139.873	25.5308	146.279	37.4173	117.368	44.4076	693.19	183.641	37.0506	216.798	167.661	116.67	23.4957	49.9751	66.5042	82.2145	167.774	49.7006
49.961	23.289	6.15	102.527	200.417	29.6325	15.8643	53.0049	62.612	89.3735	8.12958	34.9763	5.56639	111.721	29.6047	211.536	44.2003	109.248	29.9519	48.7571	0.0671425	91.9174	26.8209	41.2057	55.7916	29.757	177.729	50.5028	29.6293	38.8235	74.3901	98.0906	159.179	22.4547	158.117	34.6609	122.981	45.1136	636.241	181.573	32.4872	204.697	171.122	130.467	21.6613	44.1576	60.7526	80.5484	154.545	43.0819
50.0609	20.3437	5.59677	94.8339	214.238	31.4225	14.7358	56.9496	57.4937	84.624	13.1274	30.9149	5.00731	104.233	28.1978	197.86	40.9013	106.803	25.7236	50.4005	0.0561075	90.5006	24.494	39.9078	51.4628	27.1594	169.633	45.7523	25.5158	45.3807	69.341	96.9576	163.927	29.5086	159.989	31.8667	123.028	44.3414	580.207	183.41	35.5268	191.169	168.747	135.456	19.4898	38.828	54.6278	79.2098	169.703	37.0142
50.1608	17.6858	10.7655	102.852	230.827	31.7197	13.5311	58.3137	52.4156	79.1612	15.9611	27.1419	15.418	96.441	26.0612	180.112	37.4087	100.888	21.9902	48.7541	0.0466856	85.0867	22.0815	36.4681	46.5243	34.956	154.052	40.437	21.8209	45.6326	63.6709	93.0832	164.692	36.9818	156.035	29.1221	119.487	42.6137	526.368	178.439	36.1187	176.807	162.66	134.728	17.2198	34.0152	48.5636	74.6204	169.525	31.6038
50.2608	15.3259	11.2563	105.735	232.724	30.9973	12.3203	57.8159	47.538	73.4355	17.2762	23.7184	22.4177	108.377	23.5753	160.815	35.1522	93.0977	20.3221	48.6128	0.0386018	85.757	19.745	39.4191	53.0359	36.7846	135.372	55.1719	18.5759	43.0682	57.8244	87.7652	158.66	50.4343	148.835	26.4884	113.73	40.2943	475.514	169.099	35.1456	162.293	154.338	130.399	15.0011	29.7139	42.8105	84.5354	160.767	26.8652
50.3607	13.2524	10.5921	104.944	226.191	29.606	11.1472	56.0119	42.9504	67.7269	17.5486	20.6591	24.6758	109.483	20.9885	154.297	32.3612	84.4901	18.3922	64.2082	0.0316935	90.7614	17.5643	38.0732	54.5474	35.5816	116.209	61.3467	15.7654	39.4029	52.0835	81.7959	151.445	54.8626	139.984	29.5848	112.044	37.6451	454.887	157.163	34.2309	148.087	144.793	123.916	12.9223	25.8989	37.5008	85.6737	147.651	22.765
50.4606	11.4427	20.0382	101.601	215.069	27.8028	23.8697	53.3282	38.6969	62.2039	17.1267	22.3386	24.5583	145.631	18.457	174.722	29.5314	75.7374	30.2752	69.8018	0.0257893	88.8678	15.5723	63.7785	52.9823	32.9604	98.0365	60.5376	13.3531	35.4635	46.6188	75.6513	141.386	54.3281	136.041	30.797	107.699	34.8553	455.001	143.901	32.3792	134.484	134.714	116.254	12.7882	41.6674	32.6915	82.0857	135.768	34.2549
50.5605	9.87017	20.9101	100.163	201.696	25.773	30.9475	50.0889	34.792	56.9626	16.263	22.077	23.3114	169.19	16.0741	178.314	26.8464	67.2616	36.1553	69.4117	0.0208015	96.6518	13.7765	83.9644	49.6373	29.7933	81.6015	58.0855	11.2947	31.6334	41.5258	69.6107	130.101	51.219	129.477	30.7436	101.761	32.0475	442.23	141.452	30.0071	121.665	124.56	108.072	13.6708	50.551	28.3934	76.1583	122.178	38.1066
50.6605	8.50775	19.6671	96.4943	187.478	23.6489	34.2802	46.5374	31.2325	52.0523	15.1389	20.7918	26.0644	173.216	13.8899	171.753	24.3645	59.2995	38.1127	65.6332	0.0166367	162.912	12.171	120.895	45.3735	26.5393	67.2009	53.1398	19.3956	28.0764	36.8501	63.8306	125.133	46.9216	121.604	29.8415	100.998	29.2957	421.205	135.04	68.7711	109.726	114.63	101.584	14.0021	53.6062	24.5893	69.2763	130.745	55.165
50.7604	7.32969	18.0038	91.3593	173.244	23.8535	44.5973	42.854	28.0047	47.4926	13.8821	19.0263	31.4703	167.958	11.926	159.492	22.0955	51.9787	37.5921	60.1183	5.44891	202.706	10.7425	130.28	40.7505	23.4284	54.8648	50.2896	27.4481	24.8494	32.6039	58.3922	117.387	42.225	113.22	28.4035	97.5772	26.6577	395.258	126.206	91.762	98.7056	105.112	94.5631	13.5194	53.0957	21.2471	62.2232	141.465	61.8433
50.8603	6.31245	16.3555	85.3338	159.467	24.235	49.4726	39.1695	25.0885	43.2846	12.5811	17.0958	32.5313	158.583	10.1859	144.45	20.0314	45.3515	53.1819	53.8967	8.41996	269.509	9.47519	126.767	36.1212	25.9	44.4746	45.6414	36.0128	21.9582	28.7792	53.3305	115.868	37.5634	104.805	34.8773	92.5308	24.1776	366.752	116.057	102.84	88.6055	96.1175	87.4103	34.2542	50.8299	18.3269	55.4245	140.242	88.733
50.9602	5.43499	14.8253	87.7621	146.4	23.7882	50.8043	35.5769	25.0567	39.4181	11.2954	15.1771	31.4647	147.671	8.66132	130.224	18.1576	39.4208	60.9943	47.5913	9.76598	292.469	8.35366	116.138	31.698	25.6338	35.8371	49.0879	61.1185	19.3859	25.3553	48.6532	110.451	33.163	105.434	40.5161	115.45	21.871	337.341	105.377	105.997	79.3999	94.2277	80.3724	45.1598	47.3041	15.7863	75.405	151.237	97.2222
51.0601	4.67871	13.4299	91.676	154.963	22.7936	49.8915	45.3963	24.167	35.8764	10.0639	13.3642	29.4326	136.492	7.33771	115.444	16.4581	34.1619	63.0119	41.5612	10.0706	338.832	7.36261	102.807	50.0511	26.2528	37.8153	47.6877	73.1348	17.106	22.3046	54.7898	103.027	29.1288	104.386	43.1063	126.863	19.7394	335.757	97.4003	104.045	71.0475	92.4858	73.6081	49.5688	43.1879	13.5835	82.3465	149.67	109.02
51.1601	4.02726	12.1636	91.9812	172.47	32.4562	47.6171	51.211	22.7918	32.6395	8.91047	11.702	32.3777	125.65	22.0192	101.054	14.9175	29.5332	61.4077	35.9971	9.73655	346.994	42.0075	89.1072	60.7748	25.0576	36.4252	43.936	74.013	15.0899	19.5964	56.487	94.7513	25.4966	100.494	43.6077	130.851	27.7159	325.22	111.771	98.9455	63.4973	88.8645	67.2123	49.8209	38.9013	11.6785	82.0097	141.148	108.45
51.26	3.46633	11.0164	89.7503	176.801	38.0539	44.5756	54.0435	50.6039	29.6856	9.60741	10.2066	46.4411	115.412	29.9925	87.5982	13.5211	32.2742	57.6682	30.9833	9.03734	333.717	57.6933	76.1924	64.4688	33.306	33.2718	39.2396	69.4671	18.0627	23.1345	58.8555	86.3157	31.0562	110.293	42.7131	129.613	34.3855	308.994	141.169	92.0516	56.693	84.1242	61.2338	47.5387	54.09	10.0344	77.8163	131.294	101.509
51.3599	14.4497	9.97749	85.802	173.483	40.7365	41.1621	54.6928	65.5921	26.9931	9.73678	8.87822	50.9126	105.878	33.5063	75.3511	12.2553	32.6115	52.7962	26.5398	8.15548	309.322	62.8705	75.5394	63.7662	35.4504	29.3545	34.3674	62.6138	29.1064	35.3025	64.0006	78.1204	38.9936	112.492	40.9162	125.049	37.8589	289.417	155.984	84.2835	54.992	78.7872	55.6907	43.8304	66.1166	8.61765	71.7762	119.07	91.6946
51.4598	27.699	9.03674	80.7558	165.917	41.3672	37.6344	53.7797	72.3383	24.5407	9.48864	7.70816	50.5837	97.0655	34.1364	64.418	11.108	31.468	47.4537	28.0101	9.74911	280.059	62.398	72.3033	60.4507	34.4784	25.2735	44.6667	55.109	32.3061	41.5527	64.823	70.3839	41.1256	114.703	38.596	135.767	39.1133	268.145	160.584	101.488	52.3165	95.2399	50.5815	39.4382	70.3527	7.39834	84.1749	122.159	124.371
51.5598	32.7847	8.18487	92.9399	156.178	40.5902	45.6162	51.7829	73.8877	22.3083	9.00101	9.70031	47.977	88.954	32.976	58.2409	10.0679	29.4661	42.0657	45.2343	10.2026	249.615	59.0502	65.6428	55.714	32.0333	21.3699	47.0001	47.7942	38.6113	59.8587	70.7171	63.2126	40.1022	113.001	43.264	155.139	38.8695	255.437	158.223	108.557	54.1051	103.321	45.8924	34.8457	81.9599	6.34963	86.6527	117.65	155.061
51.6597	33.4598	7.4135	99.0048	145.519	38.8828	49.0075	50.8408	72.2541	20.277	8.37289	10.2616	57.3444	81.5042	30.7742	51.7407	9.12524	30.1575	37.819	84.9603	9.95069	220.08	54.3937	57.7916	50.3376	29.005	17.8197	45.1725	41.0621	39.1482	69.0138	76.8952	75.8509	37.4775	108.458	61.3764	163.107	37.6501	260.91	151.304	108.976	89.5104	142.811	41.6026	41.4667	85.2662	5.44808	106.299	109.116	200.642
51.7596	49.8905	6.71499	100.622	135.207	36.5949	49.4339	48.8974	68.7607	18.4293	7.67425	10.0295	59.0445	74.6704	28.0358	50.078	8.27052	33.2126	33.5319	120.431	9.28951	192.559	49.2974	49.9163	44.8202	25.8636	18.7181	41.3661	35.0627	37.0908	72.7642	84.2267	83.9729	34.1496	102.416	94.2031	163.762	42.4714	257.173	141.581	105.188	117.53	164.523	37.6879	45.4679	95.5571	4.6732	111.549	98.7643	211.954
51.8595	76.5096	6.0825	99.08	132.886	33.9808	48.2004	49.9554	64.2688	16.749	6.9529	9.38536	56.9979	68.4052	25.0935	56.1532	7.49538	33.7018	29.4126	167.998	8.41738	177.349	44.2287	45.4259	39.4682	22.8458	32.1687	37.1596	29.819	34.0013	78.398	88.4734	85.3024	30.6263	96.1928	113.245	159.435	79.4615	253.622	130.317	105.737	132.859	174.141	34.1228	45.6727	99.7591	4.00736	108.883	87.9233	204.825
51.9594	85.526	5.50974	95.3673	127.216	31.2218	67.4701	49.4507	59.3315	15.2216	6.50613	8.55462	74.7364	62.6628	22.1597	66.6788	6.79242	32.6039	35.1749	186.486	10.3337	159.898	39.4267	40.0503	48.4504	20.0611	37.4644	32.6671	25.2912	30.6344	86.4787	87.9669	82.7099	27.1842	98.3125	122.636	152.013	104.73	244.061	126.768	102.152	139.319	179.178	30.8817	43.5643	101.316	3.43528	102.135	82.7604	188.582
52.0594	85.1447	4.99109	90.233	119.823	28.4453	77.118	47.8518	54.2975	20.9517	5.99003	7.66717	79.5945	57.4002	22.8562	69.6705	6.15525	30.5827	37.1045	187.462	10.9503	147.881	35.0003	34.6243	59.2673	17.5497	49.3161	63.292	21.4121	27.3416	88.3187	84.7506	77.985	23.9793	99.6085	125.4	142.793	133.045	255.284	120.113	96.0936	140.925	207.189	27.9395	53.609	97.8663	2.94384	93.5439	91.0439	168.614
52.1593	80.8558	4.52146	87.805	138.016	36.5708	80.465	45.5182	49.3802	23.7671	5.44618	21.5747	78.062	52.5777	22.2467	69.335	9.84646	28.0824	52.1125	178.413	10.9169	133.697	30.9873	29.5559	63.0861	15.3158	60.9916	78.4781	18.1058	24.2749	86.2222	80.0865	88.1205	21.0501	97.2228	123.691	132.707	187.849	273.79	114.097	88.7019	138.033	247.083	25.2719	58.488	91.616	2.52185	84.3933	91.0325	147.94
52.2592	80.4895	4.09618	103.939	145.282	41.0081	79.7876	42.7229	44.7038	24.7367	4.90254	27.8861	73.5499	48.2996	20.8667	69.829	10.6393	25.394	58.914	164.117	10.3371	119.046	27.386	25.0178	62.5219	13.3457	70.3704	111.471	15.2972	21.4885	81.7619	74.7473	90.4343	18.6317	110.79	119.084	131.859	226.347	278.421	107.193	80.7447	133.872	271.47	22.8557	58.5893	83.9847	2.15984	75.3929	86.3758	128.168
52.3591	75.6652	3.71103	112.477	150.441	42.8192	76.6363	39.6708	40.335	24.5627	4.37757	29.8117	67.8322	44.3111	19.0781	66.719	10.3315	22.7041	60.4092	147.565	9.46001	104.888	24.7029	21.0564	59.3468	11.6175	70.9197	120.966	12.9169	18.99	75.9996	69.1988	88.2011	34.3659	115.153	112.688	127.483	245.629	273.652	98.9678	90.6262	127.346	279.935	20.6685	55.7873	75.8687	1.8496	66.9131	83.5275	113.981
52.459	68.8706	3.36223	115.467	148.458	42.7993	72.0578	36.5135	36.3033	23.7036	3.88295	29.2942	61.8153	40.6223	17.1206	65.7857	9.63976	20.1259	58.6042	130.576	8.45	104.075	23.918	17.6536	55.9805	13.3049	66.5724	118.02	10.9028	16.7661	69.6416	64.5653	86.7812	40.8276	119.912	105.306	128.961	251.644	262.738	90.1441	93.4847	119.429	277.866	18.6895	51.3612	67.817	1.58411	66.9974	128.706	104.045
52.559	61.4736	3.04636	114.491	160.404	41.5404	66.7502	33.3608	32.6146	22.4576	3.42524	27.4983	57.9027	37.2257	15.1483	62.0263	8.84715	17.7231	54.8696	123.68	9.02385	98.2978	26.9356	42.1848	51.4166	14.5753	59.8148	108.996	17.2548	14.7947	63.1475	59.7623	89.0139	42.09	118.891	98.5648	126.172	248.711	258.181	81.2212	200.829	110.943	269.032	16.8993	46.1662	60.1501	1.35736	63.7632	163.414	92.5233
52.6589	54.1986	2.76022	124.398	161.962	39.479	61.1718	35.7295	29.2607	21.0165	3.00739	25.2603	53.2291	34.106	13.256	56.7749	19.3572	15.5261	57.1013	129.514	8.90426	138.982	27.144	51.2774	46.3392	14.3664	52.1736	97.4889	30.3529	13.051	74.1313	59.5084	86.7904	40.5601	114.558	96.4169	120.71	239.934	276.329	72.5328	434.895	104.068	256.059	15.2803	40.759	53.0405	1.16399	58.9213	217.344	80.8875
52.7588	47.4042	2.501	129.197	220.242	36.9342	55.6162	36.5101	26.2249	21.179	2.63003	34.8461	48.4184	31.2443	11.4981	56.8411	22.1026	13.5434	55.8939	126.201	8.37589	154.252	25.9002	65.9484	41.1828	13.444	44.547	86.0355	34.6247	11.5109	97.0516	57.3865	82.1154	37.6457	108.444	92.3023	113.674	227.522	280.66	64.29	576.002	96.5749	240.754	13.8165	35.4875	64.9492	0.999218	53.461	251.789	69.906
52.8587	41.2434	2.26611	129.126	246.239	34.136	50.2647	36.1465	23.4861	30.1811	2.29229	38.1601	43.7751	28.6206	9.90183	59.2197	35.1696	11.7689	53.7296	117.847	13.9087	154.756	33.5577	69.7438	36.2127	29.7327	37.4285	74.7708	34.3578	10.1518	107.705	63.8214	76.2273	36.1693	112.329	86.9904	105.848	213.035	275.633	56.6143	808.96	88.8805	224.354	12.4935	30.5562	69.1664	0.858953	47.9388	267.721	59.9369
52.9587	35.7571	2.05321	125.645	252.992	31.2474	68.5318	34.9815	22.4535	34.6876	4.85283	62.3477	39.4369	26.2159	8.47642	72.8155	37.9618	15.4557	52.9923	107.05	16.5062	160.236	49.4324	66.6718	31.5799	36.0247	31.0569	64.3207	31.9221	8.95266	120.264	65.3915	69.8795	33.512	111.041	81.0573	97.7297	197.571	264.491	51.8884	1001.52	81.2687	207.687	11.2982	26.0725	112.135	0.739614	42.6542	353.141	51.1036
53.0586	30.9272	1.86021	119.867	248.56	28.3815	96.2952	33.2784	21.0519	36.3433	9.81856	72.0364	35.4546	24.0125	7.21992	81.8723	36.8537	33.2247	50.1601	95.4146	17.2145	155.046	55.1191	72.6529	27.3603	37.0542	25.5144	54.9486	28.6046	7.89508	123.644	65.8929	63.5189	30.3742	125.728	74.8584	89.6534	181.883	249.577	46.9674	1147.9	73.9253	191.296	10.2188	22.0794	132.619	0.63806	37.7546	385.248	43.4001
53.1585	26.7067	1.68517	112.635	237.9	25.6139	127.797	31.2369	19.4764	36.2284	12.7447	73.4763	31.8353	21.9942	6.12351	83.2525	34.3865	65.215	56.7567	83.8978	32.487	168.87	55.2958	79.5016	23.5806	35.4439	20.7918	46.718	25.0846	6.96256	121.208	71.7754	57.401	27.1481	140.591	68.6888	81.8436	166.476	257.749	42.0824	1294.48	107.498	175.526	9.24375	18.5793	138.971	0.551414	33.3	387.947	36.754
53.2584	23.0368	1.52638	105.258	224.04	22.9932	142.97	29.0068	17.8508	35.0486	14.2309	70.4346	28.5649	20.1456	5.17462	80.0138	31.5624	113.538	60.7065	73.0386	136.83	167.829	52.637	77.222	20.2372	32.6307	16.8304	43.3612	21.7032	6.14028	115.257	72.7627	53.7035	24.0441	144.766	62.6768	83.0011	151.682	411.417	58.4471	1434.27	126.8	160.583	8.36233	15.5491	176.211	0.477083	29.3001	476.765	31.0627
53.3583	19.8562	20.5404	113.201	208.81	20.5477	153.072	26.6992	16.2513	33.2627	14.7201	65.1564	25.6194	18.453	4.35893	74.1941	28.7664	260.747	82.1221	63.1104	211.26	158.662	48.6559	70.6786	17.3078	32.0982	13.5476	38.9005	18.6156	5.41517	107.344	83.0378	49.4882	21.166	142.624	56.9541	85.866	137.711	700.338	67.3615	1477.91	190.186	146.578	7.56432	12.9519	202.743	0.412927	25.7379	555.254	26.2147
53.4583	17.1058	27.0933	115.758	193.298	18.2918	154.101	24.7516	14.7228	31.1657	14.5377	58.9572	22.9717	16.9032	3.66175	76.7854	26.1373	339.817	91.4782	54.2214	298.389	145.493	44.1943	62.5296	14.7602	30.0048	10.8535	34.1691	15.8768	4.77578	121.47	86.1703	62.851	18.5565	136.895	51.5749	85.218	124.678	955.967	71.0214	1450.45	256.377	133.556	6.84171	10.7441	209.637	0.357216	22.5826	612.939	22.1001
53.5582	14.7309	26.7819	114.877	178.133	16.2296	208.596	22.7507	13.2901	28.9454	13.9202	52.5876	20.5944	15.4842	3.06879	84.1948	23.7164	374.018	93.0658	46.3798	335.223	130.795	39.7081	58.0867	12.5576	27.2652	8.65997	29.6038	13.4901	4.21197	125.774	85.1013	67.9957	16.2235	151.627	46.5678	85.7234	112.624	1281.11	71.0637	1379.21	293.187	121.522	8.3904	8.88024	204.665	0.308728	19.7981	613.938	18.6172
53.6581	12.6823	24.8472	111.206	163.661	14.3582	235.272	20.7625	11.9647	26.7186	13.0381	46.4574	18.4611	14.1848	2.56668	97.8122	21.5071	379.411	89.8492	39.5364	390.912	116.008	35.4322	51.8428	10.6621	24.3652	6.88588	25.414	11.4335	3.7147	123.83	81.6577	68.2565	14.157	155.379	46.3123	83.5517	101.55	1515.28	68.6976	1283.02	309.427	110.451	9.13315	7.31578	192.916	2.04335	17.3468	583.143	15.6742
53.758	10.9163	22.658	105.68	150.059	12.6703	252.569	28.7774	10.75	24.556	12.0121	40.7732	24.191	12.9947	2.14323	128.278	19.4986	366.994	83.8501	36.0333	449.382	101.93	31.477	45.1658	23.2373	21.5521	5.45906	21.6812	9.67414	3.27613	118.082	80.2708	76.8111	12.3376	173.594	76.6809	79.7316	101.14	1784.81	64.8084	1174.68	406.507	100.303	11.5772	6.0092	177.681	2.96304	17.3096	536.114	13.1906
53.858	9.39485	20.5599	98.9988	137.398	11.1556	330.871	33.7311	9.64422	22.4982	10.9268	35.6224	29.1906	11.9046	1.78747	160.902	17.6756	344.218	76.4244	35.9262	461.322	88.963	27.883	38.7493	128.236	18.9424	4.31733	18.417	8.17615	2.88929	110.186	76.8056	87.4938	10.7422	186.266	99.7765	74.9617	98.0903	1914.6	60.0365	1062.71	476.353	91.0262	12.7977	4.92265	161.05	3.36469	21.8607	482.396	11.0968
53.9579	8.08446	18.6292	91.6877	125.687	9.80215	368.134	36.3925	8.64249	20.5662	9.8395	31.0236	30.1664	10.9057	14.5367	172.404	16.0225	316.057	68.4632	34.0243	444.808	77.2713	24.6538	32.911	209.153	16.5814	3.4077	15.5975	6.90477	2.54808	101.248	72.2637	91.1297	9.34697	187.735	112.217	69.7037	108.972	1947.3	54.8381	952.623	509.414	82.564	13.2095	4.34746	144.313	16.4892	42.8792	444.614	9.33269
54.0578	6.95627	16.8727	90.399	114.902	8.59735	378.654	37.3637	7.7383	18.7687	8.78794	26.9583	43.1208	9.99049	21.6685	170.822	14.5238	285.774	60.5343	31.1971	412.116	66.8806	21.7731	27.7641	261.808	14.4776	2.68573	13.182	5.82799	11.5566	91.9911	70.2399	89.6223	8.1291	182.675	117.289	65.7848	119.395	1914.18	49.5312	860.743	517.088	74.8587	13.0959	3.78571	128.235	23.4436	52.1449	422.265	7.84722
54.1577	5.98532	15.2799	87.0935	110.856	7.52825	374.11	37.1136	6.92444	17.1071	7.79579	23.389	47.2234	9.15178	25.0453	201.493	13.1652	255.448	52.9821	27.9876	371.419	57.7381	19.2141	23.3148	282.551	12.6193	2.11441	11.1243	4.91728	14.8813	82.8783	93.8265	85.2441	22.1476	183.128	117.329	61.3586	123.017	1838	44.33	814.24	507.666	81.3663	12.6514	18.1942	113.238	26.4384	54.5228	395.586	6.59696
54.2576	5.14998	41.2968	82.463	104.923	6.58225	381.227	36.0047	6.19341	41.6815	6.87646	20.27	46.8971	8.38315	25.9746	209.859	11.9337	226.354	50.7335	24.7247	328.019	49.7511	16.9466	19.517	284.786	10.9882	1.66338	9.37817	4.14776	15.4856	74.1899	140.274	79.4023	38.8616	185.954	114.071	56.7173	122.035	1735.18	39.3732	775.308	487.143	83.3852	12.0091	28.2563	99.5235	26.9843	55.0014	369.067	5.54504
54.3576	4.43152	44.6632	77.0274	98.1105	5.74727	372.592	34.3155	5.53779	55.7675	6.03637	17.5532	44.4701	19.4085	25.3661	204.593	10.8173	199.22	57.2228	21.5987	290.77	42.8091	14.9411	16.3025	309.517	9.56122	1.30789	7.9005	3.49807	14.846	71.9935	162.254	72.956	45.6027	181.737	108.712	52.0715	119.307	1617.45	34.7443	735.989	459.815	82.4444	11.2591	32.9795	87.1559	26.0748	52.5638	335.49	4.66026
54.4575	3.81363	42.3681	71.1722	123.707	5.01192	354.479	32.2577	4.95038	62.5548	5.27698	15.1922	41.1571	23.7563	23.8456	191.5	9.80532	177.978	58.6042	18.711	253.57	36.7979	13.1688	13.5971	312.042	8.31572	1.02821	6.65236	2.94976	13.6911	103.29	172.23	67.4424	46.763	179.471	102.127	47.5674	118.656	1493.09	30.4881	683.838	428.731	79.6125	10.4623	34.2331	76.1139	24.3568	48.6936	299.552	3.91631
54.5574	3.28213	38.8757	69.1701	150.089	4.36566	331.103	29.9903	4.42442	64.7301	4.59646	13.1436	37.5811	24.8071	21.8371	174.406	8.88786	188.82	56.8105	16.1073	218.307	31.6066	11.6042	11.3288	323.124	7.23027	0.808561	5.5995	2.48721	12.3751	149.303	172.225	102.39	44.9364	190.165	94.9114	56.7963	131.275	1370.14	28.7186	657.14	396.022	75.6321	9.65938	39.1904	66.3284	22.2447	44.2501	264.129	16.606
54.6573	2.82476	35.3389	67.1708	160.211	3.7988	305.264	27.6316	3.95379	68.1372	3.991	11.368	34.0525	24.2753	19.6222	155.773	8.05623	248.865	53.1643	13.7992	189.748	27.1323	10.2235	9.43198	326.794	9.08313	0.636301	4.71222	2.09715	11.0647	172.358	166.494	143.921	41.6387	191.718	92.5284	61.0837	139.22	1249.27	40.5037	643.233	363.152	71.0148	8.87672	40.2827	57.7044	19.9989	39.7189	230.805	46.4846
54.7573	8.27177	32.0372	63.9849	176.78	3.30253	278.779	25.2672	3.53299	77.921	3.45553	9.8302	30.7171	23.0266	17.3823	137.135	7.3022	310.509	93.1554	11.778	162.929	23.2815	9.00594	7.8487	314.177	18.7273	0.501425	3.96501	1.76818	9.83352	180.334	157.668	204.603	46.0297	188.391	91.3726	62.081	140.656	1182.58	61.0121	610.548	333.736	66.1085	8.13043	38.9767	51.0024	20.975	35.3626	200.361	69.1597
54.8572	10.5425	29.0211	60.0531	189.801	2.86887	252.801	22.9584	3.15686	81.436	2.98431	8.49929	27.6353	21.4949	15.2281	119.402	6.61848	335.286	113.336	10.0241	147.506	19.9707	7.93229	6.52887	292.336	22.3884	0.39588	3.33607	1.49061	8.70982	178.671	147.361	256.653	45.9357	180.535	88.0462	60.922	137.743	1104.61	72.611	567.243	304.804	61.1467	7.42909	44.7784	66.2682	28.195	31.3126	173.084	76.6653
54.9571	11.0808	38.4916	55.7039	220.779	2.49055	228.026	20.7469	2.82069	81.0607	2.57138	7.34779	24.8238	19.8943	72.8113	103.07	5.99854	336.53	120.538	8.5124	130.713	35.5164	13.2284	5.42959	265.937	22.9059	0.31314	2.80688	4.60867	7.69977	187.995	136.548	276.227	60.7379	171.454	115.442	58.3949	132.032	1070.77	86.1381	526.512	277.005	56.2823	6.77602	46.1096	80.0067	64.5955	27.6239	148.976	75.8546
55.057	10.7145	47.3441	51.178	231.205	2.16087	204.846	18.6598	12.9418	80.1157	2.21089	6.35181	22.2777	18.3278	142.213	103.466	5.43644	323.353	119.509	7.216	113.961	42.2521	15.2874	4.51445	237.994	21.8518	0.247893	2.36169	7.16367	6.79945	186.886	131.353	276.53	71.1889	160.802	130.298	55.0791	127.207	1017.92	99.6709	481.261	250.739	51.6122	6.17109	44.6634	84.6528	93.4773	24.3081	127.873	70.7865
55.1569	9.91333	46.1773	46.6486	229.58	1.87387	197.866	16.7133	18.5862	81.5002	1.89726	5.49046	19.9818	16.8418	178.175	104.868	4.92668	301.917	113.513	6.10838	98.0935	43.795	15.5833	12.8921	210.765	20.0872	0.19606	1.9872	7.91378	17.8561	179.35	125.014	265.844	90.5074	149.577	136.458	51.3404	120.522	1016.21	105.318	434.845	226.23	47.1943	5.61197	56.8754	85.1744	106.088	21.3534	109.531	63.8241
55.2569	8.93894	42.6906	42.2372	221.141	1.62406	191.835	14.9152	35.5157	79.8396	1.6252	4.74575	17.9168	15.455	197.987	106.512	4.46446	276.327	104.761	5.16477	83.5681	43.2001	14.9594	16.0443	193.205	18.0749	0.154369	1.67218	10.3288	33.2099	196.29	129.875	249.316	95.9252	146.703	136.712	47.4404	114.118	1002.86	105.52	397.189	203.578	43.0595	8.8552	77.5559	81.8106	108.624	18.7357	93.6721	56.3071
55.3568	7.93338	38.8903	38.0256	246.998	1.4072	181.525	13.2673	44.4756	83.4853	1.38979	14.0493	16.0622	14.1718	280.287	102.297	4.04542	249.259	94.7227	10.2253	70.5907	47.224	13.8942	28.9632	173.881	23.133	0.120685	1.40716	10.8004	38.0839	199.599	169.721	230.109	97.3187	140.812	133.055	63.6382	106.747	965.621	102.089	384.912	182.798	39.2198	10.6536	86.3115	76.3024	105.16	20.3405	80.0126	48.9635
55.4567	6.97007	35.2787	34.065	253.649	1.21918	168.913	11.7672	48.3258	104.903	1.18676	18.2912	14.3981	12.9899	317.875	94.8125	3.66539	242.787	84.3518	12.5839	59.2049	47.0203	12.6554	101.191	165.779	28.4558	0.0933664	1.18416	27.1284	38.0159	235.734	186.933	210.131	92.9821	154.142	126.92	83.4543	98.9392	945.987	96.3538	362.861	163.847	38.9453	11.4863	95.2045	70.7521	106.689	20.1985	68.2814	61.8951
55.5566	6.08363	31.9631	30.3843	254.121	1.05747	155.304	20.9725	48.9657	114.611	1.01211	19.6087	12.9055	11.9038	374.112	85.7551	3.32104	228.781	74.2437	14.3437	51.5324	44.5006	14.8726	141.692	154.193	29.4423	0.0713334	0.996454	33.1746	35.7562	249.497	190.589	194.196	92.7039	157.002	119.308	93.7961	91.057	906.15	89.2769	342.455	159.284	37.7161	12.8791	95.946	64.4323	102.726	24.5861	58.228	75.728
55.6566	5.28712	28.9487	36.151	257.117	0.919075	141.543	26.9653	47.6504	116.956	0.862229	19.2954	11.567	10.9071	433.707	76.2065	3.0091	210.755	64.7497	16.3531	44.298	40.8355	18.5463	151.342	140.231	28.2454	0.0538797	0.838381	33.8618	32.6553	256.253	186.347	186.283	87.731	153.715	111.336	97.7285	83.3424	853.934	99.3633	316.858	153.295	35.9024	13.3906	91.7058	74.4162	117.618	25.7168	49.6261	105.334
55.7565	4.58193	26.2158	44.7603	250.411	0.801416	128.157	38.907	45.2035	141.346	0.733906	18.1271	10.3671	9.99285	467.201	66.8322	2.72642	191.022	56.0559	16.6599	47.5268	36.7279	19.5098	145.361	151.73	26.0461	0.0404049	0.705139	33.9679	29.3625	251.051	177.715	179.018	80.5552	146.974	102.95	103.801	75.9481	794.919	102.725	288.942	145.007	34.4583	15.4643	101.378	99.6038	135.007	37.4472	42.2747	114.213
55.8564	3.96348	23.7403	52.6842	238.396	0.70114	115.464	46.3876	42.1603	166.684	0.624219	16.5628	9.2915	9.15447	466.51	58.0182	2.47035	171.065	48.2396	15.9811	47.0212	32.587	19.0346	132.225	151.766	40.8289	15.2752	14.5113	31.7393	26.1776	242.443	166.852	167.849	72.5976	161.915	97.9013	104.706	75.1282	733.025	119.195	292.439	135.424	32.5956	26.4026	108.052	110.151	139.311	41.8557	40.2548	126.826
55.9563	3.42441	21.4983	57.601	224.266	21.0121	111.294	50.5209	48.9813	176.86	0.530621	15.1043	25.1607	8.38575	444.966	49.9659	2.23841	151.795	49.1985	14.7756	44.307	28.6399	17.8444	116.547	144.903	45.7491	22.662	20.5373	32.907	23.2273	235.755	155.069	172.698	64.6444	165.465	107.127	102.238	72.5242	670.953	131.438	283.768	125.25	30.5154	69.2979	108.789	122.274	135.483	42.1525	44.9092	125.587
56.0562	2.95637	19.468	65.9457	244.087	34.1557	116.364	52.18	51.3865	177.571	0.450815	30.7679	31.526	7.68085	411.657	55.6372	2.02834	175.908	47.5708	36.5063	40.4349	49.9522	24.4152	100.742	134.202	45.5509	50.9539	25.7301	31.2603	39.2244	226.317	155.053	168.679	57.1075	171.494	110.213	97.6622	68.8069	615.447	148.717	267.751	122.477	36.7867	94.4637	103.919	124.147	127.082	49.6102	45.2225	135.538
56.1562	2.55103	17.6295	71.7669	247.394	42.0637	115.527	52.0451	51.0507	213.591	1.16999	51.5246	33.0414	7.03452	372.668	57.2137	1.83806	183.345	47.8712	51.1206	36.0443	62.3643	26.5725	85.9879	121.676	49.7023	63.1904	28.5373	30.2294	77.3791	212.173	149.884	159.765	57.5075	169.585	109.172	91.8847	64.4516	571.384	155.202	247.7	119.65	39.8658	108.569	95.8839	119.9	116.391	55.348	43.0885	151.525
56.2561	2.2005	15.9645	73.9361	258.631	52.65	121.11	50.6431	49.0753	248.773	1.60237	59.9413	32.1658	6.44198	331.974	57.5467	1.66568	180.293	49.7172	56.8258	31.5686	66.0009	29.7753	72.7824	125.229	51.1251	65.7843	37.0256	27.7043	89.7929	195.628	141.933	148.412	54.7225	178.895	105.44	85.5024	83.7958	525.794	154.278	225.853	118.448	41.537	114.382	86.3222	112.231	104.85	55.692	39.6931	178.307
56.356	1.89763	14.4568	73.4903	256.568	58.2881	120.428	48.379	59.4818	402.16	1.83159	76.8497	30.19	5.899	292.08	72.6014	8.86752	170.963	48.6067	57.1637	27.2715	64.6222	29.938	61.2572	121.686	48.9046	62.8989	38.9354	24.6293	90.0422	178.202	132.649	136.117	50.4125	178.651	100.033	78.9046	94.304	494.474	154.571	203.686	123.964	41.5133	114.78	76.3016	102.875	93.3388	53.1488	35.7648	181.252
56.4559	1.63605	26.1786	71.2246	251.497	60.4129	115.883	45.5611	65.9629	510.224	1.91953	81.8971	27.7842	5.40168	264.165	105.587	33.0528	182.607	45.7446	54.4267	23.3015	60.5544	29.2827	51.3582	114.034	45.0239	57.1857	37.4099	28.7677	107.214	164.53	126.677	123.766	52.6771	172.887	93.6679	72.3577	98.6737	459.576	149.543	182.142	124.15	41.1368	111.737	66.4923	92.9291	93.192	49.1934	31.7388	171.67
56.5559	1.41023	27.1694	67.7442	240.376	60.0973	109.094	42.4217	71.023	579.143	1.91164	80.3459	25.2893	4.94643	235.149	119.999	56.4546	195.207	41.9449	50.0784	19.7308	55.2152	27.4899	42.9443	104.259	40.5504	50.2905	34.2517	28.8303	108.556	156.733	119.037	111.87	51.1218	164.109	86.8448	67.3564	104.627	423.272	144.444	161.79	132.573	39.7949	106.605	60.4903	83.0642	88.8647	44.6801	27.8633	158.697
56.6558	1.21539	25.52	63.5053	226.173	58.4446	101.147	39.1335	71.6032	602.961	1.84107	85.3701	22.8725	18.3652	222.567	127.01	61.8213	218.177	42.7764	45.0353	16.5821	70.0364	25.2024	35.8427	93.6485	36.3717	43.1966	30.473	26.9253	102.785	146.768	110.694	100.7	55.6724	153.864	93.5739	83.0524	108.984	387.052	167.796	142.947	134.45	41.9519	100.296	54.5201	73.672	82.2935	40.0909	25.0876	142.902
56.7557	4.62408	23.3524	58.8479	211.146	58.3258	118.28	35.8223	79.3066	598.834	1.73171	83.6266	20.61	28.5243	204.803	124.979	60.3149	223.167	41.3607	39.855	13.8475	74.6061	22.7745	29.8773	90.8829	45.5951	36.4584	26.6233	24.2002	94.1936	137.178	102.226	90.381	55.1595	143.093	95.3959	90.7484	108.874	351.913	177.681	130.491	131.922	42.2214	93.424	48.2328	64.9633	86.2196	35.686	22.2518	127.459
56.8556	28.2314	23.6646	54.0213	213.758	56.5492	124.863	32.578	100.876	577.971	1.60061	78.3577	34.9151	32.0922	184.677	139.188	56.3881	241.418	38.6391	34.8624	11.5008	73.3005	20.3956	24.8824	85.0966	52.4877	30.3578	22.9837	28.4206	87.7842	126.205	93.9681	80.9535	52.018	132.356	93.9243	93.0763	111.14	327.455	178.262	127.139	140.913	41.2589	86.3928	42.0605	77.5945	84.5886	31.595	19.5278	111.65
56.9555	38.5111	37.1261	49.2044	208.254	53.7013	124.675	37.6616	110.36	547.649	1.45981	83.9524	40.0608	32.4365	164.019	140.83	51.7993	248.626	35.2447	30.2328	18.201	68.8287	18.1602	20.7097	77.7556	52.8722	25.0086	19.6824	32.7511	80.0675	114.778	96.3746	72.4042	60.2605	125.208	117.859	91.8725	109.589	301.862	172.626	120.299	142.934	39.5235	83.741	36.2606	81.6921	79.7864	27.8714	17.0055	96.6214
57.0555	41.4761	37.7735	51.6038	198.305	50.2105	120.292	41.5538	152.358	512.549	1.69493	82.587	76.8367	31.262	157.016	154.481	63.1798	245.786	39.0837	26.0476	21.2768	62.8436	22.7485	17.2293	69.8123	50.0426	20.4239	16.7622	32.6389	93.4217	103.487	94.5495	68.5403	61.4448	118.52	130.365	88.411	105.552	276.836	163.037	111.514	175.752	37.3335	79.659	35.5251	80.5856	102.606	36.5589	14.7252	82.917
57.1554	40.9443	35.3054	51.9128	186.147	46.3861	113.457	43.2671	172.354	475.642	10.6209	77.5739	91.4621	29.4268	145.628	175.179	67.2687	233.874	39.6668	22.3298	22.0262	66.7789	26.5601	14.3295	74.5596	45.7982	16.5609	14.7804	30.3943	95.3251	92.6941	90.3579	88.8699	58.8663	110.919	134.967	88.0253	99.9811	258.64	159.638	101.831	192.636	34.9069	74.7884	33.3445	82.1398	111.263	50.4949	26.0903	70.7383
57.2553	53.1934	32.2621	50.7493	181.304	42.4472	105.333	43.3942	178.408	438.778	16.1211	70.8719	94.0227	27.3583	132.076	196.772	64.9915	258.905	38.239	19.0688	21.3451	65.5251	27.1945	11.9153	74.0335	41.102	13.3488	12.8378	27.2732	103.867	82.619	100.407	100.736	60.0808	103.029	154.33	85.205	94.0776	239.176	165.075	91.9405	198.452	32.3905	69.5584	32.2873	101.588	118.273	55.4391	31.123	60.0961
57.3552	58.1942	49.6133	48.5854	172.611	38.5455	96.6877	47.7734	175.858	403.069	19.1825	63.615	103.975	25.2651	117.817	199.985	63.9935	263.466	46.6834	16.2346	19.843	71.8499	26.1671	9.90645	70.3587	36.4524	10.7055	11.0392	23.9393	101.57	73.3448	102.832	103.542	70.1904	95.2216	171.091	95.3283	96.971	219.412	188.305	87.3314	196.745	30.5014	64.2512	30.0699	108.668	116.984	60.9629	48.2505	56.4814
57.4552	57.3623	66.3001	45.8422	162.007	46.1665	88.0144	49.6755	173.356	369.154	41.6727	56.4382	124.686	29.0457	103.77	204.801	60.0461	260.003	53.8527	13.7883	17.9265	71.6512	36.4093	8.23547	64.9564	57.55	8.54844	15.8082	20.7266	94.5933	80.7635	100.803	145.932	71.8371	87.7069	177.362	99.0591	96.226	205.895	197.416	84.9296	190.085	28.4521	65.959	36.26	108.156	110.909	60.9182	55.3779	57.9984
57.5551	64.4704	65.6942	59.6679	156.948	49.9832	79.6196	49.7754	185.576	337.362	55.0207	52.6062	130.199	48.4973	90.4888	197.675	60.9764	266.553	71.671	14.8742	19.139	67.8727	39.8529	6.84584	58.76	64.6129	6.80015	17.2001	20.7493	85.9459	82.4014	99.4778	170.548	68.9599	80.5983	176.528	98.5962	93.0894	208.896	196.814	93.5365	180.317	26.356	65.1475	38.2439	103.192	104.645	57.9123	56.5412	55.2301
57.655	90.3136	96.01	81.3627	148.927	54.4663	77.3779	48.5967	186.49	307.825	61.9064	52.5328	134.194	55.5801	78.2772	183.818	57.9006	279.74	79.3047	14.7303	18.8829	73.0708	39.6373	6.68943	52.3668	66.3959	10.4126	18.7897	22.1885	77.0633	92.5127	103.612	177.876	63.8603	73.9482	171.02	112.622	88.455	205.003	189.763	95.4824	168.759	24.2877	62.7641	37.5781	95.8204	96.2245	53.4778	64.9229	63.8318
57.7549	98.1436	96.6067	94.3979	139.482	55.917	73.3376	46.5421	180.563	289.429	64.311	49.7688	129.606	56.5956	76.9915	166.645	56.6593	304.261	80.3895	13.8933	17.7612	72.1894	46.6962	15.2576	58.8333	63.4803	11.7186	18.3899	21.7799	68.597	117.89	102.537	202.848	59.4167	67.7727	162.588	118.407	83.8168	196.613	178.654	93.1579	156.333	30.1782	75.6045	35.3372	90.682	86.9286	48.5002	66.3008	64.3752
57.8548	132.912	99.1794	114.327	136.983	55.2724	68.3196	43.9188	170.724	269.447	63.6897	45.7105	128.14	54.7366	80.5681	148.343	53.0342	342.186	77.435	12.7046	16.1791	68.0078	47.995	18.3357	60.0547	58.4265	11.6692	17.0138	20.1211	65.8827	129.299	100.329	226.827	53.9926	62.8326	152.464	128.319	78.4445	185.452	180.417	88.2285	190.583	35.6055	85.6006	32.25	87.0038	77.5443	43.4772	63.6864	60.7117
57.9548	144.185	92.908	125.25	131.076	53.2277	62.8667	40.9584	158.871	249.122	61.1016	41.1712	121.235	51.6118	79.1058	130.263	48.7436	371.47	98.0222	15.2839	17.8631	62.2245	50.1035	26.2575	58.0652	52.6124	10.8771	15.2339	29.5186	62.4115	135.782	101.115	241.423	48.3365	65.1433	141.894	130.985	72.7308	172.755	175.495	81.8405	208.004	38.1579	89.472	28.8005	82.3208	68.5351	38.676	58.9697	55.0939
58.0547	141.562	84.9527	129.572	123.423	50.2943	57.3309	37.8334	146.217	229.213	57.3101	36.6102	112.065	48.0252	74.6311	113.196	44.4506	381.631	106.157	40.4449	17.9546	55.8562	54.808	28.2476	54.2343	46.7573	9.72794	13.3642	32.0635	79.4304	147.571	111.565	240.258	42.8534	72.19	130.931	128.888	79.1763	159.39	166.288	74.7708	299.863	38.781	89.3545	25.2999	76.0153	60.1549	59.2532	79.7752	48.8082
58.1546	132.081	79.1213	129.155	115.027	52.2081	51.9333	41.5686	133.52	210.166	52.8576	32.2741	102.256	44.371	68.5184	97.5608	40.3973	430.235	110.666	94.2676	17.0886	49.492	55.2621	27.2228	52.6175	41.2164	12.2699	11.5687	31.1367	82.3325	149.469	125.086	230.159	37.7466	73.9947	126.418	123.782	81.273	145.955	172.757	67.5344	352.519	38.1381	86.715	21.9394	69.0265	52.5235	69.34	109.561	42.5618
58.2545	119.687	74.9081	125.43	106.482	51.9845	46.8063	43.1699	121.238	192.223	48.1232	28.2832	105.311	40.8359	61.6814	83.5368	36.6583	442.093	108.438	139.506	15.6941	45.5448	52.7455	24.8089	61.544	36.1459	31.7646	11.6498	33.5446	81.1093	164.857	128.681	215.368	44.6445	87.3854	119.892	123.036	80.4354	137.151	173.168	60.462	377.63	36.693	82.5548	18.8283	74.5194	45.6766	71.3744	120.646	36.719
58.3544	106.538	86.8337	119.487	109.485	50.3204	42.0226	46.5904	123.703	175.498	43.3659	24.6837	108.477	37.5025	54.7113	78.0154	33.243	435.741	102.204	170.72	14.0549	52.9181	48.8299	21.8915	64.1221	40.8128	40.4156	10.9463	38.2744	84.0554	168.356	144.252	198.483	45.9371	92.3823	129.218	142.179	81.3192	127.393	167.592	59.3937	383.72	34.7674	77.5517	28.4198	74.5482	48.3962	71.1985	120.692	52.1993
58.4544	93.7654	83.6608	112.147	107.614	47.7295	37.616	47.8428	127.683	160.022	38.7562	21.4801	104.737	34.4008	47.9754	70.9528	30.1369	426.353	93.8106	203.55	12.3534	66.5109	44.3915	18.9355	64.3757	40.7723	43.9857	9.89265	46.9838	81.3597	164.355	148.386	186.864	44.223	92.3653	131.753	150.388	83.0292	117.272	166.382	77.0626	376.993	32.5828	72.1587	32.8497	75.5672	50.6249	67.6196	114.554	57.0185
58.5543	81.9195	77.0902	110.374	122.957	44.5865	33.594	47.8432	125.644	145.777	34.4013	18.6544	97.8791	31.5351	41.6875	63.3077	27.3177	402.969	90.7865	280.87	10.7018	82.2142	39.9052	16.169	61.608	43.1938	43.0675	8.73006	48.0246	75.3899	166.945	157.028	181.169	41.0216	98.4018	131.388	151.306	85.1005	132.025	159.953	85.3331	361.932	30.2896	68.3588	38.873	72.9147	49.6223	62.4052	105.266	56.0209
58.6542	71.2232	79.5613	106.199	127.676	41.1613	29.9483	46.6424	120.806	138.652	30.3629	16.1773	89.8625	28.8976	35.958	70.6639	36.5817	396.46	99.9737	310.522	9.16462	119.516	37.5174	13.6891	57.1484	41.916	39.7384	7.58683	48.5885	73.0265	162.433	156.762	170.809	44.2261	98.797	127.46	147.493	84.132	138.159	150.266	87.3723	341.753	27.9882	102.043	40.6269	72.8032	46.7784	87.7327	94.6895	67.0737
58.7541	61.723	75.9246	104.73	126.187	37.6444	28.7788	44.6209	113.697	130.101	26.6707	14.0153	92.4568	26.475	30.8291	78.577	37.9094	408.197	101.08	311.502	19.193	133.921	36.5174	11.5229	51.8733	38.8965	35.3001	7.99877	77.9042	88.8707	154.751	151.395	158.2	46.9402	95.9157	127.483	150.403	81.1856	138.359	145.317	106.499	318.737	25.7437	120.439	43.0612	69.602	42.9886	96.9161	83.9305	68.6881
58.8541	65.362	69.7802	100.918	121.21	40.8609	43.8245	42.0692	109.299	120.951	23.3323	15.3134	89.22	43.569	26.2995	79.4394	36.2707	398.46	103.926	296.1	24.2093	134.989	34.1879	9.66138	46.3466	35.1951	30.5419	11.0044	86.795	90.6981	144.316	143.282	144.803	45.9198	91.2292	123.923	147.908	84.2841	134.587	137.11	118.799	294.481	23.5968	128.631	49.7513	64.7175	38.8189	120.822	73.6189	66.6594
58.954	63.4297	63.4616	99.0111	114.409	41.8497	51.6609	39.206	111.385	111.719	29.4778	15.2126	83.3533	65.0482	22.3411	76.0794	36.1058	390.587	101.673	281.018	27.9992	128.705	38.9086	8.07877	40.9194	31.3706	25.9193	18.7704	85.2506	92.778	132.557	133.862	144.225	48.3695	93.3975	118.096	177.36	89.1599	217.785	127.01	122.133	270.081	21.571	130.127	51.3782	59.051	34.6172	127.629	79.3224	71.9328
59.0539	58.799	57.5401	102.496	106.79	41.3014	60.4966	37.9804	108.773	102.723	32.5062	14.3689	76.5137	72.3958	18.9109	94.0562	34.0238	369.605	118.764	264.399	28.8309	118.654	39.3949	6.74297	38.6227	31.0579	38.8878	60.2553	83.3662	88.261	120.407	130.656	138.232	50.1553	96.9176	110.931	191.184	89.9355	403.411	115.989	119.692	246.271	19.6781	127.341	49.8537	53.1677	30.588	149.006	87.7518	70.2559
59.1538	53.0744	58.0025	102.214	105.891	39.7283	63.9087	42.3792	103.422	98.4999	33.3834	13.1715	78.8752	72.8427	23.7256	100.131	31.3599	341.49	123.841	251.726	29.6608	107.043	37.6837	9.70392	35.4889	29.1317	43.4782	77.2991	76.8618	81.0779	108.46	124.471	130.028	48.7545	95.9028	103.085	194.534	87.9768	632.335	105.779	119.92	223.523	48.7921	121.924	46.4918	47.4101	26.8429	162.212	89.4745	65.0821
59.2537	54.8528	54.0851	99.2989	101.914	37.5073	64.8634	44.4303	96.6079	92.9327	32.8175	11.8468	76.1846	70.0493	25.593	98.8526	28.6326	310.184	128.305	235.488	28.6364	95.1688	39.4874	18.3574	31.9936	26.5241	43.1551	80.9447	68.5685	73.1315	97.077	116.783	121.381	45.4816	92.2963	95.0097	199.709	84.2627	860.019	110.119	115.603	202.12	66.3219	114.996	42.1797	41.9747	32.0306	161.299	89.5115	58.4143
59.3537	55.6863	49.3902	94.6177	96.3135	34.9122	70.764	44.8552	89.1491	86.723	31.3232	10.5221	76.0617	65.8581	51.4548	93.2773	26.0349	283.373	127.757	214.173	26.5553	83.7583	44.3288	21.2587	28.4395	34.9406	40.1478	77.6097	59.9703	73.3785	86.4611	113.235	111.688	41.3975	87.5686	87.0132	197.235	79.4878	1075.95	109.29	108.581	182.213	90.0927	107.309	37.5017	36.9632	33.602	152.918	84.9609	62.5051
59.4536	52.8969	44.8351	88.824	89.9715	32.1392	72.0031	48.2166	81.5608	80.3156	29.2702	9.26598	75.7541	84.7762	64.9261	93.1908	23.6298	271.178	130.464	195.628	23.949	73.1877	58.5593	21.168	25.0114	37.0742	35.8598	70.972	51.8023	71.0957	76.7096	114.083	101.78	42.7969	84.162	79.2903	189.901	74.1409	1201.86	105.044	100.114	163.861	103.05	99.3619	32.8306	32.4174	32.9904	140.973	78.0733	60.7934
59.5535	57.1462	40.6299	82.4053	83.415	29.3266	70.3071	49.3866	74.1577	73.9868	26.9204	8.11139	71.939	90.1149	70.217	88.5976	35.3654	273.423	127.594	189.874	21.1622	63.6209	62.9452	19.6339	23.0067	36.0043	31.1476	63.095	44.3899	65.912	84.9201	110.775	92.1381	41.3022	94.9877	77.7357	179.656	87.6738	1322.13	98.6653	91.0499	147.056	108.659	91.479	35.1521	28.3418	31.1319	155.634	91.5081	56.1813
59.6534	55.9959	36.8006	78.8618	76.9511	26.569	66.8476	48.9754	67.123	86.5371	24.456	7.07092	66.6329	88.8937	70.2704	95.2278	43.0451	263.47	132.968	176.868	18.4103	55.0967	90.7608	17.5083	20.757	33.4242	26.5109	55.0972	37.8393	104.533	133.583	105.193	83.0271	38.3672	104.385	75.0839	169.636	94.2321	1387.12	91.0815	81.9465	131.751	159.424	83.8519	34.8424	24.7188	28.6302	155.817	94.3579	50.3497
59.7534	52.1886	33.3273	92.448	70.7515	23.929	82.4659	47.4548	60.5542	91.4582	22.0006	6.14551	60.8712	84.6602	67.1214	94.5179	73.8897	249.631	141.536	167.22	15.8203	47.5833	178.744	15.2459	18.4621	30.2507	57.8372	51.8127	32.1437	154.547	160.312	107.061	74.5759	34.8293	133.138	71.2308	173.556	106.037	1417.84	82.951	73.1568	149.631	187.985	76.608	32.9514	21.5185	25.8667	165.858	108.417	54.7897
59.8533	47.2606	30.1805	99.5077	64.9054	24.6684	101.244	45.1868	54.494	91.6228	19.635	5.32981	55.1708	79.1948	62.1582	89.4909	80.9917	230.845	144.648	153.157	13.4597	41.0113	215.447	13.0763	16.2441	26.9672	122.422	81.2256	52.2626	196.008	171.007	104.572	69.5592	31.1589	149.222	66.6974	171.032	117.75	1398.35	79.276	64.8922	162.645	229.814	79.0542	30.1935	18.7053	23.0764	163.082	110.753	53.7317
59.9532	42.0514	27.3305	101.808	59.4518	24.4515	109.431	42.4462	48.9503	88.9111	17.4092	4.61522	49.7756	73.3794	56.3112	84.3232	79.0441	209.816	140.04	137.298	11.3571	35.2941	223.559	11.1044	14.173	23.8172	196.518	107.012	71.2192	220.254	171.369	99.6658	64.3981	27.6099	153.831	61.8332	164.428	122.269	1345.83	76.4735	57.267	166.73	269.126	78.3149	27.0444	16.2415	26.7518	153.622	106.404	49.8908
60.0531	37.0007	24.7495	100.713	54.4003	23.5933	110.765	39.4399	43.9099	84.5464	15.3511	3.99197	44.7872	67.6402	50.1891	91.4578	73.908	188.288	130.935	141.529	9.51655	30.3404	216.598	9.36708	12.2843	20.9126	235.48	115.463	75.5692	218.109	165.313	111.89	82.6825	24.3092	151.655	56.8918	155.398	121.907	1291.02	72.0237	50.3293	164.763	287.316	75.5895	23.8118	14.09	27.6806	150.352	98.5339	44.8443
60.153	32.3208	22.4122	97.2699	49.7428	22.3259	107.8	36.3209	39.3477	79.3181	14.8272	3.45033	54.476	62.1731	44.1761	91.2306	67.8976	167.348	119.501	139.335	7.92697	26.0606	202.249	7.86573	10.591	18.2941	241.493	112.344	72.5918	204.364	155.5	115.18	90.2809	21.3103	166.242	52.0445	146.443	118.322	1264.73	66.6267	44.0842	158.828	291.342	71.6872	20.6866	12.2153	26.9629	145.221	89.0928	57.1496
60.253	28.0978	20.2956	92.2728	45.4622	23.6638	148.831	33.2002	35.232	73.7294	13.9756	2.98087	72.7561	57.0582	38.502	113.62	61.9051	147.632	107.162	130.946	6.56912	22.3711	184.825	6.5844	12.2312	18.835	228.97	103.595	66.2848	186.272	143.716	136.781	98.8541	18.626	169.449	47.3886	136.419	112.694	1227.53	60.9746	67.7901	178.553	286.092	67.1522	24.8545	10.5847	25.3157	135.382	79.254	63.0061
60.3529	55.7987	18.379	86.3199	41.536	23.8812	178.85	30.1568	31.5282	68.0947	12.9378	2.57466	77.969	52.3186	33.2919	121.358	56.2545	143.951	94.8256	119.458	10.3602	19.1953	166.688	20.2176	34.1527	28.5549	207.062	92.5715	58.7974	167.308	131.143	145.708	99.8562	16.2466	166.091	52.8396	125.99	113.21	1168	62.1419	80.2106	186.654	274.979	62.3476	26.1682	9.1682	23.2009	123.52	69.6949	62.1788
60.4528	66.5541	16.6433	79.855	37.9399	23.3334	193.031	27.2445	28.2014	62.6052	11.8136	2.22372	79.8087	71.8151	28.6013	120.031	51.0452	157.076	83.0458	106.793	21.0607	16.4651	149.088	33.8654	45.791	31.6923	181.424	81.3435	51.2439	149.07	124.922	145.982	96.5057	14.1511	158.92	54.9478	115.602	110.444	1095.23	60.8202	85.0566	186.798	260.371	57.5075	25.6862	7.93894	20.9105	111.161	60.7806	57.9406
60.5527	68.1427	15.0715	81.5525	34.6494	22.2834	201.143	24.4982	25.2172	75.7132	10.6709	5.36652	76.8238	77.9579	24.4405	119.348	46.2885	158.584	75.8155	101.912	26.3837	14.1197	132.639	38.0949	50.7151	34.1401	166.361	87.6655	44.1654	132.224	119.792	141.284	90.8071	12.314	149.768	54.8019	105.547	105.584	1015.67	57.8875	85.5693	181.649	243.893	52.7865	24.1382	6.87284	18.6211	99.1436	52.6829	63.3762
60.6527	73.8934	13.6483	164.248	31.6405	20.9239	226.635	21.9382	22.543	112.789	9.55523	11.9272	71.6784	82.5065	50.8358	113.127	41.963	170.284	75.7815	100.463	28.2159	13.6846	122.377	37.4619	51.3769	35.1569	148.31	89.3624	50.1572	116.984	113.59	133.89	99.8849	10.7084	139.758	53.1724	96.0126	99.467	962	53.9825	82.7109	207.454	241.357	48.2771	22.019	5.94867	16.4359	87.8965	45.4561	62.3081
60.7526	80.0455	12.3594	271.717	28.8905	19.3943	234.695	27.9416	20.1488	131.701	8.49537	14.8134	65.7499	97.8074	64.6612	104.963	38.0368	186.36	79.6952	94.4897	27.8653	14.877	116.524	34.5169	49.4447	35.7103	133.29	84.5086	55.0799	103.351	107.976	125.195	107.263	9.30826	129.567	50.6027	87.083	97.416	951.589	49.563	105.147	226.054	245.752	44.0298	21.8127	5.14777	14.4043	77.609	39.0865	57.9368
60.8525	78.5347	12.5445	340.054	26.3778	17.7942	231.661	31.4919	18.0065	139.072	7.50839	15.597	59.7347	143.454	70.1807	108.215	34.476	221.123	78.4969	86.2461	26.2264	14.7713	107.723	30.6589	46.0395	33.9433	116.281	80.2849	53.7536	91.2316	100.539	118.171	107.255	8.08919	119.591	52.0136	78.7881	93.3919	917.763	44.9498	115.379	232.072	251.356	40.0761	20.6211	4.45383	12.5611	80.7685	33.5223	52.1227
60.9524	73.2459	11.7178	471.011	24.0827	16.1928	221.848	33.2157	16.0907	139.253	9.71288	25.1557	53.9697	158.854	87.3814	104.87	31.2476	246.211	74.2378	77.1315	23.9003	13.9567	97.8476	26.6298	42.9216	31.139	99.2915	74.3933	49.5062	80.4958	92.2454	111.206	103.038	10.7576	110.055	57.512	71.1492	121.366	869.239	40.3629	117.536	229.556	248.206	36.4269	18.89	3.85269	10.9146	89.8817	28.6934	45.9173
61.0523	95.855	10.7061	550.231	21.9867	14.6372	208.164	33.6029	14.3781	135.089	10.8287	28.9585	48.6037	159.497	93.9345	106.721	79.6624	251.332	76.9162	72.0909	21.2821	12.7938	91.9713	22.8017	39.099	36.39	83.4275	75.5147	44.1368	71.0043	83.7262	109.292	96.5892	37.0314	101.073	59.5306	64.1579	136.564	812.746	35.9475	114.525	221.434	239.478	33.0615	16.9164	3.33209	9.45133	91.5902	24.5226	41.353
61.1523	101.734	9.72034	598.79	20.0728	13.1579	204.338	33.0335	12.8477	128.43	11.1912	32.3624	43.6885	153.224	93.6854	102.618	95.4908	244.05	84.2684	84.8105	18.6233	19.6403	84.3802	19.3406	35.0255	36.8882	69.2237	71.2554	38.5875	62.6224	75.3804	104.894	89.1224	48.8818	113.656	65.8602	57.7928	157.19	752.035	31.794	122.732	209.815	227.376	29.986	27.8688	2.88143	8.16392	101.838	20.9329	37.6111
61.2522	98.8354	15.6697	750.545	18.3252	11.7734	227.356	31.8013	11.4803	136.826	11.0463	40.9039	39.2271	143.98	89.2918	95.1859	95.9112	229.5	84.9593	102.925	16.0765	32.2508	81.8331	21.3091	30.9855	35.0269	56.8653	64.5582	33.324	55.2251	67.4488	105.22	84.268	53.4705	117.36	68.1937	52.0064	179.657	690.217	31.303	134.663	196.196	213.418	27.1834	33.1513	2.49145	7.03915	103.194	17.8514	40.9849
61.3521	91.6775	16.0073	836.906	16.7297	10.4934	233.857	30.1303	10.2587	137.692	10.5731	54.0517	35.1987	133.73	82.5649	86.1413	90.6934	211.113	81.5604	121.476	13.7273	52.2802	76.4548	20.7624	27.1487	32.1145	46.3333	57.061	28.5515	48.6994	60.0652	101.907	92.1893	53.5983	122.171	67.8153	46.7709	189.601	629.405	29.9181	137.176	181.631	198.635	24.6225	40.9732	2.15415	6.05385	112.969	15.2114	40.2216
61.452	82.7835	14.9766	910.407	15.2731	9.32137	229.886	28.1906	9.16739	133.989	9.90054	58.2732	31.5721	123.433	108.7	76.5816	83.713	191.146	87.1612	171.225	11.6171	60.6248	69.8919	19.0353	23.6079	28.8528	37.4977	49.6397	24.3359	42.9436	53.2913	100.962	93.0818	50.8752	121.109	65.6558	42.0415	190.993	570.983	27.9842	133.66	166.846	183.712	22.2684	43.7159	1.86252	5.20227	112.639	12.9529	37.3631
61.552	86.3963	13.6897	937.699	13.9434	8.25657	219.552	26.1092	8.19243	127.969	9.12038	57.5063	28.3126	113.538	119.747	67.1822	76.4808	171.038	90.4175	190.79	9.7582	62.1119	70.0706	23.2877	20.4057	25.6061	30.1754	43.9759	20.6715	37.8674	47.1428	97.0619	96.7468	46.7987	124.405	62.3822	52.2806	186.69	515.808	25.8795	126.476	152.33	169.096	20.1332	43.2431	15.0044	4.46318	109.009	11.0235	42.5909
61.6519	83.2386	12.4306	931.895	12.7296	7.29536	205.623	26.1891	7.32136	120.409	8.29656	54.1136	25.3858	104.239	121.075	58.3355	69.5617	151.674	89.0454	192.159	8.14521	59.7493	96.4316	27.8398	17.5525	22.5519	24.1664	38.3141	19.2363	33.391	41.6058	95.8708	95.0355	42.2246	128.407	58.4676	65.7674	178.735	464.361	33.2118	117.247	138.4	156.317	18.1852	40.8425	162.434	3.83142	153.093	9.37749	42.6897
61.7518	76.848	11.2655	903.061	11.6217	6.43229	189.94	30.0293	6.54308	112.152	7.47213	49.4941	22.7592	95.6008	116.405	52.0581	63.1437	166.018	84.2057	183.093	6.7622	55.3893	155.532	28.0856	15.0388	19.7666	19.2746	33.0149	35.5472	29.4437	36.6497	91.9989	90.3285	37.6278	141.973	54.2354	72.5292	168.577	428.599	36.9727	107.07	133.528	143.824	16.4139	37.3897	306.647	3.28455	171.253	7.97531	40.1258
61.8517	82.9215	10.204	858.858	10.6106	5.66089	173.705	31.9951	5.84756	103.728	6.67496	44.4587	20.403	87.6275	108.281	45.7998	57.2677	170.239	82.6534	185.773	5.58779	50.1538	178.117	41.511	12.8437	17.2721	15.3183	28.2371	48.0822	25.9636	33.163	86.7177	84.0997	33.2584	174.995	49.9136	79.5408	157.239	392.718	46.2933	96.9394	126.537	131.856	14.8192	33.4672	445.248	2.81261	172.532	6.78341	36.3403
61.9516	87.2377	9.2409	805.066	9.68772	17.2537	157.683	32.5843	5.22592	95.4626	5.92262	39.4625	18.2899	80.2931	98.4148	39.8584	51.9181	165.768	101.527	208.101	4.59846	44.7047	180.843	45.0943	10.94	15.0627	12.1365	24.0271	65.2275	24.4332	34.0872	80.8039	87.2771	29.2356	188.648	82.0787	81.7297	145.418	357.642	51.5946	86.949	118.336	120.549	13.384	29.4515	507.719	2.41475	237.588	5.9852	37.3593
62.0516	84.3867	15.3385	745.987	8.84453	24.8169	146.39	32.1836	4.67032	87.5463	5.22598	42.8496	16.3952	73.5593	87.931	34.3953	47.0598	156.177	124.906	210.158	3.77062	40.7305	173.244	45.3958	9.29825	17.4114	9.58937	20.3718	69.1071	22.3224	33.4154	74.7239	85.6598	25.6039	190.609	101.029	85.6745	133.594	342.727	62.8909	77.4189	116.59	111.055	12.0911	32.2171	522.645	2.05614	262.306	5.23545	35.5989
62.1515	78.0854	27.9524	686.207	8.07297	29.2154	134.369	31.0919	4.17364	80.0836	4.88178	42.4368	14.8018	67.3835	77.5444	29.4821	42.6523	155.153	140.718	200.561	3.08185	45.7088	160.725	42.3452	16.4424	19.4724	7.55868	17.2294	66.3362	21.5964	35.1294	68.7509	81.3746	22.3664	196.658	110.724	85.7084	122.093	323.077	68.2907	70.7772	112.154	101.912	10.9258	34.4308	508.915	1.75863	262.619	9.87459	32.5064
62.2514	70.4072	30.2834	632.053	7.36609	31.3434	122.311	29.5383	3.72962	73.1234	7.39625	40.0153	13.3243	61.723	67.6876	38.3652	38.6559	151.75	161.901	184.818	2.51159	46.1077	146.305	37.8849	27.7063	19.3717	5.94565	18.3771	60.5481	20.0095	43.5286	71.6825	75.7376	19.5038	193.967	156.986	107.146	111.128	300.825	69.5814	63.9604	119.443	93.2453	9.8745	39.0904	478.893	1.49434	290.036	11.9702	54.9225
62.3513	62.4774	28.7388	577.317	6.89724	31.8722	110.641	27.6966	3.33265	66.6799	9.91626	36.646	11.9737	56.5362	58.6007	54.5655	35.0333	143.384	167.529	166.381	2.04146	43.9662	131.626	33.0558	37.3371	18.2166	10.1989	17.7809	57.5743	24.3034	74.91	70.98	69.5521	16.9867	186.303	215.986	127.734	100.818	277.453	68.0926	59.3768	120.935	85.1225	8.92563	40.0065	440.567	1.27462	290.428	14.1326	63.865
62.4513	54.8778	45.6817	523.63	6.40125	31.3027	99.6125	25.6971	2.97781	60.7457	11.232	32.9453	10.7491	51.7844	60.4812	61.5089	31.75	132.34	163.425	147.353	6.86095	40.5367	117.546	28.388	41.437	16.6102	11.8726	16.3445	55.1144	24.7865	91.6246	68.2772	63.2969	14.7819	176.002	270.426	137.288	91.2199	253.994	64.8032	54.2809	118.531	77.5713	8.06893	38.6067	398.999	1.08008	276.421	37.4947	64.5826
62.5512	47.8828	46.5691	472.103	5.90767	30.0062	89.3592	23.6361	2.66062	57.8152	11.7113	29.2594	9.64424	47.4315	58.8918	62.6253	28.7742	120.123	153.577	128.965	9.39288	36.5739	104.473	24.1271	42.0237	22.9099	12.016	14.5768	50.2296	23.5474	119.829	68.3599	59.3882	12.8555	164.5	298.805	139.445	82.3584	231.14	60.4253	49.0516	113.604	70.5932	7.29542	35.8702	357.312	0.914509	255.438	54.972	60.9964
62.6511	41.5961	43.5477	437.287	9.75222	28.2552	79.938	21.5831	2.37681	67.3587	11.6256	25.7726	8.65037	43.4442	55.2544	60.2333	26.0772	107.698	140.67	111.885	10.4262	32.5208	92.5678	20.3637	40.4703	24.6922	11.3072	28.0418	44.5048	21.6158	143.533	66.1334	63.4472	11.1755	152.664	309.192	136.773	74.2327	209.337	55.469	52.1206	107.139	70.4033	6.59695	32.4565	317.352	0.773537	269.397	61.9513	55.401
62.751	36.0288	39.7994	401.275	23.1093	26.2473	71.3556	19.5875	2.12302	76.0588	11.1728	22.5729	7.75787	39.7919	50.5303	57.7148	23.6332	95.6609	126.481	101.128	10.5099	28.6253	81.8539	17.1062	37.7	28.05	10.1755	33.0314	38.7595	19.4899	152.968	62.6566	63.2682	9.71225	141.007	307.395	131.063	66.8158	192.506	50.2943	52.1172	99.8322	68.3823	5.96591	30.9805	280.13	0.650452	267.284	62.6954	49.108
62.8509	31.1451	36.1373	381.909	29.9638	35.5802	63.5874	17.6825	1.89557	87.9899	10.4941	19.6925	6.95699	40.8037	45.3563	57.7474	21.4186	84.3571	112.148	107.568	10.9193	25.0161	72.2843	14.3233	34.3233	31.131	8.88529	33.4339	42.1799	17.4023	153.212	58.5786	60.6817	8.43892	129.822	297.612	123.567	60.0706	175.821	45.1489	50.1775	92.1704	65.2295	14.657	29.8743	252.652	0.54844	304.993	85.4307	42.8392
62.9509	26.8876	32.7501	372.62	32.8889	40.8638	56.5902	25.8694	1.69186	92.4897	9.68947	23.3456	6.23848	39.5944	40.1415	54.954	19.4117	73.9665	98.3721	109.195	10.6041	21.7492	63.7781	11.9663	30.7353	30.8651	7.78202	39.8982	44.7461	15.4543	147.748	63.3716	56.8252	7.33161	119.261	282.824	115.16	55.8436	193.531	40.1979	47.0893	84.4862	61.4282	19.7374	27.7429	274.199	0.459474	320.825	102.81	36.9669
63.0508	23.191	29.664	356.209	33.4793	43.252	50.3107	32.0273	1.50926	92.3674	8.82901	24.0865	5.59385	37.3979	35.1381	50.6208	17.5931	64.5603	85.5558	104.533	14.2818	18.8379	56.2407	9.98148	31.0342	28.9727	8.87113	40.6047	42.9781	15.3896	138.945	64.0138	66.8704	6.36917	109.395	265.153	106.399	56.0278	199.906	35.5443	43.3916	77.238	57.3093	22.3854	25.0938	276.366	0.386054	313.547	108.385	31.6599
63.1507	19.9897	26.8645	335.246	32.7204	43.6104	53.1123	35.5844	1.34569	89.4596	7.96093	24.8321	5.01553	45.9706	44.9822	45.5851	15.9451	56.1408	92.033	118.95	15.75	16.2714	49.575	12.4004	29.8065	26.3907	8.88936	38.3664	48.1457	24.8202	130.604	62.2538	73.4143	7.82854	100.242	246.067	97.6417	54.6099	198.524	31.2473	39.4464	70.2484	53.0952	23.4171	22.2601	272.758	0.324651	300.699	105.971	27.8637
63.2506	21.0353	24.3278	311.65	31.2173	42.5842	56.8526	39.2289	1.19925	84.9601	18.0752	38.0254	4.49679	50.9291	63.076	61.2509	17.8257	60.0535	106.519	185.346	15.8212	44.4271	43.688	37.1731	27.716	23.6179	31.8803	37.6329	58.028	28.3769	134.817	63.1466	75.3083	9.73785	91.7893	226.569	89.1724	52.1745	191.996	27.3337	36.8934	71.5618	48.9334	23.3959	28.665	258.876	0.272472	314.709	99.2074	36.9809
63.3505	20.3496	27.476	291.512	68.792	40.6502	57.2276	40.8252	1.06831	79.6382	25.7624	43.1018	4.03144	51.145	71.2751	67.5537	23.7443	59.9536	110.558	244.122	15.0529	66.6265	42.7715	46.5615	25.201	20.9099	42.4486	37.4625	73.4002	28.2929	156.781	61.5591	73.43	16.304	88.9478	257.588	82.9313	61.1701	182.212	23.8079	57.6024	70.4259	44.9179	22.7098	31.1496	240.614	0.228188	321.333	90.3531	39.4367
63.4505	18.83	26.3222	269.656	87.9481	38.158	70.562	40.9308	0.951403	73.9832	29.9309	43.578	3.614	83.1949	73.0574	67.9988	32.5642	57.4115	122.415	265.097	13.8216	78.9605	60.4576	58.3836	22.5446	18.3884	53.7711	34.9835	113.805	26.5963	164.652	58.6015	69.4763	31.8738	84.5036	303.903	76.4971	65.4474	176.018	20.6593	75.7092	67.6932	41.1058	21.6238	31.1345	236.911	0.190929	309.13	80.7807	62.0461
63.5504	28.2865	24.2174	247.179	149.403	35.3603	76.422	39.9782	0.847123	69.0469	31.6451	41.5719	3.23949	94.73	70.8386	64.9498	33.9549	53.4876	124.135	263.462	12.3761	101.086	74.6271	60.0016	19.9233	16.1023	56.4796	31.4999	146.289	24.2827	163.497	57.383	64.4956	44.1888	79.272	325.962	74.4554	66.4791	166.91	17.8681	107.031	63.9752	37.5287	21.2754	29.6034	224.518	0.16017	290.702	71.2948	69.9538
63.6503	31.4249	22.0311	224.863	179.527	32.4374	77.4435	38.3	0.754282	63.9494	31.6883	38.3438	6.83597	96.2118	66.2755	59.9782	32.5609	48.8834	119.602	249.032	10.876	108.085	102.029	56.5601	17.4418	14.0621	54.2677	27.733	152.115	21.8307	168.063	68.5338	59.1253	48.3464	88.1368	404.514	78.8588	65.3334	156.11	15.4085	123.496	59.7063	34.2004	54.4937	27.2274	207.54	0.13535	290.408	70.8874	77.3862
63.7502	31.5806	19.977	232.547	190.815	35.8312	75.4276	36.1501	0.671798	58.9111	30.632	38.6364	25.356	92.9392	60.4866	54.1091	30.2304	44.0561	111.461	228.052	9.42005	106.402	111.011	50.9086	15.157	12.259	49.492	24.0639	171.65	19.4609	171.765	72.6508	53.7441	48.0097	90.4914	492.16	79.4074	117.635	144.484	13.2511	129.28	55.1908	31.1232	74.1423	24.455	193.757	6.84991	276.036	67.0393	76.4929
63.8502	29.8389	18.0972	232.571	212.512	37.0866	81.6495	33.7201	0.598562	54.0628	32.5262	38.5562	41.3853	87.5818	54.2109	47.9937	27.6895	39.2932	101.489	204.417	8.06501	100.027	110.096	44.5841	13.0944	10.675	43.6178	20.6786	195.819	17.2666	167.765	72.5972	48.5678	49.6743	94.3188	580.085	77.4541	149.038	139.78	11.3744	128.118	50.6383	28.2916	84.455	21.5775	182.19	10.4603	254.877	61.461	71.3422
63.9501	27.2407	16.3898	226.407	217.92	36.8577	82.7169	31.1526	0.533597	49.478	32.6572	36.5134	47.0417	81.472	47.9218	42.0298	25.2148	34.7675	90.8477	180.48	6.84018	91.3969	104.148	38.3787	11.2603	9.28878	37.5238	17.6525	218.913	15.279	159.137	70.1539	46.9219	49.1874	93.5643	737.472	73.9333	165.741	132.689	14.7338	122.622	46.1892	50.0536	88.5599	18.7769	167.522	12.3417	233.4	55.1984	64.3017
64.05	24.3602	14.8423	216.071	213.872	35.6304	80.5493	28.5523	6.63823	47.3459	31.6259	33.5281	47.4671	75.2628	41.9091	36.4457	22.9029	30.5741	80.2774	163.728	5.75659	81.9678	95.9119	32.6681	9.64926	8.07866	31.7083	15.0007	215.341	13.4997	147.955	66.4215	45.6446	46.3715	90.1823	820.737	69.5126	172.254	124.203	16.4715	114.598	41.9338	62.7899	88.6158	16.1598	151.66	12.8793	260.917	70.7731	56.7134
64.1499	21.5035	13.4406	203.088	204.568	36.4235	76.448	32.4431	22.3727	50.1261	30.4432	32.0591	52.8672	69.2632	36.3375	31.3582	20.7803	26.7551	70.2262	145.798	5.5306	72.5818	86.9123	27.5996	8.24845	20.1052	32.7255	19.9255	199.163	11.9173	136.273	62.0737	55.4641	51.941	85.3867	852.731	64.6504	171.85	126.072	18.6347	107.292	46.9452	69.3407	86.1059	32.6223	135.778	12.6073	262.788	75.8798	49.3063
64.2498	18.8235	12.1713	188.596	192.576	35.9008	80.1546	39.7298	41.6137	50.2657	28.6252	31.9506	52.888	63.609	31.2877	26.8129	18.8454	23.3205	60.9425	128.992	10.7123	65.2907	77.9683	23.1994	18.0077	27.6534	36.4958	22.5706	178	10.5152	124.037	57.5172	58.8801	56.3913	79.9243	849.969	59.9287	166.878	125.419	41.74	98.6976	61.3284	71.7108	82.0435	52.7382	124.6	11.8747	250.92	82.3564	42.4468
64.3498	16.3874	11.0219	173.431	179.443	34.5022	79.7114	45.8964	51.7537	48.8078	26.4523	30.2353	50.3373	58.3492	26.7853	25.7767	17.0873	20.2594	57.3768	112.811	13.2636	61.0953	69.4982	22.4765	23.0726	29.7772	36.1788	22.4608	155.856	16.8044	141.933	52.9922	58.5142	55.7895	74.2479	824.34	77.7595	159.011	121.44	55.7169	89.611	69.1697	71.3106	77.1148	62.3646	145.996	10.9065	232.323	81.7768	36.291
64.4497	19.5339	15.2272	158.198	166.091	32.5514	76.7081	49.1114	56.0616	46.431	26.8178	27.7501	46.6811	53.4904	22.8214	48.8327	15.4927	30.8097	52.8194	111.353	14.1109	55.6582	61.6933	20.5434	25.0839	29.1191	33.6323	32.1175	134.726	39.5211	150.289	48.6352	56.008	57.0235	68.6264	784.309	86.9811	149.441	115.353	77.4224	80.552	75.2473	69.1274	71.7797	65.1564	164.716	18.6231	211.054	77.2755	30.8769
64.5496	19.9959	26.2282	143.322	153.051	30.2833	72.2187	50.1555	56.7084	43.5728	26.1413	24.9826	42.6738	49.0192	19.3661	60.1236	14.0469	65.2055	47.6665	104.818	13.8956	49.8163	54.6188	18.1599	37.2825	27.134	36.9868	34.9292	118.395	47.2963	149.962	44.5192	54.3194	54.7019	63.2135	735.893	90.3878	139.012	116.119	89.2645	71.8467	87.4277	65.8488	66.3414	70.7252	171.585	29.9415	189.406	70.808	26.179
64.6495	19.0771	27.0428	129.689	140.615	27.8664	66.9605	49.6359	55.1284	40.5123	25.0715	22.2079	41.7898	44.9132	16.3781	63.889	12.7362	83.5046	42.3828	113.232	13.0552	44.0507	51.5242	15.7257	42.9383	24.6115	41.0928	35.4717	102.58	47.9772	144.263	40.6782	51.789	59.5721	58.0916	683.28	89.9588	131.946	116.13	94.1364	64.5503	93.0709	65.2694	60.9944	70.6467	168.237	35.188	168.614	63.5698	22.1403
64.7495	17.5148	25.3599	135.444	130.552	25.4192	61.4051	48.0219	54.1816	42.8117	23.5113	19.5735	39.3437	41.147	15.8841	63.0088	11.5481	91.2186	37.2576	112.224	11.8834	40.343	47.3733	13.4383	44.3983	24.9653	52.2381	40.3595	104.694	45.4661	135.443	37.1225	48.3136	59.0244	59.5619	629.389	106.233	123.644	112.859	94.2006	57.5492	94.2094	63.1329	55.9309	67.1458	166.392	36.6498	172.4	81.3064	18.6909
64.8494	15.7177	23.1955	135.875	120.548	23.0226	59.932	45.6733	51.7298	54.9979	21.6822	17.6424	36.2693	37.6946	26.157	59.4164	10.4713	92.1505	32.4599	105.9	14.5828	36.2369	48.4593	16.8037	44.3763	24.8272	54.9497	43.6238	98.683	41.6841	141.318	41.7407	44.4364	55.6638	59.4346	576.136	113.633	114.749	108.845	91.0602	50.9936	92.3205	60.0495	51.1163	61.7398	169.198	35.8346	201.584	88.4813	15.7586
64.9493	13.9055	21.0658	134.935	110.906	20.7298	56.9661	42.8635	48.4572	60.6645	19.7389	15.6958	41.4493	34.5311	31.2494	70.7379	9.49532	96.6843	53.1302	99.4017	15.4497	47.9722	46.6057	26.9875	42.3494	33.9911	52.84	42.4811	89.3541	37.5593	139.782	43.0021	40.4826	51.003	61.7153	526.93	115.095	105.711	103.09	85.8909	60.7968	88.4717	56.4344	61.5635	55.4423	166.821	33.7265	209.702	87.9807	79.3117
65.0492	12.1898	22.4695	130.69	127.529	25.8041	53.1754	39.7976	51.1138	70.0871	17.7869	24.4359	41.9185	31.6329	32.9459	74.0025	8.61069	95.4477	63.3362	97.9195	15.1758	59.391	43.3358	35.4023	41.2685	48.83	48.6312	44.7183	89.9378	44.1284	133.707	42.2958	48.3602	45.9031	61.0923	491.53	119.921	96.8309	96.3313	82.2823	64.7096	83.4278	52.5733	70.9319	48.9115	158.231	30.9594	220.103	83.2071	107.366
65.1491	24.637	21.2453	126.228	132.828	28.4884	49.0024	36.6271	61.1529	73.6218	15.8959	27.8385	40.1146	28.9779	32.4909	72.3313	7.80873	90.7398	66.7071	101.653	14.2338	62.6332	39.782	43.0517	46.6819	53.3208	44.6678	47.2481	95.4381	44.459	129.161	40.4844	50.9491	40.8385	58.8086	470.937	119.547	88.2941	89.0933	77.0976	67.176	77.7311	48.6567	74.8235	53.7623	146.351	27.9335	214.863	83.5753	115.317
65.2491	34.209	19.4765	119.749	131.501	41.0975	44.7349	33.4623	65.0738	79.0262	14.1097	35.3884	37.3121	26.5458	35.1683	67.8153	7.08162	84.1073	67.7583	98.5707	12.9408	68.4078	35.9794	43.7286	53.0018	52.4794	39.5568	52.4988	101.4	42.0907	121.61	45.4076	72.5194	43.2522	61.8411	444.132	115.826	83.1308	88.1021	71.0378	66.2297	71.7602	44.8092	75.1388	54.0772	133.043	24.8944	217.487	92.1188	112.369
65.349	37.0652	33.4304	130.176	126.443	48.4385	67.0911	40.7104	65.1747	79.8617	12.4532	37.5867	34.1678	24.3179	35.2116	61.8332	6.42237	86.0576	68.5337	91.7645	11.5046	80.2856	32.8727	48.6691	54.7746	49.0707	34.1493	51.7895	97.4641	44.5494	123.721	46.7217	81.9605	42.2658	61.6492	413.981	110.058	77.4259	86.2132	64.5995	63.1693	65.7744	41.1093	73.1824	51.6248	132.781	21.9863	228	92.1977	103.956
65.4489	36.3694	34.4525	139.764	119.424	51.999	78.667	44.8216	62.9721	77.9148	10.9385	36.8113	31.0113	22.2772	42.095	55.2975	5.82463	83.6841	65.9254	108.084	10.0565	82.7106	32.4099	56.4044	53.3574	44.5973	42.6919	48.1237	89.0251	43.029	120.496	45.9219	84.1213	39.9186	59.5979	382.449	105.212	71.5269	82.5156	72.4215	67.2637	62.5716	37.6035	71.4632	47.6132	137.467	36.3259	222.435	95.4882	93.2288
65.5488	33.9219	33.9335	142.766	111.519	52.8965	83.1572	51.1917	59.459	74.3489	12.0896	34.4874	29.8947	20.4078	44.7839	63.735	5.28263	78.7697	61.3729	189.79	8.67551	79.8098	36.3292	56.184	50.0847	39.8572	46.0525	43.203	79.7574	39.8299	114.081	44.3566	129.874	46.3532	56.5354	373.37	99.0332	77.2833	77.7138	75.1853	67.3429	58.6845	34.3171	68.3246	42.8516	154.87	43.0467	209.459	104.967	81.9605
65.6488	34.929	31.4524	141.075	103.367	51.9651	83.0964	54.4181	66.3281	82.0093	12.4312	31.457	34.3218	18.6954	44.3995	67.533	4.79097	73.4146	66.8956	226.607	7.40509	79.4202	36.5325	58.1569	45.8439	35.2571	52.7814	37.9647	82.1847	36.0724	144.767	41.9841	170.485	47.3139	52.9845	356.903	92.1762	78.9708	73.1576	93.8089	64.8884	74.5179	31.2603	64.3774	37.8678	158.449	45.0132	229.112	104.914	75.7114
65.7487	39.7386	46.7493	136.14	111.132	58.9333	87.8258	55.3369	68.1608	84.1156	12.2294	47.9592	34.7749	17.1268	42.1547	66.4942	4.3449	67.1058	67.2539	235.969	6.71302	75.139	34.8194	63.4002	41.2129	30.9884	53.0257	32.9011	80.9988	38.9806	171.146	46.3517	238.776	45.3542	49.2629	340.524	85.0741	100.907	68.0459	127.399	60.9284	92.3485	28.4341	62.0719	32.9928	163.32	44.1145	234.85	99.5264	76.7879
65.8486	43.6353	47.1682	129.064	115.983	61.9366	88.1192	54.5983	67.765	84.8775	26.235	55.2032	33.3058	15.6898	38.8749	62.6382	3.94017	64.1722	64.4489	229.211	7.40341	68.9357	46.1984	61.4783	36.5575	27.6569	49.6837	28.249	74.9896	37.9865	181.226	47.9041	293.041	41.965	45.5598	331.901	89.3889	112.66	62.7078	164.25	56.1667	112.873	25.8332	64.3389	28.4223	172.286	41.584	226.407	91.426	72.64
65.9485	43.0862	43.9928	120.676	114.95	62.1678	85.2846	58.1361	72.1816	82.7332	34.5372	56.21	30.989	14.3733	35.1112	57.2996	3.57321	70.2403	59.842	213.617	7.43613	61.9924	68.7915	81.4441	32.0984	39.3295	44.5861	24.1014	67.0606	35.3169	180.831	58.0296	349.268	39.2251	41.9841	332.779	89.5726	117.349	57.3697	183.249	51.0768	123.349	23.4487	67.4043	24.2603	170.143	38.2163	210.83	82.2203	66.0406
66.0484	40.3268	40.1766	111.593	110.597	65.2963	80.6059	59.1821	72.3343	78.9012	38.8089	53.8323	28.3798	13.1672	31.2225	51.342	3.24025	71.0373	60.4594	195.43	7.07337	66.744	76.961	85.3855	27.9596	42.8094	38.8561	36.8598	70.0381	32.0595	173.954	61.9081	371.69	35.9909	38.5945	324.02	87.0744	117.228	63.102	189.714	54.8408	126.85	21.2691	67.4113	22.5617	163.206	34.5132	194.458	72.8658	73.7069
66.1484	39.7953	36.4719	112.696	113.953	65.5145	74.943	58.4371	69.9142	74.1684	40.2869	49.7694	25.7581	12.0623	27.4334	46.9398	2.93831	68.5829	58.1174	177.29	6.49247	67.6832	77.3233	108.269	25.2001	42.0721	39.3055	41.9119	66.7702	28.7321	163.31	62.0733	369.868	32.4208	35.4194	309.148	82.9245	113.916	65.1527	187.611	55.1738	149.308	19.2817	65.4817	25.0949	152.085	30.7829	176.226	123.485	74.9525
66.2483	51.462	36.0017	120.662	112.13	63.7559	68.8631	58.8546	66.0288	69.0372	47.9651	45.0165	23.8279	11.05	23.8768	42.0415	2.66429	64.2448	55.4687	164.613	5.81093	68.295	73.6618	111.736	32.7196	44.5812	36.9757	41.7787	71.0465	25.5686	150.721	60.1026	354.305	28.8604	32.4681	354.93	77.8353	108.585	66.8104	179.874	53.3324	160.045	17.4732	67.2838	25.406	138.978	27.2064	167.887	208.755	71.0048
66.3482	54.3784	49.1503	123.035	107.414	60.71	62.7323	57.6726	61.396	63.8228	56.3994	40.1414	29.3814	10.1225	20.6231	37.0877	2.41484	63.0216	57.7449	148.958	5.10437	72.2231	68.1178	105.547	38.4509	43.2675	47.3606	39.0427	68.6469	39.0211	137.388	56.9721	331.525	25.4906	29.7392	375.204	74.2228	102.068	66.0297	168.645	50.1892	187.755	15.83	66.494	28.0739	125.265	23.8822	155.226	245.845	64.6094
66.4481	52.712	48.8877	121.427	114.61	56.881	56.7797	55.3877	56.474	58.7171	63.434	35.4535	31.6764	9.27253	17.7018	32.3422	2.18718	59.666	66.6876	132.409	4.41936	73.9672	61.8839	95.1142	40.1544	40.1547	49.9731	42.5557	62.8822	42.7094	124.085	53.2803	305.528	29.1883	27.2246	378.108	69.748	94.9449	63.6392	155.469	46.3422	200.905	14.339	64.0857	40.9283	111.787	20.856	140.885	254.06	57.3384
66.5481	48.8297	45.4296	117.073	114.951	52.6335	51.141	52.379	51.5491	61.8153	65.8849	31.1089	31.2387	8.49325	15.1158	27.9516	16.6172	81.6469	69.1366	123.983	3.78252	71.1394	57.7716	83.3598	39.3578	36.3376	48.1348	51.6237	57.8579	41.8431	111.291	49.3892	278.719	29.6075	24.9131	369.4	64.8331	87.6153	60.239	141.44	42.1946	204.006	16.9213	60.7214	46.7266	114.752	18.141	129.562	245.685	50.0596
66.648	47.1661	41.446	110.912	111.376	48.2261	45.89	48.9333	46.7934	67.0251	66.0749	27.173	29.5163	35.235	14.8792	23.9856	21.4995	102.806	67.5196	113.342	3.20718	65.9406	52.7867	71.7926	37.0932	32.3932	43.9663	55.8434	51.5533	39.0041	99.2822	45.5134	252.501	37.1524	29.0543	353.311	59.7684	80.35	56.259	127.319	38.0116	200.34	18.1368	56.8477	47.9605	118.393	15.7306	117.191	228.448	43.2225
66.7479	43.6016	37.613	103.647	126.672	43.839	41.0589	45.2645	42.3049	68.1095	63.9387	23.6595	27.2635	46.2678	14.061	34.1897	24.0119	111.465	63.497	110.177	2.69809	59.7032	47.6021	69.309	34.0481	28.611	45.6419	67.3238	62.7498	35.4549	88.2029	41.7756	227.648	39.1745	30.5364	332.774	65.1219	81.1825	52.0052	113.613	33.9617	192.276	18.4348	55.1989	70.7145	123.954	13.6078	129.57	207.128	37.0333
66.8478	39.281	34.0824	95.8036	131.237	39.5931	36.6537	41.5298	38.1332	73.5164	60.3475	20.5538	24.8665	49.5117	12.9243	63.4514	48.5829	119.345	58.1893	111.34	2.25488	75.1209	53.4422	77.7679	30.6715	31.4351	63.7487	68.8048	63.9301	31.7983	78.1062	38.2417	209.203	38.1953	30.4333	310.954	70.8987	82.3628	47.6902	112.518	30.146	181.516	18.1307	61.6248	81.0626	121.889	16.7239	129.812	184.61	31.5588
66.9477	34.8268	30.8694	87.7625	129.541	35.5664	32.6632	37.8423	35.6122	76.1084	55.9234	17.8273	22.5166	71.0131	11.6443	77.709	54.8169	129.822	52.3374	106.297	1.87442	87.8542	53.7795	82.3425	33.3502	34.756	69.5389	68.051	60.2067	28.3085	68.9885	56.5941	201.282	35.6932	37.4743	287.827	102.381	80.8804	45.4137	111.583	41.8734	169.265	17.4453	70.9737	83.3784	115.418	17.7838	123.585	162.57	26.7895
67.0477	30.5625	27.9556	79.797	124.334	31.8047	29.0668	34.2809	33.0819	75.3364	51.1033	15.4448	23.5367	78.1249	10.3347	82.3765	54.0193	130.829	46.4174	97.9779	1.55162	90.3623	51.2764	87.1567	33.4487	34.3993	68.1681	63.3242	54.3713	25.0973	60.8108	65.2392	227.262	32.523	40.3691	264.466	119.684	77.6729	42.6125	116.226	69.2426	169.621	16.5314	90.0133	80.7078	118.514	19.5365	114.221	141.923	22.6781
67.1476	34.1563	25.3159	72.0965	127.61	28.3319	25.8376	30.8983	30.4099	72.5593	46.1879	13.37	22.8841	78.2254	9.06633	81.1309	53.6242	128.361	40.7229	88.2193	1.28007	103.108	47.4404	83.3521	31.9903	32.2594	62.9442	56.8987	47.9104	22.1983	53.5143	79.7394	237.456	29.1674	40.7735	241.624	127.347	73.409	39.5424	115.391	83.9169	165.096	15.4944	99.483	75.1424	115.23	19.6725	116.845	123.109	31.1359
67.2475	33.9899	22.9251	64.7865	127.625	25.156	22.9468	27.7272	39.09	68.6576	45.5863	11.5674	21.4638	75.0485	7.88049	76.4403	50.4768	125.746	35.4226	78.1413	1.60388	104.842	52.3451	75.6381	29.6615	29.3673	55.9415	50.0281	41.582	19.6079	47.0299	85.4048	233.938	25.8895	39.7241	219.742	128.581	68.5675	36.381	110.935	101.522	170.301	14.4056	102.625	68.2385	114.908	21.4297	120.915	106.283	43.7713
67.3474	31.9357	20.7601	57.9441	123.457	82.0553	20.3647	24.7857	42.959	64.1969	43.6309	10.0041	19.7457	70.4723	6.79885	69.9356	46.5025	118.938	30.6011	68.3981	1.71699	100.427	52.2576	116.529	28.5135	26.272	48.4186	43.372	60.9916	17.3067	41.2858	85.8141	247.027	22.8227	48.7497	199.12	125.638	63.479	33.2487	104.218	108.842	168.979	13.3125	106.794	62.2118	109.766	21.4816	171.187	91.4288	47.6328
67.4474	29.0486	18.7995	51.611	117.042	118.193	18.0626	22.0805	54.0271	59.5356	40.8531	8.6498	17.9689	65.4314	5.82996	62.6721	42.4495	109.857	26.2882	59.345	1.69834	102.528	87.2619	130.437	26.5295	23.2542	52.094	63.5069	66.2464	15.2689	36.2106	83.1945	256.01	20.0262	67.9601	179.891	130.887	58.3663	30.224	101.507	111.358	163.355	12.2465	124.434	62.8169	102.006	33.4685	189.559	78.4382	46.7139
67.5473	25.9098	17.0241	65.7859	109.556	204.805	16.0129	19.6109	58.8151	54.8956	62.4856	27.5975	16.2504	60.3812	4.97401	55.3125	38.5951	99.7723	22.479	51.1489	1.6013	101.726	107.31	132.818	24.133	20.447	60.8218	69.5903	64.3302	13.4677	31.7364	78.9243	265.657	17.5171	76.9363	162.137	134.206	58.2409	27.3557	96.2707	122.877	155.03	11.2267	158.178	60.1134	93.0391	38.9451	190.057	67.1553	62.4173
67.6472	35.4588	15.4163	73.9678	101.706	257.487	14.1898	17.37	59.6553	58.1902	74.5584	36.2892	14.6428	55.5347	65.5947	48.2547	47.0825	89.4938	19.1482	43.8608	1.46177	96.0762	127.994	137.027	21.5975	17.9034	61.6388	68.2084	59.0884	11.8773	27.7994	74.1574	285.021	20.0369	79.7084	145.848	132.44	57.2985	24.6708	89.5286	125.567	145.143	10.264	175.375	55.5347	83.7472	40.3704	184.305	57.4059	82.862
67.7471	38.2261	13.9603	98.7071	93.9027	335.865	12.5697	15.3475	58.0895	58.3922	101.013	39.0507	13.1661	50.9831	108.253	41.7198	47.5389	79.5239	71.9443	37.4632	1.30368	98.3834	132.239	156.339	19.0938	15.634	58.0466	63.1551	52.5965	10.474	63.8184	78.5109	286.628	20.3151	78.8034	131.006	127.446	76.6807	22.1822	82.0102	122.594	134.496	26.244	211.307	50.0422	74.6646	39.3648	172.223	49.0144	88.3728
67.847	37.4143	12.6419	132.946	86.3823	399.598	11.1311	13.5305	55.1293	56.7217	114.935	79.5038	11.8231	46.7567	146.588	35.8135	45.0433	70.1554	100.878	31.9004	1.14252	94.6151	127.838	175.914	16.7229	13.6282	52.2622	56.5762	45.9384	9.23623	83.8108	78.3974	276.288	22.5491	80.1077	132.07	120.526	87.4143	19.8932	74.525	116.162	123.645	35.8797	227.993	49.5195	66.0963	36.9854	195.03	54.1802	85.8118
67.947	34.8452	11.4479	153.399	79.2684	440.973	9.8548	11.9047	69.8644	90.9416	120.148	101.545	10.609	42.8565	180.284	30.5676	44.7962	61.5414	113.969	27.0978	0.987853	87.6967	126.983	173.013	14.5395	11.8659	45.6503	49.6502	39.6472	8.14461	100.606	75.7255	259.547	22.5466	87.6975	129.072	119.679	92.12	17.8008	67.0178	107.789	112.963	42.5648	252.363	46.7818	58.1998	33.9124	217.451	54.3073	86.4528
68.0469	31.5393	28.3234	163.649	72.6188	477.068	8.72326	10.4551	76.3102	128.248	119.461	108.053	9.51486	39.2692	253.471	25.9686	43.692	54.6742	116.817	22.974	0.845005	79.3988	120.226	159.423	12.5678	10.3232	42.8935	43.2625	84.7665	7.182	149.671	75.8823	256.894	23.6288	89.3283	140.12	115.644	92.7034	15.8975	59.7495	98.5041	102.696	45.7451	260.548	42.834	51.0387	33.0553	218.739	51.6065	81.4875
68.1468	28.0533	30.4002	166.479	66.4515	500.982	7.72086	9.16685	77.541	185.988	114.922	105.926	13.2872	35.9759	303.798	21.9766	47.1543	48.2202	113.296	32.6614	0.716505	70.7669	110.777	141.609	10.8128	8.97631	49.1616	37.2836	108.906	6.33329	174.604	73.4476	245.294	49.5743	87.46	143.496	124.053	90.5457	14.1752	66.0666	88.9899	92.9946	46.5725	258.251	38.3451	61.6507	31.051	208.718	47.4601	77.8233
68.2467	24.678	28.7865	164.037	60.7612	550.443	6.83356	8.02525	75.5891	215.125	108.008	99.2946	15.2719	32.9554	320.791	38.8141	45.7753	42.2777	106.053	36.5055	0.60312	62.3932	100.417	123.004	9.26742	7.80238	55.8006	31.8916	123.485	5.58505	223.004	69.6061	229.052	60.5985	83.626	159.166	125.859	118.234	12.6249	68.0403	79.6847	83.9443	45.8561	254.245	33.7473	72.2554	28.4687	193.17	42.7159	71.1571
68.3466	21.5532	26.7144	157.967	55.5293	582.805	6.04896	7.01614	71.7883	226.107	116.737	90.6013	15.4809	33.2347	316.65	46.9049	42.7089	36.8888	96.8676	40.9385	0.504547	59.6504	90.1048	118.091	7.91812	6.78059	58.3767	27.139	154.514	4.92535	273.815	65.0847	210.805	63.2238	78.7754	165.053	123.368	133.317	11.2373	67.0549	70.857	75.5811	44.1604	244.411	29.3082	75.3884	25.6671	186.71	64.4224	70.403
68.4466	18.7347	24.3625	149.908	50.7301	603.481	5.35584	6.12604	67.006	225.796	118.477	81.2571	14.8313	31.9953	299.783	49.4158	39.1993	32.0596	86.9112	56.8007	0.419864	55.0866	80.3302	114.199	6.74777	5.89199	55.9676	23.012	159.087	4.34372	321.11	60.3229	192.131	64.0066	73.489	164.31	121.807	139.641	16.2429	64.132	72.6164	72.3424	41.8769	231.17	29.2757	93.1004	22.8655	174.134	73.2892	65.6983
68.5465	16.2329	22.107	140.279	46.3351	626.591	4.7437	5.34248	61.7989	218.681	115.566	72.0502	35.0635	34.1987	275.905	48.4963	35.7243	27.7731	76.9328	72.1969	0.347796	50.928	71.3178	125.009	5.73801	5.24035	60.5496	19.4639	150.609	3.83089	362.368	55.5811	173.947	61.0839	68.1168	159.208	117.262	153.71	27.4892	60.0173	71.0249	68.1614	39.2744	216.153	32.2305	99.5229	20.1917	158.919	74.5127	59.2356
68.6464	14.0349	20.0313	129.804	42.3145	624.006	4.20319	4.6539	56.5168	207.678	109.699	70.6943	45.722	67.3554	248.824	45.5877	32.4563	23.9996	67.3905	77.2669	0.286942	46.0317	63.8929	121.445	4.87053	4.62177	59.1027	16.4339	136.415	3.37867	414.196	51.0083	156.757	56.3701	65.1617	151.373	110.92	158.809	34.2391	55.2473	67.3809	63.4673	36.535	200.444	32.4479	107.982	17.7143	162.265	71.3929	52.2585
68.7463	12.1169	18.1428	119.015	38.6393	604.099	3.72615	4.04973	51.3733	194.667	102.091	66.3032	48.6017	80.0601	221.012	41.6415	29.4465	25.7786	58.5436	76.1956	0.235845	40.9803	56.9041	111.165	10.894	4.05471	54.4311	13.8585	120.419	2.97984	480.412	46.6847	140.807	50.9625	61.4005	142.693	110.705	157.823	38.7377	50.2014	62.5784	60.3124	33.7803	184.75	30.9942	108.312	15.4643	156.103	66.3498	45.4427
68.8463	10.4507	16.4304	108.294	35.2812	573.044	3.305	3.52039	46.4928	180.842	93.6003	60.5183	85.3775	82.6922	194.013	37.2723	26.6993	25.797	50.5187	71.6813	0.193132	36.1022	54.4614	98.3537	14.0236	5.84232	48.2904	11.6766	104.63	2.62821	503.856	42.6483	126.192	49.5366	74.0643	140.696	120.721	152.834	40.6539	51.9544	57.2243	56.5196	31.0896	172.458	28.5981	103.838	13.4492	145.184	66.7415	39.1284
68.9462	9.00771	14.8791	97.9052	32.2139	535.344	2.93274	14.9723	41.9398	177.512	84.8193	54.2888	98.8183	80.5131	173.386	36.9551	24.2013	24.7398	43.3563	65.4372	2.00257	31.5697	50.6713	90.4384	15.2703	22.8482	54.803	9.83208	89.9995	2.31796	499.925	38.9116	112.909	46.209	79.0602	135.43	123.669	145.334	40.7881	53.5599	53.0433	52.4126	28.5124	159.733	39.8111	96.7273	11.6628	146.046	63.5525	39.4683
69.0461	7.76062	13.4742	97.4028	29.4124	494.241	2.60332	22.7067	37.7416	173.317	76.1483	48.1449	100.457	76.1774	155.067	34.9657	21.9338	23.0688	37.0419	58.5277	2.98239	28.2939	46.2053	80.2331	15.3276	38.8932	54.7957	8.27529	82.1686	2.04441	479.166	35.472	110.416	42.0578	79.462	128.152	121.981	136.377	39.7263	52.818	55.577	48.2127	27.06	147.099	44.6691	97.2289	10.0908	157.379	73.2888	37.2271
69.146	6.68423	14.3804	94.4625	26.8539	452.03	2.31125	27.6143	33.889	171.273	67.8462	42.3653	100.037	71.0136	136.853	32.0821	19.8771	21.0913	31.5284	51.593	3.41547	27.6279	41.6151	69.6366	17.4827	44.5429	51.199	6.96261	82.6005	1.80293	448.734	32.3179	104.66	37.6909	77.193	128.194	123.822	126.889	37.894	60.2424	55.1076	44.0683	30.7768	140.929	45.4338	93.3343	8.71523	175.146	90.0367	34.0105
69.2459	18.626	14.2298	89.8922	36.4797	423.763	2.05176	30.3964	30.3922	164.784	60.0706	37.0802	94.9918	65.676	135.993	28.8086	18.0125	23.7814	26.7513	46.6487	3.49914	25.8461	37.1895	59.5969	31.0336	44.7713	45.8617	5.85646	77.2618	1.58994	413.422	29.4329	97.2703	34.7297	88.6015	124.626	121.416	117.123	35.5971	64.014	54.2944	40.0762	32.3508	132.984	43.6778	87.0174	7.5166	176.027	94.8172	30.2625
69.3459	23.5751	13.2053	84.3015	53.0857	393.553	1.82077	31.6034	27.2284	155.812	52.9069	32.3335	87.9808	60.477	148.448	25.4634	16.3222	32.6992	27.089	41.4422	3.36933	37.9027	34.712	58.1176	45.246	42.3273	39.916	4.92488	69.5009	1.40222	376.379	26.7981	89.2408	31.3685	92.4134	118.774	122.833	112.883	33.067	64.3617	54.7733	36.2968	32.4961	124.144	43.4991	79.5456	6.47539	178.526	92.6516	33.6074
69.4458	40.6444	12.0427	83.1281	60.8094	366.559	46.7913	31.6644	24.3788	145.618	46.3903	29.4205	80.3695	74.2568	149.337	31.5929	14.7901	36.7909	26.077	50.6948	3.11834	46.2492	35.1071	53.3079	51.7436	38.712	48.5155	4.1406	62.6039	1.2363	363.23	24.3938	81.1619	35.7442	111.483	111.575	120.189	106.983	37.9027	62.4179	53.038	46.9335	31.7122	115.832	41.2651	71.7156	5.57308	202.676	89.6521	33.2823
69.5457	47.9546	10.9277	80.0961	63.2201	337.617	73.0954	30.9124	21.8082	134.998	40.5217	26.3382	72.8398	77.63	143.119	33.6872	13.4012	37.7682	44.4435	57.7724	2.8076	75.1585	72.0024	59.0731	53.3057	34.7287	50.0696	3.47882	55.0743	1.0904	412.645	22.2009	73.3722	36.1775	126.367	113.941	114.988	100.139	40.0642	59.0146	49.9719	88.1177	30.3481	107.249	37.893	64.0119	22.1481	205.606	94.3705	36.5874
69.6456	48.8776	9.9017	135.199	62.5253	308.198	130.716	29.6034	19.5011	129.821	35.2798	23.3252	65.7137	95.3675	162.229	33.2876	12.1425	36.8024	53.6372	58.8437	2.47697	141.965	87.3505	76.3164	56.36	30.7923	47.6427	2.92138	66.1061	0.961336	428.157	22.5807	66.0532	34.5209	135.642	127.365	108.285	92.8487	75.374	54.7555	46.1811	113.026	31.2972	98.7389	33.9949	56.7145	30.8185	197.101	93.6226	36.058
69.7456	52.5573	24.3809	181.313	60.0842	288.26	198.307	27.9329	17.4336	123.516	30.629	20.5057	59.1255	101.273	183.241	31.4295	11.0018	58.8951	56.8286	61.26	2.15136	181.429	90.8791	79.299	55.6408	27.1038	43.1836	2.45437	66.9772	0.847185	457.509	22.0438	59.2897	31.8546	136.738	132.658	122.192	86.4138	96.8498	69.9017	42.0746	149.207	31.0636	90.5176	29.9681	49.9708	34.4779	182.928	88.4222	33.5747
69.8455	51.3845	26.1574	316.565	56.728	266.373	261.71	26.0482	15.5843	115.922	26.5256	17.9361	53.1131	99.8567	187.782	28.7974	9.9682	79.6239	56.2195	59.4977	1.84546	230.636	88.1679	75.1601	52.6836	23.7476	37.898	2.06022	63.9708	0.745696	458.94	20.9989	53.1082	28.7978	133.069	132.434	127.603	87.5249	108.472	84.8094	47.1347	188.941	33.3301	82.7147	36.3684	43.8439	35.0442	166.431	80.9943	33.268
69.9454	47.8323	38.6671	451.781	52.9602	243.803	292.094	24.0592	13.9141	107.782	22.9223	15.6334	47.6668	100.868	182.055	25.8351	9.03172	88.9804	53.3223	55.4455	1.56712	279.588	82.3905	67.8612	48.5139	23.219	32.5044	1.72878	58.2256	0.654939	443.006	21.8531	74.93	34.9295	126.756	128.566	127.375	92.6407	113.179	91.8764	49.7962	220.88	33.895	75.4008	41.5108	48.5454	33.7783	149.506	73.1241	31.0706
70.0453	43.2849	38.9794	573.581	49.081	221.428	300.95	22.0464	12.4256	99.5643	19.7708	13.5935	42.7544	97.1829	170.312	22.8216	8.18325	91.0095	49.1619	50.2967	1.31964	307.517	75.3268	59.5447	43.8035	29.4464	27.4048	1.45111	51.5479	0.574733	416.892	21.6149	85.8141	36.3263	119.114	122.406	123.527	93.4783	121.037	109.887	49.6218	235.913	54.0075	76.7272	42.6018	49.2234	31.4997	133.182	71.1196	35.6586
70.1452	38.4979	36.3472	643.661	59.4298	199.835	296.142	20.0673	11.098	91.551	17.0239	11.8003	38.3352	91.4571	155.427	19.9249	7.41437	88.4832	44.4192	44.7874	1.10346	307.137	67.9557	51.3208	38.9815	30.8198	22.8003	1.21854	49.7098	0.501959	385.423	20.7602	88.6449	35.1673	114.424	114.906	117.464	91.4628	122.872	137.764	47.6666	239.283	65.5686	75.3666	41.1814	47.5018	28.7329	123.992	66.3646	44.3913
70.2452	33.8661	33.1921	751.855	69.1695	179.401	283.021	18.1617	9.91369	83.9073	14.6369	10.2321	34.3656	85.0144	139.295	17.239	6.71821	83.2815	39.5345	39.3551	0.917221	291.201	60.7937	46.069	34.3111	38.4382	18.7685	1.02377	62.8432	0.437755	351.788	19.5824	86.7766	33.2679	121.885	121.601	133.206	87.6159	120.628	151.682	44.6618	235.158	71.2833	72.635	38.3067	44.4407	25.8083	113.032	60.3137	55.289
70.3451	29.5798	30.1309	833.879	72.4552	160.346	265.191	16.3561	8.85578	76.7212	12.5678	8.86569	30.803	78.5023	123.133	14.8093	6.08809	76.663	34.783	34.2452	0.758564	267.52	54.095	40.2795	29.9441	39.9807	15.3138	0.860655	64.9497	0.379515	318.042	18.2602	82.3045	30.5397	125.581	259.312	139.466	92.0323	115.72	155.83	84.2306	229.551	92.4096	77.0266	34.6903	40.7225	22.9227	101.668	53.8476	83.4737
70.445	25.715	34.2886	891.127	77.0534	142.778	245.05	14.6666	7.91101	70.0319	10.7783	7.67825	27.6077	72.2262	116.7	12.65	5.5176	69.4551	30.3263	29.5808	6.97124	240.79	47.9686	34.6371	25.958	38.455	14.4134	0.724016	61.6036	0.331288	285.466	16.9005	76.5247	39.9379	123.766	401.389	139.442	108.362	109.171	153.538	106.037	238.425	128.141	84.3524	30.8007	36.7774	20.1936	90.6438	47.4802	104.45
70.5449	22.2857	39.0758	915.46	77.1516	126.73	224.164	13.1019	7.06609	63.8474	9.23374	6.64823	24.7428	66.3189	107.485	10.7564	5.00097	62.1855	26.2494	25.4088	10.3311	213.75	42.4391	32.4744	22.3822	35.5115	12.9655	0.60954	55.8561	0.289942	254.808	15.5653	70.2268	49.8366	118.82	554.552	156.19	122.82	101.709	163.133	115.837	237.629	147.815	86.5708	26.9355	32.8685	17.6791	80.34	41.4942	108.913
70.6449	19.2738	49.8064	908.177	74.6829	112.176	203.532	11.6648	6.31125	58.1572	7.90294	5.7557	22.1749	60.8271	96.9895	9.11276	4.53341	55.179	22.5875	21.7306	11.8117	196.239	37.4931	29.1395	20.8393	32.0405	11.3111	0.513689	51.7847	0.253644	226.464	14.2889	63.8811	55.2509	112.218	651.765	191.954	129.014	93.8498	164.012	126.046	236.316	156.563	97.9634	23.274	29.1492	15.4051	98.635	36.0279	127.114
70.7448	16.6459	48.9188	903.887	73.1965	104.879	183.764	10.3542	5.63293	52.9397	6.75821	4.98256	19.8733	55.7558	86.1855	7.69745	4.1103	48.622	19.3431	18.5215	15.8222	191.434	33.0917	36.4744	70.3335	28.5089	11.7576	0.433532	46.3471	0.221577	200.594	13.0884	57.7573	55.2132	125.63	753.055	238.496	129.571	85.9465	159.055	147.012	229.006	184.819	123.572	19.9153	25.7017	13.3755	103.541	31.1319	133.151
70.8447	14.3632	101.003	952.477	69.9543	96.8877	165.209	9.16616	5.0194	48.1675	5.77498	4.31295	17.8107	51.0898	75.6826	6.48623	3.72729	42.6096	16.4993	15.7437	22.1352	178.988	29.1896	38.8266	115.129	25.1492	11.2285	0.366522	49.6476	0.193313	177.204	11.9709	52.0002	52.3184	144.47	886.915	261.548	126.382	78.2369	155.612	155.366	217.714	198.126	136.238	16.9044	22.5627	11.581	130.553	26.8049	128.119
70.9446	12.386	106.469	961.2	72.3055	90.854	148.042	8.09469	4.47656	43.8102	10.4387	3.73316	15.9623	46.8056	65.8392	5.45468	3.38055	37.1776	14.0273	19.33	28.1445	162.974	25.7377	39.1878	136.855	22.0655	10.1993	0.310401	47.9044	0.168499	156.209	10.9373	50.2234	48.0759	150.823	1032.57	268.81	120.798	70.874	148.059	160.966	204.091	201.397	140.347	14.2516	19.7405	10.0056	138.535	23.0169	117.662
71.0445	10.6767	100.385	941.765	73.5707	84.1253	132.324	7.1327	3.99337	39.8371	21.9822	3.23097	14.3059	42.8764	68.0231	4.57946	3.06671	32.3239	11.8927	131.903	30.297	145.816	22.688	37.1986	143.716	19.2932	8.96421	0.263113	43.8488	0.146796	162.399	9.98492	47.2385	43.3477	164.018	1104.13	265.699	113.777	63.9497	138.024	158.51	189.301	198.083	138.92	11.9457	17.2267	8.63012	155.719	19.7231	105.036
71.1445	9.20126	91.9556	903.118	71.8837	77.122	118.043	15.3194	3.55595	36.2176	28.8133	2.79538	12.8216	41.6428	66.2783	3.83899	2.78241	28.0236	10.0594	204.849	30.0314	128.907	19.9984	47.5268	141.322	16.8318	7.69754	0.222926	38.9515	0.127892	160.283	9.10963	43.6827	38.6109	166.489	1120.43	255.999	105.999	57.5127	126.675	151.068	174.15	190.596	134.031	9.96293	15.0031	7.43402	157.24	16.8731	92.0607
71.2444	7.92893	83.5494	852.041	68.5703	70.1364	105.141	20.7327	3.16119	32.9223	32.3147	2.41777	11.4915	54.9191	62.2124	3.21373	2.52471	24.2386	8.49126	235.903	28.3325	113.001	17.6244	50.944	133.47	14.6633	6.49681	0.1885	33.9776	0.11144	153.097	8.30631	54.3972	34.1163	168.781	1099.77	242.334	97.9336	51.5825	114.835	140.76	159.185	194.25	127.09	18.5067	13.0468	6.39716	154.676	14.4161	79.699
71.3443	6.83281	126.69	793.613	64.9513	81.1286	93.5356	24.0461	2.81084	29.9235	33.509	2.09154	10.2995	59.786	56.9122	2.68652	2.29105	20.9251	7.15562	241.505	25.8633	98.4619	15.5319	49.0126	122.688	12.7622	5.41078	0.456188	51.0766	0.0971307	143.029	7.56993	58.3649	29.983	164.794	1148.07	226.493	89.9005	46.1579	103.07	129.029	144.763	191.452	119.05	22.7857	11.3329	5.50058	145.74	36.3947	68.4128
71.4442	5.88932	128.23	731.587	79.8746	93.5899	117.875	25.7892	2.50054	27.1953	33.1466	1.80755	9.23122	71.3021	55.5374	5.67464	2.07919	18.0356	6.02205	232.322	23.0598	85.4189	13.6853	44.625	110.633	11.1009	4.45853	1.46608	55.8838	0.0846958	131.543	10.9176	58.3333	27.5344	157.299	1229.21	209.692	82.1099	41.2242	112.439	116.838	131.108	184.676	110.544	24.268	9.83636	4.72682	133.85	46.8431	79.6549
71.5442	5.07781	119.693	676.326	103.433	99.3039	128.942	26.3763	2.22441	41.7672	31.7739	1.56419	8.27361	73.7403	52.1834	7.16908	1.8869	15.5247	5.06264	215.188	20.2003	73.8672	12.0577	39.3559	98.3589	19.2436	5.88834	1.88095	60.4136	0.0738968	119.601	15.2963	56.0245	24.8168	148.011	1352.68	205.512	74.6937	36.7576	119.294	114.755	118.347	175.31	101.988	23.9812	8.53291	13.3546	120.971	50.3005	80.5961
71.6441	4.3802	153.329	648.73	182.165	100.283	131.395	26.13	1.96837	49.2782	31.9239	8.62303	7.41517	71.8399	47.7722	7.70517	1.71236	13.3492	4.25282	194.402	17.4539	63.7278	15.8072	43.3367	86.509	22.1385	25.6494	1.96992	58.5398	0.0644981	107.812	17.8639	56.1509	30.7343	146.628	1463.76	196.851	78.2529	32.7297	123.569	109.175	121.58	164.519	93.6456	22.635	7.3996	22.0061	108.196	49.6659	76.1447
71.744	3.78055	184.411	612.147	285.616	104.472	128.418	25.2996	1.742	55.6788	30.9295	11.9502	8.81358	67.9919	42.9148	7.64718	1.55376	27.7565	3.57098	172.601	14.9163	74.8234	16.9444	48.7853	75.452	22.2943	34.8482	1.88924	53.7073	0.0563209	96.5506	18.7427	54.0178	34.5888	141.213	1539.1	185.554	98.7623	29.1093	129.009	102.432	122.554	153.097	85.6777	29.4519	6.41528	26.0568	96.1024	46.772	71.7289
71.8439	3.26484	179.052	575.777	335.207	104.269	122.174	24.0765	1.54162	57.8325	29.2172	38.7344	9.05501	63.3931	38.0046	7.24001	1.40952	35.4035	2.99853	152.653	12.6337	129.685	16.685	48.8883	65.3737	23.6517	37.6284	1.72846	47.7743	0.0492222	86.029	18.6236	50.6812	34.8089	138.914	1604.12	172.878	109.627	25.8639	128.273	94.3738	119.76	141.575	78.1754	37.3897	5.5608	27.2364	84.9629	42.7613	72.7683
71.9438	2.82064	165.333	536.3	352.488	101.097	114.115	34.5482	1.36423	57.3576	27.0922	51.0368	8.73195	58.6333	33.2845	6.64581	1.27827	40.1959	6.38007	133.468	10.621	153.232	15.7218	45.4954	56.3417	22.9669	42.8017	1.5378	41.7094	0.0430699	84.1946	17.9361	46.79	33.1118	140.495	1853.78	159.685	113.814	22.9615	123.447	85.858	114.539	130.299	71.1831	49.7742	4.81923	26.6861	105.162	38.3312	68.848
72.0438	2.43709	150.563	494.386	358.124	96.008	105.208	84.4048	1.20727	55.3111	24.7691	54.962	8.15476	53.9946	28.8941	5.96972	1.15856	75.8734	8.15436	115.701	8.87289	169.565	18.801	56.346	48.3493	21.3197	102.459	1.34447	39.4462	0.0377185	79.969	16.9455	42.7356	30.4977	136.987	2080.14	156.034	113.46	20.3708	116.061	93.0143	107.851	119.486	64.7141	54.8547	4.17568	25.1508	110.762	33.8944	114.708
72.1437	2.10482	136.568	492.713	349.899	89.7686	96.0777	124.739	1.06872	52.379	22.448	54.2078	7.48399	60.0826	24.9039	5.35162	11.3595	239.034	8.86856	105.003	7.37283	169.869	19.4458	57.6369	41.3453	23.0967	148.227	1.16224	35.7078	0.0330803	81.4482	15.814	38.7474	27.5391	134.759	2171.3	159.561	110.104	18.0626	107.219	94.0669	100.375	112.218	58.7622	55.2556	3.61723	23.1105	120.318	47.6089	131.43
72.2436	1.81621	123.73	478.445	333.77	82.932	87.1226	169.957	0.946866	49.0024	40.2476	50.9929	6.80091	60.4492	21.3388	33.0509	14.4402	359.035	8.90444	95.2954	6.09807	170.343	18.8096	54.2036	35.2541	22.6497	163.709	0.997168	31.5094	0.0290595	79.3775	14.6395	34.9537	34.5943	129.227	2170.62	157.177	104.858	16.009	97.7051	104.04	92.5859	111.291	53.3085	52.7978	33.9022	20.8687	138.011	57.0041	132.038
72.3435	42.7891	112.06	455.734	313.663	75.89	88.648	197.715	0.840166	87.9595	50.5637	51.4557	6.14508	128.526	18.1948	52.0946	20.9864	460.01	19.5677	97.4241	5.02336	165.21	17.5476	48.9518	29.9888	21.1374	161.5	0.85102	27.3709	18.2617	77.7654	22.7159	31.4197	46.5983	121.959	2109.32	160.494	98.506	22.4126	88.0658	132.792	84.8064	107.69	61.9861	48.7259	50.2835	18.6119	153.863	59.3509	124.263
72.4434	90.9198	101.482	429.927	291.948	77.0858	90.464	212.41	8.40739	108.769	60.7597	49.0341	13.3677	155.014	15.4503	60.8453	30.0391	544.676	25.1842	101.475	4.12337	153.925	16.0272	57.5999	25.4598	19.189	149.695	0.723356	23.5387	25.2914	73.9147	42.7468	63.1524	61.453	113.914	2009.71	157.916	94.8114	26.0609	81.6124	170.314	104.825	102.455	65.7017	49.4054	57.7658	16.4496	210.852	57.6307	115.493
72.5434	109.955	124.721	400.423	270.028	78.1971	104.43	217.484	36.2551	157.48	65.3784	45.1971	16.1719	206.118	13.0738	63.0663	41.7523	595.298	27.4734	98.584	3.37388	139.834	14.4498	58.5331	21.5794	17.138	133.381	2.69073	20.1111	45.5637	68.8182	63.4119	82.0138	67.116	105.673	1887.6	159.262	99.877	27.764	101.345	187.63	115.191	96.3035	70.3047	47.4029	59.6814	14.4415	230.856	53.7203	103.875
72.6433	113.218	121.628	369.113	248.708	76.674	109.52	215.617	51.7636	182.042	66.175	40.8031	16.7289	221.483	11.0297	61.3074	43.6821	601.551	32.9528	91.886	2.75273	124.919	12.9217	54.8633	18.2656	15.154	115.654	3.50953	17.1085	52.9415	63.1364	73.1573	111.8	101.707	97.5784	1754.05	155.453	100.481	28.1167	111.064	191.567	118.849	89.7235	71.202	45.3232	58.2346	12.6151	255.769	49.9213	91.4933
72.7432	108.337	112.44	356.411	228.428	80.1111	112.276	208.882	59.3045	191.278	65.3206	36.3396	33.3966	219.529	9.28074	112.411	41.9382	580.457	34.8101	83.3627	2.24013	110.316	11.4951	49.2211	15.4431	23.5966	98.3115	3.69758	14.5124	53.1146	125.267	109.867	124.379	114.55	89.8229	1616.68	152.819	98.1242	31.2735	113.785	186.924	117.943	83.0443	69.7274	41.8459	72.4217	10.9784	256.506	66.9405	79.4747
72.8431	99.6301	114.335	365.376	209.402	80.1069	112.957	198.869	61.7872	190.983	62.5238	32.0705	39.7448	209.569	7.79115	137.229	38.953	543.542	34.3772	74.2363	1.81874	96.6316	10.1909	69.9127	13.0445	32.1881	82.3168	3.55603	12.2867	62.8181	159.194	127.271	126.661	144.022	82.5078	1480.62	146.662	93.8698	32.4963	111.752	177.046	114.029	76.4795	66.793	37.6902	89.7088	9.52673	244.342	73.0559	86.5829
72.9431	89.4948	106.849	361.945	191.713	77.7732	109.512	186.783	61.1389	184.945	58.5468	28.1269	40.8542	196.282	6.52719	145.253	35.6822	498.497	32.5696	73.9751	15.6859	84.1536	13.6951	75.0176	14.7863	34.5644	68.1128	12.2783	10.3894	72.8403	174.394	133.021	122.987	156.078	75.678	1372.45	138.434	88.4679	46.4444	106.62	164.236	108.224	73.666	63.0183	33.3259	96.0315	8.24916	225.908	72.7519	94.8066
73.043	79.2238	97.6346	349.922	175.36	73.9301	103.626	173.535	58.6286	175.627	53.9308	24.5618	39.4062	181.988	5.45811	142.93	32.4901	450.895	30.0064	70.0361	23.1792	72.9784	45.3628	75.3853	17.5324	33.7565	67.6077	22.199	8.77805	73.0213	177.426	131.894	116.065	155.964	69.3442	1262.51	129.114	87.7201	54.4548	99.5989	171.422	124.025	71.685	58.8193	29.048	95.6224	7.13105	205.04	68.8678	105.776
73.1429	69.4768	95.1435	332.199	160.305	69.1771	96.4248	159.795	55.085	164.615	49.0531	21.3839	36.8064	167.815	4.55635	136.42	29.5051	403.164	27.0981	70.5598	26.4744	63.0926	73.492	79.8155	29.3646	31.4333	62.8966	26.0554	22.3752	68.8193	172.804	126.861	107.563	149.367	71.211	1185.07	137.141	85.3544	58.272	120.914	169.576	139.072	68.4691	54.4719	25.0316	91.2648	6.15644	183.898	72.911	104.975
73.2428	60.5567	108.49	327.889	146.48	63.9464	88.6549	146.053	51.0426	152.92	44.1702	18.5778	33.7821	154.281	3.79755	125.911	26.7624	357.329	24.1098	67.2427	29.6897	54.4226	84.2686	76.3419	35.1505	31.7525	56.1785	26.333	31.4878	66.7087	187.943	119.754	98.4963	138.13	70.0507	1104.08	138.335	81.4426	59.1799	131.028	162.106	145.172	64.5412	50.1554	21.3702	84.7677	5.30942	163.645	97.7355	98.1277
73.3427	52.5686	104.154	316.154	133.808	58.5445	80.798	132.653	46.8403	141.17	39.4509	16.1159	30.7016	141.603	3.16042	113.545	24.2613	314.552	21.2062	61.908	30.0909	46.8655	85.6055	69.2822	37.0369	36.6867	53.7295	24.7906	33.7635	61.8588	190.441	111.695	89.463	125.044	83.3962	1022.8	135.073	76.6179	58.1178	133.338	151.37	145.151	60.2577	45.9826	18.1032	84.4352	4.57485	144.856	127.865	88.5686
73.4427	45.5115	95.8821	299.531	122.208	53.1839	73.1561	119.832	42.6877	129.748	35.0006	13.9655	27.7433	129.848	2.62651	100.829	21.988	275.413	19.845	55.6972	28.7875	40.3068	82.0328	68.6333	46.9184	37.0127	48.858	44.3727	55.0653	56.0763	192.91	103.356	80.8037	111.671	88.494	959.114	138.304	71.3188	55.7687	130.373	138.975	141.06	55.858	42.0212	15.2355	88.0092	3.93884	127.766	138.474	114.65
73.5426	39.3314	87.2412	279.925	111.597	48.0072	65.9095	107.744	38.7091	118.876	30.8789	12.0932	24.9867	119.008	2.17991	92.4718	19.925	240.113	18.1235	49.3054	26.531	34.6317	78.3857	69.8019	50.7347	35.0598	42.9724	58.5917	78.4493	50.2185	207.978	108.098	72.6975	98.8438	92.5442	890.158	136.308	65.8551	60.6212	123.993	144.505	134.378	51.5002	38.3086	12.7506	86.3192	3.38886	112.417	137.343	132.207
73.6425	33.9501	79.1125	258.751	101.899	43.1056	59.1561	96.478	34.9729	121.465	27.1141	10.4664	22.4599	109.043	1.807	83.1943	18.054	208.618	16.2599	58.3126	28.9791	31.2225	90.7604	65.4523	50.7291	32.1007	36.9143	62.0096	84.4464	52.3306	209.697	107.222	65.2247	86.9704	91.975	829.846	154.886	105.01	62.1527	115.554	142.617	147.24	50.4352	34.8611	10.6194	81.6011	2.91378	98.7455	129.696	133.199
73.7424	29.2819	71.6715	237.04	93.039	38.5329	53.5268	86.0771	31.5119	128.118	23.7125	9.05519	20.1653	99.8955	1.49614	73.6648	16.3575	204.881	18.8241	60.4554	28.9577	27.7762	128.252	58.7339	48.4244	44.5442	41.7663	59.7695	81.6659	50.2	203.078	103.154	59.4457	77.8226	88.7506	766.739	162.319	146.209	61.4206	106.027	136.124	151.657	68.1296	31.6815	16.3136	75.3033	8.9047	86.6358	140.163	125.551
73.8424	25.2421	66.3099	215.531	84.9417	34.3158	70.9319	76.5502	28.3362	175.087	20.6657	7.8322	18.0927	91.5076	1.23747	64.425	14.8199	196.072	27.1648	58.5782	27.4597	24.4563	141.107	51.3401	44.8413	48.1048	41.6994	58.7818	84.5138	47.9388	191.532	97.3892	53.8193	68.9733	84.0911	718.721	178.776	169.472	59.1984	101.33	127.459	150.334	77.7513	28.763	18.9708	68.3465	11.9979	75.9503	159.314	120.844
73.9423	21.7513	60.4213	194.735	78.3214	30.462	110.682	67.8812	25.442	223.715	17.9562	6.77305	16.2266	86.338	1.02256	55.807	13.4264	182.575	31.0254	54.5073	26.0332	21.3768	140.682	44.139	40.6518	47.1053	38.9288	54.5291	80.2118	44.1227	189.339	90.8433	59.8875	64.2528	78.748	670.196	186.277	180.221	56.0502	94.7768	117.258	145.234	81.8882	26.0931	19.6555	61.3013	13.2582	66.5462	161.902	127.508
74.0422	18.7377	54.815	174.99	71.9875	26.9664	131.56	60.432	22.8171	250.371	15.5609	5.85624	14.5495	80.3659	0.844326	72.9277	12.1638	166.773	31.9828	49.3954	28.2227	18.5875	133.466	37.5381	36.2877	56.0578	34.8514	48.9036	72.7547	46.3499	189.75	84.067	60.9929	75.8514	73.1774	621.418	203.179	204.78	52.3826	87.2078	106.47	137.764	82.3632	23.6559	26.5938	59.0413	13.3909	58.2846	164.142	123.146
74.1421	32.7867	49.6657	156.508	66.0242	42.8363	150.057	58.1739	20.4451	297.009	13.4538	5.063	13.0441	74.2654	0.696729	80.242	11.0199	150.22	31.1277	43.9524	28.0855	16.101	123.125	31.6926	38.1891	59.0257	30.3218	42.9462	87.3859	62.8604	183.05	77.384	59.2275	78.9876	69.7066	577.87	208.162	215.418	65.0435	79.2184	118.921	128.928	80.5156	21.4338	29.5029	60.2321	12.8591	51.0354	174.663	113.342
74.242	37.9834	44.9839	152.604	60.4678	52.3346	156.399	55.1147	18.3073	339.989	11.608	4.37684	11.6934	68.3564	0.57468	80.6684	9.98406	133.893	29.2072	38.5999	35.7402	13.9085	111.694	26.6247	37.6009	57.1121	27.1955	45.7915	104.031	66.5093	194.238	75.1372	56.1631	76.5194	67.557	552.193	205.328	216.546	85.6357	71.2193	122.347	119.433	78.8923	19.7668	29.8254	58.338	11.9631	89.4564	171.635	124.357
74.342	38.4162	65.2415	148.425	55.3258	57.2426	154.98	51.5648	16.3843	355.494	9.99697	3.78348	10.4819	62.7803	0.473888	79.6968	9.04613	118.38	26.7237	33.573	38.4874	17.0311	100.273	22.2908	35.5415	52.9135	25.0594	48.5609	105.065	64.23	194.055	75.268	52.2117	71.2407	73.0316	553.149	197.54	211.343	99.153	73.0566	119.956	122.364	75.7106	18.1408	71.3584	59.4117	10.8948	105.523	173.087	122.441
74.4419	36.4216	65.5656	141.553	50.5882	58.8999	148.794	47.7566	14.6574	403.974	8.59516	7.67661	9.39541	61.0808	0.390732	75.2377	8.1967	104.007	24.0089	28.9893	38.1574	17.8773	89.4252	18.618	32.6904	53.2675	22.2397	51.9995	98.5098	68.7478	189.168	72.841	51.3185	68.2713	73.9003	538.268	186.781	202.135	105.39	71.8126	114.178	131.21	71.6074	16.5873	168.893	59.4339	9.77389	108.908	165.061	113.946
74.5418	33.3172	61.0898	134.454	46.2358	58.3079	139.863	43.8612	13.1085	440.96	7.37858	31.8244	8.42128	74.9795	0.322184	68.9282	7.42742	117.345	39.8433	24.8928	36.6246	17.4275	79.4104	15.5249	29.4924	50.4006	19.2285	50.4093	88.7394	69.377	179.207	86.8817	74.6148	63.8005	72.0765	513.34	174.411	190.488	106.589	68.5586	106.29	137.047	67.02	15.1242	281.025	57.3664	8.6728	105.378	152.137	102.564
74.6417	34.3862	55.774	144.634	42.2446	56.2105	129.532	43.0794	11.7205	449.749	6.32523	43.0752	7.54788	93.3729	0.265715	64.824	6.73078	132.45	47.6995	21.2837	34.9398	16.2876	70.3208	12.9311	26.2309	54.9474	16.3096	46.388	78.0767	65.5878	166.463	92.0491	108.155	58.1339	78.9712	500.434	161.359	177.54	104.393	77.6034	97.3663	137.078	62.244	13.7605	375.146	53.6765	7.63295	98.3423	137.131	90.3837
74.7417	32.943	50.6262	155.017	38.5893	53.1546	118.688	41.4452	10.4777	441.253	5.41504	46.8516	22.3873	98.1124	0.219205	59.2323	10.4718	136.186	62.2918	21.8277	44.0205	14.8265	62.1576	10.763	23.0791	54.041	17.4645	44.1409	67.7002	60.0578	152.461	135.657	123.016	52.1354	80.4746	499.56	148.254	222.543	99.9955	82.4322	88.1212	133.25	57.4745	12.4994	413.911	49.19	6.67608	95.8208	128.888	78.5368
74.8416	32.5153	45.8766	158.17	35.2446	49.5389	107.896	39.2484	9.36562	422.587	4.62995	46.439	28.3948	105.598	0.18088	53.0309	11.2485	132.825	68.3821	25.7495	48.579	28.0654	54.8755	9.03362	29.1442	50.5115	16.9552	78.1646	58.1581	54.0787	157.35	156.163	143.406	46.2752	98.418	484.973	135.497	294.345	94.2526	82.8647	79.0174	139.398	53.781	11.3401	489.994	44.4283	5.81155	89.789	117.691	67.5888
74.9415	30.4244	47.2653	156.174	34.4587	45.6493	97.5056	36.7081	8.37102	398.358	3.95378	43.8097	29.8909	106.55	0.149291	46.77	10.9012	125.268	69.0185	37.9016	48.889	33.9136	48.4078	7.55967	31.4713	45.8972	15.5632	90.3068	49.6585	48.2506	154.615	219.904	149.391	40.7927	113.846	489.854	123.334	428.168	87.7733	86.9431	86.1432	141.583	58.5218	10.2796	512.202	39.7106	5.04081	82.1843	105.41	57.7773
75.0414	27.6152	44.3154	150.626	39.3475	41.6875	105.85	41.0348	7.48168	371.514	3.37224	41.0263	29.1587	102.603	0.123282	40.7788	10.1634	115.461	66.3038	42.8818	46.5669	39.8808	42.6799	11.2697	31.4443	47.3342	23.634	90.653	42.2315	42.8315	147.252	249.156	192.247	35.7937	126.513	479.34	132.652	523.719	80.9816	86.7221	92.1505	139.06	60.0121	9.31284	500.639	35.2228	4.36016	74.115	93.149	51.3021
75.1413	24.606	40.5301	143.716	40.8434	37.7921	107.403	43.0694	6.68642	351.25	2.87269	37.4121	27.3973	96.5319	0.101985	35.2392	9.32458	110.479	75.6743	56.2277	42.7891	41.1223	37.6167	12.2741	30.002	51.6244	28.3992	85.0363	35.8196	37.9119	141.053	287.047	237.917	31.3085	129.86	471.726	136.262	583.197	74.1674	83.6445	96.7662	133.477	59.3583	8.43398	469.152	31.0643	3.76215	66.1937	91.362	60.2603
75.2413	21.6696	36.8072	135.056	40.3565	34.0549	104.691	43.4295	5.97528	342.685	2.44408	36.4259	25.2293	89.7186	0.0846244	30.2376	8.49533	108.239	77.9816	60.9489	38.3343	39.6996	33.1467	11.8963	28.4092	50.7819	33.6603	76.7753	30.3269	33.5027	146.663	299.235	267.748	27.3264	133.085	453.469	134.624	678.622	67.5241	78.7678	96.0772	126.018	57.3346	7.63643	427.117	27.279	3.23695	58.7387	89.0357	61.2069
75.3412	32.0083	33.3579	125.401	38.7557	31.7055	112.208	42.5944	6.15606	327.002	2.07674	38.992	22.9719	82.8398	0.420971	25.7995	7.71536	126.396	75.8807	60.5155	42.9024	36.8838	42.9535	10.8754	26.162	47.4701	34.3501	67.7102	25.6456	41.1067	144.765	296.274	274.227	23.8153	130.762	428.69	129.657	836.062	62.5312	72.8579	92.0702	117.525	62.7419	6.91341	380.737	23.8766	4.08788	51.8969	106.292	57.9462
75.4411	86.6003	30.2142	115.306	38.4744	29.1922	113.032	40.9339	6.05052	314.867	1.76228	42.9271	20.7812	99.1782	1.20656	28.8196	6.99683	132.244	71.1881	57.168	55.8541	33.4456	45.8481	9.61467	39.8749	43.1365	32.4778	58.819	23.0359	51.5506	146.021	284.721	267.15	37.2898	142.067	403.868	122.691	961.968	57.4271	78.597	86.1207	122.381	64.5509	6.25816	333.988	20.8461	4.39056	45.7163	110.527	52.7064
75.541	141.948	37.2748	105.172	37.0514	33.2438	109.674	38.7304	5.77599	297.883	1.49345	45.954	18.7284	102.719	1.63171	29.2069	6.34044	130.338	65.1278	52.3321	60.7407	38.7037	45.0523	8.32641	50.2114	38.5492	29.3175	50.5834	32.2297	53.1675	141.448	268.624	252.626	60.7086	144.136	376.145	114.628	1018.91	52.393	81.23	87.3484	122.188	63.9821	5.66465	289.299	18.1648	4.35737	40.1896	107.253	46.7628
75.641	161.684	36.3778	95.279	35.0251	35.0196	103.836	37.3698	5.4091	278.495	1.26389	45.1885	16.8407	100.138	1.8174	28.0145	5.74309	123.781	58.5071	56.815	106.298	62.7337	42.4026	7.11541	54.1516	34.0996	25.6554	43.204	34.4951	59.8679	163.644	250.456	234.432	69.8283	140.795	347.287	122.757	1028.63	49.5238	91.8252	89.9487	134.421	61.8892	5.12697	248.045	15.8041	4.53925	35.2807	105.868	55.2266
75.7409	162.32	33.6361	85.817	50.5865	35.2028	96.6591	35.4683	4.9992	258.25	1.0682	42.436	15.1231	94.8056	1.84845	34.992	5.20078	114.658	65.8902	72.9946	214.91	88.1763	38.9334	6.02709	54.0654	29.9715	21.9571	66.5108	35.917	59.3338	171.408	238.999	230.233	70.9746	134.428	318.486	124.43	1006.8	46.2106	95.7805	88.2428	138.804	58.8661	4.63984	218.559	13.7326	4.42828	30.9408	107.794	56.2259
75.8408	153.287	30.6426	89.6554	57.7953	34.3022	88.8975	33.2313	4.57741	238.111	0.901643	38.7644	13.5699	88.4086	1.78364	37.4246	4.70882	104.348	67.426	78.4706	310.631	102.937	45.1534	5.07485	51.5611	26.2368	18.4813	81.8588	89.825	57.6494	169.939	235.06	218.799	67.8799	126.511	290.533	121.891	964.687	47.2405	95.179	83.8868	157.234	64.2871	4.19837	200.433	11.9187	4.15391	27.1633	103.367	61.1667
75.9407	139.898	27.7967	92.9837	60.0098	32.694	81.0385	37.5727	4.16296	218.652	0.76019	34.7923	17.6706	81.7779	1.66329	37.0434	4.26254	93.7401	65.329	77.5692	377.446	105.789	48.2605	4.25566	47.7159	22.908	16.4432	84.3594	113.821	53.52	162.8	235.072	230.138	62.7225	117.945	263.925	116.713	910.29	46.6068	95.1517	81.9602	165.101	66.0624	3.7981	184.106	11.1861	4.83503	23.8221	95.6081	59.9775
76.0406	125.083	25.184	92.8443	64.0542	30.6533	73.388	39.7043	3.76726	200.201	0.640286	30.8659	18.7746	75.3114	1.51457	35.0122	3.85799	83.3894	61.1118	73.0814	398.07	101.941	54.2452	3.55885	43.2387	19.9682	18.4931	80.2302	117.739	48.5465	152.408	227.26	234.37	56.752	109.274	246.384	109.979	849.254	47.8431	91.9201	77.6991	192.342	65.4297	3.435	165.201	10.2693	5.01067	84.8527	86.3804	84.3036
76.1406	110.403	22.8087	90.2795	64.263	28.3793	66.1286	40.2173	3.39672	188.551	0.538917	27.1678	18.3929	69.1877	16.8085	32.1015	3.49151	73.6231	55.7917	66.7806	389.996	117.796	54.6174	2.97068	39.7432	17.3868	38.3721	73.0259	111.722	43.4897	140.379	215.22	268.754	50.6662	100.814	243.107	108.515	785.499	55.7248	89.7107	86.3525	205.078	63.255	3.10522	145.656	9.2836	36.3905	113.174	103.799	91.7366
76.2405	96.636	20.6553	87.4807	65.6921	26.0132	59.3598	39.5711	3.05447	175.735	0.45342	23.7836	17.3199	63.4766	25.3918	28.8108	3.15953	64.6168	50.0391	59.7696	365.165	120.488	52.0908	12.3745	35.8383	15.1283	46.8016	64.7334	101.323	38.6925	127.777	209.135	297.111	44.8369	92.7426	262.396	119.004	721.702	62.9839	87.5982	88.5956	228.977	60.1401	12.0759	155.58	14.9519	80.453	145.848	108.252	89.9652
76.3404	84.1222	18.7047	90.3418	64.3568	23.6539	60.5007	38.1201	2.74162	162.609	0.381508	20.7428	15.9684	58.1933	29.4864	39.3558	2.85881	56.4458	44.285	52.713	331.58	115.8	48.2025	16.061	31.8639	13.157	48.3745	56.4227	89.5121	34.2921	161.013	215.188	301.598	39.4454	85.1501	275.534	122.291	659.639	66.0666	92.4006	86.715	238.453	56.5003	32.6962	153.995	17.6452	102.528	156.095	105.585	86.4731
76.4403	72.9617	16.9381	89.945	90.0183	21.3679	59.1374	36.1356	2.45765	152.383	0.321158	18.0428	29.6224	53.3277	30.6531	43.6893	2.58685	49.1223	38.7792	52.8746	294.48	107.291	43.8093	24.9388	28.0278	37.5314	46.0692	48.6339	77.8135	50.7683	175.718	211.503	331.745	34.5638	78.0742	285.867	128.822	607.587	66.2654	104.251	96.5089	241.597	52.6189	44.8093	145.507	18.4713	132.391	153.906	98.6982	93.3556
76.5403	63.4974	15.3384	87.2768	101.693	19.1976	56.2668	33.823	2.20144	141.536	0.270684	15.6648	34.7132	48.8577	29.9781	44.1291	2.34087	45.9288	33.681	50.8882	257.18	97.1143	39.3755	27.4854	25.7005	47.3442	41.7795	41.6056	66.9546	55.1114	190.565	202.353	371.553	30.2032	71.5202	284.675	151.439	579.014	64.5283	111.887	99.0928	236.909	48.6861	62.773	133.244	18.1622	143.807	158.184	107.591	91.2002
76.6402	71.5102	13.8897	83.088	105.017	17.1695	52.5593	31.3362	1.97132	146.856	0.228537	13.5821	35.4652	44.7567	28.2086	47.1503	2.11853	42.0739	34.1605	54.8193	221.672	86.5414	35.1411	26.7841	23.1342	51.1584	57.4472	35.4093	57.2291	53.8091	199.663	227.642	390.603	26.8161	65.4749	275.904	161.605	544.196	61.5451	113.195	97.0364	227.139	44.8262	91.551	119.291	17.1976	143.929	152.718	107.076	88.3385
76.7401	87.525	12.5778	89.7558	103.475	15.2964	48.4593	30.3558	12.2472	145.56	0.193397	11.7652	47.3441	40.9972	32.8788	46.6444	1.91757	37.9715	32.9127	56.1198	189.057	76.2919	31.2201	45.9359	22.0906	52.2781	137.487	30.0278	48.7025	50.0751	211.148	236.092	396.034	23.6427	59.9144	269.726	166.339	506.204	57.8129	110.242	95.3855	214.265	41.1177	107.141	104.995	15.8882	137.444	142.334	101.319	83.9918
76.84	94.2186	11.3897	92.0408	99.2106	13.5829	58.3769	28.8997	18.0105	140.312	0.164067	10.1843	55.2338	37.552	43.7579	52.0899	1.7358	33.8867	30.6675	53.9844	159.847	66.7452	27.6554	51.983	20.4604	51.8137	188.837	25.4002	41.3257	51.6244	252.263	233.087	383.575	20.7473	54.8094	258.08	164.554	467.159	53.6857	104.549	97.8836	199.687	37.6072	113.934	91.1893	14.4316	141.352	159.589	92.9203	76.5939
76.9399	92.1638	10.3138	91.1951	94.731	12.0275	66.8782	27.1431	20.8566	132.839	0.139464	19.2005	56.3299	34.3957	53.4678	52.7807	1.57125	29.9824	31.5703	50.0019	134.171	58.074	24.4515	51.253	18.5512	48.6282	204.73	21.4476	34.9979	49.2854	296.488	223.612	375.47	18.1491	50.1284	250.099	158.623	428.487	60.6218	97.2241	95.8178	184.386	34.3191	114.963	88.5781	12.9509	182.184	160.959	83.4716	68.0688
77.0399	85.8153	9.33952	96.4797	107.504	11.4904	69.8641	25.2176	32.7467	124.255	0.118629	36.312	54.1264	37.1196	57.9922	54.882	1.42234	26.3519	30.6962	45.1714	111.927	50.3287	21.5925	47.2898	17.7514	44.2899	200.057	18.0872	29.6003	45.356	313.039	210.741	386.451	15.8424	55.87	237.813	150.177	391.12	63.5486	94.7512	90.9523	169.035	34.953	112.314	95.3335	11.5193	197.721	186.918	90.3834	79.9301
77.1398	77.6672	8.45723	97.6178	111.262	10.7924	69.3254	23.2204	38.77	115.263	0.100762	73.2436	50.4525	36.8615	58.1301	58.2791	3.68696	23.0425	28.7807	40.1054	105.382	44.2503	19.0528	42.0388	24.8377	40.5624	184.368	20.4448	44.9297	40.9503	311.827	196.349	386.032	13.809	57.4331	223.029	143.254	355.645	97.431	95.8287	84.5031	154.08	34.9559	107.41	94.7717	10.1783	205.415	252.283	89.6381	81.1749
77.2397	69.0811	7.65828	103.515	114.819	10.0058	66.6178	21.3542	41.0515	117.842	1.06276	89.1759	46.2538	35.2219	55.5813	60.1274	5.1448	30.408	26.3163	38.505	96.0613	43.6462	16.8042	38.1585	27.973	41.9303	163.642	24.2739	49.2972	38.5555	299.647	181.564	380.328	12.0248	56.5296	207.01	143.853	339.161	129.238	93.3081	77.2958	183.744	35.8902	101.221	91.7686	8.94816	202.525	274.718	84.6426	96.9735
77.3396	60.7692	6.93488	104.896	121.341	9.18209	79.4044	19.4954	42.6338	123.857	1.6581	93.0624	42.0073	33.0047	51.5064	59.8906	8.93595	33.6481	26.6568	35.6205	87.4531	64.2847	14.8174	34.7838	39.1988	40.2077	141.501	24.6514	48.1608	35.2304	281.113	167.044	370.275	10.4641	54.2281	194.251	140.03	318.951	181.669	88.4756	69.8791	219.3	35.5273	94.396	85.4605	7.83649	191.611	273.209	104.681	99.2131
77.4395	53.0748	6.27987	103.075	121.084	8.35717	84.6206	20.2088	42.1067	125.93	1.99229	90.3116	37.9434	35.2256	53.3795	64.0045	9.81527	36.0836	25.6633	32.1523	77.8173	72.35	13.0637	46.749	44.1736	45.0705	120.033	23.2666	44.3801	39.2221	259.318	163.033	350.007	9.10167	51.1904	180.382	136.51	324.586	211.59	82.2667	62.6068	236.781	34.3383	87.3632	78.8155	6.84284	185.964	259.033	110.556	127.13
77.5395	46.1354	5.68681	99.06	116.975	7.55552	84.9607	20.2057	40.3276	123.319	2.14358	84.1573	35.0094	38.9692	52.6105	63.3248	16.6743	36.0768	23.9035	37.6912	68.0607	75.9072	11.5167	62.4811	45.1625	44.8828	100.343	21.0827	39.5796	38.6954	236.302	155.31	354.169	7.91396	47.8223	172.744	140.302	319.41	225.618	77.8412	55.6964	241.755	32.6501	80.4009	70.9311	5.96223	174.202	272.554	117.075	133.799
77.6394	39.9762	5.14985	93.6145	110.805	14.2996	82.2629	23.8348	37.8565	135.918	2.16952	115.345	31.9115	44.7348	49.7605	59.8362	21.7006	34.5791	21.7564	38.9149	59.3805	73.978	10.1523	71.8235	51.8062	42.2285	82.9231	31.3752	47.4217	36.192	213.371	175.859	347.933	6.87939	45.0602	162.854	138.664	307.212	228.626	72.2628	77.7523	238.273	30.6869	73.6826	62.6801	5.18713	159.405	270.079	131.658	129.054
77.7393	35.6232	4.66371	87.3114	125.002	18.4497	77.7722	25.8061	43.8879	139.983	2.11223	126.025	28.8853	45.5829	45.7691	54.852	22.3159	32.2325	19.4705	50.6449	51.1412	90.467	8.94858	71.293	53.453	38.5159	81.6833	34.5545	52.0529	42.0933	191.335	193.918	330.718	5.97876	42.0442	151.751	147.904	290.696	224.181	66.1052	93.4972	229.264	28.6	67.3109	63.6546	6.32529	143.511	297.087	140.931	134.461
77.8392	31.3747	4.22359	83.5941	129	20.7227	75.1146	26.5543	45.9957	138.141	2.0022	135.859	26.0402	44.1003	41.2605	49.2236	30.7523	29.4645	27.4021	54.7314	45.0286	94.9082	7.88557	73.459	52.019	34.496	75.6449	33.9482	53.836	67.9226	172.4	197.827	307.923	6.73205	38.9762	154.739	149.57	271.777	214.881	59.7702	99.9419	216.835	26.4891	61.3409	61.1341	6.72455	127.698	296.918	138.927	138.692
77.9392	27.4246	3.82512	78.7679	127.055	21.6587	70.8933	26.4176	45.668	132.791	1.86135	134.067	27.4913	41.5905	36.6387	48.9077	32.1043	37.5787	36.6911	59.8246	39.0616	102.356	9.66486	84.0888	48.7967	44.0074	67.3605	31.4741	53.0485	77.2239	189.911	193.49	295.274	20.7294	47.2114	152.369	148.854	251.792	202.597	58.3394	100.285	202.48	24.4178	55.7961	56.6165	6.67084	122.798	286.074	154.191	132.385
78.0391	23.8529	3.46439	85.0055	121.79	21.6622	74.1167	25.6577	55.4883	125.487	1.70509	126.157	26.854	38.7045	37.4167	52.0587	30.7997	53.1105	40.7017	59.6601	36.2466	104.476	10.0961	95.8744	44.6447	50.0467	64.6185	28.2173	51.7297	76.8274	193.808	184.566	284.015	26.99	50.4907	146.544	144.068	250.889	188.666	61.1151	96.7704	187.248	22.4251	50.6795	54.9823	6.35223	142.672	277.949	154.864	121.006
78.139	20.6775	3.13779	87.1154	122.681	21.0341	73.579	24.4756	59.4744	117.228	1.54419	115.388	26.2216	35.7616	36.2013	51.3899	28.6006	60.3934	41.316	64.0506	32.7032	100.292	9.81501	94.8344	40.1218	50.1515	65.2547	24.7742	53.7403	84.4829	189.121	173.309	266.448	35.9862	50.7989	138.591	136.796	254.478	221.835	61.6292	91.8342	171.863	20.5337	45.9811	51.3031	5.89087	148.177	260.025	147.332	134.212
78.2389	19.5705	2.84208	86.2773	155.362	19.9968	80.835	31.6044	81.3775	119.844	1.3859	128.902	24.6505	32.9135	33.8257	48.4892	26.1991	62.3383	39.8342	63.2698	28.9057	93.8396	9.18333	87.6518	35.5811	48.146	61.3266	21.4571	51.1002	82.9295	185.571	177.186	256.313	38.83	49.3783	129.463	128.132	255.487	276.016	59.8888	98.9282	156.812	19.3053	41.6828	46.5629	5.36453	144.647	256.194	135.589	132.828
78.3388	21.14	2.57438	83.3964	170.849	18.7125	82.5701	35.8597	92.8424	117.744	1.23493	129.438	27.1069	30.2271	30.8486	44.4063	23.8583	72.9434	37.1428	59.5838	29.583	97.2104	8.40351	77.9979	36.4562	45.7957	55.1429	31.644	47.6016	88.9829	176.57	173.517	241.623	38.2995	50.2982	119.805	122.132	249.143	304.442	56.7041	99.7214	150.204	17.9883	37.7618	41.5104	5.36934	136.003	250.311	132.575	123.972
78.4388	39.017	2.33203	79.1611	174.082	17.2984	80.82	37.9732	96.5213	112.864	1.09413	123.012	26.969	27.7269	27.636	49.9096	21.671	76.3968	33.8361	54.432	28.471	94.0874	7.58647	67.8261	35.3291	42.0287	48.1229	34.7523	50.2216	86.4538	164.519	165.641	230.861	36.0271	56.6011	110.072	127.436	238.104	314.848	58.6221	96.5134	143.165	16.6485	34.1931	36.4158	5.13995	124.765	234.932	124.116	111.789
78.5387	45.7844	2.11258	74.0898	170.227	15.8376	76.967	38.5167	95.3845	131.131	0.965078	113.2	25.598	25.417	35.8684	50.74	19.6623	81.0236	30.3035	48.7095	26.3454	87.551	6.79102	67.7727	35.226	46.0453	54.5575	34.0972	49.9251	80.2599	151.02	155.615	215.664	32.9597	58.4661	105.997	127.147	245.959	312.916	57.9148	90.9022	134.478	15.3291	30.9507	35.0588	4.78304	112.524	233.434	128.169	100.24
78.6386	46.5586	1.91387	68.5679	162.461	14.3878	72.2267	37.9347	91.3875	139.374	0.848425	111.567	23.7035	23.2913	39.2769	54.7721	17.8313	82.1541	26.7921	42.9552	23.7222	89.5146	6.04621	62.9738	33.5663	45.3875	57.7813	36.6091	47.8308	72.8011	137.117	144.688	206.244	29.6352	70.761	110.689	123.263	244.411	302.791	72.047	83.9844	125.714	23.3493	28.0088	33.8903	4.36653	107.399	221.216	124.161	93.4648
78.7385	54.9547	1.73385	62.8771	175.903	12.9876	66.8126	36.5702	92.2302	140.073	0.744237	104.909	21.6497	21.3395	39.5864	64.6496	16.1678	100.427	23.4509	37.4775	20.9359	86.0114	5.36431	56.2131	41.8154	50.2126	55.7686	35.5351	48.9767	65.2176	123.474	133.609	192.778	26.3492	75.6473	110.679	117.18	236.673	287.474	79.0211	76.5001	121.851	27.9107	25.3422	31.5242	3.93278	99.5181	213.301	115.575	84.23
78.8385	72.9249	1.57079	57.2189	207.614	11.6619	61.1658	34.6859	89.5345	153.784	0.652105	95.9112	29.4614	19.5495	37.9886	67.3557	14.6589	115.724	20.3635	32.4376	18.1946	79.6795	4.74855	48.9778	44.8813	49.7135	60.6598	32.7238	46.2405	62.0355	110.49	124.683	177.536	29.2916	96.8276	107.566	116.661	225.043	269.118	94.6117	68.937	115.871	30.1133	22.9264	28.5473	5.17487	97.2753	206.284	104.864	81.7433
78.9384	77.7852	1.42311	56.7705	218.887	10.4252	55.5678	32.4807	84.8021	157.34	0.571363	86.1296	31.7673	17.9091	35.2955	65.6785	13.2907	120.269	17.5694	27.9047	15.621	72.115	4.19753	42.0221	44.6899	46.6318	100.097	29.2173	41.8184	62.4158	98.7557	120.167	161.881	29.3095	106.13	102.491	112.931	221.088	249.251	101.795	61.6061	111.712	30.7315	20.739	25.3454	12.5824	91.5384	192.458	101.662	96.945
79.0383	75.7528	1.28933	54.9466	221.992	9.28446	50.6181	70.6102	79.0076	154.66	0.501042	97.2301	31.3305	16.4066	33.9542	61.4846	12.0505	118.062	15.0789	27.3852	13.2795	64.2598	3.70731	43.7173	42.5477	43.0231	185.468	25.5847	36.8813	58.9243	98.916	113.578	149.846	27.7923	108.172	96.2551	107.24	225.213	249.461	131.839	54.6951	105.811	30.3081	36.3572	22.1635	16.4045	104.016	189.061	94.6762	98.8785
79.1382	70.3609	1.16811	52.2076	216.496	8.24174	50.2815	108.34	72.7748	148.299	0.440469	103.931	29.6032	15.0305	31.5975	56.0031	10.9265	111.827	12.8847	25.6848	11.1972	57.8373	3.27212	47.7968	39.3291	38.7986	220.313	22.1208	37.6778	53.9173	95.3901	106.02	137.106	25.5487	130.876	89.4455	100.458	221.762	242.562	150.423	48.3073	98.9142	29.2215	45.2014	19.1493	17.9494	112.616	178.675	85.9288	105.516
79.2381	63.5849	1.05824	48.9003	215.831	7.29537	51.555	163.146	66.4946	140.299	0.388418	102.12	29.4931	13.7705	28.728	50.0256	9.90782	103.39	26.8576	25.5566	9.37665	58.3773	2.88475	46.408	38.1931	34.5136	225.054	18.9631	36.4148	48.5307	90.3753	98.1581	131.953	23.0408	139.893	85.1566	107.401	213.386	233.426	157.717	51.0513	91.5484	27.7343	49.5035	16.3844	22.7922	112.513	165.279	76.6416	102.488
79.3381	56.5013	0.958672	45.2828	208.39	6.4415	50.5801	247.082	60.4038	131.168	0.344211	95.8558	28.0108	12.6168	25.6754	44.0454	8.98456	97.267	34.1639	29.1375	7.80624	69.5008	2.54158	42.4667	35.7772	42.5916	212.909	25.4935	39.6994	51.1491	91.189	107.714	133.957	20.5252	140.707	80.8414	108.755	201.976	222.373	157.244	50.8858	84.0771	26.027	50.8067	15.2164	24.6625	107.332	152.214	67.5262	103.058
79.438	49.6706	0.868459	41.5444	197.332	13.9246	53.794	300.324	54.6387	121.634	0.306626	97.9547	25.9454	11.5603	22.6491	38.355	8.14762	89.502	37.0789	37.7404	6.46608	72.063	2.2476	41.3492	32.701	44.1251	197.51	27.1537	38.6179	49.3128	95.8147	109.614	129.838	18.1371	138.621	77.906	106.464	188.874	208.707	151.612	48.8936	76.7464	24.2226	50.1743	22.385	24.7001	99.4215	146.65	60.0714	105.153
79.5379	43.3611	0.786685	38.3132	184.576	18.5848	65.363	330.49	49.2698	112.15	0.274922	104.346	23.701	10.5928	19.7752	33.1133	7.389	81.0559	37.1874	40.7055	5.33246	75.3531	1.97777	52.6746	29.3671	48.2469	176.081	36.7477	37.9266	45.6049	101.755	107.059	123.117	15.939	134.16	73.7958	101.891	181.455	193.675	142.736	56.9034	69.7162	22.4027	48.3344	25.6399	23.6555	90.2778	178.864	67.4696	105.687
79.6378	37.6781	0.712529	38.0592	171.27	21.1982	70.3044	343.558	44.3259	102.986	0.248049	102.349	22.6463	9.7068	17.1239	28.3931	6.70134	78.3489	35.5815	43.4497	4.38058	73.305	5.38648	57.6065	34.1861	47.5172	152.737	41.1481	42.4301	41.2829	136.382	114.405	114.453	13.957	129.947	68.9931	95.9803	171.562	178.152	132.001	59.84	63.0831	20.6212	49.0695	30.4256	22.0174	100.825	187.25	68.1663	99.4879
79.7378	32.6386	0.645305	36.8694	158.085	22.3497	70.964	344.186	39.8096	94.2965	0.225386	95.9727	21.0444	8.89521	14.7282	24.2115	6.078	76.8209	35.4016	46.0553	4.52918	68.4244	6.8719	55.9398	38.5583	44.4495	129.869	40.7356	41.7522	36.9415	152.891	116.915	111.305	12.19	140.4	63.8941	89.3854	160.305	162.735	120.394	59.4695	56.9002	18.9121	48.1258	31.8416	20.0997	102.396	188.332	74.061	90.181
79.8377	28.2142	0.584404	35.0556	163.32	22.478	71.6454	335.99	35.7076	86.1589	0.206132	87.5883	19.2593	8.15168	12.597	20.5527	5.51287	72.7075	33.7006	45.1799	4.38572	62.235	7.29122	51.1924	39.4398	41.0013	127.105	37.9254	41.1501	40.1299	157.523	114.468	112.306	10.629	142.029	58.7247	82.541	150.515	147.823	110.055	59.6475	51.1902	17.296	46.1453	31.1441	18.0996	98.652	179.69	73.5794	79.8347
79.9376	24.355	0.529257	32.8526	160.959	24.5805	71.2707	321.75	31.9977	78.6038	0.18959	78.5658	17.4734	7.47033	10.7241	21.7504	5.00042	67.1863	35.2437	46.6403	4.07489	55.6424	7.14237	47.3561	47.2609	36.9715	117.248	40.539	45.2715	39.193	173.426	111.25	121.85	9.25703	138.5	53.6695	75.7273	141.039	133.666	99.4551	57.544	50.0048	15.7842	43.5644	29.1985	16.1371	91.9746	170.678	80.8969	69.5841
80.0375	21.0032	0.479279	34.4903	164.602	25.288	89.3958	303.587	28.6526	80.8093	0.175161	73.1036	15.7736	6.84588	9.09379	21.4003	4.5357	61.0345	34.5992	45.0826	3.67977	59.5464	6.71027	42.1617	51.4386	51.0735	104.131	39.2655	44.2178	48.7363	176.929	118.763	122.502	8.05551	132.099	48.8164	69.1316	130.886	126.141	89.0364	54.0793	51.773	14.3816	40.6767	27.9132	14.2815	83.8879	171.607	80.863	60.0108
80.1374	18.1006	0.434035	34.721	161.293	25.0307	107.636	283.101	26.1853	79.6597	0.162341	66.3932	14.1967	6.27353	7.68574	25.2584	4.11414	54.753	51.9774	41.8852	3.2544	58.6457	6.15453	36.675	51.6184	55.0758	96.5865	43.599	40.7418	50.1181	178.33	119.124	118.062	7.00602	124.237	44.2447	62.8774	120.572	117.537	79.0888	49.8847	51.4902	13.0884	37.6777	25.7689	12.5694	88.2099	195.453	76.7141	51.3745
80.2374	15.5918	0.393075	37.163	154.13	24.1281	115.27	261.484	23.7903	76.5208	0.150712	59.3635	12.7546	5.7489	6.47722	29.1523	3.73182	48.6524	60.702	37.9178	2.83263	55.147	5.5632	31.4329	49.3849	53.8955	86.0986	46.19	36.3322	47.7927	180.996	115.368	114.108	6.09103	130.253	41.8512	57.0233	110.439	108.457	69.7904	49.5817	49.8483	11.9017	34.6949	23.2084	11.016	86.7216	198.576	74.089	61.4396
80.3373	13.4264	0.35602	37.8864	145.005	22.815	116.061	239.61	21.5219	86.7176	0.140032	52.5275	11.4464	5.2679	12.5366	50.9933	3.38504	42.9144	63.2889	33.7147	2.43453	78.1068	4.98307	26.6785	45.8008	50.2402	74.6784	44.6231	31.7691	43.9567	181.675	109.377	107.375	5.29432	139.369	47.9368	51.5903	104.477	99.3121	61.2379	57.754	47.3488	10.8164	31.8086	32.0076	9.62378	81.9108	190.516	68.8349	62.8848
80.4372	11.5589	0.322517	37.386	135.061	21.2625	158.195	218.101	25.3708	90.2092	0.130089	46.1488	10.2654	4.82692	15.6709	61.4577	3.07031	37.6352	62.0206	29.5929	2.07089	87.6308	4.43733	22.4952	41.567	45.5794	63.494	40.9833	27.4384	39.6745	183.821	102.303	100.435	4.60107	140.256	50.6084	46.593	97.659	96.6979	53.47	60.7561	44.3546	9.82672	29.0673	35.7816	8.38705	75.3795	225.663	84.6759	66.7696
80.5371	9.94965	0.292235	36.041	135.086	19.5931	178.926	197.393	26.8071	89.5478	0.120667	40.3449	9.20234	4.42261	16.8762	64.6672	2.78473	32.8539	58.4603	25.7286	1.7464	88.3843	7.24664	29.1278	37.1344	40.6914	63.1194	47.0952	42.8553	35.4451	183.347	94.8417	110.068	3.99815	136.354	50.956	42.0196	90.4578	92.2073	46.4848	64.585	41.1242	8.92572	26.4975	36.3223	7.29582	78.4001	233.321	96.7092	64.6866
80.6371	8.56351	0.264873	34.1389	133.09	17.8931	185.665	177.77	47.3163	86.4009	0.111618	35.1486	8.24721	4.05193	16.8484	63.4189	2.52557	28.5741	53.6633	26.1433	1.46189	84.2732	8.32692	30.2909	32.7835	35.971	61.7701	61.0598	47.4044	31.4872	178.6	87.4072	111.234	3.47397	129.805	49.7463	52.5366	83.2061	86.5957	45.9173	70.9134	38.6266	8.10618	24.1104	34.875	6.33776	87.2045	238.313	98.5084	68.9097
80.737	7.37008	0.240178	31.8946	127.595	16.2216	193.656	159.41	58.0217	81.851	0.102829	30.5461	7.38998	3.71205	16.0684	59.5884	2.29035	31.3912	48.3286	25.0399	1.21581	81.6881	8.46524	28.7212	28.6791	31.6024	56.9772	64.1918	46.4132	27.8821	176.258	80.2352	107.688	3.01832	134.078	47.5598	57.7817	78.0081	80.3968	44.0916	79.1626	35.89	7.36105	21.9081	32.2923	5.49976	88.3684	229.305	99.2442	66.8717
80.8369	6.34288	0.217908	31.1068	138.396	14.6179	191.985	142.405	62.4525	85.1512	0.094341	26.4993	6.62101	3.40036	14.8642	64.7947	2.07691	38.3997	42.9066	23.1283	1.00531	76.0828	8.11234	25.9378	31.8025	27.6556	50.6024	61.6682	42.8198	28.822	168.346	73.4526	101.438	2.62236	132.331	76.1736	59.4847	112.23	73.9814	41.3807	81.4169	33.0742	6.68353	19.8861	29.1471	6.4255	85.0146	213.287	94.5874	73.126
80.9368	5.45899	0.197832	29.7224	140.665	13.1068	184.376	126.786	62.9513	88.2482	0.0861994	22.9588	5.93142	3.11454	13.4552	67.3798	1.88314	41.0876	37.6753	21.5974	0.826856	69.1024	7.52437	22.7621	32.2391	26.658	45.7468	56.4574	38.2143	34.0115	169.065	74.1356	93.8944	17.5313	137.221	92.9303	61.1011	152.941	67.6028	51.6855	79.8098	30.2595	6.06715	18.0362	25.8143	6.69382	79.1735	194.323	89.3961	71.8832
81.0367	4.69852	0.179752	27.9567	137.353	11.703	173.341	112.542	61.0653	89.8786	0.0785244	19.8724	5.31325	2.85245	11.9849	65.6289	1.70723	41.0269	36.1557	19.6189	0.67674	61.7228	6.84435	29.8271	31.0396	24.6469	59.7854	51.8776	33.4305	34.3225	164.97	72.0617	97.8639	24.4368	135.732	101.39	60.3648	175.69	61.4296	56.8023	75.8289	27.5376	5.50597	16.3482	22.5306	44.5872	72.1452	174.72	81.923	66.8346
81.1367	4.04427	0.163513	30.1165	130.971	10.4123	161.948	102.106	57.809	88.1047	0.0711746	17.1887	4.75946	2.61214	10.5438	63.2392	1.54752	39.291	33.6052	28.7435	0.551312	54.5015	6.15098	31.1505	28.9101	30.5759	63.5952	49.3885	41.0718	32.4478	176.336	68.475	96.2823	26.7857	139.161	104.13	58.1316	185.909	55.5692	58.2913	79.3234	24.9564	4.9947	14.8109	19.4372	66.1608	64.7454	168.452	87.5642	60.1244
81.2366	3.48134	0.148926	30.8246	123.05	11.0158	149.848	92.1529	53.8407	104.872	0.0641433	14.8595	4.26342	2.39183	9.18566	58.7408	1.40248	36.6037	30.5408	32.4684	0.447137	70.0321	5.48526	36.6611	42.1023	38.6945	61.5232	44.9799	51.8745	29.712	213.365	64.1398	97.2963	26.6228	136.765	125.248	61.3601	187.551	52.6746	57.3135	79.1546	22.5443	4.5288	13.4127	16.6104	76.0199	69.9667	193.601	88.1877	62.4733
81.3365	2.99684	0.135848	30.4992	123.314	11.2495	148.738	92.0517	49.5815	111.772	0.0574268	12.8408	3.8191	2.18988	7.93984	53.2114	1.27083	33.447	31.2191	32.9267	0.3611	74.9922	4.8673	44.1288	48.7849	41.856	60.8054	39.8862	53.5957	26.754	228.502	59.5196	103.799	25.1512	131.073	135.687	61.6633	183.473	49.2549	54.7255	76.1049	20.3158	4.10441	12.1428	14.0836	78.5522	80.6774	197.508	87.4764	74.9477
81.4364	2.57971	0.124083	29.4587	119.431	11.0797	157.465	94.3117	50.9779	112.506	0.0512986	11.093	3.42109	2.00481	6.81895	47.3403	1.15137	34.9594	35.013	37.2672	0.290423	73.8815	4.30535	44.8188	50.5921	43.3385	56.4235	34.773	50.8269	26.2078	242.488	54.8896	103.427	23.07	123.654	138.776	60.0668	175.719	45.5799	51.1524	71.3531	18.2737	5.82784	10.9904	22.9379	125.603	83.2707	189.919	106.939	76.8159
81.5364	2.22047	0.113536	27.948	117.468	10.6416	157.49	93.5448	50.0482	109.498	0.0457762	9.58126	3.06473	1.8354	5.82503	41.5527	1.04287	34.4352	48.213	37.8304	0.232684	69.4871	3.80139	41.997	49.3846	51.624	50.3113	29.9765	46.9447	24.428	259.11	56.3972	101.22	20.7774	115.468	148.706	57.2972	165.744	41.8376	47.0441	71.9604	16.4113	6.78787	11.8709	35.2099	147.911	81.0066	176.584	112.376	73.0765
81.6363	7.3838	0.104114	26.1454	112.507	10.035	152.113	90.6535	60.9559	104.322	0.0407568	8.27466	2.7458	1.68043	4.95375	36.0966	0.944273	54.4552	54.0879	36.2132	0.185766	63.5108	3.35299	37.6721	46.4181	52.7409	51.5111	25.6458	49.2142	34.4417	259.919	56.3788	95.9874	18.5898	107.144	151.096	53.8505	154.578	38.1557	42.7186	69.6679	16.9945	7.23001	12.9623	40.934	154.679	76.0063	160.844	109.681	66.662
81.7362	9.56223	0.0956687	24.1876	105.999	9.33128	143.566	89.1411	65.4065	97.9979	0.0362502	7.14611	2.46036	1.53866	5.14962	32.5385	0.8549	119.73	55.2354	33.4372	0.147857	56.9702	3.96965	34.2593	43.1763	50.2782	48.7941	21.8264	47.0037	36.8708	257.045	54.4926	89.2369	28.3107	99.9203	148.44	50.064	185.749	34.6179	48.4216	70.854	16.9108	7.32704	13.2809	42.4059	165.481	69.6321	144.595	102.57	59.255
81.8361	10.1097	0.0881036	22.174	109.123	8.58428	133.344	85.8324	65.8148	111.13	0.0317206	6.172	2.20499	6.99331	14.9538	59.8087	0.773761	154.624	59.4992	30.1433	0.117411	64.9838	4.0888	30.1929	39.2674	55.7604	50.8093	18.5084	42.7835	35.7878	245.843	51.5975	81.8869	31.9343	92.5954	142.523	46.6698	201.29	31.2764	50.5872	68.9673	16.3854	7.19953	13.101	41.2259	166.267	62.7421	128.87	93.3499	51.7878
81.936	9.80322	0.0813221	20.1751	110.108	7.82661	147.148	81.3346	64.0605	120.943	0.0274189	8.00083	1.97633	10.3989	20.2673	75.5354	0.70002	169.527	59.4219	26.7232	0.0931133	66.0663	3.9471	31.5717	50.0538	58.866	48.5873	17.5544	38.2395	33.2077	255.062	54.0547	74.4837	32.1717	85.4421	134.623	61.3816	206.055	28.1602	60.0666	69.8162	15.8864	6.93082	12.6108	38.4948	180.131	72.3912	114.195	83.4186	44.747
82.036	25.5957	0.0752421	18.2391	111.465	7.08631	152.167	86.2585	60.7795	123.155	0.0236352	8.56349	1.77138	11.5604	22.5963	81.1785	0.632822	171.609	56.7033	23.4063	0.0738503	63.2793	3.6787	30.0167	58.1125	57.0293	44.1782	15.9859	46.3944	40.6707	251.43	53.6651	67.341	30.621	78.6134	125.631	69.0784	220.985	26.79	64.3541	67.7552	15.1111	6.57752	11.9383	34.9562	180.537	74.7682	100.795	89.5601	38.3589
82.1359	32.0852	0.0698163	26.8406	118.966	6.37738	150.062	87.5804	59.4509	120.713	0.0207071	8.42081	1.58772	11.6268	22.9961	80.5683	0.571966	165.779	58.1904	20.318	0.058671	63.7147	3.35841	27.1494	60.3244	52.8734	38.8545	14.1749	47.2078	43.1692	239.964	51.6552	73.0858	28.2134	78.2059	116.172	77.5193	224.802	38.871	65.038	63.9367	14.1729	6.17753	11.1696	31.1006	172.994	72.7501	88.731	88.425	45.0245
82.2358	33.508	0.064928	35.593	120.103	5.71098	150.317	86.3179	64.4285	115.54	0.0176726	7.90889	1.42303	11.1793	22.199	90.6913	0.516553	155.361	69.4536	21.9718	0.0467892	60.6919	3.02713	35.5742	58.9188	58.0527	33.3766	12.3575	46.6874	41.7475	252.071	61.5519	73.4883	25.4819	75.9148	106.858	80.7049	221.159	45.8511	66.0792	80.7501	13.1519	5.75617	10.3615	27.2412	161.094	68.2582	87.8221	88.3858	59.5335
82.3357	32.2927	0.0605157	44.0427	116.821	5.0931	154.244	83.2569	68.8709	108.879	0.0173301	7.22637	1.27528	10.5104	20.7066	92.2733	0.465934	142.575	73.1938	21.7883	0.037506	55.9208	2.70645	37.1522	55.4009	57.2797	28.1736	14.2864	55.9242	38.6675	295.036	65.1809	70.8315	28.1373	78.329	109.824	80.4072	212.675	49.2238	64.5421	88.3445	12.1041	5.32988	23.3388	23.5682	200.685	62.5275	102.385	95.6477	63.4007
82.4356	29.8162	0.0565303	48.7893	111.129	4.52588	151.392	78.9989	69.1541	101.527	0.012987	6.48825	1.1428	9.76579	18.857	88.7142	0.419787	128.873	72.1821	29.9422	0.0302403	50.432	2.40679	35.3007	53.9177	53.6314	24.3903	19.9826	58.2461	35.0313	331.064	65.0946	71.1452	29.0839	77.2604	108.702	94.2172	201.22	50.0888	66.9851	89.8467	12.1309	4.90921	31.2155	35.6597	216.472	56.3354	139.619	94.8291	71.4343
82.5356	26.8457	0.05292	50.8154	104.25	4.00945	158.841	74.0001	66.9231	93.9835	0.00771648	5.75868	1.02395	9.01625	16.8728	82.2804	0.377832	115.18	68.3204	33.0528	0.0245272	44.8293	2.13277	31.9175	50.5797	51.0132	20.7109	21.5747	55.4541	31.3613	358.938	62.8805	68.5298	35.1425	74.2103	104.915	100.378	188.118	49.2514	66.3502	87.4536	13.4013	4.5011	35.3054	42.6664	216.444	50.1561	156.305	89.5273	77.1112
82.6355	23.7967	0.0496327	50.8816	96.92	3.54257	158.023	68.6326	63.2557	86.558	0.00019811	5.07149	0.917273	8.29492	14.8964	74.4558	0.339649	102.058	62.8959	33.1312	0.0199697	40.8163	1.88583	28.0303	46.2774	46.8175	23.6614	20.9983	50.3864	27.8915	363.065	59.5197	64.3485	36.4898	87.7878	99.4701	101.429	174.282	48.9563	63.6861	82.6948	13.8695	4.11021	38.5993	44.8318	230.924	44.2657	157.534	89.0176	75.327
82.7354	20.8831	0.0466023	49.5733	102.225	3.12295	152.105	69.9026	58.8507	79.4318	-0.00864281	4.44248	0.821364	7.61613	13.0141	66.1884	0.305136	89.8271	56.7628	31.4783	0.0162697	36.518	1.66528	24.1726	41.5899	42.0874	23.7379	19.3666	44.5627	24.7142	352.317	55.6127	59.4394	35.2963	92.8809	118.136	111.13	160.332	52.1827	68.6611	76.6219	19.9882	3.73977	39.5778	43.9542	229.503	152.445	160.015	93.1729	69.9035
82.8353	18.2055	0.0438303	47.338	101.903	2.74765	143.226	69.0472	54.1547	72.7048	-0.0183541	3.87702	0.735094	6.98496	11.2746	58.062	0.273761	78.6454	50.474	28.9236	0.536878	32.2828	1.46887	20.6008	36.8834	49.2003	23.4485	17.3076	38.7658	21.853	332.742	62.9641	54.3083	32.8325	92.9043	130.297	114.147	146.69	52.8627	69.6557	79.8148	101.978	3.39249	39.064	41.2736	242.298	213.286	153.504	90.7412	62.8113
82.9353	15.8007	0.041287	44.5139	105.967	2.41352	138.268	66.7079	49.4464	66.4247	-0.0280445	3.37473	0.65763	6.40205	9.70106	50.4156	0.245148	68.5663	44.3728	29.8871	0.820834	28.2991	1.29466	17.4192	32.3789	49.8806	21.7542	15.165	33.371	19.3002	354.654	65.0865	49.2524	29.831	97.1513	134.671	112.777	133.632	51.8234	67.9653	78.8585	153.628	3.06971	37.6215	37.6301	239.394	320.304	142.524	84.7449	55.2891
83.0352	13.6718	0.0389334	41.3537	104.815	2.11723	142.737	64.5595	44.8944	60.6061	-0.0357484	2.932	0.587906	5.86588	8.30016	43.4261	0.219262	59.5758	38.6605	28.9043	0.948615	24.6578	1.14082	14.6507	28.2003	56.2969	21.203	13.1172	30.9747	17.0342	355.242	64.1387	65.5119	26.7037	96.5507	133.787	108.612	134.797	49.6649	64.5431	75.3215	183.654	2.77225	35.6334	33.5806	230.493	418.348	129.706	88.5794	53.874
83.1351	11.8044	0.0367155	38.0429	100.731	1.85518	140.625	61.4171	40.5944	55.2434	-0.0510174	2.5438	0.524954	5.3734	7.06814	55.451	0.195903	51.6204	33.4414	26.8633	0.976394	21.3914	1.00497	12.2773	24.4074	56.2304	19.5101	11.2477	52.9366	15.0284	366.727	61.4611	72.2022	23.6733	93.1641	156.798	102.772	131.87	46.819	60.0827	70.2885	198.46	2.50102	33.3572	29.4825	215.314	482.309	116.535	86.2025	64.947
83.235	10.1764	0.0345858	34.7146	95.1112	3.65039	134.5	57.6499	36.5954	50.3189	-0.0614218	2.20463	0.46799	4.92054	5.99501	59.8765	0.174605	57.9547	50.0935	33.5358	0.942929	18.4988	2.16962	28.0696	29.4498	52.9879	17.6544	12.7014	59.9616	23.3181	360.409	57.8805	73.1783	20.8515	88.2722	167.585	96.0383	132.046	43.593	55.0813	64.4998	202.729	8.41867	30.9636	25.5553	197.091	497.707	103.823	86.8902	66.7022
83.3349	8.76276	0.0325365	31.462	88.8007	11.7678	126.095	53.5346	32.9166	45.8083	-0.0688926	1.90902	0.416435	4.50381	5.06751	59.579	0.155274	73.9115	57.9861	35.6184	0.874516	41.1491	2.65928	37.9302	31.1475	48.3728	21.6487	12.622	63.0508	28.5037	351.267	53.9015	70.8607	23.1613	82.6631	170.002	98.3836	128.541	40.2041	49.8881	58.4507	199.872	12.0226	28.5633	21.9236	205.032	484.046	99.2995	82.9365	63.524
83.4349	7.53862	0.0305395	29.0639	82.3039	22.1398	135.393	49.2762	29.5584	41.6841	-0.0741557	1.65178	0.370038	4.12255	4.27091	56.4956	0.137588	80.5921	60.1867	38.4624	0.788722	51.5061	2.77869	40.0381	40.1196	43.3479	22.4278	11.7756	84.9576	37.126	332.727	49.8746	66.7576	23.1666	76.8156	166.818	97.0531	122.685	36.8048	44.7421	52.4632	192.359	14.0328	26.2264	18.6487	203.857	454.039	92.0321	83.6121	57.9856
83.5348	6.48057	0.0285717	26.6103	75.914	28.5184	136.526	45.0234	26.5098	37.9178	-0.0799403	1.42823	0.328535	3.77769	3.59033	51.9119	0.122385	81.3332	59.9159	38.1122	0.69695	54.568	2.70213	38.24	43.6973	39.7519	27.8851	10.5971	90.7606	38.7794	318.877	45.9064	61.7986	26.9815	71.014	160.031	103.278	115.434	33.5014	39.8009	50.6702	181.96	14.9635	23.9954	18.5179	194.384	415.853	83.66	79.7199	51.5643
83.6347	5.56732	0.0266141	24.1813	69.794	32.0075	144.892	40.8813	23.7536	34.4816	-0.0825029	1.23405	0.291588	3.44908	3.01144	46.6627	0.109691	78.4171	57.056	35.9609	2.42061	57.3265	6.44953	41.8735	43.8676	35.7191	29.0612	9.32665	97.6642	37.2398	315.954	42.1037	56.5468	32.811	65.4217	151.053	104.298	107.462	30.3661	35.1635	47.6555	169.936	15.1672	21.8944	17.5335	192.184	374.628	97.051	84.6182	45.0791
83.7346	4.77982	0.0246286	21.8333	64.0277	33.4388	145.122	36.9216	26.026	33.763	-0.0806135	1.06574	0.259006	3.15426	2.52089	56.2884	0.0920763	73.3888	52.748	32.8941	3.32794	64.5564	13.5783	40.6856	41.9802	31.7022	27.8032	17.8063	94.4332	34.3717	304.776	40.7451	51.3344	34.1596	70.0388	147.818	101.914	100.187	28.6213	32.4911	43.9826	157.168	14.8962	19.9357	21.2962	189.938	333.505	99.4263	91.8312	53.4373
83.8346	4.10128	0.0226396	19.6042	58.6509	33.4346	146.572	33.1904	40.5596	32.2918	-0.0758055	0.920211	0.230781	2.88544	2.10656	60.2096	0.0805896	67.2792	58.2514	30.7738	11.1738	78.2007	16.56	37.2447	38.9405	27.9224	25.2875	20.9394	90.5708	31.0815	286.677	38.6108	46.3492	33.0881	70.5055	153.874	104.78	92.6201	26.6767	29.6135	43.0191	144.265	14.3252	18.1232	28.7322	180.429	294.313	95.8235	97.703	75.6674
83.9345	3.51698	5.91687	28.0359	53.6711	32.4584	147.971	36.6147	47.9019	47.4066	-0.0693521	0.795052	0.206608	2.63505	1.75761	59.6022	0.0587887	60.7627	58.9858	27.991	15.2955	81.7044	17.2652	32.9541	44.6357	29.0452	36.1614	21.9591	82.6288	38.2337	264.95	45.1576	44.2883	33.4245	77.101	153.559	103.562	85.0686	24.6542	38.1746	41.0374	131.635	13.5743	16.4555	33.1221	172.18	258.032	89.2158	95.9999	82.5439
84.0344	3.01413	6.91838	33.196	49.0793	30.8535	143.774	38.1206	50.6591	55.0719	-0.0623903	0.687918	0.185794	2.39734	1.46448	56.3428	0.0433765	54.2683	61.4942	24.9736	16.9772	79.4485	16.7671	32.1126	46.0366	37.0503	39.7777	21.0697	86.2578	39.169	272.246	52.7868	46.9338	31.8603	78.49	149.043	107.115	77.7344	49.6705	42.5891	39.79	125.42	12.7257	17.4753	34.1666	159.899	238.282	81.3326	101.36	81.0473
84.1343	2.58159	14.9042	35.928	44.8579	28.8689	136.248	38.2301	50.5599	58.0068	-0.0550699	0.59616	2.84466	2.1841	1.21886	51.6707	0.0359914	74.4976	66.4773	24.5486	17.1127	78.3381	15.6766	29.9308	57.3638	45.3025	40.235	19.2757	97.182	40.4364	266.792	55.4072	46.5981	32.9167	76.8228	153.567	106.28	70.7452	65.018	44.0915	44.0499	117.765	16.4047	17.6197	33.1302	153.355	215.904	73.1566	114.916	75.3062
84.2342	2.20973	15.7828	36.886	45.9909	37.3102	127.98	37.348	52.9289	57.9968	-0.0480971	10.2601	5.50226	1.98845	1.01347	46.3888	0.0237658	83.832	66.5227	23.0495	16.3159	73.7157	14.3369	26.7657	68.228	46.7639	37.8489	29.2149	147.551	53.9716	253.633	55.0672	44.5771	41.902	73.4397	152.249	102.652	72.7543	73.4391	43.602	45.0958	109.365	18.3436	19.6726	30.882	156.345	193.01	73.0252	124.65	69.1436
84.3342	1.89023	14.8974	36.5733	49.6529	41.9402	118.467	35.7858	52.5171	59.7861	-0.0411745	14.8921	6.50467	1.80918	0.84204	41.0004	0.0166692	86.0589	63.5561	21.0152	15.0021	67.3975	12.9361	23.3468	71.6682	44.8112	34.0538	32.3542	163.513	58.0115	257.512	53.0404	41.6745	44.4319	75.792	147.113	97.329	72.0848	77.4374	50.1828	44.0779	100.705	19.1023	20.4083	28.0084	165.307	192.707	69.3808	123.735	61.7153
84.4341	1.61587	13.651	37.2733	50.114	43.8546	127.1	41.7335	50.4453	59.0298	-0.0345374	18.1288	6.66748	1.64179	0.699155	41.049	0.0123573	83.854	65.606	18.7793	13.4463	66.8509	11.5735	20.0456	71.6818	41.2954	29.7317	31.8683	165.851	56.4044	250.48	50.1137	38.382	46.9141	76.2644	139.6	106.225	70.8192	77.9232	52.8692	51.3332	92.1159	19.0757	20.2894	24.896	172.472	184.13	64.0454	123.63	54.0868
84.534	1.38048	12.4047	36.7692	68.9862	43.8748	128.103	45.4289	47.446	56.7607	-0.0281646	18.9192	6.42128	1.49025	3.41015	53.8572	-0.00143582	79.0357	63.9001	16.543	11.8254	63.9051	12.4437	17.034	68.4386	37.2137	25.4027	31.4886	160.971	52.3828	240.33	46.7686	55.9341	45.7727	74.137	130.721	111.516	68.0449	76.0479	52.8709	54.8385	83.8156	18.5411	19.633	21.7908	175.368	170.741	58.0713	117.259	46.822
84.6339	1.17874	11.2451	35.4374	77.4804	42.612	148.989	46.9057	43.9923	68.6776	-0.0221973	27.5879	5.99189	1.35591	17.3826	58.8281	-0.0159083	72.8205	61.8021	15.2322	10.2486	60.7358	12.2708	14.3748	63.3837	45.2402	21.3533	29.2858	175.208	47.5243	251.178	69.9113	63.7315	42.7907	70.5723	121.194	111.68	64.3419	72.6474	51.4767	55.0081	75.9418	17.6924	18.6553	21.8174	169.516	155.152	80.9945	126.507	40.1913
84.7339	1.00605	10.1869	33.5628	79.7842	40.5171	156.846	46.7741	42.4166	73.7609	-0.016764	30.7905	5.49612	1.22444	25.1325	58.9077	-0.0165507	66.0097	57.7416	18.4213	8.77917	64.5663	11.5715	12.0739	57.468	46.5947	20.0071	27.9218	175.948	45.9857	248.698	80.8618	66.2394	38.9987	66.2881	115.538	108.535	60.1219	71.5599	48.8078	53.0689	92.7644	16.6642	17.5018	23.4288	158.762	150.316	101.581	125.226	47.1169
84.8338	0.858425	9.22662	31.3581	78.4858	37.92	161.489	46.2229	39.9951	74.5653	-0.0118837	30.9063	13.0239	1.10512	28.7297	59.7426	-0.0170175	67.3127	52.6688	19.2948	7.44928	63.3682	15.6918	24.3231	54.3422	49.9551	17.9535	31.9556	164.491	42.6055	238.047	84.4541	65.0614	36.2333	61.7225	108.56	104.417	55.6786	80.7399	45.3798	49.8724	102.793	15.549	16.2698	29.4391	145.584	158.587	107.564	121.465	55.2186
84.9337	0.732399	8.35655	28.9803	75.1776	35.0583	158.842	49.7038	37.1484	72.7635	-0.00759289	36.7149	15.9906	0.990341	29.6268	57.3254	-0.0246724	71.3752	47.2081	18.8046	6.27111	65.9626	33.2361	52.9982	57.9982	48.7517	15.6454	31.9458	147.929	38.6054	226.276	83.7062	65.2381	32.8964	57.1376	100.917	128.713	53.425	84.5967	41.5618	46.0033	106.574	14.4091	15.023	40.9026	131.545	156.199	114.934	113.156	56.0339
85.0336	0.624965	7.5686	33.1491	107.061	32.1007	151.761	60.1709	34.1448	69.4445	-0.00381231	41.2261	16.6342	0.891763	28.8335	53.0989	-0.0391953	70.8994	41.7574	18.688	5.24419	64.0126	40.5835	63.1634	57.5664	45.3786	29.4013	35.3866	135.271	34.5643	228.094	80.4936	62.7743	29.4338	52.686	93.0459	143.911	50.4663	84.7876	47.7134	41.8534	106.095	13.285	16.3594	45.8582	117.604	147.696	113.23	106.722	54.5471
85.1335	0.533454	6.85512	35.1873	121.722	29.1644	142.173	66.0733	31.151	65.312	-0.000427886	41.4978	16.1365	0.809384	27.0434	48.0061	-0.042701	67.6728	36.5587	23.2628	4.36045	59.6617	58.7236	76.7682	54.6949	41.1338	35.0472	34.8589	120.092	30.7419	223.893	78.211	58.9047	26.0856	48.4516	85.2523	149.517	47.1181	82.5236	50.1976	37.6818	102.797	12.2013	22.7744	46.6231	155.207	136.008	106.78	97.6687	53.7923
85.2335	0.45555	6.20912	45.9066	126.092	26.3277	131.356	68.5948	28.267	60.8154	0.00265566	39.4906	15.1177	0.72792	24.7253	43.3863	-0.0353927	62.9015	33.438	24.6763	3.60773	65.9058	65.1089	106.008	50.486	36.7036	35.8581	33.6249	104.719	27.2405	225.702	74.3009	54.3869	22.9718	44.4762	77.7166	148.782	43.6044	78.6831	50.155	34.4385	97.7179	11.1719	26.182	45.2002	171.132	122.992	98.1216	92.6748	60.6733
85.3334	0.389256	5.62421	52.195	132.553	23.6411	120.147	68.6585	25.5492	56.237	0.00555863	36.37	13.8994	0.654601	22.1897	38.5338	-0.0433859	57.3851	31.2871	24.2168	2.97201	66.3065	77.8339	134.76	45.6637	32.4355	33.954	30.8552	100.363	24.0869	218.552	69.5871	49.6776	20.143	40.7759	79.9671	143.981	40.0797	73.8974	48.4305	35.5825	91.5962	10.2025	27.5879	42.1275	173.139	109.794	88.7112	114.999	60.5207
85.4333	0.332839	5.09458	55.2123	153.04	21.1342	109.077	66.9799	23.026	51.7495	0.00832098	32.8163	12.6448	0.584201	19.6359	50.2132	-0.0495354	56.5896	28.5692	25.3605	2.43887	78.344	82.3757	226.526	40.6916	28.4905	49.3081	27.489	105.867	21.2723	206.11	64.5689	45.0439	17.611	42.6243	87.7444	138.111	36.6473	68.6146	49.6818	34.9809	99.0299	9.2948	27.6862	38.204	166.859	97.0906	82.4088	121.629	56.7341
85.5332	0.284814	4.615	55.8579	180.813	18.8219	98.4735	67.8424	20.7074	47.4546	0.010945	29.2157	11.434	0.518399	17.1866	54.6911	-0.0515419	53.7633	25.6268	24.7126	1.99442	80.956	80.6072	347.187	35.8551	24.9292	54.5295	24.8685	104.61	23.8085	190.842	65.234	40.6352	15.3662	42.352	111.695	130.312	33.3698	63.1477	48.8361	33.3009	120.043	9.79375	26.9538	33.9561	155.967	95.799	75.0214	121.463	62.9984
85.6332	0.243902	4.18077	54.8246	190.719	20.3188	96.0345	70.4822	18.5924	43.4075	0.0135198	29.1454	10.3029	0.457363	14.9121	54.6811	-0.0504616	80.3406	22.6792	23.0774	1.6258	82.1303	75.6899	381.215	33.4495	21.9127	53.8291	21.9598	96.981	23.5382	174.383	63.4457	36.5277	15.2717	40.8612	124.383	121.494	34.2757	57.7107	46.6229	31.0035	130.643	9.84951	25.7164	29.7191	152.648	90.6848	67.4181	127.276	62.3825
85.7331	0.209012	3.7876	52.643	192.411	20.7409	91.2323	70.5822	16.6731	39.6339	0.0161165	27.5961	9.26474	0.404626	17.8591	52.0107	-0.0642383	93.242	19.8609	20.9636	1.32147	78.5706	69.4029	370.86	45.379	25.0904	49.9144	19.0919	86.7957	22.0371	168.17	60.3096	32.753	14.4269	50.7092	129.279	112.278	33.9334	55.5519	43.574	28.4024	134.022	9.76055	38.7488	25.6958	155.165	83.5712	67.857	124.031	58.2409
85.833	0.179176	3.43155	53.1276	222.26	20.423	99.3745	68.8812	14.9378	46.5636	0.0187781	26.2595	8.32127	0.354224	29.3186	47.8931	-0.0804464	97.2606	17.2494	18.6853	1.07131	72.5882	62.7268	339.724	50.4967	35.8472	60.233	16.4276	76.0626	20.0775	170.832	59.7545	30.7766	15.3063	54.8112	128.881	116.324	32.7758	52.5397	40.0715	25.7068	132.504	9.44163	45.8871	34.9705	149.961	75.6138	68.167	115.878	52.5269
85.9329	0.153556	3.10914	62.3783	246.935	19.6135	101.025	65.9473	18.7017	49.3169	0.0215882	29.3792	7.46876	0.311997	34.9929	46.0157	-0.0843421	95.6924	14.8837	19.3711	0.866491	70.4551	56.1834	300.709	51.2845	39.0769	61.9656	20.2158	75.0597	18.0292	166.222	57.4488	28.4419	14.9704	58.1084	125.005	122.703	31.1113	49.0422	36.3847	39.9845	127.775	8.98342	49.0891	38.8879	147.734	67.526	64.9955	122.125	46.3488
86.0328	0.131491	2.81713	67.2016	280.292	18.4945	98.59	64.823	31.2216	49.4656	0.0245515	29.522	6.70094	0.276592	36.8757	42.6601	-0.0919644	105.882	17.1083	18.7691	0.699362	65.6734	50.0332	260.622	49.4319	38.4303	58.8569	30.9385	69.5375	16.0617	157.273	55.5496	25.9948	14.4058	58.1871	118.942	133.282	34.4265	62.6001	32.6993	47.4965	121.041	8.45049	57.1039	45.3246	140.054	101.88	74.3681	119.385	40.3088
86.1328	0.11241	2.55259	68.7953	290.124	17.4712	93.7037	62.3995	37.7419	48.0384	0.0276263	33.2141	6.01077	0.240122	36.3569	39.9055	-0.101444	107.727	17.6969	17.4644	0.563451	69.1512	44.3905	222.84	46.075	35.9194	53.2863	34.3619	62.2092	14.2454	162.721	55.2225	23.5799	13.3595	61.6368	111.603	144.723	44.0123	69.8965	42.3619	50.4651	113.165	7.87454	64.2296	47.014	129.494	117.304	75.7156	112.357	40.3184
86.2327	0.0960599	2.31292	68.0842	286.232	16.2698	87.4634	59.1166	40.3567	70.3849	0.0308667	33.464	5.39104	0.211745	34.3943	44.3439	-0.108254	104.401	17.2615	18.6277	2.60873	67.5238	39.2884	188.836	43.5161	32.6373	46.7253	34.2586	63.6892	12.603	164.683	53.1982	21.2781	12.115	63.3959	103.62	155.351	49.1506	72.8018	47.3667	50.4599	104.75	7.29432	68.4699	45.7406	117.69	120.972	72.7266	118.896	42.8951
86.3326	7.12914	2.09576	65.7772	274.649	14.9828	90.5916	55.3076	40.5298	89.658	0.0341967	31.8619	4.83476	0.183562	31.6387	44.8144	-0.125409	110.213	16.2215	25.3344	3.699	63.1706	34.7168	159.057	52.1923	31.0145	40.0489	32.0177	78.7977	11.1341	159.864	50.2678	19.1311	10.8313	62.4182	95.4369	157.68	58.6818	72.6903	49.0999	48.5804	100.072	6.7228	69.1894	51.8936	114.429	117.609	68.2691	125.639	41.6013
86.4325	10.2653	1.89895	62.4134	276.414	17.6046	101.072	51.2217	39.227	98.5376	0.0375379	29.3535	4.33556	0.16113	28.5234	42.9098	-0.13374	109.202	23.9501	27.8567	4.16244	57.5403	30.6441	139.33	55.5237	28.4481	33.7462	30.2021	85.5742	9.82855	151.023	46.9153	17.1567	9.59404	59.8877	87.3541	154.582	65.1008	70.5657	48.5955	55.9667	94.1507	6.17102	67.6593	53.0898	107.576	110.293	77.7998	122.998	38.3823
86.5325	11.2554	1.7205	58.3986	268.375	18.8673	104.116	47.0421	37.0812	118.606	0.0407758	26.491	3.88769	0.141056	25.3294	39.69	-0.139221	104.065	27.583	27.8665	4.22682	51.4955	28.5189	119.957	55.0091	40.104	30.5858	38.479	83.0934	8.67205	149.244	43.4323	15.3582	8.44574	57.2963	84.2069	148.08	74.0648	67.155	51.8485	58.541	87.5696	5.647	64.7486	51.2203	114.883	101.001	79.0634	124.446	52.5631
86.6324	27.9042	1.55861	54.0341	255.012	19.1728	102.441	42.9012	34.5024	127.076	0.0438448	23.5877	3.48586	0.124305	22.2319	35.8475	-0.140083	96.6198	31.3809	26.4443	4.04963	46.4192	26.0083	102.121	52.2041	48.5298	26.8391	40.1894	76.32	7.64964	152.394	39.9903	35.7673	7.4041	57.81	81.2031	139.578	77.9558	62.9802	52.2624	63.8975	80.7342	5.15492	61.0472	49.5771	114.236	90.9792	75.8657	118.9	64.9746
86.7323	34.6933	1.4117	49.5403	239.717	18.8215	97.8946	38.8916	31.753	128.288	0.0466965	20.8133	3.12531	0.108071	19.3335	31.8231	-0.136797	88.0722	40.5346	24.2794	3.73654	48.5175	23.4275	87.8146	48.3881	54.9345	27.5111	44.1463	67.9337	6.7468	148.762	36.6863	49.903	6.47276	57.6744	82.0501	130.035	91.2916	58.4114	59.1464	64.8976	73.9216	8.03404	56.9514	50.8753	110.829	80.9863	70.4507	109.723	67.421
86.8322	36.1183	5.85817	45.0753	223.159	21.1185	91.7226	35.0757	28.9966	125.083	0.0492281	18.2518	2.8017	0.0966376	16.6879	27.9235	-0.130543	79.2057	44.2889	21.8023	3.35833	47.1879	20.9366	74.6967	43.8974	54.94	26.0763	44.6937	75.9582	5.95008	141.058	33.5713	55.9966	5.64774	55.7804	81.9197	120.105	156.907	55.9321	61.7318	63.1148	67.315	9.6808	52.7233	49.1761	127.44	71.4652	73.3369	117.586	64.5568
86.9321	34.7556	22.5236	40.7493	206.424	22.059	88.4774	31.4926	26.3317	119.423	0.0513224	15.9369	3.35919	0.084622	14.3164	39.1729	-0.122893	70.5131	44.585	19.2743	2.96032	44.04	19.6602	72.8035	52.1352	51.8066	26.0855	42.1141	77.0754	5.24722	134.069	38.0263	57.2693	6.8835	52.9285	79.5344	127.666	260.447	52.6938	61.367	59.6442	61.4933	10.4857	48.5326	45.7415	131.735	68.9519	71.283	122.222	68.4446
87.0321	32.0656	24.9529	36.6358	199.911	22.0537	83.4352	41.5367	23.8143	112.342	0.0528799	13.8739	3.4628	0.0748628	12.2196	43.9339	-0.115477	72.3091	43.7389	20.2646	2.57061	40.0529	18.0277	66.7587	54.7261	50.5087	24.3792	38.1245	79.1497	4.62724	140.118	40.165	55.7459	13.4557	49.6119	75.7233	128.822	363.887	64.1208	68.5802	65.0035	69.5558	10.7239	44.4859	41.4218	128.587	64.3457	66.7008	122.941	66.2642
87.132	28.8611	23.8019	44.2566	192.21	21.4084	77.4506	47.6074	21.4728	112.978	0.0537677	12.0523	3.34449	0.0649411	10.3856	44.617	-0.109585	81.0938	42.205	25.476	2.20561	35.808	16.2935	59.1278	53.8025	46.9888	26.38	33.6796	74.8353	4.0804	138.733	40.0556	52.6894	16.201	46.1309	71.0872	125.822	492.946	71.9311	74.9939	68.6599	92.9205	10.9762	40.6463	50.7953	121.191	58.7268	60.9974	126.4	66.243
87.2319	25.5816	21.8729	48.4192	181.534	20.3486	71.086	56.7583	19.3182	109.894	0.0539766	12.9219	18.275	0.056908	8.79493	42.8507	-0.10672	83.1042	39.373	27.139	1.87376	45.3818	20.2511	53.5367	50.8066	45.5791	25.7513	29.2893	67.7332	3.59812	132.79	38.6606	48.8797	16.7963	42.6642	66.0299	120.236	654.252	75.1203	78.9295	68.4113	105.845	11.2161	37.0478	53.9992	111.61	52.7723	54.9766	136.892	77.5999
87.3318	22.4533	19.8913	50.0487	169.512	19.0391	77.5911	61.8143	17.3504	104.661	0.0534823	12.7157	24.5253	0.0506851	11.0729	49.273	-0.106188	96.2421	35.8766	26.6958	1.57843	48.3262	21.2742	47.0568	48.9428	42.286	23.7162	32.4539	65.7237	3.93504	124.239	40.3499	44.7906	16.2332	39.315	60.8384	128.463	802.883	75.1313	78.8845	70.3928	111.465	11.0695	33.705	53.3034	102.572	46.8937	49.0817	135.776	78.7264
87.4317	19.5813	18.0347	49.8601	186.318	20.1279	78.9718	63.8432	16.3423	100.396	0.0522269	13.8361	26.325	0.0456219	11.9634	50.6825	-0.104938	116.265	32.1323	25.0754	1.31981	47.4716	25.8122	40.6025	60.6132	51.1891	21.0402	31.9743	74.447	16.5247	114.384	39.977	40.7031	15.0923	36.1394	59.0229	130.018	879.234	73.018	76.1889	69.024	112.071	10.6766	30.622	50.2756	92.8267	41.3291	43.5426	150.836	74.4855
87.5317	18.5266	16.3369	53.162	189.797	20.2796	77.1252	63.6774	15.1676	94.7415	0.0502182	16.3136	25.9106	0.041374	11.9659	49.0501	-0.101717	123.678	28.4054	22.8677	1.09618	44.5702	33.7495	46.8701	64.8842	53.5595	20.0685	29.69	73.651	23.61	116.046	38.4336	36.777	22.0882	33.1643	56.1628	127.249	905.643	69.5443	89.1837	65.5944	122.993	10.1348	30.4246	45.981	83.0844	60.4705	40.3445	151.567	67.7248
87.6316	28.0527	14.795	54.0623	185.569	19.7923	73.3393	61.9614	13.9335	106.409	0.0475565	17.3427	24.458	0.0375788	11.4258	45.6946	-0.108168	125.791	24.8568	22.3751	0.904819	40.6909	36.1421	47.4311	64.5104	51.6647	18.2168	33.8066	68.3233	25.3732	112.823	36.27	33.0971	33.6773	30.3988	52.6993	121.765	898.26	65.2594	94.8262	60.9931	137.114	9.51131	29.426	41.1277	73.7637	81.1721	36.6679	144.235	60.0736
87.7315	31.2401	13.3976	53.2563	177.088	26.0936	68.4792	59.1907	21.0549	110.184	0.0442873	21.5617	22.5794	0.0341732	10.5787	51.0376	-0.106522	130.676	21.5765	29.2349	0.742495	36.4722	35.5701	44.3628	61.3594	47.786	16.5936	36.4629	61.1704	24.6685	106.69	33.8229	29.7019	45.0362	44.1875	50.7412	114.691	868.702	60.5532	95.3808	61.2818	142.652	8.8518	27.9449	36.1727	71.3865	187.918	45.2764	132.763	52.4299
87.8314	31.0467	12.1318	51.2762	166.463	32.1722	63.1189	55.7426	24.6116	109.082	0.040482	22.6966	20.5881	0.031068	9.58226	51.7209	-0.107548	128.248	18.6073	31.6447	0.605891	32.2827	33.5042	39.7516	56.8101	43.156	31.4329	35.4713	53.6187	22.9087	98.9784	47.2246	26.6022	50.2331	50.775	67.5179	106.803	825.264	75.2355	92.5281	71.2993	142.328	8.18639	26.198	31.3982	66.9094	302.752	49.1094	119.93	45.2579
87.9314	62.6431	10.9855	50.9605	154.964	37.7552	57.6313	51.9012	27.3235	105.07	0.0362055	22.125	18.6395	0.0282648	8.53983	49.6064	-0.107253	121.455	15.9617	31.3962	0.491777	28.3238	30.7737	55.2717	58.4943	38.4218	37.5416	32.7058	46.3818	20.7833	95.0589	73.1205	23.7924	50.343	57.227	140.242	140.55	773.819	83.2251	92.4937	74.9609	138.115	7.53463	24.3318	26.9666	61.388	409.298	48.7451	112.165	77.1706
88.0313	74.969	9.94745	49.3851	143.342	40.4368	55.0945	47.8777	28.0076	99.4247	0.0317378	20.6714	16.8054	0.0256052	7.51647	45.935	-0.10642	112.278	13.6325	29.6461	0.397124	24.6944	27.8372	58.9013	61.6556	33.9068	42.0734	29.2235	39.7824	18.6202	89.1453	119.659	21.2581	47.78	59.1589	184.333	279.299	718.482	86.2167	118.535	77.6383	131.435	39.7245	22.4428	22.9595	55.4894	484.375	46.1647	102.088	113.826
88.1312	76.8655	9.00745	61.7621	132.031	41.076	51.6335	43.8264	38.391	92.9681	0.027251	18.8222	15.1151	0.0229224	6.55108	41.5195	-0.103853	102.024	11.6011	27.1304	0.319191	21.4322	24.9402	56.5124	60.7606	29.7569	41.8098	43.0754	33.933	24.0167	97.2245	179.625	18.9802	43.9496	68.8458	208.28	464.638	662.087	104.525	135.654	76.4382	123.302	59.4894	20.5929	19.4061	49.6228	506.172	42.5311	91.2309	132.29
88.2311	73.3928	8.15628	68.7907	123.609	40.3138	52.5633	41.981	43.3097	86.2195	0.022883	16.8579	13.5752	0.0199972	5.66476	36.8781	-0.0925831	91.5381	9.84223	24.3075	0.255556	18.5391	22.2073	51.3749	57.4661	26.0231	38.9235	47.2997	28.8376	25.0058	115.233	208.049	16.9376	39.6545	78.6872	218.254	595.891	606.547	113.814	142.472	72.8385	114.43	70.6785	18.8207	16.3014	59.1796	495.863	38.5145	103.197	133.745
88.331	67.4122	7.38559	71.886	118.089	38.625	51.3404	47.682	44.7672	79.502	0.018484	25.4885	12.1819	3.65632	4.86677	32.3293	-0.0840436	81.3442	8.32832	21.4542	0.203965	15.9974	19.6942	55.2114	52.8775	22.7063	34.7825	46.4055	25.303	23.9788	122.573	217.434	15.1092	35.34	81.9048	218.717	772.638	553.108	116.811	163.902	67.8596	105.318	79.0012	17.1496	13.621	62.26	467.274	34.4904	105.36	131.297
88.431	60.5112	6.68785	82.1358	116.511	46.8629	48.8239	50.5222	44.09	73.0093	0.0140559	43.6422	10.9261	5.20282	17.1245	28.0574	-0.075701	71.7511	12.4144	18.7298	0.162406	13.7794	17.42	122.121	47.7184	19.7832	30.2219	42.9905	21.9019	22.1162	122.631	215.585	13.4745	31.24	81.1884	212.877	864.064	512.422	115.516	173.505	62.1962	96.3009	82.2577	15.5923	21.4435	61.3917	429.311	30.6591	101.19	158.048
88.5309	53.5438	6.05618	87.1332	111.799	51.0764	45.5909	51.2651	43.1262	66.8515	0.0101471	51.0772	9.79698	5.71004	23.8384	24.1578	-0.0681165	62.9222	14.3462	16.2183	0.129497	22.493	15.3825	235.403	42.4502	19.1096	32.2822	38.5241	28.1331	37.3584	118.173	207.354	12.0143	27.4659	94.3082	203.046	897.847	474.105	111.39	179.171	56.3115	103.359	82.1469	14.1539	25.141	58.2343	387.604	27.1178	111.91	190.203
88.6308	46.9442	5.48431	88.3187	105.454	52.4419	42.0239	50.5035	41.0483	61.0846	0.00687136	52.4001	8.78292	5.71158	26.8611	22.233	-0.0592658	54.926	20.9915	13.9568	0.103285	31.5422	13.5686	295.545	37.3554	17.6887	31.8254	37.5564	36.8669	41.9395	111.078	195.735	10.7108	24.0588	103.853	190.852	893.509	435.713	105.485	180.122	50.5062	131.958	79.8594	12.8343	43.0629	53.864	345.608	23.9042	112.197	195.201
88.7307	40.9107	4.96657	86.8027	107.955	51.8388	38.3719	48.6953	38.3715	55.7305	0.00330064	50.389	7.8729	5.47709	31.8065	20.0076	-0.0519241	47.7696	31.3345	19.5291	0.0828587	34.9068	11.9603	303.88	43.6854	16.2242	29.4873	34.6695	49.8433	42.5192	130.831	182.56	9.54763	21.021	106.106	177.449	864.745	404.986	98.5579	174.666	44.9667	147.268	76.2249	16.3003	52.0105	48.9676	305.905	21.0226	106.628	185.829
88.8307	35.5105	19.2267	83.4346	117.647	49.9198	34.7919	46.1911	35.4271	50.7896	0.00178933	46.7009	7.05648	5.14201	33.388	31.1489	-0.0451869	61.4106	37.577	21.7027	0.0669896	34.971	10.5378	286.519	45.512	15.5438	44.7128	34.1938	69.1983	44.0183	138.282	168.931	8.51008	18.3345	108.432	163.616	821.087	373.517	92.842	172.664	39.8015	153.313	71.817	32.7608	59.6226	60.4236	288.305	18.4589	98.0635	169.589
88.9306	30.7411	21.309	78.8585	119.315	47.1651	46.3102	43.2565	32.424	46.2497	-0.0010734	48.8163	6.32422	4.77374	34.3083	39.9855	-0.0389619	67.1965	41.5541	21.8288	0.054535	33.2158	10.5409	257.928	52.9001	14.3223	50.1643	31.7696	73.8758	42.1029	137.834	155.494	19.84	15.9715	106.365	149.885	769.123	361.102	86.4012	175.629	35.0645	153.028	67.7343	42.2425	61.3265	71.6324	264.908	16.1902	88.2591	150.789
89.0305	26.5648	20.3284	73.5574	124.028	43.9248	51.8724	40.0906	29.4898	42.091	-0.00100218	47.4143	6.0076	4.40499	45.0861	43.275	-0.0332716	91.7916	42.1089	46.5834	0.0449328	30.5493	10.0165	234.649	54.9451	12.9053	49.8769	28.5189	71.1693	38.7827	132.504	154.293	25.5155	22.5215	106.155	164.83	713.324	342.963	79.6612	171.671	30.7736	148.542	70.2764	47.0337	61.6048	75.149	239.189	14.1898	78.2609	131.813
89.1304	22.9283	18.6821	67.8882	142.963	40.45	63.4474	36.8403	42.1334	49.1843	-0.0015394	44.206	6.41188	4.05114	49.6299	71.3088	-0.0280895	103.007	40.5535	163.522	0.0373981	51.9123	9.2478	209.286	53.6828	11.4735	46.4486	30.4227	69.1884	38.0044	124.344	148.473	27.7468	28.6334	102.692	170.075	656.674	321.536	72.9135	163.232	26.9226	141.389	70.0275	48.7178	58.7624	73.9821	213.287	12.43	87.7937	113.91
89.2303	19.7732	16.9905	78.789	149.07	36.9183	70.9314	33.6121	58.9641	60.9275	2.04581	43.2034	6.29503	3.71878	50.1592	84.4545	-0.0234487	105.59	40.213	221.754	0.0314854	67.0759	8.39191	193.435	50.4879	10.1161	41.5157	29.4378	63.5892	35.4297	119.379	140.197	31.4623	30.3477	97.4549	168.772	601.106	298.521	66.3518	175.225	30.7184	132.661	67.9809	48.3863	60.1235	70.106	196.641	12.8725	88.648	97.6579
89.3303	21.7568	15.4056	84.7064	147.672	33.4517	101.456	30.4811	67.0503	66.1445	26.882	49.0875	5.93468	3.4102	48.2118	88.1326	-0.0193725	114.888	38.1972	243.562	0.0267629	73.8818	7.53352	174.002	46.2753	8.87276	36.0778	27.4344	56.6229	32.2079	111.925	164.562	36.2404	29.6665	91.357	163.18	547.83	275.089	60.0983	296.72	31.9656	142.965	64.8274	46.7882	58.0105	64.8009	177.974	12.4775	107.816	83.2566
89.4302	21.5032	24.9428	88.748	144.748	30.1314	116.924	27.4983	69.5905	67.2632	62.7774	52.0837	5.47522	3.12549	44.8394	86.0178	-0.0158572	115.808	42.0566	243.506	0.0224044	79.8671	6.71609	152.33	63.3972	7.75624	30.7183	35.4282	49.4656	28.8877	103.203	174.92	37.5978	27.7646	84.9525	154.906	506.109	252.026	54.2249	490.23	31.56	145.801	61.0431	44.4342	53.8928	58.8824	158.976	11.6567	134.227	75.6292
89.5301	20.1358	25.4964	110.179	138.345	27.0081	122.52	24.6956	68.7031	65.8745	117.813	50.9828	8.64892	2.86358	40.7493	80.5709	-0.0127381	125.26	42.5166	230.999	0.486088	79.071	5.95996	131.1	80.5353	8.65257	26.0806	39.3312	42.6967	34.0046	97.0622	175.882	45.1838	25.3216	98.8417	158.161	492.863	240.99	48.7681	660.383	30.5314	155.798	56.9525	41.6695	48.7602	52.8576	143.584	10.6494	142.162	67.0439
89.63	18.285	23.8588	139.515	140.091	24.1103	121.798	22.09	65.7829	63.0154	189.803	47.7501	14.9431	2.62309	36.4058	73.4137	-0.0101253	125.844	40.8848	212.039	0.737846	74.584	5.2731	111.578	87.1927	25.59	25.9476	40.3763	36.5692	39.1408	102.108	187.035	47.7312	22.722	105.629	161.637	477.894	227.062	43.7417	866.506	28.7459	202.725	52.7729	38.724	48.8078	47.0296	128.062	9.5923	139.345	58.4887
89.73	16.2966	21.8099	156.357	150.405	21.4502	117.181	19.6876	61.74	59.3565	236.766	43.5461	30.5102	2.40249	32.1043	65.5911	-0.00800594	120.99	38.0519	190.377	4.68847	68.2958	4.65609	94.26	87.2432	33.7217	28.8403	38.3233	31.1621	39.1278	108.956	187.213	47.308	20.1757	106.232	165.876	462.209	211.603	39.1436	1027.35	26.5522	236.332	48.6475	35.7486	53.545	41.5688	113.171	8.56039	130.65	54.2902
89.8299	14.3527	19.8045	182.569	151.359	19.0287	110.303	17.8655	57.1616	60.7918	259.515	39.0413	48.4634	2.20025	28.0232	57.7552	-0.00627505	113.015	34.6149	168.284	6.81175	71.7591	4.10584	79.2294	83.3166	35.7853	28.542	34.8413	26.465	42.9085	122.423	181.089	45.2092	19.8756	103.236	164.026	461.35	201.566	34.9623	1099.78	24.1858	253.949	44.6684	32.8394	53.8017	55.6948	99.3256	7.59232	119.108	48.7888
89.9298	12.5429	20.0097	196.079	146.95	16.8382	102.26	16.3282	52.4198	59.7928	265.58	49.4169	54.6963	2.01494	24.2615	50.2933	-0.00484483	103.465	58.918	147.078	7.73305	80.6443	3.61755	66.366	78.554	36.1051	30.2907	30.8623	22.4256	49.0485	127.9	171.553	60.0403	35.7486	98.2536	163.196	447.378	206.614	31.1798	1110.87	23.1984	258.531	40.8916	30.0552	51.3278	65.7656	86.7204	6.70555	106.561	42.9496
90.0297	10.9048	18.6693	200.332	139.629	18.8403	93.7666	18.3921	47.7442	57.3557	260.477	55.7927	55.0266	1.84523	20.8653	43.4171	-0.00355866	178.255	71.0774	127.464	7.88795	92.795	3.18571	55.4588	72.1257	34.201	29.2675	26.8874	18.9744	48.9011	227.357	166.222	66.1319	42.211	92.2775	207.281	425.366	204.286	32.038	1080.71	21.7175	254.317	39.9067	39.2977	47.3178	68.8645	75.7623	5.90547	94.092	37.2933
90.1296	9.44763	17.0516	197.987	163.016	25.1688	86.1439	20.5266	49.6694	54.1257	248.212	56.3052	52.52	1.68981	17.8461	37.2236	-0.0023581	256.443	90.9573	109.761	7.5762	108.111	2.80472	46.2678	64.987	41.3707	26.7851	23.1685	18.5432	48.9493	293.736	164.271	76.754	47.6569	85.915	230.576	398.816	197.13	35.1181	1024.1	19.9785	244.374	48.7514	44.021	42.5718	104.319	73.1771	5.19069	82.3041	32.0784
90.2296	8.1657	15.4796	191.083	171.005	28.7172	78.4647	22.8343	49.1035	50.5164	231.661	53.6584	49.369	1.54747	15.1938	31.7368	-0.00112806	358.375	98.9808	94.054	7.00104	111.002	2.46913	38.5555	67.9573	42.5257	28.4397	19.8161	25.4853	49.7319	324.123	157.687	79.7913	48.0312	79.5291	239.49	378.364	186.977	36.1885	951.79	18.1406	230.901	53.1637	45.7476	52.325	120.713	68.3372	10.752	75.1555	27.4678
90.3295	7.04618	14.0276	181.168	169.961	30.2772	71.0139	28.637	47.0574	46.7889	212.861	49.4609	52.2292	1.41712	12.8858	26.9364	0.000218019	494.607	99.4192	80.2877	8.19957	106.909	2.1738	32.1028	73.7805	40.6648	28.8776	16.8625	27.1181	58.7127	331.082	148.667	78.3882	45.7265	73.3309	238.656	354.18	186.691	35.8853	871.458	16.3082	227.062	54.5866	51.0267	55.6844	125.169	62.401	13.1851	74.4786	35.8892
90.4294	6.07334	12.7051	169.408	163.806	30.4437	63.96	32.025	46.8754	43.1043	193.227	44.6527	56.5372	1.29781	10.8924	32.7379	0.00129618	585.05	95.2153	73.9003	8.4965	110.509	30.9212	36.895	73.937	37.4309	27.2252	14.2983	26.0837	59.2602	323.261	138.549	74.5104	42.137	67.4364	249.534	328.297	185.009	53.6318	790.907	19.1546	219.872	54.0354	55.5217	55.0005	122.4	56.0945	35.4359	72.9121	38.0512
90.5293	5.23087	11.5055	156.667	154.94	29.6611	57.3936	33.62	45.138	39.5585	173.717	39.7678	55.8582	1.18859	9.18147	34.5816	0.00157443	649.285	88.3724	71.6206	10.862	119.256	69.3407	39.6018	70.6774	33.7083	24.5304	12.0939	42.1655	59.1961	306.562	128.139	69.375	38.0608	61.9034	249.716	305.693	179.178	66.0341	710.525	33.5491	208.916	52.2208	56.7738	51.8975	115.493	49.8588	45.5418	79.6921	36.8386
90.6293	4.50319	10.4186	143.579	144.82	28.2589	55.159	33.9064	44.8154	36.2053	154.956	70.5627	52.8289	1.0886	7.72058	33.9892	0.000548135	661.612	80.2299	66.6522	11.7221	117.963	85.6038	72.0506	65.5105	29.9585	21.438	10.2112	50.2974	55.6962	284.972	117.907	66.4082	33.9416	56.7536	242.839	284.521	170.401	72.4612	632.971	41.3736	195.764	49.6373	63.2979	47.4787	124.693	43.9477	48.6902	79.4189	47.7538
90.7292	3.87592	9.4344	130.594	134.317	26.4787	55.4335	33.2587	43.065	33.0712	137.329	83.3554	48.8231	0.996965	9.47826	31.9814	-0.00190628	641.74	92.5273	60.4069	11.6381	116.979	114.805	82.7029	59.4308	26.4093	19.3407	8.61059	52.3718	62.1553	261.141	108.117	62.1099	30.0144	67.0834	231.497	267.696	159.913	74.7122	581.678	44.7661	181.52	46.6256	65.6115	48.9328	124.74	47.1399	59.6983	95.066	50.4796
90.8291	3.33613	8.54325	118.027	125.714	24.4959	53.7057	31.9655	61.0502	38.4175	129.267	96.7541	44.5445	10.2134	27.9686	33.6719	8.68717	603.033	96.6229	53.7542	15.9041	111.566	158.743	83.168	53.078	23.1612	16.9172	10.9059	49.8566	66.1528	236.794	98.9069	57.2221	26.3925	89.8624	217.526	269.593	148.578	74.1089	527.853	45.2391	169.139	43.4182	65.1932	47.4243	119.391	46.8581	66.5591	98.973	56.9923
90.929	2.87222	7.73655	122.416	127.499	22.4365	50.7947	30.2469	69.7591	50.0559	143.538	102.104	52.854	14.0954	37.9995	45.9657	12.1099	554.428	94.7739	47.2101	17.6444	110.007	193.101	77.5365	47.8161	20.2461	14.4733	11.3647	45.3004	64.0493	213.022	90.3348	52.1903	23.1192	100.212	202.206	290.016	142.958	71.6156	516.539	44.4457	156.159	40.1707	63.0574	44.192	111.094	44.5609	66.9521	98.2534	56.8719
91.0289	8.31253	7.00621	122.237	135.63	30.0488	47.2496	28.27	72.58	81.4653	148.002	99.6658	54.2657	15.327	42.4078	51.0144	12.6732	504.905	115.202	44.678	17.7843	103.515	209.595	69.3468	42.4821	17.6607	12.1784	10.8693	40.0676	78.4891	194.448	82.4137	47.2742	20.1991	104.797	186.42	294.746	135.306	67.9302	493.794	47.9101	143.145	36.985	59.896	58.1229	101.417	41.191	63.884	92.8322	62.0978
91.1289	10.5789	15.246	129.303	135.828	41.2885	43.4333	27.7653	71.7578	97.9197	145.87	93.1934	52.3127	15.2704	43.1811	51.5216	12.1619	453.761	122.469	40.9461	17.971	94.6393	207.629	60.4937	37.3466	15.3845	10.1164	11.1585	39.0149	80.3015	175.807	75.1296	42.6172	17.6158	106.311	180.079	289.219	126.527	63.5529	461.952	48.3127	130.476	33.9251	61.9248	63.7344	94.7126	55.7918	68.8985	85.055	60.9987
91.2288	11.1141	16.709	130.815	162.164	47.7011	46.8525	26.7106	90.8471	104.845	139.478	84.9013	57.6192	25.719	41.6985	72.9131	11.2876	403.75	121.39	36.7222	17.164	94.6137	196.29	51.942	32.5635	15.5482	8.31765	10.591	35.8927	76.3973	159.658	79.8126	46.3924	15.3434	107.777	180.317	277.257	128.353	58.8365	425.148	46.7711	118.392	31.0294	74.131	69.3507	86.6801	61.7782	68.9279	101.319	56.6915
91.3287	17.3057	37.0867	131.542	197.179	50.6595	47.373	26.7033	99.1859	105.807	130.506	76.0671	57.3652	29.5372	43.8621	86.7657	13.2377	376.488	117.825	32.4347	15.8033	89.7516	180.705	50.3938	28.2093	31.7842	6.78075	9.62856	31.9832	73.0482	154.951	79.8445	52.5635	15.3903	121.927	175.418	370.908	126.04	54.0253	388.175	44.0622	107.037	28.3182	86.1633	69.3689	81.4286	62.4623	65.5696	112.224	69.2967
91.4286	19.4329	39.3951	128.555	210.679	51.1921	46.0772	26.0278	117.331	103.141	120.146	67.4017	54.4662	37.8681	45.4096	90.7504	13.1997	349.149	110.357	28.3309	15.1774	82.4772	163.717	46.0933	45.8081	53.54	9.99582	8.52866	27.9567	80.3848	184.41	77.207	54.0159	14.6128	128.714	167.268	645.94	121.05	49.2854	350.425	40.7188	96.4835	25.7996	91.3079	65.9898	74.8249	60.0193	60.573	114.589	93.5208
91.5286	19.3872	41.2974	133.991	224.641	50.0653	49.7326	24.8959	124.182	119.387	116.862	62.1854	50.4437	40.197	44.2992	88.6903	52.3987	342.889	100.846	24.5423	14.026	81.0685	146.854	40.7616	54.3178	61.1546	11.1072	14.9116	27.7879	78.9303	199.786	73.1261	70.7341	13.4436	128.588	157.193	921.642	116.247	53.965	344.573	37.0997	86.7587	36.071	91.9441	69.4441	67.7094	55.8617	54.949	110.061	124.601
91.6285	32.7698	38.8865	134.238	260.706	47.8449	50.3013	32.3572	123.994	125.528	110.706	56.1731	46.079	39.6279	41.615	88.0031	63.739	334.916	90.5209	34.6488	12.6186	76.14	130.894	36.1078	56.9737	61.3985	14.7377	17.1735	25.8439	82.217	201.997	68.353	82.3309	12.13	124.467	152.779	1072.5	109.869	55.5675	329.031	33.4412	77.8573	41.7468	95.017	76.8946	60.5989	50.892	49.2662	101.903	133.062
91.7284	37.6313	38.3076	139.437	272.723	44.9451	48.9347	36.829	119.575	125.382	107.143	50.0472	41.7618	37.7295	49.2563	83.3071	76.5698	316.178	80.1661	38.6313	11.1295	69.5276	116.192	31.3086	55.9874	58.0133	15.766	25.4066	23.1745	78.8556	199.694	63.5151	131.136	10.8092	118.165	145.572	1138.53	102.628	55.0662	322.255	29.893	69.7533	44.2949	94.2352	78.8405	53.798	65.189	43.8305	92.1308	129.291
91.8283	45.5289	35.5096	152.516	270.647	46.5626	62.9051	39.0716	112.761	121.447	101.136	58.5337	37.6765	35.2888	51.695	79.2294	76.9428	291.646	76.0665	38.9214	9.66732	65.08	102.867	26.7775	57.8337	53.0412	20.1986	27.93	20.3339	85.2075	190.947	69.3456	153.791	9.5537	110.799	136.731	1147.97	95.0123	53.1716	309.98	26.5456	62.4066	44.7497	91.0356	76.167	64.8726	70.5709	38.7925	81.9525	119.415
91.9282	46.8889	60.9958	157.625	291.92	46.2925	69.4222	39.6791	104.743	115.346	93.7286	60.0318	33.8996	32.6957	50.8444	83.9826	72.7555	264.59	79.3716	41.0975	8.29524	62.1634	90.9128	22.6957	56.321	49.3372	21.3118	30.2621	36.1573	84.5711	178.527	83.0677	171.523	8.3978	103.048	135.511	1120.68	87.3594	50.3994	305.876	34.0216	56.3072	43.8374	86.3971	70.8217	68.6019	70.5015	34.2128	72.0668	106.983
92.0282	44.8737	74.7648	157.015	305.232	44.7507	71.0905	43.1652	106.158	108.126	99.469	57.7187	48.9367	30.1385	48.0227	117.194	67.929	256.695	77.8086	40.2319	7.04655	57.3758	80.2578	19.1193	57.6859	44.7045	25.5481	35.3297	41.7059	79.3287	164.284	88.1763	191.377	7.3545	95.3187	133.74	1070.53	79.8904	47.1203	292.807	37.4687	50.6704	42.0647	80.9807	64.1168	67.8427	67.2516	30.1014	62.8499	96.1943
92.1281	41.2732	72.8725	152.414	310.835	42.3927	69.6921	44.5507	103.324	100.45	99.8362	53.4894	53.753	27.7034	48.6739	131.174	66.0562	241.245	73.3496	37.6776	7.80964	70.4737	70.7992	16.04	55.8901	39.8807	26.205	35.625	41.5786	72.3473	149.434	88.1741	195.194	6.42464	87.8443	128.819	1007.1	72.7586	43.5985	280.976	38.2503	45.4989	39.7831	79.8754	56.9149	64.4712	62.2921	34.4303	54.4784	84.7124
92.228	37.6999	70.3949	145.14	329.873	43.8334	72.6991	44.4137	98.0287	92.7363	96.661	57.9838	53.4517	25.4259	46.8678	133.07	61.659	233.041	69.3575	34.2921	7.86341	74.0728	62.4238	23.7342	54.4517	39.5306	24.849	33.4978	38.7258	65.0027	134.751	85.2403	223.415	5.60266	80.7523	121.956	936.977	66.0465	40.0102	269.62	46.7484	51.758	37.3118	76.8829	60.7962	81.4994	56.5599	35.0487	47.0079	77.635
92.3279	33.7281	92.0088	136.186	329.927	43.5224	72.0762	43.2018	91.4362	85.2362	91.2677	58.011	50.7192	23.3159	43.6423	127.71	56.585	219.359	72.1903	30.6064	7.49041	72.2604	73.0878	25.7922	59.7354	43.4907	31.0462	30.2865	34.7516	57.9275	122.815	80.7225	240.141	4.88006	74.1047	119.407	864.566	59.7886	42.4443	252.941	56.1393	64.1267	42.4059	72.7819	60.1792	88.0199	50.6376	33.6623	46.4787	69.2293
92.4279	29.7845	90.7986	134.151	325.854	42.0352	69.2222	41.2589	84.2915	78.0959	84.6018	55.0162	46.9573	21.3711	45.2451	118.309	57.2289	201.922	70.6768	27.569	6.88133	67.5629	75.9518	24.9736	68.4925	42.9521	32.4229	26.7341	36.1075	51.3869	125.339	75.4463	240.24	4.24716	67.9237	124.846	792.786	59.5105	49.68	233.277	59.9758	77.5635	44.5589	68.097	62.8943	88.0678	44.8739	31.2768	67.3522	60.634
92.5278	58.0755	84.203	141.036	325.118	39.7965	65.0815	38.8473	77.0624	71.3928	77.328	50.5628	45.9975	19.5835	56.9635	106.97	54.2394	182.916	66.581	24.9905	6.16155	61.5182	73.6408	25.1269	70.6539	44.8346	31.055	36.6199	34.3363	45.4673	124.369	69.9101	230.862	3.69414	62.2073	124.925	723.485	57.6829	53.1152	236.916	72.5448	84.319	44.7488	70.0435	61.4674	97.581	39.4656	28.4765	75.6016	52.4671
92.6277	69.0012	76.7748	142.112	314.061	42.0862	60.2839	36.1641	73.5236	67.2737	69.9038	49.1125	43.3115	17.9428	61.5441	110.71	52.6934	176.635	61.0936	27.401	6.10838	55.0417	68.7869	30.9943	68.7494	43.1998	28.2652	39.259	31.178	44.0853	119.21	64.4084	216.453	3.21183	56.94	129.055	681.476	54.8841	53.9121	236.909	78.9937	86.4424	43.662	72.1471	57.5972	100.069	34.5112	38.1667	76.3603	48.4087
92.7276	70.5383	69.663	139.089	297.485	42.4079	57.1662	33.3561	68.8395	62.7276	62.6347	53.129	39.9305	16.4382	61.5563	107.533	49.165	183.01	63.356	27.37	5.76129	65.2766	62.8688	31.655	72.3885	44.626	27.2386	38.0801	40.3226	41.4575	116.667	59.1087	199.744	5.39611	52.0988	128.121	634.589	51.5258	55.2557	228.905	80.1229	85.4261	41.7773	75.2833	52.4339	106.028	30.5043	47.6654	101.394	54.978
92.8275	113.031	63.1208	133.274	278.308	41.3899	59.7082	30.5302	63.6285	58.064	55.7165	52.5168	36.381	15.059	58.7767	109.216	45.1133	185.773	61.8853	33.9061	5.25729	67.5661	56.7027	29.9385	71.2943	49.9516	24.8869	35.0534	50.8646	37.8586	110.996	57.3287	182.381	6.26051	47.657	139.926	605.666	47.8865	54.5942	215.844	77.8555	82.3509	39.4269	75.1085	46.7386	104.968	30.5177	50.3869	134.026	55.0111
92.9275	127.951	57.1694	125.659	262.172	39.4959	59.2414	27.7734	58.2812	59.444	49.2654	49.4612	48.4804	13.7949	54.417	104.891	56.6378	179.767	58.2063	35.8918	4.68637	75.4423	51.0417	26.9981	67.4024	49.713	21.9602	38.8289	52.528	34.0394	103.412	54.3978	165.327	6.38769	44.2388	143.766	581.835	44.1585	52.6108	204.373	73.5302	77.9931	36.8389	72.8423	40.9987	99.82	29.1367	49.3687	152.433	51.6572
93.0274	128.103	65.0678	128.339	244.402	37.0642	56.9235	29.0425	53.0375	58.4577	44.5572	45.2574	51.9148	12.6363	49.2893	97.2156	57.6566	168.655	53.3474	35.184	4.10525	75.9133	53.1614	23.6716	62.0038	48.7	19.8915	38.2497	49.8031	43.3765	102.342	54.4049	154.702	6.12164	40.8683	143.889	549.56	40.4755	49.7988	205.365	73.888	72.9048	34.1677	86.7882	35.5124	93.9023	27.0043	46.4104	154.954	46.7546
93.1273	132.311	62.4417	126.805	235.359	44.8361	60.3209	29.2127	48.0384	56.0737	45.2775	40.6589	51.0421	11.5746	43.9244	87.9271	54.7918	172.239	57.139	32.9782	3.54821	72.2853	51.6046	20.3924	65.8837	45.4234	31.566	55.7273	58.8423	44.9811	97.9276	52.5962	142.573	5.66333	37.632	139.919	534.393	36.9246	57.4312	199.082	71.3645	67.4737	31.5158	95.1263	30.448	103.999	24.5302	42.5644	152.197	41.3505
93.2272	152.008	57.4759	122.361	240.197	48.7936	60.364	28.6002	43.3603	69.1471	44.2011	36.09	51.6563	13.5867	52.6927	90.6534	56.4947	167.295	56.8807	30.032	3.03417	66.5875	48.241	17.367	73.116	41.2232	35.9243	64.9463	63.3277	43.0561	102.311	52.5345	130.617	5.12813	34.5752	133.369	509.077	33.5556	60.9107	188.166	67.1192	61.9675	32.3896	97.6749	33.488	111.334	26.7029	38.4344	142.876	36.018
93.3271	153.18	52.2944	127.043	237.833	50.0537	68.8911	40.5209	46.6373	74.918	46.7771	38.6315	49.4484	13.9662	55.6638	87.8509	55.1472	157.349	55.8787	34.9102	2.57217	60.0425	44.1177	14.6779	74.1503	42.0034	35.9685	65.4403	61.2371	39.6758	101.279	50.7502	125.37	4.58048	31.7185	125.299	477.954	33.669	61.5169	174.534	61.9463	74.0547	32.0819	96.4853	33.6954	110.857	35.8168	34.3555	159.512	47.9431
93.4271	172.992	47.421	126.946	228.705	49.4509	74.4825	47.9466	46.9906	76.1044	46.8686	41.7843	45.9987	13.5683	56.4513	84.8056	51.5619	158.294	52.7568	35.9002	2.16484	72.1201	39.8083	22.5268	73.2934	39.9888	33.8823	61.5085	56.1193	42.1904	98.0998	48.0379	117.458	16.3661	35.6107	116.452	468.821	36.9745	60.1861	159.555	69.5321	87.1683	31.0183	92.9633	32.1743	105.799	46.2557	33.2273	160.679	51.1815
93.527	173.014	42.9599	123.504	216.022	47.6042	75.4025	52.6105	45.5712	78.705	45.3247	41.3042	44.2824	12.8243	54.3759	83.1008	61.2082	166.029	48.484	40.1315	1.81094	75.0731	39.553	24.7444	69.4534	36.7186	30.5119	55.5988	54.3633	42.705	109.424	44.8842	108.337	22.9895	36.742	107.341	461.376	38.1484	57.5999	150.819	71.7262	93.4389	29.4941	88.0658	29.6787	98.2582	50.2462	31.0007	162.064	49.7224
93.6269	163.053	41.7041	117.81	201.728	44.9686	73.3919	54.5929	43.1336	77.8606	50.7673	38.9094	41.3179	11.9498	50.6454	78.0387	61.2927	167.605	60.521	41.3837	1.507	72.8539	37.4544	24.0765	70.2284	45.2641	33.312	49.0706	57.2178	40.4291	112.434	41.5822	106.84	25.2658	37.8757	99.8211	447.16	37.884	54.5421	139.902	70.4409	95.6874	27.7123	82.4382	26.7137	92.7556	50.2894	34.2314	171.996	45.9196
93.7268	148.631	38.5071	111.717	186.985	41.8755	69.6316	54.6264	47.1989	75.7044	52.6052	35.6161	37.9005	11.0506	59.503	79.9385	57.89	161.627	65.1351	39.9765	1.24839	76.0426	38.9142	25.7243	67.5093	46.8725	32.6694	42.6478	54.7517	37.047	110.18	38.305	103.16	25.1438	43.2726	92.0536	424.995	36.6764	60.0419	127.901	67.0104	109.401	26.2776	76.5095	23.6087	94.5851	48.0258	56.1516	170.984	41.6672
93.8268	132.792	35.0669	104.48	172.468	38.5626	64.9143	53.2786	48.0073	84.8321	52.0124	32.0124	37.7452	10.1771	62.2206	85.812	53.4083	157.911	65.018	37.1268	1.03004	73.9032	37.7282	24.7112	72.606	44.9865	32.4643	36.6885	49.8883	33.3718	104.744	38.4097	97.0131	26.7567	45.0329	89.3273	398.35	34.876	63.4273	115.586	67.0851	121.029	24.6395	70.5605	20.5705	100.04	44.518	65.0674	161.688	45.2057
93.9267	117.149	44.3599	110.727	166.515	35.1977	59.7647	50.9864	46.8268	87.7371	49.8431	28.4283	56.328	9.35168	61.064	85.112	48.7848	152.871	62.023	33.6014	0.846817	69.1886	35.8291	22.4798	72.3787	46.3961	30.2227	31.3433	44.1966	34.4593	99.6045	37.192	89.7013	26.2091	44.6332	85.0171	369.591	32.7275	77.0649	107.831	64.6369	125.361	26.4819	82.9255	24.7484	98.9418	40.4434	66.6268	154.151	46.957
94.0266	102.508	43.5064	112.16	178.206	36.594	54.5231	48.0828	51.9359	86.7977	46.7124	26.5381	62.481	8.58267	57.5928	80.5496	44.3686	143.464	57.4087	29.8719	0.693914	63.0511	35.6889	19.8152	68.9589	44.4391	36.5846	36.0668	51.5416	32.9215	92.7677	35.2561	82.0133	35.5696	44.9717	79.7853	361.705	35.8508	84.0082	107.533	60.6898	124.721	26.9598	88.3738	34.4675	94.0305	36.2234	64.1953	142.064	57.301
94.1265	89.2169	40.2807	110.183	189.941	36.4753	49.4039	45.0339	53.2089	83.5668	43.0574	24.151	62.396	7.87147	52.8644	93.1877	40.2752	131.779	55.8939	26.2171	0.566895	56.4449	33.842	17.1285	63.7735	40.9426	38.9818	50.1052	54.7718	30.3076	92.5312	32.9725	74.4129	39.3678	43.7511	74.6444	357.66	36.9291	86.2789	106.054	67.9416	120.793	26.5419	89.2868	38.6796	87.0841	32.1105	59.7595	148.204	69.829
94.2264	77.3718	36.7107	105.87	190.412	40.6885	44.536	41.744	52.1283	87.9888	39.1829	29.767	59.334	7.21621	47.9936	96.1402	36.5286	127.333	52.4565	22.792	0.4618	54.9033	31.4661	21.5737	57.761	38.2525	37.7459	53.9744	52.6509	27.3688	94.1636	30.5653	67.1609	39.3098	41.667	87.6389	355.472	36.6268	85.3614	109.733	70.5513	114.789	25.5558	87.3025	39.3451	79.238	32.0958	54.4749	144.081	72.038
94.3264	86.7649	33.3061	109.974	184.449	42.358	50.7064	39.9433	59.8341	87.9568	35.2969	42.6024	54.9977	6.61374	42.8442	102.644	33.118	119.345	48.0019	24.5174	0.375185	53.8149	34.2054	22.2093	59.4706	36.8488	34.5907	52.4748	48.0949	33.8881	97.7543	28.1674	60.3922	37.2328	42.8927	93.7649	343.723	35.4217	82.3392	113.084	69.5726	107.573	24.2286	83.541	37.8264	80.1576	53.7868	70.4091	139.657	68.7677
94.4263	86.5023	31.6762	109.926	175.015	47.1624	58.6401	37.6653	62.7057	89.1235	31.5361	47.2513	50.2624	6.06044	40.9152	101.499	30.0206	109.525	53.959	30.7296	0.304052	50.4605	33.9096	21.4285	70.9249	51.741	30.5856	48.3671	48.689	36.0968	96.3978	25.8548	54.1645	34.2054	42.2509	95.1834	326.158	33.653	77.9966	111.498	66.3688	99.7538	22.7164	78.7625	35.0566	82.4462	64.0051	75.4435	130.053	62.8603
94.5262	81.3848	29.0861	108.678	189.156	49.0434	61.5556	35.1063	62.2561	87.0928	27.9864	47.2854	45.5656	5.5527	37.884	95.8735	27.2109	108.995	55.1615	32.6936	2.90602	46.031	32.0711	19.5413	74.5981	60.4309	26.3752	45.0801	47.7764	34.9612	92.0237	23.6682	48.4896	31.9016	40.5489	102.877	326.847	31.5546	72.8969	106.676	61.8818	91.753	21.1252	73.477	49.1774	80.2407	67.059	77.9802	130.239	66.4641
94.6261	74.1133	26.4457	104.916	191.022	48.8902	61.2575	32.4128	59.8225	83.1952	24.6967	44.8522	41.1147	5.08695	34.3169	87.8665	24.6632	104.858	53.4139	32.1372	4.31388	53.4018	29.5327	17.2507	77.752	66.8594	22.3277	40.5445	44.1298	32.4063	92.4049	21.6268	43.3524	29.0331	38.2869	105.086	317.785	29.2938	67.4391	114.668	56.7527	97.3808	19.5258	79.1063	55.3958	75.4821	65.7901	75.5144	123.694	64.3612
94.7261	66.1745	23.9765	99.4919	185.834	47.3639	58.9752	32.7931	56.2779	78.2908	21.6905	41.227	48.1883	4.65992	30.5839	80.9297	22.3534	99.8245	49.9483	30.1736	4.93507	54.7239	31.6481	17.9606	76.1224	66.1959	18.6351	35.6699	52.6709	29.3708	90.4371	29.9736	38.7234	26.0178	35.7718	110.405	302.704	26.9922	62.1276	116.125	51.4096	98.3879	17.9639	80.3995	56.4608	92.0038	62.0548	70.5072	113.712	59.3289
94.826	58.3565	27.1079	93.0489	176.799	44.9522	55.5401	39.0111	52.1859	72.9293	18.9734	37.1527	61.0055	4.26851	26.9186	79.8374	20.2597	103.535	45.5919	27.5091	5.84447	52.65	31.1597	25.9866	71.6892	62.0918	29.5375	30.9359	53.2492	34.7432	89.6987	33.7649	36.6977	31.7618	33.1893	110.839	284.182	31.0711	68.1115	123.343	60.9591	96.2949	22.4128	78.9103	60.0266	97.7718	57.0492	79.7245	113.351	53.1839
94.9259	51.05	25.9756	100.505	165.87	42.0113	53.6016	42.4354	58.3553	83.4595	16.5392	33.7877	64.1768	3.90976	23.4605	78.4199	18.3618	101.511	40.8889	28.8582	10.0117	48.8136	30.9699	28.0465	65.7707	56.5342	33.6034	34.8803	51.1151	37.0158	100.605	34.8168	34.1028	33.1206	30.6492	119.683	289.796	32.9173	76.5678	123.99	66.1993	92.1996	24.6883	75.7021	60.2261	96.9553	51.5297	80.7276	122.453	70.6366
95.0258	44.4224	34.6135	110.76	154.223	38.7976	53.3645	43.7951	65.771	149.631	14.3743	32.2708	74.5235	27.9088	20.2855	91.8761	42.7858	105.478	36.1864	28.3081	11.9919	60.1583	29.3322	27.0695	59.2275	50.581	33.6389	34.6384	52.599	35.8547	103.679	35.792	43.3488	32.1088	28.2136	122.168	289.5	33.2369	80.0686	125.618	67.0401	86.888	25.4958	71.4976	57.4889	98.517	45.9612	77.3103	139.618	79.9513
95.1257	38.5193	34.2795	143.127	148.791	35.4929	59.3826	43.6585	67.9575	184.973	12.4603	29.7859	75.8596	69.6256	17.4273	95.3772	49.2901	103.531	45.4022	26.5445	12.5619	63.3211	31.0727	24.6893	65.8706	61.7786	31.4529	32.3036	50.1973	36.358	101.784	35.1607	46.9142	35.4099	25.9153	120.379	280.894	32.5317	80.1705	122.46	65.077	80.9166	25.3312	66.7832	53.0181	95.1905	41.0963	94.1655	142.1	79.8776
95.2257	33.3227	31.8189	166.696	154.566	32.2227	61.0837	42.4659	66.9209	200.625	10.7766	26.9129	72.8249	86.2332	22.8009	92.8053	48.9005	108.524	48.9769	32.7828	12.2589	61.8193	30.4199	21.7967	70.2863	63.7442	28.1871	34.182	45.6704	40.41	96.8792	39.2647	54.7833	35.297	23.7687	115.825	274.305	31.1589	78.0049	116.219	61.4195	74.6738	27.0568	61.8813	77.8669	89.1277	36.3849	98.5256	136.232	76.592
95.3256	33.1426	29.0197	178.776	152.815	32.7782	60.0472	40.5554	63.9794	203.914	9.30182	23.9819	67.8484	90.4337	28.2809	94.1955	46.021	111.097	48.9534	34.657	11.449	57.8275	28.5715	18.8595	71.4734	61.0694	28.6652	32.9443	40.4239	39.8404	90.2869	40.3126	60.0477	35.5944	21.7774	109.572	262.079	29.3815	83.8126	108.133	63.0671	77.4288	27.4439	57.0017	89.1364	81.7141	31.9777	96.0227	138.046	70.1987
95.4255	38.6718	26.3336	182.486	147.429	32.2006	57.8148	38.1848	67.835	199.643	8.01486	36.284	63.4277	88.6689	30.3486	90.4294	42.3957	108.777	46.7385	37.5699	10.3776	52.6697	28.7418	16.1076	68.9471	62.2956	37.5985	33.0082	48.1075	37.2508	82.8905	39.5728	60.6888	33.8968	19.9388	104.47	246.581	27.3918	88.7476	113.226	65.8393	87.4751	28.4476	52.2761	91.6164	80.8284	37.6422	89.9903	132.011	71.901
95.5254	42.0856	23.8613	180.236	168.909	30.8727	54.4489	35.5481	69.55	190.941	6.89527	40.9748	65.3157	84.1919	30.2379	83.7896	38.7019	114.271	43.9545	37.3046	9.20444	47.1344	27.3992	18.1349	75.3154	75.1492	40.0519	31.3038	49.246	33.9156	75.2666	37.8322	58.671	31.2414	18.6168	111.684	266.651	25.3251	89.5006	112.792	65.138	91.6984	28.3301	47.7836	88.8792	76.8227	39.2367	82.3751	121.889	68.3781
95.6254	41.3792	21.6118	173.869	175.631	29.0753	60.9968	41.2524	68.1608	179.833	5.92406	41.3558	63.0553	78.633	29.1447	88.6343	35.1905	112.892	44.2603	45.313	8.03065	64.6682	25.3469	17.9304	75.7345	108.458	47.8637	38.9051	50.211	37.8801	83.7339	35.5755	61.5211	28.2222	17.265	125.609	274.583	24.4673	87.4329	108.691	78.0855	91.9317	27.4909	53.6888	88.7276	79.5906	57.5073	74.2905	109.996	85.2293
95.7253	38.694	19.5719	164.788	177.074	27.0125	62.9711	44.2577	64.9501	167.613	5.0835	39.4143	58.922	72.7982	27.1572	88.451	31.9422	107.375	42.4578	47.5534	6.91663	71.7685	23.0325	18.5121	79.0923	161.176	49.0265	40.2478	55.043	38.9626	85.9148	33.0978	63.8667	25.1694	15.9388	131.289	271.703	23.229	83.5423	102.286	83.3419	89.5055	26.2082	87.2356	89.743	89.422	65.5589	77.2892	99.9246	88.7352
95.8252	35.1089	17.7239	154.047	178.006	24.8299	62.0398	45.2762	60.7559	155.096	4.35761	36.3327	54.0936	67.0747	24.7133	84.0317	28.972	109.753	39.4527	46.3932	5.8955	72.0006	20.6985	17.4901	82.0653	216.583	46.452	38.3526	53.6752	37.1586	98.5524	35.5417	62.6948	22.2581	14.6691	131.366	261.96	24.6541	83.3715	94.5633	83.6133	85.3787	24.7387	105.969	85.9716	106.422	67.2766	75.1017	119.16	97.76
95.9251	31.2781	16.0501	142.429	172.717	22.6298	61.4449	44.8619	67.8547	142.786	3.73185	32.8019	51.9653	61.639	22.1012	77.3168	26.2696	116.271	35.8505	48.3129	4.98226	74.8474	18.4705	15.7627	80.1361	270.87	43.6212	43.7118	49.4127	42.7222	102.776	37.9529	59.5648	22.6023	16.1149	127.725	248.067	30.8571	104.556	86.2233	88.7802	82.5767	23.1229	115.296	82.4426	114.517	65.2176	70.2613	123.846	100.509
96.025	27.5447	17.8632	130.506	164.053	32.4191	68.7056	48.1125	74.7457	130.976	3.19316	31.4204	48.4321	56.5615	19.5047	69.5685	23.8161	115.436	32.0464	46.931	4.18031	72.5813	22.1586	13.8152	76.3363	282.035	39.2023	43.6182	44.0422	42.6886	101.628	38.0736	55.4422	24.287	16.4442	124.749	242.263	34.1133	115.796	82.7751	88.7353	80.6761	21.4553	117.89	77.3044	114.351	62.0304	67.8658	142.744	99.0429
96.125	24.0755	17.0571	119.161	153.75	38.104	70.8589	49.2073	76.3025	119.832	2.72987	29.0528	44.3984	51.8602	17.0353	76.1511	21.5908	110.145	28.2889	43.7391	3.48614	67.6176	22.9473	11.8981	70.592	271.412	34.199	40.7845	38.4984	40.1701	97.1929	36.8766	50.9161	23.9059	17.6424	119.287	247.475	35.3378	120.063	100.588	85.4073	97.2666	19.7986	116.148	70.4082	109.325	71.6217	71.5244	146.036	95.613
96.2249	20.9392	15.6793	108.047	142.85	40.8443	69.7692	48.7478	74.5924	109.43	2.33178	26.2811	54.2674	47.5284	14.7553	82.3638	19.5733	102.354	24.7273	39.6798	2.89195	61.4235	22.2093	10.131	68.8332	250.708	29.2019	36.7519	49.3835	39.251	97.0451	36.0031	55.0144	25.7528	21.0521	117.273	243.633	35.1722	119.538	109.055	80.1337	105.566	21.2147	111.708	62.7826	101.652	74.4387	90.0678	164.488	94.0105
96.3248	18.1516	25.6605	118.844	141.922	41.5112	66.7046	47.1988	70.9728	99.7952	6.01238	23.4371	56.3561	43.5474	24.9193	82.0364	17.745	103.922	25.5872	35.3344	3.03396	63.1748	26.2879	9.25088	69.9394	226.242	24.5354	42.2254	51.3112	50.8168	93.3969	34.3045	61.7402	25.3805	22.3624	124.161	234.079	35.2213	115.814	111.01	73.8299	108.12	21.5598	105.689	55.0874	92.7498	72.6955	95.5265	191.084	87.4203
96.4247	15.7003	32.2471	123.248	139.804	40.7548	62.5193	44.9168	66.328	98.3535	8.2239	20.7021	54.6254	39.8944	30.0012	78.4641	16.0878	100.575	24.9594	31.0487	2.96299	60.9031	27.0712	8.17281	67.4352	201.327	33.9625	47.7472	51.6544	52.9752	101.077	38.3726	63.1473	23.8637	22.4163	125.225	221.111	34.2963	110.055	109.499	72.0143	117.784	21.2019	98.8405	55.9884	94.8142	68.3686	93.7553	196.218	78.6502
96.5247	13.5598	31.5858	123.056	134.022	39.0567	57.7818	42.173	61.2263	94.4662	9.3947	19.7799	51.1533	36.5451	31.7479	73.1721	14.5855	94.367	30.3554	32.7953	3.16317	56.5336	26.1254	7.07467	68.7326	180.856	36.9253	51.0865	48.3519	55.0748	102.133	39.4297	61.4689	26.0386	21.741	122.416	206.32	32.7455	103.098	104.793	76.1123	120.902	24.2348	91.6652	53.7983	110.651	62.7299	88.2235	194.75	69.2885
96.6246	11.6991	29.2338	119.651	126.341	40.4843	52.8638	39.1709	56.0267	90.2692	9.84198	24.0156	47.0171	33.4758	31.3779	73.5053	13.2238	102.135	32.2793	32.6496	8.04042	60.747	30.8569	8.06009	66.3954	160.491	38.1908	50.7596	43.5152	52.7776	99.0448	38.7244	58.0984	25.8232	20.6645	117.121	190.795	30.8258	101.137	98.1164	75.8645	119.581	25.5458	84.4891	49.8399	115.213	56.5818	107.691	185.112	60.194
96.7245	10.0864	26.6399	114.085	117.83	40.2729	48.0022	42.2197	50.9492	85.2445	10.4857	25.033	47.0444	30.664	40.8793	70.1238	11.9898	105.991	39.1562	30.8936	10.5463	59.9541	31.7486	10.6758	70.1153	141.341	36.6962	47.3522	42.8055	48.6616	93.5003	37.0316	53.8965	33.967	19.3895	110.343	182.412	28.7116	96.9709	90.3529	74.0937	115.346	25.7087	77.5196	45.0022	112.934	50.4164	112.779	178.708	51.7953
96.8244	8.69147	46.9296	107.153	123.913	39.8274	47.4034	43.3191	48.2928	79.5974	10.5496	29.2003	48.7042	28.0883	45.0246	64.8696	10.8714	106.874	42.1477	28.3103	11.5053	56.4468	30.6257	15.8749	69.1724	123.88	35.318	55.2536	47.4057	43.979	86.7214	34.8289	49.3861	40.3437	18.0394	109.563	189.442	26.5435	91.4486	87.5396	70.2223	109.293	25.1258	70.8819	39.8675	106.725	45.895	109.966	175.062	48.6058
96.9243	7.70284	48.5325	99.4484	123.323	38.3665	57.5854	43.0101	64.911	73.7475	10.2304	29.9121	49.5131	25.7292	45.5187	64.747	9.85726	114.676	43.2892	27.3588	11.4897	60.1233	29.6863	17.2769	65.4673	108.244	32.2426	55.7032	51.6684	39.3192	82.05	32.4072	44.8775	45.1011	16.6883	106.231	188.456	24.372	85.1756	89.7816	82.2585	102.204	24.0765	67.1361	34.8036	98.4663	60.4371	103.087	167.647	55.6214
97.0243	6.75953	45.5461	91.4081	118.949	36.2606	61.9323	41.7117	72.6635	67.955	11.2445	28.7408	47.5021	23.5685	43.7596	61.5198	8.93786	114.69	42.0371	25.4148	10.892	59.0673	27.727	16.7397	65.5294	94.396	34.6715	52.3712	50.2518	44.4437	76.147	40.2091	45.235	45.2473	15.3791	101.048	182.343	44.3161	78.5777	92.3855	86.7855	94.6235	22.7535	62.837	30.0301	89.3567	66.1783	94.3797	154.932	55.8467
97.1242	5.89343	41.6674	90.8583	119.142	33.7798	62.5094	39.745	74.8083	62.375	11.5258	26.6242	46.9773	21.5894	55.1988	56.6085	8.10457	109.952	39.3806	23.0051	9.97692	55.4613	25.3417	15.3007	62.5942	97.7908	33.7351	47.3473	46.194	44.114	72.2508	66.0806	45.9249	42.968	14.1356	94.7905	187.717	56.307	71.9485	90.9965	86.4113	86.9299	21.2879	75.1315	33.0495	80.1382	66.5189	85.1266	153.884	52.5416
97.2241	23.9135	37.8443	88.0583	115.353	31.1182	60.7276	37.3547	73.5018	57.0946	11.3162	24.1124	55.6936	19.7766	59.6887	50.9375	7.34905	116.439	38.4088	20.4538	8.91896	50.6371	22.8568	13.526	70.3365	93.8737	31.0075	41.7921	49.2365	41.3803	67.1877	79.0342	44.5141	39.5355	12.9695	107.962	185.724	62.6972	65.4856	89.2222	82.9621	79.3766	19.7677	81.3914	43.8268	78.4733	63.6903	76.0359	145.437	53.943
97.324	31.6233	34.2999	83.7565	109.418	30.5254	57.543	37.6532	70.1624	52.157	10.7912	21.5199	57.1623	18.116	59.7295	66.858	6.66394	121.603	36.0887	17.9525	7.82981	45.3898	23.3902	11.7137	71.8038	86.5937	31.7383	43.8551	47.3937	37.7388	61.5871	83.8366	41.9622	58.5913	11.8852	113.638	179.04	65.1926	79.0135	101.348	77.7029	72.1282	18.2516	86.669	48.2231	74.1105	59.1396	67.4767	133.278	51.3636
97.424	33.6887	31.0685	78.5168	102.457	29.2383	53.5968	36.9197	65.7147	47.5778	10.0772	19.0189	55.0963	16.5951	57.05	73.0385	6.043	119.724	33.0554	17.9447	6.77787	40.1785	22.5002	21.1626	69.4299	78.0798	30.0595	44.971	51.663	33.9077	68.892	84.6878	38.8604	65.5335	10.8827	114.195	169.853	65.0445	85.8253	105.999	71.4984	65.2855	25.5173	87.5224	48.5333	68.3463	53.7904	59.6197	142.671	46.8801
97.5239	117.445	28.1365	97.0649	136.721	27.5191	49.3129	35.4737	60.7541	43.3551	9.26355	16.6965	62.8048	15.2018	52.8299	73.1433	5.48013	124.118	29.7264	17.0211	5.80205	35.2539	20.9246	28.832	64.8528	69.4467	27.1641	59.0755	50.2486	30.217	75.5828	82.3583	35.5672	66.2684	9.95954	111.356	219.118	63.1523	87.9554	125.486	77.5842	58.9044	29.5319	85.551	46.3494	62.005	48.2184	56.3704	141.109	62.5986
97.6238	202.87	27.4129	107.479	167.573	30.941	57.4116	33.5594	55.6572	39.4766	8.41229	21.5843	63.4475	13.9256	47.8595	69.6411	4.96985	125.976	26.3665	15.6231	4.92168	30.7393	23.8363	30.5194	59.1579	61.248	23.7887	89.9909	53.1773	26.8051	88.4309	78.2803	35.098	63.2033	9.11155	106.361	389.699	60.1748	86.8959	134.251	81.7009	53.0091	33.6124	81.8483	42.759	55.5971	42.7696	51.8828	133.028	76.8634
97.7237	234.264	34.6694	111.918	214.558	32.3608	62.9849	31.3615	56.808	35.9244	7.56541	23.0765	60.6823	12.7567	42.6559	64.1714	4.50733	121.895	23.1309	14.0268	4.14338	26.6815	26.598	32.1484	57.3173	53.7305	20.3703	154.542	51.0166	23.7172	93.1565	73.3339	33.4522	58.3048	16.106	107.673	596.923	57.9432	83.7337	144.345	81.2579	47.6016	35.3477	77.1562	38.4907	49.4262	37.641	46.9556	121.709	79.5399
97.8236	236.598	34.0005	112.054	234.307	32.3834	64.2872	30.5793	55.5275	40.4915	6.75026	22.6769	56.4224	11.6859	37.6027	57.802	4.08822	114.357	20.1191	14.1352	3.46585	23.0827	26.6914	32.9495	62.1519	46.9765	17.1525	204.252	46.5499	20.9544	111.594	68.0529	31.2007	54.5308	19.6461	106.064	829.924	54.8728	79.2549	146.192	82.5449	42.6692	35.5184	71.9727	34.0198	43.661	32.9329	42.0352	109.155	118.542
97.9236	224.141	31.4789	109.172	237.892	34.0284	62.8945	29.2579	52.828	42.0041	5.9837	21.2873	51.6545	10.7052	59.7446	68.5502	3.70841	105.019	19.8461	13.4728	2.88311	19.9208	25.4111	31.0176	62.2408	47.7324	14.256	261.638	41.2729	18.498	123.649	62.7554	28.6928	51.1584	21.8544	102.031	957.187	51.3276	88.883	166.867	82.2969	43.0872	34.6717	66.6274	29.6445	38.3833	34.5661	37.359	109.945	136.574
98.0235	204.942	28.6885	104.252	232.151	34.154	59.8772	27.5877	57.6386	41.6275	5.27517	19.4407	46.8748	9.80692	70.568	84.1888	3.36415	94.9676	18.7785	14.823	2.38679	17.1612	23.4897	27.897	59.4708	50.2867	12.529	273.825	35.96	16.3218	126.591	57.6245	26.1373	47.8256	29.0921	96.5028	1011.34	47.5711	92.8095	177.508	79.08	59.8715	33.1892	61.3342	25.5409	33.6202	44.5482	33.0412	104.773	139.762
98.1234	183.448	41.0471	98.0354	221.285	33.2466	55.955	25.7124	58.5328	44.0837	8.03354	17.4454	46.3683	8.98422	73.9859	89.3575	3.05212	84.8976	17.2806	14.8323	1.96744	14.7643	21.3348	24.4201	55.1066	48.6694	12.5944	262.469	40.0707	14.3978	123.775	52.7602	23.655	45.1208	36.0964	103.695	1016.84	43.78	92.814	178.598	74.1118	69.3499	31.335	56.2267	21.803	29.3653	56.1601	29.125	96.5262	132.848
98.2233	162.037	41.1579	93.1486	207.854	33.3347	54.1324	23.739	57.0382	46.7264	9.57048	23.3445	43.881	8.23071	72.7244	104.588	2.76945	75.2335	15.59	14.0773	1.61559	12.6899	19.1675	21.0152	49.9816	45.0986	11.8045	239.983	42.9434	12.6987	117.493	48.2113	21.312	45.8429	39.0129	114.86	990.812	40.07	90.1968	187.986	68.2245	73.7047	29.2898	51.3832	36.0583	49.2221	60.3846	25.6144	86.9778	121.127
98.3232	141.9	38.3261	87.2494	199.458	35.7442	51.1483	21.7456	71.7058	46.8877	10.2526	25.2849	40.5675	7.54055	68.661	108.52	2.5132	66.2174	13.8591	12.9258	1.32218	10.8993	18.8576	17.885	44.6313	53.1658	10.5957	213.327	41.4437	11.1991	109.29	43.9963	19.1403	43.8343	39.4724	119.013	945.242	36.5156	85.9005	187.886	63.3138	74.5306	27.8637	48.7261	42.9446	77.3167	60.103	24.0866	77.188	107.634
98.4232	123.567	34.9859	80.797	210.078	38.2855	48.3018	19.7879	78.0469	45.5465	10.35	25.01	37.0196	6.90837	63.0696	105.563	2.28078	66.9387	12.1814	11.6074	1.07884	9.35648	24.0109	15.1083	55.8472	54.089	9.23555	186.274	43.5481	9.8762	106.314	43.5543	39.5522	40.4984	38.4959	118.418	888.412	33.1611	92.3548	186.936	57.8642	72.9869	27.1069	62.3702	45.915	90.5366	57.203	22.093	67.7629	94.0506
98.5231	107.198	31.7558	74.1278	209.255	46.4215	68.3328	17.9047	90.2008	43.3399	10.06	23.5655	33.5316	6.32921	56.7979	98.671	2.0699	64.6067	10.6107	10.2612	0.877915	8.02867	25.4609	12.6983	60.0616	56.0609	9.1546	160.749	41.6377	8.70931	100.57	41.863	51.5004	36.6405	36.7193	115.164	825.995	33.3469	94.0618	179.986	52.2779	69.9108	25.8861	69.2133	45.4727	94.4226	52.9059	19.9485	59.023	91.55
98.623	92.7643	28.7764	79.2463	201.939	50.5791	78.4235	17.8751	94.3862	40.6788	9.52535	22.2368	30.2411	5.79848	50.3944	109.315	1.8787	60.5082	9.17449	8.96786	4.19687	6.88614	24.9384	10.6356	59.8729	53.8292	11.8453	144.668	50.4881	7.68016	93.3207	49.7266	56.285	32.7098	34.5359	115.933	761.789	32.549	92.5469	169.274	47.7497	65.9019	24.3985	71.5543	42.9815	92.6418	47.9888	17.8291	54.4773	84.6452
98.7229	80.1375	26.064	82.3395	216.369	51.9221	82.0005	30.9622	93.6283	38.6238	8.84842	20.3732	27.2043	5.31204	44.2004	110.314	1.70525	55.5005	7.88485	16.6581	5.96788	5.90261	23.43	8.88645	57.4143	59.7655	14.0642	152.329	51.3614	6.77249	91.6913	52.5805	56.801	28.9459	32.1857	113.196	698.285	31.123	88.9203	156.418	44.7068	89.4127	22.7785	87.2675	49.0664	87.5992	42.9333	19.3419	55.4995	75.8823
98.8229	69.1499	23.6039	82.3198	236.845	51.3205	81.413	39.4534	89.9205	36.1988	8.10153	18.3207	24.4357	4.86604	39.4597	127.229	1.54749	57.1396	6.74293	20.1841	6.72157	5.96617	25.5624	7.41251	53.3312	59.2662	14.3637	146.456	48.334	5.97201	87.3188	54.658	54.865	32.0341	29.813	108.208	637.07	29.3204	86.2318	142.569	41.1267	102.534	21.1164	96.6813	50.3595	87.1457	40.6932	19.1989	76.1717	66.694
98.9228	59.6225	21.3752	80.1194	240.761	49.4198	78.2612	44.4765	84.5651	33.625	7.3338	26.6605	30.6526	18.0241	42.2767	131.077	1.40386	55.7744	5.74366	21.1575	6.82823	5.69297	25.3851	6.17577	48.4559	55.6388	13.5867	134.142	43.6309	5.26605	81.4072	54.0292	51.6082	31.9864	27.5019	105.873	585.273	27.319	97.2219	137.788	43.6989	108.379	19.4715	99.8699	48.6823	101.696	37.533	18.1821	83.8568	79.472
99.0227	51.3812	19.3567	76.4501	235.115	46.6948	73.626	48.6054	107.528	31.0405	6.57844	29.9874	32.1395	23.4245	42.0838	133.811	1.27318	81.7481	14.5032	24.5794	6.54199	5.2489	26.1048	12.0484	43.325	50.9912	12.268	119.371	39.1577	14.3946	74.7585	62.847	47.727	30.2967	25.2993	101.361	566.391	25.2446	101.818	133.328	43.6953	109.222	17.8815	99.0258	50.8257	105.886	33.9794	16.7507	85.5903	81.8141
99.1226	44.2639	25.2976	76.3244	234.126	43.4911	68.229	50.3093	117.619	28.5287	14.1282	30.2094	42.4743	24.9804	42.8981	128.927	3.96333	94.2195	19.1892	25.2685	6.03538	4.73303	25.1752	14.046	38.2727	53.3377	13.1669	104.306	34.3745	24.2578	71.0798	65.8143	43.6425	35.6463	23.2289	96.0215	537.753	27.2057	102.413	125.852	63.0838	106.715	22.9001	95.6513	53.3292	103.79	30.3578	43.4197	101.472	78.014
99.2225	38.124	24.9643	79.4276	225.903	40.0564	62.5437	50.2529	119.61	26.1379	18.6042	34.3406	45.3567	24.6772	43.3259	142.638	13.4666	104.197	21.1819	24.3662	5.42288	14.3359	23.445	14.0251	38.2428	51.4438	12.7986	90.055	44.3824	27.2175	66.1944	67.6745	39.6024	36.5961	21.3	89.8049	503.663	27.7524	114.523	116.62	72.9577	109.723	25.5304	90.7696	52.2413	111.754	26.8613	55.4869	105.182	71.2655
99.3225	32.8311	26.9535	79.4891	213.826	40.8338	75.6779	48.9515	117.228	52.0856	20.9078	34.7662	51.9827	23.5186	59.4864	143.821	16.1747	119.954	38.4945	22.6037	4.77838	18.8838	21.3894	13.0275	47.629	47.5776	11.757	77.1248	49.2571	26.9367	64.7324	66.4914	35.746	35.1889	19.5137	83.178	483.066	27.3524	119.383	108.827	76.4675	115.324	26.5439	88.1102	49.0275	111.629	23.5972	61.2358	109.312	63.4098
99.4224	34.5457	25.5581	77.419	206.994	40.172	81.2369	46.8008	111.722	66.1457	21.7052	33.1899	52.632	22.0083	66.6668	149.723	21.1879	131.213	47.3124	26.2717	4.14773	20.4187	19.2686	11.6272	51.1146	42.9645	10.4134	78.5869	48.2983	25.2326	61.4537	63.602	32.1457	43.4639	17.8661	79.1154	479.246	26.3353	119.262	99.9591	75.8356	115.811	30.2064	83.8951	44.6812	106.744	24.3881	61.2982	125.93	55.4557
99.5223	42.1969	23.4485	84.7337	261.24	38.555	86.0062	44.1028	128.142	72.6008	21.4856	32.6431	50.3938	20.3962	68.0355	179.354	21.8275	132.651	54.1254	27.0149	3.55767	20.2181	17.2196	10.1305	57.5449	38.2486	8.99196	74.3029	44.5941	22.9963	57.1688	59.8299	28.8327	45.5399	16.3507	99.2111	462.844	24.9341	115.815	97.2616	72.6167	112.886	31.7623	82.7706	49.4332	108.421	23.7403	58.3311	128.803	47.9382
99.6222	43.6229	21.3142	87.6061	283.598	36.3383	86.0208	45.6489	133.578	74.2687	20.6053	30.6579	46.8839	18.803	65.7914	188.181	20.8376	128.035	55.8427	26.6098	3.02207	19.0729	15.3092	8.69132	58.8028	41.7685	7.62123	67.3986	39.8161	20.6548	57.8274	55.6768	26.938	46.6143	14.9593	109.694	444.32	25.9025	110.243	106.014	67.8872	107.776	31.9129	79.6806	63.6572	114.012	22.2817	53.8968	123.834	41.1073
[truncated: 2,124 more rows]
[truncated: 222 more columns]
