# Supplementary material for: Dynamic and selective engrams emerge with memory consolidation
Source: Nat Neurosci. 2024 Jan 19;27(3):561–72. doi: 10.1038/s41593-023-01551-w (PMC10917686; doi:10.1038/s41593-023-01551-w)
Supplement: Supplementary file 5 — Statistical Source Data [file 41593_2023_1551_MOESM5_ESM.zip › Source Data Fig. 4 - Mouse 2 Home Cage at Delay = 1h.xlsx]

## Sheet: Mouse 2 Home Cage @ 1h
Time (s) / Cell	1	2	3	4	5	6	7	8	9	10	11	12	13	14	15	16	17	18	19	20	21	22	23	24	25	26	27	28	29	30	31	32	33	34	35	36	37	38	39	40	41	42	43	44	45	46	47	48	49
0	-9.50067e-05	8.6726e-05	-0.00101024	0.00121972	-5.06664e-05	-0.000466682	-4.22684e-05	-0.00127873	-0.00170531	0.000170988	-0.000297978	4.04986e-05	0.000172632	0.000116878	0.000287578	-0.000374923	-0.00164	0.00113112	0.000257368	8.38595e-05	-0.000194434	-0.000153009	6.39731e-05	-0.000118505	-9.20744e-06	-0.00022702	5.29079e-05	0.000378795	0.000115652	-0.000329566	0.000671763	0.000826186	3.16548e-05	-0.000166106	0.000865638	-0.00131185	-0.00187179	0.00024838	0.00233221	0.00109556	0.00111809	7.93802e-05	-0.00156441	1.74638e-05	0.000299962	-0.000415236	8.99506e-05	0.000214042	0.000504444
0.099922	-0.00028819	8.68468e-06	10.1749	19.3794	1.31917e-05	-0.000885664	-0.000136052	4.04959	-0.00429277	0.000693704	-0.00114443	21.5992	0.000706575	0.000147614	0.000727209	-0.00132105	27.8682	0.00208526	2.77574	0.000455518	2.97478	2.78179	2.28596	-0.00011381	-1.7141e-05	-0.00047114	3.71968e-05	1.56451	-0.000498071	2.77806	0.00168267	51.0782	0.000296638	-0.000441284	56.3454	21.1743	-0.00352403	0.00362986	23.157	4.1786	0.0020052	0.000276348	28.6017	1.40163	0.00139693	4.13438	7.17745e-05	0.00095219	101.832
0.199844	-0.000403836	13.5876	16.6835	28.9362	1.43782	3.25995	-0.000453244	5.77892	-0.00538282	5.90756	-0.00246272	34.5267	0.00127089	2.44587e-05	0.00119298	-0.0028393	41.1102	47.6185	4.19844	0.000955155	19.4792	23.3857	24.599	8.74869e-05	-2.38245e-05	-0.00067633	-3.93375e-05	2.16239	-0.00207486	4.07531	0.00241177	140.271	0.000795258	-0.000716079	93.0679	33.3203	-0.00343778	0.0100792	40.1837	6.0193	0.00201328	0.000693144	46.0599	1.89586	0.00323287	6.07243	3.15662e-05	0.00212355	147.869
0.299766	32.363	19.7786	20.5567	32.7379	2.25445	14.4442	-0.00113159	12.4044	5.24056	9.7554	-0.00407648	41.4806	0.00155058	-0.000219701	4.40077	-0.00489745	45.8362	73.818	4.79777	0.00136207	27.3566	30.845	33.3604	0.000257399	-4.60932e-05	14.945	-0.000111475	2.29311	-0.00447794	4.53751	9.65841	189.01	0.0015275	4.12132	115.29	39.5294	10.7788	0.0181715	138.249	6.59952	0.00162421	0.00115796	73.5259	1.96958	0.00564357	6.76226	6.55194	0.00358487	161.989
0.399688	43.8165	22.0331	22.5579	33.252	2.67249	20.7325	-0.00218472	14.9001	8.18809	12.0865	-0.00571459	45.091	0.00136659	-0.000571476	16.9213	-0.00736645	91.7338	93.2396	4.90845	7.08481	30.1906	31.7183	34.9896	0.000362407	-0.000105464	20.0343	-0.000114644	6.61898	-0.00742019	4.54272	31.2061	266.863	0.00246038	6.55356	126.947	41.8963	20.5923	0.0260328	240.156	6.52281	0.00123	0.0015631	88.7826	1.85912	0.00842259	6.76454	9.22167	0.00520818	163.446
0.49961	56.5994	22.2361	23.2503	31.966	2.83816	23.7896	-0.00349917	34.6438	9.66291	13.3152	-0.0070813	72.4068	0.000652131	-0.00104272	35.0947	-0.0100622	110.967	103.595	4.74072	12.531	30.1672	37.0611	33.093	0.248725	6.0004	24.3752	3.97367e-06	20.8915	-0.0105605	4.31029	77.4013	325.364	0.00350823	8.60433	131.042	49.0402	26.3501	0.0319625	283.896	6.12517	0.0009612	5.96978	95.6889	1.67884	0.0112276	6.40849	42.7342	0.00688299	153.946
0.599532	58.1624	21.4103	23.0476	29.7683	2.84725	24.756	-0.00494481	44.0424	32.1298	13.7565	-0.00788003	87.1196	-0.000562807	5.0347	41.9958	-0.0128094	114.953	148.641	17.1882	14.5345	28.6085	45.3973	56.0244	3.52034	7.69616	28.4712	8.56501	25.9327	-0.0135213	7.5853	123.089	357.381	0.00441733	9.61578	129.857	51.6349	29.3374	0.0349482	290.14	5.59056	0.000614578	8.19285	96.9992	2.80794	0.0138675	27.1653	55.8171	0.00849708	138.91
0.699454	54.8905	20.1072	22.252	77.8688	2.7622	24.408	-0.00647295	46.0444	44.4122	13.6483	-0.00789863	93.2984	-0.00218223	7.79904	43.5066	-0.0154579	110.612	171.508	23.3475	14.6193	39.4101	45.4812	62.6794	9.78876	7.55041	34.5227	12.0613	32.2504	-0.0159196	16.7678	147.081	365.838	0.00513058	9.95185	125.109	51.3646	30.458	23.5996	275.96	11.1564	0.000113853	8.68435	94.668	11.623	0.0161838	36.5526	58.5008	0.00991159	134.808
0.799376	49.8016	18.621	21.083	100.191	2.62345	23.27	-0.00810762	44.3313	71.5847	13.1692	-0.00708324	93.8358	-0.00397368	9.07383	49.7371	-0.0179253	102.092	177.268	25.7005	13.7025	111.9	78.1912	61.0637	13.4447	6.70764	38.6882	12.7644	38.6014	-0.0173553	20.6528	156.589	358.959	0.00557361	15.4781	118.076	71.7199	30.3456	45.5145	301.662	13.3011	20.7214	8.40533	90.0715	14.5277	0.0181308	39.5148	56.1373	0.0109942	134.226
0.899298	44.2905	17.1055	19.6991	114.292	2.45694	21.6921	-0.00988982	40.9113	106.174	12.4518	-0.0055104	90.7727	19.7083	9.39797	54.0477	-0.0201711	93.8363	172.565	25.8141	15.1341	158.94	154.861	55.6272	15.2754	5.68312	37.5182	29.3486	39.0139	-0.0175835	21.5877	156.671	374.063	0.00571823	18.4376	115.98	81.558	29.442	57.6339	297.189	13.6311	31.3657	7.81153	84.1689	14.7147	0.0196087	56.1893	51.551	0.0116444	125.102
0.99922	38.9736	15.6385	18.2145	116.535	2.27921	19.9053	-0.0118247	36.8607	123.111	11.5936	-0.00335789	85.5353	112.852	9.13906	53.0627	-0.0221514	118.29	163.303	24.6694	94.4516	240.381	177.082	48.7841	15.8592	4.69503	34.2192	35.039	36.7601	-0.0164703	20.9448	150.848	392.438	0.00549291	19.7148	140.031	84.6387	28.0538	63.1125	294.059	13.0435	35.8673	7.11596	77.6207	13.7347	0.020607	96.5888	46.2053	0.0118013	112.155
1.09914	34.0979	14.2569	16.7124	140.285	2.10054	18.0585	-0.0138745	32.7401	128.933	10.6652	-0.000844199	79.1077	163.304	8.54469	49.5367	-0.023831	124.637	160.646	22.8744	219.683	274.37	172.731	41.7931	15.6172	3.82395	30.2829	34.8804	33.4615	-0.0141948	19.9696	141.545	391.117	6.26444	19.9094	152.191	83.4932	34.0446	64.1921	274.628	12.0334	36.7175	6.85121	70.8745	12.3298	0.0211153	163.378	40.8343	0.0114703	98.0784
1.19906	29.7373	12.9756	17.5577	146.518	1.92721	16.2449	-0.0160416	28.8257	127.924	9.71664	0.00178196	72.1578	185.924	7.77889	44.9665	-0.0251717	121.008	151.687	33.0526	270.254	378.697	156.652	35.2659	14.8527	3.08886	26.377	31.8533	40.3149	-0.0111177	37.3989	130.411	377.568	8.54855	19.4264	170.227	79.8139	36.9712	62.4536	247.656	45.5317	35.482	6.35103	72.0507	10.8458	0.0211431	204.036	37.7332	0.0107525	84.3425
1.29899	25.8886	11.798	17.6333	142.995	1.76281	15.8875	-0.0183221	27.79	122.877	8.78258	0.00421063	65.1286	191.76	6.94771	40.146	-0.0261607	112.587	139.383	37.1998	278.746	415.39	136.553	33.9822	13.7816	2.48292	29.0323	33.0506	47.4808	-0.0078166	66.7235	118.549	357.152	9.05991	28.2914	181.992	117.333	37.8439	59.0013	218.281	59.6301	33.1351	5.77837	70.4576	21.5113	0.0207104	214.449	65.3823	0.00982527	110.174
1.39891	22.5158	10.7217	17.1883	152.457	1.60926	15.0666	-0.0206988	43.9238	115.597	7.886	0.00610127	58.3043	187.772	6.11768	55.2063	-0.0268005	101.787	132.18	37.7788	264.836	413.829	116.267	39.5456	12.5546	1.99002	34.4456	30.8463	64.2332	-0.00483999	78.4491	106.675	333.857	8.80674	32.9332	184.502	136.008	47.1494	57.0578	189.394	66.1416	30.2749	5.20696	76.2096	27.9684	0.0198726	233.555	74.3094	0.00886678	126.472
1.49883	19.5717	9.74119	16.4057	150.4	1.46736	13.9934	-0.0231103	57.6285	107.239	7.04139	0.00728457	54.5164	178.317	5.32831	66.4997	-0.0271076	96.2027	126.265	36.3345	240.213	393.303	97.5516	68.5031	11.275	1.59218	34.1123	27.1522	67.6696	-0.00251667	80.4353	95.2385	309.041	8.24817	34.8141	180.623	149.338	54.41	108.829	162.513	65.7228	27.2603	4.66822	77.4198	28.6973	0.0187082	231.168	110.315	0.00797871	132.987
1.59875	17.0074	8.84963	19.6417	142.216	1.33716	12.8067	-0.0255566	60.9346	98.5271	6.25705	0.00771328	50.1345	166.096	4.60146	68.2256	-0.027116	87.8314	134.893	33.826	211.646	362.102	81.0783	162.254	10.0112	1.27256	62.7908	23.0365	64.9701	-0.000903752	77.2671	84.5048	305.295	7.59116	39.0836	172.504	152.771	57.5975	137.41	176.159	61.8912	25.9226	8.68032	84.0771	26.9424	0.0172911	217.699	123.471	1.9975	127.619
1.69867	14.7766	8.0394	30.5586	131.108	1.21826	29.4513	-0.0280639	58.9887	89.9075	5.53683	3.09796	45.5342	152.76	3.9467	65.16	-0.0268673	95.8009	138.934	30.8398	182.909	331.043	66.9692	258.441	8.80683	1.01646	76.6102	19.061	66.1659	0.000184401	71.5913	74.6138	310.718	28.9954	40.5472	161.739	149.407	60.0316	150.274	189.773	56.5782	23.9638	9.91108	85.6099	24.2594	0.015647	199.163	121.998	21.2238	131.848
1.7986	12.8375	7.95712	36.9859	138.927	1.1099	44.3031	-0.0305949	54.6013	81.6424	4.88152	10.3211	40.962	139.296	3.36679	59.9202	-0.0263857	104.665	134.965	31.0828	155.972	320.158	55.0868	310.918	7.68757	0.811589	102.858	15.4907	62.5638	0.000962047	64.9115	65.6217	309.166	38.7194	40.2261	149.495	142.02	92.2069	152.73	185.59	50.8238	71.7126	22.2584	86.5232	21.3753	0.0138754	178.965	113.75	30.0631	125.37
1.89852	11.1526	17.2568	40.2317	136.838	1.01116	51.7003	-0.0331229	49.282	87.043	9.05575	13.7363	36.5734	141.484	2.85929	64.9932	-0.0256749	103.495	126.404	33.3279	131.74	297.892	45.1869	312.187	10.9125	0.647872	113.466	12.4219	57.0531	0.0013263	58.0602	57.53	298.152	55.8693	38.8075	137.322	132.447	110.407	148.523	172.146	57.1309	143.358	46.7182	84.2783	18.613	2.24293	158.969	102.832	32.8558	113.775
1.99844	37.9761	21.1602	41.2605	129.275	0.921123	69.9063	-0.03563	43.8198	87.2381	11.6291	14.9003	32.4605	162.191	2.41963	81.4285	-0.0247013	97.0581	115.497	33.025	130.584	270.647	49.8155	288.937	12.564	0.517118	109.365	18.9121	51.038	10.4724	51.4775	50.3061	281.842	82.918	36.7512	124.856	121.882	126.442	140.267	164.629	85.3362	199.572	54.5706	83.2836	16.1009	9.63437	140.136	91.3382	32.276	100.292
2.09836	46.7153	22.2165	40.7797	119.111	0.83883	78.3823	-0.0381078	38.6067	106.181	13.0355	14.7769	28.672	167.837	2.04141	84.82	-0.0234478	88.1856	111.308	31.8856	133.822	242.12	47.8537	255.772	13.1376	0.412719	99.4618	20.5112	63.2012	13.7583	45.378	46.1582	296.616	89.9161	34.3616	128.229	111.091	133.307	130.941	156.729	94.6151	221.762	59.3422	79.9185	13.8757	13.1483	143.786	80.2852	29.9487	86.7176
2.19828	47.2418	21.8127	39.3047	110.401	0.763442	80.5898	-0.040562	33.8188	136.617	13.6052	13.9573	25.2267	164.652	1.71819	96.5566	-0.0218671	85.1717	103.7	39.1761	130.942	214.367	43.0553	220.411	29.9085	20.9246	87.8894	19.565	88.7562	14.0112	39.8476	41.8316	358.903	88.2039	31.8377	132.268	110.98	134.078	120.116	143.039	101.75	227.425	58.0379	75.1398	11.9321	14.3433	142.416	70.1242	26.8428	73.9884
2.29821	61.0514	20.6997	37.2073	138.914	0.694253	78.8821	-0.042937	29.517	153.66	13.5879	12.7997	22.1244	156.537	1.44327	96.7761	-0.0199232	127.073	94.4033	41.4214	120.843	188.453	37.3588	186.706	39.5446	29.0114	76.4913	19.5797	94.5749	13.0679	34.901	37.5553	427.922	82.9523	29.3068	154.118	106.948	130.902	108.752	147.805	99.676	219.992	54.2012	69.6079	10.2478	14.2019	136.729	61.0112	23.5194	71.5215
2.39813	69.2671	19.2807	34.7533	147.783	0.630668	74.8461	-0.0451983	25.7026	186.982	13.1714	11.5166	19.3525	145.913	1.21057	91.3342	-0.0176019	142.198	87.0311	40.739	107.659	164.855	42.3077	156.808	44.2097	29.6077	66.0201	17.9316	91.2538	11.7302	30.5154	33.4722	456.8	90.2406	26.8483	164.352	100.672	129.94	97.4762	141.426	93.1498	205.567	53.5058	63.7717	8.79483	19.8623	158.397	52.9547	20.2888	65.5426
2.49805	68.049	17.7692	32.1301	145.625	0.572213	93.1198	-0.0472965	22.3478	200.356	12.4955	10.2305	20.1	134.26	1.01414	117.513	-0.0150396	142.247	78.6405	38.4507	93.7415	164.19	41.1044	130.568	45.491	26.7545	63.633	15.6036	84.0757	10.3386	26.6492	29.6622	459.158	88.6325	24.5092	177.769	93.252	130.715	86.681	152.368	84.7762	187.899	50.1865	57.9306	7.54453	21.8606	161.319	45.8933	17.3093	58.1382
2.59797	62.937	16.2755	29.4679	158.627	0.518491	100.757	-0.0491673	19.4121	201.368	11.6633	9.00822	24.9504	122.463	0.848828	123.615	10.0649	134.282	70.028	35.3709	94.029	155.416	44.2939	108.077	44.543	22.8644	57.87	13.1375	75.6307	9.02902	23.254	26.1664	447.531	83.4022	22.3149	182.019	97.801	134.095	76.5966	149.015	75.9481	169.235	45.9295	52.2772	6.47029	30.5899	154.313	39.7365	14.6491	50.4823
2.69789	56.5292	14.9465	26.8551	158.355	0.46925	101.603	-0.0507343	16.8516	211.365	22.1066	7.8829	27.1241	111.034	0.709995	134.137	60.0323	139.268	61.6785	31.9925	97.6027	142.73	42.1285	89.093	42.196	18.9783	51.1365	10.8117	67.1497	12.3062	20.28	22.9979	444.508	76.9325	22.4485	179.399	97.0799	132.599	67.342	138.531	67.3822	159.238	41.5111	46.9297	5.54817	34.9425	142.5	34.3857	12.3246	43.1997
2.79782	50.008	26.1119	24.3494	150.761	0.424279	99.9298	-0.0520236	14.6228	213.578	28.5621	6.86771	38.7259	103.408	0.593591	131.606	87.8634	150.932	53.8694	41.0571	93.0438	128.59	37.7049	73.2318	39.0395	15.4987	44.5047	8.75169	59.1827	15.0761	17.6793	20.1529	458.384	70.7048	24.7667	194.018	93.3587	128.004	59.8924	146.512	59.4181	157.297	37.273	41.9545	4.75706	35.3876	128.806	29.7445	10.3236	36.5891
2.89774	54.5888	30.5769	32.4304	139.571	0.383404	107.09	-0.053244	28.2347	207.475	32.8004	9.48622	44.6854	95.0937	0.496092	122.818	100.915	154.326	46.7414	44.2067	91.2478	114.394	32.6155	60.0719	35.4846	12.5386	38.4124	6.99687	51.9424	16.1712	15.4077	17.6166	451.722	64.4731	28.7157	211.416	87.756	121.538	68.5799	141.93	52.1902	158.809	33.3509	37.382	4.07862	33.6677	128.798	25.724	8.61984	30.7611
2.99766	52.8301	31.5232	36.9106	126.964	0.346374	107.404	-0.0545952	34.5052	196.625	34.7112	14.1841	46.8471	104.418	0.414551	111.465	104.348	147.46	43.7747	43.8997	84.3193	124.511	30.916	61.953	31.8116	10.0878	33.0011	5.54078	45.4787	15.3925	13.4253	15.3686	433.29	58.5603	30.2952	217.856	81.207	114.045	71.4789	130.909	45.7242	152.25	29.7858	33.2189	3.49709	35.6354	121.986	22.2437	7.18055	25.7214
3.09758	48.5184	36.3729	38.8582	120.398	0.312891	103.522	-0.0562164	35.543	183.32	40.706	16.0257	58.7129	115.567	0.346397	99.5051	101.749	135.528	57.3533	41.6732	87.435	134.893	38.2254	67.2178	28.2058	8.0892	30.7267	4.35489	39.7658	13.9443	11.6965	13.3851	426.697	53.0845	33.3387	215.644	81.0827	106.096	70.6132	117.112	51.9991	141.474	26.575	46.3504	2.99868	34.7357	111.985	19.232	5.97157	21.5448
3.1975	43.422	37.2683	42.0125	111.192	0.282708	97.223	-0.059615	33.9745	169.014	47.3837	16.2157	64.1149	131.155	0.289457	87.9331	95.5823	121.573	80.4333	39.0889	87.206	148.315	38.4287	64.5924	26.3461	12.0716	31.7456	14.2665	36.3367	12.3432	20.2149	31.9117	408.836	48.0725	34.2163	207.598	78.1112	131.337	96.9967	102.663	56.4429	139.55	41.1879	59.1661	2.57161	32.3153	100.851	19.8381	17.0477	20.0942
3.29743	63.3366	40.8503	42.9303	100.993	0.255504	93.0577	-0.0670473	35.5856	154.608	72.2617	15.4951	65.2179	135.06	0.241843	105.711	87.5136	129.346	90.5002	36.749	83.0061	147.929	35.3842	58.4047	28.3327	20.538	35.6418	30.0711	32.546	10.8009	23.5781	42.3157	384.822	50.7003	33.7235	195.818	73.5123	144	109.995	88.7392	55.5379	134.929	45.1299	65.4723	2.20578	35.4502	90.2101	18.8933	21.8414	18.0225
3.39735	85.5079	68.1672	42.3281	126.491	0.231	86.982	-0.0753838	34.2935	140.784	87.0546	14.3145	63.5521	132.132	0.202106	108.369	88.2788	126.209	92.3475	33.7197	93.7211	140.139	32.7214	50.9911	28.508	21.6733	34.5881	35.316	28.8316	19.5259	24.092	56.8293	357.913	77.072	32.3954	183.898	68.0886	148.213	114.055	99.2361	52.0292	126.048	44.2733	67.3865	1.8925	41.1551	79.8935	27.8071	23.0132	15.7654
3.49727	136.6	121.309	40.728	134.318	3.40838	79.9689	-0.0831391	35.2662	127.646	94.5378	18.4101	60.1892	135.42	0.168983	103.458	84.7749	122.338	90.2051	31.362	93.1245	128.766	30.297	50.3464	27.5097	20.178	31.557	48.8712	28.7118	21.4562	23.1014	64.8233	330.154	92.7795	30.5893	170.193	68.967	146.867	112.327	119.916	47.4208	115.193	41.4072	66.4142	1.62414	41.9965	70.29	30.268	22.1955	25.9389
3.59719	158.891	142.681	38.5069	132.23	12.301	90.8062	-0.0882909	33.6823	115.374	96.8194	35.1807	55.8711	132.127	0.141473	95.1169	78.8196	127.582	90.807	37.4784	97.0728	120.082	27.5871	46.1919	25.7945	17.498	27.9315	54.5786	26.8678	20.6055	21.3821	67.3987	302.79	95.4068	28.5414	155.686	83.0639	141.979	125.348	123.732	42.5201	103.738	37.8407	66.8004	1.39418	40.1277	61.5653	63.1279	22.1471	29.5019
3.69711	157.549	147.362	35.9337	124.885	17.2411	98.4961	-0.0933337	30.9469	104.045	99.0854	42.5396	51.1034	125.194	0.118677	87.4449	71.6342	126.62	86.9973	39.1523	92.7438	109.256	28.1726	40.6811	23.6841	14.6389	33.0793	52.7766	24.3705	19.1371	19.3746	66.4848	276.556	91.5916	34.9107	155.357	88.6986	134.942	311.751	118.301	46.94	92.4816	34.1748	64.8648	1.19691	36.8781	53.7599	74.6409	20.7369	29.4077
3.79704	222.541	143.547	33.1978	119.868	19.6523	99.4602	-0.0953921	67.8299	93.6718	97.6781	44.3909	46.2233	116.444	0.0998623	78.6674	64.0207	118.995	80.7325	38.3366	84.4031	97.8336	26.1392	34.9445	25.2713	12.2731	32.7381	47.4268	21.7378	17.1402	17.3224	89.137	259.553	96.6199	37.8038	153.907	99.0518	131.931	454.635	117.795	46.5418	81.861	30.6726	61.4996	1.02737	33.0524	46.8466	75.4216	18.6949	27.4258
3.89696	254.952	135.667	30.4303	111.522	20.4696	163.057	-0.0991432	81.818	84.2291	93.811	81.4479	41.4489	106.989	0.0843442	69.8508	56.4887	108.259	79.4264	36.0857	74.5288	86.6753	34.2271	34.3765	49.7861	10.0798	55.3669	40.7811	19.209	15.0868	15.3542	104.929	240.922	93.7424	38.6996	148.253	106.341	132.503	672.082	110.412	77.0846	72.0922	27.4381	57.3253	0.881373	29.7673	40.7639	71.1173	16.446	24.5968
3.99688	251.383	126.092	41.9085	110.814	20.3047	219.729	-0.0971354	83.8509	77.0168	88.3835	97.5204	36.9148	97.4924	0.0715575	61.5205	75.6985	96.4717	75.0016	33.1375	64.5076	89.5074	35.1108	34.7154	63.6357	8.18154	73.7257	34.0588	20.6594	13.1647	18.8656	110.883	251.675	87.7208	46.7283	139.903	106.993	129.241	874.329	99.7979	87.9759	63.2564	26.8506	52.7674	0.791102	27.4187	35.4361	65.8503	14.228	46.5182
4.0968	232.891	116.075	48.3895	105.222	19.5558	294.674	-0.0952082	79.9483	70.8634	82.0551	101.329	32.6975	88.3348	0.0609934	53.9061	84.0319	84.789	68.9209	29.9373	55.0691	93.6611	32.6466	56.2841	70.0757	6.59514	85.9987	27.8668	49.029	11.4373	51.1465	110.456	249.892	80.6999	67.1821	129.969	127.611	123.601	992.382	88.0969	88.5238	55.3556	26.4628	48.1116	5.42138	24.6101	30.7843	91.3062	12.1646	61.2771
4.19672	209.36	106.255	51.3486	97.2534	18.4806	329.303	-0.0913023	73.3857	64.7316	75.3014	98.2547	28.8343	107.087	0.0522768	47.0794	85.3434	82.3338	78.3775	26.7458	46.5537	91.0936	28.8611	62.2694	100.202	5.50778	84.6503	22.4596	64.8195	9.91459	65.2188	106.05	240.674	73.6241	77.8354	119.253	135.62	116.582	1061	87.0888	83.9141	48.3469	24.8034	50.1784	6.99669	21.7048	26.7312	97.6002	10.3119	64.892
4.29665	185.293	96.9423	90.7222	88.3762	17.2438	337.977	-0.086077	65.9117	58.8254	124.75	140.055	25.3362	113.721	0.0450572	41.0305	82.3046	112.473	82.2516	30.218	39.077	85.0431	33.4367	60.3657	115.701	4.5135	77.7433	17.8963	67.7917	8.58545	69.1128	99.319	227.313	66.8893	82.0853	108.328	135.658	108.868	1064.33	81.2912	77.0012	42.1649	22.6916	49.8657	7.16158	18.9076	23.2043	94.5107	8.68663	64.5949
4.39657	164.232	88.2704	114.455	89.6733	15.9496	358.296	-0.0796123	83.6533	53.2587	181.109	155.734	22.197	123.033	0.0390191	35.71	76.7436	122.169	80.7854	30.7463	32.6308	82.5075	32.7878	54.8452	121.175	3.65882	69.0445	14.1347	119.893	19.658	67.5256	91.384	211.91	70.2993	82.2337	101.015	130.835	100.918	1026.31	73.2825	88.0827	36.7345	20.5045	48.0316	6.7157	16.3248	20.1381	87.2077	7.28336	60.1956
4.49649	144.257	89.51	140.282	86.1577	14.6622	384.956	-0.0727407	94.4773	48.0879	226.699	156.368	31.0824	123.658	0.0339121	31.0523	69.8915	120.458	76.2028	29.6027	27.1429	90.187	40.6442	67.2	119.977	2.94719	60.2535	11.0861	137.468	22.4937	68.134	82.9929	195.791	75.8769	79.8333	97.9079	123.223	93.0338	963.608	64.5753	88.7193	61.3886	18.4083	45.278	6.04243	14.0034	17.4743	78.3779	6.08534	53.9612
4.59641	126.09	86.3955	153.561	80.2076	13.4201	401.711	-0.0658788	120.142	43.3325	298.824	148.763	44.9325	119.29	0.0295102	26.9868	62.5587	112.782	69.9728	27.5772	22.5129	89.694	40.8988	80.5007	114.529	2.365	58.9246	8.64668	136.694	21.9208	64.8947	74.6303	212.773	74.295	77.155	98.829	115.313	88.4718	887.692	56.0203	84.1419	101.5	16.4696	42.0218	5.32102	17.0678	15.1608	103.526	5.07079	47.1864
4.69633	109.912	81.2455	158.081	76.5752	12.2448	396.714	-0.0597694	128.601	38.9899	339.051	139.551	52.0949	112.234	0.0255969	23.4447	55.2623	102.367	63.0466	43.442	18.6319	84.8312	37.676	100.192	106.557	1.89353	61.3672	6.71366	127.81	32.5183	59.829	66.5985	216.248	69.8127	74.4274	96.4597	122.114	83.1104	819.067	65.6033	77.2319	131.432	37.4783	38.5481	4.63112	25.4929	13.1527	108.914	4.21665	40.5772
4.79626	95.666	75.2979	160.333	77.7332	11.1475	378.61	-0.0536695	125.214	35.0437	365.304	127.431	54.7522	103.909	0.0220549	31.4334	48.3168	98.3027	66.2771	101.552	15.3945	96.9354	33.1351	101.927	97.2687	1.514	61.2112	5.19361	115.872	34.2122	62.9202	59.0739	229.748	64.3532	70.4794	103.785	121.896	77.3808	747.866	68.6806	69.5464	142.074	44.3731	35.0478	4.00437	28.6938	11.4101	119.764	3.50071	34.4879
4.89618	83.1971	69.2015	157.295	80.3799	10.1322	353.183	-0.0484557	116.262	31.4708	399.661	114.34	54.4531	97.5621	0.0188892	33.5476	41.8987	90.6413	65.1603	165.421	12.7035	98.4764	28.3654	94.9664	87.4953	1.20954	66.7791	4.00555	103.323	32.3242	61.2391	52.1483	230.322	58.7679	65.8935	105.635	117.409	82.1541	683.57	66.1789	61.9008	141.412	44.8255	31.6449	3.44958	28.856	9.89828	117.434	2.90257	49.4082
4.9961	72.7327	67.9431	150.811	78.0298	9.19884	324.243	-0.0444819	105.123	28.2444	411.16	101.385	52.2881	90.2037	0.0159512	33.5179	36.0918	104.591	62.1451	216.118	10.4725	94.2576	23.8811	84.3901	77.7903	0.965842	64.0855	3.0815	91.2845	29.1863	57.1687	49.641	223.151	53.4176	63.7427	113.068	116.246	90.2011	617.206	60.8453	69.7892	134.446	42.4891	28.4167	2.96548	27.3447	8.58696	134.683	2.40415	67.0869
5.09602	74.8946	76.2947	142.208	73.091	10.6253	294.255	-0.0424109	93.5711	25.3365	406.748	89.163	49.0169	82.5473	0.0133143	31.5797	30.92	112.367	57.4948	262.521	8.62668	93.0182	19.8926	72.8979	68.5075	0.771011	58.1609	2.36564	80.225	31.167	52.0701	46.2103	211.584	48.4825	68.6143	114.709	127.068	103.702	552.038	54.3195	69.8522	124.272	39.0874	25.4078	15.1382	25.0006	11.2901	134.434	1.98969	71.8344
5.19594	70.7447	77.2678	132.435	66.9861	11.1408	268.155	-0.0403769	82.4914	22.7194	391.629	77.9626	45.1625	75.0129	0.0110058	45.9267	26.3691	127.141	52.0831	276.194	7.1017	87.5832	16.4552	61.8471	59.8583	0.615372	51.3377	1.81285	70.2915	37.3181	46.7036	42.3309	197.768	43.9326	69.5563	112.347	129.124	110.882	525.034	47.5504	66.0319	158.389	35.4201	22.6396	19.2156	22.3304	55.0539	130.529	1.64566	80.8669
5.29587	78.8534	74.5309	122.155	60.5385	11.0934	242.03	-0.0393661	72.2881	20.3667	369.67	68.8921	41.0776	67.8359	0.00891056	50.3293	22.4024	136.756	46.4658	270.916	11.6418	80.1696	13.5489	51.8512	51.9542	0.491109	44.6529	1.3871	61.4792	36.929	41.4779	38.3168	183.058	65.0478	71.7032	107.325	142.526	112.47	499.849	69.074	78.0013	170.117	31.8454	20.1183	19.5637	19.6297	74.9632	120.611	1.36051	80.2342
5.39579	76.9425	70.0629	111.829	54.209	10.7097	220.94	-0.038666	63.1063	18.2531	343.704	60.4414	36.9948	61.1376	0.00706531	49.6023	18.9711	134.182	49.1094	257.022	15.4113	72.0713	16.8714	43.1222	54.8582	0.391929	38.5273	1.05989	53.7163	34.0312	36.5981	34.3694	168.293	92.0983	75.2018	100.64	145.604	113.413	465.623	76.4105	106.079	177.756	28.5126	21.2223	18.3043	17.0621	111.627	168.687	1.12447	74.6393
5.49571	70.9376	64.9202	115.023	62.9573	10.1367	199.669	-0.0374041	54.9573	16.3555	315.783	52.7585	33.0614	54.969	0.00547956	46.4013	16.0213	125.275	48.4307	238.549	18.9693	64.0192	17.0049	35.6643	71.166	0.312802	33.0938	0.808812	46.9053	30.376	32.1528	30.6123	153.978	104.081	75.0927	93.0257	157.135	110.915	482.757	75.719	130.582	173.744	25.4722	21.2394	16.4533	14.71	138.868	191.067	0.929292	108.492
5.59563	63.6132	59.6561	119.091	64.7228	9.4685	179.093	-0.0355672	47.7861	14.6526	287.362	45.8851	29.3653	49.3391	0.00418374	42.1706	13.4983	113.505	45.8026	232.408	19.5699	56.4042	15.6775	39.491	84.2867	0.249665	28.3558	0.616406	40.9438	26.6996	28.1659	27.1153	140.397	103.716	72.7489	85.0097	158.55	106.268	475.374	83.0533	135.531	172.043	22.7292	20.5571	14.4845	12.6064	164.447	189.737	0.768072	118.897
5.69555	56.2275	54.5511	118.435	73.5154	8.76461	159.724	-0.0332493	41.509	13.1254	259.446	39.8024	25.9541	44.2327	0.00321809	37.6775	11.3496	104.896	42.1331	224.59	18.5959	49.4144	13.794	38.2984	89.4524	0.199298	34.7926	0.469113	35.733	23.2889	24.6259	23.9121	129.488	104.255	69.0897	85.4904	154.183	100.364	452.789	92.8729	132.944	163.066	20.2687	19.4474	12.6073	10.7556	173.733	193.785	0.634996	116.475
5.79548	49.3151	49.738	117.26	74.8082	9.14808	141.826	-0.0306403	36.033	11.7566	233.414	34.4598	22.8472	39.6208	12.2689	33.3133	9.52616	94.429	38.0111	209.705	16.8684	43.119	11.8115	34.8032	89.2928	0.15912	49.5656	0.356467	31.1823	20.2352	21.5036	21.0122	118.742	151.133	78.8828	83.2269	146.015	93.8124	421.46	103.699	126.381	150.431	18.0682	18.0992	10.904	9.14599	169.388	183.679	0.525174	115.6
5.8954	43.0692	45.2705	113.153	71.9891	9.08528	125.506	-0.0279619	31.2661	10.5308	228.09	29.7919	20.0463	35.4683	19.0017	29.2622	7.98358	83.5627	33.8088	211.037	14.8626	37.5199	9.9457	30.4771	85.7092	0.127047	51.9863	0.270408	27.21	17.5469	20.9473	18.4103	108.446	162.878	84.2074	86.9131	135.824	87.0231	385.79	103.226	116.158	136.336	16.1034	16.6413	9.39676	7.75709	158.165	197.896	0.434537	107.552
5.99532	75.949	41.1611	107.205	67.0813	8.75681	114.1	4.08373	27.1222	9.43403	217.672	28.8366	17.541	31.7374	22.1049	25.5967	6.68203	73.0946	29.7516	201.904	12.8431	32.5828	8.28535	26.0851	80.0597	6.67861	49.0933	0.204733	23.7437	15.2001	27.7696	16.0918	98.7536	159.389	88.5005	86.7923	124.763	80.2666	348.726	96.7393	104.685	137.195	14.3508	15.1606	8.08117	6.56438	143.95	192.305	0.359757	114.854
6.09524	85.2369	37.401	100.194	77.183	11.0542	121.583	6.27218	24.0796	8.45311	204.095	26.8473	20.4976	28.3903	29.469	31.9562	5.58635	64.8402	29.0826	187.345	11.2617	28.2554	6.85397	21.9974	73.2995	8.51692	44.2094	0.154669	20.7192	13.1598	29.858	16.2551	89.7386	149.734	95.1076	84.079	113.567	84.3771	312.177	87.4302	95.2833	133.704	12.7887	13.7135	16.4434	6.38119	128.924	184.015	0.298071	111.086
6.19516	95.6302	33.9714	92.6724	79.0105	19.5015	121.544	7.26534	21.1939	16.857	188.77	24.3955	32.7151	30.6134	32.4437	33.2416	4.6658	59.271	44.4494	170.432	9.69731	24.4787	5.6436	18.3671	66.0873	8.34085	38.8645	0.116556	18.0804	16.6349	29.3846	15.7479	81.4227	138.008	96.3238	86.0699	118.875	96.6279	277.332	86.2608	85.6349	127.008	11.3966	12.3354	23.7365	5.92181	114.271	168.719	0.247019	158.887
6.29509	93.5482	30.8493	85.0225	76.2826	37.8703	119.702	11.0303	18.5527	21.2849	172.712	21.8162	40.8808	33.3112	32.6535	42.9391	3.89372	52.9827	51.57	152.993	8.24404	21.1925	8.15164	15.2323	58.8651	7.40402	33.7289	0.0875983	15.778	16.7452	27.6048	14.8398	73.796	126.024	103.145	84.8188	126.903	101.873	286.953	80.4268	76.1289	117.333	10.1562	11.0465	25.1235	12.5994	100.586	151.084	0.20428	199.424
6.39501	86.349	28.0104	93.1693	71.222	47.6753	114.035	20.7295	16.1847	23.1881	156.631	20.2048	44.5811	33.5813	31.2018	45.2329	3.24718	58.8441	53.4476	136.077	10.5478	18.5267	8.62668	12.6254	51.9178	6.27052	35.766	0.0656652	13.7689	15.5394	37.7741	20.7565	77.708	114.548	104.251	84.1554	127.713	102.461	303.736	72.4503	68.1891	106.439	24.9738	9.85742	27.6638	15.5528	88.8827	152.252	0.167928	207.306
6.49493	77.4796	25.431	95.9723	69.538	52.0299	106.245	25.4274	14.0878	23.5195	147.431	18.2977	45.3125	32.4523	28.8279	46.8529	2.7065	61.1565	52.1132	120.244	11.0461	31.9546	11.8436	15.6176	45.4185	7.96118	34.5508	0.0491207	12.0158	13.9114	41.0767	41.0685	77.5115	103.874	108.36	104.518	123.645	100.034	302.877	63.8096	63.443	95.3719	29.9183	8.77142	28.7114	17.2241	78.0777	165.884	1.22625	197.761
6.59485	68.5055	24.8906	95.126	71.2135	52.9761	97.4537	27.0581	12.2453	22.9019	136.775	21.4828	44.1329	41.1543	26.0178	53.5478	2.25477	58.9492	48.9249	122.207	10.5749	43.3851	12.3395	15.8511	39.4611	7.78585	31.4552	0.0366937	10.4864	12.2401	40.6459	52.2465	74.8658	94.0844	107.624	115.238	116.75	95.73	296.733	55.3352	59.2734	84.7231	30.3489	7.78731	27.0903	17.1819	71.662	167.938	1.70732	179.82
6.69477	60.0937	28.2241	96.792	85.8465	55.0166	88.3835	26.8604	30.0184	23.5246	132.369	30.8438	41.783	47.1272	23.0827	53.7627	2.38707	54.4646	47.0847	117.587	13.0671	58.7412	11.5577	14.7513	34.0853	6.90712	30.5892	0.0273785	11.4002	10.6765	55.1512	57.2861	73.3608	85.1659	103.905	119.058	108.379	90.3358	282.307	47.4615	53.9376	89.1858	28.8188	6.90106	24.453	16.2051	64.5253	177.482	20.2269	158.71
6.7947	78.0426	28.7054	100.735	89.7141	60.2682	79.4871	25.6215	36.9137	23.0798	125.426	34.3823	43.6471	48.743	26.0546	60.6483	2.36104	52.5273	43.8258	111.321	13.4995	70.1372	10.2588	13.5083	29.2935	5.84786	27.9353	0.0203896	11.0949	9.27141	59.7953	67.3863	70.0678	77.0692	101.109	147.542	99.4078	84.3874	262.551	40.3847	48.3178	89.8133	26.5341	6.10678	21.5736	14.7711	68.4828	172.694	28.7543	137.348
6.89462	81.2226	27.7483	100.516	87.5845	63.8298	76.9012	23.837	38.114	22.0133	116.963	34.5647	43.2469	47.8046	26.5708	63.055	2.23956	48.5468	39.8711	102.606	12.8353	72.6705	16.5776	11.8834	25.0649	12.387	32.1531	8.25815	10.266	8.03312	59.0815	83.0131	65.8131	69.7312	97.1371	162.498	90.3904	78.2458	270.53	34.1618	42.8667	85.9767	24.0545	5.39785	18.7984	13.1662	66.924	184.628	31.4643	117.26
6.99454	77.0744	40.4559	97.5225	82.3155	63.9227	81.4522	21.814	36.4736	20.6125	107.715	32.9072	41.4239	45.441	25.5957	60.6215	2.06516	83.2027	35.6833	98.7346	15.2135	70.3075	18.0976	10.2004	21.3639	15.3074	35.4659	11.619	9.25591	6.95246	55.6252	89.6835	61.1221	63.0867	94.421	174.864	81.6666	78.9235	287.995	28.7716	37.7999	108.524	21.6315	4.76705	16.2667	14.5367	62.5713	185.409	30.9285	99.151
7.09446	100.215	45.0889	92.7606	75.5986	67.7879	81.1443	19.7389	33.5473	19.061	98.209	37.3699	38.7637	42.3526	23.777	63.0466	1.86606	96.9425	31.5489	91.9476	15.4484	65.4325	35.7008	8.61839	26.0478	14.8426	34.1833	12.2928	8.22827	6.01406	50.9266	99.5702	56.3232	65.9698	89.8736	183.667	74.4416	78.3125	288.161	32.2382	56.7134	116.096	19.3698	4.20713	14.0202	15.005	56.9924	174.29	28.7095	83.258
7.19438	103.196	45.513	86.9526	68.4153	67.9357	85.1256	17.7208	31.6002	17.4738	99.5317	40.3697	35.6687	38.9674	21.5421	65.8461	8.88468	98.7969	36.4781	83.8474	15.6971	59.4565	40.7909	7.4489	31.4167	13.1169	31.0875	11.5857	7.25694	5.20125	45.8287	108.879	51.6168	71.7338	84.3278	184.105	79.7207	75.777	277.402	33.185	62.9627	114.924	17.3055	3.7109	12.0563	14.4289	51.07	158.274	26.5685	69.5567
7.29431	97.4782	43.8265	80.6106	89.7333	65.8484	84.33	15.8202	28.8094	19.8162	97.469	39.9538	32.41	56.0628	19.9632	63.4436	12.7737	94.2321	37.742	90.7445	14.7948	65.0575	39.7757	6.32195	33.6506	16.651	27.4705	10.2578	6.37114	4.49809	40.7901	110.625	62.3003	70.4436	80.4366	209.09	80.0901	83.1317	260.151	31.6873	62.5887	108.908	15.4434	5.61567	10.3534	15.0517	45.2821	140.952	23.7732	57.8906
7.39423	88.4809	41.1607	74.0915	97.0293	62.4868	80.6449	14.0671	25.7707	20.5251	93.1619	37.6967	33.2638	63.6994	30.0636	58.6269	14.5754	86.513	58.7128	95.9079	13.3541	70.9043	36.0671	15.1949	33.7782	19.1601	47.1746	12.5557	14.9694	13.2598	36.0461	108.275	89.2057	66.2823	75.5841	219.795	77.6205	98.3367	239.452	28.973	69.3454	100.458	18.2142	6.65693	8.88398	28.157	43.3621	124.093	20.8068	48.0451
7.49415	78.7094	38.1195	67.6385	96.408	58.4678	75.3334	19.7261	22.7884	30.0943	97.9004	34.551	36.599	65.6338	37.0744	52.9022	19.2185	77.5514	68.5193	94.3077	11.7286	70.414	31.4366	46.2692	32.5441	52.7513	65.5071	12.6265	26.3478	15.6739	31.7042	102.745	102.378	61.1393	70.2823	223.2	75.4528	105.439	224.172	25.7723	68.8701	91.0391	21.3922	7.10782	7.61923	33.7728	40.0689	108.494	17.9356	39.7893
7.59407	70.9694	35.018	73.7039	91.5388	54.1827	76.127	22.1477	20.0077	38.2954	98.2128	31.081	37.3882	70.8939	39.4706	52.6558	27.7016	97.7135	71.2198	92.154	11.306	69.1841	26.7648	68.5269	30.4808	60.2487	73.1025	11.5938	51.3016	15.4446	27.9663	95.4298	106.913	55.8519	71.0816	219.269	71.436	107.126	233.821	22.5051	81.9505	103.204	26.3885	7.16366	6.53264	34.9749	36.2332	94.5738	21.4018	32.8992
7.69399	84.9301	35.1496	92.0776	84.6042	49.875	73.7243	22.6098	17.4874	41.8553	95.5011	27.6111	36.5327	74.1702	38.9953	49.5155	31.6379	118.307	69.5604	86.6359	10.3436	64.9762	22.4557	73.9052	28.0332	61.1634	70.7774	10.1049	59.1918	18.5954	24.5677	87.2722	106.136	63.3357	69.4228	241.123	74.6587	105.279	231.098	28.4635	83.9158	105.207	27.0422	6.9635	5.59975	33.6927	32.3168	82.1828	21.8953	32.6374
7.79392	85.075	33.75	101.743	76.8799	45.6916	72.6551	21.9281	15.2409	42.5232	90.8105	24.3177	34.6641	73.2098	36.8281	45.1362	32.6181	124.631	65.3777	79.494	9.16418	59.3824	27.7917	82.9763	25.3642	55.1465	75.2211	8.51687	64.2409	18.4351	21.6971	78.8927	102.211	90.1915	66.2896	251.165	73.9547	101.206	220.666	29.9312	80.262	101.424	34.7906	6.60585	4.79939	31.1208	28.565	78.2782	46.1214	30.3564
7.89384	79.3874	31.6476	105.319	69.0923	41.7169	69.2456	21.9152	13.2589	41.4426	93.6427	21.2879	32.2202	69.8625	33.7551	53.6257	31.7476	140.462	78.215	81.9296	7.94968	53.3299	27.9494	80.9619	22.6566	47.0755	71.4275	7.01438	134.22	17.0018	19.0732	70.6883	96.532	96.7346	62.3368	254.191	70.8827	95.8105	205.76	28.9096	74.0239	94.5747	36.1493	11.2625	4.11281	27.9851	25.097	71.5964	69.5774	28.0415
7.99376	71.6259	29.2829	104.725	64.3084	37.9951	64.5351	20.99	11.521	39.3565	92.7833	18.5556	29.4997	65.2775	30.2894	54.7146	29.785	140.983	93.7646	79.4577	6.79677	47.3411	25.7396	73.8149	20.0295	39.0507	87.613	5.68103	189.268	27.333	16.7142	73.5758	89.9894	94.4816	57.9955	248.551	71.2627	98.8541	220.557	28.3331	93.4934	91.1713	34.6906	13.8908	3.52418	40.2549	21.9592	64.0251	77.6268	28.3804
8.09368	63.5145	26.8862	101.363	58.7005	34.5447	59.208	19.5796	13.584	36.7428	89.435	16.1239	26.7023	60.1597	26.7567	52.1112	27.2436	133.34	119.589	91.4888	13.3525	58.5266	22.6336	64.7663	24.5735	31.8795	87.7691	5.33317	201.922	29.3104	23.378	72.6256	83.1442	88.6815	58.7619	268.408	68.948	98.1075	221.584	26.3151	97.9912	85.0128	32.1054	15.1305	3.01946	44.7419	28.2879	56.5052	77.0245	27.9376
8.1936	56.325	24.5732	96.2486	52.9112	31.3683	77.1975	17.9496	13.7953	33.905	84.4912	13.9791	23.9577	54.9326	23.3545	47.8459	24.4633	121.788	129.493	93.9377	15.878	61.5418	19.3737	68.4607	26.5425	25.7855	88.273	5.62478	194.933	40.7649	25.6119	69.3082	76.3414	81.7028	57.4565	273.816	65.0744	94.94	213.878	28.441	99.7821	77.5975	29.7191	15.4384	2.58706	44.717	30.0889	49.4751	71.8846	25.8714
8.29353	69.9616	22.3984	90.1075	47.2962	28.4586	91.1299	16.2619	13.0934	31.032	78.6081	12.0991	21.3463	49.8428	20.1947	43.0099	21.6627	108.809	161.959	93.7971	19.2937	60.0085	16.3098	64.9917	26.7761	25.9094	82.0057	8.82964	179.646	42.1786	25.4316	64.6331	69.786	80.3452	54.9049	269.205	60.3897	91.2759	200.949	27.8607	97.8684	69.8237	33.4743	15.1375	2.21649	42.2222	29.435	43.1101	64.6666	26.8556
8.39345	79.3004	20.383	83.4541	42.0395	31.3219	96.1887	14.6118	11.9882	28.2377	72.2602	11.7401	18.9141	45.0262	17.3323	38.1714	18.9762	95.8001	176.997	89.3284	19.7988	56.1076	13.5852	58.9284	25.8827	23.2587	73.253	9.66224	161.624	39.5891	24.0089	59.2827	63.5922	75.6455	51.6573	257.899	55.3782	89.5036	185.211	25.8682	91.5234	62.2117	33.194	14.4545	1.89923	38.5129	27.5382	37.4516	56.8013	25.5993
8.49337	98.45	18.531	76.6452	37.2234	32.0369	95.6321	13.0524	10.7513	25.5877	78.1581	10.9471	20.3724	40.55	14.7857	33.609	16.4806	83.5061	177.837	82.6475	18.76	51.1334	11.2373	51.5341	24.2983	21.55	64.1238	9.25558	143.512	35.6378	22.0163	57.8963	57.8168	69.7957	48.0765	242.369	56.7033	98.1371	202.098	23.2408	83.3308	55.0451	31.2005	13.5466	1.6277	34.3443	26.7036	32.4753	49.086	29.1596
8.59329	116.326	16.8374	77.5542	32.8717	31.4404	91.6643	13.7852	9.52256	23.1163	79.8481	9.95756	27.8409	36.4397	12.5507	29.4438	20.7692	72.2825	170.174	75.0416	16.988	45.837	9.25236	44.07	22.3305	18.6446	55.5225	16.532	126.491	41.2079	19.8331	54.8969	52.4796	63.7679	44.3979	230.542	55.4862	106.802	208.358	20.4326	74.6723	48.4626	28.588	16.1951	1.39536	30.1557	24.8587	28.1275	41.9328	29.0866
8.69321	115.999	15.2931	75.9634	31.2671	45.6395	85.7621	13.6282	8.3694	26.1918	78.6217	8.91102	43.9841	32.696	22.1747	25.7124	26.5076	62.2585	157.794	67.2742	19.5255	49.0197	11.1903	37.1429	21.5289	19.3624	48.712	18.7197	111.02	40.3021	17.6661	50.961	47.5785	61.7017	46.8062	215.485	63.3558	109.459	212.05	17.6975	71.5913	42.5146	33.5039	17.3655	16.8053	26.1887	22.5867	24.344	36.9457	27.1367
8.79314	108.022	13.8874	72.7474	28.93	52.695	78.9011	16.064	13.5287	27.1154	80.202	7.88665	52.6359	29.3051	26.9673	25.2605	28.8192	56.2825	143.17	62.2737	21.4802	51.8377	11.1579	31.0012	20.1733	17.6233	42.2298	18.215	97.2043	46.3044	16.2552	46.5861	43.0976	62.5207	46.8813	227.61	65.8892	108.171	206.387	18.004	66.1145	37.1994	56.6705	17.5429	27.9693	22.5637	31.4652	21.0594	35.4158	24.3436
8.89306	97.3604	12.6091	72.5624	26.3071	55.24	71.7144	16.789	15.2496	26.7245	78.8902	6.9265	56.2184	28.6434	35.1314	23.5901	28.9328	61.4705	127.88	56.5616	21.0834	56.1911	10.2324	25.7035	18.5136	15.1151	49.0807	16.4265	84.9874	45.1865	14.6763	42.1004	39.0138	59.6451	45.506	228.98	76.4108	104.379	208.83	17.0808	59.7532	32.4867	63.4202	17.0735	30.6952	19.3269	34.436	18.2121	32.3894	21.2976
8.99298	199.299	11.4476	70.3819	23.6531	54.9982	74.0825	16.5019	15.4488	25.5645	75.6476	7.47418	61.6594	27.1702	38.3102	28.7108	27.6988	75.7558	112.895	50.7188	19.492	55.6517	38.5205	21.213	16.7228	12.5708	51.2546	14.1565	79.2888	41.3875	13.0923	37.7135	35.3004	55.3792	43.2724	222.975	80.0936	99.0781	202.499	15.556	53.3038	28.3314	81.3811	16.2036	29.6437	20.2179	34.168	22.3045	32.8246	18.3206
9.0929	332.778	10.3925	66.9303	21.107	55.1861	72.7195	17.1343	14.6445	23.9869	71.1862	7.39268	64.3068	25.2886	38.3584	29.5756	25.6977	79.09	116.056	45.0763	17.385	52.5087	57.1867	17.4506	14.9174	10.2774	48.3148	14.1596	103.889	46.1841	11.5881	34.3932	34.8752	50.7538	46.4555	212.119	79.5769	98.7228	190.867	13.801	60.2391	34.1359	117.73	15.1055	27.0646	19.5843	33.9299	31.1524	30.9997	15.5751
9.19282	444.664	9.43438	80.111	18.7388	53.5324	69.128	21.1659	31.1044	22.2157	66.0273	23.949	67.411	23.2451	36.5346	28.3038	23.3182	76.4176	112.614	39.8099	23.9693	56.8321	61.0063	14.323	13.1729	8.32005	63.3236	17.2467	120.525	44.6059	10.2042	32.8374	33.4834	46.2169	48.2103	198.286	89.5395	95.791	176.327	12.0294	60.3552	35.7959	132.787	13.888	24.0226	19.5858	32.0139	48.6615	42.7905	13.1297
9.29275	461.772	8.56449	86.6469	22.022	50.8271	64.311	22.5931	37.2984	20.391	60.5468	31.7624	66.9358	21.1865	33.6808	26.0575	20.8139	70.7037	114.395	35.0005	25.8121	56.2439	73.1447	11.7371	11.5357	6.69643	64.8118	23.3288	152.684	50.524	8.95535	34.3595	31.5593	41.9503	47.8392	187.721	92.4128	91.2795	195.487	10.3561	57.0851	35.0553	131.757	12.6572	24.953	18.4998	29.3215	59.4051	46.3477	11.0007
9.39267	437.777	7.77478	88.5606	46.8612	47.5776	58.9279	22.4662	38.1363	18.5976	55.0104	34.4094	64.2057	19.1977	32.7954	39.3563	18.3449	63.6946	122.938	33.8493	25.0726	53.0443	86.5916	9.60708	21.5475	11.2356	60.5707	24.3533	167.123	49.0594	8.47188	34.0246	39.1798	38.0159	46.1606	174.825	90.8636	85.8742	200.212	12.26	52.3163	33.0036	134.392	13.564	26.1376	28.7626	26.3652	60.7623	48.4316	11.4751
9.49259	398.082	7.05794	87.3338	58.0753	44.1059	53.4016	21.4532	36.3193	16.8848	49.6011	34.1912	60.1431	17.3245	30.6828	56.4824	16.0086	56.3915	128.815	31.621	23.0414	67.9609	95.1573	7.85724	27.8458	11.8209	62.285	23.9542	170.091	44.8387	7.7814	46.287	42.4567	34.4223	43.7213	187.476	89.3488	81.4016	195.647	12.5388	51.6345	30.3121	127.937	13.6965	24.7596	32.7882	23.428	69.69	46.5023	26.0601
9.59251	354.451	6.40729	84.0447	61.4021	40.6121	95.219	19.9743	33.3165	15.2795	44.4395	32.5694	55.3822	15.5888	58.4455	66.4212	58.7752	49.3426	126.408	28.8943	20.4729	75.4455	98.8385	6.42236	30.8172	18.8911	67.6162	21.7325	186.538	41.0682	7.01962	52.23	43.0305	31.1557	56.5114	193.259	92.2378	76.2919	203.648	11.9318	48.4494	27.3872	117.946	13.3327	22.3931	52.6317	20.6566	91.0336	42.5715	31.8998
9.69243	312.111	5.81679	79.4719	65.9357	37.217	132.485	18.2902	30.232	13.7939	39.6006	77.6486	50.3507	13.9978	72.2025	86.013	82.2626	42.8246	131.956	26.0163	17.7943	83.5189	92.4441	18.8982	31.53	28.3691	68.0809	31.3615	182.197	36.547	19.0292	53.9935	41.9696	28.1933	72.8077	191.345	102.388	70.9114	201.022	11.2271	44.1987	24.4675	107.001	12.6603	34.9349	60.581	18.1173	95.4056	37.8282	38.3175
9.79236	273.175	5.28087	74.1714	74.1928	33.9897	187.764	16.5587	35.335	12.4314	35.1254	98.2911	45.3305	12.5503	76.9302	90.6902	146.959	36.9544	140.077	23.1885	15.2345	91.8493	81.9903	27.3794	30.7601	29.08	63.1704	33.4547	173.471	32.0705	24.2662	53.074	39.9663	25.5102	80.71	199.163	104.918	67.076	191.786	10.1731	39.6544	21.6866	96.2652	11.8093	37.7442	61.5741	15.8326	120.611	32.9521	39.1224
9.89228	238.307	4.79446	68.535	76.6735	30.9664	235.223	14.8723	35.7565	11.1898	31.0308	104.96	40.9143	11.2402	76.0367	91.2822	179.88	31.7577	138.489	30.6865	12.9046	95.2847	70.5439	29.3319	29.0653	26.3261	58.2632	31.6577	159.203	27.9438	25.7165	50.5091	37.465	23.0814	83.1652	198.458	110.9	67.3813	184.687	8.99455	35.2151	19.113	86.2255	10.8694	49.1112	58.7016	13.8016	142.807	43.3458	36.9679
9.9922	207.51	4.35288	62.8336	74.4081	28.1622	269.967	13.2819	33.8754	10.0637	27.3169	118.799	36.9942	10.0588	71.8294	88.9826	276.469	27.2109	131.185	33.6826	15.5784	92.2477	59.5805	28.0218	26.8406	45.7713	62.419	28.0959	142.913	24.2592	55.6035	47.0101	34.7477	20.8835	82.167	199.064	110.584	65.7327	173.244	7.82002	56.3511	16.776	84.588	9.90195	50.4021	53.8706	12.0101	144.374	59.5935	33.4227
10.0921	180.509	3.95193	57.2498	69.6855	25.579	287.572	11.8129	30.9835	9.04569	23.9727	120.308	33.1653	8.99612	89.4049	84.9563	344.379	23.2647	131.063	33.7822	19.5313	85.8855	49.7317	25.2557	27.2538	48.5246	72.73	23.9656	126.742	21.0201	73.9129	43.0576	31.9899	18.8948	79.0566	193.44	106.443	62.8707	177.07	6.71838	68.9754	14.6808	79.11	8.94856	47.3235	48.2346	10.438	138.908	64.4563	29.3904
10.192	156.934	3.58782	51.9016	76.0492	23.2111	298.713	10.4746	27.7684	8.12769	20.9802	115.014	39.453	8.04214	110.126	78.1088	370.377	19.8593	124.973	32.2568	20.2998	78.0612	50.5535	22.0067	45.9383	44.5353	72.2417	44.7417	111.633	18.1948	79.5502	38.9691	29.298	17.0955	76.716	184.003	100.118	69.6019	172.812	5.72223	71.4309	12.8194	88.9403	8.03682	61.4754	42.4704	9.06337	147.549	68.6155	25.3708
10.292	136.396	3.25714	46.8607	75.9108	21.0479	294.19	12.2662	24.5836	7.3013	18.318	106.278	44.9399	7.18694	117.184	75.4661	407.985	16.9326	115.605	29.8936	19.3651	69.8517	46.8004	26.0493	61.0269	38.3538	102.385	59.7462	105.086	15.7408	79.3624	34.9487	26.7333	15.4673	74.5587	171.986	92.6891	72.0321	163.609	4.84245	80.4238	11.1765	88.4207	7.18391	68.4611	36.9559	7.86426	169.478	79.9477	26.1417
10.3919	118.525	2.95679	42.1661	84.5285	19.0768	280.267	23.7479	21.5992	6.55856	15.962	103.82	48.7968	6.4211	115.743	69.8411	412.603	14.4255	108.767	27.1723	17.6075	75.3116	44.9687	42.953	68.3667	31.9682	108.429	62.0883	104.891	13.6142	75.1224	31.1215	24.3282	13.9942	70.9607	172.842	94.2261	71.6251	166.132	4.0778	80.4469	9.73297	83.2048	6.39899	66.501	31.8839	6.81977	180.546	82.5727	24.8229
10.4918	102.986	2.68397	48.4397	86.4171	24.553	261.126	29.3425	18.8864	5.89149	26.5755	97.2005	49.4759	5.73595	109.295	76.211	396.852	12.2826	109.797	24.3778	15.5382	87.8796	40.4649	47.7324	70.4295	26.1687	116.277	67.6669	98.2515	11.774	98.5228	36.7501	22.0971	12.6611	66.5783	168.185	91.7991	69.4017	161.462	3.42077	76.0217	8.46853	76.2688	6.32782	60.8855	27.3356	5.91139	217.544	96.19	22.5087
10.5917	89.4802	2.43615	51.257	107.818	27.0517	239.521	31.3243	16.4642	5.29286	33.0184	88.6473	50.7864	5.12342	100.17	76.4729	369.365	10.4541	105.373	21.6733	29.1237	90.1335	35.1139	46.3645	69.0129	21.2001	124.287	64.695	115.927	10.1828	105.516	57.0485	20.0427	11.4547	61.8423	171.368	87.0426	66.0697	152.426	2.86107	69.6353	7.36319	72.2579	12.198	54.123	24.3103	5.12242	221.435	97.3709	27.1967
10.6917	77.743	2.21114	63.2536	114.308	27.6843	217.229	31.1496	14.325	4.75587	45.7541	79.4743	49.7762	4.57614	89.886	72.215	360.392	8.89587	97.8988	19.146	34.2619	86.725	33.0076	42.1695	72.5577	17.0703	130.512	57.7611	116.544	11.2261	103.635	67.6192	18.1609	10.3629	57.0301	168.343	81.0373	64.4937	162.328	2.38742	84.6291	6.79057	66.4565	15.5738	47.3607	21.3031	4.43754	209.545	91.9006	27.8366
10.7916	67.5439	2.00695	69.4754	112.439	27.1776	200.802	29.7445	12.4484	4.27438	53.0675	70.4297	50.1628	4.08741	79.4057	86.1856	351.812	8.21731	88.9498	17.833	34.6777	88.8829	32.0052	36.9468	72.0127	13.695	127.976	57.8003	109.536	19.2033	97.2488	71.7028	16.4438	9.37476	52.3158	161.176	83.4393	65.3627	189.075	1.98868	87.3964	6.15583	60.2149	17.235	41.0854	18.4726	3.8424	190.986	83.2552	26.3385
10.8915	58.6817	1.82169	71.6639	116.834	26.0037	200.492	27.6919	11.3688	3.84263	56.4691	71.2721	48.5883	3.65109	69.3133	95.0018	330.735	20.3945	79.5305	26.3954	32.6149	87.5508	36.8701	36.0515	68.8548	21.8252	139.721	52.9331	99.5759	51.8335	88.86	71.5715	14.8813	8.48049	47.8047	161.22	81.9253	64.1323	198.835	1.65446	87.0654	5.51113	64.1678	21.0942	35.4686	15.8957	3.32568	191.887	73.4717	23.8318
10.9914	50.9814	1.65358	71.0962	113.714	34.4288	205.343	25.3537	10.1805	3.45544	63.9053	68.1077	45.826	3.26159	63.6814	93.8777	302.97	25.7193	84.2879	29.9503	29.4009	89.348	38.5913	32.8696	64.1368	22.6965	134.126	53.7263	89.7322	60.6425	79.8704	68.8058	13.4623	7.67125	45.178	157.475	78.078	61.583	197.504	1.37552	90.4587	4.89639	62.2394	23.1174	30.5356	18.6792	2.87731	191.019	86.7877	20.9677
11.0913	62.6014	1.88698	68.7034	118.092	40.9578	208.222	31.3849	9.00895	3.10811	67.0672	62.9185	42.4098	2.9138	61.1446	87.9427	278.467	34.505	89.471	30.5372	25.8005	85.734	36.2237	28.8404	58.5979	20.6694	121.745	49.575	79.7481	61.4603	71.0386	64.4943	12.1755	6.93904	45.452	169.216	72.9455	58.254	189.223	1.14348	87.1531	4.32155	57.898	23.6627	26.2481	19.1661	2.48846	178.781	91.4843	18.1068
11.1913	63.2684	15.3914	65.1591	122.653	43.5626	202.083	33.5311	8.81031	2.79639	67.225	78.77	38.7028	2.60319	56.6759	79.9886	263.596	46.296	88.4555	29.4365	22.8193	79.3951	32.1902	24.7149	52.7462	19.5073	107.473	43.3384	70.3259	57.2046	64.3963	59.3766	11.0098	11.9619	44.245	172.094	67.2125	60.067	176.869	0.950923	80.7081	16.8462	52.7672	23.239	22.5431	18.369	2.15126	161.964	88.2418	15.4356
11.2912	83.3751	21.4663	62.912	127.426	43.7302	194.565	33.3578	23.0236	2.51647	72.6039	91.6065	44.4273	2.81857	51.2694	91.4175	242.645	49.9605	83.7907	27.443	19.7721	71.9158	27.7283	20.8585	46.9209	17.026	93.4841	40.1923	61.7426	64.3878	65.8649	53.9459	9.95463	31.029	42.1553	173.967	61.3181	74.2631	162.409	0.791476	73.0623	25.0161	47.5876	22.2054	19.3521	16.913	1.85899	176.182	81.0036	13.0383
11.3911	101.289	38.453	59.6291	124.012	42.4307	182.7	31.8608	28.5956	2.26489	74.1106	93.9508	46.4494	2.834	45.5638	105.743	223.863	49.1008	77.1656	25.0434	16.8911	64.2064	23.436	17.4252	41.3398	14.2929	80.6621	37.3065	54.0688	62.385	63.1881	48.5229	9	37.3734	39.5808	169.97	58.2345	81.3739	147.165	0.659612	65.2427	46.5068	42.6791	20.8126	16.6089	15.1774	1.60572	171.945	72.105	10.9406
11.491	185.177	45.2979	55.7471	116.337	40.2928	168.517	29.6669	29.6384	2.03846	73.8971	90.4527	46.0478	2.73464	52.6984	106.706	215.056	45.8851	71.0862	26.5436	20.7436	56.7688	19.571	14.4558	36.1335	14.6584	75.9398	32.7306	47.2787	56.9653	58.5009	43.308	8.13667	38.0929	36.7834	162.092	62.1367	87.3386	131.999	0.550614	67.4138	126.632	38.1639	19.2342	14.2531	13.3845	1.38629	186.984	62.8854	9.13596
11.591	330.508	46.8136	59.5562	106.72	48.1673	153.456	27.1649	28.4169	1.83426	71.5523	83.9455	44.1223	2.57351	66.8148	101.06	199.994	41.5979	73.96	26.1405	21.3803	49.859	26.6564	11.9348	31.3716	14.1314	68.2827	27.7087	41.3055	50.6226	58.4804	38.419	7.35609	36.4327	33.9322	176.024	62.296	88.789	117.452	0.460475	64.7735	165.622	53.4585	17.5877	12.231	11.6594	1.19579	191.578	54.0732	7.60181
11.6909	373.215	45.6158	62.8026	97.6626	63.499	146.46	24.5911	26.1649	1.64961	67.8231	76.1276	41.2991	2.38306	72.0168	92.4958	181.789	45.9122	72.2758	24.6913	20.306	43.5874	27.7022	9.82022	27.0815	20.0553	64.4842	25.6922	36.0681	44.3933	55.4169	57.1194	6.65042	33.8669	31.1341	186.861	60.1707	87.2918	103.842	0.385663	59.8933	199.156	56.9994	15.9515	10.4958	25.3137	1.03064	181.869	46.0281	6.30858
11.7908	365.994	43.1185	64.2326	88.1779	70.6621	147.745	22.084	23.5428	1.48234	63.2607	72.4145	38.0085	2.18289	71.6448	82.9916	162.482	45.6237	67.9531	24.1532	18.414	46.5206	25.9163	8.63873	23.2627	20.2576	58.0701	22.5265	34.3506	61.9831	62.1581	105.655	6.01252	31.0558	28.4538	188.588	56.7307	83.9368	95.318	0.323191	54.1716	208.658	55.2995	14.3758	9.00652	31.3871	0.887523	166.045	48.1578	5.22507
11.8907	338.218	40.079	63.3684	89.8431	72.6963	142.926	19.7201	20.8937	1.33106	60.274	66.7071	34.5406	1.9848	67.9638	84.723	143.371	42.9059	62.2565	22.7214	16.2221	45.7135	35.1932	8.09215	19.8962	18.2259	61.6822	32.2087	31.4389	65.4641	64.667	154.679	5.43592	28.2871	25.9281	199.949	52.6132	79.477	86.3421	0.270528	48.3484	204.251	51.4481	12.8909	7.72808	32.9711	0.763158	148.328	54.6508	4.32136
11.9906	303.655	37.82	60.9959	86.5185	71.5893	134.559	17.5375	27.9084	1.19486	56.4422	60.2021	31.0861	2.4316	62.4868	81.8571	125.24	50.4006	58.5772	23.1233	14.0184	42.9352	36.5387	7.21335	19.593	15.5417	58.558	34.2562	41.8743	68.7955	62.5924	179.575	4.91475	25.6785	23.5751	201.637	48.2294	74.4275	77.4191	0.225659	42.7958	192.257	56.8327	11.5137	6.63019	50.0305	0.65499	169.031	76.7732	3.5701
12.0906	268.568	35.1201	63.5866	81.3423	68.6335	124.34	17.9198	40.6868	1.07274	60.2222	53.5928	28.2788	2.59423	59.8105	75.7574	114.747	51.5504	53.6945	22.2658	11.9534	39.2378	34.1678	6.24322	18.6339	12.8848	52.8693	32.3687	43.8962	64.969	75.998	188.43	4.44372	23.2708	21.9414	196.676	43.8387	78.4595	68.8663	0.186978	37.6836	176.571	66.0561	10.2518	5.6871	56.598	0.561378	177.332	83.6672	2.94704
12.1905	235.631	42.4835	63.5161	74.7214	64.6636	122.391	17.3884	45.9304	1.97122	61.0022	55.724	25.4711	19.0082	70.0134	68.4214	114.961	49.2647	58.5002	20.7438	12.4142	35.235	30.3006	5.30363	23.3774	10.5152	51.1319	38.0736	45.2124	58.6487	78.9834	186.908	4.01809	21.0707	20.2632	187.331	39.599	82.5457	68.057	0.153388	41.1697	159.547	66.2821	58.5564	5.73813	57.055	0.480469	170.686	94.7232	2.43114
12.2904	205.826	44.3745	61.67	67.6313	60.2125	120.404	16.355	45.8023	3.13724	59.7169	60.0808	30.1686	27.6714	82.3169	62.923	109.917	55.0291	58.6795	18.9213	11.8377	34.3817	26.0687	4.45033	25.5215	16.0583	46.5765	37.6656	42.9716	52.2952	76.409	178.944	3.63351	19.0705	18.6084	193.432	46.8276	82.9171	66.5034	0.124201	40.6283	142.567	62.6362	87.7048	5.34642	54.14	0.410582	170.109	94.6413	2.00448
12.3903	190.832	49.9394	58.6902	60.6213	55.6156	114.621	20.8331	43.0783	3.72229	57.0642	59.4026	32.0562	31.5704	91.8545	68.5791	101.888	55.0006	61.5679	17.0159	10.7607	48.8465	27.9953	3.70329	25.9078	19.4085	41.1918	34.2799	39.2896	46.9653	71.0853	167.245	3.28602	17.2564	17.0182	191.731	49.5599	81.1771	63.0156	0.0989998	53.6225	126.404	57.5353	121.621	4.79524	49.5401	0.350423	168.146	88.6741	1.65208
12.4903	171.616	50.6252	55.0374	53.984	57.6313	106.739	22.53	39.2401	3.9412	53.5594	56.0123	38.6349	32.9966	99.9936	68.1303	102.763	57.5817	60.4635	16.4508	9.49456	54.1153	26.5861	3.06392	29.674	18.6827	45.4845	32.0773	50.4132	41.9108	64.6133	153.647	2.97199	15.6132	17.0159	184.759	59.4796	77.8326	58.4384	0.077507	57.108	121.915	52.0985	150.835	4.21648	44.2726	0.298861	159.488	93.4674	1.36132
12.5902	151.916	48.8558	51.0384	49.2871	56.9957	100.49	22.5594	35.0838	3.93463	49.577	59.198	41.4092	32.5535	100.528	64.0031	98.6726	55.7183	93.0164	18.1768	8.21342	55.6981	23.7751	2.52472	30.9432	27.0411	43.858	28.28	57.4322	39.4049	57.8835	139.368	2.68815	14.1257	18.708	174.403	63.4003	83.0919	54.9561	0.0595645	55.6873	113.714	46.825	175.111	3.66799	38.9317	0.254734	184.894	90.1519	1.12179
12.6901	169.646	45.9394	46.9213	44.4325	54.7899	92.8588	21.6306	31.015	3.7937	56.1951	57.9258	41.6677	31.0588	95.9956	67.4733	91.7333	76.2253	119.79	18.2917	7.98213	61.2429	20.5561	2.07453	30.5547	27.4573	40.6846	24.0181	56.9649	37.0681	58.0139	125.2	2.43154	12.7796	19.1898	162.052	63.5253	84.8904	50.6864	0.0449922	51.913	103.816	41.9197	208.423	3.17191	33.847	0.216906	201.7	102.902	0.92474
12.79	184.804	62.8927	58.9117	48.7769	51.7127	104.23	20.191	40.0902	3.57763	59.0221	59.3023	40.32	29.0202	88.6532	85.2488	98.5904	82.8392	136.688	17.4999	10.0315	61.0788	17.4145	1.70126	29.1136	24.7584	52.8194	19.8876	53.1981	33.4024	57.4294	111.634	2.19952	11.5614	18.9059	181.083	61.3329	91.161	46.08	0.0335158	70.7301	93.4296	37.4493	225.318	2.73373	29.1847	0.184331	197.09	106.217	0.762903
12.8899	180.253	72.6754	65.2529	48.8301	48.2113	116.782	21.9306	50.0394	15.3444	83.9069	65.7208	42.4763	26.749	82.1946	89.0786	98.3445	81.6999	175.785	16.2376	10.436	61.6932	26.2115	1.39324	27.0506	21.1358	62.5766	26.2167	48.1996	29.4938	54.129	98.954	1.98968	17.7359	18.1554	188.574	57.8068	93.8508	41.4333	0.0249188	76.1593	83.2535	33.4181	228.815	2.35157	25.0123	0.157144	182.716	101.322	0.630151
12.9899	166.143	74.5109	67.6406	46.5628	44.5676	127.783	22.0099	51.9609	21.8275	100.31	65.8807	55.0148	24.432	74.3669	85.849	93.7693	87.0053	191.023	14.7712	18.7047	58.8562	28.0719	13.8406	31.7239	20.8077	61.9386	33.8679	42.9655	25.782	49.5925	90.6388	1.79992	19.3946	17.1385	195.829	86.0662	93.0133	40.4512	0.0190846	74.6502	79.5593	31.8829	223.582	2.02058	21.3395	0.135052	164.653	92.3909	0.521324
13.0898	162.837	72.3174	67.3192	43.1486	40.9553	129.66	21.1331	62.2203	24.9347	108.483	62.6191	60.9784	42.1341	66.1004	79.3423	86.7549	146.05	191.338	13.2593	21.7678	67.5897	34.3225	18.7192	33.4976	18.5135	57.0291	40.1602	37.9538	22.4232	44.6517	82.0346	1.62833	37.5627	15.9873	194.841	100.214	94.3263	38.3027	0.0154518	69.784	81.4138	29.4251	212.905	1.73475	18.1441	0.117349	145.978	81.8849	0.432134
13.1897	175.869	68.2118	81.5224	39.2755	37.4774	125.888	19.7442	63.5822	25.9206	171.148	57.6573	75.1222	50.6547	57.9721	79.3413	78.5658	172.407	182.742	11.7928	21.9274	68.8205	34.363	19.6157	33.3346	22.7128	61.3697	39.8652	33.3539	19.4516	39.7593	96.1428	1.47314	47.2432	14.7884	188.261	125.263	101.006	35.4985	0.0136403	63.5214	78.655	51.2284	222.205	5.02047	15.3871	0.103387	128.172	92.9474	0.358906
13.2896	170.841	63.3264	88.7007	41.9565	34.1916	118.808	18.1198	60.5358	25.6081	209.878	52.021	118.624	53.5976	50.3194	90.0622	76.7746	182.643	169.229	13.8053	20.5695	65.9545	34.8057	18.5445	31.9305	21.9713	58.5716	36.3496	29.2245	22.2407	35.1476	101.372	1.33277	55.1617	13.5967	184.796	144.283	102.543	37.7864	0.0136863	56.9115	73.4396	57.6875	235.948	6.05369	16.0201	0.0919262	111.875	92.98	0.298417
13.3895	157.169	58.2571	90.9824	41.4318	31.1263	109.973	16.4282	55.5222	24.5322	282.033	46.3039	147.492	53.2373	43.32	95.8021	72.2278	177.821	153.404	14.2852	18.513	64.7553	35.5765	16.6168	29.7818	20.3907	53.0175	33.5199	25.5623	21.6697	30.9222	112.311	1.20578	59.7719	12.4462	195.644	150.72	100.726	37.8062	0.0148373	50.4932	67.0908	61.6161	237.069	6.05654	15.4777	0.0823415	97.2965	87.1774	0.248064
13.4895	143.799	53.3076	89.928	39.1999	28.2915	100.402	14.769	49.8441	23.038	322.773	40.8339	160.466	51.0007	37.0485	93.1237	66.2021	165.268	136.929	13.8851	16.2291	60.7912	33.0229	14.4279	27.2374	17.6556	46.7348	42.4822	22.3365	25.2971	27.1177	118.253	1.09086	76.6885	11.3567	197.113	149.261	96.8011	36.3969	0.0169934	46.8411	96.5798	59.8219	230.038	5.62188	28.0902	0.0743132	87.102	78.652	0.205749
13.5894	146.434	48.6243	86.6746	36.1505	25.6855	90.7426	19.4889	44.1739	21.3461	399.221	35.7772	162.88	47.7759	31.6095	86.4698	59.5436	149.313	121.35	13.0114	13.9771	55.5432	29.1661	12.2816	24.5372	14.7588	40.6205	43.3066	19.5063	27.3553	23.7299	129.25	0.986841	79.7875	10.3381	192.14	143.041	109.626	34.1403	0.0199313	42.4445	108.598	55.6744	217.994	5.03285	33.4398	0.0675	76.9217	69.2203	0.169802
13.6893	137.647	50.4596	82.0445	32.8029	23.3	81.3966	21.3807	39.2209	19.5945	439.399	31.2034	158.503	74.744	29.3015	78.2476	74.9496	134.884	106.491	15.1188	14.8057	49.8735	25.0316	10.3196	21.8419	12.1012	35.0345	40.0515	17.0289	26.1197	20.7346	131.291	0.892693	76.9725	9.39411	187.023	134.141	122.495	31.4338	0.0229912	37.9205	110.267	54.0072	205.216	4.42069	34.5145	0.0616076	67.3788	59.8996	0.139037
13.7892	124.642	49.2691	76.6263	29.4517	21.1225	79.0764	21.5703	34.5232	17.8679	453.68	27.1258	149.974	87.3165	26.5071	69.7274	80.9934	119.639	99.2874	17.1261	14.2628	44.2676	25.9956	8.5954	19.255	9.81298	30.0869	35.0615	14.8632	31.4044	19.0766	127.646	0.807461	80.5891	10.1251	179.832	124.716	183.717	28.5431	0.0258183	40.4449	106.058	50.2428	190.287	3.8427	33.1881	0.0565302	58.7262	51.221	0.112717
13.8892	110.738	46.6234	70.8357	26.2564	27.4328	74.6583	20.7748	30.2237	16.216	449.898	23.5263	139.118	91.1734	23.5569	61.5495	81.0446	104.817	97.3282	17.4475	13.0437	38.9832	24.312	7.11627	16.8385	7.9059	25.7754	33.9915	12.9714	31.1196	17.2203	120.578	0.730312	96.1094	11.3144	169.476	114.518	251.607	25.6425	0.0283036	39.4608	104.083	45.7918	174.462	3.32086	30.6201	0.051271	61.6165	58.8634	0.090499
13.9891	97.3947	43.3642	64.9612	23.2957	30.3387	69.1255	19.4474	26.3686	14.6662	433.926	20.3705	127.18	89.8967	20.6559	54.0087	77.4312	91.0536	104.073	16.8108	11.5536	43.458	23.1567	5.86707	14.6259	6.34485	22.0515	30.5905	11.3197	28.6936	15.3576	111.631	0.660488	97.6275	11.7076	157.275	110.17	288.448	22.8423	0.0301005	39.4645	98.1237	41.2979	202.168	2.86035	27.5145	0.0460841	73.102	63.6658	5.75727
14.089	85.1897	39.9357	74.9914	34.191	31.1097	63.1213	17.8701	22.9547	13.2312	410.126	17.617	114.988	85.7314	17.9243	47.2127	75.6378	78.6261	103.315	15.6684	10.0209	48.7911	20.7412	4.82299	12.6308	19.7861	18.8508	31.3	9.87791	25.6168	13.5886	101.843	0.597333	93.2361	11.5945	145.828	103.585	304.276	20.2097	0.0309219	37.287	90.2068	37.0398	237.786	5.21712	24.2869	0.0411197	73.9647	65.1705	9.78271
14.1889	74.289	36.566	79.5686	38.4689	30.5753	61.7046	16.2154	19.9546	11.9149	381.702	15.2228	103.077	80.0726	15.4261	41.1721	71.1395	67.6069	98.1201	14.2981	8.56686	49.1582	17.9497	3.95651	11.6365	22.9238	16.1076	29.0033	8.61961	22.5164	11.9604	91.8949	3.43641	86.6097	11.1707	133.602	97.0849	306.132	17.7824	0.0306101	34.15	81.5623	33.1232	292.073	10.552	21.1714	0.037	116.746	61.8872	11.2258
14.2888	64.6742	33.3662	80.3782	38.9709	33.8735	58.4981	14.5854	17.3306	10.7152	350.975	13.146	91.7765	73.7756	13.1882	35.8484	65.1904	58.8171	90.5185	12.8621	7.24926	46.8358	15.2151	3.24088	10.5423	21.7497	13.7601	25.4197	7.52155	30.9824	10.4905	82.2195	5.02142	79.3932	10.5678	138.991	104.272	298.927	15.5779	0.0291518	30.7114	108.981	29.574	356.142	14.9035	18.2902	3.46489	136.2	56.2773	11.2378
14.3888	84.9451	43.0969	78.6414	37.4096	34.7664	54.3192	13.0378	15.0427	9.62631	319.595	11.3474	81.2734	67.3543	11.2144	33.1242	58.6225	59.1397	81.8314	11.4586	6.08909	43.1861	12.7296	2.65187	9.42652	20.795	11.7531	21.5049	6.5634	33.4111	9.17971	73.0781	5.80512	82.1631	9.87278	138.456	104.928	286.111	13.6001	7.82664	27.3132	119.261	26.3826	425.415	15.678	15.6973	5.0695	136.896	49.7884	10.5084
14.4887	87.7472	46.14	75.2481	41.3676	34.1886	49.7045	11.6022	13.0513	8.64245	288.704	9.79147	82.1417	77.4923	26.1745	37.3883	51.9718	55.9881	72.8961	10.1386	7.71937	41.2556	10.5602	5.02559	8.34006	18.2599	10.0381	22.6058	5.72738	57.2617	8.02	64.614	16.0202	79.0887	12.6209	142.938	101.58	270.01	11.8432	11.523	24.1225	119.459	23.5243	538.76	14.8787	13.406	27.1675	128.743	43.2409	9.44298
14.5886	82.9961	45.7304	73.0113	72.1111	32.7475	44.9986	10.2907	11.3204	7.75433	263.563	8.44659	79.7127	80.3305	33.8447	39.4364	46.4566	51.1672	71.5505	8.92682	11.0805	38.1025	8.71174	6.30962	7.31478	16.5133	9.54905	39.0904	4.99793	62.259	6.9993	56.892	21.6036	73.7388	13.9439	141.663	117.326	252.228	10.2945	12.8035	35.0423	113.998	26.3645	615.2	13.469	18.9921	37.2537	127.84	37.0724	8.27285
14.6885	113.362	48.5016	73.919	85.3273	30.8349	40.4156	9.10539	9.81689	6.95465	238.592	7.28466	80.2239	78.8845	36.791	38.1793	40.9966	51.4478	67.4638	7.83237	26.8124	34.4536	12.4264	6.43979	6.36888	17.3001	21.3086	65.9362	4.36145	59.566	6.10421	49.9245	24.2365	67.7165	14.3424	136.5	122.732	233.852	8.93721	12.7148	41.1764	105.622	26.0938	667.846	11.9021	31.2626	40.5432	119.498	31.4907	7.12441
14.7885	118.495	47.8581	97.2769	88.4543	28.7006	36.0814	8.04204	8.51186	6.23559	221.494	6.28109	77.6379	89.8082	45.2876	35.373	35.8157	69.2189	61.9304	6.85549	37.6775	30.725	13.1011	6.00972	5.51074	16.461	43.4161	80.3318	3.80601	54.0878	5.32119	49.2739	25.0202	61.724	14.1552	128.84	129.111	215.597	7.75189	11.8995	41.9477	96.0013	24.5043	679.856	24.9601	36.2491	40.1153	108.181	26.5688	34.5027
14.8884	150.077	45.543	206.692	85.9842	26.5019	32.0638	7.09316	7.37968	11.0009	213.881	5.41452	73.1796	92.6251	52.8852	36.7023	44.2187	74.7737	68.2571	5.98884	40.8421	27.1448	12.3385	5.34532	4.74249	14.4219	64.6593	109.963	3.3212	60.8044	4.63736	47.2049	24.6732	56.0521	13.6102	140.178	128.389	197.929	6.71866	24.6134	46.5506	119.877	22.4391	665.345	31.4682	36.9695	77.8241	96.1693	22.3042	49.7879
14.9883	153.24	42.493	274.09	107.204	24.4683	39.3364	6.24967	6.39795	19.4022	213.625	10.8419	67.6946	90.6971	78.6285	35.2495	47.3635	73.5256	82.8182	5.22476	39.8019	31.0332	10.9845	4.61996	4.06208	12.1311	68.6378	115.267	2.8979	76.7459	10.9498	44.1393	23.6619	55.2033	22.9712	193.539	126.685	181.124	5.81832	43.6596	46.266	131.96	20.2865	634.255	31.9663	57.8161	93.3727	84.5749	18.6542	54.4294
15.0882	150.353	39.2048	393.486	113.625	22.4653	42.2893	5.50199	18.9991	23.7392	235.398	20.1252	65.8186	86.1286	90.2048	32.5156	47.1534	68.7321	87.6972	4.55246	36.6477	31.5337	9.47216	3.92094	3.46478	24.8774	65.1443	108.135	2.52821	77.2212	13.6522	40.5645	22.2866	52.0091	28.0825	224.071	121.123	165.337	5.03318	51.2064	43.5736	132.577	18.2179	593.521	29.8778	66.0271	96.5433	73.8945	15.5577	53.2543
15.1881	138.97	35.9352	486.182	112.514	25.0147	42.49	4.84061	27.142	25.5017	243.218	24.1657	75.9912	80.2243	103.073	29.3101	44.9025	62.3227	86.5801	3.96333	32.6032	31.3081	8.01125	3.28785	2.94428	27.216	58.8079	95.4787	2.20527	74.0536	14.341	36.805	20.7389	48.0026	31.2275	238.73	113.407	150.639	5.79402	52.1492	45.5451	126.742	16.3019	547.92	34.9094	96.0312	93.0912	64.3048	12.9479	49.1446
15.2881	165.628	32.8113	574.054	106.624	25.743	41.0008	4.25654	29.5211	25.6673	249.104	25.141	79.6915	73.7815	105.78	47.8431	41.5055	71.4839	81.9396	3.4468	28.3622	29.5819	6.69289	2.73454	2.49354	25.2858	51.7653	81.1705	1.9231	85.6916	13.9497	44.6239	19.1385	43.8641	33.7147	258.37	104.654	137.044	6.05511	49.5041	44.0099	125.475	14.5594	500.679	34.5338	107.138	86.3679	55.8209	10.7587	43.7859
15.388	165.667	44.5832	619.493	98.4286	54.9165	38.5352	3.74141	28.9573	24.8748	245.695	43.458	80.8172	67.2769	102.287	54.1893	37.5609	72.3333	82.4216	2.99602	25.0127	27.1373	5.56422	2.26157	2.10532	21.9055	44.9572	67.258	1.67652	85.3265	20.6905	54.7892	17.5589	39.8836	34.2358	263.934	95.5832	133.071	8.41624	45.1004	53.2223	118.917	12.9899	453.928	43.4253	107.276	78.2945	48.3811	8.92884	39.6563
15.4879	154.487	48.5795	726.05	90.1386	70.6563	43.4111	3.28757	26.9947	23.5381	250.806	51.2398	78.5996	60.9853	95.2612	54.1946	33.4592	68.7188	86.8736	2.60346	29.2685	33.8797	4.59671	1.86306	1.77249	18.3166	38.757	54.7166	1.46102	78.8337	23.1071	77.1749	16.043	71.1978	33.5213	259.729	94.5692	140.153	9.58919	40.0225	54.8526	109.7	11.5833	409.022	44.0749	126.542	72.8461	41.8922	7.40347	41.5355
15.5878	161.418	48.5425	798.821	111.997	77.8348	45.7647	2.88806	24.4662	21.9231	246.819	55.1449	74.3403	55.0562	86.4639	51.0894	29.446	66.0771	95.8501	2.26162	29.5538	35.832	3.78151	1.53048	1.4883	15.0207	33.2744	45.4793	1.27269	70.7223	27.4643	123.626	14.6145	104.99	32.062	270.82	90.5742	140.877	9.96849	35.1522	52.6331	99.4244	10.3261	379.737	41.1797	157.857	86.4673	41.1041	6.13439	39.7786
15.6878	156.492	46.5014	824.801	135.5	81.6349	45.8168	2.53663	21.8098	20.1981	236.753	67.3023	78.3646	49.561	77.0336	46.6367	25.6676	60.9592	101.243	1.96441	27.7596	35.0454	7.29061	1.25481	1.24666	13.5877	28.5011	37.0828	1.10814	62.3104	28.2906	148.076	13.2845	113.661	39.3239	297.751	86.1889	137.487	9.83264	32.4322	68.2436	89.0334	9.20398	348.487	51.3229	166.251	88.9977	38.188	5.08004	36.2542
15.7877	143.84	43.5487	818.795	141.825	81.3007	44.1107	2.22765	19.2462	18.4674	222.848	70.5118	78.076	44.5241	67.6805	41.7784	22.2026	54.8134	99.8099	1.70592	25.0042	35.835	8.2911	1.02737	1.04197	13.1421	24.3802	38.5787	0.964431	54.4082	27.242	157.833	12.0566	111.423	42.6374	307.095	87.9014	135.968	58.7303	67.6632	72.217	79.1812	8.20298	316.995	56.2067	161.624	97.949	34.454	4.20495	38.7911
15.8876	158.754	40.266	791.592	138.572	102.663	41.3946	1.95609	16.8772	16.7933	206.743	68.6773	75.0601	39.942	58.8252	36.9998	19.0853	65.712	94.3742	1.48104	21.9311	34.4232	8.06923	0.840304	0.869372	11.6009	20.839	36.0542	0.839017	47.2923	38.3793	158.026	10.9296	104.758	60.2687	304.158	85.8062	144.01	90.9948	82.4137	70.2035	69.9715	7.31045	301.671	54.2361	150.121	97.4374	30.5674	3.47914	37.5548
15.9875	154.312	36.956	751.001	137.891	112.189	38.1641	1.71752	14.7413	15.2113	189.618	64.1847	71.3795	35.7953	50.6948	32.5344	16.3206	67.8093	86.8014	1.28537	18.8952	40.7751	7.30965	0.686831	0.724334	23.5454	17.8036	31.7622	0.729683	41.0113	42.1534	152.222	9.89967	96.5914	69.3805	292.932	81.4656	145.246	107.934	85.3237	65.3338	61.5517	34.9992	281.952	49.4978	135.491	92.0184	26.8499	2.87744	34.4459
16.0874	142.012	33.7706	702.615	131.039	114.311	34.7417	1.50803	12.8433	13.7393	172.308	58.4705	67.2325	32.0562	43.3901	29.1413	13.896	79.9915	78.3024	1.11513	16.0778	42.1009	6.36754	0.561092	0.602662	25.7127	16.0074	32.0772	0.634475	35.5219	41.9134	142.882	12.2164	88.2203	72.9304	276.392	81.7088	142.064	114.559	81.7275	64.2686	53.9658	44.899	260.051	43.9256	119.959	84.3273	69.0449	2.37882	33.948
16.1874	127.231	30.7799	650.391	127.098	111.925	31.332	1.32415	11.172	12.3846	155.388	52.3805	62.1609	28.6933	36.9313	25.8061	11.7883	81.9693	69.6412	0.967132	13.5587	40.6557	5.4193	0.458274	0.500415	23.8727	14.0589	29.5206	0.551661	33.626	39.6056	131.677	13.2028	80.1946	87.0519	256.73	78.939	136.123	114.552	74.87	63.9991	47.1995	54.1625	245.193	38.4004	104.796	86.7862	84.6015	1.96574	35.9299
16.2873	123.698	28.011	597.08	124.633	106.911	28.0593	1.16282	9.70828	11.1468	139.238	46.3952	56.6864	25.6743	31.2899	22.6906	9.96917	78.4141	73.0945	0.838318	20.5278	37.7939	10.1362	0.374231	6.23364	20.6745	12.1933	25.765	0.479698	37.6915	36.3469	119.725	13.3618	72.7259	93.1743	235.534	78.5439	128.568	167.006	78.4941	60.3368	41.2073	64.1628	245.585	36.1818	90.6757	83.4796	92.7694	1.62364	48.2381
16.3872	113.85	25.4678	544.552	117.44	108.425	24.9944	1.02133	8.43098	10.0222	124.092	45.6497	51.1548	22.9674	26.4091	28.9037	8.40839	91.7862	80.9312	0.725914	26.0214	34.3171	11.4536	0.305576	13.6675	18.8254	10.5017	23.5386	0.417222	37.8187	32.7655	107.754	13.021	65.8734	94.1483	213.935	75.4978	136.773	200.39	98.7203	55.1942	35.9283	69.2285	237.806	43.5857	77.9103	77.3411	90.8572	1.3404	51.4403
16.4871	126.773	23.1429	497.454	108.032	106.713	22.6505	0.89731	7.31872	9.00412	118.043	42.9219	58.9641	20.5427	22.2184	30.2936	7.07579	93.733	81.8862	1.29998	27.164	30.6879	11.1176	0.249472	17.9225	16.1493	14.1442	23.9376	0.363017	35.0541	29.2033	100.784	19.0103	59.6301	91.8987	192.718	70.9453	138.312	213.911	103.573	56.7362	31.2952	67.4933	225.026	43.5924	66.5957	70.0504	84.3324	1.10597	49.716
16.5871	126.17	21.0234	464.5	127.341	102.27	20.3582	2.20637	6.35143	8.08471	111.315	39.2514	62.6265	18.3721	18.6425	43.4801	5.94275	90.8915	78.6934	2.33474	25.9735	27.1629	10.0574	0.203665	19.9647	13.4322	14.5952	22.1101	0.31602	32.0354	25.8365	106.448	21.9703	53.9617	87.7173	175.435	65.6374	135.516	214.382	99.9129	56.4329	66.6816	62.9391	224.826	43.6931	56.7037	62.5442	76.0467	0.912076	45.5533
16.687	117.39	19.0944	434.534	133.814	96.3308	29.6465	19.4283	5.51082	13.6071	103.418	35.2533	62.6793	16.4299	15.6065	47.4542	4.98284	84.2745	75.1569	2.80498	23.6506	23.8747	20.0893	0.166326	20.5029	10.9821	13.6871	19.34	0.275248	28.4796	22.7459	106.888	23.0228	48.8244	82.4643	170.504	60.0583	131.679	206.594	91.9228	59.5008	83.4007	57.4328	217.344	40.5925	49.1184	70.1459	69.0016	0.751868	40.4009
16.7869	122.344	17.3406	407.063	131.018	97.0713	34.1987	28.4979	4.78057	18.1656	94.9582	34.727	60.4387	14.6927	22.7908	46.6822	4.17205	76.0237	69.5912	2.93665	22.8915	25.7083	23.5073	0.135947	20.7424	8.8906	12.2827	16.3392	2.6482	24.9801	19.959	103.157	22.9009	44.1724	76.7056	161.972	63.4382	125.601	193.886	96.6809	57.7407	88.8805	51.8293	205.426	36.3563	42.2384	70.4003	61.4214	0.61967	35.0746
16.8868	116.164	15.7469	377.179	124.272	94.408	35.6836	32.509	5.52103	20.252	86.3689	32.6738	56.8238	13.1391	25.9808	48.2848	21.0408	67.3687	66.7505	5.66727	20.9953	30.9822	23.1426	0.149245	34.912	7.15557	10.7772	13.4783	3.53793	31.0401	17.4745	96.9539	22.0808	39.9618	70.8078	151.243	70.9357	118.247	178.549	93.387	60.5992	106.685	46.5007	191.044	31.9429	36.1259	69.5375	54.0598	0.510793	30.0087
16.9867	105.709	14.2992	348.856	118.004	89.7884	39.1518	55.8554	5.55909	20.7913	77.947	38.5336	52.4676	11.7499	26.6312	46.302	56.7229	58.9853	61.9844	12.4522	18.6335	40.677	37.0016	0.144522	50.5537	6.23561	21.4875	14.4836	25.4452	36.2719	15.2759	89.4357	20.8703	36.1517	71.2604	144.112	72.9711	121.708	162.132	85.9871	58.6741	111.687	41.5911	177.274	27.7717	30.7725	72.4055	63.8973	0.421317	25.4113
17.0867	94.1588	12.9843	320.053	133.825	84.1433	39.7862	75.6339	5.25321	20.3895	69.8901	39.7709	55.3006	10.5079	29.4816	42.6743	75.9738	54.8428	60.5967	15.6654	16.1851	47.3833	40.2829	21.4604	82.3546	5.23026	24.3252	13.753	38.0675	35.6039	13.3394	81.3763	19.4657	32.7044	69.3813	138.514	71.6046	129.324	145.65	76.839	54.4827	109.283	37.1384	162.622	24.0033	26.1317	70.0717	64.5576	17.7407	21.3597
17.1866	82.9269	11.7902	323.228	136.078	78.0639	44.8944	83.8154	4.7979	19.4407	62.322	38.4242	55.0928	9.39742	51.7441	38.4476	84.3178	53.9832	56.9819	16.7298	20.8827	48.5609	44.5707	29.9863	127.38	4.29664	23.6793	12.2287	47.9281	32.6953	11.6393	73.2802	18.8653	29.5856	66.1123	165.82	68.2132	149.964	129.75	67.3085	107.397	102.84	33.1332	147.883	28.5469	22.1387	65.1491	62.1815	25.79	17.858
17.2865	72.5882	10.7058	316.193	144.971	71.9187	46.3133	84.9987	4.29648	18.199	55.3124	35.7371	52.9621	8.40462	62.5403	34.1696	85.6214	50.4938	53.9877	16.542	21.9505	46.7046	42.882	31.7611	151.416	3.488	34.7131	10.4424	49.3184	29.1335	10.8173	65.4647	28.3032	26.7642	62.0802	179.419	67.4679	160.372	114.817	58.1489	241.034	94.4352	29.5461	133.57	35.0797	18.7222	59.1371	57.2151	47.6585	15.2795
17.3864	63.3244	9.72108	302.537	142.958	65.9308	46.202	82.1163	3.80192	16.8261	48.8924	32.4556	49.6883	7.51695	65.9675	30.1117	82.5641	68.0887	49.7234	15.6624	21.0634	43.3118	38.6136	30.1804	160.996	2.81194	36.6943	9.89567	46.8555	25.5831	27.8276	58.1179	86.0931	24.2117	57.6968	183.257	64.6023	162.685	101.059	49.7403	357.895	85.3218	26.3408	119.998	36.2478	15.8111	52.8749	51.3407	100.543	14.0549
17.4864	55.1398	8.82682	296.901	153.862	60.229	44.3812	77.0214	3.33955	15.4228	43.0652	29.017	49.6775	6.72319	64.8284	26.3945	76.9796	73.6126	46.5172	14.4369	19.2192	39.2665	33.5204	27.1205	160.891	2.25759	34.7658	8.78888	42.833	22.3013	35.1968	51.3397	117.827	21.9026	53.2284	180.32	77.7623	159.719	88.5635	42.2407	396.095	80.2437	23.4804	107.347	34.1354	13.3387	46.8126	45.4041	233.836	12.4964
17.5863	47.9633	8.01458	284.726	162.729	54.8813	41.5847	70.8703	2.91983	14.0503	37.8157	25.6676	50.8423	6.01333	61.0174	23.0577	70.1022	72.412	55.7042	13.0755	16.9989	35.0776	32.5628	23.5889	154.552	1.80807	31.3577	7.50006	38.3682	38.6618	37.1823	45.1715	132.951	19.8128	48.8427	172.85	83.0033	153.436	87.8218	37.5919	393.192	83.5805	20.9293	95.7012	43.3156	11.2439	41.1748	39.8058	299.826	10.8681
17.6862	41.6967	7.27702	269.969	159.866	49.9173	38.2981	64.3709	2.54535	12.7438	33.1159	22.5369	49.7371	5.37841	55.7949	20.0988	62.7443	67.7061	58.6254	11.7017	14.7289	31.0262	29.4691	20.1022	144.444	1.4459	27.5903	6.23078	39.5025	51.0501	64.4378	39.6161	137.653	17.9231	44.6413	192.129	83.2308	145.186	84.0449	32.8354	370.069	81.5525	18.6544	99.6413	44.0955	24.7728	36.0565	34.7126	315.959	9.31115
17.7861	36.2373	6.60695	252.463	150.802	45.3423	34.8366	57.9439	13.1679	11.522	28.9308	19.6843	47.231	4.81042	49.9818	27.6383	55.4239	61.402	57.6765	10.3855	12.5822	27.2567	25.6566	16.9032	132.304	1.15523	23.9562	5.07877	48.3011	53.4819	75.2111	40.6597	135.973	16.2123	40.6816	202.197	80.3945	135.897	78.4938	28.3081	338.195	76.6136	16.6258	111.494	47.5943	30.8085	31.4802	43.974	304.714	7.89376
17.886	31.4871	5.99856	233.618	138.815	41.147	34.4802	51.8278	17.568	10.3931	25.2207	17.1282	43.9266	4.30214	44.0965	29.7512	48.4558	74.7275	57.7273	9.16315	10.6403	23.8321	26.7149	14.0859	119.328	0.922471	21.1653	4.08209	60.86	50.4463	76.8738	40.4059	130.532	14.6646	38.0496	204.703	75.792	126.192	72.0318	24.1766	344.842	70.2745	14.8171	118.949	49.4981	32.4049	27.4291	46.4289	279.694	6.64203
17.986	33.5858	5.44584	214.41	141.894	37.3138	32.9546	46.1464	18.6838	10.6593	21.9447	14.8633	40.2353	3.84725	38.4524	29.0811	42.0167	93.7957	55.1081	8.0505	8.93253	49.1589	25.0154	11.666	106.318	0.736364	18.4185	3.24623	62.643	45.5142	108.646	51.8086	123.022	13.2652	35.2634	202.388	70.2778	116.485	65.2389	20.5063	572.479	63.4473	14.0655	119.853	46.7501	31.4812	25.0693	53.497	248.955	5.55855
18.0859	32.2008	4.94401	195.506	158.081	33.8203	35.7319	40.9524	18.1367	10.4477	19.0618	14.6558	36.4322	3.44009	33.2248	36.3033	36.1906	106.501	65.2931	7.0512	13.5084	60.2596	22.2005	9.62048	93.7946	0.587685	25.6163	2.56025	64.33	40.2129	119.454	57.0058	114.519	11.9995	33.3883	194.675	64.4054	111.39	58.4935	17.3043	809.541	56.6654	12.9486	116.514	42.2203	62.6555	27.6056	53.5009	217.116	4.6334
18.1858	29.4413	4.48818	177.339	159.391	30.6424	36.0742	36.2557	16.8125	10.9257	16.5324	13.7974	32.6964	6.07704	28.4982	41.9189	31.0013	107.269	68.3679	6.16204	21.7656	63.1403	19.1083	7.90983	82.0721	0.46897	38.4958	2.00602	61.0621	36.3993	118.824	58.1227	105.701	10.8549	31.213	192.075	58.525	105.058	52.0325	14.5458	882.428	50.2259	52.5614	110.558	37.2602	76.2543	27.4702	50.189	186.688	3.85091
18.2857	26.2889	4.07425	160.18	152.604	27.7555	34.9152	33.8395	15.1875	10.8315	14.3188	12.6274	29.1388	7.35312	28.2301	42.2694	26.4347	101.651	67.063	6.07041	24.6222	61.4528	16.1424	6.48967	71.3225	0.37421	40.9608	1.56349	55.7954	44.4081	112.295	67.9239	96.9808	9.81975	28.9173	194.256	52.8507	98.1009	45.9945	12.1912	869.899	44.2784	66.5825	103.112	32.4744	90.65	25.9492	63.8847	158.91	3.19355
18.3856	23.1837	3.69832	156.64	141.762	35.5411	32.8825	31.0351	13.511	10.3994	12.3863	11.347	28.2298	7.80197	41.4526	40.0175	22.4543	92.9572	63.2069	5.73477	24.488	57.395	16.5279	5.31663	68.5665	0.29858	46.2742	1.21334	49.9694	44.2123	120.682	71.5145	88.6045	8.88359	26.6165	189.856	60.1591	107.081	40.4504	10.195	815.713	38.8837	68.8359	94.9527	31.3288	123.179	23.7868	66.3561	142.649	2.64397
18.4856	20.3079	3.35691	149.837	129.239	39.0731	30.3928	28.228	11.9072	16.2956	10.7025	10.0715	26.6289	7.76048	47.3471	36.6183	19.0112	83.1168	58.0068	5.27831	22.8101	52.2703	15.354	4.35105	71.2065	0.238205	45.0125	9.6853	63.2298	40.8465	120.011	71.5403	80.7067	8.03674	25.3534	181.099	71.7176	109.932	35.4266	8.51131	743.86	34.0496	65.9149	86.601	28.5887	152.662	21.4047	63.4061	125.121	2.18614
18.5855	17.723	3.04687	141.049	156.037	53.1872	27.7182	36.4487	20.8108	19.2459	9.23816	25.5063	39.5932	7.4401	62.9823	39.9106	16.0514	73.22	56.2612	7.96034	20.4407	46.8346	13.5668	3.55817	70.1316	1.70233	41.1134	13.0409	65.1774	36.5006	113.398	68.8744	73.3528	7.27051	29.4596	169.636	76.2007	113.026	30.9198	7.09675	667.211	29.7544	62.1569	78.3989	33.9931	160.34	19.0342	67.2004	108.019	1.80583
18.6854	15.4356	2.76531	146.572	163.176	59.95	35.6654	39.6395	29.358	23.4418	7.96678	34.7618	46.3866	6.9724	69.278	39.2368	13.5203	63.8488	52.6375	9.08797	17.8676	41.5103	11.6467	5.97879	66.706	3.20807	36.4109	13.5917	61.9724	32.0978	104.048	64.6227	66.5638	8.42485	31.2358	157.446	94.4822	111.923	28.3436	19.7186	592.412	25.9609	57.0353	73.7086	33.8414	155.649	16.7956	66.3649	106.37	1.49073
18.7853	30.9871	2.50966	146.11	159.359	62.0869	39.17	39.8101	31.8039	25.7917	6.86457	38.0434	59.8207	6.43827	69.6919	36.6565	11.3648	55.2832	48.0604	9.29301	19.3844	36.5189	9.82293	6.67651	62.6509	9.35747	31.7272	12.714	56.6764	28.0006	96.9682	59.5374	60.3342	8.47202	31.3911	167.067	112.892	113.706	25.6488	50.2974	523.815	22.6247	51.6183	72.6799	31.3424	144.443	14.745	84.8775	98.8393	1.23026
18.8853	40.628	2.27751	141.664	149.804	61.3808	40.2133	38.2403	45.6895	26.2965	5.91025	37.9	66.1782	5.88646	66.5733	33.2891	9.53579	48.3685	43.1247	8.9723	18.8973	31.9625	16.0308	6.49934	65.3038	10.7612	36.6481	11.2066	50.782	24.3272	95.1377	64.0956	54.6423	8.05568	30.5362	168.566	122.262	111.74	31.1518	67.088	460.918	83.0262	46.3807	69.6419	28.0268	130.291	12.9009	88.3103	103.04	1.01543
18.9852	41.9462	2.06674	134.681	138.041	58.9921	39.3257	35.7374	49.78	25.6833	5.08489	35.8962	67.8129	5.34551	61.4956	57.8228	7.98851	56.4682	38.2019	8.37247	17.4021	34.3154	20.304	5.91845	64.4671	10.1832	36.0208	13.297	45.5748	21.0917	89.2226	76.5012	49.4576	7.93761	30.6113	183.546	123.606	107.414	33.4518	159.186	404.316	136.25	41.5157	65.4117	24.6032	115.309	11.2612	84.4534	98.8119	0.838487
19.0851	46.9025	1.87542	126.203	165.931	55.6706	37.2914	32.804	48.8661	26.7636	4.37176	32.9797	66.3902	4.83136	55.4933	67.0802	6.68293	57.5996	33.5126	7.64461	16.4189	33.8218	20.5897	5.18931	61.4152	8.89905	54.0133	13.2028	40.4134	18.267	92.5991	81.4018	44.7453	7.48	29.7303	212.022	131.63	109.401	33.6425	198.815	353.955	198.45	37.085	60.5536	21.38	101.663	9.8143	119.9	92.1375	0.692855
19.185	46.2832	1.70183	116.966	173.195	51.8961	34.6335	29.7464	45.5708	26.4772	3.75618	29.7137	80.5576	4.35224	49.2287	67.774	5.5838	54.9648	29.178	6.87929	14.8292	34.0752	19.0388	7.72408	58.3666	7.4755	59.7152	12.0402	35.5942	15.812	102.441	81.4195	40.4691	8.79096	31.7409	232.544	131.818	110.312	32.4942	207.997	319.665	264.793	34.5146	55.4511	24.7772	90.6301	8.54369	129.112	82.8405	0.573025
19.2849	42.8939	1.54449	107.483	168.975	47.9708	31.6952	38.8398	44.9428	38.5829	3.22522	26.423	87.0574	3.91153	62.2458	73.7616	4.66038	67.4342	25.2541	6.12902	13.0295	32.4647	16.7795	8.34277	54.1275	6.1463	57.6071	10.4494	31.228	13.6831	105.183	78.3793	36.5932	8.88457	32.0264	239.493	127.223	107.878	34.2806	200.346	300.045	289.617	31.4631	50.3592	24.4365	79.5583	7.43149	125.44	72.7388	0.474427
19.3849	76.8318	1.40186	98.104	187.132	44.0808	39.9649	42.4307	42.873	44.4608	2.76744	23.2855	90.1927	4.17011	68.4997	72.4686	3.88601	70.2705	21.7551	8.88924	11.2391	29.9342	28.3113	8.00053	49.2867	8.98903	52.412	18.418	28.6753	11.8391	101.114	73.5378	33.0828	8.46639	31.233	236.974	119.876	103.356	34.1165	184.158	281.31	290.019	28.3779	45.4409	22.5338	69.0799	8.28103	115.948	62.8439	0.393189
19.4848	85.9426	2.4865	89.0601	188.141	60.6542	43.5034	42.7129	39.3652	46.4204	10.2722	32.5183	88.9107	4.1587	68.9255	67.6789	7.26327	67.829	18.6702	10.0174	17.9255	27.0388	31.244	7.22626	46.7202	18.9095	46.3237	20.7872	40.0906	10.2427	93.7256	73.0422	29.9054	26.532	29.7942	228.073	111.115	97.6113	32.7281	164.383	268.249	276.719	27.4794	40.7956	20.1051	61.3785	8.28621	112.422	53.6777	0.326206
19.5847	83.9743	2.92229	80.4957	179.838	68.6531	44.0158	41.0842	35.3623	45.9747	19.1078	35.9002	84.8713	32.3908	65.85	61.4489	8.99975	65.6158	15.9739	10.1797	24.1504	30.7593	50.6458	6.30514	43.2457	20.7768	44.0946	22.1326	64.2171	8.86111	85.0005	69.9935	27.0306	37.4686	27.9986	233.297	101.805	99.171	30.6205	143.883	256.277	256.361	42.4209	36.478	17.6281	53.755	7.84987	103.805	70.2784	0.270909
19.6846	77.4698	6.66646	86.6045	166.897	71.2531	42.6592	38.4269	31.3518	44.11	24.557	35.9175	79.228	47.3029	60.8321	54.8697	9.6553	60.7519	32.2635	9.79398	25.7947	31.1833	60.1445	5.38439	44.148	19.335	39.8623	20.9244	70.9336	11.7127	76.0379	65.4607	31.5308	53.8911	26.0361	229.788	92.4934	113.922	28.1396	124.235	236.207	232.998	46.4339	32.5125	15.3089	46.5968	7.20594	93.3316	74.659	0.225052
19.7846	69.4931	8.25055	88.2323	152.059	73.9521	40.2118	35.2906	27.5716	41.4636	27.5372	34.0978	72.7715	54.026	55.526	48.4967	9.62066	60.8941	40.4935	15.9019	24.9531	29.8127	59.5541	4.53423	45.4027	16.7635	50.1453	18.56	69.4891	29.0121	67.4205	66.0714	33.1919	57.9573	24.0297	220.428	83.5146	120.304	25.518	106.228	229.802	209.041	45.5335	28.9032	13.2234	40.0904	6.48809	82.6353	72.3029	0.186797
19.8845	61.4352	23.064	86.8208	144.202	73.2036	37.1905	32.0113	24.1238	38.4425	28.7473	31.3681	66.0328	55.8081	49.6747	42.5903	9.16581	57.5469	43.541	18.5745	22.8767	27.5471	54.4242	3.78268	44.4406	14.0229	50.6582	16.8593	64.5059	50.536	64.1468	76.7261	33.1017	56.6686	22.0568	239.741	75.0606	121.12	22.9075	90.1857	213.953	185.868	42.5769	25.6408	11.3871	34.302	5.77039	88.654	66.5316	0.154792
19.9844	53.8878	29.4694	83.4189	133.178	70.4112	33.9333	29.9643	21.0388	35.3026	28.7156	28.2809	59.8789	54.6955	43.7804	46.0625	8.47475	52.5338	43.3593	21.8578	21.4044	24.916	47.6489	3.13563	42.088	11.5024	47.0733	17.533	58.2607	55.1305	75.9828	80.9182	31.9677	53.2161	20.1644	356.409	67.4693	118.328	20.403	99.8859	194.296	171.922	38.9056	22.708	9.7883	29.2283	5.0914	106.228	59.3151	38.2475
20.0843	47.0656	31.4264	78.7836	120.96	66.4825	30.6554	30.7695	18.3103	32.2008	27.8392	25.1562	60.0052	51.9695	48.0277	45.1242	7.67066	72.1892	41.2608	25.3799	19.2339	22.2233	40.6784	2.58787	38.9312	9.32949	45.5254	20.8431	51.8445	52.8118	78.1545	80.5096	30.2467	49.04	18.3794	541.106	81.1617	113.288	18.0596	105.43	173.836	170.934	35.1356	20.0829	10.694	24.8275	9.00952	107.897	64.6937	68.12
20.1842	41.0101	31.0894	73.4546	108.672	61.9979	27.4892	29.943	15.9143	29.2295	26.4134	22.1708	57.9084	48.4245	48.244	42.0764	14.0479	78.5757	38.1159	31.4975	25.6451	29.2875	34.1882	2.12936	35.3794	7.51734	42.7158	20.7119	45.7529	70.4787	75.2009	77.2358	28.231	44.7773	16.7151	691.069	86.6059	106.939	15.9055	102.028	160.523	162.408	31.536	17.7411	10.3083	21.0395	11.1507	101.999	63.4888	79.1111
20.2842	35.687	29.6256	67.8118	96.9234	66.4581	24.5116	28.2149	13.8198	26.4394	24.6559	19.4143	54.4764	45.6852	46.0423	38.1685	17.3125	91.8085	39.7861	33.4457	27.2882	32.869	31.4968	1.74845	31.7117	7.20035	38.3456	18.8962	40.1857	75.0693	69.7435	72.2905	26.1051	52.7444	15.1759	811.24	86.8279	99.9214	13.9505	111.86	162.753	150.057	28.2126	15.6576	10.982	17.7974	11.677	112.652	58.8777	79.6026
20.3841	31.0324	27.6624	63.3818	86.0192	67.0059	32.0873	26.0415	11.9943	23.8543	22.7246	18.5647	50.3214	42.3725	42.5032	34.0626	18.528	93.6814	38.9554	32.9702	26.3482	33.111	27.7019	1.43369	28.4082	6.32778	34.8523	17.1624	35.1988	71.2654	63.2724	66.484	23.9827	53.3482	13.7611	983.893	99.6604	92.6661	12.1927	110.362	177.713	136.138	25.1952	13.808	10.4775	15.0344	11.3333	110.675	60.1153	74.6248
20.484	26.9741	25.5327	58.6221	76.0839	65.1894	35.5008	23.7032	10.4062	21.4816	20.7326	17.1574	45.8582	53.6034	44.112	30.095	18.4368	89.4136	49.1896	31.161	24.1289	31.5447	31.5889	1.1745	28.5613	5.33122	30.7873	17.8867	30.7811	64.4861	56.6132	60.3559	21.9318	50.8543	16.8163	1139.03	103.921	86.5869	10.6232	102.898	193.388	121.99	22.4795	12.1689	9.5095	12.6871	10.5547	136.294	57.449	139.045
20.5839	23.4414	23.409	53.9629	67.139	62.013	36.2406	21.3679	9.02619	19.3185	18.7583	15.5173	41.3612	64.2311	55.1538	26.4225	17.5512	82.1234	53.0329	28.6903	26.2491	29.086	30.7777	0.961596	27.5475	4.39055	26.7894	19.3512	29.6786	57.0564	54.5974	54.5953	19.9906	52.9799	18.2021	1210.32	107.926	82.5554	9.22936	98.3538	190.496	108.373	20.0466	10.7184	8.41447	10.6979	15.4789	139.876	52.4429	297.427
20.6839	20.3687	21.3769	49.3167	62.1974	66.125	39.4297	19.1315	7.82806	17.3559	16.8549	13.8333	42.4974	67.856	59.0844	23.1057	16.2202	73.6366	52.8901	25.9653	25.6243	26.2733	27.8964	0.786999	25.8221	3.56946	35.0418	18.4368	27.6452	51.7885	51.1669	48.9417	18.1783	51.1388	20.1089	1222.26	106.515	77.6999	7.99703	89.9856	178.556	121.27	17.872	9.43613	7.34422	9.01519	17.2285	132.894	46.513	460.28
20.7838	17.6975	19.4752	59.0558	73.7258	66.4743	41.2011	17.0454	6.78833	15.5813	15.0563	12.2106	41.6769	81.8704	58.5784	20.1536	14.6768	64.9909	50.3777	23.2256	23.6154	23.4144	24.309	0.643992	23.7058	2.88015	35.843	16.4277	25.0156	45.8901	46.7166	43.567	16.5022	47.7406	20.6825	1193.35	101.854	93.4195	6.91189	80.0783	162.79	122.84	15.9308	8.30378	6.36139	7.59373	17.2303	121.386	40.4656	514.352
20.8837	15.3758	17.7178	63.8868	76.4864	64.5556	40.7208	15.1326	12.5115	13.9807	13.3828	10.7036	39.6439	86.7584	55.4471	17.5498	13.073	56.7463	46.5679	20.6059	21.5453	20.6773	20.6933	0.526929	21.42	2.3136	33.4881	15.5405	22.2849	40.1855	41.9694	38.5684	14.9621	43.8688	20.4118	1137.46	95.3792	123.227	5.96011	69.9467	145.995	117.991	14.1991	7.30452	5.48654	6.39414	39.0425	108.467	63.6955	508.543
20.9836	13.3582	16.1055	65.3037	74.381	73.3883	38.8825	13.3994	14.566	12.5396	11.8445	9.33624	50.7502	86.2393	63.5733	15.2667	11.5044	55.5909	42.1597	21.0922	19.0533	18.1459	17.5975	0.431168	19.114	1.85353	29.9985	13.7896	19.6794	35.9958	37.316	33.9927	13.5534	39.9992	19.6254	1064.86	88.0307	139.054	5.12863	60.3074	140.982	109.772	12.655	14.0012	4.76259	5.38255	48.3516	95.6846	71.9939	472.107
21.0835	11.605	20.4494	64.4003	75.8665	76.3366	36.2839	11.8421	21.6284	11.2438	10.4441	8.11464	55.959	85.8897	75.6377	14.2332	18.4778	65.563	37.597	21.3646	17.4689	15.8552	22.1223	0.35283	16.8842	3.6615	39.296	15.0147	17.2918	31.69	32.9544	33.218	12.2691	36.3294	18.8912	983.052	80.4119	145.442	4.40519	51.5136	130.716	100.047	32.5657	17.8493	4.11256	4.52991	50.6479	123.193	78.3869	422.207
21.1835	10.0816	21.7573	61.9728	73.1016	75.6612	33.3192	10.4512	34.444	10.0797	9.1797	7.03477	57.2352	82.4078	79.1897	25.0762	30.6497	74.1229	33.1515	20.5169	15.4973	13.811	23.4938	0.288753	20.8722	6.0565	40.2124	14.3491	19.0566	31.1959	40.8206	31.4876	11.1009	32.9318	17.8632	897.456	72.8996	145.575	3.77827	43.703	138.436	89.9322	39.2665	19.7398	3.54033	3.81153	49.1659	128.475	76.8615	368.616
21.2834	8.758	21.5009	58.5957	72.773	72.8341	33.9091	9.21447	38.6698	9.0348	8.04558	6.08733	55.969	77.2672	77.4864	28.957	44.1217	74.5069	28.9797	19.0822	13.4543	12.0041	22.1996	0.236336	25.8614	6.35195	37.578	12.8081	18.6508	32.1377	42.7694	29.2238	10.0401	29.8222	16.684	811.866	65.7199	141.675	3.23709	36.8893	141.322	80.8303	47.4644	20.3095	3.04236	12.3187	45.7916	135.23	71.2438	316.636
21.3833	7.60809	20.4769	54.6799	72.1171	76.1827	32.9836	8.11834	42.5117	21.0797	7.03391	12.786	53.1347	90.0585	72.727	44.865	50.3683	70.5251	25.162	17.3865	14.5212	10.4171	19.799	0.193435	28.0666	5.8046	33.6658	10.966	17.3051	30.1113	41.5474	26.711	9.07799	29.5904	15.4464	728.885	67.2584	135.283	2.77157	31.0198	140.536	71.9606	50.88	20.0111	2.61182	17.1608	41.6087	151.313	63.8135	268.906
21.4832	6.6092	19.1136	68.2566	79.4788	75.7523	31.1671	9.16644	41.9009	27.5302	6.13547	15.7898	57.1419	93.9343	66.3724	50.0952	51.9186	64.4472	32.6626	15.6241	14.1195	18.617	17.0913	0.158341	28.3926	11.0648	36.2946	9.13109	24.0298	27.0841	46.684	24.1365	8.2061	27.9712	14.21	650.467	65.7949	127.462	2.37235	26.0093	140.12	63.6346	49.4718	19.1643	31.9794	18.8607	37.2248	149.491	84.2472	228.925
21.5832	5.74157	17.6384	75.393	79.7184	73.069	28.875	9.38399	39.1593	30.4205	5.34054	16.6257	57.6125	92.562	59.3722	60.7307	50.5293	57.597	35.6346	18.1393	19.2947	29.4548	19.2954	0.129631	27.4958	11.9468	37.3397	16.6921	35.1726	23.8941	46.911	26.2976	7.41655	25.9571	13.012	577.285	62.5543	118.933	13.2167	21.7601	143.773	75.1413	46.0743	17.9926	43.2961	18.7454	32.9682	147.861	95.8667	193.175
21.6831	4.98793	16.1689	78.025	76.0994	69.1202	26.3794	9.11575	35.5412	31.0872	5.33431	16.2368	55.8211	88.2403	52.3243	73.9634	47.4063	58.2058	35.7709	18.6974	20.7127	33.7735	19.5506	0.106117	31.7349	11.0436	55.7719	19.0063	39.693	28.5898	44.5798	26.665	6.70202	30.9681	11.8747	565.556	65.8992	112.426	19.5651	18.1743	140.026	101.784	42.0155	16.6501	46.6364	17.6422	29.0035	152.836	96.0111	161.966
21.783	32.5766	14.7636	77.5734	129.041	64.5387	23.8539	16.0618	31.7075	30.4051	5.17104	15.1994	52.6587	82.3967	45.5884	76.2127	43.3643	56.2807	34.2107	18.1347	20.0875	34.3648	18.0707	0.0868303	33.2283	9.54396	59.2488	18.5397	39.2233	28.2858	41.0436	38.5787	6.05573	38.4558	10.8105	540.431	65.5854	115.336	22.8357	27.7133	130.441	111.966	41.4324	15.2419	48.8638	16.059	25.4011	145.705	90.0781	135.159
21.8829	45.613	13.4489	75.0746	151.572	59.7243	21.4055	24.4927	36.4575	28.9424	4.90611	13.861	48.7408	75.9058	39.364	72.9458	38.9426	98.8598	31.7108	16.9712	18.4428	32.9213	15.9226	0.0709987	38.332	7.9699	77.7408	16.7423	36.564	26.0636	37.0672	44.592	5.47139	39.5954	9.82511	506.917	63.053	114.053	24.0396	71.2934	124.065	112.449	47.6195	13.8376	46.294	14.3008	22.1781	133.333	81.3023	112.394
21.9828	48.0252	12.2343	71.279	188.368	54.9246	19.0964	28.3047	45.1906	27.065	4.58023	12.4262	44.4854	69.2927	33.7458	96.5204	44.6288	115.93	28.7654	16.0949	16.796	49.2933	13.646	0.0580112	40.1252	6.53097	79.5954	14.4412	63.8353	23.2618	60.9972	46.6854	4.94326	38.0326	13.194	471.466	88.7627	110.103	40.9522	156.558	120.457	107.476	47.5845	12.4816	41.8732	12.5442	19.3233	130.697	83.5918	93.2181
22.0828	45.7963	11.1202	71.9138	199.387	50.2873	19.9421	29.3065	46.8034	25.0058	4.2228	13.2664	40.1701	62.8626	28.7607	106.999	46.0952	145.723	25.6895	17.931	14.8371	55.571	11.4969	7.55323	39.7161	7.89602	90.558	14.3156	73.7031	21.8427	70.2243	46.2457	4.46611	35.4248	14.8894	435.935	101.261	104.543	57.2977	208.632	119.714	120.088	44.8828	11.2013	60.8007	10.886	21.1439	121.364	79.5706	82.4276
22.1827	47.9568	17.5803	70.3014	195.964	45.896	19.7011	39.9817	44.8579	22.9095	3.85465	13.05	46.8943	56.7828	27.7027	106.003	44.9175	173.493	22.6768	18.1187	12.8451	65.4492	13.1066	11.9387	37.9045	10.7134	88.3953	13.0434	73.4866	33.908	71.3442	44.2364	4.03515	32.5159	15.4956	420.658	105.261	109.615	65.4572	223.875	127.99	122.874	45.0848	10.0117	64.4603	9.37375	20.972	121.04	72.4636	71.4231
22.2826	45.6265	20.0603	69.0104	184.899	59.5348	18.805	44.4329	56.9222	20.864	9.26946	26.2783	49.4635	51.1357	29.8997	99.4356	42.1771	178.502	24.6944	20.5092	10.967	67.615	12.7686	13.1178	35.26	14.5799	95.4405	11.3138	68.7995	44.5693	68.2008	47.244	3.64596	29.6878	22.3779	399.697	103.94	113.009	68.1404	218.507	125.035	118.704	44.8908	10.8929	61.3764	22.754	22.2902	113.391	64.1695	61.0315
22.3825	41.5609	20.4574	66.1936	170.228	65.8094	27.0004	45.1258	65.1899	18.9198	12.6823	32.1579	49.2997	45.9518	31.3732	90.5128	38.6051	171.135	25.0068	20.8866	9.27205	65.3135	11.8375	17.3433	32.1821	14.5566	98.2361	9.50494	62.4172	47.1694	71.0645	47.3557	3.2945	30.0704	25.9752	409.45	99.4226	117.802	67.2652	202.442	129.125	110.832	43.6598	22.0669	64.6973	31.4732	21.7958	119.947	55.7667	51.6396
22.4825	37.0388	19.802	62.4371	154.297	67.4661	30.9842	43.6329	65.4098	17.1033	14.6298	33.7299	47.4071	41.231	30.7381	80.9462	34.6848	157.606	24.0451	20.1205	7.78468	60.7274	10.7361	18.0331	28.9449	13.0315	92.0322	10.5248	55.6798	58.0153	68.8405	59.7784	2.97706	28.6824	27.4248	403.694	111.166	117.662	66.3768	181.628	146.26	101.252	40.6671	28.53	61.4527	34.5025	26.9753	120.483	51.8824	54.894
22.5824	32.6296	18.6502	61.818	138.436	66.3	32.2433	40.9481	61.7015	15.4264	15.8068	32.8722	44.4858	36.9552	28.8745	71.6124	30.741	141.562	22.368	18.7509	14.7515	55.1478	18.4802	16.9842	25.7313	11.0843	82.5538	14.1611	49.2055	57.9081	74.6063	65.3155	2.69026	30.4623	35.8653	407.919	114.352	117.799	63.3133	159.532	146.69	103.857	37.0876	31.7518	55.6551	34.2471	28.2481	113.273	46.5806	52.9709
22.6823	43.3472	17.2994	59.6534	125.098	69.3735	31.7899	37.6921	56.2984	13.8908	16.1379	34.2552	41.4542	33.0974	26.3675	68.7707	26.9471	125.083	24.8283	17.1079	17.4017	49.32	20.493	15.1862	22.6579	9.97856	72.4252	25.8905	43.2526	66.5632	79.4687	66.3338	2.43108	38.1096	40.0173	398.438	112.209	114.661	58.9922	141.92	138.814	100.473	33.4584	32.7833	49.1911	39.8569	27.4166	110.012	58.2723	48.4934
22.7822	44.9348	15.906	56.5176	112.011	79.4101	30.3075	34.2446	50.3859	12.4928	15.8828	33.2676	43.1206	37.4309	23.5975	63.4335	23.4161	109.299	33.5721	15.3891	17.6377	43.6577	24.9027	13.1683	19.7948	8.51158	62.7861	29.481	37.9037	70.1044	80.8441	71.1288	2.19686	39.3334	41.3816	413.593	110.167	109.5	54.04	123.934	127.254	93.8911	30.013	32.372	42.9095	40.7179	25.5318	122.937	60.808	50.1765
22.8821	42.567	14.5495	52.8217	99.6744	91.0788	28.253	30.8318	44.5705	11.2255	15.236	31.0372	42.614	38.4793	20.8043	57.1784	20.205	94.7708	50.0267	18.4644	21.5443	38.5252	24.8751	11.1998	17.1787	7.05767	54.0731	28.7577	33.1576	66.2623	112.79	73.804	4.50507	37.8191	40.9741	425.368	116.976	105.941	48.8763	106.834	139.411	85.8248	28.9463	31.0461	37.1574	41.7398	23.197	139.153	61.2287	51.8292
22.9821	38.6923	13.3972	57.917	88.3237	95.1619	32.0888	27.582	39.1414	10.08	14.342	35.3541	40.7464	37.6084	18.1322	50.8317	17.3338	81.7261	57.5395	19.3211	22.1602	54.8406	22.8319	9.40514	14.8237	5.76027	46.3986	35.2222	47.4053	59.84	123.472	72.7122	5.73768	35.2425	39.4792	443.445	116.948	100.746	46.0532	91.241	199.244	77.3026	39.2968	29.1755	32.0441	39.9833	20.7511	138.145	59.1536	50.4489
23.082	34.4443	16.6094	68.5533	90.1656	94.5645	33.2176	24.5619	34.2167	9.04689	13.3064	35.9111	43.5524	35.6728	15.6614	51.0628	14.7997	70.2034	59.3767	18.896	21.0267	60.8034	20.0391	13.5689	12.7286	4.65853	43.6847	35.4297	54.6193	52.894	130.994	69.3027	6.28709	32.3561	37.3548	462.505	112.754	104.611	57.558	77.3945	233.995	68.9224	41.5169	27.0161	27.5699	36.8026	18.3765	129.116	56.5959	46.4177
23.1819	30.3259	17.5145	77.9398	86.9208	91.179	32.6491	21.8002	30.0798	8.11653	12.2054	34.389	43.7534	33.202	13.4302	57.589	12.5857	65.0316	57.746	17.7736	24.3713	60.8932	21.7504	14.5177	10.8828	3.74723	46.9706	32.5365	55.7071	89.518	128.058	64.5696	6.41027	32.2785	34.9042	461.488	106.171	104.235	63.563	65.3182	238.32	77.5972	47.3675	24.7421	23.6891	39.98	16.1646	116.881	51.7007	41.2789
23.2818	26.5406	17.2343	82.0026	81.0806	86.2296	48.4067	19.3026	34.337	7.27976	11.0929	31.8105	42.2936	30.5194	11.4497	61.4413	10.6668	59.1484	54.1231	16.3134	24.5075	57.8198	20.753	13.8608	19.2057	3.0045	44.814	28.3603	56.4626	106.461	119.85	95.4942	6.27469	57.9979	32.3251	446.807	98.3683	101.138	64.9579	54.9175	269.847	80.4678	47.2021	22.4695	20.3393	48.0458	14.1535	103.898	45.8759	35.9043
23.3817	23.1515	16.3757	82.394	74.1131	80.5005	56.2024	17.0612	34.4051	6.52773	10.0056	34.5134	39.8325	27.8182	9.71469	59.8073	9.01468	52.7	56.7481	14.7327	22.9685	53.2032	18.6054	18.4927	24.8458	2.4043	50.678	23.9049	58.158	105.87	109.336	111.953	5.98888	72.9769	29.7444	471.217	90.0999	96.3724	63.3894	47.321	507.142	78.3234	44.4657	20.2726	17.4561	53.607	12.3529	91.3695	41.5729	30.7611
23.4817	20.1584	15.2647	80.3217	66.8645	74.4873	58.8352	15.0607	64.1504	5.85233	8.96782	34.2339	36.8252	25.2096	8.21014	55.5761	7.59988	46.3135	55.708	13.1583	20.6603	47.9927	45.3112	19.2887	27.5104	12.4677	49.3148	19.6886	63.8015	97.7619	98.1745	120.829	5.62263	75.4598	27.2414	483.015	109.351	90.6636	60.0091	40.4016	642.011	73.4691	52.0116	20.7779	14.9782	53.6786	10.7583	104.265	43.3849	26.0762
23.5816	17.5346	14.0742	76.6622	59.8047	78.4749	58.2123	13.2823	74.8803	5.24615	7.99453	37.9493	51.6318	22.7536	6.91595	59.0161	6.39388	40.3185	61.34	12.4243	18.1045	54.6735	55.6108	24.8579	28.1548	16.0921	45.0508	25.117	62.3256	87.34	93.7756	121.856	8.35426	72.6108	24.8639	476.42	117.177	84.503	67.936	34.2618	673.471	67.3227	52.3106	20.4229	12.8507	50.7393	9.86405	103.859	41.6493	24.5326
23.6815	15.2439	12.8939	72.0459	54.0792	78.3544	58.8749	11.7059	75.7326	4.70234	7.09404	45.5675	62.8687	20.4788	32.7646	68.2769	5.36988	34.8683	61.8819	11.4312	21.854	55.4636	70.7746	25.6145	27.4729	15.8178	50.2854	25.6684	69.8574	76.7952	86.5978	117.932	14.8887	67.6879	29.7272	457.481	117.761	84.4291	70.3791	31.9105	651.929	60.739	49.4843	22.8565	11.0247	46.3139	10.0143	97.235	38.1246	22.1217
23.7814	38.2181	11.7682	66.9212	48.4436	87.1213	57.0462	10.3114	71.7295	11.3868	6.26987	47.4072	67.7208	18.3946	46.6199	68.9036	4.50331	40.1163	59.3646	10.3393	25.3082	53.045	82.1251	24.0181	25.9633	14.0642	49.178	27.5149	68.8424	71.8119	79.5158	111.054	18.7339	62.1546	31.8508	430.697	113.911	86.2571	78.5286	33.3538	605.295	54.2174	45.4771	23.6744	9.45786	41.3199	9.56478	88.1023	33.8743	22.2388
23.8814	46.0091	10.717	61.6018	60.4147	89.5906	53.764	9.07969	65.5976	21.0623	5.52215	48.941	68.3439	16.4992	52.6434	69.3607	3.77208	40.6517	55.1392	9.24287	26.8571	49.0251	80.5824	21.4216	23.9797	11.921	45.0306	27.9899	64.0905	64.5341	71.6914	102.584	20.4212	56.6516	53.4111	399.377	107.497	85.0725	80.7129	32.1101	548.793	48.0347	41.1893	23.4276	8.11367	36.2917	8.82635	132.254	29.5062	20.8389
23.9813	46.1837	9.74716	56.3027	64.0404	88.2035	49.7182	7.99293	59.9676	26.1009	4.84868	47.2896	66.26	14.7841	53.6988	93.0619	3.15656	56.0981	50.0896	8.19514	25.8967	46.0681	73.303	18.5467	21.7681	11.0606	39.9311	25.8575	57.9736	63.0118	63.8907	93.6181	23.4727	51.4445	71.5243	391.089	104.344	81.9796	79.0488	31.3677	490.512	52.397	37.0232	22.5048	6.96051	31.5237	7.97563	144.784	32.8021	18.7453
24.0812	50.4075	21.3853	51.1673	62.9876	94.169	46.5109	7.03484	75.5677	28.1994	4.24579	43.9844	62.5331	13.2379	51.7367	99.35	2.63953	61.1541	44.7804	7.22373	23.6969	42.1166	64.0092	15.7587	19.496	9.57574	34.8184	22.6206	51.6317	57.7327	56.5093	84.4946	24.5311	55.013	80.6077	396.425	98.6952	77.7422	75.0178	35.3501	434.564	52.3977	40.5289	21.178	5.97118	27.1628	7.11095	141.696	32.4918	28.8797
24.1811	48.7815	29.7547	46.2867	59.457	94.7325	51.4845	6.1907	78.749	28.4724	4.40297	39.9451	57.8985	11.8474	53.5356	96.7367	2.20595	60.405	39.5595	6.34063	20.9985	37.8328	54.558	13.2251	17.2735	15.089	30.0836	19.1131	45.5857	51.3883	64.2798	75.6145	25.9591	55.3041	92.9844	388.042	91.7274	81.086	69.6446	35.3441	382.86	49.9545	49.7338	19.6344	5.12233	23.2668	6.2847	157.492	30.294	32.23
24.281	70.436	32.6764	41.715	54.7538	97.4612	52.5713	5.44736	75.7024	27.6477	4.37911	35.7107	52.8556	10.5992	52.0255	90.1233	1.84284	70.065	34.6296	5.54855	18.2186	40.3532	45.8069	11.0065	15.1696	15.6497	25.8608	15.7687	40.0487	45.1028	64.9545	71.3548	25.966	52.5799	101.421	370.56	96.8031	81.0192	63.6268	33.2062	349.758	46.2558	50.875	18.0011	4.39396	31.7732	7.89404	155.15	27.4679	35.5872
24.381	74.8031	32.767	42.6991	49.6386	95.9778	51.2414	4.79301	74.5703	26.1975	4.23268	33.5866	47.7366	23.5884	48.6119	83.5303	1.53903	71.2615	37.4641	4.8447	15.5789	48.3384	38.5695	9.10768	13.2242	18.6216	22.1675	12.7874	35.084	43.5508	61.9145	66.0129	25.1231	48.7401	103.588	347.402	96.4367	78.7574	57.9339	30.0577	343.672	42.0259	48.4939	16.3623	3.76885	34.6692	8.31705	144.439	24.7196	37.3587
24.4809	71.5888	31.4459	51.1324	52.327	92.0156	48.4847	4.21699	69.6693	24.4253	4.00712	32.8004	44.0037	30.1173	44.2263	75.5059	1.28502	67.8936	46.368	5.76024	13.1852	50.1546	32.1302	7.50633	11.4567	17.8315	18.9713	10.2371	30.6844	39.7091	57.1072	61.2968	27.9143	44.6333	116.427	332.928	115.563	75.1435	52.1551	26.5592	321.703	52.4437	44.7368	14.7724	7.47504	34.3316	8.09892	150.251	30.9165	35.8204
24.5808	79.0522	31.0397	55.3182	51.3189	94.9578	44.9604	13.736	69.4049	22.5228	3.73436	33.415	40.0374	32.7011	39.472	70.4778	1.07275	67.7046	51.8474	6.00282	11.0763	48.5596	26.5793	6.16918	9.87264	15.6686	17.1617	8.11508	34.447	35.2642	51.6346	57.7162	28.6719	40.6263	120.864	368.338	123.09	70.8826	46.5406	23.085	303.892	55.8351	40.6015	13.2648	8.51022	47.7842	8.55294	143.672	32.2585	32.6692
24.6807	85.8634	29.5436	56.5486	54.2712	99.6484	42.9371	18.6232	65.2274	20.609	3.43752	32.0513	41.8888	32.9295	35.5262	64.8977	0.89546	67.8623	52.7316	5.85816	12.0996	47.731	26.7849	5.06013	8.46848	13.2001	15.9692	6.38348	37.3292	30.9158	46.1027	53.3103	28.1892	47.0417	121.874	403.758	123.28	69.8967	41.2413	22.2683	278.303	55.1314	36.5375	11.8589	10.971	52.5011	8.33815	131.685	61.5751	28.8898
24.7807	82.9318	49.6288	55.7704	62.7691	99.2718	40.0719	20.6472	66.6722	18.755	13.204	29.6778	41.5437	31.8018	31.4548	58.4388	0.747437	64.1331	62.8325	5.50387	14.7011	44.8375	24.6919	4.1445	7.23479	10.8705	19.4245	4.99068	36.2789	32.7333	40.8285	48.5524	26.9809	47.2926	118.806	415.683	118.993	67.3475	57.9537	28.0874	251.532	57.6431	32.7333	10.5642	11.2262	59.6008	7.78559	128.498	73.225	25.0337
24.8806	76.0921	57.5488	53.6724	92.207	95.8679	36.8011	20.9433	63.4852	17.0009	19.463	26.8742	48.1012	29.9415	27.5051	58.4949	0.623898	61.4921	65.9698	5.04892	15.0854	40.9819	24.19	3.39106	6.15889	8.83731	19.7222	5.79567	33.5457	31.0038	35.963	51.0102	25.3784	47.4105	113.3	428.909	112.13	63.8614	69.5931	29.5029	236.835	56.3622	29.2555	9.38387	10.5267	60.1824	7.08612	127.822	80.0863	50.998
24.9805	68.0674	59.0889	50.7519	103.773	90.7573	33.4066	20.2345	58.2306	15.367	23.1467	23.9788	50.5178	27.733	23.8184	64.7314	0.520854	74.1645	64.8127	4.55884	14.2936	49.4944	31.389	3.42726	5.22644	7.13047	18.3676	5.70231	30.2347	28.0258	31.5631	50.6361	24.9122	45.0198	110.59	426.199	118.167	66.2057	74.3175	28.4781	223.022	53.0161	26.1139	8.31661	9.47251	57.1617	6.34768	128.095	78.7019	61.0901
25.0804	60.0854	57.3919	47.3641	105.141	84.7867	30.0653	18.9787	62.7887	13.8613	24.9666	21.1804	50.218	48.1395	27.1043	72.6034	0.434959	76.7312	61.1498	4.07186	16.4701	51.5346	32.1002	3.39374	4.42259	5.72765	26.4963	5.17413	26.8732	24.7847	27.6337	66.8434	23.821	44.8963	105.557	421.936	117.627	65.9033	74.4978	34.0984	222.141	48.6689	23.2938	7.35796	13.5318	52.3354	25.1429	120.289	73.0433	62.2998
25.1803	52.6607	54.1558	43.7594	100.935	78.4913	26.8831	17.4612	61.3434	12.4838	37.7484	18.5768	60.6114	57.9728	27.7577	72.3011	0.36337	85.8874	56.1625	3.60916	16.5175	49.9899	29.8033	3.11852	3.73276	4.58853	31.5381	4.47631	23.6987	21.6824	24.1534	74.4848	22.3916	42.5346	99.2343	406.24	113.098	69.4279	71.8021	39.1399	230.039	43.9635	20.7702	10.3771	25.24	46.7879	33.6154	120.351	65.4782	58.8302
25.2803	64.1882	71.0275	41.3928	93.917	72.203	23.9187	15.857	57.0619	11.2303	45.3302	16.2107	65.0094	61.382	34.3915	68.0073	2.96462	85.927	50.6157	3.18159	15.4566	46.5967	26.326	2.74912	3.14303	3.67004	31.2683	3.7539	20.8051	18.8648	21.0873	76.4762	20.807	39.3623	92.3039	383.219	117.959	86.5293	67.3919	42.5039	221.268	39.2764	18.5156	11.9792	28.3935	41.1532	36.2563	112.926	57.3783	53.1654
25.3802	72.5881	76.4575	38.6393	85.7092	69.013	53.5547	14.2702	69.5314	10.0939	49.1444	35.3901	65.4425	78.8652	36.6922	62.0021	4.42133	100.622	44.9906	2.79373	15.595	42.3836	30.1629	2.36301	2.64063	2.93256	28.8116	18.9216	18.2168	17.4102	18.3962	77.3594	19.1813	55.2192	85.2064	355.9	119.186	97.9934	62.0655	43.6156	204.717	43.5284	16.5032	12.6173	27.6893	35.7832	35.7159	102.447	49.5023	46.7362
25.4801	83.6281	75.9713	35.7057	77.2449	74.1118	69.6366	12.7597	72.357	9.0665	50.2788	44.0515	63.3434	85.8523	36.2941	74.2163	5.11321	108.636	39.5769	2.44629	14.6421	37.9455	29.4455	1.99835	2.21379	2.34188	30.6376	39.8329	15.9258	25.1222	16.0404	75.0127	17.5843	75.8628	78.2202	326.474	115.676	102.695	56.3613	41.5762	185.221	43.881	14.7079	12.6142	25.3985	47.0699	33.5447	91.1827	42.2378	40.3338
25.58	82.6296	72.563	32.7351	69.0405	75.0633	76.8236	11.3563	94.8645	8.13973	49.5542	46.5357	59.7133	86.5683	34.3035	95.8726	5.30655	106.79	34.5373	2.1377	27.4538	33.6141	26.838	1.67172	1.85225	1.86951	29.099	46.7692	13.9105	26.2468	13.982	70.7323	16.0567	88.2934	71.5148	303.003	109.403	104.334	50.6337	37.9753	165.341	42.7497	13.1067	12.1983	22.599	50.6401	30.6382	80.248	35.7515	34.3662
25.68	105.495	67.8438	29.8238	63.0215	73.2316	78.301	10.0733	101.034	13.9757	47.5852	45.5236	56.4752	83.6698	31.458	108.906	5.18641	106.86	30.2956	1.86543	32.3004	29.562	23.4616	1.38818	1.5467	1.49208	26.2779	46.2333	12.144	29.7994	12.1854	65.4017	14.6204	88.9268	69.0939	297.395	128.838	102.532	45.1073	50.7834	146.926	41.8965	11.6787	11.5306	19.7851	50.9229	27.5027	77.8417	30.0829	29.016
25.7799	108.002	62.6692	27.0344	56.8069	78.0748	76.2322	8.91325	118.814	16.9703	44.8275	44.2561	54.8747	86.4549	28.2392	109.054	4.96626	107.636	26.3769	1.62646	33.7875	25.868	34.3056	1.14688	1.28909	1.19067	23.1356	42.061	10.5984	28.9612	10.6188	59.6121	13.2856	84.6149	65.4974	308.776	177.095	98.5638	39.9164	59.1035	129.693	92.2772	10.405	10.7232	17.1676	48.2521	24.4138	71.8906	25.2018	24.3371
25.8798	111.765	75.9633	24.4051	50.7787	81.5829	72.0744	7.87245	125.073	30.3146	41.6147	41.3133	51.8685	89.3135	24.953	102.873	4.60851	102.001	22.8282	1.41731	32.3393	22.5559	46.2405	0.944139	1.07239	0.950026	20.0956	36.4496	9.24734	32.3495	9.25343	53.789	12.055	78.466	68.3963	307.176	200.18	93.3083	35.1334	64.3372	113.996	129.553	9.26913	9.85316	14.8218	44.1117	21.5122	64.6436	21.0427	20.3134
25.9797	138.232	79.408	21.9572	45.1347	101.039	66.7972	6.94387	120.822	53.0785	38.4581	37.6073	56.0952	91.2869	21.785	93.9424	4.18272	93.2769	19.6621	1.23446	29.4626	19.6191	47.8928	0.775254	0.890634	2.4264	17.326	30.6035	8.06756	56.1698	8.06377	85.339	10.927	99.0425	76.1038	325.445	207.101	87.3676	48.1127	68.6085	99.9283	145.758	8.25667	8.97193	12.7601	39.3962	18.862	57.2372	35.253	16.8933
26.0796	140.046	82.1817	36.1353	39.9636	109.474	61.0357	6.11875	111.706	64.8111	62.1149	33.674	57.694	88.9273	18.8406	84.1741	3.73451	91.9738	16.8701	1.07479	26.0333	17.0345	44.7347	0.635433	0.738788	2.74463	14.8767	25.136	7.0373	61.2363	7.02718	101.894	9.89713	115.092	78.5786	328.041	203.924	81.1482	54.4928	76.7482	87.4434	148.041	7.35463	8.11301	10.9673	34.6273	47.0112	50.2148	40.5612	14.0107
26.1796	147.23	80.1355	46.464	35.2911	111.029	55.1966	5.38774	100.754	69.5579	90.5882	29.8166	56.616	84.1792	16.1718	74.5538	14.3034	87.9512	14.4302	0.935617	22.5425	14.7717	60.6358	0.520189	0.612106	2.58181	12.7442	20.6844	6.14027	70.8233	6.12378	108.437	8.95949	115.856	77.7319	319.867	194.707	74.9194	56.4663	76.4658	76.4326	142.415	6.55114	7.29681	9.41764	30.0939	59.2049	43.8077	41.2184	11.596
26.2795	140.308	75.7781	52.0482	31.1079	108.407	49.5311	4.74161	102.425	69.974	108.555	26.1967	53.8777	88.972	13.7963	73.8062	38.6184	83.4574	16.5089	8.60756	19.2491	12.7976	64.4152	0.42548	1.23261	2.24988	20.9496	16.7427	5.35658	73.1407	5.3363	108.465	8.10764	151.988	74.8507	304.596	182.137	68.8552	55.5832	71.6976	80.3341	132.621	5.83587	6.53465	8.08252	25.9409	62.4336	38.0862	38.9857	9.58259
26.3794	127.91	70.4535	54.3049	27.8536	108.727	44.1866	4.17154	105.837	67.7929	117.56	22.8901	50.1847	88.3135	11.7106	93.4719	51.7382	76.3816	16.9903	32.9013	25.9547	11.0795	60.8755	0.347807	1.5864	1.88715	23.3807	25.8981	4.67288	68.5978	4.64987	104.412	7.3349	166.598	70.7942	326.961	167.973	70.6311	75.3931	64.8192	77.8394	120.947	5.20075	5.83191	6.93436	32.2574	60.8172	33.0406	35.4166	7.90974
26.4793	114.04	64.87	54.2747	24.786	105.438	39.2408	3.66932	105.559	64.1385	124.621	19.9224	46.0197	84.5621	9.89872	97.7611	57.4264	68.3307	33.1769	44.9523	37.9665	10.5973	54.2967	9.56492	1.7528	1.55028	22.639	28.2201	4.06906	61.73	4.05148	97.9567	6.6347	164.113	84.0981	332.305	153.343	86.6636	85.0563	57.2279	72.3102	108.765	5.88151	5.18975	30.0395	34.0452	70.5569	28.6245	31.3123	9.13204
26.5793	104.633	59.3902	52.7172	21.9633	100.09	34.7264	6.02206	99.2657	59.7314	125.721	17.2902	41.7062	100.778	8.3377	94.2633	58.3176	60.2144	41.9988	49.5905	41.7069	9.79418	46.8729	13.2297	1.79262	1.25851	24.8453	50.1387	3.54277	66.7934	6.55571	90.2383	6.00076	165.586	89.8032	325.877	156.394	94.6179	87.9487	49.7139	65.5808	96.8653	5.84844	9.66803	40.9941	33.1353	71.9061	24.7772	27.1818	9.16434
26.6792	96.7823	54.1898	50.1831	19.4059	93.6783	30.6471	7.12008	90.4133	77.6589	122.725	14.9748	37.455	134.35	7.00181	87.1465	56.2372	52.5209	47.4028	49.8649	40.908	8.85997	39.6709	18.5062	1.74938	1.01458	24.0638	56.7	3.09037	78.5613	7.51229	82.0183	5.42711	164.826	90.6209	327.939	152.667	97.1505	86.4568	42.6948	58.6266	85.6796	24.7406	12.8063	42.6942	61.1023	68.8088	21.4355	23.2959	8.57814
26.7791	105.269	49.3441	47.0681	17.112	86.8337	26.9885	7.45216	81.3342	105.626	117.031	12.9499	37.0349	156.416	5.86489	84.7635	52.4347	46.026	48.448	47.6853	46.9181	7.90344	33.1575	19.6085	1.65453	0.814555	21.936	55.1394	2.68797	89.6367	7.61612	73.7913	4.9082	156.029	111.56	322.93	144.944	96.1213	82.2535	36.3642	69.8212	75.4154	31.7283	14.4053	70.7417	73.0304	69.3558	18.5387	19.7828	7.71034
26.879	101.732	44.8758	43.6531	15.0684	79.9487	23.726	7.33091	72.1724	118.633	109.666	11.1862	35.4247	224.35	4.90177	81.5345	47.7511	39.9928	49.8328	44.2349	46.955	15.8518	27.489	18.6358	1.53026	0.652344	45.1913	49.7088	2.32793	92.8359	7.27209	65.8678	4.43888	144.338	127.348	309.723	150.778	92.826	76.4973	30.7837	71.5194	66.1463	32.9445	14.9616	78.6631	75.5114	65.9747	16.0303	16.6867	6.75422
26.9789	117.705	40.7812	40.1348	28.5526	73.2598	20.8297	6.95468	65.3396	122.266	101.385	9.6547	33.1174	254.637	4.08905	75.2726	42.7399	34.5447	48.3707	40.2349	44.6711	21.8576	22.6674	16.748	1.39199	0.521652	57.5561	42.8305	2.02461	88.5277	6.71368	58.4322	4.0144	132.041	148.983	298.719	149.122	101.625	69.9786	25.9412	68.4159	57.8669	35.863	14.8289	76.3659	72.6799	60.7237	13.8595	27.3243	11.8986
27.0789	116.483	42.5814	36.6474	34.5455	66.9026	18.2671	6.44796	58.2036	120.183	92.7253	8.32761	30.4511	262.231	3.40541	67.8838	37.7541	39.5833	45.2789	36.1145	40.5504	23.9669	18.6244	27.3375	1.25013	0.416772	58.3789	35.8203	1.76064	98.2234	11.3166	51.5839	3.63047	120.126	160.64	293.191	142.787	104.51	69.6239	21.7857	76.0761	50.5284	53.9414	20.0687	69.897	67.0955	54.7749	11.9816	31.24	13.7812
27.1788	108.096	59.8484	33.2798	36.158	67.3936	16.0057	5.88754	51.3364	114.764	84.0658	7.17952	27.6538	256.554	2.8319	60.3668	33.0082	40.0414	41.3577	32.1193	35.7469	23.8727	15.2656	44.2115	1.11138	0.332791	54.3442	46.6594	1.52554	112.51	13.1129	45.3652	3.28319	108.983	178.488	296.131	133.826	103.506	66.8086	22.7761	75.6772	44.0595	58.6533	22.7804	69.8976	60.313	48.7764	10.3576	41.4883	35.3619
27.2787	97.2564	65.9437	30.0878	35.3285	70.287	14.0145	5.31977	45.0006	107.543	79.3293	6.18744	24.8747	243.503	2.35203	53.2176	28.6225	38.0395	37.1223	28.3808	31.114	23.1752	12.4921	48.8804	0.979965	0.265643	48.5938	48.0554	1.32351	109.684	16.7622	39.7793	2.96909	98.7342	194.837	289.161	123.586	100.024	62.5124	28.2624	71.3048	38.3796	57.3636	38.6431	64.8693	53.2503	43.0692	19.1171	44.3114	44.2131
27.3786	86.1148	66.2299	45.6273	33.2194	83.6551	12.264	4.77153	57.7015	99.4976	73.7409	5.33095	28.5162	226.733	1.95142	47.6826	24.6544	35.3485	32.8939	30.9071	26.6647	22.5695	14.0273	47.372	0.858222	0.212001	42.5616	44.6804	1.15054	102.635	17.7802	34.8015	2.68506	89.3857	216.287	275.644	133.285	95.0425	57.4426	30.2367	65.2032	57.0415	53.572	47.579	58.0682	46.4259	37.8154	22.0443	43.0307	48.133
27.4785	87.283	63.6157	56.5246	36.6286	88.9951	10.7273	4.25738	60.5149	91.2396	86.5709	4.59214	29.7932	208.475	1.61764	48.1487	21.1199	31.9357	28.8638	30.8736	41.4461	21.087	17.4636	43.0329	0.747264	0.169173	40.1123	42.5303	1.00354	92.2622	17.8299	31.4632	2.42829	95.2999	223.04	267.479	134.435	100.675	52.0753	29.4667	58.5807	64.8379	51.1979	51.7679	60.1247	40.1106	42.4308	22.0527	39.6597	46.9997
27.5785	81.8765	59.6681	62.2015	36.7481	89.3491	9.37997	3.78423	62.3874	83.1413	110.563	3.95539	31.3841	190.065	1.34003	45.6159	18.0094	28.3297	25.1367	29.4096	46.3955	19.2088	17.6005	37.6754	0.647382	0.390872	36.0866	44.9015	0.875005	82.4888	42.5106	31.3708	2.19633	92.8591	220.469	254.971	136.22	101.547	46.7228	27.2759	52.0654	66.1826	69.0859	52.767	62.0837	34.4247	44.7669	20.6906	35.3942	43.3241
27.6784	74.0644	55.2215	64.2284	54.7755	91.9624	8.19989	3.3543	73.4256	83.5334	123.612	3.40695	31.2554	172.27	1.10962	41.7558	15.2979	33.2356	26.6457	27.2141	45.916	17.214	26.086	36.5926	0.558369	8.85609	34.6413	61.1322	0.762919	72.5566	53.0934	30.1208	1.98697	87.0646	212.191	251.504	132.443	124.241	41.5818	34.1821	45.963	63.8494	90.8457	57.3309	58.4486	29.3991	46.489	18.7698	30.9226	46.8838
27.7783	65.7665	50.7115	63.7577	61.9381	90.5859	7.16719	2.96711	74.5126	80.8605	128.817	2.93445	30.0398	155.508	0.918807	37.4654	12.9521	56.7278	34.5154	24.7121	42.6499	15.2587	27.8151	33.2801	0.479626	11.2077	31.5202	63.9612	0.665367	64.8746	56.4631	28.1888	1.79818	80.1715	206.951	241.516	131.526	141.484	36.7687	35.8107	40.4023	69.1653	97.7433	58.3893	52.7008	25.0142	47.8806	26.2104	26.6219	71.2023
27.8782	89.0629	46.357	61.6307	62.8948	86.8605	6.26403	2.62069	70.6949	76.4523	142.921	5.9794	28.1784	139.978	4.46745	33.2102	19.4755	80.1165	37.6224	28.3099	44.2807	13.4248	26.3308	29.1573	0.410461	10.9498	27.8608	59.9476	0.580879	60.5953	73.4141	25.9064	1.628	73.1757	197.426	227.382	135.871	148.717	38.0178	34.519	47.9284	92.9311	95.1838	57.1604	46.4696	21.2238	46.0745	28.0795	22.6809	79.1147
27.9782	92.8632	47.9641	58.4568	60.4539	81.8454	17.8125	4.418	64.7134	71.163	148.27	22.2516	29.7407	125.745	6.37171	29.2173	22.5843	95.3208	37.7476	31.8171	42.2174	11.7503	25.9451	24.9631	0.34999	9.7096	24.2527	52.9017	0.507886	73.9732	108.151	27.1776	1.47453	66.4969	185.533	220.713	133.666	149.303	37.3742	31.744	49.0169	101.914	91.737	54.5015	52.753	17.9698	42.6957	35.1773	19.177	78.0115
28.0781	106.156	47.4311	54.6736	56.2923	76.2174	24.1955	5.26452	64.311	65.5334	151.086	29.9961	29.6535	138.4	11.4725	27.695	32.276	98.0442	53.0047	32.2899	38.3722	20.0177	23.6519	21.0555	0.297418	8.21858	20.9364	44.9574	0.444785	73.6615	141.906	28.5687	1.33594	60.294	172.531	210.977	127.549	145.592	35.5597	28.3433	55.9077	102.194	85.0789	57.0237	51.6248	15.1904	38.6759	36.33	16.1237	72.3124
28.178	115.633	45.1874	50.5916	51.3969	84.9266	33.9859	13.0734	66.4887	59.8985	148.504	38.7721	28.5224	162.111	14.4962	38.1458	36.7448	109.583	59.667	31.0431	33.8546	25.988	22.1138	17.5833	0.251951	6.78586	17.9897	37.2421	0.390059	68.0592	182.191	28.3811	1.21049	54.6083	168.188	197.941	119.265	139.214	46.2083	24.8134	56.2407	97.5847	77.4192	57.1554	47.4322	28.9862	34.5345	34.6205	20.5567	64.6079
28.2779	111.813	42.1866	46.4269	46.3355	87.4317	38.6808	19.3976	65.1805	54.4576	142.323	41.5875	26.7697	169.48	15.6025	41.0844	37.8209	109.558	60.8998	33.1886	29.2849	39.5478	19.6093	14.584	0.212834	8.34891	15.4169	30.2919	0.342272	60.8201	193.574	27.211	1.09662	62.2739	164.414	185.322	109.958	144.685	51.1894	21.4276	53.9099	90.4511	69.7622	55.3722	42.2407	35.6155	30.5487	31.6727	21.6145	56.3714
28.3778	102.647	38.9348	42.3268	41.4226	86.1353	40.0834	22.2143	60.7418	49.9962	133.875	41.0072	39.0167	167.219	19.1307	47.3555	39.2827	123.721	58.8393	32.8355	24.9884	74.9349	19.9838	12.0396	0.179336	8.08382	14.422	30.0855	0.300119	55.4404	189.372	25.4633	0.992996	69.2753	157.529	206.261	114.427	144.246	52.4046	18.3231	50.8821	84.967	70.3504	52.4192	36.9988	37.2699	38.9125	28.3264	20.8211	48.4007
28.4778	91.8478	35.6943	38.3876	36.8209	88.9531	39.4204	22.8999	71.208	45.5973	124.135	38.6031	47.8815	173.152	20.3141	47.7154	38.4072	138.598	54.9102	32.2822	27.6009	91.867	18.5228	16.9595	1.52353	7.1393	12.927	27.4404	0.262715	49.2263	177.307	24.9061	0.898632	73.2423	149.313	214.291	113.523	157.623	51.1961	35.6258	46.5751	77.9319	90.175	48.8134	32.1123	36.1073	65.1108	25.0005	19.0983	41.0916
28.5777	88.3973	51.9925	37.2778	33.9389	87.7957	37.5201	22.3338	79.2036	41.3864	113.804	35.3253	51.7716	169.929	20.04	45.1555	36.1431	138.715	65.1585	30.4616	27.1432	119.939	16.3465	18.0104	2.32989	10.3184	11.3364	23.8176	0.230235	43.1502	161.794	23.6197	0.812904	72.4256	139.69	214.489	108.918	161.923	48.5027	42.7249	52.4985	72.758	93.5864	44.9076	27.728	40.7765	87.7368	21.8901	16.9919	34.6057
28.6776	80.9693	57.9307	37.9254	30.7863	84.2912	34.9357	21.0731	78.4736	37.4343	103.379	31.7368	52.3627	161.592	18.9084	41.3103	41.5362	146.973	68.277	28.0174	25.122	132.759	14.0225	17.1359	2.75836	10.4732	14.0944	20.0197	0.906419	46.2668	146.681	21.9255	0.735438	73.6653	129.485	208.119	102.222	160.259	58.0101	43.9399	52.5404	66.4664	89.7656	40.9365	23.8721	41.0703	94.8959	19.0733	14.8146	28.9724
28.7775	72.3671	66.1846	37.2822	27.6357	79.4911	32.0309	19.4667	73.5407	33.7777	99.5743	28.1608	51.7163	150.648	17.3194	51.3167	46.6875	153.631	67.0019	25.3386	22.4219	132.848	11.821	15.4099	4.67857	9.72876	16.9148	24.4238	1.15047	44.0316	132.313	25.4536	0.665918	74.5919	119.228	199.096	94.4909	154.798	64.7931	44.3663	58.8233	72.5078	83.0586	37.0518	22.2569	38.9511	93.6104	16.5685	12.7361	24.1509
28.8775	63.8512	67.5304	41.8329	24.6341	74.0677	29.0405	17.7292	66.8508	31.9352	105.656	24.7733	50.8966	138.631	15.534	53.2816	56.2823	148.539	63.166	22.6539	19.5469	126.086	15.9771	15.3271	5.73303	10.5795	16.8186	24.5308	1.187	53.6096	117.954	26.7079	0.603753	82.2975	109.249	215.905	111.462	147.043	67.3249	41.9146	58.6947	84.2034	75.4925	33.347	19.9696	37.0693	87.9895	14.3653	26.1555	20.0666
28.9774	55.9473	65.3848	55.4289	21.8543	68.4441	26.1109	15.9894	59.6962	29.729	106.651	21.661	48.5299	139.189	20.5172	56.4312	59.6122	137.489	57.9797	22.478	23.0599	115.986	16.5626	14.1168	6.1888	9.80657	15.5182	22.5115	1.25927	53.3358	104.347	26.4919	10.2076	81.2719	99.7453	225.242	117.822	141.716	66.3862	38.0722	55.3944	86.8302	67.9853	29.8764	17.5616	33.9809	80.4054	12.4406	31.6156	20.4744
29.0773	48.8353	61.5922	80.5026	19.3251	62.8804	24.6248	14.3212	52.733	27.3786	125.014	18.8573	45.2669	151.69	31.0478	54.74	58.9637	123.894	55.9407	21.3274	29.2364	104.608	15.4769	12.4612	6.24121	8.48621	13.8148	22.6637	1.214	51.4744	96.1683	25.3733	18.9809	76.7278	90.8242	224.783	117.491	137.618	63.2941	41.2401	50.704	84.2529	62.1142	27.574	15.2757	30.4033	72.1987	10.7658	32.5248	19.3395
29.1772	76.232	57.1389	116.748	31.5175	57.5306	22.7823	12.764	46.2691	25.0221	160.673	16.3652	41.5535	153.045	35.8372	50.7716	55.9133	113.639	52.157	19.8185	30.5215	93.1271	13.7198	10.7196	6.03171	11.4939	12.0714	20.8248	11.8463	46.9201	86.904	23.7213	23.6045	70.8872	82.5347	217.66	113.092	151.797	58.9614	40.443	45.5829	78.8797	69.6475	28.5895	13.2061	26.756	64.1017	9.31232	30.9703	48.9414
29.2771	91.1447	52.5426	137.652	36.6216	52.4803	20.7918	11.3358	40.4252	22.7434	180.175	14.1706	44.2657	147.971	36.9667	45.9139	51.5324	114.911	47.5068	18.0466	29.183	82.1788	11.8009	9.07012	10.1866	11.4599	14.2139	18.1602	15.835	41.6597	78.8862	21.7983	25.5968	64.8072	74.8884	209.244	106.372	156.774	54.0101	37.574	40.5297	72.1902	85.1692	28.3087	14.3347	38.1415	56.4897	8.05284	28.2101	61.0526
29.3771	91.2707	49.4546	159.043	37.6568	47.7712	18.7866	10.0413	35.2239	20.5911	188.094	12.2507	44.3815	139.415	35.8562	40.8985	46.5357	109.131	50.9985	18.0673	26.5706	72.273	9.96499	7.59062	12.4658	13.162	14.038	23.673	16.8253	54.7059	70.6081	19.7799	25.9519	83.9741	67.873	200.742	98.477	155.688	48.8556	33.7705	35.7875	65.0749	87.0175	27.2036	13.782	42.2608	49.5332	6.96258	33.0568	79.7914
29.477	85.1561	45.8576	168.827	36.4451	48.5196	16.8484	8.87786	30.6386	18.5896	187.886	10.5789	42.8448	129.193	33.4615	36.0934	41.3877	99.9302	50.7385	17.2332	33.4458	75.6876	8.90778	9.26152	13.4479	12.4493	12.9122	24.3893	16.2146	65.3552	62.6281	17.7795	25.317	87.6353	61.4617	196.288	90.323	150.724	43.7667	29.6971	47.7045	58.0526	82.897	25.6046	12.5556	42.1716	44.3232	6.01934	33.5511	84.2496
29.5769	76.8246	42.1574	170.581	34.0768	62.5505	15.0246	7.83831	26.6206	16.7481	182.15	9.12814	40.315	118.409	30.4156	31.6671	36.3791	89.4289	61.1497	15.9598	34.8169	73.6442	7.69992	9.35079	13.5564	10.877	11.4763	22.681	14.9298	64.6263	55.2197	21.0229	24.1113	84.6507	55.62	187.306	97.5601	143.398	38.9097	25.7254	50.9792	51.4101	76.4494	36.5147	17.7233	47.5911	45.1709	16.4787	31.7126	81.02
29.6768	68.1218	38.56	166.92	31.1949	68.9637	30.8401	6.91343	23.1129	15.0663	172.819	12.31	42.6	107.715	27.1278	40.0749	31.6813	78.8263	64.5491	14.5004	33.2407	76.492	13.7125	8.67892	13.098	13.6657	23.5084	27.4991	13.4253	67.6187	63.0392	25.1349	27.5497	79.052	50.309	176.332	110.738	134.752	34.3802	22.048	49.7886	57.5546	69.3678	42.334	18.6414	47.9184	45.4971	20.789	28.7552	74.0212
29.7768	59.8508	35.1636	169.587	30.9299	70.6025	39.3368	6.09305	20.0581	13.5386	161.317	14.2294	42.5048	97.4821	23.8542	41.9007	27.3846	68.765	63.6124	13.0053	30.2381	75.4254	15.9402	7.69533	12.2924	13.3209	26.7456	27.5481	11.917	63.7505	77.9199	26.7605	28.7061	72.6528	45.4888	163.502	114.815	125.493	30.2261	18.7501	66.4033	58.3133	62.414	44.6866	31.8335	46.521	43.2617	25.3449	25.3911	65.5312
29.8767	52.3207	32.0086	166.565	53.3092	69.3252	43.0376	5.36701	17.4019	12.156	148.679	14.5533	51.0937	87.9034	20.7471	40.3936	23.5263	59.556	60.1338	11.5604	26.6922	70.9856	27.3794	6.63821	17.7262	11.8001	46.2937	53.9513	34.115	57.5078	90.7686	26.7682	38.7717	66.2495	57.2832	149.795	117.944	121.442	29.1005	15.8543	70.9771	56.0192	58.055	44.7304	35.1422	43.1739	39.8083	25.9134	22.0222	57.1989
29.9766	45.6116	29.1051	159.829	65.0724	68.1408	43.6668	15.5401	15.0945	10.9083	135.644	13.9902	54.692	79.0649	17.8895	37.3382	20.1092	51.317	55.2995	10.2113	23.0974	64.9594	45.129	5.62676	25.945	9.98286	58.316	62.3995	73.2564	54.2497	92.694	25.7637	43.5238	60.1739	62.8644	146.828	131.373	115.508	27.2919	13.3485	69.3301	52.1212	52.9072	43.2862	34.0179	38.9446	35.902	24.5753	18.8618	49.1244
30.0765	39.7019	26.4478	150.802	74.8878	65.249	42.3947	20.7272	37.9874	9.78474	122.727	12.9717	54.9918	70.9875	15.3191	40.5252	17.1155	93.5088	49.8787	26.5	21.114	58.3889	66.363	4.71433	30.2274	8.24027	87.1173	61.2866	104.114	48.9511	88.8535	39.1776	44.9451	54.5475	64.4217	140.352	134.868	108.522	25.1204	11.2026	64.6904	47.5057	47.7114	40.9315	38.5441	56.7604	31.9657	67.8513	16.0094	41.7138
30.1764	34.5285	24.0239	140.501	76.6686	61.4258	40.0088	22.8355	46.9097	23.2421	110.274	11.7564	53.1869	63.6541	42.5306	42.9578	24.1606	110.673	44.3574	34.3729	19.3901	51.8624	79.7621	3.91884	31.8073	6.70805	92.5528	55.557	116.536	43.2542	82.223	51.0728	44.3295	49.3976	63.4353	151.939	137.461	101.051	22.8021	33.6067	119.104	101.581	42.788	38.0684	37.6924	63.3692	28.2223	83.9607	13.4985	35.1343
30.2764	30.0151	21.8172	129.64	74.0256	57.1663	37.0326	23.0885	69.3085	33.7916	98.5083	10.4957	50.1116	57.0265	56.7275	45.7375	49.7535	127.159	39.0294	37.1692	17.2213	45.6934	79.3439	3.2399	31.5852	5.41679	96.4577	48.0368	114.778	39.9987	74.4918	56.6097	42.5162	67.0942	60.9005	177.88	138.751	93.6504	27.0459	43.556	141.657	154.382	38.259	34.9733	34.6197	63.4728	24.7775	86.3213	11.3255	29.4179
30.3763	26.0846	29.6333	118.713	75.8188	52.7815	33.8085	22.2662	76.1633	50.7924	87.5613	9.27426	46.3414	51.0559	62.4661	44.478	63.1532	128.775	34.0616	38.4122	14.9641	40.0317	85.7706	2.66841	30.2111	4.35321	90.848	40.2703	146.872	35.76	66.5935	57.956	40.0461	78.2053	57.482	190.181	134.583	91.291	43.2369	53.9438	196.927	176.769	34.1552	31.8318	30.8256	60.0076	21.6707	82.0826	9.46738	24.5241
30.4762	22.6655	32.2853	108.05	73.2224	48.4619	30.5554	20.8613	75.0555	59.1654	83.7683	10.1587	48.0782	45.6892	62.8762	41.3096	68.4994	122.399	29.5366	37.3103	12.8093	38.8147	96.2512	2.19189	28.1484	3.48847	81.7054	65.8289	173.625	31.4542	59.0212	72.6675	37.7169	78.8085	53.6187	192.807	127.237	87.2707	53.8544	56.2404	213.469	181.069	30.466	28.7654	26.9987	54.78	18.9052	78.5276	7.89208	20.3778
30.5761	19.6929	32.2584	104.208	74.6899	61.8107	27.4078	19.1809	70.1383	69.8626	78.6907	10.1246	47.4364	40.8733	97.3234	37.3868	68.6841	112.136	33.4921	34.9478	14.3826	36.169	93.1599	1.79712	35.1736	2.7907	71.7803	89.1647	221.863	27.4423	58.7573	79.1538	51.2784	75.0047	57.8766	188.753	144.279	82.2899	58.5272	54.0722	209.898	175.035	27.1633	25.8496	23.433	48.877	16.7221	71.9951	7.40085	18.6757
30.6761	28.9065	30.9003	98.6893	71.9705	75.6922	24.4444	17.4129	90.9822	73.8134	76.2784	20.0216	45.308	44.3205	113.195	43.7016	66.3103	106.354	34.3123	31.9907	25.287	46.9304	84.1496	1.47147	38.3277	2.2302	70.7681	102.887	229.452	38.4972	55.5536	80.2472	57.7119	72.4187	58.7638	180.267	149.511	83.9113	59.2709	53.0885	196.553	163.492	24.2129	23.1278	20.2344	54.6597	14.7012	87.8111	21.3001	20.8819
30.776	39.3903	28.9367	92.2087	67.1173	81.595	25.2175	17.6339	95.8161	73.6037	72.3643	34.8988	42.3131	44.5989	117.207	44.9575	72.0297	97.3073	44.2552	31.9342	29.2857	50.3165	73.1833	1.20362	38.8653	1.78118	76.8666	100.95	220.496	39.9239	50.9922	77.923	59.6755	74.87	57.533	183.671	147.359	82.6572	57.5061	56.0464	179.097	149.401	28.3193	20.6212	17.4215	66.4656	12.8717	89.7956	27.3176	26.9144
30.8759	41.147	26.7539	100.912	61.3395	82.5233	53.5753	17.022	92.5787	77.8061	79.8162	53.9854	38.8767	47.5964	113.942	42.9954	72.2846	87.0345	49.1141	30.8259	33.0285	49.5664	67.7776	0.983943	37.6966	1.42204	73.6371	91.4609	202.738	54.9515	45.9641	73.5456	67.863	75.6594	55.0258	180.425	140.784	94.3418	64.4016	54.2433	160.563	134.538	28.4811	18.3357	19.8937	69.244	11.2396	128.575	28.79	28.2692
30.9758	39.1068	24.553	103.87	60.6188	99.4712	68.8757	17.1906	96.2959	77.6079	86.2915	61.6519	35.2849	65.0075	106.489	39.5677	93.4331	76.687	59.6274	28.763	32.801	57.7452	71.1596	1.31314	35.4744	1.13506	66.7741	79.0529	182.177	65.5721	66.0292	68.0462	70.5749	72.0951	51.8032	172.741	131.751	99.2852	85.9454	59.6109	146.269	119.938	26.942	16.2671	31.7119	69.9344	9.79728	138.813	50.8669	27.1129
31.0757	35.6042	22.435	111.936	71.8479	106.452	75.6148	16.5671	92.4871	74.7924	88.1325	62.699	31.7248	72.4826	96.8952	38.5831	107.836	66.8816	63.1576	26.2634	39.2715	59.1965	66.8886	1.36983	32.6601	0.90588	58.916	71.5535	161.654	64.815	72.9879	62.0496	69.8937	66.9011	75.4828	186.974	121.544	99.7508	96.3059	58.8811	137.661	106.164	28.5311	14.4045	34.4462	66.432	8.53072	135.02	59.8848	36.1444
31.1757	31.722	27.4351	114.155	74.5352	107.231	76.8657	15.5153	106.935	70.5143	86.7621	60.0819	33.5655	73.9881	107.535	38.6785	119.743	78.6199	62.3629	23.6369	40.0496	56.9567	65.9475	1.29222	29.5743	0.722887	57.9424	69.5956	142.43	59.6976	89.4828	55.966	67.2067	64.1372	107.998	191.014	115.3	97.3191	99.2147	54.9352	125.804	93.496	47.523	12.7337	33.1283	60.8272	7.42297	124.877	60.9055	38.4452
31.2756	27.942	32.6785	112.404	73.4283	104.266	76.0218	23.8015	107.727	67.8441	83.2453	55.599	33.516	72.0207	111.431	63.9511	121.63	80.4408	59.0263	21.0628	37.8218	54.0746	60.1363	4.63353	26.4337	2.9911	53.4913	64.831	124.985	58.8321	93.366	50.0557	63.408	64.4405	134.315	187.98	119.865	93.0879	97.3091	49.5081	112.989	82.0383	52.9856	11.4357	30.1853	54.3819	6.45656	143.607	57.633	37.1095
31.3755	24.4606	33.9242	108.052	69.3777	99.1489	72.6223	27.5598	101.828	63.8948	78.3712	50.3262	36.4235	68.1418	108.376	91.5214	117.311	76.8893	56.7351	18.6386	34.1801	49.7655	77.269	5.87311	27.2064	4.96283	47.6311	59.4942	109.421	59.6737	90.5059	44.4755	59.0687	61.2506	157.575	189.069	118.374	94.3345	92.4357	43.6166	100.404	71.7926	52.3367	12.283	26.7644	57.7074	5.61463	143.502	69.8954	33.9784
31.4754	21.3404	90.7453	102.084	63.9276	92.906	67.7896	28.562	93.0174	60.2708	72.7178	44.8902	40.3481	63.3177	101.317	99.7956	115.061	74.3763	52.7648	16.4116	31.177	44.9077	116.79	22.634	27.4746	10.492	47.3131	53.1547	95.6655	55.5594	84.2977	39.3114	54.5475	56.7701	172.641	198.613	119.917	92.5543	85.8725	37.8327	98.2843	79.1081	49.1032	12.4236	26.3762	56.3267	4.88093	152.428	77.5845	30.1235
31.5754	18.5833	115.221	95.2047	63.7451	95.6463	62.2643	33.3444	116.781	56.0159	67.0659	39.6405	41.3755	58.1375	92.2077	98.6778	108.507	70.8504	47.9758	14.3988	27.5695	44.6418	140.676	28.898	26.5761	12.9965	43.6334	50.3909	83.5734	49.8276	76.6765	34.6018	50.065	54.059	196.844	199.102	116.584	88.873	78.4899	34.7058	103.386	79.5179	44.9433	16.2779	24.3141	52.4451	4.24114	147.175	76.7946	26.1471
31.6753	28.0767	122.59	87.9122	60.6494	94.2278	56.5251	35.8749	154.098	51.5324	61.2194	34.7582	46.3478	63.3864	87.0703	92.471	99.6194	83.3709	51.925	12.5995	23.8852	42.2152	140.054	29.6772	24.961	12.6115	38.8328	44.7688	72.9762	46.9236	71.9391	30.3538	45.7518	50.1484	244.643	193.401	114.586	84.0679	70.8687	49.1583	104.681	80.577	40.6211	18.2229	21.69	47.4089	3.68389	172.741	71.5697	22.369
31.7752	38.217	121.144	80.5495	65.1082	90.3604	60.7205	41.2355	164.542	48.2171	55.4145	44.6684	47.8227	72.4349	92.2757	84.1239	93.7638	85.3395	51.8956	11.0032	25.639	38.7479	128.339	27.7811	24.3969	11.1491	44.8505	38.2137	63.7058	42.3039	65.7256	26.5546	41.6806	57.0149	266.884	208.417	111.473	78.6707	63.3845	54.6089	99.5493	77.4128	36.4735	18.8778	19.0166	42.02	7.12595	175.672	78.6105	18.9421
31.8751	39.9084	115.376	82.5086	64.4553	85.1479	66.6638	42.5843	160.024	48.3075	53.6566	47.7994	47.0239	74.8442	90.9276	80.7295	85.9652	98.233	49.4958	21.5799	26.3422	34.897	112.535	24.754	23.0824	9.42231	46.16	31.7531	55.6045	37.3987	59.071	23.1793	37.887	56.9411	272.593	212.342	105.599	91.3613	56.2692	54.2253	91.5153	72.0298	32.6353	18.682	16.5146	36.7371	22.2573	166.167	77.4132	15.9222
31.975	37.9244	107.697	81.48	61.0719	95.1232	67.7677	41.574	148.492	46.6822	50.8616	47.0739	44.8108	73.3641	85.7308	74.4353	77.3307	100.026	47.8325	26.4864	24.9761	41.8831	96.1626	21.419	21.3359	9.76925	43.2433	25.8852	56.6116	40.6233	69.0528	20.1965	34.3833	58.4547	267.872	208.583	98.2499	97.0341	53.3619	50.7452	110.991	92.5386	44.9698	17.9456	14.2656	42.0769	28.9706	157.555	71.934	13.3118
32.075	34.5255	99.3888	78.4853	56.3724	98.061	72.9772	39.2523	134.218	44.0904	47.4436	44.2811	41.7803	69.7157	78.4864	67.0798	68.574	95.3591	50.7573	27.991	22.6257	43.4922	80.868	18.1918	21.8183	8.88598	43.6544	20.8056	53.5231	38.852	70.6245	32.0537	31.1673	56.0774	256.823	207.851	96.5793	98.0307	49.5145	51.2347	114.526	99.7147	53.2871	21.3625	12.2858	42.6679	30.9392	161.633	64.5329	11.0848
32.1749	59.1718	91.1136	74.2627	65.735	96.6838	73.3931	37.3058	119.444	41.0124	43.7029	42.4974	41.425	64.9666	70.3691	59.6256	60.137	104.273	50.171	28.1773	20.5903	42.1271	67.3121	15.2628	21.2787	7.6189	43.8023	16.5437	48.8062	35.2736	67.753	38.2765	28.2283	66.3997	242.184	205.282	92.1121	95.9879	45.2189	48.4011	109.963	99.0855	53.8453	23.4808	10.5627	56.2243	30.3296	171.83	58.8238	9.20287
32.2748	65.5612	83.1998	69.3397	74.9066	92.7625	70.8632	38.6542	119.89	45.8209	39.854	39.3601	39.6966	59.7693	63.7126	58.6037	57.4636	111.039	47.5184	26.9625	18.1806	39.2326	55.6534	12.6996	20.1019	7.87873	43.6844	20.2459	43.6598	31.2601	62.7271	40.7381	25.5509	67.2815	227.673	197.308	86.1001	92.0433	46.4742	53.1516	101.637	94.1118	51.0445	24.1575	9.07227	60.5309	31.1147	165.974	52.1207	7.62309
32.3747	78.7893	75.7958	64.0881	76.3385	87.441	66.6288	37.8085	122.536	47.5863	36.0459	35.6448	37.1593	54.5142	75.9974	63.5605	53.2437	108.396	43.7558	25.0209	15.7349	42.6597	47.2896	10.5069	18.5606	7.15866	44.0877	20.3584	38.6439	32.3413	68.77	40.7522	27.6928	64.1863	211.769	185.887	79.9143	86.9819	61.2266	52.4811	91.9039	96.2267	46.9611	31.3071	7.78761	69.8518	29.8785	152.945	45.3114	6.30348
32.4747	79.0404	68.9542	58.7654	73.5222	83.6593	61.5132	35.7389	120.596	46.986	32.3791	31.8035	48.233	49.4268	79.6644	68.995	48.2685	112.946	39.5042	27.265	14.845	43.1257	41.7193	8.65832	16.8445	6.13458	40.9499	23.5872	38.441	30.3547	68.3143	39.2333	36.1015	59.5942	204.395	206.292	73.2906	87.6346	68.2319	48.953	88.3114	92.9236	42.558	34.8804	6.6823	71.0817	27.6535	141.477	42.94	5.20526
32.5746	73.805	62.6781	53.5459	68.5436	78.713	56.053	33.0537	112.617	44.9958	28.9177	28.0889	55.4274	44.6294	78.0082	67.704	43.0555	109.019	35.1566	27.4193	15.6643	41.1658	35.781	7.11505	15.0825	8.76006	36.5759	23.1839	35.9495	27.3249	64.512	47.5222	39.9495	58.1884	193.625	213.957	66.6363	94.9599	70.0817	44.1106	81.6605	99.4613	41.3712	36.0357	5.7322	67.8112	25.0305	127.331	38.9962	4.29409
32.6745	72.7976	59.8713	57.0592	62.6311	77.1538	50.5894	31.7411	102.166	42.2456	25.6993	24.632	59.2835	40.181	73.253	63.1885	37.9319	100.956	38.9427	26.2221	23.5884	45.5021	30.1602	5.83525	13.3596	8.86311	32.0163	21.0252	33.252	24.1154	59.1723	55.2522	40.946	57.5518	181.074	212.698	88.6124	97.0777	82.3105	38.8582	81.5842	98.4861	38.5258	35.5968	19.3592	82.8884	22.3393	112.805	34.4678	3.54039
32.7744	77.3368	55.9804	58.8096	56.4924	73.7488	45.3308	29.6579	91.1207	39.1366	22.7422	21.4918	59.5805	36.102	66.8763	57.3501	33.0938	99.9956	42.294	24.3249	26.1517	45.502	31.7279	5.50835	11.729	7.97984	27.7213	19.6306	31.6441	21.075	53.3141	58.021	40.58	60.628	167.798	220.227	98.8391	95.7835	86.927	33.7041	77.0482	93.3468	37.5505	34.1462	23.7499	86.5471	19.7563	112.441	43.3305	2.91885
32.8743	74.0238	51.7122	58.3139	55.4453	69.3456	40.3972	33.9137	80.4314	35.9208	20.0509	18.6848	63.6999	42.9013	59.8383	62.6759	28.6479	93.8689	42.3506	22.1248	25.7641	43.1697	29.8511	4.93138	13.2327	11.5184	29.9731	17.2839	37.3635	26.0051	47.4928	57.5791	41.1864	58.7894	155.332	225.564	105.523	102.394	102.939	33.7824	70.5517	86.1138	35.0129	32.0915	23.9048	83.7484	29.7005	110.477	45.3045	2.40766
32.9743	67.6254	47.4346	58.7684	52.2728	64.4847	35.8495	34.935	70.5387	32.7524	24.0076	16.2042	64.0038	56.4943	52.7441	61.6937	24.6421	95.433	40.4408	19.8583	23.8703	39.7027	27.3473	6.67226	13.6855	11.6873	35.0998	21.9055	40.773	27.694	42.6333	55.143	40.2053	54.9986	147.323	249.144	105.827	103.849	109.166	37.7338	84.4326	87.6455	31.9493	29.7153	22.2509	85.3538	33.3168	125.455	43.5122	11.796
33.0742	60.3588	48.1963	57.4058	54.8524	59.5049	31.7101	34.0573	74.7267	80.986	25.9876	14.03	61.8746	62.1106	50.9014	58.3019	31.8536	96.3778	40.052	27.2895	21.3194	52.7566	23.9765	6.99269	13.4438	10.5353	34.5981	27.7862	39.7416	26.2889	51.3684	51.5494	38.3073	58.561	137.889	260.662	102.233	101.941	108.982	49.6488	86.6597	84.4162	28.8345	27.21	19.9483	81.4965	33.4418	124.714	39.8406	18.637
33.1741	53.2173	46.5662	54.8655	53.667	57.217	34.0012	32.1264	78.0451	106.937	26.5622	15.2166	58.2783	63.2537	47.3404	53.2949	34.8268	91.4655	37.9822	30.1698	18.5949	58.2691	20.4865	6.61133	12.7642	8.99254	32.631	28.3348	36.7996	23.7873	62.2081	47.3657	35.923	57.0313	127.857	260.618	96.3917	97.9203	104.757	56.3224	82.9857	84.8147	25.8741	24.7047	17.5358	83.3419	31.7401	116.642	35.4054	20.9613
33.274	46.6111	43.8141	51.608	69.2136	54.0131	34.112	29.6721	87.0862	136.439	26.1625	15.0967	57.8536	61.4906	53.9352	47.7829	35.076	108.75	35.0049	30.3693	15.9595	58.2469	20.8823	5.92438	11.8292	19.8427	37.5396	26.2096	39.8682	34.881	64.5828	42.9696	33.3259	53.4596	126.128	252.688	111.746	92.6482	98.1389	67.0968	81.2954	90.0237	23.1481	22.2825	15.2501	79.7279	32.8321	105.629	30.844	41.7015
33.3739	40.6767	40.6185	47.9615	74.3571	59.4123	49.5613	27.0203	86.4048	194.603	25.111	27.3716	55.4851	58.1326	55.2673	42.3394	33.6494	111.823	31.6236	29.0602	13.5432	55.2492	19.3577	5.14402	19.361	22.3458	36.7644	22.9466	38.7412	38.3415	62.443	38.6055	30.6867	49.2213	121.233	272.532	117.112	86.715	90.2608	68.8063	75.9751	88.744	20.6759	19.9941	17.9178	73.3245	31.6669	93.9168	40.9582	49.7071
33.4739	56.1088	37.3357	44.157	73.6392	71.8994	57.1245	24.3662	81.0327	257.541	23.6469	32.6821	63.3668	53.9903	56.2434	37.2416	31.2629	107.173	29.5665	26.9683	11.3994	50.8044	17.4859	4.37885	23.4578	20.9865	33.6857	19.3989	42.0786	37.5859	58.0735	34.4253	28.1088	44.9236	122.79	277.806	116.199	84.8163	81.8839	65.5654	79.9046	83.8884	18.4526	17.8642	17.7606	65.7486	29.3856	118.35	43.7437	65.9419
33.5738	58.8213	40.5314	40.3543	69.7887	77.0874	59.5807	21.8222	73.6918	286.124	21.9454	37.15	66.0708	49.5576	54.11	32.6058	28.3972	115.585	26.9825	24.5364	9.53754	49.0168	21.8493	11.6171	25.1824	21.6468	40.9616	16.0107	40.9335	38.8401	52.7758	33.3982	25.6518	41.9629	120.035	282.508	111.492	81.2711	95.9577	59.8734	85.4481	77.2555	16.4597	15.9077	16.4159	57.9508	30.2526	122.488	42.4793	90.8189
33.6737	55.9895	40.4311	36.6613	114.228	77.7312	58.8225	19.4479	65.8214	358.647	20.1329	37.7016	65.3901	45.128	60.7478	28.4626	25.3676	113.56	24.2021	22.0278	9.86842	45.5411	22.7407	14.1814	25.3119	19.6475	40.9134	14.5424	37.867	36.4369	47.2732	31.503	23.3473	51.6832	118.16	277.151	104.641	76.7624	101.225	53.2143	83.4845	74.0665	14.6764	15.0505	14.6638	50.4641	30.1815	116.844	39.1521	97.734
33.7736	51.0123	38.696	33.1478	180.54	75.629	56.1285	17.2707	58.1524	394.705	18.2987	36.0872	66.1629	40.8692	71.3994	27.3855	22.3743	108.163	21.4324	19.5929	10.5857	46.7832	21.2897	14.3548	30.152	24.3883	37.8259	12.5894	34.1377	32.7931	41.9514	29.1353	21.2087	55.9163	121.177	265.095	96.7286	71.7569	100.734	58.4631	77.9071	68.8255	13.0818	14.0039	12.8651	43.5632	28.5481	117.473	34.9423	94.8928
33.8736	45.4671	37.981	29.8561	223.478	71.9471	52.3537	15.2978	51.0289	402.489	16.5044	33.3723	64.253	36.8708	74.3126	25.2871	19.5379	99.2175	26.6217	17.3123	10.2623	45.212	22.1131	13.3406	32.0943	23.6816	33.7071	10.5627	30.3469	28.9388	39.3606	26.5604	19.2383	54.802	119.375	257.929	107.344	67.1273	96.6266	60.5034	70.8452	76.3345	16.6659	12.8731	11.1763	50.7849	26.1861	123.037	38.6591	99.5301
33.9735	46.4958	36.0427	26.8083	236.164	67.4356	48.0615	22.4697	44.5864	393.14	14.7908	30.4197	61.599	33.174	72.4633	25.1685	16.9249	88.8898	28.4928	19.4261	16.68	42.0477	20.6823	11.8374	32.0944	20.9417	29.4686	8.67116	33.5787	29.8982	35.9618	32.6611	17.432	51.5181	114.638	246.502	109.979	64.9717	90.3903	57.9408	88.7277	76.9819	17.2586	16.7212	9.65631	51.9225	43.6047	118.028	38.2049	95.3892
34.0734	57.1882	37.8087	24.0119	231.91	70.9136	43.6159	25.6444	54.5179	373.9	13.1832	27.2623	60.7947	29.7911	67.859	25.4657	14.5663	94.3126	28.2997	19.6971	18.9153	41.309	18.3434	10.2159	30.8435	20.0821	25.4982	11.1639	32.9183	28.046	32.3215	35.2564	21.714	47.4997	111.101	231.235	120.615	82.1441	83.0452	53.0722	92.7005	73.7543	16.5352	23.4861	8.31183	49.6645	50.382	108.366	35.5729	86.9744
34.1733	57.8292	37.1112	26.2325	218.706	70.7296	39.2452	26.3922	56.1698	349.431	11.6955	24.1535	58.0786	26.717	61.8316	24.1513	12.4692	91.8951	26.8846	18.9246	18.8327	38.7934	19.6133	9.07044	28.8354	17.658	28.8987	11.4483	42.9045	25.2403	38.8301	35.5596	24.1195	43.3822	105.538	232.719	122.787	90.9545	90.1871	52.1192	89.5579	68.5057	16.998	27.0673	7.14222	45.6719	51.2528	97.1198	31.9536	76.8994
34.2732	54.7183	35.2176	26.9717	201.287	68.355	35.0858	25.7157	53.6971	322.696	12.6903	21.2295	54.2474	23.937	55.2456	32.6465	10.6265	87.2858	30.0616	17.6727	20.0135	46.9575	18.5897	7.83107	26.4179	20.1522	28.1452	13.6745	54.6237	22.2731	40.1782	34.4166	24.7712	39.4352	98.8882	226.677	119.725	94.1378	108.088	48.4624	88.8862	81.4245	16.2345	28.4838	6.12775	40.9508	48.9981	114.597	28.0384	66.6271
34.3732	49.7089	32.808	26.6982	182.411	64.7425	31.2133	24.2499	52.3817	295.537	12.99	18.555	49.8472	21.4317	48.6441	34.9412	9.02229	82.5594	30.5745	16.1437	20.7214	48.9409	16.6068	6.64161	23.831	19.018	33.7917	13.961	56.4226	19.4641	49.7614	32.4107	24.3525	35.7624	94.8677	215.684	113.582	140.61	115.314	43.5803	83.6513	84.8653	14.9883	28.4621	5.25536	36.0927	45.2328	122.991	24.2116	56.9281
34.4731	44.2385	30.2423	25.7539	163.635	60.5033	27.6626	22.3923	48.6861	269.069	12.8074	16.1525	45.2455	19.1792	42.3523	34.0629	12.4147	111.037	29.4761	14.5319	19.7273	47.4988	14.3498	5.56679	26.6801	18.7105	36.7007	12.9218	61.5299	21.5089	52.1341	29.9399	23.3069	32.3927	89.4976	201.648	105.78	181.491	115.528	38.3376	128.347	82.8351	13.6058	27.5167	4.50497	31.4291	40.8797	119.314	20.6711	48.1637
34.573	38.9436	27.7059	24.3864	145.796	65.0191	24.443	20.3871	44.0482	243.933	12.3017	22.0109	40.6828	17.1576	42.2858	31.6787	13.9289	119.93	27.4682	12.9497	17.9149	44.2883	12.1522	4.62872	27.4752	16.6427	39.9347	11.3173	59.9571	25.8164	55.9367	27.2706	21.9202	43.6711	83.4532	188.383	97.2479	202.852	111.308	33.2185	300.015	77.8344	12.2431	43.7814	3.86275	27.1308	36.4506	110.198	17.5037	40.4595
34.6729	34.0806	25.2899	22.7741	129.303	65.6462	22.3472	19.6354	39.2223	220.464	11.591	24.0872	46.3802	15.3452	40.2037	28.6926	14.2272	117.918	25.0104	11.4582	15.7969	51.6964	10.1611	3.82757	26.9165	14.1095	38.2848	13.5567	55.5119	55.4317	56.0301	24.577	20.3755	52.7786	77.1738	191.49	88.5745	211.056	104.448	28.4747	453.16	98.5372	10.9658	52.8087	3.31151	23.271	32.2164	130.543	14.7319	33.8106
34.7729	36.229	23.0344	21.044	114.313	63.9209	37.4927	18.3803	34.5864	284.366	10.7617	23.9949	48.314	13.7219	37.0185	25.5825	14.5334	122.378	22.3975	10.0872	13.6594	53.0302	8.42636	3.15292	25.5074	23.1101	34.7289	13.5139	50.0669	62.8025	53.1537	30.7872	18.7873	53.8557	70.9388	187.805	80.1252	210.561	96.1788	24.218	608.069	105.542	9.79666	108.127	2.83784	24.9651	28.3075	132.007	12.3429	28.145
34.8728	34.6867	28.7952	19.2849	103.989	60.8399	50.9438	16.8887	30.3134	363.84	9.87646	22.7244	61.6449	27.6195	48.613	22.5899	20.1556	117.874	19.8118	8.84797	15.071	51.0291	13.4673	2.5902	23.6056	24.1841	30.6469	12.3503	45.0977	60.9902	48.8867	33.5215	20.0063	51.5331	64.9202	188.574	72.1143	204.477	87.3324	20.4791	651.337	104.546	8.73957	205.446	2.42501	26.3669	24.7741	124.518	10.3061	23.3609
34.9727	49.8046	41.8131	17.5583	93.5223	62.4865	57.2327	15.3241	30.9802	466.271	8.97933	20.8758	67.8705	34.5138	53.1894	19.8266	22.6843	112.993	17.3611	7.74045	14.8133	47.337	17.3529	2.12392	28.1197	22.0805	29.9734	10.7329	40.0699	55.7484	44.1208	33.977	20.083	49.0817	67.9178	202.112	64.6568	194.958	78.4549	17.2432	636.87	113.138	7.79012	261.307	2.0728	32.3019	21.623	121.944	8.58302	19.3477
35.0726	52.811	46.544	15.9061	83.4707	61.4738	59.5265	17.4927	36.2265	560.875	8.10083	26.3757	69.3599	45.3992	53.3534	17.3342	23.2092	113.916	15.1035	12.4361	19.4742	44.7664	17.7031	1.7393	29.9312	18.9671	28.3798	9.02849	40.0001	49.5654	39.3449	32.9885	19.474	45.5352	68.5496	205.22	69.9231	183.488	69.8922	17.8065	594.574	112.677	6.94081	309.563	1.76841	33.7602	18.8375	145.887	7.13387	15.9975
35.1725	50.8001	46.9564	16.6811	77.0931	58.8986	58.6705	18.004	40.9852	597.801	11.2599	28.0346	67.7889	50.1225	50.8744	15.1179	22.4859	108.007	13.0646	15.8553	21.5024	41.0891	16.417	1.4231	29.9314	18.4101	25.5858	18.2068	37.4697	53.4449	43.0787	31.1329	27.1115	42.2635	66.8634	216.467	84.8601	171.078	73.5858	26.8767	540.814	107.164	6.18277	361.743	1.50697	44.8615	16.3895	148.089	5.9204	13.211
35.2725	46.5197	45.2041	21.776	77.7208	72.3453	55.922	17.5433	40.9095	601.626	13.0762	27.9779	64.3323	50.9089	46.9369	19.8184	21.0322	104.119	18.3738	18.0149	23.8744	50.6252	14.4918	7.12164	31.2928	16.2771	25.3748	23.6504	34.0034	50.9739	42.765	32.2369	35.6044	43.3323	66.2327	217.578	90.9315	158.403	73.1432	30.103	484.334	99.077	5.50704	396.887	1.28619	48.4528	14.2468	157.978	4.90773	40.3256
35.3724	41.5721	42.4483	24.5646	74.4052	78.0946	52.1208	16.5442	38.4859	582.998	13.9239	26.5244	59.804	49.4133	42.3185	31.2715	19.197	96.2034	20.6953	18.38	23.5368	53.1587	12.4333	9.29517	30.95	19.1364	32.7617	24.3331	37.3516	46.2214	40.3686	31.7194	41.774	41.5476	71.5771	211.741	91.3833	145.906	70.106	30.0101	429.621	89.9251	4.90483	471.827	1.09368	47.7313	20.1535	152.835	18.9049	51.7153
35.4723	36.6776	39.7375	30.3752	69.1153	79.0429	47.8207	15.2781	35.0615	551.627	14.0863	24.3828	54.76	46.6694	37.5166	35.0956	17.2108	86.5928	30.0888	17.7239	21.8148	51.7968	10.4822	9.62145	29.5227	18.2491	33.3688	22.6124	39.9485	40.937	45.3422	35.625	44.099	38.6666	72.7231	201.343	88.394	133.864	65.5458	30.0244	378.801	80.6034	4.36827	507.258	0.920683	44.6876	22.1673	140.955	25.6832	54.2138
35.5722	32.1362	36.7329	37.4365	71.0444	77.0812	43.3786	27.0231	31.35	513.747	13.7769	21.9745	58.08	43.3164	32.837	53.2895	15.2211	76.6213	34.3075	16.5275	21.7945	48.41	8.73931	9.04178	27.4527	16.0052	32.8318	19.8529	43.4266	35.8396	45.5539	44.6612	44.0502	35.4772	71.2296	188.148	88.0462	122.446	74.9617	43.8658	352.167	78.7837	3.89064	513.454	0.78233	40.541	31.7878	126.648	27.6604	51.944
35.6722	28.0506	41.6573	41.0922	68.7455	73.4371	39.0183	32.6313	36.4921	476.301	16.5051	19.5428	61.1763	39.7431	28.4564	59.1571	30.2737	83.9595	35.2477	15.0847	27.8098	44.1081	10.9279	8.07436	25.0494	21.4263	33.5644	17.1378	42.2607	31.1945	43.2853	49.4222	48.4106	32.3234	68.1439	173.446	84.6886	111.739	78.0816	48.6173	319.541	80.5025	3.46576	500.647	0.655496	36.0203	37.5519	112.088	26.9748	47.3545
35.7721	24.4329	42.3697	42.3668	64.3128	70.2565	34.8733	34.4828	36.865	437.415	19.8787	22.6495	60.9223	47.6961	24.4659	58.6426	38.1081	83.1414	34.5076	13.5716	30.3783	39.5345	11.0311	6.99595	22.5253	27.9689	31.3474	24.4236	39.103	38.2235	39.8493	51.6055	49.4378	45.9177	64.1638	173.74	79.6172	116.285	79.4335	48.2218	324.894	77.7108	3.08781	476.04	0.552639	31.5455	38.5715	98.3119	24.9235	41.8655
35.872	28.0959	40.9576	42.0124	66.1618	66.0998	31.0171	34.1005	34.8957	399.023	21.5849	23.1917	58.5507	61.5037	20.901	59.5732	41.1795	78.0353	35.3434	12.0897	29.7153	35.0491	10.1774	7.10872	24.0718	27.5863	29.4836	26.4644	35.2577	38.1086	35.9881	51.038	56.8286	49.2163	59.7493	168.98	73.6822	116.028	79.3648	45.0982	309.631	72.5217	2.75124	444.65	0.468218	31.4913	37.0634	85.7567	22.2781	36.2714
35.9719	31.2897	38.548	40.8302	64.0492	80.2572	27.4838	32.4522	31.9017	368.252	22.1041	22.3079	54.9209	67.0516	24.1688	56.6133	41.2022	70.9378	34.2184	10.6941	27.4184	30.8406	8.95832	14.7643	24.1298	26.1776	28.8057	28.1774	39.001	35.2293	33.6501	48.7696	59.3926	48.0575	55.1993	174.947	67.5873	135.022	76.3313	40.7047	292.769	79.0343	2.45105	409.924	0.381235	29.7142	34.317	74.5521	19.4839	30.9906
36.0718	31.4587	35.7427	38.8775	59.896	86.1794	35.4659	30.1462	42.9774	339.846	21.7988	20.6913	50.6241	67.6627	24.9528	52.3921	39.3608	74.162	31.9748	10.7844	25.8588	36.6457	7.67251	17.2873	23.2268	22.9062	40.7924	26.6393	38.2307	40.1144	30.683	45.5217	58.9881	48.7585	50.703	202.361	61.4583	143.559	71.5411	35.8977	302.64	78.9969	2.18285	374.189	0.310492	27.0921	31.0705	72.5672	16.7859	26.2191
36.1718	54.8615	32.8578	36.4665	54.8358	86.9727	38.9996	27.5592	45.859	311.095	20.9407	22.2496	46.0598	65.4264	24.2158	51.7204	36.4628	74.7645	29.1664	10.7118	23.3499	37.8886	6.46138	17.1698	21.7396	22.4476	42.7128	23.6293	35.5005	39.0268	27.5447	46.8952	56.8227	46.5415	46.3764	214.926	55.5277	145.126	65.8231	31.1599	290.845	75.2914	19.3459	338.974	0.244901	24.1525	40.3869	83.7234	14.3076	22.0248
36.2717	61.0186	30.0537	33.8174	49.5238	84.6642	39.6804	24.9194	46.3197	307.534	19.7315	21.968	41.4913	67.3551	22.6059	108.324	39.6855	76.5895	26.1496	11.9922	20.5132	36.6142	5.38315	15.8023	19.9342	19.9322	40.3072	20.1485	32.069	36.2092	24.4812	45.9983	53.6758	46.3668	42.2863	216.982	49.9301	142.162	59.7344	26.7451	281.127	69.7037	25.6135	313.723	0.204769	21.2022	43.1097	93.4813	12.1009	18.4051
36.3716	59.4919	27.4067	31.0841	44.3255	80.5693	45.051	22.3598	54.5894	294.723	18.319	22.8102	37.0858	65.8843	20.5527	129.875	39.8673	73.256	23.147	12.1462	17.6927	34.0512	10.5945	13.943	17.9943	16.8833	36.4008	24.3633	28.5399	32.422	50.2039	43.7135	50.0451	46.113	42.0642	283.021	44.7352	136.36	53.6395	22.7696	263.274	63.3223	26.855	287.226	0.159117	18.4096	42.2501	92.2715	10.1761	25.2011
36.4715	67.1874	24.9482	28.3716	39.4333	75.5341	46.625	19.9536	55.4284	276.84	16.81	26.09	32.9437	62.5251	18.3339	132.997	38.1835	67.3693	20.2912	19.569	16.8837	30.9265	14.3478	11.9914	16.0434	14.1364	32.0476	24.3803	35.9644	34.8245	60.9265	42.6694	46.2439	57.3601	40.6514	457.836	65.5873	134.007	47.7676	31.5375	262.681	56.794	25.8704	260.796	0.116869	15.8583	39.5675	110.65	8.52103	27.0635
36.5715	65.894	27.315	25.7508	47.1116	78.5447	45.8186	17.7363	52.6029	258.442	15.2799	26.5532	40.6702	58.7297	16.1234	126.902	35.436	60.4567	17.6552	26.378	18.2769	27.66	14.8833	10.1446	22.9309	26.3841	30.9021	22.3275	37.0195	33.1665	63.3096	40.4166	42.4648	59.0925	38.5427	667.303	78.0186	128.823	42.2549	34.7505	257.42	50.7626	47.1282	242.752	0.0927664	13.5808	46.0874	112.422	7.11233	26.2489
36.6714	62.6195	27.3537	23.2671	49.0441	77.8361	43.5878	15.7206	48.1595	243.177	13.7812	25.4565	44.0992	54.3144	14.0244	116.635	32.1626	53.3877	15.2726	28.9523	17.7992	24.4847	13.9118	8.4888	26.4736	33.2588	31.0733	19.4284	35.176	30.0559	81.6901	37.4906	38.8222	56.7734	36.4743	806.893	82.8083	121.957	37.1746	34.3702	240.616	45.0168	53.5836	223.886	0.0760713	11.5796	50.1618	106.291	29.8755	24.1017
36.7713	57.0121	26.2328	20.9479	47.782	84.9543	40.571	13.9049	43.188	225.622	12.3482	23.5642	44.6756	68.0409	15.121	104.911	28.7153	46.6326	14.0543	29.0373	16.3819	21.5214	12.3344	8.62785	27.7236	32.4535	31.1262	16.3574	34.0663	36.5538	86.9592	34.2524	35.38	52.8864	37.0183	877.649	82.7701	115.454	32.5583	32.092	219.015	39.6987	53.3271	204.432	0.0623658	9.84089	49.6336	102.412	40.0439	21.4057
36.8712	52.2574	24.5821	18.8068	44.8535	86.5041	44.672	12.2804	43.648	207.311	11.0028	21.3336	48.8526	73.2928	15.0455	93.145	25.3167	51.596	14.8497	27.7258	14.57	18.824	12.876	8.03478	27.4481	28.7618	28.8138	18.1609	31.4447	36.3573	85.1522	30.9398	32.1694	48.5464	36.4626	1023.15	79.7912	112.118	28.4107	28.9371	196.227	35.315	50.2065	185.544	0.0503847	8.34246	46.733	123.536	50.8035	18.6028
36.9711	46.7257	22.7366	16.8477	48.974	84.6644	56.5257	10.8335	57.1492	233.358	9.75674	26.7078	49.7315	73.4962	14.9479	84.1387	30.9748	60.4398	14.6423	25.6944	17.3125	19.0369	12.0712	7.1379	26.2008	24.3381	25.6919	19.7982	28.315	41.7297	79.7686	27.705	29.2018	44.241	39.3035	1110.08	75.1265	106.899	24.7191	25.5042	197.171	31.2115	46.0339	179.337	0.0403482	7.05892	58.3796	125.799	77.2253	15.9285
37.0711	50.1546	20.8714	15.0674	59.0278	80.8505	61.6268	9.54926	60.3842	359.899	8.61547	28.4712	48.485	70.8039	15.8062	74.8962	92.1639	61.7435	13.846	23.3554	17.5981	18.9825	10.7198	7.66099	24.376	21.327	22.4676	18.9311	25.1546	40.7105	72.8099	24.6402	26.4758	40.1715	39.8743	1135.72	69.6012	108.763	21.4582	22.1305	186.766	30.2113	41.6454	169.481	0.0326072	5.96441	66.5267	119.069	86.3648	23.8939
37.171	48.2121	19.0741	13.4574	65.9736	75.9748	62.4073	8.41225	58.4353	422.854	7.57942	27.9859	45.9346	66.5581	38.9045	66.0682	125.406	63.2609	12.7349	20.9538	16.5891	17.9803	17.2074	7.9707	22.2505	17.941	19.4424	16.9034	25.6954	37.2861	65.3971	21.7971	23.9826	37.677	46.8244	1118.78	77.5985	106.985	18.5927	18.9923	180.763	28.2419	37.4119	157.601	0.0270696	5.03421	67.2569	108.535	85.7924	30.9604
37.2709	44.1362	23.4267	12.0062	66.6234	70.618	60.5179	7.40739	54.0776	539.533	6.64583	26.2981	42.6491	86.7857	60.8231	57.9495	207.073	60.5134	12.886	19.2639	14.9741	16.5194	18.7527	7.50925	20.0141	14.7627	16.727	14.4752	24.3298	33.1827	58.1357	19.1998	21.7095	34.6994	49.7166	1073.32	97.8949	102.909	16.0832	16.1697	167.817	25.8213	33.4839	144.809	0.0231342	4.24565	64.0809	96.8684	101.142	144.503
37.3708	40.4526	24.6151	10.7003	63.8415	65.2258	57.0686	6.52052	48.8019	610.797	5.80979	24.0404	39.0161	95.04	70.9754	60.8933	247.657	55.6538	12.3839	17.4168	13.1508	14.8866	17.9245	6.71525	17.7936	11.9958	14.344	12.0636	42.1886	29.1215	51.3324	20.9006	19.6418	31.6738	61.2188	1009.78	106.767	97.4655	13.9632	13.6863	152.144	23.2606	29.9089	131.847	0.0200913	3.57843	59.0363	112.786	102.93	193.798
37.4708	36.1665	24.1803	9.52633	59.3367	59.9035	52.7969	5.73857	43.3875	669.009	5.06515	21.5868	35.2945	102.05	73.6107	65.2153	261.308	49.9453	11.5162	15.5681	11.3394	13.2449	16.0848	8.84677	15.6698	9.67623	12.2781	9.85535	47.4934	25.3793	45.1227	28.9	17.7639	29.2299	66.499	935.826	108.361	91.2897	12.0967	11.5339	135.983	20.7404	29.1525	119.201	0.0174225	3.01462	58.7926	113.271	97.4325	206.586
37.5707	31.9159	22.9563	8.47172	72.1653	54.7937	48.1847	5.04962	38.2216	680.472	4.40519	19.1514	31.6516	114.925	71.6296	63.5953	257.888	44.1062	10.4722	13.8049	10.2003	11.6827	14.3367	9.18735	13.6909	7.77123	10.499	10.4968	46.8847	22.0397	39.546	32.8255	16.0605	38.2711	67.759	857.016	105.462	84.8115	12.0082	9.68823	120.471	18.3606	27.1817	114.975	0.0148243	2.53868	55.5567	106.483	88.4268	199.628
37.6706	27.9674	21.3906	7.52605	76.6359	49.9749	43.5394	4.4429	33.4786	663.657	3.82295	16.8499	44.0001	117.898	66.9874	59.154	244.19	45.0974	12.758	15.9486	15.9162	10.2436	12.3715	8.64789	16.4511	13.5742	9.58158	9.92539	48.825	19.1048	34.5896	34.9408	14.5168	40.0671	75.9293	777.28	99.9301	78.3161	24.2019	8.1178	106.136	16.1708	24.8009	109.798	1.18068	2.13721	61.7583	96.7014	78.1293	182.902
37.7705	24.4133	19.7202	8.77182	75.447	45.485	39.05	3.90873	29.2185	630.564	3.31147	14.7384	50.2423	115.093	60.98	53.5837	224.829	53.8151	13.5386	20.596	17.8379	17.875	16.8976	7.73001	17.5875	14.4047	20.9168	9.67687	51.4155	16.5454	38.2808	34.9556	13.119	38.7534	84.4183	699.33	92.99	88.8899	31.7042	6.78899	93.1749	28.3492	22.3784	102.878	1.59011	6.80752	61.7264	105.519	70.7945	162.219
37.8704	21.2655	18.0674	9.36001	71.2569	41.3362	34.8257	3.4385	25.4425	588.913	2.86386	12.8379	52.3817	143.573	54.4473	49.0826	202.878	55.4239	13.3866	22.2324	17.6639	24.1781	17.5764	6.70179	17.6337	13.5628	24.058	19.6598	61.4085	14.3218	43.4299	39.9118	11.8539	39.3164	87.126	628.989	85.4397	93.2669	35.2481	5.6692	112.485	40.9564	20.0744	95.0659	1.64905	16.1756	58.4459	103.122	62.4841	140.844
37.9704	18.5018	16.4923	9.49737	65.6427	38.4533	30.9234	3.02466	22.1227	543.606	2.47342	11.1493	51.8392	154.378	47.916	72.0173	180.333	58.7958	17.0946	22.1079	16.4133	26.3284	16.4502	11.2614	23.8493	11.8245	34.6505	22.9167	62.0158	12.3939	43.8323	44.1734	10.7095	41.1977	86.1648	561.942	86.6896	93.5322	36.1559	15.3905	115.856	46.1104	17.951	86.935	1.55509	20.4094	58.9338	96.0418	71.4188	120.517
38.0703	16.0866	15.7713	9.33422	59.5234	35.4936	27.3655	2.66052	19.2187	515.452	2.13404	9.66191	49.6144	154.659	41.701	79.469	166.068	59.3608	18.5237	21.0042	14.6859	26.1349	14.5952	12.5753	26.9231	9.92056	36.4534	22.5841	58.4116	16.9857	41.7519	52.8799	9.67482	39.8615	82.9566	541.016	107.582	91.1418	35.3646	105.179	119.801	46.8477	16.0247	78.8656	1.40297	21.5961	68.3564	86.7703	71.6735	102.069
38.1702	37.255	14.7554	8.97777	81.1021	39.4539	25.2596	6.18454	16.686	480.746	1.84019	8.36005	47.2068	154.253	35.9759	78.5665	149.875	72.1799	18.5268	19.4042	12.8243	31.8316	15.3796	12.2409	27.8535	11.6801	36.1814	20.5111	53.1599	17.5042	38.4927	56.349	8.73961	37.254	83.4719	510.342	116.472	87.106	33.5317	146.833	125.1	52.8225	14.2917	71.0995	15.5411	21.0481	69.6549	77.0446	67.322	85.8065
38.2701	43.6594	13.6352	8.50274	88.9448	40.5663	23.0141	7.94795	14.4811	443.341	2.97701	7.35607	43.9669	148.126	30.8206	77.5564	148.297	89.0453	19.2843	17.6014	11.0155	34.4126	14.4807	11.1457	27.3669	19.7117	36.4686	17.7556	47.5037	16.8793	37.3993	56.4087	7.89456	51.6821	83.8337	499.451	117.73	82.121	53.266	160.237	120.829	81.7621	12.7396	63.782	20.4235	22.2731	66.6484	67.7078	60.8068	71.7446
38.37	46.3876	12.5097	7.96014	88.9988	39.9347	24.8816	9.40949	12.5637	454.504	8.70374	6.79417	50.7456	138.961	29.2355	72.6133	140.655	93.004	18.8499	15.7692	9.35278	41.0354	21.1047	9.77142	30.3563	20.7887	39.9809	14.8969	42.0209	15.3801	34.88	54.3312	7.13111	55.0315	81.5171	476.882	114.29	94.7122	63.7186	157.728	112.048	94.1645	11.3532	56.9918	21.0261	21.7087	75.5376	63.9926	53.5553	59.7466
38.47	67.891	23.1485	7.38425	84.8431	50.0299	25.0792	16.7161	15.9418	445.365	12.3435	10.3515	53.2077	128.408	27.6621	66.0246	129.65	108.242	22.0727	15.4785	13.1016	42.4935	22.394	8.36902	32.8108	19.04	38.4423	17.9839	36.9578	18.5471	31.7534	50.9934	6.4415	56.5478	77.609	451.929	108.113	100.229	67.9173	146.862	101.516	96.7217	14.4484	50.7617	19.7689	20.1956	78.0884	70.1492	46.3682	49.606
38.5699	74.0411	35.2977	6.7981	78.6088	54.4831	24.2486	20.2089	23.4075	424.436	14.454	11.766	52.8399	117.465	25.3848	65.3616	117.085	110.258	22.9802	14.5912	17.0748	41.0993	21.1521	7.0604	33.1127	16.3804	44.393	20.3349	32.3975	24.3115	29.3738	46.9917	5.81863	54.2697	77.5127	449.429	100.486	101.979	75.2396	132.184	90.6967	93.6431	14.9618	49.549	17.813	34.9703	75.2896	68.6944	51.3745	41.0937
38.6698	71.6298	39.8681	6.21727	78.2181	55.4098	29.4293	21.3666	25.6746	397.204	17.3711	11.9395	53.3596	106.717	22.7979	61.2881	104.132	105.135	22.4672	13.4116	20.1955	38.2427	18.8607	5.8966	32.0164	26.359	43.5368	19.7741	28.3457	24.7396	29.0313	42.7243	5.25613	50.5287	75.1036	434.102	92.2497	100.313	77.0269	116.355	87.5936	87.5502	14.3408	47.1485	15.7013	41.1231	69.8487	63.7571	56.35	33.9842
38.7697	65.7729	40.4791	6.16767	74.3296	54.1918	41.3209	23.9192	25.2799	384.492	18.8417	14.6339	53.2903	112.058	20.1514	74.5663	95.0019	96.5065	35.4857	12.1237	20.4884	34.746	20.3615	4.97784	30.0623	27.4729	39.9165	17.8259	24.7731	23.0645	27.3396	38.4507	4.74824	54.33	71.3324	410.488	111.543	96.4911	75.2519	105.611	91.4595	80.0528	13.2694	50.4467	13.6756	42.2117	63.3177	74.7584	55.4543	28.0687
38.8697	67.1973	39.0954	5.95906	80.471	51.7264	47.0216	24.3818	23.6126	363.55	19.2849	15.3598	51.3131	110.832	17.5968	76.8029	85.141	96.0827	56.2823	10.8353	22.2061	31.0843	19.3817	6.93504	31.3926	25.0422	35.4192	15.3588	21.6368	20.6976	25.0959	35.4292	4.28976	53.1177	66.8306	381.939	120.834	91.3863	81.489	114.358	88.3336	73.1775	12.0653	60.2116	11.8321	40.4659	56.5639	75.2917	55.8202	23.1604
38.9696	63.2567	36.7776	5.65053	80.005	48.5918	48.7221	23.6256	21.4225	338.427	19.0167	15.6856	48.1964	111.463	15.2199	73.4957	75.2768	90.4597	167.743	9.60694	21.6385	27.5215	17.3539	7.33869	31.0259	27.4249	40.7596	12.8446	18.8906	19.2301	22.9945	32.2092	3.87597	54.2307	62.0119	350.889	122.181	89.5013	83.6647	112.128	89.7603	65.9124	10.8714	65.236	10.1987	37.2645	50.287	70.8788	52.5197	19.0965
39.0695	75.6965	34.0919	9.78507	79.5052	65.0686	49.6991	22.2017	19.1046	319.777	18.2732	15.0659	44.4694	107.565	13.0636	67.6592	65.8548	89.6414	308.411	8.46963	24.7701	24.1945	17.3558	6.97073	29.5806	25.4899	39.9223	10.5198	24.1605	22.4753	20.7041	30.3692	4.67645	51.9038	57.1427	333.625	120.963	87.6265	81.8837	104.164	85.5182	58.7678	9.74829	66.3345	9.57239	33.4434	44.3542	64.4176	68.9695	27.0149
39.1694	75.8242	31.3353	12.2703	75.4971	72.8681	58.2745	26.083	30.6542	297.543	17.2286	13.9619	40.4902	101.226	11.1432	60.9168	57.1282	86.0465	432.345	7.43651	24.7679	21.1652	15.9398	6.26299	27.4969	27.0915	36.581	8.48488	27.4909	22.0623	18.4355	29.9627	5.0027	48.2641	57.2757	311.735	115.901	84.0201	77.6719	93.6151	78.6993	52.0241	8.71786	64.8738	8.61791	29.4949	42.2438	72.0035	73.3518	30.9918
39.2693	70.7541	34.6423	27.3179	69.7822	75.2134	61.305	27.2176	34.4818	273.943	16.0098	12.6496	39.032	93.7311	9.45638	76.9516	65.0576	79.303	486.381	6.51013	23.1391	18.4512	13.9948	5.44729	25.0832	27.0018	32.4499	6.76502	34.3393	26.6868	16.2972	28.585	5.03479	51.2836	55.6222	316.144	108.677	79.3967	72.0846	82.3203	70.9786	45.8195	7.78433	64.9056	7.59249	25.6956	38.9087	80.9591	75.1204	31.014
39.3693	63.836	34.8428	36.5964	64.0368	75.0831	60.8313	26.7283	34.3292	263.535	14.7077	11.2902	36.6903	85.8623	7.99073	80.4035	66.972	71.2658	496.266	5.68706	24.6683	16.0463	14.1306	4.64236	22.551	24.1546	28.3002	7.83733	36.5802	26.4961	14.3384	26.6509	4.88991	54.8097	52.9104	309.567	100.393	74.2447	65.8393	71.3089	67.1258	58.8878	6.94457	62.8062	6.61049	22.1889	43.4292	80.1485	71.3535	59.5625
39.4692	56.6064	34.3971	41.7576	57.9219	81.9096	58.233	25.3277	32.2486	248.17	13.3864	13.1268	33.8727	82.1521	6.72819	84.0856	65.1255	62.9926	479.375	12.4274	23.8411	13.9308	20.1121	3.904	23.5626	20.5376	31.5329	7.70336	35.2914	24.4504	12.575	30.9318	5.84963	53.4579	52.4981	295.696	96.8706	68.8934	59.4138	61.114	78.1714	63.4643	9.05502	59.4048	5.71744	19.0369	51.8295	74.8043	64.8951	83.4316
39.5691	59.3707	46.1394	44.0218	51.8944	83.3817	54.7583	23.4626	41.5463	230.886	12.0896	13.4609	30.8552	76.8903	5.64815	82.0022	61.0648	63.8245	447.298	15.9914	21.8452	27.0193	21.1902	3.25371	27.0848	16.9996	30.5116	6.98633	32.5136	21.8372	11.0048	32.4526	9.48015	51.1335	54.8663	277.27	91.2649	68.3798	53.1158	51.9718	86.7788	66.7433	12.323	68.3783	4.92644	28.0124	53.4687	79.0486	61.0939	90.307
39.669	56.5237	63.3953	44.2863	46.1972	81.5953	50.556	21.4092	43.644	238.62	21.7193	12.9586	27.8203	70.9419	4.72958	76.2782	55.8347	94.4135	407.644	17.2369	19.3738	32.6729	19.9505	2.69497	28.2978	13.8606	27.7993	19.701	29.2472	31.0454	9.61669	32.1884	11.341	47.5344	54.6724	270.162	94.9111	66.1768	55.503	43.9453	86.2608	65.4683	13.0298	71.9137	4.23573	44.1793	51.4956	89.5629	65.3381	87.9308
39.769	65.1947	69.3341	43.2073	40.946	77.9117	46.0684	22.7939	42.1177	234.939	33.2902	12.0254	24.8845	64.8282	3.95201	69.0967	50.126	105.362	365.292	17.1273	19.3078	34.0379	17.7582	2.22248	27.9758	11.2029	28.3621	24.3005	25.9677	38.4253	8.39534	30.8163	12.0833	55.7996	52.8948	260.84	93.7437	62.9453	64.0459	38.1346	81.247	61.7012	12.5989	71.8358	3.6375	52.0838	47.7436	89.1641	71.4646	80.9202
39.8689	90.0736	69.3972	41.2613	36.1825	83.6093	41.5762	22.6335	38.9177	224.579	40.1781	29.3488	37.4164	78.9806	3.29636	61.6122	44.382	105.26	323.276	16.2651	18.0048	39.7668	15.3116	1.82721	26.6776	9.00819	26.4696	24.5124	22.8871	42.9234	13.6014	28.802	12.133	56.3705	50.1887	257.272	89.6846	59.1399	77.6413	32.7263	99.0596	57.0073	11.7042	69.4362	3.12185	53.5234	43.263	102.97	95.3632	71.9705
39.9688	104.566	66.5357	38.7915	31.9064	84.3499	47.27	23.7454	35.0895	212.556	43.67	37.3059	44.0139	84.0577	2.74556	54.4082	38.8746	99.2917	290.387	15.0222	16.1455	42.7163	12.9491	1.49892	24.8013	11.5466	26.4046	22.5444	20.0873	41.4769	17.891	26.4607	11.7669	53.7076	46.9886	247.04	101.812	55.0693	83.9989	27.8602	102.428	51.7187	10.6602	65.6217	2.67854	51.3422	50.9694	103.075	102.033	62.605
40.0687	103.607	62.3389	36.0419	28.0948	82.0937	48.9554	23.3886	44.038	217.901	44.7438	39.7496	46.605	83.7497	8.0607	52.8315	37.6768	90.5423	257.448	13.6247	14.1195	42.1144	10.8178	1.22766	22.6258	13.5677	29.9247	19.6686	25.5498	43.4801	27.2806	28.8928	11.1644	61.2108	43.579	239.785	123.628	54.8564	84.8444	23.5786	98.4493	46.3431	20.0313	69.2636	8.36926	47.2986	52.2933	96.7432	99.174	53.6399
40.1686	96.2021	57.6532	33.1836	24.7136	78.1126	48.1272	31.9519	45.8215	213.515	44.1384	39.0617	46.5588	91.3264	10.846	49.0285	35.2486	106.165	228.874	12.206	12.1401	39.6343	11.2081	1.00436	20.3425	16.751	29.6264	18.8362	26.382	64.6093	39.3397	29.3302	10.4401	61.9241	49.4547	240.853	132.507	74.2925	82.1793	19.8687	101.553	41.1695	22.9182	69.3393	21.1008	42.4593	50.2182	116.077	98.0316	48.9064
40.2686	86.58	53.0768	30.3339	21.7245	92.4974	45.7941	38.8129	44.0153	203.477	42.4078	36.7006	44.8404	92.1708	16.3978	44.3515	39.6286	116.194	210.158	10.8416	24.8367	36.271	13.427	4.58806	28.1088	16.2374	27.2813	16.8336	28.0198	70.2233	59.535	28.6893	9.66669	63.3268	60.6067	234.281	133.185	84.7777	80.7335	16.689	109.671	58.5207	22.8607	75.9263	24.986	37.4525	46.4808	117.969	91.2915	43.2405
40.3685	84.8141	48.5885	27.5709	19.0881	98.1645	60.3602	41.1241	40.5682	190.416	39.9635	46.0416	42.1227	102.296	18.9216	48.7857	40.5212	130.909	189.349	9.57142	29.7952	37.6203	14.4187	6.55444	32.0153	25.1731	24.2613	14.424	26.9974	83.0503	66.9016	35.5857	8.88924	60.6525	65.6893	222.696	128.841	89.2107	93.8414	13.9851	116.874	65.5136	21.5437	77.6785	24.837	45.5749	42.074	112.326	82.0128	37.4642
40.4684	85.6754	44.5828	24.9442	21.6067	98.4213	66.9726	40.7274	48.5009	176.007	37.1075	48.796	44.971	104.179	19.5151	48.1626	44.3087	131.374	192.606	8.41338	30.4566	44.4224	13.6927	6.99141	35.9027	26.0071	23.7761	13.9319	24.8562	81.8504	67.2301	38.5651	8.3988	56.4182	67.4919	208.043	121.593	89.624	98.5795	11.6987	133.437	66.3763	19.7607	76.2653	22.9866	47.4949	37.5508	102.728	71.9723	32.0107
40.5683	80.2488	40.7321	27.3733	21.9514	95.425	68.4732	38.7933	49.5303	161.295	35.4256	47.8175	45.1475	101.275	18.927	67.5901	44.6294	143.387	196.863	9.5673	31.6866	45.8011	12.2449	6.66559	37.0073	30.585	21.7917	12.5125	22.3514	79.2282	72.7241	41.6781	7.83195	51.7523	67.5346	191.743	112.834	87.4371	97.8544	9.77328	134.289	63.7641	17.8788	74.3364	20.5474	45.9111	33.2061	124.975	62.1575	27.0828
40.6683	72.5387	37.1191	29.5482	21.1055	97.325	66.7929	36.0578	47.3761	146.914	33.2257	44.8526	43.6215	95.7439	20.8229	73.2428	42.8173	146.082	190.361	9.76593	30.2428	44.1918	11.6047	6.00087	36.2765	29.1699	19.3333	13.1356	19.8412	78.7037	77.5466	45.0501	7.2379	47.1468	69.2318	182.647	103.467	83.6351	93.7072	8.15645	127.306	59.3266	16.0609	71.294	18.0338	42.4962	41.9192	127.683	53.0765	28.8385
40.7682	64.3873	37.066	30.1644	19.6562	95.3496	63.2323	32.9772	43.5639	133.231	30.7386	40.9546	41.0701	88.9213	20.949	71.8153	39.7837	139.308	190.011	10.8287	27.5062	41.0588	10.3665	7.97462	34.3918	25.5844	28.6291	12.3326	31.6107	72.6435	99.0544	45.4712	13.4014	42.8037	83.9109	173.26	101.454	78.8965	109.744	6.80149	130.081	66.0753	14.3736	67.0066	19.7334	38.2678	44.2448	127.105	53.3803	34.018
40.8681	56.6007	35.4946	29.7222	17.9491	91.1123	58.6576	29.8276	39.1675	142.137	28.1297	39.2415	37.9605	81.6207	25.5807	66.9971	36.14	127.882	181.078	10.917	24.2782	49.7898	14.1524	8.30652	31.8369	21.5329	33.5514	10.8944	41.1443	70.3367	112.633	44.3449	16.6486	38.7932	90.4753	188.911	113.602	73.684	115.73	5.66772	124.282	66.7753	12.8383	62.0587	19.0352	33.8285	48.7018	118.963	51.4051	34.4639
40.968	49.4939	33.2335	42.0511	16.1832	85.653	53.6365	26.7703	34.7433	142.506	25.5157	36.3116	34.6093	74.3257	27.1107	60.7921	32.287	129.65	171.097	10.4556	21.0075	59.1038	14.7187	7.83004	30.4944	17.7231	33.0809	9.26469	42.8128	64.2072	113.796	41.9771	18.0466	35.1277	99.9235	198.728	116.948	68.3083	115.146	10.0379	121.722	91.3302	11.4552	56.8477	17.3694	29.52	52.2586	107.772	47.1428	32.429
41.0679	43.1536	30.7238	49.0968	37.4164	90.1022	48.5329	23.8941	30.5639	137.771	25.2347	51.3236	31.2267	67.3127	29.9307	54.2626	28.4787	123.306	157.292	9.70797	17.9295	61.0844	13.7746	7.00447	28.4401	14.4037	39.681	7.67836	40.8801	57.0502	108.459	42.5678	18.2939	31.7943	113.281	199.4	114.811	64.3306	110.435	11.768	113.739	100.83	11.8939	51.6379	21.8486	25.5223	56.191	95.8426	41.9377	29.2431
41.1679	57.2562	28.195	52.4134	47.1271	89.8845	43.5724	21.2424	29.5195	130.155	26.4939	56.9026	27.9468	60.7289	39.3867	54.1025	24.8685	113.008	141.842	8.83524	16.0702	59.0196	12.2208	6.0755	26.0074	11.6196	39.4481	6.2476	42.0995	50.0269	100.802	47.575	17.8455	28.7706	118.135	200.806	109.411	77.7351	103.296	11.9816	103.509	101.45	31.1733	46.5991	22.1779	21.9167	55.2722	84.3039	36.56	25.6706
41.2678	59.3306	25.762	53.145	60.2247	86.8753	39.5369	18.8306	28.0531	121.086	26.5622	57.0526	25.2172	54.6422	43.1313	50.9215	21.541	101.188	126.121	7.93342	14.0491	54.8845	10.5166	5.16823	23.4257	9.33256	36.3934	5.01443	51.3213	43.5782	91.5683	48.9286	16.9959	26.0314	117.566	195.679	102.213	84.2411	94.8936	11.3712	92.7295	97.0657	51.0586	41.8347	20.722	18.7256	66.8971	73.6635	41.5169	22.1327
41.3677	56.1955	30.5788	66.6377	64.468	86.0628	41.9404	16.6575	32.5878	115.78	25.8179	54.2335	22.5687	49.0723	43.2837	55.3953	18.9557	117.217	110.959	7.05754	18.5893	49.8476	8.88306	4.34061	26.4888	12.9195	32.3955	3.98291	52.233	37.8321	81.9995	47.9448	15.9344	23.5513	113.649	186.249	94.1763	86.1252	86.0108	10.3571	82.2736	90.9896	56.7045	37.4026	18.613	28.7096	69.4254	64.1039	41.5398	18.8455
41.4676	51.0765	31.6993	73.7649	63.7288	82.8186	41.8187	14.7124	32.8933	119.505	24.5423	52.6982	21.9428	44.2846	41.2834	54.4134	16.5201	123.066	109.141	6.23719	19.7247	44.5841	7.41504	3.61422	27.4286	12.9612	28.3054	3.13795	49.3755	32.7861	72.7563	45.5343	14.781	21.3067	107.774	174.172	85.914	84.9804	77.1601	9.18873	76.083	85.9281	64.0643	33.3291	16.3786	32.5851	68.3823	55.6442	38.9519	15.9043
41.5676	45.4672	30.9347	100.302	60.3329	78.2228	40.1581	12.9797	31.1232	117.575	22.943	49.1812	20.7456	39.8533	38.0937	50.8123	14.2857	119.26	109.776	5.48635	20.0044	45.1914	6.14214	2.99164	26.9646	11.6273	24.4837	7.88649	45.0206	39.2253	68.8551	45.3008	13.6103	20.4789	100.862	180.307	82.7586	90.2666	85.0113	8.00888	83.4889	86.6608	63.6034	29.6204	26.9336	32.8999	64.2261	48.2255	35.1454	21.0995
41.6675	59.5402	35.718	115.19	55.6617	72.9621	37.62	11.4414	37.2739	112.335	21.1708	44.7619	24.8416	35.7955	34.3477	47.8172	12.2743	127.681	105.116	8.47345	18.8354	43.2025	5.06189	2.46611	25.615	9.90045	21.0601	17.4457	40.2724	38.8053	67.6018	48.4426	12.4674	38.2254	93.5166	179.025	82.0635	91.1986	95.1415	18.0872	82.5551	94.7624	59.8141	26.2692	34.1218	47.1335	62.0746	41.7556	36.8295	22.4026
41.7674	61.4479	36.6075	121.875	50.521	67.4711	34.6418	14.0982	38.0923	105.3	20.526	40.0751	45.5762	32.1065	30.4505	69.3044	10.4886	124.982	106.711	15.2417	16.991	42.5787	4.15748	2.02705	23.7478	8.20145	22.3791	20.6809	35.6464	35.7548	65.7925	48.5918	11.3782	43.6491	86.1248	191.738	86.4579	92.7807	97.9518	22.3838	77.5384	94.8815	54.8114	29.5818	34.7182	52.3146	57.6718	39.8002	40.8694	21.6049
41.8673	58.0994	46.288	122.89	45.3685	62.0175	31.5075	15.0321	36.2686	97.4394	19.4762	35.4803	57.0762	47.9235	26.6513	75.8681	13.4646	119.358	102.764	18.3147	21.0567	41.3299	16.8553	5.68101	21.6203	6.69024	28.0257	20.5266	31.364	33.2741	61.4195	46.8619	10.3566	49.8652	78.9283	201.342	86.0468	91.2575	96.2495	23.3296	70.7744	110.517	49.5707	30.7473	32.474	52.2498	52.3272	46.1838	40.4475	19.7718
41.9672	52.7619	49.1725	120.091	40.4519	56.7614	28.3968	14.9381	33.2658	89.3609	18.1819	31.169	62.3643	55.1403	23.0943	74.7349	14.6731	124.599	95.6929	19.1765	22.1883	38.541	25.0481	6.98944	19.408	5.40906	28.9418	18.7151	27.5022	37.7435	55.9451	44.0213	9.40846	65.4728	72.071	201.789	82.7222	87.7765	119.463	22.4268	63.5171	142.665	44.524	30.494	29.1857	49.3152	46.7733	46.3201	37.6926	17.5231
42.0672	46.947	48.557	114.822	35.894	51.7914	39.277	17.0439	29.8646	81.4371	25.0979	27.2313	82.6885	67.2615	19.8536	83.327	14.7481	129.286	87.0845	18.7609	21.3185	36.5855	26.7288	7.0793	17.2273	4.35031	41.1145	16.2403	24.0687	36.6692	50.185	41.0627	8.5351	68.6036	65.6319	195.977	87.3935	83.1301	129.616	20.5902	100.656	154.024	39.8456	34.3668	25.691	53.4755	41.403	43.5157	33.8762	15.2072
42.1671	45.2238	46.2267	108.053	31.744	47.1583	44.437	17.5381	26.4678	89.9593	29.0617	23.6974	92.5828	71.6251	17.2019	82.7589	14.1274	127.212	77.9545	17.6502	19.468	33.6591	25.3111	10.9326	15.1522	3.48786	46.1887	13.6479	21.04	45.014	44.5769	37.6718	7.73481	66.3774	66.2263	186.071	87.118	77.8611	131.139	18.3652	121.309	153.206	35.5894	35.7373	22.3602	71.2706	36.4127	44.1948	29.7374	13.0087
42.267	75.1879	43.1406	100.474	28.0096	42.871	45.905	17.0865	23.2714	103.381	30.8966	20.5631	97.1134	71.3842	14.7873	77.7299	13.1096	123.3	68.9329	16.2027	17.2304	72.373	22.6003	19.0429	13.226	2.79117	44.8339	11.2166	18.3803	44.9016	46.9856	34.1371	31.2486	62.0349	68.1457	188.175	83.8377	78.7144	127.157	16.067	125.178	160.295	40.2039	35.455	19.3386	77.0631	31.8853	41.7764	25.6872	11.0155
42.3669	82.736	39.8073	92.5667	88.179	38.93	45.0605	16.1109	20.3588	107.791	48.7028	17.8056	152.044	68.5186	12.6314	106.567	22.2069	116.744	60.39	14.6345	14.9379	100.003	29.4544	21.4556	11.4709	2.23115	45.1109	9.07037	16.0506	42.8974	83.4371	30.6443	44.284	57.0345	67.2709	183.907	85.5695	77.1105	138.273	13.8683	120.193	197.083	54.8422	34.121	16.6656	75.9599	29.8474	38.054	21.9375	9.25952
42.4669	80.3262	36.4902	84.6629	155.559	35.3228	42.8345	14.8754	17.7542	106.674	59.3812	15.3939	225.68	64.2612	10.7346	114.595	26.7641	106.701	52.5248	13.0723	12.7661	111.569	30.1668	20.9668	9.89465	1.7823	52.2131	7.24601	14.0128	38.9267	97.9851	30.4383	50.631	52.0173	64.6891	184.321	83.5673	77.2391	151.594	11.8554	111.093	211.058	58.0237	32.1561	14.3329	71.1411	35.9265	42.5066	18.5814	7.74173
42.5668	73.8822	33.3196	76.9839	184.642	32.0316	39.8487	13.5421	15.4514	103.635	64.8869	13.2952	288.162	59.3703	9.08422	111.956	28.3429	127.397	45.4249	40.4896	11.1716	113.948	28.0282	19.1315	8.49517	1.42321	51.2491	10.5751	12.2317	69.6024	101.02	29.1669	68.4745	47.2515	63.7	192.002	85.6388	75.2095	179.465	10.0633	100.454	209.045	56.1122	29.8505	12.3125	64.5546	37.1967	41.9639	15.6434	6.44698
42.6667	102.708	30.3543	71.6454	191.669	29.0353	36.5117	12.2085	18.7076	98.2214	66.7058	11.4683	363.18	54.304	7.66064	109.714	28.0313	131.305	53.5946	68.9541	12.2306	109.386	35.9887	16.7944	7.26415	1.13623	47.0057	11.3214	20.4045	78.832	101.867	32.4088	86.6256	42.8355	61.1555	196.361	83.8419	78.5607	202.034	16.0375	89.6394	198.168	94.3013	27.4006	10.57	57.3655	35.892	51.4925	29.8302	5.35281
42.7666	107.916	33.3199	66.0478	186.452	26.3124	33.0866	10.9302	19.2007	91.5783	65.9597	9.89118	426.45	49.3308	6.44125	102.319	26.5792	126.005	64.938	81.6511	11.9782	101.325	36.6707	14.3965	6.18973	0.907037	41.7178	10.7319	22.7638	76.5484	96.9868	37.4949	94.649	38.7924	57.7231	209.972	79.752	78.5698	209.805	29.5903	79.3332	182.833	121.988	24.9353	9.07076	50.2455	33.3147	69.1802	35.4658	4.43439
42.8665	102.818	33.4069	60.4358	174.866	23.8408	29.7378	9.73702	18.3206	84.4334	63.4889	8.52204	461.927	44.6011	5.40258	92.8229	24.4958	125.517	68.7189	84.933	11.0619	91.7959	33.9874	18.4552	5.25798	0.724049	36.3924	9.53421	22.3905	69.9644	98.2072	39.2721	96.3572	35.1127	53.8438	212.891	74.4106	85.6746	206.804	35.0495	78.2895	165.713	126.975	22.5372	7.7826	43.5585	32.1989	73.1971	36.2264	3.66726
42.9665	93.7208	32.0585	54.9739	160.384	21.5939	26.5629	8.64249	30.8087	77.2392	59.9173	7.34118	507.209	40.1911	4.52185	82.8405	22.1205	120.156	67.8172	82.7941	9.8609	81.9655	29.9929	19.3007	4.45433	0.577984	31.4508	8.13802	20.8253	62.2006	93.7129	39.1315	94.235	31.7736	49.8048	208.428	68.4964	87.9054	197.116	40.7695	73.454	148.394	121.945	20.2564	6.67664	37.4799	29.9148	79.8914	34.3612	10.2856
43.0664	83.5527	30.0517	49.7673	145.019	19.5577	26.4127	7.65024	43.9492	137.126	55.7025	6.32149	537.874	36.1327	3.77783	87.9693	19.6736	110.557	64.1644	85.9104	8.96635	72.4769	25.7282	18.2292	3.76439	0.461404	27.0393	6.7621	18.8278	54.5568	86.4892	38.6408	89.8928	28.7481	50.3698	250.515	65.1643	86.9349	183.573	41.3657	67.0052	131.769	112.902	18.1216	5.72731	32.0719	27.1419	78.0846	35.0702	13.0365
43.1663	73.6205	27.7995	49.3051	129.899	17.7117	25.3191	6.75811	47.7788	182.478	51.1753	5.44126	579.16	32.4304	3.15128	85.4391	17.2934	105.282	59.0387	83.6335	9.41513	71.3111	21.6887	16.3252	3.17444	0.368333	23.179	5.51246	16.763	47.529	78.2272	36.8848	84.3654	28.3198	61.1491	452.044	60.8035	83.9287	168.107	39.1863	60.405	116.309	102.649	16.1481	4.91252	27.3313	24.2607	72.3999	56.524	38.2143
43.2662	64.4588	49.0247	47.5965	115.624	16.0376	23.6903	5.96073	56.5125	244.592	46.5703	4.68233	584.354	29.0732	3.94337	101.676	15.061	103.334	53.2701	78.4458	9.02851	67.0284	19.49	26.15	2.67174	0.294001	24.9733	6.52651	14.7972	41.2642	69.858	34.4035	78.3101	28.2226	66.2791	743.061	82.0883	79.6936	152.012	35.6547	53.8007	102.223	92.4558	14.3424	4.21325	23.2194	21.4752	65.2475	64.3318	48.7399
43.3661	56.241	69.3504	45.101	109.344	14.5199	21.7961	5.25121	57.465	334.888	42.0495	4.02834	568.207	26.0417	23.9597	114.994	14.2706	96.8177	47.3834	81.5473	8.2346	61.289	16.8991	28.8373	2.2447	0.234609	35.2789	6.4745	12.9983	36.7637	61.87	31.5625	72.1367	26.7299	72.0881	919.038	92.1268	74.7829	136.124	31.6133	57.4825	89.5622	82.864	12.7055	11.5406	19.68	18.8868	57.849	64.4343	50.9863
43.4661	48.9764	76.5629	42.148	100.811	13.1446	19.8115	4.62197	67.5311	398.424	37.7205	3.46494	541.891	23.3123	41.6061	118.84	13.1458	87.916	41.6972	79.4661	7.28223	56.8569	14.3811	27.9153	1.88291	5.66291	36.9156	5.90174	11.3861	32.2821	54.497	28.6037	66.0941	28.6729	80.6853	1011.21	94.9557	70.3373	120.965	50.443	56.1349	78.2912	74.0713	11.2352	13.8202	16.6505	16.5383	50.7932	60.4554	48.7978
43.566	42.6045	109.148	38.9709	103.617	11.8986	17.8468	4.06537	68.4893	481.537	33.6509	2.97972	505.526	20.8602	50.135	113.912	11.8672	78.2469	36.3923	74.5826	6.31048	56.7827	12.0621	25.3425	1.57716	7.17252	34.8276	5.12082	9.95759	28.1414	47.8279	25.6829	60.3268	28.0066	84.1998	1163.32	93.2918	73.7931	106.835	66.5993	52.3638	68.3244	81.2818	9.92643	13.7934	14.0684	32.9047	44.3352	54.5669	50.4828
43.6659	37.0395	120.798	35.7326	100.261	22.2046	21.274	3.57407	64.9602	528.498	29.8788	2.56233	464.102	33.4442	52.8069	104.963	10.5519	96.9132	32.996	68.36	5.39219	63.1476	10.023	22.1791	1.31929	7.0093	31.3486	4.30328	8.70013	39.3031	41.8725	22.8956	54.9123	26.288	83.8279	1236.97	88.9501	73.9982	93.8863	71.216	53.2502	59.5532	79.7847	9.42982	12.7899	11.8744	39.6992	38.5577	82.6454	48.037
43.7658	52.0991	122.615	32.5444	93.7335	27.6751	34.991	3.14109	59.4538	579.998	26.4215	2.20312	420.969	43.0823	51.9177	106.115	9.27346	101.387	29.4566	61.6792	4.56133	63.3333	8.27753	18.9757	1.10223	6.21612	30.2522	3.56114	7.59735	40.7107	40.1746	20.2965	49.8852	24.2195	89.3694	1249.72	83.1318	72.1037	82.1687	69.3842	53.8582	51.8606	74.6379	8.81013	11.4441	10.0145	41.1433	33.4575	149.839	46.8658
43.8658	54.9254	155.339	29.4806	111.394	30.0703	45.9785	2.7598	53.3064	654.561	23.281	1.89446	378.317	54.8209	48.8791	100.596	8.07497	98.0675	25.9947	55.9254	5.02275	60.1864	8.19311	15.9981	11.8867	5.2619	27.5281	8.35216	6.63233	38.2262	45.9503	17.9124	45.2537	27.6337	90.0974	1220.52	76.6209	68.9083	71.6694	64.2155	51.1738	45.1312	68.2164	8.12953	10.0499	8.44066	44.5306	28.9914	261.42	43.1786
43.9657	52.4047	170.411	26.5885	119.884	30.5445	50.9496	2.42462	47.2057	676.279	20.4495	1.62915	343.43	59.4412	44.7036	92.1211	6.97935	104.894	22.7377	50.0889	4.93187	65.5998	13.5996	13.3557	18.3702	4.34478	24.3321	10.0066	5.78888	34.4152	46.548	15.7515	41.0095	27.6336	87.8167	1163.6	69.9196	64.9627	62.3347	57.5745	49.0442	39.2552	61.6106	7.50638	8.73535	7.11056	43.9431	25.0994	352.778	38.4305
44.0656	47.8008	170.801	23.8962	118.832	29.8513	52.0543	2.13089	51.3194	665.726	17.9123	1.40128	308.826	59.813	40.0509	87.0022	5.99598	107.53	21.1584	52.3811	7.82386	65.5053	14.9474	11.0749	21.8307	5.86158	21.1796	9.9755	5.05211	30.373	52.1568	13.8103	37.1354	30.0487	87.818	1089.49	63.3405	60.6422	54.0877	50.5472	48.8955	42.0594	55.2981	6.86684	7.54909	5.98774	49.0665	21.7182	450.85	33.4444
44.1655	49.6075	163.874	21.4172	112.676	28.4801	50.7533	17.1581	50.327	636.295	18.3069	1.2056	290.486	57.7403	35.3381	79.5031	5.12551	111.852	26.5026	51.2117	8.81108	62.0962	15.9255	11.6655	23.2091	14.6731	18.2817	9.11659	8.57232	26.5425	52.3446	12.0783	33.6086	30.7761	85.1552	1005.92	57.0701	67.0152	46.839	43.7374	46.1187	41.6684	51.5107	6.23924	6.50256	11.4776	49.1444	18.786	474.495	28.6627
44.2654	47.0167	153.598	19.1546	104.052	29.5892	48.0309	25.0627	51.0573	596.628	18.0303	12.0913	268.307	54.3487	30.817	71.2665	4.36325	113.913	28.4718	48.1604	8.74464	61.0976	15.0699	11.0557	23.1926	16.5527	15.7071	7.92242	14.5341	23.0803	49.712	10.541	30.4044	33.396	80.9204	918.413	57.5293	69.2853	40.4952	37.4552	42.1957	42.3666	46.9768	5.64181	11.9459	17.0947	53.154	23.336	457.3	24.3015
44.3654	59.181	142.085	19.1771	94.4997	31.2913	44.5425	28.5489	48.4346	554.902	17.3046	35.5702	246.872	50.3322	26.6287	63.1403	3.70142	108.609	29.5832	46.7749	8.1355	57.4285	25.8592	9.92011	30.3122	15.5555	28.8929	9.88079	16.2768	23.2969	48.4819	18.1905	27.4974	37.5534	80.6425	846.987	55.7546	68.8503	34.9632	33.3219	37.9209	40.7815	42.379	5.08493	13.3968	32.7311	52.434	32.4563	419.582	20.4452
44.4653	68.464	130.437	18.653	88.4402	39.5966	40.7183	29.3538	73.0711	510.733	16.2946	59.5484	229.732	46.1116	22.8414	55.5342	3.13073	99.6891	28.8886	78.5775	7.28458	52.5113	31.7549	8.62058	33.7168	16.328	32.3392	13.3974	28.2637	21.6474	45.3179	22.2969	35.0177	37.3524	78.0247	772.592	52.6818	66.6845	43.1902	34.0735	44.1712	38.6662	38.0132	4.57186	13.0488	39.4782	49.2855	34.7269	373.372	17.1054
44.5652	67.7501	119.207	17.7785	102.004	43.3104	36.8341	28.5859	113.112	466.642	15.1211	69.6004	217.942	41.9354	19.4765	48.6194	2.6414	112.909	27.1504	92.6919	6.36402	47.175	31.8434	7.34217	34.5957	14.9261	34.8146	17.8158	42.8336	19.3952	42.7345	24.0306	39.9371	35.3468	74.0349	705.28	48.928	63.4632	52.2444	32.4182	50.3203	35.6783	40.4784	4.10104	15.7244	49.0637	48.7849	33.6418	332.709	14.2535
44.6651	62.871	128.996	16.6945	104.535	44.1515	33.0612	26.9477	125.996	438.588	13.871	71.5448	202.55	39.7111	16.5262	42.4401	2.22379	113.59	24.8706	96.2503	5.46784	41.8868	32.3917	6.17154	33.8135	12.9184	33.2328	18.4863	46.6361	17.0758	39.1662	24.2139	41.5746	32.6929	69.3152	660.177	50.0147	59.6504	65.497	29.5762	58.3706	51.1144	39.249	3.66796	19.9189	51.5892	45.9438	72.9316	290.379	11.8434
44.7651	72.4051	128.487	19.4569	100.989	43.2426	29.5003	24.8785	165.604	406.615	12.6061	68.9677	185.431	36.9213	13.966	36.976	1.8688	110.498	22.3729	93.7369	4.64333	36.8956	34.4278	5.14182	36.5781	10.7963	39.3953	17.2531	45.4133	14.9026	35.2713	28.4235	41.1971	29.9055	64.286	609.398	48.8911	55.5612	71.3948	26.2716	59.1388	68.1954	36.5045	3.26805	20.9573	59.8543	42.0325	86.8554	257.975	9.82107
44.865	71.5307	122.879	20.7538	94.9977	41.3131	26.2048	26.939	213.435	419.182	11.3689	80.6704	167.835	33.9145	23.7504	32.1758	10.3589	105.228	19.8604	87.9448	10.5799	34.4453	32.5432	9.16771	36.933	12.1093	40.454	15.1858	50.3349	12.9481	31.4093	29.9928	39.6274	27.206	59.2175	575.58	46.4602	63.0078	72.4265	22.9195	56.2547	74.5867	33.2653	2.89788	19.8905	61.0581	50.0679	88.0111	242.453	8.13274
44.9649	66.3283	114.968	21.0341	89.5944	39.3984	24.0883	26.9929	235.292	412.107	10.1875	82.9521	156.665	30.8985	28.4467	27.9765	15.0808	112.635	17.4539	80.5897	12.9663	31.3619	29.0296	10.3873	35.9895	11.3558	37.8603	12.8823	49.3787	11.2249	27.7655	29.8504	37.3963	24.682	63.5497	542.411	48.8506	66.0792	70.3473	19.7445	54.6628	74.6899	29.9966	2.55618	18.0071	73.8777	59.0733	83.103	219.068	6.72743
45.0648	59.6534	106.241	20.6267	82.4608	46.6866	21.8814	25.893	263.516	393.565	9.07915	94.1119	143.888	27.9925	29.8777	24.3128	17.2875	112.661	15.2205	72.7048	13.8704	35.461	25.4541	10.1753	33.9789	9.88149	35.925	10.6575	56.8454	9.72072	24.4249	28.6418	34.8428	22.3609	64.3115	512.613	53.6194	66.2481	68.1474	16.8561	55.6317	75.8456	26.9001	2.24351	15.9126	76.7994	60.6454	75.6531	192.99	10.79
45.1647	52.8088	98.5231	19.7713	74.7281	49.5635	23.4394	24.1769	267.446	368.829	8.05356	95.4141	130.555	33.1402	29.2896	21.1221	17.8579	106.346	13.1921	64.8923	13.4283	35.8478	21.7505	9.2968	31.3593	13.472	32.4268	8.66001	56.6143	18.1796	21.4164	28.9311	32.1798	20.2436	62.8349	476.75	54.6101	64.543	73.4744	14.2954	57.6651	72.956	24.0525	1.96147	13.879	74.1382	58.2578	67.4719	176.043	22.657
45.2647	46.3553	90.5777	18.6406	70.5587	67.0834	23.5025	25.0786	253.757	341.259	7.11515	91.2731	120.392	34.8185	27.5243	18.3466	17.4026	102.657	11.3779	57.4859	12.3163	42.4739	18.2909	8.16756	31.4819	13.4574	32.7737	9.76763	56.0018	24.0429	18.7375	30.8575	29.5383	22.0406	60.0144	477.523	75.0971	69.2679	74.0675	12.0645	55.4912	67.9344	21.4729	1.71148	12.0176	68.5671	53.9322	59.454	156.063	27.3069
45.3646	60.9932	88.295	17.358	75.2261	75.4441	22.6496	24.5452	240.193	312.958	6.26427	92.2128	109.572	54.2031	25.1412	15.9343	16.3408	116.678	21.2235	50.6528	12.2804	43.8601	16.647	7.00503	39.8708	12.0501	30.4605	17.9026	52.2311	24.5289	16.3703	30.9071	26.9957	21.6548	56.4453	467.455	84.8992	78.4056	71.6493	10.1444	51.3528	61.9525	19.1541	1.49402	19.6314	61.7111	48.8247	52.0091	183.825	27.9093
45.4645	63.0408	83.4788	16.0101	74.2109	82.3291	23.4682	32.595	219.582	285.205	11.2475	88.0368	98.7293	63.2202	22.504	18.5331	14.9562	137.706	26.118	44.4597	15.6241	42.3572	14.5406	5.91544	43.72	10.2507	27.2155	20.3976	49.4649	22.8919	18.2057	29.7797	24.5951	20.3797	52.52	446.42	87.8402	82.1439	77.4782	8.50627	46.4695	55.7115	31.0728	2.08697	21.4505	56.9282	43.5794	45.294	187.002	26.3727
45.5644	59.6436	81.3722	14.6567	70.1735	83.8231	23.0783	35.8486	197.854	265.487	14.3079	81.2827	88.2684	65.9624	19.8423	18.7461	13.4367	141.142	27.8362	38.9141	16.333	39.3776	17.4503	5.82176	48.163	12.2812	23.8266	19.9029	46.5688	20.5674	18.2075	29.0558	22.3577	21.3722	48.4925	419.103	90.0078	82.302	78.237	7.11728	41.8361	49.6164	34.4301	2.40306	27.8557	51.1497	51.6479	39.3372	176.978	23.8273
45.6644	54.1812	77.4785	13.3377	64.693	82.0357	21.9647	37.6406	175.74	244.5	17.3469	73.4656	90.8058	65.0102	17.2943	17.7768	11.9032	135.039	27.5818	35.2781	15.6276	39.4899	17.3489	5.33248	49.1474	11.7873	23.9007	17.9771	42.3719	18.1345	17.2578	27.5135	20.2905	20.6857	45.3568	403.292	97.5426	80.1495	75.7663	5.9445	37.232	43.8872	33.9258	2.53047	28.5701	45.1465	53.1235	34.1049	162.23	20.927
45.7643	55.7377	84.6227	12.079	58.6907	78.3374	20.4509	37.0917	154.729	223.482	18.9013	65.4665	89.1312	61.9814	22.0766	16.2832	10.4303	124.209	26.1634	35.2819	15.3709	37.526	15.8866	4.69198	47.8658	16.7637	22.1392	15.5087	37.8588	16.5131	15.8643	25.5166	18.3926	19.3353	48.6321	380.284	98.6508	76.5676	71.35	20.2385	40.2313	38.6304	31.7938	2.53153	26.8177	39.3535	55.5522	30.766	164.734	18.0355
45.8642	75.2266	84.6481	10.8961	59.3008	73.6114	18.75	36.9886	156.838	203.173	21.1802	69.4784	84.8462	57.8803	23.8664	20.1343	17.5165	111.478	24.1165	33.6328	19.3196	37.5233	13.9248	4.02823	45.1746	22.3148	19.747	12.9815	33.4869	14.6549	15.4495	23.3097	16.6575	17.778	49.1902	353.062	95.8031	72.1631	65.8717	26.7679	39.4991	33.8835	29.0836	2.45067	24.1443	33.9969	53.8798	48.2528	155.747	15.3424
45.9641	78.3573	81.1324	16.1486	56.8422	68.4204	16.9991	35.3797	148.715	206.45	22.1016	68.1345	86.9076	53.3225	23.783	20.8694	21.0581	111.792	21.7887	31.136	20.0997	35.5983	28.4171	3.40398	41.6803	22.1376	18.834	18.1659	29.4509	23.2517	14.4273	21.0539	15.0762	24.3332	48.0457	345.046	106.47	67.6501	59.9295	28.6419	47.6192	30.2916	26.2781	2.3194	21.2725	29.1766	52.5105	53.4717	141.246	12.9336
46.064	74.3817	76.0023	19.2006	52.8411	63.1166	19.2019	32.9742	141.669	201.224	22.071	63.9374	85.0763	48.6778	22.5853	20.0334	22.2744	106.301	19.4	28.2818	22.2098	32.7382	32.6872	7.07334	37.8049	19.7634	17.0419	19.1844	31.2534	24.8586	13.1426	18.8519	13.6385	25.8109	45.8795	329.119	109.168	62.8906	78.0893	27.914	64.3504	51.7814	23.5896	2.15991	31.7385	24.9174	64.5113	52.6096	124.736	19.0282
46.164	67.6792	70.2832	27.2463	48.1946	75.8133	20.6942	30.2122	129.977	196.564	21.6328	58.397	80.8395	44.1609	20.7803	18.4742	22.0152	110.593	29.3773	26.6125	21.8457	29.5218	31.9606	8.28278	40.9977	16.7869	16.8279	18.0641	39.3857	23.6325	11.7884	18.8476	12.3334	29.943	43.7045	313.966	106.912	62.7175	86.6099	25.8391	72.4224	61.4078	21.1028	1.9875	33.8971	33.268	67.3568	48.9466	117.651	29.4222
46.2639	69.0166	64.5099	38.8948	46.348	81.0017	20.8213	27.3612	116.706	190.726	26.0247	62.4345	78.4984	46.3295	18.6999	16.6493	20.8651	106.66	33.9756	24.4335	20.2213	30.5438	29.0212	8.22668	45.4198	23.6748	15.4773	16.8729	40.5414	21.3978	10.4693	18.1381	11.1501	30.1229	46.6679	294.113	133.628	60.8881	88.7242	23.1693	72.4305	85.6568	18.8431	1.81233	32.3745	35.9959	65.2782	44.1956	126.865	32.874
46.3638	77.3774	67.3037	45.575	54.5455	81.5205	20.1093	24.5785	103.441	180.617	31.9115	61.4621	74.1727	45.8002	16.5553	39.6418	19.2216	98.5779	35.1562	22.0721	18.0493	29.5552	25.3156	7.57135	46.4978	23.8732	22.6834	14.8596	39.9062	18.9381	20.5788	17.0136	10.0783	28.6479	47.0912	280.872	145.136	62.8405	87.1179	20.3427	68.4405	95.2498	16.8089	1.64055	29.399	46.5071	62.7436	55.1084	123.797	32.5052
46.4637	75.6709	65.8881	48.7466	56.4074	79.2221	26.2819	21.9515	90.9527	175.295	34.9691	57.8063	68.7408	53.4824	14.4758	52.8781	21.5084	88.7455	34.2456	19.7199	15.7359	27.5086	21.5642	6.68031	45.3797	21.4636	28.2418	12.6113	37.1308	16.5739	35.5614	15.6716	9.10813	26.5597	45.9269	275.205	154.698	77.1985	95.4142	17.603	62.6881	96.1835	14.9867	1.47568	26.0208	49.6835	58.1039	56.8171	114.426	30.1823
46.5637	82.9583	62.4378	49.4841	59.2057	79.7158	39.2834	32.199	99.6355	169.646	36.0084	53.6901	68.758	55.8338	23.179	56.3388	22.0156	97.1836	32.1302	17.4832	13.5011	24.998	20.3067	5.74487	42.8906	18.2963	28.4341	10.4375	33.5771	14.4225	41.4766	15.0876	8.23033	24.3235	43.812	262.998	154.999	84.3339	97.0547	16.1434	56.3793	92.2217	13.359	3.41346	22.7148	48.6658	52.6118	55.1639	102.308	26.9998
46.6636	89.8543	58.1195	48.5748	69.0937	77.46	45.74	36.7308	112.819	160.378	35.6419	48.7146	72.304	55.5536	29.7271	54.8064	21.3358	96.207	29.3939	15.4159	11.4539	28.0363	18.0773	4.85968	39.6154	25.8523	27.9125	8.4839	32.664	18.5434	42.3805	14.1561	7.43644	22.1407	41.1718	246.697	149.647	86.6216	94.4312	14.3885	52.2291	85.7015	11.9069	4.54808	22.7196	45.4071	48.7763	50.9714	100.173	23.5801
46.7635	86.6882	53.5494	58.9389	71.1852	77.5523	47.9513	41.3153	112.652	149.272	59.4617	43.5237	78.5549	53.2706	32.2013	50.9126	29.1273	93.7935	26.4136	13.5397	12.2307	35.3367	20.6494	4.06608	35.9614	26.0822	25.6028	16.3571	43.8089	28.3327	40.6377	13.0419	6.71868	20.0925	38.4309	234.494	141.04	85.7248	89.2144	12.5815	49.5724	78.0513	34.4777	5.13091	21.0869	41.1016	53.0663	54.334	115.159	20.2611
46.8634	79.4956	49.0447	64.1934	70.3949	75.125	47.484	42.2151	105.999	137.457	73.9121	38.4793	79.6713	49.9288	32.1228	46.0837	38.3914	87.2421	24.8265	11.8577	13.3651	37.4512	20.1334	3.3768	40.8771	23.4547	22.7233	18.8534	46.0277	30.0239	37.6127	17.222	6.06998	24.1676	39.8394	220.336	130.758	96.2062	82.5575	10.8557	45.5224	70.1243	42.2116	5.34133	18.8768	40.1369	60.4098	52.5467	115.876	17.2111
46.9633	71.0922	47.4325	65.8861	66.6576	71.2643	45.3971	40.9625	96.5788	125.634	81.5503	33.7713	77.4882	46.1091	30.5236	46.2365	42.3259	87.8962	22.741	10.3623	21.3075	36.6683	18.2551	2.78993	43.9532	19.9956	26.767	22.3199	44.1387	28.4449	34.0801	19.1934	5.48383	34.0918	39.5056	227.475	119.823	115.704	84.2315	9.27734	41.0055	67.5082	43.1455	5.30568	16.5806	49.9953	61.045	48.4531	118.197	14.4999
47.0633	62.7464	44.6537	65.1518	61.5042	66.6673	42.3995	38.5272	86.3616	114.217	84.3218	29.4863	82.4688	42.162	28.0936	43.6599	42.8258	98.7759	21.099	11.352	25.5076	34.3672	19.8228	2.29678	47.8021	24.981	26.4404	22.1409	40.5412	25.7132	30.4686	23.1986	4.95436	36.4704	38.101	225.447	118.128	125.094	82.1128	7.87301	36.5071	68.0699	41.1103	5.11296	14.413	52.622	58.1488	43.5307	112.026	12.1417
47.1632	54.9888	55.3435	62.8174	55.8281	61.7759	38.959	44.4673	80.6262	103.44	85.8228	25.758	82.6378	38.2929	25.2853	49.1656	41.2032	111.839	19.1512	11.3743	26.0116	31.3675	23.3273	1.88603	49.8405	24.3073	25.229	20.1808	37.0902	22.737	27.0048	24.8367	4.47625	35.5844	36.0744	223.697	112.878	127.715	77.6791	6.64641	42.132	65.2104	37.9166	4.82425	12.4563	51.142	53.5643	38.5244	101.75	10.1214
47.2631	48.0033	58.3526	59.4804	50.1365	56.8646	35.3781	50.3781	79.1824	93.4181	84.2879	22.4147	80.4104	50.6109	22.3869	49.0465	38.3565	112.496	17.1104	13.8258	24.5639	28.1458	23.0163	1.54598	49.2105	31.448	22.8343	17.5088	35.0902	19.8876	23.7986	26.6081	4.04466	37.4423	33.7235	215.722	105.648	125.905	71.9503	17.9205	42.6003	60.5672	34.4062	4.48193	16.434	47.4948	56.9367	33.7884	91.7004	8.40902
47.363	42.931	58.8007	55.5687	44.7044	52.0985	31.8475	51.6595	73.8607	95.1015	80.7313	19.4512	83.4084	55.7231	24.6135	59.9547	34.8902	106.523	40.6424	14.5502	22.1983	24.9699	23.3791	1.26565	46.8864	30.9343	27.2562	14.7119	32.0087	17.3001	28.1157	26.7197	3.65515	36.2894	31.2426	236.697	119.347	121.291	65.6185	26.343	40.4862	55.1408	47.8122	5.58115	16.9398	42.8625	55.6855	41.7288	100.472	6.96928
47.463	44.5166	56.5724	51.3849	39.6677	47.572	28.4814	50.2304	66.9629	92.8	75.9042	29.2477	82.2858	56.518	24.7549	65.8043	31.2014	102.242	52.8048	14.2743	19.5116	21.9815	23.9667	1.03524	43.5618	27.5136	27.8882	12.09	32.8536	15.0079	28.8874	25.7879	3.30365	33.9419	28.7563	243.829	123.433	114.997	62.1983	29.2557	37.208	49.5287	50.8619	6.10303	19.8076	48.7019	52.0897	46.3937	98.8226	13.1982
47.5629	49.4314	53.1059	47.139	35.0816	66.8534	40.7713	47.3054	61.6653	96.8806	70.356	33.1042	78.5881	56.5073	26.6656	64.9001	27.5423	94.2202	57.6309	13.4517	16.8349	19.2472	22.2774	0.846213	39.7225	23.3249	26.0599	9.7759	31.1767	17.9456	27.7798	24.2376	2.98636	32.5272	26.3422	241.303	121.514	107.794	60.6559	29.0466	40.7144	51.8971	49.2975	6.23538	19.5999	55.8301	49.5761	45.7097	91.7646	15.5564
47.6628	60.2147	49.1683	42.9726	30.9546	78.4757	46.7364	45.1483	82.405	96.5014	64.4826	33.5244	79.2421	54.3419	26.5191	60.7351	24.0661	84.6618	57.8619	13.0092	14.3391	16.7898	19.6907	0.691384	40.938	29.8557	23.3467	7.80918	28.4833	17.7509	25.7554	22.3578	2.69978	32.779	24.6408	236.537	116.918	100.202	59.5595	27.1809	40.2097	50.8039	45.8422	6.11134	18.1018	56.6361	45.6446	42.5573	85.9574	15.7552
47.7627	60.6905	61.4456	38.9778	29.0426	82.9343	48.6095	42.0185	87.6886	92.9229	58.5628	32.0487	81.7296	51.0269	25.1513	56.0516	20.8582	92.3901	55.3422	15.3217	12.1014	14.6075	16.9071	0.564707	40.1252	32.2629	20.4692	12.38	25.506	16.3546	23.361	20.3426	2.44069	31.1972	22.8385	241.787	117.227	92.5671	56.6181	24.5422	37.7434	62.6149	41.7707	5.82535	16.1641	53.9345	41.1818	38.4417	103.71	22.0188
47.8626	56.7898	64.9898	35.2101	37.9556	82.9536	47.9104	40.1933	85.1439	87.561	52.788	29.6135	80.3435	47.1809	23.1203	56.3163	17.9589	91.3036	52.0206	15.8983	17.9518	12.6851	14.7027	0.461149	45.9869	38.5554	27.3914	13.5855	37.4777	14.5956	20.8996	18.3173	2.20627	33.7835	22.8191	238.039	128.119	85.114	67.7783	38.4107	34.4394	71.4599	37.6647	5.44365	14.1793	52.7803	36.6777	35.5784	106.606	23.8158
47.9626	57.8609	64.0433	31.699	53.7622	81.6864	45.6656	37.4618	78.939	81.3213	48.976	42.0357	76.5489	43.1779	20.7913	62.6744	15.3791	85.5951	47.6511	15.4765	19.809	23.549	13.9585	0.37653	47.9698	36.9732	29.1922	13.0309	40.4595	15.7607	18.5322	16.8877	1.99414	33.1223	22.1156	228.267	130.424	77.9818	95.109	43.506	33.4566	85.5458	33.7759	5.01247	12.3174	58.442	57.3709	32.0306	101.466	23.3028
48.0625	58.4884	60.9028	28.4565	59.7729	78.3114	42.5613	34.3247	71.3151	74.7736	44.9224	46.6736	71.3629	39.238	18.3968	62.1989	13.1109	77.7511	42.8578	14.5158	22.7312	28.1844	15.8167	0.307435	47.3772	32.5103	27.7754	14.2362	44.8091	15.04	20.5154	15.3588	1.80234	31.1425	21.0091	229.975	130.998	71.2519	108.777	52.9722	31.1235	89.4494	30.2002	4.5635	10.6417	58.3006	65.1282	28.3811	92.3956	21.5059
48.1624	67.3862	56.8021	25.4836	71.2204	73.7802	39.0495	31.0865	78.0533	68.2669	40.8244	46.8296	65.4819	35.485	16.0784	58.399	11.1356	71.4926	38.0318	13.2984	22.7544	29.2326	15.3703	0.25104	45.1488	27.398	27.0326	13.6265	43.9436	15.7619	23.2754	13.8251	1.62924	28.7155	19.6861	226.485	141.57	69.6972	113.305	69.0262	28.6092	87.4655	26.9615	4.1182	9.16553	54.9883	132.24	24.9099	81.8155	19.1619
48.2623	86.1834	52.3948	22.8474	74.0547	68.7005	35.4216	31.4659	76.7783	73.6557	36.8168	44.5331	75.9704	31.9829	20.0259	71.5947	10.2854	64.1481	42.9081	11.9945	21.2712	28.2978	18.8358	7.90817	41.9535	22.5671	24.6967	23.347	48.215	14.869	23.4923	18.2597	1.47336	36.3253	18.269	217.239	157.715	75.5412	111.892	138.952	34.2415	82.2754	30.8904	3.69075	7.88012	50.123	251.237	21.7378	71.0991	16.6884
48.3622	88.282	48.0189	35.6172	72.1025	66.4648	31.8604	38.5048	75.3772	74.3065	41.3745	41.0154	79.872	28.7586	21.417	79.6886	9.30437	56.6393	43.8439	10.7032	26.2004	26.3445	21.944	10.9557	48.0641	18.3481	22.39	26.1627	47.1025	24.9911	34.3733	20.3515	1.33321	37.6253	16.8362	214.645	161.921	77.237	106.781	188.501	48.1401	75.5311	42.8018	3.28992	6.76803	44.6768	300.003	18.9025	60.9814	14.3102
48.4622	83.2007	51.1328	43.1406	67.656	77.0657	33.5091	40.9313	72.283	72.1103	43.2432	43.153	79.451	28.9689	21.2145	79.0888	8.28768	69.0735	42.388	9.4795	27.3994	23.9434	21.5659	11.5719	50.1265	17.6411	19.7524	25.3383	52.1407	27.0608	38.2226	20.8982	1.2071	36.2307	15.4371	206.37	158.701	76.2145	99.529	203.61	52.3763	68.231	45.4947	2.92031	5.80932	39.2147	309.568	16.4008	52.5194	12.1378
48.5621	75.4367	50.5499	46.946	62.0706	80.9569	33.2451	40.6099	72.9172	68.2906	45.425	42.1241	76.9136	27.9841	20.0697	74.2593	7.295	71.7982	39.5735	8.35104	26.2213	21.4245	19.6335	10.9817	49.7981	20.6238	17.1748	22.7899	51.3182	26.8975	38.2242	20.4572	9.41708	33.7857	14.1009	194.469	151.072	73.4688	91.1979	199.393	51.5881	60.9597	44.0831	2.58361	4.9845	34.0469	298.185	14.2105	52.9615	10.2145
48.662	67.0667	52.6624	48.1587	56.1324	80.6991	31.8221	38.7258	68.972	66.5243	45.5548	39.4204	79.9409	40.6151	20.2754	73.0238	6.36149	69.2117	36.0783	15.6699	23.8867	18.971	17.1521	9.86116	47.6455	19.6292	14.8139	19.6076	47.7468	25.9334	36.2301	19.4144	17.9873	31.029	12.8438	195.099	145.666	69.6879	89.7167	185.098	48.3523	54.0427	40.9915	2.27899	19.5112	40.6882	276.481	22.4624	62.5605	8.54671
48.7619	59.0069	51.5178	68.5781	50.2827	77.9611	29.7453	36.0244	63.0292	63.1546	49.6159	35.9408	78.9624	46.2903	19.4191	69.3635	18.8066	63.9491	32.3381	19.031	25.8344	23.536	14.6237	8.57322	44.4017	17.2	28.9415	19.7579	43.1759	23.6293	33.3048	18.0338	22.5218	41.6966	11.6735	189.614	149.48	69.3784	85.4002	166.28	44.0812	68.3068	37.3538	2.00384	24.3912	54.5029	250.544	24.9444	72.7689	7.12075
48.8619	51.6223	48.8011	80.2764	44.7562	73.8233	27.349	32.967	56.461	58.9483	50.9033	41.7898	75.4764	57.8032	17.9704	63.5908	25.5657	57.5602	28.6239	25.8259	25.1478	26.929	12.2802	7.30365	40.5817	19.6697	32.6375	18.1616	38.4458	20.9764	30.0485	32.1672	24.4958	52.7056	10.5921	180.126	147.322	67.2783	94.4567	146.179	39.5327	82.5098	33.6863	2.49421	24.7076	59.0453	223.771	42.4566	73.6129	5.91371
48.9618	45.8214	45.4157	85.8176	39.6642	81.4763	33.7418	29.8328	56.5672	54.3903	50.2643	42.8554	70.5252	62.1814	16.2376	57.1129	28.5457	50.9317	27.3297	31.5535	23.1389	27.3739	15.0751	6.1396	36.5393	19.0951	31.7213	20.1828	33.9405	23.5332	26.9451	40.6608	24.875	54.5783	9.59809	168.193	140.746	64.0824	96.6141	126.608	58.8796	86.6196	30.2121	2.72133	23.0643	58.2566	197.978	56.824	69.4518	4.89935
49.0617	40.2799	41.839	87.0892	35.0469	83.8998	36.3735	26.7849	53.3192	52.3113	48.3327	41.2576	64.8237	64.1591	16.9572	50.6606	29.0818	57.5286	25.3035	33.2809	20.5757	26.2105	15.1154	5.73244	39.6985	16.884	36.4347	19.4723	35.9108	22.7748	23.9277	44.4548	24.289	52.5498	8.68814	154.955	131.712	60.2682	94.334	132.092	84.9528	84.8819	27.3312	5.11199	20.7074	54.5914	174.06	60.0477	62.9038	4.05148
49.1616	61.9828	38.3162	85.4724	30.9039	86.1023	44.0447	23.9133	71.4056	72.7166	45.5783	46.4079	58.8526	62.8396	19.3825	44.5909	28.1001	59.7969	30.6278	32.6896	23.1293	26.7419	13.8998	5.0992	40.5314	16.5654	35.6564	17.476	38.6689	29.1998	21.1123	45.164	23.1456	49.0009	7.85775	153.687	121.503	56.16	89.3378	132.538	93.1949	79.9492	25.2138	6.47789	18.2172	49.8017	152.383	57.8412	75.2401	3.34553
49.2615	74.4371	34.967	81.9715	27.2122	84.6671	47.067	26.4634	82.6628	82.3573	42.3452	52.1392	55.6625	59.6844	19.8938	42.4566	26.2347	57.6428	38.7208	30.8288	29.3483	30.5079	12.2124	4.40642	39.4879	14.7167	32.6555	21.366	46.0666	31.209	18.5489	55.0165	29.2803	45.0016	7.10185	148.161	126.147	51.9752	82.8154	124.77	92.1418	93.5883	22.8823	7.14189	15.8494	44.4139	138.194	101.029	77.0543	2.75953
49.3615	74.6562	31.8436	81.6155	29.7993	86.6065	59.1981	30.0183	88.7201	85.2445	42.9844	52.6147	51.6181	55.5989	19.2372	38.9752	23.9133	53.2597	41.7677	29.9379	30.6479	30.9689	11.7912	8.59267	37.2767	12.4688	37.9246	21.4764	46.4784	29.6667	16.2505	64.3581	34.1839	41.0204	6.41522	139.9	124.472	55.0235	81.8637	113.079	86.5378	97.5313	20.5901	9.36248	29.3728	38.9975	130.19	115.041	88.4565	21.4241
49.4614	69.7037	33.7105	79.0653	29.7956	84.9973	64.3685	30.8012	86.4917	84.005	42.1401	50.199	47.178	51.1367	17.9149	46.5546	21.4175	50.5708	41.6667	28.0383	33.9571	29.6293	10.7238	9.93134	34.3995	10.3006	37.2683	24.8029	43.7579	26.8604	14.2117	67.7945	45.073	37.2516	5.79262	158.895	119.007	61.4545	82.9067	99.9972	78.9869	95.1924	18.4442	10.4829	32.9991	33.8661	119.132	114.493	88.9496	29.6807
49.5613	74.9868	33.2336	75.1217	37.0264	97.9345	65.0867	29.9607	80.362	80.3488	40.3105	46.3291	42.6479	46.6299	24.1602	53.6054	18.9275	46.3006	42.5185	25.6634	33.4435	27.3904	23.4328	9.80986	31.2054	8.3891	34.201	25.1901	39.8146	23.7722	12.416	67.4047	50.1112	33.7654	5.22903	167.035	111.428	65.7374	94.2042	93.8073	70.8871	89.4434	16.4824	10.8594	32.1638	32.5026	107.067	107.143	83.6427	32.0055
49.6612	72.1462	31.611	70.3591	39.2666	102.559	63.0558	28.2237	72.6915	75.3799	37.8642	41.8627	38.2249	42.2699	26.7224	53.9896	16.5531	41.4305	41.0746	23.1336	30.9792	24.7829	27.3927	11.5084	28.6301	18.5641	30.3627	32.1017	38.6743	20.8047	23.6629	80.1807	54.3818	30.5763	4.71971	167.523	102.831	75.2025	97.7853	91.4784	65.6719	82.0528	28.5918	10.7444	29.495	29.9516	95.1144	97.0579	81.4214	31.1063
49.7612	67.0876	29.4862	65.1846	38.6302	103.874	59.4216	26.045	64.7189	69.8019	35.0709	37.298	34.0304	38.1608	26.9614	51.082	14.3563	44.1343	38.3286	20.6357	34.6076	22.1111	46.7735	11.4385	41.7787	20.5658	26.492	33.5619	35.7522	23.2956	28.2672	89.7777	55.16	27.6748	4.26011	162.778	93.9213	79.2401	96.3593	84.7108	59.4648	74.087	32.1715	10.3165	26.2401	26.8919	95.882	94.528	80.5475	28.5971
49.8611	60.422	48.7815	59.882	36.4698	101.338	54.9454	25.153	81.5488	64.0558	32.1241	32.9117	30.1332	34.3524	25.8015	46.7266	12.3669	43.0922	34.9324	18.2725	41.2243	19.5416	70.0923	10.531	48.6193	19.1979	31.1997	35.1092	32.221	22.5295	29.1875	92.4211	53.8251	25.042	3.84577	161.374	85.1378	79.6712	91.8256	75.9784	53.108	66.1704	33.7117	9.70071	24.882	23.7239	91.2126	87.4869	78.6852	25.4193
49.961	53.5296	56.3438	54.6442	33.5879	96.5727	50.1245	28.7546	84.9799	58.4101	29.1602	28.8457	36.1927	30.8617	23.862	53.6969	10.5939	47.3233	31.3042	21.3486	41.95	17.159	74.974	9.29368	51.1303	16.6693	30.8168	32.9034	28.6395	29.3699	42.8927	90.6114	51.2703	22.6562	3.47242	155.525	84.1341	77.7675	100.039	67.2955	47.0273	61.2038	32.4693	8.98411	22.5154	21.4378	83.9547	78.7649	87.1882	22.1043
50.0609	47.0072	57.7559	56.0041	30.4521	90.623	45.2758	29.617	81.692	53.0207	26.2726	25.161	49.1124	30.4884	21.7794	64.8404	9.03279	67.1897	27.7039	22.2254	39.5701	14.9987	71.0736	7.9937	50.7546	13.9551	28.3476	29.0347	25.259	29.8398	47.7735	86.0812	48.0695	22.236	3.13602	155.168	80.5174	74.4118	101.454	58.5891	41.418	55.5662	33.535	8.22628	34.9263	34.4284	75.7306	96.5771	86.2276	18.9361
50.1608	41.0815	56.0506	55.3259	30.6509	84.1534	40.5941	33.6613	75.327	47.9705	27.9401	21.8715	55.5316	29.1106	19.483	66.8106	7.67154	75.1958	27.1216	21.6755	36.2239	17.6008	63.4983	6.76321	48.534	11.4518	25.1965	42.2335	24.4843	27.8015	52.6435	80.0172	44.5868	27.2007	2.83281	151.097	75.4379	70.2128	98.5251	50.3957	39.0828	53.3501	32.0992	7.46722	48.7507	39.6344	86.7464	98.9575	97.8353	16.0521
50.2608	35.8075	52.8661	53.3049	29.3172	77.579	36.1923	34.5719	67.8362	43.2968	28.243	22.1659	57.5917	30.0625	18.2513	63.9457	6.49364	75.2258	25.5283	20.3531	32.1066	18.0978	54.8702	5.65993	45.2116	9.29079	21.9982	45.1664	32.1089	24.9409	52.4322	73.22	41.0491	30.1254	2.55936	143.74	69.6483	75.0972	92.9638	42.9714	39.8748	62.8418	29.6713	6.73285	51.1109	40.2872	87.9032	101.341	97.8502	13.5049
50.3607	50.127	49.0787	51.8843	27.2184	78.0468	32.1288	33.6458	60.2336	39.007	27.6077	21.1989	63.1234	29.4582	16.6341	58.8736	5.48081	71.0162	23.4054	18.6605	27.8596	17.4369	46.4679	4.70159	42.0961	13.4486	19.0199	42.7931	33.4924	22.8451	55.1223	66.2187	37.5939	31.8202	2.31272	134.365	63.633	76.1873	85.9482	36.4066	38.0675	65.2342	26.9552	6.0394	48.4356	38.4091	97.0119	96.1849	91.7333	11.2994
50.4606	52.775	47.5933	49.4667	24.8048	79.4393	30.4766	31.7044	58.2588	35.0916	26.3523	23.4246	64.3447	27.9864	14.8654	53.0097	4.61448	82.6066	21.0651	16.8399	23.8243	16.1865	38.854	3.88563	40.8087	13.6559	16.3562	38.0058	32.0138	28.4699	53.6445	59.3523	34.3008	32.2576	2.09026	144.344	57.695	74.8031	78.2752	30.6977	42.219	63.5382	24.2691	5.39628	49.2647	38.4951	96.6315	87.8087	86.7094	9.41568
50.5605	50.3258	52.7664	46.4515	23.8229	77.7314	28.3109	31.2807	57.3839	31.5304	24.7122	23.4476	71.1548	26.0746	13.0919	52.5179	3.87676	86.8989	18.7038	15.033	23.0655	14.6826	32.2203	3.19994	38.3878	12.3138	26.7583	32.4339	29.3552	28.5345	50.0794	53.7411	31.2122	32.3595	1.8892	149.853	68.2456	71.8632	73.1339	25.7909	41.9489	61.9158	21.7475	10.8665	46.0724	44.32	91.323	105.114	93.6431	7.82237
50.6605	77.6965	53.1394	43.1196	22.172	74.2186	25.9131	33.526	64.2699	28.9254	22.8594	22.2683	72.8962	23.9841	18.2925	49.2647	3.251	94.3821	22.6999	13.3183	27.1766	13.1193	28.6365	2.62874	35.3313	10.5121	29.0739	27.9894	26.3386	26.4349	45.6168	48.9389	28.3471	31.3522	1.70615	149.068	72.2375	75.8991	70.5513	21.6087	39.5017	61.6441	19.439	14.8181	41.4031	45.0508	83.7258	106.727	91.4491	6.48417
50.7604	85.9021	51.1096	39.6648	22.4623	77.7558	41.5574	33.4095	63.8675	26.3556	20.9178	20.4933	71.357	21.8715	20.5159	45.215	2.72198	93.0562	24.042	11.7355	27.5247	11.6041	24.6695	2.1558	31.9854	8.72045	27.8561	23.4331	31.437	23.6502	47.5825	44.0977	25.7097	29.3184	1.53783	144.013	72.0898	76.4205	66.2653	18.0662	36.1101	58.6106	17.3523	20.7102	36.4428	44.4277	83.0616	101.859	84.5653	5.3661
50.8603	83.5583	47.9695	36.2205	24.0667	77.6502	51.6893	36.6046	67.6509	23.8975	18.9745	31.6914	67.7911	29.3048	23.1242	40.6357	2.27596	87.1237	23.7403	10.3007	25.8967	10.1925	30.3815	1.7659	33.9629	7.11927	25.2614	19.207	31.7404	20.8056	46.1183	39.4137	23.2949	32.0126	1.53896	136.198	69.4246	74.6634	61.0632	15.0792	32.4368	54.1702	15.4782	24.7292	31.716	45.581	80.4372	100.043	75.632	4.4356
50.9602	85.1265	44.408	38.0609	23.8013	87.9241	56.3582	38.5341	67.8349	21.5918	17.0893	38.4812	71.5664	32.4369	38.4503	37.2369	1.90079	89.0782	24.6183	9.01602	24.8639	8.90921	30.499	1.44536	33.9149	5.75853	30.5998	23.7725	29.8925	18.1487	42.9515	35.0038	22.2363	31.4871	2.34811	135.756	65.3206	71.4867	55.4811	12.5695	32.0894	49.1494	13.8009	26.5055	27.4284	43.6848	84.7649	92.9949	84.5114	3.66342
51.0601	83.313	40.7856	43.9158	22.5386	91.2716	57.0737	38.0262	70.8153	19.4594	20.3221	40.2276	71.3665	32.989	45.7472	39.399	1.58605	100.684	24.0125	7.8756	22.9837	7.76064	34.8847	1.18238	39.2648	4.63249	30.5236	24.0123	33.0288	15.7617	45.9193	34.7837	21.3259	29.6481	2.78205	149.216	60.4864	72.9507	68.3466	10.4668	30.1454	67.9257	12.3028	26.7812	23.6356	45.6846	82.5391	93.928	85.0707	3.024
51.1601	76.9198	37.284	46.6013	35.9835	90.3575	55.3458	36.1408	74.8461	18.4128	21.925	39.1343	68.6505	50.1399	50.3214	38.2002	6.183	101.194	22.5494	6.86941	20.4974	6.74319	34.0314	0.96697	41.1828	12.2509	33.2285	25.7124	32.36	13.6572	45.0619	33.3421	22.2504	30.8163	2.96821	153.873	64.8518	71.8957	76.6194	8.70894	27.6835	77.5537	10.9663	26.0827	20.3257	44.2465	77.0137	88.5484	92.5366	2.49534
51.26	69.0274	33.9885	47.0946	46.7047	96.0529	52.1898	42.0702	72.4399	17.1441	22.371	36.5475	64.4359	58.0348	50.6237	35.4216	8.71416	101.513	20.6425	6.40223	17.8599	5.84802	30.8654	0.790676	43.4841	13.9215	37.531	24.3762	32.8329	11.8191	42.2646	31.1895	22.0774	29.7171	2.99364	154.101	65.1963	69.2469	78.9495	7.24229	25.7862	79.3355	9.77423	29.8756	17.4588	46.3621	70.0596	80.5388	90.6958	2.05865
51.3599	67.8625	30.9327	53.2655	54.4253	96.394	48.2802	48.3501	67.0432	15.7872	22.0159	33.2777	59.4229	60.3335	48.3599	32.0278	18.0632	95.9799	26.0203	11.6222	15.3172	8.9078	26.9062	0.646481	43.2727	13.1176	36.5048	25.6594	30.9927	10.2219	38.6072	28.6723	21.2538	27.7302	2.91827	158.593	67.8674	65.6439	77.4436	6.02029	23.4203	76.6358	8.71131	31.338	14.986	45.9745	62.7286	84.4317	87.682	1.69809
51.4598	62.7852	28.1233	58.4416	59.7885	93.5129	44.058	49.9281	60.5069	14.4267	26.9499	31.4909	68.5673	59.3434	44.6726	31.0212	22.9633	105.555	28.0326	13.9981	20.4512	10.0943	22.9095	0.528631	41.451	11.4404	33.3416	31.6745	30.5849	8.83801	34.6949	34.655	20.0682	29.9356	2.78286	156.847	77.3208	61.5246	73.5749	5.00278	24.758	71.5485	7.76348	31.2544	12.8583	63.6054	55.5898	81.0293	84.919	1.40045
51.5598	62.3084	25.5533	60.2269	59.874	88.7912	39.8048	48.7419	53.7978	13.1131	29.5151	33.6002	71.8845	56.5097	40.3128	41.1023	24.9242	104.713	27.9464	14.672	22.2833	10.2126	19.222	0.432309	41.6542	13.8549	29.5275	31.9604	38.5478	7.64131	30.8546	37.1018	18.7046	31.4206	4.54347	150.902	80.3203	69.8682	68.3606	4.73546	39.2917	65.3592	25.4944	30.1799	26.3849	69.733	57.7871	74.4143	78.1451	1.15463
51.6597	57.8966	23.2089	59.6994	57.1044	83.117	35.6937	56.6841	47.396	11.8745	30.3901	33.0426	71.3822	52.7298	35.7617	43.6902	25.0008	100.186	34.7833	14.3624	27.8583	9.75025	15.9761	0.353596	42.0288	13.3456	25.7288	29.3993	39.6813	6.6078	30.6569	37.2429	17.2794	39.8842	5.77242	142.273	79.28	78.2079	62.4932	14.6917	44.3293	58.8412	31.6591	28.5035	30.2276	69.2201	55.8775	76.9278	83.7246	0.951394
51.7596	52.1247	37.5712	57.6442	52.9224	77.0529	31.8256	58.8672	41.5171	10.7244	30.0865	31.0583	68.4737	48.5529	33.98	48.6016	27.1137	92.153	37.2629	13.5169	28.9215	15.8449	13.196	0.289206	40.6341	11.7585	33.7993	25.6519	49.4527	14.0027	28.954	45.3382	15.8639	41.3566	11.1124	134.642	75.8153	81.439	56.4349	19.1273	44.3817	52.4435	32.5151	26.4951	29.6837	65.0985	51.927	82.4391	83.275	0.783191
51.8595	46.1697	43.1465	57.4544	48.1738	70.949	28.2529	57.6535	36.2353	17.1878	35.5237	28.3964	73.1572	47.3689	35.2362	59.953	27.1847	84.0459	37.0303	12.7282	28.6313	18.3084	10.8546	0.236496	38.1537	14.2595	34.6181	21.6367	50.7085	15.8322	26.559	48.7071	26.4598	39.8417	14.0888	144.776	70.9969	87.1054	66.3369	20.3432	41.9603	48.304	38.1389	24.3388	38.7518	59.2289	47.1211	84.6202	100.556	0.644226
51.9594	40.5398	44.1197	63.1919	43.3426	65.0168	24.9964	54.5413	33.4127	20.4448	38.1715	25.4998	75.1356	44.8814	34.2845	62.0829	26.0047	75.0168	35.1912	11.6902	26.5993	18.6936	16.6624	0.193356	35.3828	13.7414	32.4041	17.8291	48.0992	17.7234	23.93	48.9902	31.9303	37.1607	15.5089	161.125	65.5257	95.6202	73.1173	19.7643	48.6459	54.7326	38.3971	22.1574	46.0637	52.7275	42.1241	80.4063	103.401	7.90961
52.0594	48.8236	42.7637	65.24	38.6939	67.8602	22.0571	50.4698	30.09	21.6754	38.8406	22.6227	73.6655	41.7434	32.0603	59.5675	24.1133	94.264	32.4786	10.5604	24.8372	17.9422	17.9431	0.158033	38.4355	14.0373	29.0545	18.2549	43.934	17.1395	21.3168	47.3303	34.1585	36.5903	15.9205	170.903	59.8519	98.4854	74.6394	18.2617	49.2782	55.7826	36.3395	20.0308	45.8529	46.2406	37.9367	76.1568	112.672	12.396
52.1593	49.0158	40.3057	64.7596	34.3625	72.8935	19.4233	46.0185	26.7172	21.6546	38.3515	19.9026	74.9083	56.5842	31.5623	54.9179	21.8723	100.313	29.37	11.165	22.2904	16.6184	17.0609	0.129085	38.9042	13.3389	25.4844	16.9214	39.3373	19.364	18.8484	44.5154	34.3761	34.4699	15.694	174.032	69.1676	97.6332	72.7849	16.357	48.674	57.7557	33.405	18.0081	42.4645	40.9213	35.3255	79.7288	110.522	13.9048
52.2592	66.6937	48.0469	62.6013	30.4062	73.5789	17.0767	41.5357	23.5165	32.5975	37.6691	23.4171	72.9795	77.7272	29.7405	49.4883	19.5186	97.8924	26.1686	10.9779	19.5037	15.0549	23.404	0.105424	37.6901	11.6792	22.0905	16.078	34.8358	18.7869	16.5846	41.0822	36.313	45.3791	15.078	170.892	73.0258	94.41	68.8695	16.536	48.4135	56.1677	30.2603	30.2921	46.4543	43.7905	32.0953	76.4735	103.647	13.7727
52.3591	69.6376	49.8927	59.3854	26.8389	79.4441	21.6946	37.2226	20.5858	79.9369	36.0804	26.9188	76.9459	86.8521	27.2162	43.9875	17.2021	91.106	24.1343	11.6062	16.7754	13.4424	28.9414	0.086165	35.4388	9.82066	19.0244	21.1265	30.658	17.165	19.0481	37.3899	36.2862	47.5873	14.466	163.57	80.7547	89.748	70.7034	15.6349	45.6149	52.6585	27.2033	37.1998	44.8054	42.9321	28.7132	80.4013	93.523	12.7992
52.4591	66.8763	48.7301	56.6399	23.6495	80.4188	35.5023	33.1877	17.9573	122.978	33.9235	27.4603	76.672	88.7545	24.3943	38.7672	15.0127	82.3807	25.7878	11.4116	15.3351	11.8862	29.0968	6.75079	32.6073	10.5403	16.3243	30.2779	31.2269	15.2582	28.2003	33.673	62.5895	46.0583	14.5184	153.616	82.5809	84.287	85.4097	14.2089	41.7121	48.237	24.3564	61.325	40.8819	40.0796	25.4312	102.845	90.7047	11.4535
52.559	61.1932	46.1202	53.2058	20.8142	78.4292	42.5949	29.4816	15.6294	184.155	31.4444	26.3597	73.7164	86.454	21.5309	37.7858	12.9995	73.1137	25.5895	10.7654	18.8654	14.7074	26.7922	9.41332	31.5532	13.4635	13.9784	32.2273	34.2223	13.3825	39.4328	30.0794	76.2696	43.0517	14.1105	146.55	89.6206	78.4611	91.4757	12.5881	44.8051	43.5108	21.7605	74.8325	42.7171	39.1026	43.6165	122.337	83.5363	10.0035
52.6589	54.6628	42.8996	49.4092	26.8107	74.7255	45.3143	33.7037	13.5836	214.238	28.8193	24.4191	69.1657	81.8381	21.7924	35.1376	11.1846	66.0864	24.2957	9.89624	19.4582	15.4705	23.5572	9.96365	41.9061	13.1917	22.5245	30.4632	33.4162	11.6587	43.2012	26.6974	87.7623	39.5844	13.4293	153.175	90.7102	73.5637	91.8555	10.9607	43.8682	38.834	34.2434	81.0721	41.2391	45.5401	51.591	123.916	85.0248	8.59454
52.7588	48.2165	39.5099	45.4781	40.5461	70.1123	45.2575	34.7144	11.7949	281.884	26.1726	22.119	63.7676	76.0747	42.0373	31.8237	9.57279	58.6353	27.2934	8.94261	18.4872	17.9633	20.1632	9.46448	46.941	25.4396	24.3863	27.0186	30.9701	16.8949	46.4714	23.575	97.4943	36.1036	12.5992	153.051	88.1349	85.5959	97.1279	9.4282	41.9476	34.4029	37.8159	82.4367	37.6449	46.5393	58.1283	132.581	103.363	7.29947
52.8587	42.2413	36.1776	41.5688	46.0592	65.1013	43.506	33.8397	10.2365	312.428	23.5901	26.4318	58.0275	69.8753	52.0973	28.3735	8.15755	51.3775	27.8262	7.98645	18.9332	19.3799	16.9739	8.50283	48.3541	27.5269	23.3312	24.808	48.8084	18.3493	52.688	20.733	114.802	32.7962	11.7022	161.423	83.4183	91.0021	96.795	8.03913	56.0564	30.3156	37.2132	80.6112	33.411	44.5042	58.4634	144.305	109.033	6.14843
52.9587	36.8684	33.0129	37.7846	46.8714	60.0122	40.785	31.9197	9.09433	398.468	21.1282	27.4405	52.337	63.6631	55.5891	26.7328	6.92616	49.968	26.8651	7.07439	17.9205	19.1487	14.1382	7.39428	47.3796	25.4671	23.6789	21.6214	54.2319	17.5485	53.162	18.1745	121.402	29.7312	10.791	162.24	86.2499	91.992	92.9357	6.81089	59.9602	29.1625	34.8538	76.8048	29.2101	40.9201	55.5467	163.022	105.207	5.14769
53.0586	32.1123	30.0635	34.1901	45.1061	55.0391	37.5748	29.4799	11.5414	435.932	18.8218	26.5959	51.0373	57.6801	54.9898	30.1923	5.86254	46.4083	25.8185	6.23081	16.2172	18.0438	14.4257	9.62071	44.9051	22.0178	22.0478	30.9094	53.2555	34.5656	50.633	15.8914	121.386	38.8466	9.89888	157.88	91.9725	90.1102	87.7052	5.74325	58.5892	43.6995	38.9181	71.8465	27.3876	36.6862	51.089	161.711	98.7802	4.29065
53.1585	39.8524	34.3233	30.8229	42.0316	50.2944	44.4624	26.8459	17.9561	443.122	16.6899	24.7835	48.3606	52.0561	51.9762	30.1574	4.94934	41.9072	24.0084	5.46568	14.2674	16.5265	13.3788	9.94782	41.5611	18.3905	22.9507	32.8726	49.4942	38.5996	46.6785	13.8678	117.416	40.6437	9.04586	150.121	92.1747	86.43	89.9779	4.82627	54.6785	62.0056	38.4635	66.3083	24.6433	64.6564	46.0635	151.081	103.173	3.56446
53.2584	40.4214	35.0116	27.7006	38.3946	45.8381	46.9855	24.2091	20.0301	432.01	14.7401	22.5353	44.9068	46.8511	47.6663	28.4108	4.16917	37.1775	21.8269	4.77989	20.079	16.3881	11.8107	10.0419	48.8213	17.5825	21.6048	31.0607	59.5396	41.1283	42.1906	13.7896	111.213	39.3008	8.24301	140.279	89.0056	81.6919	99.7001	4.04558	49.724	69.371	36.0964	60.578	23.033	76.389	41.0074	136.734	99.0387	16.2748
53.3583	37.9295	33.8949	26.3828	34.6244	55.9697	46.7454	49.1133	38.7249	410.368	12.9727	20.1637	57.1586	42.0838	42.7904	35.7112	3.50543	37.3171	19.5246	4.81211	25.6376	15.4755	17.4725	9.32005	51.5951	15.4387	23.8896	34.7947	60.2867	39.0497	52.9066	13.2274	103.877	36.7194	7.49559	148.473	83.895	79.8679	102.08	3.38536	44.5254	70.2627	38.4669	63.0126	25.0688	78.5767	36.2025	121.53	106.843	21.7865
53.4583	34.316	31.9269	29.1506	30.9591	60.2533	44.8254	61.348	45.5618	383.199	11.3821	17.8452	62.862	40.3986	37.8119	43.4813	2.94272	35.294	21.7644	4.60279	29.0619	14.1924	19.6005	8.26419	51.3712	13.0015	29.0012	33.6928	56.8526	35.3369	59.0895	12.3831	96.1041	33.7549	6.80516	149.562	77.7837	76.505	99.7333	2.82967	39.4928	67.4857	37.3125	62.5178	24.129	75.415	31.7831	106.867	104.283	23.2085
53.5582	30.474	29.6174	42.1108	27.5224	65.5213	41.9517	71.7311	46.2304	353.678	10.2067	15.6733	64.2017	39.8159	33.0125	44.7989	2.46709	52.9606	22.101	4.87533	28.9296	12.775	18.9681	7.12966	49.2252	10.7046	28.9506	30.3014	51.7738	31.2658	59.2118	12.5404	88.3227	30.7834	6.17085	145.771	86.1282	72.2425	94.4919	2.36387	41.6434	62.783	34.7119	60.1559	21.9938	69.4987	27.7985	93.3658	96.4019	22.4194
53.6581	26.7951	27.2342	51.2862	53.7823	66.5816	38.604	74.6847	43.8592	334.839	9.10233	13.6918	65.5493	37.9611	32.8006	42.876	2.06605	59.3726	21.2874	4.79901	26.9599	13.3364	17.1322	6.04432	51.3094	19.1175	26.7589	26.0686	46.281	27.3588	56.184	12.1718	80.7905	29.9362	5.59047	138.767	95.7826	71.0917	87.6202	1.97426	40.4135	64.946	31.6386	56.6711	30.5234	62.4017	24.2512	93.4752	103.503	20.537
53.758	41.5777	24.9135	55.9626	65.4407	69.3554	35.8916	73.2507	52.2511	311.967	8.07952	16.7361	64.0265	35.4491	31.0899	39.4739	1.72863	71.7515	19.8256	4.53173	24.1658	12.954	14.8988	5.06534	50.6521	20.38	23.842	21.9663	44.7099	23.8067	51.6801	11.4885	73.653	28.043	5.06108	129.782	102.047	68.4024	79.9784	1.64841	42.7621	63.1301	28.5362	52.5784	31.9472	55.0519	21.1199	90.8291	100.78	18.2121
53.858	44.9985	22.7206	57.5025	68.6663	68.7974	32.8725	69.3587	53.2863	287.483	7.14303	21.8307	60.7369	32.6568	28.5667	37.6768	1.44528	74.2984	27.789	4.17024	26.8497	12.0831	14.9644	10.1909	48.2544	18.7455	23.0365	26.4623	53.9384	20.6569	46.6457	10.6344	66.9843	27.3786	4.5793	119.72	102.219	64.796	72.1385	1.3759	41.5684	59.1691	25.5966	48.2283	36.7544	47.9712	44.9542	83.9616	102.812	24.8161
53.9579	43.3994	20.6826	56.9043	67.1861	69.817	47.0983	64.2194	50.6814	262.89	6.29345	23.4998	56.4453	29.8105	25.6802	34.6339	1.20772	71.478	31.2608	3.77288	26.4785	15.9314	13.7727	11.8566	44.8287	21.0983	28.5989	26.4404	54.6725	17.898	41.5991	9.70572	60.8135	26.3177	4.14158	116.767	98.6728	64.168	64.469	1.14811	38.6846	63.0761	22.8923	44.2328	40.8912	42.008	55.0062	75.538	97.451	30.8562
54.0578	39.7926	18.8066	54.8954	63.2313	68.1931	54.0068	58.5797	46.4576	255.706	5.52852	23.2157	51.6732	27.0418	31.3277	38.948	1.00886	73.5946	31.8954	3.37397	24.5457	17.1834	12.1065	13.8744	40.8747	19.8107	33.5463	24.194	51.5835	15.4962	36.8095	8.7657	55.1417	24.5216	3.74437	111.214	92.988	62.0056	57.1961	0.957549	35.1218	62.3241	20.4413	40.2163	39.705	36.4106	57.3389	86.4423	88.5166	31.9557
54.1577	35.5834	19.9128	52.0009	64.3299	65.036	56.181	52.8891	41.6924	242.535	4.84409	21.8805	46.7692	24.4232	39.0484	38.8296	0.842631	70.5849	30.8094	2.99274	27.8978	16.9755	12.4071	13.7763	36.7349	17.2492	33.0866	21.2759	55.7916	13.4117	45.0927	7.85415	49.9533	22.5117	3.38425	104.055	86.2031	58.9142	67.1988	0.796084	40.2409	58.9963	18.2367	36.3161	36.3451	31.3241	55.521	86.2061	78.2512	30.4248
54.2576	41.8108	19.6328	48.5963	74.7105	61.0605	55.379	55.1892	38.6559	233.833	4.23485	20.0398	53.9312	21.9904	41.7735	45.7066	0.703848	80.5943	28.7477	2.63892	27.8047	15.9937	13.8769	12.6767	42.1707	32.7665	36.0974	18.0391	54.8559	11.6053	47.0345	6.99463	45.2231	21.1686	3.0579	96.018	99.1038	55.3091	70.9801	1.29828	40.5601	54.3799	16.2618	32.6172	32.3044	29.6011	52.6255	80.7559	84.3613	27.6323
54.3576	42.9035	22.801	44.9467	76.7994	61.2277	52.7885	54.9583	40.5051	220.517	3.69492	18.0164	56.5816	19.757	41.7036	46.4583	0.588108	87.3594	31.1908	2.31643	25.9292	14.6462	13.4125	11.1837	50.275	35.3552	34.642	14.919	51.0129	10.0411	45.586	6.19954	40.9213	19.52	2.76224	103.493	124.196	51.4716	70.6914	1.48812	38.4819	49.2565	14.4969	29.168	28.2656	38.7347	92.4357	73.196	83.2293	34.7477
54.4575	57.1079	23.4263	41.2362	74.3082	72.3457	49.2034	53.0933	39.0419	204.912	3.21821	20.1916	56.2112	17.7229	39.6478	44.1628	0.491675	86.0458	36.5698	2.0261	23.2518	13.1709	12.1064	9.61722	53.5371	32.865	31.4403	15.9487	46.1174	8.68731	42.4544	5.47377	37.0159	17.8291	2.4945	105.454	135.052	47.5889	74.1032	1.49896	35.3301	57.4267	12.9218	25.9923	24.5181	41.5883	214.255	65.1141	77.421	36.1488
54.5574	59.2355	22.7613	50.4254	69.4632	76.6983	45.1463	49.798	36.0525	189.038	2.79864	20.3505	53.9367	15.8805	36.5053	40.5046	0.411382	80.5132	38.0979	1.76665	20.3341	12.5305	19.2591	8.13554	53.5528	28.4787	27.7531	15.1076	54.1581	7.51592	47.9982	4.81753	33.4748	16.2075	2.2521	103.596	136.844	43.7832	73.4628	1.41305	36.6323	59.3258	11.5177	23.097	21.1638	40.8437	299.638	65.8827	69.5031	34.4997
54.6573	71.0089	21.4822	55.1357	65.6558	76.8539	40.9548	45.8199	32.495	173.001	2.43031	26.248	50.5361	14.2184	32.8655	36.3878	0.34458	73.0494	37.2597	1.53635	17.8411	13.6462	20.9393	6.80743	51.4761	23.816	24.1402	13.4158	55.5615	6.50266	48.3672	4.22818	30.2669	21.5741	2.03282	99.1882	133.048	50.9833	70.286	42.0672	35.259	57.6227	10.2667	20.4775	18.2177	38.1696	349.552	65.7443	60.965	31.3795
54.7573	71.1727	29.2775	56.7206	81.402	74.4875	36.8402	41.6167	35.2959	157.425	2.10765	28.1299	46.5439	12.723	29.1043	42.7594	0.289029	68.2116	35.0493	1.33326	18.1736	13.5465	19.994	5.65397	48.1305	20.7641	20.8287	13.3619	55.8226	5.62625	46.0334	3.70159	27.3628	22.6989	1.83463	125.052	125.983	60.4911	67.9234	138.105	40.4603	53.9807	9.21417	18.1224	15.6568	34.587	372.225	61.6064	52.6334	38.7015
54.8572	66.4324	31.9342	62.3709	86.0836	70.6844	32.9287	37.4603	57.8083	142.664	1.82542	27.726	42.3211	18.0957	25.4523	43.4325	0.242859	61.8076	32.122	1.15556	27.3257	21.7007	18.4497	4.67181	44.0955	17.421	46.9831	23.5523	53.3261	4.86816	42.42	5.20077	24.7347	21.9995	1.65566	152.31	136.284	77.3472	66.9672	181.113	40.8086	49.4223	8.24422	16.0155	20.422	30.7055	364.362	55.8473	44.9324	39.9504
54.9571	59.9457	31.9248	64.3791	84.5697	66.1414	29.2898	33.5053	65.3892	128.903	1.57882	26.0959	46.447	20.4765	22.0417	48.8231	0.2045	54.9314	30.7668	1.00208	30.2808	24.9737	16.2414	6.82079	46.4445	14.3135	55.5433	26.5823	61.5044	4.21233	42.023	12.3048	22.3571	20.5764	1.49429	167.209	137.693	87.816	63.8331	193.171	49.8876	44.5629	12.2316	14.1383	20.9755	31.5044	340.993	49.6841	38.0471	37.9726
55.057	53.1615	30.5901	63.8972	79.7794	61.3001	25.9554	33.8887	65.2629	116.217	1.36351	23.8797	50.5653	21.0548	18.9398	63.2288	0.17263	48.1907	28.5457	0.871919	29.8249	25.4536	13.9115	7.32437	46.1407	11.6207	54.936	25.8278	61.2991	3.6448	48.8058	28.5633	20.2067	18.9251	1.34891	172.303	133.636	92.1558	62.5329	187.954	51.638	39.7615	16.9776	12.4711	19.7017	35.0294	310.776	43.713	32.0243	34.4541
55.1569	46.7103	28.6519	61.7655	73.4425	56.4348	22.9336	32.6888	61.3942	154.55	1.1756	21.4565	51.345	20.58	16.172	66.6686	0.146136	58.9825	25.9106	0.888945	27.6283	24.4064	11.7165	7.00483	44.1958	9.80808	50.5648	27.2735	65.6296	3.15353	49.7826	37.6727	18.262	17.2636	1.21809	170.554	134.049	92.4282	77.3152	173.815	49.6587	60.9117	18.0526	10.9939	27.0658	44.7565	278.586	45.5572	37.3484	30.3692
55.2569	40.8353	26.4946	58.5919	66.5659	51.7107	20.2171	30.6304	55.9303	172.039	1.01162	19.0435	49.9771	19.5206	13.7376	64.5326	0.124067	61.4022	25.1061	0.860544	24.6725	22.5915	11.8923	6.31719	48.9135	8.08543	44.9571	42.7131	72.9666	2.72813	47.6904	41.9645	16.5034	15.6835	1.10046	164.955	134.539	90.0727	83.7304	155.759	45.9396	69.922	17.4933	9.68729	28.2443	47.6009	247.914	43.5994	54.0404	33.1187
55.3568	35.6001	30.8573	54.8118	59.72	47.2224	17.7903	28.1656	50.009	182.352	0.868545	16.7586	47.2956	18.1674	11.62	59.7844	0.10562	59.2379	23.4734	0.806853	21.5167	20.4571	12.1856	5.50654	50.0379	25.1678	39.2562	47.4139	71.6708	2.3597	44.1156	43.079	14.913	15.7005	0.994708	156.356	133.623	86.0892	84.6238	136.701	48.1142	71.7107	16.2647	8.53266	26.7123	46.5174	218.81	39.9781	59.4855	32.3672
55.4567	30.9883	31.7415	53.9985	53.2126	43.0189	15.6324	25.5707	44.2108	182.166	0.743699	14.6595	47.6356	49.3225	14.4256	54.0272	0.0901291	54.7597	34.3631	1.57739	18.4646	18.2615	11.3243	10.7773	49.9248	29.1532	33.9441	45.7217	68.6224	4.44896	46.3918	42.1624	13.4748	14.8997	0.899671	145.751	128.293	81.2345	81.998	118.256	47.7571	69.3698	16.0873	7.51291	24.14	64.6245	192.063	35.8006	58.6419	29.8519
55.5566	26.9506	30.859	51.925	47.1949	39.1206	22.2494	23.01	43.6624	175.723	0.634754	15.8621	47.4635	65.2575	15.404	48.1054	0.0770485	49.3036	39.2775	1.93473	20.2995	19.498	13.2648	12.4674	55.5313	27.6581	44.2107	41.0226	62.9798	4.92894	45.1506	40.0082	12.174	19.4241	0.814239	139.477	120.463	81.2143	77.2494	101.254	50.2681	64.8243	15.1015	6.61223	21.3111	70.9564	175.652	63.6086	62.3103	26.5883
55.6566	25.6726	29.1344	59.0713	51.5934	51.6388	25.4499	20.5762	40.8486	165.774	0.539677	15.7111	45.6323	71.8772	15.2439	42.4424	0.0659421	46.9954	40.4047	2.04237	23.4214	19.239	13.0644	12.3207	56.9739	24.1991	46.8507	35.2392	72.9604	4.74904	42.1499	37.1598	10.9977	20.3088	0.737296	130.969	111.389	78.9772	71.3394	86.0501	48.7408	59.2556	13.8249	23.7137	18.5768	70.4873	168.072	72.7195	60.3503	25.8553
55.7565	23.3992	27.063	62.1718	51.5438	57.4939	26.4408	18.3172	37.0965	179.691	0.456747	14.8296	42.8144	72.9157	14.4117	37.231	0.0564516	48.1317	41.3712	2.00402	23.5029	18.1154	14.2605	11.3092	55.6795	20.3408	45.3126	40.5362	72.8402	4.32661	44.3974	36.4956	9.93425	19.6322	0.667912	125.327	101.881	75.3731	64.9186	83.2689	45.2956	53.373	12.496	33.9345	27.8313	71.0425	155.23	72.4904	55.5365	29.4141
55.8564	38.4948	24.9053	62.4819	49.0936	65.8593	32.5036	16.2533	33.1069	181.745	0.384499	13.5946	56.9595	70.7223	17.4911	41.9032	0.0483184	62.9869	40.0484	3.73247	22.0008	16.5827	13.6403	9.96268	52.6745	16.7299	41.2764	39.7193	68.2363	3.8414	48.5719	36.7385	8.97318	18.3403	0.605259	122.827	103.405	71.8441	81.8206	83.4664	41.0898	47.5889	11.2196	39.3965	34.0161	72.0465	165.834	67.8918	70.2989	29.3235
55.9563	42.2559	22.7947	60.9193	45.4617	68.7686	45.9639	14.3877	31.9981	176.654	0.32168	12.2294	63.8722	89.5164	18.4849	41.7919	0.0413364	67.3412	37.4213	4.52258	22.4411	14.9067	12.2448	8.55919	48.6862	25.7455	36.505	35.9589	65.921	7.20444	61.9382	37.0004	8.10507	16.8587	0.548552	119.826	114.703	70.1056	89.4064	78.5316	38.0048	42.1291	10.2495	41.62	34.1943	91.7625	162.594	61.5279	73.706	27.7704
56.0562	65.7104	20.7956	58.1501	46.1417	68.3124	52.4473	18.6673	29.9866	213.813	0.267225	13.7529	66.4586	96.8465	18.185	39.3409	0.0353753	65.8715	34.1372	4.75251	21.1949	13.2386	10.6107	7.23574	44.2208	27.2727	35.389	31.7294	65.2654	11.4047	65.6376	35.7774	7.32134	15.3742	0.497045	114.144	117.492	67.0666	90.8244	71.1509	43.1785	37.1053	9.25407	41.6886	31.8106	97.4699	152.306	69.1232	70.8943	25.1408
56.1562	71.1553	18.9354	54.6532	47.3506	66.4967	54.4202	20.3412	36.9706	281.494	0.220221	13.8844	68.0607	97.5873	17.1264	39.4552	0.0303329	61.3898	30.6122	4.66006	19.1553	11.6603	9.00143	6.05161	39.6223	25.0227	32.2724	26.9629	60.8965	48.2691	70.5895	33.6703	6.61405	13.9649	0.450165	106.808	114.995	63.2735	88.295	62.9083	47.6616	33.5755	8.30384	40.3698	28.5111	95.1876	220.796	68.4071	64.9697	34.0495
56.2561	68.6418	17.2219	50.7694	56.193	66.5518	53.5612	20.4496	38.212	312.074	0.179858	13.25	66.6085	94.2827	15.6659	37.249	3.88772	55.559	27.1058	4.39283	16.8378	10.2114	16.4064	5.02444	36.5058	31.4052	28.5581	22.3348	57.6122	58.9878	69.4732	31.0887	5.97578	12.6594	0.407423	108.623	109.367	59.099	85.0826	54.7027	47.2563	30.0318	12.0807	42.9874	25.0602	88.6555	303.333	92.2554	57.7698	36.4248
56.356	62.9437	15.6528	52.4821	58.3272	64.454	51.0034	19.6551	36.5869	319.464	0.145424	12.2303	63.27	88.7905	14.0358	40.8481	6.0701	63.9542	23.7714	4.04098	14.5285	8.9072	18.4343	4.15061	41.1612	30.6027	24.874	18.166	52.5525	58.7607	70.9415	33.3349	7.27111	11.4648	0.368371	106.569	102.031	54.7933	79.846	47.0124	44.4492	47.4853	13.0176	43.2653	21.7929	86.9639	330.333	97.7346	50.346	35.2608
56.4559	56.2886	14.2209	52.1401	56.7373	61.1322	47.5042	18.5363	36.9626	312.767	0.116283	11.0525	58.8553	82.2566	12.3831	42.8089	7.13072	64.821	20.6926	3.65842	12.3753	7.74842	17.8516	3.41668	42.5555	27.1048	30.2584	26.8124	47.0195	54.3021	68.9631	33.4919	10.745	10.3785	0.332614	101.939	93.9163	50.5209	100.074	40.062	42.35	62.3835	12.6837	42.0295	21.6707	81.2119	326.943	94.2525	43.2685	36.9511
56.5559	49.6796	12.9169	53.1553	53.2103	67.1422	43.562	27.3846	34.9893	297.903	0.0918462	15.784	53.9176	75.3766	10.7968	41.316	12.3407	61.6393	19.4763	3.27627	18.2245	13.2795	16.1293	2.80558	41.7944	22.9289	30.2275	28.8059	57.9382	48.5329	64.3371	32.3349	12.4705	11.4441	0.299883	95.6934	106.331	46.3862	109.07	33.9269	39.3391	73.4076	11.8238	39.8609	29.5457	75.2332	307.886	86.7803	60.8601	38.9794
56.6558	49.2862	11.7308	52.3279	67.1517	69.4979	39.4985	38.2608	37.8152	278.685	0.0715705	17.5626	48.8271	78.2726	9.32667	53.6678	14.9691	68.5327	19.5932	2.91153	21.0441	15.573	17.8872	5.2855	40.8861	18.9256	27.9487	27.3527	59.2478	42.6845	58.5793	30.3987	13.095	11.3003	0.269903	88.5335	113.859	42.4527	110.638	49.3501	50.3142	76.1612	10.787	37.1634	33.8577	67.7839	281.668	77.8988	66.3539	37.4678
56.7557	45.7896	10.6528	50.2929	72.4448	68.6856	35.5151	44.8335	36.9842	295.478	0.0549497	17.6398	48.5087	76.9386	7.99703	56.6486	24.7454	68.345	18.7636	2.57253	21.9992	17.2959	24.1117	6.0644	38.7063	15.4061	32.212	24.3241	56.1287	37.2405	52.5352	28.0468	13.0412	10.6587	0.242446	80.9658	114.381	47.6995	107.456	54.6164	57.4969	74.1522	25.7402	37.0584	35.9552	59.9426	253.103	89.8733	86.8386	43.2106
56.8556	41.2216	9.67341	47.5087	71.8974	65.9985	31.7317	46.7272	34.4224	295.224	0.0415172	16.7851	53.2366	73.2359	6.8154	61.9785	29.6057	65.4738	29.2173	2.26262	21.0496	17.3353	24.9737	5.9727	40.9376	12.4403	32.3576	28.2052	51.2353	32.3584	60.7676	25.5226	12.5842	9.84305	0.217286	77.2227	110.614	49.772	101.396	54.1342	58.7225	69.5681	30.6997	42.1976	34.2591	52.3216	224.825	89.9292	92.2365	46.195
56.9555	36.5106	8.78384	49.9262	68.2211	62.273	28.2144	45.8563	31.1682	284.812	0.0308235	15.4654	54.3064	68.3195	5.77924	61.0386	31.2432	70.8487	34.1082	4.538	20.0099	16.4672	23.3271	5.47286	43.3612	16.4863	29.9917	27.733	60.8304	28.0575	67.7897	22.9848	11.9014	9.77553	0.194335	92.604	104.368	49.7431	93.7469	56.4395	56.0912	68.8349	33.7836	44.1223	31.075	45.2443	198.19	84.3877	89.3181	44.7038
57.0555	32.0578	11.7007	50.1268	65.8635	71.1478	24.9934	43.4353	31.2117	268.705	0.0224847	13.959	53.0153	62.8967	4.88005	57.0775	30.8376	69.7246	35.4584	5.59775	21.0901	15.1556	20.6741	4.81663	43.2316	16.3341	28.38	25.9714	61.2968	24.302	67.8932	20.5335	11.106	9.24427	0.173505	103.11	111.28	52.6533	91.4347	54.2641	51.6923	65.2138	33.1979	43.9171	27.4884	62.5382	173.822	85.8902	82.1842	40.9933
57.1554	34.6241	12.6636	48.8408	61.4928	77.3415	22.0761	40.226	29.4123	249.763	0.0161038	12.4273	50.2724	57.3911	4.10625	51.8617	29.2017	75.6163	34.6358	5.92828	20.2636	16.2867	17.7799	4.13598	41.4629	26.3263	25.5819	27.2843	57.6748	21.0373	64.4465	23.6927	10.2695	8.54684	0.154661	107.151	111.519	53.0853	122.599	49.8243	46.6598	60.1434	31.0713	42.3491	23.9889	68.5408	151.924	81.2765	73.4324	36.3773
57.2553	39.7174	12.6143	46.5981	56.2404	78.5818	19.4555	38.6189	34.7611	229.788	0.0112748	10.9595	56.1514	52.0487	3.44488	49.4516	26.8877	75.6629	32.5555	5.83566	18.5004	16.0596	15.0124	3.49564	38.7077	27.4489	22.5006	25.6245	52.4612	18.2057	59.2947	25.7188	9.43552	7.81597	0.137744	106.659	107.681	51.9097	137.652	44.442	41.5912	54.4962	34.839	39.9564	20.7781	72.4231	133.785	74.0772	64.2075	31.5961
57.3552	39.1802	12.063	43.7802	50.7586	76.8117	22.9314	38.3409	35.3358	209.891	0.00761285	15.0554	58.9915	47.0036	2.88347	53.6555	24.2634	71.437	29.8205	5.51086	16.3664	24.4984	12.5286	12.4223	35.4248	29.3448	30.0559	22.6403	50.2547	15.7525	56.0862	26.024	8.63001	7.10865	0.122739	103.091	101.497	49.7313	141.965	38.8808	36.7858	48.7926	34.4873	37.1118	17.9207	70.5311	121.765	66.1104	70.773	31.9949
57.4552	36.3062	11.2847	52.4542	45.4106	73.2926	24.1863	36.575	33.5542	190.731	0.00478801	16.5236	72.2955	42.3214	7.0886	63.1029	21.5676	65.1783	26.8201	5.0716	14.1803	27.7806	10.3768	15.73	41.373	27.0215	30.9411	23.9559	58.9043	13.6286	51.4943	25.2406	7.86763	6.44733	0.109569	97.5326	104.077	52.9773	139.335	33.5597	32.6756	43.319	32.3889	34.0697	36.4463	78.6758	109.058	96.4341	78.331	34.4926
57.5551	42.5131	10.4256	56.7636	64.0526	68.8366	24.036	34.0293	30.7301	172.678	0.00255938	16.484	78.1178	38.0259	9.2569	64.1179	18.9495	58.3923	25.892	4.58904	12.1118	28.1213	8.55203	16.1049	48.4784	23.3085	28.9887	22.5788	60.4924	11.7905	46.4247	23.8047	7.15595	5.83891	0.0981518	100.749	101.932	53.9227	132.421	28.6883	28.838	40.7664	29.6598	30.9996	41.6871	78.7715	99.9323	104.695	77.4256	59.6518
57.655	49.6929	9.56196	58.9651	74.76	75.7053	26.103	31.1427	27.5635	155.911	0.000771346	15.6241	78.9795	34.1157	10.1035	60.939	16.4967	51.5062	24.1487	4.10491	12.1606	26.8628	8.83295	15.0522	51.1654	19.4446	26.0038	19.9913	57.4191	19.8159	48.3472	22.014	6.49741	5.28356	7.73042	99.8898	107.995	53.0566	123.063	24.3512	25.3473	37.4343	26.8145	36.2806	40.9124	74.4531	105.811	102.089	72.1011	68.7589
57.7549	50.8831	8.73203	58.766	79.9576	80.3517	41.133	28.1816	28.229	142.871	1.18229	15.4049	76.6612	30.5754	10.12	55.8851	14.2553	51.894	21.9997	3.64258	22.5722	24.809	8.24116	13.3991	50.9019	22.2313	32.8472	20.0887	72.3021	21.4569	55.9366	20.0679	5.89171	4.77868	12.2315	96.2754	107.833	59.7558	112.514	42.2415	38.4576	33.8212	24.0799	50.0935	37.6821	67.9565	115.929	97.5092	64.7731	68.9553
57.8548	47.9462	7.95357	56.9687	79.0055	80.5658	48.7593	40.6551	31.221	130.13	1.95189	16.3402	72.4084	27.3818	9.64057	62.695	12.2439	49.1848	20.5322	3.21414	26.4951	22.4332	7.30109	11.5861	48.7482	24.7542	36.7719	19.205	74.4027	20.4976	60.5554	18.0975	5.33589	4.32073	20.1709	105.814	103.883	69.9958	101.614	49.2557	42.8386	30.2196	30.6078	57.3379	33.6001	76.7829	115.075	90.1238	56.8441	65.0361
57.9548	43.4681	7.23337	58.8494	74.776	78.1148	51.5711	46.1104	30.8554	120.289	2.4183	16.0196	67.743	25.2574	15.2245	62.4396	10.4637	58.7218	18.7142	2.82468	26.7928	31.7358	12.9003	9.83572	45.461	23.1517	35.6455	22.7942	81.4005	25.6766	59.7898	16.1857	5.92354	3.90589	24.4854	109.112	97.7652	74.6754	97.8708	53.0574	42.6492	26.7925	31.6786	60.1216	29.4503	77.3568	108.544	91.9622	49.0935	64.2867
58.0547	38.643	6.57242	58.4389	68.975	79.5456	51.3337	47.3092	28.8774	110.24	2.66464	15.0303	62.324	23.0769	17.8229	58.7336	8.90482	69.6938	16.7715	2.47521	25.1889	35.1123	14.3951	8.24928	46.4027	20.1205	34.443	22.6356	79.4268	25.7766	56.2715	14.3821	6.07761	3.53043	26.4201	126.508	105.32	75.6449	91.82	53.3758	41.2087	23.6225	37.5263	59.9465	25.5703	73.3784	99.3979	98.36	41.922	59.6728
58.1546	53.3971	5.96885	56.5092	62.5979	82.0825	49.9027	46.0151	26.2303	100.416	2.75407	28.3102	56.6235	20.9474	18.5118	53.5475	7.55134	71.608	14.8442	2.16451	22.702	35.1284	13.9012	7.59155	45.2006	16.8525	43.0095	20.6438	73.5872	23.8974	51.5093	12.7138	6.3599	3.19088	28.2557	134.538	116.431	82.9021	112.505	50.3228	63.1003	31.9967	37.9146	57.8749	22.0839	68.3419	89.3723	95.2707	36.882	53.3612
58.2545	56.007	5.41933	53.6195	56.2097	80.9767	47.1353	43.3447	27.5961	91.066	2.73425	34.1147	59.9456	18.9283	18.0266	54.0749	6.38428	68.6017	19.7248	1.88998	26.396	33.3364	15.3392	12.7171	42.6646	13.8332	43.3441	20.6045	74.1237	21.3902	48.6753	15.4682	6.31779	2.88398	41.5728	135.938	119.044	85.3064	121.323	49.0958	70.4741	36.3449	35.9396	54.6512	19.0154	61.7908	79.4189	87.9206	35.6195	46.5855
58.3544	53.3221	4.92002	50.4293	60.9319	77.7215	43.6559	42.9911	26.6505	82.325	2.64078	35.5465	59.8798	17.0494	16.8644	51.2318	5.38364	64.3152	23.5191	1.64865	26.9331	30.6641	14.7417	14.1898	39.3683	11.2247	40.2332	18.8433	69.7317	21.6817	45.9699	16.6128	8.24839	2.60683	48.5746	132.771	116.386	84.5185	122.317	45.4748	70.2437	41.769	35.6189	50.7915	19.2046	54.7737	70.0303	79.0267	32.7222	40.0149
58.4544	48.5872	8.78994	57.605	60.6177	73.2814	46.0346	44.712	24.6354	81.1752	2.50006	34.5201	57.6658	15.3223	26.5839	52.8181	4.52971	65.3019	29.6315	1.43768	25.4419	27.6555	13.2671	13.8087	35.7107	16.5396	35.9238	16.3824	63.4225	20.1823	57.0794	16.7062	9.1324	2.35673	51.446	128.054	110.611	81.6956	118.332	40.7927	66.2562	42.8602	33.4693	46.6483	17.9705	47.8906	63.1106	69.9594	34.5727	57.7655
58.5543	43.3081	10.3483	60.7672	57.5975	68.2726	54.727	46.7023	22.2175	77.6682	2.33141	32.2051	54.1684	13.7481	31.1048	50.5666	3.80384	62.1578	31.9164	1.25444	22.9954	27.2198	11.5139	12.5732	43.5188	28.9495	32.8547	13.7849	56.655	21.8802	59.8616	16.138	9.36284	2.13106	51.6682	120.953	118.306	83.5633	123.001	35.8259	60.626	102.309	30.6566	42.4573	17.2974	61.8552	91.8446	61.3726	33.3875	68.9905
58.6542	38.1562	17.5549	61.1586	53.2578	63.0829	57.9638	46.0525	25.6152	72.8776	2.14875	37.9611	53.7989	12.3213	32.3036	59.0545	3.18884	56.9956	31.8149	2.40642	20.2139	25.5906	10.2586	11.0247	46.8516	31.3284	29.1158	11.3396	52.2473	20.9113	58.1795	15.1768	9.1956	6.01963	50.24	112.445	125.284	82.4782	121.31	31.007	54.4927	145.934	27.7183	38.3717	15.7675	66.0718	108.702	53.5434	30.6707	74.3709
58.7541	43.5124	20.4069	59.6878	48.4094	60.6406	57.7435	43.7503	25.7738	67.4886	1.96191	39.1706	51.6126	11.0334	31.461	59.831	2.66927	51.0517	30.2956	2.94021	17.4418	23.4028	8.8507	9.44496	50.1836	28.9854	25.379	24.4074	66.6002	18.9787	55.0395	14.0057	8.79621	10.8304	47.8314	103.234	130.427	80.8352	115.669	30.842	51.3149	163.573	24.8919	34.4867	13.9842	64.7152	111.742	46.5547	33.7731	83.3202
58.8541	42.8292	20.9744	57.0144	44.8683	70.6717	55.4185	45.1765	24.3474	61.9308	1.77762	39.0585	48.3522	9.87419	29.4402	56.7809	2.23144	45.3151	28.001	3.1027	17.1155	21.0265	17.8312	7.97052	50.3735	25.0601	28.3478	28.7826	68.8217	16.8158	50.5376	12.7474	8.27101	24.7271	44.8877	108.533	128.905	77.5635	107.747	28.8913	46.9114	165.828	22.2731	30.8574	12.2219	60.3811	115.379	40.3937	41.0122	82.4797
58.954	39.6469	20.382	53.6129	40.8456	74.4259	51.8953	44.1025	22.2332	56.4662	1.6003	37.0114	55.8167	8.83295	26.8131	52.0287	1.86338	50.7045	25.3493	3.05039	15.8215	18.6703	20.4593	6.65829	48.5321	20.9318	39.3829	29.4641	65.5101	14.7245	47.3243	11.4822	7.68771	29.2421	41.7016	108.858	123.375	73.3312	98.683	34.9954	42.1428	159.359	19.891	27.5109	10.5955	54.6564	259.648	35.003	42.2731	82.7034
59.0539	35.6264	19.2377	62.6732	36.7518	86.241	47.7733	48.9755	19.9077	51.248	1.43276	34.0127	58.5299	7.89922	25.5935	46.7145	1.55464	56.9531	22.606	4.11305	30.5481	17.09	19.9843	9.87619	45.4541	29.4496	41.0152	27.3088	59.9451	12.8168	46.1598	10.2603	7.08864	49.6668	38.4617	105.78	115.599	68.5954	89.2405	39.7381	49.5223	148.302	17.7449	24.4561	9.14378	48.4876	554.003	30.308	40.2931	77.3863
59.1538	47.5669	17.8667	66.95	32.8118	90.5667	43.4419	49.72	17.615	46.3586	1.27661	30.6474	58.1287	7.06285	26.9477	41.4294	1.29616	57.0748	19.9332	4.51678	36.1848	15.363	18.1371	11.2684	42.914	29.6766	38.6183	23.9381	69.0397	11.1227	43.1461	9.11191	6.49961	55.6172	35.2867	100.474	106.732	63.665	79.9168	39.874	50.4511	135.19	15.821	21.6895	7.87079	62.0302	785.86	26.2304	36.7225	69.5496
59.2537	50.4459	16.4403	67.9102	29.1402	90.5721	40.7682	48.064	24.8943	41.8355	1.1326	28.254	60.0844	6.31423	26.4529	37.2549	1.08005	58.5905	27.7396	4.53171	36.7327	18.27	15.8166	11.0715	48.4082	30.5825	34.7268	20.2534	68.7709	16.2214	39.3305	8.05273	5.93575	65.368	32.2484	93.8086	112.487	58.7445	79.8603	37.5388	48.1294	121.537	14.1012	19.1996	6.76522	66.0072	958.461	22.695	32.5339	63.9849
59.3537	48.2503	15.0459	66.6278	25.7861	87.6758	37.5877	45.0997	26.9836	37.6882	1.00075	25.5115	64.1426	8.35373	24.8772	39.7161	9.5805	67.9726	31.1193	4.32773	34.6031	18.8955	13.4703	10.1317	50.0599	27.7475	32.1526	16.7256	64.3555	16.994	35.2982	7.08927	5.40531	67.7645	29.3869	86.4203	118.487	53.9659	76.8178	34.0235	44.3237	108.218	12.5661	16.97	5.81029	64.5259	997.778	19.6329	30.3517	56.9001
59.4536	44.0644	13.7256	65.6061	22.7611	83.132	34.2179	41.5088	26.4257	33.9094	14.6462	34.5725	64.3916	15.8773	22.7322	38.6457	14.3436	69.1391	31.7049	4.01046	34.3281	18.262	11.3037	8.90914	49.1724	23.7609	28.6721	27.6311	58.3723	19.477	32.1329	6.22188	4.91212	78.9433	26.7217	87.4807	117.911	55.2846	72.1835	30.0895	59.967	98.1726	11.1969	14.9818	4.98787	64.5245	965.517	16.9828	27.2948	56.8554
59.5535	48.1044	35.835	63.0656	20.0564	77.7454	36.8994	37.7088	24.6122	30.4814	23.5038	37.7572	63.6317	46.1707	20.3512	40.2358	19.887	86.1516	30.5978	3.64458	31.9296	16.9842	10.8622	7.64513	46.6839	19.7441	25.0762	30.6686	52.0659	18.9914	28.8135	5.44704	5.91699	85.5039	24.2589	87.8196	113.347	54.6203	66.5389	26.169	64.415	115.871	9.97643	13.2146	4.28067	60.9511	897.637	14.6903	23.9664	53.0964
59.6534	54.4845	45.3369	63.1143	17.652	72.0257	38.4082	33.9481	22.2937	27.3818	36.6029	37.5752	60.8407	61.7351	17.9447	38.7085	22.379	90.351	28.5326	3.26874	28.5864	15.4254	13.9037	6.45796	43.2613	19.3748	21.702	32.0628	46.0097	17.3892	25.5876	4.75898	12.9804	94.09	21.9962	101.17	106.516	52.6968	60.4687	22.4925	63.0673	120.381	8.88936	11.6477	3.67283	57.8654	814.774	12.7077	20.7029	47.6607
59.7534	53.4916	48.1729	64.7027	15.5234	84.3834	37.8735	30.3674	19.8646	24.585	44.4346	35.5663	56.8619	68.2798	15.6398	35.7398	22.8942	87.6852	29.444	2.905	34.4954	13.7954	21.0805	5.39835	39.3704	17.214	21.9591	30.039	40.4429	15.4727	22.5858	4.15075	33.2517	92.8242	19.926	107.221	98.5464	50.0152	54.3592	19.1687	58.9201	123.269	7.92138	10.261	3.15051	52.9745	728.48	10.9932	33.1344	41.7135
59.8533	49.4583	47.5753	63.9315	24.1558	92.6769	45.3401	27.0401	17.5234	22.0653	48.4456	32.6636	52.2732	69.4154	13.5073	32.2344	22.1783	81.3427	41.9698	2.56526	45.6302	12.2108	22.623	7.86926	41.6567	14.5853	20.4195	26.5023	35.4412	13.5769	32.5151	3.61499	55.2334	87.5207	18.0377	108.107	90.1675	69.5473	48.4563	16.2343	53.6138	134.819	7.05924	9.03521	3.46975	47.5719	644.96	9.51042	37.6324	35.8921
59.9532	44.4161	45.2949	61.6055	36.6702	94.6844	48.1839	23.9976	15.3615	19.7975	49.7352	29.4211	47.464	67.4133	11.5808	40.7946	20.7425	73.4029	47.511	2.25504	48.4117	10.7322	21.4777	8.44664	49.388	12.0495	21.9543	35.0232	31.0027	11.8303	48.3996	3.14434	66.5705	80.8087	19.0226	105.445	81.8388	83.7412	42.9072	17.9689	48.0249	135.002	6.29101	7.95237	3.92753	41.9811	567.304	8.22822	37.6536	30.5184
60.0531	39.2894	42.2723	58.3068	41.7072	92.8572	48.0942	21.246	13.4131	17.7584	49.1334	26.1585	43.1691	63.693	11.1317	42.6538	18.9317	70.1438	48.6336	1.97594	46.6743	9.38691	19.2036	8.07696	52.443	9.81376	21.2913	51.8594	29.027	10.272	54.1109	2.73182	71.1754	73.8554	19.0571	100.442	73.8387	90.5914	37.7909	17.8116	42.6035	128.808	7.48785	6.9962	3.83879	45.9785	506.071	7.11942	35.3067	25.7297
60.153	34.4735	48.7242	60.4915	50.1735	88.7886	46.2149	18.7767	11.6823	15.9259	53.4452	23.0508	42.7996	68.3176	10.3255	41.1199	33.4921	64.472	47.07	3.58794	42.7052	8.18284	16.6018	7.28395	52.3672	7.92691	19.4199	55.7707	26.3349	28.2112	54.2473	19.452	71.6061	67.1594	18.5011	93.9933	66.3255	102.698	33.1401	16.652	37.5613	119.33	8.04381	12.2673	8.27352	45.6202	447.38	6.1603	38.8266	21.5586
60.253	30.1141	49.9007	60.2373	62.8145	83.5057	43.3131	16.5729	10.1583	17.9533	58.8707	20.1857	41.0123	80.8401	9.34533	38.0097	40.8819	62.5525	43.9759	9.21495	39.4255	7.11706	14.0635	6.34968	50.2773	6.37151	17.1867	52.9829	23.6039	33.0756	51.4849	30.1526	69.528	79.2952	17.5956	86.7511	77.0206	107.686	28.9574	16.827	35.404	108.454	7.82784	22.8863	24.8924	42.894	393.118	5.33052	38.258	17.9815
60.3529	26.2416	48.4042	58.3608	66.6899	77.6637	39.8965	14.6137	8.82395	18.5388	60.8125	17.5985	38.3898	84.9136	8.30874	34.3046	43.5569	72.5976	41.5779	11.9315	41.0161	6.18083	11.7613	5.41946	46.9714	5.10627	14.9705	47.1299	30.3807	32.5027	48.5958	55.7516	66.018	85.5459	16.5009	79.1851	80.7873	107.95	25.227	19.6725	32.3696	128.302	19.3749	41.2095	30.1553	39.0212	344.036	4.61235	46.6688	20.2979
60.4528	22.8358	45.6409	55.4535	93.052	71.6734	36.2948	12.8771	7.65984	22.3566	60.3648	15.2942	35.3323	83.9988	7.28857	30.5201	43.2302	73.8567	38.2363	12.8928	41.9647	5.36262	20.4387	4.56218	43.0107	12.378	12.9278	40.2614	31.4968	30.2897	59.0029	74.9762	61.7668	83.7472	15.3219	71.6252	80.1972	105.166	31.3987	20.0058	39.5142	195.204	26.1102	51.644	30.2197	34.7349	318.778	3.99035	48.1963	20.1632
60.5527	47.8386	54.8312	51.9397	102.917	65.7858	32.7165	20.1907	6.64659	26.1565	58.2625	13.2613	32.1095	80.2664	6.32759	26.9139	41.0839	70.3767	37.501	12.8272	42.7422	4.6497	31.2821	3.80497	38.7828	13.9011	11.1103	33.4732	30.0264	33.8729	61.3213	84.2025	57.2113	78.6888	14.1264	64.2961	98.1002	100.495	36.8209	19.6184	40.8611	260.947	27.5245	56.6649	28.073	30.4602	288.75	3.4516	45.9877	21.3699
60.6527	63.8103	57.1147	48.1197	103.406	60.1485	31.1237	23.542	5.766	27.5138	55.0955	11.4795	28.8988	75.0655	5.4485	23.602	37.9223	65.5253	35.3379	12.1901	40.337	4.02914	33.6592	3.59075	36.0566	13.0424	9.52268	27.2985	27.4979	49.2537	59.3234	86.8227	52.6224	79.1598	12.9567	57.3444	105.506	94.7358	38.8551	18.2265	42.3898	294.541	26.5766	58.0408	25.1423	26.4295	257.823	2.9851	41.9415	20.5903
60.7526	66.229	55.8684	44.2032	98.8079	54.8418	39.6821	24.4789	5.31719	27.3677	51.2976	9.92499	36.5471	69.2237	4.66087	24.9309	34.2828	59.267	45.6534	11.2628	42.1481	3.48838	31.9925	3.21448	34.3384	11.3518	8.14953	21.9481	24.6571	51.5593	72.3365	85.2082	48.1634	78.0001	11.8383	50.8589	106.251	88.4341	38.6717	16.3817	40.7975	309.912	24.6689	57.0284	22.0896	22.7563	228.06	9.01704	42.7578	18.8328
60.8525	69.1162	52.919	40.3327	102.225	53.1598	43.408	23.9911	16.4249	26.3305	47.183	8.57325	40.0762	63.2386	3.96587	31.1998	30.5153	52.6137	49.7057	11.1491	40.3186	3.01591	28.623	2.78995	31.8923	9.5156	6.96847	19.9869	21.8545	58.0834	88.1529	81.0026	43.9273	79.1663	11.873	44.888	102.91	81.9547	37.0934	14.4059	42.0005	341.411	22.4571	54.5134	25.7895	19.4828	231.427	11.2898	55.2527	16.6841
60.9524	72.6466	52.3889	36.6026	99.2648	65.7205	44.0391	24.6354	20.8712	24.798	42.9756	7.40062	40.8624	57.3998	3.3596	38.3954	26.8397	61.405	49.8394	10.5634	36.7196	2.60204	25.5562	2.37498	34.687	7.81436	5.95587	17.3307	19.2436	56.2942	91.7531	75.3321	39.9625	75.5785	19.9261	39.4512	97.1986	75.5377	34.6936	20.2772	40.2757	345.744	20.2399	51.1146	25.5043	16.61	220.941	18.8994	58.701	14.4738
61.0523	69.2248	50.9936	33.0719	101.759	71.1503	42.7549	23.973	21.817	23.0237	38.8301	6.38509	42.4097	51.8672	2.83536	59.1019	23.3863	62.6293	47.6309	9.74162	42.5138	4.22873	22.0754	1.99641	35.1341	6.34247	5.08937	18.9808	16.9877	51.411	88.8298	68.9569	36.2893	70.1955	26.242	34.5469	100.18	73.66	31.8655	22.1915	37.1972	375.89	18.1457	47.2586	23.5482	14.1159	222.92	23.4624	56.8502	12.3769
61.1523	69.5379	48.1741	29.7746	98.322	72.1293	40.3488	22.5884	21.0045	21.1669	40.1583	5.50668	58.6657	46.7206	7.5514	65.8687	20.2241	68.3809	47.0398	8.82632	42.728	4.87914	24.6732	1.88268	37.4541	11.0756	4.34877	18.1891	20.1222	55.2235	82.676	62.3794	32.9101	70.0046	29.3649	30.1578	104.703	70.4335	28.8747	38.0997	33.6184	375.252	16.2224	43.2346	21.0237	11.9676	212.159	36.3941	52.313	10.4766
61.2522	64.9705	56.9004	26.727	114.739	70.4073	37.3481	25.4551	21.3181	19.3255	39.8673	4.74767	66.8563	44.3198	10.003	70.91	19.7322	67.597	53.7831	7.9015	42.8311	4.97101	24.6741	1.68517	40.0373	11.7526	3.7162	16.2613	20.2587	52.5944	75.1683	55.9218	29.8169	66.3232	30.4121	26.255	107.427	66.4265	25.8952	48.7855	29.9889	357.394	14.4811	39.2342	18.4398	10.1278	197.981	40.2094	50.2884	8.80347
61.3521	58.655	58.868	23.9332	118.212	76.7968	34.0974	26.0337	20.2271	17.5571	38.4823	9.10143	69.6298	41.2524	10.9839	69.3161	20.1161	63.3834	55.3338	7.01437	40.0702	4.75793	22.6604	1.46239	40.1399	11.3499	3.17613	21.8468	21.459	54.7633	68.2614	49.7812	36.4325	61.3779	30.1399	22.8023	107.015	63.4305	23.0344	67.2891	26.5345	330.72	12.9165	35.3795	36.3235	8.55899	180.114	39.5098	46.0699	11.1919
61.452	52.0295	57.3924	21.3887	114.529	78.1704	39.5376	25.7188	24.4252	15.8934	48.6384	20.8167	68.8641	37.9211	11.0392	74.5349	19.4442	67.5968	53.7178	6.1896	36.004	5.29306	25.0778	1.24435	38.6412	10.012	2.71504	22.752	20.6506	51.5303	61.1157	44.0693	39.1984	56.1605	29.0574	19.7606	105.751	64.4208	20.3584	83.6472	23.3575	300.35	11.5162	31.7445	41.301	7.22552	174.963	36.7349	40.9553	23.8725
61.552	45.7212	57.577	30.7828	107.154	76.4916	43.112	24.4604	37.2597	14.3499	54.1078	26.1488	65.8795	42.4808	10.5393	72.8206	18.1578	75.9304	55.2696	6.82345	31.7674	5.30394	24.1302	1.04506	36.1694	8.45166	2.32129	21.2746	18.9998	46.4408	54.219	38.8399	39.5728	51.0982	27.505	24.2438	110.912	63.2946	17.8987	87.3417	20.4926	269.326	10.2655	28.3697	40.4424	6.09484	163.023	33.158	35.6869	28.8699
61.6519	39.9727	55.2685	36.187	98.1318	81.3547	43.6614	22.7134	41.3306	12.9315	56.2221	27.7278	61.5948	43.4657	9.73212	67.8041	16.5541	76.0932	53.6572	6.85812	27.4807	5.0344	24.423	0.869833	41.5669	9.29718	1.9849	24.8792	17.0791	41.0093	47.8115	34.1088	38.5055	55.9265	25.7083	39.9183	110.095	60.8358	15.6684	84.0427	17.9399	239.382	9.1496	25.2727	37.1686	5.1378	148.175	29.4263	30.6671	29.5603
61.7518	38.4722	51.8166	38.7726	88.6433	81.6668	42.3412	20.7591	40.9002	11.6368	55.9879	27.1798	56.6401	42.3683	8.78064	61.4555	14.8288	71.9056	50.2328	6.55585	25.7995	4.63002	22.5626	0.719354	43.4232	9.73056	1.69736	24.552	22.1039	41.6377	41.992	29.8671	36.6112	55.0598	27.9179	49.6694	105.665	57.5861	13.6667	77.2039	15.6823	211.44	8.15478	22.4557	52.9492	4.3288	132.596	25.8533	26.0931	27.975
61.8517	60.931	47.9397	42.1812	80.2605	79.2394	40.0146	22.6609	43.8894	10.4607	54.1612	29.3309	51.44	40.1215	7.78907	60.2313	13.1066	80.6509	45.8855	6.0792	24.1432	4.17561	19.8749	0.592091	42.9264	8.88471	1.45134	22.3152	22.9615	38.783	36.7811	26.0911	37.9106	51.8659	28.4427	54.813	99.192	53.916	11.8856	68.8858	13.6948	185.923	7.26836	26.0576	55.8377	3.6456	129.008	22.576	33.4252	25.9896
61.9516	83.4482	51.3942	43.2636	71.9581	89.1726	37.0749	31.5306	48.1094	9.39598	51.304	29.0129	46.2727	50.8561	6.82158	56.1764	11.4637	80.7674	46.5479	5.52726	34.1947	3.71864	21.3355	0.485629	40.9332	7.6322	1.24048	19.3265	21.9154	34.7889	35.273	22.7483	37.4505	47.867	27.9062	56.6589	100.543	50.0756	10.3116	64.3041	11.9505	167.169	6.47899	27.5232	53.6081	7.90953	124.159	19.6406	35.2112	31.3255
62.0516	87.2995	50.9693	42.7613	65.6984	92.2755	33.8719	36.2944	47.3563	8.43427	47.8302	27.3643	48.9487	55.0531	5.91527	50.9652	9.94314	76.291	48.197	4.95902	37.1656	3.28381	20.258	0.397227	38.0539	6.35285	6.38631	27.6601	26.4395	30.6501	32.6488	19.8022	35.9537	50.4178	26.7277	56.2006	97.7753	46.2307	8.92881	57.9715	10.4235	148.866	5.77612	27.5672	48.8052	19.2591	119.252	17.0473	49.255	36.5858
62.1515	83.0237	58.7041	41.2143	65.8006	91.1826	30.6296	37.5076	44.2275	7.567	48.8352	25.0737	48.8715	55.3502	5.08916	53.1528	8.56579	86.7552	46.9677	4.4083	37.0904	4.10116	18.1143	0.324232	34.7159	5.19637	8.04538	29.4277	26.813	34.6019	29.5825	29.0414	37.1464	48.8856	25.1865	54.185	92.5965	49.1591	7.71962	51.0848	9.08974	132.905	5.14986	40.3752	43.2556	24.407	110.387	14.7749	53.5996	36.9052
62.2514	75.6115	64.128	39.0132	62.7613	87.608	27.486	36.6323	40.1255	6.78573	60.2863	22.5492	52.9977	53.4052	4.35064	51.176	7.33805	87.4386	44.0788	3.89329	34.6144	8.6959	19.3124	0.264293	31.2124	4.20788	8.13152	29.4597	26.0189	42.9276	29.9781	33.7377	36.6477	45.7321	23.4671	51.169	100.918	63.4464	6.6659	44.3175	7.9279	136.441	4.59148	47.2919	46.456	25.8722	99.9269	12.7938	54.7933	34.6452
62.3513	67.3783	64.1517	36.4374	58.1681	82.6595	24.5224	34.595	35.7893	6.08274	66.2902	20.0255	53.6941	50.2519	3.69983	54.7544	8.68025	93.636	40.333	3.42259	37.8488	10.7195	18.2807	0.215302	31.45	3.38732	7.55763	26.9848	24.0542	42.9658	28.6175	35.4136	35.1547	53.4483	21.6894	60.0941	109.361	70.9119	5.74982	38.0223	13.4948	149.957	4.09341	50.1939	44.4725	36.1294	99.5069	11.0723	51.9952	31.1979
62.4513	61.9356	61.7045	38.6109	52.9515	77.0452	21.782	31.9762	31.5922	13.3696	68.4051	17.6305	52.1881	57.0519	3.13265	53.3688	9.10885	91.6672	36.2483	2.99905	37.041	11.2564	19.6531	0.175366	35.7575	2.71716	6.75251	23.4839	24.7258	39.7846	26.4171	35.1353	33.116	68.8867	19.9294	64.361	110.6	73.7787	4.95467	32.3595	15.5126	150.537	3.649	50.4191	40.4313	39.7428	96.7852	9.57941	54.6591	27.3624
62.5512	70.6307	57.9158	38.969	47.6432	71.2115	24.7676	29.1335	28.3879	17.2499	71.807	15.4276	49.3387	58.7616	5.54175	59.3013	18.1157	85.4714	43.5905	4.79913	43.8202	10.9672	26.7834	0.142649	37.138	2.17497	5.91169	30.3371	23.4882	49.7013	23.8958	33.6438	32.0088	71.7712	18.2337	65.3214	121.276	73.6049	6.76883	27.3766	15.6592	144.772	3.2519	48.9155	35.8075	39.5168	102.23	8.28574	52.6466	23.578
62.6511	69.5224	53.6183	38.1043	42.5351	79.4403	29.3726	26.2814	25.1728	18.9644	71.9852	13.4414	45.74	57.4941	6.7128	58.8109	22.8014	77.3782	45.9664	7.20144	44.4599	13.3475	27.8394	1.64844	37.8879	3.93829	5.11915	31.1491	21.4756	49.8546	32.802	38.134	43.0894	69.2798	16.6293	69.3652	123.451	71.4775	16.4798	23.0581	14.8702	134.791	6.75694	55.0004	32.255	37.2003	99.6626	9.22216	54.6804	20.0688
62.751	64.3573	49.2474	36.4476	37.7758	87.9982	33.4025	27.3375	24.8712	19.3287	69.9625	11.6745	49.8319	54.572	7.08797	55.1991	24.6349	68.7315	45.2727	8.20803	45.6191	21.1951	26.047	2.2406	36.8942	4.2101	4.40622	28.9157	22.3996	49.2169	35.7079	39.5157	48.306	64.678	15.1301	76.1834	120.367	68.1501	25.6592	19.3555	22.9244	122.912	7.87734	57.1146	28.4269	33.8672	93.0535	10.9845	62.2476	16.9326
62.8509	57.8317	45.0224	34.3086	33.4287	90.3141	41.2178	29.0029	23.2736	18.8758	66.5008	16.1043	66.1926	50.8152	26.2208	59.8166	34.6905	60.2761	53.5943	8.38688	44.7787	24.3296	23.1057	2.3522	34.8161	3.96167	7.06175	25.3707	29.7523	52.6019	70.1637	38.8994	49.8476	59.4341	13.7414	78.5246	114.188	77.4643	30.4868	16.2058	25.6548	113.189	7.91209	56.6062	34.8978	30.162	91.3834	19.5024	62.3528	42.2001
62.9509	51.1738	41.046	31.9083	46.6105	88.812	56.3619	28.7435	21.139	17.9519	62.1622	18.4608	74.1765	46.7244	36.3808	58.6527	39.2701	58.3957	63.3758	8.09452	41.4	29.9062	23.9095	2.22634	32.1207	4.56613	27.0039	21.4791	37.5897	50.0041	84.3708	37.0553	49.1421	54.1922	12.4634	77.7413	106.583	81.3433	32.3848	13.5421	25.5943	102.462	17.9024	54.428	35.1337	27.2202	85.6792	22.2925	58.5049	52.5101
63.0508	44.9098	37.359	45.2083	51.5396	85.068	63.4821	41.7419	18.8678	16.7794	62.062	18.8075	76.5534	42.599	40.6916	54.7199	40.2981	54.1162	66.2977	7.55236	36.9259	31.372	22.3233	1.99689	29.1327	9.50924	33.265	24.3622	38.7256	49.5759	87.3346	35.9196	47.1166	49.2204	11.2927	74.8507	106.011	89.292	32.3617	11.299	24.1524	91.6732	21.1761	51.7183	32.7064	24.0983	78.1734	22.222	62.865	54.3972
63.1507	39.2348	33.9691	52.8132	51.7789	80.0991	65.4781	47.4525	16.6629	15.4994	60.1451	18.0402	75.285	38.6114	41.3008	52.8132	41.3826	53.6078	64.9961	6.89549	32.1769	30.5518	22.7037	1.73563	26.0726	10.4307	33.3721	23.7522	36.811	45.7218	93.9922	38.3366	62.3618	49.8041	10.2241	70.6106	101.878	91.9673	31.1267	9.41665	42.5352	100.44	21.385	48.2847	29.3233	21.0514	77.8555	20.813	61.235	51.7988
63.2506	48.9386	30.8678	60.905	69.673	78.3093	64.2145	48.7415	14.6191	14.199	57.0481	26.213	86.7641	70.9357	39.6699	48.8505	40.1818	98.4888	66.3646	10.8288	28.7472	34.9916	27.7593	1.47918	25.9935	9.70067	35.0074	23.3028	35.5277	40.8238	92.5389	38.4129	69.7381	51.33	9.25125	74.7619	95.7211	100.277	29.1735	7.84098	49.3031	100.668	20.2677	56.5996	34.8239	18.2149	73.5728	18.8625	57.5638	47.0485
63.3505	53.0751	29.635	64.5857	76.0627	84.7497	71.0092	47.4389	12.7729	12.9309	53.2398	29.3383	90.9031	86.7154	36.78	44.1059	37.6394	116.803	64.1341	32.0151	29.8117	37.2332	27.7921	1.24465	24.9294	8.40799	43.6511	21.1111	36.5605	35.8847	86.9551	42.2028	71.8725	49.3247	8.71197	75.3275	89.2518	102.883	28.9159	6.52476	54.1958	97.5392	18.6445	60.0931	34.6533	15.6512	67.4501	16.7786	65.4148	48.3282
63.4505	51.2321	34.8682	65.2151	82.3415	85.8996	72.4675	44.7036	11.1303	11.7247	49.0605	29.5512	90.2326	92.4282	33.2776	45.4897	34.3924	119.973	59.8605	97.2836	29.1693	36.5305	25.5384	1.03848	35.6722	7.0323	43.97	18.2461	40.223	31.2973	79.5207	46.2687	70.804	45.9519	8.11351	73.4312	105.307	101.745	35.9355	5.427	53.6352	91.2374	17.4618	60.3698	37.8582	13.379	60.6921	19.1758	65.4712	53.6016
63.5504	46.9935	36.017	63.7879	82.8977	83.8394	70.6093	41.2608	9.68237	10.5963	44.753	28.1647	86.5334	92.164	29.5787	50.8376	30.8615	114.918	54.5654	137.204	26.9192	34.2804	22.4288	0.861442	41.2013	5.76779	40.806	22.0749	39.3387	27.1879	71.5148	47.0801	67.8557	42.1832	7.49649	69.912	111.329	98.2247	39.012	11.5206	50.4046	83.4512	15.9684	58.5667	36.7944	11.3925	53.9609	32.4831	66.1588	67.2796
63.6503	42.0314	35.0863	61.0273	79.2998	79.9199	70.2311	37.5563	8.4132	12.7668	40.4866	25.9764	85.4299	88.4907	30.3175	50.5454	40.365	105.775	48.9042	180.159	33.687	31.3133	23.0291	0.711528	43.1565	4.67798	36.4322	22.095	36.4881	38.1579	63.6303	45.8232	72.8695	41.6565	6.88665	98.1296	111.023	93.2674	39.4831	14.083	46.031	75.197	14.4257	55.4837	47.8158	9.67214	47.6001	36.7172	68.4628	69.9401
63.7502	42.5189	33.1601	57.4539	73.6271	75.0106	112.9	33.8569	22.4506	13.6153	36.3753	37.5787	88.7986	83.0075	29.2946	47.5036	44.3565	94.9761	45.2882	205.812	37.7718	28.1127	21.4222	0.585629	47.7549	3.76928	41.0117	21.5854	32.9415	39.5773	56.2205	43.3182	73.4893	41.8641	6.29984	118.509	106.872	89.6085	38.2914	14.6026	41.3333	67.0668	12.9485	51.6781	51.631	8.19234	41.7686	53.0046	65.3955	66.7208
63.8502	40.755	30.8192	53.439	67.1006	69.6649	151.83	30.3155	50.0769	13.6465	32.4922	41.9969	87.7155	76.6982	27.2692	44.1095	44.7996	85.4122	58.3513	254.351	37.4102	24.9506	33.5978	1.08207	48.8552	5.77954	44.5598	19.5092	33.2691	37.1836	49.4439	40.1254	71.4626	41.2764	5.74523	128.817	100.53	84.7975	41.5224	13.9993	36.7336	59.42	11.5824	47.533	49.5359	9.76708	36.5211	95.4824	65.1823	60.6683
63.9501	38.0716	28.3699	49.243	63.349	64.2285	175.478	27.0132	60.5965	13.1896	28.8801	42.2716	83.8455	74.6722	24.7429	39.9155	43.0542	75.5327	63.4601	313.931	34.7642	21.9713	45.0534	1.23602	47.6595	8.74019	42.6928	21.2176	31.3371	33.4881	43.3499	36.6215	67.9204	47.1151	5.22743	131.94	97	79.3762	41.9963	12.8332	32.4348	53.1308	10.341	43.307	45.0829	10.0871	31.8552	139.559	75.2811	57.6216
64.05	34.368	25.9694	45.045	60.323	58.9117	214.61	27.7764	72.8277	12.4576	25.5602	40.2722	78.347	70.6586	27.371	35.5698	40.0495	85.4062	63.5923	345.553	31.1063	19.7251	46.5847	1.21506	45.0315	8.97489	38.7162	20.2654	28.521	35.7899	42.3112	33.054	63.5879	47.1225	4.74824	134.296	91.3911	73.7104	63.7242	23.3008	28.5197	47.1272	9.22344	39.1694	39.9495	9.70274	27.7395	151.602	75.9107	52.2562
64.1499	57.0209	35.3224	41.8437	66.7997	55.0981	257.538	27.0506	74.5297	11.5872	22.5379	42.1964	74.3084	65.6611	27.6187	31.3988	36.4105	85.8548	63.3249	347.071	39.0369	17.5062	43.4783	1.11233	41.5834	8.13087	34.1613	19.7257	33.4278	34.0205	39.565	29.5802	58.9243	48.1121	4.30755	131.832	84.7161	78.0096	75.0389	27.4935	25.0073	41.5649	8.22246	35.2263	36.3122	10.2438	24.128	147.865	80.6771	46.0427
64.2498	62.7152	38.5018	46.2191	67.1575	51.0469	274.005	25.5005	83.5193	10.6649	25.8891	59.2275	70.298	60.2918	41.0022	27.5526	32.5475	81.2708	60.2585	331.676	40.5883	15.4155	38.5166	0.978311	37.7415	6.95754	29.7079	17.7919	33.5217	30.8019	36.0759	26.2949	54.2149	47.1047	3.90413	133.211	80.4553	78.6426	79.3529	28.2823	25.8355	36.5095	13.7841	35.4432	35.0941	14.4896	20.9694	156.37	83.168	39.7983
64.3498	63.4244	38.4784	47.8326	71.3894	49.2322	306.246	23.5422	83.0209	11.1512	27.4012	71.2313	65.2018	59.6479	47.0142	37.1268	28.7218	87.0926	55.6641	307.54	38.7264	13.5008	33.1164	2.69658	33.7958	9.07998	25.6304	15.3348	31.4693	27.2598	32.383	23.2507	49.6316	44.2614	3.53608	130.117	74.9902	76.8959	79.0847	26.9976	25.5464	31.9736	15.3916	34.4238	32.0524	16.0099	18.2134	181.621	92.334	33.9482
64.4497	59.4371	36.8629	47.5555	70.3185	46.5677	329.837	22.5453	77.9355	11.0526	27.6158	78.2464	65.2636	56.9988	49.2261	39.6933	25.0911	85.2939	50.3698	279.643	35.215	11.7791	31.6313	3.30988	29.9371	16.2963	22.0147	12.8277	28.5904	27.1838	28.7768	20.4713	45.2732	40.7997	3.20123	124.065	68.983	73.9906	77.9237	24.6808	27.0747	41.5702	15.2129	32.6418	32.2942	15.9524	15.8132	182.223	113.772	28.6868
64.5496	72.7905	34.5228	46.0233	66.4333	43.4787	331.743	28.2929	70.915	10.6083	26.9402	78.0946	62.9351	53.3042	51.2382	42.822	21.7433	79.5472	44.901	250.948	31.0782	10.2493	28.3739	3.34971	26.9308	21.638	18.8616	10.5079	25.5236	29.7322	25.4035	17.9619	41.1912	40.7224	2.8971	116.179	62.8577	80.2163	87.3885	21.9516	26.3409	45.0081	14.2789	30.4265	30.0736	15.0339	19.8794	171.219	117.99	24.0761
64.6495	73.4996	31.9197	49.1763	61.2106	58.9715	320.324	30.4066	69.3487	9.97367	30.8875	74.041	59.1736	49.1532	49.9651	41.9009	18.7191	87.6252	42.4742	223.149	29.3344	15.1975	27.7769	3.11283	23.9448	21.4502	20.1799	15.3934	30.1044	28.5088	22.3266	15.7156	37.4076	38.5946	2.62127	107.287	62.4215	82.6606	90.0692	19.1666	24.5271	44.8351	13.0739	28.0038	26.9677	22.6557	33.4058	155.449	115.66	20.1056
64.7495	68.8316	29.2943	49.8895	55.5111	66.3759	301.194	37.4842	64.5414	9.2476	32.6568	68.0652	54.639	46.1315	46.792	39.0464	16.0289	86.9952	39.0776	197.152	26.5014	20.017	27.0054	2.76238	21.0882	19.1433	19.6342	16.4992	30.26	26.9497	19.5636	13.7185	36.7027	40.4596	2.37133	104.028	59.9248	82.2266	88.3657	16.5203	22.2775	42.6469	11.8209	25.5263	23.7096	27.7063	39.8779	138.419	107.189	16.728
64.8494	65.0375	26.7672	48.9526	60.0872	68.692	278.075	39.9744	58.4376	8.4878	32.8902	61.3446	49.7781	42.6403	48.985	35.4074	21.3582	81.773	35.2591	178.33	23.2894	21.5827	24.4503	2.38435	18.4262	28.5665	17.9354	15.6493	31.0622	24.3394	17.1069	11.9524	35.084	39.1544	2.14506	98.6605	56.2623	79.6936	83.9585	20.1651	19.9349	39.4317	10.6182	23.0942	20.6211	28.9371	41.1444	121.853	96	13.88
64.9493	64.9148	24.3944	46.9397	59.7338	75.4379	253.396	39.7259	55.3572	8.90279	32.0705	59.1261	44.8865	41.1933	47.9291	48.6379	23.6536	74.4043	31.3646	160.995	20.0916	21.3184	21.2927	2.02203	25.7582	29.2356	15.8848	13.9075	29.4781	21.5154	14.9368	10.3976	32.9719	36.5964	1.94028	92.0133	52.0207	75.8788	86.0339	21.9334	17.6749	37.4211	9.5052	20.7711	17.8267	28.0078	39.6292	116.502	96.0585	11.4938
65.0492	81.6763	22.1973	44.2649	73.9693	77.069	228.7	37.9147	54.5227	8.83567	30.5578	54.9097	40.1529	38.7915	44.9838	54.0565	23.9916	76.6136	27.6033	156.908	30.02	22.9593	18.119	1.69491	29.5588	26.4493	16.2765	12.1014	26.932	18.8185	13.0284	9.03382	30.6337	33.6485	1.75494	84.6931	47.5775	71.3432	84.1003	21.5544	18.1864	34.5489	8.49345	18.5945	15.3579	25.9467	47.6405	106.775	90.0765	10.062
65.1491	83.2215	20.1792	41.2237	78.1809	75.5801	204.929	35.2819	50.936	8.48602	32.3163	49.8181	48.655	35.9352	41.0523	63.7055	24.5189	85.2323	29.868	147.278	33.2011	22.665	15.1971	1.40949	30.8548	22.6167	15.2186	10.1883	24.1171	16.3719	11.3552	12.6525	28.2367	30.6898	1.5871	80.398	57.7644	66.4677	79.7085	22.6765	17.4343	31.3281	7.58227	16.5841	13.2049	23.3796	49.2989	95.5969	88.0055	20.2911
65.2491	78.2489	22.6982	38.0238	76.7796	72.2676	182.626	32.2879	46.2194	7.9802	37.8475	44.508	55.1934	32.928	40.2361	64.7849	29.5034	87.9775	29.8469	134.997	37.4522	21.345	12.6281	1.16574	30.487	18.7787	13.6378	16.5951	24.822	14.2046	9.89171	14.4438	25.8829	27.8787	1.4351	75.0331	61.9089	61.5069	73.9302	21.9076	16.0992	32.8176	6.7657	14.7471	18.5392	29.1406	47.5566	107.418	81.4007	24.2532
65.349	82.7141	29.1032	34.8085	72.4122	67.9673	162.067	29.213	41.2283	7.39879	40.4879	39.3485	62.2998	29.9496	37.8055	61.5993	31.2215	88.5519	33.1394	121.808	37.1979	19.9617	10.4293	0.960431	29.0619	23.2042	11.9584	18.3487	27.2353	21.2459	8.614	15.0238	24.3754	25.2734	1.29732	69.1002	62.2236	56.6276	67.4946	20.1748	19.5373	43.8709	6.03572	13.0828	19.469	36.0051	44.1324	106.314	84.1589	24.7097
65.4489	79.0066	31.0754	31.6737	73.7802	63.2122	143.352	26.222	36.3949	6.79283	41.081	34.5329	64.5504	27.1014	36.0859	71.8228	30.8662	83.8824	33.5809	111.614	34.6216	22.666	17.3069	0.789099	27.0114	22.4989	21.8974	20.668	26.6069	22.3986	7.50021	14.8238	22.6793	37.4098	1.17241	68.2575	60.1936	61.4049	60.8868	18.0322	32.5543	51.7782	5.38361	11.5846	19.7602	37.7662	40.0116	99.2106	81.3224	23.321
65.5488	72.105	30.7606	28.6817	71.05	58.3366	133.8	33.8242	38.8133	6.19265	40.2621	35.0347	63.6371	24.4366	35.4883	73.1553	29.2599	90.4188	32.3024	101.329	31.0092	22.9587	19.0813	0.64703	30.1426	19.8827	24.9042	20.0635	24.6651	21.1795	6.53044	24.3151	20.9259	51.6916	1.05915	70.8318	56.808	62.8013	57.2909	15.8006	37.2141	60.295	4.80108	10.2431	18.4615	36.6348	35.7453	89.7318	79.8854	21.0681
65.6488	64.3236	29.3215	42.8137	68.9179	54.14	129.943	42.9284	37.7259	5.61763	38.5057	33.5259	66.6286	21.9784	33.4174	69.6138	26.9615	88.8121	30.0572	90.832	27.0964	21.9398	18.3303	2.25296	30.9847	16.7999	24.2861	18.0696	22.2606	19.1305	18.0883	29.3467	23.9456	54.9797	0.956545	75.8698	53.842	61.9816	68.5676	13.6567	37.4726	62.2552	4.28071	9.04689	16.5817	33.9825	31.6285	103.643	84.3002	18.5155
65.7487	56.6973	27.3831	51.0407	64.5255	68.3137	126.816	46.3566	34.996	5.07832	36.1629	30.9972	66.1102	19.7323	30.5668	63.8846	24.3439	82.9688	45.3257	80.7083	23.2848	30.7425	16.4923	4.58428	30.3194	13.8578	22.2081	15.5598	19.8007	16.9118	23.1388	31.3974	24.9695	53.5202	0.863663	77.0042	59.2228	59.757	73.1014	11.6897	35.5343	60.4502	3.81562	7.98385	17.2102	30.6447	27.8072	131.982	81.3569	15.9755
65.8486	49.6517	25.2769	55.0895	59.1185	74.628	120.094	46.384	31.6264	4.57905	33.4901	28.0405	63.3824	17.6932	27.3883	62.2295	21.6491	75.203	52.347	71.2672	19.7762	33.9012	14.3099	5.34572	28.709	11.2765	27.4773	13.0079	37.4711	26.1187	24.5507	33.1524	24.7671	50.1585	0.779776	75.4445	60.3857	81.2117	73.2062	9.9361	32.6139	73.6315	9.32818	7.04135	18.8449	27.1167	24.3416	137.108	75.1045	13.6089
65.9485	43.327	23.1751	56.2326	62.2623	76.0262	117.307	44.459	35.063	4.12098	30.672	24.9999	73.7212	15.8502	24.1675	57.8492	19.0284	66.8521	54.1295	62.6497	16.6553	33.8623	12.1492	5.30033	26.5527	9.10369	27.6063	10.651	43.4748	36.3609	31.2813	39.5398	23.8382	46.1776	0.70414	72.0982	58.9371	92.808	70.5101	8.4024	29.3677	77.5838	11.165	6.20681	18.1831	23.6801	21.2444	131.022	71.1603	11.4877
66.0484	37.7335	21.1629	58.1328	61.0325	74.4309	111.153	41.4941	34.886	3.70386	27.8387	22.0676	77.6094	14.1897	21.0769	52.3836	16.5711	75.9442	52.7071	54.8964	13.9407	32.1055	10.1747	7.99695	25.2558	7.31512	25.59	8.58918	43.4287	37.6952	38.4507	42.057	22.5056	42.1437	2.09413	82.6409	55.9487	97.7359	66.1465	7.07854	26.139	79.3753	11.3222	5.46794	16.5938	20.4839	18.5036	120.05	69.2588	9.63308
66.1484	41.8646	19.2791	57.7544	57.498	71.0914	103.176	38.0567	32.7648	3.32599	25.0795	19.3428	77.2619	12.6969	18.2134	61.9293	14.3241	76.5087	49.4395	48.227	23.1317	29.5157	8.44623	8.67192	23.4365	5.86147	28.211	10.5036	51.4462	47.4285	54.4156	67.4965	20.975	45.5267	2.89305	87.3328	52.1284	98.233	60.8944	5.94594	39.1298	132.855	10.7503	4.8131	14.7252	17.5963	16.0936	107.464	63.9179	8.03852
66.2483	40.7767	17.5377	55.8642	52.8849	72.042	94.3857	34.4924	29.8214	2.98487	24.9678	16.8693	74.2383	11.3568	17.0712	63.0603	12.3067	81.8016	45.2217	48.0221	26.3823	26.6095	12.1935	8.33128	33.2823	4.68876	33.9366	15.9856	52.714	48.8556	59.8552	80.8945	19.3761	44.5929	3.30079	87.8895	55.9041	95.8625	55.2794	4.9829	43.4122	156.625	9.89742	4.23171	12.8726	15.0379	13.9833	94.9008	80.4493	6.6836
66.3482	50.2545	15.9398	53.0177	47.9065	70.3059	85.4323	31.0046	34.1636	2.67773	24.1473	14.6585	69.6256	10.1552	15.5644	59.9994	10.5204	92.1634	40.631	45.6598	26.3357	23.6833	14.9556	7.5324	38.3252	3.74685	35.1519	17.3353	51.3879	45.7742	59.5518	115.023	17.7884	66.185	3.45319	85.6077	61.6092	91.7099	49.6473	4.16798	43.1399	162.64	13.4308	3.71496	21.5229	12.8016	12.1417	125.282	84.1563	5.54207
66.4481	50.8534	14.48	49.6129	42.9653	73.1612	76.7186	27.7068	44.6981	2.40174	22.8682	12.7034	69.9116	9.07849	17.8079	55.0578	8.9555	92.4911	39.9597	42.201	30.166	20.8953	14.9908	6.57607	40.0756	2.99231	36.241	16.5347	47.588	42.9618	58.1622	132.079	16.2592	71.7714	3.44227	81.4593	62.8871	86.5235	44.2174	3.48245	40.6236	158.426	14.1871	3.25538	30.7892	10.866	10.5378	131.782	80.8486	4.58636
66.5481	47.67	13.1498	45.9315	50.3369	72.5317	68.482	24.6558	47.216	2.15397	21.3149	10.9875	67.5567	8.11427	20.6259	49.4768	7.59648	88.4292	58.8878	38.2908	30.1718	18.325	18.123	5.61777	39.6348	2.38883	33.9763	14.7422	49.2364	38.6733	79.9069	142.078	14.8148	70.4046	3.33017	77.6746	61.4213	88.6305	39.1204	8.08598	37.1334	148.678	13.7103	2.84993	32.507	9.20262	9.1434	126.671	74.038	3.78999
66.648	43.1079	11.9398	42.1695	51.9533	69.8322	60.8494	32.8473	45.6867	1.93165	25.0139	9.4897	63.6109	7.25106	28.9409	43.9015	6.42434	88.5047	67.4658	34.3112	28.1922	16.0035	18.0679	4.73174	37.7983	8.64925	30.4878	12.6126	46.8933	36.7024	135.326	143.013	13.4681	66.2124	3.15851	72.7397	58.3349	87.5607	34.4268	13.4724	33.3526	136.282	12.7317	2.82196	30.8975	7.78081	7.93258	117.513	66.0835	3.12871
66.7479	38.2734	10.8406	38.4604	50.3848	65.9775	53.8757	48.0737	42.2775	1.7322	26.7875	8.18775	58.8539	6.47848	43.5518	41.3868	5.41891	99.1468	70.2598	30.4789	25.3121	13.9347	23.4774	3.94788	35.1341	13.4415	26.7522	10.4969	42.9217	45.8607	169.465	138.237	12.2238	61.0594	2.95494	67.1685	80.4414	84.4739	30.1654	15.5378	29.6365	122.983	11.5929	2.71272	27.9916	6.57033	6.88197	131.723	85.3469	2.58091
66.8478	33.6511	11.7511	34.8918	66.5439	69.4911	47.5691	54.7959	38.1526	1.5534	27.1967	7.05966	53.699	5.7871	50.174	37.7794	5.44577	99.231	70.2521	26.9655	25.9041	12.1083	24.0207	3.27263	32.0418	15.8697	23.7836	10.0483	56.105	109.94	178.325	130.065	17.6294	55.7712	2.73761	61.3321	91.0375	80.1725	26.3382	15.7043	26.1568	109.796	23.5907	2.55859	24.7445	5.54278	12.538	143.335	90.1936	9.43983
66.9477	29.4306	11.7145	31.5186	72.1444	71.4981	41.9097	56.3561	33.9201	1.39312	26.6644	6.0846	48.4787	5.16847	51.7058	33.8434	5.21687	93.7009	75.2255	23.7379	24.5091	10.506	22.3069	2.70074	28.7963	15.156	20.7664	8.97786	59.5183	145.835	173.612	120.074	20.2855	50.6988	2.51833	55.4931	94.2387	82.8708	22.9296	14.8447	33.2111	97.2871	27.404	2.38382	36.1215	4.67249	14.8249	140.511	87.1132	15.7544
67.0477	25.6648	17.0547	28.3718	71.7775	70.4131	46.8965	54.8894	29.8821	1.24936	25.5069	9.70614	43.4062	4.61496	50.1238	29.9715	4.84208	106.438	74.7361	20.8212	24.7486	9.10641	19.7067	2.22169	36.5093	20.1581	25.2819	7.69145	57.3176	148.916	162.105	109.317	21.2118	45.9772	2.30455	60.6958	92.8176	86.7708	19.9141	13.4889	34.8745	85.7418	27.4919	2.20334	38.3518	6.9425	15.234	130.483	80.0334	17.9882
67.1476	22.3451	18.9997	38.6379	68.204	67.5082	48.1652	61.4724	26.1745	1.12048	26.9952	11.1884	51.8211	4.11979	46.7589	38.1293	4.39497	107.227	71.014	18.215	23.2465	7.88767	16.9157	1.82337	44.1249	19.9931	25.2623	10.2361	52.7582	139.03	147.676	98.486	21.074	41.6446	2.1009	70.1542	88.6292	86.9063	17.26	11.9501	33.7741	75.2743	32.8114	2.02463	36.5394	18.5919	14.642	122.347	71.2817	17.9619
67.2475	19.4376	19.1749	44.4014	63.0664	63.6048	47.1133	62.6753	41.9581	1.00518	27.2047	11.4284	57.3869	3.67679	42.4916	39.9434	3.92365	101.622	65.5364	15.9044	23.1113	6.82854	18.5955	1.61638	47.315	23.0411	23.3598	14.0172	47.4347	124.846	132.484	88.0132	20.3049	37.697	1.91001	74.4777	82.9032	84.6136	14.9337	10.4065	31.3638	65.8983	33.2399	1.85085	37.6146	23.9411	19.1171	111.729	62.1934	16.767
67.3474	16.9001	18.4628	46.9938	57.3257	59.2275	44.6829	60.7405	47.1899	0.902	26.5373	10.9787	58.8383	3.28053	37.8917	38.5428	3.45875	109.307	59.2641	13.8673	21.5224	5.90936	21.7168	1.39408	47.5315	21.8201	20.8178	14.6953	52.5748	110.048	117.689	78.1574	19.1836	34.1129	1.73315	75.1676	76.4443	91.2205	12.9009	8.95362	42.9486	69.6407	31.5465	1.68278	35.365	28.3493	20.4397	99.8253	65.4448	15.0451
67.4474	14.6898	17.3391	47.3939	53.1169	54.706	41.5024	57.0862	46.9825	0.809563	29.2414	10.1754	57.9695	2.92615	33.3152	35.646	3.01878	113.658	52.8056	16.8819	19.2832	5.11239	21.3632	1.18155	45.8248	19.0751	24.6574	26.8309	51.5757	96.1144	103.873	69.0573	17.8881	30.8646	1.57062	84.5837	69.7699	92.9782	17.5321	7.63691	46.3231	99.4347	29.0388	1.52069	31.8661	29.1907	20.0483	88.1805	83.6346	13.1634
67.5473	12.7663	16.0572	55.0488	48.346	50.2429	40.1784	52.5978	45.7006	0.726893	30.2125	9.21994	55.3155	2.60928	28.9733	32.1812	2.61393	109.585	46.5323	18.0069	23.2125	4.42198	22.3064	0.990039	42.9454	16.0266	30.5764	30.5421	55.4288	83.5532	93.5377	60.7712	16.5307	27.9234	7.11356	117.292	63.2037	91.5638	28.6082	6.47248	45.445	111.492	26.3236	4.75813	29.1538	28.0318	27.5717	77.2532	88.018	11.3225
67.6472	11.0933	17.6127	58.6029	60.426	51.446	37.8451	47.8186	51.111	0.652802	29.9744	11.0001	57.1665	2.32603	24.981	34.2728	2.24883	116.167	40.6572	20.7576	23.7268	12.7289	21.6519	0.823241	39.4222	13.1783	32.1335	34.0162	53.6782	72.4605	83.2943	53.3052	15.1803	25.2616	19.6749	136.048	56.9397	88.1447	129.399	5.45964	42.5138	113.048	23.6727	6.95756	30.1737	25.8416	30.0361	77.7686	84.8255	9.62365
67.7471	9.6386	17.6517	59.3176	64.1102	50.5208	34.983	43.0725	50.7618	0.586282	28.9197	32.1301	56.268	2.07291	21.3896	33.3331	1.92465	113.138	35.412	21.3253	22.4346	26.4122	19.5869	0.680976	35.6207	13.3735	30.3712	32.852	54.0474	62.7641	73.6332	46.6324	13.8783	22.8532	26.8714	152.389	51.085	83.5277	199.93	4.58873	44.6147	119.702	21.1992	9.76836	28.4357	23.208	30.5359	73.1938	77.8267	8.10992
67.847	10.2628	16.9349	58.1158	63.0857	48.3485	31.9061	38.9592	47.6309	0.526436	27.3401	42.0225	62.0823	1.84679	19.2036	30.9603	2.15945	134.462	38.9986	20.6452	20.2896	33.3421	17.049	0.561301	31.7831	12.056	27.3617	29.5008	58.8195	54.332	70.5525	45.0459	12.6476	20.6742	30.5212	158.916	45.6908	79.4383	236.92	3.84596	43.2145	122.894	18.942	11.2564	25.6522	20.4778	29.1811	90.0076	69.2535	6.79163
67.947	9.83222	19.5543	55.6683	75.2273	53.3503	29.4957	34.966	43.3291	0.472458	25.45	45.2819	63.5208	1.64488	23.4086	39.7763	2.20598	138.237	39.3466	19.6874	18.2026	35.3601	14.5032	0.461553	28.0779	12.2418	24.0597	25.3554	58.7194	47.0187	70.8937	43.5164	11.4999	18.7029	31.8599	158.551	48.5339	92.1644	336.063	3.21637	40.1593	118.95	20.5886	11.8467	22.6253	17.8462	50.6694	92.3246	68.6156	5.66142
68.0469	8.98629	20.0414	52.4577	78.5482	62.9827	26.9026	31.2091	38.7086	0.42381	23.4045	44.7575	62.1294	1.46468	24.7881	54.5461	2.13539	139.052	37.7479	18.2302	15.9231	34.6329	17.3826	0.378912	32.6505	18.7285	20.8837	21.1691	58.1032	40.6839	67.3688	40.9276	10.5056	16.9195	31.724	153.496	51.2631	142.57	393.089	7.22263	39.3351	122.286	20.1333	11.842	19.7127	15.4145	60.0473	87.6939	63.9836	4.70336
68.1468	13.7159	20.3706	50.0086	76.6487	66.7439	25.5493	27.7452	39.3042	1.11782	33.6645	42.1956	64.1762	1.30391	30.6105	71.817	9.04234	138.842	35.0622	16.5616	13.7769	36.9053	19.2966	0.310718	34.3235	26.0375	19.9574	17.3167	55.9376	35.2003	83.0655	43.271	9.56891	15.3062	30.6772	145.396	51.0963	171.135	414.271	10.0831	36.7804	123.522	18.8021	11.4564	17.0581	13.2271	61.7619	80.0891	57.5292	3.89802
68.2467	31.6379	19.6849	46.9578	72.0185	68.4263	23.7518	24.5946	47.0493	2.39092	39.65	38.6526	63.1473	1.16051	43.6023	76.1697	12.8562	137.527	37.8993	14.8525	11.7575	36.2356	18.5918	0.254589	41.318	26.1524	18.076	13.9548	53.1682	30.4545	86.8686	43.1163	8.697	13.8466	29.0969	135.464	49.1704	184.849	412.026	11.0037	33.5051	118.455	17.1706	10.8399	21.5089	39.9412	59.3893	71.5746	56.5837	3.22534
68.3466	37.0537	18.5232	46.1545	75.0722	67.2449	36.2188	21.7561	48.073	3.06754	42.546	34.7546	68.6022	1.03266	49.2546	73.9367	14.608	129.103	37.8511	13.2007	9.9367	40.9126	19.5766	0.208452	44.2143	23.4728	15.939	11.1189	61.9124	26.3474	90.3575	41.4035	7.89181	18.7462	27.2335	128.828	46.241	188.62	395.074	10.8312	40.6239	110.092	20.0765	10.0959	27.431	52.3572	55.011	75.014	78.6948	2.666
68.4466	54.254	17.1733	44.314	73.1919	64.3835	42.4646	25.7238	45.7668	3.36478	43.2517	35.1271	78.4891	0.918729	50.2508	68.6016	15.0209	122.282	36.2227	11.6586	15.9603	42.0271	18.4556	5.95134	44.3566	19.9916	13.9042	8.78211	61.9318	22.7931	87.4487	46.9036	7.15233	23.7575	25.2506	120.396	45.8508	185.885	369.476	10.0842	41.9252	100.272	20.1896	9.29463	27.9713	56.2526	49.8192	71.9822	92.7511	2.20234
68.5465	57.8373	15.7862	41.8331	68.7345	60.6061	44.6715	26.9232	41.975	3.42529	42.4445	33.7042	81.9176	0.817315	48.4188	62.051	14.5968	117.876	33.5894	10.7503	18.0384	40.4722	16.4526	8.2354	42.7183	25.5863	16.0073	7.94777	58.0711	19.7179	86.5803	52.0987	6.47593	24.6221	23.2539	127.323	43.9758	179.033	339.385	9.07495	40.2644	90.0957	19.0974	8.48224	26.1885	55.265	49.9479	66.1007	94.3794	6.55818
68.6464	55.4393	27.9415	56.6085	63.0946	56.4002	44.3263	31.0469	37.6816	3.34245	40.6308	31.2144	81.122	0.72717	44.9864	55.28	13.6803	116.585	41.3307	9.73916	20.2479	37.5614	14.1989	8.69537	39.9966	25.0851	24.6256	6.86562	70.9386	17.6306	81.6095	55.8649	5.85916	23.7154	21.309	128.188	41.263	169.717	307.592	7.98635	37.2234	80.7204	17.5492	7.68833	23.5478	51.6574	47.374	77.4822	89.3331	14.9513
68.7463	50.6823	32.822	64.878	62.6456	52.0719	42.4342	32.1128	33.3946	3.17706	38.1857	28.2696	77.674	0.647149	40.7639	55.4446	12.5041	121.104	44.0483	8.71761	20.0644	34.0707	12.0152	8.25028	42.8841	23.5312	26.36	5.75286	72.2289	15.5101	74.771	56.1286	5.29824	22.1176	19.4553	124.893	38.137	159.069	275.923	6.92107	37.12	89.5683	15.8924	6.93089	20.7328	46.8149	48.5917	78.025	81.0728	18.3135
68.8463	45.2526	38.4699	68.5659	59.6977	47.8088	39.6685	31.6301	29.3608	2.96802	35.3833	25.2263	72.6672	0.576173	36.2733	65.4561	11.2221	117.767	43.6462	7.73805	18.6507	33.8206	15.9211	7.40755	43.9125	20.4793	25.1041	4.71886	73.5537	16.1601	67.3211	54.1895	4.78944	22.2481	17.7145	118.86	39.921	147.853	263.722	5.93258	35.0228	90.3483	14.2823	6.2206	18.0464	41.5647	46.6569	74.4411	93.4958	18.8497
68.9462	39.9061	39.6752	69.0881	55.2982	43.7214	36.4734	38.5594	25.6855	2.74016	32.421	22.284	66.8522	0.513189	31.8388	66.6131	9.93323	109.38	42.4616	6.82774	16.6913	32.6996	16.7164	6.43959	42.8627	23.2422	30.1472	8.47777	69.5481	15.211	59.9431	50.9437	4.3291	33.4008	16.0965	134.762	39.5825	136.58	248.851	5.04476	32.0521	95.2987	12.783	5.56316	22.398	36.3826	43.1804	75.6673	94.2135	17.8875
69.0461	38.0673	38.6208	67.9227	50.3212	49.3883	33.137	40.9204	22.3989	2.50902	29.438	19.5465	60.7345	0.457165	35.0911	64.2321	8.69824	103.769	39.8059	5.99864	15.4512	30.4205	15.7131	5.48584	40.5156	28.3568	29.9823	9.61343	66.5994	15.1531	61.8898	49.9848	3.91352	36.3267	14.6041	141.524	63.0484	130.139	230.08	4.26448	31.1318	93.6297	11.4156	4.96114	22.6334	31.5252	39.0841	71.5552	104.573	16.2131
69.146	64.0465	36.4865	65.2201	45.2664	55.7918	44.3772	44.9007	32.9207	2.2841	26.5297	17.0597	59.4689	0.407168	35.3369	59.5149	7.55184	113.647	36.3952	5.25373	19.5103	27.6353	13.9737	4.61173	37.4247	27.3814	27.6659	9.36042	65.2941	14.0031	59.7983	60.2345	4.8187	35.676	13.2349	141.847	75.0958	122.426	209.555	3.58894	38.6804	88.3303	10.1824	7.0502	21.1046	27.1153	34.8818	65.192	103.506	14.2803
69.2459	70.668	43.4487	63.2508	40.4072	57.8465	49.564	45.3036	36.1194	6.40003	23.7589	14.836	56.5055	2.82736	41.873	53.7887	6.51126	115.65	32.691	6.34636	22.6182	24.7207	12.0415	3.8424	33.9754	24.1522	24.6295	8.52259	60.6347	12.5149	62.5777	64.3943	17.5958	34.0464	11.984	138.191	79.7552	122.063	188.697	3.01047	40.2894	81.2442	9.07735	8.16418	18.937	23.1952	30.8466	65.3148	96.4631	12.3408
69.3459	68.6834	45.0999	60.1428	35.8822	70.6718	54.7019	43.6366	35.5687	8.6322	21.1642	12.8686	67.5781	4.10296	43.7527	56.946	5.5823	125.316	28.9817	8.62787	22.7452	21.886	10.1793	3.18181	40.8886	20.3876	21.5215	9.80647	54.7749	11.0063	60.7526	64.585	24.6583	31.6158	10.8446	131.509	79.746	120.815	168.414	2.51904	42.7826	74.8033	8.09041	8.61361	16.6542	32.8809	33.7524	61.3255	86.7007	10.5254
69.4458	68.4564	44.041	56.3621	34.4158	76.1019	55.7672	40.8516	45.0234	9.66311	25.371	18.8739	73.9273	25.0225	42.7611	55.2293	4.76347	123.413	31.2178	9.50038	21.3165	25.1704	8.50108	2.62351	43.7475	24.1199	18.6167	9.60996	48.7472	26.701	56.6345	62.2831	28.0758	42.7592	11.0586	122.965	84.2813	116.703	149.258	2.10399	57.2474	95.1486	7.21028	8.62055	14.4867	39.4188	33.4832	55.6531	76.1111	8.89345
69.5457	68.6325	41.6786	52.2394	36.7735	76.9225	54.3028	37.5416	52.5517	9.94165	27.4808	21.1897	75.2725	46.2938	41.5547	51.2205	10.9774	115.468	41.5552	9.54353	20.1952	25.6467	7.04355	2.15668	43.8836	23.0511	16.0142	18.6112	43.0215	32.6444	51.5423	58.5069	29.204	49.3299	10.8562	118.913	84.0346	110.859	171.349	1.75513	65.8494	102.11	15.5999	8.34303	12.5239	40.8126	31.5721	75.6925	78.5575	16.3736
69.6456	65.0694	38.7664	87.8613	36.3179	74.9522	51.3477	34.069	58.7167	9.76179	28.0997	38.0878	75.2579	56.6921	47.7526	46.3175	14.2806	104.76	45.8107	9.12023	18.2861	24.5885	11.9542	7.70052	42.2601	29.2073	13.7322	21.473	38.0282	32.5217	73.4565	57.6001	28.9276	49.5282	10.4016	112.544	80.8826	104.061	178.834	1.46304	70.1687	101.25	18.3179	7.89225	10.789	39.3115	28.9064	80.4085	89.2199	19.1706
69.7456	59.1706	35.7024	109.17	42.5399	71.3711	47.5935	30.6486	58.2913	9.31495	27.6848	45.3686	72.5165	60.4732	49.1471	65.9803	15.6568	93.1857	46.245	8.45546	20.99	22.7597	22.8134	17.3528	39.5672	28.5461	21.4815	48.3632	34.6915	30.0532	94.1944	54.8732	27.8207	47.0625	9.80421	118.656	76.073	107.703	176.817	1.21905	68.4407	96.0484	18.4503	8.23329	9.27571	36.308	45.4023	77.6403	100.576	19.359
69.8455	52.6868	32.6905	132.958	58.1596	66.9383	43.4933	36.3464	54.6843	8.72463	26.578	47.0333	69.0043	60.3239	47.6059	71.8414	15.7934	86.478	44.3811	7.6865	21.0143	20.6103	25.8892	25.8962	36.29	25.317	23.0906	106.45	52.6579	26.8577	106.286	51.109	26.2534	43.6144	9.13628	119.227	70.4251	113.409	183.777	1.0155	63.8106	88.656	17.4667	8.77952	7.96526	32.6482	51.6035	82.6795	105.788	18.1844
69.9454	46.3952	39.1641	150.556	63.8624	62.1368	39.3371	38.0934	49.74	8.06935	25.0329	45.5498	66.0243	57.9306	44.3857	70.597	15.1663	91.0598	41.2327	6.89515	23.9919	18.3988	25.1748	27.9916	43.3473	21.4312	26.9915	173.887	61.3943	23.6178	107.009	46.8363	24.4613	39.9346	8.44479	124.919	64.4684	113.977	181.242	0.845548	57.9964	80.3781	16.0602	8.8446	6.83519	28.8319	56.5706	79.9225	101.922	19.3368
70.0453	40.6102	40.751	158.048	63.94	57.2677	35.3045	37.4998	49.7426	7.39855	23.2351	42.4246	63.012	61.3345	40.3179	72.8144	16.8872	88.3791	37.4629	6.1285	23.9609	16.2673	22.7952	26.8515	46.2661	17.6961	38.0377	208.762	61.4437	20.602	101.798	42.4053	22.5929	36.3476	8.88338	125.013	68.4902	111.22	172.809	0.703488	51.9136	76.907	14.5521	8.59734	5.86313	45.5825	56.1691	73.6775	93.4982	24.8138
70.1452	35.43	45.5864	158.577	63.4969	52.514	31.5004	35.5878	46.8427	6.742	28.299	38.5627	58.8139	60.9316	45.1449	69.7267	17.1789	81.99	33.4957	5.41177	22.37	14.2882	19.8525	24.2554	46.3423	19.481	40.3329	208.297	57.627	23.1192	98.3061	73.5792	20.7394	32.9838	13.5557	140.447	70.7002	106.399	160.971	0.584495	50.0646	75.5124	13.0856	8.15713	5.02815	52.228	52.9891	66.5902	119.558	26.0186
70.2452	30.8544	49.6648	154.439	60.2717	49.6448	27.9803	32.9993	42.6998	6.11711	30.9052	34.4953	54.0152	101.872	45.845	64.2137	16.5842	76.9302	29.593	4.75676	21.8482	12.4922	16.8938	21.1631	44.5844	18.1423	38.2627	190.457	52.3297	22.3765	91.3627	114.096	18.9548	29.886	16.0433	146.717	69.5217	101.32	147.431	0.484654	46.3864	71.2112	11.7199	7.6074	4.31155	52.9698	48.5288	76.1508	125.856	24.9319
70.3451	26.8425	51.9878	147.3	71.9326	53.9715	24.7675	30.131	38.1935	5.53321	31.7598	30.5226	49.0093	121.388	51.9539	57.8271	15.4743	69.9205	25.9079	4.16723	20.1417	10.8867	14.1695	18.0704	43.3907	18.1524	34.5337	165.565	46.705	24.9089	82.9916	150.562	17.2698	27.0583	17.1001	167.9	66.3208	95.2724	133.325	0.400687	42.1024	65.4806	10.4745	9.90326	3.69694	50.4368	43.6369	75.9207	140.592	22.73
70.445	23.3386	50.9757	138.36	74.8487	57.7611	24.1854	27.2223	35.91	4.99436	31.3958	26.8034	60.9244	161.898	53.0894	51.3782	20.5861	80.1476	22.5218	3.6422	17.9326	9.46565	11.774	15.2141	40.9302	19.6087	30.3951	139.303	44.8585	36.6878	77.2972	186.013	15.6995	24.4884	22.0066	177.259	62.0022	88.766	119.394	0.329996	37.6574	59.215	9.35115	11.0563	3.16992	63.6391	38.7783	71.1096	139.584	20.0953
70.5449	20.2849	48.3473	128.468	74.1733	72.1656	30.1056	24.4124	32.7046	4.50138	30.2126	30.9621	66.2775	178.872	51.1998	45.2688	22.7833	81.0795	20.8152	6.18115	15.6076	8.21649	19.6889	12.6889	38.6917	20.1091	26.3966	114.585	46.4245	38.5292	70.3086	240.845	17.4401	22.158	27.2958	178.267	57.1565	86.8895	108.899	0.270517	33.3765	52.9411	8.34354	11.437	2.71811	69.9183	34.1942	80.1472	130.314	17.4098
70.6449	17.6268	45.0245	123.865	71.2655	78.4949	32.5821	21.777	46.1065	4.05307	28.5065	31.6561	67.271	181.736	62.5499	39.6765	23.1006	77.02	29.0796	7.31234	13.3751	7.12365	21.6807	10.5148	36.4772	25.2963	22.756	109.665	50.4641	36.3766	87.4247	276.858	17.9123	20.0473	29.7496	173.549	52.1625	83.3003	98.1677	0.220543	29.4117	46.9549	7.44205	11.3091	2.33084	69.478	29.9954	79.4246	164.918	14.8744
70.7448	15.3151	41.4947	117.281	66.3432	79.7783	32.8597	19.3522	55.6611	3.64709	26.4949	30.4251	65.461	231.149	66.3051	34.6589	25.361	72.4366	32.6715	7.60306	18.0599	6.17082	21.5556	10.8709	33.6288	24.6677	19.5372	107.621	49.1076	32.834	95.0007	289.029	20.0301	18.1365	32.9127	165.067	56.288	81.6161	87.6908	0.179155	25.8208	41.4093	6.63639	10.8589	1.9988	65.3816	26.2199	74.1659	172.896	45.0095
70.8447	13.3064	38.009	109.932	60.5641	77.994	34.8442	17.1498	74.1269	3.28047	24.3352	28.2065	61.9371	254.397	70.5049	44.0489	25.601	74.3188	35.873	7.40996	25.8212	5.34211	19.739	10.58	30.4831	21.8553	29.2356	97.5143	45.4364	29.0147	93.9707	285.814	20.643	16.4074	36.8161	154.277	56.7915	78.2961	77.7698	0.145347	22.6124	36.3695	5.91689	10.2169	1.71406	59.5098	25.558	67.1036	166.293	57.6555
70.9446	11.5625	34.6903	101.908	65.4643	74.427	35.1536	15.1673	83.3371	2.94994	22.139	25.5622	57.4529	257.97	69.6067	55.1769	24.5954	71.144	36.1348	6.95528	28.1533	4.62267	17.3017	9.63294	31.6889	18.4912	31.0733	84.2902	56.0028	25.3716	88.5309	273.086	23.012	14.843	45.2693	142.24	55.0697	74.0106	78.9333	0.118619	19.7707	41.1272	5.27443	9.47309	1.46994	77.0885	23.8611	67.9543	152.392	60.4142
71.0445	10.1536	31.5931	93.6619	67.5972	69.905	43.4387	13.3943	82.9566	2.65218	19.9835	22.82	52.5217	250.151	65.708	57.4704	22.874	65.4602	34.6319	6.37568	27.5136	6.74775	18.4398	8.44542	31.2302	15.264	29.507	79.9862	57.2026	22.2268	81.0878	254.878	23.6777	13.4276	49.1412	136.431	52.053	69.2179	76.6912	5.85185	17.2681	50.988	4.70075	8.68855	1.26034	90.2835	21.714	64.1443	135.502	57.872
71.1445	8.87799	28.7351	85.5	65.5704	64.9557	46.855	11.8156	77.932	2.38422	17.9199	20.1638	47.7429	243.396	60.206	55.2996	20.7926	73.0057	32.146	5.75339	25.3732	7.54479	17.4521	7.23405	40.1736	18.1406	26.644	71.1029	57.0552	19.3508	72.9943	233.923	23.3038	12.1472	55.1265	134.55	48.3549	71.0253	88.5563	8.56473	15.073	54.1361	4.18867	7.90376	1.08058	92.5013	35.2427	58.383	122.433	52.7521
71.2444	11.11	26.1154	79.1736	70.6407	77.8982	47.1658	10.4146	70.9407	2.14319	15.9803	17.6894	42.9772	230.23	54.0125	51.0637	18.5849	93.6172	29.1885	5.13634	22.5947	7.58676	15.5783	6.10388	44.368	17.3636	23.608	69.5696	62.3354	16.7918	64.9861	212.032	22.3207	10.989	57.1684	129.187	46.3488	83.9625	97.2228	9.49916	13.1523	53.3755	3.73147	7.14427	0.926166	88.5837	40.4329	52.0627	116.749	46.6341
71.3443	11.3038	23.7233	76.6626	70.058	83.1692	45.5669	9.17413	63.4005	1.92634	14.1829	21.5861	47.5751	213.902	47.7051	46.0579	16.3996	99.3095	37.368	4.55105	20.0315	7.22053	13.4546	5.09868	45.3402	19.1027	20.5766	62.9326	60.7893	14.5465	60.8762	190.376	21.006	9.94137	58.0393	121.614	43.4712	90.0036	107.567	10.729	24.85	72.2017	3.32319	6.42537	0.793714	81.5228	41.0003	45.8713	106.435	40.4014
71.4442	11.0445	21.5443	72.813	66.4494	89.7573	42.8612	8.07789	56.033	1.73136	12.5357	22.6137	52.2164	196.389	42.9491	40.961	14.3261	101.591	40.5288	4.01078	23.7325	6.65361	11.9634	4.22974	44.1991	22.918	21.1698	54.342	56.3045	12.5897	55.5667	169.679	19.5362	8.99373	56.8202	119.927	52.6898	91.4369	110.042	10.74	33.4037	79.3827	2.95873	5.75514	0.679905	73.1323	43.7066	40.1239	94.3187	34.5189
71.5442	10.1897	19.5622	68.178	76.6359	90.8379	39.5818	7.1104	49.1792	1.55612	11.0395	28.5551	53.2694	221.185	38.0344	45.0695	12.4144	97.1341	44.5857	3.52078	24.0941	6.00782	10.5295	7.62068	41.7412	23.971	19.8291	52.1825	50.7931	10.8898	59.7572	150.359	18.0216	8.1365	59.622	115.14	80.5399	123.989	107.455	14.91	47.706	90.9335	2.63393	5.13715	0.58212	64.4791	46.8688	80.4728	82.007	29.2045
71.6441	9.13986	17.7609	63.1499	78.535	93.9925	36.076	6.2575	42.9753	1.39871	9.69059	30.3439	52.0061	226.917	33.2628	59.5447	10.6876	89.3084	45.3825	3.08152	25.773	15.1291	9.01791	8.6554	38.531	21.8816	17.7855	46.7068	55.7971	9.4156	60.6912	132.625	16.5298	7.36097	59.5531	113.447	94.634	183.771	101.769	23.5683	61.4877	100.308	2.34471	4.57189	0.498082	56.1622	46.039	94.4265	70.3628	24.5334
71.744	8.07779	16.1245	60.1884	75.8678	92.8776	32.5649	5.5062	37.4494	1.25729	9.46896	29.7767	52.6704	221.887	28.807	63.2305	9.15145	88.5423	43.774	4.18352	24.9507	19.5579	7.59442	8.48748	34.9615	18.7943	15.6029	48.246	54.5368	8.13839	58.0072	130.46	15.1001	6.65939	57.7054	108.853	99.8416	217.242	94.341	26.774	64.9297	116.827	2.08731	4.05769	0.425871	48.4911	50.3036	95.1276	59.8004	20.5022
71.8439	7.08234	14.6387	56.505	70.8595	98.6274	34.3815	4.84472	32.5759	1.13015	9.03469	27.9533	51.181	231.635	24.755	61.4127	7.80093	86.1735	41.2967	4.60373	22.8842	20.9369	22.5014	8.97544	36.0517	24.4877	18.0677	44.9258	50.5696	7.03283	53.5869	124.213	13.754	15.9733	54.8099	108.606	99.4477	232.85	86.093	28.6432	69.8788	120.635	2.67553	3.59267	0.363801	41.5992	49.8674	89.5651	50.4712	17.0673
71.9438	7.00104	33.2611	52.4435	64.8219	98.9196	34.1877	4.2624	28.3042	1.01574	8.4685	25.5375	53.7487	231.13	21.1397	56.9995	6.62466	86.4998	37.924	4.62301	20.3075	20.6052	27.443	8.90947	35.3487	24.1391	17.8174	39.4921	45.6468	6.07684	48.4971	115.645	12.5015	28.8725	61.0628	105.144	104.999	236.526	77.6381	40.9231	68.4793	117.511	2.77598	3.17521	0.310515	35.5165	47.0023	81.4066	42.3782	14.7152
72.0438	22.874	56.0515	58.2327	58.5121	95.9283	32.7724	6.62819	24.5745	0.912615	7.82941	22.9213	53.4285	222.009	17.9596	51.5663	5.60785	81.8134	38.7552	4.41717	17.6355	19.3705	27.4499	8.19713	33.5181	21.49	16.3774	51.9273	47.5511	5.25117	56.6052	105.945	11.3455	45.9317	63.091	122.459	111.087	232.417	69.3717	99.0749	68.0947	110.281	2.66179	2.80453	0.264786	30.2144	43.0226	74.5889	35.4456	12.5298
72.1437	28.0201	65.049	60.4503	52.352	91.0632	30.6641	7.70851	21.3263	0.819328	7.15987	20.3288	62.405	208.307	15.1928	45.9446	4.73416	89.306	37.4721	4.09491	22.9619	17.7136	25.2122	7.23103	31.0324	18.2271	14.551	53.6647	51.8469	4.53883	62.9716	95.8988	10.2847	52.7361	72.8997	153.057	110.831	223.407	63.6812	129.16	84.5259	101.086	2.46213	2.4807	0.225734	25.6339	38.6728	66.7691	34.8333	10.5745
72.2436	28.2974	66.8119	60.2189	46.5624	85.2301	28.2123	8.00592	18.5018	0.73495	12.2884	17.8811	65.8397	192.509	12.8062	57.2145	3.98691	88.2704	34.9881	6.06283	24.218	15.9147	22.1366	6.21777	28.2218	17.1731	18.3253	49.9838	51.3959	12.6135	65.4485	99.1521	15.0484	52.8562	76.7751	169.289	106.718	211.486	65.1937	137.446	88.0115	92.819	3.99757	3.313	0.192511	21.7026	34.3594	58.9635	32.3292	8.8669
72.3435	26.5033	64.9034	58.3578	43.1751	79.0029	25.6437	7.84166	16.0483	0.659011	15.415	15.6369	65.6319	179.01	14.046	64.893	6.11295	82.7619	31.9025	6.87958	27.5131	20.126	24.1386	5.25941	30.4921	14.9768	18.519	49.0808	47.9847	14.8095	66.8971	97.4716	18.4749	50.1865	98.3454	175.228	100.401	198.017	63.6918	133.579	84.8882	85.5154	9.92349	3.7472	0.164336	29.6313	30.2933	57.7129	32.6695	7.39983
72.4435	23.9569	61.2484	55.4609	52.1754	72.7389	23.1012	7.41917	14.1301	4.01143	17.0854	13.6176	63.1194	169.922	14.1073	69.8814	7.13581	89.548	28.6002	7.01413	27.4155	21.3595	23.0785	4.40041	30.7658	12.5674	17.2104	48.9024	43.471	14.56	64.1562	92.7648	20.9581	60.9119	108.746	173.968	104.384	183.918	60.3434	133.767	78.6619	77.4346	11.9051	3.90913	0.140497	34.4786	26.5708	54.7212	52.8229	13.1901
72.5434	21.2656	56.8774	56.7502	54.5835	67.1081	20.6715	6.86615	12.3727	5.87123	23.0131	11.8238	59.2346	158.23	13.4618	68.3205	16.0575	88.1237	25.32	7.97825	25.5633	20.9286	21.0964	3.65454	33.1372	10.3266	15.376	44.6802	38.7496	19.2342	69.4391	86.3397	21.7587	74.2485	111.903	167.836	103.083	169.801	55.9527	125.793	71.2403	69.2949	12.0831	3.89223	5.21482	35.2205	23.2245	49.9279	60.1746	25.5474
72.6433	40.5228	52.3325	56.0039	59.7557	66.8917	18.4034	6.26141	10.796	6.77636	27.5435	10.244	54.6194	145.494	12.4253	64.7458	20.7854	91.5876	22.2032	14.5856	22.922	23.3906	22.7591	6.70647	33.373	8.38438	18.9318	38.8225	34.2312	19.617	68.5538	83.5709	21.5276	100.381	110.469	204.916	98.6071	159.34	51.0631	113.937	63.6336	61.5017	21.9482	7.34328	13.3454	33.6726	20.252	44.586	60.2959	32.1885
72.7432	51.7111	47.8908	65.0844	82.9975	64.6205	40.475	5.65245	13.5203	7.08108	46.2265	8.86128	55.3107	132.648	11.2054	59.2797	29.3334	88.2831	19.3262	22.0809	21.7595	23.516	21.6574	7.64959	32.2241	6.75996	25.0332	45.7291	30.0858	34.8484	64.5158	78.7042	20.6873	107.713	106.23	223.999	92.3543	151.718	46.0658	106.426	56.3483	54.2657	24.9401	9.32804	20.6892	30.9563	21.1633	46.3797	56.5859	33.5117
72.8431	52.9323	43.6859	69.3053	91.6494	61.1896	52.4317	5.06674	24.547	7.01765	57.5758	8.65501	53.7426	130.294	15.5314	53.1996	33.2362	81.568	19.3636	25.2408	19.7262	23.4997	19.3885	11.8973	30.2281	5.42766	25.6908	45.266	26.3655	49.8049	60.8763	72.7066	35.9489	105.224	100.379	235.6	99.3463	143.257	41.1645	95.9868	51.7822	47.6796	51.1429	10.3008	25.6684	27.7505	20.52	45.2362	51.0817	31.9942
72.9431	68.5625	39.7741	70.1586	92.0131	61.5011	57.7526	4.5191	28.4801	6.73715	63.5919	8.10215	50.7975	123.967	17.3644	47.1669	34.1253	73.4178	18.4969	25.8275	17.3744	22.2862	16.7741	13.0141	29.2749	4.34711	24.5295	41.2109	23.0668	51.9045	58.3357	66.2259	43.8985	98.7732	93.7059	241.244	100.055	133.883	36.5135	84.6128	46.7587	41.765	62.3651	10.589	25.9352	42.2489	19.0998	41.8973	44.9733	29.1053
73.043	81.449	37.6494	68.7366	87.8825	59.7191	66.9077	4.01649	28.7325	6.33689	65.7964	28.2164	47.0847	115.609	17.6203	62.4031	33.1328	64.9627	32.1912	24.9473	23.8914	20.4907	14.2161	12.5522	27.5199	3.47648	22.2072	35.7285	20.1619	48.8572	53.9723	59.6858	47.2179	91.0041	86.7248	237.782	97.0056	124.177	32.1974	73.7648	41.671	36.5028	63.6571	10.4271	24.1823	47.8458	17.3493	37.7346	38.9275	25.6962
73.1429	81.3761	35.0228	65.8339	81.5186	56.7385	69.9664	3.56097	27.1796	5.87931	65.3393	37.7536	47.5496	114.858	16.9224	66.2975	31.0353	62.0702	46.4185	23.2879	27.648	18.4744	11.8925	11.3729	25.3169	2.77775	19.5769	30.0063	17.6135	48.1029	48.8907	53.3537	47.6614	83.0858	79.7642	228.214	91.6879	115.605	28.2541	63.5135	36.8373	31.852	60.6174	24.6082	21.6981	48.2565	15.5183	33.4434	50.3148	22.2417
73.2428	80.3327	43.2336	62.0243	74.2475	53.1345	69.1825	3.15169	24.8391	5.40334	63.1386	41.0364	46.1192	110.039	15.6887	64.4059	28.3568	69.2746	52.7688	21.2703	27.7812	18.7046	9.86518	9.94149	22.9112	2.21829	17.0162	24.6494	15.3827	44.2306	43.7014	47.3891	46.3713	79.5093	73.0272	214.771	85.1861	113.939	24.6954	54.1994	32.3975	32.286	55.8915	32.9223	19.082	53.3986	13.7416	29.3575	53.1872	18.9909
73.3427	74.4634	45.5133	57.7178	66.8282	49.2719	66.0792	2.78613	22.2516	4.93251	59.7606	40.7408	43.5379	103.076	14.1948	59.7848	25.4438	88.9925	54.1313	19.1466	26.0249	17.8695	8.138	8.49926	20.4687	1.77097	14.6765	19.9255	13.4324	39.4362	38.7269	41.8781	44.0871	73.9285	66.6333	199.092	85.5969	110.415	21.5132	56.0135	28.3977	31.0239	65.2117	74.4856	16.598	60.7355	12.0864	25.6212	65.1429	18.8353
73.4427	66.957	52.4072	53.203	59.6779	45.3778	61.6757	2.46097	19.6948	4.48016	55.6813	38.5083	40.32	95.1538	12.6178	54.0897	22.5187	94.4699	52.4569	17.0627	23.403	16.5043	23.4557	14.5722	18.0977	1.41364	12.6041	15.9128	11.7282	45.2527	34.1236	36.8574	41.2832	67.8002	62.3471	182.362	82.8108	107.406	18.6903	53.6025	24.8372	38.2118	124.854	143.708	14.3487	62.6406	10.5825	22.2801	67.3876	17.5166
73.5426	59.2681	53.6538	48.6789	53.8738	59.7028	56.6444	2.17264	17.3018	7.68568	64.0001	35.3329	36.8146	92.1719	11.0672	48.1944	19.7177	92.0728	49.0489	15.0987	20.5042	14.9242	51.7901	27.3027	15.865	1.12831	10.7983	12.5898	10.2395	44.143	29.9532	32.332	38.2601	61.7593	57.7973	185.459	78.1778	102.528	16.202	66.8178	21.6926	40.4576	143.384	194.37	12.3609	67.5828	9.237	24.63	64.3561	15.6823
73.6425	74.6571	69.6949	44.6478	59.1645	74.5314	51.635	1.91749	15.128	9.32921	67.7614	31.8046	33.2538	86.9434	9.60725	42.5389	17.1186	86.7793	44.7639	13.2933	29.0737	13.3098	101.538	31.2875	13.8085	0.900572	9.23868	9.88759	8.93928	40.4275	26.2258	28.2866	35.2046	62.5862	53.222	186.386	74.2301	96.5803	14.0195	72.4416	18.9304	39.8294	143.235	220.589	10.6272	66.5398	8.04602	24.2072	62.3266	13.7015
73.7424	96.4012	87.705	40.691	59.2401	81.0393	46.6141	1.69196	13.1875	9.98399	68.3065	28.2633	29.7872	87.9983	8.27172	37.3255	14.7598	79.0912	40.1534	24.4492	31.6116	11.7597	140.124	51.5721	11.9457	0.718823	7.89837	7.71981	7.80367	35.9771	22.9232	24.6941	32.2295	65.1418	48.7694	198.422	69.1924	90.1089	12.1134	71.0749	16.5124	62.992	135.082	299.867	9.12625	62.2762	6.9984	22.5092	57.3515	11.7752
73.8424	99.0512	121.299	36.8957	56.4949	82.3484	41.7769	1.49273	11.4739	10.0258	76.0905	24.8949	26.5059	85.2392	7.07468	32.6279	12.6541	83.0622	35.5613	35.4491	30.8518	10.3239	180.874	57.3051	10.2803	0.573794	6.74959	5.9987	6.81188	48.0354	21.6335	21.5204	29.3995	64.4238	54.2069	202.547	63.6649	83.4776	10.4542	66.0543	14.4001	73.0329	123.955	341.037	7.83219	61.2049	6.08113	26.2782	53.888	10.0036
73.9423	93.4747	149.455	33.3154	52.355	80.4973	37.2356	1.31678	9.97059	9.69983	79.1271	21.7922	23.4615	95.7359	6.01784	28.4527	10.7979	85.6527	31.6691	46.5313	28.4301	9.02325	211.823	55.6605	8.80676	0.458069	5.76642	4.64325	5.94577	53.8603	28.2682	18.7281	26.7486	61.8152	55.9368	199.221	77.1303	76.925	9.01374	76.3722	12.5575	75.2532	112.182	356.357	6.71919	57.2218	5.28089	36.2166	48.683	8.42883
74.0422	85.2459	166.898	29.9796	47.6566	76.8101	33.0476	1.16134	8.65744	9.16532	78.8397	18.9925	31.1079	110.108	8.04068	24.773	12.8054	110.393	27.8953	50.5533	25.3049	7.86214	212.795	50.6231	7.51417	0.365754	4.92577	3.58264	5.18954	64.6519	30.234	24.1914	24.2916	64.8416	55.3141	255.513	82.5855	70.6018	7.76561	77.2818	10.9508	72.988	100.796	354.554	5.76321	51.8652	4.58407	38.6385	42.8832	7.05941
74.1421	109.996	168.618	26.9014	42.8774	77.5012	29.2344	1.02393	7.51351	8.52452	76.2965	16.5006	34.833	114.985	8.86003	23.7832	16.4039	117.337	26.9612	50.4372	22.0199	6.83579	195.867	44.3525	16.8225	0.292099	4.20747	2.75706	4.52934	74.8367	52.5083	26.8772	22.0307	62.7655	53.2509	338.5	110.769	64.5982	6.68539	95.1818	9.54974	68.3147	90.2178	341.8	4.94276	46.0537	3.9784	154.782	37.132	5.88637
74.242	112.995	162.444	24.0822	38.2797	85.2886	25.7951	0.902392	10.0636	7.84216	73.175	14.3033	35.9336	122.441	8.92128	22.8146	17.8647	114.433	25.1669	48.0118	22.1855	16.7006	173.827	62.0852	25.7887	0.233335	3.68637	2.11714	7.88623	96.3235	83.8251	27.5496	26.1287	64.9885	50.3567	409.642	126.727	58.9639	5.75099	99.0094	11.6126	62.5099	80.5841	322.422	5.05891	40.3157	3.45255	211.855	31.7667	4.89215
74.342	106.623	152.601	21.5156	33.9967	87.2291	22.7149	2.23389	10.7173	7.15855	68.8701	20.6284	35.3282	122.028	8.52704	34.5408	17.9535	106.459	22.9416	44.408	31.6213	21.1511	158.623	65.7978	30.5589	0.18647	4.69446	14.9708	8.88635	103.945	95.6915	26.9361	27.7262	62.5702	47.0346	504.139	131.923	57.0682	4.94274	107.989	11.9942	74.1343	71.8995	299.417	17.5181	34.9365	4.77456	225.52	26.9413	15.6744
74.4419	96.731	141.344	19.1904	47.0258	85.6005	19.971	2.90433	12.1813	6.49798	80.9292	23.031	33.6617	117.129	7.87988	38.3115	17.6321	102.985	20.5614	40.3136	40.6335	22.4618	144.054	62.5405	32.4404	0.149051	13.6519	30.9463	8.7759	100.712	96.8506	25.5406	27.777	65.0256	44.2743	627.255	130.377	54.9827	4.24344	106.271	11.5218	77.1899	64.1124	283.542	32.7704	30.0524	5.21151	217.966	22.7037	20.2275
74.5418	86.0245	129.854	17.0923	51.8539	81.8834	17.5367	3.1672	14.031	5.87406	93.9882	23.1717	31.3822	115.412	7.11308	41.7433	16.642	103.191	18.1981	36.1363	42.6414	22.0166	157.202	56.2083	32.3876	0.119261	32.6173	36.2016	8.17842	109.166	92.3962	23.7079	26.9017	62.7022	41.2196	737.846	124.78	52.1346	3.6382	98.935	10.6521	75.3019	57.1505	264.061	36.8868	25.7106	5.16403	200.919	19.0422	27.3531
74.6417	75.6978	118.728	43.5549	52.0249	77.0326	15.3841	3.18516	14.1124	5.29387	100.084	22.0708	28.7962	110.02	6.31189	41.034	15.2878	97.5052	24.899	32.1081	40.8814	24.2656	152.919	56.0158	31.0909	0.095416	38.0523	35.7304	7.40164	111.225	109.681	21.6701	27.539	74.2651	38.331	790.911	116.915	60.6274	3.11436	89.0382	10.7703	70.7318	50.9359	247.919	38.1354	21.9071	30.865	180.472	15.9147	29.2451
74.7417	66.2291	108.246	59.9984	70.6835	71.6571	13.4857	3.06187	13.3287	4.76031	101.256	20.3469	26.1095	109.476	5.52888	38.334	13.772	89.0082	31.8756	30.7775	53.1262	24.2322	138.489	51.6437	29.0436	0.0764938	37.4581	42.2771	6.59364	103.748	112.921	24.9572	27.0221	75.2591	35.377	803.125	107.949	64.4376	2.66129	78.3692	13.972	71.165	45.3926	229.431	43.5787	18.6097	43.5961	159.696	13.2654	28.3026
74.8416	57.7619	98.5208	69.2833	77.4394	66.1392	11.8152	2.86271	12.1699	4.27354	99.0387	18.3683	23.4564	113.103	4.7945	40.5344	12.2259	79.4939	34.5725	28.5925	55.9912	22.9725	120.623	45.6123	26.5925	0.0613264	34.4035	45.7107	5.8222	93.125	108.706	39.0398	25.8318	71.8005	44.1266	787.1	98.6328	65.1269	2.2702	67.9315	19.783	83.2023	40.4499	210.04	42.7562	15.7726	47.9294	140.052	11.0349	25.9544
74.9415	50.2893	90.9151	73.5234	77.4474	84.8873	10.3482	2.6284	27.7213	3.83203	94.5793	19.172	20.921	111.342	4.12464	57.2271	10.731	69.9731	34.5955	26.0317	53.7991	21.1177	108.77	39.2505	23.9768	0.0492852	30.5553	52.9876	5.11519	101.276	100.844	46.3954	40.5481	73.9482	48.2178	752.299	89.4354	63.7865	1.93379	58.2479	21.5725	91.0401	36.0436	190.702	39.334	13.3453	47.6542	122.156	9.16561	23.0326
75.0414	43.7412	83.3428	77.4282	73.8093	93.4148	12.5815	2.38375	33.6705	3.43335	101.577	18.6316	18.5523	107.87	3.52553	101.487	39.5619	60.9838	33.0245	23.3804	60.727	19.0376	95.2865	33.2171	21.3569	0.0396676	26.6667	54.4461	4.48099	103.089	91.5019	49.263	48.0217	71.0375	49.2948	705.746	80.6374	61.1751	1.64585	49.5521	21.2694	120.647	32.116	172.031	59.4871	11.2773	44.9907	106.187	7.60428	20.006
75.1413	38.0255	76.1035	77.8441	68.3723	95.5388	13.4726	2.14339	45.3027	3.07469	104.629	17.3865	16.3754	136.114	2.99735	184.41	60.3544	66.7228	30.5766	20.8024	60.3329	16.9431	81.377	27.8013	18.8365	0.0320014	23.0521	50.5617	3.91879	96.1209	81.8791	49.2124	50.9224	71.8996	50.5514	652.592	72.3945	57.8163	1.40074	41.9093	19.9451	131.61	28.6154	154.399	63.764	9.52079	41.2233	92.1111	6.30354	17.1238
75.2413	33.276	69.3315	75.9176	62.219	111.273	13.5095	1.91551	48.3195	2.75311	103.593	15.819	14.3994	147.069	13.221	228.185	70.3441	66.0243	27.7193	18.386	56.5208	14.9482	81.4902	23.0939	16.4785	0.025878	19.8226	44.3731	3.42372	86.2633	72.6134	70.0619	50.995	81.6854	58.9545	596.55	69.4849	54.0678	10.8323	35.2909	18.1873	131.615	25.4955	138.819	68.6643	8.03236	37.0795	79.7957	5.22198	14.506
75.3412	29.0255	80.2353	72.674	55.968	144.042	14.8698	1.70426	63.9162	6.03827	105.217	17.1027	12.6227	147.715	18.6878	236.575	75.8388	61.9443	24.7496	16.1728	50.828	13.1093	78.3363	19.0839	14.3171	0.0209689	16.9949	43.2067	2.98944	76.0175	64.0167	80.4901	49.3749	115.848	62.3793	561.008	65.2262	52.6692	16.3787	29.6198	16.3117	125.48	22.7148	124.261	65.8066	6.77321	32.9586	69.0693	4.32392	12.1969
75.4411	25.2721	82.3146	68.4492	49.9583	204.469	15.139	1.5113	109.661	7.7876	103.189	16.9292	11.037	152.746	21.0497	270.389	75.886	56.2966	21.8493	14.1769	44.533	11.4487	70.5075	15.7128	12.3666	0.0170202	14.5458	40.1506	2.60936	66.3834	56.2159	112.79	46.7958	124.114	64.0194	519.761	70.3604	50.3281	19.2632	24.7976	14.4814	116.19	20.2362	110.835	69.1413	5.70929	29.0676	59.7535	3.57898	10.1996
75.541	45.5366	79.9198	63.6881	44.3617	248.591	14.7301	1.33685	137.752	8.56021	98.7358	15.972	9.62998	149.787	21.4435	290.513	72.4993	50.1329	19.1233	12.3959	38.3388	9.96898	61.192	12.9042	10.6281	0.0138261	12.4376	35.2502	2.27716	57.7039	49.2351	153.87	43.7275	121.17	82.0743	475.872	70.9737	50.1503	20.3584	20.7204	12.7745	105.566	18.0269	102.081	65.5841	4.81111	25.5027	51.6773	2.96151	8.4949
75.641	83.5348	75.4001	58.7033	39.2516	312.785	13.921	1.1803	143.384	8.72363	92.7622	14.6374	8.38749	142.371	20.6426	337.577	67.1665	44.0416	16.6253	10.8185	48.3991	8.66245	51.961	10.5783	9.09405	0.0112191	10.6289	30.1319	1.98705	68.7829	43.0442	173.824	40.4669	145.759	123.989	431.512	68.8111	48.6645	20.6298	17.288	11.2233	94.6901	16.0581	100.001	59.3572	4.05353	22.2959	44.6841	2.44995	7.0538
75.7409	93.9037	70.0121	53.7097	34.645	348.264	12.8973	1.0406	142.851	8.51826	85.9313	13.165	7.29446	132.688	19.167	360.969	60.8844	38.3313	14.3767	9.42892	54.2293	7.5159	52.3521	8.66039	7.75126	0.00905692	9.08021	25.0625	1.73385	67.9652	37.5862	195.436	38.5847	148.499	146.231	399.687	65.0344	48.9797	39.4491	14.408	9.83605	84.1799	14.3037	95.3928	52.4445	3.41442	19.4447	38.6334	2.02631	5.84382
75.8408	99.5252	76.0725	48.8514	30.5272	391.9	11.7807	0.916437	134.258	8.10031	78.7199	11.6921	6.33595	122.079	17.3594	396.897	54.3051	40.9527	12.3785	8.20966	53.6913	6.51402	48.2564	7.08369	6.58385	8.0474	7.75563	20.4458	1.51297	63.8232	32.7932	201.641	36.2009	141.999	175.989	366.403	60.4085	47.8403	49.8432	11.9975	8.60754	83.0333	12.7407	89.3099	45.7375	2.87532	18.7812	33.4009	1.6756	4.83285
75.9407	101.095	75.9173	44.2208	26.8675	425.006	10.6494	0.806481	122.245	7.57044	71.4639	10.2935	10.0529	111.346	15.441	391.76	47.8405	59.0885	10.62	7.14316	49.8831	5.64117	42.4548	5.79026	5.57458	10.3181	6.62351	16.4425	1.32032	60.4462	28.5954	197.968	45.3959	131.985	200.122	344.496	55.4297	45.7959	54.5262	9.98397	7.52589	78.5185	11.3483	82.4776	39.5998	3.08506	33.6848	32.201	1.38533	3.99117
76.0406	94.9249	72.6774	39.8737	32.1904	497.473	9.55197	0.709338	126.041	6.99274	64.3938	9.00652	12.0476	137.825	13.5488	366.777	41.7371	65.4052	22.08	6.21246	44.6283	4.88236	44.657	4.7308	9.96962	10.1217	5.65625	15.3175	1.15231	59.803	31.5149	188.246	60.9091	121.023	217.383	322.2	61.1245	44.6868	55.4273	12.4172	6.57644	80.0639	10.1081	75.3869	61.9808	3.02861	39.6753	33.6947	1.14513	3.29225
76.1406	85.9112	68.0381	35.8394	33.5519	538.579	8.51676	0.623607	120.534	6.40724	57.6607	7.84582	17.5828	148.982	11.7637	333.492	51.8446	78.9368	32.0971	5.40158	38.9696	4.22375	42.013	3.86398	12.4107	8.99153	4.83002	13.8905	1.00571	55.1027	31.3842	176.099	68.1945	116.1	241.746	297.226	62.4094	43.2508	53.9068	12.9683	5.74345	77.1958	9.00416	68.3622	67.0206	2.8301	40.7004	32.3085	9.44325	2.7131
76.2405	76.9264	62.8956	48.3537	32.7087	606.378	7.55892	0.547908	116.361	5.83803	73.6022	6.81319	20.4585	149.671	10.1287	298.043	55.6877	81.6922	36.5954	8.12215	37.5796	3.65287	37.3812	3.15533	13.4979	7.61792	4.12435	14.0534	0.877607	49.1767	29.6785	161.891	70.3245	108.076	270.267	271.182	60.9611	41.1427	50.9145	12.48	5.01247	71.9884	8.02152	61.61	64.338	2.56524	39.0819	29.6565	18.3751	2.23404
76.3404	67.9423	58.9843	55.3466	30.7136	639.61	6.68482	0.480976	107.543	5.29922	88.1643	5.90316	21.5416	167.345	8.66225	263.566	55.5296	89.9901	37.5971	9.26517	37.9499	3.15862	38.674	2.57623	13.6709	6.29324	3.52167	12.9454	3.53797	43.2154	27.2453	152.876	71.1385	105.017	291.279	256.409	65.8558	38.6587	47.1059	25.4463	4.37145	91.6013	7.14679	55.2539	58.5711	4.04403	36.1706	33.5057	31.1827	1.83817
76.4403	59.5652	69.1841	58.4553	28.1895	697.622	5.8953	0.421713	96.9786	4.79786	95.4573	5.10648	21.4475	171.06	7.3673	239.496	52.9338	97.8673	36.4679	9.47208	35.6548	3.58415	37.6383	4.64043	17.9383	5.12547	3.00699	12.5242	4.49921	37.6834	24.5621	141.5	73.1765	98.3392	299.334	271.25	66.4825	36.0002	43.3787	30.842	3.80953	98.3188	6.36805	49.3604	51.9103	4.63038	32.7402	33.2367	36.0043	1.51121
76.5403	70.4745	74.5624	58.8829	25.498	710.084	5.18771	0.369217	86.1815	4.33694	97.5821	4.41228	20.6095	166.649	6.23727	227.757	49.0992	112.118	42.1758	13.2475	36.2568	3.62942	35.4931	5.27021	19.9869	4.14003	2.56743	11.2578	11.8116	32.7294	21.8893	132.655	78.7445	109.477	314.114	273.151	64.4844	39.0201	39.3898	31.8643	3.317	97.4975	5.6747	43.9571	45.3494	13.4817	40.9319	31.0513	36.3007	1.24135
76.6402	70.3111	74.1289	57.5085	22.8425	694.827	4.55727	0.322813	75.9009	3.91651	96.1235	3.80937	19.3299	157.757	5.26028	208.939	44.5462	117.385	44.721	14.7403	38.8607	4.66315	34.2705	5.16777	20.5268	5.00792	2.1921	9.68212	16.181	28.3683	19.3615	129.305	79.5037	108.482	321.696	268.57	60.9568	39.8964	35.3865	30.4865	2.88643	92.4903	5.05698	39.0456	39.3028	28.2533	43.0395	28.1013	34.1855	1.01878
76.7401	65.492	70.8233	54.9691	20.3315	663.432	3.998	5.39956	66.4712	3.53512	106.926	3.28696	17.8164	146.643	4.42178	187.727	39.8704	113.588	46.2728	14.8859	37.6651	4.98	30.917	4.72388	20.0743	5.73044	1.87169	8.08721	17.1122	24.5619	17.0408	122.872	77.3638	102.485	316.648	257.304	56.6225	39.3677	32.666	27.9088	2.50962	91.0888	4.50635	36.8939	33.9095	34.7786	41.8628	33.9953	30.9272	0.835277
76.84	59.0351	66.2275	51.7224	18.0169	627.261	3.50339	8.08595	58.0056	3.19031	111.1	2.83505	16.2093	134.682	3.70641	166.559	35.2185	105.19	45.0725	16.5884	38.148	4.89498	26.8684	4.15095	19.0003	10.3711	1.59823	6.61765	26.7553	21.2543	14.9487	132.398	73.5609	94.7144	303.918	260.74	51.9522	37.9486	45.4723	24.8452	12.5975	94.0399	4.01555	34.3035	29.1814	36.4258	39.0354	34.6554	44.5744	0.683998
76.9399	52.3228	61.1816	48.0934	15.9178	585.485	3.06714	9.28789	56.3184	2.87894	110.634	2.44459	19.1191	122.693	3.09914	154.073	30.7904	94.8183	42.2859	16.7644	37.192	4.59818	22.8341	3.56015	17.5679	11.0857	1.36499	5.94761	29.3717	18.3867	13.0844	133.399	68.8881	103.161	286.808	255.18	47.2474	38.8641	51.8434	21.7071	16.9027	119.616	3.57809	31.515	25.0756	35.31	35.4972	32.8182	53.4877	0.559267
77.0399	68.3645	56.1224	44.3096	14.0344	541.685	2.68365	9.58751	52.212	2.5979	107.023	2.10749	23.0574	111.147	2.58562	139.114	26.6985	83.9805	38.6805	16.0783	34.2531	14.7822	19.1357	3.00592	17.8124	15.5779	1.16593	5.11454	28.7005	15.9041	11.4357	132.26	63.8478	101.37	267.499	243.651	42.6931	38.3892	53.9114	28.2478	18.1059	128.368	3.18817	28.69	21.5294	32.7425	31.7759	29.9228	54.8535	0.4564
77.1398	103.692	70.3668	40.5274	12.3568	539.552	11.839	9.35674	47.1681	2.34403	101.376	1.81663	24.7207	100.295	2.1528	150.312	22.9961	91.4277	34.752	14.9419	30.4764	19.5013	20.3614	2.51141	17.2754	15.6927	0.996181	7.97361	27.6859	13.757	9.98503	134.643	58.7523	95.4079	253.943	233.121	40.4467	37.0313	53.185	30.0395	17.7057	127.286	2.84076	25.9341	18.4759	29.5214	28.2816	26.7101	52.1424	0.371589
77.2397	111.576	74.5181	36.8514	19.2644	521	21.0484	8.83132	47.0156	2.11432	94.5113	2.62538	24.8795	94.073	1.78907	147.185	19.6981	90.2483	30.8111	13.6063	28.0582	27.0704	19.2566	2.0831	16.2561	14.1026	0.850934	8.7082	25.5057	11.902	8.71314	131.089	53.7899	92.5763	237.929	218.872	37.6366	35.1413	50.7221	32.6287	16.5329	120.744	2.53114	23.313	28.4522	31.4841	27.7366	23.5475	47.4447	0.301635
77.3396	107.358	73.4767	33.3496	24.644	493.194	25.8788	13.4402	53.7854	1.90626	87.0215	4.06606	24.0776	86.9189	1.48413	153.77	16.7956	89.5148	27.044	12.6376	24.9574	29.753	17.1823	1.71908	14.9656	12.0239	0.726549	8.33395	23.4784	19.868	7.60057	123.949	49.8977	86.6332	222.976	202.519	34.5799	43.815	47.2555	32.0428	15.0415	111.448	2.25493	20.8649	30.64	43.264	25.9856	20.6043	41.9907	0.243859
77.4396	98.325	69.8961	30.0631	31.4658	460.728	45.9889	15.5213	54.284	1.71765	79.3289	13.5174	22.6949	110.417	1.22902	148.182	14.2652	84.0962	23.5547	11.5035	26.2584	29.6698	16.9337	1.41355	13.5508	10.9208	6.22356	22.2458	21.9137	35.854	6.6288	114.832	45.9433	79.7002	214.566	193.533	37.786	52.1045	43.2856	29.7941	13.4733	101.041	2.00849	22.1553	29.3646	47.3138	23.6985	21.371	57.1997	0.196062
77.5395	87.8752	65.2017	27.0141	33.6712	448.96	65.6392	16.0648	51.3607	1.54655	71.7272	17.9855	20.9938	119.639	1.0161	136.944	12.0762	90.0642	20.3923	10.3299	40.4405	28.1029	15.4383	1.15926	12.1107	9.35668	8.04037	27.2199	19.8492	39.3981	5.78077	104.818	42.0807	90.2271	202.845	181.537	47.2311	62.2847	39.1473	26.7917	12.5808	106.687	1.78824	22.2614	26.7112	46.9042	25.5778	20.4066	61.6629	0.156479
77.6394	92.8744	60.1492	24.2113	33.2791	427.53	75.1594	15.7035	46.9433	1.39147	64.4135	29.8123	19.1523	120.342	0.838758	123.579	10.1945	88.1756	24.1886	9.18918	45.1438	25.8181	13.4981	0.948875	12.3183	7.7771	10.9034	27.3695	17.6915	39.4481	5.04095	101.224	38.3989	89.9684	189.425	167.852	51.2984	67.1364	40.358	23.5673	11.444	106.26	1.59142	21.6029	32.2732	44.0747	25.2041	18.6894	60.1636	0.123727
77.7393	119.357	55.3324	23.3382	31.5022	400.99	78.1265	14.8384	42.0567	1.25118	67.76	34.7476	24.2142	116.146	0.691339	119.421	8.58543	82.7155	25.3417	8.11983	51.9077	23.2642	11.5139	0.775563	11.9712	6.35607	11.2753	25.1293	15.6273	57.3953	4.39545	95.1778	34.9451	88.0061	178.591	162.458	51.9441	68.423	40.1245	20.4188	10.2488	128.695	1.41597	20.4743	32.3126	40.0775	23.6751	16.7254	64.4473	0.0966131
77.8392	122.451	65.5351	22.0938	29.0606	377.066	76.9759	13.7206	37.2266	1.12436	68.0209	35.6728	26.549	109.308	0.569116	119.301	7.21555	101.205	24.8659	8.81877	52.0077	20.6963	9.67183	0.633259	11.2804	5.14436	10.5846	21.901	13.7335	60.0976	3.83209	89.2693	31.7401	94.7311	168.065	153.854	54.8879	70.9846	38.4649	17.5009	9.78103	144.115	1.2603	19.0802	30.005	35.6634	26.039	14.7676	62.6785	0.0741616
77.9392	115.48	76.95	20.6354	26.3749	351.121	73.3526	12.5047	72.5694	1.00995	68.4047	37.7461	27.1197	101.219	0.468026	112.401	6.05369	112.826	32.3046	8.79592	48.6422	18.2527	9.76476	0.516674	14.4128	4.13983	9.50412	18.4587	12.0339	68.6562	3.34033	83.8773	28.7881	110.302	157.71	143.321	54.7218	70.6911	35.9668	14.8828	9.00854	146.034	1.12281	17.5609	26.8674	44.3095	25.8927	16.5301	57.8193	0.0556202
78.0391	104.738	80.031	19.6924	23.6835	332.468	68.3555	11.2834	85.5328	0.90696	69.2834	36.9577	26.5353	92.7241	0.384496	102.571	5.07137	123.461	35.256	8.37061	44.6936	16.0015	11.4346	0.421384	15.8685	3.32012	8.34265	15.202	10.5267	67.1198	7.0968	81.3815	26.0835	116.433	146.505	155.218	57.248	69.8526	33.0327	12.5832	14.1047	140.298	1.00225	16.0111	23.6032	46.5867	24.4449	16.3333	51.6295	0.0403145
78.139	93.1327	78.227	19.0494	21.1159	315.81	62.7084	10.1101	86.8519	2.94122	82.0629	34.6486	31.0419	84.3217	0.315604	93.5542	6.97816	122.176	47.1952	7.74021	39.7071	13.9694	17.9237	0.343564	16.1879	4.74498	9.3711	12.8371	9.19906	61.5314	75.3083	76.7678	23.615	112.995	153.107	222.124	93.8779	75.4041	29.9328	10.5931	15.8526	130.54	0.89678	21.5724	20.5203	48.338	31.4091	17.2392	45.1231	0.0277047
78.2389	89.5447	74.0689	22.5358	18.736	317.588	56.878	9.01338	82.428	5.72013	88.3228	31.6273	32.7764	111.515	6.64529	83.7668	14.832	114.629	70.2366	7.02471	40.0073	12.1598	20.2695	0.280065	15.7627	4.80177	14.0135	10.5866	8.03418	54.7848	148.105	76.9652	21.3683	112.238	152.601	268.899	112.848	76.9155	26.8439	8.88856	15.8444	118.984	0.804391	24.4444	17.7362	46.6148	33.3779	19.09	38.8563	0.0174094
78.3388	110.336	68.9135	24.2278	30.2762	308.488	51.1568	8.00643	81.8384	7.17839	94.5762	28.3712	32.6884	122.809	10.1045	74.1625	18.9633	106.1	80.7485	6.57191	44.7113	10.5629	28.2376	1.95094	16.9703	4.32344	14.8916	9.19115	11.5035	63.1099	178.129	74.2035	21.1311	106.148	148.174	292.651	120.378	75.7828	23.8773	18.7724	14.9657	106.959	0.722405	30.1992	15.2791	43.0842	32.6374	18.7769	33.1082	0.00905043
78.4388	126.47	63.4771	33.9135	35.0868	293.154	45.7194	7.09314	76.778	7.79857	96.0188	31.1735	31.4467	124.576	11.6825	70.4947	32.2929	96.7481	83.3081	6.01091	53.2797	10.3113	29.5557	6.31409	17.0868	4.08414	15.5004	8.16701	12.3274	61.6465	184.402	69.6926	24.1468	98.1498	140.936	299.982	120.669	72.9781	21.0992	22.9232	13.7028	95.2321	0.648318	32.9132	13.1369	38.7594	30.523	17.4674	27.9941	0.00234693
78.5387	160.562	58.1276	41.9543	45.3541	274.573	40.6616	6.7717	69.8379	7.8975	94.1422	31.1169	46.1162	120.827	12.0611	64.653	38.9837	97.783	81.0093	5.41601	56.375	9.64749	38.9029	7.91247	16.4961	3.56576	14.5919	15.4828	11.9235	68.7689	178.03	64.2554	25.1622	93.8651	135.196	295.889	116.537	72.6022	18.545	23.7587	12.3176	84.2187	0.580187	33.583	12.3665	44.5181	43.3371	15.7708	23.5353	-0.00293472
78.6386	164.08	53.0442	46.1429	48.7679	268.333	41.4011	9.01127	62.3879	7.68205	90.0609	31.061	53.755	114.065	11.7052	58.0802	41.3163	92.8397	75.9197	4.83025	54.2772	8.79595	46.4486	8.07013	15.4729	2.99327	13.1211	29.6574	12.1775	67.5832	165.431	65.1386	24.9488	87.2508	127.536	284.128	109.858	70.4342	16.2298	22.7714	12.3521	74.1171	0.516379	32.9163	11.7848	45.202	47.7262	13.9972	19.7023	-0.00697126
78.7385	179.611	48.3051	83.8013	48.3189	256.001	45.8451	9.91904	59.8501	7.28636	84.5994	29.4513	56.6536	105.839	10.9277	76.4433	40.8809	92.3116	69.4002	4.2771	49.6215	29.5123	48.5731	7.52863	14.211	2.45938	23.9817	34.1343	11.5298	67.6465	150.261	68.4669	24.0075	102.128	122.787	355.926	101.865	69.7431	14.1545	20.8691	11.6861	64.9958	0.456225	31.4119	33.5131	43.0685	53.4491	24.8674	16.4403	-0.00992061
78.8385	179.842	43.9348	122.788	58.3968	240.409	46.8223	10.0244	65.799	6.79674	78.3603	27.0763	56.4378	97.0887	9.93595	81.0663	38.7738	86.8452	62.3274	3.76812	43.9439	66.9051	54.4481	13.4022	12.8443	2.37826	26.6969	33.4543	10.5218	62.6385	134.55	69.0584	22.6614	103.068	125.297	410.389	107.062	72.4589	49.3551	18.5924	10.7129	57.8666	0.400657	29.4178	81.9348	39.5101	53.6073	28.4288	13.6847	-0.0119723
78.9384	167.787	40.3274	145.358	71.4339	223.361	45.6435	25.7709	66.0802	6.26807	71.7773	24.4049	54.2527	88.3735	8.86397	79.5592	35.74	79.0617	55.2495	6.0766	39.0202	83.5849	52.6749	15.1792	11.4632	2.0984	29.7297	31.7121	19.9419	62.8818	119.377	87.3471	21.1171	98.1563	123.057	435.098	109.39	72.2237	69.7177	16.2531	9.64231	51.1704	5.32429	27.1739	99.5205	35.3689	55.6105	28.3395	11.3696	-0.0131848
79.0383	151.368	45.7917	156.32	87.8517	213.417	43.1918	33.7278	62.362	11.4908	82.7787	21.7078	50.8974	87.5099	7.79567	77.7243	53.0746	70.4844	62.2927	7.08421	34.001	103.037	47.5687	14.8668	10.1267	1.77082	28.7613	37.1866	25.7361	58.2975	107.495	95.5239	19.5043	91.0601	117.937	438.764	106.901	70.094	94.2723	14.0214	8.58102	45.0325	12.0771	24.8425	108.013	31.1381	53.7154	26.5425	9.43276	-0.013651
79.1382	134.219	46.6006	159.215	92.5893	203.956	40.0552	36.881	56.9149	14.2055	87.8068	19.1339	51.4971	83.6719	10.3149	72.3675	61.2775	61.9672	63.6316	7.317	29.1609	108.217	41.3639	13.5819	8.87102	1.4589	26.2028	36.7403	26.7045	52.1793	104.854	97.0626	17.9033	83.4194	111.185	427.966	101.567	79.7546	106.22	11.9821	7.5794	39.4954	14.2966	27.2752	103.847	27.093	49.8879	24.0554	7.81751	-0.0134273
79.2381	136.331	45.0606	156.637	90.7944	191.751	36.6189	37.1452	50.9446	15.33	88.6167	16.7578	50.0128	80.8657	11.321	65.5903	63.5312	60.9333	61.5083	14.6062	31.8006	105.454	35.1658	11.9314	14.9805	12.289	31.7692	33.4142	25.4665	45.9195	98.011	94.3875	16.3616	75.9451	103.626	407.629	94.6887	83.793	116.642	10.1686	6.65909	34.5547	14.4473	30.0215	94.6077	23.3739	45.2562	21.3986	6.47373	-0.0127491
79.3381	128.009	56.6812	151.144	88.0802	178.292	33.1298	35.7406	45.0682	15.4672	86.5296	14.6102	63.4167	76.1705	11.375	68.0766	62.0484	68.9042	57.4185	18.0009	36.153	98.5619	33.1518	13.9943	18.3317	15.1971	36.4116	28.9505	28.7256	90.8103	112.341	89.4378	14.9059	68.9246	96.0162	381.402	96.5872	86.3788	137.695	8.58532	7.18439	30.1814	13.7017	30.8061	83.8802	22.7233	50.9945	18.8269	15.5511	-0.0119487
79.438	115.851	69.3441	150.388	82.4722	170.15	29.7406	36.2978	51.0076	15.011	82.5316	12.6963	137.64	70.5743	10.8578	65.3923	58.3493	75.2767	58.7655	19.0579	36.0365	89.8021	29.5297	13.9091	19.7757	14.7384	40.3722	24.3035	42.9912	127.445	126.406	82.9858	13.5494	62.4544	93.4039	356.525	94.2949	85.6783	145.794	7.22057	10.1117	26.3316	12.6123	30.3026	73.2924	21.1058	51.2927	16.4543	19.3784	-0.011146
79.5379	141.647	72.7515	152.609	75.5648	162.528	27.9808	41.176	55.2826	17.3133	77.3512	14.3811	182.082	65.4927	10.0245	60.3259	53.4628	74.434	56.8703	18.7573	33.6079	80.4869	30.2332	21.6112	19.9349	13.0254	38.9906	21.8451	46.6488	184.356	127.103	80.1444	14.9039	56.5462	88.9518	328.749	89.5304	82.8797	145.41	6.05495	11.0157	22.9433	11.4353	28.9897	63.5254	19.0483	48.7375	14.3222	23.027	-0.010337
79.6378	142.947	74.693	188.753	68.5971	152.751	29.7621	42.2503	54.1383	18.085	72.813	14.5692	261.355	68.204	9.04276	64.2976	48.0707	69.8058	53.1298	17.7112	36.0498	71.3506	36.7406	23.6331	19.2602	12.077	35.493	18.787	45.3606	220.29	120.831	75.3608	15.2274	51.1761	89.9227	299.837	83.4291	83.9247	179.74	5.06618	10.8681	19.9811	14.5578	27.1963	54.8087	16.8638	44.8301	12.4347	27.5775	-0.0094046
79.7378	192.274	72.5451	207.552	61.6076	145.667	29.722	41.0966	64.2807	26.6632	69.7446	22.9667	310.668	76.5925	8.01973	71.3948	42.6121	66.4966	53.2084	23.8115	34.9484	62.779	36.7004	22.7916	18.0749	10.452	31.3785	15.6921	41.9535	237.575	138.122	71.4494	33.6793	62.7345	87.7993	282.772	76.7304	92.5331	195.678	29.323	10.2086	17.393	15.074	39.3152	47.1648	14.7307	48.8448	10.779	28.2578	-0.00825125
79.8377	200.071	68.4527	214.232	54.935	143.87	30.0858	38.7127	65.4666	30.8527	65.5774	29.9142	354.137	79.5761	7.02148	90.3287	37.358	61.0016	65.9636	26.11	38.1029	54.9504	50.1682	25.6061	16.6068	8.73463	27.3164	12.8406	37.8172	227.176	139.882	68.332	43.6097	64.32	83.8206	288.329	79.389	116.284	198.361	40.5214	14.3861	15.1314	14.4429	45.8224	40.5267	12.7439	48.3572	9.33448	26.8489	5.24744
79.9376	189.837	63.5635	212.627	48.7477	138.185	39.542	36.7471	62.226	32.2789	60.7863	41.6791	368.885	78.242	6.08622	94.4353	40.945	61.5947	70.54	26.1738	37.2366	47.9223	52.197	24.9919	19.2281	7.16055	35.2846	12.5092	33.6155	206.235	133.494	71.1564	48.1228	61.6706	78.8113	283.375	78.1711	135.248	192.572	44.0618	17.7527	13.1571	16.3464	48.508	44.4212	10.9473	45.5462	8.07817	24.4232	7.62469
80.0375	172.695	58.482	205.534	55.1828	130.351	47.5692	34.0795	64.7326	32.0069	55.7131	45.9774	364.864	74.4886	5.23387	91.0343	41.292	60.4423	70.0311	24.9846	34.3401	45.5	48.8586	32.1771	20.167	5.80583	35.9503	15.5827	29.6476	182.761	123.216	70.2575	49.2507	60.3516	75.4937	333.572	95.4447	153.142	181.651	55.5531	18.4314	11.4356	46.341	48.6492	48.4536	9.35439	41.6718	6.98786	21.6118	20.6911
80.1374	153.801	53.5168	194.975	77.1256	129.062	50.6711	31.1206	62.1788	30.7315	50.5986	45.9841	349.074	69.4947	4.47227	84.146	39.6434	56.4385	66.5145	23.1502	30.58	54.2137	48.6667	33.145	19.9856	4.67703	50.2554	18.7294	38.5314	160.051	122.943	67.0609	50.9154	56.697	78.6681	495.919	102.558	160.474	167.904	58.3425	17.7407	9.9362	56.5891	47.1493	46.6804	7.96145	37.4478	17.5873	18.7724	61.166
80.2374	135.444	48.8166	182.398	85.3525	141.088	50.6449	28.1185	59.5223	33.7699	45.6083	59.0296	326.386	63.9818	10.9208	75.9422	36.8506	51.1465	61.3664	21.0406	29.8405	56.8921	45.6104	31.0739	24.2668	3.75313	52.4316	24.507	40.227	139.328	116.389	62.5455	50.2496	65.2211	78.2528	701.642	113.991	160.801	152.888	56.311	16.41	8.6313	57.7889	58.1279	46.02	6.75536	33.2653	21.4724	16.0959	78.1045
80.3373	118.554	44.4444	168.829	91.4806	156.039	48.7079	25.2174	54.7607	34.4068	40.8509	63.1442	300.143	58.3825	14.2448	67.5638	33.4861	45.4681	55.4819	18.8759	27.4957	55.4145	40.4975	27.7118	26.0783	3.00465	60.4441	43.8109	38.4669	120.919	106.92	65.6231	51.7588	65.415	75.6664	873.49	136.642	156.608	137.645	51.825	32.8259	7.4961	55.0386	63.2865	56.1551	5.71867	30.2955	21.9656	13.6731	92.3577
80.4372	103.424	44.8428	154.981	108.893	160.01	47.9172	22.4958	52.6636	33.59	41.7114	62.1779	272.595	52.9478	26.2569	59.5804	29.9266	48.9588	49.428	16.7816	24.4717	65.5355	34.8668	23.9908	26.2282	2.40193	59.2415	119.368	35.2799	104.777	114.294	78.3677	50.9722	62.1297	81.7327	1058.32	145.564	149.617	122.828	46.2976	71.6019	6.50904	50.7483	64.5343	56.4177	4.83243	27.1449	20.8364	11.5361	93.6677
80.5371	90.0584	59.3602	141.338	113.18	157.27	45.6162	19.9912	48.5735	42.0177	44.1537	58.4894	245.218	47.8147	32.1626	53.8542	27.7419	52.5787	43.5505	14.8246	21.2937	71.0104	34.4136	20.3829	25.3019	1.91833	54.2999	203.002	31.6577	90.7162	112.156	93.6896	51.8256	57.5645	85.0698	1268.21	145.802	141.017	108.84	40.5476	86.8865	5.65126	47.3734	63.2264	55.1077	4.07801	24.0662	19.0157	49.8679	88.1896
80.6371	78.3394	64.1055	128.22	149.291	150.592	45.0433	17.7161	43.7517	45.583	46.8141	53.5035	218.944	43.0502	34.1364	55.3138	26.9808	51.5419	43.5525	13.036	18.2445	70.3141	31.3983	17.1048	23.7184	1.53115	48.1752	255.722	28.0688	78.5085	105.193	99.771	55.3116	52.701	85.8848	1382.86	140.739	131.615	95.8997	35.026	89.6775	4.90608	43.2455	60.3173	56.0394	3.4379	31.4501	16.983	107.45	79.5568
80.737	68.1064	63.7932	115.825	163.531	141.895	44.5656	15.6681	40.6789	46.1247	47.2315	48.0632	194.322	38.6787	33.6664	60.2041	25.3117	48.0908	41.554	11.4253	15.4625	66.3349	27.464	14.2343	21.7732	1.22159	42.0185	276.623	33.4657	67.928	96.0905	99.8385	55.5909	47.9636	91.2678	1419.14	135.967	140.969	84.1062	29.9599	86.1169	4.25875	39.0271	58.7814	52.4025	2.89613	42.5344	26.0657	131.177	69.8583
80.8369	59.1909	60.9789	104.264	170.521	132.137	42.583	20.1179	51.399	44.8448	46.1091	42.6518	172.402	34.699	38.6338	59.8254	31.2208	43.5531	38.455	9.98938	13.0019	60.794	23.4331	11.7776	19.6707	0.97431	40.0363	263.534	33.7744	58.7657	86.3525	96.1378	53.9445	43.5224	91.8411	1400.87	129.519	146.695	73.4817	25.4433	106.179	11.9192	35.0087	86.3551	47.0876	2.43846	49.5568	28.7141	135.515	60.2458
80.9368	51.433	57.0376	93.5899	166.278	140.771	40.483	21.8287	53.6181	42.5233	43.9714	66.6311	165.347	31.0957	39.7343	62.5996	33.4358	38.6943	34.8423	17.5367	10.8698	54.6972	19.6872	9.70595	17.549	0.776913	41.1058	234.805	31.8008	50.8353	76.7932	90.2164	58.1557	39.4333	90.4003	1345.93	120.96	146.365	63.9975	21.4932	110.27	15.6551	34.554	107.56	74.9712	2.05239	56.9861	55.0428	129.326	51.3098
81.0367	53.7976	52.7002	83.8095	156.168	141.443	55.1791	21.8959	73.7931	39.6615	45.7161	76.3233	155.627	27.8456	58.6356	60.3705	44.4262	34.1208	31.0892	28.52	9.04841	48.6139	16.3767	7.97622	15.4976	0.619408	38.469	200.798	28.9357	43.9734	67.8257	83.1266	58.7757	35.7012	86.7665	1267.65	111.422	142.144	55.5939	18.0845	120.87	17.0183	32.4042	117.678	81.4115	1.72719	57.8451	81.094	156.47	43.3119
81.1367	51.1585	53.4682	74.9033	146.809	137.317	63.6548	23.7328	79.3067	36.5768	45.5434	77.7295	143.81	24.9217	67.0916	55.8152	49.1457	29.7742	29.3947	33.3297	7.50806	42.8499	13.6123	6.54173	13.5715	0.493788	35.5094	173.874	25.8536	38.0373	59.6337	75.571	57.2289	32.3099	81.8823	1175.82	101.627	135.531	48.1919	15.171	119.46	16.9883	29.649	120.335	78.2875	1.45311	77.4018	88.2989	166.205	36.3255
81.2366	46.589	51.6215	66.8327	134.85	130.447	68.9339	26.9541	77.3655	33.4665	52.3207	74.5444	131.093	22.2964	70.2331	66.8449	54.7655	35.4402	38.8672	34.4603	6.21495	37.5532	14.1607	5.35764	11.8013	0.393628	35.4191	145.907	26.2523	32.9027	52.2719	68.0071	58.1217	29.2351	76.3705	1077.54	92.024	127.56	41.7034	12.6983	112.172	16.1786	26.7901	128.162	82.1645	1.22271	103.279	86.2116	160.95	30.3222
81.3365	41.515	48.5513	59.5483	122.049	122.15	69.5453	27.6735	78.7911	30.4488	55.3791	69.0168	139.018	19.9422	68.717	68.4211	55.731	41.3978	45.5365	33.4798	10.1474	32.7799	13.2543	4.38341	10.2004	0.313796	33.0084	120.933	24.7894	34.9187	54.0461	60.7216	60.0937	29.4104	77.5055	1027.19	84.0833	118.932	36.037	10.6105	102.373	18.4596	24.0481	129.004	90.1609	1.02851	111.315	91.8728	148.097	25.2225
81.4364	36.5712	45.0005	65.0408	109.396	113.263	67.2802	36.7311	74.8907	27.5911	74.7586	62.4924	143.061	17.8334	64.4928	91.349	53.8076	50.5744	50.6462	31.364	11.522	39.4611	11.7602	3.58371	8.77081	0.2502	37.8291	98.4037	22.59	34.3435	52.2634	61.0001	59.3126	31.8795	75.8608	986.139	76.237	125.436	31.1031	8.85459	91.8665	18.876	24.9574	132.885	87.0694	0.865006	109.625	88.8392	132.029	20.9259
81.5364	33.2129	41.3588	66.8667	99.7874	104.307	63.3424	40.3902	84.7318	24.9285	85.7319	55.7561	140.437	31.4789	77.1166	97.3565	65.7312	59.8083	51.3673	28.7123	11.4784	41.0314	10.1208	2.92841	7.50727	4.17212	36.9964	78.9834	20.2005	31.5645	48.6102	62.8633	56.9119	38.2839	72.5415	928.247	68.731	137.107	26.8168	7.38207	101.256	18.2288	23.9351	135.84	79.495	6.56097	102.954	81.9129	115.268	17.3275
81.6363	70.0361	37.8235	66.7165	92.7647	95.5962	58.5311	40.7976	84.5787	25.9081	90.6528	49.2467	133.677	38.0815	80.9314	94.7211	70.0561	79.8017	49.4391	71.8584	10.7015	49.8388	15.0573	2.39207	6.39978	5.25444	35.6956	62.737	17.8757	32.1986	44.1775	62.1806	53.6218	50.8347	72.0881	860.621	63.4831	140.87	23.1001	6.14975	100.326	17.0162	22.1427	135.07	70.563	9.3166	94.0374	73.5884	99.1883	14.327
81.7362	87.65	34.4888	64.7262	84.6089	118.53	53.368	39.322	112.323	25.5926	91.3049	54.3369	124.535	72.0676	79.3014	87.9985	69.545	85.9419	46.0199	92.6337	9.59488	52.021	16.0729	1.95345	5.4359	5.12578	32.479	75.5128	15.7249	30.049	39.572	59.4221	49.9075	53.446	69.6221	788.404	58.0208	139.436	19.8822	5.11999	94.3332	15.5434	20.4231	130.158	61.6974	10.309	85.1398	65.1231	84.4762	11.833
81.8361	89.1505	35.4288	61.5641	76.2253	128.672	48.1853	36.8274	119.27	27.3794	89.0302	54.3507	114.214	100.9	74.4982	79.6572	66.1037	84.3761	41.8687	99.9214	13.3735	50.5293	15.2226	1.59497	4.60204	4.54215	28.7075	75.4238	13.7857	26.9787	35.1174	55.4673	46.0606	58.3301	65.9821	715.244	56.4478	134.693	17.0999	4.26031	86.1604	13.9945	18.531	125.278	53.4975	10.2806	76.7669	57.1161	81.2019	9.76474
81.936	125.488	54.1808	57.7097	68.1135	130.636	43.1871	33.8526	117.392	27.4937	84.83	51.5949	103.519	113.537	68.0317	71.0007	61.0278	80.3939	37.4715	99.323	36.0165	47.1383	17.7582	1.30214	3.88448	9.59207	24.9882	87.2029	12.0611	44.0427	30.9737	50.9115	42.2596	72.3364	61.7241	643.66	68.1153	131.542	19.6106	3.54318	77.355	27.5575	16.6724	118.043	46.1695	9.69475	68.3336	49.8203	74.3877	8.0524
82.036	136.723	61.248	53.5024	60.5302	127.632	38.4911	30.727	109.631	26.6063	79.4433	47.4683	99.6966	117.261	60.8828	62.686	55.1816	73.7613	37.1909	94.341	45.4038	49.5139	20.4391	17.1983	3.27004	10.5461	21.5693	85.6345	18.7371	47.3894	27.5326	46.1502	38.6277	76.4642	57.2118	575.32	72.7947	125.91	20.455	2.94546	69.3688	89.6056	14.9338	109.53	46.9179	8.83595	60.313	43.3104	76.3778	6.63711
82.1359	133.537	81.4067	49.1785	53.5895	121.746	34.1581	27.6458	99.4607	38.4339	73.4088	42.804	104.711	114.911	63.3472	55.0157	95.0062	66.0932	35.316	87.1402	47.2934	49.5364	32.1979	23.4651	2.74631	11.9777	24.4336	89.9308	20.5336	45.1624	48.6488	41.4385	35.1968	74.2489	57.2574	529.58	76.6335	118.834	20.2155	11.7159	61.5796	165.782	13.3454	100.474	47.4925	7.87522	52.9345	37.5727	79.2852	5.46956
82.2358	151.86	88.0384	44.8989	47.3224	114.318	30.2112	34.2561	88.7103	44.1514	67.1126	38.0834	104.095	109.175	80.2152	48.1012	154.582	80.5872	32.5766	79.0352	45.1666	47.0082	53.9079	24.6608	7.61029	11.2838	23.7912	92.477	20.0482	62.828	57.0609	36.9347	31.9978	69.5058	55.5506	513.095	86.9612	111.022	19.3004	15.6979	54.3182	200.737	11.9112	91.3631	44.3187	6.91181	59.3287	32.5533	79.4511	4.57849
82.3357	149.32	87.6666	40.7695	41.7137	106.205	26.6503	36.6145	78.3047	47.1491	60.8254	33.5722	99.9278	123.664	86.4103	41.9534	184.03	86.6344	38.2211	70.8036	41.0947	43.2383	68.1183	23.3468	13.0098	19.1644	21.7398	97.1849	35.2807	65.0104	58.4452	32.7302	29.0419	63.954	52.8084	486.298	94.8678	102.95	17.9923	32.7342	47.7189	233.216	10.6239	82.5202	39.7824	6.00028	71.4669	28.1819	74.5659	3.81943
82.4357	138.159	83.8272	36.8568	36.7244	97.94	23.4607	38.4114	68.6736	47.2979	57.4049	29.4046	93.657	127.226	100.228	36.5339	244.246	84.9805	39.8306	62.8862	45.3525	38.9945	91.5071	20.9362	15.982	20.4818	26.0508	91.2883	39.8489	61.0199	56.1123	28.8709	34.0502	79.5098	49.5068	462.066	96.3	94.9317	16.4849	44.1137	41.8118	280.266	9.47188	74.1332	34.9942	7.43448	74.0225	24.3855	67.3151	5.00971
82.5356	124.119	78.4235	33.1994	32.3039	89.8482	20.6193	37.8334	59.9813	51.7807	53.3655	25.6363	88.4691	124.401	126.766	31.7818	317.455	79.3275	49.212	55.5147	46.0982	34.7128	94.6726	18.1869	17.2758	18.858	26.2532	80.6651	39.3902	54.9295	71.7028	27.8949	37.2694	81.8968	54.4187	450.487	98.7223	87.1671	14.9081	47.5329	36.5747	312.108	8.4424	66.8985	30.4439	33.2349	71.4455	21.0941	78.0364	5.2982
82.6355	109.814	72.4671	29.8157	28.3983	82.1193	18.099	47.2707	52.2529	52.6536	73.2627	22.2773	82.3148	118.032	138.032	27.6289	347.903	93.8065	52.5452	48.7931	54.3524	30.6282	88.3838	15.4859	17.4386	16.2657	24.3693	68.6111	36.7252	66.8295	76.0455	30.9827	37.9792	84.7886	55.8173	442.228	96.6741	79.7784	13.3475	46.489	31.9599	315.396	7.52383	72.4505	38.4326	45.523	66.3266	18.2439	78.822	5.0996
82.7354	96.3641	76.7789	26.7102	24.9543	74.8552	15.8709	50.7061	45.4445	51.343	84.6337	19.3123	75.4218	120.486	138.092	24.6846	350.85	96.2299	56.711	42.7494	55.0653	27.0189	78.3094	13.0145	16.8662	13.5689	21.7592	67.1115	33.2459	66.473	74.3278	31.755	37.1684	81.63	54.9941	425.577	91.9733	77.3026	11.8567	43.1218	27.9092	302.529	6.7051	73.6513	39.0584	49.7281	60.1505	15.7778	74.3038	4.6614
82.8353	86.3748	87.5429	25.8258	21.921	68.102	13.9065	50.553	39.4808	48.7759	100.725	16.7131	68.3099	117.287	131.457	32.7728	336.86	92.1114	56.5911	39.1844	51.8169	23.6886	67.336	10.8414	15.8413	11.1126	19.0426	64.9033	29.6221	68.9097	69.5566	31.0498	35.4764	76.1142	52.8178	401.32	85.8228	83.6478	10.4673	38.7162	32.4983	281.209	5.97512	82.5051	36.5141	49.2725	53.7483	13.6447	67.2635	4.12823
82.9353	76.3278	89.3422	24.5014	19.252	70.6648	12.1781	48.3468	34.4157	45.5494	108.686	14.4454	65.882	128.679	121.146	39.9296	313.149	84.7482	53.9214	35.3557	46.7257	20.6787	56.8495	8.97695	14.5632	14.0459	16.4852	67.6633	26.1604	74.0334	63.4511	29.4472	33.3129	69.9006	49.8681	407.139	86.0394	85.4439	40.9234	35.169	34.2709	261.767	5.32316	85.5006	32.8075	46.2892	47.5664	11.7998	64.4295	3.58128
83.0352	68.8816	86.5128	22.9193	16.9052	75.983	15.4495	45.055	29.9436	47.8741	110.874	12.4738	61.9506	143.877	109.138	41.1497	289.099	79.4584	49.8542	31.5586	47.0844	18.0384	51.6095	9.30362	13.1697	13.7174	14.1858	64.3162	22.9869	70.5085	56.9728	27.3438	30.9366	63.7161	46.5277	398.767	83.0975	95.3956	58.6084	32.1855	33.2605	238.665	4.73952	84.6308	28.8742	45.598	41.8266	10.2047	82.6582	3.06345
83.1351	61.0885	93.2441	21.2081	14.8427	76.7403	30.0067	41.278	29.8263	47.5971	109.064	14.5371	70.2044	147.071	97.4581	41.069	261.391	89.0506	45.1404	27.9569	45.2569	15.6895	45.0139	8.74933	11.7544	14.5064	12.1662	57.2295	20.14	64.6396	50.6402	25.0066	28.5081	69.0197	45.9868	396.653	78.3364	99.194	73.8357	28.6476	30.9266	214.589	5.25697	81.304	25.1277	47.6332	36.6218	8.82573	87.1247	2.59498
83.235	53.6758	92.7047	19.4573	13.0309	76.7085	37.766	37.3809	43.7852	47.9432	104.584	14.9233	72.8968	154.197	89.2489	44.9863	238.092	96.4582	40.2575	24.6335	42.8854	13.6179	40.2378	9.77245	13.0818	13.7741	10.4147	48.8993	17.6157	57.9642	44.7144	22.6106	27.1714	67.677	46.6045	383.187	72.6373	98.9258	80.665	25.0273	28.0652	191.091	5.17946	76.5061	21.73	46.1046	32.5851	7.63389	84.0334	2.1831
83.3349	46.9243	93.1569	17.728	21.5763	75.1562	41.0759	33.5781	70.4858	46.4836	98.4176	14.3752	71.9611	152.377	80.0363	44.3281	213.138	94.9751	35.4978	21.6216	48.6518	14.6885	34.7813	9.51398	13.4205	12.0563	9.22859	40.6606	15.3924	51.0568	39.3098	20.2677	29.9984	63.7724	45.5739	364.344	66.571	96.0463	83.1125	21.5813	25.0991	169.013	4.85443	72.8248	18.7248	46.8856	44.2959	6.60389	82.7968	1.82793
83.4349	80.2909	89.4983	16.0614	25.1779	95.7696	41.5406	29.9888	79.3649	43.9977	91.2832	19.4983	68.7564	168.859	70.6691	41.4635	188.297	100.639	31.5119	20.0171	48.4481	14.508	35.5428	8.66362	13.1089	10.1363	8.04372	46.6537	14.8121	55.2605	34.4582	18.0452	30.71	58.8648	43.5519	346.555	71.2499	91.564	81.524	18.4364	22.2434	150.837	4.44353	68.0765	23.5056	44.7111	48.0613	5.71364	76.9604	1.52579
83.5348	123.772	83.9478	14.4845	25.9393	105.067	40.2482	26.6724	79.0552	40.9859	83.6992	32.4382	71.618	171.832	61.6618	37.6809	164.643	97.9947	27.6884	20.8489	45.1587	13.6652	32.9877	7.59557	12.3903	8.33803	10.0538	45.9494	13.6284	52.7796	30.1468	15.9807	30.1338	61.1188	40.9765	348.523	71.559	86.1721	85.2544	19.0928	19.5994	148.687	4.01999	62.7977	23.8438	44.8571	53.144	4.94407	69.0567	1.27126
83.6347	137.023	94.7822	13.014	25.1306	107.28	37.9305	23.6515	74.2929	38.0031	79.4516	37.8481	70.8362	175.71	53.3042	36.6971	151.459	98.4183	24.1373	20.3379	40.4837	12.5401	29.133	6.50518	11.4372	16.8151	15.9084	42.0053	12.2504	47.889	26.3407	14.0915	28.8066	58.9126	38.1362	340.162	73.3812	80.3415	87.4868	18.2911	17.2067	165.907	3.61529	57.3505	22.2719	43.4679	54.2233	4.2786	60.5544	1.05831
83.7346	133.348	96.2191	11.6592	23.5115	105.173	35.0733	30.3643	67.6422	34.9033	74.1796	38.8769	67.77	176.446	45.7381	34.1105	147.564	93.1146	28.3266	19.1	36.5461	11.2913	25.0021	5.48754	13.7238	18.3424	17.1486	42.865	10.8724	51.8567	22.9947	12.3818	31.6243	54.9623	35.218	324.148	71.8729	74.3872	85.5974	16.7582	15.0723	167.819	3.24196	51.9733	27.0381	54.4725	51.9194	3.70282	60.7299	0.881054
83.8346	133.267	92.9226	10.4229	21.5308	100.543	31.9941	32.9445	60.4606	38.4921	68.3651	37.4651	63.3649	170.125	47.6802	30.8861	138.543	101.52	29.5235	17.5137	41.1118	10.0409	21.0826	4.58255	14.6556	17.0227	16.3781	39.6647	9.58064	59.7036	20.0611	10.8475	32.2769	55.6042	32.34	303.399	76.3959	68.5153	81.1771	14.9267	13.1855	161.064	2.90346	46.8173	27.1158	71.4965	47.9728	3.20459	72.5597	0.734027
83.9345	124.227	87.4097	10.843	19.4478	106.375	28.8953	37.5179	53.4397	39.2948	82.3553	34.7948	58.2697	164.88	46.5367	27.5336	126.795	100.283	28.882	17.4562	44.3521	8.85423	23.0689	3.80065	14.6801	14.7394	14.8293	34.7344	8.40763	58.3063	17.4937	9.47959	31.6138	53.0103	37.6723	287.482	76.4243	69.1676	75.3256	13.0458	11.5261	149.767	2.59895	41.972	25.198	76.8533	66.0642	2.77359	74.2742	0.612473
84.0344	141.469	81.0246	10.8193	17.4076	106.468	25.9016	38.5706	47.6063	38.4079	89.4161	31.5745	52.9213	159.313	43.6057	25.7727	127.459	118.845	27.1743	16.6072	51.8203	7.90801	22.0888	3.42186	14.1207	19.0479	13.0728	29.3685	7.36002	53.4249	15.2494	8.26649	30.1854	56.7845	39.8386	267.911	73.7126	67.6932	68.7914	14.1768	10.0703	136.453	2.32572	37.4851	22.571	80.866	74.456	2.40067	70.532	0.512142
84.1343	139.175	74.4721	10.5	15.4864	103.115	23.0857	37.5586	44.6393	36.544	91.5484	28.218	47.6062	150.041	39.7489	23.4311	122.128	122.031	24.9092	15.3553	52.2918	14.938	19.8398	4.08816	13.2078	18.7304	11.3616	27.5631	22.9781	47.5544	13.2894	7.19552	28.3456	55.4344	39.975	246.44	69.4281	64.8894	62.0728	20.8251	8.79338	122.629	2.08045	33.3753	19.832	78.5765	78.76	2.07768	64.1381	0.429313
84.2342	128.804	87.4575	9.99186	13.72	97.8037	20.4857	35.4042	40.5921	34.1624	93.2551	24.9573	58.2817	140.843	35.5259	29.0231	117.497	116.868	23.4267	18.0471	49.1005	17.9534	17.3275	4.09373	13.5914	16.6567	9.79761	24.3432	28.4864	43.5132	11.5793	6.25383	26.3199	55.0931	38.8477	246.849	78.086	61.3067	66.6726	23.1221	7.67228	133.849	1.86014	29.6423	17.2424	72.9622	76.8394	1.79751	66.9659	0.360661
84.3342	115.728	90.2705	9.37056	12.1205	91.4868	18.1172	32.6843	59.1492	31.5546	91.6318	21.9139	62.9438	130.2	31.2885	31.7683	109.379	107.559	24.3775	18.7086	44.2177	18.9946	14.7706	3.78402	17.0617	14.1198	8.41229	30.5677	29.4906	55.1641	10.0883	5.42887	37.9881	63.7282	36.9708	253.709	82.9282	58.4838	75.9883	22.9536	6.68757	160.211	1.66222	26.2734	19.4375	70.5102	71.7745	1.55458	69.5771	0.3035
84.4341	102.396	87.9075	8.68925	10.6864	84.7693	15.9812	29.7539	68.1834	28.9024	87.7912	19.143	63.6198	144.26	27.2478	31.903	99.4964	102.313	23.8253	18.2029	49.1644	18.5803	12.4022	3.34787	22.0983	11.668	7.20547	31.0505	28.095	55.5821	8.78684	4.70861	51.4699	69.1619	34.6858	250.696	82.9199	55.0654	79.0046	21.4767	5.8239	167.51	1.48414	23.2484	18.9705	65.2548	72.0918	1.34444	66.6029	0.25556
84.534	109.991	87.2176	7.98437	9.40912	78.0266	14.0694	26.8254	68.6015	26.3157	91.9481	16.661	64.3312	146.791	23.5203	30.1398	88.9798	111.597	22.4021	17.0677	57.3219	17.4037	10.5381	2.88484	24.4809	9.5044	9.42355	28.6634	25.719	66.9845	7.65433	7.24861	57.8505	67.866	32.217	254.225	86.5524	56.1859	77.9299	19.3894	5.06875	163.788	1.32381	20.5433	17.4074	58.7555	74.5833	1.16247	60.8611	0.215078
84.6339	105.759	100.993	7.28076	12.3812	80.7109	12.3676	24.0207	64.803	23.8576	92.0409	14.6831	62.449	142.629	20.1601	27.5468	78.5495	110.26	20.5248	15.6334	63.7839	15.8767	10.5885	2.44432	25.0609	7.67765	9.63839	25.064	23.1942	77.0278	12.5196	8.56792	59.778	63.8341	29.7089	248.925	96.2764	55.3707	74.313	17.1019	4.4119	154.064	1.17901	18.1323	15.4918	51.9356	71.9391	1.00496	54.0151	0.180663
84.7339	96.8282	103.634	6.59554	17.6249	79.7372	10.8589	29.767	59.1745	37.2503	103.325	12.8596	58.9886	134.8	18.5334	24.6957	92.4198	120.168	18.4626	14.099	67.252	14.2388	9.74706	2.04804	24.4573	7.8413	13.1193	21.1715	20.7469	88.7262	14.39	9.07345	58.9804	62.1021	27.2523	237.763	98.7641	57.0857	69.2279	14.8458	3.844	141.43	1.04872	25.5393	13.5646	45.3183	66.7563	0.868739	47.0135	0.151216
84.8338	86.5208	101.882	5.94112	19.6285	76.6006	9.5254	31.8175	55.4645	43.9417	107.934	11.2127	54.6521	137.321	16.67	34.9518	96.7361	127.568	16.3847	12.5804	64.6323	12.6245	8.56879	1.70295	23.1147	7.08785	13.5816	17.4635	18.3616	100.854	30.6451	9.05041	56.5794	68.9367	24.9019	225.676	96.7532	56.6285	71.4891	12.7429	4.3258	127.755	0.932077	31.0542	11.7713	39.1791	60.5235	0.751012	40.3679	7.79913
84.9337	100.973	96.7623	5.32703	19.7877	84.748	8.35034	31.9707	50.4239	46.4041	107.86	10.9625	61.0896	133.517	14.7554	37.9779	95.0195	124.333	14.3926	11.1418	59.0242	11.1052	8.52172	1.40844	21.3485	6.05818	12.755	29.0261	16.1536	98.0581	37.476	8.69722	53.2983	68.2358	27.0087	210.59	92.0731	58.201	70.2216	10.849	6.05292	114.134	0.828016	33.5855	10.1639	49.0412	54.0723	0.649358	34.3265	11.2465
85.0336	100.241	90.18	4.76086	18.9432	86.9218	7.3971	30.719	49.9786	46.2589	109.592	10.2698	63.0561	126.24	13.7791	37.2845	89.6935	120.496	12.5427	9.81543	52.2331	9.71441	13.6193	1.16022	19.3786	5.02894	11.4548	32.2692	14.1626	112.546	39.063	8.15054	49.5982	71.713	30.4447	193.916	85.9338	57.6206	66.7742	9.18125	6.57437	116.165	0.735636	34.1165	8.75101	66.6198	47.8486	0.561488	46.8798	12.2922
85.1335	125.481	86.6324	4.24864	17.5962	89.7924	7.9137	28.7135	46.8465	44.5635	110.525	9.37029	62.0167	117.254	12.5341	34.8066	82.4015	117.989	19.788	8.61413	51.9766	8.46405	14.8255	2.3043	17.3543	15.0985	10.0553	31.139	12.3925	114.894	37.8478	7.50331	51.438	69.471	31.6534	176.665	82.7819	55.669	102.389	7.73507	6.47044	111.886	0.654052	33.3445	7.52241	72.5517	42.0722	0.485407	50.5842	12.0256
85.2335	127.639	81.2546	3.78788	16.041	88.6397	7.93103	26.3595	42.5898	42.0029	107.868	8.4034	59.1069	134.747	11.1886	31.5953	74.2369	118.525	23.1981	11.881	48.4258	7.35365	14.1638	2.67324	15.3739	17.4205	8.71946	27.9492	10.8312	108.003	35.2434	6.81764	50.8599	70.0572	31.4435	171.661	77.9028	54.8301	121.014	6.4948	6.06325	104.27	0.582327	31.7606	6.46037	71.775	36.8349	0.418103	59.8565	11.0974
85.3334	119.924	75.1914	3.37961	14.4464	85.1108	7.63978	23.9529	38.0342	42.3774	103.168	7.44877	55.1154	139.605	15.1232	28.2085	74.938	112.152	24.1663	13.1522	43.3984	6.37615	12.7066	2.64438	17.0705	21.7842	7.51021	32.9558	9.46043	112.216	32.0545	6.13391	48.8554	66.6964	30.3597	163.044	72.1423	52.7881	128.21	5.4397	5.52904	95.1401	0.519787	29.7067	5.5454	67.3668	35.4943	0.358726	61.0136	9.88787
85.4333	115.409	86.9	3.016	12.9057	98.5647	7.16959	21.5683	33.5987	41.1275	96.8945	20.9848	50.582	137.049	16.7448	24.9296	71.9942	102.465	23.6349	13.247	44.8023	5.52112	17.275	2.42821	17.4979	21.203	6.44425	32.6362	8.26051	108.754	28.729	5.47727	46.0637	61.8649	28.7666	161.73	71.9561	50.0271	127.919	17.3895	4.96168	85.5872	0.465014	27.4176	4.75863	63.8579	39.0163	0.306134	57.8066	8.61252
85.5332	105.707	89.1009	2.68934	11.4666	103.479	6.60787	28.6126	37.4996	38.9522	89.7369	27.3014	45.8693	142.488	16.9065	39.2675	66.9556	91.5618	22.2341	12.6789	42.5855	4.77665	17.9421	2.93756	17.0913	18.7698	5.51763	29.7194	8.63247	99.3176	25.5059	4.86214	42.8923	56.6694	26.9057	180.875	69.2703	46.8785	122.913	22.7287	4.40892	91.956	0.416519	25.0516	4.08284	58.3925	38.7903	0.260923	52.4924	7.38715
85.6332	94.475	87.37	2.39202	16.8434	103.114	6.01196	31.4565	37.2097	36.3011	82.1901	29.3587	50.6102	140.154	16.1875	44.0479	60.8635	96.3009	20.3788	11.7663	38.6354	4.13027	16.7808	2.9558	18.8504	18.281	4.71819	25.7696	8.25992	100.969	22.5038	4.29565	51.4385	60.7783	24.9352	188.451	66.3656	43.5667	131.998	24.2108	3.89368	91.2355	0.372713	22.713	3.50273	58.9893	36.6213	0.222442	48.6323	6.26847
85.7331	83.3566	82.868	2.11743	23.9511	99.5937	5.41801	31.7704	34.8979	33.4583	76.6771	28.988	51.7836	133.463	14.9763	45.9062	58.516	102.183	21.2439	10.7038	34.0454	7.49782	14.8829	2.73826	19.2488	18.4826	4.03124	24.1032	7.57972	94.0963	19.7727	3.78017	54.8688	70.5491	22.9564	197.75	62.2253	40.2403	151.388	23.541	3.42544	114.293	0.33246	20.4677	3.00491	56.0432	33.5538	0.18659	46.2632	5.27883
85.833	73.0376	77.1753	1.86155	26.6642	94.2942	4.84779	30.6193	31.7374	30.5999	70.639	27.3118	50.6498	134.56	13.5286	44.1852	54.4478	107.226	20.7835	9.60731	38.0718	9.13676	12.805	2.42493	18.7552	16.6354	3.44221	21.2443	10.4561	84.4347	17.3243	9.99008	56.6923	74.6292	21.0326	198.098	60.761	50.5408	157.922	21.7611	3.00676	121.883	0.294783	18.3553	2.57782	51.3204	32.0358	0.157679	53.4324	4.4213
85.9329	63.7527	77.3229	1.62041	26.8758	92.6136	4.31382	33.6204	28.3483	27.8315	76.1428	25.0088	48.0926	130.045	12.009	40.8072	58.9387	103.882	19.554	8.54339	37.66	9.54973	12.2274	2.08994	17.7063	14.1883	10.655	31.4563	12.9988	85.5067	15.1502	21.7262	55.933	72.4883	19.2014	192.331	62.4987	55.7918	156.095	19.495	2.63666	120.451	0.258953	16.3973	2.21145	45.8867	29.5499	0.131194	53.8793	3.68863
86.0328	96.7679	94.8308	1.39226	25.7259	88.6425	3.82334	33.9339	27.1178	32.1382	92.3839	22.4809	54.2976	122.493	12.2221	36.8104	59.0303	109.39	17.9231	7.54772	44.8718	9.45699	10.9666	1.77028	16.3404	11.764	12.8513	33.8285	13.3208	81.5485	13.2318	28.2602	53.6546	67.8668	17.4833	186.919	61.3202	57.6466	149.057	17.1058	2.3121	142.08	0.224985	14.6025	1.89722	40.3651	33.0957	0.113355	51.8337	3.06906
86.1328	104.144	99.5854	1.17547	23.8947	97.3453	3.38049	32.6918	26.0157	33.5888	100.695	22.6296	62.1519	113.492	11.7572	32.7391	56.4294	106.171	16.4012	11.6887	45.6671	8.92268	9.49811	1.48238	14.8236	13.0962	12.7987	32.1373	12.6367	85.427	11.5464	31.2918	50.5425	70.2169	15.8876	188.654	58.4081	57.2629	138.996	14.7953	2.02906	153.046	0.192905	12.9718	1.62761	55.4773	33.1947	0.0957748	68.6036	2.54882
86.2327	100.215	99.5604	0.974339	21.7817	99.4489	4.14577	30.609	23.9619	33.2856	113.182	21.5598	64.8828	130.278	10.9098	41.0669	74.8924	98.4958	14.7421	14.7939	43.0794	8.17893	8.05501	1.23164	17.456	12.2473	11.8157	28.587	14.9439	81.1766	10.0699	32.0168	57.8439	67.5826	14.4163	187.016	55.6096	55.4478	127.406	12.6664	1.78251	152.054	0.163654	11.5005	1.3963	68.2403	31.4905	0.0803978	73.1783	2.11448
86.3326	127.155	95.3982	0.788617	19.6159	112.189	4.45755	28.1309	31.0139	31.9472	118.317	41.0787	64.2624	134.901	16.3701	45.8561	82.8037	98.3423	13.0775	15.8388	48.8099	7.50656	6.74125	1.0178	18.4709	19.2662	10.5203	30.1293	15.0438	73.4859	8.77922	31.2709	60.3212	67.1332	13.0669	180.229	51.922	52.7604	115.288	10.7635	1.56787	144.406	0.138546	10.1802	1.19782	71.4435	28.9361	0.0699807	71.0172	1.75314
86.4325	212.647	89.3518	0.624237	17.5235	116.239	4.47822	25.5298	32.6358	30.0379	118.292	49.6371	61.5371	132.391	18.8395	45.5753	83.9113	110.81	11.4863	15.6821	48.5775	6.76064	16.4614	0.837917	18.4044	19.9741	11.3985	28.8823	18.6177	65.1686	7.65249	29.6324	59.8341	63.4916	11.834	170.135	47.8342	49.5848	103.292	9.09616	1.37994	133.387	0.112082	9.00075	1.02756	69.2326	26.0726	0.0604825	65.4292	1.45358
86.5325	293.515	82.6202	0.487305	15.5694	117.01	4.32063	22.967	31.5213	27.8545	114.752	51.7816	60.1726	134.985	19.4036	42.8237	80.8114	120.783	10.8822	14.8603	45.265	6.01317	19.5375	0.687979	21.546	18.1674	10.907	27.0226	19.0507	57.546	6.66977	27.497	57.5909	58.708	10.711	173.089	46.731	53.1033	91.8251	7.65569	1.21398	120.992	0.0912839	7.95049	0.881552	64.1789	23.1995	0.0484759	58.3785	1.20574
86.6324	414.202	75.8283	0.382685	15.8788	113.727	4.26295	24.3807	29.1404	25.5834	108.924	59.7037	59.0354	131.311	18.8031	40.015	75.2801	121.927	11.5536	13.7048	45.9986	5.30305	19.3413	0.563845	25.9263	15.5764	9.88267	23.8217	21.0458	62.0168	5.81312	25.1308	54.3713	64.417	9.69001	178.532	44.4018	53.9159	81.1242	11.9825	1.06593	108.404	0.0739737	7.01747	0.756494	57.849	20.4737	0.0374197	56.3816	1.0011
86.7323	464.653	69.2895	0.31244	15.2994	108.117	4.06652	24.1698	30.7191	23.3389	101.71	60.9893	61.7412	124.192	17.5364	36.3422	68.5121	125.486	11.4233	12.4168	43.7554	4.64945	17.6733	0.461544	27.7376	24.3922	8.71422	28.6436	20.6212	59.1365	5.06653	22.7089	50.6731	63.4796	8.76325	187.903	42.1974	52.9634	76.1647	13.5722	0.932034	99.1064	0.0600659	6.19	0.649635	51.3568	17.9698	0.0288728	64.5576	0.8323
86.8322	454.517	63.1492	0.273502	14.2672	113.209	3.79163	23.0353	29.6956	21.1882	93.7678	58.5892	61.2188	127.487	15.9333	41.6054	61.293	122.477	10.8217	11.1149	47.1604	9.67069	15.4721	0.377453	27.8236	25.2612	9.97002	28.5979	19.1454	54.8558	4.41584	20.3425	46.8094	59.8223	7.92296	188.598	39.3431	50.8998	70.1617	13.6019	0.810053	94.5525	0.0502209	5.45747	11.1853	66.6148	36.3616	0.0221296	64.8406	0.693133
86.9321	419.53	78.7034	0.256441	13.0388	112.639	3.47871	21.4186	27.4658	19.1681	85.5658	54.3006	58.666	127.357	14.207	41.8008	54.1233	113.998	9.96742	12.4163	51.9885	11.8753	13.2082	0.308507	26.9678	31.5336	9.74287	26.1577	17.2937	61.1585	3.84861	18.0994	42.9729	55.2203	7.16169	190.814	36.1926	48.177	63.7266	12.7953	0.699227	87.5916	0.0408475	4.80871	14.8532	71.2761	44.0304	0.0169958	72.7726	0.578395
87.0321	376.434	83.158	0.246325	11.7622	108.692	3.15454	19.5936	24.7791	17.2961	97.6739	49.1998	54.9172	127.636	12.4895	39.4995	47.3063	115.826	9.00145	12.5633	51.0784	13.0135	12.2161	1.17423	25.3661	30.675	8.91602	22.7439	15.6158	64.9626	3.35394	16.017	39.2777	54.4117	6.47245	191.741	32.9729	46.8894	57.2623	11.5902	0.599135	113.869	0.0396158	4.99093	15.3424	69.8745	45.7026	0.0125332	72.4125	0.483683
87.132	332.832	81.907	0.227627	10.5195	102.844	2.8363	40.1889	22.0269	15.5775	103.012	43.9152	50.5451	122.918	14.662	47.4782	46.0541	131.213	8.01277	12.0574	47.2495	13.7961	10.7677	1.49747	23.3462	27.1479	7.90177	19.139	20.2504	66.4189	2.92246	14.113	35.7877	51.8344	5.90196	186.79	29.8254	44.7756	53.2352	10.2446	0.509408	123.283	0.0368717	4.94572	14.8622	65.2754	44.1601	0.00923407	67.6896	0.405356
87.2319	291.963	81.8067	9.04259	11.7608	96.0448	2.53426	50.3259	19.4034	14.0101	103.58	38.7992	45.9361	115.522	15.2499	48.669	50.0095	132.017	13.3336	11.2102	42.1571	13.5094	17.5818	1.53736	25.2866	22.9562	6.88586	25.097	21.0473	70.7583	2.54605	12.3916	32.5341	48.0924	5.36914	177.75	26.8336	42.1873	51.2923	8.90516	0.430544	127.219	0.0295065	4.7553	13.5894	79.2573	41.0233	0.00296061	60.9551	0.340235
87.3318	255.008	87.8611	14.6603	14.5488	88.8919	2.25393	54.0363	16.9957	12.5875	100.883	34.0353	42.2262	112.271	15.2385	46.4622	50.1754	138.285	30.7707	10.2116	36.7435	12.6626	19.245	1.43907	25.551	18.9439	12.1023	28.576	20.088	67.1763	2.21782	21.5166	35.773	46.9818	4.87576	166.196	24.0433	52.6496	48.8344	7.64997	0.362522	123.491	0.0477521	4.76544	12.0711	82.5178	37.2218	-0.00271892	60.8569	0.285819
87.4318	227.986	87.2098	17.9901	15.371	81.7559	1.99771	61.1293	14.8333	11.3006	114.914	29.7059	38.3394	106.121	14.4954	42.7157	48.0183	133.847	39.7537	9.17501	31.5189	25.3956	18.4303	1.2824	24.7252	15.419	13.3604	27.8743	18.4079	62.304	1.93194	26.423	36.542	54.8504	4.42184	153.276	21.4752	63.8627	56.4965	6.51572	0.304943	115.643	0.0423194	12.8798	10.5573	79.7247	33.2748	-0.00285953	56.9959	0.240067
87.5317	201.191	83.251	19.7045	15.0935	74.8587	5.16973	62.6403	12.9162	10.1394	121.048	30.9616	34.4812	129.362	13.3519	48.9438	44.5388	149.661	43.2848	11.5838	26.7358	30.9424	16.5554	1.10983	23.2293	12.4497	12.8795	25.172	16.5126	58.1906	14.7864	28.5038	35.8096	55.3031	15.3363	139.817	20.4332	77.4677	73.9806	5.51477	0.257435	110.727	0.0407042	17.6769	9.15376	73.7709	29.4606	-0.0205284	55.2607	0.201374
87.6316	176.537	79.4882	20.2968	14.2358	72.8414	6.91294	60.8843	11.2302	9.09324	121.619	30.0724	30.7812	137.713	12.0246	60.775	40.408	149.656	43.4039	12.3893	34.7698	32.3396	26.4256	4.72031	21.3603	10.0046	11.7126	31.2481	14.6401	67.2019	35.4147	28.7375	41.0072	61.9805	27.9215	131.178	22.7338	84.1887	82.2309	4.64569	0.219393	102.808	0.0392135	20.1845	7.89766	68.6224	25.9166	-0.0273217	55.1488	0.16847
87.7315	176.174	81.0093	20.1277	13.1058	77.5798	7.71655	83.8681	16.4188	8.15215	118.383	28.0587	42.7465	140.579	10.6515	63.0926	36.0654	150.422	41.4831	20.2629	36.6555	31.4335	30.9172	6.08149	19.3237	8.01686	25.8142	33.6899	12.8949	65.699	44.2648	28.4854	47.6219	80.821	34.8831	128.714	23.3328	86.2125	84.3395	3.89997	0.189236	93.5769	0.0379817	21.1382	6.79423	61.9946	22.7007	-0.0319375	53.3517	0.140442
87.8314	164.117	78.389	19.4582	11.8822	77.9385	7.91522	93.5452	17.9853	7.30618	115.811	25.5343	48.791	136.847	9.31732	60.6108	31.7889	143.617	50.9354	23.7194	39.7131	29.3353	30.4359	6.26592	17.2589	6.41311	29.7371	32.0448	11.3152	81.0214	46.5443	27.2592	50.0221	84.5072	38.1448	126.147	22.8724	85.1551	82.4908	3.26547	0.164539	84.0401	0.0368079	21.062	5.83479	72.0157	19.8258	-0.0383128	51.6966	0.11661
87.9314	147.945	73.8182	18.4755	10.6658	75.6588	7.73654	111.925	17.6982	6.54636	110.606	22.8601	55.3615	129.483	8.07083	55.9173	27.7454	140.306	64.0134	24.543	38.6904	26.7041	27.7325	5.87505	15.2565	5.1249	29.137	28.5251	9.90759	80.9402	45.2972	25.4692	49.8249	81.6929	39.0123	120.571	21.783	82.1416	78.2132	2.72894	0.143653	75.3323	0.0350475	20.3263	5.00546	82.9776	17.2802	-0.0365154	47.5856	0.0964814
88.0313	145.916	87.5215	17.3118	9.51037	71.8699	7.33401	117.783	16.5261	5.86421	103.877	20.2403	70.3939	120.322	6.93701	51.1243	24.0262	136.836	68.8709	23.8549	37.861	23.9215	24.2394	5.23966	13.3724	4.0929	26.7026	24.3792	8.66411	84.4488	42.2861	23.3933	48.0815	82.4576	38.3679	141.29	25.206	77.9504	79.4427	2.2772	0.125447	92.4673	0.032405	19.1906	4.29105	84.3777	15.0404	-0.0357662	42.433	0.0796575
88.1312	135.201	90.6877	16.0588	8.44179	67.2972	6.81002	116.21	14.9917	5.25221	96.1969	17.7836	77.3823	110.484	5.92529	45.841	20.6727	127.305	68.6046	22.3532	34.9423	21.2004	20.6724	4.53612	11.9138	3.26749	23.689	20.2753	7.57102	96.8399	38.5169	30.0527	45.4709	88.1919	36.8051	151.139	29.0672	74.6712	81.4026	13.0145	0.109095	125.053	0.0292003	17.8348	3.67695	80.4626	13.0776	-0.0387444	62.8664	0.0658696
88.2311	121.548	90.7045	14.7785	7.4698	62.4009	6.23176	110.439	13.3707	4.70341	88.099	15.5412	79.0109	100.635	5.03539	40.6201	17.6934	122.104	65.2962	20.4666	32.5862	18.6523	28.7273	3.85371	10.5105	2.60796	20.6609	16.5391	6.61291	99.3945	34.5509	33.0958	42.427	86.3722	35.5701	159.2	30.3751	70.5142	99.7271	21.8621	0.0932763	137.48	0.0257379	16.3815	3.14982	73.8533	19.3601	-0.0374118	73.0696	0.0547066
88.331	107.581	86.9317	13.5119	6.59503	57.4674	5.64239	102.499	11.8021	4.21155	97.7061	13.5299	77.1781	95.1109	4.26133	35.7293	15.0768	112.48	60.3262	19.2097	37.7239	16.3283	30.045	3.23344	9.19758	2.08126	17.8538	13.2999	10.2553	107.639	30.6893	38.7965	39.2236	81.1696	34.0434	159.873	30.0844	75.703	107.535	25.2725	0.0775132	138.031	0.0223305	14.9129	2.69786	66.1351	28.9791	-0.0377592	73.8919	0.0458657
88.431	118.552	81.4316	12.286	5.81339	52.6695	5.06876	93.6475	10.3506	3.77092	101.339	11.747	73.2146	91.2377	3.59401	47.7383	12.7996	101.048	54.594	17.6076	37.9118	14.2442	28.1917	2.69018	7.9941	1.66081	15.3492	22.821	11.2347	105.024	27.0827	40.9122	42.4882	89.3773	39.1156	155.486	28.8328	76.9717	108.409	25.5698	0.0626536	131.903	0.0191951	13.482	2.31088	90.0977	32.4626	-0.031075	69.7016	0.0390777
88.5309	115.165	75.3016	15.7706	5.37492	48.1064	4.52666	84.6438	9.04077	3.37651	105.532	10.1796	68.0424	85.5357	3.02274	50.8902	10.8322	115.598	48.6706	15.8877	35.5182	12.3965	28.4786	2.22508	6.90787	1.32521	13.158	25.583	10.9684	100.179	23.796	40.7043	43.0533	88.1962	41.0768	161.909	27.0416	76.2201	104.872	24.185	0.0490595	122.317	0.0164183	12.1222	3.48335	99.0759	32.5617	-0.0274343	63.1228	0.0341822
88.6308	105.955	69.1138	61.2733	4.88552	43.8302	4.02453	75.93	7.87616	3.02365	105.245	8.80912	62.2905	97.3444	2.53644	49.5174	9.14255	116.835	42.9051	14.1829	31.9421	10.771	26.2844	1.83278	9.23113	8.56723	16.7359	24.781	10.1648	90.8434	20.8462	39.0499	41.9863	83.1661	41.0485	171.308	24.9852	73.6467	98.6822	21.9849	0.037782	111.242	0.0137681	10.8525	3.73061	98.496	30.8912	-0.0244795	55.6925	0.0306414
88.7307	103.864	63.1554	105.861	4.39152	39.8629	3.56589	67.7477	6.85006	2.70768	118.476	7.61568	56.3794	100.379	2.12428	46.004	7.69869	121.918	37.4984	12.5665	27.9873	9.34865	32.4646	1.50519	10.3676	10.4758	17.0089	37.1456	9.17277	82.9804	18.2246	36.5524	39.9784	76.7919	39.7866	172.526	35.4811	69.9703	91.0511	19.9304	0.029393	117.317	0.0113115	9.68203	3.568	92.713	28.3855	-0.0209555	59.176	5.05861
88.8307	126.621	72.0167	132.649	5.37314	36.2076	3.15114	60.2133	5.95114	2.42416	123.96	6.57913	50.5817	98.2797	1.77622	43.8767	6.47005	117.77	32.5539	11.0753	34.3875	8.10877	32.6247	1.23356	10.6951	10.1229	16.9644	40.0977	8.15925	84.81	15.9098	33.621	37.4735	88.9553	41.8679	168.127	40.6097	65.6843	82.7978	17.6299	0.024066	115.249	0.00941439	8.61384	3.24369	84.4009	25.5765	-0.0177619	62.9241	9.5554
88.9306	140.184	85.212	146.79	11.2652	32.8565	2.77877	54.1354	5.16647	3.16012	132.746	5.68041	57.7953	93.3229	1.48301	40.317	5.4282	113.476	31.563	9.72376	38.7237	7.03078	30.0343	1.00942	16.5587	12.8234	15.6735	38.1622	7.19985	79.2091	13.8749	30.5281	34.7532	92.3364	45.3341	160.031	42.284	61.1231	74.4633	31.1968	0.0218015	108.716	0.0083853	7.64643	2.87438	82.8441	22.7584	-0.0151861	72.2443	11.2546
89.0305	147.447	88.2215	152.083	13.9181	29.7949	2.44622	48.3792	4.48308	3.97164	134.779	4.90206	66.7535	86.9215	1.23647	42.8093	7.79235	113.41	29.5234	8.5133	38.4312	6.09519	32.1164	0.825125	20.7465	12.5322	13.9617	33.9822	6.32488	71.1408	12.0916	27.45	31.9928	88.9932	46.1103	149.657	41.7933	57.2273	66.3922	36.5671	0.0221499	99.985	0.00836559	6.77553	2.51249	77.3945	20.0845	-0.0187624	72.6513	11.3936
89.1304	140.544	86.0401	151.317	14.6965	27.0051	2.15044	54.4926	23.5299	4.31888	132.152	4.22842	70.6561	85.7347	9.66532	41.5769	11.7681	115.271	35.076	7.438	39.6739	5.2841	35.2539	0.67402	23.8564	11.1142	12.2031	29.0496	5.54242	67.0417	10.5325	24.4966	29.2985	83.0216	45.194	138.046	40.0012	53.1497	58.7917	37.2304	0.0247153	94.3174	0.00953256	5.99506	2.17943	70.115	17.6271	-0.0185621	68.319	10.7157
89.2303	128.138	89.0418	146.523	14.4259	33.8726	7.14789	55.7178	31.4239	4.37611	126.429	17.7242	70.5699	84.7553	14.2319	38.5885	13.6677	109.784	37.5494	11.8607	51.1013	4.58132	33.8028	0.550381	25.3524	13.8071	10.5567	24.1632	4.85029	69.5598	9.17159	21.7315	26.7316	76.2628	43.2553	147.596	37.4806	49.0672	58.2684	35.3364	0.0291042	86.7437	0.0115817	5.298	1.88205	84.3352	15.4122	-0.0213568	65.0633	9.6597
89.3303	114.249	86.8226	139.173	13.6013	44.1995	9.9313	54.0863	33.4312	4.25853	118.766	24.1844	67.9548	80.9563	16.2711	46.3962	14.2132	100.701	37.3	13.7798	53.6765	3.97242	30.3838	0.449383	25.3271	14.9491	9.0799	19.7128	4.24186	72.0443	7.98538	19.1872	24.3246	78.631	40.7413	149.636	38.8747	45.093	55.7404	45.8934	0.0343581	90.5482	0.0140861	4.67704	1.62084	87.4445	13.4408	-0.0224421	68.4489	8.47739
89.4302	139.423	86.0023	130.319	12.5163	59.2518	11.2558	50.8838	32.4575	4.04161	110.009	29.3414	63.8293	102.707	16.7023	47.5651	13.9067	107.903	35.4387	14.2082	52.8442	3.44477	28.239	0.366939	24.3232	13.8337	7.784	19.9883	3.70884	67.6477	6.95251	16.8749	22.092	75.5712	37.9464	157.143	38.3366	50.2347	52.0437	48.766	0.0399639	88.4571	0.0167909	4.12508	1.39358	84.2953	11.7011	-0.0211247	91.1321	7.30769
89.5301	143.117	82.0097	120.71	11.3419	89.2545	11.6385	46.9139	30.0902	3.77369	100.768	30.6625	58.8949	111.224	16.1523	50.1753	13.0934	117.255	32.7019	13.7826	48.9412	2.98733	24.9588	0.299607	22.7284	11.9615	6.6602	19.7365	3.24289	60.9072	6.0539	14.7927	20.0361	70.4083	35.062	157.499	36.6404	52.1989	47.7521	47.3568	0.0457651	89.1432	0.0194174	5.1862	2.7437	77.8929	21.777	-0.018947	97.424	6.22169
89.63	153.164	80.8712	110.866	10.1743	104.393	11.4311	42.67	29.5582	3.48531	91.4731	29.824	53.626	111.846	15.0431	52.4379	12.007	115.635	29.569	12.8993	48.085	2.59054	21.43	0.244571	20.8154	14.32	5.69226	18.8017	2.83607	54.4484	5.27252	12.9325	18.1533	64.6352	32.2096	152.968	34.2991	52.0349	56.281	44.6542	0.0516674	90.3595	0.0219061	5.69861	3.11994	75.5954	25.8782	-0.0167022	94.6535	5.25071
89.73	147.049	93.9646	101.142	9.06538	110.13	10.871	38.4466	27.5754	3.19504	82.418	27.8502	48.8681	107.928	13.6536	50.5406	10.8027	111.178	40.7147	11.8013	50.7522	2.24622	18.0763	3.39737	22.1509	22.1851	4.86202	16.7514	2.48111	105.357	4.59316	11.8625	16.4354	74.656	29.4635	145.239	31.6482	50.5041	59.5567	40.513	0.0578784	86.8264	0.024223	16.2621	3.05547	91.1908	26.6467	-0.0144179	87.2637	4.40333
89.8299	136.973	96.5609	91.774	15.879	110.045	10.1167	39.8037	25.0025	2.91377	73.7966	25.3575	44.0752	101.562	12.1642	49.8636	10.07	108.706	47.4868	13.6354	48.8024	1.94737	16.1604	4.77374	22.148	22.9162	4.15188	14.3249	2.17156	153.974	4.00244	10.7467	14.8722	74.9877	26.8666	135.565	28.903	48.1347	63.7715	35.8529	0.0646263	88.3644	0.026202	22.5229	3.56629	94.6732	28.6483	-0.0119707	80.917	3.67572
89.9298	147.375	93.8292	82.9102	27.3255	106.57	9.27222	42.8372	26.6476	2.64735	65.7275	22.7084	39.4337	122.295	10.6874	46.6723	9.16908	110.521	49.3446	16.4949	46.4588	1.68791	13.9702	5.0653	21.2829	20.8121	3.54565	17.2636	1.90152	161.388	3.48857	9.64559	13.4524	78.2297	26.6764	151.079	49.518	45.2896	64.0465	40.5951	0.0719852	85.1054	0.0277394	25.8126	3.52696	91.3275	34.4772	-0.00930807	101.197	3.05782
90.0297	141.8	90.8236	74.6357	32.2236	101.074	8.4046	42.7831	25.8942	2.39878	75.0069	20.1085	35.0567	129.482	9.28976	42.4307	24.638	105.274	48.1873	17.3225	42.1892	1.46256	11.834	4.81714	19.8964	17.8306	4.88441	17.2522	1.66589	152.256	3.04126	8.59719	12.1648	75.5544	25.7498	157.081	60.3122	42.2164	64.815	40.6794	0.080091	79.3106	0.0287608	27.0847	3.2561	84.4274	35.6958	-0.00674979	106.005	2.53719
90.1296	129.868	85.5447	66.991	33.3542	94.5403	7.55555	40.9594	24.0178	2.16907	79.094	17.6677	31.0065	133.714	8.00715	37.9171	37.9193	109.306	45.2853	21.6459	46.162	1.2667	15.2194	4.33055	18.228	14.8204	5.07491	15.7883	1.45986	137.382	2.65145	7.62268	10.9982	78.6665	24.3943	156.413	64.7359	39.0807	62.8733	38.268	0.0888648	72.3648	0.0292574	27.0182	2.90625	75.9633	34.4454	-0.00448567	114.449	2.10097
90.2296	116.063	79.355	59.9853	32.3967	95.7203	6.74989	38.1965	24.0731	1.95813	79.5225	24.8442	46.5685	136.716	6.85535	37.9151	44.3284	105.308	41.4756	23.0515	45.1904	1.0963	15.5165	3.76745	16.443	14.3209	4.77359	13.7324	1.27919	122.418	2.31137	6.73139	9.94205	75.9147	23.8522	155.474	66.4327	58.5417	60.2535	34.6679	0.0977764	70.2663	0.0293006	26.093	2.54817	67.1119	32.0072	-0.00265151	111.752	1.73698
90.3295	102.402	72.9708	53.6061	31.4354	93.363	6.00117	36.3164	22.696	1.76528	77.4463	27.4953	54.7575	136.896	5.83711	37.1682	46.2496	97.2671	38.7026	28.1993	41.7163	0.948039	14.385	3.21095	14.6526	12.6362	4.29009	12.7365	1.12015	107.5	2.01426	5.9251	8.98637	70.8624	22.7928	150.12	65.4348	69.4744	56.3361	30.6501	0.10576	71.3081	0.0289112	24.6458	2.21231	72.4506	29.0459	-0.000876493	103.33	1.43423
90.4294	89.7241	76.9031	47.8267	29.438	88.9594	5.31565	33.7158	20.7023	1.58952	82.4321	32.4624	57.969	131.769	4.94783	34.6705	45.3421	87.5308	35.2711	29.7595	44.4688	5.45183	12.6963	2.70017	12.9284	10.6686	3.76685	12.3755	0.979876	112.085	1.75445	5.20139	8.12206	73.0773	21.7	141.918	62.4897	74.6138	96.1919	26.6523	0.111747	127.013	0.0281884	22.9097	1.91001	71.3544	25.9696	0.00113729	92.4088	1.18307
90.5293	78.3177	75.6548	42.6122	26.9748	99.4843	4.69482	39.3126	18.525	15.8845	83.3729	33.5215	57.9044	123.8	4.17817	31.4574	42.7469	102.565	31.6045	29.2399	42.9753	15.2872	10.892	2.86557	11.3141	8.79653	3.26626	11.151	0.856586	105.524	1.52705	4.55568	17.6363	70.2394	33.7493	143.913	58.4632	75.8802	168.858	34.0397	0.115277	156.764	0.0270738	23.935	1.64437	66.7946	22.9971	0.00332925	80.849	0.975065
90.6293	96.1397	71.8815	37.9231	24.3756	102.611	4.13716	40.8773	16.3857	23.8573	93.1368	32.3953	55.7625	114.511	3.51706	28.0776	51.3847	112.404	36.5405	27.5811	39.3761	19.7935	9.5887	2.72555	11.5496	20.2096	2.81271	9.60446	3.31045	101.989	1.32788	3.98262	22.748	79.0984	40.2017	166.481	53.9217	74.617	222.233	35.9346	0.115456	168.192	0.025517	23.8107	1.59202	60.5905	20.2364	0.00555193	83.2214	0.803091
90.7292	99.3705	67.0103	33.7183	21.8249	101.199	3.63938	40.0624	14.9845	27.7824	97.0132	30.1348	52.3798	105.055	2.95255	39.4577	54.3501	111.773	37.8049	25.3627	45.1329	21.2029	8.21322	2.45062	13.7971	22.519	2.41291	8.02992	4.19431	101.878	1.15345	3.47654	29.9216	82.4	42.9862	176.827	49.2287	71.7591	262.956	34.7771	0.112106	166.751	0.0234517	22.9508	3.55996	59.3676	17.7315	0.00787741	79.2671	0.661096
90.8291	94.0171	65.1695	29.9566	19.4204	98.4698	3.19713	40.8484	13.4293	29.1568	96.7644	27.3706	55.2031	95.6314	2.47308	42.7766	53.7158	105.158	36.8238	22.9351	51.2146	20.8741	6.9172	2.1324	14.7069	21.0668	2.06563	6.57473	4.32413	95.5761	1.00076	3.03156	38.303	91.2969	43.4109	178.522	55.4917	67.9524	278.749	32.0578	0.105229	180.195	0.0207953	21.6451	4.13856	67.5161	15.4921	0.010162	72.2142	0.544119
90.929	96.3363	61.5403	26.5977	17.208	102.138	2.80559	39.5879	11.8893	28.9621	93.7133	26.5016	54.9927	114.522	2.06784	41.9515	50.9105	110.012	36.0143	20.5039	51.0063	19.6274	11.3654	1.81786	14.7197	18.3109	1.76635	11.3206	4.11043	105.995	0.867246	3.50067	42.0632	90.3043	42.3587	174.261	63.5196	69.5601	278.209	28.6671	0.0949274	179.324	0.0174456	20.0949	4.08642	68.2331	13.5087	0.0120715	71.4404	0.447974
91.0289	90.8036	63.9355	23.6032	15.2034	101.066	3.81208	37.2057	10.4465	27.8384	88.8445	44.6411	54.2451	120.952	1.72681	39.1409	46.9048	106.412	37.0643	20.5543	47.5464	19.6161	12.4602	1.52902	14.1545	16.6181	1.50954	24.4996	3.75735	108.131	0.750743	3.66471	42.9385	85.2443	44.1239	166.068	66.1434	103.296	267.38	25.1213	0.0813227	170.473	0.0137217	18.4377	3.77011	64.8397	11.7625	0.0137566	72.8948	0.369165
91.1289	82.3355	62.4637	20.9366	13.4053	99.0537	4.28277	34.2796	9.13509	26.1996	82.8828	52.2649	51.8026	120.008	1.44105	35.5179	42.3456	109.711	35.9877	19.62	42.6261	18.6043	11.9407	1.27452	13.2389	14.2325	2.68223	28.9225	3.77019	100.913	0.649369	3.63062	42.061	78.7508	43.8817	155.442	65.3806	128.93	250.463	21.7088	3.97318	157.563	0.00986898	16.7655	3.36429	59.3833	10.2307	0.0152135	69.1013	0.304688
91.2288	73.2023	70.5471	18.5639	11.8032	106.821	9.56059	31.1639	7.96399	24.3107	76.3541	53.7652	48.3727	132.023	1.20238	31.7041	37.6533	105.302	33.6929	18.178	42.1998	18.0832	13.3123	1.05586	20.2571	11.8274	2.96833	28.6572	3.53961	103.811	0.561393	3.47287	40.6434	71.9944	42.4009	143.479	62.5816	141.911	230.34	18.5736	5.67899	146.127	0.00594114	15.1386	2.94963	53.0995	8.89064	0.0162988	62.77	0.251939
91.3287	65.8663	78.5339	16.4539	10.3826	108.059	12.4239	28.0699	6.92941	22.3382	88.9822	51.8494	44.4404	133.851	1.0035	28.0153	33.0918	104.739	30.777	16.5188	39.2055	16.8758	12.8491	1.52657	23.9882	10.3382	2.86456	26.1041	3.67595	112.675	0.48526	3.24303	40.5488	79.8271	40.1962	130.97	58.6421	146.388	208.952	15.7742	6.20669	136.492	0.00196076	13.5945	2.56108	46.7113	7.72146	0.0167882	81.1322	0.20852
91.4286	58.3235	79.2327	29.3738	9.12694	105.342	13.7028	25.1181	8.24713	20.3846	94.9335	48.1681	40.3319	129.782	0.837544	24.5996	42.1483	119.495	32.8879	14.8153	41.4305	15.3613	18.6754	1.63453	25.4564	8.68533	4.78691	29.7018	4.51795	108.206	0.419593	2.97642	43.5463	78.9814	37.6092	156.631	54.1484	145.264	188.856	13.3276	11.1682	124.727	-0.00177057	12.1548	13.1369	55.8552	6.70361	0.01658	85.7649	0.172517
91.5286	85.1584	76.2777	37.1735	8.0196	100.34	19.7092	22.3716	8.40668	18.5104	96.1601	46.3566	36.2606	122.495	0.698616	21.5138	45.7881	120.626	41.0022	13.1667	41.9886	13.7592	20.0155	1.56122	25.4098	9.51912	14.3308	30.9604	11.4	106.043	0.363113	2.69676	43.9174	78.9851	34.8632	174.392	56.1824	140.562	169.048	11.215	13.0084	112.318	-0.0051584	10.8305	16.6802	57.7644	7.08578	0.0155095	82.8467	0.142515
91.6285	103.88	71.6285	41.426	9.13931	94.1291	22.6333	23.3245	11.0778	16.7491	94.1319	43.0121	42.0867	113.646	0.582003	28.9037	50.7151	124.698	43.9586	11.626	39.5192	12.1924	25.6295	1.40703	24.3894	8.85007	17.2217	28.9627	13.748	97.3121	0.314694	2.4196	42.7067	82.9735	32.1018	181.22	57.6637	133.686	150.169	9.40996	13.2017	100.126	-0.00797457	9.62448	16.9839	69.8014	12.7867	0.0137433	76.1178	0.117443
91.7284	104.751	66.3303	52.0145	9.31492	87.3912	23.563	25.2762	11.7313	15.1166	89.9473	39.0016	48.9499	104.242	1.03312	46.4251	51.4464	155.467	43.7037	10.218	35.6403	18.1206	26.0903	1.22597	22.7814	7.66949	17.1317	25.5295	13.9331	86.6804	4.29855	2.15466	40.5901	80.3649	29.4145	180.383	56.5052	125.596	132.588	7.87856	12.5696	88.6244	-0.0097643	20.8025	19.0425	72.5214	15.0833	18.0901	67.7947	0.0967095
91.8283	98.0381	60.9301	57.6137	19.7418	80.5531	23.2387	25.3373	11.3652	13.6184	84.4186	34.8319	51.5305	94.879	10.1462	69.9339	49.6506	168.362	41.5456	8.95068	34.5992	22.9655	24.9833	2.34766	24.8267	6.41408	15.8097	21.6792	24.0636	76.1016	7.87848	1.90756	38.0011	75.1433	26.8549	174.345	53.7791	116.945	129.067	6.58564	11.5646	78.0467	-0.0104484	27.3101	29.4975	69.9872	21.6108	25.4539	59.1497	0.0801756
91.9282	88.5832	55.7041	62.7992	35.7353	73.8737	22.16	24.3108	10.5245	12.253	78.139	30.7877	51.299	85.8979	15.0989	77.4536	46.3195	165.759	38.3517	7.82186	31.7851	24.3939	22.4409	2.70306	33.9598	5.26049	17.1464	17.9491	30.5613	66.3302	30.2106	1.68108	35.2142	69.102	24.4522	164.943	50.1953	116.56	121.978	5.49779	30.6106	68.48	0.270314	30.6012	31.8125	64.7157	23.8719	27.3337	60.0811	0.0678593
92.0282	78.6115	50.7827	64.4818	54.6249	67.5031	20.6609	30.7217	9.50226	11.0147	71.535	27.0178	49.2906	77.4783	17.3272	80.0288	42.1987	156.739	34.6873	6.82386	28.2357	23.9118	19.4536	2.76092	38.5188	4.26643	16.4162	35.5789	46.014	57.5992	62.3341	7.91248	32.4001	65.7511	22.2199	153.53	57.9355	115.817	150.4	4.58478	38.3681	59.9256	24.7455	31.716	38.2351	58.2376	23.7885	26.5232	56.8135	6.64273
92.1281	77.4327	46.2179	77.9624	72.3817	61.5216	21.0725	49.9219	8.45143	9.89572	65.704	23.5899	53.7541	69.7016	17.8206	76.7025	37.7809	143.279	31.7283	6.7662	31.8536	22.4272	27.6253	2.57741	39.9539	3.43758	22.7157	41.2576	50.0106	49.922	75.7407	11.5173	29.6612	60.9721	20.1612	163.073	84.2226	123.543	162.673	8.62733	40.1013	52.3369	33.8458	31.3948	43.2066	51.4579	22.4869	32.7101	59.6547	9.61312
92.228	84.1584	42.0206	84.7584	103.06	55.9648	20.5246	61.0554	7.44824	8.88748	59.7758	20.5218	54.6368	62.5898	17.2538	70.6725	33.3808	128.078	29.043	8.2898	31.6384	30.8484	29.0866	2.29283	39.3209	13.4468	30.2702	40.5676	48.6635	43.2254	78.7399	16.6774	27.0565	55.8445	21.3082	164.79	97.2353	125.137	164.289	10.2676	46.9894	45.6428	35.8386	30.1608	42.2083	50.2793	20.6193	33.5883	60.0373	10.5218
92.3279	81.3061	38.181	86.8977	130.097	51.2578	19.411	64.8867	6.52698	7.98047	53.958	17.8072	53.2144	56.1301	16.082	90.8654	29.1895	112.806	59.3258	8.75413	31.7197	33.7967	27.3774	8.40611	44.1473	15.9175	45.6801	39.7545	45.0244	37.4083	76.185	19.2828	33.1313	50.8357	22.4708	161.02	101.694	138.141	161.891	10.5244	47.815	39.7623	34.8648	28.3801	38.7482	46.8441	18.5556	45.4678	71.0603	10.3032
92.4279	74.6094	34.6793	85.8663	146.497	46.7937	17.9948	64.3668	5.69951	7.16564	48.3886	15.422	58.4523	50.2904	14.6068	109.606	25.3141	98.3551	76.3442	10.5679	34.0344	37.3089	28.2335	15.0773	45.5352	15.2151	48.6579	54.878	40.5933	32.366	70.883	20.1913	42.5194	46.1339	22.5106	164.947	100.779	142.734	161.655	10.0258	45.5883	34.6124	57.7126	40.1873	34.4921	42.3634	23.113	48.5246	72.6588	17.5852
92.5278	66.7442	31.4917	82.7463	148.468	42.6183	16.4482	61.3716	4.96607	6.4341	43.1542	13.3377	59.6562	45.0283	18.1923	112.512	21.8062	85.7748	82.9852	11.0878	32.9994	37.286	26.3186	17.1067	44.6541	13.3587	46.2468	57.6902	36.087	28.4297	76.6705	20.0031	46.7437	41.8019	22.329	162.625	96.6221	141.784	155.411	9.15309	41.9703	40.6731	64.2526	46.4654	30.2043	47.9604	24.2679	46.9543	76.012	20.2025
92.6277	58.9174	28.5931	78.3192	154.22	38.7497	14.8812	57.0813	4.32123	5.77748	38.304	11.5229	58.2559	40.2977	19.4577	107.486	18.6807	74.2725	83.135	10.8596	30.2937	42.4913	23.2998	16.7674	42.3459	11.6246	41.7771	54.1987	45.1337	39.1837	75.9524	25.6042	47.7433	38.6288	21.5392	156.113	96.2022	145.767	145.61	9.68302	37.8616	42.1711	63.429	48.9841	34.2055	48.365	23.5869	43.3097	73.0279	20.2318
92.7276	51.635	25.9592	73.144	168.143	40.1629	17.1739	52.2275	3.75717	5.18806	33.8599	14.1379	55.2535	36.0518	20.523	98.8564	15.9297	75.6647	79.4081	10.2234	30.6614	43.1128	23.7912	15.3246	39.2086	11.678	49.42	53.3309	46.3367	43.9192	93.0458	30.478	46.7829	35.3196	23.1787	146.939	104.766	158.523	133.933	9.61464	46.2685	41.0404	59.4939	49.0036	45.1445	45.9031	21.9841	50.2042	66.8789	27.8278
92.8275	45.0736	23.5668	67.6151	167.757	42.3401	20.128	47.2538	3.26531	4.65863	29.8249	14.8453	51.343	32.2455	20.1688	88.9554	13.5314	72.1542	73.5412	9.38858	28.8373	41.237	22.0727	13.5296	35.6598	10.4823	48.8898	48.3946	64.3621	42.4892	101.865	32.3869	44.6823	38.3022	23.4934	152.195	109.887	162.398	121.511	14.5629	47.8851	38.4877	54.4468	47.4146	46.5395	42.0075	19.9854	79.9831	59.441	37.82
92.9275	39.259	21.3943	68.2394	159.66	50.0903	21.168	42.4195	2.83723	4.18261	34.4534	14.4763	46.9982	28.8361	18.9832	78.9983	11.4565	66.2355	66.6676	8.48169	25.9954	38.1141	31.3286	14.3284	31.9841	8.92807	45.0037	41.8707	69.4177	38.7721	106.95	32.3679	41.9689	37.5735	22.9767	151.169	109.961	160.447	109.088	16.3289	46.0469	35.7376	49.2082	44.8414	43.7835	37.5427	17.8864	107.906	53.3378	53.3328
93.0274	34.1519	19.4218	66.723	147.779	60.3396	20.9993	37.8678	2.46505	3.7543	36.5801	13.5392	55.8451	25.7842	17.358	69.5849	9.67281	60.0297	73.8792	7.57684	22.8117	34.4806	32.98	29.8447	87.3461	7.39705	40.0145	35.1162	72.9523	35.8362	104.004	31.1424	41.7341	43.349	21.9598	148.803	106.079	154.796	114.128	16.2879	59.392	34.0082	44.1832	41.7213	53.8271	35.1781	15.8465	124.726	46.7716	57.8601
93.1273	29.688	17.6311	63.8196	134.411	66.2408	20.0993	33.6691	2.14155	3.36873	36.9395	16.5075	64.4904	37.7964	15.9576	60.9779	8.14728	62.8371	74.7867	6.71546	19.6597	30.7588	59.2184	34.9642	143.802	6.03446	40.1707	28.8192	69.9664	32.0298	113.71	29.6062	40.2327	47.0383	21.9083	156.262	99.9249	146.917	113.007	15.2839	67.8341	31.4578	56.317	38.3681	58.0062	31.9308	19.9709	124.897	40.3715	66.7967
93.2272	25.7968	16.0055	60.0722	138.322	67.6597	18.7872	29.849	1.8603	10.2661	36.0844	17.2877	81.678	45.6946	14.3507	61.4381	6.8482	71.5002	76.0068	5.9188	16.7312	27.1802	91.6692	41.034	174.56	4.87893	45.8397	27.9369	64.2677	28.1691	112.807	27.5344	38.0232	46.8428	21.2123	156.615	92.6058	137.818	120.951	13.8262	68.2788	28.5641	58.3415	34.9551	55.6071	28.3803	21.0659	117.246	34.46	77.9732
93.3271	22.4101	14.53	68.5857	133.931	66.3448	17.273	27.4498	1.61569	14.022	41.8522	17.9477	96.608	49.5392	12.6982	59.5925	14.4214	72.0861	73.2452	5.19568	14.1111	23.8622	117.004	67.6004	187.567	3.92384	56.4048	25.1402	57.7186	24.5749	106.45	25.2049	35.4629	44.3512	20.1375	167.797	102.506	129.243	121.406	12.2143	64.734	25.6132	114.622	31.6081	50.589	24.8608	20.523	106.401	29.1767	78.6353
93.4271	19.4651	13.1906	72.3305	142.325	71.6948	18.1149	24.9232	1.40304	15.7739	44.5344	20.8815	102.58	50.933	11.0981	63.6357	19.3591	73.269	68.2367	4.54765	11.8233	20.8545	118.972	137.606	199.076	3.14575	75.861	21.6366	51.2004	21.3519	97.5962	22.8015	32.7767	42.0255	26.2112	184.875	115.175	120.18	120.744	10.6173	79.1103	22.77	132.289	28.435	44.8203	21.5537	20.9614	94.7282	32.2818	73.8095
93.527	16.9056	11.9749	72.7836	145.954	72.6085	17.9413	25.1264	1.21843	16.2697	47.1174	33.8126	102.65	62.1579	11.5457	61.9699	21.5049	69.7813	62.1183	3.97207	9.85854	18.1678	110.156	160.477	198.729	2.51714	78.2571	18.0809	45.1032	18.5127	87.909	20.4417	30.103	38.8946	29.1848	190.922	118.783	143.926	115.775	9.1248	85.7032	21.3374	158.611	25.4708	39.1481	18.5464	20.0816	83.389	51.5292	66.4594
93.6269	14.682	10.8715	80.0176	148.751	81.4063	17.1527	24.1905	2.29816	15.9997	50.1401	52.513	98.9699	66.2037	24.3403	63.5515	34.6931	66.7626	55.6184	3.46389	8.88852	15.7917	97.1548	159.122	213.15	2.01179	73.3851	14.8003	39.5742	16.0339	107.115	23.7052	27.5242	41.4161	30.1451	189.263	125.619	155.43	108.273	7.77791	84.2463	36.0536	160.946	22.7398	33.9248	15.8702	18.5605	72.9057	58.4829	58.2855
93.7268	12.751	9.86998	82.5837	143.267	111.198	16.0177	22.6398	2.68966	21.7132	71.4548	60.0439	93.0432	70.0138	30.8058	74.4627	41.1902	63.5836	57.6178	9.17153	15.2561	13.7045	83.3121	146.317	214.13	9.01994	65.8584	16.7684	34.6435	13.8794	148.286	24.8599	25.0863	40.9323	29.8273	192.559	125.3	158.584	112.946	6.58983	81.8793	42.6121	174.518	21.0938	29.2674	19.4356	29.1921	64.2798	58.4997	50.2227
93.8268	11.0744	8.96096	81.9585	133.567	126.243	14.7139	20.8013	2.72311	24.3662	83.8445	61.0991	85.9054	69.5178	33.1796	76.0814	43.3062	58.3225	56.1638	22.6762	17.5589	16.3238	70.2168	129.03	206.414	10.7908	60.0389	16.3206	37.3978	12.0109	175.548	24.6508	22.8123	39.3904	28.7264	188.975	120.633	156.275	123.233	5.55794	76.1906	44.2952	191.134	19.3603	34.4522	20.31	36.108	57.1922	55.5843	42.7476
93.9267	9.6192	8.13588	79.2187	122.047	131.225	13.3567	22.4955	9.44457	25.1018	89.7864	70.5852	78.2577	66.5773	32.9954	72.5128	42.6499	63.2899	52.7181	33.433	17.6	16.8961	58.5303	110.926	193.398	10.3517	53.1191	14.7202	36.2873	10.3925	180.523	23.5957	20.7102	36.7215	38.1561	180.806	115.767	150.509	125.081	4.67141	85.1759	43.17	187.468	17.6279	48.2587	30.3323	37.8056	50.3187	51.3331	36.0684
94.0266	9.49539	7.38704	81.5016	110.085	130.012	12.0185	22.5253	18.2591	31.0353	91.1598	72.1707	70.5638	62.351	31.2926	66.6046	40.3291	132.717	48.2427	37.8859	16.4639	16.3381	48.4384	93.8164	177.476	9.10364	46.2609	12.6871	58.4729	30.5333	173.681	22.0504	18.7794	33.7205	42.8503	169.756	108.669	142.675	162.724	6.42261	84.9337	52.0919	175.312	17.9157	50.6466	35.4017	40.651	43.9681	45.8718	30.2405
94.1265	8.80169	6.70746	80.7175	98.4472	125.122	10.743	21.5987	21.4828	33.4952	89.3807	69.366	63.1197	63.2968	28.7654	59.8876	37.0954	162.15	44.6937	39.8362	14.7911	15.201	39.8954	84.7655	160.302	7.67285	39.9428	14.2102	64.6863	36.0796	168.821	20.2562	17.0136	30.7356	44.464	157.077	100.46	133.723	180.353	6.97094	80.1295	97.8286	160.201	17.5253	48.0165	50.1422	39.9882	38.2541	40.1124	25.2367
94.2264	7.91419	6.09085	86.4398	106.864	118.184	9.55461	20.1621	21.7981	37.2709	85.5075	64.3092	57.0391	61.419	25.8681	53.1592	33.4497	207.065	40.5251	39.063	12.9494	14.5581	45.2951	73.9722	142.991	6.32062	34.3229	14.5883	63.807	35.5478	157.488	18.3733	15.4039	27.9111	44.1175	143.674	91.8684	124.297	187.207	6.84256	73.3283	135.602	144.677	16.7047	43.4459	55.434	43.1775	33.1929	34.5558	20.9886
94.3264	7.00426	5.53139	87.814	106.386	110.239	8.46477	18.4929	20.68	79.2316	80.3232	58.2809	53.7097	66.1952	22.8898	46.811	29.7162	219.297	36.1792	36.8024	11.141	13.4662	56.429	63.173	126.267	9.23224	29.4148	13.5413	59.4309	39.5279	143.389	22.5615	13.9397	25.2985	49.2311	134.439	83.3488	114.822	184.475	6.35984	65.9123	150.444	129.851	15.6308	38.3807	55.2569	44.5968	28.7532	29.4542	17.411
94.4263	6.14591	5.0238	86.2447	101.126	101.944	7.47675	16.7603	21.0302	130.18	74.4003	52.0293	49.6477	66.3978	20.0074	53.8928	26.0973	213.477	31.9273	33.8157	9.46884	12.1887	60.3521	55.5865	122.053	30.326	34.004	11.8805	82.9302	41.3286	128.59	36.9461	12.6101	34.6545	52.4977	124.26	75.1783	105.576	175.796	5.71683	58.6003	151.743	116.882	14.4281	33.4702	52.0942	44.5776	24.8826	24.9125	14.416
94.5262	5.36701	4.56329	84.8867	114.933	93.7059	6.58863	15.0638	20.428	156.04	68.1507	45.9737	47.4288	63.9766	17.3215	54.276	50.6831	198.392	33.4484	33.6269	7.97777	10.8765	61.1391	47.7218	114.581	79.7267	33.3621	23.2741	95.7499	38.9515	114.203	61.0798	29.2134	37.9324	52.9331	113.563	67.513	96.7292	163.688	5.02691	51.7419	156.995	115.578	13.1821	28.9786	47.4717	45.0017	21.5218	20.9512	11.9194
94.6261	4.67381	4.14546	81.5751	116.987	85.7648	5.79542	14.8683	18.9433	166.039	61.8646	47.9305	44.2997	60.1473	14.8828	51.3518	69.6818	179.232	42.1404	34.9935	6.67912	9.61287	56.5061	51.4398	105.301	142.811	30.6253	26.9203	103.548	35.1285	103.963	79.7191	38.1847	46.8052	51.5987	111.721	82.4647	100.088	149.873	4.35338	53.4435	152.615	108.487	11.9495	24.9882	42.3063	61.1209	34.6921	17.5446	9.845
94.7261	4.06316	3.76628	77.0521	112.596	104.431	5.09041	14.1329	17.116	166.232	55.7407	48.4787	43.7288	55.6589	12.7094	46.9733	78.1551	158.983	45.3879	34.1196	7.26639	8.44003	52.5682	57.1803	95.2201	169.728	27.1925	26.4409	100.546	31.0279	93.226	91.0179	42.3013	48.7563	49.2064	118.231	88.6316	100.167	135.501	3.72905	51.3674	143.043	105.182	13.1859	21.4974	37.1301	68.3908	38.7248	14.6447	8.12534
94.826	3.5285	3.42211	71.8478	104.93	120.417	4.46616	13.1182	15.2285	160.572	71.1539	46.313	41.7799	50.9654	10.7996	42.1324	79.8155	162.749	45.2404	32.0329	7.09387	7.37617	67.0568	55.5486	85.0151	195.836	23.7277	23.969	92.9307	27.1241	82.7927	94.6806	50.4525	66.2274	59.0462	119.092	89.2256	102.694	121.318	3.16849	47.5025	134.374	128.879	39.3794	18.4697	32.2351	68.5694	39.9276	12.1943	6.70232
94.9259	3.06213	3.10966	66.336	156.767	126.15	3.91497	11.9856	13.4214	151.618	79.5331	42.7769	39.0269	46.3341	9.13922	37.3421	77.2385	155.607	43.0757	29.3654	6.53822	6.4255	76.2003	81.2411	75.1282	185.536	20.5092	20.7243	83.7394	23.5868	73.062	93.425	72.1387	70.0956	80.9632	116.071	86.4025	101.511	179.27	2.67555	42.9686	127.481	169.354	54.9369	15.8562	27.7656	88.5146	40.9456	10.1351	5.52621
95.0258	2.65611	2.82593	60.7753	272.018	125.55	3.42924	10.8324	11.7587	141.011	82.8717	38.6731	35.8634	41.9156	7.70793	32.8512	72.1884	143.07	39.8074	26.4978	5.82	5.58451	88.9635	92.116	65.8316	162.228	17.6345	17.3729	74.4224	20.4552	64.2039	114.135	82.7476	68.0997	92.1057	110.491	81.598	97.9694	216.556	2.24832	38.3556	117.674	177.144	85.5302	13.6064	23.777	99.1433	38.8856	8.41179	4.55503
95.1257	2.30329	2.5682	67.4574	345.777	131.952	3.00185	9.71567	10.2634	129.787	82.6779	34.4685	32.5541	37.7878	6.48247	28.7647	65.8546	128.371	36.0314	23.6524	5.06428	4.84567	101.524	104.139	57.2776	136.315	15.118	14.2521	71.595	17.7149	56.2607	122.823	86.3894	63.7644	97.2728	103.333	79.7216	93.0066	240.806	1.88221	33.9592	106.692	219.486	114.353	16.2744	20.2727	110.385	58.4351	6.97408	3.75348
95.2257	1.99724	2.33399	74.1022	369.361	141.582	2.62629	8.66643	8.93694	118.586	80.0839	30.4226	29.2723	33.9842	5.43889	25.1109	59.0214	123.067	32.1261	20.9526	4.3384	4.19972	98.9481	101.914	49.5355	114.631	12.9391	11.5087	68.7253	15.3314	49.2063	133.377	85.7477	58.6777	102.022	96.9616	83.4874	87.2644	247.038	1.57146	29.9129	95.5638	225.602	132.828	16.2359	17.2282	110.411	63.99	5.77736	3.0923
95.3256	1.73202	2.12106	76.4409	364.733	142.826	2.29681	7.6998	16.2154	107.788	75.9324	26.6689	26.127	30.5117	4.55408	21.8789	52.1907	113.335	28.3232	18.4607	3.67531	3.63687	110.907	100.565	42.618	112.229	11.0637	9.18276	63.158	13.2649	42.9803	134.986	82.5667	53.5399	101.875	93.687	82.799	81.1779	241.659	1.30955	26.2633	84.8735	215.489	142.615	15.0514	14.6419	140.55	69.4293	4.78288	2.54722
95.4255	1.50253	1.9274	85.7879	359.638	142.393	2.00812	6.82105	18.8107	97.6042	70.8437	23.2653	23.1825	27.3612	3.80654	19.0391	45.6687	102.147	24.7557	16.2017	3.08804	3.14763	107.658	96.3553	36.5013	99.6098	9.45492	7.25937	60.1661	13.7741	37.508	130.933	77.9716	48.6452	98.6946	88.6101	79.4213	75.0365	240.263	1.09011	23.0108	74.9273	198.988	144.246	32.5084	18.7086	148.834	83.2656	3.95739	2.09782
95.5254	1.30386	1.75127	89.5992	339.974	137.575	1.7551	6.02955	18.9761	88.141	65.2683	20.2256	26.5737	24.5156	3.17674	16.5543	39.6286	99.1121	25.8482	14.1791	2.57836	2.72306	97.3919	86.9854	37.0801	84.3543	8.07756	5.69632	55.0774	12.9473	53.3537	123.488	72.6812	44.1037	107.633	91.4216	85.9993	69.028	306.58	18.2959	20.1331	65.8618	180.678	140.576	37.5789	19.8984	160.964	84.6014	3.27266	1.7984
95.6254	7.9937	1.59113	89.6055	313.366	145.954	1.53253	5.32142	17.9496	79.4355	59.5273	28.8372	27.7622	21.9529	2.64742	14.3861	34.1545	91.9317	25.3126	12.3835	2.1421	2.35506	84.7737	75.8707	36.0075	69.668	6.89959	4.44438	54.055	24.0825	58.7867	114.197	67.1479	39.9429	109.915	90.5649	89.5376	63.2694	336.891	26.3903	17.5984	57.7127	162.625	133.616	37.0274	19.4462	158.779	79.9873	2.705	5.55034
95.7253	12.9449	1.4456	87.0734	284.258	155.444	1.33595	4.691	16.4031	71.4836	55.2356	32.0681	35.1322	19.65	2.2034	12.4975	29.2721	93.9672	33.0267	10.7992	1.77231	2.03635	72.116	73.7378	33.9128	56.7315	5.89268	3.44827	50.2221	26.6137	61.4786	111.342	61.6499	36.1547	107.999	92.3976	88.4972	57.8289	349.668	29.1246	15.3726	50.4569	145.701	124.767	39.5449	18.1197	160.012	72.8662	2.23468	16.0706
95.8252	36.8099	1.31342	82.9251	305.685	161.573	1.16327	4.13177	39.7582	64.2571	50.6678	35.3734	38.5359	17.5836	11.4491	12.8645	30.398	128.867	36.109	9.40735	1.46101	51.1309	73.6126	82.0905	31.2412	45.8193	7.57954	2.66511	59.3174	25.6176	66.7303	105.381	56.3524	32.7167	103.534	101.585	95.3222	52.7414	344.551	28.8277	13.4225	44.0392	130.216	114.993	37.7685	16.388	201.114	65.0096	1.84539	20.462
95.9251	47.4956	1.19341	81.0395	319.228	160.077	1.1203	3.63703	66.2279	91.6314	46.048	35.3775	39.2982	15.7311	16.4173	12.3066	34.3808	146.653	50.8547	8.18835	1.20029	117.313	68.2844	79.8013	28.3019	47.0192	7.71187	2.05339	59.6537	23.3274	65.9708	97.6992	51.3478	38.621	97.6242	107.899	96.0763	48.0199	328.331	31.8754	19.1526	38.3899	129.122	104.944	34.2975	14.5303	211.913	57.2942	1.5236	21.3913
96.025	48.7897	1.08444	77.5094	316.363	154.054	1.04973	3.20019	75.2429	104.771	43.7533	33.5809	38.3563	14.0716	18.5911	22.0798	35.2671	147.865	57.3109	7.87459	0.982731	150.699	64.0524	72.6117	25.3046	42.5858	19.3531	1.57654	61.7901	20.7061	66.605	95.8328	46.6816	39.0926	93.7962	108.934	93.1036	48.3743	307.113	31.5798	34.9218	33.4331	140.854	95.0467	30.357	22.2051	226.675	50.1232	1.25796	20.4666
96.125	46.0382	0.985448	88.8873	299.942	193.738	0.964431	2.815	77.2052	108.965	40.8875	40.1561	36.3669	12.5857	18.9911	25.607	34.221	186.688	58.529	7.33049	0.80171	160.929	65.8348	63.6345	22.3867	58.7291	22.7389	1.20691	58.8777	18.1522	77.9048	91.072	42.37	42.3508	88.5756	106.336	96.092	65.3765	295.964	29.5144	40.8148	32.6095	137.93	85.5717	26.5008	35.3152	222.386	43.6521	47.9811	31.441
96.2249	48.988	0.895449	93.9954	289.537	211.338	2.1234	2.47571	73.6562	107.678	37.7178	50.8522	33.7846	11.2555	18.3123	60.5673	32.0407	201.021	74.044	6.68294	0.651481	158.18	61.2716	75.5157	19.6334	58.8554	22.4408	0.920351	53.9026	15.815	99.1314	84.6771	38.4113	41.5285	82.6498	101.341	132.878	74.5386	277.767	26.6273	73.3859	30.6257	170.066	76.679	22.9579	42.021	208.389	42.177	89.9957	35.057
96.3248	70.182	0.813557	99.7511	275.087	245.299	20.7682	2.17707	67.6328	103.168	34.4353	56.0412	34.8484	10.065	17.0221	74.2413	29.2653	197.342	87.5803	6.00774	0.527169	148.592	57.7266	77.0903	17.0935	53.2679	20.6343	0.701272	50.2936	13.7361	121.005	77.4987	34.7928	49.263	76.4659	94.8627	150.55	78.3992	255.805	23.4752	85.4876	28.0847	174.243	68.4528	19.8027	43.3623	190.07	38.8725	106.582	49.0112
96.4247	74.3719	0.738984	100.78	299.435	271.995	31.3775	1.91427	60.757	96.8934	31.1736	63.1129	50.5978	8.99968	15.4287	87.9869	26.251	230.004	118.425	5.34855	0.424652	135.817	84.5838	71.9506	14.79	45.773	18.3365	0.530684	84.0166	11.9119	126.032	82.6798	31.4958	49.9492	70.3089	109.021	155.943	78.7391	232.296	20.3721	86.773	25.3497	185.545	60.9249	17.0391	41.691	191.173	34.9144	108.683	53.0153
96.5247	71.1121	0.671057	98.6151	298.507	301.534	36.6713	1.68303	65.4342	89.7839	28.023	63.7614	59.6644	8.04646	13.7312	115.013	23.2266	379.522	131.521	4.72912	0.340458	121.984	89.8916	64.0016	12.7286	38.1067	16.0068	0.401259	93.763	10.3221	151.063	82.8243	28.4987	47.6648	77.7613	115.374	153.661	76.802	223.88	17.4829	83.0828	33.2379	179.914	54.093	14.6405	38.4623	190.567	30.895	102.993	51.6039
96.6246	64.9328	0.609188	94.3747	291.169	309.598	38.515	1.47958	63.8928	82.4236	25.0417	60.873	63.2551	7.1937	12.0533	121.673	20.3323	480.057	143.146	4.16082	0.271698	108.29	84.9673	55.3202	10.9035	31.1728	13.8385	0.302986	92.2395	8.94109	156.159	79.8095	25.7787	44.2608	80.0249	116.21	146.783	76.6671	210.126	14.8824	76.6716	36.1065	168.6	47.9324	12.5695	34.56	180.172	27.0956	93.5374	47.4811
96.7245	57.9404	22.9918	88.8674	273.514	306.962	38.1802	1.30058	62.4089	75.1689	22.2645	56.202	63.2396	6.43097	10.4679	117.963	17.6483	574.341	246.771	3.64757	0.21593	95.3728	75.7921	46.9529	9.3018	25.2925	11.9	0.228321	85.8004	7.74332	150.65	74.9297	23.3131	44.4108	79.0013	113.258	137.35	74.4813	194.477	12.5932	83.6625	36.0295	155.124	42.4048	10.7865	31.8109	180.98	23.6347	82.6825	64.4647
96.8244	51.0778	33.4791	82.6704	251.115	295.555	36.5267	1.143	73.5766	160.12	19.7088	50.7961	65.2361	22.5714	9.01444	109.379	15.2141	661.042	319.028	3.1891	0.171071	83.5362	65.433	39.3747	7.90663	24.0915	10.2022	0.17166	77.5782	6.70528	147.345	74.2915	21.0799	50.1436	75.9697	107.811	126.695	76.3327	177.265	10.6086	95.2104	34.306	140.586	37.4647	9.25389	35.1041	171.83	20.5469	71.7665	72.4716
96.9243	48.9155	37.2991	76.1886	227.208	279.251	34.1301	1.00422	74.718	300.516	17.3803	45.2642	64.1367	34.2207	7.70998	98.8972	13.0429	735.024	437.639	2.78277	0.135336	72.8879	55.3812	32.752	6.69899	21.1179	8.73185	0.128658	69.0771	5.80607	165.26	71.1068	19.0585	49.9508	71.7844	105.832	117.812	82.1345	159.715	8.90648	104.398	35.6208	126.412	33.0637	7.93793	36.548	162.259	17.8255	61.501	71.8543
97.0243	44.6985	37.6438	69.7004	228.256	260.533	31.3701	0.882009	70.9146	419.261	15.2762	39.945	61.1119	39.5769	6.55766	88.0852	21.057	758.779	560.818	2.42475	0.107173	63.4251	46.2897	27.0909	5.65942	17.7684	7.46599	0.0960693	60.9833	5.02732	165.924	66.4472	17.2293	47.3002	70.1701	101.274	128.501	83.6237	142.613	13.7646	103.195	34.6961	113.197	38.077	6.80856	38.1856	148.687	15.4444	52.222	66.8119
97.1242	39.9006	36.2454	63.3912	218.089	240.966	28.493	0.77438	64.9274	486.748	13.3881	35.0124	56.9746	41.1289	5.55205	82.248	25.0076	728.775	652.755	2.11062	0.0852582	56.2815	38.3771	22.3211	4.76881	26.3213	8.58644	0.0713504	53.5763	4.35304	157.605	64.3897	15.5745	43.7623	67.0399	110.543	130.426	82.6747	192.344	32.2371	96.9088	56.861	101.138	44.1367	5.83963	36.9639	133.747	15.4731	44.0454	62.0168
97.2241	61.5637	34.0382	57.3792	229.361	244.936	25.6534	0.679683	69.5095	510.077	11.7028	33.0172	52.2813	40.4457	4.68291	74.6688	26.297	671.891	677.597	1.83581	0.0683956	49.663	33.6277	18.341	4.00913	26.8878	8.40796	0.0526373	46.9372	3.76932	145.06	60.6877	14.0778	42.0615	63.0645	113.516	126.94	81.7542	216.49	40.1664	88.4485	66.6286	90.257	46.5909	5.00841	34.2436	118.884	14.5279	36.9636	71.0505
97.324	66.5338	31.5203	62.94	233.901	241.6	22.9445	0.596477	67.6842	506.262	10.2048	30.2502	47.4053	38.5104	3.93739	66.6695	25.9022	603.92	661.301	1.59577	0.0555546	43.5577	44.1875	15.0803	3.36352	24.3063	7.70323	0.0384942	41.0541	3.26397	130.978	56.0948	12.7242	39.1887	58.6856	112.103	142.605	84.3149	223.571	41.9811	79.3768	68.9941	80.4948	46.6473	7.31928	38.6592	104.848	16.0894	35.3021	100.472
97.424	109.236	28.9527	79.946	225.354	231.865	20.4181	0.523446	62.9044	486.392	8.8793	27.2028	42.5901	35.9329	3.30194	58.9226	24.496	533.878	621.232	5.92689	0.0458111	38.0417	47.5877	12.3731	12.9675	20.7762	6.83272	0.0278239	35.8745	2.82641	116.833	51.1162	11.5002	35.9759	55.8114	113.083	147.058	92.3467	219.613	40.4168	70.5023	67.1015	92.2012	45.1613	7.77377	38.9324	92.6333	15.8255	33.0771	120.057
97.5239	211.618	26.4673	95.648	210.139	218.603	18.0987	0.459431	56.9096	457.638	8.7826	24.1574	39.8154	33.0868	2.76317	51.7433	22.5355	466.67	568.831	62.9145	0.0383638	67.6097	45.2492	39.8062	18.6482	17.2468	5.95856	0.0198372	31.331	2.4474	103.392	46.0828	12.6403	32.7867	52.3367	110.324	144.521	94.9911	233.61	37.1406	62.2151	66.8794	92.0158	42.7332	7.40768	36.9213	81.3659	14.7209	29.8305	122.307
97.6238	288.938	24.1262	105.178	202.027	208.79	15.9942	0.403386	52.8081	424.585	11.5274	23.5489	36.6095	30.1957	2.30839	45.2538	20.9306	404.744	511.482	133.881	0.0325066	84.671	40.492	52.3929	21.5804	14.0852	7.41338	0.0138992	27.3543	2.11888	91.0193	45.8709	12.9094	29.7715	56.4743	105.099	137.814	99.0347	233.639	33.1471	54.6761	63.6356	86.7401	39.7792	10.0268	33.7704	71.188	13.2901	26.2463	115.432
97.7237	326.325	21.9546	108.563	188.144	197.168	14.5199	0.354369	47.7322	390.117	13.0547	22.0197	33.2461	27.3895	1.92594	39.4748	19.0094	360.044	453.817	194.156	0.0277176	89.5058	35.0234	54.3924	22.628	11.3953	7.46179	0.00956071	29.9572	1.83395	79.8454	44.0183	12.6493	26.9839	57.3299	98.3502	128.806	98.9273	224.848	29.0112	47.924	58.85	79.5786	36.5838	10.4174	30.1699	111.797	11.795	22.7075	104.285
97.8236	320.03	19.9578	107.749	171.797	200.845	18.2604	5.6018	42.4782	356.002	13.7076	27.3786	44.277	24.739	1.6052	34.3755	16.9811	324.765	398.609	218.788	0.0235939	87.5165	29.6778	51.1902	22.4208	9.16794	6.92228	0.00644261	29.2443	1.58677	69.877	44.0743	21.1928	24.9758	56.1229	110.006	118.716	96.149	210.82	25.0487	41.9334	53.4239	72.0122	33.3373	9.83388	26.5227	127.06	10.362	19.4139	91.6586
97.9236	295.751	18.1312	104.152	183.488	196.62	19.8544	8.3787	44.1536	323.284	13.7443	28.9097	49.6727	22.2787	1.33684	29.9022	14.9785	303.385	347.4	222.329	7.57008	81.9585	24.8245	51.2871	21.4134	7.35145	10.4322	2.03087	28.0852	1.37249	61.0547	45.2186	28.1402	30.7621	53.6727	114.623	111.304	91.7262	194.015	21.4181	36.6505	47.8921	64.6995	30.1633	13.9224	23.0521	140.061	9.04679	16.4556	79.0956
98.0235	265.532	16.4654	98.7994	181.174	187.792	20.0764	9.62142	42.3931	292.536	13.3599	28.275	63.3431	20.0214	1.11273	25.9924	13.0815	287.567	311.329	213.904	10.9899	74.7655	44.3042	47.4149	19.93	5.88308	23.0652	2.85675	25.8153	1.18699	53.288	75.4726	31.3748	31.589	50.5254	114.299	102.81	86.3651	176.093	18.1842	33.8633	42.5588	57.9089	27.1385	16.6471	19.8706	141.388	7.86796	13.8592	67.3915
98.1234	234.852	14.9492	93.0301	171.404	176.486	19.4514	9.93162	41.629	264.03	14.3239	26.4911	69.7226	17.9663	0.925994	22.5832	30.1042	272.614	305.561	199.179	12.0428	67.0614	49.5454	45.8363	44.578	4.70226	31.5396	3.02233	23.1926	1.02666	46.4751	91.5863	32.2847	30.3078	47.8811	110.614	96.7279	80.5462	160.933	22.5788	64.4451	51.3778	51.7268	24.3072	25.5699	17.0241	134.603	6.82583	11.6164	56.9016
98.2233	206.051	13.5704	86.5408	169.231	164.055	18.3322	9.69368	44.9361	323.065	14.5543	24.1709	71.2426	16.1055	0.770644	19.6153	47.343	249.353	288.096	193.113	46.7635	59.4773	47.8842	45.2374	63.5932	3.75564	57.5444	46.8994	20.5764	0.888158	40.5133	107.3	31.7753	28.2148	47.2469	104.748	94.1967	74.5911	170.306	23.5651	76.0535	74.8032	46.156	21.6917	27.5174	14.519	123.948	5.91256	9.70065	47.73
98.3232	179.988	12.3179	79.7542	161.801	151.347	16.9533	9.15114	43.9237	347.043	14.2778	21.6763	69.6227	14.4269	0.641386	17.0342	55.7461	255.92	264.46	180.681	71.3623	52.3463	43.22	41.495	73.3622	2.99818	64.0349	114.087	18.1263	2.10048	35.3051	113.117	35.5202	29.2183	51.2918	97.5738	89.2888	68.7108	169.799	22.6693	77.6149	84.4404	41.1633	19.2996	26.3644	12.3402	137.701	5.11612	8.07777	39.8441
98.4232	156.841	11.1804	72.9614	166.999	138.88	15.4678	8.45654	46.4366	349.28	13.6642	19.2133	67.1359	12.9169	0.533588	14.7909	58.372	245.032	255.198	165.27	79.442	45.8249	37.5712	36.5395	76.795	2.39278	61.9306	137.547	15.9032	8.32211	30.7605	112.518	47.9925	31.1318	52.2468	96.4352	83.1085	84.9348	163.075	20.8213	74.1084	85.9024	36.7016	17.1289	23.9786	10.4611	150.678	4.42388	6.71148	33.1424
98.5231	136.486	10.1477	70.8796	161.953	140.788	13.9735	23.059	44.9502	338.474	12.8391	16.8929	63.1217	11.5609	0.443482	12.8423	57.3493	225.482	237.962	162.702	78.4158	39.9661	32.824	40.8015	76.0127	1.90926	56.4132	137.476	26.3174	10.1177	37.0248	107.925	53.8819	30.3267	51.2557	108.328	76.3737	150.776	160.23	18.5761	68.2821	89.6351	32.7204	15.1716	21.2413	8.85074	156.125	3.82374	5.56664	27.4945
98.623	144.522	9.21018	67.7916	151.613	137.425	12.5304	30.4732	41.6048	320.266	11.8946	14.768	58.2835	10.345	0.93607	11.1502	54.1431	208.925	219.963	153.65	72.7302	34.7645	27.9861	39.716	74.4654	1.52324	49.8915	125.818	35.3845	21.4566	45.4835	101.003	55.6443	28.4309	50.2684	113.158	69.5416	189.059	182.087	23.3914	61.6272	87.5463	29.1707	13.4153	18.5519	7.47724	161.279	3.30392	4.61092	22.7634
98.7229	138.142	8.35951	63.8085	138.897	131.008	11.1732	33.4514	45.8988	298.276	10.8969	21.6764	53.0979	9.25552	9.09422	14.4932	49.7468	206.254	199.135	205.164	69.2436	30.1837	23.5016	36.1632	70.5662	1.21519	43.4417	109.435	37.2067	24.2617	52.8602	92.8825	54.8824	29.9656	48.1324	124.257	69.5963	208.541	189.023	24.5535	54.9286	82.2935	26.007	11.8449	16.0763	6.30998	155.44	2.85412	3.8154	18.8182
98.8229	126.118	7.58739	64.0739	125.496	122.966	13.2825	33.759	45.3105	281.229	9.89244	24.3427	71.4227	8.27997	13.5272	38.6188	44.821	193.248	177.577	228.874	62.9871	26.1722	19.5439	31.7051	65.3041	0.96939	37.5054	92.1104	35.694	23.5451	53.9265	84.3158	52.6365	29.0627	47.9124	133.764	67.1436	215.377	186.275	23.6919	48.5781	75.5132	23.1877	11.9916	13.8697	7.65278	150.205	2.46514	3.15474	15.5394
98.9228	117.418	6.88714	62.4358	112.357	114.206	14.0681	32.521	42.3811	261.289	8.91347	24.5592	80.4638	7.40669	15.5212	48.2372	39.7933	191.512	176.248	231.426	55.6003	24.1069	16.1486	27.1556	59.3694	0.77329	32.2276	75.7861	32.7929	26.9307	51.6642	75.791	49.5768	27.1912	46.3238	136.196	63.2518	213.88	177.517	21.7999	42.7504	68.193	20.675	11.6968	29.213	10.0377	154.707	2.12915	2.60705	12.8212
99.0227	133.938	10.3066	59.5725	99.975	105.296	17.9037	30.4478	68.4641	240.315	7.98119	35.3055	83.2836	6.62501	15.9623	65.9029	34.9297	184.514	167.363	222.022	57.264	21.7601	13.2863	22.9101	53.2325	0.616849	27.619	66.0466	29.4555	42.4434	47.7936	67.6122	46.1307	38.5237	43.9345	133.727	66.3215	207.055	165.294	19.4712	37.5028	60.912	18.4351	11.123	33.6244	10.7868	160.917	13.3364	2.15367	10.5722
99.1226	131.85	11.5779	57.6805	119.437	96.581	19.569	27.9823	79.1549	219.455	7.1087	39.3723	93.2664	5.92531	15.4545	70.7883	30.3854	170.431	154.383	206.37	54.3647	19.3822	10.9	23.2329	49.7068	0.492042	23.6339	56.8103	29.76	81.2058	53.772	63.2353	54.0004	45.5486	41.121	131.522	70.6032	196.986	151.344	17.0495	32.8317	53.9923	16.4379	10.3903	33.0786	10.5984	168.52	17.7706	1.77877	8.71389
99.2225	122.06	16.1071	63.355	125.859	88.2626	19.844	27.6724	79.7387	199.388	6.30295	39.5889	96.8633	5.29898	14.4047	86.5553	26.2409	157.073	151.69	187.954	52.1729	22.8199	8.92504	21.6101	48.5966	0.392463	20.2063	47.4565	37.2115	105.308	75.1045	58.3777	56.9426	46.1304	38.1294	139.9	70.6927	185.105	160.645	14.7244	28.7033	47.5975	14.6565	9.57992	42.6692	9.90744	171.769	18.7515	1.46902	7.18017
99.3225	109.686	17.6883	65.3508	123.41	80.4481	19.2586	26.3352	75.3711	180.491	5.56628	37.6942	95.6324	4.73844	13.0817	89.3253	22.5274	141.152	143.12	168.855	47.6068	25.042	7.29837	19.1833	45.9871	0.31298	21.1898	38.8357	40.7151	126.915	82.2479	53.1481	56.8436	43.9989	35.1181	159.709	68.3896	172.382	160.46	12.5912	32.249	44.9413	13.0675	8.74597	43.6711	8.9803	180.585	18.0507	1.21327	5.91536
99.4224	97.058	17.7371	64.8326	116.284	73.1861	18.169	32.5157	68.849	162.948	19.3243	34.9296	91.3814	13.8555	11.6593	85.5615	35.2552	153.875	131.441	150.267	42.1083	25.2448	5.96291	16.5586	42.5137	5.29791	33.4277	31.3048	42.5398	125.857	81.6595	71.3121	54.9299	44.8345	33.0148	168.379	64.5442	161.438	154.293	10.6891	32.2263	41.6686	11.6499	9.95874	40.9555	18.8808	175.634	16.6036	1.00218	4.87287
99.5223	85.177	17.0218	67.319	112.342	66.4879	16.8122	34.7003	61.6592	147.993	39.8944	33.5636	85.3677	40.291	10.2461	78.8087	53.5655	161.298	118.445	136.163	36.4871	24.0602	12.2205	14.0403	38.6192	6.67397	38.2822	24.9476	53.8061	116.081	77.0917	80.0123	51.9939	42.8755	40.4083	169.188	63.2867	198.041	150.141	9.0255	30.4355	44.7631	10.3851	14.697	37.1441	23.2576	163.766	14.8958	0.827945	4.01415
[truncated: 2,118 more rows]
[truncated: 222 more columns]
