# Supplementary material for: Dynamic and selective engrams emerge with memory consolidation
Source: Nat Neurosci. 2024 Jan 19;27(3):561–72. doi: 10.1038/s41593-023-01551-w (PMC10917686; doi:10.1038/s41593-023-01551-w)
Supplement: Supplementary file 5 — Statistical Source Data [file 41593_2023_1551_MOESM5_ESM.zip › Source Data Fig. 4 - Mouse 2 Home Cage at Delay = 24h.xlsx]

## Sheet: Mouse 2 Home Cage @ 24h
Time (s) / Cell	1	2	3	4	5	6	7	8	9	10	11	12	13	14	15	16	17	18	19	20	21	22	23	24	25	26	27	28	29	30	31	32	33	34	35	36	37	38	39	40	41	42	43	44	45	46	47	48	49
0	0.000149786	0.000178914	-0.00201828	0.000648262	0.000301093	-0.000599716	1.61045e-05	0.000330472	0.000315619	0.000618709	2.0074e-05	-0.000179887	-4.13029e-05	0.00379002	-0.000517335	0.000106464	-0.000534914	0.000752875	0.000301779	2.64887e-07	0.000248244	7.93797e-05	0.000167023	-8.57682e-05	0.00022169	-2.31514e-05	-3.54485e-05	5.2821e-05	0.000583665	0.000405188	-0.000206145	-0.000211332	0.000334454	0.000894141	-0.00785457	0.000269348	-0.000190306	5.73004e-05	-0.0032781	0.000741216	-0.000833768	-0.000283401	0.00404147	-0.000517141	0.00451493	-0.00149889	0.000491569	-0.00276269	0.000270067
0.099922	0.000632471	9.22808e-05	6.36085	5.19578	0.000397385	-0.000510186	0.000174345	0.000385381	-0.000465808	0.00144251	4.46605	5.66831	-5.25177e-05	5.73703	12.0229	0.000226046	0.289708	0.0018635	0.000791096	-7.80308e-06	4.01342	-2.21212e-06	0.000482545	-0.000311169	0.000808753	-0.000108746	10.1713	0.000147951	0.00131001	0.000775812	-0.00161576	-0.000217325	0.000973669	0.00232777	-0.00560573	9.29538	-0.000139251	-0.000381254	27.3036	25.5262	-0.00182204	-0.000428301	0.00891394	-0.000552812	5.46132	-0.00246441	0.00163228	9.54264	0.000811221
0.199844	0.000982583	-0.000323557	9.93266	7.49488	1.72801	11.7301	0.000468294	8.96861e-05	10.3301	0.00181018	6.97135	19.7054	-6.52116e-05	9.55523	16.6343	0.000254472	19.0607	0.00188167	0.0012498	-1.55078e-05	13.9613	-0.000144791	0.000660113	-0.00060244	1.67003	-0.000241969	14.0134	0.000156039	0.00171214	0.000890947	-0.00436842	7.16036	0.207038	0.00416455	20.9955	15.1615	5.94808	-0.00117524	45.3996	39.2752	-0.002125	2.84004e-06	1.60934	1.12325	9.12193	4.91009	9.45718	14.5905	1.63174
0.299766	0.000921502	5.25742	22.8144	8.27025	6.90209	24.3	1.46338	5.08095	15.3653	0.00163751	8.18625	26.989	-0.000249616	13.9921	17.6955	0.000218067	28.8994	-0.00115919	0.0013934	-2.1063e-05	29.0082	-0.000303397	17.3321	-0.000870038	2.50521	1.81722	15.8788	0.000282751	0.00181841	13.7535	-0.00813997	10.7195	13.9121	0.00657293	35.5575	18.6001	9.23603	13.5399	56.6654	45.8304	3.18683	0.000912808	7.74581	3.53424	26.6182	21.9459	24.2808	21.7887	2.1388
0.399688	0.000364875	8.2287	29.7559	8.26405	8.87464	29.605	12.2928	7.00871	17.4298	0.00120731	17.3146	29.9616	-0.00053498	15.8767	33.6151	0.000183584	31.3908	7.87067	8.96911	-2.34894e-05	34.5899	1.4331	23.3829	4.28942	2.82513	2.42084	16.0901	13.2711	0.00173522	24.6247	-0.0124046	12.1709	19.6347	0.0179876	45.1571	30.9885	10.8622	21.4278	62.9233	49.3754	4.64729	0.00196559	24.3139	14.0928	35.918	28.0637	33.0629	24.988	5.45613
0.49961	-0.00056311	18.372	32.9869	18.9057	9.38275	43.3276	17.8029	7.48366	17.856	0.000794032	30.2557	30.263	-0.000843981	16.2454	38.681	0.000166795	30.6773	11.3871	13.4578	-2.66109e-05	40.5439	2.02605	29.9654	6.10762	9.29765	2.4847	15.1977	23.6409	0.00167475	36.167	-0.0166503	12.276	22.9604	0.0258009	56.9482	38.2812	18.8278	25.6402	65.5624	50.3951	5.15811	0.00284439	34.157	18.5236	39.8813	29.3	38.2787	35.6021	6.38509
0.599532	36.0568	22.0923	33.9331	24.0164	24.7405	47.5384	20.0047	7.30989	19.4889	3.06009	36.7748	33.9332	0.7772	15.7471	38.6482	0.000166765	28.6663	23.2584	15.2879	-4.52406e-05	41.3081	2.18448	29.9204	12.8615	12.3683	2.32392	22.6919	26.7057	8.29901	41.2092	-0.0204684	16.4295	23.4628	0.0266655	70.5498	42.0061	22.8809	27.4887	84.3686	55.2973	5.16178	0.00327737	39.395	19.5068	40.4654	28.4254	39.3962	40.1794	6.41385
0.699454	48.6917	22.8844	42.1196	42.4486	30.4293	47.1865	22.3895	6.86592	23.2618	12.3707	42.5625	34.4526	23.4338	14.7838	39.1976	0.000197803	26.2261	27.9354	15.5783	5.30041	59.9234	2.12712	26.902	15.2744	13.3567	2.08373	25.906	29.5041	11.3746	48.1627	-0.0235412	17.7871	31.16	0.02545	78.6403	43.272	24.5154	27.8409	95.0858	61.8723	4.9082	0.00284169	41.9262	29.2931	38.9966	35.6648	49.6357	41.1202	6.1186
0.799376	51.256	27.3151	52.5232	49.4875	39.1017	65.6752	22.5769	6.32817	24.3652	17.6051	44.2384	33.0992	36.2885	13.6015	37.1371	0.00025839	27.2089	46.4674	15.0129	7.03916	65.6344	1.97081	36.3719	15.3505	16.1929	1.82926	25.73	28.8517	12.074	56.8465	-0.025617	17.5161	33.3168	0.0215861	82.5865	42.8796	25.0216	33.5109	99.9426	65.7338	4.53717	17.789	42.2483	32.2724	36.3629	37.0112	60.8447	39.9457	34.4256
0.899298	49.7143	28.2209	57.131	67.6219	41.3327	81.8235	27.3126	5.77719	24.0244	20.2392	43.3613	30.7127	42.9395	12.3476	34.0436	0.000294406	26.0989	53.217	14.0053	7.117	65.0386	1.77702	36.9824	21.4981	16.8248	8.09397	27.9715	26.8221	11.7366	63.5556	-0.0264523	19.2711	38.1759	0.0158602	83.4735	47.291	24.5131	36.0269	100.63	65.7451	5.17002	30.7902	41.1474	31.5571	33.1487	35.8158	64.0553	70.4733	42.9289
0.99922	46.6273	27.5619	58.183	75.9728	40.6851	85.3001	28.5785	5.24827	24.3175	21.235	40.9806	33.8714	45.7055	11.1077	31.4792	0.436491	24.1772	71.9976	12.8028	6.40645	66.2732	1.5773	33.5508	22.9739	16.1873	10.0374	29.0433	24.3509	10.9805	64.8716	-0.0259038	19.1351	38.7002	0.0105713	83.9088	53.2802	25.2067	42.349	98.4264	64.1954	5.23626	34.9018	42.4745	29.4646	36.4248	33.6082	84.4958	84.9702	43.9313
1.09914	43.0837	26.2477	63.7233	76.5187	38.8155	82.803	33.945	4.75557	23.5523	21.6724	37.7941	34.0939	53.8398	9.92941	41.4913	0.606176	22.0237	77.4705	11.5497	5.42915	66.9655	4.17396	35.8248	22.0176	19.253	16.2112	38.196	21.8495	10.0877	63.1401	1.17017	28.8208	37.192	0.00491118	90.4501	55.7196	26.4999	45.0139	96.4473	68.7464	5.0118	35.2139	47.0848	26.3458	36.7528	31.0804	94.6945	89.7099	63.9588
1.19906	39.5366	30.678	65.1349	73.2213	41.6359	77.6884	35.2233	4.30326	23.9391	28.0841	43.5794	32.5839	57.1852	8.83675	63.4925	0.646366	19.8934	75.951	10.3273	4.43867	63.961	6.84182	33.2561	19.9219	19.8324	17.5076	47.2899	30.4918	25.942	70.4891	2.34532	33.2756	39.4811	0.00170952	93.0016	62.2674	26.4041	52.6255	107.92	69.0461	4.65095	33.9594	48.5765	22.918	35.2976	28.5383	102.68	94.0556	68.089
1.29899	51.2807	38.8668	64.0694	68.1975	41.2318	71.6191	34.1129	3.89101	23.2386	31.1218	45.2104	30.1303	91.5799	7.83961	69.496	0.626026	17.8914	72.6862	9.1788	3.54604	84.1569	7.69313	39.3911	17.4135	18.9878	16.7199	53.9297	32.1787	35.8967	71.8976	2.99941	33.8308	50.0816	0.00162051	106.413	64.8212	26.4209	55.7855	116.403	71.765	4.23898	32.1134	48.0281	32.7241	32.838	26.1108	102.723	92.6204	68.6885
1.39891	53.3643	40.9735	68.3134	62.5632	43.199	73.0709	31.7037	3.51658	21.9944	32.0449	44.2645	41.9158	109.529	6.93941	68.07	0.579606	16.0547	67.0366	8.1242	2.7891	89.4016	7.63148	38.1998	15.5757	17.3971	15.1423	53.5421	30.9066	40.7909	69.9511	3.30729	35.6728	53.1402	0.00172469	113.509	64.668	25.5806	56.1341	121.887	82.7508	3.82162	30.0978	48.6863	35.4749	29.8866	23.8472	103.721	87.944	65.632
1.49883	51.5279	40.7147	73.9406	56.8928	46.7896	79.0502	36.7389	3.17733	20.5119	31.6709	41.8038	46.8101	117.171	6.13278	73.5928	0.524135	14.3895	89.0179	10.476	2.17	90.9831	7.14047	49.204	22.4027	22.8003	13.3616	50.0939	28.4971	40.7174	66.2137	3.38931	34.6414	52.8656	0.00316961	118.509	65.6868	25.1607	54.7531	122.424	86.2654	3.42233	28.0918	47.6028	34.4198	26.7729	21.7603	113.234	85.6786	74.8121
1.59875	52.1842	50.5889	75.102	70.2997	46.5181	77.9947	37.6832	2.87044	18.9602	30.5286	38.5337	47.4276	118.453	5.41382	71.7136	0.467784	12.8892	95.1653	14.6656	1.67528	93.3609	6.47537	49.2174	24.1495	24.4771	11.6322	60.5372	25.7675	38.5566	61.6229	3.32788	32.0761	50.3466	0.00487304	119.298	65.6261	24.1055	52.3537	130.657	86.3474	3.05195	26.1685	46.5766	31.4878	23.7017	19.8468	113.629	98.9321	106.7
1.69867	75.9673	52.9905	73.5959	73.5832	44.5835	73.7656	36.2547	2.59298	17.4308	28.9579	52.6949	49.5621	115.907	8.92482	66.6702	0.414276	11.5418	93.0109	16.2768	1.28608	90.3226	5.76781	50.2304	23.2411	23.9726	10.0544	63.0224	23.0729	35.6305	60.8049	3.17908	28.808	53.7642	0.00357431	117.053	75.0029	22.7125	49.4004	132.855	95.3648	2.71445	24.3535	45.9789	27.798	23.242	18.097	109.525	102.38	113.045
1.7986	100.413	52.057	70.5565	71.9852	48.5728	68.2858	33.553	2.3425	15.9708	35.5552	58.9918	48.4286	111.151	10.5088	60.5233	0.365117	10.3342	86.8008	16.4026	0.983234	101.526	5.08294	47.6592	25.7173	22.2788	23.7022	60.255	20.5569	34.7806	58.0423	2.98083	25.3382	72.5289	0.21394	112.697	79.061	22.9222	46.1935	130.836	97.3395	2.41007	22.6532	44.1748	23.976	23.4801	16.4996	111.986	100.086	112.725
1.89852	112.169	49.7097	76.1915	67.8508	54.579	62.497	30.2691	2.1168	55.6344	38.4879	60.2734	54.4432	105.209	11.7022	54.2493	0.320744	15.2432	78.8937	21.885	0.749407	128.034	4.4503	45.1493	58.8336	20.02	43.3894	60.5603	20.8625	32.6033	54.3042	2.75844	40.3278	77.9437	0.308978	140.175	91.7175	22.3076	42.924	125.965	95.2221	2.13733	25.1688	41.6546	20.3517	31.3913	15.0425	108.961	94.6082	107.243
1.99844	137.182	46.8359	84.2788	62.6683	55.0499	62.3618	26.8256	1.91354	97.2967	39.1342	58.4735	59.7283	98.7254	50.7714	48.2875	0.281082	16.4406	83.2261	26.1388	0.56989	134.045	3.88083	42.0306	73.5176	17.5786	54.3694	56.987	19.7127	40.6294	70.799	2.52859	59.8702	76.9266	0.347614	156.583	97.465	21.231	39.712	130.307	90.8357	1.89382	25.208	38.7544	17.0812	34.7259	13.7139	103.352	87.5411	100.172
2.09836	140.226	43.8408	86.5926	59.5799	53.104	59.3081	23.471	2.02042	115.511	38.3887	54.8905	59.9532	92.101	115.12	43.3703	0.245844	16.0225	80.8186	29.0426	0.432634	138.167	3.48024	44.057	123.509	15.1789	93.3688	58.9071	24.5822	42.0386	78.3807	2.30184	78.9828	72.9748	0.357346	164.667	98.4927	19.9186	41.7094	129.837	85.298	1.67693	24.2324	35.7009	18.7439	41.032	12.5026	106.823	79.8606	92.8691
2.19828	134.44	40.9047	85.4265	55.2941	50.1869	55.063	20.3418	1.96524	136.721	36.8286	50.3843	57.1996	85.5773	161.074	38.6478	0.214657	15.1961	98.1636	29.2833	0.328017	143.111	3.18504	40.5522	141.037	12.9438	126.226	58.9621	25.0802	50.0308	79.6205	2.08456	85.0352	67.8417	0.353898	166.581	96.3785	18.5098	41.7524	126.062	79.2868	1.4841	22.8803	55.7374	22.655	42.9705	11.3984	135.427	72.1495	85.8303
2.29821	125.454	38.1039	82.2391	53.8839	65.1063	70.809	17.5038	1.84294	142.707	34.8244	45.5132	52.8319	79.2962	179.887	37.126	0.187147	16.0824	101.476	28.0561	0.248461	160.338	4.3345	34.9133	169.402	10.9324	131.081	71.6226	23.7532	57.0704	82.5152	1.88035	83.4981	69.4385	0.343345	164.043	92.2527	17.0884	54.2351	137.623	89.2996	1.3128	21.4279	82.2165	23.0848	42.2019	10.3916	157.669	64.7421	79.2214
2.39813	121.76	35.4664	77.9525	50.6848	69.0289	74.6286	14.9792	1.69774	140.47	32.6115	40.6301	47.7278	73.3351	182.649	44.8425	0.162949	15.556	97.548	26.0831	0.188066	160.411	4.61723	28.8806	171.046	9.16436	123.24	72.7944	21.758	57.0465	80.9928	1.69101	77.8414	67.037	0.330704	158.365	86.9186	16.1108	60.9008	141.932	93.9388	1.16075	21.7764	98.4035	21.7008	39.8437	11.7689	162.646	69.4738	97.472
2.49805	117.488	32.9981	74.2453	46.7598	78.446	78.2616	12.7642	1.55001	133.999	30.3374	35.9482	48.4348	80.5417	176.281	45.6221	0.141729	14.4701	102.813	23.7934	0.142281	158.32	4.47189	28.5189	159.277	7.6365	110.786	68.8523	19.6095	54.0498	78.093	1.51716	70.2259	76.2788	0.311285	150.575	85.7222	15.0182	67.4411	141.126	104.403	1.02597	34.0194	105.71	19.484	36.638	13.9791	169.933	69.2827	99.3707
2.59797	109.945	45.8191	69.8879	62.3627	79.4631	86.0556	15.4688	1.40882	125.548	39.0846	31.5876	46.5185	88.5541	165.065	46.2622	0.123137	13.2125	99.7951	21.4367	0.107606	149.476	4.13233	25.4983	141.704	6.33283	97.3875	62.9071	24.5903	49.9579	73.5172	1.35874	61.9622	77.3769	0.285806	141.448	82.5068	13.894	70.6224	136.815	106.907	0.906723	37.6912	107.113	27.5982	33.3338	14.2432	167.091	67.0327	104.914
2.69789	101.486	49.6789	69.2054	67.0907	76.8005	85.4987	18.5717	1.27751	116.375	43.2064	27.6071	43.156	90.8567	151.614	55.2446	0.106939	11.954	100.345	19.5273	0.0813592	137.921	3.7213	32.4183	123.011	10.0126	84.6114	59.0967	25.1328	50.4524	79.2284	1.92761	69.7496	74.3852	0.260408	131.581	78.051	12.7867	70.5707	130.201	123.941	0.801405	37.7111	104.697	29.8382	29.8531	13.6762	165.038	62.9564	105.225
2.79782	107.227	49.5027	71.1849	66.2785	76.0682	97.0921	19.3659	1.15684	107.169	49.1272	31.2288	55.4445	104.389	137.491	70.0369	0.092995	10.7651	95.0913	19.1537	0.0614962	128.12	3.30141	34.4984	104.663	11.5556	73.0489	57.8374	23.8196	56.099	79.3951	6.74856	72.6945	73.5668	0.285403	121.412	79.1019	28.7405	68.5448	122.178	129.552	0.708462	36.2358	99.9125	28.9128	28.9724	12.787	157.787	58.0066	100.326
2.89774	104.151	60.2047	70.2725	62.794	72.7799	97.7468	18.8073	1.0467	98.2934	51.2602	32.0813	59.9826	109.54	123.603	72.4669	0.0811589	9.67027	87.2079	18.0604	0.0464654	117.179	2.90279	34.6977	87.8357	11.7374	62.8499	53.7439	27.6453	55.5447	76.4736	9.52793	70.1432	82.7599	0.275081	116.005	77.5552	37.1446	65.3699	113.395	128.441	2.00673	34.3213	93.7628	26.43	28.7352	18.7006	148.253	73.915	93.7938
2.99766	97.7448	70.0821	67.6801	65.7853	68.5125	109.807	28.5394	0.946445	91.9582	51.0563	31.2261	59.757	109.551	110.449	78.5563	0.0710321	8.67417	79.5094	16.624	1.34214	120.707	3.68069	31.3099	73.0034	15.6144	53.9727	54.2727	27.5277	52.409	71.9466	10.944	64.6918	83.2763	0.255225	120.516	74.3375	40.8645	61.5832	107.589	123.523	2.56633	47.8719	86.9302	43.3282	27.3014	20.2968	137.957	87.0573	86.9867
3.09758	90.3428	71.7581	64.1719	64.1841	63.9874	110.066	32.5791	0.855326	85.1628	49.4545	29.377	56.7486	126.097	104.646	76.6362	0.759445	9.54735	89.1714	15.0665	3.54038	130.267	3.82714	26.65	64.6592	19.7812	46.301	51.1821	25.7991	48.3504	66.6991	11.4641	57.9462	79.748	0.225897	126.617	78.2197	41.7262	57.53	114.946	116.592	2.72327	56.1438	79.8722	48.9764	31.3175	20.0019	127.676	90.9376	95.2977
3.1975	105.333	69.8102	60.2253	60.4109	85.198	111.401	33.1748	2.79679	78.3817	47.0592	27.0066	52.2531	132.44	96.8516	71.2858	1.02343	9.37767	90.2981	13.515	4.12116	128.255	4.34632	26.7003	61.8855	20.945	44.5818	59.9503	23.5148	59.0772	61.2501	33.2325	50.8715	74.5048	0.269036	128.018	78.5617	40.889	53.4284	124.419	108.742	2.6679	57.3216	72.8885	48.4675	32.319	18.9258	117.791	89.3677	106.428
3.29743	106.005	66.3611	56.1353	55.7511	94.9566	110.057	31.7834	3.49016	76.81	44.2569	44.6606	51.3674	132.521	88.2777	64.7322	1.08179	8.78253	85.8884	12.039	3.94148	122.612	4.32897	24.0472	55.9523	20.3619	41.5732	60.1284	22.1013	67.9287	56.9468	45.9601	44.0213	82.8777	0.267822	126.034	90.3963	39.0851	49.4129	127.636	110.293	2.50733	55.5494	66.168	44.8398	31.4672	17.5725	136.167	84.7512	109.771
3.39735	102.957	62.388	52.0804	50.895	100.53	122.136	29.336	14.8484	73.0888	56.8841	53.4086	78.6905	157.037	79.6379	75.4503	1.04454	8.04335	78.9375	17.173	3.4516	140.496	4.05916	20.4452	48.8842	18.8367	37.2234	56.5255	29.0271	68.0995	70.9789	76.6007	37.6898	83.0078	0.249491	121.674	95.6387	36.7736	45.5638	130.152	107.505	2.30144	52.6394	59.8237	42.5263	29.5418	16.1673	148.31	86.8501	113.319
3.49727	96.6226	58.3347	58.6651	56.2662	99.0191	121.811	26.4165	18.9822	68.38	62.8207	56.4081	90.9271	167.267	76.1406	75.7602	0.966569	11.3725	72.5149	19.1847	2.87873	141.862	3.68585	25.8837	41.7717	19.5081	32.6542	56.2501	30.0973	64.6086	76.7184	143.798	33.5809	79.3117	0.226855	115.7	96.3852	34.2396	41.9248	128.422	102.329	8.02704	57.7404	53.9162	38.3867	27.0589	38.2882	148.673	90.0921	109.192
3.59719	89.3047	58.8734	60.8404	56.2724	94.4969	115.817	23.3811	19.8011	63.3315	64.5666	55.8101	93.7272	168.692	74.4109	71.4478	0.874988	13.2031	84.3935	19.3954	2.32987	135.45	3.2861	25.7335	43.3397	27.2268	28.3391	58.4839	28.6976	59.7599	76.9961	185.423	29.3702	83.4055	0.227719	116.263	94.1456	31.6567	38.5167	123.812	125.343	10.5353	57.5574	55.9009	33.5988	24.3532	45.7655	143.227	88.1908	116.494
3.69711	81.9627	64.5461	60.349	56.7859	88.8467	107.512	33.9224	19.1537	58.2959	63.7448	53.0662	90.8587	164.827	70.2145	78.23	0.782817	13.4668	85.7148	18.6111	3.22409	127.865	2.89807	27.1046	40.9306	29.9373	28.0812	55.8838	26.3693	54.5935	80.8528	205.213	37.2491	112.798	0.218603	113.925	90	29.1284	36.3935	117.339	134.328	11.2873	55.2187	55.4424	42.4867	21.6354	46.7306	135.131	83.4322	126.731
3.79704	74.9767	64.6039	66.8723	54.3916	82.9286	98.5458	38.141	17.9087	53.4574	61.4047	49.1444	84.8038	157.917	64.8151	76.6359	0.69589	15.3792	81.6538	17.3189	3.2738	117.97	2.53902	38.1007	42.4601	29.689	25.8658	51.3215	23.8022	49.5635	79.9277	210.747	39.4741	121.317	0.206047	128.248	85.8321	30.4213	34.0693	111.245	134.99	11.1112	67.9877	53.6229	44.0885	21.2002	44.9118	126.038	77.2406	125.645
3.89696	68.479	62.2209	68.7724	50.6866	77.1253	89.7074	38.5486	16.4696	48.905	58.2204	44.6792	77.1716	149.382	58.9745	80.2485	0.61647	15.3183	75.1097	15.8088	2.95297	117.409	5.11172	39.2234	40.0966	27.8016	27.2011	48.1747	23.7252	44.8539	88.3697	207.219	39.6786	119.776	0.193095	135.506	84.8033	36.7756	31.689	118.511	130.866	10.473	84.9409	50.8025	41.846	19.9861	42.0093	116.798	79.7237	125.235
3.99688	62.498	58.8663	67.8871	61.6427	71.5986	88.7016	36.7703	15.0194	44.6741	54.6214	40.0767	75.8075	140.118	53.1393	77.1344	0.54512	17.5576	79.9074	14.6481	2.5054	111.313	6.28407	35.797	35.9706	25.1092	25.7007	43.8443	26.2989	40.5254	89.7077	198.164	42.9936	113.644	0.18067	137.533	81.7203	39.3093	29.3422	123.144	124.143	9.63185	88.5396	47.4286	37.7893	18.3593	38.7893	138.594	77.8219	136.124
4.0968	86.1021	57.396	65.3829	64.1307	66.4076	93.9288	33.8431	13.6375	40.7709	50.8778	41.0718	74.1716	130.678	47.5603	77.0606	0.481614	17.5114	83.1433	13.3335	2.04982	116.793	6.45942	30.67	31.2717	22.1255	24.8704	39.8789	25.7502	42.9351	87.0461	185.966	42.3578	105.66	1.10959	135.768	77.3681	42.7285	27.082	126.596	123.736	8.72905	86.5312	43.8052	33.0853	16.5582	35.5889	144.074	73.4957	133.542
4.19672	91.8009	56.7067	69.3316	62.3605	61.5652	91.8172	30.4159	12.3544	37.186	47.1559	39.9188	70.9249	121.397	42.3669	75.9448	0.425401	20.459	80.1889	11.9955	1.63842	124.014	6.15144	33.4186	27.3612	19.1545	22.6631	50.4207	23.9528	41.7039	82.2618	172.214	39.5683	97.1805	1.53245	131.323	73.4169	43.3542	24.9372	128.193	119.375	7.83945	82.3059	40.1342	33.222	14.7335	32.5491	142.347	71.6986	126.258
4.29665	89.4779	54.2918	69.6393	58.5893	60.1568	93.1686	26.8834	14.5266	33.9021	43.5549	37.5184	65.6075	112.47	37.6151	70.9923	0.375793	36.3616	74.2841	10.7066	1.28916	121.222	5.63315	31.3045	23.4028	26.0779	20.0609	56.2832	29.3931	39.0048	76.4775	157.949	35.7454	89.9407	1.68949	127.652	84.9869	42.326	40.37	125.882	132.669	7.95813	77.8199	36.5447	30.9841	23.0356	29.722	136.114	84.709	117.636
4.39657	84.102	51.2178	67.7878	58.838	57.1985	106.5	23.4752	14.7268	30.8993	40.1305	34.4678	59.3316	104.004	34.8306	65.5518	0.332106	40.9665	85.3113	9.50414	1.00332	118.054	5.04676	27.2174	19.7117	28.4108	17.4935	55.4106	29.8319	35.8289	70.3534	143.838	31.5693	90.7239	1.70945	140.926	90.2033	40.3637	64.6606	120.94	135.847	14.1758	95.059	36.5735	33.9855	26.9804	27.1191	130.63	88.6104	108.946
4.49649	77.7877	57.5745	64.7143	56.2165	63.9585	107.5	20.3154	14.0689	42.7811	36.9108	31.1548	52.7956	97.8663	31.7578	66.3655	0.29366	40.5998	95.7974	8.40454	0.774797	110.709	4.46361	26.1256	16.4251	28.0407	15.1331	51.6355	28.1904	35.6347	75.2928	130.288	27.6765	86.9814	4.88424	147.125	94.2521	37.9182	117.073	114.315	137.714	27.7205	98.3765	35.4621	38.4014	42.7645	30.594	130.886	87.1482	128.637
4.59641	71.4171	58.1882	69.7382	53.9211	64.3912	102.8	17.4615	13.0754	49.7037	33.9068	27.9759	46.4217	104.21	28.6565	62.8283	0.259855	38.1787	95.7921	7.41096	0.594965	109.223	3.91697	23.0168	13.5815	26.1816	13.0344	51.6723	27.2011	44.7965	75.166	117.537	26.5836	81.311	6.29214	148.095	114.492	42.9064	151.707	108.8	134.189	33.2205	95.8648	33.6521	37.996	64.6764	30.5994	140.699	82.6844	129.567
4.69633	65.3415	56.2845	70.6668	56.3858	62.0652	99.0921	18.6926	11.9878	51.4655	31.1188	27.779	45.479	105.08	25.6737	57.5741	0.230161	46.6722	95.8711	9.66619	0.455002	103.102	3.41991	26.4373	24.8681	28.1043	11.2	48.5252	27.9674	46.3092	72.9949	105.705	24.4475	75.004	9.42201	145.288	124.594	46.6649	168.574	123.479	127.698	34.3665	91.0658	34.206	35.1485	74.9136	30.2235	144.79	76.6926	123.73
4.79626	84.7843	53.3583	69.1496	54.9622	71.6304	92.6373	18.4173	10.9147	50.4507	36.771	37.0171	42.7374	102.662	22.8868	57.3211	0.204107	47.6089	96.2133	10.4498	0.34692	98.1015	4.49193	25.3249	28.6518	27.5228	9.61126	44.1733	26.5744	44.5234	69.0001	94.8365	21.8557	73.2628	10.6517	139.85	127.725	47.3623	209.231	141.886	131.754	33.2451	85.5193	33.5018	36.4731	78.7313	28.6274	147.615	89.6728	118.746
4.89618	88.2393	50.0969	75.692	52.5741	72.9792	102.885	20.6051	9.90191	48.0157	39.1001	41.0121	39.0729	98.3518	20.3306	56.8409	0.181246	57.7056	93.4041	10.393	0.26393	95.2235	4.72767	22.287	28.4254	25.5761	19.7627	39.5591	35.6132	41.4424	71.5161	89.089	19.1605	71.0147	10.8967	132.657	126.172	46.2466	228.15	150.798	129.68	54.8018	79.8849	32.0149	34.8202	77.4824	26.5942	160.423	93.3504	117.329
4.9961	87.5427	46.8116	77.3433	48.955	72.2975	102.645	20.7737	8.96636	44.9265	39.3659	41.672	44.0235	101.165	18.0149	53.2908	0.161193	58.6952	86.8438	9.87966	0.200475	100.938	4.553	20.0563	26.2212	22.981	22.4125	37.8553	37.1502	37.9774	70.1858	82.5604	18.4259	69.0689	10.6449	131.423	131.75	44.1064	233.26	152.927	138.268	63.0241	74.4364	30.0735	31.5545	73.2505	26.8097	161.522	104.357	111.233
5.09602	82.9048	43.6384	76.059	66.7285	69.1792	97.6096	31.3661	8.11129	41.6099	38.3841	40.2911	44.8082	100.015	15.9345	60.8852	0.143618	55.8295	78.7583	9.14065	0.152107	125.291	4.1941	27.2171	23.1955	27.4429	21.8076	34.79	35.513	34.5316	79.1853	75.7617	16.9588	79.5509	10.1556	130.444	131.696	41.4359	229.789	150.325	138.569	64.0736	69.2782	27.9013	27.6895	67.4193	25.6246	178.582	106.297	103.751
5.19594	76.9409	66.1988	73.079	76.5186	65.1265	90.6179	35.7471	7.33406	38.2984	36.6801	37.7374	43.1119	96.5349	14.0765	72.3083	0.128152	51.5153	78.6154	8.31228	0.115319	152.708	4.47106	27.7072	19.9839	28.32	22.17	37.4794	32.6724	31.8096	81.1753	69.0196	15.17	80.8094	9.56587	126.672	127.928	38.5413	221.177	144.53	134.121	61.4316	64.442	36.2174	29.4515	60.8908	23.9071	180.22	102.978	105.574
5.29587	70.7504	75.3581	69.1847	77.7422	60.8269	83.0654	36.3716	6.62947	46.5043	34.6048	34.5848	54.1426	91.7621	12.4239	73.1148	0.11455	46.8382	76.0767	15.1925	0.0873867	225.021	4.33134	34.35	16.916	27.142	20.6516	36.3652	29.5111	62.8356	79.1975	65.9403	13.3058	77.7365	8.94677	120.979	121.817	35.6083	209.668	136.689	128.463	76.934	59.9281	43.1595	28.3088	54.2375	22.0471	207.776	96.796	119.964
5.39579	90.3084	76.5255	74.219	74.7191	75.3596	97.3935	34.8299	5.99156	49.0587	39.1144	31.2055	58.0057	117.671	10.958	69.1771	0.102598	42.2716	70.6068	18.2512	0.066202	247.592	4.00307	33.8926	20.1249	24.8847	28.2118	33.6499	26.4111	72.609	75.091	61.84	11.5059	72.7951	8.33463	114.053	114.334	32.7459	196.715	128.238	130.114	80.9892	55.7238	46.2638	37.3682	47.8083	23.8317	213.473	89.2357	119.408
5.49571	93.5334	74.3507	75.0238	77.2209	78.7141	99.2878	32.1382	16.9657	95.8446	40.6927	33.904	57.4793	129.831	9.66046	63.372	0.0920672	45.6669	63.9641	19.0776	0.050149	316.471	3.60557	30.2904	20.2401	22.1572	29.1712	37.3245	24.4068	72.9251	69.9575	62.3937	34.917	67.2114	7.74723	106.383	108.687	44.4027	188.531	136.785	126.719	79.0361	61.8292	50.1459	39.4141	41.8024	35.0357	223.141	81.2033	113.523
5.59563	91.8477	70.6331	73.3074	76.3105	77.0935	95.3914	28.9336	20.8273	131.563	40.4663	34.0855	54.4041	155.849	8.51348	68.8813	0.0827391	44.5351	72.2942	18.6447	0.0379939	356.871	3.19932	25.6363	26.2987	21.3335	30.2963	36.6523	22.0935	69.2436	71.9497	60.6735	50.4118	63.3139	7.1924	98.3781	101.883	50.674	178.207	139.036	120.552	74.1317	64.3018	51.0775	37.7244	43.8294	38.0788	219.459	73.2357	106.007
5.69555	86.6041	78.3413	73.0248	84.7448	73.3802	89.028	25.6047	21.4359	145.361	39.1617	34.5157	49.9822	167.007	7.50059	75.2196	0.0744434	44.9412	82.4662	17.5426	0.0287911	371.064	2.81321	33.0795	27.3768	19.6164	28.4779	34.1135	19.7945	64.0714	77.357	57.5938	56.1023	58.6429	6.67299	106.736	94.5073	52.7058	166.868	136.887	113.005	74.1818	65.2151	54.3247	34.238	43.075	40.9412	214.158	65.6368	101.89
5.79548	80.2165	78.7673	70.7245	97.9891	68.9052	101.543	22.3788	22.1852	147.126	37.2444	35.9621	59.241	168.994	6.60668	73.6048	0.0670406	42.6013	94.9332	17.973	0.0218125	359.251	3.46895	50.2082	25.8983	17.5011	29.345	30.9108	25.7275	58.5423	90.1345	54.5042	56.0285	65.139	6.18898	114.575	86.9642	55.1808	165.292	131.763	104.921	70.536	63.0251	54.7214	30.073	40.6863	40.1964	203.452	76.8911	106.677
5.8954	73.6952	76.0146	72.8925	99.9029	64.2749	125.817	19.3796	21.387	142.502	50.3921	35.2994	61.8196	165.456	5.81808	70.7166	0.0603822	39.245	95.9706	17.3743	0.0165135	335.885	3.56986	52.8733	23.2569	19.8385	27.493	27.6129	33.2759	53.1523	93.8134	50.7758	52.7628	65.2022	5.73921	117.504	79.5243	57.3915	159.66	124.724	109.612	65.1965	59.6529	53.2831	29.7183	37.4244	37.9699	239.239	86.8414	111.395
5.99532	67.4458	71.984	72.0436	96.1851	67.7634	130.907	16.6655	19.9637	134.697	56.8327	33.3923	60.3564	173.685	5.12255	65.2849	0.0543291	35.6514	91.2027	16.2404	1.01051	308.289	3.40146	48.7721	20.2316	19.9765	24.6727	36.5442	34.3434	48.1031	92.296	46.773	47.9159	62.2813	5.32169	116.842	72.3635	56.8325	151.708	120.739	112.31	59.2623	55.93	50.7158	27.4721	33.7855	35.2261	272.118	88.9069	117.1
6.09524	83.1149	67.5488	79.4403	89.8858	66.6287	126.958	30.5216	18.3433	125.514	59.0621	30.8161	56.5934	173.738	4.50929	60.756	0.0487607	32.1592	88.7792	15.2887	1.33485	280.089	5.24665	47.1301	19.7243	18.8772	21.6699	48.1943	32.6845	43.4615	87.9485	42.7317	45.9147	61.8812	4.93417	119.052	65.5897	58.6842	142.565	114.778	111.691	53.32	52.2083	52.8291	24.413	30.0839	32.3963	278.818	86.3842	113.567
6.19516	85.1615	77.9389	83.9653	82.6173	63.5351	119.056	36.8001	16.7199	115.954	58.6974	32.4977	51.6628	168.916	3.96863	56.3091	0.0436215	28.9044	82.6672	14.0586	1.3356	253.009	5.80402	43.0416	18.0204	27.168	20.3096	50.3568	32.2321	42.7062	91.545	38.8001	45.731	61.2842	4.5744	117.84	59.2631	58.7327	143.583	107.615	107.612	47.6674	48.6291	55.3742	28.2974	26.5109	29.6657	271.569	81.3467	109.189
6.29509	81.7253	79.5448	84.1848	75.8382	59.7132	111.403	43.1063	15.1768	106.554	56.7812	32.127	51.9825	161.32	3.49192	51.0343	0.0388808	25.931	75.0371	20.9186	1.19627	227.797	5.71716	36.8909	15.8468	30.202	19.8164	50.8213	35.3052	40.1544	90.0684	36.7483	42.9978	58.2344	4.24034	114.185	53.4104	56.8704	140.147	99.8136	116.648	55.3756	57.0785	55.2879	28.322	25.9275	27.1075	257.732	75.0829	108.447
6.39501	76.2948	82.5621	81.8548	68.9898	55.7249	102.549	44.4408	13.7463	97.5937	61.5043	32.3708	53.2214	152.283	3.07151	53.1837	0.0345033	27.0409	67.0638	23.7005	1.01093	211.571	5.33015	41.6391	13.5997	30.1193	20.9051	47.9137	34.4111	36.9798	89.1193	34.2537	39.0089	59.9507	3.93012	108.887	51.7473	53.952	134.088	95.3646	120.978	56.9781	72.3953	53.5209	26.3675	24.4119	24.7443	241.179	76.9446	103.018
6.49493	82.0962	80.7938	78.0877	63.5473	54.3835	94.5122	42.882	12.4363	89.202	62.5609	31.1378	51.3866	167.108	2.70075	57.8241	0.0304668	25.9943	70.5702	24.1222	0.825069	198.774	4.82419	41.2344	11.4813	28.2997	19.7774	50.3124	37.2528	33.7089	85.2082	33.3948	46.0343	58.0336	3.64199	102.512	49.1828	50.5099	126.599	89.7598	134.101	54.9738	75.82	50.7338	23.5342	22.4056	22.5766	246.011	74.8037	96.1675
6.59485	80.2964	77.0131	80.736	57.9252	51.6785	98.0447	39.7612	11.2443	81.4262	61.3873	32.6878	47.8376	171.278	2.37378	56.4805	5.01255	24.1075	68.4437	23.2331	0.658414	182.923	4.29233	36.9201	9.5829	25.6164	17.8318	54.3788	36.145	33.8155	79.7993	31.7542	47.2822	54.5195	3.37416	95.5401	46.0962	46.8717	118.449	87.4088	253.225	51.2381	74.2395	47.3812	20.6669	20.1953	20.5949	239.084	70.5974	89.1341
6.69477	98.0916	95.6229	82.46	59.0299	48.4881	94.9593	35.9158	10.1633	74.2682	58.9087	32.2283	55.6113	168.977	2.08542	52.5688	10.987	21.9761	78.3822	21.6682	0.517498	166.54	3.78032	31.2815	7.9336	27.8135	15.6992	52.8345	33.4834	34.2136	74.9435	33.1737	45.255	50.4243	3.12516	88.2821	42.7527	43.235	110.125	88.8073	435.189	46.8083	70.675	56.0107	20.2251	17.9622	18.7861	226.634	129.964	117.259
6.7947	100.232	100.139	81.0701	56.8205	45.2118	94.0587	37.2285	9.1847	67.7058	55.716	30.5748	57.4937	162.883	1.83116	47.751	13.0177	19.8619	79.0599	19.8062	0.40246	150.617	5.8315	25.6129	6.52952	27.4038	14.6503	48.9222	30.3462	32.5917	69.3992	32.9596	44.5228	46.2453	2.89372	81.003	39.3345	39.7154	101.93	87.4077	593.479	42.2451	76.8267	67.0009	18.5938	15.8157	17.1362	219.182	172.983	129.028
6.89462	96.0819	98.3653	81.7514	53.0929	55.6118	89.1327	36.0332	8.29953	61.705	53.7909	28.2713	55.8307	154.697	1.60705	42.8154	13.1615	17.8728	75.0431	17.8682	0.310653	156.114	6.4515	20.4989	12.1722	25.5614	13.122	44.2102	27.2052	30.2044	63.6827	31.7351	41.556	42.2163	2.67847	73.8783	35.9645	36.3768	94.0464	103.545	664.226	37.8397	82.812	71.9567	16.4662	13.8174	15.6311	208.19	245.238	130.852
6.99454	89.6536	93.9253	79.7656	48.7964	57.9464	82.598	33.4761	7.49944	56.2269	51.0741	25.674	63.2309	145.492	1.40965	38.1177	12.4512	16.0468	68.8868	15.9787	0.238503	157.777	6.3554	33.8649	14.0831	23.0266	11.5133	39.4356	24.2544	27.6196	58.0876	29.922	37.5205	40.1365	2.47842	67.0194	32.7223	33.2513	86.5739	111.913	682.542	33.7323	82.0028	72.9006	14.2322	11.9977	14.2584	200.604	336.201	125.276
7.09446	82.6459	97.2917	76.2633	44.422	64.9891	75.6393	30.2788	6.7765	51.2309	47.9597	23.0107	64.5275	138.94	1.23579	33.801	11.4	14.39	61.9938	14.2037	0.182405	150.713	5.92556	39.8072	13.9973	24.4964	9.99276	41.0844	21.5617	25.0871	52.7725	30.1786	33.1243	48.8026	2.29256	60.5303	42.0661	30.3511	79.5633	115.872	670.256	29.9794	78.4487	71.2494	12.0988	10.3665	13.0062	198.247	380.555	117.313
7.19438	81.7287	96.66	71.9676	45.2141	65.5025	87.4151	26.8847	19.9429	46.677	45.1951	30.2664	62.1823	157.139	1.08269	29.9064	10.2579	12.8954	55.2384	18.8485	0.139124	141.206	5.36342	38.4879	12.9247	23.8752	8.6224	51.748	19.1394	22.709	49.2502	29.3396	31.7053	53.8099	2.11991	54.4499	47.0373	27.6767	79.2904	115.517	640.876	26.5923	73.9125	76.533	10.1649	9.0561	11.8634	189.589	390.035	112.797
7.29431	77.2928	92.7819	67.3753	43.496	71.8786	88.6182	26.7042	24.5967	42.5269	42.2223	33.3541	57.8143	163.601	0.947882	26.4271	9.14218	14.3114	62.6119	20.5152	0.105912	133.721	4.77241	34.038	12.4922	22.1219	16.9751	53.26	29.8067	44.9855	65.5751	27.8461	29.0943	53.6959	1.95963	56.7018	48.9831	25.2211	76.8829	121.45	602.699	34.9087	69.1527	77.5443	8.46746	7.86258	10.8198	181.901	379.206	113.061
7.39423	86.0422	87.6392	73.391	40.6301	92.6168	124.089	25.2096	25.3555	38.7449	39.2107	47.2559	52.4702	162.882	0.829228	23.3358	8.10399	14.1027	76.5642	27.2553	0.0805284	138.385	5.27923	28.6273	11.3579	19.8392	19.1015	50.6629	38.497	52.0092	72.3994	36.5008	30.245	51.2135	1.81087	69.0491	48.8782	22.9736	89.7993	127.762	560.762	37.4019	64.4871	75.7925	10.3405	8.6018	9.86685	171.239	357.232	107.772
7.49415	91.884	82.1389	74.7993	37.3362	97.9862	134.393	33.5232	24.4014	35.2981	36.2637	53.6291	46.811	157.903	0.724899	43.2937	7.16159	13.228	83.3844	29.6781	0.0611811	166.601	5.8232	53.4551	9.95785	24.7094	18.5321	68.5098	39.7146	52.245	73.443	40.6831	29.1427	47.7457	1.67283	76.275	47.4233	26.3932	97.9528	128.713	518.073	36.8175	78.8428	72.3284	10.5808	15.3178	8.99657	159.519	329.809	100.745
7.59407	89.6121	76.6877	73.4459	61.762	96.4871	132.667	36.4972	22.7592	32.8561	33.4416	55.1861	41.2394	150.522	0.633336	55.2004	6.3175	12.1241	90.2204	34.8851	0.0464663	171.491	5.72867	73.3603	13.0128	27.9949	22.4896	72.1483	53.1573	49.6111	71.2339	41.9412	30.1965	47.1749	1.54485	79.6487	59.2356	27.5441	100.165	125.943	476.379	34.7003	83.5259	67.8763	9.96785	18.6573	8.20238	147.72	300.417	133.887
7.69399	84.2485	76.1764	89.8161	70.8338	92.0707	129.563	36.2834	20.9039	32.9533	37.5765	53.7696	40.5414	141.915	0.553025	57.2254	5.56709	19.1	88.6857	36.1148	0.0352851	173.088	11.608	74.9527	13.5746	28.1823	22.4113	82.7236	55.431	45.9071	67.3007	41.3361	32.8099	44.7757	1.42633	80.1983	65.3473	27.3302	98.6868	122.687	436.643	31.9103	82.1562	62.9302	8.96038	19.8208	7.47834	136.33	271.124	139.387
7.79392	80.9715	86.3129	96.8605	71.9724	86.5632	121.923	34.2702	19.0506	31.7629	50.1151	50.6189	38.1811	132.82	0.482492	54.7601	4.9028	20.9442	83.0259	35.1115	0.0267866	170.648	13.6938	68.1567	15.5076	26.6273	28.9947	82.3006	56.9075	41.9464	70.8523	39.5904	32.3707	44.0829	1.31665	78.686	87.314	26.3242	94.9954	136.347	399.355	28.9166	78.3638	70.2267	7.82118	19.6263	6.81881	139.919	243.108	150.964
7.89384	75.6415	87.4958	105.026	71.5439	80.7985	112.57	31.3402	17.2915	29.9418	56.1945	46.5558	47.9407	123.687	0.42043	64.1239	4.31617	20.544	87.8103	32.933	0.0203326	171.778	13.8544	58.2725	16.1043	24.19	29.4972	95.6105	54.0566	39.0832	79.3114	37.192	30.2645	58.7452	1.21532	75.7577	99.3274	24.8869	90.0559	142.134	364.71	25.9673	76.8521	72.7208	9.19264	18.6261	7.75427	148.31	217.941	160.053
7.99376	69.7661	84.7463	106.782	68.0019	75.1476	102.882	41.3178	15.6615	27.859	58.2178	43.2193	51.357	128.657	0.365667	68.7293	3.79883	19.2297	87.1146	30.2128	0.0154321	163.77	13.0922	56.9699	18.3181	21.4032	31.9698	95.5988	49.5852	43.2782	93.5745	34.4665	34.5449	62.8824	1.1218	91.2722	104.436	23.2436	84.4971	142.34	350.926	23.1861	73.2111	72.0671	24.7402	21.375	7.78095	146.828	207.254	155.689
8.09368	63.9681	92.0471	104.702	63.1016	69.7668	117.339	44.8312	14.1692	25.7183	59.2477	39.36	50.8887	145.639	0.317165	66.73	3.34296	17.6073	81.9636	27.3225	0.0117043	151.895	11.9386	52.949	18.071	18.5851	30.5743	89.7413	44.7214	42.78	97.9491	31.6272	37.8972	61.9548	1.03562	100.241	104.844	21.5331	78.7132	138.694	341.768	20.6276	68.841	69.8731	30.9877	24.5559	10.3137	151.856	192.521	146.712
8.1936	63.8504	91.7856	100.418	63.8625	64.7129	119.809	44.4899	12.8113	23.6291	58.1495	37.0432	48.1649	151.697	0.274009	61.9263	2.94144	16.452	74.8561	24.4732	0.00886199	146.68	10.6691	45.8358	16.6183	22.8333	27.7082	81.6766	39.9937	40.3326	96.6615	28.8111	37.5752	58.7218	0.956353	104.311	102.143	19.8391	88.1705	132.491	368.583	21.4645	85.2289	66.3096	33.0474	25.3616	10.8881	157.597	176.092	136.51
8.29353	104.196	88.249	95.1184	67.522	59.9973	115.192	41.9767	11.5795	21.6457	61.091	34.0632	44.2495	151.073	0.235422	56.1644	2.58791	16.1037	80.2301	21.7779	0.00668828	155.013	9.42135	38.0459	14.6729	23.8628	24.4585	73.137	35.6105	37.1929	92.2758	26.1024	35.2344	62.9805	0.883432	105.718	109.368	21.5682	91.4558	134.525	371.631	38.3263	98.6225	61.9804	31.807	24.7067	10.6101	156.322	174.724	133.387
8.39345	141.021	83.4218	89.2122	66.1666	55.6116	123.974	40.9329	10.4641	19.7932	61.0878	30.8104	39.8237	146.485	0.200741	52.2739	2.27668	15.0592	78.5122	24.0822	0.732276	157.377	8.25943	34.898	12.6259	23.0327	21.2969	68.3741	32.4762	33.926	86.3343	23.5504	31.909	62.1046	0.816376	112.194	111.034	21.886	92.1696	132.347	368.298	44.9873	100.227	57.2959	28.962	23.2049	9.98611	153.05	166.669	135.622
8.49337	148.539	78.584	83.1187	62.4215	51.5393	124.027	38.2057	9.45494	18.0786	59.3159	27.5321	35.3116	151.747	0.169437	47.4829	2.00278	13.7823	81.7574	24.2242	2.50477	150.66	7.20853	36.1638	10.6792	21.2122	18.4088	62.0978	29.2062	30.7763	86.891	22.7153	28.2289	58.8888	0.754778	114.198	108.986	21.3686	90.0013	127.323	354.11	46.1434	96.942	58.254	27.2466	21.9241	9.24591	161.628	158.984	131.353
8.59329	144.106	74.7781	77.0919	75.5195	54.2231	125.567	45.3176	8.54234	16.5004	56.5331	24.3783	30.966	150.651	0.141155	48.2705	1.76176	14.9845	78.885	23.1772	3.00966	142.488	7.78169	33.1083	8.92538	23.3641	15.8491	60.4379	32.4644	27.8406	96.4393	21.4423	24.564	54.734	0.698151	112.951	104.545	20.3795	86.1342	120.469	334.187	44.4497	91.7857	57.0659	24.4749	20.3378	8.49198	159.734	147.977	127.085
8.69321	135.173	81.8675	71.2802	78.9867	54.9156	120.247	46.9939	7.71753	15.0524	53.2236	21.4346	26.9274	145.794	0.115712	45.7841	1.54963	14.6493	79.0219	21.5285	2.91336	131.593	7.58255	28.4173	7.47457	23.1908	13.6156	56.0094	37.6346	33.5412	98.084	19.9387	21.1183	69.4363	0.646079	109.401	98.6526	19.1465	81.3388	115.331	312.151	41.3941	86.0661	54.5417	21.3544	18.4698	7.76827	166.627	137.587	120.532
8.79314	124.907	81.893	65.7657	77.0038	53.0712	121.944	48.3937	6.9719	13.7261	49.6936	18.743	30.9761	138.831	0.0929642	41.9954	1.36299	13.6912	74.736	19.6273	6.49694	119.969	7.0292	26.602	6.2023	23.4856	11.6827	50.6369	37.4597	34.1863	96.2154	18.8371	19.5406	76.7787	0.598061	110.798	91.9693	25.525	76.1106	114.862	289.138	37.7988	80.3405	54.1243	18.2721	16.516	7.0923	163.718	143.582	125.796
8.89306	123.707	78.8495	60.5876	73.9866	50.1996	116.87	46.6654	6.29818	12.5122	51.6373	16.3185	31.8597	156.261	0.0728415	53.392	1.19886	12.5266	68.4616	17.6761	7.60744	117.03	10.9604	33.5674	5.11203	34.1472	10.0177	45.1791	35.1008	39.0747	91.5238	17.5271	17.5414	76.7075	0.553698	119.501	85.8979	28.4351	82.4779	122.075	277.303	34.1077	83.5252	52.1834	26.664	14.599	6.46933	173.025	141.027	121.694
8.99298	126.524	74.5866	56.9935	84.8825	46.9953	108.936	43.2507	5.68966	11.4021	51.3088	14.1588	45.0792	162.294	0.0553202	55.2976	1.05448	11.3411	65.6776	15.7879	9.58992	114.989	13.2892	42.7358	4.19258	38.0949	8.58682	50.6771	37.3936	39.0884	92.9156	16.1307	15.4238	73.2038	0.512743	122.93	100.822	37.072	84.6743	123.794	261.288	30.5507	84.7411	49.3282	36.4866	18.5662	5.89962	172.328	138.081	122.13
9.0929	121.33	88.1902	53.2065	86.2585	43.7722	100.072	39.0562	5.13994	10.3876	49.6253	12.2509	50.6623	161.364	0.0403682	52.8928	0.927509	14.216	60.6578	15.0838	9.44477	114.301	13.5893	42.5727	12.565	38.0576	7.35887	49.9876	36.0522	37.0495	96.0664	14.7265	14.5471	68.268	7.02281	122.563	107.807	40.9308	86.0927	123.526	247.581	27.2377	81.9056	45.9763	38.9842	23.1212	5.38158	165.805	141.055	116.472
9.19282	130.083	90.809	52.3467	82.9136	40.6669	91.2065	34.6376	4.64332	9.46128	47.1767	15.365	51.4984	160.448	0.0278487	48.7224	0.815935	14.6216	54.7901	13.9979	8.39434	108.3	12.9093	38.233	15.8052	35.7954	6.30581	46.6248	33.3003	34.2532	94.2361	14.5915	14.5818	70.196	10.0115	126.683	109.358	41.871	84.5259	138.542	240.892	24.2123	77.5237	42.4107	37.5548	24.816	6.8744	179.446	136.881	109.028
9.29275	141.09	88.5593	59.1396	85.9761	37.7338	82.7665	30.3221	4.19494	8.61622	44.3396	16.5885	49.5104	155.423	0.0175742	44.0159	0.717805	13.974	53.4477	22.815	7.06212	103.352	11.8057	34.6268	16.2826	35.9887	5.40309	42.2946	30.1376	31.2843	89.6413	14.0241	13.7631	67.9135	11.1505	126.645	107.281	41.9567	81.1807	145.204	243.938	21.4825	72.6818	47.5396	34.2128	24.7177	7.17809	179.371	128.797	121.136
9.39267	138.406	84.2789	61.4237	83.4697	34.9892	82.9698	26.2902	3.79021	7.84626	41.3515	16.6187	47.686	148.085	0.0093496	39.3487	0.631301	14.7016	64.0828	26.5789	5.74728	95.9072	10.568	29.5362	17.6118	33.9772	4.62939	37.8048	31.3258	28.3981	83.6843	13.2065	16.8422	63.7831	11.3325	123.626	102.87	40.6576	76.8436	145.932	237.545	19.0372	67.8423	53.7349	30.1236	23.5473	6.96607	177.758	133.246	127.561
9.49259	130.448	79.2764	60.9784	97.6273	32.4324	79.0818	22.6296	3.42489	7.14527	38.3592	15.9274	44.3212	139.572	0.00294606	49.4462	0.667241	14.1838	78.9745	27.4044	4.57745	101.606	9.34162	29.6034	16.9793	30.8518	4.21336	48.2604	29.902	30.0511	77.1966	12.2602	24.8538	58.9831	11.0334	118.537	97.0437	40.9077	72.0233	142.55	230.121	16.8567	63.1943	56.0346	25.9717	21.7861	6.54582	170.242	130.237	123.79
9.59251	134.396	74.1468	58.9343	112.597	43.5585	73.5048	24.0009	3.09497	6.50707	35.4511	14.8302	40.2151	130.597	-0.00186208	51.0089	0.643803	13.1751	82.1109	26.5843	3.59265	108.169	8.19483	26.6668	20.1252	27.288	9.28757	49.8948	27.4928	29.1751	87.6139	11.2651	27.8659	55.222	10.5061	112.076	90.4502	39.739	67.0439	136.424	218.201	14.9171	58.8076	62.7069	29.922	19.7505	6.05772	160.106	130.61	116.544
9.69243	130.762	69.1537	56.0061	121.113	56.2229	69.2586	23.5286	29.1609	11.2353	32.6778	22.3591	36.4998	185.837	8.73814	51.2558	3.3879	33.4971	79.1624	35.36	2.79088	105.857	7.15519	22.6748	28.3659	23.6891	30.6494	48.2634	40.4183	33.2104	91.9482	10.2728	27.9325	72.0572	9.8835	104.791	114.583	37.7779	65.1969	128.571	209.853	13.1944	54.6999	65.0338	29.8673	17.6426	5.56399	149.064	125.384	108.398
9.79236	150.809	67.6011	75.3192	263.558	59.5162	80.3074	22.0339	87.8358	13.2941	30.0656	61.6756	32.5645	213.582	14.7646	48.3546	6.42694	40.1062	73.3157	67.6522	2.15214	131.115	6.22928	35.599	30.3773	20.2825	38.3387	62.8603	43.2579	33.1717	132.867	9.31525	34.337	117.874	9.23524	97.0953	127.253	35.4162	82.0657	119.736	198.08	27.5119	50.8674	64.5101	27.7639	32.7692	5.09138	145.261	134.537	117.88
9.89228	151.211	64.4056	84.5245	366.783	58.6197	81.5177	20.0363	110.214	13.8724	27.6257	82.7716	28.6896	224.156	17.508	44.2312	7.41033	40.6238	78.4252	96.9786	1.65071	140.861	5.41332	37.8389	29.1417	17.184	38.5894	65.4186	41.7815	31.4199	150.566	8.41144	42.4176	137.935	8.59666	97.4471	132.002	32.896	90.0499	114.86	190.806	33.4133	47.2979	66.4622	24.7571	63.2785	4.65001	166.216	135.691	120.167
9.9922	143.834	60.6158	87.4923	400.19	55.9425	78.1604	17.8571	143.241	17.7329	25.3599	91.9702	25.0366	224.195	18.2895	39.8093	7.41468	38.5708	76.6715	144.36	1.26113	142.684	4.69899	35.0534	26.3822	14.4403	35.7916	62.5365	38.6219	29.0389	154.686	7.57127	60.9041	140.992	13.7121	110.822	131.394	30.3637	123.266	134.094	180.283	34.7522	43.9761	65.6553	21.8576	78.7343	11.4741	170.237	130.699	115.265
10.0921	149.708	56.7093	86.6904	397.89	54.8169	72.8714	15.6885	150.209	19.0886	23.2641	93.5957	29.5407	217.951	17.9359	54.1983	6.98008	35.5596	71.5633	163.579	0.960695	136.445	4.07616	38.388	23.0684	12.0564	31.9623	58.0419	34.9633	26.5176	151.104	6.7987	67.6497	136.03	15.7797	117.8	127.85	27.9054	140.07	144.006	183.737	54.3817	40.8856	63.1097	18.8532	84.4653	14.5318	165.778	122.408	108.021
10.192	144.566	59.876	83.6857	378.229	63.2562	69.8597	20.6691	145.621	22.4831	38.9961	90.5816	49.6631	208.136	16.9603	57.3802	6.37435	32.3167	65.0496	166.502	0.730254	126.752	3.53458	37.2668	19.7232	10.014	28.0006	52.5161	31.3227	24.0694	143.376	6.09386	72.4347	127.576	16.264	134.971	124.455	25.569	146.376	147.005	187.029	61.6517	38.0111	59.5318	16.3468	84.1056	15.1259	157.316	112.577	100.282
10.292	135.33	59.0184	79.4678	350.992	64.4415	73.4192	34.2352	136.298	23.4164	47.3155	84.8964	59.0737	196.465	15.6779	56.8809	5.72755	29.158	58.1877	160.374	0.55421	115.928	3.0645	33.0281	16.6087	8.28273	24.2827	46.8758	27.9118	21.7803	133.638	5.45436	70.9196	117.888	15.946	144.111	118.69	23.3787	146.091	151.917	182.675	62.2907	35.3382	55.4055	18.1328	96.7555	14.6554	147.205	102.278	92.7343
10.3919	124.937	57.1824	74.6564	321.317	62.4378	71.5274	40.1555	125.41	23.0228	55.0838	77.8418	61.7497	184.014	14.2788	68.1775	5.10036	56.5225	90.368	149.578	0.420101	107.912	2.65674	49.1437	13.838	13.6257	20.9435	41.5307	24.8036	19.6777	123.152	4.87648	65.9985	108.065	21.1702	147.279	111.697	21.3442	178.648	151.26	185.4	59.5369	32.8528	51.0566	77.1917	99.9946	13.7593	136.665	92.1388	110.63
10.4918	114.604	54.2523	69.635	291.833	59.1299	67.23	41.4246	114.399	21.9477	58.1535	70.2617	66.7018	171.446	12.875	69.1705	4.51887	80.7544	101.57	137.419	2.78377	101.956	2.3035	62.9804	11.4422	15.8094	18.0095	36.6423	22.0099	17.7636	136.837	4.35581	59.472	98.6248	23.0353	146.094	103.92	19.4662	193.484	146.782	182.063	55.1964	30.542	46.7003	214.352	97.4428	12.7269	126.312	82.5138	157.452
10.5917	104.81	50.9564	64.636	263.816	55.385	80.4794	39.9859	103.891	26.1697	58.617	62.6879	66.3959	159.159	11.5294	65.5471	3.99208	90.756	101.605	124.389	3.51526	94.105	1.99783	91.232	9.40896	17.7994	15.4609	36.8463	19.5165	16.0292	164.977	3.88765	52.431	89.7885	24.2859	141.811	97.6383	17.7404	197.079	158.188	178.891	50.2682	28.3934	42.4737	295.044	91.5317	11.6859	116.443	73.5823	221.732
10.6917	111.514	47.6243	71.657	237.821	51.5953	85.6829	37.0841	94.1307	27.4012	57.197	55.4411	63.0212	147.384	10.275	67.5866	3.5208	89.8611	96.0211	111.488	3.4642	95.7059	1.73313	123.84	7.70573	17.8633	13.2609	34.6802	17.2997	14.4609	191.796	3.46744	51.0929	81.6314	24.0725	135.419	103.436	16.1595	193.706	161.84	178.375	45.2844	26.3959	38.46	315.889	83.8714	10.6915	107.184	69.3	301.126
10.7916	108.605	44.4007	73.7098	232.583	59.4042	99.4413	33.5025	85.1839	27.0166	54.6868	48.7008	58.0094	136.244	9.12609	64.5192	3.10213	84.4698	94.6105	99.2564	4.05392	107.356	1.50392	128.878	6.29202	16.8471	11.3682	41.3828	15.3328	13.0445	205.786	3.09091	67.3241	74.1575	35.7284	127.638	104.329	14.7146	186.171	160.051	172.131	40.5191	27.4197	34.7055	304.622	75.5061	9.76466	98.5769	82.8096	315.236
10.8915	108.661	52.4391	72.7688	219.187	60.4614	119.121	41.532	77.0388	25.7987	51.5945	42.5534	56.4575	125.793	8.08619	63.2151	2.73165	77.5041	88.6858	87.958	4.59886	107.456	1.30562	118.226	5.12643	15.2872	9.74296	54.4022	17.281	11.766	205.749	2.75422	72.4497	70.4164	40.2849	133.738	101.961	17.7905	177.004	154.558	164.233	36.1006	39.3382	31.2318	277.686	67.0944	18.7164	110.546	87.0753	305.282
10.9914	112.822	56.6408	70.0873	202.424	58.5508	122.425	43.927	69.6493	24.1899	48.2422	48.2354	52.8305	116.046	7.15253	58.9253	2.40461	70.2708	80.8177	77.6945	4.35363	109.533	1.13379	104.375	4.17006	13.5153	8.34872	56.7858	20.7963	10.6125	197.918	2.45391	71.1228	65.4958	41.6056	134.971	97.5087	33.0563	166.404	150.381	154.24	32.0765	42.991	34.4584	244.594	59.0331	21.5894	114.112	93.6121	287.18
11.0913	116.662	56.3531	75.3215	184.795	58.6625	126.346	42.9969	62.9574	22.437	44.8307	50.0925	48.161	123.101	6.31887	53.5667	2.11632	63.33	72.4061	68.4734	3.79224	105.057	0.984673	87.6916	3.38811	11.7294	7.15339	54.3556	22.6797	9.57206	186.053	2.18668	69.2764	63.9707	41.9541	132.691	91.808	40.9219	155.227	146.781	143.381	28.4515	42.7941	38.8482	222.688	51.5448	21.7701	125.503	93.4465	267.019
11.1913	112.364	54.1264	76.2119	167.563	56.4126	122.08	40.2266	56.9033	20.6747	46.478	49.075	43.1048	123.868	5.57741	48.0501	1.86234	56.8993	64.1848	60.2508	3.15279	106.005	0.855211	79.2878	2.75035	10.0408	6.12891	53.587	27.9225	8.63355	177.57	1.94948	64.2663	60.3688	40.6871	127.926	85.4456	44.2065	144.014	140.394	132.388	25.208	55.3122	59.3707	197.562	44.7369	20.8102	126.36	89.4608	247.081
11.2912	105.067	57.7329	74.5113	151.328	53.2278	114.267	58.3545	51.4286	18.9736	46.1212	46.3659	43.145	120.865	4.9197	42.7876	1.6387	52.2527	64.5975	52.9561	2.54642	120.083	0.742737	67.5657	2.23109	8.50609	5.25101	67.7869	28.3703	7.78713	166.115	1.73947	57.7901	64.7647	38.6622	121.49	78.8269	44.706	150.258	141.503	140.251	22.3181	61.1843	70.6577	177.453	38.6433	19.416	135.403	104.271	228.172
11.3911	106.879	57.146	71.3305	150.793	64.4275	105.203	65.6081	46.479	17.3681	44.5705	59.5753	41.0924	115.696	4.33742	57.4665	1.44185	47.3986	61.2447	46.5078	2.01776	120.685	0.644984	55.5271	1.80876	7.1477	4.49878	69.8692	26.8219	16.4516	153.444	1.55385	50.8736	63.8712	36.3312	114.014	82.5342	43.5605	149.826	138.501	144.051	19.75	66.5924	75.6895	154.822	33.2519	17.9057	154.025	110.742	210.532
11.491	102.268	73.0624	67.3684	143.507	66.7606	105.423	66.3073	42.0048	15.8726	42.3476	65.004	41.933	109.382	4.99571	64.7405	1.26859	44.7101	66.0108	40.822	1.57798	117.72	0.559951	63.9547	1.46551	5.96777	3.85426	66.5057	24.5484	19.2382	147.605	1.38991	44.1109	60.5669	33.9285	105.975	92.9111	41.4896	145.328	132.746	141.421	17.4709	66.1858	76.5658	132.471	28.5238	16.4187	157.361	109.826	200.439
11.591	110.574	78.7273	69.1133	145.227	65.162	104.017	63.2476	37.9605	14.4901	39.7854	65.5051	46.09	105.602	10.4779	64.1558	1.11614	41.0931	70.545	41.5527	1.22266	111.758	0.486008	61.3322	4.93206	4.95698	3.30207	64.5268	23.3355	19.4047	138.757	1.24506	37.8227	56.8524	31.5729	102.861	97.1214	54.3071	138.473	129.15	152.183	15.4496	64.8945	74.7579	127.379	24.4057	15.0122	158.925	104.729	196.365
11.6909	124.959	78.2512	68.1247	139.303	61.9231	106.162	58.2125	34.305	13.2184	38.9136	63.0106	46.3098	108.365	13.1008	60.1291	0.982002	37.2895	75.5074	40.0239	0.941051	111.918	0.421669	55.7504	6.29321	13.5272	2.82901	60.3565	24.4397	18.4593	128.572	1.11696	32.1594	57.461	29.3217	98.1961	97.145	60.057	130.373	123.235	153.264	21.4505	61.8125	71.29	115.92	21.0656	13.7061	168.766	99.7667	196.881
11.7908	130.1	75.1261	65.551	138.325	58.1008	102.169	52.3177	31.001	16.5559	37.2627	58.8148	58.2304	106.985	14.0048	70.2779	0.863976	37.7232	73.8414	39.399	0.72078	106.431	0.362489	50.782	6.50715	19.7531	2.42377	54.8312	27.1377	17.0954	118.031	1.00351	39.0941	55.1432	27.1995	92.5464	94.4067	65.2576	121.74	137.864	148.771	23.432	58.1191	73.7255	108.941	31.6772	12.5047	167.224	96.749	187.691
11.8907	125.646	70.9668	62.1163	131.404	54.1754	95.4364	47.6516	28.0151	19.7822	36.8528	53.7713	62.4187	107.441	18.3719	79.5894	0.760122	43.9703	68.9336	38.2093	0.550102	124.653	0.314524	47.0864	6.13485	22.0695	6.22426	49.0495	26.589	15.6264	107.693	0.902809	40.6896	51.574	25.214	86.3276	89.9244	66.2006	113.027	144.279	141.24	23.2764	59.5407	73.0041	97.8055	36.6185	27.0824	162.046	103.192	175.462
11.9906	117.625	85.4863	58.2737	121.896	50.3585	87.7699	42.516	25.3164	29.31	46.4015	48.4316	61.8708	117.728	20.0269	79.0341	0.668737	44.1208	82.8513	35.7852	0.418735	126.963	0.272119	40.7068	5.49843	22.0644	10.9125	50.5256	24.7408	14.19	97.8594	0.813206	39.2333	51.8782	23.3643	92.7131	84.4188	64.6233	106.93	144.86	132.222	26.5214	57.7805	79.6122	85.3055	37.9362	39.9995	153.371	102.574	162.726
12.0906	130.143	88.6042	61.0377	111.567	66.5271	117.087	39.832	22.8774	33.2105	50.7929	43.1409	58.5718	120.572	20.0879	74.1466	0.588341	41.7192	85.2844	32.7987	0.318136	123.365	0.235737	51.276	4.77746	24.0837	12.0019	48.0804	22.4717	12.8428	88.6796	0.733334	36.1689	69.6502	21.6452	95.1025	78.3944	61.6226	100.183	141.405	125.008	26.8551	54.7874	81.3756	83.7024	37.0212	43.5263	143.303	97.9501	150.414
12.1905	128.601	90.5767	60.8869	101.318	75.8716	125.419	36.5762	20.6732	34.0086	51.959	39.4392	53.8181	118.898	19.2515	73.4513	0.517631	38.3869	98.4463	29.6429	0.241376	115.555	0.20467	50.8865	4.06736	23.7938	11.5436	44.0637	29.9882	11.6036	80.2114	0.662032	32.3895	74.7351	20.0494	95.8584	77.1956	57.8859	96.0792	135.26	116.714	25.6963	51.4073	79.9849	77.0656	34.8084	49.4433	132.932	93.462	138.842
12.2904	121.582	88.0552	59.0192	91.584	76.9572	126.85	32.8185	18.6814	33.1479	51.154	49.74	59.3476	114.578	17.9476	68.8298	0.455442	34.8522	100.929	31.7949	2.30114	122.254	0.177978	45.6118	5.94941	22.2302	10.4895	41.692	31.2441	10.4748	72.4598	0.598288	28.4313	73.7101	18.9488	96.0389	84.5165	53.839	90.8545	127.425	119.658	23.8379	48.0017	76.6195	68.3106	40.2049	49.6402	123.695	109.104	138.935
12.3903	112.75	83.676	68.7168	82.5565	74.4218	121.418	32.3959	16.8817	31.4492	49.1882	53.8333	63.169	108.801	16.4379	62.743	0.400751	43.6155	98.9434	35.6762	2.95164	119.305	0.154921	47.2123	6.44758	20.047	17.6248	51.361	39.4912	9.45167	73.4798	0.541104	24.602	80.1659	17.7521	96.4306	86.949	51.4642	85.0917	118.632	117.353	23.5556	48.4645	72.095	59.0788	44.0801	47.5445	133.006	113.493	164.475
12.4903	103.641	78.6531	72.4358	82.9062	70.4163	121.633	34.933	15.2555	29.3754	46.5819	54.0052	62.3699	102.319	14.8782	56.3655	0.352655	45.4838	98.0962	36.1437	2.92445	112.001	0.13498	43.1999	11.9119	17.6461	19.2067	52.4604	40.4673	8.52638	71.2562	0.489606	21.0644	79.5304	17.1324	94.4519	86.0883	48.4204	79.1627	109.414	112.123	22.2478	46.7479	66.9692	50.2442	44.4245	44.4007	151.242	112.112	165.795
12.5902	101.18	73.538	72.5162	84.8658	65.9302	115.895	44.5724	18.7723	27.1834	43.6664	51.803	58.8995	115.198	13.3582	57.7918	0.310341	55.3907	95.1256	34.7216	2.60692	108.091	0.117768	55.3747	13.7532	18.2148	18.4079	49.7313	38.3985	7.69064	67.4865	0.442975	17.8923	75.6373	16.2367	90.8119	83.08	55.3748	73.3003	117.205	127.124	20.4844	44.2053	61.6176	59.626	42.636	40.9656	165.435	106.656	158.373
12.6901	95.1642	68.5735	70.4461	86.1741	61.4111	107.703	47.7227	19.3367	25.0122	40.6498	48.2623	54.0298	119.662	11.9265	55.0286	4.49921	56.4305	88.3887	32.3315	2.197	100.895	0.102899	55.2958	13.657	17.4602	20.0556	45.489	48.2589	11.7332	70.8043	0.400415	15.1051	88.9832	15.2349	86.0813	78.7406	57.6616	67.6464	119.456	150.52	18.5769	41.426	56.2877	60.2903	39.8531	37.5715	166.16	105.071	150.796
12.79	88.0452	72.8788	67.1668	82.7998	57.0541	98.78	52.4425	18.6034	22.9335	42.1642	44.0648	59.0177	118.982	10.6061	51.3437	6.11153	53.7117	80.129	29.5226	1.78998	98.1733	0.0901579	51.2628	12.6044	16.0103	19.2197	50.0919	49.3616	12.8211	69.9595	0.361195	12.6915	114.122	14.2149	80.6837	73.6464	57.1449	62.2824	117.829	158.882	16.6905	38.6587	51.1372	56.4416	36.3959	34.3563	160.233	99.7909	148.726
12.8899	84.6323	73.7045	78.2734	77.2922	52.9376	89.9502	52.3888	19.0709	20.9813	46.9769	39.651	59.5204	115.256	9.40533	46.698	6.47435	49.5759	71.5587	26.6148	1.42676	92.0241	0.0792672	47.1199	11.1536	14.2573	17.435	49.0454	46.7998	12.6085	66.8337	0.324654	10.6238	120.609	35.3168	74.9118	68.1986	55.0054	57.249	113.572	158.367	14.9082	36.0049	46.2614	59.6163	40.0007	31.3704	151.259	92.6207	146.684
12.9899	79.0662	71.314	82.5465	93.5663	59.9408	84.072	49.6268	18.3092	19.1685	48.507	43.1882	56.9507	109.816	8.32366	50.588	7.88968	45.0798	85.1895	23.7877	1.12046	97.8639	0.069973	40.536	9.61148	16.4331	17.1683	49.1893	49.257	11.8596	66.0328	0.290208	8.86647	135.989	44.574	69.0009	68.9356	51.9857	52.5642	114.595	152.791	13.2667	33.5017	44.0029	63.1782	40.3696	30.404	141.125	84.6698	138.968
13.0898	81.9716	71.0422	82.6596	114.249	69.3001	82.0858	48.7787	17.0574	17.4965	48.609	43.4809	52.7029	116.085	7.35551	57.5529	8.05949	40.6845	87.3492	21.1361	4.85683	97.9858	0.0621064	33.5151	8.13741	16.6816	15.7695	46.5046	49.5499	13.6484	63.0808	0.257465	7.38213	140.325	47.6369	63.1545	71.7756	48.5482	48.2318	138.781	144.507	11.7776	31.1583	57.9089	60.6134	39.519	28.552	130.803	76.604	129.586
13.1897	95.8505	68.2743	80.3124	119.044	70.649	77.2361	45.7539	15.6582	15.9606	57.5471	41.928	59.6945	116.582	6.49279	57.2536	7.66109	36.5773	83.621	18.7035	5.96536	93.1736	0.0555487	27.0015	6.80558	16.5724	14.0145	47.569	46.6455	13.6874	72.2667	0.226249	6.13441	144.912	47.5215	57.4876	71.6137	49.485	82.1492	164.357	134.949	15.5147	55.9205	73.7562	62.2772	37.2357	26.4153	120.779	68.8084	120.054
13.2896	110.777	64.5255	76.5804	115.844	68.474	71.3066	41.6506	15.7145	14.5535	61.2485	40.321	60.9217	113.621	5.72633	53.7587	7.03148	32.8203	77.3003	16.5041	5.82113	86.2976	0.0501173	37.1427	5.6424	27.6452	12.2463	45.1241	42.6056	25.6926	74.6286	0.196678	22.5435	142.862	45.8334	52.0711	69.4763	60.8054	107.691	177.612	134.625	16.6433	68.0794	81.6089	60.1269	37.539	24.2605	111.28	82.8236	124.946
13.3895	111.151	60.4905	72.1388	108.882	64.8568	85.1611	37.1484	14.9455	13.2663	61.6969	37.632	58.7093	108.681	5.04685	53.4096	6.33524	29.4202	69.8611	14.5349	5.15002	88.2529	0.0456763	37.9773	7.32087	32.2054	12.1412	41.2888	38.3464	29.402	73.1079	0.169067	30.3445	135.449	43.4233	46.9717	66.0964	65.4708	120.272	182.021	129.949	21.0976	70.3795	84.1062	54.8477	36.0349	22.2009	107.848	88.5836	133.85
13.4895	105.76	56.4817	75.3611	100.405	73.2286	106.707	32.6545	24.7071	12.0899	60.1785	45.3409	54.5864	102.698	4.44541	50.1184	5.6501	26.3597	75.1371	12.7835	6.94234	91.0533	0.0420676	51.5075	16.232	32.8573	13.6716	50.4632	36.915	29.4255	77.225	0.143777	32.9237	125.884	40.7384	42.2348	61.9929	66.0936	131.788	180.215	122.942	22.3145	68.5536	83.1019	48.3323	33.5134	20.2794	161.937	111.28	134.007
13.5894	98.3587	52.6336	86.9168	92.1161	74.1327	141.245	31.6502	27.6567	11.0157	57.5228	49.7626	49.5413	96.2597	3.91372	45.7189	5.01025	23.6128	85.2619	12.6359	11.158	104.205	0.0390858	52.4253	25.295	31.2865	13.2676	51.4005	41.8584	27.896	76.5812	0.121159	32.4594	115.756	41.4945	37.8507	57.5288	64.3322	135.106	174.174	114.835	21.8289	65.1103	84.9555	56.2683	30.4945	18.5074	182.417	119.605	151.158
13.6893	90.5333	48.999	91.2026	83.7706	71.6292	150.297	29.4296	27.5286	10.0354	54.261	50.3075	44.1984	89.7305	3.44417	41.0876	4.42832	21.1505	85.6547	11.9696	11.815	105.166	0.0365224	51.0761	37.9171	28.5663	30.8289	48.6652	41.3314	25.7928	93.4289	0.101494	30.3345	108.695	40.4462	39.7222	67.0294	61.2331	133.316	165.373	117.83	20.5042	61.1402	94.7984	58.3432	27.3127	19.0766	238.78	119.378	150.107
13.7892	82.9301	45.5928	91.07	89.193	67.7467	147.235	32.9444	26.0835	9.1408	50.7297	48.4888	39.5148	90.0764	3.02982	41.94	3.9066	18.9449	81.1319	14.3195	12.7137	100.389	0.0341054	54.6531	45.841	25.3642	35.6651	44.4856	38.5908	23.5581	99.2446	0.0848547	27.4112	103.275	38.5375	40.1155	71.3969	61.9668	128.456	154.904	137.168	18.8197	57.1104	98.1601	55.3531	24.1761	18.4092	294.672	114.278	142.582
13.8892	81.1638	42.4126	88.3317	102.333	82.676	147.18	33.223	24.1452	8.32458	47.1388	45.3207	41.1853	98.0689	2.66448	39.8539	3.44258	16.9696	74.3866	14.9417	12.9983	93.1709	0.0316529	50.7833	46.409	22.0816	34.9548	47.6019	35.1088	21.385	116.624	0.0711166	24.2136	98.7095	36.2665	39.465	72.2558	60.4032	121.857	143.564	143.654	17.0364	53.2143	97.2735	49.9756	21.2077	17.2542	311.091	106.607	133.097
13.9891	95.4633	60.6711	92.3744	103.994	85.9165	140.093	31.6492	22.0928	7.58003	43.6161	41.4737	49.6808	100.094	2.34272	40.2647	3.03177	15.2003	66.8954	14.5904	11.7622	85.1722	0.0290398	43.9549	43.2766	18.9476	32.0387	46.0555	41.5319	19.3514	180.475	0.0599196	21.0478	92.1266	33.8932	49.7716	70.7771	60.1209	114.384	137.814	142.574	15.2918	70.7829	93.6978	43.7481	28.073	15.9497	307.401	97.7881	142.273
14.089	96.354	75.1857	92.0638	99.9617	83.9652	130.122	38.3958	20.0948	6.9013	40.2364	37.3815	52.2721	98.5052	2.05964	46.8132	2.66899	13.6152	59.4416	13.7233	9.99751	77.2065	0.0261537	36.8288	38.5341	26.1025	31.194	42.5573	41.6332	17.4831	238.563	0.0509022	18.0818	84.9062	31.5502	55.9807	67.7993	58.0222	106.587	130.181	137.202	13.6536	75.1898	89.5656	37.5178	30.9294	16.081	306.052	89.8194	138.786
14.1889	108.823	78.6857	89.1915	93.3325	79.8403	119.308	40.2259	18.2208	6.28334	37.0406	33.3168	51.276	103.568	1.81071	46.9606	2.34913	12.1949	52.4171	12.6146	8.18866	69.6521	3.58596	58.825	33.3399	28.566	28.5058	38.4165	39.1327	21.8786	261.791	0.043672	15.397	81.5806	29.3026	60.2102	63.9178	54.9285	98.8143	124.996	129.553	12.1508	78.1846	84.1528	31.7192	31.2527	15.3733	310.926	81.529	130.928
14.2888	126.737	88.3555	89.672	85.7421	74.9348	113.144	39.1682	16.4946	5.72171	40.6655	42.4699	55.7967	103.693	1.59185	50.6457	2.06738	10.922	49.4771	11.4252	6.54986	73.2417	5.05691	62.8136	28.3031	28.2628	25.2686	34.2471	35.7164	22.5843	264.762	0.0377628	13.0225	89.9129	27.1794	61.8342	59.5505	51.3521	91.2747	118.096	120.858	10.7913	76.335	78.0884	42.1927	30.042	14.346	314.866	73.4	129.872
14.3888	128.612	89.2596	87.3367	89.5626	74.4948	104.89	36.5251	14.9191	5.2119	56.5496	46.3968	56.2041	100.87	1.39941	59.9573	1.81934	9.78106	45.2713	10.2466	5.15598	83.8842	5.44819	58.3109	23.7152	26.4308	22.0512	46.1344	43.7088	21.7001	256.362	1.14318	10.9566	89.7037	25.1908	61.5449	54.9863	47.6086	84.09	110.195	119.957	9.57172	84.6905	71.795	44.6281	27.9657	13.233	304.895	68.6018	123.31
14.4887	157.387	86.323	83.4069	88.3653	71.3949	123.864	35.9187	13.4878	14.7638	64.4529	49.1009	53.738	96.3681	4.4803	69.8614	4.32415	8.7585	40.6616	9.12834	4.01381	84.6834	5.3038	50.4438	22.7054	26.0846	19.0835	48.5272	44.3218	23.13	241.962	1.79369	25.4379	88.1315	23.3372	59.8996	50.4209	43.8878	77.3254	103.313	115.441	8.48351	84.7795	69.1923	48.3619	25.4635	16.6473	288.459	85.8417	120.034
14.5886	177.63	81.8278	78.6506	83.6637	67.2632	137.357	33.7015	12.1907	21.4406	67.3333	49.9295	49.7056	93.702	6.42057	70.1394	5.19203	7.84225	40.4161	8.09486	3.09996	85.6907	4.91411	41.8535	20.532	24.3565	24.8164	46.6066	41.8671	22.5219	224.774	2.13937	32.0033	87.3032	21.6143	57.3189	45.9834	45.3551	71.0078	95.8191	121.73	7.51563	81.4817	66.3277	55.0761	22.8183	17.2914	269.465	92.1117	113.146
14.6885	202.867	88.8813	73.5448	82.0968	62.8459	136.95	35.6129	11.017	24.1376	69.4195	54.087	44.9486	89.4939	7.23144	66.1428	5.27528	7.02151	58.1348	7.1562	2.38041	94.5409	5.17749	47.4437	17.9397	21.9576	25.2865	48.1626	43.3126	21.0879	206.689	2.28378	33.8019	82.9677	20.0153	65.3334	41.7551	44.7549	70.7229	91.014	121.269	6.65647	76.9277	62.4441	59.6994	20.2062	16.7395	249.93	91.857	140.929
14.7885	202.724	88.6295	68.3814	89.4239	58.4773	130.192	34.8423	9.95505	24.6435	68.6618	54.289	42.1659	108.743	7.37279	60.49	5.00201	6.28675	63.8409	13.2554	1.82016	93.9739	4.98884	45.201	15.3297	19.3245	23.5777	52.865	43.4253	25.4755	188.792	2.29806	32.8539	83.733	18.5329	69.5268	37.7836	42.9649	68.549	85.2781	116.961	5.89462	72.0386	58.0289	61.3337	17.7311	17.1181	231.114	87.8875	144.173
14.8884	210.857	85.2143	83.6437	88.8426	63.8912	120.847	32.5886	8.99484	23.9803	66.2178	52.4325	38.5047	117.181	7.13181	54.4365	4.58508	5.62901	69.5633	15.9798	2.72132	100.62	4.59727	39.6634	12.9031	19.6208	21.1099	51.693	40.82	31.2359	171.678	2.23082	30.4379	80.2988	17.1593	70.9023	43.3961	40.5365	69.1817	80.8925	110.597	5.21943	67.2047	53.4104	59.2882	15.4494	16.4618	251.386	81.962	138.471
14.9883	203.561	80.5524	90.2125	84.4198	63.7418	135.318	42.5388	8.12678	22.7286	68.7145	52.9894	34.5045	118.938	6.68633	48.5614	4.12831	5.04032	68.6068	16.7328	2.82655	98.7217	4.13323	45.9395	17.6349	18.6303	20.0805	57.9034	39.3505	32.0268	155.65	2.11505	29.4762	75.0741	15.887	70.2413	45.8678	37.8127	67.6118	78.6545	110.471	4.6212	62.5835	48.805	54.1213	13.3862	16.9046	257.856	77.8618	129.835
15.0882	190.534	75.5228	91.4558	78.3238	61.1876	135.458	45.9726	7.34261	21.2149	68.2235	51.0631	43.89	116.662	6.1452	62.2918	3.68058	4.51324	70.5735	16.4452	2.57646	92.9296	3.663	44.1556	18.6905	17.2904	25.6801	60.8278	36.3443	30.6845	140.834	1.97288	36.1949	69.2563	14.7087	68.105	46.1977	39.3965	70.9262	75.2403	106.715	4.09122	58.2304	47.4303	47.7136	11.547	16.2857	263.277	95.2775	120.558
15.1881	175.893	70.6676	89.5183	83.4287	57.691	129.023	47.6316	6.63381	19.6204	67.3779	47.7204	47.2818	112.044	5.57373	64.707	3.26326	4.04098	75.3733	15.5277	2.19881	109.846	3.21846	44.4846	17.8402	15.5228	31.2172	58.388	36.0298	28.5145	127.253	1.81902	37.8373	67.2588	13.6176	64.9618	45.1054	39.0559	70.9456	70.883	101.008	3.62166	78.6016	45.0842	41.115	9.92487	15.2499	255.986	101.254	123.246
15.2881	161.344	66.0891	85.7585	82.0393	53.9226	119.881	46.0905	5.99347	18.0435	64.9177	43.6654	85.0369	106.159	5.00995	73.0328	2.88412	12.8094	77.2002	14.3057	1.80546	112.284	6.88079	43.8609	16.7243	13.6207	31.1265	58.3834	38.6771	30.3936	122.663	4.43189	36.5705	63.2901	12.6073	61.1876	43.7667	50.1504	68.9524	68.0229	94.375	3.2057	88.4531	43.5007	34.877	8.50584	14.0886	242.717	100.449	141.764
15.388	147.555	73.4651	102.312	80.2762	50.1835	109.939	42.8124	5.41482	16.5353	64.1051	39.3536	103.086	99.6829	4.47499	72.4264	2.5444	15.7526	78.9355	12.9724	1.44644	107.842	8.20141	39.1848	15.1093	11.7553	28.7504	60.4415	46.0472	29.5949	115.455	5.91266	36.676	58.5874	11.6717	59.3559	43.9657	55.0262	65.7865	74.4445	87.4341	2.83736	89.4692	41.1429	29.2581	9.36799	13.0456	227.01	95.8069	141.649
15.4879	134.754	73.9285	109.098	75.8017	46.6031	103.161	38.7188	4.89172	15.1197	61.7597	35.0711	108.709	93.0353	3.97952	67.9044	2.24234	16.1007	77.4347	11.6396	5.252	100.409	8.3315	38.5011	13.1936	10.0205	25.622	57.6443	46.262	27.7109	107.067	10.3515	34.6238	53.7572	10.8054	56.6363	42.8504	56.1079	61.9936	76.8889	88.0232	2.5112	90.1476	38.3632	24.3489	9.46457	11.986	210.696	89.1663	139.238
15.5878	138.098	79.912	109.919	87.7835	43.2313	97.147	37.7156	4.41908	13.8056	58.5615	32.4622	106.775	86.4713	3.52777	67.2131	1.97491	15.3464	76.9412	10.3691	6.3491	98.358	7.8892	45.6046	11.2691	13.7621	22.4223	52.887	43.5256	25.4686	108.241	12.7739	31.4933	71.2245	10.0032	63.0044	40.8997	54.9356	60.8032	76.5268	88.2452	2.22197	86.8799	35.3997	28.7578	9.09786	10.9699	210.34	81.6612	131.744
15.6878	132.535	79.5303	107.194	89.5553	42.3709	89.7288	35.1803	3.99237	14.0832	54.9438	29.502	100.502	80.1408	3.12023	75.5372	1.73873	21.5003	72.4501	9.1919	6.15976	98.2883	10.2867	44.9014	12.2984	15.0426	19.434	53.0492	39.7443	23.1926	104.785	13.8603	34.4996	78.3972	9.26039	66.0871	46.3485	52.4826	69.4789	75.5866	85.4297	3.05809	82.1255	32.4102	29.024	8.46953	10.0203	202.207	83.0275	145.291
15.7877	144.21	76.3982	102.454	86.2502	40.3433	82.0231	32.9191	3.60732	13.6976	59.9092	32.4943	91.9865	74.1265	2.75526	74.7829	1.53045	22.8672	80.0664	8.12074	5.4337	115.215	10.8013	40.0854	11.9044	20.9454	20.4625	55.599	35.7649	21.0212	98.8849	14.079	34.1812	91.0881	8.57247	66.7712	50.1986	49.3597	72.814	72.9254	80.9706	3.33064	80.2605	29.4968	29.451	7.71199	9.14375	190.556	87.6662	143.227
15.8876	141.634	82.9249	96.664	80.6157	37.8889	101.57	37.3828	3.25977	12.9789	63.8047	32.913	82.5655	68.469	2.43007	70.057	1.34694	22.1603	79.4834	9.39913	4.5514	132.701	10.3916	50.0697	13.6851	23.0108	26.4058	54.5079	31.9472	25.6253	91.851	13.7505	32.0377	92.8483	7.93552	65.7034	60.542	45.9454	72.7934	85.3865	101.039	3.30353	79.2039	26.7232	27.6264	6.9104	8.33968	216.025	86.6647	135.667
15.9875	137.189	83.0505	90.4219	74.1043	43.2617	105.656	37.9697	2.94589	13.6784	71.0493	35.5755	73.067	82.4602	2.14145	63.8518	1.18536	26.4264	74.8095	9.66235	3.69377	134.268	9.56808	49.5383	13.5628	22.8099	26.8422	50.6896	41.3513	29.9684	84.4536	13.0921	31.682	89.4634	7.34576	63.3798	65.6481	42.4707	70.7241	91.7018	109.148	3.12528	75.6565	29.9204	24.7746	6.11793	7.60452	220.381	82.4843	134.297
16.0874	128.595	80.0073	84.0951	67.4673	46.8262	102.459	39.3225	6.28769	24.699	73.3424	37.9566	63.9801	88.4985	1.88599	62.7414	1.04311	38.4607	78.865	9.35803	2.93652	128.328	8.59818	44.3348	12.5029	21.3542	38.0242	48.5511	42.6878	30.229	77.1352	12.2505	36.6612	83.8472	6.79959	61.7171	67.1552	39.0726	67.4614	94.722	110.147	2.87865	71.2299	31.0422	28.6628	5.36629	8.03812	214.188	110.692	127.41
16.1874	118.79	75.7013	77.9036	66.6269	46.5417	100.269	47.9246	7.40756	29.5558	72.5949	37.7732	55.5718	104.108	1.66027	58.5653	0.91792	41.3341	80.7964	8.75711	2.30188	119.179	7.61755	37.5536	15.2336	19.2831	61.8464	57.067	40.6293	28.7573	70.1387	11.3226	37.3124	77.451	6.29376	59.0819	69.1446	39.0999	63.5617	94.2825	119.56	2.6093	66.618	40.1076	28.6674	5.68706	29.448	203.041	122.189	128.771
16.2873	108.995	71.0075	75.201	63.1123	44.6006	106.617	50.3118	7.51545	30.9919	70.0425	36.0499	54.858	110.506	1.46101	62.6839	0.807763	40.2239	94.7758	8.02142	1.78665	108.987	6.69131	30.7429	15.4703	16.9901	66.9017	63.0259	42.3359	26.6334	63.5869	10.3718	35.5263	70.9825	5.82531	67.1751	68.4968	43.6851	74.433	91.4701	120.957	2.34176	62.1118	44.6654	31.5999	5.62413	37.0474	189.878	123.665	123.125
16.3872	99.6917	66.3204	82.9695	58.4532	68.0718	130.539	49.0446	16.0053	30.577	66.4799	41.6825	56.2904	118.194	1.28515	60.8244	0.710851	37.5131	96.5824	7.24576	1.37694	98.8138	5.84702	24.6015	14.4496	14.708	63.9331	61.7816	40.4502	24.346	63.4881	9.43811	32.4916	66.1094	5.39148	71.3838	66.1279	44.9624	80.7224	87.0969	119.026	2.08856	57.8261	46.1989	30.9075	5.3352	38.4788	180.614	119.359	139.535
16.4871	91.0469	61.8109	85.136	53.4513	75.5838	135.239	45.7678	18.8472	29.2053	62.4138	43.3023	54.4215	120.349	1.12997	61.2361	0.625606	34.2855	92.1673	6.48413	5.58173	95.3057	6.59997	33.6027	12.8787	12.5664	57.9194	63.1193	45.0457	22.1096	61.0225	8.54595	28.9393	66.8604	4.98968	72.7189	62.6907	44.2642	82.284	84.6896	113.953	1.85553	53.7984	51.0897	28.4042	4.92449	39.6942	169.226	111.929	138.77
16.5871	83.0931	57.5466	84.8482	48.5148	75.8869	130.904	52.6869	19.1176	27.3828	58.163	42.431	61.6647	118.271	0.993117	70.4495	0.550628	31.0225	84.8662	5.76591	6.8171	101.013	6.55761	37.3772	11.1499	10.6294	51.1173	59.842	44.1815	20.7325	75.4325	7.70891	31.9315	65.2576	4.61758	71.9761	58.6461	42.4329	80.9139	85.9633	107.252	1.64479	50.0336	52.6368	25.147	4.4591	38.3997	157.224	110.589	131.888
16.687	75.8091	64.2759	91.6015	54.2596	73.0544	122.635	53.8697	18.2686	25.3924	53.9244	40.0935	62.9447	129.799	0.872453	70.3876	0.484695	27.9275	85.0424	6.76015	6.63867	98.6577	6.14067	35.3275	9.46967	16.9722	44.5052	62.5246	41.1288	19.0684	84.9194	6.93368	31.7531	65.1168	4.27302	69.8484	54.3153	39.9979	77.7921	90.9709	99.8421	1.45623	60.7059	51.998	29.5253	3.98086	36.0279	161.795	116.791	125.938
16.7869	69.1527	64.801	92.9143	64.7654	68.9736	112.961	51.7328	16.9813	23.3894	49.816	36.9706	60.6659	133.045	0.766045	66.2344	0.426711	25.076	80.4428	6.99179	5.86727	92.6556	5.57135	30.8661	14.9174	22.0436	38.4675	59.8745	37.364	17.3704	86.968	6.22238	29.8269	62.1052	3.95411	93.6583	49.9186	37.288	73.6886	92.0007	112.815	1.28877	62.686	49.9818	29.7185	3.51507	41.7448	170.151	115.47	117.809
16.8868	63.0753	68.3397	90.9761	76.1443	64.5112	115.053	47.822	16.0044	21.4557	51.6915	35.5152	56.4097	131.262	0.672133	63.7463	0.375723	22.486	92.8397	6.79646	4.92003	107.447	4.96422	42.2998	18.2628	23.5799	33.1174	55.0463	33.5369	15.747	84.8049	5.57412	27.0424	62.9031	3.65904	108.498	45.6031	34.5043	69.1017	90.2621	116.645	1.14083	61.031	47.1481	27.9362	7.14795	42.1617	191.379	109.907	129.88
16.9867	63.6184	73.6169	87.1746	78.1634	64.8299	110.491	43.1074	14.7773	19.6319	51.3204	33.121	51.1987	127.46	0.589106	58.9016	0.330917	26.0052	93.9568	6.37703	3.99577	109.011	4.37588	43.1985	18.5829	24.2821	28.4495	57.6581	32.9765	28.3287	80.3829	4.98619	28.2403	60.4266	3.38616	116.581	52.0478	43.5525	64.3495	86.6612	120.845	1.01073	57.9535	45.6138	25.0842	14.3986	40.331	194.583	102.308	130.005
17.0867	68.6792	77.8114	82.384	75.5101	62.4359	117.442	43.5035	18.7993	17.9349	50.4433	30.2634	50.9421	121.631	0.515597	53.2989	0.291565	40.3226	89.3392	5.8545	3.17808	115.159	3.83199	39.2732	17.3747	23.2446	24.4103	55.2747	30.733	32.143	74.8733	10.9752	27.2794	56.5446	3.13402	119.638	65.1418	47.4438	59.6299	89.4786	119.218	0.896784	54.415	44.8063	25.5893	18.1013	37.6426	194.512	93.7089	123.859
17.1866	67.2498	88.8528	77.1484	70.6949	70.4547	114.992	49.373	19.5798	16.3686	54.5169	37.8416	59.1719	114.756	0.450512	47.69	0.256988	44.0443	85.1776	5.30015	2.49199	112.306	3.34193	43.2276	17.3911	21.2958	28.3948	50.8448	27.9355	33.9507	68.9678	14.3421	25.1767	52.8648	2.90113	119.001	71.9318	48.1936	55.0629	89.0393	114.312	0.797314	50.8269	42.9013	24.0707	19.5086	34.7216	188.875	100.16	119.192
17.2865	71.667	90.3338	71.8007	70.32	71.1777	108.351	55.0818	18.9269	14.9299	55.3843	40.9525	61.1507	117.191	0.392898	42.4079	0.226598	43.1371	97.7141	4.87538	1.93455	116.462	3.73768	40.6723	18.6431	22.2366	27.9098	49.0714	34.7406	32.9357	66.1878	15.9644	22.562	48.7673	10.2306	115.738	74.3715	47.6578	50.7175	95.3312	107.695	0.710703	47.3593	40.3534	21.6198	19.4752	31.8419	184.973	101.081	115.684
17.3864	77.4587	87.6074	79.3068	72.0486	68.711	128.078	55.4524	17.6905	13.6123	54.3006	42.1728	59.3683	115.368	0.341922	52.6078	0.199888	40.3495	98.6324	4.4184	1.49106	112.615	3.69875	37.6886	20.5024	21.4529	25.6148	45.2889	36.4286	41.8993	68.5127	16.4463	19.8138	59.634	13.516	110.674	73.8726	46.304	51.377	97.1312	100.318	0.63544	44.0771	37.4729	18.8611	18.5788	29.1166	176.058	97.3975	108.922
17.4863	80.6411	83.1551	81.413	86.0312	64.9585	130.975	52.7717	16.2656	12.4075	52.0764	47.4346	60.8547	111.058	0.296824	54.0301	0.176434	36.9332	93.6576	3.9636	1.16907	118.672	6.17749	32.5707	19.9186	19.7515	22.755	42.063	42.8456	43.4809	67.1997	16.202	25.2517	61.9718	14.6822	104.432	71.4495	44.0227	54.7447	95.7867	92.754	0.570018	40.9991	34.4684	20.6268	17.2051	26.5857	184.927	91.2387	115.281
17.5863	81.7427	78.1192	80.3576	88.8631	60.7954	129.248	48.4978	14.8316	11.3066	49.2315	51.2045	58.7973	105.384	0.256903	51.486	0.155862	33.4456	85.9938	3.53069	2.07172	115.603	6.97893	29.8655	18.1628	17.6373	23.9444	53.3761	42.8645	41.8726	66.9394	15.5136	35.3839	68.0718	14.7568	97.4854	79.6393	41.2707	55.255	92.3109	98.7922	0.512961	38.1253	31.4771	20.0977	15.6073	24.2569	182.296	83.9229	116.042
17.6862	78.4303	73.0177	92.6763	86.1085	71.742	142.542	43.5418	13.466	10.3011	47.5652	51.2953	54.7603	99.0556	0.22157	61.6108	0.13781	30.123	80.9089	3.1298	4.34549	108.426	7.5583	38.9644	15.9535	16.4335	22.6294	56.6289	40.2552	39.0058	70.8544	14.5716	38.9659	67.8187	14.2874	105.558	85.4204	38.3303	54.0058	87.4585	102.963	0.462796	35.4481	28.5871	23.6857	13.947	24.9079	174.107	94.7624	136.144
17.7861	87.4336	68.0781	97.7322	80.7499	73.6836	141.795	38.4567	12.1987	9.38327	45.1858	51.8458	49.7565	92.5139	0.190298	64.2908	0.12196	27.0548	84.5606	2.76478	5.35611	99.6877	9.80222	42.9639	13.6814	14.7929	20.3931	54.5896	36.7259	38.8105	70.3396	13.503	55.9543	77.9548	14.6951	108.863	86.8121	35.3734	52.2737	81.7863	101.915	0.418314	32.9566	25.8517	23.8779	12.3242	23.9962	178.877	97.0059	136.87
17.886	88.0629	63.3933	97.8452	74.3683	71.6472	134.649	33.5634	11.0377	8.54592	42.4471	49.9646	44.4262	86.0279	0.162634	61.7002	0.108051	24.2639	81.7378	2.43583	5.23323	90.6556	10.2731	40.4555	11.5451	13.0047	17.9496	55.9688	33.0342	36.6984	67.383	12.391	62.1538	83.6533	14.393	111.309	85.2692	32.5019	49.7396	90.0736	97.918	0.378431	30.6391	23.3013	22.3169	10.7967	22.4704	174.458	105.154	139.067
17.986	83.9188	58.9941	101.145	67.7856	67.9666	124.912	48.1459	9.98114	7.78249	44.4095	46.6959	39.1613	79.7563	0.138166	56.9303	0.0958732	21.7445	84.4537	2.14109	4.63277	108.364	9.87458	46.2531	9.63352	16.2255	15.6053	53.1478	30.2077	33.8899	63.1814	11.289	62.0147	82.5095	13.749	110.452	88.7709	29.7731	52.7737	98.0896	97.5961	0.342166	28.4847	20.9498	19.9666	9.39489	20.7588	165.686	105.428	161.476
18.0859	78.0973	60.9411	102.644	72.9103	63.7171	114.454	59.1294	9.02307	7.08683	44.3439	42.7295	50.129	73.7881	0.116531	51.4764	0.0852185	19.4788	93.8995	1.87821	3.89087	117.856	9.27713	44.5761	7.97406	17.0699	13.4776	48.6561	34.4597	30.935	60.5426	10.2297	58.3691	78.2473	12.9574	107.245	88.564	27.2168	53.1362	101.004	103.21	0.308664	26.4824	23.7658	17.3756	11.2689	19.0504	175.158	101.195	173.33
18.1858	71.9045	59.514	103.814	72.0272	59.387	104.168	62.2849	8.1557	6.45287	43.0191	38.5112	56.7484	84.0659	0.0974311	46.0403	0.0758728	17.4455	93.4746	1.64481	14.072	116.431	8.43225	39.3558	6.56182	16.5364	11.598	43.7062	34.1018	28.073	66.3494	9.23211	53.959	72.7333	12.1199	102.424	85.9168	24.8446	51.856	100.325	112.333	0.277326	24.9869	26.4992	26.3744	11.8863	17.4251	176.835	94.5636	169.328
18.2857	96.4725	59.1275	101.466	72.0849	55.1911	116.798	60.8299	7.37111	5.8746	40.9761	34.3209	57.8998	87.8453	0.0806238	65.5593	0.0676614	26.5812	88.1085	1.43861	17.005	109.98	7.52116	35.5782	5.37626	21.8694	9.96068	38.8582	31.8728	25.3999	72.9875	8.30588	48.409	66.8886	11.2885	96.5449	92.9447	22.6575	73.53	97.1869	114.207	5.51142	23.3928	27.4265	35.3092	20.3429	15.9123	170.972	94.2599	163.321
18.3856	122.606	56.7545	97.1126	68.7615	51.2172	127.341	56.8322	6.66174	7.20025	59.0249	36.3821	55.7891	87.6445	0.0657961	70.3431	0.060473	28.9087	80.5533	1.25732	16.4956	101.505	6.63377	30.3158	13.262	23.562	8.54512	34.3517	32.0256	34.9458	73.9058	7.45471	42.7903	61.1553	10.4887	100.293	94.9447	20.6495	84.6907	92.4369	111.472	7.89378	31.409	27.1686	37.4347	24.5017	14.5192	161.621	90.1613	153.393
18.4856	126.818	53.6071	91.7045	63.9392	53.7425	130.652	51.5986	6.02065	7.62394	68.1555	38.711	51.8666	95.3459	0.0526287	68.3277	0.0542202	42.6769	82.0679	1.09842	14.5503	92.5046	5.81135	24.9135	16.6999	31.2553	7.3263	30.2709	34.4301	37.1361	71.6104	6.67839	37.2127	55.733	17.7895	110.211	104.134	18.8108	89.1152	113.35	114.099	8.71088	33.4552	26.16	35.924	25.8953	18.086	150.908	84.0665	142.532
18.5855	122.363	50.2407	85.8322	75.3835	68.6344	125.899	49.6203	5.44158	7.55893	73.1055	38.4642	47.0701	97.2739	0.0408872	63.423	0.0487742	46.039	78.3059	0.959235	12.7673	98.6928	5.06949	27.7972	17.1811	33.7143	6.27922	27.7422	33.6062	58.894	77.6545	5.97428	31.9789	50.6997	20.8012	114.746	107.243	17.1298	89.3011	124.748	118.023	8.6933	32.977	24.7027	32.6557	25.5678	18.725	139.931	77.0852	138.485
18.6854	115.952	46.9049	79.8576	77.4778	72.4068	135.592	45.9097	4.91848	7.23894	73.9605	36.6732	41.9919	95.7057	0.0304902	57.5283	0.0439719	47.1194	72.0977	0.837093	16.9836	96.6771	4.41077	35.7456	16.156	33.103	5.38079	31.8569	36.1503	64.9718	78.5697	5.33833	27.2367	46.0742	21.5814	115.294	106.252	16.6224	86.8924	130.691	116.332	8.25356	50.0156	23.0041	33.3573	24.2224	21.0146	143.034	78.1915	130.44
18.7853	107.64	65.7934	73.997	80.1668	71.2136	138.004	41.4087	4.44594	11.3407	72.3312	34.0267	36.9929	92.0964	0.021293	51.5418	0.0397441	55.4043	76.7465	0.729534	17.0316	91.9947	3.83142	35.7357	14.4568	30.8118	5.74882	31.7125	34.9879	64.1313	76.0955	4.76581	23.0399	41.8465	21.2277	112.961	104.594	15.79	82.9667	131.309	111.485	7.62223	55.0227	21.6718	31.4018	22.3269	20.9772	139.432	91.1574	133.016
18.8853	98.9916	71.5434	80.3208	77.7525	67.9153	132.485	36.6935	4.019	13.0649	69.257	30.9768	42.6213	93.1232	0.0131528	45.8664	0.0360444	55.7673	86.8314	0.634675	15.2714	92.59	5.6311	32.6222	12.5468	27.7166	5.46661	29.7077	32.3743	60.4225	71.8314	4.25174	19.3871	41.2872	20.3232	113.365	100.534	14.795	78.2248	144.405	114.567	6.92589	54.9085	20.1496	32.6413	20.1865	30.8133	132.387	103.872	127.605
18.9852	96.8667	73.086	84.1189	72.9526	63.8334	125.063	32.1025	3.63322	13.475	65.4039	41.8767	43.8708	91.1333	0.00586451	40.6619	0.032819	52.8042	87.1173	0.551191	12.913	96.8618	6.46657	27.9549	10.6723	24.3543	11.4008	33.7881	29.3241	55.7003	66.7343	3.79115	23.0473	39.1603	19.1767	111.003	95.007	13.7374	87.3006	149.588	112.509	6.23175	52.7026	18.5537	31.0116	17.9952	33.4827	142.182	106.806	156.989
19.0851	92.4828	71.0303	83.9045	77.758	85.5896	135.962	36.9233	3.2846	13.1788	67.541	46.6673	42.4924	91.279	-0.000671674	47.1676	0.0299922	48.6183	96.2229	0.477995	10.5425	94.0425	6.47143	34.6628	8.95342	22.7037	12.961	45.4418	26.2811	50.7986	64.2477	3.37919	28.0196	49.3083	17.9492	115.985	93.005	14.8843	91.1351	149.179	107.58	5.57308	49.7276	16.9594	39.0892	15.8717	33.0123	148.41	104.034	160.043
19.185	86.1425	67.4883	81.3268	76.4874	91.6744	145.338	37.7364	2.96954	12.5219	70.6159	47.5662	39.639	88.8153	-0.00645899	47.2751	0.0274954	44.1558	95.499	0.414006	8.41453	101.632	9.60676	34.2033	7.43846	20.444	12.6225	47.7746	23.5422	46.0777	63.8244	3.01116	29.1643	51.7804	16.7237	116.812	95.4177	18.5064	90.9012	148.059	101.173	30.452	46.555	20.4886	40.5147	13.8843	42.0825	145.86	111.083	153.516
19.2849	79.3465	63.4328	77.4288	72.3031	90.7305	142.66	36.2308	2.68496	11.6999	70.417	46.0781	51.246	84.8648	-0.0114078	44.5459	0.0252482	39.8268	89.8716	4.41903	6.61408	100.124	10.5122	40.6604	6.13675	17.9769	11.536	57.0681	26.2552	41.6797	62.2813	2.68256	29.9398	50.5833	15.5414	114.642	94.3042	20.0296	88.1882	143.347	97.3459	41.567	43.4263	22.1103	38.4325	12.0681	43.894	139.089	110.482	161.113
19.3849	72.7101	59.9479	72.8652	66.8881	86.7777	134.587	42.9521	2.42774	10.8222	68.2574	43.2128	55.5866	80.138	-0.0154599	42.5487	0.0232055	35.7953	84.7617	6.40407	5.14358	111.413	10.3054	43.4787	5.03727	15.5393	10.2266	57.6533	29.2618	37.6478	59.0589	2.38918	28.647	50.9465	14.4213	110.425	90.8967	20.2764	84.037	137.448	108.65	45.1464	40.4387	22.4622	36.9184	15.1306	42.5674	140.749	105.539	156.163
19.4848	66.467	67.0041	68.0412	61.1237	81.6754	124.427	44.5302	2.19485	9.94919	64.9826	39.6384	55.4569	75.0805	-0.0185739	39.1661	0.021363	34.6334	77.52	7.19261	3.96959	111.146	9.58351	40.3876	4.11959	15.5127	8.92469	54.3806	28.7094	33.981	71.8254	2.12732	26.2817	48.8094	13.3712	110.025	93.9403	19.7687	79.1252	129.724	113.853	44.725	37.6263	21.9916	35.4127	16.2874	40.6065	136.244	98.3218	146.954
19.5847	60.6894	87.5751	76.3999	55.4573	76.2742	113.796	44.2177	1.98401	9.11348	71.9781	35.7888	52.7117	99.3992	-0.0207019	64.2254	0.0197006	38.0359	69.6053	7.29009	3.04663	105.499	8.66107	43.172	5.80808	18.3654	9.31973	49.6151	34.109	30.6598	76.1942	3.37205	23.458	45.6101	12.3922	117.849	93.2851	18.8359	73.8886	120.947	116.829	48.1473	34.9966	21.0102	32.1814	16.2493	37.8504	142.744	91.5037	136.656
19.6846	63.5845	93.243	79.1029	50.5652	77.1035	119.015	41.7348	1.79317	8.33176	74.0948	31.9376	53.3195	113.745	-0.0218472	71.5384	0.0181701	37.3326	74.0761	7.00481	2.32878	109.377	7.69933	40.0969	9.49507	18.8782	12.6975	44.4863	34.2438	32.8147	75.7301	4.03538	22.447	50.1385	11.4838	120.725	90.2089	17.7382	68.6029	111.678	114.636	60.0409	32.545	21.6152	28.2901	15.4978	34.8913	145.851	88.8696	126.459
19.7846	78.1416	92.2268	82.0595	45.8174	75.1144	115.69	38.1485	8.38739	9.5173	83.8814	36.5299	58.1883	119.121	-0.0220469	70.5717	0.0167244	34.9556	72.2412	6.52322	1.77471	105.752	6.77722	36.4312	10.6301	18.053	13.1191	43.0867	32.2088	41.0761	74.4125	4.31463	30.1689	49.9679	10.6251	130.585	89.0558	22.4271	63.4368	102.317	119.348	63.1158	30.2625	21.3342	24.331	14.3506	43.4368	148.302	83.6648	139.7
19.8845	79.9968	88.3455	81.4078	41.3611	83.3985	108.606	34.1225	10.799	9.7828	91.0888	37.7425	58.243	125.303	4.02096	65.9992	0.0153465	32.0126	67.3361	5.95672	3.01102	108.94	5.92974	31.1335	10.4123	16.5285	12.3048	44.2164	29.4074	42.4049	70.8554	4.34546	32.7143	47.6269	9.83702	144.072	85.7714	24.4488	58.4896	93.1411	125.155	61.5706	28.139	20.4953	20.6119	13.0175	44.9625	149.588	77.209	137.792
19.9844	76.7424	93.5064	78.6451	37.2548	83.731	114.768	30.0566	11.2908	9.55377	92.779	38.6281	57.0202	136.717	6.11639	60.1001	0.0140452	28.997	61.1574	5.37049	3.23103	105.014	5.16894	28.5186	9.5376	16.9	11.0484	42.0054	26.4623	42.5195	66.1882	4.22057	32.2431	49.9402	9.10543	150.372	87.1706	24.8455	53.8149	106.674	124.303	57.7606	26.1639	19.3251	30.3776	11.6326	43.4641	144.565	70.3076	132.682
20.0843	75.1034	92.2602	74.7168	33.5107	86.5929	112.075	36.2929	14.1258	9.07443	91.1062	37.5138	53.5588	139.702	7.0283	53.9607	0.0128303	28.1266	54.6787	6.09437	2.98838	101.016	11.2375	24.4858	16.2207	19.5541	20.0946	43.6828	23.638	40.3436	70.4741	4.00282	30.1263	63.2927	8.42778	151.354	85.6223	24.2787	49.6272	119.369	119.67	52.9881	24.3265	17.9787	33.2704	10.2788	40.7653	136.631	63.4393	124.533
20.1842	70.7131	88.2775	84.9863	30.1181	84.4509	105.453	37.9426	15.4851	14.8854	87.4617	35.24	51.4886	140.772	7.23679	48.0754	0.0116946	26.1905	66.9705	6.20822	2.57097	111.43	13.4354	20.22	18.3512	22.3736	22.269	52.0056	21.0353	37.3175	75.8593	3.73446	33.5359	66.615	7.80084	148.502	82.1733	23.166	55.3046	127.115	113.029	47.9576	22.617	20.1372	32.4406	9.0041	41.7637	141.63	69.5048	115.684
20.2842	68.6744	83.2549	88.5686	30.222	80.2245	102.718	36.9013	15.2876	17.3791	82.7385	46.2825	64.3911	137.476	7.04179	42.6483	0.0106195	23.917	69.4604	5.98318	2.12161	114.365	13.6645	28.7645	18.0606	22.6318	21.4812	52.4745	18.6821	39.6063	78.6631	3.44353	39.9582	71.5774	7.21906	143.98	77.5685	21.7688	67.4214	129.071	105.459	44.0972	30.9223	23.4557	39.7629	7.8435	48.5184	143.88	70.074	107.004
20.3841	64.9955	77.9681	88.0976	28.8647	76.7888	96.5271	34.3861	14.4307	18.0365	77.5042	52.3285	68.8587	131.67	6.62894	38.361	0.00962279	21.6292	66.8835	5.58325	1.70538	110.052	13.3442	29.7213	16.5873	28.0073	19.546	57.5426	19.0292	38.4981	77.2347	3.14833	59.3312	70.6362	6.68184	148.781	72.3328	21.3686	72.9172	126.984	100.763	47.6761	33.1046	24.8515	40.752	9.93994	49.0498	139.541	67.4811	128.689
20.484	77.901	72.7637	85.2466	26.8559	72.3009	89.0511	36.7644	13.3337	17.705	72.1145	53.7434	68.1647	124.528	6.11181	34.2115	0.0087146	19.4637	61.901	5.10621	1.34698	102.571	12.3843	29.9114	14.634	29.3622	17.2889	56.2439	18.009	43.4553	73.5083	2.86043	75.5143	67.1018	6.18624	148.714	68.4293	20.4456	74.2138	122.165	113.947	47.1266	32.6953	25.8042	38.4274	10.7515	46.9398	132.126	63.1907	130.332
20.5839	86.7146	67.7892	81.0735	26.8596	81.7624	108.317	36.1987	22.0834	16.867	66.7878	52.3027	64.4773	122.48	5.55857	53.0249	0.00791134	18.1104	71.2682	4.60892	1.08904	95.9914	13.1939	31.0763	12.5857	28.3902	15.0704	59.7379	18.3386	43.2688	70.0661	2.58677	80.1417	62.6884	5.72563	145.159	72.9555	19.2469	72.9086	115.592	117.691	44.5092	31.2415	25.6149	34.5664	10.7557	43.8198	125.394	58.1099	124.715
20.6839	85.8743	63.8843	78.8072	25.6099	82.669	111.947	37.7698	24.7302	15.7946	61.6531	49.2001	62.1129	117.836	5.00897	58.2331	0.00722301	16.5365	72.0516	4.12322	0.863504	88.1508	12.779	35.8133	10.6408	26.175	13.0342	57.6142	20.9094	40.9268	68.5688	2.33128	78.0957	57.8048	5.29974	139.196	73.8721	17.9258	72.0628	107.985	115.912	40.9742	29.4172	24.7013	30.1869	10.2752	57.113	139.419	68.401	116.763
20.7838	81.2623	81.2581	81.5864	33.1628	79.8331	108.237	42.9168	24.6191	14.6391	56.7826	45.2269	57.7371	111.775	4.48521	60.3453	0.00661786	14.962	68.4748	3.66581	0.675553	90.5384	12.9102	34.3528	9.58524	23.3954	11.2253	53.155	23.2923	37.7999	79.1972	2.0958	72.4675	57.4312	4.90658	131.632	72.3823	16.5753	88.8378	112.202	117.317	37.1514	27.5125	23.3525	25.8458	9.52518	59.9844	141.048	71.4293	117.472
20.8837	75.39	85.7732	82.6761	45.8519	75.4862	101.343	51.3884	23.328	13.4825	52.2118	40.898	53.8693	105.037	3.99861	57.7352	0.00611132	13.476	74.2618	3.24439	1.86661	90.5604	12.191	30.2538	8.35486	20.4641	9.64491	52.5821	22.8481	34.5063	82.0977	1.88081	67.7159	54.6589	4.54151	123.111	69.3475	19.0349	96.5732	122.423	121.269	33.3738	44.8184	21.7671	21.8261	8.64721	58.3376	136.516	85.648	125.442
20.9836	69.3123	89.6342	80.9052	49.923	70.6542	93.3207	53.5212	21.5946	12.9035	47.9533	36.5392	59.8374	119.693	3.55391	53.1895	0.00572487	12.1089	73.0797	2.86154	2.1866	91.5463	11.112	32.1482	8.04987	17.6206	9.84865	58.584	21.2703	31.3148	80.5929	1.68589	61.1849	50.9008	4.20677	114.102	69.7043	19.8593	98.5693	126.209	119.485	29.8072	50.1397	20.8146	20.9448	13.3267	54.8698	129.123	90.2005	133.214
21.0835	68.4825	87.968	77.4965	53.4122	65.8008	91.7187	51.9427	19.7585	12.1132	65.6173	40.2358	60.4577	131.842	3.1518	48.0546	0.005458	10.8638	77.1358	2.51707	2.09631	94.3196	10.8666	34.9034	10.4716	14.9936	10.3215	57.6316	19.3235	28.3334	76.6969	1.50995	54.0429	46.8562	3.89393	104.968	74.5256	19.701	97.0036	125.46	114.479	26.5235	50.3472	19.5612	19.0387	15.5348	51.7566	130.236	89.0437	129.656
21.1835	64.7408	83.9634	73.2203	52.6307	64.5033	86.5834	48.3387	24.3885	11.383	74.3264	40.749	59.7444	135.401	2.79035	42.9607	0.00529153	10.7548	74.9247	2.20945	7.76616	90.9276	10.0925	42.4827	11.5384	15.2106	10.6036	53.6855	20.5102	37.7972	71.6197	1.35163	54.1528	55.3055	3.60596	96.642	75.5927	18.973	93.3062	121.605	114.837	27.2894	48.4543	18.1543	19.9076	16.161	47.9855	125.857	84.6752	122.207
21.2834	68.1143	79.0925	68.5569	49.7966	61.4217	100.621	43.7723	25.1476	10.5708	77.4042	39.3191	56.4508	133.739	2.46588	38.1842	0.00518487	10.1065	69.6834	1.93659	9.40688	92.2866	9.11465	41.6309	11.5492	14.436	18.5699	51.784	19.745	39.8039	66.0785	1.20952	52.5386	56.719	3.32995	88.3932	75.1788	17.9354	88.411	115.711	111.213	26.3271	45.7764	16.6933	18.9705	30.1561	44.1169	118.943	91.5378	113.719
21.3833	66.0518	74.027	63.8015	61.3481	57.6874	107.142	38.8974	24.2043	9.74645	77.0103	36.7774	51.8025	129.011	2.17396	65.4918	0.00512575	9.27074	63.2068	1.69597	9.13301	101.422	8.09924	42.4601	10.7047	17.5988	20.4191	60.5859	18.225	50.1888	79.308	1.08217	48.6203	58.1314	3.07935	98.9636	72.7741	16.7506	95.5953	108.568	112.184	24.5354	42.8827	15.2435	17.1731	37.1959	40.3911	111.043	94.3245	131.745
21.4832	69.5242	69.0659	59.1311	73.0499	64.5538	121.781	34.1011	22.5769	15.4087	74.5425	37.4308	46.5835	129.314	5.34929	73.7252	0.00510271	8.4045	56.4661	1.48481	8.0595	100.647	11.3688	40.1812	9.49672	22.4258	19.6377	64.4808	19.5725	51.9347	83.6497	0.968146	43.6499	85.4237	2.84923	104.215	69.1248	15.5183	97.282	100.755	108.998	22.4117	40.014	19.1006	20.2143	39.7468	36.9026	111.474	91.9879	143.027
21.5832	67.4313	69.0854	54.6467	76.8557	65.0077	122.647	29.5992	20.7378	17.8022	70.9007	38.6259	44.4818	125.88	6.89396	73.0375	0.00508957	11.6446	63.3945	5.98298	6.75234	95.2836	14.9747	35.1303	8.19676	23.8029	17.8436	62.2428	18.9302	49.9524	82.887	0.866063	38.3821	107.184	2.6365	105.533	79.1096	14.2986	95.563	102.989	103.542	20.2252	37.2679	22.4954	20.3686	39.4902	33.6799	114.318	104.582	144.293
21.6831	75.5534	84.6901	50.7842	81.7758	69.1716	135.206	29.4697	18.9009	18.3884	67.2345	37.6981	49.7683	120.316	7.45763	76.6223	0.00503078	17.144	63.3847	8.16565	5.48079	88.0452	15.7785	29.3401	8.06278	23.1708	28.7157	57.4501	24.7771	46.5041	79.3167	0.774554	33.2526	115.002	2.43927	103.995	83.454	13.1262	108.342	103.788	108.839	18.1155	34.6788	23.9703	19.0325	37.5608	30.7227	134.188	107.418	137.877
21.783	83.61	88.3088	47.0204	80.3731	68.274	134.474	27.8591	17.1578	22.2113	66.6607	35.5288	50.4734	113.635	7.86922	73.7079	0.00489913	18.4761	59.8861	8.98013	4.3576	110.563	15.2048	32.7517	7.40242	21.4529	30.986	56.7276	27.2704	42.6203	87.3115	0.692367	28.495	113.422	2.25641	100.444	85.9596	12.0198	113.848	104.686	108.24	19.3631	35.4077	24.1714	17.0254	34.7146	35.6979	138.887	111.888	145.937
21.8829	85.8074	86.5871	43.4255	75.9428	72.8709	138.099	39.545	15.5433	23.3825	64.3845	34.6069	48.4577	108.526	7.75624	68.0897	0.00469957	17.9951	54.826	9.00796	4.72811	115.579	14.0126	31.0023	6.52878	19.2295	29.582	57.0112	26.6283	38.7532	88.4408	0.618496	25.1301	107.558	2.08698	96.8349	85.1772	10.9878	113.994	104.049	104.288	19.0375	34.3129	23.5523	14.8144	48.6752	36.091	135.946	109.78	141.877
21.9828	82.4003	85.9063	40.0349	70.238	72.0165	133.133	44.12	14.0655	23.1172	61.1518	32.5731	44.9433	102.447	7.35436	61.6052	0.00443847	18.2154	63.0159	8.60379	4.394	112.177	12.5993	44.211	5.61339	16.8545	26.787	58.7546	27.8971	35.0981	85.7116	0.552199	21.8186	99.9745	1.93014	91.9719	89.9145	10.0324	110.862	107.418	98.5523	17.9284	32.5149	22.4367	22.2387	54.8621	34.5387	129.359	104.006	133.667
22.0828	83.0022	82.4068	49.0021	64.1755	77.8899	124.47	44.4176	12.7212	22.1076	57.4383	34.6675	40.7192	111.117	6.80836	55.1185	0.00412656	23.8912	65.8512	7.98187	3.79	106.276	11.1668	49.0662	8.84024	18.4044	28.7836	55.9229	31.1303	31.7223	98.8322	0.492894	18.7274	91.9363	1.78509	105.396	90.4906	9.15206	138.474	106.881	109.235	16.4751	30.5	21.0299	24.4981	56.108	32.2429	137.571	107.731	131.659
22.1827	83.4542	89.1224	52.8646	65.3258	88.3447	135.322	42.2701	11.5021	20.7455	53.5437	37.4773	36.2824	113.182	6.20557	59.1738	0.00377735	24.9254	75.4017	7.26977	4.62896	111.431	9.81181	47.6273	9.79428	18.1867	30.3239	55.4977	30.5568	28.6406	102.373	0.439998	21.6373	87.0629	1.65098	112.529	88.305	8.34331	151.425	103.666	111.704	14.9178	28.4755	19.4811	30.5631	54.3345	30.6341	146.823	113.776	134.562
22.2826	79.474	88.7153	53.5987	77.0062	89.4246	133.803	38.8459	10.3985	19.2495	49.653	37.573	49.2051	124.93	5.59672	57.4923	0.00338519	23.9634	76.0489	6.54163	5.47683	108.301	8.57565	42.2076	9.5476	17.293	28.6724	51.9135	28.4555	25.8442	100.454	0.393045	22.0067	80.8649	1.5271	114.984	84.3593	7.60171	156.612	116.094	109.392	13.3841	26.5267	17.892	31.5471	50.8293	28.5003	145.819	112.49	144.742
22.3825	73.941	85.2297	61.5619	79.1325	86.3998	126.686	34.875	9.40018	17.7397	45.8774	36.0264	54.4155	128.445	5.01024	61.4542	2.41569	30.1429	72.183	5.83881	5.27091	109.377	7.47063	35.5424	8.72193	18.9092	25.845	47.1624	39.7138	23.3142	95.5738	0.35154	22.4175	74.3341	1.41281	114.034	88.5839	6.9226	177.601	121.572	104.424	11.9379	27.2804	21.0838	29.8591	46.4427	26.2468	139.808	107.071	151.133
22.4824	68.0699	80.537	64.4633	78.896	81.7144	117.345	30.8011	8.49746	16.2791	42.2803	33.5546	54.8523	126.952	4.46126	59.5975	3.35456	31.0351	76.0336	5.18258	4.63065	104.445	6.49461	28.9854	18.8801	20.4207	32.3546	42.19	41.9118	21.029	89.2325	0.315074	21.3562	72.9816	1.3075	110.67	88.8581	6.30145	185.402	122.111	98.38	10.6077	26.5158	22.4778	26.9193	41.7241	24.0499	154.364	99.5184	146.227
22.5824	62.3579	89.9436	64.2925	75.1048	76.4924	107.432	36.9749	7.68122	14.8986	38.8946	30.6298	58.2159	122.514	3.95689	55.2758	3.57799	40.9315	73.7794	6.10683	3.86944	109.926	7.39159	26.5636	22.5431	20.0629	32.5746	42.8046	40.2554	18.9664	82.3198	0.283211	31.1293	69.0526	4.20991	105.65	93.6796	5.73396	184.927	119.233	91.6438	9.40271	47.843	22.6781	24.1967	37.0177	21.981	157.945	91.0614	160.978
22.6823	56.9935	103.376	62.3139	69.7515	79.8571	97.7331	44.3014	6.94336	20.8359	35.734	38.643	57.3867	116.444	3.49936	52.2795	3.46776	42.7744	68.5787	36.07	3.13551	143.868	7.36951	40.1006	22.7062	18.6815	30.2162	61.0749	37.1174	17.1057	83.727	0.255447	34.7571	64.1072	5.50548	99.5443	94.2041	5.21617	179.411	126.217	84.7357	8.32161	54.6907	22.1092	21.1204	36.8522	20.0648	153.734	83.2083	158.599
22.7822	66.2704	105.355	76.7325	73.3315	78.196	105.274	46.1531	6.2764	23.1681	32.8001	41.8297	56.5549	116.4	3.088	60.6628	3.21458	41.1551	81.6719	50.7878	3.40107	152.562	6.91284	42.1647	21.1165	16.8096	26.9848	65.8479	40.1576	15.4274	81.3298	0.231196	34.7685	71.1217	5.95926	102.805	91.8802	4.7444	170.973	129.204	77.9594	7.35784	55.3423	21.0673	19.8012	49.5795	18.3043	145.847	83.9005	150.679
22.8821	66.6319	102.285	83.0083	71.6668	77.5831	110.587	44.7987	5.6734	23.519	35.4299	41.9673	57.282	113.121	2.72047	60.8082	2.9123	38.1823	88.3543	56.4834	3.19019	149.039	6.2777	38.8665	18.7721	14.7737	28.0113	63.9115	40.6062	18.0132	76.9094	0.209925	32.7739	75.4491	5.97984	102.684	87.7441	4.31519	173.689	129.947	88.693	6.50237	53.4319	21.0499	17.7493	54.9862	16.6931	136.451	87.7675	140.666
22.9821	71.7757	97.1361	85.4856	67.7382	86.3899	126.375	41.6939	5.12826	22.8163	41.1149	44.3779	55.1468	108.004	2.3936	57.301	2.60586	34.8107	86.8458	56.98	2.76536	139.989	5.59631	33.4895	16.2249	12.766	26.5019	61.4663	44.3934	30.1966	76.3271	0.191164	29.782	74.0409	5.7847	106.796	85.7728	3.92528	170.439	127.001	91.8748	5.74515	50.5479	20.3891	15.4646	55.758	33.801	126.668	86.3206	130.38
23.082	86.937	91.2768	84.4551	77.6089	86.8319	127.547	40.1199	4.63542	21.5872	43.3384	49.9537	51.2406	110.647	2.10393	66.4557	2.31562	31.4608	81.3012	54.6101	6.70956	128.808	4.93422	45.5758	13.7642	10.8922	25.08	56.6302	43.2378	33.7453	73.1055	0.174471	26.4092	70.0383	5.48924	107.195	82.0424	6.57433	163.638	121.591	90.6315	5.07614	47.379	19.3317	13.2194	53.7148	39.3849	129.506	99.2844	120.487
23.1819	158.136	85.3274	86.1141	78.8223	83.6321	125.984	44.3969	4.19001	20.1281	43.4181	51.1856	46.4838	123.49	1.84796	71.2668	2.04968	28.3063	74.0323	50.7825	7.71427	117.189	4.32137	46.4393	11.5278	13.2521	33.9404	51.0409	40.1233	43.957	81.2825	0.159427	23.0194	65.0147	5.15424	106.394	77.2573	8.20091	154.86	114.626	86.8992	4.48567	44.2184	18.0502	11.1505	50.0748	39.858	126.003	102.553	132.134
23.2818	178.38	79.5606	84.5803	75.7443	78.9792	136.358	44.5114	3.78729	20.673	42.2077	49.7424	56.1166	127.697	1.6223	69.2094	1.81016	29.0201	67.0277	46.3353	7.34226	123.306	3.76893	50.7453	9.5673	13.7905	34.9988	46.6024	36.3943	45.956	82.7414	0.145656	21.6292	59.7449	4.81124	103.319	71.9122	8.88788	145.122	106.775	81.869	3.96468	41.1857	16.664	9.31558	45.6405	38.4434	119.514	100.149	130.016
23.3817	177.485	74.0884	85.3399	72.5303	73.8784	134.569	52.6967	3.42331	20.1777	40.2576	46.7465	59.0649	126.637	1.42375	64.2345	1.5964	27.697	73.4823	41.7552	6.41357	120.034	3.27856	47.5945	7.88835	14.8173	32.7997	41.8015	32.6407	44.3934	80.4111	0.132892	27.0632	54.5996	7.40021	98.6795	67.5703	9.00221	135.074	104.806	86.6592	3.50485	38.3249	15.2556	7.72814	43.1613	40.222	111.8	94.6056	131.673
23.4817	168.286	68.948	85.4555	75.2579	72.949	130.331	54.5983	3.09424	19.153	37.9198	42.9415	57.9514	122.465	1.24934	58.3723	1.81242	25.5979	72.6775	37.3146	5.34117	112.541	2.84724	41.8735	6.4729	14.5185	29.4391	50.9018	29.1061	46.7357	76.0632	0.120898	28.5187	55.6689	16.2227	101.483	62.7918	8.77727	127.675	100.66	90.3709	3.09878	35.6473	13.88	6.37768	39.7343	39.0557	110.737	87.5011	125.996
23.5816	156.264	65.4017	83.0271	73.0865	69.6972	122.134	52.8317	2.79667	17.8884	47.2943	41.1536	54.5093	116.555	1.09638	52.351	3.38153	23.2924	68.2667	33.1556	4.31872	111.519	4.36545	36.9041	5.29261	13.4964	25.858	59.322	32.1965	45.277	86.0182	0.109613	27.6847	53.6455	20.0431	106.647	57.8603	8.36114	129.066	95.1247	89.4819	2.73982	33.1505	15.0606	5.24215	35.8925	36.7067	121.517	97.3149	117.961
23.6815	143.726	78.043	79.168	68.6196	65.5662	112.517	58.3621	2.52771	21.165	51.5547	38.3174	55.1287	109.774	0.962445	46.6128	3.88565	24.4945	62.2858	29.343	3.42481	111.267	4.82078	40.4862	9.26159	12.1304	22.4561	59.386	36.1651	42.295	88.2856	0.0990171	25.6292	63.8197	21.2507	107.697	77.1414	7.84719	144.473	108.065	86.7044	2.42224	30.8261	15.3529	16.7687	32.1337	33.9723	122.225	98.8677	131.184
23.7814	131.609	80.6227	74.9655	63.2379	61.2153	112.129	58.4602	2.28434	24.9058	52.6197	47.7819	55.1581	102.663	5.50188	73.8705	3.88289	27.1202	55.8451	25.8956	5.40383	105.621	10.165	38.0383	10.5541	10.6528	19.3829	55.7784	35.5915	44.3725	86.1943	0.0891944	25.9256	69.8322	21.1207	110.247	90.3787	7.29362	149.801	114.108	103.969	26.9437	28.6637	15.0686	21.5085	28.4342	31.2061	117.952	95.637	134.524
23.8814	120.263	80.6833	73.9686	57.6595	56.9391	109.08	55.4677	2.06423	25.9353	51.7343	51.4557	60.8068	95.5531	7.81179	81.5897	3.93168	37.3343	55.7371	22.8073	5.69492	97.7377	12.0838	41.898	10.9975	12.6804	16.6745	50.7804	33.1834	49.1953	81.7598	0.0803062	27.3273	76.5014	20.3315	120.376	96.5473	7.95215	148.823	115.238	110.379	38.0529	26.6526	14.4239	22.4418	24.9366	28.5581	111.39	106.148	141.299
23.9813	109.787	77.7004	71.2202	52.245	58.7863	102.448	50.8759	1.86526	25.5019	49.7035	51.4798	61.193	88.6436	8.77061	80.2124	3.72233	41.9947	52.6107	20.0578	5.22533	94.7661	13.2787	39.4335	10.4086	13.0673	14.3182	45.4781	30.1684	48.6516	76.1914	0.0724874	26.5321	76.1307	19.2423	124.783	98.1493	8.08208	144.02	112.949	110.366	41.8074	24.7827	13.5664	23.6506	30.4827	26.0857	121.485	107.729	142.48
24.0812	100.177	73.5069	75.7813	47.1627	57.2909	94.4912	45.6151	12.9252	24.3152	47.2246	49.3027	58.4744	87.2138	8.92998	74.892	3.40964	41.5939	48.1388	17.621	9.76972	95.0418	13.0416	34.3741	9.34962	12.5145	21.805	46.9689	27.0879	45.8778	71.6547	4.4826	37.7006	80.4378	18.0416	126.749	96.4238	7.89847	142.751	123.884	106.677	41.6448	23.0443	12.5958	22.6261	32.4393	25.2821	121.856	104.146	136.117
24.1811	91.3869	81.6121	76.2614	60.9032	54.4056	86.3098	43.459	17.0276	22.7762	44.3675	45.8919	54.0659	93.8103	8.63412	68.1398	3.06912	41.8688	62.0805	15.4681	10.7141	102.81	12.14	28.6559	8.13477	11.4692	23.2157	44.7478	24.1687	42.3103	68.7884	7.08158	41.7237	78.7944	16.8265	127.098	108.257	16.0573	137.942	128.124	104.144	39.5027	23.0321	20.7464	20.5292	35.7767	24.6618	117.428	103.285	131.859
24.281	83.3589	82.0886	74.3178	64.7876	51.0305	101.967	39.9684	17.9314	21.1091	41.3655	41.8818	53.3914	107.512	8.09587	73.5249	2.73624	39.645	65.6704	13.5703	10.0022	101.328	10.978	33.6387	6.93185	18.9518	22.0457	41.0335	21.4939	38.595	67.8312	8.46654	41.5532	74.4679	15.6458	124.294	112.993	21.8722	131.108	127.636	118.167	36.4617	22.1226	25.3224	20.66	36.1705	23.2274	110.807	98.4924	138.664
24.381	76.0319	79.2339	70.9991	63.6697	59.6705	123.895	35.9017	17.4144	19.437	38.3635	46.8231	50.4263	112.677	7.4451	73.0288	2.42647	36.5027	63.8567	11.8998	8.64835	95.6002	9.76308	32.5065	11.9957	22.0179	19.9124	36.8914	19.0829	37.0069	77.8011	9.04956	39.0674	69.0936	14.5226	119.366	112.914	29.0092	123.228	123.904	122.247	33.1151	20.8809	27.4607	19.7267	37.5938	21.5187	110.01	91.6546	134.499
24.4809	86.0741	75.0387	66.9643	64.4024	72.3604	128	31.72	20.3794	17.8253	35.449	49.3059	46.2607	116.532	6.75955	68.5201	2.14536	41.0712	59.4254	10.4304	7.15827	112.451	8.59658	36.5019	13.6316	22.4349	17.5471	42.7818	24.3232	48.9587	80.3887	9.1138	35.4409	63.4767	13.4665	120.859	118.813	32.2504	114.933	118.603	129.631	29.7805	19.5517	27.9759	17.8774	36.7575	19.7766	105.456	83.9338	126.603
24.5808	98.7253	72.4313	62.6235	61.7612	75.0329	125.26	37.6057	20.6252	16.3058	40.5745	48.6877	48.3566	115.574	6.0843	62.5013	1.89364	41.7914	53.9218	10.3659	5.76508	114.729	7.52353	34.6391	13.4421	21.3466	15.2651	53.8531	24.9895	51.4289	78.7748	9.49233	31.3907	64.9752	12.4799	119.088	122.287	33.109	106.619	120.082	129.531	28.7129	18.2388	27.4394	15.6869	34.6033	19.2558	99.2248	82.0227	117.745
24.6807	98.8037	73.1111	66.8298	57.5929	73.2602	117.993	38.988	19.6897	14.8913	42.4783	46.2214	47.9426	111.774	5.44416	56.1678	1.66989	39.7574	63.5141	9.84718	4.5595	110.091	6.55958	35.7742	12.3587	19.4809	13.1884	55.4154	23.737	49.7782	81.9436	9.41394	38.7488	77.5592	11.5615	117.52	121.111	32.5463	134.632	117.905	125.154	26.7515	26.6653	28.8492	13.4743	31.7554	18.1206	127.392	77.5159	119.397
24.7807	93.9113	70.6794	68.0976	52.872	69.6306	109.001	37.7404	18.2936	13.5845	42.3916	42.7459	45.3925	106.384	4.85142	50.0672	1.47182	36.6871	64.8367	9.10562	3.56115	102.455	5.70551	32.699	10.9106	19.2083	11.3515	52.7086	33.6117	46.479	81.2912	9.05301	40.5989	79.8819	10.7086	113.63	116.901	32.2898	181.385	134.036	118.478	52.0944	29.6366	33.7873	13.2752	28.6198	16.7809	136.429	79.6623	139.358
24.8806	87.2987	83.1805	66.8591	48.1003	65.3381	107.871	50.6732	16.7699	18.8078	41.1117	38.8139	46.4138	100.198	4.31089	54.5017	1.29688	33.3556	61.9265	8.27761	2.75686	98.9286	7.97044	30.3637	9.38768	22.9711	9.75027	48.2938	35.6136	42.6586	89.2082	8.52753	39.2885	77.344	9.91754	108.162	110.809	31.1011	204.815	141.588	110.708	62.3797	31.3428	35.899	12.2509	38.2762	15.419	135.714	77.5706	147.266
24.9805	80.3357	85.5075	64.1764	54.6525	60.926	115.119	59.9001	15.2683	20.8406	45.5295	38.6904	44.7789	93.7094	3.82296	59.0748	1.14253	30.1012	57.0471	7.44179	2.12062	92.3667	8.56203	26.2713	7.93979	23.7217	8.36531	47.3644	34.2604	38.8187	90.2215	7.91653	36.3012	76.5007	9.18447	101.696	103.648	29.4053	213.337	143.025	113.521	68.1298	30.8081	36.1356	10.8746	42.3485	21.7343	130.772	73.1461	143.088
25.0804	75.6748	84.0234	60.719	56.2711	56.9994	112.917	67.3632	13.8521	21.1231	50.8586	39.8796	41.6651	105.912	3.38559	61.4144	1.00642	27.061	51.4458	6.64249	1.62362	99.5983	8.32424	21.7995	6.6359	22.7447	10.2555	49.2994	31.6117	35.1717	87.3596	7.27228	32.5562	80.6569	8.50556	100.951	95.9828	27.4675	212.514	140.209	125.731	67.6818	29.3765	35.1637	9.41348	42.8879	26.7928	125.646	67.5739	134.778
25.1803	70.0617	92.5012	65.1868	54.4413	53.0716	106.489	68.0899	12.5446	20.4774	63.8765	38.9014	37.8337	110.228	2.99551	58.8423	0.886405	28.684	45.79	8.14352	1.23882	98.0247	9.65214	25.7729	5.49974	20.8599	10.2547	47.1306	28.5926	31.7968	83.1949	6.6285	28.6066	78.9335	7.87693	116.74	88.2023	25.4504	206.006	134.536	128.524	64.1122	27.6339	33.4474	8.01072	41.2837	35.6647	119.355	61.5784	125.384
25.2803	64.3523	105.601	65.9218	51.0095	49.2968	98.4326	64.9526	11.3496	19.3696	69.8451	36.6559	45.6614	109.721	2.64888	54.2486	0.780576	27.7603	40.4189	8.59233	1.44598	92.4194	9.69774	24.9755	4.5307	18.5785	9.48367	43.2935	25.6055	49.6286	77.7858	6.00637	24.7709	81.5889	7.29487	125.358	80.5653	23.452	196.209	127.046	138.029	69.1589	25.8323	31.3075	11.6814	38.466	37.6972	122.145	60.4407	116.048
25.3802	95.6072	107.351	64.4316	46.9541	56.697	90.0163	59.7843	10.2633	18.061	71.4064	33.7385	48.0543	141.305	2.34163	55.3843	0.687287	25.8265	35.4874	8.97276	3.20506	85.2107	9.13253	22.1142	3.71616	16.2097	12.8589	44.2985	22.8137	54.5386	71.827	5.4185	21.219	94.9889	6.75586	135.345	73.2391	28.902	184.681	122.513	188.863	68.3039	24.0779	28.963	19.8491	35.0477	43.6111	118.898	57.2743	107.177
25.4801	113.846	104.107	61.6703	42.7827	71.1497	81.8389	53.7319	9.27828	16.6958	70.2751	30.537	47.1448	157.299	2.06972	60.0193	2.85168	23.5802	31.0495	8.76742	3.63091	77.6119	8.31194	18.6123	3.0384	13.9314	13.2673	45.4654	20.2726	53.7525	80.8069	4.87159	18.0287	96.9012	6.25662	147.96	66.3255	31.1609	172.42	135.074	262.75	64.496	22.4122	26.5614	22.655	39.1739	55.7948	112.806	53.0814	98.8961
25.58	115.376	98.8152	58.2381	38.7492	78.3182	74.1639	47.4929	8.38675	15.3516	69.8953	27.299	44.3424	162.44	1.82926	58.5445	3.65372	21.3291	27.1053	8.25122	3.43545	100.827	7.41991	15.1736	2.47852	11.8379	12.4366	43.1943	17.9895	50.6102	101.907	4.36843	15.2225	93.4034	5.79412	153.517	59.8807	31.4814	160.058	140.138	296.25	60.7106	20.8489	24.1993	22.5186	39.8897	58.9157	108.049	56.0419	91.2202
25.68	110.231	92.8309	54.5093	34.971	78.3655	89.4155	43.7889	7.58047	14.0694	67.6421	24.1773	40.5647	160.967	1.6167	54.4535	3.798	19.2016	23.6275	8.9704	2.99166	152.667	6.54784	19.1424	2.01836	11.4044	11.1636	55.2369	15.952	46.6404	109.766	3.90938	12.7907	87.5563	5.36559	153.884	53.9287	30.6584	147.984	139.899	305.53	55.7902	19.3897	21.9377	20.8843	38.5273	57.4239	101.625	55.3986	84.1263
25.7799	102.704	92.8071	50.7141	35.7864	75.3252	92.4681	51.4641	6.85148	12.8699	64.329	21.2605	41.4078	155.59	1.42886	49.4456	3.63901	17.2437	35.0978	8.95334	14.1138	178.726	5.73792	19.0075	1.64149	12.1001	9.80621	59.5416	14.1399	42.5298	109.966	3.49325	15.334	80.885	4.96838	150.532	48.4718	29.1938	136.427	136.011	300.648	50.5364	20.9691	21.059	19.9502	35.9797	54.064	106.996	72.903	115.698
25.8798	94.6126	89.3349	55.7059	34.5183	76.8036	89.4302	53.1401	6.19247	11.7619	68.8092	23.3294	40.2661	148.037	1.26295	44.3261	3.35351	15.4648	63.9822	9.00757	23.931	182.009	5.51321	33.5499	1.33355	13.8726	8.51644	57.7858	12.5313	38.5745	105.903	3.11786	15.8619	79.4094	4.60023	144.6	43.4975	27.401	128.978	129.712	287.827	45.3733	20.7904	23.0403	22.0406	32.8359	50.4342	116.554	91.0554	121.502
25.9797	86.7007	84.4945	76.2766	32.29	78.3976	108.118	51.3214	5.59657	10.7456	72.3587	33.5079	40.3421	163.172	1.11652	39.4582	3.02814	13.8589	77.8995	8.622	32.6002	174.497	5.07312	36.7223	1.0823	14.5199	7.35114	53.4777	11.1049	43.8402	99.6247	2.78037	27.2971	75.1324	4.25914	136.953	44.7557	25.4739	123	121.918	270.893	40.5121	19.8972	23.5941	22.8237	31.2656	48.5615	116.853	99.8238	117.796
26.0796	79.2543	79.2402	86.1966	47.4465	76.0261	111.495	47.6127	9.79642	11.0209	72.3941	38.2212	38.4452	167.637	0.987407	44.2925	2.70408	12.4138	80.6054	8.01114	32.9417	162.32	4.55777	34.4677	0.877459	14.3219	6.32413	51.0425	9.84073	45.3521	92.3531	2.47759	32.0667	91.9907	3.94334	128.251	47.5794	23.53	124.365	113.948	252.17	36.0451	18.745	23.6088	21.639	28.9201	45.4632	113.542	100.674	110.859
26.1796	72.3631	80.7354	89.5377	61.6664	72.0289	119.087	68.0976	11.1077	12.4146	70.3172	39.4348	41.8484	165.614	0.873564	43.8298	2.39971	11.1158	82.3697	7.30391	29.6447	148.57	4.86076	30.0004	0.710537	13.368	5.43063	58.3543	14.748	43.6161	85.1446	2.20631	32.8661	95.641	3.65115	119.001	48.0929	21.6381	121.685	110.34	233.048	31.9995	17.5314	22.8891	19.5282	26.2147	41.997	123.394	96.9662	147.484
26.2795	66.1823	88.2652	88.8963	65.7499	69.8112	116.978	76.182	11.111	12.6693	67.0316	39.6816	41.8301	162.844	0.773116	41.0509	2.12212	9.95122	78.7171	6.57637	25.1184	134.77	5.07823	26.811	0.574567	12.0476	4.65865	57.9911	22.2902	40.6038	77.9058	1.96349	31.4179	100.874	3.38092	109.578	47.0685	19.8369	116.611	110.93	214.338	28.3682	16.3407	21.7236	17.0893	23.4148	38.541	123.576	97.1711	153.585
26.3794	80.3398	92.2704	85.9215	64.6854	82.0685	110.398	76.8018	17.3002	12.317	63.1151	42.1147	39.8062	165.543	0.684317	37.4107	1.87289	8.90707	72.5414	5.87114	21.2824	121.632	12.6951	22.691	0.464008	10.5999	3.99415	59.6742	24.0258	37.2119	70.9247	1.74621	28.8071	101.498	3.13117	100.248	45.0588	18.1459	110.217	108.385	196.486	25.1266	15.207	20.3097	14.652	20.684	35.2538	118.994	107.509	150.362
26.4793	81.9275	92.3666	81.6555	61.7499	84.1744	102.085	73.1496	19.088	11.6602	58.9334	41.7878	36.7037	169.848	0.605585	36.9647	1.65106	7.97144	65.4372	5.21075	17.424	112.014	15.5398	18.5657	3.96096	17.6216	5.46702	61.5488	23.2711	45.3892	64.3514	1.5518	25.7018	97.1951	2.90047	97.8078	46.172	22.5883	103.198	110.446	179.722	22.2428	14.1435	18.78	12.3848	21.9274	36.9883	112.241	108.935	142.047
26.5793	78.471	88.963	76.7516	57.4391	81.7994	100.885	67.2615	18.893	10.8687	60.0532	42.8588	41.4836	167.668	0.535552	34.5964	1.4546	7.13349	69.1341	4.60547	13.9327	101.959	15.95	14.8514	6.27239	20.5083	10.4312	58.6036	23.3877	47.0794	61.5782	1.37787	23.3791	90.8033	2.68746	93.7498	45.5978	24.4597	95.9954	108.927	164.139	19.6826	15.2546	17.7106	10.3625	21.6888	35.9572	116.85	105.213	132.304
26.6792	73.1944	100.626	71.614	52.6564	77.5753	95.4942	60.4104	17.8556	15.4998	58.986	50.6105	45.7553	173.661	2.69747	44.15	1.28107	6.38334	67.1827	4.0586	10.9654	101.563	15.1811	22.5132	6.9611	20.9139	11.6692	53.7234	26.8538	52.6709	69.8136	1.22243	20.746	83.7326	2.49074	102.392	43.9267	24.7671	88.8827	104.982	156.753	17.4127	15.1099	16.4741	8.6061	20.5716	33.8126	119.164	98.7069	122.513
26.7791	72.9973	101.939	75.0899	54.5692	86.0068	88.4419	74.6577	18.6366	20.2778	60.1485	53.1289	46.0585	172.382	6.82716	45.9605	1.12805	5.71206	74.0526	3.56953	8.5351	104.95	13.8991	23.9313	6.79229	20.5228	11.2965	63.503	26.6373	52.2691	75.6699	1.0837	18.0921	76.6674	2.30907	106.175	41.579	24.15	98.5483	99.468	147.301	15.4015	14.4571	15.1644	7.10797	18.9773	31.3017	115.793	106.287	129.812
26.879	82.5459	98.7063	74.95	52.9644	86.3013	110.41	83.4788	18.0317	22.0264	59.1041	52.3809	49.9601	166.803	8.84889	44.062	0.993239	5.11146	73.7615	3.1355	10.1305	101.315	12.45	29.5759	6.20941	19.0957	10.2957	69.8706	28.0341	49.3659	76.0515	0.96006	15.5795	69.9243	2.14124	106.382	38.8513	23.0122	101.666	93.0203	146.101	13.6204	13.6184	13.846	5.84614	17.1682	28.7564	109.754	115.092	148.011
26.9789	82.2032	93.6207	72.678	53.9743	88.7144	115.182	84.1367	25.082	22.1166	56.7641	49.6934	49.8438	158.815	9.59948	40.6342	0.874536	4.57404	69.5494	2.75262	9.76131	117.176	18.1446	31.0935	5.46333	17.1734	9.11426	68.3879	35.6344	45.5616	90.0588	0.850066	13.2901	63.6359	1.98606	104	41.7725	21.6063	100.696	96.2169	140.542	14.4046	20.1868	12.5632	4.79264	15.3114	30.9232	102.632	115.327	147.484
27.0789	81.1746	87.9202	69.2139	51.9557	86.2951	111.842	80.1237	26.847	24.0837	53.7133	51.5678	47.3769	157.1	9.60406	36.7314	0.770026	4.09315	63.5977	2.41618	8.58086	118.757	20.0759	28.6595	4.69076	15.0876	7.94811	77.7199	36.5792	41.577	94.4274	0.752423	11.7576	57.8429	1.84239	99.8258	67.79	20.0891	105.876	110.427	145.975	14.0893	22.0824	11.3462	3.91902	17.4569	33.7433	114.847	116.339	140.273
27.1788	87.411	87.2796	78.9978	48.5498	81.8763	104.943	81.8215	26.2505	26.9863	50.3236	50.8837	53.7887	151.688	9.1898	49.3841	0.678041	3.66287	57.0989	2.12099	7.17287	113.594	19.7771	24.8618	3.96162	17.556	8.2416	77.0576	34.7334	42.4006	95.8998	0.665944	10.2316	52.5419	1.70926	94.4544	87.1325	19.7221	106.047	117.284	155.642	13.2305	21.9895	10.2135	3.19866	18.3426	39.8124	116.512	112.073	157.844
27.2787	85.5176	83.7462	91.6016	60.9234	76.7637	120.037	78.5199	24.6686	27.49	46.8284	53.9707	59.0148	144.222	9.01027	52.0808	0.597068	3.27801	54.304	1.86183	5.81367	109.934	18.4382	20.6638	3.30744	24.6347	9.66643	72.0496	32.7164	40.5295	100.411	0.589586	8.79684	55.6377	1.58576	88.3788	105.139	18.8731	109.118	118.888	155.982	12.1378	21.0866	17.9417	6.98143	18.0493	40.4694	117.864	104.97	167.7
27.3786	80.5073	79.088	98.1575	64.1394	71.55	130.553	72.5509	22.743	26.7157	43.3714	53.5301	59.2396	135.74	10.5313	50.215	0.52578	2.93399	64.5088	1.63385	4.61769	113.85	16.6868	28.9105	3.35388	27.14	19.7531	69.1303	29.8904	44.7476	99.103	3.09377	7.49542	54.5565	1.47105	88.4192	114.035	17.7696	109.322	116.83	152.518	10.9798	30.6048	22.3303	8.43362	27.6586	38.8195	128.78	114.608	172.124
27.4785	88.6136	74.115	99.1621	62.7257	86.1908	129.106	65.378	26.5041	25.3012	46.2692	55.2931	56.5205	127.153	10.9287	51.6605	0.463042	3.09676	75.3849	4.1352	3.61739	115.022	14.846	38.6385	3.13	26.9418	22.377	63.617	26.9049	44.1824	94.6079	4.5511	13.5944	51.5883	1.36441	92.6144	116.67	16.5526	106.359	118.108	159.725	9.84573	39.5973	33.9674	8.59067	32.18	36.278	144.836	123.236	170.716
27.5785	87.3992	72.3584	96.8594	59.1129	89.1688	139.666	57.8954	28.7393	23.6055	46.67	63.5427	56.6416	136.091	10.6782	49.2658	0.407855	2.99198	86.441	5.31126	2.80633	119.739	13.5853	39.1376	2.78826	25.2444	21.7641	64.7212	24.0362	41.6333	98.3672	5.30817	16.1941	49.9122	1.26525	93.4454	115.1	15.3085	101.548	115.845	161.92	8.77972	41.7194	40.3573	8.07304	33.4464	33.4826	167.73	123.03	176.595
27.6784	82.5634	81.9668	92.6699	54.592	86.9767	137.804	72.7214	28.2496	21.8275	45.5603	65.8089	61.4619	137.617	10.0748	56.1591	0.359251	2.7813	87.2364	6.89723	2.16196	117.481	12.1657	35.4397	2.41315	23.8874	19.8788	65.8258	27.1477	38.3826	99.7874	5.60416	16.7036	46.8779	1.17298	91.8456	110.802	14.0885	95.75	111.202	157.778	7.80124	40.9458	43.1947	7.24631	32.7036	30.7133	173.02	126.561	170.293
27.7783	76.5383	83.083	91.6759	49.837	82.6297	130.34	86.8084	26.6135	20.0741	43.576	64.367	61.3308	134.681	9.29925	55.91	0.316453	2.5377	88.6615	7.44445	1.65708	112.704	10.7567	33.0897	2.04913	21.7222	18.1405	62.2808	32.8321	35.0067	96.7958	5.60319	16.0249	50.916	5.11219	88.5337	105.625	26.9425	90.7847	105.042	150.148	6.91594	62.4333	43.6726	18.6086	30.7889	32.1612	207.529	123.306	163.024
27.8782	71.1983	80.4691	93.5745	45.1884	77.5186	127.823	90.2835	24.5673	18.3994	41.1236	60.7488	58.3022	129.167	8.46026	58.1966	0.278791	2.29293	93.4329	7.39786	1.26535	118.586	9.43788	35.6368	1.71744	19.2327	16.0692	56.9122	33.6229	31.7547	91.4646	5.41722	14.7264	50.4843	6.89103	84.085	99.2165	35.1948	85.2018	97.9994	147.663	6.12216	77.7926	56.0238	23.1366	28.2574	31.2383	216.656	125.176	152.657
27.9782	65.6296	84.56	91.9614	46.3837	72.2762	127.341	87.5502	22.4484	16.8287	38.4603	55.9713	53.7201	122.27	7.62147	69.7762	0.245673	3.51288	90.6825	7.0284	0.963535	127.576	8.24145	38.9507	1.42618	24.8821	17.0869	54.6027	32.7413	28.7249	85.0348	5.12211	13.1589	48.0017	7.53674	90.4512	105.829	38.8898	79.3995	99.1962	141.319	5.41455	81.0205	62.1874	23.8487	25.4695	29.3623	234.774	122.403	153.157
28.0781	60.1586	86.3276	92.6591	55.3703	67.1815	121.021	81.4332	20.4052	15.3712	35.7467	63.454	48.4475	114.741	6.81855	70.8003	0.21656	3.8224	84.3012	6.49929	0.732188	125.434	7.17521	36.5357	1.17638	26.5741	16.2174	58.7496	30.38	25.9471	89.4409	4.76873	11.5326	44.6835	7.59795	92.8752	107.191	39.8007	77.1729	97.3795	137.632	4.78615	79.1551	66.8218	25.0159	22.6528	27.1752	247.906	121.773	158.938
28.178	54.999	83.8755	90.3644	57.188	62.3499	122.135	76.463	18.4981	14.0277	33.0815	65.2607	55.7941	107.045	6.07004	67.095	0.190975	10.4723	76.4454	6.14104	0.555523	120.66	6.23504	31.7882	8.36901	25.9548	14.6444	56.973	34.5002	23.4208	103.574	4.39071	9.96725	54.6439	7.36695	92.4268	105.051	39.0537	73.6428	101.483	145.684	4.22934	75.2779	67.7155	23.8754	19.9449	25.418	244.99	116.342	153.44
28.2779	60.0455	92.1898	86.3697	55.414	57.821	120.729	88.7951	16.7459	12.7946	33.1215	63.5645	57.4173	123.918	5.38406	61.5151	0.168509	12.6599	68.281	5.65932	0.420993	118.191	5.41143	31.5344	11.3306	24.0801	12.9032	52.7055	34.0852	30.2146	107.493	4.00978	14.6369	56.7949	6.99893	89.9372	101.271	39.7775	69.4096	101.609	145.434	3.73657	70.7299	69.4901	21.6317	17.4235	23.4693	234.29	108.396	154.223
28.3778	63.6122	101.541	81.4877	51.965	68.7077	114.302	91.1701	15.1488	11.6662	32.1893	59.8265	55.6059	143.026	4.76257	55.4339	0.148793	12.8639	71.5956	5.13258	4.66466	111.166	4.69294	28.259	11.9698	21.6143	11.2243	47.606	32.4337	31.4939	105.587	3.63966	16.3838	55.2303	6.57561	86.0423	95.9076	38.9213	67.4141	100.121	140.444	3.30069	85.2443	68.4737	18.9788	23.6548	21.5332	231.526	99.3457	147.16
28.4778	63.5634	101.815	76.224	47.8571	70.7417	106.144	89.0426	13.6992	10.6357	30.703	55.0159	51.8676	150.423	4.20399	50.4962	0.131515	12.2284	69.3161	4.60569	6.01276	109.707	4.06781	23.9539	27.2692	18.9633	9.69689	42.4535	29.7749	30.3849	103.572	3.28847	36.6133	69.9166	6.13961	81.225	89.6518	37.1683	66.588	96.4296	135.21	2.9151	87.8327	65.7043	16.3009	27.2848	19.6951	230.244	90.0409	137.622
28.5777	60.376	98.1362	76.8994	54.6651	68.8602	121.892	102.445	12.3861	9.69579	28.9303	49.7632	49.5278	150.63	3.70482	45.3463	0.116385	12.5311	74.7812	4.10307	5.96724	111.409	3.52469	21.5311	32.8721	16.3648	15.178	42.1166	36.7742	28.3284	108.517	2.96068	45.7229	73.5674	5.71237	85.6579	82.985	34.9468	64.1998	91.3185	134.635	2.57387	86.9514	61.8999	13.7971	28.2357	17.9864	220.906	92.3608	127.652
28.6776	56.1076	92.8784	75.0512	55.4486	65.3553	123.263	107.106	11.198	8.83911	27.0402	44.4682	46.2071	146.544	3.26069	53.1039	0.10315	11.9542	73.4076	3.63692	5.32361	114.14	3.05328	18.2836	33.24	13.9488	16.2698	39.3904	40.8339	25.9807	118.967	2.65836	48.1427	71.9369	5.30421	86.8163	83.498	32.5229	60.9261	85.3628	129.815	2.27173	87.0692	58.005	11.5574	27.5356	16.4136	207.958	89.8393	132.037
28.7775	51.8716	87.1306	71.7663	53.2484	61.2838	117.976	104.169	10.1233	8.0585	25.1358	39.3736	42.0358	140.013	2.8669	53.4166	0.0915701	17.6425	68.6707	3.21213	4.48854	118.445	2.64433	14.9915	30.977	13.0482	15.4917	35.7825	40.0075	23.6333	121.71	2.38194	46.7139	78.0649	4.91964	85.6016	81.4701	30.0588	57.2059	84.8013	122.728	2.00402	83.6928	59.826	11.4967	25.8756	14.973	193.724	97.6323	127.323
28.8775	47.6123	81.3844	68.5804	61.1165	57.1259	120.983	99.8191	9.15124	7.34714	23.2772	34.6178	37.5665	132.206	2.51884	50.4177	0.0814428	19.0288	62.5033	2.8296	3.65798	114.57	2.28972	22.2948	27.572	11.7765	14.0105	34.4185	37.2253	21.4088	121.822	2.13096	43.2336	77.3752	4.56008	82.717	77.8233	27.6507	53.3201	82.1552	114.58	1.76677	79.0191	59.1388	10.6691	23.7142	13.6561	179.396	104.202	129.26
28.9774	111.379	75.853	64.6946	62.1177	55.4084	116.554	92.1443	8.27196	6.69849	21.4964	45.2541	33.1375	135.249	2.21213	46.1301	0.0725622	18.5432	64.8014	2.48798	2.91623	117.393	1.98238	23.3423	23.8495	10.3722	12.3542	54.053	33.8099	29.6544	117.26	18.7041	39.6141	105.18	4.22536	84.7301	73.212	27.7657	58.0693	78.1451	126.146	1.55652	73.9987	56.8685	9.50536	21.3493	12.4535	190.956	103.614	132.945
29.0773	150.866	70.6213	60.5092	59.7136	52.5002	110.61	82.9814	7.47671	6.10648	25.8141	49.7418	28.9453	133.284	1.94266	62.0568	0.0647713	32.5864	62.3854	2.18467	2.29046	112.877	1.71612	21.4739	25.8791	8.9765	12.5279	59.3613	30.343	41.0326	110.273	30.4477	41.5788	120.411	3.91447	87.007	68.0949	26.9401	61.1754	73.304	135.797	1.37023	69.0336	53.6557	8.24969	18.9694	11.3561	189.42	98.964	127.939
29.1772	158.944	94.9739	69.6011	74.2582	49.1895	102.576	88.1363	6.75777	5.56557	31.5203	51.6407	43.2021	128.389	1.70654	65.4575	0.0579154	36.6261	57.7319	1.91647	1.78031	117.843	1.48557	18.4827	24.9843	7.66789	11.6569	58.057	27.0668	43.6754	102.203	36.7541	57.2809	143.337	3.62604	94.3886	66.0818	30.6249	61.3498	76.7184	136.79	1.20532	64.2863	49.9391	11.646	16.6885	10.3546	181.501	108.32	127.46
29.2771	154.214	102.008	72.9369	80.0462	51.5989	101.796	86.4693	8.96249	10.9891	34.0227	59.7493	49.4838	121.883	6.13997	63.1175	0.0518635	36.2659	64.3908	1.68002	1.37353	114.305	1.28611	15.8825	25.9147	6.48495	10.4258	53.9304	32.7432	42.5032	96.7878	39.4647	62.6909	156.276	3.35859	105.581	62.8806	31.795	69.3232	77.035	132.798	1.05958	59.8148	46.0152	12.5774	17.5725	31.7436	170.741	109.151	126.381
29.3771	144.66	101.258	72.7755	88.5895	50.6278	102.128	87.6149	9.55319	13.4228	34.5211	62.0924	50.7862	114.598	8.36294	60.3257	0.0464812	34.0897	73.0676	1.47193	1.05402	106.974	1.11366	13.1224	27.0583	5.44188	15.1769	52.2461	33.0749	39.7866	90.1037	39.8454	62.0828	163.362	3.11059	111.118	70.0726	31.4569	76.0303	75.2091	126.088	0.93101	60.0102	42.0799	12.1807	19.8106	41.303	158.99	105.081	119.978
29.477	133.677	97.156	70.5543	88.6418	52.4371	130.912	83.6979	16.8641	14.1948	33.7974	60.8554	49.1058	115.125	9.24913	64.8301	0.0416501	44.7841	73.4039	1.28904	0.805659	119.923	0.964693	11.0285	25.6362	12.9638	15.9712	52.9877	31.1916	36.5619	82.9682	38.7617	58.1731	161.291	2.88065	112.483	72.8298	30.2476	77.9806	87.67	118.049	0.817872	87.3766	38.2592	12.946	20.2624	45.3725	170.176	98.3815	122.721
29.5769	122.676	91.7502	76.1867	84.538	61.2486	137.823	77.1097	19.1562	14.0651	32.361	57.5105	52.6669	112.223	9.34671	63.0151	0.037284	46.745	86.2242	1.12842	0.614048	120.009	0.836141	10.6177	23.0426	16.4042	15.0942	50.0693	28.5136	33.2919	75.8529	36.8015	52.6579	153.034	2.66753	110.815	72.5838	36.9227	76.9683	93.9318	122.589	0.718519	96.6489	34.6303	12.4383	19.6225	44.9241	169.241	106.058	117.861
29.6768	112.216	87.5044	77.2868	78.5924	62.6748	134.377	82.1287	19.1743	13.4666	30.5423	53.0363	52.2204	107.357	8.99742	68.4836	0.0333089	48.3061	87.9189	0.987545	0.467013	114.085	0.725209	12.0792	20.0573	17.361	22.0803	45.7233	25.6725	30.1738	69.407	34.3601	47.9195	142.283	2.47004	107.004	70.364	48.203	74.174	95.7535	121.102	0.631461	96.6432	31.2367	11.3142	21.4276	42.5972	162.38	118.217	110.508
29.7768	108.044	85.9024	82.6728	72.0228	71.6676	126.35	80.6976	18.2141	12.6444	28.5538	64.8386	49.4449	116.853	8.41228	69.6516	0.0296783	46.2597	83.9248	0.864147	0.354627	108.74	0.6295	21.501	17.0967	16.8734	23.2664	41.0168	22.9378	27.2828	70.8435	31.6999	42.5348	130.863	2.28706	106.753	66.9051	53.2504	70.37	103.797	116.216	0.555264	92.8404	28.0991	9.95263	21.5471	39.5907	173.492	120.237	117.91
29.8767	101.011	89.7802	84.9783	65.4541	72.7653	133.121	75.6776	16.882	11.7357	43.6086	69.1934	45.4374	126.504	7.71992	66.0777	0.0263504	42.8224	93.6903	0.755972	0.268971	116.319	0.546853	23.5799	14.3662	15.6073	22.0011	52.5141	21.4122	26.874	71.8411	28.9915	37.1015	120.518	2.11749	105.219	62.727	54.4901	66.0584	106.583	123.796	0.488563	87.6328	25.2229	8.56462	20.6501	36.4414	172.395	117.212	135.183
29.9766	93.1975	88.1156	83.8566	59.1919	70.3991	134.812	93.4294	15.4574	10.8158	54.8601	68.8675	58.8998	128.723	6.9972	60.6161	0.0233238	38.9964	93.4367	0.660804	0.203828	114.078	0.475382	22.1508	11.951	13.9806	19.8326	54.3453	30.5793	35.7092	87.7421	26.3432	31.9538	110.27	1.96031	102.048	67.4877	53.4631	61.6294	105.668	124.007	0.430053	82.0549	22.6031	7.25993	19.42	33.3823	173.008	113.844	134.936
30.0765	85.4655	89.6988	80.7446	53.3714	66.6239	129.118	98.6409	14.0647	9.92507	60.0368	65.7304	63.9603	127.157	6.28858	59.9865	2.9279	38.2429	90.5853	0.576776	0.154365	112.954	0.413484	19.2887	9.87025	12.2481	17.4592	52.5897	32.4768	37.5603	93.4202	23.8206	27.2607	100.532	1.8146	107.934	83.8568	51.1433	61.5938	104.5	119.996	0.378477	76.5448	29.4433	23.576	28.3789	30.5069	176.579	107.177	136.744
30.1764	78.1508	95.8096	82.6142	51.4905	62.3859	120.313	96.4579	12.7558	9.08333	61.416	61.0306	64.2381	143.746	5.61835	57.8783	5.29131	35.792	84.1579	0.502604	0.116855	128.758	0.359815	16.0695	8.10891	10.5586	15.1807	48.5998	31.2733	38.6508	93.0279	21.4609	23.0897	91.4704	1.67951	109.617	92.2762	48.142	59.8327	100.914	121.669	0.332668	74.4945	44.8591	30.2998	32.4776	27.8462	174.243	103.413	132.179
30.2764	71.3657	94.89	81.7057	48.172	58.1128	141.706	90.189	11.5489	8.29889	60.4736	55.5884	61.3098	149.62	5.55096	62.4288	6.03897	35.604	76.2867	0.436587	0.0884328	129.737	0.313122	13.0125	10.7156	8.99255	13.5188	43.8734	28.8697	37.0881	97.6616	19.7431	25.5728	100.574	1.55424	108.236	95.2137	44.8387	57.0666	100.509	120.722	0.29161	70.7256	61.199	31.6421	33.4769	26.2795	166.504	102.873	142.621
30.3763	65.1284	90.9514	78.7824	44.305	64.6358	144.713	81.9262	23.8357	7.57367	58.1624	69.7969	59.5095	148.942	5.27235	66.8212	6.01859	33.5366	77.0739	0.373908	0.0669185	123.747	0.272399	10.3347	11.2236	7.58769	14.187	39.1132	26.12	34.4903	99.3634	18.0199	25.478	105.338	1.43799	104.704	94.4521	41.4649	53.7643	97.555	116.151	0.254415	66.4014	69.7549	34.7779	32.572	24.3704	175.251	108.98	143.54
30.4762	59.4192	89.051	83.268	40.3499	64.938	167.52	74.7428	27.9148	8.82356	55.0938	78.0637	55.5898	144.376	5.47736	64.8404	5.65517	30.8004	79.9723	0.320109	0.0506416	118.156	0.236756	8.09579	10.6505	6.35567	13.3927	46.6526	23.3957	31.5928	96.5365	16.3493	27.493	102.78	1.33005	99.7185	91.2723	38.1583	50.2272	92.9229	109.661	0.220354	62.0199	73.0689	33.97	30.5657	25.1805	172.927	107.927	147.104
30.5761	54.2037	96.7503	83.4846	39.0629	62.5327	169.937	76.3662	39.7973	9.14694	51.6565	79.7202	56.9826	146.209	5.355	67.7271	5.15935	36.139	77.0219	0.275249	0.0383284	109.674	4.07228	12.0884	9.58192	8.26686	12.0621	47.1055	23.9187	37.6068	92.143	14.7665	36.2446	110.552	1.22983	93.8153	86.5876	50.0907	46.647	93.4298	107.568	0.188886	63.9453	72.9282	31.1972	27.9889	25.5611	165.245	102.832	141.378
30.6761	52.5566	96.4858	81.1745	51.1807	59.048	166.826	73.3068	42.8968	8.9717	48.0956	103.051	55.0568	143.217	5.05429	66.8475	4.63334	48.4693	79.6175	0.231333	0.0290156	100.265	5.64459	12.6711	8.34572	8.84821	10.613	44.4205	22.6725	38.1712	86.2017	13.2904	39.0114	109.151	1.13675	96.8693	86.407	55.4587	43.1426	98.5113	123.347	0.159626	62.2182	70.5825	27.6105	25.1855	24.5046	168.177	95.6407	132.594
30.776	74.5464	92.7724	77.4401	56.7597	55.2318	157.395	67.7472	42.0636	8.54116	44.5638	112.732	51.2773	137.43	4.66659	75.6419	4.12473	50.9074	76.5343	0.192864	0.0219627	111.256	6.04835	20.226	7.1172	15.3596	9.22452	48.7623	23.4911	47.0207	79.6245	11.9296	38.3007	113.696	1.05035	97.9544	83.8383	56.8148	39.7841	99.3922	128.262	0.132425	61.0962	66.8994	32.7385	22.3721	22.8943	163.26	90.2443	128.357
30.8759	79.5153	94.9812	72.9737	56.8445	61.5602	145.52	63.4963	41.0398	7.99265	50.0981	113.762	46.5928	130.14	4.247	75.0898	3.6538	49.0812	70.7652	0.160744	0.236167	110.857	5.87346	21.5938	5.9829	18.0943	7.96499	49.809	22.3925	48.2861	74.2611	10.6857	48.9554	113.674	0.970143	110.089	79.7992	55.7807	51.1228	110.739	126.797	0.107294	58.2334	62.4746	33.0928	22.9256	21.1281	154.667	91.7239	120.727
30.9758	77.5125	92.3979	68.2055	54.9892	63.061	164.942	57.7714	38.5277	7.40269	51.9724	109.526	45.4853	132.75	3.82781	70.4353	3.2274	46.9784	63.9633	0.133939	0.304135	105.162	5.43476	20.0445	4.97895	18.5571	6.85272	47.2192	20.574	46.2931	81.9921	9.55586	52.0459	108.52	0.895688	116.21	79.7937	55.4204	56.606	115.613	121.732	0.0843311	58.373	60.4671	37.2512	30.9169	38.1953	152.873	89.1694	131.204
31.0757	72.8558	87.8297	63.3982	51.5195	72.4698	171.706	59.8316	36.8936	6.81311	51.5935	102.294	42.6469	130.597	3.42706	64.2395	2.84602	43.4771	66.7224	0.111673	0.301729	112.353	4.8976	27.6534	4.11365	17.7229	5.88415	43.1918	18.5709	43.0328	83.1785	8.5349	50.7645	101.222	0.826541	117.87	85.2661	53.4274	58.3676	115.896	114.775	0.0638298	56.1337	69.6672	38.6875	34.3208	43.5531	146.209	87.816	128.711
31.1757	72.5062	82.5695	58.7079	54.1342	83.1138	174.476	67.2786	40.2076	6.2459	49.8728	93.5616	38.93	137.185	3.05403	80.958	2.50723	39.5882	64.4323	0.0932291	0.269154	118.078	9.98368	28.3011	3.38091	16.2129	5.04706	45.1355	16.6144	45.3896	80.6827	7.61593	47.1327	93.2597	0.76225	116.297	86.4581	62.9145	57.7963	113.006	119.789	0.0462202	53.0089	73.3956	36.7351	38.5842	47.5765	137.402	89.8193	121.689
31.2756	77.6788	77.2048	69.274	52.8909	84.4799	167.374	72.0608	39.6022	5.7118	47.3963	84.2964	34.8768	137.28	2.7127	83.5988	2.20739	35.755	59.729	0.0775667	0.39216	118.839	11.7918	25.7559	2.76787	14.4142	4.59162	43.2254	22.6268	44.0074	81.1497	6.79138	42.4068	95.7109	0.702496	112.442	84.793	66.44	55.8192	108.007	118.661	0.0317113	49.6444	73.5811	33.1818	39.4073	47.0037	127.873	87.2228	120.862
31.3755	75.8526	72.7729	73.489	49.8184	81.7724	156.087	71.02	37.3426	5.21517	44.5369	75.1057	43.1505	133.5	2.40389	79.8571	1.94261	32.1592	54.0714	0.0635153	0.404361	113.289	11.9361	22.0311	2.25923	12.5601	9.98996	39.7408	23.714	41.1237	80.1665	6.05347	46.1671	103.801	0.647059	113.386	81.2906	66.3655	53.047	101.687	114.058	0.0201722	46.3138	71.424	31.0241	38.1294	44.5253	131.456	82.108	114.811
31.4754	71.3528	75.1019	73.8307	52.8291	77.4056	143.423	76.2356	34.4857	4.75685	41.5292	66.3524	53.2505	136.75	2.12661	73.5118	1.70912	28.8633	62.574	0.0500846	0.79846	105.069	11.2829	18.1494	2.29629	10.784	11.4382	48.4546	24.1813	51.5675	76.5742	5.39445	45.5956	102.854	0.595666	113.501	76.6758	64.1878	57.8116	106.382	108.332	0.0109141	43.1276	67.8355	27.7617	35.6484	41.3632	134.897	82.13	107.175
31.5754	66.0204	74.1344	71.8751	51.8405	72.4899	130.737	75.2233	31.5158	4.33582	41.0881	58.2366	56.6109	149.603	1.87891	75.2873	1.50338	25.8765	63.401	0.0368262	0.995496	114.992	10.2911	15.3649	2.14527	11.0653	11.1687	53.7013	26.8413	53.2662	71.6693	4.80675	48.7835	97.7612	0.548052	121.983	71.4584	60.8499	59.106	114.171	111.784	0.00313554	40.1253	63.443	24.1599	32.557	38.317	131.488	85.9599	99.3361
31.6753	60.6244	78.4817	68.6202	48.9419	69.2727	118.649	70.7264	28.6472	3.95016	51.5649	50.852	55.8573	153.085	1.65841	73.1343	1.32218	23.1855	71.5373	0.0238504	0.976674	113.909	9.19875	15.2376	5.55922	10.5707	10.2196	65.6347	26.2945	55.5812	66.2219	4.28309	47.7439	90.9777	0.503964	125.317	76.6089	56.9405	58.2437	116.501	124.094	0.755354	37.3159	58.6722	24.7175	29.2382	35.2118	137.113	84.5674	111.936
31.7752	57.1741	77.4423	64.6932	51.9836	65.1728	117.863	64.4848	25.9668	3.59758	56.3645	48.4163	52.7271	150.884	1.46261	67.8866	1.16266	30.9359	71.6861	0.0115978	0.866407	107.744	8.12471	19.1803	6.84769	9.67172	12.8211	66.8541	27.6938	53.6481	60.6799	3.81664	44.4201	94.8522	0.463298	124.756	77.8353	52.8224	59.4258	115.006	126.999	1.09827	34.6952	53.807	23.2847	25.932	32.23	134.694	80.2509	119.531
31.8751	52.9615	88.2906	60.484	57.8536	60.8508	111.847	77.3013	23.5029	3.2759	57.6149	44.8795	48.3539	145.355	1.28913	61.578	1.02222	32.4441	67.8097	0.0006558	0.728105	107.233	7.12426	19.5508	8.46122	10.0665	13.8775	63.2967	26.5772	50.0281	63.1631	3.40115	40.021	92.3559	0.425955	121.419	76.4393	48.7141	58.4796	119.63	124.428	1.21774	32.2541	49.032	20.9316	22.7823	29.4422	128.411	74.4446	116.56
31.975	71.19	94.198	56.231	58.0301	56.6013	103.723	80.9828	21.2564	2.98273	56.697	48.6467	43.462	137.996	1.13561	60.5235	0.898647	31.265	62.1225	-0.00819805	2.84311	101.962	6.21913	17.758	8.64101	9.69419	14.8516	57.8605	24.4958	45.8875	66.2342	3.03096	35.2788	101.423	0.391861	129.743	73.3539	48.7092	56.2523	119.633	136.233	1.21857	29.9822	44.4622	18.271	19.8685	26.869	120.463	85.0985	115.107
32.075	74.8423	93.25	52.0767	68.2946	52.5491	95.023	78.8516	19.2168	2.7158	54.5032	48.8435	38.5014	129.752	0.999881	56.5021	0.789944	42.4321	56.7672	-0.0142026	3.46083	97.5417	5.4138	15.1727	8.09458	15.2421	14.1323	51.9325	22.4311	41.7443	70.2274	2.70107	30.6194	101.036	0.360802	135.675	69.2423	47.1402	53.3006	116.452	138.445	1.15893	27.8687	46.9125	16.2437	17.228	24.5083	113.496	87.6381	109.105
32.1749	72.5546	89.36	48.1025	70.1342	58.514	86.4773	73.53	17.3691	2.47298	56.0347	46.8769	52.2047	121.21	0.879942	53.5418	0.694352	44.7292	63.7509	-0.0170817	3.36623	90.6312	4.89619	12.4904	7.73177	20.4104	12.7774	46.1516	22.7608	37.8166	69.781	2.40698	29.2568	96.2853	0.332417	151.506	64.5706	44.7084	55.975	111.161	135.098	5.66279	25.9032	55.2072	25.5319	15.085	22.3493	105.775	85.4386	107.385
32.2748	68.0348	84.3374	49.1091	67.7668	64.2176	101.353	66.6739	15.6973	2.25237	55.3313	43.6885	57.7284	112.73	0.774081	70.6848	0.610315	43.253	63.749	-0.0174606	2.97339	108.284	4.35433	10.0334	6.9823	27.0424	11.2654	45.5583	26.4733	34.1853	76.8271	2.14474	26.8178	89.7271	0.306623	236.526	59.6622	41.8511	56.0242	104.557	145.224	7.66768	24.0757	58.8034	28.5173	13.1225	20.378	127.867	87.908	115.491
32.3747	62.8584	82.467	48.2697	63.4519	64.5981	117.335	62.5651	14.1857	12.2648	53.3058	47.8665	58.1894	104.523	0.680744	77.2748	0.536449	40.2283	65.3202	-0.0155362	2.4926	111.142	3.83366	21.9277	18.3325	29.1565	9.80297	45.5718	26.3812	30.8687	79.023	1.91084	31.899	90.7202	0.283437	297.693	54.7365	38.8371	54.4692	97.2227	146.175	8.3057	22.3771	59.2835	28.0656	11.356	26.8881	133.898	88.5738	123.097
32.4747	57.6807	78.5788	46.3642	58.3854	62.2399	119.033	56.9696	12.8198	17.061	52.7675	62.0108	55.6592	116.457	0.598618	75.651	0.471552	38.4483	62.5103	-0.0102391	2.02405	114.86	3.35431	25.8053	22.6288	28.621	8.47065	42.9744	24.7325	27.8584	79.5002	1.70213	32.8805	87.0756	0.262842	374.241	49.9384	35.8281	51.9794	89.5807	141.846	8.21859	20.7986	57.7563	25.8847	9.78624	28.6858	131.8	96.9183	135.005
32.5746	52.7605	73.959	59.7438	53.1875	58.7871	117.729	50.8213	17.1534	20.2714	52.3353	70.2632	71.0365	120.319	2.50432	73.2949	0.414537	35.5614	76.8932	-0.00678401	1.60976	110.887	2.92358	24.9616	23.1005	26.6362	7.2914	39.2036	22.5452	25.1345	77.3311	12.1101	40.2257	91.4325	2.4606	468.517	45.3598	32.9179	48.9894	81.9295	134.639	7.76764	19.3319	61.9049	22.9698	8.40505	37.2317	125.784	97.6465	140.91
32.6745	52.6217	69.194	79.2136	48.438	54.9948	128.598	44.6797	18.1513	21.1933	50.5596	84.9473	87.9778	134.11	3.46569	87.2564	0.364467	32.3717	95.6954	-0.0013769	4.15497	120.316	2.542	22.0809	21.6354	23.9582	6.26308	46.5257	30.3266	22.6739	79.0608	20.0511	41.9831	131.092	3.46711	525.077	41.055	30.1582	51.79	74.476	126.027	7.15422	17.9691	62.6439	19.8812	7.1991	41.1947	118.787	93.995	141.021
32.7744	49.9443	67.4922	88.3965	43.8585	51.2036	127.411	38.8621	22.8167	20.8791	48.7611	90.1827	111.782	155.929	3.85558	88.3075	0.320539	29.2326	107.757	0.00271219	4.82166	120.189	2.20687	24.7575	19.3147	21.0504	12.772	46.8911	33.7463	20.4528	89.2272	24.3336	41.2008	157.8	3.84753	553.286	37.0521	28.4034	52.0364	67.3564	120.456	6.48862	16.7031	61.1807	16.9179	6.15244	40.9003	124.895	94.4755	151.738
32.8743	46.3975	64.2362	103.729	39.5755	66.7189	139.851	33.5317	23.6709	19.928	55.8413	89.4915	120.362	164.582	3.90806	83.5858	0.281997	26.2894	107.884	0.00531627	4.60597	114.156	1.91418	37.7749	16.7392	22.8707	14.4633	44.1809	35.7402	18.4486	91.491	26.1956	38.3958	165.481	3.90392	560.532	34.3705	26.4637	50.7157	60.6555	113.252	5.82935	15.5269	58.3554	14.2247	5.24826	38.8302	123.177	98.4256	148.352
32.9743	42.6842	71.9556	109.753	35.6372	70.8364	138.843	52.4176	22.8433	18.6783	68.7656	85.2533	119.601	167.474	3.76921	76.5878	0.248156	23.5922	102.002	5.01244	4.03114	105.668	1.65948	48.8061	14.2263	22.5411	14.0652	56.2699	40.5724	16.6403	89.2762	26.4885	34.631	161.554	3.79756	552.584	50.9522	24.4781	48.4752	66.042	105.354	5.2058	14.4342	54.7473	11.8569	4.47006	36.1122	129.747	96.5802	140.076
33.0742	39.0902	72.6249	110.105	43.042	69.8541	131.719	60.4114	21.3345	17.3198	74.5366	79.0555	113.398	164.518	3.52935	68.9938	0.218454	21.1483	93.4211	7.90115	3.36103	96.5072	4.55129	48.8717	11.9295	21.0294	12.8461	61.9763	40.0792	15.0088	84.6562	25.7944	30.5507	152.423	3.61424	533.916	60.4445	22.5298	45.7358	84.5472	97.323	4.63124	28.53	50.7501	9.82007	3.80235	40.6669	128.073	105.032	162.371
33.1741	43.3328	70.2069	110.915	44.6593	66.7002	122.132	61.8019	19.6088	15.9547	75.8437	71.9394	104.304	167.39	3.24344	61.5821	0.19241	18.9467	83.9564	9.11457	2.71976	105.122	8.74901	44.0035	9.90903	18.946	11.3842	60.6867	37.4294	13.5371	78.8747	24.5086	26.5304	141.294	5.84915	507.997	64.992	20.6658	42.7695	98.1916	109.303	4.10994	41.9644	46.6277	8.0941	3.2309	40.6471	124.959	120.209	162.628
33.274	42.849	71.4162	108.155	43.3701	62.7282	111.878	59.3695	17.8768	14.6378	74.4314	64.5727	93.9501	164.424	2.94428	54.6864	0.169587	16.9689	74.5686	9.35436	2.158	103.919	16.0067	41.8327	8.38158	16.6659	9.93321	60.0956	34.0558	27.9212	72.6672	22.8969	25.1445	129.743	6.75759	477.464	66.1491	18.9112	39.7475	104.982	112.51	3.64149	45.8127	42.5516	6.64748	7.53635	38.7048	124.679	123.868	159.225
33.3739	45.264	74.0976	103.365	40.7193	58.557	102.826	60.4343	16.2295	13.3941	72.8991	57.3696	90.3679	158.061	2.65077	48.4239	0.149575	28.0338	65.7369	9.04987	5.82313	98.1947	18.48	36.665	9.56324	14.41	8.59572	63.0346	30.5908	32.5151	67.8857	21.1355	23.6642	119.817	6.97695	444.341	65.0374	19.5984	36.775	106.868	110.593	3.22324	47.7976	38.6302	9.9004	9.78033	52.1108	119.828	120.799	150.424
33.4739	66.3525	77.3623	97.5187	37.5261	54.4624	96.2986	66.9127	14.7019	12.2367	69.8666	54.13	88.0468	159.896	2.37324	42.8094	0.132026	31.0839	57.6712	8.46164	6.79984	90.6428	18.5349	30.6685	9.4475	18.4438	7.40493	60.4657	27.3	32.7474	62.651	19.3394	28.8844	116.707	6.84719	410.128	62.461	28.2109	34.7048	105.323	117.499	2.85144	46.7305	34.9278	22.2094	10.6868	55.2674	122.244	114.017	140.107
33.5738	71.3759	75.8947	91.218	34.2167	67.9666	88.6853	67.1037	13.3027	11.1677	76.754	54.1921	82.4482	161.239	2.11673	37.8113	0.116646	41.4125	77.3429	7.74546	6.51136	82.6121	17.4395	24.9004	8.69512	21.7092	10.2161	59.377	24.2815	31.1321	57.3637	17.5813	37.8645	109.986	6.54885	375.953	63.6642	32.3415	32.4566	101.454	117.53	2.5219	44.4563	31.4788	26.9727	10.7501	53.9644	118.809	105.397	129.74
33.6737	69.8029	72.4266	86.4206	31.0048	71.164	104.303	65.3939	12.0294	10.1852	84.0602	51.9158	78.4391	157.535	1.88321	34.9471	0.103168	43.4086	82.9721	6.99255	5.70569	88.1024	15.8649	27.015	7.68148	22.2555	10.5933	55.264	27.6304	28.8243	52.2484	15.9053	40.6646	101.895	6.17717	356.808	62.6534	33.7183	30.6865	96.0862	113.629	2.23047	41.7779	28.2978	27.5387	10.3051	50.8484	112.626	114.4	119.847
33.7736	65.7025	92.4786	81.0633	27.9905	69.7703	106.456	70.8153	12.0057	9.28501	86.0132	48.3254	72.313	150.923	1.67277	39.6078	0.0913759	41.8166	81.2296	6.25448	4.76052	100.61	14.1584	26.3392	6.61245	21.2501	9.95075	56.2593	27.3181	26.3472	54.4393	14.3364	39.8771	102.468	5.78193	335.956	60.2108	33.4407	28.7378	89.8287	107.609	1.97318	39.0395	25.3864	25.9147	9.5752	47.1185	105.325	114.777	149.55
33.8736	60.8079	97.7383	85.8096	25.2136	66.4416	109.925	70.2025	11.3894	8.45779	84.6942	44.0952	65.2402	177.184	1.48444	53.2056	0.0810543	41.3101	75.8761	5.55889	3.85381	109.139	12.4925	30.359	5.59442	19.4366	8.94115	53.2518	25.5217	34.4257	53.5921	12.8863	37.1458	111.531	5.38849	313.11	56.8928	32.2045	26.7359	83.1248	100.576	1.74625	36.3842	22.738	33.3889	18.9095	43.3081	102.066	110.727	153.071
33.9735	55.8435	96.377	95.4786	22.6821	62.404	106.24	66.1943	10.5495	7.70318	84.1698	39.6593	57.9526	228.173	1.31662	56.0957	0.072028	38.791	69.0019	4.91936	3.05854	107.691	10.9465	29.1227	15.494	28.2328	7.8579	48.6715	23.2253	36.0279	51.0886	11.5587	33.4938	110.684	5.00926	289.357	53.0914	30.4473	24.7583	89.6972	105.394	1.54624	33.8672	20.3406	34.8982	23.6593	41.9838	96.6028	103.803	147.045
34.0734	51.0988	92.1907	98.3994	20.3887	67.5923	102.119	60.4666	9.65583	7.01726	81.4162	35.2888	57.073	252.2	1.16743	54.0795	0.0641305	35.5727	61.7418	4.92035	2.39463	108.907	9.55105	25.6486	19.8245	31.4864	21.6664	54.474	32.3828	34.8199	61.7734	10.3516	29.5417	105.281	4.6498	265.514	49.0788	28.4417	22.8525	103.728	104.634	1.37005	31.5053	22.494	44.0173	25.4454	39.4291	106.085	95.5274	141.293
34.1733	46.6775	86.9337	97.2506	18.3181	67.2001	123.193	59.9305	8.78453	6.39359	77.4032	31.1445	53.8106	259.478	1.03497	57.542	0.0572272	32.2424	63.9202	4.69233	1.85698	113.199	10.6706	23.7156	20.5193	31.4682	25.6625	53.6855	34.1654	32.4926	65.3683	9.25956	34.2778	98.0118	4.31224	256.816	52.6366	26.3549	21.0454	110.638	100.71	1.2148	30.1721	23.1757	45.6316	25.3731	37.5796	110.678	101.275	144.846
34.2732	42.6041	81.4077	99.1357	16.4531	78.5397	129.617	56.5015	7.96696	5.82304	72.75	37.8191	49.3077	256.567	0.91748	55.694	0.0512049	29.0511	70.7559	4.35006	1.43016	113.279	13.6957	22.0861	19.3548	29.6048	25.3615	50.0526	32.811	39.1721	64.8855	8.27516	34.9316	98.4048	3.99695	244.552	53.4908	24.2871	21.0524	112.457	95.1068	1.07787	28.4399	22.8951	43.2887	24.1894	35.0136	108.752	100.339	139.222
34.3732	38.8715	75.9708	97.3538	14.775	80.3854	126.408	51.6081	7.21387	5.3054	67.8472	40.2332	46.8845	247.661	0.813363	51.6054	0.0459475	26.0963	73.8194	3.96204	1.09594	107.686	14.301	32.5305	17.3512	26.8198	23.333	54.5674	30.2512	39.9368	69.6266	7.39021	37.4828	101.654	3.70335	230.028	65.9484	22.2966	20.4635	110.718	88.7295	0.956942	35.0438	22.0073	41.2959	22.9594	32.2682	103.691	95.6266	130.578
34.4731	39.3272	70.7751	93.4587	13.2667	81.251	118.871	52.0818	6.52672	4.83303	62.9364	39.9727	44.4222	235.43	0.721161	59.6883	0.0413283	23.4054	83.7424	3.56794	0.83673	113.997	13.7217	33.9635	15.0777	23.6837	20.7532	53.2082	28.2451	38.1702	69.6179	6.59604	36.7405	98.5626	3.43059	214.228	72.2955	20.4149	19.5258	106.572	88.0451	0.850008	36.3688	20.7582	37.4063	21.1896	29.578	119.317	98.5644	121.265
34.573	37.5472	65.8774	88.4295	17.1066	78.4526	109.712	64.332	5.90267	4.40122	58.163	38.1089	40.8404	221.558	0.639486	59.7582	0.0372657	20.9755	92.6116	3.18944	0.637078	111.278	12.6158	31.2037	12.8372	20.5361	18.1428	53.8412	33.2924	35.4303	69.2364	5.88413	34.2146	92.6733	3.17747	197.879	74.4323	18.6572	18.4002	100.878	84.7178	0.755348	48.9245	19.3156	32.8151	19.1757	27.0396	132.199	99.3611	137.284
34.6729	34.9728	77.6655	92.5888	18.5607	74.1761	100.25	68.842	5.3371	4.00668	53.6106	35.3559	37.6897	207.096	0.567115	56.2794	0.0336787	21.5964	91.9677	2.83725	0.484072	111.683	15.3024	29.1268	10.7782	17.5675	15.7161	57.5427	33.332	32.4245	82.2976	5.24637	31.1968	85.7534	2.94283	186.827	82.0603	17.0284	31.6817	94.6269	94.2445	0.671416	52.1397	17.7923	28.1836	17.1059	30.178	144.863	102.99	138.406
34.7729	32.2128	84.1998	92.3412	18.4086	69.4259	91.1025	67.8142	4.82499	3.6472	49.3227	32.1818	49.6137	192.685	0.50294	51.435	0.0304906	20.6498	98.169	2.5156	7.55257	106.323	15.6494	25.2746	17.2869	19.6054	18.5627	55.6448	31.3131	33.4589	86.4315	4.67534	27.7282	78.6683	6.13778	184.219	85.0745	15.5276	39.0711	87.7999	99.5274	0.596851	51.4051	16.2629	26.2	15.0956	33.939	145.613	114.234	137.62
34.8728	29.5171	83.8983	89.4981	43.4149	75.222	102.121	63.6947	4.36265	3.32116	45.318	35.8629	54.2187	189.511	0.445921	48.6746	0.0276522	19.1018	95.8767	2.22518	9.82071	111.565	14.8661	21.0106	19.2521	19.5898	18.3272	54.4818	32.9288	32.1455	85.4471	4.16444	24.2091	84.0043	7.51235	193.076	84.6506	14.1501	48.3595	100.052	99.2275	0.530524	49.0824	21.5841	26.1275	13.21	33.9048	140.475	115.898	130.79
34.9727	50.3685	80.6401	125.94	53.6254	80.7787	102.271	58.0339	3.94345	3.02701	41.5995	36.5468	54.3097	182.322	0.395148	44.5948	0.0251124	17.3892	89.4393	1.96485	9.77498	108.467	17.4742	16.989	18.8128	18.4273	16.8539	52.3525	31.5817	29.9125	81.6554	3.7078	20.8647	95.381	7.93653	194.877	81.9709	17.6359	60.4137	105.835	95.7438	0.471476	54.9211	24.3164	24.2748	22.4342	32.2768	143.973	112.022	135.157
35.0726	57.4277	86.6267	154.756	62.8825	80.8786	97.4327	51.7929	3.5656	2.76208	38.1605	37.9963	51.7492	172.941	0.349979	54.2264	0.022817	26.7339	81.2722	1.73293	8.73301	128.309	17.6528	13.4793	17.7388	19.1878	20.2582	48.2131	29.1003	27.9183	76.4475	3.30031	17.8099	96.3367	8.29892	200.02	87.228	19.1083	66.0678	107.004	107.793	0.419008	55.3549	25.3108	21.9248	26.9566	30.0562	140.247	105.144	137.605
35.1725	57.3539	85.9994	167.251	77.3488	77.7628	90.5399	45.5477	3.22385	12.8351	34.9891	37.2428	47.7569	163.657	0.310453	55.3021	0.0207081	29.1412	72.6853	3.24429	7.36903	134.539	16.6681	22.3816	15.8994	19.9422	20.1224	43.4448	26.3047	25.62	70.6503	2.93724	23.234	92.4202	12.7488	206.246	88.222	19.3562	67.6527	104.963	117.727	0.372417	53.3554	25.1626	19.196	29.3761	40.0358	141.073	105.755	131.932
35.2725	54.4661	82.5237	169.745	87.6252	73.3752	89.9655	39.6259	2.91506	19.19	32.0701	37.744	46.6329	153.548	0.273524	52.53	0.0187755	28.5199	86.6017	3.92182	7.57625	130.761	15.5931	24.1388	17.7599	19.1894	29.33	38.6924	23.5509	24.1743	64.746	2.61414	24.9049	96.1538	14.5191	205.869	88.7272	18.8804	66.7078	100.762	119.485	0.331126	50.4388	26.3762	16.4623	29.5059	42.3254	136.144	101.7	124.922
35.3724	50.6108	77.9407	166.261	95.7035	68.608	112.915	44.3816	2.636	21.798	29.3874	36.433	52.2266	147.835	1.72636	84.0562	0.0170002	26.6712	88.8283	4.11165	6.87365	122.5	14.1391	22.5093	18.0934	17.6384	31.6343	36.6052	31.8153	22.3027	59.0065	3.40609	24.3986	93.5338	18.9188	200.77	86.5446	17.9964	64.2437	95.1856	116.507	0.294641	47.2616	26.3287	13.9157	28.2573	41.2733	128.571	95.1496	116.462
35.4723	56.0347	84.5038	159.349	104.195	68.5509	118.015	44.769	2.38371	22.3385	31.3365	34.0863	52.9938	155.966	2.46496	93.0653	0.0153483	24.4162	86.5538	4.0261	7.67602	123.059	12.5933	19.5213	16.9278	28.555	30.1956	33.4483	33.2665	20.5059	53.5767	3.78753	26.3081	88.0879	26.545	192.403	82.6518	16.9017	60.9216	100.523	120.438	0.262375	44.1026	25.4734	11.6419	26.2377	38.8665	119.983	96.1566	131.753
35.5722	55.3845	84.2062	150.614	103.495	77.1893	114.689	44.6534	2.15555	21.7738	31.5992	31.216	50.8934	163.653	2.76958	91.5844	0.0137635	22.1158	88.9107	3.79415	7.22046	132.542	11.0973	16.839	15.1024	32.9744	27.3406	30.0153	31.8315	18.6773	48.525	3.90082	25.8531	81.5787	29.4175	181.879	77.7423	15.7183	57.17	101.526	118.668	0.233865	41.0751	24.1267	11.0967	23.8459	36.0044	111.222	109.13	130.958
35.6722	62.0184	80.9392	141.057	98.3312	77.9177	107.662	42.2598	1.94912	35.6384	30.8413	31.7252	47.2125	163.663	2.81705	85.5502	0.0122372	19.9244	89.8425	3.49302	6.26834	130.382	9.71551	28.3512	13.0832	33.5024	24.1232	29.8827	29.2989	16.9306	43.8744	3.84315	24.113	74.8711	29.833	180.74	72.3025	17.4254	53.2624	99.5164	113.697	0.20865	38.2203	22.5083	10.0435	21.338	40.4851	131.905	111.993	124.438
35.7721	73.8871	76.5033	131.294	91.2252	75.19	99.274	38.697	1.76235	45.9671	29.4924	30.6792	42.7818	159.095	18.2402	77.8563	0.0107918	17.9032	94.424	3.16782	5.20097	122.895	11.946	30.6831	15.4452	31.8243	21	30.8334	26.4703	15.3094	39.6223	3.68071	21.7605	75.4983	29.0153	175.666	66.6677	17.8642	49.3719	101.425	107.06	0.186349	39.6164	20.769	8.80321	18.8728	40.4421	137.091	108.965	131.805
35.872	74.8926	78.7792	121.694	83.5	71.071	117.529	34.6559	1.59338	49.6629	27.8276	28.7385	38.1247	151.926	26.1043	71.6124	0.00943141	16.0799	98.4458	2.84416	4.19536	113.293	15.7933	29.7087	15.4834	29.0121	18.1499	36.8954	34.6883	13.8256	37.0433	3.45813	23.0575	72.3731	27.614	167.897	78.9212	17.5482	45.6033	100.041	101.802	0.166664	38.6295	19.0093	7.55401	16.544	38.4994	138.756	107.185	130.827
35.9719	71.5569	76.8294	112.47	83.1159	66.5101	127.184	40.6751	1.44071	49.7349	26.0212	26.3402	33.559	159.608	29.3853	64.7208	0.00816716	14.4306	95.0428	2.53596	4.93484	103.182	16.6621	26.2935	14.3628	25.9557	15.6251	40.3551	35.9448	12.477	34.2278	3.20537	22.4502	73.4677	25.9711	158.381	99.6436	16.8018	42.0157	103.083	101.552	0.149247	69.3303	17.2929	11.6117	14.4016	35.8507	136.584	106.2	124.247
36.0718	66.6728	77.603	103.738	79.0564	61.9359	125.507	41.9733	1.30264	47.899	24.1821	23.768	29.2665	160.498	29.9525	57.8711	0.00700298	12.9366	103.623	2.25018	4.73873	101.344	16.0652	28.693	12.7485	22.7189	13.4225	47.8262	34.2657	11.256	31.3639	2.94212	21.5914	71.0285	24.2647	157.408	110.483	15.8284	41.6673	102.437	98.0267	0.133696	79.17	15.6565	15.8082	12.4671	33.0317	130.351	119.252	115.973
36.1718	61.4204	75.0441	95.5525	73.3881	57.5347	127.474	40.5223	1.17768	45.8634	31.3221	21.5339	38.6014	156.991	28.9726	65.2167	0.00595875	11.5929	109.306	1.98987	4.15836	100.754	14.8091	32.6448	14.3678	22.6343	11.5166	48.1775	31.4833	10.1525	28.5822	2.68097	30.1167	81.218	22.5853	154.61	114.497	14.7539	42.0086	99.2653	92.7439	0.11973	80.0838	14.4676	16.8607	10.7442	30.2754	124.29	121.739	107.487
36.2717	56.2843	71.1333	87.9312	67.1967	53.3802	122.258	55.9717	1.06468	43.0645	34.7032	19.2658	44.8435	150.513	27.1671	78.8664	0.00505605	10.3849	106.139	1.75586	6.04722	95.4707	13.3164	31.6199	14.1159	26.1992	9.87473	45.3824	28.4177	9.15659	25.9514	2.42948	33.1105	84.2867	20.9766	148.966	113.894	13.6549	41.0277	94.4376	86.6319	0.107033	77.3078	13.2547	23.3955	9.22582	27.6763	116.608	118.089	142.806
36.3716	67.4533	71.1886	80.8675	61.0377	53.5271	114.001	64.0764	0.962269	40.0115	35.7285	17.6962	46.3461	142.445	24.9766	80.2724	0.00430106	9.30169	107.302	1.54761	6.23201	109.131	11.8023	27.9904	12.9519	33.0947	10.2562	41.3773	31.1906	8.25826	25.4744	2.19184	37.3189	81.8952	19.4578	148.774	110.264	12.5769	39.2671	88.5971	105.193	0.0953621	73.1301	12.0607	25.1199	7.89846	25.2667	114.421	122.486	155.873
36.4715	68.5033	78.725	78.2446	55.1815	51.5002	104.746	65.3391	0.86972	36.8995	35.309	15.9929	54.1117	133.653	24.5393	76.1796	0.00368256	9.61394	101.972	1.36356	5.66029	110.083	13.7327	27.4455	11.4199	34.9995	9.64058	43.225	32.7055	7.44796	42.288	9.05608	37.5047	80.6077	18.0354	145.131	107.722	11.546	43.8349	82.2144	133.242	0.0843036	93.7893	13.9412	24.2597	6.74557	23.0515	109.019	119.896	153.135
36.5715	82.4513	94.9278	79.7285	49.7467	48.6104	95.4777	63.7784	0.785944	33.8737	34.0339	28.8052	56.0616	128.258	23.2304	69.8949	0.00315685	9.2061	94.2797	1.20171	4.82107	120.088	13.8175	24.4502	9.81755	34.0029	8.66509	41.3898	31.3311	8.81241	54.4029	13.031	42.6381	76.3637	16.7094	143.796	121.411	10.5759	51.5906	78.3992	144.842	0.0731522	102.498	14.6908	22.1345	5.74944	21.0237	102.238	120.88	162.285
36.6714	83.8514	98.4244	78.2709	50.8881	65.4632	111.7	59.567	0.710084	31.0066	32.2818	35.3078	54.507	121.457	21.4888	63.0098	0.00266557	8.51869	87.5313	1.05953	3.9539	119.487	13.0221	30.2179	8.29811	31.4434	7.61636	46.7053	28.8543	8.92503	63.9655	15.0748	43.9857	70.9416	15.4763	141.093	127.001	9.6732	54.8725	73.6844	146.647	0.0608054	102.032	14.7237	27.4743	4.89245	19.1712	96.4154	116.408	190.495
36.7713	81.4932	96.272	75.1199	49.0778	70.2092	113.776	54.0695	0.641494	31.3593	30.2939	37.7247	50.9717	124.373	19.5803	70.721	0.00216222	7.75649	88.9113	0.934478	3.16531	113.267	11.8575	37.6745	15.6984	28.6605	6.61669	46.1793	26.0757	8.50449	66.8527	16.0334	42.2017	79.7768	14.3315	135.844	127.09	8.83948	55.3299	68.4751	157.272	0.0468381	97.8295	15.9673	28.3018	4.15782	17.4801	110.45	109.008	191.534
36.8712	76.4998	91.7463	71.0617	47.0647	75.3756	133.518	52.3717	0.579687	30.3609	28.222	37.5727	46.4452	122.637	17.6602	69.9788	0.0016234	6.99743	84.7049	0.824006	3.03286	109.855	10.5884	37.2496	18.2239	25.4173	7.39977	47.2249	31.9293	7.88118	74.9966	16.0997	38.7838	80.2619	13.2694	137.77	123.548	8.07341	54.0485	66.8387	158.105	0.0333664	92.2623	16.2569	26.7596	3.5299	15.9376	117.469	100.243	194.457
36.9711	70.7145	86.3587	71.3619	58.3004	74.7783	136.16	48.6769	0.524414	28.6904	26.1596	35.8765	41.5552	118.176	15.8166	65.5406	0.000970485	6.28744	77.9207	0.725809	3.4637	115.849	9.3464	36.0188	21.2361	22.1078	7.16258	48.6613	35.5012	7.20474	79.7223	15.6079	36.0755	76.8553	12.2849	135.913	117.709	7.37172	51.74	63.9329	163.646	0.0257253	86.3558	15.9392	24.1103	2.99444	14.531	120.71	91.0638	186.246
37.0711	64.9049	80.7977	71.5499	61.0839	71.5987	130.837	53.7634	0.475624	26.7296	24.1627	33.3207	36.6877	112.215	14.0959	59.7282	0.000123736	5.63751	89.5355	0.637923	3.28788	112.888	8.19252	35.0706	21.1716	29.7308	6.52764	48.0043	36.1458	6.54113	79.3226	14.7837	40.4176	71.7993	11.3726	131.385	110.521	6.73009	48.8685	60.2293	161.357	0.00931976	80.5428	15.2483	21.078	7.52646	17.7017	117.739	94.5626	189.692
37.171	59.3752	75.3687	76.3326	62.2508	67.4242	126.181	55.8003	2.29623	24.6899	22.263	32.135	32.068	129.28	12.5184	60.7787	-0.000797298	5.11079	100.762	3.91285	2.868	113.692	7.15021	40.5203	19.5816	32.2404	5.77844	44.9278	34.2032	5.9177	76.0889	27.9805	40.4991	66.2077	10.5277	125.041	102.647	6.14377	46.4186	56.0738	154.667	-0.00284709	74.9967	14.3418	18.0604	9.90677	18.1923	111.825	92.6228	181.894
37.2709	54.2317	70.1997	76.9249	68.3293	67.9781	122.235	54.0478	2.9652	22.6852	20.4767	30.047	41.0127	135.844	11.0896	57.6739	-0.0013682	4.60858	100.854	5.5217	2.38648	108.417	6.2238	38.9081	17.3499	31.7442	6.23356	47.9591	46.6363	5.34414	74.2149	65.8925	38.2136	60.6208	9.74554	132.863	105.601	5.60811	54.0328	63.8194	145.682	-0.0152768	69.7779	13.3255	15.2608	10.8893	17.5321	104.686	104.459	174.748
37.3708	49.4969	69.5869	75.0271	68.1209	65.5629	114.561	59.8151	3.10532	20.774	18.8104	27.5037	44.2845	135.964	9.80591	52.913	0.156356	4.12859	95.3409	6.14475	1.92865	101.875	5.40835	38.5233	21.4215	29.5973	9.33293	46.3537	48.8931	4.82182	78.7075	90.7283	34.7474	61.9476	9.02176	135.337	104.556	5.1188	57.1575	71.9356	135.685	-0.029847	64.8983	12.2703	21.867	10.989	16.4197	129.203	120.498	163.867
37.4707	45.1594	66.7253	71.715	64.8458	62.2677	117.376	71.0603	3.01087	18.984	30.369	24.7948	44.0711	132.238	8.65911	47.6992	0.217273	3.69637	98.4413	6.19947	1.52895	115.626	4.69475	38.1499	21.8704	27.7389	9.89397	42.8115	46.8334	4.34886	93.5776	125.98	30.826	59.7597	8.35208	133.946	101.577	4.67205	57.4532	82.242	125.442	-0.0411618	60.3494	11.2226	23.7344	10.5548	15.1705	136.377	135.976	167.863
37.5707	62.6732	79.5358	67.6646	60.2228	69.4467	113.034	73.7425	3.85599	17.3252	36.4323	31.7721	41.8225	158.633	7.63865	42.5912	0.23075	3.31083	97.0696	12.0479	1.1962	116.298	4.07255	34.1584	28.5544	25.0666	16.9022	38.636	44.0469	3.92197	98.2878	151.382	26.8779	71.9404	7.73242	129.806	97.5566	4.2646	56.0137	87.1564	140.44	-0.0484358	56.1144	10.2119	23.044	9.81996	13.9237	134.747	139.153	170.002
37.6706	66.4677	107.835	70.7065	55.1555	69.8454	105.62	71.4213	4.02728	15.7987	42.1702	34.6275	47.5961	169.94	6.73321	52.7206	0.222222	5.03957	96.2378	14.6871	0.927211	118.711	3.53124	46.1	29.7779	22.0968	18.4866	34.438	40.2123	5.4222	97.1706	215.421	24.8866	75.376	7.159	123.781	92.1399	3.89348	53.5557	88.2239	153.212	-0.0546479	52.1742	9.25568	25.5455	8.93789	12.7376	128.848	135.172	179.444
37.7705	64.6536	117.898	81.2573	53.6349	67.2902	97.1544	69.429	3.90001	14.4008	44.3951	34.8734	52.1888	171.933	5.93154	54.1051	0.204486	12.5134	92.4082	15.4487	0.713933	184.096	3.06094	52.1622	28.1954	19.1356	17.7428	30.4872	36.1822	5.77028	92.8555	265.25	22.3505	93.1153	6.62841	117.826	85.9558	3.55577	50.5446	86.6114	155.408	-0.0614303	94.9021	8.36381	25.0539	8.00724	11.6341	121.073	127.27	174.283
37.8704	60.7144	117.871	85.1142	50.3921	65.9018	88.6124	64.6776	4.04611	13.1253	44.4453	41.8134	52.3633	168.318	5.223	52.8513	7.22928	14.936	85.3885	15.1485	0.547068	220.745	12.0999	49.6584	25.3337	16.3537	16.1066	26.8868	32.3188	5.61507	86.9261	290.117	30.7686	116.626	6.13701	110.787	131.537	3.24847	47.2809	111.201	151.483	-0.0702146	126.58	7.5407	23.0627	11.2596	10.6192	112.669	121.987	164.135
37.9704	62.7983	113.463	101.031	63.603	62.7261	85.3259	63.4079	3.90572	11.9636	43.1876	44.2175	52.0174	161.458	4.59755	49.1926	9.951	15.1144	82.6279	14.2812	0.417728	226.883	24.0954	43.5566	22.0463	13.8359	14.2301	23.6607	28.7608	18.5362	80.3251	296.002	35.3733	122.245	5.68331	103.131	158.796	2.96851	43.9548	125.191	144.187	-0.0762785	187.542	6.78708	20.4414	15.9218	9.68132	104.273	113.892	152.684
38.0703	67.5752	107.317	107.48	67.1022	58.9017	114.615	59.3805	3.64947	12.5251	41.181	43.7807	57.3594	152.856	4.04597	48.5971	10.5842	14.3461	87.6128	13.1436	0.31814	218.474	49.7253	36.4496	18.7891	11.6138	12.3966	20.7962	25.5391	26.1044	73.6028	289.871	35.8909	119.318	5.26373	95.2806	172.274	2.71285	40.6834	133.042	135.206	-0.0871375	284.582	6.1015	17.6795	18.0024	8.8288	96.1989	110.447	156.462
38.1702	66.0944	100.645	108.148	65.6878	69.3411	122.538	53.9964	3.35586	20.3014	38.7825	41.6476	57.7247	143.455	3.55991	69.5767	10.2442	13.2253	85.2909	11.9136	0.241833	203.693	58.8703	29.6032	15.7865	9.68799	10.7187	18.2659	22.6815	41.163	67.0702	276.459	34.1127	122.258	4.87711	112.632	176.28	2.4787	37.5361	134.913	148.4	-0.0962281	334.535	8.37523	15.0374	18.4413	8.05091	88.5888	117.877	150.366
38.2701	66.5305	93.9929	105.384	74.3632	71.1566	120.288	48.1226	3.06085	23.6172	36.2182	38.582	73.9277	133.84	3.13186	74.7709	9.48826	12.02	79.4221	10.6881	0.183569	186.672	59.644	23.5601	13.1315	8.04106	9.23009	16.0371	20.1196	45.348	63.2294	258.955	31.1641	118.088	4.5214	122.425	173.926	2.26375	47.6805	133.355	166.892	-0.107362	341.824	9.5748	13.393	17.8759	7.34075	81.4947	117.211	156.479
38.37	63.3875	87.5979	100.673	75.1426	69.1641	113.483	52.0669	2.78017	24.467	33.6285	35.0845	81.9522	124.367	2.75512	72.6771	8.59053	10.8465	72.0929	9.52416	0.139197	169.451	56.4005	18.4837	10.8445	17.4629	7.93058	14.0771	17.8388	58.7336	58.6943	239.482	27.7363	113.731	4.19121	126.575	167.444	2.0663	53.6684	129.745	172.058	-0.118125	331.361	10.0496	11.8931	16.7339	13.6779	74.9226	119.664	153.508
38.47	58.9874	96.8186	94.9499	72.0236	74.7112	104.915	51.592	2.51959	23.992	43.5432	38.3318	82.7119	140.353	5.45199	67.4823	8.77229	9.75175	71.5686	8.44756	0.105458	152.993	51.4479	16.2228	8.90899	21.7003	6.80576	12.3552	15.8124	65.5144	53.9452	219.427	24.2402	119.074	3.88698	133.238	159.861	1.88546	55.8091	123.805	186.057	-0.132629	314.043	10.048	10.2973	15.2975	15.6913	68.856	123.937	172.245
38.5699	67.9213	98.6692	88.7962	67.1429	80.3179	95.9514	48.6318	2.28072	22.8399	48.2373	38.6549	79.176	145.964	6.72941	62.6543	8.33736	8.75089	81.3816	7.46845	0.0798312	148.548	45.9843	13.5811	7.29059	22.7904	5.83664	27.0206	14.0144	64.9414	52.3836	199.673	20.9074	116.163	3.60619	134.875	150.328	1.72079	55.54	116.415	187.861	-0.141016	294.598	16.3855	8.76317	13.7491	15.7911	63.2677	122.135	195.757
38.6698	72.5452	95.7925	82.568	61.7051	79.6104	87.2356	44.4145	2.06334	21.374	61.2164	37.1994	73.2919	145.23	7.15511	64.8404	7.6518	7.84516	81.831	6.58875	9.09163	139.091	40.6091	11.033	10.8257	26.6311	5.00376	31.803	12.4194	75.8508	49.5265	180.76	17.8571	109.558	3.34557	132.864	139.78	4.44899	53.8062	108.225	191.567	-0.152587	275.047	19.9394	7.36827	12.2029	22.408	68.5758	116.02	194.861
38.7697	80.1041	98.1142	76.4783	57.214	76.1943	79.0519	39.7032	1.86625	19.7941	69.156	34.7325	80.9047	146.535	7.08464	61.9992	7.07009	7.02986	77.5469	5.80437	12.0395	127.766	35.6011	8.78224	11.7873	27.2092	4.28897	40.5631	11.0051	76.4753	46.0581	162.998	15.139	101.541	3.10293	135.834	128.86	5.90324	51.2273	109.704	187.299	-0.165735	256.222	21.6003	6.14188	10.7275	24.1236	68.5928	107.697	185.262
38.8697	79.8482	102.894	70.6485	52.352	71.7381	71.505	48.1529	1.68789	20.0012	71.9215	31.7609	93.0854	153.339	6.7389	57.101	6.39331	6.29807	71.1182	5.10846	12.0558	116.131	31.0709	6.89067	11.3981	25.9299	3.67597	41.9245	9.75121	76.3537	53.6315	146.539	12.7614	93.2312	17.0425	134.779	118.005	6.5649	48.2039	110.958	178.612	-0.172702	238.435	21.9977	5.08694	9.36044	30.0073	77.4681	98.4607	173.002
38.9696	75.7667	101.132	65.1425	47.5353	67.0477	64.6127	50.4413	1.52664	19.3485	71.499	28.6111	95.7492	160.169	6.25375	51.5806	5.71366	5.64228	63.9653	4.49363	10.8022	106.12	27.0416	5.35006	10.3658	23.6878	3.15047	39.9555	8.64014	72.3085	73.0123	131.438	10.7096	85.1617	23.3745	130.857	107.501	6.74169	49.8277	108.868	175.03	-0.181036	221.775	21.6587	4.19342	8.11964	33.2889	78.9036	89.0867	160.372
39.0695	86.2523	102.859	59.9874	50.8979	62.3964	58.3519	49.1108	1.38078	18.2715	69.1738	25.4883	92.7035	159.765	5.71142	60.1975	5.07265	5.0551	56.8417	3.95213	14.3319	96.1764	23.4941	6.05702	9.08963	21.0396	2.70007	36.6453	7.65547	66.8234	81.0122	118.36	8.95642	77.5679	25.7144	126.419	97.5257	6.62986	49.4111	104.528	169.081	-0.184539	206.232	20.7722	3.44442	7.59382	33.0843	76.6253	91.498	148.211
39.1694	86.0937	99.7733	55.1885	60.7178	57.9437	52.682	57.005	1.24874	17.0206	67.7976	37.0698	86.4558	155.06	5.16052	69.9147	4.48667	4.52951	59.4367	3.47484	14.3602	102.069	20.3901	5.76765	7.78605	18.3206	2.31407	32.9491	6.78286	61.0192	82.3833	108.31	7.46967	70.5373	25.993	120.258	101.225	7.46166	47.7605	98.7537	160.042	-0.191942	194.595	19.5614	8.95616	6.93684	31.4236	72.6065	89.0648	136.796
39.2693	85.4518	94.7115	50.739	62.6935	70.3567	74.6209	59.0435	1.12924	15.7185	65.0067	42.4766	78.631	165.178	4.62865	70.107	3.95989	4.05889	70.2046	3.05564	14.9129	106.751	17.6846	8.29085	6.56479	15.722	1.98328	41.9822	6.0096	55.3846	80.875	103.369	6.21613	70.9176	25.239	113.011	100.795	7.70977	45.4029	99.2341	149.536	-0.193153	182.179	18.1783	16.2856	6.23081	29.2298	67.8838	83.9667	126.191
39.3693	80.9373	88.9804	55.7644	63.9366	72.9877	81.0964	60.1791	1.0213	14.4382	68.5026	43.9262	86.5057	166.594	4.1304	66.0746	3.49066	3.63715	71.7474	2.68704	13.5926	103.636	15.3321	8.8673	5.47432	13.3439	1.69979	43.3766	5.32465	50.1162	76.966	96.8703	5.16395	67.8816	23.9981	105.159	97.6545	7.6078	55.5396	99.685	151.144	-0.18826	169.932	16.7252	18.9096	5.52708	26.916	70.3845	77.5592	116.381
39.4692	81.1983	83.1724	62.5083	61.5666	77.9484	96.6748	57.6865	0.923723	13.2183	68.6175	42.9255	86.9603	162.783	3.67245	60.41	3.0749	3.25881	85.53	2.36298	11.6001	105.147	13.2895	8.23768	4.52913	11.2289	1.45682	41.3332	4.71807	45.2773	72.8173	89.6166	4.28383	65.9193	22.558	97.0385	92.8141	7.30409	60.1616	97.3438	147.879	-0.184362	158.235	15.2703	18.9403	10.9944	24.662	68.9527	89.6762	114.889
39.5691	77.2527	77.5478	64.6679	68.8791	79.8535	99.1765	53.2632	0.835556	12.0767	66.6981	40.4886	83.0414	159.607	3.25671	69.4236	2.70763	2.91904	97.2078	2.07842	9.52507	110.817	11.5177	7.12922	3.72572	9.38547	1.24859	41.7842	7.28871	40.8717	67.7456	82.1325	3.54963	62.0227	21.0686	88.9402	86.9896	6.89223	67.8301	93.1398	141.08	-0.170714	147.223	13.8582	21.3329	13.7797	22.5403	91.4864	92.8605	137.449
39.669	71.8423	72.2126	64.0565	69.2476	77.5601	95.564	47.9738	0.755758	11.0196	63.6122	37.2895	76.7464	164.362	2.88232	69.3332	2.38381	2.61368	104.17	1.82827	7.63138	107.961	9.98159	5.91673	3.05192	11.4008	1.0701	39.4242	11.8945	37.4884	62.3533	77.5686	2.93846	57.4057	19.6058	85.6523	80.6812	6.43071	70.5978	87.763	132.486	-0.160268	136.923	12.5174	21.077	16.5626	20.575	117.371	90.8112	138.989
39.769	81.8521	67.2021	61.8253	66.202	73.537	89.3226	49.1997	0.683427	10.0469	59.9149	42.2513	69.3608	162.605	2.54695	74.6373	2.0986	2.33913	101.927	1.60821	6.01414	106.149	8.65027	4.77903	2.49219	11.8557	0.917105	45.9767	22.1156	34.1022	56.9874	72.1586	2.43059	63.28	18.2067	81.2913	74.2323	5.9554	70.295	88.5127	141.3	-0.144532	127.32	11.2652	19.4815	17.4875	18.7691	125.665	89.1983	132.924
39.8689	81.7262	62.5269	58.7015	61.6283	73.9564	87.5919	52.6886	0.617935	9.15546	55.9575	43.4415	61.6913	157.014	2.43903	72.5999	10.0601	2.09236	100.74	1.41435	4.68561	112.797	7.49652	13.2237	2.03041	11.4117	0.785936	49.3608	24.9621	30.8921	51.8394	66.4005	5.99553	63.1345	16.8872	76.2656	67.8737	5.48776	68.1251	102.924	141.63	-0.130849	118.38	10.1113	17.3107	17.2565	17.1161	124.991	84.5619	124.422
39.9688	80.7113	63.8631	55.1415	56.5199	71.2496	99.6396	53.37	0.558758	8.34022	51.9586	42.3056	70.0219	149.293	2.27221	73.3728	13.0358	1.8707	94.589	1.24329	3.62091	110.298	6.49677	15.6931	1.65134	19.7417	0.673471	47.8243	24.6066	27.9237	47.008	69.2489	13.2057	70.4378	15.6526	70.8462	61.7552	5.04004	64.8747	111.19	137.096	-0.117865	110.064	9.84733	14.9956	16.3425	15.6057	127.067	95.5522	125.729
40.0687	85.1675	62.0613	56.9811	51.3879	67.2938	100.38	50.9738	0.505043	7.59562	64.7584	39.8137	76.966	140.52	2.0797	69.4055	13.6019	1.67189	103.876	1.092	2.78167	128.522	5.63022	15.2301	1.34127	23.2346	0.577029	44.2221	22.958	25.2119	42.5365	68.7309	16.4435	70.6315	14.5026	65.2996	55.9685	4.61864	61.0538	116.692	129.932	-0.105312	102.33	9.3777	12.7672	15.0601	14.2275	123.282	97.8481	120.211
40.1686	82.6827	58.9638	83.7101	69.1476	62.9512	100.751	46.9545	2.21721	12.6361	79.9176	45.8494	77.3343	131.363	1.88129	63.5743	13.0549	1.49387	120.097	8.8171	4.48631	143.264	4.87895	42.0442	21.2293	23.8184	15.3281	53.5769	24.2239	22.7495	38.4355	66.1332	17.2927	67.5221	15.038	59.783	50.565	4.22624	67.963	117.379	121.502	-0.0939244	95.1406	8.7949	10.7384	13.6143	12.9707	116.758	95.0844	114.275
40.2686	77.58	55.4192	97.0489	74.6134	69.4447	98.4194	42.2232	2.84113	16.8288	86.7081	47.5351	73.8285	122.234	8.24909	89.3633	12.0412	1.33484	133.812	12.6331	4.75464	143.027	4.22735	60.7784	38.2288	22.7418	20.1845	54.7118	23.2646	20.5206	34.6973	62.5297	26.641	67.872	14.7875	69.5451	46.9319	3.86328	70.256	114.728	112.629	-0.0840397	93.904	8.15944	8.95271	12.1356	11.825	116.392	89.5468	142.245
40.3685	71.6978	59.5124	106.219	98.4851	76.5794	139.692	37.3346	5.61535	18.3967	88.2747	46.5234	68.2192	113.376	22.1215	95.5229	10.8782	1.19304	172.774	17.364	4.37354	135.81	8.13205	63.1055	43.871	20.8008	20.6457	52.0342	25.0425	18.5069	31.3035	58.2156	30.2912	64.9618	19.1321	74.9211	65.6051	3.52882	69.6736	109.847	103.798	-0.0754896	89.7053	7.50934	29.3371	10.7038	10.7801	123.574	95.2915	157.794
40.4684	65.8009	59.0708	108.531	105.574	76.6799	157.502	40.2807	6.52448	18.5266	86.6575	43.9249	66.7172	104.927	28.9492	92.6374	9.71686	1.06671	182.844	19.146	3.75135	125.694	9.49124	61.6299	43.4493	18.5846	19.2821	47.6737	24.2438	16.6896	28.2306	56.8191	30.5719	71.6358	22.1891	77.0166	76.0616	3.22112	67.3457	103.56	100.087	-0.0681091	84.4586	6.86744	37.7431	9.36454	9.82718	122.433	111.1	155.852
40.5683	60.1921	68.378	106.726	104.124	73.7285	158.108	39.8556	6.58615	17.896	83.1745	40.4803	62.6248	96.957	31.5266	85.9201	10.7047	0.954156	177.831	19.2324	3.08991	114.726	9.56099	59.8186	40.0428	19.2879	17.2777	42.8416	22.4358	15.0504	25.4527	54.0685	28.9682	71.4877	27.0487	76.6908	80.8027	2.93802	64.0202	96.4702	94.6261	-0.0616237	78.9887	6.24731	39.4275	8.14101	8.959	157.678	115.5	157.813
40.6683	54.9766	70.1303	102.542	98.5636	80.0467	150.8	38.4718	6.28011	16.8897	78.6717	36.6722	57.2101	103.018	31.6063	77.9023	10.5175	0.853721	165.508	18.3876	2.48066	103.906	18.441	53.0099	35.4024	18.545	15.163	38.8337	20.3239	13.5724	22.9432	50.5654	26.4119	77.7786	28.5314	74.6558	81.6399	5.8617	60.1803	92.4951	88.3476	-0.0557194	73.642	11.8184	37.5507	7.042	9.63583	169.052	113.203	151
40.7682	53.9649	68.2762	97.0744	91.2523	79.6581	140.216	35.6825	5.83116	15.7244	73.687	32.8074	51.925	115.592	30.2805	69.78	9.81457	0.763841	150.19	17.0727	1.95771	93.693	21.5359	44.638	30.4899	17.0375	13.1624	34.6976	18.2163	12.2402	20.6772	46.7094	23.4745	79.8537	28.2875	71.4383	79.879	7.88111	56.1339	87.2934	83.0922	-0.0500952	68.5555	23.9916	33.9803	6.06715	9.46182	168.254	107.178	141.368
40.8681	50.8756	65.1035	91.0091	83.4249	81.6983	128.637	43.8449	5.34332	14.5199	68.5578	29.0729	46.3262	119.858	28.2233	62.0886	8.9219	4.20621	134.21	15.5617	1.52676	84.2707	21.7002	37.0855	25.8036	15.1915	11.3586	30.7584	16.2391	11.0394	18.6316	42.7612	20.4949	77.2025	27.195	67.4451	76.4544	19.1801	52.075	93.7411	93.8025	-0.0445368	63.7753	31.0346	29.7903	5.21064	13.9675	161.499	99.2756	131.184
40.968	60.2195	69.3187	84.7674	75.7097	87.5473	117.16	46.197	8.81565	13.341	65.379	25.5734	40.8133	134.162	25.8446	55.0395	7.99664	5.4076	118.776	14.0135	4.02241	75.6856	20.4646	29.9751	21.5745	13.265	9.77053	27.1469	14.4364	9.95723	16.785	38.8863	17.6633	87.183	25.7188	62.9919	72.0297	28.1345	48.1234	95.69	110.323	12.7821	59.3081	42.6072	25.574	4.46364	15.197	152.07	90.6297	121.286
41.0679	75.2135	94.0687	78.6044	68.4085	86.6625	106.279	49.7595	9.86318	12.2205	90.7119	22.3682	35.6165	150.818	23.3887	48.6886	17.5341	5.60706	104.468	12.5168	4.68143	67.9178	18.64	23.7758	17.8842	11.4069	8.38978	23.9003	12.8153	8.98186	15.1186	35.1853	15.0768	97.9957	24.1028	58.3301	67.0707	33.476	44.3497	94.4861	145.74	32.8223	55.1447	48.6902	21.6374	3.8159	14.9907	141.681	81.9192	111.962
41.1679	77.3875	101.31	72.6681	61.6498	105.279	96.1935	49.189	9.81533	11.1732	110.392	19.4736	30.8555	173.844	20.9957	43.0196	23.1252	5.37752	91.5144	11.1176	7.28786	60.9176	16.6464	25.836	14.7333	9.69642	7.19728	21.0125	11.3678	8.10266	13.6152	31.7154	12.7751	113.481	22.4729	66.7846	61.8998	35.5234	40.7913	91.1409	161.138	41.3666	51.2692	53.4702	18.1178	3.25678	14.1906	131.213	73.5343	103.287
41.2678	74.389	100.676	67.0392	55.634	109.235	86.9566	46.3	9.29916	10.2039	126.238	16.8863	26.5794	182.715	18.7419	54.411	24.2695	4.98189	79.9548	9.83669	7.65332	54.6234	14.6933	24.1724	12.0826	8.16917	6.17111	23.4977	10.0798	7.31022	12.2599	31.4423	18.6777	118.375	20.8922	76.5275	56.7358	38.2205	37.4654	86.409	164.574	43.6555	47.6635	54.8736	15.0566	2.7759	13.1791	124.374	65.6842	95.257
41.3677	69.4967	96.6445	63.9944	55.8849	106.683	78.5512	42.2442	8.60778	9.31201	132.099	14.5985	22.7935	228.638	16.664	56.2544	23.3536	4.53909	71.7743	8.6798	7.01109	98.4333	12.8775	21.0023	9.87564	6.83423	5.28983	23.1505	8.93568	6.59579	11.0397	30.2315	20.8758	116.851	19.3905	81.7111	51.7223	38.5691	34.3761	80.8475	161.052	42.6575	44.31	54.0748	12.4432	2.36347	32.1452	116.305	58.4661	87.8406
41.4676	64.1001	95.892	60.3268	53.4044	101.41	89.4614	40.1881	7.87602	8.49398	131.793	12.5873	19.4776	249.631	14.7748	53.7659	21.5683	4.10133	63.7041	7.6444	6.00007	154.787	11.2369	17.4728	8.0518	5.68534	4.5338	21.5815	7.92048	5.95156	9.94363	28.4767	21.7908	110.858	20.5444	83.4917	46.95	43.2246	31.5198	74.8624	153.668	52.1003	41.1917	51.8935	22.4713	2.0105	38.5888	107.935	51.9092	80.9972
41.5676	69.441	91.9866	62.198	49.7032	118.146	90.1694	36.924	7.16372	7.7449	127.79	10.8262	16.597	255.172	13.0736	49.5073	19.4982	3.68907	56.1356	6.7233	4.93524	226.594	9.77864	18.1715	6.55271	4.70809	3.88558	19.5721	7.02021	5.37038	14.1529	27.5611	23.1239	103.065	20.4115	106.987	42.4717	52.6461	28.8871	68.7445	144.322	57.1867	38.2926	48.8971	27.7295	1.70885	39.4607	99.7318	46.0029	74.6852
41.6675	77.1449	97.7215	62.3597	45.577	124.437	86.1664	37.5081	6.49567	7.05936	121.683	9.29298	14.1103	252.637	11.5518	46.8359	17.4223	3.3113	49.2374	5.90724	4.68054	263.865	8.4951	16.6643	5.32547	3.88433	3.32993	25.0821	6.22212	4.84577	20.8016	26.0785	27.076	108.24	19.6444	127.212	38.3141	56.4635	26.4659	82.4109	134.164	56.9395	35.5978	45.4739	28.4959	1.45131	37.9485	91.9211	40.7139	68.8643
41.7674	76.3427	123.533	60.6329	41.4351	122.303	80.1955	35.8837	9.83412	7.09301	114.489	7.96107	11.9744	284.772	17.6186	73.3002	15.4658	7.85889	43.0573	13.0559	4.08087	268.149	12.7145	14.317	4.32378	3.19487	2.85364	25.9652	5.5147	4.37193	26.2194	24.2918	32.0911	121.567	18.5892	138.72	34.4858	56.8806	24.2432	89.6381	123.882	53.9979	33.0928	41.8851	26.907	1.23155	35.5063	84.5994	35.998	63.4972
41.8673	90.7992	146.144	57.8417	37.4785	116.601	73.609	41.0464	10.7725	6.84265	106.85	6.8091	10.147	295.975	20.2602	80.7018	13.6778	44.777	37.5793	18.2971	3.39466	256.823	13.946	11.8275	3.50795	2.62112	2.44537	24.7636	4.88764	3.9441	28.236	22.3748	33.0252	135.668	21.5678	143.716	30.9829	55.2955	22.2044	92.2344	113.869	49.8347	30.7643	38.3026	24.2221	14.1882	32.7901	77.7959	31.8058	58.549
41.9672	98.0881	189.845	54.5042	33.7969	109.575	67.0562	41.8387	10.6316	12.4459	99.1658	5.81311	8.58825	302.403	26.226	79.2361	12.0705	57.6814	32.756	20.3154	5.09664	238.774	13.686	11.7594	2.84458	2.14588	2.09535	22.7206	4.33162	3.55788	28.2847	20.4401	31.6428	136.065	22.3051	143.915	27.794	52.5904	20.336	91.5697	104.345	52.0128	28.5998	34.8354	38.4491	22.5529	30.0879	71.5062	37.4135	53.987
42.0672	96.0784	201.74	50.9415	30.4214	102.251	60.8333	40.1077	10.0342	14.92	91.6768	4.95798	7.26205	297.786	28.4375	73.9339	10.6389	59.8445	28.5274	20.4769	5.29993	254.307	16.7608	10.5503	2.30583	1.75375	1.79524	36.4868	64.7247	3.20925	27.2379	18.5584	29.0556	130.092	21.9049	140.668	53.5066	64.3315	18.6254	100.32	140.48	57.6231	26.5884	31.5485	43.2658	26.5565	27.5205	66.7938	39.0579	49.7809
42.1671	90.4962	207.44	54.8075	37.0827	95.0839	55.0609	37.0337	9.27087	15.6578	84.5222	4.22099	6.13584	293.492	28.4459	85.7079	9.37037	58.9086	24.8303	19.6152	4.83361	248.919	17.2044	8.9498	1.86867	1.4312	1.53796	55.5245	99.5287	11.7066	48.1153	17.414	25.9495	121.438	20.9542	135.017	99.2484	69.1296	17.0599	103.682	226.969	58.6633	24.7188	28.4778	42.7292	27.7637	25.1323	61.95	38.3712	78.6098
42.267	83.7809	236.357	55.4899	64.0435	88.2641	49.7727	33.3569	8.47517	15.4566	97.8124	3.59219	5.18083	309.731	27.3716	140.485	8.24979	56.7645	21.6034	18.2338	4.12636	234.035	16.3735	7.33381	1.51419	1.16658	4.49936	74.477	107.743	25.7928	66.1239	16.125	22.7344	122.421	33.8798	154.484	126.605	69.7125	15.6268	103.24	268.87	56.2896	22.9804	25.6387	39.4873	27.2389	22.9332	57.2246	36.3822	85.1967
42.3669	76.9527	270.697	57.9246	74.2485	81.8613	44.9608	29.5293	7.70568	14.7702	108.709	3.05608	4.37191	318.57	32.2808	180.883	7.26176	66.3745	18.7902	16.6323	4.38828	250.126	14.9884	5.87281	1.22688	0.949908	7.19267	78.892	104.537	34.6493	73.6227	14.7888	19.6439	117.337	42.885	164.826	141.059	67.8112	14.3123	100.187	283.871	52.3011	21.3638	23.034	35.0839	28.1194	20.9185	52.736	33.7326	83.5008
42.4668	70.4199	275.512	61.1334	75.7818	75.8893	45.853	25.8157	6.98619	13.855	112.104	2.60033	3.6874	314.938	33.6371	188.13	6.39161	66.6773	21.231	14.9846	4.04265	245.208	13.4245	4.62782	0.994085	0.772723	7.74931	78.724	96.8376	36.5648	93.2305	13.4677	16.8002	109.672	53.2027	168.371	146.593	64.5181	13.1024	99.4958	324.412	47.6909	23.2327	20.6585	33.453	27.3822	19.077	48.533	30.816	78.9174
42.5668	64.3294	267.327	61.2428	73.0021	70.3377	44.0618	24.1884	6.32414	12.8541	110.895	2.21426	3.10876	303.972	32.9404	194.155	5.78594	63.0793	21.2882	13.3881	3.47032	230.727	11.8706	3.6046	0.805472	0.627961	7.39384	73.8309	87.7624	66.2816	100.59	12.1997	14.2569	110.312	56.4958	166.985	146.088	60.517	22.2708	110.033	441.64	58.8195	36.6181	18.5016	40.5413	25.7081	17.3952	44.6288	27.8684	73.5172
42.6667	58.7176	253.8	59.5183	68.2423	65.185	41.1265	22.0031	5.71933	11.8458	106.956	1.88691	16.4966	292.503	31.1212	185.417	5.17409	58.0546	20.1436	11.8935	2.85978	234.009	17.8849	2.78357	0.652671	0.509767	6.69355	67.1635	78.676	75.3233	100.862	11.0067	12.0264	110.981	56.1908	162.082	141.613	56.2304	27.2358	114.368	506.222	87.3204	40.6575	16.5505	41.3558	23.5475	15.8597	41.0193	25.0257	68.0812
42.7666	77.1832	238.458	67.4738	62.7358	73.9932	41.2719	19.6148	5.16902	10.8711	111.783	1.60892	23.5542	293.264	28.7508	170.662	4.59531	53.5519	58.8318	11.0933	9.69404	320.553	21.1064	2.13567	0.528853	0.413332	5.9054	61.5125	70.1398	75.1891	98.9548	9.89983	12.0057	106.27	54.1114	162.937	134.646	60.1632	29.4946	114.313	646.486	115.766	40.7122	14.7911	38.8993	25.0351	14.4585	37.6911	22.3614	74.269
42.8665	80.6324	222.9	70.2008	57.1206	74.9203	73.947	21.0141	4.66941	9.95028	111.444	3.75605	31.1131	292.089	26.1737	154.111	4.06532	54.9962	80.4706	10.1408	11.6369	345.02	21.3565	1.63051	0.428472	0.334677	5.14062	58.8535	95.366	71.1994	119.41	8.88312	11.3033	99.2779	51.223	159.714	126.234	60.5288	37.4295	111.234	705.159	130.34	39.1334	26.1627	34.938	24.8015	13.1797	34.6273	21.4952	73.2237
42.9665	77.9792	207.829	69.7608	51.7139	72.3961	110.397	20.7134	4.21648	9.09161	108.012	4.89177	48.2539	283.227	23.5923	137.738	3.58837	52.5271	123.597	9.14907	11.2606	366.679	20.1826	1.24013	0.347068	0.270556	4.44279	54.0834	113.262	68.6827	126.244	7.95594	11.6782	105.189	48.0326	153.623	117.108	58.7967	41.2925	106.151	715.206	131.29	36.9473	32.6253	30.5408	23.5461	12.0133	31.8097	20.1069	72.1537
43.0664	73.0486	193.53	67.4637	46.6609	83.0145	121.806	40.0218	11.8243	9.72863	103.671	19.0518	64.2931	282.404	21.1203	122.406	3.16332	50.163	138.476	12.4019	9.92024	358.568	18.4045	0.940431	0.281043	0.218324	3.82463	48.6788	113.696	64.0305	125.245	11.28	13.8968	103.168	44.802	145.654	107.769	55.8939	42.4846	103.844	697.106	125.281	41.7952	35.7487	26.1672	30.1985	10.9497	29.2202	21.7968	89.9555
43.1663	72.1392	180.101	64.1371	42.0161	84.3736	121.19	48.9019	14.4938	9.6961	98.0595	26.7847	88.6895	274.022	18.817	139.96	2.78669	50.3153	157.272	15.4093	8.30307	336.965	16.4475	1.05527	0.227474	0.175856	3.28535	43.3265	106.931	84.4177	121.898	12.9769	14.3272	97.5647	41.6622	136.525	98.5543	52.3999	42.0138	101.01	663.51	116.039	42.1343	37.7095	22.1099	32.8319	9.98067	44.7485	21.8549	92.0502
43.2662	68.1907	167.551	60.2999	37.7874	81.6671	128.207	51.3959	14.9043	9.31346	91.8478	30.3082	98.7282	261.367	16.7084	139.505	7.40969	47.5682	161.153	16.3392	6.73523	310.138	14.5241	1.37655	0.18399	0.141424	2.81875	38.3249	97.6236	88.5831	134.152	13.6041	13.7413	90.5539	38.675	126.796	89.6834	48.6726	40.544	96.3679	622.171	105.615	50.6036	45.281	18.4964	32.9361	9.09853	55.8886	20.9784	95.1212
43.3661	78.9908	155.85	56.2738	33.959	94.5754	125.27	50.1328	14.3234	15.1603	85.4552	31.1407	105.405	270.899	22.7018	143.075	9.04533	43.7644	154.224	16.0895	5.35267	282.205	12.733	1.38296	0.148686	0.113652	2.41686	33.7833	87.8388	102.894	135.865	13.5445	12.6257	83.2083	35.866	116.87	81.2903	44.9288	38.5082	90.6034	577.78	95.1065	52.0786	48.7223	21.9748	31.5192	8.29601	59.2554	19.6045	91.6919
43.4661	79.3277	144.956	52.2544	30.5046	110.283	152.149	46.8014	40.9169	17.6604	79.1392	30.3136	104.247	269.012	27.5875	149.822	9.24591	39.7321	163.012	15.2061	4.19481	269.99	11.113	3.17483	0.120039	0.0914005	2.07159	29.722	78.455	103.536	145.837	13.059	11.2805	76.0398	33.2417	107.015	73.4497	41.2955	36.1855	84.2186	533.143	85.0761	52.1581	49.4161	22.2299	29.2539	7.56572	98.6114	18.0037	100.475
43.566	88.6809	161.096	70.553	27.3941	112.782	159.785	42.469	50.2799	18.3089	73.0522	56.9359	121.156	260.369	29.134	144.008	8.79151	35.8287	158.448	14.1533	3.25526	261.539	9.67215	3.66188	0.0968671	0.284794	1.77542	26.1206	69.8087	98.3899	150.946	12.3245	9.88549	69.2777	30.799	97.4216	66.1954	37.8434	33.7521	95.5254	489.842	75.784	50.1382	48.3316	20.8136	26.582	6.90088	144.644	16.3397	98.8375
43.6659	87.9639	173.104	79.2993	38.9407	123.408	168.495	37.7939	51.7614	17.9607	67.2792	70.5726	125.241	247.94	28.7391	132.977	8.07027	32.1964	186.609	12.9205	2.50838	247.089	8.40349	26.8025	0.0781715	6.08781	1.52157	24.0333	61.9932	91.0777	148.051	16.4999	8.54307	63.0099	28.53	102.062	59.5327	34.6077	31.3175	100.776	448.759	67.3258	47.3386	46.1432	18.6385	23.7867	6.29509	161.817	19.3884	93.5444
43.7658	83.5787	181.136	82.149	48.6979	123.193	206.713	33.1678	49.7805	17.1022	70.4912	75.7898	121.609	233.599	37.4784	120.288	7.27189	28.8759	200.433	11.6466	3.13847	228.067	7.29334	34.5145	0.0631161	8.97255	1.30411	21.6474	54.9963	83.2357	140.82	23.3078	7.30708	57.2546	32.7679	103.01	53.4486	31.6022	28.948	101.713	410.305	59.7084	44.3299	43.3164	16.2266	21.0429	5.7426	164.145	20.3215	95.9232
43.8658	77.6885	199.441	81.4329	51.202	118.288	228.271	28.8109	56.2634	16.008	70.3781	75.7027	113.626	218.521	42.0062	112.686	6.48597	25.875	196.339	10.4093	3.08285	207.855	6.32555	34.5209	0.0509957	10.0565	1.11786	19.2767	48.7631	75.5805	131.454	26.7767	11.3952	51.9971	33.7456	101.311	47.9177	28.8275	26.6826	99.6523	374.634	52.8929	41.3543	40.1682	13.8629	18.4534	5.23783	159.083	20.0077	92.2078
43.9657	79.767	201.354	81.0982	50.0415	117.047	227.196	24.8339	56.2077	14.8308	68.2712	81.6815	112.679	203.423	42.7268	146.122	5.75195	23.1749	183.459	9.24934	2.7364	188.093	5.48378	31.0641	0.0412243	10.0703	0.958333	31.7535	43.2245	68.404	153.255	28.051	21.5633	67.8968	33.0722	97.7501	42.9077	26.2766	24.5437	95.5794	341.741	46.8194	38.5094	36.9111	11.6906	16.0725	7.12134	150.577	34.112	91.6916
44.0656	76.6184	208.423	78.5315	47.1425	111.938	215.796	21.2802	53.3443	13.6536	69.5665	86.1772	120.137	188.737	41.2793	152.331	5.08443	20.7502	166.869	8.18523	2.30037	169.522	4.75272	26.3975	0.0333582	9.48527	0.821647	35.2873	38.31	76.0595	166.289	27.916	36.1631	73.0515	31.6028	92.9196	38.3827	23.9384	22.5429	90.228	311.532	41.4199	35.8299	33.6848	9.76929	13.9235	7.57306	140.699	40.7445	87.1407
44.1655	71.5603	203.72	74.7211	43.5281	112.135	200.211	18.1522	49.4191	12.5198	68.3291	85.2112	118.728	174.705	38.6776	149.604	4.48606	18.5737	149.328	11.6342	1.87118	152.43	4.11842	21.6551	0.0270499	8.59986	0.704493	34.6794	33.9523	75.3028	167.894	26.9074	42.177	72.135	29.789	87.2943	34.3058	21.7998	41.3627	84.1379	284.367	37.7987	33.3234	30.5779	14.5591	12.0096	7.40193	130.519	52.4078	81.3607
44.2654	75.5489	194.078	77.5528	39.7322	131.74	221.923	15.429	45.2364	11.4507	70.8814	80.9901	112.188	161.456	35.5409	139.612	3.95393	16.622	154.502	12.9803	1.48985	150.048	6.87969	17.3539	0.0219999	7.59868	0.604026	33.319	33.3368	71.0447	162.412	25.3881	43.0845	68.4466	27.8665	85.725	30.6412	19.8469	51.6888	77.7005	276.105	39.1553	30.9861	27.6436	23.9038	10.3225	6.97678	120.576	56.8849	95.2366
44.3654	84.7093	182.652	76.9588	36.0242	135.089	233.774	13.0777	41.1547	10.4551	70.3608	74.9847	102.954	149.043	32.24	132.235	3.48284	14.8702	148.588	16.4844	1.16909	141.48	7.77295	27.0883	0.0179192	6.59162	0.517863	30.6829	31.0484	65.5355	153.2	23.6008	41.1084	63.6405	25.956	90.5871	41.119	18.0659	56.5359	77.5099	262.17	37.8995	28.8103	24.9105	27.0255	8.84672	6.46531	111.125	57.0724	95.6738
44.4653	86.8271	170.875	74.3599	32.5319	131.265	227.994	11.0603	37.3231	9.53546	68.0096	68.1588	92.5829	148.796	28.9903	121.206	3.06684	13.3035	146.406	17.6368	0.908079	130.451	16.4705	28.7478	0.0145476	6.82545	0.44393	27.6477	28.2126	69.6879	147.032	21.7058	37.6472	58.5341	45.6011	91.9352	50.5761	16.4432	57.899	106.001	245.458	38.7503	26.786	22.3907	26.7412	8.95919	6.57286	102.275	54.8032	91.2744
44.5652	93.3168	159.387	70.6528	29.3078	124.48	214.413	9.3378	33.7929	8.68991	64.6267	61.1291	82.0454	144.489	25.9102	109.208	2.70001	11.8955	139.735	26.3008	0.700218	118.82	28.0113	26.6125	0.011742	6.5542	0.380076	24.6229	26.1273	67.79	138.022	19.8065	33.5618	53.5197	53.7826	90.7436	55.3834	15.4612	58.8452	122.818	245.476	37.2574	24.9034	23.8201	24.7316	8.62374	23.9654	132.351	51.2259	85.351
44.6651	91.2285	148.451	68.646	26.3651	116.679	197.906	22.1592	30.5704	7.91531	60.7221	54.2766	84.4121	137.882	23.0589	97.486	2.37679	10.6357	151.268	32.0587	0.537094	107.488	31.7893	22.986	0.00938163	9.65593	0.325939	21.7876	38.7858	63.4445	132.324	17.9672	32.2604	48.7745	55.9959	88.662	56.989	14.39	61.2566	131.141	237.303	51.5241	23.153	23.9962	21.9779	9.88296	30.1373	142.142	48.7261	92.9243
44.7651	85.8562	138.164	65.4552	23.6973	108.741	183.748	28.286	27.6427	7.20732	56.6174	50.7305	81.7376	130.087	20.4595	86.5751	2.09215	9.50929	157.581	33.8041	4.27346	117.152	31.6571	23.1277	0.00738411	10.821	0.279715	19.2091	41.6156	58.2964	151.845	16.2262	29.6826	44.3687	55.172	99.1334	56.4374	13.3011	74.0506	133.388	224.715	61.0084	21.5257	23.3645	19.0349	10.1933	31.2977	141.584	53.4941	98.4773
44.865	89.9912	128.543	61.6583	21.2883	101.054	182.276	30.291	24.9896	6.56148	52.5112	46.4242	76.2355	134.667	18.1142	80.54	1.84155	8.50526	152.07	33.1914	5.44301	128.217	29.6781	25.9292	0.00569935	16.1625	0.2396	16.9012	40.2368	53.0797	161.294	14.6043	32.0389	40.3193	52.8697	107.703	54.4769	12.2367	85.9286	131.389	222.996	62.7972	20.013	35.9064	28.4531	9.92016	30.2959	145.527	53.99	98.2886
44.9649	87.1391	119.57	57.6132	22.9928	99.1729	172.849	31.9539	22.5884	5.97318	48.5233	41.8428	69.3397	133.632	16.013	73.14	1.62097	7.60968	140.917	31.3168	6.12835	127.01	26.9431	24.5894	0.00424084	18.196	0.202045	22.3068	37.2139	48.107	170.123	13.1103	31.5019	50.0593	49.913	111.325	60.1369	11.2208	100.56	126.514	214.575	60.6627	18.6067	42.8121	42.2206	21.0496	28.4325	141.963	63.7887	93.5373
45.0648	84.1879	113.229	64.9784	28.6342	94.4842	160.229	31.2322	20.4167	5.43777	53.2982	37.2911	68.2416	129.28	14.1398	65.5709	1.42685	6.80919	127.54	28.839	5.78403	137.002	24.0149	37.8638	0.00290864	18.2609	0.169371	23.3134	52.7146	43.4969	172.282	11.7457	29.3913	52.3083	46.7331	111.312	67.029	10.7874	106.655	121.968	208.846	56.577	17.2992	45.9081	46.3446	26.778	26.2955	134.84	83.0773	93.6922
45.1647	78.826	106.253	67.4272	30.0599	88.7615	146.753	29.1939	18.453	4.95078	54.6223	32.9516	71.2019	123.071	12.4757	68.9156	1.256	6.093	144.441	26.1462	5.48686	134.857	21.1723	40.0339	0.00169235	17.2216	0.142186	40.5758	55.8606	39.2806	166.941	10.507	26.5299	50.9841	43.5515	108.7	69.672	10.187	107.364	118.535	198.745	51.705	32.7408	60.5064	45.2386	29.0088	24.1453	126.236	100.412	107.468
45.2647	72.779	106.522	80.0772	29.3569	82.8138	133.531	42.5718	16.6777	4.5079	53.8353	28.9257	69.5112	127.039	11.0009	66.3476	1.10565	5.45203	144.978	23.4606	4.78456	127.155	18.5422	44.7771	0.000829759	15.6264	0.121174	45.668	54.4287	35.4506	157.635	9.38791	34.1069	48.0638	69.1084	104.276	69.4372	9.50807	104.764	113.012	193.685	46.6766	42.5859	67.9683	41.5272	29.0414	22.0919	151.481	106.129	110.505
45.3646	109.229	102.666	85.2078	27.6456	77.001	143.754	47.9504	15.0726	4.10508	51.8029	38.0147	65.1745	125.855	9.69623	64.8793	0.973332	4.87835	137.257	20.9033	3.98042	129.312	16.1722	42.421	0.000664866	14.0483	0.0988891	51.2103	50.5173	31.9833	150.687	8.38068	36.3455	44.5358	93.5789	108.942	67.3119	8.80487	100.216	106.196	184.333	46.2594	46.8235	70.6372	36.7369	27.7544	20.1775	159.759	104.975	119.948
45.4645	159.696	97.1621	85.7486	29.1214	78.5567	159.481	48.5053	13.6214	3.73859	50.5562	41.8773	59.4945	121.632	8.54342	60.4191	0.856894	4.36503	125.809	18.9036	3.21632	123.893	14.0689	37.111	0.1951	22.536	0.0813009	55.5401	58.6853	28.8499	141.104	7.47673	35.4954	40.8858	115.462	121.728	64.0016	8.11004	94.6072	110.761	172.838	43.7625	46.7165	70.1588	31.7259	25.909	26.9281	157.79	99.9446	117.618
45.5644	171.673	96.6156	83.5624	28.4871	76.1621	159.037	46.2915	12.4843	3.4049	55.1846	42.4206	56.4488	115.715	7.52579	54.8973	0.754427	3.9059	113.117	18.4946	2.54941	127.95	12.2195	41.7443	3.72365	25.9524	0.0673245	54.0403	61.8434	26.0208	131.551	6.66723	32.9815	46.5644	135.615	128.024	60.0056	7.4425	99.5817	123.967	160.6	44.7115	63.18	77.0357	26.9508	23.6354	28.4847	150.854	92.9107	136.27
45.6644	173.234	92.7745	79.8286	26.8506	75.7206	156.183	42.6207	16.2054	3.10054	56.3667	40.9373	59.6295	108.954	6.62812	49.2301	0.664255	3.49535	113.229	17.4124	7.98909	129.429	10.6024	39.6428	5.20421	26.3334	0.0558485	50.0739	59.3637	23.4679	121.247	5.94351	29.9148	47.0891	148.748	129.53	63.4413	6.81254	116.813	129.771	168.602	42.9842	67.434	79.0501	22.6301	21.2066	27.7834	141.739	85.0254	136.465
45.7643	165.217	90.1868	75.2877	24.8002	72.5714	147.379	42.4134	16.9874	8.79482	55.4445	38.2944	58.625	107.457	5.83667	59.942	0.584882	3.12815	118.851	16.012	9.50691	123.689	9.19357	34.7257	5.55774	24.9954	0.0463081	50.6808	54.7205	21.1647	133.022	5.29734	28.0328	45.2018	157.352	127.552	63.9121	6.22523	124.035	130.319	167.558	49.5078	66.523	77.8926	21.1812	18.7946	26.1666	131.895	116.326	130.037
45.8642	153.815	99.1221	73.1058	22.6433	74.1805	158.146	40.0843	16.4663	11.453	57.1336	35.0646	62.0272	111.833	5.13909	61.1598	0.515015	2.79943	126.639	14.5024	9.48729	114.863	7.96871	29.036	5.32493	27.0098	0.0384019	47.8444	49.4724	19.0872	134.516	4.72085	33.4708	42.282	172.197	123.145	62.4141	6.17896	124.942	127.23	161.373	50.3701	63.5337	74.7427	19.2855	23.0036	24.2419	130.508	129.355	127.199
45.9641	141.646	99.3058	69.6784	20.5348	71.9795	166.393	36.6716	15.411	12.4168	56.4941	32.0994	61.0372	111.318	4.52443	58.1062	0.453516	6.87217	123.576	18.434	8.48669	120.854	6.90537	42.6102	4.81761	26.5449	0.0318743	47.7842	44.5906	17.2135	130.24	4.20675	37.1532	44.9239	173.652	117.085	66.8161	8.41268	121.965	121.714	152.454	48.3164	59.8111	70.4171	16.9751	24.4929	22.2789	135.438	131.408	134.934
46.064	129.779	106.5	65.6189	18.5483	73.5243	162.188	41.93	14.1793	12.4548	54.4741	28.9401	57.5191	107.9	7.28534	53.3425	0.399376	8.18665	123.908	19.7287	7.16636	125.601	5.98302	44.4393	4.21096	24.7218	0.0264475	44.8324	40.9909	15.5235	122.919	3.74834	37.0569	48.3036	168.414	110.01	67.8274	9.44927	116.7	114.673	148.578	44.8845	55.9348	65.4752	14.6127	24.2833	20.3933	132.741	127.108	131.281
46.164	120.621	105.653	61.307	16.7141	71.3203	152.478	45.0461	12.9341	12.0052	51.9325	26.3042	52.6878	120.066	8.51932	52.3783	0.351696	35.6576	117.245	19.5212	5.84576	124.73	10.9386	45.5347	3.5994	22.247	0.0218891	40.7923	37.01	13.999	120.011	3.33942	34.871	54.5823	160.035	102.353	66.5725	9.98816	110.188	106.767	156.194	40.9228	52.148	69.2731	19.8119	23.0655	19.7099	136.351	119.36	124.413
46.2639	110.992	101.344	56.9737	15.0395	67.5779	140.711	48.6581	11.7462	11.3163	48.9017	23.5905	60.3751	123.965	8.84305	48.8752	0.309694	45.1283	107.432	18.5017	4.66314	179.719	12.6267	41.4636	3.03031	19.5537	0.0180543	38.8931	49.2952	12.6237	120.617	2.97443	31.6521	55.0225	150.385	94.468	63.8581	10.4892	103.096	98.4764	155.341	36.8882	48.5467	69.5628	21.0994	26.4239	18.6347	132.97	109.966	116.028
46.3638	101.656	95.6934	52.7552	13.5208	66.4536	128.565	48.1729	10.6427	10.5278	45.6644	20.9456	61.9776	148.927	8.64209	44.4547	0.272697	63.533	96.5757	24.3348	3.66388	198.852	12.9766	49.2848	3.55907	16.8969	7.54236	36.4828	51.3296	11.3824	116.374	2.64861	28.0461	66.6358	140.436	86.5972	64.2257	10.4452	95.8502	90.1409	157.005	33.0159	45.1631	67.6001	20.2932	27.2531	17.9324	126.277	100.022	107.5
46.4637	95.2618	115.686	48.728	12.1489	63.37	116.828	45.3857	9.63137	9.7166	42.3965	18.4551	59.9347	174.237	8.15547	39.8881	0.240118	67.6643	85.793	30.9058	2.84843	197.902	21.0199	47.8606	5.91202	14.417	11.7841	36.6529	49.0303	10.3392	109.598	2.67511	24.4331	69.0027	130.679	94.7538	62.6478	10.0834	88.715	97.1167	163.802	29.4172	42.0019	67.8995	18.4705	29.1856	32.6439	119.069	90.1797	99.3257
46.5637	107.701	120.054	44.9312	10.9124	59.5584	105.842	56.7339	8.71067	8.92413	39.2043	16.1643	55.9739	184.46	7.52958	35.5251	0.211452	65.6094	75.6414	33.0659	2.19777	187.625	23.562	42.4248	6.64729	12.1819	12.6265	34.4834	45.0917	9.35633	101.67	2.60296	23.4478	73.9052	121.577	110.064	59.831	29.8697	81.8484	118.745	162.227	26.1347	39.0559	65.9928	35.0688	29.0341	38.0984	125.271	80.8044	91.6669
46.6636	107.247	121.602	41.3804	9.79941	55.5802	95.7263	60.2216	7.87516	8.17165	38.5464	14.0916	53.5104	185.401	6.85254	31.5084	0.186222	61.0882	72.3936	32.7129	1.68646	173.505	23.3411	60.2998	6.52389	18.9759	12.021	37.4124	40.7203	8.45017	93.4044	6.56663	23.8688	73.5413	112.887	118.448	56.2766	40.4812	75.3395	130.493	155.917	23.1744	36.3137	62.7321	41.1372	27.6389	38.5785	124.416	80.232	90.4174
46.7635	120.337	117.739	38.078	8.79832	52.2769	98.7581	59.0627	7.11837	8.5898	42.5932	12.2391	53.6231	180.782	6.17582	27.881	0.164012	55.7905	66.7701	31.0015	1.28892	158.293	21.8232	62.2897	5.98243	21.6556	10.8711	36.4069	36.4382	11.3435	85.2644	8.81764	22.7283	70.0451	104.699	122.564	52.3367	45.3855	69.2329	135.118	159.836	20.5236	55.7746	58.7055	41.3887	30.2631	36.945	119.286	76.5641	88.9957
46.8634	121.447	111.668	35.0189	7.89836	67.512	106.817	55.3251	9.76014	8.48683	43.7906	21.5104	61.7675	172.976	5.52789	29.3138	0.144468	50.4648	80.658	28.6264	0.982169	143.327	19.7821	56.9422	5.27281	25.1922	9.5858	45.5763	32.4544	11.9661	79.305	9.92707	20.7877	65.2552	97.0412	122.651	51.297	46.7943	63.5448	134.71	156.748	18.1602	65.2758	54.3135	38.6422	30.479	37.0747	113.168	94.15	106.648
46.9633	115.832	104.865	32.1932	7.08969	71.4772	113.031	50.3178	10.4033	8.11413	50.7136	28.6	65.164	163.537	4.9232	39.3739	0.127288	45.4247	85.6952	25.9983	0.746773	129.219	17.6163	54.9696	5.57808	25.6852	8.34187	48.0153	28.8367	11.601	89.9463	10.2884	18.5152	63.0686	89.9082	119.829	60.8366	46.1134	58.2737	130.844	149.757	16.0593	66.5976	49.8246	47.7305	37.7174	35.3655	116.846	100.271	107.894
47.0633	107.841	97.9971	34.2334	6.36334	72.1085	121.821	44.8502	16.5459	11.386	53.4077	31.6579	64.02	157.163	4.45005	41.5116	0.112197	40.7853	87.7956	23.3536	0.566855	124.788	15.5226	48.5749	5.31925	24.4481	7.20824	46.1453	28.9628	10.839	92.5115	10.1716	16.1897	59.2017	83.2801	114.982	71.2682	44.2323	53.4069	126.791	151.138	14.195	64.5193	45.4132	53.3766	40.3648	32.9645	138.201	99.591	107.741
47.1632	99.3105	91.3564	34.4411	5.71125	78.9521	150.177	43.6385	19.9169	14.3449	55.0318	32.152	65.2278	174.176	5.32485	40.0192	0.098941	36.5719	84.0129	20.8224	8.54298	117.502	13.5899	40.8338	5.3882	27.1646	7.33348	47.4351	27.2464	14.6778	90.4248	9.76067	13.9684	54.7314	77.1296	108.802	76.1286	41.7096	70.3855	120.623	146.889	12.5429	67.5909	43.4275	52.5613	40.1381	33.714	143.479	95.0557	127.611
47.2631	90.9914	85.062	33.5594	5.12596	78.834	155.967	51.1695	20.3607	15.3553	54.4233	31.078	62.797	179.453	5.58535	37.0087	0.0872926	32.7715	104.174	18.4694	11.1002	125.423	11.8508	48.1444	5.02585	27.0829	6.83325	45.0963	24.8784	15.5249	85.8322	9.17991	11.9327	50.1839	71.4272	111.573	77.1767	51.4627	78.7675	115.753	139.561	11.0801	87.0801	62.4179	48.492	38.1973	32.4252	154.293	88.5077	132.243
47.363	83.1705	79.1525	37.8288	4.60035	81.2442	159.944	61.8734	19.5238	15.3025	52.4933	30.2057	58.349	177.585	5.48924	38.0075	0.0770592	29.3553	108.572	20.4074	11.7559	122.888	11.177	47.527	4.47567	25.4422	6.11583	59.7814	22.3872	15.0693	80.0217	8.51258	10.1169	45.8064	66.143	111.938	78.9084	55.5118	81.6621	110.061	135.825	9.78617	96.1092	72.6309	43.0384	35.3157	30.3404	156.041	96.6595	128.818
47.463	75.9355	73.6305	41.1287	4.9165	79.1151	154.092	64.727	18.1785	14.6929	63.1802	28.39	52.9321	207.856	5.19651	36.2172	0.0680581	26.29	104.799	20.5191	10.8102	115.598	10.1809	42.4864	3.87263	23.0267	5.36386	68.6596	19.9973	14.0892	84.5385	7.8137	8.52757	41.7058	61.248	109.588	77.814	56.0947	81.1238	114.113	134.52	8.64234	96.0251	90.8073	44.6977	31.9997	28.0199	157.121	97.2886	139.002
47.5629	77.4016	68.4828	41.8745	4.84256	75.102	153.383	62.9729	16.6826	13.815	67.7819	26.0823	47.2077	220.097	4.80562	45.6181	0.0601831	23.542	105.445	19.6275	9.42023	113.694	9.09221	48.265	3.28772	24.9396	4.65436	68.3526	17.7946	20.3912	86.1517	7.11867	7.1553	37.9191	56.7145	112.382	74.8863	56.1832	78.5045	113.87	132.029	7.63193	92.214	105.446	42.4431	28.5721	25.7109	156.997	101.623	136.031
47.6628	74.1226	63.6899	41.0912	4.58238	70.4292	145.698	60.9063	15.1975	12.8321	68.5933	23.5762	52.2593	221.246	4.37639	47.0975	0.053274	21.0797	99.9573	18.2292	11.3024	109.953	8.0252	46.1871	5.59362	24.5399	6.84473	64.0333	15.8027	21.9769	83.7761	6.44946	5.98252	34.449	52.5165	123.412	70.8332	54.4283	74.6886	124.608	150.492	6.7398	87.0272	118.467	38.3395	33.0706	23.5172	151	126.731	128.489
47.7627	69.1327	59.2306	39.4289	4.24378	67.778	139.839	56.5567	13.7921	16.3506	71.0894	25.3318	52.7067	215.748	3.94424	44.986	0.0471707	18.8742	103.04	16.6186	17.7802	122.912	7.03286	49.1007	6.3289	22.8712	7.22245	58.2174	14.0187	30.9433	91.5998	5.819	15.4546	31.2826	48.6296	128.435	66.1538	51.652	70.2488	128.693	156.034	5.95222	103.74	134.104	37.042	34.283	24.9168	169.681	137.773	119.669
47.8626	64.9999	55.0836	37.2973	3.88288	63.9811	139.994	52.0427	12.4917	17.7672	70.5354	25.3103	52.3645	206.44	3.5293	41.41	0.0417903	16.899	107.208	16.4725	18.7234	122.853	6.13579	48.9313	6.22886	20.5916	6.83349	56.7906	12.4286	33.9827	92.4655	5.23409	45.4995	31.0996	45.0307	129.038	65.8091	48.3677	65.552	128.084	172.383	5.25651	106.5	139.955	35.539	33.4701	31.9225	172.453	138.341	110.811
47.9626	60.1272	51.2288	34.9512	3.52792	69.8607	133.348	46.7657	11.3021	17.8396	76.368	30.6683	51.3559	195.122	3.14225	50.7984	0.0370515	15.1308	103.395	15.6281	17.1735	120.783	5.33814	43.9515	6.51902	18.1047	6.1615	52.6877	11.0151	33.4842	96.9003	4.69741	69.7713	29.6083	42.0604	126.461	63.7201	44.892	60.8283	124.255	175.987	6.35075	116.667	139.368	48.3151	31.4789	43.2512	167.293	132.905	102.36
48.0625	55.205	51.8935	32.5474	3.19228	69.6788	124.511	41.3305	10.2199	17.2052	77.6616	34.2351	48.2923	182.92	2.78798	51.9683	0.0328909	13.5485	95.7786	17.5043	14.7071	133.886	4.63582	37.3092	6.54145	15.6485	5.42475	59.0272	9.76078	31.5223	95.6791	4.20889	79.2141	27.5783	39.1427	121.669	61.6675	41.416	60.9934	118.309	172.179	8.07824	116.24	134.682	51.5043	28.8707	48.4312	165.228	124.268	106.325
48.1624	77.4175	50.2483	30.1802	2.88143	79.4248	114.486	36.0891	9.2387	16.2229	76.1904	34.926	44.1707	170.533	2.46788	49.4339	0.0292193	22.1527	96.4467	18.5234	12.1022	148.729	4.02118	47.3526	13.3141	15.7497	4.71699	58.196	8.64858	29.046	104.192	3.76682	79.8912	29.8875	36.3518	124.979	58.5693	38.0517	59.3678	111.062	164.26	8.55584	111.494	146.944	49.5597	26.0094	50.4453	157.963	116.02	102.682
48.2623	82.3337	47.6606	27.9041	2.59667	80.5449	104.397	31.2309	8.35051	16.8172	73.1001	33.8516	39.6269	162.924	2.18124	48.6089	0.0259667	24.5076	91.4667	18.2213	10.7431	148.267	3.48536	47.1201	20.4788	15.0415	4.0742	54.2685	7.66294	44.5875	104.962	3.36853	75.6693	29.606	33.7199	124.396	54.8691	44.4811	56.6951	121.176	163.103	8.37532	105.166	158.562	45.1197	23.1251	49.8728	148.415	106.48	96.4878
48.3622	80.2416	51.4405	25.7482	2.33728	77.8834	96.4299	26.8436	8.73752	16.4938	69.1264	39.6395	35.0542	168.391	1.92618	45.3894	0.0231023	24.8463	83.9208	17.2105	9.03178	140.684	3.01947	42.2934	22.5354	13.7598	3.50613	49.2226	6.78967	48.7956	103.251	3.01072	68.9741	40.1684	31.2571	121.033	53.9131	52.7659	53.4579	124.923	170.6	10.3157	98.4406	173.189	43.7104	20.3565	49.4978	143.472	96.5987	94.353
48.4622	75.4168	51.1608	23.7262	11.1595	75.8108	107.863	22.9525	12.2549	15.7018	70.1925	41.4399	30.6847	166.944	1.70021	49.4442	0.0205907	23.601	75.5004	15.8588	7.34695	157.503	2.61504	35.886	21.9001	12.233	3.51374	58.4101	6.01586	48.0135	98.3785	2.6899	61.2928	43.246	28.9626	115.77	51.7577	55.9145	53.8815	131.21	169.198	10.7879	91.8165	177.185	49.6096	17.7816	49.0388	135.616	86.9344	115.893
48.5621	80.1599	49.1274	21.8416	14.9547	71.9509	107.927	19.546	13.1484	16.5078	68.799	40.757	26.6448	166.154	1.50058	48.3341	0.0183823	21.7638	77.9152	14.3832	5.84978	158.413	2.26437	29.4106	19.9726	10.6592	3.25268	58.8666	8.15528	45.1707	91.9344	2.40254	58.0642	42.7152	31.0217	114.165	63.2944	55.9579	52.6145	132.052	165.916	17.6375	85.4944	174.26	49.1841	15.4387	46.5127	163.3	95.8776	118.093
48.662	78.0385	46.4057	20.0928	16.1135	70.3665	102.777	21.4219	12.8688	20.8785	65.9682	41.6572	22.9928	161.039	1.3245	45.0042	0.0164132	19.8258	74.835	12.9081	4.59036	167.081	1.96049	33.2793	19.0703	9.15187	2.90184	55.4632	8.53489	47.6002	122.147	2.14528	52.9329	44.4378	30.9786	110.337	69.1116	54.1838	50.3513	129.116	158.506	20.2382	79.5446	167	54.8855	13.3401	43.2375	171.569	96.9917	113.258
48.7619	73.3112	57.0014	18.4744	15.9285	66.931	98.4321	32.4475	12.0989	22.3874	62.3559	40.4222	25.1726	153.49	1.16929	40.888	0.0146337	20.6428	69.1608	17.5541	3.5655	162.824	1.69733	31.6825	21.3361	12.9458	2.54082	52.5178	8.16874	46.1309	134.302	1.915	47.0418	43.2238	34.1931	104.997	70.991	51.4038	47.5435	123.655	153.44	43.533	73.9811	157.19	65.5761	11.4819	39.8028	169.148	99.6304	106.132
48.8619	92.409	59.4707	16.9794	15.0946	72.2876	91.7171	37.0178	11.1568	22.338	68.6376	44.9005	32.5038	144.7	1.03249	36.6657	0.0130157	19.8312	78.0332	19.2807	2.7493	160.288	1.4695	35.0622	20.8931	20.9078	2.20279	49.6952	8.32511	43.0984	135.959	1.70878	43.111	49.8091	34.6148	98.6992	70.22	49.6031	44.4823	116.6	198.352	53.1991	68.7944	146.055	66.4972	11.5577	36.4648	161.56	96.9884	98.5246
48.9618	97.3137	58.3191	15.6007	13.9823	71.7854	110.436	37.6834	10.1879	21.4729	70.422	45.686	35.2391	135.416	0.91198	32.6444	0.011534	18.3848	78.8882	19.3303	2.10871	151.14	1.27228	33.067	19.1357	25.1427	1.8995	45.4141	7.88022	39.5661	131.718	3.91293	52.905	50.6054	33.6369	93.1877	67.7229	46.9548	41.3525	108.632	254.974	55.4728	63.9659	153.06	62.3492	11.0836	33.3265	154.726	91.4413	109.301
49.0617	94.4012	55.6369	20.8877	12.7859	86.0125	128.027	36.0965	9.2557	20.2119	69.4534	44.2087	35.1474	126.873	0.805925	28.9483	0.0101847	16.7548	74.9695	18.4605	1.61109	147.482	1.10146	28.8567	16.8538	27.898	1.63312	53.4394	11.6871	44.5702	124.361	5.15643	67.2399	69.47	31.9988	87.047	64.1585	45.4531	38.2687	100.248	278.858	53.8832	59.474	152.805	55.8923	10.3008	40.314	145.511	84.4664	126.732
49.1616	99.9607	52.3878	23.3995	11.6046	92.2549	129.946	33.313	8.38595	18.7899	66.8591	41.4283	33.4021	118.234	0.712805	25.6132	0.00896345	15.139	88.902	17.128	1.22737	152.401	0.953384	29.3927	14.4791	29.7648	1.40175	53.69	12.5373	44.3437	115.55	5.76036	71.3187	75.0682	30.0899	96.945	59.9913	43.1131	35.3009	91.8011	283.22	50.4114	55.2964	147.915	48.7014	9.36819	41.3337	143.841	76.9666	126.945
49.2615	97.1748	63.1143	24.1992	33.5065	91.3569	124.59	29.9952	7.5867	17.3363	63.3637	37.9802	48.1985	109.78	0.631236	29.8501	0.00786675	13.6194	93.3937	15.6041	3.88773	147.125	0.82495	26.688	12.2331	29.0552	1.20195	50.5132	22.0199	41.9282	126.575	5.94584	69.4763	74.2653	28.1125	101.758	55.5445	40.3582	32.4887	85.8175	276.273	46.1557	51.4114	153.62	41.6338	8.38873	39.796	137.579	104.427	120.977
49.3615	96.6839	65.4077	23.9643	45.5003	87.3996	116.156	34.5848	6.85761	15.9208	59.4281	34.276	55.3589	101.671	3.73896	29.9714	1.03967	14.8701	90.5043	14.0461	6.62282	137.351	0.713477	22.798	10.2163	26.9473	1.02996	46.0266	24.569	38.7179	127.897	5.86448	72.4944	77.4001	26.1695	102.811	51.039	37.4491	29.8515	93.1222	263.088	41.7125	65.5473	152.517	35.1202	8.63129	44.2592	129.295	131.204	113.079
49.4614	91.6712	63.9532	23.1255	49.2476	82.2711	106.716	35.3884	6.19514	14.5793	55.3424	30.5752	56.894	119.676	5.32306	41.6382	1.44082	15.5286	84.0624	12.5418	7.62495	125.964	0.616638	18.7654	8.46203	24.1821	0.88216	41.2398	24.1153	51.1109	134.619	5.61963	73.0765	79.1108	24.3104	101.147	46.622	34.5433	27.396	95.679	246.776	37.3938	68.7552	147.094	29.3427	8.39164	44.0299	123.217	141.03	119.94
49.5613	85.1222	60.9262	40.1766	48.7866	76.8354	97.2685	33.9998	5.5945	13.3292	69.7633	27.0347	55.0562	128.874	5.98325	45.9042	1.53574	14.937	76.1892	11.1366	7.26114	127.303	0.532507	15.0727	6.96731	21.2123	0.755254	45.8434	22.4558	64.4218	133.245	5.28107	69.1941	76.324	22.5568	100.392	42.3881	39.1592	25.1211	94.8951	229.219	33.3521	70.8402	139.077	24.3438	8.0582	41.8385	115.567	140.768	120.649
49.6612	87.0756	75.1548	49.0718	52.8834	82.2345	88.2704	31.4385	5.05106	12.1767	76.9505	23.7425	51.329	137.307	6.09621	45.0946	1.48785	13.8565	86.2188	9.85085	6.34446	121.603	0.459385	11.9029	5.71166	18.7583	0.646348	45.0575	20.4028	66.6547	127.422	4.89528	63.0598	77.3293	20.9157	99.3055	38.3947	40.5995	23.0208	91.8287	211.535	29.6508	81.5701	137.116	20.091	7.49728	38.9266	116.026	134.757	115.159
49.7612	93.0615	78.5249	52.8909	52.4238	84.1714	79.9101	40.7058	4.56007	11.5896	79.0381	20.7413	52.0427	138.498	12.043	42.0868	1.37879	14.7261	86.5107	8.69017	5.28444	121.42	0.395844	13.1917	4.66728	16.2819	0.552932	44.7838	18.3139	64.1077	132.593	4.49278	56.0298	85.6196	19.3864	96.1913	42.4177	40.1361	25.6351	102.49	194.37	26.3053	93.2005	131.621	41.9903	6.82403	35.8505	116.843	125.713	110.703
49.8611	108.585	77.0555	53.6006	49.7567	81.723	72.2436	43.8469	4.11717	10.8494	78.002	18.0441	49.9568	135.339	14.8602	44.2262	1.24876	14.2661	81.8894	7.65193	4.27326	127.147	0.340671	19.9236	3.80481	13.9388	0.472824	41.9222	16.3384	59.6821	130.433	4.09313	57.8545	85.588	17.9648	98.3033	43.8688	38.5743	27.398	107.11	186.626	23.3058	96.3568	124.036	50.2932	6.11338	32.8517	112.827	115.314	136.92
49.961	109.306	73.5412	55.656	46.1343	78.5207	93.2781	51.1369	3.71835	10.0535	75.1197	18.3674	46.3296	132.684	15.798	42.5731	1.11703	13.2767	92.1325	6.72907	3.99865	123.501	0.292847	20.9518	3.09626	11.8084	0.40415	42.4793	14.5299	65.5684	124.282	3.70845	58.4996	81.7012	16.6449	97.5104	43.5822	36.4203	27.7006	107.693	175.976	20.6305	93.8589	115.349	51.0532	5.41233	30.0275	125.99	114.795	139.795
50.0609	104.144	69.2713	55.2433	42.2134	74.0661	102.338	52.6112	3.35976	9.25698	71.2122	17.7786	42.2293	157.522	15.6398	39.3393	0.992282	20.8621	92.2058	5.91251	3.46172	117.135	0.251443	19.314	2.51644	12.5647	0.345295	40.1234	12.8998	64.6164	123.51	3.34589	55.491	76.2034	15.4202	94.6455	42.1574	33.9892	27.1028	105.229	164.021	18.2521	96.4195	106.225	47.8956	4.74857	27.4113	127.7	109.718	134.169
50.1608	96.915	64.8328	58.959	47.2163	77.3172	112.394	50.7055	3.03734	8.49092	77.8181	16.6644	37.7926	167.931	14.8732	40.1566	0.878038	34.9478	87.1603	5.19233	2.86746	108.343	0.215587	16.6425	2.04333	12.2475	0.294872	36.6332	11.4416	74.3993	118.393	3.00923	50.6297	70.2077	14.2841	90.3574	40.0222	31.4742	27.1638	100.729	174.74	16.1422	93.6755	102.457	42.9505	6.53842	46.6012	123.712	102.251	125.764
50.2608	120.905	61.6477	59.4303	57.9127	94.182	111.611	46.9793	2.74734	7.7717	79.5328	15.2808	33.3721	169.445	13.7982	38.1576	0.775225	38.8748	79.8185	4.55864	8.30388	109.91	0.184524	13.7741	1.6582	11.3489	0.251694	33.0446	10.142	74.6256	111.055	2.69994	54.3795	68.265	13.2303	85.4775	37.479	41.6408	26.4337	97.454	175.047	14.273	88.8684	96.8776	37.4335	7.31808	53.2702	121.935	93.7285	131.961
50.3607	124.359	69.916	57.9717	60.447	97.8115	128.3	42.4134	2.48565	7.10535	78.2602	15.1795	29.1738	165.613	12.6766	35.0304	0.683561	38.3431	71.7264	4.00196	9.78743	108.207	0.157591	11.1047	1.34518	11.7612	0.214726	29.7538	8.98819	70.8174	107.76	2.41803	57.3784	64.2761	12.2525	92.6654	45.547	46.2477	25.2411	92.6026	169.386	12.6186	83.4058	90.3143	32.0068	7.45678	53.5389	118.825	89.3875	127.898
50.4606	119.528	70.8992	55.4164	58.871	95.5638	139.443	37.6087	3.41086	9.88927	76.7747	16.8185	27.505	164.772	11.5661	31.9717	0.602273	35.9805	63.703	3.51338	9.40578	102.035	0.134202	11.0003	1.09109	11.299	0.183081	33.1504	7.96284	65.5102	101.838	3.01365	59.2257	59.5194	11.3451	104.02	51.6954	47.4547	35.564	86.7943	161.106	20.8261	77.8897	110.642	27.0033	7.86765	52.5602	112.801	88.8863	120.352
50.5605	124.419	69.1826	52.2887	55.3578	90.8571	139.221	32.9188	4.89157	13.6918	73.6603	22.1324	25.2028	159.667	12.7071	28.7399	0.530397	32.986	62.9809	3.08472	8.25712	94.0836	0.113904	12.5603	0.884998	10.3753	0.156	32.6117	7.05351	64.8808	100.113	5.0012	56.8417	54.622	10.5029	124.798	54.2848	48.6814	40.8645	80.4811	170.354	23.9604	72.5687	120.222	22.5646	7.76072	49.6477	105.572	104.244	120.108
50.6605	120.154	65.8568	48.9148	51.0608	85.2684	135.941	28.5387	5.27854	15.168	73.7061	24.3944	22.6397	152.16	12.7969	25.6214	0.466943	29.895	59.1461	2.70842	6.89674	85.6974	0.0962523	17.7777	0.717949	9.24823	0.132833	30.3788	6.25178	61.2225	101.744	6.07486	52.2486	53.6112	9.72122	136.76	54.4531	47.8333	44.4867	84.704	169.963	46.649	67.5367	122.632	18.7233	11.3373	46.0605	106.371	108.672	114.301
50.7604	124.925	61.956	45.4949	46.5805	79.5158	127.915	24.563	5.17408	15.3677	71.6005	24.7173	20.047	143.431	12.2925	22.7366	0.410969	26.9366	56.6156	2.37769	5.58701	77.5248	0.0808846	23.1497	0.5826	8.0739	0.113039	27.5391	5.54053	56.4808	98.7883	17.2887	71.2844	50.7171	8.99585	142.114	53.0196	45.7988	45.4427	237.303	164.071	55.8535	62.8206	120.384	15.4549	27.4979	42.3601	126.068	106.675	125.68
50.8603	120.588	57.9511	50.3344	42.2191	73.9168	118.098	25.2167	4.86301	14.8918	68.2634	23.8557	17.5617	134.216	11.4765	20.1246	0.361612	24.1985	52.2224	2.08657	4.43613	90.3872	0.0675864	23.2435	0.472974	6.94238	0.0961476	43.6093	4.91308	51.5313	93.3954	23.7012	77.7365	83.4751	8.32302	142.616	50.5702	76.6779	63.3693	336.169	155.23	57.7611	64.7438	120.525	12.7069	122.268	38.7882	146.937	101.093	123.773
50.9602	121.405	54.0503	80.4263	64.9991	68.6031	108.873	34.6376	4.4794	14.0816	74.8737	22.3158	35.6165	124.97	10.5209	17.787	0.318104	21.705	47.1346	3.02043	3.47433	97.0777	0.0561626	20.9563	0.384194	5.90143	0.0817839	59.8619	4.35776	46.7533	118.149	26.9105	119.732	112.821	7.69934	139.628	47.5202	112.074	72.5325	395.367	144.997	55.8719	74.2404	116.892	10.4166	200.573	35.4407	151.646	93.6954	117.197
51.0601	115.68	50.34	95.845	73.1142	63.6202	99.4208	38.1826	4.08573	13.128	76.6769	20.4318	46.1261	115.962	9.52852	15.7079	0.279752	19.4526	41.9779	3.39057	2.6949	97.0097	0.0464129	17.8283	0.312253	4.9724	0.069623	89.603	3.86627	42.2978	127.996	28.0183	136.126	128.507	7.12154	134.206	44.1605	158.957	109.756	425.648	144.189	52.15	75.2075	110.957	8.51965	342.909	32.347	148.228	85.5701	116.187
51.1601	107.657	49.9773	102.15	73.6778	58.9752	102.352	38.2055	7.94999	12.1356	75.5399	18.4206	50.0695	107.349	8.55864	13.8652	0.245959	17.4262	37.0703	3.43529	2.07586	97.436	0.0381255	14.636	0.253967	4.1606	0.0593671	97.1706	3.43038	38.2111	128.61	27.7802	137.383	129.963	6.58666	127.176	40.6917	181.264	159.592	435.189	140.457	68.9748	86.7161	103.734	6.956	412.879	29.5073	140.942	77.3673	110.293
51.26	134.46	51.5747	102.89	70.5211	54.6577	128.527	50.5685	12.8022	11.16	81.0933	16.4185	49.9725	99.2106	7.6436	12.2355	0.216199	18.8549	32.5572	3.30019	1.59095	101.993	0.0312006	11.7347	0.206671	3.46206	0.0507307	94.5435	3.04315	34.4934	124.069	26.7111	135.971	124.757	6.09191	119.159	37.2493	188.482	195.298	430.181	137.311	74.1003	88.016	97.3388	5.67149	436.293	30.6799	132.029	69.4618	102.93
51.3599	138.347	50.345	100.323	71.6202	50.6509	134.357	54.954	14.244	10.2294	82.8123	14.5078	54.6545	91.584	6.79934	10.7956	0.189944	35.4329	33.8561	3.07316	1.2148	99.0524	0.0254934	9.25497	0.16833	2.86792	0.043488	87.6028	2.69859	31.1252	116.835	25.1593	132.299	116.7	5.63465	110.623	33.9218	186.641	218.059	415.277	130.933	98.0296	85.0856	90.2423	23.9216	430.727	29.7127	122.653	62.0553	95.3906
51.4598	132.988	47.9333	95.8772	68.8218	46.9353	130.582	62.7601	14.1477	9.35703	81.4459	12.7341	54.7699	84.4757	6.03182	9.52435	0.166749	45.7721	39.1927	2.80645	0.925024	92.7574	0.0208532	7.21319	0.137226	2.36708	0.0373937	79.1938	10.1358	28.0801	108.378	23.3577	139.006	107.686	5.21224	101.898	30.7641	179.563	278.246	393.947	122.918	190.063	80.5385	82.9159	31.6103	408.026	44.3492	113.404	55.2421	95.9346
51.5598	124.243	67.2027	90.452	64.2476	43.4909	122.585	63.9216	13.3949	8.54739	78.2655	11.1193	52.2017	77.8757	5.34108	8.40243	0.146262	47.53	57.3419	5.68197	0.702928	89.8059	0.0172073	5.57286	0.111977	1.94785	0.032126	70.6553	12.5705	25.33	99.9964	21.4597	153.751	100.349	4.82215	103.133	27.8081	169.648	347.903	368.754	123.551	227.359	75.5084	75.6683	34.7878	376.066	48.3919	104.569	49.0515	96.5509
51.6597	114.597	73.0657	84.6069	59.0182	40.2986	113.037	61.2487	12.397	7.80067	74.0875	9.66942	48.1832	71.7636	4.72382	7.41258	0.128178	45.609	63.3046	7.60766	5.55915	83.9655	1.06479	6.69086	0.0914264	2.01267	0.0276186	62.5825	12.8022	22.8475	91.5406	19.5646	153.079	92.4087	4.46191	101.593	25.0688	158.394	380.62	341.571	132.168	235.039	70.4779	68.6946	34.0629	339.99	51.4836	96.2709	48.9301	92.1748
51.7596	111.719	72.887	105.771	53.7123	37.3402	103.236	56.5373	11.3428	7.1147	142.893	8.38131	73.3909	66.114	4.17497	13.7329	0.112228	43.679	72.8251	8.30771	7.07869	77.0671	1.49715	6.52282	0.0746597	1.93036	0.0705916	55.2084	12.1152	29.2166	84.6133	17.7341	143.898	112.531	4.12924	98.1017	22.5501	146.718	389.847	313.738	132.686	303.877	65.645	62.1112	31.3248	303.065	67.1254	88.551	57.7378	86.2197
51.8595	119.502	87.2585	115.18	48.6163	34.5989	93.7894	50.9136	17.1397	22.6884	180.084	7.24587	91.4872	80.0464	3.6886	22.3125	0.0981558	69.5383	74.1629	8.30538	9.21901	70.0178	1.61163	5.79374	0.0609292	2.68835	4.53505	48.5922	12.5066	46.1055	79.6827	16.005	130.527	116.765	3.82188	93.2936	20.2485	135.172	384.464	286.2	132.444	335.247	61.0823	55.9801	27.7455	267.29	73.9712	81.4073	60.3625	79.9828
51.9594	116.621	92.8076	117.372	43.8605	32.0588	84.959	45.0649	18.7662	33.0035	197.206	6.25117	97.6968	94.2892	3.25859	24.7973	0.0857492	76.4454	91.215	7.91857	9.18092	63.2484	1.56848	4.88561	0.0496513	9.32801	14.9621	44.1274	11.903	50.8028	73.9163	14.3967	115.602	136.096	3.53782	88.0535	18.1555	124.073	370.31	259.6	131.644	334.584	56.809	52.8946	24.9693	237.533	91.0611	74.8167	59.3476	73.9418
52.0594	109.671	94.887	115.239	39.4927	29.7053	76.8347	40.7251	18.5178	38.641	201.778	5.38407	96.6366	100.146	2.87895	29.2382	0.0748061	75.0587	94.7612	7.33924	8.20441	56.9461	1.45314	3.98802	2.8622	12.4892	18.0848	39.4664	10.9278	52.4443	70.8907	12.9176	100.675	148.309	3.27522	100.671	16.26	113.592	351.198	234.354	126.797	317.7	52.8218	49.2849	21.9677	209.004	93.9124	68.7469	56.2971	68.2583
52.1593	124.104	92.2508	110.613	35.5181	27.5248	69.4241	41.2808	22.605	40.1447	198.679	12.0456	92.5365	104.75	2.54411	29.4853	0.0651617	70.2892	91.3206	12.5638	6.92404	52.9347	1.31041	3.18509	4.05038	13.5199	17.9977	42.952	13.8429	58.0821	66.5174	11.5686	86.6057	147.541	3.03229	107.341	14.5492	103.81	329.598	215.975	119.796	293.422	49.1083	69.4237	27.8032	182.494	90.6416	63.1627	52.2112	62.9729
52.2592	123.62	87.6649	104.648	31.9207	25.5045	69.5265	39.4442	38.4699	39.4207	191.062	15.5519	85.6785	107.001	2.2489	27.8627	0.0567016	64.3752	84.556	14.8383	14.3614	57.1684	2.00701	2.50514	7.24206	13.299	16.6097	41.8523	14.1942	57.417	61.5612	10.3457	79.3365	140.509	2.80747	109.608	19.6796	94.7516	307.087	212.422	153.388	266.592	45.6527	85.9708	28.8624	174.079	84.9522	58.0285	62.095	58.0807
52.3591	117.268	82.4029	98.0657	28.6752	24.5721	66.2377	36.3445	43.349	37.5545	180.953	29.7605	77.5332	106.282	1.98864	25.5084	0.0492859	58.3145	76.4926	15.3936	16.0771	56.3041	2.21581	1.94855	8.2965	21.8548	17.1049	38.8075	19.5903	54.1333	81.9207	9.24234	70.742	130.893	2.59933	108.666	28.7079	86.4071	284.653	204.319	168.342	239.794	42.4384	93.8927	45.6961	161.205	78.5167	84.3856	65.153	57.9586
52.4591	110.835	87.623	104.489	25.7527	39.621	75.7006	32.6891	43.2589	35.1591	169.639	37.0653	69.0249	116.638	1.75911	22.9688	0.042795	52.5316	68.2205	14.9826	15.1382	67.3725	2.18067	15.79	8.21035	25.3488	16.0212	35.0954	23.1832	49.9824	123.373	8.2498	61.9073	134.291	2.40669	122.039	33.8509	78.7485	262.916	193.296	179.268	214.339	39.4493	96.0541	51.1479	152.728	72.0738	96.785	64.3225	55.1549
52.559	102.77	89.2971	109.258	23.1238	44.5947	76.406	28.9087	41.0366	32.5762	157.93	39.8916	60.7132	121.3	1.55655	20.4964	0.0371579	47.1879	60.2996	14.062	13.1491	69.1914	2.03218	21.305	7.56323	25.8079	15.0964	56.7259	23.2427	45.6203	141.728	7.35884	61.9215	130.212	2.22835	128.734	40.724	71.7374	249.861	180.554	179.54	190.823	36.6702	94.465	50.3897	140.777	65.9348	99.7526	61.1696	57.9434
52.6589	106.333	89.2939	108.886	20.7605	47.595	73.0635	25.2542	38.0097	29.9924	146.322	39.8943	52.9169	120.69	1.37764	22.0089	0.0322871	42.326	52.9923	12.9054	10.9136	80.9846	2.01417	26.2204	6.68476	24.5438	13.5852	62.7466	21.8475	41.3974	146.55	6.5601	58.367	122.43	2.06323	130.5	47.6564	65.3302	247.931	171.867	173.797	169.455	34.086	90.5267	46.5032	152.493	60.2157	124.74	56.8218	67.6385
52.7588	108.513	85.9616	105.49	29.4996	47.0362	92.3106	24.7637	34.7898	27.5058	135.111	38.1928	45.798	116.954	1.2196	21.3855	0.0281004	37.9364	49.9512	11.6733	8.8053	98.3167	1.88413	31.3002	9.3789	22.391	11.9486	66.6456	20.4542	47.9837	143.666	5.84388	53.038	137.192	1.91036	128.704	50.8785	59.4823	280.113	161.306	164.716	155.246	31.6832	97.0847	44.2992	152.665	54.9458	132.316	51.9729	67.8914
52.8587	103.967	81.3079	100.405	32.3997	44.9568	96.7037	39.0916	31.6493	25.1642	124.463	35.5355	45.0862	111.458	1.08011	19.854	0.0245281	33.9886	47.0976	10.4573	6.97248	101.522	7.26903	30.446	10.0288	21.0071	10.384	68.4159	18.6325	48.2459	136.608	5.20044	49.9041	137.826	3.75036	124.386	51.5616	54.1494	291.854	167.239	162.587	154.219	29.4491	116.038	40.0964	166.212	66.0074	139.862	52.0694	80.0784
52.9587	96.989	76.2538	94.4724	33.8411	47.1111	94.0776	45.1913	28.7014	22.9872	114.461	32.4147	42.499	105.067	0.956717	37.7771	0.0214968	30.445	55.4009	9.30679	5.4505	104.735	9.38301	27.0109	9.61418	18.9956	8.96631	65.0046	23.5302	45.8324	127.499	4.62256	46.3447	131.883	4.53487	118.352	50.5505	49.2892	290.778	173.966	155.947	146.071	27.3725	125.95	35.1612	175.961	67.5166	142.048	49.956	80.6315
53.0586	89.3988	78.7261	88.2116	32.9693	52.5592	89.0885	46.2997	31.0066	20.9788	105.137	35.2092	46.6889	98.8342	0.848021	43.487	0.0189302	27.2672	56.5233	8.2457	14.0894	105.81	9.81759	22.7604	15.8519	16.7517	15.6342	67.2665	24.1041	51.2816	117.595	4.10531	41.7039	130.268	4.76909	111.31	48.4505	44.8619	291.69	173.973	146.95	156.091	25.4425	128.393	36.7216	190.142	64.9378	137.752	48.333	96.918
53.1585	81.9447	80.3002	81.9394	31.0066	52.8671	82.5272	44.5152	34.5334	19.1345	100.079	35.3926	47.6266	106.018	0.751871	43.4587	0.0167548	24.4185	53.9722	7.28301	16.3534	101.054	9.42932	18.5694	17.788	14.5104	17.1751	66.3476	22.8672	74.9827	120.623	3.64056	49.2727	150.348	4.7226	114.336	45.692	41.2165	284.005	169.349	142.91	161.814	23.6488	125.984	34.9727	200.683	60.7622	130.429	45.3933	98.1382
53.2584	95.4279	77.9891	75.8434	28.6016	50.9355	75.5596	41.1809	34.3063	17.446	94.1417	33.9923	45.8843	156.83	0.667154	40.8937	0.0149489	32.3744	53.536	6.41907	15.6227	93.8128	8.67424	14.8252	17.442	13.8455	16.5119	61.8826	20.9621	81.037	117.725	3.21707	60.8575	162.817	4.53859	114.839	42.5773	52.413	271.287	161.654	176.826	156.715	21.982	131.596	31.6488	197.986	56.1142	121.894	41.8244	93.9018
53.3583	105.931	74.0771	70.0288	26.0924	57.5172	68.7402	41.2906	33.969	15.9026	93.0979	31.6956	42.6543	182.744	0.592501	37.3572	0.0134691	76.9861	51.0993	5.64932	13.673	92.1508	7.79084	11.657	15.9864	12.6581	15.0007	56.1345	18.8987	79.3466	121.129	2.85363	63.7788	161.229	4.29262	112.596	39.3157	57.2761	255.853	152.048	200.767	146.378	20.4331	136.201	27.7485	187.468	51.489	113.085	51.5973	87.9116
53.4583	104.801	79.8522	64.5494	23.6491	58.1228	62.3161	39.2001	32.1089	14.4935	93.3132	28.956	38.7073	196.085	0.526841	33.5986	0.0122064	98.207	47.0574	4.96684	11.3998	96.0741	6.89999	9.06515	14.0859	11.2488	13.2576	50.1753	16.8963	86.0579	118.421	2.51185	61.7283	158.825	4.02426	112.764	38.2704	58.2784	239.196	141.38	213.435	133.894	18.9939	134.932	29.6049	172.732	47.0934	116.934	55.0292	97.6194
53.5582	126.688	79.3835	65.853	21.3522	56.1151	65.4242	35.969	29.6881	13.2076	90.7381	26.0659	34.5298	198.56	0.469165	29.9626	0.0111331	101.577	42.431	4.36371	9.2243	110.007	6.05948	6.992	12.1039	9.79846	11.5511	44.4882	15.0412	84.3815	116.843	2.19136	57.0392	150.524	3.75389	148.18	50.1235	63.1275	222.263	136.542	213.563	120.938	17.657	129.947	28.4997	156.127	43.004	114.406	61.1566	96.4478
53.6581	129.02	76.2207	64.6983	19.2341	53.0535	63.7097	38.5504	27.1485	12.0344	86.5612	23.2084	38.5959	194.487	0.418436	26.5943	0.0102248	97.3108	37.7658	3.8318	7.31858	111.044	5.29363	5.35969	10.2272	8.4108	9.98768	39.2688	13.3602	79.2621	111.529	1.92689	63.714	158.491	3.4919	170.248	56.5202	63.933	207.494	137.675	206.516	108.384	16.4148	126.813	37.1589	139.148	39.2383	108.835	72.3315	95.1346
53.758	152.881	72.0054	64.3598	28.4053	49.6546	61.039	38.0065	24.6859	10.9644	100.66	20.4922	47.7966	186.624	0.373665	28.7491	0.00946304	90.0957	33.3382	3.36327	5.72885	122.81	4.60942	4.08904	8.54105	7.13997	8.59998	37.647	11.8536	72.9613	104.342	1.6882	64.4701	155.012	3.24326	194.949	59.1362	62.3476	192.61	134.79	198.305	96.6534	15.2604	120.886	39.0137	122.708	44.6474	101.979	75.7007	90.1321
53.858	154.687	73.5496	62.2794	31.5687	46.2421	79.6174	35.7159	22.3807	11.3754	106.211	30.1555	50.892	176.72	0.334054	28.0138	0.00879533	82.0531	29.2742	2.95099	4.44205	122.199	4.00529	3.10823	7.07385	6.00928	7.38813	34.6309	10.5108	98.4403	96.3852	1.46959	61.1795	156.754	3.76902	269.783	59.1843	59.4146	178.077	129.214	186.996	85.9216	14.1876	120.031	37.2532	107.33	44.7968	94.7495	74.4723	84.0456
53.9579	147.691	71.4782	59.2313	31.6457	57.0002	92.406	32.5525	26.5742	14.8417	106.468	34.6996	64.9284	165.876	0.298929	26.0431	0.00818729	74.1145	54.0546	2.58858	4.13106	115.842	3.47573	2.35593	7.77785	5.02343	6.33898	33.3472	14.1855	115.754	88.3039	1.28341	61.0069	150.468	3.90118	317.094	57.5371	55.7876	164.167	121.932	191.697	76.2271	13.1906	129.149	67.6882	93.2808	43.5344	87.6085	70.6699	81.5419
54.0578	137.565	67.9129	68.4896	30.2092	59.4358	93.8342	41.4542	27.0356	16.1031	103.536	35.9608	70.0351	154.774	0.267675	50.4611	0.00761495	66.6625	70.582	2.27042	3.56454	107.118	3.01362	1.78168	8.32237	9.69378	5.43497	31.2069	16.0789	116.986	80.4602	1.1207	57.4009	162.911	3.83287	343.511	54.8184	51.8714	167.345	113.666	187.994	69.8682	12.2638	139.329	78.9007	95.1298	50.6737	97.9824	65.5559	76.7596
54.1577	126.708	63.8294	71.9563	28.0993	66.9223	122.606	44.3486	32.4225	16.159	107.912	35.1861	69.6593	143.829	0.239698	69.4978	0.00705053	59.8298	75.0041	1.99153	2.94671	97.7235	2.6115	1.34495	7.98089	11.7331	4.65804	32.9792	15.8745	111.385	73.0466	0.977135	52.099	161.307	3.66713	354.329	51.4705	47.9122	164.556	104.943	179.607	63.1866	11.4024	141.53	79.1634	91.9631	57.6052	140.562	59.9054	90.6428
54.2576	126.47	85.4727	71.9026	30.6063	72.2129	136.075	43.6801	41.7931	19.5529	107.411	33.2153	66.0864	136.214	0.214438	73.8371	0.00646713	53.637	73.1034	1.74752	2.37128	96.5042	2.26224	1.01379	7.22413	12.1819	3.9913	31.8431	16.1249	103.201	72.5678	0.855608	46.1622	167.313	3.45869	353.705	47.8027	44.0553	158.202	96.1349	173.669	57.6103	10.6016	138.56	73.7969	85.9299	57.7778	156.192	63.6968	91.2999
54.3576	120.071	91.6794	69.7716	30.8028	71.6848	139.255	41.0228	43.712	25.2936	103.996	38.0499	60.9403	138.172	0.191306	75.5617	0.00585337	48.057	68.1187	3.92753	2.26801	91.1396	1.95928	0.763232	6.31675	11.7155	3.41959	30.4594	15.2431	94.3568	78.7108	0.752544	40.2156	182.588	3.23622	344.906	44.0282	40.383	149.854	87.5007	164.482	70.3225	9.85693	136.726	65.9187	78.4481	55.1006	157.972	69.7524	87.1869
54.4575	111.558	90.949	70.5766	29.4641	68.6561	146.53	37.3747	42.3303	27.3854	103.685	39.3423	54.9896	148.62	0.169816	71.8867	0.00525075	55.4404	63.8804	4.93967	1.98615	84.1069	1.69673	0.573998	5.40135	10.7649	2.92961	27.9879	13.9502	85.6982	79.1367	0.66433	34.6059	181.406	3.0145	330.468	40.2904	43.1317	147.76	91.0586	153.743	73.295	9.16428	131.323	57.3004	70.4336	57.0293	152.872	70.3044	108.821
54.5574	102.633	94.6648	68.9911	36.4249	64.6622	142.834	45.0132	39.5993	31.0906	100.493	38.4424	60.0646	150.696	12.9857	66.0391	3.71455	59.3932	58.2278	7.08993	1.6565	76.6451	1.46933	0.431343	4.54935	9.59979	2.50978	27.8975	12.5673	101.186	76.369	0.588101	29.5063	202.052	2.8008	312.35	36.6831	44.0535	142.31	93.6669	163.555	71.179	8.5203	123.804	52.0251	66.4781	61.2526	144.58	70.8314	111.391
54.6573	121.442	92.7409	66.0405	38.133	60.4058	134.286	47.0048	55.6961	38.8117	95.664	36.2579	60.1502	165.651	19.6161	82.4213	5.15822	77.1502	52.175	7.93908	1.34065	69.354	1.27245	0.323947	3.79148	8.38344	2.15013	29.2788	13.6878	102.412	74.3356	0.521662	24.9829	215.079	2.59854	296.018	33.2641	43.1768	134.963	92.9772	164.329	66.585	7.92154	115.162	45.705	61.1174	80.4334	135.03	69.793	107.007
54.7573	122.817	88.4406	62.3696	37.1924	56.2016	123.923	45.6852	59.8051	51.7072	89.9916	46.1242	57.3058	169.938	22.4871	84.8273	8.33264	83.9748	47.1979	13.5468	3.07207	62.5047	1.10203	0.24324	3.13597	7.21012	10.3687	28.0928	13.3126	109.256	70.3834	0.463262	21.0395	211.385	2.40895	277.346	30.0665	54.1331	130.711	90.0326	159.669	89.7514	7.36497	106.07	39.2884	55.1549	86.6672	125.223	66.2937	100.342
54.8572	117.239	92.783	58.3809	34.9999	60.114	114.874	52.2455	58.5526	56.5316	83.9776	50.1566	65.5881	167.746	23.1234	80.9095	9.26483	108.725	42.0929	15.9866	5.02691	56.2018	0.954534	0.182713	2.57937	10.3909	12.9371	25.8524	12.3464	106.422	66.7739	0.411378	17.6444	200.107	2.2322	257.432	27.1057	60.4852	124.425	99.23	180.042	97.0668	6.84752	96.9704	33.2684	49.1	85.1634	115.662	61.5358	93.1756
54.9571	109.191	91.2052	54.3212	52.4087	60.0534	124.206	53.2477	55.0579	56.935	77.9326	51.1513	67.2889	161.751	25.0085	74.4243	18.9142	112.98	37.205	16.5793	5.34694	59.0603	0.826867	0.137385	3.32287	11.5569	17.7186	28.0985	11.1963	102.818	70.5384	0.364746	14.7484	185.826	2.06801	345.63	24.3854	62.2555	117.074	122.016	185.692	95.978	6.3663	88.1479	27.8703	43.2621	85.4987	106.583	56.258	86.1715
55.057	121.811	87.1169	73.7111	58.4833	57.6801	124.464	51.0405	68.8925	55.001	80.6389	49.5681	72.2079	153.655	24.982	67.1841	22.1249	108.445	43.8381	16.2175	4.92626	57.4594	0.716367	0.103469	6.1477	13.9486	23.4904	27.3642	13.9948	95.9227	69.9526	0.322726	12.2957	170.798	10.455	445.137	25.8368	61.2889	109.278	134.472	182.731	90.6788	19.2196	79.7763	25.8378	37.8173	81.5709	98.0866	50.9034	79.5589
55.1569	160.73	82.0912	83.0088	58.7305	58.252	118.609	47.1255	76.6112	51.9119	79.9283	46.4971	71.6176	144.534	23.8838	65.206	22.2613	105.865	52.9412	21.557	4.22912	70.018	0.620672	0.0780735	7.10017	14.464	24.076	34.8537	21.7645	88.0024	66.9711	0.285054	10.2296	156.106	14.2576	565.679	26.0634	58.7527	101.43	139.477	174.944	83.5053	23.7247	71.9529	22.9987	32.8531	76.0378	90.1981	45.7277	73.4014
55.2569	265.4	80.3588	86.0748	56.1156	56.2246	110.234	42.4446	76.0619	48.3322	84.138	42.6599	80.435	135.055	22.2316	70.0891	21.012	98.8755	54.6016	23.4779	3.48529	72.4002	0.537758	0.058958	7.05131	17.1835	22.5052	36.0072	23.6254	80.065	62.7711	0.251701	8.49639	145.272	15.6549	670.858	25.4756	55.3803	99.9081	139.215	164.656	80.3644	24.6354	64.7231	19.9438	28.4006	70.0931	82.9077	40.8691	78.3365
55.3568	357.151	80.7808	85.371	52.2224	53.1506	101.104	38.2889	74.0841	44.6294	84.2286	39.4674	86.4732	125.628	20.3399	71.9201	19.2153	90.4363	52.427	23.4396	2.79904	77.4841	0.465674	2.35495	6.50804	19.0949	20.1741	34.3094	22.9467	72.5358	69.0625	0.222581	7.04731	136.897	15.811	826.157	33.6236	56.3805	96.1477	135.33	182.878	90.4242	24.0389	58.0972	16.9928	24.4552	64.2582	76.1875	36.3931	94.363
55.4567	418.112	77.9505	82.4614	47.8852	49.7446	92.0678	45.2702	70.0124	41.0016	81.8422	35.8564	85.8527	116.496	18.3956	89.8377	17.2791	96.7067	48.4431	26.1701	2.20946	76.0067	5.95381	6.07052	10.054	19.0385	20.6116	31.4641	21.2675	78.0041	85.0221	0.197534	5.83889	126.822	24.0153	978.53	38.0452	75.2593	91.1238	129.052	187.202	106.292	22.8487	52.0629	17.81	20.9914	66.3017	70.0022	47.0131	95.6132
55.5566	432.729	73.8134	78.334	43.533	46.3286	83.5072	46.8752	64.7273	37.5501	78.0371	32.1459	81.3571	107.795	16.506	106.015	19.8614	107.168	50.442	28.9019	1.72335	71.5401	8.19551	7.13151	19.0689	17.8855	19.5646	29.6219	28.5574	76.2257	134.159	0.176121	4.83324	116.416	33.6605	1064.76	39.8825	83.8811	85.4702	121.289	183.432	109.086	21.4628	46.5936	16.9945	17.972	80.9549	64.3137	51.1186	96.7285
55.6566	416.935	69.2632	85.3557	39.3763	43.0419	75.5757	54.7633	59.1872	34.3217	76.4578	28.5326	75.1573	99.5944	14.729	106.944	19.8496	132.729	48.6656	29.0543	5.86033	83.4286	21.4364	6.89319	22.1495	16.1876	24.054	27.0003	38.8706	71.49	161.61	0.157682	3.99772	106.327	46.9245	1101.51	39.9625	98.2151	79.5952	114.761	181.26	105.108	20.0519	41.6548	15.3997	15.3546	83.2626	59.0842	51.3334	92.5223
55.7565	389.917	64.7034	87.2146	36.1802	39.9398	68.3129	56.3877	61.6294	34.4554	76.5762	25.1316	67.9045	91.9217	13.0922	103.282	18.6759	163.914	47.4221	27.7887	10.62	84.832	26.4177	6.09482	22.2502	14.2849	24.0748	24.1971	41.3793	96.9405	177.228	0.141374	3.30455	96.8427	51.8946	1101.93	38.8809	129.354	73.7551	107.206	173.974	97.8912	18.687	37.2077	24.6955	13.0958	82.7489	54.2774	49.318	86.6098
55.8564	359.812	73.3261	85.7666	58.9275	37.0388	61.7053	56.0207	74.247	40.3287	74.4287	22.0034	60.3831	117.848	16.3461	95.5962	17.0506	194.879	44.1859	25.8061	11.5686	81.2716	30.5752	5.12485	20.6629	12.3799	22.274	21.4856	39.8841	102.583	179.18	0.126312	2.73024	88.0661	52.5791	1076.3	37.0641	147.144	68.1051	99.1456	164.005	89.3872	17.3957	48.8174	27.746	11.1532	78.5953	57.813	46.1133	80.3677
55.9563	329.988	74.336	165.4	67.7269	34.3378	55.715	52.8922	75.9233	41.893	111.633	19.1731	54.3364	153.604	17.4629	86.5816	15.3187	196.916	40.1239	23.5233	10.7692	75.5713	30.6958	4.17512	18.3526	10.5858	19.8666	27.4352	36.836	110.215	175.564	0.111819	2.25499	98.5631	51.1139	1032.57	34.8147	152.817	62.7333	90.9507	160.998	80.6508	16.186	64.3626	27.3833	9.48749	73.1089	57.3652	42.3632	74.3046
56.0562	301.762	72.0019	238.066	68.8762	31.8283	50.2951	48.3601	72.811	41.1362	143.772	16.6433	48.8829	186.748	17.3313	83.4721	17.7194	186.768	35.8717	21.1823	9.29728	81.0067	37.6844	3.32986	15.8526	8.9594	25.1323	28.3669	33.3363	107.663	166.888	0.0975285	2.41244	104.626	48.6325	976.922	37.295	151.221	57.6845	99.4357	183.088	72.2285	15.0582	72.3122	35.4834	8.0625	67.323	54.9752	40.0706	71.6116
56.1562	275.574	68.3024	304.824	71.7834	29.4988	45.3969	43.2688	67.7969	39.1891	179.844	14.4029	43.3321	212.102	16.5042	81.5427	17.7523	172.102	31.7593	18.9184	7.68831	81.4239	70.3933	11.2527	13.4421	7.52254	25.3884	30.0212	29.865	100.957	156.78	0.0835024	6.71569	102.702	46.0163	914.033	37.8742	145.425	52.9746	102.638	189.619	64.3819	14.009	75.1579	42.3619	6.84582	61.6863	60.2187	37.0932	86.1791
56.2561	251.495	64.1479	335.342	69.8614	27.3376	40.9727	38.1264	77.2127	36.6896	196.3	12.4331	37.9913	228.985	15.3231	75.8999	17.9513	156.371	27.9446	16.8022	6.18831	93.0998	104.992	15.551	11.2533	6.27632	23.5847	28.9095	26.618	92.8539	145.209	0.0700049	8.71498	100.022	43.1388	847.478	37.1835	137.359	48.6026	102.113	233.849	57.2156	13.0333	74.6512	42.943	5.80867	56.3806	60.5207	33.8487	87.4594
56.356	229.45	59.9507	343.57	65.6669	32.5701	36.9785	33.2236	96.2346	33.9929	200.498	10.7109	33.0305	232.653	13.9979	74.3769	16.9838	141.073	24.49	14.8652	4.8923	93.9236	120.106	21.526	9.33563	5.21009	21.0776	26.6519	23.6621	84.5869	133.265	0.0573799	9.32185	104.597	40.2303	779.852	35.6751	128.225	44.5594	115.241	268.139	50.7491	12.1258	72.0157	40.2572	4.92572	51.4668	86.6924	30.5868	83.7541
56.4559	209.306	55.8916	338.396	73.2072	35.3937	33.373	28.7118	99.5542	43.3319	197.21	9.21286	28.5312	228.339	12.6536	69.3348	15.5506	133.677	21.4072	13.1166	3.82008	89.6414	120.005	22.0534	7.69393	4.30727	18.4724	24.0295	21.0071	76.684	175.856	0.0457894	18.2869	101.984	37.4064	713.062	33.6708	118.76	40.8316	124.506	328.224	44.9576	11.2816	68.1004	36.0841	4.17488	46.9521	96.2876	35.4102	102.519
56.5559	190.917	54.4871	325.46	79.4917	35.2348	30.1187	24.6561	95.9552	48.8799	189.523	7.91448	24.5191	219.386	11.3308	63.032	13.993	159.858	18.6814	11.5521	2.95679	83.1886	112.695	21.6319	15.6799	5.00448	16.023	21.4076	18.6383	69.3479	214.627	0.0355771	35.7493	120.796	34.7213	648.425	31.3968	116.965	37.4031	127.579	351.647	39.7952	10.496	63.4882	31.4384	3.53696	56.2322	97.3657	37.184	104.361
56.6558	179.189	51.8445	308.317	78.8628	33.7897	27.1815	21.0694	89.5637	49.9513	179.416	6.79265	20.9856	218.081	10.1029	56.542	12.4714	161.854	16.2856	10.1607	2.27418	76.0435	102.408	19.2746	30.8345	5.09938	19.8304	22.9299	16.5323	62.6343	305.2	4.03853	47.767	124.049	32.1974	586.853	29.0098	112.155	34.6312	126.302	353.318	35.2075	9.76445	58.5739	26.8733	2.99533	78.4914	94.2134	36.6484	100.051
56.7557	165.626	48.7628	289.19	74.8816	65.7473	24.5304	19.908	82.2942	48.6305	168.148	6.87977	17.903	219.823	8.9772	50.3504	14.8478	153.648	14.1876	8.92813	1.74107	68.9304	105.135	25.0421	36.1039	4.85205	22.4226	22.1943	14.6628	56.5338	348.076	7.3661	51.6816	142.3	29.84	532.59	26.6161	105.735	31.9588	126.002	428.508	88.4811	9.08307	53.6193	22.6662	2.53568	84.1143	126.779	34.8163	96.0122
56.8556	152.013	45.6052	269.449	69.446	77.0278	22.1375	19.2978	75.0143	46.1027	156.509	6.63845	15.2331	214.718	7.95796	44.6546	15.0388	141.643	12.3555	7.99736	2.1896	62.1857	100.065	25.159	36.0687	17.2161	21.7934	20.5127	13.0046	51.0105	358.692	9.19572	57.8014	154.672	27.6462	504.315	24.2857	98.5801	29.4196	122.443	500.316	123.975	8.44903	64.2907	18.9348	2.82228	82.475	138.002	32.3204	89.9928
56.9555	139.059	42.5324	249.92	63.5524	93.579	19.9774	17.9427	68.0975	43.0364	144.984	6.2089	12.9337	231.313	7.04193	39.5129	14.2391	128.724	10.7583	7.11671	19.1109	55.9482	91.6054	22.69	33.3974	23.1124	19.8993	22.5345	11.534	46.0191	350.975	10.0309	57.8687	158.055	35.7422	477.325	27.4981	91.2255	27.0331	134.701	524.705	163.943	7.85933	72.2763	15.7065	14.2066	77.8605	203.536	42.2283	87.0732
57.0555	158.734	39.6111	231.087	57.7093	115.951	18.0276	16.2339	61.6858	39.803	133.862	5.68346	10.9622	238.896	6.2173	34.9184	13.0426	116.145	9.36751	6.30444	32.9675	50.2574	82.0495	19.3065	29.6112	25.0467	17.6324	22.0424	10.2296	41.5127	333.36	10.2183	54.5763	164.42	40.361	476.375	28.8354	83.9905	24.8096	139.566	521.158	176.114	7.3111	75.1478	12.9604	20.3972	72.2152	262.05	46.1277	96.9288
57.1554	163.764	36.8647	213.213	52.1631	137.807	16.2673	14.4121	55.815	36.604	123.303	5.12224	9.27793	236.742	5.48932	30.8358	11.7387	104.41	8.15739	5.56739	35.5147	45.1046	72.5523	15.8511	25.5487	24.6527	15.384	20.849	9.07274	37.446	310.913	9.99583	49.611	159.93	42.712	464.483	28.8941	77.0584	22.7529	139.205	529.621	173.579	6.80157	83.5266	10.6521	23.1939	66.4052	374.901	46.4341	95.8445
57.2553	157.589	34.2968	196.429	47.0203	141.895	14.6779	12.6206	50.4732	52.4248	113.39	4.56347	7.84323	228.842	4.84351	27.2194	10.4634	93.683	7.10495	4.90569	32.9029	40.4589	63.6577	12.7097	21.6476	22.9808	13.3121	23.8425	8.04637	33.7766	286.634	9.52544	44.004	150.613	48.2027	445.005	28.105	75.4997	20.8589	135.252	516.8	163.708	6.32848	99.5017	8.72852	23.8289	60.8026	486.161	44.6765	90.8919
57.3552	147.296	42.3222	180.778	42.3145	138.125	13.2423	10.94	45.6284	85.9934	104.151	4.03057	6.62403	228.387	4.27224	24.0217	9.27608	83.9746	6.18989	10.0866	28.3323	36.2809	55.5872	10.024	18.114	20.6931	11.4678	23.6966	7.13522	30.4658	262.257	8.91655	38.3641	139.481	49.2724	420.544	26.7775	86.0347	19.1175	128.928	492.234	150.604	5.88967	106.64	7.1359	63.2544	55.5541	544.075	41.8137	84.789
57.4551	135.889	44.2292	166.253	38.0415	131.096	11.9459	9.41101	41.2417	100.381	95.5866	3.53631	5.59002	242.494	3.76643	21.1969	8.19803	75.2333	5.39423	12.4524	23.3923	32.5286	48.3959	7.81238	15.0235	18.1961	9.85487	22.1818	6.32474	27.4788	238.752	8.24199	33.0304	152.431	48.1116	393.093	25.1326	89.4298	17.5159	125.273	461.768	143.377	5.4829	107.905	5.82389	88.6557	50.7039	551.987	38.4391	78.5648
57.5551	144.29	55.3568	152.817	46.7929	122.93	10.776	8.0493	62.7047	104.15	87.6736	3.0866	4.7146	244.129	3.31819	18.7029	7.23247	103.395	4.7019	15.4724	18.809	29.1617	42.0565	6.03539	13.3331	15.729	8.45731	20.1589	5.6056	24.7841	216.625	7.54932	28.1735	173.661	45.8839	364.15	23.3266	100.017	25.1564	143.681	443.687	132.62	5.10572	105.376	4.74693	120.288	77.1334	535.003	34.9128	72.5931
57.655	140.417	58.9904	140.417	72.6032	125.459	9.72046	6.8553	73.4858	102.198	80.3789	2.68326	8.77193	238.282	2.91818	16.5016	6.37419	109.372	4.09884	18.5621	18.1975	26.1419	43.2021	4.63182	11.5113	13.4241	7.25249	22.5629	17.1343	28.2867	196.104	6.86882	23.8603	194.586	43.2033	334.828	21.4684	102.993	29.1119	152.545	432.818	126.145	4.75627	100.497	3.86511	133.857	112.327	506.416	31.4464	66.9961
57.7549	131.889	58.3684	128.991	113.717	121.654	8.76854	9.01272	76.6015	97.3126	103.602	2.32525	10.7294	228.137	2.56504	14.5591	5.61451	105.758	3.57292	19.3908	16.03	23.4341	49.6392	3.5368	9.75829	11.3455	6.2167	22.2366	20.8206	54.2688	177.254	6.21886	20.0965	222.502	40.3898	305.93	19.6325	101.421	35.4179	154.595	437.589	119.038	4.43268	94.2679	3.14471	135.98	121.778	473.202	28.1584	68.3727
57.8548	135.681	65.6637	118.476	138.824	115.254	7.91024	9.76894	74.0736	91.067	118.08	2.01024	31.5838	215.713	2.25103	12.845	4.94376	98.3445	3.1136	18.944	13.4161	21.0065	49.6879	2.69022	8.1683	9.51584	15.2945	20.732	21.062	62.3666	160.048	5.6098	16.8536	270.275	37.607	278.014	17.8674	97.2411	38.2702	151.894	425.725	109.545	4.133	87.3665	2.55732	131.141	119.956	438.969	25.1087	65.61
57.9548	154.128	66.3829	115.885	144.639	107.98	7.13684	9.68967	69.2468	84.3447	123.349	1.73452	42.2938	202.277	1.97023	11.3325	4.35236	89.7595	2.71199	19.9313	10.8823	18.83	46.7035	2.0402	6.77635	7.93301	17.8425	18.8024	19.874	91.3762	148.206	5.0466	14.0859	294.192	34.9348	260.377	16.4485	91.6699	38.9332	151.177	407.572	99.3106	3.85514	80.248	2.0787	122.343	113.481	405.529	22.3219	61.4962
58.0547	153.733	64.2194	114.764	140.746	100.609	34.2753	9.13959	84.3397	77.6311	141.788	1.49409	46.539	188.613	1.7247	9.99805	3.83132	81.1653	5.44742	19.5463	8.64826	16.8787	42.4612	1.54367	5.5852	6.58132	17.5394	16.8044	18.1716	98.8072	135.998	4.53049	12.6669	336.488	32.4093	244.365	15.0503	85.4643	38.241	146.66	387.952	89.2066	3.59706	73.21	1.68888	111.565	105.359	373.743	24.7953	57.0941
58.1546	145.915	60.8845	110.751	132.285	122.747	45.0697	8.35026	93.3692	71.163	148.749	19.9764	46.7888	175.195	1.51161	8.82055	3.37249	73.0474	21.5644	18.4289	6.77743	15.1291	37.879	1.16595	4.58142	5.43839	16.0979	14.8986	16.3618	116.026	124.049	4.0605	11.1512	340.865	30.0432	227.14	13.7035	79.0872	36.7412	139.643	364.39	79.6682	3.35736	79.9137	1.3717	100.085	96.9309	343.973	25.1752	54.1648
58.2545	135.554	57.1653	134.569	121.984	127.545	80.0216	7.46563	96.1368	65.0659	167.57	50.0878	44.6834	162.298	1.32801	7.78157	2.96854	65.5812	44.4436	16.9628	5.25939	37.1799	33.4129	0.879458	3.74459	4.47937	20.2764	23.5015	14.6186	117.205	112.699	3.63438	20.0636	327.47	27.8374	221.833	12.4278	72.815	34.7901	131.09	338.761	70.8885	3.13449	82.6398	1.1139	88.6997	88.7753	357.15	24.344	80.968
58.3544	124.705	57.3948	144.703	111.263	124.643	102.757	6.57252	97.1104	59.4119	180.983	66.1226	41.2982	150.073	1.16634	11.6873	2.61295	58.8035	53.501	15.3742	4.05268	45.6248	29.2722	0.662656	3.05224	3.67957	29.5048	25.8383	13.0102	111.57	102.112	3.24918	25.0159	306.446	25.7869	212.807	11.2347	66.8058	32.6175	128.208	394.374	62.9279	2.92648	81.831	0.90404	78.0986	81.1224	350.124	22.8561	86.7168
58.4544	114.204	55.3541	146.461	100.837	118.517	108.246	5.72092	92.6262	54.2071	183.794	72.9772	37.3254	138.589	1.02602	17.4578	2.29997	52.6911	55.109	13.7922	12.7119	47.2993	25.5365	0.498844	2.48262	3.0158	31.0464	25.2821	11.5575	103.362	109.666	2.90176	26.3222	282.837	23.884	201.338	10.1277	61.1434	30.3702	122.81	424.757	55.7768	2.73198	78.7875	0.733095	68.2291	74.0451	333.426	21.0552	84.6475
58.5543	104.364	66.0824	143.224	91.0399	111.233	105.569	4.93742	94.9492	49.4269	180.158	73.9983	33.1993	127.87	0.903292	20.0988	2.02448	50.1789	52.883	12.2872	15.1287	45.7307	22.219	0.375239	2.01596	11.8464	29.3411	23.4902	10.26	94.4995	124.749	3.59827	25.5317	259.099	22.1198	220.993	9.52763	55.8658	28.1398	115.821	427.971	49.3902	2.54962	74.4084	0.594122	63.4559	67.5465	318.031	19.1502	79.8759
58.6542	95.2756	68.2775	137.133	82.0074	103.732	100.152	4.23373	91.1543	45.0475	172.756	73.6819	29.1818	117.904	0.796181	20.0866	1.78201	81.5282	48.852	10.894	14.5922	42.7261	19.3007	0.282032	1.63496	16.084	26.4414	21.2657	9.05665	91.3523	128.395	3.9125	23.6243	247.259	25.9555	242.549	8.85817	50.9828	25.9825	107.921	415.54	49.2681	2.37872	79.139	0.480986	57.7398	61.6	298.431	17.2649	74.3636
58.7541	99.1723	66.6844	129.534	73.7698	96.4298	92.864	3.61218	86.1288	41.0404	163.304	75.3848	25.4214	108.668	0.703291	18.9014	1.56863	104.783	44.1353	9.62661	12.8342	39.2004	16.7484	0.211754	1.32478	17.5051	26.5963	18.9877	8.01205	93.5917	125.547	3.97822	21.2071	239.695	26.9676	252.316	11.0164	46.4875	32.34	107.454	470.62	71.7587	2.2187	79.8341	0.3888	51.7136	56.1688	285.289	15.4689	70.6781
58.8541	148.683	64.7989	121.266	66.3046	101.983	85.0676	3.06977	81.9999	37.3793	152.897	76.2361	34.6856	100.124	0.621657	19.0923	1.38086	108.634	39.3335	8.48663	10.7316	52.5941	14.5243	0.158739	1.0729	17.2683	24.6607	33.6566	7.07692	102.577	124.085	10.0581	25.7406	227.273	26.5442	255.476	12.1249	42.3633	46.5525	109.818	618.629	80.0047	2.06889	77.8068	0.313822	52.4167	51.2131	268.035	13.7984	65.9931
58.954	164.559	61.6079	112.845	59.565	100.407	83.6365	3.37571	76.0847	34.035	144.622	73.495	38.4493	92.2322	0.550178	39.1935	1.21559	104.174	34.7526	7.46914	10.3194	56.2321	12.5906	0.118725	5.58135	16.1189	29.9917	50.4684	6.25206	124.114	118.561	13.512	48.0341	211.919	25.4232	261.954	12.5092	38.5889	53.9183	108.525	794.122	89.0094	1.92867	74.1023	0.252928	55.4205	48.2662	249.41	12.2688	61.1728
59.0539	162.63	57.9241	104.578	53.4941	95.802	78.9676	4.77602	69.7005	30.9958	144.497	68.7028	86.5269	108.366	0.487583	45.7836	1.07011	96.4936	30.5341	6.56567	14.9619	55.136	10.9116	0.0885272	7.41304	14.5273	29.9092	54.7574	5.51148	155.661	110.99	15.2162	57.6311	195.215	23.9947	260.439	12.4029	35.1407	56.8953	104.745	899.587	89.1766	1.79764	69.4418	0.203461	54.7261	50.9518	230.818	10.8829	56.5332
59.1538	159.054	54.1638	96.6439	48.033	90.065	73.0381	5.32178	63.4367	28.232	140.236	62.8774	110.557	114.958	0.432073	51.3513	0.942052	100.394	28.4102	5.76643	15.4057	51.8846	9.45514	0.0657217	7.77844	12.7822	47.8813	67.4613	4.8624	160.797	114.561	15.7745	59.6362	178.641	22.4631	253.233	11.9743	33.1906	57.1084	99.3523	1058.59	109.307	1.67552	64.3151	0.163336	72.1945	49.6557	212.946	9.63687	52.1793
59.2537	149.717	70.9398	89.1372	43.1245	84.0613	69.7374	7.19698	57.5408	25.7167	133.613	56.6771	119.329	115.677	0.382923	65.3591	0.829371	96.4145	29.8263	5.06129	13.9867	47.7886	8.19227	0.0484779	7.38758	11.0542	52.5335	72.599	4.28657	154.548	112.778	15.6008	57.3166	163.755	21.0762	261.345	11.3456	42.6398	55.6276	96.8358	1271.2	114.115	1.56196	59.0491	0.130531	92.515	46.7468	199.043	8.52208	48.1349
59.3537	138.57	75.5802	82.1014	38.7146	99.6213	67.2418	7.88629	52.1005	23.4266	125.763	56.9977	118.73	137.16	0.339141	67.7168	0.730197	89.3687	28.8948	4.44043	11.9102	64.3912	7.09765	0.0354755	6.64939	10.5436	58.7764	70.4095	3.77958	143.832	107.506	14.977	52.7328	149.914	19.6658	279.056	10.6045	46.7951	53.1541	92.5225	1350.42	110.911	1.45683	53.8558	0.103777	100.544	43.2978	192.197	7.52878	44.3935
59.4536	142.625	74.7768	77.2323	45.5706	102.473	62.871	7.8666	47.1309	21.3409	135.651	54.7577	112.665	146.137	0.300002	64.7826	0.642908	95.5378	26.8345	3.89455	9.76646	68.9407	6.149	0.025705	10.1371	11.0475	56.9021	79.0973	3.34382	131.798	100.495	14.0936	47.1576	155.114	18.2924	285.175	9.81227	47.7203	50.1437	94.32	1350.7	103.8	1.3597	48.8683	0.0822945	100.841	39.7857	181.557	6.6466	42.9496
59.5535	137.123	71.639	72.1011	53.3873	99.7068	57.8505	7.445	51.5662	19.4407	137.66	51.6935	103.686	147.406	0.265284	59.6797	0.566085	92.7762	24.3205	3.41504	7.8177	67.6384	5.32694	0.0184108	11.1259	10.6785	51.8624	78.068	2.95382	125.615	92.7834	13.0776	41.3536	153.748	22.1731	282.858	13.1249	97.0647	46.8897	102.601	1305.82	95.0581	1.26972	44.1655	0.0652286	105.595	36.4138	169.456	5.86552	40.3863
59.6534	143.072	67.6045	66.9658	54.7238	94.6141	52.7732	6.81675	74.6418	29.1533	134.878	47.6369	95.8227	172.273	0.23539	53.9172	0.498472	106.126	21.7169	5.79801	6.15709	63.6695	4.61473	0.01302	12.189	9.8435	45.9122	72.8371	2.6071	118.336	84.975	12.0125	35.757	165.19	23.3383	274.558	14.9371	204.393	43.5783	105.576	1236.61	85.9239	1.1861	39.7895	1.96108	103.701	33.261	157.095	5.17598	37.5438
59.7534	138.295	63.331	61.9783	52.8281	104.484	59.6292	6.1038	80.7945	38.5271	129.3	43.1548	86.6	235.869	3.21088	48.2013	0.438953	109.876	19.2115	11.4198	4.79478	82.1645	3.99782	0.00911306	70.8558	8.79728	40.0382	66.0823	2.29936	113.258	85.5754	10.9518	30.5974	163.018	23.1159	262.154	22.3456	290.66	40.3248	105.81	1162.12	99.6419	1.10815	35.7574	2.79634	97.9032	30.3502	145.074	6.07695	34.7355
59.8533	129.518	59.1133	72.0357	49.4395	106.091	59.9101	5.38005	79.3608	44.2804	131.722	38.6072	80.3143	273.553	4.74317	42.8419	0.386545	105.304	16.8931	13.9652	3.70397	96.8402	3.46359	0.0063683	117.01	9.37599	47.1004	59.0722	2.03018	105.196	95.9308	9.92884	25.977	154.636	22.2126	247.101	26.5976	373.54	47.0341	103.155	1147.52	101.674	1.03501	32.0702	3.0299	97.7625	27.6803	133.675	6.34016	39.712
59.9532	140.129	55.0772	75.8721	45.4785	102.644	76.3035	4.6882	77.6786	45.6321	129.361	37.1835	72.7629	288.377	5.39831	64.677	0.340387	97.5148	14.7961	14.7093	2.84469	98.8781	3.00094	0.0044873	162.74	9.14734	49.6416	67.9744	1.7885	96.2988	98.0446	8.96331	21.9213	143.755	30.8042	241.232	28.6474	410	49.8024	98.5818	1175.66	97.6772	0.966069	28.7186	2.93886	95.6985	25.2392	136.488	6.2279	45.3217
60.0531	137.337	51.2704	79.4695	41.4219	100.202	82.9741	4.05097	73.0336	44.6216	127.397	34.7369	91.3814	333.762	5.53261	70.5374	0.299746	88.8175	12.9253	16.2532	2.17543	94.9156	6.92535	0.864126	173.51	8.48078	46.946	71.9276	1.57936	87.5157	95.4971	8.06548	18.412	132.208	34.01	231.34	29.1866	428.218	50.0878	107.553	1152.56	90.8184	0.900772	25.6863	2.68806	90.1587	23.0115	139.133	5.90563	55.136
60.153	130.53	47.7054	79.2742	37.5076	101.769	87.5762	3.47855	104.679	42.4087	122.527	41.0843	99.1572	351.497	5.36903	71.8316	0.263965	86.7562	11.2707	16.3433	1.65836	101.601	8.36687	1.16398	166.1	7.60875	42.3199	69.2592	1.39616	79.2399	90.4555	7.23949	15.4073	122.07	34.4333	244.401	28.7143	432.618	48.8469	127.719	1100.91	85.189	0.83888	22.953	2.37308	82.7827	20.9804	149.668	5.47672	56.023
60.253	121.335	44.3782	76.8453	33.8455	109.193	85.4829	10.413	135.2	39.6476	116.053	43.1609	111.295	352.25	5.04561	68.1852	0.23243	84.4509	9.81564	15.6341	1.26121	99.6726	8.54307	1.18234	151.73	8.36408	37.2553	68.8498	1.23479	71.6104	84.2191	6.48558	12.8553	111.849	33.4613	248.015	27.5881	471.239	46.7111	138.227	1034.66	78.1197	6.15593	20.4963	2.04751	74.6367	19.1289	149.189	5.00444	62.222
60.3529	111.984	41.2785	76.2608	30.4774	108.146	80.4211	13.8096	144.748	36.7026	108.803	42.5712	113.056	342.856	4.64654	62.5674	0.204635	78.7725	8.54091	14.5208	0.957472	93.8197	8.10831	1.07244	133.418	8.29373	40.1441	74.45	1.09247	64.6521	77.5557	5.80146	10.701	102.05	31.8304	244.745	37.794	563.226	44.0898	153.248	962.263	70.6699	37.5891	18.2927	1.73916	66.3948	17.4415	154.869	5.88273	63.8124
60.4528	102.709	38.3933	73.6909	27.4105	105.159	74.2416	15.0195	141.545	33.7718	101.298	40.3974	108.648	327.674	4.22223	56.4075	2.01548	72.0035	7.42718	13.238	0.725929	86.4256	18.8853	0.91599	115.499	7.766	38.3038	72.3501	0.966993	58.3406	70.9081	5.18342	8.89094	95.5579	29.9286	236.644	53.2812	600.244	41.2467	165.51	929.307	63.3956	53.2898	16.3188	1.46093	58.4656	15.9034	151.806	6.13973	72.6092
60.5527	93.9271	35.7088	73.2023	46.7436	99.7575	67.8462	14.9244	133.022	34.1416	93.858	37.3601	100.834	314.868	3.802	50.3696	2.70837	65.1574	6.45618	13.4381	1.1433	78.6795	25.2386	0.75438	99.9007	7.01367	50.5006	83.243	17.2476	52.6315	64.5216	4.62701	7.37591	92.2953	28.1805	225.239	61.9856	693.99	38.3476	169.56	879.469	56.5702	57.6205	39.9929	1.2174	60.5254	14.5008	166.441	6.03124	72.3018
60.6527	85.7774	33.2117	70.7779	85.6228	93.5207	61.6588	14.0933	122.641	43.251	86.6733	33.931	91.3984	298.433	3.40204	44.7403	2.85953	58.6617	5.61109	16.5958	1.20431	72.7796	26.7261	0.606693	84.7917	6.18006	65.9455	82.9277	44.8055	47.4747	58.5227	4.12743	6.11155	86.605	26.3459	211.779	76.1662	754.386	35.494	169.056	864.51	50.3104	57.1267	53.893	1.00853	62.433	13.2221	171.761	5.718	68.7477
60.7526	87.6287	50.604	79.1226	124.819	87.1654	55.8634	17.5545	120.766	55.0868	79.8505	30.4117	81.4661	280.294	3.03055	39.6225	2.75901	74.8437	4.87649	21.3417	1.10477	66.409	25.8167	0.480124	75.6635	5.35007	94.999	77.7127	84.9388	42.8199	52.9665	3.67976	5.05895	94.9945	37.9941	197.141	83.3605	765.449	32.7478	164.21	834.175	44.6473	54.6773	61.1113	0.83222	60.7698	12.0559	188.548	5.3	89.3915
60.8525	88.6406	56.2711	81.7392	147.572	81.0069	50.5261	18.6066	113.863	59.2258	73.4431	26.9879	71.7206	261.647	2.69089	47.2978	16.0996	92.8508	17.4801	22.9474	0.94619	60.1353	23.826	0.375771	69.8938	4.57089	99.6936	70.6666	96.232	38.62	52.24	4.62712	4.18433	102.867	44.3943	195.817	85.7429	747.305	30.145	156.5	789.007	39.567	51.5234	63.8327	0.68494	62.1656	10.9923	189.675	4.8385	96.7382
60.9524	84.6235	56.6345	82.4819	168.215	85.8325	57.8978	18.2354	124.037	59.1662	67.4712	23.7683	62.5537	243.216	7.57351	47.9152	21.13	106.407	22.8558	22.7609	0.778671	54.2186	21.443	0.291872	80.162	3.86591	94.1138	63.2482	94.9929	34.8315	65.0198	49.1578	8.98413	101.859	46.0459	190.949	84.8841	712.662	41.0399	147.021	736.862	35.0335	48.2044	63.5939	0.562734	62.3109	10.0227	183.055	6.52017	94.764
61.0523	78.8162	61.711	81.8004	187.715	84.5712	73.6157	17.0748	122.149	56.9038	61.9339	20.8092	58.7507	245.594	9.98574	45.3741	22.1402	113.941	24.3005	21.6024	0.624815	48.7625	19.0175	0.225547	79.4865	3.24378	84.7683	56.1205	88.6829	40.6979	69.9571	75.2668	11.1286	128.554	45.2848	182.974	81.9119	669.483	50.4486	136.574	693.74	31.0014	44.9485	61.4702	0.461853	59.5966	14.0331	172.876	7.2063	89.5444
61.1523	72.5909	61.6146	82.0414	188.511	80.7215	77.2879	17.8922	115.17	53.5694	56.818	18.1341	57.9843	249.683	18.9095	41.585	21.2893	110.721	23.6885	23.6154	0.492966	56.7124	29.4136	0.173698	73.3016	8.13694	76.3294	49.5567	80.6758	62.3987	71.7638	89.0377	12.5859	163.129	43.3529	172.966	77.6299	622.701	54.7684	125.738	645.942	27.423	41.8464	58.2079	0.378712	55.2892	15.0526	161.331	7.29522	83.4103
61.2522	66.5114	59.2749	79.7866	180.119	77.8116	75.2627	20.9286	106.355	49.7978	52.1032	15.7445	54.7441	259.797	24.6575	51.4732	19.6543	103.194	29.0495	23.7157	0.384425	57.6045	42.2926	0.133496	64.8318	10.3918	68.3665	43.6423	72.4608	77.8171	82.7437	94.6681	12.6699	171.77	40.9063	161.733	72.6054	575.316	55.8601	121.594	597.063	24.2513	38.9261	54.3197	0.309899	50.2198	14.7668	149.551	7.0381	79.0889
61.3521	60.7944	56.0485	76.1248	167.625	90.0718	96.9613	23.7937	106.317	58.6154	47.7655	13.6295	51.7054	258.565	26.8154	62.9299	17.764	105.006	30.1433	22.6703	0.297312	55.1579	45.839	0.102474	58.3086	11.0391	68.2407	38.3748	64.6624	80.2367	85.7048	95.0419	11.9875	168.004	38.2881	149.889	67.2335	531.175	54.9502	118.66	549.197	21.4427	36.1977	50.1527	0.25341	53.7266	13.9468	146.194	8.89664	79.487
61.452	60.0643	52.5579	71.7392	153.707	104.232	106.571	24.1804	100.933	62.0096	43.7795	11.7708	52.0848	250.601	26.8646	64.3018	15.8705	103.459	29.0278	21.0467	0.228558	58.7529	44.745	0.0785971	50.7736	10.7499	67.0693	33.7137	57.5114	77.0581	84.0966	92.1294	10.9195	158.657	35.6746	154.001	61.785	491.646	70.8569	113.481	503.505	32.961	33.6542	45.937	0.206965	53.4154	12.9413	157.313	9.58327	78.1532
61.552	86.3483	51.9654	67.054	139.74	106.297	105.861	23.1393	93.5219	61.4544	40.1196	10.1463	54.7201	238.851	25.7277	61.1322	14.0869	97.0351	27.7356	19.4505	1.63343	57.5111	41.5172	0.0602132	43.2899	9.95461	61.5518	37.523	51.0633	71.6894	85.4222	87.2663	9.69924	147.148	33.1531	169.294	64.6872	452.718	84.3959	106.891	460.582	37.1749	31.286	41.8207	0.168465	50.8281	11.9055	156.833	9.57332	73.9518
61.6519	92.4292	49.7696	62.3284	126.402	103.04	100.455	21.3413	85.6141	58.8461	36.761	27.95	53.6321	225.174	23.9742	56.1396	12.4576	88.9344	34.254	24.5663	3.30629	54.0736	37.4734	0.0460322	36.3823	11.9568	54.6788	36.8978	45.298	78.6707	82.9156	81.3492	8.46469	135.156	30.7639	176.252	64.768	415.393	90.2854	99.5047	430.961	37.4746	29.0787	37.8952	6.88846	46.9922	10.9061	151.441	9.16573	78.3619
61.7518	93.1756	46.9635	57.7162	113.991	97.6036	93.156	19.2071	77.892	55.258	33.68	37.5018	50.4129	219.242	21.9499	50.6338	10.9935	80.5858	35.6296	26.2246	3.68422	49.7819	33.2879	0.0350515	30.2696	12.3712	47.7701	34.3645	40.1655	77.4942	78.3741	74.9714	7.29323	131.654	28.5224	177.109	62.9855	380.205	91.3306	91.7669	433.972	35.7738	27.043	34.2129	9.85262	42.5799	9.96886	143.061	10.5962	90.2326
61.8517	88.8285	43.992	62.506	102.613	91.4357	85.3397	16.9932	70.6395	51.2907	30.8542	41.6658	46.0989	209.592	19.8609	45.2245	9.68955	72.5986	46.3066	25.9145	3.46241	45.3047	29.2887	0.0266056	36.5119	11.8738	41.3662	31.1489	35.6065	72.9454	78.8367	68.5177	6.2241	124.075	26.4314	226.328	60.0246	347.399	89.3878	83.9926	421.224	63.5481	25.1271	30.8	10.6864	38.0206	9.1019	138.981	10.9691	93.2482
61.9516	115.022	41.0611	63.5079	92.2701	85.1916	77.6611	14.8492	63.9549	55.9145	28.2632	42.4001	41.3506	210.728	17.8255	56.5989	8.53432	66.2545	79.8265	24.5419	3.00434	47.9854	25.6198	0.608087	78.9533	10.8962	42.4967	30.7382	31.5614	67.215	81.7285	62.2303	5.27318	114.949	27.5038	272.379	73.5812	317.04	92.3766	80.88	413.14	93.1048	23.3494	27.665	10.3707	33.5781	8.30546	131.718	10.724	91.6852
62.0516	119.639	48.8095	67.0508	82.914	79.1584	70.4141	12.8566	72.3233	60.8613	63.4709	41.033	36.5761	205.534	15.9079	58.3061	9.44416	60.8245	92.2708	26.5081	11.8096	46.8518	22.3293	8.01619	97.1986	9.70788	39.7635	29.9304	27.9744	74.9565	114.535	56.2546	15.6701	105.518	31.2164	298.987	80.4372	289.089	91.5916	80.8021	396.776	103.497	21.7035	24.8046	9.48809	29.4056	7.57606	123.164	10.1369	99.8577
62.1515	116.657	50.3552	67.1852	74.4756	75.3485	63.7126	11.0536	72.2699	63.3304	87.1655	40.9745	32.0161	212.28	14.1393	55.6364	10.4598	55.163	117.992	26.3532	14.3839	43.9945	19.4172	10.5416	99.1216	8.47198	62.5566	27.7435	24.7946	82.0657	128.42	59.0153	20.533	98.4391	31.9868	311.026	82.6792	273.94	88.5234	78.5972	438.899	103.652	20.1727	30.0242	8.37652	25.5824	6.90911	147.312	29.5218	98.0293
62.2514	111.312	49.1486	65.3039	66.8779	70.7547	57.5829	9.45236	69.6035	64.1001	98.8729	62.9144	27.8013	210.382	12.5312	51.1872	10.2997	59.2754	125.201	25.0454	13.9935	40.4747	16.8607	12.7309	92.7848	7.28248	67.1393	25.0852	21.9758	80.7652	161.537	63.6034	33.197	90.7041	31.2711	317.6	99.7475	260.277	92.1668	74.985	474.764	98.6035	18.7502	32.4327	7.22522	22.1406	6.30008	153.62	39.3611	99.1287
62.3513	113.754	46.7912	88.3535	60.4407	69.6872	52.0093	8.04902	64.9431	62.0875	103.041	73.4699	23.9917	206.459	11.0834	46.2121	9.62221	65.3421	121.921	23.1677	12.3613	57.4829	14.6275	12.4389	82.8061	6.18917	63.9603	22.3828	19.4771	75.9927	187.463	64.356	38.3085	98.1499	29.8427	314.829	109.182	243.916	97.8641	135.732	511.651	107.701	17.434	32.968	6.13344	19.0819	5.74428	156.684	47.6433	114.388
62.4512	121.723	44.0219	105.272	55.1547	87.4322	46.9583	6.83122	83.5951	58.6881	102.559	76.7038	20.603	198.971	9.78924	41.2965	8.75277	64.2217	128.948	21.0654	10.3626	73.1476	12.683	11.0612	71.7502	5.21415	57.8587	19.8264	17.2623	70.0086	194.755	62.6942	38.9382	98.2481	28.1097	305.418	112.309	226.505	98.5776	202.253	515.687	122.571	16.2103	32.2882	13.1656	16.3902	5.23748	164.842	50.3885	114.409
62.5512	118.807	41.1771	113.685	49.9999	103.073	42.3894	5.78224	89.2633	54.6872	99.298	87.7266	17.6243	188.95	8.63839	36.696	7.84848	60.166	125.374	18.9375	11.407	81.5891	15.8581	16.176	60.972	4.36273	104.481	25.9674	49.4475	63.8277	191.415	59.583	71.4984	93.8473	26.285	291.43	111.188	209.038	96.2267	242.723	500.8	124.051	15.0643	30.8522	15.854	14.0393	4.77581	162.622	49.8576	108.968
62.6511	120.195	38.4059	115.333	45.1485	105.824	38.2606	4.88381	87.6733	50.5206	94.4625	90.6338	15.0294	177.698	7.61857	32.505	6.98179	55.1128	123.716	32.4965	10.666	81.475	16.4041	24.0528	51.1249	3.6304	115.619	27.0729	59.6443	57.8875	223.747	55.6716	101.164	87.5599	24.4775	274.542	107.295	192.101	92.0708	264.159	475.585	134.038	14.0112	28.9773	16.1303	11.998	4.35563	155.381	47.4781	101.828
62.751	121.64	35.7704	112.938	40.6707	102.882	34.5318	4.11769	94.6706	46.4241	88.821	88.5188	19.7818	166.025	6.7167	28.7412	6.18288	55.7662	120.199	38.4049	9.23005	82.1889	15.6703	25.1818	42.4655	3.00763	111.467	25.9007	83.8889	58.0759	233.223	51.3908	111.791	112.331	22.7405	255.981	101.686	176.018	86.9308	271.908	445.304	132.474	13.0264	26.8802	21.9057	14.1063	3.97348	175.803	44.1423	94.4197
62.8509	126.968	33.2923	108.227	36.5842	97.5867	34.0245	3.46664	92.8994	42.5193	110.819	83.4629	27.5311	154.425	5.91962	25.3875	5.46128	56.3931	143.391	43.8009	7.64371	78.438	14.374	23.7584	35.0339	5.54372	101.399	23.8008	89.8905	67.3049	250.767	47.0214	126.973	121.219	35.8753	236.651	95.1036	160.952	81.3354	270.015	413.135	126.281	12.1052	24.7068	23.3431	14.7367	3.62575	201.064	40.3993	87.2676
62.9509	132.746	30.9751	102.284	32.8798	112.26	50.7265	2.91487	87.4478	38.8631	120.821	108.746	30.7507	143.192	5.21485	22.4119	4.81671	63.3267	166.658	44.7197	6.1582	72.7895	13.1827	30.8514	28.7598	7.35216	89.678	21.4222	90.496	67.6697	292.113	42.7413	128.084	119.849	41.1607	217.227	88.0662	151.597	75.621	261.526	395.242	131.215	11.2462	41.3827	22.4579	14.4523	3.30879	205.886	36.5796	80.5476
63.0508	128.413	28.8144	95.7868	29.5355	114.232	55.9481	2.44826	97.513	35.4763	123.329	119.383	31.1589	132.489	4.59152	19.7784	4.24448	62.6828	169.173	43.1468	5.41556	66.5361	11.8199	30.947	23.5229	12.424	78.1645	19.0669	85.2192	67.1607	320.544	38.6584	121.33	124.901	44.7101	198.196	80.9283	141.25	69.9967	248.716	379.851	127.228	10.4467	57.5601	20.4441	13.632	3.01987	200.472	38.4554	74.3023
63.1507	120.303	26.8022	89.1523	26.5235	117.733	55.6569	2.05435	122.905	34.0214	121.262	124.315	52.8229	125.567	6.34488	17.4509	3.7383	58.9129	161.113	40.284	4.52816	64.0908	10.4584	27.8886	22.1119	14.5267	67.6008	16.866	77.8494	63.4342	350.218	34.8334	110.603	140.714	62.9587	194.406	73.9267	130.657	64.5871	233.267	366.853	118.913	9.7063	66.1255	17.9919	14.7128	2.7561	190.229	44.3988	68.5249
63.2506	121.461	24.9296	82.6299	28.4432	114.649	52.8524	1.72229	127.617	31.9749	116.507	121.984	62.9854	117.925	20.1095	15.3956	3.29148	72.6783	172.115	36.8483	5.04593	59.7648	18.9056	23.7195	19.7829	14.8465	58.2177	14.8676	72.0528	65.7846	353.414	31.296	112.089	141.673	71.6556	227.501	67.2134	122.074	59.4617	216.409	381.058	108.814	9.01929	69.5593	15.4858	33.019	2.51488	177.999	52.6576	63.1902
63.3505	120.348	23.1873	76.3646	42.9797	124.78	49.0304	1.44275	128.112	29.6955	110.275	115.369	65.9139	129.954	26.9659	13.5815	2.89753	74.3632	168.162	33.2586	4.74247	57.1205	21.7675	19.469	17.1686	14.1512	59.9857	32.0831	65.2737	63.3335	355.937	28.055	118.69	139.276	79.5756	245.874	60.8804	113.129	54.6552	199.03	376.477	131.903	8.38189	69.6067	13.126	42.5162	2.29409	165.255	55.1803	58.2676
63.4505	132.347	21.5664	70.4348	48.0874	124.294	44.9256	1.20764	121.857	27.3796	103.339	106.451	64.4593	133.499	29.6468	11.9809	4.856	70.9129	156.905	29.751	4.91314	57.0958	21.8074	95.585	14.6048	12.9297	56.1979	37.6746	67.6482	63.5508	343.826	25.1064	118.502	131.862	80.7737	253.247	54.9777	104.261	50.18	181.753	361.303	137.095	7.79078	67.4887	11.0051	46.3021	8.4356	152.741	54.3227	53.7265
63.5504	130.492	20.0586	66.7066	48.3442	119.227	42.1991	1.0101	113.015	25.1317	97.4599	112.191	60.5041	152.167	29.8667	10.5688	5.4478	65.5125	169.559	26.4511	4.47326	82.3687	20.5066	158.799	12.2548	11.4859	50.4317	37.8223	67.6978	60.7365	324.042	22.4381	116.889	127.088	82.5064	288.4	49.5258	95.7228	46.0332	165.007	354.608	132.949	7.24319	64.0527	9.21648	47.1099	10.6157	140.813	51.5705	49.538
63.6503	123.255	18.656	66.9116	46.2154	138.897	56.3766	0.844243	103.508	23.0039	104.752	113.637	55.2728	161.355	28.6957	9.32334	5.39238	59.5998	189.985	23.4179	3.8152	90.0726	18.6488	171.29	10.184	10.0024	44.2931	35.7069	63.5855	56.3747	300.744	20.0327	109.268	119.126	82.9652	306.841	44.5256	87.6526	42.2032	149.073	343.714	124.271	6.73504	59.8816	9.64661	50.8136	11.0263	129.625	47.851	45.6758
63.7502	132.197	27.8017	65.0777	43.0193	141.994	60.1707	0.705113	94.1947	21.019	106.102	109.658	49.5449	183.633	26.7949	8.22469	5.05023	58.17	189.786	20.6712	3.13155	90.8461	16.6396	159.737	8.40454	8.58377	38.4642	39.9738	70.9526	51.5894	276.378	17.8711	98.7548	110.046	80.345	312.896	43.9381	80.1157	38.6744	172.781	336.14	113.721	6.26267	55.3702	14.2322	50.7512	10.6737	119.225	43.7337	42.1141
63.8502	129.14	30.7371	62.094	39.4526	137.791	59.0233	0.588491	85.4352	19.1843	111.329	102.575	43.8013	191.804	26.1999	7.25552	4.59974	55.9669	179.226	18.2087	2.50832	104.877	14.6802	138.537	6.90089	7.28455	33.1995	40.5347	93.0989	56.7707	271.646	15.9329	87.2434	106.13	76.2871	309.929	42.3048	73.1327	35.4287	209.707	412.952	102.745	5.8228	50.781	15.5929	48.4324	10.0174	109.606	39.5604	38.8293
63.9501	121.496	30.8657	58.5192	35.8757	130.587	55.6662	0.490796	77.356	17.4984	111.248	93.9206	50.3103	217.02	46.1033	6.6306	4.12723	52.7426	177.505	16.016	3.72609	106.215	12.8633	115.127	5.64508	7.8543	28.5602	38.2993	96.5087	55.9815	258.704	14.1982	75.841	117.969	71.6554	300.535	50.0317	66.6978	32.4465	363.213	467.543	96.6391	5.41284	46.2839	15.2068	44.8641	10.4256	100.735	35.5287	35.7999
64.05	112.42	45.8171	54.7	32.4464	122.365	51.4581	0.409012	69.977	15.9556	118.774	84.6873	51.7061	232.628	58.1046	8.87759	3.67268	96.3847	166.856	14.0727	3.86327	108.384	11.2127	93.0697	4.60495	8.13778	24.5243	34.9736	92.0163	52.7206	241.69	12.6475	65.1554	118.118	66.8978	292.577	53.7101	60.7897	29.7078	579.816	483.176	88.7618	5.03075	41.9837	13.9525	40.7066	10.101	92.5674	31.7455	33.0068
64.1499	103.231	51.8921	50.8476	29.2589	117.504	47.0621	0.340618	70.3514	36.2988	121.157	75.4989	54.3207	250.347	95.3988	9.35011	3.25294	109.213	152.303	12.356	10.0852	104.011	9.75209	73.8311	3.74865	7.81778	21.0375	32.1618	84.5529	53.299	223.058	11.2627	55.4825	112.843	62.241	290.071	54.6142	55.4272	27.1947	713.685	476.007	80.3751	4.67491	37.941	12.3403	36.3823	9.48367	85.0547	28.2615	30.4316
64.2498	94.4559	61.3975	47.088	26.335	111.723	42.7907	0.283487	86.6491	48.0132	119.08	66.7304	56.8773	253.92	112.198	9.00968	2.87348	138.351	143.638	10.8432	11.7222	96.801	8.46997	57.7869	3.04679	7.1792	18.0363	28.9588	76.3251	50.7543	204.235	10.0269	46.928	120.252	64.5848	281.459	53.6628	54.7615	24.8906	926.254	466.823	72.1447	4.34389	34.1863	10.6562	32.1521	8.77262	78.1481	25.0935	28.058
64.3498	86.2812	63.2352	43.4929	23.68	108.215	38.7808	0.235819	90.7215	56.7082	114.383	58.59	55.6393	248.954	121.083	8.3296	2.53439	156.263	133.355	9.51211	11.2046	88.6256	7.35012	44.7859	2.47339	6.3999	15.4584	29.8501	68.2855	47.0283	186.02	8.92462	39.486	118.245	67.8656	276.532	66.0917	71.8425	22.7799	1075.23	456.404	67.6789	4.0363	30.7304	9.05261	28.1685	8.05629	71.8003	22.2384	25.8702
64.4497	82.6889	61.6737	40.0998	21.2788	107.817	35.083	0.196103	96.0554	96.1466	108.248	51.1761	52.2355	239.034	122.165	7.53934	2.2333	181.81	127.668	8.34215	9.80905	80.4057	6.36615	34.4554	6.75479	5.58749	13.2467	28.4139	60.8135	43	168.834	7.94205	33.0894	115.483	79.4955	266.492	72.4161	98.0723	30.1712	1277.15	435.225	75.6021	3.75085	27.5713	15.338	24.5116	7.37176	65.9664	19.6813	23.8534
64.5496	83.6609	58.6937	36.9252	19.1062	103.434	31.7048	0.163079	93.4991	120.763	101.426	44.5176	47.7255	233.789	117.476	12.2272	1.9669	182.317	119.465	8.56317	8.17958	72.5735	5.51294	26.3603	8.38715	4.804	17.7781	26.0441	54.0305	57.5044	152.873	7.06654	27.6406	108.978	82.5371	253.023	74.5341	110.259	33.833	1404.29	408.599	75.8831	3.48612	24.6988	17.4918	21.215	17.1706	60.6055	17.4018	21.9946
64.6495	84.6496	55.2083	33.9729	17.1518	97.4941	30.1836	0.135665	88.9129	129.141	94.39	38.5992	42.7838	228.231	109.751	15.7033	1.73169	172.345	108.755	8.28653	6.6193	65.3115	4.77382	20.081	10.7204	4.08251	18.2877	23.4096	47.9442	60.6011	138.198	6.28668	23.0308	101.034	81.2133	237.422	73.8173	118.46	35.1136	1454.55	379.744	72.2725	3.24031	22.0979	17.379	18.2827	34.8901	55.679	15.3767	20.2807
64.7495	80.8205	51.6329	39.3581	15.3925	98.8297	30.5535	0.112987	82.4521	128.675	87.4291	33.3802	37.8267	218.537	100.657	16.3185	1.52426	158.557	103.824	7.75065	11.6818	58.6766	4.12946	16.9383	11.0922	3.438	17.1209	33.3914	42.5152	61.137	135.516	5.59231	19.1513	92.7813	79.6497	220.647	71.2506	119.448	34.9037	1473.34	351.6	66.8655	3.01196	19.7508	16.113	15.7007	43.2102	51.152	13.582	18.7001
64.8494	75.2787	48.1515	41.391	13.8131	95.5482	29.257	2.1696	75.5118	140.589	80.7151	28.8061	33.0991	206.651	91.1891	15.8503	1.34141	143.947	95.6215	7.09789	18.4042	52.6641	3.57455	13.8287	10.4608	2.87445	15.359	35.7281	37.6873	58.164	138.222	4.97422	15.8998	84.7602	76.1402	203.444	67.5366	116.184	33.7888	1468.17	347.971	60.8143	2.79979	26.3854	17.7446	13.445	44.6518	46.992	11.9943	17.2418
64.9493	69.3361	44.8406	56.4438	12.3954	90.3943	27.259	4.47704	68.7157	153.198	74.344	24.816	28.7333	201.219	81.9217	27.2392	1.18028	129.811	111.676	6.41135	19.3879	58.7163	3.09186	11.0456	9.37708	2.38939	13.4871	37.9279	33.401	54.0109	134.478	4.42425	13.1832	77.2094	76.1298	186.331	63.1709	110.539	32.1518	1519.42	334.292	54.7353	2.60266	29.811	17.3471	11.4864	43.133	43.169	10.5914	15.8964
65.0492	63.5312	41.7271	67.0015	11.1216	84.6301	26.0808	5.55425	62.3249	167.195	68.3634	21.3485	24.79	217.846	73.1686	30.6772	1.03832	116.661	113.595	16.4555	17.786	62.0264	2.67442	18.4275	8.14796	1.97689	11.7111	44.141	29.5987	49.4372	127.292	3.93503	10.9191	70.2182	73.5116	169.68	58.4995	103.694	30.2405	1514.31	321.758	48.9428	2.41923	31.0782	15.9378	9.79419	40.4426	54.7251	9.35225	14.6566
65.1491	58.0702	38.8156	77.7071	9.97818	89.5468	24.2898	5.87651	56.431	173.577	62.7905	18.3442	21.2838	221.675	65.0837	30.3962	0.913283	105.259	108.299	25.2284	15.2332	72.1736	2.31377	21.8657	6.93696	1.6294	10.1076	44.1655	26.2276	50.73	131.422	3.5	9.03578	63.8027	69.6894	171.938	53.759	100.401	28.2144	1470.49	331.912	43.5822	9.44499	32.1906	14.1081	8.33781	38.6583	58.3393	8.25796	13.515
65.2491	53.0178	36.1006	81.7615	8.95707	88.1798	22.3042	8.12555	51.0482	187.14	57.6238	15.7474	18.2027	238.23	64.8043	28.4866	0.803176	94.6215	99.6663	28.8571	12.5358	73.3235	2.0022	21.2194	5.82405	1.33884	8.69496	52.4021	23.2396	48.6203	128.728	3.11328	11.6165	57.9438	65.4008	169.511	49.1076	95.246	26.1754	1401.14	326.654	38.7059	11.9491	31.9065	12.1905	7.08858	36.0695	57.9106	7.29135	12.6421
65.349	48.3792	33.5726	81.769	8.03548	84.1433	20.325	8.97942	46.1569	187.21	52.8506	13.5075	15.5191	262.07	61.838	25.9689	0.706202	84.8973	89.8314	29.5039	10.058	70.2169	1.73222	18.8024	8.04545	1.09735	7.46612	52.8091	20.5916	45.1889	122.344	7.91077	12.3789	52.6071	61.0281	163.785	44.647	89.1683	24.187	1316.05	316.165	34.3166	13.4786	30.7402	10.3612	6.02012	33.2657	112.236	6.43714	11.732
65.4489	56.5271	31.2203	79.3854	7.20457	79.1076	24.0389	23.8142	41.7238	180.188	48.4519	11.5785	13.1977	268.962	57.492	23.3301	0.620814	76.0971	79.9335	28.4902	7.93425	77.2424	1.49947	15.8321	8.55827	5.11191	13.0074	49.7549	18.2455	41.3807	136.707	19.2196	12.0894	53.8061	56.7637	155.811	65.4476	82.7462	22.2858	1222.37	324.174	30.3915	13.5746	29.0478	8.70417	5.10858	32.1779	135.589	5.68198	34.5421
65.5488	56.9284	29.0324	75.658	6.46786	101.112	32.8864	30.9987	37.7115	169.705	54.4802	9.9195	11.2005	265.556	52.5596	20.7927	0.545642	68.174	76.1598	26.6155	6.18577	76.6835	1.29873	28.4992	8.18362	7.05448	14.2868	45.3686	16.1672	37.6134	219.983	25.6273	17.8578	53.0806	54.0763	146.422	77.3116	76.3291	20.4929	1136.79	329.849	26.8963	13.0802	27.0728	20.187	4.33265	30.1899	141.948	12.9229	48.7136
65.6488	68.0941	26.9979	93.1298	5.80012	106.698	35.3642	33.4634	34.0826	157.799	56.6552	8.49454	9.48957	256.104	47.512	18.4491	0.479457	61.0594	139.35	24.357	4.78246	72.6122	1.12506	31.335	7.39519	7.72471	13.7342	40.6662	14.3264	34.0604	262.692	28.7701	24.6195	50.3425	50.8867	136.267	97.9574	73.3012	18.8174	1057.28	322.098	23.792	12.3637	24.9793	24.6682	10.6277	27.9176	139.707	25.2565	51.4801
65.7487	85.2096	25.1063	100.726	5.19162	137.034	49.4873	33.1189	40.4736	145.595	87.672	11.1375	8.02903	246.889	42.6186	16.3288	0.421196	54.6797	179.927	21.9931	3.67522	76.3979	0.974461	34.3165	6.45901	7.64447	12.477	36.1129	12.696	30.7835	281.295	29.7753	26.9519	46.7956	47.5574	125.781	108.798	69.1733	17.2614	979.174	312.006	21.0398	11.5844	22.8753	25.2506	37.4292	25.6339	133.32	31.2472	81.0265
65.8486	102.156	23.3476	102.269	4.65385	144.827	89.2698	31.1969	54.6242	133.693	103.763	12.2573	6.78574	234.495	38.0243	14.4317	0.369929	48.9629	215.469	19.6808	2.81184	74.3687	0.843918	32.7851	5.5182	7.54421	11.0272	31.9039	11.2521	27.794	354.624	34.1807	26.6942	43.0343	44.273	115.297	112.864	64.5348	34.3963	907.895	295.83	18.6026	10.8097	20.8293	28.1197	51.8264	23.4536	125.135	33.3664	101.297
65.9485	111.6	21.7125	100.193	4.16972	142.547	103.222	33.6533	57.9504	122.4	110.422	12.41	5.72978	228.386	33.7971	12.7447	0.324848	49.2056	221.467	17.5033	2.14424	69.7262	0.730765	28.8114	4.64427	7.04411	9.60791	28.1036	9.97334	25.082	422.316	35.7932	25.015	39.344	56.9788	121.572	112.347	59.747	78.486	834.6	276.712	16.4458	15.7074	18.883	45.4248	65.2095	21.4208	116.375	33.1868	103.741
66.0484	109.769	20.1923	96.0414	3.73572	167.079	104.664	49.6527	56.4549	111.852	111.224	15.7598	4.83455	218.36	30.2735	14.6573	0.285234	74.5827	243.546	15.4998	1.63116	64.0947	0.63259	24.1384	3.86796	10.1985	8.30779	24.7154	8.84041	22.6286	443.905	35.6129	22.6443	49.4134	64.5318	123.213	108.821	55.0258	103.197	800.833	270.377	14.5379	17.0944	17.0592	78.6107	70.3079	19.5465	107.664	31.7023	99.6783
66.1484	103.574	18.7788	90.7844	3.34746	174.268	100.303	56.1508	52.9622	102.092	108.484	17.109	4.07675	206.279	26.9831	14.6424	0.250442	81.0071	241.225	14.5118	1.23858	63.2199	0.547381	20.7917	3.19737	11.3608	7.15397	21.7154	7.83649	20.4125	467.07	34.322	20.0267	51.844	66.0643	121.473	103.412	50.4952	115.375	756.244	265.97	12.8506	16.99	15.3685	90.1521	90.3421	20.7192	99.3061	29.5348	93.4764
66.2483	95.9651	17.4644	85.0278	3.00036	188.269	104.408	56.9135	48.7872	93.1158	103.697	22.3621	3.43615	193.31	23.9657	13.7756	0.21992	79.1638	252.376	13.2972	0.939183	63.6713	0.473479	17.2043	2.62872	11.3412	6.14651	19.0694	6.94658	18.4124	467.077	32.3822	17.4227	55.1527	64.5571	117.329	96.9122	50.1479	119.554	716.635	259.13	19.4357	19.8228	13.8135	89.802	107.604	20.2261	91.4389	27.0684	86.8027
66.3482	88.1764	16.2422	83.1916	2.68989	186.982	101.279	64.0198	44.5295	84.8889	97.8191	30.8335	2.89522	180.173	21.2319	12.5829	0.193184	73.9733	244.073	12.0153	0.711407	60.719	0.409439	13.8682	2.15251	10.6621	5.27439	16.7408	6.15747	16.6076	449.95	30.1022	14.9761	54.1903	61.5937	111.594	89.8782	49.7158	118.73	670.261	246.576	21.8153	51.2257	20.8868	83.3831	139.909	19.6572	84.1113	88.0252	80.6447
66.4481	80.7047	15.1055	79.6758	2.41204	206.939	113.045	64.7173	40.4514	77.3665	91.4565	34.6297	2.43869	167.304	18.7752	11.3161	0.169806	67.6759	226.444	10.756	0.53844	57.7571	0.354015	10.9793	1.75713	9.65431	4.52295	14.6939	10.1731	14.9793	423.349	27.6858	12.7577	56.1472	58.0095	104.854	82.6907	47.8646	114.873	620.457	231.172	21.9433	62.0647	24.763	74.3004	153.001	33.9222	79.9155	173.61	74.5978
66.5481	73.7303	14.0483	75.2703	2.16327	207.504	113.013	61.7382	36.6565	70.4981	84.9874	35.4419	2.05324	154.952	16.5809	10.0909	0.149395	61.268	205.097	15.2505	0.407271	62.5179	0.306123	8.58099	8.08615	8.52224	3.87712	12.8961	11.2008	13.5102	392.492	25.264	10.7934	54.5136	54.2404	97.5318	75.606	45.243	109.271	583.612	214.654	20.9227	64.0608	26.4742	64.4839	163.543	38.305	77.5915	239.086	89.7347
66.648	71.9734	13.0649	70.4673	1.94038	199.645	107.576	56.826	33.1751	64.2322	78.6419	34.4187	1.72768	143.254	14.6292	13.3432	0.13159	55.1713	219.18	17.0003	0.307903	62.1867	6.25213	12.1426	10.6384	7.38739	23.7799	11.3176	10.9388	12.1848	382.357	24.3256	19.3535	61.3434	50.5091	92.231	68.7906	42.2553	102.762	542.684	198.049	19.4136	62.3589	26.748	54.9735	162.518	38.3245	92.068	266.517	90.8853
66.7479	67.6919	24.4646	65.5695	1.74046	188.443	99.9212	51.0717	30.0042	58.5189	72.5546	32.3313	1.64725	132.273	12.8989	27.7288	0.116064	78.2786	224.005	17.1675	0.23268	58.9424	8.69356	13.987	11.1243	6.31788	84.1303	9.93198	10.1633	13.697	413.779	41.4637	24.6166	70.7127	46.9249	91.7219	66.6559	39.1494	124.2	522.149	181.948	23.0789	59.2096	26.0945	46.2806	163.788	41.349	120.867	271.083	86.9696
66.8478	62.627	43.0202	60.7581	10.2988	176.231	91.6174	45.1391	27.1269	57.5288	66.7987	29.6908	10.8513	127.834	17.5076	32.4641	0.102563	83.5477	269.807	16.4613	0.175767	54.4995	9.32541	13.4141	15.5503	5.34792	102.389	23.4734	11.1961	42.9724	415.534	50.7649	32.202	81.0439	43.5368	89.2204	70.0625	36.0742	134.248	494.097	166.671	23.7974	92.5357	24.8687	38.6106	175.279	50.0631	130.463	262.402	81.4249
66.9477	57.505	49.4748	56.1379	14.0053	164.058	83.4147	54.6799	24.5209	54.8394	61.4087	26.8292	31.7885	125.148	21.1126	32.6523	0.0908305	113.871	297.875	15.3098	0.132723	58.0308	9.06085	24.2756	21.8233	4.49075	102.132	29.4088	11.2502	53.048	400.734	59.887	39.6257	82.1646	40.3624	85.3139	75.5493	33.1157	136.591	461.611	175.208	22.985	134.714	50.3553	31.9973	174.294	51.3442	131.951	246.519	100.112
67.0477	60.6864	61.4032	51.7653	15.167	152.377	75.6518	57.2462	22.1629	51.3592	56.3942	23.9563	42.5362	120.052	22.2214	33.8768	0.0806511	120.163	334.986	13.9684	0.100179	80.0013	8.38697	26.7234	23.3364	3.74716	94.3512	30.2133	21.0334	54.5147	388.19	67.5968	41.4616	78.9658	37.4031	83.9295	87.5049	37.0949	134.163	426.934	182.371	21.4359	146.681	65.986	26.385	165.869	49.4398	150.053	227.184	143.388
67.1476	75.6432	66.0573	47.667	16.575	141.366	68.4632	55.7175	20.0301	47.5947	51.7505	21.1993	46.7916	113.658	21.881	32.4291	0.071853	116.077	335.186	12.5859	0.0755785	88.2427	7.55962	25.1452	45.9878	3.11084	84.0916	28.7167	23.7662	57.3874	366.481	70.1611	47.1096	73.9096	34.6522	88.7131	97.5696	40.3218	128.889	391.669	180.38	19.5896	145.81	80.3615	21.6756	153.358	61.2355	153.284	206.684	152.068
67.2475	77.781	65.6154	43.8506	29.8369	131.074	61.8829	51.9428	18.1019	43.8226	47.4635	18.6298	47.0354	106.667	20.742	29.8844	0.0642592	107.888	316.811	11.2457	0.0569894	87.7048	6.70996	21.9161	66.5568	2.57187	73.5933	26.3018	23.4372	60.2872	344.659	69.4361	47.5303	68.2211	32.0992	90.0659	137.468	45.1178	122.026	384.268	182.363	17.6838	159.348	87.0665	17.756	151.213	63.2807	149.079	186.372	147.938
67.3474	74.7486	62.977	40.3133	48.9924	121.495	55.8972	47.0894	19.0266	40.1882	43.5148	16.2833	55.7162	99.5137	19.2038	32.3961	0.0576815	98.4455	290.108	9.99181	0.0429501	83.0956	5.90064	18.2689	71.8893	2.1191	63.7868	23.6318	21.8709	58.3536	320.641	66.6864	45.0284	62.4968	29.732	88.9169	159.888	46.4718	114.387	368.94	200.657	24.3776	158.622	88.6557	23.0051	143.129	61.1288	141.378	182.754	153.933
67.4474	69.825	59.9427	37.0452	56.0834	112.6	50.4713	41.8762	18.4636	36.7632	39.8832	14.1719	58.1257	92.4617	17.508	31.6048	0.0519625	89.0075	260.688	8.84444	0.0323465	76.8151	5.15944	14.7992	69.2514	1.74145	54.9991	21.0134	19.8921	54.4871	295.12	62.7665	41.0501	57.0149	27.5384	86.1733	170.143	45.7691	106.488	348.556	204.43	27.9217	165.795	86.9202	24.0959	131.845	57.3153	132.25	173.078	161.498
67.5473	66.2105	56.3896	34.0318	68.3186	121.816	47.0342	37.938	20.5678	33.5773	36.5468	12.2926	56.7413	85.6669	15.7969	34.1266	0.0469814	80.0992	231.523	8.42107	0.0243442	89.4163	4.49524	11.757	62.8436	1.61369	47.2868	19.1414	17.8648	50.0094	272.243	62.0941	36.4819	51.8938	25.5061	89.6506	172.083	43.8862	117.423	345.235	199.773	33.3933	168.851	83.1088	22.9806	121.792	56.483	122.765	160.346	156.517
67.6472	61.4826	52.7431	31.2561	76.693	121.733	54.2874	33.7219	24.3955	30.6374	33.4841	10.6335	53.1987	79.2158	14.1511	38.3374	0.0426331	71.9103	234.221	7.80137	0.0183059	92.7897	3.9077	9.21187	55.0326	1.44772	40.5922	17.1484	15.9413	45.5084	251.178	59.6203	51.4027	47.1721	23.6237	90.0375	239.473	41.3738	120.784	335.053	190.449	34.5178	169.56	78.0866	20.8127	110.288	53.4453	113.465	167.744	147.278
67.7471	56.5505	49.1917	44.5519	94.9029	116.942	55.0066	29.5679	34.0063	27.9382	34.9059	11.8347	58.2112	73.1511	12.6131	37.9493	0.0388161	64.4792	236.742	7.10267	0.0137606	89.7535	3.39241	7.14506	47.0985	1.28458	34.8152	15.2244	26.7713	41.2326	233.293	56.1065	57.0655	42.8501	21.88	88.2029	311.084	38.5746	124.024	319.116	178.768	33.3811	163.182	72.4485	18.2562	127.264	49.6242	104.606	165.419	136.952
67.847	51.7833	45.8138	51.1004	99.3904	130.505	68.0256	25.666	48.904	25.4678	40.0266	14.9875	58.3495	67.4881	11.2026	35.5501	0.0354595	57.7794	224.96	6.39344	0.0103454	83.8763	2.94239	9.396	47.6886	5.8544	29.846	26.8527	33.1311	37.275	214.496	60.9411	60.8119	38.9097	20.2652	84.8164	411.795	35.6982	122.498	299.638	166.128	31.1534	154.154	66.5984	15.678	151.626	45.6552	96.2988	157.203	126.728
67.947	61.8994	42.6373	53.4746	96.9553	131.285	105.038	22.1111	52.8401	23.9674	41.9428	16.2505	55.6226	62.2246	9.92529	49.5751	0.0324999	51.7584	207.632	5.71237	0.00778041	76.9652	2.54923	13.4338	44.4732	8.06357	25.5794	30.3127	35.1488	33.6584	204.58	64.955	59.3895	35.3249	18.7697	80.3798	546.328	32.8695	118.105	278.237	153.362	30.5946	144.395	60.8011	13.2679	241.628	41.8129	88.5759	145.966	117.028
68.0469	62.8098	39.6666	53.315	105.411	126.496	116.963	18.9391	51.8648	22.278	41.8786	16.319	51.3466	81.8993	8.77871	52.8696	0.02988	46.3562	191.606	5.38274	0.0058583	89.9071	2.20835	13.9019	39.6016	8.82324	21.9195	29.9758	35.2764	30.3751	191.302	65.3052	55.1832	32.067	17.3849	75.3076	619.709	30.1599	112.085	285.237	140.948	28.7979	134.722	55.2251	11.1115	307.124	38.2063	81.4313	133.471	107.976
68.1468	60.0385	36.8962	51.6636	121.33	119.48	116.816	16.1504	48.8272	20.5535	40.6266	15.6636	46.3679	91.3425	7.75592	66.3146	0.0275456	41.513	184.317	4.95547	0.00442552	91.4802	1.9118	12.7191	34.2645	8.72805	18.7817	27.9932	33.1746	27.4048	176.66	63.3617	49.6755	29.1074	16.1024	69.8871	650.545	27.607	105.241	282.471	129.151	26.4621	125.463	49.9315	9.23481	444.554	34.8702	74.8402	120.779	99.5879
68.2467	63.8094	34.3163	49.1798	123.465	123.957	111.143	13.7254	45.0562	18.8763	44.448	14.5993	41.2167	104.829	6.84755	68.3692	0.0254855	37.1729	194.774	4.4929	4.98067	100.559	1.65547	10.9131	33.6985	9.13913	16.0925	36.7326	30.2858	24.723	161.816	60.0539	43.763	26.419	14.9146	64.3558	652.447	25.2273	99.8257	275.703	118.099	23.9681	116.739	44.9903	7.63146	527.108	31.8068	68.7698	111.23	91.8368
68.3466	62.1183	31.9154	46.278	127.103	132.295	103.21	11.6338	41.1603	17.2876	45.4557	13.3336	42.8335	130.154	6.04328	71.5324	0.0236825	33.2844	200.806	4.0313	6.61263	99.8002	1.432	14.48	30.9374	13.8181	13.788	38.32	27.2502	29.5443	150.262	56.0059	37.9665	23.9768	13.8145	58.8913	635.212	23.025	108.111	263.701	107.841	21.5173	108.577	40.421	6.27977	552.937	29.0041	63.185	101.145	84.6833
68.4466	58.3541	29.6819	45.2173	122.962	130.741	94.6202	9.84108	37.4078	15.8058	53.042	12.0007	46.8714	141.618	5.33268	68.7312	0.022025	29.8014	192.771	3.59099	6.69904	94.4867	1.23874	14.6317	27.2876	15.6192	11.8134	36.6711	25.2287	37.9115	138.135	51.6309	34.0005	21.7584	12.7955	61.8614	605.844	20.9965	114.235	248.41	98.3777	19.2096	100.966	36.2321	19.9214	543.576	26.4448	58.0516	91.1756	78.0851
68.5465	53.9588	52.0938	43.2732	115.208	124.961	86.1425	15.448	33.9064	14.4362	56.0622	10.6841	46.9836	151.141	4.70556	63.4556	0.0205252	26.6819	189.649	4.06076	10.8043	87.3115	1.07076	13.2335	23.4645	15.7055	10.1216	40.0656	22.858	39.4477	136.821	47.1975	29.8451	19.7447	11.8515	73.6327	569.306	19.1347	116.256	231.258	89.6835	35.6662	93.8797	32.3878	25.5268	513.526	24.1097	53.3369	81.6868	72.001
68.6464	49.5332	59.8845	47.2319	106.048	117.576	78.1233	17.83	30.6895	13.1768	67.0491	9.43327	44.7884	152.597	4.15229	57.3953	0.0192041	23.8879	177.626	4.12856	11.4505	82.0903	0.92468	11.2791	19.8364	14.8277	8.67213	39.1028	23.7518	38.0285	142.731	42.8746	25.8235	19.2135	10.977	80.3249	529.075	17.43	114.205	213.279	126.191	42.2522	87.2869	28.9359	26.6256	472.415	21.9808	49.4154	91.4916	66.3915
68.7463	45.3162	61.0343	48.1932	96.6264	109.783	102.868	18.2568	27.7572	12.0218	71.706	8.27564	41.3457	149.2	3.66426	67.8938	0.0180556	21.389	161.789	10.6184	10.5327	89.5643	0.798009	9.27047	16.5724	13.4627	7.43032	40.3567	33.6602	35.4395	140.598	42.6028	22.1077	18.7224	10.1669	88.6807	487.547	15.8721	109.726	195.21	155.641	43.5041	81.1553	25.8459	25.8888	426.517	21.305	45.6264	106.728	74.872
68.8463	57.4615	59.2568	47.3562	87.5163	107.144	114.12	17.5506	25.0951	10.9642	72.4257	11.3289	37.3374	149.97	3.2338	70.3121	0.0170487	19.1486	183	13.6755	9.03423	88.6024	0.686577	7.43885	13.7295	11.9056	6.3664	39.9344	35.6737	32.4937	134.074	43.4156	18.7752	17.6507	9.41631	92.5872	446.34	14.4506	103.889	177.559	167.297	41.9877	75.4534	23.081	33.7637	379.81	20.0075	44.8636	110.983	74.3469
68.9462	59.3953	56.2744	45.482	78.9827	133.315	113.801	17.3426	22.6834	9.99596	70.7597	26.2086	33.1905	146.238	2.85352	67.2524	0.0161481	17.1428	183.58	14.7131	11.0598	108.741	0.592155	5.87033	11.3052	10.3332	5.45488	39.1765	34.3222	35.0531	125.358	42.4846	15.8471	16.3591	8.72097	105.26	406.511	13.1546	97.3887	160.667	168.387	39.1417	70.1517	20.6078	35.4527	334.719	18.5099	42.7977	108.791	70.6216
69.0461	63.3755	52.8799	43.0495	71.1287	139.449	109.546	16.3231	27.668	13.5949	67.709	34.0701	29.1622	146.619	2.51645	61.9491	0.0153524	15.3472	173.754	14.5977	10.7796	112.737	0.508724	8.45253	9.26742	8.84531	4.67392	36.4455	31.6716	43.98	151.963	40.4984	13.3118	15.0241	8.07691	111.862	368.718	11.9738	98.0507	153.961	163.396	35.7619	65.2223	18.3895	33.8549	327.657	16.9991	40.1671	108.015	65.9285
69.146	61.7891	49.433	40.3575	63.973	138.811	102.34	14.8956	50.2998	16.4449	63.9149	37.3602	25.3972	142.748	2.21782	55.9651	0.0146478	13.7406	163.915	13.857	9.5312	115.165	0.437458	8.76582	7.57178	7.49272	4.00479	33.0157	28.6493	45.4386	179.125	37.9209	22.7814	13.7291	7.48045	113.964	440.989	10.8981	95.6827	149.463	155.093	32.2783	67.2107	16.398	30.6839	308.692	15.5546	37.3566	103.074	61.1133
69.2459	58.0828	46.092	37.5898	57.4923	133.113	94.1256	13.3101	71.1954	21.6835	59.7842	37.7507	21.9679	136.452	3.29529	50.0316	0.0140126	12.3002	149.931	12.8086	7.99448	110.575	0.376781	8.0282	10.5989	9.55203	3.43147	37.815	30.1928	43.6765	187.822	35.0606	54.7489	12.5106	6.92812	113.247	673.494	9.91807	92.8625	164.129	145.172	28.9143	79.2593	14.6193	26.9272	283.438	14.2066	34.5635	97.0604	56.4844
69.3459	61.27	44.3557	34.8569	51.6436	125.445	85.843	22.7844	76.5849	23.6173	55.5708	36.3746	18.9003	128.884	3.75562	44.4692	0.0134337	13.139	134.634	11.6407	6.49372	102.938	0.324522	6.89232	11.3244	11.3621	2.94022	37.6064	28.9832	54.6219	205.22	36.949	71.5772	11.3825	6.41671	110.077	853.098	14.024	88.514	169.869	134.655	45.4908	81.0736	13.0176	23.1316	255.546	19.5869	31.885	91.1474	52.1431
69.4458	65.7237	41.9471	32.2237	46.3766	117.222	77.9254	26.978	75.3585	23.7425	51.4297	33.991	16.1924	133.081	3.8501	39.3977	0.0128951	12.7543	136.771	12.4403	5.16545	108.296	0.279639	12.0063	10.852	11.7044	2.51928	40.7243	26.7168	56.3718	207.978	36.9026	76.7894	10.347	5.94322	105.198	954.232	15.9745	94.165	171.583	129.15	51.6516	79.1112	11.57	19.5797	227.325	24.7768	29.3646	83.975	48.1114
69.5457	69.8823	47.029	29.7273	41.6394	120.9	73.4576	35.5375	71.0264	22.9131	47.4519	31.101	13.8255	131.864	3.73546	34.8412	0.0123966	11.8812	133.356	12.3007	4.05069	105.416	0.242072	13.1012	9.81851	11.2061	2.15858	40.4289	24.155	54.1596	201.619	36.9018	101.266	9.40118	5.50483	99.1936	993.89	16.6026	94.9543	175.825	211.845	52.2228	75.1963	10.2994	16.612	200.177	25.7801	27.0182	76.3823	44.3816
69.6456	68.0418	57.7365	27.3885	37.382	117.772	79.7107	39.7628	65.578	21.6136	43.6877	28.0288	11.7723	148.034	3.50838	30.7802	0.0118922	10.8532	124.286	18.0738	9.08762	98.8335	0.209741	12.2804	8.58202	10.2673	1.8495	37.8242	23.798	50.3954	198.903	36.9387	132.153	8.53945	5.09877	92.5501	991.877	16.4379	96.4244	174.07	262.75	49.9297	95.6235	9.19748	15.7493	174.892	24.9755	24.8465	68.8655	40.9364
69.7456	63.9231	65.7878	25.2193	33.5577	113.181	78.7526	40.0892	59.9248	20.116	44.8717	24.978	10.0017	153.538	3.22793	27.1767	0.011397	9.8179	112.873	21.9228	10.3164	90.8499	0.181521	17.2382	7.33553	10.9736	1.58465	34.3655	30.4291	46.1748	219.962	35.7391	178.759	7.75542	4.72264	85.5938	962.435	15.8155	94.5976	168.228	283.101	46.2967	100.224	8.22752	14.2133	240.527	23.4482	22.8433	67.946	37.7561
69.8455	59.1096	66.8309	24.5862	30.1233	106.771	74.5345	38.1843	54.4692	18.5709	53.8733	22.0707	21.2164	152.53	2.92973	23.9871	0.0108789	12.0941	108.48	23.0111	9.76918	82.6092	0.157241	17.7385	6.17577	18.0191	1.3577	30.7436	31.2946	48.242	223.321	33.8093	250.916	7.04236	4.37415	78.6023	915.737	14.9457	90.8081	159.725	285.298	42.1637	98.1655	7.37155	12.439	463.578	41.2746	20.9988	71.4734	34.8211
69.9454	54.2616	72.5339	23.5146	27.0397	99.8234	69.0243	35.1115	49.3738	17.0593	57.72	19.374	26.772	166.943	2.63454	21.1678	0.0103552	12.9412	113.121	22.5386	11.5727	74.6578	0.135992	16.1855	5.14442	20.8958	1.16323	27.9081	31.9443	46.588	220.039	31.5984	303.332	6.3935	4.05134	71.7369	858.982	13.9591	86.2505	149.612	277.04	37.9816	93.4628	6.61177	22.7766	576.543	46.8049	19.3019	70.512	32.1128
70.0453	49.6414	72.3054	25.1018	24.2714	92.9137	63.1861	31.5356	44.6903	21.57	58.3588	16.9191	28.7415	170.872	2.35391	18.6775	0.00979995	18.3111	109.218	21.9625	11.1427	78.0086	2.68732	13.8655	5.5349	21.2733	14.7423	37.307	49.0425	53.3825	226.916	41.2175	325.601	5.80262	3.75241	78.4947	797.2	12.9356	93.5108	138.66	263.078	33.9816	87.8628	5.93227	31.6096	618.392	46.9029	17.7412	67.0269	31.442
70.1452	45.3414	69.5092	25.3151	21.7863	86.2904	57.4783	27.8604	40.4202	50.3361	57.0526	14.715	28.5131	168.44	2.09369	16.4789	0.00923185	19.5291	103.615	24.2408	9.79154	83.0736	12.3855	11.4333	5.3218	20.2317	19.1654	60.8346	53.0693	78.7378	222.126	45.8449	319.211	5.26417	3.47578	89.9363	733.855	11.923	95.3028	127.421	269.069	47.9598	82.1157	5.3194	40.0621	615.699	44.712	16.3057	62.2454	43.992
70.2452	41.3826	65.7021	24.7037	19.5558	91.1929	52.1046	24.3204	45.6961	90.4873	54.6158	12.7564	27.0069	162.282	1.85628	14.5384	0.00866056	18.9465	95.0871	24.3623	8.45365	81.3096	16.2352	9.19441	14.5632	18.4582	24.8643	67.4364	55.3411	85.2902	211.031	47.2099	297.3	4.77326	3.21982	100.799	671.273	10.9487	93.7027	124.705	263.523	59.6073	76.5341	4.76392	41.6094	586.408	49.3529	14.9852	56.9228	129.829
70.3451	48.3935	61.5979	23.6193	20.2432	105.897	47.819	21.0419	45.6572	108.164	51.8421	13.2259	44.1531	154.076	1.64206	15.9557	0.0080711	41.6734	95.9734	23.2978	11.3582	76.4457	17.0785	7.26676	18.088	16.38	25.3169	66.2056	70.4739	86.5257	196.854	46.4979	268.042	4.32585	2.98295	112.247	610.968	10.0275	90.0765	129.886	251.563	62.5688	71.2395	4.25855	39.5112	542.477	48.9553	13.7708	51.513	159.973
70.445	48.7507	71.5143	22.2859	29.8295	110.905	52.8259	18.0827	43.3355	113.369	56.3122	12.9446	63.0026	144.877	1.4501	26.3327	0.00747625	48.8297	95.8044	21.6336	11.427	76.2662	16.4448	5.67217	18.5101	19.9724	23.5987	61.6125	72.3848	87.1061	201.069	44.5158	236.396	3.91858	2.76354	141.385	555.371	9.16662	85.314	130.001	237.727	60.9765	66.2702	3.7996	35.6909	491.739	46.4592	12.6538	46.2786	163.156
70.5449	79.22	73.154	20.8443	33.1291	108.743	56.1728	15.4593	40.1493	111.828	57.3689	12.2221	71.0248	135.343	1.27881	29.3765	0.00689182	57.7727	90.4438	19.7185	10.2619	72.3926	15.149	4.38704	17.358	21.6688	21.1254	55.825	68.7494	82.7933	202.664	41.8084	228.761	3.54852	5.51753	158.939	523.071	12.2848	96.454	140.808	221.887	57.1527	61.6292	3.40526	31.2536	439.198	43.199	11.6264	53.484	156.524
70.6449	87.3061	78.1598	19.3805	33.4054	109.898	55.0121	13.1633	36.7523	106.8	58.7019	11.2642	72.3112	125.876	1.12631	28.9976	0.00630712	58.2779	83.3072	17.7551	8.68475	97.6967	13.6175	3.36978	15.5074	24.1982	18.5304	49.8676	63.0585	85.8475	195.855	38.7389	211.365	3.21293	9.0493	167.799	507.796	13.7133	100.532	144.509	211.174	94.3685	57.3051	3.04435	26.8086	387.937	46.597	10.6818	55.3711	146.689
70.7448	86.1464	77.419	17.9466	31.9842	106.106	65.6517	19.1606	33.4362	100.132	57.8042	12.925	69.5856	116.713	0.990721	44.02	0.00572764	62.0853	97.4621	15.8566	7.09429	104.653	12.0671	2.57484	13.4455	24.1866	16.0809	44.2002	56.8711	82.6424	184.634	35.5456	189.556	2.90899	10.4902	170.207	483.327	19.0015	100.182	143.215	198.005	144.313	53.2808	2.71699	22.669	340.474	45.8081	9.81291	61.9774	136.174
70.8447	85.2382	74.2097	16.5722	29.7989	101.48	75.6126	26.8902	30.3221	92.8527	66.7609	18.5968	68.0822	107.989	0.870361	48.0799	0.00514527	61.2112	99.2105	15.4783	5.80878	128.302	10.6014	1.95951	11.4301	28.3465	13.8747	39.007	50.8581	76.9702	179.837	32.3807	166.557	2.63419	10.8443	167.933	453.487	21.4834	97.1383	138.511	183.871	162.517	49.5375	2.42429	18.9734	323.388	43.2967	9.01423	63.1683	125.917
70.9446	80.6278	72.0083	15.2736	30.1789	95.5121	76.5498	29.8784	27.452	85.5276	73.1196	21.226	63.9241	121.618	0.763673	47.0519	0.00455223	60.3503	94.6207	14.5527	6.26982	132.966	9.26467	1.4866	9.5862	29.002	11.9334	34.3399	45.2843	70.5562	184.808	29.3382	144.221	2.38597	10.647	162.345	420.95	22.2442	92.5353	131.582	175.393	163.716	46.057	8.24634	15.7623	314.104	40.1808	10.575	61.2168	116.241
71.0445	74.7845	68.3661	14.0578	40.0799	96.0746	73.3047	30.0177	53.9831	78.4549	74.8212	21.9068	58.4092	136.799	0.669175	43.8336	0.00394393	65.9334	87.0954	16.3188	5.81364	128.536	10.6172	7.35726	7.96319	27.9285	10.2459	43.1664	43.9528	64.1655	183.863	26.4725	123.538	2.16181	10.1832	173.12	387.557	21.9739	87.11	134.122	164.695	166.053	42.8214	24.5334	22.5938	294.415	36.9585	10.9434	57.5515	107.236
71.1445	90.6475	65.1231	12.9267	47.9444	93.6194	68.2977	28.5317	62.664	71.7818	74.7979	21.3831	55.7756	142.029	0.58552	39.8353	0.00334639	64.5806	78.5084	16.5274	5.00835	120.082	10.616	9.25796	6.56953	25.6838	23.3441	44.3977	43.1869	61.0232	178.458	23.8116	104.962	1.95904	9.6033	178.347	354.546	21.1094	81.3366	132.304	186.894	159.026	39.8132	34.1883	25.6118	269.369	40.8426	10.7118	53.0597	98.9012
71.2444	92.3926	63.8258	11.8792	49.5582	91.6271	62.723	26.1999	63.2318	65.5701	72.6182	20.1544	51.5468	141.178	0.511526	35.7268	0.00282726	83.4185	69.8607	15.8746	4.13625	110.17	9.97294	11.5402	5.39258	22.9166	26.9249	45.7491	40.2349	71.1651	168.677	21.3663	88.6226	1.77522	8.98584	180.065	322.722	19.925	75.5137	127.53	209.395	147.596	37.0167	53.7814	25.3781	242.237	49.7603	10.1943	48.2824	91.206
71.3443	88.4744	89.6977	10.9124	48.0394	87.1849	57.1553	23.5094	66.5881	59.8348	69.2061	18.5531	46.5862	164.058	0.446213	31.8109	0.00238864	104.398	61.6593	14.7808	3.32644	100.07	9.06441	11.4093	4.41015	20.0203	29.1886	43.5415	36.5656	71.7115	156.835	23.0638	74.4642	1.60838	8.37092	177.064	292.586	21.5286	69.8252	130.744	215.282	134.496	34.4173	66.4701	23.494	215.071	51.1415	9.55596	43.5409	84.1079
71.4442	122.882	97.5885	10.0225	45.0591	81.8545	51.8582	20.7554	64.668	54.5655	65.1517	16.7954	41.435	179.154	0.388767	28.2102	0.00200965	120.935	54.1347	22.4073	2.62826	90.3842	8.08493	10.2071	3.59688	17.2223	29.108	39.907	32.8261	68.1902	144.298	23.3578	62.3294	7.59485	7.77836	265.661	264.415	35.9877	64.3797	149.396	261.834	121.197	32.0008	74.8291	20.8953	199.029	49.2887	8.88195	39.0171	77.5627
71.5442	130.348	127.12	9.20452	41.5029	76.3478	46.9389	18.109	60.5761	62.5924	60.8281	15.019	47.0758	183.149	0.338455	24.9606	1.96909	123.448	47.3655	27.0865	5.78601	81.3732	14.6977	8.64407	2.92768	14.644	42.8121	35.8688	29.2862	66.1288	131.85	22.7681	52.0148	18.004	7.21724	399.704	238.338	46.3029	59.2357	166.339	361.072	108.455	29.7535	77.8578	18.1111	185.473	72.5854	8.21501	34.8062	71.5281
71.6441	126.801	135.205	8.45283	37.8308	70.9797	42.4298	27.827	55.7571	70.9219	56.4678	13.307	48.1183	180.413	0.294494	27.5559	2.73474	140.675	41.3497	40.4846	6.54705	73.1248	38.6179	7.07544	2.37952	12.3404	45.1766	31.9006	26.0444	82.8869	119.924	22.8409	43.3025	22.0139	6.69105	500.103	214.377	50.8469	54.4204	173.591	540.78	96.6246	27.6638	77.3859	40.4231	169.003	78.9259	7.57568	30.9499	65.9637
71.744	119.08	133.673	7.76142	34.2732	65.8811	38.3265	31.8958	57.8154	72.6223	59.8912	11.7066	54.9614	173.74	0.256115	31.5475	2.91703	140.006	36.0447	47.5607	6.19166	65.6422	60.69	15.5503	1.93197	10.3263	55.1425	30.8844	39.3836	85.6051	108.742	22.4514	44.2408	22.8761	6.20036	637.384	192.49	51.8695	49.9414	173.971	659.425	85.8427	25.7207	74.6904	138.64	151.526	77.8353	6.97316	27.4572	60.8323
71.8439	112.962	130.405	7.12604	30.9374	61.0984	34.6067	32.5437	55.7801	70.7769	66.5053	10.2419	67.1231	168.202	0.222627	31.4603	2.82726	131.908	56.1559	49.2245	5.39044	58.8889	67.4846	25.9674	1.56738	10.0981	55.0578	28.959	58.1214	82.2713	98.3985	21.466	42.449	22.2399	5.74417	804.1	181.006	50.7996	45.7948	169.603	705.299	76.1258	23.9138	70.6566	274.684	134.23	73.6723	6.41055	24.3186	56.0998
71.9438	104.915	124.122	6.54289	27.8653	59.0093	31.2422	31.215	52.0876	67.139	68.5511	8.92183	71.0248	167.472	0.193412	29.5738	2.62092	123.869	63.1748	47.8506	4.48015	52.8113	66.6225	28.8967	3.40629	11.4045	50.8857	26.3412	79.9431	86.3103	96.5615	24.4076	39.0132	20.9374	5.32085	904.667	176.497	48.5397	41.9693	167.168	708.019	67.43	23.1318	77.472	371.126	117.82	68.4155	5.88803	21.5137	51.735
72.0438	96.5075	116.764	7.88119	25.065	55.7993	28.2028	32.2701	54.9619	62.6973	67.7936	7.745	69.8946	162.357	0.167945	27.0021	2.37456	117.107	63.2227	44.8789	16.0109	47.3509	62.1815	27.317	4.46011	15.7908	45.3624	23.5798	84.0226	83.4954	108.971	25.432	34.8631	19.3852	4.92844	955.442	168.529	51.3945	38.4486	161.042	685.964	59.6823	26.0483	79.434	394.755	104.519	62.9487	5.40461	19.9846	47.7097
72.1437	97.9546	109.215	8.44066	22.5278	52.2288	25.459	31.187	53.4218	61.9641	65.3746	6.70478	65.8679	154.77	0.145725	24.2783	2.12486	126.548	59.7625	41.1711	19.3251	42.4495	56.3118	23.8695	4.65582	17.3132	39.7038	20.9244	80.5675	90.7183	111.732	25.2284	30.5556	17.7873	4.56474	969.319	158.507	52.1806	35.2129	152.535	650.474	52.7993	26.2174	78.2314	379.435	91.8416	57.6526	4.95862	18.2801	44.2805
72.2436	121.791	101.864	8.52289	20.2371	49.5881	22.9828	31.1943	50.0613	59.244	62.0275	5.79128	60.3364	145.921	0.126255	21.6472	1.88844	143.677	54.7288	37.2328	18.738	38.0522	50.1197	19.9282	4.41053	19.3512	34.4153	19.8464	74.2293	93.2766	113.965	28.2875	26.4088	16.2407	4.22771	956.444	147.413	50.9617	32.2428	145.429	608.482	46.6956	25.2554	75.0424	345.225	80.1083	63.7967	4.54857	40.7258	40.944
72.3435	125.137	94.8737	9.21327	18.1731	71.0483	20.7481	30.4532	46.0879	61.6283	64.3315	4.99299	54.1885	153.729	0.109094	19.2115	1.67193	144.877	49.1815	33.3511	16.5246	34.7659	44.1495	16.16	3.9642	20.6674	29.6752	18.8235	67.0941	89.4739	111.923	29.2567	22.5898	14.7881	3.9154	924.688	137.07	50.2698	29.5188	136.662	564.172	61.8771	23.8683	70.6817	303.713	69.4688	63.3394	4.17246	91.0283	41.6132
72.4434	120.222	88.3013	9.34978	16.3158	82.6768	18.7313	28.4445	43.2701	62.0849	63.8528	4.29809	47.9751	154.088	0.0938988	17.0054	1.4771	137.286	43.6817	30.9266	18.1273	31.504	38.6459	12.8473	3.45099	20.1858	25.5145	17.222	60.0674	106.47	135.22	28.8922	19.1724	13.4453	3.62595	880.158	126.881	48.248	27.0218	126.983	520.012	66.5199	22.3615	65.7069	261.344	59.9634	60.1279	3.82803	115.96	47.6159
72.5434	112.288	82.1556	9.15502	14.6456	84.4868	16.9107	25.8207	39.8733	59.9847	64.1033	4.52004	44.059	154.532	0.0804258	15.0303	1.30347	126.451	38.5089	28.1658	16.9251	28.4157	33.6967	10.0712	2.94256	18.7275	21.9027	15.4646	53.5145	132.238	161.785	27.7091	16.1742	12.2144	3.35772	827.533	116.558	46.1779	29.139	124.907	477.412	74.5992	26.455	60.4938	228.43	52.7079	64.2996	3.51301	125.368	47.4999
72.6433	107.011	76.4246	8.76955	13.1444	81.9712	15.267	22.9842	36.3993	56.6204	62.4653	4.46087	44.1765	186.415	0.0685048	13.2734	1.14951	114.867	66.3983	25.3492	14.6352	30.5698	29.3101	7.81449	2.47415	16.8092	18.7857	13.7464	47.5562	167.508	197.363	26.0554	13.5811	11.0912	5.06072	770.351	106.441	57.179	37.2321	125.822	437.125	75.0092	27.0898	68.888	195.696	45.9859	62.9883	9.42536	125.52	45.1969
72.7432	115.335	71.0874	17.0964	11.7956	77.6793	13.7825	43.7851	33.0677	52.7186	81.8059	4.23466	54.9748	200.217	0.0580187	11.7163	1.01338	108.8	87.8	23.1125	14.7398	30.056	25.4558	6.90742	2.06038	20.5715	16.1046	12.1505	42.2056	222.159	218.099	30.6032	24.0047	13.8013	5.73191	711.247	96.7503	61.7743	43.4654	123.105	399.506	75.4061	26.2843	72.1261	176.696	47.7152	59.4352	11.9771	120.382	42.2194
72.8431	112.874	66.12	21.5117	10.5844	72.7854	12.4414	53.3166	35.5314	48.6812	91.0541	3.91731	58.6617	202.852	0.048892	10.339	0.893171	100.192	93.7228	20.817	13.2437	38.2534	24.3596	5.80764	1.70439	27.9105	13.8025	10.7061	42.2661	233.542	221.345	32.4233	29.9513	14.4328	5.86824	652.164	87.6167	62.4761	46.0452	117.955	364.668	78.5385	24.9211	71.9665	154.685	46.6076	76.2631	12.7793	112.436	39.142
72.9431	106.277	61.4984	23.4898	9.49733	92.7482	29.7972	55.9504	42.5819	44.7244	93.9706	10.071	58.0006	203.958	0.0410656	9.12239	0.787085	91.0031	91.5347	18.5953	11.2116	45.8494	22.3654	4.73147	1.40346	30.3684	11.8276	9.41657	39.7104	226.116	214.747	32.484	44.5251	24.4901	5.73471	594.49	79.1094	74.5243	46.3206	122.744	340.88	76.2434	23.3829	77.9657	132.661	43.848	79.706	12.6906	103.218	36.1755
73.043	102.061	57.1989	23.9718	8.52206	97.7762	45.8929	54.5291	43.4635	43.982	92.9992	16.9984	54.8214	198.918	0.0344831	22.15	0.693516	82.0858	85.3881	23.6289	9.16008	63.5732	21.5192	3.77374	1.15211	29.9536	10.1345	14.1977	36.2368	211.162	208.964	31.447	66.5983	48.48	5.47199	539.172	99.8438	118.175	45.1799	122.778	352.31	71.3079	34.1444	79.391	112.161	40.2216	77.3593	12.167	93.6575	33.3897
73.1429	95.3081	53.1993	23.5571	7.64758	99.999	51.0678	50.8787	41.6484	41.9322	89.7207	20.4537	50.3186	190.355	0.0290988	26.6121	0.611011	73.7798	77.5897	26.7434	7.3147	68.6873	19.8156	9.46722	0.943946	27.9578	8.68335	38.7219	32.5988	193.821	202.319	29.7606	80.6488	59.5784	5.15418	515.021	110.689	139.906	43.2063	119.533	368.718	65.2765	37.2062	77.847	122.886	36.2383	72.691	11.4494	84.2991	30.8014
73.2428	87.8905	49.4787	22.6247	9.58244	97.0563	50.9891	46.1524	43.0167	51.5903	85.1517	21.6659	45.2562	179.93	0.0248724	27.023	0.538184	66.1929	74.9501	30.0735	5.77281	77.0828	17.8085	12.1447	0.772566	25.1957	8.15108	47.1147	29.1153	176.383	190.947	37.7345	83.7985	62.0262	4.81971	487.389	114.704	148.117	49.9644	114.115	425.975	58.9871	36.9962	74.4515	119.844	32.2199	67.2695	55.0999	75.4453	28.4074
73.3427	80.5801	46.0176	21.4144	10.0835	91.9903	48.5065	41.0614	43.2396	71.6351	79.9397	36.9145	45.1013	168.686	38.0866	25.6179	0.624483	59.3299	82.5962	30.4993	5.02552	77.4483	15.7791	28.6131	0.632024	22.1681	8.66549	47.9139	25.9077	159.816	177.38	41.4524	80.7229	60.5379	4.48831	456.126	114.101	148.157	52.6801	107.343	444.519	52.8773	35.4557	69.9771	111.607	28.361	61.79	76.3216	67.2479	63.0793
73.4427	73.6765	57.6624	20.076	9.86048	86.2017	45.0416	36.0286	41.1524	79.461	74.4923	50.4324	42.84	164.26	99.6709	23.4919	17.2378	53.1521	81.8892	29.3167	4.17669	108.988	13.862	33.1456	0.517033	19.1703	8.2238	45.3314	23.0091	144.482	181.095	42.3964	78.7592	57.1089	5.04321	438.825	115.493	143.418	52.8502	99.8176	440.302	47.1604	33.4314	64.9507	99.6332	24.7714	57.0166	83.8738	83.4671	90.3749
73.5426	67.2779	60.5692	18.7018	9.29412	86.9762	41.2929	31.2913	38.1773	80.5745	69.0612	56.4378	58.6022	157.031	145.746	21.1721	23.6679	47.6047	77.0206	30.1602	7.90038	118.294	12.114	31.8606	0.423086	16.3658	14.2314	43.062	20.4142	134.326	176.293	41.5813	73.1386	65.0173	5.14527	416.119	113.137	136.035	78.9822	91.9739	423.207	41.925	31.2892	83.6279	86.576	21.5045	52.2973	116.024	91.484	103.728
73.6425	68.4144	59.8317	17.3473	8.58647	83.9145	37.5936	26.9687	46.6078	78.1205	63.7973	57.6529	77.3902	148.333	180.525	18.9027	25.156	69.1899	70.3269	30.4183	8.68516	116.76	12.081	28.5642	0.346395	19.2214	15.6089	62.5955	20.5235	124.445	173.319	39.6977	72.1216	65.7404	9.26045	414.286	108.377	127.343	93.2657	103.857	399.316	37.1924	29.1829	123.604	73.8714	18.5781	47.8254	127.451	92.2529	103.573
73.7424	83.5416	68.9364	16.0446	7.84277	79.3101	34.0947	23.1072	47.8794	73.885	58.7864	55.925	84.6838	168.823	192.221	16.7891	24.342	74.331	63.0842	33.0251	12.3518	110.242	11.3341	27.7002	0.283771	23.0612	14.997	67.3364	19.315	138.36	165.093	37.2109	67.4077	63.4198	10.9842	403.229	102.165	118.165	99.3542	109.284	407.517	32.9482	27.174	145.346	71.9388	18.7483	62.9096	128.251	88.8511	98.5868
73.8424	95.9776	70.3194	14.8102	7.11605	111.268	30.8557	19.7089	46.0089	68.8731	54.0727	52.4947	84.8856	180.796	190.454	14.8684	22.5443	77.4462	55.9642	34.9093	12.6464	102.278	10.294	24.5357	0.232576	23.8491	13.6208	68.113	17.6394	136.979	159.661	34.4308	60.915	59.4749	11.4625	385.816	95.1715	108.998	100.266	110.117	398.617	29.1614	25.2839	154.756	83.6401	21.4134	66.2575	163.52	83.2095	92.1056
73.9423	96.1075	68.2973	13.652	6.43127	120.77	27.8914	16.751	43.8375	63.6418	49.6742	48.1834	109.131	208.435	181.206	13.1458	20.4116	74.4197	49.2981	34.3201	11.4514	101.961	9.17764	20.6547	0.19069	22.8848	12.0367	64.2841	20.9474	129.232	150.583	31.5601	53.8099	54.9559	11.3064	366.524	87.8859	100.131	97.9884	107.76	380.235	25.7934	23.5167	155.99	83.8244	22.0494	65.7782	174.684	76.5242	91.2391
74.0422	93.2805	64.8716	12.5718	5.79868	120.171	25.1951	14.1975	40.6904	58.4924	45.5926	43.5246	118.097	219.09	168.159	11.612	18.2545	69.0003	43.228	32.4051	13.919	96.7471	8.09286	16.8407	0.156374	20.9981	10.487	58.6684	21.0267	152.047	139.821	28.7279	46.9315	50.3753	10.8409	344.076	80.5889	91.7257	93.8279	103.269	381.704	22.8045	21.8689	151.958	78.095	21.44	129.607	173.566	69.5212	86.584
74.1421	87.515	60.964	11.5683	5.22075	115.218	22.7508	12.0068	50.2972	53.5805	41.8197	38.8549	117.671	225.281	153.545	10.2516	16.2132	64.7564	37.7929	29.854	13.531	89.5059	7.08878	13.439	0.128239	21.0987	9.06761	53.3683	19.9753	160.241	156.349	26.0132	40.4171	45.9734	10.238	319.872	81.5202	83.8605	88.6342	110.495	369.817	20.1559	20.3347	144.683	69.7339	20.111	150.273	166.449	62.6286	99.6322
74.242	103.637	56.9928	10.6383	4.69602	108.571	20.5388	10.1365	51.8884	48.9791	38.3416	34.378	123.132	222.677	138.686	9.04785	14.3441	59.369	32.978	27.0735	11.9482	81.6785	6.18364	16.6037	0.105171	23.2899	7.80793	47.7751	24.9194	155.307	162.284	23.4617	34.4793	41.8533	9.58748	294.989	88.2664	77.2336	82.9562	112.535	362.04	17.8114	18.9074	135.558	62.0001	18.4102	151.81	156.649	56.0858	99.563
74.342	104.839	55.2457	9.77835	4.22138	101.45	18.5395	31.0953	51.9894	44.715	35.1416	30.2082	120.937	214.902	124.332	7.98403	12.6622	53.8052	34.3716	30.8498	10.0141	73.9662	5.38013	23.3539	0.0862472	23.1428	6.70788	42.3958	25.4278	162.699	166.237	21.0961	29.2029	46.4276	11.2394	270.195	90.2136	75.0305	78.0143	110.945	359.057	15.7377	17.5796	125.531	54.3136	16.563	187.511	145.9	50.0148	111.279
74.4419	100.689	61.7861	8.98434	13.5823	94.4024	16.7335	41.3779	49.408	40.79	43.2967	26.4016	117.546	204.261	110.885	7.08049	11.1631	48.4786	39.2387	31.4846	17.6952	66.6908	4.67435	24.0465	0.0706796	21.6977	15.937	45.0643	34.7126	157.3	169.034	18.9247	24.5968	46.4468	11.6732	246.066	88.9407	71.3297	72.7906	106.896	345.38	13.9047	16.3446	115.236	46.6024	14.711	193.597	135.09	44.4656	128.458
74.5418	94.0299	68.5011	8.25256	17.5288	87.6611	15.1025	53.9214	45.8026	37.1921	56.677	22.9767	109.901	192.208	98.5289	8.88261	9.83409	48.316	39.5282	30.371	19.1677	90.3212	4.0552	21.9472	1.3725	19.6121	18.4982	43.4767	36.4055	146.798	164.171	16.9461	32.7961	44.3542	18.4828	222.977	85.5803	69.4201	78.2841	101.26	326.043	12.2854	16.5968	105.087	65.9746	12.9393	188.666	124.66	43.2998	128.497
74.6417	92.6812	71.5269	7.57867	18.6426	81.3161	13.6304	58.2343	41.9385	33.9024	73.9271	19.9285	100.128	187.004	87.3213	27.9471	8.65959	45.5498	41.8738	29.2338	17.8004	96.8624	3.51749	18.8033	1.91932	17.2916	18.151	40.1184	34.8779	134.699	155.236	16.3356	57.7775	49.4201	21.227	235.159	80.9383	66.0711	79.4269	94.6784	314.759	10.8553	16.0474	95.3454	76.0216	11.2954	177.615	114.811	48.6571	122.392
74.7417	87.5282	70.1736	6.95744	18.3187	75.3913	27.9677	59.8841	38.1586	30.8992	82.1471	17.2377	96.8169	194.824	77.2439	34.7388	7.62343	41.8517	49.2071	27.2549	15.3475	95.1019	5.21051	15.5051	2.05044	16.2252	16.6453	45.1289	32.1211	122.559	144.376	20.3612	68.3041	51.4498	21.8599	244.356	75.5825	61.9877	77.8794	87.6219	312.503	10.8839	15.1916	86.1654	75.8879	9.80189	164.518	105.621	55.0867	114.377
74.8416	81.1292	66.9687	17.0713	17.3064	69.8794	38.1468	57.699	34.6067	28.1599	84.7046	14.8775	90.2157	202.069	68.2378	35.7026	6.71024	52.2372	50.1852	27.8277	12.6814	90.6262	5.69791	12.4684	13.8994	21.0434	14.781	59.2066	29.028	111.038	132.858	22.1947	70.2103	63.7576	21.4234	245.213	69.9074	58.9423	74.7305	80.426	300.791	10.3601	14.2443	77.6291	70.547	8.46553	152.743	97.1038	56.464	106.059
74.9415	74.5571	76.2372	22.5428	16.0044	64.7617	40.9822	53.4498	31.3332	25.6625	83.7866	12.8179	84.1163	200.742	60.2235	34.0318	5.9059	66.8129	50.7808	26.8489	12.1399	84.0335	5.58357	9.85406	18.7705	29.7133	12.9109	61.7606	25.9857	100.38	121.412	22.6024	77.578	66.5768	20.4715	240.06	64.1825	55.2656	70.6905	81.6886	284.061	9.58198	13.2969	77.2017	62.9091	7.28322	140.525	89.2402	54.8993	98.0285
75.0414	73.9466	82.2072	25.1148	15.9208	63.4623	40.3157	48.2496	32.5269	23.386	85.4025	11.0276	79.8741	194.342	53.1135	31.2939	5.19769	69.164	48.2815	25.0671	10.6361	91.4132	5.191	12.8968	19.8125	36.3917	13.9193	68.2243	28.1406	90.6428	110.441	22.1083	77.1991	64.8709	19.2964	230.73	58.5869	51.3378	71.9422	87.014	265.021	17.8918	12.3866	74.5403	57.7058	8.94844	142.449	81.996	67.9571	96.449
75.1413	70.0193	88.0037	25.9003	15.1374	70.2058	49.7229	42.7803	44.2104	21.3108	83.8985	17.0093	73.5422	185.095	46.8194	28.2449	4.57427	78.0688	44.363	22.9282	11.5457	100.683	4.81387	16.3137	20.0692	40.7781	13.284	69.9043	27.3074	89.0078	100.15	21.5179	72.5468	65.8486	18.0508	218.624	58.8525	47.3896	70.6664	88.3688	245.293	32.3717	11.5273	73.7157	51.0311	14.9052	136.48	75.3306	72.5834	91.2907
75.2413	78.5773	87.2404	25.608	20.7852	70.3857	68.3495	37.4432	47.0009	19.4188	81.439	19.8934	77.3466	184.937	41.2562	40.1494	4.02557	77.4247	58.2211	20.6928	10.7318	100.007	4.34392	16.2144	18.7203	40.8281	12.0269	66.3622	25.2981	83.6636	92.3276	20.4377	65.793	70.9276	16.8131	204.815	59.4074	43.5564	67.8829	86.9506	225.83	38.1178	10.7225	72.09	44.0668	26.6164	127.475	81.0856	72.2027	85.0957
75.3412	94.2668	83.6579	24.6878	22.5794	73.3292	73.6077	39.9962	45.8283	17.6936	84.4029	20.785	75.8552	179.675	36.3446	43.0581	3.54266	72.8321	61.981	18.5083	13.113	95.4437	3.85858	14.5453	16.6721	38.4515	10.6113	60.745	22.9283	77.0375	87.954	19.0883	58.2626	70.0723	15.6216	193.591	62.2422	39.9141	73.0521	91.9378	207.167	43.4558	9.9712	68.8201	46.5486	32.4451	117.624	80.8481	68.979	78.824
75.4411	95.7658	87.1411	23.424	22.4056	71.7402	72.4862	39.3605	43.012	18.526	83.7377	20.436	79.353	171.517	34.6801	43.154	3.11767	75.9753	60.4554	16.4531	12.7719	88.5718	3.39542	12.3384	14.4268	34.8587	18.4646	54.5609	20.5553	78.9765	82.1844	17.6157	50.735	66.5058	14.494	214.496	62.3475	44.416	74.1397	92.9285	200.224	44.0149	17.9541	74.0518	44.5892	34.4831	117.365	78.0987	66.8964	72.8237
75.541	91.5847	85.409	21.9944	21.2777	68.2492	69.635	37.1339	39.6316	18.2647	87.6765	19.3534	77.5853	161.86	32.2423	40.6627	2.74371	73.578	59.4689	14.5642	11.2888	80.9642	2.97091	10.1109	15.6351	30.7976	20.2761	48.5066	26.8268	78.5764	89.2238	16.1149	43.6422	61.8443	13.4367	224.425	65.09	50.9358	72.7054	91.1387	203.811	42.1209	26.752	75.1069	55.1906	34.1555	111.671	88.5051	62.9219	67.206
75.641	85.3685	84.2911	20.5084	19.7362	64.0705	64.9871	36.5002	36.1789	27.4081	87.5021	17.8742	72.8146	151.579	29.4762	37.1732	2.41463	68.4685	62.7728	12.8542	9.4668	96.0548	2.59057	8.09728	15.0857	28.7367	19.4903	54.5961	27.7638	74.2978	89.749	14.6462	37.1985	56.8862	12.4504	226.259	65.0534	53.1112	69.7724	87.48	199.067	39.0754	29.3006	73.4589	56.7895	32.6354	103.963	90.2746	58.0323	69.7646
75.7409	100.805	80.665	19.0323	18.0643	84.048	59.7389	34.2381	32.8684	31.1774	84.8621	18.167	66.5125	154.784	26.6459	45.9595	2.12507	65.5776	60.9743	11.322	7.68863	98.327	2.25429	6.38134	13.7025	30.7394	17.7055	54.0973	27.1732	68.6105	94.0915	13.2461	31.4854	52.0149	11.5332	222.268	63.1849	52.9575	66.0075	82.6309	193.946	35.5959	32.5029	70.1334	67.2972	30.2565	95.7746	88.257	55.729	67.3591
75.8408	101.879	76.0849	17.6049	22.1549	89.4219	78.6455	31.1694	30.6512	31.982	80.8178	19.6933	59.6155	160.597	23.9022	47.1478	1.87026	60.7085	56.709	9.95902	6.11536	94.7399	1.95922	5.31794	13.0945	30.0483	15.6479	50.5667	26.7143	80.238	92.9333	11.9353	26.5059	47.4041	10.6817	214.163	60.161	51.1649	61.8409	77.0904	184.55	32.0679	32.5353	65.8381	68.9097	27.4695	87.7738	83.9245	70.6962	80.0516
75.9407	104.726	92.1753	16.2483	30.8236	88.2578	83.5377	39.7218	28.15	31.1992	76.047	19.7731	52.7018	159.575	21.3262	45.8692	1.64603	70.4454	51.4385	10.0681	6.76483	88.3591	1.70145	4.30702	12.6077	27.8924	15.0679	56.4403	24.8944	82.5943	88.7621	10.9846	22.2196	46.1874	9.89201	203.303	56.4609	55.363	57.547	76.5945	173.023	28.6897	31.2687	61.0554	71.6745	24.5629	80.2328	93.0341	76.2987	80.7879
76.0406	109.723	95.7304	26.7636	33.6265	85.1162	81.7717	42.5106	25.6532	29.612	74.2525	18.9763	55.1813	161.175	18.9558	42.6101	1.44871	70.5743	64.5546	9.6609	9.45616	80.9911	1.47675	3.42092	11.4379	25.0448	13.6994	56.1833	29.223	79.2654	86.1572	10.029	19.0654	50.2965	9.16015	204.708	52.4195	56.0371	53.2973	75.5811	197.014	25.5546	29.5192	56.1086	68.1144	21.7154	78.8453	105.244	76.3208	77.2051
76.1406	110.65	97.6378	36.8847	33.4297	93.669	77.0385	41.8807	24.4056	27.6621	77.6871	17.6846	63.5904	157.626	16.8036	38.6661	1.27504	66.6869	67.5931	8.98733	9.63162	87.6814	1.28111	2.67977	10.0145	28.7581	12.1128	52.631	29.2161	73.7177	85.7927	19.6602	16.2196	49.9248	8.48217	200.913	48.2674	54.6273	49.1951	81.6669	204.168	22.6979	31.9243	56.2459	83.0746	19.0312	94.6123	107.268	73.1555	81.8294
76.2405	105.501	94.8263	41.7828	31.7753	93.7167	76.5448	40.9476	22.6372	25.5948	77.4994	16.1497	65.4616	152.874	14.8671	46.9592	1.12217	61.3411	71.5058	8.2011	13.2685	86.4478	1.11089	2.0782	8.56965	29.1399	11.1544	57.1657	27.4294	67.5262	82.332	25.0083	14.8148	51.5227	7.85424	200.184	46.7201	52.0433	61.4892	84.4293	201.453	20.124	35.9786	62.1169	94.4841	18.5898	96.7389	114.948	73.4775	93.3502
76.3404	98.2088	90.0685	43.4525	29.4855	94.2635	72.6449	38.285	20.7342	23.5434	83.4485	20.273	63.4085	145.768	13.1354	58.2867	0.987586	55.6853	70.4426	7.39038	13.4543	92.7446	0.962821	14.0824	7.22042	28.0325	9.9264	55.6563	25.0209	62.9653	77.2816	27.5116	35.3108	49.9323	7.27269	194.951	44.3718	48.8554	67.261	84.0857	195.188	17.821	36.2237	74.4911	93.7683	20.4086	93.0297	114.378	75.4218	93.034
76.4403	90.4336	84.6423	48.9152	26.992	90.8188	91.2104	34.7787	18.8692	22.8245	84.6042	28.581	63.5914	137.458	12.2481	62.4378	0.869066	50.216	84.0114	6.6027	12.1278	96.9389	0.834125	18.0653	6.01801	25.7626	8.68125	51.5866	23.0657	68.1689	82.9245	28.1603	44.643	46.9364	6.73394	186.614	50.5554	45.4175	68.8859	81.6124	185.098	15.7696	34.8986	80.0994	86.8887	20.582	87.0431	134.325	82.0992	106.183
76.5403	82.855	79.1282	50.7094	32.6565	87.0819	100.011	36.6404	17.1147	21.5861	82.8473	32.3754	64.5259	140.823	11.2189	60.6068	0.764689	45.1298	86.205	5.86358	12.0107	102.52	0.722348	18.0445	21.4106	22.9766	7.52268	46.6424	28.5542	66.7935	82.9146	27.6323	47.8322	43.4246	6.23468	176.259	55.4677	41.9449	67.9324	78.8637	173.155	13.9476	32.9829	81.2067	77.3277	23.8498	80.3843	139.056	82.4937	125.448
76.6402	75.7317	73.7817	50.2848	33.9061	88.804	101.544	35.7885	33.0071	20.1222	79.3918	34.2132	61.9686	138.894	10.1548	64.4022	0.672745	40.4871	82.5568	5.18548	11.4218	107.414	0.625381	16.2267	27.491	26.4991	6.80191	41.6171	29.0642	62.7207	79.7659	26.3888	52.4527	41.3792	16.1761	164.693	57.1321	41.1664	74.3033	74.8718	166.725	12.3326	30.9015	79.4008	67.0566	24.7379	73.8238	136.123	81.1676	126.378
76.7401	69.1432	68.7077	48.5611	32.9378	97.4122	97.3717	33.4393	38.1734	19.3601	75.0162	33.8615	57.4866	133.862	9.11711	67.4663	0.591735	50.2799	76.1719	4.57274	9.97268	104.361	0.541356	13.7835	28.5066	26.9071	5.99794	42.4423	31.1424	62.5464	74.9936	31.4852	52.919	38.5587	20.553	163.528	75.0093	39.3882	84.4148	73.9638	157.489	10.9026	37.931	75.7876	57.135	24.1586	67.5524	132.39	77.0309	120.694
76.84	63.0944	63.9413	56.6991	30.9297	97.3379	96.9033	41.1249	38.4672	21.755	70.2148	32.2031	61.1957	127.121	8.24459	64.8592	0.520325	55.3532	68.7624	4.02474	8.30291	97.7504	0.468619	11.3042	42.9261	25.5504	5.22036	49.2036	30.0941	59.2013	72.7477	33.6174	50.1322	35.5065	22.0196	158.843	84.6736	37.083	88.2054	71.3681	146.957	9.63748	45.7538	71.1307	48.0815	22.7253	61.701	138.86	81.104	112.909
76.9399	60.7909	59.4862	68.2563	28.5068	93.504	98.6461	43.3459	36.6514	22.1938	65.2967	29.8268	63.646	126.925	7.75865	59.8966	0.457377	54.3788	61.2458	8.77586	6.71231	89.8077	0.405792	9.05713	46.9395	23.7571	4.51178	49.1589	27.8261	54.6967	76.4357	36.2023	45.7021	32.4851	21.9925	151.745	88.6467	34.5442	88.028	67.6901	136.035	8.51866	47.1555	65.951	40.1019	22.5417	57.3956	158.233	80.0526	131.407
77.0399	66.2477	56.5011	73.0919	28.2765	88.1905	109.469	47.2561	34.0204	31.7208	60.451	27.1185	62.0199	123.261	21.8672	57.8865	0.401909	65.2641	75.4011	10.9675	5.3223	81.6383	2.92652	7.13967	45.4818	21.3556	14.5335	48.5167	25.1959	49.9395	75.5764	36.614	40.6157	29.6152	21.2257	143.085	88.7534	31.9503	114.311	63.3534	125.254	9.07496	45.8741	60.5979	33.227	21.4186	52.8543	161.778	76.1189	131.778
77.1398	65.1014	56.9576	82.4448	36.1504	82.4436	118.925	47.0129	31.1719	35.5289	55.7889	24.3258	58.0814	117.631	28.8386	63.4845	0.353045	66.1613	88.0125	19.0195	7.26338	90.597	3.94471	5.56251	41.4101	18.7555	20.4263	45.2647	34.3983	45.3248	72.2222	35.6583	35.4584	26.9462	20.1185	142.159	86.3068	29.4074	127.134	58.6789	114.914	8.90814	71.0665	62.3194	27.396	19.7822	48.4302	163.428	83.8676	135.332
77.2397	61.404	55.0312	85.5693	55.2451	76.7333	117.552	44.4234	28.3736	36.189	51.3722	21.6015	52.9763	110.987	37.0442	62.2321	0.309995	62.8404	89.504	29.8159	7.34359	99.3253	4.18835	10.0814	36.3378	16.9466	21.2915	43.126	49.655	41.0116	74.342	33.8824	34.4415	24.4924	18.8804	138.15	82.2454	26.9757	131.374	53.8997	105.17	8.38272	78.583	62.6204	31.1262	17.9112	44.2662	170.552	84.7998	145.948
77.3396	63.1013	58.0117	84.9248	62.0126	79.0793	116.093	47.2213	25.7383	35.1707	47.2307	19.0347	47.4329	103.924	40.0441	58.023	0.272082	63.8443	85.3209	34.338	6.61036	98.4648	4.04956	13.9511	35.7083	17.2036	57.598	39.5472	52.8873	47.4339	98.8766	31.6547	31.8959	22.2504	17.6198	132.035	77.2345	24.6867	133.809	49.1737	96.0924	14.8367	78.5687	71.7268	30.8755	15.9832	44.9782	167.606	98.4513	156.197
77.4395	60.627	61.0647	82.0758	63.2981	77.0074	109.853	49.8232	23.306	33.3095	43.3749	16.6728	41.8993	96.8085	39.9918	60.2795	0.238697	60.6973	78.5145	35.218	5.6019	101.997	3.73751	21.3559	35.2487	16.3339	101.219	35.5554	51.282	47.6561	108.765	33.8336	28.649	20.2079	16.3911	124.545	77.1245	22.5544	131.515	44.6105	87.6985	23.0049	84.9765	75.331	28.6022	14.107	63.7012	197.668	106.796	160.527
77.5395	81.8493	60.1136	79.2357	71.8966	73.1021	103.133	48.703	23.3644	31.0763	39.8029	33.322	38.8528	89.8607	38.2283	64.6139	0.209341	55.9939	75.5858	34.0648	4.57982	103.537	3.36197	22.543	32.4263	16.8837	119.431	38.7839	47.4901	45.257	110.136	45.4868	25.2	18.6512	15.2199	116.247	74.8659	27.3923	141.994	40.2805	79.9771	29.3225	84.257	88.9501	25.4503	17.4634	68.5404	204.98	108.177	154.434
77.6394	86.1537	57.4595	75.2556	81.9207	68.5548	116.583	45.5269	32.3224	28.7324	36.5057	48.6413	35.1966	83.2073	35.5807	87.2698	0.183569	50.9037	69.9468	31.8529	3.65875	110.036	2.97882	20.8171	34.4067	16.1965	117.874	39.3597	43.0312	41.8799	106.719	51.24	21.8375	22.8573	14.117	107.565	71.2544	29.3407	144.382	36.2251	72.8894	31.0775	80.6485	107.356	22.0662	18.69	67.3125	228.542	125.414	159.609
77.7393	84.0226	55.9731	70.7144	103.977	77.2032	117.153	41.3486	34.5418	28.1302	38.474	55.8105	41.3779	83.6394	32.5517	97.5494	0.160946	45.9362	70.5039	29.1646	11.7499	107.603	2.61512	17.9553	32.8599	15.3072	108.382	37.2028	43.9296	53.2299	101.531	53.1278	18.7164	23.7684	13.0855	103.914	66.8532	29.5367	141.762	45.8484	66.4084	30.4306	83.6764	115.807	24.0748	18.5837	63.5925	231.489	131.91	153.863
77.8392	107.052	53.241	65.9713	109.923	77.9356	119.09	36.8192	33.7521	26.7552	52.4392	59.2994	43.0116	81.5603	29.4401	123.415	0.141095	42.7605	66.8981	26.3404	14.0216	104.486	2.28257	14.8699	29.6725	13.9087	96.3703	33.9786	41.6132	78.4485	95.3753	52.5457	15.9086	23.1109	13.823	98.8471	62.0561	44.8757	136.156	51.2611	60.4889	28.5971	108.594	117.629	24.5458	30.3511	59.0024	224.184	130.126	144.478
77.9392	110.814	50.0698	61.2461	107.712	75.209	114.265	34.5542	31.7086	25.0265	59.3119	58.8735	41.8997	78.0419	26.4171	146.858	0.123733	39.0473	69.9228	23.5729	13.5381	103.652	1.98493	11.9933	25.9036	12.3079	84.2357	38.8176	45.4164	84.96	108.503	50.4442	13.436	21.7563	13.7142	92.9135	57.1342	52.4039	128.883	53.6273	55.0868	45.9939	114.523	115.159	23.0774	36.0448	54.2649	212.112	123.689	145.832
78.0391	122.121	57.9141	56.6697	116.029	75.5861	106.571	31.4657	55.2579	23.1773	65.0924	56.1031	39.2311	73.7634	23.575	148.603	0.10858	35.3178	70.3314	25.3504	11.9133	98.1125	1.72192	22.4267	22.1226	10.6884	72.9629	38.5649	44.2031	83.2565	111.681	47.4659	31.8929	20.14	13.1892	93.5973	52.27	66.5947	120.797	53.8312	50.1602	52.546	112.446	110.021	22.1308	37.8395	49.6911	198.152	114.862	139.373
78.139	125.265	59.1617	52.3156	114.694	84.5271	97.9324	28.0705	62.5928	21.3348	69.4251	52.0361	35.778	76.705	20.9579	140.647	0.0953906	31.7903	66.6599	25.1461	9.96458	90.6522	1.49141	24.8674	18.6138	15.0913	62.8882	43.7514	41.005	78.1839	109.209	44.0399	40.291	18.476	12.4758	110.689	47.5822	76.7274	112.445	52.539	108.719	53.2714	107.175	103.338	21.3239	37.2152	53.6209	183.791	105.04	130.422
78.2389	124.176	57.4972	48.2204	108.698	85.1001	89.2758	24.6781	62.5862	19.5658	70.0171	47.3606	32.0309	149.222	18.5809	128.867	0.083906	28.5444	61.138	26.2917	9.5208	82.6663	1.29041	23.472	15.4984	16.6774	54.0587	43.3493	37.3466	127.095	103.691	40.4483	49.1948	22.0194	11.6934	120.417	43.1436	80.1862	104.165	50.25	144.211	51.0045	100.804	95.8755	19.4274	35.1679	52.7212	169.776	95.0565	121.004
78.3388	117.558	54.6299	44.3975	106.754	82.0244	81.0267	21.464	59.424	17.9025	68.3443	42.5174	28.2918	222.442	16.4419	116.087	0.0738953	25.5972	54.9892	31.2156	12.8388	74.8333	1.11576	29.5362	12.8079	16.5816	46.3998	40.5191	34.2671	167.262	96.69	36.8723	70.6338	27.8162	10.9038	140.599	38.9951	79.6305	96.1631	47.3348	159.703	47.3314	94.233	88.1458	35.5645	32.3591	49.8339	156.461	85.3979	111.868
78.4388	109.084	67.0171	40.8474	100.83	77.4883	73.3603	19.3366	55.0649	16.358	65.3595	37.7799	24.7373	259.885	14.5297	103.616	0.0651755	22.9391	48.8638	32.4603	24.3559	73.1471	0.964414	33.105	10.5267	15.5514	39.7933	36.7966	42.2328	177.045	89.1305	33.4243	78.4568	29.247	17.7666	167.528	35.1552	76.7445	88.5557	56.0547	163.24	43.1265	87.8391	80.4834	41.363	31.5443	46.2482	143.991	76.3267	103.267
78.5387	100.3	70.0998	37.5625	93.2354	72.4964	66.3288	19.1679	50.4111	14.9344	61.6742	33.3077	21.4625	274.949	12.8277	92.0138	0.0576092	20.5495	43.0879	31.6348	26.7915	68.7307	0.833472	31.3909	8.61698	14.0597	34.1119	32.9102	42.9253	171.901	81.5472	34.4765	78.2802	28.5891	20.5617	182.917	31.6273	72.5884	81.4042	60.5731	159.817	38.86	81.7691	73.0984	41.461	29.6373	42.5399	132.409	67.9687	95.2691
78.6386	91.8312	68.8241	34.5307	85.1775	67.5019	59.9258	18.0732	45.8652	13.6279	62.0128	29.186	18.5101	276.247	11.3178	81.4773	0.0510682	18.4048	37.8066	29.7151	25.0435	65.2231	0.720334	27.4748	7.0325	13.3487	29.2342	29.19	40.6415	160.744	74.2381	33.991	85.9674	26.9918	21.2427	189.629	28.4048	67.8234	74.7332	64.7989	152.529	34.7733	76.0703	67.3	38.6304	38.247	41.2159	134.658	60.3658	96.431
78.7385	83.9086	78.3984	31.7367	77.2679	62.7013	54.1176	16.5094	41.5952	12.4321	60.4228	25.4513	21.2309	274.007	9.98132	72.0309	0.0454068	19.5882	33.0656	27.2859	21.6685	60.3526	0.622626	22.9617	5.72646	19.9144	25.0505	25.7704	37.2222	147.64	67.3584	33.6948	85.2837	25.03	20.8515	199.484	25.4754	62.8555	68.5448	65.987	143.271	30.9801	70.7475	61.5026	34.4958	47.2696	55.5158	172.58	53.5107	110.743
78.8385	106.266	82.4004	29.1639	70.4608	58.1721	48.8603	14.7609	37.6591	11.3389	57.7206	22.109	21.8069	265.014	8.80007	63.6214	0.0405186	24.5598	30.323	24.6909	20.9337	68.6243	0.538342	18.6326	4.65511	22.4113	21.4637	37.4738	33.5454	134.401	63.3038	32.3949	79.998	22.9873	19.9417	201.853	23.9486	57.9287	62.8267	65.0501	133.197	36.628	65.7882	55.8787	29.9801	50.557	65.6198	184.711	50.9891	110.598
78.9384	119.373	112.195	26.796	66.2987	53.9375	44.107	12.9986	34.0653	10.3403	74.3638	19.1455	31.2093	253.105	7.75703	56.1645	0.0362771	25.2631	27.2715	22.1255	18.4267	69.0829	0.465749	14.8201	3.77939	22.487	18.3895	40.3164	32.1835	123.747	58.6462	30.5121	74.1403	20.9997	18.8059	234.452	22.2635	53.1845	57.5586	62.6743	122.991	43.1923	61.1728	50.536	25.5831	50.2564	82.6176	183.698	50.5817	105.279
79.0383	131.748	120.951	24.6165	64.5713	58.2331	39.8124	11.3205	35.6512	9.42826	82.2082	16.5367	35.2239	238.931	6.83637	52.9333	0.0325654	41.2115	35.6494	19.6953	17.0014	75.6557	0.403227	16.5388	3.06553	21.2052	15.7552	63.3585	32.2556	112.789	53.8287	28.3285	66.6266	19.1281	17.5968	252.305	20.5212	48.6995	56.896	59.3709	113.051	55.686	56.8798	45.5388	21.5522	47.8169	85.832	179.525	48.2427	98.3613
79.1382	130.071	120.242	23.1646	70.3408	57.82	39.5083	9.77773	34.5328	8.59553	84.5386	14.2531	41.8014	223.804	6.02377	55.5374	0.0293225	57.01	43.0704	17.4515	14.607	74.97	0.349475	15.6536	2.48475	19.2401	13.498	69.5929	36.478	102.277	49.8384	26.0299	58.6269	17.5561	20.67	281.614	18.7902	44.5102	54.8851	58.6532	103.594	66.5947	52.8876	40.9214	17.9888	70.2173	83.0985	206.112	55.1728	91.1999
79.2381	122.925	126.731	21.6283	74.944	55.3827	40.2723	8.39218	32.3083	7.83554	83.4896	12.2635	43.6488	229.87	5.30657	53.4271	0.0264601	74.5062	44.4285	19.6123	12.0438	75.9795	0.303324	13.6872	2.01297	17.0089	11.564	74.2761	35.9845	92.5019	46.1913	23.7365	50.818	16.0339	21.6179	316.313	17.1157	40.6283	52.6239	59.8439	94.7302	68.8363	49.175	36.696	14.9128	80.4985	77.9948	211.392	56.8323	84.2927
79.3381	133.345	124.823	28.7371	78.6727	52.1633	38.6901	7.16806	29.7206	7.14237	90.0175	10.5365	56.7302	227.063	4.67352	49.3553	0.0239284	77.6464	58.7991	19.8836	9.67552	72.678	0.263795	11.4318	1.63017	14.7603	9.90698	71.7844	33.5848	94.6769	42.4072	21.5223	43.5643	14.6035	21.3463	333.748	15.5258	37.0509	51.0618	67.3949	107.535	66.5692	45.7221	33.482	12.3004	83.0475	72.1372	205.993	55.4133	79.8949
79.438	130.816	134.154	32.0936	76.8315	62.2836	63.6244	6.09937	27.1074	7.03191	91.3318	9.04225	61.6718	219.045	4.1149	44.6544	0.0216609	74.6211	62.7856	23.7229	7.63922	67.5272	0.229947	9.67024	1.31981	15.337	8.48731	66.2961	30.5491	90.6395	41.3047	19.4273	47.6835	13.28	22.7401	338.397	14.0364	33.7666	57.4895	70.8101	111.274	62.1265	42.5097	30.3928	10.1074	80.8434	66.2414	195.545	52.2955	74.5153
79.5379	123.297	143.188	38.2026	72.8257	71.305	72.0004	5.17454	24.615	6.70888	89.476	7.75284	66.0335	208.142	3.6422	42.5488	0.0196163	81.133	69.5103	24.7218	15.8461	75.0579	0.200988	10.2892	1.06835	14.7562	7.27103	59.8289	30.6381	84.1984	39.1227	22.0236	47.2238	13.5272	28.0574	333.775	23.6362	30.7593	59.7923	75.3419	112.49	66.5529	54.0421	27.479	16.5735	75.887	60.6103	183.01	64.0423	69.0389
79.6378	129.289	141.77	40.6941	67.4736	72.7519	78.6393	4.37951	22.3004	6.28514	91.6749	6.64283	66.8082	195.825	3.21851	39.1167	0.0177815	82.1684	69.0611	24.1208	17.7395	88.9193	0.176236	9.53618	0.864637	16.5561	6.22901	53.3282	28.8045	83.9731	38.5346	22.9182	49.8637	26.5368	29.7325	322.62	29.2973	28.011	85.8182	76.7201	109.436	65.5073	56.6351	24.7675	18.7352	77.3464	55.3583	169.923	73.4147	63.7871
79.7378	133.481	135.867	40.9773	76.9242	70.5373	77.9085	3.69954	36.7588	5.82383	96.4707	5.68908	64.0469	183.008	2.84113	47.0656	0.0161197	78.0099	65.0289	22.6728	16.7036	95.4276	0.155089	8.24214	0.699548	16.587	5.3363	51.4697	26.2935	79.4855	36.7454	22.7133	52.4742	34.1853	29.5432	307.044	32.2002	25.5026	99.2894	75.6298	104.04	67.2639	55.4674	33.2439	18.5412	75.176	50.5155	175.401	80.2093	58.8649
79.8377	128.484	128.236	39.9476	77.9638	71.0026	74.8745	3.12027	41.119	5.35999	96.5571	10.8997	59.3453	170.252	2.50671	47.8161	0.0146105	71.9163	64.1293	20.8286	14.5088	98.9635	0.136955	6.83461	0.56576	15.6273	4.57151	47.5039	28.4441	74.6239	34.3571	21.8352	50.9019	36.1832	28.4353	288.661	33.2023	28.3148	104.712	79.9213	97.4842	64.8286	52.806	37.6357	17.1539	75.1452	62.362	171.462	80.7489	54.2946
79.9376	120.106	120.138	38.1707	74.8408	68.4309	80.6293	2.62835	40.9174	4.91236	93.812	15.3636	54.1223	157.889	2.21145	56.0453	0.0132139	79.1124	60.1414	21.351	12.0421	95.6959	0.121333	38.8172	0.457323	14.1707	3.91633	42.8561	27.5908	68.6738	31.7271	20.5672	47.1007	35.4718	26.9096	268.705	32.9228	29.0489	105.064	80.7526	105.402	60.3866	49.6377	39.2805	34.8947	71.7487	72.3019	163.04	77.6944	50.0679
80.0375	110.811	112.14	38.9609	69.8271	67.6904	88.0443	2.21171	38.7649	4.49029	89.4452	17.4014	48.455	149.378	1.95142	56.3932	0.0118884	83.4262	54.8194	24.8574	10.1323	91.756	0.107736	51.8401	0.369493	12.5221	3.35507	38.1937	25.5558	62.5767	29.0627	19.0974	50.8599	35.6123	25.2291	258.798	31.8067	28.5439	105.875	82.2079	106.417	55.1462	46.386	40.7548	41.5601	70.8008	73.0405	152.731	72.7149	46.1651
80.1374	126.098	104.484	38.2879	65.7975	64.7256	87.2178	14.8197	35.8825	4.09783	84.2306	17.8882	51.7547	140.129	1.72263	53.2346	0.0105889	80.5677	49.119	25.6218	8.24641	85.358	0.0958089	52.4968	0.298374	10.8633	2.87425	51.3702	23.1596	56.7368	26.4802	17.55	50.0174	34.0659	25.6789	253.477	30.1713	37.5504	105.161	81.0224	109.448	62.1742	43.2276	40.437	43.5851	67.0496	69.8753	141.885	66.8434	42.5635
80.2374	125.852	97.2619	37.778	60.7616	60.9128	82.6535	23.3299	32.832	3.73616	78.6576	17.4181	51.1993	130.698	1.5212	51.0957	0.00927735	74.8756	43.542	24.8511	6.56816	78.1314	0.0851709	47.5311	0.240846	9.29655	2.46236	54.0095	20.7615	51.3106	24.0407	16.0046	46.6725	39.4684	26.1265	243.696	28.2402	41.6105	101.752	78.0476	115.85	81.7746	40.2316	38.9813	46.8201	72.5907	65.2191	131.184	61.2881	39.2411
80.3373	119.483	99.9444	36.3741	55.4681	56.8815	76.5954	26.9472	29.8632	3.40487	73.0306	16.3905	50.6025	139.285	1.34359	47.1486	2.61366	68.3186	38.3343	23.2765	5.15522	70.878	0.0755341	40.5368	0.194375	7.87345	2.1095	51.8623	26.1903	51.977	21.7725	14.511	55.0582	40.1863	29.5831	241.657	26.1691	42.6471	96.7931	76.2008	115.65	87.6751	37.4206	36.8417	45.2249	72.6516	60.158	120.96	55.564	36.1768
80.4372	111.012	107.255	34.4831	50.295	52.9128	70.1433	27.597	27.0791	3.10266	87.2479	18.0135	47.8172	154.952	1.18669	42.6333	3.62667	61.7667	33.5997	21.3353	4.05584	63.9732	0.0667461	33.332	0.156926	6.61436	1.80722	47.7459	26.8203	60.2131	19.6845	13.0986	56.5407	58.3871	30.2827	269.543	24.0641	59.6621	91.0263	76.4917	111.68	86.3328	34.7965	34.3302	41.2664	69.4223	55.1677	111.358	49.9821	33.3506
80.5371	112.054	107.014	32.3594	45.4215	49.1263	63.8198	26.5274	24.515	7.68457	93.2597	18.2245	43.8824	185.89	1.04784	53.675	3.86687	89.8294	29.3645	22.206	3.15608	57.5748	0.0586683	26.7545	0.126807	5.52104	1.54825	45.5361	25.4413	63.1707	17.7751	11.7831	56.2216	81.707	29.5904	287.139	21.9959	70.619	84.929	74.9573	112.118	81.3817	32.3528	31.6584	36.3724	64.3646	71.546	102.424	44.7141	30.7442
80.6371	162.62	122.68	30.1602	43.6113	47.0259	57.8591	24.5368	22.1749	9.80207	94.1686	22.7359	39.4628	199.143	0.924744	56.1101	3.74662	102.395	25.6144	23.2003	2.4368	51.731	3.2751	21.1181	0.102618	4.58472	1.32638	41.7791	23.3217	68.9698	16.0368	10.5711	52.8103	108.637	28.2313	293.002	20.0098	74.7563	78.8023	71.9028	108.631	77.3863	30.0799	28.9671	31.3396	58.4373	75.0269	94.1568	39.8445	28.3406
80.737	174.491	131.884	27.9797	40.6937	44.2791	52.3505	22.2618	25.9249	26.7028	91.986	25.5041	34.9716	201.48	6.22682	53.8915	11.7068	133.848	22.3153	22.6674	1.87084	46.4368	14.5578	16.4692	0.0831732	3.79128	1.13631	37.5727	21.0273	67.8026	14.4593	9.46388	47.8807	116.203	26.5879	290.319	18.1329	74.772	72.8315	72.4341	179.375	71.5316	27.9667	26.3474	26.5858	52.2549	72.92	86.5305	35.4051	26.1241
80.8369	170.483	167.555	25.8727	52.6345	41.3594	47.3137	23.6682	50.0179	34.573	95.7582	26.086	45.3504	209.926	8.93301	49.7449	14.5847	139.498	19.4255	37.5459	1.4304	41.6621	40.8101	22.5801	0.0674761	3.12444	4.80503	33.4263	18.8012	118.517	13.0316	8.45887	43.3098	114.451	32.433	281.57	16.3801	86.408	67.1253	70.8721	260.288	65.0232	26.0023	23.8553	22.3058	46.197	114.069	79.5074	31.3961	24.08
80.9368	174.308	176.798	23.8696	56.023	56.5381	42.7348	23.233	57.851	37.4031	117.637	25.324	52.0823	209.096	10.0647	44.9889	15.0158	135.782	16.9012	43.942	1.09029	37.3672	50.7901	27.423	0.0546964	2.56766	27.6457	29.5602	26.6456	149.933	11.7421	7.55131	38.2843	108.461	45.5254	268.671	14.7574	102.842	61.7424	67.909	297.889	91.6736	24.1766	21.5226	18.5659	40.4861	125.94	73.0462	40.971	22.1944
81.0367	187.857	174.219	21.9861	55.0705	63.6291	44.5135	21.7744	58.2979	37.4789	127.371	23.7835	53.5236	202.758	10.2636	40.2427	14.3251	126.647	14.7	47.0292	10.3071	33.5092	52.4491	26.8509	0.0442021	2.10522	38.012	39.5003	32.1244	155.314	10.5791	6.73517	55.7137	100.779	50.4585	253.094	13.2655	109.147	56.7101	64.0595	309.463	100.662	22.4796	19.3645	15.3626	35.2399	158.553	67.1055	44.7322	20.455
81.1367	183.847	166.601	21.7539	52.0393	66.7314	43.1934	19.8106	55.5467	36.1052	129.528	21.8392	51.7929	193.313	9.93014	35.7796	13.1723	115.762	12.7827	46.5352	13.2166	30.0466	50.0613	48.1035	0.0355106	7.36021	39.3777	43.2379	32.8863	153.901	13.3446	6.00357	62.172	92.6589	51.174	235.973	11.9014	109.326	52.0348	59.7017	305.763	112.019	20.9025	17.6538	12.6568	30.5084	164.719	61.6458	45.0172	18.8508
81.2366	173.1	157.078	20.9783	48.1335	65.4696	40.5161	17.6622	51.5593	34.0218	127.07	19.7346	49.1102	182.28	9.31251	31.704	11.8803	104.754	27.1811	44.1054	13.0932	26.9399	45.8987	52.8326	0.0283211	12.7187	36.9746	42.2315	31.1909	209.523	14.3753	5.34917	62.1752	84.704	50.264	218.162	10.6603	105.916	47.7104	56.0969	293.452	112.241	19.4362	16.0137	10.3937	26.2987	159.473	58.8637	43.3055	17.3717
81.3365	211.414	147.083	19.9051	43.9833	75.1667	37.3455	15.5211	47.2417	31.6442	121.912	17.6233	45.1734	170.607	8.56213	32.5181	10.6018	94.31	39.5842	40.7294	19.8374	24.1529	41.1463	49.663	0.327903	14.9645	33.2171	39.2045	28.5897	221.975	26.8302	4.76469	58.5989	77.1853	53.2265	209.691	9.53581	100.515	43.7231	71.0515	276.625	106.802	18.0726	14.4695	8.51445	22.5915	168.217	59.023	40.5252	16.0088
81.4364	218.973	137.256	18.6891	45.0126	76.4331	34.1011	13.4957	47.5996	29.2019	115.282	15.5977	40.6907	185.799	7.76975	38.1631	9.40448	86.8366	43.6403	36.9926	20.6806	21.6528	36.4016	43.2617	0.452578	15.3383	29.1903	38.9325	25.7755	215.605	34.6857	4.24314	55.792	70.2089	52.8693	198.694	8.5207	94.124	40.0538	79.47	257.777	98.7576	16.8046	13.0343	6.96197	19.3524	186.739	56.8696	37.2506	14.7531
81.5364	211.046	136.782	17.426	43.4226	73.997	30.9784	11.6417	45.3501	26.8176	107.959	13.7105	39.864	190.459	6.98811	42.0432	8.31399	78.9575	43.2751	33.2315	18.8828	19.4099	31.9476	37.254	0.481047	14.6438	25.3564	36.4298	23.0459	201.645	37.7348	4.70974	51.5889	72.359	51.2433	198.858	7.60726	87.358	36.6823	94.845	238.401	89.7891	15.6251	35.0198	5.68461	16.5394	185.639	58.4055	33.8302	13.596
81.6363	197.768	131.474	16.1728	40.6252	70.0517	28.0615	9.98172	42.0933	24.5536	100.432	11.9871	37.4606	187.916	6.24628	41.2903	7.33557	100.285	42.4936	29.6315	25.511	21.2657	27.9011	30.8209	0.4596	13.3932	21.8892	33.1013	20.5181	185.221	37.9969	4.84427	46.4307	70.0818	48.6778	194.295	6.78764	90.5742	33.5879	120.161	219.369	80.7944	14.5279	49.5277	4.63679	14.1084	176.343	56.9515	30.4689	12.53
81.7362	206.662	135.62	14.9622	37.3677	65.6066	25.3788	8.51845	38.568	22.4383	119.198	10.4357	34.2482	181.148	7.93241	38.5324	8.48703	109.874	39.7587	28.7049	27.5707	21.0742	24.2926	26.3996	0.414981	12.0424	18.8319	29.6142	18.2282	186.965	36.7	4.76729	40.899	65.8559	45.7342	186.449	6.05398	112.733	30.7507	134.414	201.167	72.231	13.5072	58.4915	3.77895	12.0162	164.044	54.0816	27.2812	11.5485
81.8361	199.878	132.363	13.8127	34.6531	61.1186	22.9319	7.24313	35.1053	20.481	127.017	9.05408	30.7159	172.052	8.5348	35.0494	8.50294	107.74	36.1922	26.8655	25.5788	19.9369	21.1104	22.448	0.361996	14.7386	16.1713	36.2257	23.5975	177.92	34.5861	4.5609	35.4784	72.6868	52.1058	176.434	5.39857	122.069	28.1506	140.66	189.408	64.3096	16.302	62.4143	3.07781	10.2322	151.068	50.6241	24.3252	10.6449
81.936	231.471	126.011	12.7337	31.7131	69.979	20.7108	6.14094	31.8443	18.6805	130.702	7.83378	27.1662	161.821	8.50276	31.4504	8.00892	100.832	39.2504	24.6124	22.0422	53.232	18.3229	23.1009	0.308787	15.3775	13.8723	36.9098	24.362	164.805	32.0983	4.28065	36.449	72.5641	53.4787	172.394	4.81373	123.605	25.7678	141.222	198.19	57.106	16.805	62.9921	2.50511	8.70253	138.425	104.212	21.6245	9.81298
82.036	234.486	118.553	11.7279	28.7979	71.0866	35.1634	5.19442	28.8346	17.0303	133.768	14.6073	23.777	151.199	8.11598	28.0113	7.31533	92.3182	46.353	22.2375	18.2073	66.1273	15.8914	21.0792	2.80102	14.829	11.8933	34.9504	23.1882	150.663	29.4971	3.96375	34.8898	69.2246	52.3242	188.395	6.02293	120.53	23.5849	137.85	212.291	50.623	16.3507	61.413	2.03766	7.39368	126.523	204.253	19.1817	9.04723
82.1359	237.755	110.892	14.0636	26.0294	68.7918	40.1011	4.38548	26.0848	15.5211	131.734	18.0727	31.4351	140.64	7.54684	24.8449	6.57306	83.6102	47.3701	28.1939	14.6443	68.8603	13.776	19.5587	3.83425	13.6493	10.1935	38.3451	21.2892	136.829	29.6756	3.63475	32.0175	64.5456	49.9554	211.138	6.64835	114.857	21.5858	131.857	213.278	44.8269	15.523	58.5032	1.65671	6.27654	115.5	245.738	16.9878	11.2388
82.2358	241.342	103.429	15.0347	23.4608	69.0829	40.4404	3.69669	23.5854	14.1423	126.696	25.9945	34.4134	130.415	6.89996	21.9851	5.85264	75.3072	45.2707	30.1434	11.5715	66.7142	11.9388	17.2677	4.06581	12.1863	8.73502	39.9576	19.2079	123.849	36.4993	5.29252	28.5824	69.9095	47.0655	244.881	6.86909	118.946	19.7551	124.216	211.308	39.6664	14.5756	54.8323	1.34627	5.32497	105.37	256.853	15.0273	11.4895
82.3357	230.733	110.593	15.1699	21.1096	66.5125	38.6556	3.11186	40.0733	13.0444	119.998	29.6666	34.5038	125.938	6.23744	20.5289	5.18448	67.6367	41.7198	33.8393	9.03205	62.3971	10.3448	22.6624	3.88167	10.6513	13.1498	38.2191	17.1784	111.906	38.9062	6.15036	25.033	94.233	44.0164	263.317	6.81489	127.169	18.0788	115.643	209.299	35.0844	13.6167	68.7403	8.87117	4.51558	96.0973	252.607	13.2813	11.0333
82.4356	227.886	109.58	14.8056	18.9746	62.8024	35.983	2.6164	45.1386	11.9737	112.499	30.9293	34.3859	119.749	5.59487	18.6791	4.57918	60.6583	37.635	34.2903	6.98891	61.1091	8.96293	32.2227	3.50442	9.16655	13.9598	49.8422	15.294	101.025	38.7674	6.482	21.6243	101.95	47.798	270.333	6.57961	127.887	16.544	106.656	201.171	31.0232	12.691	87.9467	12.1096	3.82759	90.2088	240.969	11.7304	10.3457
82.5356	222.511	116.712	14.1559	17.0455	59.4397	33.0317	2.19737	45.0374	18.2977	111.065	30.3711	36.9451	112.713	4.99139	16.7636	7.40644	69.7887	42.6892	36.1593	5.37412	57.471	11.56	39.61	3.05893	7.79751	16.66	54.9524	13.5841	99.0994	37.9958	6.4752	18.49	118.859	48.1454	269.008	6.23076	124.194	15.1387	99.955	189.814	27.4278	11.815	98.1167	13.3155	10.7744	84.9167	226.135	10.3551	9.60826
82.6355	259.339	115.457	17.3906	15.3075	55.6616	30.0944	1.84346	42.7197	37.4462	141.134	28.7373	36.6679	122.185	8.49292	14.9315	8.23669	73.0989	42.8786	35.5038	4.11351	52.917	13.7458	38.9597	2.61232	6.57386	16.5077	53.8312	12.0504	93.105	37.0708	6.25791	22.9035	121.319	51.8654	261.728	5.81664	118.04	17.2791	117.615	176.99	31.9272	10.9928	111.997	13.0078	14.4572	78.6521	210.291	9.13717	8.88834
82.7354	268.323	110.606	32.27	28.7193	51.8509	27.3046	1.54488	39.5662	59.7056	184.824	26.5241	34.7406	128.163	17.938	13.2439	8.12304	109.916	40.6109	35.551	3.13793	48.162	13.951	34.763	2.19803	5.50364	15.2052	50.0436	10.6829	94.9234	41.8231	5.9167	24.0326	130.738	59.939	250.372	5.37152	110.644	18.0985	126.657	163.755	32.6312	10.2234	117.408	11.9463	94.5226	74.9084	221.23	8.05994	8.20835
82.8353	272.788	104.374	40.109	113.296	48.176	30.6657	1.29326	50.9575	69.1441	264.23	25.2055	31.9384	131.437	25.8974	11.7194	7.59303	119.141	42.3514	38.2373	2.38769	75.5728	15.5304	29.3934	1.83028	4.5823	13.5319	45.3178	9.46755	105.554	51.001	5.50949	23.2756	150.412	67.544	236.345	4.91938	143.358	18.0882	129.519	150.725	31.3748	9.70139	117.236	10.5725	172.626	74.4833	218.252	7.10877	7.57478
82.9353	280.301	99.5045	58.6735	160.556	44.7067	30.735	1.08139	53.2824	71.4932	304.272	23.3331	28.758	129.715	29.2422	10.3567	6.90766	116.336	40.8927	37.9323	1.81341	88.4705	16.7403	24.0351	1.51266	3.79846	11.8335	40.4694	8.38941	104.507	54.1662	5.07442	21.5164	155.336	68.9988	220.735	4.47659	158.04	17.572	137.611	138.247	29.1858	9.10314	113.5	9.1338	333.915	70.7607	208.541	6.27093	6.98732
83.0352	269.299	93.6787	87.9295	176.195	42.1154	29.292	0.903156	51.7161	70.03	319.509	21.2061	39.3338	125.064	29.8518	9.1458	6.19311	108.668	46.2317	36.0053	1.37532	90.0944	16.3011	22.1899	1.24328	3.13768	10.2524	35.8641	7.43399	98.599	53.8691	4.63607	19.3028	150.591	67.3522	215.865	4.05403	180.693	16.7612	139.527	147.701	26.6318	8.49679	107.6	7.76164	433.695	67.9306	214.776	5.53482	6.44329
83.1351	251.532	87.6542	102.635	188.495	39.3524	27.2249	0.753366	48.4318	66.6192	319.405	19.016	43.6429	118.796	28.8996	12.3773	5.50769	99.3988	56.68	33.2807	1.04199	86.8028	15.1064	25.9195	1.01771	2.58462	8.83787	32.8998	6.58761	90.9538	51.6588	4.20984	16.9647	141.578	64.2234	207.296	3.65835	188.131	15.7937	139.021	148.182	24.0187	7.91077	100.499	6.51938	474.056	63.508	209.725	4.88866	5.93971
83.235	231.98	81.7677	108.321	185.732	36.6212	24.9708	0.627607	44.5745	62.3135	310.089	16.8814	47.7969	111.737	27.1121	13.0801	4.87586	89.9792	58.81	30.2467	8.24493	80.953	14.4058	27.8483	0.830525	2.12432	9.06676	54.9096	8.10797	82.9772	54.1744	9.01282	14.6921	142.626	66.2801	196.268	3.2932	186.431	14.7574	136.2	143.513	21.5049	7.35631	92.8491	17.8339	476.957	58.6256	199.312	23.7454	7.35246
83.3349	212.697	76.1606	122.95	175.728	34.0125	27.7237	0.522134	48.2999	57.7	295.51	14.8715	47.9327	104.405	24.9335	12.623	20.3128	81.5359	56.6393	27.1844	10.4989	81.1468	13.2017	25.9318	0.676207	1.74294	8.47862	68.2382	8.23711	75.2784	53.5159	14.7249	32.6473	136.659	69.3661	188.719	12.0889	179.442	13.7082	130.632	136.053	19.1657	6.83699	85.0851	37.0174	457.258	53.7813	200.788	46.5957	49.9356
83.4349	194.48	70.8839	139.921	162.649	32.284	29.0071	0.433767	47.4631	53.0986	278.192	13.5375	45.7056	97.1141	45.9947	41.7541	26.0344	77.2801	52.4252	24.2484	11.985	77.2054	11.8316	27.7054	2.48156	1.42808	21.9707	69.9105	27.8743	68.0991	65.9011	36.2589	40.7241	134.715	79.65	181.75	19.3624	169.583	40.0149	123.318	127.244	17.0308	6.3534	77.4883	54.6527	424.885	49.1814	206.384	57.6968	62.8178
83.5348	177.591	65.9476	148.248	173.759	30.2798	45.4714	0.359812	48.8808	48.6771	259.731	12.1554	42.1999	90.0518	55.823	52.1883	27.0655	82.0075	55.224	24.884	11.4367	71.53	11.7086	27.1434	3.19671	1.16888	37.5314	70.0574	46.333	61.5142	71.4319	48.4713	51.397	127.718	88.898	172.489	23.6109	158.364	98.2565	114.996	117.957	23.3172	5.90457	74.1148	59.8917	386.365	60.6397	229.863	61.626	64.4438
83.6347	162.068	61.3432	148.835	171.099	28.2317	67.2356	0.297979	51.9284	44.5168	241.118	10.8046	51.972	83.3228	58.9199	53.7388	25.9339	79.3999	55.7318	39.5686	10.0036	65.3278	16.5023	24.171	3.31694	0.955954	41.0489	65.833	51.0833	55.524	82.0056	54.4736	94.8823	118.697	96.8506	161.804	25.7435	146.709	131.052	106.201	108.707	25.3534	24.8526	70.8501	58.4151	345.888	62.5644	232.716	61.2965	61.9581
83.7346	155.102	57.055	144.835	161.828	26.2432	73.9851	0.246353	57.7921	40.6511	222.953	9.53136	55.2016	76.9806	58.1042	51.2682	23.9	79.8327	52.9159	45.7644	8.57605	59.1882	17.7769	20.4129	3.13238	0.781381	39.3968	59.9489	55.718	50.0975	85.6836	56.4092	113.533	118.901	97.4719	153.299	26.42	135.175	147.381	97.3133	99.7875	25.1324	72.5346	84.7779	53.6006	306.059	60.3886	225.318	58.5503	93.8381
83.8346	157.746	53.0642	138.245	218.587	24.3581	73.5283	0.203319	57.3954	37.0864	205.583	8.35979	54.4389	71.0462	55.1274	47.164	21.5816	79.9824	48.5837	47.0291	7.06171	53.3832	17.3054	16.6784	2.80976	0.638464	40.4256	53.6965	54.2191	45.1921	84.4749	55.7477	117.341	113.615	116	143.595	26.1169	199.169	153.189	88.5979	91.3544	25.608	89.1988	91.0615	47.411	268.409	73.2433	213.157	55.4592	100.793
83.9345	150.928	49.3517	130.317	251.018	22.5914	69.7903	0.167525	54.327	33.8151	189.194	7.29966	58.2776	65.5208	51.0668	42.5783	19.2722	92.6351	43.7276	53.205	5.66816	48.023	16.0345	13.3286	2.44219	0.52161	62.8149	47.6653	50.293	40.7627	80.596	53.4906	112.7	106.025	121.211	133.252	25.1767	261.629	152.409	89.4006	83.4817	29.842	92.5116	115.719	40.9476	233.761	75.1539	199.114	54.372	98.4855
84.0344	172.14	45.8987	121.829	255.189	20.9445	64.7278	0.137803	50.265	30.8222	173.869	6.35168	57.7241	60.3937	57.002	38.0488	17.1031	118.55	38.8752	66.3559	4.47259	43.1367	17.5767	10.4875	2.07932	0.426145	112.965	42.1005	45.6098	36.7656	75.3803	50.3143	103.642	131.644	119.636	132.216	28.5771	289.746	147.626	87.5746	76.1923	30.5144	90.2292	127.906	34.7936	203.775	72.3739	184.676	51.4923	92.9695
84.1343	180.237	67.2036	113.259	245.341	19.4131	60.6407	0.113209	45.9807	51.257	159.626	5.51099	54.6213	55.6474	57.8626	33.8103	15.1245	126.255	34.2917	70.4712	3.48768	38.7144	22.5667	8.15977	1.74555	0.348204	124.903	37.0809	40.9018	33.1596	69.6198	46.6707	92.6553	166.883	114.749	131.479	30.01	296.873	148.533	90.7373	72.8465	29.3462	85.7462	131.743	29.2257	176.633	90.5765	170.591	47.7091	86.5664
84.2342	174.452	75.1044	104.892	229.095	17.991	55.8575	0.09295	41.8171	60.0582	146.446	4.77002	50.173	51.2607	55.8372	29.9494	13.3479	137.204	30.536	69.4531	2.69689	34.7283	23.8603	6.29598	1.45086	0.28461	120.378	32.6079	36.4709	29.9072	63.7752	42.8565	81.232	183.074	108.385	127.869	30.1044	291.494	145.419	90.5025	68.5026	27.3018	80.5387	130.122	24.3452	177.79	93.9151	157.21	43.5654	80.1503
84.3342	163.473	75.7355	96.894	210.476	16.6711	52.7142	0.076338	37.9158	69.4497	134.287	4.11984	45.1496	47.211	53.2557	26.4824	11.7664	134.109	26.9636	65.6741	2.07278	31.1436	33.7287	4.82741	1.19736	0.232766	109.489	28.6486	32.4245	26.9739	76.9264	39.0623	75.4877	183.587	101.508	122.302	29.3134	278.974	139.407	87.9323	63.734	24.9139	82.3777	125.06	20.1563	170.501	90.8475	148.433	39.4418	84.6632
84.4341	150.988	73.7633	129.532	191.563	15.4468	48.7429	0.0627548	34.3242	71.7641	147.09	3.55106	40.0308	43.4754	62.0239	23.3931	10.3654	125.327	23.6806	60.56	1.58606	27.9241	36.3674	3.68359	0.983062	0.190509	96.8255	26.1163	28.7829	24.3285	95.0057	35.4062	67.9589	202.315	94.6126	115.475	27.9608	262.68	143.322	90.9394	58.8814	22.4696	79.8904	117.955	16.6133	163.475	85.2336	140.701	46.0543	110.254
84.534	138.532	72.1949	208.83	173.388	14.312	44.581	0.0516817	31.0469	70.2735	180.737	3.05511	35.1024	40.0316	64.2568	20.6523	9.12764	114.662	20.7242	58.6586	1.20965	25.0346	44.5951	2.80031	0.804091	0.156076	84.7282	27.3347	25.5301	21.9426	109.104	31.9571	59.8738	201.839	87.9442	107.915	26.2763	244.702	141.664	92.5058	54.1416	20.1179	89.3802	109.767	13.6474	151.92	78.8174	131.576	47.9115	114.175
84.6339	126.708	68.8217	249.573	156.421	13.2606	40.5298	0.0426901	28.0704	66.8398	195.711	2.62397	30.5229	36.8581	62.7243	18.2268	8.03593	103.807	18.095	63.6366	1.34133	22.4423	46.4015	2.12258	0.655918	0.12804	73.4334	27.5109	22.6356	19.7906	124.014	28.7509	51.9453	192.483	81.6175	99.9894	24.4207	226.32	136.649	91.1226	62.9203	17.9294	89.7495	103.731	11.183	142.741	72.3695	122.112	54.3792	110.143
84.7339	115.722	65.5091	287.553	144.094	12.287	36.722	6.73182	25.3736	62.5146	199.035	2.25046	26.3682	33.9344	59.1446	16.0832	7.07389	93.4786	15.7749	63.4058	1.25805	22.894	44.4499	1.6052	0.533994	0.105228	78.7802	25.9041	58.3438	17.8494	134.643	29.8294	44.5602	193.406	75.6775	91.9889	41.0469	208.291	148.252	87.7413	65.8414	38.836	86.3711	96.6678	9.14669	130.824	66.2155	141.435	55.8091	113.8
84.8338	105.616	61.6271	306.338	136.051	11.3857	33.2076	10.1802	22.9332	57.8838	195.264	1.92775	22.6627	31.2415	54.5711	14.1902	6.22654	83.9469	16.7332	60.3365	1.09049	21.9672	40.8343	1.21176	0.434097	0.0866963	75.0376	23.6131	77.0022	16.0983	152.035	36.535	48.0211	185.08	70.1331	84.1045	50.8499	191.048	151.151	106.027	65.3153	47.5231	81.5918	89.1654	7.47087	117.796	60.4779	145.591	56.8981	125.839
84.9337	96.3601	57.6424	308.492	125.78	10.5509	29.9963	11.6082	20.7262	53.267	187.342	1.64921	19.399	28.7617	49.6379	12.5194	5.48049	75.2801	16.2924	68.51	0.90398	40.5066	36.6483	0.913509	4.44313	0.0716508	67.8741	21.162	158.88	24.1336	184.796	39.5016	47.1768	172.844	64.9753	76.4971	55.8746	174.819	151.689	115.805	62.8358	49.5808	76.427	84.8375	6.09576	121.355	55.1881	162.951	63.7653	134.74
85.0336	87.9013	53.7617	358.067	114.895	9.77735	27.0784	11.8142	18.731	48.8316	177.154	1.40933	19.2477	26.4784	44.7167	11.0449	4.82373	67.4584	15.1727	69.8016	0.728758	47.1472	32.4452	0.687999	7.60577	0.0594714	59.8555	30.6709	201.06	26.2529	195.989	41.149	49.5968	162.903	60.1861	69.2809	57.6049	159.703	221.811	119.457	59.3231	48.1732	71.3076	79.4494	4.96955	134.695	50.3384	165.328	69.2557	167.727
85.1335	93.4514	50.0709	376.885	144.033	9.06032	24.4356	11.3154	16.9277	44.6591	165.901	1.20355	18.2326	24.3764	40.0157	9.74395	4.24564	60.4262	24.7659	67.2687	0.576739	47.904	32.7741	1.3782	10.7748	0.0496027	52.0913	32.9666	206.103	25.7711	194.77	64.5262	48.0846	150.923	55.7443	62.5023	60.6597	145.725	282.921	146.425	55.3385	45.0771	66.4079	73.5485	4.04856	143.098	45.9044	172.119	72.969	171.56
85.2335	99.8512	46.6003	376.989	151.572	8.39586	22.0472	10.4424	15.2979	40.7821	154.335	1.02892	31.6593	22.4415	35.6421	44.5932	3.73687	54.1164	28.2258	62.7611	0.450644	57.9823	33.1583	1.55032	11.5582	0.0416059	45.0141	37.9167	195.59	24.5738	186.698	76.9509	44.4793	138.541	51.6272	56.2085	60.9545	132.859	312.252	161.111	51.2193	41.2774	61.7906	67.5012	3.29611	141.707	41.8561	175.975	77.421	180.465
85.3334	97.4027	43.355	366.037	151.985	8.67568	19.8918	9.5584	13.8251	37.2068	142.915	1.23442	38.0097	20.6605	31.642	57.3897	3.28909	48.4607	35.8859	66.4483	0.348932	62.3367	32.8779	1.47238	11.0973	0.0351228	45.2288	37.768	179.331	22.7839	175.124	82.1429	39.9207	139.551	47.8124	50.4025	149.396	121.059	321.342	166.942	47.1624	37.3087	77.9068	61.5469	2.68203	134.502	38.1626	171.218	80.4641	194.494
85.4333	91.5811	40.3287	350.988	151.834	8.45718	17.9484	8.55812	12.4941	33.9253	131.913	1.30715	39.9046	19.0215	28.025	77.7192	2.895	43.3938	37.7605	65.3813	0.268397	61.2715	37.755	1.28986	10.0515	0.0298758	41.9173	35.3906	161.705	20.8386	179.043	82.6582	35.0959	137.666	61.8588	45.0985	252.776	110.26	317.815	173.38	43.2779	33.4504	85.4423	55.8354	5.25533	124.135	34.7938	162.402	78.8517	190.26
85.5332	84.7172	37.5102	334.974	150.15	8.03031	44.968	21.2868	11.2912	30.9221	121.482	1.29527	45.2406	17.5132	27.644	87.3374	2.54818	47.8411	43.7102	63.7906	0.205439	57.7298	37.783	1.07863	8.79161	0.0256388	40.4287	32.1807	144.594	22.8769	174.424	80.2437	30.4012	130.563	67.0755	40.2527	313.797	100.395	306.682	173.201	39.622	29.8387	85.1663	50.8094	6.20855	112.335	31.722	151.924	82.9549	179.683
85.6332	101.613	39.3176	315.732	152.782	7.52979	55.1952	27.4066	10.204	30.3282	111.697	1.23283	47.4195	16.1252	44.8458	99.8181	2.24295	66.761	45.0956	59.96	0.156668	53.208	35.5097	0.875647	7.51781	0.0222333	36.7841	28.8019	129.526	25.1332	165.234	76.084	26.0487	134.674	73.3534	35.8371	345.15	91.3951	291.216	168.467	36.218	26.5309	81.7039	49.4903	6.26515	100.208	32.4855	141.024	81.8433	168.975
85.7331	108.781	38.6786	303.553	163.44	7.01765	57.2347	29.4536	9.22116	28.8724	102.582	2.61103	48.6365	14.848	52.5576	108.408	1.97431	70.9276	43.3064	55.0819	0.119152	48.4536	32.2825	0.69674	6.33075	0.0194678	33.4373	25.5559	115.43	49.8191	165.889	70.9748	25.7436	149.211	73.9504	31.8278	356.047	83.1916	273.542	160.721	33.0699	23.5406	84.4898	47.116	5.85879	88.4285	40.4162	130.329	77.8002	157.092
85.833	117.475	36.9584	287.495	170.319	9.92432	59.0355	29.0807	8.33278	35.2377	94.134	7.35884	50.2544	13.6725	69.7126	142.172	1.73785	94.5585	41.0643	57.5052	0.0904521	47.6767	28.7983	0.546591	5.27412	0.0171964	29.5613	22.5668	113.009	57.6041	164.355	66.1824	33.0528	151.993	71.7084	33.7913	353.144	77.4405	255.016	151.104	30.1705	33.4504	94.0109	44.14	8.72328	77.3873	41.8267	120.139	72.2523	145.354
85.9329	117.161	34.8326	269.617	165.742	10.7956	85.319	27.3528	7.52975	39.0435	86.332	9.91043	55.007	12.5904	76.32	148.758	1.52972	99.1383	52.1354	64.6078	0.0685859	44.945	25.4032	0.424435	4.36008	0.0153242	25.761	19.8736	105.115	57.8679	157.263	61.0068	35.2036	146.405	68.1349	34.4209	341.221	75.832	239.544	140.453	27.5072	39.6026	94.2109	40.8714	9.58506	75.6891	40.429	151.333	66.0758	134.227
86.0328	111.197	32.6098	251.186	164.813	10.7506	93.2712	24.9455	6.80402	39.5703	79.1438	11.0281	55.1467	11.5943	78.6306	165.466	1.34651	95.5123	54.8296	65.4949	0.0519705	56.4727	22.2559	0.327106	3.58421	0.0137866	22.277	17.4749	95.4549	54.9522	178.83	57.9643	43.1373	137.191	69.8238	34.0565	323.685	72.4527	270.136	129.372	25.0649	40.7657	90.7045	37.5168	15.5683	73.2727	37.9172	160.954	82.5459	123.849
86.1328	103.299	30.428	247.49	171.325	10.3105	92.439	26.6232	6.14821	38.3549	72.5327	11.2331	52.5745	10.6768	76.5191	164.463	1.18522	101.796	53.1626	62.9404	0.0393701	59.0473	19.4166	0.25069	2.93419	0.0124857	19.1838	15.3523	85.66	50.8507	184.028	61.5272	45.0539	126.714	72.3946	37.4534	302.944	68.1464	281.187	118.289	22.828	68.1446	96.8963	34.211	17.5526	68.5293	35.0567	171.463	88.5132	114.233
86.2327	95.1132	29.2078	238.081	171.383	9.71671	87.6197	26.1883	5.55533	36.2705	66.4599	10.8791	48.5357	9.83173	72.017	154.36	1.04322	100.016	49.3942	59.0538	0.0298193	57.315	22.9227	0.191335	2.39468	0.0113677	22.3299	13.4808	76.4077	46.4647	179.931	63.9729	43.5239	136.599	71.185	38.9975	280.677	71.5981	279.991	107.501	20.7776	78.6665	102.599	40.492	17.3498	65.5388	50.6872	170.42	88.2349	105.349
86.3326	87.139	27.5882	225.572	215.885	9.07972	81.2033	24.5761	5.01934	33.8085	60.8862	10.2032	43.8312	9.05302	66.3684	140.825	0.918215	95.5721	44.7765	54.1871	0.0225748	53.6585	23.1984	0.145469	1.94992	0.0104034	24.78	11.8342	86.9852	42.1886	170.823	63.3792	40.171	136.733	68.1413	46.2115	258.034	71.3143	278.994	97.2018	18.896	80.1157	100.898	82.915	16.0405	60.7987	54.8462	201.451	84.4019	122.29
86.4325	79.6456	28.382	218.993	255.193	8.44942	74.3621	23.2458	4.535	31.2406	55.7739	9.36194	38.9626	8.33518	60.3213	126.566	0.808177	89.9835	44.0506	60.3246	0.0170717	49.2855	21.9255	0.110093	1.58502	0.00954825	23.9156	10.7854	88.789	38.1823	159.277	61.3246	47.7666	130.609	64.2921	50.3004	235.785	68.855	303.044	87.5157	17.1879	85.3904	96.2337	107.918	14.2555	55.222	53.9846	209.096	79.4637	126.546
86.5325	72.716	27.6676	209.792	278.413	7.84707	67.6539	29.0099	4.09729	28.7127	51.0869	8.45668	53.7622	7.67325	54.3126	112.825	7.98163	99.687	41.2574	62.897	0.0128792	44.795	19.9951	0.082835	1.28667	0.00876721	21.7661	12.3962	92.2077	34.4992	173.978	62.6523	58.5849	121.861	60.1755	52.0493	214.426	65.2024	365.182	78.5102	15.6362	87.8507	90.5397	120.569	12.3507	49.3941	51.0533	204.949	73.3354	122.045
86.6324	66.3547	40.5598	209.354	284.14	7.28038	61.3291	36.4576	3.70153	32.6211	46.7912	7.55086	59.8539	7.06268	60.6999	117.636	12.7096	98.1684	40.1003	79.3503	0.009674	51.0968	30.2995	13.9452	2.5317	0.00800459	19.2549	42.5236	94.2355	31.1445	196.73	63.0694	98.8251	112.293	58.8218	59.0075	194.26	60.9694	419.771	82.0041	14.2288	120.696	102.376	124.932	10.5169	62.5349	47.3916	195.157	69.7856	114.62
86.7323	72.7996	47.45	202.981	273.702	6.75094	55.4842	38.7864	3.3438	33.4376	42.8552	6.68287	60.5456	6.49928	79.0542	112.855	14.0801	92.0516	53.6879	99.8129	0.00721416	51.4989	33.3527	43.4071	2.9644	0.00721628	36.9229	96.9472	103.348	28.1035	201.906	66.9134	128.14	108.868	66.8288	62.5977	175.452	56.5331	441.252	85.0837	12.9504	131.48	103.195	123.86	26.2292	69.1884	44.0477	182.96	64.8532	106.499
86.8322	111.327	48.6719	193.289	293.8	6.25809	50.1406	38.0862	3.02051	43.7253	39.2493	5.87444	58.0374	5.9794	85.9292	105.622	13.8653	84.3573	57.5619	106.375	0.00532622	49.1276	32.7824	68.6658	4.16531	0.00638915	41.3449	131.72	100.779	25.3534	197.118	81.8738	137.02	102.354	68.7053	63.7096	158.073	52.1206	441.903	84.9416	11.7881	130.45	99.4713	119.346	42.7622	70.0694	40.5461	170.041	59.3365	119.573
86.9321	175.691	47.5091	189.436	291.744	5.79992	45.2841	35.702	2.72831	47.4682	35.9464	5.13614	53.7733	5.4996	86.0629	96.2189	12.9527	99.7175	56.3374	117.326	0.00388258	45.5797	30.528	75.0543	4.45594	0.00551873	40.0396	138.917	117.968	32.1831	186.973	88.4824	144.127	97.3732	67.2781	62.9999	150.425	47.8638	429.817	82.5829	10.7302	123.477	94.035	112.771	48.2616	67.4481	39.3404	167.012	60.7805	123.463
87.0321	311.34	45.2317	181.63	314.843	7.90702	40.8839	43.7388	2.46425	48.6504	32.9213	4.47131	53.1846	5.05687	94.0575	105.943	11.781	100.557	52.6164	117.872	0.00277956	41.659	27.6114	84.1848	4.27248	0.00460078	41.0879	133.572	126.271	38.342	174.236	89.6701	176.036	94.2452	64.2606	61.0161	145.241	47.2501	410.292	78.7596	9.76735	113.834	123.799	105.08	47.7256	62.8437	36.9619	159.207	59.074	124.751
87.132	349.406	42.5549	172.44	328.497	18.4655	36.9034	46.0223	2.22572	48.545	30.151	3.87879	50.2798	4.64847	94.468	114.687	10.5622	103.148	79.2997	112.701	0.00193221	37.759	24.557	79.8506	3.86676	0.00363889	55.9952	123.049	121.971	38.9288	160.542	87.4419	183.599	91.7314	60.5577	58.1488	155.892	45.3715	386.774	74.029	11.3422	103.314	131.113	96.9121	44.1343	57.2565	34.2033	164.452	75.1867	149.318
87.2319	347.027	39.8042	161.978	340.457	28.0817	46.4229	44.9193	2.01023	46.6516	27.6141	3.87189	54.4202	4.27199	90.6037	111.819	9.39385	98.4687	88.3481	106.859	0.00128277	51.9624	21.6221	69.9005	3.38034	0.00262195	57.8606	110.897	123.921	37.1397	169.884	83.1601	177.228	86.4158	56.6416	60.8464	158.498	42.8135	361.479	72.2197	14.8564	92.8698	186.929	91.5846	45.0671	51.3309	31.4158	169.142	81.2558	164.165
87.3318	328.791	37.1239	160.906	330.448	31.1518	69.283	41.9505	1.81546	43.8939	25.291	3.70174	61.9423	3.92513	84.5072	103.983	8.31694	91.0164	99.4324	98.7905	0.000782041	56.0098	18.9215	58.4242	2.88951	0.00153595	56.2775	100.505	121.348	34.4443	170.136	77.7411	163.496	80.0421	52.7544	61.3462	155.724	39.9401	363.682	69.0515	16.3739	82.9805	229.105	89.0572	42.4132	49.9741	28.7488	179.119	86.6643	161.662
87.4318	305.201	34.574	155.574	310.159	31.2656	76.4376	38.0767	1.63971	43.5532	23.1639	3.44065	63.3728	3.60588	77.4218	94.41	7.34433	82.8235	103.898	89.7922	0.000391283	68.4701	16.4956	52.0772	2.43253	0.000376312	78.0781	89.7914	116.812	31.5086	163.817	79.3978	146.475	73.4663	49.0148	60.2629	149.482	36.9748	360.941	71.9383	16.6978	73.8614	270.375	84.6868	38.1056	46.9139	26.26	177.255	97.9874	186.293
87.5317	280.672	32.1758	147.88	285.786	30.0941	76.049	48.6888	1.48118	41.7313	21.2162	3.13583	61.1621	3.31245	71.707	84.6308	6.47568	74.7792	100.417	85.2117	8.32177e-05	70.8845	14.3468	47.4496	2.02601	-0.000841729	81.0919	89.96	109.171	28.6256	162.308	77.802	130.398	73.5808	45.4768	58.0661	159.012	34.0511	354.104	72.0134	16.3286	65.5832	276.634	79.2734	33.2504	42.9697	23.9651	193.104	104.161	189.502
87.6316	256.996	29.9329	139.017	261.386	28.4112	72.2219	52.1766	1.33814	39.2011	19.4328	2.81769	71.7128	3.04308	66.2136	75.335	5.70471	67.2461	93.1317	89.1266	-0.000154643	68.491	20.6505	40.6151	1.67451	-0.00211259	79.1842	84.5268	99.3681	25.9158	168.078	74.233	113.98	71.9603	42.1603	55.1131	160.791	31.2458	368.44	70.1484	15.5769	58.1402	278.116	73.3608	28.5521	38.6728	21.8609	208.792	103.348	185.587
87.7315	234.835	27.8413	136.613	237.274	26.5724	82.5495	52.8548	1.2093	36.3944	17.7998	2.50517	74.4487	2.7962	60.2566	66.7992	5.0229	60.347	101.37	87.1322	-0.000332743	63.9734	22.4973	33.4738	1.37626	-0.0034177	72.4578	76.9675	89.276	23.4208	168.5	69.5533	98.3185	79.673	46.8879	51.6942	157.407	28.6001	366.785	66.9973	16.9789	53.8963	284.921	67.3119	24.1607	34.3576	19.9376	232.659	98.5804	222.166
87.8314	214.378	25.8936	132.127	214.426	26.4243	96.9315	50.4823	1.09316	33.5485	16.3043	2.20935	85.391	2.57015	54.3005	59.1011	4.42117	62.2152	105.732	81.9978	-0.000455233	58.6899	22.0116	26.9102	1.12646	-0.00470917	88.9705	68.9381	80.5937	21.1467	176.352	67.3332	96.6727	98.675	47.6239	48.9008	150.713	32.0353	358.304	63.0463	31.2578	49.0771	308.118	61.3626	20.2318	30.2255	18.182	262.816	91.753	224.692
87.9314	195.614	24.0813	125.62	200.352	25.3281	98.8719	46.5009	0.988395	30.7895	14.9345	1.93618	99.5784	2.36332	48.6024	52.226	3.89077	59.52	102.098	75.3843	-0.000530066	53.3122	20.4493	23.0846	4.9372	-0.00594196	100.565	61.1937	72.1079	19.0847	174.021	63.7226	98.0688	108.956	46.3542	55.2529	142.025	40.0979	342.999	60.0898	38.3836	44.2043	309.016	55.6609	22.1601	26.3887	16.5804	267.712	84.0339	217.607
88.0313	178.453	22.3956	118.108	184.134	23.864	95.3014	41.8138	0.893758	38.9125	13.6798	1.68827	103.108	10.9959	43.296	46.1186	3.42357	55.0711	99.3062	80.4744	-0.00055423	48.1585	18.4711	29.8054	6.46909	-0.00706611	128.091	54.0486	83.1991	17.2196	180.206	59.3654	104.643	119.144	44.1328	58.5135	132.269	43.5243	323.959	56.4561	41.1792	39.5453	297.231	50.2933	21.6085	22.9014	15.1197	259.996	76.1271	215.004
88.1312	162.781	28.2628	110.223	167.622	22.2978	89.0918	39.7483	0.808404	41.7129	12.5302	1.46547	100.218	15.8359	38.4393	40.7097	3.01216	50.1388	92.4282	85.5437	-0.00053256	43.3658	16.4153	43.3505	6.75483	-0.00805511	129.678	47.6039	82.6739	15.5349	176.802	54.6875	102.266	133.555	41.5151	59.4706	122.085	44.1288	303.175	52.4491	41.4046	35.2256	280.717	46.6561	30.4534	19.7802	13.7872	258.446	68.4425	207.348
88.2311	148.479	31.9652	102.347	151.735	20.7481	81.9708	36.501	0.731275	50.3679	11.4767	1.26873	93.7047	29.2979	34.0452	35.9272	2.65001	45.2802	83.8751	84.347	2.66432	38.9799	14.447	55.9234	6.39972	-0.00888339	120.579	45.5294	77.4113	14.014	168.198	49.9651	95.064	134.191	45.1885	58.754	124.29	43.0633	289.095	48.2887	40.1523	45.8687	262.918	43.4335	32.8692	17.0187	12.5711	256.616	66.4287	194.731
88.331	135.43	32.3809	94.707	136.893	26.072	89.8346	32.7513	0.661266	53.015	14.8766	1.09414	85.3795	36.5059	30.1008	31.7026	2.33133	47.8524	74.9512	79.7782	3.53855	35.0016	12.6393	55.9684	5.75199	-0.0095496	107.811	41.8316	76.6031	12.6413	157.031	45.3714	85.6001	128.413	49.0645	58.7157	132.174	41.0552	272.325	44.1318	38.0968	54.5999	245.294	40.0296	31.8226	14.5967	21.507	246.011	68.9548	180.938
88.431	123.525	31.3537	87.4292	123.252	27.3615	89.1288	28.9119	0.597788	52.4064	16.4877	0.941787	76.3915	39.7834	26.5796	27.9727	2.05093	46.2532	72.1961	73.5766	3.54673	31.4107	12.2836	50.3796	5.00639	-0.010045	94.5086	37.6477	71.5946	11.4027	149.041	41.0099	93.4462	119.926	49.3023	57.309	133.628	45.5506	254.387	40.0866	55.0191	56.3297	228.434	36.6157	29.0745	12.4868	25.632	231.489	67.5263	167.38
88.5309	125.693	29.738	85.4572	110.834	26.8534	84.5285	28.4242	0.540466	50.1107	16.9772	0.809376	67.4454	40.6255	23.4486	24.6805	1.80421	43.0027	66.8318	66.7695	3.17938	28.1784	11.3716	42.8194	4.26699	-0.0103504	81.988	33.5066	65.1667	10.2851	138.941	36.9373	92.4194	117.62	47.7263	54.9529	130.799	46.7148	236.243	36.2259	62.8635	54.4218	212.549	34.5549	25.6456	11.9897	29.2348	215.592	81.6335	154.553
88.6308	152.673	34.406	81.798	99.5929	25.5872	78.3636	26.6645	0.48837	47.0155	16.7776	0.695117	60.6866	39.9919	20.6726	21.775	1.58713	39.2448	60.4509	59.947	2.68798	25.2732	15.2033	35.1309	3.58501	-0.0104877	70.7268	32.0302	58.5483	9.27674	128.592	33.1792	86.5321	115.889	55.1702	63.1906	125.225	45.8933	218.485	32.5962	65.2544	62.5993	197.69	32.1698	22.1056	11.1527	29.3583	199.622	86.2895	142.597
88.7307	155.72	42.149	82.4628	89.4506	24.0423	71.7776	24.2744	0.441191	43.6172	18.8351	0.597827	65.6589	38.4959	18.2168	19.211	1.39616	52.9313	89.9298	60.3636	7.76127	22.664	16.1005	28.1553	2.98177	-0.0104763	60.8248	35.6745	52.2556	8.36703	117.958	29.7409	78.4586	109.843	56.9678	67.6067	118	43.9367	201.465	29.2246	67.9488	63.6525	183.833	44.7324	18.7542	10.1508	37.248	194.004	86.0769	152.789
88.8307	161.452	52.66	80.4489	80.3188	29.9548	65.3149	21.6512	0.39853	40.188	19.5239	0.51595	65.4141	36.5274	16.0478	16.9485	1.22822	67.4006	100.053	57.7899	9.14444	20.3216	18.6463	22.1991	2.46208	-0.0103204	52.313	35.0898	46.4808	7.54634	107.57	26.6152	69.4673	109.63	55.9021	69.191	109.889	48.6668	186.47	26.1226	67.2246	61.0389	170.931	51.3832	15.7323	9.09618	38.7924	183.908	82.3712	175.888
88.9306	163.198	55.261	78.7465	72.107	39.7144	59.3481	19.0325	0.359886	37.9782	19.3721	0.44768	62.1208	34.3321	14.1342	14.9523	1.08055	69.6739	107.358	53.7001	9.54686	18.2191	18.7251	17.298	2.02217	-0.0100448	47.3112	32.6847	41.2714	6.80584	97.7138	25.0439	61.2917	104.57	54.3184	68.6839	111.817	49.8679	172.042	25.966	77.2979	56.6943	158.927	54.0469	13.089	8.05851	37.5952	171.991	76.8252	176.21
89.0305	155.754	61.5328	75.4434	64.7286	42.3884	53.7654	16.5529	0.325097	46.6562	18.7203	0.391527	57.1979	32.0629	20.7721	18.9901	0.950689	66.731	105.114	48.971	8.72264	18.2037	17.6292	13.3621	1.65436	-0.00967272	43.757	29.6279	44.7912	6.13798	88.5273	39.7685	53.2315	99.5712	51.6663	66.7034	109.92	48.9664	158.368	27.0624	80.4815	51.6868	150.583	54.0774	10.8234	7.07847	35.3026	165.839	70.4594	167.935
89.1304	145.048	61.9612	79.8555	58.1022	41.8868	48.6273	18.6454	0.293802	55.6185	17.7874	0.345544	51.5564	29.8131	33.7163	19.6608	0.836496	61.7759	98.1929	44.1119	7.45397	22.7759	16.0426	10.2544	1.34954	-0.00924633	39.0209	26.472	43.5012	5.5358	80.0615	55.4275	54.8964	92.7493	48.5759	63.7086	105.552	50.9411	159.297	33.5288	79.6174	47.8496	141.244	52.4253	8.90875	6.17766	32.6589	156.545	68.7376	159.338
89.2303	133.588	59.8352	80.1298	52.153	40.0296	64.4295	18.8617	0.265654	58.2286	16.7125	0.307931	45.7655	27.6378	44.3467	18.8026	2.0331	56.2578	89.3009	44.7711	6.12569	23.7781	14.3192	7.83039	1.09851	-0.00878594	34.4002	26.4757	41.397	4.99297	72.3173	63.3462	67.8548	85.3915	52.4004	60.0701	111.267	50.4574	170.339	37.0926	76.466	43.5375	138.648	49.7456	7.30729	5.36519	29.9931	146.054	64.892	158.496
89.3303	122.399	56.6785	108.991	46.813	43.8176	77.557	18.0011	0.240257	57.4038	15.5835	0.276489	40.1665	25.5678	48.3913	17.3186	2.44967	83.7671	79.9075	46.6575	4.9105	23.0641	15.3821	5.95655	0.892742	-0.00829662	29.9329	24.8558	64.7339	4.50352	66.4446	66.1819	73.4364	78.1184	58.4695	56.0558	116.452	48.551	175.139	38.5618	72.1107	39.1975	132.13	57.0259	5.97756	4.64225	27.4448	174.893	59.994	150.647
89.4302	111.876	53.1916	122.85	47.4935	59.575	84.0151	19.8136	0.217289	54.8057	14.4548	0.24948	34.9503	23.6187	48.5638	15.6451	2.49218	90.5679	70.7792	51.7629	3.87129	40.282	14.9552	4.51771	0.724652	-0.00775044	25.8638	22.6224	73.0013	4.062	60.6583	65.7579	72.3054	71.2135	60.8325	51.8602	116.571	45.8738	173.823	38.548	67.2113	35.0583	158.808	59.917	4.87972	4.00529	33.6674	186.463	62.5473	140.662
89.5301	102.143	49.6909	127.446	45.6143	64.0794	82.9433	19.81	1.99107	51.3744	13.359	0.225575	30.2103	21.7963	46.5554	13.9862	8.77714	96.54	62.2866	52.1542	3.01689	54.8921	15.0123	9.09196	10.1744	-0.00714109	22.2628	20.2567	71.9382	5.82723	55.1397	63.3175	67.5178	64.7914	67.2206	47.6501	113.345	42.8316	181.112	37.5124	62.1636	38.3507	163.481	59.912	3.97805	3.44809	59.0231	185.103	80.1294	143.254
89.63	93.207	46.3147	126.435	43.7966	63.5314	78.4716	30.0982	5.59321	47.635	12.3148	0.203617	25.978	20.1007	43.4099	12.4312	11.0769	103.319	62.2396	53.6542	2.33176	58.9838	14.1308	21.5175	19.6696	-0.00650163	35.9252	22.2586	68.0749	83.9986	59.644	59.7019	60.9782	61.3554	68.0831	43.5173	108.004	39.6739	180.445	43.1673	57.1988	38.1256	158.964	58.0553	15.4496	2.96321	66.949	177.434	86.832	137.362
89.73	88.7177	43.1184	125.523	57.2448	60.814	72.656	34.3724	6.85951	43.8751	11.3316	0.183094	22.2472	18.5282	39.7624	11.0135	11.4554	100.377	61.6491	68.0648	1.79151	57.9624	13.3986	37.0787	34.6791	-0.00583891	88.8214	21.7742	62.3315	112.509	64.2928	55.4742	53.8432	56.9867	66.1741	42.5562	101.42	36.5502	177.456	45.9172	52.4468	36.1263	150.864	55.0723	29.994	2.54285	67.0947	166.952	88.6143	182.785
89.8299	88.4664	40.1197	133.117	61.1565	71.5716	66.5033	35.0079	7.05746	40.2463	10.4134	0.163532	18.9898	17.0732	35.9913	9.73986	10.9505	105.571	57.9543	72.7893	1.37042	54.6051	12.2404	40.3552	39.5927	-0.00517381	120.568	20.2284	64.8303	118.623	102.963	52.299	46.7881	56.5934	62.9556	47.9446	94.2027	33.5472	186.001	72.3728	47.9746	33.3254	141.614	52.4307	35.3624	2.17942	67.1262	155.481	85.9422	205.493
89.9298	83.9565	37.3189	133.714	60.2211	73.438	70.0578	33.5436	6.7859	40.1187	9.56072	0.144931	16.1664	15.729	51.5614	8.6046	10.0795	101.843	53.0116	71.996	1.04492	50.3242	10.9503	37.7833	39.1233	-0.00454038	124.438	18.3115	66.1779	114.991	120.716	58.5611	51.6432	53.8501	63.7424	50.6758	86.7723	30.7117	185.965	88.9283	43.8117	30.2564	165.717	53.0891	35.656	1.8658	68.2287	143.958	80.838	203.845
90.0297	83.6044	34.709	130.161	56.9582	71.3781	92.4044	30.9631	6.3262	38.5395	8.77184	0.127754	13.7331	14.4885	106.586	7.59718	9.09574	94.5988	47.604	68.221	0.794829	45.8248	9.67568	32.8412	36.011	-0.00397434	116.663	16.3493	62.9081	107.446	136.31	60.5234	51.3626	50.142	67.2169	51.4447	79.4121	38.7301	180.689	97.9732	39.9646	29.812	187.491	76.5993	33.3288	1.59546	104.669	160.778	81.9227	193.548
90.1296	79.2985	32.2798	127.667	52.7088	70.5506	112.868	27.8831	5.80901	36.2573	8.04394	0.112509	11.6455	13.3444	157.452	6.7054	8.11923	86.2924	42.2609	62.99	0.603514	41.447	8.48553	27.3292	31.8133	-0.00347877	104.729	14.4874	57.724	98.6496	139.802	59.7427	48.2508	55.8914	66.6336	57.4022	85.7748	42.1742	172.36	101.602	36.4267	28.1126	189.03	89.2647	29.8205	1.36255	115.007	192.612	79.131	180.643
90.2296	73.6449	30.0201	122.466	48.1748	68.8149	118.282	40.4306	5.29341	33.692	9.10873	0.0995852	9.86103	12.2897	248.645	5.91708	7.20343	82.7238	37.2448	57.2054	0.457639	37.3436	7.40748	22.1135	27.3845	-0.00303445	91.9973	12.7834	52.0707	89.786	136.435	57.279	48.0201	56.0269	78.0595	60.322	87.5403	42.8323	190.67	101.403	33.1843	25.8602	204.703	115.217	25.951	1.162	113.881	202.163	74.2422	167.418
90.3295	67.7404	35.8943	117.337	43.7124	65.3753	135.241	45.4493	4.80453	31.0744	9.48433	0.0890502	22.2529	11.3179	317.381	5.22081	6.36873	76.6144	32.6695	51.3862	0.346685	33.5722	6.44789	17.5535	23.1666	3.9705	79.898	11.2531	52.8284	81.3578	129.384	53.8483	45.1289	61.832	98.2636	61.1483	86.2235	41.8395	196.466	98.5705	30.2197	36.0711	203.068	129.664	22.1654	0.989574	107.988	242.143	68.359	154.708
90.4294	62.0309	37.1068	111.766	65.8277	61.3315	136.525	45.9303	4.35176	39.1484	9.43508	0.0806822	28.4491	10.4227	342.206	8.44764	5.61948	69.786	28.5677	50.2778	0.262447	30.1432	5.6025	13.7453	19.364	5.95737	68.9653	10.7969	68.3984	73.5538	123.056	51.1211	40.9297	61.7246	104.915	60.3065	82.9105	46.3683	204.837	93.9985	27.5137	39.4681	209.878	134.892	18.6862	0.841775	100.372	261.961	62.1524	142.787
90.5293	56.6832	36.2494	105.214	73.5785	57.1837	130.563	56.8868	3.93726	41.913	9.13213	0.0743889	30.7136	9.59821	341.306	21.2219	4.95259	81.8601	30.3616	47.3447	0.198591	27.0447	16.3012	10.6564	16.0478	6.71685	59.3295	9.9357	72.3591	66.4209	114.867	47.73	36.2471	58.8821	107.053	58.2682	78.3741	47.5253	204.771	88.347	25.0467	46.0347	204.412	134.063	15.6059	0.715496	92.3942	261.801	56.0215	131.718
90.6293	51.7451	34.5251	107.325	110.228	53.1526	121.566	63.8522	3.56021	41.7851	8.68568	0.0694214	30.5635	8.83851	326.005	25.6264	4.36187	82.3267	29.5898	43.543	2.27316	24.2543	20.3884	8.20048	13.2175	6.7456	50.946	8.94942	71.7895	59.9436	123.707	44.0378	41.4157	54.9007	104.439	55.4364	80.744	46.6731	198.945	82.0998	22.7994	47.0896	194.135	129.386	17.6432	1.36337	84.6438	251.821	50.1867	170.263
90.7292	47.2151	32.4885	105.438	123.02	50.5903	111.612	64.4795	3.21829	40.1427	8.16598	0.0651427	29.4543	8.13778	303.284	26.0698	3.84005	77.9233	27.5704	39.4425	2.933	21.7465	21.0929	6.27516	10.8372	6.36424	49.4846	11.7267	67.1722	54.0812	123.924	40.2801	41.899	50.5717	99.557	52.1046	82.174	54.6681	189.765	77.2063	20.7536	45.2957	182.293	122.394	17.4616	1.69103	77.3576	237.386	52.034	175.967
90.8291	66.4954	30.3922	101.244	123.548	47.5049	101.696	61.4741	2.9089	37.7667	7.61732	0.061383	27.3865	7.49146	277.383	28.7997	3.37981	90.6793	45.6314	51.0911	3.0099	36.0992	20.1506	4.78114	8.85566	5.7761	45.3328	12.9472	61.1745	48.7842	119.34	37.0765	39.7562	57.6617	93.7164	55.4161	80.7867	57.5854	178.797	71.7751	30.841	42.1449	170.277	114.137	16.1559	1.81186	76.4666	221.305	50.9209	169.632
90.929	70.7974	28.3481	95.8107	118.053	44.3144	92.2735	71.8551	2.62904	35.0951	20.066	0.0576037	35.1491	8.34051	250.82	28.3159	2.97423	99.3862	52.199	55.0922	2.72845	48.3073	18.4842	4.80907	7.21828	5.10698	40.235	17.5085	54.976	44.0025	112.261	33.8532	36.2803	63.0943	87.6009	61.3503	81.6175	57.4391	167.046	66.9581	37.3026	47.9711	158.662	105.328	16.1754	1.8032	72.4532	205.024	48.164	159.286
91.0289	68.9683	49.3938	89.8042	109.868	41.2036	83.5292	83.7859	2.37599	32.369	33.1089	0.0533077	38.0099	47.9992	225.036	26.4387	2.61702	97.4685	52.6255	54.7243	2.32138	51.6048	16.5753	4.33963	5.87246	4.43198	35.1349	27.9172	49.0735	46.6905	104.065	30.7245	32.2651	62.7578	81.5587	64.1678	79.8509	57.7025	155.149	61.8517	41.8366	48.5541	147.668	96.4392	15.0613	1.71751	70.7928	189.261	60.0963	147.994
91.1289	64.8086	56.6918	83.6348	100.749	38.2495	75.5147	86.194	3.68508	33.9189	39.9841	12.838	45.5339	86.3062	200.809	51.073	2.30253	91.6586	49.9396	51.9837	1.90254	50.5794	14.6669	3.69378	4.77067	3.79344	33.593	30.7763	43.6532	57.3914	95.558	30.7564	28.1819	63.0827	75.7602	64.6714	87.0154	56.0005	143.5	78.9244	43.0347	53.8809	137.362	87.7752	19.0187	1.5898	70.853	174.348	64.4064	136.901
91.2288	93.6988	57.7465	77.5493	91.5971	35.4788	68.2189	83.0679	4.06189	33.4551	42.9553	20.0057	47.7549	106.734	198.702	61.1224	2.0257	88.1665	45.8368	48.0724	1.5224	47.5873	12.8742	3.03327	14.9778	3.2129	55.5585	30.147	38.762	58.8933	87.2018	29.7578	24.296	64.6103	70.2816	72.1229	90.5592	53.2036	132.331	88.5886	55.1137	53.9178	127.741	79.5233	19.7248	1.44292	67.5066	167.351	64.1849	126.407
91.3287	100.442	56.0502	78.5636	82.8564	32.896	61.6023	82.1663	4.01907	32.8856	43.4955	23.4774	46.7591	115.931	237.037	61.978	1.78205	89.8836	56.9565	43.7019	1.19875	54.6744	11.2449	2.43227	18.9522	2.69903	60.33	28.0252	71.45	56.4447	87.6998	28.1507	20.743	72.9479	65.1498	81.6612	93.4816	49.9635	121.77	94.78	60.1855	51.2686	118.78	71.7903	46.7473	1.29129	62.887	157.58	83.2077	131.29
91.4286	98.0996	53.2222	76.8672	74.7235	30.495	64.0314	77.3704	13.2067	40.8469	42.5599	24.5699	47.6724	118.176	381.37	60.7927	1.56763	85.58	59.4099	39.2828	2.39118	55.2647	9.79165	1.91814	19.534	2.25271	69.9675	33.005	80.5105	52.4614	84.6462	32.4922	17.5793	81.4656	60.3663	86.5753	92.7583	46.4614	111.878	96.5239	61.0814	76.4544	110.442	64.6284	73.9339	1.14367	57.9526	146.815	90.6033	132.994
91.5286	92.2862	50.0081	78.1337	67.2663	28.2661	62.0724	70.6125	16.4902	51.7364	40.7649	24.1801	45.9137	116.212	476.366	70.7775	1.37894	79.0046	57.3697	39.1117	2.657	53.256	17.1387	1.49455	18.3857	1.87046	68.6349	33.1699	79.3158	57.8949	85.4047	71.8261	14.8135	81.7275	55.9201	88.0765	89.6505	42.9188	102.674	95.1564	59.56	85.4508	102.685	58.0528	82.7268	1.00509	53.1207	135.968	91.0505	127.274
91.6285	85.3913	46.7463	76.5983	60.4867	26.1981	58.1956	63.0927	17.0695	70.8087	38.5056	22.9122	52.1418	111.794	512.195	72.4881	1.21289	74.3818	53.1811	37.2023	2.49415	49.6717	21.4806	1.15404	16.4615	1.54659	62.9341	31.2116	73.9832	57.1536	95.6286	137.569	12.4275	85.9244	51.7942	87.0909	85.0576	47.2714	94.7519	105.95	56.7073	114.156	95.4714	52.0549	81.4843	0.878145	48.5616	125.492	87.511	119.169
91.7284	78.4131	43.5854	73.4532	54.3539	24.28	53.6258	74.9649	23.7147	78.1567	36.0328	21.1686	53.2848	118.483	510.103	75.8235	1.06679	68.2986	65.1994	54.8331	8.59636	45.5302	22.2399	0.884963	14.2929	1.27449	55.8826	28.4414	67.2773	55.9683	97.6791	173.964	19.2231	83.9818	47.9691	84.3508	79.6155	48.2968	87.2357	110.569	53.1886	123.074	103.757	46.6111	75.1865	0.763878	44.3343	115.593	81.8422	110.598
91.8283	71.7499	40.5863	69.4484	48.8227	22.5011	48.9576	98.6452	25.3746	83.4195	33.5035	19.2126	51.3906	119.16	486.815	72.8457	0.93827	61.9459	72.1621	61.9326	13.8851	45.5079	21.2541	0.674978	12.1624	1.04738	48.8109	25.4844	60.4168	55.9219	100.866	209.191	29.6862	79.2818	55.2242	80.4058	73.7678	55.8616	83.0014	110.811	49.4059	121.511	131.844	41.6893	66.7358	0.662316	40.4477	106.354	75.1943	102.269
91.9282	65.5432	37.7693	65.6567	43.843	33.8339	44.4687	106.952	34.0442	83.0382	39.267	17.2118	47.8064	116.234	452.641	67.2498	0.825262	70.7797	71.686	62.9418	14.7212	43.2359	19.5005	0.51256	10.2077	1.84551	42.2624	22.6265	53.9117	52.977	98.806	224.209	33.7792	79.5115	61.4105	75.6966	67.8192	58.4894	82.8313	108.028	45.5979	180.558	138.155	37.253	57.7692	0.572839	54.1914	97.7881	68.265	94.4253
92.0282	59.8265	35.1367	61.4987	40.4368	39.7526	62.3733	106.094	51.0744	79.7069	41.5917	23.8734	43.4037	141.309	413.836	83.541	0.725952	70.513	67.4955	60.5726	13.5435	53.328	17.4889	0.387763	8.48424	4.84429	36.4191	20.6119	47.9495	56.0126	93.9087	226.142	34.1047	95.5165	62.6091	70.5424	61.9734	58.1452	82.2915	103.235	41.9017	201.587	143.027	33.2643	49.1614	0.494478	57.3907	89.8772	61.4649	87.1288
92.1281	54.5885	32.6827	59.1299	39.9274	40.7647	67.9158	114.759	55.8179	74.9522	43.4687	26.8747	38.7328	152.311	374.114	87.9518	0.638687	66.4637	81.2082	56.4651	11.6177	85.0458	15.4767	0.292392	7.00264	6.23485	31.3022	18.4659	42.574	54.3605	88.3689	219.862	32.3225	98.6119	61.0548	65.1865	56.3614	65.451	79.6367	97.1836	38.3923	202.288	142.565	29.6853	41.3355	0.426123	72.6105	97.7259	58.496	80.3745
92.228	49.8006	41.5829	56.0048	40.7002	39.6113	67.1976	113.697	55.0394	79.4078	43.3371	27.5388	34.1295	154.614	345.904	103.797	3.1755	78.554	83.6287	51.5972	9.5698	131.754	13.5861	0.219826	5.89776	6.64469	26.8657	16.3937	39.9355	50.8214	88.6555	208.674	29.4744	95.5847	63.1848	59.8153	52.2711	67.6189	75.7666	90.4261	46.3398	192.64	185.231	35.5642	39.6655	0.366643	75.5536	113.048	65.245	74.1344
92.3279	45.4286	43.8982	52.5244	39.1825	37.5646	68.8841	107.166	51.9259	82.737	42.0542	26.7637	29.7873	153.074	315.074	104.71	4.12547	79.9313	80.2369	46.5391	7.68313	147.008	11.8676	0.164794	4.91432	6.48231	23.0398	24.2967	36.4134	46.6731	85.4472	194.799	26.1995	89.8569	62.0729	65.0347	48.0897	71.8696	71.2644	94.9295	86.7314	178.217	200.492	38.2247	36.0539	0.314953	73.1955	116.309	66.3817	68.3736
92.4278	41.438	43.2675	48.9338	36.6149	35.2107	81.095	99.7329	63.9577	81.3671	40.065	33.9094	31.8498	147.878	289.764	114.367	4.30842	76.0419	74.109	41.6119	6.06352	146.823	10.3346	0.123188	4.06375	6.00969	27.9629	26.2779	32.7428	42.4854	90.8517	179.71	22.8768	100.982	59.3906	67.2543	43.9645	72.0444	66.5047	95.5071	152.519	190.971	207.003	41.2551	31.6985	0.270035	68.7212	113.513	64.2667	63.0566
92.5278	37.7964	46.9834	48.428	51.5486	32.8155	82.8006	90.3116	65.9017	79.6938	37.7091	38.7087	31.5267	149.678	274.659	127.79	4.13687	93.6444	66.9431	36.9852	4.72881	139.442	8.98248	0.0918501	3.34194	13.0758	35.3383	25.5388	29.2346	40.4349	90.4057	165.818	21.0879	120.926	59.7709	93.2502	39.9918	69.83	61.7229	100.52	211.474	187.998	201.527	41.9172	27.2645	0.230995	78.4577	107.845	60.383	70.0518
92.6277	34.4741	46.8449	46.7116	72.5173	35.6089	79.6091	84.2861	81.6071	84.7111	35.2011	39.9527	50.028	150.229	265.203	131.921	3.8166	95.7598	65.0241	32.738	3.65693	129.067	7.79791	0.0683418	2.73736	16.255	35.6866	23.651	26.0067	40.1744	87.4467	153.12	18.8839	124.698	57.908	109.678	36.232	66.2894	57.0625	101.299	238.142	177.192	191.36	41.0438	23.0984	3.20656	78.8173	121.564	72.6923	69.2236
92.7276	31.4432	62.7378	44.3306	108.958	48.5114	85.0827	76.4697	85.1205	84.1529	40.6842	38.9978	58.4704	146.36	248.399	131.6	3.44852	94.3504	60.4758	28.8959	2.81084	122.615	6.76454	0.0507561	2.23568	17.0745	33.1465	21.3745	23.0905	39.5726	100.176	140.144	33.9259	120.806	54.996	118.861	32.72	62.087	52.6076	99.1406	245.454	162.947	179.672	39.2155	19.3591	4.84736	75.2175	123.715	76.6939	65.6318
92.8275	62.7029	67.3004	41.6267	121.708	52.2077	97.926	68.0434	82.3337	80.6873	42.799	36.7564	62.7433	139.963	244.317	149.932	3.08068	88.4927	54.8556	25.454	2.1509	133.319	5.86546	0.0376761	1.8222	16.527	29.6206	19.0669	20.48	42.0536	103.448	127.424	40.3151	113.54	51.6634	122.649	29.4727	57.6328	48.4034	95.0143	241.449	256.448	167.822	36.8333	16.098	5.61386	70.1245	120.095	75.7852	61.6041
92.9275	71.9256	81.2088	38.811	122.275	64.2247	99.114	59.7097	90.4845	75.8255	42.8291	45.9285	62.2573	132.237	231.435	149.235	2.73463	81.1059	49.0058	22.391	1.64052	131.691	5.08451	0.0279566	1.48311	15.2477	25.9582	20.8578	18.1545	40.898	116.65	116.861	42.718	105.04	48.2366	122.491	26.4924	53.1741	44.4708	89.6413	231.105	377.86	156.372	37.1702	13.4625	5.82158	64.6461	121.505	76.7385	57.2293
93.0274	71.9838	84.2229	36.012	123.621	66.9236	94.9028	51.8627	89.4206	70.414	41.6064	49.5033	58.9761	123.935	222.503	151.419	2.4187	73.4934	46.6961	19.6771	1.24821	124.387	4.40687	0.0207392	1.20606	13.6348	22.5154	37.8358	16.0881	38.2721	119.559	106.414	41.5927	96.3533	44.8809	119.5	24.1411	64.7795	40.8137	83.552	217.48	453.312	145.535	36.2362	11.1769	5.68486	59.2665	132.573	78.9775	52.9379
93.1273	68.419	82.3949	33.3063	118.521	65.4794	88.9151	49.7605	84.4486	64.918	39.6668	49.5472	55.0742	115.522	207.844	143.491	2.13484	86.0716	42.9602	17.2801	0.947997	134.256	3.81925	0.0153674	0.980296	11.9304	19.4207	49.5292	14.2549	35.1646	116.636	96.3855	38.5754	87.9742	41.6759	114.551	25.3126	77.0257	37.4273	93.3207	202.433	606.478	135.376	34.6471	19.5673	5.3476	56.4228	136.127	76.9671	49.5798
93.2272	63.6009	78.5344	30.7369	110.505	62.2962	81.9042	45.9706	91.2019	59.5846	40.8115	47.4584	50.1354	107.277	190.605	132.9	1.88202	86.5131	38.8938	15.1671	0.71902	132.191	3.30983	0.0113733	0.796692	10.2752	16.7003	51.6293	12.6301	32.0169	110.584	86.9491	36.6692	80.1167	38.656	108.315	25.3686	92.4729	34.3004	97.5704	187.073	669.666	125.893	75.0164	26.1119	4.90499	61.9555	132.726	72.614	60.4556
93.3271	58.5277	73.9379	28.3251	101.437	68.5767	74.761	51.3842	89.5008	54.5374	42.0035	44.1713	44.8262	99.3636	172.666	120.409	1.65794	84.4934	34.7047	13.3071	0.544805	124.659	2.86832	0.00842529	0.647584	8.74499	14.3368	67.207	11.1909	29.0171	103.021	78.1937	33.5018	72.8562	47.0318	110.604	38.0707	98.5336	31.4195	97.9028	172.047	668.609	118.45	98.511	35.6244	4.41876	61.3331	126.034	67.1045	61.4742
93.4271	53.6065	69.1955	26.079	114.566	69.715	90.1524	51.7794	84.2507	49.8303	41.5026	42.9552	39.5552	119.135	155.112	107.811	1.80196	125.718	30.685	14.4529	0.412497	133.429	2.48574	0.00627039	0.52659	7.37467	12.2963	83.3657	9.9158	26.2365	130.37	70.152	34.2088	66.2003	49.574	111.493	45.3735	98.9096	28.7714	98.2791	157.714	635.006	110.744	110.488	38.0231	16.3373	75.718	117.976	86.4536	60.3446
93.527	48.9906	64.5665	23.9974	115.651	83.2942	92.8815	49.304	86.8981	49.3673	39.9991	42.2915	34.5604	127.595	144.387	95.9068	1.76042	156.967	26.9713	14.4081	0.312148	130.893	2.15423	0.00473057	0.428446	7.83201	10.5407	85.354	17.8936	23.6938	168.247	73.464	32.6319	60.1248	49.1347	109.502	62.8621	96.8572	26.3407	104.117	144.256	586.552	122.856	114.729	36.6098	37.098	78.1624	132.33	93.9026	57.0666
93.6269	67.7719	111.246	22.0742	112.35	85.9253	89.6754	49.8293	83.649	47.2623	37.9373	40.0854	29.9679	129.074	132.109	102.081	1.63818	197.547	24.3021	21.588	0.236114	123.205	1.86693	0.00370589	0.348844	7.6263	9.03304	82.7196	20.077	21.3842	182.912	73.0945	29.8795	54.5919	47.2313	124.626	76.885	92.542	24.1115	118.605	131.748	532.957	122.982	113.892	33.3416	76.0533	75.4702	134.385	94.2472	53.175
93.7268	71.8129	145.877	20.3001	106.284	83.7096	83.9028	59.1801	78.029	44.3745	44.3062	37.0427	25.8323	126.349	119.491	103.802	1.71256	203.447	27.3017	24.5131	0.178535	113.494	1.61792	0.00306444	0.284162	7.06217	7.73975	76.4995	28.4458	19.2937	184.119	71.6743	26.6339	49.5595	55.4109	132.539	83.9562	94.7983	31.3722	125.434	123.702	479.407	135.904	115.954	31.3172	96.3421	70.7469	130.314	90.5214	49.2486
93.8268	70.3364	155.464	18.6648	98.3668	79.4801	77.2308	61.4056	71.6733	41.1848	46.8488	33.6245	35.0146	121.192	109.882	98.4671	9.35761	194.547	27.3057	24.9749	0.134951	103.322	1.40202	0.00272195	0.231479	6.33103	6.63099	69.0864	30.1453	17.4049	177.801	68.4165	23.3018	44.992	57.568	135.106	86.2413	93.0692	34.9396	126.804	139	428.527	135.848	119.545	28.1043	104.182	65.9495	123.383	84.6267	45.4967
93.9267	69.8675	153.815	17.1573	93.7181	74.5429	70.4677	59.4681	65.3221	37.9566	47.0195	30.1246	43.5477	114.731	99.7262	104.133	12.2327	179.967	25.802	24.0677	0.10197	93.4401	3.47959	0.00261784	0.188361	12.6786	5.68078	61.6036	29.0024	17.2087	167.54	70.7086	20.1133	43.3334	56.6626	145.719	85.3044	89.0647	202.083	139.981	143.116	381.52	130.482	166.861	27.3438	129.516	78.232	115.308	77.7387	57.7972
94.0266	66.2002	147.347	15.7676	87.0762	69.9006	66.9989	65.136	59.2936	34.8296	48.9254	26.7242	46.4561	107.672	89.7021	100.523	12.801	163.831	23.6227	22.4535	0.0770288	84.1839	4.2541	0.00268836	0.152847	15.4796	4.86662	54.5484	26.7619	16.2263	155.476	69.7952	21.0316	40.6034	54.2686	149.891	82.2689	86.6911	340.685	145.338	150.839	338.802	123.153	191.957	25.0551	148.768	79.6729	119.142	70.5697	59.4529
94.1265	61.4524	139.03	18.8031	79.7664	65.1588	68.0848	70.0667	53.7082	31.8729	48.6531	23.528	47.2507	100.454	81.8953	93.0225	18.8117	149.85	21.225	20.5274	0.0582058	76.37	4.36369	0.0028896	0.123458	16.1336	4.16915	48.1127	24.2076	14.9644	142.87	72.3297	20.3303	37.5003	51.2184	149.344	77.9351	82.5148	415.712	145.163	150.598	323.264	115.309	202.068	22.1421	168.424	76.4872	121.545	63.5383	57.216
94.2264	56.5143	130.221	26.1041	72.469	64.1957	67.3793	69.2142	61.9465	44.8997	47.0799	20.591	57.6757	93.3435	73.9621	86.8572	20.3979	142.696	21.1681	18.5199	4.03832	68.927	4.15129	0.00315934	2.46729	20.4115	3.57169	42.3428	21.6804	13.6506	130.439	71.5139	18.7714	37.0124	52.0962	145.421	72.8676	84.0298	449.789	141.178	157.75	306.568	111.942	202.283	19.1113	179.59	73.0797	118.13	59.6172	53.6919
94.3264	77.0394	121.529	29.6523	65.9312	61.2712	63.8242	65.1215	62.361	50.6499	44.7709	17.9366	61.0136	88.3373	80.7449	96.9975	19.9079	131.741	28.3231	16.5611	5.89241	62.0271	3.79895	0.0034657	3.45082	21.6004	7.05337	37.2183	19.3188	23.554	118.579	68.6387	16.8276	35.1111	50.7441	139.191	70.6969	82.2137	457.893	134.674	156.58	282.934	107.372	196.165	16.2308	179.076	79.0692	126.064	60.3582	52.4295
94.4263	99.4493	116.572	30.8818	74.9001	76.8038	66.1315	59.4017	59.3907	51.7582	42.0868	15.5676	60.0347	82.8842	81.0521	95.7862	18.5164	122.376	30.3602	14.7199	6.07842	66.1938	3.40155	0.00376272	5.29412	20.9929	7.94145	32.6908	27.4229	27.2596	110.559	64.5759	26.6892	35.1264	48.332	131.45	67.4791	78.508	449.906	126.606	150.69	256.949	101.279	193.929	21.536	179.993	78.8668	125.199	58.2701	57.916
94.5262	103.345	111.645	30.7058	75.8061	80.5348	73.3877	53.0559	69.1906	50.6632	54.0083	13.4892	56.5714	77.3169	77.7114	89.6244	16.8028	120.202	29.7121	13.0288	7.50477	64.8488	3.00681	0.00399974	5.82118	24.7878	7.70637	41.1274	29.076	27.3935	101.904	59.9081	30.6229	33.5439	49.9026	122.807	63.4435	75.3096	432.315	117.676	144.274	231.056	94.8025	186.501	22.7583	172.451	88.6179	120.038	56.9898	57.1271
94.6261	104.528	105.348	29.7049	72.7275	79.0062	94.3399	50.5118	69.9109	48.1771	64.5363	11.6601	67.5162	71.837	74.4355	81.6348	15.0457	112.788	27.7497	11.4985	7.33709	60.9984	2.63731	0.00411671	5.65485	25.4491	13.9205	42.3124	30.422	37.4575	98.1102	55.0178	31.77	31.2928	48.9694	118.741	58.9832	71.0169	409.353	108.388	135.793	206.49	88.4232	175.981	35.6455	160.174	98.6193	112.959	54.4599	60.9091
94.7261	99.786	98.6919	28.2448	67.8427	75.258	99.4173	46.4333	66.691	48.5658	68.9903	12.5382	70.6854	66.5624	69.3704	73.3059	13.3726	109.015	25.2347	10.1275	13.5007	63.2078	2.30222	0.00412473	5.1555	24.32	15.4055	40.2421	29.117	39.7343	92.2769	50.1508	30.578	28.8337	49.5512	123.303	54.3695	67.6647	383.757	112.332	126.415	185.808	82.3344	163.811	39.7718	145.609	98.1303	114.435	65.434	59.3657
94.826	92.9393	92.1259	29.305	64.9307	70.6943	96.9742	41.6959	66.5263	46.9388	69.6665	12.5329	69.142	84.6767	63.5205	77.0226	11.8356	102.32	22.5804	12.4939	14.7554	70.3017	2.00382	0.00400596	8.88733	22.4996	14.8526	36.8698	27.1815	38.614	85.5317	50.9456	28.1565	26.3898	48.1393	123.675	49.7854	63.5284	357.277	112.061	116.836	166.124	80.188	150.961	39.1229	155.759	93.254	110.833	68.9772	57.5203
94.9259	85.6026	85.8406	29.0722	60.9785	65.9555	91.2015	36.8314	63.0967	44.3145	69.725	11.9936	64.9092	93.1114	57.4833	74.1432	10.4501	93.8113	20.0022	13.2086	13.7552	70.1195	1.74099	0.00375518	10.0893	20.1573	13.5112	33.1327	28.7766	36.1222	78.536	49.7547	25.1924	31.3405	45.7867	136.314	45.3508	59.0672	331.005	114.895	120.332	147.921	76.1554	150.818	38.8117	154.846	86.7647	114.953	79.9452	54.1211
95.0258	92.4379	84.1975	37.8887	56.1956	75.7491	84.1805	32.1483	78.5218	41.2651	67.7389	18.8666	59.303	97.5499	51.6023	68.5149	9.21406	85.0208	17.6045	12.9866	11.8841	66.55	9.50862	0.00340951	9.94497	17.6613	11.9495	29.4642	36.5493	33.1835	71.6668	47.3666	22.0979	32.217	43.0481	142.158	41.1405	54.5599	305.601	114.788	121.296	131.369	75.9722	146.062	35.956	147.339	79.906	112.632	82.8792	51.7799
95.1257	96.0197	93.2736	41.9872	51.2293	77.0344	89.6204	28.0149	81.1894	38.1072	64.5818	22.2082	53.1611	97.4704	46.0639	63.3799	8.11779	108.006	15.4297	13.5928	9.83186	77.8819	13.5749	0.00301365	9.14109	15.2264	10.4153	29.0732	39.5545	30.2106	95.1958	44.3122	19.1091	31.1656	40.2122	146.703	37.1981	50.1699	281.445	111.66	118.153	145.712	72.9089	138.502	31.9948	137.703	82.7699	107.23	81.1032	48.4763
95.2257	92.6494	115.036	43.1819	46.4062	74.5826	87.8138	46.3956	78.2376	35.0112	60.8126	23.2765	47.0008	108.946	52.867	69.783	13.0644	139.23	13.4869	13.2936	7.91594	79.301	20.019	0.00258614	13.2895	16.1712	9.00772	31.8894	38.3734	27.3788	115.224	40.9438	16.3508	29.2684	37.425	155.921	33.5446	45.9881	258.734	106.531	112.416	145.783	72.1688	129.384	42.5515	125.734	90.1633	100.517	76.7118	71.2959
95.3256	86.7006	120.199	42.6281	48.5457	70.6069	82.772	54.4162	73.0187	32.064	56.785	22.9275	41.126	118.984	54.3936	68.517	14.5121	144.484	11.7677	12.5132	6.25933	76.0226	21.8635	0.00212219	14.3746	15.747	11.061	31.1732	41.5906	24.7547	121.979	37.4915	13.879	32.3023	34.7577	158.871	37.85	45.7681	237.55	112.197	120.49	138.609	82.219	124.368	45.004	112.902	88.9824	112.888	71.0099	81.5647
95.4255	93.0195	117.959	41.0582	48.313	66.1259	76.4894	56.1343	67.0884	32.0621	52.7192	21.7375	35.7015	121.644	52.8922	63.9327	14.3065	138.607	10.2556	11.5058	4.88812	70.7148	31.6376	0.00164671	13.8568	14.5826	11.066	28.9505	40.372	23.6454	121.101	34.1011	11.7085	32.2472	32.2411	157.253	39.6184	57.3868	217.898	113.116	121.09	128.114	83.0988	117.313	43.134	104.914	84.2531	132.269	64.7972	101.345
95.5254	100.01	112.588	38.9341	45.953	63.5501	69.9393	54.1833	61.1517	30.8514	67.745	23.3145	31.1122	119.832	49.7562	69.877	13.3721	128.413	8.93064	10.4211	3.78376	73.1589	34.3582	10.1463	12.5795	13.3029	20.2107	26.2026	40.6027	21.9417	116.013	30.8614	9.8303	30.7627	29.8857	152.39	39.6628	62.3379	202.576	110.738	122.297	118.076	80.1904	109.175	39.1792	99.7185	84.5588	136.801	58.5515	103.607
95.6254	99.3559	106.055	36.5446	42.6606	74.0473	63.581	50.25	55.5121	29.0522	74.8057	23.2665	32.0042	115.402	53.9571	68.9825	12.1661	116.987	7.7728	9.34434	4.1165	81.7399	36.2285	20.9534	19.4599	11.8042	22.4165	23.3926	39.0486	20.077	108.778	27.8225	8.22253	28.6828	27.6912	145.317	39.8363	63.2291	187.494	107.198	118.909	107.144	77.3019	113.172	34.4312	92.12	98.8362	133.856	76.0025	100.377
95.7253	100.609	106.758	34.0685	39.0636	75.7037	64.4041	45.396	50.2849	27.0123	76.8767	26.0352	37.6683	109.537	53.976	64.5351	10.9094	105.735	6.76263	8.32189	7.0351	81.6834	34.923	23.7097	21.4497	10.2714	21.6303	20.7273	36.026	30.1186	100.625	25.0092	6.85748	26.4211	25.6522	136.829	38.8214	61.7183	176.289	101.905	114.144	98.9496	73.079	112.232	29.6062	83.4214	100.134	127.346	82.8023	94.4406
95.8252	98.2175	103.08	31.6135	35.4839	73.4644	61.691	40.272	59.084	24.9229	75.8905	29.259	39.1774	102.978	52.4066	69.8222	9.704	96.8449	5.88208	7.3765	7.56202	77.5979	32.1904	22.5721	20.8608	8.80972	19.6844	32.8783	37.1738	32.77	92.2718	25.6112	5.70576	24.1775	26.5852	135.091	41.2489	58.9891	170.526	95.5441	112.214	89.8986	68.7272	119.506	25.0772	84.7033	95.913	119.327	83.237	87.8164
95.9251	92.3777	97.638	29.2422	32.0788	79.5514	78.8674	35.262	63.6119	28.3141	73.0975	29.9478	41.3126	102.691	49.2537	68.0602	8.59275	97.4337	5.11512	6.51697	6.99915	71.835	28.9464	19.7988	19.0327	12.7995	17.4125	39.3063	35.3754	43.9547	84.9699	25.1384	4.73862	30.9157	28.9099	130.667	44.4252	65.3113	164.405	88.6164	125.047	92.4435	64.2428	120.466	21.0145	81.6653	89.5736	110.869	80.0193	81.261
96.025	85.4668	91.6323	26.9893	28.9174	79.0815	92.8662	30.578	62.3472	33.7182	75.2313	33.0374	40.5768	99.6503	45.3485	63.2837	7.58925	92.2373	22.1737	11.7434	6.99643	71.8766	25.6563	16.5684	19.133	14.2753	15.295	45.8286	32.477	46.3634	77.6844	24.0119	3.9295	32.64	29.0706	124.427	45.2611	66.9076	156.02	99.4515	128.217	115.693	59.8802	120.745	17.4731	76.1723	85.244	105.201	74.85	84.238
96.125	110.619	85.606	24.8719	26.0225	77.0574	94.8261	26.3234	62.6203	35.2843	74.3326	36.5454	48.0425	95.0527	41.1904	69.8544	6.6932	99.011	29.5305	15.7868	6.26357	68.3243	26.2848	13.4565	21.9014	19.2219	13.283	45.8856	29.3038	55.6885	70.6846	22.5155	3.25464	31.9624	28.1517	140.259	44.5306	65.6902	146.491	104.273	132.157	121.768	72.6752	117.191	14.445	69.4533	89.3972	98.4334	68.7815	81.2933
96.2249	118.923	79.7954	22.8961	24.9161	73.1702	91.1738	29.7249	59.5765	34.7758	71.6378	37.0995	50.1086	89.6553	37.0707	76.098	5.898	96.3068	33.0259	17.2658	5.29147	63.2711	24.9922	10.7095	21.6663	21.7757	11.4652	43.1016	26.2116	58.6699	67.0211	20.8382	2.6934	40.3581	26.7287	165.115	52.3257	62.8668	136.532	116.757	130.004	118.829	75.0542	111.293	22.3383	84.5993	91.1537	91.3818	79.312	80.9976
96.3248	116.275	74.2952	38.1704	29.1192	70.7043	85.1242	30.1071	59.5258	33.1976	67.9418	35.849	48.9088	102.005	33.1511	74.3905	5.19449	95.4621	32.9636	21.2516	8.11365	63.4395	22.8669	15.5762	19.9548	27.2788	9.86307	49.8965	23.3414	56.8558	62.439	19.1038	3.98305	42.4233	25.1368	180.937	55.9879	59.1949	126.592	122.255	124.437	111.461	73.0761	104.079	24.8309	89.8821	87.5541	114.149	82.0222	91.7839
96.4247	109.434	72.8862	46.0765	29.8197	69.8795	78.266	38.4905	56.4987	31.1173	63.7519	33.563	45.8512	106.518	29.5139	69.2661	4.57293	98.2834	37.0215	22.4456	8.48605	60.3658	20.4751	16.2021	17.635	28.7474	8.46925	49.8241	20.7375	53.1182	57.5206	17.3914	5.20978	51.8269	23.4839	188.024	56.8891	55.1442	116.945	122.79	135.719	102.21	69.3923	116.508	32.0159	120.476	81.8738	152.158	80.1543	91.2779
96.5247	101.278	84.663	49.4009	28.7735	66.7925	71.3663	41.2453	52.3448	28.8518	59.3883	30.7499	41.8514	106.233	26.1928	62.9311	4.30117	93.9703	43.9984	22.057	16.4243	67.0451	24.5671	16.7212	15.1832	30.7863	7.26499	46.7422	18.4019	51.5886	52.6023	19.4635	5.59	53.8404	21.8579	188.677	55.8723	59.9749	107.748	119.891	139.502	92.4609	65.1546	120.852	33.4727	133.413	77.5663	165.1	75.7501	86.7499
96.6246	93.0082	91.6529	49.9929	26.9212	62.8458	64.7791	40.6597	47.916	26.5743	55.6695	27.7384	37.4915	106.968	23.1932	64.7331	3.92476	102.153	45.0821	20.8207	18.141	66.8313	25.0209	15.2787	18.7528	30.1123	13.2131	42.5281	16.3188	48.2462	47.8713	21.2698	5.47921	52.3379	20.3016	199.051	53.6163	60.8716	111.898	114.702	137.014	101.394	61.3527	150.823	31.8933	135.177	72.657	165.222	70.0811	80.9967
96.7245	85.1057	91.2673	48.883	24.7607	58.6807	58.6516	38.6933	43.5928	24.3761	51.8255	24.7357	33.1302	106.186	27.0789	61.7283	3.52332	99.8619	43.1425	19.1779	16.9866	63.4108	23.7219	13.0994	19.1479	30.7702	14.6428	50.205	19.9873	44.3157	43.4242	21.691	5.10265	54.4577	18.8336	201.809	50.605	62.1153	111.27	108.073	132.216	100.911	58.9398	180.06	28.8682	130.158	67.1358	180.412	63.9258	75.0784
96.8244	101.604	87.6911	46.8	31.0279	54.5837	60.5277	38.9359	54.6517	22.3019	53.1784	21.8668	28.9781	102.752	28.0859	56.7737	6.99509	93.328	39.7893	22.9647	17.9616	58.6634	21.8349	21.4217	17.9348	29.954	14.1247	52.0477	30.6289	53.4399	39.304	21.2351	4.60042	52.9764	17.4601	199.048	47.1801	60.8453	107.742	109.357	129.92	95.6755	55.6345	193.188	25.3133	121.297	61.6198	181.061	80.2427	69.3829
96.9243	106.091	95.5663	44.203	32.6481	68.7471	58.4839	37.0437	56.6472	31.6541	52.4512	25.2963	29.1715	104.781	27.4334	59.2094	8.1373	85.3883	35.9098	23.9704	16.5052	53.5327	21.761	23.0146	16.0109	27.7338	12.8521	49.6702	33.1275	59.0054	35.5224	21.6649	10.4056	49.8933	16.1805	192.397	43.5797	58.1459	102.543	107.332	135.519	88.2871	52.0936	195.605	27.1618	110.529	56.3685	176.31	86.2183	68.8284
97.0243	103.637	95.421	41.3776	31.9198	73.9283	56.2993	46.1585	54.6452	35.3723	50.4945	26.2862	27.881	117.144	25.8774	57.04	8.16862	81.1224	31.9793	23.4086	14.1491	53.668	20.409	21.424	13.8749	24.8599	14.2954	49.8327	33.9758	58.2616	32.0728	21.2152	13.0258	46.2072	14.9914	183.105	39.9666	61.4464	96.4682	103.079	134.203	80.1717	48.5954	191.1	26.2231	99.1015	66.9602	214.934	86.0401	65.3524
97.1242	97.5029	91.8009	40.1219	30.0765	73.2861	60.3361	48.929	53.8394	35.9919	59.5954	25.7618	35.1313	121.242	23.8818	52.7303	9.86183	74.8106	30.0418	22.0156	15.2777	51.0647	18.5326	18.5624	11.7905	29.6604	13.809	51.8935	34.689	63.4931	28.9393	20.2327	13.729	68.2248	16.8961	186.429	36.449	61.4009	103.4	108.971	128.975	75.1164	50.5334	196.865	23.9213	87.7914	86.1686	225.804	82.3557	65.4693
97.2241	90.2202	86.8054	38.2052	33.404	70.1455	60.131	47.9517	50.7749	36.8494	63.3353	24.3459	37.6926	126.512	21.7256	56.0473	10.0394	67.9978	33.1372	20.2328	14.1683	53.9724	16.521	15.4163	9.88522	31.955	13.131	49.621	35.6415	74.6594	26.1013	18.951	13.3289	75.3418	17.2622	184.427	36.2861	60.4892	104.711	110.131	121.684	68.8365	49.3389	197.611	23.0913	77.0604	90.1434	222.612	76.8225	62.3929
97.324	100.802	96.0875	45.518	33.4753	70.3644	63.4258	44.8967	46.8939	41.0699	63.7468	22.4524	37.3807	126.119	19.5728	54.2227	9.52791	87.5037	32.8675	18.3196	12.2069	52.6479	15.2256	18.8782	8.20939	31.3556	17.5627	45.5859	33.856	75.4541	25.7628	17.815	12.3401	75.2311	16.8524	179.999	35.1501	58.0117	102.555	107.998	113.456	62.2463	48.1534	191.972	21.0626	67.159	91.8301	212.622	70.4639	58.3181
97.4239	99.9581	96.5355	48.504	31.9505	67.7111	61.8932	40.821	42.8581	41.7374	62.1472	20.3517	40.2294	122.36	17.5152	50.2308	8.73801	90.7554	30.92	16.4239	10.0819	56.1994	13.6897	18.5419	11.0441	29.174	18.048	42.2617	31.0551	71.8416	24.5984	16.5177	11.0818	81.0217	19.825	172.588	33.4047	56.2505	98.3414	103.652	104.967	55.8245	45.7739	198.988	18.5603	64.6044	88.1692	215.72	69.3753	54.079
97.5239	94.6425	93.1321	48.8486	29.7161	63.9168	72.2852	50.2486	41.4371	40.5138	61.2463	18.2152	50.2876	116.7	15.6001	45.5145	7.86996	87.0425	28.2358	14.6255	8.10834	61.338	12.1326	16.5328	13.9742	26.2365	16.8895	38.2155	28.0081	66.5629	23.0184	16.6936	9.74657	89.0571	20.6202	163.215	31.3063	54.3819	92.9906	97.896	96.6104	49.8057	42.9993	202.067	15.9891	61.7158	82.4346	209.085	65.8646	49.9826
97.6238	87.8256	88.1825	47.6236	27.2387	71.4062	73.58	52.9835	42.1196	38.3434	61.1688	22.8759	53.7659	135.874	13.8481	52.6765	7.01792	80.6301	25.3291	12.9632	6.40671	60.6882	16.7774	13.9732	14.4041	32.6481	15.1485	42.2474	25.5707	60.8589	21.2679	16.2506	16.3642	88.7516	20.3077	154.214	29.0344	51.5414	87.0958	91.3211	88.6093	44.2884	41.1422	197.785	13.5605	57.2086	88.3127	197.913	74.2902	46.1323
97.7237	80.7556	83.7086	45.5074	24.7578	71.8629	70.6428	51.7745	40.287	35.7573	59.35	24.7124	53.2181	143.51	12.2638	60.7916	6.22311	85.1368	22.4704	16.1105	5.00064	57.3687	17.9646	11.4229	13.5595	35.3475	13.301	47.5962	23.0077	55.2742	23.7123	15.4367	19.0915	84.5944	19.4561	144.14	26.7122	57.5121	81.0344	84.3579	103.693	40.8469	63.325	188.928	11.374	58.1679	86.5811	209.523	76.0074	42.5537
97.8236	80.9716	85.9513	42.9267	26.5632	69.2543	65.9063	48.3884	37.4656	33.0502	56.538	24.766	50.3356	144.053	10.8424	69.5684	5.50064	93.4804	19.7937	17.0835	9.5865	52.9684	22.5376	9.13227	12.1434	34.7744	11.5491	47.03	20.5496	50.0318	24.1739	14.4187	19.5044	86.7849	18.3661	150.726	24.4227	65.8406	80.7286	77.3131	109.013	37.2498	69.9143	177.42	9.46315	56.1287	93.9524	207.31	73.8224	39.2436
97.9236	83.0223	100.027	43.8018	26.2084	65.4188	60.5722	43.9425	39.4992	35.6914	53.2109	23.7408	46.2228	146.861	9.57427	69.3651	9.49312	91.7425	17.3562	16.8215	10.568	57.69	23.3422	7.18788	10.5472	32.406	9.96764	43.9024	26.5608	53.4626	23.5165	13.3072	18.6101	88.375	17.1951	155.035	22.2202	68.5948	78.2605	79.2831	108.421	39.3628	74.6638	164.572	7.8264	52.3823	92.8109	206.007	73.962	36.1882
98.0235	87.6903	102.408	46.8628	26.4422	63.9492	55.2196	39.1263	45.5415	41.6874	56.6547	32.0177	45.2412	144.432	8.44716	65.2013	10.7233	85.8943	23.8148	15.8956	9.88747	57.0272	22.3111	5.5939	8.97883	29.1737	8.57441	39.8421	27.4069	60.1855	22.2626	13.8377	17.0421	85.1726	16.0242	154.477	20.1387	67.9998	74.5417	78.5315	104.468	38.4879	73.6714	156.786	6.90864	47.7804	87.9143	197.575	72.5602	50.9073
98.1234	85.164	99.6217	47.3025	25.3244	60.8144	77.8677	34.351	45.8405	43.2641	57.082	35.6457	42.4884	138.948	13.2096	66.6368	10.6431	78.6571	32.0372	14.6491	9.96911	54.8688	20.4718	4.31711	7.53927	25.649	11.9637	35.621	26.0807	59.8671	20.7251	13.7096	15.1906	85.9123	14.8936	164.678	18.9846	65.465	70.1639	82.3231	98.725	36.141	70.3679	160.42	5.95768	42.8721	81.6722	200.775	76.1763	53.7578
98.2233	103.611	94.6953	46.1804	36.2457	72.0505	84.5102	33.9755	45.8768	42.4603	55.8051	36.3132	38.8294	131.795	15.31	63.3583	9.98034	77.5361	34.4069	13.2853	8.96194	51.1341	18.3606	3.31077	6.26918	22.96	12.445	31.5878	23.9436	56.6015	19.0877	13.1754	13.2884	82.368	13.822	170.93	17.6877	66.6387	65.5078	82.7454	113.484	33.1637	66.2482	157.783	9.35088	38.0007	92.4496	194.756	75.0692	52.2199
98.3232	105.734	103.333	44.168	39.8994	74.1053	83.4978	41.7431	54.5832	40.4846	59.1521	37.953	34.815	123.847	15.8249	58.1871	9.09556	77.3805	33.7023	11.921	11.7881	46.8495	16.3875	2.52684	6.0218	20.1049	11.7058	43.2808	21.6042	60.1437	17.4557	20.9406	11.4675	76.9988	12.8164	174.495	16.3336	65.1817	61.6729	80.8342	118.143	30.0139	66.4789	151.217	10.4395	33.3703	93.3571	184.429	73.9198	62.5772
98.4232	101.303	107.708	41.6877	39.8277	72.1016	82.9649	43.9785	55.5711	37.9202	59.449	37.3222	37.5745	134.313	22.0969	60.3071	8.16339	82.631	31.4902	10.6205	11.7781	56.6044	17.5095	7.41095	13.5032	17.3252	13.7126	45.7633	19.3246	58.4886	15.887	25.0833	9.79636	71.0268	12.0144	172.949	16.1777	62.233	57.5885	77.3657	116.87	26.9321	63.9587	142.341	10.2718	29.0926	89.2956	174.114	82.2977	72.6822
98.5231	116.985	105.591	39.0027	37.9372	85.97	78.7378	50.8588	58.0655	35.1438	66.3078	37.7417	37.3847	136.8	24.6589	57.703	7.26491	83.0968	36.8806	9.41623	10.5421	58.3455	16.982	8.86294	16.2302	16.8215	13.4995	47.612	28.6394	66.7517	15.8546	26.833	8.30458	65.0456	11.5442	167.777	15.6182	58.5065	57.8613	72.9161	116.774	24.037	60.4118	132.263	9.47254	25.2188	83.3382	176.689	92.1508	72.8424
98.623	117.349	100.732	36.2749	37.3352	88.622	73.0205	53.5179	56.2066	35.6298	68.5068	39.0347	35.4743	139.358	29.1638	53.1621	6.43447	78.65	37.5585	9.73564	8.90505	62.4527	19.441	14.2442	16.3918	23.7013	12.3982	45.9679	30.7157	66.7382	15.2339	27.0351	6.99824	59.3308	10.9146	162.655	14.8075	54.4446	56.3932	72.0789	112.826	24.2616	56.5842	123.366	8.40559	21.7612	76.8674	171.272	101.21	93.1404
98.7229	111.644	94.8637	33.6013	36.8172	86.3101	66.8941	52.238	52.5698	34.5417	67.843	38.1488	47.58	136.989	30.4279	48.031	5.68342	83.5332	35.8291	10.595	7.26566	61.2665	19.4306	18.9127	15.2657	26.1508	11.018	42.4323	29.6929	63.2416	14.3099	27.4347	5.87012	60.1461	10.2271	155.155	13.8537	50.3172	53.9031	82.3967	106.807	23.9725	52.7921	113.861	9.53966	33.9864	79.2445	165.004	102.168	95.9786
98.8229	103.826	88.7751	31.0383	34.8488	92.4553	75.7951	48.7875	48.3521	32.6672	65.4786	35.9858	52.3895	131.749	29.8181	43.8526	5.01217	80.9053	32.9841	10.572	9.35523	57.6682	18.25	21.5156	13.5822	26.9637	9.62789	44.7735	31.2453	65.0814	13.2524	26.7774	4.90601	57.8026	9.5348	150.629	22.185	46.2839	56.6454	87.3153	99.804	22.6398	49.1634	104.261	13.9322	39.7921	79.7953	159.513	98.4612	92.4258
98.9228	95.5643	82.8179	28.6162	32.2633	91.5073	76.235	54.9191	44.0974	30.4502	62.1613	33.1444	52.6886	124.943	28.1832	60.6325	4.41619	75.29	40.7119	10.0668	9.28097	55.7685	16.5858	25.4279	13.3929	27.4575	8.33818	47.7147	36.6152	62.4516	20.3954	27.4898	4.08863	60.7156	10.4988	150.826	27.0513	42.4355	89.3432	88.3814	92.471	29.8325	60.5837	96.7738	15.216	43.0672	83.0272	207.826	92.2437	86.7519
99.0227	87.5387	77.1398	26.3488	29.4964	87.5226	72.776	58.4626	40.0415	28.1367	58.3676	30.0146	50.3283	117.393	26.0437	64.4941	3.88905	68.7417	42.3536	9.32031	16.6651	65.5548	14.7933	24.6376	12.3133	26.1164	7.18626	46.0845	41.4925	58.078	36.6039	27.0256	3.39999	59.3185	10.6161	147.419	42.9075	38.8189	106.79	86.764	85.194	32.0073	62.875	97.0999	15.8156	43.0959	84.2303	223.731	95.7398	102.402
99.1226	80.0062	71.795	37.7373	26.7696	82.3774	99.7435	57.4271	36.3669	25.8599	54.3977	40.7541	46.522	109.611	23.7138	63.7339	3.42386	62.17	62.8385	8.476	18.1169	81.0523	13.0483	29.0414	10.8703	23.8288	6.17699	44.6711	43.3741	53.1992	44.2227	28.642	24.1493	55.987	10.3088	141.507	52.4243	35.4546	114.428	83.3401	78.1919	31.5294	78.3103	94.3074	22.4357	41.1759	80.7274	238.882	103.727	134.3
99.2225	73.0432	66.7944	51.7231	51.9232	76.9303	107.316	53.8448	32.9506	23.6882	50.4369	45.4957	43.7398	101.908	22.7079	59.6544	3.01389	55.9551	69.6768	7.61739	18.5454	84.2593	11.4315	28.1098	9.75665	26.4615	5.30162	41.316	41.4977	50.9327	46.7778	28.7018	34.2645	53.2928	9.80181	133.958	57.2148	32.3461	115.86	78.7616	71.5804	29.7303	82.6766	98.1666	24.2693	38.1733	75.4128	237.3	103.968	139.334
99.3225	66.6514	62.1304	58.4714	61.8099	71.5652	105.636	49.0027	29.8178	24.6511	50.4382	46.4144	61.9482	98.6051	21.1588	54.3461	2.82827	50.2361	69.2753	6.79171	18.2747	81.5703	9.97315	24.8742	16.0123	26.3744	5.88954	46.2003	42.9684	49.1311	46.4215	27.7901	37.9014	54.1789	11.09	136.202	58.7525	29.4875	113.46	73.5096	65.4129	27.3508	81.2115	106.481	23.5224	34.6563	69.5897	234.175	99.7773	134.504
[truncated: 2,095 more rows]
[truncated: 222 more columns]
