# Supplementary material for: Dynamic and selective engrams emerge with memory consolidation
Source: Nat Neurosci. 2024 Jan 19;27(3):561–72. doi: 10.1038/s41593-023-01551-w (PMC10917686; doi:10.1038/s41593-023-01551-w)
Supplement: Supplementary file 5 — Statistical Source Data [file 41593_2023_1551_MOESM5_ESM.zip › Source Data Fig. 4 - Mouse 2 Neutral Context at Delay = 1h.xlsx]

## Sheet: Mouse 2 Neutral Context @ 1h
Time (s) / Cell	1	2	3	4	5	6	7	8	9	10	11	12	13	14	15	16	17	18	19	20	21	22	23	24	25	26	27	28	29	30	31	32	33	34	35	36	37	38	39	40	41	42	43	44	45	46	47	48	49
0	-0.000215948	0.000194403	-0.000796183	-0.000603328	0.00126362	-0.000552802	8.63046e-05	-0.000499843	-0.00107276	0.000643451	0.000136707	0.000158609	-0.000204643	0.00127837	6.13849e-05	0.000869133	0.000194408	-0.000538628	0.000698924	3.99094e-05	0.000275971	0.000361433	-8.60793e-05	0.000251949	-0.000236681	0.000129182	5.70704e-05	-0.000172455	-0.000175709	-0.000646785	-0.00142269	0.000188575	9.81996e-05	-0.000223538	0.00080172	-0.000610666	0.000665591	-0.00128697	0.000181381	-0.00100614	-0.000588566	-0.00126091	-0.000702305	0.000332342	-0.00147105	-0.000502245	-0.000497115	0.000319342	0.00025489
0.099922	-0.000302864	1.69441	8.26363	-0.00207183	0.124437	28.0814	0.000670116	-0.000727005	-0.00205306	0.00151127	17.2676	0.000467027	-0.00125781	22.684	7.10505e-05	13.016	-0.000103329	-0.00108772	0.00243208	0.000130272	0.951635	0.00123497	6.11827	0.000532728	-0.000817462	0.000135109	6.24	-9.88544e-05	-0.00036262	17.9785	2.72876	9.51886	0.000223763	-0.000854429	4.0927	9.69999	3.46526	-0.00265229	0.00161772	-0.00172432	6.79899	29.6955	-0.00237418	0.000281723	-0.00223732	4.02533	-0.00090273	0.000513673	29.2333
0.199844	-0.000129348	2.30635	13.4577	14.8806	0.201532	44.4286	2.77548	18.2775	5.9018	0.001824	25.1064	0.000867723	0.870833	38.5224	1.81003e-05	20.8893	24.9658	-0.00133191	1.11433	0.000141916	22.5762	7.74138	8.67649	0.000630521	0.826308	-3.79328e-05	8.73368	0.000161542	-0.000458586	27.9455	11.501	14.1974	0.000266287	2.515	22.7774	20.3335	9.86649	-0.00324228	12.3973	21.2587	9.47975	46.3042	-0.00521379	8.91221	-0.00168202	5.40725	-0.00122567	0.000415033	41.833
0.299766	0.00024955	4.91619	16.4376	22.5764	7.89281	53.068	3.69667	26.6289	9.00445	0.00153623	27.8758	0.00126775	1.32448	46.6853	-3.91561e-05	25.1714	36.2513	4.21833	4.21613	-3.15466e-06	32.1542	11.7502	9.22834	1.47627	4.56762	4.56931	18.4411	0.000213997	21.2009	32.908	24.464	18.0462	6.27786	6.18274	51.2647	55.2682	13.5505	-0.00300472	24.2501	32.1473	10.1847	54.5717	1.75337	12.0172	7.1509	5.65381	-0.00174413	1.30562	45.8466
0.399688	19.6134	5.73837	17.8468	41.4165	15.0902	56.7101	23.637	29.6741	10.446	0.000907784	32.4378	9.73696	1.53563	49.7506	11.244	26.9905	43.7847	25.5964	6.00833	0.0486315	35.1066	18.9901	23.0998	2.11913	6.0251	6.08657	36.9208	0.749418	28.1908	38.4697	31.3358	26.6418	12.1525	13.2337	68.0724	75.4808	15.4187	2.35837	45.659	47.6367	9.97192	57.6027	2.8027	12.5598	26.2805	5.43255	-0.00287254	2.08835	65.0444
0.49961	28.1898	5.77912	18.1658	50.2015	19.1551	57.1734	30.0338	29.9428	15.3554	0.0002608	33.2348	15.8008	1.60768	53.8841	16.003	27.1616	45.2755	36.1865	6.915	2.01254	34.5498	22.1602	28.119	2.32955	6.26881	6.2446	42.9581	6.78194	44.1433	40.5228	34.3775	30.0402	18.489	16.346	76.8033	85.7903	16.0924	28.3808	56.7874	54.0908	9.36054	57.4203	13.3828	12.0217	36.5306	5.03682	0.254964	12.4043	83.108
0.599532	30.9585	5.49489	33.052	52.9871	21.1828	56.324	30.771	34.7172	24.2265	0.742472	56.0604	17.9128	1.60115	54.1494	20.2408	26.2688	57.369	45.5805	12.6113	5.74803	34.0566	22.8656	28.2626	2.32117	5.9079	13.706	42.6705	8.7724	48.8396	40.4567	36.822	30.4915	20.8505	19.7291	80.0399	91.5468	19.6044	39.6546	61.2263	55.7499	8.6032	55.3365	19.629	11.0739	52.583	4.59374	0.367664	18.5117	91.8022
0.699454	30.7586	5.09121	41.7811	57.3377	34.6182	54.0443	29.2566	35.6356	28.3968	5.32057	68.2166	18.0311	1.55122	52.0098	40.7176	24.726	78.1009	48.2868	15.726	9.9067	38.7495	22.1382	25.9426	2.20739	5.28268	15.7113	40.5057	9.08473	47.9322	39.1516	37.0631	45.9908	21.1497	20.7121	85.7659	92.2524	21.1714	43.1086	81.4781	54.9723	7.82059	52.1952	22.9817	10.3595	60.0781	4.15694	0.404003	21.7099	91.5207
0.799376	29.1221	4.65922	46.1268	57.3406	43.0554	58.5736	26.9523	35.3315	29.8134	14.1495	89.0165	17.191	3.91149	48.4729	48.0728	22.8229	84.4423	47.0725	17.1102	17.3319	38.8582	20.6341	22.5802	8.00318	9.3074	24.4873	39.6655	11.3868	44.9159	37.1615	35.9917	58.6738	20.4175	24.1068	86.7792	138.37	21.473	59.4744	105.812	64.349	11.7637	66.9405	24.4255	9.44017	62.2906	27.7382	10.5713	22.9353	86.9495
0.899298	26.8674	4.23803	47.4166	54.9118	49.3121	77.2722	24.4747	33.6896	29.6497	19.0996	95.3413	15.9345	5.09762	44.2218	48.5475	20.7587	83.1833	55.6569	26.2458	19.764	46.1346	29.106	20.705	10.4238	10.7818	28.8338	36.3678	19.2528	58.6867	49.1148	37.4743	62.8011	19.2063	39.8413	84.7141	162.97	20.9745	89.6172	140.451	79.1227	12.915	73.3912	24.632	8.49278	61.3296	35.6012	15.0658	22.8582	80.543
0.99922	36.4938	3.84326	46.6362	51.2228	51.928	89.7436	22.0747	31.4492	28.6101	21.5279	94.1448	14.5416	5.60608	39.7095	45.6335	18.6672	79.6892	59.2157	31.024	19.5549	53.3819	32.4761	18.4555	19.4233	10.6702	28.4244	42.4362	21.3	64.7357	54.5781	37.1232	62.1442	18.6136	46.3935	80.7235	183.026	52.9524	113.517	155.744	83.7283	12.7613	77.0103	26.206	7.59126	58.5453	36.7318	16.5682	21.9543	73.5672
1.09914	39.3587	3.47998	44.5109	69.2367	52.2303	94.5907	19.8457	29.0048	27.1155	22.3414	89.2451	13.1524	5.72835	35.2276	43.7983	16.6356	73.7153	57.862	32.8989	18.0555	53.9243	32.7862	15.7621	22.8513	9.80153	35.3708	45.7194	20.9745	68.1332	56.0695	35.6977	59.011	19.5849	47.9849	75.6131	189.813	71.651	119.299	158.677	93.0869	15.9487	127.47	35.4796	19.3364	70.1581	36.6225	32.0332	20.5576	66.6565
1.19906	38.7853	3.14865	64.2835	76.3821	51.0965	94.6102	17.814	26.5617	25.415	22.1439	82.719	19.1797	5.63576	30.9553	40.0647	17.6116	88.8506	53.8177	32.8867	16.1114	51.0576	31.3454	20.3093	23.4263	8.63355	35.5269	43.9286	33.6889	65.6521	63.9651	33.6831	70.4731	21.1113	46.9707	85.9637	188.038	81.0426	115.896	153.994	94.0279	16.5462	154.636	40.2754	37.8501	74.4163	54.4303	38.1288	30.4644	84.9646
1.29899	36.5649	12.8823	75.1771	77.1412	49.1046	91.6684	15.9782	24.2223	23.6543	21.3353	75.6785	27.5454	22.7484	34.8912	35.6464	17.5878	91.7992	48.487	35.6259	14.0004	56.2775	29.0597	24.9745	22.5964	7.41029	33.7328	39.869	46.3051	61.5765	76.0914	40.8052	73.4046	25.805	44.6584	89.9597	180.936	84.3183	108.169	144.882	90.2274	15.957	165.442	42.1281	43.13	74.2141	58.4729	39.3448	35.6358	89.6242
1.39891	51.6627	16.2326	79.8083	109.402	46.6332	87.0023	14.3265	22.0336	34.5282	20.1787	68.7026	30.173	31.521	35.8424	31.1802	16.9234	88.4399	42.7339	36.0571	21.022	55.6294	26.3303	25.206	25.2515	6.25387	36.5378	35.0334	48.7785	56.5804	84.6101	43.684	77.2007	34.4416	43.3567	89.7225	235.858	83.6676	98.7251	133.456	83.9552	14.8682	166.165	42.0838	42.6781	85.9897	91.549	43.6461	37.5973	153.769
1.49883	62.5947	16.7713	80.9016	139.5	43.9283	81.4245	12.8432	37.8752	39.4868	18.8455	62.0778	29.9275	35.47	36.6228	26.98	15.8724	91.8447	37.0691	36.1152	23.8704	59.4341	23.484	23.1887	25.3395	5.2181	34.9172	36.7356	47.1729	51.5077	86.9508	44.986	75.707	37.2759	41.0349	86.7562	264.94	80.5843	88.9337	137.366	82.6593	24.497	160.877	40.8524	66.0955	89.7704	99.5981	43.7259	37.4412	177.07
1.59875	68.395	16.1203	78.8376	180.115	41.1477	84.2061	11.5125	44.1838	40.9902	17.4461	55.931	28.3208	47.9524	35.5476	23.1818	14.6121	98.3883	31.7754	38.0868	23.574	59.3959	20.7117	20.2116	35.4562	4.31959	31.6149	50.5718	44.0638	46.6876	102.69	44.2823	71.4406	43.5298	40.1827	82.1178	274.797	79.0686	79.4836	137.525	78.1335	27.5249	152.202	45.214	71.6709	88.7331	127.804	41.7315	36.8586	179.659
1.69867	67.7987	15.0116	74.7511	195.204	38.391	83.2842	10.3192	45.4688	40.5205	16.0497	50.3041	26.1435	53.4852	33.3697	19.8258	13.2642	98.6641	26.991	37.9484	21.9917	55.9175	18.1181	17.0042	38.6654	3.55603	27.8767	53.416	40.5332	42.233	108.693	47.4966	77.0133	46.1838	38.2124	89.7942	272.249	75.5919	70.695	132.021	72.013	27.4521	149.064	46.6542	82.6423	84.9126	131.853	42.8579	36.0407	172.192
1.7986	64.1152	13.7717	78.9996	195.369	35.7189	89.0534	9.24927	44.1925	38.9663	14.6985	45.1941	23.8018	55.0471	30.6021	16.9032	11.9099	93.593	22.7649	36.4928	19.7266	50.9089	15.7539	15.9213	38.387	2.91632	24.2436	50.8545	37.0239	45.4489	108.807	47.842	78.7344	45.5735	35.7437	93.4156	261.98	71.0012	62.6906	123.306	77.3771	26.0002	142.072	46.2221	82.1257	79.6011	146.257	53.7013	34.1722	160.265
1.89852	64.499	13.7411	79.0916	231.598	40.8762	89.8124	8.29014	41.6918	36.8578	13.4168	40.5757	21.4981	54.3837	31.9223	14.3815	10.6015	86.0901	25.9897	34.2641	17.1989	57.6573	25.3857	14.0303	36.4375	3.26803	27.4378	45.9243	38.928	44.1596	105.467	54.3495	76.0563	43.3757	33.1135	94.872	247.183	65.8614	55.4891	112.999	76.8114	24.0079	133.034	44.6295	84.5432	73.609	152.473	56.5246	31.7044	156.178
1.99844	61.458	32.2512	76.4241	248.748	43.0266	87.4745	7.43036	38.6857	34.5077	12.2177	36.4141	19.3271	52.5157	31.3812	12.2189	9.37093	77.7554	26.3318	31.6314	14.7219	57.6989	29.5976	12.72	36.3494	3.18854	26.6646	40.2346	37.6184	41.2062	108.09	56.4186	71.1379	40.4848	30.5008	98.6047	230.008	60.543	49.0568	102.145	72.9619	28.9635	123.091	69.8579	83.2729	67.4361	171.546	55.2815	28.9471	146.648
2.09836	69.0295	38.2185	72.0188	260.351	43.2666	89.978	6.65979	40.1184	32.0978	11.1066	59.6153	17.3277	50.0369	29.7114	10.3716	8.23577	80.2997	25.031	28.8406	12.4467	54.3597	31.0891	12.6848	34.5879	2.90648	24.3322	44.2422	35.1265	40.7169	106.242	55.7918	82.9479	37.3721	30.2506	103.725	211.886	55.2833	50.5564	91.4011	77.2066	29.6759	112.953	83.6697	77.7114	75.6927	169.466	53.6302	39.9216	134.971
2.19828	71.5416	38.6929	66.6129	258.721	48.0851	88.7049	28.018	39.1417	29.7315	10.4476	70.1591	15.5098	47.2907	32.0466	8.79797	7.20387	77.3426	22.8784	27.4287	13.7548	62.0142	30.4032	11.5948	39.7406	2.5481	21.5404	46.791	53.8964	63.1679	101.834	53.5894	89.4025	34.2795	28.9682	103.782	193.744	61.7122	60.4194	81.1622	94.4592	28.4586	103.047	89.9319	89.2084	77.7864	159.042	66.8095	45.4197	122.83
2.29821	69.1855	36.8733	60.7302	246.835	61.8626	85.1549	34.7111	37.535	27.4645	9.72217	72.348	18.6605	44.4731	32.1289	13.0377	6.27641	71.7641	27.257	30.5497	13.4191	62.2583	28.5163	12.9235	40.3499	2.18027	18.7726	53.6776	58.3642	71.0502	96.0646	50.5264	88.7787	36.1559	27.2051	100.565	176.166	66.4001	73.5647	71.6463	99.7433	26.4428	93.6201	92.5094	88.5091	76.1955	145.872	85.0856	47.2239	118.804
2.39813	64.5751	34.2006	58.0421	229.713	68.8037	84.3809	36.8041	35.1503	25.3248	17.2967	70.1356	32.7478	41.6941	31.7499	14.2621	5.45019	91.1999	43.6911	31.4041	15.4575	60.7255	26.0415	21.5369	38.7364	1.83597	16.224	53.0087	57.0294	70.1348	89.6782	47.0544	84.3815	40.8324	25.2628	100.793	159.503	67.2053	76.1595	80.4199	99.3523	24.1745	93.0066	92.8035	82.8645	72.505	146.309	90.0955	48.484	111.116
2.49805	59.0971	31.3148	62.9305	210.387	71.3489	81.272	35.4654	46.4448	23.324	21.3837	73.6917	37.8513	39.013	30.1652	22.7415	4.71939	102.078	54.3087	30.8071	20.7233	56.4168	28.6054	24.045	36.1257	1.52926	25.1723	48.816	63.9224	65.8804	92.0997	49.4457	78.1589	41.4436	27.0613	97.7814	143.945	65.5586	74.5983	82.4664	101.771	21.9104	96.0643	90.3326	75.5392	77.4213	140.48	99.1102	47.4741	137.975
2.59797	53.4703	28.4913	64.0002	190.649	71.1159	91.396	32.866	54.257	21.4641	23.2143	72.5932	38.4072	36.4595	27.9015	25.4062	4.07671	107.911	57.2092	29.322	21.846	50.9607	28.6514	23.2709	34.3948	1.26406	26.9166	43.2635	63.2395	66.2127	91.2802	59.3519	71.2406	40.0209	26.9515	92.7698	150.112	63.027	74.2384	81.2044	98.4394	19.765	94.5736	86.1995	67.97	77.4963	130.198	120.871	54.0352	144.165
2.69789	48.0525	35.8769	62.5013	195.86	69.1735	94.7522	34.7741	55.8675	19.7418	23.6103	68.7272	36.762	34.0465	32.0721	25.0605	3.5143	105.156	55.5986	27.334	24.8311	45.2444	27.2671	20.912	31.933	1.03924	25.5918	37.474	71.3344	62.6572	91.3948	67.1965	64.2652	37.6527	25.8669	86.6225	166.71	59.4292	127.304	84.5308	92.0511	29.8649	99.1462	81.1428	62.7752	85.7932	124.768	125.926	56.1939	140.145
2.79782	43.0077	37.0593	59.3512	190.471	66.2247	93.8524	33.4819	54.3152	18.1511	23.1181	63.6551	34.1466	31.7772	33.2884	23.2681	3.02417	98.2114	55.714	31.6269	26.4187	39.7299	27.9313	17.9559	29.2352	0.85122	23.1156	31.9959	78.7432	57.8014	100.278	69.6342	65.4972	34.9161	40.4194	82.572	171.842	55.2802	146.662	83.1062	91.9953	32.8225	100.244	75.6519	79.1506	101.684	115.535	122.55	55.4676	131.425
2.89774	38.397	35.6174	55.2149	182.729	62.7287	90.3702	31.0168	51.2501	16.6846	22.0991	58.2124	32.4768	29.6495	32.6244	22.005	2.59852	89.5178	70.3124	33.1766	25.3171	90.8387	26.9332	14.9497	26.5511	0.695493	20.3572	27.0656	77.4812	52.7146	102.341	98.1118	63.1622	32.1113	46.3429	77.3654	169.599	54.7696	170.456	78.8579	87.7319	32.4406	143.339	78.1899	81.0554	107.306	105.303	126.071	52.9312	135.782
2.99766	34.2284	33.1662	62.8069	170.649	58.9831	85.4128	28.2383	47.5593	15.334	20.7902	52.8332	43.6544	27.6583	30.8249	19.9628	2.22991	80.4006	74.5475	32.951	22.9652	114.739	25.0414	12.173	24.0008	0.567547	22.5827	22.7549	72.9101	47.8219	100.346	122.828	66.4068	29.3896	47.6137	71.5746	162.788	52.6988	180.477	73.0698	81.3162	30.5893	207.823	77.5451	76.927	106.711	95.2506	121.936	54.8893	151.362
3.09758	38.0902	30.4258	65.6734	159.428	55.1778	79.7054	25.5003	43.7118	14.0911	19.345	47.7314	46.8244	25.7971	28.3989	17.6727	1.91143	71.5511	76.6737	31.6207	20.1633	120.095	29.4885	9.74653	21.6358	0.463048	21.7817	19.0524	71.5232	101.802	96.0367	159.88	65.1111	26.8223	46.4489	65.5872	182.878	64.4944	175.956	74.063	73.9943	28.1795	238.957	75.9211	73.0329	119.293	85.8391	114.237	54.0845	151.496
3.1975	38.0656	27.7087	65.3081	146.387	51.4315	75.4271	25.3635	39.9484	20.7466	17.8617	43.0015	59.5661	24.0588	25.6886	15.4099	1.63676	63.3042	73.5229	29.6458	17.3392	115.799	30.5583	10.3801	19.4719	0.377956	19.8072	15.9083	82.5486	145.988	107.715	176.566	74.2038	24.438	45.1169	63.4407	189.692	69.8015	164.541	71.6496	70.3894	31.2681	249.219	73.5648	67.0186	122.34	84.4982	106.815	51.5499	179.718
3.29743	38.4584	25.1427	62.8126	132.881	47.8163	70.4479	23.8249	36.3856	23.7933	16.9385	38.6734	62.6919	22.4361	22.9175	13.307	1.40025	58.7971	67.5784	27.3383	14.7057	106.891	29.6595	9.82011	17.5073	0.308975	17.5035	13.2581	84.5189	154.893	111.183	180.648	92.4866	22.2434	42.7122	74.1691	188.322	70.8843	150.344	67.2681	65.1391	31.0269	246.735	75.1651	79.9861	119.693	123.068	98.2063	51.3648	184.537
3.39735	36.7251	22.7728	74.1601	119.686	44.3735	65.1941	21.8295	33.0732	33.7493	15.8486	34.7439	61.0664	20.9219	20.2271	11.4184	1.19694	58.6937	60.3977	24.9057	12.3544	96.1782	27.6881	18.9961	15.7313	0.252866	15.4224	11.0353	81.9744	149.707	113.24	177.135	98.0747	20.7215	44.063	89.905	181.465	69.2927	135.526	61.8713	59.2119	29.3123	236.77	74.0192	80.4466	139.589	167.806	103.618	49.3266	177.904
3.49727	34.0424	20.6074	79.1244	130.976	41.1241	59.9359	37.3246	30.0254	38.2204	14.6907	31.193	57.251	19.5094	27.6616	9.7568	1.02249	55.5412	52.9277	27.2005	10.3104	85.1806	37.4996	31.1006	14.1302	0.206843	38.6904	14.6599	89.4544	139.381	110.9	169.241	114.996	34.2942	47.1203	97.2571	171.375	66.0805	121.178	60.7498	53.1797	27.0303	222.707	102.209	75.7641	146.183	176.206	101.454	46.184	199.573
3.59719	59.6209	18.6393	79.6855	131.74	38.0761	81.8767	41.185	39.743	39.4912	13.5273	27.9936	58.5128	18.192	38.173	34.9184	0.872923	70.4856	45.7185	32.523	12.4303	74.6801	48.4933	34.5542	20.2142	0.169083	45.2505	32.9969	87.6556	127.648	106.059	159.013	118.823	39.5735	46.8909	133.839	159.572	61.9582	107.812	57.5958	84.9974	38.5971	208.412	122.707	69.2618	144.748	197.013	95.6754	42.4553	200.289
3.69711	71.5122	16.8551	86.885	126.579	35.2293	94.7847	42.5311	46.3395	38.9375	22.0579	36.1045	68.9549	16.9636	43.0544	48.8224	0.744589	74.3077	39.0648	34.6861	12.5904	65.0415	52.3376	33.366	22.1966	0.138939	70.5456	39.2548	89.8746	116.025	99.9031	147.739	115.442	40.5352	44.9842	153.289	154.76	57.3987	95.6256	53.3372	98.8465	41.7601	202.736	132.042	80.4012	138.663	231.025	88.3915	38.4926	190.924
3.79704	73.7283	15.24	94.2409	118.321	32.5796	100.426	58.1521	47.6774	37.3846	26.5801	48.381	70.5145	15.8183	44.2443	52.4446	0.634521	72.3126	38.3384	34.7911	11.7707	79.4047	51.9373	29.9445	22.1045	0.117026	75.5224	39.3432	86.0059	107.974	118.727	136.215	108.344	39.3237	42.2897	161.053	146.806	52.7115	84.6539	48.5819	102.029	41.0092	192.39	134.115	87.2448	130.076	281.212	80.7081	34.5289	177.179
3.89696	71.1187	14.6424	95.8661	108.681	32.8387	100.751	60.8414	46.3344	35.3244	35.0791	52.3042	67.7512	14.7507	43.099	50.8142	0.540499	90.1161	35.7546	33.6025	12.5767	101.35	49.1491	25.6898	21.0151	0.0915563	71.838	36.5079	79.9711	121.787	126.036	124.923	102.044	37.089	39.294	161.019	137.129	48.0943	74.8507	43.7186	99.1117	38.5509	179.881	131.582	84.7615	120.336	328.446	73.1858	31.0223	171.859
3.99688	66.2881	29.4835	93.6358	128.27	32.1698	105.787	58.3272	43.71	33.0473	39.1773	51.8743	63.0593	13.7556	40.5572	46.726	0.460456	107.061	32.2712	31.6459	12.0771	106.502	45.1438	21.3762	19.4957	0.0751532	64.9009	33.5388	73.587	132.404	126.371	123.578	93.9902	34.4419	40.9361	155.945	126.677	43.6683	66.1319	38.9879	95.3456	35.4582	166.264	126.235	78.6141	110.275	334.39	86.394	27.6285	160.978
4.0968	60.6169	34.0792	88.9263	133.79	32.6651	105.572	53.9297	40.5568	30.7222	40.4613	49.2884	57.6791	12.8283	51.4054	43.9539	0.391912	109.961	28.4787	29.2784	10.9681	102.894	40.6458	17.3981	17.8405	0.0620711	57.1624	44.1786	69.7993	129.13	135.932	118.725	96.4911	31.7012	41.2096	147.775	116.071	39.5033	58.3996	34.5305	88.8572	32.2428	153.701	119.278	75.6344	115.691	317.844	93.8546	24.4337	147.957
4.19672	54.8197	34.2025	82.7354	137.799	32.146	102.143	49.0547	37.2726	28.4446	39.9876	87.6435	52.2377	11.9644	55.9319	39.7529	0.332713	115.217	44.7185	31.3972	9.63708	134.88	57.3196	21.7336	16.1979	0.0503319	49.6826	48.9691	69.6172	120.684	137.277	111.956	93.4189	29.0279	39.7777	137.862	108.633	35.6345	51.555	32.9016	82.3936	29.1393	149.6	111.512	74.2688	114.672	293.238	93.1506	40.2135	145.976
4.29665	49.2514	32.4716	76.2846	134.197	31.0121	96.8491	44.2787	34.0615	26.266	38.4556	166.147	47.0377	30.4002	56.354	35.1267	8.66955	111.785	53.7171	67.4923	8.2914	143.136	68.0278	22.0739	14.6389	0.0404477	42.8742	52.2436	65.8813	110.715	140.015	104.274	102.866	26.498	37.5256	128.523	112.176	32.0745	69.7825	30.5751	74.9954	41.7446	145.33	103.459	69.2136	109.923	266.799	88.4744	58.0357	137.949
4.39657	44.0732	30.0648	69.375	126.489	29.5295	90.5768	39.8212	31.0222	24.2122	36.3253	284.437	42.212	39.6885	54.791	30.5926	46.0024	104.149	70.5824	141.137	7.03454	145.598	70.7456	20.3767	13.1938	0.0327866	36.8546	49.9714	60.9593	105.678	137.237	96.3037	115.153	54.4422	34.9386	118.462	168.896	28.8215	116.99	27.9208	116.616	45.2071	137.794	95.4561	62.9555	103.16	241.124	82.0677	67.218	150.522
4.49649	39.3441	27.504	75.597	116.81	27.8714	83.9	35.7488	28.1967	22.2934	43.4932	405.488	37.8053	43.6951	51.4936	26.3973	69.7496	94.7928	76.0787	182.201	5.91129	138.359	70.3174	17.7988	11.8718	0.0254625	31.6121	45.2426	55.8351	97.8577	131.314	136.123	146.665	68.9545	32.2785	108.25	256.373	25.8646	134.019	25.1761	134.482	44.4129	166.087	87.7117	56.5843	95.4608	217.205	75.1108	70.5535	192.139
4.59641	46.9887	25.0131	77.1136	106.439	26.1486	77.1834	32.0652	25.5969	20.5111	46.5173	498.283	33.8185	44.6895	65.9348	22.639	82.4156	88.4434	74.8598	201.365	4.93424	126.654	66.6052	14.9964	10.6714	0.0209174	27.0831	39.6979	57.9729	89.4	123.734	161.184	156.879	78.3985	41.9344	116.269	450.565	23.1876	135.364	22.4882	138.267	41.7611	177.169	80.35	50.5525	87.4917	195.343	68.2082	70.0397	202.779
4.69633	48.3625	22.6807	75.4584	100.961	24.4298	70.6522	28.749	23.2195	18.8614	46.9176	521.877	36.4198	44.0019	72.0667	19.3375	87.5022	91.4892	69.9274	206.113	4.09916	113.382	65.9049	12.3184	9.58618	0.0162289	23.1876	35.9164	58.4931	81.1674	116.231	170.728	181.689	86.5052	45.7279	117.812	643.614	20.7718	128.948	19.9434	134.017	38.4182	204.676	73.4377	45.0247	79.6527	197.999	61.6534	67.0931	215.723
4.79626	46.6116	20.5354	71.7574	93.6135	22.7571	64.4389	25.7703	21.0533	17.3383	45.7036	509.82	35.8516	42.4093	72.7955	16.4728	87.5365	105.658	72.5482	201.653	3.39383	104.17	62.257	9.92955	8.60774	0.012599	19.845	35.4267	55.6135	78.5944	108.198	170.775	187.197	106.093	45.9293	115.117	827.434	18.5971	119.064	17.5883	125.479	34.9398	213.963	67.0046	40.038	72.1739	192.526	55.5744	62.7069	211.473
4.89618	52.0448	18.5791	66.8278	85.5306	21.155	58.6152	23.0977	19.0838	15.9341	43.5419	480.5	33.7968	40.3636	70.1493	14.007	84.3268	107.231	69.91	191.584	2.80295	101.164	57.1178	7.88832	7.72698	0.00917925	16.9808	32.6044	51.5622	73.2305	102.915	165.197	205.901	143.368	44.2803	109.765	990.94	16.6431	107.996	16.3984	114.94	31.5809	231.385	61.0564	35.5745	65.1778	179.444	50.0114	57.5677	199.185
4.9961	52.0876	16.8029	82.2827	89.3464	19.6366	53.2127	20.7011	17.2955	14.641	40.8687	443.894	36.9723	38.1255	65.5272	11.8955	79.1534	102.362	64.4959	178.362	10.4337	97.7599	51.3865	6.19458	6.935	0.00702534	27.003	28.8854	47.2684	67.0897	122.288	174.353	206.525	162.625	41.7448	102.863	1155.82	42.2039	122.258	15.0084	103.769	28.4489	275.015	55.5829	31.5955	58.7188	164.056	44.9602	52.141	201.623
5.09602	49.5018	15.1936	108.972	87.6917	18.2078	54.3324	18.5528	15.6732	13.4509	37.9665	405.322	36.651	35.8435	59.879	10.0938	72.9107	94.4977	60.7944	163.642	22.4051	92.1106	59.8987	4.81883	6.22344	0.00544292	31.7109	46.0731	43.1064	60.9912	129.807	174.049	230.301	165.372	45.6142	105.378	1257.33	58.2329	149.653	13.5539	92.7591	25.5798	406.027	50.5646	31.3939	52.8096	148.617	40.3948	46.7343	193.019
5.19594	45.7644	13.7371	122.907	93.9261	16.8697	53.3232	16.6272	14.2022	12.3561	35.0145	367.529	34.6746	33.6005	53.8362	8.56012	66.2126	85.5367	55.2618	148.513	35.1999	103.387	61.7732	3.71934	5.58454	0.00445141	52.8369	50.8312	53.3162	55.2482	130.147	170.267	232.533	159.848	50.5036	103.697	1281.14	66.385	155.258	13.9662	82.3463	22.9762	549.158	45.9759	29.4111	47.4369	135.548	36.2795	41.5426	179.538
5.29587	41.6528	12.4196	127.905	93.4307	15.6207	51.0384	14.9013	12.8689	11.3495	32.1241	331.852	37.8092	31.4409	47.8064	7.25664	59.4697	91.9511	66.7726	133.673	39.0099	103.12	59.7903	2.85165	5.01125	0.00414943	57.6611	49.3639	56.9266	49.9615	126.272	169.236	229.935	150.468	51.0852	101.087	1255.34	69.3545	149.887	13.6487	83.2883	28.8288	713.076	41.7888	26.8201	56.321	122.648	32.5759	36.6822	164.371
5.39579	42.2914	11.2282	126.806	89.1904	14.4575	48.0395	13.3547	11.6607	10.4243	29.3611	298.864	37.4265	29.3866	42.0413	6.15006	52.947	98.1566	69.4691	119.551	38.1078	96.979	55.7174	6.99559	4.49716	0.00441213	55.2657	45.06	55.3354	47.1934	120.05	163.07	218.019	150.284	52.2057	96.2277	1219.51	70.5503	139.417	64.4059	83.5795	47.228	826.936	37.9736	24.1372	68.8917	110.547	29.2463	32.2146	149.132
5.49571	40.4862	10.1509	121.701	83.0343	13.3759	71.5413	11.9687	10.5664	9.5741	26.7618	281.57	35.3816	27.4468	36.6852	5.21141	46.8068	112.727	67.0482	106.388	34.9414	95.4838	50.6597	8.48692	4.03647	0.00493486	50.1078	39.7295	51.8025	57.1912	120.092	161.149	201.644	143.94	57.804	90.0685	1187.1	69.1334	126.994	92.573	79.897	67.3676	866.079	34.5006	21.579	73.7576	99.4496	26.2544	28.1643	134.597
5.59563	37.5802	9.17682	114.118	76.0674	12.3712	119.669	10.7266	17.2095	8.79303	37.331	275.632	41.2417	25.6234	31.81	4.41566	41.1388	114.13	71.0531	94.3007	30.8821	136.923	45.2928	8.51847	3.62389	0.00556474	47.3953	34.7676	51.1018	57.8623	130.997	154.722	187.836	134.816	59.9568	83.2602	1128.92	66.037	114.264	134.678	92.608	78.0288	859.519	31.3413	19.2266	73.9367	89.3823	23.5672	24.5314	121.104
5.69555	34.2833	8.29618	105.153	76.8929	11.439	166.995	9.61348	41.5419	8.07556	42.6229	266.692	41.9904	23.9143	27.4399	31.8577	35.9835	126.844	77.3635	83.3243	26.6712	205.77	40.0153	7.81339	3.25459	0.00615587	42.7035	29.8786	48.1378	54.902	133.284	145.839	187.947	124.698	71.0805	76.5718	1056.38	61.9901	102.049	154.734	95.4422	89.6881	826.053	28.4683	17.1008	71.3648	80.2963	21.154	21.3002	108.764
5.79548	30.961	7.50006	95.581	74.0936	10.5747	264.148	8.61591	51.9333	7.41652	44.5286	250.041	86.3547	22.315	23.568	43.1864	31.3475	135.47	76.5305	80.9436	22.6861	228.465	35.0488	6.7976	2.92414	0.00672552	37.5596	25.3818	44.4496	50.7071	130.45	135.794	179.407	129.653	74.0752	84.8045	977.128	57.4788	90.7266	160.597	92.6333	90.2475	777.766	25.8559	16.9428	67.2752	73.3002	18.9873	20.5707	97.5761
5.8954	27.7925	6.78039	85.9369	69.3846	18.4651	372.704	7.72197	54.9292	6.81108	44.308	306.939	103.261	20.8199	20.1692	45.9171	27.2161	132.669	74.4806	76.5325	19.0969	226.591	30.5035	5.71147	2.62843	0.00729568	32.6206	24.6513	41.0346	56.5435	124.708	127.114	183.734	126.706	72.7854	95.9696	916.562	52.8215	80.4326	157.612	89.2939	104.563	722.341	23.4806	24.1833	62.4453	97.0512	17.0421	19.3369	108.886
5.99532	30.8068	6.12986	76.5777	75.5012	22.8695	435.19	6.92084	59.6001	6.25492	42.7962	321.655	106.203	33.8543	17.2078	76.5404	23.5612	139.283	69.1019	71.008	15.9597	212.45	26.4213	6.80715	2.36363	0.00791256	28.1388	22.5032	37.5457	55.6469	117.441	117.804	177.65	119.978	69.3466	100.179	854.036	48.2219	87.4053	149.381	86.0129	105.538	664.587	21.3207	30.455	57.3566	111.487	15.2957	17.8282	109.031
6.09524	31.516	5.54182	67.7304	75.7223	30.3815	528.041	6.20277	63.4833	5.744	40.5433	381.5	108.763	54.8064	14.643	86.5263	20.3471	135.645	62.1533	64.9847	13.2697	192.954	36.7871	6.78178	2.12614	0.00856506	24.1824	22.3241	34.4482	87.0808	109.51	108.425	181.959	111.662	73.2296	99.7607	787.52	54.2427	86.2543	138.302	84.648	100.512	607.434	25.8347	31.1761	52.3002	114.51	13.7276	16.2005	103.815
6.19516	30.2843	5.01027	59.5278	88.142	47.6201	625.981	5.55926	62.7437	5.2746	37.9084	393.969	113.12	64.8028	12.433	85.7932	17.5347	126.645	73.1535	58.8655	10.9928	171.897	40.8526	6.19499	1.91269	0.00920045	20.7397	20.6068	31.429	94.3486	105.506	99.3148	175.948	102.906	78.1818	96.675	720.61	58.6994	91.9473	125.948	79.9921	93.0682	552.604	35.5006	29.5837	81.599	109.238	19.4368	34.0501	96.2818
6.29509	28.1684	4.52975	52.0354	93.0942	57.0582	666.503	5.43413	59.7277	4.84365	35.1224	382.197	109.573	69.7815	10.5366	111.365	15.084	115.412	77.4385	52.9064	9.08264	151.279	45.1589	5.37568	1.72034	0.00978056	17.7668	29.1618	28.5988	91.9003	99.8603	90.6617	185.226	94.2988	88.3388	91.6479	658.156	59.6066	93.9922	113.324	73.7135	93.2399	501.038	40.5424	27.1416	154.066	100.947	46.2865	44.1469	112.301
6.39501	25.7275	23.9087	53.9866	91.9168	61.4421	670.546	5.06713	76.6248	4.44827	43.6166	358.85	118.662	70.5894	8.91496	116.629	12.9559	119.153	75.4601	47.2619	7.49003	132.083	45.3745	4.50887	1.5466	0.0102973	15.2105	38.611	25.991	85.8443	94.6616	93.2771	181.734	86.4258	90.1792	85.5227	618.846	58.2667	90.0811	101.05	89.1682	88.4912	456.721	42.5422	24.4999	190.917	96.5321	57.3068	48.9278	114.538
6.49493	23.2506	30.6698	53.4174	87.359	62.5953	655.556	4.62722	81.8244	4.08549	47.4473	346.055	124.14	69.0838	13.0879	118.685	11.1136	126.567	70.0661	45.2778	6.16808	114.721	43.2594	3.69157	1.38948	0.0107526	13.0175	40.2556	28.798	78.7351	88.6549	96.736	171.543	99.8431	87.6829	78.8755	574.419	55.5656	83.4544	90.4629	93.6922	81.7934	442.188	42.5784	21.9364	230.682	89.3034	60.0483	50.1438	114.198
6.59485	20.8801	31.8656	51.197	85.1062	61.725	630.914	11.3625	95.9059	3.75238	48.3122	338.057	120.582	70.1627	15.1135	111.998	9.52257	123.625	63.054	42.7641	5.07433	99.2931	39.9266	2.96833	5.67583	0.0111237	23.5157	38.7625	33.0247	71.6156	82.3626	95.6084	170.375	102.319	84.1077	72.1004	528.189	62.9858	75.8429	88.0959	101.092	74.5729	425.947	41.3829	19.5599	245.611	104.807	58.6004	49.0437	118.79
6.69477	18.6802	30.6998	47.9584	102.987	59.6278	596.101	13.3254	98.887	19.391	50.2948	318.613	112.881	68.8174	15.7239	105.797	8.15169	137.127	73.1351	39.6441	4.17149	89.0097	36.0673	2.35352	12.913	0.0113753	26.0172	35.2218	49.3703	66.9419	78.5207	91.8026	161.952	99.2846	79.0647	65.4547	506.553	65.6072	68.1465	83.0733	100.571	67.4931	401.649	39.4496	32.3428	263.174	105.077	55.1644	46.5093	115.234
6.7947	16.6738	29.4745	44.1565	108.626	67.5714	564.024	13.311	104.107	27.4885	49.9427	302.41	103.584	66.1771	15.4324	105.288	6.97266	142.204	76.4832	36.2561	3.4275	78.6442	32.0999	1.84516	15.798	0.011505	25.0688	30.9717	53.134	61.417	74.4931	97.8633	154.702	94.1111	73.461	66.5885	476.82	65.1462	60.8108	76.644	95.6537	60.843	373.402	37.1086	45.5415	314.036	99.2379	76.1502	43.1562	110.797
6.89462	31.3573	27.4329	40.1122	107.174	70.7674	555.131	12.5262	102.321	31.1235	48.1761	280.497	93.9868	62.8986	14.5953	98.2172	5.96028	137.256	81.8028	37.2475	2.81507	83.9517	28.2667	4.20602	16.4447	0.0115154	22.7856	35.0823	51.8013	55.8714	75.2626	98.2388	143.73	87.6392	70.0814	65.2323	451.877	67.4711	54.0356	69.6226	88.5082	81.1869	354.878	45.3195	48.7296	345.853	91.2862	82.904	40.8962	111.258
6.99454	36.944	25.1604	36.0467	101.816	70.9519	538.744	11.4865	97.114	32.1548	45.6008	259.465	84.7233	59.3605	13.4561	88.402	5.09212	143.506	80.1598	36.5215	2.31135	81.7345	28.3261	5.03679	15.9797	0.0114178	28.3134	34.4605	48.5548	59.131	73.3576	95.2367	131.26	90.0672	65.8731	62.312	507.785	67.3557	47.8895	62.5277	80.4481	86.0622	331.669	49.1671	47.1563	379.274	82.9395	82.3619	47.7856	119.759
7.09446	37.8179	22.9108	63.4055	94.4984	69.2728	511.871	24.419	90.4198	31.7016	42.6118	237.103	90.1693	55.7782	12.1787	77.8836	4.34852	139.082	89.8614	34.7449	3.41197	75.8562	26.9631	5.02789	22.9674	0.011207	28.4252	31.6463	53.3194	71.298	69.9459	90.3336	118.557	87.5193	61.2009	58.4736	526.787	65.1288	56.3527	55.6774	82.5506	84.5492	306.477	54.4688	43.6579	385.106	82.0102	78.2656	50.3874	118.03
7.19438	36.3516	25.6952	79.3564	98.0687	66.4857	479.406	28.035	83.2668	30.4355	39.4631	215.873	88.2857	52.2712	10.8697	88.4769	3.71221	132.674	90.2293	35.6921	3.71205	78.9031	24.8606	8.0483	25.2562	0.0108922	32.6344	39.4373	61.4623	72.0199	65.7587	99.3132	106.31	91.6331	61.3518	66.8038	533.958	70.6776	57.5565	49.2545	87.6446	85.6553	280.975	56.2321	39.584	374.574	76.9972	72.616	50.1608	111.48
7.29431	33.8186	25.5069	94.0805	95.9073	63.0852	444.524	27.8039	87.6385	28.7569	36.315	195.403	94.6741	48.9029	16.8849	92.1885	3.16816	134.846	85.3191	34.993	5.14048	75.8407	22.4422	8.88544	25.1675	0.0105011	34.9565	45.8329	73.9106	75.7183	61.2486	101.516	94.8681	116.097	64.0878	70.096	529.084	71.8836	98.8205	43.3526	86.4565	81.7163	284.059	55.728	35.5213	354.841	70.6342	75.0811	48.1414	102.935
7.39423	94.8467	24.1001	110.128	90.63	59.3918	409.252	26.0851	86.1265	28.3947	33.2652	184.939	93.0167	45.7038	22.807	88.0263	2.70327	150.992	86.7033	34.7358	5.47923	78.2737	19.9639	10.9584	23.935	0.0100691	33.2586	45.5055	74.8647	72.9311	56.6904	99.797	100.253	173.698	66.5853	70.0272	509.175	70.3375	113.885	62.443	81.8162	75.7304	293.733	53.8177	39.173	330.436	64.0911	72.7988	57.4937	126.541
7.49415	119.841	36.9615	116.968	83.8332	55.6111	374.844	23.8865	86.3725	27.2853	30.3704	171.262	88.5541	42.6851	25.5019	80.2912	2.30621	151.169	85.7713	33.3186	5.25536	74.9396	17.5735	11.073	22.2086	0.009629	30.0501	42.023	71.2939	67.7998	52.2468	95.5038	98.5576	212.662	67.8831	67.7875	480.442	67.1213	123.792	71.4799	75.4622	70.0773	289.369	51.0811	38.2946	305.656	61.7747	68.2938	61.302	131.726
7.59407	126.024	40.3495	117.466	79.9363	51.872	363.007	21.6295	82.855	25.7948	27.6602	156.603	91.3424	39.8475	26.085	95.704	1.9672	143.274	80.3822	31.227	4.76962	68.8955	15.3507	10.1932	20.3252	0.00919336	29.6892	37.3031	66.1496	62.0507	48.0092	98.4359	93.1376	223.066	65.9589	64.2149	447.074	62.9646	122.178	74.0507	68.4427	63.9295	276.82	47.9048	46.3284	280.077	87.6873	82.3496	61.4367	129.739
7.69399	122.731	39.6472	113.744	74.3666	48.253	357.261	19.482	82.303	33.0925	25.1473	154.757	88.1299	37.186	25.3365	97.0247	1.67786	145.025	72.7882	28.7896	4.18924	61.8387	13.3323	8.88802	18.455	0.00874166	27.2959	32.3434	71.2839	56.3834	44.0248	96.9406	98.8716	222.228	62.4553	72.1232	411.852	62.4928	115	76.3828	72.6015	79.6029	259.845	44.544	46.8091	254.957	93.0899	105.478	64.0871	122.497
7.79392	114.985	37.2916	107.352	79.2104	44.7995	342.598	17.503	78.5575	39.2126	22.8329	146.762	82.2093	34.6931	23.7956	91.3822	1.43098	155.759	64.383	26.2241	3.60354	54.6827	24.8689	10.4512	16.6795	0.00825252	24.2549	27.6328	69.5294	51.0627	40.3132	92.8735	99.2305	212.567	58.275	74.9752	376.587	60.199	105.468	77.7378	71.5793	82.4759	240.826	60.1671	44.1717	256.254	89.9829	111.92	63.3802	118.48
7.89384	105.457	34.3756	99.4094	96.0403	41.5354	336.199	37.1252	73.3753	50.2623	20.712	136.062	78.7214	32.361	39.609	82.7071	1.22033	152.952	55.9975	23.6714	3.05705	50.0656	31.3437	10.3525	36.0649	0.00769367	29.9467	24.6574	65.1861	46.1715	64.7125	94.8449	94.8831	210.365	58.651	74.4693	342.416	56.8404	95.282	75.3939	69.8553	80.4748	221.248	69.8364	40.4188	254.961	83.6477	114.013	60.5611	119.155
7.99376	95.5378	31.3799	90.7137	101.388	38.4707	329.481	42.6076	67.6947	66.9248	18.7752	124.498	73.1371	30.182	47.7097	73.1141	1.04062	143.457	57.7593	21.2192	2.56895	59.1993	33.4684	15.0047	49.5526	0.00702169	30.4108	21.4472	78.4832	46.9888	89.2364	92.8988	92.5362	200.524	60.3441	71.8085	334.603	57.3263	105.836	70.9012	65.6759	75.4177	212.231	73.898	36.437	244.971	76.3795	109.739	81.7078	168.901
8.09368	85.9243	28.5074	81.8184	102.995	35.6066	315.088	46.638	66.4388	74.0742	17.0112	117.066	66.8287	28.1483	50.6927	65.7186	0.887362	131.085	70.62	21.2597	2.14455	70.2596	40.0438	16.0739	53.7234	0.00624107	56.3262	25.4983	79.5294	44.6891	100.806	88.6975	104.403	187.318	64.7675	84.5305	319.036	55.7968	105.477	65.2875	62.3255	69.259	213.329	74.3292	32.6025	230.247	69.1492	111.273	92.1234	184.565
8.1936	76.9411	25.8353	78.1984	102.282	57.5123	318.314	45.4802	64.262	75.6919	15.4077	108.004	61.2179	34.4154	50.3816	57.8509	0.75668	117.916	75.2099	20.5195	1.78192	80.3015	41.796	15.2511	53.1977	0.00547704	70.4821	31.0819	91.0796	44.1417	104.427	83.299	106	172.999	67.0371	90.1045	321.332	65.1294	99.7862	59.2222	57.587	62.9281	210.054	78.5214	29.8856	213.282	75.8578	151.306	95.3137	186.561
8.29353	68.7146	23.3851	73.1002	97.5485	69.5814	328.67	42.3661	60.466	74.1744	13.9522	120.557	55.4899	36.9001	48.0453	50.2625	0.645213	105.04	86.4769	22.3787	1.47569	80.6828	47.9514	13.5466	50.429	0.00483335	70.9216	38.8247	91.1794	41.4747	106.286	77.3691	102.007	158.726	65.6439	99.5198	312.545	68.8777	91.7787	53.1296	52.2928	56.8486	209.902	78.9022	44.4389	225.42	96.0735	163.911	93.782	184.722
8.39345	61.2687	21.1543	72.3981	93.6746	75.2735	324.764	64.4094	56.0217	70.9577	12.6324	121.32	49.9909	37.2339	44.5549	43.3021	0.550032	106.478	87.9187	22.7373	1.21915	93.1703	49.0763	14.7905	46.708	2.75094	65.7352	39.6468	86.4207	38.1395	104.048	71.3192	99.9736	145.069	65.2861	102.486	297.068	69.0167	83.0541	47.2684	46.9326	51.196	202.59	87.824	47.7	224.354	106.306	162.472	89.2999	174.886
8.49337	54.5758	19.1302	71.8344	89.4092	76.8855	312.228	69.2401	51.4411	66.8963	11.4366	116.157	54.8159	36.3757	40.4988	37.0993	0.468695	102.465	83.7446	22.1423	1.00542	94.0342	52.3383	14.1637	42.703	3.86635	58.6473	37.1361	84.0015	36.2002	99.4805	65.3969	96.2888	132.285	62.6116	101.191	277.876	66.8957	86.4131	41.7867	41.7826	46.0263	191.279	97.6164	51.9899	233.125	117.798	171.72	83.1057	161.693
8.59329	48.5846	17.2969	68.982	83.2309	75.9384	294.79	67.0718	46.9859	62.4931	10.3536	112.464	54.3943	34.8893	36.2653	45.6344	0.399143	95.0913	76.6439	20.9708	0.828108	88.9927	51.6074	14.7945	38.7503	4.10956	51.3202	33.2331	78.64	33.439	93.6921	59.7941	89.9041	120.464	58.8508	97.1805	266.476	73.251	98.3076	36.7587	36.9862	41.3391	181.873	100.96	50.5966	229.808	115.727	168.272	80.8517	147.53
8.69321	43.2349	15.6381	70.3841	76.2435	73.4359	283.347	77.0865	42.7813	58.0386	9.37317	112.754	51.4864	33.1046	32.1022	46.843	2.25348	86.3464	75.4427	19.4801	0.681492	83.2331	48.6486	13.8588	35.0096	9.08438	44.45	33.5629	89.8867	30.5147	87.3697	57.1872	82.9978	114.604	54.6762	106.044	269.42	74.8786	99.0003	32.2115	32.9525	37.1089	170.03	100.166	46.9634	219.535	108.35	158.755	76.3929	139.393
8.79314	38.4654	14.1377	68.8852	69.0994	70.0367	308.16	76.4813	45.409	54.3165	8.48577	107.746	47.5348	47.0477	28.1599	44.3976	3.36035	80.6137	70.4875	17.8429	1.25031	75.4844	46.6655	17.0162	45.2323	12.0663	38.2858	31.2644	96.2041	27.6904	80.9325	53.7669	75.4925	106.941	50.4486	108.449	262.693	73.4997	94.1649	34.8661	31.1404	33.3008	157.149	96.8027	69.0346	214.35	99.2664	146.703	70.6963	148.328
8.89306	34.2169	12.781	65.5145	74.7091	66.1701	315.416	71.7676	44.8055	51.3236	7.68265	121.526	43.2811	53.4081	24.522	50.1976	3.94655	73.4622	64.9949	16.1732	1.44217	67.1852	43.2401	17.163	48.0309	13.1311	47.3286	33.9524	93.5999	29.8765	74.6293	49.9774	68.0097	98.7047	49.4744	106.604	267.408	83.2173	86.8719	35.057	28.6948	29.8781	163.547	91.9252	73.8813	203.541	90.0155	148.553	64.4244	163.519
8.99298	30.4347	11.5543	61.0192	74.6796	62.1128	336.043	71.7754	42.6148	48.0089	6.95585	122.858	39.0945	55.4254	21.2274	49.7756	4.17686	69.8878	77.8248	14.5433	1.4339	61.007	39.1655	15.7836	49.9749	17.6127	48.0438	32.7404	96.6338	29.0568	68.6015	46.0938	60.8811	90.5282	50.1863	102.073	289.505	86.6253	80.9664	33.7458	26.0082	27.6371	170.523	88.6521	71.3905	195.036	81.2211	146.582	76.0126	187.532
9.0929	27.0681	10.4452	55.9335	71.4954	58.0402	367.578	67.5758	39.7245	60.6556	6.298	145.61	38.6568	55.0006	22.9135	69.0506	12.5059	78.3664	80.6378	15.3414	1.32723	54.3421	37.1824	13.7538	48.5514	18.4317	44.7007	29.773	92.7272	27.1244	66.6459	42.2819	60.8047	82.7214	48.6367	104.942	294.187	96.9645	85.9673	31.5769	34.9967	25.2067	169.57	85.8006	66.0496	182.987	73.1069	142.183	80.552	189.955
9.19282	29.8125	9.44259	50.6318	79.234	54.0612	375.443	61.98	36.6071	88.0332	5.7025	150.325	36.5241	53.2474	22.9824	79.2551	17.39	87.8816	77.6489	15.818	1.1795	57.5771	34.224	11.5686	45.569	17.4199	39.9558	26.1925	86.3239	24.8708	71.131	38.6377	57.9844	81.0481	45.9858	103.511	287.765	123.415	88.56	28.9758	57.0507	22.8177	163.169	81.5587	59.8663	169.303	65.7233	133.414	80.4318	181.909
9.29275	29.6573	8.53617	45.3698	83.187	50.2403	368.545	56.1671	65.707	100.477	5.16337	145.811	33.6876	64.8089	59.4314	81.1385	19.883	100.671	71.5616	15.5463	1.02198	57.9926	30.8584	11.2663	41.9746	15.6017	34.9983	26.0425	79.2856	29.4157	77.529	35.2122	53.8199	85.0685	42.8706	116.847	274.565	151.369	85.2013	26.2181	66.735	20.5718	153.755	76.5669	61.4449	173.071	59.0475	145.278	83.9113	169.233
9.39267	28.0971	7.71675	40.3156	85.5308	46.6133	358.519	50.6097	80.0885	107.175	4.67524	136.894	30.6557	72.8351	79.4591	76.8001	20.7493	103.765	64.0742	14.8154	0.87081	54.8246	27.4276	10.1603	38.2544	13.533	46.2484	37.7084	81.6161	29.5303	78.849	32.0286	49.1234	83.5155	40.5471	121.807	257.521	163.993	79.1003	29.7282	69.0703	18.5067	142.875	78.5189	60.1564	169.009	61.6536	144.342	100.043	154.953
9.49259	25.9303	6.976	35.5737	83.2146	43.1975	357.828	45.4776	83.8881	107.482	4.23328	126.183	27.6814	75.2355	88.4727	69.7063	20.5395	113.251	56.2229	15.7783	0.733536	50.036	33.4382	8.74394	39.2741	11.5013	47.3367	40.4672	85.4261	34.7323	81.3479	36.3667	52.6725	79.2733	52.3617	121.195	255.506	166.634	71.9734	32.5847	67.1966	16.6294	131.499	142.629	55.9873	160.51	61.2878	137.171	106.579	183.402
9.59251	23.5763	6.30639	35.7976	78.3887	39.9977	346.232	41.3928	82.2468	104.217	3.83313	115.065	38.3899	74.4784	90.2868	61.7274	19.6468	112.06	48.6118	16.1253	0.612918	44.71	35.1985	7.29169	37.9096	9.64228	44.1994	39.3994	82.4109	34.8041	87.5305	37.7411	52.1703	73.8788	56.4223	117	246.104	162.953	64.7163	32.9909	81.7999	14.9328	120.22	189.427	50.8926	149.721	70.4344	164.145	106.757	188.152
9.69243	22.0269	5.70111	38.4682	72.363	37.0119	343.188	57.0766	77.9599	99.0654	3.47069	104.253	43.4074	72.0069	87.5686	62.1061	18.3487	105.54	41.5677	15.7611	0.509157	39.4233	34.4614	5.94448	37.086	8.00839	40.8809	36.0131	76.8975	45.5165	88.4115	37.3158	49.5153	72.9382	60.5864	122.733	243.608	155.44	57.7748	31.8936	86.188	13.4039	110.303	213.334	45.728	137.983	78.0373	169.745	102.878	181.31
9.79236	20.169	5.15399	38.9116	65.9219	34.2332	330.604	59.8541	72.5336	93.0269	3.14228	101.373	43.6456	68.6611	82.1611	67.4639	16.8381	96.6744	35.2424	14.9641	0.421157	52.3799	34.9804	4.76417	34.9347	6.60781	36.435	43.4953	70.7019	47.1115	105.592	35.8392	45.8248	69.4387	60.408	122.591	234.323	145.773	65.8279	29.9292	84.6723	12.0283	103.916	246.453	40.8473	126.113	105.539	175.148	96.5614	169.24
9.89228	18.2536	4.65939	37.8629	92.6202	44.5288	320.249	61.5527	66.7675	86.6884	2.84467	95.3018	41.5877	64.9268	75.3197	65.7073	15.247	106.902	41.3012	13.9246	0.347278	61.3031	33.5499	3.76769	32.2442	5.42673	31.8659	43.8526	74.1375	45.512	112.349	33.7888	45.8105	67.4073	68.8976	118.656	222.15	164.613	66.3342	27.5191	79.931	13.569	115.447	260.159	40.3074	114.596	113.241	172.549	88.9272	155.943
9.9922	24.2322	4.21226	35.8612	103.633	53.9537	303.899	58.6112	61.0748	80.3836	2.57496	87.9137	38.5349	61.082	67.8819	60.5923	13.6629	113.147	42.3714	12.7702	0.285719	62.2276	31.0842	2.94794	31.8339	4.44177	37.6874	40.8146	71.8882	42.3632	112.79	36.8588	45.3962	66.4082	76.1356	112.392	216.352	171.119	73.924	31.3007	73.6072	14.6836	118.32	266.952	37.6461	103.703	114.312	168.792	80.7396	169.588
10.0921	25.9323	4.18592	33.2966	105.401	58.4083	295.35	63.7479	55.6586	74.3014	2.33052	81.7401	35.1585	57.2825	60.3915	54.1698	12.1417	111.483	57.3595	11.5852	0.234697	59.0692	28.7503	4.22488	30.1305	3.62671	37.2099	49.2912	77.6359	48.9041	109.517	37.4665	43.0963	63.1514	76.942	104.82	205.817	169.708	73.7798	32.3207	68.8088	49.3872	115.954	263.574	46.539	116.102	108.268	159.1	74.7604	167.91
10.192	25.4626	13.4349	39.5759	106.788	59.6823	282.602	62.019	50.6087	68.5367	2.10909	74.9207	31.7955	53.6127	53.1875	54.6055	10.717	129.38	62.5482	10.4237	0.19259	54.0381	30.3041	4.50942	27.8829	2.95594	34.2001	49.8334	75.7853	48.7035	104.171	36.5967	47.864	58.9145	81.4283	111.847	199.172	163.397	69.8515	33.943	76.0512	62.3117	112.013	253.917	63.1532	119.396	99.721	146.945	82.7818	176.245
10.292	23.9592	16.5561	44.4517	103.036	60.7171	265.959	57.7124	46.911	63.1334	1.90859	80.0565	28.6061	50.1156	46.467	73.6382	9.40706	133.195	61.9232	9.31851	0.157963	49.2452	29.691	8.08292	44.2064	2.40613	30.3853	47.5455	71.0744	49.6228	97.7787	34.8807	53.7164	54.3696	80.6224	112.883	191.796	154.226	64.2733	33.5453	90.0332	64.8521	119.497	251.298	81.1944	117.001	90.6572	134.148	84.7962	171.698
10.3919	22.0275	25.2499	46.1504	96.5672	59.822	247.448	52.652	45.5663	58.1047	6.42954	78.9645	48.0608	46.8098	40.3319	80.8962	8.21904	128.085	60.0139	8.28839	0.129564	43.963	29.2742	9.19539	49.9991	1.95683	26.531	49.5154	66.0969	47.2164	90.9735	38.7726	54.4018	49.8618	77.1328	110.014	183.801	143.56	58.1781	31.9381	95.2948	62.6292	119.826	250.563	83.6567	111.361	81.8997	121.631	82.9088	161.196
10.4918	24.4054	27.5263	45.6839	88.8535	57.7581	228.369	65.841	58.4434	53.4455	8.98987	81.1427	54.9675	43.7004	34.8205	86.029	7.15311	118.74	55.5349	7.34234	2.93378	67.621	27.5943	8.97623	50.4322	1.59044	30.9972	52.7718	60.6787	53.8334	84.1393	39.8036	52.2805	45.5604	72.4001	104.711	172.92	132.302	52.1485	29.6623	101.988	58.3966	115.897	242.932	79.5983	104.026	73.7583	109.833	78.6066	148.348
10.5917	57.0337	27.0328	43.8435	80.7708	55.0251	209.538	67.1311	66.1673	49.1411	48.8956	103.555	75.7018	86.7438	29.9297	82.9595	10.1128	117.179	49.8629	6.48297	12.9652	75.5995	25.2809	8.10608	48.2564	1.29195	30.473	63.2369	55.3737	85.1068	77.502	39.107	48.7488	60.7173	67.2105	98.001	162.999	121.035	98.0081	50.6964	103.936	53.4861	109.574	231.201	73.1185	95.9639	66.3278	98.9272	72.927	134.997
10.6917	108.917	68.4785	41.1106	72.8246	56.6278	191.447	63.7031	67.2316	45.1716	73.3782	110.021	115.402	107.993	25.6319	89.622	11.639	110.202	43.8411	5.70885	17.9138	75.2153	22.7221	13.3831	45.0637	3.9332	31.4	63.5613	50.3917	92.4228	71.1875	37.41	44.6213	66.1935	61.9844	90.5923	151.57	110.123	115.368	61.3903	100.241	48.5272	102.046	218.853	66.0405	88.4364	59.6011	88.9737	66.5824	122.053
10.7916	128.75	82.7462	37.8806	65.2915	56.1865	174.375	58.6349	82.7113	41.5155	86.0435	108.224	136.491	139.833	21.8839	87.0663	12.1888	102.599	37.9642	5.016	19.0803	70.6409	20.1504	14.9034	41.3906	4.90726	29.4022	59.7711	45.7977	117.329	65.2598	35.176	40.3627	66.1472	56.939	83.2566	139.555	109.242	117.848	65.5102	105.531	62.8141	94.0624	204.854	59.1461	80.8264	53.5372	79.9363	60.0514	109.932
10.8915	131.971	85.5003	34.4329	58.3087	54.4941	158.459	59.5935	86.9483	38.1506	91.1013	102.382	139.779	163.261	18.6345	80.7548	12.0913	101.311	32.5024	4.39906	20.5387	64.2223	17.6981	14.4063	37.6596	5.48748	28.5917	53.6076	41.5963	120.399	59.7441	32.6973	36.2288	65.59	52.1786	83.3677	127.556	114.156	112.905	65.3412	103.628	67.1775	86.0831	190.218	52.744	81.4048	48.0842	71.7863	57.4383	98.7918
10.9914	126.937	92.1389	30.9599	51.9291	52.072	143.751	56.4777	85.396	40.8089	91.3578	94.7853	134.395	171.621	15.8345	72.4419	11.582	132.225	27.5842	3.85195	19.7931	57.2483	15.4344	12.937	34.0773	5.34835	26.0979	46.7724	37.7688	114.884	54.6424	30.1547	32.3511	80.6197	47.746	80.8253	115.947	113.576	104.58	76.3138	97.7991	71.5832	78.3821	175.603	46.9308	137.062	43.1841	64.4385	53.6263	88.6627
11.0913	118.132	90.0819	27.5905	46.1567	49.2607	130.241	51.9544	82.5493	75.1089	88.6753	86.6591	125.135	171.473	13.4292	63.6909	10.8271	140.85	23.2513	3.36842	18.0114	50.4008	13.3893	17.3045	30.7364	4.87279	23.1064	40.1192	34.2884	106.368	49.9431	27.6577	28.7886	88.5744	43.6505	76.6479	104.955	117.143	95.0337	79.8617	90.0473	70.5289	71.1127	161.42	41.7103	186.113	38.784	57.8291	49.1935	79.509
11.1913	107.93	84.5394	24.4062	42.1578	46.2802	117.888	47.1464	80.5878	91.8284	84.2822	78.6398	114.482	168.579	11.3712	57.4452	9.94248	137.765	19.4937	2.94226	20.4166	44.0158	13.3933	20.2453	27.67	4.27105	20.1384	34.0385	31.127	97.1688	45.6268	25.2697	25.5584	88.8215	39.8843	71.5448	94.6993	115.624	85.3872	78.7616	81.5797	76.7925	64.3512	147.913	37.0483	214.439	34.8329	51.8982	44.5309	71.2667
11.2912	97.5567	77.8455	21.4547	38.1316	49.9113	106.63	42.5089	76.2105	98.2136	78.9813	71.0404	103.695	205.898	9.61553	50.6748	9.00736	128.932	16.273	2.56759	20.1476	38.2356	12.735	20.0103	24.881	3.65425	17.4045	28.6732	28.2566	91.757	41.6702	23.0247	24.1263	90.1937	36.4305	66.0035	85.2336	110.975	76.196	83.3542	75.1975	75.6124	58.1251	135.216	32.897	223.258	31.2856	46.5714	39.8964	63.8607
11.3911	99.1516	71.0246	18.7598	34.2615	54.611	96.3953	38.2094	70.8121	98.6341	73.291	63.9978	93.3793	221.762	8.12148	44.0871	8.07441	117.663	13.5369	2.23887	19.1364	33.0966	11.7336	28.3497	22.3579	3.07732	14.9728	24.0388	25.651	84.5672	38.0484	20.9384	22.253	108.831	33.2687	70.8114	76.5657	104.519	67.7082	82.7457	68.1769	85.6023	52.432	123.39	29.206	257.068	28.1003	41.7869	35.4529	57.2147
11.491	102.379	64.5065	16.3281	30.6434	63.0148	87.1076	34.2935	65.1317	95.7161	67.5398	57.5553	83.8028	224.351	6.85223	38.0152	7.17734	105.76	11.2286	1.95102	17.2705	28.58	18.4433	30.1431	20.0822	2.56386	12.8484	25.2573	23.2862	86.0833	51.6266	19.015	20.228	113.512	30.3773	71.6998	69.3084	97.1406	60.0088	89.4676	73.3309	109.429	47.2515	112.448	25.9268	288.346	25.2399	37.4867	38.8636	51.2552
11.591	103.455	58.4531	14.155	27.3203	66.6099	78.6912	30.7567	59.5501	91.0302	61.9303	51.7069	75.056	224.228	5.77532	32.5885	6.33648	94.1642	9.2917	1.69938	15.1154	24.64	21.3396	28.4935	21.2958	2.12039	11.0099	25.3719	21.1403	92.3143	64.3772	17.2515	18.2139	111.103	27.7348	70.0259	62.5362	89.4214	53.0979	90.3254	72.8337	114.394	42.5536	102.372	23.0147	296.216	22.6704	33.6317	39.5825	45.9137
11.6909	98.8023	52.907	12.2284	24.3032	67.1458	79.4384	27.5749	54.2529	85.5083	56.5816	46.4224	87.2285	217.966	4.86395	30.549	5.5628	83.3372	12.2779	1.47965	12.9714	21.22	21.93	25.4859	54.8505	4.1778	14.4468	23.571	19.1932	89.7	69.8296	15.641	16.2978	105.289	25.3209	68.8846	56.2849	81.8702	46.9347	92.6374	69.2052	110.688	38.303	93.1285	20.4292	325.91	20.3623	30.1666	38.5594	41.1272
11.7908	91.5901	70.4127	10.5318	21.5853	87.6304	77.4164	24.7182	69.7056	79.697	51.5583	41.6611	92.6921	208.505	4.09327	51.8993	4.86082	114.205	13.2634	1.28797	10.9858	18.2611	21.1835	26.0124	68.4619	4.85207	14.9915	20.9957	17.4267	120.153	70.8371	17.8208	14.5226	125.09	23.1164	65.9866	50.5598	74.5327	41.4605	101.155	63.9962	124.626	34.463	84.6701	18.1339	336.362	18.2885	27.0534	36.4644	36.8389
11.8907	86.4178	73.977	9.04631	19.1498	98.0613	79.5148	23.956	95.6561	73.9101	46.8897	37.3784	108.61	197.548	3.44445	58.9561	4.23074	126.405	49.3746	1.12097	13.0218	15.7069	19.7156	31.5335	71.7985	4.80728	14.0795	29.018	15.824	125.203	69.2098	24.2625	24.3737	129.669	26.7559	70.0529	85.4945	67.564	36.6104	102.202	62.3312	124.393	30.9977	76.946	16.0963	355.056	16.4249	24.261	33.7647	59.3195
11.9906	79.5723	71.5958	7.75191	21.4585	102.022	80.908	22.2552	104.57	68.3217	50.9332	67.9582	110.813	186.071	2.89667	75.2119	8.02182	125.889	66.9141	1.91106	13.0983	13.5055	17.9108	31.6404	70.4245	6.92189	12.6427	30.6892	14.3695	120.184	66.0904	27.2795	34.2494	126.536	33.0272	70.4852	104.744	61.0491	32.3199	98.6752	58.5345	117.85	35.2046	69.903	14.2874	369.554	14.7497	21.7543	30.7805	83.7699
12.0906	72.2538	66.8822	6.62891	21.841	101.89	79.2365	20.2875	107.769	63.0227	51.8184	104.39	106.352	174.626	2.42654	78.272	10.159	147.274	72.9983	2.33708	12.201	16.7491	16.0041	29.2722	66.4315	7.41428	14.3232	29.2348	13.0495	111.564	62.1948	28.17	37.9871	119.723	39.0661	68.5548	113.515	55.0261	28.5278	103.831	53.7225	108.831	36.4901	63.4884	12.6818	364.659	15.4932	19.5025	27.7269	91.4321
12.1905	65.0713	61.4506	5.65814	21.1296	99.2336	75.7374	18.3309	110.013	58.0544	55.9213	117.823	98.9283	165.948	2.0267	74.6939	11.1559	159.035	72.2851	2.51957	17.5507	17.4075	14.1335	25.6038	61.3627	7.08616	19.4673	26.409	11.8513	113.845	57.9665	27.7723	38.2576	114.977	40.6736	65.1571	115.417	49.5029	25.1785	127.349	48.5648	103.285	48.6111	57.6513	11.2564	348.586	30.2336	17.4878	24.7437	129.275
12.2904	73.0749	56.0053	4.82166	50.7468	95.087	71.2268	16.4933	132.126	53.4292	56.6879	119.15	92.8879	156.595	1.69057	89.777	11.3843	156.572	67.7835	2.54284	18.9414	22.8449	12.3757	21.5922	56.0141	6.38701	20.0915	23.1414	10.7636	118.925	56.4542	26.6249	36.6539	117.733	39.9463	60.9159	135.362	44.4684	22.2212	136.428	43.4517	95.4645	54.1346	52.3433	9.99114	327.439	34.4193	15.6759	21.9175	146.525
12.3903	73.3179	50.8381	4.10296	65.1698	90.1252	66.2366	14.8101	156.645	49.1428	55.394	114.369	85.3787	147.132	1.40823	91.3213	11.1112	209.372	81.2047	3.01086	24.3449	28.3758	10.7685	17.7474	50.7833	5.56206	18.8256	29.991	9.77589	120.675	57.3225	25.0714	34.1172	114.196	38.0489	65.1196	143.598	58.9253	19.6107	136.38	43.4602	87.0344	55.5514	47.519	8.86795	306.639	34.1458	14.0555	19.2977	163.089
12.4902	69.7671	46.0549	3.48697	70.4775	84.7857	62.9264	20.9904	164.203	47.4844	52.8827	106.754	83.641	165.853	1.17111	106.891	10.5263	224.971	84.1586	6.55461	30.109	50.1945	9.32592	14.3119	45.8566	4.73928	16.8849	39.3202	8.87875	114.636	56.0369	23.3282	31.1954	107.697	35.6236	77.0047	144.207	68.6261	17.3067	133.368	41.4651	78.7689	76.0091	43.1363	7.87091	334.135	32.1038	12.6047	19.3405	163.692
12.5902	64.5451	42.3307	2.96014	70.4583	79.3481	58.9317	22.1731	182.43	45.0418	49.7062	102.004	78.6482	182.802	0.972444	126.742	9.76299	223.995	81.0493	8.53908	30.8079	58.2614	8.04787	11.3729	41.3094	3.98029	14.8158	43.2933	8.06348	105.932	53.5305	21.5298	28.2005	100.005	33.0199	114.8	140.001	72.4923	15.2734	126.11	50.6883	92.0292	94.7341	39.1559	6.98583	341.493	29.47	11.3045	21.6614	156.046
12.6901	58.7698	43.9119	2.51039	67.4579	73.9874	55.7649	39.7474	183.832	42.2401	46.2224	94.9701	97.3872	187.063	0.791248	128.218	8.91344	211.672	74.9226	9.47477	28.9539	58.9316	6.92615	8.93251	37.1603	3.3099	12.8507	42.006	7.32238	99.162	50.3882	19.7577	25.3033	92.0434	30.4242	135.633	132.902	72.5891	13.479	116.572	53.5041	93.1814	102.593	35.5418	6.2001	347.836	26.749	10.1389	24.2679	144.814
12.79	53.0136	42.2778	2.12706	74.1941	68.8097	52.0819	44.2774	176.778	39.3277	42.6595	87.1157	101.497	184.234	0.63668	123.898	8.0399	194.27	84.0297	9.71939	27.2354	55.837	5.94839	6.94961	39.0345	2.73324	11.0767	38.3252	6.64853	100.651	46.9721	18.0592	22.591	93.4369	27.9318	144.997	124.208	70.3273	11.8956	106.039	52.6142	110.892	103.725	32.2611	5.50258	338.953	44.5978	9.09432	31.34	132.406
12.8899	63.5074	46.8246	1.80081	74.8148	63.8758	48.1974	43.4521	183.741	46.4704	39.159	90.7197	98.4109	197.684	0.505752	134.183	7.18322	175.224	84.3936	9.52201	24.4417	51.0263	5.10049	5.36421	44.7506	4.05216	14.2777	33.7819	6.0358	101.028	43.5027	16.4602	20.1022	90.2378	25.5875	146.504	114.788	66.6638	10.4981	95.3323	52.5675	122.096	100.831	29.2832	4.88337	321.477	49.2136	8.15851	34.6731	120.034
12.9899	65.4425	46.264	1.52346	73.7448	59.217	44.3106	40.5853	179.478	48.9656	35.8055	99.3897	109.279	199.61	0.395038	130.508	6.36893	177.192	79.8121	9.05471	21.3162	45.6314	4.36805	4.33543	45.3954	4.37872	19.9873	29.1629	5.47888	99.6121	40.1108	14.9726	17.8471	91.6437	23.4673	142.886	105.211	73.8423	9.26488	96.6692	50.1231	120.776	99.7814	26.5799	4.33367	299.603	51.4066	7.3202	35.4997	108.28
13.0898	63.1107	54.632	1.28792	70.0168	54.8455	43.5065	37.735	213.805	50.4621	32.6462	99.1803	109.132	231.532	0.287137	129.948	5.61187	173.597	74.4011	8.43517	28.6219	40.2564	11.3648	3.44999	43.5603	4.20144	20.8037	24.8459	4.97276	113.09	36.8703	13.5999	15.8206	88.5254	21.4845	136.067	95.8384	75.9648	8.17668	93.5435	46.4526	113.937	95.7259	24.1253	3.84572	306.07	49.3748	6.56926	34.6985	97.391
13.1897	62.4889	55.2433	1.08809	64.9604	50.7617	41.6551	34.4128	221.918	64.6182	29.7038	141.458	103.632	242.671	0.209887	126.855	4.91945	162.612	67.1334	7.74263	30.1889	35.2045	16.1241	4.0464	40.6141	3.79449	19.5629	20.9873	4.51244	111.992	33.8196	12.3406	14.0094	83.3014	19.6477	127.392	86.8918	74.8605	7.21675	87.838	42.2668	104.99	90.0243	26.2175	3.41257	298.772	45.7679	5.89624	32.8903	87.4448
13.2896	71.5108	52.6181	0.918704	59.3754	46.9582	39.2187	31.101	216.607	70.4431	26.9853	172.778	95.8464	242.086	0.140812	117.126	4.29403	187.156	59.2324	7.02935	28.8081	32.6656	18.0284	4.00266	37.2702	3.3077	17.5769	25.7547	4.09432	106.406	30.9753	11.1899	12.3964	95.0463	17.9557	119.807	78.4969	71.7754	6.37028	91.5413	37.986	112.721	83.5412	26.7777	3.02815	288.322	62.1963	5.29262	30.5085	78.4333
13.3895	72.3309	48.7925	0.775236	53.7319	43.4237	36.4989	27.9871	204.819	71.4374	24.4882	180.532	100.561	279.32	0.0946927	104.788	3.73464	189.663	51.4227	11.04	26.069	29.4844	43.3448	4.12908	33.8922	2.81957	15.437	39.3088	3.71468	108.05	28.3406	14.1356	10.9633	96.895	17.5022	113.331	70.7158	67.5514	5.62368	90.7551	33.85	110.336	76.8173	26.3621	2.68707	277.329	73.2459	4.7508	38.4991	70.3076
13.4895	75.8515	44.6703	0.653772	50.6707	58.9298	33.6898	25.1327	190.295	69.7068	22.2035	199.01	97.8102	292.058	0.0635073	91.9771	3.23818	180.912	44.1075	13.1554	22.8543	26.1648	66.4813	4.17988	30.6574	5.81288	13.396	42.8433	3.37032	102.672	25.9108	21.5813	9.69212	93.777	21.0654	105.595	63.5683	80.2524	4.96503	86.5826	46.707	135.827	70.1817	25.3468	2.38454	260.849	73.52	12.5587	42.1498	63.0014
13.5894	108.691	40.6404	0.550924	46.8089	84.2711	30.9138	22.5466	175.018	66.5125	50.7083	199.148	91.6287	290.988	0.0399351	79.7646	2.80037	166.939	37.4855	30.2298	19.6341	22.9688	76.3257	3.851	27.6447	6.81323	11.5498	41.3813	3.05808	103.367	57.6327	25.2807	12.982	88.895	27.9609	97.2853	57.0473	85.6208	4.3836	80.5259	55.6659	140.17	63.827	23.9848	2.11627	241.753	69.4685	48.5428	42.9	56.4432
13.6893	119.256	36.8585	0.463826	42.6627	97.7848	28.2444	20.2166	160.01	62.605	66.5334	190.117	84.1152	298.772	0.0236997	68.6358	2.41629	151.069	41.3751	51.9951	16.641	20.0213	78.1453	6.90046	24.8819	6.7753	9.92258	47.313	2.77477	106.871	74.4075	26.6409	19.3569	96.2163	30.4316	88.8656	51.1285	86.2358	55.343	73.573	79.6501	134.853	99.1803	22.4447	1.87841	223.839	63.9159	89.751	41.775	50.5625
13.7892	127.744	33.376	3.52816	41.8058	103.656	25.7238	18.123	145.768	58.4258	80.0069	176.917	86.5703	294.795	0.0134569	58.7569	2.08077	135.078	66.0622	63.7605	29.0007	24.0392	75.3236	7.8493	22.3704	6.23921	8.50788	46.6576	2.51791	108.088	81.9026	31.3534	40.1705	108.784	30.5382	95.1425	50.9775	83.861	93.478	66.3594	102.755	126.787	126.119	20.8369	1.66745	225.226	58.0768	105.794	39.4978	57.9423
13.8892	125.487	30.1987	5.43816	39.5532	104.661	23.373	16.2443	132.509	54.23	85.7443	181.257	87.622	284.467	0.00684968	50.1282	1.78869	119.871	88.2235	68.8345	33.8273	24.6632	70.0085	19.481	20.0994	5.5038	7.28705	42.9353	2.28535	108.782	109.415	33.114	49.5116	110.467	29.4277	98.0111	49.2592	79.6939	107.285	59.2815	116.28	116.628	144.479	43.3877	1.48026	239.22	59.8476	108.745	36.5717	79.4147
13.9891	118.108	27.313	6.51704	36.6151	102.638	21.1999	14.5595	120.302	50.1602	86.5802	175.143	86.1225	270.936	0.0026768	42.6688	1.5351	105.862	95.7023	69.5319	38.2362	23.5411	63.5414	23.6801	18.0521	4.72859	6.23779	38.035	5.69518	111.535	122.101	33.0694	52.2634	106.703	27.7353	96.7946	46.6096	74.54	108.443	52.5742	118.48	106.061	150.408	73.7946	1.31403	238.75	57.1672	109.276	33.3415	85.8609
14.089	108.6	24.6979	7.0076	33.4177	98.797	19.204	13.049	109.134	46.2918	84.3973	164.085	81.1205	256.018	0.000589101	139.951	1.31537	103.831	94.4871	71.5978	37.6853	24.0919	59.996	23.7869	16.2097	7.14211	7.32193	47.3306	6.72321	106.392	147.587	31.9575	61.2345	102.31	32.824	92.9799	50.0852	68.9346	103.34	61.2279	114.26	95.8585	148.752	93.2163	1.16643	229.829	67.9405	104.455	30.0379	108.333
14.1889	98.5322	22.3309	8.5388	41.9014	93.931	17.3795	11.6951	98.9569	42.6596	80.4395	151.062	74.6935	240.751	0.000130497	183.246	1.12531	130.332	88.4437	70.3107	34.7227	61.3995	56.4815	21.8271	16.0693	7.76192	31.835	48.2647	11.3275	102.409	162.453	40.4268	63.2511	95.8822	34.1822	87.6122	50.6759	63.2271	95.4341	63.9837	115.757	86.3467	142.65	102.72	1.03533	229.331	68.4028	97.233	26.8107	113.857
14.2888	88.6951	20.1897	9.25946	48.8667	88.5557	15.7175	10.4819	89.7042	39.2751	75.5215	137.653	72.062	225.713	0.000717151	192.502	0.961175	137.555	80.0233	66.9684	30.7798	81.5795	51.703	20.3714	15.2415	7.46872	44.8259	45.1768	20.5371	95.1772	166.07	44.1135	61.44	88.7167	33.5749	83.3265	49.4333	57.6397	92.7083	63.0497	111.269	77.6351	141.554	105.737	0.918874	220.734	64.7147	110.039	33.5949	110.987
14.3888	79.4629	18.2533	9.41793	50.692	83.0019	43.25	25.5702	81.3036	36.1369	70.1712	124.663	67.2187	211.217	0.00192576	184.546	0.819636	144.754	70.7417	65.7047	26.6339	86.9932	46.4433	17.9153	17.7612	6.75744	46.7315	40.4131	31.3646	87.0958	168.058	44.848	57.7731	81.4846	42.4145	77.9628	64.4585	55.6035	106.802	59.9156	103.649	69.7315	154.9	104.603	4.0094	234.815	61.5128	137.589	36.6598	119.624
14.4887	70.9875	17.8908	9.19824	49.5634	77.478	58.7866	29.9601	73.6829	33.2369	64.7245	112.476	61.5592	197.418	0.00345891	168.705	0.697749	148.486	61.5013	62.543	22.6837	86.7755	41.17	15.1642	32.4535	6.9914	43.973	35.2052	59.8358	79.1365	174.515	47.3088	53.1599	74.5205	53.7906	72.0704	71.8565	52.5547	108.128	55.5746	95.3673	62.5973	157.493	120.102	17.7447	234.556	56.749	144.706	50.1196	139.21
14.5886	63.305	16.8091	8.73534	81.6087	72.1111	78.929	29.9183	66.773	30.5634	59.3894	101.248	65.2998	184.384	0.00501843	150.043	0.592954	146.392	52.8082	58.3056	19.1121	81.6121	36.149	12.4978	38.0144	6.57105	39.5213	30.1682	67.7688	71.6671	172.833	49.0306	48.2498	67.9784	57.5745	70.6495	74.2221	48.9701	103.127	50.6786	86.3595	56.1755	153.612	126.378	22.2879	228.126	57.3831	141.468	65.0585	141.853
14.6885	56.3931	15.4865	8.12711	96.0807	66.9757	95.2649	28.1497	60.5093	28.6548	54.2893	91.0114	63.8384	172.13	0.00629034	131.213	0.502993	137.602	49.3124	53.5469	15.9827	74.2581	31.5187	10.0997	38.9025	5.86691	34.7159	25.5802	77.438	64.802	166.437	48.4407	43.4056	61.917	57.319	67.5288	76.373	45.1661	95.284	56.8712	77.3596	65.4064	146.022	126.696	22.7968	253.159	54.3882	133.371	72.1415	159.36
14.7885	50.2028	14.1334	7.44348	100.105	62.1124	102.31	25.8109	54.8322	26.679	49.4915	82.5761	59.9635	160.643	0.00699572	113.521	0.425898	130.841	44.5467	48.6329	13.2951	66.2289	27.3383	8.03945	38.4649	9.42492	40.2719	21.54	77.1241	73.277	157.792	46.5015	38.8195	56.3454	55.0011	63.4002	75.2955	51.9551	86.4585	58.3112	68.7775	66.1444	136.49	123.269	21.6248	258.648	50.1114	123.197	81.7273	160.03
14.8884	44.6737	12.838	6.73335	98.1103	57.5416	103.437	23.3868	49.6873	24.7264	45.0275	74.5884	55.1279	149.895	16.1885	97.531	0.359934	134.213	39.3361	43.799	11.0178	58.3273	23.6192	11.0887	36.4348	10.6419	39.4901	18.0542	92.2361	72.4661	148.398	45.6089	40.228	51.2479	55.0267	58.7457	83.0264	54.5358	77.6123	56.8095	69.3325	63.0516	126.134	117.594	19.8362	252.494	45.5639	145.839	84.7774	152.594
14.9883	48.5752	11.634	6.0301	105.718	53.2707	100.899	21.0715	58.7343	22.8479	40.9055	79.9993	50.0736	139.85	25.5131	88.435	0.303671	128.828	34.1707	39.1896	13.7148	56.7813	23.0511	21.0919	33.7317	10.417	36.1833	21.0986	93.2623	68.1223	147.157	43.5835	50.3282	46.5969	54.7047	53.8957	103.602	54.402	69.2186	53.5844	67.9429	58.41	115.645	110.673	17.9036	239.747	41.1656	170.323	83.5505	147.979
15.0882	48.0455	10.5306	5.3557	105.492	49.2814	96.1925	18.9343	60.7729	21.0701	37.1189	79.0473	45.1662	130.469	30.1976	80.7217	0.255854	119.306	29.3237	34.8873	14.0684	52.6956	21.5923	24.3356	39.4365	9.51351	32.3232	20.9952	88.751	76.8598	149.597	40.9539	53.4556	42.36	52.4524	58.6539	113.247	52.575	83.6132	49.4452	64.0415	53.3174	105.438	103.169	16.029	223.602	37.0762	177.225	79.6452	138.594
15.1881	45.383	9.52632	41.5705	100.891	48.6828	90.3021	16.9918	59.2278	19.4053	37.7452	74.9596	40.5731	121.711	31.8113	71.7268	0.215328	108.2	24.9311	30.9325	13.2388	56.3735	19.7002	23.9062	40.3271	8.35156	28.3036	19.4109	82.3219	127.254	157.587	38.053	63.3952	38.5032	49.302	65.1253	133.701	49.7478	86.2994	44.9199	58.9178	48.2875	95.7494	95.5144	14.2915	206.05	33.3418	173.319	74.1798	148.029
15.2881	41.8146	8.61508	64.1464	121.022	47.0863	83.8693	15.2392	71.7807	17.8567	36.956	101.921	36.3588	113.539	31.4562	62.6891	0.181057	96.8807	21.0436	27.3382	11.8837	98.8432	17.6557	21.6663	53.9752	7.15348	24.5231	17.2421	76.8884	144.613	157.334	35.0866	99.0194	64.6716	45.805	67.2679	158.251	46.3862	83.1048	40.3449	67.6066	43.5464	93.0115	87.9849	12.7154	188.312	31.6239	163.342	67.9252	158.19
15.388	37.9831	7.78965	76.9009	153.981	44.9114	112.648	13.6632	83.948	16.4224	38.0475	129.353	32.5352	105.913	29.8982	54.216	0.152134	86.0521	17.661	29.3826	20.2934	114.479	15.6256	18.7059	58.0147	6.02927	21.1262	14.9556	72.0073	143.256	152.261	32.1789	113.628	87.0697	48.317	67.6776	168.655	42.7987	77.1943	35.926	69.3463	39.1795	88.1848	94.6039	11.3008	198.145	33.9726	150.852	77.4069	155.851
15.4879	34.2152	11.002	82.7037	165.897	42.4312	133.416	12.2481	93.3077	15.0973	37.5295	176.014	29.0886	98.7991	27.6624	46.5675	0.127844	76.0425	14.7546	29.6042	23.0006	115.687	13.7036	15.6339	57.223	5.02632	18.1429	12.7806	66.3161	134.764	144.524	29.4014	120.685	114.887	47.7625	71.6805	169.831	39.1857	70.2609	31.782	67.1273	35.2057	97.0402	96.0451	10.038	196.727	32.9901	148.035	80.5528	162.992
15.5878	32.4937	30.3511	83.6973	179.724	39.8226	141.989	14.5279	105.985	13.8748	36.0408	191.284	25.9939	92.1624	32.9079	39.817	0.107537	66.9743	12.2811	28.6753	22.6965	109.558	11.9378	16.7537	54.1357	5.94632	15.5539	16.3139	70.9675	123.994	135.468	29.8579	129.293	139.355	45.6559	72.0209	165.165	35.6734	63.1884	27.9734	62.8007	31.6128	106.127	94.2001	40.3152	188.772	49.6333	143.484	81.8955	158.515
15.6878	41.5474	36.9922	81.4682	182.545	37.1992	142.815	34.3185	107.842	12.7478	34.003	205.397	23.2214	85.9715	34.7546	33.9423	0.0904636	58.8593	10.1916	30.6021	25.1024	100.091	10.3477	21.9414	50.0861	5.93626	13.3216	16.7915	77.4716	112.946	125.923	29.1483	128.002	166.379	42.8335	75.0703	156.974	43.329	56.4178	26.9429	57.4973	28.3753	107.87	90.3486	55.563	199.151	56.3796	142.525	79.689	158.635
15.7877	43.8799	37.8084	77.1793	176.383	34.6324	138.862	40.031	104.221	11.7094	31.6932	215.743	20.741	80.1965	34.419	28.8757	17.8395	80.6559	8.4364	30.7061	24.4993	89.4921	8.93563	22.6929	45.7635	5.47834	28.2478	15.7894	75.9247	102.406	135.675	27.7715	121.453	177.732	49.7671	74.6878	146.825	49.7118	50.1491	51.5643	73.4327	25.464	105.192	85.35	58.5458	198.016	86.1295	135.427	75.3041	151.003
15.8876	42.8205	36.1758	71.6726	188.122	32.1654	132.102	51.1187	104.843	10.7526	29.292	211.053	18.5236	74.8097	32.7468	32.0784	28.5727	87.3999	6.96828	30.6853	22.4523	78.9415	18.8443	21.1502	41.5134	4.83942	32.1968	14.1608	71.3249	92.6474	137.14	33.9252	112.378	176.549	52.3407	72.0985	135.769	52.1104	44.4543	65.3335	78.9507	22.8484	103.658	83.8485	63.2328	190.181	99.5055	125.647	69.6956	158.896
15.9875	40.1611	33.617	66.8713	189.459	29.8228	123.831	61.5825	100.732	9.87191	26.9135	199.066	17.1617	69.7851	36.7191	31.5628	43.6807	86.1881	14.3821	29.5656	19.8379	74.7511	23.5353	18.5847	37.499	4.16193	31.3712	28.8864	70.9492	83.7331	133.704	36.4545	102.362	168.618	51.6645	75.7382	124.493	51.9423	84.5913	71.0229	90.1513	20.4998	111.268	80.509	90.2294	178.706	99.2248	138.419	65.0084	160.433
16.0874	36.8552	40.2026	61.3801	182.171	27.6171	114.891	62.059	94.4325	9.06226	27.2938	204.168	22.1117	65.0985	37.6149	35.6707	51.7649	83.0297	17.7395	27.7973	17.1297	74.0338	28.6565	15.722	33.787	3.51741	28.6612	36.2737	67.0673	75.64	127.507	52.3087	92.2994	192.637	49.3471	87.8918	118.87	50.1753	99.8459	76.0393	94.7342	18.3911	111.957	77.308	95.8073	165.515	94.843	138.248	72.1903	173.032
16.1874	33.3998	75.2532	65.5434	170.366	25.5531	114.615	58.6105	88.1842	8.3188	26.6781	240.34	24.6376	60.727	36.5693	48.5778	55.0426	79.8658	33.7722	25.6864	14.5684	69.3608	30.1481	22.1042	30.3955	2.93794	25.3878	37.1142	62.0246	68.3137	119.887	69.5079	82.6716	196.49	52.7829	94.6651	123.13	47.4653	110.206	77.1397	102.596	29.9343	108.514	86.6612	92.2879	151.797	89.1794	131.735	77.4974	190.952
16.2873	47.1594	103.918	66.0419	156.533	23.6308	113.903	53.8324	98.2637	7.63692	31.7099	247.433	44.0303	56.6494	34.3669	57.3096	55.1141	74.1582	40.8836	23.4368	12.2626	62.9673	29.5075	23.4424	27.3178	2.57611	22.1324	34.7975	56.7953	64.3221	111.671	77.4081	73.7183	190.219	52.5326	96.0762	141.566	44.2527	109.524	80.9767	121.72	33.534	102.735	90.0431	91.3323	138.268	84.9509	164.674	77.9807	207.575
16.3872	65.2465	142.138	64.0938	142.152	21.8467	109.91	48.8152	100.05	7.01196	33.7965	247.196	51.1079	52.8458	31.5424	57.8575	53.1252	67.3594	49.2312	21.1815	10.2475	56.0797	27.6892	22.1314	24.5368	2.20468	19.1305	32.1352	56.6898	80.1496	103.364	79.5441	74.6014	179.206	50.4006	121.587	148.654	40.8287	103.463	80.0053	126.796	33.4043	97.106	89.5864	85.4119	125.339	78.4513	210.475	84.0676	205.484
16.4871	70.795	150.525	60.5909	128.075	20.1939	104.03	43.9987	99.451	6.439	34.022	235.786	51.9476	49.2977	28.4531	70.882	49.8872	60.3678	51.1369	19.004	8.52008	49.3443	25.2924	32.6464	22.0316	12.4503	16.4591	28.5263	53.662	81.7893	95.2626	78.1977	71.6626	166.308	69.4241	146.551	148.38	37.3821	104.756	77.2136	123.797	31.6179	90.4229	86.7376	77.8194	113.23	82.4362	223.156	84.8019	222.555
16.5871	69.9554	146.148	56.1779	125.608	19.2186	97.1752	39.5426	94.9581	6.22604	33.1056	227.379	49.7641	45.988	25.3313	72.6455	45.9669	68.167	52.2506	16.9539	7.05811	57.319	22.6858	35.1701	27.7621	16.4448	15.5018	30.5757	55.9662	77.8711	87.5358	74.8341	66.8055	153.015	76.5349	158.094	143.483	34.032	99.9122	72.3754	141.336	29.1852	83.3437	82.4713	70.0027	106.281	79.3644	236.961	83.3567	219.952
16.687	66.0446	136.726	51.3138	118.899	33.2772	89.9364	35.4882	88.7113	5.90862	31.5208	229.845	46.2445	42.9005	22.3221	68.7989	41.7533	87.1246	49.912	15.0575	5.9848	57.9977	20.0887	33.4623	36.3661	17.1172	31.7949	29.3088	57.9167	79.4161	82.8166	70.3866	61.1403	140.08	82.5198	160.6	135.835	30.8496	123.37	66.4933	144.623	26.5897	76.273	77.4391	62.5675	117.55	73.6435	262.045	79.3197	208.783
16.7869	60.8327	125.711	46.3185	110.172	41.1133	91.528	36.1902	81.8527	5.54303	29.5768	223.343	42.2613	40.0203	19.5105	71.4163	37.507	92.096	65.6834	16.4277	5.02705	54.9617	27.6813	29.7714	38.805	16.1351	36.0329	36.8861	55.6232	81.6167	85.3136	71.4712	55.3005	127.861	82.442	157.185	126.701	33.1307	141.607	76.2911	139.805	24.0559	69.4506	72.0707	55.7386	137.666	67.1865	307.504	73.7829	199.302
16.8868	55.2472	114.612	41.4084	106.531	44.9101	104.57	34.3451	74.978	7.59	27.4728	209.894	49.7099	37.3334	16.9409	69.8294	33.3963	89.7437	70.8403	19.1255	4.19472	50.2315	30.6228	31.2623	38.1531	15.0846	39.6389	39.7592	70.469	92.0629	84.1057	69.7672	66.8909	120.399	79.2567	153.959	119.098	33.4963	143.145	79.1276	130.684	21.6808	63.0101	66.6442	49.5711	145.892	60.8004	315.506	69.4146	186.966
16.9867	49.759	104.056	38.0365	101.608	46.1177	118.113	31.6141	70.6686	8.48902	25.3352	205.076	50.7964	34.8268	14.6301	64.5301	29.5246	87.6323	69.7261	20.1263	3.48387	44.9234	30.7811	29.3658	36.0386	16.5283	38.1103	47.8932	80.6652	90.9665	80.7657	66.4684	70.0557	111.703	86.1624	147.048	110.524	32.6534	136.415	77.626	123.497	19.4992	78.4387	66.3229	44.0476	145.426	54.8041	304.759	64.0374	171.988
17.0867	44.5928	94.274	34.4883	119.903	45.6966	122.732	41.7219	73.6712	8.72043	23.2425	198.44	59.0043	32.4882	12.5779	63.699	25.9491	107.279	65.1437	20.0275	4.91261	51.076	35.8437	25.9267	33.3147	15.9637	34.6038	48.2371	80.3856	85.4834	76.2814	62.3335	68.5502	102.758	90.2845	137.972	103.759	31.0825	148.988	73.5541	113.804	30.8824	84.899	64.6442	39.122	139.888	49.3031	285.315	74.1641	168.01
17.1866	39.8419	85.3218	30.9456	125.056	44.2805	125.912	43.2225	72.0628	8.57268	21.2415	192.07	59.9912	30.3065	10.773	59.1658	22.6958	111.53	58.8694	19.2431	5.26796	51.2007	36.9477	22.0029	32.4288	14.473	34.0528	44.872	76.043	89.6767	71.6903	57.8393	64.605	94.0628	96.5103	127.783	96.7613	29.1069	147.363	71.9173	103.159	34.362	86.0261	61.7413	44.1571	131.582	44.3118	262.508	77.8422	159.44
17.2865	35.5315	77.1785	31.0694	122.635	42.3749	123.931	41.2768	68.2208	8.21765	19.3584	180.115	57.4779	28.271	9.1979	53.1196	19.7695	107.784	52.0001	18.0575	5.06744	48.2816	35.7518	18.1678	32.1756	12.6491	40.8838	56.2419	77.2194	86.3037	77.5344	53.2798	59.5301	85.8529	96.0219	117.192	94.6125	26.9416	138.862	75.6341	96.88	34.1359	88.6529	58.1555	43.5431	121.956	39.807	239.111	77.9072	159.98
17.3864	31.6516	69.7937	30.0792	116.079	52.9393	125.521	38.1002	68.4374	7.75724	17.6061	187.592	53.4168	26.3721	7.83205	46.7269	17.1611	100.201	45.1869	18.7226	4.60657	51.4176	33.3106	26.1925	30.5337	10.8035	40.5759	57.5053	73.6104	95.61	90.852	48.8313	54.0809	78.2242	92.1078	114.019	90.2486	49.5746	127.435	74.8083	99.827	32.2686	87.1616	54.2446	40.656	111.906	35.7519	252.452	75.0359	152.484
17.4864	28.1762	66.3487	29.2803	107.486	58.1232	122.576	34.6292	65.6577	7.25161	15.9888	182.758	48.818	24.6006	6.6538	40.5791	14.8531	100.027	38.791	18.4645	4.55014	50.0022	30.2833	30.3446	28.2991	9.08817	37.3806	53.8973	93.6481	93.8772	95.8082	44.5946	54.4743	71.2002	86.5855	108.391	84.6303	68.0341	115.17	71.261	96.8803	36.8572	83.277	50.2409	37.014	101.969	37.1058	247.257	70.4017	159.524
17.5863	25.0725	61.4692	32.2671	98.1177	59.8541	116.943	31.2467	62.1091	6.73563	16.9262	171.992	60.7428	22.948	5.64177	60.2586	12.8231	94.6571	39.0536	20.9363	10.2395	53.2959	27.073	29.8638	25.8843	7.56656	33.2496	50.6223	96.5172	96.8578	95.7121	40.6224	52.1934	64.7672	80.4491	101.35	78.4016	77.3919	103.136	80.6224	90.779	36.9969	78.1051	46.2934	33.2836	92.4593	52.7121	262.823	70.3798	155.167
17.6862	22.3059	56.2513	33.134	102.446	59.4093	109.837	28.0967	57.8507	6.2287	16.9727	167.759	63.4196	21.4064	4.77563	71.6278	11.0466	105.924	39.6706	21.7303	12.3201	51.8501	23.9171	27.0943	35.795	16.568	42.2557	52.749	92.5517	92.6181	92.6603	36.9372	48.5802	58.8937	74.2317	93.6127	71.9872	80.763	91.845	83.0179	83.1974	41.9712	73.7952	42.4939	46.49	83.5436	68.6276	258.238	67.7344	155.839
17.7861	19.8424	51.1653	32.5654	112.516	57.6327	102.049	25.2221	53.2829	5.74129	16.474	157.978	61.5434	19.9685	4.0366	72.5352	9.49856	106.018	37.7626	21.444	12.4687	52.6779	20.9478	29.793	42.6818	19.648	44.9699	49.8972	86.1341	85.8323	87.9728	33.5431	44.4169	53.541	69.9697	85.6656	65.6601	80.2853	93.5856	81.0908	75.138	42.0181	68.6973	38.8961	52.3473	78.2489	71.1095	249.015	63.5167	148.607
17.886	28.5809	60.2612	31.0647	113.378	55.0794	104.88	22.6231	58.2542	5.28005	15.6577	160.793	57.5844	18.6274	3.40766	68.2779	8.1543	106.22	34.5386	21.5518	11.6519	50.0262	22.6007	28.6281	43.9877	19.6348	44.7766	44.8998	85.5602	80.6545	82.4742	30.4328	40.1487	54.237	65.1136	77.832	59.5895	77.4178	89.5467	76.6202	77.5419	39.8642	63.3071	35.5279	51.5733	74.4138	68.0777	263.394	58.4552	137.937
17.986	31.4086	60.88	31.1869	115.261	52.112	127.511	20.2839	61.6343	4.84994	14.6727	154.852	53.9815	17.3765	2.87354	61.7759	6.99039	100.712	30.7573	20.8418	10.4163	50.0645	24.5134	25.6193	42.5373	18.13	41.3103	43.302	80.8305	74.1728	76.6726	29.7109	40.9361	52.3239	60.1381	70.3189	53.8735	73.1488	139.504	70.789	75.3159	46.8282	57.9289	32.4	48.1341	86.2945	63.0122	258.2	66.5897	155.863
18.0859	33.4303	64.2027	30.1917	111.425	58.6349	137.411	18.1827	60.7201	4.45191	17.1014	144.808	49.5735	16.2094	22.9784	54.5998	35.171	99.6548	26.8804	19.645	9.06191	47.1678	24.3896	21.9382	39.8252	16.0201	36.7718	45.4534	84.397	67.5494	70.875	32.1217	39.4863	50.7942	55.2911	63.2503	48.5627	68.1403	166.007	64.3697	79.1265	47.5112	52.7429	29.5118	43.813	90.1254	60.8542	243.644	74.3857	161.377
18.1858	32.7433	62.231	28.49	104.552	61.1814	139.192	16.2974	61.2656	4.07441	18.0525	144.268	58.4945	21.0471	45.1541	58.8787	51.9599	107.477	24.71	18.1863	7.74554	49.3553	23.1168	18.2307	43.0187	13.7795	32.5451	43.1467	81.3402	68.7833	65.2613	37.8859	36.901	47.9247	58.9523	56.693	43.676	62.8302	182.535	57.8556	82.9764	45.3571	47.8496	30.1475	58.2461	89.1028	75.2863	251.074	76.5705	173.415
18.2857	30.7739	58.1747	27.3667	96.2709	61.2085	135.939	14.6064	58.9537	3.71521	21.0037	159.491	59.8476	23.1235	56.956	57.1518	60.8175	105.749	37.475	16.6162	6.54197	49.0873	21.7148	14.8238	42.5272	11.6468	39.8497	41.0521	84.8123	65.4329	59.9309	40.0547	36.8877	44.5126	58.5813	55.1193	66.1696	57.5015	192.681	57.0778	81.3078	46.5627	43.2983	29.6827	60.622	85.2736	76.7981	251.992	82.0769	170.78
18.3856	28.2807	53.4685	38.7445	95.1406	59.9179	129.699	13.0902	55.3136	3.37357	22.1526	159.808	61.7058	23.6259	61.8361	52.6056	64.2573	108.742	42.5385	15.0328	5.48009	46.0936	23.3095	16.5276	40.2793	11.2986	39.8139	43.3886	81.6973	62.2466	56.9892	40.0239	49.6598	48.5508	56.1558	59.0128	81.6644	52.3321	187.582	58.2083	88.2201	44.6912	47.5903	28.5429	57.9233	79.939	73.0558	240.723	89.006	161.239
18.4856	25.659	48.739	44.951	90.4719	59.9767	121.822	11.7309	51.1642	3.06845	22.1654	154.06	69.8158	23.2499	62.2248	46.9782	64.0929	110.051	42.9757	13.4983	4.56403	41.901	23.0646	23.3254	37.2894	14.9595	36.7879	41.32	76.1823	57.5566	62.2096	45.1316	54.2475	48.5257	52.7689	59.6833	88.8101	47.4283	175.275	61.7393	88.0196	60.5751	48.5013	27.0132	53.3125	73.9158	69.1446	255.892	100.336	159.659
18.5855	23.1062	45.3757	47.5149	87.7873	61.7464	116.083	17.6693	46.9356	2.79113	21.4842	155.771	70.4733	22.4015	59.8174	41.1877	61.6211	115.365	44.2604	12.0497	7.19504	38.3338	21.7884	24.7692	40.2214	15.5852	36.099	41.1222	82.6728	52.5481	63.3201	46.6741	54.2295	48.1542	49.0179	58.2496	90.4771	42.848	173.95	61.3674	83.8584	64.5258	47.3735	25.2835	55.4808	67.7075	67.7548	251.434	103.801	151.162
18.6854	20.7135	56.2528	47.5754	82.5607	61.2784	114.516	18.9504	42.8458	2.54588	20.4004	149.508	67.281	21.317	55.782	40.6003	57.7598	111.955	47.9766	10.7073	7.98156	34.3042	19.9901	23.3989	39.736	24.2198	33.0882	40.0738	80.8462	52.5184	71.9084	46.0553	51.7388	45.9668	47.32	64.8222	100.574	53.1371	187.445	58.6431	77.6777	62.9489	45.0742	23.4784	53.0084	61.6152	73.6227	237.554	102.127	139.761
18.7853	18.5161	59.1401	45.974	76.1324	63.8736	118.922	18.3393	38.9977	2.30451	19.1049	139.547	62.4076	20.1328	50.9107	43.8644	53.1491	104.32	47.3516	9.47979	7.80045	30.276	17.9844	28.4241	37.6231	31.4079	35.753	42.9451	75.8778	49.586	82.5935	44.1774	48.0341	42.9734	44.6435	71.3188	103.723	101.314	184.738	57.4907	70.6543	58.9877	42.1587	21.6781	55.7914	55.8098	71.8018	254.147	97.2424	151.548
18.8853	16.5208	57.2522	43.3262	69.3027	63.8625	117.911	17.0259	35.4326	2.09404	17.7209	128.194	56.9731	18.9264	45.7295	42.615	48.2276	102.062	44.3159	8.36869	7.15409	29.5585	15.96	29.6521	34.824	32.4805	34.1359	41.1615	69.9481	48.7561	86.2664	41.6157	43.8469	39.7061	41.5672	73.2804	102.401	128.174	173.752	54.4506	89.5534	54.1678	38.9777	19.9329	65.4281	50.4014	67.0082	250.469	90.4943	173.202
18.9852	16.4037	53.4896	40.076	64.4584	70.2194	115.679	15.5154	32.159	1.90535	16.3262	116.663	53.3063	17.7412	40.577	39.2439	43.2882	95.5307	40.0934	8.74438	6.36261	27.4749	14.0248	27.7597	37.1864	32.95	30.8951	41.4262	63.956	45.7242	85.7171	38.733	39.592	36.4395	51.3409	72.2502	98.3098	140.857	159.282	50.3893	105.658	49.2146	41.4842	18.2725	76.3683	45.4042	68.8405	237.017	82.8118	196.745
19.0851	20.8601	49.1484	36.5386	59.0083	80.1955	129.911	14.0166	29.1691	1.72071	16.7914	123.058	52.4472	16.6004	35.6618	35.0556	38.5195	87.1875	39.3446	9.15162	8.418	25.82	12.2356	25.5861	36.569	30.662	33.7568	39.4613	66.4185	42.0123	82.7122	35.7545	35.4952	46.9747	54.6679	69.3191	92.6061	144.276	143.862	45.8737	109.786	44.4581	41.5448	16.7132	76.2187	40.8311	78.1082	229.341	74.8214	198.496
19.185	21.9863	44.7944	32.9327	53.4495	84.3276	134.584	12.6101	26.4468	1.56393	18.0241	120.629	49.4269	15.5155	31.1027	30.7401	34.0366	81.1951	36.691	9.07662	12.3779	23.4823	16.5182	22.3269	36.803	27.2176	32.3708	38.8526	63.8786	41.5609	78.3632	32.8167	31.6708	52.5772	54.2889	65.252	98.6121	141.797	128.782	41.2665	107.039	40.0353	57.6854	15.2617	71.5427	36.6737	77.3901	214.935	66.9337	189.714
19.2849	21.431	40.662	29.406	58.1124	84.7471	133.248	37.0235	23.9729	1.42456	18.2156	113.904	63.2101	14.4915	26.958	28.9468	29.9028	94.0625	33.1153	8.70206	13.4511	20.9369	18.1327	18.7975	45.4313	23.4778	38.2942	45.6395	64.3223	39.0741	74.1874	29.9991	28.1675	60.1127	52.0232	75.8901	100.512	135.713	114.658	36.7911	100.582	51.8308	65.2821	13.9191	81.8416	32.9115	92.5685	197.872	59.4065	187.6
19.3849	20.0826	36.8363	26.0533	58.2511	82.8639	128.269	44.3806	21.7273	1.29149	17.765	105.339	67.9487	13.5292	23.2462	26.196	26.1458	95.5907	42.7887	8.15317	13.0212	28.5904	18.1542	27.4429	47.4504	19.881	37.8132	45.511	61.1071	42.5961	85.2488	27.3448	27.6154	61.3349	53.5573	80.3886	111.747	127.57	101.74	33.0866	99.4248	54.4098	67.5451	12.6829	81.0984	37.5591	97.2939	192.184	52.3905	184.548
19.4848	18.4149	33.3366	22.9317	55.8532	79.6068	121.21	44.6515	28.1877	1.17162	16.9365	96.2462	66.8326	12.6274	26.2722	46.6192	45.4229	91.3134	45.8109	7.51475	11.879	30.7805	20.545	29.466	46.1821	16.6278	43.9782	46.0049	77.0889	41.5823	89.0585	24.8745	44.2054	59.387	63.1201	80.7777	126.419	118.4	90.0902	75.5595	94.2053	52.7448	66.5636	11.5479	75.8843	38.9201	94.0874	180.457	62.756	174.139
19.5847	16.676	30.1539	20.0709	74.7628	75.5839	113.095	43.8307	39.0468	1.06283	15.9035	100.083	62.9737	11.7838	31.2248	53.5659	64.6171	84.331	48.8738	6.84314	10.4664	30.091	20.888	29.0045	43.3864	13.7887	43.1655	42.874	79.2507	41.2637	90.0109	22.5948	51.0924	55.9535	65.6177	78.4991	131.622	108.881	79.6704	147.714	86.9584	49.2744	63.6901	10.5087	69.1575	38.3058	87.4774	171.498	67.0122	168.335
19.6846	14.9916	27.7898	17.4817	82.171	71.1901	108.138	46.7026	42.8193	0.968213	19.3257	104.759	57.996	10.9954	37.7931	53.4852	74.5511	86.8404	47.8274	6.17491	9.02099	27.9913	20.1866	26.317	39.9851	11.3662	39.569	38.258	75.9189	38.8442	87.751	25.7654	54.0838	67.1179	64.3956	74.5687	130.703	99.4484	70.3984	185.466	78.9133	53.5043	59.8307	35.646	73.9131	36.5571	79.8814	165.163	67.2179	157.394
19.7846	13.4206	25.3651	29.0687	82.8301	66.6787	101.721	45.0877	42.8961	0.884736	25.4096	102.309	67.154	10.2592	48.1101	60.6948	78.1747	83.5204	47.6573	5.53283	7.66252	25.3034	18.7934	23.4477	42.3201	9.32954	35.2617	38.3943	75.8926	38.939	83.6804	29.736	53.2142	87.1237	61.3117	72.9291	125.962	90.3717	62.1738	200.814	70.7926	55.313	55.4814	50.379	71.3826	34.2088	89.5682	154.375	64.8358	150.815
19.8845	24.1825	23.0418	35.7479	79.685	62.2087	103.959	41.8167	44.2869	0.811552	28.3349	96.4103	68.1896	9.57185	63.0739	60.2807	77.6138	92.8029	44.8582	4.93025	6.444	22.4758	21.3435	20.0201	41.4471	16.9858	30.8379	39.6072	71.886	36.8089	78.9859	31.112	50.3099	99.4146	60.4466	69.5858	118.969	81.8081	54.8925	201.947	70.0834	53.2642	50.9914	58.1698	72.3352	31.5967	109.583	141.903	60.8944	140.351
19.9844	30.541	20.8815	38.943	74.5447	61.3308	110.841	40.1425	49.0986	0.747842	29.2414	94.959	66.2333	8.93034	69.651	66.7712	74.3877	94.689	40.737	4.37414	5.38164	19.7426	21.7374	16.6022	39.0661	19.3846	26.7012	37.2843	66.5411	33.9401	88.5722	30.9082	51.7407	101.351	57.6965	65.2444	110.782	73.8397	48.4544	194.414	66.4634	59.3919	46.5729	61.3866	68.345	41.1232	111.386	159.41	56.107	128.531
20.0843	32.1098	18.9011	39.7179	68.5057	59.2391	111.602	37.1381	50.0726	0.692011	28.8872	92.8826	69.7306	8.33136	73.1011	65.6123	69.5698	97.8669	37.0652	3.86717	4.47229	17.2162	20.889	13.4784	36.0693	19.6674	34.2446	33.4593	60.9567	33.3146	91.4141	29.7767	50.1385	98.0914	56.4275	60.3926	102.105	67.6616	104.52	181.93	83.782	66.017	42.3489	61.6443	65.0589	45.2149	105.803	174.355	57.5557	129.9
20.1842	31.2656	17.0979	38.8612	62.2201	56.451	108.584	43.3412	48.4468	0.643253	27.7741	87.6006	67.9325	7.77167	72.127	60.7952	74.3731	94.6288	46.2385	3.40924	3.7035	20.318	19.3777	10.767	32.9168	18.3028	34.7296	29.5832	68.4679	31.2201	90.2172	28.1326	51.6366	92.3993	53.6237	55.3619	99.8248	61.6371	126.541	166.95	95.9601	65.5638	38.3855	60.0394	67.7609	45.9754	97.582	183.191	56.3266	124.26
20.2842	29.2878	15.4616	36.9519	56.063	53.3035	115.584	43.2233	45.5924	0.600323	26.2322	83.5089	63.693	7.24868	75.4648	54.5048	74.7101	90.059	48.7818	2.99853	3.05906	20.6973	17.565	13.0023	29.8379	16.2473	32.2998	37.2001	71.1215	28.9199	86.6922	26.2377	50.0757	97.0433	54.8359	50.3721	95.2124	55.9014	130.721	151.065	98.3427	70.6305	34.7124	57.3121	80.9034	44.7571	88.7707	179.007	55.1459	140.806
20.3841	26.8564	13.9793	36.2517	50.2391	51.6279	116.269	40.6462	42.2454	0.561596	24.4761	85.5123	66.3975	6.76094	74.3202	47.9031	72.1686	96.7076	49.5027	2.63223	2.52212	19.683	15.6708	13.0256	26.9401	14.0153	28.8652	38.0814	71.3874	26.4246	81.9141	25.3069	46.9434	99.4424	53.4442	65.2059	102.149	50.5294	125.936	135.277	95.1486	69.5077	31.3375	53.9583	81.3799	42.4246	80.2222	185.632	81.5654	141.914
20.484	38.5267	13.5983	34.5349	44.8483	56.7261	113.058	37.2605	58.1321	0.526966	22.6436	82.6057	64.3864	9.06511	70.4503	41.5772	67.8738	94.9564	49.5513	2.30699	2.07663	18.0256	13.8236	11.9348	28.7728	17.6611	33.7066	35.7132	75.2684	30.0059	76.5517	36.6363	60.679	96.4901	59.2178	72.7493	103.26	45.5565	117.004	120.189	90.3103	67.3251	33.6647	50.3078	76.6475	39.5243	72.2626	180.25	95.3445	154.485
20.5839	43.4314	12.9267	41.3306	65.3307	65.3489	107.559	33.7576	63.609	0.495331	20.8213	77.3789	60.2216	10.0807	65.0583	46.0519	62.6123	89.0568	46.7666	2.01924	9.31501	16.1408	12.0941	10.376	44.1108	18.0731	33.1304	36.8427	74.1203	97.9279	71.0148	42.1394	65.2777	91.0165	59.9207	77.4013	100.671	56.0123	106.508	106.14	92.7117	62.8706	38.2139	46.5776	87.4776	36.3963	77.3907	169.228	100.557	176.194
20.6839	43.6492	19.1828	44.4087	81.4885	69.0199	100.828	30.4141	63.6595	0.466707	19.0617	71.2317	60.0467	16.2356	58.9537	45.2518	56.9244	81.3737	54.7895	1.76541	12.2271	14.251	10.5166	8.79535	49.4329	18.1701	39.5863	34.6825	69.7704	168.941	72.2338	44.0124	67.4253	84.525	57.9957	77.9827	95.8374	60.7536	95.7937	93.2931	92.704	57.6323	42.2508	43.4124	86.6103	33.2478	100.528	160.318	100.117	179.238
20.7838	41.5716	30.7881	44.9166	87.0746	69.5416	93.9952	27.3284	60.9999	0.440404	17.3953	79.8445	56.9754	19.1667	52.6677	43.6017	51.1731	73.1938	57.2149	1.54207	13.6328	12.4686	9.10331	7.25602	49.6666	16.8302	41.3728	31.1247	64.4034	189.995	70.6867	43.6748	65.4928	80.0829	54.7962	75.9142	89.7459	63.9519	85.5331	81.6997	88.4353	70.3464	43.1928	40.1926	81.0116	30.2009	104.093	148.491	96.0939	172.009
20.8837	38.4786	33.9789	43.7042	86.5093	68.1061	88.2021	24.5241	57.1	0.416285	15.8376	80.4994	52.6727	20.2453	46.5369	39.9712	45.5932	68.4552	55.3352	1.34593	13.3542	12.8149	8.23881	10.1604	47.432	14.899	38.9711	27.1662	61.3494	228.683	79.1778	42.0399	61.4581	86.5824	51.0651	72.1979	88.9174	63.9046	142.916	71.3393	81.9845	72.3783	42.2653	37.0347	75.3718	27.3233	99.6282	171.665	89.9384	176.256
20.9836	35.045	33.5273	41.3918	97.7524	65.4988	81.895	21.9936	52.7458	0.393865	14.3951	77.1483	48.0258	45.8477	40.7629	35.6094	40.3285	62.4414	51.1373	1.17398	12.2632	12.2423	7.91049	10.7607	44.111	12.8298	35.0434	23.3077	58.4729	230.868	97.4393	39.6908	56.479	86.1914	47.2034	67.5329	91.6391	74.1759	169.779	62.1493	102.32	69.5396	40.2598	34.0059	68.5016	24.6491	92.2043	175.05	82.6549	169.749
21.0835	31.6167	44.912	46.2089	100.537	68.3825	91.4437	19.7184	48.3488	0.373074	22.6169	71.9489	43.4153	58.6444	35.4554	31.1732	35.4597	56.5618	45.8719	1.02344	10.8485	11.2402	7.33442	10.1518	40.4222	11.2226	30.7907	19.7787	54.2734	218.867	105.085	36.9965	56.9022	82.4119	43.4218	62.4011	90.4336	102.139	174.073	59.5861	108.964	64.675	37.6827	31.1405	74.7361	22.1911	84.0169	168.571	74.9253	158.401
21.1835	28.3623	97.8481	47.8056	136.408	68.4345	94.4452	30.0454	44.1162	0.353616	26.9339	66.0634	39.0515	72.1275	30.6628	26.9883	37.3885	50.6023	40.3039	0.891827	9.37487	25.5455	8.38746	8.98646	36.7301	9.59047	27.2709	29.4707	56.1755	202.067	106.273	42.1563	54.5258	77.1153	39.8251	59.7728	86.7963	116.344	167.078	55.605	107.659	80.5475	34.8554	32.4857	72.7607	45.3583	75.9874	157.553	75.0198	145.281
21.2834	25.3551	129.808	51.3965	156.523	66.7369	93.3374	32.3157	40.1446	0.335288	28.7333	60.104	35.0228	77.541	26.3926	23.1972	37.2432	44.9187	34.881	0.77712	7.97728	31.2632	12.7028	7.64006	33.2107	9.74382	23.7726	36.3296	68.1078	184.352	103.643	49.1018	54.1923	71.2895	37.812	91.5481	81.7452	121.498	154.913	50.9263	101.979	83.4599	31.9772	35.8017	69.91	65.8333	68.4753	144.821	83.9653	131.948
21.3833	22.6189	140.548	52.0034	200.391	64.0021	89.7435	40.5903	36.471	0.318264	28.9396	54.38	31.3546	78.3722	38.4928	19.8439	35.8844	54.5595	29.8475	0.677522	6.71704	32.3223	14.524	6.31656	29.9409	11.7424	21.4795	36.9161	77.8162	167.271	98.8589	51.6019	65.5896	65.4446	35.3365	109.219	94.4473	120.83	140.85	46.0148	108.436	80.4401	37.2955	36.846	64.5115	75.4376	61.5953	131.84	86.5241	127.294
21.4832	20.1519	137.665	50.6124	216.446	60.6962	85.1419	41.4422	33.1013	0.302338	30.1847	49.0353	35.2988	76.6635	44.3432	16.9215	33.6842	56.5445	25.3189	0.591133	5.61459	36.1968	14.8406	5.11657	37.3113	18.8255	20.9843	40.6322	77.4983	151.384	92.9625	51.3882	68.71	59.8335	32.7187	117.219	99.4295	116.547	126.593	41.162	107.051	76.3679	39.1697	36.4278	58.3983	78.3288	55.3572	153.296	84.9191	151.095
21.5832	17.9397	129.302	47.9443	223.217	57.1213	79.6611	50.1115	30.0257	0.288142	30.0073	44.1241	35.4274	73.6074	55.8765	15.6201	31.5845	57.155	21.3316	1.87311	5.71196	38.4961	14.2882	4.08019	39.1064	20.8074	19.1947	39.4178	73.294	136.84	86.5995	57.6016	67.2423	54.5714	30.1282	118.718	111.95	110.142	112.984	37.6251	115.323	71.6248	38.9345	35.1044	52.363	77.1849	65.2273	156.694	80.722	155.184
21.6831	15.9626	119.112	44.5208	224.793	53.4708	73.8122	50.5595	27.2264	0.275485	28.9666	42.2338	33.7261	69.8956	60.6366	13.9729	29.0691	55.564	17.8756	2.60933	5.35193	37.4124	13.2703	3.21373	39.2301	29.0679	21.2379	35.9607	67.7981	123.624	80.162	59.3884	63.3775	52.5421	27.6509	115.967	116.261	102.615	100.406	33.9472	114.635	65.8024	52.2604	33.2601	46.7249	76.0175	74.0896	151.073	84.4429	149.622
21.783	14.1991	108.696	40.7144	226.105	49.866	67.9199	47.7734	24.6829	0.264414	27.4308	39.3595	31.2349	65.926	61.0029	12.2636	26.3808	65.6295	14.9147	2.97666	6.31809	34.6876	12.0386	2.50599	37.435	30.8363	23.4119	41.5902	62.0886	111.654	73.8825	58.4967	58.4021	57.3382	25.3266	110.555	115.271	94.6293	93.7188	62.0508	108.976	59.7996	58.373	46.5185	41.5906	73.0038	73.4423	141.291	83.6564	139.702
21.8829	12.6283	98.7307	36.7856	222.162	54.2872	71.8736	43.8887	22.3739	0.254598	25.6402	37.9637	40.3684	61.9239	58.6347	28.3576	23.6819	79.495	34.8936	3.09906	6.34412	31.2948	14.1351	9.59866	34.7982	29.3363	22.5271	41.2107	56.5966	100.83	67.8919	56.5097	60.2017	66.0255	23.1693	103.591	110.978	86.612	117.367	76.5705	100.804	54.0268	59.9923	59.4077	36.9729	68.5955	69.0284	163.399	87.0351	161.544
21.9828	11.2303	89.4701	32.9115	211.743	55.6443	85.4017	45.1044	20.2787	0.245638	23.7496	35.5314	42.725	58.0136	54.675	47.142	57.7696	88.3833	44.8988	3.0632	6.00633	27.7632	14.6585	12.3522	31.8797	27.0464	20.4621	45.0328	58.7162	94.1101	62.258	53.4787	62.3638	67.5709	21.18	100.409	104.745	78.8316	147.247	82.2595	91.604	48.6551	58.8881	65.7927	32.8458	63.5304	63.3577	167.101	85.9334	164.186
22.0828	9.98686	80.9833	29.6015	196.934	55.0758	91.0326	42.9378	18.3782	0.237023	21.8567	32.6923	50.1865	54.2614	49.899	53.2548	77.5163	88.2025	47.9875	2.92929	5.41045	31.6993	14.4152	15.8328	34.7326	23.8772	18.0721	43.5472	56.4494	89.1556	64.8507	49.9287	60.6716	65.523	19.3521	95.206	116.621	71.4482	154.197	82.3605	82.6168	43.74	56.2051	67.9237	29.1689	64.6746	60.6737	161.147	82.0187	157.494
22.1827	15.2973	73.2582	26.3853	180.296	53.3328	91.6436	42.9666	29.0666	0.228038	20.0213	40.7814	57.3768	50.7001	44.821	52.7875	101.729	97.062	48.8207	2.73868	4.72963	31.8358	13.5663	16.2428	34.4684	20.5254	15.7303	39.6603	60.6295	85.3527	64.3386	46.1878	56.9868	65.058	21.9857	104.023	120.378	64.5492	149.542	80.989	73.7993	39.2827	52.6773	67.3288	48.453	63.0034	56.1676	161.449	89.0652	149.567
22.2826	25.2531	88.2045	23.3421	167.411	50.9089	89.1566	40.4618	36.2016	0.21825	18.2782	42.9595	57.9584	47.344	39.7721	49.139	116.196	96.4077	47.9679	2.51934	14.1949	30.0503	12.4158	15.0741	32.7111	18.4676	15.1562	34.922	62.2918	79.139	62.0237	42.457	52.4006	62.1213	27.0891	117.756	118.909	58.174	139.442	76.859	75.6607	35.2601	48.7698	65.0407	58.0627	59.7446	72.425	154.09	90.2239	138.517
22.3825	34.431	89.7843	20.5187	153.102	60.5639	84.8469	37.115	48.9942	0.20743	16.6457	45.0273	61.0635	44.1957	34.9558	44.1744	121.192	90.9843	44.7669	2.28985	17.859	27.4007	11.1511	13.2107	30.3159	16.0649	13.7754	34.2391	62.9962	72.3421	59.3316	38.8547	47.5403	70.7996	28.6729	122.943	114.199	62.1961	127.2	71.2243	73.2191	31.6399	44.7722	61.7535	58.4781	55.6744	74.8301	160.37	87.5893	140.251
22.4825	37.1804	85.7594	17.9384	140.278	69.252	83.5842	33.6356	53.312	0.195474	15.1318	45.9202	59.5092	41.2494	30.4883	45.9866	119.924	100.61	40.4249	2.06225	20.1288	24.4702	9.88396	11.1556	31.053	13.679	12.1704	33.5781	59.9532	65.6986	56.484	35.4469	42.755	83.3904	28.39	131.648	107.602	62.7207	114.548	65.9325	68.4879	28.3869	40.8591	57.9305	55.1083	59.4638	77.6949	155.993	82.6374	164.141
22.5824	42.2357	79.6286	15.6082	127.152	72.865	80.2	33.3171	53.2185	0.182693	13.7374	44.2682	55.8053	38.4937	26.4264	43.8914	114.682	106.788	37.4843	1.84409	21.9789	21.5691	9.70664	9.17802	38.3918	11.483	10.5953	30.8102	69.5811	59.4838	53.0474	32.2661	38.2289	86.1419	27.1602	133.149	100.027	64.3715	102.357	62.3719	62.6964	25.4664	37.1312	58.6553	50.3944	59.5302	74.4448	147.224	76.3947	167.639
22.6823	42.5854	78.0374	20.8592	114.413	73.2542	75.6209	40.386	50.9273	0.169528	18.4011	41.4203	70.7285	36.3268	22.7882	40.0251	107.084	104.267	36.7584	1.63977	21.324	31.4224	23.1048	7.40675	40.1209	9.54596	9.15163	28.4815	69.6652	64.0356	49.3742	29.3243	38.2556	83.9171	25.4917	140.201	92.078	63.3448	91.0286	57.9413	62.7799	22.8459	33.6415	57.4294	45.416	57.4141	68.9326	139.35	69.5634	161.19
22.7822	40.6245	73.3145	23.6204	102.429	71.6439	70.4523	40.7794	47.6364	0.156409	41.7031	38.1053	74.3416	40.4475	19.5666	46.7954	98.2536	97.4883	34.2653	1.45162	19.478	34.5557	29.5648	7.01642	39.0592	7.88169	7.87065	25.2975	66.0296	64.4506	45.678	26.6209	36.5192	79.3262	23.6623	140.365	84.1466	64.3049	80.7161	62.4891	87.8021	32.7772	30.4128	55.0142	40.6304	54.0964	62.8272	139.429	62.6125	150.285
22.8821	47.1661	67.5438	24.6357	91.375	68.8404	65.0838	38.545	43.9853	0.143839	54.632	34.7086	72.3694	41.5903	16.7398	47.0676	88.9587	88.9168	30.9188	1.28054	17.1751	39.7679	31.771	6.22627	36.6998	6.47602	6.75292	38.8671	61.1374	61.0252	42.0844	24.1474	33.9149	73.7579	21.8209	136.071	78.3285	62.8478	96.2884	62.703	97.7291	40.0672	27.4494	51.9212	38.3974	71.5154	56.8297	132.985	55.8451	137.771
22.9821	47.9935	61.6409	24.4585	81.3101	65.3712	59.7603	66.6357	40.3084	0.132271	60.8269	31.4263	67.8259	88.9121	14.2772	44.1508	79.7086	87.8346	27.282	1.12652	16.0644	40.0773	31.4557	5.30216	33.8253	5.30244	5.78632	47.0819	56.0135	84.898	38.6635	21.8914	30.9633	78.9428	45.4277	143.734	82.2437	59.9268	111.225	60.2795	98.774	41.2455	24.7443	48.4908	35.1593	79.1241	51.2146	123.638	49.4471	125.093
23.082	52.7981	67.8156	23.4969	72.2252	61.5789	54.6304	100.476	36.7737	0.121965	69.5315	28.3511	62.2796	112.44	12.1447	39.8665	70.8287	83.0221	23.6887	0.988969	14.3685	37.899	29.7259	4.3891	30.8378	4.3305	4.9544	47.5238	51.0691	98.3452	35.4511	19.8384	27.9601	79.7494	55.8054	154.244	82.0879	56.1846	112.733	72.0415	94.8133	39.6368	22.2841	44.9464	31.7064	80.7132	46.5086	113.302	43.5232	112.95
23.1819	52.4973	84.6182	22.0485	64.0738	57.683	49.7791	107.796	33.4587	10.2155	72.6849	25.5197	56.5299	132.113	10.3069	45.2935	63.3888	76.2077	20.3244	0.866957	12.5046	34.5945	27.2791	3.55898	27.937	3.53011	4.6613	48.0324	46.4551	123.819	32.4614	17.973	25.0664	95.7555	61.5654	156.204	79.3766	52.0498	107.579	76.2423	96.0945	36.8686	20.0528	41.4322	28.3746	111.427	41.9939	102.962	41.6184	101.653
23.2818	51.3317	87.1522	20.3274	56.7907	53.8214	45.2498	104.34	30.3928	15.5164	72.3518	22.9392	50.9692	150.938	8.72961	45.0073	56.273	98.5921	17.2804	0.759346	11.6384	30.915	24.5463	2.84087	30.5143	2.87369	4.18904	44.7617	42.2129	141.668	29.6961	16.2798	22.3639	99.6834	62.1715	152.574	75.1444	57.0172	99.4276	75.6856	92.3889	40.7268	18.033	38.0382	35.3082	125.373	44.0907	93.0989	38.8487	99.622
23.3817	61.0022	109.782	18.4848	50.3028	50.0785	41.0592	96.88	37.2562	46.6321	70.5671	20.6017	45.7755	157.084	7.38054	47.0575	49.6277	104.688	14.59	0.66488	14.0733	27.2611	21.786	2.23978	30.3161	2.33707	3.6793	47.4897	38.3389	140.665	27.1487	14.744	19.8876	98.9653	60.1105	145.446	70.0906	61.2111	90.2332	73.0829	86.0702	40.3409	16.2076	34.8177	48.5707	141.686	79.5755	83.9295	35.6316	93.8194
23.4817	62.6619	113.413	16.6253	44.5358	46.5031	37.2068	89.4889	41.1163	86.6246	78.2574	21.9017	58.0537	159.915	6.23001	45.009	43.5296	102.24	12.2517	0.582298	14.2718	23.8327	19.1463	1.74825	30.5087	1.89957	5.63902	45.308	34.8124	179.309	24.8088	13.3518	17.6461	113.641	56.76	144.875	64.6811	66.4759	81.0084	83.0048	78.5834	38.0818	14.5604	31.7993	51.0538	164.474	89.4669	75.5263	32.2499	117.225
23.5816	85.8103	109.004	14.8188	39.4178	43.1211	33.6822	81.3639	46.5498	116.862	80.5207	21.5502	61.0334	189.796	5.2512	41.0927	38.0079	113.445	10.2443	0.510368	13.351	20.7176	16.7051	1.35323	29.1592	1.54348	6.0109	44.9138	31.6068	184.224	22.6635	12.09	15.6333	117.296	52.876	139.965	59.2201	67.6405	72.2511	85.6429	70.789	35.1037	13.0762	28.9951	48.9781	171.861	88.3603	67.8898	28.8897	141.571
23.6815	92.7963	101.505	13.1098	34.8814	39.9438	30.4688	73.4284	47.3003	129.983	82.3515	20.3897	59.4207	200.957	4.42019	36.5188	33.0597	113.117	8.53716	0.447905	11.9428	17.9418	14.4969	1.03999	27.1289	1.25355	14.7787	43.5863	28.695	175.869	20.6991	10.9469	13.8354	120.341	48.8666	138.153	53.8999	66.8846	64.1809	88.4727	63.1813	60.934	11.7409	26.4073	45.1637	193.591	90.5917	60.9846	25.6691	146.381
23.7814	91.5566	93.1183	11.5243	37.597	41.5942	27.5466	66.0318	45.6837	133.142	91.6102	18.8783	55.6934	218.947	3.71589	31.9202	28.6622	114.809	7.09553	0.393786	10.3943	15.4985	12.5297	8.47128	24.8657	1.01695	17.2352	45.7717	26.0509	162.866	18.9017	9.91124	12.2355	116.84	44.9457	174.833	48.8371	64.2731	56.8696	86.5862	70.1063	69.3036	10.5412	24.0306	40.8691	201.782	142.27	54.7595	22.6578	141.592
23.8814	86.3705	84.8026	11.4692	37.5227	56.7523	24.8944	59.2787	46.035	147.783	94.4156	17.2608	51.1408	222.783	3.11986	27.6076	24.7805	109.603	5.88474	0.347007	8.88701	13.3652	10.7962	11.4905	37.9797	8.19744	16.9327	45.7135	23.6501	148.795	17.2579	8.97293	10.8154	142.396	41.2198	248.063	44.097	60.5852	50.3124	81.916	70.7464	69.4509	9.46463	21.8548	36.6383	210.036	159.802	49.1572	19.8924	132.433
23.9813	85.2678	76.9492	11.0369	35.89	64.675	22.4908	53.1724	44.272	151.22	93.1944	15.6643	46.4203	241.769	2.61607	23.714	21.3732	101.188	4.87196	0.306593	17.9979	23.5778	9.28069	12.0359	42.5172	11.2825	15.5281	42.3426	21.4708	135.096	26.528	8.12283	9.55705	149.098	37.7358	287.625	39.7106	56.3426	84.385	75.7475	80.1331	77.4267	8.49911	19.8646	32.6897	219.802	160.529	44.1212	17.3871	121.622
24.0812	94.7453	69.6961	10.3695	34.9786	67.931	20.3148	47.6762	41.5268	148.302	108.208	14.1514	41.8544	245.525	2.19064	20.2772	18.3962	91.5955	4.02747	0.271664	21.2154	27.349	7.96355	11.2914	45.946	11.9114	15.0115	40.775	19.4922	153.751	31.127	7.35303	8.44347	150.01	44.4598	304.181	35.6866	51.8888	96.6775	68.9212	81.6861	76.9775	7.63345	18.0422	29.0956	217.559	158.863	39.5975	15.1412	110.543
24.1811	94.622	63.0688	12.1937	35.3953	68.2238	18.3464	42.7401	38.4083	141.936	114.011	12.7494	37.5897	240.81	1.83165	17.2861	15.8053	81.9149	3.32507	0.241454	21.2908	27.656	6.82386	9.96145	45.4294	11.3061	13.6649	61.1397	17.6959	152.386	41.3685	6.81607	7.45885	144.218	46.2132	305.348	32.0192	47.4457	97.6496	69.3665	78.7949	75.8655	6.8571	16.8995	25.8643	208.367	149.207	35.5358	13.1447	107.603
24.281	89.8265	58.5663	12.9824	34.1274	66.6801	16.5668	38.3119	35.3015	133.85	114.01	11.4667	33.9126	250.629	1.52891	14.7062	13.5578	72.7005	2.74198	0.215286	24.7212	27.9294	5.84098	8.44977	43.0314	16.6383	12.0817	66.2979	16.0651	146.449	46.0719	6.47096	8.30513	136.232	54.1297	296.531	28.693	67.4878	93.0209	66.812	73.556	71.4433	6.16047	16.6943	22.9771	195.438	136.9	31.8901	21.2744	115.192
24.381	82.9943	53.6553	13.0574	31.9712	64.0415	14.9586	34.3411	32.2646	125.742	110.466	10.3013	49.307	249.1	1.27374	12.4942	11.6137	67.7111	2.25873	0.192535	24.6516	26.4408	13.045	7.50312	39.838	17.9421	10.5218	67.8707	26.4997	136.014	47.3844	6.05389	21.0927	128.392	56.126	281.537	25.6875	77.8517	85.8888	62.5416	70.3339	88.703	13.2269	16.0892	20.4055	180.791	124.229	28.6184	32.2595	113.248
24.4809	75.5115	48.8312	12.6566	29.4098	60.7938	13.5052	30.7812	29.3887	117.203	104.87	9.24759	54.2112	241.378	1.05883	17.3887	9.93615	61.6156	1.85892	0.172674	22.8573	40.6069	16.4877	13.6217	36.4113	17.2024	11.846	63.6506	29.1669	125.853	46.6698	5.60962	28.3085	126.727	55.0091	279.151	25.7986	81.8371	82.7738	78.9646	94.8875	94.7918	16.9675	15.2497	18.1187	166.636	112.129	41.2622	39.358	125.129
24.5808	68.0862	44.2943	11.954	26.7306	57.2522	12.1908	27.5902	26.7139	108.696	98.1942	8.29843	53.8577	230.467	0.878029	18.6507	8.49155	55.2848	1.52866	0.155244	20.3388	45.3775	17.6274	15.5449	33.034	15.533	11.4896	62.2067	28.6699	142.426	72.5194	5.16502	30.8886	120.631	52.3378	268.859	25.0471	81.7096	88.2215	85.7104	104.227	103.811	21.6067	14.2866	16.0866	152.315	100.943	69.9754	42.4081	124.761
24.6807	61.0604	40.1124	16.9751	24.0991	53.6186	11.0002	24.73	31.6057	100.479	97.5841	11.4313	51.0091	218.105	0.726192	18.0581	7.24977	49.1716	1.25628	0.139819	17.6423	45.1376	17.4046	16.25	29.8404	13.5423	10.4749	56.9745	26.9673	140.888	85.3887	4.73538	30.8607	112.6	48.9709	253.781	23.777	79.016	86.2801	94.2886	104.645	102.462	23.6165	13.2733	15.5391	138.416	90.7556	81.4359	42.7654	141.568
24.7807	56.9691	36.2949	19.718	21.6058	50.0199	13.5367	22.1662	37.6101	104.93	94.1789	12.474	47.1096	205.286	0.599008	16.5988	6.18401	57.1238	1.27235	0.126013	15.0502	42.3878	16.42	15.2289	26.887	11.5488	9.26875	50.3337	24.885	132.458	90.253	4.32885	66.6497	104.88	45.3757	236.081	22.6204	74.8046	89.5465	101.145	118.596	96.5585	23.9942	12.2576	14.3743	142.836	90.279	83.2713	41.394	142.764
24.8806	52.7759	32.8269	25.5128	19.2951	46.5337	14.6652	19.8682	39.0204	108.339	89.1732	12.4238	51.2799	192.572	0.492856	14.811	5.27066	58.1275	5.32751	0.113577	12.6949	38.5339	15.0519	13.4264	24.1895	9.70596	8.07586	43.5125	22.7644	121.841	117.633	3.94915	82.8216	113.14	41.8006	217.241	37.3186	87.6155	86.4663	101.185	120.927	97.7206	23.3885	11.2697	13.0275	140.255	113.428	80.2994	38.9728	136.418
24.9805	48.091	29.684	31.7902	17.1841	43.2049	14.8959	17.8083	41.8556	106.776	83.3462	11.8305	50.7215	180.267	0.404672	12.9787	4.48904	106.978	12.0211	0.10239	10.6247	34.3484	13.5337	11.3835	21.7434	8.07661	6.97862	37.1048	20.7407	117.968	129.987	3.5973	160.687	112.514	38.372	198.254	45.3751	98.5019	80.4358	97.089	116.665	93.1829	22.219	10.3278	16.8884	156.314	116.268	75.1072	35.9734	126.762
25.0804	45.9023	26.8392	34.855	15.2741	40.0576	14.5701	15.9621	44.639	124.231	77.1989	10.9935	47.931	168.525	0.331827	11.2435	3.82113	125.996	24.0058	0.0923545	8.84319	30.2396	12.2995	9.39257	19.5346	6.67457	6.00332	34.5736	18.8611	116.376	159.921	3.27265	195.156	107.524	35.1493	179.764	58.7544	102.154	89.8681	90.6512	108.918	86.3377	20.755	9.44238	33.5722	160.057	110.824	69.0672	33.9531	115.989
25.1803	56.6341	36.6417	35.684	13.5576	37.1017	13.9135	28.3512	44.145	129.99	90.0179	10.0734	44.2124	157.417	0.272023	9.6682	3.2511	137.016	39.6267	0.0830966	7.33156	26.409	16.0511	7.59616	17.545	5.48918	5.15147	30.8483	17.1365	109.288	183.709	2.97381	204.739	100.584	32.155	183.353	65.2991	101.168	100.948	83.0551	108.912	78.818	19.1673	8.61842	38.3624	156.453	102.375	62.892	34.2576	105.201
25.2803	59.0295	38.7829	41.8672	25.5349	34.3389	13.0745	33.5141	42.0366	129.044	97.4859	9.15404	40.2353	146.963	0.223214	8.27302	2.76511	135.346	46.1776	0.0740574	6.06122	22.9414	19.8284	6.04943	15.7549	4.49876	4.41433	26.8309	15.5632	108.497	253.232	3.52454	201.43	92.9698	29.3922	179.922	68.6892	97.3145	104.038	75.0657	105.822	71.3872	17.5623	7.85741	37.9987	148.677	93.2009	59.4528	33.1706	107.619
25.3802	57.2427	37.6474	44.5218	31.1556	31.765	12.1502	33.5662	39.2118	124.391	99.0153	8.27715	36.3325	137.158	2.60089	7.0562	8.77638	127.356	47.2482	0.0654187	5.00079	34.2814	20.9932	4.75908	14.1449	3.67791	14.6112	22.9691	14.1314	102.156	300.819	3.7344	213.004	93.08	26.8539	178.44	90.9168	112.051	100.115	67.1632	102.768	64.3814	16.004	7.15804	40.1282	138.739	86.138	55.0007	31.2377	123.148
25.4801	53.5071	35.2171	44.7453	32.9809	29.3729	11.2029	31.6211	36.149	117.818	96.8719	7.46185	32.6594	127.98	3.96207	6.00533	12.3107	116.597	45.1714	0.0593683	4.11977	90.3127	20.6186	3.70679	12.6964	3.00141	20.1626	19.4634	23.6319	111.85	319.273	3.73548	209.475	89.2616	24.5289	171.885	114.499	164.192	92.9578	59.635	121.325	57.9284	67.6128	6.51722	39.0765	154.842	78.4361	50.2589	28.8382	146.472
25.58	49.0084	32.3786	45.714	32.6052	27.1536	10.2716	35.088	33.0966	110.386	98.1857	6.71494	47.1953	119.4	4.63657	5.1036	14.1247	105.007	41.4436	0.0705759	3.39026	113.276	19.3895	2.8632	11.4444	2.44608	20.9008	16.3824	29.2208	109.363	320.087	3.61309	214.944	83.6607	22.3984	169.571	125.686	191.518	84.5892	56.5272	126.101	52.0562	108.226	5.93041	36.2809	158.662	77.9279	45.5954	26.2312	153.529
25.68	44.3628	29.5193	49.7992	31.0136	30.3194	13.3674	34.386	30.1783	102.71	101.451	6.03679	51.7942	111.385	4.85757	4.33317	14.7674	93.6101	36.9935	0.0791326	13.3418	118.246	25.9908	2.19595	10.2963	1.99155	19.6205	20.9516	29.8582	102.321	310.545	3.42188	212.869	89.5469	20.4511	162.757	128.721	211.495	76.0637	71.5683	131.415	46.7473	133.674	5.39245	38.9258	155.152	73.311	41.1874	23.5896	149.471
25.7799	39.8778	29.6039	50.7892	28.8089	31.9982	19.4412	32.0987	27.4497	95.1445	100.293	5.42434	51.4148	103.903	4.78853	3.67679	14.6345	82.912	51.4264	2.56268	17.3072	113.863	28.4532	1.67386	9.25407	1.62032	17.614	24.9554	28.5343	93.9159	295.235	25.1468	212.486	116.891	18.6704	153.251	126.532	217.212	67.9071	77.7772	128.335	41.9642	144.182	4.89826	42.8591	148.185	79.2126	43.5825	21.0249	140.28
25.8798	35.6955	42.8186	54.5002	26.3539	32.2251	22.5603	29.3266	24.9307	87.8812	96.4687	4.87286	49.4578	96.9209	4.54283	3.11865	14.0085	73.1315	62.0613	4.02762	18.0313	105.024	29.5132	1.26902	10.0403	1.31756	19.1528	25.0234	29.5632	85.453	278.229	37.1823	202.559	134.707	17.0447	142.305	121.127	213.834	60.3575	78.3761	146.014	37.6626	145.457	4.44409	44.3172	138.739	91.0856	42.7311	18.605	129.075
25.9797	31.87	52.2671	55.0801	25.3477	31.55	23.7706	45.9638	22.6221	81.0188	91.1368	4.37723	46.0614	90.4058	4.19804	2.64462	13.0891	64.3304	64.5316	4.79957	17.1018	94.4545	35.7214	0.957505	26.435	1.07088	18.3312	23.2252	47.0472	77.4386	261.094	43.0867	214.544	168.05	15.5596	130.752	127.806	204.883	53.5	76.2901	152.86	33.798	141.208	4.02825	42.2304	128.184	90.6761	75.374	23.4938	134.321
26.0796	28.4099	53.448	53.5645	23.7092	31.091	23.7732	53.8913	20.5159	74.5998	87.5108	3.93235	42.1462	84.3276	3.80634	2.24233	12.0154	56.489	62.2629	5.10992	26.8277	83.6298	37.4811	0.719372	40.6486	0.870051	29.1928	20.6759	51.3765	70.0429	242.885	45.1677	218.395	177.533	14.2042	119.188	127.938	192.736	47.3399	71.9181	149.648	30.3279	133.825	3.65034	38.8198	117.361	89.3627	94.8923	25.7297	150.358
26.1796	25.301	56.1511	50.7125	21.7862	44.2096	23.0359	53.8284	18.5993	68.634	82.5781	3.53316	38.1778	78.6576	3.40195	1.90111	10.8825	49.5465	57.4533	5.12065	29.7188	86.2786	36.631	0.538432	56.4638	0.706691	35.5774	32.9511	76.9602	63.2969	231	44.917	210.47	174.832	12.9667	107.977	123.947	180.351	41.843	66.3373	140.971	27.2128	124.837	3.30915	46.6751	106.774	86.3084	100.056	26.1924	150.759
26.2795	22.519	54.3428	47.0731	19.7858	51.19	21.8683	50.6515	16.858	63.112	77.0011	3.17491	36.0909	73.3685	3.0066	1.61176	17.8892	71.6295	51.4854	4.94347	29.0259	84.7593	34.3425	0.401724	76.2994	0.573886	35.4889	36.3456	82.8682	57.1763	216.808	43.2937	204.396	166.223	11.8373	97.3439	117.491	175.878	36.9587	65.3865	129.643	24.4169	122.916	3.01049	47.0615	117.216	94.5375	97.9364	25.5079	143.644
26.3794	20.0357	68.3224	43.0376	17.827	54.205	20.4732	62.7856	15.2775	58.0141	73.3686	2.85324	37.5721	68.4349	2.6333	1.36643	24.5546	104.401	52.9655	4.6548	26.6114	94.042	31.351	0.298945	82.2716	0.465998	32.7677	35.2926	80.8055	68.3138	201.709	43.893	191.781	155.053	10.8053	112.543	109.69	167.456	32.6303	83.1978	154.731	21.9074	117.548	2.67545	44.3702	119.086	92.4775	92.3435	24.1177	133.273
26.4793	17.8224	70.5391	38.8791	15.975	54.696	18.9814	71.8317	13.8437	53.3161	68.8712	2.56414	54.1838	63.8328	2.28914	1.15846	27.9261	115.431	50.7954	4.30664	23.5184	93.241	28.1084	0.222049	81.2662	0.378429	29.179	32.2136	75.7471	68.8049	191.396	42.8064	176.231	143.082	9.86313	129.138	101.29	156.837	28.801	98.2917	170.939	19.6551	110.317	2.40957	40.5833	115.868	86.4165	85.3065	22.3287	121.844
26.5793	15.8517	67.7805	34.7826	14.2612	53.6165	17.476	71.8249	12.5437	48.9917	78.5995	2.30412	59.427	59.5401	1.97723	0.982137	29.0587	125.715	46.693	3.93385	20.311	95.1399	24.8833	0.1648	76.9388	0.307416	25.5081	40.7211	69.7943	65.1664	191.913	41.0132	186.459	133.589	9.0043	141.824	96.0216	145.185	25.417	103.444	172.12	17.633	102.228	2.17926	36.5776	109.788	79.0978	77.8885	20.3516	110.462
26.6792	14.098	63.1102	30.8685	12.6973	51.595	16.0083	67.6155	11.3654	45.0143	82.0956	2.07	59.3202	55.5361	1.69805	0.832647	28.7122	124.267	41.7355	3.55919	17.276	99.3443	21.827	0.122385	71.2117	0.249895	22.0815	41.7659	63.8003	60.139	199.556	38.6045	183.421	123.906	8.21974	145.579	94.6442	133.259	22.429	102.357	164.861	15.817	93.909	1.9862	37.2722	102.251	71.6906	70.6288	18.9874	99.6548
26.7791	16.8586	57.8933	27.2103	11.2829	61.9285	16.989	62.0128	10.2976	41.3578	81.6784	1.85911	56.3175	63.2779	1.45051	0.70592	27.4284	116.972	36.5779	3.1969	14.5428	97.9583	19.0174	0.0910718	65.0794	0.203269	19.0137	48.2317	58.1093	86.721	197.787	35.9098	173.397	117.4	7.50176	144.753	90.7644	121.546	30.3174	97.5293	153.223	15.0356	85.7386	1.74674	35.2997	94.1352	64.6679	63.7845	17.405	89.6476
26.879	26.5743	52.7224	23.8481	10.0113	66.7421	17.0595	56.1946	9.33022	37.9972	78.8852	1.66909	52.7202	84.5337	1.2326	0.598477	25.59	107.112	31.6006	2.85539	12.154	91.5552	16.486	0.0680451	59.0412	0.165491	17.1557	50.5673	52.8368	124.271	190.561	33.1336	160.08	151.525	6.84656	139.682	85.4341	130.292	32.6002	90.6292	139.676	26.4625	77.9374	1.54039	33.3964	85.9743	58.1975	57.4619	15.7428	80.5089
26.9789	29.9787	65.5147	20.7981	8.87228	68.0267	16.5686	50.6332	8.45383	67.1195	74.7285	1.92519	48.3776	93.872	1.04186	0.507364	23.4636	101.248	27.0071	2.53914	10.1059	82.9976	14.2375	0.0511694	53.3337	0.134845	15.1001	47.9739	48.0032	140.434	180.365	30.3997	145.603	197.707	6.246	132.025	79.3609	131.59	32.0158	82.7532	125.687	30.1876	70.6239	1.36301	30.5959	78.0828	52.3153	51.6887	14.0919	72.2293
27.0789	65.9386	67.3872	18.06	7.85475	67.1004	15.7483	45.4976	16.7043	88.6564	69.8688	10.1496	43.8951	96.4043	0.875719	0.43006	35.1146	119.667	22.8903	2.25002	8.37243	73.8532	12.2601	0.0387646	79.2355	0.109978	13.1194	43.2396	43.5967	138.849	168.749	27.7803	131.166	235.937	5.69645	163.281	73.0139	128.192	30.0566	87.1509	112.096	127.796	63.8517	1.20321	27.5979	93.9194	47.0023	46.453	14.196	64.7626
27.1788	80.1623	64.6507	15.6223	6.9473	64.8326	14.7514	45.8254	20.6185	97.8281	64.7309	19.6207	39.5686	96.2387	0.731639	0.364484	41.2943	146.988	19.2753	1.98816	6.91821	64.9458	10.5341	0.029541	119.996	0.0897458	11.3189	37.8393	39.5882	130.514	156.665	25.3148	117.41	248.544	5.19539	178.367	66.6966	137.007	27.5257	86.2695	99.3513	164.722	57.6342	1.04411	24.7004	99.7906	42.2186	41.7234	13.7282	58.0472
27.2787	83.0819	60.1525	13.4667	6.13919	63.3002	13.6773	43.2692	21.7022	99.8138	59.5825	23.4562	35.532	93.4834	0.607217	0.308857	43.7342	153.018	16.1476	1.75269	5.70582	56.6766	9.03564	0.0225072	140.193	0.0732438	9.72802	32.519	35.9458	133.093	144.685	23.0218	104.65	244.433	4.73365	192.737	60.5995	138.132	24.8464	82.2217	87.6669	190.48	51.9603	0.913384	22.0193	99.614	37.9177	37.4618	12.9144	52.0169
27.3786	102.895	55.1605	11.5751	5.42085	60.7543	12.5896	50.3059	31.6491	97.7304	54.5871	24.3009	31.8348	89.3816	0.500233	0.261692	43.6845	174.426	13.4712	1.5421	4.69952	57.0478	7.74019	0.01698	143.32	0.0597499	8.3428	27.6256	32.6383	126.683	133.141	20.907	93.0084	283.496	4.31455	195.984	54.835	134.416	22.234	76.4183	77.1126	192.112	48.9652	0.802171	19.5889	95.9026	34.0538	33.6278	11.9111	46.6068
27.4785	107.4	72.2481	9.92516	4.78349	57.6469	11.5277	59.1198	35.2784	93.4454	78.1828	44.1812	54.8762	91.4249	0.408665	0.221703	55.665	176.022	11.2005	1.3545	3.86692	53.9124	22.6731	0.0124976	138.054	0.0486842	7.14622	23.2915	29.6353	117.165	122.216	18.968	91.0964	303.895	3.93424	191.939	49.4635	127.793	19.7903	85.8355	67.675	182.899	45.5012	0.710636	17.4083	90.2566	30.5836	30.1822	10.825	41.7558
27.5785	108.886	75.5438	9.78781	4.21931	54.2714	10.5151	59.0964	55.0429	88.0705	90.1546	52.0954	63.158	90.0178	0.330696	0.187787	61.3007	167.531	9.28659	5.56995	3.17961	49.1933	30.0248	6.19719	128.985	0.0395735	6.11709	20.4756	26.9092	108.13	111.995	22.2318	96.0396	332.208	3.58786	183.307	44.5103	141.282	17.5562	88.0525	59.2952	169.325	41.8766	0.623814	15.4619	83.6829	27.4678	27.0879	9.72685	37.4074
27.6784	104.161	72.9697	9.36932	3.72145	50.8158	9.56458	58.7116	67.5895	82.2598	95.4831	53.6693	65.2451	86.7558	0.264689	9.44953	62.6561	154.395	7.68185	8.01081	2.61317	55.3468	32.714	8.78192	118.509	0.0320359	5.23404	17.6466	24.4339	117.354	102.506	23.4346	94.3002	355.718	3.26925	174.188	39.9777	145.19	15.5414	88.6117	51.8911	154.508	38.2803	0.544277	13.7292	76.8049	25.2627	24.3105	8.66213	33.5105
27.7783	96.6456	72.811	9.50268	3.2834	47.3982	8.68196	82.6331	95.0155	76.3918	103.268	54.1895	62.9961	82.5671	0.209188	13.3573	61.2142	139.609	6.34194	9.25101	2.1469	59.6213	32.6261	9.33811	107.848	0.0258059	4.47741	19.8859	22.1865	114.379	93.743	23.378	89.0513	373.844	2.97866	162.832	46.5122	142.986	13.7391	85.3427	45.3719	139.903	34.8246	0.460663	12.1888	69.9979	22.9504	21.8187	7.65881	30.0189
27.8782	106.004	133.217	9.26786	2.89902	44.0905	7.86875	87.1278	104.695	70.6793	104.807	63.6306	58.7867	77.9878	0.162897	14.3989	76.9501	134.558	5.22696	9.69423	1.76343	58.3021	30.9673	8.82757	97.602	0.0206971	3.82963	19.4906	20.1451	123.163	85.6774	22.5778	82.1576	376.406	2.7142	150.387	58.5939	137.034	12.1345	79.8843	45.3029	126.149	31.5722	0.39237	10.8204	63.4798	20.7207	19.5837	6.73243	26.8909
27.9782	105.26	174.943	8.79397	2.5622	47.6368	7.12364	83.7794	105.11	65.2359	115.968	100.826	53.8499	73.3234	0.124675	13.9742	84.2092	124.9	4.30179	9.6217	1.44823	54.2422	28.4995	7.82408	88.0406	0.0165658	3.27535	17.8785	18.2912	119.696	78.8809	21.3637	74.696	362.01	2.47413	157.263	72.0216	128.93	10.7108	73.3205	54.2996	113.486	28.5533	0.333484	9.60521	57.3678	18.6431	17.579	5.89021	32.059
28.0781	99.629	204.627	8.17618	2.26695	49.8048	6.44378	91.866	100.884	60.1165	125.749	114.804	48.8109	73.8507	0.0935118	12.8614	90.2554	113.427	3.53602	9.22854	1.18927	49.0381	25.6943	6.65785	79.2616	0.0132913	2.8012	15.8088	16.6076	111.701	72.43	19.9444	67.2707	339.835	2.25634	156.778	78.1752	119.741	9.45039	66.3532	56.8231	101.965	25.7782	0.289574	8.52626	51.7149	17.3789	15.7806	5.4143	38.3353
28.178	91.8993	206.231	7.48493	2.00758	49.8842	5.82539	89.6418	94.522	55.3417	127.811	116.541	43.9739	72.11	0.0685045	11.4851	90.8028	123.968	2.90356	8.64875	0.976586	43.5607	22.8363	5.50859	71.2749	0.0107179	2.39566	13.6738	15.0787	102.406	66.3832	18.4505	62.6095	315.94	2.05846	184.628	79.5588	110.168	8.33573	73.6135	55.6173	91.5498	23.2434	0.25087	7.56825	46.5351	15.8706	14.1669	4.90876	39.4864
28.2779	83.5336	197.768	6.76983	1.77879	55.8293	5.2642	83.5245	93.5104	59.7833	125.097	112.085	39.4741	70.7695	0.048811	10.0694	87.7998	142.305	2.38225	7.97303	0.801922	38.2647	20.0891	4.4652	68.2902	0.00869175	2.04886	14.8092	13.6903	97.7209	60.7628	22.3821	62.6453	292.317	1.87836	202.125	77.8992	100.661	7.35106	75.0194	52.3854	82.1665	20.9377	0.229184	6.71767	41.8194	14.3509	12.7183	23.3032	38.1252
28.3778	116.783	215.275	6.06388	1.57608	58.088	17.9484	76.3965	110.574	65.1765	119.553	143.666	35.3594	68.0874	0.033661	8.72621	83.5916	162.885	1.9533	7.26178	0.6585	70.8791	17.5403	3.56331	63.6201	0.0071241	1.75236	14.2629	12.4298	90.4792	55.5688	23.976	74.7286	268.483	4.19715	230.732	74.3792	91.5003	6.48222	72.8171	48.3527	73.7292	18.8457	0.208266	5.96247	37.5454	13.6109	11.4177	34.1486	35.6265
28.4778	155.527	218.76	5.38824	1.39593	58.0141	28.5349	69.1411	116.799	69.3952	112.453	152.88	39.4115	64.7421	0.0223805	7.50551	77.8036	164.672	1.60086	6.55416	0.540744	83.1793	15.2298	2.80891	58.357	0.00603276	12.4659	12.9614	11.2856	87.5115	50.7877	24.1336	77.7993	245.535	6.36383	264.283	69.8015	82.8486	5.71582	68.5161	63.5241	66.1506	16.9506	0.199202	5.29201	33.6838	12.5313	10.2497	39.78	32.7043
28.5777	187.263	208.804	4.75598	1.2359	56.5022	34.1366	76.3921	135.879	69.5288	104.625	150.498	41.5306	77.9453	0.0143862	8.79691	83.126	181.715	1.31167	5.87453	0.444061	90.2078	13.1683	2.19252	60.5516	0.00541766	29.5308	11.3981	17.5026	81.4999	46.3987	24.4424	75.8888	225.357	7.23269	277.688	64.7042	85.115	5.03974	71.7512	70.32	59.3474	15.236	0.186759	4.69686	34.3349	11.3817	9.20044	41.8797	29.7212
28.6776	193.357	193.813	4.17438	2.33002	55.6423	36.5057	74.7469	139.672	67.3807	96.5948	155.664	40.477	83.0517	0.00903626	8.85757	83.4736	194.706	1.07468	5.23704	0.364657	88.4946	18.9217	1.69762	58.7489	0.00517204	36.3549	9.82529	19.0026	99.5619	42.3766	23.8237	71.3905	206.011	9.18595	277.858	59.4417	83.808	4.44357	70.7923	70.8781	67.9664	13.6872	0.179015	4.1687	38.0713	10.2721	8.25806	48.8734	26.8539
28.7775	190.035	177.523	3.64654	2.84499	53.7051	36.8177	69.7264	166.358	102.852	88.6912	171.138	37.9595	83.5669	17.0339	8.31371	80.6163	190.981	0.880667	9.90617	0.299435	82.4783	21.2521	1.30557	66.2883	0.00512316	36.3869	8.36305	22.7428	117.285	38.6951	22.6759	65.7081	226.292	9.8377	269.259	54.242	80.3102	3.91788	67.3291	87.3052	69.2175	12.2912	0.168795	3.70012	41.6121	9.2431	7.4119	51.5007	24.181
28.8775	178.906	166.212	3.1724	3.01525	53.0481	35.8582	65.1387	175.929	119.338	81.1102	190.29	34.8675	108.912	44.5383	45.4914	83.6898	196.096	0.721842	12.4759	0.245875	81.9218	40.1876	0.998291	66.7959	0.00515682	46.8576	7.06004	23.0023	117.59	35.3272	21.2525	59.6496	226.898	9.79697	267.763	49.2462	75.5555	3.4543	70.4135	92.4572	66.1921	11.0361	0.156755	3.28452	42.1783	8.30571	6.65233	51.2482	21.7307
28.9774	164.529	152.881	2.74992	2.98636	51.3018	34.1486	59.5319	173.285	124.713	73.9616	191.164	31.6549	119.832	59.664	60.6884	82.5743	200.021	0.591878	13.6376	0.201892	77.0091	54.4969	0.759445	63.8837	0.00524499	51.9918	5.92761	21.8926	134.849	32.2477	20.0728	53.6664	251.797	9.40251	260.757	44.5368	70.1678	3.04549	69.4191	91.0769	61.4154	9.90993	0.142845	2.91597	60.8971	7.45943	5.9705	49.1707	19.5056
29.0773	155.332	139.409	2.37598	2.84768	52.6047	32.0323	53.8554	164.658	123.723	67.2992	182.866	55.9334	122.524	66.4859	64.1732	78.8111	191.438	0.485555	13.8749	0.165762	77.9144	67.3173	0.575025	59.4579	0.00532465	50.1517	4.95864	27.9224	133.998	29.4329	18.7159	50.0476	266.343	8.84158	248.054	42.4363	78.5389	2.68521	69.3223	101.782	56.1046	19.4263	0.128251	2.589	69.652	6.69912	5.35885	46.0083	17.4958
29.1772	143.077	127.885	2.04672	2.6533	73.438	29.7327	48.4838	153.409	119.216	61.1408	197.942	67.7009	146.466	67.8793	61.7164	73.4866	176.993	0.398488	13.5239	0.136082	73.8346	95.8171	7.31324	54.5104	0.0052383	45.607	4.13781	28.7993	138.886	26.8611	18.5682	72.9351	274.179	8.21656	232.067	44.0858	81.2572	2.36824	66.4418	124.944	50.8302	29.5119	0.114175	11.0492	72.2556	9.1225	4.81031	42.273	15.686
29.2771	129.944	116.461	1.75811	2.43528	84.4425	27.3929	43.5454	141.326	112.893	55.4815	214.705	72.2591	177.164	65.8541	64.0711	67.3553	160.351	0.327105	40.3441	0.111719	73.1672	107.257	10.0818	49.5446	0.00482671	48.398	33.7313	32.4182	133.043	24.5127	17.8714	85.7894	266.643	7.58244	214.457	43.7193	80.3564	2.09012	61.9895	132.12	45.8449	34.4814	0.101778	23.3663	71.1632	9.5772	4.31827	38.3126	14.0592
29.3771	117.042	105.675	14.8912	2.21236	89.1015	25.1018	39.0651	129.335	105.759	93.4737	213.27	73.1786	189.138	61.7998	61.0692	60.9318	143.478	10.2904	55.6982	0.0917154	80.5958	108.457	21.0743	48.1686	0.00409625	45.8744	45.2582	32.1188	123.391	22.3699	36.2819	106.509	251.825	15.255	196.556	42.0963	88.543	14.7493	66.8492	173.492	41.2468	36.2426	0.0923915	26.9888	67.9464	9.21784	41.3612	34.3572	12.5984
29.477	104.897	99.2208	23.0844	1.99533	89.7254	27.0567	45.6909	117.898	98.4012	113.762	202.808	69.9767	190.494	56.6625	55.6473	54.5577	127.38	37.7268	63.3123	0.0752755	81.5656	103.789	29.511	52.6184	0.00322482	41.3748	58.621	47.481	112.807	39.1591	48.2959	112.764	234.025	22.2184	195.91	39.7345	97.553	35.092	67.0748	188.604	37.0596	42.0594	0.425795	26.8362	63.6018	30.8022	62.5583	30.5532	55.8174
29.5769	93.7294	91.3859	27.7195	1.79018	87.8427	31.123	45.5962	107.218	91.1542	122.611	214.402	64.9646	185.978	51.0738	49.3955	48.4511	112.524	51.0407	65.801	0.0617671	77.3048	96.0229	31.2547	52.2792	5.87461	36.4098	62.5913	50.9594	102.453	63.9003	53.8228	110.964	215.493	36.4664	231.363	36.9833	100.062	60.7801	64.4801	188.365	33.2726	52.4502	0.624609	27.299	58.7544	47.4425	70.0478	34.1963	86.3587
29.6768	83.5967	86.7203	29.8356	1.5998	84.4603	32.6461	42.8843	97.3662	84.2008	124.203	210.398	59.3365	201.996	45.4436	49.6036	42.7423	99.0797	55.645	64.9874	2.52356	84.6604	86.8832	29.4859	49.6436	8.2596	42.8883	59.8915	66.0991	96.6898	76.3915	55.3281	105.42	197.37	42.3846	247.029	34.0752	98.4273	88.8161	60.2802	179.572	29.8606	56.8149	0.732435	25.8355	66.475	57.3086	70.4646	35.2389	96.8167
29.7768	74.4754	80.2758	30.2085	1.42553	85.6981	32.5624	39.31	103.786	77.6333	121.314	255.244	60.4588	236.794	40.0273	61.0713	37.5003	87.0594	55.0826	62.1334	3.55994	91.8135	81.6181	27.748	46.024	8.7797	56.6377	54.2349	68.5107	116.155	81.3182	54.4034	97.6192	180.203	66.4964	279.977	31.1614	99.8536	113.898	67.5558	166.409	26.7931	57.4521	0.779044	23.6728	85.0177	58.0113	67.3918	35.1817	97.1391
29.8767	66.3035	98.4216	29.4127	1.26748	84.2964	31.4964	35.6091	105.579	85.9716	115.781	265.988	73.5875	258.442	34.9738	62.7107	32.752	100.979	51.6419	58.1035	3.8179	90.0693	86.8782	32.6976	42.1008	8.35995	57.9589	47.5939	73.5256	152.839	83.1629	52.0706	88.9627	164.223	76.3291	292.5	28.3376	97.5495	165.721	69.2179	151.414	31.6187	55.8542	0.785198	21.3549	92.7967	55.0092	71.2379	33.8301	92.5868
29.9766	77.8596	100.993	27.8694	1.1251	81.3009	29.8611	43.7618	142.198	87.8719	108.805	259.202	76.2006	297.784	30.3598	59.4473	31.6819	109.356	46.775	53.4819	6.88718	83.9449	87.8782	32.4186	38.2166	7.51866	54.1127	52.4506	71.6055	172.373	81.6457	48.9808	80.2429	172.799	81.157	291.426	25.6608	92.9885	182.467	67.4076	136.087	32.1355	52.9839	0.765319	19.1138	93.9925	50.6952	69.8117	31.7044	85.9186
30.0765	97.0325	96.7948	25.8837	0.99751	77.3972	27.9275	44.3771	154.475	86.1226	101.165	243.967	73.6576	311.17	26.2139	54.0025	29.8267	111.215	41.3808	48.6562	11.6561	75.971	84.1119	29.5344	34.5348	6.53819	48.4505	50.9113	67.087	170.311	100.72	45.5441	71.888	173.667	80.5374	281.597	23.1623	87.1626	265.282	63.5647	121.277	30.7033	49.4567	2.27107	17.0397	92.8998	46.1007	65.8653	29.1648	78.5595
30.1764	101.52	117.869	23.6732	0.883608	73.0317	25.8711	42.0157	154.087	82.3949	93.3572	225.208	68.7765	355.826	22.5339	47.8458	53.8238	106.28	37.118	43.8767	13.1806	67.5298	77.8279	25.5845	31.1246	6.95524	51.2303	46.4604	61.7951	160.041	108.747	42.0148	64.1114	187.086	77.1467	266.415	20.8557	94.4847	292.013	58.6455	107.436	28.4757	45.6609	3.14813	15.1595	88.8985	41.654	60.8662	26.4567	71.2261
30.2764	108.79	120.436	21.3897	0.782136	68.4916	23.8029	38.6316	147.395	77.6836	110.24	205.544	63.0204	370.528	19.2985	41.7406	67.2396	117.974	32.612	39.2986	12.993	65.101	70.4258	21.4331	28.0064	6.62505	48.4878	40.958	56.4809	169.24	110.468	38.5465	57.0012	185.932	72.4637	248.25	18.743	96.0359	289.85	53.2734	94.7699	26.0085	41.8361	28.4888	13.4725	87.1911	37.5178	55.5832	23.7426	64.2609
30.3763	106.889	120.111	19.1368	0.691969	66.121	21.7915	35.047	137.84	87.3608	117.12	186.327	57.1324	368.369	16.4756	36.056	73.3682	117.647	51.0083	35.0119	11.9727	80.6422	64.6452	17.9329	29.3241	5.95938	49.5975	55.7997	51.4378	163.369	108.028	44.6049	50.5742	177.625	67.2964	243.946	16.8192	93.9322	273.637	47.8455	84.425	23.5618	38.1257	43.5527	11.9666	83.0356	33.7397	50.4072	21.6781	57.8098
30.4762	100.613	113.719	16.9818	0.612104	62.9861	22.0873	31.5945	143.549	109.373	117.681	185.681	51.4739	357.008	14.0279	30.945	74.5932	134.188	58.4776	31.0624	11.7924	83.774	58.1787	25.0771	35.9851	5.18272	50.4983	81.0455	46.7659	183.699	115.458	48.3118	44.8083	166.13	62.0779	233.517	15.0748	89.6115	251.382	62.8807	74.7664	61.2376	34.6109	51.7458	17.1916	77.5962	46.8926	45.5246	23.336	51.9178
30.5761	114.992	105.155	14.9664	0.541679	59.4577	21.5792	28.396	140.345	137.883	114.365	176.874	46.2066	340.905	11.9162	26.4452	72.6254	135.452	60.5457	27.4668	10.8614	80.4726	51.6422	28.9415	38.4909	4.41204	47.045	101.668	42.4851	201.956	116.204	52.1819	39.6613	165.131	57.0321	219.456	13.4982	91.8174	227.329	69.4394	70.5355	81.8638	35.1369	55.399	18.2875	89.6609	63.0486	41.0133	23.5193	46.5795
30.6761	116.244	96.1385	13.1133	0.47996	55.7749	20.5939	26.3018	132.827	149.369	108.787	164.392	41.3881	322.642	10.1021	22.5352	70.706	166.968	59.8815	24.2225	9.62594	83.8738	45.3882	28.4348	37.8815	6.83556	42.0776	103.985	38.5822	197.756	139.51	52.7602	56.6687	157.766	52.2675	234.685	16.9536	90.2574	203.652	80.9	64.9294	86.8284	34.2405	68.297	18.0889	93.4777	70.816	46.9413	22.7562	41.7653
30.776	111.036	87.4052	11.432	0.426322	52.0891	19.3469	23.9439	123.474	150.998	102.001	151.141	37.0238	323.159	8.54926	19.1664	76.9346	178.225	56.1112	21.3155	12.098	80.9119	41.1221	28.8881	35.7964	7.48382	36.8685	97.476	35.032	193.279	148.797	51.3708	76.3536	147.563	47.8291	252.983	30.2025	86.3949	181.397	115.08	79.1774	84.5499	36.8897	77.6224	16.9128	92.3266	69.9145	165.68	21.4182	37.4355
30.8759	102.941	79.2438	9.92278	0.380184	48.4941	17.9778	21.6217	113.599	147.079	94.6884	137.764	33.0937	314.516	7.22425	16.2801	129.121	174.495	50.8048	18.7247	12.456	99.7416	38.3237	26.6706	33.0972	8.13261	41.7547	90.4391	35.1591	180.801	164.757	48.8625	83.4329	164.436	43.7273	256.881	37.5737	81.217	161.003	131.126	107.627	79.1579	91.2979	81.2448	15.4084	88.308	65.5964	216.227	19.7638	33.5477
30.9758	93.843	71.7439	8.58004	0.340536	45.046	16.5761	19.4512	103.88	140.194	87.2815	124.785	29.5666	343.528	6.09669	13.8163	178.954	163.493	44.934	16.4255	11.7436	114.962	34.8467	23.2978	30.2291	7.82539	40.5877	80.4976	34.4043	165.935	170.679	45.7742	89.6283	198.255	39.9549	251.349	41.0132	89.4332	160.331	135.52	126.687	76.3534	135.037	81.1894	13.8608	82.7555	82.5252	230.969	17.9692	30.0598
31.0757	84.712	64.908	7.39396	0.306501	41.7756	15.1973	19.4741	110.774	167.647	80.0472	112.599	26.4076	349.976	40.6589	11.7185	204.333	160.195	39.078	14.3921	10.5531	115.933	31.1563	19.6295	38.4853	7.08015	37.0409	69.9094	32.2993	150.975	215.624	42.4439	93.5825	223.073	42.5913	239.893	41.8703	91.7048	157.625	132.666	131.499	71.1509	159.735	78.8301	12.389	76.5069	87.4031	227.46	16.1523	26.9321
31.1757	76.0214	58.7025	6.3524	0.276946	38.6977	13.8746	32.7762	109.543	195.745	73.143	101.364	23.5818	361.276	110.55	9.93525	213.078	194.37	33.5626	12.5985	9.21136	109.67	27.9093	22.7341	42.8774	6.18014	37.5956	59.7896	31.5889	136.812	235.198	39.0797	91.4245	253.33	47.417	224.968	41.0758	90.1896	148.059	139.496	128.135	134.741	168.9	75.0945	29.5517	70.0778	117.475	215.161	14.3887	24.1282
31.2756	67.9803	70.3476	5.44215	0.250848	35.8167	12.6268	36.0467	104.309	205.15	66.655	91.1189	21.0562	357.503	165.611	8.42108	229.53	254.132	28.5518	21.1554	7.89062	100.128	25.666	22.3703	42.9711	5.274	34.9772	50.6311	34.9612	147.392	272.838	35.8057	90.7758	292.34	48.0833	208.268	45.4485	86.3567	163.435	143.918	120.363	218.521	168.527	70.6035	34.7816	70.5345	127.036	207.887	12.7251	21.6146
31.3755	60.6579	71.494	4.64985	0.227339	33.1304	11.4632	35.2116	103.921	228.043	60.6226	81.8359	18.7999	345.556	255.502	7.8692	231.615	270.882	24.1097	27.5064	6.67456	89.4897	23.1281	20.2934	40.9844	4.43405	31.2631	42.5968	34.4341	143.886	298.717	32.6925	104.386	299.452	46.5904	193.782	46.7526	81.1984	162.429	154.901	110.487	244.585	162.501	65.7685	34.8149	68.2479	123.67	194.652	11.1875	19.3614
31.4754	54.0522	68.2432	3.96269	0.205845	30.6339	10.3877	32.8236	110.865	233.515	55.056	73.4579	16.7848	329.447	354.796	19.6958	224.402	291.356	20.2401	30.4948	5.59705	78.9194	20.5482	17.5312	43.5415	3.69014	27.3832	35.6814	32.4172	139.994	304.524	33.3474	112.451	301.15	44.0467	187.533	46.0856	75.3769	153.445	162.981	99.8919	252.919	153.326	60.857	32.7209	64.4369	115.324	335.762	9.78789	17.3415
31.5754	48.1263	63.345	3.36861	0.18606	28.321	9.40027	29.9693	109.655	229.102	49.9469	65.9151	14.9856	311.497	401.149	24.1914	211.487	301.553	30.5213	42.834	4.66494	74.9932	18.0718	21.2663	42.7174	3.04929	23.7292	29.8008	29.9265	130.706	359.247	32.6406	111.638	289.459	41.0609	177.615	44.2007	69.3273	141.018	161.245	111.589	260.84	142.598	56.5435	29.8837	59.8712	105.46	551.663	8.52894	15.531
31.6753	42.8284	61.052	2.85673	0.168055	26.2922	8.49907	27.1	104.427	219.319	57.7234	59.1345	13.3794	326.09	412.768	24.8179	195.389	290.774	52.0588	53.541	4.27989	68.6479	15.7763	21.3441	40.2996	2.50709	20.4436	24.8395	27.3823	128.976	411.616	40.1449	106.094	303.077	54.842	166.417	41.6098	80.9796	127.555	153.625	123.378	270.521	131.317	52.2232	26.9144	55.0292	95.5455	631.93	7.40718	13.9084
31.7752	38.1019	56.9242	5.50662	0.151893	24.3786	7.6806	24.3932	97.4134	206.855	60.6769	53.0451	11.9455	326.844	402.399	23.5155	177.843	269.974	61.2373	71.7441	6.57125	61.4537	13.6966	22.5581	37.2262	2.05393	17.5568	20.6759	24.9509	148.15	486.38	43.2696	124.656	297.196	59.8196	153.962	38.657	94.0288	114.286	142.748	124.283	302.925	120.101	48.0214	24.0707	50.2007	86.1731	641.923	6.41526	12.4545
31.8751	33.8907	52.2534	7.07257	0.137428	22.5819	7.7401	21.9087	89.8042	197.304	60.5941	47.8159	10.6656	321.125	378.866	21.3562	160.014	318.19	62.9338	80.5647	7.23443	54.2507	11.8419	21.2591	35.6287	8.54367	15.051	17.1941	22.6913	147.297	525.007	43.6992	128.922	281.924	60.0909	141.083	35.57	99.1749	101.806	141.667	119.07	301.703	109.311	44.0136	25.006	52.3501	77.5478	616.975	10.6098	11.1524
31.975	30.1413	47.6017	7.8666	0.124416	20.9022	7.53645	19.6565	84.7667	191.431	58.6602	43.0188	10.6351	309.113	348.185	18.9185	142.663	325.727	60.3197	87.792	7.04563	47.463	10.2063	18.8067	33.1724	11.0238	12.89	14.2893	20.6173	138.773	531.197	42.519	125.314	262.648	57.9377	154.902	36.116	99.2178	90.3665	135.242	110.683	285.544	99.148	40.2419	23.8747	51.7129	69.7096	576.047	12.885	9.98655
32.075	26.8048	43.2001	22.8991	0.112486	19.3373	7.17747	37.6007	78.6761	182.038	55.6564	38.6567	10.0913	293.974	314.388	16.503	126.259	312.328	55.4259	89.1547	6.92811	41.2797	8.77572	15.9818	30.4176	11.3797	11.0332	11.87	21.0572	147.339	588.676	40.4248	117.643	242.195	54.6228	158.979	35.3092	96.0703	80.034	125.837	100.91	263.559	89.7101	36.7258	37.4838	64.5525	62.6296	529.182	13.8525	8.94301
32.1749	23.8368	39.1313	44.6243	0.101155	17.8833	6.73405	42.4008	72.3168	170.984	52.093	34.7111	28.2797	282.486	280.098	14.2548	111.067	289.066	49.5255	86.7929	6.37539	35.7609	7.53185	13.2087	27.6489	10.6832	9.44088	9.85743	20.12	142.442	633.596	37.858	108.139	222.012	50.8385	156.632	33.6767	128.067	70.7847	115.007	91.6681	241.157	81.0286	33.4709	47.5458	78.7909	58.0736	481.583	13.9508	11.3549
32.2748	21.1981	35.4119	57.491	9.64714	16.5343	8.50874	41.7912	74.0552	159.356	48.2985	43.834	35.5656	288.062	246.963	14.9446	97.216	262.053	43.3931	82.1821	5.64705	30.8983	6.45524	10.6962	25.0044	9.53211	8.07695	8.18452	18.6959	132.631	683.581	35.096	113.464	211.921	46.9576	170.07	31.5768	143.962	67.8941	103.753	109.837	233.893	73.0951	30.4728	48.7821	95.9258	53.801	435.838	31.9346	15.1185
32.3747	18.853	32.0306	64.0412	15.5814	26.6206	14.3937	39.1063	71.7979	148.885	54.0752	46.7375	37.2781	283.167	215.951	14.3129	84.7357	234.574	37.4778	76.3281	4.88395	48.2694	5.52654	8.52764	22.545	8.24966	6.90937	6.79477	17.1577	121.472	705.441	32.309	111.133	201.667	49.3534	175.631	29.25	149.289	108.77	92.7011	114.925	218.549	65.8773	27.7215	46.3343	102.484	49.0458	393.129	42.1955	37.3632
32.4747	16.7673	28.9651	66.1784	18.2418	32.1738	17.5533	35.7689	67.6426	138.289	55.9209	58.4213	36.2418	272.655	187.573	13.0771	73.5964	208.31	32.0205	69.9061	11.0198	54.2083	4.72751	9.25703	20.2912	7.00176	5.91032	6.91004	15.6562	110.415	742.365	43.7954	104.799	189.875	51.0442	173.721	26.8548	148.288	123.123	82.2217	112.478	200.394	59.3308	64.9691	42.5283	102.613	44.3644	353.894	47.1538	46.2182
32.5746	14.9489	26.1898	65.3174	18.9573	41.5021	18.9427	39.7844	65.9735	127.961	64.1955	61.5892	33.9433	300.643	162.031	11.6266	63.7288	184.047	61.5218	63.3599	15.2449	54.0427	4.04137	8.84006	18.2432	5.86589	5.05566	6.45925	14.2482	100.012	745.412	49.1576	100.144	176.148	49.9641	167.039	47.952	148.92	124.446	72.5165	105.938	181.925	53.4053	99.4911	38.3974	98.9725	39.9755	328.841	48.549	48.224
32.6745	33.331	23.6789	62.4993	18.5539	48.6069	19.2033	39.0215	62.3581	122.409	67.2519	60.3574	31.1559	358.572	147.433	10.1654	55.0418	162.075	91.1592	56.9722	16.2445	53.507	3.45301	7.88206	16.3916	4.87083	4.32457	5.77373	12.9507	95.1348	723.864	50.7186	93.0678	165.702	47.5037	157.484	61.1248	144.552	164.015	63.6765	97.4145	174.234	48.0497	118.277	34.384	101.011	35.9504	301.258	47.6229	46.8483
32.7744	40.6202	21.408	62.7765	17.5411	61.1153	18.7635	36.4387	58.7948	115.4	79.6023	70.6995	48.0781	393.111	143.102	8.79348	47.4333	151.952	120.363	53.2688	15.5787	50.1208	2.94903	12.9848	14.7223	4.01973	6.50385	27.7263	11.7645	87.9631	688.585	52.8807	86.2105	167.831	44.4292	146.372	67.4633	137.197	174.839	71.4778	117.255	164.228	43.2148	137.102	30.6616	124.603	32.2977	273.716	46.2596	43.9163
32.8743	55.3017	24.1059	60.7948	16.2296	67.2922	35.3392	33.2969	54.5369	107.801	87.2043	76.2496	53.7736	401.226	134.335	7.82017	40.7981	138.814	129.986	49.0269	14.1373	74.2699	15.8641	33.5627	13.2202	3.30308	6.90036	55.8363	10.6839	86.1524	659.641	72.4409	78.5896	188.109	48.7593	140.861	69.3007	128.21	171.004	73.299	122.934	151.266	38.8543	169.112	27.2837	133.905	29.0005	319.552	43.6621	40.3774
32.9743	59.6897	24.4784	70.7591	22.5649	69.4045	44.4027	30.121	50.1117	111.072	89.1351	103.043	53.8202	407.399	126.079	23.8602	35.0326	145.145	128.034	44.6004	12.4156	131.557	22.4069	150.428	30.3149	2.70602	26.9074	65.0453	9.70126	98.4104	655.489	81.6424	79.91	229.284	49.1205	132.883	68.2477	137.979	172.538	74.285	150.01	158.426	34.9253	192.956	24.2512	134.503	26.0325	435.759	44.1255	61.8085
33.0742	58.8415	32.4872	74.9172	25.1518	68.9542	48.5753	27.1177	45.7898	118.175	87.5435	212.454	51.1646	399.537	115.609	44.526	30.0381	140.675	119.672	40.3867	10.6783	204.65	41.1404	201.484	37.6733	2.21228	45.1913	79.2755	8.80793	97.6591	637.165	84.4097	76.9687	248.523	47.4319	127.848	65.4098	141.7	164.27	73.9935	158.221	153.421	31.3886	202.377	21.5436	129.984	23.3654	587.438	42.7708	69.0816
33.1741	55.4836	34.1038	75.0819	56.5225	66.9333	49.6179	24.3576	43.5365	118.35	83.8511	291.237	47.3495	384.181	104.212	55.0211	25.723	130.988	119.096	36.2891	9.05733	261.283	49.7372	210.101	72.242	1.80614	69.1837	80.207	42.5771	95.5216	637.745	85.5802	79.0332	247.689	61.0718	120.585	61.5394	172.504	175.638	70.8033	155.525	143.249	28.2078	202.489	19.1327	122.633	20.971	634.532	40.3083	69.2139
33.274	51.071	32.9952	72.5936	71.6798	78.2786	56.3728	21.8541	40.5758	117.083	78.9909	392.962	43.1702	365.132	92.7284	56.578	22.0034	119.178	112.016	32.4117	7.60958	274.592	52.1606	196.65	85.7789	1.47332	73.7323	74.7819	60.2082	89.384	620.164	87.6703	76.529	236.971	65.7394	166.104	57.1429	191.292	172.029	66.4184	146.866	131.297	47.1211	196.765	16.989	113.89	18.8228	628.128	37.2324	73.4919
33.3739	48.4088	30.8185	68.4325	77.121	83.3037	89.8917	19.5973	53.077	130.032	73.5691	425.832	39.0247	380.569	81.6801	58.4141	18.8033	106.921	101.675	28.8123	6.35084	265.304	50.963	173.242	88.2609	1.20116	70.0087	85.1128	63.9015	82.0465	595.003	98.528	71.6847	221.815	65.6259	193.191	52.5559	257.777	161.266	61.0538	138.519	119.171	77.6289	187.548	15.0841	104.65	16.8961	595.776	33.8817	71.9769
33.4739	44.6909	28.3139	63.3062	76.8941	84.3004	107.644	17.5692	69.6789	167.876	67.973	422.798	35.1017	428.986	71.3724	87.892	16.0549	95.0842	90.0845	26.3335	19.3635	245.174	47.7707	146.81	85.2864	0.978828	63.1939	83.7735	82.0478	85.9917	561.642	101.722	80.5059	205.098	63.0641	218.518	47.9957	291.069	147.558	55.3136	128.155	107.594	100.765	176.404	19.1023	95.4512	21.2846	552.198	30.4822	67.76
33.5738	41.4257	25.8042	58.9364	73.5045	82.7851	115.172	15.7491	78.4688	183.596	64.22	401.962	31.4802	443.733	61.9615	96.5833	13.6979	92.5405	78.447	23.8299	24.4117	220.756	43.6045	121.094	79.8171	0.797168	55.6342	77.0137	84.7918	108.232	524.523	100.273	86.6161	195.848	59.3439	231.23	43.5982	302.557	133.124	53.0315	116.473	96.8622	111.034	164.372	21.0891	86.6126	28.9279	505.14	27.1804	62.4503
33.6737	38.6841	30.2554	54.0042	68.4887	79.7575	116.193	27.3701	79.5461	195.179	59.9332	373.185	46.6425	439.577	58.2512	94.5665	11.6792	94.7282	67.4432	21.4013	25.1637	195.599	39.0913	97.9145	73.4011	0.648687	48.3427	82.3392	81.3954	120.592	496.617	96.1243	85.9358	183.167	55.1714	232.199	39.4435	300.053	119.088	49.4879	104.593	94.7924	113.312	152.129	20.6247	78.2902	30.3497	458.562	25.8743	62.7272
33.7736	35.4149	30.5183	51.007	62.7755	75.8728	113.193	39.9471	76.7289	235.592	55.4537	341.755	51.5684	454.368	62.4643	87.4545	17.658	90.8297	57.4205	26.8904	23.7389	171.535	34.6038	77.9728	66.8309	0.527245	45.2342	78.8359	75.7872	118.645	471.095	90.5131	81.6388	169.281	50.9261	225.547	35.5744	288.888	115.835	45.3235	100.525	88.9634	110.769	140.105	19.1858	76.321	29.2024	414.386	24.0801	59.8145
33.8736	37.7831	29.0372	47.2623	56.9146	71.5573	107.819	42.5148	72.0872	265.596	50.9957	310.435	51.3568	474.782	62.4107	78.3166	20.8436	114.152	48.5188	29.3615	23.8941	149.424	30.3522	61.3468	60.4966	9.27726	48.1657	71.4141	69.6135	115.675	441.401	84.2202	75.5958	155.376	46.8052	214.179	35.0087	272.667	114.395	55.8541	103.571	88.519	105.451	128.563	27.7622	72.4018	27.0925	373.442	22.0422	55.5139
33.9735	42.0723	26.9127	43.1499	51.22	67.0849	101.156	41.0263	66.7308	273.829	46.6897	280.601	48.7004	498.769	59.7195	68.7821	22.1189	122.745	51.0032	32.4813	26.0271	129.584	35.782	53.6221	54.5756	12.7917	45.7169	62.6821	63.5448	108.095	452.534	77.7305	71.4822	142.405	42.9054	200.117	38.244	253.806	116.24	78.7831	100.507	83.7399	98.6689	126.457	29.5888	69.6032	24.7171	336.777	22.0047	54.2975
34.0734	42.0567	24.633	38.9339	45.8603	62.6284	99.0069	38.0422	61.2435	269.665	46.9838	252.874	45.0076	498.169	55.5119	59.6719	22.1211	120.6	52.3483	33.2651	29.3133	116.396	44.6048	45.1997	49.1342	13.511	41.2597	59.4383	63.1424	101.385	444.889	71.3374	73.0505	140.611	47.8755	188.456	39.0612	233.9	111.067	106.327	97.3213	77.2747	91.2497	143.294	28.5445	87.3776	22.3699	328.119	21.1613	51.0792
34.1733	39.9429	22.408	34.7935	40.916	74.954	94.5971	34.6493	55.9224	258.723	80.3971	227.465	46.5129	508.214	50.5463	60.6666	21.3061	113.153	50.1371	32.5557	28.8445	106.04	47.4095	40.7425	44.1818	12.8264	41.5964	61.2002	69.8867	101.976	426.485	65.2117	70.5503	139.19	48.5987	196.101	38.3319	213.978	102.724	118.705	91.0657	70.3922	83.7064	149.75	26.3894	94.6166	20.1667	308.615	19.8347	47.0593
34.2732	46.2267	20.3214	30.8452	50.6104	80.6677	88.9383	31.2957	50.9087	244.354	98.2965	204.376	55.8563	499.693	45.3236	58.9208	19.9968	107.853	48.4434	30.9353	26.5535	94.648	46.6624	38.9231	39.7003	11.5166	38.5867	57.558	73.5109	96.5312	402.357	68.0772	65.9792	132.697	50.4981	194.894	36.6536	204.076	93.2635	121.379	83.3844	63.68	76.9718	153.308	24.9408	95.4267	18.1454	284.696	18.2488	42.851
34.3732	46.9729	18.4007	27.161	59.1979	84.4795	82.6901	28.1541	49.4986	228.534	111.478	183.501	57.5426	485.228	40.1641	54.2508	18.4188	99.4886	44.7419	28.8023	23.8264	88.4748	43.9376	34.7139	35.6586	10.0049	34.4402	53.5799	71.051	103.73	385.935	67.5402	60.5049	123.967	52.1794	188.004	34.4325	191.36	83.7494	118.058	90.085	57.3916	70.3251	157.762	28.5726	92.4448	16.3108	265.057	16.5563	38.7564
34.4731	44.9829	16.6486	23.7795	61.4922	84.6971	76.2755	53.7284	50.4211	212.411	119.539	164.686	55.4853	493.697	38.4983	48.4564	16.7266	121.116	48.4649	26.4255	20.7777	80.2121	45.9338	29.6594	47.2246	9.68565	34.1621	47.7807	66.3523	106.141	364.237	70.0918	54.7959	114.496	51.0511	177.656	31.9417	177.293	74.7065	111.236	95.2293	51.6183	67.631	156.041	28.3278	87.3514	14.6544	262.838	14.8595	34.9147
34.573	41.7587	27.4753	20.7168	60.1677	82.6906	69.959	60.5607	51.1408	214.658	120.746	147.76	74.6158	484.71	35.8284	46.1137	15.0236	125.645	50.5158	23.9824	21.9417	71.3777	44.8009	27.7717	50.8626	8.79185	39.2497	41.5443	61.0296	101.165	340.127	69.3031	49.222	105.052	48.5246	165.398	29.3613	162.831	66.3674	102.567	93.7198	46.374	63.705	150.499	28.5674	84.2962	17.0991	249.525	13.2241	31.3805
34.6729	57.8814	31.9068	17.9719	56.8742	79.3619	63.9001	59.6798	78.6153	209.05	117.73	132.551	84.5823	466.381	32.6496	41.9824	13.3767	131.23	52.085	25.5298	30.6596	74.4052	41.9491	24.472	50.2152	7.68884	38.3546	35.557	55.7441	96.5502	315.36	71.8173	43.9755	96.0145	45.3772	174.712	26.8076	148.586	58.8091	100.015	88.5659	41.6376	59.1829	142.72	26.9357	91.227	17.1099	231.39	17.6962	28.1648
34.7729	62.8376	37.239	15.5335	52.6179	75.3012	58.1884	55.8409	89.0112	199.243	112.23	118.895	94.5571	488.672	29.2902	37.2458	11.8265	127.123	50.015	28.5249	32.7789	71.5959	38.263	25.465	47.5292	6.56897	35.0877	46.0467	50.7514	116.708	290.983	70.9491	39.1448	87.554	42.0313	175.256	24.3524	135.353	77.8994	95.2746	81.6153	37.3732	54.4625	134.793	25.4289	91.9819	16.1468	211.731	19.8857	25.2577
34.8728	62.1045	37.5022	13.3824	58.0084	70.8913	69.2095	55.9474	90.4456	187.409	105.385	106.638	95.8244	511.608	25.9617	39.6923	10.3958	118.338	60.1643	29.3743	31.4859	74.4467	34.5792	32.5383	43.9858	5.52645	31.1009	47.639	46.1355	124.145	285.867	68.1067	34.7585	96.4269	38.7113	175.809	22.0375	122.754	149.712	89.6147	73.9824	33.5403	49.7866	125.967	23.2731	89.0929	14.8493	192.24	21.2645	22.6395
34.9727	79.3691	35.6574	11.4959	58.563	66.3773	73.8083	55.4924	87.3473	174.824	97.9306	95.6418	91.6621	510.074	22.7941	42.3772	9.09441	117.24	62.4693	28.8503	28.599	72.4826	30.7846	33.3407	40.1959	4.60109	27.1222	48.1025	52.5232	135.15	273.922	64.1885	30.8115	104.145	35.5311	170.656	19.8843	132.076	190.421	82.5315	95.6443	30.0986	45.2978	122.029	20.9824	84.174	13.4919	173.737	21.3495	20.2869
35.0726	83.8079	33.0379	9.84933	57.9618	61.9133	74.3244	52.0649	82.1174	162.221	90.3369	85.777	85.1119	495.141	19.8613	40.9416	7.92413	110.495	72.6439	27.4858	25.1306	67.2711	35.7394	30.9222	36.466	10.4323	24.1472	44.8033	52.2444	131.872	258.352	59.7622	27.281	120.944	35.0205	161.976	17.901	133.675	216.352	74.8738	103.337	27.0097	41.0741	116.069	18.7751	78.2451	12.1867	156.583	20.6067	24.0886
35.1725	81.7752	30.2347	15.0207	55.1662	85.2925	72.3203	47.6782	76.0444	150.012	82.8939	98.6911	93.4574	473.26	17.1991	37.588	6.88112	125.189	74.2554	25.6442	31.6955	74.1867	36.7873	27.0891	32.941	12.4503	21.107	42.9114	49.3849	123.273	241.146	55.1803	24.1359	124.213	34.0057	167.079	16.0868	148.583	217.754	67.1796	102.877	24.238	37.1527	109.013	16.7353	71.9397	10.9778	140.892	19.3644	24.744
35.2725	76.6913	27.5017	19.3779	51.2618	97.5688	68.8329	43.1742	69.8067	138.412	86.4414	100.634	92.7959	448.166	14.8179	33.5156	5.95813	135.022	72.7617	23.5695	32.6769	88.5918	44.4643	22.8689	34.0504	13.4462	18.2702	41.7335	45.6715	120.149	223.52	50.6568	21.3418	124.231	58.3984	172.617	14.436	153.145	207.056	59.7767	97.8892	21.7512	33.5448	101.472	14.8874	65.6425	9.8767	130.123	17.8505	26.6037
35.3724	70.9546	40.0671	21.5978	46.9031	102.681	76.3348	38.8881	67.8226	127.522	85.9208	104.715	89.8816	422.002	12.712	29.3564	5.14612	132.854	67.794	21.4222	30.8288	90.6872	46.626	29.0762	38.2898	12.9006	18.5474	38.1244	41.8212	123.291	206.201	46.3163	18.8642	119.071	68.6841	170.79	12.9395	151.097	190.987	53.3551	90.602	19.5201	30.2461	93.8434	13.2298	69.9736	10.8825	156.925	16.2206	26.2061
35.4723	64.608	43.1713	22.3244	42.4753	103.242	85.7613	56.3284	68.6187	117.376	82.9329	101.969	93.5966	395.971	10.8659	25.4243	4.43515	134.096	63.1724	19.3057	27.7144	91.9192	45.553	29.7358	38.5266	11.6527	17.2569	33.6297	38.1206	137.052	193.589	42.2267	16.67	111.568	71.34	201.334	11.5866	144.984	173.125	72.5922	96.6201	17.5181	44.2452	86.3766	11.7503	84.5767	16.8995	162.769	14.5778	24.7455
35.5722	58.282	42.2049	22.0363	38.1972	100.978	88.8658	59.8344	66.1224	107.97	88.0049	95.937	90.7151	370.733	9.25839	31.0569	3.81515	130.937	62.0578	17.7703	24.1967	87.1855	42.6982	29.648	36.8193	10.1612	15.425	42.1481	34.6735	139.559	180.143	49.0597	14.7284	103.218	69.98	222.526	10.3666	136.528	163.591	81.3049	95.5343	15.7215	51.0318	79.2251	10.4332	106.537	18.3493	158.06	12.9882	35.975
35.6722	52.2829	39.6071	21.0861	34.1847	97.029	87.9959	57.6979	62.088	99.2762	88.366	88.5393	84.8242	346.627	7.86638	31.7935	3.27626	122.427	63.6668	20.8153	20.7311	79.723	38.9735	27.0943	47.1285	8.66588	13.5109	51.2809	47.3546	132.761	178.902	51.4944	13.0111	94.7976	66.6114	229.251	9.26877	126.879	177.033	83.2787	90.532	14.1095	53.3046	72.6144	9.26237	115.537	17.8889	148.391	11.4916	53.2735
35.7721	46.7433	36.4707	19.73	30.4918	92.1387	84.7162	88.5977	57.4563	91.2577	85.8403	84.9851	77.7881	323.809	6.66625	30.0929	2.80914	111.665	61.9076	21.9729	20.17	71.3208	34.939	23.517	50.0857	11.9221	12.3207	51.8493	64.3108	122.756	192.879	51.414	17.5271	93.1833	62.3405	237.439	8.28286	116.793	185.8	81.0842	83.5737	12.6632	52.821	66.3932	8.22218	116.623	16.6911	149.146	10.1099	58.9852
35.872	53.444	33.275	18.1518	27.1348	99.53	80.061	95.4656	52.7218	93.3762	81.6305	79.3259	70.5548	323.845	5.63537	27.313	2.40517	100.333	57.4056	21.9065	18.4532	80.6402	40.9917	23.8941	49.1456	13.6072	21.8802	48.3265	67.5248	112.072	195.028	60.9095	19.1499	88.5084	57.7694	235.289	7.39931	106.756	207.759	76.4505	75.8433	11.3656	50.7185	62.2528	7.29832	113.034	21.9611	169.164	8.85246	58.8646
35.9719	70.6538	30.2214	16.4808	24.1088	101.577	74.7076	92.5541	48.1358	112.813	76.5236	72.8737	63.5871	314.919	4.75272	24.1866	2.05654	89.3127	51.6142	21.0754	16.2878	82.3232	42.4034	22.0612	52.0836	13.3819	32.816	43.1266	66.6852	110.633	195.581	64.5313	19.1444	83.3147	53.2186	226.523	6.60906	97.0699	281.684	70.5258	68.0376	10.2017	47.7275	57.8759	6.47791	107.218	22.8254	171.125	7.72085	55.9534
36.0718	79.2538	27.3856	14.806	21.3963	104.703	69.0934	85.9974	52.5861	147.109	71.028	66.3204	57.093	301.316	3.9992	21.0936	1.7562	89.8108	45.4253	19.7947	14.0552	78.3768	41.1132	19.2723	53.2248	12.2515	36.1442	37.5139	62.8469	106.297	189.782	73.2066	21.5358	77.2816	48.8515	213.756	5.90348	87.9128	303.199	64.0592	60.549	9.15762	44.3127	53.4757	5.74937	105.864	21.8791	164.131	6.71138	51.8455
36.1718	79.4782	26.4148	13.1862	18.9744	103.986	63.4943	89.1313	61.0626	161.526	65.4661	60.0162	51.981	294.776	3.35778	18.2173	1.49782	85.3184	39.3637	18.4287	11.9491	71.8247	38.3541	16.2389	51.2596	10.7706	34.7666	37.0055	58.0436	111.029	180.445	75.9395	21.8341	79.2075	44.7453	201.733	5.27439	101.299	341.711	57.527	53.5824	8.22125	40.7644	49.1872	5.10242	102.492	20.2621	153.067	5.81723	60.9086
36.2717	75.6098	24.6378	11.6587	16.8175	100.916	58.0792	86.4802	62.7176	164.398	61.4404	54.1246	46.9513	283.041	2.81336	15.6332	1.27573	84.4922	33.7176	16.9083	14.5634	77.279	34.8978	14.6681	47.8872	9.2335	43.6794	34.0587	53.118	109.984	169.328	75.0647	20.9947	76.8633	40.9296	187.637	4.71387	113.844	342.727	51.2205	47.2279	7.38132	37.26	51.4669	4.52793	96.8057	29.645	140.519	5.02985	62.3016
36.3716	87.9149	22.6203	10.245	14.9001	98.022	52.9455	80.3813	60.8987	160.742	57.0742	48.7084	42.2114	304.407	2.35268	13.3592	1.08502	79.6124	28.6256	15.3467	14.8163	88.3965	31.2163	13.1732	43.9948	7.7867	44.0088	41.6318	48.4035	103.463	160.321	72.083	31.4945	84.3912	37.4085	172.643	4.21435	118.04	378.752	45.3065	41.5074	6.62759	33.9033	53.5999	4.01782	90.237	31.7201	127.827	4.33982	59.9494
36.4715	89.5115	20.6085	8.95536	13.1976	93.7584	48.1444	73.2942	57.7692	153.562	52.6358	43.7775	37.8457	316.924	1.96409	17.3102	0.921436	91.9095	24.1345	13.8155	13.8841	88.8485	27.5888	11.3068	40.035	8.31561	40.8136	42.1681	44.0212	95.1941	150.027	67.9518	38.3498	91.6611	34.1731	157.538	3.76863	116.886	384.763	44.7579	36.404	5.95095	30.7508	53.4024	3.56483	83.122	30.7549	119.669	3.73741	55.9156
36.5715	85.8099	23.0219	7.79192	11.6877	88.7572	43.6968	73.6886	65.4497	144.648	48.2913	39.3143	33.8762	315.046	1.63743	18.1167	0.781224	98.61	20.2362	12.3585	12.4325	144.911	24.1706	10.223	52.7648	7.93603	48.8947	39.3379	39.9941	116.691	139.3	63.2758	41.5288	91.4393	31.2078	144.151	3.37012	112.426	367.594	42.5985	31.8801	5.34327	27.8284	51.7499	3.16263	89.5326	40.2266	110.101	3.213	51.2711
36.6714	79.7118	22.8197	6.75209	10.3494	83.4267	39.6048	111.16	66.5228	135.05	44.1397	35.2886	30.2934	305.311	1.36379	17.3361	0.66108	121.871	16.8927	11.0004	10.8279	186.453	25.6938	9.54567	56.4181	10.0962	48.4904	35.1229	36.322	118.483	128.833	58.4308	44.6609	87.525	28.4945	130.977	3.01299	140.703	339.958	39.55	27.888	4.7973	25.1433	49.233	2.80547	90.0443	48.8819	100.287	12.8476	46.5587
36.7713	72.7511	40.2579	5.83119	9.16416	78.0275	35.8586	120.726	64.2529	125.379	42.4821	31.6652	28.5618	291.529	1.13544	15.8313	0.558131	130.881	27.1667	12.1799	9.30696	217.899	25.2904	8.39716	55.5158	10.3682	60.3175	30.5615	32.9769	112.582	118.67	53.6628	47.392	81.949	26.0141	126.168	10.3212	164.898	308.636	71.2313	24.3764	4.30666	22.6909	46.2463	2.4883	87.0851	49.5779	90.8083	18.5028	42.0421
36.8712	65.7182	45.3652	5.02056	8.11514	72.7222	32.4414	117.388	60.4106	115.975	57.5561	28.4081	38.8547	276.159	0.945645	14.0706	0.469983	128.517	34.5238	12.4803	7.89111	221.048	23.8141	7.10881	52.4563	19.3468	60.5765	31.471	29.941	118.294	109.002	53.4611	46.6907	80.4271	23.7481	127.313	14.589	195.673	277.145	87.5447	21.2948	3.86559	20.4602	43.0512	2.2066	82.2023	47.0509	81.9348	30.8886	58.0651
36.9711	59.0022	48.4863	4.30868	7.18735	67.6092	29.3325	109.21	55.9457	107.021	64.9695	25.4826	41.8407	260.087	0.788591	12.2988	0.394609	124.226	36.7095	12.2191	6.62815	209.76	21.802	5.8592	48.4997	22.2036	56.0992	40.826	27.1792	118.748	111.479	51.587	44.1779	89.7807	21.6788	124.062	16.8088	208.642	305.547	93.8733	22.4566	6.68153	18.4368	39.8174	1.95645	76.3708	43.3777	88.2132	37.6223	62.9315
37.0711	52.7765	48.4318	3.68546	6.36719	62.7441	33.975	99.6231	52.3238	98.6052	67.4756	22.8559	41.186	244.075	0.659227	10.6364	0.330262	132.198	52.2412	13.5566	17.453	202.364	22.7443	7.97627	44.2968	21.8877	50.0296	42.2648	24.6644	137.792	109.439	48.7843	40.807	95.0437	19.7897	150.591	23.0279	224.419	303.497	93.8885	28.3802	7.59259	16.6053	36.6525	1.73444	70.1955	39.4542	87.1908	40.5044	100.369
37.171	55.1948	50.4346	7.01545	5.64245	77.7924	42.2224	96.1137	48.3396	90.7595	66.909	28.8153	38.8239	245.411	0.553133	9.13507	0.275394	129.241	61.9031	13.9067	21.5564	186.853	22.1571	11.2298	42.1913	20.0647	43.7699	48.7741	22.3836	139.731	104.818	45.524	41.8422	93.6896	18.0652	163.02	26.2063	227.098	286.624	95.8407	30.3796	11.4801	14.9499	33.6223	1.53756	64.0427	35.6525	82.6345	42.0543	114.167
37.2709	53.6106	48.6348	8.97787	5.00208	85.1156	45.9625	109.259	44.3126	83.4831	66.5467	30.4754	42.3545	239.369	0.466541	7.80963	0.228713	120.922	63.8343	13.6253	22.0454	168.696	20.7312	11.9151	53.1092	26.6668	37.906	49.8239	20.3147	158.873	98.8305	43.7066	40.4838	89.1223	16.4913	165.945	36.578	221.507	292.748	93.1218	30.0947	12.621	13.4555	30.7638	1.36318	58.1259	32.1146	76.5568	41.4686	115.245
37.3708	50.1553	58.3499	9.96786	4.43595	93.4909	46.8216	107.989	40.434	76.7575	64.256	29.9117	47.0834	235.031	0.396213	6.65591	0.189113	124.831	61.3017	12.9586	20.7132	179.354	18.9001	11.2511	55.8702	27.818	50.9464	46.6771	18.4337	162.97	92.2305	41.1961	39.1258	83.1574	16.7404	162.635	41.9368	210.927	280.444	91.8356	28.5462	22.0017	12.1076	28.0952	1.20898	52.5618	28.8825	70.0152	39.5442	116.401
37.4708	45.9613	59.324	10.2808	3.93509	103.653	45.8872	101.17	36.7931	70.5546	60.8578	28.2626	47.0008	237.717	0.338993	5.66078	0.155681	127.71	56.3984	12.0751	18.5762	174.277	16.9294	9.96478	54.5616	33.132	55.4004	61.4326	16.7314	187.879	85.4791	38.3578	36.6063	87.5286	16.2295	155.397	43.9721	197.57	259.75	99.2212	26.3631	25.0478	10.8926	25.6218	1.07276	47.4058	25.9555	63.55	36.8386	116.098
37.5707	43.0824	56.6361	10.1339	3.49125	107.307	53.9869	97.3798	33.4246	64.8417	56.8902	26.1465	69.2574	245.038	0.293057	4.80748	0.127609	122.418	50.438	13.6618	16.1941	169.703	14.9768	8.47444	51.3496	33.1681	53.0251	63.9174	15.1866	187.025	78.851	35.4185	33.5782	90.0723	19.521	145.848	45.9348	185.163	236.025	100.645	23.9264	25.1104	9.79779	23.3412	0.952398	42.6748	27.0219	99.1603	33.736	110.323
37.6706	53.2262	52.5752	9.68643	3.09744	106.85	57.2699	90.198	30.3341	59.5847	71.2685	29.3582	76.4484	259.804	0.255761	4.07873	0.104187	113.28	44.2199	14.1649	13.8608	175.122	13.1307	7.00753	47.3707	30.6542	48.045	72.8681	13.7856	203.514	72.5025	32.516	35.4433	87.5814	22.3505	135.103	45.7068	179	212.054	97.4243	21.4616	23.8387	8.81141	21.2458	10.0558	38.3628	25.9195	112.019	30.4961	112.326
37.7705	55.5606	48.1586	9.05481	2.74771	103.867	57.4959	86.9596	28.3593	54.7498	77.8286	29.6208	76.081	260.742	0.22558	3.45804	0.0847714	112.335	38.2094	13.9702	11.7181	184.203	12.5382	13.8308	43.2095	27.1335	42.3794	71.7716	12.5146	198.547	66.5159	29.7305	43.3031	82.7066	22.9492	145.186	44.1083	169.422	189.216	91.504	19.096	22.0376	14.3732	19.3255	13.1705	34.451	24.0119	113.119	27.2897	107.841
37.8704	61.0997	43.8251	8.32297	2.4371	99.4005	55.8399	95.1405	26.1781	57.1728	79.4106	28.3981	75.2455	271.651	0.201391	2.93039	0.0688109	109.778	44.0763	13.3447	14.6393	178.049	11.5837	16.0904	45.4915	23.3634	36.8631	68.3218	11.3607	185.587	66.3621	29.4401	45.5432	76.8567	22.3807	148.351	41.699	158.017	168.127	84.7302	16.896	21.2382	17.1807	17.5687	13.6474	30.9141	38.7255	113.969	24.2244	126.96
37.9704	64.1355	39.7518	7.54992	2.16119	94.1311	70.5849	113.871	28.203	56.6962	77.9048	26.4895	71.1017	270.141	0.181397	2.48241	0.0558325	102.689	44.881	12.4716	15.0376	164.58	10.471	15.8643	44.4427	19.7606	39.5317	61.6941	10.3157	177.414	64.1935	35.6911	44.6625	73.0562	21.2351	165.516	42.5999	146.188	158.634	93.8757	14.8903	19.7827	21.9993	15.964	13.0165	28.2268	42.4191	116.96	21.3637	137.597
38.0703	62.4058	35.9981	6.77604	1.9162	90.3594	77.4254	114.51	35.2514	54.6181	88.4666	24.3257	65.5829	261.85	0.165063	2.10244	0.0454256	126.904	42.7888	11.8188	14.1608	161.567	9.32349	14.4075	41.8349	16.5135	57.0503	54.0483	9.36566	196.635	60.9119	38.2201	42.146	72.6227	19.8371	171.423	46.2486	134.121	153.659	95.6007	13.086	39.2299	24.1034	14.5002	11.9706	25.6316	61.5626	112.988	18.7408	136.852
38.1702	85.2379	32.572	6.02827	1.69871	85.7475	79.2041	108.053	37.2827	51.713	92.1625	22.1332	59.6814	276.366	0.151536	1.78036	0.0372105	149.85	39.1839	10.9834	13.9906	150.64	9.26538	12.4555	38.5972	13.6859	114.715	46.4804	8.50367	193.102	57.0809	38.4628	38.8662	69.3869	23.7646	188.714	53.2549	130.166	143.186	92.754	11.4776	45.8752	24.524	13.1663	10.8181	30.7016	68.8786	105.786	16.3679	129.861
38.2701	92.0991	44.0974	5.32355	1.50571	80.7334	77.8226	106.567	36.7243	48.487	91.5517	20.0265	55.5298	276.706	0.139955	1.50751	0.0308258	159.285	34.9315	10.8381	12.9073	136.363	8.79796	10.4197	35.2086	11.6577	154.933	43.9923	7.72141	180.998	53.0484	41.502	48.5413	79.0947	24.8725	215.81	55.9669	139.705	130.567	87.2499	10.0529	48.8115	23.9307	11.9522	9.69146	35.8571	67.9069	97.3329	14.2438	120.214
38.37	90.8341	132.915	4.67169	1.33461	75.598	74.546	99.7465	34.897	47.9001	88.3308	18.0588	50.7821	269.248	0.130101	1.27644	0.0259643	155.636	30.5556	10.3564	18.2387	121.229	8.099	8.51428	31.9074	21.6969	159.611	40.4672	7.01152	166.265	49.0245	49.44	51.5169	80.6005	24.4914	235.195	58.753	141.196	137.501	84.7368	8.79641	63.9632	22.7559	10.8481	18.6022	40.6936	63.6754	98.2029	12.3584	109.762
38.47	88.5041	181.564	4.07745	2.06055	70.5176	70.2091	91.243	32.5134	46.0424	83.6176	16.2504	45.9858	257.713	0.121447	1.08077	0.0223969	147.788	26.3584	9.68122	19.5709	106.546	7.30325	9.67527	28.8047	24.8864	149.442	41.5317	6.36738	154.949	45.1317	52.5163	50.7582	77.9909	23.3606	240.354	58.6345	137.609	133.712	81.108	7.69148	67.4125	22.4124	9.84495	21.1195	42.0522	58.3793	94.0631	11.6376	99.4296
38.5699	85.3583	192.893	3.542	2.38006	77.4796	65.3568	82.581	29.9526	43.5351	95.01	14.6045	41.4049	247.203	0.113749	0.915163	0.0199262	144.926	22.4999	8.90912	18.8318	122.769	6.49182	9.43977	26.7802	24.5262	133.99	40.3221	8.45015	149.617	41.437	52.6137	48.0284	73.4564	21.8883	236.155	56.6926	130.964	155.928	75.6037	10.3462	78.8262	21.4366	11.2427	20.8697	50.2604	59.6506	98.9107	10.7443	89.6559
38.6698	79.5539	187.526	3.06408	2.45861	79.8194	68.2591	74.3646	27.4109	40.746	99.0113	13.115	61.8464	234.6	0.106801	0.77503	0.0183784	139.466	19.0511	8.78287	21.4509	123.79	5.71142	8.5219	28.6541	22.4804	117.552	36.8012	8.81742	139.24	37.9729	50.9443	44.3648	69.4353	20.2969	226.038	55.9049	125.303	175.063	69.2999	11.3514	79.8378	20.1178	11.796	27.9129	53.2458	56.7833	96.6892	11.7689	81.5389
38.7697	72.7444	175.54	2.64094	6.86366	79.2464	69.1466	69.4198	24.9859	38.3664	105.644	11.9162	68.5387	252.537	0.100436	0.903689	0.0175482	150.878	16.0285	10.0032	26.6393	117.093	4.98705	7.33866	32.1242	29.4596	101.956	39.0848	8.49713	147.075	34.7515	48.2839	40.3671	64.5592	18.7048	212.412	53.6293	132.1	175.292	62.6543	11.3887	76.1563	18.6396	15.7177	29.1035	53.0652	61.0156	91.1028	11.982	74.4104
38.8697	85.8024	161.443	2.26893	9.03831	86.477	67.532	83.4571	24.2161	37.2899	106.409	29.3509	68.3267	255.415	0.0945816	0.907984	0.017307	161.82	18.7875	10.4077	27.3014	109.004	4.33016	6.12245	32.2814	30.5797	87.8835	37.306	7.92569	141.912	31.7732	45.1241	36.3727	73.0214	17.1732	196.944	56.1309	132.121	166.24	69.1419	10.8835	70.5711	17.1171	17.7247	27.8295	56.1185	76.5617	84.1252	11.67	80.9864
38.9696	96.0118	147.209	1.94381	9.87233	88.7542	64.4335	84.0466	34.3053	35.4971	103.568	36.7205	64.8257	258.466	0.0891956	0.851302	0.0175168	158.797	35.6601	10.2866	25.6797	107.144	9.28131	8.05273	30.8308	28.7863	77.9949	34.023	7.28648	143.698	29.0318	41.7725	32.5626	74.1645	15.7309	196.047	55.9177	127.913	153.112	70.2614	10.0992	64.4252	15.6204	18.4747	25.6254	69.011	78.447	108.985	11.035	81.8268
39.0695	96.8038	133.66	1.66118	9.92066	91.7026	69.4907	79.3546	38.5517	33.3629	98.6148	40.7048	59.9269	264.735	0.0842745	4.2222	0.0181275	155.291	43.1408	9.84092	23.0452	110.089	11.6318	8.34165	28.6722	25.7238	68.0621	29.982	6.65442	141.718	26.5173	38.4173	33.6497	74.081	14.3895	189.32	54.0037	121.191	142.778	68.0795	9.19569	58.3467	14.1906	18.4159	23.1748	80.8003	74.7612	116.112	10.218	79.0661
39.1694	92.3451	121.1	1.41672	9.52725	91.2048	70.4231	72.8765	39.045	31.1066	92.5255	40.8357	54.6039	260.866	0.0798227	5.59379	0.0189912	145.318	44.9069	13.8844	23.6771	105.154	12.3914	7.78066	26.2736	22.2824	68.6137	37.6267	6.05818	142.329	25.4129	45.6936	32.6934	70.9575	13.1512	179.038	51.0808	113.116	154.55	70.854	17.0959	52.613	12.8498	17.8523	20.7722	90.5444	69.0555	114.209	9.31569	73.9098
39.2693	85.5509	109.602	1.20616	8.9033	88.5925	73.5443	66.0807	37.7966	28.8541	85.9325	39.0353	49.3429	251.534	0.0758486	5.90074	0.019955	156.871	43.3541	15.9186	25.2953	97.5308	12.2112	6.83967	23.8726	18.921	63.6476	38.4896	5.50714	134.646	25.3064	48.5012	30.6835	66.462	12.013	166.78	47.6162	104.453	152.241	69.652	22.5862	50.8182	11.6086	16.9886	18.5348	97.236	62.8647	107.964	8.39288	77.3535
39.3693	77.9587	99.1419	1.02548	8.17679	84.741	73.1625	59.559	37.4799	26.6756	79.2376	36.352	50.7086	275.142	0.0723304	7.92914	0.0208762	154.418	40.0199	16.6199	24.2907	91.2965	11.507	5.78724	21.5841	15.8548	65.3184	36.948	5.00252	124.195	26.662	48.5713	40.2194	63.7735	10.9698	155.566	43.9212	95.6992	143.15	80.0085	24.6111	62.6261	10.4698	36.17	16.5006	181.278	56.8301	151.852	7.49159	75.2549
39.4692	82.8041	89.6559	0.870996	7.42369	80.2218	70.644	53.5262	35.7436	24.6083	72.6897	33.3502	63.5638	280.511	0.0692515	8.40531	0.0216604	145.024	35.8715	16.4605	28.4102	85.3421	10.5402	4.76799	19.4583	13.1652	69.8919	36.8361	10.3444	114.729	26.6225	47.0185	43.5014	59.7918	10.0152	143.443	44.6208	87.1688	131.209	83.0327	24.6089	64.6559	9.43157	47.1555	14.6722	372.813	51.1997	166.322	6.63775	70.6005
39.5691	81.0215	81.0664	0.739274	6.68754	75.4046	66.8935	48.0375	33.3738	22.67	66.4358	30.3263	66.5451	275.712	0.0666314	8.09308	0.0222147	132.621	31.4998	15.7681	28.4196	77.3652	10.817	6.5921	33.8309	10.8626	66.4689	39.8482	11.8794	120.334	25.7666	44.5559	43.2749	55.3366	9.14244	131.112	43.6397	79.0495	118.495	81.4861	23.4757	62.2201	8.48958	52.6904	13.038	471.459	46.0496	178.448	5.84605	64.9462
39.669	76.0981	73.2946	0.627248	5.99169	70.5251	65.4253	43.0825	30.7879	20.8666	60.5556	27.4295	67.2218	265.459	0.0644356	7.41628	0.0224551	125.616	27.2502	14.7675	26.9621	78.3	10.4409	6.95141	42.301	8.92241	60.0445	39.6849	11.8524	115.8	24.4591	41.6356	41.1745	53.4098	8.34504	135.61	41.6328	71.4458	106.068	77.2299	21.7633	57.9187	7.63772	54.6511	11.5809	512.144	41.3831	176.098	5.12343	59.0866
39.769	82.6313	70.0256	0.532151	5.34712	65.7302	63.3419	38.626	29.576	19.1974	55.0855	24.7286	64.2007	252.494	0.0628062	8.97449	0.0223189	115.445	23.3101	13.9255	27.1597	84.815	9.71315	8.1651	44.3914	7.30509	52.8822	36.7054	11.2194	128.294	22.9279	38.5402	48.0672	50.2355	7.61665	134.268	39.0446	64.4061	94.4302	71.5033	42.3989	53.0067	12.095	54.3161	10.2843	517.416	37.1739	166.755	4.47169	53.413
39.8689	81.6795	65.0271	0.451575	4.75732	74.8644	69.505	34.625	48.2069	17.6577	73.9373	29.0645	70.3115	238.396	0.061584	9.15347	0.0218248	107.762	19.7678	12.8986	25.3202	83.7421	8.82164	8.08437	43.3024	5.96688	45.9609	43.173	10.3841	125.97	22.613	35.4428	49.5715	46.5767	6.9513	129.192	36.1738	57.9433	83.7886	65.1181	51.9664	48.0746	16.3648	52.5523	9.99633	501.76	40.4758	154.417	3.88932	48.104
39.9688	77.3668	59.5746	0.383343	4.28582	78.6101	71.1151	31.0361	55.4666	16.2407	83.1509	29.9025	69.7337	224.066	0.0609839	11.6908	0.020988	100.315	16.6504	11.7924	23.1403	78.3217	7.88091	7.35955	40.7295	4.86547	39.6616	43.074	9.51413	118.067	21.7205	36.9495	48.1132	42.8308	6.34345	124.378	33.2175	52.0483	120.339	58.5935	54.9162	44.2593	18.3366	57.9392	9.27257	474.418	42.4148	141.182	17.6325	43.2461
40.0687	71.3933	62.0214	0.325626	12.7191	80.1966	69.8823	42.1874	56.7435	14.9384	86.1955	28.9546	65.9878	244.663	0.0607563	12.1716	0.0197892	91.2572	13.9496	10.6762	20.4126	71.7671	6.95814	6.37223	37.5618	12.1998	34.0924	39.877	8.67636	113.071	20.5177	36.6288	45.1303	39.1978	5.78804	117.367	34.8741	46.6983	131.967	52.2501	60.4728	51.9415	18.8763	59.658	8.41368	441.222	44.8039	143.195	25.7272	38.8216
40.1686	64.9094	59.8014	0.276823	16.8972	79.1488	66.9444	64.6381	54.9806	13.7422	85.3774	27.1576	60.9141	256.82	0.0610042	11.6175	0.0182751	106.392	16.6457	9.59391	24.0669	64.2852	7.12236	5.33648	34.2565	14.8085	29.2704	35.4489	7.89521	104.855	19.171	35.2367	41.7762	51.2787	5.28043	122.536	34.8076	61.6659	130.768	50.2733	62.7716	52.6792	18.5474	62.4217	7.55172	405.804	43.2231	144.144	29.9212	62.0129
40.2686	58.5012	55.769	0.235496	18.5157	76.5015	63.0525	69.6124	51.7764	12.6433	92.165	25.0187	55.4583	256.403	0.0615866	27.7212	0.0166382	108.413	23.7847	8.71217	27.2956	56.7724	6.86353	4.36406	31.0416	14.9372	25.0898	38.1049	7.17717	108.706	17.7823	33.2563	38.0643	55.1144	4.81645	125.747	33.6595	69.0446	123.345	47.0272	61.1692	50.2816	17.7141	70.4958	6.74092	370.368	49.1053	137.907	31.4739	70.1269
40.3685	52.4506	51.1978	0.200501	18.632	72.9338	58.6969	67.4764	63.7525	11.6333	93.445	51.087	50.0913	255.372	0.0624181	34.0372	6.70568	103.708	26.4574	7.84717	26.9428	49.6819	6.37768	3.50574	28.0217	13.8592	22.3676	36.574	6.52116	120.808	18.9099	30.9925	34.3299	65.9281	4.39231	123.882	33.4089	71.4441	118.668	58.0778	57.4663	65.2841	16.61	73.5392	6.00009	336.206	48.6793	128.435	31.2862	89.2467
40.4684	68.9324	46.6422	0.170892	17.902	68.8881	78.29	62.691	77.8767	10.704	91.3238	62.8843	70.2202	247.75	0.0634634	34.9141	10.7516	107.413	26.463	7.02337	24.8451	43.217	5.78685	2.77741	25.2391	12.2809	27.9462	38.9787	5.92343	118.75	18.9791	34.0292	30.7541	68.5281	4.0046	124.681	32.1893	70.6561	110.636	62.4157	52.7638	73.1803	15.3833	73.3434	5.33254	304.024	45.7541	117.816	33.0505	121.793
40.5683	73.5141	42.3305	0.145787	16.7296	64.6498	95.138	61.4832	81.6456	9.84853	87.1908	65.9054	76.3465	236.716	0.0645441	38.0484	19.6741	108.79	24.9658	6.25449	22.0347	50.0863	6.3917	2.17607	22.7024	10.5815	28.1065	40.02	5.3796	111.351	18.4263	34.7102	27.427	66.9615	3.6502	121.291	30.3985	70.4773	137.896	62.5051	47.7205	72.9149	19.2194	71.1228	4.73526	278.8	41.9951	107.128	32.9388	131.495
40.6683	72.0676	49.66	0.124532	15.3601	60.9091	102.501	57.4112	80.0867	9.06052	87.9831	64.4036	76.6532	251.089	0.0656139	37.1127	24.6747	103.74	22.707	5.54724	20.671	59.4835	6.41894	1.68941	20.4041	8.95318	26.0455	37.585	6.96161	102.306	17.5267	33.9742	39.9721	63.4013	3.32637	115.3	28.3623	68.1096	162.288	60.014	42.7177	72.3284	20.8361	67.6965	4.20292	255.892	38.1156	96.9023	36.5405	129.772
40.7682	74.3318	54.7747	0.106582	13.9398	58.1618	103.818	66.2092	75.9329	8.33448	85.7289	60.7107	81.0028	252.048	0.0665064	34.2513	26.9733	98.5132	20.147	4.90381	18.5214	60.7527	6.11767	8.65772	21.0022	14.9299	23.2346	41.1135	12.0296	115.642	16.4521	37.8729	44.8814	64.8359	3.03055	116.815	26.1793	64.4497	165.762	56.059	37.9653	68.3232	21.0797	63.6114	3.72951	239.537	46.3921	87.3795	37.4685	122.656
40.8681	71.7152	54.0348	0.0914702	12.5527	54.9957	101.386	67.2039	70.6576	7.66578	81.6853	56.0918	79.0511	275.498	0.0671365	30.6355	27.4529	95.762	20.0757	4.32351	26.2836	64.1416	5.64521	11.4284	30.553	16.6741	24.9917	39.7745	21.9947	114.348	15.3087	38.9382	49.166	62.8471	2.76044	114.134	23.9733	60.1019	168.706	52.6894	33.5678	63.0002	30.2164	59.2308	3.30906	225.37	47.0779	97.8112	36.6586	113.298
40.968	99.1063	50.9146	0.0787407	11.244	62.0499	96.7304	63.6564	65.0434	7.05037	85.8183	51.2214	74.1849	280.77	0.0674093	32.9673	26.7472	91.2387	18.897	3.80385	29.1695	62.1131	5.09899	11.8542	33.7209	16.2421	29.6313	48.1807	31.8328	123.409	14.1605	38.2913	50.6284	59.2507	2.51381	108.823	21.8232	55.4675	161.329	48.4998	29.5674	57.3648	34.6008	54.7923	2.93595	208.908	44.6886	98.3805	34.772	103.32
41.0679	107.494	61.4874	0.0681098	10.0353	64.8356	90.8567	60.1163	59.4954	6.48476	85.6721	46.4481	72.6338	284.562	0.0672479	31.9692	25.3067	108.945	26.8395	3.34118	31.9613	57.4739	4.53779	11.065	33.6565	14.793	29.2813	48.6315	36.0746	120.036	13.0451	36.6525	49.0974	55.0084	2.28874	101.978	30.7517	53.0892	149.279	49.3928	25.9701	59.1136	36.0121	50.4496	2.60501	217.785	41.2044	104.014	32.3085	119.074
41.1679	111.637	65.8421	0.0593353	8.93414	69.2976	84.4191	56.1523	60.6461	5.96563	82.9193	41.9413	78.0243	294.106	0.0665985	29.4106	23.4476	112.133	33.995	2.93112	31.0593	51.7898	3.99568	9.7319	32.0341	12.9638	26.9234	48.6719	35.8268	112.058	19.2746	34.4803	46.0286	50.6234	2.08351	100.916	35.3888	54.4583	135.566	47.9231	22.762	56.8339	35.6092	46.2978	2.31162	215.812	42.6899	101.941	29.5312	144.53
41.2678	108.069	64.2117	0.0520666	7.93974	70.3002	77.8363	51.3171	58.6598	5.48987	85.1942	37.7737	77.7353	291.224	0.0654073	26.2562	21.3886	140.254	36.0977	2.56901	28.3962	63.5072	3.49112	8.23808	33.8461	16.2803	29.7106	52.1797	34.7773	102.75	22.3197	32.0641	42.2746	54.5124	1.89657	97.0654	37.1791	53.5847	121.757	45.0801	19.9187	52.8754	34.1431	45.4585	2.05155	206.841	40.8689	99.7964	29.1943	149.73
41.3677	100.922	60.1937	0.0461115	10.2492	69.1421	71.3696	53.1415	55.1925	5.05421	93.791	33.966	73.7293	281.597	0.0636456	23.0155	19.2771	159.617	35.2588	2.25012	25.0532	66.0855	3.03283	6.78994	33.1207	16.638	28.9879	50.0222	38.7326	95.731	23.6761	29.5829	38.3242	59.9512	1.72613	91.5327	37.3458	55.7095	109.459	43.4237	17.4104	48.3729	32.0968	43.6534	8.81938	194.098	37.8284	98.4356	38.4101	144.966
41.4676	94.476	56.2474	0.0413176	11.107	66.6797	65.1758	50.7414	51.1315	4.65536	96.1246	30.5118	81.3885	268.529	0.0612692	20.419	17.2099	185.267	32.7867	1.96986	24.0266	63.5355	2.62352	5.48733	31.2041	15.5403	26.5001	45.3437	38.2329	95.8776	23.7296	27.1447	34.449	64.1002	1.57171	114.339	36.2618	66.026	132.755	58.7179	15.2061	64.2397	29.7775	41.2947	13.5876	183.373	48.3079	93.1905	47.0061	146.664
41.5676	86.6068	51.6874	0.0375844	11.1158	63.4743	60.9748	46.8333	51.5723	4.28986	94.5619	27.3919	80.9994	253.932	0.0582294	23.189	15.2475	188.433	39.9435	1.72395	21.8046	58.5508	2.70338	4.36813	32.7122	13.8241	23.4808	39.8153	38.5193	90.6003	23.0189	24.8121	30.7916	73.5916	1.43135	125.498	35.0168	70.3659	137.236	65.6038	13.2749	70.6633	27.3774	40.9181	23.2715	170.452	76.9543	86.2833	50.724	140.873
41.6675	78.4376	48.2343	0.0346508	10.649	59.8914	56.4948	50.4897	49.6144	3.95464	90.6692	24.5815	77.3975	238.898	0.0544676	23.0383	13.4246	180.079	54.8591	1.50846	22.3076	52.63	2.99439	3.43584	31.8934	16.2077	20.4733	34.2893	36.6033	106.665	21.8827	22.6185	27.4184	75.2193	1.30472	128.778	50.5516	70.8289	132.259	67.1092	13.0861	75.734	25.0136	39.5242	25.8229	156.714	84.0567	81.6949	51.1957	131.268
41.7674	84.6574	44.2954	0.0324848	9.93613	62.5246	55.6161	61.8599	46.5436	3.64655	85.4748	22.0539	71.8249	224.04	0.049929	21.472	11.7586	166.35	64.7052	1.31982	29.6258	48.9894	3.0117	2.67641	29.9898	16.1211	20.8429	42.2564	33.932	106.921	20.533	20.5791	28.1744	72.8938	1.19097	126.863	58.7131	68.8528	130.091	65.2902	12.3821	89.0649	22.7541	37.5253	25.3028	142.996	82.1398	85.7727	49.5819	132.42
41.8673	83.4515	55.3853	0.0310516	11.7152	76.6212	53.3409	62.6739	49.8	3.36271	79.6471	32.9828	65.5878	209.689	0.0445463	19.3164	10.2549	150.632	66.5812	1.15485	31.1282	44.3025	2.87294	2.06817	35.8368	16.9424	19.4169	42.9334	31.108	107.556	19.1005	18.6978	27.2914	68.7118	1.08896	121.649	61.9775	65.4154	122.228	62.0223	11.4208	90.4027	20.6352	35.1992	23.5581	144.721	76.7236	83.7853	46.7	126.553
41.9672	91.9772	57.0819	0.0302758	12.2142	83.3864	50.2801	59.3215	51.3715	3.10065	73.614	36.9358	59.3433	227.089	0.0382814	18.7875	8.91098	149.31	63.8619	1.01071	35.9965	39.3616	2.65254	3.9227	36.9661	16.0456	17.6533	40.1136	28.3742	101.817	17.6643	16.9715	25.5684	68.6722	0.995822	114.466	62.0582	61.1749	111.985	57.5156	10.3629	86.3214	18.6732	32.7325	21.4183	140.491	70.2141	90.6138	43.1183	117.606
42.0672	98.2136	54.8093	0.0300714	11.9756	85.4549	46.8329	98.2491	49.9896	2.85838	67.6431	37.2227	53.406	230.375	0.0311233	17.3121	7.7192	140.754	58.7085	0.884856	35.8417	34.5805	6.66367	6.61382	35.764	21.9128	15.5987	43.3839	25.8198	95.8266	16.2706	15.3934	31.6319	65.7952	1.06786	106.235	60.1341	56.5687	101.11	52.4409	9.29721	110.448	16.8715	30.2484	19.2464	150.5	63.6364	89.7529	39.2248	128.153
42.1671	105.545	51.0151	0.030445	12.3705	84.5718	43.2561	107.684	47.1917	2.63426	70.4211	35.665	54.0322	225.817	0.0231075	15.4703	12.2566	142.717	52.4765	0.77502	33.2073	45.7179	9.18015	7.40706	33.4928	23.0721	13.5807	41.7576	23.4701	88.1873	14.9452	13.9546	33.4414	82.6326	1.06514	111.861	57.0103	51.8817	90.4957	58.1413	8.27544	115.495	15.2265	27.8256	17.193	150.91	57.4053	88.9689	40.1789	126.997
42.267	103.835	46.79	0.0313667	19.2934	81.8891	43.9931	105.059	43.8051	2.4269	69.9283	36.2232	63.1956	217.075	0.0143195	13.5691	14.7165	136.169	45.9904	0.679194	31.1712	48.6658	10.1549	7.17889	30.8126	21.8707	19.7972	37.9348	21.3236	84.1551	13.7009	12.6452	33.7668	87.5139	1.0254	116.677	53.2315	47.2942	89.388	59.232	17.2248	111.77	13.7301	25.5118	15.3126	145.685	51.668	84.451	39.2847	120.287
42.3669	97.8053	53.0535	0.0328211	22.3489	78.1634	58.3595	97.8818	40.2678	2.23516	67.4538	34.847	64.4306	206.277	0.00489564	11.7619	15.7523	125.671	39.7291	0.59563	35.7826	48.7253	10.207	6.45656	32.8341	19.6216	20.834	33.9589	19.3688	87.2646	12.5429	11.4552	34.9328	91.2995	0.967664	116.136	49.1612	48.1682	84.1759	57.4819	21.4262	111.291	12.3722	23.3329	13.617	137.35	55.6268	86.7414	50.2198	111.239
42.4668	89.9721	54.4057	0.0347353	23.1102	73.8881	71.5375	89.3482	38.9172	2.05777	63.8466	32.567	61.8148	217.305	-0.00497821	10.1179	15.8359	120.863	33.9493	0.522786	35.5074	45.9175	9.73314	5.54705	32.2578	17.0385	19.6805	39.9635	17.5908	89.7707	11.4714	20.2827	33.9608	89.3713	0.902134	112.154	45.0379	47.1749	77.2246	54.0799	22.7855	105.318	11.1423	21.3	12.1001	127.495	68.36	83.8343	55.3081	101.509
42.5668	100.364	66.7201	0.0370284	22.5547	69.3817	77.3862	80.785	36.6022	1.8937	66.4598	37.5669	57.4888	217.362	-0.0150872	8.65995	15.3053	113.727	28.7684	0.459325	32.8368	41.829	8.98439	6.89906	36.33	23.9516	17.7211	41.888	15.9747	94.3764	10.4841	24.8426	31.8848	84.7001	0.834551	116.619	51.5598	45.0465	74.943	49.815	22.4969	97.2032	10.0302	19.4146	26.8994	117.108	69.5794	88.4107	56.4823	91.9227
42.6667	100.405	68.332	0.0396206	21.2855	83.4031	78.5561	72.712	33.9032	1.74196	65.9893	38.3482	74.5434	211.389	-0.0251938	7.38731	14.3999	125.097	24.2185	0.404087	35.613	40.7498	8.11663	6.99502	36.5789	28.8926	20.3942	39.7348	14.5057	90.9009	9.57758	26.7264	33.5154	91.4394	0.768229	115.867	54.0196	57.2108	69.909	45.2013	21.3041	88.5532	9.02588	17.6739	31.3242	121.726	66.1247	86.5453	55.1196	82.8709
42.7666	95.4007	65.4384	0.0423892	19.6705	89.9506	76.8192	65.3031	31.1265	1.6016	63.6508	37.496	78.9852	205.344	-0.0350495	6.28751	13.2872	124.23	20.2818	0.356045	35.2466	37.8326	7.22413	6.45117	34.9699	29.072	24.9136	42.5374	13.1708	84.5047	11.1334	26.9644	32.8577	90.9646	0.704939	117.686	53.8472	62.9827	63.7878	44.9652	25.1384	80.1122	8.12041	16.0744	31.2381	128.03	60.9949	81.6049	52.1925	78.9405
42.8665	110.007	60.8339	0.0451878	17.9302	91.7189	73.3529	61.8094	28.4281	1.47184	60.2446	35.3567	77.1779	196.351	-0.0443992	10.0885	12.0825	122.58	21.7661	0.314296	32.5492	34.1595	6.36166	5.63166	32.5398	26.9395	24.8714	40.7519	18.2459	87.6524	11.6968	26.2202	31.001	93.6564	0.645545	115.191	52.0239	64.5758	58.7758	46.1893	33.1723	72.2013	7.30521	16.1224	29.3124	127.085	68.5704	75.3855	48.3784	82.9334
42.9665	161.3	55.7626	0.0478828	16.1938	90.4923	68.9336	56.826	25.8828	1.3522	56.2924	32.6722	74.8547	185.988	-0.0529869	17.9677	10.8632	115.273	21.3676	0.278041	28.8924	35.8564	5.55877	4.74308	29.828	24.2219	22.9885	41.6718	19.261	83.989	13.6003	30.1478	28.5853	92.89	0.590398	122.004	49.2202	67.5605	93.8671	45.0484	36.1324	64.9363	6.57226	15.6877	26.7511	131.836	80.6895	93.528	44.1421	80.8282
43.0664	178.224	50.7625	0.0503063	14.5332	87.4479	64.0676	51.5535	23.5211	1.24219	64.4661	29.8381	70.0197	175.244	-0.0605789	20.6489	9.67956	116.041	19.9315	0.246569	30.8102	34.6225	4.8293	7.80195	27.1084	21.0613	20.4815	39.0593	18.6424	96.8594	14.2901	31.4834	25.9799	96.6978	0.539609	122.591	45.8892	67.265	106.162	42.5196	36.1244	78.7821	5.91384	14.9619	24.6678	129.844	80.9754	98.0781	39.795	86.6795
43.1663	177.552	46.0524	0.0523229	12.9856	83.3582	59.0793	46.477	22.083	1.14134	67.4519	27.0588	64.2247	168.524	-0.0669839	20.6194	8.56253	110.3	17.9926	0.219245	29.5583	31.9844	4.17746	8.67964	24.5134	22.8014	24.316	34.9674	17.4205	98.6827	16.8373	31.2407	37.8233	100.48	0.493068	119.132	42.3328	64.9294	120.788	44.935	34.4568	85.5351	5.32255	14.0758	22.3232	123.975	76.5096	95.749	35.5394	85.2839
43.2662	168.339	61.2689	0.0537584	11.5673	80.4797	54.1719	42.5046	35.2695	2.03021	67.1781	24.4339	61.5036	164.8	-0.0719691	19.2688	18.0404	112.083	15.8808	0.195488	31.9983	28.7925	3.90279	8.38616	22.1011	21.9008	24.0398	33.9293	16.0283	93.8953	17.802	30.7062	49.2195	98.1679	0.450483	135.877	38.7481	61.3942	121.643	46.5248	31.9401	84.1203	4.79132	13.1164	20.0134	116.049	70.3943	90.1536	31.5008	80.4815
43.3661	155.424	64.3639	0.0545672	10.2819	82.4765	49.4678	57.0211	40.3627	9.40595	64.923	22.0059	76.9814	158.202	-0.0754935	17.3609	23.4581	111.993	13.7914	0.174757	30.9197	25.5077	3.55461	7.52859	32.4784	20.2769	22.1084	30.9571	14.6431	92.8469	17.8092	32.7725	53.0884	92.941	0.411529	142.954	35.6069	57.4706	115.703	45.5962	29.0652	79.1348	4.31351	12.1397	17.8576	107.206	68.0245	83.2163	27.7509	76.3103
43.4661	147.542	75.2961	0.054636	9.12587	81.6246	45.0358	59.3459	46.2905	48.4941	61.5287	19.7873	80.5485	150.207	-0.0773115	15.3045	26.0698	156.545	11.8332	0.156541	30.7053	22.3675	3.18188	6.45996	45.6656	25.2391	19.648	27.2878	13.3338	128.303	17.2553	32.92	52.7374	86.4913	0.375882	143.048	32.4976	53.1813	106.741	43.1768	26.1224	72.8144	3.88297	11.1804	15.895	124.241	63.2267	75.9434	29.8088	70.612
43.566	147.895	75.8903	0.0538773	8.09159	79.0359	40.9097	65.6699	47.297	68.7338	63.9145	17.7746	78.2455	141.666	-0.077509	20.0532	38.7224	174.937	10.0598	0.140384	35.3177	19.4829	5.87364	7.681	49.8747	40.7843	29.0663	23.5571	12.123	143.833	16.3901	34.2334	51.32	79.7059	0.343244	138.625	31.4315	54.8973	96.7676	39.9509	23.2775	66.2268	3.49434	10.2594	14.614	150.649	60.2011	69.1196	30.0048	64.4574
43.6659	165.567	72.1824	0.0522803	23.8974	75.4405	37.1005	64.2918	45.8053	77.82	70.4364	15.9568	73.2515	133.061	-0.0759532	21.0709	45.4141	174.983	8.49093	0.125926	35.0757	16.8952	11.3986	7.64463	59.5719	45.1743	30.707	20.0703	12.5934	141.816	15.3699	33.8873	48.2108	73.037	0.313429	131.42	46.0816	61.8946	86.8194	36.3667	20.6186	59.8628	9.74061	9.38905	19.5211	160.656	80.3141	63.5566	29.0076	62.8304
43.7658	165.893	66.8903	0.0497944	36.829	72.2031	33.6053	59.9891	48.5718	80.3985	72.229	21.9655	67.2199	124.659	-0.0727341	20.2019	48.0328	165.764	7.12592	0.112868	35.2248	14.6077	13.9703	7.20917	61.4382	43.8453	41.2208	19.6743	12.1143	133.149	14.2911	32.5701	54.0754	66.7031	0.286238	122.641	53.8287	64.2865	77.4039	32.7112	18.186	53.9301	13.1133	8.5755	20.3461	163.767	83.8134	57.8716	27.2876	65.2274
43.8658	157.75	61.2192	0.0462793	43.594	68.3799	40.7638	61.4216	55.3837	79.267	71.0791	23.964	63.6483	116.6	-0.0679189	18.4683	47.9408	152.354	11.6472	0.100992	32.7837	12.6047	14.7401	6.38007	59.4347	39.8575	48.6223	23.3252	11.2904	122.402	13.2121	30.7213	54.7512	60.7982	0.261455	121.525	56.9876	63.7243	68.7416	29.1615	15.9914	61.2154	14.6639	7.82091	22.2121	159.658	80.4689	52.3904	25.1716	63.2144
43.9657	145.887	55.6871	9.15774	48.9963	64.2916	43.8817	58.3835	56.4468	76.1034	68.1689	23.8675	58.7743	108.954	15.7766	33.2821	46.112	137.536	19.2819	0.0901272	29.2368	17.8752	14.45	5.42333	55.6573	34.8909	47.9614	23.346	10.3754	111.452	14.7289	28.6185	52.6093	55.351	2.90571	120.001	57.1599	61.3342	60.9015	25.8207	14.0305	61.3025	15.0795	7.95144	42.7214	151.47	74.5759	64.3157	48.1854	61.3464
44.0656	132.805	50.5005	14.882	49.9407	60.1428	76.1097	53.7788	54.5961	71.9079	64.2748	31.1915	53.5203	101.745	24.9108	38.3549	43.2355	122.79	22.4885	0.0801682	25.3967	19.4891	13.573	6.64468	51.3119	29.8309	44.0628	36.5186	33.8193	101.033	25.4753	26.4344	53.0449	50.3566	4.15152	122.188	72.7319	57.8783	53.8744	22.743	14.4923	58.1735	20.4804	22.5618	48.5225	141.19	67.997	79.3785	61.0431	79.7654
44.1655	119.784	45.727	18.1633	53.1775	56.0614	95.1797	48.8324	51.3692	67.2711	59.9015	36.2432	48.3461	94.9758	29.5037	38.3452	39.7931	108.858	23.019	6.75124	21.6857	26.7088	14.4598	6.78468	48.4372	25.112	51.7234	40.077	41.1645	91.3973	60.0372	33.4808	50.852	45.7936	16.9799	119.77	80.2105	53.867	70.153	19.9504	49.8556	53.7724	29.133	31.0711	57.2405	130.058	61.5167	120.769	66.9509	109.998
44.2654	107.444	41.3727	40.6077	55.6503	52.1247	103.904	44.0422	47.5919	62.5365	55.372	37.111	49.946	88.6356	35.3387	35.8557	48.8068	96.0741	24.2151	11.4407	18.3035	28.79	16.9465	6.28047	44.7583	20.9179	50.9329	38.8289	44.6388	82.6001	78.4001	36.5531	47.3477	55.5684	22.9134	114.451	82.3608	49.6369	74.4662	17.4447	67.3011	54.5773	33.267	35.5131	57.3405	122.77	66.2779	136.779	68.2109	119.161
44.3654	96.0538	37.4185	54.0869	58.4838	48.3769	106.011	39.5936	49.684	57.8986	50.8882	51.1753	48.2253	82.7065	45.9977	32.3174	130.151	84.5448	23.5155	13.9671	15.3253	28.1616	17.5213	5.49491	41.845	43.644	47.9138	35.8124	55.5333	74.6152	86.7009	62.8677	43.2995	58.0862	25.0833	120.428	81.0914	45.4055	72.6875	15.2152	73.9428	52.1167	34.5768	37.2796	53.91	124.53	69.1136	150.929	66.4632	126.374
44.4653	85.6961	35.596	61.1573	67.7386	44.8407	103.994	35.5388	52.6461	53.4627	46.572	55.8639	60.4675	77.1671	50.6374	35.9488	190.668	84.9404	21.7883	15.0467	12.7591	26.2049	16.9833	4.63431	38.4582	64.2082	43.057	33.0628	56.8483	68.082	90.4921	83.7268	39.1442	56.9135	25.2397	129.88	77.7113	41.3089	68.015	13.2439	74.2489	48.3252	34.1656	47.9659	49.2433	121.052	66.3366	150.85	66.1404	128.08
44.5652	76.3603	32.9888	63.7349	74.6981	41.5249	124.001	31.8751	51.9049	49.2809	42.4924	55.6538	63.3097	71.9949	51.3546	35.3917	222.471	88.5788	19.5806	15.1806	13.4212	23.693	15.8406	3.80883	44.4131	117.898	45.6319	29.345	63.7252	62.6399	95.3796	93.3268	35.1215	67.9386	24.3572	131.921	73.1113	37.4278	62.1679	11.5094	72.4349	44.1352	43.2924	54.696	46.1735	114.631	61.4721	143.794	63.4619	122.69
44.6651	70.177	30.1932	63.2449	75.4242	38.4293	146.234	28.5786	49.3464	45.3745	38.6842	53.0057	61.5179	67.1676	97.0249	32.8263	234.669	85.7384	17.2279	14.7168	12.7901	21.0479	14.4114	3.07099	45.1876	152.006	43.2295	26.3062	65.07	57.0584	95.2569	95.9464	37.9714	70.5594	22.9753	129.105	67.8902	33.8056	56.0507	9.98891	88.5176	39.9841	79.2575	57.3494	44.7342	106.72	56.0477	133.644	59.383	114.158
44.7651	71.3428	27.4655	60.7379	72.6313	35.5483	155.304	25.6185	53.0022	41.7467	35.1602	55.5013	57.6005	62.6634	121.159	64.5208	302.857	80.5004	14.9269	13.8952	14.5348	18.4898	25.4943	4.73181	49.9283	156.867	38.9795	22.9457	81.2428	54.6957	92.2034	94.3477	50.6215	94.8998	21.3898	123.239	87.5423	33.7628	50.1209	8.66	93.4223	36.0655	167.105	57.3722	41.4373	98.2231	50.7059	122.448	54.5646	104.534
44.865	68.3411	24.9079	56.9802	108.078	32.8729	156.019	22.9631	67.2664	50.9845	31.9194	54.212	52.9772	58.4612	130.94	97.7261	359.134	73.6041	12.7859	12.879	14.3595	20.0461	30.5234	9.09589	49.8566	147.241	37.0627	20.8661	83.2588	60.1577	111.719	90.3043	55.0996	102.978	19.7602	115.584	100.333	36.6144	44.5928	15.7159	91.8862	32.4539	264.188	55.7454	43.993	89.6911	45.6994	111.257	49.4551	94.8528
44.9649	78.2478	22.5539	52.523	123.331	30.3923	217.59	20.5822	85.9191	54.5049	28.9524	92.1561	48.1315	54.5411	156.107	154.138	381.997	81.2757	10.8563	11.7776	13.2482	19.6628	31.8706	11.1561	56.6885	131.357	33.4771	26.0838	93.2762	62.4486	124.058	84.9464	54.9836	105.426	18.1698	113.695	105.183	37.2254	39.5505	19.3558	86.802	29.1662	391.054	53.1311	50.8486	103.095	41.1102	100.591	59.5492	122.093
45.0648	84.3621	20.4066	47.7556	126.637	28.0949	285.545	18.4479	137.874	54.726	26.2448	128.126	43.4207	50.8845	165.04	249.206	440.398	80.8569	9.15508	10.6624	11.7535	18.3247	31.0631	11.2485	67.8826	113.666	43.813	26.6435	123.147	59.8571	127.402	78.9861	52.4055	122.498	16.66	145.109	104.885	40.703	35.01	42.6759	85.7201	26.1922	483.718	49.9722	50.5739	107.21	36.9475	90.6769	63.7523	169.653
45.1647	83.12	18.4566	42.9472	139.822	25.9688	368.419	28.719	162.188	53.101	23.7794	148.245	39.0089	47.4738	163.547	303.589	461.622	76.3738	7.67876	9.57904	10.1762	27.6131	29.0733	10.3438	70.0793	96.4529	47.8733	38.5434	128.289	55.528	136.713	72.8649	61.7809	127.165	15.2488	183.145	101.358	41.5742	30.953	55.083	105.576	23.5093	610.231	46.5624	62.9842	105.737	45.2666	81.5944	64.0459	191.267
45.2647	78.355	16.6898	38.2774	141.271	24.0024	445.431	42.5021	167.481	50.4987	21.5378	151.523	34.9594	44.2925	155.666	323.288	458.201	70.077	6.41246	9.07963	8.67059	40.6427	30.483	9.01423	67.8267	80.784	60.0669	57.9771	150.743	50.7701	137.886	66.8495	77.6672	143.782	13.9418	201.99	95.9122	40.7887	27.3452	60.3653	111.802	37.6686	670.348	43.093	64.2466	101.046	47.1844	73.3425	61.8384	192.359
45.3646	72.1116	15.0906	33.8606	147.245	22.1842	478.758	45.391	163.059	47.4344	19.5016	146.237	31.2845	41.3254	144.168	311.953	439.088	63.1979	5.33589	8.4393	7.3077	44.8389	29.7795	7.58354	67.9391	67.0561	77.3166	63.3834	159.008	46.1113	134.257	61.0941	82.646	146.011	12.738	207.839	89.4331	38.9933	24.1463	61.1106	110.133	42.0292	682.973	39.6859	165.791	94.6396	45.5996	65.8828	58.1205	183.558
45.4645	65.46	13.6441	30.2916	155.611	20.5035	484.252	69.0339	153.975	44.2099	17.6538	136.914	54.3138	38.5581	131.516	286.208	410.608	56.3881	4.42701	7.73373	8.68248	44.3412	29.095	6.22282	64.7811	55.3127	79.9397	61.3046	153.852	41.7499	127.929	55.6816	81.778	141.037	11.6331	205.101	82.5103	36.6242	21.3155	59.0736	104.133	49.1722	666.968	53.1308	285.014	96.7393	42.6149	73.9614	61.1526	170.441
45.5644	97.142	12.3361	26.8799	153.693	18.9498	472.502	74.216	142.947	40.9984	15.979	128.453	62.6182	35.977	118.092	255.097	377.168	49.9729	18.2367	10.5271	14.4397	48.4909	27.2722	14.5405	60.1929	52.741	74.9614	55.8383	143.744	37.7457	120.218	50.6498	80.1155	132.711	10.6211	196.898	75.5289	33.9724	18.8135	55.4321	95.9926	49.8075	643.847	60.0365	382.666	94.4655	39.0091	74.4854	60.7981	155.89
45.6644	118.39	11.1534	23.6902	146.102	17.5136	450.544	71.8911	131.415	37.896	14.4631	118.357	78.3866	33.5696	104.762	229.578	341.779	44.0954	24.9805	11.898	22.0051	47.7569	24.8938	17.4915	55.1309	52.6865	79.7233	52.0012	132.24	34.1019	111.938	58.0874	122.231	123.076	9.69551	185.421	78.0893	31.2291	23.536	52.6302	87.0321	51.9044	622.185	65.9003	454.151	89.713	35.3593	71.2789	58.5774	141.357
45.7643	122.82	10.084	31.3458	137.675	16.1859	423.009	66.7732	120.117	34.9528	13.0918	107.903	103.351	31.3242	92.0559	205.244	306.447	38.7994	27.3618	12.328	24.1727	44.6056	22.3175	21.1515	50.0792	48.639	75.6334	57.0192	120.798	30.7999	103.584	82.687	139.258	113.194	8.84976	172.188	77.2142	28.5169	42.2008	48.7876	78.027	50.1512	587.916	79.1836	455.889	100.4	31.8987	72.7302	54.9729	151.566
45.8642	118.832	9.11723	35.3397	128.112	14.9583	392.913	60.8652	109.413	32.1919	11.8491	97.7499	110.14	29.2299	80.2773	180.878	272.455	34.0764	27.151	12.1528	23.5181	48.615	19.7561	21.2009	45.271	54.6398	73.4377	55.2221	127.161	27.8133	95.4478	94.5354	142.032	103.601	8.07744	158.24	74.2068	25.9108	49.9586	44.4704	80.7919	46.7723	547.342	85.2414	428.998	105.592	28.7095	118.358	50.6217	210.576
45.9641	127.118	8.24311	61.4829	117.326	13.8235	362.187	54.9951	99.4581	29.6207	10.7168	88.2101	107.904	27.2764	69.5733	160.815	257.492	29.8919	42.9646	11.6045	21.5155	47.8032	17.3296	19.431	40.8076	54.1985	66.9865	50.3338	176.706	25.1145	87.6947	98.4467	137.023	94.5507	7.37239	178.166	69.9544	24.2307	51.1506	45.1568	80.8733	51.1244	504.422	86.5973	392.027	104.808	25.8092	135.239	45.9573	228.662
46.064	148.303	7.45279	77.2087	106.312	12.7746	332.031	49.4836	90.2966	27.2375	66.9429	91.3893	101.466	25.4543	60.3999	140.603	240.585	26.2001	49.4353	10.8423	18.9899	44.6104	15.0994	16.8961	36.7214	49.8487	59.2882	44.3414	235.01	22.6767	80.4087	97.5309	128.064	91.732	6.72888	211.224	65.0542	22.4074	49.062	43.8028	113.733	68.2149	461.587	84.9672	353.171	101.85	59.3199	137.232	41.2677	232.909
46.164	165.817	6.73821	84.9708	95.6392	11.8052	311.004	44.435	81.9183	25.0356	146.15	104.481	93.3406	23.7547	55.8278	127.443	220.85	22.9517	50.2769	9.97354	31.2093	40.4043	13.0905	14.1914	33.0102	43.9445	57.5429	42.4007	245.333	20.4751	73.6246	106.357	117.392	102.29	18.884	249.094	59.9021	21.7887	45.4743	41.1978	133.334	72.3071	420.277	81.5118	315.897	149.742	138.854	131.827	53.1103	223.656
46.2639	166.054	6.09214	87.185	85.6086	10.9094	289.67	39.8627	74.2841	23.0056	211.902	107.486	84.8126	22.1695	51.9268	112.762	200.03	20.0984	69.6409	12.4568	42.6368	35.9329	11.3064	11.6302	29.6555	41.4645	52.4778	49.4076	236.433	18.4869	93.7403	108.091	106.29	103.251	24.3996	265.765	54.7548	20.705	41.339	37.9401	138.142	102.964	381.294	77.0106	281.526	173.748	162.809	149.689	58.668	208.378
46.3638	157.859	5.50801	119.482	84.3518	10.0817	270.164	35.7442	67.3432	21.1368	260.884	104.076	76.5166	20.6907	49.851	98.29	179.281	17.5951	88.1272	20.9339	45.2402	31.5883	9.7377	9.35793	26.6311	40.4164	46.4424	49.1077	220.52	16.6916	120.159	105.569	95.4637	99.4291	31.6457	268.206	49.7737	19.365	86.118	34.4193	134.474	181.642	345.032	71.9824	250.424	181.512	163.174	151.49	60.0146	190.952
46.4637	151.747	4.97991	147.678	85.1076	9.31704	253.69	32.0439	61.0405	19.4181	324.849	97.6167	68.7442	19.3114	46.4462	84.8583	159.345	15.4006	111.209	25.4916	43.2969	27.5606	8.3686	7.42319	23.909	36.8257	52.3012	45.3746	202.713	15.0704	133.054	129.228	97.095	93.4035	44.8073	261.366	45.055	23.8943	135.019	30.882	126.249	232.194	311.633	66.7674	222.542	179.484	154.083	145.329	61.2578	175.563
46.5637	156.116	4.50246	224.001	81.9212	8.61073	249.449	28.7235	55.3213	17.8386	369.492	89.9288	61.6089	18.0247	42.3637	72.8044	143.719	13.4778	119.31	27.4287	39.2456	26.6295	7.18023	5.82186	21.4612	32.282	50.7333	40.2911	185.108	13.6066	152.878	139.651	93.5286	86.5392	50.0073	248.738	40.6515	25.9606	151.933	28.6096	115.866	242.728	281.082	61.5846	197.666	171.797	141.722	135.548	83.9141	185.259
46.6636	183.096	4.07078	266.875	76.6631	7.9585	243.466	25.7457	50.1337	16.3879	385.257	81.9785	55.1331	16.8244	71.8869	62.2041	128.384	11.7937	135.911	31.9603	34.4417	24.6091	6.15292	4.52362	19.2613	27.6252	46.2557	34.9407	168.509	12.2851	159.928	157.04	127.676	79.5458	50.7678	232.763	36.5866	26.4228	152.279	26.066	104.75	234.865	275.883	56.5705	175.524	161.074	128.752	124.445	95.2082	180.927
46.7635	203.052	3.68045	286.092	70.4684	7.35632	232.194	23.0761	47.3733	15.056	382.909	104.495	49.2947	15.7048	87.0987	53.0001	113.802	10.3194	137.554	38.645	29.6088	22.1571	5.2676	3.48758	17.2849	23.2692	40.9306	29.8554	162.95	11.0921	159.052	169.082	149.617	72.7794	49.2237	215.125	32.8646	25.8684	144.483	26.5748	93.7295	219.202	264.791	51.8058	157.669	148.963	116.272	113.21	98.8427	181.775
46.8634	202.615	3.32748	288.961	64.0126	6.80024	218.031	20.683	43.997	13.8328	369.579	114.776	44.0515	14.6605	92.8071	45.0738	100.24	9.02927	130.678	57.0144	25.1066	19.6298	4.50642	2.67107	15.5097	19.3906	35.6628	25.2672	204.094	10.0152	160.441	176.483	154.555	66.4065	46.5576	196.966	61.9932	24.6968	133.104	30.8046	83.2691	200.87	250.075	47.3342	140.82	136.476	104.694	114.568	97.4624	193.614
46.9633	192.263	3.00827	280.893	75.5981	6.2865	202.536	18.538	40.4561	12.709	349.958	114.669	39.3535	13.6863	92.3921	42.3965	87.8348	7.90117	119.394	66.4705	21.0894	17.2113	3.85313	2.03404	13.9156	16.0386	45.4569	21.2497	302.615	9.04336	180.72	175.07	150.135	60.4929	43.4178	179.042	93.4385	23.1768	120.561	32.1159	73.6009	182.297	238.726	43.1748	134.73	124.249	94.1325	114.511	172.569	199.173
47.0633	184.691	2.71956	265.852	165.723	5.81153	186.709	16.6154	36.9828	11.6759	327.105	109.375	35.1499	12.7776	88.2054	38.3426	76.6295	6.91533	106.267	82.4019	17.5985	14.9883	3.29316	1.54128	12.4844	13.1964	146.26	17.7959	344.752	8.16615	186.94	168.487	140.892	55.052	40.1537	161.834	110.242	21.4879	108.103	31.6037	64.8193	164.578	223.775	39.3307	135.586	138.731	84.5758	109.16	222.381	192.182
47.1632	171.758	2.45844	246.706	330.596	5.37216	171.173	14.8923	33.6902	10.7261	302.989	101.733	31.3918	11.9299	81.863	46.923	66.6081	6.9536	92.8465	91.8846	14.6171	12.9932	2.81367	1.16285	11.1998	10.8171	201.176	14.8611	343.003	7.37425	187.633	159.06	129.481	50.071	39.214	145.632	117.301	21.8196	96.3388	30.0063	56.9343	148.157	210.108	35.7948	127.727	160.982	75.963	101.459	308.352	196.945
47.2631	160.672	7.05163	225.5	420.748	4.96528	156.299	13.3478	30.6272	9.85246	278.851	93.2655	28.0337	11.1392	74.4565	48.0701	57.7167	6.60672	80.0217	128.977	12.1003	11.2294	2.40339	0.874045	10.047	8.84287	208.348	12.3864	324.263	6.65965	182.167	148.259	117.427	45.5245	42.5596	130.589	118.008	21.3298	85.5299	27.8154	49.9135	133.165	194.765	32.5536	116.779	168.183	68.2166	92.9631	365.247	208.706
47.363	150.793	8.58168	203.659	453.352	7.69276	154.831	11.9635	27.8084	9.049	255.45	84.7734	25.0338	10.4014	66.7067	45.5151	49.8788	19.0618	68.2599	181.954	9.9928	9.68592	2.05253	0.65479	9.01269	7.21474	195.51	10.3103	299.894	6.01424	173.263	136.999	105.58	41.3819	42.6475	116.77	114.697	20.3414	75.7549	25.3537	43.6985	119.585	178.954	29.5904	121.317	166.31	61.2567	84.4719	499.327	204.229
47.463	138.432	8.76648	182.152	452.369	9.1815	173.957	10.7226	25.2306	8.31021	233.227	76.6567	22.3544	9.71291	59.074	41.3188	43.0065	24.3432	57.7641	219.456	8.23796	8.34519	1.75263	0.489091	8.08511	5.87794	175.484	8.57443	274.618	5.43064	162.624	126.354	94.3858	37.6114	41.0577	120.25	108.964	19.0739	66.9983	22.8277	38.2197	107.339	169.896	26.8865	121.523	159.192	62.5925	76.3776	572.427	192.183
47.5629	125.481	8.38589	161.607	432.631	9.86779	184.364	9.61022	22.8821	7.631	212.413	69.0985	19.9614	9.07033	51.8384	36.5935	37.0076	25.7236	48.5766	244.254	8.14556	8.03375	1.49636	0.364312	7.25352	4.78383	154.042	7.12637	250.32	4.90439	151.303	169.718	84.0542	34.1819	38.6663	118.731	101.89	24.9763	59.1998	21.9213	33.4048	96.3208	158.672	24.4227	114.25	149.257	64.2526	68.8546	631.785	177.092
47.6628	112.891	18.05	142.41	403.234	10.0414	184.991	8.61308	20.7471	7.00687	193.107	62.1645	23.3583	8.47043	45.1562	31.9162	31.7908	25.0614	40.6471	250.985	15.5423	7.41112	1.27746	0.27052	6.50824	3.89042	133.645	14.4325	227.681	4.42871	139.936	196.644	74.6586	31.0641	35.955	114.027	94.1982	27.8666	52.28	20.4791	29.1831	86.421	150.843	23.8537	104.358	138.03	61.2799	63.7632	645.974	161.273
47.7627	101.105	21.1023	124.768	369.678	9.89424	179.599	7.71948	18.8087	6.43364	175.321	55.8593	31.0528	7.9103	39.1008	27.5654	27.2685	23.4025	33.8756	246.151	18.0879	6.66726	1.09049	0.20011	5.84045	3.16212	115.218	16.8318	206.881	3.99773	128.899	239.489	66.1958	28.2303	33.1851	113.447	86.3619	28.7816	46.1539	18.771	25.4875	77.5321	159.638	26.0352	93.9952	126.588	56.6226	89.3863	630.86	145.871
47.8626	90.3028	21.2639	108.767	335.22	9.55299	170.685	6.91875	17.05	5.90751	159.014	50.1563	33.1853	7.3872	33.6909	37.1629	23.3589	21.3275	28.1402	234.243	18.0545	5.90555	0.930772	5.05025	10.6769	2.56917	98.9878	16.7355	187.892	3.6086	126.614	257.49	58.621	25.6552	30.4939	113.658	78.6837	28.4326	92.196	16.9705	22.2559	72.2753	159.366	26.6576	84.0667	115.298	51.5552	97.8009	597.646	131.416
47.9626	85.706	20.2229	99.2194	322.847	9.10069	159.888	11.1946	15.4547	5.42503	144.119	45.0148	36.405	6.89853	28.9105	39.4388	19.9869	19.1518	23.3135	218.332	16.7489	5.17952	11.2427	7.06085	36.9314	2.08687	168.796	15.4662	170.607	3.25623	128.34	314.018	51.8701	33.2635	39.6135	110.231	71.7477	27.305	109.949	18.3637	19.4316	81.0008	175.953	26.2852	74.9169	104.508	76.5752	105.534	554.144	118.115
48.0625	179.149	18.7394	96.7463	302.229	8.59122	148.274	12.2071	14.0081	27.4877	130.547	40.3889	44.2993	6.44188	35.1375	37.9941	17.0844	20.9574	45.5244	200.484	14.9079	4.51405	23.7756	7.47363	70.4542	1.69487	184.49	13.7352	163.152	2.93804	125.334	351.697	45.8705	35.6387	42.9969	104.56	76.8417	44.9518	112.904	32.1746	16.9634	121.55	187.921	28.8186	66.6396	94.4042	82.2492	104.42	505.716	106.013
48.1624	240.628	17.1504	91.7685	299.976	12.8217	144.945	11.8866	12.6973	38.9078	123.79	37.8799	45.8681	6.01504	37.4969	34.8271	14.5904	24.0047	55.4525	182.068	12.9338	3.91793	29.7118	7.04821	84.0703	1.37645	176.931	11.9123	151.659	2.6521	119.65	362.458	40.549	54.9375	43.0936	97.6174	88.8885	54.5408	108.451	39.2413	14.8063	175.06	188.558	29.582	59.2199	85.0706	79.864	107.795	459.381	108.928
48.2623	258.545	15.6005	85.3019	307.025	15.1087	138.377	11.0645	11.7436	62.6917	119.633	34.8952	44.3357	5.61587	40.1296	35.549	13.6894	64.8189	57.8993	163.959	14.5821	3.39136	41.1085	10.7367	134.002	1.1179	160.464	10.1792	139.198	2.39017	112.575	377.819	35.8354	85.3915	41.4996	90.0691	93.6358	73.9272	100.599	41.9286	12.9205	189.87	182.447	38.7314	53.3575	76.5257	76.0265	109.743	412.691	105.076
48.3622	254.338	14.1475	78.0711	301.352	21.216	151.424	10.0944	28.2851	73.9458	113.378	70.2304	41.3972	5.24251	40.0524	33.5979	12.6055	91.6887	55.9936	146.696	14.5743	2.93028	45.5457	11.6822	151.78	0.908014	141.609	8.61515	127.016	2.1554	113.768	386.56	31.6639	96.886	46.6733	93.0693	93.641	83.6762	138.282	41.8501	11.2716	186.65	172.539	51.7982	67.9338	68.7515	70.1891	105.596	367.52	98.1356
48.4622	239.559	12.8102	70.5828	285.397	24.4499	154.699	9.12325	42.2195	77.8555	106.037	84.6761	37.9329	4.89327	38.3014	30.4687	11.4443	100.411	51.7445	139.781	13.5299	2.52882	46.6939	11.1686	153.191	0.73766	123.208	11.4168	115.585	1.94413	113.072	379.046	27.9745	117.277	50.9825	96.3751	90.6633	104.776	149.528	40.0975	16.1944	205.13	160.717	58.5045	69.782	61.7105	88.5787	98.6535	325.007	97.745
48.5621	220.368	11.5904	88.8859	280.691	25.8288	151.877	8.2086	47.3956	95.8672	108.939	88.0246	40.5779	4.56667	37.6286	26.9672	10.2764	99.5108	51.4764	136.044	14.5063	2.18049	45.0428	12.6469	146.63	0.599395	111.045	11.9066	105.047	1.75421	109.125	362.157	24.7129	122.473	61.438	107.461	85.9044	116.287	179.743	37.4013	20.237	202.757	148.165	61.033	66.313	55.3552	90.9215	90.6616	287.803	104.348
48.662	199.988	10.4826	97.9527	266.152	26.0283	145.404	7.3695	57.3836	119.725	113.208	85.6755	39.8227	4.26128	61.1451	42.9426	14.3813	95.7916	48.4062	128.795	13.9532	1.87884	41.8853	23.0933	136.53	0.48714	101.574	11.2673	95.412	1.58349	103.398	340.271	21.8303	119.944	71.9334	114.349	80.1765	119.76	185.158	34.2428	21.5637	191.206	135.611	60.8714	72.7579	52.5262	86.7128	82.5262	253.345	102.456
48.7619	180.049	9.47874	105.626	246.726	25.4951	136.894	6.60905	76.0453	129.198	112.296	80.5876	52.1762	21.5954	73.0966	50.5259	16.4854	100.365	43.9322	119.607	12.6838	1.61789	38.0291	29.9892	125.197	0.395931	105.436	10.141	86.6364	7.04917	100.722	316.147	19.2831	113.704	74.5734	115.218	74.0213	118.098	185.549	30.9325	21.3116	176.158	123.489	70.901	70.9886	50.6074	80.1217	81.6973	244.428	96.5829
48.8619	161.322	8.57016	107.067	225.39	24.5234	127.4	5.92385	82.1542	130.348	108.25	74.3634	55.484	30.5213	77.3826	66.6681	17.2279	97.3731	55.9311	109.534	11.1512	6.57278	33.9665	30.9183	113.806	0.321765	99.0337	8.86672	78.6575	8.76318	113.297	291.886	17.0326	115.177	76.0407	112.169	83.4472	113.282	176.038	49.3524	37.7255	160.328	112.041	75.1585	87.3786	47.6495	72.9506	84.486	260.218	143.499
48.9618	144.123	7.7483	104.329	233.315	23.3057	117.599	5.30812	84.7874	126.824	108.743	67.8564	54.3038	34.5814	76.7425	70.2262	17.0693	90.7204	59.5179	99.2704	9.59796	8.68548	29.9872	28.7688	119.146	0.26143	110.526	7.61545	71.4091	8.93612	124.388	268.672	15.0446	126.788	73.8922	161.83	93.4141	106.649	170.166	58.5153	54.429	144.969	101.387	79.5539	88.7913	44.1869	65.9538	81.9242	260.547	160.444
49.0617	128.53	7.0051	123.975	227.853	21.9669	107.916	4.7557	93.5935	120.805	110.946	61.505	54.8204	35.8562	73.0809	67.4122	16.3381	82.571	58.163	89.2575	8.1455	9.2431	26.2512	25.2533	123.605	0.212351	111.712	6.46636	64.8269	8.50561	126.99	246.2	13.2885	153.027	69.9708	188.86	96.7088	104.491	173.515	67.5916	61.2437	130.616	91.5738	80.0335	83.9931	40.5521	87.5463	76.8564	251.017	160.79
49.1616	114.5	14.2178	132.722	215.132	20.587	98.6087	4.26044	94.0424	113.589	115.849	55.5217	52.3394	35.5657	67.7053	61.6707	15.2663	83.7277	57.7261	79.7627	6.84657	8.98463	22.8376	21.3482	149.673	0.172467	103.743	5.44941	60.714	8.96055	124.54	231.282	21.5428	162.072	65.2896	200.413	95.7022	128.642	166.084	84.6359	76.899	117.453	84.2836	92.3004	76.9454	36.9471	93.3707	70.7954	247.503	186.163
49.2615	101.934	16.4571	133.943	198.887	19.2162	89.8218	3.81661	90.3008	105.935	115.243	49.9956	50.4703	34.4232	61.4979	54.8725	14.0154	84.4957	54.2062	70.935	5.7163	8.32988	19.7754	17.5773	201.956	0.140098	92.6457	4.56912	77.9074	8.64216	120.617	214.86	26.2163	159.797	60.3973	201.598	92.0224	147.858	153.757	91.5279	84.23	120.568	77.0563	97.3471	69.4043	33.4906	90.4161	64.5294	236.014	240.805
49.3615	90.7104	16.5249	135.901	181.361	17.8853	81.6287	3.41896	84.6252	119.808	113.582	44.9502	47.0656	32.8444	55.04	47.9992	16.7498	118.588	49.1491	62.8438	4.75008	7.51351	19.729	14.193	217.657	0.113837	81.1115	3.81774	80.4981	14.691	134.123	198.086	27.5268	156.995	55.5836	196.045	86.7782	155.135	141.23	91.9813	93.7221	115.718	79.8488	97.7247	62.1178	30.2488	84.117	58.4549	234.377	300.587
49.4614	80.703	15.6921	132.511	171.203	16.6122	74.0552	3.06279	78.2237	171.056	109.038	40.3756	54.6614	31.0694	48.7021	41.5344	38.9124	137.966	43.5129	55.506	3.93391	6.66314	18.7316	18.8467	214.949	0.0925083	70.2721	3.18231	77.2679	57.7279	150.588	181.655	26.9712	149.078	50.9938	186.309	80.717	154.72	145.629	88.5108	94.7053	150.589	78.7591	95.1651	55.3766	27.253	87.0863	52.7571	224.573	314.68
49.5613	71.7894	14.5307	125.692	160.105	15.4065	67.0978	2.7439	71.7302	194.157	102.876	36.2451	55.5718	29.2358	50.927	35.688	51.7006	141.328	37.87	48.9054	3.25016	5.84516	52.985	27.7983	203.478	0.0751974	60.5359	2.64846	107.57	87.8264	155.518	165.965	47.851	138.964	46.694	178.162	74.3347	149.513	140.173	82.8013	90.8951	158.352	110.096	90.8378	49.2664	28.4207	83.3446	47.5087	213.764	306.184
49.6612	63.855	13.294	116.834	151.375	14.9711	60.7352	2.45859	65.4646	200.828	95.9167	32.5253	53.2418	27.4207	50.1376	31.0364	69.1956	135.561	48.2083	48.8441	2.68064	5.09115	92.6425	32.7381	188.318	0.0611646	51.9863	2.2021	116.087	94.5381	169.009	166.136	56.8762	128.184	42.7069	184.743	67.9535	141.477	130.169	75.9663	84.5851	153.619	131.681	107.962	43.7845	58.9502	85.3884	42.7253	198.887	287.268
49.7612	56.7952	12.0906	124.101	140.07	18.3884	54.9363	2.20362	88.0064	198.128	88.6881	36.7474	49.4789	26.3926	61.5705	30.6483	77.8712	125.49	51.2969	47.4791	2.20819	4.41333	156.919	32.9937	172.092	0.0497879	44.5671	1.83027	137.836	91.8647	171.619	160.784	59.1212	117.525	39.0321	202.008	61.7762	131.932	118.46	68.7271	77.1703	143.558	139.964	115.602	42.2747	74.6905	87.2472	38.3918	181.975	264.274
49.8611	50.5151	10.9636	126.267	135.593	20.0332	49.6648	3.71686	95.5444	190.29	82.7461	37.1778	57.6979	33.9604	66.0263	28.473	80.5662	113.778	50.1272	47.053	1.81741	3.81354	211.178	34.3503	156.119	0.0405327	38.1703	1.52129	142.589	85.7236	176.018	152.339	57.622	107.37	49.8901	206.838	55.9239	121.75	134.683	62.1921	69.4803	142.952	140.066	117.081	52.483	81.2016	104.568	34.4809	164.398	240.439
49.961	44.9294	9.92699	123.346	128.801	20.5422	44.8823	20.7834	95.2769	179.839	76.5478	35.694	65.6151	37.18	65.9749	43.029	101.722	101.856	46.6255	45.0884	1.49486	3.28817	239.488	40.7161	141.023	0.0329549	35.214	1.26481	136.931	78.5879	173.085	146.012	55.65	97.8848	62.0311	213.252	50.4623	111.494	135.595	55.6958	61.991	149.526	146.627	139.341	65.9144	101.951	105.578	30.9588	162.066	217.776
50.0609	39.9616	8.98169	122.716	119.538	23.2788	57.1935	26.225	91.1254	168.265	72.7056	55.231	66.1342	37.922	63.1366	47.3448	111.547	90.4592	42.0087	43.0729	1.22902	2.83111	282.975	47.076	127.065	0.0266748	43.402	1.05179	138.545	71.4661	166.893	141.498	54.779	89.1265	65.893	210.716	72.2516	101.522	128.953	65.3344	54.9593	144.721	145.477	149.302	67.4164	112.559	100.006	39.3892	154.52	215.265
50.1608	35.5437	8.1234	118.064	135.481	24.3799	79.7025	26.8117	85.2107	225.665	68.101	62.4688	63.0915	37.2825	58.6945	50.4441	113.736	79.9309	37.0254	41.3359	1.01013	2.43535	355.138	55.2545	114.316	0.0214063	56.8877	25.5806	135.893	64.7462	160.527	134.181	63.6301	81.0916	65.3602	220.536	83.6564	92.0449	129.489	68.5208	52.4187	135.088	139.789	161.913	79.7646	122.106	94.3246	41.6935	153.07	233.513
50.2608	31.6147	7.34576	110.906	147.55	24.4436	91.0174	25.4693	78.6654	269.885	63.1739	63.2304	60.0981	35.9018	58.8586	48.6881	117.29	70.3984	62.0251	38.7553	0.83003	2.09379	378.557	61.3405	102.754	0.0169561	58.0825	54.87	127.705	58.5552	151.774	125.446	65.4726	73.7483	70.3859	220.749	88.1669	83.1816	122.983	67.664	48.5893	123.8	131.601	165.181	83.9783	123.274	86.7135	42.3257	155.917	232.131
50.3607	28.1205	6.64195	102.333	148.047	23.865	95.1132	23.4524	72.0817	285.909	58.2029	60.7215	58.8506	34.1518	56.4567	44.6762	115.24	61.8732	72.5879	37.5956	0.681923	1.79962	377.222	62.4059	101.698	0.0132014	54.1754	64.7061	118.453	52.9128	141.896	116.157	63.4665	67.0521	86.6388	251.896	88.1976	74.9852	134.05	64.3898	44.5183	122.239	122.211	162.502	93.3133	119.493	78.7612	78.3079	151.901	256.873
50.4606	25.0129	6.0053	93.1189	143.21	22.9044	109.18	21.2903	65.7566	314.067	53.537	56.6931	55.3261	32.2471	52.5692	47.2506	109.67	54.3076	76.6084	36.8759	0.560143	1.54655	357.864	57.6586	96.3808	0.0100569	48.4837	64.624	108.614	47.7958	131.67	106.846	69.536	60.9542	92.2081	264.135	85.4099	67.4677	174.85	59.7826	40.1969	121.374	112.43	156.172	91.4808	117.789	71.1225	92.3193	173.432	256.284
50.5605	22.2489	5.42954	83.7971	158.862	37.5589	120.631	19.198	95.0582	361.58	49.0248	75.3739	50.8887	57.1	54.2271	45.4453	102.045	47.6258	74.5278	35.0942	0.459998	1.3289	329.237	69.5465	89.2571	0.00745223	42.4948	59.8578	99.0643	43.166	121.559	97.8264	69.6142	55.4054	91.5473	390.115	80.9381	60.6147	185.713	54.5543	35.9344	114.708	112.341	147.736	85.1918	112.525	64.0417	94.9001	180.662	243.579
50.6605	19.7904	4.90889	74.7254	160.883	45.6552	123.889	17.2553	105.673	389.381	50.5526	81.2633	46.2358	69.1756	52.9467	41.6195	93.3835	41.7426	98.5874	32.7114	0.377634	1.14179	296.764	70.3256	81.5983	0.00535895	36.8379	53.2255	90.1302	38.9816	111.832	94.2343	66.471	50.3586	87.7155	462.512	75.5492	54.3957	186.047	49.1621	31.9003	105.798	117.255	138.222	83.0977	105.369	57.5851	125.48	178.513	225.68
50.7604	17.6034	4.43811	66.1326	160.909	53.9964	122.019	15.4847	106.513	392.432	49.9143	80.4924	56.1882	102.402	49.9024	40.65	84.3757	36.5717	106.548	30.038	12.2662	0.981104	263.711	64.7647	74.0434	9.85677	35.4437	46.196	81.9064	35.2014	122.306	89.0146	61.7413	45.7698	82.4032	494.813	69.755	48.7713	176.485	43.8901	39.7617	96.3483	116.137	128.304	84.8821	97.3632	55.6495	134.648	170.47	206.159
50.8603	15.6578	4.01241	58.1537	164.873	57.7805	117.063	13.8851	102.441	381.59	47.9736	76.4291	58.149	128.601	46.3681	45.4555	80.737	32.0316	104.989	27.2792	17.2655	0.843467	231.96	56.4871	66.8961	20.5229	32.1936	39.4933	74.392	31.7872	124.612	83.0423	63.4497	80.0075	79.1765	500.183	68.4281	43.6975	162.571	44.9681	55.1561	105.491	120.294	118.417	80.4725	89.1508	51.7267	133.586	158.973	186.806
50.9602	13.9266	3.62749	58.313	160.098	58.6561	110.367	12.4459	96.0888	363.35	53.8091	70.9065	56.1927	139.441	42.2087	44.8554	75.4204	33.4397	98.5072	24.5663	18.5034	22.8853	202.512	47.5442	60.2836	24.1046	28.9691	34.8575	67.5496	28.7035	126.53	76.7809	61.4641	95.6339	77.4143	487.98	65.415	39.1293	147.25	57.2789	71.2041	114.895	118.627	108.833	73.7969	81.1142	47.2313	126.853	151.307	184.85
51.0601	16.1611	3.27947	57.1672	150.635	57.7142	102.815	11.1537	97.1549	341.568	68.7546	64.9071	68.5511	141.544	37.8391	41.8981	69.2233	32.3827	89.2696	39.4126	17.7941	32.6566	189.155	42.1506	54.2421	23.9936	25.4626	30.1162	61.3288	25.9187	138.662	70.5537	64.4966	102.691	73.5567	464.8	61.4371	48.8583	176.355	62.4142	76.8856	113.143	149.669	99.7132	66.599	73.4711	42.7615	136.467	142.351	186.067
51.1601	16.4408	2.96482	54.4348	138.949	55.6739	195.745	9.99458	93.59	318.508	75.7417	79.0785	71.0467	148.051	33.5253	57.722	184.97	30.1355	126.328	102.606	24.14	40.9531	214.797	39.728	48.7617	22.1089	22.1064	25.6718	65.9819	23.4039	141.428	64.5513	68.8655	108.908	68.7712	435.249	56.979	70.8551	193.426	62.9881	76.5198	106.506	249.327	96.3364	59.623	66.3352	38.5548	137.214	142.369	177.632
51.26	15.7535	2.68035	64.012	126.516	53.0072	256.051	8.95546	87.8643	295.473	111.169	106.272	77.8816	147.536	39.3406	61.7044	286.938	27.4053	140.037	152.148	25.5526	43.8812	232.811	35.1479	43.8112	19.5119	19.0655	30.9738	64.3186	21.1328	160.664	58.8788	68.0611	121.34	63.6924	402.503	52.361	82.3332	229.719	60.7722	72.7959	98.0315	355.429	91.4646	80.7092	69.7448	34.6913	131.199	137.059	164.977
51.3599	14.6291	2.42316	68.1529	117.527	50.0211	344.234	8.02409	81.3016	273.188	129.341	115.003	77.2731	143.177	69.5269	59.6497	341.793	24.5753	201.92	227.968	34.0245	42.8019	239.284	29.8709	39.3503	16.7691	21.6083	31.2158	77.2303	19.0821	170.798	53.5882	64.5149	122.434	59.0965	368.718	73.7822	86.8718	235.502	56.9552	68.725	89.1765	483.825	85.7952	84.4461	83.4918	31.1833	122.147	129.942	150.913
51.4598	13.3473	2.19062	68.5467	113.279	46.9133	451.301	7.18943	74.5978	305.947	136.415	114.111	73.1375	136.827	103.45	54.7817	421.717	21.8451	225.324	300.129	36.8316	39.7664	231.155	24.6904	35.3362	14.1653	35.3972	29.0474	79.2677	17.2304	178.394	48.6973	59.6584	117.88	71.7155	335.327	84.9066	86.929	226.025	52.3226	63.2912	80.6099	628.234	79.7878	80.8616	104.587	28.0156	112.026	120.552	138.033
51.5598	12.0528	1.98036	66.4429	108.165	43.8091	520.645	6.44147	68.1065	314.428	136.493	108.451	67.5218	129.558	154.613	48.8563	457.446	19.3105	251.561	334.528	35.5894	43.8256	222.384	19.9972	31.7275	11.8272	38.3415	25.8978	75.8867	15.5586	200.424	44.2039	54.3203	110.725	75.4533	303.254	89.2004	84.1841	248.206	47.3838	63.5461	72.615	696.594	76.8545	89.9332	113.152	42.2988	107.739	121.969	142.055
51.6597	10.8164	1.79022	62.7557	102.59	40.7856	546.922	5.77137	61.995	328.874	132.299	100.668	61.4781	121.985	189.166	42.7987	463.488	17.01	263.685	344.022	32.4348	54.8508	206.443	15.9462	41.3406	9.79577	36.6412	22.5146	70.5743	14.0491	207.053	44.3448	48.9679	102.583	74.4925	272.927	89.0612	79.7763	246.104	42.4601	60.7644	65.2891	718.198	79.392	100.793	114.07	45.8356	100.625	118.312	152.061
51.7596	9.67008	1.61826	58.146	95.1184	37.8886	551.939	5.17127	56.331	326.655	125.626	92.1803	55.5306	114.454	202.501	37.0692	450.254	14.9502	255.558	337.562	28.5603	57.2107	187.221	12.5609	50.159	8.06731	33.1759	19.2683	64.7895	12.6861	204.454	42.9734	50.1056	94.2908	71.1581	244.781	93.6015	74.4703	287.125	37.7458	56.4156	58.641	706.314	78.7107	99.1316	110.477	49.2641	92.4559	114.126	149.487
51.8595	8.62481	1.46271	53.0838	86.9027	46.2472	537.784	4.63392	51.1294	314.977	117.648	83.7279	49.9249	107.155	202.139	31.8709	425.135	13.1214	236.486	321.338	28.2503	56.7112	167.086	9.79664	57.4122	6.61705	29.2529	18.1309	66.11	11.4554	196.533	40.7516	48.4241	86.2794	66.7335	218.929	93.4772	69.8383	292.224	33.35	51.3918	52.6399	674.955	76.0319	92.4503	104.374	47.8471	89.6214	107.193	150.968
51.9594	7.68104	1.32202	47.8961	87.1871	50.2384	512.311	4.15294	46.378	298.399	109.121	75.6795	44.7614	100.183	193.316	27.2688	393.315	11.5054	218.421	299.579	26.0802	53.157	147.666	7.57818	58.2006	5.41183	30.4864	24.6815	63.1424	10.344	185.741	41.4541	45.3054	78.7307	61.9183	195.35	90.4228	64.7099	287.455	29.3261	61.861	47.2386	633.112	72.1779	88.4113	97.0208	44.5721	126.348	117.601	144.36
52.0594	6.83399	1.1948	42.8042	83.6484	51.4324	480.691	21.251	42.0519	279.62	100.523	68.2007	49.5476	93.5852	179.633	23.2559	358.37	10.0813	199.063	275.136	23.146	48.271	132.88	8.7513	55.8298	4.41691	28.6828	36.8705	64.6978	15.8986	173.606	40.5097	41.5574	71.7247	57.0866	173.972	97.036	59.4355	270.088	25.6914	78.1429	48.6979	605.489	67.6978	94.6927	89.2027	53.3199	138.49	119.834	159.704
52.1593	6.07657	1.07979	37.9515	78.1205	50.8696	446.289	26.6784	38.1208	264.361	92.1505	61.3483	49.3697	87.3741	173.459	19.7905	322.708	13.6052	176.869	249.892	20.0436	53.9334	117.941	9.3483	52.0453	3.59947	25.7773	39.9379	61.8963	17.1543	176.856	38.6213	43.4657	76.064	52.4306	154.677	100.457	67.3648	247.454	30.8107	83.6364	46.8289	572.731	90.9203	91.5287	81.3951	53.8001	138.007	116.775	164.393
52.2592	5.4009	0.975836	33.4245	79.4255	49.2365	411.254	27.2343	34.5527	255.458	84.1748	55.1217	46.828	81.5472	162.26	26.4656	287.904	14.6643	166.257	225.057	17.0795	55.3444	106.32	8.85686	54.1265	13.4555	31.2849	38.4677	67.6732	16.6838	173.224	36.236	43.9725	79.8068	48.0422	137.373	105.214	70.1643	223.421	32.6609	82.8553	52.4357	537.268	102.871	84.6936	73.8765	57.9045	134.594	118.473	158.672
52.3591	4.7991	0.881872	35.4307	76.7879	46.9839	392.38	25.8566	31.3164	242.331	76.6895	49.4923	43.2831	76.0925	157.591	28.0084	283.785	14.4232	150.85	201.375	20.4965	52.8319	94.5066	7.85992	52.5726	17.1853	31.1636	41.8507	66.3591	15.5742	165.674	33.6346	44.1618	92.4699	43.9582	121.869	117.504	69.6689	218.246	32.4526	78.6081	52.2232	497.726	113.188	76.7712	66.7995	57.8744	126.66	115.125	164.813
52.459	4.26365	0.796995	36.1155	76.8342	44.406	368.553	23.8049	28.3822	227.269	69.7363	44.4182	39.435	70.9929	153.233	29.0934	270.663	26.2632	136.634	179.269	20.7218	48.4892	83.1465	11.4329	49.3368	17.6736	29.6285	40.3899	69.9558	14.2802	158.679	30.9907	42.2429	94.8795	40.1857	108.02	121.495	67.1307	250.074	31.0045	82.2716	72.6711	479.326	118.578	81.5515	60.2374	56.7673	116.877	108.688	159.768
52.559	3.78761	0.720429	35.3235	73.602	41.6925	346.654	35.3905	25.7227	213.111	63.3241	39.8535	47.0254	66.2294	149.26	27.7377	252.248	30.8537	138.403	158.95	19.3537	43.4777	87.7508	12.2618	45.4417	27.8437	26.761	36.7455	76.9541	15.0302	150.765	28.4083	48.1252	92.1225	37.319	99.9156	127.739	63.3974	252.604	28.8638	82.9363	86.5047	451.909	118.563	78.5697	57.5727	70.3833	106.641	122.781	167.317
52.6589	3.36466	0.651344	33.5796	72.0354	38.9639	339.468	37.8386	23.3122	204.578	57.4415	47.2369	48.3131	61.7823	141.469	25.2787	239.515	31.5428	131.55	140.484	20.1272	38.4212	86.4629	11.6409	43.2052	30.6268	34.8997	34.244	75.627	14.483	141.411	25.9472	49.0826	86.9273	34.4241	109.381	127.6	63.9779	240.638	33.068	79.4911	93.4771	420.082	115.161	72.5939	57.7814	71.8445	101.269	127.168	162.826
52.7588	2.98901	3.80653	31.8409	68.1037	40.1857	324.46	36.9778	21.1274	193.285	52.0652	62.6314	46.5246	57.6321	130.63	22.4406	222.499	45.1166	120.23	132.379	19.0724	37.5467	81.469	10.3437	40.0825	29.6323	36.6793	31.5329	71.1284	34.3259	136.099	28.9886	47.351	80.7436	31.6253	112.066	127.768	72.4107	224.817	37.2586	73.9106	91.7499	386.731	109.735	65.7553	57.4982	80.9351	93.9236	134.015	152.779
52.8587	2.65541	4.912	29.5897	63.0149	53.8119	314.301	39.8797	19.1471	194.233	47.1653	67.4613	43.3548	59.8188	118.365	19.6014	203.363	49.5897	107.035	122.527	20.721	34.9196	74.6192	8.81623	36.6795	26.8905	34.6299	33.0101	65.6321	48.6583	128.728	29.8376	44.2545	75.5161	28.9828	111.316	123.806	75.3636	205.307	38.2829	68.9867	90.9649	371.123	103.195	62.2606	58.2475	82.8193	128.911	133.366	140.556
52.9587	2.35921	8.77894	27.0764	57.4945	60.8635	305.583	48.0626	17.352	201.13	42.7084	66.792	39.6825	59.3681	105.74	16.9456	183.572	62.6619	94.0218	111.936	24.9198	31.5626	67.0542	7.30228	36.2537	28.4857	31.1744	31.2945	60.0367	51.474	128.652	41.3283	43.9439	69.7913	26.5214	116.659	117.373	74.798	185.009	37.3454	74.413	85.9069	349.086	96.1437	57.0622	60.3894	78.8853	140.079	133.375	127.883
53.0586	6.9483	9.91931	37.7965	57.3838	63.6781	291.312	57.9145	15.7246	198.548	38.6608	69.3442	35.953	57.4809	101.451	14.5515	164.092	65.9547	97.7293	101.264	25.2157	28.0334	61.126	5.92321	37.3148	27.0816	27.4068	34.7398	54.6973	49.6953	128.805	46.7741	49.8274	64.0589	24.2468	116.459	109.59	72.0523	195.556	35.2563	87.4829	79.2045	323.992	88.9744	51.4815	62.8038	72.847	154.788	131.75	132.471
53.1585	8.83627	9.87377	43.5998	57.3749	63.806	273.464	58.3664	14.2495	190.762	34.9888	67.4507	38.9825	54.857	108.771	21.9534	145.53	70.123	94.2743	97.492	23.5617	24.623	58.815	4.72866	44.6641	24.4265	23.7972	33.8284	64.9274	46.2454	125.245	48.4627	50.7076	71.9043	35.6903	112.678	101.206	68.0322	193.655	32.5533	90.7536	72.1153	316.559	81.936	63.572	81.9005	66.3089	154.805	125.787	142.355
53.2584	9.31357	9.34055	45.9431	55.0695	62.2716	266.568	55.1242	14.4945	180.325	31.6603	66.5402	47.7822	51.9008	114.138	24.1434	128.243	68.524	86.9808	91.6141	21.0622	25.6342	54.6039	3.72798	46.1013	23.0035	21.2848	30.9236	65.4913	42.3434	119.241	47.8715	48.8601	72.7891	40.1993	121.428	92.7099	63.3445	191.542	29.5879	88.4039	65.2204	321.733	75.1811	64.6676	93.9663	59.9411	156.687	124.128	140.193
53.3583	9.07975	8.63361	45.9115	67.4334	64.4434	254.015	50.6303	14.0061	168.743	28.645	70.1192	49.6104	48.8445	114.985	23.6477	112.413	66.6842	77.9392	84.6292	18.3232	43.8999	49.5229	10.3084	49.2632	25.9697	25.1694	35.9535	62.2623	46.4787	111.991	45.9502	45.6322	70.1978	43.4931	125.829	102.372	58.3897	192.901	26.5839	83.0258	58.7688	313.735	68.7969	62.5539	97.6284	54.0018	150.323	118.43	132.361
53.4583	10.0323	7.89175	44.3064	71.4928	64.1539	271.521	45.9113	16.0557	156.893	25.9147	68.7034	48.1119	45.818	110.618	21.8735	98.102	77.0369	80.1319	77.2018	15.6613	50.544	46.839	18.6022	51.9396	28.8994	35.334	41.1416	57.7266	45.4866	122.738	43.3046	41.8106	65.9966	48.5605	124.728	114.258	53.4269	193.687	23.679	81.2901	52.8491	298.193	62.8275	57.9021	96.2376	48.657	140.211	116.516	122.191
53.5582	9.99429	7.17415	41.7135	87.135	70.1196	273.781	41.3809	24.3387	145.272	23.4431	64.8567	45.0017	42.892	103.209	19.5903	85.2948	78.194	76.8221	70.8445	13.2276	50.9471	43.0071	21.1976	50.7764	28.1077	36.8054	56.1979	65.381	42.5739	136.864	40.3171	42.9762	68.0273	49.3075	120.106	123.176	53.7886	183.946	20.9529	96.7007	47.4731	278.706	60.5552	59.5383	94.2434	128.085	129.177	110.941	111.392
53.6581	9.47539	6.50398	38.5552	92.193	72.0293	266.618	37.1895	29.9346	134.15	21.2062	59.9713	51.6732	40.1022	94.2343	17.2066	73.9255	74.648	70.6008	64.3064	11.0804	55.7332	41.8641	23.7891	47.814	25.5802	55.7689	65.9303	64.9181	39.083	140.853	46.9334	46.1902	73.0009	47.8095	113.353	124.864	60.1047	180.131	18.4468	100.856	42.6182	257.547	67.6422	56.6026	110.478	181.178	140.419	103.242	110.034
53.758	8.74812	5.88832	35.131	99.3912	71.3875	253.901	33.3759	31.9405	123.663	19.1822	54.7901	52.2905	37.4644	84.6715	15.4416	63.8988	68.9151	63.0924	57.8909	9.22814	54.8982	44.6194	23.0785	51.8399	22.4079	59.2819	65.7109	65.551	35.5631	138.78	49.3096	54.1822	72.4211	45.2171	122.437	121.949	62.7303	168.843	16.1767	98.5363	42.7181	269.258	86.0909	51.9747	115.983	215.01	139.405	99.2395	104.049
53.858	7.95575	5.32725	31.6483	99.2036	69.1871	238.174	36.9018	31.5953	113.864	17.3509	49.6978	49.9837	34.9831	88.2058	13.5797	60.5045	63.6317	55.2849	51.7836	7.65384	51.2803	43.982	20.7678	51.3332	22.042	56.2293	60.8016	75.7933	32.227	133.221	49.0978	60.3615	69.1213	42.162	124.972	116.234	62.3647	182.057	14.1428	92.7078	42.6307	266.945	124.721	46.9348	115.006	305.578	132.425	92.9802	122.929
53.9579	7.17135	4.81797	40.5298	94.8906	66.0801	221.091	36.1165	30.0907	104.762	15.6941	44.8826	49.3448	32.6564	93.053	11.7912	68.6337	64.3542	47.7516	46.0896	6.32937	46.4714	41.4517	23.1312	54.9536	26.4892	50.7305	54.0337	80.6886	33.936	129.318	50.3647	60.9186	64.6148	38.9861	122.694	121.019	60.1413	179.018	12.3354	89.4578	40.3854	256.386	157.645	42.0316	181.598	324.51	122.842	87.7891	126.023
54.0578	16.7789	4.35661	45.0192	88.4516	62.4924	203.71	33.6953	28.0708	96.34	14.1953	40.4258	54.0147	30.4788	92.0943	11.769	71.3174	61.3196	46.2395	44.1796	5.22294	41.3427	37.9726	22.5816	57.1929	26.6138	45.1006	46.8817	78.3457	32.7044	122.984	56.274	68.4621	60.4348	48.5386	117.374	123.854	56.8279	168.169	10.7391	85.2538	37.2939	243.312	173.767	37.4812	291.78	313.716	120.108	107.341	121.398
54.1577	20.6209	3.93909	46.831	81.0961	60.8458	206.382	41.595	25.8788	88.565	12.8394	36.3518	53.5584	28.4434	87.5837	14.0748	70.4068	79.4901	42.7654	41.3899	4.3033	46.4211	34.1267	26.9851	55.5703	26.697	51.9479	46.5517	78.1885	30.4078	115.424	57.9251	69.3812	56.0848	58.2931	110.257	121.694	55.0144	154.059	9.33547	78.9849	33.9849	227.177	178.898	33.3508	407.663	291.643	149.311	122.613	113.297
54.2576	24.0346	3.56143	46.4161	90.4146	58.2918	201.577	42.2417	28.6476	117.411	11.6128	32.6549	50.6742	26.5425	95.0349	29.1369	76.0693	92.102	55.3586	38.1492	8.44756	46.2758	40.9401	26.915	52.1594	24.6996	52.7437	42.9912	81.6531	33.6151	111.043	57.0012	66.7003	52.6257	64.5131	102.199	128.946	52.1212	145.66	8.10519	71.8521	40.6484	209.782	188.899	29.6424	546.617	289.551	157.278	127.757	118.514
54.3576	34.6701	3.21993	44.5396	100.329	55.2422	192.336	40.0203	35.1678	132.642	10.5035	33.4036	46.7727	24.7679	95.6029	39.5927	76.8953	93.6048	59.3125	34.7426	9.89248	43.5077	42.7856	24.6017	48.046	24.7913	59.6128	41.5463	81.6134	32.9783	130.069	54.5834	62.2084	48.7268	69.2358	93.7862	129.402	48.646	133.929	7.02916	67.3161	41.5174	204.748	204.989	31.6492	609.566	341.095	160.861	126.257	119.598
54.4575	38.1178	2.91117	41.7588	102.013	58.5138	180.662	44.1874	36.9388	136.892	9.50023	32.251	42.5792	23.1117	91.8864	42.1299	74.5863	124.905	66.8488	31.3546	9.90024	41.549	41.7223	21.3564	49.9027	39.3408	58.72	40.1019	77.3006	30.896	155.299	59.381	56.9494	44.7728	69.0171	119.24	125.57	44.9184	121.176	10.9386	73.0766	56.7524	194.758	209.207	40.4298	624.347	423.836	155.138	120.582	114.321
54.5574	37.8903	8.44419	38.4744	98.6282	59.7718	167.862	47.0444	36.2648	148.524	8.59305	30.2013	38.4555	21.5664	85.676	40.6383	70.3507	134.11	76.5853	28.1007	9.19717	54.2878	39.3096	27.98	53.2227	43.3603	53.9135	36.4867	71.5512	49.4985	165.215	60.272	52.513	40.9561	66.2717	131.955	119.162	41.1522	138.955	12.8636	72.9299	60.6116	184.447	205.865	41.5729	610.389	432.943	145.116	112.458	116.28
54.6573	35.8834	10.2903	34.9693	92.5501	64.0482	154.891	45.4041	34.3989	150.26	7.77289	27.797	34.571	20.1246	78.1858	41.6741	65.0347	131.675	81.889	25.0481	8.19298	57.5427	36.0031	28.9419	55.185	41.9908	47.8748	37.2944	65.5454	53.9114	193.057	58.8213	47.7275	37.3661	67.0749	136.038	111.339	46.2803	140.407	13.5069	69.4931	64.4954	178.733	207.359	39.5233	580.109	412.084	133.452	103.078	116.312
54.7573	38.8628	10.517	31.4388	85.2229	65.0692	162.827	42.105	32.017	146.426	7.03147	25.3255	32.7136	18.7797	70.2218	39.4792	59.2216	130.229	86.4106	22.2321	7.11167	55.831	35.1597	32.7313	53.5238	38.1248	55.3436	34.9494	59.756	52.6121	228.733	56.0318	73.8524	34.0375	85.6477	134.413	102.874	52.493	134.756	20.2635	64.3773	72.8819	169.191	202.362	44.8092	541.369	380.419	130.466	119.469	117.346
54.8572	38.3704	10.0628	28.0132	102.522	64.055	168.59	38.3516	29.4779	139.608	6.36132	22.9333	33.5389	17.5251	62.303	39.2306	53.3041	122.774	84.0568	19.666	6.06946	51.7172	33.1058	31.866	50.1914	39.4924	56.2028	31.2851	69.3311	52.5713	269.991	52.5415	84.5049	30.9767	91.9083	140.764	94.2744	54.6961	127.308	23.5362	66.2585	81.0107	176.379	193.441	66.3267	499.079	346.224	125.836	125.443	123.007
54.9571	36.2106	9.35095	35.2062	110.862	64.888	181.585	34.6409	26.9672	131.346	5.75569	29.5528	32.2641	16.355	54.7487	36.5672	47.5383	150.202	100.936	17.3492	5.121	54.9781	30.3092	28.7337	46.2094	45.5917	52.301	27.2651	69.4078	49.7451	293.013	48.7508	90.4646	28.1757	91.6137	140.459	101.84	54.3231	117.001	24.5623	64.2597	87.3874	174.577	205.391	71.1108	456.245	312.952	130.082	124.558	119.758
55.057	37.2572	8.56976	39.3851	110.828	68.0763	183.886	31.1641	24.5766	138.324	5.20845	31.5096	30.0493	15.2635	47.7412	32.8979	42.0827	156.117	104.718	15.2723	4.28657	60.467	29.5382	24.7267	42.1018	47.7691	55.3255	36.8016	65.7826	45.8888	297.324	44.9067	89.5265	27.727	99.214	135.858	103.356	52.3522	109.051	24.1837	74.6062	85.7096	167.5	208.157	88.2237	420.968	281.934	126.116	119.338	116.485
55.1569	35.9026	7.80063	40.7965	106.107	68.3238	179.556	27.9822	22.3467	180.141	4.71398	31.0478	27.4954	14.2453	41.3702	28.9753	37.0278	155.077	100.91	13.4207	4.00875	59.7103	28.7297	29.1135	55.975	45.174	52.373	38.6202	77.2738	41.8502	319.534	41.1573	109.258	26.3517	99.3278	135.382	119.542	49.4459	99.452	22.9685	76.9493	80.5256	158.292	204.218	89.8809	385.067	253.572	118.306	111.55	119.368
55.2569	33.4453	7.07655	40.3244	101.36	66.7497	171.294	25.1016	20.2909	200.853	4.26718	29.3981	24.9062	13.2954	35.6643	39.4374	32.4166	146.362	108.831	11.777	5.41049	55.8515	26.8543	28.8549	60.0286	43.6273	47.2068	36.6558	85.2707	56.6676	326.152	37.5868	170.523	29.0623	95.5967	130.828	125.916	58.9163	119.34	21.2953	74.7175	95.7042	152.489	197.989	96.9401	350.102	227.877	111.132	102.419	114.964
55.3568	30.5734	6.40883	46.1315	94.4045	64.6534	160.879	22.5075	18.4087	221.754	3.86343	27.2307	22.4287	12.409	30.613	41.9877	28.2607	134.231	107.121	10.3229	5.71696	50.655	24.4655	26.2826	59.1487	39.5509	41.5289	33.0461	83.8935	59.2247	319.819	34.2396	195.626	29.1923	90.0354	131.419	125.916	62.9487	136.631	19.4125	70.035	97.5222	159.115	188.42	93.9578	316.95	204.702	116.855	105.872	107.28
55.4567	27.6432	8.4151	48.3897	86.5078	61.7251	151.737	20.1771	16.6928	226.317	3.49846	24.9035	25.9315	11.5819	26.1819	40.5115	24.5503	121.017	103.484	9.04002	5.46022	45.0872	21.9031	24.149	55.9277	34.5647	36.8835	28.9225	78.9396	56.9153	308.808	31.1343	201.335	28.8267	88.6551	127.681	121.908	63.4539	139.035	17.4793	64.1998	93.2863	157.573	177.033	87.049	286.059	183.847	126.691	104.113	98.5028
55.5566	30.5628	8.80566	48.2172	78.4194	58.3575	141.393	18.0863	15.1322	221.626	3.1684	22.6028	28.6458	10.8099	22.3235	49.4487	21.263	107.954	95.5664	7.91057	5.00559	39.6567	19.3687	26.5451	51.7283	35.0987	36.432	30.946	91.7327	52.8591	306.402	28.2741	195.19	27.4467	84.5649	121.262	115.505	61.739	132.944	15.5944	61.3361	86.569	170.011	164.831	80.1805	266.193	178.014	135.692	99.1001	98.7575
55.6566	35.3539	8.50833	46.439	88.3052	54.8049	149.72	24.7423	13.7149	211.926	2.86972	20.4202	28.5185	10.0891	18.9843	50.6061	18.3687	95.6581	85.6867	6.91794	13.2771	34.6116	16.9756	25.503	48.5977	32.6775	45.5712	29.6398	91.8825	48.3554	295.403	28.8841	182.959	25.6229	80.6956	117.043	118.534	58.6919	123.008	17.9715	56.9162	79.0925	171.545	152.469	76.1362	248.709	179.243	133.798	92.2015	94.0938
55.7565	35.9194	12.9173	43.6575	90.0919	64.8123	150.152	25.8908	14.8684	199.743	2.59933	33.8196	27.0394	9.41598	16.109	47.8918	15.8334	94.6687	75.2622	6.04675	16.4169	30.0545	14.7811	22.9119	44.7884	32.3411	45.8499	26.8545	96.577	72.3621	279.714	28.2972	168.02	23.6558	75.6322	120.925	116.666	54.9096	111.706	28.3233	51.8309	71.6642	166.554	151.008	69.8713	229.463	169.588	126.647	105.238	121.659
55.8564	34.3972	14.066	40.3068	95.9474	69.3537	145.729	30.463	14.8162	186.567	2.3544	38.9689	24.9875	8.78716	13.644	43.4637	13.6222	90.5372	67.0423	5.28296	19.1347	35.5781	14.0987	19.6699	40.8315	37.6912	42.4948	24.7164	98.8697	77.5868	269.234	27.0208	152.309	27.8799	70.1491	119.645	111.776	50.7892	100.326	33.4492	72.9567	64.6419	157.859	154.083	66.6252	220.536	161.018	117.249	109.607	128.981
55.9563	31.9338	13.8078	41.6416	101.932	70.4056	138.467	30.4631	15.8935	173.259	2.13238	39.7609	22.7639	8.19978	13.0549	38.7651	11.7007	89.3943	65.3405	4.61394	19.1119	36.2884	18.5128	16.3749	36.9905	37.3967	37.9117	21.8972	94.5563	76.511	254.669	25.3784	136.904	28.8056	64.6595	130.349	112.219	46.5894	115.654	35.1961	86.6509	75.4625	149.422	154.633	64.2198	219.889	149.425	107.187	108.292	137.41
56.0562	29.1349	12.9818	42.6792	100.957	69.2767	129.689	41.2965	15.7598	164.504	1.93094	38.3398	20.5686	7.65131	12.1347	33.9601	10.0361	84.0968	60.6764	4.02836	18.5701	34.5328	20.1037	21.4431	33.3871	39.4465	44.377	18.9619	87.8983	91.5526	238.167	23.573	122.368	28.0616	63.4352	133.183	108.924	42.4744	117.123	36.6315	90.3077	76.3842	150.287	150.554	71.697	211.546	153.564	97.2656	103.405	134.794
56.1562	26.3127	11.9643	41.8932	96.129	66.8289	130.607	43.1047	18.5434	154.364	1.74809	35.8779	23.7442	7.13913	11.0488	32.6016	8.59786	76.9805	57.1407	3.51613	16.9767	38.0843	20.0147	22.1761	30.0686	37.4252	43.6558	19.795	80.6782	92.2553	239.624	21.7306	108.963	26.5222	62.5445	130.84	103.384	38.5442	133.78	36.0102	88.194	84.7309	145.628	143.69	71.5123	198.999	155.482	112.864	96.4265	129.106
56.2561	23.6202	10.9206	39.9247	89.3496	63.6257	137.975	41.2855	19.1496	143.78	1.58207	33.0086	24.0805	27.2091	19.1562	29.8262	7.35804	75.9216	51.9087	3.06835	14.9772	38.0644	18.9775	20.6675	45.0228	33.593	40.0589	18.7405	73.6193	87.3938	232.976	23.6627	96.7795	24.6536	61.3761	134.748	105.455	49.7718	134.952	34.1667	82.9566	84.0694	137.851	135.967	67.1062	194.573	147.448	118.787	88.3753	120.124
56.356	21.1258	9.92041	37.2393	81.7656	70.8167	138.185	38.1575	18.6438	133.287	1.43135	30.0669	23.043	37.5427	23.3577	26.5391	6.29136	113.372	47.5587	2.67716	12.9199	35.8375	17.4534	18.1594	50.1163	39.0031	36.3344	16.8706	66.9948	80.6587	252.734	24.0299	85.8091	22.7006	67.1836	157.179	111.977	55.1948	128.472	40.3024	76.2168	79.4238	133.434	132.743	75.1881	196.352	135.889	116.17	89.758	110.358
56.4559	18.8527	8.99036	42.3073	74.0531	73.4587	134	52.6666	20.7553	123.18	1.29451	35.3963	34.2307	42.1818	24.9633	33.661	5.37522	126.291	42.4111	2.33561	10.9808	38.6461	16.3406	15.3612	50.207	38.6373	32.8325	14.7519	74.1188	74.4427	281.935	23.4585	75.9919	25.1	67.5985	166.752	112.513	56.8174	118.579	42.383	68.9486	73.2415	130.49	133.79	73.9407	209.223	123.576	132.189	87.2817	120.382
56.5559	16.8011	8.13774	44.2036	67.1251	73.2225	127.248	55.2434	20.9332	113.611	1.17022	36.4422	37.8744	43.5647	37.1942	36.0136	4.58951	162.45	37.1061	2.0376	9.23858	37.8101	14.9035	23.1039	47.8774	35.5116	33.5274	15.6585	72.9894	67.9063	290.213	22.3502	67.2431	28.1431	70.225	167.713	109.269	56.0138	107.527	41.919	64.8382	66.6936	124.253	130.618	68.9539	209.183	111.657	138.477	88.4412	142.216
56.6558	14.9603	7.36153	43.9316	62.2266	76.158	119.133	53.0135	20.1388	104.648	1.05737	35.3	37.7312	43.1208	43.1802	34.8282	3.91655	174.672	43.9519	1.77784	7.71805	51.3938	13.3532	25.0412	44.4891	31.2924	34.9905	14.9416	68.7063	69.3671	285.976	20.9605	59.468	28.4808	75.5764	163.077	116.664	53.7203	96.4825	39.9306	81.5038	60.3214	116.275	124.894	62.7396	205.193	100.57	135.121	101.355	145.786
56.7557	13.3143	6.65733	47.3291	56.8458	76.0319	110.435	62.4496	18.8923	96.3098	0.955086	33.1165	35.7853	41.6854	45.0472	31.9931	3.34075	199.85	45.315	1.55161	6.41565	55.2434	11.8152	23.8957	40.7495	26.8676	36.6589	13.5096	66.6708	66.071	277.781	19.4498	52.5713	27.4701	81.3991	154.967	117.6	52.8815	96.6174	37.1111	87.0561	54.3571	107.537	117.733	64.2085	195.426	90.4445	127.192	105.79	154.778
56.8556	11.8457	13.7141	47.945	51.4232	74.019	101.651	62.4743	17.4724	88.586	0.862419	30.5117	33.0745	39.7448	45.979	28.5367	2.84858	202.005	43.5126	1.35481	5.95505	53.9657	10.3599	21.2971	37.0172	25.2908	34.5655	11.8444	69.4862	61.1254	264.286	17.9753	54.191	25.8353	90.5925	157.45	136.718	69.0791	91.6194	36.8965	86.1501	48.8833	98.6494	139.403	64.2577	182.63	81.2756	117.387	104.659	151.575
56.9555	10.5371	15.9151	46.6955	46.2073	75.7845	93.0891	58.8254	16.0256	81.451	0.778517	27.8149	30.1332	37.5802	44.5993	25.001	2.42827	200.312	40.0294	1.18379	5.30222	56.0095	9.02347	18.188	33.4647	22.5995	32.1764	10.1907	71.1041	55.8193	248.11	23.267	52.5814	23.9577	91.8523	154.119	144.39	76.9915	92.8365	36.0083	81.6813	43.9114	108.329	150.506	68.4948	168.524	73.0082	107.117	114.356	154.115
57.0555	9.37188	15.9954	44.2522	41.3281	74.9472	84.9301	73.9789	19.5074	74.872	0.702589	25.1942	27.2281	35.3524	41.8478	21.6553	2.06964	188.877	35.797	1.03532	4.60098	61.6872	7.82043	15.0852	30.1668	26.1066	28.7677	8.66335	67.9898	50.6695	231.095	25.6359	49.3111	22.4139	88.9942	147.135	144.618	79.4762	88.5621	34.0029	94.118	39.4205	110.348	153.159	73.9226	154.162	73.5848	116.356	118.292	147.846
57.1554	8.33496	15.1953	47.6298	36.8444	72.5272	87.1886	75.5592	20.42	69.6114	0.633873	28.5185	37.7926	33.1517	38.3645	35.8607	1.76379	173.128	37.3637	0.906524	4.35193	60.9539	13.2022	12.2484	32.2722	26.3008	31.7154	10.8408	66.8344	45.8663	213.895	26.1968	52.5781	34.2463	84.6403	138.007	147.439	78.4923	86.367	31.4015	96.73	35.3766	107.749	150.44	71.6668	146.078	78.382	115.477	116.375	142.277
57.2553	17.5438	14.0733	48.2211	39.5117	73.4882	85.8505	71.7506	20.0116	64.4568	0.571584	28.8717	40.9614	31.0269	34.5766	45.8368	1.50311	167.783	36.1268	0.794852	8.76631	57.0341	15.6037	9.78528	31.7631	24.3872	30.5181	12.5886	72.1175	41.4639	200.336	25.6691	59.0136	38.6637	87.6962	132.218	144.519	75.3737	80.7607	28.5443	93.7377	31.7416	102.858	144.432	66.4053	138.19	103.34	109.675	134.919	132.693
57.3552	21.1533	12.8766	46.945	58.3014	72.2192	82.3482	74.2362	18.9615	59.5275	0.515008	27.7235	40.4378	29.0025	30.7615	47.7355	1.28108	156.223	52.5874	0.698043	10.322	51.7375	16.1964	10.837	45.2356	30.7376	27.7215	16.388	70.3772	39.0408	187.932	24.5143	59.77	39.2325	85.9181	124.331	138.081	71.0209	74.7233	25.6481	89.3021	28.477	96.415	137.745	60.2331	128.568	107.475	111.114	141.686	143.265
57.4551	21.8535	11.7115	54.5805	66.3436	69.6094	98.7036	75.1836	19.2664	63.8169	0.463552	29.6044	38.1757	27.0893	27.0921	45.5685	1.09204	144.314	58.8764	0.614089	13.3953	46.0557	16.9684	16.0639	49.6033	31.4565	34.3172	16.9858	65.9935	35.9353	174.784	23.0261	67.9948	37.8763	81.728	137.653	129.636	66.0352	67.8501	22.8465	84.3784	25.5467	89.272	130.857	54.0622	122.243	103.046	119.353	140.699	141.375
57.5551	21.1009	10.6202	57.7565	76.6134	66.2395	105.652	71.1501	18.6044	64.1749	0.416682	29.185	35.195	47.0474	45.9223	41.5575	0.931155	134.284	59.0793	0.541209	13.9577	41.3911	19.1861	17.3323	49.3676	29.4026	34.4109	23.182	68.246	32.7396	161.613	37.4187	69.3012	35.6268	76.4603	143.06	139.689	60.8118	60.93	22.6531	77.7481	22.9172	102.638	122.796	48.2653	117.575	95.4427	117.843	134.81	157.999
57.655	19.678	9.61618	57.867	79.1111	62.4856	106.615	65.4094	17.4881	72.4925	0.373882	27.6353	35.4171	65.1817	55.6217	36.9064	0.794285	142.559	55.8426	0.477811	15.2497	39.6777	19.4977	16.503	46.9199	26.6141	31.8463	25.83	75.7531	29.6869	151.736	44.7107	66.832	33.0314	70.8406	142.07	141.564	55.6057	56.6147	21.6134	70.4704	25.4098	107.041	114.231	47.4889	115.09	95.7432	115.287	126.019	158.302
57.7549	17.9994	8.70065	55.9414	77.1533	58.5893	104.551	62.9123	16.1926	74.8183	0.334704	27.6491	37.077	73.3431	59.2581	32.2447	0.6779	139.208	50.8519	0.422514	14.7995	36.5043	18.7131	14.6892	43.5197	23.2369	41.0511	26.789	74.6869	31.6644	141.201	47.5599	62.4478	36.56	73.0937	143.505	138.237	53.6003	62.953	20.1026	78.1243	25.2063	105.972	105.595	44.2962	109.467	90.445	111.592	115.707	173.822
57.8548	16.2803	7.86938	53.8762	72.7852	54.7034	100.02	58.2529	14.8626	82.1116	0.298777	26.3866	36.0255	75.8006	65.3968	27.8801	0.57894	130.164	57.3391	0.37411	13.5207	32.7797	17.3453	12.5339	39.8201	19.8331	41.6989	25.2833	70.3393	43.6609	130.611	47.6854	57.2358	36.7826	73.7654	139.934	160.431	50.634	83.649	18.3679	78.802	23.8105	101.691	97.1611	55.4622	102.209	83.207	111.921	104.813	172.835
57.9548	14.628	7.11625	50.6464	74.1954	50.922	100.86	53.0541	46.0778	83.5559	0.265768	24.545	50.3366	75.057	66.4136	27.3679	0.494828	123.078	57.7404	0.331564	11.9239	28.9939	17.6656	18.5183	38.735	16.6765	38.8084	22.722	77.2281	45.8545	122.512	46.1946	62.7987	36.3172	71.2956	133.238	169.283	47.1626	89.4217	16.5692	80.9227	21.9551	109.763	89.0956	56.6709	99.482	75.6028	106.876	93.9551	163.984
58.0547	21.344	6.43465	51.7276	71.8373	65.1104	106.373	47.9183	61.8718	81.6913	0.235554	30.0763	54.6718	72.5754	64.2174	25.3449	0.423338	127.625	54.6911	0.293982	10.284	25.3977	18.0477	21.1682	36.3795	13.8801	40.2112	19.8488	76.4666	44.1488	136.74	43.7957	62.9131	34.5762	67.3084	142.245	177.412	46.6422	87.5763	18.0626	89.7008	19.9906	127.166	87.6656	53.7344	95.9473	69.7005	99.4309	90.9236	151.791
58.1546	23.5488	5.81814	50.6588	67.4703	72.2234	106.434	43.1078	67.1448	78.0408	0.207993	31.4628	54.0235	69.2078	60.126	22.7156	0.362572	123.18	59.4947	0.260609	8.73971	22.1066	17.3747	20.7088	34.6709	13.5967	38.041	17.0385	72.1439	49.185	144.823	41.0753	60.0961	41.0712	62.9261	143.606	176.877	44.8267	82.0928	18.6836	90.4734	18.079	138.476	89.4512	59.9025	90.4019	73.0614	91.1551	106.677	143.048
58.2545	23.445	5.26065	48.2018	78.9795	74.7889	103.147	38.7062	66.9447	73.5107	0.182963	30.7163	51.0255	65.4465	55.0359	23.7881	0.310886	114.429	58.8255	0.230895	7.35281	19.1612	16.1365	18.7249	41.369	22.7998	34.278	14.4636	89.1202	48.3897	152.458	44.5026	58.0616	42.5713	64.7206	144.432	170.909	42.2592	75.1126	24.3716	88.0111	16.2903	140.425	89.9744	60.2845	83.8815	70.2709	84.6674	112.724	145.327
58.3544	23.1955	4.75662	44.9093	85.1633	74.4823	97.9106	34.722	64.0216	68.6349	0.160403	31.411	47.0538	61.5727	49.5442	22.7701	0.26688	103.968	55.1117	0.2044	6.14244	16.5617	14.6386	16.1425	42.6479	25.5014	30.1502	12.1883	94.9913	45.3918	152.157	45.0708	66.1773	41.5411	64.3399	140.436	164.569	39.3037	67.7635	26.8309	82.5874	14.6493	136.751	87.7278	56.7914	77.0271	65.1779	97.5522	116.629	142.838
58.4544	21.9138	4.30094	41.1765	87.7955	72.4104	96.0676	31.1339	59.8627	63.7227	0.140163	33.888	42.8142	57.7441	44.0379	20.798	0.229328	93.1943	51.6679	0.180808	6.35101	14.2878	13.0673	13.4778	41.2493	24.8589	33.3023	10.2212	92.2753	41.7121	147.218	43.9278	78.1913	39.3036	61.6899	133.448	169.675	40.4712	60.6179	27.2299	95.9883	40.3518	129.864	83.81	68.3403	70.2252	73.7511	99.3369	114.756	139.318
58.5543	20.1927	3.88902	37.8425	85.5442	69.3009	91.9363	30.5411	55.2625	58.9479	0.122156	33.5775	38.6577	54.046	38.7569	18.4879	0.197164	91.8587	46.7974	0.159815	6.66213	12.3103	14.0751	14.0858	38.6237	22.6515	39.2331	8.54359	86.3596	37.9744	139.718	41.8094	81.0663	40.0912	70.2571	129.189	167.484	40.7101	55.8368	26.3618	99.052	49.7296	121.308	78.9572	68.9263	63.6991	73.0063	95.5929	109.273	133.867
58.6542	18.3434	3.51667	43.0387	80.6557	77.3414	98.7956	45.123	50.6361	54.4021	0.106524	31.8882	34.7478	50.5218	33.8403	16.1625	0.169551	86.3324	41.3997	0.141056	6.34033	12.3559	13.9524	13.1994	36.9971	19.8573	38.683	15.4945	79.5091	34.4223	130.951	39.1831	85.9248	45.0084	71.9717	129.979	160.775	39.557	55.3054	24.7603	96.2048	51.3401	123.893	73.6573	78.5929	57.5693	76.5575	89.3105	101.694	134.845
58.7541	16.5244	3.1801	44.9986	74.4987	80.3495	99.9164	48.1703	46.1918	50.13	0.0936724	29.5868	31.1503	47.1902	40.9415	13.9804	0.145782	83.0483	36.0111	0.124039	5.72865	15.7345	20.3487	15.2913	34.4624	20.584	35.532	18.563	82.9415	31.139	131.179	36.3424	84.6028	45.5653	70.1054	130	151.929	37.5714	52.1532	22.7791	90.1893	49.4027	121.21	82.2861	78.9189	51.892	80.096	82.0748	93.0648	128.778
58.8541	14.8116	2.87591	44.7452	67.8929	80.1754	102.032	46.5382	56.7057	46.145	10.4061	27.0848	27.8807	45.8556	43.5945	12.0096	0.125274	90.2876	30.9333	0.108255	5.01733	16.5201	22.9725	19.1968	31.609	19.3637	31.5589	18.6564	79.9107	28.1418	127.206	36.9661	80.7003	43.9446	66.4733	125.938	141.529	35.129	68.3032	20.6482	82.6824	45.9828	115.446	101.98	74.2744	46.6843	76.9787	107.791	95.2571	130.304
58.954	13.237	2.60098	48.4622	69.2422	78.0412	100.142	58.9963	59.5614	42.4472	16.3787	24.5968	24.9295	43.8555	63.2195	10.2696	0.107494	89.1737	32.3902	1.26115	4.30753	16.3423	26.4776	19.5357	38.7102	21.9782	27.5511	17.3361	74.5233	29.3897	121.771	36.122	74.9119	43.1948	68.7495	124.953	130.481	32.4789	72.6485	18.513	74.6887	42.0787	114.252	111.403	67.8783	41.94	71.3759	115.395	101.068	127.957
59.0539	29.7014	2.35252	49.2545	67.0603	74.7511	96.5945	60.4022	59.8903	41.7411	19.5164	27.7853	24.1978	62.2547	72.6746	10.6441	0.092064	83.9012	58.6795	1.93701	3.64917	15.3013	36.3147	20.6961	40.3096	21.5627	23.8324	25.1646	68.5026	28.2356	114.776	34.4366	68.3755	44.5484	73.8111	120.4	119.379	30.6278	70.9796	16.4621	67.7495	38.1608	109.611	114.12	61.1531	37.6404	65.0962	113.759	100.991	120.629
59.1538	48.0448	2.12797	48.0804	67.5144	70.8311	92.8324	57.4132	57.5282	40.0109	20.8261	28.1086	22.6415	75.7081	75.4337	10.1371	0.0786597	76.8079	94.437	2.29004	3.06331	13.8861	40.103	19.5278	39.1763	19.7164	20.5129	27.0261	62.5526	35.2536	107.086	32.3085	77.5193	43.364	73.5918	113.683	118.114	29.7358	66.449	14.5454	60.7603	34.4393	103.084	112.558	62.5018	33.7592	58.9012	110.375	97.1665	111.269
59.2537	88.5809	1.92504	45.6433	64.9047	80.5448	108.968	52.8845	53.9223	37.7663	20.9796	26.9856	43.5341	81.0079	73.9312	9.23287	0.0670145	69.1705	109.222	5.73226	22.3943	24.0329	40.2741	17.2876	36.7769	25.3591	17.6074	25.9301	56.9432	67.778	99.231	42.4766	78.8836	57.6607	70.6719	115.816	119.824	40.1278	60.7528	12.7876	77.4831	30.998	95.662	108.359	60.5344	30.2661	53.0907	103.583	91.0972	123.311
59.3537	103.905	1.74164	42.4532	60.6909	84.5052	115.463	49.0418	49.8469	35.3076	20.4227	32.7599	51.3521	81.6824	69.8551	8.19327	4.57738	61.663	111.355	7.684	30.3486	27.7446	38.3853	14.6981	34.3976	26.1469	15.0906	34.0588	51.7605	93.7358	91.5241	48.7394	76.0071	62.3261	68.9033	113.564	117.085	52.962	54.7854	11.1973	86.9651	27.8594	125.149	105.517	56.0648	27.1293	47.7626	117.615	83.8253	123.107
59.4536	117.169	1.57587	38.8738	55.7584	84.8137	128.673	44.6702	45.7087	32.809	19.4496	34.1482	52.5329	79.798	64.3596	14.5905	13.2419	87.309	106.241	11.0099	32.1129	42.1082	39.9559	12.1521	50.9838	24.5313	16.0239	35.4122	50.7816	104.085	87.3379	50.8471	70.9844	62.0382	77.4331	123.276	130.615	63.1524	60.3578	9.773	88.2578	25.018	184.007	100.719	50.8425	24.3159	42.9286	119.03	76.0594	117.042
59.5535	122.923	1.42604	35.1601	50.633	82.8595	202.676	40.3483	41.7133	30.3691	18.253	45.0157	50.4831	76.5606	58.2192	21.5835	18.3144	95.6476	97.3356	12.6995	35.6443	46.8911	38.8766	9.84362	56.5834	22.1164	15.1921	39.5744	81.6886	109.245	83.0598	50.4261	65.0389	59.3146	78.8548	125.69	134.966	67.4996	59.9353	8.50693	92.2753	22.4561	319.257	94.8301	48.1331	21.7945	38.5654	114.189	68.2691	145.794
59.6534	136.794	1.29059	31.4856	45.6172	89.133	309.744	36.2988	37.9573	28.0407	16.9573	70.1149	46.9911	72.67	51.9409	23.5979	20.8941	94.8075	86.799	13.6308	43.6101	46.5696	54.5318	7.84999	56.6126	23.9945	20.7247	38.6488	111.279	105.156	77.9542	48.5224	74.137	55.5001	76.5757	123.31	133.406	68.0584	56.5957	7.38821	108.921	20.1514	419.869	91.7915	65.6038	19.5344	45.8938	106.504	60.7547	160.264
59.7534	140.483	1.16811	27.9638	44.4401	90.7521	379.477	32.5926	34.4792	25.8499	15.6416	84.5929	42.9832	68.5287	45.8443	23.0519	21.7787	89.3795	80.2834	13.7244	44.4333	43.6956	62.4849	6.18349	53.9502	23.0694	41.1478	35.385	141.695	97.7305	72.5236	47.3908	76.1453	51.3039	82.9851	117.906	128.177	66.2334	72.1289	6.40455	113.202	18.0807	465.156	100.501	74.942	17.5079	61.343	97.7814	53.697	169.448
59.8533	135.251	1.05734	24.6649	41.8966	89.457	445.754	29.2373	31.2864	23.8067	14.3545	89.3792	38.9279	64.3648	40.1194	21.2917	21.5426	81.9411	72.0603	14.9378	49.6936	39.7033	65.1945	4.82262	50.1138	23.0387	47.7277	32.352	168.046	96.127	67.0726	52.7413	79.6061	47.3463	83.107	110.716	120.808	62.9786	75.9738	5.54333	123.878	24.5381	476.036	103.085	74.2236	35.6089	64.0513	88.9548	47.194	165.637
59.9532	125.934	0.957158	21.6274	38.696	86.3954	500.463	26.2155	28.3711	21.9118	13.125	87.6867	35.0517	60.3039	34.8681	19.0531	20.5959	73.8621	64.1336	15.1594	48.7455	35.3802	63.5164	3.73071	51.4736	21.2651	46.7998	35.6731	191.012	90.1615	67.2712	54.1791	94.6758	49.0125	80.2138	115.02	112.327	58.9355	73.8854	4.79245	124.139	26.1493	466.115	106.148	78.1485	51.9424	61.5095	88.8106	41.2873	186.652
60.0531	115.091	0.866547	18.8682	35.2636	82.3206	518.394	23.5008	25.7174	20.1605	11.9688	82.8343	31.4536	56.4123	30.1334	16.726	19.228	65.8845	70.6954	14.7509	44.7971	31.1422	75.5507	2.86658	49.6966	21.0742	42.8808	34.6348	200.764	82.8473	65.2816	58.9476	98.4378	47.7907	79.0528	114.196	119.843	54.5301	68.9981	4.14017	118.573	45.7651	444.184	105.03	80.2571	59.6294	57.0113	98.3917	35.9813	187.739
60.153	104.047	0.784597	16.3885	31.847	78.6641	513.206	21.0652	23.3065	18.5453	10.8935	76.6248	28.1674	52.7214	25.92	14.5066	17.6403	58.3789	70.382	13.9622	39.6479	27.1938	78.651	2.19022	56.6805	19.3736	45.9463	31.611	193.988	75.4202	62.0728	71.2034	95.9543	48.5057	75.4409	110.084	132.022	50.0403	74.1421	3.57541	110.012	52.1473	454.066	101.323	76.2601	74.028	51.985	104.902	31.2563	181.356
60.253	93.4578	0.710471	14.1796	28.5849	74.4181	494.001	18.8813	21.119	17.0573	9.9009	70.021	25.1938	49.2428	22.2087	12.4835	15.97	51.5081	66.214	12.964	34.2729	23.6213	76.531	1.66559	57.3735	17.0743	43.7777	52.0501	181.136	68.3629	58.2504	76.1223	102.525	51.4519	70.7094	103.975	144.207	45.6427	117.849	3.08675	100.172	52.6078	606.919	96.098	70.0083	88.7519	47.0322	103.217	54.1916	174.721
60.3529	91.299	0.6434	12.2263	31.5834	69.9163	466.798	25.435	19.1356	15.6869	8.98971	63.5218	22.5174	45.9772	18.9665	10.6873	14.3085	45.3208	60.1113	11.8707	29.1701	20.4462	76.6122	1.26171	54.9958	14.6615	56.0703	57.9086	166.595	61.8406	54.1881	76.5359	105.224	50.7629	67.9506	98.3207	156.856	41.4441	133.116	2.66491	90.072	50.0909	751.966	90.0707	80.369	94.1616	42.3894	111.105	66.7748	163.071
60.4528	95.2769	0.582681	10.5098	56.447	65.3714	435.539	37.813	17.3381	14.425	8.15663	57.3718	20.1163	42.9186	16.153	9.11816	12.7139	39.8054	53.2651	10.7574	24.5662	17.6561	78.9325	0.952762	51.2473	12.3782	57.2811	58.6056	152.162	55.8872	96.8569	74.2686	105.225	49.0881	80.1777	94.2139	159.818	37.5054	133.641	2.30025	101.42	46.3763	877.254	83.713	79.7405	111.564	39.5787	109.809	87.0717	157.024
60.5527	92.4474	0.527678	9.0092	101.179	60.9153	402.767	40.4285	15.7098	13.2625	7.39718	52.9569	17.9663	40.0583	13.7247	7.76154	11.2211	34.9201	46.3885	9.67184	20.5374	15.7452	76.3562	0.71763	56.7267	10.3318	53.4411	55.7533	148.589	50.4841	118.815	70.4887	100.411	46.217	83.3912	88.6056	156.593	33.8551	126.912	1.98488	112.854	42.3194	932.975	77.3304	74.6561	117.714	40.1827	104.066	96.7449	150.473
60.6527	86.4422	0.477826	7.70345	121.923	56.6269	370.092	58.6229	14.2352	12.1915	6.70629	48.3309	16.0433	37.386	25.8415	6.59653	9.84885	30.6101	39.8849	8.64295	17.0805	28.3695	71.1298	0.5394	56.6908	8.55598	64.3948	50.3272	146.162	45.5936	127.956	65.9373	93.2314	42.8752	83.1788	82.2028	149.578	30.5015	116.978	7.23805	114.039	49.4526	933.952	71.1158	68.057	117.052	38.1953	99.2899	99.2893	148.612
60.7526	83.1618	0.432617	6.57177	136.539	52.5502	387.02	62.2876	12.9002	12.4775	6.07875	43.811	14.3247	34.8907	38.0608	5.60048	8.60457	33.5572	33.9604	8.47381	14.153	33.0764	64.6579	0.404663	53.993	7.04632	63.9892	44.081	137.521	42.1404	137.856	61.0786	85.1094	39.4406	79.8963	77.8678	140.404	27.4393	112.323	10.1295	109.451	56.5542	902.394	65.1854	61.2375	112.426	35.2399	96.1376	97.1977	153.567
60.8525	77.4013	0.391604	5.59446	149.379	48.7069	398.463	82.2032	31.6574	12.2372	5.50946	39.5505	12.7894	32.5614	44.0031	4.75143	7.48841	33.2718	30.0192	8.06228	11.696	33.5211	57.7988	0.302915	50.1372	5.78027	58.9825	37.9037	126.916	38.4658	143.905	56.1976	80.7807	36.1036	75.164	72.6249	148.914	24.6555	161.876	11.4712	101.85	71.5104	852.607	59.6042	54.7402	106.772	32.064	90.1208	92.2314	148.499
60.9524	80.9199	0.354388	7.70558	206.14	45.1044	414.116	85.1565	39.6844	11.7111	4.99354	48.1387	11.4183	30.3873	46.4903	4.02919	6.49577	31.369	27.5371	7.51351	9.647	34.4031	51.1512	0.226203	45.9044	4.72832	52.4786	32.2109	116.105	34.9106	184.715	53.9901	74.7595	39.4999	71.8749	66.9591	158.306	22.1327	184.878	11.8184	92.9177	74.4814	793.712	54.4027	74.8864	112.436	28.9794	82.9782	103.936	162.294
61.0523	149.433	0.320623	11.99	229.163	41.7415	507.68	81.318	42.0175	11.0427	4.52628	50.2299	10.1941	28.3582	56.9055	3.41567	5.61909	28.7497	24.5769	6.89844	7.94578	32.8437	44.8585	0.946642	41.6896	3.8599	50.9412	27.2875	105.782	31.5994	202.835	56.5292	78.4368	49.7039	82.5136	78.2792	159.174	19.8514	186.489	11.5479	83.6515	71.9524	735.712	49.5892	78.5905	125.538	26.106	85.1171	177.537	163.086
61.1523	282.3	0.290009	14.4171	254.999	38.6111	549.217	89.4767	41.4102	10.3165	4.10326	48.9796	9.10139	26.4643	60.9298	2.89499	4.84925	25.9068	21.5151	6.26405	6.53787	30.1454	39.0774	1.22845	37.6827	3.14628	46.4602	22.9641	96.1939	28.5666	216.538	56.1769	111.181	52.6797	84.8233	86.3595	154.652	17.7926	177.53	10.9133	74.6242	67.1007	677.581	45.157	75.3461	159.958	23.4804	86.4204	252.289	155.56
61.2522	339.4	7.08587	15.529	296.921	35.703	557.544	87.417	39.3609	9.58165	3.72038	54.9107	8.12604	24.6965	60.8281	2.45337	4.17643	23.1014	28.5938	5.64043	5.37538	27.0304	33.8713	1.26564	33.9657	2.56177	41.1181	23.5907	87.3961	25.8097	217.785	54.1245	125.41	64.4514	86.1696	88.8743	163.99	15.9371	163.857	10.0836	66.1452	71.1594	644.479	41.0911	69.4562	174.319	22.6396	86.1375	347.49	172.183
61.3521	372.992	9.52445	15.7307	307.787	33.0055	616.387	86.7803	40.6091	8.86583	3.37378	65.8667	7.25555	23.0462	58.1773	2.07898	3.59076	20.4636	30.9596	5.5112	4.44562	23.8869	29.2483	1.17661	30.5645	7.04802	35.8291	22.1618	79.3693	23.3122	211.698	61.0412	133.107	72.5603	103.839	94.33	164.642	14.2669	163.926	9.16924	58.3617	86.8761	602.65	37.3707	84.4773	176.415	21.0927	81.9934	457.788	171.807
61.452	423.915	10.0358	15.3217	300.813	30.506	639.707	81.4466	43.9129	32.5769	3.05995	72.985	6.47863	21.5052	54.0617	1.76166	3.08272	18.0501	30.5369	5.23164	3.66874	20.9123	25.1839	1.03158	27.4767	8.67534	30.9617	19.8654	72.0654	21.0532	201.507	63.1322	135.54	73.5487	108.942	95.2195	162.757	20.6139	155.389	8.24099	51.3243	89.3912	586.263	33.9725	85.5047	184.355	47.5851	76.1477	568.519	163.299
61.552	427.515	16.8451	14.5219	284.151	28.1919	666.537	74.593	43.7096	48.7972	2.77574	75.32	5.78523	20.066	49.2146	1.49282	2.6433	15.8777	28.5675	4.86779	6.44344	21.5005	21.6368	0.870575	24.6862	8.79866	38.6113	25.9715	73.2544	20.9713	189.231	62.2978	176.19	70.977	107.403	94.4077	156.39	23.9189	143.079	7.34214	45.0271	85.8872	560.528	30.8725	80.7477	182.328	75.6942	98.4501	617.797	151.304
61.6519	407.874	19.7015	13.4902	262.774	26.0511	662.182	80.8248	41.7644	59.2492	2.51825	73.0451	5.16636	18.7218	44.1212	1.26507	2.26414	21.8829	52.5126	6.88318	8.24991	22.6429	18.5579	0.715075	22.1713	11.0741	38.809	26.9594	69.8596	31.0425	179.211	59.759	189.962	66.753	102.516	100.971	147.406	25.2186	129.561	7.3255	39.4324	79.8793	525.962	28.0468	73.9134	174.538	84.5067	104.813	626.087	138.219
61.7518	377.891	19.8553	12.3404	239.666	30.769	667.559	78.7645	67.5023	63.1822	2.28485	71.3267	4.61399	17.4662	39.092	1.07214	1.93766	23.7586	72.2482	7.89808	8.55369	21.8998	15.8965	0.575494	29.2922	22.6547	35.9533	25.4551	66.9908	40.433	180.079	56.2944	197.277	61.8883	96.0982	107.05	137.061	25.224	116.158	7.0173	34.4869	91.4408	496.934	25.4727	66.6434	163.656	86.0413	103.061	607.959	125.246
61.8517	344.368	18.8846	11.1517	216.569	43.0647	699.684	73.3465	77.4997	63.3553	2.07329	67.2089	4.12091	16.2934	34.3166	0.908671	1.65705	40.9614	79.2662	8.24923	8.0932	21.0365	13.6031	0.45579	40.4751	26.5148	32.0686	22.8822	62.3461	58.3905	176.716	56.7641	192.18	56.9094	91.3142	110.039	127.412	24.4215	103.511	6.5449	30.1306	102.364	462.601	23.1292	59.6349	157.921	90.4443	109.853	573.682	112.955
61.9516	310.797	17.4997	14.2237	194.457	49.567	703.235	66.9355	79.2203	61.427	1.8815	62.0804	3.68067	15.1975	29.9016	0.77016	1.41625	58.9445	78.7228	8.17167	7.28792	19.3767	18.8316	0.356327	43.9624	26.3542	48.9465	19.9922	71.9411	62.0615	169.215	55.1786	180.649	52.0812	85.3762	131.034	117.287	27.0688	91.8965	14.5301	26.303	101.939	426.719	20.9969	54.2731	148.844	87.0874	108.077	530.399	101.586
62.0516	278.884	16.016	15.7694	173.834	52.3289	707.989	60.5128	76.7377	58.3892	1.70759	56.6811	3.2875	14.1734	25.8975	0.652784	1.20989	64.9105	73.9518	7.82822	6.36976	17.4123	26.9312	0.275623	43.5689	24.2655	52.1251	17.1636	75.5581	60.0234	174.011	57.7219	166.19	47.5285	83.4154	140.498	129.109	31.4103	81.3949	20.8917	22.9465	96.4741	390.733	19.0581	48.7933	138.14	80.8159	102.179	482.998	91.2116
62.1515	249.374	14.5687	16.25	158.973	52.7127	724.332	71.631	72.2623	54.8299	1.5499	51.3934	2.93626	13.2164	31.2003	0.553298	1.03325	64.4943	67.0705	7.33049	5.46141	25.1634	30.1972	0.211289	41.3201	21.4057	49.4775	14.5706	88.4753	58.4069	171.373	57.3324	150.821	43.3013	79.2271	142.212	132.433	33.1166	71.9889	23.8993	20.0079	92.0816	358.394	17.2965	43.5971	126.87	92.2453	94.5346	434.747	93.4407
62.2514	222.513	13.2118	16.008	156.704	54.7839	711.739	92.3174	66.9812	51.0939	1.40693	46.4031	2.62247	12.3216	33.1547	0.468972	0.882223	60.8781	59.391	6.75408	4.6228	27.6024	31.5626	0.16071	38.2821	18.3922	44.6546	21.4076	88.845	61.3041	164.463	55.2199	154.541	61.6086	74.0559	138.862	130.307	33.1228	63.6125	24.75	17.4386	103.17	351.002	15.6966	38.8313	115.68	91.5949	86.388	422.085	89.9801
62.3513	198.287	11.9629	15.2951	148.787	54.6811	681.794	94.9822	69.4973	47.3788	1.27731	41.7893	8.38876	11.4854	32.9539	0.397459	0.75322	68.9352	51.6975	6.1492	3.87854	31.3306	30.7806	0.121361	35.0068	15.5346	44.2016	23.0749	84.3105	59.01	155.268	60.8524	149.469	72.6519	68.5776	132.345	124.819	32.0669	56.1798	24.2574	15.1952	105.812	334.535	33.6711	45.4965	108.494	87.0258	82.7142	404.978	83.9591
62.4513	176.558	10.8238	14.2942	160.82	53.2952	642.14	107.664	67.8218	43.7941	1.15977	37.5745	10.7274	10.7037	31.4278	5.00763	0.643148	82.1917	44.4323	5.54838	3.23407	32.0038	33.7198	1.06334	31.772	12.9705	59.1593	22.1756	78.1056	55.7462	145.023	62.1901	139.905	80.4195	69.838	137.59	117.39	30.3813	52.7193	22.9699	13.2388	108.939	313.248	43.9712	45.4669	100.361	95.6722	79.9217	378.94	77.0025
62.5512	157.132	9.78927	13.1366	160.732	51.0972	597.77	133.709	64.1254	40.397	1.05306	33.7518	11.3114	9.97302	44.8457	14.1235	0.549274	90.5798	37.8202	11.0315	2.68498	30.4791	33.7241	1.44672	28.7098	10.7436	60.7825	20.1286	71.5773	51.3873	134.483	66.0603	128.368	80.9114	67.82	154.66	108.978	45.5856	48.2668	21.2522	11.5344	104.696	313.214	50.3609	42.7016	104.48	93.714	102.901	348.186	69.9345
62.6511	139.801	8.85193	17.6703	156.062	62.4388	551.891	137.992	65.4064	37.213	0.956174	30.9117	11.0272	9.2902	51.2413	17.6572	0.469335	90.0307	31.9507	14.0701	2.22227	27.936	32.0636	1.51679	25.8757	8.84936	56.8458	17.6884	82.4012	54.5204	131.334	124.271	116.297	77.7878	71.8926	160.844	100.214	61.2223	59.4722	19.3432	10.0513	97.3853	302.415	52.9241	38.9852	103.109	111.561	109.389	315.578	77.1925
62.751	124.358	8.00356	20.0656	166.506	67.8658	506.52	131.581	63.288	34.2494	0.868087	28.0804	14.8878	8.65205	53.0191	18.2377	0.401309	91.6081	30.8467	15.467	1.8353	25.0281	29.5406	1.42329	23.2855	7.26017	50.94	15.2409	96.0354	52.6947	125.38	163.381	104.494	73.0079	71.2389	159.799	91.5094	78.9202	100.059	17.3958	21.2821	99.2734	285.907	55.9404	35.1049	98.5734	122.18	107.486	287.907	76.9309
62.8509	110.609	7.23614	20.9606	168.912	69.5758	466.308	121.374	61.8055	31.5034	0.788018	36.9358	15.9914	8.05548	51.8637	17.3393	0.343505	87.5661	32.1463	15.7845	1.51341	29.6976	26.6529	7.20364	20.9354	5.93952	44.678	19.3465	96.2851	55.0962	123.201	207.197	93.3733	77.23	82.4788	154.114	83.1193	87.4552	115.263	15.5042	26.5723	94.9784	285.995	68.2505	31.3925	92.3475	119.511	101.554	282.505	73.65
62.9509	98.3722	6.54215	20.8302	171.104	68.8748	427.084	110.284	58.4606	28.9661	0.715192	39.6725	16.362	7.4984	48.9422	24.5652	0.294403	86.5444	32.608	15.414	1.24669	32.0357	23.7007	9.49969	18.812	4.84888	41.0136	19.8729	107.5	52.9566	118.068	231.77	83.1285	80.6124	85.0983	150.451	75.1949	91.6857	139.119	13.7237	28.303	108.834	276.205	74.0121	27.9732	85.3577	111.68	146.495	292.614	82.2471
63.0508	87.4859	5.91463	20.0244	165.073	66.7023	389.691	99.4977	54.3276	26.6261	0.648998	39.227	15.7245	6.97767	45.0521	26.4999	0.252697	82.5787	31.0186	14.6257	1.02627	31.3479	20.8576	12.1797	16.898	4.87148	40.6128	18.6683	106.203	54.682	127.387	286.74	73.8228	78.9299	83.1954	143.366	67.8161	91.397	143.542	12.0832	30.6938	109.383	267.807	75.5049	33.4981	78.1746	102.226	170.381	292.302	93.9363
63.1507	77.8023	5.34727	18.7984	154.696	63.6757	372.24	105.217	61.7073	24.4706	0.588861	37.2118	14.6372	6.49142	40.7282	28.1377	0.217272	76.2151	38.0913	13.6039	0.844455	29.1758	18.2165	12.4957	15.175	4.51014	37.3768	16.7333	101.013	52.3049	128.856	326.549	65.4472	81.304	79.0451	134.292	61.0158	88.2939	141.182	10.5948	35.5314	103.967	253.605	74.2799	33.7283	78.2479	92.6588	174.176	298.167	94.9873
63.2506	69.1896	4.83432	21.6454	149.06	60.198	349.913	101.287	62.7895	42.8907	0.534361	40.6948	13.3887	6.03755	36.3199	27.16	0.187203	73.6796	39.9145	12.4728	0.694678	36.0466	15.8201	16.7217	27.8767	6.7299	33.2296	14.5944	93.6714	48.479	127.36	351.897	57.9541	83.9414	81.5973	124.217	55.6465	83.5332	136.716	9.25981	36.5963	96.1704	236.447	71.3868	36.2289	75.4591	83.588	167.939	305.233	90.8867
63.3505	61.5296	4.37057	22.7854	139.584	56.5293	325.294	93.8224	60.6831	64.4523	0.484975	40.5755	12.125	5.61388	49.6522	24.9229	0.161715	81.2565	38.823	11.3139	0.571397	37.4082	13.6808	17.4306	32.6926	7.28713	29.0245	19.4793	85.8791	44.3077	133.441	375.55	51.2778	81.7521	79.7935	118.206	72.4024	79.9789	127.378	8.07255	35.5057	92.9977	231.423	67.5311	35.0572	71.177	75.2295	159.349	298.322	127.07
63.4505	83.0776	3.95127	26.6161	128.362	52.8342	303.863	85.4154	57.0743	74.4112	0.440337	42.9019	10.9168	5.21876	55.7906	39.4868	0.140153	80.7893	36.0061	10.1796	0.469954	35.9153	14.1516	16.3117	33.4726	9.37908	38.366	20.3646	93.8704	40.2352	132.822	403.376	45.3456	77.269	78.1876	134.892	80.636	75.2038	127.559	20.9752	33.2617	86.7696	220.477	63.1829	32.4547	66.0931	67.6295	147.724	282.766	138.259
63.5504	89.4205	3.57216	31.4733	133.285	49.2145	282.128	77.1331	79.0813	77.5842	0.400032	42.104	9.79519	4.85032	57.2161	44.036	0.121886	76.2845	32.3771	10.2136	0.38649	33.0715	13.7207	14.3689	35.1768	9.67281	39.2723	37.648	92.0356	36.4275	142.314	411.892	40.0843	71.8391	76.7162	141.453	85.8651	69.8188	120.978	36.206	30.4772	83.1103	215.322	58.6513	36.8769	60.7231	164.794	147.582	262.285	140.561
63.6503	88.0366	3.22937	33.6084	137.909	46.0998	291.14	69.3843	86.7302	76.8731	0.363645	39.7814	8.77073	4.5069	55.6644	43.4027	0.106357	69.9782	28.4964	9.86651	0.317817	29.7127	18.9911	13.233	39.8191	9.07653	41.4522	43.0675	97.6208	32.9335	144.221	403.413	35.4241	66.1675	86.8883	148.722	95.4739	69.7288	111.427	43.9697	27.5196	77.1768	211.378	54.1358	36.4521	70.6102	280.463	140.65	239.433	134.852
63.7502	82.9569	2.91942	33.8652	142.426	52.7705	287.577	89.9268	86.8906	74.0196	0.330749	36.8032	7.84378	4.18715	58.5673	40.2813	0.0931178	63.0948	24.694	9.29304	0.26131	26.2903	21.044	11.5429	40.1783	8.09611	39.205	42.4808	94.6535	29.7549	140.822	388.101	31.3001	60.6125	88.7916	158.718	112.615	67.445	100.919	46.8882	24.6024	70.5359	201.761	59.6509	45.4104	100.215	373.752	130.709	227.534	125.577
63.8502	76.3305	2.63916	32.8676	138.915	55.5468	276.413	92.6761	83.3068	70.063	0.300933	33.6334	7.00975	3.88977	60.1165	36.1478	0.0818393	56.2833	21.1514	8.59834	0.214792	23.0351	26.6995	10.2001	40.4111	7.00505	35.3226	39.0969	88.5142	26.8747	136.91	366.298	35.4654	55.3463	93.0172	160.204	125.401	63.8616	130.286	46.749	24.2433	63.9229	212.424	61.4042	53.9815	113.92	452.967	133.219	218.107	153.424
63.9501	69.2821	2.38574	31.0724	137.214	58.7144	260.934	88.3214	78.0051	65.6179	0.273789	30.513	6.26184	3.6134	58.5178	31.7882	0.0722711	49.8683	17.9561	7.85271	0.176495	20.0539	28.5907	8.66187	38.6131	5.94386	31.0673	34.6377	81.4639	24.2698	130.334	341.368	36.0801	50.4418	91.636	156.143	144.105	59.5802	153.958	44.761	32.8295	69.1886	232.791	60.7503	56.5542	117.819	544.227	128.255	203.948	163.321
64.05	62.3809	2.15658	48.0054	153.778	59.1786	243.293	93.8264	72.0694	61.0427	0.248972	27.5594	5.59254	3.35669	55.0385	29.2216	0.0641407	43.9927	15.1377	7.10205	0.14498	17.3845	28.2536	7.1554	35.9194	4.97797	32.8129	29.9961	84.7557	21.9158	122.402	315.406	34.7602	45.9199	88.3163	148.624	151.282	58.8833	157.514	63.3641	36.1119	67.9567	236.871	61.9109	56.9029	115.835	549.93	119.856	187.304	161.44
64.1499	55.8969	1.94935	57.5753	156.526	75.8492	261.252	101.143	66.0673	56.6358	0.226192	24.8244	4.99432	3.11835	50.544	26.0756	0.0571856	38.7007	12.6915	8.08708	0.119059	15.0279	26.6692	6.2633	32.9205	4.13157	31.1763	25.6077	81.5752	19.7893	113.925	297.005	32.4622	41.7752	91.1219	139.103	150.979	56.5653	151.023	72.0679	43.7967	63.8902	233.636	60.8697	53.6005	110.478	521.087	110.161	182.067	155.015
64.2498	49.9406	1.76192	61.9332	151.424	84.2583	264.11	98.0736	60.2853	52.369	0.499008	40.8769	6.62775	2.89724	45.6118	22.8506	0.0511986	33.9839	15.6282	8.41263	0.0977619	13.5689	27.9872	8.52541	29.916	3.40721	32.5793	21.6599	97.6233	26.5604	105.395	277.859	29.7443	37.9893	89.0846	182.486	145.982	54.8616	149.456	74.4124	46.0714	67.4741	223.676	58.4765	71.6179	103.341	480.058	110.874	171.924	144.421
64.3498	44.5398	1.5924	68.3674	142.282	87.3161	257.617	91.132	56.0453	48.3166	8.55085	47.0294	22.6765	2.69249	40.6193	24.9453	0.0459767	58.6017	29.9134	10.1636	0.0802733	18.207	27.3547	11.061	27.0508	2.79701	35.3864	30.2293	109.224	42.1072	106.667	257.405	26.9257	39.6212	84.6406	204.809	138.192	52.0427	140.874	72.8042	45.2217	93.2083	210.066	55.3037	74.6506	96.6134	436.476	106.067	177.152	132.34
64.4497	39.68	1.43905	70.2742	131.131	86.9954	245.591	90.3722	51.5651	44.5133	13.2006	47.9543	29.5038	2.50316	35.8024	24.3512	0.0413919	67.9356	48.2645	11.4259	0.0659151	19.4845	25.6471	13.4893	36.1339	15.5812	33.8537	32.0707	107.99	45.7554	104.073	240.47	24.182	39.0869	79.1315	212.82	128.892	48.6163	129.302	68.8639	42.6678	99.8646	217.461	51.7328	71.3713	104.046	394.34	98.7759	173.859	123.576
64.5496	35.3271	1.30035	69.1136	132.016	89.1896	230.547	84.7823	47.1538	40.9704	15.6291	46.2251	31.2988	2.32821	35.334	22.4834	0.0374309	69.0603	55.9162	11.8049	1.28288	18.9962	23.4139	13.5683	38.8122	20.562	30.6675	34.3932	101.825	44.6157	115.404	233.906	21.6041	40.645	73.2861	211.327	118.94	44.9194	116.869	63.6696	39.2807	97.6664	229.938	48.0145	65.7091	104.631	383.922	90.6052	165.261	113.383
64.6495	31.4391	1.1749	65.9596	126.913	88.2901	214.121	77.6353	42.963	46.5218	16.6259	43.2489	30.5994	2.16653	33.7185	20.115	0.0341243	65.9808	62.5585	11.6166	1.79271	17.6491	20.9927	12.4595	38.271	21.397	34.9007	32.9762	101.74	41.6943	118.988	230.131	19.233	47.5337	67.4914	212.002	116.507	41.1715	132.88	57.9262	43.1725	91.6321	229.433	44.3104	59.4151	104.262	363.156	119.323	180.531	103
64.7495	27.9723	1.06146	61.5925	129.188	85.5035	208.343	70.299	39.0594	48.1293	16.7179	39.7856	28.7426	2.01692	39.1286	17.6557	0.0314391	71.0733	62.752	11.0797	1.91669	25.013	23.2948	10.8474	36.2005	20.1678	33.9862	29.8946	102.555	38.249	117.363	220.343	17.0811	48.9594	70.2021	205.795	119.38	37.5115	135.225	52.0837	50.1632	84.1985	221.238	40.7211	53.2439	100.271	417.697	127.864	183.507	113.192
64.8494	24.8843	0.958892	63.3122	136.85	82.1835	198.293	63.3188	35.4639	49.6471	16.2549	36.2373	26.4251	1.87821	50.1642	18.905	0.0292442	89.8047	65.4179	10.3437	1.84113	27.2745	23.982	9.11868	33.4892	18.0363	31.0421	26.2512	97.4744	34.7934	112.737	207.316	15.145	49.4929	68.9145	197.913	117.387	34.0235	129.305	57.0565	51.7565	76.5245	208.761	39.8802	47.4964	94.3044	415.872	134.208	178.542	112.593
64.9493	22.1353	0.866173	62.2674	150.535	82.4688	185.936	56.8866	32.1739	48.9067	15.4677	32.8084	24.0027	27.4869	54.8587	30.5097	0.0274222	100.768	63.2097	9.50959	1.67235	26.8351	23.1892	11.7725	31.9837	17.6399	27.4931	22.6087	96.5103	37.1266	123.445	206.454	13.413	47.6973	65.6248	186.617	163.67	30.7547	136.223	57.7492	50.2641	71.3655	194.17	40.9046	44.2369	87.3967	391.604	140.114	168.704	128.882
65.0492	19.6892	0.782377	60.6268	155.673	83.5324	178.018	51.0452	29.1747	46.9313	14.5074	47.3418	26.375	40.7948	55.4298	34.1963	0.0259892	108.827	65.1269	8.64413	1.46955	26.6076	21.5961	12.1103	29.7443	18.4471	30.3079	19.2328	106.884	35.9601	135.649	199.168	11.8696	44.826	61.4335	219.565	213.293	27.7278	132.492	55.8172	58.9177	65.3708	178.856	49.4076	40.2256	80.1885	359.733	136.496	156.13	139.106
65.1491	17.513	0.706666	64.2174	151.946	82.0777	167.596	55.3984	31.4031	44.3311	13.4715	52.4399	27.2496	57.0765	53.4248	38.4461	0.0250142	121.618	62.5134	7.79029	1.26443	24.9532	19.6276	11.255	36.8195	17.4297	29.1627	31.7901	105.296	33.5102	138.551	190.014	19.4671	41.5426	60.1364	233.984	248.924	24.9489	123.737	52.3722	66.3572	59.3142	163.611	53.3221	36.1496	73.0647	326.624	143.103	142.283	137.266
65.2491	15.5772	0.638282	64.3834	143.417	79.1054	169.954	53.8533	31.1901	41.466	12.4218	52.5909	26.3118	64.443	49.9111	51.0553	0.0245926	122.945	81.1864	6.9746	1.0728	22.6751	17.5433	16.7956	38.4954	24.6232	28.0912	35.4031	99.1341	30.7019	145.605	178.358	22.6573	38.1921	57.1769	250.06	263.411	22.4143	112.976	66.7825	67.4575	53.5427	159.398	54.2495	59.4704	66.2482	294.894	139.69	128.143	165.66
65.349	13.8553	0.576529	62.2732	132.566	75.2714	181.547	53.6944	29.7676	38.5449	11.3964	50.2632	24.5544	102.313	45.613	53.9008	0.0245925	117.122	87.0994	6.2123	0.901537	30.5196	16.8533	18.1597	37.4848	31.3193	27.702	34.5225	101.817	27.9118	147.996	165.604	23.3343	37.115	53.4774	252.612	264.136	20.1135	123.904	73.0659	68.2897	51.0526	151.413	53.2787	69.2435	61.3875	265.512	131.519	126.6	171.244
65.4489	12.3237	0.520769	60.8111	120.878	71.0021	182.979	50.4883	31.0408	35.6861	10.4179	46.8034	23.6649	128.544	41.0125	51.7968	0.0248893	107.995	85.4895	5.51101	0.752574	32.6979	15.631	17.3084	35.2242	32.1622	25.4474	34.9638	97.4995	25.2839	144.764	152.619	24.6252	35.0382	58.8309	246.339	256.183	18.0324	122.784	73.9021	65.6123	47.2992	155.744	51.1461	79.0655	56.3189	238.732	130.538	120.884	176.171
65.5488	10.9613	0.470418	65.8255	119.844	80.5652	181.28	46.2809	30.3665	32.9532	9.49833	46.7259	39.5976	139.401	36.4207	47.4137	0.0253671	97.6839	79.7333	4.87328	0.625225	31.8929	20.6494	15.4154	39.9629	31.9694	22.6027	32.6155	100.051	22.8646	138.34	150.927	24.1921	32.5536	59.333	234.556	243.024	16.1554	115.815	71.3997	61.0988	43.1778	152.958	54.1621	82.8674	63.7322	221.406	151.208	120.603	169.994
65.6488	9.74946	0.424946	66.8793	123.972	84.4334	189.495	41.9286	28.7492	30.3779	8.64319	56.7743	45.2422	152.371	32.0299	42.2022	0.0259612	87.3189	71.9684	4.2984	0.51757	29.6306	22.4776	13.1587	40.3616	32.8164	30.9917	29.1199	95.7759	20.6603	130.246	144.972	22.8528	29.9705	57.3271	219.577	227.011	14.466	111.198	66.9738	55.7674	39.1063	146.04	54.5027	79.4052	72.1177	201.946	156.681	115.916	158.792
65.7487	8.67149	0.383881	69.1398	121.013	84.6871	188.613	37.7741	26.7296	27.9725	7.85386	59.2005	47.364	155.286	27.9503	62.4443	0.0265669	77.4744	68.9182	3.78363	1.78763	26.7655	22.4062	17.7922	48.6716	30.7229	32.0674	25.3375	89.0679	18.6613	140.673	139.987	21.0881	27.4457	54.111	203.002	217.359	12.948	113.495	61.5611	54.7165	35.2681	136.907	53.1571	73.1819	74.4161	188.262	152.08	108.596	149.397
65.8486	7.71257	0.346809	68.254	114.215	82.7029	182.182	38.2071	24.5945	25.7385	7.12906	57.7078	46.0214	157.713	38.0739	68.2769	0.0271825	83.8707	63.7846	3.32506	2.28746	24.7054	21.2609	18.6158	50.3837	34.3638	34.5706	23.941	92.821	16.8527	142.377	179.075	19.1755	25.0545	50.3968	185.913	204.368	11.5859	164.667	55.7704	57.2374	31.7332	126.774	59.6707	66.2061	73.0667	327.01	142.751	99.8726	148.061
65.9485	6.85952	0.313365	65.3128	119.99	90.9505	172.549	41.2204	22.4917	23.6713	6.46604	54.3253	43.0899	154.689	42.7191	75.6953	0.0276991	82.7266	57.2761	2.91819	5.35615	22.2291	19.563	19.6452	48.8286	33.5001	32.9756	26.1165	95.963	15.2181	138.917	257.267	17.2711	22.8287	46.5688	169.028	191.57	10.3649	281.364	49.9865	65.6698	28.5173	156.535	67.702	59.345	69.6295	455.358	134.331	90.5825	161.739
66.0484	6.10064	0.283209	66.9526	128.542	94.5639	173.48	39.9794	20.4938	21.7628	5.86135	50.1531	39.5448	148.755	43.7765	78.0849	0.0279917	90.4028	50.3621	2.55833	6.4902	19.6873	17.6353	18.4998	45.7692	30.5272	29.8304	30.328	92.1325	13.7414	132.543	340.163	15.4581	20.7771	42.8285	152.804	200.483	12.7814	323.865	44.4422	80.6149	25.6108	171.655	70.7978	52.9461	65.0934	583.252	123.953	81.2788	160.459
66.1484	5.42552	0.25602	70.0223	127.883	94.4037	168.635	37.1507	21.5022	20.0037	5.31105	45.7768	35.8828	141.386	42.5687	74.1913	0.0281025	89.5038	43.6114	2.24079	6.58734	17.2606	19.4894	16.358	42.1279	26.7624	32.2794	31.9816	85.7899	12.4078	124.661	378.07	13.7771	18.8971	39.2757	137.519	199.707	13.8832	327.767	39.2692	85.2482	22.9936	174.726	70.7122	47.1238	60.0775	617.016	113.096	110.595	159.512
66.2483	4.82491	0.231498	71.0367	122.095	91.9182	160.399	40.1919	21.0982	18.3839	4.81112	41.4983	40.0573	133.432	40.0103	67.4836	0.0281373	84.3227	53.6159	1.9611	6.16518	20.3683	20.1345	13.8966	38.3778	22.9022	30.8357	33.0413	92.3157	11.2036	116.142	388.101	12.2437	17.1805	35.9547	123.319	206.816	14.1281	312.541	52.3786	83.9129	20.6419	170.539	68.6358	50.876	54.9635	595.602	123.064	128.468	155.2
66.3482	4.29057	0.209366	69.2578	113.679	88.0602	150.621	39.021	27.5079	16.8939	4.35752	54.0638	40.0593	125.377	36.7249	61.85	0.0280764	82.5385	56.2098	1.71511	5.51658	20.748	19.5074	11.9915	36.5178	19.2903	27.9141	31.1262	89.9952	26.4565	118.875	381.301	10.8598	15.6163	36.2745	110.27	204.704	13.8292	288.733	58.1967	79.3071	18.5311	162.19	65.371	49.3304	49.9801	553.329	122.231	135.048	145.611
66.4481	3.81519	0.189376	71.6492	104.148	83.4526	146.764	49.5377	29.5462	15.5241	3.94648	57.8714	38.067	117.488	33.1295	56.6256	0.0278059	83.7628	58.0111	1.49897	4.80242	19.7315	18.1898	24.2872	40.3763	19.2749	25.8886	27.9444	86.8624	32.2799	116.754	364.759	9.61924	14.193	40.1299	98.3739	196.858	13.1994	261.962	59.3549	84.6107	16.6372	151.659	61.455	45.8802	45.2379	505.105	116.139	135.011	173.177
66.5481	3.39226	0.171309	70.7603	94.3966	79.4336	145.592	50.7371	29.3172	14.2653	3.57429	57.1293	46.1691	109.909	33.5288	54.1608	0.0275398	79.9567	55.7355	1.30917	4.10689	18.071	16.5455	28.4137	40.3303	17.796	26.6211	24.3963	84.1387	32.7281	111.857	352	11.7463	12.8989	42.9897	87.5981	185.657	12.3827	235.137	57.6393	83.6776	14.9382	140.193	57.2427	56.0663	40.8238	457.231	127.841	129.937	180.161
66.648	3.01599	0.154973	67.7265	85.8213	79.8942	140.328	48.2313	27.9663	13.1089	3.23752	54.148	47.7441	102.709	32.3494	49.4484	0.0273499	78.557	51.2927	1.14256	3.47025	24.7394	14.797	28.0836	38.4007	15.7239	24.9058	20.9344	90.1559	51.4368	132.826	332.894	12.3508	23.5103	46.5048	77.8851	177.159	11.4743	209.69	54.2507	79.306	13.4139	128.569	52.9654	56.8376	36.7589	412.207	166.001	121.842	188.687
66.7479	2.68124	0.140186	63.3751	82.8721	78.1592	132.718	50.622	28.1126	12.0463	2.93299	50.1842	46.1213	95.916	30.2433	59.0632	0.0271381	73.7011	45.881	0.996344	2.90817	26.6579	17.9647	25.5408	35.6527	13.5238	22.3224	17.7662	87.7511	55.7842	142.494	310.657	12.11	37.8086	51.7595	69.1642	166.174	22.0332	186.248	49.9858	73.2154	12.0459	117.248	50.133	53.7119	33.0443	370.872	177.002	115.274	183.629
66.8478	2.38343	0.126789	61.4638	100.884	75.1129	141.378	88.3466	27.2498	11.0696	2.65786	45.9106	45.4348	89.5345	30.3997	59.9284	0.027275	74.2927	40.2304	0.868053	2.42306	26.072	18.8755	22.1007	42.9885	11.4297	29.783	17.897	98.7227	54.3558	143.695	287.296	11.4262	51.398	52.4809	74.6713	153.975	27.9256	165.015	45.3635	66.4452	10.8175	106.495	46.9238	54.0054	29.6703	333.351	174.168	106.776	172.303
66.9477	2.11849	0.114653	58.071	106.684	82.3708	142.276	103.007	26.2247	10.1715	2.40941	41.6779	42.846	83.5554	29.2033	56.4674	0.0274989	85.7288	52.9837	0.755476	2.01062	24.2586	18.4994	18.5003	44.4979	9.54664	30.5721	16.6497	97.7955	50.7813	139.901	264.037	11.9649	59.1062	54.4911	75.8909	153.841	30.7149	145.977	42.2946	62.0785	9.71398	96.448	48.4002	50.8559	26.6201	299.479	177.079	97.3664	158.521
67.0477	1.8828	0.103672	53.8119	105.405	84.7694	139.599	102.695	24.6074	9.34526	2.18491	37.6585	45.5289	77.9625	27.2207	55.7249	0.0280882	86.9744	57.1619	0.656699	1.66349	21.9322	17.3739	18.2788	44.82	10.166	28.5813	14.842	101.974	46.5787	133.299	253.965	11.7066	60.4555	57.0806	74.8076	148.86	31.4785	129.011	38.7102	56.7818	8.7221	88.1654	53.7497	47.724	50.8738	268.984	170.272	109.979	144.228
67.1476	1.67315	0.0937513	49.1258	100.218	84.1074	134.329	96.5577	22.7631	8.58483	1.98192	33.9297	44.5457	72.7365	24.8361	60.702	0.0289694	83.0088	56.2732	0.570035	1.37336	19.483	18.932	16.6198	42.8556	9.6887	43.9028	16.566	98.2309	42.3677	133.886	257.089	20.9107	58.6066	61.4703	87.1848	140.988	30.952	113.947	34.9578	51.2098	7.83019	80.2142	55.5644	43.5538	66.6018	241.564	159.014	113.899	148.257
67.2475	1.48668	11.5857	64.5557	103.042	81.5726	126.902	88.5078	20.8837	7.88469	1.79827	30.5159	41.8593	67.8563	22.304	59.1976	0.0303344	76.6211	52.5812	0.494007	1.13206	17.1143	18.8822	14.541	39.8801	20.4523	46.8288	16.1696	97.3405	38.3878	130.039	250.5	27.5371	55.2543	61.3772	92.4524	131.548	29.6361	100.605	31.2561	48.2859	7.0278	89.713	55.112	39.2116	73.3989	216.926	146.097	112.136	143.003
67.3474	1.32087	15.73	72.5529	115.067	77.9455	118.385	80.183	19.0663	7.24021	1.63197	27.4151	38.4926	63.301	28.6839	57.9573	0.0321207	69.3476	47.5197	0.427326	0.932081	14.9243	17.9228	12.2647	44.1829	24.0861	44.4792	14.7997	100.016	34.7184	123.715	238.378	36.9869	51.2986	58.9877	92.9591	143.188	27.8691	90.0657	27.737	44.4296	6.30572	100.741	60.5017	44.1783	74.7198	194.794	145.999	106.821	139.322
67.4473	1.17348	16.6229	75.3458	116.916	80.5392	109.464	72.2388	17.3566	6.6471	1.48121	31.0212	44.6879	59.0498	31.412	70.4212	0.0340166	62.0112	41.9741	0.368868	0.76674	12.952	16.4948	10.0818	48.0147	24.0014	47.6617	16.3813	98.2883	31.3728	116.139	228.689	40.37	47.2093	55.5115	90.3715	145.952	25.876	80.1885	24.4738	40.2311	5.65578	107.412	62.1484	47.0735	72.7869	182.484	143.709	99.4416	130.804
67.5473	1.04253	17.5508	74.5929	112.993	89.3481	121.787	64.9084	15.7725	6.10146	1.34436	31.4041	45.4253	55.0833	31.764	71.9409	0.0359235	55.0311	51.2204	0.317659	9.84501	11.2051	14.8714	9.68882	48.077	24.3858	50.4116	20.5505	92.44	28.3382	108.067	217.612	40.3401	43.2242	51.6103	85.864	143.043	23.8038	77.3275	22.5756	36.0363	5.07092	107.676	61.4022	45.4076	69.0194	170.186	135.903	105.576	146.203
67.6472	0.926254	17.0199	73.1191	106.004	96.1687	125.542	58.2469	14.3176	5.59983	1.21994	30.1585	43.5175	54.3438	30.6306	68.0209	0.0375209	48.6007	60.3194	0.272836	13.6285	18.5192	13.2173	16.2605	45.8342	29.1127	47.719	21.0195	92.8829	25.5923	99.9561	203.913	38.4783	39.4564	47.6399	103.798	145.592	21.7475	124.503	20.5067	32.0387	4.54462	104.128	59.3653	54.4464	66.0479	169.461	125.753	105.537	146.5
67.7471	24.6618	15.914	69.616	97.5969	98.2755	123.926	52.2365	12.9883	5.13908	1.10659	47.2131	44.3916	55.1346	28.626	61.7003	0.038736	42.7884	62.0237	0.233638	14.5252	21.127	11.6274	18.1883	42.5844	29.172	43.0108	26.3997	88.1638	30.4604	92.0769	192.44	35.718	35.9529	43.7856	125.946	152.147	20.2352	141.424	18.4164	33.514	4.07149	98.4384	65.0831	55.0939	62.3454	159.58	115.181	122.856	139.54
67.847	39.3329	14.6281	64.8888	88.7508	97.0914	119.065	46.8321	32.5023	4.71628	1.00311	53.5748	42.6006	54.046	26.1674	54.6175	0.0396929	40.5985	60.372	0.199396	16.7688	31.6722	15.3454	17.618	39.0017	26.9741	41.992	28.6749	93.1103	30.6416	90.9102	179.333	32.6012	48.122	40.1379	136.317	151.426	18.6428	142.325	16.3968	44.3103	3.64668	91.6738	66.8039	52.1892	58.9294	158.587	104.638	133.327	129.44
67.947	44.5138	13.3349	59.5138	80.0334	93.9059	112.367	41.9806	40.8702	4.32865	0.908436	54.3031	43.3028	51.9548	23.5324	47.6217	0.0403652	43.1773	56.0163	0.169535	16.6803	35.1404	17.1254	15.8402	35.4276	27.2547	42.8372	35.1324	90.1325	35.2385	100.087	165.687	29.4356	52.1328	40.4414	138.751	148.125	20.3192	135.325	14.5015	56.6178	3.26587	108.864	65.9708	47.8417	54.7949	149.215	97.3979	135.01	129.54
68.0469	44.8108	12.1059	57.1443	73.2355	89.5655	104.749	37.629	43.3225	3.97347	0.821675	71.4142	48.6077	49.3707	37.0318	59.1353	0.0403924	42.1972	105.051	0.143538	15.4457	34.8411	17.6863	15.6176	32.0262	28.9264	50.4068	35.6169	84.2269	35.645	116.471	161.727	26.3885	51.9459	39.0542	135.976	141.333	20.7183	124.818	12.7585	60.8826	2.92499	120.072	63.5611	43.1677	50.3894	137.021	126.89	131.034	149.378
68.1468	56.2488	10.9676	73.2289	79.2792	84.622	121.717	33.7272	51.1231	3.64815	0.742013	76.6985	48.7246	46.5869	43.8098	79.7547	0.0393224	39.4731	142.537	0.120965	13.7328	34.1382	17.1325	16.2271	39.0909	27.5253	57.9531	33.2414	79.7978	67.9443	125.176	164.888	25.5101	49.6928	36.8526	141.729	132.561	20.3064	113.142	11.1792	60.4617	2.62034	146.283	60.2326	38.6432	45.9851	124.389	138.522	123.601	151.648
68.2467	98.7158	9.92595	81.3665	79.294	79.4312	131.976	30.2294	94.2984	30.0857	0.66875	75.8325	59.0212	43.7702	84.3254	84.6498	63.1442	36.0134	176.823	0.101417	20.8952	76.3782	15.9737	37.6869	40.6541	24.7482	62.4494	29.6871	83.1252	76.6102	163.089	161.348	23.8709	46.5128	54.2042	152.742	143.637	19.4008	101.502	9.76445	57.4449	2.3484	218.981	56.4237	49.6044	41.7419	113.429	137.786	114.243	145.386
68.3466	114.47	8.97851	98.5901	108.031	74.2188	134.148	33.91	111.868	43.8617	0.601346	85.186	61.0057	41.0131	105.81	113.99	141.444	32.365	204.817	0.0845141	22.9429	106.445	14.5288	50.8079	53.2334	21.5191	78.2185	25.8354	89.8852	75.6874	182.313	171.869	30.0999	43.0071	61.0378	155.073	148.816	18.2154	90.4887	8.50803	64.7235	4.42851	254.605	64.006	64.9813	49.9444	102.626	131.018	104.009	135.337
68.4466	116.418	8.11933	106.608	119.527	69.1249	135.962	33.3602	115.918	50.1395	0.539317	85.9661	58.9188	38.3648	151.501	123.166	186.477	28.8132	258.343	0.0699189	22.3169	115.391	12.9931	53.1044	56.7915	18.3183	78.7306	22.1246	87.7839	71.1212	206.243	172.456	32.0682	39.4865	63.9823	151.72	147.335	16.8927	85.9319	19.0034	76.6448	6.63703	266.994	66.9263	67.3374	52.9397	92.4964	121.604	93.5992	137.108
68.5465	111.542	7.34137	108.246	133.927	64.2331	132.83	35.6173	124.312	52.0368	0.482239	82.4274	54.9897	35.8494	173.331	128.554	208.496	28.6925	288.809	0.0573418	20.4143	113.177	11.4817	58.338	55.825	15.3755	72.9831	27.3436	82.3436	65.4051	213.803	167.143	38.9674	36.105	80.6825	214.297	141.713	37.9657	81.2966	38.1348	79.7729	7.27853	335.917	66.8415	65.4309	52.7777	83.2102	111.331	83.4677	153.356
68.6464	103.583	6.63751	105.597	149.066	59.59	126.761	34.4119	136.933	51.4319	0.429813	76.893	50.3757	33.4763	179.466	122.853	214.93	29.9799	289.589	0.0465395	18.0167	105.471	10.0586	56.0316	52.7193	12.7816	65.1183	38.3638	75.8899	59.5639	211.537	158.512	60.2474	32.9327	86.1718	248.031	160.041	55.6462	74.7744	48.1867	77.8494	7.18793	365.278	64.8758	65.6769	53.4357	88.5058	101.113	73.8925	153.713
68.7463	94.5202	6.00094	100.197	151.213	72.5684	120.812	31.9261	140.193	49.4515	0.381777	70.6146	45.6639	31.2467	175.628	112.111	211.121	38.3503	273.603	0.0372971	17.4916	95.4462	8.75574	50.1295	48.7274	10.5541	56.9852	40.7693	69.3816	53.9993	203.589	148.2	68.9201	29.9959	85.7004	262.06	166.473	64.9139	67.668	52.3226	80.5042	21.3061	370.14	61.7876	61.8029	51.8871	85.6151	91.3979	65.0302	149.036
68.8463	85.3731	22.2925	93.1602	146	78.746	126.931	41.9191	135.907	46.7674	0.337846	64.2515	41.14	29.1576	165.781	109.041	200.88	40.5503	249.082	0.0293915	16.0847	84.8382	7.58535	42.9191	44.4963	12.5468	49.3581	38.9253	63.1948	49.727	192.561	137.231	72.2636	27.2973	82.1889	262.911	165.218	68.6286	60.6465	52.7025	78.2822	26.5013	360.292	60.4894	68.2252	57.2346	88.437	82.3811	62.071	139.57
68.9462	76.6424	27.862	85.28	136.889	80.5692	129.102	43.3633	128.036	43.7768	0.297772	64.7737	53.3533	27.2031	152.635	109.979	186.887	39.5196	221.144	0.0226496	14.2411	74.554	6.54778	35.6612	40.3497	15.659	42.5143	35.2067	87.2344	50.2833	180.075	131.238	70.7529	24.8287	77.252	255.215	159.169	68.7551	68.8918	50.7891	78.2301	35.9562	342.056	77.3491	66.7223	58.2935	106.265	76.1155	80.6566	128.266
69.0461	68.5515	34.9756	77.1129	125.984	79.6584	126.402	58.781	124.888	40.7112	0.261287	62.0756	56.5357	25.3765	138.006	104.907	171.004	36.9124	192.866	0.0168855	19.5422	65.0318	5.63663	28.9937	36.4398	16.8242	36.5076	34.8846	91.9994	47.7003	167.125	123.383	66.7042	22.5762	71.7719	242.236	150.296	66.6358	73.6231	47.5628	74.6014	38.313	319.461	85.7014	72.9577	56.8023	107.382	69.5022	89.4797	125.182
69.146	61.177	36.3244	76.3105	116.777	77.083	120.799	66.1531	118.05	37.7019	0.22822	57.8918	55.2436	23.6705	123.082	107.775	154.494	33.6467	171.196	0.011973	20.7668	56.4479	4.84203	23.1872	32.829	16.1025	31.2967	32.1811	89.01	44.0513	154.309	121.396	61.4777	20.524	66.2222	226.25	139.93	63.1807	82.2332	43.6718	69.1436	47.6372	295.055	88.4833	79.2808	53.8722	101.751	86.9944	97.7406	117.635
69.2459	54.5207	34.9894	79.6918	106.671	76.938	122.126	65.1557	114.476	34.8201	0.198406	59.9341	52.2241	22.0776	108.611	115.67	138.192	35.2959	165.109	0.00775004	19.8893	48.8366	4.15264	20.9598	29.5332	20.3983	26.8043	38.4528	88.5817	40.6299	146.913	116.236	55.8577	18.656	60.8483	208.821	128.955	59.0011	82.155	39.5357	62.9163	64.7868	270.414	87.6949	77.0672	50.2056	97.1603	97.0296	99.3484	139.253
69.3459	48.5475	40.2934	79.1838	105.966	76.2796	123.644	60.9509	107.864	32.1016	0.171613	58.2166	56.0895	20.5908	95.0349	138.711	122.626	34.2644	152.816	0.00409982	18.0358	61.9935	4.01868	27.9954	27.9308	20.9147	22.9447	38.6064	102.409	37.0509	137.982	109.833	50.2836	19.3351	56.7435	197.304	133.377	60.5332	77.8209	35.4188	71.1199	69.0841	246.481	84.6917	71.4961	49.5137	126.629	97.4413	97.216	150.275
69.4458	43.2059	40.3857	76.1147	102.614	79.0121	127.025	65.0302	108.357	29.5607	0.147569	54.6989	67.0049	19.2032	82.5915	145.784	108.106	40.7374	152.738	0.000938384	15.8322	65.0102	5.0564	29.1633	38.5923	19.5675	19.6351	35.8559	102.399	41.1164	128.433	107.243	44.9891	18.8661	52.4724	183.674	134.954	59.5536	71.6269	31.4806	72.4273	67.4257	223.79	80.3866	64.8891	47.3156	131.25	104.216	92.2231	153.032
69.5457	38.4396	38.3201	71.4536	100.16	78.702	137.812	66.6176	104.033	27.1996	0.12604	64.9136	68.8874	17.9083	74.4853	159.949	95.707	43.9785	144.033	-0.00181099	13.6129	62.7436	5.39571	27.2822	42.1841	18.5443	18.1935	31.9332	97.0026	40.3955	118.82	102.19	40.087	17.8493	48.2791	169.107	146.252	57.0349	64.845	27.8106	69.8253	69.1135	202.619	77.9947	65.6532	44.3154	125.67	122.915	85.5947	146.935
69.6456	34.1921	35.4705	65.8978	94.5387	76.5212	140.945	63.3357	97.4878	29.3168	0.106855	67.0514	67.511	16.6998	66.3015	156.498	89.1608	60.3023	133.988	-0.00423169	14.6901	57.9476	5.32217	24.0273	41.9242	21.9029	26.5207	27.7431	102.055	37.8707	109.47	98.6568	35.62	16.6042	44.2859	154.39	150.859	53.6336	58.1292	24.4524	65.1608	66.2898	189.571	74.2643	64.1688	44.6091	116.326	126.373	83.0658	136.89
69.7456	30.41	32.4455	59.9405	87.3828	73.2409	143.475	58.346	98.5369	29.5596	0.0898608	65.0557	85.0721	15.572	74.065	162.374	81.6676	65.3588	120.731	-0.00638918	14.1737	52.1569	5.01811	20.3574	39.8165	21.8522	31.4624	23.7329	98.6458	34.7912	102.598	93.3273	31.5911	15.2981	40.5475	140.039	148.954	49.7875	51.797	27.7154	59.5598	61.5997	179.652	69.8017	64.8367	43.1673	113.281	122.193	84.345	125.438
69.8455	27.0439	29.5056	65.0431	79.6718	69.3648	140.546	52.9822	114.775	28.7499	0.0748144	61.0859	91.187	14.5195	75.7197	154.72	73.8434	64.4594	117.922	-0.0083389	12.9066	46.4103	4.59828	24.8507	36.9161	20.16	31.097	20.101	103.421	39.152	114.712	87.1093	38.5355	14.2782	37.0826	132.446	143.014	45.8056	45.9843	28.5663	63.9918	56.32	167.582	65.0078	63.2544	40.7621	122.409	114.46	82.0063	126.458
69.9454	24.0493	26.7541	66.1818	73.7632	65.2192	134.362	80.5068	118.039	27.3794	0.0614582	56.3109	89.8238	13.5376	87.4918	158.916	66.0956	60.6005	109.653	-0.0101037	11.359	40.8127	5.84047	25.2535	33.77	17.8046	28.5953	23.0852	104.35	55.8792	118.216	82.5967	45.9833	15.2379	33.8902	127.528	134.724	41.8473	40.7308	27.92	63.5218	51.0505	154.649	60.1434	58.7774	37.8811	275.13	105.344	77.4508	120.816
70.0453	21.3857	24.2237	64.6532	67.3279	65.5293	131.22	86.532	114.689	25.7401	0.0495443	51.352	84.7027	12.6213	91.0551	178.237	58.6831	56.6026	99.8111	-0.011697	9.78333	39.0932	9.84642	30.6312	32.0413	15.3091	25.4118	22.8081	99.214	59.2152	118.841	78.2588	47.8796	15.078	30.9593	120.35	137.143	38.0326	60.4685	26.8896	61.8588	71.9645	141.65	55.3742	53.3875	34.8266	385.065	95.9731	87.6481	140.639
70.1452	19.0167	21.9165	61.409	60.8708	64.0649	125.196	90.5848	108.181	24.0035	0.0388612	46.5279	78.0405	11.7663	89.3866	176.117	51.7597	62.136	97.7629	-0.0131205	8.3062	46.4366	11.6331	30.7425	32.0346	12.9364	22.1912	21.0092	110.984	57.2054	115.487	73.1224	46.7074	14.3717	33.777	122.086	134.297	34.431	86.9121	25.1711	58.0851	87.745	129.058	50.9417	64.4273	31.7822	407.244	86.913	90.8666	156.382
70.2452	16.9093	19.8218	57.1392	68.7644	61.5421	117.592	86.8609	100.371	29.6734	0.0292566	41.9916	70.9733	10.9686	84.5511	163.671	45.4059	83.3551	91.0649	-0.0143856	6.98326	49.8414	12.0729	28.1964	31.5172	10.804	30.496	18.6222	109.719	53.2472	112.683	67.6818	43.9408	13.7996	43.3815	130.876	134.914	31.0783	95.3322	27.0681	61.9834	90.2434	117.142	46.7069	65.0411	28.8546	393.067	78.4267	100.781	156.349
70.3451	15.0395	17.924	52.3369	89.2158	58.4297	110.096	80.3204	92.2403	31.8858	0.0205974	37.8065	65.5009	10.2244	77.9613	146.991	39.652	89.665	82.1277	-0.0154805	5.83095	48.6535	13.2808	24.5298	29.7753	14.5368	31.575	16.1316	108.861	48.7583	132.228	62.2394	56.8464	12.9428	46.6536	132.458	143.396	39.3798	94.4763	27.1174	61.3075	86.6871	106.036	58.8209	64.6756	26.1012	365.151	106.933	103.328	166.944
70.445	13.3756	16.2065	47.347	96.8769	61.9292	126.425	73.0638	84.73	37.6496	0.0128035	42.8113	59.6263	9.53008	70.5659	130.673	34.4955	88.1147	75.1715	-0.0163826	4.84524	45.2215	13.3111	20.6101	41.4186	15.2289	30.3242	13.774	102.792	44.3146	139.536	66.4871	61.1771	21.0028	55.7591	129.329	144.166	44.556	96.9938	26.0434	58.1089	80.613	105.825	69.8194	60.6101	23.5488	333.319	119.41	101.088	193.732
70.5449	13.2199	14.6528	42.4049	97.0552	62.5245	132.493	65.9529	90.9818	39.6591	0.00574356	49.7904	53.8518	8.88236	62.9865	152.369	29.9126	82.6781	67.8433	-0.0170789	4.01225	40.8591	12.6719	16.895	45.0802	14.5034	27.52	17.2369	95.0156	40.1356	139.449	66.9912	60.7041	34.9354	58.3029	123.253	140.061	46.3656	101.496	24.3315	62.1357	80.5186	102.058	74.7142	55.2778	21.2049	301.723	139.002	95.8807	197.184
70.6449	12.4825	13.2476	49.3717	93.0383	61.3117	132.079	59.3155	90.2649	39.5112	-0.000599648	58.7768	48.4124	8.27805	55.6163	153.085	25.8669	75.5665	65.0047	-0.0175515	3.31421	36.282	11.6845	13.5971	50.7862	13.0462	38.6369	17.6134	100.458	36.2913	135.033	65.0907	64.5448	40.366	57.3835	120.595	137.11	46.0128	99.8287	22.3026	68.3312	82.7995	100.901	75.6441	49.7502	25.271	272.009	142.15	88.9787	189.281
70.7448	11.4971	12.3669	52.287	104.273	59.0134	127.703	59.6083	86.1004	38.1654	-0.00628817	60.5813	43.4039	7.71431	48.6913	143.514	22.3152	67.9847	62.1653	-0.0177966	2.73267	31.8635	15.1781	10.788	51.1381	14.5233	49.0271	16.5028	97.2843	32.7901	128.221	71.5144	63.6544	41.3697	54.7224	133.131	130.889	44.3194	93.7929	20.1641	76.8801	79.5282	108.962	78.7018	81.8547	26.7349	244.731	137.083	102.757	189.764
70.8447	10.44	13.994	53.0245	106.137	56.103	121.032	64.1994	80.3911	36.1947	-0.0112572	58.7152	54.7106	7.1885	44.5164	134.252	19.2114	60.5659	57.0399	-0.017809	2.25021	27.7821	16.4112	11.1497	56.3957	14.1277	52.1402	18.2882	106.162	29.6163	120.218	72.9701	62.7593	40.1443	51.2694	137.06	127.745	41.8419	85.9307	18.0463	78.1148	87.8833	109.998	89.8405	90.7559	26.62	219.97	128.223	108.613	180.797
70.9446	9.40103	13.9373	55.7869	102.679	52.8885	113.164	73.7092	74.1517	33.9389	-0.015492	55.1007	57.3923	6.69808	40.7849	125.674	16.5095	53.6212	50.9176	-0.0175937	4.19594	24.108	16.3014	10.3877	56.2676	18.7214	49.4648	17.7944	104.026	26.7455	111.767	78.2129	59.4071	37.8683	47.5419	135.303	125.81	38.9532	77.5845	16.0269	75.211	87.9922	106.827	94.2503	88.9014	25.5844	197.617	146.462	108.281	167.734
71.0445	8.42256	13.1876	55.6934	96.388	49.5675	104.806	77.9029	80.663	31.5963	-0.019051	50.7774	55.8182	6.24062	36.7459	113.345	14.1652	47.2828	56.0091	-0.0171588	4.85789	20.8532	15.4353	20.8709	53.5452	19.5098	44.6317	16.2591	97.717	24.1514	103.32	78.7493	54.8886	35.1681	43.8158	140.132	120.588	35.8997	91.6485	14.1489	70.4115	88.4557	109.696	94.3173	82.7604	24.0479	177.491	148.599	124.662	153.34
71.1445	7.52212	12.1907	53.7098	88.7792	50.0385	96.4076	74.9767	80.5108	35.4809	-0.0219959	46.297	53.3772	5.81388	39.9354	99.9827	12.1368	41.585	55.7003	-0.0165368	4.83811	17.9994	14.1829	24.375	49.8141	18.4015	39.2844	24.0096	90.1154	21.8084	117.997	81.137	51.3472	32.3707	40.2326	138.859	124.892	32.8415	93.7526	18.5027	64.4958	84.0811	107.621	92.1084	95.5289	22.2756	180.666	142.737	134.738	155.166
71.2444	6.70451	11.1435	50.5415	112.469	49.0645	88.2469	69.4437	77.0396	36.5118	-0.0243595	41.9421	57.0146	5.41575	40.2194	86.9829	10.386	45.3406	52.3678	-0.0157784	4.4828	22.873	12.8826	24.0737	46.5901	16.4624	44.4747	25.9182	82.411	19.6925	122.899	80.1	58.5145	29.6418	36.8593	133.683	144.48	29.8801	89.8833	24.3033	58.9478	103.225	111.705	93.2945	95.6843	33.002	217.851	133.223	136.118	155.928
71.3443	5.96815	10.1302	46.6972	120.957	47.2231	112.769	63.2176	81.0536	41.869	-0.026179	42.3274	55.9161	5.04429	41.4981	75.0022	8.87816	44.8416	47.5224	-0.0149687	3.98698	23.9962	18.3562	21.8847	46.8918	14.2701	44.198	24.9248	80.1796	17.7817	123.376	76.8567	59.6865	28.6298	40.1051	134.011	162.438	27.0791	88.2928	26.8313	53.1416	114.242	110.283	98.8899	95.3459	62.8291	324.897	122.361	131.907	148.735
71.4442	5.30831	9.18365	42.5371	120.576	50.3996	124.289	57.0858	83.2358	43.5167	-0.027465	49.3052	52.6087	4.69766	40.5328	64.2951	7.58194	42.2211	54.5311	-0.0141169	3.45706	23.165	22.2129	18.9319	44.8201	12.1229	40.7413	29.4476	90.0545	21.6643	119.794	72.414	57.5849	26.9388	40.2399	130.021	168.562	24.4757	82.8972	35.1429	49.1497	113.243	113.457	99.5674	89.4347	78.0187	486.959	111.342	124.293	138.077
71.5442	4.71889	8.31405	38.3113	122.254	51.0866	128.208	51.3503	80.8146	43.0441	-0.0282756	50.5397	48.4102	4.37417	45.3418	69.187	6.46957	39.6787	55.3904	-0.0131038	2.94807	21.5674	23.305	17.0405	43.9463	10.1613	36.2496	29.4325	90.6714	21.955	127.155	67.4071	53.8213	24.9826	40.7976	123.365	167.047	23.5189	90.9316	38.7532	44.6617	106.936	111.436	97.1445	96.3562	84.0881	569.532	100.758	114.796	127.544
71.6441	4.19346	7.52152	40.8491	118.008	59.8236	126.608	46.7368	76.198	41.4048	-0.028713	48.848	44.6369	4.07225	46.3954	67.0913	5.51643	47.4938	57.0835	-0.0118415	2.48572	19.5078	22.7752	16.1894	41.4463	24.6914	31.6756	27.273	86.1372	20.8455	129.104	62.2305	61.3915	22.9766	39.6822	115.196	160.777	22.1853	114.108	39.365	40.1024	108.582	106.402	99.4414	93.3529	84.5988	586.61	101.101	104.455	133.861
71.744	3.72569	6.80214	41.1221	123.526	66.4538	121.674	42.2003	70.6805	42.6656	-0.0289178	45.7713	40.6123	3.79051	58.3743	61.7213	4.70083	48.9305	54.8057	-0.0107533	2.07942	21.2156	23.1332	14.3914	48.8585	29.8195	27.4141	24.2574	79.8375	19.2582	126.204	57.1233	62.6485	21.0294	37.5958	119.494	151.717	20.6565	119.505	49.2037	35.7127	110.332	99.752	106.294	94.5128	81.8371	560.24	120.831	93.9633	130.401
71.8439	3.30966	6.15046	39.8843	124.778	68.867	121.897	67.8527	64.9459	42.0051	-0.0290287	42.1428	36.6679	3.52762	80.7854	55.1012	15.9064	67.0361	53.1762	-0.010852	1.72984	20.8408	22.1955	14.3479	52.0121	30.0186	24.5389	21.0576	92.7661	17.5751	120.555	52.2249	60.4574	19.1923	35.0911	118.526	141.193	19.0573	115.902	53.1677	38.9293	105.402	92.3724	107.544	89.2648	77.2595	517.985	124.892	95.6097	124.915
71.9438	2.93989	5.56071	37.6874	120.187	68.616	118.548	73.8896	59.3448	41.0495	-0.0291054	38.4043	46.8365	3.2824	91.2201	67.6125	22.5115	72.6361	49.2483	0.265694	1.43324	19.4384	20.5689	15.4328	51.0762	27.8236	29.3456	18.0046	97.1653	34.3851	113.472	47.6109	56.5144	17.486	32.4674	114.185	130.085	18.7307	108.077	53.4067	38.9341	102.501	86.1508	105.246	81.7138	71.7846	471.767	121.076	95.7837	159.913
72.0438	2.6114	5.02729	34.9306	118.078	66.7267	112.792	71.9191	54.0466	43.0107	-0.0291953	39.7293	49.3659	3.05381	93.7994	71.2214	25.92	71.6264	58.9417	0.426552	1.18404	17.6	21.7399	24.6172	48.2096	24.6407	29.5904	15.2443	95.769	38.9494	119.551	43.3168	56.9788	15.9153	31.232	112.912	118.963	17.9392	98.5899	51.3764	37.1459	95.9023	79.4945	100.788	80.8758	65.9825	428.963	146.613	93.7333	168.943
72.1437	2.31968	4.54492	31.8975	111.891	63.8737	105.74	81.9169	49.1233	72.2823	-0.0293524	38.5755	48.1184	2.84081	91.4153	89.3766	27.1509	76.7533	61.0628	1.15129	0.976096	21.9898	21.3319	27.1513	44.5462	21.2239	27.4515	22.8305	90.1867	38.5413	119.368	47.6264	61.4554	14.477	47.2536	111.298	118.991	16.8736	88.7848	48.0523	34.439	88.474	91.102	95.1068	75.6363	60.1989	394.631	152.324	91.6669	166.782
72.2436	2.06069	4.10879	42.3997	109.493	60.4981	98.1128	81.0216	44.5952	86.2892	-0.0296176	60.7657	51.9101	2.64238	86.0535	105.92	26.9386	75.2871	63.7684	1.56261	0.803434	25.1764	20.0484	26.1273	40.671	17.955	24.5025	24.748	89.2106	36.2398	120.679	48.6144	61.0476	13.1639	53.6701	122.133	132.587	15.6652	81.8752	44.0787	31.3436	110.336	95.3143	88.8225	68.914	54.6344	358.563	148.059	86.9247	157.663
72.3435	1.83081	3.71446	64.6705	103.508	56.8852	106.426	81.712	40.4536	91.3383	-0.0300386	69.0757	56.4346	2.45747	85.4634	114.71	25.808	70.57	61.6776	1.76402	0.660569	25.3153	18.3318	23.401	48.1988	18.6037	21.4462	23.8447	91.6945	43.8716	135.485	47.6036	58.0351	11.9674	54.914	125.307	136.908	14.4044	74.2074	39.8729	34.8782	114.377	99.1537	90.0174	61.9922	49.3986	323.843	163.197	84.206	145.648
72.4434	1.62682	3.35794	78.7934	109.87	62.1651	120.716	77.197	44.0991	91.2314	-0.030661	71.8628	55.7891	2.28504	81.4633	117.333	24.1297	70.088	57.003	1.82746	0.542682	23.911	16.5032	21.6819	49.5556	17.4967	30.0646	21.6735	106.082	44.3716	139.916	45.4425	53.7615	16.3075	53.4567	123.431	135.255	13.1522	80.3837	35.6976	49.5849	110.261	105.677	93.5174	70.6423	44.5445	310.634	163.035	79.3264	150.613
72.5434	67.0056	3.0356	85.4379	108.771	63.8533	127.905	70.9151	44.059	88.2528	-0.0314563	69.9715	52.7046	2.12433	75.5222	111.01	22.1618	89.5027	60.4936	3.27415	0.445597	21.811	14.6522	18.9824	47.8681	15.6269	43.1127	19.0616	106.099	42.0957	138.131	42.6714	49.0064	17.7735	50.6691	118.349	129.898	11.9477	81.2665	31.7111	55.5128	103.677	105.914	93.0374	70.6684	53.1486	287.769	155.373	81.2524	145.693
72.6433	150.534	2.74417	86.8951	103.542	63.2814	128.32	64.3116	42.4223	83.7679	-0.0323437	65.8293	48.6081	1.975	68.6323	100.731	20.0807	94.577	59.0295	4.06382	0.365739	19.4828	12.8798	16.0185	44.7903	13.5318	45.1712	23.9314	103.894	38.8769	132.761	39.6301	44.2105	19.3445	47.3053	111.356	124.833	16.6199	77.4506	28.002	56.2681	96.9095	126.813	90.0785	68.5707	56.2611	262.336	144.389	79.4414	142.024
72.7432	183.704	2.48068	85.7699	112.808	61.329	124.569	59.002	39.8169	78.5861	-0.033187	60.7519	44.2316	1.83672	61.4485	89.1871	18.0036	97.263	55.7694	9.29717	3.82356	17.1754	11.2394	15.4439	41.1863	17.0516	42.5932	24.4841	103.267	35.4738	143.74	36.5288	39.6124	21.4409	43.774	103.35	138.608	22.1948	71.5308	28.4748	54.1019	91.6464	140.333	85.6503	76.4897	79.3792	240.92	141.584	75.3176	141.416
72.8431	291.419	2.24245	82.0644	119.764	58.5737	118.379	57.193	36.8383	73.1813	-0.0339332	55.4391	39.939	1.70868	54.3884	77.7742	16.0057	93.4818	50.7705	12.2419	5.3025	15.0128	9.75489	16.3069	45.5424	20.2862	38.3197	22.9548	97.5861	32.189	145.67	33.4937	47.8823	21.8002	40.2917	108.627	142.87	24.9683	64.8891	27.6027	65.8635	124.099	143.531	80.4253	82.5906	92.634	224.411	133.624	69.8749	143.328
72.9431	329.325	2.02706	76.7761	118.578	59.2697	110.886	53.1378	33.7997	67.8251	-0.0344806	50.2517	35.9001	1.58898	47.7057	78.7004	14.1323	98.2391	60.5186	13.6457	5.65482	22.9685	8.43202	15.3606	45.493	22.1359	49.7691	20.5529	101.342	29.1325	142.241	30.5976	50.1341	21.0706	36.9673	110.986	141.014	25.9024	58.241	36.3948	69.3993	134.735	140.488	82.8149	80.4033	97.0399	205.142	123.505	63.7956	138.902
73.043	331.316	1.83234	70.6208	112.884	58.2014	102.828	70.5087	30.8597	62.6678	-0.0347925	45.3639	42.3909	1.47535	41.5411	74.0527	12.408	95.4522	65.0193	18.8709	5.42523	25.6383	7.7165	19.8648	43.3185	21.3393	50.6722	17.9141	97.4671	37.6468	135.78	27.8788	49.0506	23.6743	33.8509	109.036	135.367	25.6575	94.4175	40.2463	68.1812	137.846	133.846	91.9218	79.8619	96.1049	204.29	131.58	69.8328	152.531
73.1429	315.705	1.65632	66.4875	104.91	56.071	94.6748	73.1573	28.0927	57.7871	-0.0347926	40.849	43.3837	1.36779	35.9594	66.9861	10.8429	104.637	63.867	21.465	4.92448	35.7661	12.6621	20.7407	40.2207	19.3263	47.2069	15.3562	90.8261	38.8332	128.193	37.6251	52.1029	23.9761	30.9602	116.182	138.727	24.6835	107.217	40.9439	67.7915	132.1	125.294	94.9992	74.8049	92.0762	192.386	129.423	90.3482	157.898
73.2428	292.299	1.49722	68.6437	95.9983	53.3388	86.7181	69.906	25.5283	53.2175	-0.034406	36.7267	53.1994	1.26234	34.5037	68.4472	9.43762	103.747	61.5375	22.3166	4.3255	38.7848	14.8427	19.4257	36.8234	23.9564	42.2225	22.8372	83.7962	59.8204	131.57	42.1598	51.3588	23.1283	28.2957	141.852	150.371	23.2851	107.887	39.7	64.4561	122.7	115.904	94.2096	79.5594	86.3811	180.389	141.127	100.038	152.819
73.3427	266.264	1.35342	67.7047	86.9394	56.9743	79.1299	64.5429	23.1726	48.9682	-0.0335981	32.9887	55.2435	1.16185	32.1358	67.8021	8.18668	99.9472	67.3753	22.0455	3.72075	38.0468	15.3475	17.1204	33.4421	34.7214	36.9957	24.7047	76.6466	75.0217	129.43	43.4603	48.6095	21.7483	25.8491	154.003	152.901	21.6663	102.575	37.3291	59.6295	112.157	106.339	91.0185	76.6868	79.9155	165.38	140.307	102.47	156.671
73.4427	240.253	1.22346	64.746	78.1825	65.0973	90.5044	58.6699	21.0194	45.0337	-0.0323889	29.6136	53.4717	1.08618	46.5675	63.0939	7.08102	102.325	72.9238	21.0808	3.15632	38.5198	14.8771	14.5124	30.2282	37.2656	32.0654	30.3195	70.9602	88.5911	124.126	42.8035	55.3748	20.1632	23.6077	157.032	149.618	19.9617	94.6084	34.3712	54.1927	101.651	97.001	91.61	75.3914	77.3825	150.017	133.379	100.188	150.926
73.5426	215.554	1.10601	60.5504	69.966	68.466	94.6545	52.9419	30.8098	41.401	-0.0308774	32.3411	49.9642	0.994994	53.5181	56.7078	6.10959	98.6628	73.2712	19.7162	8.78456	40.4429	13.8766	18.9925	27.2469	35.8049	30.7198	30.7576	67.7173	88.8912	117.822	41.0095	62.2107	18.5433	29.3667	154.068	142.785	18.258	111.501	31.1778	77.4955	91.704	89.5422	89.3581	70.2973	73.0941	148.014	124.035	94.9879	153.238
73.6425	192.73	2.09964	80.3437	69.6483	68.8148	94.2443	47.606	34.3949	38.053	-0.0289861	32.2259	45.8018	0.911501	55.5429	49.9165	5.26023	91.6031	79.5285	18.1503	10.9388	39.0562	13.3227	25.1213	35.7481	32.3644	27.8467	28.7156	68.2143	84.0618	130.189	38.6012	63.0355	16.9738	36.9786	154.31	133.941	16.6093	113.955	27.9716	86.9373	82.5212	90.9358	85.3889	63.9583	67.935	141.966	146.179	98.4643	149.002
73.7424	171.963	2.4008	90.6944	66.5165	67.2905	91.0498	42.7359	34.7323	34.971	-0.02682	30.6957	41.5335	0.827403	54.4325	43.3676	4.52051	83.2013	78.5429	16.5148	11.2223	36.0829	12.3516	26.0765	38.1631	28.2301	24.5681	25.916	64.8161	77.5244	141.371	35.9083	60.5941	15.4951	46.924	149.628	140.718	15.0477	109.203	24.8886	89.2415	74.154	88.6339	80.4571	82.3902	63.4729	138.894	150.245	96.9972	139.752
73.8424	154.265	2.40015	94.4277	61.9425	64.6484	101.343	63.3592	41.0589	32.1362	-0.0244757	28.5284	37.4267	0.758057	51.4275	37.3614	3.8781	74.5662	83.6038	14.8947	10.5611	32.4836	11.1917	24.3495	49.7538	28.4834	29.8829	22.6971	73.0644	70.6926	143.495	33.1353	61.1624	14.1229	50.2359	141.912	140.504	13.5903	101.165	27.3422	93.1687	66.5832	84.2174	75.0643	86.8382	58.5603	147.524	145.253	92.4362	169.112
73.9423	137.921	2.27484	93.6448	56.7553	61.383	104.492	67.6956	42.4839	29.5299	-0.0220908	26.1419	33.6015	0.698529	50.4143	36.6737	3.32149	66.2699	81.7123	13.3426	9.48011	28.7785	9.98195	21.4203	53.7715	26.4276	29.7889	29.505	72.4284	64.1274	151.772	30.406	71.7283	12.8605	50.0183	132.476	135.902	12.2445	91.9391	27.7178	91.0743	59.7586	78.6976	84.3643	95.3585	53.5597	142.626	136.049	93.759	182.183
74.0422	123.054	2.10451	89.8947	66.2044	57.8156	103.164	73.3225	41.4032	27.1341	-0.0197456	23.7549	30.1014	0.647258	47.6377	37.5925	2.84078	58.5834	76.0119	11.8893	8.2689	25.2356	8.80361	18.1347	53.169	23.4145	27.4966	30.5668	68.3675	58.0301	151.869	27.7922	74.1214	11.7048	47.9985	122.225	147.374	11.0114	82.6127	26.8177	85.7155	53.6192	72.7128	87.7757	93.0707	48.6877	156.443	134.663	97.2079	179.622
74.1421	109.65	1.92444	84.3066	68.6841	54.1521	111.984	73.1443	39.118	24.9323	-0.0175413	21.4766	27.4124	0.593796	55.5806	35.6049	2.42691	51.6109	72.0291	10.5502	7.0798	21.9806	7.70122	23.763	59.5575	27.9821	39.0693	28.8338	81.6674	52.4522	151.328	25.3325	73.9231	10.6499	48.3436	111.767	149.911	9.88819	73.7251	27.3064	78.7809	48.1026	66.6582	87.3998	124.447	44.0696	153.115	127.722	95.7704	173.805
74.242	97.6316	1.74968	77.6928	75.0844	50.5219	113.903	68.7901	49.9683	22.9091	-0.0156178	25.9721	24.7634	0.544157	58.1264	39.5391	2.06789	45.3672	65.7002	9.33096	7.08246	19.3589	6.69629	24.5818	64.2289	28.048	40.8321	37.1344	82.5451	47.3847	146.275	40.0029	77.5929	9.68846	46.6763	101.504	156.893	8.86978	65.5173	26.4915	71.2856	43.1489	65.9299	91.9614	130.875	39.7739	150.491	160.818	91.2741	180.185
74.342	86.8886	1.58623	76.494	80.8304	47.0041	111.736	83.9753	53.2763	21.0498	-0.014079	27.0313	22.265	0.501427	64.3702	46.3717	1.76029	39.8207	58.4088	8.23073	10.6699	16.9106	6.7263	22.9131	63.4479	25.9371	50.2904	38.3441	78.5401	42.7957	145.295	55.533	76.8097	8.81293	44.0403	101.12	156.308	7.9496	58.072	24.9189	73.9904	38.7022	63.229	92.1863	125.581	35.8341	140.925	169.576	84.9974	174.511
74.4419	77.3051	1.43598	86.8909	80.6179	46.2887	106.925	84.982	52.6806	19.3412	-0.012982	26.3252	19.9631	0.462862	65.4934	46.7014	1.49211	34.9187	52.0748	7.24471	11.6812	14.6929	6.41175	20.135	74.8202	29.0389	50.3422	36.1121	84.5534	38.6464	158.012	62.9038	72.8747	8.01592	51.3183	106.185	169.253	13.1288	51.3895	22.9507	79.488	34.7114	59.4491	89.6863	133.565	33.9813	129.123	165.986	77.8213	168.563
74.5418	68.7662	1.29908	90.7859	81.6831	46.9511	102.368	80.3982	50.1621	17.7712	-0.0124206	24.7696	17.8698	0.429853	63.3994	53.9327	1.2636	30.6003	45.5536	6.36577	11.3473	12.7211	5.9173	17.0343	76.7748	28.3193	49.1562	38.2657	88.2599	34.8974	179.898	65.2025	67.427	7.29054	53.0943	106.131	172.023	25.4737	45.4298	20.8227	78.8993	31.1306	55.1582	98.4057	134.764	31.6838	120.228	159.05	70.3405	157.541
74.6417	61.1638	5.6276	90.2355	80.2155	46.1732	96.3816	73.9022	51.825	16.3283	-0.0124756	28.2768	15.9802	0.399904	66.1051	53.9671	1.0657	33.2817	39.2968	5.58559	10.3725	10.9882	5.34521	20.9754	74.0891	25.811	56.5243	38.2868	85.0543	31.5111	187.085	64.4233	61.416	6.63042	51.9798	102.77	171.076	32.3727	40.1356	18.6843	99.7526	27.9183	52.6254	101.052	127.096	29.1999	109.867	148.241	64.6856	144.619
74.7417	64.5889	7.12274	90.8868	90.3491	44.5259	102.059	67.0403	50.4699	15.0023	-0.0131059	32.6857	14.2822	0.373034	64.9614	50.7926	0.896531	46.1438	33.5438	4.8954	9.15053	9.47646	6.74257	21.1822	69.2893	22.6311	55.2521	35.4968	86.2913	28.453	185.439	61.8478	55.3775	6.02972	49.4249	115.965	165.04	35.6483	35.4437	16.627	106.803	25.0372	49.3087	99.8141	139.945	26.6916	135.529	153.791	64.8714	162.514
74.8416	63.026	7.36935	88.1824	92.1884	42.3839	102.357	60.4356	47.6654	14.8497	-0.0142602	33.3951	16.3668	0.348	62.625	45.952	0.74861	50.1999	29.543	4.28644	7.8937	8.16409	7.20279	19.4939	74.7149	27.0049	50.5533	31.5817	88.3192	25.6916	178.67	58.2936	49.6007	5.48304	46.2287	120.86	155.992	36.5549	31.2919	14.7023	105.826	22.4535	46.0745	96.1788	136.727	24.2578	139.475	167.647	80.133	163.216
74.9415	64.7537	7.0873	83.3467	89.3076	39.9907	99.3454	54.3156	44.2556	29.4095	-0.015812	33.8708	16.5488	0.325198	58.5139	40.6121	0.620495	49.5959	25.6139	3.75033	6.70932	7.02834	7.10871	16.9956	73.8028	27.0552	44.8127	27.4208	84.4582	23.1981	169.113	54.2771	44.2287	4.98538	42.8254	120.236	145.336	35.9521	27.6212	33.6169	100.412	20.1365	42.5669	91.1459	127.132	25.2619	133.16	166.626	97.7639	155.641
75.0414	62.3551	6.60156	77.2651	83.907	37.5031	102.738	48.7417	40.687	42.8162	-0.0175934	36.1061	15.8124	0.303619	53.4803	35.3744	0.513351	73.7376	21.9482	3.27919	5.64524	6.04749	12.7679	17.8086	69.8734	25.0148	39.7798	23.4479	89.4565	20.9468	158.223	50.119	39.374	4.53209	39.4457	121.074	137.321	34.4252	24.3782	43.7203	94.759	18.0588	41.4611	85.3825	115.511	24.9346	123.098	161.025	105.339	144.465
75.1413	58.0657	16.1537	70.5676	90.1127	35.0204	111	69.9289	40.7321	54.6787	-0.0194137	35.5732	14.6736	0.283777	60.0675	30.526	0.422875	82.0314	22.7874	2.86574	4.71653	5.20162	18.7153	16.7103	64.6725	22.1209	35.6968	19.8545	86.6932	25.7662	146.892	46.0138	34.9656	4.1192	36.207	125.492	130.772	32.3696	21.514	48.067	94.8554	16.1957	39.3772	79.3272	103.765	23.8384	123.486	170.332	106.226	156.771
75.2413	53.0695	19.2588	63.6929	89.762	32.6035	116.085	123.769	39.0356	59.5435	-0.0211632	33.6815	13.3992	0.264549	61.586	43.3896	0.345996	101.823	21.9674	2.50334	3.92098	7.17665	21.1657	14.7441	59.1036	19.0357	45.0419	16.7032	81.0539	36.6018	135.657	42.0752	30.9982	4.33517	33.1643	124.416	133.244	31.4516	18.9849	48.7444	98.1253	14.5249	36.7854	73.2633	92.6785	22.3325	116.653	166.95	102.819	160.998
75.3412	50.2552	19.5385	56.9377	87.4572	30.2885	137.751	138.964	44.4161	60.3511	-0.0227387	31.1974	12.1234	0.246497	61.1305	46.8561	0.278782	111.022	20.2592	2.18601	3.248	8.72829	21.5119	12.5079	53.6202	16.0937	45.4447	21.5607	87.336	48.2521	133.54	38.3646	27.4484	7.10768	43.3294	119.827	130.557	29.8731	16.7523	47.1684	95.4382	13.0267	47.1155	67.3685	82.5334	20.6435	107.319	175.768	96.8049	155.22
75.4411	52.4407	30.6287	50.4941	93.284	28.095	214.832	141.734	45.2274	58.8706	-0.0239769	28.5308	10.9103	0.228976	58.2478	45.5118	0.222736	109.803	18.1472	1.9084	2.68359	9.0019	20.6475	10.3252	48.4373	14.6289	42.1707	22.2808	89.8451	50.057	135.083	34.9109	36.6545	8.18224	47.6725	113.115	124.71	27.9355	14.7819	44.2899	89.5493	11.6832	51.6285	61.7494	73.3876	24.5138	100.461	212.026	96.4984	144.926
75.541	50.8812	33.6152	44.4787	92.5861	26.032	255.401	210.763	43.7247	56.161	-0.0246748	25.8948	9.78764	0.212732	53.9876	41.9067	0.170518	103.388	15.9273	1.66575	2.21311	14.2862	19.1391	8.35393	43.6443	12.8054	37.6452	20.9917	86.0925	47.9677	131.759	31.7221	43.3372	8.37298	48.0818	105.244	117.273	27.6572	16.9042	40.7391	82.1437	10.4781	52.5329	56.4645	70.8323	27.6705	92.0345	219.934	92.695	133.785
75.641	47.575	33.0981	38.954	93.9246	24.1018	272.31	292.895	41.1306	52.8525	-0.0247127	23.3945	8.76404	0.194468	49.0571	37.432	0.129954	94.688	13.7722	1.45378	1.82266	16.7442	17.3398	6.65579	50.1827	17.5116	41.8177	18.8469	87.7619	44.4941	125.688	28.7933	53.4967	8.11879	46.4573	96.8708	108.862	31.8265	41.6098	36.9258	74.2315	9.39702	73.0866	51.5409	76.8512	28.5179	88.055	219.263	110.842	136.969
75.7409	43.5833	31.1603	74.1532	102.334	22.3025	274.178	319.533	38.1013	49.3155	-0.0240527	21.0762	7.83876	0.176582	43.9215	32.8228	0.09507	85.2941	11.7759	3.24988	1.49967	22.6164	15.4642	5.23862	50.9678	18.4465	40.3551	16.4542	83.7915	40.6805	118.198	26.1124	61.5991	7.65518	49.4162	88.435	107.993	42.8177	51.5465	50.9247	83.7714	8.42723	82.7755	46.9848	74.8822	27.9819	81.4808	350.028	118.388	159.032
75.8408	39.4575	28.7365	150.556	102.698	20.6293	295.966	311.209	34.9826	45.7641	6.57941	18.9549	12.3869	0.15891	42.1797	28.4466	0.0643078	100.223	9.98238	4.25819	3.87031	24.2571	13.6378	4.08262	48.9373	17.4897	36.8621	18.0822	99.8443	49.5619	110.111	23.6641	67.5465	7.10731	49.0489	80.2211	119.561	64.1822	53.723	57.3424	85.2415	7.55727	85.6797	42.7889	69.5432	26.6547	74.2391	397.896	125.242	173.934
75.9407	35.4728	26.238	196.013	98.5458	19.0762	300.088	289.732	31.9507	42.3183	18.8483	17.0287	13.9444	0.142634	39.3089	24.4677	0.0408733	108.401	8.40489	4.73608	4.76563	23.6707	11.9294	13.0965	45.643	15.693	32.6489	17.5296	100.836	50.2271	101.928	30.152	69.4498	6.54058	46.9892	72.4052	123.03	75.4817	51.9814	63.9375	82.1396	6.77701	84.4557	38.9381	63.1492	24.9126	103.881	437.463	127.141	172.648
76.0406	31.7564	23.8387	252.015	92.042	17.6362	293.246	264.382	29.0898	39.0419	43.7575	15.2881	37.9446	0.126096	35.8611	20.9406	0.020033	106.805	7.03875	4.86395	4.86791	21.9968	14.1844	16.52	45.7793	13.628	40.8692	19.0242	98.8486	47.6893	93.9453	36.5588	85.5864	5.98811	44.1398	65.0889	138.645	80.1271	48.4098	65.334	76.6284	6.07721	88.2549	35.4126	62.9896	22.9906	114.51	558.136	143.829	163.663
76.1406	28.3567	21.6052	298.311	84.4981	16.3022	279.895	239.009	26.4351	35.9652	66.9897	13.7195	47.5273	0.114179	32.2025	17.8625	0.00387176	100.358	5.86937	4.76757	4.57096	19.8724	14.764	16.843	63.1105	20.5837	47.5949	18.3399	94.7892	48.2214	101.597	39.1419	98.647	5.46561	40.994	58.3223	144.053	80.4643	44.1275	63.5197	70.4516	5.44968	97.885	32.1908	59.1105	23.4449	112.277	602.578	210.488	151.421
76.2405	25.2812	19.5566	318.708	76.6921	15.0673	262.967	215.112	23.9953	33.0986	79.0901	12.3088	49.7424	0.0993165	28.569	15.2029	-0.00920068	91.8027	4.87735	4.53385	4.09792	17.6449	14.3647	47.2331	68.4962	25.8769	46.7364	19.846	109.057	45.7439	114.59	42.1266	101.147	4.97959	37.8161	52.121	142.868	78.0982	39.721	59.8315	63.7625	4.88701	100.234	29.2505	66.6148	24.5623	113.564	596.359	277.996	159.523
76.3404	22.5173	17.691	364.814	69.0707	13.9246	244.374	193.19	21.7658	30.4411	84.0191	11.0413	48.3261	0.0894606	25.1058	12.92	-0.0189187	82.6358	4.04164	4.2223	3.57165	15.4952	25.2148	58.5368	74.6719	43.091	62.1901	21.8634	108.868	42.2445	120.801	46.7056	97.8625	4.53177	34.7431	72.6138	137.575	74.1188	38.6029	55.1565	57.0957	4.38273	98.1794	26.5699	77.3922	30.1822	122.706	565.575	383.169	155.675
76.4403	20.0438	16.287	382.794	61.8759	12.8676	225.339	173.322	19.7352	27.986	84.4169	9.90336	45.2446	0.0796772	43.055	10.9687	-0.028662	80.4275	3.34142	3.87305	3.05663	31.7917	30.1255	59.2657	78.2517	49.5385	63.7862	21.2183	114.697	38.546	130.142	47.8754	91.621	4.12139	31.8411	93.0717	129.867	69.2594	36.0365	50.0732	50.7482	18.6903	93.5812	24.1283	77.1139	33.0915	119.415	524.17	457.82	146.285
76.5403	18.6531	14.8578	381.507	68.2291	11.89	206.629	155.419	17.8888	25.7225	82.0362	8.88217	43.6584	0.0691672	52.3315	9.3057	-0.034918	96.3452	2.75733	3.51268	2.58394	38.1488	31.4252	62.7767	76.2808	48.8694	59.6112	19.361	110.927	34.9765	131.539	49.1291	94.8868	3.74657	29.1376	103.379	120.885	64.0063	46.5408	44.9489	44.8707	27.4312	87.6312	21.9062	72.3311	33.5975	122.288	479.481	564.622	167.026
76.6402	17.0418	13.4926	367.492	68.8904	10.9861	192.719	139.33	16.2111	31.378	78.033	7.96592	40.728	0.0586742	55.8465	28.157	-0.0387948	103.893	5.62456	3.15829	2.16596	39.1292	30.6128	59.2286	71.7224	44.8166	53.399	17.0662	103.618	31.6554	128.24	48.2551	107.377	3.40493	26.6391	135.728	111.388	58.6761	49.2571	40.0087	48.7806	29.911	81.0835	19.8855	65.9956	34.534	116.515	435.258	705.981	168.875
76.7401	15.4032	12.2249	345.523	87.1592	22.614	178.169	124.892	17.4864	44.6002	73.1639	21.6694	37.301	0.0527194	55.6467	35.5327	-0.0406925	102.218	6.92034	2.82042	1.80484	37.3442	28.6424	52.4314	70.7381	52.2756	50.1451	14.7324	95.3168	28.6148	122.294	46.1523	117.721	3.09395	24.3411	152.385	101.868	64.0631	48.0137	35.3816	48.7171	29.4694	77.555	18.0493	59.4087	33.8319	118.036	393.321	769.627	175.485
76.84	13.8332	11.0637	322.478	93.6857	29.2203	163.682	111.945	17.3829	50.5451	67.9174	27.5259	33.8072	0.0447557	53.1564	36.83	-0.0424831	105.448	7.25733	2.50511	1.4975	34.2701	26.1123	46.457	66.9183	51.8858	45.0246	15.5159	87.066	25.8514	114.983	43.3924	117.89	2.81115	41.0639	158.376	104.398	65.4952	44.8941	38.3858	46.4375	33.6839	72.7902	16.3816	53.1178	32.1957	139.088	354.455	781.392	170.149
76.9399	12.3753	18.0399	315.593	98.9432	32.5597	167.616	100.337	16.5964	52.2429	62.6037	29.1943	30.4553	0.037627	49.3547	36.4739	-0.042458	106.607	7.03512	2.21541	1.23856	30.7259	23.4789	39.5207	61.9099	47.7373	39.5304	23.6333	90.3363	23.3483	107.103	40.3345	112.587	2.55418	48.0765	157.284	102.665	64.2951	48.5583	39.7863	43.0246	33.8212	90.1679	47.7417	47.3289	42.9842	139.634	318.904	759.67	159.343
77.0399	11.045	19.9819	300.137	102.321	33.7982	165.229	114.147	15.5022	51.5189	57.414	28.6939	27.3381	0.0324151	63.3527	33.9367	-0.0429677	108.908	6.51065	1.95232	1.02214	27.1511	20.8274	32.6878	56.5643	42.0915	34.2995	25.7439	93.3744	21.0846	99.1346	37.2004	112.791	2.32077	49.8399	151.648	98.3062	61.4885	59.4058	39.0168	39.1355	32.1329	97.3813	90.5783	44.9766	59.7638	140.097	286.633	717.429	146.438
77.1398	9.84329	19.7429	279.533	99.8713	33.7086	162.917	112.851	14.3003	49.468	52.4613	27.1329	24.4879	0.0246712	69.3204	40.7803	-0.0416821	104.319	7.78703	1.71554	0.976475	23.7692	18.2965	28.0322	52.6277	36.1538	29.5717	24.86	89.64	19.0388	91.365	34.1238	107.739	2.10878	52.7751	149.188	92.4346	58.9185	68.9522	36.962	35.1596	40.9836	98.311	117.064	64.3521	67.424	155.543	279.842	663.697	133.152
77.2397	8.76438	18.6152	256.226	94.2637	39.0947	156.412	112.014	13.095	46.7428	47.8072	25.1131	33.1126	0.021085	70.0647	41.4778	-0.0405403	109.049	8.06392	1.50396	0.884406	20.6813	15.9588	23.3183	54.8082	33.5635	25.4066	22.6247	83.4659	18.4469	87.5223	31.1823	100.096	1.9162	52.2675	142.92	103.224	55.428	70.0275	34.2109	31.3192	46.424	95.4767	130.311	68.3794	82.7856	160.131	276.601	604.654	135.394
77.3396	7.79931	17.1793	231.93	87.1274	41.4315	149.421	105.127	11.9384	43.7292	43.48	22.9563	37.9752	0.020114	67.5445	39.1305	-0.0379751	105.678	7.76198	1.31597	2.19181	17.9213	13.8459	18.9739	53.27	29.7515	38.3389	19.9135	92.5035	20.8426	93.1143	46.1464	96.1653	7.8154	50.0129	134.387	106.724	60.4268	66.8937	36.8441	27.7329	46.4502	92.7965	134.884	67.6653	88.782	152.902	262.148	544.436	129.906
77.4396	6.93799	15.691	207.818	136.725	41.8268	140.468	96.2824	10.8546	40.6512	39.4869	20.8295	38.4097	0.0215708	63.1113	35.4494	-0.0366667	101.98	7.15118	1.14973	2.68148	23.9406	11.9648	15.1832	51.1864	25.6408	49.5475	33.2943	91.1506	20.6068	93.4747	53.4903	89.6541	10.4049	46.9481	135.603	105.527	62.0921	85.556	36.9408	24.4556	74.3989	88.0081	133.891	65.3533	89.0776	141.356	242.867	485.722	137.903
77.5395	6.17036	14.2586	184.659	180.544	41.6118	130.59	87.1925	9.85279	37.6359	35.8218	21.6045	36.7062	0.0227805	57.6827	31.3558	-0.0351271	94.7276	6.40122	1.00328	2.73185	25.5782	11.4361	19.2003	49.3935	24.4744	76.6646	41.5761	85.824	19.3698	100.849	56.0825	83.3974	11.2517	43.5846	132.138	101.415	61.1463	104.709	35.4947	27.102	83.0178	82.1337	129.437	70.2645	89.3254	128.736	246.351	430.163	151.619
77.6394	5.48677	12.9241	162.931	224.373	50.6379	122.802	78.5393	8.93454	34.752	32.4709	21.0045	34.0655	0.0232727	51.869	27.3262	-0.0337325	101.324	5.74468	0.874664	2.56148	24.9133	11.5214	19.5948	52.6083	26.1552	87.5977	42.4516	94.7142	17.8157	102.011	55.777	82.7473	11.2018	40.1962	125.755	103.946	58.5994	108.624	33.1721	33.3068	83.3332	75.8168	122.943	71.1278	86.2359	128.853	240.82	400.704	150.846
77.7393	4.87834	11.6997	159.814	282.009	56.2917	114.191	72.1743	8.09744	32.0335	29.4159	19.7444	31.1083	0.0236252	46.0647	23.5889	-0.0332693	99.3039	8.38942	0.762022	2.5436	28.1292	11.0018	18.6743	51.6737	24.9703	86.5371	39.761	93.1875	16.2255	99.4982	53.7662	78.6123	10.7111	37.4584	117.688	125.981	55.1338	104.865	30.4123	35.2363	93.298	81.7016	115.356	67.174	104.692	121.603	226.908	379.709	154.934
77.8392	4.33697	10.5846	162.397	321.202	58.3593	105.344	69.9601	7.33744	29.4939	26.6366	18.2128	28.147	0.0240127	40.5134	20.2365	-0.0329365	93.0405	20.66	0.663646	2.35307	28.1109	10.1647	16.6312	48.7792	22.4927	79.5574	36.1629	87.6859	14.71	94.9117	50.812	72.7945	10.023	34.6248	123.161	135.83	51.2581	97.5392	27.4997	34.6906	92.9161	82.3818	107.671	61.4896	118.661	112.44	212.594	369.414	149.384
77.9392	3.85537	9.57266	158.509	329.512	58.1607	96.6286	64.9992	6.64969	33.8238	24.1119	16.6154	25.3312	0.0248658	44.009	19.5158	-0.0333692	92.7435	26.4954	0.577943	2.09094	26.4646	9.18883	14.1967	69.2597	19.5802	74.1714	31.817	99.6022	18.9812	89.2544	47.3966	68.3076	9.26589	31.8501	122.839	137.7	47.1974	88.8482	24.613	33.6779	87.9836	79.9495	103.557	60.5541	126.744	102.406	203.615	353.923	139.482
78.0391	3.427	8.65624	150.465	320.185	56.5679	97.0636	68.3063	13.719	35.156	21.821	15.058	22.725	0.0258562	44.3005	20.9002	-0.0354578	104.66	28.2787	0.503386	1.81215	28.4071	10.3127	18.4332	75.8757	16.6802	76.6582	46.4602	109.22	19.5709	83.1472	43.8201	71.0464	8.50632	34.076	118.78	134.493	48.2013	79.9422	21.8595	34.5029	81.2312	80.346	98.016	56.5048	126.887	119.164	189.742	330.824	157.917
78.139	3.04601	8.71057	139.943	301.384	65.5597	95.4444	65.5966	16.6705	44.55	19.7442	13.592	20.3488	0.0271991	44.6998	20.2215	-0.038479	105.152	27.6779	0.952571	1.54505	37.8363	18.6033	19.0036	75.8341	17.747	71.8721	63.2744	107.213	18.7092	76.9678	40.2657	77.7404	11.4167	33.9178	123.701	128.193	47.287	74.8705	19.2991	33.3773	93.3708	77.8171	91.7393	62.712	138.409	119.121	174.112	303.741	159.1
78.2389	2.70718	8.27976	128.141	278.079	69.4524	122.519	60.6978	17.4422	48.3625	17.8625	24.1972	22.6605	0.0288665	43.0458	18.5799	-0.0426691	104.3	25.7681	4.02096	1.3028	40.3824	22.3884	17.6826	73.2003	29.5505	65.9182	66.5981	100.786	17.336	82.2954	36.841	82.7529	12.3798	32.5425	132.727	136.058	45.2033	68.4698	26.51	31.2143	93.9546	93.7649	85.1808	61.4534	140.142	112.361	188.537	275.134	155.561
78.3388	2.40589	11.3937	115.896	253.242	76.0955	135.299	55.2315	17.0927	48.9418	16.1584	31.8958	22.6379	0.0307701	40.1915	16.5749	-0.0488073	113.659	23.2301	5.79917	1.09014	39.3132	23.4313	15.5225	68.467	32.9918	60.4499	70.2086	92.9769	15.8418	82.84	33.6052	81.6588	12.3408	30.5952	134.691	142.05	42.4554	73.6757	34.0831	28.5716	103.062	100.008	78.633	57.2177	136.08	117.7	203.953	285.706	149.987
78.4388	2.13797	12.0871	110.424	231.012	78.2727	138.914	62.6272	16.198	47.7004	14.6157	34.2848	29.8357	0.0328237	37.8517	26.5774	-0.0540997	112.384	26.4222	6.70471	0.907308	38.7918	22.8674	26.8401	64.2244	32.1346	69.3772	66.7816	85.0408	14.384	92.9977	30.5874	77.3348	11.8081	28.4286	131.738	141.297	39.3803	77.333	51.18	27.5669	101.791	100.273	81.0713	57.1957	128.773	113.829	202.031	281.758	150.403
78.5387	1.89975	11.7445	107.364	208.774	77.6382	136.794	64.7257	15.0686	45.4836	13.2196	34.9855	31.7913	0.0351226	49.2068	29.7372	-0.058883	107.328	32.6493	8.06574	0.75229	39.8105	21.4199	30.2592	59.1385	29.268	67.7681	60.2774	92.1345	18.3345	96.036	27.7975	71.4741	11.0538	26.2322	129.62	136.325	36.1989	75.0842	59.4657	37.6579	95.9566	96.9822	80.2783	54.1009	119.828	105.838	205.154	268.709	143.309
78.6386	1.68795	10.9918	101.63	187.473	75.2843	131.222	61.7537	15.7135	42.7938	11.9566	41.1378	31.1442	0.0378466	55.5401	40.0753	-0.0657588	115.362	34.3057	8.6279	0.6221	38.005	19.5426	29.4175	53.8858	25.6504	62.6287	52.7938	101.973	20.33	94.8095	25.2339	66.3247	10.2213	24.1041	131.406	128.857	41.9714	70.058	62.0695	41.5575	88.388	101.719	101.067	53.6242	110.25	107.542	197.146	254.064	142.289
78.7385	1.49964	10.1088	94.3206	167.601	71.9285	123.707	74.5629	15.3717	39.9262	10.8141	48.8541	29.2856	0.0410488	57.0964	49.7934	-0.0699242	113.326	33.2944	8.66898	0.513488	34.8822	27.1782	26.5047	59.4141	21.9467	66.4213	45.3942	100.433	19.9684	91.1235	22.8883	66.7291	9.38479	22.0924	132.02	120.058	44.2354	63.933	61.1216	45.4292	80.4377	101.031	111.202	73.2542	100.646	102.137	184.049	244.542	139.16
78.8385	1.33222	11.897	86.2195	149.371	68.039	115.236	94.06	14.5513	37.051	9.78099	50.4771	41.69	0.0445964	55.6303	51.3099	-0.0716138	106.312	30.8377	8.38191	0.423325	31.2776	30.1688	24.2206	59.2742	20.6396	62.9424	38.5753	108.614	18.7183	86.1123	26.1316	67.1242	11.245	21.8289	128.278	118.814	44.2343	57.5894	58.0599	45.5	72.7284	97.1478	114.371	76.8471	91.3765	96.4895	169.065	229.333	156.798
78.9384	1.18335	12.0166	78.7868	156.585	63.9183	114.341	96.1589	13.5261	34.2636	8.84697	48.9816	45.5444	0.0481456	52.3562	56.3784	-0.0706109	97.1557	27.7059	7.89954	0.348751	27.6403	30.3774	28.4411	56.4036	18.4334	56.7619	41.7806	106.079	17.1949	89.0138	27.1938	64.2652	11.6961	25.0387	121.839	124.607	42.8185	86.8764	54.2828	43.4459	97.4272	91.4996	113.084	73.664	82.6388	99.6876	175.703	221.245	157.653
79.0383	1.05098	11.4407	71.2241	153.981	67.7788	113.698	91.3463	12.4415	31.6143	8.00279	50.9887	45.1206	0.0514981	48.1026	55.199	-0.068232	108.2	24.3711	7.31223	0.287237	26.8081	29.0802	36.9088	54.5324	29.7886	60.3119	40.2406	100.551	15.6507	87.9269	26.9301	59.7892	11.4319	25.7306	113.857	140.303	44.2621	96.6932	49.7864	49.8963	103.403	84.998	109.042	67.9022	74.53	96.3334	170.789	231.643	162.852
79.1382	0.933239	10.6073	63.7525	145.993	68.4489	109.754	84.1186	11.3729	29.1268	7.23998	49.6617	44.1334	0.054601	43.4238	57.5355	-0.0662539	108.06	21.1108	6.68039	0.236594	24.8277	26.9107	38.0423	51.0501	32.9955	57.1965	36.5693	93.1042	14.1844	90.1998	25.89	54.6495	10.8251	25.1042	105.127	145.708	44.2872	96.4491	46.7666	55.4421	100.718	78.2136	109.117	61.4347	67.3336	94.6371	175.274	229.605	157.45
79.2381	0.828491	9.74888	56.599	136.705	67.1325	103.908	86.4624	10.3575	26.809	6.55086	46.7295	41.4656	0.0575446	47.6566	55.4535	-0.0650524	102.283	18.0772	6.04352	0.19497	22.3842	24.3531	35.3923	46.9546	32.0251	52.9735	39.34	85.3026	12.8298	96.3669	30.4548	49.3886	10.0741	23.8253	96.1884	157.241	42.8867	91.2778	43.0333	55.9864	94.3076	73.5744	109.044	67.3564	77.7011	88.6018	169.324	219.722	147.39
79.3381	0.735213	8.88665	64.4831	137.504	64.6232	97.0789	82.313	9.41159	24.6599	5.92856	43.1293	38.1273	0.0602719	48.2493	50.8442	-0.0638755	93.965	15.343	6.55099	0.160806	33.8527	21.7015	31.0644	53.266	29.1126	55.7524	37.7732	95.2813	11.5938	96.9626	32.1573	44.3033	9.28317	22.319	93.0207	161.991	41.5335	113.477	39.0173	53.7144	86.5676	68.2884	105.877	68.0611	80.9577	81.1728	158.531	224.942	135.422
79.438	0.652066	8.06763	67.4851	132.119	66.0942	89.8593	75.8735	8.54078	22.6733	5.36669	39.3597	34.6349	0.0628482	46.5647	45.3	-0.062033	84.8037	12.9325	6.63289	0.132789	37.658	19.1273	32.5982	56.5627	25.4852	52.6677	34.4841	94.1489	16.0695	120.805	33.1541	47.0401	8.50552	22.1119	112.03	159.82	39.3597	118.411	34.9928	50.5311	88.0122	62.8	100.864	66.3811	79.9329	77.2612	145.865	220.123	160.989
79.5379	0.577838	7.30906	67.1468	123.501	72.2211	82.6257	73.8446	7.74467	24.5087	4.85949	35.6778	68.4202	0.0652617	43.5431	45.2227	-0.0595142	75.7005	48.4571	13.1171	0.109829	37.3817	16.7239	35.7862	55.4802	21.7897	50.0424	30.4071	88.7507	16.9001	139.637	32.6558	56.0856	7.76691	24.7946	120.807	162.321	36.7427	114.622	31.1271	46.4294	100.396	57.3803	94.8354	61.6746	76.4393	76.5947	161.215	208.825	178.354
79.6378	0.511455	6.61491	64.6056	127.845	84.3266	75.6091	68.7294	7.01987	40.3947	4.40165	32.2076	81.1631	0.0675662	39.8227	42.2546	-0.0569875	67.1066	65.7177	16.7079	0.0910222	37.6003	14.5359	34.3601	52.3339	18.3432	65.4547	26.2556	81.9762	16.2801	154.77	31.2889	58.3778	7.07844	30.1218	122.695	158.723	34.8844	141.645	27.5149	42.0036	123.487	52.1879	88.345	56.0155	84.1999	71.9931	180.817	197.829	178.988
79.7378	0.451954	5.98345	62.7744	129.297	89.6683	68.9445	83.7306	6.36164	47.959	3.9883	29.0014	83.215	0.0697565	35.8281	47.4537	-0.0549547	59.2224	71.712	18.3557	0.0756112	40.3521	12.5779	31.3531	48.3397	15.28	67.6576	34.1626	75.0224	15.1356	158.788	29.4528	71.8549	11.5138	31.7057	120.068	151.402	44.1104	147.476	24.2033	37.6004	127.397	47.3091	81.7512	58.4947	85.6963	66.0778	182.025	183.429	170.615
79.8377	0.398488	5.41069	62.2074	142.348	90.6998	68.9614	84.6816	5.76477	50.6423	3.61502	30.7235	80.0551	0.0718238	31.8336	51.4932	-0.0532181	64.6262	71.0208	18.7263	0.0629802	39.3882	10.8469	27.1874	48.114	12.6355	63.4372	35.4032	75.3318	21.6186	156.172	28.6114	75.8056	13.2263	31.3089	120.188	162.521	48.4659	142.621	26.3788	33.4127	122.549	46.7556	77.0977	55.9674	99.304	79.2703	174.152	185.876	158.33
79.9376	0.350325	4.89194	59.6847	143.615	89.0446	66.8179	129.387	5.2239	50.5192	3.27781	30.1794	74.5615	0.073683	28.0084	91.2333	-0.0512233	63.9371	66.6031	18.2831	0.0526281	36.6091	9.33002	22.7917	55.9216	10.3948	56.9169	33.4007	73.8292	22.914	149.751	27.1744	101.441	13.5223	29.9112	116.497	164.329	49.6415	132.785	26.8225	33.4879	114.044	44.8178	71.9771	51.5463	103.676	80.0607	162.19	180.487	160.605
80.0375	0.30686	4.42252	65.759	138.232	85.7729	63.4163	168.66	4.73392	66.0037	2.9731	28.5283	68.2258	0.0753429	36.6386	118.161	-0.0487527	82.9048	60.337	17.3458	0.0441096	34.2067	8.00937	18.6524	57.049	8.52005	53.1649	30.011	69.3563	27.1642	141.303	25.4319	110.568	13.1063	28.0534	135.751	163.552	48.7948	121.021	26	42.6182	104.348	59.506	66.7103	48.7259	102.481	75.8458	148.778	175.018	166.345
80.1374	0.26758	7.52063	67.517	130.477	81.586	59.3503	174.107	4.29008	72.526	2.6976	26.3993	62.7254	0.0767892	42.0967	123.646	-0.0460161	88.0993	53.385	16.1327	0.0371273	31.0047	6.86519	14.9924	54.8972	6.96491	47.9155	28.6395	63.9626	27.2908	131.932	23.5657	110.412	12.3557	26.0303	143.942	157.842	46.7132	122.499	24.4425	45.7537	94.6225	66.1784	61.5027	47.0352	98.0701	69.8673	171.685	168.524	161.031
80.2374	0.232089	8.40863	66.3529	120.603	76.9401	55.0061	169.816	3.88803	73.8437	2.44834	24.1287	56.9753	0.0780094	43.6829	118.311	-0.043349	86.0671	46.4409	14.7906	0.0313205	27.586	5.87763	11.8831	51.2633	10.1468	42.1499	25.8964	79.6365	25.8212	122.314	21.6876	105.275	11.4709	23.9995	144.725	154.089	43.9265	116.818	22.5022	47.7758	108.936	67.8626	57.7112	60.7167	91.936	78.0138	174.938	158.085	170.051
80.3373	0.200082	8.3373	63.2917	109.962	72.1284	64.038	174.574	8.94162	72.2181	2.22271	36.8587	51.392	0.0789873	42.8055	108.041	-0.0408833	91.8026	39.8951	13.4159	0.0265505	24.2573	7.12182	9.31382	50.1199	10.908	36.6101	22.7054	82.7328	23.8185	112.853	19.864	104.816	10.5566	22.0422	140.694	146.813	40.7869	109.644	20.4087	46.7063	109.683	66.5273	54.9911	62.6389	85.0145	76.857	168.397	154.988	175.417
80.4372	0.17129	7.87345	59.0783	103.137	67.3359	67.5864	166.208	22.8706	69.0037	2.01837	41.5344	47.8451	0.0796596	40.4412	96.0283	-0.0384596	89.8488	34.2402	12.0705	0.0225655	21.1678	7.47636	7.23353	57.4694	10.4428	31.5814	19.5359	79.5812	21.7217	106.935	18.1326	99.7733	9.66567	22.4927	154.24	160.794	37.5241	100.394	18.3077	44.3417	112	63.4452	51.7182	63.547	77.8826	72.0444	157.355	162.948	169.485
80.5371	0.145502	7.27167	54.2465	100.088	62.6757	80.7406	183.624	28.8573	65.0062	1.8332	41.9724	43.7692	0.0800503	37.2577	83.943	-0.0358461	84.116	29.1126	10.7919	0.0192444	22.4177	7.3088	5.57519	58.301	12.1228	43.0758	18.6734	76.6359	26.7386	100.122	16.5125	96.413	8.82324	21.8655	158.162	164.467	34.2843	90.609	32.2287	40.9815	107.236	59.4323	48.1957	64.3692	70.8857	66.0421	182.052	164.766	179.661
80.6371	0.122528	6.64431	49.1713	94.1371	58.2131	86.2983	179.665	30.628	60.7003	1.66536	40.2735	42.6318	0.0802478	33.7031	72.6056	-0.0329791	98.8381	24.5728	9.60132	0.0164631	21.7416	6.85341	4.26943	55.9457	15.1483	44.5035	22.1745	89.3826	27.1843	92.9976	16.065	98.5023	8.03999	20.7095	155.739	163.7	33.4731	81.0745	39.3606	37.2202	105.608	58.6104	56.519	82.7357	83.1785	59.9038	185.701	159.762	175.832
80.737	0.102223	6.03907	44.1099	108.511	61.0849	87.7082	167.598	30.2202	56.3599	1.51321	37.5843	43.2149	0.0802394	30.0707	70.8889	-0.0299572	101.05	20.6218	8.50882	0.0141136	20.1348	6.25715	8.76794	52.1628	15.4523	41.7186	22.2084	90.5186	25.8437	85.9137	15.2729	95.1175	14.085	19.3263	157.647	158.424	31.8899	86.5969	42.0839	33.4084	99.4149	56.1057	60.13	85.2388	92.8121	58.5084	178.854	175.814	169.803
80.8369	0.0844599	5.47447	39.2323	111.953	61.312	85.8423	153.073	28.7424	52.1391	1.37528	34.523	41.3434	0.0799907	26.5448	68.6764	-0.0269139	96.829	22.1728	10.3921	0.0121415	18.1526	9.05424	10.7664	47.8695	14.4195	37.4268	20.8504	92.5409	23.8894	90.2403	14.3028	88.9474	16.4859	23.5971	153.939	150.065	29.8743	84.7768	42.0226	29.7445	92.4552	52.6879	73.1191	81.1021	95.0917	80.2603	167.177	181.124	158.682
80.9368	0.0690538	4.95604	34.6448	109.131	59.9026	87.1303	138.44	26.793	48.1198	1.25027	34.4128	38.3917	0.0794407	23.2349	71.9851	-0.0239027	89.6722	21.7888	12.3627	0.0104509	16.0969	10.194	10.8602	43.5325	22.7945	34.8654	18.6836	88.4548	21.8073	89.9493	13.2596	81.5637	16.9864	25.0841	146.716	140.031	28.8511	105.156	40.2746	33.9733	100.119	48.8454	79.176	74.5	92.9825	84.4185	170.58	177.735	181.581
81.0367	0.0557391	4.48371	30.4079	102.92	57.5193	85.2022	124.622	24.6903	44.3413	1.13697	32.7849	35.0704	0.0785232	20.1995	68.9355	-0.0209124	89.2425	36.6125	13.1519	0.00900521	16.9097	11.9531	10.3207	48.8562	25.0969	34.2565	16.2926	82.2061	19.7919	86.9631	14.3771	73.8661	17.8571	29.987	162.558	157.808	27.2831	110.667	44.0172	34.7703	98.3561	47.716	80.7163	68.8598	100.231	88.1481	164.317	168.931	185.967
81.1367	0.0442815	4.05502	26.5495	103.293	54.5952	81.3598	111.931	22.5997	40.8176	1.0343	30.4731	31.7376	0.0772109	17.4627	62.9804	-0.017976	84.3119	42.8857	13.1722	0.00775922	16.3343	12.361	13.2609	49.1168	24.2928	31.4165	22.5599	86.8311	17.9142	82.4921	14.5893	82.4563	17.5445	31.3583	167.703	166.441	25.4258	107.584	48.911	33.614	92.4792	60.1318	85.9985	63.2999	112.42	84.6517	156.118	161.135	191.993
81.2366	0.0347147	5.52842	33.8249	108.891	51.4111	76.4628	113.147	20.603	37.5486	0.941306	27.9254	28.5649	0.0754396	15.0269	59.2578	-0.0151471	77.3694	43.9871	12.7097	0.00667603	15.0933	12.107	18.1704	56.3505	22.0507	42.2302	25.3868	84.0589	16.1941	77.2914	14.2361	83.2974	16.6601	30.8654	166.036	166.571	32.7212	114.517	49.8872	31.4195	85.0712	65.4333	86.8619	57.1933	115.485	78.4631	146.356	157.708	185.576
81.3365	0.0272924	5.8491	39.9221	133.665	48.1471	112.006	115.378	18.7372	34.5257	0.857099	35.3616	25.6266	0.0731806	22.7277	53.6013	-0.0124755	84.0247	42.1131	12.1556	0.00573014	17.6463	11.3657	19.1009	57.1793	19.2857	43.4445	38.6096	88.85	14.6304	81.4408	13.5599	87.6569	15.5301	29.435	159.753	171.962	36.23	111.929	48.4476	28.7461	97.1336	66.3285	91.6609	51.233	113.096	74.5332	134.762	149.627	185.952
81.4364	0.0216992	5.67681	42.5869	204.52	44.9163	145.651	120.052	17.0153	36.6564	0.780855	39.8439	22.9463	0.0705063	45.7166	47.3674	-0.0100065	82.9469	38.6694	11.3699	0.00489266	17.9046	19.1215	17.9519	54.876	16.4794	40.6529	42.0386	125.516	13.2139	109.095	12.715	90.1314	14.3257	35.1375	158.768	169.877	37.2624	104.809	45.6015	25.9282	104.147	64.5767	92.0528	60.1927	107.601	75.7289	136.946	154.278	177.12
81.5364	0.0163061	5.30977	42.8843	369.957	41.7877	161.741	114.844	15.4376	50.5596	0.711815	44.2364	20.5228	0.0675195	70.1007	41.2558	-0.00777163	106.388	34.5367	10.4674	0.00415652	16.9921	22.5777	20.3451	52.8777	17.9066	83.7862	40.5857	133.181	17.1588	121.876	11.798	94.5318	13.1348	36.7225	153.154	163.157	36.7154	95.839	42.019	23.1586	101.885	61.3134	89.6679	87.8995	106.506	71.9209	141.215	151.472	164.299
81.6363	0.00969981	4.88142	41.6017	548.363	38.8011	216.67	117.251	13.9986	56.6931	0.649211	44.4097	18.3427	0.0642597	82.2086	35.5998	-0.00578041	121.599	30.2502	9.52429	0.0035122	36.8603	23.4248	19.8263	56.8212	19.0289	95.0347	36.9305	129.152	17.7244	145.186	10.8684	92.57	12.0001	36.1348	144.722	156.069	35.1994	104.316	38.1368	22.2265	95.6034	57.2653	98.8071	93.9084	102.007	66.3274	143.127	144.021	163.368
81.7362	0.00373186	4.45011	39.316	624.944	35.9779	299.23	111.324	12.6899	58.8613	0.592347	42.467	16.3876	0.0607572	86.2044	30.5326	-0.0040337	122.856	26.1199	12.2162	0.002943	49.4213	22.7503	29.4291	56.0392	18.1181	92.4315	41.1432	120.782	30.7012	154.293	9.96187	93.387	10.9403	34.4547	140.352	148.994	33.1266	103.749	34.2317	20.6768	103.374	52.8907	101.709	90.6795	95.678	60.3359	138.903	133.89	155.003
81.8361	0.0747569	4.0401	36.444	641.293	33.3269	340.526	102.49	24.7381	58.1882	0.540595	53.3558	14.6374	25.5469	85.0098	26.0812	-0.00253767	120.215	30.387	13.9101	0.00244013	52.8702	22.176	31.7664	53.0123	16.2955	84.3774	40.1262	113.628	37.0197	154.797	9.09865	89.5529	9.96152	36.2967	133.126	141.421	30.8408	98.0469	30.4723	31.7708	101.49	48.4735	102.299	96.7836	88.5053	77.6188	130.371	140.273	161.73
81.936	0.100557	3.66025	33.2824	623.244	42.4645	383.267	100.585	29.7086	55.9525	0.493464	58.2502	13.0724	38.8421	80.6536	22.2188	-0.00127077	112.532	31.0668	14.4699	0.00199134	51.5283	20.757	30.2528	49.044	20.001	74.7101	36.7106	104.86	37.395	150.246	8.28942	99.9756	14.5643	35.8566	151.268	132.155	36.8657	90.1253	26.9544	36.4926	95.398	68.0751	101.004	93.4191	82.0509	84.6578	141.127	139.094	157.115
82.036	0.101512	3.31268	30.0379	586.708	47.0335	397.516	103.081	30.9383	52.9172	0.45043	58.0337	11.6739	45.0731	74.5257	18.894	-0.000237722	102.71	29.6874	14.2986	0.00159116	47.8513	18.9291	26.9313	50.5904	23.0108	65.1165	40.5631	95.9249	50.8788	142.878	7.5388	100.999	16.2327	38.8148	158.252	125.744	39.451	103.146	23.7255	45.6953	87.7434	77.37	97.3049	86.3857	75.2987	82.6835	144.127	151.375	162.968
82.1359	4.21498	2.99656	26.8505	541.377	55.8221	393.844	98.0178	30.2505	49.5328	0.411027	61.1367	24.1815	47.2513	67.5614	16.6478	0.000613591	92.3262	27.2268	13.6754	2.48944	43.2123	16.9597	22.9819	48.9453	22.7072	56.2788	39.4183	87.3957	72.4533	134.089	14.5944	96.9278	33.3339	38.8516	157.803	117.708	39.8045	105.369	20.8019	48.7224	79.7876	80.2266	92.2048	90.0558	68.6173	77.2151	138.896	153.538	157.928
82.2358	6.00577	2.70991	23.8108	493.045	68.5301	379.294	90.3014	28.6356	46.062	0.374849	59.8933	48.2427	47.143	60.3755	25.79	0.00129032	82.2072	31.9244	12.7915	3.54112	38.3588	15.0071	19.0512	45.8366	20.8276	48.418	35.9941	79.4733	76.7359	124.744	18.2927	90.3062	40.3968	37.3889	152.557	114.345	45.949	100.95	18.1811	51.5971	79.1166	83.3358	87.4595	86.1029	62.2198	70.6608	129.871	149.175	173.668
82.3357	6.57639	2.45038	20.9739	445.083	74.6435	358.527	82.0013	26.6271	42.654	0.341542	56.5352	57.3421	45.7818	53.3583	28.5807	0.00178315	79.0171	39.1608	11.776	15.049	33.68	13.1601	20.911	45.865	18.3309	41.5504	34.7951	72.2044	74.1172	115.366	32.0028	82.6178	42.2058	35.2129	153.222	109.81	48.3188	93.5057	17.5264	50.8245	94.3578	82.3144	81.9855	79.2727	56.2205	64.043	119.404	140.819	179.088
82.4356	6.52593	2.21558	38.6555	399.363	76.5309	339.998	73.9597	24.507	39.3898	0.310914	52.2736	58.838	43.7699	46.7447	28.0908	0.00206439	74.4119	41.0158	10.7148	21.3198	29.3616	11.4637	21.3861	43.7104	23.2987	35.6073	31.6834	67.719	68.9849	106.262	39.0688	74.7084	41.3435	32.7542	148.834	125.24	50.3523	110.065	16.6618	48.0537	96.2725	78.8759	76.2114	73.1137	50.6714	57.7759	128.718	130.231	173.006
82.5356	6.17629	2.00323	49.0446	356.836	75.7608	318.018	66.4902	22.4208	36.3106	0.282665	47.7551	56.6255	41.4562	40.6633	26.0315	0.00210047	68.1548	39.7344	9.66353	22.8966	25.4764	13.0825	27.627	40.6035	25.6372	30.4908	27.895	72.5696	63.1696	97.6035	41.9696	67.0421	39.1971	33.3302	151.289	133.184	50.0124	112.428	15.4613	58.7938	102.807	82.6445	93.5342	66.1713	45.5863	52.0044	131.541	137.483	161.704
82.6355	5.69835	1.81123	54.2405	317.9	73.3681	294.607	59.6817	20.4393	33.4331	0.25656	43.3145	52.7506	39.0405	35.1712	45.9794	0.00191048	61.3931	43.9694	14.4273	22.0412	22.0356	13.8704	28.4264	37.1838	24.8092	26.0985	41.4436	73.7387	57.4145	89.4774	42.8237	61.3629	36.5056	36.8554	148.126	133.939	48.2002	107.71	14.1059	62.0836	107.962	82.0385	101.714	75.6479	45.9688	46.7574	140.129	136.961	181.723
82.7354	5.18172	1.63766	55.8138	305.718	70.0356	271.051	59.4512	18.5933	30.7603	0.232535	39.1157	48.2738	36.6356	30.2776	52.7356	0.00152511	59.5374	43.8609	16.8976	20.0449	26.4686	13.6334	26.4223	33.7747	22.5163	22.3337	44.8196	70.3107	52.0029	104.433	41.9238	55.5051	33.6568	37.2565	141.433	162.829	45.5258	99.7651	15.225	70.6566	104.674	86.0892	103.931	82.216	44.5275	42.0165	137.826	131.508	189.576
82.8353	4.67224	1.48078	54.9311	285.933	66.2029	248.141	80.8727	16.892	28.2868	0.210615	35.2294	43.7319	34.3028	38.6528	52.6159	0.000985337	55.9954	48.9004	17.8369	17.6273	27.16	12.8262	23.1782	30.532	19.6915	19.1095	76.5858	79.7028	47.0245	127.842	40.0151	77.9836	30.8488	36.0391	146.371	186.817	42.3982	107.591	18.509	76.4141	97.7909	97.1296	102.346	99.3596	42.0706	37.7452	130.287	123.118	237.717
82.9353	4.192	1.33901	52.4504	262.733	62.1614	226.343	141.325	15.334	26.0032	0.190863	31.6769	50.7556	32.0743	42.1897	49.1485	0.000305018	51.2497	76.3226	17.7824	15.1741	25.9266	11.7354	28.4956	27.5229	16.8257	16.3496	127.726	82.5212	42.4901	167.471	37.5719	86.4887	28.178	34.0376	144.973	195.957	47.2725	133.305	19.7471	76.1122	89.6597	106.615	98.4244	100.363	39.1082	33.9024	120.53	113.17	260.872
83.0352	3.75021	1.21089	48.9959	242.876	58.091	205.908	191.934	13.9125	29.2671	0.173287	28.4536	51.5866	29.9644	43.5924	44.2719	-0.000475746	46.1452	97.257	17.1071	12.8785	23.7955	10.5376	28.7571	24.7689	14.1589	13.9877	142.567	79.274	38.3789	201.465	34.8927	87.0995	25.6861	31.7102	139.525	195.468	48.8056	138.942	22.078	72.4421	81.3926	108.578	93.15	98.6971	39.2628	30.447	159.133	102.603	275.095
83.1351	3.3494	1.09512	45.015	221.462	54.1063	186.946	200.44	12.6184	45.8786	0.157858	25.5422	49.4165	35.7178	54.0988	39.0237	-0.00134091	41.1275	103.532	16.0673	12.8244	21.3365	9.33834	26.4544	22.2683	11.7916	11.9668	139.16	77.011	34.6596	215.068	32.1617	83.4424	23.3864	29.3047	139.76	188.936	48.202	134.441	29.7071	67.0609	73.4925	106.008	91.869	101.374	49.9359	27.7791	176.554	92.0352	268.58
83.235	2.98876	0.990523	40.8225	206.004	50.2762	169.479	192.02	11.442	53.6707	0.144599	22.9199	45.9201	37.8923	58.298	33.934	-0.00222843	36.4176	101.195	14.8367	11.8821	18.8555	8.19766	23.0574	20.0082	9.74935	10.2376	127.372	79.4477	31.2983	230.887	29.4899	77.6604	21.2773	26.9511	135.531	178.813	46.2828	129.897	33.1265	60.9719	66.1649	100.835	88.4363	123.366	54.3771	26.1793	176.891	84.6019	252.439
83.3349	2.66587	0.896049	36.6346	188.614	46.639	153.475	269.764	10.3732	58.3515	0.133396	20.5619	54.2665	41.9712	70.1334	29.2516	-0.00315323	32.1113	99.6453	13.531	10.5681	16.5081	7.14664	19.3977	17.971	8.01971	8.75821	112.483	76.3019	28.2619	256.995	26.9407	71.0015	19.3503	24.7143	128.549	172.077	43.6029	120.878	33.8526	62.2376	68.2785	100.916	93.3617	124.894	63.3606	38.8688	180.598	77.8358	232.466
83.4349	2.37762	0.810728	32.5941	192.435	43.2135	154.768	284.3	9.40273	59.0947	0.1242	18.444	58.0109	43.0531	74.4755	25.0712	-0.00402426	28.2364	116.868	12.2256	9.16426	14.3646	6.19842	19.9327	16.1377	9.62049	7.4925	97.2169	79.3271	32.2898	269.322	24.5476	74.562	17.5935	25.9197	120.007	171.754	41.0541	119.178	32.9149	68.1183	66.6283	97.4929	103.634	117.957	66.3264	41.7446	174.019	94.9657	232.3
83.5348	2.12067	0.733666	28.7908	194.654	40.0053	150.728	273.321	8.52196	57.6197	0.116793	16.5425	61.4742	42.4586	75.2583	21.4066	-0.00483054	24.7847	122.346	10.9674	7.81622	12.4487	5.35526	28.721	14.4893	11.4451	6.40964	82.8886	76.3286	38.8435	284.494	22.3255	73.0627	15.9939	31.801	116.248	188.145	40.3357	132.782	33.0763	68.2662	62.7173	92.1069	107.106	107.979	65.6616	40.5325	162.698	102.326	223.896
83.6347	1.89181	0.664038	25.2757	187.635	37.0118	145.548	253.029	7.72288	54.9551	0.111019	17.8213	60.0716	40.9596	72.5432	18.2312	-0.00554511	21.73	127.81	9.78445	6.59202	10.7589	4.61323	30.7088	15.599	15.1962	5.48327	75.9276	75.5189	39.2078	291.576	23.3907	69.5007	14.5385	33.6053	142.77	192.465	47.4455	132.509	31.8269	71.796	57.727	90.8522	106.215	97.3603	76.1898	40.8496	149.579	104.478	209.012
83.7346	1.68799	0.601096	22.0724	191.203	40.0481	145.646	234.48	6.99819	65.2772	0.106764	17.6449	56.4136	39.0052	67.779	15.5002	-0.00620271	23.6981	124.932	8.69121	5.51644	9.2814	3.96506	29.1092	33.872	15.8466	4.69078	67.1234	73.192	37.1669	286.597	23.2531	64.4076	13.2149	34.2583	155.438	189.055	50.3687	125.448	29.7727	70.4629	74.9245	86.9817	109.817	87.1228	79.5961	41.4925	136.187	101.942	191.744
83.8346	1.50642	0.544175	24.4834	189.853	40.9069	141.423	223.834	8.80174	68.9441	0.103842	25.1549	51.8599	36.8547	66.6423	25.8759	-0.00676808	34.6099	116.226	7.69362	4.5911	7.99683	3.40199	25.8413	41.0951	17.8202	4.01279	58.0515	84.1465	48.5894	274.71	22.4076	59.7301	12.0114	33.286	158.755	187.389	50.5804	115.428	27.3143	71.8178	78.7188	81.6911	108.928	98.1561	96.4178	39.4016	123.284	96.5157	174.169
83.9345	1.34459	0.492687	25.2355	181.04	42.8792	144.163	206.571	12.1903	68.7841	0.101965	27.7568	54.5937	34.6561	65.4754	29.2632	-0.00723383	38.2939	104.73	6.79192	3.80608	6.88424	3.99955	22.0112	46.5445	17.4124	16.2356	49.5163	83.9795	50.2877	259.15	21.1707	65.4288	10.9173	31.5171	155.921	180.375	49.0897	119.245	24.7111	69.2701	76.3378	75.7392	111.164	96.7257	102.776	36.3357	125.877	95.5078	157.3
84.0344	1.20028	0.446103	24.8619	173.84	43.0108	141.342	187.737	13.3678	66.4962	0.100821	33.4527	53.1859	32.4918	61.9682	29.0204	-0.00758976	42.2708	92.3158	5.9828	3.14642	5.92302	4.14133	18.2225	46.9756	32.6301	19.9912	50.8873	79.4905	48.1446	241.924	19.7423	66.2034	9.92261	29.4071	149.201	173.057	46.5824	114.883	26.0593	64.661	81.3143	69.5994	109.38	90.2847	102.777	33.0535	124.084	107.374	146.358
84.1343	1.0715	0.403944	32.1588	178.293	42.0029	135.198	169.393	13.3924	63.0953	0.100157	34.7697	49.8688	30.4061	57.1626	50.0552	-0.00787138	63.168	80.0876	5.26079	3.55581	6.77335	4.01769	14.7753	44.9631	37.4845	20.0102	47.8142	87.9974	44.6405	224.263	18.2476	63.5904	9.01843	30.6514	140.179	162.944	43.5207	108.548	39.8561	59.1133	79.3258	65.1924	125.472	82.1845	108.453	29.8705	139.172	120.013	160.381
84.2342	0.956522	0.365772	35.8863	173.221	45.6793	130.443	152.314	12.8405	59.183	0.0996853	33.8389	45.8041	28.4212	51.7562	57.0778	-0.00807727	70.3789	68.6578	4.61935	3.50426	12.2595	3.74975	15.4595	41.8656	36.9671	18.5042	44.991	86.6716	40.8068	206.9	16.7627	59.2773	8.19655	30.1205	158.007	151.395	40.2122	101.851	46.6016	53.2969	86.2774	60.3329	131.966	78.0262	107.848	47.4821	144.74	136.236	159.331
84.3342	0.853804	0.331199	39.0304	163.035	46.7914	123.454	147.606	12.0243	55.111	0.0991625	31.8276	47.0026	26.5466	69.9931	56.8068	-0.00819642	70.299	58.3257	4.05142	3.22856	14.3091	3.41327	18.7871	38.3905	33.8966	16.4901	40.3658	87.1407	37.0594	190.254	15.3325	54.2486	16.14	28.6991	164.58	139.311	36.8577	124.745	48.7951	47.5979	84.9132	66.2166	132.263	81.4413	107.436	51.8401	140.741	148.423	162.325
84.4341	0.761957	0.299874	39.7685	150.909	58.4565	117.561	137.124	16.4795	57.7818	0.0983332	36.5977	45.2378	24.7844	78.301	52.9939	-0.00819386	69.5897	66.3705	3.54993	2.86177	14.5082	3.05453	18.8697	46.0801	31.2268	23.7025	35.2268	95.1365	33.5536	174.549	13.9819	49.0656	19.3936	26.8751	163.671	134.824	39.5529	135.334	48.1384	46.4749	79.9102	67.4315	128.667	77.9071	123.079	68.7893	132.234	150.636	155.893
84.534	0.679762	0.271486	38.8856	137.724	64.1785	118.487	125.003	18.0074	57.4245	0.0970459	52.5003	42.1443	23.1325	80.1118	47.6996	-0.00805876	85.4123	67.1373	3.10803	2.47609	13.7637	2.70076	17.3137	47.6153	27.556	24.85	30.2205	93.2354	32.231	167.467	12.7229	44.0368	23.1648	25.2289	157.955	127.709	39.9735	133.451	45.7795	56.7323	89.8426	65.8327	122.737	71.7448	127.781	78.3965	121.911	146.414	169.074
84.6339	0.606134	0.245758	36.9578	133.552	66.0884	115.356	112.953	18.0091	67.391	0.0951747	58.0469	38.5692	21.5869	77.8251	42.0255	-0.00783901	88.893	63.7614	2.71931	2.10856	17.849	4.51654	21.8628	46.1058	23.6822	23.4378	32.7623	94.4084	29.9281	158.077	12.9684	50.584	24.0646	23.422	149.31	145.563	38.9589	125.551	45.9196	59.848	89.6238	77.9494	118.228	79.3526	125.907	77.9245	119.986	138.251	167.199
84.7339	0.540144	0.222442	34.4031	146.704	65.5976	109.833	141.104	17.2481	77.1794	0.0926301	58.1657	34.9416	20.1424	73.1001	46.4095	-0.00752578	89.9158	58.2436	2.37779	1.77619	18.8677	13.3473	22.2992	43.1973	20.0064	21.0887	31.5683	89.891	27.3755	147.629	12.6877	53.0507	23.5079	34.7675	139.043	154.131	37.3474	115.115	44.1341	58.8339	84.888	82.4611	112.025	81.6219	120.251	73.3263	113.462	131.112	164.261
84.8338	0.480949	0.201311	31.5215	148.218	65.4999	103.016	151.138	16.1382	88.5552	0.0894331	55.5672	31.4692	18.7933	76.5727	48.4793	-0.00711369	115.344	51.8325	2.07806	1.48488	21.5072	17.6976	23.3168	43.7484	16.7067	28.5308	28.6951	98.841	35.0453	136.888	12.1048	55.031	28.2977	39.2615	128.048	154.613	35.1457	103.987	41.2529	55.5611	96.2733	82.3023	104.94	77.6082	112.585	68.1894	150.731	124.13	172.15
84.9337	10.747	0.182148	28.5253	142.778	63.7849	120.644	146.201	14.9008	92.0665	0.0857076	51.7298	28.2437	17.5339	75.4644	46.3475	-0.00658419	122.087	45.2818	1.81518	1.23464	21.5843	19.2921	21.8548	41.9464	14.9528	29.4066	25.238	97.1192	36.0508	154.364	21.4557	53.5767	35.2769	40.0692	122.086	149.994	32.6451	93.0946	37.8248	51.1774	96.3701	79.376	97.5032	71.2681	104.019	66.159	162.006	115.042	173.781
85.0336	15.2116	6.14551	90.9854	152.103	61.1145	127.689	135.713	13.6523	91.0807	0.0815787	58.6362	36.6794	16.3586	71.5682	42.3034	-0.0059829	119.04	41.3371	1.58476	1.02255	20.3658	19.2448	19.2699	39.0934	12.9663	27.5388	24.9532	96.9463	34.4326	159.767	26.2872	70.532	44.8907	38.9548	130.904	143.269	30.0374	82.8879	35.3011	46.3741	91.4263	74.9072	97.7233	64.3604	95.237	61.6032	160.004	104.951	166.139
85.1335	16.6258	8.28907	159.075	150.869	57.9216	128.023	123.671	12.4513	87.6184	0.0770847	59.4074	38.886	15.262	66.1125	37.588	-0.00534745	111.212	50.5918	1.38292	0.844479	27.1447	18.2688	16.3393	36.7071	11.0187	28.0083	28.1541	100.615	31.8934	157.93	33.102	76.4114	54.6074	48.2205	132.501	134.479	27.4467	73.5506	32.3326	41.822	84.4898	69.6761	95.0712	57.6388	87.0506	56.2955	155.001	127.13	165.969
85.2335	16.4826	8.74276	261.943	165.974	54.4865	124.229	113.953	11.3254	83.2804	0.0723185	57.078	53.6323	14.2389	59.9241	32.8506	-0.00472156	101.384	52.9355	1.20616	0.695951	28.978	16.8143	13.483	33.8195	9.23833	26.0807	27.6086	116.652	29.1407	151.911	36.0501	76.073	57.1364	51.1343	129.381	124.669	24.9508	65.1279	29.2155	37.3537	100.235	64.8431	90.6959	64.8538	79.1058	50.9879	167.602	136.504	160.488
85.3334	15.5877	8.4746	364.173	167.387	50.9885	118.023	103.487	10.2853	78.1989	0.0674474	53.3058	58.0115	13.2845	53.5457	28.4092	-0.00411782	91.0655	69.0125	1.05144	0.572663	28.2134	15.1601	10.9058	30.8262	7.6744	30.4565	25.3317	116.754	33.1165	143.63	45.9841	72.4106	56.3799	50.678	123.308	119.766	34.3979	57.5944	26.1354	33.1374	102.071	63.4312	85.3646	68.5952	75.9303	45.9811	165.99	137.37	150.081
85.4333	14.3714	7.92213	466.725	161.075	47.5401	110.531	93.342	12.6998	72.8662	0.0626656	50.215	57.2179	12.3942	47.3214	36.8216	-0.0035687	81.0455	74.1539	0.916056	0.470702	29.3536	13.4742	8.68698	27.9235	23.2361	29.9365	22.4025	114.689	32.8061	134.284	50.3556	70.5378	53.6603	48.5103	115.518	118.308	39.2021	90.1084	23.2036	47.0075	97.6083	60.4102	98.5788	65.9724	93.1848	41.378	157.48	136.258	173.838
85.5332	13.0594	7.28093	521.266	150.707	44.2095	102.485	98.5882	13.3687	67.5635	0.0581151	46.3763	70.1398	11.5638	48.86	44.4841	-0.00313924	72.9618	72.8441	0.797631	0.38661	28.2182	11.8535	17.5608	25.3054	28.9738	27.4594	19.3792	108.843	30.8614	128.92	51.2908	70.4709	50.0839	45.5474	106.86	113.625	40.9515	101.338	20.4811	52.5823	90.5662	69.9453	104.042	60.9056	99.9141	37.1967	170.902	130.455	181.654
85.6332	11.7663	6.63641	603.697	157.295	41.8051	100.58	94.861	13.1375	73.6244	0.0539159	44.3463	72.8258	10.789	47.7343	45.3419	-0.00283743	65.0267	72.8694	0.694098	0.317408	26.0026	10.3497	20.536	33.2175	30.3062	24.3717	23.4937	102.248	28.3952	121.742	50.1614	67.2107	46.2328	44.8539	114.764	107.061	40.7366	101.544	17.9962	53.2706	82.7382	73.1998	104.493	74.3997	100.238	33.419	169.54	121.88	176.596
85.7331	10.5473	6.02404	637.521	154.304	39.2662	96.2733	87.8508	12.4661	74.6489	0.0500329	41.3057	79.9008	10.0663	45.0073	42.823	-0.00267679	57.5855	68.7506	0.60363	6.16262	23.3721	8.98629	21.2011	40.5895	28.6368	21.2686	24.4825	94.296	25.8651	113.728	47.8472	68.9573	42.4063	53.683	116.276	99.5247	42.8047	96.3355	15.7566	53.5611	74.9648	72.6133	101.788	83.5054	96.7991	30.0125	193.652	127.411	165.611
85.833	9.42544	5.45681	637.948	146.076	36.7111	90.627	79.9701	11.6028	72.8339	0.0465566	37.8989	79.3065	9.39201	41.4053	38.8192	-0.00268229	57.2457	62.5313	0.524647	8.61136	20.6859	7.76976	19.7413	42.2306	30.6824	18.3941	23.1597	86.2353	38.7251	126.066	44.9078	66.7401	38.7513	56.1643	113.608	91.616	42.7279	88.7443	13.7573	51.2567	87.2878	69.7665	100.487	86.6161	91.282	33.7106	196.476	126.171	152.317
85.9329	8.40711	4.93774	616.218	140.988	35.763	84.3363	72.2115	10.6802	69.4942	0.0435235	34.4646	75.0762	8.7631	37.4149	34.3499	-0.00285103	62.2306	55.4819	0.455724	9.20687	21.6936	6.69657	17.3368	41.0267	35.2056	15.8301	27.5523	84.0939	41.5261	138.507	41.6949	65.6858	37.7536	55.2945	108.322	83.725	41.3115	80.3813	14.9573	47.6116	88.2683	72.9937	99.6287	83.0654	84.7474	41.405	208.31	120.663	144.256
86.0328	7.49024	4.46562	580.548	132.152	42.6403	77.8467	98.1462	9.76694	65.4206	0.040944	31.1737	69.3185	8.17638	33.3539	29.943	-0.00320717	63.7668	50.3278	0.395618	8.84408	20.9378	5.75764	24.559	40.236	34.7026	21.6117	32.6772	78.8325	40.2952	148.516	38.4256	62.114	37.7146	52.7388	146.513	88.5809	39.1017	72.0768	20.7798	47.1623	84.1384	74.4365	96.24	89.3566	77.8539	61.1766	214.869	112.644	147.499
86.1328	6.66878	4.03747	536.868	121.594	45.8203	71.4373	112.457	8.89734	84.814	0.0387644	28.1046	70.5162	7.62869	54.806	28.4693	-0.00371578	61.1742	77.9641	0.343249	8.03367	34.1443	7.29252	29.2611	44.8781	36.2313	24.6863	32.7774	72.6341	46.8748	149.73	35.2299	76.2716	36.1259	49.4157	166.609	88.8149	36.4662	64.2349	23.4661	66.6224	77.9417	72.7317	116.508	103.693	71.0005	129.007	245.373	103.324	141.905
86.2327	5.93499	3.64982	489.385	127.607	51.135	65.276	111.455	8.08685	92.9121	0.0368417	25.2868	67.5797	7.11745	65.7497	25.9053	-0.00437447	58.5859	101.31	0.297659	7.05991	38.808	7.80354	33.2413	50.0863	41.5986	24.0724	33.3918	72.6169	57.2597	167.896	32.1825	80.3856	33.8377	50.1846	174.377	86.1344	33.6489	57.0301	24.1406	75.8103	73.6269	69.2168	125.875	111.004	64.4201	160.752	248.927	100.628	132.345
86.3326	5.28071	3.29909	441.018	125.555	54.6216	59.4576	104.536	7.34087	94.4562	0.0349476	22.7234	62.8136	6.64111	69.7249	37.0749	-0.00516268	80.9193	110.249	0.257985	6.07494	38.8971	7.7086	32.4286	51.7876	41.0143	22.001	31.2402	76.8785	65.0752	173.281	29.3227	78.9171	31.2991	56.6045	173.933	81.7059	30.8087	50.5142	23.567	77.4506	67.8903	64.7485	128.143	107.273	58.2388	198.905	239.095	95.1479	143.784
86.4325	4.69801	2.98191	393.734	119.078	55.4017	76.4068	96.3024	15.4444	92.2985	0.0330419	29.4239	80.6378	10.3971	75.457	42.1923	-0.00611904	98.2997	119.939	0.223439	5.15475	36.6766	7.27468	29.2751	50.161	37.6019	19.4919	29.9266	77.2685	64.4665	171.01	26.6675	74.5172	28.7423	57.7398	168.193	76.3189	28.0458	44.677	22.2597	74.8042	62.2355	59.8685	125.897	99.3458	52.5152	216.829	230.204	93.0916	142.3
86.5325	4.17939	2.69511	350.476	137.608	69.1537	84.4123	87.4493	18.8373	88.1466	0.0311047	42.688	85.1444	12.1739	75.7942	41.9558	-0.00721214	102.053	118.595	0.193339	4.33224	33.4222	6.66988	25.2122	47.0041	40.4565	23.1674	27.1168	73.3543	73.5111	164.327	26.1654	75.1549	26.8795	57.667	159.21	97.2101	25.4206	39.4779	20.5602	69.887	63.4947	57.7741	120.887	90.0901	47.2658	211.723	215.136	88.3013	134.69
86.6324	3.71801	2.43582	309.703	142.141	75.8973	106.632	78.873	33.2144	83.0157	0.0291652	50.7517	83.0616	12.8131	72.7786	41.4141	-0.00842472	107.201	111.112	0.167073	3.61672	29.8366	5.99805	24.7785	43.2573	38.7464	22.9133	23.805	70.2326	83.6218	165.113	25.0093	72.1135	24.8407	55.4323	148.413	110.83	22.9665	34.8641	18.6917	63.9272	60.768	54.5421	126.71	80.852	42.482	197.696	197.74	87.2036	124.513
86.7323	3.30766	2.20144	283.29	138.994	78.142	116.923	70.9071	38.9884	77.503	0.027304	52.4616	77.9332	12.8093	67.8167	38.4662	-0.00976354	106.56	101.716	0.144106	3.00515	26.2931	5.32132	22.4652	50.2961	42.6502	21.076	20.498	80.3204	82.8656	175.806	23.504	67.18	22.7997	57.1889	136.781	120.761	22.813	30.7789	16.7964	57.6577	74.5198	50.7472	126.735	79.8983	38.1399	180.897	180.01	92.6854	156.377
86.8322	2.94274	1.98961	269.335	131.337	77.5519	123.481	68.4407	40.2255	71.9531	0.0254761	50.9186	71.6043	12.4523	61.8613	34.5349	-0.0112391	115.549	90.6546	0.123967	2.4886	22.9771	4.67514	19.4035	51.3176	45.2869	18.7324	17.4351	83.2932	77.9641	176.566	21.8415	69.8941	20.8427	55.9111	134.199	123.163	32.0425	27.1669	14.962	51.5018	89.9477	47.8249	123.124	74.6723	37.2072	163.94	174.051	92.7117	167.232
86.9321	2.61824	1.79818	255.222	121.481	75.2272	123.639	63.4699	39.1464	67.3226	0.0236308	47.821	65.0166	11.9108	85.1338	39.5119	-0.0128396	121.365	79.2826	0.106225	2.05592	19.9689	4.07805	21.8114	49.3847	43.1024	16.3595	18.4203	90.3824	71.7381	171.485	20.2202	69.8678	21.3198	59.0562	128.324	133.661	36.7846	33.4615	13.2392	45.6913	92.1742	54.6227	117.337	68.0152	36.9868	147.88	170.36	89.262	164.33
87.0321	2.3297	1.62521	237.059	110.813	87.8186	129.908	57.8129	36.9571	62.5895	0.0217945	48.3189	58.6331	11.2826	95.914	50.1824	-0.0144797	117.892	68.3808	0.0905148	1.69558	17.2908	6.67733	21.1796	46.1166	38.7578	14.1543	19.0269	88.3848	65.348	163.141	27.9335	66.6568	21.3871	60.6098	120.504	139.008	39.1655	65.6873	11.654	40.3406	88.3971	56.7785	110.353	78.8391	35.5118	133.087	160.628	83.7271	155.336
87.132	2.07313	1.46894	217.463	100.142	93.3722	129.69	52.2198	34.3063	62.0485	0.0201106	46.3598	52.6647	10.6237	101.674	52.492	-0.0161458	119.628	58.7184	0.0765439	1.39669	14.935	8.2243	19.0729	42.3583	33.702	12.1842	17.9223	93.3462	59.8781	153.147	31.5827	68.1691	20.5304	62.8006	111.671	137.948	39.4004	91.9167	10.2163	35.4936	108.78	56.7167	123.266	78.493	33.3556	119.637	160.101	103.867	151.454
87.2319	1.84501	1.32776	196.967	89.9231	94.4421	127.424	55.6716	34.0528	59.7647	0.0186618	65.9069	57.7576	9.96608	100.913	50.2178	-0.0177693	114.185	55.1843	0.0640799	7.30024	12.8785	8.69608	18.6679	38.5409	32.2162	18.2123	23.3956	94.3706	56.8207	142.499	39.3758	65.8624	19.2528	62.9543	102.459	132.894	38.2867	99.9703	10.0105	31.1524	112.243	55.0816	142.445	73.5993	59.7456	107.486	152.398	112.811	168.062
87.3318	1.64217	1.20023	195.169	83.8647	92.717	122.051	57.799	32.4905	56.5838	0.0175147	72.6618	60.2838	9.32724	96.1496	45.8539	-0.0193464	114.128	50.0642	0.0529151	9.69681	11.0927	12.8985	16.8872	41.5107	29.0397	19.2923	24.2732	89.8004	52.4816	140.357	42.6968	61.6103	17.8205	68.2516	93.8578	139.502	36.366	98.6923	15.2472	27.2945	107.979	58.702	150.385	67.1417	85.7908	109.893	156.197	114.291	167.878
87.4317	1.46182	5.95714	187.243	95.2584	89.3113	126.258	55.2441	30.3407	53.0061	0.016581	72.7166	61.3064	8.71629	89.111	40.7529	-0.0207975	130.234	53.0695	0.0429085	10.1892	9.54724	14.6461	14.565	42.5017	25.2897	24.8756	22.9138	89.3042	47.8901	134.71	43.2615	62.4125	16.3713	68.6567	88.0717	139.227	34.0026	92.9063	17.8019	23.8843	100.489	58.8314	151.246	60.4354	97.9296	104.841	150.798	110.961	164.024
87.5317	1.3015	7.61213	175.527	97.5937	84.9547	124.894	57.5057	27.9883	49.3226	0.0158393	69.4211	58.7447	8.13737	80.9643	38.4997	-0.0220647	131.487	51.7524	0.0339412	9.70549	12.5899	14.9151	13.5323	54.1029	21.5492	26.8369	20.8635	84.408	46.7728	127.189	42.176	59.9879	14.974	68.5829	97.8169	148.604	31.4381	85.2129	22.1809	20.8798	91.9473	56.8838	147.455	62.4619	101.489	96.8864	161.696	104.69	162
87.6316	1.15898	7.89933	161.703	94.7599	80.1213	120.158	55.0205	25.6341	45.6987	0.0153224	64.6023	54.5974	7.59189	72.4783	46.9192	-0.0231149	126.287	48.8728	0.0259447	8.77385	13.3894	14.3322	11.8684	57.1476	18.0987	25.6061	18.3694	105.752	43.7403	118.808	40.1491	62.6345	16.9333	65.9293	106.219	149.783	28.83	130.034	23.9351	19.7046	83.3785	53.7699	143.909	60.9935	99.8974	97.3475	159.524	100.01	165.413
87.7315	1.03232	7.60646	146.957	98.2905	75.1157	113.501	50.8284	23.3781	42.2246	0.0150632	59.2427	49.8986	7.07974	64.1436	47.9881	-0.0239411	116.991	49.049	0.0188766	10.23	13.0125	13.2949	10.0272	55.9165	22.3708	23.1669	15.8481	108.578	40.1385	120.067	39.284	61.1903	23.6777	62.0526	108.321	147.146	26.2781	145.209	27.2776	19.4406	78.2485	64.653	145.797	56.6996	114.307	97.5306	152.332	95.4666	169.497
87.8314	0.91976	7.08913	132.109	96.0961	70.1301	114.693	46.2158	27.1628	38.9448	0.0150094	54.5237	45.17	6.59995	56.2573	45.4002	-0.024511	124.435	55.2914	0.0127212	10.2195	14.5931	12.051	8.252	52.6793	22.7251	22.1767	13.4983	103.96	44.6246	119.506	37.4822	57.6148	27.2909	57.6962	106.284	140.813	23.8432	145.057	28.1961	18.3956	71.9107	69.2875	142.808	72.3079	118.604	92.0835	141.721	91.6534	163.239
87.9314	0.819743	6.50599	130.089	104.145	65.2823	111.843	48.9334	43.4057	35.8777	0.0150582	49.6744	50.3887	6.15109	74.1395	41.1954	-0.0247987	127.235	55.6715	0.00744669	9.48489	22.2229	12.476	6.66025	49.3306	32.4257	20.095	17.421	105.959	43.8708	115.429	35.1848	53.0582	27.9408	53.2598	101.636	144.799	21.5599	137.399	35.3262	16.9647	82.2983	69.6551	136.849	78.4665	116.824	84.6926	156.627	97.969	157.035
88.0313	0.730879	5.926	127.283	104.233	60.6417	106.603	47.1279	49.6813	33.0259	0.0151248	44.9817	64.6349	5.73152	82.0523	41.5413	-0.0247634	121.928	52.7283	0.00301646	8.44481	24.7719	12.1018	15.2263	45.3837	34.6329	17.7258	18.0034	101.157	41.1399	109.421	32.6691	57.0685	27.0994	55.3515	95.445	142.7	19.4452	126.461	38.2134	15.3856	82.673	67.4773	140.588	76.7683	113.698	106.672	156.657	98.3289	146.451
88.1312	0.651913	5.37749	121.029	99.8663	56.2458	124.483	43.6631	50.7179	30.384	0.0151025	57.6031	68.2276	5.33965	84.4461	41.7648	-0.0244087	116.561	52.3304	-0.000594766	7.32797	24.6131	11.2928	18.2439	50.8424	33.0551	15.4185	16.9635	97.6829	37.799	109.331	30.1066	56.6111	25.5562	54.3126	102.411	147.881	24.0335	114.487	38.4086	13.7968	78.5617	63.8638	138.91	71.4254	107.75	117.376	158.311	105.87	146.997
88.2311	0.581716	4.87054	130.6	109.202	52.1112	131.562	39.7537	49.0963	27.9417	0.0149888	64.475	66.5498	4.97387	92.2096	39.1676	-0.0237394	107.695	49.1384	-0.00338976	6.25286	23.0998	10.2771	18.2167	51.0776	29.7709	29.2874	20.2243	96.4297	34.4087	116.42	27.6004	53.7751	23.7305	51.707	103.703	162.505	26.1342	102.632	36.9628	12.2758	72.6619	59.5224	133.885	64.915	100.366	122.632	172.997	106.715	140.136
88.331	0.51925	4.40717	134.397	109.802	61.3122	131.797	35.8997	46.2166	25.6874	0.0147794	64.9623	62.4365	4.63265	93.0914	42.3236	-0.022772	107.307	44.5535	-0.00542005	5.27511	20.9925	9.19424	16.6611	63.1689	36.9853	32.7264	20.2881	102.757	36.0647	116.933	25.21	50.0297	26.8584	48.3972	101.288	184.25	26.6132	107.565	34.5804	10.8627	72.1316	54.8982	126.907	71.2739	92.4078	117.793	172.156	103.263	153.274
88.431	0.463581	3.98592	132.274	105.489	65.4423	127.826	32.2931	42.8306	23.6084	0.0144413	62.2373	73.046	4.31443	89.6769	41.1215	-0.0215078	101.444	48.3379	-0.00674184	4.41529	21.8221	8.12674	19.7597	66.023	37.6447	31.6525	18.8354	99.8091	35.8447	113.576	22.9668	72.4246	30.8102	44.8528	96.5508	192.06	27.998	122.864	51.2326	19.7278	69.9829	50.2647	133.881	71.0687	113.317	109.191	171.771	97.2044	152.147
88.5309	0.413862	3.60403	134.762	105.585	66.3377	121.399	28.9942	39.3347	21.6927	0.0140189	58.0317	74.4821	4.01771	83.7487	37.8702	-0.0199636	93.1251	47.7279	-0.00744582	3.67516	20.9696	7.12061	19.6455	64.2803	35.0901	31.0319	16.7718	93.4067	33.7661	108.057	20.8846	81.3962	31.4809	43.5872	90.461	190.856	27.9693	123.941	59.247	23.769	65.4029	45.7849	134.422	67.8662	121.456	99.5702	163.594	100.947	167.641
88.6308	0.369317	3.25826	131.759	101.169	77.8568	120.468	26.0086	40.3502	19.9286	0.0134438	53.2786	71.4624	3.74115	76.5172	48.9047	-0.018178	84.007	44.6776	-0.00760946	4.26263	19.3194	6.19887	17.9256	60.3997	31.1793	32.7961	21.3816	89.9545	31.0868	101.442	18.9663	84.7915	30.5024	41.2752	93.927	186.557	27.0575	117.989	61.6954	24.9316	59.9757	54.4288	130.915	65.6179	129.431	90.0869	151.975	99.5579	166.945
88.7307	0.329261	2.94544	125.222	94.4121	83.908	120.957	23.3204	39.1555	18.3052	0.0127778	48.469	66.4633	3.48341	68.7873	51.1212	-0.0162219	75.7992	40.4256	-0.00733082	4.24868	19.9327	5.37045	28.0403	55.6697	26.9124	31.0341	21.9982	86.9045	28.3251	100.577	18.722	82.7357	28.7497	38.5142	115.755	177.915	25.6223	108.903	60.6679	24.4338	54.4513	57.6878	124.972	60.724	129.415	81.1952	157.957	101.791	158.519
88.8307	0.2931	2.66251	116.567	95.4878	85.522	117.48	20.9058	36.908	16.8124	0.0121092	43.8508	62.9796	3.24326	61.0789	57.8751	-0.0141616	79.0002	35.738	-0.00670805	3.93852	19.081	6.70252	30.7522	53.9621	31.1665	28.9043	20.6813	86.1591	26.9686	96.9222	24.5363	77.8463	38.3945	35.6282	126.237	177.255	23.9057	98.7559	57.5739	23.0316	59.6256	57.6375	119.335	64.1105	124.718	91.511	153.546	99.4084	158.167
88.9306	0.260323	2.40666	106.808	92.043	84.3564	111.679	24.0684	34.2298	15.4406	0.0115583	39.5394	64.2026	3.01951	53.7129	57.4212	-0.0120345	76.4769	31.0708	-0.00584476	3.50408	17.5408	7.12754	31.0101	50.5859	30.8412	26.2198	18.5462	91.3646	31.9211	94.6504	28.6363	71.6584	41.5626	32.7882	129.057	194.107	22.068	113.889	53.3524	21.4954	77.9034	55.6243	126.624	71.0422	121.541	90.4583	144.242	94.1739	153.79
89.0305	0.230495	2.17533	98.4161	86.2124	81.5046	110.342	36.7632	31.4497	14.1806	0.0112079	35.5782	61.5925	2.81097	50.856	53.4789	-0.00988383	74.398	39.4909	-0.00483832	10.9437	15.7435	15.2734	28.5145	46.5638	28.3304	23.1416	20.1761	88.5815	32.0535	110.794	34.4241	65.0558	41.3986	37.3036	126.835	200.007	20.2133	115.354	48.6193	31.4157	82.0252	52.515	127.569	81.9541	115.454	84.9176	165.587	87.3186	160.976
89.1304	0.203287	1.96618	94.4677	79.293	77.6843	113.097	39.5642	35.692	13.0239	0.0110667	31.9731	57.2803	2.61658	58.6672	52.1111	-0.00775715	77.6412	41.9937	-0.00377418	13.839	13.9212	21.9918	26.34	42.4198	37.9919	20.1357	22.0978	104.607	36.3453	116.78	36.7204	58.5319	39.5952	38.1968	121.423	197.351	18.4071	110.042	43.769	35.5066	79.619	48.862	124.511	81.4544	119.391	77.8948	175.838	88.2527	189.424
89.2303	0.178486	1.77708	88.5904	72.4489	73.3625	111.663	44.3647	38.0036	18.9267	0.0111258	28.7108	59.2881	2.43532	64.5674	48.0668	-0.00570218	85.1359	41.0217	-0.00273494	14.2818	12.1925	24.9933	23.0167	41.4911	41.4088	20.5912	21.3907	138.065	35.9771	116.631	36.8744	66.5613	37.0566	37.1976	114.118	207.211	16.6889	101.684	39.0451	36.1554	88.4164	45.0119	119.032	76.3185	136.524	76.5364	172.69	85.5476	193.881
89.3303	0.155985	1.60614	81.6368	65.5461	68.8403	107.297	45.8424	40.5744	21.612	0.0113785	25.7688	57.2976	2.26632	65.4793	42.9782	-0.0037645	84.4209	42.0397	-0.00179362	14.0042	10.6117	25.4634	21.1032	51.0847	39.8971	24.973	19.4921	146.994	33.8338	112.893	35.755	67.8265	34.2604	42.5255	110.286	221.518	15.0808	92.2705	35.3463	41.8693	87.7654	42.7671	112.193	69.5974	142.001	71.6602	171.158	80.6253	199.697
89.4302	0.135749	1.45163	75.1178	78.9152	64.3086	101.269	44.0742	40.1461	26.1124	0.011804	23.1213	60.5567	2.10888	84.3151	55.254	-0.00200698	82.041	40.2288	-0.00100352	12.8673	14.4451	24.4745	25.4422	53.3024	36.1219	24.8707	17.169	142.73	35.9567	107.17	33.9184	65.4008	37.2174	43.6358	110.805	223.464	13.5928	82.8314	31.6643	43.1313	92.5007	40.5508	104.697	84.2916	144.091	65.6531	179.38	82.4358	206.579
89.5301	0.117729	1.31197	72.4227	90.8907	75.5165	95.4512	40.8033	38.2393	27.8991	0.0123944	27.8621	59.1012	1.96227	96.7415	62.1278	-0.00045494	82.8437	51.2322	-0.000412287	11.3868	15.5348	22.7067	25.4701	51.8531	31.5425	22.948	14.8149	133.554	34.7745	100.463	31.7174	66.2012	37.13	42.5401	121.507	217.574	12.2278	73.8732	34.0701	47.9546	89.8259	37.8396	105.484	85.1977	141.851	67.3539	175.072	80.5059	199.864
89.63	0.1018	1.18574	68.4785	93.7374	81.0352	94.3764	49.6701	35.675	28.0026	0.0131101	28.9577	64.6855	1.82579	100.32	61.4564	0.000861904	78.8692	54.5243	-2.44011e-05	9.84234	15.179	20.5843	23.3284	50.9562	34.4841	34.4025	18.4473	122.95	32.3844	95.0623	29.3729	63.6009	35.5419	40.6333	124.618	218.028	10.9835	79.9637	34.1437	48.441	83.9839	34.9278	102.96	80.41	136.637	64.221	182.663	99.1382	198.177
89.73	0.087785	1.07166	63.5012	91.3547	82.3941	91.4349	50.221	32.8908	36.8014	0.0138935	43.1279	64.1358	1.69862	98.2699	57.1461	0.00189742	83.626	53.2862	0.000177405	8.37649	18.8284	18.3654	26.7141	50.9188	33.2716	36.4711	18.8156	112.348	29.6621	88.9236	27.0205	59.2937	33.2784	38.1044	123.038	211.371	14.1682	85.3375	32.7996	46.4855	77.0313	31.9969	98.4318	73.5836	159.674	59.3323	193.842	107.299	194.988
89.8299	0.075628	0.968562	58.0108	99.9901	81.1508	105.847	47.4949	42.4162	40.5287	0.0146464	48.2373	60.6819	1.58	92.8229	53.7985	0.00263328	85.5219	49.5666	0.000252088	7.05411	19.9612	18.4164	26.1555	48.493	30.1468	39.4122	23.6315	109.263	26.9635	90.3594	24.7407	60.3011	30.7753	35.3534	118.161	208.016	15.7053	84.824	37.4154	43.2576	69.9432	29.1556	92.7782	74.7038	167.38	78.3422	190.312	108.486	196.065
89.9298	0.0654798	0.875384	58.923	112.849	78.3327	111.382	44.5617	50.1168	47.8511	0.0152876	48.5863	56.0118	1.46924	85.5058	48.678	0.00300517	81.9602	44.6603	0.000307236	5.89703	19.3695	17.5372	23.661	45.9444	26.3376	37.6303	24.1803	103.086	33.218	94.3905	22.5788	58.0837	28.2581	32.5937	113.249	208.39	16.1639	97.4241	38.6925	39.4684	69.7923	26.4652	86.5809	76.5843	165.83	81.5121	179.73	116.182	187.078
90.0297	0.0573097	0.791188	57.4952	115.259	74.6136	111.298	76.1925	51.8465	50.403	0.0156836	46.5409	51.1774	1.36583	77.3432	50.1079	0.00304113	107.132	39.3637	0.000437884	4.90422	17.9435	17.1602	20.4042	51.4154	22.4888	34.0573	22.6713	95.2528	41.4881	93.7964	20.5579	73.0082	32.1047	29.9349	109.975	201.991	19.981	100.725	39.6699	35.5403	95.0922	36.6563	80.22	72.7166	158.917	78.1672	166.181	116.741	186.079
90.1296	0.0503842	0.715181	57.6011	111.719	70.4326	107.771	101.868	50.5237	50.2144	0.0157669	43.3928	69.6248	1.26938	69.0044	47.5582	0.0027044	117.729	34.1477	1.97135	5.01715	16.1804	16.1005	17.0398	51.6263	18.9146	37.1437	20.2994	87.1874	42.3663	90.5117	28.7611	77.6845	32.6696	27.4293	107.268	191.536	24.1551	122.4	38.6479	31.7153	108.678	41.4452	73.9386	66.7322	149.113	72.4056	151.806	112.732	176.58
90.2296	0.0435458	0.646609	55.6842	131.735	66.0724	102.243	105.921	47.7336	48.5042	0.0154882	39.8378	74.9771	1.17959	83.363	71.4394	0.00204511	116.86	29.2729	3.13558	4.71476	14.3497	14.7062	13.906	57.1608	21.7923	39.9989	17.6929	90.6241	40.3474	85.7539	39.5136	76.6425	37.0653	25.0978	108.711	178.862	30.9313	126.626	36.4541	28.1232	109.114	55.1772	96.2338	72.2642	144.297	66.0029	158.194	105.964	163.466
90.3295	0.0374098	2.9079	52.4924	137.349	61.7121	95.6586	101.298	44.3293	46.0005	0.0147974	36.2422	73.8044	1.09624	88.699	78.4651	0.00108315	110.249	24.8667	3.7522	4.22867	14.1711	16.2718	11.1534	57.1307	21.5178	38.1373	17.7828	95.1575	37.3248	82.9279	44.5816	74.5363	37.695	22.9445	106.237	177.439	34.1762	122.079	37.9046	24.8259	103.662	61.4307	108.221	70.1515	136.251	63.0702	153.97	97.691	149.251
90.4294	0.03286	3.69074	48.5653	134.665	57.4621	88.6331	93.5622	40.7622	47.0461	0.0136967	32.7906	76.1682	1.01904	88.2199	76.8096	-0.000139339	122.147	20.9744	4.00333	3.68651	13.2556	21.1059	10.1028	54.5514	21.6016	34.4932	16.5242	97.6765	34.7375	83.8513	46.1181	69.9952	47.3099	20.9648	120.132	170.895	35.1104	144.075	46.325	21.8438	117.289	63.0286	112.637	65.6856	126.606	68.0407	144.737	88.7688	137.969
90.5293	0.0258538	3.82189	44.2864	127.45	53.3878	83.2272	85.0641	37.2645	58.605	0.0121461	29.5688	73.5079	0.947105	84.1579	71.0247	-0.00158284	122.275	17.5922	4.01631	3.15535	12.0223	22.8087	10.5898	50.7263	21.4903	41.8456	14.72	93.5133	31.8083	81.7678	45.5132	67.2686	50.0923	19.1495	125.349	161.337	41.6433	158.415	52.3901	30.1788	148.99	61.8071	118.836	74.183	128.681	66.1784	140.151	79.7667	152.164
90.6293	0.0207848	3.67685	39.9219	118.637	49.5249	77.3136	76.7665	33.9492	63.175	0.0101615	26.6091	68.5788	0.878318	78.0486	72.2856	-0.00319646	115.882	14.6892	3.87961	2.66754	13.3192	24.0365	9.93831	50.647	20.3334	41.6779	15.1096	101.375	28.9106	77.9883	43.6603	73.5684	49.3829	17.4876	124.793	150.187	44.3925	157.163	53.9348	33.4411	155.421	58.9534	119.321	73.1667	129.322	61.6877	137.498	72.3198	159.944
90.7292	0.0149852	3.42523	35.6512	120.48	45.89	71.2736	69.0329	30.8647	63.7032	0.00782688	23.9157	67.5724	0.808431	70.9314	68.2171	-0.00492072	106.533	21.2464	3.65406	2.23598	13.1954	26.3193	13.7093	59.7476	18.2231	38.4565	14.1887	114.264	26.1864	73.3331	41.1291	73.5856	46.9777	15.9678	120.522	138.39	44.6895	148.333	52.675	37.8805	150.248	55.2288	116.212	68.3212	125.014	56.3996	136.65	71.1441	161.573
90.8291	0.00893772	3.1427	31.5899	142.285	42.4876	65.3453	61.9725	28.0255	61.9613	0.00527986	21.4784	63.7291	0.740327	63.4949	61.8113	-0.00668875	96.1864	23.7345	3.381	1.86306	12.362	26.3169	14.4448	61.3178	15.8137	45.5838	12.7158	113.264	23.6809	68.3104	38.2794	70.2277	50.1074	14.5787	129.367	126.562	43.4447	136.25	67.8814	38.6124	140.166	51.1154	110.938	62.2031	117.964	51.092	129.876	67.7353	301.921
90.929	0.00731983	2.8621	27.8073	148.452	39.3145	59.6705	55.5882	25.4283	65.8296	0.00262964	19.2804	58.7212	0.680029	56.1814	54.6799	-0.00844232	85.882	23.7896	3.08803	2.7743	11.2187	25.0183	13.5918	59.1771	27.8597	46.5512	11.0897	106.911	21.3993	83.3432	35.3346	70.3257	49.569	13.3095	131.031	115.092	41.2764	123.204	74.3407	37.2404	128.415	46.9129	106.546	55.935	109.564	46.0774	131.775	63.0315	446.968
91.0289	0.000147707	2.59693	27.4944	145.607	36.3629	54.3282	83.4189	23.061	65.8817	2.44862e-05	17.3024	53.4059	0.620741	60.8808	47.6563	-0.0101796	87.8043	22.4712	2.79316	7.04543	9.98604	23.0481	12.0124	55.3456	34.475	43.4239	9.51022	99.806	19.3311	113.204	32.4303	67.1601	59.6294	12.1502	128	104.211	38.6005	110.368	75.2315	34.7563	130.491	42.8025	102.67	49.9851	100.677	59.0808	142.824	57.6786	564.339
91.1289	-0.00373287	2.35195	26.6075	144.492	33.6224	49.3562	89.393	20.9081	63.8045	-0.00241084	15.5246	48.208	0.562486	65.8293	41.1405	-0.01186	84.138	25.8146	2.5077	8.65311	11.7347	20.794	17.8314	51.7341	35.0365	38.8636	8.06832	97.5724	17.4601	127.15	29.6456	70.6326	62.1193	11.0914	134.823	94.0486	35.6934	98.3056	87.4156	31.765	126.928	38.8886	102.266	49.5491	97.0612	68.3214	141.603	52.1126	704.737
91.2288	-0.00605666	2.1281	25.1014	137.74	31.0812	44.7658	86.489	18.9526	60.6064	-0.00458838	13.9281	43.325	0.504279	66.1016	35.2948	-0.0133921	77.8452	26.2337	2.23839	8.82979	13.095	18.49	19.2478	58.6554	32.6333	52.1677	6.79695	112.724	15.769	131.338	27.0232	69.2655	65.8303	10.1247	135.008	89.0891	38.9451	87.2528	99.6715	28.6278	118.77	35.2266	99.0867	48.3058	99.9099	68.151	134.419	46.6189	737.889
91.3287	-0.00666372	1.92467	23.2368	128.119	28.7269	41.2152	80.291	17.1778	56.8853	-0.00639921	12.4949	38.8354	0.451671	63.472	41.9526	-0.014717	70.56	25.1402	1.98884	12.866	13.0217	19.7632	18.3309	60.7335	28.9826	53.6457	8.76629	112.687	14.2411	148.743	24.5833	65.3618	64.9249	9.242	130.897	88.1298	39.7309	77.2729	103.046	25.5531	108.985	35.9859	101.032	57.5498	97.9608	64.226	133.695	50.154	718.014
91.4286	-0.0111341	1.74029	21.1991	167.843	28.3064	54.1235	83.0277	19.6236	52.9916	-0.00778011	11.2088	34.7573	0.407608	59.1599	49.8995	-0.0158331	68.123	23.0986	1.7606	13.9421	12.2315	19.5109	17.3966	58.8657	30.0151	50.5645	9.05648	106.738	12.8608	158.365	22.3319	74.5007	61.7763	8.43622	124.136	84.7213	41.6208	68.341	100.897	22.6539	103.952	35.3898	99.3616	57.8455	93.2743	59.0215	127.123	50.5309	673.679
91.5286	-0.0153018	1.57342	19.1169	195.372	27.331	60.351	79.2332	20.0164	49.1267	-0.00875418	10.0546	33.0971	0.359302	53.9895	50.5446	-0.0167899	67.3419	20.6387	1.55397	17.4569	11.1253	18.4058	18.5222	55.1808	28.2225	45.4828	8.53099	98.802	11.6136	159.043	23.6703	76.0002	67.4289	7.70068	115.877	79.8809	43.3682	65.8097	95.4842	19.9839	96.3281	47.174	95.9306	63.1274	87.1559	57.8175	134.767	68.279	619.765
91.6285	-0.0165503	1.42249	17.0772	202.492	26.8865	80.118	73.1124	19.3682	45.4016	-0.00932516	9.01877	36.6988	0.321144	48.5058	47.5844	-0.0175521	63.386	18.0826	1.36851	24.4299	23.7221	16.8717	17.9442	50.7925	31.9556	39.97	7.65787	94.3272	20.095	154.461	23.6859	73.3282	67.4165	7.02933	106.91	96.3672	54.7508	81.1997	88.3123	24.3312	87.9431	52.547	91.0365	61.4651	80.4207	54.0642	145.716	77.0316	563.872
91.7284	-0.0207588	4.70677	15.1363	197.886	49.9114	89.7407	66.4422	18.2279	41.874	-0.00950046	8.08913	36.5943	0.278641	43.0588	43.0563	-0.0180624	58.0361	15.6172	1.20328	26.1318	39.6845	17.3247	17.9449	46.272	31.3184	34.6986	6.68401	87.6182	27.6154	146.943	22.9178	68.5378	88.0561	6.41661	102.434	105.312	60.1112	84.4994	80.3657	25.6249	79.6528	53.9287	90.5853	57.0635	73.5677	49.5037	144.313	79.7269	509.738
91.8283	-0.0241904	5.81851	13.3278	195.544	62.8629	98.0717	59.9485	20.7319	75.2124	-0.00938513	19.5656	34.7239	0.245791	37.8627	38.2524	-0.0183104	68.9916	23.9288	1.2494	25.1072	45.41	16.728	16.4266	41.9014	28.6204	29.9245	5.73376	80.3928	28.9771	137.94	21.711	74.3388	112.399	5.85743	102.143	107.585	61.537	81.6993	72.2725	25.1522	71.834	52.8932	87.7109	51.8079	66.8923	44.8783	142.79	90.6705	459.072
91.9282	-0.0270768	5.9748	11.6695	237.734	69.2687	100.12	53.9042	21.1073	113.458	-0.00907562	24.4054	32.1026	0.211888	33.0398	33.4293	-0.0183287	84.6951	35.5697	1.58782	22.8085	45.6454	16.4239	14.2731	37.8098	27.9045	25.7144	4.86422	73.3469	27.8899	129.108	20.2841	82.8061	119.751	7.57872	98.7487	105.588	60.4584	76.0554	64.4201	27.9234	64.6307	50.4583	83.4003	50.2602	70.8139	41.9031	143.946	94.2516	412.526
92.0282	-0.0309054	5.72824	10.1682	254.846	71.4719	98.2497	48.3896	20.4044	159.291	-0.00864871	25.7082	29.253	0.185406	34.5336	28.9093	-0.0181759	88.1533	40.1089	1.74239	20.0442	43.1026	15.4421	11.9824	34.0463	25.4291	22.053	4.09654	66.7418	25.9196	161.428	18.7737	83.5651	118.401	8.17266	93.4563	100.971	57.8494	69.3123	57.0337	28.1689	58.0746	81.1938	78.3129	46.584	70.544	56.8226	137.82	93.0094	370.211
92.1281	-0.0355554	5.32811	8.82264	253.609	71.7676	99.0188	53.7785	19.1932	194.009	-0.00818192	25.1844	26.4362	0.163157	35.6897	24.8301	-0.0178606	102.905	44.9998	1.77624	17.2472	39.3101	17.0543	9.81678	30.6192	22.2936	18.8922	3.4332	79.3697	23.7187	175.302	30.7508	80.1492	112.808	12.4102	87.1029	118.369	54.3673	62.3829	69.0244	26.9953	52.1466	97.4902	72.8844	42.2602	67.8287	59.5741	128.406	94.7723	331.977
92.228	-0.0409001	4.8854	7.62671	255.755	70.136	96.399	52.7329	17.7794	207.161	-0.00779409	23.7719	23.7754	0.143783	47.0441	21.2303	-0.0173695	108.532	63.4737	1.73324	14.6336	42.7385	17.1276	7.89723	27.5166	19.0788	16.1746	2.86783	80.1063	21.5513	181.546	36.8316	102.275	105.351	14.1107	80.2621	125.544	50.451	55.7246	74.2817	35.3979	46.8053	105.582	67.3975	37.9336	63.7795	57.303	138.181	104.633	315.83
92.3279	-0.0477281	4.44817	6.57102	305.926	67.3561	91.7823	49.2378	16.3242	207.872	-0.00765546	21.9799	21.3217	0.127658	52.069	18.0978	-0.0167028	105.637	70.2805	1.6435	12.2973	41.9767	16.3241	6.26382	24.7173	22.9125	13.8432	2.3902	76.175	19.5174	232.188	43.1436	114.237	97.2833	29.221	119.401	126.059	46.3886	56.4805	74.4459	38.4507	42.0021	106.753	62.0311	33.8675	59.0964	53.1518	136.551	107.002	301.888
92.4279	-0.0537149	4.03601	5.64446	333.857	80.0689	99.7208	44.9914	14.9101	201.624	-0.00788978	23.935	19.0891	0.115091	52.9633	15.3963	-0.0159046	98.5935	126.031	1.52761	10.2648	50.0719	17.5203	4.91239	24.8586	23.0142	11.8457	1.98907	79.7724	17.648	256.111	45.464	115.435	89.2497	38.5009	150.619	122.37	42.3651	58.7396	71.5137	38.3816	37.6872	103.775	82.5797	71.5983	54.2125	72.7203	132.427	104.51	280.57
92.5278	-0.0613055	3.65569	8.53277	335.326	85.892	101.476	40.7003	20.5325	191.696	-0.00862426	23.8181	17.0733	0.10508	51.2632	13.0801	-0.0150503	89.8285	172.725	1.39946	8.5275	51.2335	17.6138	5.38407	23.7515	21.3069	10.1351	1.65351	82.7874	15.9459	266.934	45.3454	115.465	81.5673	41.7929	166.082	116.154	38.495	56.7763	66.8225	36.5764	33.8129	98.4356	93.0942	82.6939	49.3883	76.4323	146.423	99.0153	257.579
92.6277	-0.067786	3.30838	10.1533	321.925	87.3142	105.281	38.6483	40.4391	180.035	-0.0099569	36.7934	15.2615	0.0970841	48.0297	20.6882	-0.0141707	86.8192	212.44	1.26825	7.06011	51.9656	16.7971	8.15686	22.0938	18.8568	8.67094	1.37353	86.5351	14.4029	264.916	43.7867	121.129	74.378	46.976	170.875	108.549	34.8451	66.2574	68.6345	33.888	30.3352	91.8784	97.0198	82.2249	46.1325	73.5914	146.481	98.5824	234.071
92.7276	-0.0750294	2.99283	10.8776	300.77	85.9829	110.463	35.5841	48.6678	167.781	-0.0119495	43.547	13.6373	0.0906861	43.9849	34.7624	-0.0132789	87.5986	222.762	1.13986	5.83084	50.8694	15.5037	13.8616	33.7449	16.2353	9.30738	1.14031	83.4373	13.0069	270.017	41.4267	118.629	67.7315	47.843	168.621	111.02	43.0146	67.4416	66.9384	30.8329	27.2138	105.081	96.7039	77.0548	45.3649	86.9248	141.846	106.578	237.672
92.8275	-0.0797687	2.70685	10.9829	276.174	82.9849	128.823	32.3043	50.7215	155.588	-0.0146712	49.8633	12.1835	0.0852897	39.6102	45.3018	-0.0123739	83.3656	278.91	1.0179	4.80698	47.3546	14.0018	15.5565	44.5099	13.731	13.1966	0.94631	77.8376	11.7453	292.725	38.6699	111.859	61.6298	46.4627	161.883	109.045	46.7435	64.4961	63.1837	28.6487	24.4126	126.227	93.7383	83.4065	43.2729	103.12	136.101	107.687	248.273
92.9275	-0.0759175	2.44801	16.9407	250.695	79.033	136.062	43.3954	49.607	143.818	-0.0180659	50.7408	10.8836	0.0809694	39.1415	48.0222	-0.0115424	94.3348	294.718	0.904391	3.95771	42.8261	20.4339	15.6068	47.6043	11.4743	13.7839	0.78512	89.797	10.6055	296.861	35.7687	103.104	56.0511	44.7691	152.46	116.832	47.5782	59.6804	58.3331	26.1174	21.8985	134.437	89.1984	105.302	40.484	103.762	126.954	104.366	241.321
93.0274	-0.0715248	2.21389	20.3063	230.199	74.5919	136.254	45.1814	46.9584	132.66	-0.0221536	48.8606	9.72174	0.077335	45.5561	46.2382	-0.0108118	94.8898	294.903	0.800338	3.25531	38.0506	23.0677	14.3112	46.848	9.50927	12.9805	0.651366	89.7241	9.57609	300.634	38.9708	95.4373	50.9629	42.1923	141.596	118.015	46.578	84.8512	53.0155	23.5086	19.6425	134.686	83.8022	107.882	37.3891	101.379	148.87	98.3478	226.291
93.1273	-0.0657079	2.0022	21.8372	211.856	69.9607	132.118	43.2318	43.6559	122.2	-0.0268712	45.6884	8.68368	0.0742297	47.5859	42.3713	-0.0101861	90.1574	278.28	0.706046	2.67561	33.4287	23.4165	12.4486	44.2679	19.4736	19.946	0.540481	101.745	8.6465	293.433	39.5872	90.5362	46.3288	39.2607	130.142	122.451	44.4634	101.989	59.6517	29.8351	17.6184	130.809	78.0228	102.405	34.2265	94.6887	152.7	90.8368	235.791
93.2272	-0.0585865	1.8108	22.0985	199.562	65.3295	125.456	39.9388	40.1664	112.463	-0.032107	42.0158	7.7563	0.0713681	49.3801	58.2139	-0.0096675	83.304	253.135	0.621351	2.1979	29.1534	32.1671	13.8237	42.513	22.7964	26.0434	0.448496	110.411	7.80712	280.03	42.3304	96.165	42.112	36.2588	118.665	121.344	56.7565	105.059	61.2477	31.9984	15.8025	124.007	72.1669	96.261	31.1369	86.6533	147.477	92.6047	258.997
93.3271	-0.0514241	1.63774	21.5089	184.217	60.8157	117.453	43.2835	36.7309	103.441	-0.0377075	38.2609	6.92781	0.0686877	48.3882	66.5906	-0.00925652	85.1097	236.445	0.545822	1.80467	25.3018	35.5366	14.8258	44.2439	22.6602	26.5592	2.74513	111.073	7.04927	263.415	42.5648	94.7887	38.2768	35.0761	107.529	116.787	62.6222	170.138	59.7216	31.7372	14.1737	115.701	80.4061	87.9205	28.1999	78.5352	138.057	90.2689	275.012
93.4271	-0.0446511	1.48128	20.3754	183.096	56.4892	108.877	42.0534	33.467	95.106	-0.0434998	34.6364	6.18767	0.0662755	47.331	66.3639	-0.00897314	89.2058	213.634	0.478836	1.48122	38.1145	35.6888	16.982	42.9879	20.8649	24.7599	4.76366	105.482	10.7043	273.772	45.0823	90.0298	34.7897	44.4632	122.462	117.246	64.2842	193.148	59.8077	30.1343	12.7133	106.789	83.2681	79.1864	25.4582	70.8447	127.016	85.4068	269.361
93.527	-0.0382261	1.33983	18.9204	174.703	52.3886	100.489	39.1103	30.4266	91.1672	-0.0494134	31.2427	5.52645	0.0635498	44.6628	61.9531	-0.00882629	86.5623	188.669	0.419703	1.21533	42.3485	37.8831	19.2274	48.9793	18.4061	25.3544	54.2566	107.274	11.5173	276.344	58.7381	83.3554	31.6198	47.5825	128.271	122.711	63.2668	194.331	57.4249	27.856	11.404	98.0755	96.2981	70.8202	22.9313	63.762	135.033	79.1175	253.595
93.6269	-0.0322029	1.21193	17.3026	162.595	48.5323	92.2053	35.6711	27.6261	220.719	-0.0552482	28.1194	4.93578	0.0596297	41.1116	84.7627	-0.00882139	80.6556	171.026	0.367698	0.99686	42.0146	37.2563	31.8264	49.5572	15.8148	23.6785	92.8062	102.323	11.1899	269.2	64.8941	84.7112	28.7383	48.031	127.993	122.242	68.0885	184.751	53.6416	25.3051	10.2304	128.444	101.708	63.1109	20.6253	58.3047	154.913	72.1544	237.849
93.7268	-0.0267937	1.09628	15.6325	148.921	44.925	90.9107	32.2399	25.0635	355.095	-0.0607085	25.274	4.4082	0.0542349	37.1654	90.4024	-0.00892956	73.4134	151.388	0.32207	0.817397	46.989	35.062	35.4674	47.4935	13.3572	21.2036	104.248	101.211	10.4414	256.59	66.4082	89.9659	26.1191	46.4285	123.786	118.055	68.924	170.396	49.1629	22.7184	9.17801	142.054	102.187	56.137	18.5364	58.4217	161.723	65.0224	218.77
93.8268	-0.0221234	0.991672	13.9856	134.952	53.3787	87.2773	29.0131	22.7279	505.49	-0.0656327	22.6977	3.93698	0.0488704	33.143	87.2969	-0.0091378	65.8793	131.739	0.282114	0.670021	46.7579	32.0881	34.2962	44.2517	11.1517	18.5901	102.035	95.4482	9.5723	241.173	65.1248	88.6727	23.7382	44.5749	117.17	121.898	67.2416	154.449	44.4449	20.2295	8.23422	145.247	134.528	49.8862	16.6541	55.1591	157.543	58.0493	215.782
93.9267	-0.0180143	0.897035	12.4108	121.409	57.2485	123.477	26.055	20.604	592.879	-0.0699091	22.6234	3.51606	0.0453192	29.6557	80.1247	-0.00944874	70.1145	113.199	0.247158	0.549042	43.9182	28.8193	30.8046	40.5942	9.23626	26.1358	93.5268	88.1788	8.705	224.594	62.2273	98.1244	21.574	55.7916	109.204	120.434	65.0526	201.642	39.7739	24.1315	7.38761	142.147	171.376	52.0202	14.9637	50.7304	148.167	51.4378	205.754
94.0266	-0.0146072	0.811399	10.938	108.68	58.1903	141.824	23.3747	18.6753	622.643	-0.073416	21.5526	4.47955	0.0380706	26.237	71.4326	-0.00986489	68.5483	103.067	0.216583	0.449755	39.9299	25.5447	26.4419	36.9087	11.3753	27.2349	82.664	97.1697	7.88659	207.854	58.4695	98.7117	19.6065	59.4174	100.617	115.679	84.603	263.493	35.3217	25.1989	6.62802	135.417	202.514	58.6407	13.4485	46.0859	136.676	45.3037	220.086
94.1265	-0.0116854	0.733899	9.58328	96.946	61.5636	148.65	26.3624	16.9251	619.334	-0.0759795	20.0327	4.71713	0.0276948	34.8852	62.5618	-0.0103642	75.0256	96.7331	0.18981	0.368303	35.5954	22.4281	22.0104	45.0926	11.5395	25.6223	71.4821	95.5534	16.9218	191.543	54.3258	94.511	17.8179	63.5706	91.9009	109.005	99.5243	298.417	31.1832	30.8641	5.94646	126.765	218.074	61.9421	12.0901	41.6169	124.683	65.5607	216.288
94.2264	-0.00928878	0.663763	8.35375	86.267	62.0892	154.125	33.2154	15.3379	597.693	-0.0775641	18.3578	4.59595	0.0196913	38.7531	54.1788	-0.0109302	80.7935	87.6761	0.166324	0.301518	34.0725	19.5548	23.423	46.9129	18.8306	42.9126	60.9669	89.8928	20.6198	176.329	56.0866	94.7978	16.1919	64.0227	83.378	104.869	105.664	382.949	27.4032	32.6049	8.53163	117.269	244.527	73.8216	10.8697	46.9729	138.966	76.013	205.128
94.3264	-0.0073857	0.600297	7.25002	76.6316	78.5807	152.669	35.06	13.8989	566.525	-0.0781624	44.9639	4.30936	0.0125114	39.4979	46.5769	-0.0115445	85.6817	100.185	0.145626	0.246799	34.2265	18.9726	22.1509	45.5741	20.9125	46.7158	51.5359	82.9559	23.8128	171.232	56.0851	94.9623	14.7139	73.053	75.2501	105.403	106.119	444.717	23.9944	32.0733	9.24345	107.598	254.107	87.9523	9.76965	55.5188	139.512	85.5375	223.068
94.4263	-0.00586337	0.54286	6.26857	79.7933	86.7746	148.789	33.7264	12.5947	531.043	-0.0778035	56.2027	3.95801	0.00555494	38.278	39.8488	-0.0122004	83.623	103.417	0.127292	0.202005	35.09	17.7069	19.6367	62.2681	20.3215	50.312	46.0828	75.8871	23.7184	162.888	54.2433	90.7066	13.3705	79.7722	67.6343	102.383	103.009	521.605	20.9496	30.296	9.08284	98.1555	260.894	88.4062	8.77449	55.7984	133.291	88.4065	220.857
94.5262	-0.004691	0.49087	8.86384	98.0326	89.6396	141.762	31.2309	11.4132	494.29	-0.0765073	59.2496	3.59321	-0.000784341	35.8942	33.9832	-0.0128869	99.8674	99.3692	0.110941	0.165366	33.4813	16.1159	16.7108	67.3864	20.2104	47.9718	40.1338	88.5429	22.3627	152.902	51.3726	88.1425	12.1495	80.176	60.5894	122.821	97.769	537.949	18.2496	27.9044	8.54121	89.1735	261.271	83.2395	8.86634	52.7545	153.884	86.9286	209.091
94.6261	-0.00385788	0.44381	17.6063	104.082	89.1429	136.846	28.4283	10.3435	458.002	-0.0743515	59.689	3.24017	-0.00638813	32.8917	28.9185	-0.0135676	113.282	97.1878	0.09624	0.135433	38.8023	14.4187	15.3946	66.6725	18.6146	43.3881	34.3854	88.8072	20.5964	156.764	47.9869	82.7335	11.0399	77.3247	61.8519	131.766	91.3669	517.837	23.0366	25.2797	7.85768	80.773	254.033	76.0869	19.0235	48.5524	161.328	82.737	193.315
94.7261	-0.00326968	0.401225	22.7939	103.052	86.5834	129.557	25.6698	12.1805	423.135	-0.0714539	57.1807	2.91035	-0.0117563	29.6344	24.573	-0.0142361	114.071	100.958	0.0829028	0.111018	39.2229	17.388	13.43	63.1757	16.4241	46.6014	34.836	90.4095	18.7703	154.12	44.4075	80.8839	10.0318	82.2113	60.7282	133.197	84.4433	505.283	25.0021	22.6469	8.06031	73.0062	242.231	68.5552	24.2815	73.1422	157.478	82.9109	184.325
94.826	-0.00293219	15.5667	25.4453	98.1046	82.8153	121.041	26.6694	12.5848	390.174	-0.0679275	53.3143	19.4407	-0.0173884	26.3582	20.8599	-0.0149064	123.05	97.3532	0.0706725	0.0911238	37.1506	18.2147	11.3058	58.5003	24.577	44.3861	32.5012	86.2726	17.0228	147.748	40.831	76.1902	9.11588	81.582	58.0975	137.227	77.4157	495.433	25.1761	20.1321	31.5685	68.9114	227.905	71.4652	34.5359	78.8388	148.266	81.8562	171.08
94.9259	-0.0027919	21.0214	31.9071	91.1748	78.3963	112.039	44.2128	12.2566	359.329	-0.063891	48.9459	26.374	-0.0233453	32.2362	26.8065	-0.0156308	122.23	89.7999	0.0593288	0.0749381	33.9433	17.7854	9.28102	53.4769	26.6363	40.1251	29.02	88.8765	15.4029	157.124	37.3738	87.9678	8.28389	78.1468	54.5749	135.392	70.5481	464.702	24.2564	17.8007	40.4213	80.3294	214.6	81.0905	45.4966	76.6558	146.922	78.124	160.827
95.0258	-0.00277546	22.1799	35.0892	83.4295	73.6873	103.019	48.4689	11.5765	330.65	-0.0594918	44.5262	28.5708	-0.0294553	34.5026	27.9717	-0.0163648	115.359	80.4509	0.0487215	0.061779	41.611	16.6649	7.47762	48.5227	25.5972	35.3525	25.2516	87.8581	13.9225	157.698	45.0223	90.6427	10.1156	82.4783	67.1387	137.036	64.0006	440.93	22.7107	25.4245	42.2784	84.3437	200.124	80.1174	50.268	71.4445	139.43	72.8259	171.128
95.1257	-0.00282525	21.5032	36.5943	75.6294	68.9182	94.2702	47.2911	10.7502	304.095	-0.0548649	40.283	32.3203	-0.0355252	36.978	34.2762	-0.0170963	107.821	70.6208	0.0387224	0.0510902	43.05	15.2077	5.93808	43.8361	23.1421	30.7323	21.6972	107.096	12.5782	153.098	48.0726	92.2552	10.5998	81.5536	73.1547	133.707	57.8629	417.125	30.9697	34.0227	40.9187	83.8244	185.328	74.8689	64.6304	65.3165	129.27	76.2382	190.508
95.2257	-0.00290232	20.1036	36.3282	86.0642	76.1631	95.7969	44.0619	12.3226	284.459	-0.0501454	44.6811	33.9794	-0.0414112	36.9365	35.132	-0.0177499	107.287	61.0771	0.0292558	0.0424075	41.2673	13.6312	4.66145	42.9765	20.1909	34.8232	18.4299	108.946	11.3612	145.612	50.4967	88.8997	11.6333	77.9676	74.7495	127.356	52.1781	383.658	34.7181	37.2562	38.1944	84.539	185.99	68.1897	70.6998	71.7336	118.274	76.7219	192.897
95.3256	-0.00281875	18.4783	34.8969	88.2532	78.7106	106.803	40.2214	12.5892	284.704	-0.0454895	49.5083	33.3639	-0.0470874	35.3393	33.2733	-0.0183411	202.176	52.236	0.0202954	0.0353487	37.9656	16.4399	13.418	41.3736	23.224	41.4166	20.4645	103.93	10.261	151.829	50.9834	83.0296	11.66	73.1531	75.3377	128.084	47.4036	353.827	35.578	37.3465	35.0025	82.0538	181.083	63.747	71.693	71.7291	149.531	83.3879	184.693
95.4255	-0.00298667	16.8444	32.7424	85.734	78.2939	110.22	52.0399	12.1923	291.539	-0.0409327	49.6583	31.4098	-0.0525358	32.847	30.2102	-0.018874	284.878	44.292	0.0118464	0.0296021	34.0908	17.2223	16.6849	42.6027	22.9155	40.9711	19.9299	99.8588	9.26692	198.205	49.822	78.7488	11.188	70.3128	73.3546	124.465	42.9049	363.351	34.6509	35.6783	31.7672	96.0693	172.829	71.7668	69.6781	69.7778	157.912	112.541	171.806
95.5254	-0.0032628	15.2921	33.1435	116.382	76.058	108.874	75.3397	11.4805	286.032	-0.0364801	47.4644	28.9131	-0.0577187	29.907	26.7578	-0.0193774	325.452	37.3042	0.00394871	0.0249101	30.1529	16.8169	16.9152	51.96	21.0176	37.6891	18.2196	97.1859	8.3691	239.091	48.8671	72.8461	14.6823	70.0684	85.1974	131.681	38.722	356.705	38.2492	33.1055	28.6802	101.084	162.712	70.7015	65.9749	65.0483	154.68	126.904	195.105
95.6254	-0.00385158	13.8544	32.2652	148.732	72.7554	104.65	80.0188	10.6416	275.02	-0.032206	44.1995	26.2812	-0.0624685	39.0656	23.3392	-0.0198468	438.954	31.2517	-0.00335205	0.0210653	26.4126	15.7577	16.81	59.5303	18.4976	33.4986	16.0783	91.8947	7.55823	255.553	46.6981	66.3428	16.2451	77.3036	90.1824	137.967	34.8701	334.806	38.8743	30.1462	32.0084	100.583	151.717	68.3941	61.4175	59.4756	147.967	131.308	196.818
95.7253	-0.00518516	12.5389	30.5696	163.74	68.8778	98.792	80.2354	9.7745	260.091	-0.0281901	40.5488	23.7157	-0.0666937	43.071	20.1584	-0.0202474	510.968	26.0699	-0.0099952	0.0179098	22.9895	14.3799	24.9092	77.5498	23.2738	29.2549	16.3624	84.9963	6.82589	257.195	43.8815	59.8152	16.3414	78.0661	90.5801	137.528	31.3485	306.569	43.3682	40.4247	31.8367	96.8247	142.732	63.3094	85.3746	62.4908	145.359	139.071	188.099
95.8252	-0.0052786	11.3425	28.3907	202.509	64.7435	92.1142	76.412	8.92987	243.457	-0.0245402	36.8719	21.3095	-0.0703305	43.7171	27.8849	-0.0205904	520.338	21.673	-0.015889	0.0153206	19.9256	12.8894	26.8728	83.7106	30.154	25.3105	15.3001	77.8354	6.16472	250.105	40.7737	53.5744	15.7091	75.4791	88.0009	132.874	35.9348	293.646	44.3282	44.9887	43.574	91.2615	133.018	57.3968	96.3103	62.7116	137.321	142.02	174.801
95.9251	-0.00834013	10.2575	25.9668	239.648	60.5552	85.1422	70.4449	8.13195	232.805	-0.0212736	33.3498	19.0992	-0.0733881	44.5672	31.7213	-0.0208464	497.587	17.968	-0.0209158	0.0131941	17.221	11.4083	25.5853	82.7283	31.1732	21.7868	15.5354	88.6519	5.56755	238.123	37.5956	49.1748	14.7431	71.2724	83.5787	125.716	37.6516	271.957	43.1054	45.4667	50.0924	84.8183	142.385	56.399	99.2254	59.2502	134.041	138.589	188.273
96.025	-0.0120954	9.27503	23.4639	275.781	56.4395	81.6441	63.9911	7.39081	219.426	-0.0182934	30.0659	19.5301	-0.0758394	43.1974	31.5382	-0.0210034	459.82	14.8633	-0.0249807	0.0114514	14.8549	19.6211	24.2655	78.3429	36.4658	24.1592	20.5298	105.315	5.02858	223.652	34.4801	46.6445	16.2042	66.3952	78.1033	133.553	37.52	285.869	40.6083	43.6419	50.4081	84.5312	144.181	52.5761	97.3389	54.5119	132.982	131.221	185.606
96.125	-0.0123507	8.38608	34.8001	284.303	68.0419	89.4214	57.7254	19.3364	204.955	-0.015545	29.7752	18.7643	-0.0776544	40.5125	29.4052	-0.0210709	416.467	12.2731	-0.0280097	0.0100164	12.7974	23.3117	21.5478	72.5214	36.2371	23.5676	21.3902	108.925	4.54205	208.175	31.504	43.1563	16.2523	61.3602	72.1177	134.23	36.2374	318.251	50.6483	40.6159	47.9404	83.0544	141.181	47.8295	92.7095	49.5309	126.279	134.549	175.331
96.2249	-0.01138	7.58201	41.1152	277.012	73.4844	91.3998	51.9	24.4822	190.336	-0.0130506	28.2691	17.4645	-0.0787234	37.1279	26.4589	-0.0210875	372.582	10.1197	-0.0299911	0.00886383	11.0151	24.2553	18.3581	66.2813	33.361	21.5436	20.2328	104.596	4.10288	192.594	28.708	41.3783	15.6002	56.4362	80.8739	130.382	34.2764	317.487	54.6756	55.1423	49.6517	81.8096	135.262	72.8938	93.7505	70.2032	117.118	131.638	173.638
96.3248	-0.0173281	6.85488	43.8831	261.182	74.9867	89.7596	51.9641	26.0175	176.103	-0.0108418	26.2246	24.7144	-0.079083	33.4543	34.2154	-0.0210419	330.748	8.33426	-0.0309169	0.0079361	9.47546	23.5944	15.2006	60.1339	36.2543	19.0887	18.206	105.705	3.70643	177.44	26.1106	38.5354	19.647	51.757	86.0855	123.812	31.9539	300.514	54.8917	60.7136	58.4499	78.2561	127.682	78.7312	102.652	92.1563	107.178	124.861	175.689
96.4247	-0.0195349	6.19733	44.2039	241.245	74.0185	85.9507	64.4919	25.6864	162.541	-0.00890772	24.0048	32.8229	-0.0787506	44.1706	35.7839	-0.0209475	300.286	6.85721	-0.0308218	0.00722721	8.14774	22.0561	12.3265	57.3501	34.8837	16.6435	16.9909	100.572	3.34845	163.011	23.7159	37.7445	20.8294	55.6439	86.7544	123.775	29.4795	287.858	52.7874	61.0302	72.8576	73.4549	126.883	78.4794	104.147	95.7222	112.365	115.876	168.156
96.5247	-0.0167953	5.60272	42.8911	219.854	71.5497	87.3112	65.6032	24.438	149.785	-0.00717355	21.7991	35.0651	-0.0777583	48.9228	34.2308	-0.0207638	283.256	5.63731	-0.0297895	0.00667661	7.00416	20.0961	9.83808	53.2938	31.5596	29.6806	16.063	101.625	3.02508	149.458	34.2461	40.1534	20.5472	57.9965	85.9045	124.419	26.9887	271.511	49.3617	58.3996	78.7312	68.0791	122.751	73.6252	101.253	91.7312	109.684	121.193	156.393
96.6246	-0.0141471	8.4377	40.5409	198.558	68.2173	85.4185	62.1947	29.171	137.887	-0.00558392	21.0372	34.3919	-0.0761436	65.4052	31.2547	-0.0205332	276.95	4.63107	-0.0279349	0.00628338	6.02001	17.9935	15.5801	56.2385	27.5463	32.7507	19.3925	101.439	2.73284	144.96	39.3558	39.6123	19.5531	58.4338	82.6629	130.908	24.5664	249.303	50.7354	54.7393	77.277	62.5474	128.826	84.1334	95.8943	92.5624	123.186	120.049	143.173
96.7245	-0.0124487	9.9932	37.584	178.217	65.9007	100.328	57.2222	30.3029	131.232	-0.00404085	19.6958	37.2642	-0.0739333	72.822	27.777	-0.0202788	259.138	3.80207	-0.0253991	0.00602861	5.17355	15.9138	17.1483	58.2137	24.709	31.7115	19.5484	96.0259	2.46864	137.788	41.0889	37.5108	18.2485	56.4288	77.9805	130.822	22.2641	227.129	49.5034	50.1782	72.6295	57.1133	128.947	83.9315	89.2866	87.6558	124.197	114.83	151.685
96.8244	-0.0113748	10.1154	34.3269	159.275	72.3094	106.339	51.9308	38.2395	130.079	-0.00249543	18.126	36.7828	-0.0711163	74.3133	24.2798	-0.0200078	236.458	3.11985	-0.0223635	0.00589896	4.44576	15.7063	16.4854	56.4147	21.4535	28.8886	18.1921	94.4012	2.22973	138.613	40.7664	38.0555	16.8447	53.2472	72.5162	142.579	20.1113	204.384	48.1471	45.324	66.7986	51.9233	125.333	79.6215	82.1871	80.7321	118.919	107.213	148.414
96.9243	-0.0105209	9.63902	30.9832	141.918	74.437	110.526	46.8249	45.8263	142.35	-0.000912885	34.4961	47.4487	-0.067691	72.0747	21.6214	-0.019789	240.075	4.19942	-0.0190371	0.00586152	3.8202	14.8142	14.757	59.4621	20.276	25.5519	16.2199	88.7987	7.77006	134.758	39.2375	46.872	16.8711	49.5834	66.7188	148.317	20.1397	182.547	45.3632	40.5294	60.7421	47.0555	119.482	73.0383	75.056	74.239	133.716	106.907	150.945
97.0243	-0.00996877	8.94012	27.6973	130.956	81.8654	109.642	50.3259	47.6799	144.641	0.000753878	41.0991	55.8844	-0.0636948	77.5937	37.8628	-0.0195822	229.222	12.1977	-0.015618	0.00590964	3.28264	13.5778	12.6392	58.1223	18.1598	40.3369	14.4506	92.9144	9.4726	128.282	37.0446	49.4631	16.1825	45.8119	60.8866	147.204	19.9819	162.296	41.8255	43.3351	54.8988	47.9264	123.604	65.9238	68.1636	77.5874	136.874	102.716	165.996
97.1242	-0.0101993	8.18569	26.7649	119.267	84.3804	105.677	48.7449	46.5941	141.295	0.00258461	42.52	57.1355	-0.0590941	77.7088	54.3725	-0.0194447	213.869	16.011	-0.0123082	0.00601881	19.9392	12.2071	10.5048	54.7274	15.7521	43.3136	12.5566	93.9192	9.6016	132.127	34.5307	48.5916	15.1694	42.129	55.2116	172.108	19.2486	143.88	37.9741	42.9072	49.4534	46.7932	129.948	79.3239	73.9198	74.5364	132.058	96.2048	168.962
97.2241	-0.0115517	7.44763	32.5919	117.957	84.028	99.9459	56.9101	46.6692	134.913	0.00458849	41.2868	54.8905	-0.0538922	80.673	58.9068	-0.0193832	198.055	17.2507	-0.00928455	0.00616051	27.1682	10.8278	8.54268	50.5006	19.904	41.2505	10.7424	93.5113	9.11713	136.448	31.9092	45.9002	14.038	38.8314	49.8117	182.292	18.1799	127.326	34.0891	41.9727	44.4673	45.9309	134.822	80.0014	83.0467	74.7545	123.555	88.4607	165.06
97.324	-0.0138932	6.75478	35.3306	123.368	81.6855	93.3102	57.3066	44.7385	127.043	0.00673285	41.9809	51.0863	-0.0480718	79.076	62.8814	-0.0194908	199.629	17.1375	-0.00670313	0.00631433	29.2275	12.1828	6.83299	46.072	21.8334	37.2887	9.09876	95.5789	10.9134	134.708	29.3101	42.3545	12.8948	35.6579	58.7673	182.894	16.9359	112.55	30.3422	54.3573	39.9442	43.8379	134.019	75.4348	85.3834	70.6142	113.638	95.5723	155.189
97.4239	-0.0166816	6.11668	35.9275	121.163	78.1743	86.3271	54.105	41.8885	118.595	0.0090119	41.8256	56.0633	-0.0416321	74.7243	60.7466	-0.0197662	189.881	23.0011	-0.00467365	0.00646999	28.6367	12.3508	14.5408	41.7552	21.098	32.8529	11.578	91.3515	10.9985	129.471	26.8095	38.5123	11.7924	32.6692	68.1101	177.45	15.6217	99.4196	26.8326	58.7688	35.8613	41.0864	129.681	70.4868	83.6596	70.8188	114.485	97.5278	163.976
97.5239	-0.0193272	5.85359	35.0838	114.79	77.743	97.9359	69.6345	38.7	110.095	0.0114425	39.8359	55.6523	-0.0345675	68.853	55.7685	-0.0202393	183.808	24.9995	-0.00325778	0.00658082	26.914	11.8373	17.1853	37.6966	19.1325	35.4078	17.1642	106.219	13.6276	122.352	35.6285	34.6867	10.7552	29.8893	72.0172	168.376	14.3054	87.7822	23.6115	58.5278	32.1857	39.947	123.251	64.1955	79.6211	84.9536	129.685	95.1271	160.24
97.6238	-0.0214573	5.43995	41.222	106.354	75.512	105.992	71.6146	38.1549	101.838	0.014124	37.0198	52.6867	-0.0270323	62.2909	49.7253	-0.0208734	192.624	24.7073	-0.00250024	0.0066215	24.4788	12.0756	17.0603	40.6171	18.8143	41.5752	18.5508	106.415	14.3082	114.355	39.6797	31.045	11.1814	27.3226	72.2869	165.462	13.0295	77.4862	24.2226	60.5364	28.8815	55.5409	119.802	72.927	87.5264	85.8055	139.658	90.0413	167.844
97.7237	-0.0229439	4.98564	43.8695	101.48	72.227	107.623	68.1913	36.2743	93.9795	0.0169702	33.9183	57.8247	-0.0190996	56.0281	43.5538	-0.0217407	186.902	23.1413	-0.00238916	0.00658043	21.8267	11.6155	15.5536	40.1073	23.2769	40.9465	19.2545	107.078	13.7744	106.094	40.7755	27.6684	10.9246	31.9748	70.1961	158.361	11.8198	68.387	23.6091	61.8792	25.9132	62.8876	114.212	73.6032	88.986	89.6502	138.056	90.0516	163.354
97.8236	-0.0238505	11.5724	44.1114	108.025	68.375	115.308	62.86	33.8066	86.5953	0.0197989	33.5028	68.9346	-0.0108212	49.7693	49.2179	-0.0228482	174.143	20.9466	-0.00286463	0.00645317	19.2204	10.7819	13.4799	44.7847	23.6542	41.3473	23.0851	110.117	12.8024	97.937	40.0858	32.6362	10.3415	34.8907	66.6447	148.853	10.6907	94.2231	27.2252	62.5971	23.2479	65.085	107.442	76.7917	96.266	96.1436	143.903	86.6913	153.284
97.9236	-0.0242683	13.6908	42.7499	111.074	64.2706	123.698	62.4267	33.534	79.7113	0.0225106	31.7608	70.8144	-0.00229081	43.779	50.9474	-0.0241954	158.507	18.5222	-0.00382958	0.0062356	17.1917	17.933	11.2967	50.1301	22.0307	40.3916	25.2329	107.023	11.7156	100.005	38.3617	33.8107	9.62168	35.0555	75.6788	154.859	9.64889	104.977	28.3111	60.1184	23.4187	64.1497	100.127	81.1559	97.0426	93.3026	140.08	81.3094	148.959
98.0235	-0.0242965	16.5194	40.3723	108.068	69.69	124.981	58.5989	31.9841	73.326	0.0250629	29.4357	68.1893	0.00638856	47.3093	48.4902	-0.0257501	160.68	19.2662	-0.00515752	0.00592053	15.1702	21.1047	13.1628	54.3603	19.5656	36.948	24.4032	100.185	10.645	103.185	36.0819	40.5893	9.13659	36.4106	79.9069	153.707	8.69612	131.203	27.8172	55.9696	24.9719	61.3867	96.621	78.027	100.809	86.8872	131.69	93.1627	149.681
98.1234	-0.0240123	16.8275	37.4029	101.802	71.2767	121.866	53.6704	29.8619	67.4227	0.0273885	26.9255	63.5417	0.0150963	48.1537	52.0519	-0.0274436	153.298	18.5924	-0.00670963	0.00552055	18.0268	24.3351	12.9875	57.7273	22.0241	38.339	22.2261	104.627	9.64024	101.814	39.9272	42.3725	8.51613	35.7168	80.1356	160.333	7.83051	137.202	32.7569	67.98	24.3724	57.6334	91.6635	79.2019	101.353	89.4341	121.451	97.2297	142.775
98.2233	-0.0235023	16.0782	34.1435	93.9774	74.1936	117.713	48.6013	31.3251	61.9762	0.0294812	29.1609	58.1588	0.0237041	46.6279	54.8592	-0.0292166	157.958	17.1585	-0.00836505	0.00505809	18.4162	25.8157	13.7011	56.6245	28.0896	41.7654	19.5711	104.889	12.8247	97.8189	46.9669	51.0474	14.9448	33.9983	80.9459	159.396	7.04768	132.969	34.7878	71.5567	22.8427	63.9314	85.9384	74.8869	98.0009	88.8463	110.78	96.1848	156.224
98.3232	-0.0228595	14.9309	30.8039	107.073	74.1233	112.568	43.7747	38.9789	75.2819	0.0313125	28.9425	52.6923	0.0321311	43.7005	52.6746	-0.031065	151.976	16.8013	-0.0100089	0.00454498	17.5394	25.3824	12.9005	53.4153	28.8731	40.0033	24.9866	105.676	13.3383	92.4142	49.5925	53.3708	24.506	35.5488	78.9324	153.732	6.34165	123.943	34.6022	70.2616	20.9764	65.47	88.8739	83.2023	92.4882	90.2567	111.27	91.9228	162.651
98.4232	-0.0221541	13.679	37.1965	109.861	72.2105	105.897	58.0461	41.1547	80.2916	0.0328796	27.5092	56.8411	0.0402651	47.4249	48.1952	-0.032987	160.58	15.6474	-0.0115402	0.0039797	16.0751	23.8852	11.4064	49.3406	27.0474	36.2586	25.7198	100.418	25.4595	91.9475	50.1258	52.1766	28.2112	38.2279	80.9392	167.04	5.70534	113.039	33.0815	66.3063	19.0557	64.1304	88.1732	88.0433	85.9103	85.7134	121.26	105.583	157.852
98.5231	-0.0214422	12.4491	40.1509	110.853	81.6838	98.5003	60.2139	40.5051	80.5167	0.0340801	25.5351	69.5424	0.0480878	47.7127	55.645	-0.0349143	156.446	17.9248	-0.0128534	3.3542	14.3999	21.8582	13.1999	45.0407	24.1017	31.9885	24.1854	93.084	28.7138	118.018	49.7506	49.148	28.8688	38.1438	80.3518	170.093	5.13153	137.849	30.8143	64.0737	17.2098	61.1282	85.2119	86.3826	78.9465	79.0453	120.523	110.336	156.331
98.623	-0.0207525	11.2923	40.7239	110.799	85.4695	113.991	57.5322	38.4727	78.1823	0.0348686	29.9431	74.7967	0.0555384	45.8614	55.6751	-0.0367489	146.097	39.5789	-0.0138739	5.42399	12.7159	26.6089	12.9845	40.8353	20.8403	27.8271	26.078	85.3273	28.3705	129.595	47.8955	45.2727	27.9934	48.0581	77.4527	170.135	4.61332	146.133	28.1871	59.8794	15.4927	57.2423	80.918	80.4735	72.0092	71.9045	125.094	116.497	171.117
98.7229	-0.0200946	10.2259	39.6981	106.07	88.4439	119.932	53.1162	35.836	74.3812	0.0353013	33.8165	73.5861	0.0625396	42.7651	52.0822	-0.0383997	133.156	49.5311	-0.0145084	6.05964	11.1256	28.3031	11.777	36.8743	17.6753	24.0248	25.0658	77.8144	26.6601	132.318	45.2252	41.12	30.2394	51.3107	75.3496	164.746	4.14452	142.554	25.4484	62.2681	13.9221	60.771	75.9114	73.1848	65.3382	64.9787	134.626	122.803	169.914
98.8229	-0.0194367	9.25256	37.6476	98.9246	88.046	119.83	82.8907	33.0089	69.8845	0.0354293	34.2064	69.346	0.068973	39.0302	48.0272	-0.0398656	119.59	52.3279	-0.0146925	5.94119	9.67503	27.8684	10.1728	33.2184	17.6372	20.6567	22.7541	73.758	24.5182	134.393	42.1599	41.2726	30.0918	51.0217	85.184	156.111	3.71973	133.347	22.7531	60.7354	12.4985	67.0317	70.6012	65.7733	59.065	58.5307	144.205	122.229	163.916
98.9228	-0.0187553	8.36831	44.1106	99.0041	85.5764	116.024	89.6546	30.2061	65.1438	0.0352072	32.8377	77.2814	0.0748548	40.4863	42.9361	-0.0411491	106.425	50.9359	-0.0143876	5.45857	8.37959	26.2477	9.8555	29.8825	16.2725	17.7205	19.9969	68.2947	22.329	131.4	38.9614	57.2534	28.7673	57.1152	95.0132	145.711	3.33426	121.861	20.1931	57.0846	11.2148	68.4418	83.1941	58.7601	53.2526	66.4794	142.198	117.293	170.933
[truncated: 2,128 more rows]
[truncated: 222 more columns]
