# Supplementary material for: Dynamic and selective engrams emerge with memory consolidation
Source: Nat Neurosci. 2024 Jan 19;27(3):561–72. doi: 10.1038/s41593-023-01551-w (PMC10917686; doi:10.1038/s41593-023-01551-w)
Supplement: Supplementary file 5 — Statistical Source Data [file 41593_2023_1551_MOESM5_ESM.zip › Source Data Fig. 4 - Mouse 2 Neutral Context at Delay = 24h.xlsx]

## Sheet: Mouse 2 Neutral Context @ 24h
Time (s) / Cell	1	2	3	4	5	6	7	8	9	10	11	12	13	14	15	16	17	18	19	20	21	22	23	24	25	26	27	28	29	30	31	32	33	34	35	36	37	38	39	40	41	42	43	44	45	46	47	48	49
0	-0.000104439	0.000213286	0.000815637	-0.00166968	-0.00026771	-0.000743278	7.83578e-05	-0.000497755	-0.00188222	0.000110187	2.65878e-05	-0.00110677	-0.00157409	-0.00073001	-0.00118686	0.000154352	0.000138923	0.000985239	-0.00038487	3.82918e-05	5.95095e-05	-6.23013e-05	5.44115e-05	-0.000140092	0.0004509	-6.88875e-05	-0.000158175	-0.00029211	-0.000121014	-0.00108953	9.79875e-06	3.29518e-05	1.87619e-05	0.000226332	22.7042	-0.000472197	5.77736e-05	-0.000663726	-0.000373239	6.33979	-0.00456778	-0.000299701	0.0024501	0.000125769	-0.00112668	0.000806509	0.000793609	0.00112694	-0.000286885
0.099922	8.31252e-05	-0.000485253	6.57595	15.166	9.51793	24.0981	0.000294376	-0.0010375	-0.00358856	-0.000126751	-4.00048e-05	2.74845	-0.00565935	5.94454	4.75688	0.000274349	-0.000338832	27.4828	-0.000611785	0.000142405	3.91649	9.41041e-05	8.63812e-05	0.000548695	0.00157971	-5.60568e-05	-0.000273399	5.35636	-7.79834e-05	-0.00226578	0.000383409	0.000333839	-0.000121689	0.00055368	62.3481	-0.00100802	20.0123	19.224	19.2447	9.55624	-0.00826654	-0.000158708	17.4457	1.61747	7.07279	0.00128988	0.573305	0.00247632	-0.000408546
0.199844	0.000433417	-0.00204286	10.6457	36.6148	15.0258	38.1544	13.817	0.699039	-0.00455157	3.17984	-0.000240748	4.37254	-0.0112113	9.81019	11.6044	0.000216938	34.1516	58.8142	-0.000525708	0.000293334	12.4032	5.09455	6.82541e-05	5.42999	0.00321476	-2.50068e-07	1.9909	7.21008	0.000107278	0.952993	0.140858	0.00145862	-0.000504469	0.000797091	86.1153	15.9031	35.0126	49.6082	31.3003	11.6107	3.8357	10.5586	33.954	4.33319	17.9192	0.00125297	0.797973	0.00365651	-0.000148332
0.299766	6.77687	2.18039	12.9412	69.6725	17.8606	58.5524	23.0257	11.2185	14.137	5.32634	21.8189	5.23111	-0.0173853	11.5811	19.2927	8.42586e-06	52.9006	77.212	-0.00030163	0.000459295	15.2363	7.16129	2.09481e-05	8.48245	0.384309	6.34165e-06	2.71364	7.48015	0.000388967	1.36243	3.2661	11.6152	0.932224	0.000865974	98.7351	24.0618	45.3554	79.5165	38.1812	12.3181	21.0743	15.0602	59.1546	5.26756	23.7689	0.000878863	0.852663	0.00425185	0.000492686
0.399688	10.5907	2.61423	13.9997	82.2803	18.9445	69.0614	27.3778	16.3834	21.3893	10.048	29.4166	5.57775	-0.0235409	12.0895	22.3861	-0.000282903	67.3229	99.6239	-7.35852e-05	5.12062	29.6305	7.65743	-1.01627e-05	15.4521	0.54253	5.44698	2.81358	12.6824	0.000716376	9.1248	4.90183	24.4735	1.3649	0.625758	108.389	30.6514	50.7664	93.452	47.523	25.1515	30.7945	16.4488	72.0408	5.32363	26.4018	21.0232	0.827641	0.0023466	0.00152341
0.49961	11.3972	2.51528	14.214	84.259	18.9103	73.0601	36.8338	18.4118	24.5485	13.0944	30.7191	5.58996	-0.0292236	11.8606	36.0798	-0.000593083	70.8119	110.864	3.94345	6.7511	34.4992	7.52583	2.13324e-06	18.9966	0.578238	7.28666	2.62866	13.9643	0.000986934	12.3788	8.36698	29.7141	1.51566	0.974002	111.047	32.7585	52.757	97.7291	52.0434	31.1104	35.6537	16.2838	92.001	4.9751	44.8876	28.6115	15.0109	3.81032	4.41871
0.599532	10.8698	2.27363	24.4422	96.2361	18.1887	72.8796	41.4721	18.6874	25.3222	14.885	29.3617	5.39131	-0.0340858	11.224	43.3569	-0.00087356	75.8762	132.391	5.75195	8.49634	34.868	6.95811	2.61695	20.418	0.550647	7.4154	2.33219	19.5172	0.00114498	13.2803	12.4856	30.9177	1.51251	3.12815	127.753	32.2174	52.4301	96.3289	53.2177	45.878	61.0463	26.1759	100.551	4.46648	54.327	33.4549	20.5359	5.91817	6.18165
0.699454	9.81879	7.04442	30.2894	97.1933	17.0707	70.1156	50.0758	18.0207	24.7472	15.7474	26.998	12.0188	-0.0379662	14.807	44.9834	-0.00109163	101.073	157.45	16.8484	8.49675	39.0424	12.1219	3.47785	20.3817	5.33664	6.79992	2.01043	25.3534	0.00117606	12.9977	14.3296	30.056	1.42988	8.14562	134.356	30.206	50.5849	91.7455	56.5001	52.1996	84.9242	29.5742	101.97	3.92051	57.9851	33.6152	21.8356	9.63833	6.61111
0.799376	8.62679	7.80403	33.077	115.405	15.75	65.8513	52.7708	22.3016	46.0067	19.2218	24.3674	22.8332	-0.0407216	22.2939	43.5167	-0.0012116	108.109	168.481	21.5915	7.79797	37.6335	13.7493	4.22666	19.4637	7.26873	5.92141	1.70392	36.4509	0.00107442	14.0513	14.8232	33.6579	1.31054	10.8587	145.071	27.4683	61.3815	85.5263	57.8961	53.8681	122.058	35.5808	109.546	3.39589	58.0366	38.3098	21.1545	11.4651	6.39895
0.899298	7.46617	7.36178	33.7719	118.434	14.3534	62.7464	51.8347	23.6027	55.9294	22.8226	27.9252	28.7846	-0.0422641	25.5916	40.479	-0.00122005	120.501	170.028	22.7544	6.87649	33.7866	14.8267	5.54212	18.0518	7.64101	5.00969	1.42937	40.1189	11.1332	13.8008	24.1704	36.6591	2.8605	12.1523	147.194	24.4642	66.5945	94.3325	56.7994	53.028	140.471	38.7917	115.74	2.91794	59.8466	56.1863	19.6194	12.0956	12.1755
0.99922	6.40707	21.9741	33.1434	135.125	22.7194	58.539	50.685	23.2663	59.1968	24.746	27.6639	31.4672	-0.0425567	26.3768	36.7624	16.9578	119.937	165.361	21.9904	10.6924	29.1499	18.6631	5.55908	16.4027	7.21522	6.12952	1.19146	38.8616	15.2835	12.9339	28.5123	36.4226	3.50989	12.5819	173.778	21.4683	69.9268	95.6492	54.0925	69.4274	146.973	49.6271	122.73	2.49489	93.2949	60.5125	19.2305	11.9906	18.6092
1.09914	5.47107	24.2719	31.6053	136.417	34.1143	53.8013	56.8266	22.0762	58.6588	30.7665	25.8539	31.9999	-0.0416139	25.7047	32.8769	24.0472	129.821	156.811	20.2729	11.3418	24.5458	19.2232	5.01948	14.6821	6.43025	6.05465	0.989209	35.645	15.7675	13.3292	29.8721	34.5862	16.8075	12.4951	185.296	18.6356	69.951	92.6426	55.472	75.8575	146.071	52.2962	128.445	2.12639	109.928	58.9554	17.9386	11.4523	20.8594
1.19906	4.6578	22.8826	29.5259	130.127	39.867	48.9075	57.7381	20.4859	83.0187	34.1773	23.7671	31.1637	-0.0395591	30.2784	29.1029	25.994	142.169	156.223	18.1639	10.6691	27.1422	18.1964	6.84176	12.9938	5.53105	5.47504	0.819177	31.8375	14.8821	12.8002	29.5019	33.7001	24.7637	12.1088	186.604	16.0454	67.7928	91.3741	54.4497	96.3814	140.73	50.9399	127.148	1.80892	115.85	74.9985	19.8563	10.6778	20.6022
1.29899	12.3588	20.564	27.164	132.813	41.9325	50.0875	55.5064	18.7544	93.1898	35.6673	21.4489	29.4984	7.65088	45.9136	25.5838	41.9639	155.362	150.629	15.9786	9.52178	37.1497	23.942	6.94744	13.0625	4.64746	4.73179	0.677351	28.0487	24.4196	11.8541	28.1723	36.2947	27.5579	16.3333	181.207	13.73	65.3257	92.555	51.8755	120.869	132.888	59.8281	121.712	1.5373	115.12	77.5172	21.0889	9.79343	35.6093
1.39891	20.7244	18.1766	24.6983	127.387	46.5702	52.9462	63.1834	17.0259	95.1199	35.7703	31.985	27.3733	11.7104	52.8184	31.3381	47.0811	153.224	148.401	13.8851	12.2839	42.1665	25.0502	6.30916	12.5296	5.08196	3.98572	0.559515	37.5299	40.182	10.7585	26.3533	35.8721	27.5305	18.3631	171.632	11.6928	68.2742	89.5924	48.3657	129.924	129.06	74.9192	114.002	1.30603	110.422	74.2636	20.4211	8.87882	41.4289
1.49883	22.6845	28.2285	22.2483	118.279	47.701	67.0452	64.6998	31.1503	92.4212	34.8977	34.3336	25.0369	13.5431	54.4853	43.5242	46.704	143.43	142.003	23.8206	18.858	40.8779	23.8911	7.35408	11.6555	4.89103	3.30594	0.461792	39.5114	43.2232	9.65061	31.6441	40.715	26.0438	19.0559	183.662	29.7469	68.0968	84.3831	53.607	130.552	122.523	78.3454	114.244	1.1091	103.517	68.7866	44.6728	7.98242	41.5401
1.59875	21.7835	28.7069	31.6344	131.735	49.9341	73.3423	63.4715	37.3015	112.791	33.364	41.1194	22.6527	14.0366	61.7551	47.7557	43.7231	133.22	133.107	27.5426	19.9409	36.81	21.7379	7.07716	10.6133	4.40708	2.71602	0.380836	45.267	51.4953	8.59698	39.6749	41.2021	23.8812	18.949	185.379	38.3904	67.0756	78.8913	63.6228	126.715	121.968	76.0407	125.026	0.941769	95.5412	62.6877	53.0172	7.13221	40.294
1.69867	31.9755	26.429	36.6875	131.627	49.4596	74.5759	59.6964	38.9559	119.58	31.4071	42.5274	28.5098	13.7495	63.248	50.7971	39.6763	141.766	122.886	27.8183	18.7343	31.8149	19.2593	9.15124	9.51491	3.81737	2.21785	0.313806	44.5199	51.0436	7.62649	42.6865	39.499	29.287	20.6769	187.306	41.2506	64.3169	100.319	68.0242	120.644	138.001	71.1206	126.883	0.79976	87.2175	68.6813	56.2557	6.34283	41.301
1.7986	33.8497	39.433	38.7393	124.901	47.3354	72.6269	54.5932	49.8535	118.598	29.2052	59.4128	33.3807	13.0302	61.4052	50.1166	35.3627	175.518	112.144	30.4784	18.722	48.4226	16.7934	9.13731	8.43082	3.22288	11.5106	0.258422	41.1232	47.4418	6.74823	42.7589	36.7866	30.5189	23.967	182.339	40.6862	66.374	108.601	68.5594	113.588	143.168	65.2013	123.341	0.67934	81.6379	105.759	54.4509	14.8094	39.2014
1.89852	32.0599	39.8081	41.8494	115.284	44.2743	68.7768	51.2604	53.4808	113.99	26.8898	62.6745	35.2163	12.0946	63.9775	52.2039	31.18	182.664	101.421	30.0268	22.4186	51.912	14.4992	8.23247	16.2987	5.29878	25.3578	0.212608	42.7123	58.7127	5.96138	41.1745	35.2773	29.5242	32.9896	190.342	38.2136	69.6175	116.695	66.519	110.958	149.33	59.1031	116.703	0.577017	76.2932	115.331	50.4764	21.9473	35.7997
1.99844	28.8557	36.5688	42.4564	104.743	40.7498	63.8882	46.8242	53.091	106.932	27.0392	60.1524	35.0806	11.0737	62.7157	50.6077	27.3105	175.908	91.0701	27.9884	22.0554	49.0945	12.4402	7.03595	20.3503	5.89901	35.832	0.174883	40.4115	61.2344	5.26027	38.7179	32.8605	30.0916	37.3756	189.21	34.792	73.7498	116.728	76.8518	106.939	150.114	53.2264	119.101	0.490239	70.2621	121.805	45.7543	25.3185	32.0088
2.09836	63.5881	32.5764	45.4547	96.9799	41.5175	58.5335	41.9467	54.4535	98.8012	26.4302	55.4155	33.713	10.0457	59.3366	47.1331	23.8229	162.484	95.5115	25.2493	20.0954	43.6272	12.9413	5.83251	21.9109	5.72443	37.0764	4.28819	36.6541	58.03	4.63753	35.8638	32.1949	28.7758	38.9347	189.919	31.0144	74.1832	115.431	82.7496	108.408	145.665	47.7507	134.911	0.416423	75.9972	120.83	40.9699	26.3148	28.2735
2.19828	75.912	28.706	45.8664	117.29	42.009	64.344	37.0416	52.8149	90.3984	25.3052	58.4514	31.6217	9.05503	54.9025	42.8384	20.7267	146.44	95.2111	22.3114	20.9103	41.432	28.1817	10.9182	21.8935	5.18197	44.7806	19.6414	36.5624	52.9537	18.6124	35.3091	30.3437	26.5557	38.8	184.04	27.2348	89.158	118.317	83.7656	105.72	138.202	75.2565	165.391	0.353657	80.929	113.718	42.3393	25.8586	35.5357
2.29821	93.887	25.1956	54.3126	121.264	40.7551	65.6025	32.3554	49.6523	82.178	23.8479	68.0344	29.1524	8.12565	50.0596	38.3299	18.0033	129.978	91.8394	32.6827	22.4093	53.678	33.5572	15.1676	20.9204	4.50149	51.8334	27.3419	40.8703	47.5367	57.0672	39.2198	29.7276	23.9862	37.6793	174.047	23.6526	96.2634	149.375	81.5168	100.927	129.159	86.1639	177.535	0.300223	80.897	104.444	44.4444	24.5566	43.8679
2.39813	94.3317	22.0822	57.9807	124.42	38.4732	63.9947	28.0235	45.8166	74.3836	22.1958	67.7733	26.5364	7.2686	45.1909	33.9414	15.6212	114.24	86.5841	36.0983	21.1664	54.7221	33.8443	17.1637	19.4109	3.80713	50.1657	28.5306	54.4044	42.3603	84.6249	65.192	51.2538	21.3734	36.0125	161.686	39.6972	97.9573	162.657	77.1864	95.1737	119.456	87.0316	178.281	0.254698	77.8857	94.785	58.3421	22.8034	60.8268
2.49805	137.351	19.343	58.404	124.839	35.643	73.7367	24.1096	41.7894	67.1328	20.4508	63.494	23.9222	6.48726	47.648	29.8445	13.5451	99.7644	107.055	35.7009	18.927	50.5451	31.7061	16.3282	17.6427	3.16119	44.9147	28.3756	56.2552	37.6203	103.681	77.3308	59.5423	18.8779	34.0713	149.31	51.3315	109.438	163.842	71.6303	91.0917	109.67	83.071	172.191	0.215841	73.1969	85.5016	76.2585	29.2319	71.5275
2.59797	219.857	16.9397	56.6943	118.716	32.5801	77.0899	20.631	37.8358	71.1569	18.6868	57.8313	21.4069	5.78051	64.5951	26.2423	11.7398	103.674	116.786	33.3496	29.1242	44.3317	30.5624	14.3648	15.7954	2.59048	38.6043	25.988	53.1242	43.5434	107.269	89.0337	60.8541	64.9043	32.0221	136.238	178.527	113.608	158.082	77.4068	88.9808	103.24	77.0086	162.24	0.182667	67.6744	76.8897	107.31	31.8907	72.0203
2.69789	291.931	14.8335	53.65	109.773	29.4874	85.9072	17.5775	36.5214	70.5627	16.9559	51.9506	19.0435	5.1447	77.1476	22.9633	10.1722	110.292	135.537	37.0426	30.8142	37.7138	27.9683	13.1264	21.2171	2.10223	32.4109	22.8032	48.1405	44.0654	103.194	92.2359	58.633	113.077	41.252	123.158	295.475	112.827	148.586	78.5267	90.0455	112.612	70.2493	150.347	0.1544	61.8555	96.0015	155.693	32.2004	72.5552
2.79782	300.166	12.9884	49.8377	139.418	26.4907	97.1545	14.9227	34.237	67.4409	15.2942	46.343	16.8636	4.57496	80.9819	20.0265	8.81225	125.883	143.2	42.3108	28.9565	31.4735	24.8626	21.7053	23.5699	1.69351	38.0022	19.5243	42.7329	41.2884	105.968	90.5322	65.1939	131.966	45.5372	110.504	412.305	108.805	137.332	116.855	87.7331	114.571	63.4978	148.783	0.130287	56.0737	98.6329	196.178	31.0999	68.2975
2.89774	280.747	11.3722	45.654	146.826	23.6641	100.588	12.6317	31.723	63.0466	13.7247	51.304	14.8784	4.06581	79.7152	17.424	7.63326	139.527	152.182	42.5008	25.83	25.9371	21.7239	23.236	23.9595	1.35661	36.9593	16.4714	39.8771	37.4957	176.464	86.1324	65.379	134.685	54.2731	130.016	568.566	102.77	125.518	138.127	83.7154	111.987	67.7149	148.463	0.109731	50.5278	94.2546	208.152	29.204	64.4254
2.99766	251.104	9.95673	45.6147	142.999	21.0471	99.0561	10.6667	29.0109	58.1233	12.2614	52.7199	13.0884	3.61173	75.613	15.1345	6.61151	162.647	152.941	44.7751	26.6598	21.7378	18.7804	21.6042	23.142	1.082	36.0093	13.7686	35.9263	33.5882	228.904	80.3825	78.7555	128.889	57.9199	139.963	626.918	95.5959	113.849	147.375	78.925	106.745	66.3215	160.374	0.0922214	45.3283	87.1998	212.052	26.9105	97.2291
3.09758	223.169	8.71696	44.0385	133.879	23.4806	94.5018	8.98935	27.2538	53.1027	10.9113	50.0541	11.4868	3.20734	70.0789	13.1303	5.72634	165.132	148.332	43.2643	24.7991	19.1566	17.6407	18.7816	21.6288	0.860121	34.6581	11.4424	52.0367	32.0958	241.832	74.0912	81.691	118.994	58.4952	141.776	626.773	87.8924	102.72	148.351	73.879	100.07	62.3246	161.611	0.0773584	47.178	85.4921	201.504	24.4717	106.318
3.1975	194.315	7.63116	41.7667	125.867	24.1093	88.2408	7.56341	25.1373	48.2271	9.67615	45.88	10.062	2.84762	63.9685	11.382	4.95986	188.698	154.165	39.881	22.0134	16.3443	16.4096	15.7277	20.3904	0.682075	30.945	9.4734	92.2947	29.3906	247.653	67.7345	79.2942	107.507	57.2603	140.129	593.532	80.0798	92.3374	180.392	68.8567	92.7509	83.414	156.424	0.0647941	52.4098	88.6209	185.051	22.044	128.273
3.29743	174.366	6.68027	38.8633	119.447	23.6035	81.15	6.35515	31.5243	45.9338	8.55415	41.345	8.79991	2.52794	59.358	23.9946	4.29651	194.172	153.629	35.7298	19.0862	22.0777	14.7247	13.1336	18.7425	0.540095	26.5564	7.82399	102.621	28.4739	299.726	61.5826	83.8151	95.8089	55.0009	145.1	543.318	72.4378	82.7875	195.288	68.1715	85.2835	89.2716	154.923	0.0542331	53.6121	85.0043	166.891	19.7198	130.433
3.39735	179.033	5.84753	35.646	110.257	22.4177	73.8028	16.021	33.5435	42.8492	9.37161	36.9415	7.68537	2.24402	66.3961	29.466	6.19184	185.913	148.155	31.4297	16.3431	22.8263	12.9383	10.7331	17.55	12.7169	22.2755	6.4514	99.7968	26.2221	308.642	58.5949	82.7142	84.6278	52.2034	143.491	486.156	76.4204	74.088	198.327	65.6365	91.5803	96.444	157.187	0.0454088	52.3501	78.7788	149.014	17.5502	123.331
3.49727	167.347	5.11829	37.9227	100.178	20.8572	72.1639	20.9803	40.3867	58.3387	9.69734	36.5743	12.2279	1.99192	67.5635	30.8512	6.72766	194.79	139.655	30.2648	13.8994	21.2274	11.2241	15.2563	16.0556	19.7977	18.4278	5.31404	91.7053	23.635	296.238	54.7316	78.261	74.312	49.4288	148.882	428.085	78.2473	69.9856	193.418	62.2157	92.3747	106.587	152.777	0.0380935	49.6544	71.8119	132.302	15.5595	130.858
3.59719	155.912	4.47978	38.1194	90.1775	19.1239	70.809	23.3913	42.2629	67.117	10.0633	34.173	20.7576	1.76812	96.7294	36.0905	7.14756	188.222	129.472	29.8092	11.7768	19.2389	13.4777	15.6884	14.4443	21.7068	18.1994	13.1425	81.9865	21.0998	274.212	54.5216	72.3503	64.9958	46.48	154.387	372.572	92.516	86.4022	183.424	58.441	89.8198	119.385	148.901	0.0320607	46.1976	64.9224	121.734	13.8794	146.469
3.69711	139.174	3.92088	36.9515	80.721	17.3484	67.3929	32.0321	41.4219	77.7271	13.3537	41.6769	25.3501	11.7281	109.143	37.0085	6.92012	178.173	118.535	27.7816	15.5035	16.6913	19.1507	14.3297	12.8334	20.917	37.8485	16.1993	72.2656	18.7543	248.732	52.3312	67.6521	56.6953	43.5086	152.816	321.443	99.0513	92.3715	182.602	54.5998	85.3258	119.483	141.126	5.76708	42.4114	58.4471	109.902	18.1674	157.493
3.79704	121.47	3.43176	34.9324	72.0096	27.9779	78.8419	35.6151	39.1755	80.512	15.3092	49.1608	27.304	16.9116	111.54	35.5779	6.39647	162.949	116.237	26.1849	16.1841	14.104	20.5465	12.3393	11.2936	18.8611	42.839	16.2344	63.2175	35.6065	240.473	49.1097	62.6637	49.3646	40.6038	146.679	284.827	100.283	92.1472	195.212	50.8439	79.808	113.525	159.011	10.2105	38.5676	52.5032	104.742	19.9942	248.047
3.89696	104.706	3.0037	32.4258	64.1037	33.4866	83.5665	36.0286	36.2808	78.8634	16.2765	49.2018	27.7215	24.7628	109.007	32.9709	5.76246	145.966	139.727	23.7832	16.3647	11.7187	19.826	10.2749	9.86473	16.3457	41.1014	14.9236	55.0761	39.3527	223.467	46.7096	66.4043	42.9284	37.816	137.761	276.822	97.978	88.3991	196.742	47.2511	73.8528	104.98	181.987	11.6007	34.8317	47.1099	125.274	20.2841	274.398
3.99688	89.6209	2.62904	29.6861	62.317	37.873	96.6723	34.5442	33.1675	74.8308	16.5251	55.3201	26.9688	64.3015	104.999	29.8727	5.11388	129.055	150.329	21.1084	15.0908	9.62903	18.1533	9.51332	8.56608	13.8045	36.8343	17.8611	49.9943	38.068	203.158	56.9449	65.1301	37.2996	35.1713	127.333	285.552	93.4121	117.903	190.889	43.8563	69.0846	95.6326	230.448	11.42	31.2989	42.2451	127.262	19.6477	269.511
4.0968	76.3966	2.30115	26.8876	86.3594	39.1709	101.276	36.2939	38.178	69.6406	16.2627	54.4219	30.5909	84.1608	98.2708	26.6736	4.49754	113.142	152.201	18.4527	13.3389	7.85285	16.1426	11.8651	7.40352	11.4531	31.6758	17.7075	50.1029	35.0355	191.034	60.5408	61.4211	32.3901	34.453	116.269	275.385	87.4968	130.429	180.358	40.6706	72.0537	86.3721	250.949	10.5352	28.0191	37.8702	140.542	22.2414	250.525
4.19672	64.9692	2.01431	26.9167	93.7196	38.519	100.443	35.5886	39.177	64.0164	15.6492	50.7036	31.7442	92.0379	90.2865	23.5866	6.65429	104.748	148.338	16.7432	11.5396	22.7038	18.5224	14.8048	6.37454	9.38255	33.3471	16.1925	47.8738	31.5701	174.839	60.2635	56.6762	28.1159	36.4541	105.159	255.061	82.7928	143.938	167.101	40.9144	71.4797	77.6184	286.348	9.39141	38.1779	33.9419	138.374	22.8981	226.218
4.29665	60.6486	1.7635	26.0201	93.3448	36.691	96.2726	33.462	38.0039	70.2318	14.8055	46.0585	31.3061	92.79	86.4459	20.7194	7.5367	110.639	140.875	14.8504	9.86918	73.6551	18.4031	14.6476	5.4717	7.61525	31.0468	14.1961	43.6286	39.3468	157.553	57.8169	58.9315	27.7142	42.8098	94.3947	230.064	77.1167	145.989	152.502	56.4583	74.9889	69.5459	362.856	8.20983	47.1795	30.4175	135.925	22.3766	200.965
4.39657	69.2626	1.54422	24.55	88.425	34.2063	90.1849	30.5951	35.7293	70.8849	13.8227	41.3195	29.8855	89.4643	80.5998	30.7326	7.50646	172.268	131.322	12.9764	8.3879	90.7897	17.1101	13.1394	4.68492	6.13807	27.254	12.149	38.8397	39.5323	151.742	54.2427	64.7515	26.024	51.8389	88.5898	203.745	70.9763	141.423	137.527	67.1944	146.186	62.2037	395.258	7.09399	50.8387	27.2573	126.931	21.1755	176.845
4.49649	77.0265	1.35246	22.7552	95.3109	31.4097	83.131	27.4273	46.2833	68.4397	12.7685	46.0431	27.9004	83.957	73.866	34.4705	7.0416	193.742	120.73	11.2246	7.10428	126.519	15.3491	11.2022	4.00295	4.9214	23.1652	12.9224	34.1566	36.9375	140.721	52.7646	64.5897	23.7572	55.7225	81.8475	178.07	68.2787	133.262	126.562	70.7106	276.186	77.1617	400.124	6.08654	51.1539	24.425	115.507	19.618	154.745
4.59641	74.4356	1.18475	20.8091	107.805	28.5243	75.7351	24.2332	49.8719	64.3798	29.3238	45.144	25.6337	77.4332	66.9152	34.673	6.39761	193.625	109.816	9.64162	6.00552	132.125	13.4851	9.27239	3.41436	3.92994	19.3195	12.2105	29.842	33.5038	147.173	49.9276	91.3285	21.3132	56.4954	117.809	155.563	70.7263	123.371	117.658	70.3066	383.88	82.7413	388.362	5.19939	49.4489	21.8874	103.649	17.9105	134.948
4.69633	67.6591	1.03811	28.6043	108.438	25.69	68.3965	21.1769	49.6084	59.5885	41.5873	41.9961	23.2736	70.5961	65.2498	32.9825	22.6168	196.885	99.059	8.90976	11.046	123.453	11.6977	7.53555	2.90804	3.12837	15.9256	10.8963	25.9795	29.9954	142.321	59.6308	100.318	18.9082	55.4297	137.333	134.595	70.1421	137.42	107.665	69.0648	436.306	81.2421	367.098	6.25327	46.5938	19.6143	92.2839	16.1817	130.184
4.79626	68.1475	0.909925	37.7158	106.29	30.2354	61.3608	18.3491	47.3126	54.5828	49.0911	40.7784	20.9412	63.8576	61.5356	30.3717	29.0143	187.35	91.6026	11.6545	15.1223	108.978	10.0665	18.1638	2.47347	2.48426	13.0321	9.4219	22.5728	26.696	132.272	62.825	104.055	38.3139	53.3184	158.837	115.607	67.5761	140.034	97.3007	93.6823	453.631	99.7029	340.937	6.29485	43.1539	17.5783	81.8003	14.5088	119.905
4.89618	63.1544	0.797827	42.3832	103.472	31.9105	54.7695	15.7924	44.0382	49.6563	53.0582	37.7689	18.7115	57.4479	59.3715	27.4062	30.3334	171.866	83.7014	12.3778	20.8245	93.076	8.61879	20.9186	2.10116	1.96908	10.6145	9.52287	19.5923	42.3915	120.258	62.2345	101.001	73.3771	50.6526	167.545	99.3098	63.7827	136.023	87.0519	103.671	449.189	145.547	349.268	6.35604	39.4906	20.0366	72.3226	12.9356	115.202
4.9961	56.2218	0.699714	43.9899	96.8496	31.7546	48.6935	13.5193	40.3869	45.2696	54.4398	34.2106	16.628	51.4841	72.1766	34.6741	51.5267	154.243	75.7751	12.0092	25.0551	77.8727	13.75	20.9126	2.49005	5.84146	10.5609	33.6853	16.9957	45.2587	107.946	59.5362	94.7127	87.6034	47.7344	167.622	107.589	59.2973	128.391	79.5667	105.634	431.748	164.524	341.441	16.6433	35.8295	22.2564	63.8486	15.9325	107.102
5.09602	48.9972	0.613723	43.5433	88.7062	30.6541	43.158	11.5233	37.6121	41.0535	53.9715	30.6465	14.7127	46.015	76.3657	36.7457	58.5669	148.524	68.0966	11.8835	27.7068	64.2831	17.8369	20.9243	4.47805	7.28291	9.58286	41.6733	14.7381	45.6309	96.1552	55.7538	87.1121	90.2826	58.4363	162.065	106.583	59.7499	118.993	71.8405	103.293	407.031	165.299	324.247	20.167	32.306	21.9451	56.3193	17.0799	96.7183
5.19594	42.2003	0.538274	58.9959	80.2334	28.8318	38.1585	9.78749	37.7093	67.974	52.218	27.2993	12.973	41.0482	75.4958	49.4907	58.4191	137.182	60.8349	11.1042	26.49	52.5889	18.571	22.9209	9.42716	7.41232	14.0646	41.8188	12.7782	64.6312	85.2551	51.5049	79.2176	86.841	63.1198	153.014	100.375	58.9102	108.958	66.7832	134.792	378.731	157.361	302.088	25.5533	28.9966	38.1354	49.6532	17.0809	85.9259
5.29587	47.5338	0.471966	95.957	72.0299	32.3663	33.6732	8.28907	36.1221	80.1542	49.6094	25.6777	11.4071	36.5675	77.4258	53.7104	54.8444	161.054	54.0866	10.0327	23.823	42.7578	17.6704	21.5193	12.0117	7.5993	24.5856	38.4663	11.0777	85.8061	75.3751	47.1547	71.5498	80.4154	69.8261	159.552	91.5523	56.5253	98.9536	61.1092	157.048	360.656	145.671	277.776	26.2154	25.9388	72.8252	43.7637	16.3993	78.3985
5.39579	49.4318	0.41358	157.021	64.3738	33.3362	29.6693	7.00333	41.0172	93.7069	63.783	36.1593	10.0076	32.5442	90.4348	53.1718	72.5883	164.39	47.8967	19.4621	27.3605	34.6167	16.0575	18.8033	13.0495	7.08577	26.867	33.8328	9.6028	123.823	66.5228	42.9128	64.3569	72.7886	71.869	159.074	81.717	53.1958	89.3594	55.2258	163.773	337.892	132.779	253.069	24.6757	23.1458	104.998	38.5669	15.3383	70.0605
5.49571	46.4635	2.76477	235.597	57.3731	32.6924	26.1091	5.90531	41.8321	112.614	75.6446	38.2287	8.76348	28.9434	117.461	50.1275	76.7174	169.024	42.276	23.1835	26.527	27.9423	14.2162	15.793	13.1044	6.2682	25.4141	29.0086	8.32355	132.457	58.6463	38.893	57.74	64.948	75.2865	153.437	71.8291	50.7887	80.3765	63.5693	162.085	313.045	119.964	236.41	22.2399	20.6154	127.855	33.9844	14.0935	61.8666
5.59563	41.6619	3.19938	302.422	51.0469	31.2166	22.9533	4.97112	40.4464	118.6	81.9672	36.7233	7.66223	25.7282	127.782	45.907	75.9809	161.769	37.2128	23.7207	24.0108	22.5075	12.3904	12.9529	12.561	5.3661	22.4935	24.4938	7.21402	134.669	51.6678	35.1511	60.6407	57.4159	75.2612	152.649	62.4343	52.0665	72.0952	66.8709	156.022	287.755	107.829	217.79	19.5665	18.3364	137.314	35.2694	12.7886	54.2479
5.69555	36.4509	24.7698	415.603	45.3706	29.1483	20.1626	4.17812	51.7109	139.995	84.2374	33.8457	6.69082	22.8619	156.516	41.279	119.441	148.895	32.6808	22.574	34.1736	18.103	10.6947	10.465	11.6789	4.49437	19.2086	20.4855	6.25219	126.405	45.5008	31.708	76.9488	50.4461	73.2249	164.629	53.8152	51.2914	64.5401	66.7229	147.835	266.081	96.6269	202.731	16.9724	16.2922	133.631	33.8019	11.4997	47.3674
5.79548	31.4644	29.2848	494.919	40.2988	26.7941	17.6999	3.50714	55.441	146.27	83.6052	30.5829	12.6119	20.3095	201.077	36.674	156.695	133.901	35.9428	20.623	35.4345	14.5451	9.17433	8.37235	10.6301	3.70718	22.5497	17.0296	5.41724	114.879	40.0597	28.5642	81.4278	44.14	70.0684	182.301	46.0907	53.9678	74.6744	73.4595	138.801	281.414	86.4331	191.184	14.5968	14.4642	142.365	36.1032	10.2717	41.2547
5.8954	26.9537	28.105	583.322	36.7386	24.3523	15.5298	2.94187	55.0108	190.008	80.9536	27.3632	15.8657	18.0387	217.78	32.3202	165.106	126.77	36.8632	18.372	33.0247	11.6777	7.83901	6.65448	9.52652	3.02441	21.9409	14.1018	4.69484	102.939	35.2638	25.7088	79.8104	40.1562	66.3422	189.493	39.2808	54.0551	87.5109	75.3524	129.6	281.429	77.2316	177.277	16.3589	12.8326	138.101	35.0459	9.12904	52.345
5.99532	22.9887	25.4088	659.766	43.1454	21.9472	13.6201	2.46634	52.3916	206.645	76.9556	24.3595	58.6299	16.0198	217.994	28.3259	159.227	115.947	56.637	16.1007	29.3423	9.37062	6.6809	5.26576	8.43835	2.44748	19.6959	40.0938	4.06766	91.6513	31.0393	23.1248	75.2367	35.946	62.3831	187.84	39.1281	57.6499	91.3944	73.9751	120.607	287.562	79.6562	162.469	16.0134	11.3783	128.66	60.3298	8.0833	54.2091
6.09524	19.5575	22.5094	687.245	51.1596	19.6534	11.9406	2.06399	48.7247	242.409	72.1189	21.6292	108.563	14.2258	208.859	24.7301	146.87	103.868	68.3747	13.9552	35.5314	26.9196	24.6884	7.41824	7.40764	1.96877	16.9534	48.3714	3.525	81.3618	61.9531	25.2952	69.4088	33.8489	58.3944	180.478	36.9724	58.2283	90.0199	70.4828	112.015	364.261	80.5909	168.095	14.7307	13.0887	117.588	75.1605	7.13786	51.7039
6.19516	16.614	19.7963	681.818	100.305	17.5123	10.4642	1.72615	44.6612	281.977	66.8217	19.1789	135.921	12.6323	194.817	21.5329	132.157	91.8376	88.656	12.0039	35.0884	58.3062	36.6407	9.09538	6.45723	1.57662	14.2458	60.0122	4.22004	72.1288	122.578	25.5556	66.2039	30.9529	54.4956	169.633	43.4975	58.4601	85.7051	65.7138	116.994	398.614	76.9861	180.66	13.1105	25.1055	106.45	171.954	6.29101	76.7971
6.29509	14.1016	17.3641	655.087	119.22	15.5438	9.65895	1.43951	40.564	292.67	61.3418	16.994	162.951	11.2167	178.591	18.7139	117.201	80.5159	98.8764	30.7629	32.0243	67.7258	39.8305	16.5198	5.59739	1.25845	20.6447	60.2832	10.421	63.9028	172.546	24.731	61.4843	27.7983	57.2801	166.359	56.171	56.7957	79.8692	60.2666	133.826	406.264	79.1297	188.614	11.4501	40.8032	95.9034	219.181	5.53786	105.914
6.39501	11.9634	15.2159	615.354	122.412	16.9961	8.80755	1.20026	36.6268	286.99	55.8787	16.0485	210.101	9.95895	162.725	16.2425	103.024	70.1965	102.218	38.6443	28.1619	87.2515	38.6626	19.2969	42.1212	1.00217	25.7944	55.4778	28.938	56.5982	187.331	23.3271	57.9125	24.6786	79.3764	158.652	69.7994	53.9329	73.4077	54.5605	138.779	397.538	76.1743	186.451	9.88785	48.7199	89.3973	227.758	8.61932	148.027
6.49493	10.1467	13.3285	568.481	117.763	17.2593	7.95913	0.995973	42.241	272.49	50.5718	40.5247	245.523	8.84114	158.323	14.0846	90.0704	62.2144	100.979	40.7258	24.2975	99.7865	45.3841	18.5853	100.865	0.796777	37.467	48.8085	34.6241	50.1218	184.327	21.6503	53.4017	21.7438	90.1558	148.315	73.8197	50.3686	66.8385	79.6776	136.962	379.208	73.4051	178.324	8.48009	51.6719	109.721	218.406	10.1093	186.412
6.59485	8.60469	11.6734	518.542	109.522	16.7808	7.14287	0.823846	43.3841	253.69	45.5147	48.06	258.764	7.84814	149.107	12.2057	78.4781	79.8958	96.8033	43.996	20.75	97.0404	46.3593	16.4528	134.803	0.632681	39.0767	41.8557	34.5861	44.3842	172.895	19.8836	62.8583	19.0617	98.3353	144.344	72.1888	58.4826	60.4644	93.5067	131.624	355.68	68.3962	182.944	7.24159	51.5336	118.066	201.512	10.5909	217.557
6.69477	7.2964	10.2231	477.225	99.943	15.863	6.37465	0.67954	42.1048	248.679	40.7665	48.1894	257.602	6.96709	142.462	10.5723	68.2315	84.3247	90.8593	43.0485	17.6215	87.5272	43.7055	13.923	149.444	0.50165	36.2319	35.3451	32.1731	39.303	158.014	18.1335	64.5946	16.6539	102.135	152.497	67.4455	73.0898	54.4451	120.514	124.608	329.788	69.5394	187.9	6.16726	49.5449	115.157	182.196	10.4512	254.35
6.7947	6.18668	8.95254	434.017	90.1974	23.669	6.76508	0.558586	39.5956	256.147	36.3603	45.2759	247.446	6.18621	136.648	9.98267	59.2426	81.7793	83.9646	39.9704	14.9182	75.7228	39.514	11.4723	151.746	0.396943	31.7372	29.5629	28.9405	36.7002	142.273	16.4593	62.4081	14.5168	101.613	152.705	61.1915	80.4517	48.8379	134.169	116.925	303.317	66.5891	183.973	5.24327	46.5187	107.556	170.893	9.94565	255.524
6.89462	5.24532	7.83961	401.21	80.8647	27.5966	6.75579	0.457565	36.5427	250.133	32.3102	41.2948	232.017	5.49375	127.553	9.15164	51.3938	75.8404	76.6828	39.4711	12.6077	63.873	34.8771	9.29644	146.471	0.313157	26.9424	24.5768	25.5917	69.0822	126.969	14.8914	58.3732	14.4906	98.5786	147.729	54.4133	82.8063	43.7136	138.518	109.14	277.368	62.714	174.881	4.45279	42.9812	105.894	155.876	9.2416	240.201
6.99454	4.44675	26.7953	384.333	72.2074	28.9907	15.0952	0.373502	42.8326	236.91	28.6166	37.1212	213.846	4.8778	116.985	8.23592	48.6536	68.5177	69.3929	38.6722	10.6447	53.0104	37.1518	7.45215	136.835	0.245871	22.4528	20.352	22.4266	76.2366	112.706	13.4433	53.6096	21.6393	97.8333	139.542	47.6972	81.785	39.0551	158.367	101.554	252.585	71.8642	163.039	3.77878	39.2675	102.056	140.056	8.44695	218.224
7.09446	9.98483	29.9214	360.243	69.2131	28.7731	19.7126	0.30386	45.0642	220.225	25.2705	38.0764	194.618	4.32673	108.859	7.3225	45.0222	82.3811	62.3412	35.9341	8.98237	43.5242	35.731	5.93097	124.979	0.498353	18.4999	16.8106	32.671	73.7112	99.7184	23.7009	48.7088	41.112	104.744	144.055	41.3715	101.029	34.8524	165.966	94.3124	229.321	96.6826	173.795	3.20531	35.5856	94.7978	124.792	7.63007	194.543
7.19438	11.5671	28.2932	332.261	96.0616	27.5708	21.8587	0.246364	44.2902	216.54	22.2562	36.1238	175.431	3.82908	99.6345	9.07051	40.5868	84.7321	55.6795	32.3548	7.57731	35.4755	32.6582	6.50586	112.3	0.580968	15.1342	13.8628	34.6619	83.0898	88.0495	28.5728	43.9714	48.9934	105.968	142.173	35.6017	110.77	31.0739	165.459	87.4818	207.738	110.167	173.946	2.71807	32.0595	124.733	110.665	6.83302	179.442
7.29431	11.3542	25.4529	306.787	104.302	25.806	22.3966	0.199048	41.9553	215.897	29.5434	33.0997	156.972	3.37446	90.1783	9.53172	36.0332	93.6069	49.4936	28.5541	6.39095	31.9027	29.0108	6.11145	99.6793	0.573117	12.3242	11.4209	35.5485	82.854	77.6496	30.2283	45.9497	50.4526	106.301	140.257	30.452	122.682	27.6953	159.35	81.0792	187.879	111.056	172.739	2.30446	28.7588	137.295	117.778	6.08046	161.339
7.39423	10.3978	22.5075	279.719	103.038	23.76	21.9183	0.16031	38.8937	206.989	41.719	29.8227	139.644	2.97339	80.9924	9.2838	31.6961	111.977	48.4403	24.8671	5.38988	27.5519	25.3367	5.3416	87.6486	0.521586	15.5643	9.40296	33.4524	77.1886	68.425	30.0104	44.7655	50.1573	108.257	149.527	25.9261	126.724	24.6561	149.748	81.9785	178.854	105.898	165.685	1.9536	25.7175	135.58	136.157	5.38556	142.976
7.49415	9.20008	40.3563	252.531	119.652	21.6163	20.8225	0.128847	35.5793	206.995	49.1575	32.1706	123.662	2.62499	85.1838	8.67095	45.724	120.835	46.1401	21.4605	4.54544	31.4661	21.897	5.52917	76.5045	9.48225	15.544	7.89461	30.2626	69.9251	60.2671	28.7464	42.0638	47.3215	110.655	150.57	24.5387	125.451	21.9464	138.172	79.8373	181.456	98.1184	155.397	1.65614	35.4944	127.343	145.087	4.75405	125.633
7.59407	7.99191	42.0289	258.626	121.697	19.4921	19.3703	0.10358	32.2737	198.798	53.0765	32.7004	115.702	2.32162	83.9402	7.89534	49.6875	118.462	55.2166	26.6802	4.83184	30.5825	26.7076	7.46669	68.9535	13.1381	14.1295	6.58036	28.59	62.5682	62.1047	29.2585	47.7789	48.3189	117.4	146.209	22.4552	120.712	19.5322	125.695	76.1579	183.914	89.4805	143.554	1.40401	40.0604	124.013	158.453	4.18678	109.836
7.69399	6.8718	38.9715	264.266	145.244	17.4595	17.7776	0.0834803	29.1645	188.7	54.4232	63.4176	108.291	2.05726	82.4951	47.2985	65.5643	122.604	59.2725	27.7844	4.54927	27.576	27.1876	7.56005	61.346	13.8904	12.2461	5.45919	25.9134	55.6727	89.4261	33.8039	48.3667	46.2506	118.188	138.466	30.415	113.834	17.3829	113.058	71.7883	179.356	80.8682	131.216	3.20176	41.3296	115.743	155.284	3.68149	95.7338
7.79392	5.87457	34.8292	261.879	149.377	15.5596	16.1267	7.41001	27.7346	190.187	53.9295	72.1009	99.6787	1.81884	78.1731	155.081	69.2219	117.738	59.9307	26.6878	8.36187	23.8526	25.5876	7.02059	54.0389	13.1533	10.3322	4.51509	23.0053	49.4098	97.7763	35.0782	46.3756	42.7061	115.475	169.956	33.3099	128.065	15.4711	100.758	67.1846	170.711	75.2634	119.035	6.88464	50.4566	105.874	144.842	14.7103	93.599
7.89384	5.00525	30.7274	251.414	168.261	13.8127	14.5121	30.3674	25.7695	183.475	52.1579	71.2206	90.6269	1.6109	72.4055	204.431	66.8195	108.578	58.3596	24.5154	9.20172	20.1176	23.1118	6.09938	49.2745	11.7418	8.57834	3.72647	20.2026	43.7991	96.5144	34.4633	43.1954	38.587	110.788	189.106	33.1844	138.112	13.7716	89.1098	62.6137	159.881	73.649	114.486	17.1801	54.0799	110.498	132.241	20.6851	86.8035
7.99376	4.2559	26.9818	236.031	168.952	12.227	12.9867	42.5149	23.6072	177.067	49.5368	66.4754	81.6311	1.42952	66.0648	220.106	61.6647	123.47	55.3922	21.9155	9.12845	16.695	21.9546	5.10572	44.221	10.1108	7.05161	3.07152	17.638	38.8039	90.6798	32.8082	39.5737	34.3908	110.147	195.269	31.3555	140.445	17.4381	78.3007	58.2087	148.089	69.1785	129.086	20.6699	54.2632	110.774	118.882	30.5548	78.2812
8.09368	7.2715	23.652	227.034	163.388	11.992	11.5734	47.6728	21.4346	166.516	46.3893	60.4386	72.9997	1.26752	59.6697	217.038	55.5033	124.008	51.6165	19.2502	11.2213	13.7067	25.4887	4.17892	39.2145	8.50167	5.76026	2.52969	15.3501	39.2719	82.9533	33.6349	35.9034	30.3789	106.815	201.973	28.6593	137.618	21.7217	68.4228	63.2908	149.805	63.5713	133.075	20.8098	70.6601	113.982	105.957	35.208	69.4924
8.1936	11.3662	24.6325	213.439	163.47	11.4031	10.2859	48.4408	19.3507	154.095	42.956	54.2442	64.9129	1.1245	63.6806	204.149	49.2302	117.234	47.4411	24.7432	11.1368	11.1717	25.4472	3.37192	34.7901	7.03156	4.6864	2.08258	13.3354	37.0228	74.7317	38.1618	35.3273	26.6772	101.999	199.582	25.6153	134.764	23.3113	59.5042	69.6349	145.919	57.7044	130.58	19.4118	77.8965	108.991	109.517	37.8399	61.3397
8.29353	12.2312	24.5394	197.303	176.763	10.6219	9.08988	46.5703	17.4047	141.134	39.4134	48.3665	57.4639	0.9984	63.2516	186.699	43.2798	107.135	43.1444	26.1055	10.1867	9.05979	23.7178	2.69553	30.5795	5.74692	3.8028	1.7141	11.5742	46.2072	69.8603	39.2587	42.9009	25.7439	97.2581	191.339	22.5363	128.693	23.3005	66.6168	70.7513	138.778	53.2636	137.186	24.2932	79.3629	116.722	104.765	37.9114	53.7736
8.39345	11.6619	22.4504	180.056	190.292	9.7478	8.02144	43.2261	15.6165	128.387	36.2611	42.9803	50.6877	0.887099	67.5958	167.724	37.8404	128.227	40.1371	32.674	8.96794	7.80702	21.3064	2.14152	26.6837	4.65592	8.41521	1.41065	22.7714	46.4442	63.7265	38.3839	44.6432	23.8835	91.8757	189.626	33.7904	120.688	24.4522	68.9963	69.0781	181.556	48.4709	136.103	24.8133	77.3099	120.462	96.5411	36.4426	46.9478
8.49337	10.5282	19.9705	162.671	210.322	8.84949	7.06564	41.9738	13.9901	116.263	33.0928	38.127	44.5817	0.790444	67.1882	148.922	32.9715	144.98	36.8431	34.1175	7.74175	6.82101	18.7344	1.69433	23.1501	3.74726	9.62921	1.16089	25.8448	53.7796	57.3156	39.185	43.4024	21.6425	92.1734	182.161	38.3726	111.657	24.1465	74.2152	65.9948	339.488	43.751	130.467	23.3075	74.3169	115.333	87.9643	47.8143	63.6778
8.59329	9.24229	17.5881	145.787	209.441	7.96901	6.20711	39.2167	12.5205	104.964	29.997	33.7909	39.1199	0.704872	64.1057	141.607	47.3462	145.238	33.4736	34.8248	6.61343	13.7703	17.7314	1.33682	19.9916	3.00085	9.27829	0.955403	25.3307	54.4587	51.1182	38.1468	40.7362	19.3244	112.555	171.191	38.9371	102.23	23.0223	75.0779	62.2697	547.469	39.3028	122.317	20.9832	69.7721	106.795	94.3707	52.6737	67.4391
8.69321	7.99077	15.4336	129.804	215.275	7.13148	5.44826	35.7001	11.1981	95.8326	27.0338	29.9336	46.2976	0.629313	60.127	130.368	83.0347	137.114	30.1679	104.126	5.61712	18.8069	16.0657	1.05281	17.1995	2.39389	8.28906	0.786294	23.3621	51.039	45.3595	36.1129	38.3072	18.9299	135.705	168.935	37.1983	102.038	21.4758	73.0298	58.3156	655.081	35.2078	112.964	18.4488	64.4627	97.3114	96.8698	56.9681	64.9869
8.79314	6.85046	13.5249	114.954	250.604	6.35119	4.77637	31.9022	10.0114	106.343	24.2416	26.5099	49.1077	0.562161	76.9464	117.622	119.081	146.976	27.0142	197.224	4.75571	19.5145	14.1985	0.828182	14.7523	1.90402	7.11599	0.647279	20.9261	46.3551	40.1245	33.596	35.2903	17.7129	145.588	187.089	34.2477	98.7396	19.7494	69.1281	55.2648	698.546	41.3364	104.808	15.9967	59.5239	101.39	92.3743	57.2525	59.822
8.89306	26.4784	11.8464	101.346	320.141	5.6337	4.17757	28.9193	8.94828	108.042	21.643	23.4751	49.0746	0.503199	83.2849	106.116	155.933	143.623	24.0646	265.123	4.01928	18.1786	12.3617	0.651032	12.6217	1.51096	5.97029	0.533003	18.465	41.5257	35.4259	30.9031	32.1232	16.1351	147.452	195.314	30.767	93.496	17.9884	64.1367	62.5433	701.844	42.1798	121.16	13.7542	54.3564	112.945	84.9854	55.1399	55.4143
8.99298	34.1716	10.3742	104.485	337.869	4.97708	3.64913	30.1903	7.99707	104.704	19.2491	20.7825	47.2589	0.451068	83.3386	94.486	164.198	133.756	21.3452	332.485	3.39355	16.0201	10.6626	0.511601	10.7766	1.19698	6.15469	0.438783	16.1642	36.9683	31.2406	35.2984	29.0311	14.4551	144.581	194.144	27.1696	87.1308	16.277	67.976	66.8962	680.776	40.4622	126.486	25.1552	55.3667	118.277	76.7203	51.6858	69.7549
9.0929	39.2876	9.08437	119.378	329.398	4.39042	3.19856	29.4942	7.14653	98.7144	27.0465	18.3999	44.3917	0.405222	79.8305	88.0366	158.304	142.29	18.8651	381.695	8.32099	13.6684	9.14292	0.402003	9.1857	0.946952	5.67697	0.36113	14.0897	34.3956	27.5295	36.4307	26.1223	12.8121	139.02	186.878	26.6243	89.4099	14.6611	68.5375	67.0537	645.686	44.0057	125.032	28.589	53.9249	113.932	68.5392	47.5712	72.036
9.19282	40.8073	7.9547	197.749	308.562	3.85009	2.78688	27.6655	6.38636	99.1851	31.8023	18.6203	49.5733	0.36492	74.4538	80.0366	145.994	138.529	22.1261	413.581	9.61092	16.9727	7.81019	0.315918	7.81867	0.748253	4.9587	0.29731	12.253	48.6226	24.248	37.1442	40.643	11.2763	132.037	175.879	24.9066	88.1337	13.1633	66.5169	64.9989	603.281	43.4831	119.581	37.276	68.5691	105.799	84.1846	43.2278	68.6155
9.29275	38.3367	6.96543	352.519	282.746	3.3748	2.42551	25.2535	5.70699	97.9864	35.7106	17.9783	51.0119	0.328773	68.247	71.6258	131.356	128.744	23.5067	405.269	9.33717	20.8984	6.6553	0.248325	6.64722	0.590683	4.20226	0.472607	10.6422	62.9107	21.3511	36.1345	45.9479	9.87825	124.41	165.537	22.6164	85.4698	11.7917	62.8576	61.8386	557.85	41.0491	111.942	38.6203	95.1734	96.5396	86.3529	38.9212	62.7787
9.39267	34.3656	10.6956	494.965	255.806	2.9472	2.11216	22.6114	5.09989	93.4448	37.5095	16.61	50.049	0.297264	61.8335	63.4325	116.483	137.282	23.6198	381.382	15.1499	20.9189	5.66206	0.195256	5.64554	0.465861	3.49773	1.04471	9.23641	63.8836	25.0051	36.8774	46.4176	8.62647	116.612	153.251	20.1236	81.0564	25.4087	58.2409	60.4729	519.865	37.9268	103.276	38.7872	107.627	98.112	82.3176	34.8078	59.9965
9.49259	37.0674	22.55	616.471	229.683	2.56773	1.84105	19.9599	4.55729	87.2367	37.7809	15.0278	47.6143	0.269357	55.5752	55.7799	102.389	133.809	22.9059	346.076	16.2327	19.1488	4.81197	0.153591	4.79052	0.367041	2.87905	1.21354	8.01319	81.3524	25.4155	35.8944	49.0879	7.51745	108.924	140.109	17.6482	75.6259	32.1773	53.152	57.8184	479.842	45.6721	94.3143	42.9741	111.122	108.161	79.1734	33.2878	54.989
9.59251	35.3829	24.0184	744.077	205.284	2.2324	1.60614	24.6364	4.07223	80.3538	36.9737	13.4553	44.3451	0.245378	49.6706	48.8118	89.5126	124.442	21.6783	306.97	15.3312	16.7089	4.0867	0.12088	4.06184	0.288885	2.35299	1.18941	6.95038	85.253	44.9293	33.9775	50.5637	6.5417	101.505	126.84	15.3137	69.6934	34.7739	47.9291	54.5717	443.914	47.0677	85.5039	41.8652	109.108	106.343	73.1593	31.0565	61.659
9.69243	31.97	32.2519	828.091	182.962	1.93656	1.40203	29.2613	3.6385	73.3708	40.5321	11.9838	47.3296	0.222786	44.2165	42.5699	77.9902	112.616	20.1575	269.894	13.7087	14.1696	6.95344	0.0951864	4.98603	0.227127	1.91413	1.08146	6.02763	102.86	51.9187	31.6086	48.9104	5.68709	94.4582	121.644	13.1823	71.0217	37.0297	42.8015	51.1242	407.63	45.3674	77.7328	43.6569	112.971	99.6821	66.2005	28.491	65.0597
9.79236	28.086	31.8778	854.789	162.786	1.67669	1.22393	31.1388	3.25057	66.6089	42.5438	10.6441	47.471	0.203763	43.3976	46.4209	67.8058	115.702	18.4969	247.061	13.4832	13.1957	7.84181	0.0749829	5.32662	0.178462	1.55233	0.944927	5.22651	102.353	52.4825	29.0767	45.7786	4.94078	87.8033	114.189	11.2783	69.69	41.2509	45.8959	47.6828	381.455	42.2771	81.83	46.29	111.109	91.3747	59.2199	27.8683	62.5884
9.89228	24.2987	29.0933	843.154	144.682	1.44965	1.0684	30.7568	2.90352	60.237	42.8315	9.44004	45.8229	0.183462	41.0907	46.0638	58.8716	110.692	24.0759	220.373	19.0865	11.6269	20.586	0.0590492	5.29838	0.354319	1.2563	0.806844	11.0499	99.1086	61.8666	26.55	42.059	4.29028	87.3491	105.512	13.4754	66.6456	66.5198	46.3421	52.3817	353.115	38.6797	85.2519	55.7908	105.879	82.8426	52.6347	32.6433	57.5631
9.9922	20.8414	25.8593	806.883	134.475	1.25249	7.52671	29.0541	8.64184	54.3328	41.9022	8.6395	43.112	0.168583	38.0389	43.4843	51.0707	101.859	26.898	194.29	19.7615	9.91912	27.0627	1.45113	9.12239	3.3798	1.01533	0.679434	12.7027	91.2516	63.0481	24.122	38.2223	3.72405	84.7376	96.3282	22.7758	62.5662	107.163	45.0214	60.3876	324.398	35.0213	84.1715	57.7204	98.8192	74.6907	88.7611	49.6863	59.3909
10.0921	17.7875	22.7699	755.758	122.676	1.08255	26.8913	26.6506	13.9314	48.9209	40.1438	7.7799	39.8328	0.152631	34.6951	39.8552	44.2793	91.5892	27.8344	169.087	18.5637	20.6965	32.8912	1.90324	11.663	4.60064	0.819848	10.1572	12.5085	82.2418	60.2053	46.1421	34.5081	3.23169	80.9356	87.1215	26.8344	57.9308	164.691	42.5774	62.6367	296.397	31.5178	84.1404	54.5458	97.5815	67.1494	113.346	70.1061	56.5465
10.192	15.1374	19.9813	696.673	118.576	0.9373	37.9125	23.9473	16.1328	43.9952	37.8503	6.94991	36.317	0.137589	31.3278	35.8556	38.3778	81.1752	27.5142	145.855	29.9799	25.6045	33.4373	1.9092	12.6903	4.8353	0.661664	14.8138	11.5606	73.4183	74.8553	67.0234	36.3769	2.80387	76.5402	78.2074	27.7128	53.0724	191.034	70.7685	72.0308	269.75	28.2643	81.0374	49.2657	93.2266	60.2807	119.825	79.4597	51.7245
10.292	12.8605	17.5124	634.398	125.601	0.814096	43.3623	21.1964	17.4241	39.5329	35.242	6.18352	32.7814	0.1245	28.0907	31.866	33.2555	71.2811	26.3881	125.041	34.4731	25.6748	31.4489	1.72388	12.7554	4.56539	0.533875	15.6731	10.3652	65.2569	95.482	76.2229	46.2205	2.43223	76.7426	69.7883	33.3805	48.2175	198.555	95.6745	89.2938	247.408	25.2935	76.2127	43.396	87.1613	54.0735	158.561	81.8568	46.2901
10.3919	10.9153	15.3418	572.16	122.671	0.710044	45.1615	18.5496	17.3519	35.5031	32.4817	5.4902	29.3631	0.109827	43.2305	28.0886	28.8129	94.1307	24.7757	106.732	36.09	23.5228	28.3955	1.47505	12.2344	7.16618	0.430749	14.7738	9.14995	57.8861	100.272	78.4967	53.8085	2.10948	74.7996	61.9577	45.4898	44.7338	195.047	114.97	95.561	255.72	22.6067	70.5362	45.8879	80.2937	48.4865	166.827	80.0198	49.002
10.4918	9.25889	13.4382	532.706	154.419	0.62209	44.6331	16.0916	16.5594	31.8716	29.6878	4.86923	30.912	0.0936374	49.9712	24.6201	24.9616	128.671	27.1509	90.8227	33.7688	20.536	25.0437	1.22356	11.3813	7.87524	2.31045	13.1659	8.01081	51.2996	97.1562	76.7888	60.6775	1.82957	72.8272	78.7143	57.5258	56.5262	185.386	123.719	100.097	252.338	27.484	71.4842	43.801	73.1986	47.7923	160.872	75.7371	89.7847
10.5917	31.6266	11.7702	488.827	162.806	0.547153	42.6816	22.6246	15.4191	49.7297	26.9441	4.31576	30.752	0.0745849	51.6681	21.4959	21.6241	140.498	29.0758	78.3639	30.0606	17.4208	21.7762	0.995688	10.3647	17.4393	2.9063	11.3743	6.98231	46.0075	90.3921	89.1983	61.2288	1.65419	69.7188	87.0059	61.3408	75.7613	172.595	128.142	110.022	242.005	28.4276	69.4297	39.7719	66.2297	44.8503	148.848	70.1701	103.014
10.6917	81.6124	10.309	443.551	188.845	0.482409	39.9189	25.9066	14.1437	57.6258	24.3081	3.82362	29.5251	0.0597678	70.7345	18.7171	19.0184	155.453	29.3568	68.0216	26.1018	14.5118	18.7682	0.800358	9.29389	37.9434	2.8985	9.64767	9.48791	40.979	82.2328	117.555	66.9501	1.47544	77.6536	144.059	60.2574	86.0934	158.522	171.095	111.718	247.675	58.9226	65.657	43.8912	59.5945	41.1353	135.691	64.0611	117.727
10.7916	148.602	9.02889	407.185	191.993	0.425553	38.6163	26.6068	12.8521	59.7063	21.8172	3.38649	27.6735	0.0416774	78.5313	16.2666	16.6326	161.947	28.5602	109.737	22.3682	11.9448	18.6704	0.638181	8.23731	88.0166	15.84	8.09136	14.9198	36.3854	73.8415	129.049	77.2469	1.30461	80.2044	176.458	56.4596	90.2343	144.268	193.531	109.04	242.962	70.7895	68.2911	42.687	53.4049	37.3046	121.882	57.8733	117.202
10.8915	182.304	7.90728	390.699	207.123	1.8614	41.746	25.7432	11.608	58.4917	19.4941	5.16976	25.4978	0.0236622	79.6131	14.118	14.4949	181.638	27.8417	124.78	19.032	9.75277	17.3698	0.506164	7.23582	152.713	19.9489	6.73806	16.1423	32.26	65.7928	130.616	78.7214	1.14725	79.5409	191.681	51.3274	90.165	130.471	201.616	104.144	232.132	72.8872	71.3629	39.1388	47.7108	33.6381	108.581	54.7836	109.683
10.9914	206.161	6.9245	366.648	205.853	2.67597	42.9028	23.9947	10.4433	82.515	17.35	5.58181	23.1992	0.00319203	76.8451	12.2409	19.3288	216.528	26.5437	125.085	16.1294	7.91911	15.5872	0.400061	6.31179	198.049	19.9041	5.58566	30.679	28.5831	58.3451	126.535	75.7376	4.85084	77.0169	195.188	45.7125	87.3215	117.475	199.926	98.231	217.967	70.2244	70.5815	34.7706	42.5237	46.8039	96.2824	69.0637	99.4067
11.0913	208.355	11.6657	355.26	194.798	3.07745	42.0588	21.8059	9.37117	92.5185	31.7926	5.40665	20.9083	-0.0155556	72.0142	10.6043	27.0435	221.923	24.8144	117.727	13.6394	6.40566	20.4832	0.315495	5.47536	204.592	18.0847	4.61696	53.054	25.3974	51.5908	126.202	70.6768	39.211	73.4736	190.945	40.1218	82.7361	105.447	191.831	91.9695	202.255	65.4266	67.527	32.238	39.6626	88.011	85.1499	74.806	88.4964
11.1913	193.385	36.4228	335.741	179.523	3.20982	40.0056	19.4618	8.39491	129.058	41.0836	5.00176	21.5248	-0.025594	66.2199	22.2222	70.7371	212.049	22.8626	106.837	11.5197	5.16764	34.047	0.248458	4.72879	191.508	15.6701	3.80927	79.3936	53.6033	45.5371	121.508	64.8216	54.9008	69.4299	181.787	34.8397	77.1426	94.443	179.782	85.7257	193.64	59.8516	63.2266	28.8179	67.3034	114.022	75.1897	75.2395	77.9712
11.2912	172.292	40.3868	319.377	164.666	3.172	37.2775	17.1385	7.51197	144.209	46.5158	4.5277	21.718	-0.0312596	60.126	27.2539	87.3807	194.989	20.8312	94.7693	9.72282	4.16109	42.7798	0.195506	4.06952	169.802	13.219	3.13908	95.3495	61.2394	40.1495	122.616	58.8476	60.0862	65.2023	183.624	30.0104	71.0563	84.4553	165.54	79.6974	191.525	54.1833	58.3397	25.2331	81.4144	118.525	66.336	72.4972	68.2771
11.3911	150.216	38.1181	319.894	173.021	10.3874	34.2295	14.9395	13.0789	146.87	49.0979	4.0545	21.0427	-0.0356552	54.1212	28.5194	90.0967	175.253	26.8301	102.965	9.85677	3.34618	60.2242	0.153763	3.4921	145.58	10.9739	2.58451	95.3682	62.8972	35.3752	134.744	53.0966	59.5563	69.2792	178.671	25.6911	73.03	75.4399	150.343	73.9767	183.964	48.7487	59.3398	21.8252	86.8791	116.713	58.4945	67.9746	59.5681
11.491	155.964	34.2714	312.963	168.329	14.4459	43.0794	12.92	15.4646	142.525	49.6124	5.29648	19.8471	-0.0398603	48.4218	27.7146	85.9928	155.281	29.8334	104.06	9.09978	2.68842	65.4322	0.120903	2.98962	122.049	9.02012	2.12613	88.7648	83.5832	31.1552	136.449	47.7282	56.0962	69.8006	202.118	22.9856	75.0251	77.4604	135.046	78.7792	182.859	46.5924	60.558	18.7373	90.1231	109.481	51.5641	62.5732	51.8543
11.591	150.314	30.3002	297.794	157.503	16.4104	46.9944	11.1041	30.4693	134.484	48.6631	5.47901	18.3685	-0.0437133	58.366	25.8492	78.8751	136.324	30.7897	102.885	8.04809	2.1585	63.9881	0.0951309	2.55453	100.734	7.36774	1.74769	111.254	85.4966	27.4313	132.223	42.8038	51.3045	68.2306	225.226	20.238	78.6939	99.9609	120.216	89.6676	178.869	43.1979	73.6546	16.0124	95.7303	100.392	45.4462	56.8644	45.0784
11.6909	136.453	26.6273	277.761	144.231	17.0132	47.7088	9.49593	37.1073	124.718	46.7119	5.21618	29.0012	-0.0467238	61.5206	23.5158	70.7437	121.313	42.6876	96.0938	6.96482	1.73213	60.6801	0.075034	2.17934	82.2088	5.99388	16.8049	112.883	81.7171	24.1481	124.82	56.6967	52.422	65.4807	232.761	19.8387	78.6673	109.172	106.213	95.6111	170.586	45.8554	78.7778	13.6444	95.5525	91.0355	75.8433	51.2007	55.6994
11.7908	120.173	23.3477	277.465	130.437	16.7555	51.8874	8.08808	39.0169	114.386	44.1098	4.78724	42.4535	-0.0486511	60.6952	21.0541	62.6152	106.803	54.74	86.7974	10.2304	1.38942	56.2957	0.0593703	1.85695	66.5336	4.86353	30.2669	105.735	85.1224	39.9137	136.314	60.931	50.1968	62.1152	229.883	18.563	76.2043	124.652	93.2458	95.6907	159.979	44.7855	78.9493	21.3408	91.9087	82.0869	115.317	45.79	57.1383
11.8907	105.366	20.4552	267.835	117.087	15.9777	52.5874	6.8663	38.3346	104.151	41.1215	18.7301	49.3421	-0.0495856	57.6505	18.6519	54.9757	94.1226	60.7457	76.9962	10.6974	2.82124	51.3495	0.0481323	1.58067	63.9406	3.93967	33.7789	95.4354	98.4738	65.4323	137.602	67.1055	46.3601	67.8688	220.306	16.86	72.211	148.905	81.4183	115.22	156.662	56.9056	76.1551	23.3526	86.3193	73.8047	126.425	46.9915	58.5149
11.9906	93.5302	17.9156	252.438	111.436	14.9087	51.1073	25.9381	36.3064	99.9522	37.9395	27.641	51.8594	-0.0497863	56.1674	16.4061	48.0278	93.5649	62.622	67.2861	10.0046	14.8567	52.9077	0.038867	1.34438	63.5162	4.15687	32.5812	95.8554	96.7104	86.6188	133.096	69.4335	41.8942	74.3017	206.683	15.0072	67.3322	156.888	70.7595	121.841	149.511	59.7961	71.6902	25.3347	81.5721	66.2596	145.47	48.7811	64.133
12.0906	81.3832	15.6896	242.127	136.543	13.6999	48.3306	40.6615	33.6522	99.4958	34.7056	29.5911	51.5414	-0.0494059	58.2072	14.36	41.8271	90.5545	61.752	65.528	8.90392	19.1068	50.0891	0.0312507	1.14263	172.566	15.3196	29.3878	95.3571	89.8612	93.2227	125.501	67.3133	45.7526	76.0648	206.11	23.9053	62.0211	157.2	65.4488	121.668	158.784	92.5138	66.3894	24.4591	86.4079	59.4401	145.616	47.9014	62.7417
12.1905	75.812	13.7397	227.159	141.882	12.4499	44.8513	47.4344	30.7812	95.304	31.5208	28.569	57.5092	-0.0485333	59.8561	12.5265	43.9805	114.174	59.1258	60.6789	7.73036	19.4285	45.3908	0.0249462	0.970552	217.015	26.2192	25.5681	88.5396	92.4084	91.3641	123.327	63.0804	45.3026	97.7592	201.438	30.6713	84.2929	151.202	65.5719	117.695	159.167	103.446	60.7825	22.3414	86.1149	53.3011	137.229	52.3108	58.205
12.2904	67.6688	12.032	209.659	137.296	11.2205	41.063	49.1705	27.9199	89.2152	28.4546	26.3919	59.1488	-0.0471532	58.2488	10.9014	47.0101	119.668	55.6477	54.518	6.62412	17.9232	40.1196	0.0197562	0.823916	221.609	28.5151	21.7823	94.0972	87.1141	85.5203	118.808	63.0607	77.386	107.81	191.645	94.7437	96.362	141.839	63.3628	111.846	154.168	103.452	55.1979	45.2575	90.5211	47.7865	138.735	52.849	71.0577
12.3903	59.2697	10.5367	191.102	128.095	10.0493	46.0245	47.8386	25.1881	82.3196	25.5527	23.8754	58.0126	-0.0452703	54.8662	9.47141	45.6394	132.341	51.5312	48.047	5.63589	15.7088	34.9317	0.0155462	0.699042	206.209	26.9193	18.3211	89.8829	79.3173	78.0688	111.749	60.0734	89.8556	125.409	178.847	206.118	101.327	165.732	59.6883	105.192	146.084	134.099	49.831	52.5322	89.8173	42.8383	134.539	51.063	99.209
12.4903	51.1914	9.22748	181.961	117.109	8.95704	47.4241	44.7527	22.6438	75.2513	22.8428	21.3744	57.8956	-0.0428947	50.6223	8.21952	42.2477	131.249	47.5886	41.8041	4.77631	13.3581	30.1318	0.0121942	0.592774	182.191	23.8014	18.2197	81.9012	71.1331	70.2443	103.53	55.7506	93.1385	154.899	164.512	342.146	114.335	181.451	60.0336	98.326	164.177	141.964	44.79	52.1605	86.8142	45.4638	124.838	47.9656	106.029
12.5902	43.8655	8.08116	177.284	141.79	7.95364	46.5658	40.7757	32.386	68.3671	20.3389	21.6969	55.7031	-0.0401063	46.0714	7.12731	38.0933	123.947	43.4402	36.0545	4.03903	11.1448	25.8377	0.00956842	0.502352	155.843	20.3138	18.1801	72.9076	63.3586	62.6634	94.9695	50.9676	124.995	169.978	149.662	495.95	137.135	183.289	59.1071	91.5663	169.71	138.579	40.1261	48.3266	81.7986	44.0349	129.43	44.2117	102.591
12.6901	54.5346	7.0775	168.202	146.655	7.04189	44.3396	36.4618	38.6722	67.4252	18.045	20.4931	52.2887	-0.0369712	41.5401	6.17665	33.8234	129.733	39.2967	30.9063	7.07166	9.18288	22.0713	0.00752807	5.4385	130.446	19.5182	16.6754	64.1171	56.2571	55.6103	86.5424	46.1815	134.802	174.224	146.368	653.024	147.91	177.137	56.4365	85.0808	167.476	130.001	36.8671	43.1826	75.7602	40.9967	123.988	40.2171	111.644
12.79	54.8899	6.19875	173.934	142.588	6.22009	41.3466	32.1554	40.3272	64.2347	15.9594	18.7383	48.2329	-0.0335172	37.2126	5.35055	29.7544	125.295	35.2947	26.3793	7.70513	7.50291	18.8075	0.00594756	8.19083	107.543	19.2892	14.6421	56.0202	49.8793	49.194	78.5104	41.6198	153.048	194.195	167.802	738.066	150.418	166.669	52.7049	78.9417	160.624	119.381	33.5642	75.376	69.3313	53.1888	160.336	36.2385	110.927
12.8899	94.1479	5.42937	171.762	133.374	5.48391	37.9875	28.0602	39.453	149.818	19.9935	16.8658	43.9233	-0.0298035	33.1841	4.63344	26.0253	129.829	31.5182	22.4463	16.2067	6.09501	16.0005	0.00471594	34.5001	87.6928	17.7362	12.54	61.4238	50.7741	43.4329	71.0062	37.3853	156.798	200.648	196.731	747.149	147.397	154.152	48.4009	80.4034	151.209	108.321	30.3647	84.7668	66.6939	55.3146	204.033	32.4282	103.709
12.9899	103.582	4.7557	164.502	122.112	4.82756	41.5149	24.2865	37.2745	191.164	22.2955	15.0605	39.6124	-0.0259254	29.4956	4.01132	22.6825	167.494	30.5489	19.0578	18.28	4.93149	13.5981	0.00373648	62.8703	70.9279	15.4673	10.5797	68.8414	47.6811	45.7083	64.0844	33.5136	175.619	199.834	209.016	712.761	140.823	158.851	84.2945	96.8655	162.483	97.6072	27.3484	85.7198	103.222	53.1293	252.807	28.8702	110.95
13.0898	99.6723	4.16579	154.167	110.421	16.573	50.7845	20.8846	34.4987	206.436	31.0974	13.394	35.4584	-0.0219836	26.1559	3.47179	19.7247	177.083	28.9012	21.5917	17.6067	3.9789	15.7438	0.0029503	77.2995	57.0187	13.0972	8.84327	74.5551	43.3424	50.9283	59.8884	30.0051	175.969	193.991	210.032	655.589	132.109	157.062	174.846	104.235	180.643	87.5967	24.5533	80.1325	121.338	49.2692	260.129	25.6043	135.547
13.1897	90.4112	3.64913	142.176	118.531	26.1276	58.0847	17.8662	31.5265	206.7	36.4508	19.7945	31.5548	-0.0180749	23.1547	8.74659	17.1284	171.883	26.8678	28.5365	16.894	32.0581	15.7004	4.09728	82.6457	45.6243	32.2315	15.469	101.21	38.8417	50.6918	65.1581	41.9055	166.738	190.316	207.507	588.547	122.256	149.869	273.297	104.792	185.674	78.4243	21.9923	91.1647	147.1	44.9261	248.333	22.6427	142.903
13.2896	79.5917	3.19662	144.403	141.414	31.0429	60.4945	15.2198	28.5791	198.663	45.2293	21.1992	27.9509	-0.0142967	20.472	11.1014	14.8605	188.834	25.6565	41.2888	15.2179	42.1951	18.3703	19.3356	82.2523	49.4503	37.51	18.868	117.939	34.5851	50.4479	65.6471	45.8469	153.042	186.971	198.912	519.466	111.957	139.878	328.87	101.737	200.961	70.1122	19.6632	89.793	157.127	40.6234	228.599	19.9804	137.422
13.3895	79.5295	2.80039	140.946	152.952	32.9195	59.7853	12.9208	35.5987	186.358	50.1924	20.4702	24.6665	-0.0106954	23.5662	11.7796	13.7467	186.702	24.0151	45.4222	20.0797	43.2497	43.0799	32.9551	80.5772	47.3936	57.0024	28.1275	116.713	30.704	58.4157	63.4275	45.6429	137.766	184.932	186.646	456.551	101.685	128.683	354.151	96.8726	203.591	62.6276	17.5559	82.8593	160.745	38.3481	206.431	17.6026	126.362
13.4895	73.4346	2.45333	133.896	150.832	32.8555	57.1684	10.9378	52.7587	172.184	52.3479	20.9031	21.7027	-0.00742217	24.3179	11.5301	12.3901	175.009	22.1489	44.8368	20.3749	40.0535	51.8689	35.533	78.1051	42.6039	60.1942	29.9432	134.437	27.2211	59.1003	59.7675	43.3857	126.861	180.225	175.828	407.871	91.7505	131.01	358.519	91.202	198.49	55.9134	15.6563	73.8753	156.97	38.535	184.452	15.4887	113.417
13.5894	65.2516	2.1484	136.697	142.149	35.4168	53.4641	10.0262	66.181	157.536	52.4772	19.7941	19.0482	-0.00448734	43.4724	10.7997	10.9987	159.132	20.1982	44.2242	25.8773	35.1818	56.6269	33.1388	73.1732	38.8847	56.1176	36.9641	132.481	38.9737	56.2313	79.203	81.2036	114.431	172.881	188.606	358.74	82.3462	127.187	348.905	85.2963	188.889	49.9026	13.9488	64.5872	148.896	36.4737	163.835	13.616	100.407
13.6893	56.8096	1.87879	133.879	138.951	36.6066	49.2204	12.3473	70.4272	143.208	51.1821	18.1214	16.6851	-0.00193145	52.4767	9.8515	9.67393	142.034	18.2573	47.3413	25.9522	29.9569	55.0719	28.8554	66.9676	38.7371	64.1796	37.061	122.484	40.6338	51.8015	95.8426	96.181	101.876	163.946	190.626	320.381	73.5837	137.471	330.383	79.4493	176.885	54.1664	12.4175	63.7933	138.538	33.5909	145.027	11.9611	88.1736
13.7892	48.9024	2.54839	141.59	130.731	39.1983	44.7969	16.5963	69.6198	146.992	48.9222	16.3206	14.5912	0.000223329	55.3502	8.83659	8.46035	125.289	16.3867	46.1133	24.1012	25.0147	50.6363	24.1861	60.2631	35.5763	61.8281	35.8704	109.84	38.5021	46.858	108.215	113.733	89.9288	154.322	190.359	281.721	66.097	144.237	306.618	73.8338	163.824	65.0642	11.0471	58.9497	135.618	30.5264	137.455	10.5013	77.0591
13.8892	41.8253	2.52149	141.81	120.089	39.3419	40.4229	18.3174	66.1658	165.751	46.0451	14.5782	12.7432	0.00196915	54.6297	7.83893	7.37266	109.675	22.1639	54.6838	21.3759	20.6224	45.1369	19.8114	53.5512	31.183	55.2302	32.4064	96.9725	35.1316	54.3364	111.064	139.127	78.9353	144.554	183.814	246.288	59.1034	155.938	280.215	68.5127	150.554	77.3166	9.82308	69.6367	131.681	27.5563	126.062	9.21528	67.151
13.9891	35.6406	2.30139	137.131	108.804	37.9729	36.2395	18.4579	61.4577	169.551	42.8112	12.9667	11.1173	0.00329926	51.9048	6.90225	6.41038	95.5213	25.1778	55.8434	20.0055	16.8556	39.5041	15.9931	47.1298	26.5327	48.1712	33.4265	84.9045	31.5364	71.0134	108.447	145.19	69.0238	142.51	173.381	232.962	54.3447	156.483	252.989	63.5271	137.594	108.927	8.73161	73.2532	124.445	24.7903	137.343	8.08353	65.1126
14.089	30.3054	2.04596	129.412	97.7759	35.7231	32.3265	17.6552	56.2887	164.937	39.4124	11.9382	9.69047	0.0042292	48.1606	6.04665	5.56577	82.9127	26.2959	53.0897	17.8101	13.6958	34.1868	12.7885	41.1669	22.1261	40.7927	31.1459	80.49	28.1014	89.5718	102.852	151.176	60.2025	137.488	160.779	229.884	49.5167	171.552	226.168	58.8771	151.202	143.007	12.7363	69.7569	115.495	22.2628	157.447	7.34408	60.1315
14.1889	25.7371	1.80217	119.969	87.433	33.0144	28.7236	16.3322	51.0998	169.683	35.9876	10.7815	8.4412	0.00482924	43.9982	5.27857	4.82806	71.8039	26.145	48.4718	20.7328	11.0829	29.3759	10.1614	35.7439	18.1907	33.9445	30.4352	85.5811	24.9564	123.994	96.1092	159.808	52.4175	143.478	147.17	240.716	56.6668	196.671	200.547	54.5513	155.385	218.568	14.6617	64.3675	105.848	19.9753	205.527	21.0236	54.1031
14.2888	21.8426	1.5821	109.723	77.9488	34.5181	25.4429	15.6081	46.1259	165.587	32.635	13.2165	7.34929	30.6486	39.7754	4.59687	4.18571	62.087	29.7674	43.1647	21.6489	8.94263	25.1279	8.03961	30.8867	14.8009	47.0016	29.5069	94.1608	22.129	133.901	88.6618	178.109	45.5853	143.125	133.37	236.319	60.5592	203.274	176.613	50.5331	152.805	272.188	15.2744	64.9224	96.9697	17.9149	223.717	28.3238	47.9667
14.3888	18.5296	1.38725	99.3006	69.3649	35.1075	25.7826	14.4298	41.4822	156.77	29.4217	13.4004	6.39621	50.7397	35.6974	3.99641	3.62747	53.6282	31.1283	37.8189	20.2349	7.20107	21.4314	8.25091	26.5857	11.9505	48.3418	26.682	96.8755	19.7152	131.435	98.2448	178.803	39.6115	142.714	126.157	221.328	61.2449	199.055	154.627	46.8014	146.227	284.059	17.8768	60.6146	88.0503	16.0636	218.935	49.9343	52.6382
14.4887	15.7162	1.21595	89.118	61.6559	49.1764	25.0528	13.0388	37.2154	145.693	26.3907	32.0887	5.56517	60.1003	31.8741	3.47018	3.14293	46.2884	58.2682	32.7742	18.0034	5.79027	18.2443	8.8345	22.811	12.0707	47.8265	23.2452	95.441	17.6094	123.128	100.154	170.705	34.4015	138.641	117.972	201.133	59.7939	191.309	134.694	43.3432	151.673	275.44	41.2618	57.4863	79.4358	14.403	204.071	60.8011	51.5266
14.5886	13.3278	1.06582	98.8078	54.7657	56.0173	23.6882	11.5883	33.334	133.805	23.5678	37.7713	4.84128	62.9871	28.357	3.01057	2.72271	39.9336	73.9609	28.1888	17.0337	4.65094	15.5121	8.21407	19.521	11.7469	55.1163	23.6048	88.2287	22.3869	112.45	97.4217	158.617	29.8652	132.538	108.679	219.55	57.0156	181.622	135.936	41.0838	149.979	257.491	53.7191	73.6427	71.323	12.9146	225.895	64.8435	47.8175
14.6885	11.3024	0.934393	101.776	59.3241	67.2728	21.9803	10.172	29.8257	121.938	21.4874	37.7747	4.21119	62.0799	25.1623	2.61002	2.35851	34.4397	81.6917	24.1169	21.5568	3.73288	13.1786	7.13969	16.6693	10.6525	67.6799	59.6896	79.1161	22.6214	101.206	92.1811	145.115	25.9201	125.412	98.9805	229.759	53.4103	168.96	159.236	38.5804	144.03	235.996	59.192	82.7829	63.8116	11.581	230.06	64.6654	67.5737
14.7885	9.58436	0.819366	117.747	58.5427	71.711	30.217	8.84398	29.091	110.55	20.2723	35.4506	3.663	59.0544	22.2852	2.26146	2.043	29.6949	83.991	20.5559	21.5957	2.99436	11.1904	5.97687	14.2085	9.26618	71.3596	104.649	69.8457	21.1837	90.2968	85.728	131.548	22.4916	130.01	130.706	234.396	56.3954	155.097	180.05	56.995	135.707	213.892	60.2921	81.1369	56.9395	10.3858	242.964	61.9842	72.4891
14.8884	8.12737	0.718615	124.171	55.1932	71.7876	97.5898	7.63201	27.4366	99.8765	18.8844	32.3158	3.18622	54.9483	19.7097	1.95846	1.76979	25.6	82.6837	19.0968	19.8346	2.40097	9.49904	4.89086	12.0925	7.84653	71.521	116.083	61.1524	23.3652	80.1405	78.8376	118.59	26.3166	129.205	147.025	225.323	56.6103	141.095	190.249	81.4171	126.223	203.356	58.74	74.6861	50.7057	9.31473	234.681	57.9213	70.2563
14.9883	6.89163	0.630303	124.144	129.329	69.1758	164.916	6.54706	25.3661	112.171	17.412	29.0415	2.77157	50.3945	17.4139	7.37409	32.2384	43.564	79.076	17.1925	17.497	1.92457	8.06149	3.94503	10.2785	6.52334	81.9163	111.68	53.3016	22.5872	70.8977	71.963	106.546	26.8889	125.265	152.751	230.17	54.9922	127.562	190.356	98.7727	116.35	247.046	55.6607	66.4967	45.0864	8.3548	228.603	53.199	64.8658
15.0882	5.84375	0.55288	119.903	158.976	65.0057	206.433	5.58956	23.1649	170.95	21.2479	25.9117	2.41094	45.7709	44.8579	9.87505	44.8692	57.3595	74.0936	51.5131	15.1207	1.54227	6.8404	5.54668	8.72733	5.35263	78.9589	100.597	52.3395	20.7824	62.5966	65.3587	95.5268	29.8984	119.6	151.372	242.195	52.2156	114.829	183.787	104.772	106.565	264.459	51.7823	58.0896	48.1774	7.49383	212.594	48.2732	68.9659
15.1881	4.95485	0.485003	113.056	209.258	60.0305	224.648	4.75364	20.99	196.659	24.8292	23.0337	2.09719	41.2947	58.4984	10.6944	48.2162	61.0979	70.5217	68.3858	12.9245	1.2356	5.80354	27.0623	7.40355	4.34991	70.5515	106.618	48.3116	18.7248	80.7724	59.1575	85.5367	29.857	116.961	145.406	236.187	48.7616	103.052	173.031	104.587	97.1546	259.466	47.569	50.1737	95.7287	6.72093	221.318	43.4228	80.2079
15.2881	4.20077	0.425449	104.739	250.599	54.7438	257.67	4.02996	18.9236	203.081	26.6856	20.4362	1.82408	37.0833	63.7409	10.5758	46.9251	59.5219	66.5958	74.456	10.9811	0.989719	4.92338	33.5946	10.1286	4.60307	60.5709	100.582	58.8747	16.7135	106.102	53.419	76.5299	28.2386	129.35	143.931	220.29	44.968	92.2842	159.881	101.151	88.2787	244.047	43.31	43.0379	120.742	6.02677	212.406	38.8109	80.4113
15.388	3.56095	0.373063	95.7463	258.082	49.4612	268.755	17.0192	17.0047	198.589	27.2834	18.1136	1.58615	33.1926	64.004	9.96425	43.4942	55.3397	61.8226	73.1308	9.29889	0.792719	33.9376	33.0818	13.3003	4.36071	50.8193	89.6804	59.1818	39.6245	122.203	48.1592	68.4371	25.8904	133.115	138.149	199.639	41.0683	82.516	145.603	96.1118	80.017	224.433	39.1797	36.7593	173.375	5.40294	196.058	34.5245	75.5126
15.4879	8.54651	0.326876	86.6177	248.65	44.3765	277.327	23.9001	15.2474	190.848	26.9829	16.0467	5.35288	29.6413	61.4352	12.4504	39.2463	55.7605	56.658	68.0493	7.85978	0.635003	71.0417	29.6089	18.5908	3.89353	47.3847	77.5064	55.2071	100.584	123.361	78.6608	61.1806	34.7355	131.739	141.765	179.795	37.2196	90.4226	148.134	116.892	82.9224	203.807	35.2774	31.3127	209.378	27.0592	177.305	30.6026	68.5658
15.5878	10.0048	17.5585	77.7945	231.438	39.602	272.546	26.8305	13.6523	194.034	46.7939	14.212	13.2106	26.4264	66.3162	33.6254	34.8626	79.6734	53.7264	61.3248	6.6365	0.508767	83.8128	25.2123	20.9795	6.40158	50.3943	65.7617	49.7292	142.846	117.241	130.765	54.6826	37.4562	127.397	156.908	159.053	33.5239	97.4132	158.361	124.117	108.553	183.735	31.6538	26.6281	223.25	34.576	158.556	27.0535	61.1059
15.6878	9.85873	38.0068	89.1659	211.299	50.2446	259.664	27.2792	12.2125	188.117	59.4548	12.7901	23.8057	23.5323	66.2651	43.1566	30.6769	87.2765	50.0289	101.522	5.60035	0.407638	84.2201	33.7873	21.5047	12.9242	47.1253	55.1676	44.0069	148.635	107.938	174.809	48.8683	36.8607	121.437	161.536	142.312	51.5579	103.897	159.606	123.949	120.468	164.936	28.3292	22.6203	223.32	35.7866	140.898	23.8673	90.0481
15.7877	9.04491	40.6148	93.5589	192.984	54.9363	242.233	46.2244	39.908	177.408	66.766	13.0519	29.5821	20.9375	63.4225	45.9931	33.3585	86.1721	45.9575	116.271	5.8336	0.326595	78.7541	60.1184	20.8774	15.1065	41.4636	57.8743	56.2255	140.737	97.6009	192.951	54.5516	34.5802	124.808	161.549	125.309	76.4432	109.987	154.866	119.9	123.707	154.358	25.3047	25.5187	215.099	34.3036	124.755	21.0238	101.215
15.8876	8.01071	37.9418	93.2458	174.257	67.1342	222.617	55.6086	52.8699	183.998	70.1313	42.7131	32.1238	18.6173	59.1193	56.9226	35.009	82.4588	41.7795	143.341	5.4471	0.26164	70.8782	65.456	19.5793	14.9771	40.9171	54.3484	57.4047	128.38	87.3244	195.828	54.8033	31.5492	123.806	156.145	114.808	90.4804	129.437	158.004	113.935	121.602	151.625	22.5705	36.816	202.203	36.9761	110.233	18.4971	107.917
15.9875	6.96225	33.9952	91.1907	156.276	72.158	202.361	58.5003	57.45	190.646	70.6402	63.8896	32.5429	16.547	54.1715	59.7895	33.6988	105.53	37.6719	148.77	8.77141	2.04029	62.392	61.2973	17.9317	13.7193	43.2167	48.3401	53.9161	115.23	77.6335	190.003	53.5057	28.2914	119.895	147.392	102.791	96.9262	135.445	160.838	107.159	116.338	159.335	20.1105	39.3835	186.977	36.0361	97.2859	16.2593	119.038
16.0874	5.98781	30.0189	86.7476	139.573	72.5784	185.299	57.4056	57.3833	186.764	110.254	78.7399	31.6146	14.7021	49.787	67.7887	31.052	113.464	33.7469	142.646	9.3818	18.485	54.1874	53.4897	16.1446	12.0059	43.5639	48.1865	48.7302	102.675	68.7503	179.504	62.6019	25.0903	114.389	137.523	90.5523	98.1645	133.55	157.099	100.165	109.338	176.861	17.905	37.7881	170.916	33.6444	85.7999	14.2824	116.774
16.1874	5.11909	28.7946	80.8963	124.339	70.1488	170.448	65.1306	54.8535	177.224	135.13	79.9781	45.103	13.0597	71.4644	68.5318	34.4254	111.035	30.0718	130.899	13.7153	24.4465	46.6671	44.8909	14.3516	10.2046	39.7727	44.1808	49.3538	91.1838	60.7384	166.772	87.1615	22.0894	108.098	139.156	78.836	95.9301	127.223	149.145	93.2833	122.676	182.485	15.9325	34.4057	154.948	30.7813	75.64	12.5391	108.481
16.2873	4.36136	33.0409	83.4508	110.596	66.0542	155.041	71.9673	51.1264	166.628	154.555	75.5622	80.9994	11.5988	80.7086	65.3727	43.8081	108.921	26.6819	116.941	14.3234	30.0924	39.9758	36.8	12.634	8.50366	34.5524	45.3948	46.1921	148.628	53.5812	153.268	102.793	19.3525	101.517	135.562	81.6063	91.4753	118.615	138.682	86.6885	126.699	191.09	14.1707	30.4456	139.626	27.8814	66.668	11.0039	97.922
16.3872	3.70838	31.4695	101.747	98.2769	61.0863	139.85	72.5639	46.926	154.176	164.1	75.7048	100.558	10.2998	82.5175	69.9035	45.6663	103.401	23.5905	102.675	13.3888	30.1189	39.5102	29.7221	11.0375	6.98792	41.3286	55.8828	41.6768	159.563	56.6402	151.089	109.344	16.8985	94.9455	128.676	87.3779	88.2069	181.767	126.923	80.4569	131.585	185.587	18.3746	29.7643	137.944	25.1275	81.194	9.65322	93.9246
16.4871	3.14953	28.3796	110.235	104.005	55.7646	125.347	69.4339	42.6568	141.192	166.462	76.9333	109.151	9.14545	80.0376	68.6905	43.8163	103.32	20.7971	89.1063	11.9129	27.5688	49.9955	23.7735	10.1732	5.68441	50.8703	55.9784	36.9118	177.665	76.8244	184.79	107.44	14.722	93.2583	119.872	86.0208	83.3451	212.449	114.726	74.6174	130.211	173.638	21.1198	27.3625	131.83	22.5869	103.487	8.46551	100.743
16.5871	2.67315	25.1185	112.029	114.795	50.4223	111.799	64.2455	38.5367	128.427	163.723	93.5745	110.549	8.11976	75.2334	64.4822	40.3048	97.4045	18.2913	76.7144	27.384	24.0551	51.5942	21.9427	9.20207	5.47482	68.9501	51.4467	32.373	172.301	83.0672	196.732	101.419	12.8056	89.768	110.118	80.7013	80.2729	221.602	110.022	69.1624	125.103	160.352	21.9851	24.3448	123.282	20.2755	149.442	7.42146	120.774
16.687	2.26803	34.5835	109.392	148.472	66.6676	99.8009	58.0864	34.6748	116.292	157.478	106.825	107.381	7.2086	69.3164	58.8973	36.2095	98.3235	42.1969	65.6777	31.3304	20.3989	48.8837	28.1589	8.20896	4.93548	70.456	45.2282	28.2429	158.742	86.5061	195.975	93.6349	11.1263	102.591	100.065	73.4208	75.7501	218.117	103.072	64.0851	117.907	145.962	21.6956	21.2582	113.588	18.1876	166.76	9.72153	122.511
16.7869	1.92396	34.3636	103.951	157.391	74.2009	88.7348	51.6477	31.1178	104.987	148.939	105.678	101.465	6.39929	63.0203	52.8692	32.0808	104.618	56.5407	66.2713	40.5368	16.9885	45.7	28.0451	7.24623	4.27676	64.7289	38.7683	24.5689	143.108	98.6908	188.1	85.341	9.65965	110.587	106.32	65.4158	70.4121	207.56	94.8799	59.3631	113.632	131.769	62.3268	18.3569	103.565	16.3081	164.892	10.7017	127.903
16.8868	1.63194	31.4143	96.8647	160.149	80.1399	78.6491	45.3525	27.8772	94.5921	139.018	102.975	94.04	5.68057	56.7771	46.9177	28.1835	101.865	63.9797	62.5973	45.9063	20.3964	55.4489	25.2375	6.34421	3.61161	56.4228	32.8233	21.3392	127.771	99.2307	176.517	77.1851	8.38181	112.288	118.09	58.607	64.7027	193.383	86.1526	71.5264	119.812	125.588	92.2153	15.744	93.8798	16.2587	170.353	24.6042	122.448
16.9867	1.38417	41.6541	88.9443	161.434	80.8285	69.5383	39.4444	24.9456	88.8963	128.389	95.5283	85.941	5.04236	50.8293	41.3155	24.6307	100.732	66.6821	63.0372	44.2813	20.2226	56.3327	21.555	5.51851	2.99617	47.7635	31.8526	18.518	125.385	94.119	163.289	69.4832	7.27033	110.267	129.434	51.6525	58.9258	177.699	96.4712	75.6576	119.603	116.331	106.691	13.446	101.285	30.5829	173.325	31.894	127.147
17.0867	1.17387	41.0599	80.7487	169.31	84.5522	61.3628	34.0493	22.3055	82.2411	117.545	86.5961	77.715	4.47576	45.3019	36.1899	21.4554	97.463	66.2157	59.4778	39.9873	18.4225	52.9654	17.8608	4.77534	2.45431	39.7362	28.8183	22.1472	117.063	96.8114	149.637	63.6375	6.30473	113.477	132.509	44.9836	53.2836	170.079	112.564	75.4103	115.538	123.912	111.429	11.4531	101.985	34.8505	164.605	34.9598	121.42
17.1866	8.84488	40.777	72.6518	171.694	83.7138	54.0641	29.2171	19.9351	75.3183	106.834	77.6051	69.7101	3.9728	40.2476	31.5837	18.651	90.2659	63.7051	54.0579	37.2038	16.0304	47.8145	14.525	5.7964	1.99204	32.7054	40.4042	28.2946	106.146	107.559	136.266	84.1035	5.46662	112.305	130.095	38.8293	73.0859	159.048	119.28	72.8833	109.275	133.514	110.178	15.8495	98.6334	34.6932	153.517	35.3906	111.242
17.2865	18.2017	37.2706	64.8943	164.154	80.0978	47.574	24.9505	17.811	83.7116	96.4981	69.1437	62.1367	3.52644	40.4586	27.4929	16.1921	81.4858	59.949	47.9985	34.7838	13.5708	57.0543	11.6705	6.16035	1.60609	26.7371	42.2525	28.887	95.0172	112.562	123.562	90.3138	4.73959	108.604	124.18	34.3606	83.8745	152.435	119.56	69.2151	101.895	162.183	105.394	30.9124	99.2962	32.702	139.606	34.2369	99.6427
17.3864	20.7736	33.1441	69.642	152.149	74.9055	43.919	21.2238	20.1294	85.0361	86.6987	61.4204	55.111	3.13038	38.8695	23.8888	14.0458	72.4026	55.5082	41.9716	30.9526	12.6726	57.59	9.30262	6.11019	1.28878	21.7636	39.6214	27.1306	96.8021	134.897	117.088	100.831	4.10918	103.525	116.181	30.0136	88.3829	142.672	115.575	65.0715	94.0909	167.693	99.017	35.6123	99.3729	30.0573	147.628	32.1863	88.1087
17.4863	20.2771	29.1882	70.3739	138.572	82.5812	54.9831	17.9961	20.4948	82.3966	77.5365	90.2695	55.0462	15.6772	36.3184	20.7307	12.1777	63.6824	65.8805	39.0841	26.871	13.8733	53.9741	42.4954	5.81141	1.03034	17.6657	43.2001	29.351	90.9341	138.378	112.615	101.301	3.56264	97.7767	107.093	34.8535	88.609	181.256	108.906	69.7232	86.2942	161.891	94.4643	35.2545	95.7435	27.2872	203.362	29.6838	77.3206
17.5863	18.5197	39.8441	68.4585	133.578	84.2497	59.8385	26.1906	43.2477	84.3876	69.0665	104.281	53.7389	22.1703	33.3307	36.4027	12.5229	55.6421	72.7535	44.7429	23.0249	13.2431	54.669	72.963	5.37532	0.814157	31.4119	41.2608	40.0073	82.6708	132.567	110.041	96.7512	3.08892	91.7918	97.5901	35.7476	86.0036	196.141	100.697	69.9496	80.9876	150.99	88.2787	32.6144	90.0229	24.6185	216.692	27.0119	67.5459
17.6862	16.3628	78.5279	68.768	124.856	82.1575	60.6698	29.789	53.442	82.1306	65.4858	108.9	64.0724	24.9618	30.2227	52.37	19.2715	48.4033	74.7925	59.1516	19.5895	11.8279	51.3246	90.3484	4.87532	0.643348	40.9156	49.9303	60.8943	74.0907	122.585	104.411	89.919	12.2068	85.8295	88.1301	34.3645	83.2889	196.925	92.8591	69.3436	77.7977	138.207	81.3458	29.1185	83.2586	22.1401	210.126	34.4142	60.3944
17.7861	14.2015	105.843	85.4145	114.266	77.827	58.9772	30.4907	56.5291	91.2602	77.9615	104.09	68.2113	35.2556	38.4849	58.1563	36.083	41.9821	91.943	63.0709	16.6013	10.1733	46.2948	119.011	4.35877	0.506602	41.2846	49.704	65.3498	67.99	111.128	97.2732	82.2739	36.5954	80.0404	79.7922	31.7606	98.3635	211.682	94.5241	73.8238	73.299	125.169	74.2223	25.4779	76.119	19.8788	217.701	37.446	58.6744
17.886	12.2033	104.698	98.3068	103.302	72.8624	63.7224	29.442	55.7106	92.6771	116.363	100.778	68.3117	43.4207	73.1	58.2213	41.9552	36.3402	100.02	61.314	14.0381	8.54987	40.8066	147.934	3.855	0.396795	37.7089	46.531	62.6701	69.3736	100.672	97.7103	74.5857	47.2633	74.5079	99.8031	28.6083	105.249	227.381	92.3272	73.828	68.1534	128.93	67.2467	22.027	69.0191	20.7161	208.48	37.7568	54.2399
17.986	10.4266	95.5758	105.066	117.654	67.1071	64.3451	27.4065	52.8551	89.7804	166.347	99.4373	66.3605	56.7768	89.6037	55.2364	42.2465	31.4134	101.932	78.3468	11.8561	13.9789	35.4655	145.741	3.38122	0.311535	32.7675	41.3184	57.2118	72.6245	90.1729	96.9606	67.239	50.2579	75.8423	109.513	25.3093	106.518	227.401	87.6538	71.4718	62.7856	124.243	60.6153	18.9051	62.2066	19.9147	204.742	36.4365	48.8296
18.0859	8.87915	84.9561	105.907	118.698	61.0779	62.3919	25.8566	52.5068	113.527	230.97	110.837	70.7506	62.0668	95.1472	50.7824	56.2149	28.7123	99.7737	85.5363	10.0065	23.0531	30.558	130.466	2.94647	0.241648	27.6882	35.6252	50.9775	90.0406	116.511	93.6317	60.409	49.1199	74.5849	112.182	22.1013	104.044	218.479	81.5068	68.3264	57.4632	115.765	54.4322	16.1528	55.819	18.4752	191.172	34.1986	43.306
18.1858	7.54678	74.8039	102.854	113.189	55.103	58.9145	23.6964	54.0751	122.146	270.203	118.303	70.9158	71.0176	94.2468	45.7771	59.521	25.7096	95.0427	84.1259	8.44219	28.8699	26.1819	111.104	2.55447	0.186578	23.0092	30.1833	44.853	90.3271	122.92	88.1995	58.8407	45.9036	72.7969	110.161	19.115	99.1784	237.514	74.6008	68.8626	57.4778	105.906	52.3346	52.0781	49.9224	16.8497	173.956	40.1014	38.0737
18.2857	6.40696	72.3897	97.3627	104.758	49.3829	54.6196	21.278	52.5572	122.071	290.588	114.081	68.424	73.2294	89.734	40.7379	66.8817	22.7245	88.7978	78.3397	7.12092	29.079	22.3527	91.8998	2.20562	0.142988	25.4597	36.2648	39.199	127.587	119.36	81.79	60.8317	41.7833	69.7969	105.156	16.4117	92.8864	239.039	67.4346	76.6333	64.7588	95.8853	49.1629	64.8084	44.5381	15.2374	171.265	57.5873	33.3011
18.3856	20.9812	95.0204	90.4661	95.3268	44.0316	49.9743	18.8228	49.4675	117.197	297.211	106.772	71.3458	71.5235	83.3666	35.9422	66.3897	19.9184	81.7772	72.218	14.7521	26.7013	19.0413	83.1657	1.89829	0.102644	24.2064	36.0047	34.1325	136.649	111.18	75.0742	58.9492	37.4155	66.1693	98.3746	14.0114	88.0627	230.516	60.3468	78.2896	67.0392	86.2908	45.4658	66.0629	39.6594	13.7201	160.111	65.6945	29.0367
18.4856	25.5494	93.4565	82.8862	85.8855	42.2466	45.2801	16.4638	45.6781	109.866	294.007	97.2043	70.5681	97.7219	76.2188	31.525	62.1738	17.3636	74.4854	64.7039	16.5963	23.3406	16.1948	71.2519	1.62968	0.0738889	22.9645	32.9467	29.6614	130.751	101.211	68.4413	57.1797	49.8054	62.2724	90.6599	11.9099	176.365	216.595	53.5584	76.6687	66.2188	77.3819	41.5904	61.9943	35.2635	12.327	169.589	101.006	25.2705
18.5855	25.5334	85.1593	85.2945	76.9178	46.485	40.7257	15.1899	50.8863	101.468	283.997	87.3	67.4976	108.651	68.9325	27.5385	56.4306	15.0826	90.5725	56.9187	15.97	41.3489	13.759	59.1513	1.39629	0.0528198	29.889	28.8949	75.6504	119.796	90.9183	62.1073	58.9903	53.5553	79.0159	82.5975	10.0892	247.369	200.144	47.2047	73.3807	63.5455	89.584	37.7504	62.9501	31.3189	11.0628	190.874	162.474	21.9661
18.6854	23.578	75.6487	83.9665	68.6362	47.3726	36.423	16.932	65.0202	92.8131	269.476	95.5412	63.1007	155.058	61.8773	23.9884	50.3019	13.0716	120.524	49.4595	14.405	46.0818	11.679	48.1613	1.19443	0.0370479	30.1509	24.7323	89.5111	107.734	102.887	56.1822	57.1054	52.6322	86.6771	74.5733	8.52412	293.144	182.894	41.36	69.3171	59.837	90.897	34.0717	58.9638	27.79	9.92194	194.481	248.857	26.6137
18.7853	20.9507	66.5929	89.7414	61.1098	46.1641	32.9084	17.1514	69.6943	84.3585	252.177	101.787	58.0322	175.148	55.2526	20.8548	44.3563	11.3127	181.117	42.6157	12.5928	44.33	9.91061	38.727	1.02048	0.0210569	27.5364	20.8604	107.692	96.0812	103.096	58.7359	53.4712	49.3394	88.8257	66.8477	7.18692	314.223	165.869	36.0558	64.9744	55.6255	94.9165	46.6471	64.4992	24.6399	8.89564	184.819	294.425	34.0036
18.8853	18.2396	58.427	90.4605	54.3342	43.7098	29.5332	16.4581	70.3969	76.5416	233.385	98.0809	57.4521	181.885	49.1531	18.1058	38.8548	9.78238	214.448	36.777	10.8304	39.7562	8.39968	30.8856	0.871034	0.00975382	23.9267	17.4342	107.779	85.3623	97.6154	57.9408	49.1383	44.996	92.6536	67.8029	6.04975	318.357	149.64	31.2945	60.6281	51.2525	123.418	58.1018	62.4932	21.8329	14.932	169.735	309.798	35.2997
18.9852	15.6998	63.5681	91.2096	48.269	41.9091	26.3666	20.3945	73.3748	69.1946	214.042	90.5243	54.9849	211.763	43.6104	15.7042	33.8954	8.45536	277.737	38.8602	9.23297	34.2786	7.12001	24.4964	0.742959	0.00391654	20.2174	14.4859	100.344	75.7056	89.6847	55.2911	44.6624	40.3411	100.305	66.1667	5.08629	311.188	144.845	27.0588	56.4045	61.1156	130.798	71.8315	60.042	19.3352	16.6165	153.08	306.596	33.7048
19.0851	13.4265	59.6844	96.2371	42.8588	44.0102	23.4444	21.7485	71.7661	89.0282	194.822	81.8552	51.4242	220.169	38.6186	13.6121	29.4928	7.30699	309.598	37.5989	7.83311	28.9876	6.03632	34.0367	0.633328	-0.00253265	16.8009	11.991	90.2994	67.0866	81.0003	51.6984	40.3269	35.7739	102.488	68.7196	7.35684	298.597	136.419	23.3188	52.3842	97.1024	127.742	82.0781	54.7058	17.115	16.3945	136.684	292.47	30.8768
19.185	11.4394	53.5667	96.2472	38.0433	43.6736	24.1228	21.8433	67.7935	96.4613	176.196	89.4279	47.3081	233.241	34.1511	11.7934	25.6203	6.31437	319.973	43.7333	6.62761	25.9986	5.11376	41.1097	0.539615	-0.00797717	13.8187	9.90148	79.8671	64.1014	72.4223	47.7115	36.266	31.4963	101.011	68.0892	26.8107	293.433	126.254	20.0377	48.5915	136.162	119.867	94.9561	48.4284	15.145	15.3907	190.36	272.409	31.083
19.2849	9.72536	47.3294	92.9809	54.1082	49.8937	56.6418	20.851	93.9992	174.205	158.479	89.1753	42.9947	231.232	35.2316	10.2143	30.7968	5.45666	316.04	111.009	5.59926	22.4175	4.33456	40.0881	0.459562	-0.0111538	11.2922	8.16288	69.9971	58.6962	64.3603	43.9764	32.5333	39.3349	97.4358	80.4147	36.8873	280.905	115.497	17.1725	51.6586	155.275	115.091	108.409	42.1626	13.3983	14.1166	227.975	249.617	31.0343
19.3849	8.25769	41.5824	89.8755	77.6	51.8755	74.732	19.2618	103.82	210.255	157.381	85.8825	38.7162	220.738	34.3477	8.84448	31.425	4.71534	302.942	139.23	4.72654	18.8699	3.67512	35.7078	0.39113	-0.0117893	9.18936	6.72236	61.045	52.8351	56.9839	41.2803	29.1399	43.5156	98.6966	99.2387	40.6387	263.908	104.829	14.682	59.3532	161.714	123.693	112.47	36.3423	11.8506	12.8009	231.705	226.11	29.0857
19.4848	7.00633	36.4576	84.7909	107.815	51.1742	83.2228	17.3951	109.883	221.846	152.455	88.9637	39.7935	205.848	32.3886	7.65694	29.8414	4.07456	284.325	145.501	7.88945	15.6393	3.11632	30.3231	0.332602	-0.0124076	7.45806	5.53193	53.0948	47.1402	50.3381	48.6578	42.5334	43.3522	96.7826	108.195	40.6119	244.492	108.223	12.5235	61.5171	160.288	121.576	110.769	31.317	10.4833	11.5413	219.939	203.113	26.3832
19.5847	11.8263	31.9399	78.5869	117.104	73.9579	85.456	15.4536	116.835	219.467	144.974	103.762	39.0159	189.065	29.9038	6.62759	27.2955	3.52002	262.744	140.01	28.9755	12.8286	2.64249	25.0389	0.282606	-0.0117373	6.0424	4.55021	46.1122	72.2667	44.4045	50.9603	60.3028	40.9488	93.0649	110.413	38.4483	224.083	110.898	24.9528	60.6862	154.161	114.458	105.688	26.8245	9.27327	10.3752	201.865	181.338	23.5011
19.6846	14.745	42.4404	71.8631	115.703	86.548	86.2231	13.561	129.271	209.564	135.899	103.439	37.1039	171.883	53.8751	25.6485	24.4423	3.03991	239.958	128.75	35.041	10.4492	2.24066	20.3175	0.94435	-0.0115463	4.88983	3.74154	40.0157	120.964	39.1358	50.3194	78.949	37.5142	88.393	108.162	35.1897	203.652	108.062	32.3023	58.3237	145.397	105.314	98.7727	22.8906	8.20383	9.3133	181.995	161.157	20.715
19.7846	14.8554	41.8537	65.0288	109.153	91.0948	83.5609	11.7881	130.253	203.559	125.944	96.9389	36.6853	155.172	70.53	34.4462	32.0873	2.62415	217.15	115.173	34.5887	8.46987	1.89981	16.3009	1.30391	-0.0128599	4.35406	3.0758	34.7099	177.512	34.473	48.0464	84.4968	36.2457	96.2485	129.095	31.484	183.842	102.192	40.5884	55.2068	135.329	95.6651	91.0154	39.6301	7.25868	21.6916	162.47	142.729	18.1457
19.8845	13.7684	50.2095	58.3553	100.42	90.5214	78.8706	10.1713	150.366	233.406	115.636	88.3079	35.0845	139.402	76.9693	37.344	33.8178	51.9038	195.087	101.211	31.562	6.84212	1.61059	12.9808	1.46452	-0.013079	3.73089	2.52786	30.1002	202.443	30.3548	47.2574	83.2667	33.6502	98.2535	147.88	29.3863	165.058	130.011	49.9797	51.8217	124.803	86.2604	83.0407	44.4824	20.1655	33.1818	144.232	126.076	15.8355
19.9844	27.3865	48.3617	52.0141	116.691	86.8176	73.0942	8.72471	169.223	255.743	105.352	79.3349	32.8004	124.806	83.8058	36.9496	32.6175	92.4945	174.245	87.8873	27.7526	5.51392	1.36512	10.2848	2.96879	-0.0122549	3.12668	2.07719	26.0989	197.9	26.7223	45.0172	82.6398	35.5075	105.299	164.701	26.6434	147.535	152.409	68.7013	48.368	114.347	77.4449	75.2306	43.571	27.1696	48.671	127.633	111.144	13.788
20.0843	31.0613	64.6046	46.1059	146.06	84.0142	66.8548	7.44853	171.875	257.958	95.3578	70.7741	30.3625	111.468	84.1198	34.8227	30.0881	139.161	154.89	75.6955	23.943	4.43601	1.15685	8.12076	3.74997	-0.0115746	2.58519	1.70682	22.6277	184.125	23.5207	42.0453	78.4256	34.57	108.11	174.101	23.6796	131.387	159.201	78.6857	45.0171	114.161	69.353	67.805	40.0943	30.3701	64.0564	112.738	97.8284	11.9883
20.1842	52.5076	63.7848	40.6821	152.998	79.1797	64.1112	6.33461	165.812	254.287	85.8301	62.9092	27.7252	99.3821	80.7258	31.8835	27.075	174.879	137.147	64.8235	20.4468	3.5645	0.980245	6.39695	4.05867	-0.013924	5.7339	1.40273	19.6173	183.885	20.7005	38.7743	78.4489	32.2362	106.848	181.303	20.7471	116.651	156.822	82.5437	41.8086	110.296	62.0125	60.8861	46.5915	51.027	66.9084	99.4748	86.0051	10.4143
20.2842	76.4872	58.1925	35.7593	148.629	73.2735	61.5939	18.0997	161.121	247.145	76.8813	78.7532	25.0584	88.4976	75.3754	28.6642	24.0113	183.644	124.332	56.1115	25.4964	2.86174	0.830615	5.03082	4.06758	-0.0152073	6.56358	1.15306	17.0067	171.415	18.2171	35.4592	77.7022	29.3047	103.241	179.929	17.9872	103.303	149.304	82.215	38.94	104.338	55.3987	54.5231	48.5959	61.5431	64.3825	87.7183	75.5402	9.04176
20.3841	80.8014	67.7402	31.3308	138.959	89.1243	57.7925	24.2033	151.629	252.997	74.6871	80.3977	30.4722	78.7353	69.1441	25.463	21.1071	234.49	115.182	53.2452	27.1094	2.29616	4.93863	3.95192	3.89448	-0.0147473	8.07982	6.20118	14.7433	158.397	16.0309	32.2455	75.9178	26.221	102.386	173.012	15.4713	91.2865	139.15	83.457	36.1939	97.3109	49.4631	48.7263	46.0964	78.8785	59.757	77.324	66.3005	7.8471
20.484	89.0136	64.7569	27.3754	127.192	95.5849	53.3331	26.6586	142.822	246.214	71.1765	76.1224	32.7552	70.0052	62.6782	22.4374	18.4533	250.363	109.041	48.5592	25.5254	7.89838	6.90046	3.10189	3.6187	-0.013322	17.5897	7.93862	20.4026	142.983	14.107	29.211	71.4453	23.2236	101.368	169.05	13.2268	80.5221	139.621	113.105	33.5827	97.271	44.1489	43.4793	50.0533	86.3696	54.5135	68.1476	58.1581	6.80853
20.5839	95.3768	58.4686	23.8627	130.136	96.023	48.6284	26.834	131.942	232.72	66.8355	69.6846	32.9892	62.2144	56.3541	19.6625	16.0781	244.186	105.465	43.2109	22.7907	9.79302	7.36462	2.43329	3.2928	-0.0116193	20.0709	8.06233	21.3391	134.19	12.4142	26.3929	65.847	20.4315	98.0506	160.812	11.2547	70.9185	134.404	128.766	31.1468	94.0493	43.8335	38.7525	48.3421	87.6727	49.3034	60.0536	50.9933	5.9065
20.6839	90.7927	51.7711	20.758	132.403	92.7358	43.9431	25.6498	120.434	216.051	95.3111	62.7569	31.9289	55.2721	50.3788	28.7219	18.8541	227.175	116.103	44.1974	19.8199	9.82785	7.08938	1.90801	2.95084	-0.0100356	19.3182	7.45858	24.8674	125.538	24.322	27.4222	60.9057	17.8949	93.4792	153.876	13.5261	89.1827	126.148	134.631	28.8712	99.466	43.9614	37.1792	44.1654	85.2117	44.3968	52.9177	44.6961	5.12368
20.7838	81.9243	45.5203	33.0388	145.402	87.2762	39.4405	28.6705	109.093	198.289	112.768	56.0548	30.0953	49.0924	44.8549	32.0563	19.0498	205.633	124.546	42.0534	30.0724	9.00764	13.8196	1.49569	2.61413	-0.00869789	17.2487	10.4562	24.6094	122.855	84.0293	57.3724	67.2158	15.6263	91.9147	144.209	14.093	98.4566	116.483	133.813	51.0554	99.4676	41.8129	34.8797	47.0835	80.5816	39.889	50.9783	39.1661	4.44477
20.8837	71.9193	39.9215	41.8875	167.249	80.6813	35.2149	33.39	98.3343	180.627	122.036	49.8577	27.844	46.2338	39.8212	32.4125	22.6205	183.017	125.879	38.4144	31.7065	9.08431	16.0733	1.17225	2.29531	-0.00751843	14.8027	18.3752	22.7963	113.604	118.317	75.4953	73.0783	13.6177	88.5324	138.879	23.5472	101.513	106.393	128.603	61.1217	96.1992	38.688	44.2354	54.2156	74.8202	35.7973	85.4401	34.3127	29.4446
20.9836	62.1966	34.9783	46.2411	171.322	73.6325	31.3149	34.584	88.3515	163.719	135.36	44.249	25.4132	42.739	35.279	35.0281	22.9702	161.141	154.206	34.2186	29.7528	25.7813	16.0587	0.918652	2.00123	-0.00641499	12.4166	20.3937	20.4625	102.808	128.467	82.825	82.1053	11.8509	84.9089	130.755	27.6489	100.374	96.4594	126.216	68.5254	100.436	35.2551	56.5207	53.6605	68.5928	37.8285	111.121	30.0553	39.1435
21.0835	53.3351	30.6363	47.5114	164.625	79.4596	34.023	33.6316	79.2144	148.058	141.132	39.2264	22.9587	56.1317	49.0925	51.1314	31.8507	140.884	167.468	29.9862	27.4376	31.2376	14.9724	0.719894	1.73503	-0.00537598	10.2719	19.6244	18.0741	94.8833	159.454	83.8018	126.9	10.3036	89.3693	121.076	70.9962	96.5024	108.288	125.452	70.2472	99.695	31.8477	86.7027	69.6149	62.3157	43.9447	127.797	26.3222	47.5097
21.1835	45.5145	26.8297	48.0459	153.008	80.1054	39.571	31.4528	81.1234	133.546	141.454	50.9583	21.23	61.4676	54.8324	81.6947	34.1856	122.599	170.499	25.989	24.2527	31.08	13.4523	0.564145	9.77762	-0.00440342	11.5717	17.6787	15.8283	125.022	181.343	96.8732	143.192	8.9522	96.7635	138.553	91.7708	107.485	110.783	120.815	93.6556	95.9716	28.6237	101.557	80.0479	56.241	44.2713	127.9	23.0503	63.3249
21.2834	38.7311	23.4949	46.7612	139.577	77.5367	41.5692	28.652	94.6326	120.242	137.946	54.7215	19.3691	62.0108	55.7554	93.7324	33.2519	106.354	185.941	22.354	20.9812	28.3636	11.8293	9.35708	14.2218	-0.00357671	11.0817	22.9558	13.7973	127.592	182.095	100.547	182.714	7.77421	106.114	145.309	98.6722	111.387	123.663	116.793	104.266	90.5701	25.6489	106.709	79.1838	57.2296	41.95	144.686	20.1839	66.6857
21.3833	32.9044	20.5742	44.3329	137.46	73.0836	75.5978	25.6171	126.706	108.133	131.843	52.8942	17.4929	62.5624	66.3752	95.2812	30.8118	92.0675	189.772	19.1253	18.2744	24.7059	10.2666	12.194	23.2247	-0.00281156	43.7683	28.4892	11.9965	119.936	172.599	113.645	193.746	6.74854	108.839	144.852	97.3576	111.025	149.244	110.059	106.527	84.3328	22.9423	105.874	73.2268	55.7057	38.655	143.857	17.6735	74.2727
21.4832	27.9271	18.0164	41.2406	141.07	67.6343	106.557	22.5893	138.22	100.535	124.08	49.706	27.2972	60.3439	69.9368	92.2117	27.798	79.5864	185.93	16.3014	33.455	20.9278	8.83732	12.2067	27.6598	-0.00216829	85.6773	35.0436	10.4161	109.068	169.238	116.697	228.063	5.85616	110.299	139.707	99.8594	107.336	157.974	123.652	104.317	77.7955	20.499	101.494	65.3649	57.9205	61.8636	135.134	15.4738	73.1601
21.5832	50.4644	15.7766	37.8205	150.058	61.771	172.548	19.711	138.322	92.3569	115.359	76.2409	32.4496	56.6421	68.9846	119.229	24.6907	68.7309	205.466	13.8572	37.3061	17.4156	7.56717	11.0112	29.1316	-0.00165126	95.8739	36.9139	9.03687	105.444	173.352	128.423	234.364	5.08008	117.483	131.672	95.9922	101.565	162.564	128.328	103.758	73.4335	18.3552	99.8229	57.1863	57.1073	68.0957	123.355	13.5421	78.5465
21.6831	56.154	13.8152	34.3032	148.448	59.2414	207.162	17.0594	133.279	113.343	106.196	82.4201	34.4944	53.4626	65.5161	127.432	21.7249	66.955	221.857	11.7568	35.7802	24.741	6.45754	11.5401	28.7429	-0.00120105	91.5693	34.7291	7.83692	147.365	165.953	130.141	271.485	4.40535	126.204	137.783	108.378	113.621	172.755	126.944	122.779	68.3873	38.2774	109.47	49.4378	92.4372	83.7082	114.87	11.8625	76.1536
21.783	56.4664	12.0977	30.8419	145.81	55.4855	264.102	14.6694	124.811	149.076	96.9643	84.6729	42.8308	103.844	60.7696	125.191	19.0046	62.2488	225.107	9.96104	32.2251	25.9906	5.49836	18.0072	27.2438	-0.000824357	81.4447	30.9203	6.79461	186.792	160.002	126.161	277.132	3.81888	145.035	137.156	110.593	118.04	171.783	121.6	128.888	66.3382	50.6412	111.22	42.4299	110.232	106.059	109.335	10.3907	70.3223
21.8829	59.4941	10.5939	27.5351	137.129	51.1133	289.775	12.5492	139.64	162.914	87.9286	94.0383	46.4934	128.263	55.5007	117.505	16.5649	56.3238	219.708	8.43133	28.1496	24.35	4.67481	18.9994	25.1377	-0.000522287	69.7438	26.7007	5.89019	188.588	165.886	119.126	266.855	3.30924	152.142	132.158	105.996	117.285	164.48	113.825	127.987	63.2079	53.9872	110.061	36.252	116.839	111.499	100.493	9.09408	69.7842
21.9828	56.2361	9.27725	24.4411	125.937	57.2085	295.139	10.6904	146.533	164.108	79.2691	92.0867	47.09	136.946	50.1596	107.319	14.4055	56.2718	208.869	7.13162	24.2006	21.5249	3.97075	17.5545	22.7562	-0.000287271	58.426	22.6433	5.10577	176.543	162.052	110.64	255.346	2.86654	152.21	124.473	97.786	113.144	153.853	111.481	142.377	72.8318	52.868	110.132	30.887	116.484	123.388	90.6736	7.95931	74.7197
22.0828	50.5658	14.6639	21.5909	114.086	58.8391	287.723	9.07574	143.822	167.028	71.1021	101.01	45.7408	136.339	51.7347	96.3287	12.5096	53.0473	218.65	6.02931	20.6274	29.8367	3.37057	15.2104	20.3126	5.98317	66.135	18.9898	4.42571	160.263	167.598	103.171	237.563	2.48216	148.984	115.785	95.5404	106.896	141.747	108.465	145.423	76.251	49.6773	106.136	38.3304	114.867	121.49	80.9828	6.96782	93.3651
22.1827	45.7899	14.9603	18.9958	102.514	57.6628	304.964	7.6829	136.133	202.756	63.4963	98.448	43.2197	134.567	50.4302	85.4808	10.8535	63.9607	227.822	5.0955	17.4987	31.1043	2.85985	12.7125	17.9386	9.90697	63.4547	23.9795	3.83612	143.534	164.436	95.0465	217.498	2.14864	148.996	117.508	89.2149	99.4543	129.273	102.685	142.391	75.8101	45.6611	99.8585	45.0813	121.373	113.957	87.2918	6.10137	97.591
22.2826	40.2742	14.9023	16.6537	91.6665	54.8026	306.494	6.48809	126.137	229.796	56.4851	94.2814	41.2927	145.702	61.2561	75.2712	12.9519	80.8143	226.182	4.3051	14.8054	29.0368	2.42579	10.3946	17.1788	11.0497	56.5681	24.2381	3.32514	127.769	154.006	86.8616	198.088	1.85948	145	115.531	80.9152	91.4563	127.011	95.2783	136.251	76.6486	41.4549	92.4468	44.994	120.79	119.656	87.3437	8.16355	93.4804
22.3825	34.8662	13.6338	17.8681	88.2263	51.0119	342.189	7.06723	115.35	235.636	61.05	108.162	38.5721	146.134	64.7873	65.9309	13.1785	85.798	217.571	3.63646	12.5083	25.6174	2.05717	12.2215	15.963	10.7318	48.5033	22.3724	2.88239	113.416	153.387	78.9536	195.962	1.60899	142.481	125.118	71.9377	83.3398	134.382	87.0529	128.671	74.6365	43.0772	84.6295	48.0409	115.971	129.517	82.2969	9.06544	85.7815
22.4824	29.9165	12.1287	18.0498	83.4527	46.7901	351.856	7.88919	105.286	229.535	62.6401	107.191	35.4542	145.876	64.0365	70.9966	12.4969	83.45	204.716	6.55202	10.5589	23.9735	1.74427	15.5482	14.5245	9.71996	40.6632	19.7143	2.49885	100.545	144.784	71.5019	195.383	1.39221	137.181	127.181	63.0516	75.3973	133.306	78.5729	120.571	70.9693	53.0047	76.8567	46.0559	108.786	126.435	75.2438	9.24046	76.906
22.5824	25.5384	10.6831	17.6421	76.8904	46.2405	372.417	7.99816	105.501	258.041	63.0652	100.195	32.2023	191.308	92.4848	70.0119	19.7624	77.5164	218.616	7.67075	12.055	21.1797	1.47884	15.4402	17.6045	11.7602	33.6284	16.9211	2.16673	89.0815	132.792	64.5905	221.2	1.20479	130.399	124.885	54.6873	67.8159	127.455	70.221	112.45	66.4233	65.0624	69.3958	41.9149	100.447	131.633	78.2357	13.4198	68.0388
22.6823	32.0456	9.37589	16.7732	69.7876	44.1909	437.707	7.67916	101.03	271.414	61.6978	91.1601	28.9864	209.378	104.672	65.8564	22.0504	70.1011	220.355	7.79062	11.6628	18.0968	2.97636	13.8751	18.6972	11.8276	27.5746	14.296	6.6184	82.7268	126.392	58.2468	223.598	1.0429	122.935	119.206	47.0607	60.7076	119.11	62.2465	122.48	61.4958	67.5456	63.3463	37.0813	91.7237	126.492	75.0439	15.3698	67.0116
22.7822	32.3551	8.21782	15.6331	76.8313	41.293	462.238	7.1216	94.2668	306.218	59.1093	81.846	25.9111	211.173	107.131	60.2281	21.8221	62.3558	216.719	7.38552	10.5462	15.1443	3.48412	11.8413	18.5373	23.3852	22.4885	14.8903	8.00936	74.8395	116.459	52.4653	228.909	0.903157	115.273	116.622	40.2546	58.731	109.67	68.8987	123.854	56.4999	82.4878	57.4106	32.2713	102.738	117.329	80.8756	16.0565	62.3767
22.8821	39.235	7.19922	14.3553	77.8683	39.2031	506.641	6.44938	86.5811	313.322	55.7334	95.4214	23.0358	206.593	103.975	54.1076	20.4047	66.9643	207.127	6.73251	9.23116	27.4803	3.48966	10.1079	17.6254	27.2132	21.6101	13.9364	8.03227	71.0466	105.359	50.5277	225.144	0.782583	110.016	111.731	34.8847	55.6013	99.9761	70.8956	120.621	51.627	89.9093	51.7606	27.81	105.55	107.001	92.3958	15.8239	66.6448
22.9821	39.1536	6.30556	13.0315	74.4289	36.4646	548.2	13.6091	78.7399	304.841	72.7072	95.1101	20.3886	195.634	97.7724	48.7294	18.5039	75.597	193.984	12.9746	7.94478	40.1533	3.25733	16.8255	16.2978	26.9295	25.0346	12.3718	14.3731	64.8805	101.88	51.1819	225.732	0.678544	103.995	104.8	70.8524	51.8086	90.5188	69.7446	115.061	46.9882	98.8196	57.8775	23.8212	103.334	96.7609	92.2281	15.0539	64.4744
23.082	36.1317	16.0675	11.7234	86.7972	33.4269	554.004	41.4087	71.157	289.335	82.6949	89.1276	17.9784	183.364	90.1075	52.9309	16.4861	75.6813	180.16	15.7976	6.77565	42.5437	2.92828	18.0408	14.7767	24.6435	24.237	15.5951	16.0107	63.1691	127.392	49.6041	217.716	0.588729	109.624	102.811	90.4657	48.9395	81.5681	66.552	116.52	42.6433	98.1019	59.41	20.3282	98.1804	87.1253	99.8765	13.9947	59.4705
23.1819	32.0955	20.5884	10.4708	98.8305	30.3171	576.629	55.8956	64.0407	319.214	103.472	81.1895	15.8235	173.752	93.6059	52.423	14.5334	81.7011	189.006	16.3117	5.74965	49.1315	4.71664	16.7854	13.2051	23.9558	21.7037	15.752	24.195	73.4219	132.813	64.3542	203.447	0.511076	117.293	98.0706	96.7788	61.0094	73.2581	62.1203	113.568	38.6185	92.8304	62.2623	17.3067	91.4533	78.2762	97.5283	16.0385	82.367
23.2818	27.9379	20.1407	9.29792	99.6977	27.2784	589.625	61.7974	58.5434	323.081	115.315	72.9386	13.8862	174.987	91.6128	49.4337	22.3055	97.5792	189.117	15.5972	4.86538	48.7523	5.24512	21.9663	11.6719	21.7078	18.6565	14.5329	25.9173	72.2169	128.241	70.2009	191.363	0.443805	121.959	113.599	95.2301	67.0738	65.6407	57.0232	108.384	35.4173	85.6529	64.4138	14.7125	105.381	70.2456	102.44	16.6128	87.8099
23.3817	29.7982	18.3211	8.21749	101.69	24.3962	613.478	62.3281	53.082	329.473	120.576	66.7358	12.1576	168.61	89.598	45.278	27.3419	100.09	192.959	14.2888	4.11066	73.5788	5.14239	22.0193	10.2295	21.7144	15.6647	12.8018	34.5348	78.1279	119.09	73.7432	186.026	0.385389	121.416	120.976	89.3132	68.9886	63.8136	52.1798	102.188	45.2158	77.9276	63.3375	13.5556	115.37	69.2523	98.7083	16.2897	84.868
23.4817	36.2172	16.2652	7.23478	97.5074	34.7195	605.934	59.6502	53.8229	319.96	121.082	73.4657	10.6288	158.167	89.8104	40.7169	28.1097	113.854	189.019	12.7511	3.46999	78.6935	4.7481	19.8757	11.2878	24.6774	12.9672	14.1215	35.7206	75.0225	127.072	72.9211	174.587	0.334595	126.043	121.738	81.2368	68.1067	82.9181	47.186	95.6573	49.6477	70.33	60.3726	12.0755	131.447	64.9947	108.436	15.4451	78.2428
23.5816	45.1829	14.3153	6.34974	90.5214	39.7894	579.209	55.1995	58.5654	302.037	118.24	74.6776	9.27748	145.838	86.1171	36.1764	26.791	114.591	180.152	12.966	2.92777	74.3422	4.24245	17.0044	11.433	24.1698	10.6395	13.5534	33.7366	72.7462	124.047	72.7627	160.651	4.99008	129.275	118.158	72.3652	68.6047	108.117	42.237	94.9055	50.6934	72.6346	56.388	16.6835	138.67	59.6141	106.529	14.3238	70.3306
23.6815	45.5306	12.5595	5.55847	82.5202	48.2188	541.57	57.7623	58.5367	280.179	113.125	70.5771	8.08953	142.195	80.3683	31.8824	24.5542	108.453	168.381	12.2983	2.46966	66.0243	3.71816	14.1047	11.0187	21.9933	11.0909	12.193	30.5728	67.0178	115.87	69.8969	146.132	7.13329	127.694	126.891	63.513	66.7999	118.244	37.4903	99.1826	49.66	70.0827	51.9404	21.3576	137.877	54.0646	99.4863	13.0825	62.3162
23.7814	59.5451	11.0064	4.85511	74.4285	51.6225	498.537	56.5081	55.9776	268.446	106.549	64.5522	7.05099	134.374	75.2408	27.9425	22.0126	102.124	155.114	27.9034	2.08298	66.1488	3.22035	13.574	10.2838	19.1685	10.4306	10.5921	45.2382	69.7332	105.65	83.494	132.009	33.5629	123.341	151.401	55.1405	80.8729	119.848	33.0437	98.2692	47.4049	65.3445	47.3793	21.9894	132.299	48.7529	90.5359	11.8197	63.7671
23.8814	60.9341	9.64139	4.23317	66.703	51.8056	453.728	53.0522	52.1868	251.337	99.1236	58.1095	6.25763	124.497	69.1414	24.3953	19.4778	93.11	141.317	53.7145	1.75676	60.5785	7.40443	24.4263	9.38714	16.2494	9.20447	9.01507	48.1937	66.0275	94.9952	87.9677	118.749	52.7785	117.486	162.322	47.4828	87.6411	116.055	28.9512	96.7536	44.486	59.8026	42.9178	20.7327	124.056	43.835	81.2447	10.5954	60.4771
23.9813	56.8728	8.44426	4.65228	59.5474	64.2007	419.183	48.4572	47.9072	231.935	91.2978	65.2996	5.53403	113.851	62.7505	21.2412	17.0983	93.1521	131.479	63.8747	7.90332	52.873	8.88522	32.4759	8.43203	13.5166	7.84689	7.88894	46.0802	60.5032	91.9654	87.14	106.545	66.7258	110.909	164.012	40.6358	89.382	128.191	36.6745	92.9372	46.2742	54.1568	40.838	27.3202	124.373	43.2295	72.3389	9.44373	55.2054
24.0812	52.4846	7.39506	4.7703	60.0323	69.4542	385.971	44.8522	43.5541	212.035	83.398	64.2261	4.87829	103.199	56.4661	18.4601	14.9358	87.8795	120.7	65.3066	9.71615	44.8448	8.98822	32.7208	7.48356	11.0933	6.55579	13.8087	42.0072	62.3877	89.0443	83.3618	100.01	70.3772	104.088	177.886	34.6105	87.7538	134.344	40.5033	90.7944	45.833	63.2445	38.0991	28.4059	124.008	40.9086	64.1238	20.8114	49.3473
24.1811	47.2151	6.47566	11.959	59.6679	70.1155	351.344	40.5626	39.3513	192.848	75.6552	67.2073	4.28805	92.975	50.509	16.0218	13.0066	80.2105	109.667	62.1255	9.64331	41.3574	8.43285	29.6063	6.58083	9.01548	6.68872	15.3115	46.3849	69.9388	82.8135	78.0673	114.704	68.5035	97.308	221.756	32.8591	83.9548	134.425	41.6234	90.3061	44.0594	64.3976	41.0005	26.9054	119.2	46.1759	62.2699	26.7446	44.8348
24.281	41.3816	5.67012	16.2484	56.4628	67.9248	317.101	36.0734	35.6258	175.552	68.2271	64.2916	3.75958	95.5299	44.9902	16.2277	11.3047	71.7616	105.78	56.7431	8.82084	36.2413	7.60357	25.3626	5.7455	7.2735	6.14072	14.7281	44.9875	67.9823	93.284	72.121	118.43	63.87	90.7336	242.944	32.136	78.8422	143.556	43.4008	103.187	41.5385	61.7114	55.1683	29.3354	111.903	45.8074	57.8194	29.2083	52.5764
24.381	35.7546	23.4058	18.498	71.6627	64.0591	288.99	57.1901	32.1006	159.047	71.5123	59.139	3.28833	104.57	40.193	15.4957	13.3453	73.113	109.679	50.5423	7.76565	30.8143	13.2234	21.0537	4.98767	5.83568	5.35086	13.265	41.2886	70.9175	112.635	66.0339	114.691	58.0557	84.4561	248.633	30.0266	73.022	143.124	43.0628	106.681	38.6482	60.5512	61.6085	35.1754	103.382	43.1129	64.2812	29.8427	52.8818
24.4809	30.6444	26.4703	21.807	83.1873	59.3053	261.053	66.9594	28.8347	143.632	71.9291	53.387	2.86936	105.474	35.7694	14.3022	13.5208	69.6436	116.214	44.2896	6.70402	37.623	16.526	17.1408	4.30999	4.66218	4.52897	11.5307	36.8903	67.2122	115.881	65.0233	108.435	51.9413	78.5204	244.021	27.2442	66.9153	137.255	41.3372	105.115	35.6287	56.9555	63.194	35.3683	94.4393	40.5251	68.8242	29.0307	49.7398
24.5808	26.1428	25.1146	23.2263	84.5964	54.181	247.084	69.5348	25.8482	129.431	70.3227	50.3768	2.49791	101.721	31.7448	20.6856	12.7944	84.5822	116.583	38.3855	5.72715	37.7636	19.9946	13.782	3.71042	3.71245	3.76775	9.8175	32.5065	67.4379	119.518	61.9836	127.535	45.9985	72.9438	232.842	24.2283	60.8086	128.513	38.7537	100.929	32.63	52.3796	61.8195	32.9716	86.2931	51.0174	66.8777	27.3909	45.2033
24.6807	22.2422	22.6187	23.3632	113.393	49.0185	234.645	75.7252	31.5703	116.461	67.3394	46.0426	2.16986	95.4731	37.0561	34.1872	11.6807	90.1732	119.032	33.0168	7.36147	34.6154	20.2912	10.9904	3.18425	2.94874	3.10133	8.25369	29.2485	62.979	134.73	57.9171	131.015	40.4623	67.7264	219.224	21.2396	54.8908	125.877	37.644	95.5033	29.7423	47.5663	58.7265	39.7437	92.1973	52.5578	62.1173	25.3241	40.3053
24.7807	21.7894	20.0094	22.6579	121.706	44.0241	218.397	75.7587	33.2342	104.685	63.4686	41.4329	1.88152	88.0614	51.5608	48.4473	10.4488	87.8845	116.653	28.2483	11.5763	30.2283	19.068	8.71593	2.72546	2.33763	2.5357	7.33594	25.8679	57.1123	141.414	53.4273	132.787	35.4325	62.859	207.101	18.4241	53.9496	119.421	36.5562	89.5909	27.017	42.8815	54.7212	40.041	107.381	85.2236	56.3636	23.0859	35.5447
24.8806	19.9348	22.0047	21.4264	130.024	48.9557	200.381	72.1417	38.9453	96.9055	59.0772	39.3877	1.62936	80.2884	57.5877	53.5279	9.23435	81.7278	111.215	25.3332	12.3129	30.394	17.2085	6.88619	4.38345	3.90775	2.06427	6.32849	22.6706	58.8499	136.985	49.9349	127.398	30.9336	59.9417	192.259	18.9325	51.6514	141.863	34.5613	83.6142	24.4803	38.4932	50.3195	55.2428	112.525	94.1002	50.4958	20.8347	32.422
24.9805	17.6283	20.7214	19.8934	127.493	50.1789	198.903	66.5348	40.2831	88.7709	54.4361	37.7589	1.40976	72.625	58.5564	56.4626	8.10126	73.9582	103.971	23.461	11.5951	27.8843	16.8906	5.42661	5.19537	4.36968	1.67571	13.3406	19.7708	55.5205	127.431	56.5414	118.702	31.6321	57.715	178.467	34.181	48.5297	167.656	32.0364	77.7861	22.1414	36.3244	45.845	58.2969	111.451	107.894	44.9168	18.6651	38.8468
25.0804	15.3065	18.6158	18.2157	119.793	49.0732	190.749	75.5696	39.242	95.9033	49.7424	34.7682	1.21907	72.7428	56.6188	55.097	7.0751	65.8117	95.7952	23.5581	15.5838	24.3623	15.6054	4.2689	5.45884	4.24904	1.35768	15.3675	17.1954	50.5678	115.919	58.1104	124.592	30.3016	54.8638	168.275	41.0027	49.6887	184.226	30.8585	92.3453	19.9987	38.9443	41.4936	55.5948	108.219	107.653	39.7921	16.6302	41.7924
25.1803	13.1555	19.3387	26.3992	109.96	46.5741	178.754	77.9704	36.984	105.078	45.2331	31.4035	1.05383	69.8674	53.1172	51.5121	6.16164	57.9365	95.2048	33.3762	19.0606	24.9792	13.9491	3.35417	5.37836	3.85114	11.8976	15.0128	25.8354	45.3569	119.975	61.3604	121.638	27.9922	57.3059	155.992	42.6943	51.0966	186.431	29.0043	97.0748	18.0449	38.2355	37.3774	74.4262	111.071	126.392	35.1702	22.192	40.5558
25.2803	11.2411	17.9181	30.8452	99.5822	43.3097	164.816	75.6501	34.2161	105.986	40.8745	31.4581	0.91068	84.8082	48.8784	46.9312	5.35686	50.6465	91.6449	39.6469	22.163	23.1369	12.2286	3.32087	5.093	3.34846	16.8078	13.6283	27.6333	61.6183	117.96	60.8573	118.97	25.2995	57.1937	149.222	41.3928	50.4368	211.665	26.7682	96.4706	16.2696	35.9749	33.5536	77.7884	111.352	132.943	31.0441	35.1825	37.4678
25.3802	9.57279	16.0084	32.6994	89.4659	39.6948	150.18	70.6432	31.26	102.292	36.7364	40.4083	0.786722	89.8652	44.402	42.0576	4.65229	44.0678	95.1239	46.9076	21.5829	20.3246	10.5935	4.60898	4.69606	2.8343	17.3902	11.8994	35.5976	63.3981	110.601	79.6278	112.058	37.342	55.5921	139.809	38.4662	48.434	256.269	24.3578	93.0781	15.042	33.0874	30.0443	73.8576	107.401	128.295	29.7891	41.5087	34.0934
25.4801	8.13612	14.1203	37.9091	79.9906	35.9983	135.646	69.9588	28.3328	96.2014	32.8627	41.5889	0.679476	89.1031	39.981	37.2809	4.03783	38.2244	94.2113	47.8549	19.5749	17.3072	21.7299	4.706	4.24898	2.35547	16.0669	14.5856	36.4382	63.605	101.06	97.6701	116.599	42.9972	53.1632	128.989	44.4138	45.6075	271.64	21.916	88.3183	13.8053	30.046	26.85	66.8758	101.054	135.208	27.4944	43.6181	46.3458
25.58	6.90725	28.6313	40.0216	75.5827	32.3884	121.702	82.0851	25.548	93.6501	37.7673	39.5129	0.58672	85.0665	35.7788	43.7352	3.50324	33.0864	106.323	45.4707	22.5039	14.4525	25.5357	4.28445	3.7912	1.93211	14.0471	14.5878	34.2616	59.3977	90.9818	114.827	113.351	58.2468	50.3165	123.071	45.4298	42.3254	282.737	19.5376	82.9894	12.9215	27.0843	23.9585	65.9435	107.866	130.583	24.8637	43.1347	49.1178
25.68	5.86016	30.3419	40.04	87.3767	28.9656	108.633	85.3309	22.9599	88.5334	40.2101	36.2299	0.506122	79.3331	46.4931	44.9031	3.03883	28.5984	110.646	41.5016	28.1859	11.9152	25.6196	3.68275	3.34708	1.56975	14.4447	14.2719	30.9841	55.1885	81.1903	120.118	113.553	63.459	51.8153	142.307	43.6011	45.9966	277.959	18.0809	84.074	11.9592	24.3101	21.3512	60.8856	107.965	121.409	22.234	49.7836	47.3467
25.7799	4.96992	28.277	38.6903	88.7091	25.7843	96.5812	83.1579	25.5939	82.2022	40.862	32.6544	0.435166	72.8676	50.5875	43.1952	2.63578	24.6942	109.764	36.9492	28.1439	9.73913	26.042	3.06322	2.93077	1.2663	13.7696	12.9651	27.4749	49.9376	72.0672	118.53	108.704	72.0586	63.8297	150.418	40.2592	46.9877	316.641	16.4864	83.4159	10.9817	21.7655	19.0068	54.3009	104.03	110.86	22.502	51.755	62.1701
25.8798	4.21395	25.3146	36.493	84.8673	22.8689	85.5979	77.8779	25.8793	75.4506	42.5581	29.179	0.371438	66.2477	50.7587	40.0449	2.28623	23.1355	105.529	32.3683	25.8118	10.2759	24.492	2.497	2.54966	1.01598	12.2353	24.8357	24.1123	44.6602	91.0414	113.131	101.16	72.6563	74.3558	150.673	36.2377	46.1807	326.264	14.8566	80.4032	10.028	24.536	16.9036	52.3809	97.8189	100.313	21.3164	50.8652	65.1454
25.9797	3.57244	22.3469	33.8171	101.243	37.0897	75.6768	71.01	25.5963	68.7339	42.6242	25.9585	0.312975	59.8078	48.7008	38.8394	1.98318	28.3881	99.2546	28.0494	22.7539	10.16	22.1135	2.00924	4.04359	3.12895	10.4718	28.0827	21.0438	51.8044	98.0161	105.792	94.572	69.0798	78.5098	145.796	36.5974	44.2128	318.936	13.2601	86.878	9.12038	24.7238	15.0213	49.2697	101.722	93.4753	31.4781	48.3086	65.726
26.0796	3.02833	19.6272	34.4106	104.119	45.5765	86.5473	70.3146	33.3247	62.3021	41.5449	23.0407	2.64996	53.7305	45.4687	36.1826	1.72045	48.3712	92.2897	24.6203	19.6567	9.24232	19.5029	1.60301	4.77116	3.9201	8.7697	27.2313	18.3104	50.9206	96.0775	97.641	90.7026	63.5337	81.249	149.971	34.8646	41.5405	316.218	35.0444	87.5162	8.26969	23.9881	13.3409	44.3892	100.303	85.4385	34.2336	44.8618	61.9135
26.1796	2.56695	17.2063	33.6279	122.345	49.1109	92.734	66.5267	35.9775	63.2416	39.6906	27.8521	4.01535	55.7055	52.6761	32.8906	1.49265	62.3413	85.0712	21.3692	24.2065	9.87509	16.958	1.27159	5.0023	4.90821	7.24778	24.6276	15.9059	47.1692	89.9401	89.3426	84.4951	57.2646	80.6672	156.861	32.0394	38.4869	302.245	48.2284	85.0555	7.48019	22.4324	11.8444	39.0444	95.7395	91.2663	33.4892	55.8544	56.3123
26.2795	6.80969	15.0734	31.9734	125.057	57.8364	97.0524	61.0881	35.8216	61.2565	37.3413	28.1088	4.72276	54.574	54.5259	29.4309	1.29512	78.2415	78.2019	19.2127	24.0382	15.2033	20.692	1.00476	7.24084	5.00364	5.9406	29.0581	13.8048	42.6249	95.7555	81.2769	77.4173	73.6585	78.1605	156.103	30.254	35.2768	282.4	55.2652	93.1433	6.75278	20.5646	10.5149	33.8633	89.4575	88.6234	34.622	60.1662	50.2341
26.3794	8.08606	21.7123	29.8058	121.106	62.0197	96.1967	54.9324	40.711	73.7097	34.7071	26.4833	4.99169	61.8183	59.4533	26.0614	1.12382	87.3031	71.1271	20.8873	23.8088	16.351	23.2831	0.791823	9.58436	12.5615	5.56639	32.5292	11.9752	38.0974	93.3788	89.991	70.2406	87.0542	74.5965	150.383	53.2461	46.8802	270.244	57.9913	94.4321	6.08681	21.3941	22.0869	29.1208	82.3757	85.2674	39.6581	61.6517	44.3132
26.4793	8.00926	21.7712	27.3768	113.047	62.2966	92.166	48.6471	49.945	77.6703	31.9424	37.3519	4.97417	63.4329	62.9864	27.1661	0.975199	87.4376	70.8366	20.5121	22.979	15.4857	22.944	0.622902	10.5832	15.2823	4.90275	31.4141	10.3853	33.881	90.0933	107.839	78.6132	89.3324	70.5108	162.03	63.4417	53.0763	252.694	65.5842	92.0974	5.48027	20.7155	33.3782	24.9116	88.985	84.1558	39.6274	60.0757	38.8322
26.5793	7.36554	19.9583	24.8598	106.248	60.1587	86.3147	42.5868	55.3695	76.7826	29.1592	39.5061	6.35931	61.7843	62.3171	26.3447	0.846184	85.7397	68.2843	19.1873	23.4633	13.7719	21.242	0.489462	10.7231	15.4043	4.17529	28.3514	16.9525	30.0618	95.1432	113.785	79.0656	85.7336	66.2303	210.438	65.8551	60.1101	232.755	80.2091	93.0334	4.92992	25.4407	38.8994	24.1715	101.752	79.0175	37.3134	65.6045	38.3773
26.6792	6.53077	17.7667	27.8106	103.382	56.6135	79.5479	43.3997	55.8416	73.2515	26.4366	37.9567	6.99193	58.3488	77.5348	24.5406	0.7341	80.0036	64.3476	25.8033	21.7272	20.316	19.0098	0.384362	10.3363	14.524	3.48639	24.6733	19.7494	26.6446	98.5175	112.807	84.1715	79.2849	62.084	234.965	63.7365	62.8806	218.041	87.0829	97.8398	4.4323	26.4142	40.7713	22.1359	130.633	87.2368	43.6874	66.2771	37.9542
26.7791	13.1741	15.6519	28.7915	102.713	52.3338	72.46	49.1919	53.6653	68.3998	23.8282	34.9851	7.1313	54.0372	82.8638	22.3069	0.636669	72.546	59.6428	27.6913	19.2441	21.5858	16.6768	0.301755	9.64699	13.363	2.87629	21.6232	23.7114	54.8795	117.371	128.385	82.7364	72.3086	57.9945	243.099	65.721	62.753	207.849	88.591	99.6383	3.98326	25.5504	40.3947	19.6521	143.143	85.8171	44.0265	70.9872	35.4013
26.879	14.9808	20.9963	28.4528	101.238	67.3383	65.4308	50.263	59.3057	63.0104	21.3687	37.6729	6.95763	49.4022	82.3644	19.9605	0.552039	64.6393	55.3701	27.8979	16.666	21.2105	14.4529	0.236923	8.80448	11.7264	2.35516	25.002	39.6558	61.4782	120.12	132.272	78.1156	64.8298	54.0476	240.268	63.3668	61.5791	209.301	86.4979	101.51	3.57895	23.8544	43.7499	19.6679	145.359	84.3034	70.6051	70.9595	40.1795
26.9789	18.3627	21.6715	35.8598	95.3793	74.0832	87.3416	48.485	59.7214	57.5373	19.0784	58.4204	6.59461	45.6655	78.5842	23.8071	0.478751	56.9542	76.6985	26.3305	14.262	28.0668	12.4299	0.186105	7.90593	9.98587	1.9192	24.461	76.7182	59.7439	118.103	129.433	72.1283	57.491	50.2897	230.384	58.6817	58.8906	201.906	82.0963	99.2494	3.2165	21.847	44.1502	32.3473	141.311	78.9941	78.4934	68.1145	48.9654
27.0789	20.9692	20.0418	39.4767	106.698	75.4925	97.7404	45.1039	57.8902	52.2345	16.9672	63.3259	6.12626	42.3935	73.106	58.2477	0.415583	49.8181	87.9995	23.9353	21.8156	30.4295	10.6378	0.146306	7.01286	8.33302	1.55913	29.8848	161.91	55.0882	110.735	122.915	74.4081	50.6174	46.7432	216.231	52.9254	55.2869	189.755	76.3217	94.8864	2.89128	19.7924	42.7707	35.8591	133.653	72.3988	77.4949	63.7069	49.9763
27.1788	20.4726	17.8952	40.4954	106.813	73.5646	100.627	48.4688	54.4026	47.2358	15.0372	61.4378	5.60868	38.8201	66.8986	86.6668	0.992523	43.366	93.9067	21.2536	23.0476	28.9232	9.07534	0.11516	6.16227	6.85521	1.26407	29.8539	212.559	49.6808	101.183	114.576	93.6241	44.3524	43.4155	199.767	46.8676	51.1916	194.672	69.8407	89.561	5.66659	37.214	40.3787	43.0986	124.109	65.6341	82.3171	58.5448	47.34
27.2787	18.7003	15.7821	39.7828	101.453	69.6536	98.7536	48.6123	50.1876	42.6032	13.2851	56.882	12.271	35.2198	64.1362	97.3048	1.20943	37.6275	94.6124	18.5842	21.6453	25.7727	7.72645	0.0907997	5.37477	5.58142	1.02352	27.4006	218.866	44.3634	98.7462	105.528	108.374	38.7375	40.3049	182.343	67.4623	46.8994	189.829	63.1189	113.951	7.15693	43.6458	37.4696	51.7979	122.428	59.1742	94.7292	55.2699	43.1859
27.3786	16.5233	13.8561	37.963	93.6914	64.6664	93.9984	46.3633	45.7697	38.3566	11.704	51.5134	16.0029	33.1701	59.8481	97.9229	1.24099	32.577	91.9146	16.0815	24.3813	22.137	6.5692	0.0717379	4.66007	4.50969	0.827995	24.0709	206.313	58.2317	98.161	99.8133	110.595	33.7596	37.4049	167.137	75.5488	44.0138	179.609	92.3611	123.172	7.82102	44.5169	35.9654	52.1276	125.789	63.8563	94.8287	51.1183	38.5897
27.4785	14.3412	22.5093	35.4809	95.5508	59.2015	87.6305	42.8046	41.4363	34.4918	10.2844	46.1422	17.7601	30.664	54.8777	96.0356	1.18198	28.1628	87.0953	13.8159	23.4718	18.5885	5.58032	0.0568064	4.0209	3.62297	0.669411	20.6238	186.795	59.3664	98.7346	95.4094	125.075	29.3776	38.2147	172.773	89.9622	49.9024	182.257	108.479	124.095	7.96401	42.6944	41.1779	48.616	123.154	74.9893	89.3695	46.6113	41.9313
27.5785	12.5941	23.0727	32.6492	91.6142	53.6448	99.7946	38.641	37.3359	30.9913	9.01561	51.3721	18.2139	44.13	65.8383	91.9411	1.08334	24.3223	81.0583	11.8096	21.1765	15.3817	4.73758	0.0450798	3.45569	2.89807	0.540945	17.4063	165.738	55.782	93.6663	89.3045	126.372	25.5384	37.6615	181.883	93.3599	54.1108	188.159	123.334	133.369	7.78771	44.9011	42.7822	43.5988	117.014	89.4823	81.7204	42.0729	40.8689
27.6784	23.0492	21.2935	29.6842	95.5753	48.2372	103.7	34.3189	40.5883	65.3707	7.88588	50.3527	17.833	57.3939	80.4865	111.521	0.971834	20.9913	74.4313	10.0585	18.5146	12.6042	4.02069	0.0358318	2.96022	2.31056	0.436913	14.5537	145.5	50.7182	86.1483	82.474	155.818	22.1854	36.3268	204.135	90.3437	55.2032	184.133	128.856	134	7.42432	43.6964	42.172	38.2473	108.998	90.5517	73.5277	37.6971	64.4444
27.7783	25.7164	18.9993	26.7317	99.8473	43.1215	102.347	30.1103	61.2125	100.784	6.88343	46.8354	16.9417	70.73	107.031	125.297	0.861011	18.1083	73.7502	8.54534	15.9248	10.2596	5.79753	0.0285	2.52884	1.83738	0.352783	12.0964	127.007	45.456	79.8958	75.4946	173.426	19.2633	34.5712	217.541	110.775	54.2068	174.601	130.39	151.214	6.95987	54.0218	43.046	33.1191	100.152	86.0947	65.5656	33.5925	78.7725
27.8782	31.5877	16.7518	23.8863	103.116	38.3747	97.7858	26.1712	69.4964	116.356	5.99667	42.511	15.7622	75.445	124.684	126.135	0.757244	24.1132	70.8471	7.24676	13.577	8.31265	6.24832	0.0226467	2.1553	1.45805	0.284638	10.0157	111.891	46.0118	84.7091	68.6968	177.731	16.7206	32.6169	219.001	116.666	51.864	162.303	126.856	155.464	6.45004	56.2278	63.4039	28.4533	110.59	79.4601	62.1281	29.813	80.4882
27.9782	44.0183	14.7065	21.2078	99.4847	34.0305	91.402	22.5807	76.3537	120.351	5.21442	38.1221	14.4454	75.0718	129.39	125.047	0.663153	28.3487	73.1768	6.76581	11.5192	6.71375	17.6587	0.0179334	1.83337	1.15519	0.229616	16.1946	107.014	45.8549	82.4472	62.2598	181.026	19.141	37.0498	239.501	128.974	55.5115	148.91	120.093	152.739	5.93015	54.4538	79.172	24.326	112.767	72.2875	58.1587	26.3773	76.2824
28.0781	87.0036	12.8905	18.7311	92.6675	32.0029	84.1213	19.3693	76.6741	117.794	4.52612	40.8517	13.3091	71.8232	126.561	136.097	0.579416	38.3627	72.2492	6.10982	9.74699	5.47954	21.8674	0.0140891	1.557	0.914274	0.185067	22.6442	97.5691	42.7085	82.1482	57.5568	174.118	20.6291	38.6449	288.152	147.228	59.7098	135.418	111.431	155.528	5.42182	50.922	85.689	20.7344	109.903	65.2895	114.14	23.2827	69.6071
28.178	98.5614	11.292	16.4741	84.6407	37.153	76.5497	16.5366	73.5119	111.718	3.92186	48.5134	12.1087	68.0102	119.585	150.371	0.505736	41.8917	69.236	5.40242	8.23498	8.97035	22.3878	0.0109206	1.32047	0.723276	0.14912	23.6609	86.8818	48.72	77.5565	52.7234	200.212	20.296	38.5391	310.239	198.73	60.6216	122.401	101.816	164.433	5.30809	46.6807	86.4406	17.6394	104.117	58.7525	188.74	20.5141	62.2072
28.2779	95.9337	9.88962	14.4416	80.6517	38.9477	69.0735	14.0642	68.6392	103.939	3.3925	48.6665	10.9112	63.0929	110.556	150.4	0.44132	58.4153	64.9675	13.551	6.95162	13.4458	21.1289	0.00828554	1.11859	0.571988	0.120113	22.1795	76.4192	47.6295	90.8298	48.0007	203.738	25.9008	37.4421	314.254	217.364	59.3389	110.166	96.1473	163.875	5.06594	42.3153	96.9795	14.9883	103.313	52.7702	235.924	18.0495	77.6607
28.3778	87.5018	8.6606	12.6329	74.6135	38.61	61.9282	11.924	63.0705	95.527	2.92966	45.7333	9.7595	77.6232	100.747	158.991	0.385196	63.4785	69.3196	16.9634	8.55353	16.6828	19.1133	0.00608135	0.946704	0.451441	0.0967021	19.7088	66.7751	45.461	96.3619	43.5204	201.403	27.4169	35.7954	309.982	216.409	56.6504	98.8576	121.301	163.519	4.75415	38.1107	99.7197	12.726	111.295	47.3506	297.401	21.7176	90.5831
28.4778	77.2563	7.58402	11.8893	67.8756	36.9718	55.2476	10.0833	71.9273	87.0984	2.5257	41.7158	8.67915	83.9276	90.9126	168.08	0.336394	74.0139	69.8344	17.7141	8.4917	16.7466	16.8752	0.00422247	0.800601	1.80587	0.0778447	18.2926	69.913	41.6074	93.8161	39.3473	190.73	26.7353	33.8718	296.806	204.785	53.1206	88.5227	133.705	158.107	10.138	34.1946	107.607	12.3126	111.971	42.4654	310.407	23.034	90.9181
28.5777	67.0248	10.0793	11.0094	81.0606	34.5935	49.0974	20.5734	79.8668	78.9942	2.17369	37.5014	7.68327	84.1133	81.4819	164.203	0.294021	75.153	67.8391	20.166	7.76831	15.3512	14.6825	0.00264324	0.676691	7.95806	0.0626305	17.864	66.37	47.871	87.5079	35.5057	176.414	24.9526	31.838	289.698	187.372	49.1478	99.7126	137.245	150.203	13.0574	30.6129	108.374	28.0377	108.234	43.7469	298.256	29.956	85.4285
28.6776	57.5797	9.94022	10.0676	83.3712	31.8479	50.9993	25.8026	80.6089	71.3897	1.86742	44.3606	6.77645	85.2834	72.6802	153.622	0.257265	79.6513	64.2793	23.1393	7.53416	13.406	12.6587	0.00130356	0.571822	46.7512	0.0503748	16.2139	84.2199	55.7511	79.7247	31.9968	160.962	22.6951	29.7944	275.353	167.604	46.6461	142.181	134.799	141.238	14.3923	27.3703	104.859	33.2417	115.059	41.853	275.465	35.536	77.594
28.7775	49.1882	9.06551	9.11288	81.1396	28.9783	50.3216	27.6628	77.4996	86.2315	1.60136	44.4405	8.6413	82.4978	64.6084	140.022	0.225376	77.4073	61.2707	30.3443	6.82057	11.3744	10.851	0.000187764	0.48321	81.311	3.61863	14.1556	85.7968	54.8685	73.3321	28.8082	145.674	20.3128	34.6428	276.478	147.548	49.6757	160.819	128.48	131.999	14.7263	24.4519	98.9146	33.2804	140.091	38.7425	249.198	37.4391	69.1647
28.8775	41.8828	8.05561	8.17953	75.9188	33.2283	48.1785	27.6856	87.2905	95.6157	1.37049	41.7375	9.49474	85.4692	57.2925	135.75	0.197713	71.8705	57.2726	32.2583	5.97362	9.47599	9.26711	-0.000714765	0.40842	138.915	11.0018	12.0842	80.5042	57.1096	78.986	25.9205	131.191	18.7344	36.5453	291.749	131.659	50.1249	165.132	119.819	142.602	14.4451	21.8341	91.7377	48.7263	149.939	35.2982	222.888	37.0789	61.9947
28.9774	35.5946	7.09278	7.29094	77.7873	52.0407	45.0971	26.3699	88.6923	97.014	1.17041	38.0608	9.68296	90.8725	54.8823	138.454	0.173684	75.4644	55.8862	31.3131	5.14289	8.32485	7.89563	-0.00141811	0.345351	188.854	13.1683	12.131	72.7246	54.08	77.4398	23.3108	121.317	22.6506	36.6755	309.447	129.002	48.8582	161.104	125.411	151.367	17.8738	19.4906	84.0872	52.3495	150.306	31.9065	223.916	40.8066	54.8404
29.0773	36.3191	10.5983	6.46159	74.738	61.6981	51.6494	26.4113	85.5815	93.9453	0.997234	34.2115	9.44695	90.2661	51.1856	132.713	0.152758	73.0003	54.8828	28.9417	4.38692	8.85929	6.71678	-0.00194077	0.292211	204.825	12.9051	11.1608	64.4512	56.2402	72.5007	22.6918	118.928	26.3854	35.7667	310.636	120.673	53.5236	152.477	124.733	151.154	19.3577	17.3949	76.4343	50.3247	144.967	28.7247	211.383	50.3668	48.1375
29.1772	33.8544	10.7032	5.69937	74.9011	69.0689	53.8303	25.3919	80.2116	88.5301	0.847531	30.5286	8.95314	86.2704	55.5597	127.323	0.134495	68.8856	52.401	25.9728	3.86064	16.808	5.70831	-0.00230393	0.24744	196.365	11.6254	9.81744	67.0126	53.2402	81.241	21.4811	112.124	26.9077	34.2751	304.288	126.11	56.5452	148.356	119.932	146.213	19.6175	19.3977	69.0605	45.8656	136.398	25.8065	202.142	54.0468	42.0585
29.2771	30.2277	9.83397	5.00735	71.1773	72.9798	53.223	28.7332	83.5826	82.0325	0.718272	29.4549	8.31549	80.5111	55.6774	117.85	0.118507	62.8844	52.4066	22.8722	3.33216	19.0199	4.84836	-0.00252627	0.209617	176.549	10.0261	8.41813	67.7271	49.3089	90.3832	19.9836	103.445	25.739	32.4831	298.108	122.514	56.7864	140.178	112.572	138.939	23.7792	19.3769	70.2762	54.6598	126.207	23.1589	186.241	54.0817	47.8499
29.3771	26.3857	8.7609	4.38472	65.7492	72.6852	51.4772	46.6436	81.7394	75.1937	0.606847	43.3064	12.2349	73.983	53.379	106.694	0.104431	73.218	50.6624	19.8894	2.84638	18.4153	4.18112	-0.00262522	0.177637	152.72	8.43458	9.45703	63.3288	44.5549	96.6216	22.2021	97.9679	23.7574	30.5637	292.914	113.998	55.184	135.424	103.775	130.665	26.8863	22.175	68.4261	54.8317	125.066	26.0373	168.261	53.7006	60.4725
29.477	24.2061	13.9259	16.7107	60.0163	69.8113	48.5224	55.0185	77.2095	68.4367	0.51104	46.3172	14.2471	67.2823	56.1196	95.2205	0.0919875	74.299	47.839	18.838	2.41773	16.5716	5.83116	-0.00262302	0.150606	128.813	8.05879	9.14624	64.8602	39.821	94.4025	22.6071	90.6178	21.461	28.6213	289.557	103.146	67.6207	139.169	94.3358	122.126	27.879	64.9746	73.3386	53.2576	119.754	35.5053	161.035	51.3333	62.5378
29.5769	33.4206	14.2203	24.1904	54.1745	65.4554	44.9257	57.3403	71.8085	61.9922	0.428796	45.5229	14.9898	60.7545	55.2883	84.1725	0.0809966	84.6219	44.4084	17.1612	2.04723	14.3171	6.21993	-0.00254478	0.798465	106.772	10.7095	9.58683	61	35.4133	88.2201	21.9763	97.0677	19.1245	26.7176	277.672	104.128	80.8924	158.377	84.802	121.163	27.5625	84.1584	88.0781	51.475	116.316	37.4778	148.429	47.8786	61.6688
29.6768	34.7713	13.1076	29.8952	48.5754	60.3482	41.0622	55.9635	65.8221	55.9755	0.358438	53.2727	14.9083	54.5889	52.4694	90.0867	0.0712475	90.9582	40.6976	15.2614	1.73051	15.0231	6.63568	-0.00242015	1.15592	91.1528	11.373	8.99948	55.1674	42.6161	80.4591	20.7864	97.8838	18.3151	24.8877	260.623	99.1738	87.132	170.059	82.6538	125.764	26.4659	94.8849	93.6541	47.0456	109.948	51.7946	147.54	43.9147	57.4396
29.7768	32.6901	25.7454	32.6032	43.3783	54.9675	37.174	52.4614	59.7849	50.4337	0.298398	53.1694	19.9043	52.4547	48.6439	107.261	0.0624998	89.0027	44.218	13.3603	1.46136	14.0683	6.38597	-0.00227486	1.32147	84.4802	10.6286	8.00313	54.507	42.3725	72.3565	21.7559	93.6676	32.7674	30.3847	259.113	92.8845	98.1609	170.041	78.35	124.179	27.5606	100.991	93.5516	46.401	102.055	54.8823	154.917	53.3227	58.4845
29.8767	29.3149	27.1658	35.4933	38.6408	49.618	33.412	55.0387	53.983	45.3742	0.247365	49.8542	22.3467	49.1207	56.6544	110.844	10.8186	82.9522	45.0313	11.5725	8.29115	14.982	5.83806	-0.00212087	1.36329	74.4608	9.34848	6.90628	50.454	39.4301	64.6886	29.1919	87.1469	66.4073	32.7807	253.128	104.003	102.385	170.3	76.6032	121.675	32.9475	145.404	90.0604	42.8473	103.827	53.1219	149.252	56.7941	55.3353
29.9766	25.6495	29.841	36.1738	34.3677	44.486	29.865	53.9247	48.5581	40.7823	0.204136	45.4269	23.0625	45.2401	58.7856	107.003	15.3112	75.1681	44.3891	12.7005	10.3459	14.1259	8.31481	-0.00196512	1.32819	63.7103	7.95486	12.3018	45.2723	35.702	64.3661	32.2674	79.7873	94.1875	33.3002	240.75	106.722	119.33	163.756	79.5337	129.018	39.5306	159.261	84.6726	38.2161	101.049	49.4402	143.541	64.5872	50.4479
30.0765	22.1408	28.0916	35.3885	37.0003	39.6782	30.1396	50.6765	43.5688	36.6314	0.167708	40.8162	26.6027	41.2059	57.4964	99.4078	16.5406	87.5399	42.4918	13.2685	10.3182	22.4963	8.92688	-0.00181967	1.24786	60.4146	10.088	13.6949	39.9808	45.1272	72.4475	32.7724	72.3577	117.338	32.7093	224.615	102.614	126.796	167.166	78.6974	128.766	42.2077	162.029	83.7681	33.4188	95.6415	45.1626	132.633	66.6489	54.5056
30.1764	25.3514	25.2344	33.673	38.6173	37.8237	40.7371	46.3198	39.615	33.875	0.137163	36.4144	28.4308	42.061	54.3246	90.2081	16.1365	92.7772	40.4637	12.7647	9.45842	24.4173	8.61671	-0.00169545	1.14359	53.9757	10.089	15.0041	35.0099	51.7944	72.4283	31.812	65.2442	124.741	31.4856	231.016	94.859	127.778	162.543	75.399	124.518	42.4388	170.374	80.1562	28.8827	88.8551	40.8743	120.016	65.2183	71.3295
30.2764	40.4355	24.7372	31.4084	37.4489	51.4182	45.8218	43.4459	51.5791	33.9222	0.111673	38.2177	28.5365	42.4451	50.8157	82.1978	14.9758	90.1607	37.7966	11.7346	8.3359	23.2203	7.89165	-0.00160026	1.02932	48.5	11.3763	14.3601	50.5134	50.7374	71.8355	30.0637	58.6238	121.902	29.9249	237.128	85.4515	124.454	153.519	70.5873	129.08	41.1858	173.443	75.0597	24.7844	81.4918	36.8196	107.36	61.7677	75.2255
30.3763	43.7354	22.5183	28.8625	41.0294	57.884	47.3052	39.6581	60.2771	36.7749	0.0904699	36.6041	27.5605	40.9465	57.161	73.6694	13.5232	88.2769	35.1739	10.4932	7.2004	20.6965	7.01931	-0.00153481	0.914018	41.937	10.8986	12.9004	53.4502	46.9353	70.9003	27.9387	52.5615	113.912	30.04	233.176	85.1765	118.393	159.724	64.9425	131.926	39.0785	166.188	69.2633	21.1738	79.6337	33.0872	104.362	58.5296	74.1685
30.4762	41.795	19.9979	26.2196	40.796	59.7212	46.5031	35.5102	64.4295	36.8963	0.0728301	33.6897	25.9331	38.439	58.3282	73.256	12.0182	93.3991	32.2958	9.21696	6.78101	17.7797	6.13588	-0.00149978	0.803186	39.5216	9.70833	11.1975	50.9625	42.3884	66.6104	25.6824	47.0634	103.683	29.3005	222.791	99.893	110.716	156.988	62.5561	137.049	36.525	154.379	63.2615	18.0392	75.5706	29.696	117.689	54.2697	69.0762
30.5761	37.7844	17.6039	23.6031	38.6133	58.6406	44.3139	31.3481	63.8328	35.505	0.0581733	38.2948	23.9626	35.4598	56.5129	69.2366	10.5784	90.6892	40.2762	7.9994	12.1981	14.9308	5.30636	-0.00149164	0.700033	35.182	8.32068	9.52563	47.7378	53.368	60.933	23.4379	42.1058	95.6857	28.0814	208.56	105.356	102.211	149.259	64.2335	135.375	33.7866	140.992	57.357	29.5137	70.3337	40.1595	116.869	62.6032	62.4394
30.6761	33.2035	20.7904	21.0928	35.5894	66.4045	41.345	31.5671	60.742	33.3337	0.0460084	37.8246	21.8454	32.3332	53.0855	63.5055	9.25622	84.1598	50.6054	6.88553	13.3652	19.0291	4.55785	-0.00150634	0.606156	30.241	6.97402	8.00431	43.0864	53.7774	54.8931	21.2854	48.5019	86.4279	26.6149	204.89	102.874	93.426	138.987	63.1029	136.383	31.0267	127.527	61.4266	58.0792	64.5861	58.3036	109.715	65.0653	55.5022
30.776	32.2475	19.949	18.7368	32.3085	68.7261	38.0005	30.1819	56.462	30.8183	0.0359751	35.3035	19.7142	29.2494	48.891	57.1603	8.06955	76.064	57.2034	5.89239	12.7333	23.4125	3.89772	-0.00153695	0.522077	25.3977	5.76671	6.67406	38.165	50.3053	50.4326	19.2661	52.6063	77.0127	37.8263	220.791	120.794	84.7291	127.667	60.1553	136.836	28.3449	114.701	61.6063	67.0303	60.4098	74.1824	107.264	71.0046	48.8573
30.8759	29.3821	18.0353	16.5615	29.0686	67.6105	34.5448	27.912	51.737	28.2125	0.0277214	32.0973	17.6537	26.3147	44.4402	50.8173	7.01882	68.9229	59.581	5.02171	11.4326	23.683	3.32361	-0.00157017	0.447589	29.2749	4.72826	5.53738	39.7781	45.6518	45.5489	17.3983	70.355	68.0196	46.8175	223.769	124.546	85.3814	123.769	56.1091	132.703	25.7983	116.556	59.5661	81.8878	55.6667	77.4659	99.9328	71.7076	42.7599
30.9758	46.5642	15.9778	14.5783	26.0128	72.8187	43.4276	25.2265	46.9811	25.6599	0.0208896	28.808	15.7142	23.5833	40.0338	53.4494	6.09613	72.3984	59.1369	4.26715	10.1102	21.7922	2.8288	-0.00158887	0.382157	28.9492	3.85602	4.5796	37.6893	42.7608	40.7254	15.6866	81.6182	59.726	50.814	218.22	120.08	87.8211	116.683	51.4771	126.286	23.4166	111.582	61.4303	82.913	50.7591	74.5337	90.8256	69.2674	37.2939
31.0757	50.2847	28.3418	12.7874	23.2014	80.5848	47.3513	22.4236	52.5644	23.2372	0.0153131	25.6875	13.9231	32.2371	35.84	60.3559	5.28996	70.0476	56.8749	3.6187	8.7485	19.0721	2.4049	-0.00157969	0.325076	26.4816	3.13381	3.77965	34.2081	38.8273	36.1923	14.1276	106.923	59.8138	51.7852	207.296	115.344	90.9161	111.766	53.6979	122.038	21.2121	103.605	60.2922	77.5559	45.9342	69.1757	106.517	65.0547	32.4587
31.1757	48.0227	31.5186	11.1827	33.3768	86.0943	48.0593	29.5714	53.2425	20.9813	0.0108665	26.4683	12.2919	35.8492	31.9448	60.9034	4.58778	64.8744	53.5082	3.06491	7.48309	16.2035	2.51228	-0.0015381	2.09024	26.3419	2.54109	3.1152	30.3901	42.9647	42.7977	12.7137	114.462	56.6599	50.9629	193.229	106.561	90.1333	129.173	53.2906	123.028	19.1865	94.5965	57.402	69.6638	41.3373	63.1047	107.41	59.9554	30.837
31.2756	43.4009	29.7717	26.6617	43.1591	86.2991	46.7493	32.3877	51.2882	18.9057	1.2857	25.1604	10.822	36.4511	28.3845	69.5234	3.9773	58.5631	49.5382	5.21133	6.36036	13.5111	13.665	-0.00147401	3.06756	26.707	2.05737	4.08424	30.4775	60.8624	60.0151	11.435	112.808	51.9968	49.1151	191.275	95.951	86.8165	134.027	51.1569	119.622	17.3351	93.7781	53.5699	61.1695	37.0466	57.0734	101.578	54.5318	43.4826
31.3755	38.1326	26.7745	35.862	46.7861	93.7055	44.2364	37.9707	49.93	17.0106	8.56057	32.3584	9.5077	35.3186	25.1651	70.5077	22.7997	57.2131	45.4691	7.26046	10.1695	17.6267	18.0199	-0.00140041	3.5246	24.7582	1.66421	6.95529	43.8642	63.2894	65.0782	10.2804	123.639	62.1361	46.718	188.991	84.868	81.9309	146.62	47.954	123.63	15.6491	93.8496	49.3141	59.5831	52.4906	70.2171	93.0502	49.1313	46.6133
31.4754	32.9928	23.6744	40.6497	46.1851	101.022	41.0694	39.4564	60.1031	15.2891	13.4374	50.5471	8.33916	33.2468	22.2757	67.375	30.4294	53.276	42.8367	7.88698	10.8592	18.0129	18.868	-0.00132368	3.64629	21.8252	1.53529	10.4268	47.1559	59.9122	63.9987	16.7471	126.429	64.0615	44.0646	181.175	74.1035	76.1629	148.044	44.1552	123.017	14.1177	89.1673	46.414	54.6736	59.8212	71.7939	89.8243	57.713	45.1628
31.5754	28.2995	28.2984	42.3931	43.55	101.785	37.6125	60.2859	70.3951	13.7308	16.5034	54.8905	7.30437	30.7252	19.6958	63.4069	32.2515	69.9236	39.7038	7.73825	10.2422	16.6578	21.8997	-0.00124662	3.5595	19.0552	1.34137	20.4196	45.2541	62.3053	62.3329	19.7491	121.847	61.632	41.3327	185.918	64.0891	69.9931	155.843	40.0954	118.766	15.9692	82.4548	42.9774	48.5931	62.0093	68.4659	83.1556	60.5176	43.4384
31.6753	36.5268	27.2324	51.1925	40.0553	114.296	40.6022	69.7361	86.751	12.3238	18.2182	56.4023	6.39042	28.05	17.4005	58.0054	31.1881	78.9643	38.9764	13.3331	9.15238	14.62	21.8618	-0.00118164	3.73204	16.1722	3.22054	23.1928	41.3267	62.1332	60.2755	25.4359	113.815	57.0781	38.6282	190.124	55.0296	65.7066	156.294	36.0063	116.32	16.563	91.4294	39.3488	43.677	61.0284	64.7839	75.3225	59.7734	47.3324
31.7752	56.4288	24.6413	55.1968	42.6532	117.765	44.734	71.9889	91.6599	11.0556	18.9398	53.5501	5.5846	25.3959	15.3637	52.1207	28.809	79.0624	39.0588	15.4341	7.96278	16.6741	20.3752	-0.00113339	3.67244	13.4635	3.73373	22.5304	36.83	69.5203	56.0194	27.6693	119.662	51.6679	36.0123	186.502	46.9905	60.8385	156.148	32.0426	111.319	16.3782	94.8424	35.7406	45.4055	58.1808	83.415	67.4199	57.8313	46.1897
31.8751	60.5479	21.8352	55.9342	41.7597	132.648	50.4373	69.8679	90.2812	9.91428	18.9457	76.2376	4.87486	22.8611	13.5591	46.2841	25.9434	90.1008	37.8177	15.5968	6.83105	16.1969	20.4538	-0.00107423	3.47493	11.0564	3.61543	27.7386	33.3264	67.5322	50.932	27.8745	118.263	46.1039	33.5179	226.881	40.225	63.1602	156.522	34.9312	125.482	15.7294	92.8929	32.2791	46.8207	54.3171	86.5445	59.9456	54.3704	56.8477
31.975	57.6716	19.2037	54.514	39.2063	136.897	52.1361	68.4292	85.626	8.88871	18.4491	80.9817	4.25037	20.4967	11.9622	40.7758	23.0171	90.5795	36.6314	16.9775	10.6428	14.6005	19.1171	-0.000957809	3.9593	8.98968	12.1083	27.7872	29.5603	62.2596	68.9989	29.557	111.984	40.7578	31.1613	311.091	34.2683	62.7281	150.585	35.6233	128.945	14.8223	103.473	29.0337	49.9844	49.9858	88.0422	53.0987	54.683	58.2327
32.075	57.6167	16.8428	51.7331	35.9717	134.442	51.2916	67.9111	79.4344	7.96824	17.6132	81.0987	3.70158	18.3248	10.55	35.7281	20.237	93.7138	41.038	16.6737	15.5048	12.6272	17.2013	-0.00076768	4.07883	7.25529	14.6495	34.0129	25.9464	57.0533	73.9866	29.3805	109.296	35.8104	28.9481	375.639	32.507	60.4932	141.282	35.9734	126.652	13.7893	106.546	26.0374	47.9162	45.5335	86.8377	46.932	52.689	57.0244
32.1749	53.1971	14.7573	48.3186	32.5682	127.949	48.9023	64.3437	72.6965	7.14299	16.5612	76.1538	3.22063	16.3499	20.9125	31.1873	17.6935	89.9774	42.5342	15.5143	16.1775	10.649	15.1404	-0.000586786	3.97196	5.82281	14.4127	34.0011	22.6464	51.313	72.3893	28.1646	102.797	31.334	26.8777	497.239	39.121	57.1391	130.422	34.9491	130.8	12.7147	102.656	23.3001	43.6066	41.1729	93.0158	41.4298	49.4023	75.1743
32.2748	47.2671	19.1752	44.4466	29.2544	119.208	45.6429	70.4742	65.9617	6.40377	15.3855	69.4392	2.80147	14.567	25.894	27.1517	15.4156	88.5245	42.0885	13.9808	15.1162	8.83685	17.2403	-0.000487412	3.73253	4.65321	18.192	33.3263	19.7054	59.31	67.699	26.4098	94.7091	34.7714	31.364	559.909	40.7944	53.1514	119.102	33.0494	139.397	11.6508	105.322	20.8174	47.6178	37.0287	98.5362	36.5461	45.4775	78.8756
32.3747	41.1502	18.8171	45.9747	29.6501	109.404	46.7319	70.724	59.5211	6.39755	14.1539	62.4131	3.3367	12.9651	27.616	34.8178	13.4012	84.5125	40.3963	12.3454	13.4474	10.6567	17.0756	0.0152328	11.177	3.70641	18.1651	30.3031	17.7492	58.2317	63.6346	24.4185	86.2117	38.0613	33.143	655.856	39.5832	48.8701	107.962	30.6351	139.481	10.629	101.299	18.5766	46.1025	33.1678	95.366	32.2246	41.3297	75.6851
32.4747	36.0242	17.134	45.4091	30.3866	99.3076	45.7074	67.4767	53.5165	6.14121	12.9157	55.6918	3.55117	11.5308	27.4185	37.0936	11.6337	77.6737	43.7047	10.7556	11.6725	10.5839	15.851	0.0207563	15.5156	4.27904	18.3511	26.483	18.3807	53.9171	75.0013	22.3699	77.9113	37.7286	33.2921	773.104	36.803	44.5284	97.3646	27.9641	139.726	9.66671	101.311	16.5607	42.1724	29.6201	88.7527	28.4067	37.2144	69.5149
32.5746	40.6375	15.2164	43.4951	48.469	93.6282	46.9551	62.3128	52.564	5.75699	11.7056	49.5093	3.55501	10.2498	26.1423	36.3811	10.0902	76.4253	47.5402	9.28493	15.5276	19.5153	14.2075	0.0499794	17.4629	4.2201	16.7711	23.934	19.5943	48.7132	76.4291	20.367	70.1006	36.166	32.4851	848.29	44.9428	40.2816	87.4924	25.2171	135.394	8.77205	96.2255	14.7513	37.4168	26.3922	81.0727	25.0373	33.2825	62.3537
32.6745	39.4895	13.3935	40.7652	63.9732	97.8419	46.0202	56.8584	49.774	5.31734	10.5473	47.3742	3.42597	9.10749	24.3092	51.9621	8.74653	71.4486	59.6747	7.96434	15.795	21.947	26.2849	0.0580058	17.8754	3.85478	14.5778	25.2419	31.0983	43.5355	80.4989	18.4661	62.9025	33.4228	47.651	868.937	47.171	36.2293	78.4225	22.5171	134.856	7.94786	88.9658	13.1303	32.6188	23.4759	83.57	22.0651	32.2244	55.1801
32.7744	35.9904	24.8839	37.5949	70.0954	96.8237	43.7665	53.7062	46.1304	4.8643	9.45612	43.5831	3.21842	8.09028	22.2385	57.5631	7.57907	91.0684	65.5708	9.59799	14.6027	21.1939	30.2297	0.055919	17.3396	3.36774	12.3203	23.7606	33.7215	38.7159	78.1059	16.6952	56.3498	30.2152	57.1085	853.316	45.9358	32.431	70.167	19.9444	130.264	7.19331	81.0347	11.6813	28.1384	20.8543	81.1904	19.4443	30.3099	48.4464
32.8743	31.763	26.0533	34.2448	69.5304	92.6268	40.7775	50.6656	42.1921	4.83968	8.44095	39.3468	3.17544	7.18524	40.5508	57.5595	6.566	95.8442	67.2155	9.86836	19.2357	21.7508	30.0637	0.0495108	16.2527	3.38616	10.2394	21.1605	32.4734	47.7634	72.722	15.0649	50.4282	26.9389	61.1007	814.568	42.8062	28.9181	75.6972	23.2368	123.682	6.50557	73.1819	10.3896	24.1176	35.4171	75.692	30.2707	51.5273	42.3337
32.9743	27.5498	24.1959	30.8914	65.7279	86.6282	37.4415	64.4938	38.2686	8.12288	7.50607	35.4783	9.21256	6.38055	49.2017	56.4095	5.68767	99.4659	66.0419	9.41504	19.5097	20.1554	27.9649	0.0418365	14.8794	12.4233	9.34568	18.8631	29.7036	53.8137	66.1856	13.5762	45.1013	23.8022	61.7921	762.038	44.6827	25.7024	83.6488	24.6044	116.262	5.88095	65.7609	9.23451	20.589	42.8502	84.9935	42.1854	62.0961	36.8869
33.0742	32.1389	25.2384	27.65	79.7504	79.738	34.0117	69.5927	34.5236	9.61404	8.91548	31.7094	12.6639	5.66547	52.0129	52.8712	4.92657	102.694	69.6985	9.05557	18.0145	24.4981	25.0931	0.0344343	13.3931	15.8838	8.11774	16.3005	26.4938	54.9069	73.9092	12.2238	42.8241	20.9054	63.962	702.274	43.3815	27.2239	84.8992	24.6515	108.638	5.31514	58.9182	12.4159	17.5327	45.7277	84.1477	45.11	65.908	32.0853
33.1741	31.6291	23.4135	24.5921	82.5529	81.0138	31.437	69.2734	31.0359	10.056	9.6688	28.2132	14.3664	5.03022	51.3968	48.2451	4.26732	98.4924	69.7492	8.32355	18.7599	24.4035	22.0488	0.0279454	11.9035	16.3221	6.85773	13.8294	23.3237	51.6079	73.6373	10.9999	42.0039	23.8549	63.5118	639.795	41.5605	28.3839	82.2775	23.8235	112.447	4.80351	52.6948	13.8593	14.9067	45.7626	79.1222	53.6643	83.6971	36.4054
33.274	45.6492	28.8346	21.7583	82.3671	87.9029	39.3896	65.7585	41.3721	9.90072	9.94199	27.6205	14.9089	7.51866	54.7253	43.2799	3.69642	102.175	67.455	9.8677	23.2721	29.1866	19.1276	0.0225124	12.2157	15.2371	11.5036	11.9921	20.3898	46.9296	78.2211	9.89481	39.6122	24.1056	61.5426	577.628	51.2516	28.2665	77.5487	22.4453	115.152	4.34096	47.0792	14.209	12.6614	64.8305	72.6343	54.4072	94.5395	37.5401
33.3739	48.1009	27.9496	19.1675	78.1002	88.8786	42.8841	60.5184	45.0589	9.42151	9.87107	49.8241	14.7035	8.6283	58.2883	38.3915	3.20207	115.855	68.2355	10.0741	23.1656	28.8949	19.2243	0.0180412	13.4435	13.4885	12.4525	10.1954	17.7574	42.0633	76.1996	8.8986	36.5518	22.9454	58.7389	536.209	54.0268	27.3101	71.8015	21.7672	112.898	3.92367	42.0355	13.8912	10.7476	73.8807	76.3944	51.5842	97.2217	35.7327
33.4739	45.4684	25.3496	16.8235	72.056	86.1753	43.4895	54.5075	45.0569	8.78216	9.56058	55.8556	14.0362	8.90983	57.8317	33.7974	2.774	116.21	69.1058	10.4809	21.2172	26.3031	27.2153	0.0143593	16.3578	15.3131	11.7326	17.7363	15.9135	52.9174	71.5751	8.00139	33.3035	21.1168	55.523	491.238	73.8632	43.7359	77.6249	28.6951	108.102	3.54699	37.5181	13.1862	9.11949	76.5816	73.7154	48.7953	100.467	32.6808
33.5738	40.8846	22.4813	14.7206	65.4524	81.3093	42.283	48.3284	57.0531	8.07944	9.09016	54.8888	13.1034	8.70955	56.8554	29.5983	2.40328	114.398	67.3658	10.0614	18.691	22.878	29.1652	2.07845	17.4049	14.9911	10.3634	19.8224	18.5829	53.3111	65.4676	7.1938	36.5528	19.0399	52.6836	445.454	83.6632	53.2103	81.0363	32.2762	108.926	3.20774	33.479	12.2767	7.73608	75.3704	68.5035	44.7053	98.3928	29.2444
33.6737	35.8244	29.1249	12.8464	58.9098	75.2969	39.9978	42.3462	60.9393	7.36923	8.51994	51.1134	12.0382	54.0752	53.8881	25.8272	2.08218	106.979	63.9881	9.23895	16.1411	19.3625	28.1277	2.75604	17.2744	23.0629	8.83989	19.1299	23.0572	49.8644	60.9357	6.46707	36.4436	16.9454	49.6094	400.671	99.7862	57.8048	86.2088	33.5194	105.882	2.90241	29.8715	11.28	6.56145	71.8546	72.5427	40.2661	93.2372	25.844
33.7736	30.9485	28.5619	11.1853	52.7287	78.0611	37.1269	43.4152	60.353	6.68268	7.89478	46.4194	10.9292	77.6582	49.919	25.445	1.80401	97.1373	59.6595	8.25718	13.7915	27.0025	25.7471	2.77454	16.4359	25.1999	9.6861	17.2588	23.3175	45.2498	61.9008	5.8132	34.6688	14.9538	46.4807	372.043	103.634	59.0379	85.7679	33.173	100.895	2.62763	40.5482	10.2699	11.2046	84.3422	70.1946	35.9269	86.4536	22.6718
33.8736	26.5226	26.0016	9.71992	47.0378	83.3838	33.9971	41.9645	57.419	6.03613	7.24759	41.6378	9.83357	90.2853	45.551	23.9219	1.563	97.9053	54.8585	7.25188	16.3282	28.2056	22.8915	2.50954	15.2052	24.2439	9.17258	15.0169	21.8868	40.5204	59.0155	5.22492	40.3912	13.1221	48.9054	346.438	101.105	60.5155	94.0995	42.3834	103.11	2.38005	43.5986	9.29036	12.5354	88.7201	65.3172	31.8849	78.9719	19.802
33.9735	22.6249	23.0897	8.43218	41.8748	91.2846	39.7541	39.0901	59.5287	5.43726	6.60205	37.1147	8.78667	139.025	41.1426	21.8701	1.35414	92.7353	51.7368	6.29477	21.2203	28.8237	24.2113	2.14932	13.7911	21.8408	15.3477	12.7932	19.7751	38.1453	54.4273	4.69565	46.7452	11.4714	49.0086	318.139	97.478	59.609	106.804	46.9939	109.666	2.15677	42.8613	10.8179	20.5389	88.0659	69.3444	34.5898	71.3731	21.9433
34.0734	19.2482	20.3227	15.1259	37.2312	92.7666	41.874	45.6487	73.8223	4.88863	5.97472	32.9758	7.80894	161.089	36.8987	19.6433	1.17311	101.336	47.9847	9.22528	21.4348	36.9115	23.2084	4.38354	12.3277	18.9166	16.604	10.7592	17.5269	37.4773	54.3409	4.21949	60.06	10.0029	47.7526	312.978	90.2687	57.7458	109.852	48.3998	109.618	1.9554	40.3561	11.3301	22.7469	84.4138	67.1712	42.2093	64.0075	27.2494
34.1733	16.3498	17.8291	18.9828	33.0767	90.2422	41.6626	47.3442	78.1987	4.39007	5.37671	29.2491	6.9107	167.107	32.9285	17.4387	1.01618	99.9445	43.9481	10.1909	19.7574	75.476	21.1748	4.90687	10.8989	15.9688	16.4809	8.97564	28.1769	35.5732	56.0653	3.79115	63.8476	8.70757	45.736	304.973	81.4131	56.6975	137.743	47.6357	106.091	1.77361	37.1344	11.2123	29.3153	81.3512	62.5369	43.1955	83.4546	28.0034
34.2732	13.8751	15.6224	20.8568	29.3713	85.3452	40.014	46.076	77.1225	3.93978	4.81497	25.9208	6.09531	164.24	29.2817	20.5048	0.880072	105.339	39.8621	10.0794	17.4599	86.7233	18.7905	4.64763	9.55377	13.2443	16.6143	7.44928	44.0588	37.5149	53.8629	5.88394	62.7169	8.73693	43.3293	294.105	119.809	63.8575	159.926	45.4627	100.844	1.6092	38.6949	10.7186	30.2521	78.3356	76.5729	41.1329	91.6975	26.6119
34.3732	11.7684	16.2396	21.373	26.0727	79.1694	37.5348	43.1124	89.4571	3.53531	4.29343	22.9607	5.36196	164.434	38.0565	24.4471	0.762078	102.091	37.114	9.41596	15.1029	84.4985	16.4006	4.07946	12.5585	10.847	15.1689	6.25131	51.8094	43.2863	54.8596	6.83791	59.1932	8.28492	40.7592	298.147	135.2	66.5949	171.046	42.4345	101.177	1.46015	37.494	10.0173	28.5542	73.6263	101.74	41.3444	107.16	24.3181
34.4731	9.97815	15.0494	20.9845	23.1398	72.4351	34.6311	39.2862	96.3675	3.1736	3.81387	20.3338	4.70697	157.893	46.9006	25.2786	0.659817	94.6414	34.0932	8.50617	15.9387	76.2909	14.1688	11.6976	13.8272	8.80179	13.1782	6.55088	51.4374	48.0874	52.3707	7.1147	54.6457	7.60788	38.1628	310.69	136.757	67.46	170.907	38.9481	98.5318	1.32454	35.0373	9.21935	25.7737	68.0738	106.794	39.0399	125.756	23.9923
34.573	8.45872	13.4467	20.0187	20.5341	65.6064	31.57	35.1324	95.8462	2.85109	3.37625	18.0053	4.12524	147.791	52.1818	24.4104	0.571183	88.5721	30.9944	7.52342	14.9624	66.0404	12.1616	13.8021	13.9882	7.09307	34.1739	16.1984	47.7169	46.6002	48.3335	6.99986	66.6547	20.5536	35.6207	334.604	151.869	65.9335	179.313	35.2831	111.811	1.20077	32.1054	8.39765	22.6945	62.2208	113.395	35.7344	136.644	22.3538
34.6729	9.40807	11.8621	18.7089	18.2205	58.9722	28.5225	30.984	99.4625	2.56369	2.97946	15.9426	3.6108	136.075	52.958	26.6067	0.494367	80.459	27.9478	6.56198	19.9005	58.5099	10.3955	13.3435	13.4707	16.0002	40.8596	19.1627	42.8631	48.2836	50.0834	12.4956	69.4824	26.156	33.1787	339.001	158.013	62.8775	177.062	36.4667	115.239	1.08774	29.0945	7.59894	19.6954	56.4038	109.849	43.0512	161.365	20.2125
34.7729	9.09176	10.416	17.2185	16.1673	58.3244	25.594	27.0379	97.0591	2.30714	2.62171	14.116	3.15739	123.915	51.1503	30.6899	0.427783	71.7704	37.1805	8.94943	20.242	50.0823	8.86193	20.7618	12.5648	19.1115	40.0271	19.7738	37.8748	45.6459	51.2812	15.1134	67.6093	27.6573	35.0565	378.267	153.13	58.9079	168.822	35.9794	113.365	0.984357	26.1978	7.05903	16.9436	50.8237	117.519	55.8822	169.64	17.973
34.8728	8.26335	9.1308	15.6602	35.5399	57.033	35.0025	23.4012	91.5661	2.07728	2.30072	17.4468	2.75901	118.586	47.9557	31.2728	0.370034	88.5121	41.9409	9.65052	18.7137	41.9607	19.1145	21.8895	16.7717	19.1206	39.2299	26.5805	33.1765	41.6103	49.0834	16.0119	70.6623	26.9555	35.2122	406.418	142.265	54.459	157.489	34.4036	108.756	0.88967	35.716	6.48564	14.4979	45.5925	114.189	58.4251	167.802	15.8275
34.9727	7.28131	7.99928	14.11	43.1992	54.1248	39.5568	20.1224	94.7003	1.87031	2.01388	29.3332	2.40998	110.762	55.2352	29.9614	0.319932	97.451	55.8479	9.43481	16.5618	34.6701	22.6778	39.9269	20.0767	19.6553	35.3407	27.434	28.9244	37.3369	45.3649	15.9088	68.8449	25.1509	34.3575	411.173	128.588	49.8322	144.837	32.1627	102.85	0.803037	38.4571	7.58169	40.4417	40.7647	106.465	56.1806	160.02	13.8582
35.0726	6.30912	7.00625	12.6174	44.7498	50.3287	62.5738	17.2132	94.1264	1.6831	1.75848	32.3988	2.10488	101.837	58.2489	27.7091	0.276461	102.014	72.5707	11.7565	14.3372	28.3805	22.8387	43.707	23.1928	18.3522	30.4792	25.5714	25.1526	33.2646	41.1133	15.2457	64.6903	22.8718	32.9353	400.509	114.044	45.2313	131.929	33.2892	96.4447	0.723925	37.8306	7.96335	50.7483	36.3575	97.3384	51.9073	156.032	12.0914
35.1725	5.41518	6.13553	11.2128	43.2388	46.1268	74.5586	14.6627	141.689	1.51324	1.53186	55.3773	1.8388	92.6491	57.48	45.9583	0.238734	111.052	81.0169	12.2547	18.5501	23.0846	21.38	41.0226	24.0617	16.2478	25.641	22.654	21.8418	29.5398	36.8346	14.2927	59.5689	20.469	31.2197	380.146	99.7779	55.6931	119.383	32.8733	89.9816	0.651963	35.6307	7.90256	51.8848	32.3658	88.8986	53.7765	155.861	10.5261
35.2725	4.6225	7.81887	9.91348	40.3092	41.8309	79.2712	17.3286	166.63	1.35888	1.33142	67.5871	1.60722	83.6825	54.5999	53.2915	0.205968	120.723	83.8026	11.7771	18.7122	35.9109	19.2535	35.8398	23.5305	13.9166	21.2505	20.6493	24.7571	38.0697	37.474	13.2127	54.2084	18.1306	32.2505	354.13	86.4246	60.8618	113.082	31.4511	91.5049	0.587002	32.7913	7.57928	48.7583	28.7705	161.544	51.498	149.546	11.1584
35.3724	3.93318	7.63859	8.72709	36.8352	37.6365	80.2461	21.0922	202.074	1.21865	1.15462	88.4001	1.40592	75.2042	50.6463	93.5261	0.177495	118.768	82.8169	10.8221	17.2378	38.7321	16.9544	30.0993	25.2285	11.6593	17.4485	26.1084	24.2517	40.4794	46.0189	12.1025	48.9819	15.9504	43.8333	325.309	74.2942	62.3788	108.939	29.413	123.058	0.528874	41.9866	7.1111	55.5182	32.5824	182.832	61.6568	139.828	10.7538
35.4723	3.3403	16.4221	7.65477	33.2713	33.6598	77.9318	22.3101	239.017	1.09151	0.999091	109.756	1.23123	67.3458	47.5925	110.099	0.152775	111.027	79.8076	12.7997	15.229	43.6664	20.273	28.4703	25.1486	10.3398	17.3847	26.4017	22.3605	38.6319	58.6978	11.0178	44.0689	13.9687	49.4242	299.563	63.4978	64.3828	102.295	27.0388	139.33	0.47718	54.0767	6.57323	61.4912	33.6649	181.55	72.8293	128.785	25.9854
35.5722	2.83359	17.5338	6.6933	40.3448	29.9644	73.6655	21.9607	248.234	0.976703	0.862636	111.751	1.07956	60.1571	43.846	115.61	0.131334	108.968	85.458	13.2015	13.1713	45.6326	22.5528	24.9734	23.9948	9.42907	15.785	26.0225	23.5547	37.6458	61.6416	9.98941	39.5438	12.7271	51.3637	272.756	54.0277	71.2206	118.858	30.724	158.63	0.43147	57.1201	6.01259	59.896	33.0687	170.939	73.6408	117.081	51.6383
35.6722	2.40221	16.3756	5.83675	41.7538	26.5789	68.3463	26.6945	247.131	0.87355	0.74321	122.042	0.94757	53.6394	39.8703	112.548	0.112759	110.265	86.2784	12.6165	11.2632	42.6515	22.1155	30.5012	22.2408	8.22894	13.6723	29.7356	22.4181	34.7512	59.7254	9.03251	35.4255	14.1014	51.1178	271.554	45.8095	73.5163	123.636	32.0896	163.74	0.391556	65.5359	10.7604	64.1082	31.487	175.122	70.5265	105.452	60.2542
35.7721	2.03604	14.6708	5.07771	40.3256	23.5096	62.5692	28.2184	235.806	0.781227	0.638891	118.746	0.832317	47.7662	35.934	105.081	0.0966948	104.657	83.9327	11.5547	9.57206	37.6573	20.4228	29.8628	20.2	6.98196	21.602	28.9562	30.3884	38.7678	55.5666	8.25251	42.3872	14.0586	49.6016	261.684	43.9738	72.745	121.503	31.8734	168.909	0.356926	67.9128	13.2021	61.5261	35.4973	168.97	65.0284	94.3316	62.1923
35.872	2.5227	12.9539	4.40789	49.5793	20.7486	56.7184	27.7669	219.548	46.1283	0.547956	110.086	0.731154	48.089	39.6433	95.6553	0.0828033	103.822	79.6077	10.3095	8.1151	32.1658	21.0664	27.3327	23.7749	5.81141	23.0437	26.2434	31.593	37.6215	50.5501	7.50119	57.0542	13.2843	47.384	246.484	40.6083	69.9748	115.513	35.6251	166.239	0.32723	69.5374	14.1765	62.5741	57.1371	157.03	58.7742	86.5533	75.6085
35.9719	2.53627	11.3775	3.8188	59.6945	18.2796	51.034	26.1664	201.379	69.3526	0.468855	99.7601	0.641723	46.3259	49.9425	85.6753	0.0708223	97.498	74.1408	9.04409	13.8981	26.9135	19.9552	23.5627	24.896	6.35242	21.5769	22.8929	29.9035	34.6701	45.3911	6.79366	61.6567	12.1728	44.8161	234.228	36.5552	65.973	132.57	36.8642	159.521	0.302094	66.8165	17.2085	58.6563	74.6411	143.341	58.1123	78.4789	77.0962
36.0718	2.34835	9.97329	3.30191	61.6076	16.0822	45.6576	33.2663	182.986	79.4372	0.400195	89.3876	0.56214	43.449	53.6416	75.9177	0.0605509	88.7484	68.1144	7.84425	15.072	22.2177	18.0889	19.6336	24.4808	6.11285	23.6908	19.5328	27.1292	35.1862	40.4427	6.13685	61.0349	16.881	42.1124	231.466	36.8604	61.2844	137.09	37.3666	162.149	0.280814	62.1615	32.386	52.7484	91.0836	152.751	54.4409	87.3715	75.7067
36.1718	2.08946	22.3994	2.84947	59.4189	14.1334	40.665	35.877	165.273	81.8646	0.340668	79.6346	0.490964	40.0558	53.4381	66.7845	0.0518046	107.417	61.9255	6.75057	14.3024	30.7437	15.991	17.8363	23.1528	12.433	22.766	16.4431	39.1961	33.005	35.8641	5.53305	57.8432	18.4156	39.4021	221.915	56.9708	67.2367	134.282	36.3962	159.287	0.262467	56.819	40.2656	56.1198	97.5874	152.188	49.6257	89.183	70.3633
36.2717	1.82029	24.0422	2.45468	55.3379	18.294	37.3564	35.7019	148.691	79.9661	0.28914	70.7359	0.427076	36.5064	51.032	58.4575	0.0443859	110.783	55.838	5.77774	16.7356	32.0344	13.9247	15.3136	22.9919	14.5551	20.3333	13.7262	41.4924	29.9871	38.639	4.98185	53.5241	18.2256	36.7605	226.475	65.3379	69.9916	127.405	43.4381	152.687	0.245817	56.6385	43.4968	55.0472	97.8828	143.507	44.5744	114.793	77.772
36.3716	10.1937	22.4876	2.11128	50.5381	20.1782	33.9445	33.8842	134.467	75.753	0.244618	62.7351	0.3697	33.0122	47.4862	50.9916	0.0381101	106.268	63.8876	4.92606	17.4704	29.9005	12.0122	16.7044	21.8835	19.0496	17.4527	11.3971	39.5703	26.8675	37.8871	4.48127	48.8481	17.1535	34.23	233.709	66.6162	69.6343	125.355	49.4537	172.174	0.2293	53.7069	43.8327	56.6041	94.4398	138.797	39.7101	125.457	98.0558
36.4715	12.9603	20.1569	1.81351	51.1623	20.5909	30.5928	31.1802	128.413	70.4279	0.206206	55.5949	0.318279	30.1701	47.4286	54.4071	0.0328566	97.9378	66.988	11.4745	16.3275	27.6985	20.5224	15.6555	20.2496	19.7451	14.6408	11.8269	36.0291	23.921	35.473	4.02839	53.6367	15.6823	31.8321	230.604	63.8152	75.7872	119.259	51.7079	176.953	0.211692	49.6118	42.4269	58.0828	94.3022	156.605	35.2123	133.893	101.319
36.5715	13.1422	17.802	1.55638	56.6614	20.0824	32.7882	29.2876	119.619	64.6994	0.173087	63.8056	0.272616	27.3346	52.1795	53.4041	0.0285713	88.1458	66.769	17.2859	16.3857	24.3333	23.1676	13.667	18.3692	18.5142	12.1126	11.0518	33.5117	21.4347	32.387	3.61987	53.4867	14.0835	30.4772	220.861	78.5493	80.3919	111.095	51.3959	173.821	0.193799	45.167	42.2501	54.6771	90.7316	155.329	31.1405	133.577	102.623
36.6714	12.2163	15.6382	1.33509	56.4753	20.4132	32.9553	41.1997	110.951	58.9748	0.144559	63.2428	0.232416	24.6179	52.667	50.1002	1.46416	78.1688	64.4006	19.2615	17.4282	20.7216	22.8617	11.4728	16.4222	18.2005	20.417	9.80459	30.1432	32.6131	29.1436	3.25221	50.8867	12.5043	30.7742	207.113	82.7316	80.9318	102.072	53.3391	174.756	0.1802	40.7763	40.596	73.5854	85.2313	146.176	27.4966	129.009	119.464
36.7713	10.8922	13.7107	7.30959	53.5205	22.0163	31.8603	46.2813	101.529	53.4793	0.12002	59.1193	0.197359	22.079	50.7198	45.7426	2.06267	102.284	63.533	19.615	16.4122	25.8508	27.2001	11.2601	14.5204	19.4241	22.1263	18.1157	26.6543	34.4923	37.3063	2.92197	47.1904	11.0196	30.1213	191.217	80.7213	78.773	93.7574	54.7507	169.662	12.9839	36.628	38.1199	77.0417	78.7759	148.631	42.6895	142.219	123.913
36.8712	17.2942	12.012	16.1036	49.363	22.1883	30.0229	47.0709	92.1174	48.328	0.0990014	53.7906	0.167104	19.7445	47.4726	41.0499	2.22495	115.646	60.8508	18.6199	14.655	26.0015	27.4233	11.9971	12.7295	18.4789	22.7111	20.3301	23.357	32.8545	39.2278	2.62582	53.7677	9.66323	38.6748	195.31	75.3125	74.9006	85.3329	53.7744	161.554	114.791	32.801	35.2435	80.9793	86.9359	170.745	47.0628	144.409	147.573
36.9711	18.6848	10.5208	21.2981	44.8299	40.939	27.7901	45.2791	92.5453	43.5707	0.0810942	66.4184	0.141367	17.6211	43.6212	36.4221	2.16884	119.814	57.0784	16.9853	12.7454	28.3367	28.2589	11.1318	16.7456	21.4044	20.9075	19.6536	20.3681	30.0447	42.6737	2.3606	54.5006	8.4455	42.6341	191.458	78.1468	70.0183	77.1801	51.253	166.161	210.581	32.3147	32.2335	77.0868	88.6205	189.407	46.3031	139.955	149.319
37.0711	17.8479	18.0836	23.9654	46.4438	50.9678	28.7434	42.7655	94.2013	39.219	0.066003	67.5046	0.119643	15.7039	53.1783	32.0689	2.01162	158.715	52.7236	15.1173	10.9318	48.4446	26.7551	9.66694	21.755	21.1397	18.2443	17.7472	20.8119	26.9969	42.0266	2.12326	52.7699	7.36436	43.8025	187.817	75.616	64.6213	69.5049	47.7974	163.287	373.846	31.5308	31.3582	69.8956	86.3538	214.379	43.2725	131.727	140.854
37.171	16.1318	18.7098	24.8918	48.7802	55.2548	36.4212	39.2227	90.9861	35.2631	0.0534341	63.7944	0.101409	13.9817	56.3325	28.0876	1.81551	169.429	48.1354	13.2406	9.30588	53.5356	24.2464	8.32387	23.8345	21.7117	15.4539	15.4498	20.9132	24.0676	42.4327	1.91085	49.4172	6.41134	43.309	179.166	70.1829	66.9072	62.4044	43.8448	156.555	534.635	29.5848	29.6862	61.7048	81.798	223.82	42.1199	121.582	151.43
37.2709	23.01	17.3151	24.6497	47.4475	55.8474	39.8567	35.2401	85.3257	31.6821	0.0430612	59.4359	0.0860426	12.4402	55.7272	26.4172	1.61262	165.235	45.6588	11.4723	9.6228	51.3137	21.4313	10.8772	24.0471	20.2633	12.8615	13.1664	28.1484	33.5789	45.2122	1.72048	45.4162	5.57522	43.9475	176.345	63.395	66.3347	55.9098	39.7013	148.001	684.743	27.1852	27.5994	64.6931	76.0353	215.329	39.1549	124.064	162.364
37.3708	24.166	25.7894	23.653	44.3908	54.1434	40.5384	31.1879	83.1687	28.4494	0.0345718	53.9911	3.07972	11.0637	53.0193	31.8739	1.41872	153.717	42.5269	9.86632	8.95828	45.9305	30.6011	10.8982	23.1192	17.9353	10.5884	11.0755	29.2029	34.7855	46.3035	1.54942	41.2817	26.4627	43.1405	170.936	75.9197	63.8949	50.0137	44.1014	138.761	752.9	24.6881	25.3416	61.5116	69.7606	199.841	37.8936	120.595	157.325
37.4707	22.8114	26.0266	22.1973	48.6037	54.5703	75.8302	38.2171	78.4096	25.537	0.0277233	48.4363	7.72437	9.83669	49.2353	33.1265	1.24085	139.138	39.0735	8.44098	7.9552	39.5568	32.8809	9.83496	21.541	15.3594	8.65759	9.24064	27.6166	40.4257	47.4734	1.39525	42.2311	35.8599	41.5105	161.684	78.9912	60.2991	44.688	61.9426	144.873	769.322	24.2943	31.6233	64.777	71.5497	182.297	35.1251	125.73	145.235
37.5707	20.4971	23.9067	20.4914	48.197	52.8117	104.963	40.548	79.2791	22.9167	0.0222102	47.3044	13.1849	8.74425	45.0018	32.0755	1.08152	123.835	35.5263	7.1947	6.89896	33.2716	31.7496	8.41309	19.6382	12.8666	14.0053	9.25046	30.1545	39.7598	50.1327	1.25599	40.7097	50.9283	39.4431	150.935	77.6675	58.519	57.5039	71.7403	143.471	753.96	28.4639	56.4891	61.716	80.3291	164.872	35.1916	126.277	130.643
37.6706	17.9532	21.2961	28.9346	45.555	49.7727	119.195	55.0098	82.644	20.5616	4.52072	43.9285	16.1288	7.77245	41.1862	29.8523	0.940729	109.034	32.0367	6.11584	5.9083	35.4942	29.0812	6.97785	17.6224	19.2728	15.0286	8.49853	29.1185	39.5406	48.7021	6.95582	38.0308	56.0045	37.1759	138.89	72.8094	55.5256	62.5546	75.8705	138.149	719.91	29.0104	69.2729	55.984	82.6308	148.464	33.1787	121.569	115.805
37.7705	15.506	18.7658	33.4637	50.09	46.0578	123.678	60.9395	80.8379	18.4464	7.55671	39.8411	17.3861	6.9085	44.4593	27.1201	4.20454	95.3286	34.9756	6.90787	5.02537	33.493	25.8653	9.51726	15.6267	20.8915	14.1077	7.46966	56.8173	45.2882	45.3747	9.89945	34.9021	55.6365	34.8527	128.963	66.2079	55.7877	84.1546	75.9552	139.99	675.695	27.805	77.197	49.4362	80.9576	133.389	41.8137	124.265	101.774
37.8704	13.2867	16.4709	35.2833	49.7653	42.0645	121.956	61.5281	76.3663	16.5477	9.48658	35.7138	17.5394	6.14077	44.4828	24.2587	5.51287	89.5844	35.719	6.90327	4.25822	32.4301	40.2965	9.66619	13.7311	20.0236	12.4375	6.40135	67.1165	44.334	41.312	16.3558	36.3962	52.4697	32.5593	118.177	58.9687	54.227	106.085	73.3616	139.502	626.794	25.8289	79.8075	74.9881	91.5989	119.706	43.2807	120.915	101.677
37.9704	11.3331	14.4356	35.2717	47.0836	38.0476	116.453	58.9231	70.6745	14.8438	25.2602	31.8242	16.9948	5.45871	42.6073	21.4768	17.5618	97.2807	36.5667	6.48585	3.60054	29.1843	44.5249	24.9361	11.9793	19.0746	10.5977	7.18524	76.4063	48.9294	49.8543	19.3681	48.6953	48.0234	30.3448	121.615	82.3786	68.0487	156.258	69.0876	140.416	576.67	23.5878	171.754	81.3766	116.465	107.363	61.1854	114.102	103.577
38.0703	9.64131	12.645	34.0651	43.3865	34.1649	128.174	54.5505	64.5827	19.1464	35.6567	28.2713	16.0324	4.85285	61.8265	18.8816	22.2683	95.656	35.8966	5.87932	3.04085	25.2147	63.3441	31.3835	10.3918	17.0869	11.8007	6.9457	74.9689	47.3097	51.2801	35.0483	71.5636	43.1523	28.2358	119.793	105.819	83.7642	223.64	74.1625	136.412	632.292	21.3347	228.049	78.5741	127.086	128.319	101.483	105.499	101.809
38.1702	8.18942	11.0743	32.1194	39.3807	30.5083	195.679	49.3404	58.5432	20.9638	42.0069	25.0752	14.8431	4.31469	70.0876	16.5204	36.197	89.3949	34.2625	9.02633	2.5665	21.251	71.4695	31.0513	8.97344	14.7461	11.2487	6.2714	69.1747	43.5333	49.1924	42.5407	98.8457	38.3218	26.2451	114.594	116.995	91.5263	340.368	83.8512	145.029	645.109	19.1895	253.317	71.7757	128.762	129.924	113.766	96.1753	105.94
38.2701	6.94983	9.69811	31.73	43.8014	36.4179	230.389	43.884	52.7941	30.5266	45.3512	32.6165	13.5548	3.83662	99.6301	19.9672	40.6848	81.1373	32.0559	10.116	2.16537	17.6271	70.5095	27.8546	7.71996	12.4178	9.9951	5.4595	63.4568	39.2249	46.6144	45.1402	107.75	33.7707	24.5939	107.355	117.13	93.8013	393.575	87.3333	144.941	631.655	17.2034	259.126	63.632	125.003	123.381	112.703	86.7932	130.345
38.37	5.8946	8.49272	30.3977	44.7766	38.7072	249.613	38.5436	47.4489	42.1374	46.4986	39.6679	12.2513	3.41179	112.134	20.7672	40.3912	72.3361	29.5509	10.0732	1.82656	14.4672	65.3183	23.7483	6.62129	10.2814	8.55439	4.65313	58.5686	39.1634	55.2508	44.8874	122.703	29.6076	23.7288	99.0394	111.009	92.387	408.46	86.5893	140.264	602.778	20.6759	253.097	55.4466	139.449	116.049	105.681	77.7511	133.505
38.47	5.11405	7.43711	29.2216	42.9833	45.33	252.442	33.5283	42.5504	46.8838	46.075	46.2821	10.9859	3.03419	114.455	22.5137	37.8298	63.759	26.936	9.44567	7.11567	11.7887	58.4754	19.6573	5.66452	8.40953	7.16384	3.9157	52.4777	36.5042	57.199	43.039	126.55	25.8681	37.2456	90.2854	101.671	88.5835	400.903	83.0761	133.315	565.535	21.292	240.218	47.8174	142.965	106.553	96.3808	69.272	126.674
38.5699	4.39307	6.51267	27.4606	39.9288	47.7287	245.008	28.9465	38.1018	47.651	44.5608	46.1434	9.79021	2.69844	110.91	36.4564	34.3382	55.7833	24.3373	8.5526	8.64951	9.55875	51.3114	15.9753	4.83563	6.81712	5.92051	19.4143	46.3093	36.5779	55.043	40.3631	122.488	22.5482	44.1431	81.5576	91.0067	83.3226	380.841	77.8541	125.934	524.466	20.5161	223.718	40.9779	139.786	96.6845	93.926	61.4665	115.659
38.6698	15.9873	5.70307	25.3775	36.4133	49.8295	231.484	24.8415	40.5639	46.1904	42.3219	43.246	8.68163	2.39981	104.192	41.9901	30.6116	48.5661	21.8366	7.57545	8.5524	7.72426	44.4767	12.8303	4.34242	5.4892	4.95023	29.1669	45.785	34.1421	58.3922	37.323	114.683	20.9013	52.0379	89.6679	80.156	77.2643	402.013	71.6843	118.021	482.434	19.116	205.66	43.0537	132.705	108.484	87.3669	65.4109	118.542
38.7697	19.675	4.99395	25.6193	35.0547	51.3927	214.68	33.7214	40.1075	43.5575	44.429	53.4628	7.6679	2.1341	95.9632	42.7592	26.996	42.1441	29.0191	6.61347	16.0867	6.22719	38.2567	10.2242	5.05668	4.39737	11.9514	32.1175	42.3933	36.5121	56.848	34.1933	105.385	18.9305	55.2536	91.9553	69.7744	70.9088	398.294	65.103	116.656	441.202	29.6755	187.333	46.0978	123.891	110.53	89.1285	70.244	113.435
38.8697	19.7343	4.37283	26.8919	32.6147	50.4515	196.453	37.3651	38.1224	40.3817	44.7343	54.3583	6.75054	1.89764	87.2272	40.9514	23.6501	36.4907	47.0361	5.71717	17.7822	10.1115	34.4834	9.57387	5.26707	3.50885	13.8684	30.8058	38.0455	34.9175	76.1684	31.132	95.7832	16.8977	55.6495	90.3678	65.8414	64.514	380.524	58.479	112.21	401.808	33.2169	169.518	44.2856	114.013	105.248	84.7494	70.319	104.039
38.9696	44.6997	6.59827	27.6582	29.77	48.0029	178.008	37.7307	37.8356	37.032	43.7677	52.9389	5.92697	1.68719	78.5751	37.8654	21.7098	37.735	63.9644	20.6906	16.9987	14.2682	41.9672	8.35412	12.8585	2.79127	13.435	54.7238	33.6019	31.9848	87.5112	34.6525	86.4835	14.9421	54.3875	98.5305	81.0618	58.2915	355.437	52.7898	106.281	364.817	37.2556	156.904	62.7099	115.222	97.9297	91.2078	67.5602	96.8979
39.0695	51.8565	6.67502	27.2184	42.2826	44.717	160.1	39.7302	36.0391	33.7189	41.9348	49.0984	5.19224	1.49987	130.574	34.259	29.7807	56.72	80.1951	42.7356	17.6585	33.5105	42.6861	22.9472	27.4944	2.21517	15.0889	65.5208	29.4265	28.762	88.2499	37.603	79.3956	13.1318	52.1905	101.417	85.3868	52.3754	327.163	47.1849	99.7584	330.493	37.3079	148.294	71.3399	111.684	89.4463	88.8261	63.2255	104.334
39.1694	50.9287	6.13614	26.0062	46.2493	41.0374	143.175	39.0079	33.5196	30.5574	39.5427	44.5022	4.54001	1.33308	198.063	30.5626	31.852	63.1275	88.0665	76.6148	26.9763	50.351	48.3224	31.7115	35.1549	1.755	32.2313	91.7629	25.652	29.6341	83.8282	37.8352	72.1205	14.8057	49.5056	110.136	83.3171	46.8453	298.181	45.2595	99.4678	298.907	52.0496	137.713	70.2651	105.427	80.9484	82.5959	58.1259	104.692
39.2693	46.6494	12.8724	24.331	50.8056	37.2518	127.477	42.9978	30.7258	27.6047	36.8218	39.8793	3.9634	8.43549	277.776	27.0101	30.9315	62.7903	90.2432	89.5838	28.491	60.178	47.7407	32.3371	38.2521	1.38902	36.6565	107.18	22.3058	31.096	77.154	36.5287	80.9907	14.8829	52.1749	112.139	77.7377	53.145	269.934	48.5994	107.297	276.595	61.6916	126.341	64.8386	97.77	77.4206	74.9916	52.7748	98.358
39.3693	42.9865	13.7037	22.4105	50.4547	33.8148	113.109	43.2982	27.9078	24.884	34.8506	35.53	3.45531	12.1289	343.822	23.7185	28.6361	59.0507	88.6465	90.928	45.1223	59.5615	44.2582	29.4233	38.4471	2.90559	37.4492	107.721	19.3696	29.5364	69.7535	50.22	81.5789	14.1293	53.1596	109.693	71.1493	59.3732	260.964	49.112	115.795	254.033	68.1779	114.914	67.9709	89.5545	71.654	67.2087	47.4876	102.746
39.4692	38.1558	12.79	20.3952	47.7249	30.4461	104.185	41.3975	25.1994	22.3988	32.5483	31.5606	3.00884	13.7364	380.686	20.7366	25.8215	53.7974	84.6508	86.1616	48.0748	57.197	39.6383	25.2835	36.8754	3.42192	34.4018	114.033	29.0518	43.525	62.403	60.6572	78.0191	12.9848	52.3066	104.416	66.72	61.635	254.974	54.2978	117.025	232.061	76.49	103.871	69.0093	88.5173	65.2749	59.7971	42.4494	112.125
39.5691	33.1997	27.472	18.3862	43.9711	27.2441	94.8637	38.2837	22.6667	20.1417	30.0739	27.9912	2.61746	14.0938	387.612	18.0741	22.9276	48.0744	86.6337	78.5125	47.4187	51.2482	34.791	21.0272	34.3017	9.014	29.9857	109.487	31.0604	50.3511	55.4749	64.2251	72.564	16.8027	50.4019	97.4765	60.6835	67.5138	241.54	55.8328	136.933	211.168	76.6071	93.4626	64.6351	84.6195	63.4513	52.9832	43.8053	109.488
39.669	41.8769	31.6807	16.449	39.9065	36.6144	88.0573	36.5174	22.4982	18.0997	27.5437	37.6181	2.27506	13.7267	375.076	15.7197	20.1697	61.6859	85.0316	69.8276	44.7472	44.1629	30.162	20.9581	31.2339	11.0499	25.3829	98.5203	33.18	49.45	49.1263	63.7916	66.4238	17.8808	47.9334	94.0988	75.8221	69.2923	224.388	59.3293	143.058	191.611	73.7946	83.8158	68.4009	79.148	74.3348	46.8346	59.8249	101.475
39.769	42.3554	33.0734	14.6231	35.8956	41.0272	80.6356	33.7174	21.4306	16.2568	38.014	39.2473	1.976	12.9628	352.05	13.6515	17.6423	65.0847	81.1529	61.1274	39.9957	37.1596	25.9474	18.8668	28.0017	11.1719	21.1165	92.2126	31.7607	51.2326	50.6066	61.123	60.2327	17.4819	45.2015	98.9703	80.3782	68.3116	205.79	59.5718	141.718	173.504	68.7463	74.9783	65.3136	72.9341	74.742	41.3431	66.9705	91.4803
39.8689	39.3268	38.0729	15.3338	32.1139	57.242	79.1886	30.4394	19.9324	14.5962	44.353	37.4989	1.71522	12.0044	324.058	11.8427	15.3766	63.1101	76.6913	52.9416	34.8014	35.1852	26.8957	28.6687	24.8117	10.3414	17.38	81.8744	40.4577	48.4329	57.3783	57.2981	54.3085	31.5519	42.3891	118.467	78.7042	69.6323	187.096	57.6542	136.485	156.868	74.6903	66.9493	59.3169	85.214	70.7634	40.088	68.5522	81.1933
39.9688	52.282	41.8172	33.8968	28.636	65.1053	81.4651	32.4614	18.2709	13.101	49.9488	66.5259	1.48814	10.9746	294.443	10.2659	13.3719	58.5218	71.2333	45.5141	29.857	47.6881	33.2644	38.5791	21.7875	9.1082	14.2083	70.5891	41.2661	46.7551	57.5415	53.3683	48.7969	37.1463	39.6052	127.216	73.5928	69.3507	169.084	54.3749	129.366	141.665	74.1729	60.7664	52.4143	95.6964	65.179	52.2455	66.7609	71.41
40.0687	53.7776	54.0187	50.9885	25.483	67.5353	79.9113	32.1013	18.7279	11.8437	52.5575	74.3253	1.29071	21.3382	265.165	8.89422	11.612	52.8685	66.9954	45.2727	25.4194	49.3594	34.0426	43.1438	18.9966	7.77502	11.5653	69.9027	38.7413	46.6739	54.5052	49.1287	48.635	38.0544	36.9129	128.665	70.1505	80.9252	155.163	50.3096	121.486	127.83	70.1988	54.8454	45.5832	98.811	60.1488	54.6956	63.0346	65.4994
40.1686	55.5119	63.9103	62.8531	22.649	66.5301	76.0403	30.3468	18.1563	20.7853	53.0051	72.946	9.14985	26.3629	237.321	7.70272	10.0745	46.9959	74.2486	42.4267	21.55	45.9263	38.6297	47.5951	16.4698	6.4989	9.58473	74.7387	35.0069	43.5016	50.0886	44.8759	59.0856	40.9122	34.3466	125.303	64.4908	86.044	157.338	55.8676	113.46	115.279	64.777	63.4886	48.0218	97.0255	83.7978	52.6255	58.3056	64.3941
40.2686	52.01	61.3482	68.4612	20.115	63.4472	70.8736	27.85	17.0637	60.5978	51.9278	67.8903	13.7466	70.8397	211.472	6.66869	8.73534	48.4693	76.4852	38.4009	23.3515	40.4466	38.2049	54.213	14.2144	5.35262	20.6535	83.2634	31.217	48.7204	45.2445	40.7775	61.4947	40.2027	31.9227	118.923	57.8757	100.335	158.492	64.9451	105.611	103.919	58.9375	66.3252	45.7607	92.3638	90.1334	56.049	53.1689	59.8869
40.3685	46.5584	55.4677	69.7943	17.8576	59.1993	77.9173	25.0333	54.591	137.158	49.8107	83.2127	16.1289	93.2404	187.851	5.77194	7.57119	49.1632	75.3872	34.0052	27.707	34.4955	50.1668	51.7078	12.2226	4.36169	26.2536	102.194	27.4786	67.1217	40.456	36.9219	60.5608	37.6858	29.6472	110.79	51.0697	106.643	152.924	68.6833	98.1009	118.635	54.8421	69.9465	41.5145	86.1476	128.003	54.3394	47.9943	54.4844
40.4684	40.6973	49.139	68.2914	15.8522	54.3915	79.4449	22.1623	72.1321	208.236	47.0192	94.2904	17.0353	159.148	166.494	6.1117	6.56045	46.7208	81.6434	36.4379	27.1729	28.8347	56.1601	45.5504	18.6893	3.52617	26.6641	102.257	36.4464	76.5161	41.6066	33.3493	71.3366	34.3683	27.5196	101.776	44.516	107.488	143.74	68.7602	91.014	123.637	52.7284	73.4249	36.661	79.2281	136.671	50.4144	43.0034	50.8904
40.5683	35.1107	66.8384	64.9877	14.0659	49.4171	78.513	20.98	78.3055	332.674	43.8263	112.561	16.9831	190.15	156.186	5.97525	5.68361	42.8257	82.9854	35.5092	29.2953	23.7883	55.2219	38.4381	21.7864	2.8336	24.4283	93.9297	37.6454	81.8242	42.6514	30.0718	94.7064	30.8137	25.5357	92.4943	38.4517	124.265	132.852	66.413	84.3729	122.608	54.2748	85.8546	31.8715	72.1421	132.696	45.7182	38.3209	46.0745
40.6683	36.2137	66.2431	60.6202	12.4886	44.5243	91.5557	19.2722	78.1784	388.245	40.4331	113.119	16.3318	244.024	143.715	13.2049	4.9234	38.415	81.0893	32.8924	27.7357	19.4528	58.9887	31.6175	22.7051	2.32732	21.2615	82.5526	35.9062	78.2498	40.847	27.0848	102.379	27.3263	23.6894	85.0196	32.9853	131.467	128.621	62.5446	78.1817	173.814	61.2406	90.133	27.4476	65.2182	123.677	40.9469	34.0084	40.9942
40.7682	33.9175	73.3369	55.7066	11.0825	39.8627	96.3053	24.2976	74.7135	403.573	36.9859	106.384	15.3287	264.757	130.549	16.3695	4.26462	33.9929	94.1711	29.5572	24.8291	18.2835	64.0522	33.5114	22.2631	1.8921	17.9826	70.7498	56.1276	96.8349	37.7644	38.7041	107.365	28.8675	21.9736	91.2802	45.4443	137.151	134.208	57.8048	72.4167	199.034	65.2124	102.148	23.5013	58.6477	113.058	36.4186	30.0879	46.682
40.8681	30.3579	92.0581	51.8605	9.8376	35.5161	95.7439	30.0541	69.6283	396.064	45.6819	98.7284	14.1419	265.826	117.548	17.2052	3.69397	29.8161	99.5305	26.0501	25.194	23.2031	62.1437	31.024	21.0165	3.63835	14.9522	62.6738	60.6373	97.0905	34.2317	43.7721	104.776	28.1212	20.3806	92.3123	51.7471	136.637	132.112	52.6537	84.4911	207.728	63.8274	105.581	28.2752	60.3997	102.364	55.0709	26.5568	62.5322
40.968	40.1937	89.6342	47.5854	8.73268	31.524	91.9127	32.0227	63.9041	376.236	50.5756	89.5138	12.8832	255.68	105.193	16.7579	3.19977	26.0008	99.6928	23.4327	24.6633	23.6248	57.0667	47.9492	24.6862	4.20811	42.477	59.9858	58.3071	90.6458	67.7269	44.9605	98.5406	26.2303	23.9348	89.8937	52.8538	132.051	158.976	56.6205	88.1589	206.154	59.9596	114.201	32.9023	63.0045	92.2314	60.2862	23.3976	65.9582
41.0679	41.2907	81.4145	43.1757	7.75103	27.8979	86.1952	31.6519	58.0896	350.387	66.5884	80.2274	11.6253	239.575	93.7291	15.6506	2.77184	22.5855	96.4721	38.3491	22.4217	21.8084	52.5906	82.1513	25.825	4.15326	50.4212	84.2538	53.2967	93.2448	84.5261	43.9203	90.7862	23.8475	26.583	85.3102	50.6836	124.923	191.764	70.2208	92.7766	198.429	55.103	117.051	32.7017	62.2378	82.8957	60.448	20.5854	75.6769
41.1679	38.6043	72.2412	38.8284	6.87892	34.3066	79.5165	29.9127	52.4798	322.237	76.0644	71.4832	10.4136	220.736	83.2558	14.2494	2.40128	19.5669	91.1605	43.7828	19.6789	24.2498	67.6582	88.685	25.3796	3.7952	49.2626	88.1565	47.5202	87.9133	95.5165	41.6655	85.8623	21.3375	27.4165	79.4812	46.7733	116.34	206.231	76.7652	108.213	187.244	50.0194	114.462	47.4472	59.4752	74.4099	57.0123	32.5433	75.4597
41.2678	52.4737	63.5681	41.5076	6.10423	57.2685	72.4848	28.1218	47.2224	293.929	80.7045	63.4995	9.27482	201.106	73.7884	12.7642	2.08037	16.9211	85.612	43.972	16.961	64.8135	73.9075	82.7525	23.9937	3.31643	44.3111	84.293	41.8261	80.0491	95.6526	43.1327	79.3584	18.8957	27.1671	73.0312	68.2669	107.063	206.372	78.4148	112.899	178.443	45.083	108.719	66.4585	55.6169	66.7489	52.1536	38.3591	70.6747
41.3677	54.3402	55.7657	41.8459	6.21711	69.2851	65.4897	25.7104	42.3804	266.655	81.8296	56.3189	8.22282	181.821	65.2926	11.3111	1.80237	14.6146	79.1499	41.4291	26.3381	121.812	71.8967	83.208	22.0988	2.81641	38.1833	75.6877	36.561	71.7912	90.5414	42.3189	72.3753	16.6198	28.7818	66.3793	76.8201	97.6165	214.173	76.7698	111.764	222.792	40.4647	108.075	70.4625	51.2436	59.8554	98.2475	56.2159	64.0808
41.4676	50.9827	48.8659	50.0536	5.95685	80.3615	65.9664	23.0469	37.9692	241.748	80.4596	50.6944	7.26299	197.937	60.7843	9.95037	1.56146	12.6116	72.3099	51.5446	30.9396	137.563	66.1152	79.686	30.5094	2.3458	44.0195	65.6779	31.8393	66.332	83.1739	49.9557	65.4829	14.5515	28.9524	59.8263	77.599	89.2536	213.001	73.0033	137.565	357.845	36.2294	103.726	67.339	46.7232	53.6629	117.731	70.5971	57.0622
41.5676	45.6701	42.802	59.1882	7.71372	86.2472	67.7499	20.3618	52.3653	341.911	77.3761	54.847	6.39526	199.085	61.9201	8.70956	11.7682	10.8767	86.4276	58.2118	30.2382	133.077	58.9391	82.043	38.6518	1.92716	42.5373	55.8616	27.667	59.8748	75.1163	54.1875	58.9609	12.7014	28.2746	53.5525	73.9383	80.962	203.963	67.9655	159.06	466.407	43.3353	97.323	61.1835	42.2818	48.1053	119.684	76.3373	50.2837
41.6675	42.6925	37.4848	67.5347	25.6775	86.6761	66.3897	54.9386	57.7288	383.706	73.1732	54.5048	5.61627	232.299	59.9342	8.32578	22.9691	9.37708	95.5049	58.1713	27.4695	119.7	51.5858	89.0428	41.8871	1.56738	38.0556	46.9334	24.0227	53.4884	67.1617	54.5093	52.9311	11.0632	27.1192	47.6712	67.96	72.9735	190.796	62.2626	165.315	547.863	44.541	89.9271	54.0774	38.052	53.3116	113.617	81.0041	50.5853
41.7674	38.1742	32.8261	76.3913	33.1483	83.7293	63.1308	120.026	69.8581	436.709	68.2973	51.009	8.44137	241.77	62.236	7.68949	26.9459	8.08235	98.2169	54.654	25.0485	103.389	44.6428	90.5913	42.0065	1.26528	32.6949	39.1292	20.835	63.885	59.6871	52.6185	47.4307	9.62263	25.7155	102.068	60.9874	71.2545	175.795	70.5262	163.333	579.054	87.4651	82.2078	47.0367	34.1056	52.5208	104.286	81.5203	47.5846
41.8673	39.5874	28.7457	79.577	35.1159	78.8134	72.437	161.266	93.5456	467.587	68.7699	63.7501	9.90354	237.371	60.8972	6.9515	27.2311	6.96562	96.7016	49.5449	22.0178	87.1205	40.395	82.341	40.2324	1.01574	27.4427	32.4626	18.0653	63.3734	52.8484	54.2856	42.4533	8.36162	24.2035	134.126	53.8213	75.4573	160.338	80.2862	157.066	578.866	103.52	74.5814	61.5283	30.4751	49.2761	94.023	78.5775	43.2473
41.9672	37.431	25.1722	78.9524	34.2962	90.3476	75.5677	177.965	102.05	549.107	67.2875	67.1546	10.4568	225.27	57.5532	6.19782	25.7347	6.0033	92.4892	43.9174	18.9921	72.2556	35.6723	70.7149	37.3887	0.812047	22.712	26.8465	15.658	83.0823	46.686	53.1606	37.9712	7.26129	29.3691	150.558	46.9247	85.4639	145.229	83.9397	192.829	559.734	105.963	67.2888	63.8167	27.1681	47.8364	83.936	73.6947	38.5616
42.0672	64.2436	22.0429	75.8613	32.1571	94.1032	89.0034	179.318	105.459	650.899	80.7278	64.4157	10.4197	209.285	53.2151	5.47509	37.7465	13.4386	86.6643	38.3596	16.2172	59.2984	31.0424	58.7901	34.0218	0.647239	18.6324	22.1561	13.5612	84.6735	41.183	52.98	33.9472	6.30326	32.8227	156.247	40.5449	89.4002	130.914	83.4269	205.535	592.038	110.617	60.4672	60.3775	24.1775	46.9493	74.5138	67.8526	34.0078
42.1671	72.1051	19.3025	71.2649	29.4826	106.074	94.09	171.511	130.418	681.361	88.0201	59.3282	24.3257	191.739	59.6268	4.80639	41.2246	27.6365	79.9856	33.1718	18.5906	48.3174	36.04	47.9108	30.4859	0.514606	15.2006	18.2605	11.7461	92.0922	36.2954	50.8647	30.3411	6.73026	41.3815	154.729	34.7942	94.9537	117.615	80.1764	205.653	608.375	107.265	54.1783	54.5671	28.3299	52.505	65.9388	61.673	29.7951
42.267	95.7766	17.0536	65.8418	43.219	109.516	93.8179	158.651	143.229	671.214	90.8069	53.5917	32.1602	174.016	78.9637	4.2011	69.7024	90.0004	72.9751	31.2718	24.5138	39.1761	41.7873	38.5486	27.0029	0.408254	12.3565	17.0123	10.166	97.9798	31.9692	47.7409	27.113	14.0118	45.2692	148.556	29.7024	116.209	105.418	75.2289	199.152	598.253	119.243	48.44	48.0831	35.6939	102.561	58.2439	55.539	26.0018
42.3669	110.184	14.982	60.063	69.7058	107.579	90.2348	143.413	143.803	639.037	90.36	47.9426	35.8991	156.91	89.9039	3.66086	79.135	116.523	65.9834	28.4071	26.3035	31.6552	41.6972	30.756	23.7053	0.32311	10.0211	19.8219	8.79651	93.5289	28.1481	44.1685	24.2255	31.0858	46.3241	139.576	25.2518	127.937	94.3283	69.3318	189.34	595.898	118.948	43.2433	41.7473	38.7951	125.841	51.3931	49.6766	22.6371
42.4668	110.675	13.1346	54.248	79.1067	104.792	84.73	127.499	137.857	595.965	87.6578	42.6773	36.932	140.846	124.696	3.18324	78.8987	166.368	59.2377	25.2141	24.8567	25.5165	38.9197	24.4008	20.6649	0.255128	25.0987	19.4506	7.60584	111.03	24.7778	57.587	21.6436	58.9441	45.6966	129.059	21.3982	131.692	84.3056	63.0129	178.134	574.899	133.057	38.5607	35.9241	56.7813	128.553	45.3212	44.2095	19.6783
42.5668	102.437	40.0499	48.6061	79.6866	99.1948	78.234	111.946	128.711	575.332	83.446	37.8934	36.2298	126.023	139.244	8.10915	76.8373	182.2	52.8774	22.0429	22.2321	20.5332	34.9907	20.4702	17.9141	0.201159	29.2848	22.7163	6.57852	115.047	21.8077	66.9146	19.336	70.2129	54.9537	117.883	18.0854	130.075	75.2842	64.0125	166.528	546.452	133.088	34.3569	35.6596	65.4805	124.863	39.9533	39.1953	17.0902
42.6667	100.295	44.3204	52.2766	75.9294	92.0736	108.499	97.3555	132.341	541.161	78.2875	33.6015	34.4649	112.506	141.572	10.3113	75.507	213.119	53.1843	19.0735	19.3515	16.5033	30.7813	16.7775	15.4597	0.925605	28.4288	24.3583	5.6909	108.764	19.1923	69.621	17.2738	72.2912	68.2516	107.964	15.2532	124.966	67.1869	62.4405	155.104	604.457	126.41	30.5925	33.0336	74.5447	117.833	35.2146	34.6505	14.8337
42.7666	91.9808	50.9612	81.1644	70.2453	84.278	123.305	84.0349	128.516	500.863	90.7334	29.7754	32.0976	100.277	136.879	10.9488	70.3437	222.993	77.3356	16.3872	16.6052	43.8809	26.7225	13.5497	13.2927	1.68993	53.2169	23.0977	4.92378	105.171	16.89	68.4983	15.4312	69.5008	74.1933	110.298	12.8425	135.758	59.9332	59.2225	144.126	619.628	137.108	27.2277	30.5361	90.3626	192.357	31.0354	30.5659	12.8705
42.8665	81.4425	74.9782	97.267	63.9089	83.8388	127.995	72.1066	120.9	476.31	97.0669	26.3757	29.4385	89.2742	128.409	10.7201	63.6579	254.032	90.4499	14.0092	14.1388	52.6907	23.0079	10.8381	11.3951	1.93202	60.1834	20.6498	4.26118	96.7778	14.8643	65.2632	13.7851	64.3392	82.9605	108.119	10.7979	138.656	53.4441	74.9331	133.744	608.432	135.315	24.2242	27.2515	108.051	212.723	27.3515	26.918	11.1649
42.9665	83.0421	75.4936	104.473	65.2177	80.4626	126.247	61.576	111.605	443.892	98.9454	23.3599	26.6932	79.4131	118.159	10.0422	56.6452	255.343	100.1	15.3107	13.5961	52.2444	19.7055	9.57344	9.74417	4.52292	57.7234	17.8742	3.68897	87.2003	15.2823	60.9622	12.3146	58.2262	91.8254	103.078	9.0689	136.256	47.6445	82.7075	124.006	581.681	127.66	21.546	23.8387	115.897	291.627	24.1048	23.675	9.68411
43.0664	80.9216	73.52	105.624	62.5516	75.4031	120.574	71.7244	101.822	408.412	97.6492	20.687	23.994	70.5994	107.335	9.16017	49.8969	243.848	103.031	17.6442	18.5867	47.5953	16.8199	8.09174	8.31525	5.95144	51.4496	15.1798	3.19464	103.137	16.2418	56.2249	11.0012	51.9475	96.7471	96.3323	11.5046	130.436	42.4656	95.0718	114.919	546.415	117.596	19.1602	20.6072	124.422	329.284	21.2435	20.8021	20.3408
43.1663	73.8491	67.4139	102.782	58.0794	69.4945	112.676	74.2955	92.206	408.627	94.1603	18.319	23.8938	62.7371	98.7689	8.21527	49.63	246.229	109.872	21.3262	19.0574	41.4164	14.3251	6.66295	15.4339	6.18052	44.1101	12.7417	2.76725	104.838	24.7181	51.4221	9.82849	45.9188	97.0271	88.7	12.2745	122.54	37.8455	104.435	115.27	507.165	106.891	17.037	17.6854	146.067	371.002	18.7222	18.2637	23.9912
43.2662	65.22	67.3364	97.4297	52.9519	63.2821	103.686	72.2525	83.0959	392.569	89.2258	16.2215	29.1654	55.7333	89.7228	7.28595	53.4511	233.443	128.78	21.9547	17.6783	35.0621	12.1828	5.39723	19.0694	5.80038	36.9781	10.6167	2.39741	116.23	27.4734	46.7649	19.1907	57.3727	94.5852	107.799	12.0611	113.521	37.2465	114.147	122.619	472.853	96.4187	15.149	23.5041	153.66	385.246	16.5005	16.0255	24.1854
43.3661	56.5906	65.0935	90.6195	47.7642	57.1127	94.3472	67.5732	74.6503	378.223	83.408	14.3638	31.4054	49.5003	80.7891	6.41324	52.0727	236.241	138.998	20.9615	15.6714	29.312	10.3509	4.32561	20.4343	5.15062	55.872	8.80459	2.07695	112.556	30.3068	42.3666	37.2689	60.2333	90.6178	116.653	11.3026	104.041	35.4428	116.585	122.572	455.95	86.5831	13.4712	24.5075	152.535	369.797	14.5424	18.5288	22.7743
43.4661	52.0104	79.1847	83.0899	42.8102	51.1983	85.1308	61.556	66.9244	355.324	77.1249	12.7185	32.317	51.5131	72.2987	5.61603	48.2916	224.233	140.999	21.769	13.5781	24.184	8.78908	3.44233	20.3633	4.42005	58.9091	12.9094	1.79902	103.637	56.6793	38.2812	44.5039	58.4925	85.8656	118.523	10.2758	94.5526	33.0209	117.056	118.64	444.823	77.5453	11.9805	23.772	146.215	342.837	12.8162	21.1657	20.7106
43.566	46.103	103.838	75.3472	38.2217	63.9154	76.3252	61.6892	59.9162	371.479	71.8276	11.2613	31.7063	50.5728	64.4198	4.90044	53.0935	237.812	137.595	20.8797	24.4686	23.6198	7.45998	2.72647	19.4251	3.70804	54.8819	20.8851	1.55797	93.4052	66.3444	54.3582	74.1633	54.4628	80.783	115.78	9.15163	85.3545	30.3425	113.283	112.776	423.487	69.3416	10.6564	21.7664	146.932	312.58	11.295	34.0271	18.4739
43.6659	48.8718	102.109	67.7296	34.0447	70.9962	68.093	58.8066	69.0984	365.697	66.216	10.8858	30.1628	52.2645	57.222	4.26546	52.2052	239.874	130.793	19.1638	26.8197	21.352	7.88205	2.1526	18.0027	3.062	48.1939	22.724	1.3489	114.331	67.4192	68.7811	94.7265	49.4639	75.644	110.111	9.11325	76.6345	30.1283	106.836	106.085	396.687	61.947	9.47973	24.016	147.921	295.067	9.95278	40.3223	16.2959
43.7658	46.3146	104.61	60.4538	30.2806	72.726	60.5147	54.2903	75.8213	368.933	60.532	10.0615	28.0905	51.1113	50.7155	3.70632	50.4025	227.288	122.009	17.1223	39.1801	18.4966	11.7154	1.6959	16.3495	2.49988	50.443	21.6844	1.16801	114.261	64.2882	74.2836	107.924	44.2307	75.2541	104.959	9.29961	74.2171	28.8238	100.514	99.1643	367.466	55.3077	8.43357	23.3677	143.042	271.395	8.76986	42.4601	14.2801
43.8658	41.6978	111.909	53.649	26.909	71.097	54.0232	49.0075	76.0935	356.117	54.947	14.1736	25.7623	48.3884	44.8768	3.2165	53.091	246.705	112.23	15.0345	40.9097	15.6148	12.7406	1.33421	14.629	2.0238	46.8439	19.4504	1.11943	106.54	59.2961	80.589	109.394	39.1562	80.2725	98.0839	8.91362	77.3718	26.9481	92.8272	96.3825	361.784	62.6413	7.50282	21.4303	138.636	261.704	7.72657	42.0396	12.4641
43.9657	41.3259	109.707	47.3833	23.9	67.4602	61.2713	43.524	75.0965	337.543	49.5788	32.4018	23.3587	44.8838	39.664	2.7889	51.1927	250.332	106.198	13.0482	38.2371	12.9661	27.3937	1.04869	12.9433	7.17071	44.9013	16.8682	1.02141	123.751	53.6764	81.0746	104.96	37.9318	81.0487	107.993	18.6213	77.047	30.8931	94.1058	91.8408	399.707	62.9845	6.67425	19.041	148.309	243.141	6.80675	51.2569	12.8666
44.0656	38.015	99.8621	41.6828	21.2201	62.7219	63.5328	38.1847	71.3034	313.921	44.5042	37.8764	20.9959	41.0769	52.7112	2.41649	54.2375	242.326	98.7354	11.2339	34.0205	17.6795	32.4813	0.82381	11.3528	9.13387	40.0087	14.3423	13.6247	121.692	51.8446	85.8702	97.798	39.6322	79.3251	111.178	23.1304	74.4377	38.2168	91.6685	86.5116	409.476	59.9785	5.93627	17.5165	161.648	221.913	5.99551	100.871	13.5191
44.1655	33.7127	125.108	36.5449	18.8364	57.4811	62.6223	44.2915	87.4584	288.444	39.7696	37.788	18.7451	37.2524	74.4403	2.0927	52.4409	235.315	94.1563	9.61783	29.5321	21.6292	38.8001	0.646938	9.88985	9.37259	34.2953	12.0477	18.4272	126.239	48.1561	85.3058	89.6169	43.5373	76.1874	109.537	24.4584	70.4034	40.8931	86.8588	91.0657	401.93	56.576	5.27874	15.5904	163.677	236.541	5.28024	126.366	12.9806
44.2654	29.319	121.756	31.9488	16.7173	64.5112	59.7791	45.7837	92.2299	262.966	35.3984	35.4253	23.6496	33.5729	91.3719	15.885	48.4381	253.783	89.0828	8.20171	25.304	25.779	39.1807	0.507943	8.56871	8.74307	28.7472	10.0433	19.1463	119.395	58.5768	81.7467	86.96	43.2305	72.3077	104.799	23.9158	65.5555	40.8133	80.6482	104.155	396.084	52.107	4.69279	13.6164	158.84	229.503	4.65011	136.497	11.9264
44.3654	25.2219	112.198	27.862	14.8341	66.4502	55.8413	45.3314	90.7535	245.244	31.3976	45.9619	31.2996	30.1246	97.0828	22.4051	43.6207	248.729	82.814	6.97443	21.5281	26.204	36.7281	0.39876	8.4233	14.6207	23.7717	8.3315	18.1182	123.803	66.1334	83.4985	81.5318	40.7593	76.3785	108.001	22.3431	70.3773	39.1645	73.7277	108.642	392.251	47.3551	4.39128	11.7593	150.058	238.066	4.09529	137.084	10.6997
44.4653	21.5629	100.057	24.2461	15.6436	65.1824	59.0571	42.8865	86.0259	258.418	30.7144	63.4146	40.2467	29.0744	96.1954	24.7147	49.2357	237.099	75.9779	5.91887	18.2439	28.4781	33.1008	0.313013	7.9653	17.2273	22.9126	6.88996	16.4348	117.072	66.206	81.3115	74.9813	37.2991	76.7061	106.466	20.2705	71.3716	36.6856	66.5789	121.153	377.083	60.4641	11.2119	10.0861	151.239	228.418	3.60688	131.969	9.46943
44.5652	18.3686	88.2037	26.6394	15.2439	61.9869	58.8996	39.3782	79.7785	262.085	41.6626	66.6621	44.3877	27.8786	96.3763	24.6627	48.9675	248.168	104.703	16.416	15.4271	27.0973	29.1618	0.245685	14.4843	17.1378	24.2566	5.68651	20.4053	111.934	68.0997	76.9908	71.7637	35.2987	74.8374	101.906	30.1624	69.8093	33.8309	66.1634	123.881	363.334	63.6701	15.5716	8.61471	146.352	211.72	3.17715	123.667	8.314
44.6651	18.5324	95.6664	34.4439	28.2243	57.7229	56.6574	44.9536	72.9961	269.521	48.242	70.1917	46.7244	26.0716	92.3865	23.3562	45.9032	251.567	119.877	20.8743	16.2902	47.1206	25.34	0.192825	17.7982	15.7278	22.6384	4.72775	42.8413	102.522	68.6487	71.6337	66.7742	32.3749	71.7354	126.044	34.1645	66.6074	44.298	63.5806	121.363	367.931	61.9974	17.6053	14.9836	138.002	193.013	12.6395	113.799	7.26508
44.7651	17.1875	98.8216	38.3688	33.1313	53.3399	54.1636	46.0994	73.8051	281.6	51.5833	67.3167	46.4805	23.9901	86.2037	27.81	41.6859	238.994	130.724	21.9325	16.5977	52.2854	21.8304	0.151322	19.0239	13.7799	20.0186	4.02121	49.1893	92.186	65.1998	72.5302	61.1389	29.1298	68.4817	141.05	39.598	65.8803	73.3339	59.6544	116.161	358.639	58.0845	18.175	16.8371	147.708	184.696	16.1731	103.392	19.4734
44.865	15.3069	91.4125	39.6269	33.8474	67.9851	50.6471	49.3888	71.0267	277.124	52.5654	70.686	44.6264	21.8366	79.0413	28.7398	37.1704	219.033	133.41	23.7526	15.3554	50.2038	18.7043	0.118736	18.93	21.7316	17.0864	9.02552	56.4967	106.079	60.1464	70.2788	63.4247	25.8917	64.7405	146.126	40.5778	63.3505	87.0137	54.9769	118.055	343.728	53.3011	29.086	16.5005	148.071	170.98	16.828	93.0804	23.8935
44.9649	17.7605	81.6287	39.1005	32.481	74.4844	46.6265	48.967	66.4655	263.68	51.8666	67.715	41.8301	19.7293	71.6282	27.745	32.7833	196.459	130.704	23.9917	13.5945	59.4879	29.1599	6.60715	18.9684	25.4136	18.2084	10.5124	76.635	109.14	54.4507	66.341	66.5613	22.8306	65.8642	175.018	38.9855	59.7096	91.3971	49.9657	129.702	323.431	48.3432	34.5383	15.1886	142.81	181.759	22.152	83.2361	24.4483
45.0648	17.4446	110.989	44.1341	30.1669	75.7275	42.441	46.3662	61.1565	286.954	50.0071	62.3284	38.545	56.418	64.3877	28.5143	28.7212	173.842	152.759	34.423	18.9857	70.558	36.599	8.72985	18.1574	25.2019	17.0419	10.3144	79.6876	102.906	48.7527	67.5977	64.9784	24.8311	64.751	188.044	40.7331	78.0792	93.6361	54.1338	131.698	300.546	43.5512	36.5302	25.8134	154.739	176.16	23.2674	74.0627	23.1863
45.1647	26.5143	109.993	45.9204	27.5068	73.6881	38.3067	42.5988	55.6815	289.678	52.4732	56.2833	36.0053	74.977	57.5523	27.4455	25.0587	178.138	161.993	37.7654	19.5842	69.6273	37.6574	17.7823	16.8675	23.0897	15.0011	16.8327	75.4313	93.7029	45.9231	82.8363	61.1219	29.0743	66.0535	212.692	67.1187	87.7651	91.2348	64.0978	141.338	276.85	39.0819	36.3824	28.8477	157.744	164.05	22.4206	65.6551	30.0554
45.2647	28.331	100.468	45.5262	35.9665	69.7033	34.3548	38.3211	50.3563	279.714	53.574	50.3403	47.8322	103.131	67.3381	25.453	31.2965	170.193	162.587	37.23	18.2129	71.9517	38.9317	19.9012	15.3441	20.2101	12.7705	18.3547	68.4341	84.037	42.5004	88.2638	56.3162	29.7157	65.2146	221.68	78.5005	91.4232	86.2823	68.4512	141.908	253.444	45.0443	34.9627	28.2062	153.712	154.946	20.7383	60.1642	45.8816
45.3646	26.9384	89.3224	43.7226	38.2738	64.6683	30.6603	33.9463	45.3421	268.914	52.9313	44.8048	53.5028	114.954	70.0218	23.0715	36.0683	162.24	170.123	34.7156	16.1652	66.8956	36.9183	43.6326	18.7241	21.0129	16.903	17.5311	60.7833	100.045	38.5467	87.9636	51.2646	28.4582	62.972	230.152	80.789	91.6252	80.0703	68.9425	137.677	230.984	45.6223	32.8359	25.9327	146.685	166.698	18.7776	54.5011	50.6157
45.4645	24.2935	120.912	41.0603	37.4599	59.1731	27.2596	29.7241	40.7107	252.3	51.0825	39.777	57.1335	117.022	68.5687	20.606	36.189	168.778	169.343	42.7472	14.0148	61.3591	33.4857	84.0768	31.6437	19.7346	17.1439	15.7321	53.3913	99.1447	34.5509	84.4513	46.3293	39.8731	59.9693	227.988	77.8101	88.9089	73.3851	80.7797	140.275	210.68	51.6936	30.3654	32.7	158.789	162.34	16.8054	48.9599	49.6559
45.5644	21.3202	123.223	37.9284	35.1631	53.5982	24.1643	25.795	36.4839	233.134	48.4364	35.2668	57.3207	113.464	82.7686	27.5555	34.7723	162.502	163.186	48.3842	12.0002	53.6027	29.6127	93.0886	68.081	17.5335	27.3174	13.6463	46.6189	92.14	36.6936	79.2649	41.685	43.6493	56.868	218.948	72.008	84.3535	66.6936	85.7901	137.162	191.499	51.9884	27.7809	33.4904	161.053	203.385	14.9427	43.7112	46.1306
45.6644	18.4348	113.524	34.5963	32.2581	48.1807	21.3703	22.2284	32.6553	232.307	45.301	31.2463	75.7612	106.855	98.2683	29.8253	70.408	178.028	153.74	48.4011	18.3445	45.4893	25.7917	87.7818	87.17	15.0531	29.2032	11.6035	40.5734	94.2621	35.7416	73.3334	37.405	43.2698	60.7206	205.719	64.9151	78.7273	60.2622	96.4937	131.135	173.626	49.5147	25.2233	31.4985	156.454	220.164	13.2378	38.8456	41.6414
45.7643	15.8065	107.579	31.2464	29.203	43.0607	18.8632	19.048	29.2046	248.286	41.9053	27.6742	84.5587	98.7798	102.876	29.4853	84.5019	212.548	142.473	45.5028	22.5182	37.9026	22.2521	76.8784	94.9063	13.6074	28.9401	9.74672	41.6011	91.7531	33.347	67.2081	33.5089	40.7589	61.3398	190.306	57.4669	72.5699	54.2324	100.206	127.347	177.989	45.8454	22.7756	28.3769	147.904	214.932	11.7033	41.5179	37.8649
45.8642	34.3229	96.8518	27.9991	27.3263	38.3133	16.6236	16.2492	26.1042	247.282	38.4167	24.5057	86.9839	90.1984	101.117	38.5512	86.1733	322.425	130.398	41.2672	22.3381	31.2027	19.0834	64.656	95.4225	11.8115	41.0836	8.12446	42.9896	84.6591	30.3855	81.8755	29.9883	37.2793	74.3263	182.55	50.2116	66.2538	48.6685	114.765	121.283	174.781	41.7901	20.4832	24.9593	137.298	200.823	10.3345	41.4523	33.7729
45.9641	39.5419	97.9759	24.9282	25.0235	33.9712	21.2617	13.8112	23.3245	247.301	39.1788	21.6979	85.3224	101.723	95.8275	41.3778	88.9658	448.906	118.2	36.5921	20.4283	25.479	31.8172	53.0725	91.5405	9.98621	42.5678	6.73888	40.5861	76.3711	28.5582	93.2309	27.166	33.4843	79.9173	189.137	43.4494	64.4529	43.5891	162.158	114.212	167.107	37.7543	18.3671	21.6467	125.849	183.801	9.11977	39.7607	43.9984
46.064	59.8736	98.4289	22.0763	22.6296	30.0393	23.3606	11.704	20.8357	237.521	44.8961	19.2109	81.7629	130.454	88.7626	40.7359	84.967	522.041	115.647	31.9693	17.9825	20.6894	35.7007	42.9015	85.1637	8.29168	39.3535	5.57166	36.7734	68.2059	27.7924	96.0779	24.4797	29.7288	87.9552	187.106	37.3238	72.8096	38.9855	311.667	106.832	175.29	33.931	16.4334	18.6147	124.559	166.51	8.04461	40.3518	58.4026
46.164	66.234	128.835	19.4639	20.3129	33.3638	23.8088	9.89424	41.662	222.715	47.7209	18.069	82.0863	146.5	80.9922	39.7703	77.9615	529.473	110.129	28.4676	15.5231	16.735	35.1386	34.3347	77.5554	6.79639	34.4182	4.59711	32.6385	70.6944	25.9182	94.0284	50.3722	26.1948	90.2892	179.52	31.8826	76.0575	34.8338	446.373	136.26	184.177	30.4016	14.6788	15.9238	124.98	167.343	7.09443	39.0947	61.418
46.2639	63.873	152.872	18.9844	18.151	41.5275	23.2174	8.34762	50.9027	205.719	48.4425	22.8505	90.7545	149.689	73.1523	37.1934	77.5522	503.153	102.869	27.3901	13.2606	23.8544	35.0172	34.4027	69.5351	5.51839	36.8658	3.78794	28.6552	86.4775	23.6102	89.3011	82.4258	30.87	112.955	168.563	27.1162	75.8352	31.1026	545.807	147.425	226.922	27.1905	13.0949	13.5776	120.609	158.402	6.25527	36.7881	58.9952
46.3638	82.8564	146.845	18.0255	19.9221	45.0157	22.0038	7.03121	53.5939	188.186	47.67	23.4038	92.8727	145.445	65.6062	36.9311	72.7064	461.206	123.332	25.1854	11.2631	32.1414	32.6074	31.0474	61.6177	4.44928	52.0023	3.11859	27.5879	86.4085	31.0052	83.2464	132.522	39.1016	123.165	190.359	22.9836	73.3311	27.7577	642.954	148.607	245.29	24.2934	11.6703	11.5534	113.522	163.913	5.51478	33.9488	54.2156
46.4637	84.5707	132.796	16.7863	19.7755	45.4959	20.4491	5.91438	53.6648	171.051	45.8698	22.1904	90.8025	137.15	58.547	46.3441	66.0305	413.715	143.812	22.5284	9.53627	33.2038	29.2773	26.5592	54.1105	3.56821	56.856	2.5665	25.2281	80.5638	32.8973	76.6751	188.106	41.2712	125.823	216.714	19.4275	70.1024	24.7643	744.497	144.491	261.96	24.5388	10.3923	9.8183	105.066	165.855	4.86164	30.9058	48.6459
46.5637	78.8442	117.65	26.963	18.7006	44.106	18.7399	4.96936	58.3881	154.813	43.3965	20.3274	107.16	126.891	52.0637	48.9532	58.8802	366.111	156.271	24.9501	15.8841	30.8658	33.4894	22.0285	88.8984	2.84995	77.9558	29.042	22.4952	73.0065	32.03	70.0631	240.884	40.1867	123.997	226.649	20.6274	83.182	22.0887	785.678	137.706	266.942	23.4234	9.24773	8.33696	96.1011	157.458	4.28549	27.863	43.0579
46.6636	70.4052	103.466	39.4553	22.1173	41.6161	16.9977	4.17154	58.3569	147.578	40.5164	18.3126	176.717	115.93	46.182	90.4855	51.9319	321.154	159.154	24.7072	17.121	27.1688	33.2309	17.9253	145.8	2.26916	191.521	38.4378	19.7967	65.3332	29.8771	66.0321	255.764	38.5446	124.385	225.541	38.7666	89.732	19.6991	785.507	129.724	261.183	21.7155	24.4538	7.0754	87.1623	147.999	3.77747	24.9422	37.8083
46.7635	69.3688	94.9988	46.2708	22.6654	38.5412	15.2989	3.49921	55.8041	137.738	37.4273	27.4802	229.087	105.014	40.8908	107.908	45.4969	297.174	173.817	23.097	16.2082	23.1638	47.4114	14.4084	193.546	1.80235	222.828	39.4735	19.2292	58.1343	27.2199	61.2546	251.09	35.6328	121.271	235.256	46.9789	93.5977	17.5659	757.994	134.695	249.125	24.0697	35.9828	6.00271	78.5698	135.845	10.694	22.2107	33.0406
46.8634	63.6388	84.6131	49.3708	21.7821	35.2201	38.5067	2.93319	52.024	144.826	34.273	29.5451	288.82	94.5659	36.1589	111.589	58.2024	268.12	179.303	20.8742	14.5091	19.3584	50.931	11.488	232.089	1.42875	216.081	36.708	17.6573	51.593	24.4629	91.1399	236.907	40.8698	116.195	235.333	58.091	93.237	15.662	713.361	138.773	233.658	23.982	41.5513	21.4868	70.5031	123.242	18.6668	19.7014	79.1829
46.9633	56.3589	74.5557	49.7162	31.5218	31.8706	55.4845	2.45662	47.757	147.243	31.1562	28.5724	324.534	84.8056	31.9445	107.762	60.7859	240.108	176.887	18.4672	12.6346	28.1741	49.1737	9.10993	245.245	1.13078	193.65	32.4789	15.7783	45.7321	21.8067	147.271	218.665	41.3948	110.108	307.902	77.1735	90.1	13.9625	658.959	136.499	216.639	22.7348	43.3544	35.5145	92.3118	111.151	21.1782	17.4246	135.326
47.0633	50.585	65.4367	48.2511	34.681	29.0508	63.9861	2.05683	53.0846	142.749	28.1479	26.4151	376.568	75.8307	28.202	100.135	58.3765	218.066	169.415	16.1091	10.844	29.8161	45.0396	7.1975	242.436	0.893737	166.532	27.9446	13.9028	40.5141	19.3429	173.264	199.264	39.4526	103.594	344.931	83.8889	85.2295	12.4453	599.994	151.287	199.243	20.9976	42.8421	39.4187	153.128	109.556	21.0811	15.3772	164.182
47.1632	44.2818	68.2696	45.6537	34.4656	26.2385	66.9262	5.28121	53.6044	134.615	25.2949	23.9052	432.425	67.6651	24.8856	129.561	63.4108	205.004	158.909	13.9181	9.23442	30.9907	40.0593	10.7399	230.075	0.705508	139.859	23.6454	12.1591	35.8822	17.1053	181.997	180.203	36.3372	97.0052	359.042	83.2505	79.3671	17.2713	543.499	154.254	215.631	19.1141	51.1138	38.4307	183.981	105.546	19.8135	13.5477	167.293
47.2631	38.2349	63.3364	42.4048	69.708	23.5348	66.3131	6.93763	51.5503	124.793	22.6262	21.4053	451.646	60.2895	21.951	147.22	99.7435	186.727	146.782	11.9452	7.8297	29.4678	35.0132	23.5396	212.47	0.556205	115.79	19.8022	10.5911	31.7762	15.098	179.996	163.384	32.781	93.5649	356.216	78.4845	73.0328	37.8825	492.214	156.785	218.442	17.2557	54.1813	35.2807	195.701	98.0178	18.0918	11.9207	158.342
47.363	32.7576	56.6144	40.8386	94.2595	20.9981	63.5196	7.58588	48.2198	114.426	20.1574	19.0633	447.178	73.6804	19.3572	152.459	111.13	167.75	134.007	10.2041	6.62265	26.2631	30.5062	27.226	192.459	0.437946	95.0118	16.4764	9.20467	28.1388	13.3107	193.78	170.891	29.187	90.5668	342.446	71.6351	66.5846	48.1509	469.663	153.114	222.816	25.3387	54.0273	62.286	195.498	89.4422	38.2133	10.4787	172.098
47.463	27.9391	49.95	38.4271	101.471	18.6584	59.4752	7.60605	53.4804	108.649	17.8941	16.9302	428.01	78.3072	17.7332	147.342	116.29	148.59	121.239	13.2795	5.59412	29.2158	36.1722	26.1229	182.807	0.344354	77.5222	13.6527	7.98983	24.9175	11.7265	194.173	172.685	58.7487	89.7458	321.995	109.575	60.2621	86.5837	440.905	146.291	323.309	27.917	51.9548	77.2853	188.143	80.9053	51.9836	9.20382	180.549
47.5629	29.0731	43.8623	35.5459	99.8478	75.409	59.6505	7.25317	53.9476	101.156	15.835	15.0138	400.32	77.7687	54.8916	136.975	140.126	130.424	108.899	31.6287	4.72174	34.1378	36.4204	23.0817	168.921	0.270373	63.0222	11.8852	6.93056	22.065	10.3264	192.915	176.691	90.4108	86.856	297.863	125.25	65.413	136.263	406.505	138.026	383.644	37.9343	48.8128	78.7001	181.257	72.8578	55.5361	8.07885	173.238
47.6628	27.3345	38.4498	32.4559	93.9935	107.559	57.5865	6.69607	53.5905	93.0119	13.9738	13.3043	368.295	74.3181	73.6096	124.351	168.808	114.362	97.2511	39.2456	3.98369	33.4886	34.09	19.5114	153.08	0.211924	61.3823	10.1296	6.00941	19.5393	9.09094	184.875	170.34	114.027	94.1723	272.14	127.494	66.7775	182.537	369.572	129.259	448.536	44.9388	88.4184	91.6329	181.999	65.4605	65.3942	7.08758	214.368
47.7627	24.5125	33.6839	29.3348	86.3696	159.658	54.2112	6.04476	51.0719	84.8315	12.3004	29.6936	334.723	69.3526	114.987	113.616	198.979	99.714	86.4405	40.8383	3.36019	30.3422	30.6967	16.0663	136.75	0.165711	68.3162	8.52257	5.20961	17.3029	8.00197	173.323	162.243	120.153	95.9184	246.244	122.018	65.8941	243.649	332.25	120.509	517.924	46.018	111.919	104.372	176.394	58.7447	66.044	6.21518	220.023
47.8626	21.4474	29.502	26.2991	78.2685	200.364	50.1468	5.36899	47.5157	91.8439	10.8027	34.5819	301.409	63.7272	156.926	102.007	201.47	86.6158	76.5341	39.2107	2.83389	33.6055	27.0292	13.0135	120.841	0.129235	65.1065	7.11254	4.51574	15.3225	7.04265	160.234	150.554	116.898	94.363	221.109	112.463	63.2632	269.476	305.962	112.049	542.799	44.2195	139.549	102.852	176.224	52.686	62.5033	5.44817	216.509
47.9626	18.5133	25.837	40.58	70.3453	262.929	45.804	4.7114	43.5633	92.3949	11.6294	34.4566	269.475	57.9539	174.019	90.5346	243.82	75.0481	67.5445	36.0106	2.38986	32.5383	23.4786	10.4288	105.887	0.100492	68.5528	5.90515	3.91417	13.5688	6.19798	146.778	137.629	108.96	100.192	197.308	103.225	59.5614	305.144	284.187	104.013	569.282	41.1397	150.944	99.7953	169.601	47.2377	91.2275	4.77429	209.333
48.0625	15.8587	22.6265	48.5249	62.9114	292.256	41.4465	4.09629	39.5725	92.9128	11.9035	32.3572	245.166	52.3294	176.313	79.7305	249.443	65.4007	59.4493	32.1872	2.01532	29.2813	20.9987	16.0115	92.1686	0.0779056	63.8284	4.88656	10.1129	12.0157	5.45444	133.626	124.701	99.0236	100.907	175.174	92.5359	55.2678	387.264	259.86	98.659	591.659	71.5167	185.183	102.627	165.145	42.346	98.8865	4.18276	194.943
48.1624	13.5249	19.8145	52.0624	56.0932	353.91	37.2384	3.536	35.7348	89.5208	11.7836	56.1496	229.065	47.0165	170.125	69.8426	237.174	56.7892	69.9361	28.2702	1.69943	25.2982	18.4153	16.8221	79.8032	0.0601066	59.0938	4.03539	11.987	10.6403	4.79981	121.145	112.381	88.5835	98.6148	161.003	81.5911	58.1351	418.888	246.45	105.001	604.002	97.9905	211.07	99.025	166.312	49.0673	96.6017	3.66384	200.071
48.2623	19.352	17.3516	52.6014	49.9211	424.211	33.2757	3.03515	32.1451	84.1029	11.9764	62.4438	210.579	42.0951	159.395	60.9552	217.089	57.1885	80.3758	24.5399	1.433	21.3213	15.9567	15.5137	72.3022	0.0461078	64.8248	3.32853	27.826	38.406	4.22347	109.516	100.946	87.6228	94.6271	164.297	71.0811	58.2185	420.469	247.945	108.796	591.604	105.68	255.994	90.4256	160.86	49.143	89.9652	3.20893	190.014
48.3622	47.2293	17.8288	51.1643	44.3777	465.586	29.6086	2.59356	44.8545	92.1841	11.7993	68.3756	191.273	37.5952	146.549	53.0617	194.472	54.1407	84.4783	24.7456	1.20829	17.6856	13.7221	13.4284	68.2074	0.0351413	61.4161	2.74368	32.477	45.9432	3.71612	98.8085	90.4913	112.578	99.806	194.337	61.3735	56.4634	423.02	240.275	107.321	568.259	122.215	276.253	80.1505	151.634	144.608	81.7518	2.81045	173.58
48.4622	71.5265	30.5933	48.4857	39.4226	488.088	26.257	2.20824	57.9166	92.9989	11.3684	68.4549	172.16	33.5175	133.049	49.652	172.002	49.5176	112.477	24.173	1.01877	14.5153	17.7683	11.2163	62.728	0.0265995	54.4023	2.26088	32.1576	45.5972	3.26974	89.0262	81.0177	119.475	100.152	207.425	52.6335	53.5498	407.856	244.124	103.114	535.49	136.377	278.23	80.378	158.117	176.341	73.3042	2.46168	155.227
48.5621	78.5403	31.644	45.0875	35.0058	483.863	26.1581	1.8747	62.3311	89.7677	10.7707	64.2737	153.867	29.8454	119.752	54.2326	150.948	44.358	126.919	22.4235	0.858957	11.8278	24.7555	10.5117	68.6505	0.0200255	46.4791	1.86281	29.7957	48.466	2.87708	80.1363	72.4794	116.655	107.769	209.014	44.9036	52.1834	387.904	238.151	97.6037	498.107	185.064	269.212	74.8352	156.16	179.77	65.2413	2.15663	139.216
48.662	75.5163	30.5502	41.8464	31.0758	463.338	25.1433	1.58777	61.9648	84.4294	13.5227	58.604	146.494	26.5538	107.135	53.8592	131.834	47.7451	153.813	20.1687	0.724241	15.6243	26.396	9.1765	69.2224	0.0149756	38.8831	1.53495	26.7491	46.248	2.53175	72.0862	64.8094	108.955	109.326	222.919	38.1542	54.3105	388.285	225.893	93.4763	459.168	198.962	253.954	67.0494	149.207	182.414	57.8196	1.89	130.079
48.7619	68.4738	37.0276	42.4926	27.583	433.536	23.5993	1.34211	59.0775	78.1383	15.0987	52.6732	136.507	23.6128	95.4387	50.8672	114.793	65.7948	181.683	22.2742	0.610676	16.0342	25.3982	7.70318	73.0934	0.0111441	32.114	1.26488	46.2292	56.1058	4.13024	64.8146	62.0565	99.1404	107.3	224.529	32.3165	54.026	385.235	209.906	88.3155	449.459	215.961	235.528	58.7873	155.823	174.437	51.1172	1.65703	117.79
48.8619	60.2675	35.7539	41.4692	40.1961	399.127	21.7839	1.13255	54.9778	71.5696	15.807	47.0006	133.86	20.991	92.3816	47.8193	99.7657	71.2117	197.649	22.028	0.514923	20.7965	28.1504	6.31578	74.7132	0.00836603	26.3111	1.04236	51.1172	55.9214	4.67804	58.2572	69.9754	88.756	103.234	218.403	27.3033	52.16	401.716	209.207	82.7761	440.476	247.702	242.988	50.8884	159.52	161.431	45.1279	1.45345	104.812
48.9618	62.8156	32.3884	39.3905	74.1219	363.156	82.4869	0.954286	50.413	65.1077	15.8868	41.783	127.3	18.6566	149.522	43.7163	86.601	69.9121	201.429	20.5766	0.434195	21.2089	27.5604	10.5009	72.4104	6.58676	27.8122	0.858808	49.6042	65.7964	15.7177	52.3507	92.3666	78.6316	98.0858	207.095	23.0218	49.3083	395.334	201.448	77.212	420.58	250.379	238.713	43.71	155.839	147.054	70.3342	1.27543	92.3206
49.0617	59.1009	28.7123	36.6936	86.9336	327.554	122.722	0.803026	45.7998	62.0703	15.5229	37.0731	118.525	29.4499	242.71	39.264	75.1161	65.279	212.572	18.5871	0.366156	19.5932	25.4297	25.6548	67.8307	9.30161	25.9395	0.707405	45.5371	64.9658	22.9905	47.0348	99.1439	69.1833	92.4433	192.784	19.3807	45.8935	396.308	193.385	71.8215	394.747	257.845	227.408	37.3647	147.862	132.904	77.6195	1.11956	112.973
49.1616	53.0187	25.2572	33.6847	108.937	293.5	146.351	0.674959	41.3615	58.4847	14.857	32.8612	108.682	38.9051	318.147	34.8564	65.1228	59.218	212.721	16.4382	0.308788	21.6157	22.7135	29.6066	62.072	9.89738	22.7917	0.58248	40.6909	60.2879	32.3993	42.2534	97.8337	60.5901	86.6635	176.996	16.2946	42.2103	381.293	181.308	66.6914	366.177	248.445	212.319	55.1668	137.601	119.634	88.2778	0.982879	131.873
49.2615	46.3984	22.1553	30.5743	129.014	263.261	155.668	6.60215	37.2091	54.1889	13.997	29.5508	98.5277	42.6983	430.494	30.7012	56.4414	52.7769	205.718	14.3356	2.90259	20.703	19.9031	28.3828	55.8525	9.40217	19.3827	0.479481	49.8822	54.5223	73.1898	37.9546	92.5622	52.8994	84.4771	160.771	49.4885	38.4607	379.957	185.957	61.8597	336.892	258.969	195.523	63.6487	160.422	107.467	103.03	0.86278	136.186
49.3615	40.0553	19.4143	27.5033	132.28	234.891	155.777	9.79796	33.389	53.4257	13.0236	26.3756	100.571	43.1216	475.852	26.8958	48.9076	46.5088	202.268	12.3835	3.70318	24.6835	17.2368	28.5278	49.6275	8.40926	16.17	0.39461	50.2425	48.7484	88.922	34.0911	85.5691	46.0874	86.4577	170.972	65.6559	36.7133	364.266	182.545	73.499	308.136	257.529	178.321	69.8925	168.189	96.4342	106.954	0.75711	157.066
49.4614	34.3135	17.0062	24.5629	127.169	208.721	150.179	11.2217	29.9118	66.904	11.9965	23.4511	98.1728	41.6139	481.34	23.4739	42.3739	40.6846	193.273	10.6268	3.71937	24.407	14.8178	25.7834	43.6733	7.2504	13.3321	10.4348	46.909	43.3602	91.7038	30.6198	78.05	40.0949	100.224	171.902	71.3319	37.8157	341.005	173.919	86.0799	280.645	243.901	161.508	67.8308	166.631	86.4867	118.587	0.664182	156.942
49.5613	30.7465	14.895	21.8077	118.225	190.494	141.246	11.5268	26.7676	71.7004	10.9593	25.2204	93.0751	39.0707	464.01	20.4336	36.7099	35.4163	188.022	9.07718	3.41989	22.2039	12.6784	38.9561	38.1452	6.10217	37.6652	49.5872	42.2722	38.4756	88.0821	27.5016	71.1497	34.8475	120.405	166.752	70.7702	37.3766	314.339	162.148	108.518	254.825	231.145	145.542	62.1251	206.771	77.5434	184.855	12.5767	147.141
49.6612	26.89	13.0455	19.2672	107.864	184.652	130.574	11.1545	23.9368	71.5093	9.94247	24.3929	86.4704	36.0419	434.492	17.7541	31.801	30.7294	178.332	7.72823	3.01854	20.8887	30.029	62.0494	33.1186	5.05073	44.6782	62.9393	37.4154	34.1037	83.8741	24.701	64.3576	30.2668	128.963	157.81	66.7082	35.9344	286.779	148.706	130.779	230.873	235.462	139.474	55.1578	223.224	69.515	204.942	26.8242	133.487
49.7612	23.2054	11.4258	16.9535	97.3347	182.711	119.211	10.3986	21.3953	68.5699	8.96697	23.1562	79.1619	32.8594	399.323	15.4056	27.5473	26.6041	177.556	6.56459	2.60938	18.509	36.2152	77.4557	65.4743	4.13083	55.1841	63.7315	32.8041	35.7629	81.3979	26.0751	57.9398	26.2764	130.5	159.623	90.1907	48.5992	282.242	134.629	153.343	221.185	264.141	133.707	48.1044	224.845	62.3139	202.105	60.7017	173.025
49.8611	19.8746	10.0072	14.8663	87.2583	174.747	107.833	9.45166	19.1172	64.2282	8.0463	21.2239	71.6791	29.7177	362.447	13.3553	23.8616	22.9985	171.124	5.56711	2.23075	16.1282	36.7069	109.242	128.136	3.34905	62.7954	58.876	31.5462	33.9595	92.2822	33.8998	52.0111	24.5422	127.894	188.669	98.709	56.3705	271.811	120.623	182.803	211.175	269.256	125.361	41.5074	217.5	55.8578	189.094	78.4369	205.288
49.961	16.9478	8.765	12.9981	77.9143	176.124	96.8583	8.43692	17.0778	59.284	7.18838	24.0599	64.3608	26.7265	326.169	11.5701	20.6683	19.8619	165.069	4.71597	1.89553	29.6707	34.4728	136.344	188.229	2.69762	60.3753	51.9072	28.8367	34.0772	94.9897	37.0149	46.6058	26.6247	122.935	201.298	98.3077	59.7359	255.182	107.152	192.498	208.453	258.162	115.78	35.5819	205.042	50.0714	172.249	85.8614	231.005
50.0609	22.1149	7.6772	23.0478	92.8019	170.447	90.8201	7.43069	15.2528	54.2031	23.5848	23.7411	61.9699	57.3916	291.77	10.0186	17.9018	17.1422	155.625	3.99195	1.60529	33.3511	31.1001	151.044	216.373	2.16222	62.4168	44.5685	25.7118	31.825	96.0612	37.361	49.971	26.2787	119.256	202.798	94.9669	60.0946	247.289	99.2307	193.985	199.97	239.9	105.811	30.3791	194.346	44.8858	154.652	86.8547	228.519
50.1608	22.6144	6.72471	32.2751	95.3655	160.637	83.7725	6.47776	13.6212	49.2488	34.4628	22.1492	58.2015	77.7836	259.897	8.67208	15.5052	14.7892	144.295	3.37747	1.35699	32.2003	27.4157	142.467	223.918	1.72664	57.6459	37.6649	22.6308	28.8604	113.226	36.1356	55.9233	24.694	113.903	196.989	88.0521	58.4618	233.072	90.5305	188.569	210.631	219.141	95.9775	25.8714	180.733	40.239	137.737	85.999	230.173
50.2608	21.1001	5.89068	38.1656	91.784	148.647	76.3563	5.60212	12.1623	44.5616	41.1829	20.1335	55.873	86.225	230.806	7.50451	13.4291	12.7564	132.119	2.85684	11.8144	28.9338	23.8315	124.787	218.649	1.37486	50.3894	31.5188	19.7812	25.8355	115.384	34.0721	59.505	22.5527	107.716	186.637	79.4806	55.5667	276.478	81.6186	179.703	250.178	198.235	86.5843	28.8445	165.871	36.0753	122.111	147.228	216.645
50.3607	18.849	5.16023	40.714	108.51	135.757	68.9816	26.6909	10.8588	41.6086	44.809	18.068	65.6865	87.5352	208.997	6.49276	11.6308	11.0019	119.8	2.41618	15.0329	24.976	20.5354	104.955	205.846	1.09234	49.056	26.2116	17.2251	22.9922	110.179	31.6155	58.4771	20.2379	108.435	178.107	70.4251	57.3279	306.56	77.2188	169.293	265.825	178.31	77.7988	60.7337	150.81	32.3435	107.972	178.788	203.456
50.4606	16.4579	4.52036	40.9938	112.249	122.791	61.901	37.9076	9.69445	38.3308	46.1691	16.1093	69.4397	84.7396	187.768	5.61639	10.0733	9.48835	119.448	2.04356	35.4017	21.0381	17.5971	86.1556	189.041	0.866349	44.0482	21.711	14.9683	23.7044	110.297	29.0312	55.2047	17.957	105.943	188.422	68.8253	69.1953	315.757	76.0545	158.422	280.531	183.442	69.6984	71.0146	137.462	28.9985	95.3259	264.679	191.543
50.5605	14.1901	3.95971	39.7826	127.515	110.26	55.26	42.7352	8.65466	35.0033	45.9039	14.3149	69.2532	79.7229	167.771	4.85752	8.72448	8.18306	115.237	1.72847	40.6511	17.4444	15.0253	69.6463	170.548	0.686229	37.9201	17.9366	12.9921	22.3671	105.965	26.4733	50.9704	15.8156	109.639	188.843	67.5273	122.56	321.897	72.6318	147.63	312.769	177.251	62.3042	70.7158	133.814	25.9997	84.0864	350.478	174.16
50.6605	12.1474	3.4684	37.6391	131.215	99.1375	57.8078	47.6888	7.72652	31.7799	44.5057	12.6983	68.4005	73.646	149.32	4.20051	7.55661	7.05723	114.669	1.46223	39.4104	14.3141	12.7996	61.6397	151.845	0.542984	36.7107	14.7933	11.27	20.3727	98.1364	24.0277	48.8463	13.8611	108.854	182.796	63.2195	168.13	312.753	67.8358	137.248	321.952	165.394	55.603	65.6118	139.654	23.3109	74.1338	405.596	155.334
50.7604	10.3561	3.0377	34.9596	126.369	88.6169	57.2819	48.3351	6.8982	28.7412	42.3498	11.2541	67.2459	67.2121	132.528	3.63177	6.54544	6.08573	110.476	1.23731	35.671	11.6623	10.8872	60.064	139.959	0.429276	32.8729	12.1874	9.77334	26.0426	89.0438	21.7381	45.4832	12.1077	106.784	189.062	57.4363	192.959	295.249	62.2991	127.401	316.913	151.431	49.5613	58.6741	137.994	20.8996	65.3395	466.381	137.013
50.8603	8.80789	2.65998	32.021	139.829	78.8563	57.7563	51.1221	6.15908	31.6655	39.7195	9.9697	64.0605	60.836	117.389	3.13947	5.66996	5.24715	113.559	1.04728	41.0998	9.45542	9.33815	53.4819	143.546	0.339025	40.0878	10.0331	10.6187	26.3559	79.8331	47.2567	41.662	26.1705	102.706	186.821	51.1242	213.429	273.666	56.4656	118.162	303.457	146.361	44.1352	57.9118	131.891	18.7375	57.5788	483.953	120.061
50.9602	7.4806	13.4844	29.013	139.315	69.9257	55.9479	50.3197	5.49967	32.4134	36.8257	8.82942	59.7178	54.7517	103.829	2.71332	4.91199	4.52299	111.774	0.88674	39.894	7.63998	7.97844	45.4078	139.407	0.267459	39.5517	8.25569	11.5746	24.6953	72.3696	65.7395	37.7932	32.0504	97.5645	179.103	44.8469	220.296	283.562	50.6387	109.53	285.364	136.589	39.2756	53.4957	123.347	16.7995	50.7351	475.117	104.794
51.0601	6.34781	15.4219	27.9087	138.487	84.2144	52.7911	47.4285	4.91132	31.543	33.8235	7.81864	54.8081	49.0805	94.0967	2.34439	4.25566	3.89739	106.886	0.751158	36.1289	8.64508	7.35788	51.3749	130.767	11.3469	35.7452	6.79085	11.1691	23.701	64.8482	73.6425	34.0835	33.38	91.9399	168.076	38.9218	217.977	278.065	45.0187	101.483	268.017	125.067	42.8482	47.7229	137.681	15.0628	44.7028	450.923	91.2515
51.1601	15.9071	14.6752	28.0797	135.749	89.8934	48.9136	43.4383	4.38638	29.8126	30.8246	15.6149	49.7225	51.844	90.7742	2.02495	3.68738	3.35697	100.143	0.636671	31.6481	8.37014	6.57008	48.8707	119.779	15.8989	30.8824	5.58471	12.6256	37.4337	67.8811	75.291	30.6279	32.2831	86.5156	155.256	33.5097	209.671	264.004	39.7308	94.0051	248.739	141.122	43.4113	41.7368	141.195	17.1417	39.3872	418.557	79.3441
51.26	18.7397	13.2298	27.2365	132.885	90.0602	44.7305	43.6759	3.91796	35.3494	27.9072	17.8483	44.7127	51.3169	98.244	1.74839	3.19518	2.89014	94.7333	0.539971	27.2491	7.53215	9.48484	52.0274	107.852	22.6978	26.0072	15.6525	12.3546	39.92	78.7841	73.3569	27.462	29.9887	97.4597	141.696	29.543	197.676	270.547	34.8468	87.0562	228.929	141.679	42.1558	36.0739	138.081	17.0603	56.1421	382.618	68.9294
51.3599	25.4698	11.7077	25.7598	129.169	86.8265	59.661	41.72	3.49986	37.0075	25.1241	17.6648	39.9337	65.0146	98.3036	1.509	2.76883	2.4867	88.057	0.458321	23.2447	6.50745	19.1228	48.2581	95.8794	25.4108	21.5676	20.499	28.9285	38.1382	79.7832	69.4801	24.5898	27.1972	101.237	137.71	69.3042	183.619	263.65	30.4005	80.6163	212.469	134.825	39.86	30.9562	131.102	16.0841	70.6742	345.987	59.8493
51.4598	26.3761	10.2916	23.9195	138.871	81.6188	66.7417	38.5581	3.12652	36.4571	22.5087	16.5022	35.4742	70.1654	94.1633	1.30188	2.39941	2.13816	80.7806	0.389411	19.728	11.8804	22.3951	46.7778	84.4072	24.7217	19.5408	21.0651	39.4341	34.9201	75.9464	64.6571	21.9993	24.2974	113.422	130.499	88.1393	186.325	266.792	26.3991	95.5351	199.561	124.782	37.0269	26.4468	122.06	27.5183	73.1262	354.266	53.0189
51.5598	24.7486	9.02469	21.9042	137.961	75.3889	68.7003	34.8332	2.79305	34.7084	27.386	15.0099	31.3784	70.2529	87.82	1.12272	2.07927	1.83741	73.3574	0.331216	19.7999	13.3313	22.4712	41.5434	73.7426	22.4122	16.9058	19.5955	42.6903	31.3951	69.9823	83.4687	19.6713	21.4966	117.497	121.427	94.1352	182.318	266.291	23.1899	124.097	195.06	113.724	33.9769	22.5316	112.116	30.7573	112.115	370.653	46.5792
51.6597	29.0743	7.90647	30.9493	149.577	69.6343	67.414	40.0874	2.49507	41.3081	31.7076	13.4743	27.6603	67.4608	80.4981	0.967877	1.80182	1.57827	66.0873	0.281952	18.1999	14.1288	40.5537	35.949	70.0117	19.4886	14.2487	17.341	43.1798	27.9955	63.314	118.145	17.5839	19.5066	116.723	111.443	92.5481	174.007	255.544	20.2582	318.05	185.93	117.974	30.9096	19.1626	101.997	30.4028	150.565	423.447	48.3237
51.7596	28.689	6.92439	35.8033	147.667	76.5411	64.1638	42.1155	2.22878	43.3174	33.9019	14.1891	41.1925	66.219	75.7015	0.834158	1.56137	1.35541	66.0411	0.240102	16.0616	21.0176	60.6715	30.0219	65.273	16.4957	11.8225	14.9218	68.5708	34.4108	56.6665	149.703	15.7149	17.4327	117.036	101.201	86.754	163.118	239.374	17.6119	421.061	174.301	116.414	55.7886	16.2794	92.1485	28.572	159.166	437.976	46.129
51.8595	26.3389	6.0635	37.7556	139.248	82.4872	70.7871	45.1532	1.99087	42.7118	37.2048	13.6084	48.1756	62.835	78.2379	0.718759	4.97738	1.1642	63.8083	0.204375	13.8834	22.3858	66.1074	24.5357	59.5282	22.8381	9.71465	17.316	76.0627	34.4323	57.6829	194.97	14.0435	16.0578	114.077	94.2527	78.8865	150.865	227.03	15.6605	461.934	166.639	144.618	68.6065	13.8203	89.0674	36.4027	201.157	429.164	42.2539
51.9594	32.0238	5.30938	37.7469	128.078	83.0926	81.4466	44.7856	7.07648	40.6856	38.5393	12.5327	50.794	63.1474	76.3526	0.619287	6.31192	1.00051	67.0899	1.86176	16.0183	21.1082	64.236	22.354	54.2219	24.141	7.93371	16.9652	97.4541	32.1213	63.6608	224.549	22.3997	14.4867	109.285	86.8898	70.262	138.094	218.497	14.401	468.722	156.528	150.789	73.7497	11.7276	83.9262	37.6488	231.688	406.815	37.8443
52.0594	31.9881	4.64899	36.4583	116.128	80.3875	93.7855	42.4178	9.46782	37.9545	38.4575	15.6666	50.5777	60.7706	90.7962	0.533509	6.57152	36.8114	66.9832	2.60911	15.556	25.0066	59.0351	19.2226	50.791	24.6801	6.45373	15.423	100.101	29.1155	63.1007	232.66	25.4996	12.8982	103.597	79.177	75.1983	125.378	212.873	27.4329	457.331	145.27	146.151	74.1192	9.94899	85.8328	36.083	232.009	377.305	40.2041
52.1593	29.533	4.07073	34.3775	111.392	75.7459	98.0186	47.615	10.3255	42.4351	37.3846	15.9863	48.591	65.9508	95.1222	0.459676	6.30183	52.8859	64.6781	2.839	18.4298	24.6653	52.6095	15.9935	47.3818	31.0524	8.75997	13.4774	94.2603	26.059	59.4143	228.381	25.8379	17.531	97.4913	85.8529	74.7554	127.774	201.302	37.9309	436.705	134.796	138.538	71.6228	8.43868	83.8085	34.242	218.688	357.857	38.7963
52.2592	37.579	3.56443	31.8501	103.431	94.2715	97.075	48.4092	12.3167	45.5105	35.6447	17.6183	45.5661	87.1615	94.0124	6.64621	5.79541	64.6936	74.8564	2.78632	19.3252	28.8815	46.0365	13.0402	43.2309	31.7148	14.0876	18.27	85.2994	27.5273	69.8017	217.293	24.7861	31.3992	91.3055	87.3332	70.5486	130.116	201.592	43.5516	411.891	124.036	128.966	67.5045	13.6576	90.369	31.5779	199.987	332.024	35.7388
52.3591	42.6818	3.12115	29.1169	94.9906	102.19	92.9578	46.5559	12.8382	45.4076	33.4831	38.6126	42.0005	95.6848	89.3919	9.59558	5.20635	67.0069	78.9736	2.58993	18.0941	28.3562	39.8356	14.5306	38.8146	37.2021	15.0946	18.908	75.6635	39.4286	71.0381	202.793	23.0923	36.8984	85.2388	85.3752	64.4343	127.616	193.837	45.751	385.639	113.46	124.491	62.5673	15.079	90.9723	28.7177	179.945	303.421	32.1103
52.4591	59.3091	2.73304	26.3419	91.4356	103.285	87.0237	43.2225	12.5571	43.5519	31.0829	44.8389	38.2263	96.6561	82.979	11.6588	4.61324	64.3724	80.4107	2.3306	16.1123	25.7033	34.2273	16.0415	34.4321	37.3813	14.1607	26.3752	66.4153	42.3029	67.7892	186.926	21.1592	41.5637	79.4044	81.2412	60.4088	122	202.536	45.6112	359.502	106.096	116.102	57.3222	14.668	100.148	25.934	162.552	274.311	29.398
52.559	61.822	2.39317	32.0589	85.0631	103.418	81.0013	39.1719	11.8621	40.8002	34.0377	44.6304	42.1492	93.2981	75.8235	17.4116	4.05387	59.3779	78.6629	2.05413	13.9928	22.3013	29.2759	22.2549	30.263	34.49	12.48	31.9574	60.9629	50.1312	63.5837	170.891	22.5258	41.7551	85.5411	86.5873	65.2296	128.655	199.541	43.9287	334.227	103.15	122.002	66.8432	18.4977	101.959	27.428	152.196	254.712	27.0415
52.6589	58.1684	5.0969	34.7016	77.6381	99.6741	80.4695	35.3205	10.9777	37.6618	35.2115	41.7978	52.062	87.6169	68.5514	27.6857	3.54425	53.4699	74.903	1.78539	16.591	18.8456	24.9679	22.7207	33.1876	30.3173	10.6316	31.8281	54.4717	49.6103	68.4825	157.653	27.1989	39.6206	88.9	87.1733	64.5085	129.045	189.993	41.2824	310.243	97.984	118.683	70.0762	20.0879	102.519	26.5286	157.404	246.376	39.267
52.7588	52.1836	26.7076	35.2473	89.3906	93.6804	77.3575	48.4405	10.0311	34.434	35.1049	38.0643	64.3793	80.8459	76.1154	31.7205	3.08906	47.4342	69.9607	1.53693	16.2673	15.6592	21.2536	20.6846	33.5009	25.8463	13.1009	31.3163	47.9988	82.1915	67.1403	144.212	41.1711	36.8245	88.4749	84.6377	60.6886	125.29	177.083	38.0865	287.673	91.6453	111.136	69.4353	19.4021	99.0659	42.9401	150.616	244.958	51.0571
52.8587	45.6685	31.5025	34.4051	91.5268	86.9861	83.6106	53.8899	10.7704	31.2848	34.1029	49.5508	69.7517	74.4634	78.5709	32.2236	2.68724	41.6766	64.4151	1.31423	14.7993	31.6794	29.3421	17.7796	32.2178	25.0169	12.9733	34.3849	46.6536	102.375	62.8575	136.25	46.1779	40.0661	93.4951	80.1438	55.3162	118.919	165.079	36.6031	266.584	84.8065	101.955	67.5175	19.4864	114.412	51.0036	138.812	234.351	53.3231
52.9587	39.4265	30.2159	33.182	89.2983	79.6437	84.4431	59.1521	10.6946	28.3045	32.4992	52.3802	70.5702	68.4005	76.6269	30.8199	2.33506	39.7511	58.6632	1.11868	12.9934	36.324	31.1954	20.0488	30.0236	22.615	11.7454	32.9395	42.8605	122.639	65.6226	126.591	46.4884	39.6013	93.9174	74.5289	61.7595	111.02	197.563	34.3362	248.436	77.8901	94.7244	63.8942	18.1559	119.395	51.5307	125.432	228.7	51.0572
53.0586	33.7765	27.3121	38.6526	106.89	72.1727	81.8861	63.6324	10.1897	25.536	30.5157	50.315	68.5013	62.1893	73.1189	28.4734	2.02771	45.0999	52.9696	0.949455	11.2008	38.1526	29.976	23.8208	28.3908	28.2541	10.1574	29.6055	40.8616	136.645	68.6783	116.344	44.448	47.4187	91.6418	68.3683	62.1382	102.359	208.329	31.6301	230.929	71.1537	99.9371	59.3851	16.2735	117.971	48.8899	122.489	216.221	46.8421
53.1585	28.8085	24.1936	40.9102	110.061	64.8983	77.322	63.9298	9.47919	22.9943	28.3182	46.3711	64.6967	56.1452	84.6865	25.7465	1.76017	50.2853	47.5037	1.68056	9.56078	37.1725	27.3856	23.0893	26.1533	33.7609	8.55887	25.7043	37.1986	132.549	70.1276	106.155	44.3994	48.929	87.8509	62.0583	63.6969	93.4665	206.285	29.8487	227.803	65.3222	97.3991	64.9367	14.2716	112.751	46.9437	131.157	200.18	41.99
53.2584	24.5084	21.2764	40.9931	106.03	58.0146	71.6798	61.0367	8.6906	25.2296	26.0287	41.9003	59.9424	50.4409	87.6437	22.9583	1.52765	75.1674	42.3678	5.44226	8.11686	40.8447	27.8557	20.5052	23.6476	33.7824	7.10032	21.8699	45.3369	122.13	67.0309	96.3856	42.279	64.4672	94.168	62.4215	61.209	84.6997	197.014	27.6218	229.651	59.6543	91.2951	65.8732	12.3557	111.259	43.5268	127.453	182.657	76.5105
53.3583	20.8192	18.6613	39.6535	98.686	61.5605	66.5973	62.5317	7.89506	32.3145	23.7352	37.4888	54.7664	46.1213	85.5978	20.2819	1.32573	83.5186	37.6168	7.06658	6.87026	39.0524	26.2066	29.2371	23.9283	32.3288	7.74121	18.3784	49.9929	110.464	67.3591	87.2239	39.2279	69.0626	95.3302	78.5667	56.5625	84.488	183.986	25.181	223.296	54.2714	86.5254	64.0181	19.2853	114.583	47.2222	118.385	177.129	113.9
53.4583	17.6701	16.3518	37.4305	95.9024	61.4635	72.3446	60.4156	7.13051	34.9492	21.4997	34.9561	49.5156	45.4205	80.8044	17.8039	1.15044	83.0097	33.2741	7.48476	5.80529	34.9091	23.6664	30.0922	23.0466	29.0363	10.6676	18.3707	48.4614	98.9214	63.8708	78.7523	35.8577	67.7476	107.435	86.468	50.9402	88.9051	169.327	22.6854	212.81	49.2375	79.9046	68.1583	21.0916	135.589	46.1396	107.424	170.094	124.068
53.5582	14.9897	14.3231	36.7693	95.1315	59.1271	73.2737	56.2612	6.41571	35.0211	19.3639	31.7664	44.41	43.1854	74.6581	15.5599	0.998269	78.0363	35.6542	7.25223	4.90073	30.0411	20.8755	35.8296	21.4992	25.1005	10.9559	16.8663	52.5239	96.9961	61.1662	70.9911	32.488	63.4435	119.233	90.8366	45.0632	89.05	158.185	20.2412	200.504	44.5799	72.7341	77.8636	20.434	143.187	57.6456	102.427	159.429	121.055
53.6581	12.7122	12.5443	35.0878	89.9325	55.4986	71.1835	54.1708	5.7584	33.6743	17.3545	37.2214	39.5827	40.1697	68.0064	13.5571	0.866158	71.0814	36.0205	6.6961	4.13488	25.2552	18.1535	34.7565	19.6163	27.028	10.0886	14.8196	50.5704	90.9015	56.5494	63.9248	29.2779	57.822	122.925	90.6448	52.1028	86.3735	188.667	17.9171	187.616	48.3426	73.4889	80.8071	23.8976	142.452	59.2376	123.297	146.729	112.15
53.758	10.7791	10.9857	33.2165	95.7143	51.2089	67.2982	50.3314	5.16018	63.4092	15.4869	37.1654	35.1069	36.8329	67.8934	11.7866	0.751454	63.5172	35.0592	6.00549	3.48761	28.8678	15.6471	31.9416	17.6129	26.4424	8.805	12.6987	46.253	82.5581	51.2596	57.5183	36.0294	51.8189	121.78	87.4929	53.33	81.9189	198.642	15.7549	174.851	50.0263	72.9351	86.2959	28.1095	143.792	57.521	125.552	133.326	101.083
53.858	9.13914	9.62033	30.8654	93.6855	63.6609	62.4421	45.6397	4.61935	77.3247	13.7681	34.8545	31.0157	33.4487	64.9465	10.2319	0.651895	56.074	33.2653	5.28663	2.94113	28.0669	13.411	27.5965	15.6247	24.0465	7.45916	10.7179	46.6341	73.9566	45.9314	51.7266	37.6875	46.5876	117.841	82.501	51.2024	91.6389	196.526	18.3443	162.536	49.3993	69.0062	86.4082	28.056	139.467	69.046	119.281	120.038	89.7056
53.9579	8.02902	8.42418	28.2808	87.9448	68.9701	57.1609	40.6682	4.13244	84.1498	12.199	31.7619	27.3155	30.1743	60.5195	8.87277	0.565497	49.1153	30.9885	8.4979	2.48003	25.61	11.4529	23.0248	13.7332	20.9501	6.20828	8.96122	54.0943	71.393	40.8732	46.5012	36.7333	41.3867	112.374	76.4864	47.289	96.7023	187.597	19.417	150.854	47.3979	65.7734	98.1726	26.0605	131.71	70.8417	118.046	125.709	78.8921
54.0578	6.9472	17.7355	27.5175	80.6824	69.6844	51.8086	35.7694	3.6953	93.837	10.7767	28.5394	23.996	27.0945	55.4423	7.68846	0.490515	42.7977	28.474	9.65319	2.09114	22.3056	9.75772	18.8061	11.9834	17.7555	5.11099	7.44789	53.4435	70.2926	36.2187	41.9423	35.1947	40.022	106.162	77.9869	42.5724	97.0395	175.133	23.7318	151.251	44.6324	60.9272	101.599	23.3192	156.618	67.6574	110.637	124.072	69.0103
54.1577	5.95974	18.8867	26.0835	73.0453	73.0589	46.607	31.1491	3.3035	95.4734	9.49498	25.4618	21.0367	24.2496	50.2122	6.65879	0.425445	37.164	25.89	14.3872	1.76324	29.1492	8.30068	15.1532	10.3964	14.7671	4.17844	6.16653	49.4684	70.1793	32.0106	49.7514	35.4704	37.1739	99.6804	76.351	46.2485	94.2465	161.142	25.7569	146.628	41.4961	57.9851	99.9191	20.4303	231.754	62.5761	100.873	118.152	60.1722
54.2576	5.08734	17.6261	24.2612	94.1993	72.4307	42.7772	26.9155	2.95272	132.18	8.34544	33.4911	18.4116	29.6876	46.9909	5.76493	0.36897	32.1969	26.922	15.9781	1.4868	32.2841	7.05401	12.1015	8.97772	12.1185	3.4005	17.4427	44.3879	71.2274	32.1084	52.2549	33.9329	33.7107	93.2161	72.7298	50.3404	89.4738	146.83	26.1973	140.573	38.239	70.5447	95.2514	17.6769	342.892	56.9869	95.6698	109.921	52.3639
54.3576	4.33018	15.7874	22.2475	99.7543	69.3628	38.8481	26.7751	2.63882	147.225	8.31685	34.7196	16.0919	48.2206	48.0413	4.98982	0.319969	27.8494	32.2969	15.8429	9.00504	30.974	5.99053	9.60685	7.72341	9.84825	2.75887	25.7982	39.2004	69.2545	69.1157	55.3583	31.5658	31.0879	91.9655	81.5551	49.9924	83.5434	132.897	29.0691	138.01	35.016	74.78	88.9698	15.1788	438.163	51.4962	87.7693	100.643	45.5155
54.4575	3.67955	13.9394	20.1778	109.444	70.672	35.0011	25.4065	2.35797	157.528	8.17158	33.0856	14.0484	56.7976	46.5962	4.31812	0.277471	24.0624	34.7137	14.8202	11.2768	27.7388	5.08515	7.59572	6.62384	7.94534	2.2336	27.4044	34.3278	63.8719	83.2425	56.1487	34.931	33.1671	96.7369	87.1231	47.1501	77.0338	119.728	30.4075	132.25	31.9196	73.0396	81.9541	12.9726	498.949	46.351	79.1103	91.1126	39.5348
54.5574	3.12361	12.2443	18.1422	125.999	71.4285	31.3456	37.1415	2.10665	187.398	7.85403	30.3791	12.2527	59.3722	43.7991	3.73625	0.240659	20.7739	42.857	13.3985	11.2594	23.897	6.83479	5.98908	5.66638	6.37498	1.80865	25.8791	29.9238	71.3616	85.5572	64.2787	36.2731	32.4692	96.9267	90.6994	43.0469	70.3447	107.511	30.2309	133.185	29.0013	68.5394	74.7571	11.0543	516.988	41.6353	70.6113	92.2925	34.3257
54.6573	2.65005	10.735	16.1982	166.022	69.2536	27.9429	42.313	1.88173	206.062	7.42375	27.3998	10.6779	73.3257	40.3549	3.23225	0.208821	41.9825	46.7207	11.8551	10.3261	20.1042	7.20284	9.67069	4.83706	10.6484	1.45769	23.0865	26.0196	75.379	82.0433	66.4107	35.2273	30.3712	104.09	101.582	38.4483	63.7454	96.3187	29.0585	149.735	26.2861	62.9505	67.7157	9.40236	508.692	49.0704	62.6774	100.048	29.7951
54.7573	2.24731	9.40458	14.3802	178.102	66.0489	24.8211	43.3463	4.22616	208.215	6.9258	28.0638	9.29953	78.2864	36.6906	2.79567	0.181297	50.3549	53.4481	10.3411	10.1373	16.6564	6.89286	10.2926	4.12186	11.9042	1.17615	19.9588	22.5934	71.7677	75.9052	65.0863	48.6945	27.6606	105.48	105.279	33.8141	62.9168	92.5986	27.2683	201.875	39.0791	57.124	61.0258	7.98812	484.889	49.4431	55.4584	268.406	25.8594
54.8572	1.90514	8.2357	12.7064	174.971	62.9151	21.9872	41.8777	5.28641	201.162	6.39379	26.6082	17.6517	77.938	33.057	2.4174	0.157366	51.7399	60.7396	8.93321	12.8848	13.6601	6.28311	16.7136	3.50735	11.5739	0.945814	16.9375	19.6032	65.618	68.8324	61.8671	54.7331	24.778	103.459	104.165	29.4058	62.5105	110.826	25.1324	235.447	60.6731	51.4773	54.7916	6.78102	452.653	58.9237	48.9807	362.633	22.4423
54.9571	1.61457	8.33559	11.1838	164.57	58.6567	19.4345	38.9968	5.61921	193.339	5.85211	24.3738	22.2471	74.5881	29.5951	2.08961	70.6972	55.606	63.4521	7.66481	22.7861	11.1256	5.57261	17.8132	2.98095	10.4889	0.761095	14.2105	17.0011	81.5758	61.6909	57.7038	61.3391	21.9604	101.171	113.322	25.3299	60.2996	116.87	22.8432	245.632	76.7183	46.2002	49.0589	5.75269	416.546	85.2243	43.2134	488.872	19.4745
55.057	1.3679	21.5462	9.81157	151.145	53.8617	17.1479	35.4173	5.55166	198.001	5.31806	21.9581	28.1545	69.6686	35.7788	1.80543	100.492	83.8096	63.0983	6.54494	24.8789	9.01816	4.86221	16.5306	2.53116	9.11878	0.608313	11.8371	14.7404	81.9004	54.903	53.1674	61.7285	19.3273	104.957	115.5	21.6945	56.9669	115.726	20.5335	243.159	85.361	41.3646	43.8367	4.87953	379.451	96.1552	38.1017	622.17	16.8993
55.1569	3.5861	23.8842	8.58426	136.923	50.7969	15.1081	31.5957	5.27479	198.862	4.80366	19.6167	30.8309	64.0567	37.7623	1.55909	144.075	102.786	60.7636	5.56944	23.6708	7.28572	4.19949	14.3563	2.14765	7.71741	0.485283	9.81475	12.7785	91.7541	48.6532	48.5934	59.0071	16.9304	104.35	113.055	18.4904	52.9975	110.527	18.2914	325.361	87.7757	36.9825	39.1114	4.13837	343.135	96.1999	33.5831	722.629	14.6638
55.2569	4.25121	23.2975	7.49366	123.034	47.7516	13.2939	28.2286	4.89903	208.188	4.31681	17.8722	52.9781	58.2783	37.2827	1.34551	156.268	110.86	57.2195	4.72751	21.2393	5.8725	3.60374	12.0147	1.82129	6.41248	0.388455	8.11369	11.0769	118.448	43.0016	44.1722	54.8668	19.4928	101.193	107.677	15.689	48.7316	106.395	16.1722	534.523	86.3499	33.0366	34.8561	3.50964	308.632	106.078	29.5949	780.032	12.7262
55.3568	4.2084	21.1738	6.52983	110.01	44.1084	11.6845	24.8779	4.48732	205.097	3.86229	22.4336	64.9352	52.6393	35.4283	1.16045	152.726	110.859	53.0074	4.00559	18.5176	4.72575	3.07953	9.83184	1.54406	5.25903	0.308111	6.69455	9.60146	120.204	37.9449	40.005	50.2159	19.7767	96.63	114.634	13.259	44.4026	99.8586	14.207	716.94	82.6504	29.4968	31.037	2.97675	276.495	111.693	26.0784	783.093	11.0461
55.4567	3.86936	18.7923	5.68185	98.0678	40.2326	10.2601	21.6978	4.07464	213.53	3.44246	22.9214	70.0613	47.3077	32.8737	1.00022	141.876	126.977	48.5019	3.38954	15.9034	3.79867	2.62428	7.93176	1.30889	4.2722	0.241977	5.51674	8.32271	124.98	33.4491	36.1392	45.5309	18.8661	113.161	115.333	11.1714	40.1666	120.441	12.4103	859.494	81.0439	26.3282	27.6172	2.52447	262.921	107.832	114.667	753.701	9.58905
55.5566	3.43088	16.538	4.93862	87.2607	36.3581	9.0018	18.7715	3.67964	291.485	3.05797	21.71	70.7137	42.3663	36.9322	0.861604	128.184	127.938	43.9563	2.86582	13.5474	3.05108	2.23214	6.33919	1.10976	3.44634	0.187206	4.5424	7.21449	129.459	29.4675	32.5903	41.0502	37.4509	123.154	111.934	9.38527	37.6492	138.863	23.1736	1037.16	122.658	23.4955	30.0589	2.14145	255.217	100.239	249.527	706.174	8.32556
55.6566	2.98372	14.5096	4.28958	77.5559	32.6288	7.89256	16.1361	3.31138	323.01	2.70822	19.8768	68.5352	37.8467	37.6623	0.741845	113.955	136.998	39.5361	2.42187	11.4887	2.4493	1.89616	5.03496	0.941497	2.76557	0.148524	3.73828	6.25428	122.374	25.9497	49.9984	36.883	48.9508	125.685	105.973	7.8745	34.8184	143.915	37.7576	1188.95	148.448	20.965	30.4141	1.81626	241.148	91.5123	363.81	649.753	7.22935
55.7565	2.56688	12.7164	3.72455	68.8825	29.1278	6.91685	13.7996	2.97355	327.641	2.39182	17.9017	64.6603	33.7495	36.4756	0.638543	123.736	145.938	35.3447	2.04644	9.7184	1.96547	1.60927	3.98184	0.799552	2.21053	0.11312	3.0756	5.42225	116.039	22.8468	57.8952	40.1307	111.423	143.917	98.5445	6.59066	31.8691	141.143	48.8271	1231.03	159.142	18.7057	29.5106	1.54036	223.779	87.0901	449.296	590.289	6.27751
55.8564	8.8483	11.1408	3.23357	61.1533	25.8973	6.06055	29.8679	2.66669	317.234	2.10706	15.99	59.8626	30.058	34.2534	0.549649	126.197	142.178	31.4416	1.72969	8.20933	1.57689	1.36486	3.14048	0.679995	1.76167	0.0895026	2.52981	4.70088	128.27	20.1132	90.5414	39.8516	137.804	150.705	90.4048	5.51547	28.9332	134.625	54.4446	1213.9	170.414	23.1593	27.8902	1.30615	205.069	84.2557	461.77	561.381	5.44957
55.9563	10.8321	9.75968	2.80718	54.2782	22.9531	5.3102	38.9277	2.38965	298.933	1.85199	14.2218	54.6615	26.7464	31.5387	0.473372	145.108	160.702	33.9231	1.46298	6.9291	1.26499	1.15694	2.4719	0.57945	1.40108	0.0675664	2.08042	4.07505	155.17	18.1019	105.473	37.8307	182.313	150.624	82.0794	4.61745	26.097	133.017	56.2602	1166.1	175.471	70.3821	25.8985	1.10624	186.247	80.2486	440.591	521.808	4.72829
56.0562	10.8451	8.54992	2.43694	64.0832	20.2941	4.65343	56.7987	2.14051	276.998	1.6243	12.6211	49.3976	23.7843	28.6603	0.408097	157.495	160.962	55.4129	1.23872	5.84596	1.01475	0.980195	1.94285	0.495037	1.11272	0.0521889	1.71074	10.8527	190.517	16.1525	109.867	35.0386	195.603	146.53	73.9047	3.86001	23.4145	128.889	55.4982	1103.65	192.972	129.471	23.7607	0.936451	199.84	74.1248	405.464	488.457	4.09887
56.1562	10.0231	7.49059	2.11485	80.4854	17.9088	4.07881	74.5086	1.91698	253.924	2.90621	11.1874	54.388	21.1407	25.8114	13.8825	190.566	163.65	67.529	1.05037	4.93096	0.8138	0.829972	1.52559	0.424294	0.882943	0.040989	1.40675	16.4319	190.574	14.3378	109.279	31.9944	192.021	145.133	66.0983	3.22577	20.9162	150.206	53.0582	1098.7	215.205	185.208	21.6127	0.792301	200.609	98.1533	366.086	463.199	3.54882
56.2561	11.5362	6.56314	1.83438	84.4147	15.7797	3.57607	81.4272	1.7166	231.133	3.72915	9.91025	57.1357	18.7847	23.1004	23.0604	213.072	155.707	73.1496	0.892258	4.15869	0.652301	0.702268	1.19694	0.365066	0.700291	0.032622	1.15686	17.6109	177.762	25.1181	110.329	28.9685	179.897	140.418	72.8389	2.69655	18.6168	186.166	49.5939	1113.26	246.651	202.461	19.5375	0.670218	193.649	117.225	327.075	429.71	3.06771
56.356	11.2965	5.75128	1.58997	82.0541	13.8864	3.13591	100.653	1.53698	209.4	5.18132	8.77584	56.7688	16.6874	20.5829	26.7516	211.056	147.956	74.3617	0.75952	3.50716	0.522998	0.593688	0.93904	0.315489	0.55538	0.0264044	0.951324	16.8799	161.119	28.9639	106.726	26.0942	164	138.684	87.3564	2.25102	16.5197	199.481	45.5735	1201.12	257.537	200.509	17.5819	0.566954	182.304	118.661	290.495	414.882	2.64695
56.4559	10.3329	5.0406	1.37652	76.7424	12.2077	2.75063	107.215	1.37591	189.11	6.09877	7.76972	54.4611	14.8216	18.2825	52.9981	197.439	135.61	73.8062	0.64795	2.95762	0.418896	0.501442	0.736336	0.274025	0.440633	0.0210474	0.782149	15.4057	144.201	30.434	105.614	23.4311	147	133.945	93.9022	1.87249	14.6216	247.888	41.3257	1413.58	255.649	189.503	15.7693	0.47955	170.743	112.674	257.133	389.525	2.27946
56.5559	9.13651	4.41839	1.19004	92.653	10.7228	2.41326	119.768	1.23145	170.418	6.58088	6.87813	51.0202	13.1628	19.6634	83.5381	183.675	133.218	70.9825	0.553914	11.7081	0.335367	0.423235	0.575197	0.239339	0.349837	0.0160817	0.64299	13.725	128.322	40.8567	100.974	20.9989	130.338	127.579	95.0252	1.55431	12.9141	275.885	37.0759	1498.94	271.737	174.736	14.1084	0.405516	170.751	108.736	227.16	358.914	1.95969
56.6558	7.93279	3.8735	1.0274	95.7274	9.41217	2.11734	132.763	1.10184	153.348	6.74507	6.08845	46.9943	11.6885	19.6109	105.806	166.083	124.431	66.7792	0.474348	14.2512	0.268296	0.35719	0.448414	0.210304	0.278027	0.0127635	0.528505	12.0753	113.891	66.9177	94.5237	18.7964	114.743	136.304	106.168	1.2986	11.3859	281.014	32.9728	1496.08	285.552	158.919	12.5991	0.342776	164.44	112.384	200.455	331.053	1.68352
56.7557	6.81771	3.39624	0.885698	92.3772	8.25801	1.857	134.091	0.985406	137.847	6.68214	5.38927	42.7485	10.3785	18.749	112.175	147.715	113.178	61.8192	0.406706	14.0978	0.214375	0.301738	0.349628	0.185889	0.221212	0.0100699	0.434503	12.5734	100.959	75.8786	87.3004	16.8128	100.534	137.742	109.882	1.08028	12.2337	272.898	29.1096	1446.77	344.804	143.397	11.2362	0.289658	154.569	107.665	176.775	310.784	1.43614
56.8556	5.82514	2.97823	0.762571	157.197	11.073	1.62773	128.44	1.54539	132.65	6.46148	4.77039	38.5203	9.21475	17.465	109.749	130.079	116.402	56.5333	0.348773	13.2224	0.171333	1.68351	0.272456	0.165258	0.176259	0.00783237	0.357266	11.9085	103.823	81.1643	79.916	15.0322	87.8034	134.883	108.636	0.895304	12.4128	257.545	30.5082	1374.56	372.997	128.794	20.0258	0.244755	142.928	99.724	155.834	301.416	1.21958
56.9555	4.96006	2.61202	3.27067	180.884	12.3978	1.42604	132.214	8.20203	142.95	6.1359	4.22265	34.4576	8.18094	15.9962	102.766	113.849	127.775	51.2121	0.298674	12.3225	0.136992	11.7102	0.21205	0.147699	0.14072	0.00591345	0.293579	12.9817	97.8759	79.3228	72.7214	13.4372	76.5182	141.262	104.183	0.736469	12.1454	238.667	30.3693	1292.54	377.768	115.365	24.5424	0.206857	130.655	99.2721	156.999	283.828	1.03556
57.0555	4.2149	2.29103	4.79735	183.282	12.7559	1.24987	128.104	11.3779	143.569	5.74535	3.73791	32.044	22.795	14.4848	93.7172	99.2653	134.551	46.0456	0.255043	10.9481	0.109551	15.6646	0.16474	0.132565	0.112572	0.00427869	0.241186	13.1635	89.1161	74.1394	65.9069	12.9092	66.5851	141.196	97.7955	0.602114	11.5918	218.521	30.5646	1208.01	368.237	103.168	26.3401	0.174919	118.457	105.549	148.411	283.909	0.88243
57.1554	3.57737	2.00974	5.63112	175.16	36.5811	1.09748	119.517	12.5686	138.225	5.31961	3.30899	29.3566	30.1745	15.8764	84.0384	86.3426	130.342	45.7722	4.92399	9.49672	0.0875618	16.4821	0.127703	0.119376	0.0903492	0.00287879	0.198103	12.3267	95.5913	71.2091	59.5652	14.3891	57.8833	137.736	90.3573	0.489561	10.8659	198.442	29.6276	1124.83	350.383	92.1713	26.4483	6.5852	106.751	102.304	135.922	272.641	0.758903
57.2553	3.03415	1.76263	5.98417	162.314	49.8974	0.966548	108.691	24.1149	146.015	4.88055	2.92964	29.0866	50.0765	15.9902	74.5258	74.9886	120.8	44.0678	7.04973	8.13386	12.1449	15.7615	0.0987181	0.107731	0.0725853	0.00167163	0.162986	11.1244	98.6322	65.9393	53.7308	14.4461	50.2844	132.016	82.4851	0.396264	13.034	179.191	27.974	1045.03	332.248	82.299	31.4068	9.04696	95.7743	95.274	123.763	255.07	0.653156
57.3552	2.57245	1.54594	13.3114	147.812	56.2493	1.15738	106.562	29.194	144.537	4.44362	2.59438	27.8521	59.9076	15.3757	65.5952	65.0652	109.094	41.8942	7.72881	11.9383	25.633	14.362	0.0760598	0.0972922	0.0584656	0.000645321	7.21102	9.85358	93.099	65.8367	48.4036	13.7937	43.6627	129.653	74.59	0.3199	14.0585	161.17	25.904	969.555	310.38	73.4582	33.2178	9.53459	86.2118	93.65	111.094	234.45	0.523187
57.4551	2.18059	1.35511	39.5131	133.236	58.0775	24.1908	100.184	30.6204	137.999	15.6079	26.8513	26.0576	88.5974	14.3749	57.4377	56.4207	96.955	69.3568	7.61702	12.4805	48.2424	12.7353	0.0584042	0.0877753	0.0471344	-0.000199879	11.2547	8.64243	106.704	62.2232	43.5644	12.8205	37.9012	124.791	85.8317	0.257795	14.2971	145.986	23.6309	912.654	286.978	65.553	33.0815	9.08745	77.2772	87.7754	98.9316	219.052	0.435748
57.5551	5.80522	1.18725	55.2786	119.364	57.0529	37.5883	91.5946	33.779	128.925	23.0266	35.1397	32.3909	101.311	13.1982	50.115	48.9057	85.2875	84.8894	7.10206	23.392	54.4968	11.1103	0.0446943	0.0790175	0.0380937	-0.000853558	12.1324	7.54036	104.479	57.1102	39.1838	11.7345	32.8931	120.081	90.2934	0.207187	14.7226	139.508	21.3033	856.363	284.089	58.4905	31.7865	8.2453	69.0544	80.4569	109.626	232.363	0.364937
57.655	10.9645	1.63002	63.6934	106.536	54.3098	55.5509	88.0944	55.4406	118.808	27.6221	38.7144	35.1787	104.435	23.58	43.6166	55.0741	83.5934	95.4513	6.4092	25.8398	52.7261	9.59512	0.034093	0.0709516	0.0307079	-0.00131565	11.5312	6.56018	96.6321	51.5498	35.2278	10.6441	28.5428	114.103	90.1855	0.165553	31.6416	130.331	19.0217	838.62	273.011	63.5187	29.8472	7.28209	61.5588	72.9432	108.084	257.22	0.307537
57.7549	12.3118	1.61833	67.0221	94.8659	50.6101	67.1603	81.7909	64.5259	139.363	30.1163	52.8572	35.64	101.986	28.4603	44.5568	54.7204	77.9826	112.14	5.66583	24.6949	47.4295	8.23348	0.0259445	0.063506	0.0245594	-0.00159854	10.3218	5.6986	87.264	46.0744	31.6611	9.60305	24.7656	107.546	87.0954	0.130785	41.8167	121.041	16.8511	837.223	259.096	62.7215	62.9989	6.33128	54.7811	65.7651	101.115	261.756	0.261665
57.8548	11.9426	1.47899	66.916	104.392	46.4585	71.9134	86.2181	66.5426	148.018	31.0707	55.4003	34.6252	96.4688	30.017	50.5972	71.0822	70.7032	119.244	4.94098	28.7632	40.9681	7.03587	0.0197358	0.056594	0.0194603	-0.00173349	8.94087	4.94516	78.6713	40.9365	28.4491	8.6351	21.487	100.826	82.1681	0.101304	47.2281	133.483	14.8302	832.606	291.681	59.1884	80.4942	5.45288	49.8052	70.3101	92.1022	254.021	0.225586
57.9548	10.875	1.31527	64.5704	103.741	42.1821	72.2439	84.7028	64.721	150.089	30.9197	55.8238	41.204	89.4329	43.233	54.4561	74.6409	64.3081	155.677	4.26925	28.0272	34.5228	5.99631	0.0150521	0.0501249	0.0153234	-0.00175731	7.59661	4.28974	70.2407	36.2397	25.5592	7.74843	18.6417	99.6299	76.2018	0.0760423	49.3303	173.527	12.9793	1002.33	313.052	65.1982	119.392	4.6692	44.9771	68.3009	82.6911	245.815	0.197244
58.0547	9.59329	1.15837	69.6794	107.951	37.9873	80.3253	79.7385	60.9416	145.292	29.9976	52.5618	43.8246	81.8186	48.8838	53.6866	71.8665	57.4078	175.637	3.66544	25.4266	28.633	5.10141	0.0115371	0.044055	0.012073	-0.0016968	6.3786	3.7205	62.4369	39.3802	22.9606	6.94304	16.1728	96.2551	69.7621	0.0543198	49.2881	189.548	11.3056	1140.14	315.673	64.7846	138.249	3.98372	40.4154	74.949	73.6467	231.135	0.174551
58.1546	8.3188	1.01659	70.6451	104.523	38.9556	90.9546	72.9686	56.2876	136.891	28.5587	73.0879	43.8658	74.1836	50.0094	50.4925	66.2311	50.6436	182.747	3.13309	23.1886	34.9166	4.33518	0.141198	0.0384538	2.90659	-0.00155573	5.31618	3.22643	55.3871	41.4571	20.6251	6.21516	14.0305	91.698	63.2282	0.0357496	47.7296	191.239	9.80701	1176.4	306.885	61.3315	144.44	3.39116	36.182	73.558	65.2924	213.189	0.155687
58.2545	7.14471	0.890992	68.8726	119.672	38.1094	94.2317	65.4538	51.3716	126.83	26.7954	77.0002	49.2189	66.8458	48.5237	46.1729	59.566	44.3332	181.269	2.66965	20.3842	34.825	3.68147	0.182657	0.0333316	4.10029	8.95029	4.40976	2.79765	52.288	40.2156	18.5268	7.87212	12.1717	91.099	56.8445	0.0200331	45.219	184.689	8.47605	1157.93	291.495	56.6036	142.836	9.2596	37.9207	68.8959	57.7342	194.015	0.139142
58.3544	6.10287	0.780497	71.8036	120.999	36.177	92.8336	57.8583	46.5301	116.251	24.8511	73.8634	50.7771	59.9736	45.6219	52.5146	52.8085	50.9428	174.258	2.26956	17.5837	31.8203	17.2619	6.41594	0.0287236	4.36114	11.9739	3.64674	17.1767	47.637	37.4396	17.4785	10.722	10.5589	108.616	77.7314	0.00694944	42.1584	173.698	7.30161	1111.19	272.623	51.5059	136.632	13.9389	55.1056	63.1299	58.1079	195.289	0.123687
58.4544	5.19662	0.68348	71.2747	115.511	40.3481	88.5892	50.5799	52.3964	105.806	22.8311	68.0311	49.8965	53.6438	62.4154	53.1677	50.7926	51.4006	163.886	1.92619	15.015	27.7366	25.7964	8.44825	0.0246589	4.14192	21.8604	3.0099	27.1095	58.9193	34.0732	16.2244	28.4622	9.15943	119.998	88.7534	-0.00380602	38.831	167.885	6.27091	1051.03	284.379	46.4885	127.909	15.0943	63.3861	134.743	54.9036	193.15	0.480766
58.5543	4.41692	32.9201	68.5044	106.976	66.8464	82.7354	43.8387	57.3586	102.379	20.8113	61.4532	47.5177	47.8783	69.2777	50.7578	46.7837	49.2939	151.675	1.63279	12.7505	23.506	43.7893	9.81027	0.0210951	16.8417	24.1166	2.48122	46.8466	70.2557	30.6042	31.2472	35.9437	13.7502	128.137	102.739	-0.0125647	35.4318	161.931	34.3026	985.705	299.428	41.7617	118.004	27.18	66.0134	161.971	50.2725	196.955	0.614595
58.6542	5.72303	45.7369	64.3647	97.385	80.6874	76.097	37.7396	57.4986	142.617	18.8451	152.471	44.2858	42.6665	74.146	68.7449	53.4942	45.4243	138.676	1.38289	10.7942	19.568	49.355	12.3073	0.0179866	21.7536	22.9016	2.04368	51.7981	71.2072	27.2736	38.5144	37.9688	21.7667	141.346	108.423	-0.0196542	32.0912	152.173	51.644	919.75	298.677	37.4109	107.758	30.7839	100.245	187.472	45.2672	216.423	0.636751
58.7541	8.89441	51.4993	59.4718	87.7653	123.1	72.9322	32.3138	83.4581	176.58	16.9684	258.607	47.8443	37.9801	82.6104	74.7573	62.161	83.7706	125.6	1.1705	9.12224	16.0991	48.6706	12.1636	0.0152628	22.4386	20.3101	1.68227	50.2638	81.7483	24.19	41.1411	37.1844	24.7523	145.269	108.502	-0.0253832	28.8932	150.78	61.3105	855.548	288.409	33.4579	97.6899	34.0871	120.848	275.579	40.3842	219.38	0.605734
58.8541	9.55827	48.8064	54.2536	78.619	144.657	96.3173	27.5475	109.546	207.887	15.2041	315.895	48.3259	33.7817	92.4321	74.0818	62.5767	110.706	112.91	0.990101	7.70187	13.1402	45.0769	10.9055	0.0128973	20.9874	25.7415	1.3843	46.1416	98.7003	21.3924	44.2877	35.0398	36.4664	143.659	104.923	-0.0298898	25.8883	144.061	65.5644	794.36	272.726	29.8933	88.1012	35.904	128.75	340.153	35.8399	212.394	0.551977
58.954	9.11013	44.6873	49.0005	70.1673	196.88	107.304	23.4006	118.629	263.83	13.5652	319.924	53.1702	48.9155	97.9715	69.8803	65.8017	118.078	100.896	0.836582	7.79686	10.6666	40.3491	9.29509	0.0108651	18.6	27.1384	1.13888	55.8442	98.2345	18.8842	44.3759	32.3202	40.5797	149.905	99.0795	-0.0332788	23.1032	134.569	67.8997	736.692	255.435	26.6927	79.1539	36.9797	128.73	352.67	31.7121	199.773	0.491096
59.0539	23.4456	39.7633	43.9036	62.4829	221.743	110.207	19.8199	118.292	292.814	12.0576	301.881	54.2639	58.2176	96.949	64.0193	63.3976	127.493	89.7212	0.705448	7.19354	8.62589	35.4026	7.69251	4.05564	15.942	26.8853	0.936881	79.6563	91.4494	16.6512	42.7392	29.4435	40.5385	149.529	98.7998	-0.0355132	20.5487	123.867	81.401	682.758	236.59	23.8261	70.919	34.8726	129.111	344.727	28.0117	185.743	0.430924
59.1538	27.7254	35.025	42.4017	55.5624	228.838	107.998	16.7465	112.972	309.325	13.7776	275.904	52.9646	61.1468	92.253	57.5787	58.4469	125.022	79.4652	15.9686	6.36	6.95706	30.685	15.3486	7.73284	13.3628	24.3455	0.770514	93.4125	87.5685	49.4161	40.1943	26.6249	38.3488	152.548	107.662	-0.0365134	25.3299	112.897	87.4905	632.496	217.425	21.2624	63.4108	31.4615	124.56	367.284	24.7184	183.618	0.375197
59.2537	44.4591	30.738	47.7022	49.3657	224.731	102.7	14.1212	105.239	306.2	14.6203	248.275	50.2116	65.8424	85.6754	51.1635	52.576	116.662	81.4127	47.1429	5.50269	5.60057	33.1191	17.1103	9.62128	11.0278	36.4305	5.72931	92.6506	80.2565	62.5606	41.8712	23.9681	35.4943	158.242	119.995	-0.036253	27.6957	113.962	88.4665	595.25	213.671	18.972	56.6081	27.6952	123.615	364.418	21.7994	175.437	0.325444
59.3537	48.1504	26.9395	49.5409	54.8101	213.879	95.6821	19.4439	96.5607	328.521	14.8253	221.671	46.6476	66.123	88.8483	45.0946	46.6174	129.081	92.7432	86.8647	12.1271	4.50261	33.7175	16.1799	10.3426	20.6983	38.3104	7.46534	111.915	72.1857	65.5204	41.224	21.5172	32.1186	157.32	124.021	-0.0347957	37.1702	110.094	86.027	570.368	204.374	16.9269	50.4708	36.1466	167.548	342.998	19.2189	163.577	0.281925
59.4536	46.0389	23.5988	75.2673	64.8224	199.276	87.853	24.8437	87.7583	327.845	14.5774	197.124	42.7052	63.6079	86.8723	39.5249	40.9743	128.045	97.0088	120.848	13.7836	10.8082	31.735	34.2894	10.325	23.8116	35.6506	20.575	112.159	64.382	97.8062	39.293	19.2843	64.2142	152.556	122.498	1.18814	58.4138	118.668	81.4139	553.413	192.039	29.1922	45.485	37.4627	219.964	315.038	16.941	150.001	3.92955
59.5535	41.6321	20.6689	89.5066	66.4259	182.905	79.8058	26.8511	79.2725	325.847	14.0184	174.932	38.6697	59.6063	88.1721	34.5098	56.8686	120.243	109.22	185.571	24.1737	12.7777	28.6655	43.5304	10.3064	23.4474	31.2873	24.7211	127.902	57.2011	139.929	67.7771	17.2648	83.894	145.674	121.496	1.81724	70.6097	169.706	75.5238	526.788	179.134	37.3698	40.8327	35.4313	364.642	285.908	14.9321	138.363	9.91196
59.6534	36.5899	18.1017	95.7606	63.8415	166.051	71.9161	26.7517	71.3234	351.496	13.2556	155.07	34.7236	55.7551	85.164	30.0501	61.0565	114.453	124.011	217.147	26.3481	18.2922	37.0511	43.1969	12.196	24.5639	29.813	24.544	140.682	50.7308	155.381	127.421	15.4462	147.905	147.083	116.774	2.27806	76.4596	238.03	68.9938	495.917	216.315	39.3889	36.5492	32.0155	507.454	257.908	13.1617	125.923	29.0112
59.7534	31.6634	15.8532	96.5876	59.3429	149.524	64.4101	25.4085	64.0049	358.905	12.37	137.386	30.9781	51.3123	79.8434	26.1173	59.3978	131.893	129.484	228.6	35.0253	19.2625	44.9787	38.8048	12.805	23.1564	26.4854	22.4596	148.956	55.6073	170.536	186.394	13.8129	173.13	153.881	110.02	16.9443	77.9428	267.65	62.2676	463.79	295.368	38.3716	32.6428	28.5149	646.303	253.323	11.602	142.363	36.0162
59.8533	27.1618	13.8838	98.3668	54.1373	133.809	60.2784	42.0729	57.339	379.066	11.4214	121.683	27.4955	46.7132	82.05	22.6689	55.0437	134.124	128.722	240.61	35.6208	18.0684	45.7051	33.1104	12.6112	20.618	35.4692	19.6977	142.067	53.6407	187.715	212.606	12.3484	187.369	153.721	107.32	54.6363	76.5	274.029	55.6457	432.028	358.732	35.9583	29.1053	24.9149	707.363	264.563	10.2281	146.468	37.0103
59.9532	23.1838	12.1588	96.1832	48.8502	119.178	55.5243	49.9291	51.3093	385.99	10.4536	107.759	24.3053	42.2114	79.8153	19.6572	75.1111	153.281	123.936	241.003	32.929	15.9844	42.9776	27.4197	11.9393	26.9068	41.5302	16.8601	129.356	52.6025	185.847	266.376	19.9139	184.718	149.499	124.369	73.0768	73.1725	311.335	49.3236	401.472	385.214	33.0009	25.919	22.6664	717.856	260.713	9.01786	156.258	39.3489
60.0531	19.7311	10.6477	91.4865	43.7911	105.755	53.1703	52.1884	45.8794	374.534	9.49781	95.4201	21.4156	46.3632	75.1605	17.0341	80.1988	154.293	116.694	237.888	42.8354	13.6698	38.8004	22.2905	11.0069	27.8597	40.3694	14.2207	131.562	48.6818	175.767	296.489	22.7371	173.466	154.7	131.329	105.04	68.7051	344.637	43.4206	372.538	388.55	29.9333	24.3095	21.833	697.599	268.272	7.95174	157.784	37.985
60.153	16.7646	9.32389	85.3087	43.5054	107.116	49.8938	51.0223	41.0039	402.296	8.57552	84.4905	18.8202	46.8464	77.4381	14.754	77.8205	168.149	108.097	221.977	43.281	11.4465	34.2183	17.9057	9.95753	26.1088	36.2213	11.8852	137.181	64.0682	178.069	302.166	23.0683	158.363	153.584	131.474	117.571	63.6244	383.364	38.0015	345.374	431.508	29.16	22.4571	19.9191	659.627	299.736	7.01209	152.403	36.4065
60.253	16.9883	13.1241	78.3741	43.7345	103.987	46.0475	47.8824	36.6347	428.381	7.701	74.811	16.5047	45.2261	89.2734	16.3617	82.288	166.827	98.9089	200.387	39.8989	9.45412	29.7528	20.0606	21.7449	30.3024	35.6001	9.87583	143.261	65.3636	182.739	293.876	22.1449	146.388	175.064	135.803	118.442	58.2968	390.391	40.28	320.014	476.769	27.3268	20.5313	21.5056	612.424	313.12	6.18356	143.127	33.4189
60.3529	45.9533	13.099	71.1816	41.6292	98.2091	41.9883	43.7235	39.2708	425.831	6.88299	104.389	14.4497	42.4764	126.775	16.3692	79.486	179.029	89.6424	180.794	35.2613	7.73703	25.6423	24.5348	27.9316	29.9527	42.7253	8.17584	135.855	61.4339	175.101	278.039	20.6418	132.36	182.913	152.603	112.668	52.9714	379.06	40.382	328.951	488.436	29.0207	18.6347	20.7187	561.424	304.577	5.45246	131.904	29.9669
60.4528	54.7094	11.9908	64.0653	38.4905	92.8012	37.9444	39.1604	50.175	407.564	6.12617	123.541	12.6336	39.1962	191.191	15.524	116.138	189.299	80.6347	159.768	30.5021	19.1385	21.9759	24.0331	30.4522	27.3936	41.9123	6.7526	123.361	72.9465	169.681	258.557	18.9219	118.019	182.587	203.613	103.439	47.8125	359.782	42.2359	360.705	479.435	28.3691	16.8254	33.9555	510.031	284.115	4.80685	119.969	26.5147
60.5527	110.206	10.6686	57.2408	35.0057	86.0345	37.0202	34.5769	57.7226	381.337	5.43223	123.784	11.0341	35.7474	259.273	58.3626	126.69	183.755	72.095	139.263	26.0857	25.1831	18.7658	21.4545	30.6403	46.0233	37.7736	5.56884	109.619	72.2317	157.878	237.763	17.176	104.283	191.815	300.831	92.7433	42.9234	334.65	41.9876	365.928	458.246	26.6312	15.1337	43.0855	460.303	327.604	4.23625	108.088	44.5988
60.6527	125.29	9.39677	50.8388	31.5283	78.6816	51.4134	30.2013	59.219	351.753	4.80069	116.262	9.62913	32.3423	311.24	149.696	170.396	193.176	69.3347	120.259	22.1701	25.81	15.9871	18.2419	31.4139	51.5302	32.5853	6.40152	96.3111	67.1073	149.587	217.021	15.4999	91.5934	196.078	415.89	81.7834	38.364	307.166	40.357	375.28	449.691	24.4621	13.5727	55.1665	413.413	385.774	3.73184	99.5413	53.7558
60.7526	152.503	8.24609	44.9308	28.2307	71.2402	58.4612	26.1588	61.0715	321.484	4.2296	106.023	8.39789	29.0999	381.454	205.162	181.067	200.067	68.1756	103.177	18.7772	33.4448	13.5989	15.0745	30.5014	50.1356	27.4167	6.2497	84.1069	60.7206	137.486	197.096	13.9375	85.3978	193.302	513.485	74.4424	50.6189	299.895	37.8688	368.239	429.749	22.1959	12.1453	56.8023	369.961	427.582	3.28623	98.8514	60.7535
60.8525	152.387	7.22646	39.5459	25.1878	64.0204	60.6995	22.5078	59.4004	292.035	3.71612	113.363	7.32077	26.0811	429.309	268.839	176.866	213.037	65.143	88.1171	15.873	34.0974	11.5557	12.2381	28.6074	45.4533	27.2932	5.67297	73.2073	54.3042	124.2	178.389	12.5052	77.6202	186.488	637.656	66.3508	57.128	294.489	34.9001	366.109	406.535	19.9973	10.8488	62.2887	332.188	432.852	2.89256	94.5006	71.5957
60.9524	169.693	6.32969	34.6855	22.4236	57.2051	59.875	19.264	55.932	279.014	3.25666	109.393	6.37971	23.3113	438.186	308.892	164.251	207.51	60.9931	82.6347	13.4035	50.5781	13.0384	9.82207	26.202	39.5249	25.5708	6.71701	63.6052	48.3095	123.573	161.079	11.2047	74.1148	183.244	763.424	58.5124	59.6455	279.835	31.718	353.286	379.159	17.9416	9.67716	60.4157	297.216	411.023	2.54524	88.1454	74.3613
61.0523	164.07	5.5432	30.333	19.936	50.8919	57.182	16.417	51.6605	277.487	2.84729	101.033	5.55845	20.7948	424.609	365.964	148.373	192.913	56.2566	74.8267	11.3114	53.8259	12.863	7.953	23.5923	33.4553	23.7771	6.63398	55.2076	42.8726	116.581	145.212	10.0301	68.3333	176.427	867.954	59.5611	59.4524	290.799	38.7105	343.599	350.169	16.0578	17.8963	55.317	285.169	379.119	2.23921	80.8513	71.0197
61.1523	149.171	4.8542	26.4597	17.7099	45.1224	53.4287	21.7856	47.1486	265.657	2.48404	91.3887	4.84237	19.5083	398.888	402.99	131.887	174.543	66.0575	68.8288	14.0748	50.7349	11.9155	13.856	22.383	35.1872	20.8586	6.05694	47.8924	38.0057	108.321	130.762	8.97268	65.0333	171.204	942.443	57.0056	77.2618	285.626	41.9852	337.797	321.157	14.3518	22.1502	51.1991	267.384	344.793	1.96996	73.29	100.924
61.2522	131.481	4.25082	23.0304	15.7246	39.9016	49.1547	23.9215	42.7051	248.606	2.16289	81.8119	4.21843	17.9885	367.382	401.806	116.099	155.305	74.8527	70.2879	14.0243	45.0027	13.9817	15.0154	20.666	33.2355	17.7224	5.30736	41.5337	33.6746	105.906	117.659	8.0229	59.8458	163.553	1051.97	58.1429	86.6067	337.368	42.688	336.251	293.085	12.817	23.8793	45.7237	246.813	311.363	1.73354	104.756	108.446
61.3521	118.278	3.72243	57.8637	13.9582	35.2125	44.7134	24.0388	38.491	229.345	1.87985	98.0904	3.67492	19.204	333.936	402.778	101.592	136.719	78.0745	69.7042	12.8504	49.1436	14.0192	14.0337	18.717	29.6253	18.7166	15.5057	36.013	29.8309	109.261	105.813	7.17146	53.96	154.841	1107.55	67.8438	92.1659	353.624	41.6653	331.51	266.503	15.0186	24.0361	40.0139	225.328	280.162	1.52633	223.572	128.872
61.452	103.665	3.25964	154.473	53.4797	31.0245	40.3299	22.9542	34.5818	209.625	1.6311	105.635	3.2015	25.3863	300.812	428.323	88.5661	119.52	77.5665	78.6968	11.3229	46.8601	13.0953	12.2336	16.7132	25.4859	17.4495	18.7735	54.0869	26.4238	104.966	115.576	20.1897	48.0281	146.478	1106.71	69.7454	92.9683	350.287	39.5358	318.419	241.694	36.4117	29.0741	34.5982	236.096	251.621	1.3451	337.055	143.588
61.552	89.568	2.85425	300.52	82.323	27.2997	36.1421	21.2095	31.0042	190.434	1.41311	102.222	2.78913	37.3459	273.131	451.635	77.0297	104.002	74.6508	78.6314	9.77932	41.8275	11.779	16.2516	14.7641	26.3917	15.3289	18.6932	69.8735	23.4052	97.2096	116.679	30.5607	42.3898	137.657	1069.1	67.132	95.1755	370.318	36.7493	301.341	218.772	44.7763	35.7822	29.6972	240.704	225.77	1.18635	433.911	163.625
61.6519	76.7663	2.49913	385.667	92.2342	23.9977	32.2285	19.1574	27.7582	172.293	1.22253	94.5295	2.42994	42.6291	245.854	440.626	66.8967	90.2192	70.267	73.8707	8.35635	35.9636	15.804	20.5542	12.934	24.7341	13.0345	19.7778	75.9319	20.731	88.2019	112.865	34.2779	37.205	136.508	1008.77	62.1014	100.332	367.193	33.6728	282.705	200.284	46.5117	41.0692	25.3754	234.565	202.474	1.04737	535.432	162.705
61.7518	65.4895	2.1881	428.153	92.3962	21.0774	28.6273	21.0919	24.8291	188.033	1.05622	85.5562	2.1171	43.9059	257.618	411.912	71.1083	78.0995	66.0214	69.1239	7.09877	30.2178	16.6458	20.3708	11.4931	21.9464	10.8732	18.6444	73.1848	18.3619	79.0778	106.429	34.5097	43.201	132.17	935.637	55.9692	100.615	350.983	31.743	263.839	193.732	45.0007	42.7213	21.6215	223.01	181.535	0.92557	574.488	152.18
61.8517	75.2614	5.94721	441.338	87.7879	18.4999	25.3499	21.2258	22.1957	189.283	0.911507	76.6114	1.84466	42.8551	253.342	375.261	68.8577	67.5123	90.0426	62.5056	18.1237	25.0148	15.9259	18.2883	13.6917	21.4757	21.3834	16.6176	66.97	16.2628	93.656	98.7617	32.9964	45.4477	126.085	856.604	49.5382	97.6748	331.647	29.3594	245.456	183.409	42.0185	42.1418	18.3904	207.82	174.121	0.818331	574.825	137.879
61.9516	86.8022	6.51394	434.943	81.0834	16.229	22.3917	20.2863	22.2864	185.157	0.785744	69.5324	1.60758	40.5246	240.163	337.265	63.6533	71.5291	106.875	64.0888	21.0504	20.5031	14.516	21.2729	14.4223	19.5321	23.9498	14.3589	62.1445	14.4026	95.6246	90.6928	30.6861	44.1797	119.144	776.374	43.2788	92.6992	319.807	26.7591	227.914	195.862	38.4851	40.2506	15.6247	225.977	182.584	0.723937	552.114	122.725
62.0516	118.28	20.0589	415.981	73.6949	15.8617	19.7386	18.7556	21.366	175.547	0.676704	110.944	1.40138	37.5617	222.5	299.542	57.349	69.502	114.248	61.0574	23.6217	16.6918	21.6316	24.7546	14.2442	17.018	30.317	12.1815	55.8317	23.6679	91.3982	82.7043	28.0879	41.1601	114.325	718.391	37.4483	86.5354	319.292	24.1067	211.381	196.947	34.8665	37.6452	13.2656	228.519	175.973	0.640563	516.596	109.823
62.1515	122.579	22.2166	389.456	66.3474	18.0799	17.3713	25.2221	20.3823	163.288	0.582293	121.084	1.22206	37.1917	203.048	277.899	50.897	79.2019	115.227	55.8152	25.125	28.3014	23.5432	23.8071	13.51	14.4234	40.3554	10.218	49.3387	25.4521	84.4095	75.0643	25.4687	37.3954	128.954	658.835	32.1694	83.9446	316.062	21.512	196.237	191.132	38.9629	44.958	11.2578	221.591	163.452	0.566679	474.875	101.478
62.2514	115.046	20.962	358.895	59.3926	37.2625	15.2687	46.9871	18.9744	150.052	0.500688	117.785	1.06626	35.4773	183.408	251.963	44.7613	90.4928	112.019	53.4685	23.6603	31.2126	22.8653	21.0602	12.4711	11.9959	56.7221	8.51006	60.1737	31.3984	102.662	67.9106	22.9625	33.4465	134.039	609.11	27.4825	90.6525	316.39	19.0456	189.281	181.342	43.4586	47.6785	9.55124	219.958	149.165	0.500871	431.127	97.2467
62.3513	130.096	18.8445	326.737	52.9832	47.6955	13.4087	57.6301	17.4027	136.8	0.430269	109.181	0.930819	33.0684	164.496	225.085	39.1446	91.0785	106.198	49.0383	21.127	32.9039	21.0084	17.8146	15.6417	9.84426	58.6003	23.2432	61.2754	33.206	107.937	61.3021	20.631	29.6136	154.108	587.001	23.3791	92.2594	331.95	16.7503	185.919	169.473	43.4175	47.556	8.10203	215.801	148.423	0.442344	402.703	89.258
62.4512	150.122	19.7209	294.628	47.1663	60.047	11.7696	61.1707	15.8123	124.064	0.369625	103.881	0.813026	30.3624	146.798	199.1	34.1128	97.9648	98.8723	43.794	20.5494	33.818	20.854	14.6751	16.8754	7.99998	54.1046	38.651	57.4855	31.629	116.308	55.2515	39.7287	26.0455	166.139	552.928	19.8233	91.2542	340.422	14.6483	178.209	157.753	41.2162	45.7392	6.87199	205.32	178.162	0.390496	378.035	80.8689
62.5512	147.144	42.1253	263.642	41.935	68.5943	10.3293	60.3324	14.281	112.119	0.317493	97.7017	0.710507	27.5969	130.54	174.938	29.6623	115.742	90.9905	38.4426	18.6275	38.6401	22.447	16.1222	16.8811	6.45407	50.0602	42.3418	51.9263	28.9243	114.053	49.7447	51.2439	25.5816	188.551	518.255	16.7658	87.7549	371.886	13.1664	168.455	146.807	38.0962	50.7866	5.82828	191.43	182.333	0.344585	348.292	71.9801
62.6511	134.656	57.4142	244.861	37.2567	71.3172	9.06642	58.4285	12.8477	121.076	6.38405	89.152	0.62122	24.9095	127.105	152.999	43.5513	118.183	82.834	42.4374	23.0692	37.5622	23.3868	15.1545	16.1424	5.17833	43.8009	44.0447	49.1222	25.9907	106.789	44.7533	59.2106	23.9726	198.325	478.287	14.1519	84.135	375.221	12.3486	157.936	135.372	44.323	51.9373	4.94285	181.833	177.017	0.304125	316.716	63.8331
62.751	119.095	130.156	224.945	33.0872	79.6867	7.95968	54.4951	16.5401	121.233	10.4708	86.2706	0.543319	22.3752	120.6	133.383	47.5787	115.944	74.7715	41.96	22.9512	37.9872	26.2549	13.2501	14.985	4.13738	37.1593	41.2028	44.5526	23.1714	102.368	40.2418	60.3778	21.8566	213.567	448.834	11.9272	79.1319	405.358	11.3775	147.351	124.018	45.0629	57.0787	4.19177	173.347	164.977	0.268895	317.602	63.7749
62.8509	103.42	139.859	204.291	29.3788	81.8884	6.99031	49.5479	17.7806	116.523	13.0607	90.2501	0.475143	20.0303	111.794	127.339	46.6511	127.082	75.8517	51.2434	21.0158	35.6816	28.7118	11.1329	13.6248	3.29511	59.506	36.5728	39.7227	20.5836	97.5409	36.1721	58.1076	19.591	216.739	438.092	10.0399	73.3723	421.79	12.6272	137.067	113.087	43.1508	59.2932	3.55469	170.306	169.318	0.238639	305.471	80.0816
62.9509	88.8936	130.859	183.857	26.0843	80.2109	6.14154	44.2373	17.6659	115.51	14.5321	86.3208	0.415239	17.8879	102.059	133.868	43.4105	149.738	74.0243	52.9806	18.5113	31.5898	27.9441	17.148	12.2014	9.37696	67.8288	31.5263	34.9631	18.2543	89.9297	32.5062	54.2344	17.3692	212.771	416.419	8.44265	69.8447	414.591	13.0135	127.266	119.362	40.0707	58.4371	3.01436	193.815	196.352	0.212871	291.133	82.6282
63.0508	75.9613	117.311	164.261	23.1593	76.2074	5.40409	42.7931	16.8373	110.379	15.1801	80.0968	0.362242	15.947	92.2119	130.401	39.2586	175.294	70.3684	58.2767	15.9849	27.0278	25.7034	21.4463	10.8023	19.0326	65.2581	26.7071	40.4936	16.1761	81.3866	29.2075	52.5426	15.2892	204.738	410.132	7.0933	65.3462	394.197	12.8152	128.037	119.231	36.589	67.3964	2.5561	200.761	196.714	0.190915	270.999	78.6729
63.1507	65.7607	103.61	153.334	20.5625	77.0939	4.75307	48.9265	15.6658	103.175	15.2332	82.5567	1.72788	14.1992	84.7081	121.793	34.92	198.33	66.6595	58.4329	13.6575	22.6385	22.917	22.9494	9.47948	22.2708	63.3646	23.0556	39.9841	14.3293	72.8563	31.8367	49.2197	16.4097	194.546	395.674	5.95482	60.3464	424.152	12.237	124.352	115.236	33.0915	83.8274	6.58413	197.504	198.848	0.172179	248.22	71.9655
63.2506	65.2242	91.0169	140.984	18.2569	74.7847	4.176	50.2127	14.3633	95.1107	14.8675	78.4795	2.5214	12.6317	76.8634	110.892	30.7524	198.745	62.0258	55.004	11.6013	30.3936	30.4825	21.334	8.26098	22.0906	56.8231	22.2102	37.0008	12.691	64.7942	32.1067	45.242	22.7048	183.365	372.997	22.7813	55.1709	426.808	11.4279	118.434	115.138	36.0587	90.5679	7.95911	188.242	188.7	0.156017	254.344	64.4052
63.3505	66.5338	79.7967	128.125	16.2093	70.5929	4.51184	48.5647	13.0479	108.636	14.2176	79.9411	4.74632	11.2302	93.5677	119.661	26.9164	187.66	56.9456	55.7699	9.82288	31.382	32.0117	28.4747	7.15928	20.2413	48.883	20.0194	33.1967	11.239	57.3948	31.0387	41.1262	24.7501	171.907	345.717	31.0983	50.0401	429.679	16.1343	111.53	116.069	35.6624	91.274	14.2962	175.715	174	0.142295	247.85	68.5314
63.4505	78.5124	69.9085	133.658	14.3906	65.3973	4.55299	54.1686	11.7827	125.931	13.3857	83.1117	5.96849	9.98003	99.0604	118.124	43.6218	171.372	51.7443	52.8164	8.30211	33.8932	30.5839	29.5655	6.17679	22.8895	41.0621	17.4097	30.3258	20.4159	50.7159	29.2582	37.1363	24.4864	160.595	332.437	34.1595	45.0984	434.834	21.9345	109.478	112.817	44.2258	88.3499	16.1827	169.256	158.219	0.129971	234.108	68.486
63.5504	77.5923	61.2289	132.725	17.4672	60.8038	4.41034	54.8896	20.0031	130.499	12.4479	79.2935	6.51625	11.5123	104.172	111.18	50.5947	153.369	46.638	48.1108	7.00969	32.1604	27.854	27.1231	5.30973	22.3694	45.3236	14.8269	41.1074	22.3869	44.746	27.1443	33.3978	23.0418	149.673	323.884	34.0843	40.4358	420.691	25.0055	115.225	107.147	46.086	83.3642	15.9065	201.846	150.849	0.117542	216.601	64.2131
63.6503	75.2916	53.6213	127.602	22.3426	55.7235	4.15934	52.682	23.4958	132.564	11.4607	72.847	6.62022	11.9178	109.863	101.716	50.8941	135.52	41.7639	49.0857	10.6883	28.6307	24.692	29.4344	4.55071	20.3305	43.0492	12.4674	42.7364	21.598	39.441	24.9231	29.9614	21.0632	139.27	307.462	32.2384	51.0699	405.754	26.1648	114.577	100.204	48.1934	77.3301	14.6629	213.947	140.718	0.103457	220.493	58.2561
63.7502	78.3646	46.9567	119.917	23.5902	58.73	3.8505	49.3062	24.3281	128.457	10.4649	65.7208	6.44142	11.6669	108.423	91.4013	47.9857	120.914	37.2035	46.6419	11.2829	24.5782	23.4338	27.5264	7.33066	20.5981	38.182	10.4	41.0377	19.9164	34.7435	22.7258	32.6633	18.914	134.609	286.457	40.9257	56.4968	382.052	29.9639	110.574	92.7182	46.7762	70.8916	13.0655	213.298	128.688	1.76274	214.02	51.8927
63.8502	82.7632	41.1194	110.822	23.003	60.9053	3.51693	44.9387	23.7124	121.103	9.48943	64.5649	6.09144	11.0536	103.005	81.1688	43.7183	122.631	32.9993	42.5717	10.5929	20.6309	28.9067	32.7121	8.69307	19.0883	44.7543	17.8422	37.4862	22.5457	30.5936	28.3539	32.4657	16.7915	128.439	263.163	47.5182	58.3217	377.641	32.2979	104.928	102.308	43.7499	64.4488	15.7175	206.058	146.163	3.84446	201.639	49.4866
63.9501	78.31	51.0625	117.973	21.5497	59.9885	3.17954	52.9019	22.3552	115.777	8.55416	60.1166	5.6467	10.2597	112.648	71.5107	44.1473	122.137	29.3706	37.9027	9.44481	17.0676	29.552	31.71	9.13657	16.8235	44.1614	19.6926	33.4109	21.9861	26.9386	32.7037	30.835	14.7963	121.385	281.874	48.7351	57.7144	376.361	32.7153	107.111	110.175	40.1086	80.4681	15.823	194.088	145.329	4.56304	186.236	53.03
64.05	70.4494	49.5921	118.631	19.7471	57.2019	2.85	55.0817	20.6635	108.253	7.67188	54.5932	5.15888	9.39574	118.048	62.6593	41.7052	114.945	26.0332	39.7614	8.20782	13.9832	27.8714	28.1623	9.00376	14.3673	39.9136	18.9061	39.1941	25.3316	23.7155	34.1694	28.5683	12.9737	114.003	284.642	51.7656	55.5219	360.845	38.7417	104.839	111.306	36.3573	87.0914	14.7592	184.5	136.915	4.62507	185.615	51.3712
64.1499	61.7463	45.0071	115.027	17.8651	53.367	6.89903	53.7292	18.8677	112.166	6.85017	62.8481	4.66258	8.52736	116.095	60.1345	46.6729	104.764	26.4393	38.3366	14.2502	11.3806	25.2041	23.8758	8.52756	12.0127	34.4849	17.0117	38.8777	24.8454	20.8765	33.6957	26.0921	11.3379	106.627	276.917	50.7418	52.3513	337.817	41.3746	100.294	108.329	32.7424	87.8587	13.2369	206.777	132.268	4.3879	185.888	58.1495
64.2498	57.1394	39.9237	108.762	16.0396	49.0289	9.15052	53.692	17.0948	109.888	6.09275	64.4633	4.18074	7.69199	110.058	57.6736	46.2488	93.6455	25.8211	35.2942	15.4991	19.1272	22.2495	21.2811	7.86423	9.89577	29.0416	15.5447	47.0133	22.995	19.7693	32.1486	29.7131	9.8862	99.4542	262.605	47.4777	48.6332	319.125	51.4082	100.364	102.968	29.6764	99.2034	11.9256	212.505	147.514	4.03026	178.642	57.6643
64.3498	67.6123	35.1262	100.972	14.3341	51.76	10.2063	55.3363	15.4111	104.278	5.40053	61.157	3.72815	6.90951	101.966	53.3723	43.2731	97.4027	24.5579	36.238	14.7246	27.2611	19.3576	24.3292	7.11666	10.0747	34.2969	13.6223	47.1323	20.7718	18.1665	30.0564	30.1115	8.60707	92.5918	244.48	43.1183	51.5624	313.275	56.2515	97.1983	96.3447	26.7243	102.346	10.4895	213.637	145.675	3.63953	167.21	55.6446
64.4497	68.1531	30.8129	92.4523	12.7736	54.06	25.7965	56.9747	20.2278	99.3739	4.77236	56.0374	5.55339	6.18901	103.737	53.6455	39.2563	116.973	37.6799	34.5501	13.203	28.6685	19.9532	23.2384	6.35084	9.35989	33.4454	12.2853	53.1681	18.5623	16.4107	31.9422	28.8878	7.48531	86.0953	224.473	38.3698	70.7731	310.944	62.5491	92.4249	89.1781	25.7385	100.472	9.09735	206.49	136.824	3.25624	155.664	56.1849
64.5496	63.1816	41.9793	95.9045	11.3628	63.8913	34.5144	59.7462	24.4588	92.7305	4.20589	50.4898	6.49887	5.53311	100.335	51.0088	34.9827	120.254	44.9498	31.8097	14.4812	26.8745	18.8939	20.4863	5.60752	11.1393	31.4618	13.9823	51.9889	28.7676	14.6764	31.7897	26.9148	6.50463	89.9089	214.749	33.6522	81.2434	303.029	74.4066	86.9552	102.685	23.9754	95.6691	8.03187	194.56	125.543	2.89786	150.889	73.4138
64.6495	56.256	54.3827	94.8971	17.8217	67.5785	38.6586	58.5203	25.641	85.3892	3.69773	48.3045	6.85596	4.94057	99.9609	46.9592	30.8426	115.083	48.1744	28.4766	13.8021	23.7663	17.1231	18.1162	7.0968	11.128	31.0738	18.9834	47.8943	32.8246	13.0474	30.4957	24.6621	7.59483	89.7224	218.266	41.6749	85.6236	305.552	84.4429	81.2931	107.469	21.9303	89.2924	9.95334	205.588	139.13	2.57021	145.777	77.4602
64.7495	53.8953	53.3319	91.0122	20.0711	67.3463	39.8188	54.9844	25.1541	77.9534	3.24395	44.4351	6.8298	4.40813	95.5045	42.3673	27.0145	126.728	48.6625	30.7026	12.3946	20.3205	15.1351	19.3196	7.68727	10.2356	28.3462	19.6552	42.8728	32.0933	14.0821	32.1952	22.3766	11.8036	87.2036	213.248	44.0103	85.8504	294.986	88.1316	85.5659	106.83	19.8534	98.3548	10.1307	204.603	137.066	2.27372	136.925	74.5164
64.8494	67.1907	48.5522	85.3802	20.1515	68.1767	40.4354	58.7563	41.6127	70.7597	2.8404	40.1138	6.56384	3.9314	88.9249	37.7246	29.5875	138.099	47.3562	30.8631	10.8109	17.0131	16.6153	17.9333	7.70715	12.8644	24.6145	18.3478	38.4671	37.0115	13.8218	37.215	20.1826	13.351	83.3896	202.837	43.0034	83.3304	277.37	87.4944	89.9551	102.935	21.7844	100.162	9.50017	196.442	128.598	4.79288	126.2	85.304
64.9493	67.6919	43.1163	78.7987	32.8548	66.1638	45.0818	58.171	48.538	90.3143	2.48285	35.8733	6.15692	3.50559	84.3839	52.7689	33.4648	136.019	44.9276	29.0923	9.28696	14.0505	16.1989	18.3074	10.3996	13.1339	20.7905	25.0304	34.8225	36.3122	12.9493	39.6558	18.138	22.1823	78.9213	206.061	40.1582	79.077	256.426	84.0184	89.3954	97.2017	30.1974	97.5696	8.54538	187.502	124.373	29.3588	114.788	86.904
65.0492	78.5518	37.951	71.821	37.3941	65.8697	46.3205	55.2458	63.9167	97.5411	2.1669	31.9272	5.67583	3.12586	81.7655	58.0427	33.3115	127.233	44.6005	26.4265	11.6705	25.8043	23.3579	16.6664	11.5741	12.22	20.1375	26.4014	48.3339	33.6119	11.8287	39.522	16.2647	25.5676	82.3845	201.268	36.4233	73.8123	257.727	78.7859	86.2451	98.7492	32.689	92.4433	7.50981	175.196	115.709	44.6278	103.42	82.2462
65.1491	77.1553	33.2965	64.8218	38.9319	63.2494	45.4027	57.3626	69.2997	97.6719	1.88823	28.3448	7.36569	2.78753	78.7375	57.8406	31.2406	142.561	42.9002	23.457	11.6656	28.994	25.1736	14.3257	15.0253	10.796	18.0366	24.8534	50.5962	30.3639	10.6513	40.9445	20.5532	25.9526	82.6425	191.404	32.3823	68.0442	261.523	72.5743	88.4376	96.4392	32.2331	96.5153	6.51014	164.683	125.433	48.9228	92.5332	76.3581
65.2491	70.6769	29.1781	66.9671	37.7104	59.2937	43.1828	55.8631	71.1272	93.8774	1.64291	37.2037	8.1562	2.48621	74.0827	54.7331	28.3772	143.202	40.4611	20.5082	10.7041	27.9889	24.3407	15.4778	16.4561	9.23435	19.9318	22.1342	48.0285	29.0393	26.0408	40.1889	21.7167	24.764	80.574	178.562	28.3819	62.1235	276.799	65.9323	97.6256	91.8754	30.3953	107.462	5.59712	162.674	146.913	58.6605	82.3659	68.9028
65.349	66.1616	33.4672	66.0906	54.539	59.4188	40.6106	52.2925	69.0058	88.0646	1.42762	42.4982	8.35431	2.21785	68.3002	50.2398	25.3067	135.389	37.5265	27.2914	15.204	25.1475	22.3114	19.0453	16.5998	7.85836	18.9402	19.1165	43.632	47.8343	32.0702	38.2363	30.1958	22.8243	77.2017	164.202	30.2528	56.2864	282.401	59.2382	100.741	91.5589	27.9912	110.878	4.78772	157.601	147.704	59.646	73.0328	61.1879
65.4489	59.2018	31.8717	63.2708	59.991	57.295	37.5395	47.666	64.881	81.3668	1.23914	42.0517	8.17349	1.97877	62.1246	45.2418	22.3213	134.174	34.3677	31.6934	15.7564	21.7065	20.1927	18.6963	15.9573	11.3416	16.8021	16.2128	38.7809	51.4659	39.9135	38.0894	32.9885	20.5995	73.1583	158.074	34.1026	50.6862	274.502	52.7443	99.1655	93.9578	25.4383	108.854	4.08225	172.55	140.616	56.6265	64.5687	53.8323
65.5488	51.7383	39.3383	59.2782	59.6087	53.8649	34.2704	48.0676	59.8724	85.2313	1.07401	39.2804	7.76088	1.76579	65.684	41.1277	19.5557	129.15	41.2471	32.0716	14.6817	18.2836	17.834	16.7079	14.8669	12.1531	21.8505	13.5971	34.0772	52.7622	41.5474	39.6798	32.8203	18.3462	68.8317	148.772	49.0671	45.4164	271.068	56.6512	95.1669	92.32	22.9433	103.654	3.63358	175.142	129.859	51.9749	73.2128	47.0987
65.6488	44.631	56.8488	60.9433	64.6984	49.7574	30.9974	45.998	55.2146	83.9912	0.929204	35.7276	14.837	1.57582	64.911	44.4318	17.0612	131.244	44.3417	30.34	13.0433	15.1602	15.5205	14.2146	13.5535	11.5842	22.0358	16.6919	29.761	49.6817	58.1602	39.0668	31.1869	16.1987	64.4559	150.516	54.94	40.5283	260.273	59.1479	92.0612	88.2981	24.8866	96.7481	3.17366	170.219	135.548	46.8565	75.4373	64.1309
65.7487	41.9659	70.627	59.9584	63.8992	45.385	27.8421	42.5632	50.3432	89.2781	0.803302	32.0743	18.7333	1.40595	61.7164	50.8297	14.8459	125.404	44.8734	27.6184	11.3139	12.4396	13.3837	11.7507	16.219	15.191	22.5529	18.3969	35.4199	45.2127	63.0356	37.237	35.2044	14.367	69.5155	146.603	55.3569	44.6753	243.891	58.7353	87.4839	82.9684	29.217	89.0758	2.74104	282.945	130.394	41.8242	73.7539	69.6715
65.8486	54.7045	138.871	58.6626	68.7521	41.0113	31.4722	42.1747	45.5702	88.664	0.695794	28.6061	20.492	1.25407	64.4917	51.6002	24.1951	117.406	43.7216	26.8752	13.6739	10.135	13.2561	12.0804	17.1232	15.7565	20.734	17.6518	35.3154	40.5386	61.9777	34.7919	57.5067	19.8136	70.6064	141.97	56.8362	54.2993	224.964	63.6132	85.6969	77.0237	29.8124	89.5859	2.35121	396.884	131.51	37.1227	69.8126	67.9008
65.9485	84.5704	153.538	55.8218	67.6335	43.5419	32.5775	39.9195	50.2562	84.8153	0.747961	30.6343	21.8443	1.11824	64.5879	51.3115	27.2134	106.676	46.9938	24.8749	13.4946	11.5706	12.305	11.0328	16.9205	14.7792	18.0792	15.8784	36.2249	53.6422	58.1115	32.0936	65.8859	23.8596	69.349	134.189	54.6663	58.9581	205.33	64.6193	82.0194	70.9029	28.5978	86.6068	2.00824	546.248	124.675	32.8435	80.4192	62.8688
66.0484	90.76	144.797	52.0685	63.6568	51.5548	32.0769	36.6662	50.5587	82.2069	0.766783	29.5853	23.9249	0.997544	61.8994	48.4965	27.0246	100.651	47.5528	27.579	12.3126	15.0642	11.0286	11.7017	16.0558	13.1198	18.5778	13.7928	34.0914	63.7144	53.0985	29.3552	71.0916	24.678	70.3846	124.623	50.5461	63.0238	186.064	63.0293	82.2201	64.8772	26.5815	86.8721	1.71072	615.729	114.909	29.0034	83.5233	56.6456
66.1484	86.4547	130.149	47.8471	58.4861	55.0385	30.5991	32.9773	48.5219	91.5558	0.759939	27.3407	24.3546	0.889673	64.3579	44.4825	25.3141	91.8741	46.3301	27.7244	15.3469	15.3832	9.68411	10.8363	17.2535	11.2569	17.1108	15.6364	38.1273	69.049	49.6647	26.6983	82.5131	23.7819	69.1	114.217	45.5401	63.7463	175.118	59.7761	92.9417	59.1067	24.2841	83.8467	1.45487	698.041	132.511	25.5843	86.472	50.2595
66.2483	90.9409	115.057	43.4634	52.9946	57.0011	37.6728	40.3942	45.3323	93.0978	0.734406	34.3371	23.7327	1.53631	63.0175	40.0382	22.9788	109.075	43.9904	26.1336	16.7194	18.8595	14.6859	9.40045	17.2225	9.44232	22.8164	15.1783	40.4772	66.3441	45.3179	25.0614	84.2988	22.046	66.4937	103.605	40.2975	62.2413	186.424	62.9333	106.443	61.3086	25.5579	89.1296	1.236	755.207	132.487	22.5538	84.7792	72.7149
66.3482	85.9007	107.578	40.623	47.6251	65.9846	40.6855	42.8495	41.6696	91.0169	0.696922	35.0969	22.4739	1.84246	62.5999	35.5953	28.4903	112.881	41.0029	23.738	15.8938	27.5946	16.0641	10.237	16.448	7.7962	23.1954	13.7346	38.6475	61.7077	40.7657	32.2852	81.2068	27.596	63.1849	93.4066	35.1981	59.3138	185.549	62.8221	113.721	60.6234	24.88	92.4487	10.7512	761.593	125.124	23.5126	80.3927	78.5538
66.4481	82.2411	96.4154	42.5465	42.5879	69.0716	44.5288	42.2462	37.915	95.0836	0.652578	33.2534	20.8617	1.9429	59.7053	31.383	43.2901	109.796	37.694	21.0691	14.2554	29.249	15.6364	9.58745	15.2566	7.81476	21.2594	11.9707	35.2083	55.8615	52.3818	36.9932	75.8344	32.6239	63.7041	110	35.1831	55.5391	177.76	60.5538	113.926	58.217	23.3062	91.0426	14.3367	737.251	129.961	22.5759	74.5786	79.8461
66.5481	77.5501	85.1463	42.3556	37.9687	84.514	45.2901	42.8991	34.2749	93.5667	0.604497	33.9077	19.0867	1.9221	55.5305	34.7025	47.7686	120.425	34.2861	18.4187	14.4015	27.5186	14.3833	8.36668	16.384	7.20141	22.2569	10.2086	31.339	49.9679	55.1546	38.2368	86.1186	33.7261	62.2957	119.866	33.3127	57.3637	196.772	56.9366	110.395	55.5568	23.4165	86.8653	14.9651	695.357	127.618	20.838	68.1471	75.4847
66.648	69.6466	89.5385	40.7904	37.8783	90.8919	44.114	41.2248	30.8536	89.0246	0.55493	32.092	17.2747	2.06374	50.8081	38.456	47.0451	124.675	37.0675	22.6562	16.1697	39.1747	12.8242	7.02196	17.4709	11.0942	20.6708	8.59126	36.4759	49.7464	60.6615	37.4833	87.1685	32.4928	59.7978	122.292	43.7672	72.416	199.884	53.0253	105.006	52.1243	22.2913	96.8678	21.066	644.474	119.56	20.3376	61.6046	68.7873
66.7479	71.1332	83.2606	51.9498	38.2778	91.4523	41.78	38.2517	27.6973	82.9912	0.505731	29.3745	15.8678	2.06029	45.9761	44.4438	43.8785	120.677	37.638	23.4928	15.5479	41.1822	11.2251	6.20362	21.1476	21.2586	18.1221	10.1737	42.6221	46.3156	65.5443	35.6346	83.575	30.1164	56.7298	119.781	47.3682	80.0921	193.806	48.5852	98.8124	50.9125	20.6333	101.9	22.3692	597.048	109.568	18.9284	80.9476	65.6403
66.8478	66.3347	74.4829	57.4701	36.5319	88.4102	38.8131	44.0756	25.251	76.3727	0.458233	26.4539	28.7622	1.97384	41.2872	46.5378	43.6341	111.791	36.7532	25.8529	15.8018	38.5985	9.71459	5.36639	22.4461	24.5703	15.3917	10.0459	42.2207	41.946	64.3533	33.2398	77.8413	27.2753	53.4107	132.637	47.3304	82.663	182.724	43.9522	92.3925	48.5069	18.8042	101.172	21.3921	546.48	111.804	17.1932	98.372	60.114
66.9477	59.2417	65.7333	59.1206	42.7075	83.2628	43.7337	45.4092	38.4162	79.8271	0.413246	23.6292	35.8	1.84338	36.8782	49.4461	40.9011	122.593	34.9521	25.5237	14.6035	34.1312	8.34744	4.48069	22.2462	24.2433	12.8305	9.16831	39.127	37.5286	60.2943	30.6286	71.3138	28.6393	53.0174	143.002	50.6019	81.7855	181.117	39.3527	86.0618	45.4583	16.9851	97.0272	19.4433	501.27	106.529	15.4136	104.817	59.1833
67.0477	67.1119	65.5754	58.188	43.5601	77.0096	45.1912	44.0175	43.7327	78.5748	0.371101	21.0176	43.3827	1.69297	49.5935	48.4303	37.1426	121.105	32.6157	23.8193	12.922	29.1809	7.49852	3.66141	21.1471	22.1504	14.4139	8.02906	41.365	33.3916	55.0703	33.6286	64.6995	27.8134	51.3608	144.976	51.7602	78.6598	173.084	46.7593	97.1016	42.1206	15.262	93.1252	19.942	478.886	98.4185	13.7182	105.843	62.122
67.1476	65.3226	60.1925	58.7788	41.7683	72.7287	44.4499	54.4606	44.653	74.7729	0.331863	18.6538	46.5526	1.53726	54.6903	45.3781	33.1195	113.823	30.0095	21.504	12.9204	24.4305	6.59331	10.3578	19.5515	19.3547	13.7882	8.82803	39.6697	29.6356	49.5666	34.7681	58.3545	25.8979	49.0103	141.416	49.6773	74.1479	161.701	50.0219	99.8177	38.7169	13.6714	87.3799	18.7683	447.719	91.3284	12.1593	102.235	60.9981
67.2475	59.5807	63.7243	58.775	38.7755	67.3979	42.373	58.0333	43.2005	73.6793	0.295418	16.537	46.8377	1.38501	55.255	41.7448	29.2112	108.147	27.3145	19.011	11.8568	24.5595	5.72242	12.2004	17.7251	17.7312	27.1903	10.1519	50.3206	26.2715	45.0907	34.0876	52.4431	23.5205	46.3176	134.362	55.6695	68.8624	166.208	50.4296	100.906	35.3841	12.2243	80.7445	16.9141	441.948	92.0869	10.7525	98.6188	62.7326
67.3474	62.7084	74.2015	56.7735	49.202	61.617	39.544	57.3631	40.552	70.1579	0.261634	14.6514	45.3025	1.24109	61.79	45.1758	25.5922	99.122	36.6849	16.5755	10.4553	22.5292	4.92648	11.7877	15.8392	18.7483	30.4698	10.7493	51.2567	23.277	40.4887	32.4082	47.0264	21.0311	43.4974	125.268	56.1148	63.2319	162.249	48.9351	98.2625	32.2029	10.9189	73.8205	14.8797	428.487	87.2926	9.49519	92.5366	68.0218
67.4474	59.2475	70.939	53.536	51.799	55.7717	36.3517	63.8185	37.3837	65.4342	0.230355	44.9812	42.6814	4.8832	62.8676	44.66	22.3286	88.9101	41.5506	14.3163	9.03352	19.6824	4.21974	17.4037	16.6742	17.7569	29.1184	10.1364	49.5412	20.6188	53.6346	30.2296	42.1116	18.6166	50.1435	115.147	62.9854	57.5498	153.616	46.2352	93.7339	29.2171	9.74723	66.978	17.2179	412.853	80.4516	8.37741	85.2297	66.2372
67.5473	53.2617	64.0523	49.601	51.8526	50.1026	33.7772	64.5795	34.0774	60.2323	0.201363	62.8007	39.4749	13.6013	60.8095	42.0694	19.4306	78.6768	56.1465	12.2843	7.72063	30.3217	3.60289	18.0915	16.4472	19.5519	25.9063	23.1666	45.3941	18.2621	60.008	36.6266	37.6784	16.3698	52.6775	104.698	72.442	52.0119	175.299	42.8335	88.3589	26.4475	12.0481	63.8599	17.0748	406.351	73.138	56.0384	95.5175	61.3022
67.6472	46.6639	56.7161	59.5253	49.2498	44.7514	36.4089	61.9297	30.8413	54.9734	0.174528	68.4932	36.0186	18.0048	57.8877	38.5085	16.8811	69.014	63.7587	10.4923	6.55938	32.6164	3.07014	16.6057	15.5866	18.8805	32.1343	27.0656	40.5244	16.1739	72.7458	38.8321	63.8324	14.33	52.7408	94.3782	73.9603	51.2537	191.155	39.0879	82.7079	23.8998	24.797	59.656	15.8097	387.404	66.0333	74.2785	106.949	55.2212
67.7471	40.3104	49.8691	63.9814	62.814	39.7938	36.7153	57.3861	27.7833	49.8905	0.149693	66.6093	34.2361	19.7792	64.9783	34.6158	14.6511	60.1894	66.5783	14.8113	5.55445	30.893	2.61301	14.3372	14.3798	22.507	33.6047	26.5872	57.0282	14.324	74.9577	38.5949	73.8293	12.5062	51.3593	84.4865	81.1158	49.161	192.688	35.2473	77.0961	21.5705	31.9179	54.9578	14.1218	381.833	59.4098	78.1914	109.487	48.9894
67.847	34.5448	43.7363	64.7156	94.2625	35.2624	35.5703	51.9389	24.9526	47.5763	0.126743	61.7369	31.8651	19.9885	66.2352	30.7484	12.7074	52.2912	71.574	16.1618	4.69488	31.1572	2.22226	33.4477	13.0294	22.5015	31.1953	27.1504	59.9309	12.6852	71.9675	39.1861	75.3165	10.892	49.1714	81.9899	80.8731	46.2536	190.922	31.4787	71.6773	19.4506	33.7069	50.1365	32.4958	387.682	53.3537	75.4159	108.073	48.1185
67.947	36.8759	38.3214	72.5486	104.842	31.1616	33.5681	46.2179	22.3658	44.4154	0.105516	55.94	29.2115	19.3002	64.1342	27.0952	11.017	45.8822	72.4318	18.7985	3.96431	36.8235	1.88886	38.3236	22.3913	37.6672	33.5328	40.1431	60.3768	11.2335	85.2219	38.0277	72.5003	9.47247	52.9478	81.1182	92.2451	42.8992	182.413	27.8898	68.1829	17.5283	32.8652	45.4184	38.5949	381.383	47.8687	69.7852	102.925	44.7298
68.0469	35.0487	33.5651	75.1976	154.95	27.4784	31.1078	40.6094	20.0207	40.9144	0.0857869	50.1211	26.4776	18.1296	60.2203	23.7457	9.54888	40.0235	71.4326	19.0367	13.1659	40.3615	1.6046	50.0694	27.0804	42.1346	31.9935	42.6379	73.3077	9.94771	88.9708	35.9296	78.6569	8.22985	53.7314	77.8336	93.8003	39.354	178.156	24.5448	64.1587	15.7899	30.8123	56.344	38.6659	363.489	46.3031	63.1936	95.7591	40.3905
68.1468	31.6008	29.395	85.2266	177.621	24.1898	28.4531	41.3738	17.9059	37.3678	0.0671693	44.6513	23.7928	16.7319	55.4455	20.7318	8.27491	34.7778	74.683	18.0164	15.77	38.5489	7.18514	50.163	28.7314	40.9764	38.5076	40.2622	73.5975	8.8088	92.832	33.3828	86.0179	7.14537	52.7452	77.4475	89.7176	35.7925	168.729	21.4772	59.9849	14.2208	28.2857	60.8052	35.982	339.295	44.9036	56.5515	87.6793	41.0744
68.2467	27.73	27.2484	91.9004	230.846	21.2668	25.7736	39.8416	16.0053	33.9352	0.0494647	39.6611	21.236	19.0106	50.3858	18.0529	7.16995	30.1415	76.0857	24.5387	15.5163	34.4392	14.0384	64.0253	32.8633	37.1398	37.8143	37.409	74.5958	7.80004	114.25	30.6807	85.6187	6.20095	50.7518	100.254	82.6602	36.1336	189.781	18.6994	55.8681	18.451	42.2045	61.2411	32.2299	312.214	41.8292	50.2717	79.3778	48.5988
68.3466	23.9755	32.4948	95.0851	263.823	18.6778	23.1749	37.0218	14.301	30.702	0.0333046	35.1743	20.5934	19.5359	45.3793	15.6914	6.21189	26.0772	74.4587	26.4473	25.381	29.6268	16.3355	63.6504	33.9225	36.582	34.0975	33.083	69.8394	6.9066	118.406	27.9942	81.3778	5.37975	49.061	111.772	74.2927	35.235	221.931	17.4702	54.1739	20.3998	46.7166	59.2565	28.2541	307.018	38.2269	67.2736	91.884	58.0925
68.4466	20.5568	31.2527	103.202	266.552	16.3904	23.1013	52.3857	13.8206	27.7072	0.0186143	35.4885	19.4352	19.044	40.6155	13.6216	11.4783	22.5321	70.9175	25.8482	27.2459	24.9018	16.3237	57.2284	33.073	33.3913	34.98	28.4558	63.0219	6.11531	114.003	25.4192	79.2365	4.66655	46.7556	115.539	65.6265	33.5469	268.139	18.48	51.5502	29.9293	46.5191	55.8988	33.6544	292.539	34.604	71.0354	97.1847	58.8629
68.5465	18.4973	42.5498	104.994	254.37	14.625	22.2137	58.9769	12.965	24.9612	0.00495567	33.432	17.9969	17.9941	36.1914	11.8144	14.7851	37.5497	66.2499	23.9843	25.7519	20.6189	15.2209	50.0745	31.1286	29.1583	32.1943	24.0729	55.8207	5.41447	105.705	28.8427	74.43	4.04776	48.6849	114.124	71.1553	31.3909	300.84	18.5038	51.796	37.7148	44.0874	51.8441	33.7538	273.022	31.1735	68.6088	96.4645	55.5637
68.6464	52.7547	42.1797	102.594	235.525	16.9317	20.8544	60.0527	11.9475	22.4596	-0.00743535	30.5306	16.4364	16.6699	32.1478	10.2409	20.0692	54.1335	63.91	21.5764	23.0348	16.903	13.6764	42.0913	34.2784	24.7495	30.8599	25.3255	48.9593	4.7939	95.9757	34.0351	73.2306	3.51144	51.7767	109.379	76.2258	44.1014	307.673	17.8748	64.138	41.1767	50.5306	65.1965	31.4279	251.2	28.0139	63.5315	92.1908	50.593
68.7463	63.2312	38.5305	97.5395	214.381	17.7256	19.2526	66.3151	10.8884	20.1899	-0.0189408	27.4616	14.8566	15.2436	28.4917	8.8735	22.6955	59.4718	60.2568	19.0311	20.6007	13.7628	12.0268	34.539	34.6802	20.6055	31.6016	23.8119	42.7148	11.4059	86.0823	45.384	74.7472	3.0471	52.1928	102.624	75.0626	57.1229	299.482	16.8359	68.5973	41.9136	63.3042	79.464	28.159	228.803	25.1427	66.2701	109.61	45.1603
68.8463	76.6225	34.2574	90.923	203.13	20.3224	19.2956	66.8437	9.85323	21.6803	-0.0292143	31.0623	19.7636	13.8171	25.2104	7.68667	22.5901	58.8018	55.8718	16.5675	17.9306	11.1535	10.4386	27.9139	33.3991	18.1601	29.0611	21.1926	43.7106	13.0483	82.1677	50.0473	71.9726	2.64539	51.0344	96.0157	70.4331	63.9353	343.692	24.2427	72.4832	40.9802	66.21	85.0734	24.6897	212.241	47.4679	63.657	115.604	39.8518
68.9462	114.886	42.4526	83.5119	187.338	21.1696	28.4875	63.949	8.87577	21.6452	-0.0386559	30.6253	22.1201	12.4481	22.281	6.6575	21.1855	55.123	55.0672	14.2943	15.3857	9.00938	8.98618	27.3485	31.1544	15.5084	25.345	26.6095	41.1141	12.7682	75.9466	60.3527	77.4697	2.29784	48.9869	90.1161	64.0867	66.4407	355.405	48.5737	72.2166	39.0678	64.2675	85.3052	21.3725	194.443	54.1322	58.7823	114.562	38.8693
69.0461	164.489	41.2103	75.8338	170.128	20.9072	33.1472	75.258	10.1347	20.7716	-0.0468753	28.5608	22.7899	11.1673	19.6755	5.76559	19.244	67.1532	52.7064	15.7779	13.1003	7.26067	7.69555	24.4165	28.4244	12.9663	21.4615	26.842	37.1853	11.8062	68.831	75.0775	76.5466	1.9969	46.4748	85.3872	57.1045	66.0276	348.122	62.9693	69.7669	36.6263	60.1125	82.3162	18.3579	176.561	53.9052	53.171	109.375	36.0031
69.146	202.154	40.6306	68.2423	153.097	19.9708	34.8289	78.3481	17.5184	22.6266	-0.0540107	25.9566	22.3764	9.98858	31.7194	4.9929	20.2696	79.2214	49.4137	15.5995	11.1068	5.84178	6.56811	20.7615	25.5203	10.6809	25.6873	24.7509	32.9753	10.6605	61.6685	80.5109	72.4733	1.73675	43.7587	86.0744	50.1318	63.7024	344.789	70.2915	74.5984	33.9451	55.1122	77.5127	20.6707	193.355	71.2243	47.5529	101.93	32.4464
69.2459	202.672	37.0518	60.9651	137.019	20.2805	34.604	76.4191	23.0194	32.9523	-0.0607996	23.2915	21.2984	8.91552	37.195	4.3236	19.5447	80.8396	45.6253	16.4638	9.3943	4.69463	5.59353	17.1571	22.6384	8.70392	25.1736	24.8495	28.9405	9.52509	57.0602	80.5086	67.0248	2.44317	40.9962	83.6404	46.1195	60.1885	386.123	72.6803	74.768	31.2067	49.9607	81.0943	20.8518	198.119	107.743	42.2576	93.4383	37.7584
69.3459	187.427	32.9231	54.1399	122.219	26.5984	33.2056	72.0469	24.938	37.3518	-0.0669561	27.0204	19.8426	7.94515	38.7175	3.74385	18.0265	77.0662	41.6414	15.9229	8.34592	5.73495	4.75671	13.929	19.8967	7.03639	22.677	22.8618	25.258	8.46998	62.4798	77.4472	61.1495	2.77767	38.2808	83.9141	41.4085	57.1976	394.529	71.7232	72.4751	28.5235	44.9958	80.2608	27.2739	193.649	116.971	37.4155	84.6618	37.8633
69.4458	166.672	28.9853	49.8736	128.228	29.503	31.1305	65.9978	24.8722	38.3043	-0.0721897	26.8849	18.2033	10.7502	37.9361	3.24159	25.8903	70.7734	37.663	14.6855	10.0202	11.4891	4.04129	11.1793	17.3603	5.65412	19.5572	20.1089	21.9772	7.51518	61.7136	72.7806	55.3394	2.80128	35.6659	84.8587	36.5513	65.4602	403.638	68.5868	68.9584	25.9618	40.3693	76.8203	28.2876	195.903	114.325	33.0592	79.1559	51.8701
69.5457	145.167	25.4326	45.3915	124.78	37.9059	41.4923	59.2453	23.7562	37.316	-0.0763965	25.1745	16.5088	11.9076	35.8827	2.80638	28.097	77.0097	36.497	13.1611	9.8667	13.1479	3.43141	8.90448	15.0599	4.5225	16.4526	17.2411	27.9084	6.66113	70.9693	67.3882	49.8359	2.66052	33.1799	82.6342	31.8683	68.8748	392.976	64.1191	64.9054	23.5578	36.1365	71.9486	26.7628	190.008	106.88	29.1755	76.0662	64.7231
69.6456	128.924	22.2877	40.9207	116.77	41.6756	46.4033	52.4	22.1313	35.2953	-0.0793716	22.924	14.8416	20.7372	33.1956	2.42919	27.4674	89.5576	49.3471	20.0088	11.4739	12.7891	2.91254	7.05644	14.5031	3.60458	13.6354	15.0554	33.4213	13.5528	83.9878	61.7922	44.745	2.44191	30.8361	87.7452	27.5316	68.9861	419.376	58.9269	60.7001	21.3281	32.3039	66.4006	24.1871	179.439	97.8458	31.2291	83.5616	66.6306
69.7456	112.21	19.5228	55.1044	121.358	42.4527	47.7581	61.2509	20.307	32.7845	-0.0811256	20.5907	13.2526	24.914	34.7265	9.66627	27.8444	90.8355	56.0698	34.1944	14.5001	11.5362	2.47167	15.8342	16.6787	2.86501	11.1959	12.8532	33.3946	22.2348	85.7261	56.2944	40.0996	2.19469	28.6384	88.1404	60.1114	66.9152	419.851	53.4369	64.6539	19.2774	28.8544	75.2179	21.313	166.452	96.6839	35.4143	88.0131	63.3727
69.8455	96.5727	22.653	62.492	132.968	41.3581	46.8597	66.3218	18.4563	30.1023	-0.0818864	18.3671	11.7707	26.2795	34.1199	13.0184	26.3554	90.9819	58.5677	39.4976	14.5199	9.98011	4.89739	18.0275	17.2638	2.27223	13.0254	11.0769	31.0686	23.9027	81.9244	51.0609	35.8952	1.94581	26.5851	85.7909	75.3692	63.4689	435.589	55.7651	65.5428	17.4024	25.7608	77.7275	20.1324	194.787	100.494	35.2455	87.1532	57.9351
69.9454	82.5845	21.6378	65.1907	144.049	39.1516	46.5921	66.143	16.672	27.4314	-0.0819757	16.3254	10.4099	25.9925	32.3271	14.1279	24.0636	85.883	61.4575	39.875	13.3333	8.4174	17.3492	17.1913	19.3482	1.79905	12.6309	21.008	33.2407	22.9007	82.7446	46.175	32.1088	1.70939	24.6713	81.3851	80.0167	65.5134	427.453	55.3586	63.9172	15.6955	38.4738	76.3768	18.1794	204.594	96.5045	33.1227	91.3714	51.8297
70.0453	70.3618	19.5317	64.7362	185.924	44.3062	50.8312	69.6176	15.0009	24.8718	-0.0818177	14.4838	19.8324	24.7783	29.9384	13.9857	21.5257	86.1757	61.2854	37.6748	11.7611	6.98468	22.071	17.5185	19.7607	1.42255	11.3196	23.706	31.839	20.9926	78.6612	41.6704	28.7091	1.4923	22.8905	75.7842	78.4134	67.389	406.018	53.9493	61.0182	14.1467	42.5992	73.5426	16.1389	202.913	89.4852	36.9706	96.4121	45.7954
70.1452	59.8189	25.2833	62.2383	196.948	45.8383	56.6659	68.3345	15.0817	22.4743	-0.0817884	12.8376	25.0187	23.7735	41.6161	13.1844	19.0221	81.4215	59.1296	34.2697	11.7414	5.73356	22.8207	15.9349	19.142	1.12376	9.7345	22.9682	29.3102	18.8825	72.431	38.8353	25.6626	1.2972	21.2351	70.2167	73.3574	66.5318	385.42	61.0272	57.5422	12.7447	43.1879	74.5139	17.6781	194.397	81.5926	36.5585	95.568	40.1685
70.2452	57.5026	24.7906	63.5233	192.346	48.725	58.2204	64.2934	14.4694	20.2604	-0.0818376	11.3726	27.3573	22.2411	46.4633	12.0736	16.6853	76.4125	77.6864	30.4443	10.7676	4.67236	21.6418	21.1552	19.4921	0.887142	8.17539	20.7633	26.2278	16.8408	65.5016	37.9338	26.6305	1.12427	19.6976	66.9397	66.615	63.8984	397.148	66.9856	56.0841	11.4779	41.2981	72.3623	26.4456	182.091	73.7744	51.6044	91.2565	35.0792
70.3451	52.1448	22.5676	62.2025	180.347	48.6968	57.067	58.8119	16.3897	18.2349	-0.0816263	14.9121	27.8236	20.4707	47.236	10.8557	14.5682	69.5234	87.1538	26.6307	9.4914	3.7887	19.6303	21.3047	18.8475	6.91746	6.76832	18.0864	23.1282	14.9614	58.6097	43.5301	25.855	0.972426	23.0769	62.5641	73.0454	60.1754	388.234	68.5885	56.1381	10.3346	38.3219	73.0736	28.5874	200.147	66.4225	55.3929	85.0541	30.5541
70.445	45.8975	20.0403	65.3875	165.343	52.0771	67.9758	52.7399	16.6965	16.3929	-0.080919	22.9222	27.0981	18.6366	45.6681	17.4608	12.6832	68.0331	90.3988	24.0118	8.19899	14.4576	17.3604	19.2726	17.6283	9.3361	7.69186	15.4185	20.2346	13.2676	64.4993	45.025	24.2486	0.839952	24.4317	63.609	72.8209	55.8496	370.699	67.2557	54.3706	9.30376	34.9774	70.8201	27.5561	203.899	59.6741	73.886	77.974	26.5706
70.5449	46.0427	17.639	65.2438	149.633	52.2288	72.2643	46.6095	16.1339	14.7247	-0.0801427	24.7937	25.6515	16.8401	42.841	20.072	11.0221	63.4077	89.4922	21.2107	7.00644	30.3546	15.1206	25.9109	16.1146	9.78334	7.39147	14.8118	30.9077	11.7556	65.6023	44.1548	28.4263	0.724928	27.5971	62.1597	75.6096	52.2195	346.133	64.028	51.7004	8.37523	31.6256	86.9535	25.1499	198.608	53.5523	77.9365	85.1515	25.197
70.6449	42.591	15.4755	62.9314	156.948	51.6954	72.294	40.7388	15.1346	13.2182	-0.0792796	24.0347	23.8052	15.1373	39.4206	20.4213	9.56768	57.456	85.9174	18.4831	7.65965	35.0553	13.0456	26.1985	14.4889	15.0414	6.59418	13.3317	44.2676	10.4117	88.6521	41.9867	35.4128	0.625429	28.7055	60.8376	73.1883	48.2023	318.522	59.6599	48.644	7.53923	42.2766	93.4044	30.8719	188.083	48.0317	97.8396	90.5407	40.8588
70.7448	37.8804	17.1197	59.2815	154.38	49.4515	72.8313	43.1981	13.9473	11.8604	-0.0772879	22.2444	21.7754	13.5565	35.8092	27.5348	8.29918	51.1702	80.7278	15.9576	7.29107	34.2268	16.1168	23.7441	12.8668	16.4323	28.1517	11.5843	46.7421	9.21953	94.9816	39.1707	37.2163	0.539624	28.5822	64.0427	77.1179	44.0548	313.865	56.8544	53.1649	16.4276	45.2276	99.6586	50.6199	199.158	43.0675	102.421	102.581	45.5432
70.8447	32.9963	20.7137	55.0797	145.3	46.2376	70.5153	42.5819	12.7119	10.6383	-0.073816	20.1417	19.7048	12.1088	36.3427	29.8942	7.19557	54.7997	83.5167	13.6887	6.54335	30.9358	16.4859	20.3593	11.3182	15.8081	34.8364	9.86083	52.1903	8.16299	95.9245	36.0973	36.3559	0.46582	27.7425	78.5998	75.2616	51.9687	298.878	61.7749	56.4629	21.2553	44.361	99.7419	56.0726	214.416	38.61	98.5418	105.655	44.8754
70.9446	28.4113	19.9929	59.7118	141.838	42.546	66.5145	40.1724	11.505	9.53976	-0.0696119	18.0404	23.2225	10.7951	35.9426	29.5996	6.23694	63.0662	82.5427	16.9863	5.70524	26.7967	15.5525	23.77	9.88219	14.2411	34.5482	8.28884	51.2993	7.22714	94.1917	37.5038	34.2106	1.15855	26.6886	85.4681	78.9677	55.5732	299.773	62.8744	56.3982	23.4722	54.4351	107.156	57.1012	220.543	42.8673	106.401	103.272	45.3207
71.0445	26.8706	18.1086	60.7057	133.948	39.4275	61.6145	40.132	10.3653	8.55305	-0.0665304	16.0687	24.5797	9.61063	35.2713	27.9067	5.40502	63.6747	79.1566	17.676	4.89994	22.6212	14.0661	22.8891	8.57757	17.1731	31.3003	6.91303	47.3681	6.39848	92.9591	36.8742	31.5273	1.45509	25.3559	87.0946	79.9908	56.2236	288.511	61.4089	58.5168	25.4798	56.5002	107.657	53.559	249.422	42.2615	103.77	97.7382	49.9943
71.1445	26.8742	16.0524	59.29	131.582	36.0476	56.3352	46.4907	9.31117	7.66731	-0.0687588	14.2713	24.5317	8.54749	42.5273	25.5568	4.82658	77.2207	74.3161	16.9715	5.43082	18.7841	12.4182	20.2608	7.40992	17.2486	27.0789	5.95632	52.3728	5.66482	93.7965	35.1194	28.7032	1.53079	26.8799	85.2532	83.6027	54.9055	299.799	60.2501	57.7631	28.0873	54.645	104.01	48.1804	257.536	71.1809	98.3772	90.55	52.5168
71.2444	24.825	14.1203	56.3488	123.755	38.1335	51.0124	50.8553	8.34801	6.87248	-0.0733069	12.6556	23.6039	7.59626	44.8315	22.9784	4.26081	79.7036	68.6924	15.5863	5.19675	15.4285	11.2415	17.1445	13.0858	15.9112	27.1391	5.04482	50.8186	5.01526	98.2376	32.7975	25.9428	1.48815	31.2174	81.2083	81.2228	52.3297	299.933	57.383	55.5235	28.7386	53.2272	98.0183	43.5647	305.709	79.275	90.2357	84.5814	50.4198
71.3443	22.0635	12.3858	52.5113	113.659	38.0053	48.5155	58.554	7.47455	6.15946	-0.0833332	18.4059	22.1579	6.7471	44.2332	20.4117	3.73495	76.4334	62.7479	13.931	4.67542	12.5787	16.2889	20.076	15.9503	13.9847	32.9566	4.22794	58.6213	4.44021	95.0635	30.2443	23.3448	1.38657	32.9137	75.8569	75.5787	49.0046	288.233	53.4857	52.5748	28.1859	57.5207	90.8451	47.4728	428.24	78.2459	108.655	77.6586	46.3234
71.4442	19.2115	10.853	64.2633	103.581	36.5181	45.2005	60.3054	6.68734	5.52001	-0.0881581	25.9524	20.4398	5.99043	42.0162	17.984	3.2596	70.4309	56.7931	12.235	4.08186	16.9437	17.5811	22.6568	16.9849	11.9214	33.4631	5.25984	69.3133	3.93111	92.8267	27.6574	28.0571	1.25988	33.0213	69.8283	80.2613	45.2884	273.464	49.0432	49.3461	26.9226	56.6761	83.2284	45.9207	575.407	73.4734	110.655	89.6866	41.5597
71.5442	16.5392	9.50629	69.7524	128.81	34.249	41.4993	58.4484	5.97781	4.94666	-0.0955352	27.4481	20.3716	5.31712	38.9764	15.7559	2.83687	63.3831	51.0302	10.6197	3.5082	17.502	17.0108	23.1505	16.865	9.95524	36.6121	5.28904	68.9495	3.48034	87.757	25.1498	29.0769	1.12694	32.1981	63.558	78.6688	41.4298	259.345	56.7885	46.0671	25.2704	53.4255	84.4582	45.8435	709.275	67.4057	105.134	93.2669	46.3965
71.6441	14.147	8.32543	70.9661	134.99	31.5826	37.6937	63.8567	5.3416	4.43281	-0.0989376	26.3722	19.5832	4.71879	35.5995	13.7491	2.46466	56.2056	45.584	9.15334	2.98974	16.2689	15.5981	21.084	16.0503	10.6283	34.6493	4.86987	64.0186	3.08119	90.704	22.7822	28.2115	0.997816	30.8533	57.9024	78.8129	50.802	241.105	59.9301	45.5514	23.4366	49.1917	82.0954	42.5877	825.099	61.1337	108.056	99.884	45.7468
71.744	12.0555	7.29085	69.3479	131.165	28.7707	42.5715	63.9963	4.77091	3.97239	-0.105329	24.3087	18.3715	4.18764	45.277	11.964	2.13895	68.5292	40.5253	7.84223	2.53607	14.32	17.3079	18.1268	15.7129	13.6273	30.6752	4.28555	78.0975	2.72779	87.2164	20.5835	26.4493	0.877526	29.2402	52.278	80.7399	59.6556	221.23	59.9172	43.8181	21.5526	52.6345	77.6734	38.1108	864.122	60.2964	103.102	99.8391	42.6075
71.8439	10.25	20.6029	65.9363	122.648	30.2693	44.0447	61.0067	4.25896	3.56021	-0.107944	28.2607	16.9388	3.71657	48.8361	10.3893	1.8551	73.8476	35.8874	6.69039	2.14569	13.0736	16.9531	23.2785	14.8172	14.0181	35.8843	16.3941	83.7249	2.41495	89.1829	18.5636	24.3243	1.34468	27.5137	60.7125	77.5655	63.6402	201.201	60.3978	47.8604	19.6993	51.63	72.1833	33.3913	855.584	57.5958	94.8827	95.8327	38.5151
71.9438	8.70223	34.5233	61.4698	112.273	30.0717	43.3559	56.3062	3.79981	3.19165	-0.110479	32.0124	26.8165	3.29906	48.7786	9.00807	1.60834	72.3485	35.831	5.69048	6.01643	11.3905	18.7477	23.1901	16.2237	13.0933	35.5617	20.437	80.2587	2.13808	85.3043	23.69	27.0708	1.5144	25.7672	64.6989	76.9046	64.2905	181.872	58.6079	48.4583	17.9256	48.5562	66.256	28.8928	872.763	53.2674	85.6686	90.2791	34.2373
72.0438	10.9045	38.1534	56.466	101.516	28.8377	41.3532	50.8173	3.39109	7.21667	-0.114411	31.5787	32.0335	11.3103	46.675	7.80146	1.39415	82.8758	34.5985	6.79943	7.07253	17.5296	37.6141	22.0563	16.7279	11.5942	32.2074	31.933	73.2551	31.8134	84.102	38.3721	27.1596	17.5463	24.0559	66.832	73.346	62.7217	163.702	60.3403	54.0139	16.2586	44.6507	65.9163	24.8113	921.582	53.5952	76.5403	83.3765	30.1397
72.1437	11.0016	35.9771	51.2812	91.1186	27.012	38.6089	45.1248	3.02271	12.7967	-0.114457	29.4569	34.1358	15.4044	43.5016	6.75049	1.20838	83.5061	40.3034	26.8908	6.91391	18.8508	44.007	24.7783	16.2976	9.93199	35.2505	34.4338	65.2675	62.7798	78.9686	52.9945	25.9218	24.9068	22.4109	65.9859	67.4541	59.7383	187.828	59.3806	55.2162	14.7119	40.5452	63.2953	21.2069	948.465	54.7233	71.6146	80.8511	26.3798
72.2436	10.1995	32.3362	46.1539	81.424	24.89	35.5045	45.0412	2.69133	16.1725	-0.111396	26.7743	34.2075	17.108	39.8569	5.83706	1.04734	86.5365	42.6653	35.6957	6.2816	17.8524	49.5868	37.2996	19.2345	8.32193	46.7364	32.7316	57.4248	84.3849	74.4983	60.2591	28.7568	27.3847	20.8485	63.3012	60.5512	55.9145	194.21	56.6744	54.0869	13.2898	36.5506	59.408	18.0734	929.516	52.154	65.2357	76.1256	23.0088
72.3435	41.3099	28.5919	41.2381	72.5636	22.6639	32.2888	42.8294	2.39245	17.3975	-0.105989	24.0273	33.003	17.3846	36.0998	5.04446	0.907745	83.157	42.7769	40.9908	5.51148	16.7142	57.6502	67.412	20.1682	6.86589	47.4277	29.3002	50.1859	86.5797	85.5576	62.0573	35.2519	27.2026	19.3764	59.4313	53.4405	51.655	206.062	52.9079	51.7669	11.9912	32.8098	54.9067	15.3749	883.748	53.4592	58.5718	70.2796	20.0262
72.4434	51.3231	25.1263	37.2411	64.5598	20.4551	29.1197	39.4775	2.12732	17.3854	-0.0991522	21.4232	31.0424	16.8393	32.4385	4.35764	0.786737	76.7158	41.4224	41.274	4.74948	14.7708	57.589	82.3923	19.847	5.6018	43.4342	25.3807	43.6997	81.5503	95.4632	73.6146	36.8186	25.6532	17.9966	57.9385	46.5885	47.2396	229.974	48.5714	59.2903	10.8111	29.3784	54.7087	13.0645	840.99	51.0385	68.4246	63.9997	17.4073
72.5434	51.6413	30.0258	33.3652	57.3785	18.3376	26.0941	44.1445	1.89111	16.69	-0.0912301	19.038	28.6793	26.7304	31.7176	3.76313	0.681831	71.5914	39.1594	39.1683	4.05341	12.6239	60.6161	88.3654	18.7797	4.53294	37.7959	21.5646	47.6783	74.2263	95.078	77.3211	35.8593	29.2617	21.5113	55.5963	40.2455	42.8566	234.576	50.6883	64.6932	9.74247	36.44	52.5842	11.0935	784.2	57.0608	68.896	69.0953	15.1188
72.6433	61.3357	28.8922	29.6995	50.9626	16.353	23.267	44.791	1.67982	35.5823	-0.0822063	16.8895	26.15	31.2684	29.9628	3.24896	0.590926	64.9229	36.38	35.7224	3.44102	10.5664	57.9745	82.2249	17.3072	3.64542	34.952	30.5983	46.0258	66.5597	101.147	76.4682	42.8909	29.5645	26.8656	52.2062	58.6306	38.6288	292.856	50.3199	65.477	12.7123	37.974	53.3361	9.41583	753.03	56.4041	68.2161	69.3721	13.1251
72.7432	60.7555	26.142	26.2955	47.717	14.5229	20.6657	43.0239	1.49318	60.3364	-0.0725915	14.9704	23.6086	32.582	27.6979	2.80459	0.512225	57.8504	33.356	31.7883	2.91255	8.72492	52.8299	82.7343	16.5782	2.91792	31.9852	32.1138	51.1861	59.2848	98.6022	73.0815	44.3641	28.1399	46.1875	48.2544	65.9325	53.029	318.62	49.1027	63.8078	15.5288	36.7966	61.3744	7.98975	706.452	54.21	63.95	66.7714	11.3896
72.8431	55.8708	23.1643	23.178	81.053	12.855	18.2996	41.7802	1.32863	71.6213	-0.0626361	13.2635	21.1522	32.0106	25.2408	2.4208	0.44414	50.9748	30.2724	27.8374	2.46121	7.13905	46.8475	74.8127	15.4075	2.32708	27.8222	30.1635	49.7819	52.6427	92.0352	70.7341	43.0035	25.8974	60.1293	44.0607	66.5765	60.8775	347.207	46.585	60.8918	16.7196	34.3865	63.9262	6.77858	652.345	50.2874	58.3145	62.5628	9.87966
72.9431	59.253	20.3723	20.3534	115.895	11.349	16.1668	39.1017	1.18316	104.927	-0.0525474	11.7487	18.8383	30.3915	22.7798	2.08951	0.385264	54.0155	27.2296	24.1149	2.28554	5.80513	40.8708	73.1388	14.0208	1.85047	23.5236	26.8318	45.7484	46.6783	83.882	111.15	40.2984	23.3513	66.6611	39.8505	63.4186	64.376	357.822	43.2954	57.4206	16.8895	46.5442	63.1069	5.75046	595.72	45.8625	67.6796	57.5656	12.0369
73.043	56.1619	23.0049	17.8158	127.033	9.99957	14.2571	35.6373	1.05441	119.173	-0.0425767	10.4058	16.6976	28.2425	20.4215	1.80363	0.334429	60.9981	24.3308	20.7345	2.02714	4.70013	35.2984	71.7027	12.564	1.46803	19.5557	23.1582	40.9028	41.3622	75.4042	150.229	37.0529	62.5383	91.9937	40.9491	80.0126	64.6855	380.199	47.9378	53.7556	48.0162	49.999	60.3039	4.87796	588.856	41.4741	67.9754	52.2987	12.2827
73.1429	50.5673	21.8181	15.5515	147.481	8.79618	12.5555	31.8733	0.94045	122.326	-0.0327036	9.21613	15.8638	25.8796	18.2219	1.55695	0.29064	61.0732	21.6227	17.7348	1.75685	3.79407	30.2915	64.035	11.1288	1.16246	16.0883	19.6327	36.0558	36.6399	67.2284	182.41	33.6925	79.4788	104.324	68.5155	85.1706	62.8795	386.318	49.3347	74.6301	90.8609	49.1327	56.4188	4.13767	562.948	37.3442	80.1337	47.2714	17.4482
73.2428	44.3405	19.6474	28.3293	156.515	7.70324	11.0446	28.1127	0.839472	119.228	-0.0229702	8.16238	14.7596	23.4906	16.2055	1.34423	0.253012	57.6398	19.1168	15.1126	2.58658	3.05618	25.8883	54.4588	9.76977	0.919014	13.1487	16.4611	31.5443	32.4516	65.3884	196.68	30.4343	83.9972	121.055	119.688	83.5835	59.7318	429.364	48.535	83.2547	124.974	52.4139	52.0301	3.5096	561.727	33.5512	80.9661	42.397	25.2067
73.3427	38.3213	17.38	35.7085	152.991	6.7393	9.70736	28.6701	0.749796	112.801	-0.0134205	7.22903	13.5257	21.1837	14.3785	1.1609	0.220715	52.6216	16.8458	12.8439	2.70625	2.45812	22.0666	45.009	8.51664	0.725516	10.701	13.706	27.4849	28.7399	73.1114	197.235	27.3813	81.8434	144.251	151.165	94.9374	55.7949	437.047	46.309	85.1435	141.469	63.9862	57.4846	2.97675	550.574	48.9187	79.8621	37.8079	27.2183
73.4427	32.8494	15.2759	39.3125	144.717	5.89178	8.52721	27.6243	0.669972	104.79	-0.00406436	6.40214	12.2553	19.0166	12.736	1.00302	0.192996	49.6793	14.792	10.8948	2.53155	6.54997	18.7765	36.5429	11.4706	0.572026	8.6851	11.3612	23.8946	25.4521	74.4168	190.051	24.5751	88.9746	174.43	166.636	100.244	76.5339	452.942	43.2162	84.0555	146.782	68.4379	74.8879	2.52465	523.506	52.6037	74.7289	40.5439	26.4561
73.5426	28.0266	13.395	40.33	181.736	5.14832	17.5846	25.6785	5.86368	96.221	0.00510524	5.66933	11.0083	17.0168	11.2673	8.19448	0.16917	45.3617	12.9688	9.2287	8.07893	7.86749	15.9589	29.3301	15.9721	0.450488	7.32884	9.39043	20.7479	22.5402	74.6928	178.785	22.0243	87.9074	211.542	194.947	107.917	87.8308	444.213	39.6575	80.7984	145.168	78.1454	82.5381	2.14111	487.885	51.2186	68.0761	40.5558	24.462
73.6425	23.8466	11.7357	39.6244	190.599	4.49702	22.5612	23.2924	20.5598	87.6828	0.0139691	9.83188	9.82124	15.1928	9.95901	14.957	0.148599	60.0086	11.2983	9.1416	12.7874	7.80189	13.5542	23.3625	17.9978	0.354373	6.08524	7.74698	18.0032	19.9637	70.782	165.65	19.7217	82.6532	233.276	274.688	123.325	92.5514	421.781	35.9144	76.498	139.423	78.8442	84.0819	1.81569	448.444	47.7988	61.1238	38.9464	102.396
73.7424	20.2578	10.2788	37.8182	185.264	3.9271	36.2619	20.7602	27.4649	79.499	0.0224108	10.9322	8.71496	13.5425	8.79647	17.7823	0.130699	64.0268	9.83804	8.54636	13.6221	7.10822	11.5063	18.514	18.8715	0.278499	6.0167	6.38335	49.7082	17.6806	91.0144	151.962	17.651	75.5128	239.709	320.879	125.521	92.7878	392.415	32.1802	71.7839	131.372	75.2154	81.9213	1.53964	408.169	43.7215	56.8318	36.4365	269.349
73.8424	17.1935	9.00163	35.3553	173.266	3.42481	43.4348	18.2628	29.9356	71.834	0.0302767	10.71	7.69966	12.0575	7.76522	18.3645	0.114944	67.9167	8.56293	9.1054	12.8359	6.18587	14.749	14.6207	18.5712	0.218728	5.44315	11.9307	59.4335	15.6581	95.8559	138.484	15.7932	67.7777	237.029	340.269	120.122	90.0579	360.248	28.5827	71.4829	122.193	69.707	78.6833	1.30547	368.883	39.5965	51.5969	33.4908	329.604
73.9423	29.558	7.88267	32.5473	173.447	2.98349	46.3004	15.9061	29.9454	64.7581	0.0375279	9.95973	6.77843	10.7265	6.85149	17.7223	0.100916	66.0294	7.44853	8.84717	11.4649	5.23723	15.2913	11.5187	28.9108	0.17164	8.8735	18.0236	59.3534	13.8673	93.0039	125.635	14.1271	60.1482	229.097	361.018	176.463	85.4594	327.747	25.2021	69.5935	112.633	100.174	73.8646	1.10686	355.324	35.6807	46.241	30.4033	336.922
74.0422	32.5379	6.90241	29.6094	285.653	2.5939	46.3918	18.9324	28.6485	58.2869	0.0440967	9.03936	5.9498	9.53683	35.6183	16.4613	0.0883076	61.3196	6.47413	8.18054	9.97231	4.35715	14.5202	13.5717	33.9057	0.134557	11.7414	19.2592	55.2053	12.2799	120.969	113.629	12.636	70.3204	218.31	362.463	199.012	79.7632	296.332	22.0846	72.5111	103.159	116.256	74.6014	0.938445	372.101	32.0691	41.1416	31.4005	319.378
74.1421	50.8167	6.0437	26.686	469.374	2.25374	44.7604	22.9077	31.8021	56.6639	0.0499206	8.10595	5.20935	8.47545	66.7082	14.936	0.0769574	62.1633	5.6233	10.9456	8.55375	3.5833	13.4366	13.1139	35.4421	0.105427	18.0525	18.2347	49.6549	10.8748	150.541	102.554	11.3005	84.188	206.143	351.276	201.244	73.5186	273.709	19.2512	71.7353	94.0472	118.076	79.8751	0.79565	368.407	39.0769	61.1069	45.8023	291.462
74.242	54.678	5.29157	23.8704	612.432	1.95746	42.1205	24.1637	32.0914	59.7878	0.0550387	7.22463	4.55126	7.52987	101.984	13.3494	0.066794	86.3542	4.8818	11.7213	7.28153	2.92391	16.4092	11.6281	34.815	0.0825668	29.9412	16.2889	43.907	9.63041	166.523	93.1044	10.104	86.8644	193.498	332.221	191.86	67.0918	285.113	30.3303	77.4501	85.4551	113.009	80.0967	0.674597	352.559	39.8264	71.5043	54.2019	260.495
74.342	104.965	4.63299	21.2198	740.127	1.70054	38.952	38.7083	40.9034	59.7252	0.0594668	6.41886	3.96896	6.68828	117.635	11.8131	31.6407	102.047	4.23675	12.7503	6.17258	2.37297	16.7122	9.84933	32.9043	0.0646341	35.4326	14.0926	38.4755	8.52817	181.345	85.5958	9.03731	112.043	180.912	308.669	176.398	60.7665	280.417	36.6	88.8819	77.4586	104.914	77.292	0.571976	329.999	37.928	72.0433	57.0386	230.046
74.4419	118.244	4.05648	18.7658	781.916	1.47925	35.5727	45.4697	43.7992	57.3271	0.0631635	5.69358	3.45573	5.93978	121.506	10.6925	93.495	124.909	6.67402	12.5176	5.22026	1.91848	15.7325	14.7314	33.0767	0.0506002	36.8213	11.9642	33.6762	7.55174	178.684	78.1169	8.07539	119.086	168.699	283.199	158.315	54.6876	277.279	39.4704	103.625	73.4561	95.7832	72.7822	1.44131	304.242	35.0321	75.7744	56.4528	201.725
74.5418	114.843	3.5519	16.5221	762.681	1.29585	34.65	47.294	75.7521	53.7345	0.0661945	34.2253	3.00502	5.27442	118.541	9.5432	117.455	129.409	9.51067	11.6448	4.40904	2.91762	14.212	15.886	31.727	0.0396332	34.0858	10.0399	31.0182	6.6866	167.726	80.9496	7.21992	116.564	164.142	265.569	139.704	48.9747	264.595	39.9925	108.085	89.8019	86.6174	68.3951	2.84542	280.504	31.8815	99.2726	53.8545	176.144
74.6417	104.64	3.11029	14.4908	719.717	1.13388	32.822	46.1046	89.4134	50.1407	0.0685386	52.0325	2.61045	4.68318	111.829	41.44	121.865	160.701	11.0369	10.4927	3.72108	7.78475	12.5378	14.8166	29.5142	0.0310496	29.8319	8.36338	27.7637	5.9199	153.355	79.4671	6.45512	109.025	157.071	249.213	128.337	43.6727	246.964	38.9429	108.611	107.984	77.8958	75.8516	3.28603	255.872	28.7996	104.108	50.1625	155.132
74.7417	92.3369	2.7238	12.6667	664.406	0.998062	43.0369	43.1863	162.268	46.1724	0.0701999	87.1635	2.26606	4.15796	103.281	56.2767	116.666	170.774	11.6601	9.26533	3.13911	9.35252	10.9036	12.902	26.8758	0.0242949	25.3125	6.93395	30.0912	5.24014	138.114	75.6125	5.77118	100.806	156.363	230.197	155.735	38.815	233.867	63.9856	105.417	115.416	69.8241	77.526	3.25617	262.658	30.3999	100.246	45.9671	142.17
74.8416	80.083	2.38552	11.0401	603.708	0.877075	47.8052	39.3836	193.875	42.1543	0.0712124	96.1938	1.96627	3.69145	94.0543	72.0278	107.186	170.372	18.855	8.07287	2.64748	9.27533	9.39816	19.4159	24.0953	0.0190188	21.0882	5.73113	28.9719	4.6373	133.876	70.5694	5.15975	91.1608	151.75	210.086	189.734	34.4052	217.209	78.3152	106.005	116.113	62.4679	75.6857	3.01378	308.675	40.6655	94.0378	41.6394	149.914
74.9415	68.785	2.08939	9.59834	547.863	0.768153	54.5149	39.7898	202.221	60.31	0.0716521	93.9726	1.70572	3.27719	84.8359	100.305	96.2281	160.485	22.9009	6.97019	2.23251	8.45106	8.05491	20.2894	21.3506	0.0151817	17.3723	4.72744	26.4982	4.10256	124.583	66.5416	4.90267	81.2933	147.776	189.932	209.266	30.4288	230.924	85.0607	102.931	112.719	55.822	71.8136	2.69144	324.887	76.112	103.328	37.4053	144.177
75.0414	58.7536	1.83013	8.32723	492.814	0.670664	56.6902	38.1204	223.514	67.952	0.0715869	95.338	2.01661	7.81469	76.0131	110.16	85.2205	155.455	24.766	5.98034	1.88247	7.35458	6.87871	18.6667	20.6395	3.1516	14.2099	3.89452	23.6329	7.84712	113.351	89.3611	5.60706	74.2429	142.824	170.429	209.247	26.8556	231.503	86.5557	98.0235	106.966	49.8489	66.8698	2.35522	329.32	86.6503	101.52	33.3956	132.58
75.1413	53.0614	1.60322	7.2115	447.955	0.585237	55.9763	35.301	265.668	69.4811	0.0710952	113.901	2.13791	15.8601	67.7885	109.695	74.8492	148.561	25.152	5.10843	1.5873	6.22657	8.07628	16.137	19.3002	4.44517	15.5936	3.20589	20.8037	8.6821	101.792	107.91	5.69189	67.7347	137.207	182.095	198.165	23.6686	222.737	84.5268	92.3073	99.978	44.4968	61.4668	2.03625	319.798	101.972	94.8117	29.679	119.001
75.2413	50.6189	1.40469	6.23484	418.401	0.511794	53.4992	39.4355	276.491	67.5717	0.0702262	138.381	2.13603	19.7889	60.2516	103.76	65.404	136.619	24.5639	4.34997	1.33845	16.5343	9.95416	13.4685	21.5894	4.72775	14.7756	2.63803	18.1854	8.40109	103.614	114.248	5.46451	60.7434	130.24	199.946	181.408	20.8363	208.986	80.2385	86.3408	92.4743	39.7101	55.9872	1.74752	302.248	102.694	103.247	36.4537	105.352
75.3412	45.7225	1.2309	14.772	393.722	0.449338	50.021	46.7485	270.218	63.8383	0.0690726	143.488	2.05699	21.2203	57.8565	95.2196	67.2349	141.251	27.0467	3.6958	1.12868	19.85	10.1732	11.0033	22.0273	4.48979	13.0889	2.17102	20.0605	7.73288	98.8846	113.472	5.09307	53.8756	125.176	204.895	162.325	19.0674	225.41	74.6055	80.8974	88.1978	37.7238	50.6621	1.49283	280.527	97.2939	101.058	39.0309	92.5174
75.4411	40.161	1.07848	19.8529	384.08	0.39561	46.0505	48.8381	255.145	59.2458	0.0675874	136.747	1.93242	21.1752	54.0706	85.7358	64.0787	140.525	27.758	3.13488	3.59598	19.6803	9.59317	8.86743	21.3242	4.01441	14.0124	2.5747	20.1341	6.96887	101.176	108.722	4.66826	47.4389	118.855	201.264	142.935	18.5456	225.92	68.28	88.3685	82.7186	34.8817	62.1399	1.27154	257.105	89.6443	94.2052	39.0082	80.8555
75.541	37.4475	0.944543	22.4954	370.372	0.34868	41.9208	47.7318	236.058	54.3618	0.0657081	127.301	1.78377	20.2932	49.6301	76.2416	58.728	132.17	27.2944	2.65594	4.28889	17.9283	14.1837	8.82006	19.9608	3.46004	13.1406	2.54504	18.7698	6.22142	96.805	101.917	4.23772	41.5695	111.968	192.157	124.399	22.9433	217.334	61.7168	89.4912	76.6926	31.7745	66.7181	1.08101	246.208	81.4824	85.6467	45.8479	70.4586
75.641	33.4416	0.826863	23.4572	344.9	0.308206	37.8426	44.7848	215.671	49.5111	0.0632907	115.594	1.62542	18.9713	45.0074	67.2342	52.6492	120.421	30.9558	2.24815	4.2138	19.7459	15.4014	7.93209	18.2571	2.91087	22.6723	2.32497	16.903	5.53026	89.4543	94.2136	3.825	36.3077	109.017	181.509	107.325	25.1388	212.344	55.2251	87.2226	73.6064	28.6971	67.0065	0.917867	230.555	73.5605	76.8158	50.1557	62.8468
75.7409	29.1943	0.723784	23.2897	314.974	0.376154	33.9228	42.8682	198.874	50.7824	0.0602918	103.68	1.46683	17.453	47.9588	58.953	46.5868	137.639	32.303	1.90168	3.83717	21.0451	14.9423	6.77218	16.4222	2.40807	24.7033	2.03827	14.9569	4.90606	102.419	113.513	3.44038	31.6419	104.362	168.484	91.9844	27.7958	201.154	49.0066	83.2571	69.324	56.8135	64.7215	0.7786	223.855	66.1783	108.94	60.4629	55.4355
75.8408	25.169	2.34632	22.3914	284.39	0.407803	30.2685	39.6743	181.317	49.4738	0.0565751	92.4148	1.31387	15.8845	47.5942	51.4879	40.8957	138.552	32.1017	1.6078	3.37068	19.85	13.7211	5.61009	14.5883	1.96821	23.3388	1.74552	13.113	4.34809	103.135	120.061	3.08767	27.5343	112.191	154.348	80.9308	28.6851	186.868	43.1851	78.5008	64.4594	98.3478	60.9831	0.659975	211.549	59.4306	123.469	64.1849	50.9865
75.9407	42.4074	2.60921	21.0467	271.821	12.8649	26.9	35.8767	164.121	46.7909	0.0522257	83.8159	1.17008	14.3511	45.3667	44.844	35.7234	131.142	30.9011	1.35881	2.90653	19.3748	12.2217	4.56129	12.8359	1.59445	20.6437	16.154	11.4393	3.85161	97.8976	119.182	10.6622	23.9353	113.749	139.962	82.9729	28.3791	208.242	45.7159	73.5043	61.4719	113.198	56.514	0.559103	196.333	53.3209	122.855	63.8407	62.8001
76.0406	46.4691	2.46392	19.4566	273.51	20.0608	23.8285	36.766	147.863	43.4541	0.0473915	75.132	1.03734	12.8996	42.1787	38.9816	31.1091	125.855	29.0912	1.14809	2.48147	17.509	10.6914	3.66402	11.2097	1.28312	17.6227	21.2397	9.95262	3.41046	100.413	114.158	13.9271	20.7921	121.523	148.823	79.7393	27.2936	212.252	51.3207	68.5159	57.6459	114.586	56.107	0.473421	193.585	47.816	121.762	61.0912	64.3479
76.1406	70.7818	2.21497	17.7598	260.468	23.7516	21.0565	35.5281	132.809	39.8879	0.0424822	66.9479	0.916356	11.5536	38.582	33.8388	27.0383	116.021	26.946	0.96988	2.10702	15.1649	9.24936	2.91973	9.73149	1.02735	15.2561	21.7652	8.64666	9.83672	96.1913	106.991	14.8939	18.0531	122.8	175.37	79.1312	25.7279	220.286	53.2371	63.707	57.4471	109.488	53.8073	0.40066	185.415	42.8686	114.201	57.0201	61.0666
76.2405	75.6729	1.95769	16.0503	240.893	25.429	18.5647	33.0895	119.049	36.3362	0.037998	59.4725	0.807197	10.3222	34.9065	29.3454	23.4714	112.697	24.6547	0.819246	1.78365	15.1515	8.23226	2.31403	8.4078	0.819299	16.6464	20.2205	7.5063	11.5167	100.389	102.834	14.672	22.1568	120.246	186.814	74.6004	23.8946	216.215	52.6474	59.1354	55.4381	101.557	50.4612	0.33888	173.648	38.4282	104.163	52.3249	55.7625
76.3404	93.0185	1.71987	14.3898	219.526	25.5215	16.3179	30.0564	121.672	32.9337	0.0343315	62.6289	0.709194	9.20569	31.3424	25.4304	20.3592	104.606	22.3444	0.691948	1.50736	13.8566	7.19807	1.82716	7.23582	0.651336	15.7362	17.8818	6.51343	11.3531	96.9813	109.371	24.4388	38.2212	116.61	188.023	68.0891	21.9422	205.744	50.4207	54.8411	52.4027	92.6736	46.6127	0.286438	160.158	34.4456	93.59	61.3679	49.8551
76.4403	112.605	1.50772	12.8168	197.961	24.6353	14.3323	26.8167	120.733	29.7492	0.0317665	60.0666	0.621622	21.8959	27.9927	22.0258	17.651	94.5571	20.0987	0.584401	1.27267	12.0848	6.22523	1.43901	12.0998	0.51653	13.9232	15.3815	5.65025	10.5275	90.0857	112.43	28.1437	44.4928	119.149	182.518	60.8016	26.9116	249.455	47.1893	69.9527	49.9801	83.7829	42.6052	0.241954	149.101	30.8749	83.3898	64.3011	44.0363
76.5403	112.304	1.32078	16.8467	191.929	23.1797	12.5925	23.61	114.989	27.1501	0.0303144	55.3191	5.5773	28.2198	24.9065	19.0694	15.2985	90.0681	17.9695	0.49358	1.07396	10.2453	5.34674	1.13131	14.5154	0.408855	11.8877	15.1072	4.90045	11.848	91.7117	109.879	29.4585	45.3598	117.431	179.322	53.4604	29.3529	264.588	54.5596	75.6861	66.1162	75.3354	38.6493	0.204245	167.434	39.7533	73.9497	67.7021	68.5673
76.6402	103.607	1.15676	18.9056	185.203	21.4268	11.0201	27.4784	106.943	30.5306	0.0296967	49.9686	9.61106	30.6716	30.5068	16.5047	24.8608	94.1121	15.9867	0.416889	3.51033	8.53125	4.57189	0.888334	15.3412	0.323232	9.94091	13.7511	4.24963	11.53	89.0925	104.266	34.4059	43.3827	113.274	171.232	46.4775	30.0512	262.825	57.531	76.2895	74.2717	67.5237	34.8693	0.172281	172.247	45.9384	66.5805	67.0266	75.6208
76.7401	92.0184	1.01304	19.6078	172.528	19.5554	9.62614	40.5225	98.0261	31.1885	0.0298099	44.7005	11.7901	30.8248	32.3834	14.2816	27.941	90.815	19.5321	0.352085	4.19781	11.5746	3.89817	0.697012	16.6682	2.25682	8.7637	12.0247	3.68498	10.6366	83.6386	97.145	39.7672	40.0391	119.158	160.225	58.0434	29.5782	255.504	57.4899	84.0978	76.7571	60.4078	31.3327	0.145194	168.765	50.7389	74.2836	63.9533	91.4954
76.84	81.6246	0.88715	19.4007	181.453	17.6799	8.42287	46.3068	89.0344	44.2899	1.50915	39.7905	22.4733	29.6659	37.7468	12.3558	27.738	83.9808	21.1839	0.297278	4.12794	11.9847	10.7846	0.546651	16.7398	3.13448	7.46698	10.2746	3.19554	9.59307	82.2302	89.445	40.5551	36.1671	133.016	147.681	68.6933	28.3472	249.256	61.4488	85.5298	75.7367	60.7505	28.0713	0.122276	175.068	49.9219	73.4456	59.5763	93.1343
76.9399	70.9952	0.776873	18.6072	176.612	15.871	7.36104	47.5106	81.5362	49.7737	2.50956	35.3293	28.3537	34.0246	39.182	10.6882	25.9777	79.1797	21.5499	2.64131	3.76034	11.1536	13.3161	4.79302	16.0474	3.3169	6.23639	8.65709	2.77148	30.0749	77.0983	81.7122	39.0286	32.2286	140.938	134.553	71.0859	26.6542	248.313	61.9227	83.5512	72.6326	57.861	25.0937	0.102915	177.647	46.8106	68.8044	67.3201	88.1079
77.0399	61.0771	0.68033	17.4576	165.294	14.1696	6.43439	45.9419	74.4663	50.8326	3.14879	31.3267	38.0104	35.125	38.3313	9.24461	23.5785	72.2429	21.0679	9.67812	5.39823	9.82447	13.6183	6.13609	14.9224	3.14246	7.81184	7.23093	2.40394	35.5159	70.4465	94.6673	36.422	28.4661	141.781	128.175	68.6788	26.9737	245.667	60.074	79.8392	68.372	53.5764	33.5592	0.0865677	192.75	61.1603	64.4257	71.7736	80.3204
77.1398	62.4427	0.595844	16.1146	151.387	13.1113	5.62423	42.8055	67.4783	49.4057	3.51843	27.7581	42.6783	34.3299	36.2219	7.99571	21.0177	72.6882	20.0512	12.7466	5.61044	10.8937	12.8463	6.10634	13.5847	2.80617	11.677	18.9323	2.08513	35.1076	63.4211	98.3602	33.4021	24.996	138.466	120.409	63.6828	26.3459	234.507	56.7533	94.4258	86.6059	51.201	37.386	0.0727823	194.688	63.7419	64.4726	71.5618	71.7434
77.2397	58.2554	0.521917	14.6904	157.424	13.7037	4.91545	38.891	60.8571	46.6621	3.68849	26.8697	44.045	32.4902	33.4893	6.91637	18.5334	68.7836	18.7209	13.5726	5.23389	10.4572	11.6182	5.49283	12.1768	2.41698	15.0093	22.5873	1.80836	32.5947	66.2311	96.6998	35.9262	25.6168	132.81	111.315	59.2837	25.113	268.787	52.5749	99.1033	95.1217	60.6599	38.3013	0.0611851	188.648	61.279	70.2704	68.5832	63.3349
77.3396	52.0373	0.457191	13.261	163.332	13.5617	4.29582	34.7038	56.8214	43.2998	3.71246	24.8515	43.2902	30.1311	30.5193	12.1164	16.2344	62.8932	17.2316	13.3737	4.65239	9.3679	10.257	4.69014	11.5819	9.50072	19.3335	22.3669	1.56784	29.4838	64.0025	92.0896	36.6704	24.5681	125.936	120.033	62.8547	23.5193	282.538	47.9759	98.4044	97.1394	62.1191	41.7662	0.0514699	178.042	57.0391	68.8061	64.0776	55.5259
77.4395	45.4341	4.37824	16.5122	157.936	21.3548	3.75491	41.6974	55.5257	39.728	4.03276	43.0964	41.2321	27.5717	27.5409	14.2575	14.1618	61.6924	24.0752	12.4675	14.6494	8.07215	8.92446	3.88551	10.7121	12.7317	19.5992	28.9432	4.12043	26.3645	59.4617	85.9945	35.312	26.0714	118.534	121.702	69.5318	21.7372	286.672	43.2606	94.8909	95.3065	66.8552	50.9275	0.0433741	176.614	75.2501	64.1517	58.8431	50.9212
77.5395	39.1715	5.12295	22.505	147.293	25.3618	3.28357	43.8404	57.3462	44.2002	4.15154	47.9198	38.4314	25.9062	30.8543	14.6581	12.3218	67.8471	36.611	11.249	22.0474	13.1569	7.69487	3.15917	9.71387	13.3081	17.9404	29.502	4.89489	23.4518	54.05	79.2953	32.9711	25.9176	111.022	118.717	69.632	40.403	277.766	42.7137	92.8684	91.0685	73.4853	54.5335	0.0366435	179.83	78.6581	58.3285	65.5419	56.9262
77.6394	34.6606	8.87721	25.6533	134.627	26.8904	2.87305	49.8688	55.8197	44.9186	4.12624	46.9464	35.2675	24.3936	31.4209	20.7051	10.7032	67.1133	43.5361	9.94172	23.1978	14.3672	6.59653	2.53776	8.68158	12.5313	26.6588	27.3401	4.87741	20.81	48.5104	72.5108	30.2505	26.2822	113.329	112.799	66.0048	52.4584	261.772	48.977	93.9874	88.3771	72.9517	54.6889	8.48374	175.108	75.712	52.3157	80.7163	64.8863
77.7393	30.1055	12.6726	26.8376	121.617	26.8359	2.51464	51.5423	52.5835	51.3254	4.00072	43.6574	31.9916	22.5484	30.4077	22.8512	9.28745	62.9266	46.585	8.66692	21.9258	17.6345	5.63404	2.02235	7.674	11.1499	27.981	24.1454	4.53267	43.3512	43.2081	65.9365	27.4679	25.0656	114.319	105.169	60.4602	58.7777	242.362	51.4102	91.576	83.8485	69.0308	58.813	11.7413	165.793	70.2833	49.6833	86.5267	64.5278
77.8392	25.8793	12.6849	29.0336	109.097	30.1618	11.265	50.0599	48.5808	52.8265	3.80767	48.0745	28.7652	20.5885	28.5426	22.8085	8.05355	57.343	47.0136	7.48533	19.6121	17.6312	4.80045	1.60301	11.6044	9.5809	26.0167	20.8116	9.0071	48.6498	42.2923	59.7307	24.7848	23.0957	111.833	96.67	54.1237	61.1178	221.765	51.2257	87.3768	78.359	63.6927	68.9018	12.4026	164.536	74.1825	57.1693	94.1503	60.3563
77.9392	25.3957	11.6226	29.4809	97.4522	41.3715	17.3747	49.4522	45.9203	57.8927	3.57157	46.925	27.6606	19.3474	26.2742	21.6026	6.98053	63.146	45.7254	6.42249	22.5008	16.1298	5.37812	1.26605	13.4761	9.49245	22.8227	18.732	10.3621	47.305	52.3547	60.5176	22.2775	20.8414	107.387	87.8918	50.8462	65.9529	201.301	49.3161	82.6831	72.4696	57.9475	72.403	11.8331	157.694	84.8751	57.2274	94.9331	69.5217
78.0391	23.2529	19.9118	28.7713	86.8247	46.7413	20.528	46.7182	42.5127	68.0022	3.3109	43.5653	25.9552	17.8597	23.8738	19.84	6.04876	62.5013	43.3647	5.4842	27.6465	14.0699	5.2899	0.997509	16.7305	10.901	19.3911	16.2777	10.2058	50.0963	56.4935	58.6603	19.9764	18.561	101.915	79.2297	46.3003	67.0938	181.716	53.3264	77.5659	66.5319	52.2972	72.5195	10.7421	147.752	84.6188	53.9316	95.0948	81.3626
78.139	20.5715	68.2041	27.3305	90.5775	53.9371	21.7349	49.4844	38.8567	70.8873	3.03944	54.9062	23.935	16.292	21.5004	17.8723	5.24045	58.6223	40.3856	5.25974	30.3023	11.9294	4.8926	2.98284	17.9676	10.7259	16.1681	13.8577	9.43278	47.7403	55.4295	55.3861	17.8871	16.3895	95.9885	72.7231	41.2767	65.7692	163.404	54.9822	72.3912	60.7603	46.9763	69.9306	9.48976	136.315	92.9443	49.3139	91.4006	81.7707
78.2389	17.867	76.1748	25.4617	87.818	56.3698	21.692	48.748	35.2279	71.8411	2.76722	56.2159	33.8601	14.742	19.2432	15.8974	4.53969	53.3229	37.1037	4.82584	28.8735	9.93398	4.85639	3.53788	17.928	9.78479	13.3259	11.6513	8.45746	43.6668	57.1721	51.4388	16.0022	14.391	101.191	66.0399	36.2482	62.8534	146.537	54.1601	70.6307	55.2785	49.544	65.8203	8.25182	138.386	97.1892	44.3682	85.5597	76.8821
78.3388	15.3592	130.292	29.9863	82.0181	55.7794	20.8767	47.4537	31.7712	69.5176	2.50145	53.292	38.8479	13.2643	17.1474	14.0212	3.93243	68.9274	33.7337	4.31009	25.9257	14.9446	8.41843	3.4272	17.1164	8.54153	10.9037	13.1493	7.46606	39.2415	59.0081	47.2624	14.3084	12.5894	101.797	59.7735	31.4832	58.977	131.159	51.7278	67.4462	50.152	51.9894	60.9518	18.1444	143.658	93.5632	39.5618	99.9442	69.855
78.4388	13.1261	134.698	31.9226	83.2382	53.3497	19.612	44.4083	30.0711	80.8015	2.24715	48.8131	40.5555	11.8873	15.9902	30.9631	7.96833	75.3439	33.9198	3.78333	22.6117	20.2537	13.4161	3.04291	15.8726	7.24855	18.9166	12.7427	6.53772	39.4332	58.0858	43.116	18.3887	10.9865	99.4093	53.6857	27.1197	54.5866	125.009	48.3162	63.6096	45.4086	50.5423	55.8089	21.3826	141.508	86.8601	35.0986	111.743	62.2783
78.5387	11.1795	124.629	32.1025	96.5175	49.8774	18.1148	40.471	29.8405	125.913	2.00762	43.9728	40.1426	10.6229	40.7787	38.3783	16.069	74.3169	39.1478	3.28264	19.4236	20.9629	16.0244	2.57952	14.4214	11.1201	20.6369	11.5224	5.7018	36.8482	54.493	39.1442	20.4449	9.5725	95.3353	47.9184	23.215	49.9935	116.591	44.3768	73.9549	42.7504	47.3135	50.6906	21.3578	134.981	79.2471	31.1372	114.309	59.9332
78.6386	9.50246	111.299	31.1294	98.1093	45.8917	17.4217	36.194	28.4211	145.844	1.7848	42.9649	46.902	9.47331	57.6531	40.3363	18.9778	76.4299	41.2387	2.82547	16.5483	19.5043	16.4467	2.12791	17.3046	12.4743	19.5072	10.0401	8.48843	33.4248	53.4115	38.4527	20.5042	8.33216	90.3864	42.5515	30.1435	45.4096	118.603	46.7169	77.048	45.52	43.3985	45.7747	19.8461	131.427	74.0129	27.5449	117.113	55.1313
78.7385	8.06737	98.6394	29.4363	97.2722	41.7377	16.3588	37.6116	26.4325	151.074	1.57963	39.907	49.4267	8.43533	64.7634	39.2868	19.2305	73.158	41.2217	2.41823	17.9955	17.1768	15.5412	1.72577	18.2913	19.4348	17.2593	12.5427	9.06047	29.9263	65.9135	36.6023	19.5678	7.24815	85.0624	46.6427	41.9456	40.9745	115.092	53.0123	76.2201	59.2388	39.3539	62.8606	17.7624	124.429	82.9961	24.3269	114.114	49.4954
78.8385	7.54565	90.752	29.4366	116.251	37.6337	20.5097	36.6453	24.228	147.975	1.39217	36.1972	49.2018	7.50258	66.041	36.6904	18.1988	78.1477	39.836	2.06121	17.095	14.6492	16.6127	1.38433	18.085	21.9379	14.736	12.6315	8.67167	26.636	68.3801	34.1697	18.1812	6.30303	91.5803	47.7473	46.4056	38.9359	129.04	55.3237	73.35	65.578	35.4513	70.7631	18.4787	115.623	91.9458	21.4642	107.781	59.0671
78.9384	6.7489	91.3736	28.4367	126.516	34.7619	22.3366	34.3129	27.0641	140.396	1.22191	32.4487	47.26	6.66727	63.9608	34.4125	16.615	87.7985	37.6079	1.75157	15.3279	12.2449	16.0031	1.1024	18.6314	21.4221	12.3229	11.6392	7.9118	23.6433	65.8681	31.5018	16.6371	5.48021	93.4977	46.8737	46.4743	45.1802	131.926	54.9198	74.6675	67.2523	31.8131	72.8898	17.5073	134.062	90.5698	18.9274	106.313	59.8143
79.0383	5.89667	83.8711	26.8169	125.116	36.0123	22.658	31.2826	27.3921	130.64	1.06807	28.915	45.011	5.92107	60.0667	31.4148	14.8623	87.7061	48.1844	1.48502	14.1844	10.1016	14.6398	0.873623	18.143	19.4609	10.1752	10.2472	10.1762	20.9607	61.0876	28.803	15.0883	4.76446	92.1084	44.733	54.8934	47.8942	128.389	56.3232	72.9705	69.9011	28.4841	71.4882	15.8343	140.173	84.9698	16.685	101.202	56.447
79.1382	5.08609	74.6937	24.8471	121.561	35.4482	22.0365	36.5958	26.375	120.067	0.929605	25.6868	59.1588	5.25568	55.3103	46.6955	13.1339	82.6744	53.4521	1.25678	12.5592	10.3074	14.4456	0.690049	17.0488	16.9441	8.33529	8.79097	10.4139	18.5717	55.4699	26.1893	13.6103	4.14209	88.8233	41.8346	56.754	48.1951	137.895	66.719	79.7201	82.7778	25.4701	68.2888	20.9255	138.655	77.9212	14.7049	94.1282	64.4858
79.2381	4.35505	65.8119	22.7155	148.775	33.788	27.6579	37.987	25.0384	109.462	0.805397	34.4679	65.8707	4.66315	53.3258	54.3795	11.5207	75.4232	55.0948	1.06196	12.5653	9.52493	15.2037	0.543829	15.6356	14.3542	12.0846	7.4252	9.79093	16.4505	49.752	23.723	12.2372	3.60095	89.465	43.0763	56.0111	54.7676	144.922	71.269	80.7316	87.8346	22.7576	63.8739	39.8577	134.73	70.6606	12.958	86.1685	64.1905
79.3381	3.71341	70.574	20.5507	175.053	37.2095	30.1394	36.9875	23.2406	99.2607	0.694357	35.9442	67.6714	4.13605	49.9374	57.5372	10.0593	88.6475	59.8504	0.896155	14.2729	10.0057	14.5407	0.427929	14.0914	14.0117	12.597	6.21121	8.85235	14.5691	49.5376	21.4334	10.9805	3.13036	91.5132	43.0646	52.6275	57.3998	143.236	71.7937	78.688	88.0041	20.3248	58.8942	45.6943	127.386	63.7146	18.4279	93.8307	60.0708
79.438	13.0085	65.9929	18.4379	198.103	37.9384	30.584	34.6193	21.2766	89.6897	0.595431	34.3362	66.3245	3.66756	45.8977	56.2346	8.75791	92.8624	60.9468	0.75549	13.7829	9.3748	13.2501	0.336366	12.5366	17.6748	11.6771	5.16401	7.84723	13.5261	53.0128	19.3305	9.8402	2.72106	90.252	41.6193	48.0409	57.3514	139.981	69.6373	87.188	85.2172	18.1471	57.5348	45.1468	118.262	72.9528	19.8248	94.6505	60.0787
79.5379	16.1854	59.1459	18.2915	199.316	36.9825	29.7506	36.2739	19.3099	80.8486	0.507643	31.5634	63.0523	3.25144	41.6606	58.1347	7.61099	89.7229	59.6281	0.636552	12.4526	8.28829	11.7495	0.264179	13.8492	18.0702	13.9046	4.27671	6.88406	12.2348	51.8239	22.7517	8.81073	2.36499	87.0912	46.4832	55.8758	55.5368	132.625	65.783	88.8882	80.7355	16.1997	55.1905	41.7254	129.158	72.7515	29.2476	102.22	56.3537
79.6378	16.295	55.5352	17.5737	189.803	35.0247	36.1894	52.5977	17.6097	73.6646	0.429984	28.484	58.6918	2.88207	37.4917	56.1313	6.60663	83.0309	57.9001	0.536016	10.895	18.9515	12.3992	0.207344	15.4324	16.8246	16.3414	3.53308	6.00518	10.9405	48.4474	23.8128	7.88417	2.05524	86.1041	48.0946	57.3539	52.6134	123.219	73.8762	87.5391	75.3758	14.4593	61.8557	40.1521	130.922	70.1811	46.2814	102.65	51.138
79.7378	21.1368	49.8423	16.5075	175.694	32.5228	38.8657	59.7466	15.9423	66.7805	0.361494	26.6479	53.8082	2.55447	33.5384	52.1532	5.73065	74.9172	54.8467	0.452023	9.37426	22.2245	11.8732	0.16263	15.7157	14.8704	15.9068	3.17091	5.22235	9.73243	49.2767	24.6578	7.05168	1.78564	83.7263	47.5368	55.1561	49.0494	130.696	76.6524	84.0345	69.8985	12.9044	63.569	36.6135	127.136	76.7982	51.277	101.177	55.3912
79.8377	21.5735	44.0373	31.5713	159.896	29.7786	39.1115	61.115	14.3647	60.3353	0.301281	24.2549	48.908	2.26417	29.8754	47.3301	4.96859	82.4653	51.0331	1.04505	7.99342	21.8334	10.8267	0.127482	17.4794	12.7228	14.282	2.75083	4.53383	8.63701	57.8296	24.1966	6.30461	1.55059	89.2106	45.5821	50.9942	53.7603	141.628	75.8154	79.5047	78.5443	11.7727	62.2617	34.9885	120.159	75.2916	50.5536	96.2694	53.9133
79.9376	20.1121	51.5578	40.334	146.059	26.9869	37.8412	69.6128	12.9032	54.3879	0.248447	21.7812	60.2219	2.00712	26.5323	42.3075	4.30668	81.6077	46.8525	1.29094	6.78218	19.7968	9.6044	0.0998873	17.9153	10.6511	13.2318	2.33924	3.93249	8.39486	58.8257	25.3319	5.63524	2.00823	90.0189	51.2797	49.4948	55.1967	142.299	85.286	74.5767	81.1856	10.6416	59.1981	31.7891	111.523	70.4853	47.2931	89.5127	49.8839
80.0375	17.9588	49.3583	44.6839	142.079	24.2691	35.6768	76.6096	11.5669	48.9512	0.202138	19.4266	65.1163	1.77959	23.5121	37.4396	9.46058	76.5348	42.5729	1.34202	5.73855	23.3838	8.38114	0.728065	17.3923	8.78186	11.5854	1.96498	3.40954	10.4631	56.1194	25.008	5.0368	2.24896	88.073	53.2808	46.0277	55.3231	137.091	88.5748	69.5886	80.1127	9.56725	65.7691	28.0964	110.166	64.5713	44.2781	91.6962	44.9277
80.1374	15.6767	44.5859	46.004	134.868	21.6973	33.0368	77.0784	10.3551	44.6592	0.16158	17.2659	65.8036	1.57821	28.9932	39.6019	11.357	82.3842	57.3414	1.28898	4.84792	23.0379	7.23958	0.92481	16.3105	7.16122	9.83262	1.63812	2.95596	10.5121	51.7728	25.1942	7.8673	2.2533	84.5703	58.1205	41.6303	53.6875	128.735	87.6605	75.9854	76.8309	8.5736	67.2836	24.4381	123.925	74.4576	58.5893	100.545	47.4915
80.2374	13.5142	39.4842	45.3009	130.781	19.3104	30.4921	73.6559	19.7905	43.3576	0.126078	15.3176	63.8261	7.7255	30.8668	42.5858	11.5825	95.2988	65.0254	1.18533	4.09187	20.9196	6.21326	0.917812	14.9373	5.7921	10.8792	1.35917	2.56303	9.82154	46.8705	31.582	8.90428	2.13495	80.252	59.441	49.8595	50.9404	125.868	83.9991	76.9131	72.3233	7.66846	66.4363	21.0524	127.603	74.4418	61.6427	101.802	45.7238
80.3373	11.5673	34.7171	43.3005	122.156	26.0234	27.8055	68.0915	23.9372	40.9216	0.0950121	18.445	69.1813	10.9047	42.5118	41.9684	10.9959	96.4345	68.0819	1.06199	3.45193	18.1696	5.31036	0.824472	19.2604	4.65586	10.8168	21.0349	2.22275	11.0134	41.9658	33.9764	8.99893	3.21006	75.5732	63.0213	51.8789	47.5456	131.801	78.806	79.3932	67.2242	6.85105	70.1139	18.0289	130.032	95.4439	59.4421	98.4928	42.0693
80.4372	9.8603	39.9216	40.5217	111.75	29.1929	32.2478	61.5249	25.0974	37.9555	0.0677732	18.5909	77.2392	22.3812	47.3034	47.6873	10.0563	118.911	84.046	0.93618	2.91121	15.3641	20.3184	11.5315	25.975	3.72478	15.8388	82.1343	1.92808	11.0514	62.6018	34.0325	8.61998	3.59433	77.1876	63.246	50.2768	43.8297	147.173	77.2688	78.1392	69.1672	6.11663	69.7401	15.383	126.68	98.8917	54.9998	94.6506	56.7108
80.5371	8.38517	38.0406	37.3287	119.494	30.0631	33.8275	58.2463	34.0058	34.8138	0.0439583	20.3919	79.4686	27.9949	48.0102	48.2615	9.00435	123.556	95.1886	0.816801	2.4548	12.7719	26.0493	14.9725	28.902	2.96883	16.5567	131.164	1.67255	16.0703	69.1762	32.7704	8.02348	3.59956	76.0578	61.2749	46.7101	46.662	155.655	73.5588	94.9361	68.0689	6.39879	66.9596	13.0953	119.981	97.812	49.8043	88.5924	68.1332
80.6371	7.12084	42.6097	34.4695	117.218	29.4855	33.5759	59.9295	37.2552	45.1955	0.0231301	19.8745	77.9594	30.0512	57.2478	48.77	14.7605	125.828	99.2537	0.707842	2.06981	10.4979	27.2773	14.9699	29.4051	2.35933	15.3667	216.653	1.45053	16.857	88.5407	30.8146	7.34753	3.40731	73.3547	57.9361	42.2202	53.1255	154.379	72.724	100.751	65.1697	10.9153	62.843	15.2547	111.519	98.7028	44.5707	101.549	76.4249
80.737	15.8319	48.2046	31.4304	110.164	34.3967	32.1989	58.0499	43.6912	49.1412	0.00490659	18.439	74.1595	30.0037	60.0504	48.1544	16.627	137.092	98.5843	0.610559	1.74522	8.56317	26.0249	13.4961	28.4173	1.87053	13.4673	246.021	7.66381	16.0087	93.097	28.5426	6.66489	3.12218	69.8051	53.82	40.577	57.0607	147.585	75.6823	100.606	61.2777	15.977	58.4211	15.1681	102.312	93.5932	39.623	105.209	75.5033
80.8369	29.375	45.7373	28.3772	101.134	36.1468	30.1743	54.1491	45.2075	49.376	-0.0110064	24.3096	69.0613	28.7631	59.0881	45.3301	16.5222	135.015	94.861	0.52481	1.47159	6.94836	23.6839	11.5385	26.5696	1.48023	16.7149	238.973	15.7932	14.6213	90.2567	26.1794	8.29187	2.80349	65.8561	54.5752	37.5005	57.882	137.911	74.9996	101.634	57.1352	17.5863	68.1325	14.063	92.9979	93.2151	38.2932	105.041	70.391
80.9368	37.3352	41.191	32.0088	91.5979	38.4045	27.8221	49.2378	44.0474	47.5519	-0.0248255	30.4251	63.335	26.8949	56.0338	41.4757	15.4814	126.288	89.2779	0.449716	2.17693	5.6174	23.7266	9.5669	24.2819	1.16984	16.5936	216.313	18.0756	13.1307	83.9989	30.7139	8.71041	2.48398	62.669	53.2397	33.7758	56.6239	137.92	71.932	98.9383	75.0772	17.4697	71.4366	17.9754	89.1753	87.8825	35.4704	113.484	63.6639
81.0367	37.8564	49.8775	35.093	82.2975	38.6228	34.9997	47.0497	41.6771	44.6627	-0.0368178	31.0582	57.4242	24.7458	51.9242	37.2722	14.0555	114.684	82.6724	0.384182	3.39097	4.52965	22.1526	7.78321	21.8282	0.923985	27.0039	188.565	17.7706	14.2443	76.4299	32.0985	8.50729	2.18092	59.1237	50.5844	32.8827	54.0336	132.505	67.3938	94.3571	83.4454	23.0943	70.7917	18.4974	83.5803	80.7824	32.1384	113.983	56.6098
81.1367	35.189	50.5505	35.9134	73.5838	37.3263	38.1729	49.3456	38.6079	41.2995	-0.047161	29.4058	51.6138	23.2935	47.3914	33.1007	12.5311	119.527	75.6229	0.327112	3.598	6.15084	19.9199	6.39624	19.3816	1.61263	29.019	160.822	16.4119	15.9319	68.6377	31.6576	8.00396	1.90263	55.4644	47.1566	48.7176	50.6451	124.211	62.0412	92.5681	85.7554	24.6141	67.8112	32.4498	114.817	73.5523	37.5095	109.737	49.8427
81.2366	31.3753	46.495	35.2278	65.5984	35.1452	38.7491	48.3373	35.3013	37.8074	-0.0560419	26.9185	64.7616	21.5263	42.8113	29.1624	11.0511	115.192	68.5199	0.277497	3.38432	12.2238	17.526	6.63356	17.0469	1.82365	27.2957	135.349	17.3118	18.7857	61.1598	30.2059	7.37473	1.65237	55.0689	43.343	55.103	46.8353	114.6	56.3369	104.026	84.3294	24.1012	63.5446	36.8627	129.326	68.7865	41.9777	117.391	43.8198
81.3365	27.3671	43.2688	37.496	58.3734	32.5003	37.6945	50.9659	32.0124	34.3823	-0.063637	24.2421	70.641	19.6518	38.3988	43.3013	10.75	106.445	61.6185	0.234423	3.01954	13.9663	15.2166	6.08237	14.8825	1.78252	24.0891	112.966	16.4857	18.5613	56.8304	28.2405	6.71251	1.43053	53.4576	68.5079	55.8016	48.4512	104.616	50.5989	106.746	80.693	22.645	58.6794	43.0547	133.254	72.1875	58.4688	117.265	38.322
81.4364	23.582	49.4347	38.3426	60.1174	29.668	35.6673	50.0769	28.8759	31.1297	-0.0700364	21.653	71.7449	17.792	34.2687	48.5839	9.96164	95.9594	55.078	0.197149	4.26543	13.5766	13.1023	5.24846	12.9165	1.6206	20.5374	93.7854	19.0754	31.9913	63.8181	26.0605	7.84012	1.23593	51.0805	86.8352	57.2923	48.0105	127.309	49.2599	104.772	75.8407	31.1809	59.8811	47.9838	130.682	69.599	62.512	112.517	33.4077
81.5364	21.3399	47.0299	37.5914	57.9216	26.825	33.1111	47.1459	25.9565	29.4106	-0.0753029	19.259	69.8118	16.0158	30.4735	48.8769	8.98764	94.0055	50.9487	0.165131	4.41289	12.2431	11.2223	4.37577	15.421	10.7705	17.1593	77.596	18.8286	34.7336	63.7367	23.8428	8.03014	1.06663	48.3197	95.8839	66.4994	46.2274	142.818	67.3054	100.383	70.413	38.1012	58.4034	46.8614	124.303	77.4537	73.6446	114.787	29.0674
81.6363	18.7621	48.251	35.8225	53.9129	24.0809	30.3206	43.1454	33.5725	31.5486	-0.0795978	23.9638	66.044	14.3589	27.0288	46.4976	7.98331	87.6729	46.566	0.137913	4.10806	14.216	9.57936	12.4511	16.2608	14.4185	14.1608	64.2324	17.4207	33.3945	60.2464	21.6883	7.74504	0.920279	45.4087	99.9067	68.1906	43.6144	146.053	76.8914	94.8611	64.8163	40.5137	58.8931	49.9098	115.874	76.4279	74.3906	111.562	42.8045
81.7362	16.2392	44.5412	33.449	49.2221	21.4993	27.4872	47.0948	36.1547	47.5036	-0.0829067	24.4164	65.2224	12.8367	24.1774	42.8188	7.02466	79.4781	44.701	0.115091	3.64714	13.9105	8.1589	14.7146	16.0549	15.066	20.0117	56.1049	22.6421	43.1283	55.2993	19.6516	7.23757	0.794412	42.488	105.536	75.1862	48.3452	142.159	80.5486	96.9036	59.3018	39.6272	78.7588	47.7943	106.525	71.7607	70.4092	105.197	61.9582
81.8361	16.1903	45.3617	30.7614	44.4362	29.155	24.731	47.1745	35.9536	54.4373	-0.0853497	23.0988	68.292	24.7532	21.5346	38.6392	6.14535	83.6659	41.9982	0.0962606	5.50506	12.5871	14.6731	14.2343	22.6281	14.1841	20.7072	48.5115	23.2413	43.773	49.9167	18.4656	12.377	0.686524	39.6395	105.675	84.0409	49.9633	135.478	80.1573	94.8869	54.0186	44.1551	87.7389	43.4716	96.9707	67.7587	64.5271	97.2168	66.9431
81.936	14.9347	56.1722	27.9604	39.8467	40.915	25.1746	44.957	34.2843	56.113	-0.0869593	21.1369	67.7185	30.5212	19.1225	40.4943	5.3567	82.2013	38.8413	0.668745	5.796	10.9101	16.7674	18.9608	27.0818	12.6194	19.1322	41.172	21.8787	41.0602	44.6152	26.3351	14.3501	8.99332	39.6697	102.229	84.6053	56.8833	126.347	77.102	105.681	49.0496	44.0938	98.6783	45.6666	104.275	62.3324	58.1292	112.043	65.0854
82.036	13.2647	54.5177	25.1805	35.5856	46.6406	32.758	46.9144	31.9085	54.8177	-0.087814	25.2897	64.8803	43.7456	16.9432	39.3825	4.6587	76.7867	35.4948	0.92569	5.43525	10.0354	16.631	19.1152	28.5902	10.8432	16.7276	34.5452	22.4662	37.3059	39.6398	29.7629	14.6552	19.4588	43.7246	96.5628	80.4491	59.6799	118.074	74.4437	117.877	44.4346	41.8487	101.596	56.1233	107.873	56.6134	51.8701	116.397	60.1846
82.1359	11.5467	49.4654	30.9156	31.7008	54.3599	36.2644	45.8222	29.261	51.9324	-0.0879088	37.438	60.725	49.4884	20.7614	36.7495	4.04587	69.676	32.1368	8.44006	13.2715	17.7851	15.4491	17.3007	28.2474	9.10441	14.1851	32.6711	21.1523	33.4246	35.0912	30.5607	15.4565	53.8206	44.9185	89.6347	73.8401	59.6693	122.747	70.0887	120.544	40.1862	38.676	99.6135	56.9508	106.042	73.6034	46.0369	114.347	54.1876
82.2358	12.3217	43.874	33.6089	28.1967	57.0992	37.1167	42.9751	28.1629	48.283	-0.0872902	40.1116	62.2243	50.7489	22.041	33.4453	3.51047	77.2118	28.8839	11.8306	15.3194	26.4346	19.3273	14.8233	26.7978	7.52278	11.8136	29.1685	19.1396	29.7584	30.9949	29.8482	15.1268	68.7298	44.4084	82.1212	94.3241	57.8073	120.594	64.7637	118.098	36.3	41.747	94.7764	53.3274	101.02	76.5943	40.7344	108.57	48.057
82.3357	11.7105	38.6003	35.376	33.7915	56.6704	54.6304	39.2246	26.3562	44.3558	-0.0859668	38.738	67.4247	49.4121	25.415	35.7639	11.2377	76.6461	36.8969	12.8783	14.8796	28.1484	23.8745	12.3064	24.7411	6.14466	9.72973	38.7507	16.976	33.42	39.7525	28.3129	20.6913	72.7718	65.3046	74.4715	102.692	54.7816	135.155	58.9831	113.037	32.7614	41.1126	88.7536	47.9281	94.2664	73.588	45.4691	107.344	42.2452
82.4356	10.5591	33.8605	35.3268	34.8107	54.3066	63.4945	35.1189	27.1028	41.8872	-0.0839891	36.4816	74.6181	46.6539	26.2461	35.152	14.2574	79.2706	43.3638	12.648	13.4792	26.5389	50.2351	10.0201	24.1737	4.97662	21.728	39.8439	15.0276	32.5042	53.6859	26.373	22.4837	70.972	76.9514	66.9886	103.331	54.0152	146.342	67.8803	116.216	29.5497	38.7439	82.3658	42.098	86.7231	68.2503	63.2428	102.725	36.9412
82.5356	9.26676	29.6708	38.181	45.8242	50.8388	66.6765	30.9998	26.321	38.8659	-0.0812887	41.3285	76.4012	43.1997	25.6022	33.0134	14.8459	89.5822	46.1174	17.2697	11.8092	23.5438	106.174	24.587	22.7671	4.00514	24.9005	37.0743	13.1756	29.9811	57.5073	32.7498	33.1172	66.2444	81.6916	70.0268	99.9811	51.8299	146.975	71.3966	114.187	26.6418	35.6677	82.4668	36.4809	83.6115	62.2378	67.5872	95.8828	32.2012
82.6355	8.01337	34.1916	38.7456	59.6983	46.8197	66.2215	42.702	24.7622	42.8732	-0.0779352	40.7705	74.7247	39.4898	24.1506	46.2522	14.2371	89.7222	46.3664	30.0484	10.1685	20.1687	125.49	29.5149	20.9137	3.20779	65.0724	32.8141	11.4922	27.0419	56.2395	35.0939	36.8443	60.254	103.664	75.5175	92.7945	48.7769	141.561	71.2329	109.434	24.0129	32.4089	79.502	41.4528	83.2461	56.2783	65.6231	87.9906	28.0159
82.7354	6.87211	32.6017	37.7949	63.4472	42.6099	63.529	47.5872	22.8588	52.2866	-0.0740495	38.032	70.9392	35.7846	22.3035	50.9153	13.0925	84.6941	44.9795	34.871	17.4881	21.4416	126.192	28.7172	30.049	2.55971	83.9376	28.2394	9.99555	24.149	52.5831	35.0793	40.3904	59.2509	113.726	76.5715	83.814	45.2465	132.912	69.8566	104.906	21.6387	29.2272	75.5354	40.8089	124.96	50.6721	80.4485	79.7883	24.3469
82.8353	5.86532	29.4116	35.8866	62.0612	38.4389	59.5471	48.1979	20.8553	95.0194	-0.0697121	34.5686	65.9693	32.2319	20.3116	50.7701	11.7604	77.3299	51.4804	35.2769	92.7531	24.7438	118.045	25.5512	34.2641	2.03673	84.4241	35.0992	24.0925	21.4679	78.8133	33.7376	40.2478	70.6168	147.163	74.6909	74.2918	46.9994	145.815	66.5107	102.039	19.4958	40.2593	78.0838	43.457	151.166	45.5244	101.235	75.0898	30.8458
82.9353	4.99216	26.0354	33.4174	62.7299	34.4467	60.2143	46.2459	20.5423	114.864	-0.0648136	33.5617	60.4381	28.9096	20.9647	57.7026	19.4884	83.171	54.8139	33.3674	211.773	24.1518	106.261	21.6846	35.3122	1.61704	76.997	35.2809	28.2781	19.0447	89.8156	33.6847	38.2769	77.2941	162.759	77.5471	64.9664	46.694	147.446	83.2201	97.1855	17.5623	43.4933	76.7417	41.6122	161.308	40.8532	104.733	69.301	31.9276
83.0352	4.24211	29.8302	30.6659	66.9689	34.8351	58.4341	49.7116	20.4821	121.28	21.1567	31.0828	54.7572	25.8525	22.5131	58.4118	22.0137	81.4069	55.1525	30.3718	242.042	21.826	93.5492	17.8991	34.395	1.28169	66.8532	32.4791	28.0565	16.8787	90.265	32.374	35.4895	116.425	196.706	77.5431	56.2467	45.0408	142.583	91.3667	94.3596	15.8183	42.8485	73.125	37.8473	171.231	36.6398	100.232	63.0954	30.4442
83.1351	3.60124	28.4006	27.8241	85.1761	33.7842	55.2021	57.4798	19.56	120.023	35.4836	28.1532	49.1904	23.0696	22.4375	55.7686	48.2547	75.8848	53.5328	26.9926	234.258	18.9039	81.2529	14.5206	32.3271	1.01459	56.4635	28.5799	26.0196	35.3476	85.595	32.9431	41.8366	130.454	211.269	74.9389	48.3329	56.3994	166.808	93.5646	118.69	21.141	40.3877	72.9422	33.4711	170.855	43.5211	92.3848	56.8886	42.5102
83.235	3.0553	25.6088	25.0208	95.638	31.8858	51.1879	59.3241	24.9533	114.577	50.4982	25.219	43.8988	20.555	21.7542	72.9295	57.9042	68.77	54.3168	23.6175	211.868	15.9571	69.9794	11.6486	29.653	0.802332	46.9082	24.5116	23.3698	39.7012	78.7064	34.4154	43.0192	130.74	235.151	75.2188	41.296	62.1377	177.519	91.7503	127.64	23.6608	37.185	70.2533	29.1233	164.307	43.9714	83.4835	50.9287	53.8807
83.3349	14.2954	22.6654	22.3376	95.8983	29.5358	54.6569	66.7837	36.7439	107.032	59.6964	22.4634	38.9726	18.2945	23.9262	78.2888	59.0445	61.2515	53.0138	20.4473	185.466	13.2495	67.54	9.27561	26.7289	0.634123	38.5744	20.9182	20.649	47.9126	74.6943	33.9354	66.0983	123.897	242.798	74.9078	35.1296	63.9906	181.181	87.3447	134.724	24.4053	52.7593	66.0744	25.094	154.297	41.7188	76.8462	45.3535	55.7783
83.4349	17.9626	19.9264	36.4362	100.109	26.9946	54.8158	67.9986	41.4036	98.6265	64.5719	19.9505	35.7948	16.2696	24.1416	77.0838	56.0493	53.9556	50.398	17.574	159.629	10.9779	61.8486	12.0977	23.7817	0.500926	31.5172	17.6116	18.0873	47.6799	89.5063	32.3751	108.326	113.728	263.977	72.1945	29.7839	63.2231	176.152	81.3781	147.786	24.0532	57.5299	61.1584	21.4931	142.577	38.4665	84.0538	56.0131	53.1909
83.5348	18.1443	17.4758	48.9597	97.0898	24.4298	52.9186	94.7178	42.0767	90.0779	66.2864	17.6916	32.4911	14.4604	23.2394	72.4444	51.2569	47.1875	47.0168	15.0276	136.144	13.9294	55.0018	12.114	20.9502	0.39566	26.7246	21.5403	20.9685	44.3841	105.155	39.6156	124.219	102.381	269.265	68.007	25.2751	60.7511	218.103	74.5868	149.925	23.0505	57.7359	61.4738	24.0795	130.265	36.99	121.759	60.1224	79.7924
83.6347	16.8366	15.3131	59.1109	90.7213	26.2335	49.8172	106.006	40.6052	81.7886	65.7385	15.6759	29.2297	12.8469	21.7426	66.2161	45.8929	41.0718	43.251	12.8038	115.533	14.0967	48.0686	10.9296	18.3132	0.312492	22.2555	22.1719	27.6183	40.1934	107.018	44.6896	126.258	91.0292	265.124	73.6616	21.3882	57.2318	242.728	67.4868	146.27	46.0493	54.9328	68.0725	28.1794	134.246	34.3254	131.696	60.1709	87.1043
83.7346	38.2167	13.414	63.7278	85.4284	32.9439	46.0827	107.606	38.0595	73.9704	63.6181	13.8839	26.1142	11.4098	19.9728	66.1146	40.5774	35.6347	45.0215	10.8812	97.7701	12.9741	41.5605	14.1585	15.9101	0.246862	18.3291	20.6408	30.1141	45.4313	102.124	45.8463	121.311	83.7808	255.583	74.8837	18.0575	53.1312	267.816	60.431	139.67	67.4104	51.9365	69.5177	29.938	131.67	38.4132	128.656	57.8014	85.0687
83.8346	54.7439	11.7496	65.2125	79.8625	35.8554	42.092	125.538	44.2953	66.7219	60.4507	12.2939	23.2038	10.1309	18.1236	62.6309	49.4191	30.8511	59.5058	14.1074	85.2513	11.356	40.5264	14.1457	13.7542	0.195073	14.9903	18.2734	29.0632	44.2814	97.7969	44.7545	113.121	81.6323	243.144	73.174	15.2174	48.7751	316.863	53.6517	131.726	78.0959	47.8985	67.8317	28.6371	125.251	38.6223	119.817	55.0479	88.8252
83.9345	57.563	10.2919	63.9644	82.2593	36.3195	38.0878	130.138	52.9416	60.0751	56.6324	10.8848	21.1278	8.99361	16.308	57.5271	50.6823	44.3091	66.9329	19.6994	73.2216	9.64854	55.3178	12.7488	14.1241	0.154171	29.0974	19.7278	42.751	40.88	113.104	42.4387	103.704	76.1561	229.345	69.6075	35.519	44.3862	336.9	47.2934	123.326	81.9834	43.5669	64.337	26.0318	123.932	37.5552	135.127	56.1216	85.0431
84.0344	54.3642	9.01563	60.9744	79.2593	35.2587	34.2214	126.617	55.6389	54.024	52.4584	9.63672	19.0518	7.98276	14.5882	51.8255	48.247	80.975	69.5262	21.8103	62.3776	8.876	58.5955	10.8978	13.7272	0.121866	32.5064	18.7621	45.4736	36.8865	134.492	39.5219	94.1223	69.2503	215.122	74.3192	45.5053	49.2629	336.71	41.4373	114.955	81.6382	39.3131	67.1193	35.271	118.554	35.0328	134.188	63.6234	78.0197
84.1343	48.8619	7.8983	56.9486	122.316	33.2979	42.7011	118.451	54.6522	48.5416	48.1449	8.53166	17.0516	7.0846	12.9953	46.1019	44.1898	108.121	68.8916	21.712	52.9008	7.76699	56.209	9.51204	12.8832	0.0964073	37.8292	27.5438	43.4519	32.9461	157.076	36.3777	84.9107	61.9733	211.423	74.9072	48.7491	50.9489	324.321	41.4022	119.339	78.7484	50.1544	67.0444	41.2083	114.693	37.0196	125.976	65.5503	69.9378
84.2342	42.8044	6.92008	69.5571	137.141	30.8552	47.1459	110.336	51.7534	43.5905	43.8475	7.55341	16.2823	6.28679	11.5413	41.2702	39.6006	122.617	66.1804	20.3571	62.5886	6.59819	58.1217	22.6987	11.8054	0.0763269	36.8617	86.5545	39.5993	29.2903	159.476	33.2251	76.3187	54.893	207.208	72.7819	48.006	50.4779	304.513	39.9352	117.84	74.4173	52.7995	68.8527	41.0218	119.751	57.2815	114.961	64.084	61.8695
84.3342	36.974	6.06362	75.4249	137.428	28.2061	52.4487	100.23	47.9659	39.129	39.6749	24.3311	15.2028	5.57826	14.1255	46.3987	35.0321	123.003	68.7242	18.432	69.266	5.50149	55.1219	26.1006	10.6333	0.0604824	33.1138	137.996	35.2531	34.3996	152.001	30.188	87.2078	48.293	200.263	71.0347	45.0463	48.5988	281.25	49.3644	119.142	69.3583	68.306	67.4087	38.0549	118.358	65.3042	103.321	60.6572	54.3087
84.4341	31.6846	5.31377	76.6914	130.601	25.5279	80.9511	89.4288	43.8712	35.1144	35.7001	29.7083	13.9683	4.94915	22.2007	47.1858	30.7475	116.209	70.7668	16.3269	67.2434	4.53111	50.0006	24.9866	9.45571	0.0480725	28.5142	149.586	31.003	52.4766	153.923	27.3316	88.5071	47.7499	190.826	67.5108	40.9882	76.3931	256.931	66.0638	124.855	64.0259	72.2608	64.0751	34.0279	113.142	65.0229	92.0748	56.2008	54.3198
84.534	27.0277	4.65724	91.6063	120.645	22.9311	95.6688	78.7345	43.2845	59.2166	31.969	30.083	12.6815	4.39066	25.8324	48.5828	26.8554	106.159	87.522	14.2549	60.901	3.70108	45.5858	27.2275	8.32643	0.0384266	23.966	142.515	27.0874	55.5344	146.518	25.042	84.9742	46.8634	190.31	62.957	54.9177	92.3507	246.304	74.8025	123.883	58.7031	92.057	64.0782	29.8003	105.823	61.2976	81.6589	71.1549	50.9528
84.6339	23.2538	4.08234	98.2302	109.666	20.4805	101.307	68.6169	41.0917	70.1854	28.5074	44.3359	11.4087	3.89494	26.7929	51.4277	23.3842	95.0284	95.4895	12.3248	53.3495	3.00594	40.4358	25.5064	7.27603	0.030923	19.8511	127.726	23.5823	52.9107	155.386	22.8021	79.2042	43.8987	194.035	57.8823	64.1435	100.005	230.566	77.9709	119.415	53.5607	113.229	61.731	25.7781	103.251	56.3434	72.2218	77.2148	46.2374
84.7339	19.8817	3.57883	112.858	98.7449	18.2107	101.109	59.3268	38.142	77.7578	25.3258	47.4472	10.191	3.45503	26.1998	60.5778	20.3225	83.9825	99.8867	10.5841	45.9348	2.4318	39.1807	22.2615	6.31951	6.01405	16.2938	110.716	20.4907	48.3924	151.256	20.675	72.5939	58.7243	190.999	59.1641	65.9706	101.945	229.252	77.3444	113.246	48.6962	117.626	58.9677	22.132	107.275	51.1513	88.1844	77.7425	41.1928
84.8338	16.9371	3.13765	121.941	99.1755	16.1363	144.812	50.9731	34.9186	78.8619	22.4244	63.3755	9.05209	3.06472	24.7518	62.3087	17.64	73.6068	99.4112	9.04613	48.8568	5.20492	35.9551	22.5619	5.46186	8.48115	13.297	95.2476	18.549	43.4881	153.551	26.0459	65.8782	76.6676	184.096	58.0133	68.0232	100.055	266.732	74.2298	106.375	44.1593	130.938	55.1552	18.9138	105.722	46.1478	96.2292	74.9576	46.2537
84.9337	40.5391	2.75105	123.725	127.257	14.259	172.398	43.5754	51.2325	76.3495	19.7964	66.0011	8.00427	2.71847	22.8812	59.9989	15.2996	64.1603	95.7854	7.70537	46.0084	6.03279	32.0146	24.4235	20.0015	9.01983	39.5047	80.589	30.8565	38.7735	151.723	39.1209	86.8564	93.9073	185.397	55.3237	65.586	95.9563	277.631	69.5783	99.3549	39.9692	136.31	50.8556	16.1168	100.878	41.5003	94.2717	70.3129	45.7155
85.0336	47.4368	2.41213	120.683	134.518	12.5727	205.308	37.0993	57.6624	71.939	17.43	63.0139	7.05205	2.41135	20.8504	55.6572	13.2632	57.4869	90.2337	6.5471	41.0821	8.04296	28.0007	38.2479	27.9335	8.56564	79.765	70.5466	33.8309	34.4458	142.627	44.9922	103.683	97.8097	181.417	55.241	60.7368	90.2702	272.94	64.0729	97.4394	36.1259	132.019	46.4226	13.7085	94.238	37.2595	87.9171	92.0927	42.6289
85.1335	46.7371	2.11494	114.592	131.245	11.0666	231.598	31.4804	58.5683	66.6548	15.3101	57.9705	6.19479	2.13895	18.8152	50.4586	11.4941	55.9445	83.6156	7.51768	35.7285	8.27986	24.7878	40.3923	31.5123	7.65858	89.7902	60.3181	32.7214	30.5508	130.513	46.5863	107.159	129.395	176.654	55.6219	54.779	83.7141	259.542	58.1959	93.3182	32.6183	131.144	42.0722	11.6468	86.7642	33.4239	79.9483	108.454	46.5974
85.2335	42.8747	1.85424	106.718	170.998	9.72733	275.634	35.4107	56.5036	61.097	13.4192	52.3351	5.42865	1.89735	16.8637	45.0733	9.95893	51.9826	76.5252	7.56921	30.6441	7.68416	21.6035	40.1071	32.2959	6.60086	88.8118	59.3972	29.9921	27.0757	117.599	45.7125	122.413	138.826	169.126	54.0007	48.5089	76.7878	241.703	57.0771	88.1635	29.4287	124.135	37.9305	9.88799	79.0661	29.9703	84.8271	113.865	48.6542
85.3334	37.968	1.6252	98.7806	181.743	8.5405	326.877	36.0399	52.9523	55.608	11.7382	46.8041	4.74801	1.6831	15.0424	39.8678	8.62768	47.0181	69.3643	11.9516	26.0858	6.98418	24.9091	39.7877	31.351	5.55344	80.3608	55.8136	29.8999	23.9878	112.846	43.483	143.736	136.282	160.185	51.1298	42.3937	69.8325	222.032	54.3449	97.4541	26.5355	114.557	34.0654	18.7712	71.5176	26.8679	82.1035	140.638	46.5814
85.4333	32.9936	1.4241	90.2388	177.776	7.49164	365.95	34.6825	48.7666	76.2509	10.2477	41.6564	4.14623	1.49307	17.1581	35.0283	7.47381	44.0173	62.3967	14.0545	22.1134	6.0694	24.7987	35.7363	29.4003	6.0302	69.4744	49.66	27.7887	21.2486	134.587	40.5753	147.558	127.676	153.9	47.5244	53.6938	63.0742	202.09	50.6451	104.339	23.9163	104.236	49.6795	21.505	64.3375	24.084	92.1666	150.96	72.3465
85.5332	33.1001	1.24732	81.5927	166.827	6.56681	376.84	32.213	44.426	84.6348	8.92976	36.9826	3.61625	1.32453	19.2229	30.6349	6.47398	39.9934	55.787	14.3006	18.7025	6.61816	23.0803	35.1422	28.8049	10.9643	58.5297	42.8668	24.9855	18.8209	137.799	37.3963	142.492	116.392	152.092	43.5739	57.2479	59.9208	182.775	46.4308	104.637	21.5489	94.0788	60.1582	21.2416	69.9835	21.5872	102.122	151.084	79.7339
85.6332	30.6193	3.63265	73.4361	163.315	5.75295	369.874	41.5981	40.1919	87.2267	7.76858	32.7907	3.15086	1.17503	19.5762	32.7784	5.60781	35.6792	59.1421	13.5688	15.7973	6.30658	20.7169	47.357	27.178	12.5208	51.6123	36.3444	43.9353	16.6704	158.836	34.1855	133.245	113.378	146.951	39.5223	80.7705	57.3308	164.578	42.0253	101.454	19.4119	84.511	64.213	19.6297	87.8132	19.3487	116.605	145.136	79.6994
85.7331	27.2328	7.4082	65.6129	153.32	5.038	352.098	48.5748	38.1302	85.2043	6.75019	36.9173	2.74329	1.04243	18.9451	32.2201	12.7419	57.4918	59.3492	14.0047	13.3336	12.7613	18.2071	47.9176	24.9976	12.2899	43.9826	44.1508	68.3979	14.766	172.013	31.079	122.355	107.394	140	35.5563	89.8094	53.8408	147.732	42.0638	96.5428	18.8995	75.7048	64.2823	17.5158	95.2728	17.3418	119.177	147.458	74.7349
85.833	23.7214	7.85792	58.2733	140.666	4.41096	328.27	50.3775	35.379	106.096	5.86038	36.3354	2.38698	0.924848	66.6922	30.2518	15.388	65.2902	67.3806	13.3895	11.2497	14.6329	15.7966	43.4431	22.642	11.1974	36.7379	54.4092	73.8182	13.0799	206.288	28.1491	111.162	132.872	132.179	76.0731	90.1732	49.866	133.523	56.6037	90.8736	17.9715	67.7041	61.9682	15.3216	96.2297	15.5424	113.42	142.962	81.1565
85.9329	20.4251	7.32534	80.6719	127.355	9.69589	301.559	49.0275	32.3815	113.436	5.08307	33.8599	2.07607	0.820634	90.9063	27.6348	37.5845	99.0854	83.3082	12.2663	9.4893	19.6309	13.5948	37.2573	20.219	9.76734	30.3132	62.8526	70.9519	12.6121	213.887	25.4303	100.347	150.469	130.509	99.9485	85.6081	45.6951	139.496	64.245	84.9946	30.7033	60.4894	58.3148	13.2449	103.113	13.9291	104.24	134.816	83.6719
86.0328	17.4712	6.55847	92.5543	114.398	12.5912	274.033	45.8736	29.3836	129.815	31.8423	39.8812	1.80514	0.728296	101.184	24.808	45.9407	110.6	90.8791	10.9474	8.00342	38.4258	11.6394	33.0707	17.8618	8.28502	37.4954	61.47	64.8415	11.5957	232.444	22.9335	90.2302	151.53	126.256	112.179	79.2942	41.5245	137.422	67.4789	79.1772	37.3849	54.0118	53.9945	11.3678	104.59	12.4825	99.908	124.595	79.6363
86.1328	14.8875	5.78958	103.082	112.152	13.9079	247.704	41.8022	26.5158	142.596	77.7179	46.0798	1.56916	0.646488	134.397	22.0162	51.011	110.158	92.7668	9.60646	6.74978	46.8222	9.93199	32.2377	15.6478	6.8949	37.1795	74.463	57.8068	10.4478	228.821	20.6568	80.9381	143.975	136.683	116.404	71.5254	37.4836	130.841	67.2637	73.5948	44.5418	48.2109	49.4334	9.71354	101.605	11.1853	92.1552	134.917	72.8304
86.2327	20.0291	5.08477	106.451	105.371	14.2039	222.375	37.3824	23.8416	144.01	113.242	45.7829	1.36359	15.474	147.504	19.3878	51.0551	114.72	90.8987	8.33495	5.69235	46.6858	8.45646	28.7103	13.8375	10.25	58.4034	74.1542	66.3877	13.704	229.319	18.5906	72.4943	132.364	139.105	133.783	78.2768	33.6546	182.687	64.7751	68.2959	47.4015	43.0237	44.895	8.27715	96.0514	10.0221	83.3098	135.679	65.1688
86.3326	20.6771	4.45731	126.402	99.2546	13.8605	209.124	32.9685	21.3863	139.09	176.555	61.1758	1.18453	23.271	148.666	16.9826	48.0151	110.517	86.6518	7.17602	4.8005	42.6517	7.18986	24.9767	12.132	11.0853	62.2092	86.5499	77.5129	13.9704	217.147	16.7214	64.8708	119.275	136.784	140.642	77.9562	33.6769	205.083	60.8698	63.331	47.5709	38.3896	46.8046	7.041	101.31	8.97913	74.4853	130.722	57.5877
86.4325	19.3736	3.90437	142.78	98.4126	13.1361	193.303	28.7699	26.5633	130.865	234.804	63.7173	8.33155	26.7591	143.012	25.3665	43.6831	102.105	87.1133	6.14525	4.04838	37.175	6.10735	20.9242	10.5648	10.6131	58.2126	86.6937	76.7626	13.1278	204.118	15.0341	74.1627	106.12	138.117	140.4	73.6502	40.9842	209.8	56.1639	58.6786	46.1098	34.2519	59.845	5.98297	110.472	8.04418	66.1823	122.56	50.5138
86.5325	17.3437	3.41889	148.619	93.0148	12.2039	176.465	28.1409	28.1558	121.141	272.199	60.8363	12.5109	27.6582	133.738	28.5151	38.9933	107.139	84.5067	5.24289	3.4141	35.7193	5.18494	17.134	9.15032	13.3611	51.2365	79.6738	71.1306	11.9365	204.502	13.5133	78.9091	93.6354	137.74	141.805	67.3165	45.4862	209.674	51.0927	54.3505	43.7122	30.5588	65.4413	5.08042	111.887	7.20602	58.5962	112.817	44.1125
86.6324	15.1613	2.99326	147.379	108.724	11.1782	159.61	26.4172	27.7772	110.973	291.242	56.6865	14.6755	32.8301	122.807	28.7125	40.1302	131.986	79.9933	4.46131	2.87922	32.0136	4.40057	13.8289	7.89054	13.6495	44.0864	70.0429	63.8608	10.6979	216.215	12.1439	77.5452	82.1647	149.204	143.764	60.1706	47.0403	201.365	58.7007	50.3259	40.8284	33.4454	66.3838	4.31211	108.598	6.45455	80.0195	102.52	38.4186
86.7323	13.0808	2.6203	141.56	122.117	10.1327	143.358	24.1275	26.3691	100.963	296.912	53.4323	15.4966	34.44	111.402	27.3283	38.2674	147.992	78.5754	3.7892	2.42815	38.2685	3.73447	24.9889	6.77996	12.7038	37.0376	60.0383	61.813	9.52512	221.373	10.9115	79.4435	71.8323	151.895	140.236	53.9746	46.6031	214.769	67.7769	46.599	37.746	33.1408	64.5098	3.65891	115.408	5.78083	85.0359	92.3053	33.4043
86.8322	11.2023	2.29362	132.949	122.467	9.11388	128.071	21.7968	24.4759	91.4346	293.05	48.8095	15.4449	40.293	100.213	25.1737	35.0826	171.993	80.2828	3.21403	2.04774	37.8784	5.07023	29.8253	5.80869	14.3336	30.6698	50.6851	67.5946	8.45547	211.884	9.80312	76.6388	62.6417	149.388	133.236	57.8295	44.8671	229.45	71.415	43.1461	34.6451	31.3308	61.0213	3.10399	132.813	5.17738	82.362	82.5491	29.015
86.9321	9.55253	2.00763	122.808	116.43	23.5061	113.937	28.6674	26.3836	82.5496	282.603	49.7058	14.8471	41.988	89.6204	22.7206	31.4568	174.394	78.7139	2.72337	1.72693	51.9874	8.8789	28.958	4.96457	25.5585	25.1694	42.3858	65.3104	7.49564	204.567	8.80649	88.8193	65.7502	143.911	124.195	66.5176	42.3292	228.808	71.3297	57.3036	31.6343	28.8945	56.6962	10.066	144.715	4.63699	87.0053	78.2127	25.1869
87.0321	8.12559	1.75743	112.012	120.793	31.4972	101.031	31.3629	26.2493	76.2831	267.812	51.3462	13.9287	65.4232	79.8159	20.2358	27.8376	190.6	75.0687	2.30566	1.45637	54.0286	10.0826	28.2012	4.23458	29.0494	20.538	36.8802	67.3385	6.64066	202.985	7.91063	90.6875	64.1382	136.845	114.131	67.9155	39.3422	219.45	68.7849	66.0631	66.3223	26.2824	52.0308	12.5348	146.508	4.15299	84.0487	72.5184	21.8558
87.132	34.0022	1.53862	101.155	116.8	35.251	93.5325	31.4547	32.1314	69.7988	250.365	55.7109	12.8427	76.0894	70.8736	17.8631	24.4385	187.989	74.5473	1.95051	1.22818	50.3676	9.97358	37.0481	3.60587	28.4533	16.6975	46.2868	63.5132	9.23766	204.139	7.10557	91.4497	59.8733	129.041	103.743	68.0737	36.1525	205.486	64.7021	68.7601	85.091	23.7175	48.7517	22.4214	142.164	3.71954	91.6498	66.2439	18.9614
87.2319	42.3621	1.34717	90.6263	152.794	36.2567	85.4815	29.9991	35.2119	63.4513	251.375	65.7291	11.6913	79.0705	62.7991	15.6731	21.3485	175.981	71.7212	8.40097	1.03571	44.4055	9.25132	37.184	3.06618	40.4022	13.543	46.6858	57.5214	9.56239	205.295	6.38229	87.5127	54.4629	121.015	93.4905	64.5611	32.9285	189.442	65.0067	67.9863	127.102	21.3037	45.0062	25.3564	134.296	3.33152	89.7578	59.8752	16.4488
87.3318	42.6689	1.17955	103.925	193.201	45.8573	77.3825	27.6963	35.3165	105.077	255.956	71.5983	10.5411	77.5656	64.5195	13.6942	23.4652	179.587	93.3389	11.2416	5.34408	52.5902	8.28779	33.5841	2.60424	43.0666	10.9674	43.0483	51.0448	10.8002	194.741	5.7326	82.0486	61.5454	113.076	91.2919	59.1568	29.7804	172.843	70.4826	65.4118	157.739	19.0825	41.1217	24.9143	124.603	2.98417	83.6945	53.7054	14.2687
87.4318	65.0259	9.73124	109.075	203.139	50.0702	69.5493	25.0022	33.8375	123.911	275.982	72.8261	12.9215	73.5732	89.3957	21.4652	31.7218	188.184	104.273	12.5523	8.04713	51.866	7.27508	28.7419	7.48459	40.9463	19.6831	38.2098	44.8155	10.5242	179.755	5.88151	75.4568	61.9202	111.512	86.8026	52.9669	26.7772	156.58	95.2954	61.9618	171.059	17.0638	37.2982	22.9626	114.192	11.3804	82.1324	47.9001	25.2883
87.5317	69.5285	11.3398	108.728	197.693	64.6363	62.1669	43.8422	31.5828	129.41	282.743	77.5624	15.4365	68.3294	99.6907	40.1365	73.2932	223.683	107.901	13.3587	8.46825	50.3202	15.9062	25.8896	10.1132	37.8784	21.6348	32.9367	39.1211	34.0814	162.788	5.74172	68.6148	58.8026	111.511	80.9683	46.6609	23.958	141.149	108.38	58.1598	173.482	15.2417	33.652	20.4593	103.716	17.9654	76.6606	42.5427	41.9471
87.6316	66.1293	19.1184	117.259	185.011	84.3761	55.333	52.9029	29.0147	129.297	280.021	81.4224	16.4491	62.5869	101.289	47.9972	88.7691	235.504	106.66	12.9744	7.94036	45.3311	20.1074	22.1238	11.2615	33.3487	20.5137	29.3346	34.0438	44.8342	145.783	10.504	88.4292	54.0438	108.675	74.4637	40.6221	21.5374	126.8	113.253	61.8881	169.244	13.6039	30.2458	34.126	93.5876	19.7108	69.7433	37.6643	49.6769
87.7315	59.6445	19.7187	128.181	169.436	93.4047	49.088	55.7331	26.392	124.119	270.717	77.9918	16.4823	73.9013	103.475	51.0428	90.8439	228.116	102.297	11.9959	7.07564	39.189	22.2871	29.4024	14.5998	28.4602	19.1835	27.6279	35.6008	45.7354	152.782	12.7848	94.1111	48.6902	111.732	67.7302	35.0549	28.0612	115.202	112.525	66.0828	161.121	12.1354	27.1072	43.8724	84.043	19.3439	62.5757	33.2639	50.1566
87.8314	52.3484	21.1044	130.953	153.24	95.5036	43.4353	54.7349	23.8544	139.006	257.043	71.7852	15.8996	77.3396	100.32	111.61	86.3886	211.403	96.051	10.768	23.2943	33.8648	21.8205	29.6203	15.981	23.7844	16.8788	24.6119	83.594	42.9838	147.89	25.1088	106.395	43.3149	111.251	71.4381	30.0494	31.4876	104.06	109.889	66.1847	150.92	10.8208	24.2413	45.2362	92.7126	18.1173	77.8197	29.3219	47.2638
87.9314	45.2655	27.0849	128.31	137.561	93.2579	38.3557	51.5157	21.4723	141.73	240.664	64.8232	14.9519	76.1648	101.477	141.63	79.0793	193.592	88.7884	9.64225	27.8768	28.5446	20.451	26.7995	16.1156	19.5863	33.8416	26.5274	120.123	39.0858	139.318	31.0902	107.483	38.2159	107.983	71.4646	25.6271	32.7679	128.049	131.501	64.1257	139.798	9.64529	21.6368	42.6803	95.0088	31.4812	80.1775	25.8085	42.9956
88.0313	38.8133	26.5055	122.222	133.476	88.4203	33.8161	47.1349	19.2761	137.625	222.821	57.9801	20.2752	72.4173	97.8235	150.269	70.8439	182.195	81.1071	8.47958	27.4196	23.6789	18.4296	22.9576	15.4888	15.9579	38.0442	25.2113	219.611	35.0324	139.074	33.275	121.398	33.5326	110.497	114.906	21.769	32.5949	146.647	141.207	60.991	128.484	8.59489	19.3455	38.5157	92.8728	35.2991	111.281	22.6896	38.9432
88.1312	33.1206	24.6127	114.09	128.178	82.1658	29.7761	46.6759	17.2741	134.509	204.422	51.607	22.8729	67.3599	91.6004	147.077	62.6597	166.059	73.4093	7.36758	27.2567	19.4355	16.2356	19.0574	14.4281	12.8994	36.403	22.5661	245.717	37.8893	131.427	36.3602	122.591	29.3149	108.999	139.4	18.4345	31.47	260.855	144.844	70.3888	117.428	7.65719	17.2654	33.91	88.1548	34.9286	118.848	19.9301	34.6569
88.2311	28.1837	22.0074	104.901	119.092	75.2704	26.1927	44.1634	15.462	127.462	186.119	45.8188	25.1828	61.7632	84.1861	137.75	54.9907	148.435	65.9577	6.34861	24.949	15.8381	14.4699	15.5159	13.1511	10.3651	32.4078	19.5462	262.586	41.5304	120.62	36.7146	131.377	25.5636	110.485	150.72	15.5726	29.7526	470.45	142.197	85.4785	106.888	6.82079	15.3925	29.4267	82.0612	32.8343	115.363	17.4952	55.4552
88.331	23.9434	19.419	95.3336	110.303	68.2351	23.0218	40.5546	13.8294	118.523	168.366	40.6266	25.7101	56.0867	76.4118	125.639	48.0277	131.06	58.9148	9.83807	24.2447	12.8426	12.6627	12.4762	11.799	8.29106	34.5702	16.6067	251.39	40.0612	140.572	35.5187	142.463	22.2543	123.495	153.048	13.1293	27.6982	578.743	135.485	92.4648	97.0082	6.07508	13.7379	25.3143	75.3669	30.1384	107.095	15.352	61.601
88.431	20.3215	17.053	85.8443	102.113	61.3733	20.2216	36.4694	12.3629	108.891	151.468	35.9983	25.0996	50.5945	68.7636	112.675	41.8198	114.797	63.4275	11.0572	30.6354	10.3777	25.2621	13.5847	10.4608	6.60892	32.3695	16.0991	229.312	36.8278	159.442	33.4956	141.254	34.6543	127.781	149.432	15.8217	25.4857	702.448	126.32	100.761	87.8508	5.41053	12.2901	21.8357	68.5592	27.3416	103.377	13.4697	60.6091
88.5309	17.2376	14.9492	76.7286	107.606	54.9899	17.7527	33.6818	11.048	99.2583	135.616	31.8859	29.7966	45.4292	62.0539	99.9278	36.345	100.022	64.2438	11.0254	30.6758	10.2721	29.522	18.5428	9.18962	5.25384	28.4996	21.3731	204.245	33.1688	168.733	31.0841	138.404	39.2196	126.853	142.077	16.508	23.2379	819.196	117.879	103.99	79.4317	4.81851	10.9733	18.7149	61.9347	24.6577	112.341	11.8194	56.3873
88.6308	15.2766	13.0965	77.8393	106.929	49.0206	15.5779	30.4129	9.87071	90.0072	120.916	28.2379	31.6531	40.6587	78.8845	87.9579	31.5489	96.0423	62.6304	10.3467	28.6164	9.34967	37.5115	18.8373	17.7972	4.16779	29.2165	24.3832	181.575	29.6009	164.085	28.5456	139.226	39.4851	123.232	137.653	16.0223	21.0368	971.339	108.184	104.308	71.7355	4.29108	9.7833	15.9762	55.6646	22.1693	128.37	10.3743	50.938
88.7307	13.2804	11.4708	93.468	101.697	43.5284	13.6638	27.0156	8.81736	81.3337	118.916	28.8746	31.6596	36.3053	100.197	77.0224	33.8086	88.5647	59.4911	9.37339	25.437	9.11563	38.7686	17.11	22.231	6.64681	35.1974	23.7281	159.57	45.015	171.845	37.0444	153.335	37.5107	117.807	151.406	14.8992	18.935	1019.96	111.919	101.142	64.7293	3.8213	8.71931	13.6042	49.8388	19.9004	128.147	9.10955	45.261
88.8307	16.2391	10.0459	100.495	118.915	38.5344	11.9793	23.7051	7.87554	73.3219	114.374	37.5207	30.5051	32.3649	108.014	70.126	32.8615	79.7376	55.4644	8.83717	22.0704	18.3039	44.0788	14.6885	23.9404	7.33793	34.5751	22.4273	139.368	47.6034	170.626	40.4195	153.113	34.4824	111.472	155.304	16.4603	16.9641	1007.61	110.485	96.243	58.3707	3.40274	7.80916	11.566	44.495	17.8492	120.609	8.00232	39.8315
88.9306	16.2521	8.79776	103.135	121.294	34.0322	20.3852	20.605	7.03379	75.5425	108.168	39.0084	28.6641	28.8183	107.856	62.8168	30.4384	103.347	50.9952	8.02849	23.2877	20.9563	61.3021	12.2087	23.9236	7.09346	31.1817	20.0154	121.314	56.2636	160.801	40.7828	154.536	33.5471	104.778	152.65	20.7102	15.141	960.981	151.17	90.5911	52.6127	3.02995	6.98719	9.82319	39.6383	16.0032	110.209	7.03189	34.8536
89.0305	32.3807	16.392	101.351	116.307	29.9998	24.8508	17.7783	6.28169	84.884	100.958	40.8646	26.4595	25.6387	137.924	83.2184	53.1841	111.243	46.3877	10.9494	21.8597	28.0426	65.327	9.94781	22.8613	11.5173	28.8638	18.3232	105.405	56.8248	147.352	43.0058	147.944	48.5369	98.0514	145.819	22.0204	13.4725	896.627	193.256	84.7226	52.0061	2.69807	6.27499	8.33757	35.254	14.3454	99.1221	6.17965	30.3934
89.1304	41.1484	31.6547	96.7402	107.975	26.4061	26.713	15.2492	5.60978	86.6832	93.2359	39.1096	27.6056	22.7957	196.042	89.7659	60.8672	108.925	41.844	11.8068	19.4892	33.9394	62.8407	8.00294	21.2118	19.6794	34.1481	16.073	91.4904	53.2027	132.882	43.7623	139.932	56.3865	91.4881	136.48	21.5982	11.9579	824.692	214.347	78.9226	49.9307	2.40271	5.63181	7.07362	31.3158	12.8584	88.3688	5.42944	26.4495
89.2303	41.72	33.3255	90.4392	118.106	32.6756	26.8946	13.0178	5.00941	84.2447	85.3573	35.9828	33.7503	20.2587	251.784	88.5968	92.3758	107.269	37.4935	11.5421	21.9652	33.7788	57.4429	6.38447	27.8529	22.1306	38.5444	15.7713	79.3689	60.7217	118.703	42.5247	145.555	60.7955	85.1962	126.158	20.2186	10.5919	751.259	220.815	80.187	66.2394	2.14016	5.0434	5.99962	27.7917	32.7047	78.3902	4.76768	28.3143
89.3303	38.7782	53.8237	83.2492	117.066	35.326	43.3891	11.0701	35.7109	142.505	77.5772	37.0889	37.3491	17.9977	308.493	83.3795	101.897	137.548	33.4141	17.2268	29.1171	60.7188	57.2211	5.06475	30.6524	21.574	40.682	14.3482	68.8328	59.3739	105.432	40.212	141.477	59.8264	81.9516	120.405	18.3707	9.36595	679.857	217.387	78.2901	73.9117	1.90701	4.50973	5.08785	24.6469	39.1547	73.2983	5.77915	27.4164
89.4302	34.5735	55.1169	75.7231	110.623	35.6495	52.0312	9.38399	50.4502	228.817	70.0718	35.2589	38.2388	15.9844	364.174	86.1966	109.766	145.091	29.6471	19.1403	29.5874	67.8958	53.2717	4.00255	31.0007	19.5804	37.9182	12.5429	59.6855	54.8839	93.3186	49.1957	162.066	56.1251	77.8552	112.625	16.3559	8.26977	612.417	207.533	74.786	76.1167	8.79257	4.02811	4.31425	21.846	54.0685	68.7945	12.1159	25.3004
89.5301	30.1548	50.8521	69.0207	101.868	34.5281	64.2663	7.93405	56.0786	267.439	62.9571	32.3386	37.807	14.1927	380.251	83.2263	106.946	140.672	26.2091	18.9826	27.3417	65.408	50.6903	4.92647	29.8482	17.0381	33.3055	10.7151	51.7488	49.5508	82.4189	52.3818	164.655	51.2073	73.371	103.786	14.3533	7.29288	549.887	193.773	70.5485	74.9477	11.6318	3.5959	3.65814	31.1685	58.313	80.5069	15.4035	22.7543
89.63	25.9824	47.4853	62.2965	92.4271	32.5585	69.5086	6.69379	61.0452	278.19	57.4241	29.1512	39.9894	12.599	373.212	77.3284	99.1853	130.436	23.1001	17.7602	24.1923	58.704	46.0638	4.83662	27.8369	19.1357	28.3185	9.02648	44.8649	44.2695	72.6953	60.7505	158.167	45.9226	74.184	94.5408	12.4635	6.42514	521.083	177.908	81.6844	71.7799	12.7718	3.21037	3.10175	35.6124	56.8433	81.116	16.7464	20.1681
89.73	22.2324	42.57	55.7872	86.2846	30.1393	70.2274	5.63735	61.027	273.12	56.6243	26.0506	48.5013	11.1816	353.377	70.1774	89.5289	117.83	20.3089	16.059	20.9398	50.6388	40.7811	6.5532	25.6343	18.6436	23.6222	7.53761	39.1525	47.338	64.0655	63.1514	163.997	40.7307	72.667	85.3489	10.7372	5.65678	527.799	161.207	84.9494	67.509	12.8791	2.86787	2.62996	45.9737	53.0749	76.6824	16.8793	17.724
89.8299	18.9472	44.5957	49.6396	78.9117	27.5329	68.1166	4.74032	58.3646	259.511	54.5682	23.1765	52.0665	9.92125	327.137	73.4056	79.5455	134.321	17.8174	14.2117	17.9135	42.6362	35.543	6.64201	23.172	16.9154	19.4752	6.25911	44.6663	45.2692	56.4307	62.4344	162.441	45.8374	69.829	77.1105	9.19433	7.93231	510.896	144.536	83.9615	78.6603	27.1735	2.56346	12.727	50.494	48.5574	78.4169	16.2872	15.4972
89.9298	16.1092	41.4228	43.9375	71.3122	38.5829	64.329	12.4818	66.9413	241.724	51.6852	20.5721	52.3978	8.80066	298.383	103.231	70.0044	143.863	15.6035	12.3996	15.2268	35.3431	32.7522	6.02652	20.6606	14.7163	15.9385	5.1785	44.249	41.4664	52.4115	82.7137	164.596	46.0292	66.2955	73.7066	7.83627	9.90924	481.186	128.467	80.7618	82.8102	32.6191	2.2914	16.439	51.3403	43.9782	74.6474	15.2875	20.4354
90.0297	13.6771	39.869	38.7203	63.9881	47.0274	59.6401	16.4697	68.5827	222.333	48.298	18.2386	56.2998	7.80446	269.426	114.966	61.2469	140.526	16.7612	10.7147	12.8972	28.9955	29.2319	17.2093	18.23	21.625	12.983	4.27405	41.008	37.2875	47.6332	90.9827	178.054	43.6667	62.4503	69.015	6.654	10.905	459.546	116.972	76.4957	82.5948	33.5746	2.0462	16.9775	49.95	39.6276	75.7491	14.0852	21.4443
90.1296	11.6023	36.0778	44.6572	57.1703	50.485	54.5637	20.4744	67.157	202.823	44.6468	16.1596	56.6877	6.91898	241.584	128.764	53.3892	130.846	16.954	9.19686	10.9023	23.6211	25.6032	25.4809	15.9553	24.5629	10.5437	3.52187	36.8188	33.2531	56.4496	92.1781	178.293	40.1084	58.5262	63.6444	5.63317	11.2223	450.158	105.29	95.9298	79.7496	32.3425	11.1846	23.6757	52.222	35.6142	71.8495	12.8099	20.5791
90.2296	9.83706	60.0045	47.0161	50.9459	50.7438	49.432	22.1211	63.4814	184.018	40.9068	14.313	67.3251	6.13203	215.554	129.434	46.4326	118.497	16.5134	11.7104	9.20556	19.1497	22.1672	28.591	13.8753	25.3879	8.54595	2.89877	36.8789	29.5429	70.5458	89.3469	185.262	36.1215	57.585	62.2419	19.8042	11.0824	427.115	99.9434	103.112	75.4094	31.1058	35.9839	25.0681	52.2034	31.9643	115.709	11.5414	18.9033
90.3295	8.3375	61.7509	52.6229	45.3269	50.5788	44.453	22.4721	58.7717	166.345	37.2034	12.6751	73.3127	5.43288	191.658	123.078	40.3239	105.496	18.9727	12.3104	7.76795	15.4724	19.0531	27.1074	12.0045	23.7707	6.91797	2.38414	34.3473	26.2008	75.1743	84.3569	186.079	32.126	56.6472	59.2463	37.4685	10.6459	397.189	107.22	107.413	70.3087	28.9536	49.479	23.9422	50.2611	28.6685	157.256	10.3268	33.4085
90.4294	7.06485	57.0573	54.4952	40.288	48.6026	40.1702	21.6014	53.7179	149.997	33.6233	27.8215	74.3866	4.81191	169.983	131.043	34.9869	92.903	27.4417	11.8818	6.55243	12.4716	16.3006	23.8068	10.3429	21.0799	5.5955	1.9598	30.9146	23.2181	73.3387	78.3416	206.96	28.3396	61.7708	55.3047	45.4832	10.0279	364.514	108.291	106.909	64.9161	27.252	69.5954	24.0518	47.2359	25.7024	226.867	28.5617	38.0228
90.5293	5.98546	50.9309	53.8648	35.7871	47.0832	51.3085	20.0483	48.7011	135.026	30.2243	54.6512	72.338	4.26059	153.946	129.127	30.3386	81.2333	34.9036	10.9454	5.52589	10.0359	13.904	20.0544	8.88101	18.0746	4.5234	1.61042	31.0699	20.5672	110.283	71.9778	207.7	24.864	63.1054	50.8786	47.6125	9.31001	385.678	105.222	103.23	59.5241	25.0719	79.0609	22.4121	43.6719	23.0374	270.075	38.2711	37.7905
90.6293	5.07037	44.9127	51.6216	31.7759	44.4036	56.3434	18.1654	43.922	121.408	27.0422	62.2812	68.4051	3.7713	138.326	121.409	26.2983	70.6958	48.3927	9.80189	4.65954	8.06631	11.8368	16.478	7.60429	15.154	3.65541	1.32283	28.9807	18.2158	122.527	65.6597	198.261	21.7352	100.048	46.2894	46.2983	8.54926	382.596	99.5198	97.9892	54.3096	37.6543	91.5648	20.0897	39.9145	20.6457	355.637	84.6105	35.3376
90.7292	4.29482	39.4308	49.8598	28.2058	41.1099	57.4127	18.2987	39.4768	109.076	24.0963	61.5738	63.4336	3.33721	123.604	120.532	22.7909	61.3315	55.5447	8.61953	3.9287	6.47771	10.0643	22.778	6.49587	18.5605	2.95322	1.08624	30.4513	16.1319	121.805	59.6077	184.202	18.9531	118.947	41.7461	43.1046	7.78437	365.807	92.2755	92.1006	49.3742	53.9954	95.6773	17.619	37.1724	18.5042	374.071	108.806	32.0126
90.8291	3.63762	34.5615	50.6323	43.942	48.5989	72.2132	17.4991	35.4021	97.9445	21.3939	61.5878	57.9924	2.95225	111.667	134.333	19.7486	95.3837	58.3404	7.48812	3.31232	5.19872	8.55028	23.2294	5.53822	18.7588	2.38552	0.891671	66.956	14.2858	124.707	53.9358	171.294	16.4994	126.795	41.6455	47.3736	7.04067	341.858	84.2631	86.0479	44.77	59.0689	94.6264	15.2542	34.1481	16.5972	373.511	118.863	29.1593
90.929	3.08069	30.2752	49.415	68.454	53.2664	78.7565	27.1127	31.7011	87.9164	18.9335	62.327	52.4556	2.6111	100.164	134.715	17.1109	107.236	58.2122	6.45114	2.79249	18.9985	7.26022	21.1371	4.71412	17.3614	1.92662	0.731787	81.2348	12.6506	119.356	48.6934	156.784	14.3469	127.975	59.7282	66.2619	6.33377	314.768	76.0216	80.112	40.5176	58.5181	90.5294	13.1038	31.0678	14.8654	351.579	120.109	26.0332
91.0289	2.6087	26.5143	46.9397	77.0167	54.1638	79.9453	32.3145	28.3593	82.8821	16.7078	58.7931	47.0615	2.30913	110.276	127.932	14.8249	107.154	56.1884	5.52552	2.35413	23.7044	6.16266	18.1636	4.00732	15.2894	1.55581	0.600435	81.5353	11.2021	114.461	65.4219	142.163	12.4654	125.228	69.5233	79.9061	5.67268	297.786	67.9156	74.421	36.6176	55.315	86.0898	11.2023	28.0675	13.2352	321.281	116.063	22.9758
91.1289	2.20877	23.2186	43.7271	90.3369	52.7051	77.7728	33.8459	25.3534	78.7969	14.7056	53.7257	41.9543	2.04229	111.321	117.685	12.8438	101.02	53.0006	4.71336	1.98448	23.8437	5.22983	15.1061	3.40273	13.0504	1.25618	0.492557	76.0082	9.919	113.117	72.3499	128.177	10.8248	120.337	84.5575	86.7029	5.06191	276.4	60.1817	76.3735	33.0591	51.0093	80.2814	9.54788	25.225	11.8412	288.97	125.444	20.1401
91.2288	1.87006	20.3319	40.1422	92.259	49.8493	80.7972	33.1286	24.177	73.4206	12.913	48.3419	40.3288	1.80634	107.186	106.126	11.1272	92.1661	49.163	4.0089	1.67282	21.8791	17.2289	12.3134	2.88674	10.9075	1.01412	0.40397	71.6321	8.78251	106.345	73.4992	115.167	9.39664	114.246	91.5254	85.9619	4.50292	297.06	52.9639	76.8003	36.1901	46.3948	76.66	8.12237	22.5836	10.6158	257.625	126.39	17.5826
91.3287	1.583	17.8038	41.027	158.884	46.2402	81.9265	31.1131	22.502	67.5442	13.6218	43.1598	37.8329	1.59703	100.293	94.467	9.63993	82.434	45.0309	3.40271	1.41008	19.1177	24.1943	9.90859	2.44719	8.98281	0.818638	0.331066	76.3209	7.77587	99.0963	71.3527	103.258	8.15494	107.619	93.0023	80.9944	3.99499	314.757	46.3398	74.5739	49.6895	41.8656	71.6863	6.90145	20.1603	9.5186	235.291	129.981	15.3118
91.4286	1.33899	15.59	45.9599	208.608	45.9056	79.645	28.425	20.6352	61.6241	14.3376	38.3792	34.8822	1.41471	92.1302	83.3597	8.3516	72.8096	40.8446	2.88395	1.1886	16.2262	25.8621	7.90616	2.07336	7.31907	0.66073	0.271141	73.0951	6.88438	106.578	67.4327	92.4573	7.07621	116.761	90.8442	73.8978	24.7441	312.485	40.34	71.016	56.2092	37.605	66.0872	16.5556	19.3538	8.49955	234.154	126.938	13.3141
91.5286	1.12417	13.6512	47.6177	246.277	57.5156	77.5399	29.4039	27.1581	55.9143	14.461	34.0573	31.7543	1.25254	83.5945	73.1222	7.23593	63.7871	36.7623	2.44171	1.00196	13.5211	24.9128	6.27266	1.75585	5.9165	0.533273	0.221988	66.6876	6.09521	109.918	62.6636	82.7189	6.13966	122.914	86.3739	68.3791	57.5881	298.912	34.9635	66.8755	58.2996	33.6867	66.2324	23.4785	18.1546	7.61738	222.381	120.066	11.5661
91.6285	0.948371	11.9532	47.0806	265.061	62.5373	73.4133	34.7915	29.4392	50.5468	14.1658	52.1617	28.6295	9.08136	75.2101	63.8788	6.26952	55.5832	32.8833	2.06572	0.844714	15.9942	22.7898	4.95753	1.48648	9.96202	0.430347	0.181759	59.4023	5.39698	105.581	57.5976	73.9685	5.32695	123.207	80.5533	61.6381	77.4599	279.428	30.1877	62.5573	57.6466	30.1284	63.8913	25.1204	16.7646	6.82155	204.165	111.192	10.0418
91.7284	0.797348	10.4664	58.2005	260.794	63.3167	68.1846	40.1526	29.3703	45.581	15.6246	56.3689	41.0445	13.1617	67.2673	55.644	5.73493	48.2616	64.9773	1.74664	0.712254	15.7666	20.2546	14.0031	1.25813	11.1604	0.347264	31.013	55.8225	10.3903	97.7711	52.5567	83.6402	4.62196	120.07	74.0618	54.5618	88.1571	295.687	29.1842	58.2856	55.3582	26.9204	60.1507	28.1465	15.3121	6.09568	184.099	101.479	8.71537
91.8283	0.670961	11.9304	63.4822	245.486	61.4545	62.4629	41.4021	28.0573	45.2282	16.2352	54.6225	54.8787	14.9478	60.9564	48.3733	5.60873	51.7829	83.665	6.02602	0.796807	14.3209	17.695	18.0298	1.06469	10.8611	0.280194	108.339	50.4649	26.3206	99.1928	47.7215	92.2883	4.01062	119.124	69.6686	47.6703	92.4696	311.638	30.4797	65.2771	52.1571	24.0401	55.711	27.5497	13.8763	5.43792	164.364	91.6552	7.56284
91.9282	0.563046	11.3429	64.7722	225.561	58.0334	56.6439	40.1549	32.0448	43.2443	16.235	50.5438	61.5506	15.3581	84.2281	41.9931	6.34237	58.2751	93.0178	7.88343	0.765247	12.4403	15.296	17.9768	0.900866	9.84792	0.226032	140.923	45.9897	30.3564	100.944	43.1855	95.8176	3.4806	115.372	64.4745	41.248	92.4364	309.37	30.2734	67.5099	48.5097	21.4607	68.9621	25.3421	12.5031	4.8559	145.924	82.1562	6.56229
92.0282	0.474082	10.2225	63.4118	204.392	59.3238	63.8999	37.4881	41.3262	40.4388	15.8063	54.1385	63.4842	14.9702	93.8336	48.6252	6.31331	58.2568	95.9926	8.37284	0.689764	21.2744	13.1342	16.1856	0.762148	8.56405	0.182305	143.891	40.9418	29.7841	96.3246	38.9902	108.725	3.02116	113.171	83.4104	35.4312	89.5379	295.923	29.0811	66.5329	44.7126	19.1543	74.3498	22.5547	11.2174	4.34196	129.138	73.2293	5.69405
92.1281	0.392433	9.04515	64.0164	183.689	59.7452	66.0708	34.1079	44.455	37.2908	15.0884	52.2784	79.1248	14.1445	95.2902	62.652	5.9216	54.9371	94.724	8.1231	0.602896	23.5118	11.23	13.8278	0.644662	7.24921	0.147008	143.594	36.006	27.5705	108.722	35.1462	125.809	2.62296	117.429	92.9654	32.0122	84.8398	276.627	27.2782	67.8822	40.9496	31.1313	77.7598	20.9324	13.6572	3.88546	153.469	64.9991	4.94056
92.228	0.327215	7.95057	62.233	191.425	68.4591	71.916	35.0824	44.1829	34.0774	14.1867	48.2977	88.4113	13.1035	92.069	66.8717	5.37986	50.1312	90.7404	7.50492	6.15305	23.3191	9.57549	11.4597	0.545078	6.0241	5.28294	131.729	36.9674	24.9073	109.211	31.6461	128.368	2.27786	119.154	96.085	38.2367	79.1014	254.753	41.3021	69.1372	37.3308	35.275	76.9466	18.7217	26.1269	3.45777	155.535	66.5964	4.28634
92.3279	0.273538	6.97126	59.7671	192.847	71.2893	83.2452	33.9758	42.1178	30.9515	13.18	43.6933	91.0025	11.9823	86.9772	65.6504	5.25418	44.844	85.1254	6.73282	7.87087	24.5286	8.15038	9.32024	0.460573	8.42917	7.00419	115.691	34.8039	22.2592	110.885	28.4728	131.819	1.97884	117.951	94.9014	44.804	72.856	232.268	49.1358	67.595	33.9177	35.4769	73.6408	29.8676	32.6475	3.07924	151.774	66.1963	3.71801
92.4278	0.225765	6.10675	59.5031	183.766	72.8539	87.946	40.9506	46.3148	27.9914	12.1262	39.1168	89.298	10.8608	80.3998	61.5953	4.87899	60.9929	78.6372	5.92739	7.9117	22.996	6.92959	7.48886	0.388821	8.94206	7.10759	99.1092	31.4922	21.6348	119.776	25.6042	127.323	1.71982	114.081	90.9478	54.6853	69.2961	228.908	52.6028	65.9638	30.741	33.7904	68.9677	32.8539	35.3539	2.7528	141.269	63.3202	9.87659
92.5278	0.185176	5.34721	60.1127	170.017	76.406	87.659	47.3101	46.5286	29.7348	11.0673	48.1122	84.9604	14.5005	73.2602	74.917	4.40668	66.9755	71.798	5.15319	7.27715	29.6928	5.88753	5.96932	0.327878	8.4822	6.50888	85.4496	39.0267	31.8316	117.584	23.0164	121.699	1.49549	108.755	85.3138	74.1864	64.7943	228.207	53.0611	82.2578	27.8111	31.2895	63.6493	31.9083	35.6692	2.46287	128.332	59.0861	12.1014
92.6277	0.1513	4.68107	66.2604	165.639	75.7621	84.2914	48.8078	44.6195	29.5074	10.0328	48.8365	88.692	15.9815	66.1053	78.1251	3.91607	66.2042	64.9586	4.4418	6.42417	30.2349	5.0001	4.73257	0.27603	7.57986	10.1667	72.3956	39.4513	35.3578	110.16	20.6854	113.154	1.30107	102.722	78.7846	81.2982	59.812	218.842	51.5141	95.8118	25.1263	33.1128	58.1403	29.2354	34.5366	2.20488	143.92	54.2127	12.3743
92.7276	0.117568	4.09736	68.0194	166.439	72.5586	79.1372	47.3522	41.667	28.2005	9.0428	55.0892	87.7876	16.1764	59.2451	81.2202	3.44604	62.0503	58.3469	3.80584	5.55383	27.9112	4.24551	3.7384	0.231846	6.53144	10.8134	60.6774	48.5922	34.2624	100.612	20.9428	103.561	1.13218	96.4384	71.8916	81.0224	54.6682	204.903	48.6947	99.8999	22.6778	32.3186	52.7193	25.9622	32.5761	1.97498	142.596	49.153	13.672
92.8275	0.0936387	5.15447	73.6623	158.387	67.8979	73.0636	44.2164	38.2893	32.7481	8.11017	54.2601	84.0077	20.9078	54.0586	78.6559	3.014	56.4174	54.272	3.24736	4.74811	24.4722	3.60454	2.94578	0.194082	6.46404	10.1123	50.5103	54.0453	31.5552	103.992	20.292	93.8976	0.984799	90.1766	64.9898	76.5804	49.5775	188.903	45.1323	98.8667	20.4525	30.3164	47.5493	42.2238	30.1905	1.77074	142.65	46.6667	13.4212
92.9275	0.0709315	10.0783	74.8412	146.419	62.513	66.6413	40.2352	34.833	33.9551	7.24244	50.5798	78.5617	22.7499	62.6034	73.2111	2.62607	54.6052	49.8131	2.76274	4.03457	20.8148	3.06045	2.31731	0.161676	5.91561	8.8976	41.8635	52.5639	28.4421	100.692	19.1545	84.6567	0.855303	84.0958	58.3	70.0156	44.6787	172.354	41.2024	98.3468	18.4351	27.8388	42.7186	53.7412	27.6379	1.58791	134.395	52.7468	12.4728
93.0274	0.05439	10.6297	77.958	133.147	63.8015	71.3472	44.0279	31.4859	33.2748	6.44321	45.9578	72.2695	22.8763	68.7409	66.5149	2.28256	50.5827	51.828	2.34568	3.41663	17.3684	2.59876	3.33211	0.133856	9.43801	7.57288	34.599	48.3045	25.3904	93.6475	17.7865	113.106	0.740858	78.284	58.1497	62.5968	40.0557	167.713	37.1663	94.9294	16.6094	25.2594	40.2796	55.2199	25.0794	1.41927	134.248	54.2612	11.2625
93.1273	0.0419883	9.89474	77.342	134.166	62.2315	72.8459	44.1619	28.3677	31.5819	5.71309	41.5647	65.6765	22.0228	69.4179	59.4997	1.98097	58.339	53.6291	1.98885	2.88781	23.6206	2.20709	3.43805	0.109989	10.4204	6.32091	33.5657	43.1862	22.5665	97.169	16.3407	121.918	0.639612	79.5857	56.1088	55.0869	41.491	158.475	58.3101	90.0949	14.9592	24.3318	37.3468	52.0153	22.6126	1.27438	126.39	66.1017	10.007
93.2272	0.0323664	8.85682	74.3095	128.592	58.9594	71.1233	42.1213	25.4809	29.3977	5.0507	37.2055	59.1356	20.6473	66.8533	61.066	1.71755	59.108	53.0103	1.68474	2.43817	24.4755	1.87486	3.14518	0.0894889	10.0738	5.21333	35.1016	45.0406	20.0161	97.186	20.8692	130.409	1.90873	78.2087	54.2789	47.9223	41.1388	146.978	78.4241	98.173	13.4693	22.6675	34.2266	46.8993	20.2926	1.14608	115.614	70.5111	8.8088
93.3271	0.0246788	7.8201	72.5508	119.352	54.7605	67.4677	46.31	22.8419	27.0289	4.45335	33.1287	58.8867	19.0309	66.5381	74.6906	1.77332	56.1388	50.8396	1.42618	2.05719	24.2411	1.59305	2.71068	0.0717581	14.4224	4.26777	32.9161	42.6885	17.7377	94.695	22.6247	143.384	2.45887	89.3743	66.6922	41.332	49.3141	134.643	174.239	104.138	12.1253	28.4739	39.1111	41.2708	18.1473	1.03196	104.044	70.3239	7.71115
93.4271	0.0184349	6.87048	68.9351	108.788	50.1463	62.7477	57.4724	20.4488	25.8198	3.91736	29.4185	56.5746	17.343	81.2424	78.0719	1.69367	51.4418	47.7325	1.20655	1.73506	22.0715	1.354	2.25834	0.0564001	15.4146	3.47709	29.2551	38.7519	15.7127	91.4194	23.723	164.798	2.60711	93.498	72.5531	35.4151	53.164	122.315	279.677	103.957	10.9136	30.2283	40.5953	35.8041	16.1872	0.931193	92.7874	67.4097	6.72768
93.527	0.0133188	6.02487	64.2297	107.601	45.4475	57.5397	65.4129	18.2902	24.131	3.43856	26.0869	53.0525	15.6828	86.1215	75.8235	1.55449	46.1348	55.004	1.06521	1.46298	22.3015	1.15124	1.84281	0.0431627	14.6747	2.82425	27.6148	51.0873	17.0351	95.9689	23.4396	194.406	4.62434	107.899	73.9367	33.986	88.5083	110.474	398.632	113.194	9.82154	29.5453	39.9927	30.7951	14.4113	0.842431	82.3256	62.9898	5.85751
93.6269	0.00914465	5.27921	58.9729	116.817	40.8703	55.543	66.9784	16.3498	22.2435	3.01248	30.1075	54.9909	14.1054	90.5692	73.3718	1.39544	51.9819	57.8937	3.91783	1.23332	23.7149	0.979233	1.48381	0.0318207	13.1407	2.28947	24.6293	52.6702	16.3709	104.164	22.3896	210.118	5.41584	116.538	72.3608	31.3794	109.065	99.3777	463.394	114.447	8.83758	27.7349	38.1645	26.347	12.8124	0.763969	72.8291	58.1764	5.09329
93.7268	0.00579531	13.4758	53.5344	138.693	41.0253	67.2376	64.6907	14.6096	20.3203	2.63458	29.9015	54.1941	12.6389	92.7759	68.2613	1.23652	51.9937	57.8396	5.16205	1.03951	23.2209	0.833298	1.1842	0.0221929	11.3379	1.85362	21.2895	49.6766	15.0271	108.615	20.9482	221.026	5.53041	118.456	68.9107	28.2452	119.232	89.1414	526.452	111.451	7.95113	25.4784	35.6701	22.4672	11.3793	0.693595	91.7237	72.0299	4.42514
93.8268	0.00321363	16.15	52.4325	157.159	39.6007	75.4393	60.2293	13.0513	18.4526	2.30041	27.9761	51.7104	11.2946	92.2171	64.2734	1.08719	49.0454	66.7315	5.49747	0.875984	21.0191	0.709503	14.3303	0.014094	9.54635	1.49954	18.0649	52.5074	13.5258	106.921	19.3414	216.016	10.4074	116.395	64.9199	24.9786	122.231	80.2935	557.834	109.982	7.15272	23.1226	32.8683	19.1193	10.0991	0.62921	94.9206	77.4019	3.84278
93.9267	0.00133973	27.5555	56.8295	159.965	39.2368	79.7808	54.6938	11.6572	20.9674	2.00568	25.4648	48.259	11.8712	103.535	76.1223	0.951337	46.0039	70.2833	5.34161	0.738052	18.2223	0.604441	18.538	0.00732851	7.90325	1.21249	15.1553	50.0437	29.4719	100.314	17.7025	203.323	12.3715	112.065	60.1406	21.81	120.41	82.3385	559.127	115.084	6.43367	40.5685	29.9846	16.2492	8.95847	0.569458	100.475	84.1468	3.33627
94.0266	2.28049e-05	32.0465	57.7681	170.518	41.9087	88.7459	62.2394	10.4108	21.5246	1.74631	22.8681	50.4831	11.7185	105.549	78.4838	0.830014	54.857	72.6612	4.9405	0.621741	15.3907	0.515167	18.512	0.00167736	6.46425	0.980141	12.6234	58.4525	33.3015	92.8421	16.1079	187.408	12.7232	106.525	55.8421	18.8641	115.466	83.8078	540.477	125.554	5.78592	46.843	27.1575	13.7986	7.94401	0.513379	97.1477	90.9833	2.89643
94.1265	-0.00083446	30.6278	59.2224	167.026	42.0013	91.0718	63.7233	9.29682	20.9783	1.5185	38.2078	50.0306	13.2259	102.208	75.671	0.722804	56.2298	74.0332	4.43647	0.523669	12.7841	0.439264	16.6795	-0.00292892	8.99218	0.792132	10.4663	61.0065	32.4553	97.9839	14.5987	192.035	12.2225	100.427	65.6803	16.1994	108.615	87.5046	509.288	127.063	5.20233	47.478	24.4674	11.7116	7.04307	0.46032	96.9713	91.425	2.51498
94.2264	-0.00136607	27.6515	58.1588	180.618	40.5027	90.6988	62.8033	15.6081	19.8443	1.31875	42.1414	47.9153	32.7118	95.9755	70.2487	5.69971	53.73	72.4541	3.90935	0.440999	12.9293	0.374655	17.2944	-0.00650892	9.52047	0.639834	8.65255	57.8384	31.336	95.1621	13.1951	186.274	22.772	94.1661	69.9018	20.6364	100.72	86.1752	470.896	123.799	4.67653	45.3937	21.9581	9.93703	6.2437	0.410168	91.2631	103.333	2.18442
94.3264	-0.00165294	24.4834	64.6915	178.098	38.0798	87.1696	72.4042	18.2785	18.4306	1.14396	41.159	47.3096	42.4577	88.3701	63.7182	7.73735	49.4074	80.3486	3.4018	0.371329	22.6129	0.31952	15.8555	-0.00909793	9.02188	1.71181	8.66544	63.7336	28.8176	101.394	13.4064	174.613	35.5772	89.688	70.3129	22.055	92.3815	82.0321	462.154	122.603	4.20274	42.1186	19.6492	8.42964	5.53493	0.363156	83.3921	106.299	1.89805
94.4263	-0.00174902	21.5269	66.7584	167.838	39.1501	81.8146	74.618	19.2538	16.9187	0.991242	40.561	56.1078	46.2767	80.3098	56.9363	8.24797	49.4172	82.7961	2.93466	0.31261	25.1256	0.272374	13.6807	-0.0107911	8.05728	2.01582	7.96334	61.7644	37.28	98.913	13.0173	160.567	40.303	84.6625	68.2221	21.6901	88.7253	76.4476	477.139	118.056	3.77572	38.4417	17.5455	7.14996	4.90671	0.31944	75.0027	108.124	1.64987
94.5262	0.278113	18.8786	65.8392	159.786	47.6593	87.2313	72.3478	18.9343	15.4128	0.857919	37.819	59.5748	46.5744	72.334	55.9987	7.99807	54.431	92.8158	2.51626	0.263124	33.306	0.232034	11.4054	-0.0116558	12.5101	1.96379	7.00034	56.6647	37.8546	92.3604	20.6257	152.074	40.5936	79.4521	75.6351	20.3352	83.5555	74.6011	470.403	111.884	3.39079	34.7599	15.6425	6.06401	4.34993	0.278781	66.8668	104.9	1.43458
94.6261	0.375471	33.0343	69.5733	147.753	51.1335	87.4174	78.2641	17.9418	22.788	17.1869	34.3672	62.9191	44.8598	64.7445	68.6059	9.72966	53.8817	98.5673	7.12332	0.221431	34.2205	0.19755	9.31108	-0.0117894	14.5501	1.76407	5.99994	53.2493	35.5145	84.1965	27.0786	147.93	38.5727	74.2736	77.9454	18.492	77.5485	76.0607	449.537	125.24	3.04389	44.0891	13.9303	5.14269	3.85626	0.241775	89.8697	98.8002	1.2476
94.7261	0.388188	34.2739	69.6468	149.779	51.3788	84.3557	78.0131	16.6353	37.2514	34.1132	30.837	62.7148	42.0713	72.5931	80.0111	9.97446	50.5411	99.0155	9.08478	0.186328	31.7283	0.685094	7.50016	-0.0113248	14.3952	1.51919	5.06445	48.1396	32.2694	100.558	29.6833	158.165	35.4635	69.2528	76.8388	16.4704	71.1765	82.7861	420.056	128.286	2.73138	46.3239	12.3963	4.36114	3.41823	0.209232	100.996	91.2338	1.08494
94.826	0.363986	31.7444	77.137	152.813	49.6271	79.3967	74.1192	15.2191	43.7667	45.0851	27.4921	60.2916	38.7857	73.9565	81.9347	9.4939	45.9743	96.0032	9.55613	0.156791	27.8874	0.869583	5.98854	-0.0104373	13.1716	1.27708	4.23441	45.4268	28.9128	103.013	33.1845	155.864	31.9574	79.3897	73.5485	20.4511	77.6172	94.3009	385.905	125.797	2.44995	45.0662	22.4024	13.8612	3.0291	0.181371	100.153	91.054	0.943204
94.9259	0.325622	28.358	79.4055	146.546	48.1841	73.6171	68.2534	13.8063	45.6337	51.5907	32.6223	56.5648	35.3505	71.589	82.9592	8.69542	41.0451	90.8431	9.22629	0.131969	23.7553	0.898336	4.75354	1.18438	11.5193	4.14116	3.51917	81.0827	25.7418	98.6225	34.0797	163.471	28.4335	99.7005	68.9382	29.893	82.6711	104.212	349.857	120.476	2.19652	55.7468	27.559	20.1294	5.191	0.157608	105.493	87.3182	0.819515
95.0258	0.283636	25.0131	78.1867	136.055	45.5111	67.3638	61.5005	16.1449	44.8593	54.7918	48.5269	52.1563	31.9693	67.2089	79.2023	7.79283	36.2124	84.4594	8.50074	0.111126	26.7603	0.851566	6.28517	1.85668	13.276	5.14141	13.5998	105.251	22.8519	91.1634	33.2889	159.536	25.0889	108.891	63.6278	33.6553	90.1029	108.715	322.757	113.819	1.96868	58.0401	29.6292	23.0474	6.29651	0.137908	120.402	81.6159	0.711476
95.1257	3.43432	21.9607	74.7319	139.424	42.1797	61.0409	65.5694	16.6843	42.6562	55.5906	52.057	47.481	28.7554	61.8751	73.0942	6.89461	31.7035	77.4933	7.61358	0.093634	29.614	11.6506	6.32145	2.18287	13.083	5.27124	21.7698	168.022	20.2592	82.6268	31.5789	150.045	22.0163	111.534	68.8996	34.0043	92.2047	107.014	293.575	106.676	1.76418	56.2202	38.28	22.7595	8.80866	1.42791	125.507	80.0701	6.8181
95.2257	4.50434	19.2478	69.9347	137.76	38.5662	54.9061	64.833	16.2455	39.7512	54.6831	50.299	45.5329	46.1257	56.2279	66.0509	6.0524	27.6151	70.5528	13.5801	0.0789534	33.482	15.9741	5.71512	2.28489	11.9453	4.85023	23.6229	195.165	17.9495	74.0319	29.4163	138.238	19.249	110.082	70.0289	32.4035	90.7252	110.999	269.997	106.912	1.58072	60.3023	61.4184	21.0292	9.99086	1.88606	120.526	75.9586	12.375
95.3256	16.4129	16.8592	64.4239	129.963	37.6029	51.7029	61.2841	18.7257	36.5733	52.6028	46.4823	42.6437	54.1277	50.643	58.8749	5.28755	23.9722	66.0037	15.8588	6.42209	32.4058	22.8104	4.89384	2.2464	10.4329	4.23141	22.5165	218.395	17.9486	65.874	27.0812	125.838	16.7879	111.365	68.4155	29.7843	86.9291	113.368	244.984	114.136	1.41642	59.2193	72.9882	23.3627	10.331	1.97252	118.321	70.4837	14.1696
95.4255	20.2002	14.7629	58.635	119.566	63.3451	47.8414	56.2386	19.2279	33.3703	51.6991	42.0569	39.2702	56.4842	45.3308	52.0003	4.60558	20.762	60.8456	16.0877	8.43546	29.1559	24.5104	4.0615	2.87043	8.85656	3.58381	20.1846	219.064	20.7893	58.6885	24.738	125.235	14.617	109.124	65.0795	26.7276	81.7228	110.265	239.932	114.302	1.2696	55.7281	77.2215	22.786	10.1531	1.89913	110.46	64.4147	14.1181
95.5254	20.2608	12.9261	60.9048	108.427	76.8488	43.7094	50.5485	18.6587	46.5607	52.6903	37.6546	35.7161	55.5388	40.3984	45.6427	4.00411	71.2326	55.4641	15.2399	14.5064	38.5111	23.6676	14.5032	3.12223	7.37435	2.98242	17.4985	204.156	20.425	55.3851	26.3922	148.296	12.7127	104.883	60.7274	23.5851	82.3001	104.163	233.148	110.745	1.13865	51.2643	76.9156	30.4612	11.7909	13.4301	108.62	58.2333	13.7384
95.6254	29.675	11.3172	60.316	97.49	82.3168	39.5588	44.7494	17.5456	103.481	51.9943	33.5326	32.179	52.756	35.8905	39.8903	3.47714	145.239	50.117	17.2755	19.7053	41.0482	21.6791	30.0351	3.13726	6.05664	2.45519	14.8744	183.811	18.9166	79.2263	26.3201	152.767	11.0483	99.5886	64.4554	20.5601	80.1222	96.5911	225.872	105.339	1.02174	46.5612	73.9085	31.8228	16.876	17.4869	101.486	52.2306	12.7116
95.7253	31.3955	9.90858	57.8808	103.256	82.6343	35.5477	39.1641	16.1925	144.514	50.1331	38.7004	28.7819	49.042	31.8144	34.7584	3.0173	220.81	44.9706	17.2934	26.5238	38.7185	19.2827	68.278	6.44485	4.92501	2.00732	12.4923	172.148	19.2883	99.1318	25.2788	172.581	9.59708	101.923	64.7314	17.7615	76.1951	104.683	213.18	99.145	0.917378	41.9808	69.3979	32.2905	19.3054	31.3432	92.3776	46.5729	11.4506
95.8252	29.7286	8.67532	54.3228	120.131	83.3132	31.769	33.9737	19.0324	173.46	47.5036	38.4357	46.0646	44.9492	28.1558	35.8017	2.61698	340.541	40.1262	23.2101	27.0739	34.3573	16.8544	118.313	8.16565	3.9752	1.63389	10.4125	193.48	58.8647	103.376	23.7313	185.539	8.33386	112.749	62.7363	15.2387	71.2365	107.544	199.961	92.7303	0.824495	37.689	64.1549	53.6251	20.0499	95.5956	85.156	41.3456	10.1606
95.9251	36.1386	7.59564	50.1523	169.938	80.6449	28.2714	29.2667	19.7125	182.583	44.4047	39.6692	55.2226	40.8065	24.8887	45.7797	2.26895	396.857	35.6393	24.8846	25.0671	29.4365	14.5742	128.055	8.8493	3.19059	13.1039	8.63691	217.831	69.3303	99.8283	21.9573	189.095	7.2354	130.072	62.414	13.005	65.7518	150.759	194.267	86.39	0.741858	33.7505	58.6678	63.7293	25.2895	122.984	76.9555	36.5827	8.93769
96.025	36.0959	6.65046	52.0258	185.645	76.0141	25.6902	25.0721	19.217	180.394	41.0585	44.7612	58.9474	36.8028	21.9819	48.7188	1.96659	402.872	37.8314	24.258	22.2008	24.6779	12.5174	119.621	8.87447	2.54993	16.8302	7.14196	274.06	94.9797	92.711	20.1228	181.936	6.2808	136.7	60.1219	11.0527	60.0904	169.488	183.724	80.3017	0.668097	30.1779	53.2375	71.0394	27.4997	127.565	68.7896	32.286	7.82194
96.125	35.0911	5.82292	51.4802	183.903	70.3463	24.6239	21.3826	19.1349	172.044	37.6272	44.0925	59.1271	33.0398	19.4021	47.7574	1.70397	383.027	46.7891	22.4755	19.2259	20.3985	10.7044	104.249	8.49954	2.03128	16.9038	9.13648	331.231	119.854	108.774	18.3238	169.783	5.45146	136.902	77.5495	9.36273	69.7187	220.019	170.343	74.523	0.602046	26.9593	54.3517	69.384	27.8087	148.477	62.9902	28.4382	6.82487
96.2249	31.9896	5.09847	49.3735	196.237	64.25	23.0668	23.8525	18.2599	160.62	34.2269	41.1042	63.2847	29.5654	27.7743	52.4823	1.47588	351.192	51.0491	20.2007	22.5673	16.7027	9.12861	87.4242	7.89857	1.614	15.407	9.27677	361.66	134.215	110.641	16.6126	155.719	4.73099	140.586	86.328	7.91042	104.063	249.672	155.55	69.1173	0.542719	24.0709	53.0256	128.611	26.9633	148.945	56.7189	25.0113	5.94416
96.3248	37.4394	4.46417	46.3191	192.311	58.1155	21.2631	24.171	17.0021	150.474	36.1202	37.3495	63.5774	26.3953	33.7504	52.7274	1.27782	332.175	52.1139	17.8072	22.0497	13.5888	7.77096	71.6345	7.18694	1.27988	13.3733	8.58129	349.229	133.311	105.552	15.0159	141.368	4.10507	138.963	94.5289	6.66943	123.48	276.597	140.341	64.048	0.489016	21.4849	50.2907	254.228	26.9438	140.871	50.6002	21.9717	5.17125
96.4247	36.8899	3.90893	42.7495	180.644	52.1853	19.3727	23.1993	15.5956	138.912	36.4946	33.5119	61.4342	23.5264	35.7023	50.1237	1.10585	303.649	52.1508	15.4959	20.0284	11.0064	6.60781	57.8402	6.43944	1.01327	11.2936	7.57104	319.856	124.005	103.166	13.5441	127.552	5.3838	146.446	96.7139	5.61381	132.447	281.089	135.534	59.3325	19.6968	19.1729	46.814	376.834	26.79	129.689	44.9069	19.2843	4.49537
96.5247	33.8424	3.42289	45.663	174.441	48.435	17.4975	21.5095	14.1715	147.713	35.7937	29.8765	57.8411	22.4089	35.2921	51.2277	0.956565	271.921	50.4347	13.366	17.5708	8.88735	5.61487	46.2557	5.70306	0.801177	9.38261	10.8696	285.48	114.384	96.4294	12.1989	114.655	5.75752	154.179	143.147	4.71908	134.245	277.795	127.627	54.9402	31.6978	17.1073	43.9993	493.654	25.7017	117.831	39.7372	16.9138	3.90546
96.6246	30.5906	2.99744	46.0126	162.568	44.3322	15.7	19.4749	12.8	193.004	35.1838	26.5478	53.4698	50.8712	33.5613	51.2966	0.82699	244.656	47.6371	11.4582	15.1406	7.16085	4.7692	36.755	5.00578	0.632787	7.7165	11.4476	251.408	103.173	87.9561	10.9764	102.824	5.64278	163.661	178.719	3.96292	131.257	265.861	121.691	50.8715	37.9046	15.2629	59.4844	571.18	25.0751	106.351	35.1047	14.8267	22.8993
96.7245	26.8795	2.62489	44.6762	148.527	40.1644	14.0156	17.3338	11.516	215.3	36.6084	23.5496	48.77	64.9825	31.1559	54.8744	0.714557	225.731	44.2304	11.8973	12.9213	5.76108	4.04999	29.0796	4.36307	0.499329	6.30634	17.043	219.825	98.9864	79.1033	9.86991	92.0827	9.69805	164.806	195.94	3.32525	125.199	248.609	113.52	75.34	40.4094	84.6481	66.5534	566.421	30.0674	95.6645	30.984	12.9918	30.235
96.8244	23.2573	2.29851	42.9466	134.14	36.1115	12.4615	15.2321	25.0776	219.094	36.6409	20.8714	44.0359	70.3712	28.4706	53.9336	0.617035	212.713	40.5414	11.4102	10.969	4.63011	3.43881	22.9391	3.78155	0.39373	5.13301	18.1376	192.751	91.0713	70.5467	8.87138	90.7685	11.2784	173.602	208.64	2.78842	117.311	229.001	104.156	99.4728	40.5969	149.182	68.3351	524.458	31.9492	85.9013	27.3335	11.3804	31.7402
96.9243	19.9493	2.01248	53.824	130.814	32.2798	23.4939	13.2546	39.7247	212.517	35.6961	24.409	40.1186	70.5872	25.7407	50.6355	0.532463	194.02	40.0983	10.4718	16.9498	3.71851	2.91969	18.0586	3.26256	0.310281	4.16733	17.1424	184.466	82.0525	87.7022	7.97208	98.2192	16.19	174.079	209.942	2.33715	108.458	208.82	114.39	109.019	39.3799	186.976	66.8931	468.471	37.5594	77.0641	24.1069	9.96651	66.6968
97.0243	17.0269	1.76186	59.0962	127.906	28.7263	31.7965	11.4456	45.7712	200.471	34.0907	24.356	36.1921	67.8561	28.1717	46.2533	0.459147	173.511	42.3218	9.35575	20.0078	2.98493	2.47875	14.1965	2.80448	0.244418	3.37809	15.2996	174.621	73.2389	91.2377	12.3214	126.856	17.8666	169.683	203.768	5.57014	99.2449	189.106	121.091	132.041	37.3559	232.974	63.5783	410.02	39.5374	69.1029	21.2585	8.72697	78.6733
97.1242	14.4906	1.54239	60.5289	126.812	25.4755	35.7846	9.82331	62.2698	185.882	32.0645	35.3653	32.4039	63.561	34.841	41.5209	0.39563	153.246	56.5789	8.21479	19.5872	2.3952	2.10421	11.1496	2.40352	0.192457	2.73549	13.2309	158.426	65.0937	88.0054	14.3009	140.003	17.779	162.557	192.915	32.4644	90.0738	170.431	121.297	139.968	34.9121	243.186	59.2665	354.551	39.2621	61.9485	18.7454	7.64096	87.0145
97.2241	12.3113	1.35034	59.4054	119.849	22.5311	36.9536	8.38946	78.5792	170.464	29.7968	50.8202	28.8413	58.5511	37.1393	36.8476	0.34063	157.685	78.98	7.89313	17.8073	1.92139	1.78586	19.4112	2.05515	0.151499	2.2138	11.2307	149.893	57.7404	83.1512	27.6184	152.808	16.7831	154.028	179.38	45.9673	81.2162	153.083	133.81	154.943	32.2959	235.831	54.5173	305.315	37.6445	55.5275	16.5285	6.68991	85.4581
97.324	53.4171	1.18238	56.8687	125.035	19.8842	36.3333	7.13609	118.167	155.199	35.0564	54.0244	25.5508	53.3373	40.4831	51.7855	0.293036	165.089	90.9021	7.25217	15.6291	22.4503	1.51523	21.032	1.75312	0.119279	1.79132	9.42464	149.324	51.1706	102.793	45.9227	151.963	15.3703	144.909	164.547	51.177	72.8463	137.174	137.417	164.039	29.6618	220.476	49.6809	272.751	38.8537	49.7679	14.5728	9.87078	98.136
97.4239	70.1953	1.03551	53.2772	138.623	20.186	53.8969	6.04984	160.817	140.622	37.8202	68.1185	22.5512	63.7759	40.6582	57.0541	0.251894	159.463	95.6167	14.0569	14.1154	34.6846	1.28535	25.9241	1.49327	0.094054	1.44904	7.85271	138.736	45.4205	124.84	84.79	198.101	13.8173	135.689	149.366	51.4174	65.0513	122.71	135.009	163.591	27.1032	202.08	44.9699	238.734	51.788	44.6033	12.8469	11.3696	99.1207
97.5239	71.9416	0.906988	49.1195	138.23	19.6243	62.8192	5.11474	176.459	127.003	38.7603	70.3341	19.8437	87.348	39.031	67.2035	0.216361	147.546	98.5347	16.7418	13.4317	37.3389	1.08954	25.4642	1.26982	1.18928	1.17225	6.51303	124.72	40.2645	145.075	103.441	211.699	12.2748	126.659	134.459	48.8327	57.8811	109.638	128.707	158.13	24.6739	183.159	40.5067	206.444	57.639	39.9737	11.3235	18.6562	93.4209
97.6238	67.1915	0.794425	51.0971	131.029	18.5515	66.0617	4.3141	177.091	114.451	38.3966	119.823	23.4805	104.862	36.4521	80.3143	0.185715	133.115	115.371	17.1283	12.0528	35.3784	0.923408	22.7626	1.07867	1.63398	0.948238	5.38714	110.251	35.6726	161.209	110.006	245.019	10.8201	117.981	138.761	44.7858	51.3484	102.168	120.05	150.213	22.4016	164.94	36.3557	186.52	59.0198	35.8245	40.8124	30.4645	84.9929
97.7237	60.0538	0.69575	50.6503	135.602	31.2524	65.6666	3.63154	194.904	102.986	37.1278	158.969	24.9028	110.569	33.4435	83.1305	0.159365	118.23	124.843	57.083	10.5087	31.4704	0.782182	34.5675	0.916175	1.72284	0.767029	4.44713	96.5966	31.5961	162.052	109.519	257.193	9.48856	109.743	142.69	40.1254	45.4406	93.8933	110.138	141.232	20.2975	147.97	50.2583	164.327	60.0695	32.1057	67.1809	36.2751	75.8303
97.8236	79.254	0.609251	48.636	130.959	49.6484	63.903	3.05169	241.722	92.5747	43.4744	165.225	27.7309	132.178	30.3193	80.319	0.136789	103.959	126.832	74.3768	9.02534	27.0025	0.662262	38.9795	0.775442	1.62927	0.620282	3.66748	84.2278	36.4682	153.685	112.209	251.104	8.29196	101.983	140.479	35.3643	40.1316	85.4842	103.144	131.991	18.3628	132.448	56.7213	157.204	58.4771	28.7727	76.2921	38.2861	66.8978
97.9236	81.3346	10.9515	45.6667	159.12	59.1363	63.0977	2.56052	256.063	83.1585	53.1108	157.618	45.2042	139.107	27.2624	75.8526	0.117503	90.811	123.894	78.8777	7.6884	22.6583	0.560629	37.0302	0.65235	1.95992	0.501482	3.02189	82.7661	43.666	141.325	115.563	236.218	7.22921	94.7107	134.335	30.7981	35.3822	80.0179	94.92	122.898	16.5929	118.396	60.6956	142.911	65.7612	25.7849	75.9727	37.9565	61.0637
98.0235	77.0338	19.8805	50.4959	164.806	62.7878	60.3029	2.14543	281.815	90.3335	70.6191	144.8	54.5134	137.416	48.4906	100.518	0.101075	78.9797	117.853	76.4727	6.52004	18.7403	0.474659	32.5543	0.55092	1.96632	4.1033	2.48934	99.9628	53.7153	127.705	113.058	217.657	14.2475	87.918	140.541	26.5838	31.1493	78.0325	86.1705	114.183	14.9794	105.749	60.8444	126.351	67.7017	23.1064	71.4188	36.2478	54.5827
98.1234	69.3352	20.7429	51.9318	159.228	66.8124	56.377	1.79531	283.458	95.9882	81.035	130.635	58.3594	130.899	58.4566	109.981	0.0871109	88.2652	109.997	70.6304	5.51531	15.351	0.549777	27.4391	0.460178	13.0533	34.0234	2.05003	107.863	55.5619	114.215	107.351	198.146	39.2076	81.588	139.884	22.7915	32.6883	73.834	77.3784	105.937	13.5118	94.4085	58.7025	125.535	82.5693	20.7053	65.2197	33.7865	48.2062
98.2233	60.7856	19.2442	74.4345	148.435	66.8154	51.8928	1.50049	272.012	95.3116	86.2014	116.789	58.637	121.902	74.5249	109.316	1.01514	87.9595	101.223	63.3562	4.65876	12.4921	0.548302	29.6766	0.38428	18.0348	43.7578	1.68807	103.668	69.784	101.517	100.059	179.082	81.002	75.6982	151.727	21.3044	37.3575	68.5371	88.9447	98.2042	12.1787	84.259	55.271	116.895	88.4421	18.5531	58.6384	30.9752	42.2739
98.3232	52.528	17.2016	86.5958	135.641	81.7907	47.2254	1.25259	262.376	91.165	87.5493	119.068	56.6654	111.862	86.531	103.293	38.9742	82.8058	92.1457	55.7765	3.93202	10.1196	10.8346	27.7132	0.318411	19.0507	43.9684	1.38992	103.019	70.2709	89.8894	92.1523	161.142	98.3053	81.343	154.379	19.3345	39.2758	62.8209	93.4907	98.0586	10.9695	75.1874	57.1599	104.743	88.6963	16.6243	71.6823	28.0667	36.915
98.4232	45.024	15.1764	98.6	122.521	90.0192	42.6142	1.04444	245.86	85.2661	86.1832	158.436	53.3545	101.635	158.482	94.7282	83.1165	75.4855	83.1734	50.1227	3.31706	8.17165	14.9704	24.1479	0.261685	18.0325	72.3059	1.1448	95.6085	67.58	79.4087	84.1997	144.608	102.005	82.4567	151.186	40.0382	39.3202	57.0899	93.2345	94.8559	9.87446	67.0852	56.1927	102.549	85.5672	14.896	73.9563	27.0674	32.1531
98.5231	38.4115	13.3262	129.28	109.907	93.5252	45.3028	0.869897	226.411	78.6333	82.9495	164.816	49.3245	91.7164	222.846	85.255	102.657	67.482	74.5683	44.1785	2.79751	7.64638	15.9203	20.2487	0.214436	16.0938	80.3048	0.943088	85.9031	66.9501	80.5891	76.5235	133.047	98.4651	80.8929	144.04	49.6359	38.1272	51.5759	101.374	90.1251	8.88429	59.8524	53.5542	106.22	128.144	13.347	70.6893	25.3921	27.9621
98.623	32.6809	11.6811	148.477	98.1799	115.404	53.7083	0.723733	206.25	71.8577	81.2094	157.283	44.9907	82.3734	266.24	75.7892	105.841	59.5869	70.3605	38.4407	2.35895	15.3225	15.3	16.5905	0.175228	13.8563	76.4672	0.776907	75.9176	71.3152	76.7962	76.3889	121.013	91.3668	91.1033	142.289	59.5305	36.155	46.4031	128.695	84.7499	7.99015	53.398	50.0139	100.432	148.97	11.9587	65.1131	23.3816	24.2938
98.7229	27.7611	10.6995	155.962	87.481	124.602	56.9626	0.601475	186.588	65.2718	81.2194	144.512	52.6125	73.7357	301.443	72.0947	101.015	52.1953	69.7256	33.1549	1.98897	25.7373	13.9792	13.395	0.143652	20.9396	67.9084	0.639984	66.5084	79.0922	90.8105	74.7861	112.094	82.8066	99.2068	143.54	61.9801	33.73	55.8694	146.102	79.2014	7.18375	63.3218	46.065	103.187	155.978	10.7144	58.8191	21.2519	32.9672
98.8229	23.56	15.7276	155.543	77.8258	125.649	56.9064	0.499356	168.045	59.0512	79.0819	130.382	55.4693	65.8479	376.039	66.3883	134.191	47.342	66.9864	28.4211	1.67698	28.3193	12.4159	10.7118	0.118309	22.759	58.1022	0.527218	57.9911	76.6018	92.6607	71.0422	102.364	73.9474	101.277	191.705	60.0869	36.912	59.0741	152.516	73.7529	6.45716	64.8687	43.6809	106.365	180.018	9.59941	52.5663	19.1359	54.3989
98.9228	19.9838	15.8324	149.979	69.1691	121.64	54.8007	0.414262	150.901	53.2786	75.4946	116.565	60.8903	58.7051	402.326	70.5112	142.001	53.8832	62.9714	24.2582	1.41396	27.0931	10.843	8.51132	0.0973425	34.6068	48.6488	0.43436	50.4348	110.96	88.5376	66.2355	92.6895	65.4074	99.7673	216.704	65.8559	37.8628	58.5821	151.437	68.5223	5.80354	62.3454	40.6568	107.107	187.794	8.60047	59.4185	17.6909	60.9031
99.0227	16.9448	17.363	141.243	61.4377	115.649	51.5011	0.343631	138.336	47.9815	70.985	110.942	64.8548	52.2744	406.63	69.5774	137.218	54.1394	58.2612	26.463	1.19225	24.2265	9.37117	6.73369	0.0798421	37.6834	40.2013	0.35787	43.8012	116.014	91.9869	61.0134	83.4998	57.4895	96.2056	269.284	84.8057	37.3126	56.0011	145.44	84.2278	5.21659	58.0087	37.3627	99.9204	207.152	7.70572	59.0594	16.1259	60.1208
99.1226	14.3652	16.3381	130.734	54.5489	107.675	59.0081	0.285164	125.655	43.1566	65.9475	101.809	78.3436	46.5082	418.346	76.6439	126.703	51.1929	75.0791	26.0167	1.00536	20.8522	8.04584	16.6538	0.0651095	36.1953	32.9486	0.294787	38.0097	110.044	108.743	55.7556	74.9849	50.317	91.5407	295.443	91.0442	35.7893	52.3302	136.401	89.814	4.69054	53.0255	34.0294	90.628	211.113	6.90458	55.4691	14.5537	56.0277
99.2225	12.1766	19.1889	119.423	52.0714	98.7759	61.5119	0.236547	124.785	38.7832	60.6727	93.3815	87.5453	41.3526	420.232	91.1094	124.359	46.7891	83.5029	26.1028	2.46786	17.5323	6.8787	19.2546	0.0530867	32.5777	26.8634	0.242609	32.9681	100.457	110.947	50.6774	77.6814	43.9138	112.045	302.619	89.7594	33.6716	106.798	125.665	89.9014	7.39197	47.984	30.7958	85.8913	205.68	22.4866	50.6302	13.0413	62.4699
99.3225	25.1028	18.3854	107.974	48.2203	89.6356	64.1915	0.725638	123.513	34.8321	55.3706	104.504	91.7421	36.7521	403.457	94.0872	115.78	47.1444	86.191	24.579	2.85092	25.1873	5.86486	18.4718	0.0430868	28.1998	21.8284	0.199551	30.0519	90.4525	106.005	45.893	75.3548	38.2512	121.017	297.19	84.2857	31.2275	134.882	114.181	87.0828	8.78114	43.1679	27.7411	80.0443	201.123	27.7281	45.5083	11.6251	70.1074
99.4224	28.8082	16.6126	96.8241	43.8923	96.2075	63.5156	0.980472	120.132	45.5398	50.1893	102.629	91.018	32.6528	376.823	92.5691	104.737	44.6457	85.0623	22.3116	2.7699	26.5516	5.94088	19.8719	0.0347365	24.8527	17.6984	0.163948	26.7562	80.7135	97.8807	41.4555	74.1734	33.2743	126.388	283.73	76.7314	35.3528	145.601	102.602	82.813	12.4207	38.7008	24.9049	71.7535	190.946	28.3723	47.1088	10.3223	69.2766
[truncated: 2,099 more rows]
[truncated: 222 more columns]
