# Supplementary material for: Dynamic and selective engrams emerge with memory consolidation
Source: Nat Neurosci. 2024 Jan 19;27(3):561–72. doi: 10.1038/s41593-023-01551-w (PMC10917686; doi:10.1038/s41593-023-01551-w)
Supplement: Supplementary file 5 — Statistical Source Data [file 41593_2023_1551_MOESM5_ESM.zip › Source Data Fig. 4 - Mouse 2 Training Context at Delay = 1h.xlsx]

## Sheet: Mouse 2 Training Context @ 1h
Time (s) / Cell	1	2	3	4	5	6	7	8	9	10	11	12	13	14	15	16	17	18	19	20	21	22	23	24	25	26	27	28	29	30	31	32	33	34	35	36	37	38	39	40	41	42	43	44	45	46	47	48	49
0	0.000358952	-0.00018378	-0.000775824	-0.000654169	0.000461054	0.000756437	0.00015386	-0.00011986	3.25158e-05	0.00092439	0.000660601	-0.000654771	-0.00110786	-0.00119978	-0.000150912	-0.000136228	-0.000118024	0.000508011	-0.00014619	0.000130167	-0.000259915	9.13555e-05	-0.00025087	7.24589e-05	-1.59871e-05	5.36189e-05	5.35276e-06	2.69105e-05	-0.000114304	-0.00116521	8.08189e-05	0.000139884	-0.000337072	-0.00078915	4.04382	-5.50901e-05	5.46293e-05	0.000486158	-0.00213617	0.000307863	0.000683197	-0.000184826	0.000170998	-8.55773e-05	0.000393751	0.00290672	-0.000719654	-0.0018371	0.000917585
0.099922	5.79564	-0.00020806	-0.00176546	-0.00110076	0.000914255	6.33719	0.000429878	-0.0001798	8.38905e-05	7.53491	0.00106775	9.69239	-0.00484807	0.223499	-0.000107936	-0.000248149	0.151595	0.473516	-0.00013467	0.000224104	-0.000463203	0.000220597	-0.000782995	0.000363694	2.41857e-05	0.000119943	9.00063e-05	2.77189	3.16201	-0.00247109	0.0675416	-0.000108069	0.748027	-0.00301288	14.4238	12.4132	0.000561956	0.000918943	16.7695	34.0885	36.4625	-0.000430037	8.44034	-0.000111227	0.00110681	0.0104269	-0.00164023	-0.00783867	0.000563622
0.199844	8.31845	13.6763	-0.00266449	-0.00100792	2.59419	20.0987	0.000772057	-0.000197138	0.000131205	12.4275	0.000815634	17.2222	-0.0102722	0.372858	0.000214745	-0.000592734	0.218657	0.736867	5.46605e-06	3.24649	-0.000488916	0.000301642	-0.00130511	0.188397	4.75441	2.40389	0.000228195	3.8734	4.34846	-0.00335616	0.109353	-0.000600608	1.53029	-0.00617255	21.4963	16.7027	7.38284	0.00072967	25.7299	52.5094	55.1135	-0.000715894	13.1585	-0.000103567	0.00185833	3.78497	-0.00217956	4.75355	-0.0010934
0.299766	9.13447	18.9754	8.2306	-0.000500112	3.87959	35.7766	7.16973	-0.000259364	0.000153501	15.4189	3.15619	21.754	0.215011	14.2703	1.5169	-0.000568207	4.23775	0.865824	9.47744e-05	6.28361	2.92338	0.000303423	-0.00171064	0.281606	6.97714	3.32854	0.000406481	4.13713	20.6928	2.04079	11.7749	-0.0012203	5.35989	1.16037	39.0436	17.2495	19.145	-0.000270976	30.9483	60.875	61.1568	1.17008	15.5323	1.84193	3.5113	5.94756	-0.0020724	7.44652	-0.00318958
0.399688	53.5943	20.5412	12.9041	7.26874	4.41208	42.7271	10.1269	-0.000384843	7.91802	17.0551	4.00634	24.172	0.366437	23.6574	2.31286	-0.000183169	6.01341	0.910428	3.61423	7.58338	15.0388	7.28045	-0.00187099	9.8067	7.75914	3.49387	0.000596514	3.99884	26.5613	11.1448	18.9078	-0.00191851	7.03182	1.90038	50.6962	16.1798	26.2422	28.8278	36.6144	62.9484	62.2991	1.69583	19.5585	2.37031	5.32784	7.0233	14.2364	8.74562	-0.00503406
0.49961	77.8752	25.6438	15.1768	11.0618	4.51967	44.6195	10.9482	-0.000534628	25.9775	17.7378	4.04821	25.1208	0.462805	29.6314	2.66228	0.000420806	32.3832	11.9218	5.57695	7.88916	19.4498	9.42571	9.34633	14.4939	7.74734	3.29398	0.00083276	18.6146	35.9772	15.5568	22.9218	-0.00262913	7.52405	2.34375	57.9372	14.5104	29.7302	46.8374	42.3377	61.2315	84.3363	3.72459	21.3238	18.3476	6.14272	14.8	20.4876	9.13091	-0.00646469
0.599532	98.217	26.8885	15.8712	23.7004	4.39528	43.6748	10.7242	-0.000639922	34.6304	17.7612	3.82195	25.0685	0.519044	33.0517	2.74154	0.00113941	43.7794	23.3248	19.5321	7.64864	20.1801	10.8733	12.8378	21.745	7.32217	16.9246	0.00108696	24.1727	37.8949	17.2322	24.8164	-0.00320661	22.2112	2.5826	72.5519	12.7142	30.849	70.9655	43.6378	57.3696	102.704	4.54624	21.6992	22.7198	15.9815	18.9411	22.4735	8.9395	-0.00749124
0.699454	103.278	26.4567	17.6686	35.2423	4.15159	41.2281	17.6834	-0.000655312	37.788	17.3394	3.52096	25.4534	10.9426	34.5886	2.66328	0.00188311	47.039	38.6155	32.7953	7.12882	19.2384	10.6226	13.432	71.4525	6.7044	22.2289	0.00131955	25.2141	36.4263	21.0157	25.2955	-0.00364677	32.7581	2.682	81.464	11.0001	30.4541	84.7055	54.6886	52.4286	106.513	4.71831	21.2422	33.6105	20.8538	20.6635	22.2536	8.40473	-0.00835712
0.799376	100.697	25.331	17.9564	40.2815	13.2712	38.0719	19.9576	7.58757	37.8198	16.6278	15.2232	28.3676	18.0331	34.7621	2.4988	0.00271605	46.0408	46.2703	39.1644	6.48651	35.5305	26.6419	24.3903	100.473	6.01959	23.0249	0.00151724	40.9258	33.5705	22.1012	24.8524	-0.00400759	36.4507	2.68766	86.1363	11.2714	29.1313	91.2676	58.4985	48.4785	103.534	13.0838	20.3081	34.7148	79.4127	20.8217	20.9597	7.68517	20.0088
0.899298	94.5428	23.9519	17.3044	41.5694	21.8081	54.1178	25.1166	10.345	36.1524	15.7384	20.7248	29.5355	22.6107	33.9733	2.29261	0.00350103	64.5229	55.6621	41.2228	5.81167	51.623	30.9678	34.2753	110.904	7.21035	21.5715	0.0016733	61.4853	30.3064	40.6807	23.8309	-0.00428591	36.4772	2.63155	87.6841	10.5363	32.7803	92.9535	57.9092	61.1093	110.216	16.5926	19.1212	32.0442	113.177	20.0101	19.2061	6.88669	27.6429
0.99922	86.9594	22.5147	16.1057	43.6856	31.7695	60.4575	26.1343	10.9345	45.2327	14.7511	21.3027	29.5115	31.5904	32.5293	2.07185	0.00404445	96.4027	61.0835	40.6679	5.15404	130.387	30.3249	37.4144	110.575	7.44149	19.1898	0.00178964	67.0888	27.0397	48.8659	22.4686	-0.00470118	34.6415	2.53596	131.777	29.2552	92.6185	91.4063	62.8745	65.6755	108.379	20.2788	17.822	28.1927	150.037	32.0674	17.3196	6.0776	31.4717
1.09914	79.0544	21.1042	14.6271	51.0303	35.8294	61.2331	25.1567	10.5864	48.15	14.9979	20.2276	28.6963	39.5388	30.663	1.85264	0.00439619	135.18	62.0279	42.5928	4.5393	195.548	27.9877	35.9841	104.365	20.3429	16.5661	0.00188197	65.4585	28.2736	65.6966	20.9286	-0.00531651	31.9537	2.41642	160.394	40.8625	131.08	87.7916	62.7479	65.2947	102.749	21.5382	16.4971	24.2399	169.503	47.8982	15.4685	5.29988	31.642
1.19906	84.6137	19.7552	13.5184	53.1887	36.5627	58.9456	23.2992	9.86558	47.5895	16.7332	18.673	27.3773	44.2221	28.5488	1.64404	0.00465415	150.394	60.2735	41.9012	7.29902	212.088	25.2204	32.6089	95.2692	25.9718	14.0379	0.00194583	60.6014	59.6247	71.8024	19.3206	-0.00623783	28.9698	2.28371	177.457	42.6688	150.374	82.9299	69.4744	62.0278	95.6445	21.0315	15.1986	20.6006	174.222	57.6083	13.7337	4.57766	30.2392
1.29899	83.1847	21.3744	12.2147	52.4233	35.4834	55.3229	30.256	9.02835	45.1645	17.4898	17.053	25.7598	47.3486	26.3157	1.45077	0.00477029	149.603	56.9793	39.7063	11.8583	206.108	22.4952	28.616	85.0879	27.503	11.7541	0.00195113	56.8137	69.6693	73.482	23.6006	-0.00757066	27.1795	2.14529	185.968	40.2136	188.454	77.3929	70.0571	59.4432	88.1826	19.6648	13.9566	17.4026	170.615	61.0768	19.8721	3.92297	28.2297
1.39891	78.4427	31.4774	11.8617	56.8097	33.4761	50.9031	31.8288	8.18811	41.8348	22.1692	15.508	31.7204	48.453	24.0575	1.27475	0.00461289	140.839	52.892	36.7244	18.2301	190.551	19.9746	24.6487	74.8666	26.8142	9.76449	0.00191377	51.5063	69.8121	71.0511	25.6458	10.3361	24.8934	2.00624	188.229	36.1497	205.482	72.1718	67.0336	55.1553	86.4308	17.9385	12.787	14.6546	186.869	60.5569	21.8359	3.33981	26.0554
1.49883	72.3284	34.6298	11.098	57.1338	43.3672	54.8712	30.794	25.9472	38.1619	24.7747	14.0793	34.8199	49.0113	21.8405	1.11636	0.00416961	128.573	48.4856	33.4089	20.6989	171.738	23.4276	20.994	65.1809	25.0046	8.06872	0.0018287	45.8326	77.1776	66.511	26.1965	15.9601	22.4714	1.86996	186.005	33.8384	208.81	66.7068	62.0553	50.0674	87.2555	16.123	11.6973	12.3197	192.145	59.7484	21.6398	2.82734	23.9127
1.59875	70.9313	34.7291	10.1173	55.2179	46.9221	54.6033	28.5961	31.9559	34.4663	25.9183	12.7735	35.9352	48.2674	19.7107	0.975018	0.00374223	115.492	44.0539	30.0395	20.9579	152.665	23.0043	22.832	56.3171	22.7084	14.5205	0.00173926	40.3465	75.6955	61.0379	38.7354	18.6646	26.5463	1.73867	195.248	30.3155	203.495	61.2382	56.1781	44.7469	83.7701	14.3587	13.9716	10.3475	195.735	56.6573	26.8312	2.38163	21.8842
1.69867	66.8013	50.9798	9.84002	52.1437	46.9381	76.7591	25.9756	32.7295	30.9231	37.3323	12.2316	35.7025	46.6234	17.698	0.849645	0.00371712	102.481	39.7727	30.5223	22.2035	134.672	21.2537	21.9244	49.1188	20.2826	16.3636	0.0016387	35.2909	73.7477	66.3646	50.6713	21.4599	27.2689	1.61373	197.844	26.5482	192.991	57.9366	50.0608	39.5376	110.371	25.2211	14.8779	8.68685	197.473	52.2963	27.9577	1.99733	19.9993
1.7986	61.549	58.1825	9.94616	48.5468	45.0567	85.4223	34.4051	38.8684	27.6208	44.1033	11.8812	34.6711	54.9407	15.8208	0.738963	0.00419258	90.2318	45.435	29.5015	21.7324	118.284	20.0169	19.8517	42.4943	17.9203	15.9232	0.00152094	30.7507	68.4129	66.2293	56.8231	22.3423	26.2532	1.49587	195.669	23.8045	179.631	54.131	48.2327	34.6364	118.139	29.3418	14.9485	14.2739	191.952	57.0114	27.1184	1.66878	18.2636
1.89852	56.0089	59.1559	13.4405	44.795	42.2342	86.3576	36.4359	39.3206	24.5967	47.5787	35.4643	33.0469	59.5268	14.0876	0.641652	0.00509764	99.0952	47.1069	27.6433	20.3687	103.631	18.1898	17.413	36.5454	15.719	21.0636	0.00136212	26.7324	77.4736	63.1498	64.802	22.0892	24.4067	2.47205	190.136	33.3962	165.54	53.3643	44.8536	30.1445	116.446	29.8592	14.5236	15.1044	182.046	57.4327	33.8881	1.3902	16.6725
1.99844	50.599	57.459	14.9651	41.0956	39.0208	83.0447	35.3593	37.3725	34.1581	52.2245	44.9225	31.0725	61.3775	12.5009	0.556348	3.99708	97.9919	53.5505	35.7929	18.5982	93.4421	16.2832	14.9949	31.2908	19.4696	21.7804	0.00116167	25.4024	82.0566	58.6211	67.9997	21.1889	22.2322	3.85944	182.337	34.9166	150.917	51.3451	43.6778	26.1023	110.525	32.1922	13.8195	20.939	170.067	55.1921	35.4155	6.00323	15.2167
2.09836	45.5156	54.6927	15.2099	40.7053	41.2625	84.9326	32.8881	34.5276	37.8304	54.0681	54.2483	28.919	61.2579	13.1808	0.481766	12.7061	91.9584	56.7424	39.5694	17.1283	93.357	14.4818	12.7697	26.7032	20.3729	20.3888	7.07567	23.4251	79.0644	70.6522	68.0374	21.2242	20.0015	5.4975	173.104	32.9254	136.482	49.8448	40.8969	22.5125	107.672	52.714	12.9726	21.2699	157.37	51.4097	34.2812	8.55207	13.8862
2.19828	40.838	51.5726	14.6573	38.9996	45.6212	90.4757	29.9013	31.4627	38.1401	53.978	54.0936	26.705	59.7529	13.3129	0.416757	16.2779	85.8151	56.5224	40.0918	16.611	87.4699	12.8425	11.8273	22.7312	19.7422	18.1293	9.29076	21.0458	72.9508	74.4558	66.0468	28.9195	17.8557	6.45287	163.047	29.6061	128.589	47.4465	37.3149	19.356	101.612	60.2312	24.3491	19.5034	148.201	46.8424	33.4943	19.0534	12.6708
2.29821	37.2177	48.4139	13.6406	36.635	46.1203	89.489	39.3019	28.4725	39.5689	52.5874	50.8307	32.5663	57.3064	13.0568	0.360276	17.2842	91.2925	54.281	38.6855	24.3603	79.388	11.3742	10.5057	23.7945	20.6503	15.6461	9.37071	27.6843	76.4089	75.1369	72.9355	32.3808	15.8619	6.93811	152.605	29.5767	125.785	49.0412	33.4375	32.5758	103.32	60.8203	30.3038	17.1059	153.243	41.9909	31.323	24.5989	11.5614
2.39813	56.7126	58.0394	12.3857	33.9959	48.0758	84.992	41.5153	26.6698	46.2887	50.3548	60.864	35.5763	54.253	12.535	0.311329	17.0415	88.9303	50.9209	42.6595	27.6382	79.4448	10.0679	9.11391	23.0788	20.7841	17.0262	8.58992	29.0026	73.2696	72.1	75.1945	33.2772	14.8894	7.10367	164.391	41.3044	119.591	48.6847	29.5756	38.8176	138.379	57.8988	32.8722	14.6844	150.564	44.878	28.5857	33.3213	10.5494
2.49805	63.3858	60.0429	11.0422	31.3029	47.1879	79.1888	40.242	24.4675	47.8771	48.6422	64.4253	36.611	50.8422	11.8398	0.269014	16.2212	87.3697	50.6621	46.7572	30.8228	92.1505	8.90937	14.3041	21.4271	19.7298	20.7925	7.53272	32.2836	67.4444	68.5666	74.4181	32.6603	21.2749	7.05608	174.727	43.1285	134.592	47.0613	47.3248	40.6724	148.2	53.3688	36.1892	12.4691	143.707	44.6978	25.7158	37.103	9.6271
2.59797	63.5284	58.75	9.70556	33.1744	44.8119	79.6133	37.4077	22.2178	46.6074	46.2904	61.7709	45.6008	47.2586	11.0405	0.232504	15.1626	81.7019	55.2996	47.1606	33.1728	91.9909	7.88316	15.5506	19.3529	18.1129	20.8935	6.45679	31.7684	74.0786	71.3064	71.7166	31.19	23.4371	6.87059	178.493	44.3239	139.165	44.6538	55.3883	44.8547	146.111	48.2706	37.017	10.5282	149.883	42.6391	22.9337	37.6766	9.76788
2.69789	60.5032	56.1086	8.43411	32.9856	41.7339	76.3222	34.0004	20.0711	53.6237	43.5656	57.2303	51.9134	43.8811	10.1888	0.201056	19.1817	74.294	60.1866	45.3826	32.7296	86.1567	6.97476	14.9307	18.3943	21.3222	19.2865	6.45395	29.728	79.3329	70.9458	77.1983	29.2765	23.3463	25.0259	177.556	41.8804	146.211	41.8004	57.425	45.2192	138.697	43.1566	36.3496	8.86273	147.95	39.5148	27.5342	36.2557	9.37529
2.79782	78.0824	52.9909	7.47682	53.277	54.9896	87.8051	34.1703	31.7001	55.403	40.7137	56.1922	54.6987	40.4824	9.32285	0.174	20.2761	94.5188	60.8465	44.5437	30.8182	78.1805	6.17087	13.5193	16.8658	25.6637	17.0147	5.89333	26.9242	79.5221	67.5321	78.426	27.172	22.1168	36.4172	188.268	37.6964	150.925	38.7353	55.8542	43.3256	129.191	38.3053	34.8205	7.44882	141.599	35.8716	28.3313	33.6788	8.77172
2.89774	82.7876	49.7829	6.54108	62.4545	59.88	95.5253	32.3492	54.6373	53.9018	37.7885	59.9377	55.066	37.1474	8.46985	0.150761	19.9484	103.814	58.9669	42.1496	28.221	94.489	5.45955	11.8597	15.1083	26.5402	14.6142	5.15814	23.945	74.7681	62.6221	76.8885	26.3179	20.3719	43.7222	196.56	41.7686	148.521	35.6182	52.2589	40.1944	161.244	33.8428	32.8306	6.25509	139.207	40.1889	27.2121	30.5144	8.10545
2.99766	81.0326	54.0713	5.66212	65.8047	60.09	95.501	29.6977	65.7242	52.5281	34.8859	62.141	57.3915	33.9344	7.64852	0.130754	18.9651	102.664	55.6469	38.9465	25.3906	99.7384	4.83018	10.2145	17.8218	25.5619	16.7955	4.4166	23.8732	68.1476	57.1257	73.6225	24.9264	18.4539	47.5658	206.192	41.0515	141.772	32.5563	74.8919	36.4829	168.686	29.8119	30.631	5.2502	140.595	45.5135	25.2076	27.1384	12.1221
3.09758	76.2362	53.9585	4.85817	65.2311	57.7829	91.2617	44.0199	68.2301	62.3907	32.07	59.1758	57.3805	33.4558	6.87092	0.113543	29.0776	103.889	51.5939	35.4064	28.9154	102.1	4.27335	8.70085	18.3374	23.6691	16.4779	3.73644	22.3425	61.3807	51.562	69.3438	23.2716	16.5451	50.0071	208.841	46.9217	141.832	29.6188	85.3968	32.6037	164.608	26.9253	28.3763	4.40559	136.345	46.8064	22.8731	23.7915	16.6395
3.1975	70.2015	62.9658	12.3963	62.5263	54.2199	84.9156	51.7046	68.0314	66.7776	30.8064	55.8354	55.818	32.3414	6.14417	0.0987254	32.6263	117.671	54.1256	40.313	29.3176	96.7468	3.78069	7.36108	17.6199	21.4018	15.0262	6.49791	27.7718	66.6155	57.3449	64.5419	21.5211	14.7375	50.512	206.488	45.8566	140.812	26.8488	93.0049	28.807	155.473	24.052	26.1594	3.69631	129.127	45.5628	20.4998	20.6198	19.1309
3.29743	63.8612	64.5324	16.4482	58.7517	50.127	78.0838	52.4267	71.1679	79.1078	29.1962	56.3673	55.6186	30.8052	5.47188	0.085912	32.9377	121.668	53.6109	41.6953	28.0322	88.3194	3.34482	6.20089	16.2656	19.0617	26.4024	7.03721	28.528	83.8159	57.8653	59.5467	19.7752	15.3513	51.7183	200.628	41.9527	135.198	24.2696	94.4752	26.2909	144.441	21.3373	34.5451	3.101	120.525	45.7727	18.2336	17.7048	19.3041
3.39735	57.6819	62.8949	18.1743	54.5285	45.9149	70.91	49.8498	68.6101	82.2819	29.6354	53.1951	59.7797	29.0077	4.85551	0.0748146	31.7124	125.76	51.3034	40.7241	25.9117	96.2938	2.95916	5.20909	14.6362	17.6874	29.589	10.1362	27.0863	86.2186	55.519	57.2616	20.5132	23.2947	51.3704	192.37	37.1482	126.923	21.8907	90.7975	23.5887	153.544	18.8461	38.4162	2.60158	111.464	43.9075	16.1412	20.1991	18.477
3.49727	51.8814	63.9882	18.394	50.214	52.3244	63.8681	45.8719	70.2683	80.3421	29.2017	48.9932	60.9228	27.0678	4.29522	0.0652104	29.8145	120.776	48.0157	38.4158	23.4539	93.784	2.61798	4.36784	12.945	24.0986	28.7248	10.4957	24.7235	82.0225	51.7307	64.5962	20.2398	26.1457	50.0069	184.705	32.3266	125.713	26.5301	84.2977	20.9032	153.555	26.3949	39.5015	2.42894	117.637	40.8469	14.2465	22.0823	18.3196
3.59719	56.5832	62.1693	17.6791	46.0074	53.653	69.5083	51.2908	67.295	75.7119	28.1905	49.8073	60.0306	25.0726	3.78986	0.959836	27.7425	111.525	44.2677	35.4226	20.9421	86.7992	2.31614	4.76198	14.7544	26.1392	26.0502	9.72909	22.0852	102.368	69.9196	67.3849	19.3908	26.2672	48.005	175.493	27.8611	123.341	43.2244	76.4664	20.7334	159.988	28.7904	38.9087	9.7674	116.853	40.2071	12.551	22.1979	17.3969
3.69711	69.8588	59.1825	16.4239	42.4902	55.4076	69.5042	53.4161	64.9586	69.8276	38.4884	47.1172	57.811	23.0847	3.33655	1.42629	25.6104	117.597	40.3856	38.2819	21.0753	129.765	2.04912	4.57712	14.942	29.4281	22.7475	8.57903	26.7378	105.014	76.7143	67.1752	18.2381	25.2753	45.6274	167.712	23.882	131.044	67.4932	68.2362	22.5782	155.836	28.4713	37.3438	19.5622	135.382	38.0613	11.0453	21.2242	16.1893
3.79704	72.8817	55.8075	14.895	61.0096	55.3856	66.9824	51.4407	66.8196	63.5248	44.4804	44.4816	54.77	21.1483	2.93067	1.62774	23.5389	138.029	36.5687	38.3219	20.069	146.627	1.8129	4.14616	14.2303	29.5521	19.4149	7.37544	31.1101	99.7805	76.9019	65.0485	16.949	24.6885	43.0555	158.777	21.7896	131.203	86.4254	73.1214	22.6082	147.055	35.3376	35.2539	21.5034	140.801	35.0822	9.71467	27.735	14.9162
3.89696	81.4824	52.3882	13.2688	68.9316	55.2245	74.5628	47.6559	63.9652	57.276	47.4228	40.9733	51.2659	19.2934	2.56698	1.66908	21.5814	155.783	32.9327	37.1208	19.8652	198.784	1.60392	3.63729	13.0643	28.0184	16.3323	6.25478	31.2835	92.2193	73.5112	65.746	15.625	28.3674	40.4128	149.207	19.2668	126.662	98.3526	87.1342	21.5706	136.557	36.9172	32.9489	20.3212	138.774	31.7204	20.3408	30.4223	13.6744
3.99688	83.547	49.0719	11.6582	70.7511	55.153	75.3912	43.2345	59.2962	51.3349	48.2374	46.0272	47.5493	17.5392	2.2414	1.61731	19.7598	168.256	29.5402	34.8317	22.1033	209.937	1.41905	3.13206	11.7129	35.4377	13.6098	5.26446	30.1527	83.3133	74.3837	94.7455	14.326	58.4123	37.782	139.38	16.7529	119.356	125.558	91.1114	19.9539	125.742	35.7584	38.6274	18.0705	132.7	28.2695	24.4888	30.7009	12.5039
4.0968	80.4766	45.9172	10.1318	69.1571	52.8942	72.5075	38.7611	54.1232	45.8255	53.5113	44.9558	43.7922	15.8964	1.95223	1.51487	18.0782	176.648	33.8092	32.0028	22.168	206.721	1.25553	5.08494	10.3342	38.8617	14.145	4.41217	27.7408	79.4536	71.4778	110.534	13.0859	72.2856	35.2172	145.112	14.4323	110.59	139.752	100.118	18.0722	146.532	33.2854	40.7729	15.6183	124.603	24.9143	25.2268	29.4272	11.418
4.19672	75.07	42.9433	8.72776	65.7494	49.5541	77.8256	34.5121	49.021	40.7953	55.7478	52.6669	40.6608	14.3701	1.69932	1.38828	26.7976	170.971	40.5943	28.9785	21.0689	196.389	1.11092	5.5762	9.99175	38.5457	13.2736	3.689	27.2191	88.4799	79.1115	117.38	11.9222	75.6626	32.7522	146.211	27.047	101.225	145.044	111.354	16.1225	149.503	30.2832	40.7661	37.11	120.369	21.7641	24.2465	40.9968	26.9395
4.29665	68.7957	40.1521	7.4636	61.4716	45.7693	79.0397	30.6044	50.3427	36.2484	56.8724	70.9535	37.4786	12.961	1.48146	3.67926	29.7823	161.219	43.115	25.969	24.1613	201.007	4.81683	5.37336	9.26024	36.2962	11.8187	3.08015	25.2714	87.0346	89.6226	118.288	10.8424	73.5411	30.4073	144.038	30.3184	91.818	144.371	112.553	14.2238	144.241	27.1737	39.4891	41.8864	140.77	18.8773	22.4725	48.8419	32.3253
4.39657	62.4066	37.5378	6.34358	56.8733	41.8987	76.2045	27.0737	48.1591	32.1649	56.2295	72.7535	43.8499	11.6672	1.29391	4.81877	29.9432	147.318	43.0048	23.0967	25.1445	190.453	9.52969	4.87409	8.35503	33.1599	10.2083	2.56977	28.5646	81.1109	92.1831	115.362	9.8483	68.7366	28.1929	139.557	29.4106	82.7181	139.822	107.847	12.4441	135.467	29.7683	37.5023	39.9581	147.032	16.2787	20.4021	51.3541	33.1214
4.49649	56.2731	35.0916	5.3637	52.2675	38.1384	83.414	23.9156	44.63	28.5126	54.4113	93.9115	46.8921	10.485	6.79583	8.95962	28.7682	132.116	41.3336	22.8164	24.3837	187.584	12.6282	9.80705	7.40377	29.7307	8.65333	2.14299	34.5121	75.6065	89.3807	110.063	8.93787	62.8138	26.3396	133.553	26.8121	76.2096	147.712	99.9307	10.818	125.486	29.4964	35.1586	35.6823	145.249	13.9708	40.4925	50.478	31.9154
4.59641	50.5617	32.804	11.348	65.4522	34.5889	83.648	21.1076	42.6136	28.5793	51.8458	95.6566	49.6337	9.40879	16.7618	31.1851	27.0133	118.058	38.7959	21.6778	22.7308	174.562	12.8333	22.6188	6.47896	26.3342	9.00307	1.78659	41.4657	68.608	83.8079	103.399	10.3275	56.6237	24.5393	126.838	23.6978	74.2191	164.83	90.5252	9.35877	115.396	27.7995	39.2811	30.9047	139.078	11.9427	48.2253	47.5653	31.0359
4.69633	45.3327	30.665	14.4976	70.2857	31.2955	80.0744	22.8524	39.4555	55.8156	48.8401	93.4368	50.1088	14.5933	61.1691	62.8545	25.0589	110.683	35.8374	37.5434	20.6861	175.588	16.9841	26.6591	18.7757	23.1385	24.117	8.12775	42.0648	61.3835	76.9912	96.058	10.7783	50.6116	24.7994	119.486	23.556	84.3204	171.32	80.7037	34.2605	105.705	53.8775	40.4879	26.3635	130.701	11.5474	49.4625	43.5409	29.2095
4.79626	40.5916	28.6651	15.7616	76.7742	28.2722	89.5289	22.3983	35.9918	77.1443	45.6119	116.155	57.3139	17.9125	121.072	78.0629	23.0924	100.799	32.7385	45.2345	24.9279	168.842	19.7347	28.1749	25.319	20.2205	29.218	12.897	47.4295	54.5	69.8117	88.5001	10.6705	59.8429	32.7547	111.832	21.7212	95.1251	187.259	71.1121	47.2811	121.912	64.1231	39.9359	22.3149	121.401	10.8014	47.4362	39.0242	43.2777
4.89618	36.3175	26.7926	15.8101	93.2842	25.5156	90.7139	20.9403	32.5885	86.0688	42.3131	116.728	83.2046	19.8355	231.585	83.2069	21.2023	90.211	29.6716	47.8081	35.939	155.282	19.3229	38.0837	27.5255	17.6053	29.2712	13.6854	46.924	48.1838	62.7618	81.0274	10.7105	61.4948	50.5294	125.092	23.2799	98.4836	192.338	62.1146	57.4199	153.485	65.8767	38.3633	18.8112	111.924	9.87192	43.9112	38.2401	55.5399
4.9961	32.4774	25.0432	15.1102	98.9223	23.013	87.3452	19.0936	29.3953	103.325	39.048	129.082	98.1438	20.73	303.157	86.1316	19.4271	79.8628	26.7381	47.8321	39.9782	139.562	17.8329	39.645	27.2343	15.2893	26.9792	24.8717	43.7489	42.4992	56.102	73.831	10.44	59.216	61.4438	131.967	22.1817	99.7315	190.179	53.8937	60.695	161.055	63.3837	36.2372	15.8235	103.694	8.86992	39.8364	35.9597	58.1955
5.09602	29.0344	23.401	13.9835	104.452	20.7473	91.956	17.1676	26.4634	138.82	35.8858	125.48	105.405	20.8791	359.025	83.913	17.78	70.2134	23.9933	45.8033	40.0888	123.871	19.81	37.3362	27.1241	13.2549	27.2805	31.4288	42.1791	37.4358	49.9554	67.0253	9.92861	55.0576	69.6563	134.153	29.1209	96.9806	183.354	46.5192	59.7887	202.334	58.7796	33.8508	13.2948	95.4403	7.86704	35.708	32.8691	62.6948
5.19594	25.9513	21.869	32.372	103.659	18.6997	90.3968	15.3117	23.7998	151.915	36.1774	116.845	107.372	20.4997	416.706	78.8639	16.262	61.4537	21.4632	42.6589	126.774	109.178	25.4589	37.1069	25.5844	11.4773	25.2614	60.2465	38.8115	32.9512	44.3653	60.6722	9.29454	54.1182	79.4869	132.962	32.7688	91.839	173.675	39.9924	56.47	212.156	69.0516	31.3852	11.1629	87.4674	6.9074	31.7735	29.4272	61.6936
5.29587	23.1924	20.4415	42.1656	110.665	16.8514	85.5479	13.5918	21.3932	152.26	39.7206	124.025	105.768	19.7565	446.304	72.4298	14.868	53.6296	19.1555	38.9954	255.157	95.8451	56.9545	34.1861	23.3448	9.92987	22.9727	68.1105	44.5737	28.9916	39.33	54.7979	8.61065	50.8979	84.1958	129.406	65.9493	98.5576	163.346	34.2741	51.8897	246.192	73.4115	34.8145	18.3905	79.9345	6.01625	48.9661	25.9316	69.5548
5.39579	20.7249	19.1052	46.2315	110.453	15.1841	79.1224	12.0313	19.2246	159.36	41.1297	119.021	101.838	23.5712	507.911	65.4966	13.5908	46.7117	17.0665	35.1847	310.638	83.9493	68.7506	36.8607	20.8433	8.58619	20.093	65.348	44.4298	25.5018	34.8233	49.405	7.92114	54.7003	85.4318	124.262	74.9452	99.2522	175.901	29.9681	46.7824	256.422	75.4673	35.752	22.0994	72.9138	5.20602	54.8212	41.7733	69.673
5.49571	18.5187	17.8576	46.5945	106.291	13.6806	72.1229	10.6322	17.2732	156.118	41.0656	115.706	96.4685	25.7121	559.49	58.5916	12.4219	40.6346	15.1861	31.4504	324.363	73.4337	68.0907	35.2637	18.3346	7.42146	17.1671	58.5763	41.5768	22.429	30.807	44.4808	7.25186	53.857	84.356	118.094	73.0839	96.174	179.093	26.0246	46.2373	249.733	76.7147	37.5522	24.0248	81.9378	4.48069	54.783	49.5217	66.4713
5.59563	16.5465	16.6909	58.0821	160.495	12.3252	78.8476	9.38644	15.5186	191.827	40.0101	120.566	90.2892	26.6242	581.052	52.0142	11.3529	35.3183	13.5005	27.9207	315.094	64.1868	63.1172	31.8683	15.9586	6.41307	14.4514	50.789	61.0132	20.4662	33.3592	40.0034	6.61699	61.0777	87.449	111.317	79.7448	90.8574	176.078	31.8823	47.4717	235.647	96.168	37.4425	22.6128	101.645	3.83894	64.6815	51.9429	61.9979
5.69555	14.7838	15.6035	66.5388	184.343	11.1035	99.8826	8.28175	13.9416	214.184	38.3129	118.588	83.7393	41.6181	580.966	45.9199	10.3758	30.6803	31.9369	24.6615	294.026	56.0795	56.9804	27.9224	13.7847	5.54076	12.0483	43.2712	67.2266	31.1155	33.2235	35.9454	6.02342	87.0576	91.4329	104.237	93.4341	84.3362	169.095	37.3118	45.9841	218.819	136.975	36.2088	20.0724	124.071	3.27653	66.1087	50.9836	57.1886
5.79548	13.2085	14.5858	68.6601	233.884	10.0025	106.913	7.30445	12.5246	216.786	43.2193	111.192	77.1209	51.2173	565.676	40.3758	9.48273	26.6411	43.2896	21.6999	267.735	48.9837	50.8638	24.0286	11.84	4.7866	9.98048	36.5133	72.6742	33.8668	33.8798	32.2768	5.47399	98.584	92.0319	97.0994	92.1549	77.2962	159.719	47.3649	42.9679	201.491	150.223	56.6232	17.3339	132.05	8.84541	65.5566	47.9966	59.1336
5.8954	11.8009	13.6352	66.7943	257.038	9.01019	106.009	6.44107	11.2513	233.212	52.2152	102.157	70.6363	56.7923	540.106	35.3952	8.66665	32.8078	109.936	19.039	240.003	42.7792	45.1803	28.3182	10.1269	4.13484	8.23182	30.6454	70.6215	33.0067	37.5118	28.9669	4.96875	99.4364	91.805	90.0635	84.6718	81.4744	149.046	60.6769	39.1948	184.7	158.156	86.6226	14.7644	131.752	11.8868	61.7942	43.9067	94.1538
5.99532	10.5434	12.7477	62.5671	260.321	8.11585	100.825	5.67896	10.1075	243.705	56.992	93.1211	64.4163	59.4027	508.149	30.9602	11.9573	34.0609	145.478	16.6679	212.919	37.3569	40.0442	36.2471	8.63414	3.57175	6.76938	25.6423	65.2466	34.2435	42.493	25.9853	4.5063	94.8281	97.7053	90.665	110.198	94.5713	137.831	79.4789	35.1536	168.897	153.775	101.625	14.6857	126.884	13.2424	77.5483	39.3327	104.751
6.09524	9.42023	11.9188	57.0852	252.581	11.2766	93.5419	5.00656	9.07996	266.417	58.8077	84.6202	58.5404	59.8638	472.52	27.0362	13.007	32.7828	161.189	14.5677	187.568	32.6198	35.4574	39.7236	7.34365	3.08535	5.55504	21.4188	58.6804	32.7001	43.2547	23.3027	4.08424	87.6818	99.4258	106.41	119.727	130.074	131.612	103.73	57.4488	154.239	143.443	107.306	13.351	119.662	13.5036	173.493	34.6767	104.397
6.19516	8.41712	11.1447	51.086	239.08	12.5165	85.4375	4.41348	8.15696	266.885	58.5832	106.312	53.0521	58.7998	435.105	23.5803	12.9583	39.7887	164.516	12.7157	164.438	28.4821	31.3822	38.2697	6.23455	2.66527	8.49406	17.8733	51.9784	30.0382	41.7028	20.8914	3.70004	79.6101	98.3591	135.32	114.715	147.564	123.802	129.724	67.8583	141.316	130.669	107.309	17.4101	111.396	13.0812	269.282	30.1892	99.373
6.29509	7.52121	10.4213	45.0463	222.911	18.8186	77.2449	3.89048	7.32794	255.25	56.9888	112.763	47.9697	56.686	397.416	20.5469	12.3947	41.0716	160.352	11.0881	143.678	24.8684	27.7699	34.7108	5.28555	2.3025	12.665	14.9063	45.6345	27.0505	38.9718	18.7257	3.35098	71.4789	100.68	153.084	103.96	153.226	115.176	138.634	70.8056	129.188	117.344	103.96	17.3878	130.698	12.2569	375.495	26.0158	92.5837
6.39501	6.72085	9.74506	39.2609	205.87	21.4385	69.3669	19.0969	6.58343	240.189	54.5103	114.655	43.2943	53.8816	360.525	17.891	11.6124	50.7187	151.889	9.66128	125.244	21.7126	24.5712	30.4765	4.47628	1.98925	61.2132	12.4279	39.8535	24.1024	35.7278	16.7817	3.03423	63.7315	99.9809	177.786	91.5997	151.331	106.261	140.729	69.2352	117.958	104.447	98.7372	15.834	152.592	11.2201	425.25	22.2312	85.3559
6.49493	28.788	9.11255	33.8994	188.975	23.9202	93.1741	25.1526	36.1039	221.308	51.4969	108.469	70.5253	50.656	325.162	15.5698	20.4053	52.7135	141.183	8.41286	108.996	18.9569	21.74	26.2604	3.78792	1.71878	104.153	10.3596	34.6943	32.2599	32.3532	15.0376	2.74711	80.135	100.959	218.422	79.4942	144.799	97.9049	139.523	65.0857	120.19	92.4475	92.5721	13.843	171.299	16.2628	427.089	18.8628	78.2777
6.59485	38.0662	8.52078	29.0462	172.78	24.2875	102.009	26.5885	46.4737	201.194	48.1975	99.9941	86.698	47.2088	291.801	13.544	23.6917	50.7641	129.545	7.79608	94.7456	16.5508	19.2346	22.3727	3.20359	1.48526	156	8.63456	30.1446	59.9068	29.0604	13.4732	2.48717	84.404	99.3702	242.829	68.4084	135.613	89.6575	139.2	59.6155	115.889	81.5328	86.0434	11.8647	212.09	30.4064	405.241	15.9081	71.5942
6.69477	40.7025	7.96708	24.7298	157.561	23.5068	118.542	25.7821	48.28	181.306	44.7866	91.2701	102.42	43.6855	260.72	11.7776	24.2495	76.215	117.786	10.9258	82.2909	14.4501	17.0178	18.9282	2.70851	1.28364	167.698	7.1962	26.1607	83.4006	25.9597	12.0702	2.25186	96.0683	111.604	262.846	58.5872	129.976	82.607	132.332	53.6248	111.006	71.7401	79.5043	10.0671	227.087	37.7786	372.896	13.346	65.3916
6.7947	45.514	13.9887	20.9429	143.439	22.1423	123.499	23.971	53.464	162.428	45.1034	82.982	110.086	40.1903	232.054	10.2387	23.4998	105.954	106.395	12.2926	71.432	12.6162	15.0563	15.9442	3.37745	1.10958	159.85	5.99709	22.6865	88.5729	23.1021	10.8123	2.03874	115.262	117.181	271.717	50.0384	128.391	89.369	121.983	47.6078	177.775	63.0286	73.1635	8.49725	227.279	40.664	337.106	11.1455	59.6844
6.89462	45.6261	16.038	17.6563	130.443	20.5198	120.732	21.7904	52.7241	144.939	44.2059	77.5931	112.193	36.7957	205.835	8.89881	22.166	146.868	95.6491	14.9211	61.9798	11.0153	13.3209	13.3938	3.56027	0.959303	143.557	4.99763	19.6647	88.9822	20.5041	9.68467	1.84569	119.168	124.773	272.497	42.6694	122.864	91.2401	128.999	41.8554	224.213	66.0559	67.1384	7.15244	274.007	40.6644	301.528	9.27052	54.4557
6.99454	43.4586	21.8766	14.8289	118.514	18.8242	113.885	19.5581	49.5497	128.984	42.5115	71.2139	110.552	33.5508	182.023	7.73255	20.6129	187.004	85.6876	15.8236	77.4877	9.61782	11.7854	11.2318	3.46657	0.829547	124.637	4.1646	17.0404	83.7488	18.1632	9.36004	1.67031	153.579	127.008	267.531	55.2634	115.08	89.8637	126.893	36.5262	235.412	64.7864	61.4879	6.01156	352.04	38.8915	267.947	7.68354	49.6758
7.09446	40.2934	23.5674	12.4138	107.638	17.1577	105.122	17.4258	45.5306	114.573	40.3213	64.8879	106.466	30.4866	160.525	6.71777	19.0214	196.647	76.5645	15.6764	107.548	8.39796	10.4269	9.40831	3.22639	0.717503	105.996	3.47038	17.4425	95.0355	16.0677	12.0804	4.76531	167.811	128.444	258.587	107.18	106.167	86.4058	119.577	31.694	344.646	80.9423	56.2352	5.04851	382.648	36.106	237.13	6.3482	45.3115
7.19438	40.2376	23.4431	10.3627	97.722	15.5737	95.7033	15.4588	41.3772	101.643	37.8506	58.9548	100.867	27.6212	141.218	5.8351	17.4785	190.479	68.2805	14.9204	215.754	7.3331	9.22503	7.87562	2.91897	0.620746	88.9601	2.89183	16.5334	94.1771	14.2009	13.467	17.0777	166.533	138.556	247.003	120.955	96.8661	81.6869	115.237	27.3793	418.411	84.7746	51.3813	4.23774	524.11	32.8197	209.338	5.23002	41.3291
7.29431	38.251	22.5555	8.62907	88.6932	14.0977	86.3454	13.6786	37.3932	90.0927	43.0418	53.5034	94.4146	24.9622	123.956	5.06758	16.0229	208.493	60.8045	13.8401	358.412	6.40345	8.16167	6.58986	2.59136	0.537179	74.0172	2.40983	21.0779	88.0749	12.5457	13.9571	23.6092	181.298	142.145	233.771	117.638	87.6533	76.2794	114.166	23.5695	524.641	82.2159	46.9145	32.4423	592.145	29.3688	184.494	4.29793	57.9993
7.39423	35.4265	21.3767	7.16933	80.4972	20.7541	77.4344	12.0848	33.6966	79.807	45.4794	48.5339	103.587	22.5102	108.581	4.40043	14.6693	226.007	54.0881	18.8013	466.835	5.59176	7.22088	5.51244	2.2705	0.464987	61.2277	2.00813	21.8471	80.0572	11.085	13.8578	42.8618	179.605	141.365	219.617	163.416	78.8208	70.5769	108.063	20.2341	635.839	76.5835	42.8155	40.1557	644.339	30.5758	162.433	3.52397	62.4286
7.49415	32.334	20.1167	5.94408	73.0384	23.4858	69.1602	10.6669	30.3208	70.666	46.0018	44.0185	184.399	20.261	94.9356	3.82071	13.4201	222.139	48.0751	20.9047	500.829	4.88294	6.38852	4.61033	1.97079	0.402599	50.4493	1.67336	26.3824	71.6918	9.80268	13.3837	52.5251	169.643	141.728	209.463	170.369	73.2574	65.5835	116.977	17.3331	709.438	69.7055	39.0613	67.1092	650.218	29.9857	142.92	2.88347	61.4103
7.59407	29.2624	18.8673	4.9185	66.2688	24.0042	61.5981	27.5035	27.2626	62.5539	51.7565	39.9201	233.069	18.2069	84.1053	3.31711	12.2722	207.779	42.7059	21.244	493.352	4.26385	5.6521	3.85537	1.69901	0.348657	41.4568	1.39451	28.9076	63.6836	9.13307	12.6833	57.9655	155.987	138.835	199.654	170.895	70.3953	101.034	116.552	37.367	711.524	62.5658	35.6274	79.5102	630.264	28.3153	125.701	2.3547	58.1068
7.69399	26.3507	17.6668	4.52073	60.1244	23.3156	54.7571	33.8548	24.5031	55.3616	54.362	92.1094	259.075	16.338	74.293	2.87984	11.2198	188.965	73.9273	20.5354	464.118	17.4013	5.00058	3.22351	1.45731	0.301986	35.9151	1.16239	29.7792	56.3182	8.36639	11.8584	64.8067	141.149	133.866	188.637	158.238	66.1253	152.825	110.711	47.3852	680.999	55.6723	32.4894	77.1022	596.73	26.0527	110.528	1.91905	53.9788
7.79392	47.4063	16.5295	4.06802	54.5486	22.0078	57.3554	39.1492	22.0185	48.9892	54.7813	107.701	269.324	14.6431	65.4531	2.50047	10.2562	168.974	90.07	19.243	473.912	32.7789	4.42417	2.6947	2.30862	0.261576	33.1833	0.969199	28.3121	49.6811	7.57538	10.9781	66.5502	126.462	128.825	204.027	140.986	61.1307	182.303	101.997	51.0574	636.995	49.2671	29.6233	69.3443	564.558	23.5243	97.1707	5.20112	49.6905
7.89384	55.2887	15.4595	3.60267	49.4898	20.4207	56.2309	39.4506	19.7838	43.3459	54.5743	106.434	268.831	13.1098	57.5282	2.17165	9.37466	216.857	96.3065	59.2469	480.81	37.5198	3.91424	3.69175	2.64941	0.226561	29.2897	0.808531	38.2869	43.7652	6.80423	10.0884	65.2884	112.597	122.664	218.828	123.1	55.862	196.367	92.0274	50.833	588.809	43.4457	29.1217	86.4708	526.609	20.9429	88.2416	6.96848	45.5337
7.99376	56.4112	16.2834	3.15138	44.8991	18.7479	82.1312	37.3983	17.7751	43.675	53.0911	123.71	261.218	11.7258	50.4535	2.2276	8.56847	239.381	96.4194	121.352	459.893	49.9474	3.46313	9.20878	2.69185	0.196201	40.0988	0.675127	40.4751	40.1444	6.08071	9.2188	62.3328	99.8525	115.902	224.883	123.821	50.6095	199.962	91.5005	48.3319	540.852	38.2253	27.9158	92.1668	486.819	18.4419	79.1444	7.72403	41.6273
8.09368	56.9798	16.0516	2.72997	40.7321	17.0964	92.5941	34.3584	43.0459	42.3148	50.7825	132.05	268.486	10.4789	44.1615	6.08675	7.83142	237.274	92.8851	152.552	425.196	67.7506	3.06407	10.9886	2.56859	0.169868	41.938	0.564414	38.9429	65.0636	5.42505	8.38797	58.4995	106.085	124.234	265.9	114.794	45.5529	196.616	90.7912	44.6112	495.121	33.5827	26.3313	86.1148	447.43	16.0999	73.0838	7.82353	38.0107
8.1936	54.48	15.3815	2.34649	36.9493	15.5227	117.591	31.0255	51.263	68.2576	47.9731	126.951	268.92	9.35734	38.5841	8.01072	7.15773	234.693	87.3158	164.314	384.918	76.3563	2.71107	10.9536	2.36139	0.147023	39.4713	0.472468	35.7948	86.1552	4.83633	7.60674	54.2896	103.871	126.969	292.601	102.344	40.797	188.833	104.957	40.3483	452.425	29.4756	24.5723	76.1865	409.668	34.5951	66.207	7.51585	34.6873
8.29353	50.6167	34.3315	2.00401	33.5157	14.0539	137.895	27.7408	51.9095	79.3085	44.8947	143.875	261.918	12.4929	33.6547	8.74548	6.54191	270.94	80.7438	164.186	343.722	75.3746	2.39878	10.1055	2.11963	0.127192	35.2026	0.396004	32.1007	90.1125	4.29504	6.88071	50.0054	97.4818	131.988	316.422	89.3906	36.3963	178.372	110.712	35.9659	412.998	25.8547	22.765	65.6844	397.08	44.4653	59.2951	6.97244	31.6447
8.39345	67.5689	41.1256	1.70242	30.4	12.7005	142.845	24.6613	49.3585	81.7788	53.2349	180.336	287.307	24.062	29.3096	8.76958	5.97904	280.013	73.8212	157.098	304.144	70.2182	2.12251	8.95632	1.87218	3.47772	30.4362	0.332293	28.3869	106.889	3.80603	6.2119	45.8244	93.5489	133.103	326.89	77.2023	32.3719	175.594	108.749	31.7177	383.386	22.6694	20.9857	55.9001	375.943	56.1275	52.7345	6.30966	28.8642
8.49337	77.6264	42.5344	1.43948	27.5734	11.4636	139.218	21.8493	83.5227	92.8857	57.5436	181.618	296.381	31.6552	25.4888	8.38762	5.46453	282.022	66.9486	146.235	270.238	63.5402	1.87808	7.75928	1.63514	5.0372	25.8161	0.279064	26.3323	107.703	3.37485	5.59991	41.8455	122.946	130.894	327.673	68.8926	28.7233	193.681	102.387	27.746	407.049	19.8711	19.2786	47.2552	354.447	60.8566	46.6962	5.60459	26.3258
8.59329	78.7132	41.6146	1.21197	25.0096	10.339	150.892	19.319	93.2549	97.0636	59.0309	220.784	294.374	36.2706	22.1365	7.79144	4.99429	267.256	60.3622	133.625	239.013	56.6083	1.66183	6.63195	1.41678	8.58541	26.2626	0.234432	23.7349	101.508	2.99923	5.04255	38.1192	141.672	126.549	321.569	80.4245	25.4373	199.98	94.9622	24.1217	399.803	17.4153	17.6679	41.7046	329.903	61.1149	41.2366	4.90653	24.0098
8.69321	75.7192	39.7424	1.01641	22.6843	9.32013	150.569	17.0612	120.845	95.0088	58.5829	220.552	285.063	38.6809	19.2011	7.10006	4.56458	244.915	54.1918	120.53	210.115	49.9984	1.47047	7.33599	1.22063	9.97174	24.3909	0.196922	26.9921	94.8022	2.66755	4.53643	34.666	153.684	120.894	310.709	79.2178	26.6522	198.4	91.3091	20.8704	378.824	15.2613	16.1647	35.9122	316.655	58.6118	36.3527	4.24555	21.8971
8.79314	70.5819	37.5341	0.849301	20.5756	12.1285	143.73	15.0567	133.773	89.66	58.0287	216.585	271.153	39.4814	16.6353	6.38561	4.17195	226.16	48.4986	107.71	183.938	43.9449	1.30114	22.5552	1.04742	10.1555	21.5922	0.165285	30.8413	86.1123	2.3683	7.54658	32.2026	169.194	114.504	296.68	72.7401	26.4649	191.719	97.2931	17.9896	411.17	13.3729	14.7723	30.5439	317.079	54.5192	32.0123	3.63872	19.9706
8.89306	64.6575	35.2623	0.707226	18.6633	14.6196	133.647	13.2821	131.903	82.7604	56.2342	254.805	254.567	39.1291	14.3965	5.6902	3.81322	204.119	43.3014	95.599	182.576	38.5165	1.1513	28.3514	0.896274	9.70201	26.713	0.138477	40.6706	77.0856	2.10412	9.25309	29.681	195.381	107.77	280.675	66.909	28.836	213.579	96.5603	15.4606	407.69	11.7177	20.1033	28.9751	310.58	49.627	34.1683	3.09396	18.2133
8.99298	58.6407	33.0447	0.587216	16.9294	15.3658	122.243	11.714	123.953	80.8273	54.2659	281.841	236.652	37.973	12.4458	5.03699	3.4854	181.666	51.7971	107.021	172.508	39.7458	1.01867	44.9099	0.765548	8.94068	26.974	0.115674	42.6424	77.0917	1.86675	10.0724	29.6104	209.864	107.207	263.595	151.757	29.2916	225.25	97.0483	13.2565	388.074	10.2671	22.6222	36.7567	295.899	44.4562	33.6636	2.61362	16.6108
9.0929	73.1373	30.9289	0.486457	15.3572	15.1467	110.627	10.3295	113.896	76.1779	51.612	295.049	218.34	48.6024	10.7485	4.43725	3.18581	167.265	69.7289	113.141	165.704	37.7986	0.901291	51.6091	0.653239	8.05994	26.7789	2.8803	40.8748	82.5787	1.65166	20.2797	28.5601	206.576	104.467	246.118	260.913	28.5395	254.275	92.675	11.346	397.891	8.9959	23.4025	36.4133	277.218	39.3391	31.6215	2.19588	15.1492
9.19282	76.5912	28.9315	7.24248	13.9319	14.4192	129.357	9.10807	108.466	70.2613	53.5421	300.91	210.694	57.1233	9.2737	3.89513	2.91192	150.699	77.7918	136.977	153.888	34.5701	7.96165	50.7008	0.557326	7.16454	24.5686	3.73554	37.4973	87.2038	1.45737	36.4542	26.9795	194.436	100.356	228.7	428.143	27.0628	265.994	85.6816	9.69651	384.756	7.88159	23.1323	33.0477	272.461	34.478	28.9314	1.83662	13.8159
9.29275	74.5323	27.0552	30.3376	12.6398	13.4486	136.891	8.03079	100.303	63.9213	53.5315	284.969	207.957	61.8012	7.99383	3.41035	2.66155	133.974	79.6826	147.003	156.508	30.9781	14.9664	46.4423	0.475835	6.30993	21.5983	3.7531	33.5908	83.9169	1.28424	45.7503	25.1462	178.418	95.4344	211.669	466.267	25.1875	266.075	111.518	8.27708	361.766	7.97465	22.2502	35.072	260.108	38.2136	26.0656	1.53028	12.5996
9.39267	69.9054	25.297	43.1142	11.4685	12.3866	134.934	7.08089	98.9487	57.635	66.0681	262.807	206.598	63.6627	6.88439	2.98018	2.43263	142.113	77.8312	146.598	149.898	27.4505	21.2877	41.0016	0.406896	5.5228	18.5103	3.43422	32.5201	97.0975	1.13325	50.3628	23.2291	161.244	90.0886	239.82	447.176	23.1303	258.55	129.001	7.05879	335.312	7.59923	21.0344	39.9671	243.992	40.5011	23.3705	1.27081	11.4899
9.49259	82.7808	34.523	48.9679	10.4064	11.3181	127.897	6.24346	96.4508	51.6589	74.0311	239.914	200.096	63.4964	5.92384	2.60062	2.22334	147.485	73.8226	140.099	138.701	24.1726	22.0175	35.4425	0.348769	4.81345	15.612	3.00852	57.8163	96.9395	1.00475	51.836	44.6917	151.164	94.1574	264.627	405.443	21.0327	269.037	132.99	6.01506	308.455	7.0084	19.6597	38.2538	231.197	42.8872	20.799	1.05204	10.4774
9.59251	166.246	53.0663	61.4056	9.44282	10.289	118.408	5.50526	90.1656	46.1181	77.5811	218.141	190.355	61.9052	5.09307	2.2671	2.0321	174.811	68.6807	130.307	125.626	21.2103	20.7394	30.2523	0.299878	4.18303	13.0309	2.57709	67.7155	90.9748	0.897061	51.2508	55.7273	143.071	94.7522	276.862	357.323	18.9841	333.914	128.929	5.1223	282.603	12.4987	18.234	35.1869	215.869	42.4865	18.4255	0.868161	9.5537
9.69243	208.847	72.3241	66.2074	41.8217	9.32218	108.002	4.85455	117.989	41.0609	78.0686	210.201	178.727	59.3467	4.37536	1.9749	1.85731	210.531	63.0567	119.005	112.219	18.5729	18.8476	25.6223	0.258789	3.62788	10.8012	2.18086	68.0225	94.3395	0.806295	49.3591	60.2042	131.712	111.72	319.672	310.142	17.0382	452.236	120.377	4.35968	258.351	14.5944	16.8226	30.9071	199.685	40.3883	25.9426	0.713938	8.71163
9.79236	219.293	92.1873	66.1008	132.394	8.42781	97.5591	4.28094	123.199	36.4913	80.2365	226.445	166.161	56.1658	3.75598	1.71946	1.69762	216.647	57.356	107.3	99.3204	16.2442	16.8728	26.9979	0.224136	3.14202	8.91095	1.83316	63.8962	90.069	0.727123	55.4731	71.4056	119.269	120.409	376.724	266.912	15.2249	629.393	109.62	3.70906	235.899	14.875	15.4639	26.5521	193.043	37.3367	32.7907	0.584853	7.94452
9.89228	213.668	97.305	79.1317	177.22	7.60858	87.5574	3.77523	118.68	32.3897	79.7229	248.28	153.312	52.6199	3.22188	1.49651	1.55175	207.594	52.716	103.203	87.3528	14.1975	15.0065	41.8598	0.194702	2.71859	7.3279	1.53502	57.9884	82.7287	0.654349	71.1763	100.153	106.908	123.463	411.234	228.602	40.1083	813.689	98.0967	29.1888	215.259	14.2292	37.9844	22.5562	182.479	33.831	34.4148	0.477212	7.24611
9.9922	200.538	96.0013	83.4798	195.313	6.86307	78.2386	3.32929	114.196	28.724	77.4128	240.716	140.624	48.8991	2.76173	1.30217	1.41847	191.451	79.7341	106.901	76.4947	16.7627	13.3081	45.3605	0.169453	2.35063	6.01274	1.2826	51.6313	74.4963	22.656	79.1335	113.869	95.2151	127.271	567.821	210.405	54.1721	945.518	111.343	45.1556	196.355	13.1524	57.2429	19.0506	188.953	30.1978	33.3808	0.388014	16.5093
10.0921	184.416	92.0271	82.2976	198.083	10.8783	70.8116	2.93599	113.853	25.4574	73.9475	223.934	128.386	45.1414	2.36569	1.1329	1.29675	172.661	92.8296	111.648	71.8232	30.2069	11.7868	43.4898	0.147576	2.0315	4.92607	1.07039	45.4659	66.3755	33.5127	81.8851	117.913	84.4537	138.02	667.434	194.761	61.0066	1123.96	113.713	52.4233	179.075	11.916	66.8227	16.0409	225.918	26.6441	60.4451	0.314244	19.7063
10.192	167.63	87.0648	77.7754	192.346	12.5933	104.236	2.58905	107.523	22.5517	69.7889	264.698	116.779	41.4449	2.02511	0.985481	1.18556	153.595	97.1538	109.661	65.6546	34.2546	10.4335	39.3472	0.12839	1.75511	4.0317	0.892731	39.7754	67.0234	37.8557	81.2157	116.23	74.7106	142.039	786.039	173.499	63.1014	1208.51	109.635	54.2461	163.297	10.6649	82.646	13.485	256.385	23.2936	74.084	0.253251	20.1569
10.292	151.341	81.8612	71.4116	182.155	13.0068	117.817	2.28298	99.035	19.9702	65.2662	266.537	108.545	37.8776	1.73248	0.857089	1.08401	135.458	96.0986	103.813	59.0023	50.0585	9.23317	34.4981	0.111365	1.51595	3.29771	0.74436	34.6603	68.3716	66.7764	78.3724	111.294	65.9783	141.543	854.698	151.476	62.1732	1229.33	101.996	52.7873	148.899	9.47255	89.4047	11.3269	264.089	20.2138	76.8518	0.202942	46.5613
10.3919	136.085	76.741	64.2111	169.895	12.7065	139.259	2.01297	90.1072	29.0666	60.6104	294.308	107.648	34.4841	1.48134	0.745282	0.991264	118.8	91.8826	132.695	52.4323	69.6187	8.17009	29.6995	0.0960835	1.30915	7.881	0.620561	30.131	64.801	79.3699	74.2203	104.647	58.2016	138.088	996.213	146.031	59.3969	1207.93	92.6503	49.4708	135.766	8.37275	90.6021	9.50976	258.925	17.4347	74.1203	0.890267	55.6921
10.4918	122.073	71.8385	85.4954	156.948	12.0362	145.572	1.77478	81.481	32.7122	55.9803	296.707	108.957	31.292	1.26603	2.30516	0.906568	103.815	85.9433	152.232	46.2424	73.8993	7.22909	32.3473	0.0823475	1.13043	9.38331	9.81064	26.1557	61.5367	82.5705	69.3532	97.2378	51.3042	132.764	1134.69	136.51	65.8024	1159.56	82.7603	45.2184	123.788	7.3776	88.4794	7.9821	246.827	14.9615	68.8269	1.27136	57.0019
10.5917	109.346	67.2028	103.077	144.098	11.1951	186.788	1.56468	73.4496	33.2343	51.4818	307.352	106.874	28.316	1.08159	3.09004	0.82921	90.5047	83.9897	157.175	40.572	73.6935	6.39637	31.0809	0.0701218	0.976012	10.8581	12.6345	22.6846	56.3704	80.5509	70.0238	100.533	52.9379	127.048	1262.34	122.215	67.4604	1094.95	73.028	40.6147	112.865	18.8084	86.3351	6.69871	231.324	12.7846	62.5543	1.4485	62.898
10.6917	97.8594	62.8451	109.114	131.772	10.2966	200.957	1.37938	66.1032	32.0362	47.783	313.871	102.593	29.5834	0.923657	3.39807	0.758504	78.7779	92.6333	153.356	38.6977	77.7315	5.65958	28.1516	0.312078	0.842641	10.6828	17.0102	19.6636	62.1857	75.8025	68.6042	99.0096	57.7782	120.481	1327.28	106.989	66.1058	1021.57	63.8543	36.0192	102.906	23.5537	109.096	5.62094	214.492	10.8851	62.5747	1.49309	65.0893
10.7916	87.5334	58.7603	107.786	120.184	9.40362	199.777	1.21599	59.4422	29.957	44.1133	307.729	110.726	29.79	0.788521	3.42049	0.693848	68.4996	94.317	144.568	35.7172	74.6455	5.00771	27.343	3.41309	0.727471	9.75586	17.2845	17.0394	60.9392	69.7952	75.2657	94.7538	57.3061	113.499	1346.38	92.517	62.9244	944.554	55.4456	37.1154	93.8243	38.5241	119.124	37.1213	198.96	9.23936	59.2511	1.4536	63.8085
10.8915	78.272	54.9364	101.997	115.18	8.54957	190.293	14.6629	53.4296	27.4922	40.5533	287.435	113.126	29.2446	4.39174	45.1907	0.634707	59.5213	91.7977	133.244	32.2985	68.6052	4.43098	24.9033	4.92746	0.628043	8.55378	15.8952	14.7629	57.5964	63.3802	77.3047	97.3979	54.1616	113.285	1332.54	79.4878	58.7189	880.052	47.8881	38.4004	85.5442	44.0042	121.323	45.657	183.267	7.82211	54.4582	10.6949	60.2819
10.9914	69.9769	51.359	93.7373	108.214	7.75059	176.71	20.1416	48.0147	24.9282	37.1547	304.54	183.683	28.1823	19.8282	83.568	0.580621	51.6961	121.033	120.917	28.8207	77.5118	3.92074	21.916	5.48967	5.28039	7.80278	13.9614	12.7892	52.6357	61.26	76.3188	95.6053	49.8202	110.641	1295.61	73.83	54.0249	856.801	44.4082	37.3649	77.9947	44.429	118.833	44.8057	169.771	6.60791	49.1973	22.704	55.9587
11.0913	113.554	48.0135	84.3424	100.427	7.01299	173.126	21.5861	43.1438	22.4255	33.9487	317.223	225.561	26.7803	30.1508	112.285	0.531192	51.1588	136.816	108.53	25.4892	87.69	3.46935	18.9093	5.49939	13.9044	7.4103	11.9774	11.0787	47.271	57.3323	73.422	91.3098	45.0913	106.457	1243.03	75.7861	49.1927	817.217	48.8499	35.0156	113.716	42.2928	113.652	40.5034	161.262	5.57245	43.9863	28.9958	51.4964
11.1913	165.111	44.8852	74.6839	92.4735	6.3376	174.539	36.172	38.7648	33.9624	30.9519	302.556	328.098	25.1715	36.611	131.128	0.486084	48.0286	141.097	96.6371	22.4062	91.1455	3.07004	16.1221	5.20577	17.6505	6.64165	10.1451	9.59652	42.0565	53.0165	71.4535	85.7142	43.9084	101.353	1180.41	70.8983	44.4456	768.089	49.094	34.5252	247.635	38.9835	107.044	35.287	150.799	11.8461	39.0776	31.4842	47.1827
11.2912	191.324	41.9604	65.3093	84.7199	5.72235	169.831	40.9878	34.8292	38.7172	28.1701	279.767	402.113	23.4541	40.1889	144.284	0.444923	43.7749	138.375	85.5418	19.6137	91.5887	2.71678	13.6453	4.7619	18.6498	5.75935	8.89354	8.31239	37.2244	50.8751	68.0707	79.5578	41.0824	95.7555	1111.96	63.4982	39.9193	714.127	46.8812	33.5909	307.533	35.2601	101.38	30.1908	168.823	15.1896	34.5793	31.5248	43.1341
11.3911	194.692	39.2261	56.5414	77.3608	5.16374	159.753	40.9629	31.2927	39.5762	25.6019	255.66	445.705	21.6998	41.6486	153.615	0.407326	39.1963	131.589	75.3878	17.119	94.1109	2.4043	11.4959	4.25985	18.1623	16.4628	7.62148	17.2976	32.8531	56.8074	63.8812	73.2872	39.4969	89.9584	1040.76	55.5983	35.6905	668.868	43.3437	31.4769	345.842	31.5256	94.8697	25.5927	172.77	16.5849	33.7513	38.3159	39.3879
11.491	214.928	36.6701	48.5506	70.4897	4.65766	147.198	38.6735	28.115	66.7236	23.2409	236.292	462.575	19.9603	41.5821	152.003	0.372915	34.7108	122.639	66.2192	14.9111	108.585	2.1279	9.65699	3.75317	16.9258	20.124	6.4519	23.3798	28.9485	77.6766	59.2987	82.9508	36.6901	84.1577	969.086	58.4707	31.7964	627.793	39.2059	33.1846	347.963	27.983	88.0642	21.5904	187.067	16.7212	31.5459	42.1396	35.946
11.591	214.253	34.2809	42.4554	66.3335	4.1998	140.519	35.4515	25.2598	78.4978	21.0779	215.891	461.241	18.2715	40.4454	158.864	0.341405	30.5226	117.76	58.0193	12.9694	174.414	1.88335	21.099	3.27135	16.6101	20.229	5.42479	26.7435	25.4849	85.424	54.6001	92.9833	33.4055	79.0978	898.524	63.0297	28.2485	583.088	34.9161	32.6404	333.536	48.3614	84.7082	21.1314	200.002	16.0769	34.3753	42.504	32.7949
11.6909	203.829	32.0477	36.7549	64.4661	3.78596	131.09	31.9721	22.6944	81.3965	32.4206	196.362	447.856	16.6574	38.5867	197.365	0.31257	26.7172	117.653	50.7372	11.2692	192.573	1.66701	24.6389	2.8292	15.5471	18.6762	4.54353	26.6137	22.4242	85.7305	49.9666	109.199	30.045	74.0219	830.193	66.8984	25.0417	552.274	30.7434	55.2851	312.222	73.2601	80.0814	38.5361	200.021	14.9803	59.2619	40.7304	38.4871
11.7908	200.212	29.9602	31.5596	61.0789	3.41208	120.157	28.5658	20.3896	79.3447	39.2674	218.689	426.83	22.7739	36.2697	214.085	0.286155	23.3159	120.617	44.3034	9.78504	203.568	1.47564	24.3589	2.43278	14.1518	16.4776	3.79684	24.8846	19.7256	82.0033	47.8761	114.846	26.8163	69.0478	764.811	73.9903	22.1607	516.421	26.8403	66.0005	288.72	81.8889	74.8492	41.6502	200.638	13.653	68.356	37.7283	39.1272
11.8907	188.71	28.0091	34.7277	56.9838	3.07429	125.98	25.3831	18.3192	74.6953	50.7777	213.045	401.3	26.5549	33.6916	213.955	0.261891	20.3069	117.876	38.6412	8.57336	232.858	1.30635	22.3833	2.08299	13.792	14.1534	3.1687	22.5281	17.3489	76.2662	64.7876	116.328	45.7522	64.2505	706.58	71.3996	19.5845	478.297	23.281	69.2135	265.264	81.8912	69.423	39.1181	193.818	12.2416	69.1911	34.1129	37.5747
11.9906	173.951	26.1852	35.0697	52.6488	2.76912	140.986	34.3173	20.6901	68.8421	57.2844	217.863	373.471	32.7833	30.9976	204.231	0.239566	17.6623	111.845	35.3555	12.5365	231.21	1.15654	19.7958	1.77784	24.6004	11.955	2.64251	20.0306	15.2573	69.7039	80.3544	124.65	53.0441	59.6754	653.872	64.9286	24.2671	454.041	20.0919	67.8724	412.436	77.5616	64.052	34.6896	183.128	11.5347	65.9157	30.2899	35.1557
12.0906	191.914	24.4804	33.6614	50.4507	4.97078	142.915	36.5909	20.5571	62.5958	60.2584	206.511	344.868	36.4114	28.2931	189.479	0.218996	15.3478	104.081	33.3083	14.0106	215.995	1.02399	26.4665	1.51371	28.9074	9.98902	2.20279	17.6248	21.0767	62.9937	87.9545	165.336	54.0564	55.3475	615.566	57.721	27.6629	425.268	24.0871	63.9203	542.694	71.2856	58.8819	29.9423	170.677	18.9405	60.7913	26.5186	32.4789
12.1905	191.261	22.8866	31.2439	52.933	5.95018	137.641	35.6206	25.1637	69.1028	60.7782	196.833	316.527	38.1232	25.6521	172.528	0.200005	13.3281	95.5758	30.6871	14.0805	195.739	0.906738	27.4545	1.2863	29.5904	8.2864	1.83581	15.4121	22.3324	56.5082	90.2195	189.234	51.8301	51.278	575.856	50.3375	54.1118	402.205	25.2573	58.6197	596.464	64.3641	53.9921	33.8418	157.697	22.6718	55.0297	22.9559	29.8169
12.2904	181.628	21.3967	32.2807	52.3563	6.23513	128.679	34.1813	25.721	69.5587	59.6311	181.963	289.128	38.4449	23.125	155.088	0.182473	11.5691	97.4161	27.8414	13.3973	174.524	0.802987	25.8139	1.11537	28.3462	6.84069	1.52973	14.9658	21.5218	50.4383	88.9955	202.474	48.0729	47.4682	553.5	43.4362	76.6916	375.688	32.9963	52.7749	594.535	57.4845	49.421	42.3035	144.887	23.9806	49.2615	19.6883	42.856
12.3903	168.119	20.0037	37.1774	50.122	6.13642	118.106	33.0958	24.5563	66.7071	57.3891	166.269	263.096	37.7796	20.7443	138.156	0.166327	10.0392	94.8732	24.9854	12.347	154.215	0.71116	23.1164	1.58669	26.1641	5.62856	1.27449	19.6641	19.8592	80.9548	85.57	206.468	43.7289	43.9135	526.386	37.2579	90.6519	423.349	38.315	46.8832	589.232	50.9897	45.1808	44.3001	141.873	23.7427	43.7978	16.7555	60.9947
12.4902	153.391	18.7014	42.333	88.7412	15.1717	131.824	34.6944	22.7354	62.186	54.4645	168.404	238.678	36.4341	18.5289	122.278	0.151532	8.71012	89.8175	28.0976	11.1544	156.685	0.629872	20.1488	1.83237	23.6109	4.62071	1.06168	29.1458	17.9263	93.7659	80.8343	201.736	39.3072	40.6051	496.437	31.8495	96.1321	443.219	39.5735	41.2389	597.867	62.141	41.2685	41.1126	148.193	22.5639	44.7182	14.1662	68.7069
12.5902	140.83	17.4837	43.5449	106.672	19.4022	147.566	33.5135	20.7395	56.9594	51.152	161.172	222.319	42.5945	16.4879	107.716	0.138016	7.55624	83.4559	28.7206	9.94688	148.526	0.557955	24.2705	1.86688	21.0022	15.7291	0.884255	31.6808	15.9931	96.4294	75.3987	209.841	35.0701	42.6982	468.946	44.045	96.1425	443.577	52.4733	36.0033	613.07	64.4545	37.6719	36.2606	146.4	20.858	42.7894	11.9094	68.8013
12.6901	127.891	16.3453	44.3435	112.598	20.8864	149.604	39.065	18.779	51.5826	47.6596	149.225	205.833	52.8351	14.6229	99.8742	0.125673	6.55499	76.5554	27.8586	8.7931	135.614	0.494292	27.9818	1.78414	18.5057	19.636	0.736339	30.8601	27.4062	93.4893	75.7347	207.371	35.6342	43.1309	454.417	45.8588	92.7495	431.18	57.4665	39.2624	592.866	65.8002	34.3736	31.2144	140.183	18.9026	39.5601	9.96327	65.6303
12.79	115.398	15.2809	42.7881	111.722	20.8382	150.579	39.4913	16.9398	59.0978	44.1322	136.436	189.305	58.8247	12.9306	104.826	0.114411	5.68636	71.9782	26.1637	12.8859	121.412	0.437891	36.4321	1.64183	24.9117	19.8936	5.85991	33.505	30.716	87.6554	82.9787	198.873	38.046	42.4622	434.83	43.1663	87.3589	410.806	57.615	42.5091	557.455	76.0403	31.3539	26.5439	131.74	16.8791	35.8618	8.29987	61.2094
12.8899	103.731	14.2859	39.8595	126.023	19.97	147.878	37.4948	15.2512	60.5479	40.6682	124.13	173.199	61.6799	11.4038	102.919	0.104148	4.93282	76.3541	24.0533	14.4117	110.075	0.387929	37.4631	7.97891	26.9056	19.6218	7.40022	39.655	30.2909	80.5231	85.163	187.648	37.3419	41.084	412.062	38.7799	80.9162	385.802	54.9357	42.4335	522.952	77.1611	28.5926	38.6234	122.368	14.9025	32.1283	6.88881	56.4598
12.9899	93.0313	13.3557	36.2231	129.248	18.6972	139.863	34.4755	13.7173	58.6393	37.3324	112.713	162.896	62.2602	10.0334	106.42	0.094769	4.27893	76.1062	21.7896	14.4893	98.1683	0.343695	38.27	11.0185	26.4903	17.9424	7.37432	39.9974	28.2631	83.871	84.0373	174.763	35.0919	39.2697	394.592	34.011	74.0466	371.063	50.7393	40.4114	484.13	73.6434	28.0023	39.7289	112.817	13.0413	48.3495	8.94013	60.4677
13.0898	83.3211	12.4861	37.2939	159.42	17.2595	129.311	31.1451	12.3313	54.992	34.1651	102.266	151.638	61.2242	8.80861	103.615	0.0861885	3.71115	73.1169	19.5328	13.7902	86.7563	0.304478	35.7266	12.4493	24.8411	19.4891	6.72448	40.2942	25.6596	81.8716	80.822	161.403	32.1712	39.6745	397.29	29.4406	67.1541	382.04	46.4019	37.3409	445.061	67.9828	28.1323	36.6129	109.225	11.3325	65.2758	20.4164	59.6878
13.1897	83.7411	11.6732	36.2308	172.587	16.8809	130.991	27.8544	11.0824	50.5632	31.1895	92.7579	140.052	59.0735	7.71825	97.3445	0.0783364	3.21777	78.1391	22.3858	12.7125	80.1905	0.269739	31.8706	12.555	22.6373	18.6638	5.88154	50.591	36.1513	81.0441	76.3616	148.179	29.058	44.3627	391.148	32.0266	60.4908	378.331	50.0281	33.798	417.118	78.4736	27.3305	32.1877	103.343	9.79243	70.1249	26.4926	66.7356
13.2896	79.8655	10.9132	33.9065	173.484	27.887	126.109	24.7652	10.5026	45.9076	28.416	100.436	133.506	56.1873	6.75076	89.3811	0.0711331	2.78872	88.4806	23.101	11.4881	109.789	0.23894	30.3384	11.9278	33.2806	16.8036	5.03447	56.3695	38.5273	76.9174	74.2188	150.642	26.0047	46.4656	378.839	30.7014	62.0882	365.136	49.7386	30.1431	385.961	84.8583	26.0037	30.3247	110.198	8.42358	71.4476	31.8456	66.6378
13.3895	74.0996	10.2028	30.9154	167.62	32.6656	117.87	21.9422	9.68961	41.3363	25.8467	105.686	126.343	52.8496	5.89474	80.8118	0.0644983	2.41541	91.3287	23.4197	10.2483	115.988	0.211631	32.1939	12.0589	37.0319	21.6524	4.25914	55.4926	37.22	88.9629	70.6421	146.929	23.1366	47.9156	362.406	27.8299	60.886	346.119	47.183	30.842	354.72	83.5768	28.4312	47.2133	110.06	7.21992	75.6384	38.7275	63.4858
13.4895	74.3271	15.4855	27.6528	158.261	33.9149	124.443	22.8037	8.82334	37.0144	23.4777	117.956	118.162	65.1327	5.13927	81.5558	0.0583812	2.09045	89.6124	22.6061	9.06391	111.46	0.187429	37.0868	11.4711	36.9857	23.5968	4.61261	51.608	34.386	98.296	66.7702	139.774	20.508	48.7649	343.395	24.524	57.9845	336.862	43.4298	34.7238	324.823	89.695	28.9763	49.3622	124.712	6.17039	73.668	46.0905	73.549
13.5894	90.5114	17.1688	24.3742	147.329	33.2223	122.513	21.9389	7.98175	33.0202	21.302	114.986	109.526	77.7634	4.47414	78.3003	0.0527641	1.80758	85.2448	21.1639	7.96987	102.476	0.16598	36.4695	11.0253	34.9613	23.3298	6.56254	46.5826	31.0586	98.8757	63.143	130.873	19.4339	48.2458	337.89	21.2846	61.1618	321.224	39.1592	51.2495	331.005	88.0232	28.3934	45.7819	128.367	5.26124	83.5122	48.4364	74.4238
13.6893	93.9358	20.8689	24.2807	145.231	31.5159	121.589	20.3143	7.19611	29.3814	24.4909	114.816	100.822	84.8587	3.88985	72.9134	0.0476158	1.56153	79.4632	19.4149	6.98014	102.582	0.146945	33.4228	10.1789	32.0146	21.3593	6.77305	47.6753	32.2838	94.7	58.943	125.513	17.9036	46.8381	327.2	18.3172	71.1839	301.862	34.7937	63.2935	319.174	82.5297	27.1632	40.3672	125.808	4.47771	83.9083	47.5953	71.3244
13.7892	91.0175	21.6908	23.1035	152.422	29.334	130.407	18.4243	6.47651	26.0971	26.0352	114.921	97.3239	87.8891	24.4867	66.5555	0.0428622	1.34789	73.0565	17.5609	6.0968	96.2017	0.130026	29.5157	9.15985	28.7462	18.7545	18.6002	45.1864	30.8544	110.114	54.5002	118.952	16.2196	44.8771	327.562	15.6878	74.902	280.62	40.5959	67.413	299.676	89.2668	25.5891	34.7445	120.843	3.80509	79.6328	44.8396	66.6683
13.8892	85.1713	21.2656	21.3161	150.78	26.984	131.031	16.5153	5.82359	23.1509	26.4327	108.132	92.3631	87.9849	38.3118	60.412	0.0384591	1.16288	68.8489	20.7987	5.31545	87.355	0.115008	25.5185	8.10203	25.4868	24.239	21.7162	41.2056	28.3545	113.442	54.9184	118.031	14.5427	42.5956	321.346	13.3989	74.5664	258.755	49.9826	66.6887	303.079	87.935	23.8614	30.2139	113.782	3.22938	73.2859	55.9552	61.5631
13.9891	78.1929	20.3281	19.2372	144.355	25.6484	125.572	14.7036	5.23401	20.5189	27.0544	109.964	86.5655	86.0108	47.0179	54.1871	0.0344169	1.00328	63.7749	21.8071	4.62847	92.5505	1.34607	29.8278	7.08063	22.4084	24.8641	23.0989	41.0687	25.5398	110.09	53.5571	113.474	12.9544	40.1539	319.362	11.4256	71.7206	276.222	59.5244	69.2528	293.21	93.8567	22.0965	27.7651	105.815	2.73765	87.6727	60.1381	56.5046
14.089	71.0063	19.2073	17.0759	135.541	23.8998	117.044	13.0382	4.70296	18.174	26.8045	104.037	80.3692	82.6239	51.9002	48.1968	0.0307988	0.866206	58.3751	21.4662	4.02695	89.0475	1.68309	29.4993	6.13496	19.5909	23.1859	21.6486	38.429	22.7591	103.281	51.095	106.972	11.4915	46.855	311.608	16.7492	67.4137	280.966	62.2233	67.5296	275.752	91.8755	20.3648	24.3773	101.231	2.31819	90.0846	59.8731	65.6054
14.1889	64.0692	18.0489	14.9644	125.741	22.0008	107.222	11.534	4.22526	16.0889	25.9733	95.9108	74.0759	78.3199	53.9687	42.6105	0.0276188	0.748808	77.1886	20.3496	3.50171	81.9203	1.68372	42.3765	5.28247	17.0619	23.8631	19.1912	34.8037	20.1624	95.2706	48	99.5665	22.9429	50.2269	563.64	40.0049	62.3499	276.064	60.8082	71.5959	255.616	108.325	18.7065	20.9378	98.156	1.96066	95.822	56.8933	94.936
14.2888	57.5908	16.9159	12.9813	115.758	20.0981	113.37	10.1889	3.79591	14.2373	24.7712	87.5436	67.8882	113.788	54.0068	37.5069	16.5686	2.20664	85.4978	31.4247	3.04389	95.8709	11.6773	48.6822	4.52761	14.8201	22.2885	19.8381	30.9524	17.8038	86.6172	44.591	91.892	31.5153	54.1802	731.155	85.9011	56.9944	265.002	57.0672	70.6458	265.898	110.863	17.1434	17.7849	92.9512	1.65619	93.5415	52.3891	103.061
14.3888	55.119	15.8338	11.1688	106.042	18.2704	111.699	8.99305	3.41013	12.5951	28.3924	79.5943	63.1798	136.139	52.6178	32.9084	23.6612	6.54486	94.2012	36.5705	2.64528	107.892	14.3616	53.065	3.86735	12.8493	20.938	18.4133	47.9357	44.6542	78.0086	41.0819	84.3237	49.6309	55.5828	943.492	98.7456	51.6469	250.231	65.0955	66.7958	258.811	108.293	15.685	15.0199	86.7542	1.39729	87.4352	47.1621	113.052
14.4887	51.238	14.8116	9.5447	96.8266	16.5565	105.847	7.9336	3.06353	11.1398	30.1316	72.2545	66.0934	151.563	50.2629	28.8053	26.0114	8.35138	95.8611	38.023	2.29845	137.48	14.3009	51.0052	3.2948	11.1264	22.8597	16.2468	67.8553	84.6797	69.8146	37.6126	101.538	56.3097	55.2769	1273.47	96.7108	46.4942	233.458	66.6469	61.4228	244.14	101.278	14.3344	12.6463	80.2293	1.86067	79.7708	41.7379	125.893
14.5886	46.8637	19.7691	8.11095	88.2239	14.9721	97.9775	6.99684	2.75217	9.85127	30.5596	65.5506	66.2372	158.913	47.2916	25.1694	26.0319	8.78863	93.2689	41.0999	1.99672	141.94	13.2836	46.2063	2.80144	9.62613	21.9418	13.9715	72.7642	125.941	62.2164	34.2719	108.025	72.4043	53.854	1481.82	88.5667	67.0538	215.855	64.3495	59.8442	226.669	92.3994	13.0898	10.6305	80.0673	2.06479	71.7477	36.4479	131.811
14.6885	42.4637	21.1617	6.85978	80.2716	13.5206	99.5306	6.16951	2.4725	8.7113	35.5463	71.5238	64.5377	160.404	43.965	21.9636	24.9551	8.51552	93.0248	44.4158	1.73419	135.017	12.0024	40.541	2.37836	8.32311	19.7791	11.85	70.4576	136.274	70.0234	31.1129	117.38	76.903	51.7281	1599.58	78.4651	81.8758	198.211	59.9202	56.1287	208.698	83.0535	11.947	8.92807	77.1198	2.10039	63.9753	31.4889	128.192
14.7885	50.3643	20.9963	5.77781	82.6086	20.1344	114.299	5.43932	4.44869	7.7034	38.0304	69.2408	61.6594	157.731	40.4761	19.1475	23.4069	7.90188	89.406	44.4613	1.50576	172.921	10.718	37.5486	2.01693	7.19356	17.2101	12.9048	64.9752	132.492	79.5724	28.1641	118.784	75.288	53.8263	1650.63	68.301	88.2046	181.042	54.462	51.3317	191.295	73.9667	10.9008	7.49446	92.6403	14.1834	56.7405	26.9664	120.66
14.8884	64.257	20.1775	4.84893	80.8615	33.1666	117.279	4.79512	8.27214	6.81278	38.7668	64.3784	58.0752	152.186	36.9645	16.6804	21.7014	7.15199	83.9149	42.589	1.30697	190.732	9.52206	40.6152	1.70914	6.21567	14.6559	12.2074	58.3755	122.784	81.1195	25.4378	115.546	70.6519	54.0167	1653.27	58.8767	121.856	164.672	48.6658	46.1234	174.919	76.5717	9.94499	6.28918	114.136	22.2419	50.1555	30.5313	111.803
14.9883	70.7405	19.1116	4.05618	76.9388	38.8157	113.711	4.22696	9.41975	17.8274	38.3076	80.55	54.3463	149.945	33.5289	14.5233	19.993	6.37577	77.515	39.673	3.67247	186.651	8.44024	40.412	1.44772	13.3932	12.3109	10.8698	51.6758	111.084	78.2725	22.9351	109.735	64.7175	52.9994	1621.51	50.4738	163.541	154.909	42.951	40.9161	176.997	73.8287	9.07278	5.27673	121.955	26.2304	44.2411	52.0412	102.794
15.0882	72.6398	17.9791	3.38298	87.6325	40.2802	122.678	3.72602	23.081	25.9872	37.054	82.4494	50.3952	149.599	30.2367	12.64	18.3544	5.62971	70.8135	36.2702	10.8644	173.153	7.47371	37.2519	1.34128	16.413	10.2491	21.4767	45.3505	99.2254	73.1803	20.6501	102.635	58.425	51.1591	1566	43.1341	183.694	168.701	37.5573	48.8282	201.157	80.0466	8.27715	4.42664	128.329	27.5414	38.9719	62.7822	99.7699
15.1881	70.0209	16.859	5.00206	90.2858	39.4427	122.13	11.3313	27.5333	29.2615	38.0515	78.1779	46.4044	145.883	27.1315	10.9975	16.8171	4.94041	64.1829	37.5655	14.1478	156.34	27.0124	33.003	1.21039	17.1008	10.4858	28.0403	43.1215	88.0195	67.1061	18.5726	95.0322	52.2696	48.8184	1494.78	36.7949	219.848	172.906	32.6113	58.0568	203.245	78.9348	7.55117	3.71306	127.275	27.1481	34.3007	66.4139	93.8188
15.2881	65.3428	15.7842	5.76483	101.456	37.4052	116.548	14.2612	27.8968	29.7357	37.7863	72.1311	42.496	139.879	26.5519	9.56626	15.3916	4.3179	57.842	36.7199	15.1766	146.053	32.1547	30.0127	1.07319	16.5352	9.76694	31.7994	47.9122	77.7798	60.7775	16.6899	87.3982	46.4959	46.2001	1413.86	31.3544	234.567	170.729	28.163	81.8177	195.204	82.4617	6.88835	3.11423	122.15	25.7237	30.1727	77.3338	86.9953
15.388	59.8963	14.7671	5.96662	103.862	43.1052	108.352	14.8397	26.5326	28.6672	36.677	70.8262	38.7485	132.401	25.449	8.31982	14.0782	3.76342	58.517	34.6561	14.949	153.233	31.715	26.3897	0.940108	15.3464	8.66149	30.5447	48.169	73.5305	58.917	14.988	80.0063	41.2085	43.4571	1327.7	26.7019	256.487	184.772	24.219	91.9514	211.469	87.0484	6.2828	11.1935	114.954	23.727	26.5321	80.3905	80.0141
15.4879	54.3433	13.8109	5.81478	101.374	44.4235	99.0954	19.5834	24.5207	26.8077	35.0264	66.1922	35.2093	124.06	24.0075	7.23485	12.8725	3.27377	61.9433	31.9669	14.0622	152.196	29.3521	28.513	4.65908	19.966	7.46248	27.394	49.9003	67.2054	74.0051	13.4523	73.0065	36.9591	40.6925	1239.58	22.7316	269.107	188.684	20.7583	100.954	209.51	84.7478	5.72945	14.5472	106.87	21.4655	23.3254	78.4817	92.2287
15.5878	49.0093	12.9146	5.45317	113.626	43.3403	89.6716	20.7151	22.3477	24.6009	33.0515	60.7398	31.9045	115.303	22.3658	6.29066	11.7677	2.84369	61.6686	29.0261	12.869	142.202	26.4809	31.9254	6.44424	21.2962	16.4378	23.7587	57.3224	60.3597	98.4881	12.0689	66.4723	32.929	37.9752	1151.85	19.3474	267.441	185.867	17.746	101.533	199.352	79.1102	5.22423	14.5149	118.443	19.1394	20.5035	73.6179	93.1526
15.6878	44.0412	12.0757	4.97977	116.182	42.514	82.968	20.0929	20.2254	22.3034	30.9065	65.2705	28.8451	106.457	20.6266	5.46918	10.7566	2.46724	59.2022	28.0615	11.5733	128.876	23.6316	31.0346	7.07171	20.8386	19.9708	22.8896	57.1418	53.7035	107.244	10.824	61.9908	29.2145	35.3487	1066.15	16.4649	256.947	184.746	23.4936	97.1403	185.915	83.0564	4.76281	13.2135	142.333	16.8748	18.0216	70.1595	89.1998
15.7877	39.4922	11.291	5.99093	147.079	40.3581	79.2255	33.9124	18.2397	20.0588	28.6996	68.7507	30.4456	97.7526	18.8643	4.75454	9.83178	2.13845	55.5242	26.2979	10.2891	118.845	20.9884	28.2775	7.03022	19.4734	51.2152	21.3249	53.474	47.5346	107.106	9.70489	58.446	51.7443	38.0523	984.145	14.0106	241.329	199.867	25.7116	90.0342	179.722	80.6453	4.34273	11.5509	158.65	14.7465	15.8396	64.7372	83.3439
15.8876	35.3675	10.5573	28.2633	158.636	40.2613	93.7532	38.4952	16.4189	17.943	34.001	75.1229	30.6837	89.3509	17.132	4.13287	8.98616	1.85193	51.2628	24.1413	9.07699	106.966	18.6014	38.4575	6.62427	17.7085	132.419	18.8503	48.4316	44.843	102.169	8.69941	55.2582	60.5566	38.9894	928.133	11.9215	223.077	204.054	30.933	81.6665	168.956	94.2966	3.95933	9.90037	162.811	12.7947	13.9218	79.7163	76.9467
15.9875	31.649	9.8712	40.6303	159.16	38.5872	97.512	38.4998	14.766	15.9918	36.7364	72.7623	30.0103	81.3572	15.4662	11.5103	8.21317	1.60254	55.3691	21.8465	7.96537	98.1832	16.6961	40.6594	13.3835	19.7483	176.669	22.2927	71.983	63.1782	94.8637	7.79662	56.254	61.9598	39.632	873.023	10.1436	203.832	233.388	32.487	72.9482	197.115	123.72	3.61089	8.40087	181.635	11.0366	24.0341	85.15	70.6163
16.0874	28.3081	9.2297	46.3468	153.614	36.1352	101.684	36.3612	13.273	14.2174	37.6752	74.6886	28.7498	73.8366	13.8911	15.194	7.50675	1.38572	55.7441	19.5688	6.96434	99.8831	14.8663	38.5612	20.9467	19.7444	203.859	34.1962	91.7317	80.5267	86.6101	18.0716	62.0853	59.5313	58.872	828.024	8.63074	184.648	245.903	34.5868	91.8114	344.361	131.952	3.29346	7.0911	185.566	9.47497	29.5981	84.4748	71.1805
16.1874	25.3124	8.62988	47.7175	150.948	36.8342	99.4548	33.3384	24.1958	12.6186	37.3804	81.0794	27.1332	66.8237	12.4211	16.6067	6.86127	1.19777	56.3939	17.3984	14.0221	94.3759	13.1903	34.8829	23.9507	18.6746	200.333	63.4973	95.0645	83.1941	78.219	42.5635	63.3392	55.2811	70.224	797.811	7.34372	166.182	247.076	34.1491	98.6047	396.082	129.107	3.00444	8.25101	213.782	8.10348	30.7604	80.0856	75.9178
16.2873	48.143	8.06902	46.3576	143.954	35.7254	118.073	30.0699	27.4437	11.1872	36.2614	83.6601	25.3241	73.0462	14.377	16.6615	6.27147	1.03514	54.6746	31.0371	17.0723	86.0294	25.2459	54.6524	24.2915	17.1066	182.841	69.7069	90.6343	79.2973	70.1345	79.7233	72.6178	50.3215	76.1376	760.121	6.80088	149.491	240.806	32.2544	97.9967	457.169	120.851	2.73997	14.5518	231.289	6.91022	29.6941	73.6253	74.4018
16.3872	56.8482	7.54459	43.3842	134.841	33.6928	122.983	26.868	27.309	9.91116	34.6147	79.5443	23.4364	75.7351	20.8833	15.9402	5.73257	0.933817	67.1365	37.7016	17.827	76.9511	27.7068	59.3868	23.1538	15.3635	160.255	70.9778	82.9095	72.7752	62.5826	101.191	76.9459	45.2533	78.344	720.654	6.06012	133.819	262.167	29.602	93.0721	573.406	110.314	2.49374	15.6256	232.719	6.40021	27.5876	66.1992	70.2798
16.4871	58.2926	7.05423	39.5578	133.331	31.2471	120.213	23.8755	31.5799	29.4367	32.6529	78.4347	23.1586	75.8717	24.9067	14.8091	5.24018	0.830128	83.85	39.9959	17.3176	100.966	26.6382	57.005	21.2676	13.6233	137.095	65.6098	84.23	66.2889	68.909	111.958	76.8239	40.3867	78.0634	688.402	5.29175	126.833	268.654	26.6372	85.8431	648.382	102.56	2.27478	41.2379	225.204	5.81308	25.0816	58.5302	76.4914
16.5871	56.1524	6.59575	70.8755	127.616	41.1708	113.387	21.8301	31.6477	87.4123	30.5272	87.7958	22.3466	74.2071	28.0315	13.4954	4.79024	0.731149	90.6616	39.632	16.1593	112.332	24.4088	51.6059	19.0739	11.9788	115.501	65.0606	79.5533	59.4288	79.5096	115.543	82.3829	35.8692	76.1536	651.498	4.56967	133.673	268.868	44.2653	77.5984	653.793	93.2424	2.07409	47.1959	219.439	5.20435	22.5126	77.6322	75.5798
16.687	64.6538	6.16712	91.2633	119.805	44.8321	104.655	19.6588	33.472	115.01	28.3435	85.6616	21.2014	71.3122	54.9292	12.137	4.37904	0.640182	91.3284	37.7266	14.7138	110.316	25.4276	49.98	16.8313	15.5659	108.463	59.1987	72.4103	52.8228	91.6807	114.414	82.7863	31.7577	73.2144	654.837	11.7183	135.601	261.352	52.6165	69.1418	627.332	83.6323	1.89247	45.2397	208.417	4.60877	20.0494	85.692	89.9344
16.7869	65.6194	5.76642	99.5677	111.131	44.9893	95.2717	17.5492	32.4149	149.76	26.1744	79.8735	19.8656	67.6177	82.8539	10.8145	4.00318	0.558672	88.315	34.9996	13.1889	111.265	24.5563	48.8	14.6841	16.595	96.6127	53.0735	64.5806	51.1679	94.095	110.295	80.1961	28.0606	69.6632	643.895	21.3404	132.005	249.001	54.9541	68.8828	587.55	74.3836	1.72409	40.4839	194.881	18.2896	17.7695	86.6016	91.8812
16.8868	62.8906	5.39184	116.383	102.302	43.262	85.9497	15.5857	30.2115	161.964	24.0684	76.6882	18.4395	63.4454	100.296	9.5723	3.65964	0.486611	83.2249	31.9078	11.6996	122.83	22.541	44.5639	12.7063	16.2341	100.46	67.6355	56.926	55.9858	91.1299	104.382	75.9639	24.7611	70.1844	623.089	23.7823	125.099	237.859	58.8928	65.5201	596.154	65.8054	1.5686	35.0989	180.436	25.9108	15.701	83.084	88.4256
16.9867	58.5067	5.04165	121.334	93.7105	40.594	77.0735	13.7997	27.649	161.377	22.0568	71.0869	16.9921	59.033	109.918	8.43201	3.34568	0.423473	97.2039	28.7341	10.3054	120.244	20.2657	39.2762	10.9292	15.1679	94.2922	93.7341	62.4789	54.6817	85.3952	97.4922	70.927	21.8307	68.9758	595.643	23.0179	122.017	264.397	58.3595	60.4922	573.695	68.2024	1.4237	29.9561	166.005	29.4701	13.8466	77.017	109.732
17.0867	53.5351	4.71424	118.772	85.5648	37.5292	68.8328	12.1961	25.0757	153.869	20.1582	82.178	15.5703	54.5536	113.796	7.40146	3.05877	0.368456	101.89	25.648	9.03341	111.567	18.0578	33.9175	9.35906	13.7914	92.3085	96.0413	61.1145	50.7872	78.4275	90.181	65.5971	19.236	66.6563	564.052	35.9374	115.785	274.203	55.2484	63.3771	538.105	65.7992	1.29255	25.3612	165.12	30.374	12.1959	69.6724	113.731
17.1866	48.5214	4.40807	111.716	77.9619	34.3751	61.3025	10.767	22.6378	142.936	18.3826	80.9451	14.2049	50.1309	113.536	6.48015	2.79656	0.320637	100.874	22.7447	7.89163	100.743	16.0274	28.9338	7.98801	14.8868	84.0823	88.6355	56.6525	46	71.1125	82.8162	60.2801	16.9434	79.3626	548.364	38.6669	107.812	272.8	65.6114	75.4379	528.964	75.8801	1.17244	21.3805	159.276	29.6047	19.931	61.89	110.134
17.2865	43.7315	4.12172	102.224	94.7066	31.3002	54.4916	9.49912	20.3889	130.629	16.7337	75.7336	12.9149	45.8507	110.377	5.66283	2.55685	0.279168	96.5026	20.0724	6.8778	89.6482	14.2004	26.6307	6.80084	22.9464	73.6119	77.9882	51.045	41.1146	63.9441	82.1645	65.0257	14.9202	85.9646	526.088	36.9017	99.0387	275.894	68.4969	79.0016	650.551	76.9294	1.06312	26.4073	150.358	27.8408	22.6765	61.084	116.468
17.3864	39.2832	3.85387	91.6747	106.666	28.3916	48.3735	8.37731	18.3411	118.125	15.2108	69.5236	11.7105	41.7704	105.266	4.94174	2.33766	0.243222	90.2991	17.6495	5.98419	89.2181	12.5719	34.9232	14.1968	26.1307	66.9285	66.9679	56.1253	36.4836	57.1808	87.8097	67.599	13.1365	88.4064	537.37	35.6494	90.0782	270.058	67.6601	77.4116	701.617	73.3881	0.964189	25.9487	166.119	31.1118	31.1839	76.6303	124.664
17.4864	35.2168	3.60332	80.9623	120.666	25.6892	42.9031	16.2102	16.4889	106.07	13.8104	63.3536	13.5726	37.9259	98.9158	4.3081	2.13717	0.211993	92.8247	15.4762	5.20059	101.6	11.1263	41.088	22.8212	30.5126	58.5314	56.7535	59.8554	32.2453	50.9422	88.8254	66.8918	11.5648	88.0581	534.452	32.4357	96.8429	258.557	63.9254	92.708	693.802	67.7288	0.874799	40.2713	168.91	35.5737	33.7105	82.5572	122.354
17.5863	31.5334	3.36892	70.6446	123.923	23.2062	38.0273	21.845	14.8191	98.8523	12.5269	57.5629	16.6669	34.3372	91.863	3.7529	1.95373	0.184716	90.8612	13.5418	4.516	100.706	51.4477	40.7383	26.3047	31.1477	69.4	61.8422	57.8169	32.5057	45.2675	86.8415	64.2035	10.1805	100.631	521.514	28.6386	107.68	243.683	58.6827	97.3666	659.558	61.3053	0.794332	44.9032	164.426	36.7704	33.1584	82.3067	123.144
17.6862	40.7623	3.14963	61.0464	121.168	20.9408	38.6131	23.2679	13.3165	92.2898	11.3537	52.8922	18.2677	31.0124	84.5013	3.26739	1.78584	6.03414	86.3005	11.83	3.91949	94.0006	61.9766	47.462	26.7802	29.7944	68.9479	58.5128	53.2519	36.8038	40.1511	82.9926	60.4631	8.96173	106.675	501.723	24.8822	113.082	227.029	52.8139	95.5638	614.812	54.8378	0.721916	42.6524	156.076	35.9071	31.1201	78.2798	120.002
17.7861	49.0479	36.5286	52.3342	115.216	25.9293	37.2233	22.6402	12.6345	84.6141	17.6368	68.357	18.8339	27.9506	77.1156	2.8434	1.63219	14.766	80.3652	12.5543	9.42891	85.1481	61.345	47.0476	25.5808	27.4771	64.73	52.1059	47.8108	62.2803	35.5645	78.0619	56.2431	23.6736	120.667	478.535	21.4261	112.442	209.687	46.8624	90.6154	567.268	48.6902	0.656324	38.0157	145.886	33.8147	28.4587	89.7705	113.055
17.886	50.6692	49.3489	44.5697	107.729	27.5589	34.8197	21.0876	11.6635	76.6757	21.4368	78.0461	18.6982	43.0991	69.9066	2.47347	1.49157	32.2899	73.8336	12.4424	16.046	92.2655	56.8513	43.2888	23.5285	35.1241	57.6499	49.3826	42.3075	69.6017	31.4688	72.5834	51.8902	29.9408	127.202	452.933	18.3568	122.291	192.389	54.5881	83.4872	520.556	43.0282	28.1545	32.8948	135.042	31.057	25.6322	92.5915	104.804
17.986	79.283	53.0139	37.7469	99.6736	27.3226	31.9704	19.1883	10.6245	79.5243	23.4694	83.7847	18.0995	52.7736	63.0107	2.15091	1.36287	41.4498	70.2713	11.8455	18.7575	89.6294	51.319	38.3124	21.1206	37.2129	49.8027	44.01	37.1198	68.561	27.8221	66.9161	47.6084	31.6042	129.776	446.487	15.6816	124.089	209.724	56.4674	75.4115	577.004	37.9095	43.5061	28.0471	124.223	28.0094	25.2202	89.9632	96.3806
18.0859	89.2707	52.6745	31.8184	91.6027	26.0958	38.8734	17.2324	10.3175	77.5292	24.2609	80.6967	17.209	99.7515	56.5153	1.86979	1.24509	43.7186	65.5286	10.9901	19.2452	88.1806	45.8085	33.1665	18.6489	36.2899	42.2206	38.0443	33.2213	63.9372	24.5825	61.2959	47.9368	30.8466	128.601	432.839	13.3737	129.389	220.617	64.3176	67.1556	577.149	33.3343	51.2089	23.7328	113.804	24.9155	29.3314	84.117	88.2759
18.1858	89.7571	50.6531	26.7143	102.769	24.3877	41.7476	15.3587	9.6287	72.9919	31.2244	74.8896	19.0094	130.541	50.4714	1.6249	1.13741	42.4091	69.1577	10.0199	18.5207	129.582	40.6893	28.3351	16.2768	33.8458	35.3619	40.635	52.905	58.0322	21.7103	55.8727	59.1803	28.8987	124.987	438.327	11.3944	128.104	221.45	65.8023	59.1779	551.684	36.8371	61.0412	21.228	115.191	21.9269	49.6974	76.5725	88.0396
18.2857	85.6214	47.9921	22.3503	105.128	22.4903	41.4644	24.9512	8.8178	67.2758	35.1481	68.5332	24.3731	149.208	44.9033	1.41158	1.03901	39.3809	78.3504	9.02383	17.1863	139.757	36.0637	33.3217	23.9572	30.7405	30.1031	38.1469	72.2869	51.9277	19.1685	60.6642	63.6575	26.4453	119.847	433.31	38.535	128.051	215.688	67.2235	51.7353	524.256	48.7365	99.9025	19.2355	111.848	19.1329	64.9752	68.3418	108.806
18.3856	79.4507	58.4227	18.6419	102.571	20.5676	39.4751	28.0538	7.99992	95.8458	36.9267	62.3738	27.2769	168.999	40.9562	1.2258	0.949062	35.662	83.2208	8.05518	15.5946	135.496	31.9329	44.1312	26.8609	30.2388	25.2813	33.8441	80.2255	46.1075	16.9224	61.9374	64.0708	23.8596	119.398	420.954	47.0547	123.485	205.784	76.0661	44.9536	532.079	52.1343	124.743	18.489	106.007	16.58	69.0344	60.0778	112.617
18.4856	72.5958	60.7534	15.5019	97.4124	18.7087	42.4674	27.9462	7.22356	107.095	37.2162	56.6452	28.4674	179.024	37.11	1.06415	0.866785	31.8068	83.0109	7.14393	13.9471	125.124	29.543	45.6377	26.9877	28.3418	26.393	29.1889	96.0988	63.8598	32.6525	60.9166	62.1216	21.3381	116.465	416.445	47.0948	127.457	193.454	90.215	38.8763	512.1	51.0834	135.51	16.5652	98.9913	14.2872	67.3545	52.1825	108.992
18.5855	65.744	60.4289	18.3687	91.0157	16.9588	58.5671	26.3421	6.50685	120.939	36.4951	51.3991	28.4866	190.665	33.4354	0.923585	0.791561	41.7273	79.7865	6.30514	13.4221	112.701	30.2819	42.8488	25.5853	25.8195	24.8196	37.6913	133.781	67.717	39.6679	61.7748	58.874	19.4749	111.961	419.659	43.563	125.418	179.893	94.1247	33.4958	480.362	48.8122	137.633	14.3701	94.4284	15.3271	62.9391	48.4121	102.354
18.6854	59.2278	58.1376	19.2689	84.1749	25.8763	64.7388	24.1268	13.9231	123.071	35.1107	50.5466	27.7261	194.445	29.9779	0.801463	0.722858	44.3644	75.1933	5.93545	12.4554	100.151	28.4313	38.3412	23.4211	23.1075	35.0719	40.2461	143.232	65.2804	44.3921	60.492	54.9881	17.5424	106.525	413.406	38.7941	119.714	165.914	91.8836	28.7751	444.682	46.3542	134.589	12.2682	98.0033	15.2997	57.4122	46.2518	94.7354
18.7853	53.1914	66.993	35.3392	77.3412	29.614	65.2334	21.7486	16.2645	118.747	33.3125	47.2661	26.4678	192.598	27.836	0.695451	0.660214	43.2052	69.6534	11.1214	11.3027	92.4832	27.7736	51.3616	20.9573	20.4433	37.051	50.9353	144.277	73.858	44.9279	57.8738	98.5356	15.6724	100.596	400.59	33.864	111.931	173.31	86.1688	24.6618	425.468	42.6685	128.589	10.3881	96.4831	14.6174	51.6329	42.7507	87.053
18.8853	47.6813	68.3515	43.5612	70.762	30.4252	72.8923	19.4265	16.3584	111.108	31.2785	43.3822	24.9131	189.888	25.6018	0.603455	0.603177	40.2103	64.5269	13.6845	10.1097	101.219	25.6089	53.3118	18.4636	17.9481	35.0363	50.7918	141.881	73.6834	43.1763	54.4769	129.684	13.929	94.4729	383.388	29.2376	126.878	173.208	78.7062	21.0969	397.91	50.3664	170.886	8.75851	92.1984	13.5622	55.1781	38.5916	79.7013
18.9852	42.6942	66.4896	62.5531	64.5634	29.6356	73.8353	17.2598	15.5081	102.01	29.1342	39.5307	23.2046	183.573	23.3615	0.523652	0.551321	36.8909	64.8216	14.6015	8.95643	98.7382	23.0676	54.4028	16.0894	15.6759	31.3287	46.3294	131.877	78.0425	40.2683	53.0925	174.212	12.3382	88.3581	363.419	25.0877	131.691	168.211	70.5839	18.0206	367.777	51.5682	190.933	7.36781	86.5372	12.3239	53.984	34.2243	72.8338
19.0851	38.2029	63.3315	71.3206	58.8006	28.0197	87.1018	15.2863	15.8006	92.5242	27.6402	37.0278	21.4413	189.86	21.1757	8.11953	0.504225	33.1666	62.5764	14.5152	7.88344	167.808	20.5715	50.7607	14.0239	13.643	42.6205	40.5272	123.181	75.1968	36.8673	50.629	194.006	10.9058	82.3837	341.882	21.451	137.459	160.294	62.4672	15.8707	371.871	49.4443	196.804	6.19043	80.3164	11.0274	53.026	29.9347	66.4936
19.185	34.17	59.7377	73.4112	53.4878	27.8831	124.438	13.513	18.652	83.2505	30.5543	34.0078	26.4723	189.884	19.0855	12.0808	0.461421	29.4461	58.9042	13.8446	6.90815	206.236	24.7996	54.9914	12.1266	11.8448	44.4842	34.6925	111.453	69.3824	33.3543	47.5467	204.571	9.62631	76.6337	319.662	18.3042	136.186	150.56	54.7438	16.2155	357.283	45.7626	194.124	5.19788	74.0079	9.75175	49.7297	25.8948	60.6745
19.2849	30.5552	56.0876	71.3084	48.6164	26.6866	154.777	11.932	18.8278	74.5052	31.7553	30.9965	29.097	198.798	17.1172	13.7927	0.422417	25.9345	54.5203	12.8604	6.03477	215.313	24.5522	52.7159	10.4251	22.7852	41.8274	33.6452	99.0636	79.997	29.9404	55.3556	241.159	8.4893	71.1585	297.386	15.6008	130.578	139.915	47.6202	15.6627	334.845	46.1833	186.48	4.36302	80.5077	8.54489	45.4577	22.1986	55.3496
19.3849	27.3183	52.544	66.7285	44.1652	25.7137	185.603	10.5288	51.8065	66.4364	31.771	28.167	30.0522	200.465	15.2863	34.8576	0.386773	22.7235	49.8767	20.0546	5.26022	205.833	23.5463	47.6897	8.92378	27.2592	37.2842	32.0445	87.1478	79.7602	26.7353	58.722	254.082	7.48222	65.9849	283.33	13.2876	122.47	128.978	47.2791	14.6093	309.83	55.6078	176.145	3.66161	133.961	7.43306	40.9331	18.8876	50.4851
19.4848	24.4218	49.1716	60.8393	40.1076	52.9053	278.156	9.28676	66.3919	59.0947	38.227	28.9949	29.8729	196.987	13.5998	45.2869	0.354154	19.843	67.7341	26.0583	4.5778	201.082	31.4599	41.81	7.61422	28.1185	32.2257	35.6682	76.1967	74.8059	23.7879	63.0776	252.887	6.59204	61.1241	294.857	11.313	113.094	118.161	44.8114	13.3111	284.75	68.147	164.544	3.07265	166.709	6.42823	49.3176	15.9691	46.0448
19.5847	21.8306	45.992	54.4183	36.4143	65.3509	316.225	8.18913	68.8752	52.4748	41.6279	27.5465	29.1839	189.965	12.0589	49.1864	0.324266	17.2896	75.8279	38.0022	12.5031	197.514	32.0385	49.2448	6.48111	27.0459	27.3288	40.2611	66.3766	78.1551	21.1125	64.0001	245.025	5.80623	56.5763	333.637	9.62972	103.261	147.27	41.2215	11.9294	260.75	70.8398	183.547	2.57827	204.665	5.53298	71.3785	13.429	41.9936
19.6846	22.0877	43.0071	48.5997	33.0563	69.3937	322.952	7.22005	70.9902	46.5419	64.2869	25.435	27.9363	180.608	10.6607	49.1897	0.296805	15.0433	77.8112	43.3766	16.094	183.562	30.0095	55.7689	5.50639	25.0236	33.2019	38.6061	58.0637	74.8622	33.7402	62.6933	232.127	5.11312	52.3351	354.369	8.19586	93.8602	162.089	37.151	10.563	266.759	68.4461	189.032	8.62165	218.359	4.74395	78.4363	11.2406	38.2988
19.7846	21.1362	40.2109	53.2265	30.005	68.7708	312.323	6.36496	68.0152	41.2462	77.9713	23.2309	26.351	169.824	9.39928	46.9732	0.271554	13.0771	76.0855	54.0041	17.1874	166.967	27.2093	77.5652	4.67162	22.6153	33.298	40.8339	50.5951	84.5424	47.5188	59.9954	226.022	4.50206	48.7291	379.666	6.97508	84.6918	167.153	44.1686	9.26954	276.253	63.6252	186.366	17.044	233.158	4.05427	77.7322	9.3709	34.9299
19.8845	19.6463	59.868	53.6117	27.2332	65.6716	292.712	21.7871	63.0761	36.5325	85.2726	21.1271	24.5839	178.287	8.26704	43.5919	0.248509	11.362	72.2179	57.9238	16.8916	149.172	24.3342	94.5616	9.03499	20.136	41.2423	38.1834	43.9838	84.4737	52.8075	63.9036	244.25	3.96359	58.3516	389.914	5.93606	75.9922	165.701	53.8108	8.07986	268.35	57.8407	178.974	18.6936	236.469	3.45528	73.2448	7.78432	31.8585
19.9844	33.3744	92.0855	57.7732	24.7151	61.3683	269.085	29.467	57.5852	32.3447	88.0936	19.181	22.7433	180.113	7.25519	39.6994	0.227609	9.86904	67.2204	70.1239	15.8695	131.963	21.633	124.097	10.9342	17.7538	41.6625	44.2811	38.182	91.066	53.2674	64.5146	246.456	20.9078	63.3903	389.261	5.05189	67.8919	160.035	56.8455	7.00734	252.886	51.8787	169.022	17.6519	229.861	2.93755	67.1341	6.44541	29.0586
20.0843	38.3934	123.673	57.6623	22.4262	58.0237	244.317	31.4233	55.5269	28.6292	87.8265	17.4019	21.4551	177.219	6.35448	35.6913	0.208516	8.57142	61.7376	74.2761	28.4986	127.183	19.181	132.661	11.3789	15.5509	40.2236	42.879	33.1168	91.5505	51.0985	62.9926	245.169	40.6352	65.3031	388.079	4.29963	60.451	242.792	55.8846	7.66858	234.668	46.1429	163.191	36.1137	218	2.49169	60.5499	5.32095	26.5062
20.1842	38.9529	133.914	54.9334	20.3449	63.7824	220.267	30.5918	51.6497	25.3356	85.4843	20.3929	20.0169	171.068	5.55553	31.7979	0.190828	7.44438	56.1708	73.536	34.2361	134.419	16.9868	136.491	11.0021	13.5608	42.2338	38.5996	28.7082	86.1936	47.6115	68.1457	236.066	48.5882	65.118	385.508	3.65966	56.8769	384.007	52.6432	8.10512	216.004	40.824	166.857	41.6846	213.108	2.10872	54.0835	4.3803	24.1793
20.2842	37.3269	177.235	50.7229	18.4529	64.2994	199.615	28.5017	56.9465	38.7571	81.8006	20.1653	18.5182	162.763	13.2332	28.1453	23.4707	6.46561	61.7513	69.9613	35.5473	134.077	15.0357	148.115	10.1954	11.7894	39.8231	52.252	27.1954	78.6153	43.5749	69.4291	222.756	50.1619	70.3128	375.837	3.11519	52.6417	507.476	48.2314	7.98196	197.962	35.9959	163.811	40.0726	227.634	1.78043	48.0194	3.59625	22.0582
20.3841	34.7224	226.926	45.7967	16.7358	61.9852	179.539	25.9385	56.0643	55.9134	77.3026	18.8932	22.3199	153.134	18.2794	24.7945	43.0045	5.61513	62.7656	64.8786	34.4286	125.525	15.5204	142.093	9.19707	10.2278	35.5527	72.1857	24.7931	70.5293	40.6366	68.2563	213.114	48.4179	74.6157	361.328	2.65198	48.1449	728.779	48.9281	7.53846	181.001	31.6693	156.897	35.9049	227.545	1.49941	42.4764	2.94467	20.1245
20.484	31.7712	239.861	40.658	27.3192	58.2466	160.665	23.2965	52.6487	62.7418	72.3664	17.3534	24.241	142.796	21.3447	21.7667	50.4024	4.87529	61.0254	71.5428	32.0699	116.425	14.609	128.597	8.14815	8.86011	30.7578	83.5947	24.6074	62.7136	39.5933	65.4791	200.276	45.0782	86.6183	343.663	2.25792	43.6443	852.58	53.3892	6.92941	165.282	27.8231	147.916	31.1475	219.374	1.25907	37.4849	2.40499	18.3606
20.5839	28.7961	236.782	35.6259	49.0251	53.8954	143.28	20.7645	48.3604	63.6559	67.2568	15.8167	24.8632	132.197	22.9381	19.0593	51.7807	4.23078	58.5057	72.3911	29.1699	124.216	13.2724	122.966	7.12877	8.22771	26.0991	80.907	22.9783	68.4878	37.2194	61.7552	186.027	41.0979	92.598	324.139	1.92267	40.0301	909.169	53.4233	6.25225	150.823	24.4213	137.996	26.5914	240.672	1.05362	33.0304	1.95971	16.7532
20.6839	25.9544	227.038	30.8913	59.1379	49.3918	127.476	18.4248	43.9404	61.3164	62.1568	14.3721	24.6078	124.341	38.6063	16.6565	71.4971	3.89903	54.8222	69.7959	26.1293	119.876	12.8364	112.387	6.18117	7.45293	21.8725	79.7972	20.7873	69.5954	34.2335	58.5515	171.45	36.9942	95.9165	303.678	1.6375	42.1041	920.246	50.8788	5.56641	137.576	21.4224	127.832	26.5938	256.026	0.878199	33.0328	1.59374	15.2862
20.7838	23.3157	214.822	26.5581	62.5244	44.9886	129.13	16.3052	39.7056	57.3138	57.1897	31.1948	23.7781	115.919	48.5991	14.5356	103.736	3.51414	50.5837	65.2943	23.1693	110.447	11.7897	99.1014	5.32462	6.64581	22.0309	72.4332	18.4749	65.8455	31.0531	54.7595	157.179	33.0357	98.855	282.959	1.39496	41.9053	901.279	46.9562	4.90734	125.467	18.7842	133.635	24.2307	255.382	0.728622	43.2368	1.29434	13.9486
20.8837	20.9038	201.995	22.6714	62.0944	40.817	124.316	14.4064	35.7783	52.5861	52.4347	34.8743	22.5903	107.294	68.0832	12.671	114.579	3.12578	46.1733	64.9698	20.4037	104.988	10.6021	88.3919	4.56471	5.86546	20.3606	71.1061	21.3301	60.2055	64.6216	50.7027	143.573	29.3517	98.6032	268.746	1.18864	40.2992	863.229	42.4194	4.2943	114.41	16.4662	132.887	21.1888	245.911	0.601322	52.014	5.636	12.7283
20.9836	18.7191	189.367	19.2386	87.5015	36.9377	116.195	12.7166	32.1928	47.6752	47.9395	34.0135	21.1972	98.7262	79.984	11.0366	114.9	2.75797	41.8253	62.0048	17.8834	95.9977	9.44803	76.8694	3.89921	5.14128	17.9742	64.4089	23.6601	54.0841	104.564	46.5963	136.835	25.9936	96.2591	253.184	1.01304	65.2297	813.796	37.7426	3.7364	104.321	21.583	163.887	31.0094	241.551	0.493289	67.8701	8.17853	11.6148
21.0835	16.7507	177.273	16.2431	112.77	33.3711	131.543	11.2186	28.9448	42.8838	43.7294	31.7107	19.7053	90.3973	86.2465	9.60737	110.258	2.42026	37.677	57.6314	15.623	86.0102	8.386	78.0115	3.32184	4.48561	15.4444	56.1452	23.5297	48.1251	121.407	42.5798	132.466	22.9714	108.266	236.986	0.863499	78.4337	758.336	33.209	3.23648	95.1179	23.0107	186.285	31.9428	230.517	0.401875	72.0599	9.35313	10.5986
21.1835	14.9827	165.836	13.6542	122.495	33.9406	134.076	9.89347	26.0144	65.9945	39.8146	44.3894	18.1878	87.7613	88.385	8.35966	103.474	48.9044	33.8026	52.6079	13.617	76.208	10.9751	73.2755	13.241	3.90115	13.6352	47.9718	21.9936	42.5992	125.001	38.74	125.424	20.2728	113.77	232.991	0.736048	83.8746	700.517	28.9772	2.79334	86.7254	22.5098	193.688	29.454	223.634	0.324723	70.2838	9.63526	9.67144
21.2834	13.3978	155.085	25.7288	123.336	32.879	129.519	8.72297	23.3759	75.608	36.1947	45.9224	16.6938	83.8656	87.571	7.27197	95.9634	119.54	45.4702	56.7201	14.564	67.1017	26.1778	65.5846	17.9569	3.38547	30.7398	61.6164	19.9069	37.5984	121.27	38.4442	117.078	17.8753	119.742	268.871	0.627365	84.2929	642.805	25.1236	4.8581	79.0726	21.0668	192.009	25.9009	211.844	0.259902	65.6658	9.35797	8.82511
21.3833	11.9785	145.008	162.988	119.274	30.9861	121.304	7.6899	21.0027	77.4617	32.8625	52.672	15.2554	97.7159	84.7048	6.32484	88.4253	148.231	57.6034	56.7065	14.6487	58.8735	29.6753	66.6395	23.8496	2.93359	36.24	61.7285	17.6976	33.1306	113.747	37.114	108.263	15.7523	121.023	293.654	0.534626	86.9373	591.286	21.6737	5.84402	72.0946	19.2267	189.878	22.2636	197.76	0.205857	59.8952	8.75128	8.05258
21.4832	10.7083	135.574	420.929	112.673	28.724	111.461	6.77862	18.8694	75.0178	43.3153	84.1862	13.8925	105.205	80.4726	5.5008	81.1886	154.308	62.6698	54.2763	18.8617	51.5489	28.8325	62.0539	25.7796	2.53945	35.9225	56.4201	17.7905	29.1671	104.516	35.1604	114.16	13.8762	119.191	305.221	0.455412	85.5078	588.047	18.6236	6.15085	74.0009	17.2846	182.69	18.9181	187.831	0.16136	53.8646	7.97109	7.34747
21.5832	9.57213	126.75	559.835	104.923	26.3555	101.166	5.97503	16.9523	102.147	49.2928	89.5502	12.6166	108.038	75.3922	4.78433	74.3956	148.718	63.3433	50.5339	20.1457	45.0826	26.5293	55.281	25.432	2.19676	32.9317	49.4045	34.8285	25.6648	94.7793	32.8655	124.205	12.2206	115.493	307.201	0.387675	81.5948	569.187	15.9542	6.04516	81.3682	15.394	172.741	15.9795	175.633	0.125366	48.0273	7.12023	6.70392
21.6831	13.183	118.498	732.769	96.8267	24.0255	91.0817	5.26656	15.2295	112.332	81.9075	85.9966	11.4329	107.524	69.8493	4.16163	68.095	137.6	61.3783	46.1827	19.8005	39.4006	23.8754	53.8259	24.6365	1.89947	28.9379	42.3149	42.9215	27.065	85.2096	30.4203	125.775	10.761	114.73	302.3	0.32979	76.2753	540.661	14.0222	5.70258	132.897	13.6294	161.473	13.455	162.617	0.0969505	42.596	6.26484	6.11676
21.783	32.9429	171.793	881.693	88.837	21.8101	81.5584	4.64203	13.6817	112.86	112.164	79.7218	10.3423	147.772	64.1271	3.62054	62.289	146.083	57.9172	59.3368	18.6032	34.4212	40.757	49.0846	37.0139	1.64195	30.7364	35.8105	69.4154	36.1298	76.1623	27.9517	122.394	12.3687	111.692	292.607	0.280425	70.2691	506.634	58.5868	5.23742	150.45	12.0218	149.779	11.3104	149.611	16.2936	37.6539	5.44538	5.58126
21.8829	40.9022	193.072	957.814	81.1976	19.7453	72.7627	4.09152	12.2911	108.119	129.792	72.9253	9.34255	172.701	58.4291	3.15042	56.9582	168.884	53.6958	73.3055	17.0122	30.0643	43.8267	50.1598	56.9483	1.41911	106.473	30.1042	102.993	42.5649	67.8055	25.5416	117.102	12.5578	115.845	279.726	0.238473	64.0481	469.982	81.7236	4.72198	160.024	10.5781	138.198	9.49907	137.076	25.5476	33.2157	4.6852	5.093
21.9828	42.7624	195.191	962.331	74.0292	17.8443	64.7531	3.60634	11.0418	104.519	138.475	66.3615	8.42935	198.815	52.8973	2.74184	52.0733	170.86	49.1802	78.3583	15.2924	26.2556	41.8904	85.7413	64.7711	1.22641	145.614	25.2118	111.984	42.782	60.199	23.2406	114.889	12.0172	137.318	264.863	0.202937	57.9133	432.658	91.2737	4.20137	157.298	9.29339	127.046	7.97401	125.249	30.1284	29.2619	3.99655	4.64795
22.0828	41.58	191.373	920.708	67.3811	16.1075	57.527	13.2756	9.91961	97.9078	140.915	60.2638	7.59714	212.601	47.6271	2.38653	47.6019	162.296	44.6584	77.9718	13.5917	22.9277	56.9949	97.5764	65.5277	1.05986	202.7	21.0693	109.095	40.2747	53.3413	21.078	114.864	11.1335	148.405	253.193	8.82836	52.0487	400.029	94.8055	3.70221	149.101	14.081	116.494	6.69205	114.235	31.6356	25.7572	3.38389	4.24202
22.1827	38.9827	206.036	852.683	61.2634	14.5284	51.048	17.0633	8.91154	89.9545	139.088	54.6814	6.83985	217.381	42.6787	2.07733	43.5115	148.933	40.3011	74.4154	18.8138	20.0208	58.3118	99.7149	62.3693	0.915942	221.98	17.5857	100.922	36.7317	47.1983	19.068	110.934	10.1205	152.417	267.978	39.9052	46.5592	373.067	92.3145	3.23881	138.778	20.1027	106.627	5.61536	123.8	31.1871	22.66	2.84696	3.87163
22.2826	35.827	204.894	771.593	55.659	13.0972	45.2625	17.8875	8.00603	81.6266	134.43	49.5996	6.15154	215.704	38.0857	1.80807	39.7711	133.914	37.6577	69.1536	20.6387	17.482	54.7112	93.104	57.2369	0.791599	213.351	14.6677	90.8286	32.9527	41.72	17.2154	104.88	9.09309	151.686	272.987	49.9784	58.4372	424.033	86.4363	2.81722	128.162	37.9147	97.4732	4.71145	124.96	29.5556	19.9283	2.38242	3.53342
22.3825	32.5546	197.107	686.223	50.5439	11.8027	40.1088	17.2787	7.19258	73.4662	127.978	44.9838	5.52678	209.517	33.8624	1.57347	36.3514	118.904	34.6768	63.1175	23.422	15.2651	49.6404	83.063	51.3023	0.684173	192.461	12.2289	80.4853	45.574	36.8501	15.5182	97.8052	8.11053	147.853	270.997	50.4521	71.0831	451.08	78.8692	2.43922	127.123	62.0799	89.0261	3.9528	121.14	27.2677	17.5217	6.96594	3.2243
22.4825	29.3852	186.785	602.165	45.8838	22.3439	44.1379	16.0331	20.7574	65.7603	120.476	40.7951	4.96073	200.295	30.0092	1.36903	33.2253	104.739	42.4223	56.8856	23.7093	13.3292	44.4082	72.2432	45.2516	0.591362	167.537	10.1932	70.6757	48.3058	32.5314	13.9708	90.3816	7.20054	142.064	264.08	46.8498	80.3177	455.903	70.681	2.10419	121.027	71.6671	146.421	7.46213	117.932	24.6757	16.5415	9.44875	2.94175
22.5824	26.42	175.759	553.492	41.6453	27.0938	77.8818	14.5586	50.1885	58.6448	112.452	36.9955	4.44913	189.149	26.5166	12.3169	30.3678	91.7886	45.4423	50.8053	22.6495	11.6387	39.4839	61.8946	39.4671	0.51117	142.716	26.4961	61.7272	60.425	28.7089	12.5649	83.0099	6.37358	135.118	275.613	41.8034	83.2231	446.071	62.5241	1.80958	112.902	72.6911	195.414	8.11743	111.948	22.0096	30.0064	10.5273	18.4073
22.6823	23.698	164.829	508.121	37.794	28.5484	131.227	13.0589	59.7548	52.1672	110.182	70.6819	3.9882	180.942	23.3685	29.1841	27.7561	80.1707	51.8965	45.0734	28.4888	10.1627	35.0104	52.5439	37.9751	0.441872	119.906	30.7171	53.7366	64.2806	25.3305	11.2911	75.92	5.63079	127.563	278.178	36.5294	82.0879	426.945	54.7783	1.55227	104.213	69.361	218.23	7.64243	104.643	19.4138	43.3392	10.6947	24.1681
22.7822	26.3853	170.529	456.83	34.2965	28.1784	159.754	11.6309	89.3406	61.159	105.938	82.6618	3.57432	170.961	20.5448	55.7848	25.369	69.8697	53.7957	39.7905	36.309	8.87372	31.0062	44.3517	35.0864	0.381974	106.45	37.8459	46.6881	89.6591	22.3481	10.1396	69.2354	4.96854	119.775	274.345	31.5572	78.479	402.293	47.645	2.25565	95.6526	64.0205	224.882	6.78533	96.8688	16.9742	58.8454	10.296	30.4927
22.8821	26.4008	183.263	422.376	31.1217	26.8453	180.642	10.3157	130.223	63.319	104.216	132.053	4.92642	175.837	18.0229	68.4243	23.1872	60.804	68.1714	34.9962	38.626	7.74813	27.4452	37.3023	31.5897	0.330183	110.064	37.4143	40.5155	95.2727	19.7175	19.9625	64.1106	32.508	112.232	266.074	27.0865	73.4588	374.733	41.2098	8.92977	87.5292	64.2748	221.786	5.86113	89.1125	14.7364	63.3436	10.1158	31.7765
22.9821	25.1224	182.118	381.743	28.2406	25.0498	219.706	9.12652	145.449	64.9935	100.489	140.453	16.1296	175.19	15.7792	72.5399	21.193	52.8636	74.1776	30.6929	37.8866	28.436	24.2873	45.9639	27.9503	0.285381	103.028	33.997	35.1332	112.104	17.3982	41.2415	58.9658	65.4453	114.856	254.784	23.1638	67.7383	346.058	35.4884	12.4312	83.9989	61.0032	213.033	4.99399	81.6431	12.7201	62.1833	9.53235	30.8429
23.082	23.2797	175.141	339.191	25.6267	23.0788	263.133	8.06245	166.569	63.0074	95.5022	137.489	25.8163	174.734	13.7897	71.6135	19.3702	45.9304	74.9816	26.861	35.5534	35.7955	45.3007	46.3661	40.7031	0.246608	91.6094	52.234	33.6487	112.625	15.3537	53.6656	77.3501	79.7297	114.043	257.289	19.7672	61.7843	317.473	30.4567	20.3265	78.6789	56.134	201.215	4.22535	74.5987	10.9274	58.2995	8.7293	29.0037
23.1819	30.5326	178.374	297.424	23.2554	21.0931	291.982	10.4451	187.967	59.1208	89.7886	128.351	31.5493	172.505	12.0306	67.857	17.704	48.3666	72.661	23.4688	32.4886	36.8045	49.5	72.493	60.2925	0.213039	79.0618	54.9962	30.8545	106.295	13.5512	60.0422	116.137	82.9384	110.988	261.097	16.848	55.8954	289.76	26.0669	24.0126	72.7804	50.7202	195.61	3.56195	68.0404	9.3497	62.0536	8.70313	26.863
23.2818	48.3313	173.383	272.753	21.1042	19.1794	304.789	10.9795	186.825	54.3743	92.4999	117.725	34.5016	166.931	10.4794	62.6575	16.1811	46.8817	68.5682	20.479	29.1903	34.9442	52.526	78.7293	71.7011	0.183966	66.984	51.3314	27.6322	98.1129	11.9618	62.3511	134.598	80.3629	106.526	258.488	14.3496	50.2549	263.407	22.2613	25.0555	70.3472	45.3191	186.194	2.99696	61.9844	7.9725	60.5961	8.27946	24.693
23.3817	54.5915	181.051	267.576	19.1526	17.3814	298.271	10.619	176.194	49.3712	113.823	107.241	35.5272	165.07	9.11476	56.8708	14.7891	54.4118	95.8495	17.8526	25.936	31.9328	49.9266	80.7692	74.0456	0.15878	56.0804	45.4147	24.4142	96.0127	12.8654	61.9829	144.997	74.9821	101.237	274.314	12.2166	44.9682	240.814	20.8565	24.4972	66.1286	40.21	174.822	2.51905	56.422	6.77822	75.8592	7.63084	22.6117
23.4817	71.1329	189.172	252.054	17.3818	28.7005	281.524	9.85969	162.178	44.451	132.13	103.128	39.468	159.929	7.91662	51.0107	13.517	55.1401	108.5	15.5514	22.8717	28.6013	45.5394	76.3613	71.2933	0.136954	46.5847	39.1108	32.4055	98.1192	33.0397	59.9087	146.067	68.4501	95.5216	279.988	10.3982	42.1098	219.198	19.0379	23.0238	61.2833	35.5179	172.092	2.11616	51.3308	8.98789	79.9015	6.8739	20.6657
23.5816	77.3947	218.605	251.527	15.7748	49.1509	259.95	8.95583	147.509	39.7944	141.212	95.6523	52.8762	156.76	6.86623	45.373	12.3543	52.4209	111.975	13.5389	20.0656	30.5729	40.8321	68.5814	65.8969	0.118036	38.4938	33.1988	34.0462	97.8684	85.9327	56.8019	166.461	61.6649	96.2037	278.316	8.84905	38.8418	198.836	17.0635	21.0806	56.3663	31.2832	165.107	1.777	46.6817	9.9555	77.635	6.08577	18.8685
23.6815	82.5778	248.094	239.599	14.3163	59.1794	238.416	8.03463	137.843	35.4878	143.855	112.613	60.3476	150.889	5.94628	40.1163	11.2917	48.1268	124.578	15.3199	30.7354	32.2366	36.3407	72.2349	59.3454	0.10164	31.6951	27.9562	33.2065	91.8068	110.607	53.1252	172.575	55.0952	99.6791	273.693	7.53003	35.4347	179.871	15.0924	18.9509	51.6335	36.8879	158.228	1.49161	42.443	10.1171	72.3833	5.31561	17.2189
23.7814	96.4018	277.142	266.701	12.9922	91.1574	254.911	7.1566	137.04	31.5629	142.092	130.305	63.6737	143.251	5.14094	35.3133	10.3205	43.2842	127.423	18.0317	34.8588	30.9519	32.2376	68.3916	52.5178	0.0874312	26.0339	23.4358	30.7321	104.037	118.915	49.1924	193.51	48.9679	99.7616	285.461	6.40719	32.0615	162.358	13.218	16.8098	47.1932	37.7515	178.361	7.46035	47.5654	26.428	102.562	4.59285	15.7093
23.8814	112.255	292.37	271.032	11.7902	108.186	252.609	6.34766	129.257	28.0201	137.405	128.385	64.4284	134.545	4.43684	30.9854	9.43297	38.4376	124.359	18.85	35.2765	28.445	30.6375	61.4711	45.9111	0.0751184	21.3485	19.5961	53.6302	109.846	118.003	45.2127	199.012	43.3757	97.6111	288.008	5.45147	28.8287	146.292	11.4901	14.7607	43.0822	36.1886	184.673	15.7995	48.7019	35.3105	120.766	3.93342	14.3298
23.9813	114.461	317.877	261.187	10.6989	112.956	240.177	5.61595	118.981	24.843	130.861	120.13	63.4596	125.288	3.81716	27.1233	8.6219	33.8599	118.708	28.2585	33.6947	25.555	32.3479	53.6933	39.7858	0.0644495	17.4866	16.3615	60.7984	105.698	112.151	41.3212	202.47	38.3385	94.9173	283.97	4.63807	25.7973	131.629	9.92998	12.8606	39.303	33.4899	182.633	17.5284	47.5936	60.0854	139.831	8.58608	13.0705
24.0812	109.953	341.694	243.094	9.70805	110.965	222.781	8.16325	108.222	22.0066	123.229	110.283	61.0963	115.859	3.27699	23.7009	7.88067	29.673	123.37	32.5632	42.1918	31.3285	30.6935	59.788	34.2584	0.0552088	14.3122	16.5552	73.2181	97.4605	105.089	37.6018	197.565	33.8384	91.048	275.325	3.94578	39.217	118.302	8.54454	11.1359	35.8422	46.1816	175.725	16.6202	45.2836	75.0717	141.767	12.3789	11.9215
24.1811	102.415	376.658	220.774	8.80852	120.861	213.894	8.90147	97.8464	19.4826	130.193	100.497	72.3589	106.527	2.8041	20.6831	7.2031	25.916	121.537	33.6942	44.5693	33.3244	32.7605	73.1146	29.3602	0.0472137	11.7079	24.0907	74.3374	112.914	96.5028	34.1024	187.994	29.839	86.4911	269.8	3.35661	46.1791	106.227	7.32884	9.59426	32.6805	60.3606	166.161	14.802	42.3916	81.0204	135.167	14.1224	10.8732
24.281	96.6244	385.579	202.937	8.92617	124.75	210.812	8.75192	88.1944	17.2416	131.682	91.3111	77.8774	97.4806	2.39381	18.0313	6.5837	22.5844	130.801	32.9176	43.5582	41.232	59.7956	73.5517	25.074	0.0403028	9.57414	25.0145	70.1872	120.919	87.4845	30.8469	176.051	39.5716	81.5827	260.38	2.85526	56.7253	111.981	6.27116	8.23245	29.7961	64.2884	155.327	12.8035	39.2809	81.1512	124.718	14.5282	9.91709
24.381	130.839	397.999	182.626	8.66363	121.812	224.34	8.19511	92.6556	15.2555	129.444	98.5232	79.4314	88.8448	2.03956	15.9224	6.0175	19.6522	141.246	31.0566	40.79	42.1426	65.093	68.1631	21.357	0.0343268	7.82737	23.2144	65.434	117.056	78.6425	32.2269	192.975	42.5054	76.5517	257.127	2.4287	61.2807	112.552	5.35686	7.04056	27.167	62.8608	173.786	10.9151	36.1601	77.6977	112.93	14.0954	9.04492
24.4809	141.026	389.066	162.185	8.20256	115.332	221.776	7.47865	101.558	19.7184	124.75	99.8114	78.3102	80.6993	1.73226	14.0026	5.50004	17.0842	142.186	33.1979	38.081	39.9046	62.4134	64.5897	18.1547	0.0291519	6.39823	20.4813	74.1999	108.252	70.2975	44.8529	196.174	41.8399	71.5512	249.603	2.06586	61.9477	109.72	4.56969	6.00474	26.4401	59.6062	179.256	9.23581	33.145	72.1903	108.571	13.1697	21.2687
24.5808	172.202	419.324	151.134	7.64988	107.215	233.41	6.7274	118.984	21.2653	124.18	94.3078	75.4425	73.0883	1.46295	12.2776	5.02723	14.8424	137.436	33.0345	37.9213	57.1953	57.1285	58.0792	15.4093	0.024663	5.22937	17.6123	73.9402	97.8296	62.5995	51.6186	198.123	39.3813	85.9389	239.206	58.9594	60.1717	104.746	3.89339	5.11009	27.771	54.8196	176.887	7.7844	30.2958	65.6596	105.057	11.9863	58.5413
24.6807	181.198	430.32	137.378	7.06739	98.5471	229.413	6.00155	119.797	21.1598	120.738	88.9297	71.4926	66.0302	1.23127	10.7412	4.59504	30.7841	129.478	44.237	36.8479	61.2518	51.2998	50.743	13.064	0.0207641	4.27363	15.7008	69.182	87.3353	55.5994	54.4227	199.341	36.1371	112.041	226.97	78.4631	122.851	98.5151	3.31318	4.34146	27.1472	49.5168	169.965	6.54762	27.6397	58.784	97.7301	10.7014	71.7643
24.7807	176.848	419.631	136.185	6.48992	89.9333	217.086	5.32747	113.626	20.1622	115.447	81.8802	66.931	59.5253	1.03474	9.38101	4.19999	84.4577	119.909	54.0026	34.3898	59.2064	45.6867	59.7519	11.066	0.0173789	3.49221	13.5749	62.6522	77.448	49.2926	54.6019	193.246	32.6588	131.251	213.689	80.7595	157.504	91.6406	2.81715	3.68433	25.6636	44.2352	163.321	5.50132	25.185	51.9958	88.9173	9.41529	74.0757
24.8806	166.128	400.149	135.874	5.93626	81.6953	205.531	4.71487	107.906	18.7248	123.21	80.1254	62.0868	53.5612	0.865628	8.18237	3.83891	127.683	109.739	57.4171	31.318	54.593	42.1344	63.8898	10.7272	0.0144437	2.85336	11.5476	72.152	68.427	49.6347	53.0929	192.339	48.6793	140.984	209.611	75.6402	173.495	84.5421	2.39436	3.12491	23.8559	39.2435	154.299	4.61943	22.9291	45.557	79.8435	8.18911	71.6088
24.9805	152.848	377.641	129.414	5.41578	73.9905	205.575	4.30269	99.6518	17.113	125.409	74.7902	57.1863	48.1165	0.717532	7.12987	3.50923	177.622	99.5923	56.9652	28.0756	75.4312	37.9565	60.8978	9.95676	0.0119043	10.6341	13.9314	86.0992	60.3323	47.5641	50.5483	193.064	58.5237	156.465	202.429	67.7854	177.308	77.5002	22.7841	2.65002	21.9815	34.6615	144.155	3.87746	20.863	39.6134	71.1254	7.05724	67.2116
25.0804	138.976	356.362	119.479	4.93237	66.8819	196.501	3.87034	90.788	15.479	123.805	70.4755	52.3812	43.1641	0.594561	6.20819	3.20842	192.699	91.8857	54.7995	24.9077	79.9126	40.8623	73.4167	8.99161	0.00970975	13.4011	13.6764	100.627	53.1338	48.8726	53.6805	186.9	60.5535	181.939	193.196	59.3712	173.409	70.6966	42.6232	2.24805	20.1603	30.5275	133.667	3.25378	18.9755	34.2331	63.047	6.03619	62.193
25.1803	125.492	335.197	107.868	4.48679	60.379	182.866	3.48188	82.1512	13.9055	119.678	64.8717	47.7698	38.6732	0.49066	5.40273	2.93404	189.472	86.0045	51.1902	26.1715	76.8858	39.46	73.4676	7.97236	0.00781278	19.2745	17.8005	110.334	46.7638	47.359	55.4643	176.965	58.5139	194.67	182.727	51.3555	164.851	64.2433	52.1298	1.90781	18.444	26.8372	123.302	2.72973	30.573	29.4334	55.7137	5.13071	57.1426
25.2803	112.854	314.293	96.0901	4.07804	57.5989	167.352	3.69991	74.0786	12.4351	125.748	69.9471	43.4121	34.6116	0.401645	4.69988	2.6832	177.259	79.2944	54.096	25.5065	73.0617	36.2208	98.3353	17.1887	0.0061701	44.2092	17.906	107.88	41.1424	44.3891	54.9633	165.19	82.293	198.741	171.593	44.1115	153.695	58.2037	55.1616	1.61959	16.8516	23.5646	113.334	2.28945	35.8979	25.1998	49.1375	4.33792	52.3135
25.3802	101.24	294.245	91.6914	13.564	66.3305	177.218	3.59637	66.6805	11.0863	126.744	67.4626	39.3412	30.9467	0.326288	4.08722	2.45317	161.227	72.3415	53.4876	23.8919	96.9796	32.5643	107.689	23.3515	0.00475087	57.7428	16.3953	99.9824	36.1893	40.7668	53.0125	152.753	94.9224	197.025	160.201	37.7382	146.385	52.6075	54.2775	1.37563	15.3861	49.4731	137.725	1.9195	37.5627	21.4984	43.2838	3.65054	47.804
25.4801	90.6874	291.439	84.7618	18.2696	68.3392	174.746	3.34755	77.7907	9.8634	124.295	62.6399	35.5709	27.6464	0.265512	3.55362	2.2415	144.182	65.5037	50.8464	30.7162	155.423	29.0164	111.548	25.4566	0.00353679	59.4493	15.3715	90.076	31.8287	36.9562	50.1901	140.357	120.254	191.543	148.87	32.2116	136.66	47.4613	51.1553	1.16923	14.0431	108.093	160.599	1.60859	37.1435	18.2855	38.0971	3.05917	43.6409
25.58	81.1625	279.864	76.5983	20.1811	66.6637	165.668	3.04438	78.2042	8.76339	119.585	57.3349	32.1026	24.6792	0.215608	3.08915	2.04655	127.582	80.2585	47.1268	42.9918	191.379	92.2106	104.812	25.2227	0.00251518	55.535	13.629	79.8664	27.9915	33.2171	46.8919	128.407	173.179	183.703	137.788	27.4577	125.775	42.7565	46.8813	0.994232	12.8152	172.076	169.085	1.34728	35.5868	15.5128	53.3582	2.55388	39.8196
25.68	72.5989	276.127	80.283	20.49	63.081	153.395	2.73259	74.1269	7.77902	118.214	52.1863	32.5054	30.2897	0.171541	2.685	1.86731	112.136	111.612	42.9341	47.3443	211.971	108.285	93.8262	23.7192	0.00166375	50.1627	42.0442	70.1578	24.6159	29.6855	43.3857	117.123	207.6	174.488	141.591	23.3873	114.555	38.4741	42.1434	0.84514	11.6936	195.105	168.814	1.12771	33.4569	18.2974	60.5981	2.12479	36.3225
25.7799	66.2004	269.364	78.8411	19.9087	58.6208	139.926	2.43402	68.7246	6.9012	114.378	55.9836	31.8916	50.1474	0.132336	2.33344	1.70358	103.776	163.641	38.6432	55.3246	207.79	106.368	81.7647	21.6018	0.00094991	75.2108	52.068	61.2888	21.6468	26.4257	39.8492	106.608	214.548	164.571	141.399	19.9113	103.522	34.5893	39.5137	0.717702	10.6695	196.352	163.382	0.943307	31.0866	35.4604	60.9337	22.4944	33.1268
25.8798	87.3725	256.902	74.3188	26.6898	53.8701	130.363	2.15823	62.733	6.1205	108.974	60.8459	30.6191	111.5	0.0960057	2.02773	1.55524	138.719	190.295	34.4779	57.7714	192.923	98.2892	70.1359	19.2635	0.000335814	99.731	68.03	53.3625	19.0354	23.4596	36.3977	96.8957	207.198	154.412	138.403	16.9474	102.809	31.0739	36.0886	0.608838	9.73482	186.594	155.074	0.788539	28.6688	57.1231	57.8527	137.894	30.2091
25.9797	93.3645	263.156	68.1144	53.5446	58.6384	119.649	1.90849	70.4684	5.42747	102.645	58.8318	32.4806	152.143	0.0658355	1.76193	1.42156	148.459	243.615	30.5642	56.1211	174.266	88.6158	59.5845	16.9316	-0.000204881	118.593	68.5126	46.3672	16.7389	20.7856	33.1029	87.9792	192.965	144.318	133.462	14.4225	98.7294	27.8987	32.3636	0.51574	8.88154	171.827	145.328	0.658736	26.3117	67.9604	53.2541	219.98	27.547
26.0796	96.9007	259.155	61.1637	88.3935	58.8333	108.522	1.6849	69.87	4.81314	95.8495	58.7551	32.8361	177.25	0.0401281	1.53088	1.30124	145.029	274.633	26.9652	52.3683	155.104	79.0583	50.3186	14.7304	-0.000679895	154.466	62.764	40.2392	14.7192	18.3902	30.0064	79.8264	175.96	147.753	127.217	12.2727	103.765	25.0346	28.6423	0.436342	8.10265	155.324	135.037	0.54999	24.0727	71.6669	48.1534	307.185	25.1187
26.1796	106.425	248.225	68.9056	104.268	56.569	97.6629	1.48608	75.4071	4.26846	88.9065	55.2408	32.1819	190.827	0.021017	1.33005	1.19219	135.196	304.195	23.7045	47.6853	136.919	70.2069	42.3341	12.7211	-0.00108307	158.877	55.0225	34.8945	12.9431	16.2538	27.1294	72.393	158.41	147.372	127.439	10.4428	103.229	22.4541	25.102	0.368959	7.3916	138.823	124.746	0.458995	21.9792	70.8259	43.0772	379.551	22.9047
26.2795	105.849	234.752	70.4789	109.155	53.0781	92.4596	1.31011	77.7117	3.7863	96.7242	70.2546	30.875	195.965	0.00209967	1.15549	1.09208	122.706	310.423	20.7815	42.7455	120.306	62.2192	35.5316	10.9265	-0.00140515	148.347	47.1555	30.2457	11.3812	14.3554	24.4788	65.6287	141.472	163.139	135.062	8.88559	99.244	20.1314	21.838	0.312621	6.74249	123.195	114.776	0.382991	20.0406	67.2243	38.2837	406.065	20.8863
26.3794	100.411	220.683	68.1933	107.836	51.6983	88.1918	1.15488	74.451	3.36054	109.887	71.0192	29.1701	195.036	-0.0146934	1.00381	0.999437	145.698	302.536	18.1819	37.9214	105.427	55.0901	29.7767	9.34766	-0.00164521	131.72	39.9206	26.2088	10.0078	12.6742	22.0525	71.0017	125.704	171.669	137.746	7.56043	99.8224	18.0426	18.8908	21.9377	6.14996	111.792	108.46	0.319653	18.2565	62.0813	33.8847	403.214	19.0468
26.4793	92.8834	206.864	63.6445	103.162	48.8772	112.67	5.63364	69.0427	2.98166	116.415	67.0529	27.2472	189.855	-0.0274608	0.872081	0.913504	182.004	286.548	16.0794	33.4058	92.2479	48.758	24.9295	7.97322	-0.00180563	131.232	33.5658	22.7069	8.80017	11.1897	19.8421	84.9154	111.33	174.591	136.825	6.43282	111.024	16.1661	53.2435	33.6096	5.60905	101.388	132.192	0.267051	16.621	56.2136	43.2679	382.49	37.8515
26.5793	84.7107	193.644	57.9165	96.8191	45.3966	121.008	7.41698	63.0313	2.64683	117.945	95.3193	25.232	181.798	-0.036872	15.4173	0.834286	190.012	315.492	50.409	29.2859	80.6445	43.1459	52.4421	6.78592	-0.00188608	188.474	28.114	19.6708	7.73843	9.87899	17.8359	109.919	98.3906	172.655	133.34	5.47335	114.068	14.4816	70.6905	38.8945	5.11516	90.8022	190.819	0.598724	15.1253	50.1551	89.557	351.783	62.0452
26.6792	76.6246	181.148	76.6806	89.7936	41.7019	120.191	9.22655	57.0947	2.35039	116.07	98.9534	26.0797	171.902	-0.0431572	23.009	0.762214	183.399	320.93	72.5115	25.5882	79.5579	38.1766	62.5046	5.76605	-0.00188	200.105	23.4959	17.0395	6.80502	8.72226	16.4984	120.621	86.8361	182.689	128.119	4.657	121.737	12.9705	77.4551	40.1836	4.66411	80.6848	224.608	0.67023	13.7598	44.2423	107.573	316.398	74.9733
26.7791	68.976	169.405	84.6604	82.6511	38.0407	146.809	9.56064	63.2395	2.08637	111.947	108.631	25.9364	160.938	-0.0469465	26.2965	0.697348	169.832	312.181	82.3635	29.229	74.0927	42.845	88.4152	4.89359	-0.00178321	192.153	19.6117	21.0144	5.98456	7.70166	18.2106	122.694	76.57	215.425	121.807	3.96249	122.203	11.6158	77.6734	39.067	4.25215	71.3378	237.538	0.637829	12.5145	38.676	110.711	279.81	77.0077
26.879	73.1413	158.398	85.652	75.7063	34.5441	154.801	9.18552	62.3696	1.85215	106.41	105.362	25.1392	149.477	-0.0491697	57.9012	0.639054	153.54	295.319	86.6431	29.6771	67.0348	46.4305	119.078	4.14951	4.73639	176.3	16.3576	27.6706	5.26346	6.80196	34.4077	132.22	67.4781	232.193	114.849	3.37163	124.23	10.4022	74.0688	36.5902	3.87591	62.8721	237.753	0.569543	11.3801	33.5648	106.357	244.207	74.2842
26.9789	76.7273	148.095	82.3081	69.1243	31.2759	161.44	8.49931	58.6166	1.64428	100.058	98.0295	43.7424	137.933	-0.0506911	73.2963	0.58542	143.563	274.261	93.0988	28.3979	59.7152	44.4515	123.815	3.51633	6.95161	154.992	13.6378	37.1276	4.62971	6.00489	43.7754	133.218	59.4432	238.089	107.577	2.86893	121.098	9.31545	68.4122	33.4307	3.5322	55.2969	230.456	0.494127	10.3474	28.9563	98.5469	210.883	69.6509
27.0789	74.728	138.456	76.4573	62.9823	28.261	157.91	11.5647	53.8632	1.45966	93.3109	112.03	86.664	126.597	-0.051997	78.7616	0.534708	130.537	251.493	92.9042	31.081	52.7384	53.9277	116.543	2.97845	7.73111	132.841	17.7766	39.1504	4.07274	5.28665	48.485	129.252	52.3518	236.704	100.212	2.44117	114.866	8.3432	61.8355	30.0187	3.21827	48.5697	218.952	0.422977	9.40754	24.8585	89.4509	180.524	64.4163
27.1788	70.1239	129.443	69.3376	57.3065	25.5028	158.096	12.3566	48.9501	1.29569	86.4651	109.981	165.942	115.672	-0.0531338	91.2547	0.486042	122.045	228.558	88.8217	36.2409	46.3501	53.4882	104.424	2.5221	7.7196	116.374	17.8896	37.6251	3.58321	4.63723	50.0671	122.553	46.5959	251.999	92.9521	2.07714	106.927	19.3197	58.5874	26.6189	2.93174	42.6242	205.325	0.359904	9.38255	26.6803	80.2057	153.412	59.1684
27.2787	64.4838	132.929	61.7679	52.0942	22.9929	160.37	12.0403	44.2373	1.15014	79.7204	107.135	238.367	117.775	-0.0537953	124.304	0.440778	117.553	206.38	83.2155	46.6388	40.6222	49.609	93.191	2.13532	7.29613	112.192	16.383	34.5629	3.15286	4.07119	49.5962	114.504	41.3124	256.489	85.918	1.76734	98.2058	25.9424	71.4498	23.3858	2.6703	37.3858	190.871	0.305509	20.7746	28.4869	71.497	133.077	54.1599
27.3786	58.6164	129.665	54.2717	47.3271	20.717	217.85	11.2229	39.8644	1.02104	73.8449	99.8368	280.506	119.002	-0.0536125	137.527	0.400953	110.843	198.751	76.9677	49.8035	35.545	44.796	81.0663	1.80775	10.879	101.372	14.3595	44.7263	2.77441	3.56907	47.8226	105.947	36.5366	253.773	79.198	1.50374	89.3073	29.5327	75.5109	20.4021	2.43149	32.7796	178.313	0.259207	26.3345	28.3597	67.7828	151.588	49.4876
27.4785	52.9238	123.661	47.1668	42.9787	18.6586	250.844	17.6288	35.8711	0.906478	69.1506	91.5087	334.573	123.682	-0.0527122	138.858	0.367694	101.284	192.914	70.0199	48.9448	31.0736	39.9915	69.4613	1.53052	14.9386	88.3292	12.3049	51.0793	2.44148	3.11622	45.266	97.3899	32.5385	246.379	72.8162	1.27944	80.613	39.834	74.2509	17.7043	2.2166	28.7342	165.332	0.220019	28.4696	27.0492	62.3405	160.13	45.1776
27.5785	47.5916	149.999	40.6303	39.0192	16.7998	304.307	19.647	32.2534	0.804773	64.2807	83.3365	361.413	124.109	-0.0515552	133.353	0.340491	90.8313	189.106	62.9588	45.9822	27.1503	35.5246	58.9706	1.296	16.2481	75.2875	11.971	50.7983	2.14851	2.72239	42.2833	89.1239	34.343	239.212	66.7903	1.08862	72.3531	45.4316	69.9527	15.3009	2.01999	25.1841	152.506	0.186952	28.6341	25.0681	56.3365	157.831	41.2236
27.6784	61.0217	172.956	34.7445	48.903	15.1236	324.707	19.6229	28.9894	0.714515	59.4122	75.7011	369.442	121.529	-0.0504819	124.202	0.31705	110.69	179.78	56.1329	42.0478	23.7152	31.4869	49.7768	1.09766	16.0523	63.2787	10.7992	47.4822	1.89064	2.36679	39.1156	81.308	41.8786	231.251	64.7427	0.926294	64.6554	47.7974	64.0908	13.182	1.84157	22.0702	140.172	0.159079	27.7031	22.7604	50.3745	152.17	37.6076
27.7783	64.5492	258.357	29.5293	87.7278	13.6137	364.529	20.2869	26.0506	0.634447	58.7336	68.6953	364.762	116.891	-0.049715	113.386	0.294784	114.445	167.519	49.7363	37.7956	20.7112	34.5173	47.1373	0.929928	15.0819	54.9416	9.39402	42.9775	1.66362	2.06154	35.9234	77.2019	52.7742	220.904	77.4312	0.788208	57.5796	47.9842	59.309	11.3284	1.67982	19.3396	128.513	0.135534	37.0744	20.3515	44.7493	153.384	34.3051
27.8782	91.8083	285.28	24.9661	130.885	12.2558	370.074	19.4697	38.8105	0.563382	56.8271	66.3082	351.766	110.911	-0.0481419	102.109	0.271576	109.925	153.971	43.8646	33.5911	18.0862	33.1737	53.5987	0.788065	13.76	98.579	8.01741	38.2083	1.46368	1.79484	32.8102	84.2408	55.6291	209.217	84.8763	0.67074	51.1411	46.7418	56.449	9.7155	1.53283	17.7752	117.617	0.115543	40.9361	17.9844	39.5883	154.275	31.2914
27.9782	101.074	331.78	21.0128	150.512	11.2168	356.714	18.0046	42.0316	0.50026	57.7287	75.7455	333.601	104.123	-0.0461929	91.0788	0.24762	101.512	140.162	48.311	29.9931	15.7932	35.4248	52.4294	0.66804	12.3263	121.727	6.7717	45.9031	1.2876	1.5611	29.8401	85.4367	54.2583	196.907	88.4293	0.570811	51.1229	44.5997	52.0785	8.31766	1.3987	16.0492	107.51	0.0984697	41.6118	33.8479	34.9303	148.786	28.5425
28.0781	100.636	378.741	17.6155	182.871	10.2091	333.653	16.3177	41.0929	0.444234	75.3908	74.3505	312.495	133.231	-0.0426993	80.6862	0.224919	91.6206	126.714	48.8523	26.5368	13.7908	33.7452	50.1055	0.566423	10.9118	181.271	5.68647	46.5648	1.13254	1.36654	29.1325	83.2148	50.8121	196.646	120.63	0.485783	49.3035	44.0147	47.0388	7.1103	1.2756	14.3329	98.1853	0.0838735	40.5005	42.1315	30.7682	138.417	26.0361
28.178	95.5222	389.27	14.7153	209.15	9.25819	306.333	21.3336	38.4674	0.39453	85.4362	69.4771	290.007	191.027	-0.0392814	71.1258	0.205654	81.5409	113.983	47.0828	23.3328	12.0423	33.5078	50.4941	0.48033	9.5838	194.539	4.7596	43.9487	0.996062	1.1968	27.8142	79.0935	46.4872	204.574	141.051	29.6186	51.9925	42.3766	43.1211	8.85932	4.76302	12.7119	89.6141	0.0714647	38.44	45.3916	27.0727	125.546	23.7504
28.2779	101.742	418.423	12.2532	231.685	8.37594	277.904	27.9823	35.28	0.350494	90.1013	93.4888	267.21	227.318	-0.0358384	62.4708	0.189967	71.9308	102.888	44.035	20.4276	10.5155	31.0908	46.8316	0.407305	8.37275	185.294	3.97648	44.6336	0.875947	1.04063	26.1431	74.5187	43.2567	209.757	233.255	48.205	51.8263	40.0956	176.011	9.47325	6.1362	11.2245	81.7557	0.0608693	35.9274	45.4199	23.805	111.746	21.6669
28.3778	99.7962	420.475	10.173	235.555	7.56616	250.13	29.5384	32.0311	0.311617	91.0257	95.833	244.827	247.614	-0.0324363	64.5656	0.176087	63.0933	94.3718	40.3685	26.6138	9.1823	28.0794	43.7641	0.345325	7.28819	166.339	3.31877	48.7474	0.770249	0.907752	24.2953	76.9154	39.4241	208.53	388.154	52.3953	49.8899	37.4581	244.942	9.3927	6.48675	9.88283	74.5638	0.0514182	35.8486	55.8548	20.9234	98.0251	19.7673
28.4778	93.9936	406.353	8.42313	229.047	6.82764	223.942	28.6242	37.4446	0.277349	89.4065	90.9137	223.323	256.169	-0.0264376	69.1079	0.162333	55.137	106.781	36.4962	28.5538	8.0182	25.0696	39.5869	0.292696	6.32824	154.483	2.76828	47.5833	24.8099	0.794003	22.3886	77.5908	35.4802	203.114	570.347	50.2103	46.9209	34.6613	273.321	8.90838	6.35646	8.68564	73.3908	0.0422406	40.5954	63.9166	18.3872	84.9993	18.0353
28.5777	86.6068	388.837	6.95707	217.085	13.7922	200.744	26.6046	42.1491	1.36145	86.1131	83.8978	202.986	256.252	-0.0216437	87.8733	0.148142	48.0671	127.732	32.6687	28.1281	7.00171	22.2701	34.7024	0.247994	5.48518	136.756	2.3084	47.0661	33.7837	0.696196	20.5006	75.3356	31.6797	206.824	688.135	45.5066	43.4138	31.8387	276.725	8.20943	6.01327	7.62508	70.4069	3.46606	41.7734	66.0931	19.9364	73.0118	16.4559
28.6776	81.1171	367.565	5.73358	202.57	22.3609	179.234	24.1799	67.8973	1.89005	81.7723	76.6091	183.976	250.363	-0.0170261	94.6013	0.133703	41.8368	135.426	29.0311	26.4614	6.1141	19.739	29.8718	7.17667	4.74864	126.739	1.92462	43.8761	35.6421	0.610584	18.6805	71.4637	39.9457	208.822	828.837	40.0971	39.6921	29.0785	265.425	7.41676	5.58895	6.69034	66.4475	4.44226	40.9353	64.5541	19.6355	62.2248	15.0169
28.7775	74.509	345.461	4.71629	187.187	99.5256	159.594	21.7003	74.963	2.09298	76.8325	69.6635	166.361	240.404	-0.0129276	94.1676	0.118653	36.3759	134.947	26.1914	24.2177	5.33909	17.4783	25.433	10.5838	4.10746	112.061	1.60451	41.873	56.6431	7.54244	16.958	66.7892	42.116	205.521	1012.98	34.7981	35.978	26.4372	246.105	6.60506	5.14738	5.8695	62.0358	4.43987	39.0121	60.7957	18.4398	52.6811	13.7022
28.8775	67.6815	323.795	3.87364	171.892	144.897	141.841	19.3328	73.8405	2.10972	71.6106	63.2434	150.151	227.807	-0.00914184	89.6731	0.104194	31.6061	129.624	25.8289	21.7809	4.66244	15.4695	21.5081	11.8747	3.55067	96.3831	1.33756	38.3246	68.0017	10.9421	15.3491	61.8104	41.0825	198.808	1146.37	29.945	32.3992	23.9491	223.043	5.81854	4.71844	5.15021	57.495	4.04348	36.5577	72.7659	18.6606	44.3486	12.5019
28.9774	61.0804	313.661	3.73307	157.204	197.507	125.9	17.1493	69.3586	2.02457	66.3274	57.3774	135.313	213.644	-0.00576844	83.0677	0.0966483	27.4494	121.618	24.5134	19.3657	4.07173	13.6889	18.1127	11.9352	3.06797	82.5823	1.11497	34.2875	68.8189	14.2129	13.861	56.8253	55.8327	189.999	1217.8	25.6452	29.0276	21.6327	198.91	5.08223	7.17814	4.51997	53.0194	3.53497	33.8973	76.9573	17.7728	37.151	11.4102
29.0773	54.9104	318.792	3.47484	152.926	229.053	111.651	15.1733	63.717	1.88819	83.4124	52.0416	121.79	198.706	-0.00281864	93.3108	0.096308	25.0466	112.311	22.6957	24.9069	3.55611	12.1121	15.2134	11.318	2.65001	69.6446	0.929434	32.447	64.9896	15.3329	12.4946	52.0065	60.6776	198.095	1243.73	21.9024	25.9053	19.4961	175.312	4.40904	48.5662	3.96635	48.7221	3.02991	31.2181	79.0095	16.3856	30.9883	10.4102
29.1772	54.8575	329.36	3.15608	144.976	286.985	98.9539	13.4043	90.0774	16.1602	100.651	47.1971	136.228	183.567	-0.000947479	116.437	0.0972456	50.9182	102.57	31.1808	26.5907	3.10608	10.7164	12.7573	10.3629	2.2884	58.1314	0.774789	29.5645	59.3672	15.2412	11.2469	47.4481	60.0607	199.877	1236.82	18.676	23.0473	17.5394	153.155	3.804	65.2378	3.47779	44.6641	2.57116	28.6242	76.8267	14.8259	25.7504	9.50073
29.2771	83.1777	368.785	2.81489	135.303	352.463	87.663	11.8304	99.9727	27.8702	109.79	42.8017	142.126	175.262	-0.000635115	124.361	7.92059	70.2497	97.5066	34.8198	26.1292	2.71334	9.48137	10.6871	9.27473	1.97572	55.3578	0.645908	26.3835	66.5012	14.4994	10.1126	43.1957	72.4513	196.632	1206.75	15.9102	20.4533	15.7576	132.903	3.26805	84.804	3.04543	40.8741	2.17061	26.1696	97.8021	13.2641	41.5165	8.66008
29.3771	92.8332	372.32	2.4758	125.04	375.127	77.6375	10.4353	129.156	35.3698	113.246	47.4992	142.195	165.34	-0.00165583	123.267	11.2903	125.36	96.6755	35.4641	24.5461	2.37066	8.38856	8.94764	8.17283	1.70548	51.4306	0.538461	23.2647	65.5675	23.0944	9.08481	39.2651	75.0674	197.42	1160.87	13.5468	18.1192	14.142	114.732	2.79901	89.9504	2.66519	37.3607	1.82753	23.8792	106.441	11.7843	49.2302	7.89882
29.477	92.9847	404.14	2.15406	114.829	372.17	70.6816	9.20147	134.328	37.8685	126.82	47.3373	138.394	154.511	-0.00357846	117.083	120.633	188.363	139.85	34.3266	22.4452	2.07166	7.42166	7.48889	7.12343	1.47201	45.5382	0.448835	21.8167	61.1725	26.6923	8.15582	35.6546	73.0321	197.318	1104.71	11.531	16.0246	17.1713	98.6458	2.39177	88.3128	2.31964	34.1201	1.53653	21.7605	112.123	10.4239	51.6434	7.19985
29.5769	88.5289	414.878	1.8583	105.021	355.6	71.7488	8.11169	129.188	86.8781	149.285	73.091	132.126	143.293	-0.00597756	108.279	185.359	252.136	160.283	32.1938	20.1755	1.81078	6.56618	6.26681	6.15996	1.27036	39.2006	0.374069	19.7819	55.5355	27.4297	7.31774	32.3522	68.2968	196.779	1042.38	9.81352	14.1568	19.1658	103.781	2.0264	83.6636	2.01479	31.1417	1.29091	19.8116	110.732	9.19521	50.6928	6.56901
29.6768	96.6544	479.315	9.3136	95.7937	332.401	76.4941	7.14994	138.14	114.041	160.748	96.073	124.392	132.061	-0.00857718	98.3795	252.683	269.975	201.449	29.5694	17.9317	1.58312	5.80931	5.24369	5.296	1.09626	33.1583	0.311753	17.6047	49.6997	26.5918	6.5628	29.3405	67.1158	192.076	976.938	8.35061	12.4954	19.9235	103.773	1.72422	77.851	1.75312	28.411	1.08406	19.1625	112.195	8.09756	47.7238	5.99016
29.7768	95.8793	498.02	13.4598	87.2224	306.584	75.6918	6.30162	134.372	123.716	164.514	98.686	115.893	121.694	-0.0114013	88.3018	325.15	263.812	232.302	26.7696	15.8164	1.38439	5.13971	4.38734	4.53359	0.945967	27.7313	0.259878	15.4986	44.1322	24.944	11.0762	26.5995	63.1141	184.738	910.616	7.10403	11.023	19.8513	121.913	1.47025	71.7668	1.52412	25.9121	0.910092	18.1185	108.207	7.12373	43.6563	5.46137
29.8767	90.8341	488.18	15.3814	80.3309	301.898	71.9053	5.5536	125.495	123.46	162.998	93.6853	107.117	111.565	-0.0145191	78.5772	345.793	245.97	276.606	23.9868	13.8781	1.21084	4.54729	3.67064	27.0924	0.816253	23.0195	0.216787	13.5572	39.0204	22.9357	13.6425	28.647	57.8835	175.829	844.988	12.1975	9.79372	19.2388	127.116	1.24378	65.8282	1.32848	23.6281	2.55716	37.8987	101.042	6.26356	39.1064	4.97872
29.9766	83.9679	466.614	15.8471	73.6078	287.295	78.2489	4.89416	145.896	117.821	157.961	86.4779	98.3923	101.838	-0.0178369	80.2804	384.427	223.279	292.623	45.6976	12.1333	1.05921	4.02315	3.07069	42.0708	0.70433	19.0128	0.181021	14.1221	38.5312	20.8247	21.8166	41.3571	52.2943	166.084	786.102	37.342	8.68528	18.2909	124.045	1.05187	60.2179	1.15194	28.3128	16.1884	47.489	92.2342	5.50578	34.4746	4.53854
30.0765	81.5815	440.856	15.3983	132.181	267.901	78.239	4.31288	147.299	142.088	150.674	78.9731	89.9372	92.6208	-0.02106	78.1799	391.156	199.426	291.221	81.9621	23.3092	0.926661	3.55942	2.56841	47.9882	0.607785	15.6505	0.151279	24.2904	35.9745	18.7534	36.9479	47.2927	46.8063	156.005	736.899	54.0887	7.68883	17.1514	116.304	0.879452	55.0045	0.993486	30.194	19.8711	51.0998	82.7991	4.83927	30.0112	4.13704
30.1764	82.189	414.241	14.4129	177.141	246.719	74.7711	3.80052	141.916	197.771	142.196	71.816	81.8884	83.9776	-0.0237732	73.457	378.003	176.326	279.513	99.7056	30.4442	0.810722	3.14917	2.14792	48.6156	0.524534	12.8532	0.126462	27.4457	32.6718	16.7952	45.5568	49.1107	41.6479	145.928	687.067	65.2948	6.79631	15.9198	108.457	0.745273	50.2013	0.857878	30.3617	19.4888	51.2737	73.389	4.25346	28.4674	3.77116
30.2764	78.4799	421.523	13.1406	211.923	232.859	70.8707	3.34894	134.861	219.206	132.978	65.1976	74.3259	75.9395	-0.0257141	67.4529	356.039	154.895	262.111	105.841	32.6957	0.709214	2.78621	1.79604	46.3083	0.452774	10.5396	0.105724	27.1759	29.2445	14.9842	49.7268	48.4868	36.9182	162.743	637.746	67.4807	5.99989	14.6631	112.652	0.625878	45.7966	0.733915	29.5128	17.6135	49.5401	64.4042	3.73866	26.1825	3.43811
30.3763	72.8621	412.24	11.7497	274.604	216.055	65.6113	2.95094	124.584	221.083	123.49	59.1493	67.2901	68.5145	-0.0269655	60.9898	330.845	144.542	241.972	104.915	32.2249	0.620303	2.4651	1.50155	42.5177	0.390949	8.63349	0.088377	25.347	49.0956	13.3318	50.9262	55.4224	32.6461	170.204	589.781	78.4019	5.29187	25.417	109.689	0.523424	58.6638	0.628633	28.0903	15.3439	46.8128	81.2482	3.2862	23.5528	3.13494
30.4762	66.5944	410.895	10.3511	298.922	198.349	59.845	2.60018	113.52	212.253	133.553	53.6477	60.794	61.6941	-0.0277861	66.7438	305.183	174.054	220.957	99.8923	30.3247	0.542435	6.5118	1.25528	38.1201	0.33771	7.06722	0.0739296	22.9154	54.7659	11.8378	50.1846	58.0398	31.7413	174.016	546.255	79.3784	4.66363	31.7143	107.551	0.435327	65.7781	0.536783	26.3735	13.1277	49.2927	88.0699	2.88849	20.8369	2.85921
30.5761	60.3174	395.677	9.01441	301.306	180.872	54.0579	2.2911	102.729	198	137.045	48.6529	54.832	55.458	-0.0283297	67.0117	280.375	184.305	200.205	92.6841	27.7576	0.474298	16.9746	1.04946	33.6294	0.291884	5.78253	0.0619526	20.359	53.9077	10.4954	48.22	57.5738	37.9572	172.676	567.722	73.8061	4.10065	34.9177	101.144	0.359828	66.1036	0.450819	24.5365	11.1282	48.9055	106.041	2.53888	18.1968	4.57006
30.6761	54.3417	375.133	7.7828	291.573	164.897	48.5157	2.01876	92.6385	181.437	136.203	44.1208	49.3861	49.7785	-0.028668	84.1355	257.005	179.131	180.384	84.5038	31.4184	0.414716	19.4541	0.877533	29.3327	0.252444	4.73009	12.4488	17.9055	54.5317	9.29472	45.5283	55.3418	39.1883	182.359	589.637	73.5676	3.60274	36.006	92.5594	0.295202	63.3275	0.388034	29.6916	9.38743	48.4379	177.605	2.23159	15.7273	5.08918
30.776	48.8032	353.068	6.66222	331.926	160.084	43.3519	1.7788	84.3692	164.357	132.28	40.0098	44.4306	44.623	-0.0289499	99.2452	235.287	183.055	220.437	76.1031	33.2848	11.5423	18.9669	0.734222	25.3771	0.218497	3.86866	50.0946	15.6533	51.4872	10.1628	44.4088	55.749	37.827	184.697	619.024	67.9235	3.1631	35.6807	83.118	0.239981	59.2637	0.330886	32.7439	14.6766	46.4507	341.702	1.96166	13.4777	5.07329
30.8759	43.7465	334.77	5.6655	348.277	151.058	40.3633	1.56738	97.7695	147.757	126.377	36.2817	43.9758	39.9565	-0.0293789	113.393	215.249	174.782	236.034	67.9319	36.2088	24.5253	19.418	0.614912	21.8244	0.189262	3.16398	113.356	13.6347	47.0282	10.1694	42.3714	54.0836	35.2191	182.152	627.301	67.9928	2.77685	34.4421	73.6317	0.192981	54.7936	0.281608	70.9135	16.3837	60.8595	461.236	18.6593	11.4672	4.82831
30.9758	39.1693	315.094	4.79434	360.176	140.139	43.1392	1.38111	109.782	144.49	119.284	32.9009	42.4817	35.7429	-0.0300402	133.084	196.836	160.863	254.713	60.2438	74.9344	28.7253	18.2234	0.515569	18.6861	0.164064	2.58785	129.901	11.8502	42.2235	9.7091	39.8055	58.0537	32.1107	176.453	620.414	62.8984	2.44159	32.6445	70.7411	0.153535	50.3365	0.240936	91.2281	15.5692	102.434	514.675	25.8852	9.69607	4.4962
31.0757	36.9589	295.537	4.03381	353.505	128.643	42.7412	1.217	121.86	164.912	111.565	29.8353	48.9085	31.9464	-0.0308314	150.532	179.956	145.369	271.645	69.4832	194.267	28.7802	16.536	0.432854	15.9445	0.142315	2.11702	125.251	10.2852	37.5604	9.01684	36.9763	67.2055	28.9056	168.805	602.9	56.0145	2.14296	30.5355	66.5624	0.120752	46.0824	0.208333	100.369	13.8797	121.779	525.128	28.0629	8.15309	4.14193
31.1757	44.761	307.162	3.37229	409.823	117.303	40.6332	1.07243	132.366	168.658	117.936	27.0555	51.851	28.5319	-0.0315975	159.736	164.503	129.479	271.575	71.9278	310.19	27.0011	14.7937	0.363835	13.5687	0.123507	1.73228	112.53	13.056	51.5629	8.2307	34.4833	70.2026	25.8139	180.428	578.211	59.1542	1.88899	28.2846	72.269	0.0935263	42.1092	0.182304	102.63	12.0116	128.136	508.686	27.6393	6.82129	3.79435
31.2756	125.538	301.131	2.80016	425.695	115.324	59.3682	0.945007	129.561	163.179	119.325	24.5345	52.3997	25.4661	-0.032217	157.775	150.368	114.279	263.19	70.2872	364.208	24.5239	13.1537	0.306261	11.5232	0.107211	3.79279	97.6847	13.512	56.0042	7.43034	31.8582	69.5402	22.9363	184.084	548.962	56.018	1.65239	26.0039	72.1236	0.0715742	38.4397	0.161172	100.758	10.2423	127.079	476.415	25.9576	5.68089	3.46561
31.3755	169.932	287.844	2.31548	418.801	109.62	66.9389	0.83268	121.349	152.934	117.32	22.2486	59.6437	22.7171	-0.032661	149.542	137.444	100.275	259.762	66.3236	374.409	21.8923	11.6636	0.258242	9.77059	0.0930601	84.232	83.2776	12.8744	54.5348	6.65989	38.0618	73.1141	20.3131	182.42	533.026	52.8647	1.43415	23.7642	68.5773	0.0545831	35.0708	0.143514	96.5056	8.66737	121.959	435.812	23.7462	4.71152	3.16021
31.4754	237.54	271.961	1.90476	399.673	102.149	68.0975	26.2249	111.323	140.555	113.078	20.1756	62.8382	20.2552	-0.0328864	154.652	127.246	87.6527	248.023	61.1687	360.698	19.3568	10.3297	0.217918	8.27532	0.0807525	114.873	70.2947	11.7739	52.3131	8.35491	40.9089	72.6858	17.9518	180.183	510.977	64.2333	1.25058	21.6056	66.5702	0.042115	31.9876	0.128336	90.98	13.728	128.554	391.853	21.392	3.89326	2.87948
31.5754	276.442	282.205	1.56545	374.536	94.0311	65.7154	36.6518	117.881	127.57	107.433	18.2961	63.2573	18.0527	-0.0328902	150.588	122.22	81.5001	231.779	55.5363	334.924	17.0219	9.1433	0.184004	7.00257	0.0700347	119.99	59.005	10.53	70.2691	24.6976	59.6655	69.9591	15.843	179.363	496.805	64.178	1.09057	19.5451	62.206	0.0342004	29.1708	0.114979	84.8756	18.1651	127.614	347.745	19.0933	3.2069	2.62259
31.6753	281.807	284.056	1.27664	347.025	85.8939	62.6814	39.4943	121.464	114.833	100.983	16.5918	61.822	16.0839	-0.0326796	142.208	114.755	107.316	213.46	49.8649	304.028	14.9234	8.09111	0.155501	5.92094	0.0606943	112.866	49.3742	9.29839	92.8971	32.4051	69.9239	68.3212	13.9692	190.581	476.827	59.3184	0.949424	17.6616	65.7772	0.0309558	26.5994	0.10302	78.6201	18.2175	166.184	305.465	16.9446	2.63455	2.38841
31.7752	270.678	301.638	1.04009	319.219	78.0738	70.255	49.4055	116.36	102.799	94.1478	15.0466	59.1945	14.3254	-0.0324866	131.019	141.015	144.084	205.7	44.4134	271.979	13.0601	48.6348	0.131367	5.00113	0.0525521	100.628	41.2399	8.15006	97.1144	94.2763	74.4278	65.0448	41.2758	197.993	476.233	52.8028	0.82495	15.8928	64.6995	0.0314981	24.2533	0.0921548	72.4707	16.6179	181.592	266.152	14.9848	2.15982	2.17534
31.8751	252.108	298.324	0.843489	292.272	70.7376	169.03	51.2976	107.904	132.759	87.2227	16.0359	55.8462	12.7555	-0.0323319	118.735	147.486	154.44	209.547	39.3235	240.954	11.4177	59.4372	0.110773	4.22285	12.6848	86.987	34.4102	7.11219	93.0468	174.286	75.1079	60.9337	87.0516	198.492	466.206	46.0812	0.715171	14.2702	60.9668	0.0349174	22.1133	0.0821949	66.5761	14.5398	183.636	230.377	13.2227	1.7678	1.98172
31.975	230.841	286.286	0.677209	266.783	63.9597	247.921	53.339	98.5073	143.119	80.4073	19.215	52.1098	11.3549	-0.0322383	106.38	144.375	152.017	204.01	34.6632	212.063	9.97529	59.078	0.0932648	3.56648	19.6254	73.7756	28.6935	6.1905	85.614	209.599	73.3158	56.4805	151.424	194.434	449.553	39.7796	0.618092	12.7896	55.867	0.0402705	20.1616	0.0730195	61.016	44.8961	178.214	198.337	11.6522	1.44545	1.80574
32.075	209.305	272.368	0.536136	243.028	57.7503	370.905	51.3287	89.2285	142.37	73.8337	19.1187	48.2163	10.1058	-0.0322848	94.542	136.884	145.354	224.796	30.4536	185.789	8.71175	54.8374	0.0782972	3.01139	26.1071	61.8095	23.9195	5.38003	77.1658	219.162	69.9917	51.9817	197.899	187.467	446.745	34.9127	0.531769	11.457	50.2157	0.0463136	18.3821	0.0645516	55.8272	58.734	168.856	186.502	10.2599	1.18121	1.64582
32.1749	188.687	277.954	0.421378	221.095	52.0966	431.482	62.6099	80.5032	135.62	67.5845	17.9517	44.323	8.9921	-0.0325976	83.5326	127.646	133.888	228.766	26.6878	162.258	7.60635	49.5336	0.0655619	2.54208	28.0759	51.3675	19.9352	4.67161	70.6527	272.349	110.324	48.508	219.935	178.743	435.586	30.2334	0.454614	10.2574	44.514	0.0516829	16.7599	0.0568164	51.02	59.298	157.654	171.099	9.02921	9.36927	4.76564
32.2748	169.519	274.794	0.321024	200.966	46.9683	460.116	64.409	72.4834	125.912	71.1364	16.5023	40.5344	7.99954	-0.0332899	73.4917	133.714	121.33	250.056	23.3426	156.717	6.64006	44.2273	0.0548596	2.14743	27.5843	42.4593	16.6096	4.05469	63.5154	321.669	160.603	44.8475	219.97	169.054	418.776	35.9711	0.385692	9.18553	39.0582	0.0553674	15.2811	0.0498792	46.5884	54.2396	145.831	154.958	7.94223	13.9513	5.87871
32.3747	151.985	290.497	0.235124	182.562	42.3282	455.342	61.6698	65.194	115.029	71.7767	15.0458	36.9171	7.11517	-0.0343352	64.4556	130.989	108.255	253.384	20.3863	148.049	5.79583	39.2896	0.0458555	1.81405	62.5932	34.9676	13.8392	3.51848	66.0773	334.057	188.086	41.2041	208.837	158.947	398.306	35.6755	0.324499	8.21986	47.1785	0.0565256	13.9332	0.0438024	42.5173	48.6983	134.086	143.996	6.98104	16.1007	6.08074
32.4747	136.097	288.409	0.167958	165.78	38.1369	432.592	56.9587	58.6059	103.994	70.4388	15.8909	33.5109	6.32737	-0.0356423	56.3997	124.239	96.9473	246.668	17.7839	135.847	5.05854	34.8248	0.0382239	1.53242	77.4679	28.7253	11.5289	3.05302	63.1756	356.913	218.199	37.8839	192.601	156.029	375.672	32.8627	0.270856	7.34419	49.6427	0.0549296	12.7046	0.0386629	38.7864	42.288	122.803	138.122	9.22516	16.6613	5.88333
32.5746	121.778	277.245	0.114874	150.502	34.3549	401.065	55.1276	52.6688	93.3663	79.1192	15.2252	30.3367	5.62575	-0.0372391	49.2658	115.877	115.287	242.649	18.3605	122.383	4.41488	30.8364	0.0317498	1.29493	81.0364	23.5569	9.60309	2.64919	58.068	353.055	231.039	34.6739	174.597	159.19	351.992	29.2023	0.224665	6.51647	51.4136	0.0506553	11.5846	0.0345148	35.3731	46.903	112.178	128.492	16.1545	16.2202	5.52396
32.6745	108.917	262.637	0.072568	136.607	38.474	382.931	51.2054	47.3263	86.0587	83.0193	14.1023	27.4029	5.00096	-0.0392559	42.9791	107.864	131.955	231.199	17.9139	108.933	3.85308	27.2927	8.82027	1.09465	78.5149	19.2952	7.99751	2.29895	52.309	376.47	263.579	31.6373	157.106	157.75	328.1	25.4611	0.185605	5.76983	49.9773	0.0447205	10.5632	0.0313776	62.3114	62.9293	102.297	116.972	18.6917	15.1855	5.1121
32.7744	97.3867	251.721	0.0421327	128.037	39.1324	364.331	46.5224	61.4164	78.2553	83.6021	12.8957	24.7087	4.44479	-0.0415346	66.6008	99.5927	166.474	258.265	16.8867	96.1795	3.36282	24.1513	12.0999	0.92546	72.9532	15.7915	6.66125	1.99525	46.6162	444	284.939	44.1279	141.756	153.316	304.541	21.9678	0.153061	5.09738	55.1543	0.0385856	9.63157	0.0292479	104.056	63.3573	93.1816	113.891	37.558	13.8358	4.69711
32.8743	105.762	238.129	0.021092	126.763	53.5002	367.209	41.7437	63.9645	103.615	81.9358	16.7175	22.2474	3.94977	-0.0439251	77.0552	91.5448	174.453	265.756	15.5634	84.4502	2.93506	21.3697	12.6549	0.782624	66.1067	12.9165	5.54605	1.73213	67.414	484.687	322.822	51.6464	126.78	147.013	281.691	18.8421	0.126307	4.49894	57.2452	0.0331391	8.78171	0.0279976	125.447	57.8868	84.8162	107.035	53.4494	15.0596	4.44079
32.9743	107.632	223.889	0.00482996	121.42	59.0467	352.526	37.186	88.8086	112.774	78.7961	16.9814	20.0083	3.50916	-0.0464558	79.536	83.9377	204.139	284.232	14.1233	73.8677	2.56186	18.9078	11.9433	0.661961	58.9604	10.5607	4.61821	1.50369	80.8612	488.466	337.542	54.3634	112.752	157.566	259.761	16.1068	0.10459	3.95332	55.7152	10.3415	8.0065	0.0275073	138.139	51.2708	77.1658	98.711	106.024	15.1007	4.19965
33.0742	103.294	209.883	-0.0055195	114.039	59.6423	328.933	32.985	94.3602	112.725	74.7416	20.9946	17.9784	9.84671	-0.0490937	77.3621	76.8552	238.241	284.61	14.8937	64.4389	2.23627	16.7293	10.7166	0.5603	52.0441	8.63108	3.84442	1.30545	84.373	478.639	336.969	54.08	99.9167	161.024	238.923	13.7419	4.05692	3.5031	52.15	15.9111	7.2989	0.02757	154.543	44.2277	70.1855	91.0827	126.239	14.4141	11.1403
33.1741	96.1639	219.97	-0.0122019	105.813	58.9046	335.304	29.1847	91.5512	107.677	78.027	31.0475	19.3189	14.0835	-0.0517179	76.8581	70.3148	254.582	274.209	14.709	59.3034	1.95211	14.8018	9.35153	0.474694	48.3509	7.05308	3.20031	1.13373	80.7728	462.508	331.094	52.072	96.8357	164.466	219.265	11.7111	6.37358	3.14723	47.5707	18.4392	6.65465	0.0279947	159.4	37.65	63.8258	84.3609	131.587	13.3129	13.5921
33.274	119.359	216.396	-0.0172076	97.4237	56.1379	323.933	38.4725	85.4022	109.819	81.1865	32.5094	21.2639	27.3126	-0.0542563	79.4006	64.3019	264.424	283.974	16.124	53.5276	1.70398	13.0966	8.0279	0.402715	43.8096	5.76226	2.66276	0.984079	74.2903	432.792	329.282	49.1361	90.3632	163.095	200.842	23.5534	7.59166	2.75861	42.6211	19.0642	6.06657	0.0285642	160.521	31.8318	58.0368	76.5495	163.238	12.0091	14.0078
33.3739	132.739	242.644	-0.0210538	89.2527	52.395	306.429	40.6806	78.1923	109.964	81.3235	36.0769	21.9791	36.0005	-0.056658	77.2679	58.7875	311.264	279.181	16.2644	47.7055	7.56383	11.5879	6.82339	0.342241	39.0716	4.69851	2.21678	0.854605	84.5614	407.899	322.969	45.764	94.6802	158.589	183.662	56.8928	8.08396	2.45179	39.3616	18.5428	5.53128	0.0290652	156.171	26.8162	52.7698	68.7651	188.764	10.6429	13.5328
33.4739	132.75	245.099	-0.0241541	87.6362	65.7481	283.34	39.4522	92.1204	112.421	79.4215	35.1078	21.858	41.2872	-0.0588147	72.5676	53.7376	322.683	274.632	15.6518	42.1567	9.67887	10.2533	5.7638	0.291494	42.8205	3.83661	1.84391	0.74191	83.8973	378.01	309.338	42.2549	92.072	156.779	201.972	66.6381	8.10769	2.19481	59.7667	18.7069	5.04592	0.0292946	148.726	22.548	47.979	81.0059	191.267	9.30368	12.6989
33.5738	126.289	237.426	-0.0265382	87.1918	70.2576	258.233	36.6835	92.9321	108.747	82.7825	32.7045	21.1849	44.055	-0.0606172	66.6166	49.1169	310.355	267.933	14.6245	38.7416	10.0068	9.07255	4.8498	0.249024	42.4599	3.12451	1.53566	0.643962	78.505	347.258	305.334	38.7861	86.081	152.124	229.589	65.7182	7.83889	1.96939	69.355	17.9306	4.60227	0.0291194	139.687	18.9401	43.6221	85.0063	182.304	8.04589	11.7501
33.6737	117.01	225.716	-0.0283518	83.7528	72.1205	233.14	33.3479	93.2979	101.907	83.0145	29.9724	20.1642	44.9837	-0.0619897	82.2589	44.8911	286.823	253.944	13.3981	35.1345	18.7433	8.02799	4.07061	0.21355	39.9754	2.54544	1.27847	0.558923	71.379	314.877	327.233	35.4589	78.6768	145.7	244.539	60.3785	7.39695	1.76708	71.6103	16.6378	4.19943	0.0284192	141.771	15.901	39.6599	83.7644	177.609	6.89836	10.7965
33.7736	123.883	212.715	-0.0296339	78.7974	73.407	236.687	32.0582	88.3803	93.6516	86.4571	28.8341	21.1237	44.5951	-0.062841	87.4608	41.0273	258.995	246.082	20.0142	35.5215	45.0296	7.10385	9.96556	0.183988	36.5175	2.06668	1.06419	0.484965	72.7582	283.086	339.514	32.3269	116.591	138.255	250.203	53.5811	6.862	1.5857	69.4856	15.7584	3.83325	0.0271298	140.076	13.3457	100.589	79.3523	193.483	11.9475	9.88489
33.8736	148.647	199.631	-0.0304197	73.192	71.1405	228.144	29.6721	81.5229	84.9956	86.6522	48.7824	21.1898	43.2874	-0.0631398	86.4798	37.4951	230.571	232.216	24.2694	38.7968	53.8232	6.2862	16.2357	0.159357	32.7389	1.68008	0.886022	0.420671	69.4381	253.058	380.144	29.4144	162.16	130.303	249.157	46.6824	6.28711	1.42371	64.912	34.9797	3.49952	0.0252633	161.799	11.4935	130.71	73.1823	236.702	16.3937	9.03336
33.9735	224.854	186.978	-0.0305404	69.5478	86.864	213.398	26.9054	74.4786	76.5076	93.0898	77.4351	23.6501	41.3622	-0.062871	82.0203	34.2666	203.44	218.516	25.7259	38.5606	54.3364	5.56275	17.8208	0.138862	28.9973	1.36194	0.737938	5.23893	63.7671	225.346	394.925	26.728	177.068	122.194	243.373	40.261	25.1218	1.27891	59.1323	44.6333	3.19496	3.78918	197.685	36.4226	142.711	66.1997	265.175	18.347	15.2334
34.0734	250.785	174.96	-0.0298243	65.0005	91.7937	195.927	24.1145	77.4503	68.4891	95.1364	82.2585	24.6434	39.0463	-0.0621116	75.78	31.3165	178.472	202.207	30.6445	36.4615	65.3544	4.92261	17.1801	0.121749	25.4775	1.10427	4.17027	22.6422	57.4159	200.144	392.688	34.1203	175.659	114.16	234.35	34.5245	40.7721	1.14854	52.9288	48.2201	2.91775	5.47874	212.693	49.0704	144.258	59.0211	265.063	18.6813	20.4387
34.1733	251.121	168.784	-0.0281334	60.1244	90.7397	177.747	44.4558	74.4824	61.0829	94.1731	78.9608	24.635	53.2493	-0.0609719	82.144	28.6211	155.985	197.339	32.2173	33.4753	67.818	4.35617	18.3004	0.107446	22.2637	0.895182	5.18097	31.0649	60.7784	177.441	379.603	37.2288	195.297	107.63	223.204	29.5084	49.0676	10.6518	46.7771	48.0784	2.66475	19.1498	214.91	49.4608	139.968	55.6198	250.886	18.0087	21.7128
34.2732	239.051	174.662	4.86124	55.2467	86.5211	159.985	51.505	69.1947	54.3393	91.2041	73.1881	23.9619	74.6415	-0.0593742	82.0648	26.1586	135.999	187.074	38.4259	30.1682	64.6573	3.85493	41.8947	0.095414	19.3833	0.724081	5.13572	32.992	58.5482	157.119	359.947	37.7554	195.365	107.62	210.768	45.9169	52.4939	16.5556	47.1942	45.7562	2.43454	25.002	209.507	45.2111	132.96	51.1052	230.54	16.8317	21.2446
34.3732	221.565	170.922	7.63808	50.5468	80.7762	147.696	61.8417	63.2252	48.256	86.9553	66.9443	22.8661	87.9821	-0.0572819	78.8756	23.9085	126.891	188.562	40.4223	26.8589	69.9641	3.41133	124.644	0.0852359	16.8325	0.585104	17.4312	31.8091	54.0149	150.441	336.661	36.7719	185.496	105.236	222.653	54.7304	52.7694	38.3261	45.1727	51.0513	2.2249	26.6185	199.776	39.5958	124.34	46.1025	209.078	15.3196	30.19
34.4731	202.31	163.246	8.98965	46.1166	74.4447	135.423	68.2805	57.2954	42.8023	81.9486	69.845	21.52	95.3394	-0.0547258	76.0424	21.8524	115.233	189.094	61.621	23.7178	104.487	3.01867	233.656	0.0766022	14.5917	0.474534	20.8359	37.8642	65.6063	153.061	321.268	34.9493	171.084	105.17	226.558	54.3156	51.0748	58.0983	41.8275	53.8747	2.03388	26.0226	187.793	46.2871	115.135	43.0502	189.154	13.6715	32.6101
34.573	183.136	170.726	9.40351	41.9967	68.0544	151.402	69.3203	87.1927	37.9335	76.555	68.7395	20.0451	98.3097	-0.0517634	70.9983	32.0792	102.951	195.362	113.103	20.8275	113.194	2.67112	301.861	0.0692774	12.6338	0.385388	20.3903	38.2753	66.6709	147.528	301.863	38.0052	155.097	102.802	224.744	50.0479	48.2144	97.1285	38.9396	53.0195	1.85965	35.0438	174.856	44.6871	105.934	56.2351	169.267	12.0161	32.1237
34.6729	190.101	167.804	9.22242	38.1981	63.4133	153.399	65.9528	94.943	40.744	86.6126	64.295	18.5256	98.1201	-0.0484159	64.922	35.5537	91.0423	209.682	138.432	18.2192	109.95	2.36345	309.591	0.0629661	10.9292	0.313191	19.3088	36.0635	72.91	167.246	284.516	38.4753	151.07	98.9731	234.564	44.48	44.7297	119.856	35.3891	50.0471	1.7003	38.5008	179.606	40.1141	102.743	61.8963	156.667	10.4329	30.4161
34.7729	184.873	168.65	8.6842	34.715	72.9161	157.721	60.7098	102.417	58.1007	91.2575	65.9955	17.0186	95.7081	-0.0446984	58.5317	35.7058	79.987	210.371	147.359	30.9915	101.627	6.71343	289.556	0.0575711	9.44906	0.254855	18.7859	41.6638	71.1963	176.729	266.864	37.4352	154.107	94.2673	236.77	47.8911	40.9796	131.291	47.2275	45.9721	1.55401	38.2006	176.802	43.5183	99.6842	62.6829	169.006	8.96833	28.2657
34.8728	173.337	165.984	7.95142	39.0099	75.0756	156.009	54.8806	103.308	64.9405	92.1397	69.8996	15.5619	91.7863	-0.0407095	52.2507	34.2885	69.9772	202.926	146.294	37.7588	91.5818	14.6342	258.565	0.0528071	8.16601	3.84508	26.3889	45.7714	66.1189	173.827	254.061	35.5575	147.836	89.0891	238.255	54.2369	54.3069	135.024	51.8536	41.4397	1.41916	39.7256	169.627	40.9294	94.4337	80.6922	166.076	7.64557	42.3076
34.9727	159.311	158.94	7.13303	41.8014	79.4902	148.173	54.0436	98.0658	65.7627	90.4643	67.0331	14.1785	86.8921	-0.0365121	46.3153	32.1917	61.0506	190.92	139.422	39.4405	81.4051	16.3872	225.002	0.0484314	7.05516	6.61359	27.1405	52.8526	59.8835	164.367	238.311	33.2601	137.16	83.7146	269.876	52.8207	60.6782	133.622	52.0587	36.8492	1.29414	38.3903	163.526	42.0568	105.452	88.2555	185.252	6.47252	46.8808
35.0726	157.681	150.293	6.30013	47.2031	78.6573	137.348	50.6474	90.5464	63.2794	87.9029	62.1106	12.8817	81.4267	-0.032154	40.8445	29.8627	53.1654	176.649	129.441	40.5184	74.9073	15.8593	192.834	0.0443291	8.54354	7.37421	36.243	57.4723	72.0812	151.792	221.14	30.7985	124.788	78.3299	286.827	48.2441	64.7103	128.905	59.0856	38.3713	1.17815	45.021	159.423	38.7422	122.765	89.0637	184.823	5.44687	67.6585
35.1725	150.828	141.277	5.4971	48.4363	82.6749	125.375	46.2419	82.4845	59.1111	85.4378	56.8044	11.6772	79.8443	-0.0275708	35.8852	27.5215	46.2423	161.564	118.065	49.8604	72.3246	14.57	163.734	0.0403893	8.85779	7.14332	52.3422	58.1925	73.0162	142.705	203.565	28.3259	112.184	73.0575	314.513	45.0233	64.9303	122.157	65.8201	37.4754	1.07008	45.9696	173.557	34.0533	135.473	85.6814	174.766	4.56002	81.5876
35.2725	140.439	132.426	4.74982	47.3377	91.3	113.306	41.6086	74.6342	54.2129	81.6717	51.6869	10.5658	88.9252	-0.0228697	31.441	25.2718	40.188	146.557	106.358	52.2963	78.8544	13.1039	138.223	0.0365008	8.54264	12.5334	54.2402	54.8734	90.7322	131.315	186.254	25.9314	102.135	70.2575	329.37	40.2749	62.7709	114.274	66.5836	35.2022	0.969859	44.0149	182.337	35.0003	177.338	79.8688	160.504	3.79972	88.2548
35.3724	128.57	123.961	4.07162	45.0003	92.2491	101.717	37.126	78.7778	49.1353	77.1213	46.9351	9.54516	93.2599	-0.0182173	27.4909	23.1593	34.9071	132.158	94.9576	50.9203	96.7169	11.6781	116.262	0.0325982	7.91623	14.0412	50.2952	49.9038	92.9392	119.199	169.625	23.6638	98.6352	66.8634	504.099	35.2414	60.2646	105.873	63.8349	32.2264	0.877188	40.7055	197.677	39.5208	208.805	72.8144	144.933	3.15249	86.9896
35.4723	116.563	115.961	3.46749	66.2349	89.0466	90.9036	32.9628	76.2275	44.1894	72.1543	42.5859	8.61117	94.1497	-0.0137963	50.4928	21.1996	30.3087	122.704	84.2244	51.6062	98.55	13.7583	99.3265	0.0286293	7.16136	13.6289	44.3559	44.4864	88.249	109.709	161.84	21.5465	91.8588	66.8754	654.632	30.4676	86.9261	97.3716	59.1735	29.5342	0.792047	51.1312	204.875	37.7065	218.761	66.2423	160.725	2.60588	91.4852
35.5722	105.074	108.444	2.93693	75.454	83.7481	80.9901	29.1802	71.0196	43.192	67.0289	38.6275	14.5558	92.5916	-0.00972518	61.3205	19.3934	26.3093	112.498	74.3405	50.4372	115.85	14.2619	89.0282	0.0245684	6.3803	12.3586	54.9767	39.2026	80.8364	133.256	152.046	19.5886	83.7629	68.9641	798.058	26.1628	100.44	94.6501	53.6225	39.196	0.714753	68.0353	202.728	33.6733	216.461	63.9044	169.561	2.15139	89.1397
35.6722	94.3949	101.398	12.746	77.745	77.5393	72.0059	25.7864	64.9844	40.7256	61.9233	35.0322	18.1075	89.3444	-0.00604683	75.8825	17.7349	22.8336	117.355	65.3764	47.2318	116.236	13.4448	77.6397	0.0204343	5.62783	10.7907	54.4556	34.3117	72.6876	139.927	145.899	17.7894	77.7893	68.8135	925.803	22.3801	105.296	95.6458	47.8219	43.0409	0.645106	72.9257	195.131	33.6447	207.463	61.9858	164.877	1.78548	83.9753
35.7721	84.6285	94.8023	29.278	76.1522	71.0918	63.9261	30.6302	58.9317	37.5714	60.5493	54.2532	19.971	95.7529	-0.00281834	80.7565	16.2152	19.8148	133.817	57.3337	49.5316	117.327	12.2223	66.6261	0.0162469	4.931	9.20889	49.5247	29.9082	64.7133	137.178	137.628	16.1434	70.8142	67.1935	1099.17	19.1019	108.173	93.5727	42.1532	43.2916	0.583147	71.5248	184.553	30.6435	195.08	58.1059	153.786	1.4732	77.8455
35.872	75.7793	93.0455	38.0748	72.4876	76.4813	56.6974	31.1934	63.6309	34.184	74.6966	57.352	20.661	98.0458	-4.29141e-05	79.8909	14.8247	17.1941	152.036	50.1738	48.2247	144.888	19.044	56.6173	0.0120581	14.6089	7.74576	43.2582	26.0052	93.3925	129.463	128.24	14.6419	84.1531	64.6429	1279.48	16.2832	106.137	89.5539	36.8326	51.4309	0.528519	67.0388	172.547	26.7921	188.169	53.1888	140.133	1.15643	71.5887
35.9719	76.7441	95.9083	41.7176	67.821	84.5178	50.2528	29.7221	71.0905	30.8209	82.391	54.9654	20.5516	97.3857	0.00233753	75.7944	13.5525	14.9197	158.38	43.8369	45.0595	147.989	20.1052	51.1099	0.00792734	18.8666	6.45345	37.0011	33.2451	100.218	119.417	118.414	13.2752	86.6576	61.5367	1381.47	13.8701	101.117	84.3787	31.9691	53.8113	0.480621	61.2409	168.297	25.1023	183.305	47.8478	125.945	0.923504	65.5697
36.0718	76.4428	93.7002	42.0291	62.8616	85.4201	46.5014	29.9303	70.3432	27.621	85.5469	50.9165	19.9134	94.6602	0.00453696	70.0417	12.3882	16.9668	156.239	38.2527	41.0644	157.028	19.0762	52.1609	0.00395666	20.067	5.34267	31.2904	34.4907	97.0994	111.551	108.599	12.033	83.5359	62.5373	1425.81	11.8095	94.4173	78.5957	27.6045	59.1087	0.438718	55.0908	160.533	22.2359	201.45	42.4787	112.251	0.74328	59.9332
36.1718	72.5735	89.4251	41.5694	57.8383	82.4623	42.4014	28.3634	66.2082	28.9258	85.5662	65.3612	18.9413	90.5427	13.257	63.605	38.3016	17.0434	155.963	39.7767	36.8306	151.183	17.3874	55.7356	0.000211389	19.6078	4.40407	26.2933	32.8997	89.8338	102.236	99.0813	10.905	77.7171	80.62	1428.29	10.0525	86.9099	72.5805	23.7397	59.4636	0.401952	49.0889	150.937	19.1822	204.298	37.7591	125.545	0.584646	54.7236
36.2717	67.1658	84.4277	39.3696	52.9646	77.5554	45.7792	26.053	103.872	28.346	83.4711	87.5339	17.7743	85.54	22.2187	57.0688	48.8953	21.3971	150.418	38.9706	32.6861	151.774	32.0499	53.1095	-0.00321324	18.3078	3.61969	22.0151	30.1033	96.4198	98.5146	104.938	9.8814	70.8242	90.7304	1401.01	8.55573	79.1656	66.5852	49.1661	61.9418	0.369475	54.9055	140.559	16.3296	198.582	54.4971	125.401	0.457505	49.9397
36.3716	61.277	79.3029	37.8617	48.3519	71.8022	71.1939	28.8572	113.96	39.1576	80.0029	89.6272	16.5102	80.0298	29.3139	50.7707	62.8535	22.3812	152.665	36.8336	28.8012	148.113	50.9268	47.8962	-0.00624496	16.6396	2.969	18.3952	38.5923	100.535	118.085	112.594	10.8016	63.7355	95.3742	1353.13	13.4874	71.5476	70.8694	61.6122	74.7195	0.3405	54.9225	130.044	13.8063	216.043	62.42	140.827	0.340977	45.5612
36.4715	60.7802	74.3069	35.1895	44.0513	65.8277	82.4198	28.5658	119.061	43.286	75.695	84.9934	15.217	74.2898	33.5293	44.8924	66.7988	21.6228	148.3	37.2422	29.6959	149.666	59.8591	41.9571	-0.00881438	14.8695	2.43188	15.3526	40.0776	96.215	123.298	116.207	13.5118	56.9069	96.3201	1291.62	27.355	64.2774	103.278	72.0425	89.2972	0.31446	52.0263	119.776	11.6314	217.993	64.5756	140.918	0.24796	41.5603
36.5715	57.5797	69.5437	31.9262	40.079	59.9755	84.8828	26.8415	114.721	43.6003	70.9274	78.4225	13.941	68.5211	39.16	49.2441	65.8681	20.0343	140.167	35.8908	28.6542	148.685	58.8162	36.1018	-0.0109329	13.1421	1.99004	12.8046	50.1814	88.4794	122.081	119.743	14.6175	50.5564	100.778	1221.66	31.1302	62.0683	121.507	78.9247	94.1042	0.290952	50.8717	109.974	9.78094	214.647	63.09	133.455	0.171332	37.9079
36.6714	62.0487	65.0489	28.4505	36.4317	54.4246	105.31	25.4034	106.673	41.8289	65.9674	71.6047	12.7121	62.8662	42.0886	54.7608	62.6824	18.1192	130.095	33.5661	26.632	138.936	54.3547	30.7288	-0.0125861	11.5303	1.62744	10.6753	57.9982	79.7248	118.61	118.458	14.7581	44.7704	101.482	1147.14	30.3731	58.4982	129.956	79.1427	92.5397	0.269677	57.3058	100.754	8.21729	220.207	70.5264	122.67	0.114939	64.3216
36.7713	61.1898	60.8278	25.005	36.9	49.2585	111.769	32.1218	97.5142	50.8258	60.9997	65.1108	11.5494	57.4226	43.0425	55.434	58.5683	16.1475	119.246	40.6054	24.1898	148.341	49.0075	25.9806	-0.0137989	10.0661	1.33032	8.89811	62.7321	74.3352	114.117	119.457	14.336	59.9416	99.7016	1070.91	29.0576	54.2074	131.779	75.469	96.9697	0.250353	57.506	92.165	6.89817	255.74	72.0298	110.824	0.0744091	83.5227
36.8712	66.3242	56.8732	21.7366	38.4965	44.5065	126.225	33.4814	88.3886	54.1147	56.1492	59.1089	10.4632	52.2542	42.5846	53.3173	54.189	14.258	112.868	42.9953	21.6483	143.202	43.7227	21.8737	-0.0145992	8.75793	1.08704	7.41584	60.9749	67.4639	106.509	147.964	13.603	64.6033	111.036	1052.21	32.3546	49.6195	129.223	69.7054	95.0502	0.23272	54.5653	84.2166	5.78995	272.331	69.8177	99.087	0.0364413	90.7663
36.9711	65.5789	53.1724	18.7274	37.9624	40.1676	128.509	32.257	79.7729	53.4899	51.497	53.6253	9.45813	47.3997	41.147	49.7064	49.8673	12.5151	104.861	43.2488	19.184	131.959	38.8278	35.1041	-0.0150147	9.56154	0.888	6.1801	56.341	60.9788	97.5623	161.856	12.7154	70.3186	116.035	1087.96	31.304	45.0089	123.88	90.9267	89.4932	0.216563	71.9121	76.8949	4.86001	271.789	65.4162	88.0284	0.0014348	89.859
37.0711	62.0239	49.7109	16.0155	36.2803	36.2249	124.065	34.7041	71.8385	50.7661	47.0931	48.6376	8.53408	42.879	39.0592	45.4071	45.753	10.9432	96.1817	41.5504	16.8869	118.723	34.4103	38.3839	-0.0150806	9.46355	0.725236	5.1501	56.145	75.5043	88.2995	166.022	11.7688	74.9646	116.759	1171.07	28.5024	40.5473	116.868	109.587	82.06	0.201593	76.8199	70.1715	4.07783	261.789	59.8597	77.893	-0.0173096	99.3069
37.171	57.2821	54.8248	13.6105	34.0311	32.6534	116.155	33.9203	64.6198	47.0225	42.965	44.1091	7.68793	38.6982	36.5692	40.9094	41.9077	9.54456	87.4279	38.7812	23.0895	108.829	30.4674	36.9428	-0.0148092	8.90059	0.592067	4.29152	52.5323	77.2461	79.2862	171.354	15.156	73.5227	114.655	1272.27	25.1748	36.3362	108.964	115.198	74.3595	0.187393	75.2218	64.0115	3.42104	246.914	53.9839	68.7522	-0.0281945	119.21
37.2709	52.1968	55.0339	11.5042	31.5538	29.425	106.71	31.6675	58.0925	42.891	39.1242	40.0006	8.25392	34.854	33.8622	36.5018	38.3492	8.31077	78.9562	35.5033	25.6806	97.6392	26.9654	33.4896	-0.0142094	8.12556	0.483244	8.28456	47.5741	73.3074	70.8167	169.69	16.5967	69.0641	110.737	1494.83	21.8763	32.4304	100.699	112.938	66.3732	0.17348	70.4414	58.3764	2.86975	229.873	48.0186	60.5883	-0.0367584	129.681
37.3708	47.1929	53.1602	9.67782	29.0421	44.1648	111.936	28.8522	52.2088	38.7325	36.4887	36.274	8.40531	40.51	31.0734	32.3442	35.0746	7.22827	70.9687	40.0746	25.75	95.0774	24.5331	31.8388	-0.0133408	7.28186	0.394158	9.16254	42.3077	73.8456	63.025	163.588	16.8635	63.3002	105.713	1880.45	18.8386	28.853	92.4322	106.203	85.9313	0.159538	64.3157	57.7409	2.40641	212.242	42.2578	53.3405	-0.0337001	128.11
37.4708	54.6714	50.4719	8.10703	26.6032	50.2875	137.032	25.93	48.6542	34.7445	33.8135	32.8942	8.27787	43.5548	28.3004	32.4069	32.0702	15.347	74.4218	41.0419	24.4697	97.9778	21.9731	28.679	-0.0122517	17.3098	0.321299	9.30687	37.2298	84.6954	64.5355	154.821	16.4429	57.166	100.073	2177	16.1395	25.6071	92.8398	97.1863	93.4064	1.90223	57.8386	74.7235	2.01396	194.914	44.5038	46.9294	-0.0485801	121.457
37.5707	71.2354	47.5345	6.76536	24.2928	51.5453	144.628	23.1202	44.5253	31.0273	31.1776	29.8291	7.96743	44.6891	25.6109	30.981	29.3183	18.555	73.6973	39.8563	24.0542	110.591	19.5465	25.081	-0.0109675	21.604	0.261585	8.69489	42.1953	84.2753	62.4208	144.605	15.6393	51.1546	94.1531	2343.18	13.7864	22.6824	91.4512	87.2737	93.4404	2.60996	51.5276	82.414	1.68245	178.373	43.9468	41.2728	-0.0489927	112.94
37.6706	75.7826	44.5965	5.62616	22.1367	62.0039	142.363	20.5193	40.3809	27.6233	29.2523	27.0497	7.54181	44.4509	23.0505	28.7712	26.8003	32.5598	70.5147	47.8734	25.9159	123.087	17.3358	21.5593	-0.00955071	22.6754	0.21261	7.69599	41.8332	78.9665	58.4435	134.663	14.6418	45.5102	88.179	2413.37	11.7563	20.0612	90.5067	77.314	89.9718	2.81596	45.6338	84.3797	1.40752	162.857	41.6898	63.3893	-0.045981	104.021
37.7705	74.2921	41.7629	4.66405	20.1445	65.1134	134.83	25.8134	36.4552	24.5421	34.404	24.5294	7.21066	53.0858	20.6479	31.3081	24.4972	37.7532	65.9889	50.5259	25.584	120.897	21.0712	18.3394	-0.00812034	22.0078	0.17231	6.62906	45.4472	71.8487	68.2556	124.29	13.5666	40.3383	82.3017	2413.95	10.0152	17.7216	87.3146	67.8054	83.7418	2.78499	40.2612	82.9052	1.17246	148.463	38.4851	76.3737	-0.0428503	95.3464
37.8704	86.5786	39.0746	3.85537	19.2496	64.1588	124.763	26.8561	54.9417	21.7744	47.8022	22.2442	6.79133	57.9377	25.3026	31.3413	22.3911	38.2429	64.6934	49.9219	33.5327	132.644	20.9109	16.7757	-0.00675331	20.4694	0.139151	5.62752	46.3079	69.3874	70.4576	113.95	12.4831	56.976	76.6177	2365.14	8.52709	15.6395	82.7454	59.0152	76.1813	2.64793	35.4343	79.446	0.98124	135.203	34.837	81.8662	-0.0405635	87.182
37.9704	88.3082	36.5436	3.17871	18.0551	61.0642	113.762	25.8508	59.6783	35.0342	55.6545	20.1719	6.32639	60.0114	28.8096	29.9467	20.4655	36.3492	73.081	47.4357	36.0604	129.524	20.6724	14.7989	-0.00549685	18.56	0.111758	8.33155	46.642	64.0939	68.4483	103.937	11.4316	62.5325	71.1865	2282.34	7.25771	13.7908	77.4064	51.0659	79.5857	2.469	43.4766	74.9235	0.815828	123.043	31.075	109.024	-0.0394106	79.617
38.0703	84.844	34.1697	2.61492	16.7405	60.0016	117.767	23.9429	58.4137	40.676	59.5756	18.2925	5.84481	60.0792	30.5178	27.8014	18.7051	45.245	84.658	43.9529	35.5647	120.03	19.1491	12.7866	-0.00439344	20.8987	0.0890454	19.9742	43.8696	57.8874	64.2548	94.4313	10.4348	62.1834	66.0416	2177.14	6.17617	12.1523	71.7156	43.9887	85.4279	2.27932	141.136	69.9144	0.678463	111.926	27.4069	116.584	-0.0400844	72.6619
38.1702	79.0348	31.9471	2.14724	15.4086	57.016	114.735	37.0659	56.9678	42.4615	61.1726	25.3441	5.36445	58.732	30.9177	25.3252	17.0961	47.1699	88.3839	40.0349	33.4803	117.681	17.2822	10.9112	-0.00345389	20.9884	0.0702016	22.8968	39.8417	56.1838	63.4038	85.5328	9.50342	62.3225	61.1984	2058.22	5.25535	10.702	65.9561	37.7584	93.1659	2.09359	182.712	64.7746	0.560579	101.781	23.9566	119.742	3.94853	70.3638
38.2701	85.417	42.2801	1.7609	14.1158	53.1198	108.008	41.1473	53.2677	41.5397	60.7417	26.1578	6.30337	56.4189	30.3884	28.7706	15.6258	51.9038	88.5008	45.7707	30.6545	130.077	21.4483	12.9551	-0.00268726	19.9001	0.0545351	22.0792	35.4886	58.7726	61.9486	77.288	8.64175	59.2355	56.6608	1931.98	5.20694	9.41993	60.3148	39.9761	93.3652	1.91839	193.927	59.7182	0.465265	92.5365	20.7907	114.917	27.5584	66.0957
38.37	84.3455	45.1449	17.9514	12.891	48.8925	99.5659	40.7699	48.8269	56.1118	58.9546	35.2214	6.75195	53.4787	29.2204	29.4359	14.2824	51.3723	85.2655	47.1755	27.5775	127.404	21.4125	21.4137	-0.0021338	18.2562	0.0415609	19.8372	65.7242	57.7664	58.3496	69.707	7.84987	74.4444	63.4058	1803.07	4.79429	8.28773	54.9105	115.831	118.482	1.75623	189.303	54.8687	0.387239	84.119	17.9374	106.419	61.798	88.8131
38.47	79.7186	44.7476	27.0613	11.7469	44.6585	90.5646	38.3263	44.318	61.5274	56.2974	36.1104	6.86299	50.1648	27.6345	28.4872	13.0546	48.2335	82.1294	45.9831	24.5238	121.584	19.9087	23.5891	-0.0017966	19.9163	0.0308305	17.2204	106.297	53.8143	53.7554	62.7766	7.12528	78.3911	66.7412	1674.89	27.139	7.28895	49.8142	164.285	127.703	1.60769	176.971	55.7393	0.321545	116.348	33.1032	96.5656	145.872	94.4964
38.5699	73.5961	45.9421	35.8502	10.687	51.232	81.6573	35.0516	40.0258	61.7281	53.1194	34.2589	6.74751	46.6644	25.7964	26.6617	11.9321	43.9643	77.1969	56.1446	21.6388	137.222	24.0516	22.7754	-0.00165532	19.7048	0.0219891	20.6579	118.299	66.2459	48.8323	56.4691	6.46434	76.4215	67.4597	1552.09	34.499	6.40879	45.0639	184.616	127.163	1.47234	161.419	54.5127	0.267761	176.788	95.6303	86.5711	271.149	92.5184
38.6698	67.0481	59.3138	39.5909	9.71049	52.693	73.1952	36.1092	36.0574	59.087	49.6686	31.6161	7.5575	43.1137	23.8294	24.419	10.9059	76.8033	71.3801	59.6993	18.9914	143.255	27.7603	20.6803	-0.00169337	18.5284	0.0147608	20.242	116.4	71.5624	46.1307	54.6811	5.86274	80.5574	66.4413	1433.36	49.1905	5.63396	40.6749	187.594	120.919	1.34931	145.073	52.0865	0.222009	219.302	158.046	79.4812	381.364	87.3535
38.7697	60.613	65.8088	40.0602	8.81409	51.3551	80.1611	37.9212	52.086	69.3617	50.6319	28.8698	7.88696	39.6099	75.816	22.0398	9.96806	88.9557	81.6329	59.232	16.6065	169.088	27.1247	21.6209	-0.00191558	20.8144	0.00891881	18.3218	108.224	69.5284	61.9458	51.912	5.31609	78.5743	64.6138	1328.66	51.6674	4.95248	36.6473	180.322	111.618	1.23743	129.192	62.502	0.183729	234.994	288.406	71.7571	480.3	84.8969
38.8697	62.4132	66.2107	38.5	7.99399	50.168	86.98	36.6609	55.9509	89.4293	58.1999	45.7561	7.88758	36.2205	145.278	19.69	45.8186	90.0679	84.6838	56.4284	16.6678	194.52	25.0128	20.4016	-0.00230343	20.8806	0.00428173	17.6505	97.6726	64.4127	67.6777	50.1245	4.81977	79.3291	67.9672	1259.56	48.8163	8.33194	32.9711	167.432	100.956	1.13546	114.385	110.757	0.150295	235.288	356.032	64.1318	535.652	80.3659
38.9696	61.7659	64.0204	35.7662	7.24615	47.5121	86.8423	34.0325	54.5245	106.069	61.8663	53.0622	7.67014	32.9905	211.637	17.4632	60.7777	85.5878	83.3366	52.376	15.8478	202.346	22.5314	18.3041	-0.00281599	19.7855	0.000612835	15.8535	86.6894	69.2425	84.5183	47.4911	4.3693	75.6915	68.6704	1184.97	43.9375	10.1399	29.6301	151.889	89.9912	1.04216	100.899	157.667	0.124872	233.353	382.123	56.9612	544.383	74.6741
39.0695	58.4442	60.8114	42.3798	6.56648	44.1752	82.924	30.91	50.9653	115.914	62.813	52.3136	14.013	29.9479	252.699	15.4068	86.0442	83.2066	79.4234	47.765	16.175	193.125	20.0935	15.971	-0.00334862	19.8327	-0.00218087	13.7621	76.1967	67.1372	89.779	44.3933	3.9608	70.0084	67.6152	1111.44	38.5729	10.906	40.1581	135.55	84.2085	0.956376	88.7917	180.432	0.103698	223.953	381.53	50.3961	524.119	68.752
39.1694	53.9899	59.896	44.4842	5.95077	40.6077	77.1214	36.9626	46.7085	116.097	65.8436	48.9613	17.8434	27.1081	274.916	23.3016	129.857	77.3603	74.13	43.0236	15.5222	177.393	17.841	13.709	-0.003822	18.7844	-0.00421792	15.8001	81.823	62.1359	88.5446	41.09	3.5903	63.5751	68.5061	1069.54	33.4079	10.9965	45.8914	119.532	76.8892	0.877099	94.5114	188.235	0.0859519	229.269	364.547	44.4776	487.029	63.0081
39.2693	49.2043	70.8945	43.7235	6.51292	40.3946	70.5503	37.7404	42.3918	111.025	66.2638	44.9514	19.9024	24.4772	308.237	26.7487	173.2	70.1055	69.3388	38.4084	14.3795	171.799	15.8105	11.6508	-0.00420882	17.2217	-0.00562481	15.2465	84.0709	65.555	87.5819	37.7527	3.25432	57.0871	67.578	1018.06	28.7162	10.6635	48.3296	104.471	69.0089	0.803496	94.986	186.962	0.0710357	250.574	338.223	44.4451	441.366	57.6091
39.3693	44.4914	75.0019	41.2393	6.58235	38.654	63.8519	50.1994	38.2846	103.323	64.9144	40.9635	20.7301	22.0547	323.562	27.5062	186.369	69.4289	63.8997	37.8109	18.3412	182.768	21.7295	9.84037	-0.00453354	15.4752	-0.00649091	13.7043	79.8313	68.8304	83.0847	34.4925	2.94943	50.9002	89.1545	960.816	24.5774	10.0788	48.5458	90.687	63.6601	0.734954	90.2007	180.373	0.0585516	253.42	307.3	42.059	392.596	52.6097
39.4692	44.6619	75.4284	37.8119	6.379	54.4659	57.9949	55.996	44.2068	94.5373	62.4057	47.4616	20.7182	19.8356	325.843	26.6972	184.789	77.081	63.3475	35.8458	21.3487	178.972	22.2883	8.27856	-0.00478542	13.7273	-0.00691548	12.8277	80.0144	66.0723	84.9112	31.3782	2.67274	45.1799	101.374	905.948	20.9831	9.35818	66.2289	78.3087	76.7182	0.671088	83.0278	173.313	0.0481792	250.656	274.893	38.6411	344.215	48.0149
39.5691	60.8344	72.9199	34.2128	6.03341	61.3777	52.2408	55.5957	51.3949	86.1065	59.1778	46.7798	20.1491	17.8115	318.904	25.0321	176.335	76.6024	60.6536	33.1635	21.8619	175.302	20.932	6.94704	-0.00495694	12.0733	-0.00701969	11.3653	75.079	60.851	82.0423	28.4494	2.42169	39.9864	111.01	884.327	17.8889	8.57876	75.894	68.2138	90.9329	0.611765	75.0351	178.884	0.0396517	250.66	242.986	34.9439	328.841	43.8077
39.669	66.3316	69.4308	30.4255	15.7566	62.611	46.797	52.3173	58.1938	77.6913	64.891	43.7777	19.2253	15.9717	305.67	22.9543	164.999	72.0783	69.8029	30.1757	22.0178	162.696	18.9998	5.82023	-0.00503381	10.5578	-0.00688465	9.79507	68.0976	56.5575	76.7673	28.5175	2.19391	35.3235	116.576	851.016	15.2384	16.6748	86.4815	63.2038	103.557	0.557027	67.0531	181.73	0.0327426	241.716	212.776	31.2595	303.938	39.9624
39.769	65.7613	65.4794	27.3571	35.8949	60.7511	41.7629	55.3051	57.8712	75.8085	75.5319	41.7801	18.0908	14.3045	288.363	20.7352	152.778	65.7812	74.1378	27.1365	20.9746	146.931	17.0009	4.87114	-0.00507637	17.6373	-0.00662373	8.31758	65.9315	59.0157	79.7945	27.7141	4.85575	31.1663	117.661	810.077	12.9743	31.9064	90.9358	60.2692	106.141	0.507088	84.8418	182.27	0.0271626	228.141	184.926	27.7784	284.653	36.4507
39.8689	62.2822	74.8635	25.4418	45.6252	57.308	37.1747	53.6287	54.5913	71.4088	80.8429	51.5287	16.8471	29.464	270.974	18.5356	140.652	58.9485	73.9482	24.1967	19.3445	130.76	16.1558	4.0742	-0.00515441	20.3761	-0.00635859	7.00519	60.7983	65.4682	94.1345	26.3749	6.22848	29.0752	115.773	764.542	11.0436	40.2548	91.2568	55.6683	102.71	0.462101	98.7587	186.973	0.022619	212.488	159.74	24.5831	259.432	33.2443
39.9688	57.5647	78.0174	23.0927	49.2905	53.1548	55.6897	49.8623	50.2542	65.838	82.4308	51.6744	15.5647	48.3736	251.658	17.1442	129.076	52.2295	72.2855	21.4405	24.4684	116.82	14.7354	3.40621	-0.00520586	20.7028	-0.00609046	5.87255	54.6219	64.3	97.6077	24.7319	6.80944	31.53	111.973	716.661	9.39863	44.0253	94.4083	50.3172	96.1118	0.422125	100.525	183.911	3.2195	196.243	143.014	21.6982	231.759	30.3153
40.0687	60.5718	76.5706	28.3747	70.9541	48.7884	63.3037	45.327	45.7113	59.8792	90.4445	48.6541	14.2909	60.5748	231.496	18.8403	118.243	57.5793	68.5974	18.9093	25.9518	122.915	13.2122	2.84702	0.991746	23.2456	-0.00589422	4.91	48.353	59.8796	95.0518	22.9421	6.91308	36.0195	106.999	706.239	7.99804	44.8141	102.021	44.7863	87.7587	0.386961	96.0955	176.36	8.977	180.251	133.479	19.1195	203.887	33.965
40.1686	73.1471	73.2287	35.6844	80.2362	44.4834	67.0267	71.2879	41.3293	53.9754	93.6168	50.8986	13.0564	67.766	224.204	37.984	115.25	57.0386	63.8423	18.9765	25.7817	117.906	11.7589	2.37932	1.48401	23.3148	-0.00580833	13.8931	42.435	54.3099	89.3546	21.1108	6.73745	36.4723	101.364	688.714	10.0295	50.8881	104.088	41.1989	78.7653	0.356189	110.407	166.396	10.5006	171.98	121.799	16.8286	193.93	33.9346
40.2686	75.6709	69.2042	38.5254	82.3871	40.3849	66.0872	79.4756	37.2526	59.7989	93.4478	48.6146	11.8798	87.7683	213.207	47.1777	109.033	53.578	58.63	23.9398	24.3716	108.305	10.4312	4.83087	1.67275	28.4504	-0.00586167	16.2798	46.2838	48.5777	92.8345	19.3069	6.40669	34.853	95.4168	662.269	15.7891	52.8673	102.473	37.1334	69.815	0.32909	114.642	155.319	10.1396	166.409	109.31	14.8014	188.783	32.3297
40.3685	73.2067	65.0344	38.493	80.548	36.562	62.6513	78.8891	33.5252	60.2978	91.0309	44.9772	10.9806	99.8253	199.895	50.2875	101.558	48.849	53.3404	25.8258	22.3719	97.2774	9.23982	5.56582	1.68496	29.5904	-0.00601753	17.3724	52.3716	43.1233	90.4994	17.5736	5.99758	32.2678	89.9896	630.027	17.0235	52.2287	101.829	37.0866	65.3401	0.304565	110.705	144.637	9.10267	191.2	96.8664	13.0121	186.366	43.2544
40.4684	82.4848	68.6244	36.6992	76.5883	33.0408	58.0088	74.2283	30.1462	57.8814	87.1587	41.1109	10.0832	106.004	185.304	49.7906	93.8019	45.2753	61.5554	25.8288	20.1598	88.578	8.17914	5.47367	1.59976	31.5424	-0.00625583	22.1512	55.6564	43.937	85.1289	15.9368	5.5572	34.263	84.4315	594.31	16.2603	61.2062	98.5095	35.2799	67.1569	0.281123	102.873	142.529	10.4342	198.09	91.7086	11.4355	176.124	45.9055
40.5683	82.9579	67.6969	33.9074	71.611	41.356	68.8597	81.1308	50.5265	53.9888	82.4014	45.6631	9.21291	107.898	170.197	47.2609	86.2382	41.8976	64.1441	24.7287	17.9477	81.7651	7.23807	5.01677	1.46579	36.1375	-0.00656007	22.1409	53.6754	50.108	79.25	14.4105	5.11357	33.5388	78.9103	576.083	14.7137	64.627	101.926	36.2219	65.0933	0.257281	93.4998	155.957	10.0071	194.832	84.5418	10.4542	173.713	44.8927
40.6683	79.1463	64.8911	30.6322	66.2586	47.6514	71.7191	79.8507	56.294	49.4675	80.3	44.449	8.3849	106.728	155.121	43.687	79.0806	37.862	63.2892	23.0293	19.5947	98.7562	6.40444	4.43068	1.31241	36.5798	-0.00692224	20.2167	49.396	49.7516	72.4764	13.0003	4.68324	31.4711	73.5352	551.438	32.4369	64.4696	101.255	46.7483	60.8484	0.27614	92.7333	159.013	8.95723	186.076	77.5481	9.41171	167.993	42.3575
40.7682	76.4056	76.1551	27.2109	60.8971	49.1067	70.1018	86.7998	55.644	44.8065	76.9053	41.4109	17.8195	103.428	140.463	39.6793	72.4129	33.723	60.4176	21.0511	19.4719	100.076	5.66648	3.83094	1.15681	35.4154	-0.00736056	17.6942	44.3299	46.5704	69.5556	11.7069	4.27524	28.8264	68.3751	544.918	37.4523	62.0916	97.9346	50.6341	55.5206	42.754	87.4441	155.851	7.76662	179.44	69.8688	8.39452	175.905	55.8043
40.8681	71.3575	78.2061	23.8574	55.7273	47.9094	66.1192	85.2263	52.3483	40.2775	72.7226	37.9532	23.9802	98.7022	130.997	35.605	66.2539	29.7638	56.4533	19.52	20.8143	102.082	9.08041	3.27046	1.00855	32.8927	-0.00791751	15.1512	40.9906	42.3509	69.5191	10.5271	3.89385	26.0228	63.4702	544.419	40.0786	58.4161	92.977	50.4664	65.533	60.1727	80.4147	149.118	6.62898	199.882	64.281	7.44438	172.484	58.9477
40.968	67.4891	76.2861	20.6997	50.8519	45.3387	61.0253	79.751	48.1268	36.0226	68.1121	34.5624	27.4212	93.0824	120.912	31.6765	60.5912	26.1162	53.5507	22.5475	20.4665	96.5721	9.64267	4.03263	0.872459	29.7979	-0.00856915	12.8205	36.8914	37.9353	76.4581	9.45559	3.54071	32.5137	58.8416	532.978	38.1638	54.7056	101.64	47.9461	68.356	69.0753	72.632	140.487	5.61237	210.18	63.8098	17.9645	166.353	57.5338
41.0679	71.5835	72.7544	17.8074	46.3163	47.3604	55.552	76.3914	52.6512	32.1068	75.7081	32.4161	28.963	99.479	110.658	28.0084	55.3983	22.8285	49.8247	23.3567	24.5766	101.896	9.16777	4.06884	0.750368	26.5721	-0.00931051	10.7768	44.9878	45.2547	76.7367	8.48592	3.21581	37.1624	54.497	541.361	34.5184	62.0089	104.404	44.1769	66.8273	92.6759	71.5842	131.006	4.73156	217.622	69.5935	22.1847	154.767	58.7822
41.1679	77.1067	68.6668	23.1587	42.1346	46.5371	53.5732	70.5714	51.8244	29.1222	80.1739	29.7847	29.2019	108.437	110.445	24.654	50.6434	19.9052	52.9937	22.8307	25.5135	97.8637	10.5557	3.77609	0.64229	32.8634	-0.0101666	20.5516	45.9037	45.6941	74.635	7.61085	5.71701	37.6381	50.4349	536.296	55.884	66.5086	103.236	39.8618	64.9043	99.3078	79.5721	131.046	10.749	232.616	70.1203	23.079	140.378	56.5663
41.2678	76.0243	64.4898	32.8251	38.2998	44.2221	50.1253	66.0835	48.6626	28.4298	81.2086	36.3551	28.5689	112.234	107.398	21.6297	46.293	17.3279	52.9001	21.545	24.7083	91.1094	18.1079	3.35782	1.97623	36.873	-0.0111817	22.6777	49.2883	43.8788	70.111	6.82301	6.9676	35.9716	46.6484	521.791	62.6017	66.9562	99.5343	35.4363	60.7506	97.9306	79.3753	126.978	15.1031	232.609	67.3904	22.2887	133.52	52.973
41.3677	72.4589	60.4238	37.244	34.7996	52.6596	46.0303	83.8989	44.6972	26.7882	79.9053	36.356	32.7849	112.307	102.441	18.9301	42.3145	15.0681	50.87	19.8702	23.0142	94.2297	19.4899	2.91474	2.59899	36.9701	-0.0123089	36.1179	47.7635	53.6247	64.4834	6.11498	7.45279	33.3023	43.1267	500.879	60.7116	64.8665	94.2821	48.9774	55.481	92.9723	75.0786	131.793	15.3965	256.313	62.7763	20.7118	123.032	59.6156
41.4676	67.2041	56.5497	38.2377	31.6202	61.6752	57.9227	88.4137	40.6116	24.6999	77.0583	34.1965	34.6957	109.754	99.8356	16.5373	38.677	29.762	47.7639	18.3993	20.9323	89.7044	18.6161	9.4339	6.28536	35.0212	-0.0134747	38.3594	47.2126	58.7839	66.1498	5.47966	7.47906	31.0591	39.8569	475.833	55.3409	61.2721	88.1672	57.5607	55.3448	86.605	68.9505	139.756	24.938	260.279	57.2039	18.832	110.81	59.6751
41.5676	66.566	52.8948	40.7223	28.725	64.0241	61.8327	91.4572	36.6979	22.4686	73.2412	38.0598	35.024	105.409	95.3843	14.4275	35.3519	35.457	47.9166	19.7735	25.4277	94.0083	17.0136	11.6472	7.96314	39.3319	-0.0146326	36.3713	44.0004	57.4584	66.5725	4.9103	7.23919	31.3262	36.8248	448.375	49.6049	56.8686	101.769	59.7961	52.6852	79.879	67.1165	140.092	26.3062	253.183	51.2848	16.9036	107.066	60.922
41.6675	65.6233	49.4629	40.3681	26.0913	62.7054	64.3597	93.9111	42.5426	20.2517	83.68	37.0683	36.4954	99.9013	89.7514	12.5741	32.3125	36.3262	46.2201	19.7349	26.5264	90.0199	15.2677	11.7575	8.44848	39.453	-0.0157537	39.9586	39.7621	53.4699	67.2262	4.40049	6.85387	31.7415	34.0159	427.742	53.0502	52.1529	119.764	61.346	63.5028	83.0863	70.1811	135.916	24.4821	257.683	45.4101	15.0541	117.591	58.6119
41.7674	61.9708	54.7048	38.2879	24.4494	59.4741	62.8869	97.3634	42.6722	18.1456	88.6541	50.4007	36.4831	93.7018	84.1815	10.9506	29.534	34.7297	43.4862	18.8704	26.8932	82.6171	15.4646	10.9143	8.25358	37.3824	-0.0167948	37.9276	35.316	66.2927	64.5267	3.94429	6.3976	30.3433	31.416	414.488	50.5025	47.3743	128.108	65.3425	66.8923	82.3383	68.0084	129.206	21.6205	257.062	39.8187	20.5983	118.512	54.8871
41.8673	57.1846	65.5864	35.245	22.6577	55.348	59.3019	93.5657	40.4073	18.7068	89.8225	51.7902	35.4859	87.1576	78.0547	9.53142	26.994	31.9873	44.9318	17.5589	25.713	83.1362	14.4564	9.70675	7.69621	34.2805	-0.0176993	33.8263	31.0524	67.8523	60.1376	3.53619	5.91591	28.0955	29.0108	409.241	45.6243	42.7255	129.911	64.5341	65.951	84.3303	80.2242	121.211	18.6236	252.132	34.6453	22.2305	116.535	51.55
41.9672	52.0829	67.8524	31.7531	20.8477	50.9087	89.7472	86.5855	57.9343	18.1796	88.3973	53.9428	33.8618	100.79	71.6972	8.29274	24.6722	28.8242	52.7207	16.0413	23.7674	87.8282	13.0966	8.42695	6.97033	30.8086	-0.0184521	35.7868	31.7378	64.4055	55.0349	3.17107	13.1552	25.5304	26.7869	398.477	40.1327	38.322	127.388	61.6464	64.6024	93.5985	82.1157	112.707	15.8421	240.405	33.5654	21.8495	109.838	47.7154
42.0672	75.2259	66.3923	28.875	19.0935	51.9036	107.033	78.504	62.1072	17.0847	88.6098	51.4468	31.8655	108.055	65.3458	7.21289	22.5502	25.6274	55.3856	14.4674	21.5127	99.2936	17.2489	10.1021	6.19154	37.1377	-0.0190212	33.4675	30.0602	58.9853	53.5706	2.84439	34.2209	22.9345	24.7313	390.322	34.7968	34.2268	122.113	57.0064	76.7502	93.6732	78.7229	104.168	15.2212	237.271	31.4392	20.4975	123.036	43.8469
42.1671	85.1355	64.629	25.7798	17.4346	50.348	111.706	70.3563	82.3034	15.7309	86.5702	47.5711	29.6761	110.664	60.4596	16.2664	20.6109	22.5927	54.9027	15.8493	32.6501	98.1384	17.5008	10.0878	5.42609	45.8327	-0.0194197	29.6381	33.1359	61.4047	50.3479	2.55198	102.009	20.4546	22.8319	382.414	31.991	30.4683	115.191	51.5685	80.3034	89.564	72.8559	102.116	15.7157	227.069	28.7616	18.7396	125.339	40.1442
42.267	85.7849	64.2038	22.6949	15.8895	47.4882	117.86	67.2991	86.2669	14.2988	83.0629	43.4721	27.4178	116.219	64.1129	20.6909	18.8386	19.8089	52.5652	15.9818	36.9252	91.479	16.3701	16.0732	4.70961	47.889	-0.0196444	25.5364	32.4718	58.725	46.3222	2.29003	137.708	18.1594	21.0774	369.022	28.399	27.0524	107.389	45.9273	78.6461	89.5055	66.0568	97.7163	14.5047	213.32	25.8615	16.8757	120.853	36.6849
42.3669	81.9208	61.7352	31.5291	14.4643	49.5565	115.995	62.1262	83.2341	12.8909	81.5388	39.5431	28.9128	117.435	64.9971	22.2785	17.2187	17.3068	52.4357	15.3768	39.1959	83.2498	14.8342	17.5426	4.05896	46.3714	-0.0196567	24.6781	30.1288	64.2281	50.1422	2.05515	153.644	16.0743	19.4569	352	24.7469	26.8645	99.751	44.3426	94.9604	93.8539	65.4566	92.068	12.7605	198.099	22.9511	15.0599	112.415	35.5046
42.4668	76.0604	67.63	35.5013	13.1576	48.6706	109.846	61.4753	77.4437	11.5475	78.5027	35.9034	30.7696	115.565	63.9136	22.1781	15.738	19.3783	50.4004	17.0196	38.4028	74.3975	13.2635	16.871	3.47986	43.0718	-0.0194347	25.5889	27.1604	62.7214	50.7974	1.84444	157.615	14.2014	17.9607	332.741	40.2422	29.9116	91.9221	41.2914	100.111	91.6792	65.2735	85.859	10.971	211.721	24.9862	13.3649	108.854	33.3415
42.5668	69.5193	67.7132	36.3051	11.9639	46.2369	101.638	71.8638	70.816	10.3099	74.5224	32.5749	31.1687	117.929	61.4768	21.7676	14.3844	19.3321	47.3072	17.5403	36.0145	87.9434	11.79	15.2882	2.97155	44.1901	-0.0189399	28.7628	24.0907	58.2497	48.8423	1.65532	154.536	12.5308	16.5792	312.295	43.7315	30.7497	84.1913	40.689	98.4677	86.6345	61.7294	79.5129	13.1624	215.743	25.1499	11.973	127.401	30.8586
42.6667	62.9672	65.3345	36.1302	10.8759	43.0712	92.6719	72.7305	64.1988	9.18109	74.0109	29.5462	30.5891	123.44	58.1537	20.5519	13.1471	18.3623	55.353	17.0963	35.3387	88.4186	10.4531	13.4162	2.5298	42.3835	-0.0181486	32.6919	29.8618	52.7569	45.5655	1.48542	147.486	11.0467	15.3039	291.39	41.9046	30.1845	77.3689	38.3853	92.914	80.5081	57.0256	81.7575	22.6686	210.268	24.155	11.406	132.778	28.3551
42.7666	56.7288	61.9989	34.3578	9.8855	53.0267	83.6901	69.0922	57.9456	8.15976	74.4436	26.796	29.3752	124.459	54.2955	18.9322	12.0163	16.8496	58.0718	16.1061	46.0457	83.0887	9.25716	11.556	2.14872	39.624	-0.0170337	38.8266	30.6444	57.4191	44.8106	1.33268	138.382	12.6755	14.1267	292.706	37.9777	28.7667	70.7107	35.5786	85.3232	74.1608	51.6476	87.6301	28.1322	201.776	22.4905	10.5202	129.827	25.9597
42.8665	58.7688	78.1207	31.6856	8.9844	59.8999	80.9425	63.5476	52.1843	7.24084	72.9012	28.7776	27.7732	122.288	50.1627	18.3227	10.9832	15.1496	58.2896	21.7573	49.4057	75.5278	8.19379	9.84217	1.82179	36.0418	-0.0156406	37.9122	29.0823	55.9598	48.9033	1.19532	128.402	12.8584	13.0402	291.949	33.4629	26.8689	86.4944	36.1796	76.8905	67.9937	46.2157	88.3595	27.6846	189.876	20.4866	9.52462	121.907	23.7223
42.9665	59.8473	82.1568	28.5838	8.16474	68.2652	75.8646	61.6791	48.1922	6.41765	70.0654	43.7691	25.9571	117.921	45.9455	17.1489	10.0391	23.1452	56.2424	24.1388	48.6716	78.9534	12.2561	9.56616	1.54252	32.224	-0.0139971	34.259	32.666	51.92	48.8965	1.07178	118.254	12.2986	12.0373	285.495	29.0408	24.7397	110.398	48.5053	68.3566	62.1813	41.0438	127.52	25.3507	176.515	18.3616	8.52781	111.314	21.6572
43.0664	57.4545	80.9357	25.3617	7.41916	69.9999	73.2497	57.3751	43.9055	5.68249	66.428	46.0994	25.0384	120.778	41.7793	15.7066	9.17625	25.8553	52.9242	24.607	45.7896	77.6031	12.8241	8.71527	1.30478	28.4899	-0.0122098	29.8275	40.1118	53.7381	46.6746	0.960568	108.357	11.3898	11.1118	275.176	44.2912	22.5415	122.868	53.3544	70.1632	56.7874	36.2761	148.553	22.2208	162.823	16.2549	7.58351	99.5795	55.9442
43.1663	53.498	77.5336	29.4155	6.74102	68.1111	68.5844	52.1704	41.4264	5.02756	71.344	44.1285	23.7504	119.989	37.7581	14.1762	8.38738	25.7665	48.9741	23.8302	43.1261	72.1448	12.1297	7.67076	1.1029	25.0014	-0.0103574	25.4689	41.0216	51.2625	43.3555	0.860454	98.9419	22.2958	10.2575	268.711	72.7753	20.3777	127.515	53.6166	67.9535	69.8513	38.4639	176.338	39.5639	149.437	14.2518	6.71553	87.698	78.7447
43.2662	50.481	73.3302	30.6353	6.12433	64.3563	65.9317	46.8335	38.1394	4.44543	81.1431	40.8602	22.2517	116.649	33.9439	12.6647	7.66613	28.2211	44.7953	22.3573	50.2038	76.6053	11.0418	6.61874	0.931838	22.6407	-0.00854076	26.5741	38.8663	53.5214	44.7171	0.770346	90.1262	26.7001	9.46907	264.924	79.2802	18.3111	126.92	51.1964	63.4892	72.7017	37.5284	187.231	42.5637	136.697	12.4002	5.93153	77.6525	84.8293
43.3661	46.562	68.9375	29.9705	5.56371	59.7525	61.5697	47.7544	34.6936	3.92915	85.7486	37.3594	20.6535	111.588	35.2723	11.2323	7.00686	35.5985	40.6367	20.5392	51.4135	83.2327	9.89202	5.64339	0.78711	26.9611	-0.00685802	24.7113	35.4353	51.2511	48.1791	0.689281	81.9578	27.582	8.74132	256.823	76.0439	33.9628	122.916	61.3687	57.9095	70.7819	42.1982	187.813	39.9078	124.77	17.3011	5.23081	68.4356	83.4742
43.4661	49.8111	64.8401	28.1796	5.05431	54.879	56.4703	45.5303	50.462	3.47234	86.7403	33.9901	26.8693	112.29	35.2806	11.6799	6.4043	37.3024	51.1073	18.5963	49.4289	80.947	8.80063	4.77656	0.664811	27.7564	-0.00539	36.4399	33.4205	55.7552	55.2801	0.616267	74.4425	26.6318	8.06953	245.799	68.9512	42.4997	116.802	64.3465	51.9349	66.7777	47.9242	182.292	37.8059	128.359	23.6066	4.60853	59.5634	78.9975
43.566	48.9577	67.7062	25.7803	4.59168	50.7842	70.7739	41.9577	62.4	3.06907	85.2716	30.8639	30.2688	110.177	34.3613	11.4085	5.85353	36.0687	55.4273	19.9946	45.8406	83.5215	7.8057	4.02433	0.561575	26.67	-0.00414362	37.9693	30.3955	66.7455	56.6065	0.550369	67.5613	24.8	7.44931	232.926	60.7699	46.3081	111.016	62.9917	46.0069	81.6522	48.265	173.341	46.1349	125.763	26.4591	4.05817	51.3202	73.3933
43.6659	46.1602	71.9725	30.3118	4.1717	60.0699	75.4278	39.7047	63.9956	13.6822	82.1807	33.7719	31.7056	106.131	32.8146	10.74	5.35004	33.4321	57.7245	19.959	43.7812	88.8326	6.91378	3.38079	0.474514	24.6609	-0.00313368	35.2879	27.0955	67.4784	54.7525	0.492044	61.4524	22.6137	6.87667	219.033	52.7469	52.0971	105.299	59.1786	40.4788	88.5356	50.3636	162.644	45.1637	119.838	27.0641	3.57271	43.8506	67.5681
43.7658	42.558	71.2118	31.6951	3.79046	62.628	74.6232	53.258	61.184	22.0615	78.0727	32.7225	37.2071	118.582	30.8677	9.87566	4.88976	30.24	56.9352	19.0849	40.4421	94.8578	6.12006	2.83505	0.401166	23.7246	-0.00237764	31.1555	23.8759	63.694	51.2643	0.439565	58.6751	20.3581	6.34794	204.714	45.3951	53.8567	98.5673	54.117	39.2687	87.7495	48.7539	151.251	40.7844	131.133	26.2615	3.14538	71.0201	61.9201
43.8658	38.7418	68.3513	31.0818	3.44437	61.4773	70.883	56.6405	56.6843	25.6307	73.3806	38.1477	39.852	124.603	28.6909	8.9391	4.46912	26.9479	54.3395	18.2777	36.5907	91.5773	5.41598	2.37475	0.339425	31.7957	-0.00187959	26.8012	27.8702	58.7345	47.0518	0.393312	55.0691	18.1815	5.85984	195.865	38.8798	53.0471	91.364	48.5711	39.0189	83.5105	45.3673	140.554	35.514	134.347	24.6289	2.76968	84.3378	58.3978
43.9657	40.6065	64.7043	29.2713	3.13013	73.4465	65.7104	55.0744	51.724	26.4283	74.2722	37.6663	40.5284	125.952	26.4096	8.00379	4.08471	23.79	50.7665	17.0236	34.2562	93.1937	6.96751	1.98773	0.287487	34.2857	-0.00162257	25.5788	27.959	52.9997	42.6395	0.351531	51.1075	16.1551	5.40944	185.578	33.2075	50.6674	84.0578	43.0098	37.0533	77.8887	41.2675	133.346	30.3773	143.171	23.8169	2.43985	88.5349	54.1633
44.0656	39.5313	60.8545	26.8098	2.8448	76.9041	59.9873	51.2791	46.8409	37.235	73.0432	60.7	39.8793	123.978	24.1146	7.11152	3.73341	20.8761	46.7458	15.5616	31.2574	88.7186	7.02521	1.66309	0.243806	33.7301	-0.00157311	22.8717	26.2455	52.3907	38.3199	0.314046	47.0756	14.3075	4.99411	187.607	29.3626	52.0234	76.8925	37.7075	34.1723	71.8868	37.0264	124.928	25.7473	142.942	22.2898	2.1505	86.942	60.2632
44.1655	37.0857	57.0563	31.4254	2.58583	75.6607	68.0082	46.6514	60.5095	51.056	70.4153	65.292	38.3676	119.709	21.8703	6.28404	3.41215	18.2481	42.6091	20.8275	34.6722	81.932	6.55607	1.39105	0.207033	31.6161	-0.00170964	19.8056	23.8102	48.9387	34.2465	0.280573	43.1405	13.035	4.61137	185.224	28.3741	51.0271	70.0231	43.7604	31.3326	65.9774	32.9387	116.058	21.7194	137.713	20.3898	1.89679	81.8743	60.0604
44.2654	40.7511	55.4545	32.809	2.35103	71.948	69.3647	41.8913	62.9306	56.289	66.9091	62.925	39.308	113.922	19.7203	5.53068	3.11835	15.9107	40.5167	23.0229	34.7211	73.8001	7.47796	8.3789	0.17605	28.8035	-0.00208417	16.862	21.1957	44.4569	30.4909	0.250559	39.3957	11.728	8.30958	210.807	29.4812	48.6022	70.9481	45.1853	39.3596	110.347	29.1441	107.199	18.2755	132.304	19.0058	1.67436	79.3887	64.2954
44.3654	40.5404	54.2255	32.1449	2.13861	67.0619	67.0329	48.913	61.8411	56.6245	64.1133	58.4104	43.6216	107.2	17.6929	4.85334	2.84975	13.8505	37.7595	23.9749	36.1596	75.4466	9.01188	10.8829	0.149904	25.7788	-0.00266892	17.2009	25.2524	39.7987	28.9707	0.223776	35.8882	17.06	10.5592	224.673	27.7257	47.5075	69.5319	43.8462	42.237	125.641	25.6974	98.6227	15.3572	124.59	17.3371	1.47926	84.3178	63.1067
44.4653	38.4638	55.3164	35.108	1.94701	65.5828	62.7963	54.6507	58.0251	54.2852	60.6492	53.4577	45.3039	99.9745	15.8048	4.24961	2.60427	12.0448	36.5722	23.5086	35.0768	71.4475	8.92112	11.1816	0.127779	30.72	-0.00341341	25.8578	28.8977	48.3412	31.1645	0.199868	32.6373	18.9013	11.8065	229.93	32.9228	45.1463	66.6265	40.9623	41.9573	127.038	28.219	94.6258	21.678	121.649	15.5655	1.30792	83.3719	59.652
44.5652	44.3865	69.3474	35.3072	1.77479	62.1507	57.7102	54.3897	55.2129	50.5978	69.9467	48.6549	45.1932	96.3183	14.0639	3.71479	2.38005	10.4681	34.5008	22.2314	32.7032	69.8855	9.98189	10.4664	0.109021	31.6359	-0.00428705	28.7762	28.7623	49.1262	30.9344	0.178401	34.5034	18.8778	12.3671	237.225	45.9259	42.0811	62.8312	37.318	45.9185	122.053	41.2653	89.3125	22.126	119.195	17.9082	1.15717	78.8684	65.2052
44.6651	59.1991	72.8117	33.8008	1.62044	57.8102	52.3864	62.5743	51.0376	46.3427	74.4899	44.187	43.8948	91.54	12.4723	3.24299	2.17532	9.09464	31.9812	20.5337	30.8156	64.8172	9.65791	9.34991	0.0930733	30.4027	-0.00527351	27.4474	26.8955	65.7813	29.4046	0.159677	34.4053	20.4717	20.4066	246.553	47.9381	38.6868	58.5629	33.4054	46.1034	114.388	45.6343	83.388	20.3277	113.582	18.5744	1.0242	72.3955	64.5387
44.7651	66.7399	71.6817	31.3168	1.48243	58.8687	47.1687	62.9257	46.5197	41.9689	75.7167	40.0942	41.843	115.66	11.0273	2.8281	1.98839	7.8999	29.289	18.6623	28.23	64.3207	8.87182	8.13785	0.0794559	28.1152	-0.00630665	27.5289	24.3493	69.0431	27.2419	0.142754	34.3303	20.2429	25.2436	248.185	45.1726	35.2079	54.1074	29.5242	44.0632	105.842	57.0376	77.2879	23.2009	106.423	18.1792	0.90653	65.0194	61.2406
44.865	67.1389	68.6481	28.3474	1.35909	57.0666	42.2398	59.591	42.1041	37.7252	94.2558	36.368	39.3466	129.971	13.1424	2.4641	1.81759	6.86142	26.5942	16.7692	25.4038	70.7725	7.97874	6.97494	0.0677759	29.3438	-0.00731149	25.1738	28.4652	66.2662	24.8364	0.127382	35.454	19.1008	27.8672	244.314	40.6046	31.7993	50.3451	25.8481	40.8122	112.903	59.7473	71.2743	22.2183	98.6642	17.1461	0.802084	61.4438	56.9699
44.9649	70.6813	71.9033	25.2169	1.24862	53.8034	37.6863	71.0582	37.9714	33.7408	104.428	32.9838	40.947	137.037	14.2836	2.14536	1.66137	5.95902	23.9983	16.6191	32.3361	69.1894	7.11043	5.92252	0.0577428	32.2549	-0.0082441	22.0485	29.9291	61.025	22.4103	0.112301	34.8945	17.5528	28.9768	236.601	35.6222	28.5548	56.8538	22.8595	45.4819	111.119	57.9481	76.1573	28.4677	90.8502	15.7637	0.709128	56.3593	52.4819
45.0648	68.9533	70.7168	22.132	1.14918	49.8883	33.5392	72.4742	34.1813	30.0742	108.71	29.9123	40.9002	145.199	14.7109	1.86667	1.51838	5.17477	21.5576	20.0192	34.381	66.4982	6.31126	4.99987	0.0491236	32.0287	-0.00904322	27.5955	28.7253	55.0279	20.7576	0.0994756	35.7044	15.8774	29.066	238.957	30.8408	25.5268	59.487	24.1818	46.1033	124.188	53.9799	76.6618	28.2854	83.2843	14.2253	0.626399	50.5891	48.1106
45.1647	65.0832	67.6934	30.3398	1.05898	51.2105	29.7972	69.178	35.312	26.7426	108.917	34.4843	39.7605	147.58	14.6258	1.62338	1.3875	4.49297	26.1567	26.9979	33.7123	61.1424	5.59196	6.87225	0.041718	30.1785	-0.00962246	27.42	26.3694	51.0021	18.9231	0.0888019	34.9551	14.2222	28.4823	240.805	26.5044	22.7401	59.5148	24.4279	46.3663	144.344	49.1323	74.5663	25.7027	87.6454	12.6575	0.553094	46.7421	43.9933
45.2647	60.0401	68.696	33.9781	0.97641	49.8574	26.4417	66.7276	45.2227	23.741	106.372	33.94	37.9259	145.833	14.1828	1.41129	1.26783	3.90003	27.9151	29.9337	38.1882	55.0416	4.95069	7.19207	0.0353502	33.4817	-0.00983576	24.9715	26.8827	59.0081	18.9468	0.0783103	33.3304	16.4798	29.9325	237.184	22.682	30.42	57.8408	23.3994	44.3599	147.124	51.9675	71.0012	22.4477	103.997	11.1401	0.884445	42.1836	40.1771
45.3646	65.0658	66.6704	34.6437	0.900111	54.6096	33.3269	61.8702	47.1885	21.6751	102.036	43.5398	35.6795	141.218	13.5001	1.22662	1.15853	3.38421	44.3496	31.3251	38.6229	58.2007	4.38141	6.78981	0.029851	33.3939	-0.0096077	31.5218	25.4324	58.9104	18.097	0.069315	31.2553	16.7903	33.0594	229.784	24.1597	34.1221	55.1036	29.1921	41.1146	150.107	50.6427	70.0005	19.2295	109.332	9.72018	1.00069	56.221	39.1503
45.4645	64.329	67.8218	37.9173	0.82895	70.9252	35.6001	56.1561	45.4451	19.5865	96.5994	44.1111	33.2208	134.689	12.6668	1.06596	1.05876	2.93534	52.4697	30.8025	36.8781	77.5214	3.87695	6.09361	0.025084	43.4398	-0.00896596	31.4071	23.1695	55.285	16.8128	0.0611106	28.9909	16.0968	34.3852	219.863	26.8436	35.2185	51.75	40.7465	38.7389	144.823	47.2992	67.2238	16.3111	108.381	8.42261	1.00458	62.1829	36.8834
45.5644	60.8389	65.8904	38.1775	0.762206	76.814	35.2623	61.3577	42.247	17.5791	90.5552	41.68	31.2688	126.963	11.7495	9.94261	0.967607	2.54474	55.3411	29.1806	37.8755	81.2008	3.43029	5.31808	0.0209476	46.3304	-0.00817708	28.6374	20.6745	53.4797	15.3525	0.0539789	26.6944	14.9288	34.4971	209.856	31.9921	43.2215	48.0891	45.5185	44.1645	136.014	43.1189	74.6775	13.7648	103.986	7.25737	2.69166	62.9124	34.1915
45.6644	56.1859	76.6488	36.5757	0.699475	76.8775	33.5181	68.0482	38.6151	15.7058	86.2199	38.4059	29.1253	118.573	10.7973	14.5516	0.88432	2.20494	54.983	27.909	37.8331	87.4263	3.03499	4.56573	0.0173532	45.9177	-0.00757416	25.0464	21.7522	49.44	13.8646	0.0479135	24.458	13.5792	33.8083	202.542	54.6092	46.6721	44.3312	46.1118	45.2913	151.126	38.7398	76.745	28.9274	97.8438	6.22492	3.37871	60.399	40.5883
45.7643	65.1772	78.4678	33.9049	0.640608	73.8162	31.0854	67.3957	44.1243	17.0723	81.1732	35.0491	26.9126	118.214	15.5169	16.5214	0.80825	1.90952	52.7173	25.9721	35.8738	93.4642	2.68524	6.57704	0.0142405	43.2195	4.35293	26.2884	20.8835	52.0439	13.9647	0.04293	22.3325	12.2059	32.6081	193.235	60.0133	47.1682	40.6165	45.9173	43.8419	151.312	41.8099	75.569	32.0532	90.9535	14.1428	3.53679	56.0156	47.9377
45.8642	70.1013	76.4398	30.7011	0.585665	69.2033	28.3857	63.3426	49.2503	18.9441	75.771	31.8644	32.8575	119.421	20.4379	16.8986	0.738711	1.65282	49.4015	23.7284	40.2045	90.2758	6.07019	6.98134	0.011669	39.4751	6.0293	31.2843	27.9676	50.0142	13.3851	0.0388334	20.3437	10.8902	31.0981	187.348	62.9379	45.8084	43.0711	43.5992	40.948	144.703	41.1412	72.5157	30.9057	91.6214	18.3978	3.4261	50.6917	54.1864
45.9641	69.0691	72.8567	27.3182	0.534764	63.9446	25.66	57.9233	49.1995	19.1162	70.2621	28.9255	37.0386	117.5	23.3587	16.3513	0.675031	1.42992	45.5851	21.401	42.3114	83.2106	6.83214	6.63282	0.00966211	39.8606	7.72922	30.5688	29.4731	46.0872	12.4647	0.0357512	18.5019	9.67063	29.4177	180.019	59.4256	43.3421	43.4482	49.5286	48.6261	135.298	38.6305	68.4497	32.7974	108.865	20.2139	3.18905	67.6409	54.3327
46.064	71.8544	68.7433	23.9816	0.488021	68.8347	23.0408	61.7993	46.5045	18.3567	64.8173	26.2417	38.8111	113.419	24.7977	20.5137	0.616662	1.23648	49.8247	19.1241	42.6354	74.8752	6.62297	5.97252	0.00819629	37.9057	7.90347	28.3198	28.317	48.3545	11.5209	0.0333223	16.8079	15.2656	27.6624	171.152	57.6672	40.2747	42.4568	50.6038	50.8669	125.036	52.9907	63.9132	37.6283	114.519	20.4502	2.90249	76.9651	51.8604
46.164	71.23	64.5523	22.169	0.445567	68.6841	31.5833	68.595	42.8514	17.1245	79.1616	23.801	38.9356	138.392	25.158	22.3289	0.563322	1.06888	53.1238	16.974	40.6262	85.9113	6.08849	5.22227	0.007153	36.9134	8.75102	24.9647	26.0085	48.9752	11.8099	0.0307162	15.2572	19.2743	25.8965	161.378	52.5816	36.9417	40.5999	48.802	49.8117	114.839	57.4	59.2404	36.0988	113.559	19.7045	2.60685	79.0607	48.3835
46.2639	67.4577	60.4778	20.0339	0.407447	70.4706	34.8356	67.9613	38.9966	15.6902	86.8787	32.7013	37.9624	152.777	24.7509	22.356	0.51479	0.923545	53.1009	14.9898	37.4746	85.405	5.4774	4.48856	0.129525	34.3989	8.44955	26.2211	23.3145	46.2671	11.4321	0.0292458	13.8422	22.2925	24.1625	157.834	46.4791	33.5616	38.2315	54.406	46.8708	105.122	56.5787	54.6328	32.3155	108.976	25.7275	23.6609	76.6252	44.6396
46.3638	62.6047	70.4029	22.6289	0.373508	68.5906	35.0642	72.1227	47.6063	14.2101	89.9398	33.686	36.2872	159.368	23.8153	21.3631	0.470622	0.797947	56.3597	13.1875	46.2902	79.8301	4.88207	3.81806	0.189719	32.5925	8.90034	24.4496	25.1491	42.2723	10.7153	0.0273079	12.5538	22.6944	22.4877	152.109	58.2405	30.2722	41.5721	55.0586	42.9597	108.501	53.1743	50.2074	28.0218	102.55	28.3119	32.7654	71.6307	41.5696
46.4637	66.6818	72.0923	23.1777	0.343531	64.8212	37.4018	70.0595	48.6156	12.7713	89.7875	46.887	34.1918	160.311	22.5327	19.8337	0.430277	0.689356	56.1898	14.8166	48.6279	93.1798	4.33374	3.22689	0.212519	29.8873	8.40454	21.6209	32.7123	50.0184	9.85069	0.0253993	11.3826	21.748	20.8888	144.949	58.803	27.1558	42.5718	52.796	38.6612	108.539	57.9009	47.7663	29.6383	95.3358	28.9565	35.5023	65.1972	44.5316
46.5637	77.2779	70.237	22.4454	0.317296	71.8282	46.5007	65.1975	50.6175	11.4199	87.4731	48.4437	32.7774	157.254	21.0399	18.0673	0.393297	0.595634	53.9849	15.1381	47.3878	93.2404	3.84001	5.80187	0.213496	26.8596	7.50946	27.6848	40.2628	50.354	8.94582	0.0239092	10.3192	20.1654	19.3749	136.915	54.6095	33.8132	42.0136	48.9452	40.4541	103.755	57.2124	45.8074	27.6115	94.0153	28.092	34.959	58.1839	43.7169
46.6636	78.6423	72.0525	20.9605	0.294538	81.3891	49.3958	59.8448	48.7029	10.1769	83.7578	46.0792	30.9488	152.774	19.4384	16.2452	0.359564	0.514892	54.3539	14.6798	45.1849	91.3528	3.39977	6.51847	0.202423	25.0344	6.50016	27.7084	41.2115	47.4378	8.05829	0.0217132	9.35425	22.7832	17.9503	128.412	73.4617	36.9588	40.4533	47.8734	39.6206	96.9901	53.8409	43.2207	32.537	89.9299	26.3365	32.83	72.2397	41.3232
46.7635	75.472	70.2519	19.0822	0.275011	83.2363	48.7865	54.0115	45.2563	9.04929	79.1892	42.5654	38.0266	146.488	17.8024	14.4731	0.328901	0.445236	52.5378	13.784	41.697	84.7949	4.83547	10.1558	0.185418	35.8956	5.51761	25.3147	39.0628	43.281	7.21723	0.0139492	8.47912	22.957	16.6158	122.665	75.8617	37.6075	38.2833	53.2704	37.284	96.1189	49.3003	40.3442	31.4956	84.4608	24.1094	30.0335	77.4591	38.3657
46.8634	78.1735	66.9857	17.0492	0.258498	80.8749	46.2971	62.2679	41.3569	8.03563	74.1574	60.874	42.5386	148.772	16.185	13.3341	0.300995	0.3853	49.4905	12.6702	37.7016	83.8211	15.797	11.0192	2.73047	39.619	4.62504	22.1621	40.6207	38.836	9.53758	0.00607158	7.6857	21.8808	15.37	124.993	71.156	36.68	44.4406	53.8565	46.5041	92.591	44.4127	37.3865	28.3046	88.285	21.6889	27.0574	78.113	52.2601
46.9633	75.6732	63.2157	15.0148	0.244812	76.3528	42.8946	77.8051	37.4804	7.12998	77.2375	63.2796	44.3868	146.921	14.623	12.0816	0.275434	1.67352	63.9336	11.4764	38.5466	78.1387	19.4855	10.5705	3.97703	40.4678	3.84474	18.9794	38.7893	40.1168	13.4697	-0.00281909	6.96661	24.4573	14.2101	124.104	69.0214	34.8047	47.1976	51.6116	49.7481	108.571	47.6372	34.4731	24.5896	106.077	19.2547	24.1512	74.8382	58.131
47.0633	70.7772	67.9136	13.0732	0.233768	70.8547	39.1458	80.7501	33.8241	6.32397	77.4088	60.3135	44.4189	145.341	13.1408	10.8204	0.252007	2.2248	70.1349	10.2867	37.0254	77.8129	19.4193	10.7667	4.44371	38.7218	7.04316	25.8441	35.5131	38.2353	14.9812	-0.0170062	6.31494	24.5233	13.1324	120.947	62.922	32.4061	47.6545	47.8246	49.3331	131.055	46.7369	31.6768	21.0078	112.136	16.918	39.5395	69.3082	57.9334
47.1632	64.96	67.4804	11.2778	0.225095	65.0549	35.3745	77.637	30.4584	5.60819	75.6164	55.7572	43.2458	146.802	11.7535	9.61118	0.230638	4.02143	71.2041	18.0271	37.9931	85.8616	18.0436	10.8491	4.45737	35.7167	7.96898	26.3475	35.353	35.0894	15.1166	-0.0267629	5.72443	23.3109	12.1325	116.253	55.6131	29.7665	46.5955	43.3212	48.0185	149.148	43.8131	29.0369	17.7945	115.184	14.7429	45.0088	68.5048	55.1462
47.2631	58.9804	70.5146	9.65433	0.218395	59.3269	31.7577	78.0165	27.397	4.97296	72.546	50.9482	41.3034	144.422	10.4691	11.2444	0.211183	4.69582	69.1815	21.7918	36.5657	84.038	16.3054	10.0621	18.1254	32.2176	13.478	24.2637	33.0614	36.8143	14.5392	-0.0355157	5.18934	21.5109	11.2062	133.96	48.3455	27.0704	44.5763	38.6174	60.3426	150.778	40.0279	26.5714	15.0053	112.761	12.7618	58.9508	71.0116	51.3795
47.363	53.2133	69.2848	8.21095	0.213116	53.8682	28.3847	73.8544	32.0372	4.40897	68.6907	46.3419	44.3602	139.393	9.29081	11.6651	0.193344	5.65723	65.3958	23.1337	33.9327	93.1405	14.5613	8.94435	24.6301	28.6501	14.9663	29.3194	29.9327	35.3274	13.5679	-0.0423985	4.70443	19.5041	10.3488	152.74	41.6428	24.4344	41.9873	34.0224	66.1625	156.421	36.0102	24.2858	12.6233	132.684	10.9863	79.6843	69.207	47.3683
47.463	64.0462	69.4812	6.9443	0.208596	48.7734	25.2932	75.2728	32.2342	3.90774	64.4016	42.0757	47.9961	132.616	8.21788	11.376	0.176959	5.82224	60.703	22.9318	44.053	91.3266	12.9367	7.7631	26.8531	25.2398	14.4718	28.7981	26.615	37.0526	12.4285	-0.0533033	4.26495	21.2189	9.55577	162.961	35.6829	21.9291	39.0995	29.7108	66.4947	152.067	32.0884	22.1776	10.6061	164.959	9.41446	85.6455	64.8434	43.4396
47.5629	66.1697	75.4184	5.84426	0.204118	48.1529	22.4914	71.7495	31.2871	3.46192	59.9248	38.1743	49.1004	124.766	7.24722	10.6958	0.162014	5.57938	60.7953	21.8339	47.2016	95.3019	11.467	6.64314	26.6077	22.0961	13.0968	26.0921	23.4187	38.4668	13.2088	-0.0594222	3.86674	21.0091	8.82285	166.909	41.0138	19.5939	55.477	25.7728	63.5904	147.129	28.4219	20.2399	8.90514	176.929	8.03639	84.0161	63.5644	39.7295
47.6628	76.3347	75.242	4.89711	0.198923	50.9402	24.5204	66.1094	38.771	10.2959	55.4302	50.2472	48.492	116.339	6.37405	12.1195	0.148204	5.14583	58.5808	20.258	46.4674	95.3327	10.1539	5.63578	25.0224	34.8955	11.4223	22.7472	20.4788	41.1882	29.1436	-0.0619003	3.50582	19.832	9.09886	166.34	45.7539	17.4475	64.7743	22.2428	58.9218	138.376	37.3637	18.4633	7.47417	187.55	6.83774	78.7361	59.7887	36.2863
47.7627	77.5364	87.2524	4.0878	0.192368	50.3828	44.4076	60.029	39.7901	14.3514	61.1059	51.2334	46.764	107.7	5.59246	12.3826	0.13534	4.64089	55.0763	18.4695	43.6979	89.3731	8.98712	4.75535	22.7889	40.0678	9.74137	32.1358	17.8412	50.3769	36.4308	-0.0636864	3.17864	18.2251	9.07929	162.545	44.3017	15.4947	69.0906	21.2728	53.4352	133.943	39.8778	16.8375	6.27187	186.733	5.80212	71.9395	54.6596	33.1183
47.8626	74.3413	89.2232	3.40088	0.184064	67.4816	57.6171	57.1264	46.155	15.9154	63.4214	48.5153	44.3422	129.746	4.89596	11.973	0.123649	6.85583	50.9349	16.6331	39.9836	81.1401	7.9528	3.99869	20.3218	40.5986	8.19053	36.5071	15.5083	51.3197	38.7175	-0.0631452	2.88189	25.797	8.86583	156.564	40.3524	18.714	69.944	19.6874	47.7241	134.73	39.0313	15.3517	5.26241	179.616	7.11911	64.758	48.9421	37.7275
47.9626	70.2434	86.8756	2.82149	0.173906	73.9285	62.2574	52.5911	46.3054	16.0561	68.3622	48.4066	48.5866	142.264	4.27778	11.1991	0.113002	7.58159	46.5691	16.6891	37.0336	78.6622	8.04576	4.51049	17.8611	38.6796	6.82279	35.0891	13.462	48.6096	38.2014	-0.0608135	2.61289	28.3285	8.52956	149.156	35.6493	20.0554	68.5112	17.8193	42.1472	129.128	36.5419	13.9949	4.41516	183.821	7.61995	57.7694	46.7987	37.9397
48.0625	64.8387	82.7841	2.33548	0.162103	74.4067	62.0275	59.0455	43.8515	15.4173	70.0022	56.6868	50.868	149.605	3.73106	10.2528	0.103069	7.52094	45.2035	16.0096	38.0752	79.2336	7.51783	4.39792	15.5382	35.5868	5.64831	36.051	26.1785	45.9968	36.1963	-0.0641342	2.36883	28.1724	8.11994	145.292	30.9831	20.181	65.6257	28.5382	65.2089	120.869	46.5111	12.757	3.7042	179.586	7.59774	51.2484	50.8934	36.26
48.1624	59.0648	78.1003	3.98954	0.149081	71.6668	61.196	58.7834	40.4432	14.3836	69.3774	56.0436	51.0075	154.094	3.24899	9.25116	0.0940607	7.06966	49.3311	14.9285	44.5029	83.6921	7.33017	4.01329	13.4177	32.049	9.01273	35.2623	30.3882	46.1162	33.4783	-0.0611087	2.14747	26.6613	7.67105	145.315	26.6839	19.5457	61.8734	33.4103	75.707	111.767	49.0574	11.6282	3.10773	170.833	7.25573	45.3053	57.2141	33.8486
48.2623	53.3935	73.3329	5.66068	0.135432	67.3131	58.035	55.392	36.8215	13.1816	69.4151	52.5043	49.7193	160.923	2.82506	8.26349	0.0861012	6.44767	49.9449	23.0939	45.6574	93.3823	6.7539	3.87891	11.5238	30.6746	9.85995	38.8677	41.553	43.3634	30.4981	-0.0599963	1.94659	27.1581	10.7016	162.528	22.8631	18.4594	57.6616	35.3748	78.3412	102.684	49.0703	10.5994	16.2075	161.113	6.733	39.9639	58.3974	31.2369
48.3622	49.2055	68.7	6.42534	0.121871	62.2704	53.746	50.7245	35.4087	12.7901	72.6601	48.223	53.0825	161.998	11.6754	7.32834	0.0786931	5.77452	48.4454	26.8919	51.0587	91.8131	22.5064	8.81846	11.1309	28.2988	12.1416	36.9386	44.0842	47.6708	27.5103	-0.0585446	1.76427	26.0321	12.458	171.474	19.5318	20.1321	53.2693	34.8219	76.2362	94.0108	56.2226	9.84521	19.6888	170.248	6.12296	35.2042	66.4548	28.6609
48.4622	46.8456	64.2892	6.59845	0.109122	57.0628	49.0327	62.2068	32.8943	12.0081	73.055	43.952	53.8764	158.995	17.5857	6.46459	0.0718739	5.11288	48.0943	27.9687	51.3298	85.367	26.4522	10.3687	10.3087	25.5291	12.2389	32.9638	46.0278	46.6497	24.652	-0.0568868	2.72873	24.1395	13.3377	174.319	35.8297	20.4608	49.3078	33.6254	74.4315	102.312	56.8409	9.09315	19.2468	169.226	5.48678	30.985	68.2681	26.2203
48.5621	43.422	60.1295	12.0139	3.26669	63.6005	53.9501	64.1222	32.0904	11.0488	71.5204	51.5176	52.9432	153.19	21.2762	5.6793	0.0658017	4.49345	46.0896	32.6545	48.8483	77.17	25.9909	10.278	9.29617	24.3528	11.3153	28.5157	51.2238	58.8931	21.9915	-0.0551963	3.19318	21.9541	13.6215	172.803	39.9895	19.9416	45.3164	31.8278	69.9029	107.371	54.1454	8.36497	22.5936	162.62	4.86306	29.6948	66.1674	36.7604
48.662	48.0168	56.2242	14.784	4.87843	64.5472	54.2389	63.4852	30.0107	10.0358	68.7239	64.1214	50.889	145.544	34.8598	4.97288	0.0604666	3.92923	45.6046	34.0052	45.0243	93.1375	26.3617	17.8041	8.23466	26.1085	9.99122	24.264	50.4015	60.6501	19.5567	-0.052803	8.92783	19.7316	13.5071	168.206	38.7269	21.8786	41.4192	29.2543	63.9868	104.92	49.9282	12.3844	26.212	153.213	4.27472	38.2432	61.7654	41.7381
48.7619	50.3457	53.013	15.8024	5.58317	62.4592	51.9956	59.657	27.511	9.03876	65.1462	71.9533	48.1466	136.78	43.4871	4.34643	0.055514	3.42373	61.5224	33.344	44.5567	101.21	24.6555	23.5192	7.2044	25.6122	8.58629	20.5626	46.8614	65.887	20.4209	-0.0485348	11.9378	17.6037	13.1334	161.518	35.2771	22.3099	51.4652	27.0767	57.5317	143.937	45.1701	14.3683	25.2417	142.54	3.73401	40.4139	56.1593	41.9207
48.8619	49.0207	49.7635	15.6987	5.7645	60.0507	49.0997	54.5481	33.1039	8.09479	61.1302	84.2103	45.0219	127.429	48.407	3.79321	0.0505871	2.97551	68.6948	31.5324	42.0273	98.4351	23.8072	24.3017	7.77241	27.0047	17.0274	17.2992	48.3158	64.1634	19.9601	5.84728	13.2703	15.632	13.4586	156.052	31.1667	21.7893	56.562	36.2463	51.0609	155.311	40.3923	16.2691	22.6336	131.547	3.24619	39.3288	68.1882	40.0419
48.9618	45.9916	46.6146	14.911	5.65212	56.3439	52.8522	49.1239	37.5383	7.22158	56.9175	86.2257	41.7279	117.882	50.5938	3.30222	0.046316	2.58082	70.397	29.1241	38.5268	96.1596	21.8521	22.808	7.66058	26.2704	19.5948	26.0733	56.7968	59.5093	22.8984	9.45728	13.588	13.8397	17.9301	148.998	42.4188	20.6949	58.2809	39.8468	64.9073	153.612	35.8578	16.8816	23.6376	145.782	2.81193	36.6981	72.3553	46.5683
49.0617	42.285	43.6212	13.7397	6.35901	52.0894	52.5559	43.8536	37.3506	6.42556	52.6757	81.7683	38.4105	108.419	103.854	2.86708	0.0425531	2.23505	68.7818	26.4692	34.6869	89.1291	19.6458	20.4048	7.18193	24.4667	19.2346	27.3204	57.1365	53.8605	23.4464	11.4936	21.7184	12.2293	29.1679	140.968	70.9085	19.2823	57.7444	40.031	72.0843	146.045	72.3386	16.715	21.9138	154.387	2.42908	33.4462	71.5531	86.5461
49.1616	38.4311	40.8004	12.3869	6.51276	47.7124	50.0689	38.9484	35.2422	20.8506	48.5185	75.4474	43.4899	99.2357	183.763	2.48636	0.0385138	1.93337	72.4609	30.3498	30.8622	94.2267	17.5053	27.7585	6.52796	22.2026	17.5451	25.4499	54.0642	48.1215	22.6784	12.4602	36.3558	10.7925	40.6402	135.068	78.4849	17.7219	79.3102	38.218	72.9372	136.143	96.4204	18.8322	33.4593	153.638	2.09382	30.0616	67.6939	112.553
49.2615	34.6934	38.1531	12.6916	6.35718	49.1455	46.5001	34.4868	32.446	42.8752	44.5206	74.7357	45.6836	90.4617	248.221	2.15517	30.2669	1.67118	78.4749	31.3271	27.2414	90.5751	15.5368	28.9555	5.81335	19.8209	15.3727	22.4949	55.2145	42.6922	21.2343	15.7194	43.6713	9.51659	47.2869	128.111	75.7594	16.1249	97.5413	35.3316	70.0381	125.617	115.383	19.4933	34.8231	147.74	1.80153	26.7918	62.1417	119.578
49.3615	31.1942	35.6734	22.4429	6.03768	47.9352	42.5003	30.4809	29.5144	70.6964	40.7285	70.0641	45.9004	82.1802	286.989	1.86478	43.2281	1.44424	79.1225	38.6114	23.9147	88.9042	15.0617	27.2947	5.10444	17.7336	13.3401	19.3627	52.28	51.0563	19.4903	17.3447	46.4102	8.38676	50.6128	120.588	68.9031	14.5616	106.672	31.9596	65.072	115.273	132.477	19.2747	32.2401	139.203	1.54735	23.7531	55.8126	117.003
49.4614	27.981	33.3525	27.3931	5.64039	45.3564	38.4431	26.9109	26.6856	93.0675	37.1687	64.3683	44.7974	74.4377	306.696	1.60859	76.606	1.24851	76.5548	41.349	25.7766	89.0791	13.8463	24.4757	4.43733	15.6857	11.3414	16.4313	47.6499	51.5981	17.6638	17.8734	49.8653	7.38824	51.6814	112.786	60.8248	13.0748	109.599	28.4668	59.1246	105.469	159.291	18.5439	28.4039	129.512	1.3266	20.9909	68.8251	110.439
49.5613	25.0628	31.1811	29.1679	5.21534	42.1476	34.5341	23.7437	24.0534	101.073	36.3206	58.6748	42.8476	79.6307	312.498	1.38513	89.1164	1.08021	72.1714	41.1868	25.4518	83.5747	16.5892	24.3358	3.82952	17.9158	9.51655	13.8343	58.9754	48.6959	19.2377	58.6346	50.1619	6.50691	51.2418	117.765	68.6303	11.6881	108.39	34.8595	52.88	96.3435	197.453	17.534	24.4379	119.528	1.13499	18.5135	75.8643	121.441
49.6612	22.4297	29.15	28.9118	5.24778	38.7302	30.8786	29.3061	21.6464	100.919	39.1981	53.3205	40.3883	81.4418	308.381	1.18996	91.2854	37.8345	66.8723	39.3327	24.6569	76.4076	38.2585	22.4248	3.28737	18.1099	7.91682	11.5963	67.513	44.4683	19.2147	86.8823	48.6232	11.8909	49.8199	118.886	93.4972	10.4126	104.515	40.8871	60.6249	87.931	221.14	16.3908	22.8132	109.738	0.968612	18.0251	76.6111	120.483
49.7612	21.4537	27.2504	27.4212	5.07214	35.3384	27.5229	30.2803	19.4642	108.651	40.1716	48.3961	37.658	80.8279	297.406	1.02137	88.4974	125.983	61.2268	36.5665	34.0547	87.9231	43.178	19.8629	2.81083	17.2318	7.39914	9.69583	123.352	39.9197	18.3294	102.421	46.076	14.0207	47.7836	117.256	127.061	9.25113	99.0069	42.4281	62.3506	80.2149	221.34	24.8677	23.9755	107.545	0.824097	16.8266	73.465	114.448
49.8611	26.045	25.474	26.4859	4.78717	42.9711	24.8169	29.0525	17.4946	108.01	39.8381	43.905	34.8227	78.5197	281.901	0.876838	83.4924	211.072	55.5858	33.3841	40.5104	88.5818	41.8925	32.5268	2.39634	15.8418	6.57336	8.0951	141.31	35.5077	17.0178	109.349	43.033	14.3908	45.3881	113.735	131.613	8.2015	92.5897	41.2795	71.9335	73.1571	209.735	29.0951	34.2401	102.494	0.698635	15.3422	68.08	119.911
49.961	26.9985	23.8131	29.6654	4.45231	45.3313	22.2459	26.8625	15.7209	105.01	38.6322	39.8235	31.9954	75.0711	263.621	0.75088	77.6534	241.885	50.1576	30.094	41.9571	83.3226	38.5248	35.7477	2.03852	14.26	13.948	6.75296	140.708	31.4236	32.3296	110.546	39.8071	13.8491	42.8094	108.944	123.611	12.4727	114.917	38.6241	74.211	66.7114	192.816	30.6821	35.0534	96.0407	0.589848	13.7966	61.5758	133.39
50.0609	26.1449	22.2605	33.8342	4.10145	44.7708	19.8618	40.2161	14.1254	98.7018	36.8679	36.1193	29.2514	70.8991	243.871	0.643314	71.6658	243.789	45.0579	26.8813	40.5829	75.7781	34.6628	35.3306	13.4342	18.5494	16.2643	11.0153	131.604	27.7309	44.2238	108.033	36.5855	12.8721	40.1672	103.319	130.509	14.6889	135.731	52.8735	74.3332	68.3189	174.122	30.6609	32.2434	89.0429	0.495766	12.3039	54.6915	256.207
50.1608	24.4581	20.8093	34.8322	3.75406	42.6676	17.6847	44.2303	12.6912	105.794	34.7708	32.7595	26.6374	77.0731	223.605	0.552315	65.8581	231.109	40.3435	23.8513	37.7729	67.6965	30.897	40.125	18.9489	19.7834	17.6587	24.668	119.159	24.4336	48.6429	103.214	33.4761	16.0995	37.5416	97.2216	123.578	15.5481	145.463	73.822	70.9424	66.0278	155.527	37.4145	28.3218	81.9933	0.414719	10.9174	47.8978	431.605
50.2608	22.4504	19.4532	33.8379	3.42098	39.8224	15.7167	43.65	11.4023	104.933	32.5011	29.7122	24.1804	98.3597	203.509	0.475406	60.3772	211.833	36.0337	21.0577	36.5475	59.884	27.4269	39.2324	20.9388	19.3571	20.2618	28.0532	105.957	21.5094	48.822	97.0594	40.5871	29.4575	34.9849	90.9199	111.348	15.5326	147.68	82.4805	65.6468	62.0653	137.964	46.1541	27.4884	93.2545	0.345398	9.65755	41.479	486.543
50.3607	20.385	20.2826	31.6668	3.10787	36.6942	13.9497	40.9514	10.2442	99.7905	39.3381	26.948	21.8973	111.076	184.059	0.410267	55.2788	190.332	32.1249	20.9431	34.0234	52.6798	25.0389	45.2552	20.8879	18.0878	19.8653	26.9739	93.2341	18.9257	46.702	90.2301	43.3129	34.7441	32.5301	84.6044	97.8096	14.9735	156.951	83.5679	59.4796	57.518	121.848	49.8715	44.8291	96.1562	0.28676	8.52743	35.5917	487.349
50.4606	18.3924	19.9108	28.8738	2.81745	33.5402	12.3702	37.4115	18.7779	92.551	51.4715	24.441	19.7875	146.173	165.572	0.354797	50.5733	168.918	28.6001	28.7479	32.9999	48.8792	22.4591	44.5252	19.721	16.4475	18.1088	24.203	89.9913	16.648	45.9421	83.171	43.4114	35.666	30.1965	78.387	84.7407	14.0962	158.537	80.1934	53.0881	52.9058	124.189	52.6046	47.3602	94.3294	0.2379	7.52118	30.3067	464.945
50.5605	39.8641	19.0441	25.8293	2.55086	34.7221	29.5724	33.6746	25.4169	84.4948	58.3807	22.1673	17.8544	167.511	148.247	0.307403	46.2487	148.745	38.0828	32.0922	30.7649	44.1372	22.5427	47.2945	18.006	14.7024	15.8605	20.9961	102.425	14.6421	56.1456	76.1739	41.9882	34.3261	27.9943	72.3433	72.8543	29.6256	155.054	74.3804	46.8632	48.4682	118.796	52.5759	49.1753	123.778	1.7139	6.62898	25.6394	433.651
50.6605	48.3147	24.5701	28.3002	2.30821	33.9576	39.2431	30.0533	29.0546	76.3537	61.599	20.1052	16.0873	178.659	133.919	0.266804	42.2833	130.321	54.3727	33.1413	27.9975	39.2764	36.5493	44.9477	16.0842	12.997	13.5622	19.358	102.877	20.0697	60.0161	69.4245	39.7341	31.906	25.9272	66.5797	62.3615	38.2403	148.357	67.4257	41.0261	44.3063	109.806	50.9183	47.4238	150.483	2.5477	5.83965	21.5707	400.011
50.7604	50.0514	27.9753	30.6125	2.08876	45.882	81.8045	26.6875	28.9951	68.5288	62.2505	18.2351	14.478	214.058	120.345	0.231876	38.6529	113.804	62.0326	37.9393	25.0875	48.4262	38.9059	40.4799	14.1539	11.4045	11.4227	19.4382	96.6311	38.2829	59.3824	63.0345	37.0768	41.1571	23.9948	69.89	53.246	42.2478	139.751	60.1418	35.6888	40.4538	115.468	49.3854	42.5509	178.213	2.95022	5.14205	18.0607	366.938
50.8603	66.6046	40.0294	47.9565	1.89117	50.4258	101.352	23.6284	28.6692	61.224	75.2956	16.5389	13.0148	234.032	107.656	0.201663	35.3316	99.165	64.272	39.1298	34.3634	66.3833	37.0209	35.3982	12.3242	9.95706	9.52636	21.0653	87.6948	66.2212	56.3443	57.0652	34.2771	43.7664	26.9991	72.4501	45.3969	43.2471	130.146	71.2598	30.8933	50.5889	130.081	46.9401	46.1512	192.236	3.06999	4.52589	15.0587	335.651
50.9602	71.3721	43.7031	56.3951	1.7137	50.8307	140.957	20.883	26.975	54.527	82.2328	15.0006	12.0415	242.675	95.92	0.17543	32.2943	86.2851	63.2027	38.1563	37.5568	70.1584	33.7827	33.7899	10.6496	8.66355	7.8929	19.889	78.0811	86.0512	57.7022	51.5431	31.4904	42.8721	28.8209	72.7953	38.6724	42.3393	120.164	84.0229	26.6396	58.1484	130.539	44.0325	43.4015	215.906	3.01065	9.24614	12.5098	306.589
51.0601	70.2031	49.5292	66.902	1.5543	49.0011	156.277	18.437	28.2276	48.4585	113.311	13.6054	11.0655	243.133	92.3814	0.152559	29.5176	75.0067	60.2049	35.9565	37.3398	87.2145	30.2964	30.5012	9.15134	7.52028	6.5107	22.13	68.7586	89.4647	67.4581	55.4782	28.8059	40.2451	31.4921	72.7641	32.9278	41.1391	110.225	87.4214	22.9023	62.012	123.866	42.3809	38.5099	221.294	2.84364	11.0773	10.3585	279.836
51.1601	66.2178	53.8627	165.412	1.41075	46.0474	157.701	16.2672	27.2167	43.0018	152.627	12.3401	10.1156	237.812	87.474	12.526	27.0331	65.1612	56.1719	33.1322	35.3133	106.656	26.966	26.7072	7.83147	6.51722	5.35441	21.1069	60.1549	85.5118	69.6662	56.3561	53.9951	36.8717	35.5551	71.257	28.0284	51.7514	100.6	85.204	19.6416	61.0257	113.964	40.0838	33.2482	246.296	2.61726	11.3887	13.3448	255.319
51.26	61.0634	53.776	232.461	1.28092	42.6102	151.497	14.3471	25.3153	38.1209	175.364	11.1925	9.20969	228.542	81.7341	19.0107	24.7362	56.5843	51.6742	30.0625	32.4246	123.272	23.9221	22.9742	6.68144	5.64154	4.39435	18.8673	52.422	81.3201	67.697	55.2474	67.8858	33.2905	37.4414	68.7267	26.3386	56.5242	91.4559	79.8233	16.8125	75.5769	142.756	37.4771	28.3153	267.071	2.36363	10.9355	14.5464	232.904
51.3599	68.0475	65.1973	262.894	1.16278	39.0523	170.011	12.6507	23.1451	33.7705	186.367	10.1512	8.35785	216.707	75.5599	21.8476	22.6237	49.1229	47.0688	26.9801	29.2236	138.05	21.9011	19.5521	5.68728	4.87969	3.60122	25.1681	45.5751	74.5463	63.5607	52.8974	88.8277	29.7854	37.8544	65.5334	30.9377	57.4951	82.8859	81.6748	14.3686	78.8509	149.665	35.6064	27.6878	269.031	2.10408	12.0842	14.5955	212.434
51.4598	70.649	67.7053	269.447	1.05454	37.0217	201.145	11.1533	20.9806	29.9023	189.192	9.2068	7.5652	203.336	69.2427	36.1703	20.6861	42.6379	43.2677	24.0219	26.0196	151.177	19.6683	23.7466	4.83284	5.96671	2.94818	33.4933	43.368	67.0587	58.4415	49.8211	125.73	26.4966	37.2893	61.9375	30.5422	56.0663	74.934	78.832	20.5853	76.8526	145.219	44.3891	24.9903	260.514	3.5321	12.9993	13.9339	193.751
51.5598	68.4669	74.8249	261.039	0.954642	46.8813	211.772	9.83224	20.9808	26.4687	186.435	8.3502	6.83361	189.196	62.9907	42.699	18.9115	37.0051	39.3912	25.9043	32.9387	147.504	17.5169	25.0287	4.10167	11.3968	2.41171	33.9176	39.6325	67.1749	53.0233	46.3703	178.395	23.4843	36.0935	70.6034	28.0742	53.1953	67.6106	73.6043	26.4086	72.5456	135.307	53.8946	21.7546	249.936	4.25627	12.7572	12.8665	176.705
51.6597	75.575	75.17	243.837	0.861917	50.278	208.185	15.2316	31.0389	23.4243	179.984	7.5732	7.02	174.841	56.9483	44.4927	17.2876	39.5332	35.6146	25.9006	34.9472	139.201	15.5439	23.7042	3.47799	19.8023	1.97173	31.1458	36.0157	71.4964	47.6889	42.7814	202.75	20.765	34.5093	87.3543	24.9198	49.5286	60.9047	73.6293	28.596	67.3792	163.829	57.8221	18.6043	235.162	4.51632	11.9585	11.6004	161.155
51.7596	75.3342	72.9167	222.03	0.775544	66.2324	197.019	16.912	39.2425	20.7273	171.202	6.86812	10.0848	167.943	51.2116	43.5077	15.8022	40.5399	35.9182	25.1898	34.2317	148.654	13.7707	21.3089	2.94727	23.1155	1.61137	27.3366	32.0926	69.0327	48.922	39.2105	295.394	18.3322	32.7046	97.4796	21.7143	45.4966	54.792	79.5148	28.5474	62.0503	250.869	59.9791	15.7663	218.596	4.48046	10.9284	10.2724	146.97
51.8595	71.5482	69.3645	198.402	0.694962	87.2036	197.692	17.7544	40.537	18.3391	161.066	10.1815	11.8467	159.185	45.84	46.2113	14.4442	41.4395	34.7576	32.6329	32.0985	145.831	12.1911	24.2396	2.49652	23.5934	1.31659	23.4428	31.0234	63.7602	47.3665	35.7569	338.917	16.1682	30.7949	102.708	26.146	41.3798	49.2402	79.3438	27.1883	56.8826	288.415	59.3791	13.5984	220.166	4.26497	9.83936	8.96997	134.033
51.9594	66.2308	65.3894	174.746	0.619979	94.9322	189.31	38.7287	38.8751	16.2254	150.267	10.6665	12.6956	149.32	40.8655	47.3026	13.2029	39.5722	32.7692	35.5994	29.3177	135.446	10.7892	23.716	2.1142	22.5668	1.07574	19.8528	28.5855	59.8067	44.3747	32.4809	352.514	14.2503	28.8584	104.359	26.041	37.3556	44.2127	75.4353	32.6173	52.016	320.526	57.1702	11.5751	215.765	3.94904	8.77925	7.74589	122.234
52.0594	60.4311	63.3855	152.406	0.550708	95.252	176.37	48.5953	36.0687	14.3551	140.128	10.1928	12.9152	162.274	36.3004	45.7909	12.0681	38.1256	30.3627	35.8167	26.3337	122.371	9.54713	21.6798	1.79026	20.8109	3.33171	23.5911	25.6705	59.8469	40.7427	29.4159	348.354	26.0627	26.947	103.426	28.2218	33.531	39.671	69.537	34.284	47.5006	319.7	57.9332	18.4112	205.63	3.58559	20.0636	6.62852	111.475
52.1593	54.6806	60.2787	131.663	0.487506	91.5879	174.28	50.5115	46.1398	12.6998	129.843	9.43186	12.711	167.636	32.1423	42.8642	11.0306	35.2686	27.7973	34.414	23.3938	124.72	8.4474	19.1186	1.51591	18.7698	4.11449	24.9681	22.7187	56.2253	36.9294	26.5774	334.072	30.7371	25.0944	100.659	37.6315	29.9656	35.576	62.7628	33.6643	43.3437	302.377	56.5742	19.3434	192.685	3.20924	30.0178	5.62981	101.663
52.2592	52.9167	76.8719	118.558	0.430809	85.9361	165.429	48.6	47.8397	11.2358	123.556	8.6218	25.0999	167.525	28.379	39.3233	10.0823	31.8651	37.378	32.1221	20.628	117.944	7.47408	16.5161	1.28362	16.6903	4.15191	23.3535	19.935	55.9982	35.3377	23.9683	314.428	38.3973	24.221	96.6581	47.4153	29.1283	31.8893	55.8032	33.5521	39.5331	277.687	54.0055	17.9743	178.648	2.84177	33.3194	4.75091	92.7173
52.3591	49.4855	81.1524	105.044	0.380957	79.4464	153.291	45.003	45.9504	9.94107	116.275	7.84364	32.6473	163.559	25.188	35.5324	9.21551	47.5444	41.6817	29.4073	18.0966	117.589	15.2184	14.0928	1.08696	14.7033	3.84052	20.6827	17.4031	52.4941	32.8695	21.5838	292.354	54.5425	32.7028	91.8462	47.9602	27.5769	28.5742	49.0697	31.9225	36.0483	250.604	50.8032	15.8623	164.508	2.49614	37.5371	3.98644	134.241
52.459	45.4145	80.0709	91.9038	0.337991	72.7691	139.9	41.1893	42.6642	12.2915	111.337	7.12232	36.7746	156.97	22.2858	31.7699	8.4233	52.7383	42.6853	26.5608	15.8198	113.1	16.8689	22.7713	0.92041	12.872	3.39192	18.0992	32.3564	48.2026	32.7283	19.4141	269.629	79.9995	37.558	86.5517	56.9009	25.6361	25.596	42.7908	29.4782	32.8657	223.75	47.3272	13.6589	150.817	2.17922	37.6142	3.32767	350.823
52.559	41.2321	76.7591	86.6462	4.73432	66.26	127.118	37.114	38.9734	13.3558	105.266	6.46232	38.5189	148.683	23.7545	28.1934	7.69908	52.3902	41.6884	23.759	13.7953	104.03	16.2716	24.9429	0.779328	11.221	2.91518	15.4966	37.207	51.8207	32.7953	29.4097	247.302	88.8651	39.9209	81.0397	56.3761	28.1872	22.9224	37.0776	26.6697	29.9617	221.755	43.7982	11.6172	137.862	1.89394	57.4346	2.76386	452.763
52.6589	37.1994	72.6217	79.4222	6.97247	60.1033	145.594	33.1429	51.1239	13.3392	98.5833	5.86161	38.6334	139.394	24.1632	24.8842	7.03707	49.2857	39.5386	21.1031	12.0089	93.5045	14.9293	29.0486	0.659796	9.75335	2.46311	13.1121	52.857	50.2469	39.7658	41.7731	225.967	93.8027	40.5925	75.5092	69.6411	28.7776	20.5236	31.9702	23.7782	27.3135	221.054	40.3482	12.4212	125.777	1.6406	64.1325	2.28433	475.268
52.7588	33.4356	68.2826	71.3244	7.94529	54.3834	149.207	29.4414	53.4216	12.7366	91.6517	5.31628	40.2661	129.612	23.8167	24.1395	6.43207	44.9745	36.7833	29.0459	10.441	87.4018	13.4197	28.6885	0.55851	8.46068	2.05827	20.1205	61.5564	46.5046	41.7215	48.4637	205.932	101.548	40.1371	70.0795	69.9764	36.5811	57.4857	27.4617	20.9729	24.8996	229.712	37.0523	11.6194	114.604	1.41796	67.7586	1.87888	462.719
52.8587	29.9852	64.0127	71.7457	8.18853	67.4544	156.234	26.0719	51.4783	11.8429	87.3035	31.6344	40.2593	119.711	22.9489	22.6266	5.87911	40.3001	41.7753	42.3171	9.06981	93.0439	11.9567	26.3488	0.472648	7.32916	1.70739	21.1779	61.6972	42.0442	61.5378	51.3171	190.916	100.332	39.1592	64.8117	67.6629	65.0561	108.979	36.5745	18.3494	22.7	232.069	33.9502	22.1515	104.334	1.22387	65.934	1.53829	435.749
52.9587	26.8547	59.9242	68.6951	8.02255	75.3991	153.145	23.0451	47.8688	10.8312	82.2235	38.654	39.1636	109.956	21.7376	20.7441	5.37353	35.705	44.3113	48.2838	8.91499	89.7071	10.612	35.703	9.16914	6.34287	1.4094	19.764	74.618	37.5423	77.9469	51.6248	186.407	94.6284	49.9562	59.7476	61.5901	80.4722	139.511	40.1258	18.5839	20.6956	233.979	31.0595	24.1396	94.9282	1.05564	61.5229	1.25444	403.865
53.0586	24.0314	56.0582	72.7083	7.63793	76.6212	144.686	20.3471	43.7595	9.80051	76.7756	38.6665	37.3746	100.531	20.3168	18.736	4.91115	32.9702	44.1656	49.7165	8.37608	82.612	9.40217	37.1963	13.4366	5.48561	7.1857	17.4846	83.8265	36.2208	83.2727	50.2904	177.445	101.943	60.2965	73.3213	78.1556	87.2182	155.482	40.2676	17.857	18.8692	225.108	28.3836	22.7408	95.413	0.910416	56.0735	1.01989	371.365
53.1585	34.6521	52.4241	71.8177	9.42939	74.1911	133.678	27.9859	39.6646	8.80529	71.2135	36.3747	35.1735	91.557	18.7861	16.7469	4.48836	29.7562	42.4299	48.432	7.65964	74.3007	11.088	35.0432	15.0433	4.74198	9.29602	18.5307	82.8048	58.4791	82.3696	47.9425	166.216	100.489	65.7645	81.9868	79.2382	88.3313	161.487	38.4168	16.5996	17.2047	208.749	25.918	20.1938	92.2755	0.785432	50.403	0.828019	340.118
53.2584	38.1047	58.3458	72.0936	12.8869	69.9012	121.77	30.0052	35.7982	7.87343	65.83	33.4618	54.3421	83.111	17.2184	17.0944	4.10185	29.5805	69.2858	45.6108	6.88511	65.9729	23.4649	31.4151	15.1037	4.09777	18.4666	17.3419	81.0223	96.5747	78.1425	45.0143	154.059	105.302	67.9071	86.4851	73.7224	85.9004	160.811	45.2215	25.3738	15.6872	213.714	34.4744	17.4416	103.973	0.677996	44.9257	0.672551	329.728
53.3583	37.9198	67.418	69.8587	82.5819	64.7874	109.898	41.6637	32.2375	7.01722	60.5802	30.5178	71.2371	112.65	22.3981	16.5213	3.74854	31.9328	88.2611	49.3947	6.1193	60.9751	26.1624	47.7076	14.3132	3.54022	21.2582	19.1777	75.1191	147.058	83.1448	41.8008	141.78	110.636	71.7415	88.6194	72.3265	81.3504	155.791	47.0117	29.3424	14.3035	204.905	45.5903	14.8571	108.504	0.585557	39.8351	0.547434	309.889
53.4583	35.9832	72.8238	72.1025	117.782	59.4378	99.2383	44.804	28.998	16.411	55.5493	27.7382	80.5268	130.853	25.4493	18.0152	3.42567	31.3245	112.712	53.5009	5.6556	54.9463	25.2842	51.4074	22.7373	4.88612	20.8702	32.2769	67.6899	190.987	104.456	52.3266	129.85	116.153	72.6778	88.3121	66.2883	75.6428	148.076	45.7964	31.5505	36.0323	189.646	50.7274	42.8009	107.138	0.50581	35.2059	0.44694	286.93
53.5582	39.6843	72.5921	70.1535	132.774	54.1772	100.394	43.8118	41.163	29.8075	50.7899	25.1774	84.514	140.646	26.9256	18.0538	3.13078	33.4062	124.792	53.622	5.1187	48.8396	23.2158	49.7703	28.1614	5.32385	19.038	34.7155	60.0246	198.809	111.225	57.5252	118.528	151.85	71.6876	86.3012	58.7512	69.4168	138.82	60.5201	31.3765	44.3189	187.853	52.1747	49.4955	102.559	0.436815	31.0504	0.365522	263.709
53.6581	51.0922	69.9061	65.7209	136.132	49.176	96.5805	40.9113	44.0075	35.7564	46.3306	22.8403	84.8722	144.286	27.2569	17.2614	2.86162	32.5805	127.318	51.403	6.59026	43.0812	20.8749	45.2561	29.5994	5.2642	16.681	32.68	60.1136	190.128	109.83	59.1527	114.611	162.271	69.4523	83.1256	51.1512	63.0882	128.821	66.1874	31.5948	46.1266	193.985	51.3984	47.6112	96.3653	0.376976	27.3495	0.299204	241.459
53.758	55.8202	66.2773	64.2512	132.987	55.2078	90.2287	37.2789	42.8041	37.3949	61.1915	29.5782	82.8108	143.506	26.7754	16.0315	2.61585	42.1721	124.068	54.0384	7.08905	56.1255	21.3732	39.7918	28.7737	4.94833	14.2672	29.0321	73.9014	174.779	104.085	58.4415	126.19	159.335	66.9873	105.629	44.0975	63.3254	139.785	66.3105	30.2511	62.8018	186.805	49.3334	42.6711	97.8203	0.324988	24.0696	0.246819	220.663
53.858	65.8267	62.3788	60.385	126.391	56.2175	82.7757	33.5059	39.975	36.6192	69.6992	30.0375	79.1984	153.649	26.6497	14.6076	2.39128	44.6177	117.502	57.8502	6.99273	58.3727	20.8507	41.6508	35.6212	4.51589	12.018	27.6765	94.6926	157.456	96.2515	56.2515	130.217	149.768	63.8858	119.444	47.2622	90.0073	186.292	63.1995	28.0533	87.8317	174.97	46.5718	37.0221	95.1339	0.279845	21.1719	0.209795	206.537
53.9579	67.463	58.505	57.5434	118.142	54.4949	75.0525	29.8769	36.6207	34.5667	73.7153	28.4052	74.654	157.232	35.6025	13.1372	10.6787	43.3473	109.211	57.6125	6.58357	55.7082	19.2155	39.3244	37.4326	4.04601	10.0233	24.9812	98.3197	140.325	87.6459	61.5178	128.106	137.32	67.3849	126.88	45.0325	103.425	211.366	58.3544	25.4564	95.3282	171.775	43.4848	55.2285	90.2521	0.24099	18.617	0.190364	190.85
54.0578	64.9685	54.7796	53.1446	109.29	51.3774	67.5242	48.0183	33.2292	31.9122	74.6052	26.182	69.6137	156.109	40.9575	11.7067	28.5615	40.2869	100.202	67.4516	6.02828	51.0518	17.3048	35.2934	36.3843	3.58201	8.30442	21.7369	93.8209	124.32	79.0145	63.0703	122.517	124.041	68.1967	159.744	40.7002	108.117	221.726	52.7325	35.3111	94.5203	187.297	40.3017	64.2472	85.3166	7.3295	16.3673	0.818942	175.228
54.1577	60.596	51.25	47.9929	149.247	47.6377	60.4359	53.8398	30.0066	29.0489	73.3663	23.8963	64.3803	151.694	43.6449	10.3639	35.7867	36.501	91.1035	70.3348	5.42332	68.9108	18.6103	37.3393	33.8255	3.14614	6.84962	49.8459	85.8649	109.78	70.7617	62.195	116.374	111.014	67.2233	201.497	35.8096	107.214	222.18	46.9277	39.4499	89.9719	185.186	37.1609	61.9252	112.957	11.3713	14.3879	1.17774	160.362
54.2576	55.5278	47.9291	42.6166	165.694	43.7154	53.9015	53.5708	27.0297	26.1997	70.7231	21.7258	59.1605	145.062	44.3882	15.8874	37.6956	32.5635	82.2912	69.0196	7.6506	72.4844	37.4342	35.4236	30.5783	2.74851	5.63255	58.4734	76.817	96.7622	63.0879	59.7884	108.855	98.7743	65.0975	238.957	31.0526	102.862	221.175	48.5046	40.0403	83.9237	174.331	34.1431	55.5485	124.217	13.3625	12.6475	1.34669	146.514
54.3576	52.395	44.8152	37.3505	170.066	61.2289	47.9586	50.4661	40.7487	31.4963	67.1988	19.722	54.091	137.022	43.7465	28.0372	37.0232	54.6693	73.9782	65.3009	8.44791	69.522	41.4152	39.061	32.8379	2.39231	7.76225	56.8521	85.7222	85.2008	56.075	56.4708	100.798	96.472	62.261	337.584	28.6193	96.5203	239.842	52.4435	38.5198	77.4611	159.66	31.2917	48.2151	161.103	14.0059	11.1176	1.38632	133.749
54.4575	48.3261	41.9	32.3951	166.233	91.4463	42.6013	46.2067	49.1628	32.9705	63.1679	27.3578	55.8572	128.177	42.1489	57.0488	35.1636	62.6835	66.2723	75.5394	11.8376	63.8574	39.9239	37.7565	32.286	2.077	14.0991	51.2734	84.4426	87.1365	49.7369	52.6672	92.705	102.113	68.7438	442.326	25.4387	89.164	245.206	52.2205	40.6129	78.4265	143.848	28.6274	41.1741	198.256	13.7928	9.77305	1.34299	122.043
54.5574	44.0021	45.5413	34.3207	158.04	103.961	37.8003	41.6435	50.006	34.8242	76.6618	28.2431	55.5168	118.969	39.9221	83.0296	41.2718	84.0444	59.2148	78.3108	13.0412	57.3538	36.6213	34.303	30.2229	1.80006	19.7527	55.1791	83.9826	86.1859	44.0507	48.6647	84.8669	99.7994	71.4885	570.519	25.3593	81.4374	274.724	49.5845	40.8937	75.3962	128.298	26.1566	36.1825	227.29	17.8469	8.59154	1.25121	111.335
54.6573	39.7652	59.5446	50.629	160.135	126.726	33.5144	37.1919	47.6408	35.6965	83.8683	37.8798	53.7867	109.721	38.8434	117.748	76.9832	90.0425	52.8059	76.5894	19.0897	50.8871	32.9147	30.146	27.4438	1.55813	20.8113	51.9554	97.7229	80.7201	38.9743	47.4568	93.9675	94.9937	71.7142	709.724	23.4151	73.7536	286.182	45.6701	39.1531	86.3568	113.702	23.8772	31.0908	240.514	19.5651	7.55332	1.13512	101.729
54.7573	35.777	63.3467	68.3149	155.417	147.16	29.6982	33.04	47.5762	45.901	108.764	56.9858	51.1808	100.658	43.6365	140.243	90.5769	89.3463	47.0216	72.3096	21.3417	44.8418	51.4531	37.892	24.4237	1.34756	19.6548	46.1606	97.9153	109.702	36.1822	45.2733	97.5225	94.7394	70.2781	874.475	20.8323	66.3682	285.517	63.6041	36.3068	87.5208	100.357	21.7821	26.4141	239.247	19.7713	6.64095	1.01069	92.8695
54.8572	33.1448	62.6971	76.0191	147.134	199.266	26.306	29.2592	44.9638	49.3992	122.863	73.4892	48.0644	91.9359	45.8594	146.734	93.1948	84.0058	41.8243	66.7138	21.452	39.3615	54.3577	39.7588	21.4363	1.16475	19.1565	39.8402	91.861	115.668	33.0305	42.5291	96.252	100.056	72.5707	973.632	18.1752	59.4292	276.952	70.9941	32.9439	84.1785	88.3468	19.8612	22.3089	290.413	19.0383	5.83913	0.887838	84.744
54.9571	30.256	69.078	77.241	137.2	259.628	23.2947	25.8623	41.4291	49.0986	129.338	74.551	44.694	85.3602	46.3213	143.813	90.5381	96.3464	37.1698	60.586	20.4132	34.4741	51.5882	37.5781	18.6298	1.00635	17.4087	33.8578	83.3119	111.235	29.8311	39.5067	92.2361	97.6825	72.4747	1024.2	15.687	53.013	263.472	71.889	29.4344	78.9351	77.6417	18.1034	36.9955	333.215	17.7597	5.13436	0.772318	77.3123
55.057	27.3837	69.3152	90.8111	126.724	299.554	20.6231	22.8339	37.701	46.7481	130.515	90.0847	41.2467	78.7459	45.4313	135.662	85.5098	97.1388	33.0117	54.4083	18.8143	30.1547	55.9044	36.5831	16.0755	0.869267	15.2196	28.5294	92.5937	102.536	26.7528	36.3964	86.7703	91.5261	70.8098	1039.26	13.4575	47.1485	290.143	68.9591	26.0026	73.0593	68.1586	16.4972	39.2252	351.08	22.1101	4.51484	0.667283	70.5245
55.1569	24.6594	66.9445	94.952	116.334	369.477	18.255	20.1464	34.0943	43.3889	128.093	130.293	37.8424	72.2581	43.6148	124.899	79.5753	92.1028	29.3039	55.6709	22.3179	26.3568	65.5937	35.1573	13.7987	0.750736	14.5913	31.1894	91.0558	92.5069	23.8801	33.3231	80.6529	83.7618	69.736	1028.78	11.5048	41.834	299.303	63.9436	22.7769	67.1563	59.7911	15.0311	36.5763	348.435	23.8248	3.97017	0.574052	64.3292
55.2569	22.1395	63.5548	93.1149	110.619	464.276	16.1568	17.7678	30.7338	39.6317	138.937	135.778	34.5591	66.0102	41.1954	113.132	73.462	84.4293	26.0027	60.6264	23.0464	32.0425	64.4163	37.3309	11.7982	0.648324	13.1443	29.5481	95.0287	82.5073	21.2477	31.7532	107.265	103.822	67.4882	1000.42	9.8158	37.0491	296.763	64.5061	19.8228	63.424	52.4267	13.6939	33.3213	334.537	23.8436	3.49125	0.49319	58.6767
55.3568	19.8416	71.7914	87.6942	105.416	506.202	14.2983	15.666	51.9184	37.3147	142.821	129.52	31.4452	60.0765	38.416	101.324	67.5195	75.8641	23.0671	60.9402	22.2562	41.792	59.5176	35.4728	13.2739	0.559891	35.1674	26.3292	94.3534	90.6688	18.863	29.8067	118.987	125.207	64.5175	959.913	8.562	32.7625	286.654	61.7381	17.1663	83.0002	45.9556	12.4751	36.2742	314.911	22.8184	3.07012	0.424472	53.52
55.4567	18.8734	92.4192	80.3246	98.6989	562.642	12.6531	13.8106	57.9439	34.3944	147.263	119.775	28.528	54.5019	35.4563	90.0257	61.9054	104.213	20.4594	58.5211	21.1971	56.2469	53.6576	31.9441	13.3591	0.483542	42.5979	22.7587	88.123	141.528	16.7189	27.6763	127.96	158.119	61.1367	911.607	19.4193	28.9372	277.551	57.1649	14.8081	89.8448	40.2755	11.3646	34.1596	292.818	25.45	2.69983	0.366963	48.8157
55.5566	24.1335	97.8527	72.0995	91.3977	586.667	11.1974	12.1737	76.7512	31.2765	146.629	109.461	25.8202	49.3098	32.4476	79.5266	56.6801	157.771	21.7359	54.6041	19.547	60.9522	47.8694	27.9326	12.6773	2.71492	42.6722	24.0378	89.867	219.574	23.3884	25.876	153.419	193.603	57.5607	858.735	29.9486	25.5339	276.812	56.3755	12.7353	143.021	35.293	10.3533	56.0213	270.149	33.9727	2.37422	0.319567	44.5238
55.6566	25.5042	96.6636	63.729	84.0433	590.62	9.90984	10.73	80.4335	43.3425	151.549	99.573	23.3242	48.2175	29.4832	69.9565	51.8557	207.408	21.6842	49.977	24.2802	84.3513	44.4092	24.0089	11.6123	4.52224	39.3289	22.7804	86.0358	248.294	25.9296	23.9555	162.902	201.8	53.9357	803.708	32.1234	37.8854	268.447	63.3571	10.9265	169.88	32.9258	9.4324	59.2558	247.971	37.7334	2.08797	0.280688	40.608
55.7565	50.2287	92.7149	55.6555	76.9288	601.127	8.77122	9.45708	82.6527	47.9662	151.132	90.4125	21.0363	46.3293	26.6276	61.3474	47.4215	220.669	22.9303	45.1316	32.7235	89.4053	40.1051	22.507	10.3952	16.7092	34.665	20.3021	78.8751	248.857	26.1259	22.0139	166.566	215.598	55.7274	748.265	30.6178	58.9066	278.701	64.3797	9.35673	179.461	29.9955	8.59399	55.2041	226.854	38.401	1.83637	0.248466	37.0364
55.8564	68.2872	97.2631	48.1363	70.2062	607.998	7.76454	8.33489	79.0855	53.026	147.128	82.0347	18.9481	43.9239	23.9229	53.6743	43.3562	214.969	22.815	40.688	36.0555	86.0367	52.2893	20.1232	9.16119	22.1621	29.7578	17.6069	70.6316	233.967	25.0469	20.1161	163.005	211.672	62.9414	693.673	27.6765	69.9025	277.462	61.8831	8.00006	175.881	82.1221	9.05947	48.7749	207.077	39.9688	1.61532	0.220765	33.7797
55.9563	73.7018	102.476	41.3036	63.9445	587.201	6.87425	7.34569	81.9617	53.4123	140.805	74.4117	17.0486	41.2097	21.395	46.8807	39.6341	200.091	21.894	36.8548	35.9893	79.1575	57.488	23.6974	7.98523	23.8076	25.1261	17.7464	92.3601	213.245	23.3276	18.3028	155.389	230.193	66.2954	655.404	24.3528	74.2718	268.752	57.4584	6.83151	166.472	103.954	9.05143	42.024	188.746	39.1898	1.42121	0.195741	30.8079
56.0562	72.7326	101.028	35.2067	58.1649	556.058	6.08647	6.4738	78.7079	51.2426	133.075	67.489	15.3242	38.3408	19.0573	40.8948	36.2289	181.45	20.5279	33.0349	40.4511	71.1582	55.3035	23.5042	8.7354	23.3782	27.5205	16.263	96.565	191.239	21.3392	16.5978	145.69	259.212	67.036	614.922	38.4226	74.3635	255.409	52.1268	5.8276	154.83	110.257	8.76412	35.7524	177.439	37.0012	1.25086	0.172142	28.1028
56.1562	72.9802	96.8139	29.8414	52.8615	516.977	5.38883	5.70534	73.071	47.781	124.587	61.2074	24.2491	35.4293	16.9143	35.6391	33.1149	171.671	25.4954	40.8336	40.7634	70.7424	55.6285	21.6326	8.67051	21.8899	26.4522	20.3604	96.1078	170.012	24.0642	15.0132	135.505	260.801	66.0408	573.672	41.4492	71.7906	256.81	54.8799	6.7854	142.688	107.591	8.32103	30.2248	164.85	34.0425	1.10153	2.08902	35.9639
56.2561	85.0659	91.5794	25.1717	48.0145	475.215	4.77058	5.02808	66.7454	43.7717	115.797	55.5084	29.5161	32.5552	14.9643	31.0367	30.2677	157.173	27.4989	43.6582	44.3343	113.783	51.8677	24.717	8.16235	19.9297	23.8631	20.233	99.179	150.415	24.4421	13.5532	131.58	248.388	63.9261	558.063	39.5995	67.6508	307.019	60.5056	7.03125	141.28	114.025	7.79982	25.4615	152.001	30.7399	0.970758	3.16601	39.2711
56.356	90.5409	86.0999	21.1435	43.596	433.698	23.3205	4.43119	60.476	39.6437	107.021	50.3387	46.7572	29.7743	13.2008	27.014	27.6649	157.945	27.6653	43.4483	43.9722	139.539	46.9389	26.93	10.1838	17.8294	30.6054	18.4274	94.37	132.722	23.5348	12.2165	124.826	229.497	61.1228	535.606	35.8368	63.5529	336.629	60.8743	6.84813	134.39	119.579	7.24872	21.4088	139.466	27.5057	0.856369	9.37518	38.8551
56.4559	94.7613	92.8316	17.6939	39.5757	393.984	51.3911	3.90513	54.5707	35.6352	98.47	46.045	56.9383	27.1237	11.6149	23.5032	25.2857	149.498	26.733	41.4696	41.5291	142.177	41.9445	25.8796	10.7367	18.4785	31.3109	16.1074	86.2367	118.498	21.9741	10.9987	128.655	208.275	57.9295	509.802	31.5525	70.6238	350.741	58.1637	6.4216	129.252	116.044	6.69707	25.4156	127.553	24.3191	0.756416	12.7412	36.8646
56.5559	92.1883	92.3705	14.7578	35.922	360.174	64.3964	3.44149	49.1385	31.8704	90.2812	41.8984	62.1558	34.297	10.1953	39.1445	23.111	178.867	25.1819	38.5393	38.1001	134.434	41.8746	23.4423	10.4541	17.8176	30.2647	13.783	77.0841	130.62	20.1311	9.89325	126.482	192.669	68.7701	481.079	27.3716	72.5254	354.215	79.778	5.87216	121.198	108.132	6.16234	24.6621	116.41	21.3008	0.669034	18.466	34.2918
56.6558	91.3638	88.8827	12.272	32.604	327.564	82.8682	3.03286	44.199	50.6411	82.5382	38.047	63.9353	38.5555	8.92984	52.075	21.1234	183.573	23.3201	35.1766	34.3201	122.59	38.9335	20.5669	9.72867	16.5091	27.3842	11.6584	68.037	135.58	18.2198	8.89244	120.913	187.205	80.9339	476.516	23.5492	71.1434	346.397	92.6591	5.27619	112.177	98.4404	5.65428	22.1869	140.202	18.5174	0.592514	21.107	31.5896
56.7557	86.5147	84.239	10.1774	29.5921	296.897	89.2556	2.67273	39.7339	58.5812	75.2864	40.2349	63.3831	40.6615	7.80607	57.0937	19.3067	175.663	21.3421	31.7042	42.0801	109.675	35.1924	17.7128	8.80004	16.1263	23.8806	9.79785	59.606	130.458	16.3596	7.9883	120.208	174.943	87.1429	463.579	20.1659	67.7674	331.426	95.7143	4.68067	103.114	88.3679	5.17783	19.2848	166.646	16.0003	0.5252	21.7327	28.9585
56.8556	87.078	79.2718	8.41977	26.8585	268.506	88.7821	2.35536	35.7097	60.2844	68.5442	104.187	61.2975	41.2018	6.8114	57.3784	17.6462	166.99	19.3686	28.3158	44.0697	97.0966	31.4319	15.0851	7.81058	15.0543	20.3656	8.20426	51.9874	120.29	14.6132	7.17278	115.701	161.396	89.2989	444.978	17.2223	63.27	312.211	92.8989	4.11307	94.4338	78.6365	4.73492	16.4801	175.328	13.7572	0.465637	21.0938	26.4807
56.9555	83.1092	74.3451	6.95079	24.3775	243.859	84.5947	2.07567	32.0885	58.5239	74.7703	134.147	58.2506	40.6263	5.93354	54.9529	16.1286	154.045	17.4712	25.1214	42.877	85.4549	27.9264	12.7586	6.8417	17.0762	17.124	6.85559	45.2198	108.54	13.01	6.43803	109.152	146.339	88.7424	434.269	24.6384	83.8422	290.77	86.7981	3.58813	86.3113	113.775	4.32569	22.4245	173.873	11.7807	0.412611	19.7103	24.1842
57.0555	77.1401	69.6112	5.72745	22.1254	236.195	78.5706	1.82921	28.8326	54.9604	77.1244	136.034	54.6484	39.2779	5.16075	51.0925	14.7417	138.946	15.6903	39.9208	40.0465	80.7953	24.7544	18.5993	5.93691	17.2072	14.2661	5.72179	39.2675	96.815	11.5591	5.77661	101.644	131.279	86.4148	418.132	25.9034	93.6768	268.486	79.0767	3.11259	78.8007	146.052	3.94922	24.7406	166.862	10.0544	0.365242	17.9362	22.0723
57.1554	70.4936	65.1276	4.71202	20.0807	222.578	71.8132	1.61202	25.9062	50.576	76.811	132.899	50.7753	37.4163	4.48208	46.5885	13.4742	123.614	14.0459	46.8858	36.4864	73.674	30.817	24.1118	5.11653	16.3449	11.8125	4.77222	34.7648	85.8137	10.2575	5.18151	93.8397	116.98	82.9741	416.857	26.5185	96.4827	316.51	71.3038	14.7582	71.8992	154.536	3.60397	25.1606	157.028	8.55684	23.1061	16.0038	22.6693
57.2553	63.843	60.9096	25.5077	18.224	210.023	64.9557	1.42063	23.2765	45.941	75.4055	129.46	46.8271	35.2362	3.88729	42.0282	12.3159	109.021	12.5448	91.0183	32.7192	65.9113	30.7925	24.7581	4.38709	15.011	9.74083	3.97864	30.5096	75.7972	9.0958	4.64616	112.874	103.793	96.9602	407.483	24.7791	118.88	538.8	94.8933	20.9063	65.5787	155.809	34.0925	23.0817	145.982	7.26497	33.07	14.0632	21.8671
57.3552	57.5143	56.9543	45.1682	16.5381	194.837	58.3476	1.25195	20.9138	53.0663	72.6007	141.535	42.9353	32.882	3.36694	53.1454	11.2572	101.712	11.1859	112.985	33.6585	95.2469	32.2104	57.4599	3.74723	13.5034	8.01026	3.3162	35.3943	66.8192	8.0615	4.16467	120.026	91.8389	104.015	392.538	22.1797	128.611	710.257	104.078	23.541	59.8007	148.208	65.6832	20.2488	155.905	6.15566	36.213	12.2066	20.5035
57.4551	51.6498	53.2508	55.1521	15.0072	190.085	52.1679	1.10326	18.791	98.8705	68.9217	187.15	39.1854	30.46	2.91262	65.0249	10.2893	92.3631	9.96277	138.768	32.4378	118.896	35.3582	67.7931	3.19131	11.9866	6.57499	6.84566	35.4197	58.8402	7.14122	3.73178	120.068	81.1159	106.355	373.946	19.4142	136.46	864.033	104.433	23.9906	54.524	136.553	82.278	17.3844	155.829	5.20683	35.8306	10.493	28.0761
57.5551	53.4298	49.7857	58.7356	13.6174	179.885	46.4953	0.972146	16.8837	126.31	64.7443	191.037	35.6302	28.0463	2.51657	71.9977	9.40451	82.515	8.8663	147.946	30.1265	121.897	33.9972	67.289	2.71166	10.5472	5.39041	7.6631	47.8115	51.782	6.32187	3.34264	115.998	71.5616	105.542	353.129	16.7874	136.517	970.028	99.6266	23.1368	49.7081	135.249	89.5032	14.7628	152.895	4.39783	53.7035	8.94955	48.1416
57.655	51.6891	46.5449	58.2246	12.356	167.175	41.35	0.856504	15.1702	193.281	60.334	180.972	32.2995	25.6944	2.17192	80.5159	8.59574	72.9678	7.88631	147.003	27.3511	115.585	31.1529	61.9529	2.30001	9.22599	4.41594	7.3253	50.5136	45.5548	11.9116	2.99288	109.691	65.7846	102.675	331.164	14.4168	131.724	1011.64	92.0446	21.5575	45.3148	127.441	90.972	12.4654	145.814	3.70974	76.5694	7.58211	64.3239
57.7549	81.6069	43.5143	55.2238	19.4423	153.632	36.7198	0.754494	13.6306	235.518	55.8754	166.917	29.2077	23.4406	1.87256	81.737	7.85653	64.105	7.01225	140.172	24.47	105.555	27.9877	55.187	1.94816	8.03791	3.61612	6.55487	48.6389	40.0687	91.582	2.67869	102.307	59.5177	98.5193	308.802	12.3327	124.084	1010.02	83.2114	20.1641	41.3087	116.78	88.9971	10.494	136.691	3.12552	84.7585	6.3876	68.2494
57.8548	92.1125	40.6805	50.8332	22.6166	140.187	32.5746	0.664513	12.2474	247.968	51.4943	152.384	26.3582	21.3083	1.61292	78.7455	7.18091	56.0805	6.23385	130.182	21.68	94.5095	24.9305	47.9558	1.64839	6.98358	2.96069	5.67821	69.5571	35.8062	130.468	2.39656	94.5522	92.2378	93.6088	290.343	10.5263	114.941	980.199	74.0745	18.4064	37.6568	126.343	85.0509	8.82031	126.766	2.63006	86.9807	5.35642	71.4003
57.9548	137.019	38.031	45.7923	23.5288	127.337	28.8768	0.585156	11.0045	243.681	47.2732	138.558	23.7477	19.311	1.38808	73.4887	6.5634	48.9247	5.5418	118.769	19.0812	83.7085	22.1241	41.0646	1.39361	9.98024	2.42415	4.83507	74.8196	31.7699	145.553	2.14341	86.8473	104.169	88.3105	326.443	20.1625	105.188	932.811	83.4337	16.5171	34.3286	153.452	80.0643	7.40724	144.629	2.21048	83.4403	4.47766	72.1083
58.0547	152.87	35.5538	40.585	53.5882	116.373	25.5864	0.515194	9.88767	230.494	43.264	125.784	21.3688	17.4552	1.1937	67.178	5.99901	42.6039	4.92735	107.009	16.7176	73.6922	19.6009	34.8494	1.17748	11.0035	1.98525	4.07837	72.5471	28.0776	177.438	1.91646	79.4342	104.945	82.8745	345.366	30.4978	95.3989	875.298	88.5663	14.6384	31.296	158.95	74.6192	6.6436	149.35	1.85641	77.2517	3.72865	69.046
58.1546	153.096	33.2378	35.5166	95.3245	108.278	22.6634	0.453535	8.88411	213.058	39.4963	114.114	19.211	15.742	1.02583	60.5513	5.48316	37.0545	4.38252	95.5491	14.6004	64.6503	17.3526	29.41	0.9944	10.9421	1.6264	3.4218	66.9498	24.7599	186.609	1.71316	72.4425	100.019	77.468	383.22	52.9557	89.543	834.948	87.3058	12.8533	28.5328	153.305	69.0737	5.76604	149.927	5.71567	70.0892	3.0954	64.5126
58.2545	156.446	31.0726	32.878	114.723	122.16	20.0694	0.399191	7.98228	194.091	37.5673	108.676	26.7856	14.169	0.881038	54.0434	5.0117	32.2016	3.89972	84.7539	12.7232	56.6054	15.357	24.7323	0.839519	10.3183	1.3331	2.86216	60.1737	31.9214	183.091	1.53112	65.9327	92.4486	72.2004	419.618	107.737	82.7326	812.55	82.382	11.2065	26.0149	161.05	63.6423	4.92366	144.896	10.296	62.8289	2.56101	60.3976
58.3544	150.447	29.0485	29.7425	121.159	124.682	32.3356	0.351277	7.17183	175.136	39.0006	100.435	33.3716	12.7312	0.756221	47.8967	4.58085	27.9687	3.47188	74.8094	11.07	49.5052	13.5889	20.7521	0.708646	9.43493	1.09343	2.38977	53.2804	33.1027	172.877	1.36826	59.9232	83.9201	74.6843	436.855	126.111	90.9949	774.782	75.5601	26.8721	23.72	181.253	58.4481	5.33551	136.94	15.1676	55.9074	2.1088	55.8174
58.4544	140.216	27.1564	28.2211	120.249	121.013	39.4028	0.309004	6.44348	157.033	39.0057	91.7612	36.8458	11.4222	0.648655	42.2331	4.18712	24.2828	3.09219	65.7881	9.62102	43.2672	12.0235	20.7336	0.598185	11.4203	0.897641	1.99317	58.8322	41.7947	159.509	1.22268	54.4076	75.3377	74.6671	440.162	124.341	92.9173	728.05	67.96	34.8157	21.6276	226.217	53.5563	17.8973	133.262	17.5034	49.5216	1.73079	51.2521
58.5543	128.434	25.3877	25.9861	115.345	116.928	45.8948	0.271691	5.78894	140.2	38.0481	91.0203	52.6644	10.2341	0.556106	37.1006	3.82731	21.077	2.75446	63.523	8.35521	37.8008	14.5555	19.1511	0.505047	11.8382	0.737714	1.66122	57.696	45.7295	165.937	1.09266	49.3653	67.163	73.0055	433.492	128.468	90.8272	676.794	60.2724	37.8564	19.7193	236.832	48.9959	28.5333	126.471	23.1902	58.5801	1.41624	46.9068
58.6542	116.475	40.8821	32.8068	108.429	133.179	47.3977	0.238758	10.4442	124.806	36.4654	112.758	62.4462	9.15885	0.476521	32.5025	3.49845	18.2913	2.45311	59.4826	7.252	33.0178	14.4278	16.9857	0.426553	11.4159	0.607107	1.38384	53.5536	44.6639	163.141	0.976741	44.7686	59.6097	70.2991	419.9	128.009	86.3144	672.664	52.9047	37.8777	22.4531	229.638	44.7739	29.9934	118.2	28.3018	59.9186	1.15554	42.8592
58.7541	110.061	45.9805	35.48	100.663	136.526	46.1183	0.2097	11.8214	110.882	45.6082	113.211	67.2512	8.18809	0.408262	28.4163	3.19787	15.872	2.18347	54.5748	14.7093	28.8361	13.3781	14.7228	0.36038	10.578	0.500436	1.15228	48.2876	41.4827	157.291	3.38954	40.5857	52.7544	66.9654	401.717	118.169	80.454	650.812	50.5769	36.1253	22.7022	213.881	46.8802	46.1483	109.404	30.2123	57.385	0.940803	39.1284
58.8541	101.595	46.4985	35.4838	92.715	132.823	43.3809	0.184072	13.0971	98.3782	50.6465	106.637	68.6198	7.31353	0.34983	30.0725	2.9231	13.7719	1.9417	49.3687	17.9377	25.1819	12.0788	12.588	0.304564	9.56884	0.413199	0.959086	44.5744	37.5724	146.989	4.83664	36.7846	54.4201	63.2929	380.685	119.508	73.9624	618.007	46.7946	50.7867	21.811	194.657	54.2572	48.3011	104.178	30.0705	53.08	0.765104	41.2209
58.954	92.549	45.0601	33.8489	84.9588	138.226	39.9712	0.16148	24.1953	111.319	52.7943	98.1426	67.6686	6.52708	20.6587	29.6597	2.6719	11.9492	1.72488	53.8038	20.1037	21.9895	10.7828	10.6727	0.257426	8.52487	0.341902	0.797947	40.0695	43.014	134.75	5.62148	37.5076	58.8863	59.4788	358.064	118.013	70.3016	578.981	42.3461	57.0253	20.441	174.709	68.597	44.8167	97.5671	34.1707	48.1324	0.621354	40.1943
59.0539	83.6627	42.8452	31.2836	77.5918	143.394	43.7163	0.141574	45.1545	113.391	52.9409	93.6173	65.2026	5.82103	34.3823	28.0871	2.44226	10.4146	1.53081	73.7663	20.2315	21.7336	31.031	9.00094	0.217557	7.85178	0.283424	0.663561	40.931	42.7707	149.358	5.95825	36.9166	58.1678	55.6559	334.772	108.491	65.5376	537.004	40.5477	58.028	18.9142	155.452	74.919	39.5239	99.1384	39.3948	58.5986	0.503681	37.8805
59.1538	75.2867	40.9825	28.2655	131.634	144.436	43.8201	0.124047	53.5296	109.466	51.7354	121.393	61.798	5.18812	43.1206	25.9244	2.23236	9.06269	1.3576	83.0012	19.2646	20.2586	35.9565	8.4016	0.183756	7.07601	0.235424	0.551514	38.7598	40.0633	151.921	5.99765	35.3165	54.8541	51.9118	311.459	96.3065	74.192	494.294	37.5547	55.9098	17.3838	137.561	76.311	34.0221	96.4697	40.8924	62.4809	3.08838	35.1234
59.2537	67.5656	38.7335	25.1089	159.589	140.531	41.9373	0.108626	58.7267	102.46	49.6486	123.318	57.8624	4.62154	48.1283	23.5228	2.0405	20.8162	1.2036	84.8663	17.7629	18.3373	39.2452	7.49324	0.155013	6.28858	0.195928	0.458147	35.3292	39.5404	157.112	5.84516	33.1878	50.3911	48.3022	297.753	88.5723	76.9526	491.938	54.5855	52.0579	15.9196	121.302	75.6954	28.9309	91.5517	40.0324	61.064	13.5026	32.306
59.3537	60.5376	36.4013	22.0128	177.391	132.78	39.0565	0.0950769	57.7058	94.0934	47.0192	116.629	58.6772	4.11488	50.3843	21.0934	1.8652	25.5385	15.3521	82.3341	16.0525	16.3393	52.4896	6.51485	0.130502	5.53764	0.16335	0.38037	31.5339	36.9076	152.784	5.57413	30.8263	45.571	44.8608	287.817	96.5387	75.9485	477.231	83.2947	47.3679	14.5503	106.722	72.9682	25.7632	116.739	37.7597	57.1139	19.2538	31.1827
59.4536	54.1874	34.117	19.097	180.655	123.279	35.7601	0.0831939	59.9328	85.3599	73.0952	107.504	65.215	3.66223	54.5789	18.7572	1.70507	42.7488	23.1954	77.3342	14.3182	14.4327	53.4692	6.85882	0.109545	4.84633	0.13642	0.315605	27.8086	42.0264	143.508	5.23518	28.4111	40.8141	52.9805	274.913	201.15	75.0999	454.037	129.17	42.4053	13.2848	95.9074	69.0801	22.2831	126.508	34.7166	52.1273	21.875	29.2499
59.5535	48.4745	42.565	79.315	177.996	113.223	32.3835	0.0727895	73.2011	76.8167	116.849	98.8783	67.7914	3.25816	56.0945	16.5794	1.55883	48.9782	26.9947	71.1021	12.66	12.6859	50.6412	6.49174	0.0915508	4.22349	0.11413	0.261655	35.6528	41.7026	131.981	4.86264	26.0472	36.3306	57.1497	260.16	230.023	99.8432	425.959	187.636	37.5148	12.1224	108.307	64.6281	18.995	127.399	31.3321	46.8961	22.4531	27.0611
59.6534	54.5939	50.06	116.733	214.21	103.275	32.4561	0.0636926	76.799	68.7574	168.424	121.827	67.6689	2.89772	55.6887	14.5898	1.42521	53.5725	28.2463	64.4146	11.1272	11.1192	46.1243	5.83362	0.0760965	3.67002	0.0956379	0.216692	39.1402	39.0251	119.76	4.4795	23.7936	36.6838	66.9228	244.398	224.842	111.707	395.49	212.674	32.895	11.058	116.346	68.8986	30.3754	123.347	27.885	41.8234	21.7503	24.8651
59.7534	64.9303	51.4463	177.024	227.351	93.7848	31.0598	0.0557455	74.1279	61.3199	199.034	142.867	65.76	2.57641	54.7921	12.797	1.30296	54.8434	27.9357	57.746	9.73972	9.73025	41.3308	5.09499	0.0628315	3.18263	0.0802873	0.179218	44.6878	35.4841	107.72	4.10088	21.6807	35.0035	73.9937	228.235	205.717	115.138	364.326	217.045	30.0876	10.0851	114.23	82.4488	31.9514	137.07	24.5496	37.0991	20.2941	22.7686
59.8533	66.7705	50.1985	205.865	226.227	84.9221	28.9254	0.0488024	68.9832	54.5513	214.76	141.303	63.315	2.2901	52.7261	11.197	1.19104	65.5055	26.7074	51.3733	8.50087	33.8218	36.7743	4.37637	0.0514003	2.75604	0.0675773	0.14801	44.437	31.782	105.824	3.73638	19.7213	32.3763	79.228	221.675	182.165	113.2	354.886	209.173	27.0378	9.1969	108.682	87.872	29.7035	139.773	21.4285	32.7983	19.6237	20.8129
59.9532	64.4089	47.8806	214.071	217.322	93.2627	26.4836	0.0427359	63.0851	48.4471	220.068	132.398	59.9868	2.035	49.8928	9.77889	1.08865	67.1821	24.9794	45.4462	7.40467	43.4801	32.6182	3.72126	0.0414744	2.38421	0.0570842	0.122066	41.5329	28.2347	101.564	3.39176	17.9174	29.4017	80.9193	212.511	158.524	107.991	338.614	194.55	23.988	8.38602	100.149	88.3288	26.2188	136.28	18.5753	28.9351	18.2887	19.0084
60.0531	60.1287	45.1923	209.233	204.474	93.9776	23.9822	0.0374408	57.1929	42.9752	218.224	122.103	56.1643	1.80768	46.595	8.52844	0.995118	66.0388	34.1561	40.033	6.44069	45.0233	31.0431	3.1443	0.032809	2.06102	0.0483994	0.10053	40.92	30.0639	112.341	3.07023	16.2649	26.4015	80.2432	201.678	136.628	108.968	318.344	176.701	21.0799	7.64231	90.5672	85.84	22.5791	145.255	16.0111	25.4933	16.611	17.3526
60.153	71.0395	42.443	196.611	189.934	90.5762	21.5587	0.0328318	52.9733	38.09	211.605	111.467	54.0449	1.60513	43.0574	7.43006	0.90973	76.0337	44.8819	35.152	5.5966	42.8841	28.3295	18.1604	0.0252461	1.78068	0.0411987	0.0826843	38.0682	29.3185	113.063	2.77311	14.7561	23.5403	78.0251	189.89	158.981	120.433	312.004	217.609	18.3902	6.96695	80.9662	81.6901	19.2047	176.452	24.021	22.442	14.8041	15.8371
60.253	90.9374	39.7657	179.794	175	85.1052	21.0382	0.0288427	48.3319	33.7404	201.931	101.351	51.1867	1.42478	39.444	6.46799	0.831706	76.7871	49.5864	38.1417	4.85967	52.5464	26.2808	23.5299	0.0186752	1.53784	0.0352534	0.0679203	49.3428	27.2102	117.446	2.50055	13.3818	20.8948	74.8421	194.92	169.694	123.308	309.099	277.343	37.5123	6.34979	71.8632	81.6457	16.2299	187.412	43.8451	19.7452	13.0039	14.4516
60.3529	96.1386	37.2141	161.178	185.363	78.7451	19.8222	4.60058	52.0692	29.8747	190.437	92.0066	47.9138	1.26422	35.8721	5.62714	0.760313	72.8697	50.5332	38.8738	7.26791	53.5233	23.7332	24.1563	0.0129976	1.32769	0.0303489	0.0557319	51.4329	24.6357	114.481	2.25193	12.1319	18.4929	76.5649	196.829	161.881	120.735	312.295	298.816	51.5444	5.78617	63.4916	79.0695	13.6696	189.394	57.3174	17.3664	11.293	13.1853
60.4528	93.9733	34.8063	142.316	184.255	72.164	18.2812	6.48466	50.8007	29.5209	177.999	83.471	45.1719	1.12125	32.4228	4.8934	0.694982	73.659	51.4267	37.6422	8.18159	62.0799	21.1885	22.6035	0.00820855	1.14598	0.0262781	0.0456964	49.6603	22.0147	107.681	2.02609	10.9964	19.4724	76.1697	214.839	151.817	114.865	305.49	296.979	57.3791	5.27259	55.9301	75.0796	24.8713	183.731	63.1081	15.2706	9.7171	18.9922
60.5527	88.3481	32.545	133.607	176.895	65.7291	16.6309	7.00598	50.0933	29.9795	165.231	95.4309	42.1336	0.993977	29.1501	4.2542	0.635244	69.9346	50.0376	35.3129	8.25066	61.971	18.8221	20.1895	0.00429862	0.988943	0.0228407	0.0374669	45.7284	19.8826	99.1183	1.82172	9.96567	18.9825	74.2262	223.258	141.459	107.15	292.346	281.658	58.1299	4.80539	60.9515	70.3798	29.9459	174.04	63.9216	13.4255	8.29751	22.6081
60.6527	81.3226	30.4261	122.098	166.376	59.6314	39.5955	6.86045	47.0754	44.7657	152.556	93.6973	38.9774	0.880895	33.6353	3.69859	0.580644	64.1579	48.608	33.2771	7.86531	58.04	16.683	17.5715	0.00121058	0.853304	0.0199027	0.0307221	41.0498	29.5601	121.163	1.63723	9.03041	17.7716	71.3074	224.69	126.439	99.9937	275.437	259.223	55.8613	4.38085	104.199	77.9638	29.1911	162.468	61.6384	32.2867	7.03978	23.5422
60.7526	73.9615	28.4428	109.401	162.651	53.9597	50.3389	9.72635	43.2563	56.3149	140.254	87.5637	35.8257	0.780625	35.9039	4.07158	0.530764	62.1566	45.9422	42.4035	7.25715	64.9605	14.7723	15.0608	-0.00109015	0.736198	0.0172999	0.0251792	39.4909	31.9823	127.571	1.47096	8.18213	16.2562	67.8119	239.259	111.167	95.0709	256.552	233.721	51.9258	3.99551	120.64	80.0055	40.1281	150.269	57.5498	39.8516	5.93954	22.8443
60.8525	66.7967	26.5873	96.5599	154.734	48.7445	53.9541	10.527	39.3101	60.0819	128.508	80.3475	32.7607	5.22462	36.5563	4.10209	0.485224	63.83	42.6407	45.9389	8.14738	63.9482	13.0747	12.7889	-0.00268304	0.635138	0.0149337	0.020659	39.9167	31.0933	125.241	1.3214	7.41312	28.5421	64.0141	244.734	96.7373	88.6457	236.916	207.66	47.1952	3.64593	122.515	78.7119	40.6709	138.158	52.529	41.4524	4.98675	39.866
60.9524	60.0759	24.8521	171.969	144.722	43.984	66.9266	10.3166	35.5253	73.1545	117.426	73.2039	29.8359	13.0508	39.9892	6.7149	0.4436	61.0979	91.0071	46.048	8.20579	59.4942	11.5699	17.8036	-0.00363736	0.547958	0.0127889	0.0169641	37.6081	28.8145	129.677	1.18705	20.6457	63.6951	60.1016	243.648	83.3741	81.5127	247.081	182.519	42.3435	3.32873	116.978	78.2418	37.26	129.682	47.1533	40.0319	4.16852	45.2928
61.0523	53.8976	23.2296	239.006	149.087	39.659	71.0204	9.64472	32.0136	79.2544	107.064	66.5084	28.763	18.2625	51.6611	7.9017	0.405432	56.312	116.381	44.1451	12.9837	53.7985	22.93	18.7053	-0.00404691	0.472772	0.0107958	0.0139269	34.1864	26.0683	126.183	1.06642	27.5894	81.529	56.2	317.608	104.517	89.1766	249.913	159.119	40.6559	3.04044	108.011	75.5207	37.688	120.364	41.7933	37.1996	21.6397	117.791
61.1523	48.2826	21.7126	298.632	165.049	35.7419	70.1003	8.79425	28.8068	79.0398	97.4429	60.3575	27.2696	21.5111	58.5052	8.22236	0.370425	50.7647	156.969	47.678	16.249	47.911	25.3088	17.6903	-0.00406349	0.407946	0.00897568	2.0497	30.4673	23.2852	119.505	0.958113	30.6618	86.4479	52.3918	486.061	130.673	90.791	253.415	137.854	46.6835	2.77722	101.657	81.6751	34.4991	110.911	36.6758	41.1156	46.3985	199.032
61.2522	43.2139	20.2944	321.455	167.756	32.2015	78.3279	7.90755	25.9017	99.2908	88.5582	67.1305	25.538	23.301	61.7788	8.03546	0.338509	45.1459	178.78	47.7113	17.1607	42.3076	24.3786	15.8908	5.84023	0.352064	0.98284	2.68582	41.8124	20.6553	117.713	0.86086	31.3919	84.5624	48.7291	614.907	131.835	95.6947	248.485	118.852	48.0457	2.53503	110.401	82.7572	31.5007	101.719	32.515	56.834	59.3964	228.674
61.3521	38.6563	18.9687	406.327	163.094	29.006	79.3358	7.05325	23.2803	105.87	80.3886	65.3714	23.6954	24.0216	75.6983	7.56832	0.309537	39.8054	185.079	45.6929	16.7694	37.1807	22.3549	13.8753	12.0613	13.7758	1.35682	8.2241	54.6576	18.2521	127.656	0.773456	30.9816	79.3187	45.2433	749.384	122.389	95.3611	238.188	102.079	46.6057	2.3104	120.865	80.8118	47.1807	92.9994	43.4531	61.5443	64.5705	230.689
61.452	34.568	17.7295	441.074	154.561	26.1247	76.37	6.26162	20.9201	145.418	72.9023	60.9112	26.5247	56.3114	83.4912	6.96301	0.283058	34.9029	181.915	42.5587	21.2442	36.4774	20.0896	12.8688	14.8141	20.0324	4.89658	9.72533	57.9269	49.1775	127.229	0.694821	29.6883	72.6365	41.9507	844.033	109.19	95.9395	224.679	87.4109	63.9762	2.88062	119.727	78.552	48.8785	84.8534	67.0102	60.5843	64.703	220.784
61.552	30.9059	16.5713	442.054	144.218	23.5281	73.7822	5.54331	19.6624	189.004	66.0609	61.302	29.6191	84.5947	86.7766	6.30653	0.258542	30.4941	173.24	38.9046	22.546	33.881	17.8975	11.4391	15.5155	36.0716	6.1508	41.6078	55.7974	75.7142	121.22	0.62402	44.5531	65.563	38.8581	1009.47	95.4067	92.9062	209.457	74.6764	71.1906	3.00885	116.175	86.8239	45.172	77.3167	78.8194	56.8837	61.7376	206.237
61.6519	27.6284	15.4888	422.262	133.26	27.131	69.1069	4.8992	18.0684	204.259	59.8224	62.0477	30.8713	102.56	86.8099	5.65052	0.235824	26.5796	161.61	35.1019	22.0874	30.6109	20.4692	16.6724	15.0542	42.4865	6.24554	51.0851	52.4382	84.0941	114.27	0.560191	51.6251	58.6496	35.9653	1138.13	82.4157	87.733	193.549	63.6829	72.1072	2.9326	129.264	96.7472	39.7644	70.3879	87.8066	52.0312	57.0119	190.382
61.7518	24.6965	14.477	390.634	122.366	36.11	63.5026	4.32557	29.9312	203.446	54.144	58.6083	30.8662	112.839	84.5577	5.02416	0.215023	23.1323	148.657	31.3743	20.7124	27.248	19.9436	17.7581	17.9692	43.5345	5.79491	66.9947	47.6027	99.0606	106.02	1.83113	53.9522	52.168	33.268	1242.84	70.7373	81.4114	177.646	55.578	69.2842	2.76816	129.002	99.5831	38.4464	64.0447	89.8171	46.8703	51.429	174.707
61.8517	22.0746	13.5315	353.2	111.907	39.4683	57.6411	3.81675	33.7321	193.941	48.9828	53.9976	30.0263	117.463	80.759	4.44256	0.196093	20.3513	135.4	27.8498	18.9187	24.0549	18.3706	16.8975	18.5875	41.7266	5.12695	67.5462	44.5798	105.031	98.7616	2.59195	53.4578	46.2339	33.5481	1291.9	60.4917	74.599	162.202	69.6702	64.3978	13.2157	122.048	98.1472	34.5341	58.2535	87.1415	43.9528	45.5832	159.84
61.9516	34.4742	12.6478	313.928	109.32	48.4184	51.8994	3.36649	53.6847	180.137	44.2974	49.2755	28.6547	117.996	75.9734	3.91214	0.178789	17.8202	122.458	24.5947	16.9931	21.1368	16.5405	15.2276	17.9129	38.5271	4.41106	61.9089	40.392	112.438	90.3526	8.30015	51.3494	41.0508	32.9909	1300.48	62.1086	74.2894	150.241	74.5242	58.5277	37.7762	114.514	94.2348	35.7545	52.9755	81.7007	50.5909	39.8516	146.015
62.0516	40.3946	11.8219	275.342	106.418	51.266	46.4771	2.9686	59.1017	164.614	40.0481	44.797	26.9672	115.635	70.6205	3.43427	0.163013	25.0176	110.186	25.4778	20.2525	23.4802	14.748	13.321	16.5664	34.7746	3.72962	54.2859	35.931	108.829	88.5468	11.715	48.3802	36.3389	31.8953	1280.15	68.9898	77.21	145.02	73.7648	52.3537	47.2739	130.202	88.9829	33.035	48.1699	74.7961	51.1639	34.4602	133.28
62.1515	41.2926	11.0501	238.955	100.928	50.7284	47.528	2.61732	60.553	148.849	36.1975	40.6645	33.5519	111.288	65.01	3.00752	0.148664	27.2233	100.833	24.9058	20.9563	34.0036	13.0934	21.6361	14.9249	30.9368	3.11811	46.53	31.6243	100.637	101.754	13.558	45.0146	32.1049	30.4699	1239.72	71.8705	80.794	145.427	69.7743	46.289	57.5396	131.195	83.1043	30.4436	43.7963	67.2919	63.4168	29.5313	121.829
62.2514	43.1508	10.3288	214.7	94.2183	48.3982	46.811	4.8255	57.8685	133.654	32.7105	36.8914	37.0153	105.645	59.3668	2.90092	0.135243	31.0914	91.5036	23.5058	20.2599	55.4689	11.6024	23.7299	13.2111	27.2621	2.58751	48.8431	27.6589	90.9431	104.267	14.3382	41.5348	28.3276	28.859	1185.83	75.5666	80.1666	141.551	67.2753	48.6948	59.6629	140.338	77.0395	26.7639	39.8157	59.7457	66.0705	25.1183	118.034
62.3513	41.9485	9.65474	189.906	107.75	45.2009	44.3489	5.59065	53.6023	119.445	29.5548	33.4605	40.1821	99.2172	53.85	18.9021	0.12228	31.2901	102.12	61.062	20.428	61.4782	10.2725	22.8688	11.5511	23.8711	2.13654	45.9071	24.0993	81.1849	124.524	14.4139	38.1076	24.9732	27.1617	1123.47	71.4294	76.9412	134.987	68.5371	65.2224	72.055	159.377	79.1475	46.4036	36.1922	52.5022	63.8572	21.2299	114.315
62.4513	39.3233	9.02477	188.122	117.189	41.6673	41.0457	5.63774	48.9073	137.039	26.7003	30.3454	41.1961	92.3864	83.8908	27.1654	0.110431	29.6396	104.622	80.4551	19.4727	60.2815	9.09162	40.2862	16.9188	20.8117	1.75829	70.7333	20.9493	71.9919	139.823	14.0355	35.2236	22.0032	28.9219	1056.32	65.4969	100.234	126.853	65.9891	105.728	74.5025	187.244	79.9209	60.5834	35.664	45.7601	67.1038	17.8462	126.48
62.5512	70.222	8.43604	184.964	118.071	38.1028	58.1245	5.34609	44.2883	140.491	26.9362	33.4756	40.7529	85.4295	102.799	37.7488	0.100959	27.1552	102.204	88.3797	24.0788	96.8884	8.0451	46.239	18.9387	18.0905	8.71577	74.5259	18.1852	63.6046	142.631	13.3772	32.6058	19.3787	29.4402	1032.36	85.2554	111.182	117.924	61.3425	124.577	72.3198	197.441	77.8814	60.526	34.097	39.6198	73.1411	14.9314	127.875
62.6511	81.7566	7.88585	174.489	114.228	47.8458	64.848	4.91209	47.1906	147.411	26.4319	60.566	39.3541	78.5446	113.394	42.0753	14.3589	24.3922	96.95	91.742	25.3058	109.301	7.11847	45.4029	19.0134	15.6931	14.1078	69.5794	38.1261	56.0786	137.672	12.5591	29.9811	17.0626	37.2818	1004.5	88.3572	114.062	108.727	55.6948	129.834	68.1282	207.972	74.2454	55.1245	32.0122	37.5293	72.2168	19.3553	130.599
62.751	83.3571	7.37166	179.513	122.287	51.1403	74.2977	4.43564	45.8385	144.604	37.648	65.8773	37.3585	71.8697	117.872	48.2738	24.4237	40.5706	94.4731	93.7996	24.6661	107.937	7.73011	48.7546	21.776	13.5941	15.4918	61.5675	44.9102	49.7138	128.74	11.6627	27.4419	15.0206	41.6148	1000.45	85.2713	111.82	99.6174	54.3824	142.867	63.2089	206.882	69.7806	54.9836	29.7165	36.7303	67.9147	28.4441	153.776
62.8509	80.0716	6.89109	185.072	122.333	50.8456	85.9695	3.9659	42.7828	164.519	44.2787	66.5863	35.0204	65.4973	125.876	53.393	51.7904	49.7721	89.4722	102.016	23.0625	113.882	7.40574	56.6453	22.1032	11.7644	19.4271	53.0246	45.2144	59.6532	118.069	10.7426	25.0388	13.2212	43.5446	977.204	77.5471	106.471	90.8234	51.0082	143.857	60.8968	228.237	64.9662	50.0435	27.3869	39.7904	62.1793	32.6787	156.52
62.9509	74.5812	6.44192	179.942	117.876	48.6392	88.5185	9.99151	39.1813	175.369	47.6555	62.8655	40.2638	59.486	128.209	53.9014	73.7247	56.5369	83.1564	129.815	21.0264	109.373	12.1812	71.4675	26.5786	10.174	27.3611	57.6413	60.1236	60.3595	106.943	9.83456	22.7965	11.6366	43.8513	940.787	68.4524	99.3779	82.4868	56.1443	137.732	57.1521	226.89	60.0957	43.7393	25.1223	39.9398	56.044	33.7377	154.53
63.0508	68.2912	6.02201	177.12	111.114	45.497	85.9895	12.2563	35.5476	173.448	48.7563	57.9094	45.342	61.7721	126.497	51.7597	115.349	56.7629	76.2942	140.555	18.8637	100.528	27.918	73.6091	27.5827	8.79452	36.6087	59.4393	63.2126	56.9964	96.0782	8.96101	20.7233	10.2415	43.0839	895.753	59.4661	91.451	74.6879	56.4406	127.714	66.8069	214.215	55.3444	37.4831	22.9748	38.2923	50.0391	32.7995	146.466
63.1507	61.9203	5.62941	175.908	103.336	41.9801	81.8876	12.6349	42.7306	164.672	48.2965	52.8411	55.7848	77.9619	121.99	48.205	130.125	53.7012	69.363	140.844	16.744	90.3203	51.1161	68.9819	26.6291	7.59965	38.0001	57.9872	67.2863	75.5303	85.8496	8.13526	26.1613	9.01362	41.6271	845.514	51.2024	83.2854	67.4646	55.1953	115.878	68.2414	196.522	50.8121	31.8012	20.9687	35.6114	44.4185	30.6807	136.178
63.2506	65.9869	18.723	167.048	95.2862	57.3201	76.0317	12.1096	53.6957	185.104	55.4617	61.3806	61.2085	87.5611	116.649	44.0057	131.65	68.0567	62.6496	134.997	29.992	80.1506	55.6751	61.6641	24.6542	6.56567	35.6377	72.1799	64.9396	79.0185	76.4307	7.36454	28.4122	7.93325	41.7019	792.641	43.8654	75.2601	60.8256	77.7789	103.526	65.8738	177.244	46.5508	26.8403	19.1123	41.0549	39.2865	27.9377	125.419
63.3505	72.9888	47.1698	153.904	87.3829	63.3777	69.4798	35.2661	55.3579	187.948	82.0097	60.5439	63.1525	92.2937	109.848	40.0947	136.407	77.1697	56.3164	125.805	35.5297	70.6346	53.3931	53.6927	36.4086	5.67151	35.6561	71.5953	59.7855	91.5861	67.8779	6.65185	33.347	8.89707	40.8297	738.977	40.9571	67.6057	54.7595	87.1957	91.4469	76.9157	158.19	42.5829	22.5913	17.4047	42.6155	34.6687	24.941	114.96
63.4505	72.8226	65.6214	138.737	79.8494	64.0734	62.8389	44.144	53.0437	181.111	97.8829	79.3403	70.005	93.4871	102.199	36.0581	206.453	109.253	50.4459	115.046	40.3084	62.0037	48.8756	46.0329	46.4726	4.8986	37.2817	65.1527	53.663	91.4961	60.1814	7.83364	35.062	8.9355	55.6813	685.856	36.6463	60.4527	49.242	95.2105	80.0905	78.5331	140.257	38.912	18.9875	15.8398	41.7196	30.5498	24.016	105.119
63.5504	90.7477	71.0889	123.028	72.7948	61.8673	56.4432	45.8449	49.1942	169.316	106.171	80.8098	72.6601	92.1586	94.153	32.1319	230.803	119.211	45.0699	103.829	40.7971	54.3046	43.8904	39.0946	49.4556	4.23075	35.0847	56.9266	47.4789	101.083	53.2963	8.35916	34.8578	8.50243	70.3831	634.188	32.0701	53.8646	44.2404	95.3082	69.6884	75.7938	123.834	35.5312	15.9464	14.4095	41.4381	26.8958	26.0138	96.0007
63.6503	95.0032	70.868	107.711	66.2608	58.1944	60.7765	44.092	44.9125	195.061	109.144	76.4948	72.4557	89.0834	87.9827	28.4456	232.631	117.532	40.1889	92.8227	38.9706	47.4997	39.0887	33.0074	48.3941	3.65384	31.2885	48.7006	41.6544	99.1162	47.1609	8.44804	33.5511	7.85209	78.4963	584.6	27.7272	47.8609	39.7178	90.7905	60.3321	71.1952	109.039	32.427	13.3867	13.1043	59.8574	23.6651	26.0147	87.6176
63.7502	92.4354	68.2483	93.3406	60.2511	53.8832	73.5085	40.8199	40.6831	200.342	108.462	70.534	70.358	84.8484	81.3443	25.0623	223.784	110.118	35.7846	82.4101	36.0017	41.5164	34.6856	27.7646	49.9563	3.1556	27.0508	41.1881	36.3608	92.2303	41.7075	8.25425	31.6521	7.12454	82.097	537.501	23.8097	58.1257	35.6354	83.8027	52.0263	84.0891	95.8426	29.5828	11.2353	11.9148	68.5803	20.8147	24.791	79.9401
63.8502	86.69	64.7072	80.2146	54.7484	49.4033	80.4562	37.0188	36.7054	194.275	105.332	64.386	67.0605	79.8943	74.5498	22.0042	210.282	104.862	31.8282	72.79	32.7036	36.271	30.7286	23.2993	48.0886	2.72533	22.944	34.6123	31.6435	83.6183	36.8691	7.88504	41.5233	6.39474	82.6505	493.148	20.3666	62.4561	31.9548	75.7113	44.7251	86.2331	84.1474	26.9805	9.42827	10.8316	70.9584	18.3032	30.908	72.9226
63.9501	79.6865	60.9025	68.4577	49.7247	45.0136	80.6773	36.0227	33.0489	182.315	100.63	58.5416	63.0558	74.5483	75.1536	20.538	195.153	96.3651	28.2863	68.6571	38.4363	31.6804	27.2034	19.5222	44.4426	2.35362	19.2229	28.9813	27.4873	74.7773	32.5817	11.5108	45.8127	5.70083	81.1877	502.675	28.8922	62.9396	44.802	67.365	55.7462	83.3946	75.2436	24.6017	27.4538	20.2987	69.3299	16.0923	33.2044	66.5146
64.05	72.4153	57.1221	58.0835	70.1443	40.8492	77.2272	33.5535	29.7254	181.445	98.5572	63.9607	58.6903	69.0503	73.6069	33.4774	179.889	88.8986	25.1233	65.803	40.6082	27.6668	26.5614	16.3413	40.0205	2.03237	20.6665	31.7098	23.8501	66.3741	28.7862	13.4949	46.7298	5.06032	78.4312	505.508	51.6264	84.0796	51.9165	66.2761	59.8658	84.1267	75.8551	30.0106	40.72	24.8119	65.3073	20.063	33.0504	69.4508
64.1499	65.3687	53.4868	79.3464	106.949	36.9735	71.9315	30.5317	26.7217	172.882	94.7331	61.945	54.2031	63.573	70.5902	39.3393	169.406	83.3304	48.2199	61.3201	39.6899	24.1597	24.4866	13.6698	35.4142	1.75489	40.825	55.4639	21.0019	58.6729	30.8285	14.3671	50.5014	4.47936	74.8849	507.723	57.3048	96.1593	55.0839	73.423	82.5335	80.7402	98.2781	59.2784	63.353	34.7854	59.9868	20.949	31.4012	112.054
64.2498	58.774	50.0425	88.7375	123.217	33.4089	65.8661	27.4193	25.8957	160.525	89.8229	57.6044	49.7561	58.2375	66.6201	41.5601	193.171	76.9587	60.1592	56.0747	37.1691	66.4852	22.055	11.4284	30.9581	1.51537	46.9432	87.5375	18.3736	55.8714	64.7965	14.5002	53.1823	3.95802	70.8974	556.769	73.7955	100.268	81.318	74.0542	91.9925	80.0935	152.151	91.3277	66.226	39.062	54.0994	20.2691	28.9127	155.826
64.3498	52.7194	46.8018	90.4084	138.07	30.1548	59.6507	24.4374	31.9015	146.658	84.3021	66.4578	45.4556	53.1261	62.0843	40.9507	196.293	72.924	65.0154	50.6065	39.6788	81.0214	19.6678	9.5461	26.8274	1.30834	54.9411	92.7706	16.0114	51.2515	119.504	14.1553	52.9183	3.49332	66.708	580.247	75.1755	115.242	96.1375	73.8356	93.2573	76.258	171.157	107.689	77.9142	40.0345	48.1195	18.8545	26.0267	194.263
64.4497	47.2211	43.7627	90.0162	159.438	27.1983	53.6298	21.6823	39.9543	134.777	78.5064	65.4233	41.3683	48.2915	57.2704	38.7563	189.572	66.8253	65.4767	45.2415	38.9885	82.368	17.4626	7.97112	23.1002	1.12961	54.3015	90.2582	13.9199	46.1197	185.873	13.5141	56.4534	3.08085	62.4783	727.581	86.0943	147.123	103.08	76.6231	89.653	74.6659	193.607	121.125	75.3809	39.1457	42.343	19.6318	23.0327	201.648
64.5496	42.2598	40.9171	85.6224	206.173	24.5203	51.5724	19.1867	41.1468	144.658	72.6691	61.1985	37.5328	43.7645	52.3874	35.758	178.499	77.137	63.3064	40.1662	36.625	77.8023	15.4747	6.65113	19.7976	0.974711	49.7061	81.4261	21.9356	41.0767	217.687	20.9858	57.6832	2.71571	58.3158	912.531	84.2022	161.749	127.788	74.5601	99.0555	70.6398	194.641	125.272	75.8405	41.9626	36.9432	27.9417	20.113	195.397
64.6495	39.2303	38.2546	78.9746	231.959	22.0994	48.173	16.9513	39.4087	143.578	66.9474	56.1756	33.9681	43.3218	56.528	34.5925	165.841	85.2741	59.6516	35.4773	33.4891	70.9102	13.7013	5.55448	16.9079	0.840563	43.6394	70.8331	25.6123	36.3792	224.991	30.5436	58.8884	2.39302	54.2893	1094.24	77.0606	170.085	150.37	73.4604	99.958	65.6846	184.867	123.808	85.2844	42.0252	32.0104	30.5443	17.3762	183.6
64.7495	35.8531	35.7645	71.25	280.797	19.9137	44.1934	14.962	36.5409	136.59	61.4434	51.1888	30.6798	42.0044	57.9545	32.3682	152.964	84.5986	55.2501	31.215	30.1014	63.4219	12.1265	4.63355	14.4019	0.723182	37.3704	60.4546	38.4412	32.118	218.722	35.7676	57.5769	2.10812	50.4414	1282.82	73.4124	171.454	160.84	72.4739	107.477	64.4263	170.182	119.077	81.2524	40.5608	27.5798	30.1987	14.8794	169.979
64.8494	32.4722	42.6737	70.7053	297.295	17.9419	40.0743	13.1988	33.3571	134.802	67.2143	46.5098	27.6646	88.8932	71.049	29.6409	140.522	79.5291	64.4581	27.3848	26.7526	56.3993	10.731	3.86199	12.2431	0.622381	31.5036	51.062	41.9331	28.3062	209.956	43.7969	54.8557	1.85677	46.796	1390.61	80.7778	166.24	163.102	68.4154	106.881	61.0041	153.808	112.567	72.5155	38.3039	23.6514	28.4202	12.6471	179.218
64.9493	29.2542	44.0755	68.238	295.449	16.164	52.6276	17.893	30.2143	160.703	69.446	42.2096	24.9128	119.868	84.4227	26.7501	140.485	72.5422	67.5287	23.9713	23.596	59.2815	9.49534	3.22166	10.3923	0.534063	26.2876	49.3605	41.138	24.9224	229.908	47.6473	51.4126	1.63511	54.6511	1438.83	77.7908	157.116	159.94	91.581	101.549	56.7492	143.965	105.208	62.7873	35.69	20.2032	26.0312	10.6817	186.155
65.0492	26.2719	43.0971	63.5784	283.611	14.5618	57.1343	21.5926	27.2594	167.604	69.2377	40.5904	22.4111	138.911	91.6033	41.5237	134.603	97.7362	66.8337	20.9476	20.7037	58.2942	8.40163	2.68864	8.81114	0.45885	21.7863	44.3994	48.5046	21.9309	230.249	48.7032	47.6697	12.1491	58.6091	1443.82	70.6714	145.882	153.326	110.844	93.6864	52.304	131.409	97.5791	53.5515	36.8244	17.201	43.8524	8.97198	180.435
65.1491	23.5489	41.1465	72.571	274.378	13.1182	57.0605	22.1238	24.5435	176.906	67.3917	37.648	20.1435	149.104	94.2456	48.0679	162.893	104.888	63.9247	18.2816	18.1001	54.2054	7.43381	2.24172	7.46402	0.393659	17.9727	40.8213	48.8516	30.7465	219.981	47.9356	43.881	19.3607	73.1783	1418.04	62.3492	133.732	144.646	116.74	84.7042	47.9689	118.155	90.0289	59.752	36.1399	14.6043	50.2886	7.49925	169.564
65.2491	39.3265	38.854	80.3375	259.26	11.8179	54.4961	21.1424	22.075	174.068	65.1431	34.4453	18.0932	152.824	93.6308	50.8356	169.408	102.605	59.8072	15.939	18.7169	49.6286	6.57739	1.87048	6.91792	0.336658	14.78	36.294	52.4476	35.5515	204.448	46.021	40.1951	22.0395	81.1423	1370.9	54.1478	121.443	134.862	114.572	75.4835	43.8757	105.25	82.7606	56.7708	34.4725	12.3705	50.7762	6.2409	156.996
65.349	45.0475	59.6585	81.3968	260.179	10.6468	72.8054	19.5077	19.844	179.555	62.0261	34.8939	16.2427	151.898	90.7443	50.1194	165.405	95.7224	55.1247	24.0382	28.8984	44.4968	5.81953	1.5614	8.22406	0.285379	12.1281	33.8518	50.8121	44.8246	186.777	43.4277	36.6941	22.2819	96.8954	1309.53	46.6153	109.502	124.635	109.312	66.5525	40.0737	93.2039	75.8858	50.6048	32.3202	24.4217	48.3084	5.17307	144.288
65.4489	45.6224	66.3333	78.2896	270.865	9.59231	79.5499	17.6579	17.8337	193.982	73.0921	32.9696	14.5749	147.72	86.3374	47.4506	156.621	86.9614	51.4844	40.4868	33.2458	39.4412	5.14889	1.30371	8.49178	0.241226	9.93705	32.2319	46.8719	46.1419	168.752	42.6031	33.4195	27.415	105.114	1311.55	39.932	98.1991	114.408	121.63	58.2079	48.2667	84.0684	69.4578	45.5167	29.976	30.7712	44.5165	4.27197	133.561
65.5488	58.191	66.7919	72.7683	266.8	8.64288	82.9695	15.8104	16.0253	193.172	78.7481	30.3793	13.0731	141.347	80.9781	43.7895	145.953	91.1121	55.8631	48.8333	39.1852	63.9931	10.96	1.08895	8.17563	0.204563	8.13342	43.686	52.0528	43.91	151.354	41.4179	30.3874	28.6306	108.196	1337.52	58.1694	87.6937	106.766	122.967	56.1967	49.8572	78.2638	63.4945	39.5595	27.6091	33.3368	40.2743	3.51536	122.735
65.6488	61.4397	77.8354	111.667	265.128	7.78806	81.1592	14.0665	14.3999	184.125	100.253	27.7233	15.8228	160.574	75.09	39.7282	134.843	88.0952	68.3886	51.6374	43.9756	72.5819	12.2304	0.910219	7.55667	0.173054	6.65249	44.4775	51.1713	48.9008	135.083	39.4289	27.5989	27.7964	107.831	1328.76	61.462	78.056	98.734	117.844	52.3968	90.907	81.1209	57.9918	33.8051	25.3139	33.4632	36.0364	2.88271	112.372
65.7487	60.0194	79.7326	163.99	254.496	7.01836	76.5823	12.4681	25.3967	171.006	138.312	50.932	17.22	174.961	68.9848	35.6219	123.989	95.963	73.2862	51.0741	44.2831	72.4034	54.0925	0.761029	6.80549	0.145024	5.43874	40.9369	62.3874	50.9032	120.158	36.9855	25.0462	39.71	105.209	1295.55	58.2162	69.2992	90.6754	109.204	59.267	105.552	81.6257	52.9328	30.3835	23.1399	32.0835	32.0266	2.35582	102.691
65.8486	56.4085	77.6926	188.543	239.338	6.32524	70.7019	11.0266	28.6098	156.261	216.815	81.1514	17.6808	215.728	62.887	31.6752	113.707	94.5366	73.4632	51.3367	42.1823	95.4655	64.9765	0.637427	11.8553	0.121914	20.5407	39.4578	98.8775	48.6804	106.638	34.3208	22.7169	55.7767	105.576	1245.64	64.1898	61.4007	84.5318	98.933	60.5376	151.835	77.5625	48.2937	47.4015	21.1104	29.8376	28.3432	1.91845	110.523
65.9485	51.9131	74.0594	194.918	222.255	5.70098	64.3724	9.73854	50.8615	141.29	276.472	95.1837	17.507	272.772	56.9543	27.9975	104.125	142.314	70.8253	67.105	38.9036	108.313	64.2602	0.533926	13.9773	0.102335	25.9194	35.4447	190.728	65.8382	94.4905	31.5933	20.596	78.3472	103.484	1184.89	61.8669	62.2662	153.576	88.2045	58.4619	166.164	71.4206	44.0473	49.5824	19.2329	27.1565	25.0176	1.55667	108.718
66.0484	63.2752	72.7492	189.839	204.74	5.1386	58.0785	8.59392	69.5994	126.862	345.337	148.631	16.9163	311.551	51.2933	24.6388	95.2707	186.415	66.6115	105.719	50.4359	107.203	59.5339	0.449068	14.3785	0.0856863	26.3624	35.8126	223.67	69.3157	83.6371	28.9067	19.3618	107.324	99.8217	1117.69	56.227	85.9118	233.704	87.3218	54.5187	235.946	64.5595	40.1654	45.9947	17.5065	24.8478	22.0461	1.25831	102.87
66.1484	65.6924	69.6005	187.976	187.631	4.63177	60.8539	7.57997	98.8996	113.372	383.241	173.422	16.065	331.645	45.9715	21.6135	87.1288	233.741	73.2685	131.696	54.0133	101.668	53.7332	0.377475	13.8142	0.071865	24.4811	32.8539	254.304	66.6164	77.7164	26.326	17.9881	116.591	95.2068	1047.27	49.6161	119.22	295.416	82.6176	54.2753	261.089	57.7003	49.9812	40.5587	15.9253	22.3454	19.408	1.01343	95.5646
66.2483	73.3159	65.7857	178.161	171.372	4.1748	59.672	6.68349	143.544	100.994	399.347	190.58	15.0638	338.106	41.0275	18.9147	79.6623	247.789	74.4932	179.071	53.161	96.9059	47.9605	0.31817	12.7513	0.060756	21.6707	38.2686	293.522	61.3877	70.9895	34.384	18.7602	117.044	90.0676	976.028	43.0945	140.037	327.313	80.3572	51.6029	269.251	51.2047	54.2145	34.9112	14.481	28.3808	20.5671	0.813511	87.9761
66.3482	79.8968	61.8249	163.917	156.174	3.76249	56.3882	5.89179	168.429	89.7705	400.365	184.905	13.9905	334.812	36.4785	16.5236	72.8247	240.966	72.4408	240.934	56.7944	88.73	42.5997	0.26959	11.473	0.0515514	18.6518	37.1147	293.155	67.1141	74.0359	38.5326	27.093	119.671	84.6972	905.632	37.102	148.036	338.828	75.1842	47.6292	261.052	45.2351	55.0205	29.6861	13.1642	30.8574	21.8279	0.651164	80.6206
66.4481	79.1903	57.9434	155.172	142.116	3.39033	65.8504	5.19313	203.159	82.325	391.188	172.059	12.8987	324.721	32.3263	14.4158	66.5681	224.072	80.1085	294.071	55.829	114.508	37.7565	0.228082	10.1463	0.0438283	15.7753	33.4346	280.358	65.5294	72.3204	40.0505	30.9846	114.938	79.2933	837.252	31.7834	147.778	336.702	68.5633	43.0768	245.776	39.8451	79.5456	25.0841	11.9651	31.0372	40.651	0.520203	73.7082
66.5481	74.9912	54.234	142.645	138.083	3.05448	93.4802	4.57687	206.625	74.6131	375.364	157.618	11.8248	315.896	28.5618	12.5644	60.8462	203.077	83.2622	333.374	52.4576	118.724	33.4316	0.193739	8.86532	0.0373863	14.6053	29.0636	261.144	62.8587	68.1096	39.8357	39.3209	106.71	73.9869	771.693	38.843	142.391	325.726	61.4181	38.3971	227.958	35.0307	91.5376	24.0869	10.8741	29.7964	47.751	0.415388	67.3082
66.648	69.3061	50.7299	143.282	130.811	2.75168	104.383	4.03354	196.844	84.4634	355.45	143.511	10.7918	302.346	25.1684	10.9425	55.615	181.203	92.1743	405.079	47.974	113.148	33.2227	0.164588	7.67922	0.0320639	12.9065	24.7958	235.919	57.8711	62.7418	38.5161	42.798	97.124	75.4847	709.424	57.7463	134.003	321.005	79.3474	33.8608	209.772	30.7598	95.7575	21.5712	9.88204	27.736	48.7006	0.332193	61.4257
66.7479	63.1788	47.4382	137.063	122.029	2.4792	105.697	3.55468	182.061	118.97	333.271	130.35	9.81342	285.782	22.1249	9.52454	50.8333	160.111	111.252	506.909	43.1259	109.13	50.9253	0.1398	6.60979	0.0277134	11.0968	33.0667	209.51	52.1765	56.9924	36.527	77.3517	87.3354	74.8013	650.77	61.576	153.636	309.1	95.0567	39.5016	287.012	46.6812	95.258	18.7086	20.2348	25.2611	46.5711	0.26657	74.5066
66.8478	57.1361	44.3543	126.922	112.742	2.23445	101.735	3.13272	165.991	228.388	310.114	118.282	10.6798	267.479	19.4072	8.28665	46.4627	140.59	148.803	576.669	47.6865	100.517	65.2579	0.118371	5.66262	0.0241718	9.37883	63.6485	184.214	53.0472	51.2978	34.1677	94.6843	77.9399	72.6984	595.883	86.7119	160.417	315.458	108.388	40.9716	338.3	65.8138	91.9886	15.9704	25.2399	22.6391	43.0383	0.214874	76.6272
66.9477	51.4286	41.4688	114.843	108.029	12.7816	95.0754	10.6442	150.257	328.021	291.482	107.29	10.9643	248.374	16.9897	7.20712	42.468	122.948	165.586	634.081	52.0978	90.4135	74.6953	40.7898	4.83412	0.0212973	7.83932	76.9403	161.016	61.5853	45.8912	31.6408	101.473	69.2202	87.2206	544.808	103.343	158.963	310.63	110.948	39.9247	418.088	71.9416	87.1863	13.5224	39.2799	20.0405	39.0023	0.17385	73.9571
67.0477	46.1613	38.7703	102.131	101.486	17.921	87.243	13.5681	135.518	377.203	289.118	97.3049	32.0456	229.148	14.8465	6.2664	38.8168	107.234	169.387	663.127	51.7872	80.2841	76.6843	55.9703	4.11584	0.0189532	6.50442	75.5841	140.238	61.5629	40.8857	29.0815	121.25	61.2854	94.8433	497.482	103.29	152.436	317.222	107.114	37.4492	435.875	71.2146	81.6293	11.4011	45.6457	17.5692	34.9332	0.141035	82.7865
67.1476	41.3638	36.2475	89.6159	96.4598	19.9548	93.8226	45.2771	121.996	387.113	280.402	88.2434	45.1762	225.369	12.9522	5.44711	35.4796	93.3641	173.284	665.626	48.9718	70.7779	74.3706	62.9437	3.49713	0.0170262	5.37004	71.0293	121.879	57.8088	36.324	28.8955	128.546	54.1512	97.7602	453.787	95.4833	142.983	347.727	99.7413	34.2505	425.532	67.0836	75.8002	9.59117	47.539	15.2836	31.0646	0.114543	82.7012
67.2475	37.0272	33.8888	88.5345	90.1686	20.242	93.2519	57.6014	109.718	375.25	267.621	80.024	66.9346	217.475	11.2824	4.7339	32.4292	81.1941	179.043	653.147	44.9632	62.9441	68.3809	64.973	2.96672	0.0154264	4.41836	68.6209	105.783	52.6559	32.2093	28.9483	128.38	47.7849	97.518	413.558	85.0019	132.045	393.357	90.6607	30.7763	402.006	61.4616	69.9924	8.05908	46.891	13.2119	27.5013	3.36353	78.8043
67.3474	33.1249	31.6835	83.7863	83.414	19.9088	88.8138	60.1671	104.783	352.088	252.413	72.5696	79.5709	206.864	9.81424	4.11324	29.6407	70.5561	178.478	617.938	40.5227	77.9449	63.0957	73.3884	2.51357	0.0140818	3.62663	68.6638	91.7394	62.0904	39.7639	28.1232	123.907	42.1311	95.2032	376.63	74.1846	120.57	422.276	81.0216	27.3022	393.001	55.3881	72.4067	6.76753	44.8605	16.7795	24.2789	11.1588	73.4575
67.4473	39.8805	29.6216	86.1334	76.6527	18.9291	102.529	80.0037	107.959	323.822	235.945	88.2647	85.8075	194.586	8.52623	3.57332	27.0918	61.2804	171.477	570.917	44.8273	81.9494	67.3726	71.5974	2.1274	0.0129479	2.97167	62.7267	79.5211	66.9566	42.0396	26.7597	117.097	37.1254	91.5768	352.861	64.041	120.369	429.143	71.5206	23.9904	382.748	52.9961	79.8357	5.68109	42.138	18.2426	21.3969	15.4139	71.524
67.5473	41.2077	27.6936	83.6004	70.1355	17.6421	114.912	84.8401	103.418	294.042	219.033	88.1847	91.9193	195.538	7.39854	3.10377	24.762	53.2058	160.907	518.984	44.8316	78.5842	95.6604	65.3557	1.79892	0.0119906	2.43188	54.9133	104.787	65.0062	41.3601	25.0915	109.169	32.7024	108.042	362.405	69.4826	130.254	421.409	62.7722	37.834	361.156	164.993	91.5972	4.7682	39.1298	18.3473	18.8371	17.298	67.3564
67.6472	39.8429	25.8907	78.1888	63.9909	16.2419	116.568	82.3865	110.84	276.72	202.239	82.9223	93.4879	191.67	6.41301	2.69551	22.6323	46.1844	148.609	466.392	42.5401	89.4387	98.8983	68.1736	1.51998	0.0111809	1.98821	47.0271	135.659	60.202	39.1152	23.2773	100.865	28.7995	116.483	368.409	66.5369	200.051	404.356	54.6665	44.1968	335.365	247.041	105.098	4.00154	36.0706	17.6116	16.573	17.6394	86.7922
67.7471	61.4729	24.205	71.2601	58.2762	14.8372	112.311	83.0184	107.916	254.984	185.939	76.2682	91.9964	184.495	5.55307	2.34062	20.6851	40.0831	135.742	415.661	39.1402	88.631	93.1434	64.2631	1.28346	0.0104871	1.62421	39.7954	141.813	55.348	36.1268	21.4232	92.6268	25.3583	119.459	365.196	107.392	261.821	381.702	47.3246	47.6428	308.807	290.971	109.785	3.35789	33.092	16.391	27.1148	17.0178	100.635
67.847	68.9473	22.6289	71.1887	91.6651	13.4865	105.023	78.6982	100.83	231.817	171.977	69.5517	88.5131	175.157	4.80377	2.03219	18.9047	34.784	123.017	387.228	35.3225	86.7669	84.6419	57.6258	1.08317	0.00987708	1.32606	33.4527	135.747	49.865	32.8723	19.5986	90.9211	22.3259	118.776	355.47	127.166	290.996	356.034	49.0888	67.9333	283.076	297.643	109.123	21.0565	30.2639	14.9257	33.1501	15.8338	101.861
67.947	85.918	21.1553	67.8608	158.575	12.219	113.918	72.3003	102.034	208.906	158.33	80.687	83.8015	165.291	4.15167	1.76421	17.277	30.1831	110.855	354.031	31.4772	80.5067	75.7712	50.2669	0.913755	0.00932266	1.08214	28.0155	124.44	44.4412	29.6216	17.847	90.6446	19.6549	115.702	341.317	125.906	298.86	329.128	50.3722	76.6776	258.86	285.252	105.325	25.8348	27.6195	18.0142	34.3553	15.621	98.5214
68.0469	89.9465	19.7774	62.6874	190.17	12.8204	117.278	65.2857	96.9912	201.696	145.232	79.5573	78.4018	154.502	3.58487	1.53143	15.7893	26.1893	99.4811	319.461	27.8139	72.6964	67.3891	43.1424	0.770556	0.00880216	0.88276	23.4118	111.43	39.3729	26.52	19.7102	87.3943	17.3027	111.123	324.306	115.887	293.186	302.18	48.7057	78.2367	236.404	263.945	101.171	39.0771	25.1714	19.129	33.1184	14.7514	129.955
68.1468	99.6827	18.489	56.62	200.531	20.744	113.918	59.3682	89.6138	193.265	132.825	74.4618	72.6914	158.343	3.09278	1.32923	14.4297	22.7234	89.0028	285.563	24.4352	64.6904	59.7618	36.6644	0.649559	0.00829902	0.719881	26.5063	98.4535	34.7679	23.6392	20.3206	87.2154	15.2316	112.91	305.629	102.937	279.291	275.974	55.1655	75.5056	215.74	239.288	99.4378	40.5794	37.2622	18.9812	39.5753	17.0053	137.343
68.2467	99.5393	17.284	60.7525	198.865	24.1556	107.049	53.2975	84.5674	180.076	121.19	84.8925	66.9293	157.373	8.15916	1.15359	13.1872	19.7158	79.4484	253.507	21.3813	57.0996	60.6018	30.9689	0.547359	0.00779919	0.586893	25.445	86.3066	30.645	38.8005	20.109	84.1382	21.4133	111.59	304.119	89.7284	260.773	251.065	60.4447	76.0928	196.805	214.251	95.3094	45.0659	43.6563	18.0631	44.573	17.5831	137.078
68.3466	94.6214	16.1567	60.4864	190.663	25.0114	98.5759	47.4926	77.8634	164.891	116.169	83.2815	61.2888	153.034	11.5038	1.00106	12.0518	17.1064	70.8002	223.898	20.5439	50.1679	68.9191	26.0574	0.46103	0.0072892	0.478408	30.893	75.3034	26.9831	45.2287	19.3767	79.491	23.4653	108.255	296.86	77.407	240.033	227.645	60.6198	86.701	179.492	190.349	89.8964	60.599	45.6367	16.7112	44.6589	18.3959	142.516
68.4466	87.6321	15.5427	57.5324	179.176	24.4627	89.6045	44.8045	70.8313	149.297	109.923	79.9286	55.8819	146.424	13.5514	0.868639	11.0142	14.8425	63.0132	198.032	21.8904	43.9618	67.0299	21.871	0.388148	0.00675786	0.389963	30.3922	65.5166	23.745	63.2113	18.3321	74.0951	23.3173	103.669	286.857	66.3875	218.642	245.023	75.9412	88.8872	163.681	168.281	83.8941	61.0489	45.1046	15.1515	42.322	18.027	138.192
68.5465	79.9808	14.7264	53.065	166.308	23.1833	80.7587	63.1507	64.0442	134.177	103.005	74.08	50.7765	143.364	14.6343	0.753699	10.0662	12.8796	65.0938	174.419	34.1722	38.4651	61.7	18.3286	0.326653	0.00619586	0.317931	27.5562	56.9032	20.8887	70.0558	17.1181	73.6116	22.0602	98.3624	286.18	87.5734	197.602	249.396	81.218	88.189	149.583	148.3	77.7316	55.7916	49.8688	13.5319	38.9171	16.9528	129.89
68.6464	72.3818	13.8535	53.4622	153.154	21.5637	72.3721	68.2267	57.7282	121.351	105.506	67.7581	46.0098	137.88	15.0113	0.653944	9.20005	11.1752	70.5244	153.136	38.9803	33.6263	55.537	15.3447	0.27486	4.08055	0.259317	24.9499	49.3702	22.8115	70.5718	15.8315	70.8224	20.3038	92.6986	279.88	89.8912	177.522	245.153	80.3923	83.6689	144.334	130.425	71.6669	67.9449	61.6998	13.6908	35.1682	15.4979	120.273
68.7463	65.1783	12.988	51.2397	140.325	19.827	64.6061	67.0786	51.9524	108.98	110.716	61.6564	41.5972	130.814	14.8826	0.56739	8.40879	9.69843	71.123	148.775	39.5526	43.214	49.5118	12.8385	0.231328	5.98492	0.211646	22.4836	42.8068	22.7331	75.954	14.5365	66.7956	24.7569	86.9253	294.558	84.5344	158.748	235.403	76.0534	77.739	135.564	114.552	66.5908	68.0647	66.0433	13.1921	31.45	13.8791	117.668
68.8463	68.0291	20.0103	57.5453	128.145	18.0975	57.521	62.8114	46.7162	97.4063	111.501	55.9887	37.5396	126.374	14.4022	0.492294	7.68593	8.41689	71.8414	142.49	37.8344	45.2997	46.1427	10.7373	0.194797	6.65442	0.172951	19.5477	37.1012	40.1466	75.4135	13.2745	62.1908	25.762	81.2069	298.974	80.0615	141.451	247.017	83.7072	70.6349	125.58	100.523	61.5151	88.9943	66.0889	12.3106	32.9631	12.2362	111.061
68.9462	87.963	32.4741	58.761	116.767	16.4417	51.1195	57.3215	41.9906	87.7657	109.283	50.8004	40.8949	120.312	13.6873	0.427101	7.02529	7.30589	71.9311	170.032	35.7464	44.473	58.3503	39.2392	0.164057	6.64356	0.14153	16.6785	32.6668	45.2982	71.6989	13.4667	57.4089	31.2213	75.6504	296.033	72.1455	125.682	247.57	97.114	63.173	117.91	88.1626	56.5982	88.9479	63.7548	11.2322	38.8349	10.6557	103.048
69.0461	122.971	36.5915	56.7965	106.247	26.9709	45.3725	51.5645	39.5635	78.6207	105.095	46.0777	42.0151	113.248	12.8264	0.370472	6.42111	6.3418	69.2993	178.905	32.8028	42.9997	58.5589	64.4034	3.20498	6.27839	0.11594	14.0847	35.22	44.7895	66.4384	13.1905	53.156	32.4095	76.2902	304.302	70.1669	111.423	240.882	100.26	55.8486	109.207	83.4013	51.9285	81.0243	60.1877	10.0794	39.6558	9.1874	94.8083
69.146	161.704	37.0303	52.9703	96.5822	31.5274	43.4175	46.0025	36.4012	70.1518	99.6842	41.788	41.6204	105.643	11.8857	0.78207	5.86825	5.50464	65.1462	176.462	29.5531	60.8462	54.5532	70.822	4.69743	5.74815	0.0950156	11.8261	34.1854	48.4254	60.5813	12.622	51.8458	31.3696	75.0237	303.992	64.0463	98.6086	241.157	97.4564	48.9465	100.419	89.0881	47.5504	70.8453	61.4945	8.93095	37.9467	7.85622	86.8553
69.2459	172.575	39.3809	48.1781	87.7421	48.8195	68.2842	40.841	35.9009	62.6859	93.5813	40.5173	40.2303	97.8329	15.9428	45.845	5.3623	4.77806	60.243	168.254	35.7272	75.0286	49.3518	68.329	5.2596	5.16047	0.0778339	9.89719	47.8735	58.229	66.8297	11.8831	49.3211	32.1384	72.5318	297.586	56.6437	87.1467	271.75	104.67	42.6139	115.745	87.2323	43.4806	60.7238	60.0224	7.83499	35.0836	6.67071	79.3962
69.3459	169.43	38.9712	43.0141	79.6782	56.1209	78.7982	36.1539	33.743	55.8383	100.26	37.6923	38.2169	90.0593	18.3747	84.8041	4.89941	4.14695	55.0766	156.261	48.1374	92.346	44.0941	68.2804	5.70483	4.57462	0.0636569	14.6621	51.169	58.9624	76.3854	11.0567	46.1805	30.8994	69.2888	286.986	49.2592	84.6843	283.994	103.847	36.9108	127.418	85.7032	39.7195	60.1524	68.375	8.53569	31.805	6.56978	72.4969
69.4458	159.656	37.4079	37.8601	79.82	57.7739	81.0344	31.9493	60.7177	60.023	102.291	34.5239	35.8442	106.829	19.6014	103.176	4.476	3.59519	49.9464	142.561	52.8413	98.1851	42.6899	63.074	5.63779	4.02145	0.051874	26.6603	49.4753	55.6961	78.0778	10.1988	56.5244	29.5926	66.5688	273.634	50.8639	80.1575	283.905	98.3835	31.8428	127.089	80.4027	36.2578	54.5913	70.5552	8.59403	28.4964	6.1983	66.1594
69.5457	147.148	37.5002	33.3645	79.0538	66.0613	78.6653	28.2044	68.6877	59.6219	111.31	71.6393	35.5675	116.167	19.9494	108.99	4.08855	3.11426	58.1289	128.447	52.6488	111.087	75.5751	55.9451	5.29362	3.51525	0.0420254	29.1458	45.592	50.8844	75.4452	9.34592	60.5756	27.4292	63.3077	268.144	47.7062	74.5063	279.36	111.043	27.3838	121.318	78.7138	40.7674	50.7546	86.6494	8.25478	47.0137	5.67855	60.3587
69.6456	133.927	48.1344	29.066	79.8208	67.8428	73.8941	24.8827	68.4945	62.8266	114.647	79.5885	36.6534	120.051	19.6712	107.386	6.36937	2.69268	60.8254	114.693	57.4966	114.986	84.1976	83.9798	4.81621	3.06095	0.0337654	27.6121	40.9446	52.3618	71.0925	8.52163	60.8517	24.9407	59.7635	262.209	42.7822	68.3551	268.435	140.774	23.4899	113.327	73.7029	48.6728	44.8019	92.461	15.421	54.6462	5.09236	73.2142
69.7456	121.004	50.9184	25.0868	77.3167	69.5869	68.0264	21.9438	73.2499	61.7681	117.326	77.4754	36.3811	120.002	18.9605	101.63	7.17396	2.32472	65.7105	101.738	57.1428	112.086	120.061	90.2018	4.29181	2.65831	0.0268033	24.6044	56.9359	49.8215	69.2688	8.61423	61.588	22.4134	56.112	252.65	41.8348	72.2459	253.655	153.033	20.1092	104.68	67.2889	51.8207	38.5831	92.3767	19.1568	55.4924	4.49281	76.4354
69.8455	116.533	50.2816	22.3553	73.1101	67.7196	61.8217	19.3474	71.2562	58.4405	116.241	85.5935	35.2142	117.183	17.9648	93.7676	7.24938	2.00866	66.1623	89.8034	54.0302	130.374	124.252	86.3985	3.77033	2.30441	0.020887	21.2681	60.7228	45.6836	65.1404	19.7983	59.939	19.9946	52.4707	257.21	38.2836	72.1113	236.778	152.827	17.1873	96.1177	60.5095	52.0621	56.8233	89.0341	20.62	60.6673	6.01214	87.7464
69.9454	108.692	48.2196	19.6478	70.0263	68.8353	55.7083	17.0557	66.5513	54.0275	112.646	83.1798	33.4851	112.477	16.795	85.0595	6.978	1.72535	66.7667	78.9765	49.6041	130.285	117.442	78.1285	3.27899	1.9951	0.0157769	18.0897	77.1049	41.1006	59.955	26.3841	56.9423	32.0285	48.9165	255.22	63.9223	69.477	222.818	145.372	14.671	87.9723	53.9052	50.5796	58.6259	84.0086	20.6217	72.1243	6.66097	96.4996
70.0453	99.6032	45.6281	29.1227	90.2802	66.6616	49.9152	15.0338	62.0952	86.7372	107.448	77.447	31.4292	106.551	15.5336	76.2624	6.55465	1.48079	64.6329	69.2605	44.7034	122.083	108.394	68.4791	2.83098	1.7258	0.0113881	15.2501	79.8065	36.6022	54.4338	38.1273	53.2691	36.5128	45.4979	319.132	69.8967	65.3806	207.356	134.052	12.51	80.3769	47.7381	61.0774	54.0923	78.2317	19.7244	73.9216	6.74593	115.26
70.1452	90.3525	42.9048	33.5951	98.0809	62.8125	44.553	13.2507	56.8594	105.906	101.297	70.9631	29.2119	99.9024	14.241	67.8115	6.07773	1.27186	60.9502	60.7656	39.8001	120.895	106.32	58.9424	2.43115	1.89806	0.00761102	12.7924	76.0431	32.4143	48.9815	44.5278	49.3301	36.938	42.2441	453.217	67.144	60.5194	208.226	121.024	10.6584	79.925	48.5389	75.5267	47.581	72.2457	18.3133	70.8678	6.48147	117.91
70.2452	81.4742	44.6084	34.7903	98.7657	58.2207	60.4293	11.6784	52.3972	111.596	94.6562	66.2191	29.1797	92.899	12.96	59.9388	5.59604	1.07974	56.4835	56.4593	35.1464	118.158	99.9316	128.76	2.07951	1.8852	0.00435162	10.7004	82.1886	37.2422	52.5502	47.3117	45.3719	35.2814	39.1704	598.569	60.9255	88.1247	202.866	107.626	48.4052	86.8881	46.3742	81.6954	44.6152	66.3578	16.6476	65.5888	6.01515	113.541
70.3451	73.2086	44.269	33.9192	95.5226	53.4158	66.3971	10.2922	47.6857	113.516	87.8479	60.7269	28.3672	95.5552	11.7207	52.7505	5.13297	0.909978	68.242	51.5249	32.026	114.14	90.7357	185.458	1.77339	1.77647	0.00157425	8.93613	81.2014	42.1928	57.0559	55.4267	41.5375	38.8274	37.5091	794.417	53.7167	102.184	193.589	94.6563	85.1937	129.656	71.1216	94.8685	43.2157	60.7344	14.8979	59.4956	5.44678	112.529
70.445	65.6422	42.5462	33.8545	90.2442	48.6901	66.7073	9.07011	43.1261	139.303	84.3495	55.3151	27.059	95.2094	10.5429	46.2762	21.2618	0.770288	72.6886	46.4329	28.7218	114.97	81.1977	196.856	1.50883	1.62363	-0.000748263	7.45587	75.6531	41.7863	56.898	58.987	37.9054	41.8898	39.2333	919.945	46.6344	122.96	182.017	82.5581	112.814	143.368	91.8576	109.236	38.8486	55.4578	13.1726	64.0544	4.84228	106.844
70.5449	58.7828	40.3004	32.2535	84.0429	44.1974	71.3772	7.99281	41.1274	147.102	79.9135	50.2506	25.4572	92.7566	10.2342	40.5005	27.9632	0.655605	72.6196	41.4657	29.459	108.132	72.2041	187.03	1.28145	4.71657	-0.00257118	6.21739	68.354	42.9959	54.228	69.5178	34.5139	53.7326	42.8726	1068.45	52.6755	131.538	185.094	71.5489	123.768	143.262	97.4126	120.647	33.7546	50.5606	11.5374	62.8865	17.8838	99.4221
70.6449	52.5996	53.9306	29.7836	77.5628	40.0102	70.7602	7.04313	38.0574	144.784	74.9549	45.6009	23.7044	88.8764	9.749	35.383	29.9491	0.559814	69.8668	36.7833	28.3452	98.3362	64.0273	168.411	1.08687	8.54223	-0.00389555	5.18286	60.707	54.3978	135.764	74.2094	31.3771	57.0198	63.5488	1192.27	51.2485	132.222	236.373	61.7025	133.169	136.876	114.168	154.26	28.8403	46.0475	10.0289	67.409	27.8165	96.7681
70.7448	48.627	58.7237	26.8943	71.1671	36.1554	67.2926	6.20597	34.7067	137.076	69.7666	41.3635	21.899	84.0804	9.15278	48.2729	29.6335	0.479122	65.6203	32.4679	26.3001	96.925	56.7059	147.256	0.920922	10.0758	-0.00467249	4.43756	53.3796	68.9353	181.286	75.0167	28.4944	55.7979	75.742	1315.73	46.7856	127.972	263.135	53.007	151.456	145.959	116.544	170.915	24.4304	41.9077	8.66397	81.8136	32.5986	91.1148
70.8447	46.1422	58.661	23.8812	65.0521	32.6339	82.1447	5.46798	31.4208	137.839	69.8205	37.5133	20.1083	78.7501	8.49441	53.4392	28.2486	0.410948	95.7512	28.5517	23.8626	90.2285	51.5575	126.566	8.80096	10.3311	11.6348	17.6105	60.21	75.1058	209.254	73.3088	25.8566	52.3492	82.0869	1376.62	41.3812	120.8	308.16	45.3999	155.131	143.633	111.573	192.51	20.602	38.1232	7.44706	84.5462	33.9978	95.6732
70.9446	44.0063	67.5606	20.9308	59.3148	29.4326	86.5933	4.81743	28.3406	132.113	83.6194	34.0191	18.376	73.1669	7.80977	64.2094	26.4186	0.353432	110.1	25.037	35.5363	104.098	106.927	107.657	12.641	9.90587	20.9473	31.5015	60.5753	82.9251	254.051	70.0385	26.6968	47.9453	84.4454	1455.34	35.9878	112.066	339.031	46.9767	150.646	155.339	103.177	214.941	24.0126	34.6725	6.37449	81.3873	33.2574	99.3881
71.0445	40.829	80.4157	18.1547	53.9949	26.5317	117.968	4.24397	28.7493	123.119	90.8606	30.8492	16.7297	73.0278	7.1247	71.5289	24.456	0.304945	121.991	21.9077	39.9497	103.704	118.859	90.9846	14.0567	9.14877	29.6917	40.437	67.5335	82.7063	306.207	65.8631	26.272	54.7308	84.1301	1581.68	42.9104	102.667	359.094	66.6404	140.993	174.017	93.5034	221.468	23.1597	31.5324	5.43761	75.4965	31.2407	122.618
71.1445	65.4154	82.9893	15.6132	49.0985	37.935	129.825	3.73848	32.8524	128.358	93.5036	27.9743	15.1851	71.2346	6.4574	72.4734	22.513	0.264005	124.51	19.1384	40.2614	104.325	114.757	76.5827	14.0663	8.25952	31.3972	40.5031	66.4986	82.6619	351.526	61.2312	25.1306	60.8734	82.0635	1644.18	42.5905	93.188	361.972	74.8926	128.754	229.683	83.7008	218.404	20.7807	28.6777	4.62498	82.496	28.5365	132.801
71.2444	74.1289	89.5165	13.3324	62.5164	42.5194	130.534	3.29292	32.7811	125.486	93.1485	25.3671	13.7494	68.3175	5.82021	69.7435	20.6604	0.229281	134.109	22.2282	38.3676	98.2217	105.328	74.9559	13.3044	13.3487	29.7026	37.017	61.8504	77.6159	360.051	56.4442	23.614	60.9055	81.7153	1783.1	39.2463	83.9939	431.526	101.288	115.57	273.709	74.3516	209.894	18.0398	47.9138	9.73306	81.5464	25.538	149.964
71.3443	74.7355	89.0869	11.3162	67.5847	54.9278	133.54	2.90023	30.9699	118.337	90.615	23.0028	12.4244	64.6762	5.22098	76.1551	18.9275	0.199625	134.811	23.0891	40.7498	89.3709	94.6918	68.5329	12.1613	15.2817	26.5653	32.4129	55.831	70.6949	348.309	51.9737	21.9324	57.8343	89.6786	1961.9	34.8814	75.3025	476.942	112.394	105.642	281.62	65.7245	201.995	15.4064	61.4862	12.4509	76.7334	22.5005	158.48
71.4442	71.3888	85.7288	9.55499	75.2348	63.5912	131.352	2.55416	52.6432	109.183	86.9236	20.859	11.208	60.6091	4.66421	76.3743	17.323	0.174059	130.196	22.6076	39.9365	79.8604	84.374	60.4422	10.8716	15.464	23.007	27.761	49.558	63.3771	326.152	47.5647	20.213	53.3438	92.9331	2119.86	30.416	67.2313	493.025	113.468	98.7141	272.939	57.9164	215.104	13.0476	66.7903	13.5791	70.2743	19.5819	154.727
71.5442	66.2917	81.2516	8.03134	76.6737	77.681	124.348	2.24921	58.8361	108.757	82.2942	18.9151	12.7223	56.3367	4.1519	78.8709	15.8455	0.151843	122.588	21.3602	37.4587	76.5266	74.8861	65.8511	9.57191	14.7233	19.5351	35.6962	58.1028	56.3312	299.374	43.3256	46.7269	48.3605	93.0197	2188.89	26.2449	59.8315	489.487	108.647	90.046	321.615	50.9326	216.125	28.0876	67.3295	13.6785	63.3487	16.8733	145.899
71.6441	60.5955	83.5969	6.72366	86.1128	82.1049	115.033	1.98051	58.2256	103.681	77.1461	17.1525	16.1658	52.0189	3.68432	76.7374	14.4892	0.132384	113.485	19.7173	34.2191	83.4378	74.0034	63.2815	8.33764	13.5412	16.3783	35.7732	58.3896	49.8327	271.314	39.3211	60.4575	43.3798	91.0206	2193.37	22.5122	56.4541	473.232	100.624	80.7604	329.522	46.621	217.361	31.2419	65.216	13.1393	56.5621	14.4208	135.31
71.744	54.887	81.609	5.60898	92.7521	81.17	112.933	1.7438	68.61	96.305	71.775	15.5539	18.0141	47.7695	3.26044	72.0622	13.2462	0.11521	103.833	17.9129	36.4936	81.2638	68.5401	68.3206	7.20648	12.1927	13.6176	32.7014	54.8584	53.8926	243.836	37.0265	66.332	38.6528	87.6941	2151.95	19.2454	52.356	449.129	91.1219	71.5451	318.542	41.9904	256.963	29.6503	78.275	17.0994	50.2056	12.24	124.461
71.8439	49.4504	77.8588	4.66453	92.9947	77.4006	106.792	1.53527	69.2193	88.0069	66.3857	14.1045	18.7525	43.667	2.87829	74.9521	12.1078	0.100082	98.5147	16.0908	41.009	75.2115	61.8542	65.3973	7.74519	15.4185	11.2594	28.6367	49.7918	53.202	217.919	34.4555	77.4693	34.2943	83.5682	2078.78	16.4209	47.9545	420.586	81.2158	62.8001	299.459	41.304	272.314	26.4169	91.814	18.7821	44.3997	10.328	114.007
71.9438	44.4104	81.5641	3.86857	89.7201	72.2636	98.7232	1.3516	65.7121	79.5775	70.0487	12.7905	18.7334	39.7631	2.53536	86.4682	11.0658	0.0868109	110.379	19.122	41.3218	67.8248	55.2061	59.1176	10.9399	16.2674	9.27403	24.5276	44.3366	51.4718	209.263	32.6559	81.2649	30.3436	79.0078	2028.68	13.9955	43.52	389.953	71.551	54.739	299.187	47.0088	272.871	22.854	96.0316	18.9902	39.1745	8.67018	104.211
72.0438	40.0311	99.7703	3.20088	84.6363	66.6005	89.9624	1.18984	60.6759	71.4522	70.791	11.599	18.2109	36.0897	2.22882	89.1278	10.1126	0.0753129	113.315	20.081	41.8996	60.3113	49.0343	51.8064	12.0947	15.8305	8.16526	20.7571	39.0448	47.5869	195.085	40.0639	80.6879	30.0215	74.2624	2014.19	11.9207	39.2218	358.827	80.5279	47.455	323.581	47.3875	282.883	19.484	94.9394	33.5689	34.5139	7.2458	95.1526
72.1437	35.9615	103.917	2.64306	78.7467	60.8834	81.2125	1.04739	63.9891	63.8541	69.5468	10.5183	17.3675	32.6637	1.95586	86.6207	9.24074	1.6021	110.831	19.7851	40.0654	53.2125	43.4592	44.5867	12.0682	14.7467	7.00439	25.2636	34.1602	42.9986	232.019	43.6268	77.6034	33.4808	69.5001	1962.94	10.1499	35.1602	328.268	84.0127	40.9668	320.359	48.2179	301.767	16.486	95.5731	41.0677	30.3801	6.03127	86.8329
72.2436	50.934	102.964	2.17882	72.6307	55.3677	76.0258	0.921988	62.0211	56.8812	66.9946	9.53821	16.333	29.6716	1.71353	81.2828	8.4438	47.4748	105.215	22.6609	37.0381	51.3355	38.4811	39.0791	11.3956	13.3839	6.94903	24.8744	29.7694	38.3826	244.246	44.6184	73.1748	56.1269	64.832	1886.64	8.64043	37.3835	298.949	82.0101	35.2481	304.723	46.0847	303.49	13.8942	92.5114	43.887	26.7263	31.0257	79.2174
72.3435	56.0632	98.8902	1.79364	70.2748	50.1819	69.838	0.811615	57.8283	50.559	63.6241	8.64954	15.1987	26.8748	1.49889	74.5729	7.71551	67.7951	114.703	28.4193	35.9187	60.864	34.0588	35.1821	19.7451	11.9492	6.3735	22.5613	39.0997	34.0353	289.603	50.9373	68.1205	67.992	60.329	1823.22	7.35459	58.8953	271.279	76.9083	30.2479	284.134	42.5762	300.223	11.6856	92.0991	53.3778	36.1447	44.8924	72.2587
72.4434	55.8148	93.6413	1.47492	67.075	45.3819	72.7159	0.714508	52.934	44.8726	59.785	14.1658	14.0282	24.2804	1.30913	70.5631	7.0502	74.181	127.609	32.2756	33.4855	94.4938	30.139	30.7592	23.2456	10.5545	5.60208	19.6796	40.94	30.0695	323.85	53.4804	62.8769	85.9513	56.0341	1741.11	6.2597	70.1967	245.477	92.3415	25.9027	262.203	38.5625	288.919	9.8172	99.9146	56.8916	44.0622	51.2835	65.906
72.5434	52.9758	111.165	1.21188	62.8617	40.9819	71.0645	0.629084	58.9997	87.9564	55.7246	21.9599	12.8648	21.8888	1.14165	70.9361	35.1638	89.5161	135.756	33.1563	30.4755	108.269	26.6682	26.4354	25.3464	9.2562	4.80046	16.8203	39.2182	40.8083	327.649	53.5264	57.7026	90.7099	51.9711	1647.52	5.32763	74.7456	221.635	96.8963	22.1445	240.632	34.5073	309.896	8.24277	100.673	70.1663	45.6127	52.7905	60.1093
72.6433	51.4145	115.949	0.995261	58.2463	44.3164	67.0208	0.553926	59.2739	107.441	51.6149	47.3986	11.7371	39.4602	0.994309	67.9517	56.0461	119.873	135.534	32.2559	40.2417	107.572	23.5961	22.4848	30.7343	8.07834	4.04805	14.218	40.6847	43.009	331.886	63.2674	52.7449	109.02	48.1504	1547.57	4.53423	92.6306	222.781	94.8979	18.906	221.693	40.0853	312.601	6.91875	112.456	123.546	43.9461	51.2321	54.8211
72.7432	48.1543	113.839	0.817172	53.5791	45.7275	61.8541	0.487804	56.1671	113.237	47.5733	52.9489	10.6637	50.9254	1.10136	63.1892	63.5352	128.373	130.34	30.3504	43.3982	147.304	20.8777	19.0016	32.0122	7.02706	3.378	11.9441	38.807	42.4912	319.106	67.6387	56.0691	117.745	48.6603	1445.14	3.85897	100.482	230.113	89.1793	16.123	203.274	41.715	330.486	5.80651	114.961	235.511	40.7846	47.8678	49.9977
72.8431	49.5957	121.779	0.670869	49.0542	51.9936	74.0583	10.3122	51.8167	116.393	56.1688	51.63	9.65544	57.8221	3.61382	57.6279	64.4093	125.451	122.385	27.9376	42.8644	155.631	18.4723	15.9931	30.9673	6.30012	2.79928	18.2921	35.5082	39.681	297.713	68.4361	56.0786	123.166	47.9202	1363.42	3.28429	101.813	228.345	81.5683	19.6103	196.55	40.3275	341.253	4.87265	112.243	338.573	42.3719	43.5546	45.5982
72.9431	47.8777	121.363	0.550534	44.7728	53.2585	77.4242	14.3372	47.1948	115.509	60.5763	48.1308	8.71822	69.2156	5.2838	56.1937	62.1341	116.971	113.082	27.3477	40.9374	171.576	16.344	13.9395	28.7059	5.58024	2.30875	19.2438	31.7626	36.042	279.634	66.9174	56.365	119.675	50.1534	1277.67	2.79524	101.091	220.685	73.2208	26.1323	184.798	37.4982	364.182	4.08869	113.81	387.221	40.896	38.8624	41.5851
73.043	44.7143	116.861	0.451454	40.7819	51.792	75.8299	15.424	67.6862	123.117	62.0519	44.1223	7.85409	75.6374	6.31854	60.9502	58.4719	118.375	109.238	25.8339	37.8149	167.871	14.4609	20.5756	31.9851	4.90296	1.89802	17.9555	37.4664	37.9801	257.171	63.9581	54.6086	111.836	61.8319	1228.09	2.37907	104.18	210.858	64.8462	28.7408	187.671	34.0944	366.344	3.43057	110.615	400.28	37.9906	34.1584	37.9235
73.1429	56.5866	110.789	0.369833	37.0967	55.0841	71.6059	15.0751	72.5674	121.763	61.5152	40.1843	7.06263	78.4071	6.87999	60.9096	54.3098	112.458	114.286	23.8435	34.2133	155.716	12.7948	21.9955	32.0385	4.2845	1.55687	15.8834	37.7414	36.5153	263.191	60.163	51.7315	102.189	68.1457	1209.97	2.02486	102.418	208.121	56.8576	29.1537	180.676	44.1488	356.18	2.87812	124.641	390.878	34.5363	29.6683	35.4309
73.2428	59.5768	104.271	0.30271	33.7145	54.6305	66.1374	14.0736	70.6626	123.33	59.6362	36.5033	6.34175	78.5392	7.09424	58.1382	50.0858	103.608	113.021	21.659	30.5397	140.589	11.3205	20.9635	30.3205	3.73016	1.27503	13.6778	39.432	33.6556	268.402	55.9441	48.3049	92.113	70.7918	1173.55	13.878	97.7004	200.409	49.4778	43.0857	169.503	46.8629	339.058	4.47833	138.4	368.071	30.9958	25.52	41.7946
73.3427	58.1222	97.7961	0.454643	30.6228	52.1875	60.2338	12.8224	66.0265	119.42	70.5601	37.7227	5.68824	76.8096	7.05898	53.9365	46.0089	93.3809	108.049	19.4541	27.0155	125.096	10.0161	18.9079	27.7249	3.23926	1.04311	11.6102	37.7371	30.3616	274.472	51.5779	44.6776	83.5112	76.7777	1138.4	27.1755	104.447	189.665	59.4016	49.2548	156.925	58.6625	352.538	20.9718	146.884	338.01	47.1886	21.7761	42.5672
73.4427	54.5872	91.5701	7.70271	27.8041	48.7765	67.6839	11.5237	60.5015	111.976	76.1834	38.4936	5.09809	73.8084	6.84953	49.1094	42.1711	86.7756	101.056	17.3315	23.7511	139.767	8.86187	16.5484	24.7896	2.80803	0.85285	9.77719	41.2758	27.0787	272.366	49.7261	46.3139	74.9132	80.9008	1090.3	30.7244	128.262	177.247	62.329	55.4757	144.839	61.4854	349.487	27.0216	165.647	304.799	52.6462	18.4559	40.9113
73.5426	50.2174	85.6716	11.7971	25.2388	44.9841	68.7444	10.2751	54.9054	102.945	78.0958	45.5608	4.56679	69.9809	6.52328	44.1438	38.6056	78.6143	93.1231	18.5732	20.7924	144.751	30.5541	19.1529	21.8278	2.43126	11.3052	8.19714	40.3152	24.0003	267.133	47.0627	45.6806	66.7527	81.8242	1114.97	29.9028	172.767	164.089	61.0424	56.5413	163.155	61.0929	336.772	26.8932	170.115	271.097	54.3948	22.1818	38.2938
73.6425	45.6564	80.122	13.7665	22.9068	41.1398	66.2802	9.11934	49.5838	112.299	77.46	45.1794	4.08955	65.6603	6.12345	44.0304	35.3169	82.0472	84.9269	18.5075	18.1483	141.915	36.0181	18.8689	19.0129	2.1033	65.5361	6.85535	37.3443	21.1984	252.177	43.958	43.7573	59.2281	80.6231	1263.19	27.3036	220.086	150.824	57.3629	54.5315	164.267	57.6647	336.245	24.4553	166.517	238.562	52.3577	23.4222	35.3871
73.7424	41.225	111.661	14.3407	53.452	37.4226	62.0066	12.2925	44.6662	112.378	75.1228	42.3714	7.41545	61.0925	5.6823	41.9796	32.2951	108.075	76.8803	25.2201	15.8074	157.883	35.4217	37.5195	16.4321	1.81856	89.1955	5.72525	34.9763	44.5879	240.321	41.9948	46.6309	56.108	78.0512	1434.06	24.1522	241.745	137.869	52.4663	50.8103	221.734	52.8935	326.418	21.3663	158.584	214.43	48.5656	23.0803	32.493
73.8424	37.0722	121.025	14.0319	68.2469	33.9232	56.937	13.0942	40.1846	130.444	71.6969	38.9321	9.42323	56.4565	5.22363	50.1559	29.5249	115.066	73.1669	28.0754	13.7483	166.799	32.7459	43.0521	14.1204	1.57175	93.1088	4.77784	31.6922	52.0756	223.004	39.4903	58.5578	51.681	74.6348	1559.76	21.0057	246.673	125.486	47.0977	46.2582	238.058	47.7001	310.425	18.5929	148.537	190.253	44.1116	21.7843	29.7375
73.9423	33.2565	120.674	13.1953	106.456	30.6814	51.6583	12.7412	45.6771	134.447	67.6217	42.0609	10.5012	51.8801	4.76469	52.5525	26.9886	112.132	68.978	28.5488	11.9449	160.288	29.5286	42.2694	12.0825	1.35808	87.5537	3.98562	28.1922	55.1865	222.915	36.7137	63.4544	46.8146	70.7384	1675.15	18.0984	241.016	113.832	57.0434	41.4306	234.949	42.5692	291.291	15.8991	137.679	167.101	44.4451	19.9642	27.1716
74.0422	41.028	117.819	12.0735	123.512	27.7083	46.4988	11.8674	45.4893	130.632	63.2096	40.5919	14.2798	47.4518	4.31755	51.5479	24.6682	104.39	63.9106	27.6066	10.3706	147.368	26.346	38.7077	13.5304	14.0343	78.0469	3.3241	24.8125	53.1868	212.745	33.8455	64.121	41.9716	66.6126	1723.7	15.5108	228.974	102.986	60.0969	36.6666	223.143	37.7411	270.901	13.4749	126.76	145.588	42.2415	17.9086	24.8056
74.1421	42.791	112.412	10.8284	147.466	29.9657	41.6319	10.7984	42.9389	141.132	58.679	37.7637	16.4021	43.2306	3.89029	48.6507	22.546	94.673	58.5099	25.8753	8.99909	132.426	23.3972	34.1676	17.2597	19.8869	67.4599	2.77218	31.772	49.0802	206.614	40.8887	62.3202	37.3858	66.3487	1723.11	15.3584	213.385	92.976	58.9905	32.1624	207.903	33.3205	250.406	11.3673	116.195	139.534	38.9062	26.3084	22.6363
74.242	58.3829	125.471	9.56508	155.201	29.9688	37.1388	9.69737	41.0841	140.548	54.1799	34.5912	17.3668	39.2531	5.13814	44.8055	21.9032	88.8815	53.1125	23.7557	7.80624	117.526	20.7357	29.5327	18.3638	21.864	57.2099	2.31187	32.9813	65.5119	193.919	44.1944	59.1548	58.8632	64.99	1687.65	14.1369	196.139	83.7974	55.5149	28.0211	191.775	29.3385	230.489	19.6827	106.204	129.736	35.1915	34.7796	20.6509
74.342	70.5095	126.523	8.34882	153.756	28.7638	33.0474	8.64261	38.0766	174.989	59.2884	31.4939	17.5367	35.5392	5.87978	40.5936	20.6853	95.8813	47.9183	21.499	6.7699	103.579	18.36	25.2071	17.9691	21.7127	47.9276	1.92798	31.469	68.6926	178.256	45.0042	60.4807	70.4544	62.6605	1628.16	17.8174	178.472	75.4216	71.6561	24.2863	175.955	25.7873	211.536	21.0582	96.8864	118.062	31.4881	38.3374	18.8361
74.4419	72.9444	122.459	7.21746	171.141	26.9598	29.355	7.66814	34.7509	185.901	61.2702	28.6059	17.1743	32.0971	6.24632	36.3627	19.2468	94.0255	45.3748	19.2584	16.6432	90.9258	16.2498	21.3489	16.7747	20.4595	39.8288	1.60764	28.7994	73.6584	161.7	44.1885	59.185	72.7662	64.8883	1552.8	18.0239	161.167	67.8069	80.4131	20.9644	160.976	22.6398	193.744	19.7037	91.8018	105.74	32.0922	38.715	17.1786
74.5418	70.5699	116.374	6.19028	174.404	24.9074	26.0431	6.78547	31.4731	185.899	61.0957	25.9581	16.4681	28.9268	10.3058	32.3118	26.1511	87.838	46.572	17.1229	21.0624	100.258	14.3792	17.9938	15.207	18.6993	32.92	1.34009	25.7648	85.0061	155.345	42.3542	63.7161	82.5591	73.4755	1478.33	16.7526	144.698	60.9045	81.6539	18.0397	147.039	37.0531	177.192	17.4438	88.516	93.5547	30.6803	37.1248	15.6593
74.6417	65.9832	109.651	5.27419	169.804	22.8044	23.0851	5.99491	28.3933	177.616	59.4722	23.5462	15.5527	27.3061	12.8868	41.8028	28.3034	79.827	45.5448	15.1404	22.3438	113.377	12.7225	15.1197	13.5198	16.7699	27.1098	1.11668	22.7528	84.784	154.716	39.9207	64.1627	83.3446	79.7299	1414.67	14.955	129.334	54.6627	81.6414	15.4838	134.193	42.331	166.077	15.0444	83.5388	81.9815	28.351	34.4025	14.2743
74.7417	60.5493	102.897	4.46851	161.058	20.7592	20.4511	5.29149	25.5637	165.205	56.9123	21.3554	15.7095	33.8086	14.3617	47.4686	28.128	71.3503	57.7714	18.4354	31.4213	118.415	11.2558	14.0336	11.8585	20.5219	22.269	1.8095	19.9402	91.9041	147.352	37.175	62.2337	79.5185	82.2748	1371.37	13.0714	115.2	49.0292	77.7159	13.2632	122.41	42.7424	173.402	24.0511	77.8033	71.2879	28.0213	31.1143	13.0038
74.8416	54.9699	96.372	3.7679	160.115	18.8275	18.1109	4.66804	22.9925	151.102	53.7845	19.3674	20.8963	37.6065	15.0211	48.5558	26.8633	63.1142	78.6366	19.5783	34.6596	113.222	9.95763	12.4798	27.0125	28.9857	18.2608	1.92924	17.3954	107.055	136.683	35.3968	58.9978	73.5457	82.1302	1312.72	11.2934	121.005	43.9529	71.6989	11.3434	111.633	47.5937	176.231	35.8674	87.5341	66.5246	61.6561	27.6337	11.8556
74.9415	49.5918	90.1756	3.16419	153.731	19.5151	16.0353	4.11678	31.0191	136.709	55.3079	17.5643	23.7745	39.4109	15.0904	46.9853	25.1388	55.459	88.1123	19.4115	38.7455	103.833	14.7764	37.9534	34.8895	31.8326	40.0419	1.80943	15.1328	107.15	124.712	33.2056	56.4977	71.1402	80.22	1244.4	9.69394	120.338	39.3849	64.7533	9.69036	101.789	47.5129	172.395	37.119	89.7936	60.6911	74.9295	32.0234	10.7972
75.0414	51.3486	89.9791	14.5926	144.595	19.099	21.1095	3.63005	32.6863	139.23	54.9723	15.9296	25.0417	39.7679	14.7435	43.9714	23.2709	48.5227	90.459	18.5043	52.0853	93.1787	15.4324	55.9301	37.3045	31.5959	46.9746	1.60442	13.1413	100.675	141.73	30.8147	53.1273	68.7862	86.7696	1170.55	8.28996	117.465	35.2792	57.6022	8.2707	92.8059	44.9601	164.744	60.5154	87.8397	54.4527	77.4721	33.2081	9.83102
75.1413	49.6979	86.6883	28.2529	134.285	36.8775	44.0447	3.20069	55.6895	134.398	58.2372	23.4376	25.2046	39.0946	14.1133	45.3509	21.4151	42.3342	88.4775	26.2426	56.5418	91.0211	14.5856	75.6908	36.5932	34.7808	58.7351	1.38326	12.0038	91.7281	144.49	28.3666	49.3686	64.1044	89.1593	1111.22	7.07399	116.615	31.5924	50.6746	7.05141	84.6127	41.3006	177.001	63.9272	83.6247	48.2373	77.5091	33.0262	8.95367
75.2413	46.4784	83.8783	35.3348	123.708	48.5934	54.5795	2.82213	62.2716	165.682	61.8246	39.6589	24.6298	63.4789	13.3006	44.0911	21.0926	36.8664	83.9955	38.422	56.0278	86.5944	13.2717	81.7688	34.2066	34.5609	59.5403	1.17493	13.2059	82.2479	139.953	25.9543	45.5133	71.9429	88.7603	1071.75	6.02875	111.962	28.2843	55.2987	7.27941	77.1421	48.2957	178.703	59.527	78.3096	43.8751	73.3982	31.3603	8.15243
75.3412	42.6567	79.6994	41.3204	113.373	52.9175	57.8983	2.48846	70.9698	264.482	64.4068	42.6361	23.5806	99.9396	12.381	41.384	20.0577	32.0651	78.1933	43.916	52.8867	79.2126	11.8861	78.291	31.0317	32.577	55.2001	2.79252	12.9284	82.7125	131.149	24.4581	47.7026	72.2746	86.5363	1021.87	5.1341	105.108	25.3179	55.3377	7.07376	70.3318	49.2535	174.121	66.2606	72.5754	39.2766	79.2472	28.8629	7.42166
75.4411	38.7297	75.0906	59.8876	103.549	53.1058	57.1425	2.1944	80.5207	410.751	64.5604	41.0817	22.2448	176.865	13.4425	37.9743	18.7313	27.8662	71.8228	45.2587	53.044	88.3883	30.0011	70.7829	27.598	29.7803	48.8165	11.4822	16.9774	77.8845	132.659	22.7721	47.3415	69.1668	85.6803	974.474	4.37028	190.908	36.7434	52.7038	6.62534	75.5162	47.1288	179.112	62.9012	66.8139	34.7344	91.8607	25.9731	6.76054
75.541	34.9432	70.4644	68.5225	94.3663	51.902	54.9505	1.93526	95.6	475.647	63.0734	38.1292	27.0229	232.496	13.8352	34.3177	17.3238	24.2038	65.3521	44.112	50.4138	86.9046	34.2505	62.0337	24.21	26.7109	41.9902	13.9609	44.3728	71.0422	127.451	21.0145	48.9079	64.0834	83.6026	934.595	3.71912	244.446	43.1603	48.6408	6.05516	74.5334	63.3504	176.459	67.1148	61.2424	30.4262	93.1765	27.4272	6.15619
75.641	31.4092	65.9959	70.6633	85.8713	84.9982	62.5247	1.70686	96.703	517.262	65.8573	64.6631	30.9758	301.34	13.7474	30.6852	15.9375	21.0149	59.0638	41.5559	46.4303	85.132	33.3511	53.3911	21.0322	23.6654	35.4988	13.7413	54.1945	69.0921	118.85	20.7196	48.1456	58.2549	80.3885	887.246	3.16451	269.112	46.1231	44.1933	5.43926	70.7897	68.145	169.377	62.7325	55.9744	26.4507	98.4465	31.2435	5.61428
75.7409	28.1695	61.7537	68.72	78.0653	99.3166	73.478	1.50551	95.9839	655.828	76.6221	71.6321	32.7616	342.857	13.3243	27.23	14.6198	18.2416	53.1193	38.2833	41.9281	98.473	30.7124	45.4527	18.1433	20.797	29.6765	12.4618	58.4464	64.0395	108.806	19.9152	46.0637	67.2803	76.4981	835.596	2.6924	274.941	46.7455	39.4831	4.82473	128.647	66.948	160.34	55.5098	58.6995	22.8539	95.796	33.1071	5.11589
75.8408	25.2298	57.7583	64.3594	70.9234	117.871	76.1887	1.32801	96.0012	701.881	81.9894	69.6715	33.06	366.769	12.6767	24.0317	13.3902	15.8315	47.6015	34.7307	37.3794	115.702	27.649	38.4336	15.5706	18.1762	24.6256	18.1425	60.2221	57.9413	98.4394	18.8079	43.2901	68.4507	72.2489	781.938	2.29073	268.844	63.6964	44.4105	4.23944	206.845	81.7051	149.995	47.862	58.1117	19.6469	89.3873	32.6923	4.66121
75.9407	22.5783	54.0099	58.7154	64.4076	123.071	74.2928	1.17152	90.791	695.626	83.5867	64.8905	32.3629	388.368	11.8887	21.1239	12.2541	13.7383	42.5442	31.1658	33.0386	119.785	27.2267	32.3607	13.3117	15.8264	20.3323	21.4659	68.656	51.758	88.3694	17.5393	40.2113	65.575	73.0745	743.631	1.94926	255.542	131.632	45.1483	3.6985	233.254	84.794	139.204	40.7344	55.7123	16.8193	81.4698	36.0754	4.24868
76.0406	20.195	50.4994	52.5423	58.4739	121.549	69.9735	1.03356	83.6805	661.237	82.6039	59.4654	31.0237	472.003	12.182	18.5128	11.2098	11.9209	37.9496	33.3139	29.031	114.084	25.1822	27.1742	11.348	13.7449	16.7304	20.9332	68.2307	46.0111	83.5316	16.205	37.0609	60.7914	72.0025	713.068	2.59731	238.227	185.34	58.1118	3.20899	234.944	95.8637	128.487	55.6859	68.5648	25.9984	73.2312	36.4523	3.87113
76.1406	18.0573	47.2144	46.3274	53.0771	115.841	64.5264	0.911985	76.1626	617.836	80.6011	54.1505	29.2944	519.982	12.0684	16.1887	10.2526	10.3435	33.802	33.1494	25.4064	104.417	38.3942	26.0739	9.65314	11.9162	13.7345	18.9047	63.7552	47.3575	77.1272	14.8685	33.9767	55.2819	76.1592	680.912	2.67489	228.032	215.145	63.1248	2.77269	225.32	96.3529	136.466	56.3543	84.8864	30.5126	65.2735	34.9686	3.52579
76.2405	22.5665	46.8164	40.3721	49.5401	108.12	58.7065	0.804868	68.8831	642.388	77.2657	49.1874	27.3528	541.723	26.1944	14.1332	9.376	8.97487	30.0749	31.6374	24.9855	113.072	40.344	23.5998	8.19783	10.3181	11.2569	16.454	58.4792	52.4804	72.3077	13.5702	31.0359	49.6833	77.2097	679.835	9.16391	214.096	267.92	63.015	2.38802	210.977	91.5041	137.174	51.8971	90.8864	37.5314	57.8782	32.4131	3.20932
76.3404	23.6487	81.4364	34.8499	45.785	99.633	52.9412	0.710558	87.4926	633.764	73.1142	44.6346	25.3227	544.47	44.3855	12.3236	8.57358	7.78752	26.7367	29.4006	23.4828	109.812	45.4161	20.6961	6.95294	8.92677	9.21587	20.2696	52.384	51.5224	66.423	12.335	28.2782	44.3232	76.1942	665.236	11.2048	197.854	424.459	74.502	2.05167	195.123	103.645	133.309	45.6098	104.255	45.6172	51.1537	29.3205	2.92389
76.4403	23.0194	93.1807	29.8507	42.0476	91.0762	47.4607	0.627562	91.8517	619.317	68.5149	45.7622	23.2888	533.768	55.9995	10.7361	7.83896	29.8442	23.7541	26.8351	21.4795	101.491	44.0279	44.8888	5.89101	7.71862	7.53916	20.0375	58.9964	53.5808	87.5355	12.1216	25.7203	52.0201	95.5141	641.338	11.2193	180.751	549.362	92.8368	1.75989	179.283	138.584	133.707	39.1936	115.072	55.7339	45.118	26.0434	2.65906
76.5403	21.5925	94.8277	25.4324	38.4565	96.7155	42.3776	0.554505	113.166	584.12	63.7272	43.4158	21.3075	513.838	62.6891	9.34695	7.16626	39.2225	21.0941	24.1867	29.4959	91.4556	53.8307	61.3296	4.98705	6.67134	8.39484	18.2071	58.3395	51.2195	94.9685	11.6235	23.365	53.2897	106.109	611.329	10.3797	163.717	722.287	99.0571	1.50803	164.151	188.751	129.766	35.6022	116.95	59.5291	45.1541	31.1862	2.41943
76.6402	38.3658	92.1441	21.5437	53.0927	96.7385	37.7356	0.490202	117.11	538.979	58.9306	40.0664	19.4146	487.868	65.7443	8.13375	6.55022	41.7264	43.3704	21.603	32.2666	109.192	53.5123	128.127	4.21887	5.76462	10.4623	15.8966	57.0542	56.2034	94.6727	10.9564	21.2072	51.2329	110.731	587.904	9.24368	157.982	831.699	97.9243	1.29109	150.009	225.06	123.388	31.0883	113.815	59.2702	42.7662	32.8712	2.20181
76.7401	44.6145	87.7241	18.1556	63.8636	92.8499	33.5393	0.433584	112.394	490.448	54.246	36.5859	17.6319	458.247	66.1663	7.91845	5.98615	40.6471	55.0037	19.1676	32.0951	111.26	49.6738	254.419	3.56693	4.98023	10.5934	13.5947	52.8841	54.9584	90.2146	10.2005	19.2368	47.5919	111.324	564.802	8.06832	156.803	879.484	92.5649	1.10428	136.943	261.937	143.999	26.629	115.692	56.5287	42.0282	32.3573	2.00382
76.84	45.4651	82.727	15.2314	67.431	87.0186	33.5944	0.383698	104.315	442.238	49.7523	33.2688	15.9709	426.741	64.7274	7.43871	5.46982	48.0668	59.8718	16.9229	30.5931	105.203	44.8706	329.053	3.01423	4.30204	9.81592	11.4959	47.648	51.0729	85.8405	9.41096	23.9474	43.3315	109.254	553.537	6.96467	150.524	885.656	85.0019	0.943639	124.945	299.659	154.971	22.5865	144.763	52.3798	39.4257	30.5187	1.82317
76.9399	43.6619	77.6639	12.7288	66.9167	80.3794	40.5784	0.33972	95.2713	419.625	45.4988	30.2024	14.436	394.637	62.0187	6.82998	4.99738	49.0948	66.6282	14.8858	28.2262	95.9347	40.0644	337.609	2.5461	3.7159	8.67833	9.66053	42.2495	58.8653	79.5795	8.62489	61.1728	38.9726	105.477	569.575	5.97407	144.806	864.47	76.5191	0.805545	113.962	306.355	158.044	19.7276	155.679	47.5463	36.044	31.896	1.65805
77.0399	46.4117	72.7532	10.6031	66.7168	73.5744	52.9048	0.300939	86.3158	388.648	45.5679	27.4005	13.0267	362.858	58.4888	6.17524	4.56532	48.4792	68.1597	13.0573	25.5185	91.6185	35.5917	315.818	2.14989	3.20942	7.46361	8.08967	37.1146	67.4301	72.5832	17.7203	80.6005	34.7846	100.663	620.642	5.10544	136.127	826.019	78.7951	0.686761	103.927	293.518	154.922	30.6761	167.264	42.5028	32.459	31.2387	1.50721
77.1398	47.8397	68.082	8.81007	64.1622	66.9553	57.2732	0.266732	81.4703	354.508	44.4936	24.8519	11.7393	332.045	54.4744	11.6986	4.17046	45.4595	66.5245	11.429	22.7675	106.797	31.5474	282.045	1.81476	2.77184	6.30922	6.76077	32.4229	67.0639	75.9163	26.7409	102.566	34.2314	95.2717	727.308	4.35342	125.913	777.384	76.3393	0.584811	94.7657	271.549	148.242	32.0632	167.704	37.5505	28.9648	29.3655	1.36996
77.2397	46.2005	71.8932	7.30691	66.6267	60.705	57.1165	0.23654	75.0187	340.944	47.2609	22.538	10.5676	302.626	50.2247	21.5102	3.80985	41.4047	63.0655	9.98747	20.134	109.12	27.9345	245.452	1.53144	2.39384	5.27418	5.64384	28.2294	62.8255	74.302	31.7335	128.394	32.2151	89.6207	926.586	3.70711	121.043	723.481	71.2457	0.497497	86.4073	246.156	139.67	29.7345	161.962	32.8701	25.7017	26.8353	1.24573
77.3396	43.1565	70.9426	6.05299	87.7023	64.7726	54.5036	0.209859	68.2468	320.344	47.962	37.4894	9.5043	274.873	45.921	26.1301	3.4808	37.0584	58.6499	8.71674	27.5049	109.838	24.7244	210.37	1.292	2.06731	4.37648	4.7085	24.5282	57.1562	70.0566	33.996	138.942	36.69	83.9236	1115.65	3.15409	113.958	667.67	64.8597	0.422915	78.7832	220.386	130.246	26.2166	186.128	28.5607	39.5246	24.0213	1.13359
77.4396	39.5805	68.0113	5.01056	96.0478	67.3157	50.6699	0.186239	66.4932	294.884	47.2523	40.1795	8.54141	248.938	41.6921	27.5837	3.18077	32.8092	53.8302	7.60034	30.0326	103.273	21.8787	178.631	1.0897	1.78525	3.61361	3.92687	21.286	62.9139	64.5822	34.4412	140.3	37.1012	78.322	1244.71	2.68221	105.519	612.201	58.028	0.359316	71.8299	195.791	120.614	22.5646	192.855	35.4148	44.2238	21.1655	1.03199
77.5395	35.9211	64.3464	4.14561	97.1056	65.9743	46.3415	0.165279	67.3391	283.634	45.6093	38.6781	12.7353	230.262	37.6263	28.1943	2.90741	28.8464	48.9501	6.62196	29.8453	95.0723	19.3588	150.806	0.918825	1.54161	2.97373	3.27445	18.4584	66.5496	58.6924	33.7071	155.022	41.1329	72.907	1421.38	2.28017	105.26	558.532	51.2655	8.79078	65.489	173.086	119.857	25.2496	197.649	38.8163	44.6101	18.4184	0.93828
77.6394	32.3995	60.5018	3.42816	94.1275	62.6068	41.936	0.146622	64.0328	264.888	43.3779	37.6247	15.175	211.758	33.7816	28.887	2.6584	25.2487	44.217	5.76605	28.2183	85.4917	17.1284	126.851	0.774512	1.33116	2.44166	2.73024	15.9991	64.9134	52.8456	32.2371	160.537	45.0803	67.7344	1517.85	1.93839	101.376	507.568	50.2157	13.892	59.7069	152.53	115.662	32.2945	193.246	39.2167	47.0818	15.867	1.87735
77.7393	29.1161	71.6804	2.83244	89.0453	58.2886	37.6839	0.129937	67.3369	242.905	40.8057	35.0437	16.3828	193.806	30.1928	27.9789	2.43146	22.035	39.749	5.01837	25.906	75.9019	15.1547	106.455	0.652672	1.14941	2.00181	2.27644	13.8636	60.2525	47.287	30.5807	166.005	44.7985	62.8355	1555.41	1.64843	95.3735	459.82	47.1946	16.2391	54.4346	160.04	109.571	39.5876	183.913	37.7528	50.1114	13.5555	2.18873
77.8392	26.108	73.8547	2.3372	114.39	53.6324	33.704	0.114951	65.0576	234.583	38.9384	32.114	16.7396	182.262	26.8777	26.1998	2.22434	19.1934	35.6062	4.36599	27.5623	66.9089	13.4084	89.2068	0.549823	0.992456	1.6396	1.89812	12.0112	57.4509	42.1358	28.6108	181.867	42.3846	58.2248	1550.36	1.82056	97.37	415.533	53.873	16.8608	49.6271	155.347	102.55	38.8089	172.185	35.2059	48.9326	19.2082	2.21747
77.9392	23.3798	72.1417	2.86863	136.705	48.9796	30.0485	7.02696	60.5698	227.306	36.7214	29.2441	16.5215	178.884	23.8417	24.0047	2.03499	16.697	31.8124	3.79732	27.0364	58.7428	13.0811	74.6823	0.463015	0.856923	1.34214	1.58281	10.4053	72.2219	37.4378	32.9988	199.401	39.0108	53.9057	1515.17	1.7564	100.895	374.768	55.1765	16.4409	45.244	144.775	97.3649	35.0668	163.983	32.1044	45.7451	21.7703	2.12355
78.0391	20.9202	68.8452	3.3125	154.081	47.2358	26.7318	10.3757	55.4032	213.228	42.8795	26.5641	15.9277	172.414	21.0815	21.6718	1.8616	14.513	28.3686	3.30203	25.3723	84.9582	12.0555	62.4845	0.389787	0.739903	1.09823	1.32001	9.01338	74.2718	49.9553	34.8345	207.442	40.691	49.8736	1459.36	1.59729	99.5196	337.464	53.2886	15.4296	41.2478	148.562	91.2604	30.5438	153.593	28.7976	48.2081	22.3169	1.98066
78.139	18.7105	64.9961	3.43244	160.812	44.3988	23.7464	11.3661	50.234	196.081	45.9738	24.1056	15.1009	163.854	18.5874	19.3657	1.7026	12.6075	25.262	2.87091	25.4501	91.2182	11.6854	52.2584	0.328006	0.638879	0.898487	1.10099	7.80732	76.5768	67.0834	34.9788	205.016	44.411	46.1196	1409.49	1.41022	95.144	310.425	49.6326	14.1181	37.6045	142.607	84.8055	54.2314	145.968	26.9982	46.8519	21.6018	1.82279
78.2389	16.7295	61.0505	3.34718	158.611	48.3817	21.0734	13.952	45.3445	178.032	46.9266	21.8658	14.1424	154.018	16.3457	17.1788	1.55672	27.7304	22.4719	2.49574	24.1895	105.514	10.742	43.6947	0.275886	6.50672	0.735075	0.918403	8.87644	74.3746	73.2933	34.0338	196.625	44.0479	42.6315	1428.54	1.22559	89.0566	283.919	45.1219	12.6913	34.2834	132.124	78.3468	58.311	192.263	26.3756	47.1364	20.1466	1.66571
78.3388	14.9557	64.1806	3.1392	153.779	48.5686	18.6883	14.3865	40.8376	168.188	46.4127	19.8311	13.1227	143.866	14.3405	15.1585	1.42281	37.2356	19.9742	2.16935	34.4489	105.219	9.6637	36.5284	0.231971	14.7151	0.601429	0.766124	8.81164	68.8921	73.3223	32.4181	188.372	41.6307	40.4279	1468.84	1.05592	82.1193	258.515	40.3293	11.2629	31.2558	158.723	72.0884	70.2711	211.014	30.6834	44.7651	18.306	1.51627
78.4388	13.3687	63.217	2.8651	161.663	46.7134	16.565	13.79	36.7356	155.966	54.808	17.9847	12.0906	133.373	12.5541	13.324	1.29982	44.659	17.7428	1.88541	38.1631	120.549	8.61327	30.5341	0.195016	18.2006	0.492152	0.639066	13.6865	63.7362	70.0099	30.4199	177.18	38.2936	38.0852	1467.59	0.905201	80.5127	242.431	35.6041	9.89988	28.4957	173.523	66.1441	68.5187	213.858	31.9964	41.2129	30.1515	1.37783
78.5387	11.9494	60.5558	2.56292	160.063	43.8383	14.6776	12.7441	33.0255	143.723	59.116	16.3098	11.0784	122.884	10.9687	11.6781	1.1869	47.3809	15.7515	5.03778	38.1934	119.77	7.64573	25.5216	0.163968	19.0341	0.402736	0.532964	15.0711	63.8178	65.0414	28.2355	165.709	34.6587	35.7028	1436.86	0.773632	76.6655	225.017	31.1443	8.6386	31.7644	171.778	60.5709	61.77	207.801	31.4101	37.2688	35.9962	1.25167
78.6386	15.972	76.9874	2.25743	153.321	47.9841	13.0017	11.546	29.6809	139.931	62.4614	14.7907	10.107	122.352	9.56643	10.2137	1.08336	46.0939	24.8945	6.66929	36.2554	119.942	6.77455	23.3338	0.137942	18.4394	0.329471	0.444291	14.7629	59.9724	59.4027	25.9961	153.428	31.1503	33.3469	1385.84	0.659813	72.5099	207.231	27.0533	21.7855	34.1736	161.817	58.7566	53.7439	197.037	29.6811	33.342	37.8863	1.13814
78.7385	19.3409	81.1951	1.96416	144.006	48.2739	11.515	10.3432	37.8267	131.637	63.1776	14.2103	9.18883	129.151	8.32984	14.8899	0.988725	45.4999	33.4834	7.34007	33.3658	121.394	5.99774	21.7539	3.13679	17.1318	0.269367	0.370129	13.695	54.6481	53.6569	23.7878	141.098	50.8083	31.0605	1415.51	4.74444	78.3866	189.709	29.2872	42.9391	49.846	148.258	55.8516	45.9511	184.052	27.3246	29.6331	70.352	1.03674
78.8385	20.0296	80.081	1.69219	133.62	52.6986	10.1966	9.2051	39.1738	126.705	72.1597	13.1754	8.33067	130.945	7.24245	16.8824	0.902481	82.4035	44.2736	7.4193	30.1162	139.325	9.61518	19.3917	11.6223	15.5231	0.220036	1.32392	13.8192	49.0027	56.7447	29.8644	129.161	58.2499	28.8704	1523.03	6.10614	79.4746	172.859	29.1826	56.9549	54.7673	133.608	52.3933	38.9385	170.302	24.6848	26.2291	145.435	3.12144
78.9384	19.3874	81.0455	1.44619	123.029	56.474	31.843	8.16058	39.9985	118.381	76.4352	12.0525	7.53527	129.169	6.28866	17.2562	0.824037	96.2779	52.9766	7.1485	35.806	138.52	10.2115	19.5556	15.6405	16.7907	0.17961	27.1947	13.0094	45.9915	79.8744	35.0159	123.819	59.0741	26.792	1626.44	6.21938	77.3407	156.929	35.5403	66.4566	63.3513	119.186	48.7162	68.9142	156.619	38.2564	23.1568	184.632	3.86869
79.0383	18.6815	78.5644	1.2281	112.712	56.2234	42.2173	7.21793	38.1693	108.586	77.433	16.4651	6.80277	124.921	5.45399	19.4741	0.752778	97.8424	56.1735	6.68421	39.7155	154.009	9.70884	22.1861	16.9905	16.7108	9.20858	35.1806	11.8208	54.7278	88.7466	37.2795	116.511	56.4979	24.833	1692.7	5.79876	78.4321	142.054	39.137	68.9365	64.4523	105.641	45.0247	224.882	143.461	44.9384	20.4114	199.979	4.00775
79.1382	17.43	81.404	1.03794	102.924	75.4893	63.0812	6.37539	35.3308	98.4278	76.1971	49.8346	6.13172	119.027	4.72513	19.8595	0.688137	109.496	79.1848	6.12644	50.1101	163.765	8.85665	21.6835	21.6072	16.0998	16.3998	37.6927	10.5322	55.2087	89.512	38.589	108.317	52.3263	22.9957	1734.25	5.18512	76.3373	128.292	39.8474	67.1791	62.102	107.728	41.44	310.991	131.063	47.0915	17.9733	199.98	3.87901
79.2381	15.9753	89.4026	3.88569	111.869	82.7758	71.6465	5.62655	52.4689	88.5252	73.4863	57.8482	5.51974	112.113	4.08992	19.1834	0.629575	126.972	95.5099	5.53778	53.0956	177.7	7.94148	19.811	25.8653	14.9104	18.4372	35.4281	12.1752	52.7974	85.8623	38.2828	111.349	47.5566	21.2792	1731.61	4.53633	72.3341	159.184	38.3481	63.0163	65.3532	103.078	38.0297	315.702	145.667	58.9615	15.8162	190.571	3.64125
79.3381	14.4932	89.5996	7.2426	117.477	83.3481	73.1378	8.57816	58.0537	97.7475	79.1985	57.0486	7.50031	116.477	3.5374	17.9329	0.576479	131.435	101.655	4.95634	53.9125	172.724	7.06803	17.465	28.6331	19.3461	17.9228	41.6514	12.3843	48.5347	92.465	36.9503	109.304	43.3023	19.68	1698.64	3.92135	67.285	174.829	35.6341	57.6357	63.9407	104.146	34.8273	289.411	163.688	67.3232	13.9122	175.834	3.36828
79.438	18.8813	86.4888	8.96855	122.426	80.2987	70.7122	9.48278	57.2319	98.4024	81.097	53.3986	8.61294	116.849	3.05763	16.4116	0.528146	126.319	101.516	4.40412	51.5906	172.72	6.26999	15.0844	28.5892	20.6134	16.2653	49.7743	21.7102	43.7239	91.8353	35.0003	104.393	38.9482	18.1933	1640.69	3.36671	72.2411	180.071	32.3433	51.7908	60.47	99.1737	31.8447	253.809	167.814	69.5346	12.2342	158.525	3.09464
79.5379	22.4836	82.0894	9.61383	120.654	75.4305	72.0478	9.379	53.7786	94.3745	80.3784	49.0277	9.11966	114.399	2.6418	17.9666	0.483916	122.705	100.561	3.89278	47.7118	161.896	5.55397	12.869	27.0063	20.1596	14.2086	48.7057	24.6397	44.7916	91.1943	32.713	97.9931	34.7641	18.7612	1566.19	13.4031	72.7696	178.367	28.8757	53.4712	56.217	102.716	44.8005	217.872	164.108	67.8666	10.7566	140.452	2.83581
79.6378	51.0034	77.3015	9.56593	115.26	71.6253	69.5858	21.6802	49.4132	87.9822	77.9138	44.6795	9.21114	116.321	2.28201	18.0421	0.443324	141.802	103.419	3.42733	44.6636	161.427	4.91651	10.8962	24.6659	18.8329	12.1295	44.0546	29.098	47.4257	86.7085	30.2772	98.5409	30.9088	32.3486	1481.44	25.9499	77.0729	177.227	38.6099	51.9655	51.797	99.0631	60.3224	185.004	156.201	63.8849	21.3721	122.761	3.53146
79.7378	62.3228	77.141	9.09448	108.076	66.7003	71.6324	26.2326	57.7177	80.5905	74.3334	40.5965	9.0253	114.975	1.97122	17.2712	0.406006	155.265	112.853	3.00866	44.0776	158.251	4.35092	9.18212	22.038	17.1227	10.2045	38.3743	29.324	45.6898	86.827	31.3857	95.4974	35.0916	40.5695	1442.22	29.2759	77.0245	204.264	42.4244	48.66	52.5081	91.9895	67.5864	156.211	154.944	58.6533	31.3592	106.136	3.6692
79.8377	64.7658	74.323	8.38451	100.174	61.3731	70.2842	26.9048	58.0495	72.9852	70.0892	40.9822	8.66101	111.357	1.7031	16.0529	0.371599	153.324	120.441	2.63534	41.5099	156.526	3.84991	7.7145	19.3957	15.3051	8.5034	32.7752	27.5881	42.1539	82.949	36.3868	91.0367	35.4363	57.0373	1408.64	28.47	74.2703	231.939	42.6082	44.4519	50.5094	87.254	79.021	131.507	148.717	55.1828	34.6055	90.9484	3.56135
79.9376	62.7936	70.4812	7.56064	92.1677	61.7659	66.4385	25.7235	55.5271	65.6027	65.5022	38.6754	8.18839	106.224	1.47174	14.6346	0.339726	143.777	120.459	2.30448	38.0153	172.733	3.40638	6.46917	16.8897	13.5298	7.04084	28.3121	25.0584	56.7	77.0876	38.5197	103.734	35.5418	66.6069	1356.16	25.9856	70.8385	243.413	40.6702	48.2813	47.3667	89.3268	111.22	110.536	139.961	51.453	38.4472	77.3556	7.26769
80.0375	58.7807	66.3431	6.70465	84.3966	59.4877	61.4027	28.5509	51.4556	58.6701	60.7974	35.6209	7.65675	100.144	1.27173	14.5977	0.310168	130.954	115.972	2.0126	35.5246	169.073	3.01386	7.99409	21.1325	11.8724	5.80485	24.0723	35.7028	60.8772	70.4203	40.7665	107.536	35.2278	71.4283	1321.13	22.9818	68.272	278.276	43.6979	48.2788	43.8427	87.9194	126.738	114.263	130.117	46.9177	38.2897	65.3805	8.51728
80.1374	53.9753	66.0655	5.86855	77.0396	55.8701	55.9425	29.2658	46.9584	52.2908	56.129	32.5015	7.09997	93.5352	1.09864	13.9185	0.282877	117.208	108.973	1.7559	45.7354	163.328	2.66654	15.4658	22.3063	10.366	4.77196	20.2894	38.3613	65.1769	63.6198	41.0001	117.707	33.283	73.0204	1269.39	24.773	64.2608	293.348	53.2226	46.0272	40.3013	82.5631	137.856	118.162	120.021	42.0843	36.1707	63.6369	8.6551
80.2374	49.0205	63.593	5.08348	70.1797	52.3253	50.4941	27.9731	42.5277	49.4485	51.6006	34.8905	6.54089	109.404	0.949223	12.9043	0.257751	103.767	100.741	1.53062	48.8461	168.568	9.50855	17.6491	21.7336	9.01973	13.2916	34.7502	41.5751	63.0878	57.0552	41.363	119.571	30.6089	79.3943	1206.85	23.6602	59.4933	294.84	56.2142	42.666	50.6571	75.5071	161.763	109.951	110.147	37.2783	33.1981	59.5731	8.30986
80.3373	44.2347	60.28	4.36623	63.8446	48.3175	49.9636	25.8126	38.3654	45.7015	55.1501	33.6042	5.99419	118.046	0.820718	11.7441	0.234588	91.2325	92.0834	1.33316	48.0713	160.322	16.6578	23.3494	21.968	9.25991	17.1144	37.5186	40.9977	58.3397	50.9152	46.4122	116.571	36.5623	82.0236	1155.66	41.4348	54.4255	287.419	55.2575	38.7045	53.1254	80.8287	170.817	97.0937	100.748	38.3151	29.9628	54.2779	13.8707
80.4372	66.5127	68.6455	3.724	58.0299	44.2225	49.1934	23.3659	34.5414	70.3789	56.1846	31.1858	5.46846	121.395	0.709803	10.5546	0.213292	97.7378	83.4955	1.88119	45.1985	146.633	17.9997	49.2839	20.8987	15.5803	20.1209	35.3717	38.16	52.7209	45.283	48.2735	117.61	37.7308	87.1209	1097.65	45.7938	56.1952	274.387	52.0458	34.5753	51.8975	79.2265	170.825	83.6326	91.9501	37.2843	26.77	56.6764	15.6029
80.5371	79.1593	69.7379	3.15783	52.7141	40.2454	46.5968	20.9213	31.0666	165.642	55.4986	28.5386	4.94229	120.938	0.613625	9.40157	0.193943	118.016	75.2699	2.12155	47.3098	131.397	17.2157	57.1968	19.1731	18.0342	19.9227	31.4455	34.4604	47.0641	40.1807	65.1995	121.398	36.4115	88.5478	1034.15	44.1774	55.3134	273.75	47.6744	39.8236	49.0428	74.232	213.604	71.1416	83.7995	35.0264	23.7682	55.4805	15.6153
80.6371	81.4246	67.7141	8.73967	51.4823	36.491	43.1201	18.6134	27.9265	259.026	55.2231	25.9736	4.45496	117.808	0.530162	8.32112	9.02068	121.572	67.5669	2.17149	46.0167	128.839	15.7422	56.4099	17.1818	18.3386	18.2539	27.1483	30.5962	41.7348	35.5969	74.124	119.448	33.8965	91.4202	968.624	40.1677	52.8139	265.538	42.8374	46.3088	45.5743	67.7982	238.958	60.1254	76.2992	32.1121	21.0213	52.1374	14.8911
80.737	109.896	70.8089	11.7628	57.4463	33.0066	39.3168	16.4979	25.0968	374.251	53.678	23.5879	3.98085	112.87	0.455104	7.3311	12.7981	124.653	60.4623	3.32657	42.9722	132.359	14.1301	51.7734	15.1533	17.5053	16.0351	28.679	26.8987	36.8723	31.5021	81.5921	114.248	30.9024	91.2887	906.503	35.4529	74.1784	252.613	37.9615	47.9571	41.98	67.6354	258.57	50.6428	69.4273	28.921	18.5475	47.6356	13.8858
80.8369	118.323	72.4924	20.4758	58.6118	29.8067	35.5026	14.59	22.5507	433.852	51.3152	21.4026	3.54775	106.771	0.38912	6.4372	34.9225	150.846	53.9789	3.8611	39.1482	125.621	12.5816	45.7591	13.2152	16.1236	13.7371	26.8038	23.5096	32.5093	27.8582	83.963	110.745	27.817	89.1847	870.698	30.7966	84.8533	236.977	33.2977	46.6892	38.4874	97.87	267.761	42.5794	63.1482	25.6984	16.3401	42.6357	42.5147
80.9368	116.639	70.6204	39.706	57.1028	26.888	31.85	12.8855	20.2615	446.898	63.2932	19.4128	3.1515	99.9963	0.334538	5.63786	43.8775	155.529	48.1068	8.93823	35.1038	114.772	17.5676	39.5824	11.4324	14.5305	11.5842	23.7295	48.8643	28.6293	24.6239	82.9935	171.62	24.8418	85.8298	827.575	26.5159	88.4987	220.016	28.9831	43.7685	35.1956	111.466	280.656	35.7662	57.4202	22.5968	14.3786	37.5661	52.7865
81.0367	110.142	67.311	49.6779	54.1824	24.2372	28.4464	11.3708	18.204	434.075	69.8069	17.6056	2.79126	92.9013	0.280982	4.92868	46.2617	149.176	49.4032	13.4147	43.2486	134.282	18.0891	33.8014	9.83208	12.9134	9.66931	20.4426	57.4663	25.1961	21.7577	86.5792	230.726	22.0735	81.7265	780.13	26.6854	105.966	202.671	32.8133	40.014	32.1407	112.399	279.503	30.0285	52.2045	19.7048	12.6377	32.6922	58.5001
81.1367	101.632	63.7987	53.5071	52.6415	21.8367	25.3293	10.0294	16.355	407.772	72.477	15.9658	2.46814	85.7455	0.237652	4.30261	45.4544	137.651	48.3299	15.4647	45.3838	134.489	26.8182	28.6371	8.41907	11.3713	8.01642	17.3559	67.4729	22.1664	19.2203	86.31	261.521	19.5507	79.7679	730.576	35.2469	113.09	285.238	33.4711	35.9451	29.329	106.923	270.094	25.2051	47.4495	26.4907	11.087	28.1676	67.4096
81.2366	92.5618	67.8785	78.3986	50.4266	19.6672	22.5075	8.8435	14.6937	375.319	72.4906	14.478	2.16776	78.7134	0.198901	3.75205	43.1788	124.18	45.8875	16.0059	44.2015	126.154	54.8849	24.1418	7.18589	9.95164	6.61599	14.6171	104.265	19.497	16.9757	83.5764	270.401	17.2803	83.7521	696.552	53.789	113.523	427.57	32.2516	31.8812	26.7524	98.5189	256.106	21.1541	43.1212	29.5104	9.7256	24.0697	74.6718
81.3365	104.761	67.1848	90.0605	47.3641	17.7088	19.9731	7.79645	13.201	340.971	70.7132	13.1278	1.89918	71.9322	0.162978	3.26922	40.307	110.488	42.7224	15.6405	41.3088	114.566	88.2942	28.1707	6.1186	8.67277	5.44355	12.2551	143.938	17.1471	14.9911	79.3434	266.314	15.2532	84.5212	661.129	57.5401	109.778	793.851	29.9984	28.0101	24.3969	89.0884	239.852	17.7534	39.182	30.0812	8.53618	20.4258	74.2959
81.4364	193.2	64.4962	93.0637	52.3503	15.9426	17.7094	6.87258	11.8599	345.982	67.7724	11.9028	1.64629	65.4853	0.132363	2.84676	55.3627	112.942	42.3513	14.76	37.651	129.357	96.7346	108.7	5.20047	7.53656	4.46969	10.2487	153.164	24.9744	13.2371	74.2747	254.871	13.4522	83.1593	622.532	54.783	103.565	1010.49	27.2519	24.4325	22.2464	87.5355	222.77	14.8994	35.5982	29.1201	7.49795	17.2313	70.6676
81.5364	285.701	61.0594	90.6134	53.1666	14.3507	15.6951	6.05774	10.6551	333.291	64.12	10.7915	1.42995	59.4233	0.106448	2.47785	60.1382	107.855	65.8416	13.6158	33.7719	127.788	92.9511	156.678	4.41404	6.53626	3.66497	8.55855	147.801	26.8687	11.6877	68.8197	239.569	11.8572	82.8354	636.299	49.4944	96.0357	1328.97	24.3475	40.0808	30.0923	108.841	205.731	12.5044	32.3402	27.2582	6.58852	14.4628	65.8164
81.6363	328.803	57.4287	84.9286	51.6659	12.9161	13.9072	5.33925	9.57282	311.549	60.0779	9.7843	1.24672	53.7725	0.0849671	2.15601	59.8764	128.76	77.3553	12.3664	29.9732	119.087	85.1529	166.343	3.74255	5.66102	3.00228	7.14148	136.061	26.0605	10.3193	63.2796	222.556	10.4474	91.2513	724.138	43.5389	92.292	1556.56	21.4906	66.9968	75.1916	113.783	189.25	10.4948	29.3835	24.923	5.78836	16.1365	75.212
81.7362	389.754	67.6562	77.5207	48.9495	11.6237	12.3232	4.7058	8.60058	285.859	55.8726	8.87107	1.08992	48.5419	0.0675018	1.87572	57.2551	135.037	81.3146	11.1093	44.7751	107.782	76.4927	158.055	3.17056	4.89836	2.45775	5.95649	122.122	24.1231	59.9268	57.8491	205.136	9.20283	102.922	832.335	37.7516	86.698	1708.95	18.7961	79.6733	95.1222	110.247	173.612	8.80842	26.681	22.3981	5.08338	92.6805	75.7236
81.8361	435.408	69.5718	69.3969	164.652	10.4595	10.9214	4.1474	7.72721	259.169	51.6608	8.04246	0.959075	55.7304	0.0529697	1.63182	53.6327	130.628	111.745	9.90172	50.3861	96.0328	68.134	142.329	2.68418	4.2357	2.01096	4.96704	108.047	21.811	107.153	61.2466	188.075	8.10503	108.322	994.24	32.4713	80.1509	1836.48	16.3237	83.4009	123.185	117.031	158.961	7.3932	24.2377	19.8666	4.46613	209.842	105.867
81.936	477.954	79.0892	61.2085	224.257	9.41078	9.68124	3.65521	6.94259	233.124	47.5482	7.29078	0.851763	80.0751	0.0407853	1.41976	49.6902	121.115	127.816	8.77505	50.8492	84.8245	60.463	124.455	2.27116	5.20692	1.64485	4.14154	94.7916	19.4762	136.315	78.4297	171.802	7.13708	109.479	1112.08	27.8026	73.2424	1883.56	14.0961	81.7021	130.497	114.248	145.35	6.20533	22.0166	17.4414	3.93572	321.381	113.829
82.036	475.266	80.2969	53.3587	266.435	8.4662	8.58359	3.22145	6.23763	208.591	43.6036	6.60929	0.765382	110.769	0.0309811	1.23534	45.7614	109.576	132.604	7.74401	48.4947	78.8513	53.5671	106.973	1.92081	5.43185	1.34526	3.45312	82.7451	17.2736	166.663	87.1237	182.965	6.28386	107.821	1173.11	23.7432	66.3534	1889.41	12.114	76.8974	128.049	106.809	132.776	5.20813	20.0007	15.1872	3.42008	423.065	111.923
82.1359	450.814	119.667	46.0794	279.806	7.61536	7.61167	5.68983	5.60418	185.971	39.8693	5.99148	0.696898	173.705	0.0235908	1.07519	42.0029	105.136	130.498	6.81345	47.8773	102.633	47.4227	90.994	1.62384	5.25531	1.10014	2.87919	72.0105	15.2626	231.812	90.1149	188.092	5.53186	104.347	1248.68	20.2463	59.7201	1887.79	10.3684	70.4933	121.272	97.4248	122.716	4.37089	18.1705	13.1365	2.98567	569.731	111.207
82.2358	417.02	137.478	39.4869	361.12	6.84906	6.75061	6.52883	5.03498	165.4	36.3686	5.43126	0.642641	215.386	0.0184072	0.936005	38.4815	97.0328	124.369	5.98185	45.0981	106.711	41.9693	76.9045	1.37228	4.87885	1.39254	2.4008	62.553	19.0719	256.486	89.3598	184.641	4.86914	119.413	1334.83	17.2495	53.4803	1832.97	8.8474	63.4487	112.826	87.5601	112.947	3.66788	16.51	11.3003	2.61779	632.857	105.709
82.3357	380.351	170.99	33.6212	454.835	6.15903	5.98717	27.9108	4.52347	150.928	33.1116	4.92367	0.598736	239.755	0.0151207	0.814927	35.2184	106.354	116.074	5.24206	41.3071	114.037	37.1375	64.734	1.15937	4.41844	1.41823	2.002	54.2768	19.5733	269.802	86.2243	176.352	4.28513	150.284	1382.5	14.689	47.7062	1744.97	7.53622	56.3559	137.419	77.9758	109.269	3.07759	15.001	9.67613	2.29186	641.783	98.4211
82.4356	344.077	179.711	28.4733	511.395	5.53788	5.30989	43.1546	4.06379	136.343	30.0993	4.46362	0.561633	251.361	0.0133893	0.709657	32.2132	105.075	106.799	4.59023	49.7532	110.13	32.8598	54.35	0.979271	3.93909	1.31828	1.66951	47.0632	32.9462	306.516	81.6552	165.548	3.77052	167.265	1401.86	12.5048	42.426	1674.72	6.39117	49.5652	143.445	71.6321	103.686	9.66105	13.6282	8.25354	1.99824	617.055	90.7067
82.5356	309.762	185.285	24.0047	523.677	4.97901	4.70883	47.8901	3.65074	127.447	27.326	4.04683	0.52835	253.706	0.0129836	0.617901	29.4547	114.884	97.2891	4.01509	51.7164	101.503	29.0739	45.5572	0.827048	3.47576	1.16785	1.3922	40.7911	36.774	312.694	76.3021	153.66	3.31711	181.643	1387.09	10.6435	37.6399	1581.14	5.42276	43.2681	180.604	64.6582	97.1531	13.6959	12.3764	7.01731	1.73564	572.854	85.0847
82.6355	318.087	181.406	20.1603	511.224	4.47642	4.17547	47.4438	3.27965	152.941	24.7822	3.66927	0.496603	249.473	0.0138444	0.537938	26.9273	129.859	87.9949	3.51109	50.1183	92.0943	25.7238	38.147	0.698414	3.04582	6.37248	1.16086	35.3455	36.2066	301.834	70.6049	141.551	2.91769	212.707	1348.38	9.05807	33.3307	1475	4.5999	37.5541	189.511	68.0907	90.2636	13.9946	11.2394	6.35906	1.51208	518.791	78.7061
82.7354	350.498	193.343	16.8771	485.656	4.02469	20.88	44.5968	10.4086	160.217	22.456	3.32699	0.464878	240.702	0.016076	20.0434	24.6144	130.098	79.1779	3.06966	46.7007	82.1668	48.1367	31.9208	0.589759	2.65654	59.3533	0.967803	32.7243	41.5521	325.62	64.856	129.726	2.56591	234.663	1322.07	7.708	29.4707	1363.66	3.89984	32.4489	185.179	66.2135	93.4692	12.8629	10.2015	5.67671	1.31835	481.271	72.3016
82.8353	382.083	202.396	14.0902	479.731	3.61888	29.0492	40.7845	12.821	157.582	20.334	13.7307	0.432452	228.936	0.0196519	30.2525	22.4987	147.158	70.9758	2.68332	42.4867	72.632	52.6283	26.6993	0.498003	2.30951	98.2334	0.806662	52.651	41.3559	323.686	59.2446	118.469	2.25617	268.05	1295.21	7.22743	27.1312	1252.11	22.7788	27.9393	230.226	61.7694	92.4427	11.2944	9.25449	22.2792	1.1514	439.069	66.1849
82.9353	402.278	199.012	11.7363	501.29	3.25454	32.21	36.7324	20.6755	154.473	18.4022	32.7959	0.399282	215.332	0.0243177	34.7046	20.5642	147.473	65.4519	2.3457	38.0631	63.8681	50.5349	22.3256	0.420519	2.00328	108.49	4.4937	65.737	38.755	325.16	53.8879	107.924	1.98353	284.083	1249.81	6.48035	24.7161	1143.6	32.6789	23.9897	240.526	56.2714	94.7984	9.7012	8.39451	31.523	1.00643	398.012	60.4767
83.0352	435.769	190.485	9.75593	506.594	2.92771	32.5043	32.7934	26.3193	145.902	16.6463	38.7865	0.365847	200.749	0.0298368	35.6759	18.7956	139.383	64.1092	2.05091	33.7539	61.5239	47.0714	18.665	0.355098	1.73491	104.66	8.16149	76.6391	35.2636	339.765	53.2397	98.1497	1.74363	288.349	1227.43	5.6775	25.5469	1078.28	36.8736	24.7094	234.57	50.5351	126.68	12.9293	7.61395	35.8388	0.879893	356.289	55.2099
83.1351	437.344	180.087	8.09521	496.588	6.40294	31.2259	29.1263	27.2462	134.747	15.0523	48.7002	0.332906	185.815	0.0359661	34.6202	17.1789	127.536	65.8683	1.79354	29.7264	60.9425	45.8871	15.6027	0.299868	1.50082	94.5989	8.92032	78.9807	31.5963	346.7	51.2444	89.4371	1.53261	284.782	1226.12	29.7439	29.3698	1092.08	37.5444	46.9317	221.485	44.9824	141.542	12.9933	6.90659	36.935	0.772385	313.937	69.8377
83.235	416.806	169.268	6.70586	533.536	8.00787	29.149	25.7904	26.1521	122.684	13.6068	49.0685	0.301256	170.982	0.0424495	32.4572	15.7011	114.47	89.0781	1.56881	26.0553	78.1403	46.5297	13.0418	0.25326	1.29729	82.4446	8.45022	75.1031	28.0754	430.735	48.4442	81.3523	1.34709	276.142	1213.42	37.6322	30.7095	1072.38	36.1312	57.7887	205.737	39.8157	145.894	25.8111	6.26249	36.0022	0.679002	290.949	81.7882
83.3349	398.365	158.656	5.5456	600.299	8.54581	26.7309	22.7951	24.2732	110.666	12.2969	46.2769	0.271557	156.563	0.049009	29.761	14.3502	101.523	127.931	1.37244	22.7625	80.8435	43.5138	51.9474	0.213929	1.12071	70.2816	7.52948	82.8795	24.8324	499.256	45.2107	73.9061	1.18407	264.356	1217.38	49.2881	30.4565	1028.97	33.5727	61.4684	207.913	35.1159	143.908	28.3332	5.67903	40.0476	0.59755	276.28	83.0864
83.4349	370.036	155.457	4.5779	709.878	8.49025	24.2359	20.1256	22.1684	99.2071	11.1106	42.6121	0.244227	142.769	0.0553301	26.8826	13.1154	111.594	162.274	1.20075	22.0782	76.9728	40.8772	80.7728	0.180751	0.967731	59.0774	61.7517	81.2583	21.9079	524.643	41.7954	67.0828	1.04087	263.733	1213.89	54.504	31.4451	971.316	32.8873	60.7636	199.706	30.8991	138.242	29.8197	5.14939	40.7914	0.528268	254.284	79.7639
83.5348	338.301	149.271	3.77189	760.484	8.11884	21.8114	17.7569	20.0837	88.563	10.0372	38.8779	0.219396	129.736	0.0611715	24.0302	11.9866	161.678	176.723	1.05042	38.2372	70.4399	37.1073	208.805	0.152716	0.835331	49.2048	78.0772	75.4145	19.3001	514.538	45.5003	60.8521	0.915145	257.493	1210.95	53.8402	32.9389	906.003	30.9067	57.5177	187.14	27.1477	130.582	27.7278	4.66831	69.5754	0.468645	229.722	74.6186
83.6347	306.462	165.354	3.10178	815.493	7.59298	19.5341	15.6606	18.1206	78.8356	9.06638	35.3423	0.196981	118.956	0.0663602	21.3212	10.9549	211.243	178.721	0.918522	51.2918	63.1399	33.2032	272.388	0.129019	0.720816	43.465	87.5399	67.9946	39.4764	489.836	46.5267	55.1763	17.5775	247.699	1184.23	49.5033	33.3214	837.543	39.4612	52.9314	173.148	23.8283	121.984	24.4774	4.23177	84.2496	0.412029	203.851	68.9332
83.7346	276.124	166.264	2.54598	815.777	7.0054	17.4386	13.8084	16.3152	70.0396	18.6641	32.0819	0.176775	118.32	0.0706372	20.9869	10.0119	224.254	173.236	0.802608	55.6365	55.9582	29.524	280.279	0.108969	0.621818	37.3629	83.7318	63.7104	46.3829	454.25	45.8046	50.0148	25.1438	235.784	1157.59	43.9474	32.3802	768.979	42.5445	53.3838	168.091	24.026	113.101	21.0806	3.83615	89.6053	0.364329	201.651	71.2345
83.8346	274.92	160.722	2.08653	831.643	6.40826	15.5349	12.1736	14.6738	62.1417	24.673	29.1048	0.158524	115.125	0.0738101	32.3755	9.15004	218.228	163.506	0.70102	55.8287	49.2786	47.8362	262.542	0.0920439	0.536265	31.5757	74.9476	70.5497	52.0854	414.611	43.9825	45.3267	27.71	222.737	1115.14	38.297	46.1475	709.44	54.777	59.0767	167.337	22.8545	104.327	17.9309	3.47796	88.996	0.322619	190.813	68.8948
83.9345	260.947	152.647	1.70844	809.87	12.1479	13.8196	10.7315	13.1905	70.1709	29.9342	26.3975	0.141966	110.203	0.0757654	37.4038	8.36243	203.005	151.613	12.4759	53.075	63.8629	50.9135	262.326	0.0778469	0.462352	29.907	64.9354	107.632	51.4041	378.084	41.509	41.0718	27.6088	209.233	1062.32	51.9103	58.9211	650.349	59.2688	66.0829	159.592	22.1492	95.8909	15.154	3.15383	84.7446	0.285615	175.187	66.1476
84.0344	241.473	143.789	1.3991	768.253	14.7348	12.2819	9.4585	15.3778	71.4066	32.7427	63.3039	0.126854	104.178	0.0764169	38.5815	7.64268	184.027	143.72	26.3978	48.8894	80.9629	48.4444	260.953	0.0659956	0.398506	26.766	55.3006	117.947	57.6115	349.478	38.6911	43.5942	26.159	202.421	1027.58	63.6148	64.7849	643.328	59.0382	74.5678	149.011	33.2576	87.9172	12.764	2.86058	78.4387	0.252956	157.361	95.6227
84.1343	220.285	134.915	1.14759	717.276	15.5277	10.9075	8.33695	17.187	68.8976	33.8289	75.239	0.112984	117.139	0.075732	37.5123	6.98503	164.23	133.656	33.4267	52.9407	83.4463	44.206	240.52	0.0560254	0.343359	23.1906	51.0204	118.057	56.8143	326.093	35.7358	43.5655	24.0987	193.467	982.021	64.2661	66.1423	620.424	61.5878	76.0731	161.855	37.0772	80.4656	10.732	2.59531	71.144	0.224391	148.192	118.835
84.2342	202.743	126.351	0.944259	686.642	15.3274	9.6811	7.34791	17.0089	70.8867	33.7276	74.6958	0.100315	129.344	0.0737353	50.4509	6.3841	175.884	122.675	42.755	57.2567	79.3153	59.8947	213.073	1.17866	0.295722	19.6965	44.8842	116.349	63.0793	298.652	32.7801	42.0637	21.833	183.302	929.708	59.6972	64.6479	587.798	76.0997	73.4113	176.808	37.0347	73.5547	9.01516	2.35534	63.5588	0.199493	135.595	149.217
84.3342	196.191	118.223	0.78047	644.679	14.6027	8.58813	6.47396	16.0104	81.722	32.8286	70.082	0.0891051	134.94	0.0706177	58.4276	5.83483	211.852	111.558	46.3942	56.6312	72.5206	66.2897	184.559	2.73997	0.254573	16.5165	38.538	112.867	69.9929	270.267	33.8234	39.7614	19.5783	172.567	873.677	53.2755	61.5149	549.75	99.1647	68.4279	187.765	35.055	67.1784	7.56956	2.13818	56.1253	0.177635	141.916	155.26
84.4341	200.836	128.2	0.648451	617.015	13.6263	7.61423	5.70222	14.7234	83.9683	31.4144	70.5614	5.26497	135.748	0.0666807	60.3368	5.33295	218.019	100.775	86.496	53.3998	64.9744	65.1871	160.567	3.44651	0.219037	13.7338	32.6581	104.184	68.7506	244.936	33.4891	39.0202	17.4435	168.982	816.158	46.5578	57.3895	509.243	109.861	62.3141	212.99	32.2072	61.3165	6.3545	1.94152	58.523	0.158153	139.154	150.604
84.534	193.301	127.852	0.541291	595.589	12.5545	6.74515	5.02346	13.6048	124.694	29.6879	68.3967	8.56007	133.164	5.27707	58.7031	4.8739	211.127	90.5917	118.496	48.9425	57.569	60.2609	143.475	3.64585	0.188356	11.3557	27.4747	93.6535	64.0274	220.13	41.1202	42.1746	15.4781	162.89	766.618	40.2218	52.7922	468.284	110.817	55.8219	215.039	38.0784	55.9411	5.33417	1.7632	57.8325	0.140519	130.912	143.336
84.6339	180.238	123.146	0.453213	562.013	11.4745	14.4766	4.42404	12.3983	155.838	27.7933	94.1232	16.9661	128.249	11.6052	68.3881	4.45415	197.852	81.1483	132.181	45.769	53.8579	54.3395	124.899	3.55623	0.161872	9.35357	23.0191	82.9323	73.1271	196.732	46.5027	42.5595	13.6982	163.447	747.758	34.5239	48.0638	447.692	124.295	49.4101	206.46	51.8897	51.0208	4.47772	1.8687	54.8889	0.124397	119.697	157.43
84.7339	165.137	116.766	0.379615	523.003	10.4338	18.0408	3.89746	11.2206	189.496	25.8319	128.628	22.0894	121.805	15.7459	92.7671	4.0706	201.234	72.4981	134.553	41.733	49.8128	48.4822	107.067	3.31306	0.139013	7.68441	19.2411	72.7963	72.6475	175.158	48.575	45.9496	12.1028	160.201	719.099	49.6029	43.4222	421.494	126.178	43.3439	193.427	56.0807	46.5229	3.75895	14.1934	50.6877	0.109665	113.098	157.85
84.8338	149.783	109.904	3.41885	482.443	9.45606	19.1802	3.42922	10.1189	199.337	23.8735	132.336	24.8941	114.433	18.2419	102.473	3.71966	191.674	64.6449	130.194	37.4432	68.5637	47.0858	90.9225	2.99899	0.119281	6.30182	19.0893	63.5655	68.02	155.549	48.4627	46.342	10.6818	154.526	684.104	52.2117	43.3866	392.38	121.218	37.7628	178.946	81.4831	42.4149	3.15577	23.1119	47.5117	0.0962976	103.728	150.668
84.9337	135.055	103.083	5.1262	448.099	8.55114	18.9514	3.01815	24.3887	195.803	21.9652	142.231	26.0837	106.577	19.5172	103.38	3.3991	176.166	57.5599	122.079	33.2373	73.233	43.3175	76.7631	2.66319	0.102242	5.84829	17.3729	55.3303	61.8651	145.436	46.9526	53.6743	9.42133	147.378	661.137	49.3752	58.9059	412.336	112.512	45.1495	164.448	89.9297	38.6655	2.64961	27.2209	43.4886	0.084357	93.1008	160.667
85.0336	121.347	96.5231	5.93699	414.394	7.72151	17.9906	2.65712	30.4711	185.16	20.1375	137.038	26.1693	98.5634	19.9019	99.2344	3.10592	158.546	51.1979	116.136	29.2915	138.958	38.9814	97.7036	4.73443	0.0875208	5.17491	15.1796	48.0696	55.4185	152.9	44.5909	56.0816	8.30601	139.421	645.094	48.1172	66.4782	443.103	102.042	47.3807	150.584	89.4152	51.7469	2.22485	28.5225	39.1194	0.0738317	82.2012	167.139
85.1335	108.8	90.3069	6.16027	380.723	11.3739	16.6683	2.34025	32.4078	171.131	18.4093	127.194	25.5201	90.6252	19.6511	92.3963	2.83793	140.853	45.5042	117.471	25.6863	184.982	34.7487	99.6953	5.61172	0.0747903	4.45284	12.9858	58.0508	49.2368	149.991	41.753	55.5607	7.32069	135.976	620.643	73.6129	68.839	450.582	91.0494	46.4823	137.621	89.1637	57.8526	1.86835	28.5587	34.7275	7.88944	71.6474	169.071
85.2335	97.4265	84.4577	6.01323	360.45	12.8729	15.2118	2.05633	47.2324	168.359	16.7908	122.126	24.4007	82.9257	18.9605	111.132	2.59302	124.114	40.4212	113.776	22.4474	193.728	30.847	96.2075	6.89244	0.0637696	13.5504	10.9819	93.4495	43.5468	141.852	39.4209	53.3653	6.45101	130.706	590.693	92.4327	67.8728	506.801	82.7047	43.7893	125.641	84.6484	59.6502	1.56908	36.6687	30.5129	11.3166	61.8021	162.009
85.3334	87.1743	78.9722	5.6465	362.137	13.1565	13.7422	1.8085	50.8581	159.354	34.1098	113.208	22.9995	81.204	17.9793	156.218	2.36918	108.789	35.8912	107.503	19.5698	185.454	27.333	87.3344	7.21857	0.0542111	16.6972	9.22762	155.83	38.4172	131.086	38.3388	50.2772	5.68381	124.351	557.437	93.3884	78.9052	738.554	84.4693	40.1687	114.638	81.0073	58.8491	1.31777	39.8467	26.5911	26.242	52.8548	151.426
85.4333	77.9643	73.836	5.16259	381.865	12.7771	12.33	1.58866	49.6086	161.359	44.9416	103.553	21.4488	78.1071	16.8198	174.859	2.16486	95.0292	31.8589	194.275	17.0323	170.179	24.1993	76.715	11.101	0.0458979	16.8349	7.72511	188.186	33.8439	122.829	36.5074	46.7784	5.00716	119.899	522.507	86.7531	89.9424	999.138	118.651	36.1727	104.566	77.5038	70.0053	1.10666	40.183	33.1989	32.1915	44.8794	139.827
85.5332	69.7074	81.908	4.6298	378.693	12.0574	11.0099	1.39326	46.3907	155.26	51.1343	94.2296	19.8403	100.811	15.5656	221.67	1.97788	103.167	28.2721	288.59	14.8061	152.766	21.4172	77.8609	12.6239	0.0386473	25.5622	6.45346	191.27	42.5061	112.792	34.2499	44.8847	4.41043	119.696	487.088	77.4227	93.6293	1227.55	132.859	32.1425	95.3611	114.308	74.4049	0.929227	38.9352	35.8173	33.4053	37.8755	128.336
85.6332	62.314	82.4032	4.09201	363.077	11.184	9.79947	1.22377	42.5253	145.031	54.0481	85.5682	18.2366	114.473	14.2779	283.68	1.80735	105.628	25.0828	407.877	12.8601	136.438	18.9518	77.4595	12.7702	0.0323103	45.7822	5.38445	180.69	52.8993	102.252	31.7861	42.7599	3.88423	117.264	452.029	67.6612	92.612	1429.92	134.755	28.2796	86.9581	136.779	74.6791	0.780045	66.1953	35.8674	32.2233	31.7973	117.426
85.7331	55.6988	79.6751	3.57601	360.462	10.2632	8.70416	1.0728	38.5997	133.015	54.6804	77.639	16.6795	121.446	13.0005	306.215	1.6512	100.953	22.2477	460.338	11.1633	126.599	16.769	85.0338	12.1541	0.0267736	51.5363	9.97825	164.486	54.2137	91.9187	29.2629	40.0737	37.6651	113.074	417.921	83.1836	103.975	1596.38	129.393	24.6942	79.2908	140.829	72.8677	0.654622	78.9143	34.3355	29.9249	26.5726	107.274
85.833	49.7828	75.6806	3.09684	345.821	9.35425	7.71071	0.940767	34.8622	120.564	53.7597	70.4219	15.1959	123.545	11.7639	305.242	1.50851	92.9652	19.7279	471.408	17.792	114.319	14.8371	83.7317	11.1537	0.0219422	50.1256	54.5444	146.711	51.4892	82.1672	26.7764	37.1549	52.9016	107.819	385.193	84.7966	107.368	1659.66	122.174	21.4384	81.7474	155.311	69.5237	0.549256	83.1343	31.8972	27.1995	33.5156	108.173
85.9329	44.4935	71.2928	2.66178	352.218	8.4885	6.81562	0.824087	31.4065	108.431	51.8152	63.8674	16.4925	122.161	10.5884	381.413	1.37817	83.7642	17.4889	457.757	20.4204	107.377	13.1276	76.7879	9.99721	0.0177348	45.5033	67.6348	129.327	47.1692	73.1717	24.3872	34.2009	68.4018	101.98	354.168	79.0852	105.682	1654.16	117.289	35.5059	82.5285	171.226	65.3791	0.460833	82.5016	29.0078	24.409	42.7176	115.898
86.0328	39.7654	66.8951	2.27312	383.102	7.68123	6.00957	0.723107	28.2562	97.0128	49.2288	57.9198	16.9076	118.354	9.48655	424.297	1.25877	74.4701	15.5003	430.207	21.7543	97.582	11.6148	81.5649	8.81834	0.01408	39.7575	67.0046	113.214	42.4162	64.9913	22.1312	31.3273	72.8018	102.891	340.478	76.2515	100.896	1603.47	108.816	61.816	79.2331	170.162	60.8913	0.386659	79.2067	25.9667	21.7351	46.3478	146.182
86.1328	35.5395	62.6501	1.93006	386.005	6.93836	5.30816	0.633397	28.9757	86.4912	46.2738	52.5249	16.7244	112.929	8.46518	429.592	1.14996	65.6492	13.7352	395.69	21.3533	87.1399	10.276	77.5175	7.6915	0.010919	33.9453	60.943	98.6965	37.7637	57.6209	21.15	39.0275	71.3447	102.083	324.042	69.3123	94.3491	1593.88	98.6603	77.089	74.2294	160.629	70.4179	0.324429	74.5568	22.9649	19.2612	51.2337	152.322
86.2327	31.7629	58.6211	1.6301	381.769	6.26046	4.68896	0.555962	38.0418	76.9256	43.1434	47.6318	16.1476	106.488	7.527	413.233	1.05034	57.5586	12.1698	358.566	20.0466	77.0662	15.8291	71.407	6.65469	0.00820913	28.5626	53.2354	94.1405	49.224	51.0211	36.4046	42.1469	66.9887	107.18	321.524	69.6294	86.939	1542.23	88.011	82.461	68.6701	150.513	73.8421	1.31303	69.3235	20.1178	63.8504	57.4137	147.84
86.3326	41.5394	54.8269	1.37009	410.46	13.5755	4.13962	0.488292	39.7616	68.3056	39.9717	47.1469	15.3246	99.48	6.67163	385.273	0.959283	50.2866	10.7826	321.501	18.3231	108.294	16.6697	63.2381	5.72374	0.0059174	23.8052	45.5379	86.1377	53.3851	45.1366	45.1089	42.5129	61.3821	118.953	313.456	64.5155	79.2535	1480.72	77.5861	81.7711	63.1039	164.498	76.8956	11.1527	63.9549	17.4898	92.6692	58.5007	139.021
86.4325	51.4206	51.2665	1.14647	411.157	16.9495	3.65314	0.429584	39.6452	60.5832	36.8502	46.623	14.3602	92.2346	5.89664	351.966	0.876117	43.8317	9.55444	286.054	16.4654	127.252	15.8024	54.7645	4.90155	0.00401709	19.7144	38.5118	77.0511	51.9528	39.9061	49.3542	41.275	55.425	124.923	328.903	57.501	71.6687	1398.38	67.7933	77.5554	57.7806	165.627	76.2966	13.8584	58.7038	15.1112	101.919	57.9665	128.756
86.5325	84.7835	61.7917	0.95531	396.473	37.2885	3.22365	0.378429	37.4421	53.692	33.8396	49.3576	13.3282	84.9893	5.19829	317.114	0.799923	38.1471	14.8182	253.069	14.6312	127.656	14.3976	55.263	4.18385	0.00248173	16.2569	32.3633	68.0357	48.1684	35.2673	50.6142	39.1525	49.592	126.087	333.397	51.3899	64.4146	1352.32	69.2243	71.467	52.8032	157.435	73.5605	32.7761	53.7058	12.99	101.044	54.9113	118.352
86.6324	96.801	64.0407	0.792851	373.892	46.6878	2.84085	0.333763	45.7975	47.5589	30.9775	47.3259	12.2794	87.3661	4.57188	293.155	0.730387	40.4307	17.9504	222.935	19.3432	119.836	18.9636	52.4216	3.56262	0.00127966	13.3669	27.0987	59.6189	43.5885	33.5089	49.9227	36.5914	58.0121	124.067	351.748	44.9449	67.7377	1283.73	66.7354	64.5631	48.2032	157.291	69.6484	66.6345	49.0268	21.2209	95.2299	50.4539	115.046
86.7323	102.583	66.7047	0.655726	347.805	49.8449	2.49632	0.294642	48.959	42.1103	28.2863	43.8477	11.2483	87.0137	4.01232	266.281	0.666962	46.7533	26.1831	204.442	20.869	108.872	19.2402	47.1639	3.02827	0.000370422	10.9693	30.5024	52.0055	54.2402	35.087	48.0002	33.864	67.6605	121.896	357.676	38.8451	67.4095	1202.37	62.0834	57.5017	43.9784	148.9	65.1644	78.8908	44.6919	25.3607	87.2953	58.5778	108.261
86.8322	106.202	65.4535	10.0875	320.753	49.5289	2.19528	0.26023	47.6191	37.2754	25.7766	40.1003	10.2571	84.7467	3.51432	238.96	0.609129	47.3056	30.1033	184.875	20.6157	97.2061	17.9964	41.2195	2.57084	-0.00029555	8.9899	32.447	51.8281	55.5861	34.3465	45.3454	31.1338	76.1304	123.588	354.614	44.0861	66.5115	1115	71.6404	50.6766	40.1112	136.813	60.8817	76.4837	40.7027	34.5232	78.7396	61.9723	101.011
86.9321	102.781	62.5902	62.7889	310.245	47.3636	1.92664	0.229778	44.4717	55.1666	23.4525	36.487	9.31954	81.1837	9.62213	215.692	0.556265	44.9375	53.7748	165.516	19.4255	85.9603	16.3072	35.418	2.18062	-0.000771267	7.36145	30.4102	51.1104	54.8562	39.5355	42.2995	28.4951	76.5702	121.97	345.219	42.9697	63.6004	1050.7	78.1116	44.308	36.5777	123.507	61.6118	68.781	37.0473	45.2876	70.3341	62.9624	111.814
87.0321	106.775	62.9367	92.2421	293.114	44.294	1.6904	0.203049	48.2647	62.427	21.3088	33.1319	8.4432	76.7903	13.6601	198.649	0.508148	41.2398	65.8483	147.106	17.7961	77.7357	15.1715	30.1213	1.8486	-0.00110549	6.02482	26.9579	47.5738	62.4629	40.5441	39.093	25.9993	72.9121	118.21	331.517	39.2617	71.5256	978.793	78.1312	39.5729	33.3523	124.374	60.1187	59.7731	33.707	56.9262	62.4507	60.7805	111.219
87.132	103.508	60.8383	106.067	285.924	40.8629	1.48294	0.179327	47.2264	63.5892	19.3394	30.0609	7.63119	71.9141	16.1383	185.898	0.464135	37.0836	79.0711	130.037	16.0155	69.23	13.7169	25.4538	1.56661	-0.00133858	4.92944	23.2393	42.9617	61.9808	39.2486	35.8781	23.6711	75.7887	120.793	315.043	34.7424	73.9268	903.951	74.3928	40.2149	30.4099	118.231	69.9871	87.3792	30.66	79.5594	55.2441	56.5823	105.773
87.2319	96.8843	75.5349	109.661	278.942	37.3759	1.30261	0.158211	49.4806	61.3872	17.5358	27.2656	6.88367	66.8111	17.456	170.248	0.424042	32.9309	83.9835	114.484	14.2455	78.5953	12.2522	21.4234	1.32741	-0.00149987	4.03263	19.7367	42.3576	58.0009	36.7671	32.7527	21.5193	79.804	119.821	296.946	30.222	72.8062	855.741	68.6451	39.336	27.7264	108.895	73.6266	219.465	27.8834	90.0177	48.7548	51.3453	98.504
87.3318	88.9594	79.0598	106.811	264.891	33.9992	1.14991	0.139419	47.7333	57.4561	15.8884	24.7269	6.19887	61.6668	17.924	153.653	0.387206	29.0126	89.0748	100.482	12.5721	77.8077	26.4484	17.9854	1.1247	-0.00161292	3.29882	16.6243	39.4222	58.1963	33.7574	30.8125	19.5429	98.0875	122.822	278.055	26.0417	69.5341	799.885	62.0033	36.9867	25.2795	98.4479	74.0414	370.051	25.3549	96.8143	42.9642	45.7176	90.7941
87.4317	80.7906	77.733	100.137	247.479	30.8174	1.01233	13.563	44.4093	52.7612	14.3865	22.4238	5.57383	56.6125	17.7827	137.268	0.353616	25.4311	132.109	87.9882	11.0364	73.2294	29.5747	15.0746	0.952986	-0.00169653	2.69858	13.9379	57.6444	54.7421	35.8932	28.6545	17.7352	102.395	122.081	271.156	22.3194	66.6589	781.338	55.1601	33.884	23.0487	91.3749	71.9743	442.4	23.0531	99.6524	37.8259	40.1153	83.9644
87.5317	72.9015	74.4008	91.424	228.86	27.8681	0.89424	19.0918	40.6073	47.8607	16.1024	20.3349	5.00491	51.7384	17.2174	132.701	0.322599	22.219	204.659	76.9106	9.65315	66.6167	28.6088	15.4604	0.807539	-0.00176809	2.20762	11.6549	62.4134	49.9063	35.4166	26.4208	16.0867	106.355	120.358	274.582	21.2458	62.5125	746.978	48.5287	30.4836	21.0147	82.9914	68.507	430.261	20.9584	97.0582	33.2822	58.029	77.1211
87.6316	65.5322	70.3388	81.8618	224.293	25.1624	0.791802	20.618	36.8122	43.0671	16.8616	18.4402	4.48815	47.1038	16.3691	124.113	0.294484	19.3714	320.506	67.1358	8.42227	63.4097	26.278	14.4595	0.684343	-0.00184544	1.80604	9.7311	60.6927	44.7622	33.5499	24.205	14.5863	102.973	116.566	271.438	19.1929	57.7216	747.29	65.064	37.8228	28.9894	74.3932	64.3216	395.444	19.0527	91.2352	29.273	66.2828	93.6444
87.7315	58.7734	69.8271	72.2183	213.569	22.6963	0.703437	20.1862	33.2262	38.5451	16.9575	16.7219	4.01957	42.745	15.3444	118.466	0.268753	16.8657	437.511	60.0914	13.2691	58.0185	24.8997	14.6922	0.579985	-0.00194354	1.47752	8.11765	76.8985	39.7965	31.0172	22.0664	13.2228	96.0372	111.495	267.061	16.8827	52.6989	737.178	71.57	40.3677	31.3332	69.1154	77.7887	347.213	23.1718	83.6796	25.7403	68.2249	96.3464
87.8314	62.291	77.4967	62.9676	203.93	20.4583	0.625079	18.8619	29.9224	34.3721	16.6041	15.1635	3.59535	38.6816	14.2229	109.905	0.245298	14.671	546.581	81.0068	18.0233	57.8649	49.5053	20.5664	0.491604	-0.00207242	1.20875	6.76812	85.9566	35.2106	28.2405	21.1895	11.9848	102.359	114.782	258.524	14.6386	47.709	709.585	74.9586	39.9795	44.5526	62.8104	83.3092	298.23	24.6251	75.3872	22.6304	66.2054	93.0058
87.9314	65.0113	77.9791	54.3812	191.171	18.4329	0.556797	21.4541	26.916	30.5745	15.9566	13.7504	3.21199	34.9203	15.2758	100.071	0.223764	12.7547	643.511	90.061	19.6372	54.171	65.4895	32.7512	0.416814	-0.00223136	0.988827	5.64109	102.371	31.0693	25.4594	19.9991	10.8615	100.38	123.619	247.213	12.5916	49.2763	681.242	73.3349	37.8875	48.5932	56.3231	83.9667	253.318	24.5521	67.0028	33.9379	61.8516	87.2346
88.0313	63.1613	77.7657	50.4432	177.168	16.6034	0.497572	21.4749	24.1972	27.15	15.1265	12.4693	2.86635	31.4591	15.6154	89.9541	0.204222	11.0845	776.43	91.5186	19.4917	49.1447	66.9359	44.438	0.353558	-0.00241357	0.808831	4.7007	103.503	27.3737	22.8035	18.643	9.84272	94.2865	126.699	246.942	10.782	56.5273	646.988	68.8697	34.8926	48.2815	50.0872	89.5283	213.927	23.6377	58.9273	37.697	56.2712	80.6921
88.1312	59.1893	74.903	45.6912	169.125	14.9529	0.446542	20.2908	21.7462	31.4815	14.1936	11.3078	2.55565	28.2892	15.4448	80.1331	0.186422	9.63061	826.508	88.4636	18.4142	43.8447	62.7801	46.3156	0.300054	-0.00261139	0.66148	3.91642	104.169	24.0973	20.3368	17.2206	8.91896	86.4143	125.925	279.074	9.20875	65.4607	606.193	62.9639	31.5073	46.0049	44.3072	93.4191	180.112	22.2908	51.3936	50.7026	53.3853	77.2077
88.2311	54.3838	71.0213	40.6575	158.516	13.4656	0.402333	18.6087	19.5405	32.4319	13.2143	10.2544	2.27745	25.3982	14.9196	70.9236	0.170166	8.36599	825.435	87.1968	16.8945	38.756	60.4437	43.6424	0.254755	-0.00282052	0.540815	3.26251	98.6987	27.8255	18.085	15.7977	8.08141	78.0384	130.442	440.093	7.8534	75.1441	598.714	56.5044	28.0506	42.9355	39.0617	117.866	158.086	20.7526	44.5215	54.4042	49.1028	72.1123
88.331	49.4089	66.8466	44.503	159.723	12.127	0.363143	27.8126	17.557	31.5031	12.228	9.29868	2.02949	22.7708	14.1587	62.4779	0.155235	7.26659	793.974	82.7304	15.2171	34.0795	55.4161	39.1271	0.21633	-0.00304016	0.441961	2.71734	98.0846	27.7589	16.0518	16.5383	7.32196	72.3723	130.531	594.534	6.69183	78.5097	579.636	68.7739	24.7134	45.6133	34.362	128.616	135.758	19.163	56.0927	53.328	44.1652	66.5648
88.431	44.5944	62.6966	44.802	154.532	11.8127	0.330902	30.5742	20.7964	29.595	11.2614	13.3528	1.80962	20.3905	13.2527	54.8483	0.141475	6.31121	745.61	94.1466	13.8431	29.878	54.7024	34.1268	0.183618	-0.00326859	0.360941	2.26292	91.6491	26.0416	14.229	21.281	6.63319	65.8279	127.704	743.166	5.69916	79.0893	550.67	72.6176	21.6026	50.5355	30.1849	130.944	115.302	17.601	60.7681	49.9571	39.0577	63.9263
88.5309	40.0921	58.7049	42.9113	170.888	11.171	0.301459	30.1667	21.0192	27.24	10.3316	13.893	1.61564	18.2398	12.27	48.0277	0.128966	5.48115	688.996	96.8136	15.3253	26.1498	50.6425	29.2883	0.155757	-0.0034975	0.294513	1.88421	82.9384	23.709	12.6025	23.6915	6.00839	59.1695	123.022	856.866	4.85217	92.8178	516.07	71.3715	23.2986	50.5379	26.4909	132.133	97.3682	16.1088	60.998	45.6362	34.0862	59.8124
88.6308	35.9603	54.9224	41.8523	194.921	21.6801	0.275715	28.2985	19.9698	24.7473	9.4493	13.2458	1.44531	16.301	11.26	45.1923	0.117468	4.75995	629.59	94.2408	15.3339	22.8641	55.3039	24.8899	0.131996	-0.00371413	0.239988	1.56871	87.58	21.2499	11.1559	24.5348	8.97052	52.7908	117.225	975.787	4.13014	98.0765	478.774	69.8628	23.2086	48.3028	38.5734	140.579	97.2173	14.7072	58.4832	53.3008	29.4321	72.6079
88.7307	32.2091	51.3633	39.2671	200.959	26.4406	0.25314	25.8505	18.4458	45.9488	8.62064	12.2465	1.29633	14.5568	16.0788	41.5383	0.107002	4.13298	570.741	97.3764	14.5556	27.8045	53.0835	33.1677	0.111786	-0.00390379	0.195164	1.30598	84.2217	18.8853	9.87171	24.3481	46.5296	46.8773	116.546	1101.7	22.7934	97.8795	461.13	65.6318	22.0745	46.5746	42.6004	141.176	88.5214	13.4044	55.4583	75.9189	25.1917	74.6955
88.8307	28.8251	48.0257	35.8684	222.8	27.9274	0.232576	26.1238	16.8067	55.4184	7.84864	30.1359	1.16633	12.9904	19.0467	37.5823	0.0974378	4.6374	514.422	95.0542	13.3967	28.2454	48.8266	34.3693	0.0945954	-0.00405854	0.158313	1.0872	81.7971	16.7057	8.73277	23.5062	66.6511	41.4998	113.525	1169.29	36.2125	94.2951	441.067	60.0183	20.3799	43.729	42.3691	146.807	84.918	12.2016	51.1814	83.0092	21.4051	117.771
88.9306	25.7836	44.9009	32.1271	233.166	27.5994	0.213092	24.7992	15.2088	61.821	7.13406	34.2287	1.05301	11.586	22.9131	33.6323	0.0886585	4.63004	462.862	89.6337	12.0932	26.6705	44.0889	32.2994	0.080014	-0.00418069	0.12801	0.905033	75.5492	14.7395	7.72262	22.2692	84.7669	36.667	109.028	1193.49	42.137	88.7298	415.401	53.8692	18.435	40.5022	40.0115	163.628	92.4414	11.0964	60.4059	83.2729	18.0755	140.537
89.0305	23.0561	41.9778	28.3486	248.169	26.312	0.194239	22.8002	13.7155	62.5448	6.47585	45.1585	0.954134	10.3286	25.0344	29.8638	0.0806056	4.36628	424.087	82.6296	15.2281	24.3036	39.5527	28.9166	34.1123	-0.00427425	9.60048	0.753372	67.9336	12.9857	6.82622	20.8153	92.3487	32.3555	116.343	1186.38	60.9794	99.3912	391.928	47.7033	46.2467	37.2457	45.883	168.447	101.658	10.0845	66.3585	78.9666	15.1838	148.674
89.1304	20.6136	39.2443	24.7218	247.307	24.5625	16.1148	20.5966	16.5046	60.1518	5.87178	59.4478	0.867524	9.20416	25.8715	26.3684	0.0731899	3.98833	398.51	88.7154	17.5174	29.8217	35.2103	32.8783	50.909	-0.00433938	103.142	0.627121	60.1664	11.4313	15.2834	19.2655	101.444	28.5272	118.583	1157.17	64.3149	102.51	365.435	54.6424	67.0464	34.1201	47.2889	166.031	121.052	9.16051	97.6325	72.64	12.6977	147.532
89.2303	18.4281	36.6885	21.3556	256.092	22.6356	29.4089	18.4199	16.7737	56.1722	5.31895	60.6165	0.791087	8.1996	27.6024	23.1863	0.0664436	3.57401	385.379	89.2951	18.7998	30.3916	31.2381	33.4394	71.0922	-0.00437409	141.885	0.522093	52.8163	10.0584	60.7738	17.7002	126.395	25.1382	117.942	1112.87	71.7094	100.826	337.724	56.0614	81.9605	31.1927	85.3625	159.421	117.584	8.31902	123.427	85.1377	10.5783	140.157
89.3303	16.4733	34.299	28.9959	251.531	20.6914	35.3428	16.3767	15.9755	51.5081	4.81432	57.4016	0.722909	7.30292	28.0835	20.3264	0.0603261	3.16457	363.178	85.8208	18.5227	28.7392	27.6721	31.1523	78.2802	-0.00437611	152.715	0.434715	46.1191	8.84806	96.8875	16.1715	136.68	22.1438	114.915	1058.78	69.4179	102.515	312.667	54.196	86.8947	28.4846	99.9651	156.212	126.604	7.55421	139.138	86.7545	8.78426	130.457
89.4302	14.7253	32.065	32.3485	285.281	19.3823	37.0081	14.5097	14.7748	46.68	4.35485	52.9357	0.661331	6.50292	37.8122	17.7793	0.0548605	2.78066	336.41	80.4261	23.9337	26.2084	24.4966	27.7589	77.9522	-0.00435042	145.65	0.362033	40.1425	7.78219	141.052	14.7121	152.636	19.5016	110.384	998.83	66.6139	99.9449	287.396	50.5084	85.7407	25.9957	118.469	149.44	159.93	6.86001	172.536	82.9284	7.27418	120.215
89.5301	13.1625	54.9086	32.9147	293.346	28.5977	37.384	12.829	28.2514	41.9781	3.93739	57.5826	0.604953	5.78955	43.6331	15.5256	0.0499788	2.43135	307.926	73.8305	25.5978	23.448	21.679	24.1261	73.5218	-0.00430631	130.842	0.301698	36.3619	6.8441	158.509	13.341	163.005	17.1721	104.964	935.955	60.4138	113.667	262.707	45.9373	81.0667	23.7158	121.495	140.776	163.405	8.58817	185.567	76.6268	6.00919	110.219
89.63	11.7652	82.8839	31.7447	308.206	32.3853	37.9446	11.3289	32.3464	55.3458	3.55869	55.6914	0.552666	5.15377	53.3822	13.541	0.0455287	2.11948	295.478	66.813	25.1765	20.7592	19.1829	20.6615	67.0841	-0.0042488	113.616	0.251584	35.1114	6.01879	160.744	12.0678	167.486	15.1194	101.662	872.285	53.2514	118.192	239.1	57.8462	83.852	21.6312	168.329	131.267	166.987	9.23747	229.712	70.2367	4.9536	100.796
89.73	10.5159	91.766	29.5634	305.07	33.1112	53.2831	20.4923	32.2994	68.0919	3.21551	51.7628	0.503739	4.58723	58.8094	22.8953	0.041439	1.84434	279.891	71.4793	23.6636	34.2882	16.9732	17.5356	59.8969	-0.00417722	96.6309	0.209858	32.3346	15.1057	154.653	13.5186	166.921	13.3113	98.7192	843.689	46.2239	120.009	216.873	62.0044	85.8917	19.7269	184.016	121.555	153.883	13.4562	268.904	63.3491	4.07556	92.0562
89.8299	9.39865	92.2531	26.8624	292.673	32.1667	64.1928	23.642	30.5245	71.9821	2.90478	52.7317	3.11016	4.08273	65.8238	27.1924	0.0376817	8.34001	260.169	71.1599	21.6453	38.1179	15.0176	14.7992	52.6908	-0.00408347	81.1032	0.17537	29.0297	18.1493	147.439	14.0511	160.905	11.7191	97.6315	806.226	39.7826	116.901	196.179	61.4492	97.0376	17.9883	192.24	112.027	135.283	20.8815	289.292	56.5833	3.34698	84.0178
89.9298	8.39953	89.1712	23.9673	275.155	30.3649	67.2901	23.8016	28.1241	70.8887	2.62376	54.6851	4.75664	3.63352	69.0128	28.4145	0.0343092	15.2036	242.372	67.9333	19.4604	37.4218	13.2872	12.4458	45.8672	-0.00394969	72.0676	0.146636	25.6888	18.3727	136.848	13.9789	151.944	10.3173	100.336	763.231	34.0732	115.421	200.944	58.1763	99.0561	16.4015	186.203	102.905	131.19	24.2461	289.235	50.2379	2.74366	76.6547
90.0297	7.50593	84.6892	21.0865	259.936	28.1761	65.9978	22.5528	25.5928	67.1371	2.36992	52.0805	5.72077	3.23371	72.2973	27.8295	0.031296	17.7911	222.736	63.1412	17.2984	58.4202	11.7561	10.443	46.2554	-0.00375804	63.7394	0.122817	22.5404	21.1896	124.913	13.521	141.585	9.08319	102.252	746.542	44.1071	110.423	198.332	53.4785	95.6226	14.9541	182.53	94.3071	117.991	58.5096	276.603	44.4374	2.24515	73.827
90.1296	6.7067	79.7746	18.3472	242.066	25.868	62.3738	35.8579	23.1444	62.1088	2.14085	60.8634	6.20553	2.8779	72.7071	26.2412	0.0285404	30.756	202.738	57.6369	19.1696	64.0383	10.4014	8.74964	43.946	-0.00351012	54.8321	0.103134	20.2497	35.9901	143.635	14.0934	135.708	7.99684	101.251	719.515	45.0062	110.206	212.819	48.1762	93.7116	13.634	181.708	89.3849	102.545	85.7587	256.785	39.214	1.83405	69.1701
90.2296	5.99187	74.8525	15.8206	257.958	23.5889	72.0858	46.905	20.8638	56.6114	1.93432	60.1376	6.35883	2.56117	71.0903	24.153	0.0260814	35.5296	183.272	56.3216	19.1877	62.5083	9.20259	7.32376	40.2837	-0.00323395	46.3616	0.0867936	19.4386	40.2551	147.228	14.0447	135.009	7.04059	102.11	688.292	52.5838	106.175	216.214	42.7769	93.3985	12.4306	171.685	83.6883	93.6208	144.591	233.411	46.7139	1.49566	63.9478
90.3295	5.3526	70.1026	13.5409	269.955	21.4171	74.1828	49.4677	18.7772	51.1042	1.74811	56.3284	6.28795	2.27936	68.0928	21.874	0.023793	35.9337	180.833	53.1455	18.2156	57.9157	8.14202	6.12637	36.631	0.428418	38.7641	0.0732408	20.4035	39.6666	142.486	13.5985	130.001	6.19886	100.418	683.688	51.8104	99.9121	229.623	57.2424	88.86	15.6473	157.572	84.4129	99.6681	171.978	208.867	47.917	1.21778	58.7274
90.4294	4.781	65.5949	11.5174	282.546	19.3904	80.1304	52.1392	16.8852	45.8371	1.5802	51.7315	6.07026	2.02876	64.2032	19.5891	0.0216338	34.1267	172.631	51.5417	16.7646	57.8621	7.20385	5.12254	41.3047	7.0717	32.1726	0.0620421	30.6908	36.9974	133.454	12.9099	122.673	5.45794	97.0855	666.511	47.5804	92.482	236.457	62.9181	91.3147	16.4177	142.152	82.2047	101.324	194.527	197.474	59.1864	0.989956	53.7516
90.5293	4.27004	61.3504	12.8604	279.098	30.1892	79.8224	50.4904	15.1772	40.9351	1.42881	47.1484	5.76108	1.80591	59.7874	17.4037	0.019625	31.3135	161.306	48.4009	15.1323	60.4701	6.37352	4.28182	41.6146	10.1543	26.5691	0.0527919	34.5969	43.4697	123.276	16.8516	114.256	4.80572	95.014	640.758	49.4574	84.5883	234.175	81.7452	95.9526	24.2633	126.891	78.3344	92.9397	200.054	181.866	61.581	0.803535	55.0625
90.6293	3.81345	57.3686	13.0915	266.98	34.7613	76.1228	47.1795	13.6389	36.4498	1.29232	42.8419	5.39958	1.60755	55.117	19.6514	0.0177421	43.6977	148.546	48.085	13.4866	57.8336	5.63889	3.57822	39.5152	11.8285	30.678	0.045156	34.2237	46.1144	133.143	24.9305	105.495	4.23152	91.5521	609.435	46.5204	76.685	244.094	88.7852	94.2016	30.2988	112.518	73.6038	81.5285	220.722	168.814	59.4793	0.651152	55.8411
90.7292	3.40562	53.6398	17.209	250.551	35.812	70.7404	43.0065	12.2551	32.3906	1.16927	38.882	5.77042	1.43074	50.39	28.9645	0.0159383	47.4569	141.875	45.8462	11.918	62.735	4.98803	2.98926	38.9589	12.062	30.1551	0.0388406	31.9046	44.463	132.43	29.3724	100.141	3.72593	87.2561	626.902	41.7784	69.0545	245.217	88.6251	88.782	32.4003	99.3507	78.3961	76.3075	224.274	153.433	69.7809	11.6554	97.8067
90.8291	3.0415	50.1511	18.9429	232.359	34.9331	64.6791	38.662	11.0111	28.7438	1.05837	35.2701	18.0068	1.27307	45.7479	32.9642	0.0142523	46.6859	141.299	42.5764	10.4709	60.97	4.41216	2.49122	36.5295	11.5315	27.5253	0.0336205	28.8354	41.0386	132.796	31.3497	93.632	3.28063	86.3986	714.399	36.6341	66.6536	238.964	84.2813	89.6044	31.9224	87.4852	78.7767	67.5633	223.656	137.289	71.1351	17.8546	111.206
90.929	2.71658	46.8884	19.1341	238.871	36.1404	58.5135	34.4788	14.9759	25.4835	0.958419	35.2822	25.645	1.13254	41.2883	33.7562	0.0126869	43.6891	135.681	38.8422	9.16272	57.1865	3.90308	2.07835	39.2631	10.631	24.1264	0.0292587	34.1846	41.7953	128.183	31.6877	86.6776	5.56595	83.9252	864.003	31.7081	209.697	228.073	77.7105	85.947	30.2928	76.9009	76.5415	58.2724	215.329	121.379	68.0125	20.8156	111.751
91.0289	2.42678	43.8379	18.3698	233.69	37.7763	63.9084	30.6036	17.321	22.5784	0.868351	33.1894	30.0222	1.00738	37.0747	34.6936	0.0112021	39.745	127.272	51.2938	9.65731	51.9315	3.45239	1.72804	38.6206	9.58637	20.64	0.0255604	35.6523	39.5832	119.871	32.263	79.7029	6.44387	80.7848	1023.63	27.2453	328.998	214.464	70.1584	79.7937	28.2114	67.5197	72.8322	49.602	203.034	106.306	62.8527	21.6517	106.768
91.1289	2.16846	40.9859	17.0546	225.021	43.4384	64.0054	27.0882	17.3592	19.9955	0.78722	30.5287	32.1151	0.895781	33.1445	33.6628	0.00984378	42.345	132.975	56.3976	12.9205	67.7777	3.05348	1.43631	36.1624	14.8987	17.3889	0.0223283	34.0903	36.2111	109.938	31.6747	72.9542	6.56303	84.6688	1178.54	23.3138	438.875	242.09	62.3971	72.4626	26.0167	59.2387	68.3684	41.9355	190.593	92.4046	64.2433	27.8587	99.6511
91.2288	1.93829	38.3198	15.4617	212.021	44.7241	73.3265	23.9367	16.4318	17.7027	0.71414	34.5409	32.634	0.796016	30.9643	31.5571	0.0086141	41.2792	131.402	56.9788	14.0015	70.5328	2.69916	1.19244	32.843	16.8637	14.5043	0.019413	31.232	32.5383	99.5819	32.101	70.2735	6.29098	85.3518	1285.64	19.9022	526.508	253.241	54.8862	64.7819	26.4839	51.9479	63.5988	39.5584	176.904	79.8295	61.5059	30.4211	91.953
91.3287	1.73324	35.8273	13.7715	197.121	43.6124	75.1406	21.1506	22.5946	15.6691	0.648331	33.8081	32.0931	0.706671	42.3219	28.934	0.00753691	48.3871	125.56	54.8855	13.8622	67.3308	2.38749	0.987341	29.6047	22.0648	12.0179	0.0166792	30.1815	28.9577	104.131	31.4217	70.6513	10.6789	83.9144	1338.94	16.9664	628.115	253.313	47.8811	57.254	25.526	45.5399	58.7975	41.0385	164.17	75.7043	56.8817	30.5607	84.3652
91.4286	1.55059	33.497	12.0994	192.005	44.7949	75.7281	18.6709	25.8362	13.8668	0.588983	31.5594	30.8627	0.626636	49.1898	26.1343	0.00650815	49.2413	117.396	51.3149	13.8727	62.1186	2.11068	0.81819	26.2157	23.5842	9.91287	0.0140631	35.0096	30.9301	101.864	30.0536	68.4609	12.3647	81.149	1376.92	14.4522	780.686	246.233	41.5065	64.8656	23.9639	39.914	56.5554	37.9469	151.262	69.8699	51.5748	29.2081	77.1787
91.5286	1.38786	31.3183	11.1111	182.163	43.6252	72.6854	22.606	29.1013	27.8897	0.53531	28.9459	29.2076	0.55489	52.7239	23.3604	0.0055655	46.9163	112.515	47.0311	13.1687	55.9232	1.86501	0.679133	26.4457	23.1012	8.15112	1.95673	35.0339	29.909	106.69	28.2842	64.8609	12.5939	77.5367	1375.87	12.3048	897.098	234.596	35.8043	66.3103	22.1973	34.9783	53.4661	33.4124	146.62	63.2379	46.2147	27.004	71.6477
91.6285	1.24281	29.2811	13.9217	170.089	41.2419	81.3385	23.191	28.8835	51.9958	0.48657	26.3676	27.315	0.490517	53.8233	20.7263	0.00478359	43.1295	110.074	44.2621	14.1078	55.0037	1.64827	0.562711	25.1303	21.5998	6.68788	2.56355	40.7828	27.6447	104.456	26.3098	60.569	12.0718	73.4474	1347.15	26.7088	1058.06	220.313	30.767	64.0674	20.4168	37.1465	62.8888	31.548	138.817	61.9984	43.6242	27.5819	79.2153
91.7284	1.11339	27.3761	15.0048	179.689	38.3044	82.445	22.1753	27.2228	91.554	0.442165	39.2532	25.3159	0.432827	53.1836	23.2525	0.00402359	38.8231	104.513	49.3637	13.8876	57.8231	1.45571	0.466904	23.0392	21.497	5.47874	2.58368	40.869	24.9759	98.5098	24.2625	56.0235	11.1952	69.4416	1299.38	30.7588	1120.78	204.709	31.9747	60.6099	18.7092	61.1582	66.4866	49.1874	129.544	115.047	70.4751	26.6378	78.7573
91.8283	0.997779	25.5947	14.9775	178.369	35.1884	79.3972	20.4667	25.0494	108.963	0.40166	41.159	23.3003	0.381276	51.3391	23.6431	0.00336075	34.4978	97.3022	50.2443	14.0857	58.9149	1.28617	0.386495	28.3006	20.2807	4.48303	2.36761	42.8629	22.2931	95.2073	22.2292	51.4863	10.1829	65.2726	1239.03	30.1455	1120.17	188.686	31.1442	59.1058	17.1104	69.982	66.5338	51.4429	129.404	184.578	79.939	24.8048	74.8851
91.9282	0.894353	23.9289	19.0413	171.108	32.1023	74.224	18.5289	22.7801	113.882	0.364631	44.2264	21.3284	0.335283	48.6969	22.7996	0.00282447	30.4053	89.3802	48.6144	13.4707	66.7087	1.13678	0.317441	29.6415	18.5494	3.66508	2.07594	41.0913	19.7673	89.1044	20.2651	47.1086	39.5387	61.0885	1208.84	37.7533	1080.17	172.846	29.1672	73.2715	15.6315	92.9821	64.4839	47.7178	130.014	240.882	80.3392	22.5129	69.7322
92.0282	0.801681	22.3712	20.6574	160.856	29.1565	68.1226	16.5916	20.594	111.48	0.331006	42.6088	19.4394	0.294217	45.5638	21.2911	0.00223057	26.6585	81.3309	45.5838	12.4531	65.9726	1.0034	0.262325	28.7595	16.6431	2.99432	7.86635	37.6983	17.4636	95.5218	18.4038	42.9724	69.2635	56.9868	1182.86	38.1104	1017.08	157.575	26.618	78.1715	14.2721	126.562	61.26	42.0766	125.711	265.024	76.2561	20.0474	92.5662
92.1281	0.718495	20.9147	20.6963	167.187	26.4047	61.7856	23.9226	18.5614	105.211	0.629731	39.547	17.6572	0.257686	61.7408	19.4718	0.00176674	23.2943	73.5065	41.8621	11.2726	61.5137	0.885196	0.214138	29.5763	14.7485	2.44491	9.49961	56.51	15.3968	94.6543	16.6636	39.1168	87.0147	53.0298	1217.08	58.039	959.533	143.113	23.859	77.4043	13.0264	136.732	57.444	36.217	118.844	268.332	70.1834	17.5913	158.451
92.228	0.64361	19.553	33.053	164.533	23.8675	55.6004	26.0238	16.7035	104.632	0.813891	36.1922	15.9949	0.225651	72.9274	17.5577	0.00142841	20.3098	66.1082	37.8946	10.0655	67.7843	0.781441	0.175973	28.4092	12.9626	1.99534	9.32892	61.6218	17.3469	89.889	15.0528	35.5547	91.6137	49.2553	1243.22	110.061	889.791	146.14	21.1098	83.9995	11.8865	134.607	53.3976	30.7962	123.878	258.68	63.4546	15.2567	218.958
92.3279	0.576014	18.2799	76.6877	157.047	21.5475	49.7713	25.5603	15.0195	99.657	0.918693	32.9402	21.0166	0.1976	78.8733	15.6759	0.00103035	17.6821	59.2393	33.9529	8.90596	66.3079	0.689322	0.144971	28.5155	11.3298	1.62776	10.4234	62.8701	26.807	88.3704	13.5729	39.8476	89.304	45.684	1298.45	137.087	814.929	165.579	18.499	85.954	10.8442	126.422	49.3416	26.0221	122.243	261.239	56.7612	13.1064	234.638
92.4279	1.50836	17.0897	216.608	154.102	19.4371	44.3937	23.9222	13.4996	92.5159	0.967273	29.9152	23.7825	0.171747	80.9823	13.8974	0.000767813	15.3796	52.9418	30.1945	14.3765	61.5008	0.607013	0.11806	27.0159	9.8652	1.32741	9.95716	59.5005	29.3017	83.5377	12.221	40.9699	83.6047	42.3249	1361.29	138.132	798.759	173.563	16.0939	83.0952	9.89101	115.626	45.4067	21.9153	116.975	251.435	50.4418	11.1705	230.398
92.5278	2.91181	15.9771	298.529	146.839	17.5239	39.5005	21.8254	12.1309	85.1628	0.977034	27.1439	24.9753	0.149501	80.3409	12.2581	0.000581885	13.3682	47.2189	26.7041	16.5612	55.5234	0.535356	0.0970925	26.9079	8.56752	1.08212	8.90735	54.2172	29.1255	77.1337	10.9913	40.2214	76.474	40.9808	1378.2	128.162	760.448	173.835	13.9231	77.5442	9.01951	104.09	41.6661	18.4243	109.885	234.454	44.6433	9.45722	217.827
92.6277	3.44948	14.9368	335.041	137.474	15.7931	40.8505	19.6306	10.8999	87.0949	0.960255	24.6203	25.091	0.130194	77.7842	10.7718	0.000362253	11.6145	42.0516	23.5195	16.8801	56.2161	0.471264	0.0803616	25.3789	7.42712	0.881926	7.71527	48.3848	27.2771	70.1715	9.87655	38.4174	68.9781	39.1904	1362.17	114.308	709.716	171.583	11.9924	70.6716	21.7219	92.7921	39.9048	15.4749	102.042	214.605	54.8913	7.96113	202.277
92.7276	3.54185	13.9643	341.997	128.067	14.2296	39.7753	17.5119	9.79342	84.265	0.925836	30.1623	24.4882	0.114007	73.9491	9.43979	0.000263244	10.0875	38.5893	20.6499	16.1867	69.8616	0.415231	0.0667703	29.0493	12.7684	0.718609	6.56969	44.3956	35.5083	78.077	8.86844	36.0647	61.6769	37.1462	1323.09	99.8624	657.713	165.399	10.2939	63.343	26.5358	82.2115	51.0554	17.5159	104.864	199.954	57.0117	18.0192	186.176
92.8275	4.06388	13.0552	330.489	133.56	17.9114	37.4277	15.5467	14.4656	78.9743	0.880405	46.9415	23.4245	0.100462	69.3164	8.25555	5.17589e-05	8.75883	46.7497	18.0872	14.9884	78.0594	0.36498	0.0555062	29.4762	15.2183	0.585448	5.54207	40.2038	36.938	82.928	7.95863	33.4751	54.8446	34.9805	1274.12	86.257	604.108	156.647	8.81134	56.088	27.5502	79.3894	65.3515	16.7258	102.683	187.149	55.0179	23.3389	170.592
92.9275	5.09515	12.2057	308.18	131.677	19.1633	59.7967	13.7626	15.6314	72.5823	0.828714	49.6719	22.8482	0.0887805	64.2449	7.20882	5.95743e-05	17.3103	49.8585	15.8138	13.5819	76.7907	0.32139	0.0461018	28.1026	15.6733	0.476944	4.65071	35.7532	35.3148	84.3381	7.13886	30.837	48.5966	32.7826	1223.68	81.3176	558.181	146.464	19.559	49.2141	48.1277	84.6517	71.749	14.9422	97.8121	171.121	67.6992	25.503	155.957
93.0274	13.9195	11.6954	280.27	134.697	22.6633	69.3246	12.1626	15.269	65.8768	0.774068	47.6207	21.8461	0.0790846	58.9982	6.28754	-8.06783e-05	20.6252	49.8462	15.1492	12.3974	71.4186	0.282263	0.0382924	25.8171	15.0631	0.388571	3.89115	34.7983	32.4592	81.2709	6.40124	28.2606	42.9619	42.968	1177.92	80.205	509.864	135.635	28.4317	54.6505	66.2363	82.8172	73.2846	12.9439	91.6263	153.809	70.3351	25.6308	142.412
93.1273	17.5128	11.0632	250.209	131.417	32.4477	71.4412	10.7376	14.288	59.2996	0.718753	44.1189	20.5884	0.0703908	53.7661	5.47916	2.65312e-05	22.9633	50.8466	14.3745	11.1306	70.7323	0.24808	0.0317334	23.1563	13.9304	0.31663	7.23191	32.1763	29.2398	75.9237	13.3558	25.8077	37.9243	48.7162	1121.45	73.6932	487.486	124.692	45.4262	55.7915	71.541	81.1616	71.9026	11.0426	84.9339	136.46	67.8854	24.5038	184.819
93.2272	18.3991	10.4021	220.215	125.725	36.3854	92.666	9.47371	18.1664	53.0851	0.664283	40.3478	19.1951	0.0635976	48.6817	4.77144	-9.11421e-05	29.3927	49.5433	18.6573	9.88459	85.2278	0.21882	0.0262903	20.4348	12.5864	0.258057	12.0335	34.8459	26.0576	69.5874	17.4201	23.5098	33.4453	51.4196	1058.48	101.134	456.322	113.987	53.141	53.8589	74.9938	76.0375	68.8418	9.34684	78.1998	119.845	66.2215	22.6606	194.345
93.3271	17.9321	11.406	191.645	117.995	37.0308	100.118	8.35551	18.7993	59.3547	0.611675	40.563	17.7498	0.0578625	43.8344	4.15293	-0.000170616	30.9692	55.9699	22.1446	8.71324	86.2926	0.193131	0.0217185	17.8281	11.2048	0.210375	12.9099	33.8886	23.085	92.4575	19.5103	21.3796	32.2476	63.6015	992.151	105.063	425.689	103.744	55.0819	61.9196	81.8114	89.0373	64.8855	7.87898	71.6827	109.031	80.5733	20.465	189.352
93.4271	16.8326	11.4244	182.365	113.616	47.5578	99.7426	7.36762	18.3258	74.2759	0.561608	38.2251	16.3098	0.0527369	57.6099	3.61304	-0.000355911	30.0269	58.7972	23.2419	7.64168	88.2948	0.170467	0.0178941	15.4264	9.87826	0.171526	12.1408	31.3221	23.3623	100.616	20.2724	19.4189	30.0055	73.9315	924.811	112.939	391.574	94.0958	53.5679	65.7101	90.3244	91.8951	88.468	6.62721	70.4131	109.709	97.3286	18.1563	178.377
93.527	15.4805	11.0247	186.63	131.712	51.285	95.1234	6.49561	17.1321	79.0724	0.514494	35.187	18.4129	0.0477726	65.7762	3.14233	-0.000539396	27.8756	69.7838	22.892	6.67826	83.6472	0.150449	0.0147055	17.4558	8.65218	0.139838	10.7806	30.7858	31.4617	100.455	20.1604	17.6229	27.347	80.5139	858.166	113.248	385.916	85.1126	50.116	64.8719	90.2	88.4699	116.954	26.5947	67.1963	105.347	100.392	15.8867	180.186
93.6269	14.0712	10.4624	180.638	136.81	51.2177	88.3982	5.72624	16.6211	78.1556	0.470514	32.0988	19.3127	0.0418383	69.7886	2.73222	-0.000633801	34.0987	73.7144	21.7092	5.82195	93.9018	0.13277	0.0121098	23.6376	12.2063	0.113896	9.30217	28.6077	39.7581	95.8068	19.4912	15.9833	24.6117	83.0636	806.316	104.844	368.746	76.8208	46.0419	64.9856	86.1538	84.2195	130.117	31.7331	71.4051	98.0768	102.295	13.7476	185.976
93.7268	13.9719	10.6296	176.577	134.593	49.1192	95.5596	12.1012	17.3397	74.176	0.429713	29.1773	23.5844	0.0362344	70.7781	2.37515	-0.000813711	35.3086	73.3013	20.0891	5.06679	92.5493	0.117136	0.00967126	25.7381	13.3999	0.0925637	8.8078	36.3287	40.9578	104.117	18.4843	14.4901	21.9756	82.9047	765.447	93.4058	345.022	82.1417	41.4602	79.0958	102.324	77.6311	144.764	36.0403	71.1837	97.3313	97.7812	22.9496	186.29
93.8268	13.2423	10.3211	165.938	140.615	46.0166	95.2278	14.4121	16.6976	68.7095	0.392038	26.4842	25.7844	0.0318662	69.6181	2.06441	-0.000954775	33.9402	70.3203	20.0762	4.4044	86.1529	0.103324	0.00814884	25.4869	13.9498	0.0748946	7.8467	37.6025	38.9898	103.879	17.2905	13.1323	20.032	80.9679	720.863	81.5526	318.059	83.2789	36.8034	102.665	105.151	70.2171	203.574	34.4553	97.3348	104.904	90.3488	28.478	203.051
93.9267	12.2431	9.82212	151.753	138.765	42.5008	90.8321	28.5339	15.522	65.3937	0.357384	24.0265	30.3396	0.0275358	70.2904	1.79412	-0.00104117	31.3572	65.9234	19.2112	4.08688	91.8735	0.0911166	0.00644424	23.9602	13.4821	0.0601201	6.78232	35.8295	35.7602	101.1	16.0123	11.8993	18.03	77.9045	708.539	71.8043	290.033	107.264	32.3266	113.354	101.787	75.4151	231.928	30.7974	108.328	104.993	81.8751	30.5281	203.055
94.0266	11.1604	9.26021	136.045	150.24	38.9052	96.6386	33.5572	20.141	68.1359	0.325597	21.7919	32.5436	0.0234714	68.9198	1.55913	-0.00124654	28.3103	60.8487	20.8259	7.47995	93.6588	0.0803132	0.00580943	21.8175	12.5089	0.0475992	5.76898	32.7657	32.177	104.41	14.7178	10.7805	16.0999	74.168	685.383	67.0622	283.149	121.311	28.1685	114.346	105.81	78.2192	241.422	26.6858	110.543	100.475	73.34	30.3487	228.014
94.1265	10.1144	8.69193	121.498	151.029	35.4117	95.5222	34.0426	20.9757	70.394	0.296426	22.7901	33.1258	0.019663	67.1808	1.35486	-0.00130342	25.2014	55.5602	20.8823	12.4953	88.5794	0.0707639	0.00528897	19.4536	20.3159	0.03688	4.86394	35.6085	28.6574	106.606	13.4516	9.76574	22.7213	70.0713	655.015	67.3919	268.851	140.844	24.3951	109.598	102.959	75.4907	239.487	30.6244	108.004	93.3203	65.2299	33.8252	240.649
94.2264	9.11002	8.14203	106.964	145.929	34.9224	93.0046	32.377	20.1841	74.6924	0.269564	27.6579	32.6148	0.0160051	64.1984	1.17731	-0.00155934	22.2352	50.3418	20.0232	14.5333	80.7849	0.0623195	0.00516644	29.174	23.289	0.0276461	6.57037	34.6828	25.7981	102.951	20.1854	8.84596	24.9309	65.8284	620.132	78.6675	256.437	149.592	21.0278	104.054	109.777	70.1282	230.866	29.3825	107.243	84.8549	57.7619	34.3655	246.455
94.3264	8.17426	7.62088	97.5893	137.784	34.3431	87.5182	29.7972	18.7559	73.6995	0.244743	27.6158	31.3913	0.0122995	60.4208	1.02296	-0.0017248	19.5063	45.3593	18.6644	14.8776	72.2792	0.0548516	0.00550183	33.8015	23.58	0.0197057	6.68329	32.0811	23.5583	96.3027	24.5785	8.01255	24.7897	61.5831	582.721	77.4851	239.644	151.045	28.5286	95.95	108.022	63.7266	218.567	26.3045	120.379	75.9523	51.0093	35.0503	237.929
94.4263	7.31544	8.7579	101.876	128.267	32.6498	80.6587	26.933	17.1394	73.1962	0.221816	25.9622	30.7745	0.0084805	71.96	0.888841	-0.00196594	17.0487	40.7027	26.095	17.4693	73.7695	0.0482598	0.00615737	34.4948	22.4564	0.0129313	6.14914	40.1513	21.1488	98.4313	26.6681	7.25752	23.462	57.4302	581.386	71.1482	251.862	147.692	43.8704	86.7207	102.448	57.1417	204.483	26.7044	123.35	67.1684	44.9699	33.8208	223.173
94.5262	7.54898	8.92939	99.8069	118.347	30.4278	73.3551	24.0948	15.5319	69.6621	0.200655	23.8772	29.5307	0.00473731	78.1791	4.80126	-0.00230653	17.7351	36.4133	29.3339	17.9589	82.2405	0.0424557	0.00704688	32.9932	21.4814	0.00729012	5.4025	41.3464	22.8923	95.1121	27.4076	9.25036	24.2623	53.4296	568.58	63.1192	250.557	141.295	50.6982	77.2611	95.3832	50.8131	189.784	24.4812	120.591	58.8401	42.3023	31.4753	235.763
94.6261	7.28433	8.68569	95.5995	113.264	39.825	81.4087	21.4268	14.0155	64.6391	0.181166	21.774	27.9042	0.00126643	80.4985	6.81371	-0.00253536	21.1548	33.8813	29.9793	17.3013	80.8306	0.0373097	0.00804826	30.3704	23.1332	0.00277439	4.63559	39.9427	22.2603	89.0002	27.07	10.0867	23.4384	50.8875	557.879	54.9831	240.883	133.091	52.2406	68.1072	103.948	44.9478	184.13	24.0622	114.76	51.1547	38.7403	28.556	232.983
94.7261	6.79142	8.27492	91.4909	112.216	43.2585	82.1897	18.9867	12.6197	59.031	0.163215	19.7898	26.0676	-0.0018878	83.2841	7.6529	-0.00279818	27.6206	31.1098	29.0783	16.065	75.143	0.0327605	0.00913253	27.276	22.7436	-0.000709263	11.3563	36.791	20.6308	85.943	35.1148	10.2263	21.8317	48.0913	538.901	117.086	226.345	123.94	62.6987	65.0902	114.978	39.6254	175.043	26.6233	111.026	73.2902	34.9284	25.4221	253.196
94.826	6.21275	7.80831	84.7481	107.53	43.3576	88.4891	16.7889	12.511	53.355	0.14665	17.9625	24.1415	-0.00495037	83.0578	20.2025	-0.00303693	29.3143	28.2994	27.3103	14.5831	78.2285	0.0287526	0.0101278	24.0921	21.3102	-0.00326424	14.9131	39.9588	18.9246	80.3886	47.5738	9.95854	42.6721	53.8976	535.094	134.402	209.294	114.432	65.78	81.711	114.906	34.8571	164.214	34.5479	110.304	112.727	31.1964	22.3042	250.03
94.9259	7.64755	7.33495	76.6992	101.022	42.5308	90.8501	14.8268	23.9273	47.8948	0.131345	16.2949	31.9031	-0.00809653	80.7217	26.4413	-0.0031663	28.5232	36.6631	25.1103	17.6749	74.6903	0.0252115	0.0108602	25.9896	19.41	-0.0050543	15.0419	38.9098	17.0297	96.165	54.1536	9.46463	51.0864	56.7719	535.652	131.562	198.76	104.963	64.4162	87.6588	109.789	33.7494	158.073	38.1064	105.968	167.961	35.1537	19.3425	237.005
95.0258	7.96339	6.87557	68.2199	96.8811	40.376	88.1145	13.084	27.3964	60.3161	0.117243	42.0528	36.1933	-0.0111335	76.9648	28.8031	-0.00343896	26.5317	40.5918	22.7512	18.4211	68.7	0.0221112	0.0112515	26.356	18.7831	-0.00628702	17.4645	35.986	15.1676	100.322	56.7669	8.85677	52.7677	57.407	525.162	120.453	185.176	95.788	60.53	87.0643	102.605	55.5214	149.512	36.0563	99.786	194.621	35.2341	18.0307	220.366
95.1257	7.72441	6.43811	59.8673	104.989	40.2222	82.7257	11.5408	27.3572	64.3763	0.104329	50.4541	38.0619	-0.0137464	72.3084	28.8497	-0.00372024	24.0504	41.4134	20.3995	17.8771	73.9404	0.0194171	0.0111285	26.6173	17.4403	-0.00722077	16.9186	32.383	22.3479	98.0125	56.7582	8.20393	50.9466	56.5555	507.04	106.699	178.237	87.0674	55.3625	82.6575	104.85	63.5181	139.791	32.0811	113.504	202.543	33.4019	27.6611	202.957
95.2257	7.23077	6.02489	51.978	105.587	38.5205	76.1313	10.1767	25.8545	63.9414	0.0925055	50.2206	38.2716	-0.0158788	67.1419	27.5749	-0.00405084	23.6508	45.161	18.1523	20.2878	71.6232	0.0170771	0.0105096	25.7699	20.0946	-0.0080989	15.2331	28.6935	24.1198	92.3147	55.0681	7.54754	47.4403	54.7448	494.498	93.6352	169.659	78.8912	59.7068	76.2186	119.096	64.1746	129.687	27.7361	117.042	198.594	30.7249	38.3851	191.684
95.3256	6.63949	5.63586	44.7371	102.044	36.0574	69.1729	8.97241	23.8219	70.2711	0.0816154	47.1619	37.374	-0.0177049	61.7527	26.4257	-0.00440647	22.1279	45.704	16.0618	20.5367	66.1117	0.0150717	0.00944471	23.9001	29.4729	-0.00907006	18.6	28.0802	23.4255	105.593	52.3496	6.91133	43.2562	52.343	475.558	92.8288	165.608	71.3026	63.2452	68.8869	120.303	61.1104	119.672	23.6384	120.15	187.514	42.2946	43.1547	184.256
95.4255	6.03051	7.72873	38.2286	96.3601	33.2851	62.3247	15.3043	21.6782	70.5793	0.0715127	43.356	35.7653	-0.0193898	59.7128	24.579	-0.00472501	34.7243	44.3203	14.152	19.6188	59.5341	0.0133472	0.00793582	21.5717	32.7705	-0.0100599	18.3333	32.6585	21.698	110.852	49.0521	6.30831	38.9402	49.6053	458.114	85.4939	157.231	64.3132	62.2708	61.3727	115.526	56.34	115.377	19.9979	117.581	172.532	45.7395	44.0486	172.476
95.5254	5.44283	8.33819	32.4704	106.804	34.1428	74.2347	17.4171	19.6044	67.603	0.0621543	39.5304	33.7277	-0.0209308	58.0269	22.4182	-0.00497749	39.0911	41.8418	12.4291	18.1249	61.3055	0.0118401	0.00624356	27.6381	32.718	-0.0105763	16.6367	32.7167	24.0519	108.66	45.4813	5.74497	34.7759	46.7069	436.427	81.4523	146.457	75.3059	62.9196	54.1017	115.262	50.9651	109.237	16.8526	111.963	161.731	45.0004	42.5237	159.383
95.6254	4.89412	8.29814	40.9102	108.617	33.2275	77.4331	25.4843	17.6724	68.43	0.0536268	35.9253	31.4603	-0.0222273	55.3219	25.526	-0.00521094	39.0921	42.1915	12.1599	22.8559	66.4155	0.0105255	0.00440069	29.4565	30.9212	1.15411	14.5156	30.6912	23.6154	117.099	41.8412	5.2237	30.8998	43.7666	412.163	73.613	134.575	90.319	60.4153	47.312	111.291	45.571	104.452	14.173	129.412	148.042	42.2401	46.0138	156.412
95.7253	4.39102	7.9847	47.1436	105.63	31.3989	75.7478	27.8433	15.9045	65.8316	0.0459623	32.6069	29.4969	-0.0232281	51.9723	28.3774	-0.00538806	44.0804	40.8241	11.483	24.2121	64.512	0.00939642	0.00253669	28.8469	28.3116	1.60374	17.6147	37.0551	21.9888	116.342	38.2647	4.74435	27.3665	40.8638	395.976	87.5081	138.362	103.79	59.9874	48.209	104.558	40.4525	98.3644	11.9065	137.875	137.663	38.6312	45.9883	147.839
95.8252	6.59019	7.56685	48.7947	100.124	29.1545	71.4789	27.3993	14.3012	61.4877	0.0391093	29.5799	36.007	-0.0239412	48.7778	28.722	-0.00543594	46.0508	38.4871	10.6965	23.6972	59.6288	0.00841302	0.00070046	26.9396	25.4193	1.68697	17.3263	37.6589	19.942	110.65	34.8354	4.30553	24.1862	38.0498	387.023	86.7621	135.825	109.631	56.8595	46.4888	103.427	35.7428	92.5386	9.99658	142.762	129.097	34.7965	43.8083	138.73
95.9251	7.33422	7.11992	47.557	93.4421	26.7777	72.3416	40.3684	12.8539	56.9514	0.0329349	26.8285	39.3542	-0.0243375	45.256	27.6228	-0.00544002	44.4623	35.6605	9.77911	22.2098	53.735	0.00755954	-0.000978645	24.4248	22.5361	1.59432	15.7083	35.5735	17.8365	110.678	32.3223	3.90509	21.3463	35.3564	372.786	79.9098	129.443	110.321	52.309	43.3122	98.8479	31.4873	86.2094	8.39043	140.37	120.53	31.0552	40.4099	147.98
96.025	7.33736	6.67683	44.6032	92.1766	24.4257	69.6104	47.6636	11.5504	59.7986	0.02737	24.3311	40.5094	-0.0243156	41.5966	25.7508	-0.00543038	43.4424	39.8816	16.1793	22.6692	54.5724	0.00683623	-0.00242161	21.7144	25.4749	1.42737	13.7932	36.5411	15.8335	108.926	29.7515	7.07319	18.8231	32.8021	359.086	79.1539	120.894	107.629	47.1483	39.4287	92.3893	27.6847	79.781	11.6916	134.037	110.011	39.2732	36.9947	151.487
96.125	6.98147	11.6906	40.7326	88.1183	22.1818	65.0433	48.428	10.378	58.6813	0.0223791	22.0653	40.177	-0.0238697	51.4406	23.5229	-0.0054104	40.5019	44.8329	19.2378	21.9957	58.8886	0.00622509	-0.00369105	23.41	25.6301	1.23832	11.831	39.7953	25.5086	107.204	27.2199	8.66295	16.5884	30.3959	354.135	113.721	111.299	121.921	41.8802	40.9348	113.652	30.8093	73.4953	11.8927	125.75	98.7502	41.227	38.5318	145.918
96.2249	6.4689	13.3954	36.4778	82.68	27.6623	59.6786	46.0931	10.4353	55.4604	0.0180632	34.7264	38.8652	-0.0231815	57.0068	21.1928	-0.00537557	42.7579	46.1033	20.2078	20.5108	57.106	0.00574427	-0.00466364	23.0632	24.325	1.05267	12.4573	39.3473	28.1761	112.543	24.7886	9.28644	14.6133	28.1405	384.536	134.344	106.461	127.785	36.8033	46.8741	118.293	30.7494	67.4902	10.9111	116.679	87.5229	48.5643	37.6607	136.723
96.3248	5.90555	13.6394	32.1838	90.4756	29.4862	54.1171	42.4373	9.8922	51.2402	0.0144353	36.8275	36.9385	-0.0223944	59.4223	18.9094	-0.00529154	41.4963	45.1359	19.9129	23.17	52.7403	0.00533788	-0.00541348	21.6156	22.3287	0.882157	13.1045	36.6709	27.6257	110.315	22.4936	9.3302	14.2346	26.0346	398.281	132.9	99.6863	128.72	43.603	64.1079	115.171	29.0941	69.7899	12.2171	107.496	79.5718	52.265	42.2605	138.869
96.4247	5.34537	13.2567	28.7	91.4534	32.5571	51.8242	38.3664	9.12776	46.6652	0.0114833	35.3318	34.6559	-0.0214823	59.5612	21.938	-0.00516534	38.5435	42.8739	18.8898	23.4041	60.547	0.0050171	-0.00602148	25.1791	20.08	4.6426	12.2269	36.3535	25.7057	104.099	20.3541	9.0375	13.3207	24.0738	399.931	122.277	92.9129	125.666	45.4703	71.2359	108.658	26.7254	68.9681	11.6217	98.5803	76.0433	51.5509	43.0915	133.306
96.5247	8.73737	12.6224	33.3584	88.6544	32.8924	48.2819	34.3277	8.31239	42.1016	0.00920513	32.7423	32.1995	-0.0203071	58.0972	22.6738	-0.0049926	34.9089	39.9264	17.4839	22.3315	60.2028	0.00474253	-0.00650895	25.7598	17.8211	10.9607	10.8157	57.4364	23.3052	110.714	18.3777	8.56044	30.9189	22.2521	392.954	108.592	85.4126	124.463	44.3747	72.0997	105.651	24.1231	66.3295	10.3649	90.1301	75.1209	48.4528	58.2747	139.311
96.6246	9.95401	11.9042	34.6792	84.7044	33.5096	52.6864	30.5285	7.52003	55.3091	0.00763215	29.9468	29.6948	-0.0187956	55.5458	22.0698	-0.00476826	36.6912	56.5483	19.2846	20.6164	56.2785	0.00450133	-0.00688851	24.6735	20.3143	13.0249	9.31378	63.5342	20.8413	109.253	16.5645	7.99329	50.7682	21.2262	379.997	94.6479	77.7253	120.132	41.6061	70.4738	99.7405	22.7518	62.7008	8.97132	82.2388	71.2813	44.3464	64.8424	137.508
96.7245	10.0586	11.176	33.8905	79.4451	32.4911	52.7514	27.0528	6.78022	60.0196	0.00674049	27.2494	27.2263	-0.0170443	57.0606	20.7295	-0.00450843	35.5319	64.4411	23.0497	18.6458	58.363	0.00428849	-0.00722683	28.4592	21.6212	12.9517	7.90581	64.8619	18.4996	119.458	14.9099	7.39336	89.6714	21.9979	363.069	82.044	85.871	113.884	37.9978	67.5272	92.6413	32.5453	58.6011	7.65023	74.9383	65.8149	39.9624	71.4714	136.698
96.8244	9.71448	10.4696	31.8437	73.6553	31.754	54.0657	28.2208	6.10244	69.3713	0.00649431	25.6738	24.8491	-0.0152385	71.744	19.0296	-0.00425112	44.0225	66.7291	24.2714	20.8166	55.6272	0.00409774	-0.00761054	28.9826	23.316	11.8921	6.65751	67.557	16.3536	119.54	13.406	6.79476	104.871	22.0194	343.656	80.3397	87.9022	110.377	35.434	62.6503	85.3153	35.7414	57.6976	23.0899	79.7811	59.5859	43.0587	74.5642	129.97
96.9243	9.07569	9.79748	29.3473	75.3487	31.4244	63.861	27.1983	7.03666	71.3607	0.00680969	23.6311	22.5966	-0.013485	80.1769	17.2014	-0.00401688	45.8129	65.5995	26.4007	20.9104	50.933	0.00391189	-0.00810729	27.6891	22.9389	10.4582	5.58121	64.5599	14.4236	116.948	12.0434	6.21739	109.587	28.9985	322.887	73.568	86.0571	104.945	35.4509	56.8676	78.2101	35.4552	55.3627	26.8385	79.6132	53.1589	51.7247	72.9516	121.024
97.0243	9.88173	9.16384	26.4624	73.5169	29.9823	66.3659	29.4667	7.04444	69.2622	0.00764692	21.5562	20.4875	-0.0117374	83.9986	15.3822	-0.00375726	44.1475	62.4792	26.5206	19.8904	45.6675	0.00371733	-0.00868022	25.4702	21.5016	8.96435	11.0475	69.4456	12.705	110.233	10.8119	5.67187	106.426	35.4817	301.596	77.6147	81.8654	98.412	36.5217	50.8228	71.5191	33.4356	52.2558	25.8612	76.6789	51.4441	53.2354	68.5294	111.545
97.1242	9.79124	8.56905	24.851	75.2467	28.0023	65.6517	28.8901	12.4529	65.0365	0.00898056	19.5936	18.5302	-0.00989913	84.4813	13.6501	-0.0033866	45.8064	58.2905	25.458	18.3282	46.0834	0.00350982	-0.0093166	23.3046	19.589	7.56132	16.8362	67.3385	11.1831	101.598	9.70121	5.16324	99.427	38.9611	313.693	75.6643	78.0454	91.3451	35.3927	53.2597	74.5121	30.6528	48.7902	23.1949	72.319	49.901	60.0809	62.5922	102.281
97.2241	15.3426	8.01191	22.7167	73.4376	25.814	62.3572	27.0139	14.0356	59.8435	0.0108202	17.7846	16.7261	-0.00799201	82.6055	12.0456	-0.00295149	44.0759	53.6217	23.748	16.5565	47.8198	0.0032996	-0.0100898	27.014	17.5319	6.49278	17.6904	63.5828	9.83951	100.279	10.3976	4.69312	90.835	40.3882	368.15	85.3306	72.9082	96.0592	33.0359	52.2078	79.8797	27.6344	45.2214	20.1311	67.3258	47.7803	60.25	56.0055	173.168
97.324	17.2825	7.49058	26.1844	69.7545	23.6022	57.8043	26.0517	13.934	54.3566	0.0131726	16.1341	15.0724	-0.00614091	79.1219	10.5862	-0.00249938	70.7193	48.8414	21.7318	14.7636	45.5907	0.00306663	-0.01084	27.5745	16.8622	5.48359	16.4974	57.8664	8.65536	113.1	10.5358	4.2614	81.8703	42.4267	399.28	82.9687	67.1331	96.4034	30.0776	49.1569	114.514	24.658	48.3427	17.1901	62.1606	44.3954	62.2776	49.3305	195.43
97.4239	17.3798	7.00307	27.1049	65.1788	21.4669	52.7681	24.1529	13.1342	48.9545	0.0160755	14.6334	13.5634	-0.00440717	74.5996	9.27533	-0.00208969	84.0017	44.1748	19.6225	13.0511	41.7493	0.00282844	-0.0115181	26.3783	28.0412	4.5819	14.5893	58.7874	7.61265	114.893	10.3118	5.43407	73.1709	42.8297	413.258	75.7221	61.4461	93.8825	45.8128	45.0748	125.196	21.8604	48.6757	14.5569	57.0844	40.38	83.2226	42.9154	195.838
97.5239	16.5803	7.42009	26.4182	60.2811	19.4585	47.6922	36.7719	12.0861	43.8392	0.0196338	13.271	12.1919	-0.00277894	69.4655	8.10841	-0.00173232	85.9566	39.753	17.5489	11.4692	54.7306	0.00257085	-0.0121209	24.2842	32.3554	3.80142	12.5609	55.5233	6.69496	125.245	11.2057	5.92659	65.0473	42.1485	414.759	66.9656	55.7343	89.5634	52.7747	40.5778	134.532	19.3008	47.3524	14.4533	52.2384	36.1516	89.1703	36.9617	186.872
97.6238	15.3857	7.33209	24.7754	55.3861	17.5987	42.8191	40.6337	10.9913	55.1425	0.0238084	12.0351	10.9494	-0.00124337	71.9816	7.07639	-0.00138529	106.625	36.441	19.8527	15.3437	57.0374	0.00231143	-0.0126357	25.0193	32.8556	3.13884	10.6602	50.538	5.88752	131.651	11.4465	6.0094	57.6277	40.7694	407.387	58.2336	50.2093	96.6303	54.2942	36.0469	164.034	16.9959	45.0929	13.1297	50.0634	40.2372	87.3477	31.5715	174.311
97.7237	14.058	7.03347	22.6211	52.0291	21.9865	50.8643	40.1819	16.857	61.3772	0.0283693	22.261	9.82669	0.00019246	71.858	6.16808	-0.00106597	111.013	33.1162	21.8197	16.6271	54.483	0.00204304	-0.0130696	24.058	31.3394	9.35371	8.97571	45.0732	9.72945	129.135	11.2613	5.85268	50.9416	38.9622	393.846	50.1698	58.0741	123.38	54.3942	31.7072	170.191	14.9405	54.964	11.4657	47.073	40.9985	81.7971	26.781	160.798
97.8236	12.7306	6.65634	20.2523	61.8328	26.7254	52.9928	37.7362	19.9159	77.645	0.0330362	24.3022	10.6492	0.00151411	69.8828	5.37155	-0.000805909	123.225	29.9075	22.0397	19.9334	57.2809	0.00179368	-0.0132105	22.2191	28.8535	11.4963	7.52383	39.7306	10.8128	121.912	10.8082	5.56296	44.9666	36.9135	376.177	42.995	65.6384	137.34	51.8414	32.5165	165.46	17.9456	59.0744	9.82218	70.3048	39.6819	88.4808	31.28	147.508
97.9236	11.4678	6.25942	17.8612	64.9441	28.9683	51.8065	34.4931	20.1115	83.0224	0.0376518	23.5311	11.185	0.00267745	66.6584	4.67495	-0.00052281	122.45	28.2053	21.227	20.6787	67.1378	0.0015379	-0.0131338	19.9993	25.9962	12.9449	7.52149	44.0123	10.6274	135.68	10.1969	5.2065	39.6553	34.7516	355.961	36.7352	68.0233	142.551	47.8673	51.0666	158.536	18.6657	72.3785	8.33294	92.4851	37.1449	104.067	109.642	156.696
98.0235	10.2977	5.86827	15.5674	64.271	29.004	50.1186	31.0573	24.8056	82.2448	0.0422775	21.8808	23.6197	0.00358455	62.6412	4.06699	-0.00029823	115.213	26.1435	19.8443	20.475	71.4337	0.00129676	-0.0129049	17.6917	23.0999	12.5924	6.86837	43.2214	13.9246	136.958	9.50212	4.82378	34.9499	32.5632	334.394	67.9452	67.1014	141.898	43.5545	59.5753	148.825	18.0395	110.902	7.03439	101.455	33.9677	106.196	199.659	180.95
98.1234	9.22966	5.49346	13.4399	62.8226	27.8552	58.1253	27.7222	26.2903	78.1583	0.0469713	38.6581	31.2378	0.00416493	61.519	17.125	-8.9676e-05	105.145	23.9431	21.0391	19.3187	79.4632	0.00107858	-0.0124985	15.462	20.3398	11.4322	6.01157	55.9309	14.5154	131.429	8.77443	4.43893	30.7902	30.406	312.261	80.0818	64.1545	140.229	43.4447	87.5647	137.823	16.7704	130.178	5.92311	102.797	30.5354	101.586	312.45	191.339
98.2233	8.26307	5.13893	13.9067	62.626	32.9026	59.9114	24.6197	25.4816	72.4566	0.0515608	41.8797	35.4506	0.00445073	59.1132	23.7922	4.11914e-06	100.453	21.7419	20.8405	17.713	78.0323	0.000877763	-0.0119862	27.0162	17.8001	9.9891	5.14759	58.2704	13.8901	131.356	8.04727	4.06601	27.1182	28.3169	290.231	79.1552	60.052	139.156	41.2936	99.913	136.486	15.2456	137.49	4.98109	99.87	27.0958	93.9039	440.599	186.855
98.3232	7.39268	12.6661	17.3422	72.0051	38.3364	58.2328	21.7984	27.0328	66.1316	0.0560512	40.4529	37.2877	0.00448997	55.8689	27.2761	0.000102642	101.398	19.6221	19.8342	15.9495	81.9286	0.000730787	-0.0113853	36.8997	17.7309	8.52892	4.35572	55.6912	12.7725	125.352	17.9665	3.71282	23.88	26.3187	270.118	72.8002	55.3756	134.492	38.0576	102.505	134.25	13.6733	189.722	4.1865	94.6862	23.8015	85.1193	556.557	187.824
98.4232	6.6108	18.2207	18.6514	74.511	39.705	54.7422	19.2658	26.2115	59.7497	0.0604607	37.5822	38.7631	0.00432576	52.121	28.0308	0.00019024	96.2003	17.63	18.3975	14.192	78.5169	0.000637612	-0.0107746	40.3057	20.0557	7.17644	3.66142	51.0104	11.5083	133.885	23.7957	3.38297	25.2581	24.4239	250.341	66.1619	50.5075	127.611	34.346	99.2481	127.293	12.1604	214.627	3.51798	100.127	20.7401	76.2597	601.471	210.556
98.5231	6.52394	19.9215	18.5942	80.7911	38.8398	60.1274	27.9873	24.4437	53.6214	0.064738	34.6929	41.8803	0.00399499	48.1184	27.1967	0.000245044	91.2137	15.7879	16.7699	12.5276	77.5371	0.000586059	-0.0102493	39.975	20.1836	5.98097	8.77456	52.2478	10.257	132.415	26.8289	3.07776	26.2746	22.6383	243.386	77.6199	59.0318	119.478	37.7118	92.7108	118.498	27.7869	254.53	2.95616	99.5636	17.9549	80.4134	600.708	221.948
98.623	6.16379	19.931	17.7001	81.2751	36.8122	61.5008	32.5077	25.4687	57.8755	0.068813	31.6831	44.4898	0.00349871	51.7341	25.4952	0.000314915	84.3608	14.1033	15.0993	15.3483	72.246	0.000565538	-0.00982227	37.6138	19.1586	5.35318	10.0582	49.5394	16.9456	125.608	27.9793	2.79708	25.4586	20.9638	233.505	76.5935	62.2478	110.758	57.3201	104.321	109.257	34.1644	331.844	2.48417	95.6981	15.4606	79.0748	571.971	238.906
98.7229	5.68946	19.2244	16.3331	85.1368	34.2431	59.5266	32.8159	24.5128	64.1879	0.0724994	28.8126	45.0173	0.00282282	52.9156	23.3764	0.000333995	76.2106	12.5748	13.4745	16.0688	83.5433	0.000580078	-0.00942207	34.2682	17.5878	4.63821	9.69941	45.1851	18.8315	131.863	27.8882	2.54008	23.7541	19.3993	221.739	70.3896	65.8755	104.056	65.987	106.274	116.809	35.5601	367.115	2.08758	104.49	13.2535	74.2033	527.433	311.178
98.8229	5.18319	18.2401	14.7391	84.1351	31.4872	55.8172	31.1355	22.7815	67.5568	0.0756197	26.1586	44.148	0.00197801	52.357	21.1155	0.00041953	70.3004	25.6881	12.5216	15.6313	86.1791	0.00062081	-0.00913198	30.5655	21.1077	3.93936	8.71489	40.3466	18.5084	129.255	27.0039	2.30542	21.6851	17.9427	208.895	62.4742	65.8029	99.8724	67.8676	102.467	115.076	34.3805	376.47	1.75431	105.625	11.319	67.8518	475.302	420.503
[truncated: 2,126 more rows]
[truncated: 222 more columns]
