# Supplementary material for: Dynamic and selective engrams emerge with memory consolidation
Source: Nat Neurosci. 2024 Jan 19;27(3):561–72. doi: 10.1038/s41593-023-01551-w (PMC10917686; doi:10.1038/s41593-023-01551-w)
Supplement: Supplementary file 5 — Statistical Source Data [file 41593_2023_1551_MOESM5_ESM.zip › Source Data Fig. 4 - Mouse 2 Training Context at Delay = 24h.xlsx]

## Sheet: Mouse 2 Training Context @ 24h
Time (s) / Cell	1	2	3	4	5	6	7	8	9	10	11	12	13	14	15	16	17	18	19	20	21	22	23	24	25	26	27	28	29	30	31	32	33	34	35	36	37	38	39	40	41	42	43	44	45	46	47	48	49
0	-0.00068515	-0.000213075	0.00136867	-0.00147979	0.000243305	-0.000214864	9.84339e-05	-0.000576503	-0.000325466	-1.663e-05	0.000632224	0.000350321	-9.31552e-07	-9.76714e-05	-0.00109038	0.000717528	-0.000670343	-9.55482e-05	0.000212654	-8.11652e-05	-0.000234015	-0.000222012	0.000123631	6.5092e-05	-5.85989e-05	-0.000247287	-0.000294677	-3.61758e-05	0.00191646	-0.000616503	-0.000132662	0.000593943	0.000252787	0.00043233	0.00286223	-0.000293359	7.50721	0.00145286	0.000619782	-0.000117144	-0.000313047	-0.000648844	-0.000788322	-2.21777e-05	-0.00139667	0.000670931	-0.000357793	-0.00036078	1.03461e-05
0.099922	-0.00069889	-0.00105592	0.00374092	0.486456	0.000527916	-0.00188842	12.3963	7.72244	0.000784705	-0.000166137	0.00113984	0.00116613	0.000498043	3.88232	1.23163	0.00150245	5.76299	-0.00042962	0.000370006	-0.000120419	11.0891	7.45342	2.11391	0.000172794	-0.000231381	-0.000551779	0.375458	-0.000135301	28.9595	0.580978	-0.000454337	0.00221004	0.0006871	0.000917285	0.003576	25.1587	16.3454	0.00300767	20.1353	20.5736	11.7931	-0.00101555	-0.00168754	1.88909e-05	-0.0034348	0.00128154	-0.000532266	-0.00160957	4.22204
0.199844	-1.84489e-05	-0.00224774	0.00591257	4.27138	0.00068336	-0.00874793	18.0739	11.7299	4.48997	-0.000435552	0.0013468	20.9206	22.4565	15.216	1.74596	0.00166598	8.19031	3.06086	8.73893	-7.95913e-05	31.3385	12.2684	2.74085	0.000293081	-0.000443368	-0.000629698	5.93355	-0.000646099	58.314	7.66136	-0.000917675	0.00441262	7.84964	0.00108605	10.174	38.8254	23.8854	0.0038662	46.874	31.2229	18.8883	18.0093	-0.00201417	0.000178744	6.78916	0.00139326	-0.000408294	-0.00351964	20.6001
0.299766	0.000776753	-0.00333842	0.00736798	9.65849	0.00072648	2.96064	19.9064	13.5742	23.1129	-0.000957609	10.4931	31.8791	40.4928	20.1286	4.02218	0.00123865	31.9718	4.61064	12.2496	-7.86616e-05	39.3302	14.068	2.72674	0.00042459	-0.000636237	-0.000475987	10.9435	5.95748	79.9661	10.7589	-0.00152187	0.00684299	11.2442	0.00101188	16.2998	43.8671	28.516	4.88162	59.1209	35.8088	38.0502	45.8679	-0.00088178	0.000460195	17.2458	0.0011196	-8.07922e-05	-0.00583886	27.3011
0.399688	0.00105271	-0.00385698	12.3707	11.4777	0.000728386	4.20901	19.6261	14.1739	32.9157	10.5741	12.2815	36.8551	59.7143	21.6248	4.89472	0.000591824	41.5716	5.26451	20.3838	2.419	40.9425	14.2001	2.46323	0.000537303	3.34082	-0.000229223	12.3282	7.84222	84.2268	11.806	-0.00229208	0.00908596	12.313	3.92072	30.8076	51.2771	31.0501	7.75753	62.7745	36.7769	48.9173	63.0918	0.00387421	0.000798071	23.4535	0.000805964	0.000535387	-0.00825021	28.8783
0.49961	15.6323	-0.00342794	19.0458	11.64	6.95129	15.5685	18.2645	14.0716	37.3772	15.4812	57.3984	37.9313	69.2045	21.3556	5.08076	0.000120697	44.0063	8.76362	22.9869	3.51405	41.7786	13.4592	2.12712	0.000602381	9.02787	-1.85333e-05	12.0871	7.99009	103.399	11.8205	-0.00326087	0.0110198	12.203	5.83116	39.0061	51.9288	32.0923	9.28233	61.5202	53.1808	54.129	79.5741	24.0342	0.00110328	26.7724	0.00075505	0.00121386	-0.0102046	27.864
0.599532	22.5222	-0.00201425	32.4874	11.0707	10.3032	20.2081	16.425	14.0272	38.6538	17.4158	73.3699	36.7259	77.3825	20.223	23.0068	4.62756e-05	56.3772	21.0542	34.4935	5.10954	41.9688	12.3075	1.79444	0.000649304	11.0968	3.12696e-05	11.1746	7.44653	110.472	19.6959	-0.00442912	0.0125125	11.5288	6.62817	47.5724	49.2974	38.5057	9.93195	57.6359	60.016	80.4844	85.4547	43.7341	0.00131545	28.1524	5.14917	0.00213498	-0.0104598	25.6661
0.699454	23.7198	0.000269132	42.5471	10.2137	11.6377	21.5311	14.4509	22.078	38.0778	17.8123	75.2532	34.2736	79.9393	18.7149	43.0453	0.000480068	67.0626	26.9026	37.4891	5.5849	39.6604	17.9753	1.49455	0.000630812	11.2379	1.64701	10.0392	16.1759	107.328	22.6765	-0.00582073	0.0134734	10.616	16.5947	74.5924	49.0044	42.0329	10.0316	82.3684	72.3586	94.4483	85.1502	53.7769	0.00142814	28.2544	14.638	2.40655	-0.0117671	23.0124
0.799376	23.0267	0.00296753	46.8659	9.27904	11.8632	21.2064	12.529	25.8283	36.4686	39.5522	70.4182	31.2262	95.2457	17.091	50.3893	0.00140261	68.7293	28.9643	36.2509	5.44106	48.98	19.892	1.23579	5.6735	10.4269	2.36239	8.88568	18.3773	120.908	23.1709	-0.00740204	0.0138682	12.8357	21.2255	89.2948	51.9135	52.3832	9.79458	91.6699	76.0451	102.568	83.8131	58.8474	0.00140311	27.5363	18.5166	14.2934	10.9954	25.1602
0.899298	21.7553	0.00562523	47.7403	8.36209	11.4997	20.1269	10.7534	27.1016	34.3267	49.978	64.3055	27.9848	109.642	15.4854	51.5493	0.00273736	66.0629	32.278	33.0998	4.9835	63.5648	23.4151	17.1901	7.75457	9.21454	6.45896	7.80192	26.4087	119.775	25.3796	-0.00915008	0.0138063	13.2551	22.9145	95.6777	66.5828	69.8557	9.35997	92.0156	74.6952	136.091	79.5362	73.4394	0.00118981	26.3136	28.6905	18.8836	16.6034	24.653
0.99922	20.3554	0.00784467	46.6069	7.50361	10.843	18.7418	9.16385	26.9755	31.9542	53.5364	58.3148	24.7884	114.899	13.9642	49.8038	0.00434098	61.4886	32.7184	36.3625	8.84568	66.9768	23.9086	29.1806	8.13133	7.90109	23.4256	6.82039	31.009	112.887	38.7302	-0.0110152	0.01344	12.7831	23.0112	136.545	69.8534	80.2522	8.81768	87.4258	70.5724	152.68	95.798	79.5825	18.3894	27.7375	40.8103	20.0635	18.898	22.8848
1.09914	18.9781	0.00934121	44.3595	6.71789	10.3735	17.2741	7.76952	26.0844	29.5306	53.5707	52.7745	21.7711	114.683	12.5561	46.7946	0.00605798	65.6172	31.5628	36.8112	21.4943	64.7954	22.8017	31.1079	23.5922	6.64101	63.3276	15.1343	36.7883	106.159	54.6416	-0.0129391	0.0129248	11.9042	22.2739	193.19	110.397	99.0649	17.6519	89.1106	72.1937	157.923	101.453	80.6392	24.1551	27.8786	55.8239	73.7123	20.849	31.5037
1.19906	19.2207	0.0100804	41.5496	6.00726	9.70706	15.8314	6.56311	24.8002	27.1594	51.8545	47.7321	19.001	111.288	20.7217	43.335	0.00774404	73.5824	32.5027	34.4175	26.5995	60.4028	20.9274	28.9154	47.8915	5.50557	79.9758	27.9033	42.9267	98.4241	60.0434	-0.0148465	6.3943	10.8736	21.1269	285.249	143.908	109.732	31.97	91.5456	69.8555	176.987	100.349	80.5526	24.4363	27.1958	59.8293	98.2423	20.8773	47.3918
1.29899	18.425	0.0101793	38.5128	5.3681	8.96475	14.4632	5.52919	23.3392	24.8979	49.325	43.164	16.5053	154.147	41.6879	39.8207	0.0092656	96.479	44.0318	30.85	27.4008	78.0825	18.7615	25.3186	55.1976	4.51988	83.3986	31.4315	44.5384	90.0732	61.9766	-0.0166705	9.18058	9.82204	35.9418	334.278	176.847	114.949	39.712	88.1274	79.5387	206.314	105.222	101.417	22.5191	26.0049	57.967	104.669	19.8271	52.2011
1.39891	60.4213	0.00978896	35.4497	4.79476	30.0225	13.1894	4.64906	24.7671	22.7751	46.4736	41.7702	14.2863	219.771	50.1413	36.4367	0.0106149	102.422	48.4811	26.9804	25.8949	82.16	16.5677	21.5131	54.6136	3.68444	80.0728	30.8157	41.8183	95.2285	71.4065	-0.0183348	10.0609	8.81386	42.4389	354.308	182.641	115.953	43.2319	104.364	85.9173	219.449	117.66	110.312	19.8893	34.8264	53.2375	102.853	18.2261	72.4168
1.49883	85.7685	0.00905994	32.4764	4.28127	39.8136	12.0157	3.90348	24.7969	20.8027	43.5547	67.6219	12.3318	251.713	51.9905	33.2626	0.0118254	109.96	55.6272	29.2202	34.175	79.4321	14.4843	17.9866	50.6371	2.98782	73.6083	29.3235	37.6062	92.1457	87.3767	-0.0197815	17.0218	18.364	44.3752	355.251	175.068	114.044	44.0836	107.859	85.6378	220.171	119.672	111.999	17.1952	39.8823	47.3563	153.914	16.3982	77.7884
1.59875	90.0427	0.00802187	29.6565	3.82162	43.3167	10.9406	3.27412	24.0576	27.4173	40.6967	69.0933	10.6223	263.131	56.0983	30.3259	0.0129937	107.989	73.2085	31.4963	40.2625	73.5722	12.5772	14.9032	45.4558	2.41354	65.9798	26.7262	45.6204	85.9715	109.364	-0.0209648	72.7148	56.4994	43.8664	344.038	161.504	110.191	43.2897	104.175	81.6246	214.718	115.761	127.482	14.6993	42.0093	41.2719	169.532	24.4341	75.6031
1.69867	87.3266	0.00667976	27.0212	7.23228	43.39	9.95889	2.74424	31.8449	32.7301	37.9613	82.1291	9.1348	262.271	55.5123	27.6289	0.0141419	101.636	79.7342	30.3423	40.6179	66.5339	18.3778	12.2854	40.1037	1.9439	58.2347	29.8024	45.3264	78.907	115.419	-0.0218668	96.1412	72.0562	42.0996	325.48	145.831	105.089	59.0749	96.7408	75.6913	220.125	128.793	137.343	12.4892	42.2055	35.4811	168.88	27.6906	92.0706
1.7986	82.4797	0.00493338	31.9212	17.1079	41.6668	9.0638	2.29896	43.199	34.6476	35.3752	79.4958	40.6367	254.286	60.5206	25.1616	0.0150778	93.538	89.8892	35.7788	37.9506	60.3791	20.3408	10.0976	35.0419	1.56205	52.9297	29.1046	57.9168	71.8702	113.535	-0.0224966	102.545	75.9077	39.7371	302.864	134.075	99.2501	66.9006	87.6343	68.9447	215.91	130.668	138.738	10.576	41.1623	30.2175	186.293	28.1024	94.4049
1.89852	77.1662	0.00266663	35.6658	83.0621	39.0738	8.24823	1.92529	48.1208	43.2998	32.9468	73.2752	57.773	242.381	82.0914	22.9099	0.0153372	85.0243	91.6252	35.8152	33.8898	70.179	20.2005	24.9849	30.4515	1.25286	58.4953	30.1353	73.2947	65.2228	107.898	-0.0228825	100.282	86.0348	41.3124	278.41	139.252	93.031	69.6622	78.0823	80.5795	253.583	126.216	135.191	8.93924	39.3564	25.5659	220.737	26.899	90.4122
1.99844	71.9438	-5.40732e-05	36.5942	126.517	36.131	7.50525	1.61201	49.3589	76.3775	30.6753	94.8325	64.7982	228.536	88.9552	20.8566	0.0143538	76.7426	88.6652	41.3981	29.3855	104.655	18.9766	28.4432	26.3791	1.00326	57.7278	42.317	103.39	59.0868	125.081	-0.0230616	93.8972	87.1314	54.663	253.581	134.754	86.7001	69.2684	68.7818	122.733	292.381	118.407	128.897	7.548	37.1135	21.5295	226.09	24.8522	134.94
2.09836	66.9883	-0.003012	35.8741	138.509	33.1244	6.82864	1.34953	48.5355	95.4323	28.5551	95.711	101.166	213.957	88.8935	18.9864	15.8034	77.5351	83.2534	41.1059	24.9656	115.329	30.9144	27.1024	29.0191	0.80219	70.3331	44.6302	110.486	53.4829	141.396	-0.0230715	85.8311	83.2263	69.0677	229.344	124.953	80.4389	66.9707	60.1023	142.895	359.033	109.048	121.21	6.36957	34.6537	18.0701	218.421	22.4373	159.633
2.19828	65.9095	-0.00579847	34.2325	136.111	30.2063	6.21236	1.12971	47.1604	103.046	26.5787	101.332	134.93	202.15	84.7051	17.2827	21.1792	83.7222	76.7266	38.0581	20.9003	113.892	37.9607	24.0108	34.727	0.640514	104.689	42.6157	104.951	48.3906	163.672	-0.0229331	77.367	77.1023	74.2172	206.311	113.158	74.3534	63.5855	71.2631	147.805	415.135	99.2135	112.96	5.37327	32.1237	15.1304	205.368	19.939	161.802
2.29821	62.5646	-0.0079288	32.1184	127.564	27.4525	51.4746	0.945675	67.724	103.904	24.7376	95.5637	183.954	197.873	78.6652	15.7288	22.0296	82.4344	69.8663	33.9239	17.3059	113.73	39.452	20.5271	34.8432	0.510655	115.38	38.9062	97.962	43.7746	167.605	-0.0226465	69.1534	98.1185	74.363	184.821	101.075	68.5301	59.6401	86.9351	143.913	482.087	89.5277	104.642	4.53178	29.6189	12.6476	190.528	17.5207	152.873
2.39813	58.6412	-0.00894466	29.8058	116.806	24.8964	162.199	0.791606	76.9576	100.895	23.0234	87.4587	261.827	189.741	71.9894	14.3247	21.005	77.6896	74.0087	29.5689	14.2103	107.15	37.9736	17.22	32.5189	0.406472	114.987	34.7288	87.8534	39.5955	167.642	-0.0221997	61.4947	116.08	75.966	165.017	89.5633	63.0131	55.4717	91.0245	135.244	563.773	80.3328	96.5454	3.82142	27.1996	10.5596	175.56	15.2692	139.094
2.49805	77.9839	-0.0086162	27.4587	105.676	22.5472	229.571	0.662615	79.6852	95.79	27.5524	79.3604	293.786	179.594	65.3109	13.0418	19.2878	71.5548	73.1218	25.4178	19.4077	107.406	35.0376	14.2953	29.2915	0.323029	107.867	31.1368	77.2839	35.8142	160.68	-0.0215817	54.5105	128.105	74.2019	163.426	78.9545	59.428	51.292	88.542	124.277	673.608	71.8	88.8311	3.22189	24.9019	8.80915	161.198	13.2242	123.805
2.59797	100.261	-0.00703775	25.1722	94.9967	20.4015	251.191	0.55461	78.7554	89.6657	83.9479	71.8328	297.956	168.564	58.9436	11.8741	37.0327	65.0738	69.5117	21.6569	20.7626	101.39	31.5129	11.7969	25.8912	0.256375	97.8478	27.53	67.3294	37.0029	150.63	-0.0207989	48.224	127.45	70.742	158.261	69.3821	59.0658	47.2299	82.5798	112.511	720.047	63.9973	81.5798	2.71595	22.7457	7.34485	150.827	11.3974	110.119
2.69789	102.886	-0.00457412	22.9988	85.1025	18.4493	320.12	0.464168	75.8445	83.1684	130.6	64.9713	286.034	166.902	53.029	10.8124	41.876	58.7558	74.1499	18.3467	20.0129	99.879	27.8851	12.3658	22.6475	0.20339	116.381	24.1589	58.3648	88.8221	139.51	-0.0198774	42.6097	127.353	67.4108	149.728	60.8509	57.5003	45.6153	75.0169	100.825	736.294	56.9318	74.8237	2.28897	20.7398	6.12157	144.584	9.78441	96.663
2.79782	99.0546	-0.00178318	20.9643	76.0961	16.6777	412.012	0.388442	71.934	76.6777	149.532	58.7523	266.013	173.432	47.6156	9.84672	41.2251	52.8324	73.5293	15.4838	18.2152	93.4381	27.2221	11.4172	19.6929	0.161472	118.539	38.2405	50.4625	105.019	129.112	-0.0188617	37.6199	120.823	92.82	154.045	53.3035	55.1466	47.0124	66.9677	89.7109	727.28	50.5769	68.5659	1.92861	18.8857	5.10028	138.792	8.37269	84.15
2.89774	93.3147	0.000803622	19.079	67.9728	15.0724	488.081	0.325059	67.5935	70.4092	156.957	53.1249	275.019	172.291	42.704	8.96783	38.403	47.3927	70.0481	24.0644	15.9955	84.9835	29.2975	9.96479	17.0654	0.128377	112.466	41.6304	43.5707	136.046	118.722	26.512	45.8025	111.517	102.896	151.664	46.6562	52.3053	46.4631	71.0681	80.0218	696.255	44.8879	62.7928	1.62447	17.1803	4.24771	130.095	7.14637	102.314
2.99766	87.2205	0.00291203	17.3435	60.6823	13.6196	503.836	0.272034	63.1489	64.4781	193.662	48.0354	266.965	166.717	38.2707	8.1675	34.8815	42.4542	65.145	26.4156	16.9138	76.039	28.7062	8.4529	18.65	2.199	110.176	40.2723	37.5931	175.704	108.768	40.9603	47.3961	101.343	104.63	147.921	48.95	49.1921	44.7489	74.9725	70.9671	652.308	39.8121	57.4813	1.36777	15.6171	3.53588	120.507	6.08942	104.843
3.09758	81.289	0.00474675	15.7531	54.1566	12.3056	489.214	15.8308	58.7826	58.9386	205.616	43.4332	269.304	158.72	34.2819	7.43822	49.5223	37.9996	59.6702	27.3641	25.9777	67.3682	26.7655	7.06093	21.833	3.03753	102.41	37.7058	32.4232	181.937	107.877	47.8009	55.1836	91.2667	105.872	171.287	53.4279	55.4337	42.3779	73.2219	62.6771	658.867	38.4203	52.6035	1.15112	14.1882	3.35529	111.636	5.18613	99.6064
3.1975	75.6799	0.00749796	14.3004	48.3239	11.1179	460.958	22.9401	54.5921	53.8082	204.898	39.2717	268.913	149.54	30.7	6.77322	90.1591	33.9963	54.1153	27.6204	28.8929	59.3235	24.2352	5.8476	23.0058	3.2091	92.4056	40.8219	32.2437	174.618	102.959	74.2016	56.0901	81.7508	119.01	180.467	52.5496	58.4691	39.6782	68.4574	64.2197	640.126	36.0244	48.1297	0.968311	12.8846	3.04323	104.181	4.42596	100.867
3.29743	70.4304	0.00735325	17.2998	43.1149	10.0447	463.002	25.2156	50.6259	49.0828	197.911	35.5087	255.778	139.933	27.4872	11.0425	100.918	30.4058	53.7697	25.7862	28.3873	71.7393	21.5429	17.629	34.5005	3.04161	102.042	48.6879	54.9286	162.334	96.3029	86.7264	53.5816	72.9901	123.271	180.319	49.1481	59.2405	108.437	62.2856	72.0191	605.945	64.7925	55.1178	0.814061	11.6969	2.68482	111.817	3.88007	95.2577
3.39735	65.5362	0.00873275	33.6492	38.4655	9.07523	459.437	24.8369	46.9039	47.4314	188.038	32.1062	235.986	130.35	28.373	12.5235	98.9796	27.1894	64.9363	23.6774	26.1279	94.2974	18.9191	27.8363	37.1492	2.72165	109.717	48.8043	68.0603	148.749	96.3548	90.6719	49.5339	65.0403	138.951	174.245	57.7692	65.0463	146.954	55.6616	74.9029	599.395	78.1771	62.2233	0.683953	10.6157	2.32646	110.217	3.38741	86.6497
3.49727	60.9798	0.00771334	41.884	34.3169	8.19975	437.677	23.1015	43.4306	44.8971	177.053	29.0296	213.337	148.201	28.4653	12.6516	92.0493	24.3099	68.2944	21.0049	23.1099	100.312	16.4799	40.335	43.285	2.35236	111.855	71.4066	68.0821	142.095	92.3708	89.46	44.9459	57.8872	170.599	164.607	58.6344	82.2342	165.969	49.1333	73.1531	658.724	82.3817	64.3825	0.574275	9.63186	1.99156	104.627	2.93937	91.4186
3.59719	56.7396	0.00742627	45.1773	30.6158	7.40921	444.827	20.7682	50.7254	41.9465	165.87	26.2477	190.142	213.125	57.9299	12.1495	83.5401	21.7332	67.2221	29.1617	19.9069	97.8572	24.3923	41.4047	43.0039	1.98795	125.181	76.1756	62.9677	143.228	86.6042	90.6474	40.3351	58.7716	181.268	154.863	62.0003	92.1546	180.751	42.9964	86.5325	673.554	81.2674	63.6114	0.481866	8.73618	6.64571	97.5325	2.53476	91.1281
3.69711	62.2017	0.00567512	51.7638	62.793	19.4534	428.741	18.2686	53.1907	38.8586	167.079	23.7325	167.749	251.886	69.8409	11.3788	74.924	25.9703	63.7629	30.9519	16.8322	95.7017	27.1082	40.1183	39.9505	1.65451	130.222	73.5257	56.2264	135.974	106.591	87.8277	35.9556	83.5336	180.628	151.548	65.7967	96.885	187.15	57.6509	90.1645	659.565	77.2209	61.1685	0.404065	13.4676	8.58141	90.0908	2.17249	85.3635
3.79704	62.7957	0.00247608	68.4468	73.3752	29.6996	402.44	16.4676	58.6583	35.7968	169.589	21.4587	165.332	297.566	72.4843	10.5187	66.8003	26.664	59.1408	29.6071	14.0407	101.208	28.4652	43.3499	35.8993	1.36236	142.797	73.2492	49.7447	125.794	111.797	82.7799	31.92	91.2503	174.112	161.748	63.8891	97.9516	187.292	62.7028	88.1486	627.731	71.7027	78.7201	0.338583	16.1189	9.0061	82.8262	1.85196	77.2901
3.89696	60.1294	-0.000356371	75.6819	73.951	33.8517	372.49	25.751	59.8797	51.1393	165.347	19.4031	156.011	315.679	70.4057	14.4348	59.3798	30.7861	57.3665	26.8762	11.5933	125.023	27.5473	40.5084	31.6901	3.62806	179.426	68.2205	44.2997	124.846	122.915	76.6281	28.2651	90.3354	164.754	162.856	59.3498	105.648	181.811	62.2198	110.158	585.653	65.5926	86.4074	0.283535	17.3664	8.63315	75.9603	1.57201	72.0463
3.99688	56.5322	-0.00123808	77.2442	70.1286	34.6492	353.906	28.9829	70.5033	58.7327	183.312	17.5447	146.726	317.225	66.0813	15.6039	65.7161	35.6002	53.9422	29.5927	9.49786	154.485	25.5009	35.5598	27.6992	4.45007	202.059	71.7352	38.8339	120.951	123.161	70.0707	24.9886	85.2949	154.234	158.155	56.5944	108.555	173.08	58.7229	117.579	553.36	59.4079	88.1446	0.237271	23.2336	7.87791	79.3911	1.33051	80.5482
4.0968	52.7986	0.00124271	75.4969	64.5978	33.6605	334.607	28.8682	74.1964	61.0704	186.299	15.8647	137.219	309.08	60.845	15.4541	64.1847	38.3828	61.0062	28.7817	7.73384	162.061	22.9853	30.2556	24.0753	4.50323	201.1	68.4111	38.9796	112.907	134.317	63.5307	22.0698	78.5169	145.304	149.925	57.1675	108.126	193.397	53.7527	116.456	553.133	53.4421	86.3834	0.198324	26.3405	6.97689	77.378	1.12437	79.7162
4.19672	49.1918	-0.000689074	71.9108	58.6264	39.7554	341.85	27.0205	79.7119	60.3434	181.754	14.346	125.872	295.526	55.4012	14.7025	59.581	37.7672	68.1892	39.215	6.26724	156.452	27.6808	25.3146	20.858	4.17702	202.818	62.4182	36.1035	105.573	134.106	57.2544	19.4796	71.2441	135.671	139.719	54.2012	105.412	204.516	48.2315	111.527	535.417	50.8862	117.085	0.165557	27.5973	6.06041	73.062	0.949811	74.3921
4.29665	48.2378	-0.00114482	68.0131	52.7914	41.3291	355.274	26.5308	80.3164	57.8995	173.616	12.9732	113.34	280.276	50.1088	13.7065	54.0262	35.5809	69.2206	43.0002	5.05943	144.795	30.3136	20.9837	18.0369	3.6912	191.462	55.6988	32.2601	96.9963	128.419	55.7538	17.1866	64.1023	126.444	128.589	49.7029	101.206	230.72	48.7492	111.018	505.529	56.0392	132.395	0.13747	27.6366	5.19595	67.9249	0.80266	74.8659
4.39657	54.8747	-0.00166166	63.4522	47.3372	45.4229	346.051	24.6328	80.9275	54.5623	163.958	11.7322	100.732	263.406	45.1391	12.6416	48.4335	35.6377	77.6541	41.745	4.07195	130.883	29.9519	17.3018	15.5804	3.1655	174.321	49.5413	28.327	108.879	120.328	86.6815	15.1597	57.3874	126.235	134.184	52.2163	96.07	239.77	46.5011	105.719	468.938	61.6335	137.1	0.113133	26.8961	4.41445	64.1987	0.678677	70.4769
4.49649	54.5205	-0.00482043	58.6676	42.3494	45.7204	326.59	22.1203	78.7981	50.83	154.77	10.6102	97.1711	267.922	40.562	11.5918	43.1732	33.8744	78.9678	47.5761	3.26913	124.73	28.0568	23.2322	13.45	2.66148	158.049	43.6157	24.6548	107.722	120.337	118.912	13.3698	63.4783	128.225	149.728	50.4624	97.5842	238.136	42.8513	106.901	435.738	63.7545	135.52	0.0938768	25.677	3.72637	59.7139	3.89758	63.9915
4.59641	51.9273	-0.00963858	67.6361	37.8398	44.0212	303.169	21.2552	75.2272	46.999	155.014	9.59573	90.4694	271.354	36.3939	16.8353	46.5471	31.3422	76.3165	46.9637	2.61933	123.097	42.5719	23.3521	11.6066	2.20755	143.661	62.9182	31.6247	101.472	115.33	163.714	11.7902	75.2926	124.869	165.152	46.7582	96.4407	230.065	38.6217	104.487	411.559	74.1596	148.529	0.0790375	24.1857	3.13095	55.0953	5.50257	56.886
4.69633	71.3063	-0.00943107	70.4767	44.1507	46.147	305.17	19.4888	70.973	43.2409	150.118	8.67827	82.2932	265.628	36.4591	18.5109	45.014	28.5762	71.6016	43.3498	3.02712	118.993	47.6781	21.1873	10.0138	1.81368	127.898	85.1259	35.5835	103.976	114.363	194.19	10.3968	77.1704	127.303	169.474	52.5977	93.5047	218.326	34.2935	98.4086	381.866	76.8642	153.399	0.0664255	22.5615	2.62191	50.6233	23.1145	52.2022
4.79626	76.9335	-0.0138645	69.7006	44.4715	45.3863	295.719	17.3632	66.4732	39.6509	142.83	7.84851	73.6665	254.721	34.7861	18.4653	41.6004	25.8401	68.8789	51.7954	23.827	122.773	47.6102	18.3337	8.63844	1.48003	112.403	88.8079	34.4569	99.3746	118.556	204.444	19.5792	74.15	141.443	178.165	52.4196	89.4079	204.71	30.1359	114.243	349.7	85.0032	153.079	0.0561101	20.8976	2.28994	46.4134	37.2407	55.3992
4.89618	78.5366	-0.0168717	85.5558	42.1607	43.1474	278.351	15.1823	61.9757	66.8208	143.093	7.09819	71.5129	241.108	32.329	17.6273	42.7149	23.2568	64.4422	52.1198	33.0316	117.579	44.861	15.4809	7.45145	1.20188	113.155	84.4098	31.4233	102.599	125.87	202.504	23.0423	68.9156	148.16	196.575	52.145	91.5117	190.36	38.7047	120.282	317.079	85.9819	148.09	0.0472994	19.2547	1.97073	54.5092	43.2571	53.5369
4.9961	75.4828	-0.0172163	91.7328	38.8288	40.2265	258.022	13.1078	57.6167	80.0077	138.591	6.41947	70.5855	226.306	29.5976	18.7892	40.5102	40.0476	66.1501	48.5838	35.5254	108.346	40.8771	12.8986	6.42732	0.972599	106.717	78.2909	27.8711	98.3573	124.158	193.526	23.5242	62.8777	146.588	201.75	49.0563	90.9025	175.99	41.3992	118.256	304.442	82.9089	140.555	0.0394436	17.671	1.67927	60.565	44.4223	49.3267
5.09602	71.066	-0.0159086	92.1396	35.235	37.0675	241.268	11.217	64.1199	84.8069	131.869	5.80524	66.666	211.236	26.858	20.2728	37.106	48.9986	64.2624	44.3783	34.3346	97.6893	43.9317	10.6668	5.54385	0.785077	97.1098	70.4539	24.3829	91.3911	118.162	180.79	22.5218	56.7587	153.196	198.34	55.3376	88.4636	162.035	50.7417	132.432	285.817	77.696	131.783	0.0330455	16.1695	1.42147	60.541	42.8084	57.9669
5.19594	66.4104	-0.0142665	89.2182	31.7247	33.9123	257.173	9.53884	65.7391	84.6795	124.263	5.2495	61.2236	196.438	24.2425	20.0602	33.4305	50.7492	60.4814	39.25	31.3004	86.9535	43.0127	8.78331	4.78176	0.632506	86.5122	62.4161	21.4296	83.7227	110.349	166.357	20.8457	50.912	154.837	189.582	55.2171	84.8155	148.748	53.2357	145.118	272.826	71.5042	122.571	0.0267078	14.7621	1.19805	61.6911	39.7209	81.1527
5.29587	61.8894	-0.0132598	89.9053	28.443	30.8869	254.55	8.07515	65.7046	81.7574	122.05	8.18497	57.4144	182.22	21.811	20.7105	29.8743	49.0188	64.2283	46.0521	27.5155	85.6297	40.0838	16.149	4.12441	0.508878	85.7266	54.8322	18.6606	76.1887	107.841	151.492	18.9281	51.2625	158.761	185.668	71.166	97.5854	214.778	64.2386	156.859	289.534	65.0251	113.393	0.0216094	13.4541	1.00706	95.5109	35.9671	90.032
5.39579	57.6174	-0.0133899	87.22	28.2192	28.0522	242.189	6.81362	63.6838	77.3462	117.001	8.31631	52.8779	168.746	19.5849	20.0943	26.587	45.736	63.5423	46.0066	23.604	80.093	36.2788	17.5014	3.55747	0.40907	80.1785	47.9489	26.851	77.0219	115.499	136.951	16.9934	48.8227	168.057	203.196	77.8961	106.307	254.407	66.9431	157.433	290.095	58.6582	108.009	0.0173011	12.2461	0.845281	106.14	32.0239	101.886
5.49571	53.6198	-0.0146963	85.3487	31.7771	25.432	237.35	5.73535	60.6334	72.2375	110.708	16.4885	47.7449	156.09	17.565	18.9213	23.6124	51.9404	60.4518	42.7284	19.901	72.8378	32.236	16.373	3.06854	0.328743	72.6086	41.8233	28.0386	73.8645	115.223	126.786	15.1523	55.5043	168.184	207.588	76.7122	109.895	270.903	65.27	178.101	312.705	52.6221	101.503	0.0135535	11.1356	6.16569	106.107	28.1823	101.37
5.59563	73.3735	-0.0168663	84.5538	31.5745	26.7514	224.701	4.81916	59.1084	67.3564	104.473	17.297	42.5172	144.269	15.7422	17.5436	20.9484	56.3771	56.173	38.1546	16.5671	65.1669	28.3002	14.3808	2.64697	0.264014	64.4942	36.4288	28.73	84.6725	114.218	115.944	13.4538	55.9087	162.493	222.531	71.7941	109.894	272.862	75.0482	183.926	336.967	47.0255	94.5517	0.0102224	10.1186	8.47433	101.389	24.5892	103.766
5.69555	76.4075	-0.0193695	81.1996	42.3371	26.3559	208.934	4.04403	56.4699	62.3169	97.9947	27.5108	37.4865	133.273	14.1024	16.1327	18.575	55.6407	51.4241	33.2923	13.6604	57.7335	24.6443	12.2394	2.49606	0.211357	56.5985	31.7051	30.5742	84.3926	119.95	105.128	14.054	53.2584	153.962	237.368	65.3609	107.432	265.932	76.5187	178.924	340.68	41.9104	113.131	0.00728396	9.18988	9.09871	94.8211	21.3143	98.5297
5.79548	98.7163	-0.0217623	76.4903	68.8931	38.5616	209.006	3.39028	53.2998	57.3569	91.6047	28.0359	32.8099	123.071	12.6303	14.769	16.4659	52.502	46.6197	28.6378	11.181	50.8395	21.3421	15.5754	2.26052	0.514157	64.864	27.5819	46.5736	79.7442	140.854	94.7452	13.6082	57.8489	144.243	275.049	71.4826	103.346	281.265	77.8069	177.536	331.192	37.2788	120.333	0.00463662	8.34383	12.3174	87.731	18.386	89.9008
5.8954	101.441	-0.0237144	71.1639	76.6827	43.3785	217.844	2.8402	49.9344	52.6089	85.4653	26.1914	28.5604	113.621	11.3099	13.4871	14.5942	48.3859	51.2293	24.4111	9.09893	59.2795	18.4118	33.638	2.00413	0.621234	65.0489	23.989	49.3354	73.6183	145.074	102.317	17.8357	62.6537	134.236	289.866	70.3695	98.2361	291.036	74.4726	168.762	314.887	33.1131	120.725	0.00229226	7.5744	13.154	96.6575	15.8048	85.2786
5.99532	97.7074	-0.0249846	65.665	104.015	45.2084	212.474	2.37816	51.8329	48.1413	91.0271	23.9059	24.759	104.88	10.1268	12.2996	12.9342	47.7218	52.6003	20.6859	15.8815	68.1585	15.8416	37.5189	1.75609	0.624971	61.2259	24.1552	70.819	67.2377	141.069	108.347	18.9658	61.787	124.422	289.653	65.8447	96.9561	379.462	68.7737	156.227	344.332	29.4485	117.164	0.000249167	6.8756	12.7226	96.8556	13.5474	80.0978
6.09524	92.0604	-0.0254334	60.2551	110.21	44.331	200.663	1.99059	51.2967	58.2176	90.8408	21.6746	21.3964	96.7997	9.06719	11.2076	11.4625	45.0096	51.1072	19.979	21.3337	68.5519	61.8499	35.4835	1.52858	0.578151	55.6504	24.7325	73.9044	61.0994	133.262	107.666	18.5206	58.223	115.044	283.768	59.9382	93.9155	455.14	62.0726	142.14	371.214	26.1542	141.35	-0.00162769	6.24139	11.6732	112.908	11.589	72.6334
6.19516	93.5589	-0.0250501	55.0814	106.84	42.0737	186.342	1.66583	53.0948	75.4588	87.8077	19.6131	18.4461	89.3351	8.11823	10.2077	10.1582	46.7616	48.1049	35.3862	25.1791	64.8229	82.201	32.8588	1.32555	2.29829	49.5435	36.2371	83.3606	87.1894	123.945	103.097	17.3279	55.5497	106.216	286.389	53.7038	97.4566	487.529	55.1691	127.815	403.851	23.2063	164.502	-0.00327637	5.66603	10.3769	121.233	9.89645	74.6252
6.29509	110.423	12.7105	50.2206	99.4817	39.1866	171.467	2.90969	66.8983	82.7147	83.4602	17.7372	16.0864	82.4418	7.26827	14.7469	10.9274	45.2376	44.4018	40.1618	25.4213	59.3151	88.0767	28.7194	1.14695	4.7825	43.5408	38.6717	80.7916	95.432	114.287	96.4371	15.8321	64.2477	97.9754	278.543	51.5153	103.117	500.157	48.5129	114.001	418.042	20.5781	198.621	-0.00469144	5.14399	9.03908	119.518	8.44132	70.9898
6.39501	120.677	16.7314	45.706	90.7884	41.55	172.744	3.37632	72.4438	84.0535	78.6015	16.0379	13.9646	76.0776	6.50691	16.1893	10.5587	52.6197	40.4717	39.5755	27.1695	53.2626	86.1052	24.3792	0.991098	5.62004	45.9629	42.8545	73.8329	93.5593	104.868	88.8161	14.2667	65.1815	90.3237	264.301	47.5452	104.686	551.57	49.9115	110.425	417.516	18.24	212.135	-0.0059405	4.67017	12.9749	113.466	7.195	64.8397
6.49493	118.496	17.5046	41.5452	81.9917	55.0521	178.097	3.40993	73.2839	81.9856	73.6466	14.5006	20.2375	70.203	5.82485	16.1389	17.884	53.4541	36.5846	36.4971	26.1751	47.2929	80.1736	20.3715	2.60163	11.929	44.3944	41.7496	80.8329	87.7878	120.395	80.9295	12.7496	62.315	83.2409	246.46	42.9449	103.421	587.405	76.3137	103.442	402.66	16.1622	214.284	-0.00938434	4.23993	14.1322	105.776	6.12849	98.5873
6.59485	112.405	17.0957	37.7306	73.6346	59.8778	227.079	3.2163	71.5139	78.0516	68.8042	13.1106	24.5362	64.7808	5.21399	15.4023	19.7227	51.163	32.8871	32.459	23.8163	54.4645	72.5251	37.2048	9.17575	14.0741	40.9463	38.4829	82.8313	83.6543	122.873	73.1936	11.3362	57.7576	78.9725	226.932	38.3038	100.248	637.473	86.8462	94.8563	379.207	29.4847	227.505	-0.013316	3.8492	13.7998	98.801	5.21806	115.128
6.69477	105.329	16.2835	34.2461	68.2564	59.9716	240.167	2.91649	68.3645	73.19	64.1741	11.854	25.8162	64.4263	22.3769	14.3817	32.8987	48.7156	29.4518	28.2534	20.9096	66.9269	64.4215	40.2666	15.126	14.0193	36.7763	34.5211	81.8439	77.5216	130.416	65.8453	13.7662	53.4235	81.8485	206.983	54.9033	95.8409	648.908	99.6431	85.9294	351.103	35.7037	228.018	-0.0187781	3.49438	12.7308	93.4107	4.44138	116.075
6.7947	98.257	15.3599	31.0711	62.1479	57.5876	235.817	14.7277	64.5535	67.965	60.5971	10.7181	25.3083	65.8834	35.4173	13.2754	36.1597	88.8432	26.3075	32.7871	17.9204	69.1209	56.5438	37.6502	20.1032	12.8952	39.0534	30.5311	75.2985	75.1283	133.835	59.0078	14.2308	48.6092	82.4513	206.752	59.769	97.2572	636.557	119.179	77.0389	357.187	41.9107	227.932	-0.0204708	3.17221	11.3565	94.8056	3.77896	109.374
6.89462	91.5075	16.9965	28.183	56.0573	54.0048	245.374	19.9568	60.4956	62.7093	81.1831	9.69133	23.8024	64.8534	40.2312	12.1784	35.2259	103.289	23.4573	32.6088	17.6517	68.1053	59.8546	33.0601	20.8981	14.3564	46.5153	26.7967	67.0684	70.1422	129.911	52.733	13.7093	43.808	79.9436	199.734	58.7227	100.58	640.109	139.08	68.5696	348.635	67.5394	229.188	-0.0232628	2.87963	9.91642	102.528	3.21425	130.896
6.99454	86.2896	16.9137	32.8095	57.879	49.9407	239.234	21.4396	56.426	57.6134	88.7749	8.76319	21.7981	62.4046	40.7377	11.1339	32.6609	104.909	28.462	30.2163	17.8136	63.7198	58.1609	36.0034	19.8194	15.6289	47.4072	26.7514	62.4989	64.3992	139.542	108.679	32.9811	39.2575	75.8993	192.21	69.2971	100.609	623.236	142.783	60.7191	331.072	83.3156	222.722	-0.0266859	2.61462	8.5366	106.03	2.73302	133.295
7.09446	87.5202	16.2244	42.6656	122.193	45.7899	225.89	20.8827	52.4741	69.8711	89.6706	7.92419	19.605	67.6546	63.3821	10.1596	29.5985	100.403	41.9342	27.3185	17.5764	57.9568	53.9665	33.7447	17.9993	15.0265	64.2471	24.9384	56.0056	58.6659	138.378	137.102	40.676	35.0599	84.0737	194.533	70.451	104.162	594.466	137.399	53.5706	308.389	88.6433	211.991	-0.0305069	2.37788	7.2774	137.098	2.32311	147.348
7.19438	83.9388	15.347	46.8631	277.575	41.7621	209.746	22.808	48.7075	76.6089	87.2118	7.1656	17.4092	80.6293	73.7001	9.26044	26.5262	93.2375	47.5398	29.0123	16.2175	78.0448	48.7133	29.6646	15.9807	20.7728	68.7111	26.8667	49.2474	53.2447	194.225	198.01	42.3007	31.2465	85.4597	189.553	67.013	104.265	559.329	143.538	47.1391	298.718	87.8949	199.126	-0.0292334	2.16064	6.16177	144.674	1.97417	145.096
7.29431	78.9683	15.9545	54.8096	458.642	45.9397	194.631	24.0971	45.1573	77.859	83.9037	6.47953	15.3171	108.064	75.3726	8.43535	23.6409	120.435	48.5869	36.9129	14.3679	83.2891	43.2102	40.5121	15.1974	21.9512	71.361	25.8805	53.1877	48.2385	213.084	241.481	42.3856	27.8129	83.2575	180.093	77.8544	102.008	521.372	147.725	41.4004	282.183	83.775	190.052	-0.0303757	1.95163	5.19209	185.573	1.6774	135.047
7.39423	73.7754	15.7083	57.4946	608.04	47.0426	190.863	23.2748	41.8342	75.9495	80.2669	5.85887	13.3849	120.957	79.5172	7.68071	29.371	133.542	76.608	56.4235	12.3919	81.0635	37.8912	40.919	39.3707	20.8078	73.8293	23.7282	50.7283	43.6653	242.09	265.983	52.3357	24.7376	79.2592	168.097	78.6462	98.1882	516.75	143.232	36.3096	262.311	84.53	178.836	-0.0292989	1.76523	4.36005	195.322	1.42536	121.822
7.49415	68.7465	15.0077	57.0664	639.728	49.0254	193.344	21.4056	38.7368	72.3091	75.8641	10.2482	11.6369	162.997	77.8543	6.99182	36.7832	151.096	88.7202	61.6489	10.4888	87.8091	33.5992	42.674	58.3379	18.6209	70.6072	21.2271	45.9477	52.5819	246.004	269.97	54.4505	25.1744	74.4608	181.397	101.249	94.5972	505.985	134.913	31.8116	257.15	91.9476	166.732	-0.027191	1.59038	3.65235	190.948	7.59336	107.867
7.59407	73.8403	14.1734	54.8654	618.303	48.0731	198.071	19.1079	35.8575	67.8078	71.2239	11.1656	10.0783	182.827	73.3876	6.36362	37.4825	151.777	91.5811	59.7541	8.75776	119.81	29.4566	39.3188	69.2895	16.0957	64.7638	18.7463	40.618	53.2799	237.648	279.543	52.6198	30.825	69.4094	192.955	108.35	91.5369	484.405	123.338	27.849	248.521	92.2297	154.493	-0.0247948	1.44866	3.05413	180.561	10.663	94.4189
7.69399	72.1256	13.3242	51.722	574.88	45.6249	191.634	16.7297	33.185	62.9689	66.6162	10.6021	8.70288	189.161	67.7386	5.7913	35.4356	144.471	89.2408	54.629	7.23838	187.33	50.925	34.282	106.619	13.6032	57.9754	16.4403	35.4741	54.9511	223.72	274.296	48.9547	31.9869	65.3376	193.899	108.437	88.1888	456.903	110.575	40.1014	234.4	95.9026	163.354	-0.0226717	1.29422	2.55052	167.992	24.0113	82.0464
7.79392	68.2932	12.8185	49.0444	524.252	42.494	180.232	29.156	30.7072	58.1009	62.1738	9.7217	56.2602	194.056	61.7672	5.2702	32.4102	133.768	84.1448	48.3402	5.93646	234.605	59.1635	29.0644	115.59	11.3219	51.1286	14.3629	39.5936	52.657	207.682	262.529	45.5632	30.92	63.1806	188.06	146.766	85.7245	475.566	97.8242	45.1893	231.527	93.921	163.355	-0.0207217	1.15589	2.12779	172.337	45.2325	70.9612
7.89384	63.952	12.1388	79.5553	473.27	39.1331	166.996	33.8111	28.4111	63.4029	57.9569	8.82678	87.8233	203.79	97.3523	4.796	44.1962	122.001	77.7536	43.8535	4.83957	259.517	60.0666	24.2701	111.614	9.32218	45.1249	12.5214	38.2277	48.9185	191.294	248.843	48.8673	28.8299	68.3906	178.099	156.855	82.1224	476.637	85.7417	46.0171	221.904	88.8561	158.228	-0.0189126	1.03069	1.77377	201.379	55.0234	73.471
7.99376	59.6441	12.9168	101.881	424.943	35.7884	153.476	34.1373	26.2844	64.2808	53.9882	7.99125	101.656	225.27	110.456	10.8066	48.6792	110.326	70.9242	38.629	3.92664	274.144	57.1113	20.0956	102.277	7.61657	52.281	10.9031	36.7659	44.8101	175.42	231.218	47.9119	26.3514	68.7673	170.268	161.161	77.829	463.118	74.6536	67.2216	227.033	105.841	185.196	-0.0172744	0.921514	1.47788	205.216	57.7022	70.159
8.09368	55.543	12.6886	111.21	380.437	33.4841	148.445	32.1924	26.0284	62.6156	53.8459	9.85131	104.685	231.354	111.792	13.1023	47.4599	99.2825	64.1457	51.9072	3.17375	293.524	59.4051	26.6557	91.2441	15.2789	65.6724	17.0051	58.1411	40.7764	160.455	211.979	44.9224	23.8112	66.61	159.633	154.093	73.154	441.144	64.6874	76.1259	222.405	110.897	196.471	-0.0157897	0.822641	21.6762	228.576	56.258	64.2175
8.1936	51.695	21.4408	112.756	340.05	39.7239	139.591	29.1871	35.8282	61.2425	64.6045	19.6592	101.392	228.301	107.225	13.5819	44.0206	94.9924	58.9001	58.3473	2.55714	286.107	76.2708	37.7063	84.6954	17.8224	68.3402	22.2852	65.2778	36.9891	146.552	192.543	41.0947	21.3705	66.7632	183.552	141.961	81.2323	414.69	55.8546	93.7039	217.316	116.875	196.831	-0.0143768	0.730871	30.5491	258.832	52.5759	75.9527
8.29353	48.1037	23.7082	121.864	321.48	62.6327	130.57	25.8167	46.5225	67.4252	76.4985	63.3848	94.642	227.644	99.9439	13.2021	39.9014	89.8736	53.5044	57.2604	10.0347	266.164	80.6756	56.1325	84.5842	26.2362	65.5401	23.0236	98.9055	33.5027	133.74	174.89	37.0585	19.1021	64.5579	206.82	136.084	84.9457	386.302	48.1029	99.3753	206.523	115.301	205.497	-0.0129874	0.649444	33.0763	263.272	52.5649	76.9783
8.39345	57.968	23.5871	122.918	295.66	73.5002	132.449	22.8016	50.9805	68.6675	92.0449	70.9843	86.2391	233.943	91.6554	12.4425	35.7645	85.3445	48.2568	52.694	13.2404	241.308	78.3626	72.8547	78.7706	29.9125	70.9464	21.792	106.913	63.0504	121.989	169.797	38.2892	17.0325	61.1978	237.687	125.879	85.5942	357.584	41.3473	110.546	192.477	109.565	207.302	-0.0115366	0.584113	32.2082	253.553	49.8743	72.7274
8.49337	58.5136	26.3815	119.311	274.11	76.2	144.417	28.4517	51.8767	73.1192	96.784	67.8255	77.2948	230.939	83.2551	17.7445	31.8776	78.9239	54.0421	46.8068	18.8598	215.499	72.6951	72.4968	70.8725	29.365	69.3408	19.8101	102.004	71.3426	131.381	160.248	40.7568	15.1647	57.3505	249.415	119.684	88.6146	329.52	35.4897	111.854	176.849	101.738	223.163	-0.0100399	0.505166	29.6684	238.041	45.8192	66.1706
8.59329	56.0292	26.3428	116.468	253.429	95.7704	168.837	29.6271	50.7889	78.1952	96.0052	70.1085	68.4703	222.605	75.1925	19.4064	28.333	71.9343	54.9099	45.1617	22.2403	190.706	65.6099	79.0136	62.6061	38.2003	64.3624	17.6437	109.281	78.2577	146.248	148.468	39.8195	13.4897	53.3805	273.417	109.921	88.6975	302.687	30.4293	107.554	160.758	93.0701	225.339	1.39751	0.442183	26.4434	220.814	43.7917	58.8958
8.69321	52.6808	25.3004	118.957	242.736	102.368	172.93	28.4032	48.6441	78.447	92.5125	66.9363	60.1378	211.405	73.5155	32.9344	26.0089	85.0055	59.0215	45.5792	22.446	167.821	58.1929	78.8652	62.2479	39.5219	66.3103	17.6653	105.192	106.756	147.332	137.679	37.2654	11.9935	52.5547	279.599	100.384	86.781	277.4	26.0697	100.291	158.723	90.055	219.527	1.83978	0.396045	23.0805	255.781	40.4193	51.7203
8.79314	49.206	23.9424	118.657	224.694	101.665	167.294	39.196	47.2764	75.9495	87.7858	65.0557	52.4865	198.856	75.0938	40.9235	23.4579	86.8953	58.758	42.55	20.9769	147.167	52.1434	74.8481	66.4215	37.0731	63.2732	18.3248	95.6759	114.966	141.719	132.884	37.1539	14.4044	50.3249	274.243	90.1109	83.5242	267.557	22.3214	91.6893	151.909	93.5707	209.273	1.86246	0.349647	19.8668	263.812	36.4657	52.3955
8.89306	45.8484	22.5252	129.777	230.502	97.1727	160.819	42.3799	46.2229	71.9741	82.5996	63.3223	45.5917	185.879	74.5112	43.5814	20.9735	83.422	56.1038	38.1062	18.7351	133.463	46.0316	70.9672	69.457	32.9757	57.9544	17.3748	84.7495	112.03	133.109	124.938	35.1441	14.8368	47.4394	261.726	80.0668	85.4684	288.478	19.1037	82.7214	142.292	91.5996	206.922	1.7168	0.302148	16.9388	255.648	32.3883	49.4908
8.99298	42.6813	21.142	131.715	220.335	90.8819	164.685	41.4103	44.2356	67.2927	77.353	58.4549	39.4603	173.022	70.7369	42.8796	18.6699	77.5966	56.795	33.3079	16.2467	122.771	40.2358	62.7271	66.0637	37.3931	56.2051	15.808	74.0931	104.845	130.08	115.462	32.3109	14.2909	44.3106	245.075	70.7024	84.8968	315.226	16.3444	86.7412	131.227	86.6387	199.067	7.06098	0.257387	14.3473	240.727	61.3324	45.0227
9.0929	39.7196	19.8248	128.315	230.692	83.9061	159.302	43.715	41.796	62.3676	72.2464	53.1752	34.0595	160.602	65.5552	48.4173	16.5817	70.9556	55.169	28.6804	13.8039	110.585	34.9344	72.0178	60.0847	36.6218	51.9534	15.7596	82.6187	96.3668	127.585	105.461	39.6361	13.2999	41.162	226.354	62.1955	82.6054	332.091	13.9804	85.1988	122.725	85.2304	200.354	20.7067	0.216284	12.0958	246.341	74.4244	50.8017
9.19282	36.9587	18.5822	121.965	242.547	76.8551	149.81	47.3942	39.1824	57.4698	67.3744	48.1672	30.7877	148.79	59.9177	48.8308	14.7096	64.2646	53.7894	32.7965	17.1349	98.3723	30.1918	69.3976	55.8441	33.3787	46.7218	14.6825	92.7563	87.8331	143.848	95.5408	55.9696	12.144	38.1108	212.187	67.142	79.1965	339.387	11.9559	80.4943	147.086	80.853	194.811	24.3995	0.178702	10.164	237.888	77.9625	50.4795
9.29275	34.3881	17.4147	114.14	234.354	70.0508	138.802	46.3716	36.553	52.752	62.7766	43.5764	36.9446	137.669	54.3177	46.861	13.0406	57.8873	58.1086	45.0706	17.6733	101.409	31.3523	61.7994	50.193	29.183	41.3212	13.8617	89.7471	80.3733	145.704	86.0523	61.0166	10.9673	52.4848	205.264	78.7726	75.0934	333.727	10.2231	74.2225	157.466	74.997	185.489	23.8384	0.14555	8.52055	232.443	75.9647	51.7486
9.39267	31.9955	16.3193	105.736	231.183	63.6517	127.562	42.9677	33.9952	48.2952	58.4637	39.4085	38.6914	127.268	48.9983	50.5976	11.5569	54.2074	66.9064	47.6743	20.6685	106.415	32	52.9732	48.5433	24.851	41.7149	12.5853	89.0704	82.4047	140.533	83.7045	60.2749	9.84031	65.2827	206.784	79.8927	73.4394	320.37	19.2161	73.1843	163.329	68.5594	174.273	21.6368	0.11799	7.13051	219.745	70.9657	49.1728
9.49259	29.7688	15.2925	97.287	235.961	57.7239	116.705	38.5363	31.5548	44.1366	54.4317	35.6356	38.8582	117.583	44.067	55.9716	10.2399	49.7537	68.8791	47.5364	20.7831	102.748	30.5119	56.8436	50.452	20.7916	39.3983	14.7455	88.5851	78.7763	143.598	79.0915	56.7396	8.79469	69.7236	200.876	95.2641	70.6731	306.457	23.1557	86.8442	161.379	62.0671	162.312	26.3499	0.0965015	5.95949	218.992	64.5393	75.7757
9.59251	27.6967	14.3302	89.1018	225.82	52.2832	106.501	33.8453	29.2533	40.2876	50.6695	32.2229	40.1246	108.591	39.559	55.9745	9.07164	45.1576	67.0204	47.5962	19.383	95.1004	28.0004	52.974	47.8436	22.9052	41.0948	22.5024	87.8966	73.1053	151.773	73.3359	52.0233	13.4577	70.8748	190.447	97.2459	68.1071	288.901	24.116	90.6199	154.527	59.1407	162.024	26.5274	0.0809106	4.97564	208.953	57.6381	84.049
9.69243	25.7684	13.4285	81.3485	218.77	47.3179	99.3235	29.3099	27.0983	36.7445	47.1629	29.1369	38.9221	100.258	35.472	53.4985	8.03584	40.7261	63.1377	44.2494	24.8454	92.7688	25.1009	59.3111	43.4479	22.1438	44.4865	26.8472	90.7146	66.9318	149.397	95.8631	46.9774	15.0264	82.9709	211.088	92.6838	64.8277	269.656	27.8864	88.6641	144.796	55.0113	159.648	32.8176	0.0706183	4.15067	195.278	50.8181	82.8898
9.79236	23.9739	12.5838	89.8472	219.481	42.8026	91.6043	25.1362	25.0892	33.4949	43.8965	36.2875	36.3655	92.547	31.7851	49.9881	7.11762	65.6928	61.1591	41.3184	25.9568	96.9417	24.7113	60.3144	39.1209	25.3283	43.4871	26.8841	93.1943	75.96	142.03	105.289	56.0986	15.0198	102.406	232.633	87.7327	61.1398	251.948	28.508	83.5713	139.874	54.2667	153.263	36.9436	0.0648102	15.132	184.096	44.3976	77.2107
9.89228	22.304	11.7925	91.6485	207.696	38.7059	92.3906	21.4092	41.5561	37.1282	40.8549	35.4589	33.1573	85.4186	42.8398	46.1556	6.30375	74.1595	57.4607	47.9955	24.7145	93.4145	32.114	57.3982	35.121	24.9	50.9475	25.0972	87.1529	75.445	132.561	106.708	57.6098	16.4919	109.039	238.609	84.3646	58.072	238.426	27.3684	76.9429	163.298	55.6953	165.66	39.2255	0.0625341	19.7375	190.18	38.5245	69.6818
9.9922	20.7501	11.0511	89.5424	213.814	34.9945	111.46	18.1453	79.0107	37.9427	38.0232	62.0844	29.7306	80.7402	56.3793	42.3442	5.58249	74.425	53.717	47.7513	25.094	86.3686	34.1252	59.9923	47.4061	22.7421	59.8932	22.659	82.4061	71.1845	132.19	103.401	77.318	23.3224	108.767	234.492	89.2843	72.5645	223.131	25.321	69.7489	195.612	67.1612	167.635	36.88	0.0627762	22.7193	196.937	33.2566	61.7173
10.0921	19.3042	10.3565	85.8584	204.701	31.6351	115.542	15.3244	123.473	37.1282	35.3872	64.1313	26.3437	75.7154	67.4334	38.711	4.94344	81.3477	49.3672	44.2551	23.5296	78.0252	33.2237	55.3249	52.8775	23.5564	62.3731	20.109	99.6225	65.6724	126.506	101.206	82.893	25.4368	111.522	224.098	106.77	83.836	243.007	22.8814	62.5607	220.191	73.5318	163.517	32.8882	0.0645867	22.7564	224.262	28.598	74.0682
10.192	17.9591	9.70581	82.777	193.048	28.5964	149.273	12.9084	145.96	35.4153	32.9335	62.8384	23.1421	75.0639	70.3098	35.3207	4.37737	83.7699	55.6399	39.4703	21.0584	95.0656	31.0666	52.4404	51.6534	22.1101	74.9742	17.6826	98.8693	59.962	136.73	123.695	81.2581	25.1641	109.142	210.058	124.365	89.6811	247.849	26.376	60.6311	228.169	83.0743	156.003	28.5748	0.0671445	26.7596	226.329	24.5165	75.5097
10.292	16.7076	9.09617	78.1709	177.325	25.848	158.592	10.8528	198.334	33.2494	30.6497	65.5244	22.2009	72.5446	68.4484	34.1862	3.87614	80.7037	57.0208	47.6752	18.2864	107.034	28.1762	75.0164	47.6002	28.6955	76.6946	15.4712	91.1347	54.4803	138.079	132.02	89.1261	77.6444	110.343	208.749	125.765	91.6807	243.419	26.9246	56.8154	225.31	84.9206	146.763	24.4921	0.0697797	30.1758	234.848	20.963	94.9544
10.3919	15.5434	8.52494	83.0987	194.866	23.364	169.119	9.11174	243.007	30.8993	28.5239	62.7128	20.5966	69.0085	64.3231	32.1493	3.43251	75.2055	55.3437	50.4535	15.552	106.697	25.0701	84.4676	43.0699	29.6635	72.9285	13.4989	93.5504	49.3839	152.811	136.212	100.974	103.566	111.383	200.981	122.263	91.0094	248.702	25.8273	58.7053	215.656	82.3788	139.51	20.8398	0.0719472	29.9477	228.18	17.8904	105.543
10.4918	14.4605	7.98969	83.0817	220.806	21.118	171.516	7.64216	308.264	30.1911	26.5454	57.6289	18.69	64.9813	72.0809	29.7861	3.04011	68.8374	52.0594	55.0842	17.9245	116.32	22.0291	80.165	47.7534	27.8139	97.9769	24.9103	93.8423	44.7139	153.556	133.38	111.746	176.058	108.112	206.844	113.648	91.2334	244.515	23.8833	58.5765	202.016	77.4866	130.943	17.6616	0.0732426	27.8785	215.135	15.2488	105.7
10.5917	13.4531	7.48812	80.2272	219.958	19.0888	165.143	19.1515	347.175	31.039	24.7039	52.3558	16.702	64.0686	72.5592	27.3767	2.69318	68.7942	48.033	56.7987	17.9061	114.317	24.6426	78.4	55.7639	27.12	104.469	37.1852	96.5272	40.4635	172.211	126.56	134.321	202.136	102.704	204.829	103.067	89.3426	235.796	21.5753	55.8663	186.315	71.4843	125.249	14.9352	0.0733769	25.0064	199.864	12.9723	99.2538
10.6917	12.5158	7.01807	75.8421	207.466	17.254	154.929	23.9496	357.976	30.4772	22.9901	47.4082	14.7627	72.976	69.4031	25.0524	2.38641	77.0048	52.4577	68.7744	16.6388	106.813	24.5944	76.1701	55.4476	24.6583	113.445	39.8819	90.3157	36.6073	174.041	117.677	169.1	226.524	96.3686	196.746	92.1397	86.0469	223.493	24.5466	51.8256	169.849	68.7943	118.032	12.6143	0.0721696	21.9127	184.292	11.0295	89.9913
10.7916	11.6435	6.57752	70.7287	190.583	15.5946	143.358	24.961	353.003	29.1334	21.395	42.8874	12.9443	76.0814	64.5917	22.8701	4.98557	98.7511	52.6465	69.5649	14.8073	97.0793	23.1674	68.0831	52.3316	25.5749	111.057	39.497	81.0874	33.1139	167.677	107.936	189.742	226.781	89.7662	188.045	94.1491	81.8567	209.382	24.903	64.0743	153.468	64.3916	117.902	10.6468	0.0696241	25.1134	173.256	9.37282	86.9215
10.8915	10.8313	6.16458	65.3723	172.713	14.0955	131.656	47.4945	344.981	27.3901	19.9105	38.7873	11.2823	75.7202	59.1843	37.9122	5.72265	147.409	50.5016	65.0143	12.8096	86.825	21.1063	58.4707	67.7063	24.0202	103.191	36.6859	71.974	51.6897	157.624	98.0718	197.302	215.361	83.3176	192.099	89.7756	77.1569	204.149	28.5156	68.0805	148.528	59.2148	114.131	8.9828	2.92809	25.1051	160.725	7.95866	92.8021
10.9914	10.075	10.5463	60.0591	165.482	12.7402	120.403	56.2691	354.425	25.478	18.5287	35.0768	9.78955	73.351	53.7345	51.488	5.66415	165.441	47.1672	60.0541	10.8653	76.9056	32.1143	49.1719	69.7796	27.9273	98.8364	33.0374	62.9894	58.8883	146.209	88.5173	190.617	198.876	82.4145	188.293	82.5842	72.2208	194.905	45.4589	67.2687	164.746	53.822	108.368	7.57725	21.7629	28.7807	148.093	6.75005	89.9375
11.0913	16.4267	11.6887	54.9517	158.886	11.5149	109.853	57.3462	383.698	23.5338	17.2427	31.7208	8.46509	69.8802	48.5187	55.476	5.28879	165.627	53.8785	53.4594	9.08541	67.7152	37.4882	40.8765	65.9254	27.6481	90.7335	29.2796	54.7313	61.8222	134.613	79.5138	177.314	180.782	79.1271	192.216	82.0851	67.2311	183.5	64.0202	69.157	169.331	53.9935	101.632	17.7913	33.2022	28.775	135.977	5.7204	92.186
11.1913	17.7257	11.6376	50.136	147.252	10.407	100.095	54.3544	388.09	21.6365	16.0459	28.6863	7.30042	65.8669	43.6633	54.8621	4.80896	157.394	55.7025	46.5591	7.51652	59.4026	38.1401	33.7593	61.2992	25.3478	86.5199	25.7274	60.9828	60.5531	133.955	71.1806	161.472	162.831	87.7163	210.164	77.1903	71.7093	178.831	75.325	67.1052	166.359	61.0297	107.033	27.8297	39.5954	26.8949	124.624	4.84823	105.731
11.2912	17.3361	11.1654	45.6519	137.888	9.40558	91.1359	49.4323	378.679	19.8295	14.9321	25.9421	6.28303	61.6521	39.214	52.1512	4.31656	145.608	54.3249	40.0028	6.1681	51.9891	36.3044	27.7773	55.1086	22.2412	82.1244	22.5005	58.8429	56.795	128.059	63.5612	145.222	145.862	90.7091	227.858	70.7276	73.1745	172.026	79.1675	76.3074	166.296	62.4005	131.157	67.5231	42.5845	24.1829	125.472	4.10914	105.799
11.3911	16.4197	10.5624	41.5109	126.203	8.50042	82.9433	43.8115	383.984	18.1347	13.8957	23.4607	5.39876	57.4403	35.1743	48.592	3.84912	132.74	57.9672	36.6774	6.59522	53.5438	33.2823	22.8059	53.9078	18.9841	75.0075	19.6273	53.5773	52.2555	141.478	56.6536	129.627	130.232	89.1696	231.537	63.6128	79.2247	162.783	78.7665	78.0493	160.474	60.5408	141.003	77.6598	43.3137	44.9846	122.199	3.48252	99.3043
11.491	30.3881	9.93683	37.7085	121.234	7.68237	75.4692	38.1757	375.199	16.561	12.9315	21.2164	4.63317	53.3502	31.5269	60.4786	3.42001	120.009	57.4912	32.5098	13.671	51.2328	29.8169	18.7007	55.5804	15.9086	66.9726	17.8324	47.4836	47.651	142.061	50.4287	115.174	116.044	95.9223	230.626	76.3893	81.5996	167.687	74.4549	76.9432	151.19	59.7486	153.077	77.1864	42.5774	52.6435	117.485	2.95106	90.0149
11.591	33.5095	9.32762	34.2312	112.384	6.9431	68.6591	32.8811	358.942	15.1094	12.0347	19.1866	3.97235	51.1306	28.2447	66.4635	3.03244	112.561	54.7745	37.9318	16.4113	47.1863	29.3814	15.3233	52.5197	14.7534	58.967	15.8778	41.5241	48.0546	136.426	44.8434	102.04	103.276	106.743	222.382	78.3337	81.4005	165.679	79.8145	72.8568	151.943	56.7893	155.261	82.5983	40.9245	54.2537	120.09	2.50044	91.3222
11.6909	32.9916	8.74784	31.0603	104.845	6.27504	62.4585	28.0921	340.882	18.4697	11.2007	17.3505	3.40333	51.1479	25.297	98.9041	2.68616	103.399	50.9438	37.8087	21.063	42.533	27.4809	18.6751	47.6085	13.0348	51.4576	13.9867	51.1022	59.4787	156.966	39.8476	90.2425	91.8454	108.734	247.046	79.1312	79.4585	167.585	78.6115	67.2778	147.138	52.7406	151.653	101.214	38.7312	51.5353	115.912	2.11861	88.6443
11.7908	31.3245	8.20088	28.1748	105.1	5.67128	56.815	23.8625	342.995	19.7569	10.4252	15.6898	2.91429	82.3738	22.653	109.5	2.37267	93.8903	46.6654	35.0742	25.4503	37.8525	24.9285	23.5502	42.2271	11.1759	44.6454	12.2493	51.0083	60.7961	160.34	35.3894	83.0576	81.6429	106.05	254.523	75.0275	76.3631	181.901	73.8677	75.6661	138.963	48.2522	144.805	100.195	36.2535	46.7901	108.937	1.79538	100.891
11.8907	29.363	12.8568	31.4314	99.4206	5.12557	51.6796	20.1859	333.707	19.8232	9.70398	14.1876	61.4056	98.2062	20.2831	109.544	2.0993	84.6957	52.8209	31.2993	25.957	42.2794	22.791	23.2272	71.6017	9.39412	38.5881	10.6933	47.1334	58.0456	187.322	31.4175	77.839	72.5545	118.131	250.826	68.8023	72.5576	193.362	67.426	76.9792	128.928	43.7066	140.195	122.51	33.6631	41.322	101.043	1.52197	100.627
11.9906	27.3962	49.6974	84.7934	91.4634	4.63223	90.4645	17.0244	328.579	19.1935	9.03321	12.829	98.0537	155.543	18.1596	104.717	1.85234	76.1108	69.7511	30.1846	24.3984	73.4383	20.3828	20.9013	115.029	7.78933	33.2686	18.9896	49.0769	53.8342	215.251	27.8832	73.8364	64.468	120.388	240.141	61.9111	68.3496	223.098	60.3866	74.2521	118.059	68.1166	136.87	132.168	31.0729	35.8427	136.4	1.29076	111.379
12.0906	25.5174	60.824	112.529	82.9508	14.1451	108.941	14.3267	336.406	18.1895	8.40924	20.0726	165.656	184.493	16.2573	97.855	1.63889	68.2437	76.0667	35.1647	25.5084	84.2943	17.9712	18.0123	132.693	6.39657	28.6343	23.2966	53.1076	49.2717	233.93	27.188	67.9916	67.2965	136.04	229.8	69.3469	63.9617	234.517	53.3848	69.3744	107.037	79.7457	130.651	125.026	28.5549	30.7152	145.894	6.43774	109.74
12.1905	23.7525	62.3964	128.977	91.8073	18.5446	128.548	12.0371	362.389	17.0066	7.82874	34.6283	224.485	216.536	14.5534	99.6091	1.44679	61.1094	76.2855	35.0288	24.297	84.72	15.6952	15.1769	153.874	5.21629	24.618	23.5556	50.6903	44.8162	254.738	25.729	61.553	65.2382	140.677	233.53	68.9864	59.5396	234.479	46.7674	63.5064	96.3034	86.7496	129.835	131.13	46.8085	26.1016	153.457	8.99392	102.171
12.2904	22.1047	60.5189	134.187	90.6128	20.0923	132.141	10.1016	365.622	15.7615	7.28859	35.6989	248.263	229.019	27.5942	96.2509	1.27991	54.678	73.148	32.4851	21.9568	80.0819	13.6193	12.6312	152.6	4.23213	21.1492	22.0857	45.9293	46.8372	254.171	23.881	55.1626	65.5034	147.452	228.147	64.9016	55.1973	227.486	40.7047	57.3453	86.1264	105.095	150.502	122.665	120.751	22.0505	167.757	9.96734	95.5079
12.3903	20.5696	57.4912	132.58	85.0982	20.0863	128.052	8.46992	363.137	14.5226	6.78597	41.254	249.941	229.757	32.7744	90.4416	1.13429	48.8999	68.3021	28.9837	19.1907	73.262	11.7657	10.4399	141.645	3.42068	18.1603	19.9832	40.6087	50.9394	243.313	26.6259	50.7361	62.9649	145.938	217.141	59.2595	50.9903	216.48	35.2617	74.8043	87.5363	110.944	181.449	140.822	182.306	18.5499	166.605	10.0038	86.3714
12.4903	19.1405	54.1741	127.114	78.0023	19.2681	149.997	7.09728	368.188	13.3286	6.31826	39.6922	238.899	228.375	33.8118	83.7581	1.0055	43.7194	62.7252	25.2776	16.3961	65.7774	21.5234	8.59492	128.173	2.75703	15.5889	17.7543	35.4693	49.8236	227.942	27.1953	46.1282	78.6323	149.629	202.925	53.1893	59.9325	203.364	30.4415	89.294	87.3413	109.547	193.666	139.622	218.675	15.5578	158.714	9.51302	76.5949
12.5902	17.8105	50.8839	119.619	70.6074	22.287	164.305	5.94426	372.701	12.1997	5.88301	36.5267	221.115	221.058	32.7451	82.1874	0.890256	42.8312	56.985	21.737	13.7829	71.6141	25.3605	7.06004	113.577	2.21741	21.1448	19.1466	32.6669	46.7049	222.256	26.4737	41.4457	114.443	146.432	202.002	47.2577	70.4087	189.357	31.5548	120.409	84.1804	104.152	194.658	127.554	235.866	22.5719	148.209	8.75173	82.1263
12.6901	16.5728	47.7319	111.216	65.4178	22.9611	179.712	4.97678	370.9	11.1453	5.47801	33.1977	200.328	210.494	48.1621	77.8252	0.791703	40.2614	51.4001	25.4289	11.4479	70.3387	25.9063	5.79175	99.4857	1.78059	24.1937	18.4514	55.0671	42.9615	211.098	32.493	36.9731	125.927	146.373	206.435	41.7292	76.0072	175.225	30.5269	146.1	79.2437	96.7447	189.123	112.178	240.318	24.6717	138.866	7.87768	79.7514
12.79	15.4211	44.7519	102.578	77.8815	22.3819	179.095	4.16564	374.275	10.1678	5.10115	30.0632	178.823	198.341	53.5596	72.3674	0.700183	37.0305	46.1388	29.2636	12.3588	65.7001	24.7129	4.74766	86.575	1.4281	24.246	17.9754	61.5785	39.1716	202.75	34.7451	38.1382	125.067	141.332	202.403	36.7076	78.1408	161.438	42.9557	153.977	73.3499	88.5221	179.984	105.5	262.359	24.132	128.604	6.98517	73.6744
12.8899	14.3492	41.9492	94.1024	84.2075	21.1712	180.88	3.48596	424.287	9.2659	4.7505	52.1758	157.94	185.61	53.7329	66.6454	0.623697	33.6527	41.2795	29.0042	11.967	59.702	22.6849	3.88989	76.1089	1.14432	48.9257	16.5687	59.4953	35.5667	190.278	42.1244	36.701	118.285	133.865	193.112	47.3045	77.8488	148.269	53.9916	151.476	67.0526	80.1896	189.917	102.937	312.875	22.2834	148.851	13.3955	68.9082
12.9899	13.3514	39.3186	86.0094	82.3274	19.6793	173.812	2.9167	510.746	8.43668	4.42428	57.8636	138.415	172.903	51.3061	61.0545	0.554406	30.3772	41.1264	33.7522	10.9215	53.3897	20.3395	3.18597	66.3685	0.916181	58.1898	25.6402	83.4655	32.2286	192.115	44.7966	47.3777	108.986	134.159	180.79	107.086	75.9048	138.493	57.2468	159.946	60.7175	72.1466	189.705	98.1575	336.5	21.5424	165.957	16.3046	92.841
13.0898	12.4228	36.8515	78.4138	76.9698	18.1011	162.894	5.26224	542.684	7.67606	4.12079	85.9756	120.604	160.574	47.7025	55.7714	0.493435	27.3161	48.2692	37.3364	9.60749	57.3852	22.1046	11.8266	57.6077	0.732999	59.2708	28.9169	86.5733	29.1754	211.543	44.6197	50.1087	98.9423	132.274	166.95	129.729	72.8788	138.725	56.0609	159.076	54.5779	77.4357	183.629	88.1137	365.201	19.7607	166.119	17.1029	98.7617
13.1897	11.5587	59.1438	71.3643	77.9703	16.5416	150.645	6.15589	544.387	6.97936	3.83845	120.844	112.281	148.816	43.6836	50.8642	0.437094	24.511	50.1283	36.3871	8.24531	56.034	21.7607	19.0744	51.309	0.586012	58.2171	28.3634	81.2763	26.3991	212.108	42.7876	48.8076	89.0509	126.763	167.066	133.25	69.1822	136.995	52.498	151.424	48.7753	77.1375	174.349	91.9923	373.426	17.5654	158.826	16.6776	97.3408
13.2896	28.6538	64.7421	64.8701	74.1099	15.0553	138.307	17.7318	539.15	6.34197	3.57578	161.637	102.131	137.726	39.6463	46.3478	0.387638	21.9679	52.6298	33.3627	6.95365	52.5376	20.3419	23.4064	53.7068	0.468176	90.2593	26.2276	73.0861	26.4033	203.548	40.0612	45.6019	79.7365	119.549	163.214	127.386	72.9285	158.639	47.8148	142.514	43.3881	73.7223	163.508	85.8937	368.331	15.3021	148.58	15.588	98.175
13.3895	32.864	64.2012	58.9176	68.3414	16.2629	126.468	58.2668	521.083	5.7596	3.33131	174.969	91.4226	127.341	35.7889	42.2119	0.34146	19.6762	51.7545	29.572	6.21956	47.8437	18.4462	22.8843	51.0893	0.373823	158.491	23.5659	64.3792	44.4806	190.942	39.8117	41.6329	71.1752	111.695	155.344	117.346	73.8618	167.062	52.3831	131.084	38.4519	68.7049	152.102	84.4378	396.36	15.7761	137.49	21.6068	94.3497
13.4895	64.9217	61.504	53.4803	106.752	23.7149	115.38	126.451	495.281	5.22822	3.1037	165.883	80.9091	117.662	32.2011	38.4347	0.299075	17.6172	59.1311	25.6873	6.72518	42.8397	16.4114	25.6894	46.4684	0.298394	199.969	20.8603	56.1251	49.2358	176.908	38.5144	37.4994	63.4136	103.775	145.178	105.87	72.8532	189.938	59.0877	118.751	33.9741	63.0012	157.529	96.1106	411.46	14.9836	126.522	29.8001	86.6657
13.5894	72.3081	67.0203	48.5254	132.255	26.6489	105.131	154.071	466.015	4.74424	2.89167	152.038	71.0117	108.671	28.9148	57.5134	0.260166	15.7699	65.0441	22.0334	7.69638	37.9721	14.4203	28.9051	41.2911	0.238138	208.454	28.2229	48.6695	48.4681	170.708	36.2654	33.5033	56.4333	96.0918	158.998	94.3554	71.4086	198.179	59.6995	120.34	29.9435	57.1534	162.037	113.838	434.908	27.9354	116.591	32.8709	87.6798
13.6893	71.4023	66.3615	54.9645	155.057	27.1016	95.7222	158.889	435.739	4.30413	2.694	138.02	61.9419	100.336	25.9318	63.7738	0.224672	14.1132	65.5122	25.3948	7.66366	56.0669	12.5656	42.923	36.2245	0.190042	200.106	29.4436	42.0871	47.575	167.2	34.1826	38.4388	51.2455	88.7953	162.502	93.0115	69.1611	197.291	60.5262	124.674	26.3376	51.4711	187.748	111.418	437.842	40.3833	107.058	32.9138	82.763
13.7892	67.864	63.5385	56.7784	156.464	26.2387	87.1198	151.552	405.829	3.90446	2.50961	124.946	53.7809	92.6214	25.1856	63.8409	0.19102	12.627	62.9712	25.1857	7.10826	61.6042	19.0504	44.342	31.5514	0.151623	183.935	27.9856	38.1633	49.8415	158.545	31.6433	38.8309	46.1289	81.9501	162.368	89.4294	66.0812	190.886	66.4613	121.499	23.1274	46.1209	196.74	101.209	436.971	50.4423	110.697	33.3911	75.8926
13.8892	63.6381	60.0581	55.8743	154.384	24.7228	79.2712	138.35	377.033	3.54209	2.33754	113.017	46.5317	85.4882	23.637	61.0466	0.162082	11.2932	58.8867	23.3041	6.3185	60.7562	21.3295	40.6972	35.4778	6.22739	164.866	25.4926	33.7546	48.0575	162.826	28.9362	36.9789	41.3077	97.1269	183.186	82.6381	62.4969	181.324	66.2675	114.242	20.2803	41.1822	195.776	88.758	424.298	52.2645	157.019	31.9547	68.8972
13.9891	81.3635	56.4805	120.679	169.753	22.9271	72.1193	122.916	349.725	3.2142	2.17694	120.024	40.152	78.8967	32.2676	57.0552	0.136729	27.5813	54.1293	28.4206	5.46159	72.5671	21.2954	35.4162	34.7676	8.70501	145.512	22.7291	29.4879	58.73	188.282	28.9389	34.126	36.8749	101.719	190.342	74.6907	58.6476	171.386	149.393	105.015	17.763	36.682	196.817	76.4516	413.369	56.111	170.417	29.5203	72.0359
14.089	95.9684	53.0081	158.091	174.825	21.058	65.6069	107.278	324.067	2.91797	2.02706	113.275	42.4524	72.8088	37.2212	52.688	0.113142	39.0093	62.6824	28.8265	9.42557	78.6895	20.0627	29.9954	46.6637	9.2326	127.181	33.4182	25.5979	76.0464	206.423	31.2795	30.9335	32.8555	108.203	188.569	66.6392	54.7105	165.091	190.802	95.0952	15.5425	32.617	202.23	65.2244	394.919	59.9501	168.751	26.6517	70.3225
14.1889	96.3136	49.7083	174.158	167.404	19.2263	59.6792	92.5016	300.098	2.65073	1.88722	103.69	61.956	67.1877	37.9377	48.3405	0.0907865	46.2567	64.701	26.9777	10.8365	77.1482	18.2785	25.0333	48.658	8.76717	116.753	35.6971	22.1479	78.8036	206.58	31.4329	27.7433	29.2405	107.882	181.175	58.9945	50.8011	156.363	280.355	97.4154	13.5876	37.3663	199.025	55.3571	379.378	74.9309	160.539	23.6872	66.4784
14.2888	92.0446	46.5984	177.417	217.07	17.4887	64.916	79.0891	277.786	8.41481	1.7568	114.612	73.5139	61.9987	36.5182	44.1943	0.0755279	65.6309	63.0459	24.1945	10.8131	71.992	16.3108	20.7208	46.209	12.1908	104.569	38.0425	19.1298	75.6559	198.054	30.6811	32.5165	26.0049	115.666	170.453	51.9789	46.9957	146.416	314.964	94.3347	11.8696	42.2833	219.689	46.8483	364.401	77.6697	149.812	20.8208	60.505
14.3888	86.4817	43.6772	173.211	226.78	15.8707	64.5388	67.2166	280.812	16.0923	1.63521	109.187	76.5934	64.4659	46.2647	56.5175	0.0641947	71.463	59.6219	27.9891	10.0411	65.3838	15.1727	17.071	41.9941	12.9073	92.249	36.4833	16.5081	93.4864	227.58	38.0063	33.1411	23.1171	115.898	157.978	45.6634	43.3452	136.025	317.607	90.8783	10.3625	48.9849	244.379	39.5847	344.721	73.9991	138.458	18.1561	73.9536
14.4887	80.7542	40.9367	164.862	218.52	14.3808	61.5403	56.8802	289.312	19.9129	1.52188	106.406	74.6768	89.8854	48.9363	59.7033	0.0547096	80.7387	55.1955	31.0349	10.4941	58.4519	16.2295	18.2089	37.2983	12.2465	80.6035	33.3777	16.8175	102.184	247.541	40.8064	31.7025	22.7006	115.808	153.677	40.0423	41.1058	125.673	302.564	100.815	9.04297	50.6757	251.005	35.8262	322.579	67.3054	168.246	15.7402	75.9361
14.5886	75.2333	38.3671	154.419	205.029	13.5721	83.6026	63.4269	285.167	21.4139	1.41629	98.2592	69.9953	103.78	58.605	69.7269	0.0454203	81.0537	55.2189	30.2774	9.99372	53.3778	15.8527	16.9297	48.8203	12.4247	85.7924	29.8264	24.2569	131.913	256.204	40.8583	29.3299	32.4303	111.797	150.183	35.0735	38.6521	124.139	278.591	101.867	26.491	59.982	246.967	33.6531	319.424	59.5091	189.824	13.5869	76.4578
14.6885	70.0292	35.9584	143.131	187.843	24.4028	90.3144	66.2037	274.202	21.547	1.31793	89.3926	63.9577	140.253	70.5379	71.2671	0.0288465	77.1298	62.7781	43.2131	11.0078	47.8734	14.7544	14.8261	50.5049	11.5394	83.1963	26.3248	31.9094	136.574	268.364	39.305	26.625	42.6471	113.169	142.979	30.6993	36.1156	119.517	250.959	97.8721	36.6696	62.6688	243.04	29.9974	308.551	51.6601	231.817	11.6904	73.451
14.7885	65.1631	34.0989	131.743	169.991	41.8885	97.8744	63.5468	259.823	20.8988	1.22635	85.3185	57.4348	170.977	73.1595	68.8238	0.0201013	71.4038	66.3864	46.2668	14.2271	42.4761	13.3446	12.5989	50.0001	13.445	76.9052	23.0791	32.5054	131.072	263.056	45.2828	23.8999	51.881	110.012	133.652	26.8584	33.5678	113.158	222.753	100.152	41.8714	62.2437	233.144	58.6749	302.927	44.2963	249.657	10.0341	67.4547
14.8884	60.6265	32.1088	120.687	157.581	50.055	110.253	58.2289	244.008	19.8291	1.14109	93.577	50.9477	183.991	71.0387	72.4602	0.013967	67.6326	65.532	44.4346	14.9111	54.4378	11.8535	10.5343	48.8634	13.3229	70.5843	20.1593	30.2929	125.539	255.111	47.0145	21.3085	53.7034	104.599	123.279	23.4911	31.0793	105.934	195.696	96.9265	43.7273	70.6478	220.103	65.1768	290.932	37.6602	246.431	8.59675	75.8161
14.9883	56.4017	30.1502	110.199	143.481	52.2939	111.249	51.8567	239.785	18.5564	1.06172	88.9879	44.7929	186.322	66.6643	71.3908	0.0102611	63.0372	62.2639	40.4496	14.2212	57.1046	10.4045	9.67121	45.0385	14.8546	73.4809	18.8639	41.8215	126.313	240.654	46.2025	18.9188	56.0782	98.1958	112.588	20.5418	36.3394	98.4001	184.186	107.593	43.3906	72.3801	235.516	62.3444	275.195	31.8276	234.09	7.35544	75.2077
15.0882	52.4692	37.7503	100.397	129.421	51.3428	106.854	74.0108	230.16	17.2117	0.987723	81.6294	39.1239	182.367	61.3764	106.901	0.00884908	57.6983	57.8101	41.2833	12.8612	58.2886	9.12849	21.9175	40.6532	14.4396	70.4914	17.0514	47.5166	119.829	226.61	52.6881	17.5186	54.3719	91.4946	121.637	17.9604	39.1247	90.9011	168.298	108.751	41.6708	70.3025	237.048	61.3807	257.503	26.7844	256.083	6.28733	70.2707
15.1881	48.8093	54.7623	91.3249	116.153	48.7627	100.118	144.123	242.867	15.872	0.918627	74.1217	34.0052	174.865	55.8819	118.559	0.00901318	57.8461	75.0117	38.777	11.2463	82.6302	7.94564	29.9686	35.9748	13.1068	64.7701	15.1418	46.1718	110.824	210.398	54.4294	15.9115	67.528	93.5688	125.773	15.7018	40.1585	97.6685	150.833	104.505	39.1302	66.1784	230.494	77.693	239.051	22.4721	269.995	5.37106	67.2605
15.2881	45.4036	58.6591	82.9835	103.963	45.4357	92.5764	225.234	242.448	14.5804	0.853926	67.1059	29.4471	165.51	60.9702	118.693	0.00995438	55.1608	88.012	34.8479	9.61177	132.338	6.87872	34.9796	31.4876	11.4304	58.0416	13.3192	54.9763	101.306	193.814	53.3359	20.8859	70.4497	103.476	127.528	13.7262	39.9629	103.465	135.323	97.411	36.1546	85.7517	224.004	77.7121	220.625	18.8129	264.139	4.58686	80.9539
15.388	42.2347	57.7534	75.3485	117.783	41.8531	84.986	286.493	234.831	13.3596	0.793159	60.7014	25.4288	155.345	64.1555	119.39	0.0112801	51.1186	91.3908	30.5247	8.08167	148.788	14.4072	33.627	27.3897	9.71746	51.2203	11.6556	54.288	92.0972	177.741	50.6312	22.221	68.2758	106.736	124.407	11.9983	38.9376	103.908	148.051	91.4988	33.005	93.1127	213.213	71.2682	209.34	15.7246	249.856	3.91702	88.6797
15.4879	39.2865	55.1806	68.382	117.323	44.8596	109.989	327.605	228.906	12.2199	0.73599	54.8939	21.9123	144.996	62.7331	115.95	0.0129503	54.9766	89.343	26.3215	6.71357	148.229	23.2612	29.9129	38.5791	8.80912	44.7642	18.6454	52.1735	97.2241	162.584	47.0917	21.7049	63.7496	132.579	118.29	10.4867	37.3652	101.088	147.349	84.0525	33.266	93.3141	200.381	62.796	200.12	13.1279	246.593	3.34566	86.9682
15.5878	36.544	52.1171	62.0388	110.657	49.4741	116.929	373.674	235.351	11.1645	0.682248	49.6378	18.8516	134.837	64.6441	115.655	0.0149778	58.9728	84.4031	29.2555	5.526	139.483	26.5301	25.6267	40.8174	7.67613	46.0286	20.3507	47.4196	96.2767	148.501	43.2024	32.178	58.3167	151.502	110.475	16.4137	35.4513	96.3712	139.31	76.0785	32.2733	89.4972	186.662	54.2227	288.57	10.9503	248.712	2.85885	80.7686
15.6878	33.9932	48.9986	56.2715	101.65	49.8798	115.078	374.481	231.721	10.1921	0.631961	44.8834	16.1987	125.077	65.2887	110.4	0.0173077	57.8911	78.0863	34.5944	11.325	127.28	26.7141	21.5226	45.2231	6.52226	43.8858	24.8376	41.9897	90.724	152.945	45.5338	44.0538	52.7221	156.187	101.839	18.3288	48.7275	90.6424	129.04	68.1667	30.6346	83.5906	172.864	46.4362	337.125	9.12754	238.619	2.44408	72.767
15.7877	31.6205	45.9813	51.0325	92.1183	48.264	109.177	351.705	229.453	9.29957	0.585233	40.5835	13.9062	115.827	62.5546	103.089	0.0198146	54.4708	71.2834	34.6684	15.4445	114.106	25.2868	17.8787	44.0575	14.2341	40.1869	28.2126	36.7036	83.6497	148.721	66.0794	47.5466	47.3342	153.284	92.9637	18.2092	56.7224	84.4694	116.699	60.6461	28.5246	76.7624	159.453	57.5256	365.103	13.0993	223.605	2.0905	64.382
15.8876	29.4138	43.1161	46.2762	82.8824	45.4614	101.631	319.636	221.216	8.48225	0.542166	36.6955	11.93	107.139	61.0511	95.1525	0.0223462	50.1195	64.5041	42.2249	16.5132	101.216	24.8379	14.7599	40.5478	16.8837	35.9416	27.7479	31.8715	92.1421	151.424	124.633	46.7533	42.3205	146.524	84.2298	17.1197	64.5938	78.2107	103.861	53.6841	26.1887	69.7053	146.688	69.2463	416.55	14.2673	207.094	1.7883	56.3278
15.9875	27.3615	40.4152	41.9595	88.9079	55.6689	103.335	283.163	209.95	7.73473	0.502389	33.177	10.2295	105.17	57.4505	87.2789	0.0247811	45.5472	58.0276	42.8058	15.9118	89.1996	23.189	12.142	36.9346	16.9986	39.9781	25.6909	27.5807	90.5453	146.423	173.071	43.9042	37.7429	137.982	81.034	15.6268	72.2036	72.0851	91.4168	47.3496	23.7904	66.6126	139.173	68.1459	480.234	13.9312	190.657	1.52933	48.9316
16.0874	25.4527	37.877	38.0425	86.6379	58.7471	108.796	246.66	217.138	7.05143	0.46559	29.9946	8.76844	101.304	52.9772	79.7832	0.0270113	41.1	51.9941	40.049	14.4801	78.2924	21.0115	9.96797	32.8456	17.4545	39.5744	23.0985	26.4565	85.0453	163.806	216.592	40.1992	37.0284	128.804	76.971	14.0247	75.7987	83.6658	79.8359	52.4225	21.4359	65.1179	148.816	62.0521	510.605	12.851	174.981	1.30671	42.3121
16.1874	23.6776	35.4949	34.4887	80.873	57.9732	106.606	212.401	215.026	6.42707	0.431588	27.1165	7.51454	96.1639	48.2794	72.7941	0.0289247	36.9352	65.0866	38.983	26.7146	71.7633	18.6838	8.17337	28.8284	16.3106	44.8752	20.4536	24.0249	78.2979	165.373	233.586	36.2704	34.7986	121.242	78.7628	12.4611	76.568	88.2095	76.2043	64.1883	19.1915	67.557	167.787	63.9089	515.866	11.4624	180.79	10.5541	36.4791
16.2873	22.0269	33.2614	31.2647	73.9006	55.2168	100.918	189.035	207.314	5.85696	0.401369	24.5124	6.43934	90.4294	43.6899	66.3483	0.0304106	33.1133	75.8455	35.7184	31.2402	64.5046	16.4111	12.2504	29.5416	14.4755	44.8043	27.28	35.7966	71.42	171.253	234.449	42.8461	31.95	128.512	77.2917	11.0045	75.3887	97.6573	80.3829	67.9184	17.0963	66.078	173.5	66.7407	504.926	10.0073	185.818	15.1986	31.3888
16.3872	20.4921	31.1683	28.3406	66.7856	51.5358	93.8349	165.176	250.457	5.33653	0.376192	22.1613	5.51814	84.5122	39.3686	60.4389	0.0313948	29.6461	78.5126	31.6461	32.2329	57.3089	14.2963	12.6852	27.8386	12.4466	42.0807	28.3373	37.7129	64.8602	166.958	225.868	99.5207	28.9476	127.905	86.63	9.682	72.9121	111.873	79.7638	66.9592	20.2324	62.4672	177.911	74.5663	483.93	8.61319	187.37	36.5423	29.827
16.4871	19.0654	29.2078	25.689	61.1683	47.5207	86.4058	151.748	285.413	4.86155	0.354989	20.0331	4.72936	78.6572	35.3826	55.038	0.0318572	26.5215	76.6237	31.6033	31.5565	50.5554	12.3843	11.6538	25.2005	10.482	42.5459	26.8842	36.385	58.7792	167.777	212.111	150.355	26.0237	131.501	89.681	8.4988	69.5931	117.179	87.0807	63.4047	35.9828	57.8145	174.88	94.9422	461.438	7.341	195.52	48.3556	32.2577
16.5871	17.7394	27.3717	23.2852	72.5785	43.494	79.1384	157.011	303.09	14.5416	0.32746	18.1133	4.05426	73.0051	49.9285	50.1103	0.0318268	23.7166	72.3145	29.3453	28.9919	44.4021	10.6865	10.1464	32.3642	17.9147	40.2214	24.4671	33.1268	53.2147	165.559	195.867	167.317	23.2864	142.187	88.6383	7.44955	65.7773	116.92	90.3014	68.2039	44.7494	52.7741	178.444	107.532	442.967	20.3481	190.434	52.5086	39.1137
16.687	16.5073	25.6522	21.1069	73.5578	39.6246	72.2627	150.022	344.312	19.5511	0.302319	16.3772	3.4766	67.6323	54.8103	45.6184	0.0313601	38.128	66.8607	26.2008	26.8261	38.8906	10.2086	8.59557	33.2748	20.1397	36.8942	21.8044	51.882	48.1538	163.935	179.241	166.812	20.7784	142.894	85.0351	6.52416	61.6975	113.29	87.3794	67.8334	48.7721	47.7288	175.214	103.596	418.875	25.644	179.757	55.4416	45.9028
16.7869	15.3625	24.0413	28.0388	97.196	35.9944	65.8684	137.095	388.456	21.7385	0.276553	14.7994	2.98226	62.5752	60.1196	41.5257	0.0305091	55.1052	61.0115	32.049	25.5365	34.0046	9.37883	7.17456	38.2433	19.6489	33.0317	19.2164	57.9552	43.5645	156.325	169.782	157.786	20.3102	138.372	93.0611	5.71067	60.578	124.392	81.2365	67.9814	49.6396	42.8929	167.846	111.85	391.855	39.7848	167.097	54.255	46.3751
16.8868	14.2988	22.5316	43.3083	102.155	32.6365	59.977	136.399	402.837	22.2487	0.253758	13.3757	2.55911	57.8461	59.9415	37.7978	0.0293314	60.3375	55.195	35.5641	23.0704	29.6998	8.41332	11.832	37.7981	17.8711	29.1361	16.8335	59.57	39.4088	149.892	157.686	145.065	19.0494	131.277	95.0756	4.99701	58.4633	127.438	73.6442	77.678	48.4714	38.3781	158.314	108.26	363.806	44.3905	162.107	50.82	43.7433
16.9867	13.3104	21.1159	50.5919	98.6908	29.5571	57.3594	127.589	419.194	21.789	0.22001	12.0901	2.19667	53.4431	57.8011	34.4029	0.0278783	59.7725	50.4644	34.708	20.1607	43.8067	7.43224	12.5336	40.6403	22.8994	25.4577	14.6971	55.7202	35.6483	150.309	144.521	131.206	17.4693	126.524	94.1577	4.37167	55.7117	125.503	65.6504	79.6362	46.0491	34.233	147.829	121.566	341.043	43.8405	171.956	52.8148	39.763
17.0867	12.3918	20.5693	53.0406	91.7413	26.7483	58.8738	122.097	415.408	20.7937	0.208585	10.9273	1.88602	49.3561	54.035	31.3118	0.0262129	56.5047	64.9112	31.8468	17.2221	63.9525	6.49899	21.9002	43.3585	23.5608	38.4584	12.8083	64.7986	32.2463	190.115	131.242	117.52	15.8146	126.105	99.6986	3.82393	52.6902	120.603	57.8511	77.1519	42.9128	33.1097	138.506	141.845	336.17	83.1001	176.063	51.2366	35.3719
17.1866	11.5378	19.5712	52.6295	83.6541	24.1948	57.0217	115.404	400.671	19.5278	0.191323	9.87514	1.61954	48.2887	51.4121	28.4981	0.0243898	106.836	70.07	29.7244	14.4741	70.0292	5.64392	23.4907	41.5856	22.0393	44.7903	25.3701	63.4785	29.1692	214.315	118.411	104.638	14.2077	121.569	125.763	3.34458	50.2058	114.049	53.4212	72.2799	39.4299	31.0862	128.761	144.493	323.733	121.96	170.063	47.7364	47.7372
17.2865	10.7435	18.4522	50.5902	75.5159	21.8783	53.6689	108.796	380.367	18.1511	0.171282	8.92442	1.39074	46.2909	47.7056	25.9371	0.0224758	125.186	69.9093	30.4036	14.1927	68.9602	4.87829	21.8879	37.9799	25.2453	45.2282	28.9806	59.2197	26.3859	219.417	106.338	92.8271	12.7055	116.86	138.144	2.9259	54.6951	106.687	56.5505	72.7496	35.8454	34.9038	122.751	144.167	314.23	142.091	159.888	43.3375	50.8103
17.3864	10.0044	17.334	47.6857	67.8038	19.7798	62.7444	98.6209	364.965	16.7579	0.156665	8.06645	1.19409	43.8078	43.635	23.6066	0.0204997	127.544	66.8352	28.5724	16.7478	64.4998	4.20295	19.1876	37.2331	27.4176	42.724	28.564	59.8354	23.8682	270.083	101.125	82.1621	11.3302	110.404	141.405	15.3232	56.5515	99.0528	55.3312	94.9412	32.3184	35.5719	137.569	145.231	299.441	143.075	148.328	38.6596	52.9182
17.4864	9.31662	16.2597	59.6496	60.7028	25.7807	100.391	87.2218	365.663	20.7163	0.149085	7.29179	1.02491	41.1124	43.7004	21.4861	0.0184697	122.249	82.0425	25.6846	16.9057	73.6159	3.6132	16.3137	34.3704	26.3313	39.9409	43.3357	61.7496	21.5906	312.593	110.771	93.1745	10.0865	103.257	138.754	20.4121	56.5548	91.481	51.7877	103.152	28.948	48.8338	141.826	133.595	281.683	134.244	163.576	40.718	77.5803
17.5863	8.67645	15.2425	64.4756	54.2605	34.9227	113.683	75.8923	359.739	22.268	0.12994	6.5918	0.87924	41.3875	41.689	19.5569	0.0163817	113.613	86.8874	22.5021	28.8641	82.5126	3.10182	13.6441	48.5358	39.259	36.161	46.6759	59.1882	19.5299	333.333	112.565	113.85	8.97031	105.743	132.436	42.1055	55.297	84.1714	47.1519	106.858	25.7925	54.2045	139.837	117.889	262.517	159.742	163.027	45.9787	110.002
17.6862	8.08063	14.2848	65.0377	48.4625	38.2857	114.955	66.5046	345.524	22.4002	0.109864	5.95918	0.753725	41.5866	38.7414	17.8019	0.0142387	103.836	106.558	30.8299	43.6019	82.0938	2.66059	27.8198	51.3897	42.4948	32.1151	49.0341	67.024	17.6653	350.152	109.553	117.976	7.97305	105.337	124.007	50.1408	53.1951	77.2375	52.6122	114.168	22.882	54.9294	141.029	101.873	242.984	173.41	164.131	46.5801	143.743
17.7861	7.52612	13.3851	63.1321	45.2121	45.7996	110.527	74.2494	327.187	21.7215	0.100875	5.38735	0.645588	40.5168	37.6271	16.205	0.0121173	94.0121	112.807	42.2913	48.2458	77.1986	2.28114	34.5262	51.3535	40.8278	28.1809	46.7434	73.2347	36.6232	379.599	103.552	142.276	7.08477	101.519	114.505	55.4567	50.5755	70.736	52.8774	113.139	20.2282	58.5054	137.293	87.0643	231.965	212.545	163.933	44.5395	151.296
17.886	7.01001	12.5406	59.8748	41.3093	47.87	106.619	73.6772	307.144	20.605	0.0906815	4.87038	0.552454	38.7385	42.9941	14.7518	0.0101691	84.6586	111.419	44.7135	47.2849	70.4211	1.95572	33.8801	47.8374	36.8181	24.5386	49.5603	70.1565	42.1494	378.001	100.757	147.723	6.295	96.0528	104.635	54.8668	47.6468	64.6883	50.2764	107.466	17.8307	66.4089	130.821	73.9637	225.119	218.612	171.053	41.1225	163.871
17.986	6.52968	11.7484	55.9529	45.208	47.0102	100.125	68.8161	286.776	19.2774	0.0683111	4.40303	0.472339	36.5981	51.9308	13.4288	0.00861908	75.9965	105.899	42.693	43.4604	63.1218	1.67713	30.419	43.0473	31.9789	21.2597	47.4282	63.6719	47.5523	365.689	95.2231	172.488	5.59365	89.914	94.8683	51.4731	44.581	59.0937	46.2366	99.4353	15.6805	74.501	122.969	62.6279	214.498	207.442	166.599	37.1084	159.88
18.0859	6.08248	11.0055	68.4482	44.4251	44.6534	104.788	72.0404	266.848	17.8746	0.0660743	3.98065	0.403546	34.3079	71.8736	12.2237	0.0077456	68.0953	98.346	38.7163	38.4069	55.9877	1.43894	26.1847	38.0294	27.1139	18.3578	43.3464	56.3412	47.1315	360.327	88.3057	175.529	4.97119	83.6344	85.4883	46.925	41.4847	64.4539	52.2672	90.4394	13.7636	75.8959	114.566	52.9331	201.761	188.223	157.256	32.9645	177.939
18.1858	5.66613	10.3092	79.336	55.135	41.6095	102.399	69.2832	247.769	16.4764	0.0533936	3.59883	0.344601	31.9958	78.4081	12.4746	0.00775024	60.9497	89.9988	34.0966	38.1859	49.3414	1.2354	22.0489	33.2545	22.617	15.8171	38.7139	53.8566	44.4305	353.743	80.8495	167.779	4.41875	77.4963	76.6715	42.0807	38.5911	65.8993	52.8633	87.3054	12.0631	73.4812	106.106	44.6938	188.022	166.158	146.18	28.9594	239.695
18.2857	5.27828	9.65702	82.8697	56.7733	38.3297	96.8	63.5581	229.739	15.1277	0.0369727	3.2536	0.294224	29.7367	85.8473	12.9757	0.00862535	54.5196	101.969	29.4999	35.3872	43.311	1.06154	18.3432	28.9107	18.6518	13.608	34.159	54.7824	40.9732	338.323	73.368	155.156	3.92824	71.6419	68.522	37.3689	35.7572	85.3421	50.4449	81.6111	12.7968	69.0348	97.8788	39.5542	188.347	144.083	134.831	25.2365	309.825
18.3856	4.91714	9.0464	82.0593	54.3606	35.0598	89.9378	71.9062	212.834	13.8523	0.014404	2.94151	16.7587	27.5728	89.0001	17.563	0.010139	48.7504	104.186	25.2397	31.4369	37.9228	0.912798	15.1565	27.2367	22.7321	11.696	29.9424	57.2187	41.0393	316.794	66.1616	140.814	3.49229	67.4744	61.0682	32.9878	33.0278	96.1819	46.497	74.7327	31.6794	63.6378	90.0448	44.5946	183.333	123.444	123.866	21.8616	402.886
18.4856	4.58103	8.47496	84.3863	50.3125	31.9276	89.0575	77.2397	201.931	16.657	0.0102118	2.65925	25.369	25.5259	86.4018	18.9031	1.69816	43.5838	100.953	21.44	28.5213	33.1527	0.785587	12.4741	24.6519	34.1159	10.0463	26.1516	56.6793	38.8585	320.74	59.3948	126.385	3.10439	62.991	61.7567	29.0135	30.4263	99.903	41.9141	77.6712	42.5889	57.9358	82.6834	42.8912	175.045	104.882	113.556	18.8542	444.022
18.5855	4.26837	7.94025	82.831	51.9883	28.9948	84.7507	80.8978	189.788	17.6895	0.00925474	2.40396	38.4134	23.6053	81.0711	20.9244	2.27525	55.6076	94.8672	18.1269	24.9924	28.9537	0.676396	13.1615	21.8472	37.001	8.62555	22.795	59.8639	43.1339	309.287	53.1466	112.672	2.75883	58.4964	60.1392	25.459	35.4999	99.1925	37.2208	85.6457	48.0476	52.3031	78.7155	40.4833	186.994	116.535	130.015	18.3433	436.646
18.6854	3.97772	7.43986	92.539	54.1692	26.2853	101.87	77.7889	177.335	17.6804	-0.000551689	2.1729	44.0283	21.813	74.6339	20.9316	2.36982	72.0466	87.8744	15.2782	21.391	25.2702	0.582539	13.0576	27.452	35.5125	7.40365	19.8473	71.8083	42.5043	290.882	47.4428	100.033	2.4506	54.1497	57.1099	22.8831	38.1798	95.8129	33.9485	86.2764	49.8487	46.9466	73.9463	36.1673	189.45	114.869	147.984	27.0296	406.112
18.7853	3.70761	6.97149	94.9426	52.1361	26.4749	113.773	71.3543	165.091	17.0798	-0.0111131	4.87183	45.1252	20.1464	67.9488	20.0088	2.26403	76.1742	80.2821	12.8506	18.0053	22.0459	0.501676	11.7804	28.0189	32.0061	11.9306	17.2701	71.6851	43.2304	275.957	42.2775	88.583	2.17543	50.2868	62.3175	32.4081	39.3921	90.9134	33.3611	82.7469	54.3991	41.9704	83.4863	35.4247	185.767	106.527	149.321	49.3227	366.189
18.8853	3.45644	6.53311	93.0696	48.376	25.5003	117.277	63.5889	163.326	16.1635	-0.0199444	15.3394	43.5859	18.6006	76.2871	18.6979	10.6539	74.2931	79.0635	10.794	14.9706	32.6937	0.431858	10.1651	26.3557	32.7192	13.4521	15.0225	77.9651	41.1931	266.766	38.8317	78.3183	1.92965	53.5544	70.4014	35.1454	39.3431	93.1459	53.1742	83.8218	55.4011	37.4169	86.3854	32.1892	178.26	95.9449	143.289	59.2999	354.507
18.9852	3.22287	6.12303	91.6965	72.571	23.9566	113.796	61.6934	167.624	15.0987	-0.0174648	16.7815	60.6956	17.1691	76.8563	19.3978	13.3726	69.6755	75.0177	14.9128	19.0024	44.6578	0.371484	8.57037	23.8358	30.5061	13.8077	20.9419	74.5581	38.1738	269.299	43.331	69.1737	1.71017	53.4258	73.2082	34.4663	38.4339	109.945	72.0825	80.6528	69.2988	33.2918	85.35	28.2336	172.516	92.6018	145.431	61.8646	339.744
19.0851	3.00551	5.74005	87.7659	79.1299	36.4885	135.204	56.8865	174.283	13.9852	-0.0177097	26.2857	67.5654	15.8452	73.5435	18.8623	13.6391	64.0007	69.7352	15.8035	19.7781	48.8905	1.23986	7.13454	21.115	32.4712	13.1528	22.0407	71.8346	34.9283	259.307	46.083	65.9835	1.51437	51.5303	72.5581	42.4761	36.952	116.928	78.7206	89.1265	76.3402	29.5804	92.8852	53.0822	177.42	84.8592	163.188	62.5414	313.341
19.185	2.80312	5.38338	82.5014	77.6313	41.5604	139.352	50.8636	172.632	12.8813	-0.017555	26.726	68.2498	14.6217	68.4597	17.7794	12.902	58.1132	78.9583	15.1058	18.7973	48.14	1.61977	10.9787	26.7391	34.7032	12.0373	21.0274	71.695	31.7661	246.56	45.9027	60.9498	1.34001	48.7781	69.7427	43.9146	35.114	140.823	78.2764	89.8814	89.8209	26.2566	94.3294	59.0311	175.634	75.3816	163.758	59.7279	284.245
19.2849	2.61467	5.05226	80.0947	84.9799	42.5264	135.209	67.4269	166.465	11.8196	-0.0156454	24.9529	79.3013	13.4916	74.7936	16.4914	11.8065	58.4882	80.6496	15.3101	18.4044	45.0245	7.25802	11.443	27.3631	33.0763	10.7612	19.189	66.2456	28.8046	244.272	44.019	55.2786	1.18516	50.2993	65.6445	42.1154	33.0735	151.142	76.7711	86.2591	95.2711	36.9324	92.2032	56.4896	181.247	75.372	158.46	55.1019	255.387
19.3849	2.4394	9.86963	75.9681	98.0488	51.699	127.353	71.8626	158.005	10.8396	-0.0121803	22.7714	81.8134	12.4481	80.3365	15.1652	11.5696	74.7674	78.1337	14.3227	16.9093	40.9445	10.0162	10.5412	32.0319	33.9298	9.48241	17.1248	59.1267	31.5673	232.996	41.2147	49.5939	1.04828	49.3715	68.1645	62.5696	33.3152	152.914	71.957	80.3371	95.4237	41.3572	102.534	61.3812	186.374	86.1907	149.107	49.6963	225.58
19.4848	2.27646	11.2013	70.9955	100.147	54.3973	118.094	69.7177	148.543	9.91713	-0.00968208	20.6447	79.3217	11.4848	79.3291	13.8799	10.7572	92.9097	73.4154	19.3536	14.943	36.6317	10.8768	9.19037	31.8796	38.1408	9.57762	15.1037	51.8894	31.3922	217.853	50.109	44.2017	0.928123	47.1981	100.193	68.8466	32.7433	149.444	68.7915	73.3879	92.2003	42.095	105.293	58.2253	184.482	91.6539	138.386	44.1298	202.782
19.5847	2.12478	11.2449	65.7074	95.5443	53.6012	108.581	67.4589	138.819	9.05882	-0.00695872	18.6804	75.7435	10.5955	75.1183	12.6701	9.76266	96.793	67.6898	20.4484	20.3265	32.4529	10.7036	7.7916	29.6404	37.2105	9.04829	13.2364	45.85	29.6382	211.214	57.4306	39.2365	0.823678	46.0626	117.514	67.9582	46.0595	142.894	65.282	75.8556	86.9401	40.7369	103.586	52.1399	178.158	94.4904	146.942	38.7571	202.719
19.6846	1.98357	11.0727	68.5647	88.2704	51.0104	99.3649	78.9297	129.247	9.37069	-0.00371043	16.8933	71.4039	9.77456	69.515	11.5487	8.75555	93.763	61.656	19.5184	21.7159	28.5778	10.0038	7.6352	37.6581	36.9182	12.9518	11.5593	46.7357	27.3525	206.896	59.4763	36.2073	4.80492	43.8939	124.621	65.5451	54.1441	134.669	87.1455	73.8287	80.5663	38.2615	99.3468	45.398	169.176	95.2348	145.444	33.7672	196.842
19.7846	1.85202	10.5845	81.738	98.5213	47.5863	90.6907	80.005	121.751	9.23275	-0.000565801	15.2745	65.4939	9.0166	63.4825	10.5177	7.8053	87.6279	66.9243	17.6976	20.9169	33.3432	9.07054	17.4022	38.579	33.8855	15.7952	11.383	49.7694	24.9774	211.11	58.3652	32.819	6.48755	41.2606	125.001	68.6825	58.4631	125.672	94.6236	76.0282	80.7518	39.8847	93.7756	71.7915	158.744	89.4019	142.795	38.5416	223.058
19.8845	1.72934	10.0003	86.5015	111.587	43.8654	82.6502	75.6085	113.924	8.84402	0.00204326	13.8099	58.9696	8.31677	57.5194	9.57419	6.93665	80.3379	79.3425	27.7351	19.0284	41.3452	8.06931	19.5752	36.3501	29.7526	16.2511	10.5453	51.8957	22.6931	207.099	65.2167	29.4329	6.97422	38.4749	121.09	67.9554	60.125	131.172	93.8145	78.7458	81.4615	39.1145	87.6085	76.2987	147.674	83.0457	150.335	39.2499	222.054
19.9844	1.61485	9.40229	86.2727	111.139	40.1404	92.8746	69.4555	117.493	8.32604	0.00426366	12.4856	52.4074	7.6706	51.8701	8.71315	6.15471	72.8696	82.771	30.515	16.7019	42.8475	7.08988	18.5711	32.9029	26.0795	15.4984	9.48409	59.8156	20.5668	216.577	66.6866	49.224	11.0944	36.3538	114.773	63.753	59.9155	130.61	96.0942	76.7291	79.084	37.0364	81.2901	71.752	136.504	80.8518	146.985	48.7889	207.864
20.0843	1.50785	8.82129	83.1852	105.082	36.5643	93.6188	61.9541	123.482	7.75216	0.00632351	11.2884	46.1388	7.07409	57.9787	7.92857	5.45631	65.6919	81.1179	29.6686	14.3095	41.1239	6.1776	16.4191	29.1605	25.0401	14.1928	8.39946	58.4164	18.6172	212.132	67.5943	58.3064	12.525	37.5981	106.936	58.1196	58.4331	126.386	174.571	72.1395	74.8262	34.3133	75.0822	63.992	125.579	74.4608	138.997	51.6448	188.13
20.1842	1.40766	8.26835	78.562	103.742	33.2112	89.8766	54.2163	123.01	7.16574	0.0082404	10.2062	40.3391	6.52364	65.6253	7.21432	4.83503	59.0104	76.7455	27.1686	12.0507	37.9402	5.35218	14.0218	30.7568	22.5724	12.6921	7.37762	56.3086	16.843	201.154	65.505	59.6801	12.5823	37.2974	145.738	52.1185	56.1119	120.064	288.85	68.6456	69.5203	31.3435	69.133	55.602	115.113	66.3493	144.918	50.6092	166.915
20.2842	1.31367	7.7469	73.2154	97.4405	30.1108	84.1907	50.1572	119.003	6.5918	0.00981546	9.22796	35.0863	6.01598	70.8572	6.56444	4.28355	75.1951	71.0667	24.0641	10.0204	34.2327	6.12543	11.7556	29.3548	19.601	11.1849	6.45085	57.5586	16.8657	187.481	65.0322	81.648	25.1006	35.8638	180.173	46.2812	63.4233	112.656	336.595	81.1713	63.7317	28.3604	69.8794	66.9755	105.23	57.8908	144.412	47.4452	146.289
20.3841	1.22526	7.25731	67.6366	89.321	27.2683	77.8401	44.9399	113.176	6.04415	0.0111407	8.34358	30.3986	5.54809	70.1389	5.97334	3.79456	99.7844	68.0332	24.3164	8.25265	70.7374	6.17773	9.75536	26.744	16.6162	9.76497	5.62643	54.5868	19.3248	173.077	63.7738	88.0987	29.8755	33.8884	196.088	40.8534	73.0816	104.81	345.327	84.5646	76.9997	25.4955	75.6612	65.926	95.9935	49.8078	163.776	43.2498	127.221
20.484	1.1419	6.79867	62.1157	80.8556	33.861	71.4548	39.4435	106.526	5.52967	0.0121373	7.54396	26.2593	5.11714	84.0722	5.43573	3.36123	106.358	86.9082	22.7144	6.74648	104.723	5.85274	8.04867	23.7854	13.8587	8.47339	4.90059	55.3575	19.2586	173.883	60.5689	91.2505	30.663	43.6162	199.714	35.93	78.0585	96.9317	332.184	91.973	86.8805	22.8173	96.2647	75.3906	92.7357	42.4437	165.026	38.6905	117.989
20.5839	1.06328	6.36954	56.8172	113.866	46.614	65.332	34.1425	106.929	5.05109	0.0128721	6.82105	22.6323	4.72041	87.0532	4.94684	2.97735	104.113	93.5596	26.2183	5.48307	207.266	5.35048	6.61874	20.8771	11.4279	7.32289	4.26517	57.4553	18.197	173.043	56.3528	101.541	29.4823	47.1972	195.38	37.8305	79.7229	89.268	307.714	92.0005	90.1399	45.5676	141.006	75.2929	88.0814	47.7717	173.433	34.1599	133.562
20.6839	0.98919	5.96828	66.3388	132.516	51.3903	59.6	29.2713	103.892	8.01449	0.013282	6.16775	19.4725	4.35513	84.4602	4.50218	2.63737	99.977	93.2159	34.3029	4.43548	260.303	4.78494	10.1115	18.1889	9.34707	6.31142	3.71069	53.9535	25.9707	193.252	51.7103	101.232	27.4099	47.4496	186.131	45.9092	79.0811	81.962	278.294	87.874	89.0756	56.3907	162.475	69.0036	82.6633	51.2112	169.439	37.3982	138.719
20.7838	0.919442	5.59307	76.9894	176.937	51.8027	54.3018	24.9254	99.0585	29.9096	0.0133393	5.57771	16.7315	14.2093	83.0268	4.09758	2.33633	102.996	89.0463	35.695	3.57445	271.044	4.21879	10.5207	15.7798	7.59987	5.42973	3.22776	58.5622	27.6471	203.21	47.9164	95.7517	25.0119	45.9571	174.098	47.1866	76.8763	78.7777	247.685	81.5962	85.2994	60.0776	169.801	60.7808	76.9066	49.6215	167.048	44.5626	132.669
20.8837	0.853892	5.2421	80.4669	186.572	52.993	61.7759	21.1217	95.5801	41.3434	0.0130217	8.51449	14.3616	27.104	100.955	3.72933	2.06984	99.2477	82.9541	33.8262	2.87174	260.735	3.68457	9.68473	13.6563	6.15231	4.66547	2.80762	57.756	29.6181	206.629	49.0748	102.709	22.5784	73.281	160.632	45.1245	73.643	96.1004	218.013	74.8815	79.9306	64.473	168.712	61.0174	71.0919	45.5745	179.768	57.7963	121.537
20.9836	0.792424	4.91354	79.7066	180.494	51.4655	83.2617	17.8356	99.4565	53.7979	0.0123305	11.3231	12.3176	33.8388	134.157	3.39414	38.8583	92.8343	76.0666	30.5488	2.30164	240.846	3.19739	10.3411	11.8017	4.96419	4.00547	2.44234	59.0227	28.805	199.674	61.6422	107.129	20.2517	85.0249	146.739	41.5755	69.7953	117.657	201.406	67.7326	73.7357	64.2195	162.786	56.0458	139.648	40.5405	177.389	62.2632	108.62
21.0835	0.735077	4.60567	76.5392	167.896	48.5791	89.7175	15.0221	98.556	59.0631	0.0112862	11.2035	10.5578	36.7957	144.357	3.08907	98.2186	91.8754	69.0366	29.6253	3.40921	217.464	2.76234	9.61894	11.2343	3.99553	3.43702	2.12484	55.0776	26.9347	188.004	66.5855	114.185	18.0951	98.0527	147.224	41.139	65.5971	127.245	181.826	60.6613	70.4145	68.7903	154.248	52.9448	216.673	35.3324	168.48	61.5884	95.6299
21.1835	0.681703	4.3169	72.098	159.397	45.0994	88.8291	12.6287	97.6811	60.0665	0.00994161	10.3884	9.04447	37.4693	142.666	2.81151	164.635	96.4403	62.2287	28.8152	4.4394	193.731	2.37903	8.4256	10.2217	3.2095	2.9484	1.84887	59.2398	24.7468	180.209	84.5938	114.75	16.1305	101.492	143.033	38.5968	61.2657	129.283	161.63	53.9524	99.0979	68.9457	144.465	47.9724	319.901	47.978	168.658	58.0662	83.4063
21.2834	0.632231	4.04574	67.0775	147.6	41.4507	99.2515	10.602	94.2243	58.6149	0.00834925	9.46381	7.74412	36.7949	177.173	2.55911	181.146	93.7496	55.8334	26.3925	4.6665	171.186	2.04427	7.42562	11.8325	21.9063	2.52904	1.609	56.4125	22.551	168.944	99.7978	110.418	14.3588	99.8122	135.617	35.1873	56.9266	126.678	142.145	47.75	122.693	66.1296	134.269	42.0178	421.275	51.2882	171.331	58.4217	72.3097
21.3833	0.586552	3.79097	61.8963	134.319	37.8616	99.81	8.89149	89.4543	55.8173	0.0065804	8.57809	8.35511	35.3552	192.724	9.88893	196.589	87.7748	59.7584	23.3793	4.45777	150.504	1.75361	9.2702	18.7451	29.3154	9.11886	1.40052	51.0606	20.47	163.339	105.749	102.487	12.7708	95.5202	126.415	47.2357	52.6865	121.331	124.063	52.9716	133.433	61.7681	124.153	36.168	478.636	49.6284	166.742	55.6388	62.4463
21.4832	0.544552	3.55161	57.262	134.762	34.4493	95.709	8.40497	84.1081	52.3492	0.00468965	7.7639	8.30217	33.5107	207.085	12.8334	190.592	92.4889	60.7465	20.3005	4.03546	134.886	1.50232	9.11401	20.4745	30.6354	11.83	1.21933	45.1226	18.5464	165.686	109.375	93.2129	11.3525	90.0127	116.354	50.3447	48.6102	114.48	120.907	61.1721	135.621	56.725	114.403	30.8454	502.039	50.4951	157.333	68.3845	64.8768
21.5832	0.505981	3.32678	52.6386	127.529	31.2677	89.5982	12.66	78.6082	48.6172	0.00273324	7.02386	7.87238	31.4829	214.639	13.6227	184.52	90.066	63.5504	28.3124	3.53061	121.74	1.2856	8.18967	19.8312	29.7001	12.4593	1.0618	39.4019	16.7884	159.919	107.253	83.7694	10.0888	84.0598	110.622	52.283	48.6058	106.919	113.443	63.0309	132.292	53.8107	105.168	57.8548	503.084	47.6426	153.009	72.0376	62.0562
21.6831	0.470494	3.11578	48.18	117.345	28.336	103.878	28.0673	73.1915	44.8612	0.000758769	6.35317	7.24786	29.4057	213.16	18.4989	172.293	84.4015	62.3755	55.5975	3.01755	119.131	1.0991	15.105	18.1997	26.9177	14.6085	0.92475	34.1969	17.3404	167.858	109.454	75.7654	8.96438	78.0783	119.541	57.1903	47.5182	99.1528	103.452	61.2379	125.569	49.9132	101.853	63.7633	489.803	46.7386	168.002	70.4074	56.8537
21.783	0.437745	2.91793	52.4468	106.434	27.5521	106.047	34.3398	67.9856	48.9551	-0.00118303	5.74586	6.5419	27.3582	202.456	29.2284	156.666	77.4938	59.0664	77.7739	2.5359	125.441	0.938834	16.3798	16.2494	23.4518	29.9059	0.80544	29.5854	16.626	189.104	106.497	67.8616	14.6863	72.2867	121.242	56.3047	45.7132	91.4916	92.5929	57.8575	116.919	45.6289	101.338	60.8128	467.731	43.2296	167.145	74.7353	55.5232
21.8829	0.407351	2.73263	53.1004	110.793	28.499	102.43	35.4742	63.0539	54.1979	-0.00304761	7.65744	5.82302	26.8105	187.675	32.8894	140.641	114.031	75.2975	104.195	2.1043	124.936	0.801312	25.0345	14.2934	26.7425	35.6733	0.701511	25.5532	38.1524	191.481	100.646	60.4224	22.3821	66.7925	120.344	52.6867	43.4561	84.1217	81.8216	60.5239	107.345	41.3081	97.8579	54.5941	440.651	38.623	181.81	73.3443	51.4493
21.9828	0.378956	2.55923	59.1761	106.59	27.838	96.2528	33.8668	58.4232	55.3521	-0.00478548	7.57999	5.13112	25.7268	183.825	33.1262	125.452	126.855	80.9927	117.853	1.72919	117.547	0.683444	26.0494	12.4681	26.2548	38.4249	0.610947	22.0512	44.6118	184.654	93.3328	53.6022	24.9626	61.6414	115.782	47.9614	40.9409	77.1478	71.6579	59.3006	97.5173	42.19	94.8357	47.5955	411.118	33.7578	180.196	81.4968	46.2915
22.0828	0.352045	2.39704	67.7607	98.8825	26.3632	89.1432	30.9333	54.328	54.1444	-0.00638122	7.02965	4.4877	24.3618	173.317	31.7723	111.543	126.525	80.6605	115.964	1.4102	112.096	0.582529	23.9791	10.8243	23.9616	37.474	0.532009	20.3015	44.7667	187.279	85.4509	47.4437	24.9393	56.8457	110.259	62.6011	41.9483	70.6212	62.3556	55.943	87.872	40.9067	109.052	40.8686	380.836	29.0783	174.393	83.0952	40.9245
22.1827	0.326339	2.24543	72.853	106.127	24.5228	81.9067	44.666	50.4226	53.3829	-0.00782869	6.40462	3.90286	22.872	159.995	30.6291	100.285	120.013	77.0333	106.864	1.14359	103.051	0.496234	20.8978	9.37138	20.9667	34.7491	0.463176	39.3862	44.1187	180.747	77.5424	43.7982	23.6586	52.3995	104.772	68.15	41.7006	64.5599	54.0091	86.2525	78.681	42.5459	113.856	34.808	350.915	31.6655	164.113	79.7473	56.0899
22.2826	0.302154	2.10379	73.2811	106.014	23.2142	87.1848	49.0398	46.7405	51.1528	-0.00914458	5.8057	3.37958	21.3522	145.902	54.7007	89.5222	110.915	71.7521	95.2654	0.924133	104.076	0.42253	35.5686	8.10061	24.8883	31.3111	0.403121	43.8973	41.4901	170.069	69.9248	47.5552	21.8353	48.2879	111.254	66.9514	40.6025	76.5449	46.6209	99.4222	75.1456	48.7857	113.064	39.9335	322.053	30.9176	167.314	94.328	60.0108
22.3825	0.280571	6.44217	71.0158	100.124	26.438	85.8551	48.2764	54.7981	52.5871	-0.0103572	5.25509	2.91666	19.8584	137.774	63.3876	79.6277	101.055	65.7883	83.0418	1.07694	98.6849	0.359724	45.6706	8.01646	24.8539	27.7275	0.350716	44.0445	38.22	157.835	62.772	46.8912	19.8426	44.4913	111.674	62.5797	48.0893	81.5453	48.6596	102.355	91.3795	50.2255	109.058	38.651	294.671	28.5199	167.105	97.683	58.2162
22.4824	0.38169	7.72944	72.1171	93.6569	27.0514	99.5093	44.8892	57.5551	51.6314	-0.0114994	4.75462	2.51054	18.4227	134.516	64.5902	70.6974	95.4654	59.7045	86.3854	1.08209	92.0172	0.306288	45.2973	15.5233	22.8915	24.2878	0.305009	45.2042	34.8721	145.36	64.5073	44.0988	17.8696	40.9888	108.228	59.6046	52.1373	101.074	47.2515	99.3969	107.482	50.0928	103.318	34.9338	271.386	30.7809	165.35	99.2245	53.7503
22.5824	0.97833	7.88433	72.5777	89.1069	28.4781	101.576	40.3475	57.3161	49.3503	-0.0126094	4.30092	2.15648	17.0617	128.425	62.2859	62.7102	88.037	56.0049	81.8505	1.01038	83.5335	0.260966	40.8609	20.9081	30.1669	21.1263	0.265179	42.257	31.6733	133.29	63.2524	40.4125	23.4778	37.7595	105.27	54.7966	54.5365	109.925	44.0241	93.2571	115.832	56.6077	96.7545	67.8402	249.568	42.4639	159.183	102.627	48.2595
22.6823	1.12744	7.63149	70.3552	82.2115	28.069	99.7584	35.4868	55.4386	46.3933	-0.0137191	3.88976	1.84928	15.7831	119.395	58.4653	55.5988	80.1175	51.5818	73.9133	5.53206	74.6573	0.222645	35.2548	21.8255	31.356	18.2927	0.230523	37.923	35.9099	121.915	62.4405	36.4827	24.9935	34.7832	128.68	49.3812	54.9602	112.031	48.8953	90.2748	117.116	57.8726	97.5749	75.2585	228.934	45.6434	149.417	99.2937	42.6088
22.7822	1.12542	7.24379	66.6681	74.6721	39.0013	98.6728	30.7614	52.7181	43.152	-0.0148495	5.57279	1.58376	14.589	109.33	54.1137	49.2818	72.366	59.0553	64.93	7.50875	69.4877	0.19031	38.0555	20.7369	29.8638	15.7918	0.200399	42.9326	35.6538	113.479	59.5475	32.6408	24.4541	32.0405	141.69	55.6371	54.0269	136.376	49.0303	84.5322	113.859	56.1438	106.895	71.9526	210.137	44.2853	142.814	96.105	37.2289
22.8821	1.07414	6.82322	63.3916	73.3006	43.1347	93.8494	26.399	49.6175	39.8585	-0.0160019	5.58624	1.35501	13.478	99.2215	49.7095	43.6771	65.0831	60.6408	56.0881	8.01469	63.016	0.163126	35.5468	22.7937	26.7976	13.6057	0.174198	43.4648	36.4766	126.646	55.5528	29.0437	22.9487	29.5134	145.253	55.4889	52.1827	147.101	49.8945	77.4949	107.826	52.8116	108.937	64.6681	192.292	43.7199	133.582	89.4112	32.3128
22.9821	1.00844	6.40717	66.6163	71.7561	43.5458	89.6617	22.4956	46.4026	36.6463	-0.0171403	18.3053	1.1585	12.4472	109.074	45.4757	38.7072	58.3858	58.9215	47.9394	7.71591	56.2856	0.140249	31.1983	24.7807	23.2031	11.7068	0.151362	59.1583	36.9431	149.191	51.0701	27.2382	21.0531	27.185	142.691	70.704	49.7561	149.24	47.7775	79.2683	100.236	48.7221	106.702	77.1392	182.08	40.5803	147.414	81.095	32.1837
23.082	0.940448	6.00869	66.1853	67.1276	41.9941	83.7746	19.0727	43.2227	38.4461	-0.0181962	20.081	0.990076	11.4922	120.256	41.5081	34.3015	52.2991	55.4613	51.043	7.01815	49.8151	0.120983	26.542	31.0335	28.0168	10.064	2.3242	70.353	35.141	153.857	46.4766	24.9214	19.0654	33.668	165.819	74.0044	46.985	146.102	44.1336	76.6967	91.9211	55.6288	114.279	79.2792	173.692	36.7158	161.389	72.2941	38.0173
23.1819	0.874276	5.63171	63.67	65.7519	41.7822	77.3463	35.2304	40.1591	38.1751	-0.019108	22.888	0.845947	10.6087	120.179	37.8391	30.3964	47.3012	51.1931	48.8975	6.16191	43.8402	0.104688	22.7417	31.6384	28.1727	8.64629	3.08681	70.0767	36.5965	162.372	47.5641	22.4757	17.1342	35.897	175.021	71.3942	48.0669	139.855	39.8406	80.251	83.4342	57.1553	122.087	73.5461	163.513	46.2713	160.377	75.3089	43.0436
23.2818	0.811345	5.27685	60.044	61.5281	39.9765	70.945	41.4494	37.2525	36.7371	-0.0197929	21.955	0.722659	9.79163	114.519	34.4707	26.9352	46.3338	54.9425	48.3992	5.28401	39.5836	0.0907304	25.742	29.7451	26.0432	12.5099	3.20201	64.6953	35.2045	159.719	46.3556	20.0957	44.567	35.8309	175.065	69.4633	47.7325	131.907	35.4143	78.6371	75.1337	55.6037	122.775	87.7927	152.471	48.119	152.823	73.1543	43.1299
23.3817	0.752066	4.94352	66.0996	65.8939	37.4107	64.836	42.1157	34.5206	34.6844	-0.0202342	20.1869	3.8193	9.03649	106.354	31.3904	23.8672	43.5523	55.2839	44.7393	4.45678	42.1747	0.0784662	24.4776	26.8941	24.3093	13.6684	4.21955	57.7193	32.7619	164.053	47.3151	17.8733	75.1542	34.5699	169.282	64.5976	46.4442	133.606	31.1447	74.1882	76.2167	52.3932	119.321	86.1541	141.183	45.9207	142.866	76.7274	40.5104
23.4817	0.696724	4.6308	67.3118	79.5811	34.5517	59.1315	39.8535	35.8369	32.3515	-0.0204544	18.342	5.40648	8.33879	97.3277	28.5796	21.1478	40.0571	53.1101	45.7273	6.99841	50.8118	0.067521	21.6644	23.8209	25.9962	13.4187	4.36671	62.7405	30.0356	159.312	56.4591	15.8454	86.1131	32.7289	159.984	58.598	44.5248	130.668	27.1828	74.3634	74.2551	48.3883	113.578	78.3518	130.052	41.8055	137.714	74.8132	36.7356
23.5816	0.645571	4.33765	65.7015	87.5238	41.4297	59.8633	38.0063	46.4247	29.9377	-0.0205184	16.6083	6.05427	7.69434	92.0864	26.0178	18.7372	36.4017	49.6483	42.9581	8.425	52.0793	0.0578092	18.5117	20.8605	24.7843	12.4873	5.39708	59.9858	27.344	155.625	59.6054	14.6643	87.0268	30.6485	151.271	93.5799	42.2229	124.999	29.5719	71.1138	88.5757	44.1072	106.691	68.7528	119.329	36.9829	138.291	69.9213	52.2535
23.6815	0.598696	4.06302	62.5258	86.1669	49.4223	57.5902	37.5271	50.8269	27.5586	-0.0205205	15.0235	6.13364	7.09924	85.178	23.6842	16.6003	32.8538	53.6065	44.3111	8.57471	53.3096	4.96478	17.7997	18.1508	22.2525	11.2745	5.47075	54.3932	24.8111	147.365	63.6282	13.3154	117.534	28.5144	140.707	151.17	39.6948	120.05	29.3478	66.0838	94.6042	39.8519	114.571	63.9216	109.164	32.1151	132.414	63.6102	111.452
23.7814	0.555968	3.80585	58.5603	80.8265	51.596	54.0045	34.9535	51.6968	25.9756	-0.0205479	13.5863	5.88403	6.54983	86.3403	21.5591	14.7059	29.5334	53.49	41.8135	8.04425	50.855	7.22818	15.8351	15.735	19.2746	9.99534	5.13489	48.1098	22.4774	137.244	63.5095	11.9554	126.297	26.4253	146.146	170.261	45.5684	113.473	54.6981	60.2787	95.1488	39.9044	120.569	68.7911	99.6388	27.542	123.962	56.8258	133.39
23.8814	0.517124	3.56509	54.2771	74.0418	54.2231	49.9589	31.4503	51.5058	24.2005	-0.0206682	12.6547	5.45818	6.04277	82.8783	19.624	13.0265	53.725	51.1417	37.6727	7.19492	53.133	11.9211	13.5668	19.7616	20.643	8.76041	4.64838	42.0288	20.3481	126.645	60.9797	10.6613	124.105	33.4457	158.955	169.777	58.9057	106.101	65.7765	54.299	92.1862	38.254	120.255	66.2973	90.7861	38.2057	114.752	50.1223	135.837
23.9813	0.481588	3.33983	49.9582	71.2479	53.3965	45.8741	28.0359	49.8315	22.3753	-0.0208932	11.5414	4.95201	5.57499	80.3356	18.0634	11.5377	62.4227	47.6683	33.0485	6.23951	52.4437	13.6767	11.3944	30.4296	19.6944	7.62188	7.74299	44.6232	18.4141	116.259	58.9175	30.1041	116.728	35.963	181.743	159.919	71.3469	98.4656	68.4433	48.4903	87.096	43.3882	116.3	59.8043	82.6087	59.5463	105.618	48.2398	128.646
24.0812	0.448903	3.12927	48.1696	77.7495	50.798	48.0476	24.524	47.3934	20.5822	-0.0212442	10.4624	4.42427	5.14368	84.9662	16.5436	10.218	63.3818	43.7256	31.7098	5.29792	49.112	13.8081	9.46528	32.9962	17.6892	6.60008	9.18659	42.7714	16.6612	116.426	64.3422	38.0344	107.222	36.0453	191.389	146.118	78.2575	91.5002	66.3537	43.0392	80.8298	44.437	118.595	59.6803	75.0896	66.5293	106.228	44.722	117.207
24.1811	0.418452	7.79368	45.4924	76.302	47.3792	56.5472	21.179	52.0748	18.8666	-0.0216644	9.46712	3.90957	4.74619	83.2897	17.9249	9.0483	60.6471	42.4759	29.4723	8.57634	44.6946	13.0892	12.0497	31.8636	15.3256	6.037	9.18102	38.8278	15.0736	111.659	65.0136	39.914	97.1699	34.8549	191.158	131.205	81.2438	84.5441	61.761	38.0346	74.0336	55.1657	116.201	54.6766	71.3445	65.7454	119.64	53.6922	104.405
24.281	0.389853	9.14379	60.5651	71.4655	46.6195	66.3961	19.8646	53.0603	17.2524	-0.0221106	8.56174	3.42709	4.38	78.5618	17.7698	8.01155	56.3117	42.9987	26.3277	13.5493	40.0054	11.9702	18.1835	36.2162	23.6184	5.39577	8.56316	34.3616	13.6367	104.711	62.8863	38.7336	87.3659	35.163	187.562	116.603	81.4723	77.8009	56.0324	33.5061	75.4092	58.8512	111.169	48.1529	66.9715	61.0577	120.23	62.867	91.7308
24.381	0.362869	9.26585	67.1452	70.1965	47.2139	70.7321	20.9474	52.8697	15.7501	-0.022518	7.74162	11.642	4.04278	72.5412	28.5453	7.09272	51.4442	45.1161	22.9771	15.2	35.4527	10.7073	20.908	45.7825	25.8168	5.11781	7.72786	45.4292	12.3369	123.308	59.2088	36.1178	78.1805	34.1204	179.045	102.978	79.8053	71.3886	49.9775	32.6907	94.4721	58.4368	126.594	41.568	62.3183	54.6877	120.051	81.9798	79.9005
24.4809	0.33751	8.94766	68.6234	65.7745	50.6881	69.6777	20.2129	51.1544	14.3623	-0.0228147	6.99984	15.7805	3.73233	86.4283	32.2558	6.27845	53.1223	53.7336	19.7664	14.997	46.6285	9.44177	27.4444	47.0179	24.869	4.67239	6.8566	55.2393	11.1619	127.147	54.7694	32.9372	69.7615	32.4088	167.688	90.595	80.715	65.4204	44.0578	47.705	103.311	59.5248	135.293	41.3194	57.6153	52.0625	122.773	88.5075	69.2113
24.5808	0.313841	8.48593	71.8781	80.2512	50.4498	80.1784	18.5791	60.439	13.087	-0.0229332	14.5809	17.3894	3.44662	89.2765	32.5411	5.55693	51.2528	56.1698	16.8488	13.8378	51.6532	8.24682	27.4025	44.3504	31.0698	4.17049	6.02852	54.925	10.4936	123.705	50.0576	29.6472	62.1411	30.4068	154.966	79.5101	82.4395	59.8493	38.5194	57.1766	105.341	57.6272	136.08	37.7904	66.5316	47.3296	118.526	87.6481	59.7371
24.6807	0.291823	7.99138	71.285	82.1462	49.9435	81.6977	16.5788	63.6985	11.9198	-0.0227976	28.0488	17.4747	3.18376	86.5139	31.2331	4.91765	47.8055	55.1459	15.1581	16.719	51.1267	7.43712	24.7908	50.7195	31.6644	3.67052	5.27418	50.6691	9.6672	120.865	45.3694	26.4769	57.5157	34.0161	141.727	75.5374	81.7758	54.6875	33.4778	64.059	102.968	55.6641	132.266	42.0802	140.173	41.8324	111.405	82.6921	55.4348
24.7807	8.54841	7.50437	68.5029	78.4461	50.4399	78.8404	14.512	63.5486	10.8544	-0.0223681	29.3203	16.6846	2.94189	81.0958	29.2481	4.35131	46.864	61.8175	13.2845	17.0509	47.9481	6.59291	21.4211	51.8649	29.4764	8.59974	7.19909	54.8814	22.0583	125.715	50.7784	23.5319	55.1716	38.486	142.809	69.3461	79.5008	54.3116	31.3128	65.0471	97.8766	69.5225	135.824	43.8965	195.102	53.2814	103.336	75.693	51.6249
24.8806	10.8222	7.03879	81.6117	73.6517	63.6225	74.0515	20.0859	61.5301	12.9574	-0.0216062	27.5662	15.4318	2.71923	74.6137	43.4221	3.84964	44.072	62.8401	11.4572	16.7018	43.6698	5.7789	18.0739	48.828	30.1491	10.5201	12.4589	66.7596	31.0533	122.819	51.9657	24.4938	61.0697	43.6945	146.478	63.2088	76.1642	52.4708	51.8622	69.4254	94.0201	84.3194	133.621	49.7568	224.815	59.2006	95.2068	67.906	46.5847
24.9805	11.063	6.59865	86.3417	70.0998	67.9341	68.564	21.74	58.5464	13.7175	-0.0205164	25.2067	24.2058	2.51413	67.9067	48.0441	3.40535	40.5455	60.7177	13.7504	19.3362	53.0893	5.02704	18.3544	52.3896	28.1177	10.8368	15.1849	67.6575	32.9387	123.724	50.6445	24.8809	60.8112	44.9156	143.948	56.677	72.1869	49.7952	60.4514	74.4095	100.605	89.0561	128.153	47.9502	256.693	58.3531	87.4122	60.0748	46.7719
25.0804	16.5585	6.18433	86.0963	64.6867	71.1298	68.3261	21.2536	65.47	13.6898	-0.0191306	22.8672	34.8045	2.32508	61.4017	51.0348	3.01199	36.8479	56.9593	13.8595	19.3554	57.5252	4.35023	17.3326	50.368	25.6876	10.3413	15.3192	62.9182	31.9126	119.008	47.9112	23.7609	59.6441	44.0152	137.555	50.326	67.853	49.5958	65.2609	73.8637	101.295	87.959	120.966	43.2529	269.958	54.1152	80.1104	57.1316	43.9769
25.1803	21.915	5.79501	83.0011	58.7597	69.9147	65.2272	19.6843	67.279	13.2162	-0.0175181	20.6969	39.194	2.15068	55.3013	50.1581	2.66377	33.2532	57.1411	12.9293	26.9116	56.3787	3.75094	24.2234	46.0556	28.269	9.47407	14.3487	56.3277	33.907	111.777	47.0438	22.3865	70.1202	42.0391	147.464	44.422	64.0135	48.0018	64.5117	70.2311	98.2121	87.3386	136.828	37.7992	270.955	48.4273	73.3485	71.9001	39.9027
25.2803	22.6463	5.42945	78.3751	58.3195	66.443	60.9193	19.9191	66.2229	12.5054	-0.0157696	18.7199	39.8218	1.98957	49.6869	47.5349	2.35554	31.9559	54.8003	11.574	30.6449	59.0736	5.2438	31.6224	41.0405	27.316	8.4751	25.1402	50.8347	40.6386	109.89	44.7148	20.5359	71.6136	39.5695	148.863	39.0674	66.3238	60.7069	60.7493	72.824	92.8366	83.3135	141.713	32.4984	264.079	42.697	67.1236	76.5073	61.0152
25.3802	21.8528	5.08632	73.0288	54.9136	61.9325	83.6914	18.8075	65.8641	11.6842	-0.0139686	41.9289	38.2681	1.84044	44.5763	47.8693	2.08266	29.7379	59.6148	10.1142	34.4147	61.1037	5.71953	31.5221	36.0617	26.2835	7.4711	29.603	45.4594	45.7064	104.404	41.6236	18.5497	68.6889	36.9271	144.814	40.7084	72.5511	66.6151	60.3329	75.9475	86.1898	77.5509	140.094	43.8221	252.361	36.9936	61.4105	75.1839	67.5268
25.4801	20.6039	4.76433	67.4526	50.4012	57.0622	90.7323	17.0646	63.6601	10.8283	-0.0121852	60.432	35.5413	1.70213	39.9553	45.906	1.84098	27.1988	60.4885	8.70843	35.4486	58.5902	5.6402	28.4971	31.4379	23.7223	6.525	29.505	42.8593	49.8564	97.4087	38.2076	16.6016	87.9129	34.2848	139.116	42.4078	75.1936	68.2215	56.9704	74.2854	78.9654	71.0577	134.76	50.0153	237.871	32.76	56.1747	70.6038	66.5291
25.58	19.265	4.46223	61.9362	45.6545	52.2015	90.074	15.1014	94.6863	9.98141	-0.0104312	74.8453	32.2744	1.57389	35.7939	54.5405	1.62681	24.6361	58.3848	7.42782	33.4987	54.0249	6.2757	24.6142	31.6703	20.9608	5.66443	34.3821	53.6928	49.1367	109.672	42.865	16.6677	97.8488	37.8296	144.257	46.3355	75.3303	85.7879	52.1652	70.0052	71.6244	64.4288	127.444	48.3192	222.011	28.4667	51.3799	64.4322	61.9376
25.68	17.9584	4.17876	58.19	41.0671	47.5432	85.8272	18.2657	122.838	9.16809	-0.00867692	73.0554	28.8554	1.45536	38.8334	56.1121	1.4369	25.6865	54.7364	7.63547	30.1252	51.8586	6.24748	20.7634	29.6129	17.9722	15.9287	34.7844	57.0273	46.2099	121.979	46.4575	19.7654	97.6682	49.6652	142.736	45.5948	73.7412	93.9017	46.8174	69.8381	98.8991	58.0029	119.21	45.8661	227.181	24.4233	72.5373	80.4679	55.8801
25.7799	16.7219	3.91277	54.0438	67.5665	43.1796	83.5614	18.7796	173.685	8.40101	-0.00682678	82.4763	25.5135	1.34625	67.5401	65.4911	1.26839	24.8908	50.3957	14.3808	26.2437	47.8462	15.9592	17.2899	42.4909	15.1065	20.0477	32.6221	58.38	42.5677	122.838	47.3055	20.2408	110.087	56.2011	137.032	42.6539	71.005	97.7202	41.4491	66.8571	112.808	54.0474	110.703	41.5705	232.784	20.7711	101.683	85.3478	49.4827
25.8798	15.5646	3.66317	49.811	75.4066	39.1473	78.8441	20.9301	227.278	7.68588	-0.00478749	78.9482	22.3759	1.24591	88.0014	91.4073	1.11873	62.4663	45.8603	19.3662	22.3689	43.1718	20.0893	14.2931	45.197	19.2767	20.8788	29.5203	54.517	50.7072	118.138	45.9671	19.408	143.993	57.6866	128.863	38.8229	67.5496	97.1332	40.6111	74.3396	117.732	62.3596	113.358	47.1773	229.912	28.2977	109.989	83.7258	43.3148
25.9797	14.4861	3.42889	45.6738	74.6721	35.4518	73.1813	20.7518	249.797	7.02399	-0.00243894	72.5507	19.5058	1.15321	94.039	125.758	0.985764	79.9275	41.4118	24.0857	18.7697	38.4451	21.0875	11.7668	46.1235	23.4148	20.0336	26.2293	48.9018	51.1988	110.951	43.4053	17.979	153.05	56.4871	147.586	65.3141	63.6829	93.8889	38.0414	75.2026	116.77	64.3891	122.989	51.8935	221.7	44.9771	108.768	78.5424	37.6394
26.0796	13.4821	3.20893	41.733	85.9805	32.0824	67.3215	30.1335	280.689	6.41408	0.000283442	65.9121	16.9263	1.06682	92.6769	173.665	0.867603	84.1424	37.2009	30.7303	15.5673	33.9629	20.4035	10.654	43.3828	23.6016	18.4099	23.0791	46.0541	48.6403	102.863	40.2292	16.3334	149.637	53.928	179.921	74.3356	80.2333	111.875	34.6551	81.1918	112.097	62.8143	124.703	49.4557	210.303	53.6023	103.413	71.7752	42.3851
26.1796	12.548	3.00245	38.0394	86.1768	29.02	64.2674	33.1451	327.519	5.85375	0.00340735	59.682	14.637	0.98579	102.973	206.481	0.762628	81.907	33.3003	31.6947	12.7976	33.0887	18.8854	16.472	39.2337	21.8456	16.4987	20.1996	54.0551	45.0136	118.446	36.8177	25.2092	140.37	64.6507	194.503	76.7007	98.0112	119.468	30.997	80.9059	105.227	59.2871	121.781	44.383	197.184	61.4761	96.4793	64.3182	42.0799
26.2795	11.6791	2.8087	34.6138	85.5747	26.2425	77.1908	32.658	343.519	5.33995	0.0069201	92.5481	12.6234	0.909335	103.266	212.488	0.669425	76.7472	29.7366	29.9068	10.4488	45.4064	17.021	17.188	34.7547	19.2788	18.5052	26.7484	53.1214	41.1597	151.96	33.401	28.2259	128.746	69.0658	197.305	73.488	107.984	120.527	27.3804	77.1023	97.1979	68.746	121.401	38.6865	183.328	61.4761	111.73	59.8413	39.3351
26.3794	10.8708	2.62696	31.4594	118.303	23.7265	79.8876	30.3819	341.844	4.86962	0.0107691	93.9567	10.8641	0.837803	102.593	205.857	0.586758	70.4703	38.4134	26.9449	8.48543	48.7613	15.0832	25.6778	30.4374	16.5172	18.384	29.9514	48.7586	37.4231	161.803	38.7351	33.6262	116.575	71.6105	192.532	67.7781	112.402	117.588	23.975	71.4909	88.7091	85.1745	117.371	33.2157	169.385	57.4661	129.81	54.2772	35.5722
26.4793	10.1188	2.4566	28.569	138.827	21.4492	77.6606	37.3089	330.507	4.4394	0.0149004	122.538	9.33468	0.773379	97.4596	193.684	0.513548	63.983	41.5367	23.638	6.86189	47.5939	13.2178	33.247	26.4849	13.8768	17.8043	29.2977	43.3811	33.9336	159.815	40.4685	41.8779	104.758	70.4868	191.656	61.192	112.916	112.31	20.8628	65.1155	80.2209	105.28	111.355	28.2885	155.774	51.6755	131.999	48.3879	31.5458
26.5793	9.4192	2.29706	25.9297	140.133	19.389	73.2168	38.5997	314.209	4.04621	0.0192404	120.808	8.01025	0.710584	90.3538	179.492	0.448853	57.7219	41.4776	22.145	5.53075	46.7693	11.4962	33.0594	22.9603	11.5022	18.8184	34.1898	44.556	36.2147	152.2	39.9119	43.7117	93.7135	68.0316	187.815	55.2937	110.749	129.207	18.0733	78.7472	75.809	112.107	104.378	24.0637	142.751	45.3559	127.108	42.6167	27.6395
26.6792	8.7682	2.14778	23.5257	132.981	17.5257	67.9249	36.8799	295.682	3.68681	0.0237288	111.901	6.86674	0.653643	82.6012	164.995	0.391863	51.8802	39.6739	28.0433	4.44673	47.6685	16.3215	29.8547	19.8621	9.44308	18.1872	33.9664	64.3095	35.1692	159.344	38.0411	42.3084	92.5804	64.4224	181.2	49.3245	106.794	135.625	15.6055	82.8725	82.6385	111.211	97.0646	20.3905	130.466	39.1793	119.323	39.5895	24.0323
26.7791	8.16217	2.00827	43.5305	122.532	15.8409	62.4659	33.7014	276.494	3.35845	0.0282875	101.893	5.88177	0.59682	74.8903	151	0.341836	46.527	36.9893	28.8456	3.82169	45.3771	17.8952	42.7473	22.1566	7.69902	16.7804	36.5669	97.9328	32.8649	156.155	35.4763	39.3948	87.3201	60.3348	178.946	49.2275	101.703	135.491	13.4416	81.4632	84.1009	106.026	89.7857	17.241	118.994	33.4784	110.612	43.7236	20.7931
26.879	7.59772	1.878	54.349	111.219	14.3176	57.1672	29.9612	257.528	3.05874	0.0328484	92.3231	5.03498	0.545311	67.5607	137.856	0.2981	41.6705	33.9351	37.586	11.6071	41.6756	17.6919	43.7425	26.4462	9.81595	28.1347	35.2149	133.183	30.1869	148.114	32.606	35.8956	80.3328	63.4803	171.571	46.3884	95.9493	131.383	11.5564	79.926	87.6774	116.524	83.6746	14.5605	108.359	28.3916	101.88	43.809	17.9326
26.9789	7.07193	1.75648	69.8626	100.153	12.9405	52.1761	26.1606	239.261	2.78544	0.0373099	83.5309	4.3081	0.498598	60.7634	125.687	0.260055	40.0975	44.1008	57.0858	14.8626	37.5043	16.5778	47.3946	41.2747	10.0808	41.7046	37.4441	136.967	27.505	165.019	29.6688	32.294	72.8664	62.9482	161.194	47.4518	90.403	124.984	9.92104	75.4633	86.8958	117.498	77.5117	12.2886	98.5545	24.5352	108.811	41.6211	15.4329
27.0789	6.58212	1.64319	76.3774	89.8052	12.4542	47.5483	22.5642	221.936	2.53622	0.0415707	75.5436	3.68491	0.450446	54.5481	114.507	0.227148	37.3417	47.7969	62.2591	15.5206	33.3446	21.0549	44.3342	44.912	9.421	45.9076	59.2156	128.143	36.7508	173.181	26.8064	30.7211	65.5485	60.5161	149.253	45.2711	84.5923	117.383	8.50752	69.5551	90.4229	113.095	71.5123	11.2478	94.288	20.9714	110.575	49.6328	13.263
27.1788	6.12577	1.53764	77.5019	97.0626	11.6947	43.2945	26.5154	205.656	2.30875	0.0455204	72.4019	3.15116	0.401664	48.9124	104.279	0.198869	34.1667	51.6352	60.2964	15.1108	29.4283	23.3969	43.3179	43.6333	8.36163	45.2238	64.4507	115.044	38.4299	170.934	24.0983	28.3345	58.6751	57.1762	136.712	48.6355	78.7313	128.845	7.289	84.0729	91.1159	105.868	77.0661	24.3717	100.362	17.789	140.11	51.5905	11.3877
27.2787	5.7005	1.43934	82.0546	97.5908	22.678	53.6328	26.9275	202.266	2.10119	0.0490403	79.1133	2.69437	0.358707	43.8279	100.714	0.174739	30.9538	51.5357	55.1005	15.5794	28.5151	23.2785	38.8171	40.103	7.19018	42.1639	62.3428	101.257	40.8218	162.732	21.585	27.4734	61.5097	53.477	130.788	57.8758	72.9619	131.973	6.24067	107.519	88.3833	97.3619	78.8242	27.5531	101.463	15.0083	164.342	50.0549	9.77157
27.3786	5.30403	1.34772	81.8582	92.4435	27.5003	68.6058	25.4739	194.24	2.88671	0.052031	75.1697	2.66448	0.318806	67.151	99.2106	0.154282	27.8849	51.8868	48.7446	14.73	37.7899	21.8901	42.2283	35.8339	6.05566	38.1127	57.2713	90.9885	39.5721	161.722	19.2824	39.905	63.862	49.7171	122.677	59.0323	67.385	129.95	5.3405	115.869	96.8615	88.4981	77.4405	26.5273	99.3534	12.6131	194.306	70.1727	8.38153
27.4785	4.93443	1.26223	86.9538	85.1031	28.9058	72.6417	29.7271	186.823	3.23562	0.0543938	68.9378	2.51936	0.281542	75.5831	94.1261	0.13703	32.103	49.8629	42.2907	18.3716	40.9785	19.9217	39.5631	31.5343	16.7682	33.8151	51.2868	80.1197	41.3601	154.501	20.8409	43.888	61.7488	46.0542	121.348	56.2403	70.4437	124.858	5.89589	123.862	98.8842	79.8073	74.2095	28.5095	111.333	10.5699	198.862	77.8664	7.18748
27.5785	4.58985	1.18237	86.9009	77.2101	28.468	71.3621	31.4068	177.055	3.3262	0.0560493	77.9279	10.5497	0.247951	78.5089	87.6135	0.122558	32.478	46.6217	36.2476	18.9857	40.1756	23.9658	34.7731	27.5146	20.6838	29.6542	45.3176	69.8338	39.8441	144.584	24.1363	43.5271	61.8872	42.5673	124.94	51.7103	70.9627	130.28	5.89472	122.782	116.348	71.5791	70.0109	26.9285	145.215	16.3295	192.049	78.2031	6.16264
27.6784	4.26874	1.10764	83.8933	80.3261	27.0841	67.6409	32.5983	166.295	3.26851	0.0568965	74.6157	14.635	0.218457	77.8599	80.7298	0.110435	47.2593	42.8506	37.1811	17.9737	46.7199	24.6984	29.6054	32.5126	20.9755	31.6904	39.755	60.5503	37.1043	133.778	30.2412	41.0595	60.8488	46.2427	142.721	49.2981	69.7311	130.703	30.9706	116.647	123.41	63.9564	65.3839	28.2875	162.853	22.9623	180.54	74.3981	5.28349
27.7783	3.96971	1.03764	80.9427	77.2593	25.2619	62.9355	31.1987	155.316	3.68548	0.0568314	68.5748	18.5346	0.192151	73.8955	73.9794	0.100203	86.5329	38.9497	34.9906	16.1829	47.2097	24.3075	24.7793	32.4708	19.4758	30.7909	34.7375	53.7021	35.4156	122.994	32.6301	37.6908	60.025	46.5769	157.952	55.2901	67.3384	129.775	43.3254	107.942	123.611	56.9939	60.6542	26.4779	169.615	24.8431	167.479	72.4858	4.52945
27.8782	3.69143	0.972073	76.4754	71.6633	24.7149	58.7924	28.5385	157.815	3.80327	0.0557464	65.4176	19.8746	0.167857	68.4714	67.59	0.0916485	100.692	35.1441	31.4788	14.1109	44.7461	22.719	20.5441	38.1737	21.0594	28.4933	30.2867	50.4742	32.9944	119.319	38.4444	34.0585	56.5717	45.157	162.389	55.0331	64.9285	125.354	47.8586	136.436	119.442	60.3724	56.0136	26.4555	169.236	24.1812	154.314	67.7106	4.47762
27.9782	3.43277	0.91074	75.0268	65.2718	23.4264	71.8834	38.358	159.146	3.93913	0.0536055	60.0605	19.687	0.145215	76.2156	61.6507	0.084258	102.308	31.5535	27.5915	12.0378	47.2349	20.5996	16.9412	38.0526	20.1837	25.6425	26.374	47.2243	30.2624	124.147	40.3462	30.4885	52.023	42.8707	159.821	51.7893	64.6485	118.944	47.8617	156.536	112.639	61.2426	54.4202	24.2503	164.302	22.2675	141.687	61.574	4.176
28.0781	3.19264	0.853546	74.335	75.7544	31.7542	74.892	41.3015	155.028	3.88638	4.66379	59.344	18.6351	0.124708	76.4927	65.0294	0.0780112	97.9333	28.2344	35.0631	10.1098	45.7357	18.3254	13.9272	35.4063	18.1763	22.6894	22.9511	50.304	27.5554	134.329	39.8924	27.1367	47.1764	41.0279	158.853	47.2948	67.4896	111.517	45.3776	173.468	104.396	69.5186	65.8127	29.324	198.121	19.8415	180.754	64.0683	4.50067
28.178	2.96985	0.80035	85.6595	88.2985	36.2009	73.0317	40.2738	148.042	3.72681	6.80114	55.0012	17.1398	0.107082	79.7095	63.7131	0.0724832	90.9553	43.1606	36.112	8.3932	43.4803	16.1006	12.6243	31.8418	17.1978	19.8632	19.9649	61.154	28.2938	133.649	38.0823	24.0683	52.5445	41.6625	152.957	42.4546	74.7826	103.693	41.6566	177.366	95.524	71.2262	81.1946	35.1941	214.252	17.3137	189.911	62.1921	11.1027
28.2779	2.76309	2.1933	89.2274	88.9069	37.0572	68.9646	37.2449	139.694	3.51039	7.64184	56.7328	15.4628	0.0928732	77.577	61.4781	0.0676415	83.1012	49.5119	34.0516	6.90754	39.9042	17.6424	19.9845	31.5798	15.374	23.5887	17.8204	60.8019	29.4684	127.756	40.5163	21.3	59.9059	40.5674	144.135	37.7227	78.1078	95.8608	37.4496	171.573	86.5605	69.1831	87.5489	34.6004	218.626	14.8997	185.517	57.9624	13.631
28.3778	14.4035	17.8469	88.2191	84.2733	36.0015	64.038	33.363	130.851	3.26846	7.81177	69.9619	13.7624	0.0822299	72.89	57.7273	0.0632845	75.2283	50.8843	30.6677	5.64665	35.8947	22.2271	20.9715	29.3134	13.2803	24.0121	21.9766	62.5576	28.3481	119.592	40.3665	25.4291	60.4146	38.6076	138.706	33.3109	78.6368	88.2559	34.484	160.589	77.8497	65.1254	88.479	31.4925	215.36	12.7017	175.362	62.8816	14.0204
28.4778	17.5021	22.702	84.6174	77.6077	33.9891	58.9226	29.2781	122.007	3.02036	7.64335	68.23	12.1302	0.0747299	67.1548	53.4424	0.0592464	67.7412	52.1604	32.2199	4.59138	31.9053	24.7641	19.3718	26.3296	17.4819	22.7768	22.2603	58.5381	26.3804	126.964	39.1336	26.1113	57.5853	41.0919	130.638	54.6541	77.2512	86.8035	31.0646	147.178	69.6022	60.1102	86.2405	42.9868	284.659	10.7585	163.125	62.4271	13.3445
28.5777	17.7045	23.5382	79.6498	70.4226	31.5579	53.942	25.9227	113.43	2.77749	7.31248	63.0182	10.6152	0.0690338	61.1677	56.3112	0.0553768	60.8106	51.6486	30.673	3.71724	28.1537	24.669	16.912	26.4916	18.1632	20.7954	20.8876	56.2784	24.1837	140.147	40.8194	33.7982	54.6024	40.9814	121.142	61.8066	95.8228	100.207	27.5746	134.904	61.936	54.77	95.9712	43.9765	321.076	9.07026	174.846	58.9848	12.1917
28.6776	16.9633	22.9167	80.5606	63.4066	29.0065	49.2423	23.3985	105.262	2.54603	6.91173	57.335	9.23967	0.062934	55.3359	55.1437	0.0515232	54.4891	49.1616	38.3917	4.69858	24.7315	23.2132	20.2061	32.0371	18.2271	18.5641	18.9065	56.393	22.0148	146.537	69.3779	35.781	50.3813	39.5215	111.053	61.7369	113.041	105.366	24.2275	121.923	78.1646	49.4726	101.446	40.7181	349.315	7.62277	172.247	60.6181	10.878
28.7775	19.1779	21.8026	78.3231	56.8512	26.4957	44.8799	20.6368	97.5681	2.32888	6.48928	51.9376	8.00978	0.0404575	60.3055	55.4691	0.0476357	48.7707	45.6965	40.0211	4.88147	21.6637	21.1344	19.5832	32.2659	16.8308	16.3433	18.5236	52.1944	19.9737	143.518	83.349	40.8766	45.7766	37.4078	100.931	58.202	129.453	105.365	21.1334	109.13	85.7693	44.4223	101.43	36.0453	359.13	6.39179	176.879	129.081	9.56716
28.8775	34.0615	20.5569	74.3548	50.8576	24.1079	40.8667	26.0942	94.0541	2.12724	6.06973	46.9884	8.01684	0.0197065	59.9506	60.6792	0.0436807	43.6224	41.8425	42.5292	4.63397	18.9419	18.8507	18.9535	30.1661	16.2064	31.29	17.1195	46.6224	18.0923	136.085	149.398	41.2187	41.2209	35.0256	91.1455	53.2032	137.795	102.233	18.3394	102.49	87.625	49.8787	98.2386	31.1997	379.306	5.35093	171.075	222.614	8.33878
28.9774	37.3149	19.3128	69.5288	60.2398	21.8815	37.1932	27.3154	91.8489	1.94127	5.66511	50.1269	7.63614	0.00523552	56.9703	60.3985	0.0396734	39.0001	37.9394	40.7041	8.0053	16.5425	16.591	16.915	39.2304	14.6329	36.8009	15.3778	61.6895	18.715	126.833	187.837	39.2166	36.9208	32.5852	81.8961	47.7847	140.428	107.371	15.8556	112.972	85.76	54.5249	93.3093	26.6876	381.689	4.47467	160.941	316.226	7.22648
29.0773	36.6717	31.2695	66.4523	61.0142	19.8301	33.8405	26.2585	93.5324	1.77069	5.28084	47.3599	7.05206	-0.00331529	71.2269	58.292	0.0356469	34.857	46.1705	40.4225	9.20606	18.2313	23.0767	24.0772	40.4995	12.7195	37.3124	15.6063	62.9487	17.9544	131.571	232.773	36.1728	32.9631	30.1982	73.2927	42.4718	139.101	107.298	13.6712	124.678	81.5941	54.8312	87.5296	22.6824	372.629	3.73929	170.921	401.039	6.23949
29.1772	34.8024	34.2893	69.3667	57.9902	17.9537	30.7856	24.0824	91.6077	1.61492	10.3979	66.2071	10.2897	-0.00739145	79.1883	54.7401	0.0316555	31.1474	48.7173	44.0239	13.7578	18.0025	25.127	24.6024	38.291	10.79	35.32	27.768	58.7051	16.6881	128.379	259.969	32.7794	41.5841	27.9209	77.2936	37.5109	135.085	110.734	11.7644	139.015	76.1101	52.6938	81.4393	19.2108	375.801	3.12362	167.73	476.711	5.37451
29.2771	32.6224	34.0218	68.6629	53.4746	34.0928	34.75	21.4592	98.0138	1.47317	12.6016	92.0147	11.6473	-0.00890879	79.4346	50.6783	0.0277718	27.8288	54.803	42.6093	16.7573	16.8604	24.7585	26.7546	34.7204	12.3124	32.2088	31.0482	52.6257	15.2901	128.238	282.55	29.3934	43.6346	25.7785	81.5187	33.0006	129.33	129.855	10.1087	140.822	69.9793	49.2776	75.3604	16.2388	367.409	2.60944	215.056	545.799	4.62232
29.3771	30.4397	32.5988	65.9055	51.4499	46.1324	35.0936	18.7661	98.5471	1.3445	13.2881	91.7615	11.8646	-0.00951585	75.841	55.3897	0.0240301	24.862	55.8033	38.9242	25.2482	24.7003	23.8675	25.0657	31.5955	12.0916	28.7314	35.979	46.2846	34.2848	122.83	292.431	26.1894	64.9671	23.7797	81.4998	28.9627	122.511	137.604	8.67652	157.239	63.6514	46.2313	69.4787	13.7119	351.855	2.18072	314.086	556.659	3.97137
29.477	35.1118	42.4492	62.0636	47.7308	50.5541	38.5419	16.2034	101.771	1.22796	13.1994	108.613	11.4194	-0.010101	70.5102	55.1131	0.0204538	22.2113	53.969	38.75	27.9154	27.0738	22.0444	36.7838	28.0826	11.0374	25.2821	39.731	50.6522	42.823	115.107	286.864	23.2432	71.9714	21.9237	78.7723	25.3806	124.277	138.217	7.44068	159.397	57.4187	49.6358	63.8953	11.5711	332.154	1.82375	425.464	534.33	3.40972
29.5769	35.2217	44.2859	58.0662	43.4777	50.8125	47.4681	16.8663	100.441	1.1225	12.7288	105.037	10.6168	-0.010696	64.5666	52.5468	0.017026	19.8448	63.7949	35.924	27.3495	26.6703	19.8414	37.8869	26.986	18.4806	22.0543	38.6533	48.5512	43.896	134.495	280.045	30.2081	71.6936	20.2056	74.415	22.2206	122.709	134.482	6.37614	153.433	51.464	49.4524	58.6591	9.76133	315.696	1.52653	455.553	494.536	2.92601
29.6768	33.6536	43.2089	53.7811	39.2259	50.7518	49.587	16.1663	96.6503	1.02733	12.084	96.7948	9.64847	-0.0106867	58.5969	50.6918	0.0137431	17.7336	66.4647	34.3656	29.9006	34.571	17.5666	47.6198	33.5969	20.6666	19.1304	36.8417	44.0749	41.9597	138.25	265.216	32.0264	79.2145	18.618	69.1797	31.4497	118.896	128.218	15.1277	143.17	45.8931	47.2672	53.7877	8.23312	296.42	1.27881	448.582	446.986	10.1785
29.7768	31.6136	41.1407	49.4776	39.3062	48.6569	48.4152	14.801	91.623	0.941738	11.3737	88.0081	8.63187	-0.00971085	52.8937	50.0922	0.0105909	30.9362	65.0916	39.7786	29.1344	36.4104	19.617	46.9188	41.1819	21.281	16.5327	33.6052	42.7919	55.8561	134.306	246.29	31.2304	95.077	19.4663	63.5671	34.6525	113.63	120.604	24.1257	130.949	40.7595	49.4661	72.901	6.94353	303.559	1.0722	430.469	397.515	30.6833
29.8767	29.5142	38.8017	45.3112	51.9296	45.5825	45.7486	13.1743	86.0695	0.865073	10.654	79.708	7.63654	-0.0075924	47.5892	47.5985	0.00762664	35.6062	63.1096	47.7499	26.687	35.2165	19.5623	42.2014	41.6746	20.6703	14.2527	31.2538	48.3254	58.3472	126.81	225.707	29.1969	153.726	32.1771	57.889	36.0944	107.495	112.395	27.813	118.177	36.0813	48.8539	94.7293	5.85572	299.708	0.899661	403.425	349.493	42.9823
29.9766	27.4925	36.4581	41.366	54.5761	42.1196	42.4966	11.5124	80.3964	0.796577	9.95321	72.1083	6.70113	-0.00560787	42.7305	44.3409	0.00496321	58.5922	59.3257	48.1377	23.5324	32.6252	18.4186	41.7982	39.0483	24.8186	21.2548	28.1638	52.5276	56.1949	117.913	204.956	26.6649	174.25	37.7061	52.3764	52.2021	100.897	104.069	28.3929	105.67	31.854	46.4536	104.389	9.85181	296.629	0.755121	380.968	304.735	46.3166
30.0765	25.5892	35.29	42.4688	72.3263	41.0592	54.3079	9.93521	74.8305	0.735462	9.28468	65.2113	5.84483	-0.0041444	60.3181	40.8749	0.00272251	66.4817	59.08	44.9156	20.2295	29.5066	16.7747	37.6818	35.2444	24.9002	24.952	24.9687	50.2211	52.3225	119.44	184.91	24.0226	199.13	51.0853	47.1583	56.979	94.1301	95.9152	27.2364	107.154	28.0591	43.1531	106.704	38.6957	291.636	0.633243	398.454	265.181	45.0815
30.1764	23.8119	33.4988	41.6465	76.0863	38.8324	57.4847	8.49974	79.5001	0.680804	8.65414	58.968	5.07475	-0.00189385	66.2229	41.0075	0.00097024	66.8608	56.4218	44.8776	19.5247	29.5551	20.07	34.427	31.1873	22.9906	25.2794	21.9434	45.539	47.9781	115.204	166.053	21.4657	204.236	79.7929	42.303	60.2292	87.4008	108.052	33.0775	103.164	24.6705	39.4871	130.263	46.9222	280.36	0.529791	398.279	240.556	62.4736
30.2764	22.1565	31.5563	39.7472	73.534	36.0866	80.538	16.2266	79.6439	0.631747	8.06319	53.321	4.39072	1.48135e-05	67.6789	49.0173	-0.000347654	63.6817	52.5529	41.6856	17.785	27.8878	20.6358	31.2354	43.3317	20.2587	23.9202	25.9954	40.2788	43.6806	108.363	148.619	19.0854	196.308	92.0356	37.8182	66.9258	80.8433	112.2	34.5665	129.218	28.3957	35.771	147.175	46.2892	295.474	0.441602	456.011	229.608	70.7262
30.3763	20.6157	33.4302	55.7801	68.368	33.181	87.8498	19.9492	77.2968	0.587546	7.51133	50.1229	11.4942	0.00150776	65.2363	50.5451	-0.00175767	58.9858	48.1843	37.2291	15.6267	25.4873	19.753	30.7798	45.661	23.8017	21.8085	25.9657	41.2719	44.3415	111.157	132.691	18.0785	182.483	95.2712	46.7596	66.3476	92.1718	111.374	33.5887	138.059	29.7799	32.1833	158.832	42.1953	296.949	6.32988	462.926	211.75	70.3791
30.4762	19.1818	32.7903	63.0752	62.346	45.6479	87.4455	20.6491	73.6527	0.547537	6.99684	51.7416	15.0039	0.0051385	60.974	49.0133	-0.0055232	65.5252	56.0902	46.1969	13.4012	22.8699	18.1688	27.6863	43.5618	23.6676	29.4497	26.8824	40.0299	48.0807	107.876	118.26	16.6355	181.475	93.6983	65.2585	62.3079	97.8685	112.265	31.3073	139.626	29.6284	28.8189	160.594	37.0686	289.661	13.6122	445.443	190.929	65.8675
30.5761	17.847	41.0214	65.103	64.8777	50.3093	83.433	20.9725	70.9355	0.511046	6.51764	57.8835	16.2901	0.00340751	56.0078	51.9594	-0.0187249	73.1303	58.0349	47.1659	11.2967	30.3532	18.4569	23.8537	45.6497	21.7495	31.4574	25.4674	36.5316	57.7482	128.192	122.767	15.0552	171.75	89.6713	76.4726	56.8347	99.5805	109.463	28.4288	134.221	28.5065	25.7216	171.319	31.9578	276.976	16.4336	418.012	181.012	59.6073
30.6761	16.6047	42.3399	64.0369	62.407	50.7022	77.9008	21.9218	67.2817	0.477398	6.07133	55.2944	30.7858	-0.00173494	72.9347	51.0191	-0.026939	73.0398	56.6237	44.2856	12.9058	37.0121	17.5543	22.5937	43.4462	19.111	32.6053	27.2873	35.1996	58.4651	132.657	133.943	13.491	158.307	84.5019	81.0746	50.9832	101.243	104.504	25.3717	127.528	26.809	22.9045	172.15	37.7093	264.677	16.7986	400.393	175.923	52.8821
30.776	15.4484	41.1551	61.2306	60.2666	48.8487	71.8967	28.2416	63.2247	0.445706	5.65552	50.7852	37.5979	-0.0145204	77.9229	48.3267	-0.0453095	69.3263	53.4302	39.7898	12.8403	38.1128	16.0854	32.8831	39.5263	16.3273	36.168	27.1862	32.0295	55.6047	140.731	135.272	31.5565	143.751	78.9135	81.3247	45.2817	100.118	98.3842	22.3756	124.708	24.7939	26.6987	167.228	36.8594	249.486	15.888	406.427	164.087	46.3456
30.8759	14.3725	39.1287	57.5214	84.1473	52.828	67.4589	29.7783	68.3392	0.415396	5.26786	46.1307	39.691	-0.0253673	76.7537	45.1949	-0.0544965	64.091	62.9187	34.8486	11.9031	56.9299	14.4066	33.7944	35.1268	16.1562	35.7535	25.3205	28.3778	51.4836	138.766	130.806	38.737	129.398	73.2977	78.7936	54.2243	97.1158	95.2375	19.5686	117.506	22.6541	27.7003	159.131	34.2396	232.867	14.3867	391.062	151.14	42.5362
30.9758	13.3712	36.8828	53.4209	89.931	52.7649	62.426	28.7327	69.0669	0.386127	4.90626	41.7683	43.4237	-0.0343368	79.3435	41.7494	-0.0612571	58.401	66.1922	30.0467	10.5754	75.7146	12.7144	30.9502	49.1458	14.808	33.3966	22.8337	39.9	47.1864	136.034	123.133	40.2128	115.874	67.8594	74.5605	55.4451	96.1297	90.4942	17.0112	108.163	20.5041	27.0955	158.393	32.7972	224.792	12.6824	366.974	147.327	38.0574
31.0757	12.4396	34.6467	51.9858	87.4987	51.3681	84.6787	26.4093	67.3624	0.357564	4.56866	43.8695	54.8194	-0.0422104	76.9174	38.3125	-0.0711567	52.7825	65.1626	32.5414	9.1372	80.4615	12.3792	26.9061	51.8944	12.991	30.2206	26.4699	41.41	52.4325	154.175	113.886	38.8194	103.943	62.6994	69.3748	52.8878	93.3043	90.2808	14.7236	98.0361	18.4216	25.6163	152.994	29.5023	213.408	10.986	346.33	137.666	33.5292
31.1757	11.5726	32.5014	49.3808	83.1067	48.5539	91.4334	23.5655	64.3736	0.329518	4.25324	41.2925	58.7132	-0.0487108	72.1164	35.0324	-0.0730699	47.4806	61.8144	31.4169	7.74302	78.1543	13.6724	22.7754	49.5531	11.0874	33.6803	26.2324	66.8076	51.6874	156.508	111.351	36.0954	99.1001	57.8608	63.741	48.6607	89.2875	92.6257	12.7029	91.8278	16.454	23.7094	145.069	25.746	200.223	9.40475	321.905	139.144	29.2564
31.2756	10.7659	30.4722	46.1932	76.6099	45.1126	90.6105	20.6271	60.7703	0.30203	3.95839	37.7706	64.3591	-0.054028	66.3615	31.9704	-0.0736564	42.5949	59.2962	28.6617	12.4031	72.5707	13.5639	19.0021	45.1572	9.29069	33.3648	24.373	73.3737	48.6134	151.117	109.869	42.1446	91.7149	53.3552	58.0032	43.8712	84.5393	96.7227	16.9177	96.8686	14.6301	32.3639	135.929	22.1183	192.833	7.98562	296.903	135.401	25.3722
31.3755	10.0152	28.5633	59.785	69.5528	41.4829	86.2625	17.8217	56.9392	0.275181	3.68263	34.2686	75.1896	-0.0582872	60.4024	29.1447	-0.0704805	38.1519	69.6438	25.3311	25.1563	65.723	12.7343	15.7259	40.1672	7.68672	31.2007	26.5436	70.4235	44.7841	142.223	105.434	42.8874	84.0382	49.1771	52.4045	40.3551	79.4057	96.3358	18.3527	100.071	12.9623	48.3136	135.15	18.8426	182.768	15.9342	297.936	126.389	21.9166
31.4754	9.31677	29.6482	65.5414	74.7782	37.9019	87.5647	19.8412	58.6803	0.249288	3.4247	31.0177	77.7823	-0.0613129	54.6208	26.5529	-0.0739922	34.1422	72.3501	28.8793	30.0589	58.6559	11.5779	25.3895	42.6397	6.30239	28.2525	25.6814	64.6528	40.8616	148.572	98.7624	40.9939	76.05	45.3124	47.0984	65.2942	74.1231	93.2383	18.1865	97.3663	11.4536	55.2122	135.493	15.9784	171.267	18.9428	285.186	114.886	18.8835
31.5754	8.66705	28.8761	66.6011	72.9375	34.4914	107.097	19.6623	57.8492	0.224577	3.18347	30.9737	80.5177	-0.0629844	49.2217	24.1832	-0.0717748	33.5173	70.7456	35.6125	30.512	57.1061	16.0772	26.7655	46.3441	6.62748	25.0938	23.5948	68.2943	46.0673	145.45	91.044	37.9095	68.3178	41.7432	42.1543	73.5709	74.3447	88.5869	17.1498	91.4606	10.0984	56.7508	131.438	13.515	159.167	19.2396	268.417	109.048	16.2429
31.6753	8.06283	33.8506	64.9276	80.5798	31.3086	111.592	18.3514	55.6305	0.201355	2.95801	28.7869	78.5474	-0.0635031	44.2409	22.0204	-0.0633849	40.6805	66.8431	36.2731	28.6068	53.0915	17.4954	24.7689	44.7965	6.26751	22.021	21.1303	64.5814	45.6485	149.163	83.0144	34.4047	61.1029	38.4502	37.6116	73.3749	77.1851	101.878	15.6886	86.9679	8.88274	55.2228	124.967	11.4154	147.018	18.1359	249.15	104.435	13.9561
31.7752	7.50108	34.294	61.742	79.4741	32.921	109.909	16.533	52.717	0.179933	2.74762	26.2378	73.6523	-0.063281	39.7002	20.0478	-0.0530303	42.0112	67.9955	34.0176	25.6018	48.1156	17.2334	21.6416	41.0698	5.60144	19.7854	18.6713	58.2677	43.0288	144.743	75.1142	30.8788	68.13	35.4142	33.4712	72.3111	79.3857	106.918	14.0704	80.524	7.79742	52.0418	117.3	9.6344	135.173	16.391	229.639	118.536	11.9822
31.8751	16.3389	33.1129	57.7973	74.6117	39.9544	131.213	14.5635	49.5107	0.160591	2.55183	26.8476	67.3177	-0.0626834	37.1117	29.5917	-0.0445612	40.5253	65.7243	30.5438	22.2322	49.4254	16.114	28.0906	36.6491	4.83808	17.4886	16.3795	51.4106	39.6798	136.583	67.5953	27.5285	68.0587	32.6165	29.7275	67.7001	79.1232	106.8	12.4499	82.3109	6.82954	48.0688	133.948	8.12792	123.852	14.4333	210.884	125.435	10.2822
31.975	18.4461	31.4018	53.5519	76.6421	42.0113	135.485	12.6373	46.2414	0.143479	2.37023	25.1083	60.4628	-0.0619256	34.0913	32.6862	-0.0359103	37.7854	61.6705	43.7395	25.8011	50.5469	14.6132	27.953	32.228	4.08694	19.0873	14.3121	44.8566	36.2229	126.959	60.5899	24.4407	64.5599	30.0393	26.3513	61.6465	80.026	103.554	10.9126	102.261	5.93931	43.8197	139.38	6.85559	113.18	12.4948	232.228	122.899	8.82053
32.075	36.4832	29.5695	49.2793	167.298	41.383	136.184	10.8531	43.0369	15.7279	2.20205	22.9258	53.6391	-0.0611186	35.2632	32.6671	-0.0306029	34.5917	56.811	58.2697	25.8546	48.7982	12.9998	63.2508	28.108	3.40048	18.7295	28.4012	38.9145	32.909	117.028	54.1554	21.6441	59.5827	27.6656	63.0968	78.2317	90.1971	98.505	9.50127	118.506	5.13473	39.5946	149.522	11.806	103.218	18.0628	241.349	115.203	23.5797
32.1749	40.6409	27.7657	45.1374	260.825	39.3762	135.535	9.25309	39.9657	24.0527	2.04493	20.7901	47.1612	-0.0603258	34.1953	31.2122	-0.0266999	31.3446	57.1176	63.5453	24.066	45.163	11.4198	71.0703	26.668	3.59676	17.4254	36.3018	33.6592	29.8296	107.364	49.642	19.1372	54.1441	25.48	85.6569	87.7352	95.1402	100.752	8.23268	122.31	4.41025	35.5608	150.699	12.7891	105.763	19.7203	234.659	105.008	64.21
32.2748	40.1333	26.0425	58.0341	287.266	36.7299	129.305	13.3289	37.0613	27.9736	1.90005	18.8158	41.1925	-0.0595883	43.1614	40.447	-0.0212069	28.2363	54.8463	61.5397	26.7137	40.8239	9.94717	67.3982	24.2239	13.9298	15.7318	41.6562	29.1275	37.1608	103.744	46.1209	16.9039	48.7594	23.4675	97.1568	91.002	96.4032	99.1222	24.0674	128.099	3.78179	68.591	146.651	15.0586	116.576	19.2783	221.316	108.502	80.0255
32.3747	38.1442	26.6842	63.451	282.974	33.8565	128.641	14.6225	34.3368	29.2612	1.76693	17.0191	36.8561	-0.0588975	57.7492	42.9193	-0.0172184	25.3507	53.093	56.2354	26.222	36.3928	8.61446	59.5778	21.5096	17.8823	13.9477	41.127	30.4605	38.0605	121.475	42.2806	14.9216	54.6555	32.807	114.68	89.6585	95.1255	110.532	32.0267	125.588	3.21788	84.2015	139.705	17.7398	120.256	17.796	205.641	104.921	82.7867
32.4747	35.7677	25.8705	68.2524	265.506	31.2544	122.706	14.3894	31.7941	29.0101	2.00303	15.3911	35.1184	-0.0581921	65.3831	42.1613	-0.0170676	22.7159	49.8627	49.7475	24.1232	34.2012	7.43036	50.8751	23.6526	18.4113	12.2263	41.1513	32.4092	36.3684	126.776	38.4028	13.1659	54.7233	41.8996	122.014	83.9297	92.1347	132.91	37.812	120.992	2.72135	90.5803	131.3	17.3305	119.274	15.8808	189.635	100.205	79.0232
32.5746	33.3742	27.6012	68.6706	243.251	28.626	131.903	20.8565	29.4287	27.8936	2.05584	13.918	32.4403	-0.0573886	66.1128	39.9472	-0.0143163	20.3322	45.9594	43.1593	21.3311	31.1861	6.39107	42.6514	29.0492	17.2281	10.6397	38.4022	30.7339	33.7417	124.054	34.6535	11.613	51.9706	45.2081	122.649	104.576	88.0512	142.544	39.0246	112.959	2.26311	90.3383	122.314	15.7293	131.945	13.87	190.509	93.1973	72.3151
32.6745	31.0841	27.1379	66.5575	220.135	26.0905	130.459	22.9273	27.2325	26.3234	2.01332	12.5855	32.7125	-0.0563953	63.3819	37.1611	-0.0119404	18.1861	50.769	36.9899	18.3725	41.2422	5.48633	37.635	29.4168	21.7825	9.21527	34.6647	27.7653	30.8862	117.575	31.1242	10.2408	47.9948	45.3864	119.012	115.517	83.3067	144.155	37.6633	103.352	1.89358	86.3986	113.274	13.7881	158.19	11.9415	182.448	84.5122	103.686
32.7744	28.9315	25.9146	71.1966	197.916	43.018	124.078	30.1546	25.1962	24.5482	2.6792	29.156	40.2571	-0.0551274	59.0615	37.3708	-0.0117025	16.2585	65.8997	31.455	19.5043	47.7165	4.70302	38.595	27.5717	22.3001	7.95697	30.76	24.5135	28.0934	109.552	27.8602	9.02932	43.6302	43.9259	112.784	114.222	78.2172	145.485	38.5472	93.2939	1.56024	80.5538	104.486	11.8729	202.787	10.1806	184.767	75.3297	113.387
32.8743	26.9214	24.4697	71.4205	177.312	50.1229	161.66	32.0446	23.3097	22.7163	4.3454	31.168	44.3193	-0.0535311	54.1544	35.8206	-0.0209771	14.5292	80.8283	26.6119	18.726	48.1161	4.02738	35.315	24.8899	22.3083	6.85659	27.0463	27.6414	25.4755	101.118	32.5001	15.0411	39.2998	41.6607	105.11	107.123	73.002	141.968	46.9834	95.5918	1.26972	73.8883	96.1195	10.127	267.647	8.61985	187.199	71.7816	111.113
32.9743	25.0487	23.0025	69.1014	158.55	56.5702	182.472	31.0424	21.5629	20.9136	5.03386	29.4622	44.5154	-0.0515911	49.1856	33.5284	-0.0272111	12.9786	85.5722	22.4386	17.0034	45.5579	3.44607	30.6868	22.0268	22.1714	5.90057	23.6625	26.7867	23.0675	92.8364	34.61	21.2403	51.4799	39.0534	96.7525	97.6399	67.8162	161.333	49.175	92.5811	1.0347	67.0438	88.2599	8.59329	325.666	7.2627	179.97	78.8309	103.149
33.0742	23.3056	21.5846	82.4497	141.625	57.646	184.274	28.5986	19.9461	19.188	5.21265	26.9811	47.0079	-0.0493091	44.4189	55.4995	-0.0378433	11.589	84.5221	18.8775	14.9079	41.717	2.9469	32.5273	19.2801	20.3691	5.07347	26.4328	34.9479	20.8721	84.9737	34.4994	23.1571	54.7469	36.357	88.2285	87.5485	62.7682	170.841	47.8241	94.2855	0.841475	60.387	80.9405	7.27122	353.732	6.0972	168.815	109.521	92.9068
33.1741	21.6837	20.2396	87.2892	126.435	55.8698	177.066	32.6282	18.4501	17.564	5.13086	24.4878	46.1761	-0.046677	39.9759	63.1934	-0.0381708	10.3448	80.3358	15.8581	23.617	37.4757	2.51596	30.1665	16.7712	17.8951	4.3599	43.9567	51.2037	18.8791	77.6404	33.098	22.8776	75.4409	33.7062	79.8635	77.737	57.9274	173.298	53.369	90.9996	0.679623	54.1157	74.1637	6.1431	377.547	5.10528	156.429	121.131	82.1879
33.274	20.1747	18.9729	87.0769	120.161	52.6746	165.938	40.045	17.0661	16.0519	4.92139	22.1665	43.4829	-0.0436816	35.9845	63.9572	-0.0479159	9.23208	85.6772	13.3087	26.5128	33.2832	2.14333	32.5835	28.9916	15.2869	3.74537	66.6257	53.7174	17.0736	70.8681	34.5104	21.5378	81.6034	31.1701	71.8778	73.2973	53.3325	169.637	53.6412	85.0536	0.542581	48.3244	67.914	5.18575	452.355	4.26322	144.051	125.867	71.8985
33.3739	18.7709	20.717	83.9712	110.8	54.5579	153.456	41.4209	16.2847	14.6534	4.65475	37.137	39.8545	-0.0403216	43.4344	69.9807	-0.0660483	8.23811	84.9506	13.2555	26.9585	44.9376	1.82657	44.5135	45.7253	12.8173	3.21672	71.7434	50.6595	15.4398	64.649	33.9971	19.749	80.4283	28.7805	75.1346	67.2589	49.0005	162.369	51.004	95.9917	0.427188	43.0456	62.1656	6.25248	533.342	3.55218	132.225	122.683	62.4534
33.4739	17.4648	20.527	79.3106	111.795	53.3292	171.604	39.5708	16.4494	14.6414	4.3679	38.1308	59.0066	-0.0365968	57.1762	69.6715	-0.0749082	7.35078	80.9236	12.2923	33.0351	47.999	1.55166	47.677	51.014	13.3471	2.76218	69.0966	45.6493	13.9629	67.8732	32.3805	17.8339	75.7664	26.5489	74.728	60.5446	44.9433	153.127	46.9061	108.199	0.332251	38.2764	56.888	33.622	579.007	2.95772	123.855	131.614	54.0021
33.5738	16.2496	19.6582	73.9167	106.068	58.3895	172.628	36.1579	24.8638	14.1408	4.08004	35.6902	67.1248	-0.032542	61.3206	66.4517	-0.0796233	6.55831	75.2566	10.9671	33.8923	46.7335	1.31732	44.3985	49.8376	23.6656	2.37149	68.7495	50.5199	12.6284	88.8369	30.1827	15.9569	69.6565	27.9196	71.9903	56.3376	41.1648	142.959	42.219	110.195	0.25689	36.6531	52.0488	41.6851	592.15	2.45971	128.67	129.9	46.5562
33.6737	15.1189	18.5824	68.2866	97.7232	58.6664	165.563	35.0397	28.7291	13.3786	3.80109	32.5943	68.5437	-0.0282491	60.5088	84.0972	-0.0838542	5.85842	68.9312	9.56455	31.9596	43.4498	1.11953	38.9098	45.929	26.8489	2.03575	63.9927	48.6253	19.0059	95.2528	27.7312	14.1967	63.1576	27.679	67.8558	51.1225	40.4244	132.53	45.3875	106.357	0.199377	41.324	47.6152	63.5684	584.135	2.0412	125.082	122.309	40.0592
33.7736	14.0666	17.4751	62.7137	88.6963	56.4311	174.298	32.288	29.9773	12.4924	3.53607	29.5583	76.5456	-0.0238168	57.2756	88.523	-0.0848684	5.22477	73.2354	8.22478	28.7034	39.3789	0.951329	49.7966	41.0982	26.3009	1.74727	57.6904	44.2238	23.3429	94.3825	25.2266	12.5859	62.8989	26.6061	62.9788	45.7195	39.0153	122.252	44.7704	99.4088	0.156761	42.1999	43.5555	66.9697	562.811	1.69178	117.959	113.82	34.4251
33.8736	13.0875	16.4	57.365	79.8689	52.9731	170.782	28.8574	29.7498	11.5648	3.28736	26.7502	77.4458	-0.0193309	52.9922	86.6501	-0.0836135	4.66101	72.4704	7.00955	30.3474	35.1604	0.810574	52.7108	36.1956	24.5745	1.49947	51.1573	39.172	23.8018	90.0327	22.7879	11.1329	59.5722	29.93	57.7935	40.5329	37.1875	112.37	42.1081	106.394	0.125319	40.9134	39.8393	62.7588	533.568	1.39937	112.892	107.777	29.5587
33.9735	12.1762	15.3783	52.3284	74.5367	64.159	161.665	25.2862	28.7183	10.6442	3.05579	24.1945	74.2416	-0.0148778	48.3879	81.9519	-0.0808369	4.16975	75.8114	5.93928	29.075	31.1116	0.690207	48.8571	31.5958	21.8082	8.15873	44.9645	55.7757	22.7028	84.1845	58.6926	9.83429	57.145	32.8426	52.5725	35.7442	35.106	103.024	38.4624	105.534	0.101383	38.47	36.4383	55.8788	500.072	1.16193	110.302	102.172	25.3665
34.0734	25.881	14.4157	47.644	68.1018	71.347	150.314	21.8632	27.2766	9.75819	2.84127	21.8794	68.844	-0.0105616	43.8396	76.1573	-0.0770842	3.72311	74.4077	16.3748	26.3667	35.5209	0.589009	46.3968	27.4413	18.751	12.8851	39.3309	58.0819	34.5063	90.5807	126.197	8.68035	56.1418	33.2376	47.4886	31.418	38.3203	94.282	34.4668	106.374	4.64521	35.4817	35.4622	48.5113	464.784	0.962278	104.275	93.8154	21.7612
34.1733	33.9417	13.5116	43.3228	61.5405	77.6435	138.41	18.7292	25.6533	8.92173	2.64319	19.7853	63.1457	-0.00651651	39.5321	70.1128	-0.0726744	3.32036	70.4589	20.1472	23.7009	35.7892	0.502845	41.0383	31.1945	15.7912	14.4477	41.1367	54.6151	41.3479	92.4552	160.683	7.65914	52.7991	32.306	42.6555	27.5587	39.6692	86.1693	30.487	102.057	51.8192	36.508	38.5451	46.4177	429.331	0.797032	97.0039	84.3422	18.6641
34.2732	34.9972	17.0701	39.3585	55.2856	78.6748	126.767	15.9395	23.9797	8.14197	2.46055	17.8917	56.8547	-0.00288855	35.5455	64.2201	-0.0678208	2.96263	72.4669	20.5039	20.6417	33.8719	0.42927	41.3	30.7009	16.3862	15.4944	39.1418	65.2787	41.8302	89.51	208.916	6.75779	48.4959	35.0604	38.1604	29.7637	39.7099	78.6823	26.7223	95.0326	104.764	35.5458	39.1198	41.7338	394.754	0.662748	119.877	74.7268	16.0055
34.3732	34.1606	17.6658	35.7353	61.2469	76.0221	122.329	13.5017	28.809	7.42136	2.29217	16.1796	50.5268	0.00019557	31.9048	58.6573	-0.0626931	2.64258	70.4742	19.2213	17.5917	32.8596	0.366362	45.894	33.8052	15.3941	15.0798	35.6736	64.5438	39.7721	84.3618	255.473	5.96331	43.9473	35.2971	34.0332	29.1353	38.8509	71.7989	23.271	90.5682	134.797	54.0541	38.2251	36.4116	361.698	0.552188	129.892	91.2259	13.7243
34.4731	32.8644	17.1874	32.4324	60.9773	71.551	114.897	11.3979	30.5841	6.75944	2.13677	14.6316	47.2511	0.00264832	28.6057	53.4917	-0.0574224	2.3497	66.3702	17.2551	14.7608	30.492	0.312414	43.3441	32.8515	13.7049	13.9673	38.0239	59.3996	36.8198	78.3648	272.731	5.26292	39.5117	34.2124	30.3027	27.1815	38.8601	75.8061	20.1701	83.9784	149.211	62.144	36.5082	31.2781	330.531	0.459267	149.752	103.467	11.7671
34.573	30.9515	16.3464	29.4264	57.4996	66.3104	106.382	9.59805	30.6272	6.1541	1.99307	13.232	43.1087	0.00443225	39.0988	52.5014	-0.0521315	2.08918	64.9881	15.1051	12.2432	27.6056	0.265903	38.2411	30.1974	11.8078	12.5763	36.468	64.5149	33.6725	82.3566	272.231	4.64462	53.5343	32.4756	26.9548	24.7017	37.9972	79.2133	17.4216	76.4896	153.188	64.0582	34.3694	34.5178	301.437	0.379858	151.842	105.046	15.6324
34.6729	28.927	15.4094	26.6939	52.8138	60.8801	128.919	8.06771	38.2592	5.60232	1.8599	11.9664	38.6696	0.00554453	46.1315	49.7181	-0.0469462	1.85576	61.4537	13.0204	10.0663	24.6346	0.225722	32.6227	26.9847	9.95777	11.1313	33.3648	79.5729	30.6174	80.8533	261.391	4.09785	57.5872	30.4583	23.9538	30.3588	36.5568	98.8242	15.0083	88.3393	150.387	62.4329	32.0532	32.937	292.598	0.311366	146.029	100.569	20.8267
34.7729	26.9586	14.4748	24.2117	47.8594	55.5709	133.871	6.77231	41.2863	5.10063	1.73622	10.822	34.2741	0.00600877	47.4633	46.2315	-0.0420237	1.64558	56.8887	11.1143	17.7788	21.7932	0.191042	27.3351	23.7478	8.27568	9.74646	29.8154	79.483	27.7629	82.6898	244.94	9.70466	56.6149	31.6517	21.2531	31.3547	36.0793	109.016	16.0949	91.0777	143.374	58.8938	29.7068	46.8542	297.952	0.252165	141.238	92.9252	22.0698
34.8728	41.0149	13.5771	21.9579	43.0611	50.5404	143.494	5.6793	41.6913	4.64544	1.62112	9.78691	30.1145	0.00588088	45.9039	42.5754	-0.0375415	1.45729	51.9531	9.42759	20.5633	19.1772	0.161123	22.6779	20.7211	6.80732	8.4747	26.3154	73.4669	26.2325	80.1324	238.101	18.411	53.2632	31.1911	27.6663	44.536	34.9468	114.089	26.4247	88.5175	133.924	54.4318	34.7247	56.1429	293.113	0.201443	132.87	83.8973	21.3129
34.9727	45.6409	12.7273	19.9122	38.5955	45.8597	141.743	9.41539	40.6436	4.23303	1.51378	8.85099	26.29	0.00524708	42.9828	39.003	-0.033611	1.29016	47.0249	7.96399	21.0336	16.8198	0.135369	18.7084	17.9922	5.55828	11.4807	23.0709	66.854	24.2168	94.9663	224.885	21.7029	68.3461	29.8834	30.8306	48.3421	46.4205	117.855	30.724	90.2158	123.255	49.6408	36.5388	55.1658	281.892	0.158702	132.05	75.3536	19.6292
35.0726	45.0576	21.6833	20.8096	34.5211	41.5518	134.724	10.7748	38.8296	3.8597	1.41353	8.0044	36.2209	0.00418805	42.9278	35.627	-0.0302083	1.14311	54.8403	6.70927	19.8028	14.7222	0.11333	15.384	15.5787	4.51412	12.2768	20.4494	59.2334	22.1176	98.1698	229.906	22.1712	72.1574	28.1785	31.813	47.4293	65.8432	143.223	31.4888	87.1091	112.181	44.8672	50.7448	50.1983	266.901	0.123552	125.835	84.8291	23.9384
35.1725	47.0232	24.0114	24.1657	30.8418	37.6138	125.537	36.2183	36.6499	3.52181	1.31997	7.23859	48.0246	0.00277046	40.8926	32.5935	-0.0271241	1.01482	57.5703	5.64205	21.3662	12.8695	0.0945709	12.6267	13.467	3.65169	11.9319	24.2483	51.7916	23.6386	95.6288	223.928	21.2333	82.3673	26.3244	42.9318	44.3017	77.6645	168.721	30.273	81.4388	104.257	40.3042	57.374	44.0607	249.915	0.0955433	117.525	85.8095	24.5588
35.2725	45.5187	23.8978	72.7101	27.5367	34.0287	115.734	60.2991	34.3357	3.21589	1.2328	6.54559	52.4689	0.00108128	41.7791	29.7498	-0.0240984	0.903508	56.6097	4.73892	25.7834	11.2406	0.0786498	10.3523	11.6306	2.94547	11.0436	24.2286	44.9798	28.5982	90.4223	213.451	19.6574	83.1099	24.4554	48.5687	40.2877	84.0102	218.159	33.6115	74.5814	106.805	36.0511	59.4101	37.9685	232.125	0.0740261	108.664	81.9785	30.3539
35.3724	42.9634	25.6477	98.094	24.5757	30.7734	106.068	69.085	32.0181	2.9385	7.72408	5.91813	55.6471	-0.000764526	52.1227	27.1202	10.3789	0.807056	53.664	3.97716	26.2842	9.81228	0.0652916	8.48216	10.039	2.37075	9.93997	22.5956	38.9273	29.0218	84.1467	199.069	37.3545	79.2392	22.6425	50.8522	36.0755	86.4733	241.689	33.6984	67.3651	111.033	37.5111	58.7238	32.4001	245.529	6.97349	103.883	75.6462	41.7026
35.4723	40.1849	25.2657	111.537	33.8877	27.8756	96.8898	69.374	29.7693	2.68632	10.6982	5.34973	54.7923	-0.00265884	66.1111	24.7059	16.0479	0.723111	63.329	3.3362	24.8377	8.56137	0.054308	6.94727	8.66241	1.90509	8.79649	28.7826	47.4507	27.6303	77.6169	182.967	45.3799	73.3361	20.9215	50.6251	33.6014	86.2179	248.791	31.9955	60.2719	109.861	41.621	60.7531	27.5017	247.291	10.0323	122.761	85.2978	44.6534
35.5722	37.4606	24.1428	115.434	36.0811	29.9659	91.0753	74.8378	27.6268	2.4565	11.8298	10.9993	51.6714	-0.0045339	69.9601	22.4982	17.332	0.649592	76.861	2.79759	23.2714	14.4443	0.0454881	5.68886	14.2335	1.52905	7.70227	37.3219	47.2184	25.5967	71.2361	166.486	46.919	66.7515	26.974	48.7948	38.3362	84.1131	267.473	29.3982	53.568	105.294	42.1699	60.0205	23.2757	252.44	10.9357	125.616	86.353	43.3343
35.6722	34.8777	22.8011	113.717	35.0466	34.3618	102.445	73.0432	25.6079	2.24649	12.0098	13.2131	47.4044	-0.00633671	68.5973	20.4838	16.7708	0.584696	81.008	2.3454	20.8178	16.4605	0.0387239	4.65779	15.9053	1.22611	6.69847	38.4298	43.5744	23.4192	65.1925	154.511	45.2046	60.173	29.2074	52.6026	38.4367	80.7827	288.1	26.4447	62.8437	98.7252	40.7015	57.7124	19.6673	248.732	10.6822	121.302	86.1265	52.6672
35.7721	39.1403	26.9082	108.835	46.9373	43.6312	114.882	75.2591	33.0848	2.05396	11.7116	12.8191	42.6875	-0.00798854	64.7122	18.6482	15.5008	0.526834	79.8252	1.96597	18.0722	19.2255	3.13398	3.8133	15.5485	0.982477	5.80009	37.1603	40.4847	21.3021	59.5627	141.54	41.9893	53.9325	29.3729	68.0062	36.3055	76.6907	296.516	23.4492	65.2343	104.616	38.1647	57.9315	16.6034	239.465	9.85575	119.281	82.9559	53.9603
35.872	39.554	27.3141	102.302	49.5361	46.7074	115.703	102.93	36.1844	1.87685	11.6662	11.8243	37.941	-0.00939447	59.7574	16.9765	14.0234	0.474475	75.7665	1.64774	20.6769	26.8988	4.56224	4.75048	14.3334	0.786767	5.00818	42.5006	47.7441	19.3228	54.366	128.49	38.209	48.1729	29.0214	75.5495	33.2235	72.1697	292.81	20.5864	63.6434	154.908	35.1365	56.2399	41.1132	226.9	8.79108	113.105	83.3593	51.2601
35.9719	37.8896	26.3918	99.742	47.9373	51.6847	111.031	110.942	36.7848	1.71333	11.2675	10.7542	33.4068	-0.0104766	56.9863	15.4547	14.6433	0.42574	70.3022	1.38087	20.5863	29.0681	5.04385	19.3763	12.8279	0.629712	4.31682	41.9088	46.9948	17.5039	66.2656	115.9	34.3506	42.9389	27.845	77.8498	29.8594	67.459	281.853	17.9459	71.8906	181.512	31.9606	53.496	47.4202	212.574	7.67449	114.165	90.2579	46.7827
36.0718	35.6307	25.0348	94.8544	47.1447	52.1899	111.923	108.236	41.7343	5.39329	10.7067	15.456	29.2126	-0.0111862	55.0608	14.0689	13.9806	0.378218	64.2996	1.15707	19.9968	28.454	5.00663	23.2634	14.9476	7.29904	3.71701	38.8484	43.1653	15.8453	69.2465	120.856	30.6561	38.2251	26.2784	76.7288	26.5507	62.7184	291.232	27.4555	73.2951	192.124	28.8366	50.2291	45.9847	209.953	6.60455	109.57	89.517	41.7165
36.1718	33.2824	23.5767	88.7977	44.1989	51.9436	107.45	100.125	43.1819	7.30148	10.0838	15.5017	33.3877	-0.0114969	51.5298	12.8065	12.8436	1.18132	58.2579	0.969457	19.9059	26.5299	5.27329	22.5809	14.8509	16.0918	3.19875	38.1509	38.4174	14.3383	69.1491	119.065	27.2352	34.0024	30.1257	85.3876	29.7116	58.0715	288.267	31.2523	70.7857	192.196	25.8743	46.7619	47.7523	202.455	5.62853	102.693	100.809	36.6763
36.2717	34.9902	22.1396	82.2772	40.4772	49.8882	111.61	91.1338	42.6615	8.13884	9.4505	14.4233	49.1267	-0.0114062	51.2248	12.5647	11.5868	1.49346	52.4528	0.812136	25.5777	35.5294	5.11129	20.1752	28.0052	24.1697	2.75204	35.2979	50.801	16.1869	72.3953	113.406	24.1275	30.2315	31.1015	88.0564	29.5453	53.597	277.896	31.7156	72.8373	185.561	23.1287	43.2874	53.0462	205.015	4.76424	95.1185	101.992	49.6656
36.3716	33.9498	20.7661	78.1089	36.6222	52.5298	119.484	95.736	52.3373	8.33975	8.83286	13.1503	55.7644	-0.0109432	48.6773	11.9066	10.3596	4.23814	47.0255	8.03051	26.7472	37.8458	7.04589	20.5547	31.8188	26.2201	2.36748	34.1841	60.7934	16.0471	70.9442	105.712	21.3365	26.8707	30.5455	86.8363	27.7906	52.9233	263.339	32.2675	72.434	174.891	26.2444	45.3301	50.7417	202.834	20.6706	117.335	97.4486	52.9237
36.4715	34.2398	24.4072	73.0392	32.9212	51.7797	121.601	92.1989	61.2338	8.17245	8.24328	11.9202	56.8784	-0.0101529	45.1361	11.0766	9.21974	5.31489	53.1458	11.6532	25.4798	36.801	8.95486	21.4353	38.8076	25.1682	2.03649	31.421	60.1327	15.128	73.9798	97.1276	18.8478	23.8788	29.2088	83.1754	33.7851	51.2862	246.67	30.8962	84.5225	162.026	26.8903	45.0894	45.615	195.816	28.7553	121.897	98.9437	51.2438
36.5715	32.7764	24.7461	74.7668	46.0037	49.2869	141.387	84.649	64.2556	7.80156	7.68698	10.7873	54.7802	-0.00909891	41.2672	10.2064	14.1901	5.55419	54.2362	12.5404	23.0268	34.192	9.43502	21.1369	43.305	22.6847	1.75153	28.1459	55.3492	13.9479	90.7341	88.3566	18.4991	21.2172	27.5101	78.079	34.7491	50.7289	239.262	28.5398	87.5179	148.21	26.1263	43.535	45.783	185.9	30.9966	133.114	94.7305	64.4192
36.6714	30.8138	23.9005	73.1971	49.1768	54.5143	144.503	75.4803	63.9579	7.32741	7.16545	11.1597	50.9462	-0.00785505	55.9376	9.35758	15.3071	13.8866	52.5184	12.0721	20.1261	30.9763	9.14638	22.6925	42.3099	19.6968	1.50615	24.8737	49.311	29.3726	95.0371	88.9435	17.3556	18.8506	27.7933	95.1852	46.9438	49.2176	227.65	33.7182	85.2623	134.27	36.26	41.2693	46.7003	174.406	33.375	132.143	87.5331	67.8778
36.7713	28.7793	30.4152	69.7878	47.8507	55.0357	139.65	74.695	61.8454	6.81045	6.67819	17.0496	46.3042	-0.00647848	61.8356	8.5565	14.804	17.1125	49.3323	10.9964	17.195	27.6514	12.9198	21.1518	41.3081	17.672	1.29484	21.8222	43.2357	33.8893	100.234	89.4599	15.8833	16.7469	26.9872	102.893	50.1398	47.0822	213.833	34.811	80.1539	120.734	40.4153	38.6628	58.6986	162.223	32.4092	131.23	79.0304	65.3727
36.8712	26.8137	33.3014	65.4388	44.6341	53.0755	131.266	69.66	58.8001	6.28667	6.22376	17.2686	41.4237	-0.00502049	61.8689	7.81258	13.6807	17.7674	45.4761	21.8963	14.4541	28.5523	14.1416	18.5456	38.0569	31.6652	1.1128	24.056	37.603	33.8534	102.503	96.5265	14.3274	14.8773	25.6403	104.374	65.9682	44.5698	199.088	33.6034	73.6703	111.202	41.0466	35.9408	58.584	149.937	29.8033	130.92	70.2303	86.3487
36.9711	24.9595	33.0253	77.2451	61.4777	49.8974	121.588	62.7273	55.3352	5.777	5.80025	16.1077	46.1874	-0.00352674	67.7618	7.12716	12.3783	17.1756	41.4167	25.4969	12.0051	27.3549	13.9694	15.7692	38.0603	36.0158	1.46548	23.3873	32.5675	32.0209	99.3264	96.9085	12.8123	13.2161	25.0399	101.85	81.6839	41.8601	189.781	31.1953	66.705	101.271	46.2293	35.9066	59.002	137.925	26.5321	124.981	61.7126	91.2306
37.0711	23.2253	31.6386	86.5091	65.4392	46.2116	111.726	68.9644	51.7453	11.5752	5.40566	14.6965	51.4975	-0.00203207	82.3987	6.49779	11.0853	16.025	37.4191	25.3934	9.88096	35.814	13.0837	26.3576	35.4676	35.3196	1.55171	29.0258	46.4517	29.577	103.857	93.3794	12.2676	11.7403	23.8699	110.701	84.6011	39.072	194.895	28.2532	59.7824	107.135	47.1884	34.7598	55.2275	126.421	23.1354	116.832	74.6088	87.9772
37.171	21.609	33.7611	88.8645	63.5614	42.4099	102.208	73.1378	48.1963	14.48	5.03796	13.3241	52.0633	-0.000581053	85.8069	5.92062	9.87696	14.6691	41.0642	23.5468	8.0759	37.8535	11.8782	28.0038	31.9221	32.215	1.50085	29.4636	48.3943	27.0227	101.999	87.7028	19.5136	10.4294	22.445	112.655	81.2055	36.2925	192.205	25.1706	53.1959	118.544	45.7402	36.4594	58.0156	115.56	19.8963	108.072	78.0283	80.9644
37.2709	20.1043	33.1969	87.1721	59.2392	49.5352	108.822	70.7776	44.7781	15.6436	4.69524	12.0571	49.8889	0.000774287	83.4842	6.96459	8.77801	13.286	45.6127	21.0072	9.23016	48.0317	10.5754	25.9957	34.0926	31.4663	1.84832	27.6729	54.758	24.5621	96.8541	88.4451	22.0322	13.7205	20.9375	110.153	74.9705	33.5804	184.859	22.171	59.0153	121.678	43.0036	41.5938	54.305	110.592	16.9488	126.057	83.144	72.5543
37.3708	18.7043	43.0663	83.2135	54.0885	51.251	107.172	68.3514	43.185	19.0147	4.37568	11.7649	46.251	0.00199554	78.4267	11.354	7.79143	11.9618	46.1618	18.3199	9.18547	50.2031	9.2965	25.2554	32.7128	29.7822	5.5586	25.0601	53.1301	22.2708	97.9993	87.4232	22.1044	14.6131	19.4384	108.23	67.725	30.9815	187.471	19.3728	59.6328	119.442	39.6599	56.3656	48.3255	104.349	14.342	143.806	95.7587	63.9829
37.4708	17.4017	44.8865	78.089	48.8603	50.069	101.712	62.8562	40.994	20.2892	4.07751	10.8677	43.0354	0.00308135	73.9351	12.8776	18.8125	10.7341	46.4597	21.076	8.51689	48.3817	8.10289	29.749	33.1672	26.6288	7.05908	28.4993	63.8199	20.1695	100.712	83.4399	20.9754	16.5595	17.9936	116.058	60.4049	28.5135	183.484	16.8303	80.6287	124.477	36.1168	63.1469	48.925	97.4636	12.0787	145.231	117.03	55.8619
37.5707	16.19	48.8361	72.4704	51.8997	47.4199	94.7001	68.4419	38.5413	20.3284	3.79912	9.88795	39.1298	0.00405217	77.0432	13.2642	22.0823	34.1606	44.6391	20.8856	7.569	44.735	13.9654	28.69	33.5364	23.0053	16.8421	28.8742	64.3358	18.2558	97.8273	77.8834	19.3184	16.6576	16.6245	117.178	53.4638	34.0547	200.165	22.7145	88.8119	135.316	32.611	65.0914	45.1028	90.3589	19.2284	139.419	122.978	48.4613
37.6706	15.0628	48.3312	67.9768	50.366	49.5251	87.2655	67.1068	36.0193	19.6639	3.53902	15.169	35.0173	0.00491015	74.9816	12.8558	22.0285	52.2054	41.7332	20.4203	6.54154	40.4151	16.2117	27.3715	31.4109	19.4358	24.5008	27.0965	59.6968	16.5191	92.3617	71.6245	17.4908	15.8572	19.8785	123.516	63.9458	51.4794	209.016	24.7656	89.4174	139.927	29.2741	70.0202	58.3391	83.3105	21.6145	130.684	120.034	41.8681
37.7705	14.014	46.2658	63.0668	64.2977	48.6166	90.5275	62.256	33.5363	18.6225	3.29585	18.218	30.9839	0.00559686	70.4512	31.8198	20.6397	58.0871	38.3555	18.7535	7.5922	36.0168	16.4536	32.2683	34.7412	19.4656	26.8148	25.806	53.3879	14.9454	85.9804	65.1985	18.2102	14.6632	27.311	123.449	65.3548	62.2482	208.177	31.3204	89.1353	143.482	26.1724	70.6772	58.7469	76.4928	22.9897	121.052	112.255	36.0748
37.8704	13.0381	43.7274	58.0859	66.8336	46.1695	95.0768	55.8777	32.6512	17.4036	3.06846	21.0014	27.1896	0.00603339	64.9079	39.1641	18.7995	64.4592	37.576	20.915	7.60817	31.8322	15.6413	31.1279	44.503	17.9563	26.3458	23.5299	58.8944	13.5204	79.3214	58.9239	17.6043	13.3398	30.2521	119.303	62.3258	68.2281	201.479	33.2927	90.4522	140.931	23.3331	77.9044	75.2528	79.5619	22.4429	111.452	102.165	31.6262
37.9704	13.7271	41.1203	74.5787	64.2568	43.017	99.7567	62.8428	31.1705	16.1263	8.20469	20.1958	36.3133	0.00617632	71.6514	40.8199	16.8915	64.2277	35.5434	20.4562	7.55563	27.9899	14.3283	27.7333	45.716	15.814	24.5286	20.9897	56.6194	12.2306	72.8057	52.9807	16.3814	12.0212	30.7472	112.701	57.3372	70.8037	191.423	32.6463	91.592	134.409	37.7557	79.6432	75.5518	89.0204	20.6999	107.341	98.991	30.0108
38.0703	17.9272	38.5906	81.4933	59.5917	49.6283	97.5947	62.5718	36.0092	18.1906	10.4887	18.5831	39.7873	0.00604963	82.7149	51.9881	20.2088	60.897	32.9095	18.7922	6.99736	33.7051	16.5694	37.2817	43.1275	13.5306	82.863	18.5082	51.468	11.0639	66.6305	48.075	14.9207	16.053	29.9476	104.783	51.6898	70.9801	179.63	30.5958	88.1092	125.587	44.2435	78.1502	69.3981	104.506	33.2008	104.033	92.1586	27.3728
38.1702	30.3818	39.8541	82.6713	68.9567	52.7001	121.695	71.2953	44.8951	26.549	22.5563	27.2022	44.7713	0.00571911	95.7664	54.8411	20.2896	60.334	30.058	23.0691	6.21384	34.5391	16.7878	37.9177	39.0619	11.357	126.685	16.2177	57.496	12.3969	77.7441	43.3506	13.4203	17.1847	28.4997	107.65	67.4725	69.514	174.798	27.8805	82.1824	115.928	52.5507	74.8332	66.1796	176.831	37.4008	97.9675	83.6251	24.3997
38.2701	33.0167	39.8185	91.0731	69.2439	64.5135	135.241	71.415	54.739	30.4032	27.8169	34.458	45.4721	0.00522667	97.7631	53.73	19.0623	57.0414	29.5612	23.4586	8.04511	32.967	15.9439	34.5751	34.6307	9.40725	140.739	22.934	61.3183	12.2584	79.8692	38.9151	11.9793	16.8572	26.7646	110.618	71.7712	66.9585	166.665	34.4582	76.7564	105.753	54.9901	70.5643	69.9079	251.411	37.0996	109.051	82.2774	23.0054
38.37	32.365	38.2497	99.2275	65.554	68.0726	135.695	69.1086	58.4793	31.5701	38.1961	33.7829	43.69	0.00457588	94.1808	50.8382	17.3845	52.6264	31.3686	21.9838	8.43764	30.322	14.5966	29.9924	33.8576	7.7192	139.222	24.2358	64.4883	11.5453	83.4037	34.82	10.6431	15.841	24.9412	108.83	69.7664	69.8042	156.764	36.2799	87.6448	95.6032	54.0402	65.8783	68.9665	292.126	34.5256	109.088	77.3235	26.4707
38.47	30.6833	36.1962	100.51	70.5349	67.1717	129.976	73.9814	58.7526	31.1723	54.2723	31.2461	40.5734	0.00375663	87.9974	52.6183	23.364	47.9033	31.021	21.7004	8.05014	33.5625	13.0646	25.3586	31.2134	6.29089	130.093	23.1609	69.4234	13.0469	104.155	31.0822	9.42865	14.5435	23.9352	104.071	64.8475	70.193	146.081	35.3955	89.8256	85.8229	55.1525	61.0981	69.1173	353.013	30.9618	104.268	87.2533	27.2233
38.5699	29.4451	34.0481	97.802	68.8218	63.9756	121.607	71.9325	57.1124	29.8998	70.3346	28.4395	36.8426	0.00277099	80.8124	51.1104	42.7575	43.272	38.5659	20.0313	7.28195	33.2083	11.5241	21.1436	27.9356	5.62267	117.748	21.1532	66.1324	12.94	109.831	36.7306	8.33777	13.1761	23.4079	97.5786	66.2973	68.8969	135.241	37.0005	87.009	76.6176	53.4526	56.4136	69.3974	382.156	27.1261	97.5279	88.3667	25.9098
38.6698	33.7224	38.7832	97.0534	64.2815	59.7091	112.359	66.4116	54.4699	28.1732	76.0324	25.7653	32.9386	0.00166617	73.4665	48.1524	47.9088	38.9162	41.0608	17.8256	6.3687	41.0419	10.0671	17.4914	24.6057	4.85605	104.556	21.0354	59.8673	20.4768	107.996	40.9437	7.36494	12.1163	22.332	90.2063	63.2346	66.4685	149.102	42.012	92.5846	83.1011	50.2494	51.9313	72.6193	390.193	23.4019	90.242	87.0965	23.6717
38.7697	33.5682	38.9389	93.298	58.7577	55.0561	110.875	59.4276	51.3559	26.2465	76.4007	23.311	30.022	0.000515696	66.3846	44.6567	47.006	34.9089	45.499	15.5226	9.82539	42.4794	8.7364	16.6007	23.6658	4.10138	91.7384	19.575	52.9087	22.356	109.444	41.815	6.50123	10.987	21.9513	82.527	62.1512	63.3237	155.439	42.5815	93.5436	86.766	46.3388	50.5481	78.3153	393.911	19.9774	83.0393	81.9399	21.1216
38.8697	31.9921	37.4643	87.9449	53.1091	53.2311	118.576	52.1153	48.0772	24.2697	74.1112	21.082	26.9093	-0.000603261	59.7651	41.0678	43.722	31.2666	45.9923	13.8861	10.9431	40.7444	7.54734	14.6791	32.8822	3.4115	79.878	17.6447	47.7271	21.8967	121.771	40.7032	5.73639	9.88159	21.0005	87.3867	58.2017	59.7547	154.679	51.6857	89.8713	89.3763	42.1968	67.6258	74.0724	385.366	16.9289	76.1927	78.1053	25.0521
38.9696	30.0291	41.0101	81.8579	47.7178	50.1173	125.355	50.7094	44.8082	26.2844	70.5764	19.0639	23.833	-0.0016255	53.685	37.5949	39.6835	30.4375	44.2989	12.1303	10.7591	43.1717	6.49972	12.5362	34.6502	11.9027	69.2048	16.8149	42.1064	20.5371	122.647	38.478	5.06022	14.9225	19.7846	87.5787	54.6239	55.9835	149.638	53.9999	83.7585	87.928	38.0995	75.3864	85.1293	369.593	14.2712	69.8062	71.9695	27.5048
39.0695	42.1348	40.6601	75.558	42.7359	46.4562	128.811	46.8375	41.6458	26.5433	66.5377	17.2382	31.2186	-0.0025142	55.6458	34.3291	35.5922	28.5173	52.2627	10.4418	12.1905	41.8756	5.5854	18.6501	37.6093	15.1144	59.761	15.3366	40.5846	18.8945	117.963	35.6895	4.46317	16.5993	18.472	84.797	49.8082	52.1517	142.141	58.236	82.9817	83.9488	34.1988	91.0206	82.447	358.633	11.9861	76.7206	64.8569	27.0012
39.1694	44.1228	38.9449	69.3516	45.1414	55.0163	124.805	41.9233	39.2781	25.7956	62.3796	22.6475	33.938	-0.0032562	55.6687	31.3034	31.7339	31.5748	54.4029	8.90438	12.0829	38.8549	8.20522	19.2753	36.333	15.4982	51.4935	16.2674	47.5604	17.2284	110.791	32.6806	3.9364	16.5648	17.1544	80.214	44.6708	48.3639	138.915	57.5371	87.1425	78.498	30.5727	97.2119	79.9559	346.64	10.0403	80.3001	60.1619	25.0894
39.2693	42.7578	36.8146	63.4114	43.7026	57.2597	117.466	36.7714	39.8402	24.5008	58.297	22.3581	33.8585	-0.00384402	53.076	28.522	28.2092	31.4293	53.2543	7.5471	11.1778	35.1736	9.09713	17.6939	33.3014	16.4665	44.3053	18.354	63.9596	21.8289	107.743	29.6597	3.55776	15.7051	15.8796	85.1054	39.6703	55.898	148.155	54.1653	90.8738	72.3006	27.2529	97.7437	76.7027	329.359	8.39447	78.3138	80.3539	26.9834
39.3693	40.3736	45.1271	62.1841	40.6648	56.1095	108.884	44.3358	38.9389	22.9388	54.3841	20.7174	38.7284	-0.00426699	49.3067	25.9759	25.0376	29.7817	50.3494	6.74162	9.91915	31.3837	15.2554	15.3991	29.7127	15.6497	38.0834	18.9282	67.9692	31.7464	101.787	26.7489	3.18528	14.4903	15.5725	113.552	60.4556	59.8071	149.354	49.501	88.8816	74.6167	24.2439	94.9832	89.6329	309.178	12.3656	77.9803	87.5696	30.9009
39.4692	37.7691	49.2494	59.3483	41.767	53.2319	100.093	45.5227	37.2663	21.2776	50.6821	18.867	39.6495	-0.00453089	45.1298	23.6504	22.2053	27.5091	46.6041	5.88356	8.56403	34.1458	17.5818	13.0426	26.1263	14.0259	32.7138	17.9018	67.4383	33.9611	94.6741	24.015	2.83508	13.1657	17.0191	127.871	67.0115	72.4163	145.637	44.3693	83.7589	91.0411	21.5362	90.4036	87.3196	287.701	13.5812	74.377	93.4417	34.1408
39.5691	35.2121	48.7889	72.2824	47.5846	49.5678	91.5868	48.9081	35.2231	19.6159	47.2044	17.0963	38.2692	-0.00466626	47.6238	34.9477	19.6852	36.965	42.5575	5.06149	7.25364	33.5276	17.7868	10.8853	27.3933	12.1354	28.0889	24.5439	62.1558	33.0115	97.3251	21.4902	2.51401	18.6012	17.1911	132.726	66.361	80.3959	144.155	39.2475	77.5026	98.3216	19.1113	84.9149	79.153	265.992	13.4151	69.4963	140.637	33.6108
39.669	32.7866	46.7207	77.2325	47.5039	45.6412	83.5867	53.6422	33.0365	18.0101	45.4655	15.4694	36.9823	-0.00472692	46.6335	38.6138	19.8733	59.0736	38.6815	4.31483	6.0587	37.3279	16.8794	9.01035	26.0773	10.2628	24.1105	25.7066	55.41	30.862	94.5515	19.1849	2.22416	20.2817	16.6924	144.367	62.2851	84.0568	138.975	34.3971	70.493	100.544	16.9469	79.0723	69.343	244.735	29.4987	64.2706	210.604	57.1312
39.769	30.5137	44.1631	77.4286	44.8545	41.7368	90.8518	52.781	30.8329	16.4904	47.6973	13.9915	34.4692	-0.00479396	55.7494	38.5957	38.7604	66.524	41.4362	3.65692	5.0081	37.0291	15.4464	7.42339	23.7272	8.54553	20.6913	24.4745	48.5987	28.3536	89.9662	17.097	1.96494	20.0617	16.1846	146.969	63.4461	96.3408	131.705	29.9474	63.3751	98.4613	15.0197	73.2083	64.323	224.358	35.765	59.1251	243.851	107.225
39.8689	37.423	61.8948	74.8882	50.3378	38.0024	90.2939	54.0475	29.4907	15.071	47.2613	15.5395	31.3768	-0.00495617	58.5349	37.0172	43.957	66.6932	41.1788	3.08756	4.10677	34.767	15.097	6.09937	21.0876	12.3518	17.7545	26.0647	42.2741	25.8378	92.6629	17.8134	1.73474	18.9344	15.3657	143.742	60.4056	108.439	123.381	25.9486	56.5165	93.7136	13.3067	67.5161	61.0111	222.662	36.6233	54.2431	250.036	124.994
39.9688	37.9493	65.7677	70.8636	59.2093	41.5093	86.0847	51.3583	36.001	13.7569	45.5149	23.6084	28.1016	-0.0052756	57.1789	34.6497	43.3187	63.4232	40.2513	4.174	3.34676	36.7178	14.0551	16.6942	29.884	13.9345	15.2332	24.9893	37.0739	23.454	92.3376	18.3552	3.34585	17.4258	14.4123	144.156	57.3147	114.296	125.314	38.6014	57.7924	102.541	11.7858	62.1022	54.8765	215.404	43.0457	72.1211	240.739	138.768
40.0687	36.3933	64.5743	66.1245	59.8138	42.3547	83.2745	59.3555	38.4783	15.7573	43.1746	23.8909	36.0883	-0.00577612	53.8313	32.0233	40.3709	58.7017	38.023	4.39251	4.75089	35.5605	12.7132	19.2583	35.9021	13.9009	17.5447	29.326	43.7341	21.2508	88.3354	17.96	3.95877	15.8098	13.4214	152.555	86.5863	115.758	124.15	43.5435	55.9082	104.591	10.4367	57.0191	59.7017	204.79	43.5086	79.5529	223.238	136.911
40.1686	34.2363	61.6309	66.8848	56.7772	41.0785	78.3144	59.8371	38.6619	16.3635	40.6154	22.2793	43.3087	-0.00644097	49.6521	29.7809	40.9653	53.5298	37.6043	4.18547	5.15145	34.9754	12.4877	18.4376	36.0727	12.7961	17.6323	29.1933	43.0519	19.2374	82.7256	17.0337	15.5818	15.4119	13.8577	152.826	95.7349	114.171	119.747	43.9954	53.7012	102.257	9.24058	53.0781	66.1887	192.326	40.9064	98.6436	202.033	141.376
40.2686	31.9839	58.1819	65.0294	52.3189	49.4186	82.4757	56.3812	37.579	16.1575	40.6903	20.3252	45.3577	-0.00722778	45.2559	27.4281	38.6598	62.7597	41.282	3.79182	5.28611	32.6923	14.5475	16.3701	42.5174	11.255	16.6145	27.1799	41.0206	17.4073	76.5739	15.8333	23.9674	14.4352	13.6108	150.952	96.9484	115.044	113.51	41.9583	54.3933	97.7102	8.18064	81.2324	63.2665	179.024	36.9129	126.288	186.239	134.827
40.3685	34.0554	54.6883	61.7355	61.1019	51.7741	82.0542	51.0921	35.8346	15.497	39.4109	21.889	44.3515	-0.00809602	55.285	25.1285	35.3298	71.3233	42.9402	5.43018	11.7699	29.7196	15.422	14.0107	43.3151	11.8663	15.1112	24.5061	42.6444	15.7482	70.4169	14.5196	26.8101	14.484	13.0161	144.749	125.693	113.076	106.345	38.6603	52.3338	108.864	7.24166	94.9768	57.5591	165.554	32.4713	140.755	168.382	130.044
40.4684	33.1749	51.3152	57.7278	71.7581	51.7935	85.5867	50.1844	33.7827	14.6005	37.501	28.8332	41.6467	-0.00901354	57.6756	22.9554	31.7943	71.7795	42.0165	5.82008	14.3339	26.5835	14.9965	11.7604	42.6505	11.2355	13.4583	21.7325	51.0196	14.2459	64.5138	13.1907	30.0091	24.9984	12.2605	135.993	132.373	109.203	108.123	34.8413	48.819	112.172	6.4101	135.672	54.9764	152.351	28.0913	140.874	168.004	119.692
40.5683	31.3824	54.8881	59.5521	72.4578	55.5597	104.796	54.4024	36.5011	13.5999	35.3402	32.0083	38.1004	-0.00995863	63.3798	24.6646	28.3956	68.39	39.7149	6.39123	14.6679	23.5475	13.9207	9.766	40.1067	10.0478	11.8309	21.2556	51.6467	12.8866	83.8082	11.9044	30.1281	28.8082	11.4468	125.908	128.075	104.783	105.987	34.6647	50.6817	110.375	15.6713	154.967	55.1206	159.946	24.0284	149.22	159.216	128.956
40.6683	29.3773	54.0126	58.5569	68.7734	56.6276	109.241	58.9318	36.8841	12.5734	33.125	30.523	44.6999	-0.0108975	63.2457	24.3622	25.2633	64.8861	37.5401	6.89877	13.8122	29.7795	12.5689	8.0606	36.2663	11.7872	10.314	26.0246	48.0063	11.6567	89.6287	10.6929	28.6008	29.1835	10.6306	122.748	118.749	107.37	101.54	47.047	49.4482	105.394	28.6937	185.255	50.6018	172.325	22.257	146.273	146.162	125.508
40.7682	42.885	51.5928	69.8348	63.3784	54.8884	106.555	57.6365	35.972	11.5663	30.9546	28.0202	46.3276	-0.0118054	63.8305	28.5194	22.4328	62.0114	34.7428	6.64986	12.3943	31.0868	12.1936	6.62994	39.3977	11.7133	8.943	26.2959	42.9686	10.5437	88.7064	9.57189	26.3477	27.8795	9.84107	125.475	110.174	109.733	116.385	51.4021	46.5281	98.5608	34.7792	196.97	44.609	175.462	25.7843	163.176	141.487	116.085
40.8681	45.2911	48.7191	73.9157	65.9588	51.752	100.635	53.393	34.3757	10.607	28.8768	25.4486	45.0341	-0.0126747	66.0101	31.5784	23.9412	58.8713	31.7233	6.06113	10.782	29.9397	16.1412	9.19547	38.0745	12.294	11.2599	24.6471	37.7623	9.53542	84.5712	8.96794	23.8577	36.0635	9.09261	123.043	101.143	108.903	127.708	51.1233	48.9582	90.787	36.723	197.568	41.8558	172.601	25.8988	163.371	131.643	104.335
40.968	48.4351	45.7962	79.7444	103.983	48.0124	93.4543	47.8795	32.452	9.70481	26.9125	23.0413	42.1323	-0.0134932	64.0041	31.5924	23.0613	64.6417	28.7108	5.3536	9.1936	38.0626	17.2698	9.32854	42.0216	11.6149	11.7284	22.297	32.8811	17.1791	97.391	8.26823	21.3827	38.1837	8.39117	117.405	91.0703	105.905	130.786	48.3144	48.1213	82.6855	36.265	205.235	44.2632	194.636	24.268	167.625	126.159	92.177
41.0679	47.2468	42.9698	80.3582	114.844	44.1091	85.9952	45.624	33.1722	8.86639	25.0682	20.8428	42.3661	-0.0142444	60.015	30.2005	21.2745	64.1116	25.8309	4.64026	7.71699	39.8103	16.871	10.3868	40.8744	10.3739	11.2543	19.808	43.7401	19.2777	99.5268	36.8525	19.0452	96.5371	7.7382	117.37	81.0686	101.49	136.266	44.2622	64.0683	87.984	34.4812	206.358	65.7061	203.328	21.8549	162.063	122.348	80.571
41.1679	44.7154	40.2879	77.9571	113.254	40.2786	78.7313	41.6255	32.5575	9.41808	23.3433	28.9283	40.4656	-0.0149122	77.5866	28.2213	19.2334	60.6385	23.1467	3.97491	6.40254	38.3781	15.7022	13.5548	37.5894	15.7253	15.4718	17.4271	44.8064	19.0704	96.4186	62.1552	16.8982	148.053	7.13286	150.501	71.668	97.999	135.543	39.7379	70.8854	88.2955	32.0299	200.532	68.7554	218.48	19.2006	152.435	113.965	73.4669
41.2678	41.8663	37.7621	73.9074	106.319	53.5164	91.5494	42.6666	31.2277	9.41594	21.7338	46.8147	37.436	-0.0154823	82.8179	41.7764	17.2167	55.9518	28.0082	3.37953	12.1417	35.4916	14.2003	13.5106	45.356	17.1058	25.2588	15.595	41.8492	17.9635	118.449	74.5063	14.9572	169.325	6.57308	166.569	77.0313	93.4191	131.076	35.1892	71.5293	85.4243	29.3085	190.867	64.8675	224.436	16.5962	165.999	108.363	69.2688
41.3677	39.0444	35.3905	69.05	97.434	61.4241	93.5696	40.5653	29.5455	9.09855	20.2339	47.8305	33.9061	-0.0159516	81.5399	46.1838	15.335	50.9273	30.3963	8.6066	14.2903	32.0673	12.6113	12.2137	54.6049	16.4403	28.5801	25.492	48.9862	16.5607	124.15	78.824	13.219	170.987	6.05626	171.261	78.3407	88.1985	124.469	32.5073	68.6712	80.6287	26.5506	179.285	74.441	236.777	15.9535	175.683	99.6915	72.3626
41.4676	41.0667	33.1662	63.8951	88.1874	63.0668	90.4278	47.8697	27.7206	8.61256	18.8372	44.7137	36.2902	-0.0163214	77.0915	46.1743	13.6246	45.996	30.4095	13.3582	27.7922	35.452	11.5654	16.518	54.9064	15.2871	28.503	27.9674	48.9648	29.4051	121.733	78.2885	11.6815	163.088	5.57958	192.788	74.5276	82.6632	132.886	29.3951	78.8136	74.7758	29.2329	166.956	72.0578	238.103	22.7944	172.152	89.7418	69.4031
41.5676	39.8525	31.0813	58.7459	93.2066	61.3674	84.9979	48.7026	25.8726	8.04691	17.537	40.8212	35.911	-0.0165866	71.278	48.9586	12.0896	42.0847	39.9637	14.6575	32.9011	38.8096	10.3631	18.1262	51.2951	16.1686	26.7496	29.4008	47.0445	32.9031	115.499	74.9428	12.0644	150.969	5.14007	202.78	68.4694	77.0295	134.046	26.1586	80.9718	68.4535	29.5049	154.582	79.3957	232.35	24.7917	162.968	79.5838	63.6796
41.6675	37.6498	29.1273	56.3202	90.2602	57.9896	78.7298	46.1189	24.0682	7.45485	16.327	37.0157	33.9699	-0.0167252	65.0592	48.0776	10.7206	38.1255	47.9713	14.2334	33.2612	38.2122	9.14879	17.0386	63.0334	15.3331	31.6296	36.7128	42.7509	32.5175	116.235	70.0875	11.6151	137.428	4.73482	202.39	61.6763	71.6182	130.765	23.022	78.5406	62.0523	28.4153	142.571	77.9217	222.231	24.1921	151.708	69.8276	56.9637
41.7674	35.2283	27.2961	52.9978	84.0001	53.8712	72.3415	41.919	22.3424	6.86762	15.2011	33.4985	31.2288	-0.0167156	58.9303	47.9417	9.50389	34.3456	50.3189	13.0252	31.1122	35.7383	17.6749	14.9992	63.8433	13.7249	32.1402	65.4433	39.802	30.7795	111.751	64.5397	10.9296	123.888	4.36113	195.405	54.916	66.3103	124.886	20.1024	81.3016	65.1749	26.6087	131.147	80.57	209.6	22.3089	140.033	69.6435	50.179
41.8673	32.8462	25.5803	52.1009	76.6388	55.0394	66.176	37.1387	20.7125	6.30294	14.1532	30.298	28.1619	-0.0165554	59.2758	45.7584	8.42435	30.8428	49.4585	11.532	27.8017	32.4988	22.109	23.4914	68.5107	11.8656	49.6466	73.2032	45.4893	28.4377	109.662	58.803	17.8563	111.038	4.25618	186.192	62.3353	61.202	117.605	17.4531	79.1945	64.8944	24.4764	120.42	90.3055	195.714	19.8947	140.171	70.1018	43.7795
41.9672	30.5844	23.9726	49.8012	78.3889	53.4173	60.385	32.3529	19.1849	5.77011	13.178	27.3988	25.056	-0.0162569	56.7965	42.7273	12.1518	27.6478	48.5934	10.01	24.1161	43.1735	24.9762	24.589	65.8713	10.0293	55.3188	79.6863	44.2963	25.9829	104.087	53.1784	20.3047	99.1758	4.05557	182.481	62.3646	56.3351	109.689	15.0898	74.4432	62.4591	43.1834	110.433	86.6694	181.412	17.3676	134.018	81.7785	37.9623
42.0672	28.4636	22.4659	46.775	74.8317	50.4021	55.0229	27.8606	17.7602	5.27323	12.2704	24.7759	23.9475	-0.0158282	61.3628	39.4396	12.8976	24.7584	46.0429	8.58248	20.4935	45.8623	25.0417	25.6559	68.7389	8.34786	54.7956	91.5044	55.8019	23.6154	109.971	49.8768	25.0144	88.3945	3.81207	174.069	67.2015	51.7485	115.508	13.0066	68.418	83.5573	58.9817	101.188	78.0322	167.239	14.9475	142.542	84.1485	32.7876
42.1671	29.3476	21.0526	43.4355	77.183	46.7809	50.0969	23.7992	16.4357	4.81341	11.4257	22.4038	22.1638	-0.0152777	60.7581	36.1795	12.3955	22.1565	42.6761	7.30082	17.1586	44.5389	29.8246	28.3314	65.3011	9.26047	51.2389	90.3656	67.1534	21.4097	108.23	54.6937	34.2762	78.6839	3.5546	162.945	65.7145	47.4663	115.608	11.1858	86.1909	181.644	65.346	92.6614	68.1287	153.543	12.7394	149.644	83.4188	28.2449
42.267	29.8312	22.6057	40.0306	73.9549	48.7375	45.5911	20.2134	15.2068	4.38997	10.6393	20.2586	22.6931	-0.014588	57.6158	33.0766	11.4212	19.8189	45.0209	6.17879	14.2086	41.3529	50.3659	30.497	59.3547	8.98075	46.3957	83.8246	66.5497	19.3861	109.122	55.3844	45.6253	72.1139	3.29873	151.67	61.2744	43.4837	116.556	9.60454	92.3098	265.625	66.1583	115.469	58.5452	140.531	10.7828	146.132	78.7513	24.29
42.3669	28.6318	22.2729	36.7047	68.4701	50.8297	41.4803	17.097	14.068	4.00122	9.90719	18.3188	26.7013	-0.0137051	67.817	30.1835	10.3164	17.7212	53.5919	5.45374	11.6674	37.449	61.2405	28.4558	52.7224	8.14109	41.2077	75.438	81.0509	23.9251	105.009	53.6413	48.7766	65.2673	3.05242	152.947	55.6676	39.7868	120.517	10.6209	91.5962	309.805	68.9942	126.367	49.8842	128.317	9.08153	141.236	72.115	22.6295
42.4668	26.944	21.2855	33.5376	78.4594	49.8613	37.7353	14.4176	13.0135	3.64492	9.22542	16.5646	27.7112	-0.0125709	69.7065	27.5148	9.22699	15.8404	56.0087	7.40551	10.4268	33.4212	63.3935	24.9621	46.2437	10.0791	36.1619	71.1128	85.4166	24.4327	111.346	50.5461	47.7488	58.6354	3.02049	148.674	49.8182	41.4936	119.339	10.6274	88.8776	327.136	67.6767	128.708	42.308	116.951	7.62104	132.824	88.8588	20.4242
42.5668	25.1751	20.1051	37.0077	78.4946	47.3322	34.327	12.1315	18.2248	3.3188	8.59037	14.9782	26.9581	-0.0111548	81.5623	25.0671	8.21091	14.1557	54.9433	7.80324	14.171	36.7234	60.8969	31.9734	43.0809	10.2361	31.4909	64.5155	80.7005	23.3191	109.947	46.7822	44.7288	64.4608	2.90038	150.868	44.184	42.541	115.076	19.8753	87.193	326.786	64.0885	126.024	43.6593	106.443	6.37836	136.822	100.704	18.0899
42.6667	23.461	18.902	37.7315	74.1842	48.6031	41.6694	10.1915	36.8903	3.02038	7.99867	25.9607	27.4228	-0.00944931	83.63	22.8288	7.28704	12.6481	52.0116	7.4385	17.865	36.2195	56.1296	33.0759	38.7686	11.8362	27.2871	62.1067	72.7815	21.624	104.694	42.774	40.8927	63.9953	10.5717	147.245	55.2272	42.3071	109.068	33.7707	82.3193	315.202	106.259	120.516	40.5705	96.7733	5.32766	132.514	102.203	15.8367
42.7666	21.8429	17.7375	36.853	75.3321	47.2957	45.9559	8.55149	46.021	2.74743	7.44723	26.7799	38.2958	-0.00747623	80.7442	55.0792	6.45739	11.3001	48.1804	6.73944	18.5421	33.9037	50.4558	30.3746	46.1706	11.6909	24.9803	56.9236	64.2034	19.7897	102.815	38.7786	36.8598	60.513	23.0997	159.512	79.2614	41.2199	102.179	60.7161	75.8707	296.876	180.678	113.546	51.4213	87.9081	4.44347	124.747	97.8253	36.7487
42.8665	20.3298	16.6318	35.0842	71.6818	44.6933	45.9609	14.7714	49.6352	2.4979	6.93322	25.0947	42.6746	-0.00524998	75.5354	67.5259	5.71708	21.5077	44.0189	8.69338	17.594	43.2101	44.6351	26.4409	47.2169	10.7051	22.3388	50.9149	56.0123	17.9985	113.173	34.9454	32.9443	55.7499	28.8435	162.009	86.3114	39.5565	94.9598	72.3576	68.8262	274.899	214.749	105.948	51.4556	79.8027	3.70204	115.803	90.378	44.6598
42.9665	18.9196	15.5898	32.8645	66.1389	41.5196	43.9546	20.1607	50.1088	2.2698	6.45408	22.9251	43.1297	-0.00275203	92.9574	70.2812	5.05874	25.2365	39.8537	9.00161	15.863	45.2535	44.1108	22.3973	44.4538	9.38617	19.6908	44.96	61.7305	16.3206	130.871	34.4405	31.3851	50.6101	30.8525	158.218	84.8037	54.696	93.0841	74.9915	72.8287	251.362	224.789	98.2267	47.1973	72.4074	3.08196	106.739	81.5901	45.7544
43.0664	17.6066	14.611	30.4622	89.977	38.1757	71.5669	29.4823	48.8426	2.06137	6.00754	20.7911	41.3192	2.59961e-05	97.2543	68.4412	4.47452	25.726	35.8641	8.51034	13.8442	44.0034	43.1636	18.6937	56.9712	8.00802	17.1988	39.4271	59.3246	14.7779	135.639	32.8115	37.5571	45.55	30.8448	184.601	79.2709	76.6817	92.6536	72.5431	71.8013	227.651	220.946	97.8392	41.5902	65.6711	2.56442	98.0238	81.5714	43.4638
43.1663	16.3846	13.693	28.0377	119.839	35.5025	81.412	32.503	46.6593	1.87116	5.59152	18.8157	48.5947	0.00307575	94.8374	64.5614	3.95685	24.665	32.1414	10.9886	11.8168	40.8829	41.582	22.0435	58.5333	6.70878	25.1078	34.4436	64.2284	13.3723	132.291	30.5899	38.6026	40.7858	29.7851	199.744	80.5745	90.0111	93.3329	67.431	67.9903	204.653	209.489	94.5457	35.9136	59.5431	2.13312	109.543	77.3967	39.6667
43.2662	15.247	12.8326	25.6841	129.915	32.6644	82.4793	32.0603	44.039	1.69797	5.2041	17.0172	50.422	0.00636322	89.2018	59.9115	3.49872	22.9269	28.7242	11.3817	9.92726	37.0372	38.3908	21.266	56.8274	12.8086	27.511	30.0265	61.3157	12.097	126.606	28.1089	37.0855	36.4071	28.2129	210.791	76.6319	97.1107	90.9706	61.1218	74.4029	182.908	194.25	103.663	42.78	53.9739	1.77404	131.596	75.2381	35.3707
43.3661	14.188	12.0265	23.4525	127.153	29.8554	79.3761	29.8442	41.2586	1.54083	4.84349	15.3878	49.0462	0.00983987	82.2327	55.1117	3.09383	24.3903	25.6208	10.7617	8.2423	33.0607	34.5463	22.0158	52.2119	14.7833	27.0451	26.1451	61.1439	10.9427	118.591	25.5725	34.3948	32.4376	26.4272	236.308	70.3932	99.78	96.0538	54.4826	82.3789	162.716	177.535	105.687	41.9515	63.2609	6.05776	135.455	70.1875	38.5352
43.4661	13.2018	20.0848	21.368	120.648	27.1755	74.4489	26.8434	38.4752	1.3988	4.50797	13.9135	45.9047	0.0134842	74.9277	50.4549	2.73645	50.5099	22.8222	9.70704	6.78247	36.8938	31.6189	20.2242	46.6454	14.5903	25.1868	22.7504	56.4755	9.89865	109.785	23.1022	31.2711	54.5761	24.5913	261.7	63.4055	99.3718	96.284	49.7724	83.1572	144.214	160.696	103.541	38.14	70.5083	7.84395	131.147	63.7741	47.5303
43.566	30.4172	25.6859	19.4398	111.162	24.6718	68.8802	23.6204	35.7751	1.2709	4.1958	12.5803	41.9044	0.0173262	67.7979	46.0702	2.42143	66.5887	20.3108	8.52177	5.5427	36.6358	29.9769	19.7652	41.0446	13.3545	22.751	19.7893	50.3975	18.275	100.965	20.7662	28.0989	62.4988	22.7919	269.158	56.4541	96.8653	93.5617	44.6008	82.7595	145.899	144.497	102.026	33.4621	73.187	8.24174	123.44	56.9246	48.9757
43.6659	34.5858	46.9582	17.6677	104.741	22.3619	63.2535	20.4815	33.2031	1.15587	3.9053	11.375	37.6053	0.0214344	61.0885	42.005	2.14397	89.9632	18.0644	7.35882	4.50489	34.4161	27.416	18.9452	36.4469	11.7064	20.1759	17.21	44.2248	23.421	99.0102	18.5989	25.0684	74.4812	36.4844	264.972	74.0433	94.0552	89.1282	39.5087	91.4624	141.898	129.339	97.9475	34.1228	72.944	17.0552	114.581	50.1807	61.5188
43.7658	34.3574	87.9647	16.0456	107.536	20.2469	57.8449	17.5808	30.78	7.81647	3.63481	10.2852	33.3417	0.0258498	54.9017	38.2675	17.9333	96.4588	16.0596	11.1245	3.6454	31.3758	24.5242	16.8312	42.9942	9.98604	17.6866	14.9651	38.4796	24.1951	104.625	28.7137	42.1225	76.4819	66.1132	253.52	96.1755	104.204	83.7878	38.4235	92.2405	134.719	115.403	99.7746	33.572	84.7025	21.4174	105.609	43.8406	167.557
43.8658	32.7214	99.0753	14.5648	104.475	18.3198	52.7747	14.9836	28.5126	12.2433	3.38279	9.29982	29.303	0.0305279	49.2637	34.8467	23.1767	128.194	14.2732	14.9877	2.93928	62.9224	36.056	23.6423	42.9119	10.9385	15.3895	13.0121	33.334	23.1994	105.86	33.5012	48.2502	73.5561	80.0383	237.825	101.353	114.48	78.056	58.2655	88.5245	125.469	102.739	107.032	30.5664	113.136	22.2416	96.9845	38.0507	273.107
43.9657	30.7059	99.1493	13.2154	97.3812	16.569	48.0845	13.2096	26.3998	14.3457	11.5062	8.40904	25.5869	0.0353646	54.5897	31.7236	23.848	136.708	12.683	15.752	2.36264	135.982	51.4213	32.194	39.9513	10.5472	13.3258	11.3135	40.9173	21.5582	102.047	34.9958	48.7087	68.3982	94.2701	224.357	98.0928	118.951	72.2558	66.1338	82.4471	115.222	93.1105	111.585	26.8369	184.687	21.2102	88.8949	32.8645	375.011
44.0656	28.6596	95.3062	16.6286	88.9194	30.181	50.3796	11.4691	24.4362	15.0568	15.1661	7.60365	22.2336	0.0402458	75.5767	28.8762	22.6364	133.855	11.2686	14.9982	1.89395	178.106	105.114	32.4916	39.5925	9.53063	11.5018	9.83634	42.2283	19.7502	95.959	34.5116	46.3692	62.4241	98.4667	208.342	90.9649	119.377	70.0512	67.0189	75.3145	104.697	83.7984	110.72	23.1299	225.315	27.0686	87.5559	28.2811	471.617
44.1655	26.6965	90.2237	18.0181	80.3266	36.0732	49.2546	14.4177	22.6142	14.9535	18.644	6.8755	19.2486	0.0450508	82.4553	26.2758	20.7415	125.789	10.0109	19.8181	1.51446	188.275	154.563	37.4265	41.1057	8.28851	9.90637	8.55194	39.5642	17.974	89.0258	32.892	44.7653	56.3596	97.2857	214.712	82.3832	117.008	71.8625	75.6412	67.9094	97.8925	75.0547	106.744	19.7395	245.046	28.2862	83.0862	24.2691	489.539
44.2654	24.8494	84.9001	18.6779	73.0953	41.5455	46.5718	19.9361	20.9252	14.3913	19.767	6.21702	16.6175	0.0496503	90.1986	23.9012	18.6888	115.672	8.89292	25.2353	1.20825	182.422	177.196	37.6618	38.9622	7.03346	8.52031	7.43524	47.078	16.3057	81.9734	30.6728	41.6245	50.5602	93.3404	225.264	73.5896	112.8	70.8246	76.5907	60.6845	113.889	66.9972	135.792	16.7562	250.868	35.1306	82.3021	20.7817	468.055
44.3654	23.1238	79.6986	18.4167	81.4413	42.7211	43.274	21.5705	19.3604	13.5875	19.685	5.62154	19.3404	0.0539026	89.8217	21.7442	16.6997	105.097	19.2598	26.008	0.962056	169.162	217.515	34.1868	35.3741	5.87034	7.32138	6.46442	46.4785	14.7693	85.942	28.1899	37.897	45.1841	88.0885	224.49	65.1928	107.408	96.8775	73.1337	53.8865	120.105	59.6632	148.343	21.4614	258.849	42.3145	78.3095	20.7782	428.715
44.4653	34.7705	74.7434	17.635	80.5952	41.6026	45.5611	21.0843	17.9112	12.6735	19.0078	23.1507	19.9689	0.0576663	90.0358	19.7642	14.8595	94.8371	24.1285	24.5307	0.764881	153.082	227.019	29.589	31.4022	4.84316	6.28724	5.62044	42.7464	26.0884	84.2781	25.6493	34.0786	40.2862	82.3352	237.586	57.4628	101.34	123.712	67.4368	49.2445	119.886	53.0432	150.95	21.5457	256.774	43.2129	73.0836	19.7155	383.111
44.5652	36.9455	70.0689	16.5793	75.7845	39.33	44.6428	35.3594	22.5286	11.7277	18.0571	25.7438	19.3696	0.0608159	85.9307	17.9747	13.1934	85.2401	29.9531	22.0944	0.607564	136.559	224.186	30.1693	27.534	3.96281	5.39683	4.88675	38.0683	29.1607	99.5242	24.6364	30.4166	35.8683	76.5173	238.019	50.4915	94.9236	136.325	60.8062	44.4153	115.588	47.1017	151.651	19.7905	248.328	40.8519	67.5474	33.2068	337.272
44.6651	35.9669	68.57	20.6786	69.5089	36.5463	42.2598	40.5915	24.3789	10.7957	17.0017	24.5594	23.4706	0.0632348	79.8742	16.3176	11.7007	83.293	31.8715	19.3779	3.73688	120.767	240.473	31.3365	37.9005	3.22314	4.6311	4.24892	48.9766	28.8068	105.093	23.091	51.7972	31.9067	70.8648	230.387	44.2801	90.0563	151.751	54.0073	46.1418	135.893	41.7903	154.256	37.4203	236.043	36.985	64.931	53.0496	294.147
44.7651	34.0156	65.3622	22.3212	69.448	33.6082	39.2936	40.7977	24.6525	9.90286	15.9285	22.5491	24.6888	0.0648072	73.1327	14.817	10.3705	97.3323	31.5636	16.722	5.11133	116.406	278.248	29.0325	39.8267	2.61009	8.54447	8.17803	57.4017	29.5864	118.425	29.0281	82.1019	28.3666	65.4921	233	48.6344	87.7051	156.607	47.469	45.0357	144.098	43.4125	150.922	41.6901	221.642	32.6033	74.1413	62.9595	264.171
44.865	31.8388	61.6734	22.4981	65.5941	30.7084	36.184	38.3779	24.0516	9.06221	14.8813	20.4815	29.639	0.0654343	66.3666	13.4545	9.18836	99.0595	30.0465	15.6705	5.47183	147.715	300.413	27.1011	44.6647	2.10693	10.138	9.29107	56.3823	28.3036	131.496	31.3666	92.6104	25.5725	60.4489	226.926	50.3301	88.0638	154.899	56.2954	46.2105	144.321	50.6379	144.254	47.9121	214.464	28.2453	74.9026	65.3001	240.9
44.9649	29.6879	57.9581	21.8262	60.4213	29.0745	33.1442	34.7424	22.9887	8.27952	13.8811	18.5461	31.0466	0.0650569	60.1748	12.2276	8.13928	110.411	33.3948	14.6617	5.2771	212.831	316.543	36.907	43.725	1.69674	12.4407	9.13871	51.7405	36.1972	138.989	31.5153	92.8787	22.9179	55.7499	215.526	48.2908	87.9235	149.258	69.5518	64.3699	154.078	52.5524	153.422	46.402	212.131	25.1037	71.9167	65.8257	214.708
45.0648	33.5176	54.3785	24.8959	54.8341	27.0397	38.9396	30.7002	42.2535	7.55611	12.9367	17.0352	30.3609	0.063659	54.2873	11.1152	7.20909	121.059	33.8065	13.1476	4.80593	305.531	306.87	37.248	40.3359	2.58748	12.8309	8.46144	46.0294	41.201	136.816	49.0988	88.1217	28.921	51.3909	221.343	46.5514	85.996	141.396	73.2177	71.6891	154.937	55.5316	153.913	45.0663	204.757	21.8662	80.4872	62.7602	194.69
45.1647	34.5902	50.9873	25.8033	52.831	31.8273	39.9652	26.6968	51.5501	6.89059	12.0507	15.4751	28.511	0.0612647	61.6552	10.1078	6.38475	119.997	32.5883	11.5022	4.22347	343.844	284.357	33.8537	43.6208	4.81909	12.2519	7.60759	40.329	45.9993	135.204	57.4531	81.1561	30.3479	47.3581	217.685	43.0767	86.985	162.983	71.4273	72.5801	150.1	54.8619	149.366	59.169	194.364	41.025	80.6856	72.9137	172.933
45.2647	33.3639	47.7957	25.4401	63.9295	37.4404	38.7057	22.9617	55.087	6.28029	11.2225	14.0117	31.6229	0.0579058	62.4269	9.19438	5.65449	135.169	30.5272	9.91137	3.62381	377.379	256.464	29.3194	46.054	5.53059	11.2286	6.73629	45.2976	46.0318	129.625	74.6535	73.4765	29.4898	46.178	219.552	38.9659	85.722	171.241	72.3228	69.8149	150.95	52.1767	142.046	59.8497	184.537	48.1057	77.1963	74.8827	151.671
45.3646	31.4512	51.1653	24.3608	65.2497	38.8546	65.8992	19.5974	55.3517	5.72193	10.4499	12.6734	32.2408	0.0536229	59.8896	8.36526	5.00779	135.529	28.0912	8.45845	3.05731	372.004	228.728	24.7685	43.9734	5.44432	10.0474	5.91601	43.835	43.569	136.062	82.6558	65.8517	36.1924	45.2068	213.452	34.7832	82.9309	193.604	69.0577	77.4285	147.122	48.4756	133.352	55.151	173.149	48.5739	72.2411	73.8932	143.114
45.4645	29.4035	50.3651	22.9076	62.2301	41.3342	75.8009	30.2106	60.2846	5.21199	9.73012	11.4587	31.0461	0.0484861	72.5538	7.61231	4.43535	128.892	25.5536	7.17307	2.54793	348.134	201.296	20.6422	40.071	4.97544	8.85942	5.17227	46.3309	47.6684	133.502	84.1212	58.6548	37.586	43.153	202.495	30.8033	79.1698	201.424	63.6778	78.2276	139.57	44.3613	134.779	63.4963	178.211	45.6441	66.8612	69.5663	130.118
45.5644	27.4048	48.117	21.2892	59.2681	48.0561	77.1439	33.8578	66.5659	4.74669	9.05997	10.3588	28.8722	0.0426041	78.4709	6.92831	3.92891	146.384	23.0687	6.05742	2.10407	316.693	179.986	17.0727	35.6422	4.35659	7.73969	4.51072	43.8223	50.9525	126.709	81.7166	52.0461	43.9118	40.6047	188.814	27.1462	74.8247	204.098	57.4159	75.1554	129.913	40.189	131.374	61.5344	176.506	61.4645	61.5331	63.5898	115.762
45.6644	25.5123	45.4435	19.6312	54.7096	49.6202	90.1797	33.6571	67.9887	4.32235	8.43631	9.36349	26.2428	0.0361032	80.9083	6.3065	3.48091	148.211	20.7192	5.1009	1.72547	283.663	174.838	14.0592	31.2861	3.71317	6.72121	3.92828	39.5424	49.6371	121.95	77.1478	46.073	44.7321	37.8856	222.718	23.8508	70.1849	199.653	50.9949	70.0409	119.252	38.6842	144.917	55.6478	176.319	65.5118	56.4638	56.9937	124.148
45.7643	23.7398	52.338	18.0069	49.7055	48.4246	92.3644	31.4681	66.6987	5.5072	7.85602	8.46333	40.2072	0.0291098	78.3332	5.74058	3.08414	162.743	20.1546	4.28735	1.4073	251.482	162.2	11.5485	35.163	6.68941	5.8141	3.41833	43.6624	46.4463	114.576	71.4936	40.725	42.8505	35.1704	298.975	48.3444	65.4417	191.018	50.0871	75.272	108.324	36.2123	158.678	48.6934	171.309	63.2996	51.7331	50.387	154.216
45.8642	22.0864	52.7413	26.9907	55.6733	45.8349	89.3533	38.5502	63.9577	5.99445	7.31609	7.6495	51.5292	0.0217343	73.3915	5.22488	4.58311	161.416	19.8256	3.59932	1.14276	234.246	147.954	13.3959	43.746	14.53	5.01661	2.97324	42.0004	42.686	106.247	65.4253	38.4986	54.3584	32.5501	337.523	58.7331	65.8175	180.097	46.987	74.822	97.6059	33.3029	161.661	41.8929	197.06	77.2104	48.3566	44.1117	159.335
45.9641	20.5462	50.8255	31.2248	55.2094	42.6215	84.0313	39.8448	60.5028	12.7939	6.81367	6.91385	55.5294	0.0140752	78.2811	4.75452	10.2525	152.682	19.0706	3.01962	0.924759	212.522	132.127	17.6054	44.498	17.2194	4.32128	2.58547	38.1892	38.903	114.433	59.3507	38.2096	57.1532	30.0691	350.833	60.392	64.6009	173.923	42.8448	71.1944	101.926	40.1443	158.315	38.2058	208.061	80.7891	49.3655	38.3425	151.995
46.064	19.1125	48.1611	35.7886	51.9644	40.8345	93.107	38.05	56.761	16.2258	6.34608	6.2489	55.1507	0.00626457	77.1515	4.32531	11.8984	140.896	32.5468	2.53233	0.746036	192.865	123.887	17.585	41.7922	17.1844	3.71818	2.24802	37.2445	35.3146	113.618	60.4481	45.9659	65.1258	27.7457	347.632	57.7625	62.327	176.349	38.3462	76.0121	102.541	42.2855	151.41	41.4626	209.326	77.3418	47.6208	33.1515	139.043
46.164	17.7784	45.3346	37.183	76.8582	38.2437	93.2998	34.76	52.9755	17.6291	5.91084	5.64808	52.2861	-0.00153838	84.4166	3.93372	11.8218	128.265	38.5555	2.12306	0.600337	187.74	113.151	15.9116	37.7666	15.8224	3.19674	1.95457	34.072	31.9956	108.493	60.7617	47.3423	66.4672	25.584	334.062	53.222	61.0937	172.58	33.8858	75.2938	99.3668	55.64	142.662	39.312	215.261	70.5414	44.7432	45.0601	124.159
46.2639	16.5371	42.5606	36.7096	91.5663	35.3377	89.3114	31.0755	49.2813	17.8328	5.50569	5.10556	48.1376	-0.00917936	84.0729	3.57667	11.0564	115.869	40.2077	10.2992	0.481814	174.529	104.561	13.7499	33.4412	13.9193	2.74676	1.69943	45.6689	28.9614	101.503	58.5903	47.9169	63.7321	23.5807	314.333	48.0222	58.8876	165.163	29.6781	71.4937	93.8923	61.2463	133.122	35.1954	213.087	62.477	62.6117	49.6533	109.252
46.3638	15.3825	39.9134	39.587	92.9387	32.3848	83.533	49.5953	45.75	17.3482	5.12849	4.61553	43.454	-0.0165089	79.97	3.25148	10.0615	104.206	39.3976	14.144	0.385968	158.165	97.8388	15.0155	29.2802	11.9009	6.13465	1.4776	46.7746	26.2028	103.198	55.0536	45.6763	59.1659	21.7286	291.372	45.9715	56.0675	178.727	25.8274	70.8591	87.1453	61.8068	123.422	50.3416	205.788	54.295	67.6894	49.6927	95.255
46.4637	14.3089	37.4146	48.1091	88.4159	29.5271	77.1659	56.1527	42.4159	25.8927	4.7773	4.17285	38.6893	-0.0234245	86.1201	2.95563	12.6252	93.4752	37.2701	14.9593	0.308171	141.214	88.7728	22.2399	25.4743	9.98428	7.44119	11.2108	56.2397	23.7013	105.785	50.8574	42.1759	53.9471	20.0188	267.112	57.4251	54.9171	190.007	22.3724	67.306	79.8233	59.5177	129.039	59.1159	202.918	46.5868	98.4884	53.392	82.5637
46.5637	13.3109	35.0661	51.3541	81.5698	26.8353	70.8004	60.2146	39.2917	29.8758	4.45027	3.77328	50.8996	-0.0298469	85.1452	2.68672	12.8733	83.7322	38.886	14.2851	7.27986	124.949	79.0074	22.96	33.4689	8.26727	10.2252	14.5746	64.6899	21.4365	102.629	46.4392	38.3787	48.6786	18.4416	242.83	59.6711	52.901	191.207	19.3138	72.9625	82.7684	55.7292	136.672	57.6879	195.456	57.7688	107.659	60.5869	81.9891
46.6636	12.3832	32.863	51.4577	74.0869	24.3393	78.3419	58.5969	42.1958	31.1338	4.14562	5.90761	55.4379	-0.0356835	98.4325	2.44244	12.1737	74.9266	38.1122	12.9549	10.4143	109.945	80.595	21.0672	34.6653	6.78209	16.0704	15.0195	63.1319	19.388	117.575	42.0627	34.5007	43.6542	19.0752	234.662	57.3678	50.3407	186.25	16.6312	72.8583	81.7633	51.2605	136.8	52.3325	201.706	67.3097	106.918	61.5267	76.6501
46.7635	18.1556	30.7978	49.7535	78.9923	27.9252	78.4604	54.1262	42.5057	30.8017	3.86168	6.00714	57.5623	-0.0408341	100.424	2.2205	11.1363	67.0228	36.0596	11.4091	11.3215	100.567	84.3184	18.3314	32.823	5.52635	17.9949	16.9305	57.7713	19.9676	119.891	37.88	30.7872	54.0599	19.5576	221.672	53.0101	47.4581	177.702	14.3743	82.1723	78.2808	46.5992	132.581	45.8642	200.138	67.7779	101.854	58.9126	69.3214
46.8634	19.1922	28.8627	47.0696	76.7793	28.6671	75.0864	48.4491	41.3809	29.5779	3.59685	5.61014	57.1027	-0.0452022	103.055	2.01882	10.0274	59.9312	46.5397	9.87115	11.0001	90.2852	81.4444	15.5248	39.8274	4.48091	17.8645	16.6033	51.3247	19.1232	116.016	33.9725	27.3497	56.338	21.4046	216.854	47.9122	58.2886	167.231	12.3884	83.7133	73.3435	42.0265	125.979	39.4913	193.586	66.7716	106.757	77.3676	75.5793
46.9633	18.6542	27.0497	43.9147	72.2464	27.8919	70.2194	42.4963	39.5023	27.8887	3.34967	5.12185	54.0981	-0.0487066	99.543	1.83533	8.95884	53.5776	50.3056	12.6354	18.5607	84.308	78.8884	27.2214	40.1597	3.61993	16.7255	15.3517	44.9379	17.7605	109.316	38.3712	27.8996	54.5717	21.6354	217.008	42.7475	64.3997	155.902	10.9187	80.8115	67.6523	37.6959	118.204	33.6851	184.028	61.9035	105.868	86.0334	74.1547
47.0633	17.6336	31.1009	40.5973	66.2868	26.3549	64.8638	36.769	37.2667	25.9924	3.11883	4.64631	50.5984	-0.0513081	113.134	1.66812	7.97303	47.8908	50.2244	13.0477	21.2108	76.5985	73.0651	34.2486	41.3195	7.75123	15.1561	13.7931	39.0552	16.266	116.73	39.4502	27.7778	50.9406	21.0153	209.899	52.0675	67.1473	159.952	16.9034	90.1519	81.2705	33.6834	109.995	40.0362	173.441	55.3861	100.788	87.0792	68.8856
47.1632	16.5038	31.3242	37.3001	60.033	24.482	59.5132	34.9892	34.9033	24.0423	2.90315	4.20757	46.1675	-0.0530056	114.588	1.51584	7.082	42.8026	48.0347	12.3192	21.1068	73.9469	72.3606	33.754	42.426	9.16071	13.4683	13.6136	35.7574	23.3113	115.446	38.551	26.2563	46.593	23.5133	198.41	53.5921	67.5269	186.742	19.3114	94.4116	90.5358	31.6696	101.791	53.0336	166.777	48.4536	110.549	83.22	62.0704
47.2631	15.3903	30.1812	34.1274	53.9955	22.5095	54.3984	31.8967	33.4123	22.127	2.7016	3.80859	41.417	-0.0538416	111.958	3.44121	6.2847	48.7402	44.7807	11.1032	19.5701	72.93	67.8703	30.3633	43.6796	9.13146	11.8232	12.6248	31.7754	24.8432	110.019	36.5327	38.5118	42.1204	49.3507	184.521	56.4047	66.2729	197.455	24.6978	93.2692	106.223	29.2083	112.38	57.3889	157.892	41.7615	119.475	81.3494	54.9232
47.363	14.333	28.5981	31.135	59.665	20.565	49.6178	28.3131	31.5754	20.2957	2.51328	3.44736	36.7118	-0.0538968	105.416	4.24195	5.57484	49.0848	41.0814	9.7428	17.3923	68.2681	63.5672	26.1606	41.2478	8.40229	12.6954	17.3301	44.5661	24.1126	120.266	33.94	42.482	37.8151	61.1384	169.565	61.0671	67.8127	198.088	26.3726	88.426	112.507	28.4564	114.981	57.2341	147.833	35.628	118.104	97.0655	48.0555
47.463	13.3422	26.9206	28.3486	58.8509	18.714	45.203	33.5279	29.6042	18.5737	2.33733	3.12067	32.2584	-0.0532677	97.2392	4.42704	4.94438	46.777	37.2956	8.41058	15.0323	62.1119	57.7105	22.0383	37.3785	7.38849	12.363	22.2222	46.2224	22.5268	120.203	31.1127	42.1889	33.8096	65.1942	154.425	59.8444	67.3508	192.584	25.9226	82.0244	112.592	26.8366	112.877	57.1139	137.303	30.1791	119.317	100.919	41.7475
47.5629	12.4177	25.2752	25.7762	55.2522	16.9869	41.1528	34.1626	27.6192	16.9714	2.17298	2.82526	43.9448	-0.0520399	100.383	4.3183	4.38512	45.6922	39.1736	7.18599	12.7428	55.5857	60.8346	18.3379	33.1476	6.31505	11.4545	22.8004	43.3931	20.6883	115.167	28.2582	39.8249	30.1528	65.0785	171.902	55.8639	65.5375	183.518	24.3292	74.7282	108.731	24.7983	108.117	68.6437	132.179	25.4342	120.803	97.9272	36.1008
47.6628	11.5562	26.4699	23.415	50.6368	15.3946	39.4105	32.3766	32.5065	15.4907	2.01947	2.55784	55.4914	-0.0502766	97.2465	4.07784	3.88931	42.882	42.2006	6.09901	10.6509	49.2538	58.9881	17.244	29.0479	5.29646	10.3157	21.516	39.0198	18.8491	107.941	31.0119	36.5719	26.8508	62.7908	189.03	50.7845	62.831	172.559	22.1908	67.2574	102.496	22.6112	107.716	73.3475	133.56	21.3575	116.102	91.2511	32.618
47.7627	19.7514	25.8606	21.256	52.4294	14.5341	40.4584	29.4425	40.3845	14.1284	1.87607	2.31567	59.4297	-0.0480317	91.1418	3.78698	3.44985	39.4006	42.0603	5.15399	8.80916	61.1211	54.6673	26.7888	25.2846	4.38436	9.1315	22.2167	34.3708	17.1089	99.9601	34.8124	33.0551	31.0403	59.4486	205.306	45.4658	64.3307	170.767	19.864	83.2361	94.9652	20.4331	104.103	69.9442	130.738	17.8871	108.891	82.8509	30.0123
47.8626	23.3499	24.6353	19.2874	50.3219	20.8738	58.8	26.0932	43.4821	12.8787	1.74211	2.09641	58.8392	-0.0453733	83.8497	3.48577	3.06035	35.7786	40.187	4.34294	7.22742	63.3598	49.3085	29.0525	21.9242	3.59563	8.78853	21.0233	32.0314	15.5015	91.9465	35.6803	29.5942	36.1535	55.6706	208.835	40.3352	63.9109	164.604	17.5546	88.4786	111.581	18.3524	98.7449	62.7874	125.309	14.9523	100.895	89.0076	26.8922
47.9626	23.4473	25.119	17.4957	68.8998	23.3418	64.8474	22.7354	43.8591	11.7347	1.61699	1.89787	55.6764	-0.0423785	80.5779	18.5351	2.71508	32.2733	45.6026	3.65254	5.89255	60.8186	43.8058	32.5932	18.9679	2.92892	21.7098	19.1091	30.3778	14.0332	100.193	34.8039	26.3427	36.7848	51.7943	204.138	35.7333	62.1985	159.022	17.094	95.9633	119.89	25.482	92.5442	54.7365	118.363	12.4821	92.9084	87.9146	23.7143
48.0625	22.4108	46.2775	15.8669	73.2095	23.6854	64.854	19.5812	42.73	10.6888	1.50023	1.71808	51.1944	-0.0391239	94.6977	28.9453	2.40892	28.9996	46.6281	3.06794	11.6155	56.1131	43.0262	32.3477	22.4344	2.37401	26.7953	17.0186	27.4444	12.6991	102.622	32.944	23.3647	38.953	49.705	199.371	31.5014	59.6529	151.557	31.4981	99.0394	121.006	28.4025	99.546	46.9996	110.64	10.4102	85.2793	96.8706	21.4412
48.1624	21.0558	51.9757	14.3876	71.0552	22.9042	62.0222	16.7282	40.8079	9.73382	1.39142	1.55537	46.1732	-0.0356862	106.515	32.4686	2.13733	71.6273	45.1996	2.57468	13.7925	50.6311	47.5521	29.1878	22.4132	1.91713	27.6985	14.9936	42.3943	11.4901	125.357	30.5826	20.6772	38.0183	77.2074	202.581	28.401	56.5769	166.84	37.7712	96.3112	117.508	42.1288	105.933	60.129	107.975	11.4068	78.1458	96.9451	19.0121
48.2623	19.66	51.9682	13.0448	66.1988	21.5667	57.9806	14.2086	38.5086	8.86232	1.29024	1.40804	41.0849	-0.0321273	107.397	32.6584	1.89629	88.1147	42.4851	2.15945	13.9622	45.0872	47.1901	25.6001	20.8762	1.54392	26.4785	14.1728	45.0595	10.3956	165.131	28.0201	18.2732	35.6312	88.91	197.893	25.306	71.5482	171.159	39.254	90.4398	111.199	48.0425	106.304	66.7882	103.276	16.254	71.547	92.0376	30.4277
48.3622	18.315	49.9374	11.8264	60.4308	19.9928	53.5468	12.0185	36.0722	8.06749	1.19641	1.27464	36.2025	-0.0284932	102.99	31.3021	1.68229	130.639	39.181	1.81041	13.0702	39.8305	44.3122	23.8619	18.7846	11.6956	24.2817	12.8755	42.7127	9.40544	193.158	25.7421	16.1343	32.6637	91.9711	188.34	44.0548	83.8793	168.9	38.0295	83.0642	106.417	51.6075	110.859	63.8845	97.4076	17.6622	79.8569	88.7294	34.1071
48.4622	17.0479	47.2682	10.7211	54.5828	18.3592	49.1223	10.1353	33.6347	7.34305	1.10962	1.15386	42.5299	-0.0248531	98.4823	29.2929	1.49228	151.288	35.6946	1.51731	11.6855	35.013	40.2927	23.2194	16.5943	15.7345	22.7361	11.4637	38.5794	8.50992	206.624	23.4161	14.2377	29.5667	90.4202	176.011	50.5646	104.361	162.508	35.382	89.1712	99.677	53.584	110.016	57.4293	93.7948	17.2275	79.9698	82.3454	33.7938
48.5621	15.864	44.4768	9.71854	49.0221	16.7607	49.6352	28.9115	37.4619	6.68315	1.02947	1.04438	44.1061	-0.0212836	91.6394	27.0716	1.3236	167.841	35.2516	1.27132	14.7584	30.683	35.9098	20.7688	16.4335	16.4739	20.6035	10.0982	34.0572	7.69989	235.248	44.6531	12.5594	29.0874	86.5167	164.805	50.8254	116.038	153.798	32.0905	88.5922	91.9251	52.434	106.076	50.1015	89.6617	15.8839	98.5491	83.907	31.5561
48.662	18.8971	41.751	8.80936	43.8931	15.2456	52.1862	36.8834	38.4231	6.08239	0.955458	0.944951	42.8898	-0.0178322	83.9572	24.851	1.17392	185.159	37.916	1.06501	15.3286	29.3533	31.5883	17.8429	20.0153	18.2964	18.3086	8.84376	29.723	6.96712	250.917	86.7255	11.0763	27.3751	81.5199	167.707	49.2252	121.455	143.938	29.83	84.2775	83.7998	49.5811	100.468	54.3839	84.5325	15.7615	102.347	80.4989	28.52
48.7619	19.0165	39.1548	7.98503	39.2355	13.8354	51.1044	38.7439	37.7805	5.5359	0.887041	0.854861	47.7457	-0.0144978	76.2178	22.7289	1.04116	187.62	37.7584	0.89196	14.5496	32.4185	27.5449	15.0081	20.2092	17.7535	16.0714	7.72037	25.7887	6.30413	248.03	134.417	9.76682	26.513	76.1237	163.979	49.1629	122.454	138.283	27.0392	79.1364	76.6631	45.895	94.0705	51.5673	78.9089	14.6725	99.4796	80.7075	25.2828
48.8619	18.1906	36.706	7.23796	35.0406	12.5374	48.3629	37.3114	36.2765	5.03898	0.823742	0.773247	48.23	-0.0112275	68.8123	20.7462	15.2505	179.356	36.0586	0.746905	13.1195	32.0453	23.8765	12.4775	18.9161	16.0987	13.9974	10.2556	22.3071	5.70424	236.308	189.09	8.61134	24.7469	70.7039	156.16	51.7033	120.401	133.34	24.1023	97.3621	69.4596	41.8979	87.4172	50.7941	73.125	13.1616	95.87	90.9057	22.1474
48.9618	17.0973	34.9449	36.5659	31.2789	11.3505	44.9609	34.2555	38.3222	23.6982	4.0822	0.699192	46.1912	-0.00797563	61.9191	18.9151	20.0242	166.454	33.585	0.625257	11.4491	34.9085	25.6376	10.3056	17.0642	14.0307	14.3256	15.2751	19.2653	5.16144	232.333	234.188	7.59221	22.634	65.4571	146.862	56.6203	116.302	126.376	21.2379	103.233	62.4633	53.517	80.8238	46.2705	71.2262	11.5346	90.0353	91.981	19.2553
49.0617	15.9671	32.9566	52.1544	59.3628	10.2698	41.3971	30.5449	38.2789	33.501	5.56705	5.65882	42.8074	-0.00475443	59.6576	17.2346	20.7022	152.014	30.7925	0.52331	9.77029	34.2955	25.0901	8.47972	15.0955	11.9231	17.8463	16.3732	16.6251	4.67017	220.74	251.42	6.69366	20.461	60.4801	149.166	55.7713	110.904	118.392	18.5619	101.889	55.8414	57.7722	74.4704	43.6956	73.7441	17.5971	95.5828	87.8881	16.66
49.1616	14.8759	30.9653	59.3196	68.3466	9.28837	37.913	35.2457	45.7438	37.9427	6.12328	6.45503	52.8794	-0.00162064	55.745	15.6974	19.689	137.575	35.0611	0.437966	8.20477	36.133	23.3756	10.1027	21.1449	9.96117	18.5138	15.7396	32.6024	4.22526	214.901	251.73	5.90158	18.3697	55.8141	170.355	58.3552	104.742	110.025	16.1283	96.5448	49.6872	57.7244	79.7159	40.2014	77.5778	19.5375	93.7847	89.5413	14.3692
49.2615	13.8461	37.8488	61.4016	68.6735	8.39855	34.6187	35.5069	48.4517	39.189	6.2004	6.19304	56.0999	0.00136115	51.196	14.2937	18.0578	125.763	35.9071	0.366588	6.80845	35.9303	21.1532	9.78056	22.3351	8.22426	17.7303	17.5024	36.408	3.82232	203.135	242.157	10.0469	16.4243	55.3412	178.185	56.2878	98.1771	107.565	13.9543	99.0092	62.3993	55.2686	90.0075	35.478	77.878	19.2512	88.8376	85.8968	12.3675
49.3615	12.8825	49.9538	69.8316	66.9412	18.7567	60.6189	33.4434	52.1953	38.578	8.47925	21.0658	57.1921	0.00416378	59.322	13.0133	16.2792	119.395	34.8382	0.306937	5.59882	44.9759	18.7939	8.72782	21.3305	25.3281	16.2758	17.074	35.16	16.9144	189	227.19	11.5468	14.6483	53.2003	177.273	62.9185	91.4853	102.874	14.7714	95.9382	75.579	51.5679	93.1388	59.3143	75.9107	17.849	97.3284	79.469	10.6296
49.4614	11.984	52.2981	75.182	74.5651	23.4111	70.1855	30.2991	60.032	36.9325	9.33551	31.7293	55.0708	0.00679099	73.0359	22.3483	14.5518	110.398	32.7635	10.9273	4.57201	46.7748	16.4981	7.48865	19.4395	60.874	28.4966	17.5329	32.0267	21.1815	174.31	209.656	24.0729	13.044	51.3069	170.82	65.531	91.2051	96.968	24.5231	89.8912	81.333	47.3255	92.0276	63.8431	72.5479	15.97	102.648	71.9789	13.4943
49.5613	11.1488	51.0898	75.6751	73.7829	24.8947	99.3119	33.5965	67.793	43.1819	9.458	32.0668	51.2137	0.00924015	76.4242	25.667	18.2838	100.617	30.2254	15.1725	3.71311	44.9695	14.366	6.29363	32.0186	116.312	33.3097	16.5513	41.9593	21.73	184.598	191.304	28.9357	11.604	48.5631	168.867	63.0705	88.9918	90.5012	28.6039	82.4418	83.2893	42.9579	106.851	60.3389	74.5175	22.7566	108.152	68.309	14.0552
49.6612	10.3679	48.6695	76.3215	69.3757	24.6603	108.655	33.2301	69.9923	45.2786	15.2767	44.2159	46.5491	0.0115018	75.6018	26.0623	35.6142	90.9594	27.5411	16.1046	3.00258	41.526	12.4405	5.22883	45.0477	176.269	33.6861	15.0264	42.6932	20.7788	181.88	173.186	29.7923	10.3162	45.4697	169.312	58.3126	93.1017	95.9567	29.3588	89.6968	87.1574	38.7036	122.034	53.9399	73.7104	24.7278	116.731	71.0759	13.4601
49.7612	9.64461	45.9144	75.323	63.6294	23.5373	117.946	38.6187	72.5262	44.9455	17.6705	44.0336	44.592	0.0135382	71.6573	41.5093	40.3791	81.8466	24.8912	17.4924	2.41987	37.4881	10.7321	4.31564	47.6451	191.734	31.845	13.3742	39.7687	19.2857	178.393	155.907	28.6434	9.16725	42.2998	175.042	75.9788	93.8301	118.885	28.2485	89.7403	87.1747	41.473	126.99	46.924	71.1503	24.1181	115.326	85.6959	12.3388
49.8611	8.97158	43.1485	72.1647	68.204	21.9952	133.474	39.0285	75.6057	43.5921	18.2867	40.8954	41.3318	0.0153022	84.4808	46.8013	39.7892	73.4494	26.6393	16.91	4.44016	33.3938	9.23358	3.54822	45.5276	184.272	29.0177	11.7789	42.171	17.6586	169.287	139.786	26.5735	8.14392	41.1639	173.331	80.1564	92.2317	129.27	26.1714	85.7245	84.1537	44.7998	125.873	53.4383	69.6128	22.2339	109.597	89.5156	22.6611
49.961	8.34517	40.4869	77.3455	66.4418	37.8035	134.936	36.8242	74.9948	41.3557	18.2678	76.6226	37.4829	0.0167831	86.8922	47.1722	41.3972	65.8118	26.4613	15.4379	5.18482	29.5062	9.15003	2.91064	41.5033	166.205	25.8727	15.0407	49.8309	16.0655	173.309	124.965	24.1619	7.23142	39.1625	168.801	77.6182	89.0727	131.731	24.9929	79.6053	79.3056	44.7758	121.276	51.5853	82.5126	26.8659	102.221	95.5794	26.2864
50.0609	7.76254	37.9659	87.4781	62.0112	44.5348	176.97	33.3972	73.2643	38.693	17.6674	99.159	33.4822	0.0179957	84.0242	45.256	39.4731	58.9152	32.7094	13.6495	5.21032	25.9405	8.58487	2.38449	36.9239	144.376	22.7598	15.4114	64.7401	14.5712	168.037	111.478	21.7101	6.4206	36.7783	166.197	71.998	84.9266	136.567	23.0476	84.0154	73.4642	42.8756	131.855	50.6945	88.4727	43.9723	94.4479	94.099	26.4284
50.1608	7.22116	35.593	90.2965	56.6605	46.2475	188.985	29.6902	70.0815	35.8781	16.7983	97.6159	29.5866	0.0189677	78.6706	42.3699	36.2462	52.7127	35.5646	12.7362	4.85783	28.6007	14.8253	1.95205	32.4151	122.42	19.8503	17.1879	65.7078	13.1959	163.321	99.2909	19.3678	5.69995	38.6097	164.69	65.2161	80.1837	135.437	20.7824	95.9197	67.1937	40.0047	139.686	59.6839	89.8304	49.8155	110.81	88.4656	24.866
50.2608	6.71898	33.3647	101.449	51.2032	45.2668	195.429	25.9238	66.1978	33.0715	15.8243	95.2601	25.9384	0.0197234	72.334	40.155	32.6953	47.1465	35.6131	17.7788	4.33231	28.2504	17.2188	1.59754	28.2443	102.121	23.1717	16.7865	61.1424	11.9412	154.247	88.3346	17.2022	5.05939	38.2438	158.259	58.2608	75.1429	132.513	18.4591	98.2986	60.8676	36.7109	142.945	59.37	88.2076	49.6277	117.826	89.0506	24.0905
50.3607	6.24838	31.2741	121.883	46	42.9178	189.914	22.3598	62.0472	30.3643	14.8301	87.9985	22.6068	0.0202497	65.806	50.99	32.9386	42.1572	34.1187	30.1961	3.75323	37.8273	17.4796	1.30733	24.9285	84.2188	23.4202	15.4911	65.9385	10.8011	169.586	83.6705	15.2365	4.49034	39.3541	148.909	77.9636	72.0675	138.683	16.2246	95.2111	63.0622	33.319	154.302	76.6879	89.7707	46.2952	118.953	85.189	22.2259
50.4606	5.81414	29.3135	129.44	41.1944	39.9489	179.021	28.1612	57.8763	40.4694	13.8581	80.0665	26.0222	0.0204903	59.4885	53.7366	43.5312	44.0684	32.2238	33.9262	3.18662	44.507	16.619	3.72438	21.787	68.8886	25.7367	13.9045	65.5305	9.76718	169.926	77.7081	13.4716	3.98506	38.5866	152.505	83.007	68.3661	168.284	20.74	89.1868	89.9941	30.0151	156.123	87.5148	90.0239	41.5787	114.175	78.6757	19.9464
50.5605	5.4109	27.4751	129.345	49.2067	36.7762	166.077	29.4334	61.5647	44.8481	12.9287	72.5306	26.726	0.0203901	58.7923	64.494	45.0918	58.3821	29.8073	42.446	2.66617	45.601	15.2255	4.31723	32.9836	56.0136	25.4615	12.3011	77.6882	8.83055	163.015	71.2196	19.5553	3.53657	36.8656	149.727	80.7232	64.3105	222.477	26.6057	81.7814	103.992	26.8995	158.188	89.1522	87.6896	36.4651	107.014	71.0088	17.6056
50.6605	5.03575	25.7517	124.86	65.6833	33.6258	152.736	28.2718	61.7152	52.8264	12.0506	65.6198	25.8453	0.0199326	79.8704	73.3077	59.858	83.1197	29.6307	52.9731	2.20633	48.5971	13.6351	9.54281	35.6061	45.3447	33.328	22.3274	76.6042	7.98243	152.892	64.6757	48.04	3.13861	36.6663	142.991	89.8804	60.0953	279.365	28.4444	92.9337	116.405	24.0209	168.776	82.4003	83.7656	31.4826	107.093	63.0866	15.3796
50.7604	4.68664	26.3099	118.006	69.2536	30.6149	139.79	25.9168	66.865	55.5804	11.2264	59.3453	24.1009	0.0191271	86.593	74.1325	62.0847	90.6007	29.3007	54.1977	1.8104	55.9294	12.0332	17.221	34.32	36.5878	53.341	26.9958	71.7675	7.21535	141.641	58.3531	129.599	2.78551	43.1915	152.476	90.1323	55.8673	388.94	27.9766	95.0238	131.639	31.6902	176.737	72.8819	78.9342	34.3463	102.38	61.8135	13.3468
50.8603	4.36166	25.4813	110.028	73.8117	27.799	136.605	28.5112	67.657	66.2607	10.4557	53.6651	21.9463	0.0179873	92.3959	71.2328	59.3018	95.7562	27.8682	64.9384	1.47559	56.2738	10.5166	26.6706	34.7361	29.4496	60.0308	27.1597	104.712	6.52103	141.064	52.4046	233.941	2.47224	45.1166	153.438	85.1432	59.6799	476.804	26.2669	91.9211	151.27	39.6589	175.797	63.0566	73.6565	33.5642	95.7703	65.5682	11.5335
50.9602	4.05924	29.2465	101.89	71.7329	25.1992	139.014	28.0942	66.0307	75.841	9.73636	48.5272	19.6606	0.0165308	116.324	66.7418	54.4973	100.285	29.4241	65.4169	1.19617	53.2225	9.13065	27.8416	32.5495	23.6604	59.7275	25.4079	115.523	5.89243	134.91	46.9046	304.103	2.19436	58.4006	163.308	95.751	60.9648	531.3	23.9639	86.0365	164.865	42.4522	180.925	53.9252	68.2396	30.9765	102.314	64.3256	9.93911
51.0601	7.13293	29.4408	104.113	69.6201	22.8178	137.116	30.3959	66.8114	78.7311	9.06578	43.8811	17.4097	0.0147788	122.756	61.7152	49.1772	97.3821	29.0216	61.0123	0.965301	48.7049	7.89147	25.6625	29.3798	28.5755	55.983	22.9635	131.854	5.32397	139.25	41.8794	358.635	1.94792	73.0567	178.091	95.4172	60.4814	548.585	21.4549	87.3923	174.812	57.1968	178.216	45.8272	62.8839	27.6387	110.118	79.1798	14.1594
51.1601	7.80014	28.3614	105.041	64.8613	20.6471	132.062	29.7099	70.5384	77.7234	8.44103	39.6799	15.2866	0.0127569	120.206	56.664	43.9799	91.123	27.5612	54.6119	0.776021	43.7371	6.79892	22.379	28.9185	28.7373	50.7615	20.39	154.879	4.81019	135.544	37.3256	368.563	1.72937	91.5787	181.575	103.289	58.7965	542.768	18.9629	93.1654	177.322	63.046	171.054	38.8113	70.8014	39.2601	108.666	83.4636	15.3399
51.26	7.66084	26.8725	101.976	59.2102	18.6746	123.914	27.513	70.4369	74.5355	7.85918	35.8811	13.3386	0.0105057	132.815	51.8251	39.155	105.362	25.5822	47.7213	0.621806	52.9811	5.84462	18.9743	26.7467	26.5666	45.1235	17.9346	152.243	4.34597	134.376	33.2234	354.022	1.5356	98.1051	177.756	101.214	56.3281	523.102	32.4673	92.2189	172.752	63.6667	161.54	32.8069	80.7981	49.5187	115.867	81.604	18.7707
51.3599	7.26765	25.2966	96.7215	62.9692	16.8858	120.717	24.6665	76.88	70.2164	7.31739	32.4461	19.0956	0.00807394	136.213	60.7458	34.7798	106.779	23.4031	41.087	0.496853	54.4177	5.01631	15.8447	35.3621	29.173	51.7953	15.6937	139.754	3.9267	128.218	34.347	328.273	1.36384	98.151	169.578	94.4779	53.3829	495.615	38.1957	94.4864	163.838	61.333	164.457	27.7021	84.9499	51.514	113.895	80.2192	20.0702
51.4598	6.81044	23.7511	91.383	64.7767	19.4851	115.602	21.6586	78.0774	65.3999	6.81298	29.3403	21.4707	0.0055196	137.347	62.175	30.8576	102.083	21.2071	35.0434	0.396087	52.2143	4.30044	13.1191	42.0532	28.1613	51.9783	13.6937	124.347	3.54835	126.401	35.8756	298.395	1.21166	94.8149	158.735	85.8854	56.8329	464.196	45.4042	91.508	152.47	57.443	160.983	29.4928	85.2497	61.506	107.98	75.3481	19.4641
51.5598	6.35314	22.2764	85.1865	61.9958	21.4924	128.688	18.753	76.3566	60.4629	6.34346	26.5319	21.7979	0.00291681	133.488	60.0832	27.3614	112.172	19.0958	29.707	0.315165	48.1633	3.68355	10.8098	42.0976	25.8083	48.9404	11.9297	108.956	3.20721	123.278	35.3773	268.069	1.07702	89.8287	157.774	92.3894	59.2863	431.325	47.0037	85.7121	139.938	52.8452	153.92	32.0632	83.6421	62.8834	100.594	68.7714	17.9679
51.6597	5.91618	20.884	101.591	57.3659	21.6701	129.212	21.4355	73.0849	61.5867	5.90651	23.9926	24.1644	0.000345941	139.418	56.4589	24.4946	111.292	17.1212	25.0828	0.250457	52.9859	3.15313	8.88228	41.6153	32.4753	44.4919	10.3838	94.7294	2.89973	116.638	33.7159	239.12	0.957898	84.1521	151.91	90.6184	60.0809	398.546	48.0377	94.0038	127.1	48.0448	145.001	39.34	80.296	59.4834	98.1927	61.7226	16.1308
51.7596	5.50523	22.9861	107.53	52.1841	20.8841	135.02	25.0295	69.0609	60.1527	5.49993	21.6964	24.3574	-0.00211825	135.839	69.4708	21.8188	105.287	15.3064	24.4614	0.198954	54.3156	2.69774	12.6249	38.5691	33.187	39.6135	16.1927	82.0292	2.6228	112.615	31.4405	212.368	0.85166	78.3096	156.186	84.6297	59.2809	366.795	56.0196	94.4367	114.513	43.3332	135.289	40.0598	89.0601	83.1563	106.379	62.8157	14.2412
51.8595	5.12106	22.834	107.255	48.7626	19.626	131.847	29.899	64.7462	57.3139	5.12167	19.62	23.2982	-0.00440434	127.71	72.4021	32.717	103.566	17.0538	22.4364	0.158147	51.8513	2.30721	12.8934	34.6683	30.9365	39.6662	17.563	82.9835	2.37322	109.294	29.4007	188.099	0.754747	72.5804	153.709	76.9546	58.4534	341.497	57.4924	90.4285	115.563	42.1485	125.421	38.5315	92.1951	89.7879	105.261	64.7253	14.1485
51.9594	4.76268	21.888	103.422	54.6032	18.1721	124.592	31.1625	60.4034	53.7726	4.76978	17.7427	21.5739	-0.00644974	129.323	76.8788	35.0724	103.478	17.2855	19.8912	0.125884	50.5432	1.97254	11.7774	30.6084	27.4165	37.3049	19.8493	77.1131	2.1482	103.141	37.4335	166.323	0.853477	67.1064	166.285	113.868	56.5869	329.375	60.0026	84.1025	113.14	39.7108	119.239	34.7265	91.6437	87.3092	119.686	75.4878	13.2301
52.0594	4.42861	20.6974	100.617	66.4343	16.6748	115.737	29.8892	56.1773	49.9512	4.44243	16.0449	26.0825	-0.00822435	124.075	75.5428	33.842	109.784	16.6754	17.2801	0.100458	50.9887	1.68596	17.3182	26.7561	23.5523	33.8916	19.485	69.0115	1.9452	102.527	40.6688	146.913	0.85537	61.9527	200.268	140.672	54.0517	312.216	58.2642	104.365	107.663	39.5098	111.917	30.3346	88.7503	80.3532	120.721	77.6664	26.7957
52.1593	4.11746	19.4661	95.5578	67.9361	15.2155	106.517	27.3758	52.1441	46.0991	4.13787	14.5095	27.4083	-0.00972816	115.667	71.5827	31.2445	113.458	15.9707	14.8228	0.0805656	48.2878	1.44069	19.8002	33.5484	19.8224	30.1634	18.0244	68.7346	1.7619	97.9617	43.6057	129.682	0.812361	57.1426	238.206	151.637	51.1084	292.508	67.1993	132.625	100.435	37.7338	113.753	26.0744	84.4394	71.5712	115.825	74.9227	50.1169
52.2592	3.82758	18.2683	89.3786	64.8476	13.8352	100.561	34.7638	48.3397	42.3594	3.85445	13.121	26.8503	-0.010986	106.085	66.5867	28.258	131.142	14.9026	13.0406	0.065071	44.2213	1.23082	18.8959	37.4526	16.45	26.5039	16.1981	65.9463	1.59644	91.6803	43.6295	129.472	0.750211	52.6761	260.398	148.306	50.7603	275.492	68.6151	142.553	98.0875	35.1503	124.394	25.6966	79.3416	62.4322	108.538	69.5602	62.6175
52.3591	3.55764	17.1287	82.7676	68.6765	12.5522	93.367	36.452	44.777	38.8094	3.59063	11.8654	29.5158	-0.012025	96.3679	61.3336	25.3006	132.887	13.6805	17.7762	0.0530141	39.7276	1.05135	16.7523	36.5983	16.3835	23.0986	14.3397	72.2095	1.44682	86.9564	54.785	122.555	3.36548	48.5418	265.855	138.297	49.3904	266.124	65.8291	141.719	105.25	32.2232	126.649	41.7339	82.4898	53.7078	100.525	71.7998	64.8381
52.4591	3.30647	16.0541	85.0181	66.5626	14.2297	85.9053	35.0719	41.4555	35.4867	3.34496	10.7299	37.7596	-0.0128574	113.707	56.1944	35.3831	132.882	19.5285	18.7559	0.043579	40.893	0.897937	14.327	33.7321	15.0679	20.0241	12.5922	69.2295	1.31143	90.0825	59.1695	119.914	11.7917	44.7223	266.617	125.648	47.3457	252.511	60.8808	134.868	106.145	29.2271	134.344	44.6293	103.967	45.7634	101.431	79.7353	61.9175
52.559	3.07296	15.0443	83.3971	86.1568	14.529	78.6441	41.288	42.5487	35.3059	3.11613	9.70296	40.6608	-0.0134522	116.992	51.3355	37.2448	126.205	21.9057	17.8914	0.0360782	39.1175	0.766808	12.0212	30.1862	13.2457	17.2982	11.0089	63.7391	1.18895	131.767	59.4345	112.311	15.2642	41.198	258.243	112.448	44.8889	247.115	55.0024	124.939	111.655	33.412	134.581	42.0724	137.364	38.7342	101.439	80.1127	56.6743
52.6589	2.85611	14.0969	87.6224	89.9592	24.2244	71.7947	42.754	45.4954	34.0153	2.90291	8.77413	40.3675	-0.0137616	113.15	53.0605	35.6808	116.721	22.2758	16.2166	0.0299835	50.0144	0.65482	9.98052	26.5863	11.3188	16.982	9.60126	68.0313	1.07801	146.394	57.2862	107.048	16.1659	37.9485	244.339	99.7309	42.2005	236.48	48.9186	113.726	111.277	35.8596	130.494	37.5656	154.909	32.6289	96.9465	76.2347	50.6239
52.7588	2.65493	13.2088	87.0464	99.2794	28.3102	65.4383	40.8681	45.7283	32.1377	2.70418	7.93412	38.2615	-0.0137972	115.536	51.5087	32.8347	106.39	21.5283	14.2771	0.0249085	52.4195	0.559328	8.23668	23.2082	17.2572	15.8037	8.36222	64.5935	0.977414	147.356	53.8134	110.175	15.7792	34.9537	227.38	87.9676	39.4221	235.441	43.038	107.375	107.166	35.7201	124.034	41.415	161.832	27.3918	90.6744	83.438	45.0307
52.8587	2.4684	12.3767	83.7331	108.432	30.504	87.5185	37.4082	48.2875	29.9901	2.51893	7.17446	41.8609	-0.0136565	126	48.513	29.6491	96.1789	20.199	15.1648	0.0205721	50.5842	0.478127	12.7878	22.9426	18.804	16.4181	7.27758	72.1104	0.886079	141.684	55.2813	105.914	14.7894	32.1944	209.047	77.3293	36.6395	245.493	37.5742	118.843	100.825	34.1374	116.403	45.1779	161.772	26.8066	87.1916	93.7655	42.6786
52.9587	2.2955	11.5973	78.9616	106.451	30.4133	96.5994	42.2413	48.2223	27.7611	2.34621	6.48739	41.9092	-0.013383	125.298	44.9835	26.5248	86.5373	18.6072	14.5104	0.0168063	46.8053	3.3329	13.3692	30.6717	18.0863	15.734	6.73144	69.6285	0.80302	133.048	53.9956	98.2552	13.558	29.6527	206.968	67.8347	42.468	244.293	32.6227	119.947	114.184	31.813	122.647	42.9198	157.248	24.76	81.7956	94.7675	38.9011
53.0586	2.13524	10.8675	73.516	99.7201	29.1317	96.6433	45.6294	52.0051	25.561	2.18516	5.86604	39.9248	-0.0128201	119.089	41.3637	23.6194	77.6478	16.9387	13.1737	1.77798	42.3027	4.62466	12.3303	36.3691	16.4284	14.4486	13.7344	63.4173	0.727508	135.891	56.2035	89.336	13.5887	27.3117	204.337	65.6618	45.5087	236.299	31.1887	115.169	118.712	29.1715	122.413	38.4614	149.995	22.1029	75.7984	90.4914	34.6627
53.1585	1.9866	10.1841	67.8697	106.365	27.2793	110.871	44.5647	52.4989	31.7886	2.03499	5.30417	36.873	-0.0118311	132.726	38.247	23.2082	69.5588	24.5548	14.714	2.57402	40.1348	5.03141	10.7669	37.521	14.333	12.9431	18.7892	68.7152	0.658905	131.604	57.159	91.4823	12.9117	25.1556	195.881	68.8843	46.572	224.421	30.7705	107.297	117.463	26.4638	123.456	53.0102	141.198	19.3082	92.6084	97.5301	30.4612
53.2584	1.84867	9.54423	69.1275	103.403	25.2035	112.709	41.2508	51.1705	34.2565	1.89496	4.79606	34.8535	-0.0108872	133.285	63.8722	21.6015	62.253	27.6873	14.4002	2.80945	36.7921	4.95577	21.324	35.4647	12.1881	14.86	19.6666	65.6197	0.596407	124.056	55.5016	87.718	11.9273	25.0584	184.007	91.7947	46.26	210.539	28.9425	111.396	112.585	33.6065	120.186	54.3799	137.715	16.6256	95.8915	101.916	26.5366
53.3583	1.72065	8.94499	67.4805	96.4125	23.095	108.646	45.4807	48.8817	34.5051	1.76437	43.2154	32.0251	-0.0111716	127.328	76.2308	19.6133	55.6836	28.225	13.2325	2.73524	33.0732	5.29517	24.9486	32.1529	10.1871	21.4048	25.2264	73.4929	0.539503	128.362	52.3843	81.2592	10.8437	30.3666	170.348	97.5944	45.0092	195.854	29.638	112.493	105.567	36.1919	114.521	55.1146	131.67	14.1747	96.143	99.1711	24.7257
53.4583	1.60191	13.9437	64.2222	88.0488	21.0546	101.988	55.9458	47.4134	33.4843	1.64262	74.681	28.8702	-0.0131743	118.416	78.5613	17.5951	51.9737	28.2161	11.7441	5.56597	29.3854	5.16961	24.0037	39.0533	8.41306	27.4399	25.8856	71.0464	3.99988	125.094	48.536	73.8218	14.5051	32.0959	178.904	94.8465	43.15	181.118	28.4804	108.045	97.4319	36.1158	107.649	50.8305	124.154	36.4762	99.1575	92.5701	22.3185
53.5582	1.49205	21.4096	61.2124	79.5465	19.1326	94.4022	57.9218	59.4914	31.7769	1.5291	93.8329	25.6801	1.98158	108.454	76.1602	15.6905	47.6172	35.3985	10.2098	6.65562	25.9234	6.75403	21.3605	44.1947	6.88856	28.774	27.7094	64.7421	5.15367	130.798	44.4103	66.2969	15.5354	31.8993	178.387	88.1487	40.9082	166.788	26.3655	100.677	88.8691	34.5519	100.294	44.9109	115.906	47.8612	96.0872	88.7107	19.7696
53.6581	2.7616	27.2694	57.387	71.4521	17.3502	86.7118	55.3615	64.3142	29.7375	1.42329	91.8494	22.6231	3.08445	98.4379	71.6816	13.9499	43.1768	37.8294	10.3174	6.75814	22.7682	8.34783	30.2677	46.679	5.60511	27.7023	26.6223	57.4012	5.33429	128.103	40.2824	59.1252	15.2415	32.9061	185.329	79.9335	38.4635	153.133	23.8347	109.95	104.548	32.2205	92.8889	46.2641	107.419	50.5376	90.4787	82.0189	17.3091
53.758	3.0458	28.2836	55.9327	63.9819	15.713	79.3087	50.6011	65.0043	27.5787	1.32466	84.9171	19.7889	3.63767	88.8631	66.4421	12.3839	38.9221	37.548	9.63827	16.8754	35.0543	8.69949	30.8859	44.5781	7.78151	39.567	27.9083	51.8956	5.12143	136.122	36.3131	52.5039	19.1921	32.305	183.583	71.4552	38.273	179.798	21.2068	110.218	110.887	29.5574	91.8914	58.6924	99.0143	48.6044	84.0031	74.081	15.0433
53.858	2.99807	27.5392	53.1808	69.1439	14.218	72.364	44.9917	63.4028	34.7552	1.23276	77.2804	17.2183	3.85637	79.9554	62.2354	10.9855	34.9712	46.7688	8.63551	20.9813	38.986	8.3861	28.2024	45.0097	8.23428	43.0551	28.1115	45.8341	4.76524	152.196	32.59	46.5005	20.124	32.0841	176.376	74.4431	42.9715	192.725	39.6129	105.406	111.066	27.7124	88.4303	58.7459	90.8951	44.4497	81.8555	85.3588	21.6249
53.9579	2.84465	26.1999	49.7771	67.5854	12.8581	65.9382	39.2883	60.5912	39.3528	1.14716	88.0936	14.9216	3.87448	71.7956	65.9008	9.74155	31.3638	51.4191	7.5508	25.3946	50.4083	7.74543	33.9254	42.1296	15.7768	42.1895	26.312	40.0109	4.37204	153.614	29.1545	41.1158	19.5499	31.3495	166.051	71.6574	45.931	197.093	47.6615	97.9533	107.323	36.7141	86.8263	69.1546	83.1833	56.9621	81.3462	90.7566	41.3725
54.0578	2.66367	24.7013	46.1149	63.18	11.624	60.037	33.8892	57.2005	40.6401	1.06748	84.5057	12.892	3.7752	70.0755	64.6764	8.63705	28.1013	51.776	9.00176	25.9189	53.0449	6.97186	32.9512	38.0052	19.1296	53.1466	38.5148	39.8527	3.98574	156.193	26.0199	42.4189	18.2775	29.8933	159.179	91.7411	46.9241	200.218	49.6053	89.3502	101.215	41.9273	109.883	75.065	84.698	59.6186	94.8654	89.1489	55.9131
54.1577	2.48202	23.2044	42.4291	69.6764	10.5058	54.64	28.9828	53.5949	40.0037	0.993413	84.7212	11.1124	3.61039	65.9442	61.2492	7.65712	25.166	49.7598	9.05049	24.3726	51.2857	10.1289	29.4488	33.6207	19.9166	57.2009	41.0916	36.7919	3.62316	150.933	23.1821	40.8243	16.7324	31.8733	149.522	112.286	46.5599	208.312	48.0962	107.631	93.8151	43.0813	120.245	102.744	93.4506	57.0827	96.6032	83.6968	59.5407
54.2576	2.30858	21.7661	38.8558	68.6711	9.49385	49.7159	24.6365	58.8003	38.2961	0.924692	95.7783	9.56122	3.41235	60.8097	64.6783	6.78783	22.5329	46.5268	10.5103	25.4215	47.5032	11.1908	33.447	29.4219	21.5336	55.7641	52.7522	33.6609	3.28943	142.11	20.6274	37.8957	15.134	31.8149	138.415	115.788	45.267	228.954	44.7697	116.998	85.8511	41.9134	122.468	105.188	96.4562	90.4029	112.471	76.3681	57.6325
54.3576	2.14592	20.4045	35.4696	64.4475	8.57865	45.2294	20.8507	59.8688	36.0379	0.861085	100.244	8.21512	3.20088	55.4174	63.3989	6.01659	20.1742	42.7641	14.4939	24.1843	42.9593	11.5753	49.4813	25.5901	21.7927	51.6971	54.1599	38.7742	2.98491	131.936	18.3368	34.4682	15.9909	30.6951	139.817	110.905	43.3789	234.675	40.618	117	77.8044	43.9159	132.237	108.109	95.7043	135.439	114.462	90.4803	53.1474
54.4575	1.99445	19.1231	32.3072	59.0516	7.75145	53.6644	17.5909	58.6319	33.543	0.802366	94.8337	7.05086	2.98782	50.1494	69.4243	5.33223	18.063	38.8716	15.3507	21.8386	38.3069	11.1151	54.2953	22.1792	20.2131	46.5736	51.1232	67.9587	2.70786	133.138	16.2893	32.3022	16.519	34.1446	136.061	102.271	41.1184	272.6	36.2286	111.733	69.985	43.1889	149.982	117.15	92.5714	167.906	120.451	93.7709	53.1577
54.5574	1.85401	17.9202	29.3823	86.7943	7.0041	58.5236	16.3501	56.1663	30.9975	0.748298	92.9196	6.04643	2.78009	45.1894	69.133	4.72496	16.1734	35.0742	16.2414	19.0777	40.9124	10.2422	51.0357	19.1839	17.8598	41.2357	49.8387	74.2756	2.45612	130.319	14.463	38.8328	21.45	34.7748	154.435	98.0049	42.0265	401.752	38.1104	107.414	64.1482	40.9636	155.545	116.504	88.0033	208.841	123.406	95.3479	49.8826
54.6573	1.72408	16.7922	26.6945	113.817	6.32905	64.3841	15.1886	53.1007	28.5086	0.698595	89.4778	5.18159	2.58158	40.6142	65.9394	4.18627	14.482	31.4906	25.4413	16.2938	39.8316	9.20518	44.9258	16.5734	15.3133	36.113	45.9536	71.1608	2.22715	150.622	12.8368	46.7127	22.7413	33.9128	160.99	104.833	41.721	509.267	37.1636	110.991	59.9418	37.9926	153.881	106.574	82.6442	216.065	119.235	91.3641	45.2103
54.7573	23.3398	15.7349	24.2354	119.332	7.76178	64.3242	28.5939	49.7989	26.518	0.652953	108.245	4.43811	2.39433	36.444	61.5474	29.5237	12.9674	31.4813	27.9878	13.6932	37.0318	8.14215	45.8681	14.3083	12.872	31.405	41.2295	64.5864	2.01876	159.54	11.3905	48.1102	30.2877	32.3021	159.812	102.169	47.7956	559.392	34.7128	113.674	55.1873	51.3147	148.085	93.7878	76.9277	205.651	112.116	84.467	40.1463
54.8572	42.534	14.7441	35.1226	159.308	8.19598	76.5957	33.793	46.4678	24.4944	0.611029	105.156	3.79976	2.21925	32.6698	56.7969	39.6832	11.6106	30.1298	27.21	11.3711	33.5617	7.12455	41.89	12.3478	10.6731	27.1856	36.4674	59.7044	1.82913	157.2	10.1054	46.2621	42.4211	30.3561	162.333	95.0964	50.89	649.969	31.5634	110.065	53.0395	76.3207	142.807	87.9288	71.1407	186.934	104.018	79.4377	35.2041
54.9571	46.79	13.8158	40.1703	194.521	12.5897	82.0822	34.4032	43.2223	22.52	0.572472	97.0221	3.25223	2.05646	41.6202	52.091	41.3094	10.3943	28.0999	24.9164	10.0653	29.9661	6.19077	42.0639	10.6534	8.7647	23.462	37.4976	70.0632	1.65641	149.526	12.9036	45.3915	71.3461	31.7979	158.539	93.808	51.8725	723.818	28.1934	103.079	49.8316	97.8311	150.507	84.6275	65.4685	165.21	95.8471	81.6845	30.626
55.057	52.4162	12.946	62.7515	203.818	14.3761	102.569	38.6045	40.1225	20.6399	0.536935	88.2454	2.78293	1.90564	44.1144	47.6139	39.3992	9.30378	25.786	22.0688	8.67531	26.5155	5.35153	40.3542	9.19014	7.14733	20.208	40.1712	75.6406	1.49899	139.597	16.8482	42.5765	81.6953	31.4612	150.858	87.8706	51.3672	747.131	24.8772	94.5071	46.0602	105.757	150.228	76.2926	60.0264	143.37	88.007	82.702	26.5078
55.1569	51.8473	12.131	73.8519	196.639	14.7269	107.712	38.3978	37.1972	18.8768	0.504108	79.9307	6.69613	1.7662	44.0857	43.4402	36.184	8.32569	23.3989	19.1609	7.33901	23.3323	4.61121	35.8598	10.5755	5.79862	19.8885	38.608	72.1334	1.35565	128.995	18.4964	46.5915	82.5393	30.2085	140.965	80.0368	49.8785	739.073	21.7625	85.4289	42.062	119.852	154.259	66.6534	58.6679	122.897	102.219	92.9638	24.4976
55.2569	55.9733	11.3674	77.6958	204.858	14.313	112.93	35.912	34.4567	17.2398	0.473688	75.1471	8.61219	1.6374	42.0094	39.5909	32.643	7.44886	21.0861	16.4304	6.12491	20.46	3.96211	39.8887	10.4573	5.65367	18.5339	35.3582	66.0316	1.22492	125.297	18.7411	46.1042	78.7461	35.8174	131.325	90.4639	47.7525	712.211	18.9198	88.5155	38.0599	141.658	153.424	68.0965	65.2326	104.455	103.934	93.9698	28.2936
55.3568	54.7588	10.6517	77.2415	205.432	13.5162	110.444	32.3951	33.4724	22.7759	0.445424	81.1185	9.29412	1.51846	77.3216	56.7827	29.1904	6.66272	18.9079	13.9771	5.06023	17.9024	3.39895	37.6841	9.69315	5.14057	16.7485	31.6132	58.6732	1.10567	125.44	18.1577	43.4393	72.9044	37.5167	120.832	90.3433	47.8333	674.732	16.3742	92.1971	41.1459	153.056	148.111	63.0156	67.6211	98.9953	100.08	89.7365	33.4797
55.4567	51.8772	9.98098	76.5149	194.36	12.5516	104.449	28.56	31.9117	29.6731	0.419077	76.8556	9.23745	1.40857	94.9417	62.2035	25.9875	5.9573	16.9061	11.8283	4.14862	15.643	2.91242	39.288	27.947	11.0981	14.8576	27.9099	51.3764	0.996771	120.282	17.1138	42.3651	66.3701	37.1185	117.563	85.1631	46.8177	631.921	14.1242	105.404	41.6828	162.125	144.538	55.7691	67.2732	89.7576	110.091	96.7286	33.9381
55.5566	48.5889	9.35232	73.4762	182.928	11.5383	97.0659	42.0138	32.3007	35.7498	0.394456	70.4282	8.76108	1.30697	99.2444	61.9517	35.4578	5.32229	15.0841	9.97563	3.38124	17.3832	2.4933	36.9761	33.9827	13.1371	13.0283	24.4728	65.8318	0.897184	112.782	15.8417	48.504	59.8334	35.64	112.646	88.8402	45.2724	617.573	12.1533	108.089	49.6867	160.376	145.945	69.1182	65.1851	82.9427	133.997	95.7096	32.067
55.6566	45.3189	8.76311	69.2133	167.858	10.5409	89.3542	46.4068	31.5303	37.9989	0.371396	82.5893	8.06762	1.21294	99.3074	68.4015	37.0677	7.87615	13.4342	9.69037	2.7433	19.9778	2.13354	32.5684	34.2922	18.7127	11.3392	21.3787	81.6464	0.80618	127.722	14.4859	48.9551	53.6284	43.2139	105.782	96.8972	43.206	590.504	10.4385	104.733	79.5144	152.643	142.169	75.8284	62.0421	74.0622	138.564	96.6945	32.5323
55.7565	42.2037	8.2109	64.3936	192.752	9.59207	109.896	52.4849	30.1464	37.9977	0.349758	79.7128	7.28346	1.12582	101.939	68.3508	35.4127	19.0703	11.9483	12.035	2.21801	32.9008	1.82559	27.759	32.0896	19.969	14.9225	18.6374	81.6967	0.722853	133.412	13.1337	46.5989	56.5321	45.6853	106.709	95.2728	40.831	556.517	8.9534	104.832	95.8411	162.202	146.614	87.4262	58.3115	79.15	146.046	92.31	34.5676
55.8564	39.2799	7.69346	62.3634	206.349	8.70721	114.745	52.3942	28.4677	36.7177	0.329435	73.4183	6.48527	1.04496	109.292	65.3024	32.5459	26.2491	10.6192	12.291	1.7886	37.2636	3.22805	23.2482	28.9445	19.0191	28.1599	16.2291	76.1757	0.646582	130.604	15.2738	42.9932	55.0582	46.0364	103.745	89.4798	49.3417	531.977	7.67183	100.168	102.877	160.726	144.583	84.7677	54.3086	80.472	158.233	85.1397	33.4252
55.9563	36.5509	7.20872	59.0603	216.652	7.89164	167.939	49.1017	26.6782	34.7541	0.31031	66.7433	5.7176	0.969815	107.828	75.0144	29.3691	28.3069	9.43108	11.542	1.43952	37.2407	3.77224	38.7333	25.6037	17.0667	33.0128	14.1232	68.2815	0.577043	123.811	15.9304	38.9658	51.5434	48.4765	98.4155	115.125	54.0597	501.265	6.56888	111.129	103.746	156.564	138.869	76.676	50.2424	77.5243	172.661	76.7739	30.8067
56.0562	34.0089	6.75472	55.139	237.446	7.14534	185.592	44.3484	28.1028	32.468	0.292255	82.9331	5.00444	0.899874	102.058	81.4962	26.2648	31.8562	8.37322	18.2463	1.15693	35.1	3.84007	41.1235	22.4056	14.778	37.9496	12.2866	60.0517	0.513828	115.379	15.6962	34.9441	47.2211	48.0901	91.7632	123.074	56.0821	467.719	5.62171	112.291	115.654	147.641	180.114	67.1012	46.2485	86.715	179.655	68.1649	36.7476
56.1562	31.6429	6.3296	50.9969	233.435	6.46548	185.774	39.1299	28.0293	30.0756	0.27513	81.0023	4.35691	0.834687	107.519	80.8815	23.3826	48.6166	7.43259	20.1228	0.928856	32.0583	3.65655	38.1639	19.4875	12.5042	38.1074	10.687	53.006	0.456792	106.505	15.1072	31.1372	42.7285	46.2427	84.4881	121.939	63.6778	433.452	11.7206	119.338	119.172	136.425	214.809	57.7332	42.4117	85.7394	174.766	59.8591	37.372
56.2561	29.4412	5.93157	46.87	218.82	5.84789	177.738	33.9928	64.4467	27.7031	0.258784	74.8448	3.77815	0.773852	105.2	77.0187	20.7689	54.0684	6.59735	21.8942	0.745186	28.755	6.98521	33.3913	16.8902	10.4157	40.7239	9.29486	66.3439	0.406129	133.625	21.5609	37.742	52.7024	55.8052	77.0453	114.479	67.4538	409.374	14.4608	117.927	117.231	124.398	228.147	49.2249	38.7821	79.6504	165.952	52.1473	51.0322
56.356	27.3928	9.24874	42.8932	200.384	5.28779	166.192	29.2163	82.4904	25.4214	0.243079	68.1024	3.26663	0.717008	99.1285	71.8278	18.4256	68.6555	5.85676	51.9028	0.59768	25.5142	16.2813	28.3615	14.6093	8.58114	95.4208	8.08379	66.5757	0.361925	142.22	24.4901	38.9879	54.8409	58.883	90.4468	104.404	68.5372	413.961	15.2146	121.679	118.329	112.424	228.707	41.764	35.6009	80.6158	154.722	45.1618	54.5326
56.4559	25.4869	10.0643	39.1388	181.296	6.45681	153.502	25.8444	89.8901	23.2678	0.227907	106.564	2.81821	0.663834	91.4795	66.2537	16.337	75.4974	5.19957	73.9177	0.478974	22.489	20.1775	47.7616	12.6217	7.01391	122.891	7.03036	61.6571	0.324372	141.754	25.2498	37.5456	53.0833	58.4731	100.629	107.054	67.7439	404.44	30.7442	132.7	114.891	100.984	221.854	35.3378	32.5791	83.2029	142.928	38.9395	52.8713
56.5559	23.7137	9.96072	35.6409	162.976	9.94879	140.83	22.4904	91.217	21.2598	0.21319	114.296	2.42743	0.614046	93.4964	60.7494	14.4806	74.9295	11.054	85.5713	0.383675	19.7405	21.0493	70.0744	10.8969	8.4558	129.084	6.1141	55.3553	0.293195	135.626	24.7146	34.8637	52.3508	56.258	106.435	125.043	66.1819	386.637	37.6745	132.925	108.701	106.171	230.635	29.8555	29.8888	79.0933	131.408	33.4619	59.8843
56.6558	22.064	9.53516	32.4102	147.215	12.5199	128.722	19.3535	93.9041	19.402	0.198894	125.642	2.08831	0.567402	90.1223	55.5209	12.8332	70.8987	13.7955	103.042	0.307032	17.283	20.3019	76.2291	9.40398	8.49743	124.379	5.31716	67.9055	1.79259	154.863	23.4448	31.7165	49.3322	53.1769	106.597	126.593	63.7349	364.336	51.5621	130.562	100.981	104.606	239.448	25.2028	27.3399	71.8414	122.62	29.3852	74.9154
56.7557	20.5291	9.01197	29.4437	132.224	13.3562	169.074	16.5238	92.5196	17.6921	0.185006	174.021	1.79487	0.523696	92.3525	50.6509	11.3722	74.8675	14.7109	104.326	0.245678	15.1065	18.7566	90.4581	8.11361	7.85253	114.567	4.62404	77.7061	2.29123	157.696	21.7956	34.1893	45.3623	59.2106	124.957	131.342	60.6351	339.967	56.5094	124.783	92.5599	99.3244	241.858	26.9672	24.9529	84.7747	124.596	25.5977	83.2512
56.8556	19.101	8.47453	26.7307	118.396	13.2515	180.647	14.029	88.9402	16.1239	0.171528	173.438	1.5414	0.482739	94.0011	46.1618	10.0773	73.8291	14.5845	97.5473	0.196163	13.1904	16.8855	87.4575	16.768	6.92302	102.818	4.02127	75.6974	2.36696	171.805	19.9893	33.6001	41.1347	64.714	142.991	126.175	57.1645	315.067	56.2908	115.913	83.9851	92.1837	238.486	32.1317	22.7358	85.8315	119.941	22.166	82.1715
56.9555	17.7721	7.95307	24.2567	105.837	12.6591	178.195	15.9715	84.2643	14.6891	0.158496	161.109	1.32269	0.444365	94.4678	42.0471	8.92998	69.6301	13.8914	87.439	0.157053	11.5097	14.9519	78.8747	19.3899	7.33222	90.8185	3.49716	74.7556	2.27047	177.178	18.1612	32.0445	46.1522	69.2593	152.968	120.451	53.5118	296.924	53.247	105.701	75.6103	84.3024	229.05	32.083	26.9665	80.7714	112.578	19.1088	76.5753
57.0555	16.5354	7.45773	22.0052	94.5247	11.8356	197.659	15.9923	101.651	13.3787	0.145969	147.839	1.13421	0.408447	95.739	56.4194	7.91343	64.1537	12.9166	78.1257	0.123244	10.0389	13.0963	74.5284	28.6104	6.95786	79.4172	3.04154	68.7616	2.11109	172.392	16.3916	34.6709	46.2282	69.2595	158.844	120.869	49.8242	298.935	48.8101	95.1953	67.6537	76.3382	216.4	29.4002	31.7165	72.9262	135.103	38.2154	69.1259
57.1554	23.3902	6.9911	26.6083	84.3791	10.9247	198.172	15.0125	108.106	12.1833	0.134023	137.179	3.98428	0.374875	91.8906	61.4196	7.01249	58.3507	11.8288	70.4528	0.0964227	8.75377	16.7893	65.769	30.6714	6.23041	77.6208	2.64552	65.7368	1.93495	162.905	14.7246	34.1314	63.9069	66.8889	157.308	125.098	46.7241	305.025	43.8385	86.4503	71.3619	68.6629	202.287	25.8954	33.8727	64.1744	146.485	46.9718	61.2341
57.2553	24.5371	11.0019	28.3403	96.684	10.005	217.9	22.4565	108.359	11.0937	0.122757	124.972	5.42281	0.343553	87.8501	92.3385	8.59492	54.4719	10.7254	61.8398	0.0749007	7.6321	17.749	56.1125	29.4774	9.8615	72.4546	2.30135	59.6062	1.76194	151.543	13.1824	32.0709	73.1379	63.363	163.56	122.091	43.5605	299.654	44.6352	83.7861	92.7195	61.4726	196.804	22.3556	34.3109	64.3374	144.993	49.4807	53.6141
57.3552	23.7911	11.995	35.1448	96.7254	9.11809	217.65	30.2052	109	28.6422	0.112277	113.251	18.2138	0.314399	98.8928	102.522	20.1916	61.0936	9.6607	53.3924	0.0567215	6.65377	17.2355	50.0562	26.9487	11.1455	65.5392	2.00221	52.7206	1.59958	144.81	11.7727	29.3747	73.8767	59.3549	162.097	121.466	40.4179	295.703	42.7541	85.3119	107.347	54.8567	205.276	24.4122	33.6385	67.6266	137.91	52.1379	49.2443
57.4552	22.4687	11.8789	37.8479	95.158	8.28424	208.021	32.3633	111.155	37.648	0.102677	102.471	25.7255	0.287351	102.823	102.686	24.0326	61.1454	8.66299	54.837	0.0399195	5.80084	15.9866	42.9456	24.0119	12.6108	58.1746	1.82018	46.0577	1.45076	135.53	10.4951	26.5095	70.4734	67.5944	159.326	114.278	49.5779	284.514	39.5005	82.3281	112.919	62.9691	203.737	26.644	32.2744	64.8903	128.682	59.675	45.2187
57.5551	21.0205	11.3738	38.1031	103.03	7.51203	201.908	33.1751	124.912	41.4979	0.0940459	109.243	30.7127	0.262372	99.9641	102.463	24.0857	58.0985	7.74494	51.6379	0.0254914	14.5308	17.7081	41.4512	28.2493	13.3797	51.031	3.64373	65.1568	1.31567	140.09	9.3441	29.5382	65.2411	76.0777	160.571	111.417	54.7413	269.264	53.6909	76.9419	112.536	125.002	199.216	25.3171	30.5051	59.2642	118.922	60.8536	40.4688
57.655	75.0863	10.7504	55.2585	100.788	6.80343	204.744	34.8817	128.664	42.2894	0.0864535	124.391	32.0897	0.239387	93.8714	99.7224	22.6102	80.3809	6.91022	48.8698	0.00743878	17.9188	17.5925	36.9404	28.167	12.7077	44.4265	4.16988	67.7354	1.19353	136.457	8.31145	29.466	59.391	77.8986	156.041	103.725	57.0575	260.682	62.4724	70.4468	108.379	241.571	190.347	22.689	42.6672	64.7569	109.359	59.9488	35.6596
57.7549	93.0863	43.512	63.2159	94.2552	6.15693	207.996	33.6085	126.805	41.3171	0.0799827	129.034	35.2451	0.21823	104.162	99.0144	20.6105	86.8423	9.64005	44.1024	-0.00481508	19.4571	16.5305	37.2242	26.2114	14.0828	38.486	4.11242	63.6496	1.08313	129.021	7.38771	27.8803	53.5401	76.1821	171.909	94.1492	57.3648	248.205	64.0491	68.6981	101.966	408.078	179.241	22.3856	58.513	63.3302	100.308	56.3818	31.1185
57.8548	94.6579	78.7035	65.6191	86.2103	13.8668	222.111	30.8648	121.921	39.3756	0.074711	128.164	35.3573	0.19869	106.302	98.1143	18.5235	85.5247	10.7276	38.7279	-0.0127114	19.0884	15.0381	40.8971	33.7149	13.6515	34.324	3.81236	57.261	0.983257	120.061	6.56311	25.6375	47.9864	72.6794	222.763	84.4795	56.2891	233.253	61.588	64.6216	94.341	484.15	167.188	20.4067	67.0253	58.473	91.8835	51.5046	26.988
57.9548	120.784	88.7156	64.7507	85.9039	17.3352	233.063	27.5264	122.172	36.9492	0.0707204	130.285	33.7243	0.180605	109.259	93.357	16.5304	90.1112	20.5696	33.4468	-0.0175011	25.789	13.4076	42.0831	34.681	12.3722	30.3263	3.43008	51.2239	0.892742	122.845	5.82812	23.1911	42.8591	68.3648	247.683	75.0446	54.2913	230.569	57.038	73.2666	86.2096	506.368	154.965	25.347	70.6134	52.1858	84.1076	46.1419	23.3122
58.0547	139.371	88.804	62.0336	93.6463	18.4454	249.962	24.0856	118.588	34.3291	0.0680719	121.64	31.1715	0.163903	123.054	87.03	14.6988	87.7463	25.095	28.5835	-0.0202399	27.5525	11.7987	40.1841	32.7373	12.9291	29.5389	3.03882	45.0058	0.810545	119.073	5.17377	20.7741	38.1989	63.7743	255.296	66.2575	51.7293	243.368	51.5774	77.3097	107.869	497.489	155.863	25.202	70.954	53.2957	78.2109	40.7807	20.0846
58.1546	143.715	85.37	58.348	101.843	18.2778	246.976	20.8047	113.005	31.6872	0.0668083	111.01	29.2151	0.148532	133.428	80.2584	13.0458	82.225	26.7128	24.262	-0.0216032	26.8297	10.2927	35.635	29.6604	12.1888	27.3719	2.67	39.1844	0.735503	125.726	5.56014	18.4987	34.0015	59.1966	251.658	82.7732	48.8243	243.904	45.9005	76.1042	122.147	471.567	151.491	23.0523	69.2095	55.0216	101.787	48.4803	17.2742
58.2545	138.58	80.8214	54.2325	106.078	17.4488	234.777	18.0836	106.496	29.1219	0.0669209	100.65	26.6936	0.13431	132.335	82.2299	11.5676	75.4945	26.4603	20.5023	-0.0219829	24.9472	8.92595	30.4799	26.3002	23.388	24.653	2.33531	33.9562	0.666533	124.383	5.57008	16.4123	30.2416	57.4057	240.979	86.0129	45.7462	236.978	40.3994	72.8487	126.98	437.191	153.402	20.286	66.1807	62.7375	107.636	56.4673	39.8256
58.3544	130.623	76.0556	55.7841	102.08	16.3078	219.606	15.5488	99.6746	26.6864	0.0683833	91.0817	23.9699	0.12093	127.01	79.501	10.2516	89.7355	25.1916	17.2743	-0.0216606	22.6121	7.70912	25.5759	28.2907	27.0228	29.8971	2.03734	29.3539	0.603001	130.046	5.35996	14.5281	26.8846	54.5065	226.179	107.449	48.1544	225.73	44.44	67.737	125.639	399.529	149.694	36.75	62.4156	77.6558	105.436	58.0614	48.3454
58.4544	122.968	71.3996	62.1626	111.337	15.0498	226.734	13.2677	92.8902	24.4064	0.071104	95.4483	21.2612	0.108364	118.427	74.7234	9.08296	91.9399	25.9248	14.5261	-0.0208489	20.1924	6.63922	21.2346	27.2283	26.6813	30.6926	5.71791	35.2326	0.544284	132.981	5.02967	12.842	23.8932	51.1286	230.738	111.653	48.7194	212.191	47.8969	61.8109	120.416	361.612	142.85	40.2285	58.2844	80.188	102.457	55.9909	49.5094
58.5543	114.908	66.9649	63.6951	109.242	13.7818	220.172	28.0299	86.3328	22.2914	0.0749443	89.7916	18.6912	0.0973095	108.629	69.2117	8.04658	88.3616	30.1344	12.1992	-0.0196532	17.8702	5.70629	17.5247	24.9102	24.4259	29.2397	6.89072	34.8843	0.490012	131.47	5.51808	11.3413	21.231	47.6167	225.976	115.869	48.0221	197.664	47.3069	65.369	115.529	325.149	134.406	38.2683	54.0336	76.2473	96.6059	51.9721	47.0209
58.6542	107.083	62.7823	62.3925	102.307	12.5599	207.464	48.7969	80.0998	20.3411	0.0797392	82.1195	16.3235	0.088722	98.6861	91.0252	7.12826	82.2385	41.9997	10.2361	-0.0181657	15.7284	4.89748	14.4132	22.204	21.4129	32.115	6.9245	34.6385	0.439971	177.204	5.67011	10.01	18.8635	44.1552	215.437	113.76	50.044	205.171	44.5258	76.4669	108.402	315.966	131.297	35.9129	49.8234	69.2671	115.139	47.0663	42.908
58.7541	99.6907	58.8529	62.1756	93.6431	11.4116	192.424	56.5721	82.3436	18.5496	0.0852819	74.5013	14.1853	0.0825647	89.1364	97.0647	6.31498	75.2242	46.8613	25.1857	-0.0165193	13.7963	6.96554	22.0241	19.5133	18.266	31.6048	6.47446	39.9796	0.393913	205.215	5.53905	8.83178	18.1691	40.8384	201.556	106.296	54.8328	209.263	40.6861	79.2682	121.213	297.519	125.555	31.9973	45.7547	61.1944	118.181	47.5331	38.2582
58.8541	92.7734	55.167	59.9205	99.6095	10.3484	176.946	57.1108	81.0675	16.9083	0.0913373	67.4317	12.2812	0.0788146	103.801	95.5567	5.59485	85.5379	65.3015	30.4671	-0.0147943	12.0762	7.64211	33.1293	17.0127	15.3003	29.4501	5.85008	50.5539	0.351551	210.185	5.24791	7.79052	66.4964	37.7106	186.025	96.6844	56.8791	205.847	36.4647	77.2753	125.147	274.659	133.468	48.0263	41.8875	53.0921	114.279	45.368	33.6339
58.954	86.3238	51.7115	56.5723	96.7238	14.3252	165.076	53.8533	77.8965	15.4071	0.0976612	60.9908	10.6025	0.0732896	106.223	90.6319	4.95708	86.1019	72.6364	42.7448	-0.0130685	10.557	7.55783	34.3365	26.8438	12.655	26.611	5.19393	50.8919	0.312915	203.832	4.87464	8.04251	93.4819	34.7884	169.976	86.5857	57.002	197.653	32.2529	72.6746	123.298	250.291	133.856	52.5431	38.2547	45.5037	107.499	41.8383	29.3073
59.0539	80.3184	48.4725	60.2377	90.1343	15.8232	166.082	48.8238	73.781	14.0359	0.10402	62.0471	9.13353	0.0635378	102.456	84.3483	4.39194	82.0424	73.5612	46.4674	-0.0114385	9.22172	7.08356	31.5566	29.2907	10.3733	23.6039	4.56844	55.9393	0.278181	192.28	4.46787	7.74309	103.03	32.0734	167.235	76.8258	73.4983	186.803	28.2646	66.8136	117.834	230.073	134.939	58.5759	38.1263	46.6912	99.7538	37.7237	25.3926
59.1538	74.7295	45.4366	60.2784	87.2101	15.9644	162.332	43.1846	69.2722	12.7841	0.110203	57.9409	7.85544	0.058555	95.7943	79.525	3.8908	76.0075	81.5727	44.9372	-0.00996267	8.05158	9.43372	39.4506	28.3586	14.5824	20.6944	3.99794	55.0854	0.247537	178.701	4.05728	7.1899	102.401	29.5595	171.628	67.782	83.1512	174.663	31.3469	76.3711	110.262	220.5	138.844	69.0721	36.9869	44.252	97.1041	46.0069	21.92
59.2537	69.5292	42.5911	58.2364	81.1278	15.3905	153.474	37.5775	64.6845	12.3002	0.116025	61.5815	6.74819	0.0569175	91.0436	73.7792	3.4462	69.3444	178.804	41.0331	-0.00872613	7.02809	10.116	38.8024	26.0202	15.495	18.0081	3.48901	50.6061	0.221115	164.708	3.66035	6.54204	96.8844	29.809	168.715	59.5947	87.903	162.614	31.4107	79.9404	101.612	207.824	145.203	76.0276	45.7328	43.3396	93.557	48.3003	18.877
59.3537	64.691	39.9238	55.0686	87.5926	14.466	142.603	32.3345	60.1934	11.6105	0.121321	61.0242	5.79212	0.0563027	112.6	68.016	3.05267	62.7198	291.411	36.2835	-0.0076524	6.13373	9.89376	34.8735	27.495	16.4714	15.5937	3.04026	45.0439	0.198706	151.098	3.28675	5.8824	89.2862	28.9188	161.253	52.2831	95.8176	159.776	29.8142	78.3489	92.5771	208.475	144.325	72.4742	50.0574	40.0497	87.8508	59.3995	16.2309
59.4536	60.1899	37.4235	51.3629	87.4249	13.3958	135.011	31.1199	57.3594	10.8271	0.12595	59.8904	4.96859	0.0575287	118.03	66.5793	2.704	56.4463	376.796	31.4706	2.27841	5.35267	10.6809	30.033	28.6106	15.6584	13.459	2.64705	39.4761	0.179991	138.239	2.94126	5.25209	81.0687	36.38	151.152	45.8063	99.0888	153.304	27.389	75.7998	120.939	200.061	145.307	67.9033	51.4353	67.3298	89.5419	62.5877	21.6443
59.5535	56.0025	35.0796	47.4751	82.5338	12.2928	125.542	41.7477	54.055	20.7584	0.129785	55.4087	4.26043	0.0581971	115.203	62.9707	2.39524	50.6535	505.383	26.9685	3.31401	4.67078	10.4808	25.2943	31.5472	14.0358	11.5912	2.30367	34.325	0.164796	129.358	2.62558	4.66951	72.9701	42.3937	139.712	53.6903	99.1102	145.782	31.5211	76.3997	134.773	199.3	141.316	60.4532	50.8916	76.8315	86.3157	61.179	22.9437
59.6534	52.1069	32.8821	48.8318	75.8511	11.2175	118.351	44.6877	50.5927	25.7011	0.13271	50.4361	3.65203	0.0581319	108.412	58.5199	2.11936	45.3785	557.651	22.9318	3.62305	4.07556	9.77959	21.0442	30.6745	18.3004	9.96796	2.00436	29.8108	0.152603	124.233	2.33954	4.14103	65.3413	44.0793	127.794	54.4328	96.9161	150.467	33.8584	77.2582	138.886	190.481	136.913	52.4797	49.1345	76.6591	81.0711	62.4117	22.1604
59.7534	48.4829	30.8215	54.5905	80.9372	18.9153	109.798	47.6047	47.1491	27.6434	0.134636	55.3159	3.12941	0.0577718	111.733	65.038	1.94155	40.6125	562.531	19.4009	3.53058	3.55593	8.85836	17.3878	40.8898	18.9491	8.56372	1.74372	26.2906	0.142676	116.587	2.08192	3.66677	58.3282	43.4498	120.314	51.703	93.2489	148.837	33.3831	74.2622	136.672	177.52	130.069	44.9607	46.6506	71.5708	75.172	59.9157	21.3963
59.8533	45.1113	28.8891	56.0265	78.6964	22.1725	117.118	46.1727	43.8207	27.816	0.135518	52.6034	2.68029	0.0574496	124.155	82.2809	1.74643	43.2748	541.185	16.3589	3.23478	3.10209	7.87544	14.3099	42.5465	17.7823	7.35267	1.51689	44.4674	0.134285	108.043	1.85092	3.24384	51.9698	46.656	126.765	47.46	88.6572	143.424	31.3883	69.2325	130.512	162.786	122.026	38.2461	43.7712	74.0166	84.4346	67.7544	24.094
59.9532	41.9745	27.0767	62.6714	73.3817	22.976	137.033	42.5682	52.6105	26.977	0.135333	68.496	2.29422	0.057223	124.511	86.5969	1.55816	47.0513	506.352	13.7635	2.85363	2.7055	6.91633	11.7499	40.3672	15.8209	6.31046	1.31953	53.8403	0.126791	99.4218	1.64444	2.86803	46.252	46.7315	146.356	42.731	83.5298	135.874	31.9677	71.6648	125.893	147.678	113.541	39.4474	40.7187	70.4335	84.7625	68.6886	23.9203
60.0531	39.0558	25.3768	64.3395	67.0187	22.464	159.737	40.9139	55.8366	25.5916	0.134114	67.5086	10.3252	0.0568938	118.864	84.7567	1.38446	46.8388	465.601	11.5631	2.45477	12.4879	6.02419	9.63519	36.6678	14.5329	5.41488	1.14783	57.3718	0.119528	91.1221	1.46032	2.53468	41.1349	45.1713	153.956	51.3565	79.4573	127.251	30.6255	69.8064	118.578	143.605	114.284	36.6489	37.6401	67.2205	81.1491	65.7054	22.3595
60.153	36.3398	25.0708	63.0928	79.5554	21.285	163.537	37.5196	64.1167	23.9423	0.131932	62.527	23.4701	0.0562496	110.502	80.1569	1.22682	47.0665	423.342	11.8547	2.07482	16.5003	7.1703	7.89504	37.6174	13.7562	6.86961	0.99847	64.9042	0.111848	92.1586	1.29644	2.23933	36.5688	42.8114	153.68	52.588	84.9697	118.234	28.2978	65.6176	109.802	136.122	115.951	35.8033	34.6298	61.1994	81.5868	60.6787	21.2143
60.253	33.8125	26.5999	60.215	101.504	19.8052	158.173	33.4307	66.7122	22.1984	0.128858	56.934	29.8607	0.0552264	117.273	82.8267	1.08502	44.8092	382.06	11.1539	1.7315	17.4953	7.35625	6.46637	38.9634	12.3003	7.17588	0.868549	67.7923	0.103462	88.8214	1.15074	1.97785	32.5015	40.115	148.402	62.8392	86.8434	120.616	25.5499	71.0706	100.401	142.803	127.415	32.4956	31.7461	54.1412	78.1625	55.6337	47.2933
60.3529	31.4606	26.1049	72.23	105.489	18.2281	148.739	29.234	66.1056	20.4594	0.124992	51.587	32.0815	0.053842	115.148	81.44	0.958473	59.3887	343.078	12.9234	1.43143	16.9756	7.0334	8.72777	36.8931	18.5569	6.89551	0.755545	63.8221	4.99474	88.6907	1.02133	1.74642	28.8822	42.0344	140.116	85.0371	86.1882	129.114	22.7137	70.9389	102.237	145.105	130.052	28.4859	29.0226	47.0154	93.3053	57.306	57.0692
60.4528	29.2723	24.9113	90.3747	101.414	16.6642	137.804	33.6294	63.7582	18.7814	0.120423	46.675	31.8108	0.052113	108.707	77.1969	0.84628	63.2762	307.027	12.8452	1.17499	15.7537	6.4649	8.78588	41.2682	20.1577	6.34187	0.657254	57.4641	6.66008	100.136	0.906422	1.54169	25.6635	45.5064	152.888	90.878	83.8105	130.436	19.9761	72.711	99.849	140.283	127.496	30.9754	26.4761	48.5626	95.8247	55.3183	62.4357
60.5527	27.2367	23.5162	97.697	101.606	15.1705	133.93	56.8189	60.526	17.1944	0.115235	42.2129	30.1281	0.0500282	100.426	74.7041	0.74705	82.9759	274.967	11.8993	0.959322	16.3092	5.80133	20.9159	40.3585	19.361	5.68634	0.57176	54.7536	6.9605	101.489	0.804452	1.36071	22.802	46.2757	168.181	103.193	84.2006	130.254	17.4344	86.9418	95.4644	131.675	132.501	33.3182	29.1772	46.183	92.6843	55.9092	61.1954
60.6527	25.3442	22.104	98.5542	96.0904	13.7742	126.255	65.3568	56.9062	15.7124	0.109533	38.1727	27.719	0.047566	91.6196	70.2484	0.659141	88.0906	255.189	16.8453	0.779997	20.2928	5.12629	25.0018	37.2119	17.4566	5.01995	0.497403	67.4169	6.70561	99.8823	0.713985	1.20078	20.2584	45.093	172.307	103.257	82.999	126.273	15.1321	91.034	89.355	121.309	131.24	31.4812	31.6098	74.866	87.1955	53.3855	56.8158
60.7526	23.5802	20.7408	95.6696	90.8216	12.4854	117.129	65.7479	53.1838	14.34	0.103413	34.5178	25.0104	0.044771	82.9643	95.3345	0.580994	86.0749	233.428	17.99	0.632172	21.0568	6.09856	24.2326	33.3067	15.1608	4.38835	0.432721	67.3027	6.24516	98.7776	0.633685	1.05938	17.9975	42.9329	169.19	97.4324	80.3264	141.867	13.0807	89.2377	86.7122	112.915	126.391	28.139	32.2895	84.5895	80.9178	49.244	51.1785
60.8525	21.9411	19.4484	90.7353	84.8504	18.5137	107.721	63.4662	49.5183	13.076	0.0970008	31.2123	24.3324	0.041797	88.0989	105.46	0.511282	80.7997	211.511	17.2573	0.511158	20.2217	6.25546	21.6366	29.3376	12.8537	6.68478	0.376436	65.1811	5.72834	94.1315	0.562258	0.934027	21.0921	40.3371	161.559	89.1102	76.8145	147.116	11.2734	92.5242	86.017	103.459	119.618	41.1047	31.827	84.0232	78.8965	44.4072	45.2768
60.9524	20.415	18.2317	84.7928	77.5686	25.6497	117.789	58.3487	45.9959	11.9159	0.090418	31.0361	22.7766	0.0388971	95.5953	105.467	0.448925	74.2527	190.443	15.6891	0.412664	24.3975	5.98018	18.5719	29.4776	10.7218	7.41878	0.327427	59.4445	5.21701	93.2285	6.16849	1.87391	32.5176	37.6031	151.367	80.0601	72.6997	146.716	9.6943	90.2078	82.5825	102.627	117.816	45.7253	30.6498	78.2532	85.9723	47.481	39.6106
61.0523	18.9931	17.0896	78.4749	98.3323	28.3399	117.371	54.2096	42.6594	10.8539	0.0837917	28.8128	20.7934	0.0363387	94.8433	100.803	0.393086	67.4344	175.929	13.8369	0.332876	26.3573	5.49615	15.614	27.5292	8.84229	7.33573	0.284723	64.6198	4.73505	88.9103	9.24272	2.23266	36.3855	34.8908	139.877	81.5657	68.2613	174.13	8.32273	88.3029	77.524	97.8394	116.217	43.7612	29.0476	70.2092	92.5575	75.8933	34.4085
61.1523	17.674	16.0189	78.4252	101.974	28.5963	165.625	48.6996	42.9663	9.88323	0.0772469	29.233	23.6688	0.034326	90.0337	94.1885	0.343097	60.8302	163.381	11.9816	0.268431	25.7969	4.93123	29.1094	24.8053	7.23311	22.1001	9.19423	61.7832	4.29046	91.7395	10.6782	8.96522	36.4036	32.2828	127.929	80.4323	67.6459	201.262	7.13666	83.256	71.6077	91.0382	111.645	49.0308	35.988	61.5317	108.144	87.9466	29.7532
61.2522	16.4438	15.0154	75.7088	97.944	27.5697	183.631	42.8182	41.826	8.99709	0.0708995	27.2798	24.1767	0.0329866	85.7102	86.9665	0.298318	54.6582	149.515	10.2561	0.216555	24.0508	4.35652	31.6328	21.9297	5.88179	28.0741	16.6954	68.4397	3.88404	89.2844	11.1024	21.8057	34.5599	29.8186	116.463	75.3274	65.7087	211.751	6.11418	78.8931	65.3508	83.3956	111.929	57.3303	39.4286	53.0974	110.2	90.2163	25.6511
61.3521	15.2993	14.075	71.5543	90.7875	25.9137	205.675	37.108	60.6584	8.18872	0.0648754	63.6257	29.3435	0.0323922	84.4751	82.7331	0.258223	49.0006	137.442	8.71417	0.174981	53.5324	3.81018	29.6241	19.1843	4.7621	29.3403	18.7476	72.5194	3.51428	84.5922	10.9207	33.6939	31.9099	27.5138	105.305	68.6044	62.9203	211.823	5.23477	72.8869	59.0947	85.5829	108.581	55.8621	40.5369	45.3371	111.285	86.8861	22.0714
61.452	14.2351	13.1939	73.244	108.936	23.9956	224.416	31.8405	69.1566	7.45176	0.0592739	86.0149	30.8893	0.0325586	98.865	77.1177	0.222404	43.8695	124.944	7.36822	0.141782	80.3771	3.90031	26.0325	16.6826	3.84307	28.2012	19.9962	68.6594	3.17841	85.2954	10.3931	37.7328	37.6016	25.3709	94.7074	61.4855	59.5988	205.57	4.4798	66.2723	53.0568	122.662	103.235	55.4831	40.1238	38.4267	106.829	83.5946	18.9668
61.552	13.2451	12.3682	71.7043	110.852	22.018	238.548	27.1294	72.6822	6.78022	0.0542017	115.079	30.2901	0.0334312	101.381	71.1137	0.19049	39.2454	112.746	6.21033	0.115339	88.7516	3.72508	22.1615	14.4575	3.09393	25.9409	19.1832	70.0475	2.8735	105.235	9.68455	37.9552	44.7149	23.3859	84.8389	54.58	55.9993	195.664	3.83264	72.5324	47.3681	138.264	96.9004	50.7267	38.7498	32.4006	100.134	87.7118	16.2853
61.6519	12.326	11.5943	68.3631	112.532	20.0896	237.388	30.0628	72.4048	6.16842	0.0497493	116.492	28.4931	0.0349171	97.8866	65.1967	0.162705	35.0939	117.514	5.22353	0.094322	87.7225	3.42145	18.5475	12.5042	2.48633	36.9331	17.5531	65.3199	2.59697	110.474	8.89818	36.6989	53.0032	21.5511	75.7521	48.1684	52.2824	183.833	3.27851	72.7892	43.6473	156.193	90.1926	44.6291	36.7987	27.2183	92.7525	85.5388	13.9751
61.7518	11.4697	10.869	64.102	117.884	18.2649	235.211	29.726	70.0463	5.61114	0.0459661	108.645	26.0976	0.0368809	95.7103	59.5818	0.137868	31.3751	115.112	4.38775	0.0776111	82.2083	3.06845	31.8358	10.8023	1.99531	40.1483	15.6866	70.1336	2.34666	126.571	8.09699	46.849	54.3305	19.8576	75.7963	42.3575	49.7097	171.187	2.8044	74.5477	40.5499	183.131	83.4792	38.5057	34.5302	22.804	97.1188	79.9508	11.9885
61.8517	10.6738	10.1892	59.4587	122.084	16.5684	259.968	27.7096	66.6165	5.10366	0.0428831	127.649	27.8132	0.0391321	91.9851	54.3547	0.114592	28.0482	108.878	7.90541	0.0643724	74.8417	2.71008	34.0188	9.32561	1.59959	39.323	13.8452	66.7417	2.12015	153.861	7.3182	49.3485	52.2065	18.2956	93.253	37.1646	46.8431	163.477	2.3992	72.1808	39.0605	190.507	76.9732	44.5985	32.1178	24.9923	114.238	72.734	10.2819
61.9516	9.93388	9.55212	64.9014	182.186	15.0079	275.536	31.8049	62.7026	4.64177	0.04049	123.254	27.4589	0.0414574	85.8338	49.5377	0.0975661	25.0736	112.808	9.00849	0.0539722	67.0012	2.36945	31.6499	30.0492	1.28133	36.5487	12.1378	60.3913	1.91529	160.623	6.58252	47.9737	48.5226	16.8554	103.665	32.5629	43.8361	153.969	2.05336	67.5987	36.7551	186.616	70.7915	43.9132	29.7753	30.068	116.694	64.9732	8.81701
62.0516	9.24481	8.95497	73.783	198.911	13.5817	270.803	33.8237	58.6421	4.22155	0.0387545	113.534	25.9379	0.0436516	78.7666	45.1227	0.0803553	22.4137	110.148	8.89246	0.0458227	59.3798	2.05752	49.9311	37.0159	1.02578	32.9771	10.6017	83.1072	1.72998	179.521	5.90025	44.7761	49.0611	15.5278	106.847	28.5061	40.8008	158.618	1.75876	62.8461	34.0141	176.579	69.8879	39.9957	27.4426	30.691	112.597	62.8886	7.56006
62.1515	8.60266	8.39533	76.3546	219.473	12.2836	277.362	48.4816	54.6246	3.83929	0.0376445	110.91	23.8227	0.0455345	71.5756	41.0884	0.0657665	20.034	103.983	8.2084	0.0393579	52.2998	1.77838	52.3535	37.5235	0.82085	29.2257	9.24104	85.7507	1.5622	219.663	5.27524	40.8552	46.8239	14.3043	105.304	29.6072	37.8105	156.725	1.5083	75.2448	31.0931	163.521	67.1719	35.1215	26.6225	29.0058	109.903	70.1732	6.48178
62.2514	8.00604	7.87085	77.4893	232.908	11.1054	277.572	53.1001	50.7533	3.49152	0.0371086	102.484	21.4694	0.0469662	67.4714	37.4079	0.0537731	17.9035	96.2187	9.70304	0.0341238	45.8862	4.47476	48.3418	35.1867	4.31541	28.7416	8.04594	86.5849	1.41004	230.456	4.70746	36.7868	43.3584	13.1773	100.83	36.5463	34.9193	150.917	1.2957	81.3288	28.159	149.322	63.4928	35.3346	25.3572	26.2555	105.723	70.6765	7.55011
62.3513	7.45025	7.37936	75.4857	253.938	10.0377	279.904	52.2124	47.0802	3.1751	0.0371099	93.254	19.0929	0.0478405	86.2202	34.0531	0.0433768	15.9949	90.6429	9.90174	0.0297545	40.1617	6.22392	44.334	31.7718	8.24812	26.7723	7.0011	80.3965	1.27206	239.705	4.19463	32.8605	39.4754	12.1397	94.6238	37.8072	32.1597	142.905	1.11529	81.0896	25.3166	135.083	59.3721	33.01	23.8473	24.6902	99.1938	67.353	7.60427
62.4512	6.93354	6.91883	71.7488	259.489	9.07127	274.107	48.5167	43.6279	2.88729	0.0375977	112.067	16.8172	0.0480816	98.9891	30.9966	0.0342098	14.2851	86.154	9.29469	0.0260436	35.0978	6.77669	38.5665	28.3602	9.52176	24.1871	6.08992	78.547	1.14664	234.186	3.73333	29.2101	35.5878	13.5896	87.535	55.2534	32.5411	133.794	0.961694	77.3038	22.6285	122.041	55.1251	29.3475	22.2264	32.5105	101.289	62.0534	7.16151
62.5512	6.45325	6.48732	81.1978	256.761	8.19721	306.579	43.5899	50.7356	2.62564	0.0385286	108.72	34.1383	0.0476411	101.106	28.213	0.0261822	12.7547	91.5256	8.34985	0.0228241	30.6428	8.94885	45.3237	27.6963	9.39789	21.4528	5.29638	81.9764	1.03283	226.072	3.31959	25.8867	31.8955	13.883	80.1164	60.5003	34.8148	124.284	0.830063	71.6933	20.1294	126.251	50.9381	25.4585	20.5817	35.3394	97.7142	74.8937	6.50427
62.6511	6.00631	6.08298	83.8415	241.42	7.40714	310.311	38.3282	53.0948	2.38787	0.0398468	114.984	45.4657	0.0464994	97.4278	31.0892	0.0191156	11.3866	90.5657	7.31226	0.0199774	26.7373	9.56525	43.6748	39.9288	20.4761	18.8093	4.60575	87.6891	0.929768	212.743	2.94934	22.898	28.4854	13.5637	72.7311	59.5902	35.5902	121.606	0.717395	65.3087	17.8365	123.293	46.9166	38.4533	18.9683	34.4747	106.985	98.9726	5.78319
62.751	5.59005	5.70407	83.4574	221.421	6.69332	310.754	33.2183	52.7734	2.17193	0.04149	108.412	49.7601	0.0446477	91.0452	50.9119	0.0127876	10.1662	86.1707	14.7514	0.0174566	23.3208	9.33898	55.2424	42.5284	24.2797	16.3698	4.0049	83.3284	0.830712	197.453	2.61858	20.23	25.3851	19.337	65.6239	55.7743	35.3223	118.506	0.598024	73.746	15.7552	119.766	51.4615	49.2449	17.4204	31.7854	117.623	107.416	5.07545
62.8509	5.20223	5.34907	80.377	213.994	6.04858	297.375	28.5038	57.6487	3.76715	0.0433931	103.281	49.8266	0.0420876	98.8046	57.809	0.00704704	9.07931	80.0773	21.5898	0.0152468	20.3361	9.05699	54.5362	40.7605	24.2351	14.178	17.0273	79.2528	0.734904	181.854	2.32356	17.8589	22.5926	21.6894	58.919	50.7792	36.5639	128.595	0.49612	82.0053	13.8841	113.443	63.3767	49.4364	15.9571	28.3425	117.082	111.06	4.41772
62.9509	4.84055	5.01649	76.4307	198.96	8.48453	317.023	24.287	58.5709	4.54625	0.0454866	119.994	47.4723	0.0388647	98.0329	58.435	0.0018311	15.2604	73.3118	25.0268	0.0133587	25.4299	8.39338	49.0943	40.2569	22.3159	14.1124	31.825	81.5546	0.651747	166.754	2.06079	15.7577	20.0913	22.1764	59.1447	45.5008	36.5976	130.896	0.416363	82.9599	12.2158	105.127	68.2837	45.4082	14.5875	24.7411	111.653	117.186	12.6361
63.0508	4.50337	4.70496	76.2544	181.436	9.4142	312.396	36.1345	63.7743	8.8113	0.0476895	115.585	43.8468	0.0350563	101.573	56.1387	-0.00285522	17.4085	66.4662	24.8794	0.0118435	26.4368	7.56972	42.3144	37.2939	21.8138	13.2307	35.9479	81.7937	0.581618	152.525	1.82707	13.8997	17.8586	25.0448	72.3386	40.3855	35.8103	146.868	0.342769	79.7616	10.7381	105.416	68.9811	48.4344	13.3145	29.3359	104.317	114.636	15.8566
63.1507	4.1893	4.41324	84.1545	163.79	9.51866	296.566	41.2466	64.6902	13.7617	0.0499368	106.401	52.6397	0.0307413	98.5787	52.5948	-0.00694165	17.5482	59.869	23.0486	0.0106875	25.4115	9.26613	48.6552	33.463	19.861	11.9984	35.2805	75.7329	0.520366	139.308	1.61947	18.7467	15.8692	25.6849	78.3311	42.7309	34.4747	152.198	0.275453	74.3706	9.435	107.238	67.2208	45.6136	12.1367	31.8893	96.4685	107.356	26.4309
63.2506	3.89728	4.14016	86.718	176.895	9.82612	308.877	44.2039	66.6845	16.111	0.0521706	102.45	55.1403	0.0260037	94.6666	48.7056	-0.0103266	16.7327	53.69	20.5521	0.00984934	25.6911	9.61802	56.8943	29.5157	17.3531	20.6921	32.6321	75.7121	0.467391	132.302	1.4353	20.1314	14.0979	25.1402	79.5406	41.4346	32.7814	150.91	0.203036	73.527	8.2875	103.743	64.0935	40.7081	11.0502	37.1262	88.7423	105.254	29.9471
63.3505	3.62665	3.88464	85.2182	172.866	9.58826	312.289	43.0035	65.7487	16.9035	0.054332	94.2984	62.3488	0.0209236	118.08	55.3923	-0.0129006	23.1681	48.0045	19.6886	0.00927525	33.6705	9.25242	54.7267	25.7869	24.2166	23.7475	29.3237	80.2792	0.420454	141.679	1.27204	19.749	12.5249	23.9957	78.9197	53.5784	32.9925	147.318	0.149401	70.8706	7.27537	97.4179	60.2733	35.3832	22.5344	37.3745	94.6761	99.877	29.8107
63.4505	3.37249	3.64563	81.4369	162.964	9.07467	300.24	39.7158	64.0731	16.7838	0.0564037	85.709	63.4771	0.0155825	124.174	56.0273	-0.014543	30.612	58.5969	29.7564	0.00888649	38.2325	8.53554	72.3398	22.4072	26.3473	23.8296	25.9581	81.084	0.38025	140.304	3.28127	28.5962	11.1213	22.5773	84.6255	56.3736	32.4107	164.758	0.0926647	79.0367	6.37962	104.923	56.1719	37.4475	29.2516	35.0694	93.087	95.7064	27.9047
63.5504	3.13046	3.42204	96.7796	166.23	8.43755	281.455	42.752	61.2008	16.4041	0.0583592	77.6178	61.8354	0.0100944	121.39	53.8414	-0.0151504	32.5808	61.9096	43.2018	0.00857261	38.2505	7.67725	97.6763	19.4097	25.3247	22.436	22.7941	86.3607	0.344599	133.798	4.32614	31.4202	9.87565	21.0645	91.6946	54.5198	31.2823	170.448	0.0496268	80.0724	14.3874	104.708	52.0363	35.1573	32.7328	31.6161	88.2622	93.5824	36.2891
63.6503	2.90753	3.21284	102.273	172.414	7.76155	260.325	54.9507	57.7586	15.6357	0.0602011	70.2151	63.6985	0.00459238	118.646	51.0203	-0.0146421	42.362	61.0844	73.0252	0.00827584	36.072	10.5667	98.3355	17.4869	22.8433	20.3964	19.9277	91.0325	0.313963	137.107	4.76809	31.1479	8.76016	19.5544	93.8162	50.5381	29.8049	168.835	0.0232243	77.0497	37.9922	100.179	48.0102	32.3383	34.0474	27.8026	82.2291	87.6144	38.1311
63.7502	2.70308	3.01698	101.924	165.612	7.09255	239.016	57.8897	61.2394	14.674	0.0619198	63.4985	61.7054	-0.00079169	117.01	73.6551	3.94929	44.8458	58.0226	85.1709	0.0079378	32.9565	13.0941	96.1055	22.3469	19.844	18.16	25.8826	86.0113	0.287728	142.807	4.84122	35.2184	7.77277	18.0972	92.0626	45.7602	28.1185	162.837	-0.00286046	71.8798	53.2888	99.4595	44.1733	32.5136	33.9398	33.9099	83.4069	92.6732	36.6748
63.8502	2.51292	2.83344	98.2305	173.245	6.45435	229.276	55.8322	61.2863	13.6356	0.0634868	57.4191	66.6982	-0.00593385	110.725	80.8419	5.30083	43.7674	53.8638	86.2061	0.00751113	44.4279	13.6592	116.105	28.2019	16.8269	19.5812	26.6653	86.0001	0.264835	144.793	4.69634	35.3564	6.89647	17.4455	87.8974	40.8705	26.3392	154.355	-0.0131196	65.7348	61.1659	94.8683	46.5461	37.5984	32.9262	41.7688	80.228	99.7784	33.7028
63.9501	2.3371	2.66129	92.7442	171.841	5.85818	254.31	53.7601	59.4452	12.5887	0.0648638	51.9203	66.3512	-0.0107319	102.427	80.581	5.51707	41.5298	49.2804	80.5932	0.00697017	47.43	13.1739	112.932	28.8267	19.2441	19.1061	25.2084	82.6073	0.24435	139.723	4.42984	33.5625	6.11373	16.5084	82.325	53.3342	24.5437	150.256	-0.0252279	59.3183	83.0923	88.3019	46.4565	43.7172	31.3619	43.0375	88.9839	98.6669	30.1765
64.05	2.17287	2.49967	91.3517	161.759	5.30828	254.955	54.1306	56.6229	11.5724	0.0659953	46.9479	68.8665	-0.015097	121.937	89.3747	5.2633	38.3926	44.6597	72.236	0.00635806	46.1685	12.1716	100.994	30.5719	23.2588	19.7586	22.9023	84.1293	0.225402	131.458	4.10269	30.9174	5.42115	15.4544	76.0474	56.2968	22.7606	145.248	-0.0339343	68.5698	94.1521	80.9057	55.0706	42.5144	29.4899	40.8642	88.8883	93.0069	26.5979
64.1499	2.01979	2.34781	87.4222	148.445	4.80504	251.162	50.9704	58.7403	10.6074	0.0668298	61.0854	66.9988	-0.0189428	125.914	90.2109	4.83666	34.9877	40.216	65.3896	0.00573332	42.9189	10.9585	98.6714	29.2473	23.3974	24.6412	20.3916	80.877	0.206966	132.457	6.97699	27.9948	4.8071	14.3757	82.3166	54.5276	21.0245	142.741	-0.0393742	70.6895	97.9159	73.3562	66.594	38.508	27.4739	37.0801	84.9065	85.0864	23.2146
64.2498	1.87503	2.20506	85.5398	134.455	4.3468	266.96	46.17	58.1143	9.70385	0.0673087	60.1964	68.3242	-0.0222052	121.998	88.5523	4.36756	31.6276	36.0594	70.9481	0.00512371	38.8941	9.70534	88.4167	26.6776	25.1049	25.5738	17.9628	83.5746	0.188302	127.423	8.38326	25.0899	4.26072	13.3209	83.5928	60.6443	22.2561	140.748	-0.0399591	75.9191	96.9109	66.0387	71.1717	39.914	39.1589	32.7258	86.8599	95.3908	24.9567
64.3498	1.74811	2.07088	81.5279	120.941	3.93088	266.751	40.8143	55.9999	8.86555	0.0673996	62.3556	65.8017	-0.0248676	114.348	101.364	3.91114	35.7173	32.238	68.5526	0.00450928	44.1636	8.50302	81.9097	35.3922	23.9729	24.496	15.7315	80.5234	1.83007	134.497	8.87881	22.3458	3.78073	14.6271	83.6997	61.6225	22.6051	135.354	-0.0376012	75.4451	92.9069	65.2916	71.5871	37.158	45.5451	33.3807	88.3418	98.3118	24.2649
64.4497	1.62576	1.9448	76.4305	136.14	10.4131	254.991	35.5016	53.1322	8.09216	0.0670783	58.4935	61.1999	-0.0269321	128.35	102.791	3.48877	35.8513	28.7639	66.044	0.00384951	48.238	7.39562	71.6055	39.391	24.0211	27.6622	14.1455	85.9517	2.87871	140.902	8.824	26.0883	3.34843	14.8078	81.0011	58.5984	22.3452	134.518	-0.0257069	77.1318	87.1339	62.1235	69.5811	32.9802	48.3665	44.3233	85.077	94.9297	22.4314
64.5496	1.51481	1.82638	82.565	135.271	14.9411	253.873	30.5405	49.9378	7.3812	0.0663086	53.4531	56.4126	-0.028411	129.294	98.901	3.10686	34.1135	25.6288	61.9253	0.00317084	47.4479	6.4005	73.277	38.4457	24.7872	31.036	12.5266	87.545	3.13954	138.854	8.45032	26.5438	2.9618	19.8997	81.9903	53.8235	21.665	146.021	-0.0169521	74.6087	80.4357	63.695	66.2364	28.5853	48.8308	47.0103	102.508	105.509	20.1556
64.6495	1.40934	1.7152	83.2583	127.437	16.7023	259.492	36.4496	60.8618	6.72917	0.0650996	48.4833	55.8345	-0.0293209	123.714	101.807	2.76536	31.5804	22.8134	55.5957	0.00252456	44.3523	5.52027	66.9905	35.414	23.2206	30.8376	18.4666	85.745	3.07512	132.085	7.90511	25.3666	2.62317	37.1107	79.9008	59.4937	20.7138	148.666	-0.00946918	69.8302	73.3829	66.8429	66.9058	40.6208	47.775	45.3174	105.624	106.052	17.8052
64.7495	1.3149	1.61091	80.8035	120.637	16.9455	256.796	37.2647	65.009	6.13197	0.0634394	43.8796	52.8232	-0.0296661	115.158	98.6423	2.46164	28.7997	20.2938	48.6697	0.00197439	47.3709	4.74961	61.4073	32.8339	20.638	28.8838	19.7401	88.7531	2.8854	142.469	7.2809	23.4527	2.31938	44.8175	75.9077	58.8442	22.0572	145.856	-0.00414401	75.9197	66.3527	65.7915	72.8097	42.0215	45.7762	41.5024	102.312	104.406	15.5636
64.8494	1.21726	1.51305	76.6255	123.796	20.8584	261.219	35.3809	65.3068	5.58549	0.0613488	39.6875	48.5651	-0.02947	115.899	92.8165	2.19219	26.0423	18.0438	41.9523	0.00150467	46.1193	4.0795	53.937	29.4736	19.7449	26.1789	21.499	83.2518	2.65621	143.15	12.9965	25.0395	2.05125	47.3033	74.4313	58.3475	22.4931	158.373	-0.00170766	77.0999	59.5848	62.4329	73.9414	51.4332	43.2294	36.853	96.3206	121.611	13.5133
64.9493	1.11847	1.42123	71.602	125.969	22.0578	251.877	32.2103	70.8562	5.08589	0.0588845	46.0986	43.7983	-0.0287844	110.844	86.0201	1.95335	23.4347	26.3008	35.8092	0.00102684	44.3522	3.49955	47.0025	32.9913	17.7632	23.2652	21.2996	85.2364	2.42358	145.232	15.8267	24.4959	1.8133	46.9806	75.8253	54.8008	22.3232	169.944	-0.00200857	74.2928	56.2618	57.9241	92.3768	50.8958	53.1598	32.0804	89.4175	125.046	11.6826
65.0492	1.03482	1.3351	70.9334	119.975	21.79	256.841	44.193	71.7462	4.62959	0.0561248	44.4025	59.1696	-0.0276682	122.743	79.0765	1.74163	27.6168	30.3148	30.3726	0.000519558	40.9611	2.99925	48.8664	32.2729	15.4054	20.4234	19.787	79.6005	2.20194	140.189	16.8639	22.939	1.60328	45.2041	74.3845	49.99	21.7155	171.923	-0.00445885	74.967	88.835	64.1311	100.147	51.5417	58.035	27.5563	103.776	120.587	10.0716
65.1491	0.953293	1.25426	77.7991	118.164	20.7658	270.895	47.6865	70.0494	4.21322	0.053202	40.8737	65.1185	-0.0261678	124.737	72.3722	1.55388	34.9283	31.2238	25.6546	7.24197e-05	37.3798	2.56854	44.9673	29.7607	16.9686	17.7881	17.8203	72.3963	1.99636	140.354	16.8149	20.9686	1.4164	42.73	70.9678	44.845	25.7339	186.504	-0.00794072	71.9711	106.445	64.9075	106.65	62.7847	59.5424	23.4545	105.485	116.211	8.66677
65.2491	0.878697	1.17843	79.0785	110.861	19.3878	266.864	46.5496	66.9832	3.83359	0.0502695	52.9877	65.3937	-0.024308	130.591	75.3229	1.38727	36.62	33.8276	21.6102	-0.000235346	33.5121	2.19827	44.8709	26.6394	16.4031	15.4137	15.7933	65.1224	1.80804	138.377	16.1341	18.9001	1.25324	39.9766	66.4031	54.9518	27.9047	231.655	-0.0114626	83.7204	113.926	62.6093	107.065	71.0517	58.8543	30.336	102.561	107.826	7.44874
65.349	0.815332	1.10736	82.2132	101.565	28.7226	266.46	43.0755	63.2581	3.48772	0.0474843	55.2862	62.4113	-0.0221102	127.388	79.1818	1.2393	35.5788	33.8126	18.1704	-0.000328291	29.7279	1.88027	40.5829	30.7409	15.2733	14.6851	13.8768	60.0632	1.63644	131.661	15.111	16.8926	1.11018	37.1719	61.2847	73.3994	28.7736	252.185	-0.014161	86.5614	141.144	58.6856	103.944	70.0683	56.7811	35.728	100.308	97.6209	6.39655
65.4489	0.758559	1.04079	83.2326	110.774	32.4379	254.621	48.7005	59.2846	3.17283	0.0449809	51.9542	57.7091	-0.0196231	119.84	77.459	1.10776	41.8144	32.3609	15.2596	-0.000209435	32.4485	1.60739	35.0611	30.4299	25.1447	13.4409	12.1356	53.5626	1.48037	122.939	13.9281	15.0209	0.984302	36.8682	56.0087	78.0985	28.7312	268.517	-0.0156614	84.2624	161.167	54.0179	98.8728	72.3774	53.8796	37.4442	94.8724	86.9176	5.48979
65.5488	0.667962	0.978524	80.9677	108.687	33.0647	237.928	48.6087	55.2956	2.88647	0.0428751	47.5009	68.6285	-0.0169454	118.723	73.236	0.990693	42.6517	30.1827	12.8046	0.000146976	31.9085	1.37334	34.2455	36.6534	27.994	12.0168	10.5852	56.0653	1.33875	130.406	12.6978	13.3142	0.873207	39.449	50.8046	75.9275	28.0693	270.452	4.02017	79.9258	168.311	49.152	92.8318	67.2845	50.5287	35.8757	88.2784	99.8327	7.71588
65.6488	0.599883	0.920369	99.9979	122.068	32.0514	219.684	54.0593	51.4196	2.62641	0.0412302	43.0905	74.1923	-0.014203	112.616	90.7461	0.886438	40.902	27.6985	10.7387	0.000791295	46.5986	1.1727	30.6826	36.8625	27.1931	10.5895	9.21967	52.827	1.21012	128.58	11.4877	11.7783	0.77493	39.4451	48.0121	80.9968	26.9927	263.589	19.7751	85.0271	167.008	59.2127	86.4186	71.6185	46.9835	32.7368	85.744	107.332	18.5361
65.7487	0.543073	0.866073	107.499	121.179	30.2219	206.355	61.6551	47.7238	2.39056	0.0400867	46.1893	73.8115	-0.0115283	104.318	94.8119	0.793536	38.0204	25.1521	9.0027	0.00165937	51.0324	1.00094	35.9661	34.441	24.6735	9.24641	16.1234	48.4535	1.09336	123.342	10.3364	13.1299	0.687782	38.0933	62.0067	78.8395	25.6588	251.589	27.3987	84.0689	160.376	62.3541	79.9915	77.8076	43.4127	29.0029	85.3094	106.056	58.6973
65.8486	0.502689	0.815316	108.123	124.547	28.0402	198.048	61.7856	44.2396	2.17689	0.0394586	43.6891	70.0496	-0.00902453	111.567	95.3247	0.710683	34.7504	22.6799	7.96499	0.00256491	50.2565	0.854125	34.6266	31.0402	29.4365	11.9098	19.5195	70.3523	0.987434	117.278	10.275	21.2146	0.610333	36.0848	68.8482	77.3378	24.1779	236.827	30.1622	79.7446	150.581	61.4882	73.7584	73.8025	39.9248	25.209	81.3357	99.9269	74.6245
65.9485	0.446189	0.76778	104.776	140.752	25.763	185.488	67.1527	40.9776	1.98348	0.0393474	40.0168	66.8468	-0.00675548	116.076	91.3429	0.636715	31.4624	22.1664	6.91129	0.00330452	47.0076	0.728821	30.8226	34.7753	30.4213	12.5105	19.6465	74.9431	0.89132	109.47	9.84092	24.054	0.541392	33.8025	70.911	104.15	22.6281	220.827	30.1139	73.7209	144.414	58.4151	67.8341	70.2464	36.5869	21.6313	75.9829	91.3905	77.7729
66.0484	0.407269	0.723076	103.559	142.57	23.5283	203.982	65.7838	37.937	1.8085	0.0397374	36.3204	71.0607	-0.00475368	112.884	85.463	0.570628	28.3323	20.9375	6.2853	0.00366605	49.0759	0.622112	29.4452	35.5884	28.5206	16.851	22.0628	82.2571	0.804395	110.676	9.20618	24.4528	0.479986	31.4554	69.8686	111.124	21.0644	204.551	28.5242	67.0121	135.469	54.2352	62.2749	72.8867	33.4372	26.1114	73.3914	81.9407	74.5069
66.1484	0.36504	0.680811	102.59	135.507	21.4066	211.785	60.9973	41.2827	1.65024	0.040593	41.3946	70.0583	-0.00302146	106.019	78.9671	0.511516	43.9416	19.3685	5.54551	0.00348555	47.2685	0.531468	34.6852	33.5164	25.3607	17.984	23.154	78.9321	0.725803	116.761	12.8717	23.361	0.425258	29.1548	82.8915	108.171	19.5219	188.593	26.1707	69.9176	125.07	49.6113	58.8743	67.8828	30.4941	35.7509	89.2349	88.6371	68.3204
66.2483	0.330774	0.640637	98.5177	124.957	19.4302	209.312	57.0147	41.8629	1.50696	0.0418525	39.7073	76.2708	-0.00153453	113.721	72.4746	0.458409	53.6236	17.68	4.8041	0.00277211	43.6922	0.454599	34.2338	30.3306	21.8336	23.1019	22.0628	71.6904	0.655111	114.837	14.5109	21.5975	0.376564	26.9571	88.4174	100.617	19.9894	173.3	23.5199	68.404	114.106	47.5821	55.0581	60.2627	27.7624	38.3246	92.2429	87.8658	61.094
66.3482	0.302233	0.602273	92.8035	113.467	17.6098	210.876	51.4124	49.3371	1.37696	0.0434259	41.9492	76.1612	-0.000268841	118.011	89.9797	0.41001	55.492	15.9979	5.2782	0.00186805	42.1458	0.389497	32.7225	41.0248	18.4033	24.2436	20.122	67.1481	0.591642	111.381	14.9046	19.5983	0.333287	28.4372	89.0075	91.2812	19.8651	158.866	20.8432	67.1476	103.164	51.1373	51.1214	52.2377	25.2389	37.978	89.4757	98.132	53.8075
66.4481	0.278135	0.565763	86.3421	102.2	15.945	205.649	53.1913	51.94	1.25866	0.0451648	48.9765	72.4418	0.000780855	114.619	94.0768	0.364988	53.5853	14.3912	5.12853	2.73864	41.2006	0.334386	29.0317	42.8805	15.2886	23.3495	17.952	63.0129	0.534742	112.471	14.5566	17.5891	0.294938	35.0975	86.4239	81.6179	19.3383	160.707	18.291	74.8703	110.964	50.9743	47.2385	44.7183	23.2314	48.9141	84.2928	101.602	46.9413
66.5481	0.257125	7.81088	79.6729	91.6517	14.4289	194.203	50.8215	51.7876	1.15055	0.046912	47.2267	66.8367	0.00159761	107.575	91.804	0.323315	61.4648	12.8943	6.68328	4.45727	53.735	0.287741	24.8378	40.765	12.7474	21.5021	15.8307	66.1444	0.48376	108.314	13.7893	15.6808	0.261213	37.3701	81.9132	72.3453	18.5392	157.047	15.9397	75.8442	112.066	48.7348	54.9062	48.151	21.2923	51.291	81.6891	98.3589	40.7034
66.648	0.238334	10.6305	73.1128	81.9977	13.0522	180.335	53.8055	50.1261	1.05133	0.0484967	43.4869	67.6389	0.00216118	104.42	86.6921	0.289113	71.3213	11.5215	6.94467	5.0433	56.7188	0.248195	20.844	37.0661	10.5095	19.2943	13.8721	62.3933	0.438184	101.796	12.8073	13.9222	0.231866	37.2763	81.3432	63.7866	21.7615	150.157	13.8203	79.1481	108.869	45.4264	57.6205	45.5149	19.4508	49.1549	76.9241	98.3768	35.1562
66.7479	0.221563	11.2158	66.8403	76.1192	11.8041	165.936	52.0242	63.4098	0.959874	0.0497664	61.0176	64.85	0.00247597	102.915	91.806	20.5262	132.265	10.2753	15.5749	4.99667	67.9676	0.214544	17.3068	33.9034	8.59516	17.041	12.1139	58.1007	0.397199	94.4102	11.738	12.3293	7.29453	41.5328	99.8913	56.0567	32.6667	141.51	11.9383	77.4425	121.176	41.6589	57.3826	40.6908	20.4331	54.921	71.4218	93.3629	30.2873
66.8478	3.91826	30.315	60.9477	77.2291	10.6739	151.917	47.8756	68.7758	0.875451	0.0506059	60.9504	60.1414	0.00257201	97.3549	99.3787	27.3982	167.735	9.15197	18.5505	4.62263	69.5156	0.185844	14.2833	30.2167	6.98881	14.9008	10.5582	56.0025	0.36012	86.9125	10.6593	10.9013	10.3377	42.3313	143.373	49.164	40.2759	132.053	10.2847	72.9949	156.1	37.7938	63.3862	35.3994	20.4865	58.7683	65.8405	85.784	26.0489
66.9477	16.8456	35.9053	55.4754	73.4574	9.65105	176.753	42.7532	79.7437	0.797817	0.0509392	72.5579	56.2694	0.00247974	92.0559	98.4766	28.4605	185.176	8.14413	18.6437	4.10346	66.2876	0.161178	11.7471	26.5533	5.65841	12.9454	9.1925	50.9663	0.326532	79.673	9.61703	9.62898	22.3632	60.6211	167.464	43.0651	49.9426	122.386	10.8676	67.2044	172.886	34.0378	64.8709	30.362	19.9468	76.4017	60.4725	99.2604	23.3732
67.0477	20.2496	41.2471	50.432	67.7632	8.72577	180.696	37.4416	119.422	0.819339	0.0507315	81.5046	51.3535	0.00222434	85.1205	93.7032	27.1185	193.941	7.24295	17.3682	3.54468	60.936	0.139764	9.642	36.3171	4.56657	12.6552	7.99885	54.3679	0.296089	72.8599	8.63641	9.26483	27.0379	75.8452	177.228	39.2296	55.439	112.878	14.5409	60.9189	177.55	34.0936	78.8494	29.2273	19.0423	80.3978	55.4362	101.745	23.9126
67.1476	20.4297	41.5309	45.8078	90.5126	7.88891	174.649	42.4907	139.214	22.8238	0.0499793	77.9312	46.318	0.0018435	77.6975	87.3542	44.4084	188.331	6.43901	15.5364	3.00428	54.8638	0.121038	7.90511	45.8397	9.02106	11.7501	6.95802	54.4154	0.268316	66.537	7.72972	8.5992	27.9218	81.19	184.069	35.5083	57.9598	103.75	15.8024	54.6381	174.343	32.6902	85.8847	26.3507	40.2582	77.1887	50.7688	97.9436	22.6992
67.2475	19.5637	46.9772	44.7837	95.4518	7.13209	164.173	42.4841	147.174	34.5571	0.0486836	71.7947	63.0829	0.00139217	70.3797	96.2225	48.6108	181.463	5.72293	16.2323	2.51118	48.7904	0.10455	6.47692	47.9845	10.4891	10.5953	6.05164	50.3394	7.03706	60.7145	9.88504	7.82111	26.9291	81.1989	190.419	31.7076	58.3971	95.1234	15.674	48.6433	167.434	30.5281	87.2606	31.8603	52.6998	70.5197	46.4697	90.8139	20.7076
67.3474	18.4006	47.0743	42.6612	93.938	6.44767	153.315	52.0903	154.341	40.0603	0.0468702	96.9549	69.6409	0.000914183	63.4565	97.2395	78.3918	169.113	5.08567	15.4123	2.07724	43.0635	0.0899091	5.30485	62.0862	10.3849	21.3795	5.26287	44.9553	9.33492	72.23	11.6159	10.9424	25.081	78.4245	188.125	45.8011	57.3973	122.602	14.7892	43.0798	157.216	28.0318	85.3183	31.4003	59.1875	73.3344	42.5221	82.1833	18.4601
67.4474	17.1953	45.2708	39.9807	88.1006	5.8287	165.554	55.0882	153.577	41.8385	0.0445707	96.1987	70.0472	0.000439403	57.053	93.4052	85.5128	156.511	4.51877	21.7115	1.70445	37.8315	0.0768819	4.34396	69.5441	9.52158	25.4275	4.57664	39.464	13.7737	79.2256	12.1749	11.894	23.5608	74.2933	180.443	49.9737	55.4177	135.634	13.5352	40.9654	152.076	25.4533	81.5165	37.082	73.1066	69.9846	38.9029	73.1522	16.227
67.5473	16.0314	42.8638	39.3336	80.6982	5.2689	177.8	65.9502	148.477	41.4404	0.0418318	89.2563	84.2261	-3.24269e-07	59.3672	87.5015	83.0686	142.712	12.3278	23.1512	2.8946	33.1382	0.0653823	5.62313	68.0481	8.35531	27.4221	3.97967	58.7155	14.7881	79.3017	12.3811	19.2602	21.6293	69.5958	169.574	49.1443	54.2516	148.732	12.1441	37.9316	145.815	22.9375	81.9081	39.3442	79.9767	63.714	58.54	64.3577	14.1389
67.6472	14.9339	40.3369	50.3836	73.0207	4.76259	211.655	67.5129	141.152	39.8192	0.0387454	112.814	88.2901	-0.000385868	57.7389	80.9042	76.9255	129.042	16.0884	31.7611	3.31368	28.9734	0.0553568	8.19496	62.7591	7.13238	36.2872	7.3211	66.9051	14.3941	102.566	15.9565	21.8511	19.5966	64.7637	157.029	45.9593	53.5606	160.038	10.7507	50.515	157.37	20.7668	95.3588	42.9385	96.8673	56.3651	64.575	56.1448	12.2504
67.7471	13.9075	37.866	63.7996	75.3211	6.99824	221.845	64.1436	132.827	37.5579	0.0354345	110.557	86.3748	-0.000710179	74.3391	74.2791	69.6749	116.121	17.4656	34.4572	3.3002	25.3025	0.0467938	8.42466	56.1806	5.9773	38.4888	8.24307	65.0784	13.4641	109.52	17.6815	21.9688	17.6185	60.0269	146.372	64.1108	51.8864	162.137	9.42893	55.3207	159.246	18.6774	100.15	40.7993	114.838	56.5539	64.3648	48.6772	10.5756
67.847	12.9505	35.5112	69.3177	90.0611	7.8831	233.559	58.4186	133.944	35.0094	0.0320441	102.244	81.1325	-0.000956461	83.8875	67.9345	62.429	104.201	17.4754	33.292	3.06152	22.0806	0.039736	7.71601	50.2843	7.58466	37.2618	8.08024	59.466	14.4539	114.167	18.0022	20.87	15.7679	55.5019	182.024	69.1944	49.5853	169.036	8.21565	62.1067	154.901	16.722	99.7803	36.5638	145.757	52.9613	61.4199	42.0084	9.10833
67.947	12.0588	33.2895	70.1116	93.8677	8.02584	228.852	51.8234	130.476	36.0239	0.0286786	126.186	75.8894	-0.0010964	84.702	62.0003	55.6351	93.7716	16.7342	37.3993	2.72182	19.2609	0.0342106	6.70729	46.7935	7.77546	34.4125	7.46961	52.7934	14.0677	116.231	17.4917	19.234	15.0852	51.242	256.031	74.0507	46.9009	177.929	7.1253	63.1284	146.749	14.9243	96.4343	31.8486	161.485	82.7162	57.404	36.1274	7.83249
68.0469	11.2279	31.2017	68.1654	108.288	7.77477	216.637	45.1843	124.596	35.3888	0.0254125	123.082	69.2478	-0.00107819	81.1441	56.518	49.4452	84.1481	15.6123	36.6927	2.35298	17.176	0.030179	5.67683	42.0856	7.26014	30.9322	6.71051	56.2683	13.1581	112.386	23.7143	21.9895	13.9894	47.266	294.567	81.2873	43.9936	178.033	6.15879	60.8608	136.458	29.2533	91.4711	27.3346	168.714	102.864	53.0958	30.9877	6.7285
68.1468	10.4534	29.2428	64.7117	108.613	7.32801	214.906	53.3781	139.171	33.8374	0.0222728	116.665	71.2122	-0.000888737	75.5827	65.9493	43.8827	75.3873	20.0297	49.0686	3.69553	15.1858	0.0274813	4.7357	37.1691	6.44059	33.4703	9.94246	53.3955	14.0792	105.851	26.4253	22.1807	12.7488	43.5742	309.263	80.1537	41.0144	184.722	5.30975	89.3723	138.932	36.0488	85.7278	23.2751	168.657	121.979	48.8503	26.5253	5.77613
68.2467	9.73109	27.406	60.5102	102.77	6.79713	204.699	55.5881	142.938	53.2331	0.0193194	106.922	72.1494	-0.000636748	72.0239	82.6995	43.5912	83.4989	21.5993	70.8115	4.13781	13.3539	0.0259762	27.5879	32.4969	5.53665	32.7116	10.6422	51.5074	19.2928	98.2905	26.9828	21.1068	11.5006	46.8826	308.312	75.0635	38.0509	183.29	4.56851	101.39	154.361	48.9562	79.7133	19.733	171.234	159.333	44.8207	22.67	4.95611
68.3466	9.057	25.6842	56.0229	97.005	8.14324	190.954	53.294	140.653	62.4609	0.0167448	97.0621	71.2699	3.86583	88.4063	86.7706	45.2598	108.443	21.5384	81.1867	17.7792	11.7035	0.0255095	45.9262	28.2496	4.66218	33.4705	18.1912	46.8924	20.3162	99.0541	26.2625	19.4702	10.3123	47.0035	297.475	68.3606	35.173	176.971	3.92431	103.586	158.808	54.1258	73.7307	17.4932	168.133	167.963	41.0643	19.3515	4.25084
68.4466	8.4276	24.0703	52.0138	90.7144	11.892	176.149	48.8001	135.113	65.6014	0.0148523	110.537	68.8865	6.00694	92.3989	84.8096	43.1188	114.751	29.3953	80.3423	23.6645	11.2198	0.025845	48.7513	30.4013	4.6946	31.8317	20.1633	42.5301	21.8383	108.68	34.1576	17.6444	9.21381	45.4576	280.715	61.2623	32.4162	167.875	8.45921	111.281	156.116	64.5252	67.9543	15.1527	161.486	161.403	37.5939	16.5031	3.64471
68.5465	7.83983	22.5575	47.9278	95.8156	13.3696	161.493	51.2039	128.301	65.1781	0.0138098	111.429	64.2163	7.08237	100.011	82.1453	39.577	111.961	32.4531	74.2561	25.0801	10.3433	0.0266514	45.2391	32.9085	4.34292	29.1053	19.6451	44.7251	21.2663	108.799	37.6264	15.8222	15.3138	43.0952	266.65	65.6334	29.7948	157.362	10.5095	110.6	148.975	67.6339	62.4785	12.9666	162.297	147.535	34.4027	14.0638	3.12405
68.6464	7.2909	21.1395	61.4365	92.7614	13.5997	155.007	49.2822	126.786	62.7445	0.0132283	112.357	58.4622	7.50644	103.065	77.2801	35.6916	105.025	32.7456	66.1236	24.0588	9.32697	0.0277784	47.4533	31.7561	3.83132	26.0051	18.1087	52.1728	19.8968	112.041	38.192	22.7761	17.4836	40.388	248.838	64.0066	27.3315	146.302	11.0891	123.757	140.273	66.5283	57.3487	22.8013	158.315	130.85	31.9134	11.9784	2.67707
68.7463	6.77837	19.8104	67.087	86.3166	13.1682	165.966	45.2304	122.091	59.2507	0.0120859	104.685	52.3643	7.53901	99.7591	71.6138	31.9096	96.4837	37.0655	57.5999	21.835	8.30145	0.0289589	48.7851	29.0904	3.28181	27.9875	19.2994	51.1639	18.285	108.94	37.0422	24.9805	17.6428	39.1237	229.227	59.5906	25.033	135.239	10.8312	125.586	129.859	78.3559	66.2738	34.6427	151.378	113.818	51.9922	13.8479	2.29361
68.8463	6.30014	18.5647	70.0094	101.401	25.1261	167.498	40.743	115.792	55.2725	0.00939006	97.4946	46.3623	7.34255	93.4525	65.8282	28.4044	87.6147	47.3693	49.4947	19.1385	19.8629	0.0299677	55.2742	25.9481	2.75687	39.3846	18.5089	78.9269	16.6641	102.908	34.9363	33.409	16.8217	37.125	209.158	70.3054	22.917	145.919	10.1271	120.961	121.004	81.6814	73.9961	92.5582	142.746	97.7212	58.5128	14.1887	1.96494
68.9462	5.85435	17.3974	69.2875	106.163	30.3587	175.338	39.3225	108.804	51.1529	0.00203082	88.9121	40.7033	7.01824	96.9719	60.2434	25.2287	79.0345	51.0036	42.161	16.3842	29.4663	0.0306	60.2964	22.8126	2.28504	42.6524	16.9339	83.8613	15.1267	129.314	32.3544	35.7754	15.5684	48.5401	198.264	71.4592	20.9593	148.065	12.1491	112.912	121.58	80.1049	83.4527	233.104	133.268	83.15	61.0275	16.8665	1.6835
69.0461	5.4393	16.3038	81.8978	102.391	31.8629	171.358	36.1483	105.42	47.0917	-0.00889812	95.8332	35.5122	6.62861	94.1826	54.9984	22.3829	71.0169	50.8213	35.711	13.7927	33.6553	0.0306469	56.5503	19.8939	1.876	41.7022	15.1327	79.4834	13.7047	167.541	29.5948	35.0507	14.17	52.8328	184.717	67.9553	19.1346	147.589	12.6283	103.299	117.718	75.8495	86.3067	316.803	134.382	70.3062	89.8995	21.3439	33.2468
69.146	5.05344	15.2795	86.3312	123.258	31.357	199.378	32.2589	100.349	43.2003	-0.0189215	92.2326	30.8379	6.21192	88.3934	50.1425	19.8466	74.4257	48.5516	30.1352	11.468	33.7544	0.0300172	68.5726	17.2684	1.52956	38.7227	13.3567	71.7875	12.404	187.241	26.8385	32.8518	12.7726	63.0853	169.951	68.7139	21.8765	166.607	13.4189	93.2397	111.167	70.2731	117.422	323.696	131.37	59.1793	98.6037	22.7639	46.5594
69.2459	4.69512	14.3204	95.9763	125.571	29.8206	212.604	28.2384	94.5061	39.5363	-0.0260154	84.8843	26.6838	5.79122	81.3864	45.6815	17.5922	72.2841	45.233	27.825	9.44539	47.2799	0.0285925	99.2742	14.9493	1.2407	43.6954	16.7441	85.721	11.2216	188.95	24.191	31.1286	11.4471	81.5821	154.892	65.1766	25.0161	194.805	13.1561	92.9985	103.135	71.9178	131.745	299.557	125.801	49.6523	98.0585	25.836	50.1666
69.3459	4.3627	13.4223	98.2246	119.66	27.8076	214.226	28.2992	88.4171	36.1246	-0.0247587	77.1503	23.0266	5.38003	74.1029	41.6006	15.5912	67.6329	41.4804	29.0918	7.72249	51.1114	0.0262619	161.836	12.9216	1.00247	43.5259	17.0538	84.7276	10.1493	181.906	21.7094	28.6474	10.2238	89.2698	142.483	59.7771	26.6165	206.133	12.3288	117.193	94.4394	69.8115	141.007	265.115	126.578	59.5103	93.4722	27.8339	48.8271
69.4458	4.05447	12.5814	96.1488	158.743	25.627	205.622	57.7355	82.3785	32.9709	-0.033137	69.8674	19.8294	4.98598	74.2598	37.8764	26.3867	81.1759	37.6496	27.6312	6.27722	50.0399	0.0230449	170.986	11.1589	0.807557	40.8227	16.0414	77.9629	9.17767	170.933	19.4208	25.9258	17.5769	94.0445	146.352	54.8051	27.1316	206.882	11.2345	125.529	95.5293	65.6927	159.702	229.446	123.564	73.6806	87.3132	27.5328	45.1622
69.5457	3.76869	11.7939	91.662	169.158	23.447	195.998	69.4648	79.2508	35.8172	-0.0414392	64.6871	17.049	4.61305	77.8178	34.4819	34.6031	83.4684	33.9391	44.8728	5.07884	63.7199	0.019028	158.37	9.63159	0.648954	37.029	14.5379	69.4468	8.29826	177.05	32.8768	30.268	23.2215	93.316	161.703	49.3069	26.8691	201.186	10.0506	124.567	92.8999	60.6196	171.652	196.252	118.208	76.089	87.4921	25.9587	41.9022
69.6456	3.5036	11.056	85.9451	171.785	21.3558	211.849	71.2609	76.774	36.2285	-0.0478049	58.8951	20.7928	4.26299	105.071	31.3903	35.7622	80.3462	30.4527	49.8437	4.09489	66.686	0.0144084	138.435	8.31073	0.520374	64.6413	12.9275	63.8621	7.50249	180.057	39.4521	30.8	24.7679	100.119	179.828	43.8685	27.6537	191.748	8.87872	120.206	87.9955	55.2254	189.09	166.795	111.501	94.4007	89.4063	23.7514	37.7297
69.7456	3.25759	10.3644	79.7183	163.465	19.3961	216.926	73.2127	73.0739	35.2424	-0.0563757	53.3629	21.9355	3.93622	113.68	28.5755	34.0078	95.2048	27.2376	48.6643	3.28175	72.164	0.00943584	117.523	7.16969	0.41644	79.5416	11.3798	61.5083	6.78237	174.011	45.1223	29.4394	24.2546	104.544	185.379	38.7679	27.5561	180.317	7.77413	116.244	104.38	49.8784	193.249	154.573	104.116	101.721	88.0899	21.302	33.3704
69.8455	23.6181	9.71564	77.3373	150.826	17.5842	209.829	69.6928	68.8146	33.4955	-0.0519007	51.0409	33.6385	3.63235	132.105	26.013	31.1894	97.4176	24.3083	44.6621	2.62271	70.6843	0.00428683	98.2103	6.18458	0.332579	90.1137	16.8791	63.1129	6.13097	163.978	51.6937	27.2243	25.133	103.275	182.75	34.1193	26.8891	168.018	12.1796	108.78	111.171	44.7833	189.59	136.893	96.4996	98.8128	83.6067	18.8419	44.5369
69.9454	34.5208	9.10687	73.3208	136.999	15.9217	241.814	63.5458	64.3782	31.3744	-0.0590046	46.8954	38.7157	3.35051	144.174	23.6802	28.1177	93.5647	21.6606	39.6094	2.08983	65.9274	-0.000724625	81.3517	15.3056	0.265043	89.9205	41.348	58.9924	5.54164	190.79	53.524	24.7075	24.2783	105.622	175.02	52.4864	25.8491	155.558	21.7953	105.608	111.624	44.0481	190.258	118.844	88.9467	95.4277	77.9303	16.5014	47.224
70.0453	51.4907	8.53539	68.5027	123.416	14.4058	246.272	56.4137	59.9799	29.112	-0.0556013	42.6017	39.7603	3.08957	143.421	21.5563	25.1348	87.0493	19.2802	58.3914	1.66015	59.8589	-0.00525865	71.6604	18.2301	0.21068	84.4135	50.0213	52.9397	5.00849	195.782	52.5177	22.1756	22.6295	103.231	164.282	74.117	46.9916	173.71	25.9429	99.0683	108.03	57.2453	192.031	101.82	81.6432	87.4789	74.2891	14.3476	45.618
70.1452	54.6202	7.9989	63.3894	133.519	13.0254	237.601	49.2112	55.7367	26.8452	-0.0598734	38.5738	38.5553	2.84832	136.339	19.6226	22.373	79.6078	17.1482	66.5263	1.3137	53.5037	-0.00907019	61.0806	18.2597	0.166996	76.6094	50.3345	47.8491	4.52615	226.222	64.7518	19.7695	26.4196	110.185	152.012	80.3045	60.3877	190.077	26.8727	90.9281	101.99	64.0492	187.03	86.6156	74.702	77.7251	72.8589	12.4085	50.597
70.2452	53.1433	7.49538	72.4103	148.354	11.7736	223.143	48.4967	51.7077	24.6522	-0.066498	34.8931	36.0153	2.62547	126.447	17.8619	19.8719	72.1048	15.2437	65.6612	1.03974	47.3736	-0.0119867	84.7999	17.0281	0.131862	68.1388	47.0918	52.9019	4.08959	245.524	69.916	17.5516	26.9069	113.848	184.437	82.0416	69.9261	222.711	25.9874	82.2541	172.95	70.678	178.267	73.395	68.1855	67.6882	69.0007	10.6888	76.847
70.3451	50.2474	7.02302	75.1096	146.653	10.641	206.596	45.1214	47.9192	22.5751	-0.0660433	31.5543	43.5532	2.41976	115.621	16.2586	17.6313	68.9761	13.5458	89.7982	0.820383	41.7026	-0.0138594	89.1878	15.3317	0.103532	70.6344	42.5631	66.3689	3.69441	244.614	71.2426	19.2919	42.0365	111.862	310.361	78.2245	74.9106	243.15	24.1514	76.6682	273.435	71.4143	167.601	69.5531	62.1221	66.8631	64.2465	9.18013	87.7477
70.445	47.0249	6.58021	74.0862	137.828	9.61404	189.793	40.5715	44.3779	20.6339	-0.065436	28.5322	45.7726	2.22994	109.305	14.7988	15.6349	64.0396	12.0343	104.987	0.6458	36.5778	-0.0146576	86.8326	13.5488	0.0806445	67.6186	37.7943	66.6494	3.33664	233.988	69.2558	58.7024	47.2095	106.998	380.104	127.067	76.6629	297.101	48.1944	76.6689	341.592	136.458	156.169	62.2553	56.5176	74.2172	59.3093	7.86667	106.787
70.5449	43.843	6.16545	70.9602	126.382	8.68433	173.602	35.6928	41.0802	18.8358	-0.0710944	25.7985	44.8441	2.05486	115.643	13.4699	13.8611	58.4984	10.69	104.732	0.505201	32.0099	-0.0144541	77.6861	11.8498	0.0621295	62.0577	33.2438	61.7441	3.01238	219.118	80.2432	74.8983	47.3062	100.799	411.818	143.323	76.1359	321.021	58.8923	73.2178	432.144	169.548	144.652	54.1927	51.3629	84.2796	54.5106	6.72981	109.466
70.6449	40.8185	5.77719	67.77	114.423	7.8428	158.406	30.9453	51.825	17.1798	-0.0773501	23.3262	42.16	1.89346	114.625	12.2602	12.2871	71.4471	9.49534	97.1983	0.392642	27.9721	8.75234	79.2715	10.303	0.0471558	55.5725	29.0908	63.7755	2.71853	217.882	84.3463	78.8817	44.9438	94.117	418.309	143.005	74.0659	325.999	61.7072	97.0247	582.319	180.941	133.447	46.4962	46.6397	83.9065	49.9854	5.74995	111.169
70.7448	37.982	5.41387	133.977	102.898	7.08092	151.542	26.56	56.1487	15.6608	-0.0814952	21.0907	38.601	1.74474	108.756	11.159	10.8914	83.1342	14.647	102.605	0.305593	44.3577	13.2902	94.5951	8.9278	0.0350074	71.4689	25.3843	84.0188	2.4526	226.229	83.4717	103.846	41.5128	87.411	432.246	138.609	71.0044	319.327	60.0474	128.881	657.592	179.704	122.774	48.3445	42.324	78.2435	45.7806	4.90809	142.81
70.8447	35.3353	5.07385	195.276	112.679	6.39514	141.694	22.6347	56.8132	22.4094	-0.0876085	19.0694	41.8952	1.60776	110.721	15.1081	9.65408	95.5317	16.8495	97.8974	0.237344	49.7382	21.2206	91.6313	18.0028	0.0251691	75.0312	22.1152	85.6252	2.21196	220.835	79.7274	126.803	37.7397	80.9224	445.092	128.638	67.3451	305.782	56.0169	141.001	718.479	171.446	119.729	54.2214	38.3893	70.2561	62.9135	4.18642	149.588
70.9446	32.8705	4.7554	223.784	123.458	5.77054	130.872	19.1917	66.3768	25.4893	-0.0974192	17.2418	41.7675	1.48163	114.446	23.0754	8.55729	101.362	17.3385	101.918	0.184563	49.4937	25.8423	109.836	20.7234	0.0171315	81.1365	19.2503	79.8114	1.9943	214.593	98.1386	151.298	33.9932	74.7693	438.468	116.554	63.3386	288.466	54.9368	141.472	732.222	159.603	114.208	52.0506	34.8076	61.606	67.6548	3.56871	143.657
71.0445	30.5771	4.45679	232.486	121.358	5.20759	154.838	16.2128	69.6084	26.3811	-0.0992782	15.5894	39.6893	1.36551	110.947	25.7312	7.58511	99.0181	16.8654	153.126	0.143262	104.773	26.7679	106.556	20.4943	0.010494	93.0969	16.7483	74.0577	1.79766	203.322	105.076	165.001	30.4504	69.0019	419.713	104.142	59.1761	269.375	51.49	136.231	715.502	147.395	109.619	46.8685	31.5513	73.6509	78.4345	3.04046	135.086
71.1445	28.444	4.17635	229.517	129.282	4.70101	159.33	15.4507	69.2629	25.9996	-0.101297	14.0957	36.5953	1.25858	115.859	25.8175	6.7234	92.9403	15.8839	175.459	0.111164	149.402	25.7225	102.057	18.9977	0.00493778	98.2698	14.5678	79.4997	1.62019	189.417	110.056	186.147	27.1866	63.6329	393.824	92.2743	55.0055	249.774	46.923	127.148	679.985	134.353	107.061	40.9224	28.5934	85.136	94.9569	2.58902	122.578
71.2444	26.4606	6.38075	219.948	125.615	4.24414	154.476	14.0975	66.9627	24.9078	-0.103396	12.7455	39.2018	1.16009	115.59	24.7135	5.95968	90.6109	14.6652	213.441	0.0860437	165.338	25.3879	123.234	19.5738	0.00026203	94.9144	12.6692	75.6491	1.46028	182.164	116.054	186.698	24.2242	58.6552	364.32	81.3428	50.9293	230.446	41.9782	116.313	658.176	121.392	114.329	35.1669	25.9085	85.4322	98.0093	14.5615	108.926
71.3443	24.6164	15.4593	206.917	117.092	3.83216	148.93	12.5207	76.727	23.4492	-0.101402	22.4129	42.6933	24.1792	110.059	23.1088	5.28284	130.035	13.3683	224.534	0.0666448	163.583	31.9179	119.847	27	-0.00368616	101.245	11.0173	76.3002	1.31665	171.079	115.057	177.142	21.5586	54.0519	333.448	73.6058	47.0066	211.858	38.8424	104.98	621.416	109.024	124.568	35.8897	23.4725	84.2028	95.0064	20.5284	95.5593
71.4442	22.9018	21.7157	192.345	113.473	3.4607	139.815	15.3907	90.2893	49.0119	-0.108186	23.1656	52.2278	36.8924	112.893	21.3439	4.683	146.455	12.0842	218.796	0.051643	153.381	33.4862	108.021	28.3902	-0.00696633	103.831	9.58047	72.207	1.18771	158.607	110.017	163.143	19.1726	49.8011	302.763	68.2094	48.9652	194.274	37.3654	93.8768	576.424	97.5065	126.584	33.1967	21.263	80.3244	89.4751	22.8248	83.156
71.5442	21.3074	23.0875	177.387	105.639	3.12579	129.421	21.9467	94.9893	61.885	-0.105361	24.0829	55.1724	43.2424	109.026	19.583	10.7839	190.781	10.8624	200.597	0.0396877	156.755	36.5023	103.953	27.0599	-0.00966504	98.8626	8.33088	74.9554	1.07225	145.985	102.814	149.507	20.8592	45.8795	273.196	65.3858	49.2143	177.82	41.2169	83.4033	570.39	88.3074	123.778	29.3728	19.2596	92.8944	83.0777	22.9466	71.9869
71.6441	19.8246	22.6742	162.72	98.3159	2.82382	118.881	23.9961	94.6774	67.1157	-0.109078	22.6117	57.3207	59.693	103.894	17.902	12.5708	202.086	9.72728	177.798	0.0310241	173.491	42.3578	92.515	24.6367	-0.0118293	94.2637	7.24426	70.3918	0.968619	133.816	94.6295	134.966	35.2026	46.9384	266.716	71.0536	48.2874	162.544	45.7196	73.7554	559.204	79.437	118.27	25.5816	17.4434	93.2372	76.5834	22.339	62.1077
71.744	18.4455	21.6446	148.722	100.828	2.55138	108.732	23.5754	96.7748	67.8282	-0.10972	20.6688	55.797	67.5691	101.177	16.3326	12.5096	197.263	9.59208	154.438	0.0249256	171.656	45.9587	79.2779	21.9033	-0.0135	86.3164	6.29941	63.3079	0.875641	122.373	86.1885	120.747	41.6548	45.8841	255.592	69.7488	46.5669	148.437	56.0785	65.0062	532.642	71.1236	111.371	32.3247	15.7972	87.3305	70.3344	32.3782	53.4661
71.8439	17.1628	20.4372	135.588	96.3677	2.3053	116.479	21.8964	94.9786	65.9498	-0.10997	50.6183	52.2466	70.2284	99.3627	14.8845	11.708	185.084	9.10801	144.716	0.0199107	160.954	45.2067	66.5906	19.2213	-0.0146573	77.1907	5.47785	66.814	0.792122	111.756	85.3985	107.434	42.653	47.3828	240.039	66.935	44.9515	135.46	58.8536	60.6707	497.224	81.5427	110.995	32.3155	14.3055	78.6262	96.9167	36.3524	55.4205
71.9438	15.9696	19.2144	123.4	89.1104	2.08339	125.397	19.6672	91.098	62.6622	-0.111854	54.2712	47.7079	69.7745	93.8164	13.5571	10.6582	170.051	12.0328	129.878	0.0160256	146.58	44.5993	55.3202	16.7445	-0.0153432	68.0312	4.76351	69.1514	0.716982	109.392	87.9318	105.978	43.9717	69.0595	227.547	64.9147	42.853	137.329	57.3204	74.8712	457.405	83.944	107.293	29.6289	12.954	69.0651	104.304	36.7244	74.0075
72.0438	14.8598	18.034	122.832	81.0322	1.88259	124.105	17.2901	86.1905	58.6848	-0.111355	51.3367	42.8219	67.5211	86.6771	12.3448	9.57381	154.427	13.1244	136.144	0.0120219	131.252	41.7417	45.6717	14.5257	-0.0156456	59.4064	4.14238	64.8634	0.649217	103.695	90.0227	112.981	42.3708	79.8505	223.719	85.1248	40.4616	160.795	53.5015	81.8467	421.058	81.754	101.781	26.1036	11.7297	59.6912	129.293	35.0584	78.4886
72.1437	13.8273	16.9147	118.295	73.0407	1.70067	118.074	16.6478	80.8683	54.4498	-0.109732	47.0226	37.972	64.2843	79.0808	11.2401	8.54321	139.309	13.1632	192.705	0.00755578	116.341	51.128	37.5716	12.5705	-0.0155853	55.7288	3.60231	77.1321	0.587477	110.308	87.7543	113.18	39.4402	82.7457	213.855	98.6964	37.9176	170.261	48.6259	82.0863	395.363	77.0853	102.436	24.3563	10.6205	51.0241	142.189	32.3354	75.8271
72.2436	12.8666	15.8604	111.636	65.5271	1.53539	110.078	15.2828	75.4805	50.2118	-0.107671	42.6795	33.3756	60.5672	88.2079	10.2346	9.26352	125.189	22.0529	205.79	0.0039368	102.484	53.0848	30.8444	10.8631	-0.0151851	50.556	3.13272	125.921	0.530866	115.974	83.0309	107.321	48.464	81.4236	200.48	99.6198	38.9548	176.826	43.4231	78.5252	367.477	71.2251	108.359	21.6411	9.61594	45.2232	161.733	29.1591	69.853
72.3435	11.9728	14.8698	116.295	58.6363	1.38657	102.934	13.6266	70.2209	46.115	-0.105222	38.6344	29.1449	56.6764	88.6107	9.31994	8.9788	135.848	25.9915	197.406	-0.000503955	89.9203	51.0742	25.2915	9.37985	-0.0145026	44.9547	2.72438	135.555	0.478712	113.879	87.7413	104.295	50.3591	77.9472	185.321	94.4148	38.792	175.555	48.3991	72.986	336.96	64.9446	108.382	37.8171	78.3141	39.3193	163.153	25.891	62.6349
72.4435	11.141	13.94	114.986	52.397	1.25213	95.0777	11.9216	77.6826	53.1781	-0.102812	34.9454	25.3263	52.7955	102.479	8.48812	8.30678	134.046	27.0434	179.47	-0.00377761	79.3751	47.1193	20.7237	8.09518	-0.0136044	46.4354	2.36929	129.128	0.430637	108.126	103.243	99.11	48.7126	73.4662	171.564	87.6795	37.8231	188.698	61.2131	66.5832	313.667	58.6932	112.199	41.0927	139.079	33.748	156.545	22.7384	65.2607
72.5434	10.3666	13.0672	110.293	46.7863	1.13033	124.328	10.2968	79.4153	55.399	-0.100535	31.6014	30.2146	49.031	104.567	7.73155	7.5203	126.463	26.4654	158.29	-0.00594039	69.734	42.3807	16.9739	6.98444	-0.0125666	44.3726	2.06048	141.133	0.38609	100.847	119.237	91.3568	45.4384	68.6144	182.836	108.812	36.3158	191.068	72.6063	59.9827	287.943	52.7214	110.886	38.9802	174.077	33.8577	146.702	19.8115	76.9132
72.6433	9.6457	12.2481	103.82	41.7598	1.02	132.637	14.4987	82.7721	54.7918	-0.0984851	28.5754	31.5591	45.4417	100.712	7.0433	6.73646	116.538	25.0171	137.077	-0.00707498	61.0788	37.5056	13.8992	15.2101	-0.0114656	48.9461	1.79192	137.833	0.34474	106.222	123.947	82.7551	41.5445	63.7351	189.966	112.791	34.47	186.826	75.0906	53.5681	261.567	47.1576	106.646	40.2324	191.631	46.8659	135.872	17.1605	79.9376
72.7432	23.9847	11.4793	96.545	37.2658	0.920209	132.696	15.7856	82.0947	52.5976	-0.0966756	31.2163	30.8127	42.0567	95.578	6.41693	6.00236	114.676	23.1527	117.349	-0.00750931	58.6037	32.8375	11.3798	19.5998	-0.010341	56.4868	1.55833	126.169	0.306409	106.921	121.892	74.1908	37.5494	59.0083	188.186	108.301	32.4305	178.698	72.554	51.0255	237.731	42.0565	101.634	37.3889	241.178	50.4334	125.089	14.7992	78.7164
72.8431	27.8488	10.7576	89.0599	51.5197	0.830066	131.817	15.477	104.25	58.206	-0.0947754	98.9036	28.9064	38.8871	101.992	5.84668	5.334	108.038	21.1396	99.7203	-0.00753484	54.0461	29.6947	9.31619	20.1735	-0.00921222	61.8145	1.35514	112.107	0.271318	125.108	115.971	69.43	33.7088	54.5231	180.821	104.783	30.3079	168.452	102.282	49.1568	236.738	37.4292	101.893	49.701	307.452	48.9607	114.806	12.7204	73.2646
72.9431	46.9202	10.0802	81.7104	54.9019	0.748702	167.833	14.3578	113.245	61.3424	-0.0927048	166.734	26.4282	35.9334	100.403	5.32732	4.73382	99.4838	19.1309	99.4948	-0.00739341	48.7439	58.7588	10.1856	19.0482	-0.00813313	62.3774	5.37896	120.2	0.239656	132.5	108.024	63.4466	30.1385	50.3173	170.135	97.1445	28.1812	166.054	113.292	51.9454	227.873	33.262	98.8452	50.4578	341.313	45.0172	105.197	10.9058	81.5851
73.043	69.354	9.4445	74.6905	53.3533	0.675316	211.774	12.8866	114.737	61.0676	-0.0900409	289.317	23.7422	33.1896	94.9191	4.85411	4.19866	90.4555	17.2106	108.57	1.93919	57.9227	92.2508	13.9917	17.2605	-0.0071872	73.5722	15.8704	133.483	0.211448	130.55	99.203	57.1798	26.8803	46.4013	157.691	100.525	26.1021	170.979	113.452	51.1753	214.311	29.5277	93.9795	58.6587	368.599	40.0727	131.727	29.7587	87.7024
73.1429	73.4347	8.84791	68.1005	59.5601	0.609184	259.508	11.3234	112.061	58.8654	-0.0867567	334.74	21.0662	30.6463	87.7581	4.42283	3.72321	81.6574	15.4211	111.408	2.82105	59.0394	104.373	18.4333	15.3064	-0.00632785	74.6821	19.2422	152.568	0.186531	134.052	90.2145	51.1041	23.9387	42.7704	158.603	96.4415	24.0859	168.887	107.647	48.4376	198.232	26.1929	88.2142	72.7936	397.148	34.9407	144.342	38.8062	85.2681
73.2428	71.4112	8.28812	61.9833	58.9872	0.549637	276.385	9.80929	107.177	55.6422	-0.0826864	329.347	18.681	28.2923	108.219	4.02959	3.30158	73.4096	13.7799	104.863	3.08446	56.1992	104.715	18.4251	13.4131	-0.00556385	76.7648	19.3775	148.563	0.165084	144.789	81.4764	45.4416	21.2995	40.2769	168.283	91.3265	22.1618	174.742	113.988	49.0936	181.113	23.2222	82.1088	72.3563	404.397	45.2679	143.488	41.8963	94.038
73.3427	90.9227	7.76287	59.6744	55.487	0.496058	272.234	8.41449	112.855	51.9461	-0.0778473	304.903	24.0515	26.1156	113.311	3.67087	2.92804	82.3054	12.2902	94.3466	3.00616	63.7165	98.9242	16.6768	26.4456	-0.00488469	76.4262	18.1351	135.816	0.147278	147.731	73.2228	41.3778	18.9407	44.7918	168.857	83.6877	20.3452	173.101	111.548	63.2335	167.57	34.8372	76.5121	79.7738	419.655	47.5743	136.751	41.4896	92.504
73.4427	101.024	7.26995	60.6978	54.4637	0.447875	258.383	8.76862	112.537	50.1432	-0.0723272	277.591	25.9678	24.1042	122.443	3.34353	2.5972	82.3625	31.7274	82.6984	2.75476	63.7057	90.2806	14.4132	30.3123	-0.00420843	74.8472	16.3933	120.604	23.7675	142.999	65.5716	37.2116	16.8373	45.6136	163.63	75.2716	18.6534	166.959	104.415	72.3942	153.13	41.1933	70.8714	87.2156	417.776	45.6457	127.728	39.1437	86.049
73.5426	99.6882	6.80725	67.6462	51.0155	0.404558	269.85	8.40969	108.933	50.2796	-0.0662949	251.508	25.8167	22.2463	121.248	3.04473	2.30422	78.2527	41.0436	71.3398	2.43045	75.2074	80.6495	12.1623	29.9281	-0.00356991	69.5622	14.5572	105.571	31.8291	150.066	58.568	33.2143	14.9647	44.481	154.88	66.9605	31.0868	158.266	95.0739	74.2887	138.62	100.18	65.3828	82.9265	406.359	41.6861	118.1	43.1352	80.5384
73.6425	94.7255	6.37286	69.3184	54.6487	1.89099	315.927	7.70221	136.803	48.6617	-0.0600103	237.453	24.4908	20.5308	114.984	11.2536	2.04472	72.3862	44.4053	60.9221	2.09075	76.4668	71.055	16.2785	34.9217	7.96557	62.7619	12.8042	94.1671	33.3052	156.548	52.2136	31.8745	13.2988	42.3677	144.173	77.8231	39.5604	148.282	92.2682	72.0094	124.572	154.258	60.1554	74.3412	387.791	37.3613	123.607	43.1704	72.8861
73.7424	88.8191	5.96514	67.9036	71.7259	6.26459	334.857	6.85729	147.947	46.1047	-0.0538049	233.036	22.5567	18.947	107.145	14.5442	1.81479	65.9868	44.3543	51.6868	1.76678	72.7063	62.0262	16.3471	34.7136	11.2314	61.3729	11.2041	82.6151	38.6077	167.923	50.707	34.1631	13.4077	44.8609	149.606	78.6282	44.4707	137.812	92.5012	76.0494	111.307	206.082	62.1829	75.5578	365.165	63.0989	120.547	48.7713	64.6634
73.8424	82.8771	5.58303	64.7643	75.2251	8.29709	365.719	5.9932	157.633	43.1033	-0.0480486	215.596	20.3677	17.4851	115.502	22.8247	1.61103	59.6578	42.4317	43.6646	1.47371	72.3132	53.8054	25.4444	32.257	18.6457	65.2235	9.77585	84.1713	38.6282	191.477	47.8634	33.485	12.779	44.6258	148.095	74.5567	46.8323	127.358	88.0692	74.8981	99.0022	226.428	61.4071	69.7675	340.572	72.09	113.859	49.4209	71.3453
73.9423	77.194	5.22602	60.7425	72.6065	9.02317	412.073	5.17266	158.152	39.952	-0.0430741	196.712	18.138	16.1358	115.507	63.4297	1.43041	58.4966	39.5635	36.7845	1.21725	76.3178	46.4724	26.5936	28.9897	20.8047	63.2032	8.51612	82.5677	36.5592	200.075	44.3501	34.9962	12.9443	47.2277	146.908	68.3736	47.4048	117.224	81.0611	70.8779	87.7374	242.145	60.9756	61.6791	315.404	71.9664	113.007	47.2621	70.1951
74.0422	71.8531	4.89411	56.3516	67.4625	9.0368	425.066	4.42562	161.504	36.821	-0.0391338	212.399	15.9922	14.8905	124.55	88.7407	1.27033	58.8378	36.2984	31.2268	0.99783	114.41	40.0177	24.5244	25.5924	20.8737	58.4002	7.41212	79.9773	33.7752	195.892	40.5822	33.8939	12.3664	46.9683	141.271	61.5268	46.7414	107.584	73.0027	65.4245	77.5255	240.751	58.8133	53.3508	290.566	67.2092	121.055	43.6395	65.3036
74.1421	66.8654	4.58694	51.8994	61.5	8.67742	417.819	3.7631	185.637	33.8048	-0.0363592	201.248	13.9972	13.7412	123.211	115.681	1.12853	115.498	32.9548	26.3923	0.81304	126.281	34.3866	21.3919	40.2782	21.5763	66.1932	6.44799	73.9458	39.9253	185.715	36.812	31.5705	11.4584	48.3653	132.993	54.7495	47.5628	98.5311	65.5776	59.4104	68.3368	229.832	55.7161	45.6187	266.628	60.4024	119.227	39.3814	58.8927
74.242	62.2183	4.53613	47.5644	55.5089	8.13763	396.15	20.2082	193.24	51.8654	-0.0347223	184.421	28.6095	12.6805	121.377	122.995	1.00288	153.237	29.7109	22.2414	0.659178	125.343	29.5035	18.1401	43.9214	20.2302	81.5398	5.60766	66.0193	58.8939	177.987	33.1864	28.772	10.748	47.4385	166.226	48.39	47.0674	90.1032	58.0943	70.7162	60.1157	218.327	53.0865	41.7671	314.681	52.9959	130.697	34.9844	52.1379
74.342	57.892	4.3977	44.4751	49.8355	7.52544	368.65	27.6336	191.53	60.3784	-0.0340252	167.41	35.5917	11.7016	114.789	136.81	0.891294	169.727	26.6603	18.7072	0.532044	140.949	25.2869	15.1497	45.4397	17.9895	85.0305	4.87614	57.947	63.2272	166.845	37.8457	25.8885	19.1235	45.3313	181.839	42.5917	45.6768	82.3051	50.9678	73.8931	52.7929	202.689	62.4046	36.7722	348.401	45.7672	129.945	37.6327	45.6323
74.4419	53.8657	4.17527	41.1771	55.0136	6.90023	339.615	29.7829	185.119	63.1804	-0.0339276	177.612	37.8755	10.7981	106.15	137.131	1.94136	182.045	23.8462	18.801	0.427557	166.583	21.6562	12.5448	43.003	24.9432	81.6401	5.7042	53.7498	61.5411	159.839	41.836	25.0468	22.1984	42.6807	185.739	37.3919	43.6959	75.1215	48.7164	72.3534	46.2933	185.395	65.8383	31.7385	360.302	39.1331	123.855	38.883	39.6496
74.5418	50.1186	3.93468	43.9586	58.2786	6.29355	311.125	29.0556	175.957	62.6439	-0.0340275	167.586	37.3628	9.96429	98.9412	139.784	2.24368	178.707	21.2822	17.5155	0.342144	169.447	18.5367	15.8159	39.0119	26.3843	75.0499	5.67173	48.0615	57.566	149.803	42.5426	23.3169	22.555	39.8373	182.069	32.7741	48.0003	68.5252	60.9618	74.6273	40.5415	188.609	73.6756	27.1073	357.921	37.9234	127.244	41.1707	34.2905
74.6417	46.6311	3.6991	56.237	56.4922	5.72108	284.138	26.8777	165.563	60.2292	-0.0339116	169.764	35.2756	9.19475	99.0504	134.823	2.2254	168.159	18.9652	15.6688	0.27266	177.73	15.8603	21.5435	36.0296	25.0221	79.3719	27.1495	42.2173	52.8999	138.723	41.3064	21.2433	21.5798	36.9906	173.708	28.6976	49.8772	62.4821	64.5188	72.5464	35.4655	186.544	75.8989	23.0202	369.133	39.1252	145.668	40.3511	29.5658
74.7417	44.6534	3.47512	64.3476	52.6007	5.18956	272.119	24.0804	154.808	56.8293	-0.0332941	158.358	32.3884	8.48454	94.4719	126.568	2.07838	160.609	16.8829	13.6872	0.216354	209.099	13.5666	21.7438	46.5666	22.3986	92.6894	34.4105	36.7522	48.2116	127.601	38.9849	19.1106	31.5168	44.8667	162.635	25.1124	50.0465	56.9549	63.1206	78.4142	30.9976	177.533	74.8034	19.4882	381.964	37.1854	147.308	37.8316	25.4414
74.8416	43.0207	3.2635	67.3577	48.0056	4.70079	254.576	21.1343	144.183	52.9841	-0.0320772	185.595	29.1823	14.5292	87.7811	117.16	1.8881	148.986	15.0184	11.7818	0.170887	222.313	11.6025	28.8129	53.4114	24.1226	104.323	37.243	31.8467	43.7664	116.923	39.8087	17.0613	34.7162	47.4392	150.202	21.9664	50.4256	51.9057	74.2582	80.6799	27.0749	165.01	71.8215	16.4696	379.575	33.7732	144.52	34.488	21.8639
74.9415	83.1302	3.06332	67.4446	43.357	4.25401	235.203	18.2933	133.952	49.0157	0.824049	179.11	31.9879	21.9238	80.3552	107.635	1.69211	136.027	13.3531	10.0473	0.134366	216.476	9.92169	39.6951	52.7484	23.1809	106.208	35.9433	27.5296	39.6561	106.903	38.7469	20.4481	34.4962	56.1004	146.471	21.8344	58.5597	47.296	85.062	95.6574	32.8373	179.912	67.8415	13.9052	367.519	29.8347	136.889	46.7572	23.838
75.0414	96.9232	2.87361	65.1833	38.9413	8.74675	215.819	15.683	124.251	45.111	7.61539	174.378	32.0564	73.8761	72.9113	98.48	1.50627	123.639	13.1532	8.51619	0.10525	215.538	16.5572	46.9518	63.1848	20.9065	100.748	43.374	23.7676	35.899	97.6171	36.6263	21.0296	32.6347	58.6979	153.709	20.5329	80.024	51.3822	86.5757	101.645	35.3633	180.682	63.4084	11.7339	349.616	25.8859	127.466	51.2468	23.328
75.1413	116.715	6.29924	61.651	34.8708	10.74	197.275	13.3544	120.6	41.3739	10.74	163.7	30.5563	126.416	65.8145	89.9	1.33664	111.593	12.481	7.18968	0.0822959	202.758	19.057	45.3438	65.0465	18.1598	114.584	43.6071	20.5061	32.483	89.0723	33.9701	20.2075	30.0741	58.044	153.202	40.0454	92.9143	52.3352	82.9099	106.105	35.7441	188.327	58.8521	9.89866	328.471	22.1898	117.674	51.1471	21.6402
75.2413	122.702	7.26831	57.5098	31.175	11.3455	179.938	11.3164	128.946	37.8581	11.9436	149.626	28.2311	153.404	59.2134	81.9652	1.18476	137.161	14.5606	6.05382	0.0644357	203.475	19.268	40.4197	61.4228	15.3976	114.533	40.7812	17.6857	29.3845	88.6519	31.1044	20.8914	27.3047	55.7166	147.791	75.2625	99.6554	51.358	76.5907	103.837	34.7481	185.6	54.3675	8.34909	305.84	18.8639	108.157	48.4801	19.4833
75.3412	119.053	7.32885	53.1608	27.8466	11.201	163.926	9.55581	133.007	41.502	12.1553	135.723	25.5457	164.743	64.7435	74.679	24.4576	154.794	15.4472	7.5331	0.517514	192.185	22.7979	34.6645	55.6599	12.844	107.615	36.8511	33.0232	26.5761	87.5493	28.2275	23.7585	39.6483	52.5961	157.346	90.302	102.056	68.0119	89.1056	97.8855	32.9116	183.382	50.0653	7.04146	321.727	15.9432	113.419	48.1987	17.231
75.4411	112.463	7.06542	48.8415	24.8614	11.3389	149.236	10.6394	131.185	42.1759	11.8677	128.219	22.7833	166.649	77.5935	68.0139	33.9711	155.326	15.2748	15.9277	0.718268	175.741	23.3302	29.1292	49.3593	10.5922	111.733	32.7177	37.9594	24.0363	86.295	33.3392	23.9109	43.5949	49.1689	168.385	92.4056	101.41	86.1287	91.3489	100.907	30.605	185.173	46.0038	5.93835	327.161	13.4192	130.417	57.6281	15.0714
75.541	105.224	6.69769	44.6874	22.1899	10.9505	138.318	10.5439	126.188	41.1403	11.3416	122.861	20.1094	163.008	96.8632	61.9297	39.5668	158.852	14.5289	18.9414	0.772836	219.13	24.9832	24.2041	43.2542	8.66393	114.889	28.7754	48.7395	21.7359	93.6796	51.6626	22.7269	43.2813	45.6992	169.806	88.1768	98.7074	94.5665	89.1847	98.0639	28.0802	178.378	42.2091	5.00791	321.567	11.2616	136.142	59.9715	13.09
75.641	98.1043	6.30741	40.7707	19.8017	10.3029	127.142	9.84111	119.598	39.1688	10.7136	112.936	17.6148	156.241	115.927	56.3822	39.3616	152.534	27.4501	19.0248	2.56603	241.795	24.4169	19.9842	37.6502	7.04451	109.536	25.1782	49.2941	19.65	93.342	61.8446	20.9513	44.2703	42.3262	165.07	81.146	94.6472	96.8781	83.3639	93.0891	25.5053	167.061	42.8206	4.22318	309.078	9.43101	142.526	58.2237	11.3179
75.7409	91.347	5.92425	48.1277	31.6044	9.54619	116.334	17.2245	112.334	36.7323	10.0548	102.61	26.1159	147.848	191.798	51.3271	96.8091	156.403	33.3733	17.7178	3.32348	238.919	22.7312	16.4401	32.6461	5.70258	105.2	21.9681	45.8022	17.7672	128.43	65.3873	18.9796	42.4928	39.119	164.764	73.1681	89.7629	129.666	75.838	91.7514	22.9893	165.706	41.8304	3.5614	292.526	7.88594	156.38	54.2719	25.4628
75.8408	85.0136	5.55827	54.4723	48.3481	8.76337	106.172	19.9965	104.92	34.114	9.40121	92.9129	29.7235	138.747	225.903	59.0127	116.3	155.414	57.1484	15.8463	17.7082	232.012	20.5608	13.496	33.9567	10.207	101.466	21.6532	40.9881	16.0569	172.305	76.8403	23.6907	39.4693	36.108	159.097	65.1874	84.4175	153.733	67.7669	86.868	20.5992	164.947	42.6498	3.00332	273.834	6.58676	155.54	49.2865	30.7769
75.9407	79.105	5.21228	56.249	77.6022	7.99869	99.2578	20.1993	97.6507	31.4811	8.77054	84.0485	30.3598	129.493	307.874	61.4545	116.921	160.453	67.7622	21.3031	23.9872	215.407	18.2626	14.0777	32.2123	11.6063	102.746	20.1566	36.0185	14.5154	186.301	82.5686	29.1264	38.8289	33.3022	150.965	57.6581	79.2529	178.834	59.8159	92.3764	18.3731	157.577	49.0172	8.5599	254.29	5.49716	204.119	43.9761	31.4644
76.0406	73.6023	4.88658	55.3419	88.0826	7.27454	108.043	23.1639	90.6817	28.929	8.17086	76.0079	29.2668	120.415	409.508	59.862	109.907	154.769	79.5162	22.3738	26.8079	195.066	16.0291	34.7659	36.0782	11.3806	97.1958	18.1729	58.0559	13.1161	228.144	82.7106	31.6075	36.5419	30.6992	156.44	58.5526	73.9438	199.913	52.344	91.3163	16.3289	146.813	51.1638	15.613	242.757	4.58476	223.253	41.9971	37.2482
76.1406	68.481	4.58053	52.925	99.4153	6.6009	107.446	23.2706	84.09	26.5091	7.60534	68.7309	27.2374	111.698	495.298	56.478	100.253	144.317	82.5745	21.296	26.4	189.472	13.9564	41.5804	46.5103	10.3795	88.6011	16.1163	62.3186	11.8569	238.834	79.5887	53.1684	33.5766	28.2908	154.726	64.7566	68.6679	236.821	45.5232	86.6081	14.4713	150.016	69.291	23.3302	228.991	3.82152	221.766	91.67	50.5247
76.2405	63.7161	4.29328	49.7239	98.8821	5.98098	102.468	21.8847	82.8972	24.2463	7.07461	62.1494	24.7704	103.44	578.717	54.2586	90.1363	147.176	80.7278	19.279	24.3325	175.934	12.0854	40.3081	47.8783	18.7535	79.0175	14.1667	59.6076	10.7199	261.595	74.6839	60.9208	30.4344	26.0663	148.496	64.0651	70.8397	252.184	39.4142	80.0594	12.7959	147.63	77.6074	24.4539	220.42	5.58535	211.281	114.832	53.8694
76.3404	59.2833	4.02392	46.1823	93.2004	5.41426	95.6496	19.8085	87.4497	22.1492	6.57809	56.1981	22.1715	95.6852	593.039	50.8331	80.4607	163.726	79.7689	16.9608	21.5424	178.681	10.4255	35.9925	45.21	31.7863	69.5215	12.3927	64.704	9.67752	261.685	80.9557	61.5081	27.3662	25.1219	139.604	60.1014	70.7362	254.104	34.0134	81.0548	11.2945	140.076	79.9848	22.8694	208.828	6.11903	197.308	121.952	52.1734
76.4403	55.1597	3.77151	44.0564	85.5853	4.89837	88.2645	17.502	87.2863	20.2171	6.11459	63.073	19.6222	88.4439	572.405	47.0025	71.5635	181.797	85.0728	14.6644	18.5706	169.79	8.96997	30.8951	40.9678	35.6586	60.6405	10.8119	62.5583	8.71792	252.226	81.4775	59.8443	24.4894	26.2936	130.176	54.7914	69.1012	281.386	29.2822	99.6584	9.95524	129.947	78.8503	20.3424	195.625	5.99155	182.42	119.718	48.1283
76.5403	51.3238	3.53514	41.3263	95.2006	14.2032	89.388	15.2187	84.5373	18.4435	5.68267	60.2967	17.2236	81.7084	535.392	62.8134	63.5321	205.546	84.4587	12.5407	15.7125	155.785	13.1298	37.5225	36.3301	34.7569	62.4727	9.41866	57.0107	7.85963	263.978	91.3088	96.1743	21.8514	31.0724	119.856	56.9674	66.4416	315.689	25.1641	105.638	8.76611	118.802	88.5695	29.6859	181.756	5.53582	209.512	112.354	43.1894
76.6402	47.7552	3.31384	48.9908	121.404	18.4919	102.798	13.0887	80.4515	16.8197	5.28071	55.3919	15.0264	75.4595	491.983	96.6119	56.3481	206.413	80.5142	10.6492	13.1148	140.109	14.5402	48.6346	31.8364	31.5958	59.6199	8.19812	50.5482	7.09374	301.543	96.2658	108.891	19.4628	32.5015	110.713	54.7849	63.1504	327.128	21.5964	116.935	7.71461	127.361	91.4144	30.9269	192.754	4.94265	221.161	102.491	38.1202
76.7401	44.4355	3.10674	51.7133	126.149	19.984	145.582	11.1706	75.7557	15.3356	4.90701	50.3195	13.0496	69.672	447.431	107.935	49.9513	236.509	74.91	9.00121	10.8357	154.65	14.4432	48.376	27.7117	27.5795	66.9394	7.13254	44.2137	6.39623	368.887	95.4274	110.828	17.3164	43.892	120.177	50.6328	59.48	324.347	18.5162	118.025	6.7884	126.791	90.1915	29.7465	194.435	4.31808	216.475	91.7316	36.4041
76.84	41.347	2.91298	51.5048	140.432	19.9535	165.474	9.48137	70.8678	13.9806	4.55987	45.5633	11.2936	64.3182	404.396	117.396	44.2689	238.812	68.6341	7.58516	8.88347	157.6	13.5695	45.3573	34.8281	23.4602	66.5321	6.20399	38.4058	5.76633	435.044	91.2409	126.001	15.3963	48.3312	122.202	65.2319	61.0044	347.816	15.8638	113.325	5.97481	121.132	89.8656	26.8088	238.875	3.71814	205.169	81.0183	35.2809
76.9399	38.4738	2.73162	49.7389	187.49	19.1283	172.952	20.582	66.0232	12.7439	4.23756	42.0521	9.74799	59.3694	368.115	116.567	39.2272	245.259	62.2575	6.37912	7.23916	150.014	12.3425	39.8795	35.5499	19.6132	73.5589	5.39568	34.4828	5.19726	488.685	85.2637	130.298	13.6831	49.384	131.834	68.5471	60.6823	352.839	13.584	105.578	5.26099	120.661	86.8574	23.418	260.659	8.38017	191.1	70.8778	43.4877
77.0399	35.8008	2.56185	52.4096	207.372	17.9212	170.973	25.0789	61.3501	11.6155	3.93837	38.2526	8.39673	54.7975	333.875	111.026	34.757	252.177	56.098	5.35779	5.87141	137.77	11.0021	42.429	44.8611	19.2575	72.6082	4.69246	30.3516	4.67888	536.877	78.4733	143.068	12.157	67.1213	135.061	66.2539	59.1212	345.399	11.6268	102.143	4.63369	134.189	82.3928	27.2561	284.542	14.4738	178.239	61.576	48.1761
77.1398	33.3139	2.40291	52.1474	204.621	16.5634	162.57	25.8636	66.7258	10.5858	3.66068	34.6505	7.22135	50.5752	314.564	103.556	30.7952	246.916	50.3205	8.21493	4.74431	123.976	13.6716	69.8399	45.8538	22.2559	67.7685	4.08089	39.0594	4.21765	565.301	71.4719	141.787	10.799	74.0757	135.793	61.3963	56.7234	330.615	26.3124	95.6119	4.08024	136.115	80.7813	28.2143	291.919	16.6328	164.956	53.2193	47.4854
77.2397	31.0001	2.25403	50.2103	192.145	15.1822	151.517	24.6696	68.8263	9.64619	3.4029	31.3489	6.20286	46.6767	316.262	105.659	27.285	243.89	44.9996	8.98364	3.82217	110.222	15.5063	87.9593	43.1602	21.9768	61.2961	3.54918	60.7878	3.80084	555.475	73.6289	133.698	9.59117	75.1677	131.756	55.5821	53.8144	311.812	33.3432	87.6317	3.58896	131.581	77.3178	39.6421	290.475	28.8175	151.798	45.819	44.2189
77.3396	28.8473	2.11448	47.3782	206.751	13.8448	139.703	22.5205	67.8834	8.78888	3.16357	28.3518	5.32292	43.0778	302.312	106.395	24.1755	251.632	40.1564	43.1239	3.07193	97.273	26.5665	87.2285	39.0466	20.1202	54.4056	3.08698	64.724	3.42482	527.603	75.3266	122.703	8.5174	73.1644	124.826	49.638	52.1042	291.128	35.4714	83.4761	18.5974	123.5	74.6778	40.8831	281.497	36.4149	143.823	39.3328	39.9002
77.4395	26.844	1.98357	44.1293	201.731	12.5848	128.049	28.9692	65.2979	8.00669	2.94131	25.6392	4.5644	39.7557	281.249	102.03	21.4213	252.947	35.7824	57.5385	2.46426	93.9316	36.1735	79.367	34.5956	17.6388	70.4847	2.68517	61.3954	3.08753	492.184	77.6572	114.197	7.56309	69.6153	124.798	43.9684	49.769	320.756	34.7971	97.9263	28.3327	113.774	70.8086	37.9812	277.228	52.9066	151.691	33.6902	37.102
77.5395	24.9795	1.86073	40.7525	188.423	11.4164	116.98	39.9188	61.8892	7.29308	2.73486	23.186	3.91169	36.6894	265.472	114.427	21.8697	240.864	31.8528	67.9425	1.97378	86.9453	39.0972	85.818	30.4007	18.8321	74.1969	2.33578	69.6709	2.78569	454.598	76.0076	104.024	6.71512	70.7636	162.198	40.3237	47.081	334.988	32.6191	119.483	33.538	103.535	66.3479	58.8618	266.812	103.344	148.421	28.8089	33.4506
77.6394	23.2442	1.74537	37.418	172.233	10.3435	106.67	43.1394	58.1324	6.64196	2.54305	20.9679	5.44957	33.8592	245.226	121.637	20.6921	223.073	37.5725	68.0494	1.57893	82.7417	38.3858	99.0932	26.5037	17.9403	71.5684	2.03191	67.6697	2.51628	417.532	72.1004	105.629	5.96181	68.9405	180.505	48.5635	44.1901	399.56	29.7286	126.232	35.6799	93.4409	61.684	66.0859	252.752	145.593	149.462	24.6036	29.6093
77.7393	21.6288	1.63697	34.2219	155.676	9.3642	97.1668	42.1416	54.2992	6.04796	2.36482	18.9622	6.0672	31.2469	223.71	119.584	18.933	203.486	39.1079	73.1003	1.26184	96.9022	35.8284	94.9008	23.0019	16.1007	65.9617	1.7676	66.4536	2.27156	382.26	71.3716	102.014	5.29261	67.4596	195.398	49.7679	41.2388	426.881	26.5972	145.892	35.7979	83.8525	73.5501	63.4645	236.754	157.612	143.293	20.9924	25.9127
77.8392	20.1248	1.5351	31.2145	139.872	8.47365	88.4569	39.012	50.5408	5.5063	2.19925	17.1486	6.12864	28.8357	208.126	119.231	17.049	184.035	39.6681	70.3124	1.00764	98.2031	35.8519	90.2001	19.9107	13.9426	59.2194	1.53766	71.027	2.05109	350.605	68.181	94.8765	4.69814	64.3781	212.644	56.8496	38.2996	438.083	23.4963	150.384	34.6235	77.7283	80.8252	57.1561	224.885	153.453	134.23	17.8985	22.5147
77.9392	19.5585	1.43934	28.4188	125.268	7.66575	80.4994	34.9674	46.938	5.01255	2.04555	15.5082	5.8688	26.6102	190.657	113.793	15.2316	167.784	42.0383	64.0177	0.803937	96.5118	33.8203	90.253	31.7568	11.7982	52.3211	1.33762	67.4737	1.84926	342.594	64.822	87.6979	4.16995	66.9326	216.559	57.0279	35.4442	431.861	20.5734	160.019	32.6673	73.8492	82.4994	49.9091	211.06	141.327	154.88	15.2524	19.4715
78.0391	18.4871	1.34933	25.8414	137.749	6.93392	73.242	41.7248	43.5301	4.56288	1.90291	14.0244	5.43749	24.556	203.936	110.486	13.5538	181.641	41.5439	56.5113	0.640399	97.0365	35.6699	81.7253	43.1417	9.8285	71.9574	1.16355	61.0049	1.66779	324.461	60.3511	79.5694	3.70064	65.974	217.228	53.88	43.0402	415.792	17.9004	164.235	30.2823	68.5669	80.8791	55.8805	196.369	149.44	159.474	12.9922	16.7887
78.139	24.4878	1.26473	54.4437	135.605	6.2716	72.3146	42.6523	40.3329	4.15354	1.77039	12.6823	4.92874	22.6599	200.987	104.071	12.0365	179.046	41.7923	48.9636	0.759641	95.4412	42.7579	159.308	45.1538	8.09817	92.7913	18.4167	53.8809	1.50438	303.185	55.405	71.4036	3.28362	63.216	227.61	49.3129	47.2642	426.398	15.5033	167.221	27.7087	62.7212	77.4026	53.6095	181.531	171.196	154.424	11.0634	36.8319
78.2389	34.1618	1.18526	87.0207	127.197	5.67252	68.7174	40.4908	37.3482	31.8516	1.64699	13.2714	4.40012	20.9098	197.75	96.5043	33.1342	168.83	40.1437	41.9308	0.767377	116.362	43.9989	182.116	42.9514	6.62016	97.5125	28.1565	47.0364	1.35731	336.092	50.3734	63.6495	2.91315	59.6137	226.608	44.3231	49.1037	420.161	13.382	177.381	25.1073	56.8065	72.9608	62.5539	167.011	199.613	145.36	9.41825	52.4582
78.3388	35.7277	1.11065	154.812	116.518	5.13079	64.0231	36.857	34.5708	46.5154	27.3479	12.4802	3.88563	48.1569	189.521	88.7412	63.4006	159.729	40.1463	35.639	8.82103	119.817	42.135	173.792	39.0658	5.38106	93.9787	38.8317	42.5741	1.22515	348.38	45.4869	56.5049	2.58398	70.5166	218.44	42.7599	49.2596	403.886	11.522	175.111	22.5817	57.3055	68.0995	66.8186	153.097	239.014	134.932	8.01576	68.0165
78.4388	34.6081	1.04065	207.906	105.436	4.64095	59.0187	39.0113	34.0778	80.1075	50.9511	11.4165	3.40406	66.1604	192.192	81.2311	71.6475	165.098	38.4332	30.143	12.4129	123.251	38.7658	154.074	34.7128	4.35551	86.5741	65.3587	44.391	1.10641	341.124	40.8743	50.0347	2.29153	73.7901	234.605	39.5845	48.265	381.999	10.8837	176.032	20.1953	55.1726	63.1482	62.9627	139.955	261.475	124.367	17.0999	71.3927
78.5387	32.6738	0.975126	231.271	94.7905	4.19799	54.0876	37.7131	32.7685	96.4968	61.0195	10.3574	2.96467	74.7565	184.529	74.17	70.5164	159.334	35.8513	25.4119	13.4197	117.862	34.8076	131.766	30.4533	3.51443	81.6444	72.1928	41.7625	0.999609	323.418	46.6617	47.4701	2.03174	76.0679	237.708	35.8148	46.493	357.357	9.9675	182.281	17.9833	77.2925	58.3002	56.2064	127.671	265.334	114.21	21.3183	74.7895
78.6386	30.5647	5.21575	311.83	84.9211	3.79737	85.3905	34.7003	34.6776	118.724	67.8789	9.37358	2.57071	77.6303	190.398	67.6285	78.9649	148.615	32.9027	21.3773	13.0042	114.711	30.7695	110.558	26.5248	2.8292	76.1559	70.2418	37.5906	0.903275	321.622	48.2293	43.7166	1.80109	74.6525	231.789	31.9735	49.1324	331.773	8.94657	177.59	15.9607	86.4268	53.6645	48.8608	122.216	249.993	104.683	22.594	71.828
78.7385	28.4952	6.5163	380.165	75.9348	3.43492	98.0368	30.9829	34.6698	135.282	69.0871	8.47692	2.22189	77.0903	206.33	61.6162	81.5734	136.101	29.8787	17.9576	11.8741	120.314	26.9199	91.7881	23.008	2.27363	68.8589	64.707	50.8858	0.816254	307.362	47.2746	39.5789	1.59641	71.359	221.743	34.986	49.8521	313.834	7.9214	166.954	14.1292	87.9033	50.6764	41.8912	123.705	225.874	119.4	22.1551	78.0581
78.8385	26.5324	6.72339	423.696	82.0059	3.10692	99.6928	36.105	33.6092	140.138	67.4512	7.66391	6.70073	74.578	204.766	63.1998	101.816	123.369	26.9424	21.4276	10.4498	116.141	23.3876	75.7502	19.9101	1.82476	61.1063	58.028	57.7931	0.737634	287.683	44.8856	35.471	1.41484	70.6367	214.389	34.4494	49.2409	294.379	6.9472	153.453	12.4818	90.2453	47.3565	35.6495	121.225	198.859	120.575	20.7772	76.2741
78.9384	24.6931	6.53453	434.174	80.1364	2.81001	96.1129	36.5309	32.0026	138.181	68.2692	6.92784	21.056	70.989	206.989	61.1334	106.677	111.175	24.8077	23.6606	8.97178	107.483	20.2213	62.3004	17.2055	1.46306	53.5947	51.3131	56.1498	0.666788	279.741	41.7529	47.1808	1.25393	77.0703	208.162	32.2385	47.7227	273.817	6.05147	138.947	11.0066	87.7567	43.9487	30.2146	116.276	172.131	115.745	18.9429	70.6991
79.0383	22.9771	6.21243	425.313	74.9046	2.5412	90.2296	34.489	30.145	132.42	78.7808	6.26198	28.2537	66.8754	210.385	57.4739	122.408	108.144	22.5761	23.0408	7.56956	97.1534	17.4254	51.1372	14.8564	1.17215	46.6539	45.0332	51.2812	7.44746	279.444	44.1063	50.4277	1.11137	77.7881	298.6	36.3932	47.1813	253.196	5.24514	150.113	9.68891	82.6675	49.5356	40.0573	109.883	147.293	108.49	16.9457	84.1038
79.1382	21.3788	5.85548	405.651	69.0944	2.29782	83.5211	31.2908	28.206	124.69	81.4494	5.65991	31.0127	62.5735	202.23	53.2411	133.387	101.287	30.1069	23.3559	6.30558	86.8956	14.9811	44.5976	12.8219	0.938566	40.4127	39.3584	54.8235	9.72764	267.664	53.5976	49.3621	0.985031	79.7983	367.788	48.0587	45.7615	233.15	4.52969	149.636	8.51365	76.3359	65.2556	40.6352	102.743	136.992	107.176	14.9579	99.1446
79.2381	19.8912	12.5925	380.46	62.7513	5.81166	76.7179	27.6896	28.1433	116.103	93.3483	5.11572	31.1008	58.2849	188.724	48.9311	129.52	93.0009	32.9554	21.8516	5.20273	80.4867	12.8586	37.815	16.3843	7.61175	40.8503	34.3199	58.9765	10.1055	250.835	57.0577	46.2422	0.872962	79.2145	488.975	56.4843	50.991	253.994	11.2355	142.631	21.6188	69.5752	72.3054	37.491	95.3214	122.81	101.846	13.0923	100.348
79.3381	51.7741	14.4907	352.958	56.5251	8.4684	70.1678	24.1021	30.6602	107.317	96.2341	4.62414	29.6571	54.1261	173.195	44.7762	119.917	120.348	33.1114	19.5942	4.26156	72.7872	16.2476	36.6262	28.4303	10.2729	43.6852	29.8883	56.1653	18.9285	232.27	56.8663	42.281	0.773377	80.4942	633.215	57.3289	53.4437	259.095	19.8007	132.267	42.5592	62.8589	74.1158	36.5426	87.925	133.771	94.9887	11.3754	103.131
79.438	59.7017	14.5993	325.071	50.6928	9.51398	83.4826	20.7439	40.8952	98.7148	94.5522	4.18014	27.4067	50.1614	157.388	40.8768	125.301	158.552	31.7827	26.2792	3.47094	89.8017	18.8567	32.6921	31.7326	10.7676	43.5464	26.0105	58.1247	21.3984	213.642	54.5526	38.1166	0.684927	79.4614	782.289	54.4843	58.8427	254.49	28.1335	120.48	54.3973	56.4502	72.8369	33.1327	80.7493	130.627	87.7643	9.83291	139.575
79.5379	65.8599	14.0691	297.919	45.3538	26.4729	86.0892	17.7128	45.2723	90.5057	90.6571	3.77904	24.8029	46.4227	142.182	37.268	119.684	168.591	29.6956	27.578	2.81446	98.0128	19.1358	34.4009	31.0063	11.7238	49.4187	22.6268	54.5185	21.2231	195.757	51.0903	34.0718	0.606681	76.2028	975.908	58.3824	61.212	244.129	36.8857	120.55	60.0352	50.4837	69.81	29.0297	73.9135	120.506	80.6986	8.46667	148.702
79.6378	64.8511	25.5593	272.119	40.5245	34.2654	83.5507	15.0396	46.2976	82.7964	85.7892	3.41671	22.1219	42.9222	127.987	33.953	109.987	166.788	27.2815	26.2396	2.2741	96.3751	21.3015	40.5655	28.577	11.2727	61.8667	19.6789	52.5745	20.0114	178.977	47.0917	30.2983	0.538166	71.8949	1066.59	69.9202	61.4668	230.581	39.7751	115.161	72.0949	53.5581	65.8663	24.9925	67.4845	107.492	74.0161	7.27078	143.969
79.7378	67.0343	38.0121	247.978	41.9236	36.9494	78.7057	12.7181	73.9405	75.6307	80.5959	3.08911	19.5255	46.6523	114.956	44.5261	99.2497	172.853	24.7911	23.7497	1.83228	94.8054	21.2112	39.1353	25.5723	10.17	64.3009	17.1129	47.8571	36.7338	163.428	43.0188	26.856	20.2014	67.187	1146	71.4978	60.2728	215.502	47.7765	115.108	77.259	53.4431	61.5157	21.3166	61.4941	93.8535	67.7973	6.23191	132.781
79.8377	65.428	40.9436	259.563	40.224	36.8536	72.9886	10.7233	86.8743	69.0151	90.0988	2.79274	17.1021	69.3933	107.133	47.4355	98.0415	167.031	22.3652	20.8919	1.47284	88.6254	19.9555	34.967	24.126	8.83567	61.6352	14.8805	42.4085	41.3696	166.66	43.431	23.7568	28.6772	62.4318	1196.2	70.7022	58.1211	199.945	49.6879	118.765	77.8573	53.0298	57.0662	21.6287	55.9505	80.7864	66.924	5.33386	119.142
79.9376	61.9348	40.3832	364.201	37.2661	35.3085	105.993	9.02183	91.3331	94.0129	91.8995	3.58934	14.8942	87.5413	146.88	79.4732	101.841	155.9	23.9446	18.0626	1.18159	80.5711	18.1666	39.5985	45.3949	9.68669	58.2762	15.2087	37.0835	40.9775	161.28	41.9889	20.9885	31.3133	60.8766	1241.37	67.2493	55.3431	184.567	48.1563	115.475	75.5309	50.565	52.6995	19.9569	50.8471	68.8628	66.974	4.56042	108.272
80.0375	61.0155	38.6061	452.006	33.9221	33.0682	124.157	7.57841	109.641	106.216	89.8181	17.2372	12.9157	99.0341	159.732	108.305	97.0445	142.829	33.4798	20.5988	0.946361	73.9035	16.2032	85.3798	54.4634	9.34362	53.1076	14.3277	32.2075	44.1057	151.968	39.5211	18.5277	30.9929	57.9819	1228.87	61.7777	52.8313	169.763	44.8138	108.425	88.2591	47.0552	48.518	17.6371	46.168	58.2992	65.5105	3.89633	96.2995
80.1374	57.9459	36.4666	568.58	30.5941	44.6747	127.264	6.35858	126.58	141.792	85.8772	19.312	11.1634	102.902	158.637	116.819	89.086	129.5	37.2847	48.056	3.61035	66.4553	14.2612	115.107	54.696	8.44468	47.355	29.4956	27.8741	48.7145	150.947	41.6965	16.347	36.2161	72.8069	1180.14	55.647	62.2783	167.129	40.6507	99.5762	93.2863	43.1078	44.5755	15.2528	41.8919	50.2213	69.9047	3.32715	84.5295
80.2374	54.3238	34.2818	634.742	27.4563	48.9303	149.955	5.33057	132.029	157.231	82.5762	27.8742	9.62487	116.886	150.674	115.579	80.3493	116.719	37.781	64.634	11.0796	59.0558	12.4413	115.835	51.0691	7.34488	41.6597	34.2047	39.6845	50.7344	144.169	43.3599	14.4182	36.8969	78.0478	1109.98	49.5472	67.363	160.595	36.2533	90.1139	131.02	39.0816	60.2944	13.041	37.9939	72.2568	68.7363	2.83975	83.9189
80.3373	50.6898	32.166	730.868	24.5742	49.17	154.062	4.46597	131	163.411	78.2642	27.9764	8.28254	121.695	146.631	109.892	71.8425	104.838	36.4397	68.0322	14.2077	63.2043	10.7884	121.036	46.0104	6.23322	46.0743	38.865	41.3235	48.8053	134.893	42.6501	12.7137	35.3466	78.1102	1028.54	43.8079	73.4934	151.893	31.9556	102.903	150.466	50.3778	79.5927	13.4011	34.4464	82.1808	106.015	2.42258	78.4432
80.4372	47.2182	30.1569	799.205	21.9626	47.3003	149.257	3.73988	126.444	161.424	73.5894	26.0349	7.11703	121.026	137.767	102.404	63.9567	93.9787	34.147	64.8221	14.8457	72.4325	9.31651	130.588	42.1408	5.20291	47.0506	38.2295	38.8552	53.8077	125.766	40.5834	11.2095	32.7965	79.7656	942.63	38.5674	76.0786	148.007	27.9358	114.189	157.602	62.6253	90.147	12.4314	31.2207	81.8743	117.698	2.06576	70.9374
80.5371	43.9578	28.2639	843.882	19.6128	44.4036	140.475	3.13075	120.088	154.863	68.8855	23.7377	6.10876	117.186	131.935	94.4162	56.8108	84.1446	31.4299	58.7167	14.1366	72.7479	8.02238	121.956	43.3513	4.29298	44.7024	35.8527	36.5187	60.0842	116.124	37.8055	9.88186	29.8928	77.8988	856.734	36.628	84.8474	141.286	24.2774	115.398	156.661	66.8475	93.4266	45.402	28.3692	76.378	117.616	1.93197	64.7859
80.6371	40.9144	26.4859	878.736	33.4902	41.0874	130.208	2.62019	116.226	145.925	64.3193	25.8466	28.8278	111.608	122.87	86.5513	50.4064	75.287	39.7389	51.6756	12.7727	72.3154	6.89414	107.028	67.6008	3.51301	40.8508	32.4437	32.8541	59.3349	131.152	34.7204	8.71092	29.4626	74.2587	773.695	33.6197	88.961	133.039	21.0074	129.716	156.113	66.3971	114.619	55.7249	40.3395	77.6401	112.366	20.7125	65.9796
80.737	38.0798	24.8183	924.909	42.8991	37.6863	121.699	2.19249	110.563	135.936	59.9693	24.5375	40.4354	105.179	112.625	84.3022	44.6976	67.3336	50.1223	44.6909	14.7454	74.9174	5.91617	91.0505	109.166	5.03525	46.7526	28.8267	31.88	55.9597	132.941	31.5755	7.67853	27.7542	71.3683	695.225	30.2687	95.6669	141.764	18.1204	131.931	150.335	76.4344	123.971	55.1925	46.8721	79.446	105.078	30.1825	62.4891
80.8369	35.4431	23.2553	960.751	51.1046	34.379	112.381	1.83438	104.083	125.688	55.8672	22.4975	48.8193	98.436	102.273	89.2968	52.1343	65.2511	53.6821	45.1996	14.7412	71.89	5.07181	76.1752	147.726	5.38406	46.8588	25.3644	44.3391	51.6161	128.268	28.5176	6.76817	25.5157	77.4025	662.757	29.757	98.8889	142.864	15.5937	139.687	141.43	78.8371	125.493	58.0046	49.7472	75.1835	97.2169	35.0797	56.934
80.9368	32.996	21.7909	948.411	51.869	31.2548	103.091	7.94053	97.3523	115.636	52.0212	20.425	51.2697	91.7034	92.3527	87.6501	55.2249	83.0913	53.3436	42.241	13.7032	66.3159	4.3448	65.6354	154.431	5.13276	55.6141	25.7289	45.8799	50.794	144.087	25.6288	5.96566	23.1352	82.168	622.014	50.4162	103.229	139.294	13.8338	137.761	130.847	76.8627	122.435	54.3044	50.2049	79.6197	89.4526	48.1139	59.4855
81.0367	30.6991	20.4194	908.828	72.2614	28.3533	95.2165	10.6236	90.6887	106.034	48.4269	18.4904	50.2096	85.1688	106.62	85.7589	53.0375	93.6936	50.8792	37.8534	12.1974	70.9731	3.72001	65.0297	146.822	4.60816	56.5985	24.1578	44.2851	47.7373	145.72	22.9505	5.25831	20.8073	84.1958	575.445	58.9683	103.895	132.989	12.1487	130.475	119.567	78.1981	137.872	54.7753	49.105	76.6853	82.076	52.9634	70.8725
81.1367	28.5759	19.1348	854.957	83.1484	25.6861	89.4076	11.3608	84.2652	97.011	45.0741	16.725	47.193	78.9358	108.712	81.0911	48.8609	93.9843	47.3529	33.1012	10.5528	70.6694	3.18374	58.6334	133.504	3.99123	53.6794	26.5098	49.4697	43.9614	151.934	20.4988	4.63485	18.6228	82.3716	526.718	59.7328	104.253	125.211	10.5925	120.501	115.35	77.5375	142.478	50.4147	47.0398	75.0455	124.931	52.9773	72.0418
81.2366	26.598	17.932	794.728	93.1518	23.2497	95.4167	12.1841	78.1694	88.6204	41.95	15.1244	43.2026	73.0562	104.665	75.3487	44.1433	89.4015	43.3943	39.9745	8.95096	67.7452	2.72399	51.4734	118.611	3.37753	49.0049	25.7267	47.7756	40.1035	155.008	18.2745	4.08538	17.3442	78.6007	504.886	65.9125	102.159	139.402	9.18766	109.463	110.399	78.7506	140.674	58.9899	44.4145	69.3156	138.229	56.8882	81.7092
81.3365	24.7543	16.8054	732.912	105.497	34.0366	94.0689	11.8575	72.4395	80.8715	39.0409	13.6761	38.8471	67.5498	111.552	69.3649	39.5014	82.7523	39.3674	40.393	7.48407	62.4583	2.3301	51.9502	104.048	7.07907	43.7435	23.6705	55.1779	36.4204	150.036	47.2482	3.60109	16.8468	73.9435	481.824	65.1436	98.4481	143.878	7.93903	98.3247	110.568	76.1141	135.215	57.493	41.5039	61.8764	137.947	56.1758	89.6465
81.4364	23.0367	15.7502	681.575	105.07	38.4751	89.3238	10.9532	67.0854	73.7478	36.3328	12.3663	34.4918	62.4177	109.751	63.5348	35.1788	75.4626	35.475	37.7316	6.19076	56.3324	1.99283	47.2163	91.9839	9.94623	38.5084	21.2138	69.1668	33.0041	141.389	66.6538	3.17429	15.749	68.9834	451.164	61.0805	93.7183	148.087	7.64124	100.868	107.746	97.4201	127.814	52.1257	38.4917	54.0522	144.708	52.9087	87.9781
81.5364	21.4373	14.7617	641.547	99.0939	39.2347	83.19	9.80458	62.1008	67.2192	39.2345	11.1822	30.3456	88.2237	118.101	58.0339	31.2538	70.8398	31.8227	33.8028	5.07913	50.1514	1.70425	40.8919	86.2275	10.5672	33.6014	18.7525	69.4403	29.8768	131.329	75.3907	2.79812	14.4165	64.0352	416.684	55.6656	88.3911	146.244	7.08025	97.7575	122.619	105.25	119.521	45.669	35.4983	46.5421	141.265	48.3766	113.287
81.6363	19.9481	13.8354	713.697	107.277	38.0399	76.6717	8.6	57.4712	91.7284	39.4055	10.1115	26.518	100.733	133.456	52.9284	27.7331	75.1839	28.4584	29.5534	4.14061	44.2974	8.44578	37.5293	77.8461	10.0435	29.1522	16.4545	64.3218	27.0322	127.112	77.5659	2.46661	13.0383	59.2625	380.932	49.9083	91.3455	140.778	6.40344	91.6062	127.817	105.202	110.972	39.3165	32.6008	39.6819	133.489	43.3669	118.615
81.7362	18.5617	12.9674	744.992	106.46	35.872	70.2575	7.44096	53.1778	102.566	38.216	9.14324	23.0562	128.326	134.833	48.2313	24.5943	73.455	25.3958	25.4534	3.35856	38.9358	11.4631	32.6589	68.8942	9.00203	31.3699	14.3796	57.4769	24.4529	119.784	75.8292	2.17442	11.7087	64.0935	369.972	44.3129	91.3223	133.275	5.69803	84.0207	126.679	100.744	102.543	44.1642	29.8458	33.6	124.153	38.3453	113.89
81.8361	17.2707	12.1539	764.73	100.236	33.2833	64.1722	6.37741	49.1998	105.271	36.3897	8.26755	28.941	147.041	129.209	43.9303	21.8043	68.9513	22.6299	21.7144	2.71328	38.1966	12.3756	28.5807	60.3041	7.78942	30.5794	12.5382	67.5633	22.1177	114.092	71.8778	1.9169	15.7807	64.4189	350.712	46.4926	89.2702	124.759	5.01348	85.3297	121.549	106.036	94.4484	42.4196	27.2594	35.0517	114.544	33.5734	104.562
81.936	16.0683	11.391	772.473	110.892	30.5796	91.3234	5.42942	45.5163	103.265	34.3063	7.47551	30.9167	153.744	120.374	40.0022	19.3282	63.3659	20.1451	41.5785	2.1849	40.2357	12.1437	24.2782	62.8443	6.58813	42.7096	10.9189	86.444	20.0052	129.373	66.7875	1.68993	23.4061	68.4822	362.023	52.1626	85.8706	115.88	4.3761	82.2241	114.059	108.796	86.8014	38.2052	24.8534	33.5048	105.242	44.9207	93.6805
82.036	14.9482	10.6751	750.45	109.431	27.9255	100.088	4.60024	42.1068	98.6513	32.1624	6.7591	30.5622	154.623	110.359	36.4199	17.1319	76.1038	17.9207	48.0221	1.75484	54.6632	11.3312	20.2956	97.0597	5.48634	46.1401	13.3143	107.766	18.0935	131.359	61.23	1.48988	25.9004	75.756	357.195	51.9282	81.6227	117.72	3.79784	76.7745	105.328	112.497	79.6534	33.3612	22.6298	30.5317	96.4867	151.051	82.6031
82.1359	13.9043	10.0029	712.089	102.763	25.405	99.8313	4.46989	38.9515	92.7105	30.0575	6.11134	30.6597	177.807	100.228	37.6283	15.1845	88.3976	27.6911	47.6679	1.40648	65.5456	10.2637	16.8158	126.421	4.51937	45.0604	13.4344	114.229	22.4851	135.667	55.6151	1.31354	25.7884	76.9549	363.902	60.0359	82.9419	125.662	3.28231	88.8775	96.1118	144.699	73.0185	28.8902	20.5846	27.0263	88.36	204.206	90.1315
82.2358	12.9315	10.4424	665.661	94.1898	23.0566	95.3466	4.12531	36.0318	86.2159	32.3324	5.52559	29.2435	210.244	90.5133	36.522	13.4578	97.8112	49.0269	44.1265	6.22365	75.9379	9.12466	13.8624	176.382	3.69394	41.8147	12.5844	112.573	29.5848	133.963	50.1843	1.15806	24.4228	75.736	375.697	60.5261	90.546	126.748	2.82863	103.734	96.2951	188.307	66.889	24.7181	18.7097	23.4781	80.8708	304.013	127.063
82.3357	12.025	10.1883	619.986	89.3434	25.0032	89.0714	3.69072	33.3305	79.6253	32.4156	4.99597	27.0296	227.997	93.0699	41.4548	13.1395	97.3342	58.6465	39.3296	10.5003	76.617	8.01351	11.3948	194.352	3.00231	37.6926	11.3812	103.454	36.7488	136.974	45.0716	1.02092	22.5211	75.0675	370.712	57.3296	93.7304	123.638	14.611	107.422	93.0626	237.993	61.2442	21.0111	16.9953	20.1395	73.9936	406.126	144.475
82.4356	11.181	11.6576	572.515	91.4758	27.8851	89.1232	3.23624	30.8311	73.2018	31.4084	13.895	24.4658	231.833	99.5905	41.8976	12.1953	92.2211	61.4228	34.2791	11.9993	73.9384	6.9802	9.35126	188.922	2.43026	33.3852	10.1093	92.0983	42.336	168.068	40.3427	0.899989	20.457	79.916	355.235	60.5198	103.133	126.647	21.6487	104.661	99.4593	279.465	56.0569	17.7964	15.4304	17.1253	67.6908	495.173	169.124
82.5356	10.396	11.722	525.638	111.709	46.7226	85.2515	2.79954	28.5187	67.0891	29.8929	21.9135	21.825	227.456	103.046	40.248	11.0577	91.4835	60.3237	29.4662	11.9404	68.4162	6.04627	7.66724	173.683	1.96147	44.593	11.2992	80.7213	49.0857	185.695	36.0214	0.793316	18.419	79.7083	333.592	68.71	107.262	124.707	24.3882	98.3942	114.016	319.75	51.297	15.044	14.0041	20.0074	61.9201	519.805	200.259
82.6355	9.66671	11.2859	481.045	114.383	54.6758	83.0744	2.39912	42.9216	61.3584	28.1741	22.3041	19.267	218.423	101.733	37.7054	9.91271	86.5414	57.1438	25.1062	11.0708	80.5895	7.32371	6.28346	155.215	1.57986	47.4537	11.3686	70.1921	52.1861	195.544	32.1053	0.69927	16.4971	87.8306	348.395	68.748	107.7	119.823	24.6257	104.724	119.31	342.174	46.9336	12.7035	12.7059	22.7235	71.103	507.077	208.154
82.7354	8.99005	10.6892	438.955	109.246	56.6157	80.9664	2.04237	49.5266	75.1406	26.4098	20.8309	16.8791	212.202	100.262	34.863	25.8215	109.276	52.9573	21.269	16.3921	81.8631	7.56948	5.14829	143.722	1.27071	50.9739	10.6357	60.7875	58.7454	192.154	28.5763	0.616523	14.7287	89.0607	346.232	68.8011	105.607	113.297	23.4766	103.57	118.527	340.333	42.9363	10.7209	11.5259	22.625	81.0241	474.058	199.153
82.8353	8.36219	10.0587	399.745	100.984	62.1723	76.4357	1.73043	57.7711	80.4412	24.6796	25.248	14.703	243.484	111.037	46.0453	43.1237	134.811	48.397	17.9504	18.0234	77.7976	7.26581	4.21792	129.688	1.02106	56.3566	9.61269	52.5311	58.5544	182.517	28.5909	0.543909	13.1243	93.0743	351.622	64.9255	101.831	105.968	31.08	98.257	113.906	324.983	39.2759	9.04472	10.4556	21.0999	81.7928	431.352	182.482
82.9353	8.92438	9.44068	363.533	91.8142	62.5551	70.964	1.4611	60.5404	80.7451	49.7169	31.8685	15.4179	254.756	111.191	49.1685	69.7032	140.071	43.8263	17.8276	17.61	71.3846	14.6593	3.4557	114.743	0.819847	55.6278	8.5355	45.3457	55.3304	170.267	27.4884	0.480412	17.1595	91.9821	343.488	59.3825	96.9767	98.3713	73.5932	90.8436	107.003	317.608	35.9248	7.62926	9.48623	18.948	84.1563	385.398	176.963
83.0352	8.70205	8.85135	341.589	100.99	60.2174	65.2885	1.2306	62.5902	78.2002	60.5369	33.868	21.8244	259.974	113	48.4339	85.1126	135.514	39.4449	16.5078	16.1562	64.204	17.6609	2.83129	104.657	0.657929	51.9196	7.50756	39.1202	51.082	157.266	32.6025	1.68932	22.0985	88.2641	326.908	68.3973	91.4871	90.8368	93.1142	82.5821	98.8902	329.541	55.1105	6.43461	8.60804	16.6172	81.4637	339.969	163.356
83.1351	8.23854	8.29552	317.284	100.123	56.5523	59.7648	1.03456	61.8094	101.636	63.9488	31.9692	24.4401	255.6	112.635	45.9514	102.327	126.561	35.3547	15.563	14.2602	79.1738	18.2121	2.31973	93.1363	0.527802	46.9605	6.5693	33.739	46.6576	144.444	34.3178	2.19272	23.3608	83.3037	305.508	83.9754	85.6926	83.563	98.996	74.2155	90.2896	322.374	64.484	5.42661	7.81066	14.3477	76.6685	297.154	157.805
83.235	7.71928	7.77387	334.036	109.798	52.3417	54.5533	0.868569	59.4972	111.529	63.5727	29.2652	24.7626	245.765	140.185	42.7719	108.371	115.986	38.4331	17.5878	12.2661	81.8795	17.4603	1.90039	84.7725	0.423365	41.6811	5.73177	29.0931	42.4016	133.005	41.8116	2.32416	22.7814	77.8651	298.676	123.483	80.247	76.663	108.283	66.1664	81.6783	329.324	67.8842	10.8964	7.09283	12.2576	71.162	257.988	169.57
83.3349	7.20621	7.2855	337.486	107.969	48.0168	49.7162	0.728468	56.4144	113.397	61.3278	26.557	23.7582	233.031	147.298	39.4116	104.072	105.179	38.4819	17.2995	10.3606	119.583	16.0751	1.55646	83.0994	0.339825	36.5608	4.99293	25.0843	38.4415	121.948	44.5594	2.26646	21.3409	72.3635	284.413	135.457	92.5354	93.5538	122.781	65.4757	89.3428	319.372	85.6686	12.1608	6.44171	10.3955	102.827	222.867	201.158
83.4349	6.71896	6.82889	327.903	125.016	43.8076	45.2673	0.610513	69.5318	110.643	58.2277	24.0382	25.9542	218.973	143.937	37.4393	95.8757	94.8075	36.8658	18.8123	8.6351	164.865	14.44	8.76543	76.7076	0.98165	31.8275	4.34536	25.5148	34.8116	111.534	45.8597	13.9243	19.5572	67.0171	265.904	133.529	98.8779	101.025	126.903	62.1391	91.1097	331.772	93.2714	21.1864	5.84876	8.77107	112.185	191.806	204.122
83.5348	6.26257	6.40231	311.164	125.566	39.8295	41.1962	13.0809	86.8502	105.356	54.8029	21.7419	25.9639	204.544	135.537	55.5221	86.6193	85.1657	34.4046	18.1955	7.12493	177.317	12.7684	10.7556	68.6988	1.21879	27.5706	3.77983	23.7633	31.5077	101.865	44.8407	18.896	17.6983	61.9346	245.312	128.396	105.198	102.555	154.04	57.464	93.6154	339.503	119.7	55.6213	5.3108	7.37371	111.324	164.605	192.969
83.6347	5.83701	6.00383	305.976	118.886	36.1336	37.482	21.2805	93.7186	99.1044	51.3277	19.6606	24.7228	192.868	132.115	66.2524	109.147	77.2916	31.5844	16.6159	5.83352	173.195	11.1733	10.5155	60.5323	1.23992	23.8054	3.28693	21.2891	28.51	127.638	42.5094	23.7286	15.8977	57.1637	224.073	118.65	107.173	100.434	190.645	52.5576	92.1805	329.544	131.239	64.6598	4.82064	6.183	106.011	160.676	175.633
83.7346	5.44065	5.63142	298.792	120.49	32.7352	34.0987	24.2258	113.611	92.2185	47.94	17.7771	22.826	182.675	129.035	68.2729	118.985	69.7075	28.6868	14.693	4.7474	161.3	9.70869	10.947	52.854	1.15413	20.5101	2.85778	18.7181	25.7942	134.758	39.5033	26.4325	14.2173	52.7184	212.292	112.04	106.13	96.1595	300.548	56.5712	88.0617	310.093	133.798	71.0893	4.3734	5.17499	98.9763	150.271	156.356
83.8346	5.07138	5.28305	304.512	127.346	29.63	31.0194	24.2567	139.585	85.2037	44.7054	16.0734	20.6454	171.532	121.471	79.7903	115.554	62.6385	25.8699	30.7609	3.84504	146.329	8.39537	10.0788	45.9113	2.1107	17.6454	2.48438	16.3026	23.3355	133.056	36.22	26.3639	12.6811	56.3103	242.773	144.627	103.049	90.704	499.168	56.2823	82.3793	286.145	131.08	67.7372	3.95574	4.32547	93.9946	140.841	137.325
83.9345	4.72701	4.95664	302.41	123.32	26.8042	28.2179	22.7704	152.034	78.3517	41.6518	14.5324	42.9882	160.153	112.036	81.5751	106.993	56.1656	23.2169	36.1756	3.10227	130.729	7.23547	12.6779	39.7618	2.41367	15.1661	2.1596	29.9204	21.1098	174.407	32.9022	24.9424	11.2934	56.2563	255.109	152.374	98.6463	84.6945	652.036	53.5858	75.9002	271.875	125.393	68.1379	3.57841	3.61186	94.0037	128.365	137.037
84.0344	4.40543	4.65019	290.841	163.576	24.2391	25.6695	32.4624	154.241	71.8225	38.7871	13.139	74.0892	148.96	116.988	93.0989	96.8997	50.2978	20.7676	36.1731	2.49537	115.717	6.22128	17.6555	36.0791	2.37388	26.2136	1.8772	33.0025	19.0949	187.096	29.6928	46.26	10.0485	54.3025	260.045	155.629	99.2012	78.5269	787.492	49.6561	69.1396	266.227	151.43	62.64	3.23884	3.01376	89.8399	114.819	128.441
84.1343	4.10472	4.3619	274.232	172.128	21.9144	23.3517	35.491	150.754	65.6963	36.1091	11.879	88.3165	145.347	113.973	94.2976	86.8158	45.009	26.0952	34.9111	2.00239	101.847	8.31623	21.1373	44.4064	8.08499	30.1005	1.63166	44.6258	20.9291	188.54	26.6706	66.1719	8.93621	51.4248	254.546	148.368	97.3635	72.4463	880.979	45.2099	62.435	267.406	177.488	55.2592	2.93464	2.51329	84.0269	101.364	129.018
84.2342	3.82316	4.0903	255.298	194.225	19.8098	21.2437	34.8674	144.245	60.0053	33.6107	10.74	99.3221	139.099	107.146	90.6779	77.3624	40.2582	31.0115	31.8434	1.60376	89.3227	10.5387	22.4192	60.8424	10.2402	36.9992	1.41818	58.2756	20.5278	188.345	23.8738	72.4329	7.94443	48.1636	242.887	136.468	93.9248	66.5998	886.548	45.9144	60.5138	256.806	187.037	47.7443	2.66201	2.09496	77.7466	88.6459	122.637
84.3342	3.55923	11.0694	240.946	193.165	17.9057	19.3264	32.3835	136.274	54.7529	49.0302	9.71024	100.847	131.494	98.747	84.9946	68.7501	54.5956	32.3879	28.1396	6.41959	78.1643	11.0911	20.7974	63.8453	10.4911	38.1845	1.23256	59.2366	20.0759	206.338	21.3154	71.6845	7.06407	64.355	271.006	123.016	95.0403	61.0698	843.557	44.2447	98.3086	240.056	248.849	40.8001	2.37815	1.74552	71.539	76.9905	111.963
84.4341	9.16477	13.1125	224.449	187.262	16.1839	17.5818	29.086	127.743	57.1134	59.2955	8.77912	96.8762	152.816	89.9603	78.6102	83.254	103.138	31.7626	24.3976	8.48737	68.3039	10.7455	18.1931	70.3175	9.79272	36.4725	1.07113	55.1555	18.8167	206.428	28.5564	67.5455	6.28018	72.7901	303.346	109.58	93.6867	55.8968	776.135	42.8761	118.93	220.566	299.575	34.6587	2.12758	12.9358	65.6387	66.5258	108.154
84.534	50.5572	13.3253	207.285	213.32	34.9338	15.9944	25.5698	119.163	56.5324	62.4721	7.9371	89.9544	160.874	81.3925	72.1848	83.9213	130.704	30.0639	20.9026	8.97266	59.6343	9.95365	15.451	72.0691	8.6854	43.9739	0.930698	49.4064	33.8543	197.875	31.6696	61.9653	5.58453	74.6983	313.831	96.9148	90.6788	51.094	698.801	40.1762	127.912	200.362	359.924	29.3456	1.90132	17.7907	60.1347	57.263	99.6264
84.6339	63.9388	38.4057	190.327	212.936	43.3197	14.5499	22.1578	110.82	54.3002	62.0269	7.1757	85.5608	160.978	73.3339	66.0247	78.9764	137.129	29.4426	17.7717	8.59613	52.0355	8.97555	13.7559	69.0919	7.46508	47.5151	0.808544	43.4367	37.9791	207.475	32.2537	55.9736	4.96733	73.1368	310.073	85.3372	86.5921	46.6587	620.041	36.8483	148.988	188.955	408.647	24.8021	1.68959	19.1026	55.0491	49.1473	89.3292
84.7339	65.3469	45.8021	174.067	202.989	45.9469	24.6353	19.0112	102.859	51.205	66.4497	12.0335	82.8255	156.449	65.9045	79.9921	75.8765	133.269	45.5013	15.0343	12.8874	45.3884	7.95673	11.7896	136.651	6.28511	46.4071	0.702318	37.8296	37.5674	220.419	40.1028	50.0957	4.42094	69.819	307.274	74.9394	81.8522	42.5787	544.589	54.0963	157.214	176.806	424.021	20.9409	1.49752	18.5245	50.3728	42.0897	78.8066
84.8338	62.8302	53.0532	158.767	188.34	49.7253	28.2971	16.1976	97.3669	62.179	70.5341	12.3566	77.2845	149.351	67.0043	98.4809	72.6812	124.756	52.3741	12.6766	14.2264	47.5475	6.97502	12.8054	165.408	5.21725	43.0657	0.609989	32.7865	39.549	219.215	43.1227	48.9575	3.93489	65.6988	295.828	65.6995	91.996	38.8354	496.695	61.3648	156.981	163.388	419.612	17.6708	1.3312	17.0218	46.0839	35.9863	89.289
84.9337	59.1626	53.5544	144.541	182.597	49.6838	28.7806	15.9975	91.3834	77.8133	70.279	11.5655	83.3999	147.862	64.4148	102.656	66.8791	114.479	53.9103	10.6653	13.9273	45.8716	6.06865	11.9898	197.83	4.28782	38.8202	0.529752	28.3439	51.2514	209.505	43.2093	45.8238	3.50008	61.3013	289.656	57.5412	96.8911	40.7787	444.598	62.6912	155.077	148.993	427.055	15.9272	1.17791	15.1464	42.1554	30.7304	104.785
85.0336	55.2908	51.6417	150.311	171.665	47.6468	42.5169	14.9026	96.2135	84.0769	67.878	10.5613	82.8924	146.155	60.1154	100.041	60.388	103.886	71.9264	8.95995	14.9801	42.4383	5.25307	10.5351	198.449	3.49866	34.3828	0.460035	24.4709	56.4111	208.575	55.6151	53.5812	3.11835	56.9094	302.813	52.0545	98.0908	40.7457	433.893	60.6147	148.474	134.656	417.962	14.8762	1.03425	13.2037	38.5599	26.2187	105.86
85.1335	51.5293	48.9475	148.474	157.435	54.5389	51.4505	13.4103	95.9361	84.8061	64.4897	11.0688	78.622	140.994	55.167	95.2566	54.0228	93.6766	78.746	38.3092	17.3592	53.8817	4.53107	17.7663	185.193	2.83973	30.1174	0.399494	21.1125	55.4177	213.702	60.6945	54.5572	2.77468	52.6705	301.115	52.116	96.7144	39.5146	405.478	56.7175	139.111	125.194	410.946	13.3759	0.914892	20.7517	44.7271	22.3552	99.8482
85.2335	47.9745	46.0812	142.332	201.516	55.9299	53.3996	11.8038	92.8603	82.3666	60.7211	10.4124	79.8494	133.971	60.9943	110.828	48.1038	84.1613	79.1274	76.0043	17.3838	56.3294	3.89882	18.9127	166.803	2.29593	26.1937	0.346971	18.2084	61.9678	207.278	61.3051	61.5466	2.46704	53.2583	290.033	49.1827	93.6123	51.9616	368.814	61.3524	128.316	149.942	393.99	11.6701	0.811236	33.7197	88.4892	19.0528	93.0162
85.3334	44.6478	43.2655	133.928	221.586	54.3881	51.9815	10.2373	88.3398	78.209	56.8858	9.52209	79.2636	126.064	61.0276	114.877	42.7322	76.7513	75.9575	98.1592	16.1757	58.3169	3.34923	31.5665	147.435	1.85089	22.6753	0.301452	18.384	61.225	195.546	59.286	61.7276	2.19206	63.1719	297.238	44.9755	89.3968	57.9745	340.443	61.1983	147.175	157.488	371.811	10.0245	0.720713	38.1238	103.8	16.2336	88.6014
85.4333	41.5459	40.5776	124.514	265.411	51.3755	49.043	20.6734	83.162	73.2155	53.1416	8.63805	86.6191	129.332	58.1846	116.957	56.8155	69.4073	73.2482	131.769	14.4079	55.9423	2.87389	33.5275	128.96	1.48879	19.5692	0.262039	17.0694	57.6384	189.609	55.8116	61.9682	1.94664	66.1806	291.953	40.3951	84.5222	63.8898	329.051	58.3567	154.049	155.082	360.18	8.53959	0.642008	37.8796	105.929	13.8288	80.9868
85.5332	38.6572	38.0398	114.842	269.909	47.9172	45.5184	32.5607	84.1264	74.3047	49.5639	7.81763	97.3536	127.55	69.7861	112.741	58.9559	62.4642	68.6326	150.976	12.4718	51.5961	2.46408	31.1192	112.133	1.1955	16.8542	0.227925	29.5024	53.1198	187.98	51.6228	58.8246	1.72756	65.4848	278.894	50.0129	84.0143	65.5843	305.704	74.8983	157.017	174.548	344.405	12.8796	0.569198	35.284	118.358	11.7783	72.2836
85.6332	35.9683	35.6543	119.031	269.589	55.2141	47.6198	36.7248	94.8284	72.4232	46.1845	7.07036	112.283	122.877	72.2753	105.806	65.4674	56.059	69.0883	149.365	10.584	46.5458	2.11148	27.2294	97.1707	0.958746	14.4964	0.198386	34.45	48.4752	183.221	47.8487	54.1904	1.53228	62.8804	261.331	59.5126	81.7853	67.7995	277.005	80.8334	169.324	178.1	324.467	22.4442	0.499202	31.6602	148.71	10.0298	63.587
85.7331	33.4661	33.4158	121.952	262.134	56.7892	103.607	36.6152	97.812	68.9172	43.0128	6.39339	115.428	116.654	70.128	97.9229	64.022	50.2282	67.4191	138.03	8.85411	71.5628	1.80853	28.7758	84.0387	0.768123	12.4573	0.172789	35.9751	44.0301	174.055	48.9241	49.0709	1.35871	63.8318	241.476	60.7103	78.4334	75.6189	246.859	80.5332	171.26	173.189	314.026	24.3742	0.442427	27.7488	175.236	8.53854	55.4297
85.833	31.1375	31.3168	126.27	244.435	55.309	129.183	34.2903	104.704	64.6061	40.0466	20.0062	111.685	110.012	65.7815	113.209	59.4628	44.9596	63.6238	122.903	7.32844	135.839	1.54853	28.9722	72.5981	0.615	10.6989	0.150561	33.8656	39.9027	167.338	47.6559	43.9832	1.2048	62.1432	220.831	57.8528	74.3844	78.121	237.519	76.7381	166.535	163.145	304.06	23.1162	0.38673	23.9459	179.126	9.49369	48.0381
85.9329	32.6739	29.3492	124.423	223.242	52.2914	135.553	35.3224	105.293	59.9828	37.2781	21.8775	104.182	103.008	60.5473	115.254	53.9332	49.7476	74.6114	107.055	6.01664	184.406	1.32545	26.305	67.9695	0.492191	9.18506	0.131215	30.4912	36.1226	157.13	45.0695	39.1788	1.06849	59.1354	214.488	53.2075	69.9567	80.515	220.053	71.1476	160.224	150.65	314.203	20.6983	0.313166	20.4462	172.895	9.5433	41.4754
86.0328	41.7524	27.5052	119.099	201.692	48.5926	132.621	33.6712	120.218	55.3377	44.3352	20.7906	129.408	99.9201	55.1178	121.247	48.3565	53.4909	80.7851	91.9877	4.90855	197.329	9.36366	31.7216	64.6219	0.393831	7.88351	0.114362	26.8754	32.6835	145.661	66.3518	34.7661	0.947732	56.3993	203.324	50.835	65.3659	79.5766	202.107	79.4506	150.637	137.308	311.375	18.021	0.266112	17.3294	162.491	9.08237	52.2302
86.1328	42.7814	25.7778	111.96	181.174	44.6878	135.419	30.7271	130.358	50.8366	46.4036	29.1709	156.114	134.667	49.8452	139.982	43.1073	52.5694	80.7244	86.9592	3.9845	192.29	13.0015	30.8364	58.7611	0.315064	7.92879	0.0996695	23.437	29.5647	134.062	76.195	30.7772	3.0774	53.0417	201.255	56.8687	62.9763	89.106	198.225	83.3303	169.526	124.053	299.967	15.463	0.234567	14.611	150.714	8.35865	80.7261
86.2327	52.3085	37.5337	118.134	162.238	40.8336	139.571	27.2931	131.953	46.569	45.9286	29.1383	227.966	151.058	44.8971	142.434	44.1613	49.4963	77.2434	88.0498	3.22135	178.861	28.0823	27.5695	62.0288	0.252006	20.9923	1.00733	22.7531	26.7407	122.883	78.9844	27.2057	3.94977	57.6879	193.25	56.5377	66.1356	92.2426	185.798	81.7611	175.645	116.123	283.951	13.1646	0.1444	12.273	138.856	7.52467	89.6157
86.3326	77.3308	40.2387	117.632	145.034	37.1623	135.419	33.4668	128.808	44.4337	44.2065	27.0826	261.508	164.738	40.3415	137.262	41.8423	54.1999	84.8669	96.0874	17.0727	162.147	53.0062	23.6804	59.2251	0.201459	26.1915	2.44412	40.5164	24.1857	112.373	77.551	24.0264	17.8379	58.9916	185.819	53.1701	74.0931	91.4047	169.323	84.2555	173.429	122.701	265.77	11.1599	0.0893196	10.2816	127.487	6.67176	88.4129
86.4325	91.9986	39.6281	113.313	129.535	33.7356	127.548	40.2626	123.154	79.4373	48.465	24.6844	268.133	168.006	36.1939	128.799	55.9387	57.6068	110.629	93.0837	44.8307	144.801	62.9192	19.9163	62.7238	0.160884	52.1662	37.0495	45.7504	21.875	102.622	73.71	21.2064	23.6428	58.2239	188.763	48.5369	88.2862	115.532	163.935	81.8652	205.771	133.571	246.906	9.43795	0.0556665	8.59696	116.839	5.85229	82.3714
86.5325	98.4601	50.3488	106.951	115.633	30.5756	118.273	41.3022	116.296	96.6499	58.2737	22.3721	259.046	172.469	32.4428	119.192	58.1388	56.3375	120.904	85.0751	59.6559	128.142	64.4769	16.5575	59.9705	0.128303	61.8757	87.7605	44.3578	19.7859	100.026	68.6134	21.7035	25.2451	55.8305	184.364	43.5603	105.059	159.67	155.359	76.8342	219.186	146.132	250.784	7.97115	0.0332604	9.53266	106.978	5.094	74.3474
86.6324	96.0668	52.1861	99.6325	109.219	27.6833	109.198	39.2844	108.984	103.176	85.2735	20.2429	241.411	170.15	29.0641	109.482	55.4123	52.9106	121.382	97.0802	63.2185	112.767	61.6096	13.6753	61.7353	0.102095	62.9541	103.318	45.2766	17.8976	96.5055	67.4977	26.795	37.3957	52.6713	175.439	38.7016	114.188	181.718	142.58	70.5441	220.097	147.014	245.157	6.7273	0.0166926	9.38803	97.9021	4.40951	65.8534
86.7323	90.9267	50.8004	97.6064	100.401	25.0482	124.414	35.8019	101.645	103.412	95.9176	18.3073	219.733	163.948	30.2903	100.154	50.8715	48.6392	116.46	114.872	60.6407	98.8921	56.6093	11.2523	58.2951	0.0809627	60.753	102.969	42.2295	16.1907	121.009	64.2317	27.8759	41.3652	51.6391	163.932	34.1751	117.882	189.701	128.157	65.5096	213.022	141.317	234.206	5.67521	0.00340833	16.2298	89.5729	3.80213	57.6548
86.8322	92.8455	48.3252	101.901	123.741	22.6545	126.125	31.7734	94.5156	103.867	109.749	40.8446	196.786	155.662	29.482	91.4153	45.882	44.1837	108.785	115.148	55.0326	86.5345	52.46	19.0716	52.825	0.0639087	74.3148	95.9177	37.8585	14.6479	127.793	59.8382	26.9374	41.1783	49.3332	151.172	30.0643	117.78	188.908	113.58	59.7283	201.115	132.175	220.517	4.78659	-0.00764199	19.1149	85.4021	3.26959	50.1061
86.9321	89.2427	45.5603	100.876	127.107	26.8204	121.415	27.7106	87.7181	100.63	128.768	43.3999	174.214	170.999	27.7015	83.3363	41.0219	43.8157	99.9251	113.01	51.5302	75.6159	52.7583	33.5653	46.8447	0.0501317	88.5397	86.5054	33.2978	13.2532	125.745	54.9574	25.0601	55.4376	58.7766	141.568	26.3856	115.079	182.811	122.118	69.0146	186.548	121.489	205.673	4.03669	-0.0169044	21.8652	79.7837	2.80655	43.3396
87.0321	84.0233	42.8006	96.8308	121.571	27.9105	113.894	23.8815	81.3101	95.4046	134.042	40.9657	152.94	182.143	25.5218	75.9199	36.5158	75.8343	90.7942	104.001	46.0784	72.4093	49.9057	36.0569	49.348	0.0390158	98.6998	76.7258	30.1152	11.9925	156.137	49.9814	22.8222	59.508	64.6652	133.324	31.8246	110.667	173.675	142.577	85.5959	183.647	110.389	190.627	3.40416	-0.0246454	22.3786	73.7782	2.40599	37.3715
87.132	78.52	40.1505	91.1907	112.456	30.0671	105.38	20.4111	75.3114	89.2253	132.323	37.5016	133.431	183.438	23.2456	69.138	32.4322	87.1127	81.9042	92.3819	39.9901	67.8393	45.5805	38.572	47.0733	0.0300423	120.149	67.4465	33.9252	10.8529	169.56	45.1429	20.5257	77.9414	65.5234	123.651	48.0017	105.179	162.965	146.405	106.635	175.415	99.5234	175.935	4.27527	-0.0311992	22.4577	67.8687	2.06056	57.6982
87.2319	73.1754	37.6427	96.703	102.281	31.3802	96.7718	17.3422	69.7204	82.7127	127.188	34.0331	115.868	178.961	21.0277	62.9497	28.7725	88.0523	86.5273	82.4559	40.4567	61.7519	40.7375	35.9027	42.8752	0.0228458	137.235	59.0004	37.9948	9.82257	170.618	40.5719	23.3278	83.0426	63.7283	113.39	53.05	99.0817	151.619	140.903	129.172	173.029	89.2471	161.908	4.26586	-0.0369309	21.0341	66.1676	1.76314	89.0221
87.3318	68.125	35.2833	120.37	126.332	30.7938	88.4945	14.6721	64.524	76.2313	120.523	30.8074	100.262	171.252	18.9426	57.3096	25.5112	84.0734	157.531	71.9289	40.473	55.2792	35.9017	31.4577	38.1265	0.0171133	145.102	51.4725	36.7298	8.89104	198.727	36.3339	28.5027	81.2813	60.6106	106.534	66.2744	92.7022	140.223	130.563	136.038	165.494	79.7336	148.706	17.0057	-0.0421358	18.9377	101.519	1.50748	114.498
87.4318	63.399	33.0688	129.835	171.548	29.2383	80.7348	12.3748	59.7028	69.9869	113.314	27.867	86.5246	161.881	17.0209	52.1723	22.613	77.9772	251.411	61.8629	37.6384	48.9906	31.3454	53.6826	33.4621	0.0125464	183.886	57.5522	33.4707	8.04874	204.015	32.4543	29.5349	76.2925	61.0627	106.163	72.269	86.2667	140.681	118.104	159.386	154.946	88.3093	136.396	20.6464	-0.0469454	16.635	114.387	2.10218	129.174
87.5317	58.9924	30.9922	130.819	181.826	27.2395	73.557	10.4136	55.2348	78.8516	121.074	25.2019	74.5153	151.809	15.2704	47.4942	20.0413	71.1894	369.862	52.7272	33.5121	43.1507	27.1938	68.5543	42.417	0.00897018	244.829	61.8302	29.6757	7.28735	198.071	28.9339	44.689	69.9977	64.3408	113.496	71.0507	79.9344	160.65	105.129	189.285	142.847	89.3938	128.138	20.3762	-0.0513135	14.3771	114.972	2.32882	128.489
87.6316	54.8887	29.0457	160.757	176.291	25.0901	66.9659	8.74865	51.0971	81.2389	121.008	22.7899	64.0708	147.559	13.6867	43.2349	25.5058	64.416	468.82	44.6776	29.0003	37.8614	23.489	74.955	48.2024	0.00622687	331.411	59.4936	38.2203	6.59903	186.956	36.3183	49.7526	63.3921	80.2338	114.388	66.4369	73.8189	167.997	92.5433	197.585	136.429	86.2368	143.195	18.5775	-0.0550933	12.2892	110.132	2.33752	151.768
87.7315	51.0688	27.2216	232.607	181.859	22.9493	60.9387	7.34094	47.267	92.4839	148.854	20.6081	55.0225	140.877	12.2602	39.3569	57.0679	57.9883	539.986	37.7111	24.604	33.141	32.6032	76.2367	47.4337	0.00419126	354.798	54.5166	48.6413	5.97662	173.808	41.6863	49.612	56.9727	85.7773	118.969	60.4538	74.1634	167.464	80.8255	193.359	162.023	92.9663	147.413	19.8672	-0.0581027	10.4239	103.123	2.22408	153.734
87.8314	65.2452	25.5122	265.894	215.252	20.9	55.4398	6.15419	43.7227	95.7648	160.091	18.6345	47.207	151.933	10.9784	35.8261	66.2296	54.9475	628.823	31.7495	20.5773	28.9654	75.4865	69.5175	43.8664	0.00278437	345.015	48.7567	49.063	5.41393	160.227	43.2024	46.9322	51.0038	85.7328	117.925	54.1519	92.9577	162.162	101.433	182.275	176.205	92.8203	145.227	18.7292	-0.0601672	8.79376	95.4715	2.04832	145.205
87.9314	66.849	23.9104	289.089	217.962	18.9818	50.4295	5.1559	40.4435	104.605	176.558	16.8494	40.4716	154.038	9.82866	32.6113	65.8033	50.7533	694.562	26.6849	17.0269	25.292	93.4382	64.4019	39.325	0.00187914	319.412	43.0516	45.5368	4.90527	147.002	42.4128	43.1509	48.5078	87.7837	113.34	48.0541	107.01	154.123	126.902	167.831	179.097	92.3086	146.76	16.7229	-0.0612168	7.38953	87.8758	1.847	132.093
88.0313	95.2158	22.4094	292.502	285.185	17.2098	45.8679	4.3175	37.4097	106.111	179.02	15.2348	34.6753	150.872	27.1688	46.1834	61.5429	46.2269	735.05	22.4026	13.9752	22.0714	100.252	67.2995	34.6695	0.00130426	287.526	37.752	40.73	4.4455	134.501	42.5114	39.0297	44.8321	103.862	106.664	42.3997	122.23	146.846	134.295	174.405	176.35	131.993	175.925	14.5388	-0.0612767	6.19184	80.6409	1.64147	127.76
88.1312	100.034	21.0029	284.44	298.804	15.586	41.7173	5.32653	34.6033	103.397	174.45	13.7747	29.6961	144.726	44.0255	62.4811	56.0033	41.7718	725.886	18.793	11.3987	19.2536	111.562	72.4967	30.2818	0.00087796	260.516	32.9791	35.7833	4.03	122.868	40.9217	34.959	40.7733	116.338	99.0556	37.279	131.774	153.639	131.38	179.922	171.442	158.717	187.28	12.4655	-0.0604765	5.17729	73.8854	1.44395	117.768
88.2311	97.0395	19.6847	270.065	288.281	14.1055	37.9416	12.1676	76.7976	98.3781	166.537	12.4541	25.4219	137.022	50.3304	67.2382	50.2929	49.6519	689.854	15.7567	9.25173	16.7919	117.345	94.2789	26.3097	0.000491506	231.478	28.7489	31.1543	3.65434	112.139	38.4088	31.1273	36.7361	130.668	104.501	32.7052	135.359	158.647	122.955	174.924	162.358	176.988	187.971	27.042	-0.0589901	4.32224	67.6404	1.26025	122.395
88.331	105.308	18.4494	252.557	267.802	12.7599	34.5082	14.971	97.639	92.2173	157.221	11.2599	21.7549	131.515	51.1045	66.4584	44.8684	50.8709	640.61	13.2062	7.48004	14.6432	134.377	99.6759	22.7891	8.73636e-05	203.183	25.0318	26.9979	3.31451	102.293	35.4547	27.6141	32.9148	133.671	104.491	28.6538	134.792	161.569	111.943	164.236	167.35	179.769	182.471	30.5778	-0.0570097	3.6044	61.8974	1.09242	124.748
88.431	111.793	17.2916	233.851	244.108	11.5394	31.3859	15.5014	114.264	85.6154	147.509	10.1801	18.6107	124.559	49.0978	76.82	39.8963	48.8909	586.214	11.0657	6.02894	12.7687	136.681	92.3467	19.7049	-0.000313595	176.958	21.781	23.3394	3.00688	93.2827	36.6763	24.4419	30.8321	133.942	101.601	35.4092	133.291	170.758	101.452	150.828	170.913	173.756	174.468	29.4415	-0.0547442	3.00359	56.6295	5.96608	124.828
88.5309	108.803	16.2067	215.097	220.316	10.4339	36.1245	14.8171	135.18	78.9856	137.916	9.20402	15.9245	116.958	50.0146	78.2029	35.4154	46.7097	531.314	9.27045	4.84731	11.1339	130.085	92.8587	17.0206	-0.000713026	153.336	18.9453	20.1511	2.72818	91.2312	35.9677	26.4799	28.2559	139.78	113.803	36.6466	129.29	172.716	92.8969	136.492	167.236	163.073	193.109	26.5468	-0.0523755	2.5018	51.8039	8.39228	118.335
88.6308	102.896	15.19	196.958	220.608	12.9435	36.7721	16.9732	142.553	72.5636	128.691	8.32166	13.6213	109.197	49.6379	101.384	31.411	43.3372	487.69	7.76521	3.88948	9.70835	119.247	86.5549	14.6932	-0.00108793	137.66	16.4754	17.3867	2.47547	97.9552	34.1606	26.0837	25.5725	148.632	117.783	35.1633	123.665	168.77	83.374	135.362	159.083	163.365	197.837	23.195	-0.0499934	3.57345	57.0776	9.3234	108.113
88.7307	96.3203	14.2373	179.794	208.579	13.731	36.622	17.0429	142.26	66.4762	121.389	7.52401	11.6521	104.637	47.1292	107.597	27.8475	58.3422	442.911	6.5035	3.11578	8.46556	106.825	75.8906	12.6795	-0.00139974	132.507	14.3257	14.9962	2.24616	102.38	42.1366	24.5168	27.9017	148.279	144.327	32.4573	117.058	161.357	73.8146	128.632	148.365	161.714	194.603	19.9403	-0.0476476	3.88672	56.8655	9.36881	96.4659
88.8307	97.3064	13.3444	163.778	191.835	13.5861	34.9508	16.0236	138.588	60.7838	113.835	14.5292	9.96824	101.74	45.9323	105.703	25.7685	104.529	430.281	5.44603	2.49203	7.38199	94.2881	64.5301	10.9394	-0.0016321	121.984	12.4557	12.9317	2.03812	141.024	45.1563	22.4594	42.5694	143.019	156.41	29.3174	117.075	152.06	74.9203	121.678	136.389	153.981	186.624	16.9943	-0.045303	3.79336	59.5732	24.4174	99.6554
88.9306	93.2112	22.3666	148.969	173.957	12.9598	32.6382	14.501	137.878	55.5072	106.402	18.7326	8.5292	97.1513	43.1899	100.151	23.3309	163.411	404.97	4.55995	1.99009	6.43725	82.4072	53.9734	9.43683	-0.00183303	109.438	10.8292	11.1501	1.84923	169.563	48.6805	20.2702	47.4924	135.38	158.909	26.1471	120.92	155.866	71.6359	120.863	136.691	143.165	186.601	14.4154	-0.0429402	3.49875	58.1225	31.6053	95.0585
89.0305	87.6634	31.6601	135.361	186.548	12.1076	30.1254	12.8111	133.286	50.6445	99.2681	18.4279	7.29901	116.865	39.809	104.55	20.9003	208.955	374.764	3.81758	2.52315	5.61343	71.5437	44.7309	8.13981	-0.0019501	96.6446	9.41482	9.61296	1.67764	199.114	66.1605	18.1316	47.4551	126.762	155.225	23.142	120.849	153.542	83.0832	114.963	132.132	131.079	180.732	12.1962	-0.0405264	3.12056	54.9085	34.0211	86.9552
89.1304	93.212	33.7199	122.909	181.762	19.6414	33.3384	11.1388	126.703	46.1805	92.5144	20.9685	6.2465	125.011	36.2694	106.282	18.6232	241.101	377.125	3.19568	2.62376	4.89522	61.8274	36.8781	7.0205	-0.0019141	84.4995	8.18484	8.28706	1.52169	214.651	74.4875	16.1304	45.0224	117.928	155.718	31.1163	118.107	147.567	85.0532	121.612	124.638	118.791	171.663	10.3039	1.79356	2.72431	51.0616	33.6392	83.7964
89.2303	90.7705	33.1336	111.548	170.802	22.7848	33.3917	9.57922	119.226	42.0931	86.1682	20.1063	5.34548	126.19	32.8167	102.378	16.5492	244.139	376.841	2.67496	2.49155	4.26913	53.2603	30.3129	6.05469	-0.00177379	73.4055	7.11527	7.1434	1.37973	213.209	76.4587	14.3018	41.5562	115.822	158.41	41.9833	113.602	149.586	92.4432	119.877	115.539	106.906	161.028	8.69814	23.5938	2.5028	59.5394	31.709	77.0879
89.3303	85.8589	31.632	101.202	165.157	23.5053	31.9582	8.17489	111.486	38.3571	80.23	18.4857	4.57401	123.278	34.5893	96.0451	14.6855	236.152	360.59	2.23918	2.24694	3.72338	49.4142	24.8731	5.22145	4.55375	63.4991	6.18523	6.15698	1.25035	203.636	74.646	12.6539	37.7672	113.874	154.858	44.8227	107.984	156.609	93.7865	113.503	127.346	95.7484	149.819	7.33936	36.8786	2.22683	60.6258	29.0097	69.0655
89.4302	80.3716	30.5978	91.7936	153.593	22.9296	29.8889	6.93827	103.837	34.9462	74.6868	16.7963	3.91344	118.067	33.8512	88.872	13.0221	220.529	336.268	1.87479	2.39706	3.24763	53.1364	26.9122	4.50268	6.42057	54.7763	5.37654	5.30622	1.13233	213.908	70.6964	11.1815	34.0152	108.96	147.827	43.6452	101.738	174.215	89.6526	104.807	130.428	85.4672	138.629	6.19123	44.3503	15.4701	58.4159	26.0171	76.8547
89.5301	74.9471	29.1469	83.2468	140.082	25.4723	36.7983	5.86545	96.4707	31.8343	69.5193	15.2089	3.34793	111.666	31.9016	81.6284	11.5429	202.092	314.764	4.63782	2.30675	3.41439	52.0392	25.1609	3.88273	15.334	47.1639	4.67337	4.57253	2.14168	209.958	65.6534	9.87281	30.4722	102.667	162.896	47.0574	95.1973	179.724	82.726	101.673	127.854	84.1358	144.62	13.4384	47.8979	21.2053	85.1027	23.0128	94.0654
89.63	69.7894	27.4953	75.4878	126.467	25.7692	48.6088	4.94427	100.211	28.9966	64.7055	13.7576	2.86391	104.755	29.4421	74.673	10.2297	183.255	302.668	5.61532	2.09718	10.5399	50.3337	31.5005	3.34807	18.484	40.5588	4.0619	3.93989	11.8437	199.309	60.1679	9.00406	27.2105	95.8707	169.44	55.2811	88.5976	177.726	75.5964	95.3325	121.768	94.1685	143.547	20.5978	49.0828	22.7427	107.637	20.1553	96.6387
89.73	64.9523	25.8368	68.4473	113.556	24.8795	52.0323	4.15904	100.135	26.4099	60.2228	12.4411	5.94988	97.7437	26.8448	68.1586	9.06523	165.176	283.1	21.2433	5.48846	13.3791	46.5793	41.7239	2.88699	18.5746	34.8497	3.53016	3.39452	15.043	185.871	54.637	8.10548	24.2507	89.0442	177.663	58.3495	84.383	171.231	72.7772	87.4726	113.656	95.8221	154.575	21.7271	48.4791	24.2929	129.291	17.5259	91.9284
89.8299	60.4388	24.2404	62.0608	105.823	23.4052	51.3659	3.4932	97.0427	24.0526	56.0489	11.2496	10.166	100.577	30.6608	77.025	8.03305	156.831	269.243	28.347	6.87654	13.9853	41.9755	41.7722	2.48943	17.1651	29.9273	3.06776	2.92451	31.7875	171.647	49.2937	7.23941	21.5874	84.8503	176.996	56.5149	81.663	162.197	67.4488	79.1117	117.116	92.7132	156.105	20.3711	47.1883	37.8145	133.077	15.1586	83.9634
89.9298	76.7616	40.8786	56.2686	99.7914	21.685	48.8071	3.75109	98.7224	21.9042	52.1626	10.172	12.9382	99.6988	37.5856	85.2328	7.11845	187.56	250.136	29.6971	7.11958	13.4786	41.9985	37.835	2.14667	15.1339	25.6907	2.66573	2.51958	60.4607	157.637	44.267	6.43476	19.2025	88.9452	170.701	52.4294	77.9809	173.306	69.6043	70.8454	115.234	99.2707	152.089	18.1422	56.7832	42.2338	128.842	13.059	74.9054
90.0297	93.9634	45.1842	51.0155	102.363	19.9057	45.471	11.4566	96.6362	33.4295	48.5445	9.1976	13.9026	96.3448	39.2657	85.2489	11.7727	192.619	228.963	28.2326	6.74675	12.4629	39.6164	32.7115	4.84973	12.9581	22.0485	2.31628	2.1708	68.5462	158.916	51.3336	5.70239	17.0735	92.8957	161.036	47.4944	85.4131	174.898	67.1725	71.784	110.02	98.7631	150.887	15.752	61.3434	41.7298	121.269	11.2164	66.692
90.1296	95.2383	44.9481	46.2514	97.8448	18.1677	50.6641	14.7535	102.666	38.8521	58.3595	8.31648	17.5245	91.645	52.3359	81.4839	12.9155	185.328	215.153	25.5412	8.12703	11.2595	36.1221	27.609	5.69513	18.515	18.9199	2.01264	1.87037	68.0571	152.916	53.4667	5.04404	15.1763	91.7766	156.123	51.4093	88.5916	191.487	62.3486	70.8894	110.059	94.32	179.632	13.4963	64.8295	38.7518	118.184	9.61164	60.3804
90.2296	91.3189	43.1107	41.9305	105.889	16.5219	78.3445	16.2814	102.85	40.6259	79.2104	7.51975	18.7541	86.2952	56.3736	76.1406	19.9887	172.584	205.031	22.893	8.27807	10.0344	32.2494	22.998	5.67488	19.7776	20.7635	1.74885	1.61149	64.2041	146.71	52.6393	4.45656	13.4875	88.0516	149.526	51.2393	88.787	216.546	56.4619	67.1944	106.249	87.8598	190.63	29.6679	65.2608	34.7084	127.061	8.22198	53.5821
90.3295	85.9027	40.7774	51.0875	106.947	23.1748	90.1381	16.0674	100.936	40.2672	86.999	6.79915	18.5565	80.7194	55.7404	70.3053	23.6263	157.911	204.089	20.0203	7.77556	8.8691	28.4006	19.016	5.27956	18.8453	20.6476	1.51979	10.3588	113.533	168.231	50.1171	3.93471	11.9852	83.0948	153.71	55.6388	86.9375	225.321	50.2973	76.0298	100.129	93.4376	195.682	33.6182	63.7269	30.3864	154.653	7.02367	46.9663
90.4294	80.25	38.3595	55.5597	101.516	25.7128	91.739	15.6582	96.8067	38.709	88.0509	6.14751	23.6375	75.1709	52.819	64.5014	23.6233	143.066	194.855	17.2452	6.96646	7.79915	28.6043	30.0201	4.74806	16.9148	26.3033	1.32093	13.0049	126.932	172.952	46.7041	3.47247	10.6495	77.6652	151.259	54.5973	83.7314	223.95	44.3004	82.3715	92.7535	102.778	192.465	32.3939	60.9789	26.2045	159.925	5.99372	40.8475
90.5293	74.778	36.006	56.2248	93.5512	25.9964	88.4806	14.4757	101.194	38.2313	85.7245	14.8727	28.1786	69.7966	53.2051	58.9686	22.8244	128.885	186.21	14.7126	6.0538	9.58689	33.9733	40.0918	4.19367	14.6479	30.6065	1.14833	13.0625	125.405	168.028	42.9038	3.51065	9.46203	72.1746	144.676	51.0013	81.8665	247.944	38.7073	85.8942	84.8372	128.152	184.562	29.219	65.7891	22.3666	155.153	5.11062	35.3484
90.6293	69.6131	33.7672	54.681	84.9202	25.09	83.0812	12.9642	100.519	36.6738	81.7959	42.5921	29.4217	64.6769	50.9082	53.8059	21.0849	115.73	174.801	19.5553	5.15099	35.4393	34.8222	40.235	3.66713	12.3943	30.8932	1.91986	12.1018	118.059	158.656	45.2419	3.34469	8.40668	68.5277	138.067	60.4158	84.2107	255.138	33.6262	91.6514	76.8522	145.423	174.196	52.2262	88.9181	18.9541	154.682	10.2965	30.4903
90.7292	64.782	31.6564	51.9218	117.033	23.5982	80.0241	28.4614	107.091	34.5555	77.1991	53.8164	36.8954	59.851	47.3871	49.0424	19.0743	103.719	161.071	20.4586	4.31665	57.2362	33.2742	36.4802	3.18861	10.3238	29.1758	2.11739	10.8145	108.808	147.528	51.8218	3.08752	7.46882	77.1859	129.281	61.5121	83.9277	255.737	29.0901	90.7639	69.1012	171.377	182.768	57.0147	101.241	15.9807	155.455	12.6773	34.9507
90.8291	60.2783	29.6729	48.559	128.003	26.7486	75.0886	34.7563	107.438	32.1903	72.4193	52.7371	43.1098	55.334	43.423	44.6739	17.0791	92.8495	146.654	19.437	3.57668	76.5963	30.569	31.5563	2.7636	8.78135	26.5703	2.05883	9.49601	99.2998	136.016	53.6519	2.79924	6.63546	79.6369	119.399	58.5509	94.1821	248.496	25.0887	86.1774	61.7684	178.697	181.992	58.3377	106.314	13.4245	148.904	13.364	34.9653
90.929	58.0735	27.8116	44.9648	155.076	27.3104	69.4861	35.8765	104.354	29.7646	67.7033	48.7724	44.5932	51.1259	39.4244	46.3987	15.2141	103.595	132.476	17.5783	2.93822	81.5712	27.4183	26.6418	2.39077	12.0607	23.6825	1.89576	8.26442	90.2011	124.798	52.6405	8.62808	9.28644	78.733	150.322	53.8086	99.5002	236.714	21.5883	79.716	72.2956	175.271	179.005	64.9953	106.609	11.2471	139.424	13.0657	32.8149
91.0289	54.7218	26.0659	41.3609	179.05	26.4962	63.815	34.2368	100.553	27.3864	64.5393	44.3928	43.3002	47.2175	35.5958	76.7888	13.5173	117.286	119.034	15.4558	2.75197	79.3107	24.2184	22.1969	2.06603	12.7174	27.024	1.69936	7.15952	86.6634	114.189	57.4712	13.0671	12.9723	78.6448	172.854	48.4797	100.917	222.526	18.5445	72.4905	88.3297	165.972	171.659	62.3423	103.841	17.0847	129.077	12.23	29.7434
91.1289	65.9691	29.6264	37.8748	179.645	24.9955	58.3593	31.2636	95.5513	25.1145	60.8799	43.0119	40.4818	49.2617	32.0306	87.4165	21.3897	124.686	107.676	13.359	2.46141	73.6835	23.8535	18.3571	1.78426	12.0428	27.0506	1.50202	6.18745	82.3033	104.317	58.0616	14.5517	22.6583	75.9069	181.449	43.1711	99.6376	212.497	21.7159	65.1604	95.4553	153.775	162.019	61.7802	99.1925	18.9428	118.808	11.1354	26.413
91.2288	74.9067	44.4286	34.5752	179.316	23.1968	53.2434	40.0442	89.8919	22.9779	73.0509	39.6603	36.9264	49.0467	28.763	88.4529	25.9042	151.14	96.8417	11.4231	2.7057	66.7513	23.0297	15.118	1.54037	10.7711	25.4359	1.3176	5.3407	76.1533	95.2097	56.1553	14.5123	49.3931	71.8806	180.898	38.1733	100.936	200.099	29.3153	58.1018	96.6672	140.468	151.356	56.4284	93.4694	18.6534	109.028	9.95096	23.1622
91.3287	89.5729	47.9449	31.4954	185.266	21.3152	48.5104	42.1293	84.0439	20.9868	76.7285	36.0697	34.3906	56.9359	30.9662	85.0167	26.1132	156.013	87.5451	28.932	2.64334	59.5844	21.29	12.4208	1.32953	9.30745	23.1065	2.89363	4.60691	69.6258	86.8515	52.8665	13.7293	59.8013	67.3201	174.541	33.6083	99.5656	186.962	31.9659	51.5142	94.0751	127.1	142.34	63.8682	87.218	17.2893	101.391	8.77646	20.1505
91.4286	117.121	47.321	29.064	177.653	19.4667	44.7382	45.3394	98.9245	19.1556	76.071	35.3949	32.2449	59.9039	34.1296	82.4172	24.5755	150.474	78.7021	35.158	2.42496	53.2515	19.1752	10.1912	1.14734	7.86453	20.5636	16.2657	3.97275	63.2997	79.2021	49.0105	13.9161	61.7882	62.6372	164.707	29.5102	96.4083	173.438	31.7616	59.8316	89.1537	114.261	132.655	65.419	80.8023	22.6926	99.0035	7.66743	22.4316
91.5286	120.68	45.253	26.6718	164.54	17.7105	41.0091	44.2002	104.086	17.47	73.2831	32.7473	50.5264	59.9221	34.1031	77.5702	22.4299	140.306	92.3427	35.6114	2.14033	47.1462	16.9863	8.35573	0.989994	6.54456	36.5239	20.8295	3.42548	57.3937	72.2132	44.861	13.275	59.6037	58.0507	152.974	46.6572	92.1064	182.469	30	61.8175	82.9215	103.427	128.867	60.6031	74.4595	23.964	109.502	6.65189	22.9982
91.6285	116.34	42.7533	24.3848	150.469	16.0737	37.4638	50.7883	103.75	15.919	69.5283	29.81	58.5544	100.569	32.4948	80.6012	20.1726	128.468	106.143	33.3049	14.5304	41.4999	14.8831	6.84816	32.9601	5.38783	42.373	21.363	5.49437	51.9719	79.775	40.7011	12.6237	55.5142	53.6713	140.431	52.2479	87.1098	182.534	28.1312	81.8568	76.0722	103.356	126.441	69.8603	70.4598	44.9553	109.263	5.74097	28.932
91.7284	109.65	40.1981	22.237	147.884	14.5659	34.1597	51.0679	100.405	14.4991	65.4153	27.0085	60.3336	121.365	30.1767	95.1277	18.0104	116.438	109.186	29.8573	19.9897	40.4546	12.943	5.6116	44.6209	4.40135	42.7163	20.1566	18.6808	47.4412	97.2582	36.6969	11.7644	50.7122	49.9151	134.757	51.9708	81.7414	200.167	52.2721	89.446	69.0686	112.336	121.834	67.7319	65.9492	76.3254	113.903	4.9356	30.0351
91.8283	102.508	37.7231	20.243	150.71	13.1867	31.1127	48.05	95.5081	13.1972	61.2579	24.4364	58.4542	130.011	27.6149	106.314	16.0208	128.422	106.194	26.1146	21.4409	37.6361	11.197	4.59799	46.6521	3.57525	40.3155	18.2954	22.4398	47.0301	105.238	33.2182	10.7248	54.6458	46.2473	132.167	48.8908	76.2467	204.922	62.8118	89.6885	62.2107	112.636	115.344	61.2649	61.2374	161.594	110.893	4.23087	28.7187
91.9282	95.5432	38.5904	18.4057	143.637	17.7176	29.2732	46.0814	102.363	12.0119	57.2134	31.0325	54.5727	158.814	25.052	106.772	14.2244	127.618	100.016	22.4974	20.6939	62.3511	9.64986	3.7673	44.3559	6.9939	37.1219	16.2819	22.2235	57.0735	116.391	29.9018	12.2578	56.4978	42.7513	126.136	48.8274	70.7827	201.718	77.5745	85.7867	55.6844	108.06	107.967	72.6181	56.5272	263.973	104.655	3.61883	26.3057
92.0282	88.9532	37.3921	16.721	139.419	19.3677	27.128	42.2035	103.011	10.9192	53.356	30.4398	49.7329	171.055	22.6087	102.258	12.6174	124.908	103.641	19.1957	18.8496	79.2833	8.29358	3.08649	40.3338	8.11481	45.9263	14.3388	20.4667	57.9751	116.926	26.8087	12.3631	54.5167	39.4644	134.175	46.0278	69.766	193.776	81.6509	79.7292	69.9737	100.947	127.349	71.0921	51.9472	298.892	118.16	8.38904	32.0595
92.1281	91.1254	37.2346	15.1815	138.804	19.4446	24.9334	37.5731	100.228	9.92745	49.7165	28.158	44.5774	187.454	20.339	95.6506	11.1867	117.358	101.204	17.2173	16.5609	82.9315	7.1134	2.52843	35.8352	8.02655	47.5179	14.615	18.2387	75.2438	138.372	28.4046	11.7643	50.7834	36.3991	134.837	56.5481	69.0184	183.194	79.648	83.1577	81.0662	92.7129	134.568	64.5849	47.5756	297.179	118.858	10.6342	32.8819
92.228	87.6827	35.7257	13.7777	139.561	18.696	22.8121	32.8383	115.118	9.01672	46.3031	25.6298	39.489	204.722	18.2618	88.3688	9.91609	138.153	95.5445	20.8578	14.2005	82.0137	6.09217	2.07083	33.6005	10.6281	45.4457	13.7516	15.9939	78.0254	142.958	28.2348	21.9096	46.3934	39.028	139.085	58.3947	68.8377	171.325	74.4108	81.3431	86.9854	107.203	134.522	61.5218	82.9915	276.924	113.895	11.35	58.7897
92.3279	82.5857	33.7966	12.4996	162.149	21.2303	20.8184	31.6558	119.79	8.19571	43.1125	23.2198	47.2515	208.939	16.3776	81.0983	8.78908	153.581	106.344	21.1015	11.9684	109.824	5.21229	3.47133	30.3385	11.0657	41.6857	12.4643	13.9112	88.3731	139.218	27.0412	25.7213	48.7096	39.0633	137.173	56.534	67.1727	181.556	70.1111	76.6604	87.7243	110.805	141.369	55.1994	103.334	248.546	106.665	11.1722	76.5023
92.4279	77.187	31.7938	11.3371	163.071	41.7828	25.2416	29.0801	120.427	7.44679	40.1356	31.9549	49.4217	205.436	14.6773	74.1549	7.79002	153.137	113.708	19.7229	12.4146	119.787	4.45671	3.69038	26.8518	10.413	37.3171	14.5541	12.0488	97.7796	131.616	25.2963	32.5802	50.741	37.7448	133.195	75.1914	64.5324	193.125	64.1082	86.4643	85.1414	108.156	140.895	64.8709	118.549	217.883	98.7593	10.5026	80.4034
92.5278	71.9364	29.8428	10.2807	154.487	50.833	28.2763	25.9396	117.107	6.75739	37.3611	31.8117	48.2899	197.539	13.1479	67.67	6.90473	145.236	112.894	17.6752	11.7757	135.309	3.80962	3.42654	23.505	9.27922	32.9103	14.4619	19.4888	96.2408	124.696	28.6087	34.2219	49.1404	35.7651	151.453	79.8897	67.2609	201.011	57.4823	88.0879	80.5346	111.614	136.2	63.3207	145.039	188.056	95.1347	9.59135	77.3408
92.6277	66.9722	27.986	9.32117	142.228	53.5025	28.4659	22.6999	111.716	6.13782	34.7768	40.5677	45.324	187.31	11.7749	61.6835	6.12022	134.219	119.014	15.4564	10.6141	145.857	3.25649	2.99881	20.4472	7.99936	28.7497	13.4572	20.9362	121.603	132.234	29.4319	37.0675	45.8659	38.6207	158.028	77.6165	72.079	199.823	50.8585	85.0354	74.8005	108.85	140.929	64.2121	178.51	160.601	106.709	9.90647	71.0776
92.7276	62.326	30.8655	8.45025	129.042	52.7276	27.3104	19.6092	105.35	5.56985	32.3702	39.8245	58.8606	176.013	10.5439	56.1917	5.42503	122.286	117.292	13.3138	9.26068	142.614	2.7841	2.54743	21.6143	15.9955	35.375	17.4258	28.228	125.091	130.364	28.7715	36.5093	41.9487	38.7882	160.409	72.1239	73.7656	219.913	44.5799	79.4894	68.5498	102.719	153.882	59.2346	206.19	136.145	107.066	10.3319	63.6429
92.8275	57.9936	38.249	7.66011	116.177	64.2699	25.5737	16.7875	98.6444	5.05648	30.1297	36.8467	65.692	164.418	9.44093	51.1711	4.80891	110.522	111.336	11.359	8.94108	132.892	2.38069	6.05731	20.649	18.6455	36.5234	17.9354	29.9889	124.008	124.034	31.3907	34.5543	37.92	47.3489	172.211	72.3161	73.2766	225.571	41.133	72.7901	62.1896	94.9599	180.114	67.4382	224.91	114.811	105.14	10.0428	56.0967
92.9275	53.9593	39.376	6.94356	104.162	93.3884	23.9181	14.2803	91.9555	4.59728	28.0437	73.1237	66.4442	152.98	8.45301	46.5897	4.2627	156.497	103.312	10.8025	8.14552	125.706	2.86575	15.9833	18.8219	23.6065	34.8935	25.6606	30.9056	116.911	163.405	35.6477	31.7793	34.0423	50.1935	179.012	68.3093	80.3175	222.3	52.0658	65.7435	55.9824	87.8084	194.97	71.922	249.43	113.142	99.6324	9.36805	66.854
93.0274	54.8171	41.571	6.29395	93.1792	104.823	22.0949	12.092	85.4799	4.1266	26.1017	76.7181	63.684	141.958	7.56835	42.4132	3.77842	190.425	94.4943	30.4834	7.1569	118.99	17.694	18.3528	16.7442	24.1797	31.9874	27.2064	28.9392	107.819	176.501	36.7502	28.7491	30.4347	49.9592	220.487	76.5283	83.3432	227.006	73.9701	58.8188	59.1017	92.5541	197.451	82.4453	258.192	104.912	92.796	11.6475	67.9649
93.1273	52.601	40.7286	5.70511	83.252	106.549	20.2727	10.205	79.3188	3.73067	24.2935	72.192	59.7431	131.494	6.77636	38.6084	3.34896	196.849	85.6175	37.6257	14.8588	124.992	24.3801	20.6506	14.6991	22.5667	28.6248	26.7913	38.5901	98.427	229.035	36.3489	29.2598	27.1412	48.127	239.533	78.8617	86.6318	223.114	82.1552	52.2744	68.5401	91.3144	212.046	89.8428	256.632	94.2736	98.5562	12.3304	79.213
93.2272	49.4942	38.8425	5.17135	74.332	103.129	18.5306	8.59164	73.5184	3.38836	22.6099	66.0289	54.6212	121.651	6.06728	35.1433	2.96814	189.992	94.9032	42.2918	17.8429	120.744	26.4597	34.5862	16.2866	25.9254	39.1485	24.8195	39.4662	89.4214	244.847	34.707	27.97	24.1675	45.5239	243.691	75.5121	86.948	214.118	82.3823	67.2207	72.1542	86.7748	217.867	92.8904	252.73	89.8268	96.7195	12.0837	79.8003
93.3271	46.2415	36.7026	26.5458	67.6272	97.2515	24.1352	7.22043	68.0927	3.08348	46.1748	76.9823	49.7364	134.565	5.43231	31.9885	2.63048	177.221	95.9479	43.2035	18.1504	111.787	26.0303	38.1495	15.8671	25.5353	41.9982	25.1589	38.2409	81.0525	242.28	38.0059	25.8669	23.2511	48.3843	238.238	69.6226	85.2428	202.291	78.2278	72.6033	71.9405	80.5781	236.215	86.3873	243.226	81.7026	108.127	11.3287	75.1618
93.4271	43.0898	34.5134	37.9097	60.9739	113.397	25.7136	6.0601	63.0382	2.80561	56.3787	74.2094	58.355	139.042	4.86363	29.1163	2.33118	162.307	92.4233	40.5762	18.1519	101.335	24.3235	44.6609	16.1957	23.3461	41.9462	27.2814	34.8836	73.3851	230.953	38.4577	23.4764	21.6255	48.2201	243.407	71.718	82.1917	202.645	76.8239	72.3628	69.3015	73.7143	263.218	76.6364	230.406	78.6749	108.811	31.7707	68.266
93.527	40.1142	32.3913	43.1362	54.7095	117.374	25.3311	5.0813	58.3414	2.5499	59.62	68.3271	60.7233	137.684	4.35425	26.5014	2.06593	147.13	86.5406	36.4625	22.7529	90.4909	22.0513	45.1965	15.2349	20.4501	39.396	26.3499	30.9439	66.407	215.871	38.6356	38.9278	19.7404	46.4841	238.612	74.3282	78.2909	217.613	72.0627	85.3901	65.7847	66.7661	270.587	77.2256	225.269	72.0013	105.607	49.5913	69.3287
93.6269	40.3192	30.3759	44.6592	65.6287	114.692	24.0438	4.25753	53.9843	2.31501	59.3001	62.1099	59.1623	148.677	3.89798	24.1202	1.83091	132.591	85.6924	31.9377	38.9802	84.7781	19.6153	41.1253	13.7788	17.4359	35.7635	33.0703	27.0727	61.7474	202.244	37.2422	44.4401	17.8266	47.4296	227.692	71.3683	73.8884	220.232	66.1181	97.0101	72.8279	60.0631	266.36	71.048	224.535	63.9066	99.5169	57.048	65.5679
93.7268	38.5521	28.4773	133.674	66.7759	108.637	22.3872	3.5654	49.9465	2.10083	57.2229	56.2494	58.8637	165.733	3.48942	21.9514	1.62274	119.081	103.087	35.1106	44.7298	89.9331	17.2329	35.6373	12.2067	14.5999	48.6598	33.6947	43.536	56.5851	218.541	34.9862	53.4253	15.9972	47.7805	213.189	65.9006	69.2404	215.274	59.4196	99.1802	74.7766	53.7798	261.673	62.6997	225.501	55.6161	92.4283	58.3148	90.6068
93.8268	36.2294	26.6948	190.134	66.7743	101.064	20.6289	2.98461	46.207	1.90707	54.3402	50.8867	55.8665	195.349	3.12335	27.8305	1.43822	106.734	108.234	58.5542	51.0336	94.6034	85.2249	30.1148	10.6913	12.0729	65.7071	44.0568	101.907	51.5021	227.471	37.1995	55.0103	14.3021	46.3281	196.891	120.318	64.5061	205.867	79.0382	95.9356	95.6184	60.211	250.749	54.1835	219.867	47.7666	98.418	56.0472	97.2037
93.9267	59.2448	25.0231	216.039	63.0933	93.0041	18.8993	2.49771	42.7454	25.81	51.1509	46.0209	51.4696	207.024	17.6296	76.9093	1.27436	95.5535	106.438	86.3602	60.6568	93.7453	157.96	25.102	9.30409	9.89456	70.1857	54.5371	121.522	46.7238	227.269	37.0489	69.0675	12.7584	57.1474	179.987	167.435	69.6933	219.55	173.981	89.7908	143.327	61.2775	236.556	46.3078	210.168	40.6539	96.6875	51.914	102.972
94.0266	67.535	23.4557	223.513	58.01	85.0173	17.2582	2.08982	39.5421	38.5212	71.5173	41.6166	46.483	207.92	28.293	115.694	11.8051	85.4847	100.907	127.983	71.6203	87.9701	193.449	20.7637	8.06712	8.05699	68.1773	55.3115	156.135	42.3224	224.331	35.5253	72.3112	11.3661	60.8347	163.27	180.573	71.6231	254.126	217.075	82.4388	195.046	59.2944	241.539	39.34	198.139	36.4828	91.6408	46.946	99.4256
94.1265	67.1383	21.986	220.148	52.595	77.3925	15.7299	1.7483	36.5781	44.4467	79.3129	37.633	41.398	204.581	32.261	142.463	15.3117	76.4458	93.5599	174.166	72.3234	80.149	200.867	17.1001	6.97986	6.52965	65.4866	51.93	161.532	38.3054	271.187	33.26	70.0926	10.1176	60.6757	158.357	176.645	75.964	267.563	229.461	74.5907	221.893	68.9494	236.842	33.3178	192.885	40.0834	85.3607	41.7637	91.564
94.2264	90.0501	20.6077	210.675	47.3338	70.2663	14.3211	10.9244	33.8361	46.3178	80.6158	34.0302	36.5005	196.804	32.7209	183.425	15.7731	68.3471	85.5302	183.661	67.6106	75.5993	193.266	14.0474	6.03182	5.27323	60.3786	47.0179	151.492	45.0087	282.503	30.6497	65.3178	9.00142	58.5159	149.976	164.742	77.1578	284.207	224.345	66.8169	231.256	91.9921	237.823	41.9968	184.177	50.2102	78.8175	36.7259	82.0871
94.3264	93.3445	19.3148	198.02	42.4295	72.7362	13.0304	15.4427	31.2995	45.8231	98.6029	30.7724	31.945	186.666	31.4186	206.494	14.9801	80.6419	77.4684	176.326	60.3961	74.2976	178.304	11.5222	5.20885	4.2473	54.2182	41.7881	136.16	46.3813	349.213	27.9393	67.7282	8.0053	55.3864	139.671	149.684	93.9103	309.242	209.883	67.248	261.568	101.024	268.752	51.3836	173.502	52.0924	72.4488	32.0265	72.4086
94.4263	90.1626	22.3546	183.973	37.9513	71.0767	11.8523	16.8354	28.953	44.0015	104.341	27.8266	27.8032	180.945	29.3029	271.013	13.7316	122.739	73.3187	160.378	60.2849	69.4194	160.377	14.0339	4.49623	3.41412	47.9079	36.7747	119.91	44.4308	376.503	25.2757	65.343	7.11712	51.8585	148.298	133.964	103.211	328.007	191.042	64.4629	295.068	101.828	278.217	50.8405	161.867	50.8608	66.439	27.7569	63.2291
94.5262	88.6679	35.7667	169.607	33.9057	67.3254	10.7789	16.5167	26.7823	41.4878	103.814	25.1626	24.0968	182.299	26.8824	296.286	12.3773	136.409	84.1917	141.489	55.9915	78.2327	141.931	13.6867	3.88004	2.74028	41.9032	32.1891	104.523	41.2701	378.845	23.8381	60.7366	13.3204	48.2435	148.845	118.818	110.509	354.144	170.774	59.9934	306.118	97.9905	274.963	46.4044	149.939	46.9162	60.8532	23.9464	54.859
94.6261	85.909	39.1277	155.55	40.6144	62.6328	9.80166	15.3278	24.7742	38.6656	100.194	22.7534	20.8169	183.347	24.4236	294.838	11.0648	135.998	86.5661	122.548	50.583	78.0175	124.269	12.2536	3.3476	2.19721	38.1783	29.804	90.6317	37.8	364.199	22.076	61.3868	31.2672	44.7067	144.248	104.805	113.013	359.483	150.777	54.7775	302.502	91.7149	264.451	40.7927	138.155	41.8472	55.7008	31.5153	47.3995
94.7261	81.1133	41.8152	142.153	41.3035	57.6384	8.91269	13.7601	22.9166	35.7634	95.1556	20.5746	17.9382	178.732	22.0609	281.121	9.85082	128.973	84.1735	104.923	44.201	86.8427	108.02	13.0689	3.06687	1.7606	34.0379	26.7972	78.3722	34.394	341.966	20.1933	58.474	38.3501	41.3317	140.876	92.132	124.475	352.037	131.966	49.3765	289.684	84.3385	250.067	35.1807	139.572	36.5363	50.9669	34.1487	40.8435
94.826	75.8786	41.1364	129.592	40.9801	52.6888	8.10437	12.0924	21.198	32.9135	89.5769	18.6044	15.4272	175.941	19.8564	262.35	8.75207	131.198	79.2658	89.1666	39.7207	86.141	93.43	12.1491	2.73576	1.40966	40.9535	25.2889	67.6745	31.1969	316.996	18.3132	53.9709	39.8214	38.1566	163.066	80.8204	136.274	337.051	114.783	47.7492	271.458	76.6563	233.895	30.0345	136.609	31.4488	50.2627	33.8815	35.132
94.9259	70.7403	39.2902	117.942	41.1247	57.9513	7.36939	10.476	19.6081	30.1894	83.9107	16.8226	13.247	169.303	33.2684	242.076	7.7681	125.652	73.1869	75.4093	34.5872	117.695	80.5325	10.638	4.82569	1.12667	46.1382	22.9556	58.3939	28.2552	291.742	16.5077	48.9267	38.5052	35.1942	176.004	70.8044	141.303	317.934	99.3857	54.6292	250.426	77.4847	217.195	25.5004	130.927	26.8069	84.8915	32.0022	38.9952
95.0258	65.8667	38.0989	107.213	38.921	58.3516	7.28192	8.98634	26.3764	27.6282	78.3845	15.2114	11.3606	160.614	38.3672	227.608	6.89152	150.441	66.7245	71.6348	29.4728	130.262	69.2485	14.3428	5.40604	0.895977	56.5046	20.4298	50.3669	27.7231	270.932	14.8158	43.8833	35.9087	32.4444	178.389	61.9788	167.961	296.877	91.6779	56.0403	228.341	74.6865	200.713	21.5854	123.663	40.2325	96.3484	29.3154	38.4694
95.1257	76.019	40.383	97.3788	35.8134	56.1935	10.7895	7.6549	30.6864	25.2458	73.1067	13.7545	9.73291	154.188	42.1164	212.498	6.11264	188.039	60.3274	67.8501	24.7276	164.207	59.4448	14.4335	5.2901	0.711302	67.3302	20.6473	43.4351	29.4347	249.605	13.2558	39.1056	54.173	30.3626	173.997	73.9344	185.06	275.268	86.6706	54.3109	206.353	69.9749	184.875	18.2409	115.591	44.4455	97.113	26.313	35.8396
95.2257	75.8363	39.617	88.3955	32.4822	52.7855	11.9663	6.48819	72.8277	23.045	68.1224	12.437	8.33135	146.054	42.0067	196.12	5.42143	196.306	54.2394	69.0302	23.8299	171.218	50.9682	13.1019	11.726	0.562118	68.6335	32.7438	37.4537	28.5283	228.918	11.8331	34.7095	61.8701	31.1451	165.434	75.4848	192.63	253.967	79.4191	50.8925	192.946	64.3898	180.526	15.4002	107.224	44.1112	93.1444	23.2869	39.3227
95.3256	72.3291	37.7989	80.2075	29.2364	48.8622	20.1734	5.47941	93.7608	21.0209	63.4433	11.2459	7.12644	156.762	39.9871	197.318	4.80831	201.665	48.5812	64.7013	21.6861	178.557	43.6638	11.3401	21.4511	0.44412	65.1479	35.663	32.2947	26.6358	209.405	10.5457	30.7315	62.4411	30.4873	165.188	71.9493	193.513	233.487	71.3117	46.6777	177.709	62.0915	182.817	12.9952	98.9015	41.0638	87.2713	20.4019	42.0604
95.4255	83.4909	35.6786	72.7565	26.2066	44.8287	35.1776	4.61524	105	19.1651	59.0655	12.1965	6.09193	158.529	37.1142	200.184	4.2645	194.059	43.4009	58.0757	33.4347	171.893	37.3841	9.57664	24.2195	0.352368	59.5029	34.5059	27.8456	34.7733	191.27	9.38687	27.1675	59.5386	29.1007	162.661	66.1714	189.799	215.741	63.155	46.6976	186.149	60.5277	178.406	10.9624	90.8377	38.9449	80.8209	17.7432	40.7977
95.5254	84.895	33.5338	65.9838	23.438	60.6455	47.1312	3.87981	107.976	17.4671	58.3845	11.5682	5.20466	155.039	33.9523	192.648	3.78209	180.726	38.7045	53.9747	37.2304	182.52	31.9946	7.97945	23.7728	0.27799	53.1291	31.7028	24.0089	36.1211	174.558	8.34795	23.9936	59.1074	27.888	155.653	59.644	183.033	202.994	55.3946	44.6062	237.387	64.3936	174.735	35.5104	83.163	43.0401	74.4028	15.347	48.7306
95.6254	84.3101	31.4639	59.833	20.9361	66.4545	66.6518	3.25691	111.149	15.9154	56.1546	16.0873	4.44432	157.733	30.7947	180.644	3.35406	165.365	41.9304	55.5031	156.846	177.219	27.3745	6.59852	21.9578	0.218565	46.7783	32.2191	20.7005	34.7119	159.227	7.41912	21.1776	55.89	32.6008	174.774	53.1267	174.334	189.224	48.2547	41.4209	269.958	63.847	177.453	47.1608	75.9498	42.3183	71.8424	13.2203	49.5851
95.7253	80.2879	29.5011	54.2505	18.6888	66.7955	72.9101	2.73112	109.505	14.4987	53.2354	41.1803	3.79322	154.804	27.787	167.11	2.97419	149.82	46.4118	57.0536	259.091	164.524	23.4174	5.43298	19.6712	0.173926	40.8212	30.277	17.8474	32.2884	145.202	6.59041	18.6849	61.4613	34.7748	181.125	46.984	164.498	176.849	41.8264	37.7638	307.242	60.8523	173.457	63.8391	69.2316	39.1903	67.5322	11.3532	46.9414
95.8252	75.3405	27.6529	49.1837	16.6774	64.2638	72.6641	2.28846	105.266	13.2063	50.0628	44.3278	3.23596	148.684	24.9946	153.468	2.63707	134.97	46.8886	53.7476	355.001	148.984	20.0302	4.46209	17.3352	0.137705	35.4176	30.476	15.3874	29.5946	132.39	5.85214	16.4816	67.6744	34.7185	179.15	41.6701	154.096	173.939	36.1229	52.7859	341.49	56.6125	165.7	67.2924	63.0164	35.0409	62.6444	15.1908	42.758
95.9251	70.3194	25.9174	44.5634	14.8801	60.333	69.3729	1.91651	99.7301	12.028	46.8663	41.9705	2.75921	140.881	22.44	140.38	2.33801	121.194	45.1468	48.3809	392.529	132.958	17.1321	3.65936	15.1368	0.111074	30.6131	28.7282	13.2664	26.9389	120.697	5.19517	14.5359	67.2328	33.5008	171.946	44.5353	143.543	167.005	31.114	64.3046	351.4	61.3137	156.011	96.0275	57.2952	30.6419	69.2684	16.5661	55.3404
96.025	65.5024	24.2897	40.3778	15.8542	55.8302	64.795	1.60444	93.65	10.9541	49.9349	38.4537	2.35146	132.322	20.123	144.442	2.07287	108.617	42.2617	45.4542	384.582	117.614	14.6532	2.99852	13.1479	0.0889085	26.3944	26.0627	11.4376	24.4411	110.03	4.61105	12.8188	63.5972	31.719	161.654	60.7042	133.123	164.682	26.747	67.8901	345.485	61.3646	145.506	108.717	52.0487	26.4027	101.243	16.4911	58.0502
96.125	60.9698	22.7637	36.6061	17.8133	51.2109	59.8124	4.7518	87.4565	23.6444	49.8406	60.9455	2.00282	123.566	32.0678	179.525	13.2402	97.2372	39.733	40.8537	353.409	103.476	12.5333	2.4559	11.3858	0.0721301	25.2614	23.1879	9.86083	22.1401	100.302	4.09201	11.3041	58.6026	40.1833	149.743	65.0289	127.324	170.455	22.9594	78.6277	329.71	58.8089	136.28	104.723	59.2373	22.5214	115.691	15.7374	55.7872
96.2249	56.7345	21.3333	33.1783	17.6866	46.7183	54.8573	11.6777	81.3893	37.8291	48.1799	88.3587	1.70483	114.947	36.4951	198.081	16.9139	86.9919	52.3289	35.7881	312.279	90.7307	10.7204	7.65398	9.84231	0.0585953	53.396	20.4175	14.2215	20.0403	100.216	3.63102	18.7743	57.286	43.2228	137.203	63.4192	120.506	168.894	19.6869	81.1288	308.212	73.2645	127.857	94.4455	62.1917	19.0754	116.913	20.6581	51.2433
96.3248	58.2142	19.9929	30.0728	16.6566	42.4741	50.1312	14.5555	75.5765	44.6144	45.7953	88.7486	1.45025	106.653	36.985	197.879	17.3419	77.795	58.2902	67.8525	271.305	79.386	9.17027	19.6719	8.49918	0.047832	64.1005	17.877	14.8597	18.1327	112.558	3.22173	21.4422	53.7327	43.3288	126.652	59.0502	113.144	162.926	18.5398	78.883	283.821	83.3072	123.538	82.5286	77.2518	24.4884	112.268	22.3617	45.8694
96.4247	59.5178	18.7368	27.2535	15.2892	38.532	60.02	15.2639	80.6319	46.9677	43.1278	99.5409	1.2328	98.7841	35.4981	228.821	16.4367	69.5528	69.2643	113.31	234.755	69.3667	7.84465	26.9145	7.33475	0.039041	65.5387	15.6039	20.6602	52.604	113.826	2.85842	22.8749	50.1867	44.6749	138.363	71.1544	105.581	157.093	16.9471	74.0678	258.435	116.176	117.161	79.2311	84.7394	25.6477	105.25	22.1752	40.4231
96.5247	57.2332	17.5597	24.7	25.9662	34.9078	66.1736	14.6867	80.9528	46.7238	40.4055	104.445	1.04721	91.3881	33.0998	235.894	15.0511	62.1732	72.3309	155.104	202.091	60.5601	6.71084	33.7291	6.32742	0.0316356	62.3066	13.5963	21.3781	63.4049	109.701	2.53596	22.3726	45.9168	49.493	144.592	72.9339	98.0395	148.882	28.2598	74.3183	233.294	141.288	109.794	83.5916	87.1773	24.5659	104.288	20.9388	47.9925
96.6246	53.895	16.4565	22.3814	29.1946	33.7235	73.4902	14.0766	78.6628	47.2768	37.7434	136.222	0.888885	84.478	32.1209	274.551	20.2281	55.5701	70.9251	163.874	172.199	52.8421	5.74092	33.2006	5.45708	0.0252391	59.8666	11.8354	20.0513	64.266	103.145	2.24971	20.9496	54.7631	50.3121	143.745	69.6532	90.6786	163.21	33.0035	71.1134	212.957	154.318	107.281	78.3812	90.824	32.277	101.864	19.1767	48.7155
96.7245	50.3682	15.4226	20.2837	28.9948	32.0564	94.9434	12.8874	75.008	45.9997	35.197	143.975	0.753768	78.0478	41.304	398.864	21.056	49.6647	67.124	173.646	144.469	53.5256	4.911	29.8492	4.70568	0.0197236	55.0575	10.2969	18.0232	91.5676	95.6916	1.9955	30.602	56.2505	49.26	138.432	64.1279	83.6038	167.055	36.7091	81.287	192.598	155.118	110.313	69.8079	90.6374	44.5443	96.2828	17.2096	46.0613
96.8244	48.5134	14.4535	18.3835	27.3101	38.9139	100.873	11.5873	90.5214	43.7259	32.7901	141.398	0.63853	72.0803	43.9288	438.587	20.0814	44.3848	62.1701	168.936	124.579	50.7948	4.20079	28.8544	4.05722	0.0150366	49.3657	8.95541	15.8729	118.9	88.1163	1.76968	33.7151	54.9406	47.0252	138.18	57.8378	76.8974	164.424	37.2458	83.3513	202.648	149.034	108.606	60.6126	88.0053	49.9516	89.5615	23.7886	42.3036
96.9243	45.709	13.5451	16.6606	25.0703	40.9204	99.2497	14.2623	123.706	40.9621	30.5302	130.841	0.54015	66.5524	43.1765	481.011	18.4416	39.6653	56.7948	154.751	105.426	46.5707	3.59284	25.7363	3.49773	0.0111238	48.6932	7.78719	13.8364	123.313	80.7984	1.5692	33.4642	51.5108	44.25	133.431	51.537	70.5882	157.938	37.285	80.7598	201.977	139.351	104.209	51.9341	83.8827	49.4478	93.6735	26.2611	37.8642
97.0243	42.7261	12.6935	15.0979	22.7116	40.3093	94.1489	14.7698	138.168	38.0129	28.4164	119.105	0.456301	61.438	40.7837	509.262	16.6358	35.4475	51.4175	137.094	88.0025	41.8665	3.07237	34.8576	3.01505	0.00802144	45.4301	6.77052	11.9976	118.427	73.9093	1.43337	33.7304	47.2313	41.2877	133.214	59.0402	64.6882	149.305	35.37	75.6654	273.32	128.06	98.3938	44.1811	78.9216	47.9349	108.754	26.3057	37.3231
97.1242	44.9308	11.895	13.6806	20.4311	38.3545	87.6373	14.1188	141.904	35.0577	26.4437	107.909	0.384663	56.7097	40.1729	532.568	14.8756	31.9696	46.2687	125.876	72.7081	45.5556	2.6268	35.1249	2.59863	0.00577725	41.3844	5.88607	10.3746	110.128	67.5138	6.30757	32.0855	42.7591	38.3292	135.971	59.2967	59.1975	139.626	32.4813	69.3922	309.187	116.343	91.9407	37.4388	73.562	60.2034	110.562	24.9871	35.797
97.2241	43.5995	11.1464	12.3947	18.3106	43.2678	80.7474	12.9058	139.633	32.1984	24.6054	97.63	0.323396	52.3411	37.9907	588.176	13.2433	41.5063	41.4648	133.684	59.6016	44.7329	2.24543	31.9028	2.23938	0.00439866	36.8921	5.11679	11.9336	104.402	61.6221	8.90644	29.5917	38.4213	39.1763	133.206	56.0581	54.122	129.601	29.2081	67.7862	321.248	104.882	85.3213	31.657	68.0962	62.5255	106.455	24.2133	32.8455
97.324	60.8531	10.4445	11.2275	16.3768	44.0812	73.9805	14.6343	134.131	29.4897	22.8938	88.2944	0.271964	48.306	35.1306	587.813	11.7639	43.9199	37.0555	129.837	48.5599	41.7776	1.91909	27.6206	1.92943	12.6173	32.4491	4.4478	20.4706	96.5244	56.2178	10.0775	26.8138	34.3693	38.2771	127.023	51.3241	52.996	119.665	25.894	63.8304	338.358	94.0467	128.526	26.7362	62.7139	59.6309	99.9308	22.5426	31.8544
97.4239	63.651	9.78663	10.1676	14.6316	42.7181	67.5669	18.4565	127.021	26.9577	21.3011	97.1542	0.228515	44.58	32.0674	561.632	10.4381	42.8531	33.0509	118.828	39.4881	37.9608	1.64	23.3291	1.66207	17.7857	28.2976	3.86607	29.4657	109.042	51.2727	10.3702	35.9854	30.6618	36.4979	118.866	46.1401	51.0488	118.892	22.7296	58.7308	337.474	84.0178	149.498	22.5652	57.5339	54.2687	132.312	20.7706	29.4063
97.5239	61.6597	9.17012	9.20489	13.0654	47.4559	75.3031	19.3007	125.877	24.6115	19.8196	105.073	0.192647	41.1399	29.0467	564.264	9.25638	40.1987	29.4398	105.214	38.8375	33.9456	1.40144	19.4405	1.43142	18.9163	26.012	3.36029	30.7716	108.128	46.7535	10.1392	45.2636	27.3093	34.3207	109.733	41.0339	55.9293	117.106	19.8114	77.1067	325.178	79.249	156.944	19.0379	52.627	55.9981	140.678	18.7165	46.2202
97.6238	58.2146	8.59261	8.33062	11.6645	48.0077	75.6458	18.5441	121.413	22.4498	18.4418	105.584	0.163076	37.9642	26.1887	544.923	8.20608	36.9299	26.1995	106.761	35.7688	36.4806	1.19772	17.5948	1.23245	26.1263	23.3153	2.92058	41.8712	101.953	42.6268	11.9932	61.2358	24.2991	32.0103	123.823	41.704	58.0095	112.546	17.1799	90.2844	306.05	73.2413	156.327	16.0586	48.0306	56.1809	138.118	59.3195	51.5523
97.7237	77.4092	8.05184	7.53699	10.4136	46.3485	72.5	24.0644	115.261	20.4659	17.1607	98.3978	3.60227	39.8866	23.5455	511.882	7.27386	42.7983	23.302	99.9348	33.9063	35.6199	3.06464	15.2062	1.06084	27.6001	20.5779	2.53834	43.0678	99.1575	43.5109	12.6099	66.4216	21.6077	29.7097	128.665	55.5031	58.1402	141.868	14.8426	93.6335	322.606	66.7935	151.065	13.544	43.7604	52.6081	130.87	79.0486	53.2201
97.8236	80.0806	7.54554	6.81719	9.29756	43.6007	67.8526	36.6018	108.37	18.6498	27.0431	92.1213	5.39645	39.8686	27.7291	473.98	6.44707	43.4161	23.5653	91.8068	30.5502	33.1684	3.85898	18.0214	0.912898	26.1588	17.9856	2.20607	40.2958	92.7206	45.7122	26.8781	65.4636	19.2073	27.4928	127.471	58.9841	56.9306	171.661	12.7881	91.3019	321.92	60.699	143.278	21.4563	39.8177	47.3566	121.883	86.0705	55.4276
97.9236	77.302	14.6595	6.16514	8.30254	40.3952	62.7028	40.8535	101.282	26.7486	43.379	84.1362	6.16397	38.7213	28.5955	469.49	5.71407	41.5298	26.8413	95.3233	26.6489	30.089	4.05142	25.8015	0.785381	23.4075	15.6211	1.91722	36.1779	85.1896	63.4222	34.1595	61.5496	17.0698	29.6535	124.844	57.3116	63.6356	184.645	10.9959	85.8788	310.288	54.9432	134.275	22.8129	54.9898	41.5934	118.169	85.6112	53.0817
98.0235	85.1198	16.6105	5.57533	7.41553	37.0805	57.5419	40.5337	94.3665	30.449	50.0844	83.7702	6.30732	36.9492	27.6878	446.641	26.7825	68.4609	27.4929	90.237	22.7366	26.8826	3.92062	26.4018	0.675525	20.2322	13.5118	1.66608	31.8424	77.631	72.6319	37.0832	56.3952	15.1681	29.7655	139.861	61.5312	70.0047	187.04	9.44067	78.9602	292.098	49.4049	125.749	21.457	63.1675	35.9454	111.298	80.9818	48.6642
98.1234	83.7712	17.0842	5.04265	6.62453	38.2852	52.6014	37.8568	87.6919	31.5265	55.636	77.7949	6.08674	34.8639	25.9423	417.02	33.6011	77.7158	26.6763	81.4457	19.0932	23.7983	3.62959	24.1359	0.580981	17.0984	11.6554	1.44766	27.7477	81.0661	89.9609	37.3518	66.7998	13.4771	28.805	144.765	70.2672	72.7887	182.933	18.501	71.5115	270.37	44.2227	119.975	27.7534	66.6464	35.4868	103.344	74.251	62.0714
98.2233	79.5271	16.5854	4.56228	5.91881	37.3618	47.9805	34.1202	81.3532	31.0777	56.5911	70.8893	5.6688	32.6557	23.8626	384.895	34.2586	91.975	25.0891	81.7924	15.8464	20.9496	3.27204	20.963	0.499698	14.2303	10.0359	1.25771	24.0551	98.5468	94.5766	36.0613	68.3759	11.9739	45.9371	143.078	79.8155	73.0715	175.002	28.4127	64.0996	255.528	39.4588	112.869	32.7581	69.8505	32.9382	95.2668	66.6861	78.3622
98.3232	74.5419	23.2215	4.12952	5.28891	35.3633	43.7114	49.4468	75.3921	46.9531	55.2335	64.2449	5.15785	30.4389	21.7142	353.034	41.0084	94.0769	23.1464	80.1222	16.4977	18.3775	2.90039	17.7359	0.429883	11.7162	8.63083	1.09254	20.7978	100.159	92.8659	33.9115	65.5485	10.6381	55.8484	137.256	95.7937	71.642	164.985	32.379	57.0422	237.202	35.13	105.214	32.0233	69.9633	32.6097	87.4937	59.0401	82.0168
98.4232	95.0354	24.6689	8.21807	4.72604	34.3171	39.7938	54.3532	69.8202	57.296	52.7717	58.1302	4.61685	31.2074	19.632	341.808	47.6611	90.3445	21.0915	73.6612	15.6795	16.0855	2.54259	14.7931	0.369933	9.57166	7.41638	0.948963	17.9563	95.4113	88.1736	37.5127	60.715	9.45106	59.1066	140.83	100.163	69.0597	153.999	32.8751	50.502	256.716	31.2264	97.4817	29.0734	68.096	30.3154	80.1989	51.7392	78.7347
98.5231	109.305	24.2195	10.2845	4.22247	32.378	36.2123	53.5377	66.2011	61.2437	57.427	59.488	4.29265	43.8639	17.68	321.501	47.3775	84.0505	19.0627	72.836	18.6262	14.0592	2.21237	12.2402	0.318538	7.77526	6.36923	0.824131	15.4917	88.4034	82.2376	38.1597	55.154	8.39642	59.7419	153.253	96.5827	65.7452	142.75	31.4398	44.5477	260.201	27.7242	89.9478	25.4899	67.2248	37.8608	73.4374	45.0049	72.2786
98.623	108.938	23.115	13.5227	3.7716	30.0508	32.9451	49.7976	62.196	61.4255	57.8793	55.6338	3.89986	49.9826	15.8838	297.901	62.669	76.8655	17.1347	67.2901	31.3299	12.2765	1.91513	10.0817	3.66863	9.22652	5.46783	0.715564	16.1066	96.9325	81.0678	47.7969	49.5296	7.45965	58.0285	156.063	89.3864	62.0077	155.938	29.0188	39.1913	263.209	24.5924	82.7649	21.9527	74.6723	39.2391	77.302	38.9324	64.6761
98.7229	103.867	21.8212	14.919	3.36802	27.8863	29.9685	50.0393	58.1007	59.4617	56.2306	50.7956	3.48804	55.6911	14.2488	280.654	83.7222	69.6214	28.432	59.9061	42.1328	19.5066	1.65169	8.28189	4.87596	9.21197	4.69286	0.621128	18.3011	95.0922	77.1273	75.1259	44.1701	12.5887	55.1486	152.665	80.8616	59.7431	164.922	26.1821	34.4131	255.968	21.7979	76.0105	30.8539	87.0729	37.9901	84.8401	39.7676	56.9846
98.8229	97.5098	20.5108	15.2099	3.00695	31.2076	27.2587	47.0655	54.0806	56.3453	53.5924	46.0602	3.08523	59.2915	12.7705	264.093	86.9966	62.7128	33.4201	52.1763	52.3236	21.8841	1.42057	6.79305	14.3099	8.48303	19.0105	0.538984	17.784	95.1874	73.0039	93.0264	39.2224	37.4785	56.4256	174.355	72.1819	65.4215	187.207	23.2646	34.1095	242.457	40.8751	74.7779	37.4048	92.5871	34.8762	84.3924	38.2056	50.6256
98.9228	91.0266	19.2457	14.8561	5.02439	31.6781	24.793	42.6041	50.2242	63.7022	50.5483	41.6821	2.70661	59.6973	11.4393	244.763	82.9098	56.3085	34.7314	44.8301	53.978	21.7813	1.21919	5.56692	17.4383	7.46234	32.4095	0.467533	16.2441	90.1062	67.9742	110.996	34.7365	69.1373	57.5109	183.044	65.4716	67.847	199.281	20.4542	32.4033	238.424	49.8313	71.7179	43.4997	93.5452	37.3751	80.4546	35.3798	44.4065
[truncated: 2,111 more rows]
[truncated: 222 more columns]
