# Supplementary material for: Dynamic and selective engrams emerge with memory consolidation
Source: Nat Neurosci. 2024 Jan 19;27(3):561–72. doi: 10.1038/s41593-023-01551-w (PMC10917686; doi:10.1038/s41593-023-01551-w)
Supplement: Supplementary file 5 — Statistical Source Data [file 41593_2023_1551_MOESM5_ESM.zip › Source Data Fig. 4 - Mouse 3 Fear Training.xlsx]

## Sheet: Mouse 3 Fear Training
Time (s) / Cell	1	2	3	4	5	6	7	8	9	10	11	12	13	14	15	16	17	18	19	20	21	22	23	24	25	26	27	28	29	30	31	32	33	34	35	36	37	38	39	40	41	42	43
0	4.19569e-05	-0.000286073	0.00129141	-0.000284227	70.7963	-0.00142462	-6.15435e-05	0.00120306	-0.000541465	-0.000187151	0.000304972	0.000178787	0.000613387	4.89849e-05	0.00077198	-0.000132738	0.00016254	-0.00133953	0.000280337	0.000202251	6.30541e-05	8.8679e-05	-0.000196396	0.00016602	2.14144e-05	0.000211413	4.26608e-05	3.94712e-05	-0.00020675	-0.000335563	0.00038544	0.00200565	0.000667947	0.00120569	-0.000144645	0.000814655	2.32287e-05	-1.96378e-05	-0.00237964	-0.000114045	-0.000157354	-0.000100963	-0.000289856
0.099922	1.71213e-05	-0.000719486	122.233	-0.000829484	229.002	0.406216	-0.000420964	10.7727	-0.00110799	0.235991	0.000626334	8.01564	-0.000924058	5.47369e-05	8.74903	-0.000534114	23.0244	-0.00475496	13.4445	0.000268121	-0.00023275	0.00023249	10.0229	0.000277856	4.22044	3.79299	0.000464806	1.54743e-05	-0.00049706	10.7178	0.001485	0.00507029	0.00422473	8.05875	-0.000144443	7.37964	-0.000101617	-3.57273e-05	-0.00703314	32.8451	-0.000822527	0.000180553	-0.000707936
0.199844	-2.48423e-05	-0.00110289	236.693	-0.00147057	353.693	26.6476	11.0171	16.6814	-0.00292766	16.297	0.000714718	12.8532	-0.00274391	0.000137503	18.0324	-0.00114915	38.6225	-0.00908793	19.9749	0.000139327	-0.000933969	0.000351341	26.8433	0.000208457	7.56332	33.2503	0.00123247	11.6849	-6.15789e-06	22.4395	0.00278755	3.12723	0.0102603	12.4246	0.000178751	13.2525	-0.000338233	-9.53811e-06	-0.012088	131.28	-0.00200317	0.000843329	-0.00116464
0.299766	-7.73398e-05	-0.00141066	308.175	-0.00212441	470.922	41.0181	54.9278	19.5281	-0.00290139	28.7808	0.000566992	15.4697	-0.00478801	0.000451618	22.0716	-0.00190153	74.5272	-0.0134247	22.389	-3.68336e-05	-0.00189397	31.6565	34.8248	2.7831e-05	9.09228	49.4335	0.00229555	18.3126	-0.000166389	30.8979	4.49714	5.55706	0.0176738	14.4886	0.000691147	16.9505	-0.000635882	5.92004e-05	-0.0163239	177.726	-0.0036362	2.83367	-0.00163887
0.399688	-0.000137413	6.64878	349.409	-0.00272983	560.089	47.9505	73.4721	20.479	4.08587	37.2962	0.000290218	16.5627	-0.00693641	0.00103236	41.7943	-0.00271092	91.831	-0.0171105	22.4354	-9.85377e-05	-0.00283626	46.6374	38.3231	-0.0001593	9.51479	56.861	0.00352067	21.5582	3.0819e-05	39.095	31.3903	7.10299	0.0251061	15.1419	0.00117266	19.0396	-0.000920851	0.000148122	2.22531	192.549	-0.00558591	6.64371	-0.00225001
0.49961	0.775864	10.5026	369.55	-0.00322888	625.739	50.2961	77.4977	20.2862	6.31528	42.7715	8.52572	16.6374	-0.00927525	12.7208	50.218	-0.00350754	113.189	-0.0198175	21.196	15.019	4.80972	51.9229	40.2792	-0.000203491	9.2874	58.6656	0.00476269	22.594	-0.000100311	44.6701	55.6185	8.00521	0.0311393	33.5448	0.00147749	19.9569	5.20063	20.128	4.23369	188.957	-0.00769825	8.16821	-0.00308969
0.599532	0.884454	12.5376	375.162	-0.00358208	671.787	53.966	78.9078	21.3339	7.36326	45.9371	12.541	16.0561	-0.0117179	20.3446	54.6498	-0.00424933	136.049	-0.021451	19.3295	21.4489	34.1467	51.8378	39.7772	0.656756	8.70153	56.9985	0.00590741	22.2338	-0.000640908	50.6878	70.4592	8.44424	0.0344714	42.951	10.612	20.0376	7.94106	31.6298	4.87788	175.393	-0.00982046	8.49445	-0.00384742
0.699454	32.72	13.4034	370.945	-0.00383433	701.602	54.1938	84.8015	42.4303	14.2227	47.3665	14.6758	19.3188	-0.0141865	24.5571	54.4847	-0.00491109	146.543	-0.0221069	17.2284	23.1934	45.3737	56.7046	37.976	0.974444	25.2634	69.9576	0.0069531	21.8878	-0.0010929	68.8189	78.634	8.55432	3.27251	46.7943	30.0742	23.3069	9.13061	51.1063	4.86937	157.138	-0.0118267	8.21692	-0.00418759
0.799376	38.6614	13.5312	382.627	-0.003993	718.049	52.4043	81.4291	54.6391	17.6589	47.708	20.5518	20.6806	-0.0165826	26.5111	51.9204	-0.00549607	146.37	-0.0219584	15.1184	25.8868	47.6757	56.1373	43.6156	11.3685	33.4379	79.6029	0.00778789	39.8223	-0.00144519	81.4063	82.3693	33.3001	9.58956	47.2715	37.3733	24.9231	9.36918	61.1729	4.56751	137.406	-0.0136239	11.4143	-0.00397995
0.899298	36.0949	13.2054	382.308	-0.00397672	723.574	49.5008	73.5213	59.7832	18.947	47.054	22.5566	20.772	-0.0188153	26.993	48.2163	-0.00599656	160.741	-0.0212773	13.1224	25.4827	47.4175	66.3586	44.9545	16.3538	36.4423	89.5436	0.00831573	49.0328	-0.00192206	89.657	88.0145	49.5758	22.471	51.7359	38.6947	25.3495	9.04866	65.208	4.1515	130.447	-0.0151487	13.1697	-0.00333958
0.99922	31.7205	12.6129	400.228	-0.00363526	720.272	52.3972	63.8672	60.6058	18.9226	45.689	42.7068	35.7991	-0.0207749	27.7882	44.0835	-0.00636608	172.317	-0.0203166	13.9198	23.5715	44.3726	69.644	43.9372	18.3139	36.3595	91.3276	0.008492	52.5066	-0.00233144	94.5383	89.5831	59.6462	30.6147	54.8642	37.2014	34.9265	8.42193	65.4582	3.70887	118.603	-0.016368	13.3524	4.4882
1.09914	27.3595	11.8755	403.704	-0.00292382	709.914	52.229	60.6017	58.87	18.1293	45.0416	51.0259	45.89	-0.0223751	37.7527	39.9138	-0.00653506	171.674	-0.0193686	16.858	21.0423	42.1038	67.5366	100.566	18.6148	34.5255	88.1144	0.00836126	52.3215	-0.00238278	99.9036	88.3795	65.214	44.113	54.6255	34.4974	40.6996	7.64956	63.4102	7.75021	105.305	-0.0172666	12.7549	6.06972
1.19906	38.3867	11.0718	397.452	8.83807	693.994	50.5868	56.7975	60.3271	16.9175	43.7182	52.7256	50.6263	-0.0235659	47.8175	35.9141	-0.00645958	164.107	-0.018652	17.5012	25.2528	45.0506	62.7195	147.946	18.0362	31.7858	82.0421	0.00805865	58.9729	-0.00210899	102.474	96.9612	67.5541	57.7044	52.4453	31.3848	43.5658	6.83104	84.1087	9.08917	91.4928	-0.0178427	11.8057	6.34447
1.29899	37.0886	10.2514	399.128	13.0409	673.764	47.834	60.9579	58.9725	15.5099	47.0761	50.8755	51.7495	-0.024321	52.7903	32.1853	-0.00610526	152.919	-0.0182715	16.8642	25.6426	51.1176	56.7473	206.434	17.0208	30.5774	88.944	11.721	60.4456	-0.00171334	102.913	109.482	67.6184	65.357	49.2217	28.2536	44.3395	6.02595	95.4841	11.8586	84.2387	-0.0180954	10.733	6.05987
1.39891	34.862	10.2604	400.723	14.4748	650.291	62.059	58.4944	56.0224	14.0455	48.6223	54.5631	53.3267	-0.024638	54.4289	28.7681	-0.00549913	140.14	-0.0181877	16.6994	24.1141	50.7195	50.4982	304.214	38.9567	28.3868	88.9258	17.2683	58.6886	-0.00123961	101.749	115.12	73.468	68.7563	61.6437	25.2839	43.6429	5.26788	128.265	12.3729	75.0623	-0.0180381	9.65518	5.56115
1.49883	30.6985	9.95948	427.455	14.324	624.458	68.16	62.298	52.2472	12.608	48.8254	53.9347	63.5075	-0.0245628	53.9297	25.6697	4.13015	126.993	-0.0181562	15.6695	21.7384	47.4074	44.4475	415.205	48.8863	25.7452	84.7401	23.8954	55.0349	-0.000475709	99.3992	116.001	77.4076	69.1671	66.5353	22.5494	41.9475	4.57386	148.159	11.8415	65.3838	-0.0177011	23.013	13.5194
1.59875	26.4952	9.47865	436.243	13.3286	596.989	69.3024	59.5487	59.3739	11.2454	48.0504	51.3712	67.6355	-0.0241499	52.1032	22.8795	20.6635	114.189	-0.0178504	20.6332	19.1026	42.9752	38.8334	484.174	63.2906	22.9772	84.1645	38.0464	64.9118	0.000269402	103.868	113.672	78.3483	67.5326	66.8819	20.071	39.6076	10.8257	155.216	19.5719	56.0205	-0.0171454	28.3748	15.9711
1.69867	22.7187	8.90259	432.85	11.9414	568.49	72.6727	53.6198	64.3628	9.9829	46.5803	47.362	67.7258	-0.0234435	49.4952	20.3779	27.932	102.115	-0.0171215	22.1615	16.5149	42.4081	33.7568	502.473	68.3203	28.3209	87.7266	43.5129	77.3379	0.00111639	105.709	109.249	77.2032	64.5514	64.5826	17.8447	37.8764	25.1263	154.271	21.841	59.5403	-0.0164076	42.7506	15.9842
1.7986	19.4384	8.28568	421.387	10.4314	539.473	72.0607	46.4958	64.9274	8.83134	44.633	42.8051	65.2235	-0.022463	55.48	18.1415	29.9562	95.5093	-0.0161369	21.7412	14.1249	60.4451	32.3488	492.915	68.2493	29.967	85.8226	44.1341	81.5328	0.00203931	106.064	103.534	75.935	66.3981	72.8988	15.8548	35.6246	32.1307	148.515	21.5151	61.3763	16.4382	52.2792	14.9848
1.89852	16.62	7.6623	404.772	8.95182	510.36	81.3317	39.2933	62.8827	7.79241	42.3762	38.1985	61.153	-0.0211236	57.678	16.1459	44.6898	87.7451	-0.0151638	20.2875	11.9931	64.9121	29.8325	468.801	65.5143	29.4301	80.6466	64.3791	80.5127	0.00277024	104.791	103.901	80.4841	65.8175	80.9977	14.0813	35.32	34.5917	140.042	28.4272	58.6324	27.3249	54.2588	16.9305
1.99844	14.2069	7.05361	385.067	7.58301	481.478	83.8575	32.5954	59.3858	6.86242	39.9387	49.9808	56.2307	-0.0192998	57.4385	20.3257	49.534	108.547	0.319751	18.3551	23.0561	62.9353	26.8739	437.816	61.4944	27.679	73.7426	71.6854	76.35	0.00296947	102.316	101.531	85.4688	63.601	82.662	21.6507	34.1274	38.4027	130.209	33.7732	53.5212	34.1381	64.011	16.6731
2.09836	12.1432	8.88187	363.715	6.36135	453.085	82.3574	26.6651	55.1674	6.03476	37.42	53.5465	50.9481	-0.0171556	55.6764	21.589	51.7552	115.827	9.96419	17.5817	26.9873	58.1516	23.8463	404.344	56.9616	25.3238	71.6952	75.5694	70.4497	0.00294885	98.9757	97.3866	86.9457	66.5794	80.5366	23.9493	32.3531	40.3012	127.937	35.7087	47.4127	41.1962	65.497	21.0654
2.19828	10.3792	9.73066	341.715	5.29702	425.395	87.0402	21.5805	50.6812	5.30131	79.3441	52.63	45.6342	-0.0156429	53.0082	21.2677	49.6879	115.11	16.5022	16.1694	37.8478	52.3874	22.4596	370.829	52.3398	22.7411	67.096	97.9861	73.7355	14.8788	95.0348	92.1572	85.9711	66.7635	76.2954	23.7046	30.2254	39.4229	122.263	34.3781	48.7007	45.0571	62.8558	34.1562
2.29821	8.87135	9.9572	319.75	4.38541	398.581	86.6863	17.3177	46.2023	4.65321	145.184	64.1853	48.8063	13.9278	49.8463	20.1309	75.2841	110.837	20.3381	14.4901	40.6858	46.5335	28.4958	338.582	47.8542	20.1561	61.1755	126.158	74.8365	25.3105	91.7415	86.3321	92.1003	67.6948	70.987	23.4114	27.9122	36.9887	114.722	31.6611	46.4298	46.6353	58.3281	37.4393
2.39813	7.58258	9.79775	298.274	3.6143	398.069	83.405	13.8023	41.8916	4.08169	215.469	66.8943	60.2179	20.8775	46.4633	18.6184	83.8457	103.757	22.2957	19.5425	39.3601	40.9999	30.0918	320.736	43.6171	17.6966	54.7372	134.434	72.2196	31.0098	96.8261	88.3412	98.0599	66.4552	65.2586	32.7571	25.5348	33.7778	106.305	28.4882	42.3281	59.4156	53.1088	36.4471
2.49805	6.48108	9.40783	277.582	2.96812	393.393	78.5314	10.9393	37.8373	3.57881	303.871	64.8362	65.2595	29.5477	43.0365	16.9773	83.0635	95.3784	22.9673	21.1782	41.0153	37.3774	29.2738	317.622	39.6775	15.4294	48.2892	186.811	71.8169	31.3255	99.233	87.4643	141.971	63.7724	76.2724	35.2684	23.1789	30.2768	97.6398	45.3443	37.4643	66.7661	47.819	41.4666
2.59797	5.53956	8.88911	269.156	2.43045	385.417	72.9013	8.63013	34.0812	3.13759	439.457	69.7751	66.0255	32.7304	39.6783	15.3432	87.8505	100.373	22.7765	33.4544	39.0818	33.4231	27.2357	303.715	36.0493	13.3829	42.1382	288.042	74.5536	34.1846	99.5986	91.0654	202.894	60.1816	79.8016	34.5069	30.6	26.7801	89.1164	50.1275	34.2643	70.2217	42.7669	40.9416
2.69789	4.73487	8.30744	285.609	1.98556	375.384	67.0293	6.78225	30.6369	2.75167	539.306	68.7334	64.0205	43.9494	36.4575	13.7869	84.8667	100.979	22.0252	38.2219	35.5009	29.5622	24.6704	284.561	32.7273	11.5622	36.4548	326.328	72.949	36.6655	98.4299	91.1871	276.79	56.0727	78.8631	37.3291	34.888	25.6206	80.9651	49.1884	48.5652	70.9262	52.087	38.1493
2.79782	4.04718	7.70487	290.539	1.61904	363.298	61.2245	5.31299	27.5012	2.67508	601.583	64.6179	60.3143	47.7588	33.4134	12.342	78.0488	97.0888	20.9267	38.6506	31.3444	25.9819	35.2346	268.457	30.4753	9.95943	31.3198	329.568	68.7618	35.2342	96.1294	88.9734	375.201	53.229	75.3717	36.5984	36.8872	23.6999	73.3127	45.7346	57.0612	69.7288	73.7254	34.5919
2.89774	3.45952	7.10767	287.661	1.31817	353.965	55.6646	5.14658	24.6609	2.52163	635.417	59.1087	55.6572	52.4704	30.5656	11.0214	69.6712	90.8038	19.6308	45.1317	27.182	22.7501	38.8325	249.483	28.0932	8.55921	29.0503	314.228	68.4647	32.2415	93.0149	85.2498	434.358	49.8211	70.532	34.2769	37.246	21.4348	77.762	41.3632	62.1416	67.2564	80.536	30.9409
2.99766	2.9573	6.5317	279.626	7.78337	352.536	50.4447	11.9156	22.0971	10.2352	647.968	53.157	50.566	52.2197	27.921	9.82627	69.1223	83.4206	20.864	54.9472	23.296	19.876	38.5828	256.807	25.7372	7.34288	31.7868	289.923	70.4271	28.7896	89.3361	80.608	465.137	52.9777	65.0923	31.3514	36.459	28.4263	77.841	47.4917	61.1467	63.9689	108.443	32.4048
3.09758	2.52802	5.98599	270.985	12.0907	347.615	53.309	14.5139	19.7885	21.3303	644.84	47.2829	56.1478	49.2392	25.4781	8.75152	64.5423	83.86	21.1002	57.1706	19.8078	17.3421	36.3308	250.835	33.433	6.29073	31.9428	262.163	68.5309	25.3767	85.2878	78.6078	475.68	64.194	59.5085	28.3075	34.9006	31.0609	75.2731	47.3201	78.1118	60.2007	116.54	45.4449
3.1975	2.16101	5.47511	259.45	13.6412	339.936	53.0893	14.7598	26.3222	26.9565	630.393	41.7546	57.6043	44.9116	23.2304	7.78918	58.1619	80.5932	21.4523	55.153	26.6463	15.1194	33.1536	237.971	53.4268	10.8132	30.5373	234.024	64.3597	40.6337	81.0208	75.2884	472.05	70.0509	60.7374	28.0339	45.0222	31.058	71.1901	44.3268	111.009	56.1924	114.512	47.9971
3.29743	1.84728	5.00083	246.226	13.6064	330.123	67.98	13.7711	29.1812	29.1473	608.005	36.6943	56.3601	40.0744	27.7544	6.92996	51.2466	75.355	24.8121	50.9499	28.2443	13.1756	29.6665	221.908	61.7687	12.8531	30.2478	207.141	64.3739	44.349	76.6507	77.0152	458.745	72.098	59.1785	26.3871	50.7795	29.5366	66.3277	45.4949	135.367	52.1144	107.628	48.8519
3.39735	1.57918	4.56309	251.548	12.7191	318.706	74.2593	12.2188	32.7892	29.2351	580.276	32.1416	61.7599	35.2183	29.814	6.16432	44.4845	69.2151	26.3356	45.7991	27.1397	14.1349	26.2089	204.751	63.6885	14.3223	32.8949	185.466	61.5529	42.9206	72.2652	81.9521	439.084	71.4957	56.0623	32.3832	53.3548	27.2152	61.1571	43.2164	140.557	48.0853	98.7178	46.1346
3.49727	1.35004	4.16072	249.761	11.4288	306.119	75.29	10.4924	33.7007	28.0869	549.194	28.091	62.8876	30.6159	30.2696	5.48289	38.2219	62.8197	26.6123	40.4249	30.1541	38.8588	22.9569	195.222	62.1745	14.4538	50.1979	175.639	64.1535	39.4086	67.9303	96.0178	415.498	72.4184	52.16	38.0121	53.6552	24.5469	55.9738	45.1948	134.819	44.185	98.1947	42.1062
3.59719	1.15413	3.79188	243.26	10.0035	303.929	75.9182	9.70498	33.0018	26.2617	516.267	25.8596	64.2364	26.4038	29.7061	9.1993	32.607	56.547	26.0632	35.2326	43.3887	47.6976	19.9917	182.594	59.827	16.7905	58.264	179.45	68.8371	55.0915	70.1307	105.299	389.75	87.7917	47.9485	38.6618	52.3719	21.8095	74.8358	47.7074	127.198	40.4655	94.0425	37.7874
3.69711	0.986567	3.45438	259.252	8.5965	298.909	75.7243	11.9428	31.3871	24.115	482.62	23.3493	62.6726	22.6363	28.5189	10.7264	27.676	50.6067	24.9871	30.4317	48.8527	48.7706	17.3399	189.929	56.2343	25.4309	60.3872	196.312	68.6737	73.4437	83.7101	108.869	380.531	95.8247	43.716	36.8619	50.0275	19.1665	83.7332	47.3725	116.421	36.9579	91.181	33.6196
3.79704	0.843221	3.14592	269.713	7.28911	291.673	72.9251	12.1946	29.2963	21.8684	450.295	20.8234	59.3001	19.3196	26.9738	11.0379	23.4052	45.1036	23.5948	26.1135	48.2794	110.311	14.9983	186.541	52.1327	29.0937	58.831	195.02	65.555	76.2489	92.6702	108.522	365.474	135.215	82.5541	34.0356	47.0135	53.2114	86.3023	44.3024	103.91	33.6786	90.4054	45.6011
3.89696	0.720622	2.8642	273.44	6.11893	282.731	68.704	11.3997	27.0038	19.656	440.105	18.4206	54.895	20.9934	25.2477	21.8076	19.7414	40.0788	22.0333	22.3005	44.7548	148.29	12.9482	177.538	47.9271	29.7463	55.1313	184.257	60.7672	98.12	98.0378	105.558	346.743	164.804	114.221	30.8914	43.6194	120.172	84.9561	40.1919	108.036	31.05	85.3743	48.4289
3.99688	11.5936	2.60709	270.123	5.09752	272.516	64.1398	10.1233	24.6774	17.5546	424.398	16.207	52.7904	20.7738	23.4563	26.4535	16.6193	35.5354	20.4037	18.9762	40.005	182.625	11.1637	165.874	43.8334	28.6553	50.3139	169.075	55.1696	118.766	100.634	107.395	325.911	180.381	128.297	40.7803	41.2381	248.198	81.286	35.8672	103.701	28.5131	80.9299	46.5569
4.0968	13.0405	3.90798	262.168	12.8571	261.388	59.1971	8.69459	22.4165	15.6046	404.985	14.2073	49.4446	19.519	24.2529	27.683	13.9715	40.4624	21.2319	16.1043	36.0519	186.957	9.61643	153.234	39.9599	26.6262	45.0495	152.357	49.3232	157.677	101.116	105.924	304.11	185.991	131.659	43.105	38.4435	309.767	76.3333	31.7125	95.7923	28.1794	74.5885	55.324
4.19672	12.0389	8.16154	251.28	19.5637	249.605	77.6835	7.29543	20.2764	13.8231	383.25	12.4235	94.4264	34.3599	24.0723	27.0686	11.7335	41.5608	60.475	13.6395	52.7069	177.385	8.27865	140.558	36.3547	24.1634	39.7627	135.696	43.5816	172.721	100.005	102.271	282.141	184.663	128.688	41.8325	35.4412	330.06	70.7712	27.8903	85.5462	27.283	77.4349	55.4825
4.29665	10.5443	16.5042	238.665	21.9311	248.552	103.893	6.01794	18.2852	12.2133	444.449	10.8454	195.045	40.6936	23.2836	25.5169	9.84668	40.4341	84.565	11.5343	57.4171	162.083	7.12412	128.351	33.0323	21.5747	34.7109	119.927	38.1563	214.28	97.7174	97.2476	266.125	178.65	122.16	49.228	32.379	325.596	74.6276	24.4531	78.6486	26.0223	74.8461	61.3696
4.39657	9.0847	23.2491	225.161	24.9794	265.017	138.898	4.90077	16.4534	10.7698	551.351	9.45687	288.465	41.9785	22.1353	23.5451	8.25876	38.0891	98.05	9.74273	55.8957	145.121	6.12898	116.866	29.9891	19.0417	30.0374	105.442	33.1629	219.818	94.5816	91.4322	249.008	169.616	113.813	49.9503	29.3605	307.097	80.9661	31.2114	81.7409	24.5415	69.7272	59.9529
4.49649	7.78528	26.6652	211.352	28.5464	281.583	162.892	7.321	14.7813	9.48298	618.52	8.23929	337.469	54.1435	24.76	22.9435	6.92415	41.1667	125.663	8.22214	51.3904	128.452	5.27194	106.211	27.2122	16.6648	25.8112	92.3799	28.6529	207.28	90.8565	95.4164	231.526	158.776	114.187	47.5713	26.4559	281.421	82.081	32.3261	78.4453	22.9448	63.6318	61.6599
4.59641	7.02393	27.9508	197.631	28.6478	297.836	220.153	18.8931	13.2636	8.34032	704.455	10.3408	356.137	57.9223	26.3803	24.7958	5.80352	41.1834	166.966	6.93427	45.7098	141.844	4.5342	96.4099	24.6843	14.4935	22.0529	80.741	24.6366	187.928	86.745	95.6851	214.192	147.007	111.87	43.8982	23.7103	252.869	79.9983	30.835	71.8153	21.3064	62.7426	58.4907
4.69633	6.10888	27.9	184.262	31.2619	307.625	261.264	23.4466	11.891	7.32883	769.324	10.9027	354.645	56.8588	26.6566	24.6377	4.86323	39.459	189.482	5.84516	39.8287	139.175	3.89933	87.4444	22.3866	12.5458	18.7531	70.4517	21.0985	167	82.4042	93.4565	218.052	134.932	106.346	39.8307	28.6406	224.057	76.051	28.2644	63.7454	19.678	60.4196	53.4978
4.79626	5.56816	27.0365	171.411	44.0911	313.927	306.018	24.0267	10.6534	6.43554	801.87	10.6292	340.281	53.1764	26.0819	23.4346	4.07466	36.8183	229.285	7.42691	34.2431	129.369	3.35299	79.2717	20.3004	10.8211	15.8845	61.4034	18.0084	161.199	79.441	89.61	215.719	122.981	99.171	35.8028	31.2575	196.506	71.1082	25.3667	55.373	18.0951	104.332	48.0624
4.89618	23.8347	25.7035	159.18	68.1477	332.394	321.28	22.5082	12.7661	14.3657	810.343	9.93322	318.206	48.2471	24.9892	21.7393	3.41359	40.2304	267.408	15.1167	29.179	116.925	2.88273	71.8385	18.4073	9.30806	13.4104	53.475	15.3279	147.824	76.0658	90.2443	209.174	111.446	91.3071	32.0116	32.1993	171.028	65.7291	26.3144	47.346	16.5807	141.3	42.7852
4.9961	27.4187	24.1244	147.623	84.0024	343.466	318.788	20.0194	13.5352	33.5561	801.188	9.05235	292.019	42.8974	23.6024	19.8636	2.85957	40.4829	306.091	21.7513	24.7131	104.05	2.47789	65.0876	26.5982	7.98993	11.2901	46.545	13.0156	157.861	73.8668	93.2336	199.881	118.315	83.3385	29.5139	31.9544	147.99	60.2669	33.181	51.8002	15.1491	152.146	37.9056
5.09602	29.4368	22.4425	136.762	98.0133	373.521	306.024	20.8959	24.093	44.7089	779.414	8.12036	264.186	37.6067	22.0699	17.9786	2.39535	42.1188	323.068	24.1218	20.8431	91.7741	14.4209	65.3121	29.8299	6.84762	9.48253	55.5455	11.0301	154.336	71.1406	92.8912	188.908	119.715	75.6078	42.1091	30.8946	127.484	54.9379	36.9464	99.3926	13.808	149.635	41.0017
5.19594	37.8404	20.7483	126.598	103.43	425.025	287.716	19.7672	29.3885	62.0789	748.893	7.21006	236.349	32.637	20.4891	16.1744	2.00641	43.0494	330.927	24.0473	17.528	80.5286	19.8854	73.1099	35.1667	5.86155	7.94828	57.402	9.33164	142.39	89.5673	91.0942	177.031	117.355	68.3042	45.6041	29.3002	109.44	49.8685	41.9076	165.967	12.5607	140.706	65.32
5.29587	57.776	19.0971	117.115	99.7477	461.727	266.823	36.0935	31.4115	70.0008	712.6	6.35847	209.561	28.1153	18.9223	37.9728	1.68059	41.7738	326.994	22.6514	14.7101	77.7469	21.655	90.5281	36.5671	5.01285	6.65082	64.7524	7.88339	139.962	103.704	87.5977	164.803	112.5	61.5213	47.7343	27.3803	93.6954	45.1266	41.555	199.284	11.4073	129.092	71.3011
5.39579	56.6364	17.5215	108.29	91.3957	486.292	245.162	41.8024	31.4456	71.7683	672.806	5.582	184.459	24.0875	18.9499	47.6563	1.4077	39.2967	317.559	20.6179	12.3276	87.5407	49.0169	96.3732	35.8539	16.5661	15.2597	65.2662	6.65175	203.712	112.785	83.0488	152.612	106.081	55.2937	94.483	25.2889	80.046	40.7422	38.8352	273.696	10.3456	116.76	69.2988
5.49571	67.2633	16.0389	100.092	81.0587	500.845	223.819	41.5898	30.3147	70.8786	631.22	4.8854	161.387	20.5519	18.4354	50.5582	8.12242	43.3649	326.639	18.3534	10.3205	113.527	60.6585	95.7918	34.0635	22.3206	19.7291	62.162	6.12248	216.94	140.445	77.9085	145.176	98.7769	49.6202	124.613	23.1374	68.2712	36.7212	35.2189	298.12	9.37182	104.71	64.1104
5.59563	70.2073	14.6573	92.4873	70.3114	507.193	203.421	38.3318	28.5435	67.4453	589.121	4.26699	140.489	17.4807	17.5953	49.7785	15.5494	43.8602	323.624	16.0913	8.63416	118.33	63.4234	91.7893	60.0564	24.4955	22.7695	64.4707	8.96186	207.855	159.129	72.5011	136.73	91.072	44.4796	157.281	21.0042	73.8905	33.0553	32.0456	293.375	8.48148	93.4186	57.9264
5.69555	63.6338	13.3784	85.441	60.0289	506.889	184.311	33.7459	26.4625	62.6624	556.253	9.42522	121.776	14.8333	36.6085	47.1069	18.4245	42.3022	312.756	13.9581	7.21981	155.706	61.3854	87.0059	93.5738	43.1869	33.9065	62.3505	10.3033	189.929	173.776	67.0515	128.632	83.3082	39.8393	163.738	18.9432	73.5119	29.7271	28.6441	276.326	7.66944	83.0795	51.7184
5.79548	55.4223	12.2002	78.9179	50.6534	501.255	166.621	28.8207	24.2764	57.285	521.896	11.633	126.961	12.5639	47.5102	43.5665	18.7665	41.1967	297.033	12.0151	6.03506	179.617	56.9429	81.0904	111.106	62.7232	39.0233	58.013	10.6702	169.468	249.552	61.7112	120.109	83.1069	35.6622	157.816	16.9891	69.699	26.715	25.3496	249.958	6.93037	73.7388	45.8908
5.8954	50.5891	11.1185	72.8832	42.3653	491.407	153.527	24.0929	22.1089	51.7801	519.245	13.7535	125.486	10.6268	53.0166	45.9719	17.7769	42.45	294.974	10.2846	5.0434	210.772	51.4848	75.3452	153.81	70.7485	40.2734	56.5011	27.5776	149.319	307.205	56.5791	115.763	80.6701	31.9092	146.535	15.1632	64.0956	23.9951	23.6155	234.264	6.2589	72.558	40.5875
5.99532	44.1567	10.1276	67.3036	37.3046	478.274	175.591	19.8251	20.0314	46.4267	514.893	14.1479	119.796	8.97838	54.9835	45.1404	16.1599	41.382	285.519	8.76694	4.21373	259.286	45.7942	69.3635	170.058	71.8348	39.1357	84.863	36.6986	130.667	380.955	51.7159	110.121	91.6341	28.5422	135.096	13.4766	57.7359	28.9556	21.3806	230.979	5.64972	68.2465	35.8352
6.09524	38.838	9.22164	62.1469	32.195	462.623	182.245	16.1182	18.0829	46.7738	502.011	13.6191	111.617	7.57905	54.6747	42.6526	14.3191	39.0383	271.472	7.45017	7.8881	270.36	42.0637	82.3213	171.83	70.7699	36.6131	95.3747	40.6598	113.912	436.934	47.155	103.718	96.5602	25.5246	168.416	11.9338	51.2517	30.9838	19.058	215.01	5.09772	62.6229	31.6102
6.19516	33.5077	8.39431	57.3827	33.7315	445.101	216.328	12.982	16.281	45.0556	483.18	12.635	111.966	6.39329	64.8817	39.4108	12.4768	36.0671	254.798	7.7345	9.1782	295.222	37.7961	86.0916	167.817	66.6868	42.5482	95.9654	41.2933	100.927	472.54	42.9111	96.9388	97.2408	22.8223	219.697	10.7737	45.0125	31.1697	16.8391	192.997	4.59802	56.6455	45.7563
6.29509	32.4291	10.4766	52.9823	32.4068	426.24	265.426	10.3781	14.6309	42.1972	460.39	11.4641	107.955	8.06809	69.465	39.9809	12.1757	32.8634	239.811	7.45287	9.20103	288.297	33.4836	84.7936	160.396	61.0881	47.0622	91.3136	39.8649	88.5884	492.363	38.9858	98.6796	95.0133	33.2728	231.308	9.67171	39.2191	30.2344	14.8036	168.988	4.14608	50.8024	58.2654
6.39501	31.0673	11.4325	48.9187	29.6241	406.486	284.668	8.24657	13.1304	38.7874	435.155	10.2562	101.301	8.5551	70.3911	38.461	23.5686	29.6616	223.39	6.88033	8.59465	267.352	29.3828	94.0692	152.298	54.9028	56.5191	84.1484	37.2392	77.3603	500.071	35.3723	97.6193	90.8683	43.592	245.956	8.64124	33.9651	28.6524	12.976	145.344	3.73764	45.3259	65.3765
6.49493	29.248	11.6736	45.1666	26.2328	386.214	285.798	6.52055	16.9198	35.1941	408.624	9.0917	112.137	8.35862	68.9966	35.9159	47.9811	26.595	225.019	6.18224	7.71737	241.326	25.6185	108.983	158.011	48.6881	59.5622	76.0331	33.9969	72.5358	498.587	32.0581	94.6557	85.5328	47.9404	315.944	7.68972	30.3612	26.7322	11.3545	123.351	3.36872	40.3112	99.2178
6.59485	34.6019	11.4718	41.7026	22.7296	365.752	276.316	5.13481	39.4658	31.6404	381.652	8.01045	114.846	7.79481	66.185	32.9498	57.6268	23.7339	222.766	7.57132	21.296	216.161	22.2375	121.926	154.75	42.7624	58.599	67.8384	30.5204	65.5796	529.241	29.028	90.4498	79.5349	48.6676	405.812	6.81989	26.8013	24.6719	9.92555	125.153	3.03568	36.6118	107.018
6.69477	47.2783	11.0063	38.5047	42.2962	345.387	260.976	4.02983	51.2131	28.2557	354.87	7.02891	112.241	7.0586	62.5631	29.8986	66.8968	21.1096	215.169	19.1952	26.5911	208.148	19.2433	197.427	160.567	37.2926	55.2679	60.0256	27.0535	61.8571	577.45	26.265	85.4865	73.2523	47.2696	425.031	6.03093	23.4413	22.5962	8.67132	118.482	2.73514	32.916	103.524
6.7947	46.8312	11.076	35.5528	50.1451	336.014	242.76	11.837	56.2126	25.1089	328.733	6.15054	106.328	6.26723	58.5345	35.8903	88.2768	18.73	204.273	26.5746	27.4285	200.869	16.6163	247.335	163.604	32.3512	50.6667	52.8173	23.7448	56.0909	605.193	23.7515	80.1147	70.4092	53.4101	410.787	5.3195	20.3612	20.581	7.57296	116.387	2.46402	29.4119	95.5647
6.89462	41.8584	11.8757	32.8278	103.104	347.614	223.512	17.2078	57.081	22.2309	303.559	16.7653	98.516	5.48858	54.3636	49.1773	93.8497	16.5894	191.512	29.0769	26.0019	185.16	14.3261	277.625	164.607	27.9534	45.5165	46.2993	20.6784	49.8484	617.191	21.4695	74.5843	66.5258	54.9706	381.961	4.6807	17.593	18.6701	6.61235	108.096	2.21957	26.1821	86.2535
6.99454	36.2988	12.0086	30.3124	160.279	371.721	204.344	18.682	55.5007	19.6287	293.601	21.4455	89.7821	10.9143	50.2205	53.897	93.8758	14.6744	178.932	28.7941	36.113	166.589	12.3382	283.158	158.622	24.0807	40.2774	40.481	17.8948	43.8267	617.215	19.4006	69.0699	62.0419	53.8198	348.005	4.10894	15.1398	16.8866	5.77287	102.581	1.99921	34.9466	82.0388
7.09446	31.1734	11.7313	27.9905	180.873	408.576	185.903	22.1804	52.5455	17.2951	293.674	22.7789	80.7871	13.3209	46.2109	53.9181	88.0548	12.9682	165.762	27.0175	38.6962	147.863	10.6179	275.211	159.569	20.6965	35.2307	35.331	15.4066	38.3061	608.268	17.5265	63.6921	64.7067	52.0757	313.54	19.6561	12.9875	21.3278	5.03956	93.2429	1.80058	37.4442	75.1317
7.19438	26.6863	11.2125	25.8472	200.026	433.807	168.542	22.3102	51.3133	15.2148	293.887	22.2927	71.9646	13.927	42.3975	51.4786	79.571	11.4523	164.951	24.531	37.3777	146.767	9.13228	260.349	160.657	31.7907	40.2379	40.3133	13.2083	33.3719	592.733	33.5325	58.5308	80.884	66.4565	284.485	29.8749	11.1133	23.2983	11.8449	82.3614	1.62164	36.7418	80.3912
7.29431	22.8207	10.5624	23.8685	217.527	449.44	152.429	20.6885	48.716	13.3688	293.31	20.8805	63.5861	13.5046	38.8141	47.862	70.2371	10.1084	159.888	21.7999	42.4872	137.208	7.85132	242.354	168.861	36.6354	45.8743	40.8459	11.284	29.0206	572.494	43.4177	57.2839	89.6552	72.3034	261.88	45.3981	12.5086	23.7077	14.1744	71.2919	1.46064	34.5072	89.6746
7.39423	21.1581	9.85181	22.0419	240.173	457.202	137.617	18.284	45.4158	11.7364	292.367	20.1275	55.8088	12.5364	35.4754	43.7931	61.0436	8.91885	152.174	19.0903	45.9121	152.34	6.74802	223.373	166.476	37.5887	47.1159	66.1204	9.61176	31.8009	549.028	48.9509	55.1115	93.1435	72.9885	245.53	54.8851	34.3597	23.1588	23.1028	60.7966	1.31597	31.6367	87.887
7.49415	18.5554	9.12581	20.3554	237.052	471.348	178.883	15.6569	41.8262	10.2967	286.163	35.2405	65.1546	11.3191	32.3839	56.4606	52.494	7.86702	142.932	16.545	44.5267	149.814	5.79849	204.596	168.506	36.2822	60.1006	77.2204	8.16719	30.8259	523.487	51.4274	57.7885	109.77	70.6582	224.704	59.9289	45.2596	24.9697	40.2799	63.5348	6.95807	28.6023	81.6188
7.59407	15.9938	8.41225	18.7983	220.238	477.678	234.842	13.1136	38.1997	9.0293	288.524	41.3133	68.6848	10.0304	29.534	60.5242	44.809	6.93777	132.942	14.2323	46.9656	146.178	4.98181	186.651	175.125	33.7556	65.1006	79.0591	13.7189	28.3253	496.763	51.7928	58.3051	119.973	66.6685	211.221	61.7558	49.3211	25.2264	45.5199	63.6156	10.66	32.5348	73.8859
7.69399	13.7082	7.72767	17.3605	197.114	478.152	283.929	10.8062	34.6854	7.91516	284.787	42.3428	68.3521	8.7724	26.9158	59.8995	43.5111	6.11734	122.734	12.176	47.795	135.501	4.27971	175.109	182.291	30.66	65.0564	75.9374	16.509	28.7907	469.534	54.4434	66.4051	126.237	61.867	194.863	67.189	49.2468	29.2683	45.0705	62.3764	12.9445	32.788	66.0316
7.79392	12.0155	7.08126	16.0327	185.967	473.424	328.312	8.79531	31.3663	14.5405	276.697	40.6814	65.5549	7.59975	24.5163	56.8494	40.1353	5.39336	112.665	10.3746	44.9965	122.283	3.67634	162.177	178.831	32.7462	61.976	84.2657	29.4136	49.8403	442.318	54.8499	70.4595	127.008	56.7748	180.859	69.0837	46.795	37.4689	42.0909	57.8688	14.2032	32.278	62.3254
7.89384	10.355	6.47741	14.8064	168.087	464.568	367.321	7.08997	28.2835	32.9047	265.599	39.7396	61.2825	6.53808	22.3213	52.6688	35.8942	4.75475	102.962	8.81285	40.5885	108.725	3.15797	161.933	198.629	34.4031	57.2116	84.2845	38.0365	55.3874	415.505	53.7422	71.637	124.749	51.7046	164.618	68.4753	43.0943	41.1716	38.1575	51.8282	14.7291	30.3675	59.6866
7.99376	8.87466	5.91749	13.6736	147.718	452.487	394.615	14.174	25.4522	49.0759	252.529	37.1826	56.2243	5.59544	20.3164	48.0864	31.469	4.19162	93.7674	7.46893	35.679	95.8503	2.71276	155.563	205.156	33.6551	51.6566	79.9372	43.8026	53.9879	389.384	51.6474	70.8078	119.759	46.8368	148.232	66.1507	38.8556	42.0283	34.0376	45.309	14.7405	31.7333	54.8388
8.09368	7.592	5.401	12.6272	127.307	437.97	449.917	16.7636	22.8718	56.5377	238.275	33.9139	60.5707	4.76982	18.4869	43.502	27.2235	3.69514	85.158	6.3189	30.8505	84.0809	2.33045	146.155	200.857	31.5772	45.8864	83.4248	50.9206	49.7385	366.995	48.9438	68.6168	113.046	42.2681	133.058	62.7024	34.5146	41.1344	30.0877	54.4252	14.3989	31.727	49.3792
8.1936	6.49071	4.9263	11.6607	108.177	421.653	485.898	16.8335	20.5323	58.5887	223.43	30.4426	66.0498	4.05373	16.8189	39.1247	23.3346	3.25747	77.1693	5.33897	26.3864	73.5405	2.00224	135.483	190.669	28.8458	40.2576	80.9444	53.0322	44.5689	345.274	45.9009	80.5809	105.344	38.0432	118.875	58.5722	30.3265	39.2114	26.4577	56.1371	13.8235	30.0918	44.0089
8.29353	5.548	4.49111	10.7677	90.958	404.045	517.539	15.5953	18.4188	57.3844	232.159	44.8026	73.972	3.43712	15.2992	40.5593	19.8719	2.87166	69.8075	4.50679	22.403	74.1213	1.72049	124.543	177.805	25.8773	34.9783	75.4573	51.9911	40.9263	323.999	42.7082	109.264	97.1819	34.1754	118.667	57.3656	27.735	36.7303	23.1951	53.6454	13.1015	27.7425	39.0129
8.39345	4.78614	4.09284	9.94262	75.8691	385.582	518.814	13.7746	16.5136	54.3219	308.262	49.9832	159.548	5.18318	13.9151	40.2404	16.8447	2.53157	63.0591	5.34061	22.5632	69.8096	1.47864	113.882	164.051	22.9198	30.1575	101.392	59.0254	67.8583	303.359	39.4963	131.423	88.9321	30.6587	112.132	54.9363	24.8844	38.5349	25.8383	48.9794	12.2962	25.1641	34.4861
8.49337	4.1033	3.7288	9.1802	62.8914	366.632	582.048	11.7906	14.7985	50.2963	466.052	122.218	277.662	7.05062	12.6552	38.2433	14.2309	2.23174	56.8987	5.49153	29.7068	63.54	1.271	103.78	150.374	20.1138	25.8394	109.775	74.3573	97.8415	283.491	36.3531	162.571	80.8524	27.4767	103.049	51.7278	32.071	38.3319	25.4343	43.3958	11.4528	22.6061	30.4387
8.59329	3.51066	3.39629	8.47565	51.8806	347.494	598.308	9.87227	13.2562	45.8718	571.755	194.144	371.327	8.77502	11.5086	35.4591	11.9933	1.96736	51.2933	5.26347	31.2516	56.7675	1.09267	94.3678	137.279	17.5317	22.0268	108.504	80.4586	161.465	264.486	33.3353	180.292	73.1145	24.6073	93.3273	57.2289	51.8956	36.9211	23.6851	37.6463	10.6034	20.1896	26.8453
8.69321	25.2022	3.09274	10.9747	42.633	328.399	595.161	8.13318	11.8704	41.3953	686.449	264.981	478.417	9.25101	10.4654	32.3897	10.0894	1.73419	46.2062	4.84278	29.9197	50.1845	0.939426	85.6868	138.236	15.2038	18.6977	109.54	80.6503	225.257	246.403	30.4772	188.362	65.8254	22.026	84.3698	59.4477	64.6558	34.8268	21.439	32.1572	9.77001	19.9556	23.6661
8.79314	27.8736	2.81568	12.4118	34.9262	309.531	610.358	6.61831	10.6258	37.0724	756.716	377.489	551.653	9.01071	9.51641	29.3108	8.47638	1.52851	41.5988	4.34154	27.2521	45.0611	0.80762	77.7321	133.603	13.1351	15.8161	104.421	88.4558	244.343	229.277	27.7969	189.605	59.0457	19.7079	75.6811	59.3314	68.8391	32.3895	19.1078	27.1485	8.96734	18.8145	20.8591
8.89306	25.6301	2.56285	24.9543	28.5421	296.332	597.575	12.9183	9.50878	33.0171	845.262	490.266	588.258	8.38733	8.65335	26.3673	7.11411	1.34704	37.4328	16.9239	24.1017	43.7029	0.694138	70.4728	129.727	11.3155	13.3393	96.3325	89.3371	235.887	227.536	25.3022	186.118	52.8014	17.6288	67.5873	57.6011	68.2805	29.8264	16.882	22.7127	8.20478	17.2875	18.3779
8.99298	22.6587	2.33223	32.8083	23.2784	282.544	577.336	15.1976	8.50728	29.285	893.555	525.77	589.492	28.4355	7.86853	23.6286	5.96628	1.18689	34.2302	22.7905	20.9232	40.3875	0.596315	63.8658	122.572	9.72733	11.2224	87.1028	106.067	216.328	222.93	28.0387	179.455	47.0937	15.7659	60.2057	54.8007	64.6187	27.2734	14.841	18.8657	16.8522	31.7363	16.194
9.0929	21.0581	2.58862	37.3614	18.9547	280.274	545.043	17.5269	7.61006	25.8955	936.78	517.021	567.995	39.6221	7.15493	21.1214	5.00078	1.04556	34.4038	24.6855	17.944	55.3668	0.511876	57.8628	117.517	8.34887	9.42166	77.7502	111.628	193.388	216.245	29.1674	170.756	41.9079	14.0977	53.5513	51.3366	59.3488	24.8122	13.0087	17.5297	22.379	52.5316	14.2587
9.19282	18.4808	5.32073	39.6111	15.4138	275.457	540.744	21.7536	6.80698	22.8457	955.843	485.585	532.736	67.8879	6.50617	18.8489	4.18967	0.920802	33.5728	24.3206	15.2636	58.7574	0.438886	52.4149	110.229	7.15745	7.89567	68.8164	131.821	170.569	214.538	29.1894	160.856	37.2192	12.6051	47.5919	47.5087	53.4105	22.4894	11.3831	25.9305	25.6362	60.0281	12.5651
9.29275	15.933	6.82658	40.2732	12.5209	268.631	519.053	22.292	9.17375	20.1199	951.624	443.919	489.983	81.5353	5.91641	16.802	3.5089	0.810698	32.1053	22.7512	12.9111	56.6711	0.375704	47.4745	102.061	6.13089	6.6066	60.5644	138.368	164.862	210.346	28.4682	150.355	46.5119	11.2701	60.3965	43.5347	47.3774	44.678	9.95043	29.7494	27.261	60.6134	11.0651
9.39267	13.6571	17.3247	39.8598	16.8287	260.258	488.78	20.8827	16.6918	17.6956	930.589	399.066	444.04	84.6443	5.3803	14.9655	2.93798	0.713577	30.2605	20.6175	10.8793	52.2242	0.320947	42.9968	93.7559	5.24843	5.52048	53.0973	136.287	151.28	204.153	27.2656	139.68	51.5496	10.0767	79.2474	39.5696	41.5844	56.6016	8.69266	30.0407	27.7286	67.1131	9.74585
9.49259	11.6839	26.2351	38.7361	23.5833	250.739	462.129	18.5731	20.4795	21.2207	897.748	354.878	422.285	81.7565	7.53435	13.3226	2.45946	0.62797	28.2187	25.9627	9.59405	46.9787	0.273458	38.9399	96.532	4.49114	4.60734	46.4286	155.229	150.166	206.835	25.7699	129.13	53.5535	9.01045	83.5977	35.7207	36.2129	73.8394	7.5911	28.3616	30.3744	66.8453	8.57986
9.59251	9.98935	30.8813	37.1615	25.7197	240.413	437.001	15.9728	21.9459	22.4144	856.96	313.332	392.369	75.7098	11.8222	11.8561	2.05857	0.552567	26.1033	27.3968	8.31383	41.6941	0.23227	35.2651	95.83	3.84201	3.84115	40.5244	159.982	139.525	205.845	24.1155	118.908	53.438	8.05806	81.0577	32.0596	31.3466	81.7876	6.62782	35.6714	31.4679	63.2751	7.55589
9.69243	8.53869	32.7904	35.3187	25.2298	229.544	413.67	13.419	22.0009	33.4136	811.174	275.327	365.474	68.2452	17.2068	10.5496	1.72285	0.486196	23.9977	26.6299	7.12199	36.7177	0.196578	36.207	92.3573	3.2859	4.02426	35.327	160.707	125.566	206.343	22.3989	109.146	51.8796	7.20764	78.71	28.6312	27.0093	83.8483	5.78623	37.5323	33.0967	59.8183	6.65022
9.79236	21.2763	32.9746	33.3359	23.3552	218.351	399.301	11.0825	54.305	38.4872	762.628	254.808	334.41	60.4027	20.1024	9.38694	1.44184	0.427804	30.3497	24.713	6.05383	32.1887	0.16571	35.3167	111.189	2.80946	3.94571	30.7698	172.664	111.146	226.369	20.6877	99.925	49.3977	6.44832	77.6162	25.4488	23.1889	82.2776	5.05136	36.263	33.4289	55.047	5.85349
9.89228	22.1723	32.1023	31.3017	20.8535	207.022	376.749	9.03532	71.2191	39.8796	712.995	256.13	304.84	52.7779	21.3549	8.35337	1.20669	0.376452	33.6834	22.2808	5.11844	41.5651	0.139106	33.4793	121.891	2.40114	11.667	26.7846	173.71	97.507	304.366	19.0016	91.2877	46.3419	5.77026	107.363	22.5305	19.8533	78.5625	4.40987	33.3387	32.8646	49.8771	5.15344
9.9922	23.2148	63.663	29.2764	18.1734	195.711	350.221	7.2926	78.5104	91.7841	671.127	244.256	274.35	45.6886	21.5416	7.4411	1.00998	0.331185	34.9449	19.7064	4.31137	43.2605	0.116298	31.2053	122.668	2.05129	21.4365	23.3061	166.713	85.1228	382.014	17.3913	83.2501	42.9841	5.16463	120.073	19.8847	16.9605	73.6748	3.85003	30.8674	31.6992	44.7779	4.53792
10.0921	26.382	80.9943	27.3001	15.5682	184.527	324.471	5.8392	79.9054	118.435	650.454	237.207	244.423	39.2812	26.3458	6.62844	7.34549	0.291091	54.8916	17.2	3.62183	41.3602	0.096891	28.7851	118.225	1.75217	26.3149	24.0856	155.109	74.1091	447.476	15.8725	75.8098	39.5117	4.6234	145.215	17.4937	14.4645	68.242	3.36156	27.8442	30.2852	39.9752	3.99469
10.192	24.4143	95.8574	25.3986	13.1696	173.549	306.984	4.64543	77.8001	129.189	623.167	221.197	226.36	33.5996	28.6207	5.90533	33.2281	2.43938	66.4725	14.8718	3.03667	37.943	0.0805429	26.3801	121.483	13.0772	28.0183	23.2496	141.198	64.4223	529.373	14.4531	68.9508	36.0506	4.13941	148.872	15.3507	12.3194	62.6618	2.93553	24.4649	28.5986	35.5643	3.51709
10.292	21.3989	130.14	23.5874	11.0354	162.857	302.054	3.67625	73.7241	130.185	591.595	203.601	206.216	28.6288	35.781	5.26575	50.7537	3.5586	72.246	12.7714	2.54245	42.4172	0.0669429	24.0759	118.385	18.8765	27.729	23.9235	126.49	55.9542	617.474	13.1361	62.6493	32.6979	3.70628	142.472	13.4334	10.4808	57.1801	2.56398	21.9496	30.1911	31.5718	3.09682
10.3919	18.4413	150.101	21.875	9.17998	152.52	288.461	2.89653	68.6442	125.42	561.303	183.822	185.498	24.3214	39.2695	4.69186	56.6648	4.04572	74.0502	19.5271	2.12645	41.8327	0.0557921	21.9146	112.085	34.6555	26.253	32.2993	111.94	49.7672	674.529	11.9207	56.8759	29.5083	3.31836	133.776	11.7319	8.90742	51.9421	2.2399	19.2124	30.5672	27.9895	2.72675
10.4918	15.805	161.534	20.2652	7.59328	142.579	270.294	2.27385	63.1629	117.474	528.719	163.928	172.946	20.6154	40.3563	4.18656	56.2008	5.55768	74.0055	22.0886	1.77713	44.0782	0.0467755	19.9127	112.129	50.3797	24.1314	35.0293	102.969	43.7754	755.325	10.8048	51.5984	26.5212	2.97067	122.526	10.2225	7.74857	54.4871	1.95718	16.5203	30.1008	27.5104	2.40209
10.5917	13.5209	213.892	18.7583	6.25265	133.043	250.101	1.77951	57.6468	107.991	495.088	145.009	158.355	17.4438	48.4351	3.74443	52.4678	6.18489	71.9435	22.2321	1.48431	42.3782	3.67426	18.0726	107.719	102.887	21.7204	34.6523	92.9604	48.481	825.713	9.78279	46.7826	23.7705	2.65883	111.374	8.89247	6.70033	54.196	1.71052	16.619	35.869	25.8585	2.11635
10.6917	11.5597	273.177	17.3523	5.13032	123.943	229.828	1.38891	52.3121	97.9958	478.527	136.031	143.009	14.887	52.1448	3.34727	47.2759	6.28273	68.6145	33.7199	1.23913	52.2074	9.68216	17.8077	101.155	137.971	19.2482	32.6625	85.6364	47.1928	869.249	8.84732	42.3946	21.2508	17.388	100.213	7.72096	5.76839	65.226	1.49529	16.3755	38.9721	23.9339	1.86517
10.7916	9.88096	301.764	16.0436	4.19728	121.789	210.31	1.08146	47.2785	95.3991	457.471	132.496	140.414	12.6622	53.009	2.98913	41.6519	6.0755	64.5454	38.0464	1.03399	71.0568	12.2977	16.9797	93.7244	182.927	22.6355	29.9285	77.3958	43.4509	923.273	7.99919	38.4016	18.9623	25.2706	89.6537	6.69515	4.95028	69.7079	1.30749	21.7334	40.1755	21.7569	1.64472
10.8915	8.44548	310.175	14.8277	3.42582	118.763	191.458	0.840173	42.605	94.1967	433.551	144.691	133.441	10.7423	52.0637	2.66896	37.0677	5.70326	66.8088	38.2469	0.862474	75.238	12.992	15.8823	86.1343	224.885	23.6131	26.9447	68.9573	38.9222	968.066	7.22715	34.7713	16.8867	28.8926	83.0753	5.79878	4.23782	70.0772	1.14365	23.3678	40.0484	20.7164	1.45107
10.9914	7.21844	319.048	13.6997	2.79082	115.058	173.662	0.651293	38.3134	89.6221	408.004	149.876	123.923	19.4101	50.0094	2.38418	32.3925	6.85207	66.6974	36.1994	0.719126	72.4938	12.6414	14.6822	83.0542	290.024	23.0933	23.9842	60.7688	34.3668	987.582	6.51813	31.4738	15.018	29.911	87.247	5.0169	5.75957	67.9459	1.00075	22.8409	45.0585	19.1378	1.28089
11.0913	6.16966	340.465	12.6545	2.26979	116.169	165.645	0.5038	34.4016	86.7764	381.758	165.593	113.133	23.1473	47.3169	2.12558	27.9609	7.21815	64.7921	33.049	0.599377	66.7711	14.3624	22.3176	86.2232	312.809	21.696	21.1889	53.0931	30.1084	1023.97	5.87077	28.4804	13.3322	29.3833	89.2712	4.33593	6.35478	64.3733	0.876046	27.9015	47.4244	17.3774	1.13121
11.1913	5.27325	343.35	11.6868	1.84341	115.807	155.089	0.388902	30.8526	85.8293	370.33	172.409	101.937	26.6228	44.2995	1.89649	23.9307	7.12383	61.7619	29.4787	0.499393	75.6511	14.4745	25.5485	84.4717	310.394	19.8357	18.6251	46.0682	34.995	1072.83	5.30837	25.7651	11.814	32.7593	85.3558	3.74372	6.38703	65.1272	0.767214	36.3695	47.9222	30.9358	0.999152
11.2912	4.50704	361.842	10.7914	1.49375	114.278	143.425	0.299689	45.3788	81.7478	355.04	167.017	95.4717	27.0963	41.1632	1.69157	28.5062	6.77097	58.0769	25.8824	0.415972	77.1319	13.7373	26.2956	80.2169	293.768	17.784	16.3153	39.7498	34.6963	1093.88	4.75103	23.3035	10.4532	33.4909	78.9274	7.28797	6.09347	63.3948	0.67225	38.8289	47.1279	45.9815	0.882468
11.3911	3.85212	376.993	9.96341	1.20841	111.829	131.53	0.230624	52.2108	75.9972	343.426	155.52	95.1665	29.8624	38.0407	1.508	29.1014	6.28583	54.0635	24.9387	0.346436	73.0433	12.5958	25.6829	88.4375	269.879	15.7131	14.2585	34.1408	44.8998	1109.17	4.26697	21.0734	9.2397	32.6632	71.6946	9.53993	5.62667	61.8011	0.589367	37.8115	45.4669	50.9894	0.779208
11.491	3.29233	392.732	9.19802	0.976152	108.654	132.803	0.177196	55.4888	73.6578	328.511	167.455	106.248	33.9004	35.0148	1.34363	27.6007	5.74528	49.9449	23.023	0.288535	66.6755	11.3051	29.2711	89.2399	243.035	13.7279	12.4408	33.5641	46.1841	1104.54	3.83088	19.0532	8.15985	30.963	75.7689	10.8351	5.08291	70.9134	0.517038	34.9317	43.2515	79.288	0.687635
11.591	2.81383	393.508	8.49085	0.787074	104.93	128.834	0.136018	55.3698	69.2606	311.482	164.998	109.338	36.1562	32.9009	1.19652	25.1092	5.1958	45.8704	23.4554	0.240403	59.6646	10.0073	30.0652	86.1318	215.831	11.8876	10.8428	31.7363	43.6005	1085.04	3.44018	17.2248	7.2017	28.8206	79.0428	11.4319	4.52142	74.0439	0.45385	31.1976	40.7084	104.399	0.606282
11.6909	2.40491	382.232	9.05553	0.630705	108.16	131.026	0.10473	55.1443	63.838	313.815	155.14	107.186	35.4359	30.6528	4.92267	22.26	4.66415	41.9368	22.3688	0.200395	55.9606	8.77703	30.3006	81.1019	189.758	11.1165	9.44268	34.661	39.5519	1054.68	3.09246	15.5713	6.35118	36.3597	88.8164	11.5291	3.97706	73.45	0.398596	27.2191	38.0012	111.334	0.534006
11.7908	2.05546	363.95	9.24083	0.505483	109.606	138.307	2.82139	52.9921	58.037	309.58	146.663	101.754	33.109	29.3029	6.64913	23.1448	4.16485	38.2039	21.8473	3.52685	54.782	17.6375	29.2585	75.2661	165.61	10.13	8.21895	34.9249	44.5825	1016.62	2.78645	14.076	9.2304	39.3676	88.4821	11.2775	3.46897	70.6227	0.350273	36.6264	38.7047	109.006	17.6573
11.8907	1.75675	348.331	9.16906	0.402895	109.593	137.65	4.01316	49.793	52.2525	306.05	145.462	94.423	30.0203	27.6349	7.25045	22.1641	3.70488	38.6778	26.7934	4.93752	54.6339	23.5025	27.5723	80.2245	147.484	9.06007	7.15115	33.551	56.0859	979.879	2.50295	20.7391	15.0969	40.5681	90.4773	10.7911	5.62613	66.5391	0.307945	39.59	38.2698	104.212	35.9838
11.9906	1.57445	328.414	8.92724	0.319162	108.399	132.383	6.7002	60.1223	46.7153	297.707	137.277	86.1521	28.2727	36.8628	15.7937	20.2793	3.28658	37.9267	27.9654	5.30468	55.071	27.4577	25.6061	79.6459	136.926	7.99026	6.2205	31.2363	57.1607	940.933	2.25595	24.8516	18.6715	39.747	86.4835	10.1551	6.59248	72.0739	0.270794	38.8049	37.0651	108.722	41.3248
12.0906	1.36638	309.961	8.57735	0.25321	116.404	131.815	7.58225	63.9646	41.5505	292.615	138.828	77.5908	25.7675	41.6183	26.86	20.1733	2.90953	36.3922	27.0256	12.0987	54.2634	28.0205	23.5659	76.1952	124.196	6.97078	8.77823	28.4486	54.4625	904.318	2.03487	27.1145	20.5866	37.7857	92.8765	9.43283	6.82597	73.0009	0.238127	35.9928	35.3614	105.34	40.9427
12.1905	1.17373	289.462	8.16304	0.198125	121.597	126.807	7.46396	63.87	36.8162	284.169	132.427	69.1669	34.1127	46.032	31.4314	18.8647	2.5718	40.6588	30.8731	14.6512	50.5459	26.7748	21.5647	71.5946	110.855	6.02942	9.66805	25.4942	51.9136	873.904	1.83544	28.0514	21.319	35.2372	93.2941	9.45151	14.9007	71.1089	0.20935	32.231	37.0221	98.2626	38.2105
12.2904	1.00473	268.329	7.7148	0.153813	124.472	119.385	9.20625	61.4742	32.5287	272.672	122.199	61.5934	36.8706	53.325	32.3952	17.0153	2.27064	42.3419	35.9311	14.9318	45.7353	24.6501	19.6617	66.3592	106.677	5.17922	9.63559	22.5678	47.3143	862.166	1.65546	29.7561	21.2263	33.2826	91.3275	9.2015	18.8206	67.5749	0.18393	28.174	46.8063	90.2118	39.9961
12.3903	0.859089	256.538	7.25369	0.119627	125.443	110.817	9.40991	63.2119	28.6791	259.179	110.502	54.4076	36.3888	56.4043	31.4269	21.8054	2.00298	42.2833	36.6479	28.1831	58.401	22.1815	20.8397	60.9988	109.396	5.92561	9.12029	19.7871	43.8792	840.858	1.49276	30.2473	20.5753	30.9062	85.4693	19.2102	20.1566	63.166	0.161402	35.3107	52.4024	84.4317	38.2226
12.4902	2.19193	252.393	6.79404	0.0932612	125.765	101.884	10.3878	61.9122	25.2445	244.492	98.6439	67.5288	34.1416	56.7535	30.2912	26.2239	1.7657	41.0835	34.9709	35.9954	60.552	19.6686	22.2347	61.4684	110.795	6.09693	8.37795	17.3507	41.5209	824.211	7.01049	30.3236	22.4238	34.7098	78.143	25.6064	19.9398	73.0152	0.14145	37.0984	54.9957	83.4753	35.0841
12.5902	2.28919	242.332	6.34535	0.0729181	124.674	93.0545	10.7788	58.884	22.1944	234.763	97.5285	73.3903	31.0404	55.3802	28.3195	33.1719	1.55578	39.1677	32.0908	42.1672	72.2141	17.2705	22.1257	59.2841	106.146	8.56887	7.55474	19.8008	37.7079	812.023	10.5302	29.6812	23.0621	40.7214	88.9692	29.3234	18.8396	76.8163	0.123713	35.8156	55.4697	78.7123	33.4354
12.6901	2.07506	230.746	5.91373	0.0572406	122.469	84.5994	10.1649	54.9552	21.6179	223.268	101.007	74.3748	27.6358	52.9646	25.9998	34.7042	1.37041	36.8346	29.4828	42.3932	73.0567	15.0645	23.2217	59.9391	98.2871	9.65553	6.73158	29.2033	54.0338	791.105	12.621	28.5599	22.8598	42.6811	89.1093	32.874	17.2847	76.535	0.107945	32.9111	54.48	72.3289	30.6497
12.79	1.80725	216.796	5.50275	7.83397	119.382	76.6634	9.07796	56.2985	33.2582	210.71	102.527	72.1945	24.2488	49.9628	32.7938	33.3397	1.20699	34.2918	27.0117	40.3395	68.9299	22.2534	32.5375	57.9122	88.9892	14.6273	5.95103	56.4845	57.2942	764.861	13.7007	27.1343	22.0913	42.2194	84.338	34.4185	15.5439	73.793	0.0939602	29.2854	52.5108	69.394	27.5673
12.8899	1.55417	208.992	5.11429	13.3995	115.607	76.4557	15.6368	55.0227	38.7142	203.856	107.562	68.0671	21.0558	46.6773	34.859	30.5615	1.06312	31.6812	25.0931	36.6145	66.2327	33.0772	36.2757	75.4101	79.8618	16.9353	5.23327	70.6753	54.7962	807.938	14.0754	25.5321	20.9586	40.3713	77.5718	34.531	13.7813	69.6543	0.0815853	29.1118	49.9168	64.3858	43.2105
12.9899	1.33098	197.996	4.74908	18.6804	129.89	73.6219	17.8441	52.2625	49.7929	210.992	104.607	62.8472	18.144	43.306	34.355	27.2245	0.936605	29.0977	22.6384	32.3118	60.918	39.2686	36.8809	81.5781	70.7481	17.5305	4.58558	76.2417	50.0265	828.491	13.9686	23.8445	19.6092	37.7879	70.2573	33.6487	12.0924	64.8096	0.0706497	34.4339	46.9562	70.1862	46.9832
13.0898	8.57941	185.384	4.40698	20.3353	139.99	69.3554	17.6344	48.736	54.2402	212.186	97.6273	57.1238	15.5463	39.9756	42.4171	23.8059	10.5706	26.603	20.0316	28.7089	54.7416	40.3538	38.9188	81.5783	62.0901	17.0661	4.00819	76.2924	44.617	831.868	13.5425	22.1988	32.752	34.8742	67.8982	34.0065	10.5285	59.7005	0.0609252	35.2669	43.8146	73.8405	45.5941
13.1897	19.9454	172.164	4.08742	19.9295	146.613	64.4036	16.1909	44.8905	54.6183	214.001	88.9053	51.2934	17.486	36.7644	44.7084	20.5574	15.6076	24.2351	33.1395	31.8301	48.5546	38.7039	38.511	78.3536	59.8683	27.4829	4.96983	72.9699	39.3026	822.326	12.9141	41.5522	40.788	31.8775	63.1311	33.3082	17.2524	54.603	0.0523521	40.2882	40.6234	71.8325	42.1506
13.2896	20.6452	171.852	3.78951	18.4385	150.353	64.9901	14.2187	40.9989	66.5002	211.277	79.7256	45.6145	18.1784	33.7181	52.3709	17.5987	17.8182	22.6017	38.3772	31.239	42.7446	35.7117	36.8086	73.5705	55.6633	47.3815	5.21802	67.7318	34.3884	803.24	12.1669	53.9244	45.1242	28.9443	57.5178	31.8979	37.6049	49.6838	0.0449572	40.5961	37.4738	67.1532	38.0714
13.3895	18.6718	166.531	3.51215	16.4574	151.739	80.0038	12.1224	51.0923	70.7322	205.31	70.7836	51.9522	17.93	30.991	54.0006	14.9738	18.3284	20.9088	42.2395	28.8491	37.4646	32.1808	34.478	74.8538	50.5373	57.1434	15.8077	61.5533	39.292	777.281	11.3602	61.2079	46.8208	26.1577	57.5277	30.0336	47.4828	45.0379	0.0386608	43.0202	34.4276	61.4054	33.9851
13.4895	16.2515	161.389	3.25414	14.3386	151.234	85.9304	10.1206	55.1289	70.3069	197.102	62.4303	88.3423	16.8166	28.4105	52.3984	12.6847	17.8499	19.2234	53.0107	25.7288	32.7514	28.5617	32.846	72.5663	45.1396	61.6795	46.7536	55.0715	55.3708	747.918	10.5353	70.9644	46.6737	23.5609	55.2726	27.9066	50.8466	40.7137	0.0333839	49.2946	31.5243	58.7538	54.5985
13.5894	13.9737	164.775	3.01425	12.2809	149.219	86.3431	8.31911	55.474	67.1692	187.424	54.8189	176.072	15.2857	33.5315	49.1773	10.7115	19.7638	29.1893	55.8615	32.0612	28.5867	25.0953	34.5719	72.2919	39.8525	61.5161	61.3505	51.1928	63.5199	715.062	13.3171	101.137	45.2768	21.1721	65.3368	25.6569	50.2951	36.7296	0.0289453	49.7462	33.651	62.3611	101.534
13.6893	11.9671	161.919	2.79128	10.3875	145.998	88.3673	6.75763	53.647	62.5708	176.863	47.9909	317.466	16.9007	35.8037	61.7862	9.02449	34.5444	34.9266	54.2579	33.045	24.9286	21.8995	34.1645	69.2912	34.888	58.5295	65.8469	52.2616	62.6724	680.067	14.8487	147.43	43.0697	18.9944	66.4098	23.3849	47.516	33.0854	0.0250612	46.9484	34.3112	60.9207	174.757
13.7892	10.2351	155.344	2.5841	8.70379	141.837	92.1081	5.4385	50.6158	61.17	165.858	41.9271	397.171	16.8739	36.2248	65.5769	7.59028	41.5032	37.7315	50.3302	31.3137	21.7266	19.0211	40.9796	67.6	30.3511	53.9827	64.8048	50.6174	74.4782	659.333	15.5034	175.922	40.3744	17.0215	64.4119	21.1608	43.5901	34.261	0.0216512	42.5238	33.9507	57.0807	194.145
13.8892	8.7499	146.699	2.39164	7.24055	138.875	91.0222	4.34457	46.991	57.8357	154.74	36.5782	468.639	35.0327	41.2277	70.2195	6.37602	43.7208	38.5352	45.364	28.3542	18.9296	36.9431	43.0522	64.0436	26.2803	48.7096	70.2902	47.3876	75.7108	634.59	15.9948	191.507	41.6016	15.2419	59.9997	19.032	39.1959	33.8221	0.0187458	37.4696	32.8993	64.279	189.979
13.9891	7.47909	137.051	2.2129	5.98944	135.014	87.1578	3.44991	43.1517	54.9175	143.749	31.8808	569.362	44.3364	43.2095	69.457	5.351	43.1484	39.0339	40.115	34.7165	16.4897	46.913	42.5036	59.6525	22.6745	43.2467	69.5381	54.3717	71.1061	606.836	15.9228	197.852	41.286	14.1281	54.7189	17.3925	34.747	35.138	8.35393	32.3763	31.3994	81.3518	176.304
14.089	6.39253	127.08	2.04694	7.34099	130.463	81.8094	2.72608	39.3276	58.6432	141.234	27.7683	612.429	47.0682	43.2403	65.9	4.48762	41.0131	38.3832	35.0085	35.537	14.3628	49.5578	40.5714	70.5584	34.6204	37.9257	66.7759	56.2501	64.3391	577.228	15.4745	197.689	45.3359	12.9548	49.3259	27.6615	30.4846	34.7549	11.5864	27.5733	29.6276	85.5329	159.544
14.1889	5.4637	117.21	1.89294	7.60072	125.398	85.3467	2.14541	40.4554	64.0695	136.741	24.1751	616.894	46.0171	42.0462	61.0419	3.76156	38.0784	37.5374	30.2669	33.5579	22.3502	48.2191	47.6982	73.4715	39.7111	32.94	61.8732	54.9256	58.8858	553.756	14.7861	193.049	52.0243	11.791	44.174	34.0033	26.5382	34.0365	17.94	31.1929	27.7116	83.1818	142.559
14.2888	8.50809	109.137	1.75009	14.4797	126.073	96.8519	6.03245	39.6366	64.6174	136.351	21.0401	596.434	42.9315	48.9825	62.0677	3.15171	34.8121	35.9514	25.9901	49.2347	24.6013	53.3213	49.6781	72.0902	43.5169	28.3903	68.8923	51.7016	52.5866	533.821	20.3911	185.433	55.1364	10.6756	39.4121	37.4496	22.9673	32.4597	19.6907	31.2856	25.7422	77.7506	126.547
14.3888	8.36681	100.959	1.61762	17.264	131.256	100.132	7.58552	37.709	62.2837	133.492	27.4099	560.763	38.8887	51.9597	60.4003	2.63995	31.4943	33.9232	30.8966	53.6935	24.1059	53.0632	89.5258	68.5181	43.5425	24.3168	69.0188	47.4585	46.3555	511.141	23.6376	175.942	55.7284	9.62942	35.0876	38.7952	19.7875	30.4162	19.2641	29.4203	23.7829	71.0895	111.947
14.4887	7.58561	92.9611	1.49481	17.6629	134.03	104.238	7.81437	36.3306	58.3568	131.334	29.3171	516.686	34.5367	52.5967	62.6145	2.2108	28.2864	31.6604	31.814	55.632	22.3927	50.0106	107.427	63.9418	41.993	25.0584	81.463	42.779	44.6928	486.733	25.2218	165.379	54.5887	8.66224	31.1983	38.6487	22.101	31.1152	24.1915	37.4188	21.8771	64.1683	98.8499
14.5886	15.1142	97.2968	1.38104	23.9702	134.816	102.937	7.34132	34.1959	53.6575	127.287	28.7914	468.885	30.2505	52.9161	60.9266	1.85111	25.2757	29.3057	31.6677	52.8577	23.0572	45.6617	123.058	59.6488	49.0679	24.3288	83.7892	38.0386	56.9014	461.384	29.9445	154.319	52.3022	7.777	27.7205	38.6725	22.3518	33.3944	24.9157	39.5542	20.0532	57.4757	87.5919
14.6885	15.3802	97.0337	1.27569	25.8403	133.989	98.5257	6.54114	31.6965	48.6986	121.946	27.0206	428.325	26.2337	51.6317	64.9805	1.54976	22.5035	26.9554	29.8026	47.9358	24.0947	40.8726	126.691	55.0462	54.0742	24.5838	80.6798	33.4692	58.2229	460.981	32.3588	143.172	49.2988	6.97277	24.6193	37.6142	21.403	33.6519	23.7057	38.3132	18.3286	77.1454	93.7902
14.7885	15.3591	93.9762	1.178	29.5431	131.893	94.1325	5.63242	29.0751	43.7914	115.767	24.6909	386.12	27.7556	49.3771	64.1481	1.29735	19.9834	24.6726	32.5174	42.2808	23.0789	36.1161	123.756	50.4636	65.2885	23.5834	102.885	29.2053	54.8403	454.397	33.1633	133.822	56.4331	6.24607	21.8605	35.8359	19.8096	32.6775	34.9268	47.5754	16.713	88.7434	90.4639
14.8884	17.2946	89.307	1.34822	29.6531	128.816	92.7522	4.73644	31.1432	39.1162	109.096	25.5582	348.61	27.0868	46.5767	60.7959	1.08598	17.7124	22.4968	32.1559	36.6422	28.5209	31.6382	117.415	46.0727	68.4564	30.8925	109.232	28.4663	49.6926	442.867	32.868	124.322	61.7105	7.36647	19.408	33.6087	17.9231	37.8186	47.5843	82.8543	15.2103	89.8614	93.5148
14.9883	30.9816	83.7952	1.43291	27.8191	124.972	97.5508	3.91492	34.7362	42.2136	103.452	24.6841	311.375	25.2435	43.5126	56.2772	0.908981	15.6785	20.4512	30.1473	31.3904	33.8888	27.5525	109.494	57.3664	70.377	47.5038	114.915	26.7633	44.1454	427.799	31.8425	114.936	63.6692	10.3051	17.2289	31.1328	20.933	39.6586	50.3422	97.3074	13.8203	107.549	88.9001
15.0882	31.1011	77.9345	3.1416	25.0538	120.533	115.747	3.19412	42.3178	42.295	97.4024	31.4719	306.979	22.8512	40.369	51.3533	0.760814	13.8648	18.5471	27.3592	26.6825	34.2365	23.8969	101.031	89.6513	68.0107	55.2797	111.959	24.5461	38.8045	416.406	30.3536	105.843	63.24	11.6223	15.7548	35.951	21.6419	39.4394	48.4796	113.75	12.5406	110.684	81.3957
15.1881	27.9002	72.0362	4.21708	21.9629	115.667	125.306	2.57998	45.2057	40.6055	91.1725	33.3869	292.554	20.2855	37.2638	46.4411	0.636835	12.2524	16.7881	24.3057	22.5601	32.281	20.6678	92.6036	120.93	63.3233	57.3684	104.617	22.112	33.913	401.827	38.3458	97.1612	61.1979	18.7876	14.2236	38.2888	20.9918	37.9815	62.1833	116.155	11.3665	106.526	75.9303
15.2881	24.2222	66.2911	4.84677	18.8939	110.531	132.543	2.06742	45.2418	37.9473	84.9296	32.654	272.242	17.7632	35.6499	67.0925	4.16285	10.8223	15.1725	21.2803	20.1101	29.3992	17.8396	84.5201	132.504	57.5466	55.9334	95.3509	19.6524	29.5431	387.1	64.3361	88.9619	58.1147	22.2361	12.7497	38.8442	19.5913	35.823	70.2342	113.281	12.6553	99.0088	68.8885
15.388	20.8099	60.811	5.1653	22.8224	109.504	132.065	1.64613	43.6078	34.8307	78.7946	30.5745	248.924	15.4017	33.637	74.8519	5.72801	9.55586	13.6951	18.4408	22.0682	26.2743	15.3769	76.9321	133.317	51.4346	52.4432	85.5524	17.2853	42.3418	370.447	80.1388	81.2812	54.4084	23.4027	11.3822	39.8251	17.8275	33.3133	69.5251	127.958	13.2388	113.775	61.6354
15.4879	17.8167	55.656	5.26931	24.1653	107.503	127.102	1.30391	41.0566	31.5734	79.4043	27.8988	231.109	18.5188	38.1362	75.5101	6.18157	8.43561	12.8748	15.862	21.5563	23.2319	13.2406	69.902	128.473	45.4321	47.8787	75.9812	15.0787	44.8995	366.452	88.7146	77.3699	53.261	23.2035	10.1372	39.3979	15.941	42.1838	64.9215	135.768	13.3251	115.157	71.8346
15.5878	15.2365	50.8529	5.22799	23.3476	104.733	119.695	1.0284	38.0622	28.3673	90.3703	45.5998	210.948	24.8704	41.0785	84.5891	6.03192	7.44546	11.9824	13.57	25.9856	20.4147	12.5957	63.4417	120.861	39.787	42.8814	67.0243	13.0673	42.943	358.14	92.2302	72.9009	51.0062	22.2205	9.21109	38.0076	14.0761	47.3237	76.2414	131.774	16.0918	109.911	71.5486
15.6878	15.9805	52.3247	5.09061	21.4173	101.384	117.661	0.808123	36.6929	25.323	96.6214	52.9439	199.075	27.0291	44.2927	87.4553	5.57953	6.57078	12.8565	11.5626	26.4347	17.8737	15.271	61.224	112.103	34.6224	46.6957	58.8533	20.0008	39.2055	346.716	100.061	68.1743	48.0602	21.5493	8.28601	35.9888	12.3149	48.8432	85.6508	121.49	28.5027	101.686	75.9049
15.7877	14.5023	53.9445	4.89213	19.0101	99.7624	112.298	0.633032	39.1656	22.4984	99.3332	54.0341	183.935	26.7515	45.0658	84.9792	4.99865	5.79836	17.5578	9.82284	24.8827	15.6152	16.7312	57.6768	103.093	29.9847	46.8285	54.6918	23.359	34.9662	350.244	102.791	63.3548	88.7425	20.4416	7.41177	33.5909	10.6995	48.1214	84.6026	136.816	36.3326	92.424	72.939
15.8876	14.1589	53.3209	4.65721	16.4992	97.4009	106.134	0.494584	39.1799	19.9187	104.428	51.7969	186.954	25.1415	45.401	79.8193	4.38743	5.11642	20.1602	8.32603	24.4585	46.8339	16.5748	60.9517	94.3064	25.8745	44.7103	49.6776	24.3847	30.8011	347.805	102.032	58.5849	136.211	19.0359	6.60826	30.9972	9.24689	46.0677	78.9176	138.922	40.838	83.1308	67.1222
15.9875	12.6047	51.3486	4.40305	14.0924	94.4612	98.7696	0.897734	37.7553	17.5888	106.153	47.9358	181.822	22.8823	44.3367	73.4892	3.79852	4.51443	32.5631	7.04523	22.6067	58.1326	23.843	61.0993	85.9843	27.4871	41.3356	50.2708	23.9396	26.9498	346.933	98.953	53.9605	174.442	76.9609	22.343	28.3396	7.95893	43.2771	71.4983	131.576	42.959	74.3003	60.4884
16.0874	10.9167	54.8235	4.14149	12.3635	91.0815	97.9119	2.00283	35.5406	15.5011	105.4	43.4261	175.953	20.3872	52.1784	69.2495	7.182	3.98305	39.8072	5.95362	20.1723	71.6172	26.4902	58.8242	78.2339	27.0533	37.3623	47.9829	40.3263	23.4925	341.327	94.3969	49.5423	195.634	107.64	28.3508	25.7115	6.82858	42.1596	63.7567	119.448	43.396	66.1508	62.2852
16.1874	14.9766	55.3039	3.88055	10.6421	87.3852	93.9372	2.42264	32.9448	13.6411	102.864	38.8115	190.682	23.0844	55.6339	63.8817	8.48578	3.51396	43.4671	5.02609	17.6129	73.3252	43.0262	55.8202	71.089	25.4772	33.2148	51.2783	52.88	29.715	350.702	88.9655	45.3668	204.644	121.388	37.741	24.957	5.84404	40.0668	56.3473	105.417	42.6686	64.9854	62.8903
16.2873	14.4111	54.1548	3.62552	9.03495	87.9938	88.2846	2.45638	30.2206	18.0329	99.4577	36.8156	192.919	23.3192	56.2406	58.1677	8.63277	3.09981	47.656	4.23976	15.1635	69.5748	49.3243	52.0598	64.543	23.3292	29.1569	61.335	61.5992	30.3402	352.638	83.0849	52.4168	205.116	124.816	40.0017	23.7399	4.99145	40.657	49.544	91.1913	41.1602	61.9298	59.1865
16.3872	13.7995	51.8376	3.37971	7.59207	87.5435	81.8533	2.28786	27.5207	19.8663	95.8945	51.3776	187.059	22.1794	55.0431	57.854	8.17228	2.7341	49.0955	3.57431	12.9331	63.5749	49.9124	48.0391	100.324	32.6852	30.7775	63.4466	64.2203	34.695	348.972	77.0515	59.7865	199.764	122.137	38.868	22.2362	4.25641	39.648	43.4322	88	39.1519	63.456	53.9282
16.4871	22.4606	48.8779	3.14513	6.32992	86.2446	75.1958	2.02746	26.1979	20.1248	92.6014	56.324	176.229	21.4563	54.3674	55.0594	7.42627	20.6657	51.1697	3.01188	10.9609	56.9228	47.4766	44.0338	120.72	50.6775	30.3081	62.6969	62.9993	34.1912	341.389	75.3913	63.4912	190.597	116.02	36.2384	20.5759	3.62493	37.7053	43.6605	80.842	36.8481	60.9395	48.3554
16.5871	22.2396	45.615	2.92287	5.24576	84.2802	68.6431	4.63877	31.4219	19.4497	88.4635	55.9849	162.621	19.8883	52.5931	51.0926	6.57901	30.8383	55.9297	2.53701	9.24889	50.3842	43.5903	40.1911	171.444	58.4167	38.9297	59.0612	59.4837	31.662	337.903	72.3798	64.588	179.087	108.14	33.0652	21.9328	10.7568	35.263	41.0725	74.8478	39.7131	57.9493	43.0025
16.687	19.8761	42.2648	2.71333	4.32666	81.804	71.0503	5.63764	56.8468	18.2549	83.7916	52.899	147.746	17.9385	51.4102	46.6923	5.73209	40.3152	57.5177	2.13632	7.78052	48.1793	42.1831	43.53	191.188	59.9463	42.2945	54.0974	54.7203	28.4453	339.065	68.5369	63.8633	166.3	99.5326	33.4781	22.2634	14.3363	32.6004	38.511	75.31	40.9864	53.5028	38.0774
16.7869	17.2356	38.9612	2.5164	3.55506	78.937	69.9371	5.72734	70.0474	16.8045	78.8218	48.537	132.62	15.884	58.3482	42.265	4.93801	47.1045	56.9811	1.7984	12.1997	48.2441	39.1266	61.9675	217.598	57.8703	57.2788	63.5841	49.4037	25.155	335.015	64.2321	70.6181	157.516	90.8254	31.8503	21.8754	15.6955	32.3264	34.986	71.7469	40.8886	48.5714	33.6396
16.8868	14.8018	35.7847	2.33178	18.3262	75.7842	70.7311	5.34021	94.5247	20.3587	73.7305	68.4601	126.974	13.8834	61.0637	38.0247	4.22061	48.9907	55.0648	1.51356	13.5693	45.2921	35.3742	69.4594	226.846	53.8464	63.6151	67.0629	43.9826	22.0561	327.118	59.7251	73.6486	147.18	82.3855	29.3738	21.0012	15.7099	32.1905	31.2452	66.2737	39.8537	43.6561	29.683
16.9867	12.6713	32.7804	2.15908	63.8504	72.4423	72.3074	4.73584	105.388	78.9986	68.6477	75.3228	127.686	12.0217	68.3438	34.0751	3.58745	48.0086	52.2954	1.2736	13.3363	49.0635	31.4633	70.7979	222.714	48.9129	66.7258	68.454	38.7361	19.2481	334.227	55.196	75.8098	136.072	74.4157	27.0781	19.8144	15.276	31.0264	27.6377	59.1837	39.4613	39.0013	26.1748
17.0867	10.8359	29.9705	1.99785	84.3191	68.9881	70.6624	4.06484	107.888	126.758	63.6676	74.999	125.201	10.3382	70.9935	30.4575	3.03721	45.436	55.9295	1.07159	12.325	82.2802	27.6844	68.7881	211.75	43.7045	65.4667	65.6452	33.8268	16.7537	396.549	50.766	75.5587	124.747	67.016	24.5547	18.443	14.2789	29.2794	24.3124	51.6331	38.258	34.7136	23.0734
17.1866	9.26309	27.3631	7.81055	89.9725	65.4803	68.8106	3.41019	105.407	149.543	58.8558	70.934	118.874	8.8449	70.6636	27.1783	2.56403	42.0666	56.7786	0.901597	10.9962	92.2956	24.1822	65.0621	213.11	44.8344	61.6347	60.7752	29.3394	14.5613	462.072	46.5149	75.487	134.228	60.2232	69.4542	16.9803	13.0067	27.2381	21.3186	48.5794	40.791	30.8264	20.3358
17.2865	7.91761	24.957	11.53	87.2774	61.9594	79.4073	2.81355	100.1	156.754	54.2567	65.124	110.322	7.53826	81.9017	24.2257	2.16013	38.3852	55.7773	0.758547	9.59922	109.652	23.4668	60.5605	205.397	43.2737	56.433	55.0742	25.3071	12.6456	557.079	42.4915	73.7079	136.966	54.0363	95.5698	15.4935	11.6385	25.0872	22.5763	43.9128	41.5606	27.3358	17.9215
17.3864	6.76728	34.6161	13.7712	80.2533	58.4678	154.224	2.29206	93.3336	154.54	49.8972	58.7032	100.666	6.40606	86.6541	21.5787	1.81717	34.6809	53.5892	0.638074	8.26241	125.255	21.8017	55.8171	193.244	42.5267	50.6503	49.2314	21.7302	10.9769	620.186	38.7234	70.7951	135.04	48.4323	138.892	14.0302	10.2822	22.9423	23.2706	38.6393	41.1033	24.2188	15.7933
17.4864	5.78398	41.9816	14.9766	71.3437	62.6876	218.576	3.65184	85.9609	146.893	45.793	52.2968	99.0937	5.43208	87.2041	21.6026	1.52702	31.1188	50.6821	0.536494	7.04538	124.614	19.7308	51.1271	204.245	46.4563	44.7893	43.6163	18.5889	9.52624	658.473	35.2223	67.1678	142.436	43.376	165.287	12.6235	8.99923	20.8729	22.1475	45.5692	39.8158	21.4454	13.9176
17.5863	16.8907	45.2167	20.0394	61.9862	67.8414	248.379	4.07847	78.5027	136.377	41.9504	46.2306	102.175	4.5987	85.1019	37.9996	1.28222	27.7871	60.4044	0.450765	5.96966	129.933	17.5611	46.6466	201.923	46.7669	39.1562	38.4112	27.7464	10.2076	677.607	45.4284	63.1309	144.209	39.2305	214.992	11.2954	7.82109	18.919	23.028	51.878	37.9898	22.0131	12.2646
17.6862	17.8446	45.8384	31.9693	52.9845	71.2554	256.96	3.99044	71.2673	124.611	41.8377	40.6576	100.287	3.8885	81.3946	64.7338	1.0761	24.7261	65.1244	0.378478	8.8455	124.329	15.459	42.4508	192.727	44.6454	38.8999	35.2097	32.1235	9.80524	682.111	51.1267	58.9047	141.425	35.3635	230.411	10.06	6.76083	17.1007	22.0037	64.7207	35.838	21.159	10.8081
17.7861	16.2239	44.849	39.2647	44.7491	73.2413	252.853	3.64304	71.2706	112.595	41.4787	35.6318	95.2853	3.2851	76.7844	75.7843	0.902756	21.9477	71.5459	0.317721	9.6762	114.106	13.5078	38.5692	180.301	41.2454	45.0304	42.4632	33.3866	8.97064	675.587	75.5415	54.6456	135.617	38.2579	270.625	8.92358	5.82015	15.4256	37.0287	67.8647	33.5139	19.6524	9.5246
17.886	14.5178	42.9073	43.3072	37.4525	74.0601	241.485	3.18791	68.6659	100.927	40.4349	31.1533	88.4749	2.77357	71.737	103.772	0.757129	19.4465	73.7938	6.73405	9.43825	102.416	16.7023	35.005	166.676	37.2855	46.6092	44.0782	49.3381	47.6241	660.892	109.23	50.4619	127.911	38.505	274.393	7.88925	4.99417	13.8936	41.5011	65.4475	31.1269	17.9034	8.39371
17.986	52.6939	40.7178	45.0893	31.1277	73.9254	226.283	2.71161	64.6309	89.9417	38.9143	27.1934	80.762	2.34062	66.557	161.243	0.634853	17.2078	83.0508	9.83269	8.68696	90.7793	17.4577	31.748	152.963	33.202	50.066	42.6476	56.9184	61.1601	645.044	129.063	46.4254	119.127	37.2089	266.222	6.95515	11.2081	15.1045	57.5909	60.0998	28.7532	16.1255	7.39732
18.0859	56.5293	43.1869	45.3225	25.7306	73.025	209.384	2.26051	59.9072	79.8088	37.0768	23.7102	72.762	1.97455	61.4392	183.994	0.532228	15.2124	86.8438	10.9581	7.73185	107.647	16.8934	28.7805	139.746	31.3023	49.7979	39.6908	59.0493	62.7559	644.741	139.108	42.5813	109.853	35.0671	248.024	6.11782	119.569	25.2242	61.2753	53.4576	26.4448	46.7466	6.51931
18.1858	51.5935	43.4017	44.5155	24.7389	73.0948	192.094	1.85663	54.9535	70.5917	35.0441	20.6572	64.8803	1.66526	56.5039	187.538	0.446161	13.439	86.947	10.9504	6.7399	123.859	15.6685	26.082	127.312	28.684	47.2986	40.6489	57.7559	59.1825	635.158	142.34	38.9579	100.501	32.5151	240.133	5.37202	202.624	30.4993	59.1557	46.5058	24.2359	62.7984	5.7456
18.2857	45.0317	42.2365	43.0302	22.9867	72.3726	175.189	1.5077	50.0467	62.2897	32.908	17.9875	57.3725	1.40406	51.8217	181.469	0.374035	11.8662	84.6264	10.3293	5.7963	170.362	14.1649	23.6311	115.778	25.7859	43.5729	39.0503	54.4265	53.6602	618.758	140.922	35.5694	91.3564	29.8208	223.481	4.71046	326.371	32.6662	54.5575	39.8085	22.1474	67.4334	5.06372
18.3856	68.0333	40.2652	41.1232	20.575	85.216	159.11	1.21344	45.347	54.8639	30.7366	15.657	50.3886	1.18352	47.4296	170.041	0.313608	10.4735	80.7791	9.41124	4.93988	180.982	12.5977	21.4068	105.17	22.8712	39.2836	43.2888	49.9992	68.9968	597.488	136.425	32.4214	82.605	27.1448	203.714	4.16774	381.651	36.9871	50.7395	33.6623	20.1909	66.2354	4.46286
18.4856	66.5757	37.8616	38.9748	17.9618	94.6249	144.083	0.969655	40.9402	49.9646	28.5804	13.6248	44.0052	0.997244	52.0733	183.392	0.262984	9.24168	76.0356	8.38382	4.18398	174.636	11.0835	19.389	114.272	20.0902	34.8564	43.2769	56.4891	105.344	572.879	172.255	29.5112	80.4155	24.5796	189.718	3.67785	462.772	38.3585	46.6726	28.1977	18.371	62.2403	3.93356
18.5855	59.3057	35.2665	36.7108	15.4067	101.172	130.196	0.770374	36.8659	45.0391	28.5896	11.8542	41.7955	0.839784	59.1047	182.042	0.22056	8.15294	70.8342	7.35549	3.52866	160.97	9.68033	17.5593	114.514	17.5219	30.5541	48.501	62.037	113.617	546.123	262.51	26.8318	76.7003	22.1745	182.488	3.23629	486.839	37.8994	41.9682	30.509	16.688	57.081	3.46729
18.6854	51.3736	32.6322	34.4175	13.0458	105.352	117.469	0.609146	33.1349	40.3014	28.0555	14.9437	40.5245	19.4443	64.0513	173.058	0.184998	7.19125	65.4755	6.3846	2.96778	144.821	8.41261	15.9004	110.114	15.2007	26.529	48.7375	79.8363	120.985	518.147	331.195	24.3724	72.0496	19.9523	173.847	2.83911	476.88	36.348	43.6578	30.8009	15.1385	56.389	3.05627
18.7853	44.1038	30.0527	32.1531	10.9404	107.595	105.875	0.479688	29.7408	35.8687	27.1377	20.3525	39.5936	40.7151	65.3572	160.488	0.155192	6.34213	63.8469	5.49979	3.37366	128.54	7.28574	14.3967	103.46	13.134	22.8602	46.3417	87.2052	129.045	489.663	389.924	22.12	66.8918	36.5478	176.033	2.48416	447.818	34.188	41.7271	29.0755	13.7173	53.1504	2.69386
18.8853	47.7305	27.5836	30.2151	21.0735	108.789	95.351	0.376285	26.6677	31.7965	25.9596	22.1241	44.6288	98.4067	67.5687	146.611	0.130196	5.59261	61.0247	4.7112	3.86455	122.375	6.29486	13.0337	95.8913	11.3135	19.5783	42.6867	87.8755	156.633	461.212	481.706	20.0616	61.532	49.4778	188.39	8.39458	409.982	31.7324	38.2876	26.3392	12.4178	49.628	2.3744
18.9852	43.6573	25.2555	38.6577	25.1915	108.583	85.8236	0.294129	23.8946	28.1027	24.6152	21.9014	46.1711	129.628	67.06	132.681	0.109226	4.93114	57.4969	4.01955	3.84768	112.349	5.42992	11.7984	88.1433	9.72237	16.6837	38.5593	84.4223	157.8	433.198	531.104	18.1841	64.756	62.764	183.838	12.2546	368.143	31.402	34.3817	27.2348	11.2325	45.3493	2.09287
19.0851	38.1298	25.4789	43.4802	25.8037	107.226	77.2167	8.04459	21.3982	24.7823	23.1762	20.6473	45.415	156.539	74.4076	144.147	0.0916406	4.34744	53.603	3.41908	3.58154	100.856	4.67879	10.6791	80.6079	23.4667	14.1582	34.3971	78.6007	147.609	405.918	576.428	16.475	70.5526	68.1147	171.774	14.5877	339.018	30.147	30.5067	29.8457	10.1536	40.9203	7.06501
19.185	32.8219	24.8543	45.7808	24.4867	104.955	69.4534	72.8599	19.155	21.8174	21.6961	18.9189	43.2133	162.9	76.9294	143.595	0.0769025	3.83241	49.5756	2.90148	3.21027	111.231	4.02872	9.66489	73.4814	30.3786	11.9737	30.4318	78.7626	133.293	379.584	592.299	14.9209	72.5437	68.6685	156.917	15.7993	324.392	42.3706	42.4745	65.2175	9.17335	36.6452	8.68342
19.2849	28.1187	29.0184	49.6719	27.9012	101.987	65.3803	103.69	18.3008	19.183	20.2147	17.1882	40.1678	157.551	76.3528	146.661	0.0645471	3.378	72.4101	2.45778	2.81195	109.08	3.46754	8.74617	66.8505	84.1925	10.0973	26.7749	75.3992	118.199	354.342	660.678	13.5099	71.89	66.423	141.584	16.2013	300.103	48.3426	45.2371	157.098	8.28407	32.6667	8.80869
19.3849	24.0515	30.6895	51.2186	27.9611	98.4945	64.4525	160.652	17.1313	16.851	18.7604	15.3902	36.6964	146.019	73.8484	169.263	0.0541891	2.97711	85.4047	2.07928	2.42704	104.479	2.98385	7.91409	60.7408	137.393	8.49437	23.4691	70.0291	103.796	330.284	689.884	12.2301	69.4552	62.6399	126.865	16.0314	271.438	51.6517	69.3536	198.334	7.4783	29.0366	8.30664
19.4848	31.0873	30.7915	51.1651	30.8093	94.6179	68.5485	177.941	15.8201	18.2544	17.3528	13.6503	33.0833	131.694	70.2047	179.91	0.0454999	2.62345	91.5856	1.75767	2.07472	95.937	2.56736	7.16065	65.9536	160.888	7.13148	20.5188	63.6687	107.352	311.282	692.095	23.8572	65.876	58.1076	113.227	15.4702	241.656	51.9181	75.9215	209.01	9.11887	25.7651	7.57593
19.5847	29.574	29.9343	50.1709	30.3783	90.4762	89.6799	226.862	14.4742	18.3275	16.0051	12.0313	29.5158	116.605	65.9483	177.303	0.0382274	2.31149	93.1257	1.48519	1.76227	86.1316	2.20895	6.47864	70.4726	166.341	5.97711	17.9078	61.4623	128.509	305.063	676.155	31.3167	73.5469	53.3104	100.824	14.6532	212.689	50.3349	74.1954	202.114	16.6891	22.8366	6.79632
19.6846	26.1336	28.5182	48.4404	28.2068	86.168	98.8321	234.981	17.1438	17.6176	14.726	22.3435	26.1125	101.915	61.4269	167.877	0.032161	2.03639	91.5781	1.2542	1.49047	76.357	1.90056	5.86149	106.706	161.267	5.00245	15.6101	57.7273	143.173	295.976	648.448	35.7365	76.7321	48.5391	119.588	13.6813	185.608	49.5671	68.8472	185.916	21.4814	20.2264	6.04555
19.7846	23.5113	26.8038	54.0002	25.2356	81.7826	100.668	221.391	29.8812	16.4778	13.5203	26.5756	22.943	88.2442	69.6733	155.311	0.0270914	1.79385	88.0468	1.05793	1.2569	67.1998	1.63518	5.30322	121.433	150.457	4.18162	13.5959	52.9068	163.993	284.87	613.553	37.9627	76.7762	43.9607	121.71	12.7576	160.937	47.437	62.1999	165.559	24.2566	17.9067	5.35396
19.8845	28.492	25.0049	56.988	22.0228	78.2042	98.1672	197.606	63.1232	15.1329	12.3897	27.4082	20.0432	75.8815	73.6157	141.671	0.0227513	1.58009	83.3111	0.888493	1.05773	58.8887	1.40671	4.79839	124.332	136.918	3.49175	27.9038	47.635	169.047	272.414	574.716	38.6276	74.6814	50.0934	116.079	11.7639	151.401	44.5543	55.3781	144.147	37.8671	15.8487	4.73059
19.9844	31.1931	24.2601	57.7742	18.8849	74.4873	93.2251	170.351	80.263	13.7229	14.6373	26.4197	17.4255	64.9148	74.0231	128.09	0.0189904	1.39174	77.9151	0.747597	0.888738	51.475	1.20992	4.34203	120.933	122.493	2.9129	33.9776	42.319	162.132	259.126	534.216	53.2837	71.1891	51.7734	107.195	10.7492	138.505	41.313	48.8984	123.464	60.3375	14.0264	12.3482
20.0843	28.6122	23.082	57.0721	15.9877	73.2417	96.6772	150.638	87.3547	12.3326	15.9919	24.5302	15.5781	55.317	75.4202	118.037	1.06261	1.22584	74.5986	0.626071	0.745874	53.2224	1.04032	3.92958	114.376	108.273	2.42788	46.9983	37.2096	173.423	245.407	493.621	62.1542	75.3808	51.6171	102.666	9.74801	154.853	37.9637	45.5912	104.451	74.3067	14.5288	28.415
20.1842	25.0115	21.675	55.3903	13.4051	75.7499	95.2622	139.825	88.3084	11.011	16.6735	22.2677	13.804	46.9985	74.1801	107.408	1.53627	1.07974	70.3737	0.520214	0.62544	50.7303	0.894091	3.55686	106.426	94.8675	2.02202	51.4087	32.4512	168.524	237.157	468.411	66.839	76.1476	49.6078	99.8687	13.8185	156.691	46.426	41.2946	87.5277	82.1193	14.0285	33.2939
20.2842	21.5362	20.1704	53.0894	11.1571	76.9578	96.5227	123.65	87.4129	11.9303	16.8548	19.9277	12.1441	39.8405	71.3203	96.9615	1.68576	0.9511	65.6688	0.433301	0.524121	56.9317	0.768003	12.4446	98.0618	102.56	1.68279	51.0675	37.9071	155.034	230.55	440.837	68.5343	74.5623	46.5896	93.1659	24.7329	151.387	56.6333	36.8179	72.7974	97.7888	13.061	33.2245
20.3841	18.4523	20.9951	50.4236	10.036	77.0941	93.8338	105.927	86.499	16.9385	16.6705	30.7677	22.0487	33.7139	67.5245	87.0854	1.65836	0.837877	60.7785	0.362091	0.438977	56.235	0.659309	18.8568	89.8124	101.894	6.25078	48.248	39.5752	183.712	231.27	411.258	68.1323	71.4199	43.0996	104.736	31.6033	140.928	60.9061	32.5361	60.1835	106.21	11.9136	39.3605
20.484	24.8179	20.8707	47.5705	8.79098	76.373	88.9353	88.7459	82.8005	19.1772	16.2245	36.1687	27.5669	28.4912	63.2481	77.9572	2.00974	0.738254	55.9008	0.294378	0.367429	54.6058	0.565676	21.566	88.8708	96.5077	8.70886	48.4104	38.8549	257.699	228.454	387.052	66.2953	67.3048	39.4669	110.961	35.4828	128.013	61.4446	28.6059	49.5139	109.465	10.7369	39.431
20.5839	23.7925	20.1715	44.6529	7.55854	81.3399	82.9209	94.8907	77.6077	19.7004	15.5973	37.1142	30.712	26.8931	58.79	69.6356	6.22811	0.65059	51.1657	0.233872	0.30748	50.4939	0.48508	22.1866	84.8654	91.0422	9.7805	45.9927	36.7066	338.889	223.027	368.488	63.5122	62.6415	35.8868	109.038	39.2918	114.315	63.7665	25.0761	45.5773	109.102	9.60687	38.962
20.6839	21.0717	29.7002	52.391	6.41162	84.4761	76.4685	90.885	71.7302	38.5847	14.8503	35.6807	31.5677	24.5459	54.3432	62.1145	14.0202	0.573442	46.6541	0.187713	0.257708	45.5076	0.415748	21.664	79.4166	83.4596	9.96678	54.928	33.7798	383.277	215.724	346.768	60.141	57.7345	37.7471	102.238	40.8382	100.836	63.0286	21.9442	44.3433	106.268	16.6125	37.6506
20.7838	18.2201	34.6198	56.4506	16.4135	86.091	69.9894	81.9348	65.6673	48.0669	14.0302	46.0261	30.9228	21.9122	50.0282	55.3543	17.1795	0.505559	42.4133	0.144134	1.26671	40.4319	0.356192	42.5609	73.4283	75.8308	13.6399	56.7818	37.3448	400.576	207.12	323.48	59.8863	52.7976	37.413	93.5705	40.7751	112.606	61.6576	20.1385	60.78	101.809	36.6214	34.7389
20.8837	31.5714	36.584	62.1873	36.7389	86.4595	63.7246	71.1056	59.7178	51.649	13.1721	49.0453	39.6927	19.2633	45.9169	49.2995	17.746	0.445821	38.4665	0.105732	1.68176	35.6289	0.305307	52.118	68.2267	67.7665	28.4819	54.8193	37.882	391.665	197.667	320.991	58.34	47.9771	40.2956	85.3911	45.9217	113.874	58.7563	18.0862	66.1549	96.3405	44.5435	39.7307
20.9836	31.5478	36.6888	64.7013	45.352	85.8316	57.8072	69.499	54.0525	72.088	12.3019	48.0763	49.5074	16.7501	42.0488	43.8892	16.9361	0.393229	34.821	0.0730823	1.77416	31.2465	0.262352	66.0653	81.7936	59.8511	36.085	63.7423	36.545	361.364	195.424	320.725	70.3336	54.6724	40.4588	77.0039	48.2099	118.474	55.0264	16.0496	65.0773	90.6809	46.1352	51.2724
21.0835	28.2658	35.6573	65.0078	47.1008	84.415	52.3025	63.4077	48.7607	81.1038	11.4385	45.0718	53.9298	14.4486	47.0306	39.0621	15.4647	0.346902	31.4731	0.0486255	1.70028	27.3257	20.5108	70.9931	85.6539	54.9145	38.9707	72.7248	34.1213	324.048	190.908	321.93	76.9784	63.5877	39.0405	68.9764	48.4543	115.327	50.9204	16.1874	60.4939	84.6541	44.5427	52.8365
21.1835	24.53	33.9642	63.8327	45.0369	82.3715	55.279	55.459	43.8812	83.0518	19.5706	41.1591	60.2221	12.3893	48.8359	34.7596	13.7424	7.02855	28.4122	0.0168463	1.54887	23.8568	29.9938	70.8984	84.2863	49.4093	38.8793	86.1883	31.14	286.287	184.753	321.848	79.7886	67.8957	43.3471	61.5496	47.2755	107.873	46.7248	15.2523	54.2506	82.2155	41.4712	50.1631
21.2834	21.0715	31.9185	61.6925	41.0491	79.8438	55.9319	47.1516	39.4218	101.715	25.102	36.9745	61.9805	10.5761	51.8653	30.9273	11.9974	10.5344	25.6235	-0.00310059	1.36903	20.8074	74.1725	68.1163	87.2704	43.8516	36.9989	97.7704	27.949	250.893	177.459	313.69	79.8941	68.9501	44.2214	65.5727	45.1425	107.198	42.6159	13.8924	47.4708	78.5962	41.7379	60.752
21.3833	18.0399	29.719	58.953	36.2785	76.9523	54.3286	39.2875	35.3713	117.596	32.9478	42.4471	60.7648	8.99754	52.3099	27.5151	10.3491	12.0867	23.0898	-0.0208228	1.18694	18.1367	93.2431	64.0018	89.68	38.5373	34.1289	100.314	26.1641	220.109	169.419	317.719	78.1346	67.7618	43.0746	66.2721	43.7372	115.309	38.6977	13.8054	43.6854	88.4716	39.7216	61.3249
21.4832	15.427	27.4915	55.8712	31.3904	73.8031	51.4653	32.2477	31.7081	125.727	38.019	43.1039	64.4635	7.63463	52.8181	35.0105	8.85332	12.4623	22.1603	-0.0347898	1.01573	15.8031	98.1093	59.3322	87.3948	33.6224	30.7977	96.4631	23.923	222.647	163.887	317.205	75.1309	65.0805	45.6831	62.9971	45.3777	114.339	35.0266	12.9155	38.9133	122.185	36.6906	65.7217
21.5832	13.1875	25.3133	52.6262	26.7509	70.4735	47.9683	26.1669	28.4056	190.939	40.981	45.9438	64.3981	6.46509	51.6546	37.3421	7.52934	12.1528	29.3714	-0.0425905	0.861239	13.7666	95.2654	54.5453	82.7452	36.9138	27.3449	101.183	21.5016	208.646	157.363	314.395	71.3394	61.4568	55.1551	58.0762	45.2458	108.186	31.6286	11.7193	33.8873	172.674	33.3188	63.4133
21.6831	11.569	23.2303	49.341	22.5416	67.037	59.6133	21.0422	25.435	221.305	42.3567	49.3242	61.9211	5.46606	49.4752	36.8649	9.56879	11.4665	33.2962	-0.0466087	0.725328	11.9908	88.5382	49.8802	77.0433	36.9712	23.9811	98.43	19.0766	188.582	150.19	304.597	67.0929	57.2911	58.5804	52.6666	46.7335	99.3517	28.5098	10.459	29.0286	223.643	29.9538	71.8771
21.783	9.97274	21.2674	46.0986	18.8329	63.5612	66.2174	16.7997	22.767	269.774	42.5551	49.3338	59.7491	4.61566	46.7199	34.9389	10.029	10.5945	37.7632	-0.0482545	0.607674	10.4432	80.1462	45.4602	71.0165	48.6651	20.8288	100.143	16.7559	167.308	142.636	290.363	62.6309	52.8706	58.375	47.3281	48.4727	89.4044	25.6644	9.24745	24.5602	253.273	26.7654	77.6502
21.8829	8.54771	19.4363	42.9536	15.6309	64.9626	73.0844	13.3345	20.3737	330.334	41.8954	46.7759	56.0974	3.89368	43.6806	38.548	9.64349	9.65356	39.6567	-0.0477882	0.50695	9.0947	71.3435	41.3421	65.0581	58.784	17.952	95.8645	14.6009	146.961	134.904	273.512	58.1232	48.3977	56.0741	42.31	48.3248	79.3033	23.1299	13.3635	20.5814	285.607	23.8277	75.1624
21.9828	7.31251	24.6031	39.94	12.9065	65.3901	74.4997	23.122	21.3748	378.819	40.6254	43.0082	51.6351	3.28195	40.5486	38.6844	8.84452	8.71285	39.8098	-0.0456654	0.42132	7.92004	62.8096	37.5446	59.3709	61.648	15.3762	92.733	18.8514	128.385	127.153	270.652	53.6867	44.012	52.6454	37.7119	55.0077	69.6075	20.8183	14.39	17.1175	300.998	21.1639	69.4036
22.0828	6.25194	27.017	37.078	10.6136	68.1017	72.6827	26.432	21.1788	483.082	38.9365	38.8035	46.8224	2.76446	37.4465	36.9971	7.8813	7.81173	38.8168	-0.0424669	0.348889	6.89703	54.8858	34.0651	54.0504	72.1078	13.1028	86.2931	20.6204	111.817	119.628	265.409	49.401	39.8069	67.0804	33.5564	58.1042	60.6195	19.0257	13.9645	14.1509	304.415	18.7711	62.65
22.1827	5.34419	27.6812	34.3779	8.69983	69.5518	69.0438	26.1777	20.2894	527.389	36.9757	39.8513	41.9675	2.32726	34.4505	34.4318	6.89301	6.97098	37.0988	-0.0387806	0.287894	6.00621	47.7175	30.89	49.1319	80.9912	25.6064	78.4481	20.7951	97.2225	117.663	273.625	45.3181	35.8414	72.9353	29.8284	58.6325	52.4788	25.471	12.9124	11.6414	309.867	16.634	64.0615
22.2826	4.568	27.2595	31.8431	7.11262	69.9719	72.5951	28.5029	19.0269	531.69	34.8547	44.9243	37.2697	1.95824	31.6053	53.579	5.9532	6.1999	34.9525	-0.035007	0.236714	5.23056	41.3393	28.0004	44.618	111.79	47.2219	70.2705	19.9878	84.453	117.332	272.807	41.4683	32.1492	75.4659	26.4966	57.3682	45.2243	57.3902	12.6958	9.53878	329.561	14.7319	79.569
22.3825	3.90444	26.1885	29.4723	8.5298	69.5575	72.0922	27.5474	17.5927	512.366	32.6574	45.2435	32.8509	1.64698	28.9348	82.383	5.09688	5.50092	32.584	-0.0311398	0.193967	14.4644	35.7258	25.3748	40.4943	123.807	67.907	62.341	18.6158	73.3216	115.382	265.993	37.8666	28.7459	86.1761	23.53	54.8979	38.835	89.1905	32.0696	7.79041	335.249	13.0425	80.999
22.4825	3.3372	24.7539	27.2613	10.9224	68.4811	69.2415	24.9681	23.1256	479.99	30.446	43.0602	28.7785	1.38458	26.449	113.075	4.33699	4.87236	33.1527	1.95974	0.158434	30.0183	30.8217	22.9918	42.6421	124.555	77.1788	54.9517	16.9591	63.6382	112.246	254.729	35.1423	27.4902	89.1593	20.8876	51.661	33.2567	106.316	38.8033	10.4437	331.204	11.5439	76.4984
22.5824	2.85232	23.1405	25.9306	11.5152	66.8814	65.1209	23.318	25.5176	441.295	28.2656	43.9932	25.0826	1.16347	24.149	123.999	3.67424	4.31034	34.0312	17.5446	0.129084	35.2348	26.5591	20.8302	42.0796	118.86	79.1403	48.2283	15.2011	55.2242	108.268	240.767	32.4601	25.8751	87.5548	18.5379	47.9832	38.5548	113.104	39.4394	20.1186	320.585	10.2157	69.8202
22.6823	2.43777	21.4663	26.9093	22.8638	64.8722	60.4055	20.7003	25.984	441.726	27.9611	42.1956	21.7682	0.977258	22.0302	124.079	3.10292	3.8098	33.673	26.6922	0.105037	35.4304	22.867	18.8703	41.5428	109.781	76.6064	51.7747	14.2837	47.9183	105.574	225.347	29.8693	39.7638	84.981	16.4515	44.1024	47.1337	113.411	40.7982	24.2417	305.713	9.039	62.6581
22.7822	9.00841	19.8051	26.992	27.523	62.5528	58.155	17.7802	25.3072	423.832	27.2112	39.0632	18.8239	0.820486	20.0846	118.48	2.61444	18.9628	37.3268	72.1147	0.0855386	33.3317	19.6768	17.0938	39.62	99.2245	71.4836	50.9601	13.0952	41.5768	102.024	209.338	34.7747	48.1152	80.3137	14.5962	40.1889	49.7672	109.785	115.32	25.039	288.278	7.99698	55.7459
22.8821	9.67482	18.2014	26.4743	32.1812	60.0779	54.7783	14.9245	31.4811	395.931	26.1524	35.3952	16.2285	0.688532	18.3022	113.57	2.19921	26.7871	38.699	92.6732	0.0698866	30.3198	16.925	15.4836	37.0485	88.3465	65.0417	50.5436	13.5455	36.0735	97.8825	193.337	37.3565	52.467	80.8428	12.9467	36.3615	48.8489	103.903	141.716	23.9463	269.5	7.07431	49.3722
22.9821	8.83248	16.6808	25.5664	32.6384	57.4558	50.864	12.3176	33.942	365.192	24.8897	31.6376	13.9549	0.577561	16.6723	105.837	1.84773	30.1144	38.5361	98.5941	0.0574363	31.7837	14.5542	14.0244	34.2394	77.8202	58.1077	47.7107	13.2253	73.5956	93.6826	179.324	38.2809	53.9762	81.3277	11.484	34.7906	51.7475	96.8527	144.849	21.8746	250.246	6.25741	43.6233
23.082	7.70978	15.2561	24.417	30.8016	60.1567	52.7585	10.0363	34.1405	332.174	23.5027	28.0283	11.9735	0.484305	15.1836	100.182	1.55111	30.7441	44.2276	96.2464	0.0475796	54.9809	12.5134	12.7022	31.4172	68.0111	51.2027	46.9628	12.4482	96.9607	90.1068	165.417	38.0426	53.5093	78.5685	10.1837	51.1797	50.885	89.3324	137.332	19.3877	231.123	5.53424	38.4954
23.1819	15.7434	13.9324	23.1308	28.0795	61.6742	62.5285	24.1906	33.008	299.175	22.0518	24.6841	10.2546	0.405989	13.8252	92.6669	4.60796	29.8128	46.7471	89.5485	0.0398148	73.8343	10.7575	13.2792	46.6156	59.0918	44.6394	44.1411	11.4261	102.614	86.1196	151.932	43.7789	51.7109	74.0325	9.02565	61.1055	47.8992	81.7804	125.49	16.8235	212.971	4.89408	68.3796
23.2818	20.2646	12.7097	21.7803	24.8194	62.2207	66.0128	41.0678	31.1386	267.543	22.3263	21.6524	8.76898	0.340309	12.5864	84.5203	5.90286	28.0327	47.116	80.8699	0.0337095	77.8454	9.24729	25.602	54.2254	51.1166	38.5902	44.4195	10.2993	98.0607	91.2189	139.068	46.7263	53.0032	68.6361	8.00127	66.2797	48.7197	74.463	112.433	14.3734	195.487	4.32756	81.0426
23.3817	22.1216	11.5852	20.4156	35.7461	61.9912	65.7053	109.02	62.2142	238.013	22.1039	18.9415	7.48899	0.285327	11.4573	80.2663	10.9509	25.8442	58.3255	86.2067	0.0289228	74.8623	7.94873	31.2184	57.3146	44.0703	52.0377	42.2688	9.15789	89.4902	93.7162	165.033	47.6877	52.416	62.9424	7.09331	68.0195	46.8087	67.5332	99.6353	12.1367	178.873	3.8264	81.1994
23.4817	20.277	13.7377	19.0701	39.3553	63.7677	63.1964	222.368	78.1203	211.35	21.525	16.5394	6.38915	0.239371	10.4285	74.3905	16.9739	23.5151	64.0787	94.7669	0.0251391	68.8843	6.83223	33.0248	56.664	37.8988	67.16	38.9533	8.05775	90.3937	94.2275	178.464	47.26	50.5658	57.289	6.2894	67.3326	49.6518	61.0707	87.7421	10.1551	163.25	3.38308	76.1583
23.5816	17.7214	15.4411	17.7661	53.6678	72.6617	59.4923	333.14	84.5694	187.04	20.6982	14.4238	5.44626	9.55899	9.49119	77.1132	21.4647	21.2038	66.0936	94.0651	0.0221126	61.9139	5.87228	52.7018	54.0836	49.5907	73.1161	35.1975	12.49	84.6554	110.216	182.975	45.8846	47.9071	51.87	5.57257	64.9845	55.8394	55.1083	76.9884	8.4361	148.675	2.99107	69.278
23.6815	15.2579	21.6192	16.5176	57.9585	83.7524	55.2225	412.746	87.8628	165.108	22.449	12.568	4.6394	16.7675	8.63739	75.0327	22.4536	18.9995	65.6002	90.4042	0.0196004	54.923	5.04691	61.2147	50.596	53.801	73.2713	31.4045	16.4962	76.4902	124.931	181.393	43.8861	44.7725	46.7894	4.94245	61.5513	62.524	51.7694	67.4096	6.96767	135.165	2.64458	62.0676
23.7814	15.0634	25.8443	15.3326	56.5722	91.7674	50.7741	422.659	86.5763	145.471	23.2947	10.9447	3.94984	19.841	7.8597	70.5324	21.5695	16.9489	63.4745	83.3234	0.0173958	48.3545	4.3372	87.9243	46.7716	55.1287	69.925	40.3001	18.2194	67.8492	134.144	175.766	41.5004	51.0042	42.0949	4.37593	57.4626	63.3143	51.6587	58.949	5.72788	126.913	2.33878	55.1738
23.8814	39.6965	28.4524	14.2153	65.1971	97.2226	46.3794	395.788	82.657	127.985	23.4674	9.52748	3.36113	20.4607	7.15136	64.9702	19.7715	15.0718	60.3361	74.7881	0.0153188	50.13	3.72694	98.8481	42.9221	53.1723	64.6268	42.8896	18.4716	59.5917	139.102	167.57	38.8995	60.4302	37.8001	3.87762	53.0337	60.6724	49.8558	63.4925	8.86406	120.859	2.06973	48.8451
23.9813	41.5799	29.1922	13.167	65.6856	100.559	42.1719	351.935	77.3405	146.57	23.1482	8.29175	2.85873	41.5178	18.2447	59.1049	17.6126	21.1944	56.6193	65.9457	0.678256	47.8421	18.5212	100.892	39.2116	49.4436	58.4017	42.0322	17.8136	52.0564	140.801	157.858	41.1249	65.2316	33.8982	3.43416	48.4927	56.1837	47.0895	69.6558	14.9528	113.847	3.08782	43.149
24.0812	50.6287	28.7713	12.1871	61.756	107.678	38.2226	302.622	71.4008	151.44	22.4783	7.21521	2.43005	50.9022	24.6927	53.3473	34.3357	23.789	52.6251	57.4354	0.960971	67.6789	25.2545	98.0982	35.7203	44.889	51.9105	39.4084	16.6282	62.3954	140.032	154.37	41.704	66.6946	33.1694	3.04583	44.0004	116.417	43.8329	68.1339	22.652	106.344	3.42946	38.0735
24.1811	47.577	27.6558	11.2738	55.6951	112.237	34.5637	254.219	65.3137	154.249	22.1523	6.27786	2.06426	79.2021	28.0453	49.3554	57.2004	24.268	64.7446	49.585	1.03637	72.5171	27.3941	92.8196	32.4815	49.0014	45.5638	41.9236	15.1725	62.5526	137.426	148.146	41.1379	65.8464	31.5066	2.70497	39.667	240.862	40.3886	63.2507	25.5261	100.104	3.42137	33.5747
24.281	63.7708	26.1503	10.4243	48.8719	116.064	31.2037	209.95	59.3625	149.557	21.4985	5.46207	1.7522	90.5405	44.6244	72.8591	65.4726	23.5236	70.9188	42.5348	14.9337	70.2393	55.7625	86.4125	29.5028	48.9258	39.602	41.0769	13.6156	58.3836	133.48	143.135	39.7968	63.4485	29.3642	2.40142	35.5639	356.68	36.9464	57.1574	48.3025	93.4552	3.24231	29.5981
24.381	72.606	24.452	9.63553	42.0731	117.906	28.1369	171.169	64.2108	140.662	20.6204	4.75229	1.48613	91.8826	64.5188	81.8494	91.9097	28.3113	73.0222	36.3159	26.8972	64.8677	67.561	79.6471	26.778	46.4733	34.1519	38.5078	12.0653	63.5421	128.586	136.173	44.2323	60.0628	27.0236	2.12993	31.7343	427.329	33.6213	92.4423	57.9513	103.631	2.98817	26.0884
24.4809	127.868	22.6871	8.90399	35.7213	118.122	25.3496	145.044	64.6971	129.671	19.5961	4.13482	1.2595	87.6239	75.1902	82.834	99.8726	29.8485	77.9144	30.8983	40.1586	58.4216	82.8831	72.9502	24.2936	42.7901	29.266	46.6449	10.5871	61.4258	137.15	128.079	46.2658	56.0986	24.6561	1.88796	28.2002	483.663	30.479	109.304	81.5207	108.148	2.70942	22.993
24.5808	136.947	23.276	8.22616	30.016	117.018	22.824	120.558	62.6139	117.903	18.4845	3.5976	1.06697	80.4999	79.7754	79.5831	97.7844	29.4722	78.9844	26.2204	49.2644	56.3178	86.3548	66.5478	22.0334	52.8792	24.949	48.5075	9.21811	56.3689	141.576	119.43	46.6029	51.8501	23.7758	1.67322	24.9685	509.252	27.5532	110.148	89.5733	108.681	4.11195	20.2641
24.6807	124.937	22.9399	7.59851	25.0234	114.877	20.5408	98.7717	63.2135	106.163	17.3285	3.13008	0.903876	92.256	80.4134	74.2629	90.6268	40.0046	90.7442	22.2073	57.6122	51.8851	83.4264	60.5498	19.9798	56.0134	21.1773	46.9778	7.97598	50.408	142.839	124.82	45.7679	47.5251	22.3767	1.48308	22.0356	564.259	25.5999	103.739	94.5526	107.781	4.58689	17.8588
24.7807	109.034	22.0502	7.0176	20.7338	111.937	21.7367	81.8042	61.2516	94.9218	16.1604	2.72315	0.766142	93.7355	78.5571	68.1015	97.8388	44.3186	95.9682	18.7808	57.8793	46.6676	83.4925	54.9996	18.1156	55.041	17.9108	43.7451	6.86604	44.4674	141.714	125.291	44.1469	43.2668	20.73	1.31489	19.3907	568.327	23.5582	94.4644	91.5163	106.377	4.58369	15.739
24.8806	93.8325	20.8499	20.7237	17.0972	108.382	26.7718	66.8397	57.8629	84.4356	15.0041	2.36901	0.650146	89.452	108.048	61.7799	95.4887	44.9143	96.76	15.8655	54.1266	47.4145	78.9371	49.9035	16.4243	51.7827	15.1018	39.7849	5.88567	38.938	138.817	122.799	42.0228	40.9416	19.0025	1.16618	17.0187	542.868	21.5317	84.4731	84.229	102.894	4.34661	13.8708
24.9805	80.381	19.4962	29.4451	14.0449	104.363	28.7607	59.0461	53.7639	74.8229	13.8777	2.06089	0.552818	127.432	136.998	59.7099	97.265	43.3696	94.6215	13.3918	48.635	44.8269	72.2106	45.2474	14.8903	47.3857	12.7001	35.6474	5.02762	40.6032	134.634	123.286	39.6015	42.0004	17.294	1.03478	14.9015	501.654	19.5825	74.7753	75.035	98.0686	4.00698	12.2246
25.0804	68.7533	18.0895	42.8302	11.5027	100.008	28.901	50.5474	49.3995	66.1172	12.795	28.6759	0.471334	207.211	151.316	55.9115	106.07	40.672	90.6191	11.2969	42.651	40.8831	64.7163	41.0071	13.4995	42.5575	10.6562	31.6308	4.28205	38.5597	129.548	120.51	37.0298	41.558	15.661	0.918678	13.02	453.387	17.7456	80.9206	65.3485	93.6923	3.63448	10.7739
25.1803	63.0899	16.6926	71.0582	9.39746	95.4349	38.9079	42.3272	45.0396	58.3014	11.7663	77.2136	0.402958	306.676	156.053	51.3812	104.032	37.4317	85.5035	9.52535	36.8246	36.5661	75.9345	37.1535	12.2386	37.7214	8.92374	27.8854	3.63802	35.0829	123.859	115.615	34.4127	46.7557	14.133	0.815941	11.3544	407.43	16.0381	78.6962	55.9827	88.473	3.26497	9.49546
25.2803	55.1567	15.3433	88.4176	9.26577	90.736	43.3686	44.2794	40.8418	51.3284	10.7994	98.586	0.345245	406.725	192.691	65.6586	96.5122	34.0186	79.7981	8.02861	31.4675	32.3458	93.6413	33.6561	15.1121	33.1182	7.45994	24.4762	3.08437	31.2342	117.799	109.424	31.8242	57.3784	12.7225	0.724911	9.88516	402.166	14.4662	72.8461	47.3679	97.9737	2.91601	8.36868
25.3802	47.4941	14.0635	98.1429	8.60307	85.9826	107.041	50.542	36.8923	45.1362	9.89794	104.641	0.296018	503.187	224.191	75.4717	86.6241	30.6504	77.9531	6.76485	26.7022	28.43	97.7708	30.4847	40.4168	28.8736	6.22659	21.42	6.40177	27.4886	119.622	102.519	31.4613	63.0195	11.4318	0.643979	8.59305	379.462	13.408	65.7266	39.6966	102.163	2.59512	7.37552
25.4801	49.9193	12.8641	102.559	7.69671	81.2322	202.844	49.9528	33.2319	39.6559	9.06298	102.371	0.253465	565.621	237.662	83.8744	76.1253	27.4492	80.3097	5.69832	22.55	24.8947	94.5595	28.2127	56.8671	25.0416	5.18987	18.7073	8.14781	24.0405	119.251	106.73	30.4927	65.1144	10.2576	0.571969	14.7403	347.828	14.7222	62.7223	33.821	102.614	2.30457	6.50036
25.58	45.3262	11.7495	103.331	6.71691	76.5356	256.299	63.0787	29.8731	34.8182	8.29322	95.8648	0.216113	569.361	239.444	84.4591	73.092	24.4774	79.6499	4.79895	18.98	21.7508	87.6785	25.908	65.3114	35.9159	4.32038	16.3155	8.85677	20.9518	117.242	106.866	29.1295	64.7379	9.19389	0.507902	18.5878	315.274	15.0225	57.5061	28.4956	100.491	2.04377	5.72908
25.68	39.499	10.7198	101.653	5.75997	71.9416	278.405	67.8333	43.7349	30.556	7.58536	87.4814	0.182868	540.441	233.842	84.6419	78.6107	21.7607	77.0287	4.04166	18.1419	28.6765	79.2529	23.6747	124.502	40.3336	3.59245	14.2162	8.90073	18.2245	114.034	104.267	27.9776	62.6902	8.2338	16.3097	20.7357	293.962	17.2355	59.5992	28.1873	96.656	6.19405	5.04939
25.7799	33.9761	9.77238	98.371	4.87636	67.4841	281.43	66.784	50.2407	26.8062	6.93449	78.5519	0.15289	495.035	223.765	80.889	82.4331	19.3032	73.1926	3.40547	21.6847	30.3585	70.4812	25.374	150.529	40.8634	2.98414	12.3791	8.53635	15.8347	109.973	99.9007	26.5456	69.032	9.04917	22.6761	27.8402	279.788	17.9951	56.8671	26.2881	92.6956	7.90909	4.45031
25.8798	29.1011	8.90336	94.0876	4.08871	63.1781	273.211	61.1852	53.8189	23.5105	6.33564	69.801	0.125609	442.985	211.161	75.2469	79.287	17.0962	68.6647	9.57362	21.9836	29.2487	62.0105	25.3068	158.947	45.6721	2.47646	10.775	7.93843	14.4182	105.333	102.514	24.9529	71.438	9.18147	24.9721	31.9857	259.33	25.649	52.1342	23.6246	87.7855	8.34266	3.92212
25.9797	24.8904	8.108	89.2248	8.82113	59.0386	258.719	63.5991	53.9395	20.6165	5.78415	61.5985	0.100703	390.092	197.327	69.0692	79.0302	15.1242	70.4429	12.3829	20.656	26.9386	54.1632	24.2956	190.611	46.1617	2.05337	9.37635	7.22407	13.3724	100.326	106.137	23.2861	71.0995	8.91238	33.3716	33.9671	264.67	29.4178	46.7935	28.8871	82.3409	8.12596	3.45638
26.0796	21.2789	12.6732	84.0777	10.8096	55.0804	241.08	60.0327	54.0444	18.0766	5.27619	55.6154	0.0779831	339.614	183.109	72.9528	73.9855	13.3687	69.6744	13.2142	21.4337	24.2254	58.6649	22.8178	199.632	44.1715	1.70122	8.15816	6.46994	12.023	95.1146	105.894	21.6064	68.9026	8.4218	42.1133	37.2204	258.866	30.7095	41.5087	30.0296	84.2992	14.3566	8.76084
26.1796	18.1887	16.8	81.8857	11.1918	51.3127	222.231	53.6445	52.1271	15.8486	4.80751	65.9248	0.0574066	293.217	169.048	71.6688	70.433	11.81	67.2558	22.2829	20.3803	21.4963	57.7985	21.1469	202.586	40.8689	1.40848	7.09794	5.72466	10.6367	89.8267	103.065	19.9563	65.502	13.0623	47.7458	44.1165	242.862	30.4591	36.5747	29.1029	83.6441	22.9429	15.1925
26.2795	15.5465	18.8131	78.6806	10.6836	56.3404	203.345	57.9717	49.0978	13.8951	4.37501	71.0872	0.0389838	273.603	155.481	67.7383	72.04	10.4285	63.821	25.9506	18.4908	24.3912	54.1671	22.7063	196.122	36.9828	1.16543	6.17569	5.01751	9.32902	84.5575	98.575	18.3635	61.3759	15.2611	47.7397	47.6649	221.767	29.2842	36.9172	26.8064	81.2133	25.9702	19.8881
26.3794	13.2879	19.4781	74.868	9.72778	59.7791	185.107	55.8208	67.9441	12.1827	3.97585	70.0941	0.0228054	257.196	142.604	62.6011	68.394	9.20586	62.2673	26.4836	16.3142	24.2339	57.4052	30.9249	184.989	33.4764	0.963838	5.37374	4.3647	8.1434	79.3787	93.0837	16.8456	56.8698	15.9625	45.1465	48.7968	201.118	27.5895	35.5881	23.8925	77.6234	26.1179	20.5856
26.4793	11.3575	19.3016	70.732	8.59172	61.9059	167.895	50.4835	80.607	10.6818	3.6075	65.9333	0.00878991	234.124	130.522	57.0658	62.2573	8.1248	61.7902	34.3551	14.1416	23.1816	66.8012	49.9578	171.856	43.0635	0.796817	4.67651	3.77371	7.08982	74.3429	87.0594	16.7908	53.0611	15.7699	45.7995	48.2243	185.374	25.6371	32.7972	20.8154	73.3241	24.847	29.6427
26.5793	9.7075	18.6177	117.377	7.43104	62.9563	156.794	43.9027	85.0668	9.36636	3.26805	60.332	-0.00314127	208.623	119.278	52.7392	61.3008	7.1696	59.7796	36.6917	12.1169	21.2719	68.0518	58.2313	158.196	46.3987	0.658554	4.07039	3.24643	6.16362	69.4875	80.8291	16.3676	49.0007	15.0671	43.6138	46.4875	167.241	23.5945	29.521	17.8368	68.6406	22.9464	36.6631
26.6792	8.29733	17.6449	158.166	6.33124	63.1264	158.403	37.1771	88.0702	8.21323	2.95712	54.2683	-0.0130724	183.166	108.875	48.0764	85.2283	6.32603	56.8179	35.8947	13.9519	19.0899	83.3869	60.4208	144.8	46.0158	0.544198	3.54349	2.78124	5.35372	64.8383	74.6174	15.7014	50.8227	14.0956	40.244	55.3766	151.063	21.566	26.2283	15.0951	63.8047	20.835	37.2701
26.7791	7.09201	16.5251	248.573	5.33451	62.589	163.831	30.8854	86.6055	7.2023	2.67069	48.2778	-0.0211723	159.119	99.2925	67.1912	92.3084	5.58128	53.3131	47.0644	19.4032	16.9186	95.0103	59.2659	132.071	43.538	0.449708	3.08544	2.37452	4.64792	60.4117	68.5749	14.8831	50.6562	13.0054	39.475	59.9927	134.357	19.614	23.1309	22.1604	58.979	18.7285	35.1785
26.879	6.06174	15.3493	310.198	4.45707	61.4906	161.186	35.9354	82.5804	6.31572	2.41212	42.6368	-0.0276859	137.161	90.4932	74.1419	90.2337	4.9239	64.6235	50.4681	20.7997	14.8862	95.8773	56.3633	120.196	39.991	0.371773	2.68717	2.02153	4.03427	56.2166	62.7981	13.9793	49.1411	11.8873	36.9798	61.5216	125.681	17.774	20.312	30.4548	57.7985	19.1627	42.081
26.9789	5.18104	21.8087	348.649	3.7	59.9523	153.924	35.8253	77.2046	5.53783	2.17988	37.4719	-0.0327869	146.285	82.4326	74.4096	93.6556	4.34372	70.2698	49.5114	20.0944	13.0426	91.0606	52.6362	109.235	36.01	1.86651	2.34077	1.71708	11.9632	52.2566	57.345	13.0369	62.5974	11.3853	33.8277	60.8705	115.767	16.0635	17.7919	33.1802	58.6041	18.3894	42.2985
27.0789	4.42819	25.0937	375.187	3.05621	58.0756	144.224	43.0162	71.2352	4.85495	1.97281	41.3028	-0.0367367	145.934	75.0619	71.1672	89.6049	3.8317	72.0447	47.5665	18.3955	11.399	83.5308	48.6109	99.186	31.9778	2.67952	2.03937	2.2803	17.9061	60.3103	71.3114	14.7052	72.7853	10.6687	30.5453	58.728	104.871	26.88	15.5615	32.8804	57.7678	22.2549	39.729
27.1788	3.78458	26.3465	384.959	2.51461	55.9466	133.445	43.477	79.0213	4.25505	1.78983	41.1607	-0.0396926	148.995	74.0619	66.235	81.9406	3.37987	71.2305	43.8308	16.3187	17.4049	74.9933	64.8542	101.9	40.6319	4.85482	1.77697	2.52424	19.2124	65.4701	83.4202	18.4008	77.7048	9.85474	36.839	55.6123	93.4632	32.5211	13.5992	30.6995	55.8261	23.0043	53.8537
27.2787	7.49227	26.3235	383.316	2.06267	53.6322	122.419	41.0834	80.6861	3.72812	1.62745	47.4914	-0.0417022	143.327	74.3784	60.6428	73.0474	2.98116	70.167	39.3352	17.1559	24.7723	66.3972	71.059	99.2912	47.3714	5.93741	1.54849	2.5621	28.6326	68.3869	89.4371	20.5234	80.3443	13.7879	37.728	51.9093	82.882	34.8414	11.879	27.6108	53.1729	22.1883	56.3269
27.3786	7.61802	25.524	374.074	1.68784	64.601	111.639	55.6815	80.5992	3.26574	1.48122	48.335	-0.0427901	132.392	74.7811	54.9594	63.9072	2.62934	67.5424	34.6813	26.2017	26.5915	72.328	71.6458	94.002	48.875	6.31089	1.34938	2.47233	30.6866	69.5808	91.2191	21.5154	79.9173	15.8914	39.3995	47.9025	79.9209	38.7886	13.0691	33.2784	60.2549	20.6473	53.8108
27.4785	6.85746	24.2754	359.948	1.3784	72.7215	101.387	59.0135	77.5999	77.4101	1.34632	46.2652	-0.042902	119.14	72.9351	49.4868	60.3781	2.31894	63.9661	30.2042	28.9232	25.7764	71.4591	79.9304	87.5204	47.3278	6.23969	1.17587	2.30876	97.3556	69.4663	90.1174	21.7065	85.263	16.5159	42.2982	43.7965	74.3057	39.8735	12.7984	34.3761	64.6604	18.8305	49.3831
27.5785	5.95985	22.7904	342.858	1.12384	78.4773	91.8067	66.9538	73.0064	177.056	1.21877	42.7792	-0.0419679	105.327	71.6641	44.3732	61.6712	7.89702	59.8637	26.0754	28.33	23.8143	67.0754	81.2899	80.6716	44.1224	5.90399	1.0245	2.27487	137.392	68.3727	101.953	21.3411	86.5416	16.2603	41.3332	45.1367	67.438	39.19	11.8872	32.884	66.1475	16.972	44.4408
27.6784	5.12199	21.2057	324.149	0.914974	82.2712	83.5545	65.9905	67.6484	228.186	1.09697	38.7336	-0.0400318	91.9557	68.8556	39.6799	67.4888	15.3856	55.5288	22.3683	26.135	21.4517	61.0909	78.8864	73.9015	43.2835	5.42471	0.892434	2.15431	145.058	66.5608	107.32	20.5998	85.0166	15.5047	38.6475	44.81	64.4172	37.4597	10.7442	30.0426	65.5994	15.189	41.5725
27.7783	4.38579	19.6077	304.758	0.743828	84.4404	77.2147	60.4969	69.7221	248.78	0.981117	34.6056	-0.0373457	79.5571	65.1611	35.4198	66.3035	19.0002	52.4843	19.0985	23.2939	22.0375	54.5969	74.559	67.4403	40.6797	4.88138	0.777252	1.98589	138.484	76.5624	108.216	19.6154	81.6257	14.4877	35.3179	49.3428	59.5271	35.1541	9.56841	26.6286	63.6695	13.5347	37.7685
27.8782	3.75081	18.0492	285.321	0.603702	85.2803	70.7761	53.0772	68.385	250.631	0.872905	30.6489	3.23532	72.9863	85.0464	31.5798	61.5696	22.0669	49.0459	16.25	21.5336	20.9421	62.5146	69.3675	61.396	37.2004	4.32489	0.676601	1.7955	126.32	83.9964	106.093	18.6095	77.0588	13.3572	31.8734	51.1101	53.7998	32.5778	21.5385	27.4851	60.8384	12.0286	38.3198
27.9782	3.20646	16.5614	266.268	0.902089	85.0438	74.2111	45.2232	65.1012	241.42	0.7745	26.9874	6.30691	65.3807	95.1353	28.1341	55.2942	22.8859	45.4433	13.7902	19.2162	19.1499	63.2263	69.6801	87.4181	37.4096	3.78653	0.588865	1.60005	112.609	88.3477	101.999	17.4878	71.8181	12.2031	28.563	50.9132	50.8144	32.3135	25.5926	26.2749	57.4568	10.6726	36.139
28.0781	2.7407	15.1609	247.875	3.50924	83.9389	73.5834	39.2734	60.7987	226.102	2.72198	43.0247	8.03772	57.6168	100.049	25.8361	48.6114	22.3918	41.8317	11.6796	16.7782	17.152	61.1788	67.1628	109.834	43.1524	8.44241	0.512225	1.41015	99.1717	90.3254	100.807	23.6001	66.2641	11.0783	25.4938	49.362	46.6098	41.9548	25.8373	34.7803	59.0586	9.45958	47.5735
28.178	8.10033	13.8554	230.314	4.69129	82.141	83.1732	33.2243	62.2387	207.834	4.0854	49.1765	8.84268	50.1879	100.323	23.4583	42.1334	21.1714	47.8653	9.87726	17.4995	20.8519	56.7427	63.2262	117.213	44.2969	10.8504	0.44542	1.23209	86.7601	90.4951	97.4711	27.2664	68.0357	20.864	24.435	46.916	45.1662	46.3784	24.3541	37.3574	68.0152	8.3782	49.3256
28.2779	8.56579	12.6466	213.682	5.02939	79.809	85.8195	27.5818	64.8948	188.587	4.99971	49.8389	9.023	43.3485	101.084	51.2664	38.772	19.589	50.5096	8.34355	16.6811	21.2458	51.2989	58.6808	116.438	42.7709	11.7913	0.387251	1.0692	75.624	89.3074	102.225	31.1325	69.4172	30.8263	30.3045	43.9183	54.4095	47.4966	22.1862	36.4951	72.5417	7.41609	46.9508
28.3778	15.2349	11.5329	201.29	4.89074	77.0788	84.3193	22.6398	64.0752	169.554	5.56956	47.596	8.79554	52.5252	103.207	63.4913	35.5078	17.8671	56.4687	8.73993	25.8211	20.1126	45.9715	53.9843	111.429	39.8015	11.8044	0.336675	0.922752	69.9079	87.1198	102.839	33.0826	68.4366	35.4451	31.3537	40.6216	57.0696	46.5776	20.9602	33.7819	73.9251	13.3327	56.6155
28.4778	18.2614	10.5101	188.73	4.50386	74.0576	83.9068	29.7401	62.2346	151.431	7.95947	43.9504	8.31496	63.2283	101.643	67.0035	39.9289	16.1382	58.8274	8.46222	28.6138	18.3553	58.7642	49.3878	104.406	48.105	11.258	8.65318	8.26616	62.7509	84.2147	100.662	33.6704	70.4889	36.7957	30.1338	43.3287	55.8095	44.4569	19.1175	30.2102	73.1217	29.562	58.9599
28.5777	17.1027	9.57336	176.325	4.00783	75.3633	85.9133	31.1599	58.8811	134.585	9.54206	39.7606	7.69017	65.7054	97.8092	68.7451	50.5165	19.5841	58.7588	14.8162	37.4613	16.4229	62.2364	45.022	96.6066	50.4621	10.4003	12.5748	12.3911	55.4678	80.8141	105.822	33.3085	69.935	36.2024	27.9389	52.3874	52.3539	41.6804	17.1106	26.3822	77.528	35.9952	56.2251
28.6776	15.044	8.71682	164.287	3.4844	75.6072	84.0363	29.5352	54.7652	119.182	10.5088	35.5039	6.99673	63.499	92.659	66.531	52.8536	20.7228	57.0991	17.4254	41.1601	14.5305	60.6341	40.9481	88.7097	49.3226	9.39532	13.9847	14.3677	53.4627	77.092	107.107	37.9918	73.8164	40.512	25.4156	57.2034	50.7929	38.6006	15.1535	22.6469	87.7598	37.2963	60.9215
28.7775	12.9796	7.93465	152.75	2.97985	74.9905	79.9594	26.4595	50.3538	111.888	11.0105	46.9537	6.2859	58.8227	86.8276	65.1799	50.7776	20.5013	54.4408	17.8575	40.2289	12.773	56.4609	37.1875	81.074	46.2512	8.34868	14.0021	14.9444	61.0716	73.1835	114.232	40.3505	74.4153	41.4931	35.9832	60.9615	54.0977	35.4405	13.3397	19.1917	92.6924	36.015	59.039
28.8775	11.1282	9.61314	141.793	2.51734	73.6806	74.743	22.8664	45.931	103.25	11.1647	50.5023	5.59126	57.9834	83.064	79.5314	54.6427	19.5154	59.3477	17.085	40.5055	12.635	51.17	33.7397	73.8767	42.2321	7.32607	13.2872	21.3132	60.1611	69.1926	116.133	41.0534	72.7634	41.3754	38.8801	61.8691	53.3542	32.338	15.0488	16.1034	122.556	33.5341	54.5455
28.9774	9.52096	10.3488	131.457	2.10735	71.8268	69.0461	19.2778	41.6632	93.946	11.064	49.7344	4.93369	54.3632	78.3717	83.4276	53.246	18.136	60.9365	15.703	44.6707	11.7918	45.5841	40.4122	121.586	37.8717	15.4036	16.2564	24.2689	55.7011	70.9675	114.484	40.5985	69.6256	39.7596	38.1834	60.7779	50.3161	29.3744	14.8904	16.5846	140.117	30.5932	49.2516
29.0773	8.14015	11.1089	121.755	1.75159	69.5638	63.2699	18.2346	37.642	84.6356	10.7805	46.749	5.78807	49.4025	79.6494	81.6739	49.2142	16.5907	60.3047	14.0686	43.7346	19.8783	40.1505	42.4303	167.352	44.9503	19.5459	16.9757	25.0086	60.5843	72.8967	111.648	39.3565	65.5635	39.495	35.7917	58.3329	46.1057	31.5838	14.464	22.0853	155.22	27.5783	52.3897
29.1772	8.68719	11.2404	114.237	1.44796	67.0042	64.1946	16.315	39.2668	75.7044	10.3698	42.7591	6.11671	66.8244	78.2158	77.0425	45.3439	15.0158	58.2334	12.8819	50.594	28.6162	35.0951	41.8765	184.667	46.7658	21.1234	18.2831	24.3614	58.5515	73.2848	106.936	37.6005	68.6494	37.8651	32.7518	55.0185	57.1597	32.7134	13.3814	23.7771	161.893	27.9996	50.3972
29.2771	7.91828	10.9851	106.785	1.19179	73.4153	62.4537	19.3745	38.7808	67.3616	9.87531	38.451	6.0957	73.5342	75.1212	82.0294	41.1957	13.4901	55.2747	28.0311	50.5944	30.8212	43.1742	39.9658	186.419	45.4999	21.082	19.5318	22.8949	53.7248	85.478	101.086	35.5297	68.85	35.5058	29.5794	62.5547	60.7279	32.2975	12.0703	23.2569	162.63	26.7662	46.4015
29.3771	6.90845	10.5018	99.5361	11.6283	77.7745	59.5799	19.9624	37.0774	59.7049	11.9261	44.9922	8.89578	73.2423	71.0713	80.91	36.4896	18.3375	69.7382	34.6635	47.1979	30.866	63.5704	37.4014	179.967	42.5445	20.0673	19.1778	20.9921	48.0408	93.3745	102.42	33.2892	67.0814	32.8122	38.4953	66.0342	59.8116	34.4754	10.7373	21.5441	159.282	24.7855	41.826
29.477	5.94489	9.8941	93.3357	18.2508	80.4482	55.7857	18.7553	34.7241	64.979	13.1888	46.0756	10.3551	69.0945	66.5356	76.6452	31.7873	20.3255	77.3139	36.3052	49.429	28.981	70.7626	34.5853	169.479	38.7741	18.514	18.0004	18.9063	42.3781	97.9368	108.245	30.9819	64.0213	30.0258	40.4977	66.6081	56.3741	34.6347	9.47639	25.1784	153.214	22.5404	37.2977
29.5769	5.09281	9.22885	88.104	24.5586	81.7493	54.5971	16.7114	32.0769	73.3594	13.8559	44.2485	10.8999	63.0402	61.8226	73.5926	32.1713	20.6037	80.3391	35.1489	50.294	26.3349	70.6416	31.7429	157.296	34.7258	16.7091	29.4137	16.8004	42.1666	104.701	109.424	28.6811	67.9156	34.2806	39.2188	65.1541	56.3913	33.5673	10.6655	25.6476	145.426	35.8191	45.7795
29.6768	4.35647	8.54845	82.7352	26.3918	81.9256	51.965	14.3896	47.6422	75.257	14.0785	40.9944	10.8382	56.2612	57.1305	76.5532	30.3703	19.8975	80.1178	50.8887	63.4455	25.6309	69.7392	28.9959	157.014	51.7822	14.8373	33.8888	14.7746	39.3446	110.388	107.461	26.4367	68.6867	39.0489	36.5035	62.3365	58.0699	40.8366	14.1571	24.336	136.643	40.4841	58.9604
29.7768	3.72484	7.87917	83.143	36.567	81.1722	48.5851	12.0998	55.006	73.2761	16.4653	46.5536	10.3904	49.4503	61.6941	74.6223	27.5512	18.6608	77.7718	56.5528	65.6998	36.6871	65.4362	26.4058	150.66	58.9359	18.9457	34.4875	12.887	35.4841	113.048	103.44	24.2818	67.311	40.3513	33.2766	63.7112	61.2961	43.8626	14.8543	22.1191	127.387	40.6881	60.7211
29.8767	3.18443	7.23669	86.3972	39.7187	79.866	53.0565	9.99997	57.3017	69.1026	17.886	48.0615	9.71229	49.0818	62.8258	70.2188	24.3804	17.1741	74.0959	56.4357	62.406	39.4479	59.5897	23.9998	146.72	63.0184	20.5308	33.0188	11.1669	31.4448	115.776	98.1411	22.2378	65.067	39.5975	38.9938	62.8926	60.1553	44.2196	14.2524	20.3407	118.026	44.4534	57.6334
29.9766	2.7224	6.62977	86.7371	41.8331	77.9447	53.785	8.15729	56.5487	63.8153	18.5783	46.3532	8.91234	46.2065	69.1879	64.7212	21.225	15.6075	73.7591	53.1911	56.5857	47.7998	53.2559	21.7853	142.573	62.2435	20.5217	30.5399	9.62461	45.9603	116.139	92.1186	20.3182	61.7393	37.6808	39.5015	60.5781	56.556	42.9498	13.1036	18.1104	108.814	44.0123	54.5755
30.0765	2.32752	6.06268	85.1218	46.5215	78.1359	52.3036	6.58709	62.1579	58.0927	18.7283	43.0517	8.06448	42.1016	71.238	80.7036	18.2736	14.0612	71.5114	49.7571	49.905	48.6462	59.3616	19.7589	134.769	58.7445	19.5527	30.5973	8.25892	50.8735	114.723	95.7028	18.5291	57.766	35.1622	38.3435	60.3528	51.7174	40.7384	11.7798	15.7664	109.126	41.5326	49.8751
30.1764	1.99009	5.53681	82.2337	46.0796	77.4427	62.5938	5.27667	63.166	52.3507	18.4817	39.0886	7.21779	41.9027	70.5252	85.4002	39.6049	12.5913	77.3828	46.3957	43.2465	46.8141	59.3032	17.9117	130.801	56.792	18.0511	33.3962	7.06114	51.6177	111.994	95.6964	16.872	53.4636	32.3888	35.7314	58.5197	46.4021	44.6454	10.4589	22.5477	114.685	38.1814	49.8116
30.2764	1.7017	5.05177	78.5562	42.9001	76.0446	66.3819	5.11899	61.4453	46.8339	17.9516	34.9853	6.40358	41.8029	68.099	83.9756	48.1776	11.2265	79.1098	43.6054	43.8556	43.0922	56.019	27.9762	128.456	52.89	16.2993	33.1397	6.01863	48.4377	108.32	93.2834	15.3448	54.7041	29.9556	32.5938	55.624	41.0722	45.5092	9.22055	24.9202	116.769	42.5294	53.3136
30.3763	1.45521	4.60608	83.0466	38.4476	74.0947	68.3746	15.9037	58.1908	41.6761	17.2256	31.0221	5.64064	49.8478	64.6659	83.137	49.6178	9.97887	78.0698	39.6348	41.2134	41.9027	51.224	32.2912	122.153	52.0722	16.3414	31.2913	5.11679	43.8096	103.993	89.3178	13.944	54.0344	27.4261	29.3853	54.2837	35.9949	44.5027	13.1387	35.3187	115.431	42.4725	51.4139
30.4762	1.24459	4.19765	86.205	36.3065	71.7223	67.1142	22.0788	54.158	44.8477	20.7065	32.8354	4.9391	51.5833	60.6971	78.918	50.2665	8.8503	75.243	35.2482	57.0978	38.7753	67.3855	36.6557	114.028	49.0467	15.5996	28.7021	4.34054	48.8599	99.2394	84.4112	12.6628	52.0835	32.6245	28.9934	57.396	31.3112	43.8962	14.0905	38.9111	111.779	40.26	47.3926
30.5761	1.06461	3.82406	86.4848	32.8347	69.0344	67.4087	23.6001	49.8174	44.864	22.8412	42.7943	4.30309	49.7355	71.8186	74.4828	47.478	7.83694	72.0401	30.8835	61.1315	34.9597	72.1519	39.4225	119.885	46.0589	14.4206	25.8576	5.39359	48.0951	94.2356	78.9974	11.4935	51.6276	34.4164	28.8992	57.9554	27.0831	53.791	13.65	38.5159	106.628	44.4704	47.9704
30.6761	0.910794	3.48279	84.835	28.8671	66.1242	65.1904	22.6001	45.4554	43.0301	23.9602	56.9943	3.89121	46.0067	76.7805	75.7275	49.4115	6.93173	71.6737	26.7766	60.497	32.9362	70.6849	43.9657	118.208	42.0959	20.5951	23.026	12.672	44.5139	89.1176	73.3799	10.428	49.8887	34.1679	29.498	56.7321	23.3239	57.9702	15.3376	35.9374	100.572	51.7167	45.1933
30.776	0.77931	3.17129	86.7206	24.8853	65.3025	61.5838	20.3724	50.0642	40.187	24.322	61.4596	3.47999	41.4407	79.3572	72.9359	52.4273	9.64388	69.4645	23.0411	59.2057	29.9827	66.0315	44.7058	112.659	37.7737	23.3475	20.3474	16.5632	39.9815	85.6636	67.7675	9.45771	51.7237	47.3911	28.1721	54.3073	23.5622	58.5508	15.1512	32.3084	94.0387	56.2266	59.961
30.8759	0.666943	2.88714	86.14	29.4125	63.9499	57.2945	17.6784	50.929	36.8688	24.1272	60.6022	3.08457	46.7126	78.7466	72.1451	57.1117	10.7822	66.1067	19.7174	54.5919	26.789	59.9636	43.3793	105.304	55.8542	23.9092	17.8879	18.2134	35.3529	81.832	66.0173	8.57423	52.1256	53.2799	29.0699	51.118	24.7912	56.9346	16.951	28.3201	87.3336	55.5439	62.3166
30.9758	0.570895	2.62801	83.9221	29.9759	67.7386	52.7576	19.6415	49.5719	33.4086	23.5307	57.0057	2.71408	47.0852	77.325	68.451	55.9853	10.9775	62.0874	16.8041	48.6423	23.6832	53.4875	48.9073	111.275	63.389	23.125	15.6704	18.4215	30.9968	91.9219	72.1541	11.4725	50.9567	54.7	27.9045	47.4879	27.8899	54.0436	16.7155	24.3774	81.1281	58.3582	59.3749
31.0757	0.488711	2.39175	83.3723	28.3663	70.0546	48.2356	19.1695	53.4026	30.0072	22.6507	52.1636	2.37357	44.7284	83.4507	63.4052	51.9231	10.6282	57.7446	22.3672	42.4306	23.964	47.1534	49.9856	109.999	64.558	21.567	13.6949	17.739	38.5533	98.1491	74.4516	13.2041	48.7511	53.4785	25.8557	43.654	36.6115	50.4783	15.5794	20.9323	74.9535	56.735	61.7747
31.1757	0.418407	2.17633	81.2332	27.0445	71.1525	46.3292	17.4743	56.1603	26.7803	21.5779	46.9215	2.06518	51.6095	84.9519	57.8812	47.476	9.98383	60.8438	24.1221	36.8119	22.6119	41.2419	48.6391	108.303	62.05	22.8482	11.9486	17.3767	39.1454	101.391	74.1175	14.0929	65.4631	50.7725	23.5127	39.7853	39.8417	46.6251	14.1086	26.6574	68.9462	53.0208	58.8854
31.2756	0.358279	3.57088	87.1122	25.6532	71.2621	46.078	15.2751	55.7196	23.7885	21.4973	41.7424	1.7891	52.6057	83.5097	78.5364	50.4623	9.19854	61.2159	24.1515	38.2491	31.0453	35.877	46.0456	111.031	66.0613	22.5474	10.4131	16.3915	36.7454	102.35	80.484	14.3816	75.0249	47.3075	24.878	36.0001	39.7525	42.7269	12.5782	28.1934	63.1958	50.7655	62.1616
31.3755	0.306905	5.42402	89.1916	27.0167	70.5781	44.2996	27.0532	61.5354	21.0576	21.0288	36.8649	1.5443	62.858	85.9593	85.7774	65.2795	8.366	59.7785	30.1828	36.3932	47.7604	31.0936	42.8834	108.069	65.0955	21.3077	9.06776	15.0688	33.2398	101.583	82.7257	14.2502	79.4561	43.5322	32.2281	32.3782	37.7564	38.9327	29.1256	27.3164	66.4595	47.0487	59.6119
31.4754	0.262972	6.39128	88.6874	26.0273	69.2668	41.6924	49.6138	62.6872	18.592	20.2872	32.3983	1.32892	65.1063	85.0839	85.6675	72.3589	7.54145	57.1933	31.7509	33.0309	52.4096	26.8777	43.1622	102.248	61.3474	19.5604	7.89209	13.5976	29.5031	101.4	82.146	13.8323	80.273	39.718	33.8527	28.9702	34.7602	35.3289	34.7706	25.1573	77.6936	42.8069	54.8055
31.5754	0.225383	6.7898	86.4664	23.8325	67.4667	38.6945	57.5223	61.0682	16.3828	19.3669	28.3785	3.43228	64.5299	82.147	92.3606	71.5238	28.4341	53.9258	30.8112	33.6048	51.2872	46.8115	45.6982	95.1624	56.2017	17.589	13.3115	12.1004	31.5585	99.7909	79.6896	13.2274	81.9739	38.7453	32.7619	25.8051	31.3346	49.7442	35.1666	22.4208	85.5238	38.5261	49.3649
31.6753	0.193126	6.82982	83.1446	31.9452	70.9292	41.1905	57.2567	57.8877	25.8732	18.3267	24.801	4.65155	60.699	86.6709	91.6646	66.6467	39.1258	54.6828	32.0892	31.6328	47.6105	54.6821	45.294	111.101	53.1267	15.5749	15.4704	10.6535	38.3128	97.1363	76.0369	12.5074	80.8631	38.3428	35.1342	22.8963	28.8929	56.7944	33.1784	19.5323	88.8638	42.6665	44.0033
31.7752	0.165414	6.65018	79.1577	34.28	72.952	42.6638	52.7849	53.9103	30.3717	18.7463	21.6406	8.86618	64.6337	87.077	90.1629	59.982	43.5665	66.1412	30.9732	35.6146	43.0001	62.282	43.329	115.042	54.1962	17.5894	15.8049	14.1663	38.5813	93.7375	91.6613	11.7253	79.9007	36.6766	34.317	20.2458	26.0739	59.1517	31.6235	16.7367	89.0473	42.5005	39.0118
31.8751	0.141624	6.34206	74.8111	33.3507	73.7962	42.0078	46.4769	49.6124	31.7597	18.6914	18.8626	11.2338	63.2914	84.8881	85.2775	52.807	44.2651	71.843	28.6223	35.1953	38.25	63.115	40.6034	117.356	52.1411	17.976	15.8443	15.6927	36.0824	89.8313	99.8273	10.9179	77.0346	34.3406	32.0806	22.1933	23.1756	58.5903	28.977	14.1638	87.0633	40.5637	34.4879
31.975	0.121176	5.96488	70.3166	38.0155	79.6415	40.1341	39.6972	45.2844	33.5475	18.2954	16.4291	12.3272	59.1042	81.1324	78.8431	45.8139	42.8059	73.6106	26.6336	34.135	58.1966	68.6631	37.5762	114.855	48.4104	17.3638	15.0457	19.742	42.639	85.6032	102.788	10.1121	72.9524	31.704	33.4858	22.9248	20.3736	56.2818	26.0028	13.5588	83.641	44.0284	30.4425
32.075	0.103619	9.0918	65.8185	38.1039	83.4876	37.6173	33.1868	41.0973	37.9733	17.6623	14.3024	53.2961	59.6309	76.4992	71.8904	39.3497	40.1805	85.2203	24.0542	31.3181	67.7364	73.6546	35.4789	109.007	43.9103	16.1787	13.8481	25.9597	51.5571	81.1967	103.749	9.32681	75.1356	28.9916	32.3141	22.7935	17.7642	52.9939	40.0662	22.9085	79.314	50.2412	33.5483
32.1749	15.1354	10.7258	61.4136	35.7194	85.6882	34.8145	27.3087	37.1462	39.0066	16.871	12.447	102.848	56.6765	71.4454	64.9824	33.5608	40.2979	90.4972	21.3001	40.8987	67.8905	75.8181	39.9276	101.721	39.1939	21.9563	12.5026	28.6203	51.8455	76.7213	101.782	8.57418	74.5425	26.3368	32.2855	22.0683	15.3933	49.2238	43.9209	26.6806	74.4697	66.4848	32.7273
32.2748	17.2285	11.4014	57.1645	34.6328	86.5432	32.4124	22.2023	33.4778	44.1501	15.98	10.8302	132.899	51.9579	66.2695	63.2553	28.481	38.6745	91.4737	18.6064	45.1696	63.7691	72.7832	40.7743	93.89	34.5862	24.4049	11.149	31.4756	56.9736	72.2588	97.9013	8.46658	72.0766	23.8148	30.5207	20.9518	13.2757	45.2886	42.9485	27.1341	76.7994	71.0244	30.3287
32.3747	18.9221	11.4729	53.1098	38.1474	86.3123	29.8604	28.3594	30.1088	46.6161	15.0326	9.4225	147.146	46.5207	70.6518	59.4751	24.0837	36.129	89.6015	16.0974	44.2525	57.9587	76.3522	39.6581	86.084	30.2667	24.734	9.86107	31.837	91.7594	67.8683	92.8362	8.20114	68.4043	21.6751	28.0547	19.5954	11.4075	41.9833	39.8657	25.7227	76.5764	69.5952	44.8388
32.4746	17.3698	11.1743	49.2712	37.6072	85.2091	27.3112	29.3959	27.0378	46.1457	14.0624	8.19731	150.72	56.1334	75.3428	54.7919	20.3125	39.4119	94.6076	19.8828	40.8277	51.7395	88.0471	37.5326	78.5996	26.3233	23.7712	8.67431	32.1606	119.182	63.5923	88.0635	7.83404	64.0128	28.225	25.4008	18.111	9.77401	38.5725	38.7664	23.3655	86.0127	65.3145	52.8997
32.5746	15.1873	10.6589	45.6587	34.9155	83.4145	24.854	27.7066	24.2529	43.9735	13.0944	7.13111	147.316	69.2641	76.1716	57.6814	17.0996	39.6262	95.2934	21.4023	43.7614	45.7183	89.3341	34.9478	71.5795	22.7875	22.0758	7.60247	30.9441	128.436	59.9034	82.6488	8.68671	59.2535	30.9644	22.8045	16.5794	8.35549	35.2126	35.8839	20.6291	90.4418	59.8568	52.9174
32.6745	13.0778	10.0269	44.7839	31.2354	81.0833	28.8899	25.8813	21.7367	49.2752	12.148	6.20313	139.564	72.7552	74.554	56.571	14.375	38.0859	93.125	21.0196	42.2766	40.159	85.0971	32.2159	65.08	19.6572	20.0191	6.64713	28.84	161.46	56.2695	90.1355	9.07883	54.3759	41.0565	24.4588	22.6759	9.4408	41.587	32.377	17.8505	91.3348	54.103	49.5973
32.7744	17.6953	9.34262	43.2478	27.2575	78.3422	30.2198	22.9784	19.4695	50.3582	13.3858	18.455	129.318	70.7259	71.4468	63.9204	12.0723	35.6122	89.1431	19.6271	39.4722	35.1527	78.1988	29.5106	59.1103	16.9114	17.8415	19.3208	26.2861	198.128	57.5005	92.8863	9.1438	54.6877	45.3679	40.1545	26.2669	9.60369	44.0461	29.935	15.2188	89.7835	48.5004	54.8676
32.8743	16.9833	8.6467	41.302	23.3729	75.2973	41.0889	19.738	19.8598	48.9243	14.0333	24.3528	117.86	65.7543	67.4924	64.861	11.6094	38.1601	84.3388	17.7658	51.9596	30.7066	75.4451	26.9238	71.8889	14.5191	15.6931	27.1601	28.9051	200.253	57.5911	103.605	10.3634	53.3871	52.2454	53.0341	28.456	9.2276	44.0537	29.3426	12.8295	86.5935	43.2607	53.6038
32.9743	15.0458	8.61743	39.1237	19.7866	72.0426	45.9743	16.5685	65.3513	46.0742	14.2359	27.2755	106.057	59.4264	63.1174	62.4044	10.6484	39.6087	78.8681	15.7554	54.656	26.7897	69.8545	27.632	113.161	12.4454	13.6639	29.8732	29.235	187.593	56.8254	108.182	10.9674	51.0249	54.2764	56.0668	29.1807	8.55966	56.9526	27.2678	18.2846	82.3556	45.1354	51.6226
33.0742	13.0109	8.34212	36.8364	16.5901	68.6544	47.194	13.6755	125.093	42.5111	14.1098	27.3854	94.4783	52.6929	74.0016	58.2812	37.0204	38.7711	73.9614	17.6496	80.3237	30.2252	63.085	26.9466	130.27	10.6548	11.801	29.7538	31.5299	169.523	55.4281	108.527	13.7524	48.0057	53.424	54.4162	28.8713	7.75644	62.843	28.9286	20.1842	77.4992	43.7343	48.2248
33.1741	11.1635	8.09802	34.5247	15.5239	65.1957	46.2306	11.1447	236.492	43.1437	13.7466	26.0164	83.4813	46.1015	78.7536	53.4732	49.0443	36.6682	68.7093	17.6817	87.6436	29.9202	56.07	28.0657	178.436	9.11325	10.1264	28.153	32.4724	154.744	55.1735	108.803	15.3554	50.5956	56.741	50.706	27.8546	7.21804	64.2951	27.8924	19.9991	72.3332	51.0656	60.5167
33.274	9.55372	7.70739	32.2459	18.3758	63.7139	50.2216	8.99257	306.236	41.7424	13.2186	23.9436	73.2721	39.9474	79.5249	48.5253	52.2159	33.9341	70.9584	16.7024	85.3857	27.9341	49.3121	27.5836	196.571	8.12883	8.64343	25.8569	31.6212	138	73.6378	106.249	16.1078	50.9596	56.5416	56.0677	26.3763	17.0494	66.211	25.7077	18.6715	70.5349	52.0334	61.8106
33.3739	8.16904	7.23919	30.0374	25.6458	70.8367	50.7684	7.19925	335.839	39.2067	12.5822	21.6103	63.9535	34.3702	95.4255	43.7292	50.6114	30.9563	81.6875	15.2302	81.4802	25.8288	43.0605	26.2622	208.623	31.7971	7.34532	23.3144	29.7115	121.558	86.4051	101.862	16.2568	49.7987	54.3129	69.195	24.6194	21.8758	65.1455	23.1415	16.7927	67.6291	55.6232	58.5153
33.4739	6.98302	6.73772	27.923	32.9835	78.1409	56.1079	23.394	340.873	36.1106	11.881	21.7712	55.5577	29.4156	105.418	39.2305	51.7751	32.3695	86.4848	13.5739	78.6948	33.8545	37.418	24.5422	206.68	50.6878	6.21912	20.7739	32.3721	112.041	94.7196	103.583	15.9864	47.6322	50.9918	71.4642	22.7184	23.7136	69.65	20.5621	14.7239	64.0332	54.5218	53.4685
33.5738	5.96859	6.231	25.9162	36.1705	83.1729	57.2353	29.9962	331.35	32.8134	11.1482	28.3288	48.0707	25.075	112.305	35.0919	50.1476	69.4997	87.2574	11.9114	72.0326	35.4126	32.4048	22.6751	205.249	58.9372	5.24885	18.366	32.5756	100.42	99.5777	102.128	15.4335	44.8413	47.1622	68.6275	23.3913	23.6116	70.0352	18.1357	12.6766	60.0495	51.1777	48.0123
33.6737	8.50203	9.27669	24.0241	38.1431	86.3213	55.866	35.2473	313.658	29.534	10.4084	30.2933	41.4494	24.3009	113.474	40.9608	58.047	128.775	94.6221	10.3394	63.8975	35.4986	27.997	20.8013	196.389	62.2208	4.41817	16.1523	31.2681	105.175	101.776	98.583	14.6984	41.7024	43.1808	63.6016	32.0117	22.3975	67.9149	15.9277	19.602	55.8939	46.9063	54.5292
33.7736	8.23666	10.8558	22.2488	44.9012	87.9266	54.1923	51.0947	291.834	26.4	9.67786	29.7551	35.6337	22.5507	111.023	42.1705	58.5256	196.931	97.9457	8.90524	55.5791	33.3462	24.1487	18.9962	195.522	68.594	3.87456	14.1552	29.0946	100.067	101.948	114.873	13.8549	38.4133	40.6133	57.8439	37.091	56.7819	64.35	13.9539	22.2347	64.415	45.0029	53.8034
33.8736	7.31648	16.8018	20.5894	45.6786	88.2769	51.2977	55.4205	268.39	23.4802	8.96763	27.9359	30.5548	20.356	106.369	40.8865	55.1359	258.457	97.4377	7.62657	47.7281	30.3092	20.8052	17.2976	187.34	68.8468	7.35112	12.3751	26.4871	91.1265	100.6	124.622	17.7038	35.1124	38.0725	56.339	39.5771	79.4363	66.3806	12.2069	23.3939	68.7259	46.204	50.1184
33.9735	6.33223	19.9235	25.6393	43.182	87.6145	47.7932	61.0521	250.182	20.8058	8.28449	25.5399	26.1409	24.4557	100.465	38.3555	72.8921	335.674	94.4296	6.50431	40.6358	27.0574	17.9099	15.7218	187.808	65.6074	9.10001	10.801	23.7291	85.3584	98.1331	128.02	19.9483	32.669	38.8707	59.344	42.8335	88.5937	65.3786	10.6693	23.449	70.0502	44.4158	45.4375
34.0734	12.9512	21.2309	28.4703	39.0795	86.1439	58.9386	59.3421	230.377	18.3852	7.63226	27.9821	22.3209	25.3919	93.9405	35.287	80.51	401.005	92.9451	5.5301	34.395	23.9086	15.4086	14.2725	180.628	60.5418	9.72645	9.4166	21.4732	95.9625	94.8629	127.075	21.038	30.102	37.88	57.5029	43.8978	89.5322	62.5756	9.32063	22.6443	69.2969	41.2546	48.0181
34.1733	23.8268	21.3938	29.7578	34.3731	84.2185	63.3558	53.9657	210.362	16.213	7.01326	39.8963	19.0268	24.5274	87.2109	32.0765	79.4467	484.936	89.4194	4.69107	31.2764	21.001	13.2512	12.947	169.733	54.6869	9.64736	8.20334	19.1505	93.9589	91.0395	136.311	21.3082	32.1131	42.2811	53.5377	43.4147	85.6924	58.777	23.2613	20.8115	67.1381	37.5832	46.0682
34.2732	24.0039	20.8544	29.9863	29.6416	82.5345	63.6875	48.0664	190.957	14.2753	6.42924	44.0495	17.98	22.7141	89.2869	43.1332	73.9589	540.302	85.4772	3.97258	35.4956	18.3828	11.3925	11.7391	157.326	48.6709	9.14701	7.1427	16.8891	97.0352	86.8574	139.071	21.0073	43.1939	43.2502	48.813	41.8736	79.2893	54.5038	28.095	23.9652	68.7734	52.5069	52.8798
34.3732	21.5541	19.903	29.502	25.1985	80.2947	61.6218	44.8504	172.618	12.5546	5.88192	43.9284	26.8422	20.4747	88.0835	46.9596	66.5236	549.134	80.5433	3.35988	35.2037	16.0579	9.7925	10.6408	157.966	52.0106	13.8091	6.217	14.7647	91.768	82.4674	137.421	20.3204	49.5394	42.1951	43.9962	39.6426	71.7236	50.087	28.5367	24.2423	68.2641	57.1187	52.3789
34.4731	18.7183	21.4894	28.5514	21.1946	78.3448	58.2297	44.1302	155.575	11.0316	9.19379	41.58	31.5108	18.1219	88.1793	50.2553	58.5429	531.125	78.8307	2.83901	32.6982	18.4977	8.4159	9.64353	155.016	57.3858	15.9694	5.41005	12.8173	84.5562	77.9849	152.662	19.3832	52.4868	40.0069	39.3983	36.996	63.8584	50.3324	26.9767	22.9098	73.8942	56.4401	48.876
34.573	16.0829	28.6428	27.3092	23.598	75.939	54.1838	46.9541	139.912	9.68685	11.426	38.1908	33.3135	15.8345	88.2502	55.3269	58.9513	498.604	75.5421	2.39724	46.1257	31.7672	7.23201	8.73878	147.346	57.6222	16.5213	4.70715	11.0637	75.7733	73.4969	159.036	18.2948	53.04	37.2441	45.4057	46.2285	56.2056	48.7896	31.8722	20.7678	76.0016	54.3414	46.2454
34.6729	13.7699	32.1467	26.9669	23.3875	78.4421	49.9	44.8593	125.63	8.50171	12.8361	39.0516	33.2101	17.7743	85.8179	55.4662	55.4987	461.871	71.3095	2.02321	49.6831	37.3548	6.21416	7.91837	139.122	70.4556	17.5916	4.09515	9.50561	68.355	69.0679	159.306	17.1267	51.9486	34.2515	53.6991	51.3366	49.0494	46.2168	32.1091	24.0552	75.6449	53.2361	42.2456
34.7729	14.6877	33.3219	26.5925	21.7812	86.0824	45.6297	40.3801	120.005	7.45859	13.6254	37.4731	31.8882	30.3999	81.8834	53.0172	59.4278	425.627	66.5734	1.70691	48.1142	50.5434	5.33927	7.17468	130.96	74.5602	17.4104	3.56241	8.13548	60.5818	65.697	165.103	15.9296	51.6909	31.2378	54.5909	53.4466	42.529	43.1072	30.2366	24.4008	80.519	61.95	56.1533
34.8728	13.386	33.0432	25.7771	19.5249	91.2992	41.5189	35.0076	114.728	6.54128	13.9497	34.7005	29.8349	35.7267	77.1171	49.6514	60.4649	388.146	61.6369	1.43966	51.6434	53.4181	11.6806	6.50066	121.516	73.2302	16.4836	3.09875	6.94043	75.8014	62.2177	164.833	14.7385	55.2325	36.5117	55.044	53.422	36.694	51.4875	28.3154	28.4175	81.9514	63.0331	58.3918
34.9727	25.5876	31.8867	28.2118	24.7469	94.5101	39.6657	30.419	107.444	5.73513	13.9294	31.4474	27.39	36.7275	71.9625	45.6321	57.2435	350.547	56.7044	1.21396	49.929	61.8409	27.7464	5.88981	111.774	68.8757	15.151	2.69528	8.96889	83.1374	58.709	169.345	13.5784	56.1145	46.558	52.9824	51.9201	31.539	62.4058	25.7065	31.5473	85.4721	67.7391	55.6485
35.0726	25.9051	30.2299	29.2399	25.9827	97.54	37.1776	25.7449	111.841	11.1	13.6573	28.1121	28.2016	35.2817	66.7091	41.4534	52.0194	329.043	52.1023	1.02344	45.7324	61.8522	34.6388	5.33596	102.262	63.0155	13.636	2.34416	9.81435	80.6171	60.2104	168.107	12.4662	55.1619	50.6374	49.1614	49.4368	27.0278	69.1864	22.9493	31.3487	85.8598	67.7439	63.0085
35.1725	23.2921	28.3178	29.3059	25.8156	98.9326	44.7232	22.8027	110.323	13.7883	13.2043	26.4412	27.6558	32.5617	64.5084	52.9104	50.3447	313.454	67.5161	0.862665	52.1488	65.3847	44.94	4.83319	103.352	56.5872	12.0822	2.03863	9.89967	74.0895	60.4621	163.045	11.4117	52.9873	51.1078	52.1123	46.3432	23.1081	70.9641	34.7778	29.3203	84.0916	64.261	66.7016
35.2725	20.236	26.307	28.7267	38.8815	99.0007	47.5414	21.5624	105.399	14.7973	15.9977	29.6955	27.9656	32.0792	78.1707	56.5018	46.3494	302.625	75.7758	0.727023	51.8282	79.2173	47.8668	7.47262	99.8358	50.1518	10.5777	1.77281	9.51667	66.376	73.7542	164.19	10.4197	50.041	49.4699	50.6387	42.9128	19.721	69.6551	37.9522	26.4035	80.8878	59.2483	64.0399
35.3724	27.664	24.2964	27.7286	43.444	98.0093	47.501	19.7339	99.6132	14.7805	17.7213	29.8547	32.9175	40.1215	84.549	55.8128	41.4021	293.513	79.1142	7.86036	48.192	82.5916	46.7688	8.59823	94.0511	44.0285	9.17327	12.41	8.86431	65.4168	82.6424	160.823	9.49329	46.6511	46.6723	47.2147	39.3447	16.8061	66.5225	37.0404	25.8815	76.7761	55.924	58.9091
35.4723	26.6019	22.3457	28.0273	43.1309	96.1837	47.5122	18.3062	101.034	23.4508	18.6358	39.4605	34.8485	42.3851	86.1781	52.9146	36.2698	276.012	82.268	11.2843	43.157	79.0273	43.6224	8.86979	90.3459	38.4711	7.89497	17.3565	8.07601	73.1937	88.1018	154.518	8.63416	43.0534	43.3079	51.4445	35.7805	14.3059	62.3918	34.3479	24.0098	72.4813	58.7623	61.0913
35.5722	23.5801	22.0499	28.3494	40.4239	93.7066	45.8353	16.183	98.1701	27.5693	18.9465	42.4339	34.7692	41.33	84.7817	48.9916	37.86	256.248	82.0776	12.5043	40.0489	76.9356	39.5756	8.67333	93.703	41.0271	6.75266	19.0577	7.23928	71.5335	90.9123	146.4	7.84067	48.2004	57.3209	54.9826	42.9562	12.1666	60.26	31.0208	21.5061	67.8208	57.1302	58.9851
35.6722	37.7326	25.7435	28.8011	41.129	90.7258	50.1509	17.2436	92.9032	28.8514	18.8138	41.7843	33.4037	43.4539	81.5261	56.0738	36.3297	243.881	79.6983	12.4608	46.1683	71.4998	54.3251	8.23352	91.7541	55.5076	5.74594	18.9661	6.40967	65.9855	91.6965	137.272	7.11106	54.1123	63.2971	53.6229	46.731	10.3397	56.9453	27.6133	18.8055	73.0386	53.3917	54.4025
35.7721	37.2643	27.9991	28.4904	47.5936	87.36	52.3047	16.4867	86.4235	28.4188	18.3627	39.2736	31.265	42.2632	79.9606	57.2313	48.8988	226.609	75.9479	19.5835	49.7121	64.615	59.7395	7.68012	87.1081	61.0129	4.86817	17.9373	5.95366	59.1654	97.2311	133.853	6.44294	56.6394	64.3942	55.568	48.046	16.9079	54.4596	24.3797	22.8664	76.1351	56.5178	49.0807
35.872	34.5872	28.5376	27.6765	48.041	83.7182	51.7078	14.8473	80.0461	26.9996	17.6892	35.9203	28.7112	39.3045	78.068	55.2349	61.5232	228.752	71.401	22.341	48.13	57.4965	59.2921	7.08715	105.322	61.1449	4.10935	20.6054	5.41329	52.2686	102.606	136.309	5.83338	56.7896	68.5936	53.4453	47.6209	19.8624	56.8382	25.8134	23.7152	76.4533	55.1425	43.7868
35.9719	30.3423	28.0139	26.5439	45.2158	79.9008	49.5261	12.8756	90.4512	25.0609	16.8668	32.3004	25.9879	35.5291	77.8295	51.6783	64.2298	220.369	79.5569	23.1075	44.5484	55.5105	55.7981	6.49588	112.708	58.2153	3.45799	31.3516	4.88406	49.8079	105.145	134.528	5.27928	55.5304	68.4631	56.495	46.0027	20.5918	61.7589	24.8671	22.7334	74.8599	53.2397	54.5826
36.0718	26.156	26.8583	25.2224	40.8064	79.978	46.4969	19.7211	94.2685	22.8976	17.1681	28.7293	23.2588	31.5075	75.4947	53.1862	61.6379	206.927	82.7235	22.2206	44.9453	52.3305	51.7971	5.92844	112.114	53.6891	2.90216	35.3758	9.49725	45.3934	105.524	129.952	4.7759	54.3895	65.8288	68.1629	52.1168	20.0044	64.685	25.7612	20.7984	71.9943	54.2948	55.629
36.1718	22.4189	25.3523	23.8023	35.8244	84.7797	43.0805	23.2925	93.0536	20.6917	17.0604	36.8975	20.6292	27.5688	83.7837	51.5572	65.4518	203.595	89.7863	22.5578	45.8212	47.6543	52.4063	5.39577	107.371	79.4837	2.43017	35.6606	11.8995	47.0642	104.276	130.575	5.49484	52.1082	61.8422	70.9175	59.6768	22.8009	64.2817	24.5756	18.4547	68.3247	52.0189	52.5648
36.2717	19.1793	23.6777	22.3461	30.8518	87.732	39.5594	30.5428	88.9388	18.551	16.6562	39.2525	20.3174	32.2594	86.6322	48.3603	63.3568	195.095	91.9549	21.469	43.1799	42.5868	50.0961	4.90237	100.648	90.2434	2.03109	33.9661	12.8449	44.5872	101.827	147.656	5.86354	49.1138	57.2212	68.3334	63.2529	33.3893	61.8775	34.5205	26.2535	64.1911	48.2287	47.9878
36.3716	16.3976	21.9504	20.8966	26.2016	89.1592	36.1019	31.9779	83.2779	16.5358	16.043	38.4452	19.3493	33.0974	94.1268	44.4882	58.3355	182.075	90.8524	19.6689	46.706	40.67	46.1316	5.38374	93.1532	91.9262	1.69493	31.3196	12.8585	58.6056	98.5143	155.387	6.34926	53.1503	52.4053	63.4396	63.9713	42.1442	58.3436	36.864	28.9637	59.8376	43.8938	43.0711
36.4715	14.0162	20.2425	19.4822	22.022	89.3454	32.8036	30.2974	84.5674	14.6763	15.2889	38.2931	17.9969	33.5215	102.471	56.8754	52.1125	167.032	91.7077	17.585	45.3186	37.2878	47.363	5.43426	85.5524	88.8333	1.41267	28.3099	12.3019	60.5806	94.6017	156.657	6.53793	54.4264	53.3004	57.7518	62.691	47.7872	54.2449	35.6458	28.6905	55.4365	48.3166	43.388
36.5715	11.9798	18.5973	18.1212	18.363	88.5373	29.715	27.1325	82.2283	12.9839	14.4471	44.3791	20.4513	31.9315	104.83	66.6702	45.6548	151.468	89.7502	15.465	41.6379	50.9141	45.4043	5.25196	78.1965	82.7096	1.17628	30.8972	11.4208	58.2299	90.2968	153.563	6.51825	54.1796	59.4409	52.5005	60.0623	48.6986	49.9423	32.9014	26.7823	51.107	48.0051	49.5192
36.6714	10.239	21.0078	16.8249	15.2181	88.6856	31.497	32.6387	77.8517	11.4593	13.5585	47.471	24.3354	29.3143	103.368	77.4295	39.477	149.546	86.0003	13.4451	48.2624	59.3815	42.382	14.0791	75.1744	81.908	3.66088	30.659	18.5971	53.2913	85.7602	147.624	6.35578	52.5125	60.7762	47.2421	56.5729	46.8412	68.804	29.6399	24.2592	65.842	45.3912	48.9492
36.7713	8.75117	21.8494	15.5992	12.5512	87.8538	35.8375	33.0112	72.4433	10.0962	12.6542	46.6223	25.9059	26.2715	99.5501	79.5412	33.8279	145.725	81.1774	11.5933	48.3055	59.5642	38.4684	18.2664	70.6231	86.8242	8.63134	28.9486	22.1651	61.564	88.3898	149.036	6.45881	49.925	59.2781	42.2655	52.5844	43.4805	77.9041	26.3469	21.3766	74.3798	50.2026	45.6349
36.8712	7.47949	21.7097	14.4471	10.3122	86.2431	39.7259	30.701	66.6291	11.2597	11.7571	50.3613	25.9331	23.1588	94.3611	79.3648	28.8033	140.178	75.7829	9.93669	49.1144	55.97	45.5816	21.4092	76.5647	85.3529	11.2202	32.1872	23.3705	60.9018	94.9099	146.231	6.38213	54.6737	56.2301	37.6883	52.131	39.4186	80.7924	28.3855	22.4116	78.4685	49.9856	41.3902
36.9711	6.39256	20.9762	13.3686	15.1249	84.0286	40.586	27.1786	67.1828	11.4791	13.2561	49.7006	28.2602	20.1768	88.4574	75.6645	24.4142	131.143	79.2112	8.47882	46.2201	50.8809	55.7445	24.3136	80.4103	80.341	12.2528	39.2964	27.1481	56.4973	98.4184	140.67	6.1838	56.3925	54.5465	46.8744	50.368	41.1397	79.8254	35.9992	21.6115	79.4114	47.3142	37.0264
37.0711	5.46363	19.9028	12.3624	16.7541	81.3667	39.6482	27.7826	70.4865	11.1354	14.0939	46.7731	28.6833	17.4295	82.2708	74.7446	20.6265	120.504	79.2854	7.21049	47.0912	45.4265	58.0048	24.9329	79.2433	73.5435	13.1223	41.4226	28.2625	55.3746	99.7137	136.415	11.7113	56.0016	51.5321	48.5463	47.7472	40.1178	77.2412	40.5231	20.3971	78.1761	45.4847	32.8876
37.171	4.66973	18.6544	11.426	19.3581	79.1279	37.6937	25.988	69.8412	10.4771	14.4363	42.8123	27.8695	14.9616	76.0804	70.8654	17.3855	109.645	77.1565	6.11611	52.8854	46.9293	64.2024	24.3036	81.9374	66.0648	13.0298	40.3977	27.7001	54.6444	99.2374	130.13	15.2491	54.1857	47.8596	46.6793	44.6053	37.5664	73.082	40.0595	24.9659	75.4773	42.251	29.1026
37.2709	3.99119	17.3365	10.5562	19.5265	76.498	41.9517	23.0897	66.9089	10.4455	14.4125	38.517	36.3718	12.7829	79.0136	69.6129	16.6303	110.451	73.6404	8.10243	52.2065	44.7154	65.412	23.0291	85.8646	59.401	12.362	37.7702	35.7826	50.6348	97.4407	122.641	18.8431	53.8134	43.9436	43.2894	41.1898	34.259	68.1093	37.3822	25.9653	71.8396	38.4926	42.8648
37.3708	3.41123	16.0157	9.74963	18.3708	73.5305	42.9471	19.8407	62.746	9.99846	15.274	42.8873	40.4488	11.0854	78.6365	65.7929	22.7629	110.056	70.3766	12.1608	52.3937	49.361	72.735	21.4577	84.5245	61.0985	11.379	34.4368	39.1486	48.516	94.6809	114.534	22.2582	64.8366	40.0335	39.3845	37.6799	30.6781	62.8112	33.8746	24.9274	67.6447	34.6694	62.5586
37.4708	2.91559	14.7325	9.00255	16.5751	79.0562	44.667	16.8824	58.0153	9.3248	25.4861	42.9452	41.5338	9.54393	76.1931	61.593	33.1223	117.599	66.3018	13.6757	48.9702	49.3345	72.5733	19.7874	81.021	59.061	10.2524	30.9049	39.4843	60.7576	91.2398	106.217	24.0998	70.5443	43.5989	35.4551	34.2022	27.1148	57.4943	30.2709	22.8254	63.1673	37.6954	66.7947
37.5707	8.57968	13.5108	8.31124	22.9379	82.5261	44.2897	14.0736	53.1253	8.54658	32.4152	40.7449	40.659	12.6574	81.6962	56.5946	48.3887	118.266	65.5203	13.7263	49.2958	46.2769	68.4989	18.1283	96.3635	72.0574	14.1288	27.4513	41.7733	61.8321	87.3377	100.575	24.8166	72.4763	44.0357	31.7276	33.0177	23.7364	52.3447	35.6632	20.2631	61.3256	37.2382	65.9886
37.6706	24.9915	18.9025	7.67203	24.9042	85.96	42.4972	11.5552	48.3209	11.9763	36.831	41.9674	45.9454	13.6901	82.8562	69.8093	63.1738	113.685	63.2077	12.9803	53.4497	48.3417	62.5984	16.5389	100.576	75.9056	15.8005	24.2175	41.3355	58.1003	89.7256	94.2613	24.7418	85.4973	42.6434	40.2183	31.2798	20.63	49.5372	35.8895	28.4394	58.6106	35.0977	61.5044
37.7705	26.3975	22.0836	7.08132	24.3746	87.6633	39.9435	16.5881	43.7424	13.4946	39.3394	40.4268	47.5983	13.5158	81.2587	73.6689	73.3035	106.311	59.9538	11.8442	51.9191	57.1566	56.0653	15.0479	98.8036	77.9353	16.066	21.2664	39.251	52.5841	90.2112	95.0063	24.1239	91.992	40.2439	41.9319	29.2072	17.8322	51.0987	33.7793	34.4256	55.3614	32.2426	58.8593
37.8704	25.811	23.3626	6.53566	22.5332	96.964	37.0365	17.9346	53.1264	13.8288	40.4161	37.5209	46.8589	22.0081	77.9758	72.3398	73.9875	97.6564	56.1712	10.5606	47.6759	59.1874	49.5601	13.6669	93.9709	75.2599	15.4721	27.6641	38.3269	57.7596	89.2624	99.9231	23.1458	98.8329	49.3569	40.4425	30.1301	19.0673	50.327	30.7488	35.6303	51.8231	29.1843	57.4258
37.9704	22.9874	23.4445	6.03183	20.1022	103.351	34.0265	18.1751	56.6736	13.4548	40.4334	34.052	44.6135	25.5058	82.4646	68.3552	69.7431	88.6375	52.1452	12.3063	42.3739	61.2976	43.427	12.398	87.7294	70.0411	14.3888	59.8867	36.0775	57.4025	87.2503	100.702	21.9426	100.752	52.7928	37.5642	41.1061	18.8455	48.1695	27.4914	34.1143	48.1705	44.4175	57.2812
38.0703	19.9115	22.7946	5.56675	17.5083	107.638	31.0629	16.9239	56.6761	12.6813	39.682	37.8704	41.4872	26.0513	82.9665	75.0519	63.2129	79.7894	48.0697	12.5586	38.2864	58.4724	37.8261	11.2381	88.0317	63.6328	13.0617	73.7183	33.1172	69.7935	84.4689	100.362	20.6116	99.2695	52.8115	44.0136	47.5634	17.7958	45.246	24.3327	31.1849	44.5261	49.5969	53.6187
38.1702	17.0937	21.7181	5.13753	19.9099	110.375	28.2311	14.9964	54.6048	17.9523	51.6682	37.8999	37.9142	30.3374	84.7089	77.689	55.9062	94.3162	44.0736	11.987	33.6916	53.5784	32.812	10.1814	84.7099	56.8633	11.6503	79.8905	29.8527	70.3194	81.1506	99.9864	19.226	95.5112	50.8505	45.2811	50.7124	16.3205	41.9568	26.3214	27.6525	40.9738	49.5835	57.0393
38.2701	32.0166	20.414	4.7414	19.9339	111.392	25.5763	12.865	51.3962	20.3038	59.3911	35.9464	34.1898	31.056	88.7184	78.0417	48.6521	114.018	40.2391	11.0011	43.7063	48.046	28.381	9.22076	87.0049	50.2212	10.2544	79.0026	26.5457	65.7804	77.4788	97.2169	19.4714	90.3074	47.8166	43.4056	51.4832	14.672	38.5568	25.5934	24.6939	42.8873	47.0264	66.901
38.37	40.5185	19.0101	4.37586	18.6745	111.025	23.1187	10.7895	47.6395	33.4047	63.8746	33.0572	30.5091	29.763	88.8151	74.6785	41.8761	120.443	36.6158	9.84621	64.9293	42.5649	34.862	8.34896	89.8961	43.9781	8.93338	125.525	23.3582	59.402	73.5973	92.9132	19.1951	84.2632	44.2754	40.1897	50.5857	13.0043	35.2039	42.5498	21.5432	43.1825	43.3543	72.1272
38.47	38.3835	17.5874	4.0386	29.1005	109.555	20.8633	8.90009	43.6997	39.7112	65.9233	29.8288	26.9953	27.4279	86.3833	69.5238	35.7687	119.046	33.2306	8.66499	71.0811	49.4089	49.8431	7.55866	87.8542	38.2687	7.71926	190.844	20.3839	59.2689	69.6178	87.6893	24.6851	77.8133	40.5733	36.5331	48.5579	11.407	31.992	47.5506	18.48	42.3617	39.3248	69.7597
38.5699	59.3344	16.1959	3.72743	52.8398	107.211	18.8059	7.25	39.7968	48.63	66.1664	26.5909	23.7213	24.6436	82.4333	63.6666	30.3867	113.258	30.0949	7.53616	74.1085	49.4696	54.9524	6.84282	90.8614	33.1431	6.62639	215.291	17.6708	55.199	67.1818	81.9799	28.7989	71.265	36.9168	32.8726	49.7242	9.92843	28.9735	46.8684	15.6532	40.7956	42.7766	64.391
38.6698	96.0498	14.8649	3.44035	64.9461	104.189	16.9375	5.8486	36.058	51.8599	65.0947	23.5161	22.3388	25.0797	77.6417	57.7085	25.7146	105.215	27.2092	6.49941	70.6331	46.444	54.6084	6.19484	88.842	28.6012	5.65767	217.003	15.2366	59.1492	64.3828	76.0888	30.9729	64.8304	33.4233	29.4087	54.0549	8.59077	26.1736	43.6736	13.1311	38.7558	55.1148	64.0772
38.7697	129.694	13.6106	3.17546	67.3276	100.657	25.8012	4.68194	32.5517	51.6225	63.089	24.4018	22.3794	31.811	72.4564	51.9691	21.7002	98.2141	24.567	18.1573	64.1705	42.2028	51.426	5.60853	84.2742	24.6142	4.80896	206.682	13.08	56.8181	61.3527	70.2243	31.7619	58.651	30.1546	43.0605	55.5514	7.39981	23.6001	39.5461	10.9323	36.4397	58.3255	59.9179
38.8697	125.869	12.4404	2.93102	64.314	96.747	83.0633	3.72496	32.1374	49.3623	60.4426	41.9026	31.929	33.8017	67.1698	46.6056	18.2755	107.253	22.1574	24.0676	56.6622	37.6712	69.4502	5.07816	78.5546	21.1383	4.07212	190.572	11.1881	51.9824	58.193	64.5254	31.5788	52.8162	27.1375	46.9885	55.0439	6.35172	21.2502	35.2538	9.04743	33.9891	56.8983	54.4249
38.9696	129.31	11.3563	2.70532	58.584	92.572	166.095	2.94878	30.7193	46.0094	57.3805	48.878	36.8464	33.0627	61.9679	41.6829	15.3689	107.896	19.967	25.9147	49.1401	33.2873	75.1919	13.5755	72.4587	18.1234	3.43703	172.255	9.54098	49.2691	54.9812	59.0811	30.7308	47.3778	24.3779	46.2411	53.163	5.43732	19.1144	31.152	7.45172	31.5044	53.2719	56.4512
39.0695	132.763	10.3569	5.40975	51.7552	88.2297	210.396	2.32476	28.7659	42.1535	54.0737	71.9756	38.6071	30.8547	56.9652	37.2146	12.9109	110.584	17.9807	25.455	42.116	29.2406	88.8453	22.2744	66.4071	15.5185	2.8928	153.725	8.116	60.3991	51.7762	59.8776	29.4454	42.3606	21.8695	43.3889	50.3832	4.64479	17.1799	27.3888	6.11367	29.0552	48.7543	53.742
39.1694	119.816	9.43891	34.0239	44.77	83.799	228.788	1.82655	26.5708	38.1613	50.6514	80.3156	38.2765	43.3523	54.7225	33.1871	10.8378	119.418	16.1835	23.7706	35.8102	25.5958	91.1148	26.0773	73.0623	13.2745	2.42863	136.042	6.88938	61.0266	54.34	70.0894	27.8895	37.7696	19.5988	39.7256	47.0582	19.4543	15.432	24.0095	4.99987	26.6884	44.0324	49.2386
39.2693	104.216	8.59775	52.4287	38.1462	79.3408	231.407	1.431	45.3931	34.2532	47.21	80.5045	36.6166	47.9038	51.7797	29.5728	9.09258	119.434	20.1673	21.5174	30.2833	22.3576	87.2948	27.11	73.6538	11.3456	2.03436	119.717	5.83786	57.16	55.4737	80.1169	26.1827	33.5966	17.5495	35.8889	43.4479	32.2658	13.8557	21.0112	4.07806	24.434	39.4534	44.2741
39.3693	89.5894	9.13957	63.6185	32.1403	79.6136	224.729	1.11843	54.7454	30.555	43.8195	76.4209	34.166	47.8133	48.4803	26.3384	7.62541	114.433	22.2279	25.3242	25.5134	19.5029	80.4943	26.6188	84.7209	9.69068	1.70063	104.95	4.93955	59.2415	55.5211	84.822	24.4108	29.8247	15.7039	32.1807	39.7402	38.0636	12.4362	18.3686	3.31856	22.3101	35.18	39.4305
39.4692	76.7188	9.19679	100.304	26.8508	78.9792	212.861	0.872328	58.295	27.1315	40.5292	70.3149	37.0745	45.16	49.0647	23.4492	6.393	106.789	36.0172	25.9763	35.4965	16.9985	91.3097	25.3303	90.6128	8.2727	1.41895	91.7653	4.1743	56.1121	54.7548	85.8408	22.6336	26.4312	14.0442	28.7326	39.7617	39.5397	11.1593	16.0487	2.69506	20.3259	33.8403	50.6132
39.5691	65.6131	8.95697	122.696	22.2854	77.6256	198.386	0.679126	59.4538	24.0098	37.3736	63.4686	37.5357	45.2137	48.0545	20.8712	5.35831	104.839	44.0763	24.8658	41.4087	16.9802	99.8144	25.2856	90.1115	7.0591	1.18191	80.0935	3.52393	50.9858	53.3894	84.3632	20.8928	23.3898	12.5538	25.591	38.6711	38.4555	10.0119	14.0166	20.9163	18.4845	48.2108	52.0697
39.669	56.0912	8.5433	135.059	18.4018	77.8394	182.904	5.34913	57.957	21.1933	34.376	56.5907	36.4098	58.9119	46.0722	21.3266	4.49018	99.3323	48.1539	22.8623	41.5569	16.3285	117.857	24.2877	86.2873	6.02132	0.983092	69.8202	2.97227	53.9618	51.593	81.2494	19.2166	20.6727	11.2168	24.9399	36.8408	35.9504	8.98162	36.9772	37.1936	16.7846	65.9172	49.3996
39.769	47.9442	8.03608	150.675	15.1337	77.1721	167.382	7.35869	54.9609	18.6713	31.5526	50.0537	34.3076	63.2771	43.5356	33.4201	3.7627	94.6667	49.5068	20.4876	38.8407	15.0282	123.868	22.8174	80.8769	5.13451	0.81691	60.8129	2.50512	59.5186	49.4976	77.1171	19.65	18.2516	10.0188	23.2874	34.5492	32.7498	8.05707	45.0204	67.2266	15.2219	71.2027	62.4688
39.8689	40.9787	7.48704	157.913	12.4062	75.8123	152.388	9.5156	51.1971	16.4258	32.2228	44.0346	32.0106	65.3956	40.7225	45.1179	3.49195	91.115	49.0347	18.0455	39.4206	13.5149	120.208	21.1507	87.631	4.37712	0.678454	78.7063	2.11006	69.0079	47.2059	72.4059	19.4979	16.0988	8.94662	21.2651	35.868	29.3053	7.2276	51.6604	124.759	13.7904	70.1299	80.4944
39.9688	35.0246	6.92894	159.397	10.1443	73.9145	138.233	14.4258	47.1223	14.4345	32.1024	38.5992	29.3237	71.6258	37.8146	49.1895	3.13507	85.2729	47.378	15.7045	37.0618	11.9982	125.363	35.2807	87.6983	3.73061	0.563379	94.8133	1.77633	91.4378	44.7988	68.7097	18.9462	14.1884	7.98807	19.1827	35.7841	25.8887	19.834	51.4614	148.964	12.4827	70.7426	82.911
40.0687	29.9355	11.6298	157.002	8.27774	74.1376	125.069	15.8725	55.8026	12.674	31.4112	55.0934	26.4894	82.9898	36.0288	52.2804	6.91565	78.3729	59.5484	13.5502	33.4059	10.5719	121.173	41.4929	98.981	3.17904	0.468083	98.3726	1.49467	94.753	42.3399	64.5021	18.132	12.4956	7.13196	17.186	34.7312	27.9305	28.3225	49.0156	153.236	11.3869	67.4038	78.7002
40.1686	37.3379	19.8493	152.066	6.74351	73.5136	112.949	15.4191	58.8394	11.1211	30.3197	60.8571	23.6677	84.7558	46.3213	51.5213	16.3896	71.1605	67.79	11.6185	29.353	31.2821	112.316	43.223	110.081	2.7087	0.389483	103.181	1.25713	92.2348	39.8791	60.0577	17.157	10.9977	6.36803	22.971	33.0365	27.739	32.5059	44.8953	146.213	10.3663	62.3005	72.0048
40.2686	35.2653	24.2653	145.536	5.48638	72.219	101.867	14.0176	58.4631	9.75364	28.958	60.7096	21.3329	81.1191	51.4789	48.7814	20.2723	64.073	71.336	19.0275	30.7922	41.9049	101.5	42.4846	116.853	2.3078	0.324896	100.372	1.05691	84.9212	37.4545	69.547	16.097	17.086	5.68676	24.3792	34.5941	26.2706	33.9438	40.2764	133.367	9.42146	58.0588	64.6996
40.3685	36.9965	26.2317	138.079	4.45885	70.4121	91.7851	12.2321	56.1037	8.55133	27.4245	57.4785	19.0273	74.6934	53.27	45.8672	21.0211	63.0357	71.7034	21.9713	29.438	44.1437	90.2528	40.4519	115.774	1.96616	0.272048	93.7066	0.888218	80.0171	47.5367	74.1569	17.2836	20.7561	24.905	39.8105	40.1932	24.1381	33.6726	35.718	118.086	8.55091	52.9941	68.9356
40.4684	42.2439	26.6467	130.161	3.62065	72.6749	82.6436	10.383	63.7364	8.29073	25.7972	58.0048	16.8288	67.0756	52.8989	47.8927	20.102	67.2565	69.9748	22.3286	26.791	42.4337	117.115	37.8037	121.661	1.67502	0.228905	85.3596	0.746148	72.5199	54.4024	75.3803	18.0558	22.6789	35.1073	45.5662	42.9531	21.727	32.3765	31.4677	102.392	22.8287	57.3739	71.2194
40.5683	40.5061	26.104	122.103	2.93797	73.7143	74.376	8.64114	65.8705	8.59565	24.1309	57.2475	14.7827	59.2133	51.1814	46.7754	31.9449	66.8364	66.9185	21.2636	27.7875	39.0352	124.751	37.455	126.838	1.42694	0.1936	76.561	0.626543	64.4313	58.7582	74.3029	18.1742	23.3592	39.7055	50.0154	43.6703	19.2728	30.504	27.6178	87.4321	33.2383	56.5691	67.688
40.6683	39.1157	24.994	114.123	2.38266	73.7632	66.9124	7.08648	64.7096	8.42121	22.4666	53.8776	12.9121	51.6437	48.6676	44.064	36.0857	67.3792	63.0748	21.7739	29.5696	35.0801	121.894	57.044	154.395	1.21557	0.164585	67.9801	5.2303	56.6399	61.1696	74.9145	20.6588	23.1752	40.8854	49.343	52.849	16.9135	33.9862	24.1852	73.7942	39.5842	53.2649	61.9662
40.7682	41.9395	23.5714	106.364	1.93139	73.0253	65.9255	17.1026	61.6638	7.97262	20.8351	49.3162	11.2247	44.6478	45.7246	40.6414	35.9848	64.8619	58.8199	29.2541	31.7451	31.1167	113.695	78.7778	177.962	1.03556	0.140595	59.9573	7.81408	49.5022	62.9092	82.5865	21.8899	27.8324	40.0406	46.3567	57.7359	14.7241	34.9503	21.1518	61.7239	42.995	58.1642	55.6956
40.8681	38.273	22.0008	104.498	1.56496	71.6601	63.0116	20.9864	57.6267	7.38144	19.2578	44.3688	9.7185	38.3498	42.595	37.0022	33.696	60.7094	56.3646	31.6601	30.6914	27.3943	103.149	93.6129	183.763	0.882343	0.12055	52.6425	9.04973	43.1252	63.5013	85.6506	51.7596	30.2326	45.0491	42.4706	59.5151	12.7395	42.1818	18.4849	61.3703	44.3135	57.573	49.5918
40.968	60.744	20.3869	107.565	1.26764	69.8041	59.076	21.4057	53.1574	6.73095	22.7431	39.4764	8.3852	32.7804	50.5459	33.4151	30.4177	56.0462	59.3383	31.1799	28.1089	24.011	91.9531	115.296	179.532	0.752073	0.103586	46.078	17.1317	37.5024	66.124	85.549	71.1347	31.0314	46.2662	38.3824	59.0932	10.9701	50.4433	16.147	57.4144	44.1668	54.3215	43.9409
41.0679	102.564	20.4481	107.331	1.02656	67.5778	54.6833	20.002	48.5986	6.07233	24.8422	37.6522	18.2482	27.9169	54.116	30.0183	26.8315	51.043	59.6596	29.162	24.9424	40.228	85.8284	131.565	199.218	0.641463	0.0889029	40.2471	46.4805	32.5799	67.1304	83.3282	123.826	30.7195	51.4586	39.5615	57.1594	9.41121	53.7459	14.1009	51.7068	43.0197	49.9337	38.8332
41.1679	134.78	22.06	124.843	1.6967	65.0755	50.1796	17.7617	44.1544	5.43575	25.8952	34.7422	31.6866	23.7084	54.8374	34.5091	25.3408	46.0563	75.5574	26.4244	21.6987	45.1155	77.9011	135.213	213.299	0.54765	0.075934	35.1031	62.3746	28.2877	66.9108	79.7425	184.253	29.6611	52.5431	37.9555	54.2329	8.05009	58.1266	12.3122	45.3789	41.2142	45.2149	34.272
41.2678	148.782	22.3834	134.02	1.94976	62.3685	66.5468	15.2583	39.94	4.83795	26.169	31.4157	39.1067	20.0912	53.7512	37.1114	22.9949	41.2881	83.9139	31.3515	18.6343	45.211	69.465	173.387	225.667	3.52219	4.76692	30.586	69.347	24.5534	65.7753	75.3322	221.635	28.1241	51.2075	35.1587	50.7013	6.86967	68.7964	10.7494	39.0951	39.0004	40.5766	30.2246
41.3677	136.745	21.9122	137.308	1.96174	59.5247	73.7389	12.8083	37.155	4.28727	25.872	93.1946	42.387	16.9978	51.5613	36.7865	28.4157	36.8442	87.0922	32.2553	15.8641	42.4636	61.2262	188.014	229.619	5.04123	7.36853	26.6318	70.5602	21.3083	63.9694	70.4799	242.296	26.3033	48.52	31.9673	46.8497	5.85133	94.3013	9.38452	33.2207	38.4146	73.6811	26.6447
41.4676	120.261	20.9707	136.589	1.84284	64.339	76.468	10.5712	34.1682	3.78688	25.1669	154.979	42.8884	14.3624	48.7405	34.9443	29.4537	37.3382	86.7851	38.2807	13.4255	38.5935	71.9817	188.607	270.578	9.91831	8.58943	23.1776	68.2004	18.4902	63.1271	77.8598	250.976	24.3389	45.1499	28.7683	42.8845	4.97641	106.564	8.19287	27.9326	37.1031	86.1125	23.4842
41.5676	118.212	19.7709	133.207	1.66079	67.5292	75.348	8.61347	33.0755	3.3367	24.1795	272.541	41.5887	12.1238	45.6029	50.8888	28.16	36.0532	84.1991	43.293	11.3147	34.4521	73.66	181.658	281.297	12.2049	8.92137	20.1647	63.7607	16.0438	64.2482	80.8463	251.21	22.3303	41.5102	25.7393	38.9516	4.22723	123.639	7.15273	23.293	35.3256	119.96	20.6968
41.6675	105.435	18.4494	128.116	7.66144	69.3639	72.0209	6.94839	31.2285	2.93468	34.0476	319.864	39.183	10.2267	45.8979	67.5797	27.8587	33.8101	80.1886	52.5847	9.50812	30.4429	70.49	170.935	275.783	12.9063	8.70232	27.7226	58.245	13.9206	64.1566	80.8124	245.627	20.3464	37.8504	22.9528	35.1512	3.58747	133.351	6.24491	19.2966	33.2709	189.295	18.2397
41.7674	104.506	19.3483	122.267	10.4074	89.3545	67.5233	5.56067	32.692	2.57773	42.9158	327.995	36.1589	8.62167	58.4638	73.2441	29.8576	31.1161	75.3533	54.6572	7.97357	26.7414	79.3154	158.603	261.997	12.9329	8.16173	30.2597	52.3143	47.0771	63.1574	78.7545	236.166	28.5287	34.3156	20.4284	31.5486	3.04242	141.137	5.45249	15.9012	31.075	240.954	18.9851
41.8673	93.4261	19.3184	115.759	11.2237	104.458	77.2016	4.4214	32.3539	2.26221	48.5406	315.207	32.8523	7.26572	64.7071	79.8485	29.0361	28.2785	70.1096	52.6994	6.67704	23.4082	83.4413	145.884	244.433	12.3129	7.45281	30.0277	46.3907	65.4407	61.4926	75.3918	224.254	33.3072	45.6639	18.1612	28.1837	2.57902	151.953	4.76075	13.0466	28.8346	263.828	19.6385
41.9672	81.0217	18.7234	117.533	10.9476	115.485	87.3327	3.49689	32.8838	1.98431	51.7054	292.144	34.3132	6.12148	66.8084	81.9048	26.8068	25.4783	64.7419	48.6671	5.58565	20.4483	95.1478	133.448	225.587	11.3552	6.67578	28.3533	40.7319	68.7931	59.3528	71.2391	210.924	35.6362	54.8665	34.9817	25.0769	2.18557	196.361	4.15684	10.6664	26.6167	261.464	18.674
42.0672	69.5827	21.2034	116.222	10.1004	123.115	90.1466	2.75346	31.9914	1.74015	53.0251	264.905	33.9525	5.15665	66.2523	79.2575	27.4676	24.4454	59.4405	43.7376	4.66944	17.8408	109.546	121.642	206.815	10.2523	5.89421	26.0078	35.4836	65.5557	56.8876	66.6617	196.923	36.2335	58.147	40.8021	22.2352	1.84884	221.298	3.62953	8.69472	24.467	246.855	17.0993
42.1671	59.5671	24.5815	112.876	8.99931	127.92	114.216	2.16	30.2988	3.36232	52.9809	236.898	32.4374	4.34364	64.0447	74.2686	26.1022	23.8332	54.3284	38.5998	3.9018	15.5546	111.068	118.124	203	9.12064	7.51367	23.4312	30.7171	59.7443	55.2173	61.9151	182.777	35.6354	57.8748	41.2589	19.6558	1.56211	277.721	3.16906	7.07018	22.4149	226.997	15.3706
42.267	61.5745	25.9061	108.242	7.83169	130.41	124.215	1.68906	28.1994	4.1753	51.9477	209.945	31.2971	3.65883	60.8628	68.2808	23.7734	22.4853	49.4812	35.3582	3.25962	13.5553	105.759	123.228	192.981	8.02819	8.13632	20.8666	26.4544	53.2354	53.1643	57.1744	168.85	34.2398	55.5551	39.2297	17.3297	1.31634	302.527	2.76691	5.73748	20.4785	205.588	13.6869
42.3669	66.9194	25.9397	102.845	6.7028	131.027	147.735	1.31715	25.9383	4.48067	55.4745	209.709	33.1087	3.08217	57.1591	62.0425	21.0909	20.7754	44.9412	31.6076	2.72302	25.1508	98.8196	130.982	201.358	7.01164	8.12926	34.3304	22.687	46.8716	55.2063	69.1404	195.975	32.3395	52.1364	36.1698	15.2431	1.10364	307.37	2.41567	4.64811	18.6671	184.519	12.1279
42.4669	61.2726	25.1857	101.535	5.66688	130.128	181.663	1.02465	23.6651	4.47593	56.9855	353.363	33.0186	2.59659	53.232	55.9568	18.3925	18.9312	40.7276	27.7926	2.27501	51.2783	92.9631	136.993	197.778	6.08812	98.8352	41.4313	19.388	41.0005	55.9352	76.2613	250.357	30.1483	48.209	32.8031	13.3802	0.921663	299.973	4.97849	26.7814	16.9843	164.703	10.7185
42.5668	53.5323	23.9741	98.5022	4.74721	128.005	201.155	0.795363	21.4683	4.28946	57.0055	492.082	31.7122	2.18756	49.2749	50.2279	17.8589	20.1589	38.7794	24.1577	1.90117	59.9881	84.7839	151.433	188.088	5.26282	154.896	43.0187	16.5202	35.7359	55.6683	79.1147	384.414	27.8204	44.1337	29.4781	11.7233	0.75919	285.417	5.82382	37.3926	15.4294	146.519	9.45996
42.6667	46.0855	22.5199	94.3833	3.94889	124.924	233.477	0.616101	19.3967	7.89503	55.9435	600.613	29.6752	1.84295	45.41	44.9462	23.2857	40.4865	82.057	20.8254	1.58925	60.243	75.8374	153.336	175.585	4.53393	181.393	41.6273	14.0419	31.0849	54.6584	83.2104	473.681	25.4651	40.1246	61.579	10.2547	0.61502	267.019	9.87606	40.9755	13.999	130.07	8.34314
42.7666	43.7479	20.9612	90.6953	3.26687	121.125	267.164	0.476241	17.4744	29.1665	54.1162	654.608	27.2467	1.55239	41.7112	40.1388	24.6458	50.6071	108.201	17.845	1.32896	56.6389	108.018	198.885	162.107	3.89574	262.912	38.7429	11.9105	27.0088	53.1061	83.8612	580.74	23.1574	36.3032	73.2833	8.95675	0.491775	246.916	23.3785	40.6903	12.6875	115.317	7.35538
42.8665	38.6345	19.3854	86.3037	2.69103	116.786	314.874	0.367314	15.7103	40.4354	51.7674	648.839	24.6589	1.30739	38.2202	35.7983	32.0324	70.9885	122.385	15.2235	1.11164	51.5028	126.203	215.629	148.65	3.34059	314.037	35.2234	10.0847	23.4524	51.1702	89.4264	680.767	20.9464	32.7327	83.8101	7.81232	0.390991	226.456	28.008	38.5614	11.4885	102.943	6.48343
42.9665	33.3753	17.8462	81.5347	2.20913	112.053	337.126	0.282605	53.5378	45.3785	49.084	612.114	22.0671	1.1008	34.9574	31.8994	33.8633	87.3	128.331	12.9446	0.930115	45.9874	130.664	216.293	135.737	2.86011	392.209	31.5526	8.52574	20.3569	48.9755	90.9059	739.057	26.4969	31.3012	84.093	6.80533	0.309749	206.467	28.3633	35.0204	10.3949	91.5786	5.7145
43.0664	28.6269	16.3754	76.6141	1.80858	107.052	373.513	0.216771	73.7111	46.4106	46.2082	561.108	19.5709	0.926763	34.7073	28.4088	44.703	92.9167	128.708	10.9797	0.778386	40.64	125.817	208.315	123.619	2.44589	420.883	51.7428	7.1983	17.6664	46.6191	89.6095	762.26	29.8294	29.3015	79.6598	5.92078	0.244245	187.436	26.7751	30.915	9.39941	100.686	5.03685
43.1663	24.4961	17.8583	71.6963	1.47738	101.894	406.02	0.16564	103.818	45.1077	43.2472	505.282	17.2306	11.4604	48.0587	25.2903	75.6768	92.2143	125.422	9.29578	0.651489	35.699	127.784	196.014	112.394	2.08992	418.396	66.7128	15.705	32.265	51.5844	86.4851	760.78	31.2798	31.916	73.3029	5.14495	0.19227	169.623	24.411	26.7486	8.49457	112.419	4.43982
43.2662	33.4166	18.2286	66.8845	1.20466	96.6547	410.591	0.125981	117.635	42.4895	40.2805	449.836	15.079	16.6614	55.0867	22.5083	86.9962	87.9468	119.821	7.85898	0.545267	31.2477	121.79	181.87	102.082	1.78474	397.255	71.1278	20.2137	50.2594	62.3724	90.4843	742.354	31.4042	32.2376	66.4082	4.46529	0.15166	153.146	21.8437	39.5413	10.7534	112.379	3.91391
43.3661	40.453	17.91	62.2453	0.98082	100.305	398.753	0.095258	121.415	39.2077	37.3659	397.47	13.1301	24.0824	57.9502	28.5428	95.0346	81.8304	112.855	9.42707	0.456252	27.2938	111.954	167.285	92.6529	1.52356	365.87	69.7695	22.0807	54.4833	69.5508	95.4509	712.672	30.6234	31.2193	59.6408	3.87062	0.120563	148.687	19.9051	75.4555	12.0465	137.06	3.45071
43.4661	41.3147	17.181	57.82	25.9726	110.803	377.698	0.0714817	119.186	35.6715	36.8721	349.435	11.3849	32.1885	58.1204	43.9844	93.2865	74.9189	105.186	58.0737	3.45421	23.8102	100.645	153.024	84.0594	7.43764	329.788	68.6977	22.2511	57.2253	73.9201	96.3785	675.916	29.2467	29.463	53.2989	54.7563	0.0977737	140.993	17.8068	135.667	12.6473	184.754	3.04277
43.566	37.2341	16.2237	53.6313	73.9006	118.055	352.009	0.0531029	113.522	32.1315	35.8185	306.161	9.83627	34.919	58.5933	54.886	93.1894	67.8449	97.2649	98.0511	4.70699	20.7559	115.231	139.486	76.2425	17.4454	292.571	77.6692	21.3771	59.7777	76.1211	94.5764	635.167	27.5004	27.3451	51.1009	116.959	0.0814913	131.6	21.3736	196.446	12.7593	254.307	2.6835
43.6659	32.3722	17.1234	49.6896	95.0236	122.63	324.527	0.0389538	106.055	28.7344	34.3794	267.624	8.47197	34.5281	68.7496	58.0969	92.302	60.9752	89.3964	114.195	15.179	18.0856	127.427	126.858	69.1407	22.278	256.417	84.1209	19.9032	56.8114	76.6662	90.9901	592.567	25.5491	25.0968	47.3191	166.073	0.0707871	137.47	21.6599	238.756	12.5337	275.303	2.36705
43.7658	42.397	19.7128	45.9965	100.347	125.005	296.974	0.0281144	97.808	25.5606	32.6882	239.656	7.27716	32.4322	82.1434	57.1363	86.106	54.5098	81.7783	116.51	23.7196	15.7552	126.812	115.204	62.6939	23.9308	222.601	83.1604	18.1275	51.7069	97.6889	86.2984	549.669	23.5118	22.8572	43.0156	200.01	0.0641729	136.402	20.454	247.551	12.7845	272.589	2.0882
43.8658	40.4381	20.702	42.5478	96.8114	125.584	270.356	0.0198579	89.4048	22.6479	30.8459	212.578	6.23593	32.2563	88.2412	54.0357	77.5489	48.5455	74.5335	111.197	37.8408	24.0782	119.518	110.034	56.8446	35.0398	191.781	79.7274	16.2455	46.0416	148.669	80.983	507.553	21.4724	20.7062	53.5244	217.948	0.0606775	131.172	18.6515	237.253	18.6011	257.235	1.8424
43.9657	35.7608	20.6866	39.3357	88.7259	124.709	262.69	0.0135916	81.2178	20.0082	28.9271	194.393	6.15737	30.4029	93.1099	49.9558	77.6123	45.1117	67.7324	102.05	42.2941	42.832	109.126	127.133	51.5391	39.634	179.551	81.2386	14.3813	40.5221	186.223	75.3828	466.942	19.4884	18.6869	55.442	224.311	0.0589564	123.6	16.6919	217.017	33.5162	236.477	1.62575
44.0656	38.8815	20.0594	36.35	78.7035	122.684	248.896	0.00890915	73.4568	17.6369	26.9904	174.78	6.2266	27.723	93.5512	53.3311	72.8206	41.266	61.4091	91.3394	41.6604	48.712	97.6817	152.51	54.2014	40.2984	163.755	77.8316	12.61	35.4383	211.662	69.7317	428.295	17.5971	16.8192	64.4316	222.48	0.0582903	114.866	14.7823	192.519	42.9434	214.139	1.43473
44.1655	47.2638	19.078	33.5789	68.2766	119.762	232.014	0.00546988	73.1183	15.5206	25.0754	193.786	6.03552	24.7321	91.2023	52.673	69.1133	64.0327	63.6476	80.3855	42.5197	57.5287	86.3153	160.231	53.451	43.7109	155.51	72.0173	10.9736	30.8834	263.116	64.1882	391.884	15.8208	24.511	65.0603	215.027	0.0580982	105.722	13.013	167.734	48.3865	192.178	1.26614
44.2654	44.3989	17.91	31.0101	58.2972	116.146	221.958	0.00304325	70.2454	13.6409	24.6557	193.652	5.68451	23.7676	97.31	49.9336	76.9732	74.2973	72.2103	69.9173	44.6563	57.9849	104.665	158.195	55.67	51.3171	143.242	65.2389	9.49149	26.8613	303.789	58.8565	369.776	14.1717	28.0511	79.7946	203.886	0.0573616	96.6363	11.4156	146.897	53.1604	171.531	1.11723
44.3654	39.0894	16.6633	28.6312	49.1962	112.004	208.214	0.00149223	65.9947	11.9772	23.8858	190.457	6.68862	25.2556	102.681	46.2295	76.2544	77.0199	76.9275	60.3021	42.7167	54.613	110.686	170.575	54.6296	53.12	129.128	58.3046	8.169	27.7444	365.717	53.8015	346.09	12.6887	29.054	82.226	190.503	0.0563575	94.7162	9.99391	127.424	55.1725	159.67	0.985585
44.4653	33.7351	15.4058	26.4298	41.1496	107.482	192.804	0.000738736	61.0939	10.5089	22.8749	178.887	7.07917	24.7039	103.169	42.7493	75.8875	75.3382	77.9098	51.6912	38.8888	49.7094	118.65	201.405	51.9262	51.5347	114.563	51.647	7.00228	29.7961	406.817	49.0606	321.861	11.3269	28.5493	112.112	175.939	0.0542997	102.081	11.6036	119.743	55.2441	146.616	14.0663
44.5652	28.926	14.1793	24.3941	34.1851	102.702	176.969	0.000720187	55.992	9.21562	21.7078	171.732	7.06149	28.9341	108.666	47.1942	79.5193	72.9051	76.4142	44.1101	34.3825	44.4124	116.3	210.164	48.4601	56.3536	100.412	56.6031	5.9821	55.982	452.86	44.6505	297.812	18.7895	32.5556	130.975	160.962	0.0514135	103.107	11.6122	108.155	53.9843	152.081	20.5523
44.6651	25.732	13.0083	22.5127	28.2486	97.7631	161.448	0.378229	50.9594	8.07809	20.4501	159.066	11.7365	29.6987	109.064	47.3753	76.4556	68.463	73.3338	37.5145	29.8427	39.2634	108.676	212.877	50.9502	60.1089	88.5813	60.4406	5.09639	63.2903	516.658	40.5742	282.982	23.3471	33.6594	132.524	146.118	0.0476733	100.263	17.7444	95.114	51.8419	147.621	21.9504
44.7651	22.2808	11.9063	20.7746	23.2453	97.769	146.66	0.545412	46.1515	7.07865	19.1527	146.676	14.2908	28.5051	109.868	45.3162	70.1191	63.0643	76.0619	31.8251	25.591	34.4991	106.503	206.129	55.1876	75.5869	88.8525	59.3315	4.33185	62.1018	573.737	36.8248	266.293	25.8007	33.0406	126.043	131.777	0.0433778	106.194	19.4077	88.8121	53.7533	137.842	21.1496
44.865	19.1253	24.7629	19.1698	19.0643	101.028	132.825	0.591167	41.6511	6.20136	17.8518	153.757	15.3886	34.8635	107.287	49.2754	62.4834	57.3476	75.7627	26.9475	21.7677	40.5579	99.5097	194.571	55.2216	80.6726	86.8188	55.6812	3.67501	57.3924	621.409	33.3886	248.708	26.7542	32.3663	116.231	118.185	0.0386671	106.214	18.9592	91.6639	57.4407	133.725	19.4868
44.9649	28.6083	31.8579	17.6885	15.5934	102.559	120.037	1.58373	37.4952	5.43191	22.3607	149.472	15.511	59.0081	106.754	55.4781	54.6504	51.6897	73.4853	22.7845	53.7531	58.326	90.3758	180.88	53.0565	79.5999	81.5179	73.1822	3.11295	51.5097	659.846	30.248	231.049	26.6603	38.8083	105.421	105.49	0.0339157	102.657	17.5888	87.6268	61.1206	124.828	17.571
45.0648	46.1901	35.2302	16.3217	12.7269	102.694	108.315	1.97744	33.6928	4.75753	25.2252	139.466	15.0035	85.7573	103.423	56.2025	47.202	46.3024	69.9724	19.2433	85.9021	62.8013	99.3068	166.575	49.8271	75.0782	74.4977	78.5924	2.63349	91.9557	699.544	27.3833	213.604	32.6142	41.0888	94.7401	93.7672	0.0292063	97.0557	26.5522	80.0236	76.0084	114.047	15.6709
45.1647	48.7006	36.2333	15.0607	10.3692	101.7	99.5974	2.03163	30.236	4.16674	29.4487	126.987	14.111	103.87	98.4306	54.0263	40.4156	41.2951	65.7452	16.4675	96.3438	60.9578	98.527	160.042	46.169	68.818	76.9861	77.3709	2.22565	128.8	747.833	26.2833	196.704	35.762	40.8732	84.698	83.0446	0.0247591	92.2717	28.9454	70.9123	84.41	102.897	13.8969
45.2647	46.7144	35.7627	13.8976	8.43617	99.7971	98.9455	1.90617	27.1079	3.64941	31.9587	113.864	13.0054	108.232	97.1737	50.4307	34.3932	36.714	61.1656	14.034	95.0477	56.3558	92.7019	176.796	59.9614	61.8769	74.8706	93.6918	1.87942	142.599	809.539	24.8838	180.568	36.914	40.1922	75.4939	73.3124	0.0207466	86.2765	28.2377	61.5242	88.1676	101.069	12.2871
45.3646	41.3786	34.4082	14.9265	6.85543	97.1866	95.0547	3.99927	24.2863	3.19645	33.1773	110.053	11.8047	104.754	93.6578	46.2556	42.4299	32.5676	56.4803	11.9234	88.0255	50.7841	84.5535	178.961	74.9891	54.8898	70.0813	97.4215	1.58604	138.791	852.021	23.3186	172.995	36.6759	38.2946	71.6137	74.4906	0.0172261	85.1707	26.1797	52.5583	88.6537	95.2358	21.3463
45.4645	35.7803	36.8667	15.2974	5.56543	94.0487	89.412	4.77897	21.747	2.79989	34.3962	107.978	14.4028	97.1295	88.8232	41.967	43.95	28.8427	51.854	10.1071	78.6387	45.1162	77.7247	186.363	84.288	48.2198	63.9063	94.3437	1.33774	175.612	887.475	21.6821	163.822	35.4983	40.6545	75.2979	73.2379	4.53572	81.6396	23.6416	44.3753	86.8864	102.383	23.7624
45.5644	30.6993	37.2641	15.2205	4.51448	90.519	82.9476	4.82053	27.8738	2.45273	34.6306	101.283	22.5769	87.6274	83.2969	37.814	42.0047	25.5139	56.229	8.55258	68.7109	41.9583	81.1388	183.149	85.8182	42.058	57.1865	87.8487	1.12778	223.661	901.163	20.0391	153.757	33.7135	40.5016	73.0516	70.3375	6.91523	80.0205	21.044	37.1272	83.6169	100.618	23.2705
45.6644	34.351	36.3937	14.846	3.65952	86.7015	87.042	4.47724	30.4383	2.14891	34.1461	110.476	26.9653	77.6041	97.7215	33.9208	43.047	22.5502	57.5548	7.22742	59.1816	64.9356	115.536	174.369	83.6984	36.4879	50.4541	94.8123	0.950309	228.882	921.895	18.4334	143.311	31.5649	49.693	68.0568	69.0142	7.94689	76.352	18.5799	30.8406	79.3952	94.6691	21.6031
45.7643	36.2396	43.7118	14.2806	2.96477	82.6974	86.3451	3.96095	40.4511	1.88301	34.9085	109.545	28.76	67.8383	104.029	30.3407	41.8006	19.9187	61.3138	11.3608	50.4893	75.8926	131.578	162.946	79.2814	31.528	52.1543	93.5683	0.80034	215.595	924.052	16.8933	153.08	29.2285	59.7495	79.5215	68.2421	8.15204	71.567	16.3273	25.4715	74.621	116.987	19.5529
45.8642	32.9364	47.203	13.5995	2.40072	78.6032	82.8763	3.39419	44.8293	1.65035	34.8022	108.983	31.5766	58.7462	105.067	27.0871	39.3584	17.5865	62.0958	15.6722	42.7951	76.1875	132.749	150.547	91.6433	27.1588	53.9973	88.0767	0.673635	195.363	912.257	27.3815	158.931	26.8286	71.4361	82.2261	65.8162	7.87126	66.2672	14.3086	20.9391	69.5813	121.904	17.4728
45.9641	28.7103	49.4637	12.8555	1.94313	81.7015	88.3445	2.8442	45.7503	1.44678	39.9416	103.028	35.0555	50.5216	102.771	24.1524	51.8282	15.5224	60.9031	17.1263	36.1117	91.1233	126.065	138.102	94.4842	29.0367	52.5723	80.6376	0.56665	173.558	890.18	33.722	159.321	24.4509	75.536	79.0053	65.0638	10.7337	61.6835	20.4767	17.1475	64.479	118.041	33.2993
46.064	24.6982	49.3645	12.0854	1.57216	83.3093	88.4035	8.37394	44.6151	1.2686	42.9167	94.5622	42.3633	43.2241	98.4473	26.6017	55.0574	13.8998	68.4457	16.9496	30.3776	92.2866	115.632	126.113	92.2347	44.2668	49.2457	72.5601	0.476388	152.562	860.718	37.1223	164.129	23.0367	75.0875	73.2401	65.4985	11.8563	58.6721	25.8712	13.998	59.4546	110.074	43.2418
46.164	21.1548	47.8302	11.3141	1.27158	83.7035	85.3037	10.599	42.3182	1.1126	44.265	89.0377	45.4482	36.8365	92.973	26.674	53.3059	18.5978	71.5143	15.8988	25.4987	87.1642	103.809	114.829	111.999	52.5588	58.1865	75.2948	0.40022	133.331	826.151	38.466	163.681	21.4351	72.021	108.627	63.9831	11.9224	54.8783	26.702	11.3968	54.6028	100.504	51.124
46.2639	18.0938	45.4672	10.5585	1.02818	83.1257	80.4703	10.9471	39.4257	0.975901	44.4072	81.5242	45.7082	31.2995	86.9308	28.9973	49.0868	20.4898	71.6192	14.4331	28.7665	86.1818	91.9073	104.94	117.906	54.691	60.8403	72.8384	1.06662	116.151	795.795	38.3977	159.626	19.7483	75.6227	118.972	63.07	17.4189	50.7385	25.4302	9.25789	49.9841	90.6403	51.1792
46.3638	16.3707	42.6696	9.82938	0.831233	94.7545	74.7965	10.2985	36.2903	0.856106	46.4775	98.9352	44.1464	26.5343	80.702	28.8948	44.9282	20.7061	69.9838	12.8249	28.4537	80.4146	80.6187	102.786	116.334	57.8118	59.5824	67.7819	14.7976	101.003	761.5	37.3852	153.182	24.7565	92.1521	122.257	60.6861	19.7313	46.5281	23.2913	7.5062	45.6346	81.1398	47.9839
46.4637	14.2504	39.6905	9.13362	0.671962	117.46	68.8327	9.18364	33.1272	0.751062	47.1016	102.901	41.4755	24.4292	74.531	41.8464	45.5685	19.9599	66.9886	11.2299	35.9737	72.8287	85.6065	97.6714	110.913	56.7456	56.0273	66.1526	22.5393	87.7417	724.751	39.4279	145.238	27.4792	98.2835	117.131	57.3483	20.0972	42.4164	20.8945	6.07606	41.5728	72.3052	43.641
46.5637	12.2533	66.0766	8.47506	0.543204	155.829	62.9105	7.91211	30.0637	0.658933	46.6646	99.63	38.1942	32.0699	68.5697	46.7231	43.0676	18.6977	63.1827	9.73204	37.2829	93.803	83.5137	91.7432	113.767	67.8208	51.2553	61.8763	26.2801	93.7852	686.696	45.8512	136.49	28.572	98.1625	108.422	53.4417	27.4833	38.5023	44.2326	4.91021	37.8045	64.2512	39.095
46.6636	10.4938	80.1826	7.8555	7.21399	184.984	57.2214	6.65579	27.1707	0.578121	45.4659	92.7433	34.6459	34.5495	62.9072	47.1514	39.0973	17.1948	58.949	8.37119	50.3423	140.454	78.3677	85.0319	110.763	70.785	45.9744	56.4303	27.4113	89.9952	663.257	49.0026	127.343	28.5255	125.2	98.5429	49.2491	36.4754	34.839	63.0109	3.96249	34.3267	56.9939	34.7508
46.7635	8.97485	105.523	7.27534	10.3501	206.435	51.8693	5.50239	24.4835	0.507389	44.2884	84.3235	31.0607	34.0402	57.5911	47.8505	42.4757	15.6184	54.5511	7.16132	64.9682	161.131	71.3632	95.0288	104.813	68.9918	45.9133	50.6517	26.8978	82.2937	636.068	49.8816	121.954	27.705	166.417	88.6621	44.9751	49.9447	31.4503	67.5698	3.19321	31.1306	50.5002	30.7634
46.8634	18.1689	139.927	6.73397	25.3815	221.464	46.9029	4.48951	27.8117	0.445326	42.5975	75.5395	27.5876	31.9059	52.6414	46.0408	41.5833	14.0664	50.1663	6.10148	67.8504	189.744	63.7699	107.77	97.5588	64.8272	43.7206	59.4767	25.4018	73.4558	606.465	61.0733	115.453	26.3803	190.064	79.3167	40.7635	55.2563	28.3414	93.3796	2.57053	28.2033	44.7148	27.1748
46.9633	32.28	164.306	6.2301	31.8655	231.166	42.3372	3.62592	28.7425	7.44544	45.482	79.3945	24.3182	32.5842	48.0605	51.9999	38.5373	28.4201	45.9103	5.1827	64.7232	191.035	67.052	110.445	89.9094	59.2738	40.3468	61.0375	23.3709	71.4022	575.48	67.0384	125.75	24.7487	242.001	70.7242	36.7128	55.6116	25.5062	99.2281	2.06397	25.5299	39.5742	23.9773
47.0633	32.368	190.803	5.76215	37.6471	236.485	38.1671	2.90485	28.2371	11.2424	46.716	97.7505	21.3033	31.186	43.8393	54.0202	34.5667	35.393	41.8558	4.3922	58.8298	236.704	81.2017	107.623	82.3557	53.2038	36.4198	58.7013	21.1023	65.6959	543.911	69.3502	132.547	22.953	318.536	62.9433	32.8866	63.6011	22.9317	95.7421	1.6551	23.094	35.0143	21.1431
47.1632	29.0279	204.79	5.32839	38.3614	238.239	34.3761	2.31206	26.9112	13.0062	46.7288	107.827	18.5661	28.7157	39.962	52.6216	30.3645	37.8749	38.0446	3.71588	59.8413	250.624	86.9954	101.964	75.1507	47.1379	32.3438	57.694	18.7881	58.8282	512.361	69.1549	134.192	21.0947	356.946	57.2004	29.3226	70.6379	20.6014	88.2745	1.32387	20.8787	30.9739	18.6378
47.2631	25.1987	207.197	4.92698	39.5633	237.103	30.9411	1.83045	25.1547	13.5057	45.8548	107.495	16.1104	25.7871	36.4091	58.587	26.3037	37.6983	34.4978	3.13965	71.0592	241.478	85.2485	95.0027	75.7888	41.3718	28.3694	70.5567	16.5478	51.9334	497.416	67.2842	132.253	19.2457	390.119	51.4611	34.5564	71.2337	18.4971	105.823	1.05654	18.8673	27.3965	16.4265
47.363	21.648	215.778	4.55601	46.3244	233.646	27.8365	1.44283	23.2113	24.7233	44.3535	101.736	13.9281	22.7643	33.1592	59.046	22.5684	40.9353	31.2217	2.65029	71.8448	222.414	79.6466	93.4274	85.3535	36.0596	24.6426	83.6207	14.451	46.8035	479.987	64.337	127.891	17.4544	394.755	52.4489	43.6404	74.4461	16.6004	120.506	0.838068	17.0434	24.2309	14.4763
47.4629	18.5339	218.177	4.21352	47.0129	228.362	25.0357	1.61953	21.2304	32.9367	42.425	93.4397	12.0035	25.8108	30.1903	56.6016	19.2337	41.0599	28.2132	2.23578	67.4112	200.018	72.3329	88.9834	90.5921	31.2688	21.2399	89.2907	12.5341	43.1872	459.961	60.7418	121.96	15.7523	382.687	50.0561	48.7166	72.6541	14.893	119.68	0.661977	15.3912	21.4308	12.757
47.5629	15.8497	247.61	3.89755	45.5694	221.686	22.5122	4.55174	19.3007	36.3973	40.2232	88.4388	10.3167	33.2959	27.4809	52.7488	16.3133	44.8898	25.4627	4.39868	60.6904	177.491	64.5243	83.1733	104.662	28.343	18.1922	100.786	10.8115	38.7296	438.28	60.0771	115.086	17.9926	361.392	46.2417	50.8745	68.069	13.3578	114.684	0.521116	13.8959	18.9549	31.6357
47.6628	13.549	262.651	3.60622	56.2382	213.969	27.7954	5.72329	17.4718	36.9302	37.865	81.2289	8.84559	35.6227	25.0101	48.3338	13.7888	45.1856	22.957	5.32367	57.0333	156.296	57.9253	77.8127	107.881	25.3389	15.5014	108.415	9.28314	34.2172	415.673	58.1211	107.719	19.0198	335.548	41.9819	50.9505	62.1003	11.9784	105.371	0.407931	12.5436	16.7661	37.4783
47.7627	11.5808	263.973	3.33776	58.4005	205.485	29.893	5.89587	15.769	43.625	35.4386	73.2384	7.56794	34.9708	22.7582	43.8252	11.6259	43.4584	20.6806	5.52542	66.1724	137.013	51.2833	71.9421	105.3	22.3886	13.1518	106.817	7.9408	48.7328	400.12	55.3515	115.881	19.1929	308.034	37.7487	49.5812	55.6273	10.7399	94.6897	0.319904	11.3212	16.9063	37.5454
47.8626	9.89799	256.897	3.09051	55.8385	196.467	40.3572	5.53885	14.2021	46.3846	33.0088	65.2549	17.2157	32.7075	34.8184	39.4727	9.78453	41.3394	18.6172	9.27652	66.2565	119.79	57.6531	66.0245	99.788	19.6119	11.1183	100.455	6.7711	63.2343	382.66	56.0244	118.847	33.5123	280.582	33.7576	47.248	49.1805	9.62841	85.5482	0.250582	10.2168	16.1054	35.2121
47.9626	8.45955	244.915	2.86289	50.8929	187.125	45.0329	4.93497	12.7719	61.436	31.0856	57.6902	22.7517	29.6768	41.4079	44.3704	8.45988	38.3998	16.7502	15.2272	62.6776	104.567	57.8211	60.3099	97.3926	17.0692	9.37047	92.7628	5.75831	65.1279	364.022	59.075	118.169	42.3302	267.913	30.0941	44.3118	43.064	8.63139	93.6276	0.197433	9.21918	25.0553	54.6399
48.0625	7.23013	230.301	2.65336	44.9779	177.616	46.1641	5.46298	11.4737	67.7339	45.7507	54.1967	25.4414	26.387	44.3799	54.0108	7.24887	35.1164	15.0636	17.5951	56.6977	91.1901	54.7304	54.9241	92.2903	14.7853	7.8769	83.9255	4.8859	61.5199	344.774	59.628	114.997	47.1599	254.466	26.7799	41.0399	37.4367	7.73736	91.49	0.155442	8.31828	32.5144	59.4771
48.1624	6.17932	214.52	2.46045	38.9178	169.832	45.1867	5.32236	10.299	68.6422	55.8182	52.7706	26.2041	23.1334	45.3222	56.6012	6.1719	31.775	13.5417	17.8874	55.3782	80.6477	50.1021	51.7266	85.9743	12.7606	6.60659	74.9434	4.13763	55.8239	337.671	58.4939	110.181	49.1416	237.165	23.8057	37.6277	32.3661	6.93591	84.8906	0.124069	7.50482	34.4967	60.1482
48.2623	5.28117	198.498	2.28274	33.1663	161.749	43.0132	4.84667	9.23841	76.5606	62.0705	65.4864	28.9632	20.0772	60.6842	55.3838	5.23128	28.5406	12.1701	18.8212	51.0073	70.8752	44.9227	48.0204	79.2733	10.9831	5.53044	66.3496	3.49809	49.6288	327.448	56.2567	104.343	49.1302	218.277	21.1491	34.2145	27.8636	6.21758	78.9475	0.100302	6.77037	38.9098	56.6436
48.3622	4.51352	182.809	2.11892	27.9483	153.517	50.5979	4.23372	8.28229	78.056	68.5698	69.5114	31.335	17.2969	68.6194	52.2288	4.41973	25.5026	10.9352	18.2669	45.4188	62.0565	39.7392	44.1844	72.6358	9.43349	4.62181	58.404	2.95314	43.6417	324.26	65.0041	100.237	47.763	231.578	18.7823	30.8971	23.9081	5.57383	71.453	0.0819235	6.10728	39.07	55.9258
48.4622	3.85741	168.083	1.96784	23.3511	145.254	53.2299	3.59606	7.422	83.7226	71.9913	72.1738	31.6716	14.8206	71.6724	48.2032	3.72545	22.7036	9.82428	16.9369	49.0798	54.2159	34.8386	40.4266	66.2939	8.08939	3.85668	56.3987	2.48994	38.1481	317.166	79.3885	95.1164	45.5108	230.626	20.2445	27.7398	20.461	4.99694	63.8751	0.0683441	5.50859	37.1383	52.1102
48.5621	3.29665	154.09	1.8284	25.3209	137.048	52.8775	2.99379	6.65013	83.6041	73.1143	69.8171	30.6902	12.6474	71.5765	76.4566	3.13507	20.1582	22.2837	15.2613	47.5984	47.3041	30.3556	36.8556	60.3572	6.92821	3.21381	54.8535	2.0971	33.2358	307.247	87.0353	89.4141	49.6875	228.128	37.7953	24.7822	17.4751	4.47996	56.5317	0.0586342	4.96803	43.4154	48.6082
48.662	3.02755	140.964	1.69964	24.7665	128.961	50.7958	2.45528	6.74854	80.0997	72.5477	64.9578	28.9005	10.7602	69.5077	87.769	2.6352	17.864	35.4096	13.6236	43.6694	41.2414	40.7508	33.5222	54.8672	5.92814	2.67466	53.0951	1.76457	28.9026	295.355	89.969	83.8423	51.155	218.153	52.6269	22.0456	14.9009	4.01666	49.7464	0.0517107	4.47995	44.2576	46.8005
48.7619	2.64735	133.806	1.58058	22.8868	121.057	47.7784	1.99037	6.56357	74.7548	70.7654	65.5779	26.6602	9.13402	89.0628	111.677	2.21327	19.9927	43.0502	11.9679	38.7919	35.9399	43.9571	40.4638	60.657	5.06877	2.22324	49.4259	1.48354	25.1083	282.158	89.6676	79.8707	50.7379	204.221	56.5773	19.5384	12.6896	3.6014	43.6304	0.0467962	4.50442	42.3934	43.1068
48.8619	2.27957	125.45	1.47032	20.4124	113.407	44.3221	1.59856	6.73583	68.5506	68.1347	77.9174	24.2155	7.74058	99.9888	159.759	1.85792	31.2791	46.8817	10.3957	33.7719	31.3136	43.2204	42.6245	61.2865	4.33148	1.84583	44.9427	1.24639	21.7995	268.174	87.2063	78.7081	49.05	188.517	55.3201	17.2594	10.7958	3.22917	38.1924	0.0433139	4.41431	46.3523	51.5741
48.9618	1.95308	116.612	1.36808	22.1972	110.682	40.7322	1.27409	6.59216	62.0977	64.9383	80.3226	21.7323	6.55163	111.624	256.936	1.55914	36.3877	48.1088	18.1565	29.0182	32.5496	40.4584	42.14	59.1928	3.69962	1.5307	40.2637	1.04654	18.9207	258.786	85.6815	76.1066	46.5439	191.91	51.9421	15.2013	9.17748	2.8955	33.3943	0.0407784	4.24778	48.6901	51.8436
49.0617	1.67053	107.745	1.27319	21.8664	107.313	47.8079	1.00891	6.2667	55.7643	61.3918	77.4077	19.3181	5.54028	124.399	329.218	1.30824	37.7674	47.5931	21.34	24.7154	31.109	36.787	40.2567	55.7581	3.15849	1.26787	35.7239	0.878301	16.4195	247.997	88.4275	81.9619	43.5503	192.423	47.5733	13.3529	7.79709	2.59648	29.1795	0.0388188	4.03278	47.3308	48.6955
49.1616	1.42809	105.029	1.18513	27.1679	103.456	53.462	0.794408	5.84508	49.7612	57.6588	78.5887	22.0026	4.68192	128.923	399.788	1.09775	36.9678	45.948	21.8627	20.9245	33.7913	32.8409	37.6964	54.3495	2.69581	1.04886	31.492	0.736816	14.2479	236.312	88.044	84.116	46.2225	185.528	42.9869	11.7008	6.62117	2.32863	25.4867	0.0372078	3.78968	46.9294	45.9864
49.2615	1.22063	100.237	1.10335	28.292	102.622	54.8657	0.622343	6.48386	44.1982	53.8608	75.1235	22.8924	3.95455	128.144	442.805	0.921234	34.9615	43.6067	20.9136	17.6416	35.9204	28.9676	34.8719	51.4646	2.30154	0.866486	27.6407	2.04355	12.3629	237.557	85.573	83.6722	46.7618	174.599	38.5495	10.2305	5.62048	5.13271	22.2561	0.0357939	3.53318	44.3186	48.9992
49.3615	1.35747	94.3248	1.02734	27.0922	106.79	53.7389	0.485229	6.61835	39.1217	50.0878	69.4085	25.8957	3.33882	124.059	520.139	0.773237	32.3528	40.8727	19.22	14.8305	34.6816	25.3454	32.0147	47.9218	7.46721	0.714861	24.1884	13.7202	10.7268	235.042	81.7647	81.4491	56.5064	168.815	34.4213	8.92734	4.76967	6.65726	19.4325	0.0344795	3.2737	40.7592	47.1679
49.4614	1.24992	87.9057	0.956623	24.7159	108.995	54.6658	0.376599	6.45382	34.7681	46.4042	62.8136	26.8429	2.81791	118.014	586.175	0.649128	29.5108	40.7157	17.2184	12.4418	32.4653	22.054	29.2501	44.175	10.0384	0.589035	21.1243	20.2534	9.30695	231.203	77.1554	78.0511	80.5142	159.154	31.6054	7.77673	4.04672	7.35629	16.9662	0.0331884	3.01847	36.9178	43.4423
49.5613	1.09405	81.3695	0.890861	21.8572	109.592	53.268	0.29095	6.12119	43.2701	42.8548	56.1012	26.4358	2.37736	110.91	599.752	0.544991	26.6555	44.6274	15.1626	10.4225	30.5117	30.2963	29.5495	40.4697	11.0071	0.484747	18.4225	32.1823	8.07508	224.97	72.1254	73.9219	97.7292	147.607	28.5982	7.21221	3.43282	7.5321	14.8126	0.031887	2.77225	33.1359	39.165
49.6612	0.942519	74.9573	0.829695	18.9209	108.892	55.1602	0.223689	5.70249	46.475	39.4695	49.6758	25.1757	2.00476	103.34	579.59	0.457539	23.9127	45.9682	16.129	8.72191	27.747	32.9491	30.8986	36.9326	11.0168	0.398434	16.0506	38.0582	10.1966	217.03	66.9635	69.3833	106.741	135.398	29.2389	47.7277	2.91182	13.1333	12.9324	0.0305398	2.53787	29.5779	34.9279
49.7612	3.52901	68.812	0.772632	16.1302	107.164	54.3075	0.171016	5.248	46.4441	36.2668	43.7344	23.4163	8.53647	95.6904	542.683	0.384047	21.3495	58.6651	31.9327	7.29329	25.6845	32.5272	30.4309	33.6234	10.481	0.327115	13.9748	39.9765	10.8023	207.924	72.5846	64.6661	109.921	123.261	29.302	130.99	5.65522	16.0809	11.2912	0.0291204	4.99725	26.3131	30.9737
49.8611	3.79325	63.0129	0.719236	13.596	104.629	51.8826	0.129959	4.7884	45.508	39.2455	38.3548	21.4034	11.6837	88.2057	498.691	0.322264	18.9962	65.3852	38.6999	6.09533	23.1636	33.2696	29.0077	37.7753	9.66163	0.268263	33.8877	40.8592	10.3273	198.077	74.5246	59.9353	109.046	111.619	27.7411	209.973	14.2464	17.324	9.85863	0.0275846	6.5638	23.3607	27.3855
49.961	3.46381	57.5978	0.669197	11.362	103.413	48.6255	0.0981132	4.34175	43.0907	40.6656	33.5485	19.3039	12.788	81.0344	455.114	0.270318	25.7522	67.9987	40.1868	5.09202	20.5881	31.8293	36.1848	38.4527	8.72139	0.21973	42.5968	39.6025	9.42627	187.815	73.9488	55.304	105.434	100.698	25.5194	265.681	18.4956	17.494	8.6082	0.0258949	16.0296	20.7139	24.1747
50.0609	7.40618	52.5784	0.622164	9.43233	101.323	44.9984	0.0735668	3.91822	39.904	40.9276	29.292	17.228	12.7025	86.4085	411.61	9.12137	35.4701	68.2662	38.7275	4.25246	18.1461	29.3246	38.6363	37.2866	7.75852	0.17978	44.9697	37.0936	8.40564	177.393	82.2861	50.8473	100.061	90.6032	23.1151	348.547	22.3019	17.0089	7.51678	0.0240198	22.136	18.3534	21.3223
50.1608	7.59827	47.9499	0.577842	7.78996	98.5626	41.2839	0.0547209	3.5232	53.3586	55.9724	35.8553	34.629	11.9637	87.3552	370.124	30.6191	39.5097	76.533	35.7532	3.55038	15.9154	26.4	38.4611	35.2024	6.82997	0.147003	46.2325	33.9297	7.40341	167.004	85.8036	46.6131	93.6367	81.3636	20.7575	404.128	23.4028	16.1437	6.5641	0.0219526	33.1397	16.255	18.7978
50.2608	6.85613	45.5306	0.536048	6.40733	95.3039	37.6507	0.0402549	3.15909	67.188	65.8327	181.514	44.4784	10.9039	92.1108	355.828	39.8363	40.1499	82.6224	32.1253	2.9636	13.9184	23.4163	36.8853	32.7204	5.9665	3.23362	44.5054	30.5044	6.47677	156.792	86.0015	42.6293	86.6746	72.9655	18.5492	459.035	22.8924	15.0776	5.73243	0.0197584	39.8948	14.3924	16.5683
50.3607	5.96326	42.697	1.62856	5.25296	91.6733	34.1944	0.0291885	2.82659	79.3427	71.7442	287.693	49.1122	9.72411	92.5094	342.461	42.1283	38.8296	84.3487	31.9074	2.47341	12.1507	20.5658	34.6197	30.1284	31.4036	4.94105	41.297	27.07	5.64545	146.863	87.7831	38.9087	79.5388	65.3694	16.5296	505.988	21.4797	13.9259	5.00631	0.0175301	51.1257	17.5982	14.6016
50.4606	5.1264	39.6954	2.32405	7.395	87.7745	46.004	0.0208004	2.52526	105.124	74.6785	374.881	50.2254	8.54233	90.1633	325.772	40.6956	36.4498	87.5851	32.0613	2.06409	10.5964	17.9418	32.0718	27.5811	44.3228	5.73773	37.4763	23.781	4.9109	145.684	86.7683	36.8942	78.2229	58.5225	14.7061	524.435	19.6171	12.7609	4.37233	1.57308	57.6107	23.1892	12.8679
50.5605	4.39008	36.6811	2.73929	8.07785	83.7024	51.2658	0.0144962	2.25391	130.067	75.3968	401.001	49.0385	11.8489	86.1611	302.225	39.9852	33.5673	87.3029	30.3377	1.7224	9.23495	15.5807	29.4707	25.1577	53.5025	5.94864	33.5315	20.7255	4.26713	147.026	85.1328	34.6606	75.163	52.3664	15.4922	522.632	17.5867	11.6272	3.81887	8.44921	74.915	24.7332	36.6808
50.6605	3.75471	33.7491	2.9584	10.1968	79.5404	54.0951	0.00984433	2.0111	139.343	74.4936	393.829	46.4214	13.0323	81.2321	276.158	37.1326	30.5199	84.7196	27.6939	1.43723	8.04528	13.4872	26.9414	22.8948	64.7435	5.79702	52.8629	17.947	11.159	145.898	81.8936	49.6758	81.6371	46.8416	17.9342	506.857	15.5595	10.5504	3.33564	11.7378	84.9987	24.2131	44.2532
50.7604	3.20997	30.9548	3.04177	11.8932	75.3512	66.7725	0.00654493	1.79517	139.055	72.4308	369.618	42.9862	16.5064	75.8599	261.549	33.3493	27.5068	85.8385	24.7006	1.19928	7.00748	11.6489	24.5481	20.8053	67.953	5.43417	60.2855	15.4599	13.3245	150.092	77.6604	58.874	83.7837	41.8897	18.0815	481.848	13.6334	9.54424	2.91369	12.8388	89.8956	22.7078	44.6118
50.8603	2.74388	28.3278	3.03268	12.0486	82.221	71.8036	0.00424955	6.60261	133.174	69.5652	337.754	39.1567	17.5291	70.3603	252.677	29.8185	24.6395	93.6271	21.6868	1.00073	6.1032	10.0454	22.3198	18.889	66.4386	4.96123	61.0681	16.7384	13.34	151.056	77.0622	63.8595	82.9249	38.8361	17.1678	455.218	11.8598	8.61465	2.54513	12.6614	91.1219	20.7979	41.9551
50.9602	2.34536	33.2064	2.96202	11.3634	86.8535	72.1927	0.00267072	11.2958	124.255	66.1714	330.58	35.2196	17.1406	69.3043	236.545	44.0003	21.9755	96.1661	18.832	0.835068	5.83351	8.65308	20.2658	17.1391	69.5338	4.4443	71.7344	16.7841	12.4436	149.588	89.5558	65.8327	80.0435	48.5519	28.8433	439.774	10.2607	7.76265	2.22318	11.7871	89.8037	18.7898	38.2145
51.0601	2.00471	40.184	2.85172	10.2686	89.635	69.8583	0.0015834	13.6282	113.922	62.4585	319.945	31.363	15.9928	66.6965	239.561	48.6015	19.5388	95.1905	16.2243	0.696855	12.7857	7.44786	30.9412	15.5455	67.8768	3.92522	73.6291	16.0742	11.2208	146.318	95.6785	65.6888	75.8645	52.3652	57.4198	416.86	8.84024	6.98627	1.94189	10.5803	86.7731	20.9085	34.2595
51.1601	1.71352	43.2361	2.71725	9.02303	90.891	66.0166	0.000842978	14.4935	103.185	58.5841	297.761	27.7043	31.3691	73.6956	236.604	47.961	17.3334	91.9355	13.8974	0.581533	15.1562	7.93219	35.4692	14.0967	63.5993	3.42924	70.8177	16.2144	18.2209	141.746	97.3782	64.0915	70.9177	52.6168	67.4182	391.878	7.59184	6.28179	1.69608	9.26346	82.6406	33.9606	30.4643
51.26	1.46457	43.8052	2.56948	16.8826	90.9068	69.6363	0.000358971	14.4685	92.653	54.6657	270.691	24.3115	38.1643	76.0187	227.982	58.6217	15.352	87.2742	11.8537	0.485313	15.2979	30.5433	36.8989	12.7811	58.0421	2.97046	65.6793	27.1353	19.9538	136.265	96.0698	61.5303	65.5851	60.9144	82.7002	365.492	6.50333	9.04521	1.48132	7.96621	77.8509	38.6108	26.9739
51.3599	8.39838	42.8442	2.416	20.0426	89.9369	69.2775	4.9097e-05	13.9231	82.6736	50.7894	248.617	21.2178	39.8447	75.343	215.659	60.4927	17.5511	81.8181	10.0785	0.405012	14.4178	40.7114	40.1397	11.5873	52.0304	2.55563	64.2656	32.617	24.2059	130.181	108.141	58.3643	60.1381	63.4442	85.2258	340.675	5.55986	10.4133	1.29364	6.75927	72.7244	38.9046	23.8298
51.4598	22.5188	40.9797	2.26204	20.467	88.2014	66.6094	-0.000178157	13.0933	73.4286	47.0167	232.281	18.433	38.6055	72.8047	199.404	57.7009	18.0658	75.9904	8.54843	13.169	26.2359	52.864	40.3296	10.5046	46.0558	2.18673	60.2002	34.5336	24.3702	123.734	122.025	54.8549	54.7649	62.5385	81.7717	314.024	4.74571	10.8912	1.12953	5.67629	67.4885	37.0485	23.0721
51.5598	23.623	38.6202	5.0824	19.3895	85.8719	72.638	-0.000493998	12.127	64.9943	43.3903	211.671	15.9516	35.8192	69.1691	185.237	52.6706	17.6009	70.079	12.2654	18.6062	29.9881	56.3252	38.8775	9.5229	40.3957	1.86285	54.9517	34.1869	22.7928	126.91	128.258	51.1895	49.5917	59.6763	75.7498	314.808	4.04554	10.8144	0.986039	4.72832	62.3016	34.2334	21.307
51.6597	29.8794	36.0297	6.85971	17.5706	83.0853	73.579	-0.000998527	11.1162	57.382	39.9386	189.895	13.7584	32.329	69.0277	170.337	72.1591	16.5981	64.2752	14.392	20.05	29.8425	55.0421	36.6012	8.63309	35.1926	1.58139	49.3531	32.4722	20.5854	127.448	129.205	47.4997	44.6987	55.7878	78.0829	336.575	3.44503	10.4047	0.860621	3.91329	57.2711	49.8725	19.2349
51.7596	31.2346	33.3758	7.90198	15.4678	79.9623	71.5177	-0.00151168	10.1164	50.5644	36.6788	186.772	11.8326	28.6396	74.2138	154.793	89.4748	20.6581	72.9304	14.7332	24.4857	27.9344	51.3439	34.8761	16.421	33.9683	1.33874	43.8599	29.9968	18.2605	128.441	126.584	43.8765	40.133	51.4499	76.3149	342.293	2.93109	9.80723	0.751134	3.22193	56.5634	69.3341	30.0993
51.8595	60.2007	30.7624	8.4308	20.857	76.6066	67.7772	-0.00175966	9.15972	44.4938	33.6198	175.436	10.1509	25.0409	75.385	139.619	116.776	33.1252	76.6067	14.0871	72.2327	25.3432	69.7037	32.6074	19.8439	34.3357	1.13096	38.7063	38.7776	16.0417	127.322	121.64	40.3804	35.9169	47.0138	71.3625	336.739	2.49196	9.11629	37.1996	2.64156	54.7383	77.0967	32.7138
51.9594	65.2054	28.2516	11.0164	30.4542	73.094	63.1894	-0.0017908	8.2634	39.1101	45.9644	160.393	8.68883	21.6882	74.0044	138.472	123.641	38.8276	80.698	12.9424	125.02	22.6017	88.9112	30.1345	20.8493	32.8573	0.954131	39.6897	42.4395	16.5485	124.636	133.964	37.0512	32.056	52.1906	65.2174	323.534	2.11728	8.39202	90.1355	2.15839	52.1907	76.9348	44.9109
52.0594	77.6687	25.8782	18.565	33.6826	69.4845	59.6995	-0.00352454	7.43577	34.3507	54.0546	153.563	8.26124	33.5683	71.0615	131.576	119.507	45.5122	92.7684	11.5919	174.249	19.9614	108.26	27.9867	20.5509	30.402	0.80431	38.1542	42.812	20.0508	120.817	146.356	33.9129	28.5437	53.2381	79.3634	305.398	1.79795	7.67191	139.335	1.75882	49.2083	72.898	94.9822
52.1593	72.6412	23.6591	23.2166	39.8274	65.8322	55.544	-0.00874825	6.67924	30.1532	58.9054	151.224	23.0832	38.3109	67.2209	150.941	109.942	47.4056	109.55	10.2058	186.933	17.5303	112.446	25.7565	20.4802	27.5116	0.677973	35.3747	41.1577	20.1744	116.204	189.897	30.9778	25.3657	59.5323	81.5483	284.351	1.52603	6.97854	197.39	1.43018	45.9987	67.1699	144.982
52.2592	63.8712	22.4483	25.8328	41.8854	62.1855	52.9217	-0.0146558	5.99258	26.4569	61.3142	142.145	65.3176	38.8484	62.9245	154.214	98.1604	46.4943	119.183	8.87866	180.667	15.3448	108.457	27.2228	19.6337	24.5159	0.571704	32.0855	38.3375	18.8557	111.063	250.382	28.2489	22.5026	60.9528	78.1258	261.873	1.29453	6.32463	234.726	1.16109	42.7094	66.1748	174.065
52.3591	63.2496	21.0401	27.0327	40.3194	58.5828	59.2963	-0.0184546	5.37233	23.2069	61.9055	130.012	89.9333	37.0313	58.4624	148.994	85.9655	44.0259	138.848	7.65821	165.436	13.4059	116.453	26.9591	21.6518	21.6075	0.482843	28.6984	34.9286	17.0149	105.6	297.282	25.7239	19.9325	74.3668	72.316	244.536	1.09759	5.7166	237.045	0.941565	42.8317	65.7617	175.185
52.459	56.5292	19.5536	27.2604	38.2858	59.0427	60.9127	-0.0219735	4.81383	20.3508	61.1666	116.913	112.117	34.011	54.0215	139.487	74.3143	40.7753	147.938	6.56458	146.788	11.6991	114.24	25.7787	21.8512	18.8914	0.408649	25.4351	31.3098	15.0798	103.567	361.263	23.3949	17.6322	79.3576	65.7258	231.875	4.08581	5.15673	223.478	0.762996	41.9008	62.1761	164.634
52.559	51.5958	18.0639	27.2602	37.9761	58.7779	59.6951	-0.023964	4.31207	17.8436	59.4761	106.506	122.104	30.4897	49.7193	128.168	63.6685	37.2164	149.84	5.60158	127.7	10.2033	106.8	24.1525	21.0916	16.4181	0.34704	22.4056	27.7218	29.7367	100.54	428.83	23.0199	15.579	79.2827	59.135	216.661	5.86088	4.6448	203.607	0.618063	40.2703	57.2203	156.781
52.6589	52.5232	16.6167	26.6811	35.3846	57.9449	61.152	-0.0307198	3.862	15.6429	57.1268	103.296	131	26.8828	76.3975	148.272	54.2044	33.6314	146.971	7.85278	109.675	8.89577	100.001	32.5298	19.8605	14.2043	0.295847	19.6556	27.1478	37.5313	96.8122	463.327	22.2283	13.7511	76.2759	52.9016	200.105	16.9045	12.3885	182.126	0.500611	38.1988	51.8482	147.698
52.7588	47.2945	15.2388	25.7273	31.7286	56.6634	59.8332	-0.0333518	3.45855	13.7122	54.344	96.2513	131.752	24.1153	90.9947	153.185	45.9396	30.182	141.052	11.4516	93.3862	7.7546	90.9408	35.7646	18.4316	12.247	0.253367	17.1945	32.4497	38.2936	92.6136	474.789	22.7441	12.1283	71.6832	47.1703	185.942	22.4354	16.6574	161.245	0.405508	35.8742	50.5811	134.643
52.8587	41.1079	13.9441	30.5584	32.4205	55.0234	56.941	-0.0351046	3.09684	12.0191	59.2996	87.5664	127.254	21.2721	97.6043	155.24	38.8089	26.9546	133.293	13.9719	92.9328	6.75944	81.194	37.5266	16.9557	10.5317	0.218142	20.9685	34.2636	36.0229	96.0961	470.52	22.5717	35.8738	80.6525	54.1106	170.966	24.522	18.6803	141.92	0.3285	40.3327	47.3582	120.762
52.9587	35.3301	12.7387	33.1382	30.7243	53.1081	53.2329	-0.0359215	2.77227	10.5345	91.9929	80.2617	119.56	18.5418	100.508	149.257	32.7081	23.989	128.2	14.5507	102.025	5.89206	71.6233	37.0246	15.5137	9.03838	0.188882	24.7499	46.6014	40.8684	105.569	455.814	22.7084	51.0438	82.8337	54.359	155.844	24.5236	19.2764	124.486	0.266118	46.4278	45.4781	107.41
53.0586	30.2522	24.0488	35.3506	34.8615	51.0112	49.8602	-0.0349163	2.48065	9.23232	144.295	72.2717	110.107	39.0798	118.798	139.339	27.5191	21.2966	133.816	14.0442	99.6787	5.13622	62.671	35.3292	14.1463	7.74486	0.164487	41.5856	56.2479	40.1521	111.136	434.483	22.2806	59.9579	81.0012	51.5231	149.518	23.3249	18.9891	108.977	0.215526	49.5047	42.2791	95.1187
53.1585	25.8721	30.2226	36.0774	34.8669	48.8057	46.1228	-0.031479	2.21832	8.09045	199.556	81.0785	99.8832	48.3096	126.949	127.812	23.1243	18.8727	133.826	12.978	91.8256	4.47768	54.5347	33.0599	12.872	6.62867	0.144014	48.2799	72.0621	56.6966	113.694	409.248	21.4771	69.167	76.9119	47.4257	140.983	21.4937	18.1769	95.2879	0.174435	50.4405	38.5363	84.039
53.2584	32.1333	33.5639	35.7958	32.6443	46.5293	42.3049	-0.0293286	1.9823	7.08938	235.889	97.4442	89.5522	50.784	142.484	115.968	19.4135	16.7033	130.156	11.6684	91.3782	3.90392	47.2734	30.5708	11.6966	5.6683	0.126618	49.3003	78.5595	59.866	114.106	382.032	20.4333	73.524	79.2786	42.9718	131.158	25.5624	17.0746	90.6384	0.141003	49.8867	34.7194	82.7575
53.3583	30.3226	34.5977	34.8467	31.5344	44.2039	49.9838	-0.0260171	1.76982	6.2114	257.798	100.94	79.5424	49.3883	148.238	104.904	16.2872	14.7697	133.938	10.3007	85.0229	3.40392	40.8697	28.06	10.6195	4.84383	0.111626	47.2874	79.0772	61.1317	112.759	359.266	19.2472	74.4582	79.3457	43.5044	120.711	26.6544	15.8338	82.9621	0.113758	51.8922	31.0625	81.5054
53.4583	26.7319	41.8085	33.4727	32.9086	41.8615	52.6921	-0.022613	1.57864	5.43892	318.455	97.5241	70.1165	45.9285	163.289	94.3425	13.6576	13.0513	133.073	8.97853	76.1684	2.96801	35.2674	25.6343	20.2367	4.13721	0.0986028	43.7851	82.1704	57.5239	110.113	334.962	17.9899	73.0365	81.1757	56.5393	120.848	25.9792	14.5511	74.3982	0.0915241	52.037	27.6721	75.8596
53.5582	40.5807	44.9541	31.8452	32.6125	39.5359	52.4033	-0.0191674	1.40669	4.76252	362.347	109.569	61.421	41.5157	185.237	84.5249	11.4483	11.5275	131.09	7.75562	66.6704	2.58788	30.3931	23.3479	24.4647	3.53232	0.0872433	39.6815	80.4488	61.2892	110.774	310.239	16.7124	70.0509	79.2015	61.0197	117.585	24.3196	13.2863	76.5897	0.0733732	50.9034	24.587	68.7451
53.6581	39.7428	45.5286	30.0829	30.3712	44.4028	50.3757	-0.0161118	1.25256	4.16944	410.411	113.013	55.8367	58.9604	193.806	75.543	9.59387	10.1782	127.341	6.65549	68.7363	2.25628	26.1683	21.224	25.7078	3.015	0.0772232	35.4743	75.8602	58.7316	109.661	313.624	15.4507	66.0831	75.0976	59.7646	122.34	22.1744	12.0751	85.7194	0.0585723	52.9526	21.8104	61.4682
53.758	35.4109	44.5193	30.6794	27.2242	47.8435	47.4056	-0.0133221	1.11484	3.6489	471.368	108.943	53.2412	65.3979	200.701	67.4068	8.03829	8.98488	121.383	12.1177	75.1433	1.96688	22.5162	19.2691	25.5679	2.57289	0.0683253	31.4301	69.7211	75.6107	107.235	307.998	14.2295	61.5412	69.9132	58.9444	122.233	19.8545	10.9371	91.3962	0.04654	53.1023	19.328	54.5818
53.858	30.6772	50.0905	85.7513	23.79	50.098	58.603	-0.0109508	0.992464	3.19191	515.689	127.658	49.5638	65.3984	227.508	60.0832	17.405	7.93029	114.14	14.3958	91.2737	1.71428	19.365	17.48	24.4835	2.19527	0.0604469	27.6808	62.9041	93.1312	103.86	296.475	13.0643	56.7498	64.2967	55.3695	118.761	17.5476	9.88187	88.3158	0.0368087	51.9465	17.1178	48.2909
53.9579	26.3371	51.9898	154.147	20.4202	51.3841	64.8275	-0.00879502	0.884513	2.79071	538.109	130.814	45.3317	61.8393	237.942	57.7392	21.1685	6.99886	106.251	14.8194	94.9962	1.49381	16.6496	15.8484	22.9481	1.87287	0.0535002	24.2802	55.9724	96.211	99.8229	281.288	11.9627	51.9208	71.4887	50.7244	113.055	15.361	8.9123	81.4883	0.0289968	49.9233	15.1545	42.6435
54.0578	22.5438	51.5949	196.594	17.3002	51.8833	66.1608	-0.0069232	1.69828	2.43861	544.216	125.667	40.9042	59.2981	237.811	53.887	21.7996	6.17649	98.2934	26.3003	96.3764	1.30132	14.3119	14.3639	41.3363	1.5977	0.047458	21.2386	49.2754	109.564	95.3472	264.937	10.9297	47.1979	72.9829	48.0933	114.301	26.6147	8.02725	73.3969	0.022786	47.3534	13.4131	58.2537
54.1577	19.2777	49.8138	237.319	14.5142	51.737	74.7305	-0.00524745	5.03921	2.12975	538.371	128.107	36.5187	65.5336	231.058	49.4206	32.4733	5.45057	90.3712	31.0417	90.5906	1.1332	12.3006	13.0152	49.3163	1.36282	0.0420483	18.5428	43.0161	126.482	90.6077	257.843	9.96599	42.6802	71.121	44.9151	111.984	31.7919	7.22312	65.2358	0.017903	44.4696	14.9751	70.3379
54.2576	16.4793	47.2412	301.252	12.0862	51.0603	77.0801	-0.00386129	6.80979	1.85894	523.963	123.005	32.3262	65.4149	233.265	44.8358	35.9763	4.80986	82.6905	31.8621	81.6442	0.986394	10.571	11.7912	51.5388	1.16227	0.0377585	16.168	37.2996	140.281	85.739	247.589	11.6276	38.4224	67.3846	44.7424	111.076	33.2175	6.49493	57.5461	0.0140999	41.4388	24.04	70.9282
54.3576	14.0856	44.263	365.84	10.0061	51.7373	87.3221	-0.00285886	7.59727	1.62163	503.614	113.947	28.4159	61.789	238.021	40.3975	35.5523	4.24437	75.3794	30.5107	74.5286	0.858259	9.08409	18.1851	57.7637	0.991017	0.033857	14.0845	32.1661	136.631	80.8443	246.251	12.5028	34.4647	62.7021	44.191	107.356	32.4132	5.83704	55.6535	0.0111627	38.3789	27.2451	73.8266
54.4575	12.0392	41.1266	424.01	8.24634	51.7311	90.2012	5.05771	7.78109	1.41356	479.338	109.394	24.8346	56.4211	234.327	38.2228	33.1234	3.74529	75.6147	28.0582	66.0017	0.746548	7.80601	20.9105	58.7348	0.844746	0.0309523	12.2618	27.6147	125.831	76.0016	239.155	12.8174	30.8146	57.6466	54.0756	103.863	39.6536	5.24365	51.3725	0.00889291	35.3715	27.414	70.3866
54.5574	10.2899	37.9875	453.885	6.77161	58.6375	89.2029	7.29109	7.60541	1.2309	452.67	101.33	21.5995	50.3821	225.433	35.3468	29.8084	3.3048	73.6925	32.1805	80.8199	0.649289	6.70757	22.4681	56.9207	0.719846	0.0282829	10.6703	23.6191	112.733	71.2683	228.379	12.7397	27.4817	52.5638	55.6772	98.5558	41.8824	4.70905	46.2817	0.00713882	32.4711	26.0865	73.5096
54.6573	8.79473	34.9404	498.493	5.54462	66.6468	85.4552	7.89375	7.22632	1.07052	424.769	102.229	18.7087	49.9934	213.527	32.2345	38.3859	2.91595	80.25	32.6012	82.7333	0.564729	5.76358	23.0393	61.6642	0.613258	0.0260304	10.9746	20.1388	115.773	69.9868	224.99	12.3937	24.4528	47.6551	59.965	92.1411	41.8802	4.22783	54.2515	0.00576691	29.7128	31.0111	70.1827
54.7573	7.5168	35.0047	546.783	4.52942	72.3683	80.236	7.60769	6.74254	0.929729	396.5	97.3871	16.1478	47.0575	200.064	29.14	40.4371	2.57259	82.3487	32.1476	85.9439	0.491192	4.95236	22.4576	62.1764	0.52237	0.024101	10.567	21.6991	109.222	72.2465	220.646	11.8725	21.7201	43.0305	58.6788	85.1383	40.0533	3.79489	54.4914	0.00468611	27.1172	45.8188	64.3892
54.8572	21.06	42.5323	573.391	3.69312	76.1929	74.3431	16.9657	6.2152	0.806171	368.499	97.1002	13.8951	42.8728	186.003	32.737	38.985	2.26931	81.4639	30.0896	81.7648	0.427279	4.25526	21.2807	59.9863	0.444923	0.0225327	9.80649	21.6988	99.0485	72.8901	212.181	11.2443	19.2627	68.774	54.9043	79.5582	37.0423	3.40549	51.2416	9.34695	24.6945	50.7178	57.9365
54.9571	22.175	45.8495	589.256	3.00653	78.4514	68.2664	22.6256	5.68059	0.697884	341.22	100.093	11.9251	38.2253	187.52	33.1315	35.8109	2.00151	78.6454	27.2782	74.2065	9.23295	5.04892	19.83	56.47	0.378974	0.021376	8.89975	25.5082	110.172	72.3131	207.495	11.127	17.0554	81.1163	50.1929	81.8779	33.4967	3.126	46.8561	14.267	22.4478	50.5097	51.6158
55.057	23.9307	46.5021	621.368	2.44438	79.4207	74.0071	23.8393	5.1587	0.602893	314.981	96.4577	10.2108	33.5748	183.21	31.8316	31.9434	2.08017	79.7051	24.217	65.4821	12.6654	6.33182	18.2888	52.3991	0.322884	0.0205985	7.96309	47.038	107.427	70.8311	213.819	10.7941	15.0779	85.2342	45.3071	89.2331	29.8169	2.85192	41.9979	17.8185	20.375	47.8097	45.7471
55.1569	39.0984	45.5116	661.279	1.98511	79.3394	77.446	22.6622	4.87283	0.519402	290.885	103.926	8.72512	29.1756	175.364	34.69	27.9576	8.10701	78.3403	21.1932	56.7657	13.4438	10.9327	36.5932	48.1992	7.40242	0.020186	7.05923	58.1289	98.9879	68.6907	212.675	10.3196	13.3224	84.4338	41.2731	91.8459	26.2397	8.57534	42.4631	18.6929	18.4706	44.0276	40.435
55.2569	38.7364	43.5495	673.909	1.61052	78.4145	76.7061	20.3382	5.46646	0.445905	269.512	102.432	7.44219	25.1548	168.429	52.1946	24.1583	11.1954	75.2929	18.3604	48.6384	12.9677	12.7425	48.4079	44.0981	11.0637	0.0187916	6.21937	62.3521	88.7075	66.086	206.555	9.75891	11.7542	80.8143	37.1823	91.1022	22.8966	36.8061	40.0564	18.0317	16.7269	39.9096	35.6878
55.3568	42.9786	41.0541	706.962	1.30545	76.8241	78.7957	17.597	5.61078	0.381092	264.963	96.3297	11.7758	21.5622	161.997	58.9841	20.6916	12.4827	71.225	15.7911	41.3487	11.9508	12.9903	52.8739	46.4386	16.5668	0.0157131	14.306	76.7132	78.3428	63.1696	197.254	9.15164	10.3545	78.6931	34.1891	88.0551	27.9708	52.6498	44.2793	16.561	15.1348	35.8388	31.4737
55.4567	43.9533	38.3082	717.85	1.05727	74.7133	77.22	14.8476	6.17665	0.323936	256.658	92.2739	14.1097	18.4019	153.416	59.8563	17.6123	12.6916	66.5992	13.5095	34.963	10.7508	12.4061	59.8513	45.8267	18.8815	0.00927728	17.8145	82.1181	68.6442	60.0614	186.053	8.52526	9.13401	89.7275	30.9603	83.4978	29.5239	60.4667	57.2154	14.7324	13.6844	42.9971	27.746
55.5566	39.6267	35.4916	709.878	0.855587	72.207	73.5607	12.302	12.3894	0.273598	254.802	94.7938	15.0732	15.6527	156.338	57.5913	24.3014	12.2782	61.7343	11.5125	42.5114	9.54164	11.418	61.2845	47.2996	19.2697	0.0935619	21.7299	93.7736	63.6043	56.8558	173.862	7.90053	10.7091	96.0661	27.7987	78.0215	28.9739	70.0442	59.5063	12.8176	12.3659	44.2931	24.4552
55.6566	39.7308	32.7162	689.468	0.691796	69.4106	68.8151	10.0545	15.5728	0.229288	248.644	91.187	15.1216	18.4978	153.784	54.6422	26.251	11.5281	56.8463	9.78227	43.3962	8.40282	10.2726	59.692	46.2	18.5435	0.135988	25.2978	105.803	57.1608	53.6258	179.494	7.29155	11.478	110.353	24.8394	72.061	27.2399	73.4853	56.8704	10.9725	11.169	42.6497	21.5534
55.7565	43.8115	30.0487	661.177	0.558874	66.4118	63.6036	8.13121	16.8679	0.190422	241.437	84.5637	14.5813	20.6932	147.866	50.614	34.7674	10.618	52.0773	8.2941	40.9215	7.3663	15.0432	57.7824	43.7986	17.2195	0.152796	25.8641	108.505	50.5586	50.427	178.751	6.70624	11.6791	114.504	30.1473	72.9655	24.9089	73.0981	59.0257	9.27888	10.0841	39.6505	26.2359
55.8564	44.169	27.5266	628.219	0.451114	63.2873	58.305	6.52119	17.0114	0.156462	231.648	76.707	13.6837	20.781	140.004	46.2041	37.0118	9.65513	47.5174	7.02077	36.9491	10.1511	25.5385	54.5341	40.8115	15.6206	0.154637	24.8244	105.386	55.6073	47.2996	175.423	6.14987	11.4906	112.629	41.3334	77.5346	22.3483	70.4076	82.6013	7.7729	12.5072	36.1412	26.5306
55.9563	39.6694	25.1684	603.721	0.363876	60.0987	61.4934	5.19506	19.3921	0.126886	220.168	81.4761	12.5909	23.1939	145.911	61.3694	35.8724	8.70259	49.4891	5.93537	32.5016	14.8426	29.6336	52.0586	37.636	13.944	0.147726	34.2852	98.8477	54.2507	44.2717	173.486	6.82917	11.0438	118.692	44.6149	78.5431	25.5075	66.4139	88.1105	6.46299	13.8714	32.5624	24.9865
56.0562	38.7526	22.9805	604.946	0.293364	63.6844	67.9792	4.11612	22.929	0.101246	207.679	85.6036	12.3151	23.266	147.994	70.4809	37.1379	7.79589	49.4235	5.01266	28.1172	16.0584	34.4855	48.7268	34.4877	12.306	0.533613	37.4828	90.5064	50.002	41.3614	167.821	7.14054	12.6062	117.768	43.6998	77.058	26.0784	61.766	85.1579	16.7739	16.2474	29.1335	22.7768
56.1562	35.3521	20.9616	592.911	0.236481	65.8851	69.5422	3.24659	24.1616	0.0791166	203.587	98.5209	15.094	24.7982	145.148	72.0458	38.318	6.95332	48.0228	4.22984	27.2493	15.6191	35.1316	45.0641	31.4779	16.8497	0.740116	37.2247	81.43	45.6504	41.1628	159.799	7.19214	17.2254	112.831	40.9085	73.8873	25.1311	57.9263	95.1734	21.4537	17.4907	34.3268	23.3026
56.2561	30.8516	19.1058	572.266	0.190646	66.9502	74.4099	2.7713	24.0077	0.0601748	196.772	100.158	16.3056	24.2961	139.289	69.5892	40.0318	6.18254	51.395	3.56671	42.2326	22.0273	33.5385	41.3648	28.6595	29.767	0.829093	35.1646	72.3033	45.474	40.4164	150.4	7.06424	20.17	105.754	39.017	69.6375	23.356	53.6568	116.008	22.7298	17.9284	51.7936	22.0568
56.356	26.5502	17.4047	562.448	0.153729	81.1821	74.6106	2.31571	23.0492	0.0442444	188.109	95.8112	16.4664	22.6962	131.704	65.1393	40.9649	5.48489	52.1959	3.00568	46.8182	23.5802	30.8599	37.7883	26.0527	35.6489	0.843658	41.0359	63.5471	55.7298	39.2713	140.313	6.81672	22.2846	100.799	36.9524	64.7585	32.2546	49.2706	129.411	22.0436	23.4206	59.1949	20.1537
56.4559	23.7464	15.8486	543.933	2.30606	91.7506	72.0801	1.90498	21.65	0.0312031	178.27	88.5603	15.9477	20.5763	123.249	62.4696	54.6146	4.85805	51.2876	2.53151	45.9465	22.8307	31.7136	34.4153	23.6597	37.2414	0.813335	41.9985	59.8482	56.3029	37.8452	130.02	6.49289	23.1079	94.7754	33.9998	59.5797	35.7998	54.1379	133.114	35.1385	26.6295	59.7771	18.0974
56.5559	20.5965	14.4272	519.999	3.31928	99.2581	68.045	1.54856	24.4835	0.0207473	167.763	80.1673	15.0129	20.3713	122.127	58.2319	58.2809	4.29776	49.2828	2.131	42.4307	21.081	30.4174	31.2815	21.4733	36.3168	0.757906	40.3323	60.7001	52.733	36.2306	138.721	6.12281	23.0288	93.5374	46.1654	54.3374	36.0895	55.2637	126.576	46.6455	28.1977	56.9881	16.1069
56.6558	17.6894	13.1301	514.778	3.6537	104.229	63.2747	1.24713	26.6052	0.0125592	161.124	77.3742	13.8469	19.1492	117.995	53.366	56.5552	3.79882	46.6134	1.79281	37.8413	18.9841	28.0659	28.3966	20.8847	34.0066	0.690353	37.3711	58.5523	74.2144	34.4986	141.061	5.72883	22.3375	89.3253	50.1225	49.1973	34.4904	54.0879	115.836	50.1576	36.7533	53.7924	18.8621
56.7557	15.1434	11.9475	500.354	3.6008	107.115	58.2444	0.99685	26.8681	0.00619877	159.81	78.8857	12.5769	17.4313	112.091	48.3925	62.2374	3.35567	43.5814	1.5073	33.0284	19.9363	25.2907	25.7563	23.7098	31.022	0.61897	33.8828	54.6656	92.8906	32.7035	139.079	5.32664	21.2487	92.5	54.8492	50.6532	41.5654	51.5591	143.435	49.0288	41.7457	49.4605	18.8195
56.8556	12.9499	10.8699	480.085	3.34261	108.289	53.2408	9.08701	26.0271	0.00127332	155.837	75.5782	11.2882	20.0828	105.242	55.5662	61.3083	8.32496	40.3946	1.26631	28.4277	19.138	36.4156	23.3489	24.2497	27.8009	0.548923	30.2978	49.8871	132.369	30.8857	134.249	7.75653	19.9196	102.293	54.0418	50.2535	43.6053	48.2965	147.003	45.4001	44.1778	51.1129	17.6187
56.9555	17.055	9.88829	456.339	2.9903	108.069	48.4303	12.5818	24.571	-0.00255872	150.012	69.9223	10.0363	20.456	98.9895	56.7944	57.0171	10.8025	37.194	1.06295	28.5512	17.5937	56.231	21.1592	23.5734	24.6036	0.48327	26.8477	46.2331	140.139	31.7119	127.632	9.25022	19.293	105.211	50.7389	53.6203	42.6465	57.3206	143.895	40.6095	44.798	49.2945	22.2617
57.0555	22.7196	8.99455	430.77	5.84008	107.77	43.9034	13.4361	22.8148	8.87933	142.951	67.2052	8.85505	19.5492	106.348	69.0194	51.2535	12.1046	45.8093	0.891404	26.6959	15.8056	63.5222	19.1708	22.2879	21.5773	0.42363	23.647	41.9676	133.942	31.8701	119.984	10.0661	18.3329	102.968	46.4701	54.4618	57.8486	65.7685	152.219	35.4691	44.1616	45.8688	31.4743
57.1554	25.4517	8.18104	404.521	7.00414	108.658	39.7031	12.8607	22.4891	13.7192	139.505	66.2233	7.76354	17.9839	107.98	72.2799	45.0865	17.7485	50.2047	0.746793	42.3286	14.0169	63.8504	17.3669	20.7349	24.3321	0.370717	20.7431	37.5159	122.246	35.7778	127.324	10.3969	17.1722	97.8209	41.9897	53.5322	63.7711	68.6697	146.581	30.4499	51.1868	49.6071	33.3169
57.2553	33.4434	7.44077	385.493	9.49723	108.215	35.843	11.5897	24.8272	15.991	134.37	62.2693	6.7706	16.1396	105.974	72.5287	46.0028	20.2145	54.3413	0.625034	47.2293	14.2596	60.5121	16.9087	25.6324	24.7037	0.324608	19.2032	33.1461	109.01	38.1859	136.328	10.3869	17.6361	101.462	37.6553	51.403	69.8887	68.1176	135.012	28.1134	54.7885	48.8883	35.5903
57.3552	31.9187	6.76732	365.653	10.2353	106.7	41.0698	11.9288	25.2881	24.9328	131.238	56.9666	5.87803	14.2414	101.741	69.3612	43.6175	20.7694	55.5631	0.522723	46.4862	27.7685	55.4362	16.0119	27.1799	34.4095	0.284912	17.401	29.0185	96.0176	39.4356	138.932	10.1432	20.9236	104.225	33.623	48.5031	69.9921	67.4428	121.491	25.0964	57.496	52.4632	37.0491
57.4552	28.232	6.1548	344.601	9.98005	104.337	42.7466	21.7869	24.6343	29.1485	126.487	51.234	13.8297	25.1849	96.2304	64.5496	39.6726	20.2138	54.8383	0.437018	42.9979	32.1947	56.0956	14.9142	26.9147	38.2375	0.250949	15.5536	27.0868	99.0837	39.7995	137.18	11.6282	22.5819	101.93	36.662	45.1504	66.6277	64.7682	107.924	21.8877	67.1166	51.5166	35.3246
57.5551	24.401	12.0449	324.5	9.20535	101.325	56.2401	25.2345	23.3512	30.4214	120.65	45.5742	18.4062	29.8657	100.131	60.7728	35.1662	19.0498	58.0877	0.365512	38.3842	32.2193	61.248	13.7508	25.712	38.5355	0.221794	13.7777	24.7156	103.302	39.4946	132.553	12.3852	23.0854	96.7905	36.0671	41.5773	61.4313	60.9738	111.951	26.597	72.1195	48.4028	32.388
57.655	24.913	15.2744	304.144	8.20004	97.8272	62.1197	31.2111	25.7743	29.9174	114.135	42.7424	20.6448	30.8286	105.595	56.0329	30.6494	17.5886	65.8879	0.30604	39.7843	30.2417	64.2001	12.597	24.0667	36.8117	0.196606	15.5927	22.1799	98.0938	44.9342	126.114	12.6231	22.7893	90.1952	36.4359	37.9503	55.4344	67.8675	106.861	27.5732	73.8393	44.3868	29.1333
57.7549	22.4505	16.7863	285.312	15.5142	93.9647	63.3461	31.9385	26.2465	28.3928	108.851	59.4367	21.2989	29.683	106.059	53.7219	46.7956	29.6561	69.1963	0.652061	53.5306	32.485	62.2171	11.4926	22.2551	34.0232	0.174727	19.4311	19.6553	89.243	48.3581	125.607	12.4983	21.9571	83.0032	35.4944	34.3862	49.27	69.7582	98.5501	26.4232	73.2686	40.1351	25.9513
57.8548	24.9035	21.6082	270.536	23.3936	92.4029	64.1339	29.8969	25.5598	26.3328	102.961	71.1719	28.8335	27.4338	103.374	50.7937	60.8073	35.2766	69.4666	0.802989	56.745	33.4281	71.4677	10.4572	20.4281	30.7665	0.155446	20.4444	17.2484	79.4474	50.2219	122.105	12.1263	24.0896	75.7343	33.1364	30.9637	43.3107	69.0179	103.662	27.6832	71.1416	35.9866	22.9996
57.9548	22.9152	23.9013	254.898	26.1485	90.1467	62.3167	26.5784	24.2204	24.0435	96.7417	74.2124	33.8594	24.6967	114.351	46.9522	64.276	36.9941	71.6594	0.839514	54.5279	31.7928	73.9988	9.49871	22.6805	27.404	0.138122	19.9214	15.0191	69.9146	50.8899	120.249	11.5924	24.8743	68.6926	30.2563	27.7336	39.7676	66.251	106.27	26.684	70.7296	32.1022	20.3291
58.0547	20.0505	24.5849	242.782	25.9647	87.3781	59.0437	22.8508	22.5485	21.7139	90.4018	71.9468	35.8032	21.8388	118.028	42.8075	62.0755	36.4194	71.1299	0.811747	49.7698	29.0866	73.8435	8.61859	25.6352	24.1465	0.122279	18.6183	15.5105	61.1389	50.6526	118.115	12.3324	27.0935	72.7196	27.2928	24.7262	35.7823	62.3507	105.726	24.4955	68.7715	28.5472	17.943
58.1546	17.2696	24.2674	229.522	24.2081	87.0514	71.2284	19.194	23.9817	24.2631	109.706	67.0242	35.6965	19.0699	117.996	38.6935	57.0792	34.5648	68.8287	0.750611	44.0727	26.0608	69.7024	7.81457	26.1667	21.1087	0.107579	16.9731	20.0592	53.2785	50.9971	125.069	12.5598	27.854	72.3347	24.4518	21.9563	31.7374	57.8958	98.9654	21.7829	65.8002	25.3365	18.4824
58.2545	14.798	23.3492	239.378	21.7159	85.8764	75.8117	15.8505	41.6585	37.9044	152.608	61.3197	34.2784	16.5011	114.665	34.7808	50.9472	32.0601	69.8264	4.77539	38.2929	23.0767	63.7006	7.08254	25.4103	18.3451	0.0939456	15.2335	21.9573	46.3384	55.6304	126.582	12.4297	27.6006	69.409	44.0126	24.5584	31.4265	53.2549	89.8269	18.9468	62.205	22.4597	37.364
58.3544	12.6586	22.0925	240.877	29.9443	95.2297	75.7957	12.9222	56.5085	47.4337	182.095	63.0084	32.0726	16.4596	109.357	31.1534	49.4654	29.2905	68.5629	13.8934	43.0733	20.296	57.0538	9.46139	26.9624	15.873	1.23803	13.5348	24.7336	40.2581	58.2948	124.409	12.0567	26.6644	65.1212	66.3685	25.6782	36.0208	48.6576	80.1827	16.2161	58.2672	36.0523	76.0899
58.4544	10.8224	31.4321	239.781	32.4693	101.729	73.0957	10.4302	188.761	51.0702	200.053	60.6184	29.445	15.5411	102.958	27.8397	45.6245	26.4866	65.8504	36.4269	42.5494	17.7797	50.4344	14.0283	26.7081	13.6882	5.41652	11.9452	25.3431	34.9542	59.4468	119.821	11.5256	38.4647	60.2051	78.2827	25.7415	36.9039	44.2411	72.13	13.7113	54.1881	40.8584	102.076
58.5543	9.25077	36.1848	237.149	31.7581	105.857	68.9246	8.3525	305.673	51.1033	209.306	56.2195	26.646	14.1874	96.0539	24.8402	66.7464	23.7806	62.2614	46.5885	39.4338	15.539	44.1934	20.2018	31.5249	11.7739	7.67945	29.8649	24.6016	30.3387	59.4515	125.215	10.8972	46.3192	55.1091	79.5022	25.0721	35.6071	40.0823	79.581	11.485	50.1086	41.1116	106.438
58.6542	7.90692	38.0006	230.349	39.978	117.708	64.0425	6.64625	431.951	49.0229	212.066	50.9984	23.8428	12.6667	89.0267	22.1419	73.5238	21.244	58.1957	49.4704	35.2436	13.5618	38.4937	22.7313	55.5943	10.1072	38.752	43.0553	23.0669	26.3276	58.5993	133.821	10.2162	50.383	50.0998	75.748	23.9148	33.1186	36.2194	78.0263	11.4274	46.1256	62.1262	101.553
58.7541	6.75816	37.9726	220.91	41.8579	125.967	58.9182	5.2612	495.781	45.7893	210.062	45.6179	21.1425	11.1365	82.1195	19.7264	79.3987	18.91	53.9289	48.2432	30.8026	14.8305	33.3911	23.2107	75.5705	8.66287	64.853	47.7556	21.115	22.8446	57.12	139.256	9.51506	51.7542	45.3284	70.6771	22.4522	31.9886	32.6653	72.5189	10.6955	42.3031	69.2278	93.1408
58.8541	5.77626	36.822	209.909	40.1995	131.255	53.834	4.14702	514.989	56.9843	204.64	48.9645	18.6102	12.7736	75.4813	17.5698	77.5029	22.269	49.6474	44.8577	26.5354	14.4922	28.8818	22.573	83.0279	7.41582	77.5307	47.7518	18.9939	19.8214	55.1934	139.394	8.81559	51.2552	40.8733	64.5152	20.8191	29.7732	31.3301	79.9897	25.6486	38.6812	71.7841	83.7929
58.954	4.93706	35.0217	198.096	36.7393	134.103	48.9534	3.25716	507.39	67.0549	196.837	66.8475	16.2815	12.9839	69.198	15.6425	71.7054	23.2456	52.5853	40.4931	22.6407	13.4442	24.9314	40.8016	90.1764	6.34208	81.5276	45.2763	25.7397	17.1978	52.9584	135.978	8.13329	49.4973	36.7682	58.187	19.113	30.7457	29.4696	78.4189	32.9564	35.2828	92.432	74.6447
59.0539	4.21979	32.8793	185.991	32.5286	134.962	44.3646	2.55065	484.385	80.6	187.455	154.169	14.1714	12.3936	76.7345	13.9291	64.25	22.8259	61.5942	35.8439	19.1919	20.8249	30.793	48.9968	90.3494	5.41956	80.1076	41.6308	41.1942	14.921	50.521	145.433	7.47851	46.9313	33.0194	61.1453	17.4036	29.8016	27.354	77.6795	34.9825	32.5598	103.866	66.1542
59.1538	3.60682	30.5924	173.949	28.182	134.21	40.1095	1.99236	453.209	85.2274	177.105	210.205	12.2816	17.1911	82.1571	12.402	56.4003	21.6296	65.8142	31.3028	16.1956	22.8949	34.8958	51.4999	107.369	4.62832	75.4914	37.5599	48.8287	12.9457	47.962	149.941	6.85846	43.886	29.6171	59.1848	15.7386	27.8002	25.155	72.6829	33.9607	29.9224	104.126	58.4705
59.2537	3.08295	28.2858	162.203	24.0397	132.515	36.2011	1.55296	418.392	84.4377	166.247	335.644	10.6048	23.4387	83.2536	11.0434	48.8345	20.0417	66.7759	34.2137	13.6246	22.4238	35.1271	64.6351	112.024	3.95065	69.1666	33.4779	51.3482	14.6702	45.831	149.19	6.27884	40.599	26.5427	55.0734	14.1502	25.288	31.9917	65.9573	31.3144	27.4061	98.8963	51.6046
59.3537	2.63524	26.0361	150.906	36.4451	129.73	32.635	1.20822	382.719	80.5054	155.225	409.15	9.12837	26.9129	81.6052	9.82813	41.8859	18.2974	65.5733	40.7446	11.4368	20.8272	33.3172	69.1827	110.029	3.37097	62.1095	33.6919	50.6309	14.4077	49.1116	144.93	12.0598	37.2389	23.7728	50.1979	12.6584	22.6047	35.0533	58.8687	29.7598	25.0324	91.2461	45.51
59.4536	2.25264	23.8883	140.148	41.7238	126.102	29.3962	0.938545	347.85	74.8927	144.293	426.335	13.1881	27.369	78.2809	8.75284	35.6883	16.5375	62.9834	53.1758	9.58581	18.8176	30.5373	68.9534	104.636	2.87562	68.4863	39.5257	47.9669	13.3206	54.6106	138.427	15.7678	53.1981	21.2826	45.2363	11.2743	19.9538	35.7279	52.0538	27.0758	22.8126	82.8031	40.1187
59.5535	1.92572	21.8667	138.34	41.9065	128.581	28.052	0.728052	314.727	68.526	133.634	413.173	15.293	26.1315	73.9984	7.79236	33.5761	14.8423	61.8132	56.9172	8.02591	16.7447	27.4019	66.1732	97.6795	2.45264	69.1122	40.5483	46.7569	20.2614	57.9412	130.583	17.9612	62.5874	19.0471	40.5044	10.0029	51.9361	34.9357	45.9851	31.5681	20.7507	74.4059	35.3585
59.6534	1.64634	19.9824	134.193	39.3301	129.196	26.2732	0.564102	283.837	74.4416	123.372	384.825	19.4906	24.0249	69.2349	6.93591	30.8817	13.2552	75.5518	55.7373	6.71483	14.7708	24.2528	62.133	90.1804	2.09161	92.7321	43.6887	43.962	55.1318	59.5971	130.247	19.0606	67.246	17.0421	36.1346	8.84467	106.84	33.2825	40.4226	32.1207	18.846	66.4632	31.1595
59.7534	1.40752	18.2379	128.57	35.6233	128.305	24.3031	0.436664	255.382	82.1754	113.594	350.007	21.4456	21.5523	64.3032	6.17319	37.6674	11.796	82.4911	51.9562	5.61507	12.964	21.2694	57.5733	82.6938	1.78349	102.606	45.1143	40.3215	84.9705	59.9735	126.743	19.3829	77.2468	15.2451	32.1683	7.79677	180.041	31.164	35.4305	30.4587	17.0941	59.1517	27.4575
59.8533	1.2034	16.6308	122.079	47.3462	126.211	22.2903	0.337757	229.394	83.3325	104.352	313.615	21.8884	19.012	62.259	5.49444	38.8365	10.471	84.7781	46.9784	4.69388	11.3446	18.537	52.9107	75.5096	6.98464	103.737	43.5303	42.1625	115.451	62.113	126.58	23.3234	81.9156	13.6351	28.6026	6.85439	228.239	28.8352	31.0025	28.8289	15.4884	52.5259	24.1948
59.9532	1.02894	15.1553	115.147	50.6444	123.172	20.3229	0.261065	205.798	80.5874	108.226	278.29	21.3449	41.4906	59.2289	4.8905	37.0275	9.27781	83.9495	41.6325	3.9229	9.91006	16.0864	48.3727	68.7675	9.59841	99.5479	57.2523	41.4343	120.553	73.5398	131.775	25.505	82.826	12.1931	29.9786	6.01133	244.824	26.4574	40.5167	33.7165	14.0209	46.5768	42.1583
60.0531	0.879847	13.8039	108.067	50.3032	119.41	18.4514	10.655	184.465	75.668	108.995	245.358	20.1894	51.6624	66.3353	4.35299	35.981	8.20983	81.0991	36.3886	3.27798	8.64778	16.7235	44.0764	62.5231	10.6127	92.3511	61.4997	39.1679	114.551	81.0353	131.94	26.425	81.1526	23.5508	41.8582	14.6811	242.396	24.1298	47.721	34.3564	12.683	50.9858	49.1058
60.153	0.752371	12.5685	101.116	59.5205	115.102	16.7022	15.2223	167.536	69.6762	107.497	215.389	18.6851	66.2885	68.9318	3.87443	40.557	7.25793	77.0005	31.4953	2.73933	7.54123	39.3328	40.0752	56.7859	10.6679	83.6805	67.817	36.0609	104.25	85.4761	128.729	26.6421	84.2921	36.048	45.0381	20.2762	229.14	21.9107	48.0189	32.6058	11.4656	80.1981	48.9001
60.253	0.643378	11.4406	94.3217	60.6908	110.402	15.0865	16.4312	151.503	63.3019	104.384	188.527	23.5165	103.919	68.6259	3.44827	41.6574	14.856	72.1956	27.0678	2.28891	6.57314	56.9369	36.3864	51.5406	10.1751	74.5292	67.6286	32.5768	92.8241	112.327	123.337	26.1819	84.0934	41.94	44.0532	23.5866	210.3	19.8319	45.1936	42.3194	10.3596	90.3872	45.7398
60.3529	0.55016	10.4119	87.7761	57.4477	107.697	13.6065	15.8124	149.009	56.9653	100.158	173.833	25.7259	123.235	66.5074	3.06879	39.6375	18.555	67.0595	23.1422	1.91392	5.72722	63.7668	33.0076	46.76	17.7966	73.1096	64.0326	29.0152	81.6951	130.816	123.437	25.2657	92.08	43.7854	41.2105	25.2229	189.165	17.9078	41.1386	49.8967	14.6174	93.9684	52.2204
60.4528	0.470398	9.47421	81.5359	52.0323	104.372	12.2585	14.2955	142.1	50.9111	95.2037	157.354	26.1703	127.209	68.6805	2.73105	46.6649	19.8808	61.8476	19.7098	1.59746	4.98874	66.8833	29.9251	42.4115	21.2552	68.8226	58.8329	26.1907	91.2287	142.772	120.397	24.057	94.9645	48.0243	37.6694	25.6546	167.743	16.142	38.1008	51.0343	17.1889	90.8893	51.6251
60.5527	0.402084	8.62001	75.6324	46.9338	101.265	11.0359	23.0698	133.39	45.271	89.8133	165.613	25.4659	122.482	68.1159	3.67401	47.3997	19.8011	56.7295	20.8089	1.33446	5.81961	64.8392	32.0346	38.4609	28.4793	63.0097	71.1315	23.313	89.092	149.657	116.968	25.6444	102.182	48.6848	49.0824	25.2403	147.205	16.8629	41.9571	48.5371	18.5439	84.7048	48.1321
60.6527	3.66396	7.84216	70.0795	52.6188	105.927	17.5475	27.9386	136.845	40.1055	84.2065	161.328	24.0515	113.203	65.8495	12.4629	44.8338	18.9252	51.8141	20.3431	1.11254	7.74123	66.9603	31.9307	34.8747	39.3786	64.0607	73.915	20.5293	98.3083	152.643	124.949	26.1493	104.266	47.2481	51.6561	24.2519	128.179	21.5674	41.1065	44.1807	19.0332	96.263	45.3072
60.7526	5.37847	7.13403	64.8788	52.3251	108.538	20.7253	28.341	133.861	35.4306	81.6486	150.706	26.4698	101.91	62.5793	16.4968	40.72	17.6331	47.1671	18.9439	0.924251	8.13721	75.3541	30.645	31.621	43.6404	61.6865	71.9029	25.5675	100.029	152.664	127.153	25.8967	102.798	44.6504	50.0339	27.6861	110.955	25.2755	39.1368	39.0619	18.9176	96.9746	41.2864
60.8525	5.23792	9.5955	60.0239	48.8267	109.474	21.8446	30.3869	127.219	40.2145	78.2516	150.883	27.02	90.1183	62.962	17.8582	36.0612	16.1585	42.8241	17.1175	0.765808	7.8151	75.6092	28.7754	28.6698	43.919	57.3606	83.8737	27.5227	151.97	150.463	125.43	25.1273	98.9552	41.4775	46.5744	35.5049	97.6283	38.3938	35.8409	33.8345	18.3902	115.618	37.0221
60.9524	8.00718	10.8089	55.5033	44.7306	109.056	21.7229	29.1445	118.679	41.3665	74.3136	143.137	26.3513	78.6929	63.0691	18.772	31.41	14.6419	38.7995	15.1626	0.632873	7.18597	84.0178	26.665	43.8453	41.9192	52.062	85.8258	27.5078	232.813	146.627	128.452	24.0197	93.6018	38.09	42.4597	39.9317	85.1804	45.0406	32.9001	28.8672	17.5931	130.879	32.925
61.0523	17.4393	11.2254	53.1369	51.0319	108.45	20.8815	26.296	109.341	40.3423	70.0618	131.65	24.9262	68.0918	66.1432	18.3968	27.0519	13.1651	40.5125	13.4222	0.523215	6.45557	83.8044	24.5069	50.0467	38.7224	48.8064	82.4138	26.2895	261.868	141.623	127.245	22.7058	87.3689	34.7047	38.2676	41.8867	77.6782	47.5486	38.2016	24.3481	16.63	179.629	29.1548
61.1523	17.9278	11.144	50.426	56.5267	106.797	19.65	22.8326	99.8785	38.0847	66.7818	118.803	23.0698	58.5234	66.2158	17.364	29.363	23.1854	40.5226	11.7223	0.432295	5.72369	79.0852	22.4064	51.3105	35.002	44.5541	78.7034	24.3893	256.451	135.815	123.232	21.2803	80.71	31.4472	34.2676	42.076	69.5591	47.4683	38.2316	20.3539	15.576	205.774	25.7573
61.2522	22.8974	10.938	47.5421	55.8807	104.319	18.2343	19.3137	99.8376	37.1018	66.3054	105.912	21.007	50.0468	64.4032	16.034	29.7023	27.9128	39.4132	52.8747	0.35379	5.03595	72.2645	20.4176	49.9425	31.1669	39.9007	72.6848	22.1558	236.788	129.488	117.439	19.8107	73.9452	28.3853	30.5728	41.0374	61.4818	45.8247	36.8449	16.895	33.2862	208.001	22.7282
61.3521	21.731	14.5261	44.604	63.3756	101.215	17.2069	16.0324	96.1617	40.8693	64.6963	97.415	27.6918	42.6353	61.4588	23.0751	28.0318	29.4311	37.5982	72.2029	0.290414	4.41052	71.4243	18.5653	47.2523	27.4549	35.2242	65.7648	19.8168	212.418	122.866	110.599	18.3444	67.2954	25.5508	27.2187	39.1777	53.8237	43.5938	33.9512	13.9445	90.1267	198.392	20.8956
61.452	19.1897	16.2788	41.6928	63.3711	97.6466	15.997	13.1223	90.4934	48.9778	62.2964	87.9103	30.9317	36.2161	57.8872	34.2224	37.979	29.0603	35.3697	78.6105	0.239421	3.85193	67.0572	27.5847	43.9769	23.9955	30.7534	65.8883	17.5162	187.704	116.118	103.229	16.9157	60.9077	22.9538	24.2032	36.8011	46.7816	40.7793	30.5581	11.4562	130.317	183.477	18.8214
61.552	16.5771	16.8608	38.86	87.728	93.7482	18.1987	10.6244	83.8668	51.7181	59.3687	78.3727	37.864	30.695	54.0224	38.5015	40.764	27.6303	32.9318	77.6528	0.197298	3.35821	61.0824	31.3546	40.5248	20.8496	47.2329	62.5461	15.3401	164.517	109.376	95.689	15.5469	75.5114	38.014	21.5066	34.1328	40.4386	37.7062	27.1494	9.37642	154.772	166.73	16.7772
61.6519	30.9096	16.7119	36.1414	98.0334	89.6167	18.8381	11.9437	76.9218	51.1996	58.594	75.204	44.4515	25.971	62.9061	52.9453	39.671	25.6578	30.4252	72.7562	0.162796	2.92446	54.5937	32.1665	37.1167	30.2052	54.9419	58.4962	13.3357	152.586	102.736	88.2256	14.2513	83.3602	45.3174	19.1027	31.3369	34.8085	34.5799	23.9438	7.65028	167.864	149.947	42.5276
61.7518	45.6336	16.1222	33.5565	99.7086	85.3387	18.5431	11.7217	70.0448	48.7926	64.9794	88.0695	46.9958	21.945	66.7155	58.0985	36.64	23.4594	27.9442	66.0004	0.134562	2.54482	55.6451	31.3619	33.8664	46.6915	57.0059	66.2208	11.5245	137.196	96.2709	81.0017	13.0357	95.2889	49.1016	16.9634	28.5301	46.9824	32.0528	21.0271	6.22575	172.86	134.009	53.3495
61.8517	44.4843	15.2814	31.1157	94.2473	80.9848	21.2541	10.7197	78.391	45.3775	68.3931	90.2225	46.8513	18.5241	67.2347	63.9109	32.7948	21.2247	28.4203	58.6175	0.111198	2.21326	53.1369	29.7221	30.8271	53.7704	55.5726	66.8546	9.9109	131.617	90.0307	74.1202	11.9043	100.77	58.9819	15.0616	35.5136	61.7508	34.6749	18.42	5.05552	172.188	119.305	54.4842
61.9516	39.5841	14.3128	29.3632	93.4682	81.167	25.7093	9.3902	80.4068	51.1179	69.5811	86.6612	44.9884	15.6242	65.6748	64.6873	28.7676	20.4904	43.5688	51.3108	0.0915718	1.92414	57.8104	27.6979	28.0183	55.1528	52.1001	67.1948	8.48906	120.34	84.0507	67.6418	10.858	101.712	62.5008	13.372	41.077	76.0862	35.0955	33.1747	11.1853	167.649	105.963	62.4639
62.0516	34.2783	13.2952	27.5676	91.157	80.4384	31.7239	7.99201	87.5643	52.3825	69.6073	80.2965	42.094	13.1704	72.8333	66.7882	28.5594	19.2128	52.312	44.4573	0.0752606	1.67234	57.0809	25.546	25.4412	54.4512	47.5622	66.1987	7.24692	122.504	78.3526	67.9152	9.89401	104.346	62.203	11.8714	43.7876	80.6177	34.1696	37.7634	13.8931	160.568	108.852	62.3466
62.1515	29.4247	12.2782	25.7813	84.0922	78.9947	34.1082	6.66408	94.6662	50.9718	68.3097	72.7965	38.6477	23.2419	75.2814	64.8512	30.6015	29.1283	56.6132	38.2357	0.061897	1.45333	53.5607	23.4085	23.0872	51.3764	42.5956	73.2126	6.16921	123.071	86.0553	66.3891	9.00762	103.252	59.7052	10.5391	44.4484	79.283	32.4597	37.499	14.5409	151.911	113.809	58.3773
62.2514	25.1854	11.2918	26.7788	74.9155	76.9958	34.2873	5.47295	95.3587	48.0509	66.0775	65.0924	34.9776	27.5465	74.7053	60.889	40.0458	33.5464	57.8818	32.7075	0.05048	1.26308	48.7718	21.3613	20.9432	47.1033	37.6041	73.1118	12.5878	114.978	93.6344	80.7815	8.19515	103.022	56.0264	9.35647	43.6722	74.6362	33.25	35.069	14.0086	142.381	149.263	53.0596
62.3513	31.6513	12.7497	26.8759	65.186	74.5616	33.1715	4.44266	92.2756	44.3646	63.2099	57.6819	31.3024	28.4279	72.2478	56.0468	42.4422	34.6523	57.1256	27.8669	0.0412016	1.09807	43.5813	29.3384	18.9938	42.359	32.8317	88.8752	15.9573	104.107	97.9508	88.3956	7.45132	112.781	51.8012	8.30672	41.923	68.31	32.6088	34.5653	12.8556	132.478	241.22	47.5169
62.4513	30.2243	14.9603	34.9489	79.3282	71.7976	31.339	3.57354	87.0963	40.3813	59.9354	50.8098	27.7626	27.3687	68.6786	50.9641	41.0439	33.828	55.0613	23.672	0.0334396	13.6772	38.4659	32.4826	17.2235	41.731	28.4155	92.561	22.7121	152.272	99.7594	91.2743	6.77142	119.187	49.7241	7.37491	39.5488	61.3266	31.1229	32.2087	31.3732	122.554	273.872	42.2295
62.5512	26.7375	18.262	39.6026	81.8894	69.8829	29.1529	2.85355	80.8801	36.3876	56.4278	44.5763	24.4429	25.294	64.5118	45.9867	37.7695	34.2015	52.1944	20.0636	0.0269527	18.5504	63.043	32.9159	15.617	39.3232	24.4212	89.7113	25.842	223.337	99.6636	102.999	6.15083	120.249	47.5925	6.54771	36.8072	54.3064	29.176	29.1646	39.7016	112.85	307.938	37.3806
62.6511	26.7888	19.7287	41.8721	78.0433	76.2372	26.8388	2.2652	74.2848	47.9531	56.4063	40.7334	44.5052	22.771	60.087	41.2906	33.7283	32.9798	55.8643	16.9765	0.0217366	19.62	79.2015	31.8799	17.4276	36.0217	20.8685	95.6137	26.6189	284.359	98.145	108.265	5.58511	117.644	44.5787	5.81341	33.8865	47.6077	34.2831	25.9993	41.8794	103.528	308.789	33.2197
62.751	41.6979	20.0334	42.4997	82.6649	83.6907	25.7551	1.78943	67.7089	71.094	55.3261	36.6076	55.6883	20.1376	55.6243	36.9551	29.5415	38.3296	57.2563	14.3461	0.017546	20.436	83.3137	30.0964	17.6854	32.3745	47.7602	113.613	25.9235	290.968	95.5781	109.07	5.06991	115.406	41.1667	5.16158	30.9213	41.4202	36.2194	22.9747	40.5193	94.687	350.8	67.4866
62.8509	41.3339	21.3423	42.0166	79.8801	88.794	24.2078	1.40793	61.3847	81.7362	61.3905	37.5984	64.8638	17.5866	51.2631	35.8886	25.5396	39.7654	56.5966	12.1114	0.0142379	19.5454	80.8881	27.981	17.1211	42.168	61.7166	117.194	24.3589	274.065	92.2693	106.865	4.60091	110.69	37.6517	4.58289	28.0564	37.2127	36.1727	20.2003	37.2839	86.3856	377.039	77.459
62.9509	36.9524	21.5027	40.8011	76.6921	91.9399	22.4473	2.17904	55.4391	84.6155	64.6334	47.3517	72.8202	15.2202	50.4299	33.6986	21.8821	38.9143	54.6087	12.2767	0.0117044	25.7066	75.1703	25.7693	28.5578	56.9787	67.2259	113.016	22.3318	248.341	91.9227	102.697	4.17365	104.417	34.2084	4.06901	25.2884	32.9648	34.9281	17.7094	33.2087	78.6505	403.796	77.4015
63.0508	32.0465	20.9583	39.122	70.0779	93.4753	20.6262	2.41279	61.9577	82.8267	65.768	49.9924	75.1698	13.0848	48.4918	31.0202	29.3835	36.7977	51.804	11.6742	0.00983954	26.9206	68.0419	23.5912	39.3734	62.5995	69.7922	104.977	20.111	259.952	90.3284	97.3175	3.78517	107.32	30.9354	3.61259	29.6379	32.708	39.4486	15.4995	31.9169	71.4866	396.135	72.5106
63.1507	27.5222	20.0008	37.1685	73.7979	93.6989	18.8355	2.35106	63.505	83.0604	65.3512	48.7763	73.8353	11.1935	45.9149	28.208	36.383	34.0495	48.5404	10.6894	0.00855035	28.4681	60.5663	25.5362	43.472	62.7191	74.4459	106.905	17.869	279.841	87.821	91.2625	3.43251	106.326	27.8831	3.20723	31.8226	30.955	46.6687	13.5522	29.2464	64.8836	372.002	65.9216
63.2506	23.5608	18.8201	35.0733	71.0929	92.8636	17.1264	2.14124	62.0872	83.2117	63.8166	45.6062	70.1892	9.54017	52.3494	25.4536	38.823	31.2339	45.0655	9.55281	0.00779388	27.4145	53.3198	47.1443	43.8967	59.7051	73.7543	102.6	15.7125	269.321	84.665	84.9065	3.1137	102.708	40.9328	2.84722	32.4497	34.1273	49.4691	11.8428	25.9763	64.5112	341.039	59.0419
63.3505	20.148	17.5386	47.2172	65.0965	91.192	15.5253	1.87069	68.3047	79.8819	61.4997	41.5791	65.1988	8.10843	54.9173	22.8547	37.6719	39.1508	41.5479	8.39774	0.00756194	25.2436	46.5917	56.9062	42.5905	55.0577	77.9593	95.0332	13.7031	246.624	81.0681	86.3936	2.82634	97.4037	46.9624	2.52753	31.9819	34.2823	49.5014	10.3455	22.5747	62.7275	314.371	55.7465
63.4505	17.2235	19.2408	54.3317	75.1812	88.8755	14.0429	1.58921	79.6317	74.6487	58.6585	37.3129	59.5353	6.87707	54.9873	20.4553	57.1364	42.0119	52.628	7.29765	0.00782646	22.6987	40.505	59.9444	40.224	49.7099	76.8322	86.1443	11.872	220.302	77.1921	85.2158	20.1324	91.0993	48.7	11.2075	30.7697	32.6941	48.0772	9.03551	19.3087	62.7257	285.131	79.8956
63.5504	14.7217	19.7035	57.933	75.8195	86.0685	12.6807	1.32336	86.2128	68.5152	55.49	33.1435	53.6545	5.82348	53.4881	18.2693	132.613	76.3115	58.4539	6.28929	0.00853752	20.1404	61.9508	100.928	37.3967	44.2268	72.5461	77.0205	10.2306	194.226	73.163	93.8777	31.5881	84.2883	47.8864	14.5825	29.0772	30.1806	45.6003	7.89029	20.0116	61.2382	262.121	89.284
63.6503	12.5827	19.3973	59.1094	71.3241	82.8888	11.4349	1.08581	86.9096	62.1063	52.1428	37.8899	47.8566	4.92539	51.0463	30.9206	166.279	115.02	60.6716	5.38755	0.00960153	19.0228	69.7817	133.212	45.8443	38.9362	72.5022	68.7696	8.77778	170.021	69.0778	97.3209	38.7529	77.321	54.3428	16.3904	27.093	27.2572	42.5695	6.88946	19.1746	58.7679	250.396	134.288
63.7502	14.5056	18.6317	58.6397	64.3479	84.6586	31.659	0.880946	84.2003	56.9708	48.7287	38.4039	42.331	4.16201	49.9093	36.137	257.228	170.639	69.1164	4.59449	0.0109206	17.3401	78.0421	145.378	54.5157	34.015	75.5889	60.8793	7.50394	148.248	65.0104	97.1794	42.7989	70.44	57.6292	26.2657	24.9694	24.2411	39.3054	6.01502	34.1857	55.6826	244.716	166.004
63.8502	13.4679	17.609	57.0797	61.4511	85.1665	42.3371	0.708513	79.5352	51.6212	48.2508	36.6778	37.1887	3.51452	48.1729	37.2246	316.937	225.486	72.7585	3.90515	0.0123738	15.5044	78.0798	146.296	56.8946	39.7182	73.8995	53.5863	6.396	128.98	61.0167	100.013	44.6048	74.2061	60.2357	29.3721	22.8016	22.3982	36.0097	12.2527	41.2498	52.2489	257.219	176.504
63.9501	11.8162	16.4603	54.8239	55.967	84.6565	47.0657	0.565806	73.8964	46.3659	46.9929	42.4432	32.4864	2.96618	52.3775	36.1016	328.125	291.357	73.1489	3.31095	0.0138211	20.934	73.8071	141.151	55.8895	45.1653	69.4126	46.9841	5.43744	112.079	61.2419	111.951	44.8262	78.1772	63.5108	29.2038	20.6635	20.2416	32.8057	14.3018	42.6331	48.658	250.113	189.486
64.05	10.1862	15.2689	52.1505	49.4381	83.3319	49.2956	0.449018	91.9475	41.3814	45.1938	43.2534	28.2437	2.50231	58.9676	33.8724	313.519	352.056	71.3949	2.80183	0.0150708	22.1093	67.5107	132.957	53.1547	46.0428	63.4512	41.0862	4.61309	97.3251	60.5243	117.136	43.9504	78.7164	63.0342	41.8405	18.6093	25.5375	29.7647	14.3416	40.787	45.4254	242.815	182.955
64.1499	8.73091	14.0869	49.2543	60.2063	81.3628	48.8479	0.35403	101.665	40.4099	43.0368	41.4301	24.4558	2.1102	61.4471	45.1239	286.477	413.703	85.0368	2.36747	0.0158513	21.2785	60.5003	123.444	49.6238	44.2791	56.8815	35.8632	3.90644	91.337	59.1133	117.664	42.3395	76.9051	93.8982	45.3691	16.6687	27.3373	26.9247	23.6818	38.5967	46.1177	226.748	168.741
64.2498	26.3574	18.9288	46.27	64.6766	78.9016	46.853	5.01672	103.632	38.1807	40.6611	38.324	21.1025	1.7789	61.2779	48.962	254.685	455.061	91.6523	1.99813	0.0158855	19.587	53.501	113.591	45.8161	41.1005	50.2538	31.2649	3.30323	82.6134	57.2047	122.855	40.6648	79.6571	142.717	44.5264	14.8582	27.0359	24.3016	30.3856	35.0197	45.4993	207.209	152.232
64.3498	29.655	22.3512	43.2894	73.4898	76.0752	44.0247	18.1338	100.992	35.3058	38.1716	34.7084	18.1548	1.49904	70.2049	56.178	222.41	459.5	104.424	1.68487	0.0150651	17.6087	46.8924	103.936	42.0143	37.8419	57.1973	27.2325	2.78954	73.3211	54.9511	124.012	38.5789	79.3257	165.663	41.7237	13.1898	25.5394	28.0122	31.527	30.894	43.9976	186.976	135.81
64.4497	27.3792	25.4145	40.3739	73.5508	72.992	40.8105	23.9677	95.7531	32.1703	35.6458	31.0142	15.5791	1.26259	79.0791	57.4012	191.892	442.751	109.937	1.41981	1.24299	37.2332	40.8517	94.758	38.4269	54.1322	65.6271	23.7061	2.35332	86.5629	52.4703	121.666	36.2584	76.9048	172.763	38.1737	11.6668	23.4282	29.3159	30.0974	26.7175	41.926	167.442	120.457
64.5496	23.9808	27.9878	37.5632	68.8891	73.2791	37.4835	25.1674	89.1853	29.0108	33.1401	27.4706	13.6329	6.22385	82.4264	58.9052	164.179	414.652	123.329	1.19603	4.0735	55.1862	47.2608	86.1892	35.0319	60.7341	98.3755	20.6277	1.98306	86.3135	49.8532	117.031	33.8297	103.255	170.419	34.4732	10.2866	21.0663	29.1196	57.2066	54.9302	39.513	149.256	106.512
64.6495	20.6617	28.7201	34.8817	61.9786	72.7262	34.2129	32.8787	82.0803	25.967	30.6948	24.1899	25.2555	8.62827	103.915	62.8451	139.64	381.276	128.729	2.81892	5.20175	59.9399	48.0206	78.2765	31.8714	61.5031	117.563	23.9115	1.66956	101.922	47.1695	110.978	31.3819	118.331	162.691	30.9045	9.04318	20.2753	28.0223	90.836	110.746	36.9231	132.666	94.0283
64.7495	28.2873	28.3084	32.3432	74.3943	80.3855	31.0893	41.4132	79.3939	23.116	28.3382	21.2172	31.7537	9.488	114.479	62.0504	133.441	346.298	128.736	3.53998	5.41103	58.4005	45.7786	71.0196	28.9581	58.9181	123.601	28.0012	1.40374	101.636	44.8655	104.127	28.9768	125.317	184.001	27.5897	7.92905	18.8284	26.4168	100.357	134.858	34.2733	117.712	82.936
64.8494	42.727	27.2119	29.9538	80.8475	85.6795	28.152	42.6901	74.918	20.4949	26.0896	18.5601	34.721	18.437	118.215	58.8137	135.242	311.876	125.205	3.73158	5.15098	54.0957	42.0871	64.3933	26.2889	54.5532	121.436	28.7017	1.17819	110.159	47.1587	98.7911	26.6549	126.606	189.468	24.5714	6.93558	17.0752	24.5577	111.436	139.943	31.6454	104.328	73.1186
64.9493	41.8102	25.731	27.7141	79.166	89.0153	25.4298	40.1186	69.5592	32.5655	23.9611	16.2063	35.3127	22.3818	117.241	54.4459	132.682	295.752	119.448	3.82744	4.676	48.7995	38.5231	58.3596	23.8526	49.3908	114.432	29.3328	0.987633	106.311	48.192	94.0718	24.4436	123.982	185.553	34.4828	6.05391	15.2318	22.6077	109.549	134.184	29.0947	112.927	64.4476
65.0492	37.2445	24.06	25.6214	76.0685	90.7449	22.9377	35.7523	63.8798	38.3017	21.9601	14.1335	34.3588	23.3446	119.185	49.6845	146.33	274.175	112.389	3.66381	4.12666	43.3796	56.7618	52.8756	21.6343	44.0286	104.842	28.8072	0.826009	111.452	53.1403	94.015	22.3592	118.768	176.35	37.1599	5.27501	13.4269	20.6682	101.95	122.775	26.6574	111.331	63.6775
65.1491	32.2632	22.323	23.6707	76.2572	99.9318	20.668	30.7884	58.2207	46.5498	20.09	20.3584	32.4498	22.6057	117.059	44.9335	144.294	250.401	123.541	3.36861	5.20482	42.4998	63.1976	47.897	19.6178	38.8163	94.1445	27.0416	0.688737	107.901	56.8564	91.6105	20.4103	111.935	164.427	36.372	4.58988	11.7326	22.891	92.2503	108.936	24.3557	104.821	59.3542
65.2491	38.464	20.5975	21.8559	71.4914	106.243	18.6064	25.8914	52.7805	49.4716	18.3515	22.5564	30.0002	20.9657	160.436	41.5209	134.274	236.221	129.438	11.3957	23.1004	39.4759	63.0954	43.3808	17.7865	33.9454	83.2827	24.7157	0.572349	102.011	65.1972	87.6928	18.5993	104.189	157.452	38.5813	3.98959	10.1848	23.4666	82.205	94.6008	22.2015	114.507	53.8291
65.349	44.1089	18.9307	20.1709	66.7864	150.715	16.7409	23.5171	47.6674	49.1514	16.7422	22.5342	27.2961	18.9163	183.149	68.8095	120.745	218.246	129.753	15.1046	30.4125	45.4872	59.5732	39.2865	16.1248	31.8206	72.832	22.2161	0.473113	92.6065	70.4993	97.3831	16.9249	96.0353	149.039	37.5016	3.46533	8.79704	23.0264	78.7178	80.8686	20.1995	117.032	48.1533
65.4489	40.9043	17.3493	18.6095	80.4482	240.432	15.0557	24.3721	42.9327	46.9445	21.41	30.7656	24.5303	16.7516	211.595	79.9648	106.243	223.038	152.175	16.2635	31.9926	60.3224	59.4468	35.576	14.6178	29.0488	63.1195	19.7543	0.389581	99.0072	73.4474	101.427	15.3831	87.8295	138.595	43.6523	3.00852	7.56888	21.9862	72.2995	68.3114	18.3493	112.249	42.7721
65.5488	35.8748	15.8672	17.166	82.6789	312.259	13.5369	22.9692	38.5925	44.3347	24.8781	33.4723	32.8274	14.6404	223.503	82.168	92.1381	216.408	162.708	15.9746	30.6278	63.3416	67.4099	32.2146	13.2516	26.0453	54.3076	20.0088	0.318831	99.3313	74.5883	101.585	13.9675	79.8151	127.365	52.8	2.61097	6.49248	20.618	64.959	57.1739	16.647	104.13	37.8517
65.6488	30.9227	14.49	15.835	78.6041	385.431	12.165	20.5054	34.642	47.4878	26.9258	41.5842	36.907	12.6734	224.703	79.5852	79.1159	208.703	167.669	16.5998	27.896	60.8035	67.8763	29.1703	12.0133	23.0575	46.4516	19.108	0.260536	92.742	74.3577	99.1338	12.6707	72.1528	116.099	54.1328	2.26508	5.55582	19.0972	57.6562	47.5047	15.0865	94.7956	33.4323
65.7487	26.5037	13.2177	14.6099	78.4037	456.828	10.9274	17.6795	31.0639	47.3849	32.6037	43.6662	38.1277	10.8931	239.701	108.781	67.463	195.566	166.318	16.0028	32.8674	61.8204	64.3891	26.4138	10.8912	20.2254	39.5399	17.6468	0.212744	83.6686	73.1019	94.9951	11.4858	65.44	116.525	51.8069	1.964	4.74497	17.5351	57.6408	39.2407	13.6599	85.3449	29.4986
65.8486	22.6737	12.0472	13.4831	73.2906	509.315	9.81333	39.4645	27.8345	45.3777	36.1103	42.4864	37.4691	9.31306	266.882	119.882	57.2427	179.889	160.862	14.7773	33.123	58.4665	65.0362	23.9185	9.87457	17.6209	33.5211	15.9667	0.173644	107.966	71.0955	92.4409	10.4049	67.103	113.988	47.9284	1.70167	4.0461	16.0006	54.082	32.261	12.359	103.355	26.0139
65.9485	20.5412	10.9735	12.4451	74.102	546.041	8.8161	61.4455	24.9269	42.3371	37.9762	39.6622	35.6304	7.92976	276.446	120.242	48.3986	163.427	152.864	17.4307	31.026	53.3331	61.7999	21.6597	8.95333	15.2737	28.3223	14.2586	0.140621	110.954	68.5555	88.4021	9.42086	66.3786	108.259	60.6031	8.07703	7.45357	14.5343	49.1493	26.4201	11.175	106.864	22.9343
66.0484	29.3055	9.99069	11.4856	98.2513	569.695	7.91588	68.1584	22.3138	38.8156	38.6187	36.1249	33.1048	6.73027	274.689	114.963	40.816	147.207	143.419	17.8866	55.3476	47.7078	56.7067	44.0029	8.11842	13.1882	23.8613	26.5443	0.112566	104.707	65.6526	83.4697	8.52658	64.0511	107.396	63.131	12.2665	9.05088	13.1584	43.9028	21.5676	10.0992	103.086	20.2165
66.1484	28.3988	9.09246	10.5945	104.999	706.309	7.10871	66.4693	33.2197	35.1569	53.3407	40.9769	30.2344	5.69693	265.879	106.973	34.3571	131.806	167.531	17.1257	70.3417	60.6809	50.9207	59.607	7.36156	11.3538	24.4483	31.626	0.090133	94.9688	62.5203	78.0625	7.71562	60.6983	103.557	73.0886	14.8253	9.52821	11.8836	38.8385	17.5598	9.12292	95.9316	17.8192
66.2483	25.2284	8.27262	9.76357	114.313	844.092	6.38397	60.564	86.8395	31.5681	63.0279	41.3858	27.2514	4.81145	252.89	119.685	28.881	117.517	211.028	15.748	79.8812	62.8317	45.0899	65.6711	6.67528	9.75246	29.0537	35.4324	0.0721297	92.6233	59.2623	76.9087	10.1487	56.741	99.9363	77.0825	16.1832	9.33782	10.7127	34.1683	14.2652	8.23818	87.491	15.7054
66.3482	21.8354	7.52502	8.98605	114.89	945.767	5.73359	52.9259	175.176	28.1677	68.8806	39.45	24.3091	4.05747	238.496	120.897	24.2534	110.439	260.018	14.1134	91.7415	59.9306	39.5561	66.3898	6.0529	8.36228	30.4637	35.6	0.0576584	93.4123	55.9583	74.1996	48.1495	52.4814	94.1037	74.7325	16.6714	8.77268	9.64411	43.3646	18.6916	7.43715	78.8544	13.8417
66.4481	18.7405	6.84363	8.39455	107.867	1017.35	5.15046	44.9702	289.03	25.0172	72.8893	36.6649	21.504	3.42243	222.773	127.863	20.3525	107.958	317.519	12.5266	94.496	54.9121	34.4823	64.2166	5.4884	7.16053	29.8829	33.8473	0.0460262	87.4208	52.6688	86.1563	118.617	48.1327	103.169	69.5989	16.5434	8.01967	8.67335	44.8265	19.9967	6.9938	88.9317	12.1988
66.5481	16.0398	6.22188	7.80584	101.408	1079.35	5.33089	37.4526	373.079	22.1426	74.4361	33.304	18.8926	2.84947	206.657	125.695	20.2483	102.849	346.534	10.9596	89.5169	49.2409	29.9283	60.5776	4.97633	6.12509	28.1298	31.1762	0.0366845	78.9609	49.4387	105.915	174.445	43.8421	104.565	63.4665	15.9921	7.19547	7.79446	42.7213	19.4938	6.52452	89.2952	10.7505
66.648	13.7157	5.65019	7.23583	91.4523	1146.48	5.24711	30.7307	422.224	19.5484	74.1658	29.8164	16.5037	2.37851	190.746	118.846	18.936	95.6282	372.597	9.49181	81.042	43.623	25.8971	56.2935	4.51185	5.23521	28.3119	28.1609	0.0291996	70.0276	46.3004	116.494	227.905	39.7079	101.465	57.2084	15.163	6.37055	7.00073	39.142	19.7455	6.04835	84.88	9.47382
66.7479	11.7248	5.13316	6.69474	80.2465	1188.13	12.4475	28.5608	435.533	17.2263	72.9633	28.5628	14.3474	1.97338	175.41	109.857	17.0802	125.808	409.939	8.16069	71.4046	38.376	22.3613	51.8287	4.09045	4.47197	27.0922	25.1205	0.0232298	61.4984	49.1687	120.652	259.491	39.1977	97.5426	51.2322	14.1649	5.58534	12.7443	35.1207	18.6749	5.57852	78.3503	8.3486
66.8478	10.0218	4.66174	6.18892	80.5389	1208.87	16.2078	31.9584	427.388	41.1623	70.7212	26.4235	12.4214	1.62539	167.753	107.224	15.0586	137.698	431.299	6.97908	61.8382	34.5921	19.2793	48.2261	3.70831	3.81838	33.616	22.2241	0.0185054	53.7185	50.6035	120.403	275.293	37.7652	91.6248	49.7418	13.078	4.86104	15.7912	41.6669	27.4839	5.12401	71.1202	7.35693
66.9477	8.56591	4.23595	5.72042	92.5802	1212.58	17.8271	36.2715	406.989	56.107	67.763	23.932	10.7158	1.35033	167.408	100.971	13.077	138.686	436.801	5.94461	52.949	30.7364	23.9778	44.4373	3.3616	8.19035	46.2546	19.553	0.01478	48.7328	50.9425	117.205	279.868	35.7466	84.7728	48.6027	11.9606	4.20668	17.1041	42.0421	30.6763	4.69073	80.5656	6.48304
67.0477	7.32141	3.85064	5.28762	93.1618	1202.56	18.1396	35.7559	380.168	73.9912	76.2259	21.3856	9.21587	1.11952	162.494	93.1068	11.2391	133.431	436.843	5.38226	44.9919	27.0862	28.357	40.6947	3.04718	10.2738	113.301	17.1385	0.0118411	48.6091	50.4546	112.111	276.61	33.3868	77.636	65.3231	10.854	10.141	17.3239	39.6198	30.5641	4.28227	81.0492	5.71316
67.1476	6.25766	3.50402	4.88668	94.4347	1181.62	17.6787	32.7829	350.569	81.4382	80.9262	18.9429	7.90464	0.929816	154.851	84.7573	9.58986	124.845	424.871	4.774	38.0302	23.7549	29.0925	38.2595	2.76204	24.7327	148.368	14.9835	0.00949676	53.5845	49.3537	135.444	268.032	30.8608	70.6014	69.4514	20.327	13.0611	16.8749	36.0894	28.6295	3.90051	77.1157	5.03514
67.2475	5.34847	3.1696	4.51314	89.0923	1152.12	16.7832	28.7644	320.429	85.8951	92.2705	16.6814	6.76421	0.772562	145.71	76.5334	8.14072	114.724	405.345	4.17591	32.0289	32.7822	27.8785	35.4804	2.50355	31.7381	188.712	13.0763	0.00761154	52.0646	47.8096	147.674	255.988	28.2919	63.889	68.596	26.322	14.1027	16.0364	32.2781	25.8045	3.54614	73.9058	4.43792
67.3474	4.57137	2.87677	4.16323	84.9376	1116.07	18.0678	24.5095	303.535	87.1792	98.7573	26.0765	5.77666	0.634591	135.886	68.7492	6.88516	104.155	381.397	3.61686	26.906	36.705	25.7097	32.6241	2.26871	34.1615	222.187	11.3978	0.00608696	47.8944	45.9563	222.384	241.835	25.7646	57.6141	64.4812	29.7419	14.0117	14.9904	28.5756	36.2256	3.21896	69.1259	12.8996
67.4474	3.90716	2.61346	3.8347	87.9031	1075.13	18.1776	20.4545	283.858	138.618	101.597	46.3003	4.92469	0.524427	125.909	61.5489	5.80774	93.7735	361.015	3.11043	22.5619	36.2219	23.1597	29.8366	2.05598	33.8607	231.919	9.92624	0.00485019	45.7622	43.8995	284.542	226.554	23.3349	51.8269	59.0942	31.2837	13.2728	13.854	25.1503	39.7749	2.91814	66.8296	15.5991
67.5473	3.33948	2.37643	3.52661	83.8906	1030.7	17.5978	16.8098	273.252	163.073	107.3	54.4713	8.41241	0.433859	116.116	54.9817	4.88944	104.812	367.275	2.66149	18.8952	33.7659	20.5503	27.1934	1.86175	32.0258	226.894	8.63947	0.0038373	41.7589	41.7213	319.046	210.846	21.0379	46.5382	53.4157	31.4817	12.1973	12.7012	27.9393	39.3029	2.64249	95.463	15.7392
67.6472	2.85431	2.16269	3.23884	76.3722	1007.51	16.6358	13.653	257.052	170.707	109.411	55.9146	15.6203	0.357298	108.641	52.2746	4.11051	106.695	363.119	2.26953	15.8104	30.5648	18.0533	24.7294	1.68515	29.409	213.215	7.51638	0.00301774	54.5191	40.1957	334.144	195.204	18.8938	41.7353	47.9117	31.2424	10.9809	11.5771	27.4717	36.6338	2.39063	105.364	14.8874
67.7471	2.43965	1.96939	2.97164	67.4437	978.077	15.4846	10.9875	238.172	252.438	108.877	53.7644	19.6521	0.294188	120.01	48.4808	3.45206	103.29	350.418	1.93087	13.2212	27.2226	15.7525	22.4565	1.52565	41.6979	194.965	6.53738	0.00237571	56.2353	44.629	335.852	179.966	16.9121	45.6383	42.7862	30.2082	9.74412	10.5081	28.6034	32.9119	2.16114	114.623	13.5983
67.847	2.08518	1.79414	2.72505	61.6305	964.891	14.2638	8.77756	235.679	327.963	106.433	49.8468	21.4945	0.243225	132.085	44.2908	2.89687	97.0206	332.458	1.64028	11.0514	24.0225	13.681	20.3735	1.3774	46.6358	174.819	5.68471	0.500077	60.3097	47.3025	328.542	165.355	21.8341	46.1935	38.1123	42.1849	8.55664	9.5084	27.3496	28.835	1.9526	113.263	12.2073
67.947	1.78214	1.63503	2.49864	54.5627	966.802	13.0451	6.9705	233.723	402.055	102.65	45.2085	21.8629	0.203399	135.954	46.8398	2.42958	89.3845	349.773	1.39222	9.23512	21.0846	11.8437	18.4725	1.24453	47.1519	154.793	4.94257	0.782279	57.9525	48.6202	315.372	152.825	25.8817	48.2792	53.9721	49.3054	8.57406	8.58408	25.1003	26.3898	1.76365	106.769	10.861
68.0469	1.52314	1.49027	2.29153	62.3746	957.975	11.8701	5.50842	224.029	452.969	97.9664	40.4344	21.272	0.173112	134.566	46.0446	2.03682	81.2914	364.044	1.18124	8.0019	18.4473	10.2301	16.7423	1.12333	45.781	135.463	4.29695	0.920364	53.0289	48.9038	298.607	146.192	27.9201	57.215	70.9072	52.8654	8.21687	7.73639	22.5416	23.4193	1.5929	98.0947	9.61842
68.1468	6.7333	1.35813	2.1025	62.6053	940.61	18.981	4.33541	219.288	488.721	92.7179	49.6955	20.0883	0.149875	129.919	43.5354	1.70701	83.3392	363.41	1.00227	37.7352	20.2093	8.82233	15.1701	1.01327	42.7521	135.984	3.73546	13.5067	47.3509	48.4085	279.853	138.278	28.5351	60.253	74.8311	53.8609	7.60988	9.21653	20.0012	20.34	2.30921	88.798	8.49742
68.2467	7.30435	1.23731	1.93021	66.4712	916.566	22.4556	3.4007	208.492	489.597	87.1577	51.9572	18.5694	0.131019	123.358	40.243	1.43026	81.0082	353.958	0.850658	49.926	19.7623	7.59981	17.989	0.914939	38.9293	129.914	3.24723	20.6054	44.7645	47.3359	260.239	131.974	28.1642	59.761	72.5712	53.0532	12.5115	11.8824	20.5503	17.389	2.74632	79.6747	7.49738
68.3466	9.58234	3.18946	1.77347	64.313	887.408	28.5764	5.57216	194.548	469.996	81.4752	50.441	16.893	0.114534	125.165	36.6904	1.19813	76.284	342.55	0.722226	80.4763	21.0738	6.5415	20.9781	0.827757	34.8428	120.159	2.82281	24.038	48.979	45.8448	240.542	144.528	30.9789	57.2424	67.5962	51.0193	16.5264	13.096	19.5294	14.6898	2.98174	71.1057	6.61026
68.4466	10.7073	4.28361	1.63116	59.1431	854.444	31.1329	6.2731	192.864	439.199	80.1994	47.0278	15.1797	0.0994585	122.787	33.1628	1.00349	70.3969	325.656	0.613269	99.9548	24.8875	5.62738	21.7714	0.750252	33.4053	108.641	2.45392	25.0792	62.1701	47.4384	226.598	149.86	32.0371	53.6437	61.6452	48.1929	19.0431	13.3901	19.3078	16.6065	3.07322	63.2493	5.82556
68.5465	9.86958	4.8224	1.50217	77.3614	818.777	40.9756	6.1608	184.825	404.109	77.7578	43.2736	13.508	0.0856291	117.849	29.8085	0.840334	64.0951	305.625	0.520606	145.136	25.0842	4.83901	21.3574	0.678191	43.4323	96.603	2.13328	24.6128	66.9637	47.9423	225.754	150.1	39.5487	62.6534	55.5691	52.6505	19.5607	13.6447	18.0172	16.6497	6.2554	81.1069	5.13271
68.6464	8.64028	9.74263	1.38519	82.2457	781.322	45.2659	5.63663	173.36	367.447	74.5175	39.0625	11.9271	0.0732721	111.444	28.3832	0.703588	57.8218	284.085	0.441568	157.767	23.8548	4.15981	20.3124	0.613367	46.9982	84.8165	1.85454	23.2457	64.4612	47.6228	219.506	146.829	43.5656	67.0274	51.9359	54.2737	22.8014	13.3401	16.8973	15.6532	8.28833	85.6855	4.52155
68.7463	7.44317	12.45	1.27881	79.6294	742.838	46.1641	4.93921	169.171	330.862	70.7597	34.831	10.4648	0.0625867	111.587	28.5572	0.589016	51.8279	262.148	0.373984	180.197	33.8719	18.8273	18.9696	0.553395	53.4112	73.7348	1.61219	21.388	59.0358	46.6909	217.214	141.215	45.0934	67.0561	57.7595	53.8892	23.5525	21.0305	15.3526	14.1423	9.48529	83.5211	3.9829
68.8463	6.37821	13.7281	1.18169	73.1361	703.946	45.051	4.2051	160.532	295.827	66.6973	30.8089	9.13469	0.0535535	108.544	27.3504	0.493063	46.2445	240.552	0.316084	180.103	36.334	28.7431	17.519	0.500612	54.7313	63.5977	1.40153	19.3123	52.7394	47.6801	210.21	134.118	44.8853	64.5665	69.1717	52.1248	27.2304	26.106	14.0454	12.4391	12.0899	78.1633	3.50856
68.9462	17.1146	14.0972	1.09306	75.337	665.145	44.6344	3.5077	168.209	263.139	62.4905	27.1051	7.93992	4.11361	103.59	25.4759	13.4973	41.1287	230.591	8.21951	167.967	35.2099	32.358	16.0666	0.45147	52.7925	62.7444	1.2185	17.1945	46.5006	47.7286	200.225	126.162	43.5022	60.7112	78.3027	49.454	28.2911	28.2996	40.0558	22.0601	25.5258	71.5162	3.09115
69.0461	17.9549	13.9012	1.01218	72.6804	626.835	42.8088	2.88214	166.548	233.17	58.2579	23.7605	6.87721	6.13536	97.5736	23.3374	21.7121	36.4935	217.72	12.0402	150.682	32.5251	36.8829	14.6693	0.406768	53.1427	62.3136	1.05959	15.1442	40.7093	47.0719	191.103	117.796	46.9004	56.2094	83.0868	46.2298	27.518	28.6758	49.2814	26.0339	34.1285	64.5791	12.6654
69.146	16.295	13.3667	1.41763	66.6089	589.335	40.2257	2.34109	159.485	214.942	54.0864	20.7774	5.93914	6.92002	91.0608	21.1583	24.612	32.3263	211.392	13.4322	132.008	31.2681	38.8767	13.3553	0.367326	50.7308	59.9555	0.921552	13.2253	35.5003	51.7936	180.178	109.339	51.0978	51.5016	80.7736	42.712	25.7268	43.5617	57.1041	26.6383	39.2149	57.8569	27.9774
69.2459	14.198	12.642	1.65828	70.1384	552.891	37.2921	1.88474	149.518	215.232	51.3781	18.1381	5.11598	6.9779	84.4189	19.0575	24.5825	30.272	202.221	13.4294	113.898	28.7664	37.784	12.1367	0.331749	55.0356	55.7192	0.930318	11.471	30.8913	54.5797	168.319	101.011	58.3863	46.851	75.3291	39.0889	23.437	57.1425	57.1019	25.3407	41.771	51.5858	32.5703
69.3459	12.2121	14.8183	1.78348	67.5644	517.689	34.2579	1.5067	138.218	206.559	48.4422	15.8148	4.39701	6.63058	77.8823	17.0935	23.0394	27.8337	190.645	12.6705	109.081	25.8538	35.1343	15.3605	0.299708	63.3994	60.8263	1.42165	9.8945	26.8488	57.3518	156.133	96.2833	71.1221	42.4077	68.743	35.4937	20.9722	63.4393	53.5818	28.9097	42.5324	45.8586	32.4276
69.4458	10.4596	21.0855	1.82897	61.8639	483.854	31.2724	1.19765	146.576	192.989	45.3965	13.7764	3.77127	34.8386	71.5952	15.2905	20.8092	25.2793	192.408	11.5446	99.3723	22.9341	31.8144	22.1222	0.270741	65.0396	68.3992	1.60603	19.4158	23.3204	65.6926	144.034	90.823	82.8525	38.2509	61.9904	32.0182	18.5272	65.1174	48.697	43.8645	42.0455	40.6926	34.0286
69.5457	19.6729	24.2749	1.8199	70.3831	466.813	28.4209	0.947561	274.984	195.359	42.3285	15.9826	3.22832	48.5411	65.641	13.6539	30.0063	22.7659	202.801	10.2831	87.8938	20.1915	28.3258	31.8685	0.244466	64.0529	75.3773	1.61966	24.3813	20.249	70.9884	132.298	95.4658	88.5437	34.4155	55.5277	28.7223	16.2132	63.9447	43.4997	49.4556	40.7148	36.0677	32.553
69.6456	21.4727	25.4936	1.77486	70.4834	461.576	25.7482	0.746812	437.768	194.166	39.3024	16.3037	2.75831	53.4766	60.0629	12.1785	32.8987	20.3813	225.9	23.7088	83.6274	36.3478	24.9406	35.8632	0.220658	60.3445	76.0408	10.0822	26.3443	17.5794	74.052	121.101	96.48	89.9668	30.9097	63.2354	25.6426	14.0879	67.1137	38.4822	52.302	38.8371	41.175	29.8938
69.7456	19.6815	25.475	1.70621	66.0385	452.424	23.2743	0.586706	559.447	185.489	38.2177	15.6227	2.35232	53.2955	54.8774	10.8542	32.3503	18.1699	236.52	29.6501	91.9638	41.4474	21.7956	36.6218	0.199148	55.2709	84.2634	14.2154	26.3859	15.2606	75.2722	124.45	94.9739	88.4455	27.7258	63.341	22.7984	15.2592	66.7759	46.4961	50.6733	36.6292	43.5666	26.9107
69.8455	17.2007	24.703	1.62352	82.6041	440.228	21.0041	0.459673	660.872	187.461	36.7088	14.4529	2.00242	50.2948	50.0838	9.66881	30.0559	16.1497	272.237	31.1992	89.919	41.2063	18.9495	35.6171	0.179828	59.1975	116.054	27.3454	25.2514	13.2474	75.0936	123.562	91.7662	85.4542	24.8472	67.1174	20.1961	20.235	64.3277	50.3078	46.6672	34.2474	42.4972	23.9807
69.9454	14.8095	23.495	1.53281	86.2626	425.718	18.9332	0.359258	717.045	191.319	34.9209	15.046	1.70165	45.8981	45.6707	8.60957	27.0013	14.3231	302.988	30.2802	82.8704	38.5522	16.4164	41.4563	0.16259	62.8997	175.058	32.8293	28.3903	11.4999	73.8692	119.856	91.987	81.0517	22.2527	65.2084	17.8334	22.1101	60.6849	48.9211	41.5904	31.8031	39.7869	21.2572
70.0453	13.504	22.0573	1.43897	82.7287	409.494	17.0523	1.78219	723.683	185.72	32.9642	14.573	1.44387	40.9688	41.6202	7.66419	23.7432	16.6516	314.843	28.0752	73.8169	34.9646	14.1867	42.9874	2.3649	61.9138	214.517	34.0127	29.0606	9.98288	76.3444	114.355	90.032	76.4318	19.9196	60.7943	15.7021	22.1083	56.4417	45.2826	41.9103	29.3742	44.0589	18.7907
70.1452	11.7833	20.5226	1.34491	75.5426	392.065	22.7156	2.38295	702.065	174.808	30.9222	13.568	1.22361	36.0131	59.6506	6.82116	20.5825	19.7425	314.687	25.2975	64.3781	31.174	13.2088	45.861	3.42302	66.4486	228.214	40.123	28.1928	8.66594	77.0907	107.789	87.0286	73.9333	17.8248	55.47	23.291	21.0257	51.9778	40.8562	39.5196	27.0135	46.9416	24.1879
70.2452	18.6473	18.9749	1.25274	66.8461	382.118	30.6664	2.51323	663.741	161.231	28.856	12.3377	3.05061	31.3125	69.2892	6.06986	17.6687	28.0741	308.961	22.366	55.3823	27.525	28.1625	45.6335	18.4973	65.7617	225.751	41.2584	34.697	7.52245	76.5313	112.735	82.9658	76.156	15.9459	50.0169	27.8983	20.9659	47.5305	49.8801	35.7751	24.7558	45.9394	24.9061
70.3451	18.3843	18.5953	1.16382	59.4698	370.029	37.5723	2.39043	617.75	146.649	31.0375	11.0537	4.10733	27.0089	73.392	5.40064	15.0638	31.6361	296.717	19.5162	47.2096	24.1655	34.4494	43.7531	25.6479	71.5009	213.669	40.3839	37.147	6.52932	75.0015	113.212	78.2678	77.3253	14.262	44.8007	30.3128	79.1087	44.0284	50.8628	31.5104	25.1916	43.0851	23.6379
70.445	16.4109	17.8092	1.07904	52.0734	363.533	40.2702	2.14606	568.251	132.078	32.0337	9.80865	4.63052	33.6775	73.9065	9.51011	12.7804	32.7171	280.534	16.8713	39.9931	21.1451	35.8496	41.0596	28.3727	71.2503	196.36	37.8364	37.0114	5.66664	72.7665	110.681	73.2414	77.8892	12.7536	39.9762	31.1418	186.158	40.4301	48.1699	27.2192	24.8932	39.4698	21.6253
70.5449	17.6976	16.7987	0.998942	44.7618	354.412	40.4161	1.85737	534.062	118.111	32.1513	8.64854	4.79208	37.7453	72.9356	11.2288	10.8051	31.9602	262.208	15.9949	47.4995	18.4655	54.9577	38.0342	28.6758	67.6066	176.715	34.5417	35.3015	26.081	71.4648	112.599	68.1042	76.1159	19.5541	35.593	30.85	260.625	36.8946	43.9903	23.1762	24.0986	38.4124	19.4303
70.6449	16.1733	15.6814	0.923826	37.9625	343.283	39.0676	1.56758	494.528	105.073	31.6293	7.5929	4.71569	46.2373	80.4282	11.618	9.11157	30.4472	242.981	14.6181	48.0285	16.1065	61.9482	40.8562	27.7008	62.2129	156.585	31.025	40.7552	32.9677	69.4521	111.05	63.0079	72.8022	29.6334	74.5083	29.7904	290.748	33.5159	39.3999	19.5184	22.9824	35.9183	17.2977
70.7448	18.3143	14.5321	0.853826	37.0712	330.661	43.6299	1.29914	471.017	96.059	30.6527	6.64612	4.48947	48.4166	82.8719	17.1883	7.66869	28.3098	230.154	13.0475	48.5774	14.0391	62.2052	45.0797	27.2499	63.7719	137.108	27.9137	50.8152	33.6541	66.9363	107.216	58.0563	68.5325	34.3646	88.3232	33.4523	293.868	30.3456	37.0964	21.2605	21.672	32.8484	15.3252
70.8447	16.9343	13.3969	0.78897	34.2242	326.252	44.7453	5.20293	440.034	88.2213	29.3649	5.80448	4.17548	46.9866	82.0792	19.3226	26.4189	31.8717	226.318	18.9507	45.5884	12.2321	58.92	45.6056	32.5686	61.5247	121.05	24.8359	54.73	31.6655	64.0801	102.575	53.3186	63.7304	35.8209	110.715	35.0581	281.288	35.3881	33.7745	24.6575	20.2592	29.6544	13.5432
70.9446	14.8391	12.3034	0.729111	40.6809	319.206	43.8093	6.82746	405.812	100.896	34.6573	5.72377	3.81672	47.2129	83.0734	24.4083	34.475	37.9314	217.584	21.0824	41.0478	10.6553	63.37	44.1301	34.0621	57.224	105.695	21.9347	54.7168	28.6778	61.0105	105.122	48.837	65.403	35.3259	114.982	35.1955	260.283	43.2035	43.1763	28.393	18.8098	26.5634	20.3241
71.0445	12.7871	11.865	0.673946	41.5653	310.122	41.7094	7.15065	407.143	104.179	37.8433	5.38167	3.44254	46.2523	81.3655	27.3311	36.4984	39.7872	205.876	21.0495	38.5728	13.6078	79.0863	49.3417	33.4966	53.7497	92.7992	19.2763	52.3035	25.4691	57.8252	107.756	44.6365	64.7323	33.7195	110.701	34.3123	235.456	46.4802	44.7421	28.7212	17.3694	23.6811	22.9816
71.1445	10.9587	11.2405	0.623018	39.3889	299.505	39.0046	6.77663	393.028	101.824	39.4405	4.91994	5.73755	43.2041	84.4486	27.6185	35.2756	39.174	199.889	19.8452	37.7082	14.1096	82.9732	50.233	31.8769	53.5793	89.7323	16.883	50.9996	22.3842	64.2116	106.809	40.7272	84.1238	31.5297	102.73	32.7469	209.642	46.901	42.6883	28.1109	15.9695	28.6327	24.0097
71.2444	11.1787	10.5208	6.30512	35.7012	287.762	36.0425	6.0705	373.182	96.26	39.8543	19.6816	12.6638	39.1674	84.013	26.5133	34.1029	37.1821	191.781	18.0737	34.7486	29.2279	80.4483	48.7749	37.9506	50.8496	83.6728	14.7527	55.4984	19.5608	68.4927	103.486	38.771	94.9941	32.1873	93.4968	30.7526	184.523	45.5797	39.1337	26.0508	14.6307	29.9437	37.6993
71.3443	10.0714	11.7788	12.3041	31.4342	275.233	33.0354	5.24612	353.614	89.0445	39.4014	26.3753	22.5118	34.804	81.3821	37.2935	31.3758	43.2243	181.193	16.0947	32.9094	36.1049	74.7029	46.1141	39.6261	46.7989	83.0138	12.8707	55.8083	24.2664	70.7065	98.653	36.5434	99.7643	31.3664	84.1862	28.5169	161.034	43.2489	35.1231	23.3144	13.3658	29.0428	43.9089
71.4442	8.75539	12.1904	16.0524	33.0508	274.998	35.6986	4.42297	354.977	81.1574	45.0959	28.502	27.9763	30.4976	77.4476	42.0538	28.0144	46.2533	169.268	14.1147	29.7895	37.0016	83.8108	42.9114	44.7197	42.1966	78.7195	26.0156	53.5445	46.9797	71.3389	92.9303	34.1809	102.698	29.7192	75.3449	26.1764	139.631	40.3858	31.1548	29.3982	12.1818	27.3074	46.2426
71.5442	7.52526	12.0744	18.2164	36.2129	274.69	35.9867	3.66277	342.789	73.2006	48.3768	30.6976	30.4229	27.1403	72.8057	42.9965	24.534	46.0361	156.794	12.2457	26.245	44.942	104.47	39.5415	45.6152	37.5068	84.9695	31.576	50.5421	53.4257	70.7772	91.0892	31.7786	101.853	27.6541	67.8372	32.8777	120.478	37.2968	27.4504	33.5956	11.0817	29.5302	44.3029
71.6441	8.81502	11.7931	19.2751	35.6062	271.502	39.5179	2.99265	330.565	65.5299	49.8459	30.2479	30.8417	23.8076	67.8499	42.2333	21.67	43.9815	155.237	11.192	22.7283	45.7767	116.599	36.212	44.2802	32.9978	84.7451	32.8645	46.4854	52.54	69.3289	88.3402	34.032	101.556	26.6162	60.7106	36.6044	103.557	34.1751	24.093	33.8608	22.8466	29.0981	40.7123
71.744	17.7253	11.2682	19.5722	43.3375	266.028	40.1771	2.41976	321.788	58.3421	51.8486	28.439	29.9443	20.6697	65.3514	54.8257	22.8904	40.9677	152.576	9.9897	19.4614	43.3301	116.544	33.0323	41.8318	28.8131	80.6314	34.4112	41.9626	56.835	67.2374	94.9163	34.8076	98.5431	25.0186	54.1456	38.1676	96.4373	31.1385	21.0988	31.9331	30.3681	33.5422	36.6626
71.8439	18.0569	10.6111	19.3538	44.7395	274.116	39.1365	1.94056	304.882	51.7326	58.3568	26.4732	28.2367	17.8099	61.9487	58.9244	22.099	41.6398	146.639	8.77485	16.5376	43.1659	131.206	30.0554	38.8981	25.0184	74.3683	39.7955	37.3537	54.8066	69.7531	96.9352	34.5476	93.7659	23.1559	48.1947	38.1893	87.6209	28.2555	25.1231	28.9096	36.4918	33.994	32.677
71.9438	16.2625	9.8934	18.7952	42.6396	277.679	37.1406	1.54628	283.838	45.7334	120.812	24.0686	28.5413	15.259	60.6358	58.3907	20.3162	40.2754	138.716	7.62183	13.98	43.4751	142.403	27.302	35.8265	21.6318	67.7136	40.5664	32.8948	72.1491	70.6258	95.8488	33.5794	87.9199	42.9989	42.8484	51.3399	99.1783	25.5622	29.252	25.4647	55.3781	32.4666	28.9687
72.0438	14.136	9.16046	18.021	38.7857	283.327	34.6581	27.92	261.144	40.3383	212.69	21.5601	34.9402	13.0168	58.1093	55.4565	19.4405	37.8097	129.706	6.56752	11.7755	40.9318	140.441	24.7743	35.9828	18.6437	60.5264	38.8738	28.7235	169.758	70.2544	92.7081	32.1453	81.5083	52.885	38.0698	59.0191	100.981	23.0742	29.3053	21.9976	82.7316	30.0478	25.6086
72.1437	12.1495	10.192	17.1193	35.9992	284.839	31.9797	60.5399	238.314	35.5191	281.123	19.128	37.7231	11.0665	59.9758	52.3193	52.0046	40.7228	127.424	5.62629	9.89378	37.2489	141.473	22.465	34.6422	16.0286	53.3559	45.9817	24.9114	201.097	68.9563	96.7637	30.4225	81.0613	56.6346	38.4175	62.6961	97.0785	20.794	27.5234	18.7306	99.5169	27.3162	22.6044
72.2436	10.4033	10.5162	16.1516	32.1989	282.999	58.6327	121.064	216.239	31.2355	335.455	20.0743	38.0827	9.38326	59.4633	48.2982	85.3853	40.6716	122.426	4.79948	8.29826	33.2751	134.237	20.3618	32.572	13.7541	46.532	47.3381	21.4864	200.763	66.9826	107.984	28.5398	78.5137	56.6896	36.4924	63.4997	90.0831	18.7159	25.0262	15.7745	109.601	33.866	32.0776
72.3435	17.8151	10.4	15.1604	28.0947	278.476	72.1088	169.781	221.012	29.7561	396.927	22.4225	36.8754	14.3527	57.4728	43.9972	98.9707	46.9983	115.784	4.0813	6.95153	31.3275	123.066	18.4499	44.1184	11.7847	42.2289	48.2569	18.4486	187.026	72.255	112.787	26.5894	74.6073	58.5065	33.6287	62.2913	81.6489	16.83	22.3612	13.1715	113.915	35.3322	33.9908
72.4434	17.9369	10.0188	14.1746	24.0886	271.856	77.4159	182.116	228.023	34.8887	464.08	22.4858	34.7094	16.315	54.611	39.7453	99.8468	48.6257	108.245	3.46233	5.81836	53.2918	110.448	16.7143	48.4115	10.0854	37.6543	50.1423	15.7809	168.538	75.8306	113.168	38.5202	69.8844	57.3715	35.333	59.7232	72.7991	15.1237	19.7848	13.5112	114.172	34.2318	46.5716
72.5434	31.876	9.48755	13.2134	20.391	266.313	123.639	174.708	223.785	68.0429	528.076	21.3511	32.0112	16.5069	64.7402	35.7123	94.094	47.5118	100.325	2.9319	4.86687	66.2356	97.7643	15.14	48.7426	8.62282	33.1311	48.54	13.4568	149.288	77.4094	114.496	45.8524	64.7362	58.6033	34.1978	56.2851	64.1429	13.5832	17.4073	12.8714	111.643	36.102	48.8627
72.6433	31.9642	8.88072	12.289	17.0959	259.009	146.231	157.654	213.119	84.6792	564.546	19.6488	29.0736	15.7094	69.2785	31.9774	85.2699	44.8852	92.3725	2.47926	4.06907	68.0299	113.687	13.7129	46.9888	7.36653	28.851	45.1884	23.2905	131.019	77.469	112.503	56.2843	61.9605	62.9262	43.6875	52.34	56.0216	12.1948	15.3619	11.7286	107.265	35.1605	46.7409
72.7432	28.666	8.24597	11.4088	14.2279	250.363	163.844	136.903	199.083	90.9509	580.349	17.7381	26.0934	29.5807	70.1816	28.5683	75.4056	41.5083	84.6171	2.09422	6.84884	64.6454	115.78	12.4197	44.2143	6.28906	24.9183	41.0912	42.9292	125.971	83.2558	108.335	62.1785	61.0775	63.0784	46.4699	52.6627	48.6055	10.9449	20.2836	10.3773	101.722	32.8904	42.9221
72.8431	28.8308	7.61323	10.577	11.7735	244.738	211.011	115.812	201.576	92.5061	580.856	15.8173	23.198	35.6361	68.7786	25.4846	76.2238	37.8464	77.204	1.76745	7.76565	62.3093	110.512	11.2481	41.0159	5.36607	21.3794	36.8141	64.9681	118.538	86.3834	102.812	93.1872	58.7864	60.8088	48.8255	61.2005	65.5455	20.2751	24.2223	8.99339	95.5136	30.0856	38.6396
72.9431	31.8934	7.00067	9.79519	9.69855	237.598	231.054	99.2158	197.855	89.6173	570.255	19.0906	20.4657	37.0398	65.9681	24.622	71.9094	34.1759	70.2192	1.49062	7.69829	58.6678	101.677	10.1869	43.5217	4.57613	32.2157	41.8131	75.5818	107.361	87.4723	96.5204	145.185	67.5407	57.2211	47.2569	65.4114	72.092	25.2387	24.5004	20.1264	88.9954	44.7223	34.4345
73.043	29.3278	10.4275	9.06368	9.89251	229.317	234.554	83.125	215.393	90.3452	551.791	27.2721	17.9405	35.7957	62.3535	23.0508	65.2081	31.4893	63.7073	4.80143	9.25054	55.9595	91.4578	18.7229	43.1116	3.90056	40.9033	42.2774	78.7463	95.3522	87.0167	89.8708	233.886	71.6294	55.9818	43.9728	66.5092	72.3344	35.781	23.1154	25.056	82.4194	49.5937	30.5261
73.1429	25.6563	12.2047	8.38147	12.2269	220.199	228.274	71.1669	217.775	87.06	527.971	30.134	17.5667	45.6263	58.3358	21.1803	57.6884	28.6403	57.6844	12.7228	15.8315	51.2734	104.908	22.5754	41.193	3.32322	44.2162	40.3353	77.4545	86.1389	85.4097	83.1485	289.593	72.4299	53.1715	42.0249	65.4209	68.9355	65.7674	21.0679	26.2496	75.9596	54.5958	26.987
73.2428	22.0965	12.9236	7.74687	18.854	210.496	216.51	59.5965	224.108	81.5569	500.714	30.0651	16.6621	48.5767	54.1784	19.2381	50.2129	25.8183	52.148	16.2998	18.0279	46.7535	106.187	23.77	44.4897	2.83015	44.1359	37.2293	73.2604	92.2537	82.9627	76.5469	321.322	71.9673	55.9342	49.319	63.1821	65.1405	81.7002	18.849	25.3021	69.7327	54.2382	23.8239
73.3427	22.0231	12.9759	7.15775	30.2045	208.102	201.964	49.1018	219.615	87.1349	471.476	28.4669	15.4511	47.5625	57.0176	22.7852	43.2249	23.1301	47.0826	20.6211	17.9053	41.8126	101.02	40.0524	55.2234	2.40931	42.0151	33.6726	103.75	88.5984	79.9219	70.1928	394.053	74.3855	68.6434	49.9903	59.8757	66.5513	88.5946	18.9008	23.2275	63.8128	51.2725	21.0158
73.4427	19.7179	13.704	6.61179	41.3735	203.93	186.312	39.9575	208.953	90.5991	441.354	26.1523	14.0891	44.4119	57.1991	23.6058	42.1729	20.6308	42.4656	23.1588	29.3559	36.9855	92.7592	47.2339	58.6526	2.05029	44.0508	30.0629	117.824	81.0495	76.4809	64.1654	441.56	73.9728	73.4402	47.5858	55.9218	64.1084	94.6075	17.7592	22.0544	58.2436	47.1814	18.5318
73.5426	17.108	13.7387	9.41561	44.7543	205.919	170.572	32.2036	195.072	88.9048	428.609	38.2941	12.6817	40.2521	55.708	28.2113	39.0074	18.3436	43.4949	23.2286	37.0127	32.5082	83.3318	49.2621	58.1271	1.74415	58.1677	37.4185	121.247	75.8229	72.791	58.5095	515.748	71.6451	73.4738	52.9075	53.1704	59.5665	101.026	16.1512	22.2557	53.0469	44.6729	16.3385
73.6425	15.0012	13.3498	13.1246	43.7202	205.299	171.564	25.7557	185.755	89.9082	411.265	42.6549	11.2984	35.7612	53.2094	29.3391	34.9452	16.2731	42.9758	21.9566	46.0074	28.4663	73.8113	55.777	57.6306	1.48324	63.9402	39.882	118.847	68.4731	68.9695	53.9929	580.033	72.828	70.7468	53.6751	53.3021	54.0381	101.514	14.4326	21.0037	48.2287	41.1453	14.4038
73.7424	12.9297	13.2555	15.7666	40.3719	202.599	172.382	20.4716	173.509	86.8007	390.912	42.7201	9.98299	31.3319	57.8598	28.5951	30.6715	14.4127	50.9273	20.0289	47.3735	24.8717	72.9015	58.741	72.1805	1.26103	78.5162	39.1141	112.155	64.3033	65.1061	49.6065	630.227	71.6176	72.0189	61.8254	51.911	49.072	98.3988	12.7703	19.0237	43.7841	37.2998	12.6981
73.8424	11.5241	12.8416	17.1977	35.9896	198.267	166.737	30.098	191.762	88.4403	368.76	40.6007	8.76112	27.1779	59.1541	26.9048	26.5541	12.75	54.7463	17.8545	44.87	21.7025	74.4699	64.1767	76.9347	1.07194	83.6102	36.6882	103.135	58.1808	61.268	45.4177	653.101	68.8115	70.0639	67.1873	69.4162	54.2778	93.2075	11.236	16.7621	44.1628	33.4965	11.1944
73.9423	9.98453	12.2059	17.7893	31.3296	194.215	157.519	32.7966	195.428	85.7675	345.72	37.3834	7.64574	23.4025	58.3063	24.796	22.7734	13.1739	55.7485	26.0205	42.1146	18.9221	71.1975	64.6163	84.2246	0.911141	136.93	36.0874	93.0892	51.6448	57.5057	45.9744	653.898	64.9968	66.3131	66.0021	108.337	54.6202	86.9345	9.85357	14.4831	46.2346	55.4329	9.86868
74.0422	8.57217	11.454	17.8074	26.8174	188.895	146.544	35.1992	190.424	80.678	322.472	33.7586	6.64114	29.4444	56.1381	22.5639	19.4018	12.8625	54.8748	28.981	48.6617	16.49	65.5688	65.38	84.7068	0.774449	194.99	45.7411	82.857	45.3761	55.4923	49.1299	639.479	60.6012	61.6623	61.8768	146.046	52.1459	80.218	8.62469	17.1015	46.559	75.3153	8.69996
74.1421	7.33751	10.6537	17.4422	28.0313	198.029	135.556	33.7774	180.531	74.3825	299.511	30.1087	5.74583	31.1835	67.1703	20.3688	16.4514	12.1458	52.7941	28.9531	59.0094	29.1614	59.0149	63.2696	96.696	0.658228	279.425	53.8148	76.376	44.2216	53.1804	50.0086	614.912	55.9317	56.6641	56.6263	218.346	48.1706	73.4587	7.54065	17.5031	45.6782	81.1837	7.66976
74.242	6.27445	9.84765	16.8289	28.6912	203.256	124.895	30.4861	168.14	67.64	277.193	26.6353	4.95474	30.4484	86.3829	18.2932	13.9021	11.2286	49.9785	27.3072	69.3595	33.1204	52.3364	59.7004	99.1424	0.559469	317.167	75.238	69.0575	40.7365	55.6367	49.3389	583.917	51.2054	51.6514	51.1443	279.974	65.5673	74.8053	6.58853	16.653	43.9925	79.8829	6.76148
74.342	5.36364	9.06221	16.063	27.216	205.287	114.247	26.4774	154.739	67.1758	255.762	23.4346	4.26062	28.385	118.955	16.3746	11.7189	10.2358	46.7581	24.877	69.8294	35.4289	45.9599	60.2128	123.567	0.475879	325.011	82.6021	61.5488	36.4998	56.6697	53.976	549.2	46.5714	46.8175	45.8535	314.865	72.3752	73.1064	5.75438	15.1622	42.0954	75.1359	5.96043
74.4419	4.5845	8.31278	15.2116	31.1858	204.733	103.982	22.4011	141.24	86.0401	235.379	20.543	3.65492	25.6994	141.506	14.6258	9.8606	27.8592	43.3605	22.1586	70.0744	34.2909	40.0922	58.1668	135.563	1.03312	314.478	82.1997	54.254	63.5493	56.6208	55.7258	512.715	53.0396	42.2682	40.9378	330.273	78.8417	69.6221	5.02463	13.408	39.7978	68.9443	5.25389
74.5418	18.0886	7.60769	14.321	41.7329	202.108	94.3035	18.5982	128.175	93.5677	234.89	17.9633	3.12865	25.0773	151.684	17.3898	8.28595	36.8087	39.9401	20.629	65.9758	31.6566	34.8137	68.0002	141.823	1.2994	293.369	77.738	50.8081	70.711	56.9996	56.6454	482.015	55.974	38.0545	36.4609	331.763	78.7071	65.1745	4.38692	11.6155	37.2801	62.3633	4.63063
74.6417	20.4695	6.95071	13.4231	51.9544	197.842	85.3104	15.2244	115.843	95.8569	233.59	15.6807	2.67295	23.3687	154.867	18.046	6.95591	40.3554	36.5987	26.1658	59.5172	28.5049	65.8392	70.6488	139.49	1.3869	266.881	71.3745	46.4686	68.958	56.4583	62.3161	453.633	56.4226	34.1939	32.4284	323.572	76.9635	60.2935	5.59809	23.1384	34.671	55.93	13.399
74.7417	20.4234	6.3427	12.5392	54.1492	192.302	86.0798	12.3277	120.203	99.7953	228.235	13.6718	2.27945	30.4898	152.518	20.6254	5.83511	40.6802	33.4009	27.6904	57.0477	29.6058	80.0729	69.3458	132.756	1.36844	238.396	64.3409	51.5094	73.5176	60.2409	71.538	423.731	70.6689	31.1677	36.3918	308.907	72.1948	55.3144	5.79785	28.0994	32.061	49.9	16.1937
74.8416	18.2911	5.78273	11.6834	51.8762	185.796	97.2791	9.89681	118.357	98.0087	220.039	12.2386	2.50394	33.1547	146.764	26.2351	4.8923	41.1555	34.3886	26.9531	51.9954	35.2565	87.915	65.9756	123.987	1.29071	210.046	57.3191	57.9691	70.4722	62.2044	75.9189	393.478	78.4086	28.2529	56.4966	290.167	65.9179	50.4431	17.4236	29.1243	29.5121	44.3779	16.3343
74.9415	15.8716	5.26878	10.8641	47.5228	178.588	100.363	7.89077	119.082	101.885	209.935	13.1962	7.58376	32.8237	139.035	44.7446	4.10027	39.6997	34.0921	25.0307	46.0032	35.6483	87.1908	74.7766	114.501	1.18319	183.107	50.6665	59.3691	64.8614	62.7753	76.9446	363.675	83.2863	25.5111	62.6565	269.125	69.0725	47.1883	21.5766	28.8064	27.0654	39.3889	42.4977
75.0414	13.6333	7.20262	10.0864	42.1423	170.89	98.6026	6.25617	120.134	99.9734	198.638	13.0122	10.5547	30.854	138.107	52.3993	3.43559	44.3905	32.9611	22.5738	39.9478	33.6257	82.0179	80.7913	105.015	1.06401	158.284	51.6014	67.6708	67.4484	62.554	75.6953	334.855	84.3003	22.9723	62.0829	247.074	69.86	56.4798	22.114	29.3607	24.7467	34.9177	50.6791
75.1413	11.6718	8.16591	9.3526	44.2634	173.218	94.0772	4.93733	116.356	94.7465	194.379	12.2402	12.0608	47.9103	133.649	54.0243	17.228	45.1968	31.3135	19.9659	34.2674	30.6306	74.7985	82.0808	95.9042	19.4964	148.369	49.4246	69.77	63.9781	62.563	72.9525	324.765	82.6565	31.9528	58.4505	224.938	66.8961	60.2036	20.9926	27.8691	22.5708	30.9303	50.8862
75.2413	9.98137	8.509	8.6634	42.5815	173.226	88.0987	3.88165	109.889	87.7899	187.828	11.2001	13.5333	54.7343	127.101	52.4193	23.2917	43.7596	29.3721	17.4237	37.2987	27.3787	69.9056	79.6093	87.3507	29.0181	135.43	45.7254	67.986	58.1752	65.296	69.7335	324.55	79.2488	35.963	65.3165	203.357	65.8954	60.4337	19.1946	35.0599	20.5445	32.0982	47.7722
75.3412	8.5326	8.4639	8.31933	39.5315	171.367	87.6118	4.11125	102.086	88.0372	179.528	12.7074	24.3027	58.7761	119.426	49.1966	24.9806	41.1064	27.2913	15.0613	36.2961	30.282	63.4986	75.2177	89.5916	33.0057	121.277	44.8474	70.9533	51.7766	66.3966	65.8203	316.955	82.8633	36.9425	64.9229	194.471	65.3544	61.9676	18.2499	36.8925	18.6688	31.019	50.0826
75.4411	7.29318	8.18354	10.2593	35.5877	168.028	84.219	3.91865	93.787	84.5636	173.116	21.3508	30.2905	57.812	111.26	46.7313	24.3015	37.8728	25.1765	15.9139	39.7872	29.7331	62.2553	69.9661	87.2233	40.8527	119.062	42.0673	69.6478	45.5585	66.2602	61.5405	304.451	88.6142	36.1286	61.2192	184.059	61.8461	60.8134	16.7004	40.0104	16.941	31.1167	47.8917
75.541	17.1995	7.76816	11.3381	37.4654	163.535	97.6224	3.5223	98.0622	84.5602	171.2	24.7609	33.1746	57.6445	114.733	46.6092	22.4398	34.4445	24.1487	20.4589	40.7634	27.6487	61.6051	64.4555	82.5388	46.5302	112.138	41.1341	65.7882	49.9291	65.2006	57.1225	288.858	97.1042	34.3056	56.1975	182.664	56.8011	58.0716	14.9746	39.285	19.6853	29.5636	51.4485
75.641	17.8286	7.2829	11.8183	36.0862	158.166	105.224	4.0888	102.503	81.0834	172.418	28.9448	33.9175	54.4145	113.692	55.429	20.0819	31.0494	22.8114	21.7708	38.8203	27.973	58.7279	60.181	76.8284	47.4716	102.701	38.5172	60.5373	53.9033	63.4648	52.7232	271.504	100.193	31.9658	50.8435	183.018	56.6225	54.4613	13.2759	36.4764	21.0997	27.2816	49.6888
75.7409	22.3358	6.76965	11.8884	33.0392	152.153	111.72	4.39109	101.352	75.7141	170.046	29.629	33.1115	49.6668	109.849	60.7034	17.6141	27.8154	21.3076	21.2558	39.1904	26.3941	53.9916	55.5694	76.7798	45.6741	109.24	35.1512	59.5302	51.9373	61.2464	56.4258	259.831	99.5165	29.4143	45.655	178.176	60.5986	50.4469	11.694	39.9438	21.5691	24.7599	45.8342
75.8408	21.115	6.25483	11.6826	29.2875	150.697	114.93	4.21505	96.9717	73.5043	165.114	32.0801	37.3397	44.3384	104.355	60.7052	22.729	24.8088	20.5819	19.779	49.3874	24.0476	50.8617	61.3678	73.7206	42.4077	108.051	31.566	56.2977	47.5868	58.6967	57.4876	245.847	96.293	26.8356	40.7967	169.871	59.9235	46.3229	12.3595	39.416	21.3799	27.3934	52.5251
75.9407	18.6244	5.75452	11.2966	42.0904	147.916	112.725	3.80492	90.8619	71.2444	164.817	31.6954	38.6394	38.9789	97.9793	57.9471	23.9621	22.0576	19.5405	17.8634	51.1219	21.4969	46.4255	63.363	69.2079	38.4666	110.998	28.0509	51.8473	44.9019	56.443	63.2424	238.975	102.48	24.3379	36.3535	159.399	56.6035	46.0251	21.826	36.7089	20.7437	27.2746	67.0547
76.0406	16.0829	5.92645	11.3009	46.4159	144.093	107.439	3.30472	87.6858	66.9928	161.49	29.848	38.0119	38.8474	91.2298	53.8701	23.1105	19.5672	18.3204	15.8173	52.8091	19.0108	41.5489	61.9873	64.1131	44.0415	107.562	32.5602	46.8481	40.7232	53.9347	75.5705	228.771	105.117	21.9808	35.2628	147.717	57.8747	58.8201	24.7367	35.7195	19.8163	25.8131	71.259
76.1406	13.7929	5.85447	11.7396	45.7853	141.058	100.542	2.79585	82.6199	61.7485	156.025	33.621	39.0926	37.6048	84.4351	49.2885	21.2335	17.3295	17.0162	13.8155	55.0798	35.9217	36.7097	71.7501	69.5346	45.0468	105.507	38.9735	41.7333	36.1944	56.9188	81.9321	216.507	104.014	19.7935	32.8489	135.523	55.7758	67.9651	24.5208	38.984	18.7113	23.7688	70.0861
76.2405	11.8021	5.89685	15.118	42.5228	137.105	92.9487	4.93385	77.2435	56.1381	149.113	33.8478	45.2556	34.8709	84.0031	44.651	18.9428	15.3295	15.6928	11.9504	52.5069	44.0927	39.3153	74.2137	75.4246	43.4048	99.3157	40.3267	36.7726	31.8237	58.4099	84.134	219.332	100.399	17.7865	29.9588	123.311	58.2344	73.7078	22.9127	38.4027	19.6035	23.6701	65.1924
76.3404	14.6725	5.74679	20.6516	43.4226	132.464	89.4325	5.66584	71.2725	50.5435	141.282	32.2082	47.4969	31.4612	81.3749	43.0484	16.5805	13.5486	14.3931	10.2648	47.7082	45.0843	38.5191	79.8567	84.7911	40.3383	90.923	38.9514	32.1242	27.8161	58.6794	83.4923	216.253	103.27	18.3243	27.0069	111.701	58.8939	74.7056	20.7778	35.7281	26.9719	24.2377	59.0626
76.4403	19.4275	5.48394	23.9114	67.8702	127.312	87.4982	5.61555	79.7365	47.8824	132.931	29.6777	47.1385	27.8635	77.4424	44.3741	14.328	11.9672	13.1446	8.77185	48.8092	42.7516	35.9843	83.4171	108.458	36.6127	119.762	36.2138	27.871	30.1106	58.0296	80.9606	209.184	106.797	17.9512	25.1475	138.157	56.3936	72.799	18.5379	35.4089	31.3825	23.2689	52.8055
76.5403	19.308	5.1601	25.5824	76.7188	134.333	87.2729	5.16462	81.7711	44.8384	124.361	26.8128	49.9623	24.3578	72.802	43.0487	12.2724	10.5657	11.964	7.46798	46.0781	39.0521	47.0704	82.1097	121.831	38.8043	131.511	32.9022	24.0463	49.9078	56.7006	77.2257	199.528	106.231	17.0644	29.6148	152.637	60.6309	69.1992	16.3889	33.0628	35.068	21.5971	46.8891
76.6402	17.2737	4.80867	26.1559	76.5923	141.224	84.0445	4.54068	79.9702	41.2118	115.794	23.9219	49.8842	21.0942	67.8475	40.3957	10.5419	11.5966	10.8603	15.0164	47.9154	34.9602	51.3645	78.2449	130.376	59.9301	132.414	29.4605	20.6515	58.4467	56.6761	74.6201	188.312	102.895	15.9131	30.0579	181.197	66.8286	64.6959	14.4132	29.7384	36.7629	19.6667	41.486
76.7401	14.9837	4.4509	25.9837	71.6351	145.621	79.1781	11.22	75.9915	42.4847	107.39	21.1675	47.9481	21.4485	62.835	37.169	8.99166	27.8487	9.83746	18.2624	45.6089	30.9426	50.7909	73.1592	129.689	68.9964	126.741	26.6661	17.6689	58.1082	60.9744	76.7411	195.666	97.7705	14.6514	28.6303	195.937	86.7756	59.7972	12.6372	26.0763	37.0533	17.7086	36.6355
76.84	12.8692	4.09997	25.3164	64.3898	147.595	78.445	16.2747	71.3831	44.5342	112.115	18.6274	52.1872	20.478	57.9268	33.7893	7.63092	35.9253	8.89579	18.9931	41.4051	27.207	47.6984	67.6154	142.495	70.761	117.374	44.3364	15.0692	67.371	63.3106	78.068	196.25	94.3804	25.7356	48.2659	200.698	94.0156	54.8238	11.0603	22.4515	36.3744	22.2823	32.3196
76.9399	11.0171	3.76368	24.3323	56.3734	147.604	76.6723	17.656	66.076	59.9393	115.262	20.7077	52.9327	18.8278	53.2216	43.8579	6.45282	39.0126	8.03333	18.3189	36.5439	23.8302	43.4562	62.0397	143.558	68.4437	107.428	51.3274	12.8179	66.735	67.926	76.9924	192.159	97.0513	31.195	63.3945	198.416	93.585	49.9724	9.6701	27.4255	35.0473	23.3764	38.0103
77.0399	9.42132	4.3587	23.1574	54.5856	146.023	81.6536	17.0338	65.0661	66.5055	115.369	20.7198	51.4095	16.8917	48.7758	47.1341	5.75066	39.1324	7.24662	18.2451	41.4623	20.8248	38.8448	56.6618	138.439	63.7638	110.716	52.3466	10.8785	70.6947	77.0011	74.3336	184.944	96.1864	33.1927	66.897	191.321	88.759	45.3578	8.44929	35.2303	33.3075	22.7092	37.9809
77.1398	16.1713	11.5983	21.8803	50.1375	143.182	81.6635	15.4232	62.0952	67.6217	113.269	19.6495	48.4891	14.9027	44.6174	46.7057	16.1979	37.5591	6.53128	17.1765	42.7726	18.1736	34.2934	51.597	130.29	59.7431	107.499	50.1758	24.7685	67.5859	86.9025	81.5391	175.743	102.93	33.1109	64.8744	181.091	81.6383	41.0414	7.37981	37.3924	31.326	37.306	44.4436
77.2397	19.27	15.6636	20.5617	44.5391	139.366	82.3834	13.4236	58.0861	65.4976	109.608	18.0688	44.783	24.5372	46.4257	44.3577	20.5953	35.0888	5.8825	15.6289	40.5503	15.8468	57.0127	46.8951	120.879	54.5218	100.514	51.0141	36.2969	69.5042	93.0603	84.3952	165.387	109.692	31.8279	60.4261	168.974	73.5449	37.0505	6.44414	36.2983	29.226	42.5389	45.8445
77.3396	21.7025	17.6732	19.2431	38.6779	134.814	79.8806	11.3746	56.2493	61.5619	104.884	16.3034	40.7132	28.5302	55.81	53.3342	21.5899	36.3558	11.3136	20.0084	36.7276	13.8111	66.0603	47.8418	111.18	48.8741	91.5874	59.6067	44.6712	65.6107	96.3231	84.1855	154.472	111.255	29.8972	55.1059	155.885	65.2875	33.3908	22.0049	33.4689	31.7854	42.9144	43.5429
77.4395	20.0417	18.3701	19.789	33.0491	129.714	78.2481	9.4552	64.519	56.7263	99.4791	15.4063	36.5639	29.1861	60.1313	55.6078	20.7625	35.5519	14.5667	21.2543	50.3355	13.6975	67.1688	46.5057	102.66	43.2613	88.6094	61.0384	47.8256	59.5172	97.3688	81.9259	143.422	109.237	27.6638	49.6743	144.027	57.3401	30.0543	27.6442	38.8702	32.7864	43.4943	39.8498
77.5395	17.5552	18.2463	19.7524	34.6311	124.22	74.5192	7.74823	66.9976	51.5618	93.6818	24.0263	34.2836	27.9608	72.4761	54.2696	19.044	35.0908	16.3012	20.7313	54.4952	21.1937	64.0567	43.9979	94.1466	49.8519	82.6557	58.6342	47.6512	52.9039	96.7378	79.9153	136.659	104.841	25.3385	44.4861	131.811	50.2495	27.0257	28.4757	51.2294	32.6956	41.5409	35.8116
77.6394	15.1257	17.6261	22.3304	37.7264	118.474	69.6991	6.28035	70.149	71.8513	87.7096	27.2861	46.1199	25.7619	78.1876	51.1016	16.9714	33.3568	16.9916	19.2788	56.3991	24.1027	58.9043	40.9589	85.9741	51.1492	78.2784	54.3392	45.45	51.1118	94.8599	76.5559	131.572	104.843	23.0467	50.8316	119.686	43.7101	24.2852	27.0945	73.0291	32.3118	39.5732	31.8842
77.7393	12.9623	16.7219	23.5774	36.987	123.981	64.4132	5.04716	69.4263	80.7915	81.7229	27.5732	51.9667	34.0388	79.5771	47.1199	14.8443	30.9713	16.978	17.4044	53.5561	23.9369	56.5263	37.7526	78.3026	49.3734	71.9667	49.2731	42.1068	54.8105	92.0757	72.3769	125.059	101.944	20.8597	52.989	116.369	46.9333	30.4985	24.8037	80.6223	31.2833	66.0093	28.2497
77.8392	11.0885	19.3226	32.5442	34.2273	129.652	59.043	4.0286	66.4633	82.7125	75.838	26.2908	53.7514	37.2315	78.2159	46.868	12.8214	36.2509	16.5027	15.4071	48.5531	25.02	52.1726	34.5804	71.1964	45.9378	64.7861	67.1116	38.2126	54.7027	92.0172	67.7536	117.713	97.1505	18.8148	54.6037	110.836	46.4937	33.2328	22.2451	79.8862	32.1786	75.5684	24.9654
77.9392	9.47981	20.3305	53.2296	30.5544	132.823	59.0276	3.19789	62.2983	80.4405	70.1374	24.254	62.4482	39.2423	75.1667	44.605	10.9782	37.7336	15.7375	17.8798	42.8162	23.9674	47.0232	36.1452	72.8058	41.7274	65.7907	73.013	34.1529	50.9524	90.6378	73.6804	109.962	91.2001	16.9281	52.3815	103.923	43.9666	33.7704	23.3358	94.7596	32.0298	76.7587	22.0329
78.0391	8.10286	25.0848	65.9254	26.6237	133.945	65.736	2.52719	66.2129	75.8042	64.6771	21.9285	65.6643	41.3767	71.1436	41.3923	25.1097	36.9943	14.8031	18.2124	42.4592	22.0092	41.7399	35.5916	72.5177	37.2836	79.7982	72.3381	30.1705	51.4699	93.3911	75.7985	102.109	101.56	15.2032	48.5189	97.6896	46.7864	32.9608	22.3879	97.1873	31.1691	80.0385	19.4307
78.139	6.92538	27.2329	73.2145	22.805	133.41	67.32	1.98985	66.08	72.1561	59.4938	19.5728	65.2442	40.305	66.622	37.8286	30.859	35.0219	33.7172	17.3661	48.4325	29.3797	36.677	33.9241	71.4279	39.3088	84.4894	68.2434	26.4103	60.3569	94.0985	84.2519	98.6668	105.8	13.6359	44.1131	90.6578	46.1218	31.3634	29.1527	92.5768	29.8408	77.5283	17.1293
78.2389	5.91879	27.7288	76.5314	30.1411	131.544	67.1169	1.56201	63.5851	67.0531	56.4062	17.3238	62.508	50.9866	74.7618	34.2431	31.915	32.4309	45.2023	15.9285	48.1395	30.9161	45.8308	39.4972	68.0344	45.3155	83.3487	63.3098	22.9513	60.0363	93.2626	87.7977	102.82	118.818	21.5648	39.6968	83.7863	48.0529	29.3429	30.3972	84.3529	29.7895	72.3099	28.1618
78.3388	5.05843	27.203	77.1229	35.8023	128.632	80.7074	1.22316	59.7992	76.1247	54.7762	15.2476	58.3899	54.1181	77.7694	37.5396	30.4778	29.5967	51.4971	14.2514	44.763	29.706	48.1074	40.9612	63.5703	46.5034	78.7487	57.4444	19.8284	55.8349	91.2825	90.2741	105.146	124.389	36.6371	35.5153	76.6991	46.8144	27.134	29.0833	74.6325	29.0484	66.0328	30.9679
78.4388	4.32311	26.0704	75.8805	36.5695	125.774	85.7766	0.955868	55.3965	78.3136	62.262	13.3697	57.2984	52.9042	77.4726	37.5583	27.8402	43.4524	54.213	12.5392	40.086	27.3221	49.6012	49.1895	58.7232	44.8931	72.2806	54.0765	17.0482	57.9398	88.4742	89.6619	104.34	124.739	43.9987	31.6683	69.6596	43.8114	26.7202	26.7003	64.6793	27.8522	59.5599	30.6881
78.5387	3.69471	24.6017	73.4387	34.6493	122.125	85.6917	0.745783	50.7943	76.3788	66.5187	14.2452	59.8492	53.7691	75.111	35.8604	24.7455	49.5114	72.8766	10.9044	41.1243	24.5516	47.6571	51.7026	53.8675	41.7713	64.9911	49.5112	14.5997	54.9085	85.0864	89.6405	101.397	132.936	46.6184	28.1838	74.8246	39.9394	25.5712	23.9835	55.2069	26.3722	53.3239	33.2738
78.6386	3.15763	22.9723	70.2471	37.2702	117.887	82.6005	0.581047	46.2437	77.6693	68.3517	13.9629	59.2222	51.3207	86.6847	33.3413	21.6068	53.3534	94.5693	9.4037	50.2867	28.981	44.0187	54.6878	49.1992	37.9436	57.549	44.553	12.4615	67.6545	81.3138	88.2758	97.0497	134.836	46.3929	25.0549	76.3213	35.7565	28.3974	21.2841	46.5809	24.7326	47.525	43.4895
78.7385	2.6986	21.2934	66.6222	36.3049	113.22	81.9382	0.45214	41.8898	75.2346	68.391	13.0898	56.581	47.1731	91.5117	37.9184	18.6404	53.3009	106.206	8.06019	51.4486	29.2049	57.8075	54.1803	44.8128	38.3681	50.3645	39.6447	10.6069	73.9865	77.307	85.1393	91.8353	135.525	44.5274	24.8446	75.2365	31.5991	29.153	26.7166	38.9516	23.0224	42.2386	44.9929
78.8385	2.30632	19.6346	62.7848	33.4676	111.045	79.5778	0.351473	37.8098	70.7167	67.128	11.9527	52.7479	42.3115	91.9701	45.6821	15.9475	51.0353	110.925	6.87751	48.5701	27.5037	61.8542	51.8214	43.4042	36.7242	52.9098	48.8113	23.9708	71.6604	81.8426	98.4364	86.1432	135.1	41.7813	27.175	72.3946	27.66	28.6308	40.5394	35.2062	21.3042	37.4752	42.7872
78.9384	1.97113	18.0375	58.8871	42.4115	108.104	76.775	0.272965	68.3548	65.1634	64.9439	10.7364	48.2955	37.3194	89.6753	47.669	20.2352	55.1538	110.974	9.24216	43.8837	25.0326	67.0888	53.739	40.9496	35.953	51.959	51.1029	31.0847	65.8219	85.5508	104.872	80.2525	131.072	38.6276	26.7701	68.415	24.039	27.3531	44.2553	46.7024	19.6212	33.3078	39.1814
79.0383	1.68476	25.828	55.0319	44.5267	104.587	77.884	0.211762	149.377	59.2316	62.1324	9.5418	43.6145	32.5268	85.8983	46.5417	21.1955	55.4575	107.958	10.003	38.6163	22.3647	74.9498	52.6962	38.6463	33.7479	48.947	49.6641	34.0661	58.8899	87.0879	106.546	74.3598	136.953	35.3553	29.6345	63.7581	20.7783	25.6612	43.1985	57.845	18.0021	32.8311	35.2214
79.1382	1.68355	29.8041	51.287	42.825	100.643	83.6444	0.164099	279.469	53.3216	58.9188	8.42033	38.9639	28.105	119.818	43.8357	29.5719	53.3041	103.014	14.0642	33.4145	25.4989	75.7613	50.1071	35.9133	33.4771	44.8346	46.3397	34.3907	51.964	86.9762	104.987	73.2139	137.165	32.1364	29.3402	58.7627	17.8844	23.7753	40.0611	60.4687	16.4652	68.3254	31.3636
79.2381	12.1956	31.3371	47.6952	39.174	109.305	111.2	0.126998	389.397	47.6671	55.474	7.39523	34.5089	24.129	140.284	40.4264	34.7849	49.8432	96.9394	15.473	28.5943	37.5904	81.2953	46.789	33.0649	36.8137	42.2194	42.1963	33.0774	45.5096	85.6315	103.802	70.7492	133.514	29.0689	27.6121	53.6707	15.3432	21.8357	39.1412	89.3166	15.021	164.727	27.791
79.3381	13.4921	31.3355	44.2821	38.5265	115.071	149.161	0.0981293	501.947	42.3945	51.9262	6.47363	30.3478	20.6157	157.491	36.8039	35.3195	45.7839	90.2908	15.3646	24.2864	51.401	102.906	43.2081	30.2692	38.9961	38.6623	37.8367	30.8207	39.6922	83.3831	100.396	67.4337	127.334	26.2037	25.3193	59.9705	13.1293	19.9285	51.0499	99.8129	13.6747	231.665	24.5614
79.438	16.0063	30.3989	41.0608	42.8586	126.08	166.024	0.0757425	555.717	37.5624	48.3706	5.65393	26.5326	17.5497	164.284	33.2343	33.401	42.3116	83.4477	14.44	20.5213	54.5063	108.572	39.6245	27.6116	38.3206	39.8903	33.5888	28.0866	34.5388	80.49	95.5849	63.609	119.604	23.5628	22.8917	62.6662	11.2122	18.1052	53.2576	174.687	12.4274	252.549	26.2329
79.5379	27.898	32.3045	38.0361	54.6604	133.575	169.974	0.0584206	566.847	33.1871	44.8765	4.93008	23.0833	14.8978	211.649	53.1088	30.3326	39.0513	76.6652	13.1251	17.2778	61.0889	141.636	36.1775	25.1309	36.0534	39.6737	29.6191	25.1809	30.0155	77.1548	89.9539	59.5209	111.034	21.1507	20.5339	62.7912	9.55984	16.3938	50.9679	217.509	11.2776	249.791	25.2768
79.6378	27.9	32.5011	35.207	60.9297	138.177	166.246	0.0450468	552.625	29.2591	41.4932	4.29403	19.9991	12.6195	236.511	61.0972	26.8602	35.5586	70.1085	11.6727	14.5102	64.4958	178.165	32.9367	22.8409	40.7893	37.6804	26.0009	22.2981	26.0658	73.5345	83.9147	55.3458	102.128	18.9615	18.3362	61.1322	8.14083	14.8076	50.7649	227.887	10.2219	235.589	23.2906
79.7378	25.0029	31.6505	32.5685	62.7827	157.546	158.17	0.0347639	524.089	33.4604	38.2535	3.73702	17.2655	10.6718	287.973	62.5008	24.3232	41.542	63.8802	10.2276	12.1643	62.062	187.509	30.8241	20.7412	41.4775	34.7106	22.7542	35.6325	46.3854	69.9965	77.7539	51.2057	97.5064	16.9837	16.3317	58.2838	6.92563	13.3504	47.5451	219.671	9.25576	216.51	21.0022
79.8377	25.3354	30.1873	30.1134	59.7742	171.421	147.842	0.0268858	488.223	63.617	35.1788	3.25033	14.8601	9.01323	312.179	60.3941	26.4038	43.2031	58.0387	8.86766	10.1846	82.4734	210.868	28.5044	18.8242	39.8305	31.2921	19.8707	42.2157	70.9655	66.3262	71.6667	47.1838	91.6631	15.2025	14.5251	54.6908	6.41368	12.0201	43.1674	201.665	8.37404	196.022	20.5346
79.9376	22.7853	28.3944	27.8329	54.3366	180.737	136.566	0.0208727	465.361	80.3277	32.2808	2.82571	12.756	7.60502	318.604	56.5455	25.8391	42.3357	53.7888	7.63053	8.51952	100.111	211.514	26.1631	17.0786	36.9369	27.7637	17.3271	44.3835	82.1339	65.0488	65.7821	43.3351	85.1503	13.6021	33.2441	50.6822	11.9615	10.8113	38.5391	179.342	7.57112	175.898	26.5171
80.0375	29.9106	26.4541	25.7174	47.9366	239.989	125.138	0.0163019	435.08	86.8219	34.8103	2.45563	10.9243	6.41206	313.694	51.9602	26.888	40.0666	49.5228	6.52968	7.12215	105.487	224.788	26.3209	15.4938	33.4766	24.545	15.0937	43.7574	81.3059	63.1316	71.7293	39.6936	78.3619	12.1664	56.3237	46.4974	14.5705	15.6855	34.0834	155.998	6.8413	156.987	27.3317
80.1374	32.0292	24.482	23.757	48.1015	319.925	114.027	8.59368	413.705	87.0614	35.986	2.13326	9.3364	5.40314	301.81	72.7963	25.7595	37.0953	78.3595	5.56484	5.95145	104.775	227.244	25.3908	14.0549	29.8641	25.2809	13.1389	41.4513	104.072	60.7733	73.9103	36.2777	71.5739	20.0625	63.8588	42.3068	15.3598	18.1073	29.9798	149.958	6.17893	139.644	53.2807
80.2374	29.2196	22.5493	21.9418	45.12	405.039	103.873	42.6939	386.067	83.6251	36.1592	1.85265	7.96457	14.3441	285.885	80.393	23.5747	45.6658	115.761	6.78531	4.97188	97.9833	219.918	23.9137	12.749	38.1859	24.5374	11.4316	38.2197	106.675	58.1132	73.5118	33.0941	64.9737	28.0453	63.8523	38.2289	15.0628	18.9639	26.2875	137.427	5.57851	123.962	60.6956
80.3373	25.5004	20.6983	20.2622	62.2911	500.361	94.2616	60.9304	357.125	78.1757	35.6021	1.60865	15.9777	18.5075	267.87	107.245	20.9794	48.6256	147.175	7.0642	4.15294	96.9942	209.157	23.9523	11.5648	41.0407	22.9377	9.94256	34.5647	100.554	55.2646	71.3943	30.142	58.684	31.6215	60.3856	38.2617	14.155	18.8447	23.0075	134.615	5.03483	109.9	59.955
80.4372	21.9457	18.9522	18.7088	67.5726	571.601	90.5748	65.7468	328.56	77.9554	34.5252	1.39666	30.6192	19.8024	249.051	116.424	18.333	48.8535	163.746	6.81672	5.47991	94.6195	192.02	23.0495	10.4901	40.6471	20.8974	8.64547	30.8114	91.15	52.3188	68.1779	27.4163	68.3387	32.5112	55.5193	37.2205	18.5078	23.5781	20.115	125.653	4.54292	97.3557	55.8776
80.5371	22.7869	18.9867	17.2727	66.1067	703.544	85.2099	63.2602	299.83	74.6239	33.0913	1.21256	38.852	37.5825	230.255	132.482	15.8247	52.7923	170.122	6.29785	25.3195	99.1446	172.485	25.8444	9.51238	38.4259	18.6875	7.51663	34.312	80.9914	49.348	72.6292	24.9092	73.0184	31.8115	50.2745	38.4039	20.1085	25.6495	17.5748	117.72	4.09815	89.4465	50.6722
80.6371	20.6263	18.4408	15.9456	63.9159	802.304	79.0555	57.186	272.052	69.6058	42.0675	1.0527	42.6638	45.369	219.796	138.551	13.5437	52.8184	169.633	5.66128	33.4452	95.0818	152.767	26.3459	8.63429	35.2749	16.4792	6.53518	38.4322	94.4751	62.0109	86.8924	22.6106	74.1833	37.2131	45.1402	38.1557	20.0465	26.0407	15.3494	106.117	9.72263	80.9694	45.3262
80.737	17.9583	17.5576	14.7195	58.6548	918.639	72.6589	49.7168	273.15	63.8052	47.7866	0.913876	43.4966	47.2057	212.825	135.429	11.5221	50.6177	164.652	13.3286	53.4269	91.264	156.261	25.5991	7.83981	39.3113	14.3754	5.85523	39.2609	93.7926	70.6011	94.2662	20.5081	75.5167	38.9513	40.3347	36.923	19.9706	25.4022	13.4025	108.135	13.3466	85.1994	40.2581
80.8369	21.0162	16.4953	13.5872	52.0742	1002.28	66.3482	42.0946	263.792	62.8505	51.0343	0.793295	42.3877	45.6525	202.481	127.637	15.1605	47.2426	156.862	16.7337	59.7365	83.8951	159.999	24.2125	7.1181	47.1807	12.4332	5.19524	38.0415	89.5635	76.7273	96.836	18.5883	77.197	38.5021	37.9023	46.5059	22.0085	32.2063	11.7007	102.627	15.6828	96.6832	35.624
80.9368	19.5801	15.3556	12.5415	48.1059	1058.73	80.4892	38.0757	258.288	59.7087	52.4271	0.688593	40.0755	42.3095	197.458	122.93	16.1003	43.341	147.441	17.6363	58.8514	99.5761	164.609	22.5364	6.45936	49.3364	10.6795	6.39795	35.624	82.7939	80.2039	96.1208	16.839	76.2035	41.0072	34.7291	51.8484	22.1052	39.6565	10.2139	93.2907	16.9122	97.3369	31.4615
81.0367	17.1973	14.2029	11.5761	43.8874	1092.74	98.5866	33.1155	246.246	55.4252	52.4472	0.597777	37.0792	47.4341	194.986	129.028	15.5858	39.3037	137.209	17.1313	54.4627	100.556	157.976	20.7698	5.86922	48.1375	9.12181	13.1318	41.7622	81.2925	81.6439	93.2217	15.2475	73.4177	40.9254	31.3884	56.2341	21.0795	42.8312	8.91508	93.0466	17.3539	92.6499	27.7565
81.1367	18.2678	13.0767	10.6849	59.0132	1108.37	148.842	43.639	230.179	50.6378	60.0372	4.22743	33.757	47.6868	187.964	130.537	14.8059	35.3585	126.726	15.8919	53.3661	94.7939	145.815	19.0228	5.3263	50.7615	12.7654	15.9899	43.6779	75.1509	81.5367	98.3887	13.8016	69.4892	46.7869	33.7307	57.7075	19.4577	43.312	7.78068	87.2109	17.2454	88.9001	24.4742
81.2366	16.6321	12.0004	9.86222	63.4014	1109.04	172.891	45.7764	234.581	45.7519	64.4109	7.52774	30.3509	45.2315	178.283	125.392	28.7472	31.6312	124.874	14.3242	49.2407	86.3224	135.646	17.3537	4.8361	55.1038	19.5991	16.6635	42.9286	88.3148	80.272	99.3757	12.4897	75.0341	48.4335	39.4466	57.1238	17.5721	42.147	6.78999	79.7427	16.7624	82.4896	21.5735
81.3365	14.5063	10.9865	9.10289	61.7202	1097.68	220.437	43.4162	235.995	44.8509	66.368	8.86296	27.019	41.4125	167.206	116.998	34.1719	33.3271	120.229	12.6671	43.8923	78.9156	123.593	15.7909	4.39485	54.8649	22.7954	16.1534	40.5837	87.914	78.1585	97.5358	12.5735	76.7874	47.5767	39.9293	55.132	20.4882	48.7751	5.9249	70.7232	16.0343	75.1051	19.0136
81.4364	12.4817	10.041	10.4922	56.8742	1076.79	265.375	38.9094	228.185	42.4806	66.5347	9.10108	24.362	37.0473	162.856	107.285	34.8542	32.8939	113.879	11.055	48.7133	70.6768	118.527	15.3208	3.99135	52.0332	24.7369	16.0964	37.3665	93.6471	79.1936	93.8475	18.5861	75.8566	45.3016	40.7847	65.0485	21.1649	51.146	5.16965	61.3974	15.1553	67.6231	16.756
81.5364	27.0023	9.1653	11.1977	50.631	1048.48	309.895	33.6338	215.267	39.3464	65.3989	8.75296	21.7367	43.8188	155.556	97.3225	33.0408	31.2676	106.584	9.55813	50.8773	74.2758	111.987	14.479	3.62342	70.9878	24.7452	15.2313	33.7577	89.7355	78.821	89.0129	22.301	73.1244	42.2898	38.9643	70.1072	20.519	50.8616	4.51042	52.4734	14.1941	68.8399	17.8703
81.6363	27.7384	8.35827	11.4309	44.0333	1014.49	348.815	29.4585	215.781	35.8932	65.5553	25.5643	19.2311	45.1789	153.122	87.6829	43.5165	29.0308	117.928	8.20806	48.5337	71.326	102.404	22.2684	3.28889	78.2763	23.5886	13.9867	33.2804	82.0007	77.3999	91.991	24.35	69.2416	38.9637	40.5994	71.6614	19.1434	57.0542	3.93497	44.3187	13.1992	65.8951	17.209
81.7362	25.037	7.61709	11.3431	37.8527	976.292	393.33	25.0696	209.611	32.395	68.1153	33.028	18.1693	43.4723	147.297	87.3668	46.2307	26.5406	125.889	7.01355	44.1151	65.9585	95.9296	25.5847	2.98527	83.3816	31.5013	12.6059	31.5257	73.1692	75.2141	93.1394	25.2068	64.683	35.5798	39.1466	70.7456	23.5628	58.8834	3.43275	44.4597	17.6864	65.1485	29.0323
81.8361	21.778	6.9381	11.0421	32.1043	935.119	426.092	20.9025	198.333	29.0141	68.6868	35.9977	20.8447	40.1627	139.509	84.9153	44.7614	24.0108	127.655	8.07328	38.9656	59.4467	87.2635	31.4695	2.70972	82.187	34.7888	13.8236	34.7826	64.4708	72.4872	91.5647	25.225	71.3908	41.7113	36.3556	68.1448	31.9199	58.0109	2.99455	41.814	20.3429	61.4316	39.1485
81.936	18.7215	10.3024	10.6048	26.956	892	481.582	17.1655	184.481	32.9908	67.8054	42.8899	21.7718	36.1466	130.707	94.6173	41.2194	21.5647	125.307	8.19266	45.0648	52.8168	91.5493	33.4104	2.45951	77.4693	35.1358	13.7449	35.2442	57.8716	69.3938	88.2041	24.6666	73.9803	43.7046	33.1021	69.4272	35.17	64.4208	2.61226	37.7876	21.682	67.5377	40.8835
82.036	16.0318	12.0447	10.0854	22.4597	847.776	496.88	13.9339	169.629	33.9666	65.8863	44.2662	21.5422	31.9583	135.439	95.3936	43.6063	19.2688	120.325	16.3587	45.0604	46.5426	88.7619	33.163	2.23211	70.9802	33.6951	12.9907	33.9771	56.4038	66.0696	83.7305	23.7237	81.7076	43.2271	29.8128	68.3856	35.3206	66.1335	2.27893	44.3417	32.0644	67.0564	39.0321
82.1359	20.051	12.7465	9.52204	28.2015	803.133	507.944	27.3108	177.733	33.1436	63.2513	42.6863	20.5797	27.9027	134.606	91.4626	45.2654	17.1546	113.75	19.8638	42.0334	56.7634	82.4218	31.7526	2.02533	63.8029	42.4466	11.9206	31.7091	51.962	62.6202	96.0788	22.5381	84.7055	41.3366	29.2916	65.7645	34.2071	64.9464	1.98841	46.3556	38.4204	63.372	35.8092
82.2358	18.9485	12.7933	8.94108	29.4971	758.638	523.576	33.7514	175.974	31.3	60.1465	39.6426	28.7054	29.8363	130.306	98.5739	43.3103	15.2322	106.312	20.6449	37.7126	60.4391	74.5686	29.7733	10.2949	66.4729	45.7253	11.7594	28.9291	46.5605	59.1264	101.936	21.2121	84.4018	38.6989	38.8821	63.0294	31.8923	62.045	1.73528	45.3886	41.8668	60.1088	32.2198
82.3357	16.7117	12.4394	8.3607	28.3129	722.482	514.125	34.5265	168.507	28.9338	56.7593	35.9914	41.0786	29.2814	128.643	97.8144	49.8626	13.4993	98.511	19.9052	52.9169	67.962	66.3545	27.5654	14.2117	64.7243	45.5534	11.0645	30.4281	49.7058	55.65	108.611	19.8194	81.8596	35.7268	41.173	94.6478	28.9991	58.7248	1.51485	42.0726	53.1236	55.4186	28.7038
82.4356	19.7241	11.852	7.79315	25.8671	704.935	490.371	32.3137	157.974	35.817	53.2312	32.749	47.4614	27.3806	123.989	92.9695	50.1529	11.9466	90.6861	18.3828	56.9848	67.1857	58.4028	25.3202	15.6977	60.5496	43.3109	10.1261	30.0067	51.9685	62.2989	110.35	18.4107	77.8644	32.672	39.9899	165.662	25.9141	54.7424	1.32295	37.6595	59.5799	63.2327	25.4393
82.5356	32.7974	11.1397	7.24647	22.8973	683.278	472.023	28.7233	146.472	38.3797	49.6673	29.3518	49.7614	39.9917	117.589	86.2067	47.1861	19.1927	83.0603	20.1652	55.1741	62.6852	72.2324	23.1415	15.8539	55.2007	39.9265	9.10894	28.4301	49.4084	66.3769	117.054	17.0219	80.755	29.683	37.2769	236.06	22.8694	61.547	1.15591	32.9095	62.5935	63.8093	22.4844
82.6355	34.675	10.3727	6.72573	22.9692	658.547	444.569	24.6924	134.385	38.3049	46.1442	26.0501	49.3563	44.7886	110.274	78.7473	58.1888	22.5086	84.0382	19.9955	51.5304	56.7696	79.2002	30.4733	15.3088	49.447	36.0132	8.10324	26.2167	62.6074	68.4691	118.6	15.6781	80.4875	26.8432	34.0089	302.769	19.9966	63.5958	1.01043	28.264	68.354	60.8094	19.8437
82.7354	31.5316	9.5952	6.23383	28.7754	631.614	412.773	20.7386	122.397	50.6272	42.717	22.9697	47.2313	45.0034	102.59	73.1796	60.2638	23.45	89.2674	18.7771	46.2669	50.5761	95.833	33.2278	14.4186	55.066	36.042	7.15559	23.7115	64.5521	70.6035	116.651	14.3949	78.0781	24.8252	36.079	378.305	17.3634	62.6983	0.883779	23.961	70.6826	56.2113	17.4995
82.8353	27.4905	8.83468	5.77206	31.4053	603.2	391.112	17.1242	117.074	55.7693	39.4232	20.1651	47.4543	42.6728	94.8897	73.1771	59.0061	23.0011	90.2469	17.0589	40.5544	44.6382	99.2793	33.4234	13.9142	55.5548	34.367	6.28755	21.1381	62.1121	71.1785	129.026	13.1822	74.2777	22.7289	36.9123	471.577	14.9969	60.0484	0.77353	20.1112	70.6038	56.5321	15.4258
82.9353	30.3721	8.1073	5.34043	42.1457	573.902	371.591	13.9587	126.652	56.4919	38.9873	17.6504	46.8697	39.0617	106.03	69.8487	54.6883	21.7801	88.4107	15.1663	49.1916	40.3399	95.627	33.9724	13.1005	66.7131	31.7442	8.01536	18.6362	75.0697	70.5767	134.074	12.0458	69.6359	20.6659	35.2917	532.642	12.8999	65.6584	0.677488	16.7479	71.1281	56.3843	13.5947
83.0352	27.9203	7.42196	4.93801	48.1512	558.566	361.703	11.2652	127.623	54.5944	37.9342	15.418	44.7223	34.9389	114.849	70.5404	49.056	20.1711	89.7307	19.6813	53.2641	36.061	99.4023	32.9577	12.1572	73.5506	28.6736	15.562	16.2878	77.2571	69.102	134.082	10.9879	69.9167	18.6993	32.6332	560.121	11.0608	70.7729	0.593796	17.029	69.802	53.4115	11.9796
83.1351	24.4228	6.78278	9.36073	48.3154	550.498	343.097	9.01965	123.522	51.2392	42.0626	13.4495	41.654	36.5751	117.158	67.6953	43.0938	18.4089	88.1321	21.0195	51.7054	31.8893	99.8485	31.1444	17.2313	73.8239	25.4777	18.7225	14.1367	72.9526	76.4333	130.713	10.0072	78.6986	22.2969	29.6425	563.581	9.46045	71.4892	0.520924	16.1412	70.9579	49.2072	10.5561
83.235	21.0336	10.4326	23.8994	45.3198	538.109	333.258	11.2062	116.605	52.5472	44.263	12.5217	38.1113	35.7044	115.689	73.9243	38.4674	30.4735	84.6621	20.5602	47.4626	31.3609	94.593	28.9734	43.0843	70.3517	23.9886	19.4155	12.2505	73.7022	80.8166	125.164	16.9049	82.4974	23.5482	26.6617	550.312	8.07612	69.5205	0.457518	17.7869	70.0688	44.6156	9.30181
83.3349	20.7823	12.3453	46.0148	40.8119	522.38	315.688	11.4884	108.292	64.6442	45.0206	15.0939	37.762	33.2797	111.52	73.8239	33.6837	36.0558	83.3397	19.1523	42.1754	29.1849	86.6389	26.6945	64.2831	64.9205	26.5382	18.7762	10.5592	69.0288	82.9263	118.294	21.265	82.7997	23.3936	23.847	525.827	10.7389	65.9933	0.402194	17.6082	67.7993	44.9601	10.1046
83.4349	18.5626	13.1425	59.819	35.7764	504.134	306.055	10.7648	99.4677	70.6969	113.294	15.655	36.1107	30.1274	105.775	70.4149	42.1923	37.7157	85.3505	30.6622	36.7259	26.394	77.7081	24.4458	72.8259	58.6424	35.9763	17.4699	19.4591	64.308	83.3012	137.99	24.7677	80.7138	22.43	28.4497	494.258	11.7467	62.0532	0.353805	16.4305	64.6686	49.048	21.769
83.5348	16.0936	13.236	71.9113	35.5439	484.061	318.1	9.57581	95.9726	87.8448	178.933	15.135	33.6868	26.7445	99.2023	65.4291	43.9713	37.0749	84.3255	35.1731	31.5619	23.4956	68.7565	22.3003	75.399	52.1912	39.9724	19.2488	24.043	57.952	82.3709	147.719	26.6145	77.0604	21.0341	30.9849	458.66	25.602	57.5842	0.311329	22.917	60.9911	54.5892	27.5351
83.6347	13.8201	12.8979	91.2718	44.0613	462.731	313.838	8.23624	109.401	94.2862	223.179	14.0762	30.8588	23.4182	110.028	59.8445	42.1587	35.153	81.3364	37.2348	26.8859	20.7269	60.2861	20.2928	73.7638	45.9587	40.5027	19.1879	25.7876	51.3335	80.4771	150.522	27.2775	72.4418	24.4074	33.4021	428.188	32.3267	52.9455	0.273831	25.1036	57.0258	55.8155	28.1959
83.7346	11.8305	14.7105	103.281	45.8409	440.621	301.983	10.8764	113.256	94.1877	300.051	12.7904	29.1659	39.293	113.733	55.0965	38.6008	33.9518	77.1403	36.2535	22.7656	18.1881	52.5338	18.4367	73.8542	40.1568	38.9203	18.1634	25.7203	45.4129	81.9058	148.613	27.1116	73.8752	25.4482	43.0695	398.964	34.6168	48.3599	0.240566	24.7761	52.9573	53.5449	35.6076
83.8346	10.1166	15.376	109.114	43.8743	418.129	292.398	19.8553	113.44	90.2601	360.367	11.4527	26.9773	45.9327	112.866	55.3974	34.3613	31.8433	72.2672	33.6778	19.1969	15.9104	49.4175	16.7335	79.1055	34.8847	36.1393	16.6854	24.5485	63.687	81.7886	143.592	37.3742	72.8066	25.1009	45.1688	393.287	34.2418	43.9605	0.211007	23.0768	48.9145	61.2895	45.5789
83.9345	8.64797	15.3225	110.695	40.0135	400.994	276.427	22.9946	111.945	84.2497	397.325	10.1576	31.082	49.1458	109.154	53.0362	30.0327	29.307	67.0835	30.3829	16.141	13.8922	45.068	15.1777	78.7241	30.173	32.7666	15.0457	30.0031	68.1538	80.5151	136.612	43.5838	70.0645	28.2765	43.6812	378.424	32.3506	45.4179	0.184669	21.3404	44.985	61.9314	46.8496
84.0344	8.12767	14.8325	109.4	37.3335	382.932	257.298	22.8771	112.359	77.2654	486.742	8.95208	32.5392	48.2476	103.762	49.3888	25.9271	26.6339	61.8382	28.4768	27.8076	12.1167	45.0079	13.761	75.4127	26.0113	29.1957	13.4058	32.9645	65.4318	78.3936	131.758	46.8598	66.2593	34.7221	40.6284	357.613	29.6791	44.7735	5.81921	28.1253	48.7465	59.06	56.1925
84.1343	7.15667	14.0912	106.21	39.1084	364.305	237.006	21.0846	111.913	69.9974	544.809	7.85642	32.2438	45.1249	97.4676	49.0459	22.192	23.9957	56.6964	25.8379	31.7188	10.5615	47.1375	12.4733	70.7002	22.3671	25.6734	11.8505	33.3254	59.847	75.667	125.188	48.0401	61.8363	37.1583	37.0229	336.542	26.6889	46.4056	7.99359	30.158	50.1691	56.4816	56.535
84.2342	6.17664	13.2187	101.822	37.569	345.429	216.754	18.5619	113.528	62.8619	611.301	21.0222	30.836	40.9422	90.7829	46.6365	26.1038	21.4884	51.7636	23.335	31.5266	14.6416	45.6618	11.3041	65.4415	19.1963	22.3461	10.4203	32.081	55.8883	72.5257	124.123	47.75	65.7762	37.1809	33.3593	324.257	23.6615	45.8338	8.47858	36.4827	57.21	52.3131	53.122
84.3342	6.40724	12.2923	96.7251	34.3409	326.567	216.41	15.8525	113.28	56.0973	662.556	26.8155	28.7683	41.1574	84.0412	43.255	26.505	19.1611	47.1035	20.6627	32.9006	22.3945	42.3781	10.2436	60.105	26.611	19.293	9.12973	29.9103	62.5523	73.1046	120.284	46.4534	66.6377	35.8043	34.7605	306.737	20.7607	50.6124	8.17441	37.7488	60.6797	58.1041	64.0217
84.4341	11.7	11.3608	91.263	30.4085	323.376	208.533	13.2519	109.142	54.7307	725.347	28.4523	26.3556	39.0363	80.5987	39.5183	25.0652	17.0342	42.7505	18.0494	39.5907	24.5358	38.3277	9.28181	54.9389	29.5193	16.5488	7.97916	27.2687	61.1411	72.4773	116.134	44.4936	66.1307	33.6685	33.5172	286.08	18.0749	51.8031	7.53425	37.3905	61.62	57.953	64.5178
84.534	11.7754	12.9282	85.6727	34.712	317.343	196.538	12.4484	102.729	60.3067	774.447	27.8303	23.8129	44.4578	76.3742	35.7657	22.7626	15.1103	38.7187	15.6153	40.2464	29.2956	34.0981	8.40994	57.422	29.7225	14.119	6.96141	26.0082	56.4025	70.956	121.152	42.1228	76.5654	31.1725	34.765	264.528	19.5906	50.7829	6.78242	34.9016	60.8046	54.8976	60.6666
84.6339	10.5709	13.4973	80.1159	34.8165	309.088	196.947	11.0907	105.218	61.0956	795.453	26.0593	21.2827	45.0359	71.5803	32.1754	20.1568	13.3826	35.0087	15.8017	37.8694	29.6507	30.7383	7.61967	57.2038	28.3778	11.9913	6.06617	28.1613	50.5744	70.0608	121.465	39.5245	81.548	28.964	40.2981	242.25	19.5049	48.4593	6.02663	35.1806	58.805	53.9926	55.2543
84.7339	9.17943	15.7585	74.6993	32.6504	299.14	190.2	13.4631	102.826	59.0451	795.674	23.7795	18.856	42.9044	66.564	28.833	17.7759	11.8387	31.6122	21.1082	42.4667	27.9819	27.2878	6.9034	54.8284	37.2507	22.843	6.58584	28.2393	44.6793	69.7376	118.618	36.8298	82.6822	26.602	52.0992	227.857	18.5015	45.425	5.31563	33.1799	59.0729	52.7453	65.0606
84.8338	10.6934	20.0706	69.4918	29.3985	294.264	179.514	13.6703	99.3899	57.4398	780.808	21.3519	16.587	39.3904	70.0856	27.3778	29.8773	10.464	28.515	22.795	41.8928	25.4963	23.9795	6.25422	51.4191	40.4652	28.3071	6.51784	27.0458	46.7244	68.4825	113.723	34.9372	81.166	30.4122	54.6876	211.555	24.9389	49.5019	6.83567	30.0396	57.8566	49.4207	65.0379
84.9337	9.95203	22.099	64.5345	30.5907	289.158	177.238	12.7425	100.344	54.1349	755.273	20.9628	25.7997	39.3799	70.3281	25.3711	34.2802	9.24291	25.6996	22.4245	38.7966	26.5679	20.9278	5.66583	56.0993	40.3047	30.2706	6.14466	25.1275	44.4271	66.5476	107.58	32.8345	77.8882	31.4839	52.9078	213.544	32.1838	50.305	7.09761	26.461	55.6521	48.2949	60.9388
85.0336	8.73781	22.6752	65.057	43.5267	285.501	175.474	11.8424	97.2316	49.9692	729.722	19.6703	30.7322	38.9121	68.5066	25.1119	36.2234	8.16055	24.8777	20.9596	36.4256	27.6806	35.4379	5.13247	56.3286	41.4667	30.0324	5.63069	22.8507	40.4448	64.1319	103.505	30.6355	79.816	30.9289	49.2201	208.985	34.7805	54.3901	6.77763	26.0155	52.8225	52.0748	55.4062
85.1335	7.53441	22.3492	64.0244	47.7227	279.8	177.678	10.4806	91.8545	45.4691	699.46	17.9724	32.7334	36.5356	65.4413	23.8344	34.9772	7.20258	23.6554	18.9841	45.9464	26.4774	41.0925	4.64892	54.2214	40.0899	34.5884	5.06942	20.4546	36.2097	61.3914	98.1689	41.3657	80.0471	35.3721	44.8923	200.022	34.5736	55.034	6.2157	27.2671	50.785	51.248	49.6267
85.2335	8.20558	22.7188	61.9741	46.9388	272.221	175.385	8.98306	85.349	51.2433	664.292	16.1508	32.779	33.233	71.4261	22.082	32.1586	8.16242	22.2038	16.843	47.5773	24.2962	41.7962	8.25735	50.9759	39.6906	35.7085	4.51224	18.091	35.7417	63.0244	99.5726	52.9902	80.5032	36.6219	44.5459	198.446	32.7628	53.5744	5.57957	28.4495	48.1855	48.2063	44.1084
85.3334	7.51715	22.2654	59.2869	44.5944	268.459	167.824	7.52883	78.4207	52.5166	626.229	24.3593	31.569	40.0269	73.8287	25.556	28.702	8.36613	25.5069	14.7328	45.1914	21.8052	43.1078	9.87256	47.2638	44.7614	34.7078	3.98603	16.9613	33.1229	63.3343	98.0074	59.7796	78.5854	37.582	43.1176	191.839	30.1176	54.9827	4.94927	27.361	45.2628	59.3857	39.0454
85.4333	6.56863	21.9575	56.2311	40.4839	264.687	169.023	6.207	71.4965	51.1006	603.625	29.3949	29.5993	46.9189	73.2642	26.2126	30.8628	8.13113	26.974	14.4837	52.0573	19.3269	41.4252	10.3575	55.1596	46.8454	32.4771	4.98238	15.5251	43.5605	62.6485	94.4912	63.0852	80.1649	39.2484	40.1223	181.933	30.6475	60.7137	4.36044	25.0821	42.188	61.8086	47.0313
85.5332	20.691	28.403	56.58	38.3342	258.822	163.728	13.5894	77.5455	48.167	575.832	30.5013	28.2655	48.1765	70.854	25.3646	30.0624	7.65638	28.2122	13.5321	51.9633	22.5639	55.5613	10.2182	57.1074	45.7283	29.6097	5.24786	13.9647	45.035	61.2263	90.3994	63.9165	79.0202	38.7424	51.4678	170.018	32.4475	62.1415	3.82652	22.2839	39.0817	62.0879	47.387
85.6332	21.9853	31.4822	55.6108	36.2364	251.332	162.999	19.6203	78.2431	47.5175	554.309	29.4956	26.3415	46.2501	67.3534	34.7678	27.78	7.06521	28.2511	12.4368	52.0256	22.6424	59.9136	16.0091	55.8679	42.8462	27.2234	5.11553	12.3971	42.6104	63.872	85.3813	63.0248	88.327	39.1666	53.8813	170.359	31.8965	60.9175	3.35026	27.0337	45.5303	59.0308	51.0353
85.7331	22.2705	38.8477	53.7812	32.7924	242.615	161.456	23.355	82.3077	45.1815	528.234	29.5016	24.1116	42.6681	63.267	39.4707	30.0319	6.43273	27.5024	19.1091	48.5641	21.2802	58.9002	18.495	53.0112	39.1021	24.507	4.78112	10.894	38.6972	64.9282	84.4625	60.9674	92.2154	39.1733	52.0652	165.861	30.0188	58.1299	2.92934	28.0067	48.8709	54.4962	49.3398
85.833	20.027	42.1759	51.4158	37.1431	233.014	154.829	24.163	81.6718	41.954	518.266	31.5123	21.77	43.0884	58.9278	43.6295	38.942	5.80336	33.8622	21.6491	43.59	26.8242	55.1312	19.1142	58.9782	35.0519	22.835	4.35794	9.49647	40.0797	64.7782	96.2976	58.1548	94.4388	37.7133	48.4066	158.137	27.4693	54.4891	2.55921	26.8293	50.0026	49.4708	45.5337
85.9329	20.4611	42.9447	48.7434	37.1179	222.807	145.468	22.7514	78.3091	42.1108	501.255	35.2103	19.4452	40.976	55.7647	43.8221	41.1306	5.20215	37.1079	21.8059	47.2908	27.6882	53.6829	23.8919	59.7664	31.0268	20.7546	3.91014	8.22505	37.9516	63.7268	106.274	54.8866	93.3382	35.4602	44.1011	159.064	38.2405	53.7314	2.23483	24.5338	49.5936	48.5566	41.0915
86.0328	18.442	42.131	45.9231	34.735	212.219	136.877	20.8862	80.9896	41.8758	481.376	35.3151	25.2338	37.5778	52.2151	41.9296	39.7065	4.64217	38.2211	20.7393	49.0794	26.3722	49.9728	25.5312	57.8156	39.007	18.5262	5.93252	7.08665	45.9568	62.4043	110.286	51.3796	90.0063	36.3141	39.7322	155.285	42.5711	59.0144	3.77875	31.5397	48.1384	45.6108	40.7301
86.1328	16.0345	40.3773	43.064	31.233	201.43	130.284	18.3408	79.5893	46.1821	457.862	33.5353	27.992	46.3975	48.5226	39.0313	44.1857	4.12919	39.3659	18.9922	46.6706	24.1464	46.6071	33.5594	54.5096	41.6273	16.3133	6.68804	14.1595	46.238	64.3294	110.199	47.7888	90.1463	37.5917	43.8907	148.352	42.9818	60.2254	4.23982	33.4855	46.0006	41.8211	39.7927
86.2327	21.8781	38.1031	41.3412	27.3512	196.122	132.088	15.6365	78.3342	46.8086	432.152	30.8623	32.2892	48.7491	57.0221	43.4352	43.7566	3.66416	39.038	16.9748	42.3448	21.6465	44.34	42.2956	50.6258	41.0714	18.6772	6.73883	17.8601	43.2259	71.0558	107.367	44.2232	87.747	36.9282	46.7611	139.428	41.1157	61.2389	4.18562	34.9592	43.4456	37.8127	36.9016
86.3326	21.0307	36.2032	39.3145	23.5125	199.494	134.735	13.0547	74.7304	47.4752	405.332	27.8611	33.8239	47.396	67.0084	43.7632	40.8151	3.24634	37.7517	14.9244	37.3599	32.1219	54.1134	66.1084	49.3778	38.7372	19.2236	6.41671	19.3367	39.022	75.0644	107.712	40.7573	83.686	35.1641	45.5408	129.374	42.5515	59.7921	20.0853	33.6332	40.6653	33.9033	33.3819
86.4325	22.2576	33.9645	37.1279	19.9421	200.071	131.5	10.7317	69.886	52.4554	394.215	24.8442	33.5287	44.0676	71.7845	41.9426	36.7568	2.87222	38.4199	12.9719	43.2853	34.9	56.2593	76.3211	46.7731	36.2854	18.65	5.91532	19.3894	34.5976	76.9792	105.232	37.4391	78.6064	32.828	42.5094	127.027	41.2967	60.4073	25.9953	30.8387	37.7966	30.2436	29.8227
86.5325	20.2452	35.6206	40.7282	22.8914	198.386	127.282	10.7279	66.9473	53.2187	378.699	33.2375	34.3173	45.397	72.7665	55.0517	32.3732	2.53922	37.802	14.186	50.0443	34.0081	54.2907	78.8529	43.562	33.1086	17.4289	5.34568	18.5694	39.6089	77.2974	100.921	36.8163	85.3885	30.2476	38.8115	121.871	38.554	59.1743	27.0502	27.4024	39.094	42.6856	40.2529
86.6324	17.652	35.5663	42.2735	23.0206	194.905	124.81	9.91369	64.811	51.4792	363.73	35.9004	33.5251	43.6609	71.3405	59.4076	35.4243	2.24306	41.2942	14.0449	50.0323	31.5031	50.2745	77.1717	40.1608	29.6756	15.8753	4.76962	17.581	46.3417	76.4146	95.4906	35.5446	87.6415	27.6218	35.0085	114.914	35.0889	61.6845	25.8575	23.8213	46.9752	46.5868	42.0488
86.7323	23.1253	34.4711	42.4124	33.0665	190.029	118.938	8.74217	61.1894	48.8601	345.996	36.5435	31.7494	40.3244	68.4436	58.9838	36.5618	1.98062	42.6238	13.1769	46.6677	28.4197	57.3324	73.2978	40.3148	39.5609	14.1943	4.21997	16.2043	46.0573	74.6444	101.565	35.0319	89.3871	37.6143	31.3635	123.283	31.3774	61.1296	23.7278	27.3381	51.2632	46.1019	40.1497
86.8322	24.8661	33.8096	44.0413	36.3722	184.087	111.291	7.47456	56.8317	45.3174	326.591	38.194	35.5669	36.2846	64.7052	62.8697	34.8779	4.60381	42.3253	11.9638	58.7196	25.2638	57.8784	68.3984	48.1328	43.2373	12.5155	3.71262	14.6508	42.8178	74.4826	104.547	33.8762	88.1019	41.9966	40.3491	125.652	27.7056	58.7391	21.3081	27.6099	57.8384	43.4928	36.8373
86.9321	24.6672	32.3971	44.1962	35.8327	177.338	102.879	12.2484	52.2032	41.379	306.341	37.0729	42.0751	32.0757	68.8663	62.0428	31.8392	5.90271	44.7425	16.3324	68.7397	26.6563	69.9523	63.1382	50.3178	43.2029	10.9167	3.25373	13.0573	47.4358	73.2806	108.918	32.305	84.7893	47.2977	42.283	125.951	33.379	56.8014	18.9071	26.0688	60.9737	39.9768	33.1468
87.0321	22.0569	30.5689	43.3617	36.8494	170.009	102.418	16.4691	47.5858	37.3704	299.182	34.5604	44.658	42.4152	69.5748	58.7868	28.2886	6.39365	45.1001	19.8077	69.0879	25.6438	72.4328	57.8874	50.3362	41.0603	9.44112	2.84404	11.5094	51.7464	71.3168	109.107	30.4833	80.1889	48.6006	40.8761	122.658	40.3046	56.1248	16.6626	23.6186	61.6773	41.2226	44.6919
87.132	26.2441	28.5422	41.8837	35.0453	162.3	110.707	17.4048	43.1436	42.5058	288.335	31.4508	44.626	45.8238	78.1009	62.5469	29.0246	7.89729	44.096	20.575	64.6228	32.3105	69.7504	52.8439	48.3562	37.8245	10.8522	2.48143	10.0575	57.5408	68.811	111.703	28.5302	80.8391	47.5387	38.5789	116.968	42.3203	53.8294	14.6266	20.8153	64.782	42.9273	46.6713
87.2319	24.5395	26.455	40.0081	43.2629	156.285	111.619	16.5711	38.9665	47.1199	275.019	28.8428	42.9182	45.2146	81.258	61.6701	27.6015	8.42101	42.2257	19.8311	58.0737	33.3464	64.5104	48.1058	45.4094	34.1261	18.0282	2.16229	8.72791	56.1003	65.9355	110.632	26.5303	79.0451	45.1462	38.092	117.905	41.4107	50.6318	16.4622	17.9883	65.3743	41.5542	44.5578
87.3318	21.5753	24.3932	39.3511	47.2213	149.773	108.191	14.8858	35.0975	47.8877	260.16	25.9802	42.3394	45.9635	80.9578	58.4061	25.1499	12.4027	42.3725	18.3099	50.9321	32.5055	58.2184	43.7138	52.9003	30.3465	21.5044	1.88253	7.53163	72.4678	62.8246	107.129	24.5442	75.6371	51.6883	41.9096	118.237	38.8613	46.996	16.273	15.3213	64.2308	53.9934	47.1416
87.4317	18.9611	23.9768	38.0773	46.3415	149.059	102.353	12.8877	36.3157	46.6654	244.465	23.1329	40.3674	44.5253	78.4964	54.0411	22.3187	14.147	41.3049	16.4531	46.5673	30.1168	51.7211	39.6765	54.7258	26.7065	25.0005	1.63798	6.46938	74.4982	61.6698	108.821	22.6131	86.4617	53.5448	41.3872	115.18	35.4925	43.2172	17.4617	12.9062	61.9248	57.3113	45.2493
87.5317	23.263	23.0071	36.4167	42.9093	146.89	95.3139	10.879	35.7002	51.837	228.495	37.3957	40.658	41.3067	77.5623	61.9314	19.4671	14.5451	39.4698	14.519	41.2798	27.1721	52.9848	35.9846	53.517	23.3248	25.9326	1.42463	10.5465	70.3139	59.9097	107.216	20.7642	91.4362	55.0547	38.9014	109.861	31.8169	47.9869	16.92	22.7259	63.2435	55.9887	44.6299
87.6316	21.8959	21.7292	34.5325	38.3201	143.575	92.4966	9.01691	43.368	64.9976	226.141	42.9116	47.075	37.2786	74.7973	63.245	23.367	14.1604	37.1814	15.3092	35.8901	24.1562	50.7341	32.62	50.7695	31.6796	25.2764	1.23874	12.5747	63.7789	57.7213	103.442	19.0151	92.2914	53.8701	35.6495	103.124	28.1447	49.2601	15.6338	26.7692	62.6479	54.0258	53.1765
87.7315	19.2886	20.3016	32.5396	36.1803	139.367	87.5718	7.37157	46.2679	70.0405	220.163	43.5669	49.4103	44.1893	70.9606	61.0564	26.8017	13.3464	34.6585	14.8747	41.7026	37.8808	51.9419	32.5501	47.4853	34.8732	23.6941	1.07686	17.1422	56.6899	55.2441	98.3077	17.3751	90.3196	53.2577	32.2224	95.5931	30.4671	54.0976	14.0922	27.3674	60.7547	50.2844	53.3783
87.8314	25.5755	18.8255	38.3983	32.7172	140.368	81.592	5.96287	46.2721	70.1184	214.583	41.6461	52.1405	50.4215	67.9425	59.8994	26.9127	12.3223	32.0508	21.4464	44.0251	41.7806	49.7192	31.2585	59.1371	39.5463	22.5036	0.935985	19.1803	54.0387	56.5015	100.373	15.8483	86.4785	50.9117	34.1223	95.8059	30.3147	55.2062	12.5309	26.0218	60.3327	45.8637	50.1056
87.9314	26.1146	17.3641	41.5001	28.7619	139.664	83.6934	4.78316	44.582	67.2831	214.777	38.4781	51.9195	51.1237	64.1388	56.57	25.2975	11.2218	33.2102	23.8001	51.1469	40.9734	45.8213	29.3621	62.8917	40.2602	20.7297	0.81345	19.5828	50.072	58.9966	105.394	14.4337	81.4718	47.6493	33.1425	95.1118	29.4823	61.7205	11.0569	27.8882	58.6136	43.4903	47.8456
88.0313	25.667	15.9557	42.6924	37.0974	137.608	81.9528	9.75605	41.9624	62.8569	217.1	34.8223	49.8144	49.676	59.949	64.1027	22.8897	10.1243	33.0584	23.7345	51.2407	39.1484	41.2599	27.2146	62.3687	55.8722	22.2669	0.707008	18.9679	44.999	60.0506	106.107	19.2764	80.1396	53.1942	30.8945	91.9873	27.5612	66.5392	9.71283	29.2401	56.0465	40.0893	52.2255
88.1312	22.8922	20.6564	42.5827	39.2238	137.405	82.1206	11.5887	38.8949	57.6802	214.687	31.1014	51.3598	46.1724	61.0091	65.1311	20.2216	9.07508	32.9341	22.3612	47.8478	35.9013	36.6016	25.0152	59.6298	62.003	22.1472	0.614747	17.7582	49.0882	59.969	103.914	22.1693	84.0649	54.418	28.1868	87.2668	25.107	67.2185	14.4778	28.1971	52.9592	46.8455	58.0144
88.2311	19.8382	22.9053	41.6051	37.8673	135.766	79.3068	11.6591	35.6775	52.2763	208.882	28.9099	50.4087	41.7226	59.9593	62.7081	21.7512	9.54416	31.9472	20.3565	42.9558	33.9963	32.1487	27.6135	55.8405	62.4419	25.4116	3.56201	16.2382	48.5101	65.6909	99.8283	23.6538	84.4096	53.093	25.4154	85.3527	22.4659	66.7193	15.7275	25.8922	54.9299	47.7468	56.7678
88.331	17.0333	28.7974	40.0679	34.7194	132.995	74.8526	10.813	32.4902	46.9612	204.855	32.4967	54.5014	36.9918	57.6157	58.5887	21.1906	9.5781	30.4212	18.1224	43.6452	31.0323	41.4213	28.1282	51.6519	59.6231	26.1846	4.92634	14.5953	47.1106	69.0256	102.171	24.1344	82.3081	50.341	22.7653	81.655	19.8465	64.1753	15.3198	27.8808	54.9789	45.7338	52.6809
88.431	21.021	31.5292	38.1891	39.0557	131.693	96.8549	9.55731	32.7196	41.9167	203.826	32.6842	55.0653	32.363	59.8895	53.7687	19.5835	9.19582	41.876	15.8899	48.0537	39.9344	44.0027	30.3466	47.42	55.9029	25.4206	5.38834	12.9496	43.3268	70.5234	101.169	23.9126	78.6001	46.8653	20.3147	80.0699	17.3678	60.4798	14.1922	27.2736	53.7099	42.3972	47.6728
88.5309	20.863	34.7491	36.1219	38.9011	129.237	106.263	8.18483	36.6818	58.3843	199.228	37.4676	53.3451	30.8957	59.6346	48.8011	17.5351	8.59284	48.2413	13.7841	47.0112	42.1616	54.4404	30.3657	43.3328	60.0272	23.7668	5.35233	11.3912	44.8668	72.2098	97.9504	26.9301	73.9014	43.1002	18.0887	81.814	15.0915	56.2117	24.8073	26.8883	51.5678	58.0441	42.5974
88.6308	18.6577	35.6743	33.9738	36.3351	125.873	117.782	6.85586	41.3969	65.6374	192.129	38.0227	50.2249	34.6783	57.801	43.982	15.3858	7.88976	51.0923	11.8657	43.3391	40.7734	56.9165	29.2052	39.4827	59.4224	21.6546	5.05654	9.93814	47.3706	73.9367	93.3276	28.3907	76.9631	39.3082	16.0866	86.864	13.0432	64.8959	45.4352	57.4587	48.8783	65.7833	49.0976
88.7307	16.1823	35.1733	36.1546	32.6328	131.385	120.328	5.64993	42.6411	82.7683	183.35	36.3377	46.3248	34.8837	55.0287	56.2152	13.9416	7.15907	58.3737	10.157	38.6116	37.6259	55.0849	27.457	44.3024	56.1585	19.3655	4.63957	8.61322	45.2246	74.1581	97.9661	35.6506	76.9169	40.8614	14.2957	87.9465	11.2261	67.9696	52.7849	70.8611	45.8772	108.856	58.599
88.8307	13.898	37.6522	37.2173	28.554	134.411	117.545	4.59881	41.809	91.6542	173.517	35.5456	42.0716	34.807	51.7453	65.2842	26.3598	8.38541	61.5477	8.6584	33.6787	33.8724	56.8545	25.461	45.071	56.8255	17.0772	4.18053	7.42491	61.8804	77.2416	98.6097	39.8322	76.107	48.3034	12.6987	86.2517	9.63098	67.5455	52.8359	73.9391	43.9709	159.634	58.8561
88.9306	20.2829	38.7674	37.1355	32.5879	135.402	111.75	7.66687	39.7926	93.0969	163.104	33.2848	41.2411	32.8702	56.9403	67.0631	31.145	15.7977	67.7577	7.35796	28.9753	30.0749	54.6562	23.4087	50.1789	54.4123	14.8969	3.72312	6.37229	79.7536	78.4309	102.559	41.7988	73.4499	50.8091	11.2771	82.6809	8.24132	65.0194	49.6026	71.1136	41.6227	228.695	69.4007
89.0305	19.7331	39.562	36.2916	32.6829	134.743	104.402	8.67271	58.9948	90.1177	152.468	39.7328	39.1482	30.01	58.602	64.9453	31.6846	19.3507	69.9711	6.2382	24.701	26.4922	50.5575	21.4051	58.5302	60.106	12.8838	15.1352	10.2359	81.929	79.0622	104.015	42.1956	69.6093	50.3618	10.013	77.9103	7.0378	61.3063	45.0917	65.1935	39.0274	279.777	69.4113
89.1304	17.5497	38.8648	34.9567	30.6482	132.759	96.4097	8.53624	68.0713	84.6693	141.869	49.22	36.3249	26.7965	58.0003	60.8839	29.9946	20.5585	69.5013	20.3938	20.9259	23.2285	71.8595	19.5045	63.716	60.3895	11.066	20.3476	19.3613	77.3032	78.3865	102.372	41.5031	65.0693	48.2206	8.8896	72.4416	6.64607	56.9999	42.12	57.9233	36.3242	334.371	72.5493
89.2303	15.1946	39.7034	33.3217	27.5951	129.738	88.3242	13.1633	70.8916	77.9974	131.499	51.6245	36.3941	25.9639	55.9953	63.2433	43.8928	20.3812	67.2838	27.5373	29.126	20.3115	79.0703	17.7324	63.9085	57.5833	9.45132	22.0334	24.0874	70.1077	77.9505	98.6941	40.0769	60.179	45.1782	11.9294	66.6415	9.63931	52.4793	38.1883	50.3513	33.611	343.926	69.2891
89.3303	13.0423	39.0287	31.5213	24.1878	125.92	80.4714	23.016	69.9486	70.8825	130.8	50.1999	35.0618	24.0919	56.0719	68.9294	48.3541	19.423	63.9805	33.1814	37.5317	17.7323	78.5015	16.0972	66.8439	56.9639	8.0348	45.9342	25.9168	67.8035	76.4947	95.671	38.1776	55.1858	41.7274	36.8026	67.4799	10.8916	47.9809	34.0675	43.0761	30.9552	330.917	63.5795
89.4302	11.1629	42.4735	29.6489	27.0729	121.505	73.0333	29.0127	66.8384	66.3611	127.822	46.847	32.8816	21.7453	60.185	72.2898	50.9891	18.0611	60.0554	34.3705	39.2501	15.4657	73.8879	14.5985	69.121	54.5743	13.2731	72.3545	25.8956	76.0184	74.2994	93.5378	35.9958	50.2607	38.1688	61.7201	66.185	11.0803	43.6472	30.1161	36.411	28.4017	307.519	57.2127
89.5301	9.54509	43.3044	27.7685	26.9004	122.687	79.3878	29.9169	62.574	60.9846	123.246	43.3156	30.2402	19.2641	69.8472	70.7619	58.0852	16.5272	55.8301	33.0773	37.4662	13.4813	68.9312	13.2309	67.5791	64.9263	15.8054	82.4924	24.7442	91.4614	71.5847	98.4487	33.6698	54.6544	34.6803	96.7956	63.4487	10.6475	39.5586	26.4846	30.4918	25.9788	280.234	50.9738
89.63	18.4165	42.5179	25.9227	25.0903	122.317	80.2801	28.1197	57.7903	55.3277	117.597	39.2185	27.4029	25.8266	75.3483	66.7448	63.7291	14.9606	51.524	30.5112	34.0679	11.7471	74.5995	11.9863	66.8801	67.6216	16.5887	90.6091	22.9528	91.8136	68.5211	99.2627	31.2972	56.1322	40.3639	161.837	59.7903	9.87776	35.7558	23.2208	25.348	23.7026	252.447	45.1802
89.73	18.6666	40.7694	24.1393	33.7079	120.708	81.2446	25.0618	53.7341	50.1236	114.633	35.0385	30.2327	28.051	89.659	67.3225	68.2413	14.5744	63.093	27.3998	46.4226	10.2339	73.4683	10.8558	63.8708	65.8311	16.2816	90.1877	20.8488	85.7453	65.2393	99.8538	28.9468	62.8942	42.1468	182.903	55.595	13.7215	32.2536	20.3232	20.9483	21.5814	225.844	47.0498
89.8299	17.2697	38.487	22.4351	75.5774	123.882	81.8237	21.5836	49.3954	51.3908	110.316	31.0322	30.9043	31.2103	96.1216	64.9229	72.8199	18.0822	68.9515	24.1681	49.425	8.91395	68.8366	9.8304	59.7726	64.874	15.3321	109.049	18.6465	77.3664	61.8391	97.7366	26.6656	65.7556	50.994	185.229	58.1048	23.4984	29.0509	17.7685	17.2298	19.6171	202.571	44.8668
89.9298	16.6088	35.9473	20.8198	93.3269	155.708	83.9649	18.1513	45.0498	50.0218	105.099	31.7216	34.1857	31.259	97.4788	80.5205	70.6626	19.3194	72.2785	21.0536	47.5942	7.7634	62.7001	8.90114	55.267	61.142	14.0399	113.32	16.4808	71.2367	58.3962	108.742	24.4845	65.8833	54.2125	176.245	60.3763	27.9778	26.6092	22.6252	14.1161	24.7174	180.746	41.1399
90.0297	14.7221	33.3267	19.2982	96.9393	179.624	82.2375	15.0025	40.8593	47.1638	99.3273	30.4342	34.9975	29.5842	95.5948	85.024	65.155	19.2131	72.4763	18.1783	43.4927	6.76057	74.4788	8.05963	50.7265	64.6042	14.5308	109.705	30.6207	72.3085	55.9552	113.524	22.422	64.1469	54.0503	162.559	60.2709	30.9547	35.5418	28.8284	19.6722	27.6287	181.392	37.477
90.1296	16.391	30.735	17.8713	92.699	196.925	78.3168	12.2388	36.9129	60.9118	93.2627	34.3113	34.195	32.205	91.73	83.5156	65.0961	21.139	70.6153	21.0738	38.542	5.88687	79.7665	7.29794	46.7016	66.448	14.1437	103.115	37.9167	67.8656	57.9714	115.258	20.4889	72.3863	53.496	147.457	58.5226	31.1543	39.752	29.8402	21.5426	31.702	172.377	39.0386
90.2296	15.0948	28.2383	16.538	84.4957	208.728	74.9974	9.88332	33.2537	66.4663	87.3309	34.5564	32.3877	31.9011	86.731	78.9289	71.6516	26.181	67.4543	21.4556	33.5031	5.12614	78.1519	10.2048	45.6129	64.231	13.2461	94.3223	41.675	91.7701	58.6406	113.52	18.6899	79.5792	51.1753	132.526	62.4334	30.6693	40.9636	28.4559	21.2582	33.743	165.083	37.2316
90.3295	13.6066	25.874	15.2956	74.6794	215.989	70.4111	7.91724	29.8965	67.1384	81.3758	32.8893	30.0042	29.9972	81.1606	72.9395	70.5893	27.9509	63.5273	20.453	28.7587	4.46414	73.0095	12.429	43.2406	59.8143	21.4127	94.6956	42.1401	97.1276	60.6516	118.167	22.3197	82.2722	47.9182	118.482	63.4063	28.8898	40.3203	26.0795	25.7251	34.3423	163.689	34.1407
90.4294	11.8298	23.6609	14.1402	64.6201	219.533	69.6985	6.30135	27.5158	64.7732	75.5168	30.3088	31.919	27.3128	77.5899	77.6797	65.6527	27.7855	59.2053	18.7566	41.336	3.88836	66.3013	13.49	43.8753	67.0234	25.3266	89.9978	40.572	95.1589	61.2787	118.308	24.6018	88.4612	44.2405	105.608	62.3182	26.4521	38.5762	23.4037	26.6218	33.9392	154.642	40.0935
90.5293	18.5096	21.606	14.2097	55.0718	220.029	66.8219	4.98887	25.1166	65.3589	69.8386	31.9625	31.9403	24.3431	73.1722	76.6292	59.0187	30.0838	54.743	16.7796	44.7904	16.5413	59.1417	13.5388	42.4728	67.8286	26.4952	82.8797	40.9003	87.8807	62.2546	115.424	25.6091	90.2251	40.4566	112.123	59.8335	23.7547	51.8705	20.7583	25.4872	32.8587	142.253	56.1368
90.6293	18.2153	29.7541	17.5467	46.4087	218.074	69.058	3.9327	22.7946	63.0167	64.399	31.1668	30.7466	21.3774	68.347	75.8794	62.6496	30.1298	59.1939	26.801	43.4949	21.2726	55.6678	13.0432	40.0606	64.9534	25.9551	91.969	42.2353	79.5371	62.0801	110.585	25.7146	88.929	36.7527	109.028	56.451	21.0398	58.1711	22.0685	23.2977	31.3396	128.864	64.1048
90.7292	30.9981	33.8309	19.4044	38.7757	214.178	67.9187	3.08905	20.6025	59.0549	59.2352	29.1314	28.8191	18.5752	68.535	72.037	63.6354	35.0499	60.4885	32.3653	39.934	22.1113	50.7873	19.3465	37.2158	60.127	34.2909	91.992	41.1947	70.6156	61.0429	104.558	25.1972	89.7798	33.2821	101.691	52.541	18.4474	60.0285	21.2974	20.6583	29.556	115.674	74.058
90.8291	30.8953	35.3052	20.234	47.4981	253.554	64.8472	19.4046	27.2913	54.307	54.3688	26.5535	42.3605	16.0158	66.7296	70.838	60.1904	36.3789	59.6765	33.5569	35.49	21.1288	55.4051	24.7719	34.2573	54.4284	37.7019	87.2507	38.7482	68.4664	59.3724	97.8863	24.2633	87.8744	30.0278	92.8063	48.3745	16.0526	59.1352	19.6382	23.2329	27.6334	109.65	78.0132
90.929	27.6615	35.1495	25.2921	49.1689	340.382	72.456	28.9607	30.2062	57.9887	56.7956	23.8259	49.4438	13.7299	80.8817	80.9865	54.6676	35.6927	57.5044	32.31	32.552	19.3792	57.2991	26.7245	42.4459	49.894	37.9865	85.4535	35.5498	62.9208	57.2518	101.327	23.0634	84.1457	27.0204	83.6933	44.1462	14.1972	56.6077	17.682	23.2347	25.6611	109.143	74.7485
91.0289	24.0003	37.5703	28.1361	46.9313	500.845	76.16	31.7091	30.8068	57.8169	57.4835	21.1619	64.4642	11.7194	87.491	82.6167	48.4132	33.8052	54.4995	29.8108	28.9115	26.4238	55.6335	26.7411	45.0497	55.2065	38.525	80.093	32.0325	58.3303	54.8265	101.082	21.7075	79.2795	43.0487	74.9701	39.9924	19.9515	53.1763	15.7128	22.9525	23.7015	103.28	68.6938
91.1289	26.3625	37.9238	29.4393	42.7293	624.434	75.6209	30.7298	30.0314	55.3413	56.8968	21.9229	71.6601	9.97028	89.1825	79.714	42.169	31.3135	51.0307	26.7732	38.3202	27.9955	51.7023	25.7195	44.6303	55.5141	37.0409	73.1371	28.4749	52.4361	52.211	98.3743	20.2748	73.7738	50.7249	66.8991	36.0055	29.0614	49.3133	13.8715	21.39	23.1795	95.0941	61.8625
91.2288	24.2005	37.007	29.685	37.7364	717.083	72.6239	27.8973	28.4793	55.2268	55.396	21.1823	77.7237	8.46064	94.1491	95.5435	36.3182	28.5826	47.3528	23.6151	42.0121	26.9823	46.8001	24.1811	42.6469	59.1297	37.4182	77.1383	25.0492	68.2682	50.2835	94.0829	18.8222	67.9854	53.276	59.5652	32.2447	32.8846	55.6076	15.7296	19.2147	25.7108	100.152	55.1388
91.3287	21.16	42.8738	29.2184	41.753	783.883	68.2983	24.321	26.5299	53.1678	53.2603	19.6949	78.6737	7.16533	94.623	113.746	31.0345	25.83	43.6386	20.5699	41.02	24.8565	41.6587	22.425	39.924	58.2798	35.8891	75.2525	21.8546	70.3568	49.5401	88.838	17.3893	78.7792	52.7629	58.623	28.7447	33.4771	57.5473	15.5955	16.8333	26.8364	97.4787	48.8828
91.4286	18.2211	46.516	28.2857	43.6367	829.176	63.3508	20.6309	26.7264	49.7758	51.0261	18.2599	76.308	8.4921	92.265	118.102	27.9315	23.1806	42.7593	17.7583	49.4917	22.356	38.9967	20.62	36.9221	54.9327	45.4041	72.3791	26.2187	66.4784	48.2633	101.658	16.0023	84.9374	50.4941	56.7502	25.5223	34.5411	67.0999	17.7182	14.4838	26.9719	91.1538	43.2143
91.5286	15.6121	51.3032	27.061	41.8668	856.69	65.2267	29.1918	25.8641	45.7416	48.4409	16.5609	75.9276	8.76332	88.1963	120.368	24.5904	20.7011	43.4197	15.2325	50.3649	21.7374	35.458	18.8581	33.893	66.7425	49.0041	67.1273	32.7098	74.8658	46.6055	107.693	14.6786	86.778	47.2932	52.8115	30.2367	33.4641	71.1525	17.5805	12.2958	26.4258	83.3649	38.1462
91.6285	13.3545	52.6884	25.6673	38.2402	869.636	64.0076	31.4082	24.4135	41.497	45.6504	14.812	72.8126	15.4433	83.1686	120.687	28.5001	18.4221	42.6603	15.2433	47.5692	32.7695	31.6546	17.1872	30.9695	70.1774	48.8718	60.8975	36.9573	73.5666	44.6871	111.811	13.4292	88.2319	43.6719	49.6741	32.6606	31.2071	71.2136	25.0909	10.3313	29.5553	90.0672	33.6456
91.7284	12.5662	51.9594	24.1901	33.8439	870.715	61.0251	30.1766	22.6712	37.3047	42.7634	13.1278	68.062	18.2965	77.6802	121.094	28.751	16.353	40.99	15.573	67.1545	35.7608	27.9215	15.6294	28.2167	68.6818	46.4975	54.4761	37.9287	68.0344	42.6032	111.756	12.2595	86.7799	54.2523	45.5394	33.4311	28.3811	68.8577	26.9209	18.0507	40.8017	88.7177	29.6632
91.8283	11.0689	49.9637	22.6886	29.3134	862.225	57.1191	27.2557	20.8221	33.3178	40.5366	34.3984	62.4422	18.8785	72.0567	118.598	27.0939	14.49	40.8554	14.8742	72.3461	50.9439	24.4306	18.6785	25.662	64.4566	42.8842	48.286	37.9684	61.0824	77.4807	108.906	11.1713	83.3902	58.354	47.886	38.3282	25.3657	65.1185	26.0842	21.2178	47.5421	87.6119	26.1457
91.9282	9.55423	51.4592	21.2028	29.1673	846.146	52.8124	23.6826	18.978	29.6183	40.0213	44.718	57.8216	18.1732	76.6276	113.569	31.3421	12.8225	40.9268	13.6572	70.061	54.7	27.1593	19.5921	23.3119	58.8871	40.5513	45.2523	36.3236	67.156	107.018	104.253	10.1639	78.7759	58.549	46.3649	42.9344	27.9869	60.668	24.1003	21.6709	51.035	82.5624	23.0418
92.0282	14.0728	50.834	19.759	32.4018	824.16	48.4247	20.0425	17.2041	36.9447	38.891	47.7919	53.0563	16.7946	77.3449	105.774	31.5916	11.4664	44.6315	12.2281	64.5071	53.0302	37.2739	26.7898	30.1589	52.8269	40.7871	41.3189	33.7216	65.1827	133.765	98.5088	9.2355	73.4554	56.4734	52.6523	44.9306	28.1269	66.939	21.7229	23.0449	52.2195	77.0684	20.3041
92.1281	21.9349	48.9352	18.3742	32.0774	797.658	45.8351	18.4293	15.536	39.7338	37.3358	49.0223	50.4708	23.408	88.7861	96.8868	35.3078	10.2141	45.8364	17.1689	57.4265	48.9973	40.5243	29.6141	32.5468	67.0408	39.0141	37.1161	30.649	59.9323	189.029	92.1784	8.38262	67.802	53.1601	52.6807	45.0642	28.9307	69.2262	29.637	22.3936	51.794	70.411	19.4726
92.228	21.5738	50.3168	17.0581	29.855	767.811	49.9713	16.2001	13.9905	58.7198	35.5019	47.1188	50.4666	26.3764	93.4727	87.8322	45.1444	9.07328	45.3678	18.8798	50.065	44.1394	39.9996	29.9862	35.8813	76.0281	36.1142	32.989	27.4239	54.757	227.704	85.6146	7.6017	75.6778	49.2535	60.0999	43.9048	27.9781	68.2838	31.3684	20.6611	52.9165	63.5257	17.9011
92.3279	19.2452	52.252	15.8159	26.7511	735.589	50.6131	16.4601	12.5732	67.452	33.5	43.675	48.5562	26.6974	93.7899	79.1005	47.4268	8.0438	44.0564	18.7431	44.5373	39.2065	51.5561	34.374	36.2064	77.4018	32.672	29.115	24.2472	51.9619	258.671	79.8594	6.88809	78.9437	45.1493	65.3421	47.6906	26.0609	65.4231	30.2136	18.4363	55.9449	68.253	16.1214
92.4279	16.6787	51.8711	14.6494	23.3701	701.805	49.1928	15.3484	11.2828	70.5688	31.4137	48.7363	57.5151	25.4223	91.357	80.8928	45.6598	11.9595	41.9856	17.6127	51.3406	35.1935	54.7769	37.9719	34.9452	74.3794	35.4285	25.5744	21.2398	57.8925	317.089	79.9141	6.23667	78.982	44.2461	64.912	48.9872	23.6822	61.4938	27.8325	16.0753	56.6949	67.0574	14.3677
92.5278	14.3208	50.0903	13.5584	20.0554	667.146	46.6195	13.6117	10.1137	69.5131	29.3048	51.2789	62.8266	23.3338	87.2667	79.141	47.0376	14.3853	41.0264	16.0072	51.2636	34.6783	56.4758	39.6804	32.9044	69.5801	35.4261	22.392	19.2222	56.4858	377.947	77.9394	5.64331	80.8556	42.0688	61.1921	48.5237	25.5406	63.3262	25.0469	13.7835	55.8658	75.6205	17.3863
92.6277	21.2132	47.5096	12.5409	16.9881	632.14	43.4645	11.6833	9.0586	71.056	27.2182	49.9457	63.8573	20.9089	82.2514	74.6249	44.8267	15.1618	39.352	24.1097	47.7844	32.3029	55.3913	50.1652	30.5366	72.7314	43.5099	19.5624	17.1441	52.0643	433.387	77.8533	5.10373	79.894	39.2349	56.1645	46.8542	25.3611	62.3069	22.2512	11.6703	58.4189	75.9261	17.5443
92.7276	34.1785	44.5185	11.5942	14.2499	597.234	40.0817	9.80178	8.10893	69.0538	34.8573	46.6551	67.7073	18.4299	76.7966	68.8666	41.0995	14.9674	37.1722	27.1432	42.8538	29.2287	51.7778	53.8509	28.0915	70.9492	48.5837	17.2405	15.1205	47.354	468.643	75.836	4.61406	84.0935	36.1264	50.8098	44.396	24.7804	59.5966	19.623	9.78557	58.7847	72.1698	16.506
92.8275	33.7901	41.3665	17.1843	11.8641	587.35	36.6856	8.08695	7.25599	75.7772	39.7381	42.512	67.6163	16.0557	71.219	62.7204	36.617	19.4316	34.7208	27.2578	37.5354	29.7824	47.038	53.7514	38.2104	66.4496	49.3595	15.1295	13.2191	46.6973	515.127	72.5751	4.17011	84.6255	32.9748	50.5492	41.4601	23.2338	55.9542	17.232	24.5501	57.6429	66.6166	15.0368
92.9275	30.1861	45.0471	20.5559	9.82047	583.127	33.4016	14.4852	6.49101	76.6108	46.6807	38.1382	71.4194	13.8688	65.7209	76.2813	47.052	21.1561	32.1586	39.5026	32.3818	28.1953	41.9686	54.1031	41.9907	60.6261	54.4112	20.882	11.4761	43.2567	542.484	68.5626	3.76828	84.6933	29.9159	50.1587	38.275	21.2066	51.8703	17.5623	31.2189	55.4951	60.4685	13.4816
93.0274	28.8137	45.9449	22.373	27.4805	573.489	30.2988	16.6965	5.80558	73.9548	50.8344	90.2087	71.1894	11.9045	60.4269	92.1562	49.5253	21.2497	45.5157	77.608	29.2882	44.5311	50.5968	84.7615	56.9999	54.3362	54.8997	22.8246	9.90643	38.8691	555.11	64.1471	3.40489	82.3965	27.025	47.2577	35.0059	19.002	47.6566	16.6283	32.9978	57.8107	55.7056	11.9886
93.1273	32.1811	45.1201	23.1122	35.2477	559.586	33.8546	16.5757	5.1919	69.36	52.8875	159.227	68.3503	10.1701	55.4095	96.2771	47.7267	20.4118	53.0303	93.89	25.7901	59.3154	52.336	109.839	62.5944	48.0901	52.6165	22.6654	8.51162	56.4136	556.514	59.5726	3.077	78.5527	24.3396	43.3621	31.7694	16.8029	43.5059	15.1835	31.9609	58.0279	50.5059	10.6155
93.2272	29.9213	43.2704	23.1153	37.1855	542.413	45.3195	16.3107	4.64269	63.816	53.4755	187.048	63.9454	8.65789	57.1153	94.0589	43.8301	19.079	56.5047	97.4239	22.3265	62.3738	56.2546	122.254	70.6941	42.1757	48.7709	51.9522	7.28493	60.0301	579.839	55.0067	2.78188	73.7613	21.874	65.9244	28.6455	14.7146	39.5327	13.5981	29.4287	56.8018	53.041	9.37848
93.3271	26.2628	40.8512	22.6263	35.8566	522.801	50.4019	14.9388	4.15135	72.938	57.8402	191.879	66.7691	7.35089	71.985	88.6239	39.0905	28.5543	57.2325	93.848	19.1125	59.9137	57.2553	124.195	85.4149	36.7403	44.1649	64.6518	7.26026	57.4979	588.902	64.273	2.51639	68.456	19.6278	72.7006	25.6863	12.7923	39.7167	16.2848	26.2239	54.6154	51.5543	8.27565
93.4271	22.6433	42.5508	21.8187	49.1404	510.741	52.3817	13.0986	26.4103	75.2859	59.9156	184.437	68.5543	6.22965	79.2941	81.7518	34.2095	32.7465	56.138	86.6195	35.9132	55.0975	54.6319	139.845	89.7353	33.6038	39.317	67.9809	6.92606	52.5308	587.148	68.8667	2.27721	72.8543	19.2224	71.8651	22.9233	11.8634	38.4934	45.736	27.0917	51.8227	50.4029	7.29779
93.527	19.4092	45.1667	20.8153	53.4156	495.579	51.6782	36.8427	38.4669	73.5676	60.2901	170.963	76.1707	5.27196	96.5553	74.4391	29.5588	33.7576	53.8777	77.8183	65.6838	49.5079	50.254	142.841	96.4432	30.1686	34.5511	66.2149	16.3109	46.868	577.314	73.5149	2.06106	77.8169	18.269	67.5818	20.3731	10.7481	36.4596	56.1579	25.9122	48.6806	48.5242	30.9622
93.6269	16.6049	58.4648	28.8936	52.3109	478.073	49.4337	46.3297	44.1132	85.0827	59.4228	155.036	78.1753	4.45588	104.675	77.7393	25.3162	32.9169	50.9145	68.6608	88.8382	43.9121	45.1973	138.941	100.75	38.5892	30.0582	68.4743	21.3297	41.2939	561.569	81.4352	1.86525	79.0421	17.0337	61.9489	18.041	9.58009	34.0037	76.5465	25.3194	45.3734	45.1075	38.8324
93.7268	14.1966	64.8227	33.6797	53.1427	458.874	46.3696	47.7276	46.5076	88.3357	57.6709	138.652	76.5049	3.76471	106.833	80.2915	21.5483	31.0579	47.5714	59.8262	94.3418	38.6588	40.0631	158.935	99.2104	41.4796	25.9408	66.1207	23.4594	36.1349	541.624	84.6945	1.68787	90.9281	25.9336	56.0024	15.9247	8.43893	31.3748	80.9952	23.4399	42.0314	41.1131	39.6553
93.8268	12.1351	66.7616	36.1634	52.1826	438.537	42.9359	44.8374	46.2068	86.6131	55.3103	122.881	72.5406	3.17996	105.188	77.9768	18.2603	28.6977	44.0708	64.1113	96.1762	33.8856	35.1705	163.524	94.4835	41.0839	22.2429	61.4652	23.7296	44.2169	518.821	84.7473	8.3236	96.5118	30.1201	50.2346	14.0167	7.369	28.7295	78.0037	20.9631	38.7448	37.0413	63.5632
93.9267	10.3722	65.9498	37.0553	48.334	441.091	39.4083	39.949	61.9436	82.0452	52.5524	108.25	67.2551	21.8324	101.204	77.9882	15.4247	26.1514	40.5631	62.8204	90.6286	29.625	30.6734	165.145	88.2767	45.2006	23.6218	93.8816	22.8514	44.6482	494.208	82.6497	33.454	146.513	43.5984	44.8619	18.4699	6.39243	26.163	71.8517	18.3072	35.5742	33.1413	69.4846
94.0266	8.86512	63.486	36.864	43.1739	438.41	35.9513	34.3974	68.8844	75.9975	50.0074	94.9749	61.322	30.9603	95.8649	74.4485	12.9994	23.9207	51.1226	58.5796	120.415	25.8602	26.6309	159.649	81.5412	45.3194	29.005	106.057	21.3101	41.8073	468.595	79.1645	49.9885	176.503	59.8267	39.9621	22.5978	6.31051	23.7305	72.0143	15.7148	32.558	29.5261	67.5719
94.1265	7.57695	60.0891	35.9524	37.6359	431.556	32.6584	28.9232	70.4242	69.331	61.09	83.0982	55.198	34.3243	89.8246	75.2426	10.937	21.6485	61.8221	52.9787	148.238	22.5525	23.0487	150.553	74.7953	57.9624	30.886	117.087	19.4313	37.7717	442.604	74.838	60.2278	219.304	79.3667	35.5451	24.8282	13.7555	21.4607	67.6492	13.3163	29.7192	26.2365	62.5295
94.2264	6.95027	56.225	34.579	32.2478	437.125	35.2131	23.9033	68.7469	68.1185	67.9782	72.57	49.1831	34.3174	83.5141	72.237	9.19047	36.6923	69.6371	56.5451	163.056	21.2311	38.2053	139.877	68.3106	62.302	31.7024	116.828	25.5185	33.503	416.706	70.0572	65.9001	242.379	95.1143	31.5895	25.6831	17.3691	19.3656	61.5176	11.172	27.0693	23.2758	56.5057
94.3264	8.71178	52.1918	32.9259	27.2844	436.933	35.4551	19.4981	65.2483	73.5943	71.6923	63.2938	43.4658	32.4505	77.9709	67.3789	11.988	43.7108	72.8524	55.2912	198.437	19.3191	44.0463	129.404	62.2186	61.7077	30.7053	119.632	40.9947	29.4245	391.253	65.0915	68.2968	270.806	114.374	28.06	25.5619	18.6	17.4465	54.9698	9.29983	24.6119	20.6286	50.4537
94.4263	34.42	48.1758	31.1211	22.8668	432.08	34.3387	15.7444	60.8117	73.7803	90.4486	55.1544	38.1559	38.9831	72.3046	61.7717	12.69	45.8697	72.9609	51.4948	205.161	17.2564	62.1607	120.044	56.5726	58.3376	28.6625	114.919	48.6512	25.7028	366.502	66.6939	68.3833	282.665	157.415	24.9174	24.7684	18.3988	15.6984	48.6383	7.69316	22.345	18.2709	44.7705
94.5262	37.1135	44.2905	29.2532	21.8073	423.522	32.469	12.6115	55.9881	88.2156	115.215	51.8916	33.3082	40.4734	88.4317	56.0272	25.0905	45.5935	85.8897	46.5342	194.719	15.2523	68.2345	110.404	51.3831	53.5549	26.0853	106.5	66.9839	22.3842	342.637	82.8264	66.8775	282.914	176.464	22.4652	23.5312	17.3831	14.1127	48.0715	6.33203	24.3765	16.1758	39.5977
94.6261	33.9158	40.6007	27.3826	19.8441	412.095	30.4277	10.0368	51.1144	93.0521	131.011	47.4898	28.9403	39.0946	96.2204	50.4719	29.9455	78.1697	92.0142	41.2224	176.477	13.3981	67.6658	100.984	46.6374	48.2041	23.3069	96.5702	75.2438	19.4612	328.022	91.5536	64.3104	275.255	180.904	20.1204	22.021	15.9479	12.6784	62.5292	5.19037	25.1915	14.316	59.901
94.7261	30.5433	37.1403	25.55	17.519	398.473	28.1568	7.9457	46.3898	92.0638	155.237	42.7212	25.0455	58.3689	98.4068	45.2682	30.5956	158.037	93.5054	36.0196	155.597	11.7263	63.6481	92.0461	42.3116	45.6501	20.5375	86.3598	76.9844	16.9039	319.341	95.0973	137.131	262.424	176.715	17.9521	20.3634	14.3417	11.3841	65.1756	10.7265	25.1533	14.294	90.8647
94.826	26.5488	33.923	23.7818	15.1472	383.225	64.0536	6.26299	41.9255	87.702	169.885	38.009	21.6014	105.373	97.0169	40.4853	29.0303	213.894	91.9154	31.1691	134.811	10.2407	58.044	83.7111	38.3764	41.9548	17.9034	86.5457	74.6642	14.6753	308.202	126.944	184.122	248.409	167.683	17.6007	19.8299	14.0529	10.218	62.3487	13.1339	24.5309	13.5455	97.9964
94.9259	22.8176	30.9498	22.0943	12.9016	366.844	110.337	4.91882	37.7772	81.5422	177.304	33.5715	18.5765	125.63	93.4223	36.1403	26.4162	236.696	92.5432	26.783	115.468	8.93153	51.917	76.0204	34.8011	37.7923	15.4746	105.047	69.9641	12.7368	295.383	168.976	212.256	231.996	156.185	16.4841	18.9097	13.6586	9.16882	57.2353	13.6621	23.523	12.4791	94.7923
95.0258	19.5382	28.2143	20.4966	19.5924	349.746	140.571	3.85144	33.9662	74.5818	179.337	29.5087	15.935	139.871	88.5453	32.2224	23.4221	239.739	124.879	22.8957	98.1381	7.78383	45.8526	68.9712	31.5554	33.5688	13.2835	109.336	71.0289	11.0526	281.492	192.902	226.765	214.405	143.687	15.0771	17.7477	26.021	8.22569	61.4961	13.1176	22.2747	18.3681	87.5014
95.1257	16.7095	25.7051	18.993	25.3015	332.238	171.798	3.00801	30.4926	67.4381	177.422	25.8533	13.6389	140.134	83.0005	45.4637	20.4177	231.413	142.668	19.4978	82.968	6.7808	40.7616	62.5373	28.6106	29.518	11.3387	105.936	68.5574	9.59042	266.997	204.088	231.564	196.5	131.077	31.0057	16.451	35.9705	7.37853	59.6217	12.0126	20.8912	20.3064	78.9731
95.2257	16.1761	23.4088	17.5843	26.7645	314.575	183.929	2.34426	27.3441	60.4806	172.678	22.601	11.651	132.652	87.1223	50.3278	20.3204	216.971	150.421	18.3259	69.8858	5.90581	54.8493	56.6807	25.9396	25.7644	9.63393	98.6719	64.033	18.5732	252.566	206.453	229.569	178.876	118.874	38.176	15.0973	39.9393	6.61797	60.2822	10.665	19.4478	20.2096	70.4676
95.3256	30.4185	21.3106	16.269	25.8448	296.993	184.483	1.82364	24.5018	54.5795	165.969	19.7287	9.93561	121.295	96.6783	50.5862	19.9904	199.656	151.377	18.485	66.5571	5.14327	59.2152	51.359	23.5175	38.9483	8.15418	89.7541	70.3419	21.123	258.411	202.845	222.94	161.932	107.363	39.3945	13.7415	40.2706	14.2773	56.864	15.7751	17.9973	22.39	62.5061
95.4255	30.7319	20.7124	17.7462	23.6994	279.679	178.261	1.41647	50.2004	80.2809	157.959	17.2042	8.45969	108.414	99.9606	48.422	18.5773	181.431	147.846	25.0728	74.273	10.4555	58.2471	46.5288	21.3214	44.53	11.0685	80.4287	71.1053	20.7731	259.042	195.321	213.272	169.273	96.6828	37.816	12.4217	38.4913	18.4318	61.2582	17.6372	16.5765	22.306	55.2709
95.5254	27.6167	25.1153	25.3556	22.5102	262.76	168.304	1.09878	102.95	92.0463	149.156	14.9929	7.19314	95.39	99.2145	45.0883	16.6919	163.454	141.468	33.7499	85.0998	12.2247	54.5375	50.9425	22.9166	45.5151	12.3044	76.2815	68.4458	19.2178	255.758	185.36	221.444	180.337	86.8834	35.0399	11.1631	48.1057	20.3261	59.4585	17.5874	15.2095	29.1877	48.7921
95.6254	24.7168	27.0483	29.9034	28.4206	257.556	156.52	0.851465	184.06	95.1601	139.944	13.0602	6.10877	82.9968	98.2308	41.2937	14.6792	146.373	135.007	36.5513	93.5884	12.2743	49.5955	58.0176	22.8448	43.8385	12.4716	71.484	63.8111	17.2567	249.589	174.015	221.998	184.053	77.9606	31.8652	9.98171	51.2878	20.7893	54.9851	16.4824	13.9118	31.058	43.0344
95.7253	21.4427	27.4184	32.308	29.793	250.617	144.089	0.659296	224.782	93.0751	130.607	11.3732	5.18231	71.6266	94.8565	37.4303	23.9078	130.516	191.582	36.0096	107.507	11.5392	44.2794	59.5731	21.9042	40.7313	11.9874	65.2674	58.1735	15.2565	241.349	162.027	217.431	181.489	69.879	28.6798	8.88645	50.6109	45.6567	79.4928	14.8609	12.6922	30.3761	37.9379
95.8252	26.32	26.825	33.2289	28.874	242.367	131.721	0.510196	240.385	88.0284	121.357	9.90218	4.39218	61.441	97.3882	34.1203	27.1957	132.549	247.325	33.6861	107.184	10.4927	50.1941	58.1113	20.5465	36.9637	11.1335	58.627	52.1715	13.3755	231.678	149.91	209.307	174.722	62.5864	25.6624	7.88146	47.7454	59.1682	85.6116	24.5339	11.5549	28.4789	33.4362
95.9251	24.7757	31.3319	33.1385	46.0155	233.144	119.829	0.394709	240.718	81.4532	112.345	8.62017	7.56453	52.4646	96.2436	36.2463	27.2063	134.19	277.11	33.4753	99.8291	9.36914	50.5335	55.0893	19.0245	33.0065	10.0971	52.1077	46.2163	11.6726	221.075	138.01	198.918	165.281	56.0224	22.8858	6.96727	43.7599	65.3551	83.086	33.7135	10.5006	47.6261	29.4643
96.025	21.826	33.1425	32.374	52.3201	223.227	108.637	0.305407	232.107	74.2521	103.676	7.50323	18.1343	44.6456	92.8247	47.2182	25.5211	144.649	303.559	31.4741	89.4855	9.71683	47.9332	51.3478	17.4767	31.7337	8.99917	45.9892	40.5459	37.7486	209.929	126.557	195.371	155.899	50.1242	20.37	6.14181	39.3247	66.9025	76.8296	41.4879	9.52818	61.3866	25.9619
96.125	18.8401	33.2559	44.4127	52.3795	212.867	115.983	0.236372	218.577	66.98	95.4219	6.53025	24.2272	37.8919	88.0749	50.8147	23.0634	144.531	365.857	28.615	89.2291	9.27473	43.9355	47.3651	29.9657	39.4155	7.91563	40.3976	35.2981	46.2454	198.538	115.692	188.45	154.541	44.8301	18.1101	5.40112	34.8475	65.5908	69.2811	43.2498	8.63498	64.972	22.8747
96.2249	16.1554	32.3319	51.5165	49.7671	202.271	116.157	13.4255	202.664	59.965	87.6252	5.68279	27.219	35.3062	82.6234	73.1548	20.359	138.401	427.468	32.4951	83.1126	25.7039	39.4255	43.4065	35.3111	44.8587	6.89165	35.3719	30.5388	83.3843	187.128	106.589	179.364	149.34	54.5987	20.1346	4.73987	31.5516	62.5935	61.6167	41.5753	7.81747	67.1345	20.154
96.3248	13.8231	32.2283	55.1705	45.1819	191.579	112.137	19.2285	185.939	53.3886	80.3096	4.94474	28.1092	42.5302	78.4223	91.0643	17.6951	129.109	471.439	32.7667	80.5618	31.5844	34.8949	39.6134	36.7102	45.752	7.16993	30.903	26.2873	104.424	175.87	97.8031	170.501	141.668	58.2116	20.5218	4.15194	33.4205	58.677	54.3723	38.1013	7.07113	69.5699	17.7567
96.4247	11.8188	31.2027	59.9554	39.8257	180.928	105.813	20.7735	169.35	47.3393	73.4826	4.30205	27.618	44.2101	73.5859	96.2986	15.2177	118.407	487.342	31.067	73.8908	42.9405	30.6028	36.055	35.9906	57.5985	7.00149	26.9576	22.5332	141.085	164.887	108.424	160.492	132.526	58.1235	19.5859	3.63083	32.8619	54.3359	47.7632	33.8441	6.39059	67.1844	15.6448
96.5247	12.9345	29.6461	91.0616	34.3958	170.434	98.3671	20	153.448	41.8472	69.5614	3.74249	26.2597	42.7328	68.4866	94.6604	12.9906	107.353	484.392	28.3944	65.627	56.2009	33.6136	32.7594	34.1916	107.706	11.738	23.4911	19.2482	194.038	154.268	116.339	149.927	140.465	55.8946	19.2619	3.17011	30.9336	49.8839	41.8469	29.414	5.77041	62.5593	13.7843
96.6246	11.9473	28.0532	109.92	29.2727	160.35	90.5315	19.5784	138.531	36.9072	65.4028	3.25546	24.3964	85.4711	63.3653	89.4995	11.0313	96.5609	469.149	25.3453	60.8467	58.7584	36.3818	29.7315	31.8992	145.078	15.147	20.4555	16.3943	208.606	144.074	118.715	139.222	141.982	57.4041	24.2352	2.76374	28.3117	45.5142	36.6067	25.1599	5.20701	57.0745	12.1454
96.7245	10.4658	33.7341	120.191	24.642	150.525	82.7464	17.8785	124.735	32.4938	61.151	2.8317	22.2794	136.499	58.3739	82.7295	9.33233	86.3712	446.261	22.2639	54.3949	56.2931	35.832	26.9638	29.4395	159.198	16.4898	17.8032	13.9294	200.654	134.345	117.32	128.666	139.084	56.1291	25.2021	13.3167	25.4192	41.3412	31.9932	21.2637	4.69372	54.4552	10.7018
96.8244	9.0177	36.1886	124.503	20.5724	146.39	98.1334	15.6464	112.1	28.5702	56.9119	2.46309	20.0794	157.286	53.6041	75.4253	7.87347	76.9513	418.982	19.3387	47.5485	57.0981	33.574	24.442	26.9897	159.404	24.1397	20.7777	11.8105	183.696	125.105	113.432	118.454	137.601	53.2903	43.0159	21.1549	22.5128	37.4273	27.9459	17.8044	4.22839	65.254	9.43046
96.9243	7.72813	36.6039	124.74	17.0651	157.116	104.452	13.3081	112.189	25.0951	52.7624	8.29005	21.0401	160.221	49.1072	68.174	9.99995	68.3644	389.573	16.6629	50.618	57.2932	30.5452	22.1492	24.6418	151.687	27.6146	21.2659	9.9963	164.069	116.365	107.97	108.713	145.234	49.6533	48.8564	63.6986	19.7409	33.8018	24.4025	14.7989	3.80568	67.1888	8.31074
97.0243	24.4839	35.7642	122.249	30.2876	164.054	104.434	11.0919	108.138	22.0256	48.7567	10.9068	20.8604	153.124	49.8164	61.2804	10.4785	60.6115	359.573	14.2732	48.7405	53.8448	88.4161	20.0674	34.8087	139.846	28.4114	24.2709	8.44805	144.639	108.128	101.59	99.5188	150.117	45.6905	53.6411	91.3883	17.1821	30.4725	21.304	12.2287	3.42577	64.6804	7.32453
97.1242	26.0267	34.1849	117.986	63.1685	167.865	100.718	9.10632	111.966	19.32	44.9313	20.5444	19.9564	140.865	48.8633	54.8876	20.7941	53.6583	330.01	12.1731	60.7975	48.9531	135.498	32.9972	39.5118	126.241	27.5575	24.5944	7.13042	126.609	100.386	94.7563	90.9113	149.286	41.6873	52.926	150.462	14.8711	27.4343	18.5965	10.057	3.08484	60.1238	6.45596
97.2241	24.312	32.2021	112.629	91.8123	171.529	94.9764	9.04812	110.111	16.9387	41.3089	36.5587	23.4008	126.42	46.894	49.0478	30.435	47.4516	301.545	23.8256	62.6876	43.7075	199.135	38.6542	40.4091	112.302	25.7494	23.4924	6.01164	110.393	93.128	87.79	82.9046	144.589	37.8104	49.726	192.586	12.8155	47.7445	16.2317	8.23878	2.77812	54.7979	5.6909
97.324	21.3691	30.0326	106.656	101.395	172.638	88.2555	8.33303	104.997	14.8452	37.902	45.0816	34.2131	111.552	47.9832	43.763	33.5305	41.93	274.582	28.7993	59.4159	38.6248	273.311	40.196	69.2406	98.859	31.8501	21.6985	5.06359	96.044	92.3714	80.9104	75.4939	137.39	34.1516	45.5594	269.025	11.0071	58.4288	14.1667	6.72764	2.50204	49.3689	5.01688
97.424	39.4601	27.8141	100.398	100.089	171.694	81.2019	7.33248	108.789	13.0069	34.7158	47.1967	39.8537	97.2592	47.3199	39.0088	33.0478	37.0299	249.346	29.8721	57.4108	71.1465	297.15	39.4733	81.5785	86.3585	34.0297	19.634	12.295	83.4584	91.2538	78.0915	68.6828	128.689	30.7559	41.1755	323.217	9.42899	62.93	12.3639	5.47905	2.25343	44.1688	4.42283
97.5239	39.7729	25.6321	94.081	92.9964	169.107	82.4417	6.26013	107.028	11.3939	31.75	45.8509	41.9648	89.6629	45.5756	34.7483	30.7442	32.6889	225.936	28.7698	59.8536	81.5365	293.305	37.5651	87.7126	75.0086	52.7403	17.534	16.1743	72.4724	89.0929	74.2364	62.4219	119.206	37.1723	36.9298	427.978	8.05998	68.8686	10.7901	4.45234	2.02976	39.3485	3.89918
97.6238	35.7185	23.5374	87.8598	93.5504	165.215	80.2408	5.23188	102.083	9.97963	28.9999	42.7651	41.733	80.5823	46.8232	30.9398	27.6418	28.8482	204.368	26.5504	57.4483	81.2255	275.166	35.0951	89.2533	64.8708	61.5348	21.45	17.8342	62.9083	86.1804	72.3797	59.9775	112.801	39.5005	32.9779	489.143	6.87795	82.7864	9.41644	3.6115	1.82903	34.9622	3.43761
97.7237	31.0204	21.5585	81.8349	87.8775	160.315	76.1098	4.30433	95.4559	8.74019	26.4581	38.9295	40.0077	79.0088	74.6344	27.5407	24.319	25.4534	184.601	23.8504	58.1866	76.0696	250.534	35.5224	86.5309	55.9206	63.9431	23.7711	30.7311	54.5946	99.2025	78.6029	56.9218	105.321	39.3736	29.3752	521.803	9.25195	100.36	8.2176	2.92516	1.64928	38.4454	3.03064
97.8236	38.1473	19.7092	76.069	79.2097	154.667	70.9986	3.49911	88.0871	7.6544	24.1149	34.9013	37.3901	91.9752	91.3914	24.5104	21.0887	27.952	166.558	21.0422	54.6462	69.0298	226.191	43.2183	101.415	48.0853	62.3916	23.7614	40.1535	47.3737	107.523	80.7961	53.5153	97.3153	37.8293	26.1283	568.318	21.4909	109.279	7.17171	22.0723	1.48852	38.1746	2.67173
97.9236	38.4832	17.994	70.5987	69.4803	155.503	65.4967	2.81821	80.5542	6.70353	21.9599	30.9816	34.2991	95.4675	99.3403	21.8106	18.1071	28.2009	150.142	18.3336	78.0078	61.5683	204.195	45.6768	105.189	41.269	63.963	22.5278	62.8085	41.105	112.201	80.2327	53.1739	89.1743	35.5216	23.2207	584.731	27.4861	111.847	6.2595	117.204	1.34482	36.0782	2.3553
98.0235	44.7242	16.4116	65.4423	69.4909	154.508	59.9619	2.25326	82.4169	10.6369	19.9819	28.4491	31.0212	92.2028	101.54	19.4064	24.4654	27.1598	135.246	15.8317	84.3411	54.3756	185.041	45.2341	103.004	35.3667	69.2187	20.715	73.8938	39.7549	114.084	77.8358	53.4465	81.166	32.8579	20.6266	579.843	29.5932	109.643	5.46407	205.154	1.21633	33.1951	2.07632
98.1234	41.6009	14.9574	60.6052	65.0609	156.722	54.6043	1.79111	80.4926	12.5055	18.1688	25.6467	27.7471	85.3796	100.071	17.2661	26.2337	25.4284	121.756	16.6105	81.8163	51.8997	164.832	43.2537	97.7898	30.2738	69.1349	18.6916	77.4206	49.8646	113.844	74.27	52.4111	73.4695	30.0873	18.3171	560.341	37.9791	104.625	4.77046	248.171	1.10123	30.0747	2.84368
98.2233	38.5182	13.6247	56.0843	65.0195	157.035	54.4591	1.41719	76.4231	13.0872	21.7868	22.8486	24.5988	76.9604	96.3425	15.3611	25.518	23.377	109.559	16.3663	75.074	47.9742	148.253	45.3138	91.1979	25.8912	65.8385	23.6498	76.1729	50.7733	112.016	70.0105	50.5	73.2947	27.3578	16.2633	531.262	40.9491	98.0732	4.16549	308.085	0.997721	26.9985	2.98344
98.3232	33.7661	13.1363	51.8708	60.8469	155.598	57.291	1.1173	71.2472	12.8905	24	21.3878	21.6499	83.3106	91.3005	13.6658	28.1262	21.2295	121.911	15.3111	66.6957	43.2279	131.417	44.6715	84.1462	22.1276	60.7618	25.0318	72.0619	47.7204	109.022	65.3931	50.6138	71.1468	28.2285	14.9883	498.591	40.6556	90.8138	3.6375	322.376	0.904108	24.7565	2.85395
98.4232	39.2117	12.4464	47.9524	54.7133	157.231	56.9115	0.878495	78.868	12.2456	25.1526	19.5124	26.6665	82.2892	85.5763	12.157	27.7273	19.1175	126.667	13.8757	58.0694	52.8198	125.335	42.6059	77.1328	18.9008	54.8511	24.4634	66.3817	48.744	107.289	73.117	49.5366	67.7154	27.6776	24.2372	472.025	38.4973	88.5412	3.17642	314.305	0.818869	22.3843	13.6547
98.5231	37.7142	11.6542	50.0763	47.9138	156.879	54.6721	0.689361	80.442	11.3645	25.5141	24.8002	28.8753	77.2471	79.5848	11.8158	25.7976	17.1142	126.309	12.3151	54.9692	53.9186	129.697	39.8572	70.4168	27.182	51.541	22.8997	59.9922	45.8775	104.6	76.4541	47.6644	80.9119	26.324	27.1664	440.509	40.5439	96.7924	2.77359	290.581	0.740781	20.0703	17.2768
98.623	33.432	10.8233	50.4323	46.7181	154.928	51.4271	0.540214	78.4206	10.3814	28.2658	26.2769	36.5119	83.2754	73.5936	11.0998	23.1959	15.2569	122.606	10.7746	49.744	51.0894	124.853	49.6315	68.4958	30.5546	47.1274	20.8941	56.8941	52.774	103.603	76.7665	48.1206	87.6529	24.556	29.6438	427.509	39.7392	98.5323	2.42142	259.646	0.668969	26.3215	18.5709
98.7229	28.9157	9.9938	49.5989	44.382	151.699	47.7109	0.422995	74.3696	9.37919	29.7297	25.6837	40.0289	82.0774	67.7705	14.1628	20.4083	13.5604	116.807	11.4984	43.8171	50.5656	124.076	52.9562	65.7467	30.9706	59.4657	18.7599	61.1958	52.1236	101.353	75.0438	47.3356	89.8142	22.6142	29.1722	406.624	37.3342	96.2741	2.1134	230.725	0.602938	28.0307	27.7749
98.8229	28.4887	19.3185	61.5559	44.3456	147.476	43.8516	0.331026	78.1488	9.61896	33.5202	24.039	40.771	91.7713	62.216	15.122	17.6979	12.0266	109.794	11.2421	37.9406	47.2058	127.441	54.4772	61.7104	29.6855	64.1064	16.6685	62.9839	58.7276	98.1976	72.0003	45.7126	97.5104	28.9465	27.3729	380.86	36.0257	99.8803	7.92431	200.58	0.542515	27.4263	29.8466
98.9228	39.0448	39.3537	72.9198	45.0496	142.495	40.0453	0.258925	80.9621	9.54289	35.6396	21.9299	39.7055	92.136	56.9856	14.9366	15.1958	19.2989	102.176	10.4688	32.4835	54.465	122.198	53.1931	57.1606	35.545	63.893	14.7078	75.3444	57.8988	94.411	68.1482	43.5493	100.049	36.5911	34.6547	352.436	34.2821	98.7059	15.5584	171.604	5.36177	25.7192	41.4577
99.0227	37.5635	50.3873	78.9667	42.5535	136.936	36.405	0.20238	79.6468	9.10599	93.1525	19.6878	37.5211	87.3222	52.1048	14.1606	12.957	22.6261	94.3713	9.45901	27.6004	54.4021	112.734	50.4555	52.5222	37.1294	60.766	12.9172	79.5867	71.4116	90.205	63.851	41.0632	99.0084	39.6516	36.1158	326.02	40.5059	94.6786	18.0324	145.051	11.3058	23.5596	51.5428
99.1226	33.3012	55.6061	81.3307	42.1291	130.96	32.9906	0.158029	75.9637	8.75268	133.131	18.2038	34.7013	79.9082	51.0826	13.1106	10.9934	23.5697	86.6575	20.9534	23.3294	55.9989	101.577	47.0447	49.6918	36.2042	56.0308	16.6571	78.6811	85.1797	85.7437	59.3635	38.4113	95.5597	39.9422	34.8264	307.462	42.1116	89.0604	18.0342	121.466	15.1125	21.2893	52.4856
99.2225	28.8035	57.1256	81.1824	44.3431	124.728	37.9962	0.123248	71.0299	8.18673	200.097	16.4824	31.5806	75.2868	49.0074	12.9118	9.29427	23.1179	79.2154	26.003	19.6482	55.5404	91.0866	43.4045	50.334	33.8965	50.549	31.6271	74.6689	85.2472	81.153	63.9147	35.7056	90.5683	47.3758	32.3448	286.07	51.8684	103.364	16.9245	100.968	17.3646	19.0815	49.5763
99.3225	24.7156	56.3455	79.3578	42.7064	118.362	39.5713	0.0960078	65.5453	7.51903	276.288	14.7261	43.8804	68.6363	46.3299	14.7447	7.83763	21.8913	72.1557	27.2746	16.5063	51.9031	97.5291	71.7849	48.6801	30.9154	44.8743	37.8561	68.9344	79.5028	76.5296	65.3564	44.7871	84.6651	49.9109	47.1287	272.32	59.8196	108.545	15.3832	83.4361	18.498	26.1898	45.252
99.4224	21.1521	54.1878	76.4513	39.098	111.953	39.0883	0.0747244	59.9389	6.8188	386.694	13.0428	50.1086	61.2269	43.3495	21.3595	6.59677	20.2754	65.5409	26.4265	36.6824	47.0455	95.5429	84.2263	45.891	27.6973	47.3868	39.1711	62.3993	71.684	71.9479	64.6775	50.0129	95.0901	49.5133	51.3556	259.883	61.4715	108.032	13.7429	76.8288	18.8379	33.9841	56.6513
99.5223	18.0866	51.2556	72.8834	40.2551	106.619	37.4226	0.0581506	54.4664	6.12825	459.512	11.4855	52.2074	61.5733	52.3581	29.2325	5.54511	18.5058	59.3995	24.4772	44.2121	41.9331	89.2498	87.6478	42.6186	24.5023	46.6756	37.8366	55.6623	63.5156	67.4645	62.5944	52.4654	99.5535	47.4319	50.5086	263.45	59.4151	104.091	12.1593	79.2991	18.6255	44.2842	57.818
99.6222	15.4608	47.9394	68.9496	40.7425	105.955	35.8207	0.0452753	49.2722	5.47186	559.177	10.0753	58.0573	58.4175	56.5407	32.0246	4.65595	16.7231	53.7373	22.041	44.9734	37.0207	81.0459	86.1042	39.223	21.4771	44.0564	35.1791	49.0983	55.7521	63.1214	68.0241	52.9533	104.925	45.5014	47.3792	258.599	55.3243	98.2092	10.6982	75.8083	18.0394	47.0534	54.6663
99.7222	13.2149	44.4884	64.8548	38.4047	104.298	33.6191	0.0353043	44.4307	4.86256	620.943	8.81546	59.6131	53.4957	58.5325	32.0304	3.90647	15.0077	48.5451	19.4781	42.3316	32.5022	72.2919	81.9594	35.8971	18.697	40.4118	39.374	43.7923	58.6089	58.9486	76.9697	52.078	105.677	42.6813	43.3722	253.803	58.6128	91.3663	13.1944	72.8971	17.2108	45.9897	62.641
99.8221	11.2949	41.0579	60.7397	34.6928	108.946	31.1445	2.30388	47.3442	4.30577	693.222	7.69991	58.3563	61.0422	58.1397	30.5776	3.27612	13.4026	43.8036	16.9911	44.08	32.3013	63.731	84.3422	32.7391	16.1927	36.322	45.9353	40.0408	71.5895	62.276	81.0281	52.4314	104.856	39.4507	39.1799	243.428	57.6389	84.1558	13.5036	66.8196	16.2355	43.1024	70.474
99.922	13.024	51.6198	58.41	30.4772	111.514	28.5984	10.5575	47.3169	3.80247	732.581	6.7178	55.3432	61.8935	56.2619	28.4274	2.7421	11.9275	39.4882	14.6854	43.959	30.2157	71.5687	82.3691	41.9551	13.9685	32.1573	47.0069	42.1212	72.2438	63.931	81.7073	51.4753	106.304	36.1025	35.1301	229.478	54.2588	76.9653	12.8108	59.3616	20.0533	43.4042	79.9139
100.022	27.1053	56.517	74.3113	26.5094	112.382	26.1008	14.0256	45.5698	3.35094	747.306	5.85647	51.3178	58.9945	58.3446	26.01	2.29618	10.5883	35.5707	12.6078	47.4892	27.4022	71.7408	78.1381	53.505	12.0132	28.1433	45.1392	41.5414	83.4514	64.2438	80.1034	54.6172	104.348	32.811	40.615	213.439	53.0767	70.0284	11.7101	51.5964	22.1946	50.6038	78.8049
100.122	27.7235	57.8171	83.362	22.6781	111.877	23.7203	14.7569	42.8806	36.5672	743.877	5.10297	46.7953	54.1792	58.0143	23.5626	1.91964	9.38261	32.022	10.771	46.0499	24.4315	67.8867	113.748	57.429	10.3072	24.4077	41.8237	39.3611	82.551	63.5465	77.0089	55.5289	100.129	29.6753	42.2324	196.401	71.9597	70.594	11.2828	44.1369	23.1362	51.5283	73.3893
100.222	25.5775	56.8856	87.641	19.165	115.973	21.4924	14.018	39.7388	54.5326	727.338	4.44492	42.1254	64.1635	56.1792	21.2106	1.60426	8.30345	28.8128	9.16822	42.2459	21.5726	62.1348	135.11	57.2106	8.82729	21.0134	37.9191	36.2983	86.5635	62.1024	72.993	54.8831	94.4867	26.7471	40.6829	190.498	79.3115	68.564	10.3951	37.3035	30.4174	49.3303	66.5276
100.322	22.3979	54.8605	88.6397	16.0475	118.009	19.432	12.5748	38.9774	65.4968	701.598	3.87082	37.5375	66.1924	53.4515	19.0155	1.33767	7.34158	25.9145	7.78256	45.5586	18.9411	55.7047	141.351	54.8349	7.54908	35.065	33.9069	36.1268	82.4023	65.9693	68.4607	53.1773	88.0321	24.049	39.2537	187.315	79.6645	65.0318	9.3545	31.2353	34.6865	56.8126	59.4974
100.422	20.8748	51.9909	106.285	13.3424	129.71	17.5409	10.8769	44.7259	69.2317	669.666	3.37031	33.176	71.4485	50.2401	17.0021	1.11374	6.48679	23.3	11.7474	62.2835	16.5756	49.2726	139.248	52.3773	6.44871	52.6456	30.0458	37.0116	75.0581	72.2597	63.697	51.8461	81.2028	21.5854	36.4677	188.524	75.9707	60.7094	8.30916	39.4719	36.7901	57.5561	52.8395
100.522	18.3354	48.6935	115.822	11.0324	137.733	15.814	9.17582	46.4529	68.5764	633.845	2.93414	33.9279	70.4671	49.8415	15.1754	0.927872	5.72882	20.9437	20.7176	68.8858	14.4773	43.1931	132.756	54.7292	5.50374	60.76	26.4637	35.9254	66.8622	75.9254	58.8987	49.7376	84.7706	19.3504	33.2103	185.204	70.1277	56.0542	7.32583	41.613	37.3597	56.5911	46.7547
100.621	15.812	45.2327	119.737	19.9685	142.713	17.9169	7.60198	45.7638	65.3748	604.431	2.55421	33.1275	89.1825	67.9842	18.8916	0.772646	5.05772	18.8216	24.4124	81.5209	12.6301	37.6323	124.162	53.7955	4.69383	62.7868	23.2135	33.6822	65.6482	77.5719	54.1985	47.1452	84.8523	17.332	29.9133	177.757	63.3331	59.011	6.43046	40.2487	36.8646	53.2067	50.6407
100.721	13.5546	49.3603	119.809	23.5118	145.192	19.2451	6.21312	52.9511	60.8124	580.124	2.22348	31.3619	94.6783	77.459	19.9782	0.642021	4.46417	16.9119	25.0392	96.8317	17.8023	32.6492	114.773	51.1808	4.00117	61.0497	20.3057	30.8307	60.6875	77.6821	49.6831	44.2809	91.0507	21.6178	31.531	167.659	56.4709	58.8171	5.62942	37.0276	35.6517	53.5564	49.0684
100.821	11.5965	50.4026	117.313	23.9215	145.645	20.4038	5.02506	55.2188	55.6399	569.918	1.93579	29.0441	92.5645	81.2297	42.0348	0.533465	3.93958	15.1941	23.9674	99.2172	19.0546	28.2427	105.32	47.7906	3.41018	57.1287	17.7282	27.7327	54.4745	76.6399	45.4057	41.2948	92.7491	25.0058	30.5624	156.007	49.7577	60.9616	4.9198	32.9761	33.9757	54.5459	45.3305
100.921	9.9146	49.5342	113.152	22.6154	144.473	20.3544	4.03078	54.5255	50.3225	564.561	1.68576	26.5135	86.3578	81.3159	51.6694	0.44388	3.47617	13.6499	22.0352	99.6236	18.4476	24.3808	96.1966	77.1715	2.90647	52.0808	15.4573	24.6201	48.1513	74.7492	41.3958	38.2932	102.151	26.0339	30.0646	143.946	43.4586	60.2107	4.29481	35.3015	32.0222	52.2245	56.8119
101.021	8.47472	47.5273	107.967	20.4677	141.991	29.2874	3.21195	52.1254	45.1387	550.427	1.46868	31.3259	78.2254	79.0882	54.364	0.370016	3.06696	12.2621	19.7453	93.1375	17.0328	21.0166	87.6014	89.4831	2.47532	68.0142	13.465	21.6355	49.3929	72.2498	37.6664	46.1508	105.722	25.6563	28.2047	138.704	45.6964	57.7331	3.74638	47.8165	38.0692	48.4004	58.0025
101.121	19.0867	44.8862	111.455	18.0033	138.474	33.4617	2.54574	58.5534	44.6611	529.776	1.28038	33.2277	69.4709	75.4716	53.3034	0.308446	2.70569	11.0155	17.6461	83.6736	15.3381	18.0985	83.4428	92.3832	2.10184	82.5741	11.722	21.5	46.5729	69.3299	40.9339	50.5022	105.227	24.4787	25.8207	131.219	56.0371	54.2942	3.26616	51.8147	41.3113	44.0368	54.849
101.221	19.6918	41.9371	111.419	15.5255	134.17	34.7109	6.9904	67.2652	42.5466	515.714	1.11716	35.0347	60.8486	71.0856	50.3256	0.257622	2.38676	9.89601	19.884	73.3702	13.6208	15.5743	82.8538	90.2476	2.13621	87.4698	10.2002	20.4721	47.8706	66.1367	44.2398	52.341	101.978	22.8815	23.3255	122.389	59.2495	50.3893	2.8463	50.8535	42.5544	39.9653	50.0918
101.321	17.7942	38.888	110.341	13.1985	129.284	34.2086	9.19264	69.9016	39.5597	514.363	0.975666	34.869	52.7689	66.3399	48.6691	0.215176	2.10529	8.89106	29.6167	80.9531	22.0698	13.3951	79.3458	85.5635	2.04519	86.3161	8.87322	18.9439	45.177	62.7845	45.3421	52.4079	114.647	21.1007	20.9145	112.873	58.2007	47.5397	2.47969	47.2059	42.3982	42.8288	44.9683
101.421	15.4835	35.8688	107.276	12.044	125.65	32.7021	9.63517	68.8867	36.1842	505.708	0.852909	33.4446	48.0874	68.429	48.0649	0.179787	1.85679	7.98913	34.9623	79.2744	24.5478	11.5153	74.4089	81.9802	1.89326	81.5734	7.71729	17.1771	43.162	68.9756	44.9395	51.2539	120.096	28.4667	18.673	126.365	54.7498	51.0811	2.15992	42.2947	41.2867	44.9442	49.7432
101.521	13.3122	32.958	109.167	10.6528	121.378	30.663	9.13434	65.7728	32.7197	489.877	0.74624	31.2667	53.5288	67.821	45.5626	0.150215	1.63695	7.17985	38.1062	87.2291	24.1587	9.89366	68.8967	83.4798	1.71714	74.8908	11.835	16.4197	39.3832	72.6136	49.8388	49.2859	120.481	31.6692	34.2814	132.196	50.0848	56.4308	1.88113	36.9848	39.5469	43.6689	48.5962
101.621	11.4003	30.1999	108.112	9.22271	129.546	35.1029	8.18376	64.2717	29.3453	469.136	0.653121	28.6877	53.6244	65.5381	42.1809	0.125481	1.44318	6.45384	37.6622	85.3132	22.4906	8.49744	63.2886	80.9639	1.53654	67.3519	13.3863	15.2349	40.1788	89.3954	51.8681	46.803	117.409	40.109	39.5836	132.558	52.626	60.8284	1.63826	31.7797	37.4177	43.7127	53.2192
101.721	9.75025	27.6173	105.111	7.86301	134.722	36.4489	7.07266	61.0425	26.1626	490.187	0.571171	25.9485	54.1546	62.2683	38.4931	0.10487	1.27318	5.80263	35.2983	78.6376	20.3441	7.29716	57.8452	76.448	1.36222	59.6494	14.6204	14.5618	37.7943	100.673	51.9223	44.0226	116.118	43.4987	39.8687	129.125	58.4037	68.2694	1.42686	37.5537	35.0721	41.4854	53.5264
101.821	8.33543	25.2188	100.871	6.62799	137.43	35.9408	8.06014	56.9203	23.2228	496.204	0.499208	24.5123	51.5005	58.4703	34.813	0.0876102	1.12055	5.21856	32.0269	85.6909	18.1127	6.26405	52.6996	71.0648	1.20013	52.2089	14.5127	13.5104	34.2239	107.662	50.6513	41.1016	112.027	43.8364	37.8362	123.159	64.0237	70.4778	1.24299	38.4493	36.1582	38.2599	57.2668
101.92	7.12484	32.7615	95.8942	5.53902	138.125	34.3683	13.7353	52.4266	20.5462	507.275	6.56559	22.6634	48.1011	54.4464	31.3046	0.0731813	0.987292	4.69466	28.448	83.432	30.7983	5.37396	47.9116	65.4411	1.05323	45.2749	13.7057	12.2738	30.3932	111.337	53.1029	38.1507	106.142	42.3936	34.8505	115.604	64.1275	72.004	1.08321	42.2632	36.0458	34.7111	55.2175
102.02	6.08974	36.3789	90.5297	4.59833	137.206	32.2303	15.6299	47.8798	18.1335	505.726	9.39618	20.6196	43.6035	50.3921	28.0458	5.93263	0.867806	4.22468	24.9042	77.8121	44.0958	4.61072	43.4999	73.0171	0.922281	38.972	12.573	17.6526	26.7117	112.475	53.4092	35.2476	99.2	39.9734	31.5893	107.159	61.0503	80.0928	0.94442	41.7852	35.1148	31.1865	50.8952
102.12	5.20487	37.496	85.0201	3.79764	135.006	29.8381	15.4264	43.4682	15.9742	502.799	10.3872	26.5886	38.7433	46.4311	25.066	8.59481	0.762031	3.80297	21.5792	69.8058	113.949	3.95599	39.46	74.092	0.806629	47.3857	11.3278	23.5434	23.3429	111.697	52.27	32.4442	91.7302	37.0773	28.3788	98.3335	56.2923	82.2955	20.7828	43.5018	33.6449	27.8552	45.9017
102.22	7.65415	37.0561	79.5306	3.12359	133.292	27.3828	14.1534	39.2971	16.9386	491.177	10.3645	29.4104	42.0871	43.5072	22.368	17.531	0.669241	3.42448	18.5601	61.1551	138.665	3.39391	35.7757	71.7253	0.704872	50.2297	10.0878	28.7002	20.3349	109.495	50.1908	29.7734	84.1081	48.1491	25.3657	104.36	53.7851	85.8049	28.4208	68.4354	40.7184	33.3825	50.8573
102.32	7.45631	35.6811	74.1712	2.56088	130.482	24.9784	12.4237	35.4201	20.9161	473.467	9.81295	30.1077	41.6454	40.4498	19.9407	21.0639	0.587078	3.08463	15.8772	52.766	141.339	2.91337	49.9618	72.7802	0.615366	49.5853	8.9148	30.5903	17.6838	106.258	62.3921	27.2556	87.5568	52.7631	22.6065	105.632	66.9805	85.0448	34.6674	149.598	44.6011	34.3739	49.7152
102.42	20.8841	33.9969	69.0128	2.09414	126.825	40.5167	10.5887	83.1313	22.3884	451.671	9.01366	29.4162	39.1345	37.396	17.7658	21.5823	0.513836	2.77935	13.5276	45.0697	133.829	2.4999	55.6389	70.4548	0.536542	46.8698	7.83756	30.4008	15.363	102.294	70.1222	24.9009	87.4807	55.6333	20.1135	104.484	71.3011	81.7269	35.3392	199.062	47.6583	33.0915	46.1151
102.52	41.0406	31.9553	64.0983	1.70898	122.535	69.4689	8.83816	143.904	22.3315	437.714	8.12672	35.081	69.5546	34.4303	15.8223	20.5093	0.446454	2.50493	11.4914	38.2331	122.152	2.14554	56.5374	66.454	0.467036	43.0339	6.86644	28.9487	13.3391	97.8404	73.5388	22.712	85.0081	55.2163	23.1888	100.785	70.3006	76.9731	38.1068	214.248	50.2579	30.7609	41.7218
102.62	41.6929	29.7566	59.4515	1.3924	117.784	108.063	7.26381	260.366	21.3805	531.37	7.24046	37.3872	84.6803	31.6019	14.0885	18.6798	0.38908	2.25807	9.73967	32.2812	109.304	1.84116	54.8412	74.0084	0.405703	58.6069	15.3285	26.7889	11.5779	93.0842	73.9779	20.687	92.0716	56.1225	25.8246	97.4356	66.2857	73.0446	37.0025	209.528	50.8486	28.0364	37.2758
102.72	37.5219	27.5279	55.0825	1.13303	112.711	126.754	5.89984	321.047	19.9447	635.482	7.52724	38.3264	111.301	32.2235	12.5434	16.5728	0.339055	2.03584	8.24098	27.167	96.7152	1.58061	54.3321	75.0328	0.351589	80.4999	18.9815	24.2913	10.047	88.1681	72.4102	18.8205	94.3311	54.5494	30.4981	98.7271	65.3869	68.2131	34.2255	194.079	50.0486	25.259	45.7488
102.82	51.4717	25.3475	50.9923	0.921057	107.432	133.165	4.74799	436.036	18.284	757.175	7.28634	37.4796	119.964	31.708	11.1669	14.4531	0.29555	1.83568	6.96389	22.8111	85.0225	1.35637	51.9667	75.381	0.303816	118.393	19.9191	21.6971	8.71735	84.4967	71.6043	26.5576	105.571	51.5986	31.4364	96.8769	61.6708	62.9975	30.8678	173.636	48.3147	33.9024	46.3873
102.92	51.3077	23.2619	50.3744	0.748175	102.04	132.18	3.79304	550.651	32.2803	831.445	6.78203	35.5195	118.226	30.4955	9.94067	12.4588	0.257667	1.65531	5.87887	19.1231	74.4591	1.16471	48.697	72.5833	0.261614	158.798	26.5307	19.158	7.56313	80.5184	69.2619	31.2745	110.299	47.9595	30.1611	92.9029	57.3084	57.7249	27.4558	151.682	45.9817	36.3938	48.7699
103.02	45.9391	21.2965	65.3943	0.607373	97.1384	126.913	3.01201	597.566	39.1577	869.638	6.16618	32.9197	110.83	28.8813	8.84815	10.6533	0.224544	1.4927	4.95911	16.0136	67.2095	1.0001	45.0686	68.2512	0.22459	175.682	54.5967	16.7641	6.56126	91.5632	69.9078	33.8049	110.464	44.0575	27.9387	87.5691	51.9934	55.98	24.8096	131.384	43.2936	35.7424	46.6917
103.12	39.8591	19.4629	74.046	0.492841	98.0067	119.334	2.37969	603.156	41.58	880.928	5.524	30.008	100.709	27.0606	7.87439	9.05779	0.195527	1.34599	13.957	13.3994	69.6466	0.858962	72.0731	63.2882	0.1927	177.605	66.5181	14.5642	5.69163	98.5127	68.5813	34.7721	107.52	40.1486	25.4019	81.4418	46.3899	53.0432	22.0909	112.098	52.2754	41.8678	53.5506
103.219	34.2372	17.7646	78.3963	0.399748	99.9686	110.675	7.19718	584.364	41.2914	872.484	4.90138	27.0063	89.6311	25.1606	7.00614	7.67008	0.170152	1.21356	18.0479	11.2058	69.6667	0.737877	97.0249	58.1915	0.165208	170.425	69.3414	12.5795	4.93698	102.293	68.0413	34.6407	102.541	36.3816	22.8583	74.9354	40.8944	49.6727	20.8791	97.4818	57.2819	48.0556	53.0287
103.319	29.3108	16.1993	79.6392	0.324121	102.008	101.693	21.7753	551.993	39.4258	849.877	8.50062	24.0604	78.6275	28.6649	6.23168	6.47617	0.14802	1.09399	19.5694	9.36783	65.3751	0.633992	106.657	53.2263	0.139815	158.099	67.2393	10.8135	4.28215	114.071	66.6389	33.7559	99.6878	32.8379	20.4497	69.7237	35.7298	50.5621	20.4599	83.4187	59.3556	48.6158	49.4777
103.419	25.0657	14.7619	78.7791	0.262703	102.562	92.8424	29.4423	528.353	36.7124	817.421	11.1384	21.2615	68.2638	30.0597	5.54069	5.45674	0.128755	0.986019	21.672	7.8292	60.809	0.544764	108.719	48.5261	1.52351	143.253	62.6582	13.3256	3.71391	121.24	64.0215	32.373	94.9879	29.5562	18.2338	67.2856	39.8035	49.4012	20.2121	83.441	61.1473	46.3898	44.8932
103.519	21.4274	13.4454	77.1776	0.212874	101.911	87.1777	31.1758	495.195	33.6136	778.429	11.9393	18.6626	58.818	30.0919	4.92407	4.59094	0.111992	0.888552	21.5902	6.54192	54.9794	0.468244	105.634	65.3467	3.16096	127.584	57.0117	14.2751	3.22074	129.746	60.6556	30.6791	89.1609	26.5498	16.2268	63.7272	40.2015	47.0387	18.8551	78.3415	60.9266	42.9136	40.1682
103.619	18.315	12.242	74.4678	0.172548	100.29	80.7785	42.8571	488.404	30.4161	754.372	11.738	33.5697	50.3939	29.2686	4.37385	3.85842	0.0969372	0.800584	20.3289	5.4653	63.763	0.402584	99.9117	71.5583	13.2851	135.115	55.8439	14.2277	2.79267	134.236	56.8725	28.8104	82.7282	23.8161	14.4249	59.4921	38.4638	44.0285	17.0833	70.7191	59.3319	39.0038	40.6494
103.719	15.654	11.1434	71.0744	0.139957	97.9148	84.8178	60.3826	485.214	27.2919	722.666	11.0231	41.8605	42.9931	27.9317	3.883	3.24036	0.0820723	0.721202	18.4993	4.56509	63.8188	0.346337	92.9958	72.698	18.4993	133.308	52.3428	13.5732	2.42118	135.653	66.8857	31.9587	98.1545	21.3434	12.8151	54.9062	43.0953	40.7276	15.2345	66.2383	56.8334	35.083	43.202
103.819	13.3795	10.1416	86.0472	0.113667	94.9584	92.4226	64.8722	467.698	24.3391	694.322	10.077	45.5951	43.5671	26.3101	3.4453	2.71991	0.0690351	0.649577	26.5358	3.8128	59.9041	0.298208	85.7068	70.4202	20.5525	148.171	50.6368	12.5764	2.09881	134.747	71.9139	36.969	105.936	19.1144	11.381	64.6368	43.6534	37.3615	13.4651	59.7	58.6255	31.3585	41.5444
103.919	25.23	9.22875	94.5667	0.0924757	91.5677	93.5811	62.2827	441.928	26.158	667.545	9.05927	46.2665	41.5134	24.5555	3.0552	2.28229	0.054816	0.584977	29.3967	12.7363	54.4262	0.257087	79.3476	66.4454	20.7091	150.168	51.6052	11.414	1.819	132.114	73.4737	39.5717	112.701	17.108	10.1057	69.5781	41.8392	34.0691	11.8404	52.4232	65.08	27.9219	38.2445
104.019	25.4993	8.39725	103.496	7.33334	87.8714	90.9351	56.2295	438.766	40.0082	635.507	8.05688	44.9477	38.1182	31.3407	2.70768	1.91465	0.0426158	0.52672	32.1809	16.3018	52.5696	0.221998	72.8827	61.7407	19.7817	145.602	49.4456	10.2016	1.57584	128.225	72.6694	40.4575	114.185	15.3002	8.97251	71.0655	38.748	30.9317	10.3809	51.6934	67.9613	24.803	41.6973
104.119	23.4057	7.6401	107.265	13.1876	89.7386	86.1612	56.5811	430.407	47.542	600.254	7.11449	42.4016	34.1658	34.7193	2.39818	1.60601	0.0334947	1.90887	31.8763	16.9749	61.1256	0.192079	76.2611	56.84	18.2824	136.015	45.7544	9.01177	1.36484	123.451	70.3009	40.1404	112.185	17.8218	7.96614	71.1909	38.2687	27.9935	9.08538	48.1223	68.3257	22	42.9773
104.219	20.4646	6.95076	107.506	15.5019	90.2889	80.314	52.4801	423.005	54.6896	577.413	6.25233	39.1716	30.1202	35.8654	2.1226	1.34704	0.0213897	2.76335	29.9145	25.5338	61.2413	0.166566	75.1331	52.0308	16.5308	123.855	41.4496	7.88808	1.18192	118.081	76.764	39.0026	112.467	18.7071	7.0727	75.0417	43.9969	25.2744	7.9434	43.1972	66.9567	19.4957	40.8062
104.319	33.486	6.32321	105.383	15.7599	89.7494	74.0473	48.4159	403.2	56.6318	551.143	5.47684	41.0423	26.2431	35.5783	1.87743	1.12982	0.0142893	3.24789	27.165	62.0368	57.5134	0.144789	72.8291	47.4595	14.7218	118.772	53.5911	6.85422	1.02216	112.344	79.1642	37.3259	113.781	18.5095	6.2792	75.6217	45.1425	22.7792	6.94062	37.8243	64.4323	17.2662	46.4684
104.418	33.1832	12.4665	101.726	14.8928	92.2524	67.7584	42.6497	376.864	55.4436	533.902	4.78703	40.6896	22.6701	34.3997	1.65988	0.947625	0.00454169	3.47622	24.1435	93.5394	52.2684	0.126159	101.337	65.7383	24.8007	110.134	63.9199	5.92076	0.884082	128.935	78.7804	35.3169	112.268	17.6976	5.57456	80.2189	43.5938	20.5033	6.27984	38.8224	61.176	15.2857	49.8716
104.518	36.105	15.8378	97.1204	13.4744	93.2327	61.6805	36.4398	379.902	52.4694	511.307	11.4974	38.9252	19.4597	32.6947	1.46817	0.794821	-0.00402095	3.5301	21.1448	149.526	57.0502	0.110159	131.03	75.4052	35.0948	101.325	66.0411	5.08971	0.761634	139.496	76.5402	33.1252	108.132	16.563	4.94849	81.1724	40.5696	18.4364	5.59573	36.9963	57.4952	30.4432	48.1475
104.618	33.1689	21.748	96.6268	11.8496	98.4832	55.9428	30.4706	367.783	48.5708	485.253	15.196	36.3227	16.6244	30.7072	1.29438	0.666647	-0.0100632	3.46799	18.3274	177.502	59.5624	0.0963335	153.017	77.479	39.2237	91.2614	63.7407	4.35778	0.654231	145.384	73.1121	30.8594	102.328	15.2853	4.39218	79.5763	48.0654	16.5653	4.94326	33.7189	53.6107	38.8224	44.4047
104.718	47.6251	24.7	94.2441	10.2171	101.614	50.609	30.8794	352.162	44.2907	457.182	23.2834	33.2814	14.151	28.5983	1.13145	0.559118	-0.0173077	3.33145	15.8787	204.481	57.0269	0.0842589	176.445	75.5006	39.6433	80.9149	59.2367	3.71861	0.561222	156.904	68.9739	44.167	95.5492	13.9732	3.89779	76.2593	50.0297	14.8757	4.34515	29.8388	49.6786	40.9313	47.8244
104.818	46.2037	25.7614	98.3585	14.3364	104.748	48.692	29.795	356.747	60.5182	433.783	26.3035	30.074	12.0124	26.4725	0.993771	0.468907	-0.0248971	3.1498	20.644	207.687	52.3538	0.0735451	182.2	71.87	37.9321	70.8838	53.808	3.16428	0.480322	163.26	69.7376	52.3191	88.2961	12.6904	3.4585	71.8427	51.0558	13.3526	3.80838	25.8629	45.8069	39.8592	46.2358
104.918	62.5074	25.6391	99.0191	15.6422	106.132	45.8469	39.9112	346.381	67.5432	415.945	26.5164	26.8814	10.1753	24.3958	0.874622	0.393213	-0.0265775	2.94362	22.0634	195.335	46.9977	0.0638586	178.262	67.1308	35.0925	61.5136	48.1743	2.68638	0.408369	165.656	68.4942	56.7344	80.9205	11.4726	3.06837	69.4518	49.1491	11.9815	8.27413	22.0775	42.0682	37.2834	42.6693
105.018	59.9908	24.799	97.3567	15.3478	106.107	42.5607	42.1206	327.818	68.8857	400.169	25.2502	23.8189	8.60524	22.4083	0.77129	0.329668	-0.0355744	2.72713	21.5888	181.186	41.6617	1.9555	185.475	61.9993	31.751	52.9815	42.7243	2.27653	0.348685	165.051	78.2579	58.4759	73.6642	10.338	7.49549	65.8656	45.647	10.7484	19.8198	18.6295	38.5092	34.1033	38.5065
105.118	53.1468	23.5466	94.1766	14.2093	104.951	39.1335	40.0749	304.966	66.8422	381.163	23.2762	20.9553	7.26832	20.5325	0.679883	0.276274	-0.0363658	2.50996	20.1145	162.017	36.6642	2.83894	182.193	60.1985	28.2891	45.3546	37.6528	16.2052	0.295954	162.206	83.9647	58.3363	66.6885	9.29408	9.12083	66.0023	41.398	9.64039	23.7889	15.5795	35.1576	48.6396	49.963
105.218	49.7667	22.0805	90.0493	14.9601	102.902	43.3501	48.3348	303.643	62.8978	360.171	21.0346	18.3273	6.13318	18.7795	0.606788	1.56927	-0.0409721	2.29846	18.1812	141.648	32.1289	3.14566	180.11	67.9886	24.9302	56.6035	33.0424	55.2171	0.251427	157.723	85.6766	56.9047	60.0953	8.34149	9.37339	64.2622	36.9266	8.64536	24.107	17.7285	32.0275	53.2608	57.3499
105.318	43.774	20.528	85.3763	14.4098	100.154	44.2735	48.9469	291.762	58.0013	338.135	18.7696	15.9495	5.1715	17.1527	0.537296	2.14049	-0.0389292	2.09661	16.1083	122.052	28.0835	3.13345	172.054	69.3743	24.9625	60.7219	28.9127	94.266	0.214103	152.077	85.6955	54.6159	53.9444	7.47727	8.98321	61.2709	32.5461	7.75219	22.764	17.832	29.1233	52.7854	56.8082
105.418	37.7667	18.9692	80.4379	13.1934	96.8768	43.2419	55.3052	278.817	52.7477	315.757	19.4931	13.8217	5.47706	15.6507	0.479348	2.3029	-0.0399472	9.95302	14.0765	121.539	24.5105	2.95494	161.108	67.3564	25.3394	60.3517	25.249	129.35	0.182401	145.716	86.2399	51.7888	48.2649	6.69643	8.31965	57.4966	28.432	6.95076	25.6345	28.7589	26.4429	49.8371	86.2267
105.518	42.9249	17.4532	75.427	11.6954	93.2083	48.6171	54.4064	294.245	47.5007	293.554	18.8588	11.9345	13.0379	14.2691	0.427245	5.50335	-0.040976	18.0438	12.1816	123.541	21.3729	2.69902	149.035	63.6389	24.3085	57.295	22.0196	158.96	0.155052	138.83	87.6423	48.6551	43.0645	5.99304	7.56632	53.285	24.6726	6.23187	25.3447	33.0457	23.9792	45.8285	93.0091
105.618	40.5705	16.0086	70.4742	10.1413	92.9881	50.0296	49.8236	296.371	42.473	271.898	18.9974	10.2726	40.5368	13.0017	0.37844	6.81687	-0.0409092	28.8248	10.4676	116.239	23.0168	2.4168	142.919	75.2246	22.5278	52.7635	19.1852	175.777	0.131112	131.655	88.4698	45.3825	38.3353	5.36093	6.81184	48.8877	21.3012	5.58714	23.6521	33.3941	21.7225	41.5066	89.974
105.717	36.3744	14.6508	65.6659	21.1269	91.8059	50.3593	51.1243	286.774	37.7804	254.021	41.5912	8.81808	53.5366	14.8699	0.333022	11.2179	-0.0391828	35.1072	8.94821	104.821	39.9803	2.13615	134.135	78.3088	21.3936	47.5566	16.7048	197.194	0.110361	124.365	86.7974	42.089	34.0596	4.79394	14.2552	44.4842	27.4543	5.00908	42.8057	31.541	19.6613	37.2534	83.0568
105.817	31.5737	13.3864	61.0567	31.0251	89.8668	51.6816	48.8019	271.765	33.4772	236.251	51.2464	7.5514	57.8113	15.6246	0.290301	24.7516	-0.037616	38.2652	10.2604	92.1293	45.2229	1.87185	124.26	81.8317	19.6976	42.1871	14.5385	201.615	0.0924677	117.094	83.4915	38.8566	30.2122	4.28598	44.5904	40.1991	32.9878	4.49091	48.7783	28.5827	17.7828	33.2527	74.9639
105.917	32.4367	12.2166	56.6788	41.3284	87.3571	68.5764	43.9068	253.043	29.5792	227.65	53.6335	6.45313	57.0288	28.5827	0.249484	30.214	-0.0353509	39.2859	18.6226	89.5561	44.8142	1.63058	114.181	80.439	24.9492	36.9719	12.6491	227.05	0.0773567	109.941	79.1741	35.7401	26.7633	15.7448	56.0896	42.7903	37.1366	4.02651	48.457	25.1938	16.0741	37.7758	66.8924
106.017	29.2784	11.1395	52.5489	44.2455	84.4094	76.0038	49.1447	243.564	26.0791	230.829	73.7536	5.50436	53.4924	48.7347	0.210574	31.1618	-0.0321448	38.8763	22.1059	82.27	41.8618	1.41463	104.381	76.5311	26.7092	32.0944	11.0028	232.615	0.0644805	102.981	78.0106	32.7753	23.6803	21.7942	58.3203	43.3961	37.7085	3.61027	45.3261	21.7742	14.5222	47.4829	59.3374
106.117	34.0256	10.151	48.6728	48.0679	81.1257	77.6419	48.1327	238.464	22.9561	228.777	80.4443	4.68733	48.6255	60.0105	0.174457	29.7153	-0.0289848	53.4752	29.9702	77.8139	37.9353	1.22379	98.8572	71.4627	26.3975	27.6495	9.56917	225.791	0.0535617	96.2669	75.2675	29.9833	20.9302	24.4838	56.1765	42.6105	36.1928	3.57107	58.9	18.5479	13.947	49.797	52.472
106.217	31.6491	9.2459	46.2977	47.0606	77.6096	75.8436	43.9661	226.757	20.1826	222.968	87.8452	3.98578	43.2878	65.4008	0.142496	43.3352	-0.0261105	66.1101	32.544	81.4663	33.8082	1.05659	92.0882	71.1024	24.9232	23.674	8.32135	211.695	0.0444068	89.8355	79.9429	30.251	18.4808	28.584	52.142	44.5996	33.5491	3.42752	63.1563	33.7838	13.9194	48.3692	51.3
106.317	30.5749	8.41857	46.4497	43.5136	73.9612	72.1057	38.484	211.613	17.7279	227.563	87.1521	3.38508	37.9802	66.9474	0.116017	47.6871	-0.0235451	72.5845	32.1048	77.8065	29.8444	16.4448	84.9126	68.1034	22.8603	20.1681	7.23563	193.774	0.0367468	83.7103	84.0702	29.7436	25.0409	38.8524	47.4589	44.7374	30.3849	3.22556	61.1776	96.368	13.5707	45.1812	48.7096
106.417	27.1374	7.66326	45.5633	38.8238	81.375	92.2362	32.7367	195.012	24.2889	226.6	82.262	3.94703	32.9783	66.0391	0.095718	46.9745	-0.0212177	74.8383	36.1404	70.7713	26.1995	23.6034	92.2811	63.8432	21.6534	17.1097	6.29111	184.596	0.0303728	77.904	84.7214	28.7143	28.8122	43.3486	42.7329	43.5887	27.0756	6.17986	56.5179	125.11	13.0103	41.2945	44.5721
106.517	23.4809	6.97429	44.0021	33.8171	116.547	104.009	27.2873	178.167	27.1368	226.233	75.4309	6.42047	30.7838	63.6161	15.8279	48.389	-0.019043	74.2604	36.2906	62.5366	22.9248	35.9531	92.6721	59.092	23.8852	14.4648	17.4146	170.872	0.025159	84.409	94.0295	27.3493	40.2689	44.333	38.244	41.5805	23.8443	7.75958	51.6081	177.202	14.9544	40.2317	66.9367
106.617	41.7943	16.4124	42.0242	28.9593	143.554	136.311	33.8929	163.255	27.6917	229.324	67.9398	7.76401	27.8953	67.5794	24.7457	64.1793	-0.0170507	96.4256	34.3261	54.2608	20.0207	40.4471	90.8559	54.2719	23.9804	12.1932	22.3577	154.973	0.0210566	88.0562	101.996	25.7847	57.2452	43.2463	34.1081	39.0325	20.8159	8.45459	46.2204	202.273	15.9325	37.641	72.0057
106.717	44.4733	21.6736	39.8108	29.051	163.732	168.901	34.7426	148.56	26.88	227.236	67.6345	8.33225	42.0744	68.1699	28.288	68.3583	-0.0153753	108.32	31.3257	46.52	18.5662	40.578	86.9646	49.6063	27.9551	10.2535	27.6958	138.444	0.0178926	94.6562	104.769	24.1181	67.2139	41.0004	30.3589	36.1814	18.0522	18.798	43.0814	203.76	16.2254	34.4349	71.873
106.817	40.5076	24.2324	37.4872	27.2462	178.205	189.131	32.5521	134.53	25.3007	221.429	63.9612	8.3818	47.6255	66.6276	28.8553	66.2715	-0.0141454	113.149	27.9329	40.4714	23.1991	38.4157	94.5617	51.9515	28.8414	8.60486	29.068	122.256	3.62885	98.226	103.991	22.419	72.1373	38.1668	26.9909	33.1998	15.5761	27.076	39.0153	192.099	16.0421	43.4167	67.2985
106.917	36.2268	25.3202	35.1376	24.5341	187.926	247.292	28.9557	121.4	55.5226	213.032	58.7171	11.58	49.1735	77.2538	27.8394	61.0731	15.7497	113.208	24.5187	34.7593	23.8728	39.2165	94.9868	51.1237	27.9282	7.20903	28.2857	106.988	4.9139	99.9189	101.837	20.7359	73.4905	55.7874	23.9808	30.2112	13.3866	31.1744	43.7599	173.874	15.5368	45.5841	61.1688
107.016	42.6792	28.0175	32.8177	21.5059	193.716	286.994	24.9047	129.924	70.9552	202.913	52.9242	20.406	47.3535	81.7531	26.0407	54.5883	28.0271	113.603	31.6983	29.5972	22.7051	37.4801	91.9129	63.7654	28.5174	6.03115	26.4121	92.9542	5.12585	99.7357	97.829	19.1021	72.3762	63.9097	21.2983	27.3012	11.4695	32.6064	47.1255	153.133	14.8227	44.3007	54.7794
107.116	50.2631	28.8246	30.564	18.5007	196.288	322.639	20.9253	136.807	77.085	191.737	47.1452	25.2944	43.77	92.5929	23.9138	54.3277	33.9398	110.741	33.8034	25.0541	20.7725	34.5098	97.7523	81.1304	27.6756	5.03988	24.062	80.707	4.86862	98.1491	92.68	17.5384	69.6135	66.2265	18.9118	24.5269	9.80325	32.377	45.7344	132.269	13.9824	41.392	48.684
107.216	47.2721	28.4559	32.3182	17.4661	196.257	332	17.2842	148.088	77.5103	180.005	48.322	27.4721	39.4066	96.7958	21.7115	50.8164	35.8792	105.821	33.0391	21.1224	24.7636	31.0563	97.1145	102.794	33.3017	4.20759	21.5833	86.0365	4.42988	95.5334	86.8957	16.0589	65.8058	65.0937	16.7907	40.5609	8.36316	31.1503	44.2149	112.616	13.0753	37.8364	59.1824
107.316	41.6334	27.3815	32.7939	15.7934	194.135	325.686	14.0937	169.671	74.5744	168.09	47.1857	27.8285	34.8496	96.7165	19.5698	45.8417	35.4776	102.631	30.7624	17.7575	32.6462	27.5395	93.0308	123.309	34.8644	3.51008	23.1341	85.5117	3.94412	92.1846	83.7102	14.6715	61.3927	62.0048	14.9064	51.851	7.12406	29.3614	40.8068	94.8369	12.1438	34.1467	59.8162
107.416	35.9348	25.9093	41.7869	13.8835	190.356	310.446	11.3777	199.909	69.7887	159.532	44.1403	27.0028	30.4339	105.958	17.5573	55.3661	33.7613	97.7185	27.7944	14.8992	34.2135	24.1829	87.2582	155.46	34.0405	2.92645	22.7527	81.4321	3.47149	88.3352	85.3257	13.3795	56.69	57.8983	38.7415	58.2273	6.06161	27.2925	36.7595	79.1846	18.4532	30.581	80.1313
107.516	40.5649	24.2385	46.8997	11.9676	185.284	290.537	9.1128	228.7	64.1154	150.96	40.2546	25.45	26.3369	108.783	15.7041	63.3053	31.3693	91.8108	24.6192	15.6674	47.7231	21.0948	80.8029	188.093	45.7068	2.43867	21.3758	75.3592	3.03653	84.1672	84.261	12.1823	52.4687	53.3554	66.7029	61.0237	5.15313	38.0324	32.6741	65.6686	26.3828	27.2595	95.1917
107.616	37.4809	23.756	50.3368	24.4912	179.238	268.61	7.25255	240.168	58.1546	141.888	36.1311	23.4894	22.6392	107.502	14.0189	63.4775	28.6934	104.258	21.5107	14.996	50.9174	18.3172	74.2305	206.403	59.4247	2.03137	19.5472	68.335	2.64709	79.8215	81.4261	11.0779	48.1441	48.7294	88.2672	61.2635	4.3779	43.2524	28.8234	54.1633	31.192	24.2288	95.4538
107.716	38.7797	22.7526	51.5565	29.8821	172.475	253.823	5.74238	270.725	52.2704	135.62	32.0974	21.3416	19.3638	103.682	12.4984	59.6214	25.9682	109.562	18.6136	13.9842	57.419	15.8549	67.8485	207.818	64.302	1.69153	20.6553	61.0381	2.30361	75.4064	77.476	10.0636	46.129	52.585	93.3733	59.7264	19.9147	44.9573	44.79	44.4761	33.7489	21.4969	89.5599
107.816	49.5922	21.4618	52.7212	32.7006	165.198	239.996	4.52758	278.7	46.6726	128.511	28.3204	19.1553	16.5002	98.3754	11.1336	72.6459	23.3294	113.026	15.9944	30.4381	56.8292	13.6931	61.8144	232.237	63.9122	1.40814	20.1695	53.8954	2.00317	71.004	72.8779	9.13445	43.4813	53.8174	90.6497	57.0015	27.8856	44.478	55.0374	46.483	34.7017	19.0521	81.4827
107.916	47.078	20.0345	52.3757	32.1328	157.569	233.468	3.55747	301.244	41.4729	120.925	24.8739	17.0276	14.0202	92.2853	9.91253	74.868	20.8505	112.195	13.6735	36.5436	59.2944	11.8076	56.1992	243.819	60.5464	1.17193	18.8713	47.1609	1.74135	74.8024	67.9613	14.6546	40.4762	52.5201	84.4809	53.53	31.1108	42.6935	56.2531	45.6981	36.7446	20.7199	73.0075
108.016	41.5757	18.5667	51.0299	29.7756	149.744	221.375	2.78729	303.417	36.7201	113.136	27.2649	15.0184	11.8873	85.8744	8.82239	71.3644	18.5665	108.567	14.2378	37.1142	56.7543	10.1706	51.0248	240.237	55.6541	0.975114	17.2135	40.9719	1.51371	76.5631	66.99	18.1196	37.3113	49.8057	77.0661	49.6381	31.4457	40.1792	53.3339	53.751	37.274	31.6416	64.9004
108.116	35.9163	17.118	49.0447	26.604	141.859	206.464	2.17876	309.666	32.4248	105.346	27.099	13.1615	10.0621	84.171	14.2889	65.1166	16.4891	103.205	13.7414	43.7049	74.1242	8.75357	46.2857	234.986	50.1351	0.811108	15.4525	35.3884	1.31583	76.7715	64.6527	20.0917	43.8107	46.3718	69.4818	45.5632	30.1003	51.9068	48.736	57.8823	36.7537	35.3657	57.4557
108.216	32.0406	15.7243	47.2486	23.1958	141.102	192.686	1.69977	315.497	28.5744	97.7035	25.6044	11.7194	8.50671	89.3364	16.5006	57.8377	14.6165	96.8512	14.8603	44.035	79.0268	7.5298	47.3523	222.951	66.7514	0.67438	13.7282	30.4204	1.14375	75.8132	63.487	20.9909	47.0218	42.6492	62.2314	41.475	27.8531	57.2583	43.6668	56.623	35.5263	36.7993	50.7542
108.315	27.7681	14.4055	53.6464	19.8776	138.985	177.809	1.32393	307.367	25.1432	91.0015	23.4926	17.7818	7.18453	90.0699	16.9084	65.7217	12.9387	90.0215	14.6294	41.2426	79.2847	6.47451	46.0987	222.751	87.9869	6.70762	19.7674	26.0469	0.99398	90.6201	61.1073	21.1305	47.9062	39.8508	55.5276	41.5429	26.6429	58.5722	38.6982	52.457	33.8434	35.6087	44.7826
108.415	23.8425	13.1718	56.7823	27.3736	135.787	162.816	1.02981	291.368	22.099	84.4186	22.9259	20.9975	6.06354	88.0023	16.3533	65.7153	11.4422	83.067	13.6797	37.0911	74.5073	5.5655	53.4346	213.842	95.7385	10.0271	28.5404	22.2291	0.863621	105.2	60.5349	20.7433	65.4154	36.7396	49.4385	40.4351	24.6426	57.399	34.0809	52.2173	31.8883	33.1933	45.4777
108.515	20.8707	27.1904	57.6702	34.0524	131.746	148.286	0.800107	271.349	19.4068	78.0469	21.4385	22.266	5.11445	90.0966	15.3192	61.6277	10.1114	79.2508	12.3942	33.2654	69.0408	4.78311	55.3062	200.73	95.4431	11.5562	31.6735	18.9186	0.749937	122.43	64.2057	20.0015	75.5217	33.5632	43.9618	46.126	22.2854	54.7605	29.9058	52.5863	30.6863	30.3021	42.9064
108.615	17.9786	37.8315	57.0358	36.3521	130.141	134.543	0.621011	249.71	20.8655	71.9481	24.281	22.2376	4.31194	88.8822	18.8208	56.2404	8.93067	89.4217	10.9991	35.5998	62.2935	4.11009	54.1778	191.392	90.5858	15.5681	55.2487	16.0638	0.650708	133.564	66.1226	19.0321	80.3107	30.4677	39.0635	48.7844	20.278	68.4325	26.1864	49.5689	34.9458	30.1014	39.1418
108.715	22.3943	43.1862	55.3965	35.2715	127.844	121.745	0.481569	227.916	20.8634	67.6939	24.5061	21.3787	3.63395	85.6259	39.4465	67.9001	7.88469	93.6395	9.62321	34.3662	55.3804	3.53138	51.4855	202.78	83.3715	17.2542	64.777	13.6129	0.563943	139.969	68.6706	22.7235	81.3485	27.5348	34.6963	49.2692	18.1303	74.4052	45.6117	51.0863	37.037	36.3664	41.4928
108.815	21.8478	45.6664	53.1207	32.4375	124.633	109.954	0.373122	217.49	30.1884	63.3274	23.3507	20.0196	3.06148	81.1804	48.4494	69.7113	6.9591	93.8351	8.33505	31.4485	78.8587	3.03389	66.2782	210.733	80.1443	17.4602	66.4332	11.5165	0.488196	143.084	68.6508	24.7431	89.291	24.8058	30.8098	48.2354	28.5363	75.5187	56.6582	48.7965	37.5926	38.0613	49.6497
108.915	19.4456	45.8144	50.4689	28.8391	120.721	99.1701	15.7288	203.435	36.8258	58.9624	21.5334	18.3911	2.57829	76.6338	50.9592	66.3156	16.1936	91.386	7.16675	27.8926	84.6619	10.0902	71.651	208.797	74.3666	16.7649	63.8682	14.3104	0.42243	143.342	66.9111	25.5661	92.2239	22.2972	27.3547	46.1788	33.1315	73.6548	58.1323	44.5394	37.0827	36.9338	49.9117
109.015	22.2831	44.5367	47.6235	28.4085	116.28	89.3572	22.4774	187.768	39.2036	54.68	19.4644	20.7229	2.17053	77.5641	49.9559	60.4374	20.7671	95.0135	6.12895	24.2593	92.5939	13.2325	71.7695	220.552	71.5533	18.2237	59.2184	15.389	0.365462	147.762	64.0633	25.5459	91.6638	20.0103	24.285	43.4712	34.1564	70.0521	55.212	39.4541	35.8548	34.4813	50.1344
109.115	26.9923	42.4286	47.3337	30.3251	111.465	84.6882	25.0401	188.107	38.9872	51.9854	17.3713	21.4347	1.8264	75.9724	49.3344	53.6405	22.4974	99.5575	5.22011	42.6463	90.4848	14.1515	69.0685	217.98	66.4322	18.2472	69.4836	15.3718	0.316015	148.928	60.5454	25.9322	88.7403	18.3623	23.2458	40.3879	33.0757	65.5184	50.4965	34.2219	34.1638	31.5057	47.0742
109.215	25.3373	39.8776	53.5823	29.4227	106.397	78.9593	24.4697	181.424	37.2595	49.047	16.6497	22.7887	1.53591	73.4884	46.7659	46.7908	22.5377	99.8044	4.43237	48.8897	99.9534	13.8549	64.9865	208.019	60.2505	17.4048	71.2837	14.6857	0.273067	147.641	56.6677	25.6029	84.2881	16.7212	24.9583	37.1301	30.8355	60.5737	59.5084	29.229	32.1955	28.4269	42.8445
109.315	22.3024	37.1328	56.6198	36.288	101.17	72.8148	30.3987	170.877	34.7172	45.9873	31.3398	22.7953	1.29069	81.855	43.2951	52.0926	21.6149	97.2248	16.956	48.7	100.566	12.9377	60.2966	216.667	64.1575	16.0804	68.5436	13.6211	0.235821	144.533	52.6464	24.7888	78.9189	33.8594	24.39	34.4398	33.0702	55.5466	59.8925	24.6745	30.0838	25.4559	38.3957
109.415	19.2462	34.3519	57.446	39.0599	95.88	66.6459	31.163	198.407	31.8024	49.3251	37.3941	25.8585	1.08365	84.8076	44.2079	59.8779	20.1829	92.8614	35.8323	45.337	130.491	11.7457	58.2921	212.624	63.2208	14.5278	63.56	12.3719	0.203446	149.587	48.629	29.6513	73.0745	46.5893	34.2901	39.6181	32.7392	50.6384	62.8967	20.6416	27.9239	48.0175	34.1359
109.515	16.5023	31.6319	56.7764	38.0611	90.6086	71.7499	29.1993	232.348	28.7893	50.8143	38.6176	29.2132	0.908852	84.2801	42.6756	60.1833	18.5213	87.4471	44.046	66.6802	154.858	10.4753	54.9735	202.104	76.1196	12.9105	76.1651	11.0649	0.175166	151.203	44.7154	34.2364	67.0694	52.2221	36.9727	42.1023	30.9471	60.6152	60.371	19.2646	25.7822	56.6033	30.2222
109.614	14.1195	29.0301	55.1215	40.0282	100.294	72.1842	25.9736	243.707	25.8428	50.9338	37.2511	30.2602	0.761263	81.5836	39.9333	56.6004	16.7988	81.492	46.0169	87.366	241.768	9.23362	51.078	232.184	79.7091	11.3302	83.0629	9.78001	0.150567	150.221	40.9701	36.6065	61.1222	53.533	36.1976	42.652	28.4016	64.6147	55.5151	21.1442	23.7036	57.8987	26.6981
109.714	12.072	26.5778	63.4955	38.5337	110.479	69.8778	22.3398	241.438	23.0565	50.0572	34.6013	29.7876	0.636622	77.7905	37.1008	51.2289	15.1138	75.3454	44.4923	103.54	277.713	9.73301	61.8419	249.591	77.8305	9.84647	82.3918	8.56514	0.128938	147.307	37.4349	56.7742	55.3799	58.5394	34.8039	41.8468	39.038	64.8633	49.9108	20.8893	30.9878	55.555	23.5571
109.814	10.319	24.2901	77.2075	40.4333	117.475	84.9442	18.7699	231.279	20.4787	48.4743	31.418	28.3583	0.531337	73.887	41.357	45.2659	13.5208	69.2421	41.1586	133.873	297.034	9.45946	65.2263	278.143	73.4698	8.49042	88.4325	7.44648	0.109897	142.988	34.1313	89.9973	49.9362	59.2511	47.2853	40.1257	43.2522	64.2665	44.3156	19.4684	35.4613	51.5486	20.7726
109.914	8.81991	22.197	84.7337	38.8766	171.838	90.726	15.5034	262.798	18.1292	46.4089	31.9813	26.3695	0.442414	69.364	41.7046	39.3678	12.047	63.3347	37.0318	139.909	354.053	8.79597	67.2433	310.822	71.1316	7.2749	87.0336	6.43575	0.0932972	137.678	31.0687	117.202	44.8466	57.4483	50.4471	37.8183	43.5627	61.7459	39.0691	17.4891	37.6868	67.536	18.3113
110.014	7.53845	20.2587	87.9647	35.5558	258.077	91.5299	23.3614	278.089	16.0099	44.0326	30.6144	24.0971	0.367381	64.5796	39.9905	54.5263	10.7028	57.7182	32.7073	163.188	402.571	7.9646	65.7327	335.756	90.1597	6.20108	103.146	5.5354	0.0787846	131.704	28.2444	133.242	40.8596	70.0455	49.1606	35.1687	41.6106	58.1461	45.1547	15.3222	38.3191	79.7283	16.1389
110.114	6.4431	18.4723	88.2551	31.4957	339.199	88.7535	37.8751	278.652	14.1127	41.4757	28.3088	23.7556	0.304154	59.7655	37.2753	58.978	9.4889	52.4467	28.5191	163.763	399.773	7.0909	66.8222	344.32	96.5481	11.9708	107.557	4.74203	0.0660385	125.317	25.6496	179.545	37.0181	75.35	45.9025	32.3558	38.4515	54.0143	45.108	13.184	43.3126	81.6017	14.223
110.214	5.50688	16.8319	86.573	27.2963	400.757	92.1379	43.9118	268.788	12.4234	51.4147	25.6322	22.6382	0.250993	55.0679	45.8003	57.6146	8.40016	47.5464	24.6406	153.055	373.821	6.24301	64.832	355.823	100.425	14.884	104.313	4.04887	0.0549975	118.714	23.2756	217.211	33.3789	75.6065	53.9253	29.508	34.752	49.6995	42.3073	11.1927	45.7084	82.2959	12.5339
110.314	4.70672	24.1148	83.6076	23.2897	552.166	90.845	45.0678	253.185	10.9252	57.6561	22.9004	36.6178	0.206496	57.1773	48.5788	53.3276	7.4284	43.0245	21.1483	137.478	338.947	20.8835	61.2688	347.772	100.638	15.9397	97.2148	3.44734	0.0458067	112.044	21.1023	238.852	29.978	72.9289	54.6808	26.7154	30.9221	52.4103	38.4411	9.40466	46.2674	79.0302	11.0453
110.414	4.02283	27.8327	79.847	19.6429	676.249	86.8675	53.2639	234.795	9.59991	61.0964	20.2819	44.1983	0.169589	57.8688	47.8248	47.795	6.56398	38.8749	18.0621	120.535	302.17	27.6268	72.718	329.814	95.8131	15.827	88.4592	2.9282	0.0383972	105.42	19.1189	248.281	35.6766	68.6517	52.0603	38.7516	27.2039	64.9943	34.3341	7.83859	45.5543	73.3646	9.73359
110.514	3.43832	29.2672	75.6348	16.423	768.718	81.4641	53.4694	215.446	8.43002	62.439	17.8586	47.3884	0.139378	59.7122	73.6225	41.9622	5.79671	35.0838	15.37	129.627	266.8	29.6415	76.052	307.387	88.362	15.0159	79.2857	3.97805	0.0325166	106.29	17.3118	249.088	54.0349	63.6079	48.0328	46.0082	23.7308	70.4241	42.2113	6.49125	43.9863	66.8143	8.57775
110.614	8.46625	32.1776	71.2105	29.6397	834.795	75.4202	49.5281	196.244	7.39878	62.2338	15.6633	47.6425	0.115018	62.4118	83.7789	49.925	5.11655	31.6319	13.0433	125.428	234.254	29.068	79.0298	283.51	92.3683	18.0504	70.3669	4.44478	4.80819	105.4	15.6666	243.944	65.033	58.3086	45.7762	49.7531	30.39	71.343	43.1514	20.8636	41.8697	60.1673	7.55942
110.714	8.81293	38.3127	66.739	34.8735	878.952	69.2172	44.5534	177.83	6.49074	60.9085	13.701	46.6775	2.86168	62.3542	98.2776	50.9407	4.51403	28.4977	11.0461	149.62	261.787	27.1699	77.5809	259.819	104.898	19.031	67.131	4.5346	6.50688	117.47	14.1727	234.82	77.0362	53.9773	46.8081	56.7583	32.7342	69.5017	40.915	27.541	46.5773	53.8143	6.66227
110.813	12.5527	40.9074	62.3315	36.6904	905.008	65.3877	38.6089	160.552	5.69203	58.7945	16.3484	51.8868	4.22515	60.5681	101.398	48.2997	3.98061	25.658	9.34026	151.557	258.373	24.6817	73.8157	237.161	106.867	20.8861	61.96	9.02782	23.9112	124.809	12.8172	223.166	83.0732	57.0206	44.7417	60.0302	32.4789	75.5355	37.3882	29.5495	48.7	47.9317	5.87181
110.913	12.1609	41.2672	58.0611	35.3279	916.245	60.8331	40.1637	144.57	14.5394	56.1466	16.8834	53.2658	4.74946	57.7478	105.312	43.9312	3.50875	23.0895	7.88888	142.343	240.875	30.2384	68.9542	221.81	102.735	40.2745	56.0398	11.3771	40.8222	128.498	11.5886	210.035	84.883	56.6522	41.3654	60.6257	33.8148	76.6479	33.4987	28.8507	49.0008	55.2496	5.17531
111.013	27.8194	40.2545	53.9734	32.3382	915.448	56.0168	37.9479	129.931	36.8738	53.1601	16.2859	52.1363	4.78113	54.3578	102.573	38.9407	13.1338	20.7698	6.65757	128.225	231.821	44.2268	66.5117	213.315	95.337	50.0625	50.0321	12.313	45.2259	140.776	10.4744	196.189	83.7662	54.3216	37.5713	59.3516	32.9262	74.7455	29.6856	32.1303	48.0461	55.991	4.56159
111.113	28.7482	38.4356	50.0951	28.662	904.987	63.7413	33.9298	118.074	48.449	52.9394	15.1269	49.4409	4.53862	50.7052	96.4755	33.9388	18.0558	18.6771	18.2546	112.626	213.555	49.1254	62.6405	211.915	88.2016	53.6081	46.7943	12.3438	44.0298	147.934	9.46386	182.167	97.5641	50.9418	40.9483	60.5572	30.8007	71.0829	28.393	31.977	46.2535	54.5393	4.02094
111.213	25.9891	36.1799	46.4393	48.7737	886.873	66.1953	29.284	109.546	53.2428	56.273	26.4903	45.8432	4.1577	54.4937	88.8975	35.2018	20.0959	28.5011	23.5127	102.916	192.072	48.9928	59.2324	210.816	79.8106	53.227	50.9172	11.8203	40.5412	151.151	8.54787	168.345	104.255	47.0809	40.2758	59.7075	42.0746	66.4784	26.062	29.9328	54.0062	54.6755	3.54452
111.313	27.5248	33.7253	43.0097	56.5034	862.803	65.2789	24.6653	104.132	53.8648	57.6331	31.0562	41.8026	3.72097	58.5181	80.889	34.0864	20.8938	34.1647	25.0379	99.4588	197.799	47.1195	70.8652	204.064	71.1181	50.4986	50.4504	10.9811	36.317	159.686	7.71843	154.976	105.923	43.0856	37.7818	57.4585	46.5055	61.4587	23.4079	26.9673	60.7903	53.4173	3.12447
111.413	27.0418	31.2229	39.8039	57.0641	834.199	72.3523	21.9991	102.124	52.0163	57.5372	31.8307	54.4598	5.28896	59.4006	81.2966	33.4216	20.4688	36.9427	24.4535	91.07	188.192	43.5504	74.3681	192.466	62.6813	46.4845	47.5967	9.9858	32.0672	167.5	10.6337	142.226	104.127	39.1618	34.5871	62.1888	46.7809	59.9935	20.7721	25.9529	63.9991	50.0489	2.75408
111.513	24.1156	28.7659	39.3639	61.2055	802.25	79.254	18.9553	97.2142	48.7958	56.387	30.5819	60.5177	5.86832	58.2871	77.8136	31.0006	19.366	37.7508	29.027	101.074	172.385	39.2892	73.3797	191.209	54.8045	41.8849	56.9865	8.93895	30.5663	170.925	12.6945	132.88	107.118	35.4258	31.2442	63.7353	44.651	57.091	25.7331	33.0126	64.6818	52.0314	2.42736
111.613	20.8977	26.4101	43.1105	59.5315	767.957	81.9825	25.0904	90.7856	44.9034	54.5269	32.977	64.8748	5.86941	60.4005	78.0564	27.8217	17.9245	37.2441	29.8698	100.496	154.558	42.7709	70.0229	182.993	48.3572	42.0641	58.9729	7.9066	34.2781	171.011	24.1214	123.404	118.859	31.938	28.0145	63.0343	41.2408	57.2747	26.3775	34.898	63.6171	58.5824	2.13853
111.713	31.2907	24.1861	44.6986	55.8207	732.144	82.7134	26.3628	83.7036	40.7773	60.245	32.5161	65.2161	5.5506	72.4934	82.1128	24.4482	18.7651	35.8885	28.6424	96.6204	146.856	42.2467	65.5263	204.277	60.3974	40.1983	56.9671	6.92847	45.2308	173.239	31.1748	133.141	123.561	28.724	25.0119	60.7966	37.2602	55.4611	50.5345	33.8037	61.3802	58.7773	25.5359
111.813	30.575	22.1088	44.81	50.257	695.496	80.2055	25.0248	76.4983	36.6837	63.2552	30.586	62.9693	5.07214	78.719	80.5028	21.1838	23.267	34.0131	26.3618	88.2151	148.457	39.652	60.5923	207.33	73.7364	37.1884	59.3272	6.02638	46.8103	172.394	35.1187	136.796	123.342	30.5617	31.5658	57.5573	38.052	60.6396	59.3805	31.1269	58.3931	55.8485	33.636
111.913	27.2252	20.1828	43.9319	44.0494	658.574	75.8965	22.4383	69.4846	32.7773	64.2428	27.988	59.1476	4.53138	80.4158	75.9999	18.5717	24.8517	31.8482	23.6387	78.131	151.229	43.6191	55.6141	200.889	77.697	33.6308	59.7253	5.21027	56.5916	169.258	36.8785	136.181	119.78	30.4838	32.8601	53.7144	36.6465	71.9801	59.6978	27.738	59.4033	51.5406	34.8807
112.013	23.581	22.8236	42.4111	37.8909	621.832	70.6895	21.3712	63.9257	34.1559	63.7441	25.1756	54.4602	3.98557	79.2235	83.1518	16.0664	24.7105	29.5528	20.8292	67.8922	145.183	43.3008	50.8039	189.579	76.1308	39.698	56.8462	4.48254	56.9053	164.45	37.1295	132.639	123.722	29.2988	31.6708	52.6826	34.0447	76.4226	56.1612	39.6737	58.6881	46.7788	33.2033
112.112	20.2436	23.7513	40.4931	33.4343	585.637	69.3098	19.2014	64.4405	33.5606	62.1763	28.1816	64.0203	3.46665	76.2522	83.115	24.3232	23.5933	39.4452	26.611	78.8651	144.381	40.7539	46.2691	176.172	71.4996	41.4909	60.1713	3.84093	53.1845	158.459	36.3627	127.166	124.609	27.5169	29.4063	50.5038	30.882	76.5425	51.11	43.85	59.9491	57.9068	30.4193
112.212	17.3275	25.4158	38.3505	28.8974	550.274	66.0465	16.6258	62.3844	31.833	59.8787	28.2898	67.7303	4.72445	72.2481	79.3169	32.4274	21.9678	44.8531	28.2447	79.0054	139.092	37.1792	42.0564	162.198	87.3001	40.6251	58.8069	3.28021	49.5977	151.67	34.9333	120.487	123.683	25.4556	26.7714	47.5914	30.4875	74.043	52.9217	43.4754	59.393	64.9471	31.8481
112.312	14.817	25.6712	36.1031	24.6068	529.931	61.7996	14.0355	58.8992	29.5126	57.079	26.8768	67.5482	10.709	67.7085	73.723	34.6041	30.5041	47.5657	27.5377	73.7715	131.687	34.118	38.1785	172.429	91.9937	41.8222	55.0495	2.82764	44.7187	144.379	33.6246	123.508	119.63	23.3094	24.1094	44.2519	28.7705	70.0428	50.4745	40.6044	57.6048	69.8578	34.7309
112.412	12.6662	25.0603	33.8336	20.723	511.051	79.025	11.6336	63.3265	39.7139	58.8402	24.7417	65.7971	13.4355	62.9601	67.4433	33.5793	34.0802	48.0391	25.6018	66.2274	120.19	30.6384	44.6609	170.961	90.1419	40.5813	50.2293	2.4271	48.1514	138.574	39.7275	122.76	113.56	21.1945	28.5303	40.7095	36.3441	65.269	46.2635	36.5276	55.0147	68.6708	46.4957
112.512	10.8263	23.9399	31.5973	17.3062	490.391	86.2755	19.545	63.5999	44.0612	61.9694	22.3398	62.186	14.2119	58.214	64.3056	30.9622	34.6848	47.0301	23.109	58.0457	123.732	27.1307	46.4134	163.436	84.6597	37.9296	49.2245	6.41832	48.0814	136.543	42.8192	119.436	116.777	36.3165	29.0109	37.125	38.9283	63.755	41.5191	41.2581	51.9363	64.5568	48.4527
112.612	9.25336	22.5424	29.4309	15.1447	468.541	87.4468	22.1557	61.4334	53.023	63.0696	19.9234	63.6811	13.8676	53.6025	69.0429	27.6841	33.5738	45.0762	20.4548	50.0975	124.504	23.8011	63.6324	153.041	91.6592	34.5524	46.1515	8.57592	44.7956	133.041	49.6056	114.414	115.734	43.7199	28.2811	33.611	44.1014	60.6967	47.1224	41.3489	50.8642	59.2201	46.2178
112.712	7.90883	21.0179	27.3571	23.3441	459.092	85.0282	21.8283	57.9188	60.2823	67.6771	18.5626	64.1052	12.9222	56.3917	68.3832	28.7831	31.5336	46.2193	17.8624	42.7984	117.168	20.748	70.407	161.473	91.1349	48.1967	42.1509	9.97447	40.369	129.236	58.8746	108.337	116.097	46.376	26.4114	39.221	44.9232	56.8068	48.6873	42.0557	48.9245	53.5587	42.3843
112.812	10.1359	19.4613	25.389	26.2748	446.581	80.6003	20.0067	62.8329	62.0605	69.7427	24.3908	61.9534	11.6958	60.3941	77.8896	27.5628	29.0503	46.1039	26.9718	43.6095	106.6	18.0076	71.3241	160.575	86.7408	54.153	37.8698	10.3911	35.7586	125.688	63.6065	101.674	113.133	46.1838	24.12	42.0155	43.1993	56.6225	46.3904	39.8703	46.4362	48.0292	48.419
112.912	13.8562	17.9316	23.5331	26.1778	431.732	87.075	17.5504	68.4773	60.553	69.9248	26.1717	61.814	10.3806	61.2105	79.323	26.4922	26.4193	44.7617	30.3892	41.084	110.845	15.5817	69.0673	159.575	79.9802	56.4991	49.6482	10.1891	31.3825	121.204	65.1783	96.2593	107.985	44.3492	21.7596	42.7828	40.0941	54.6084	43.8103	36.2178	45.64	51.5057	47.8776
113.012	13.3242	19.1563	21.7916	24.4545	415.173	87.7654	14.9519	69.2747	57.1815	74.1731	25.7435	74.6767	9.0882	60.0052	76.4648	27.0683	23.8144	42.6516	30.5286	37.0754	105.932	21.4705	65.1968	154.431	72.2064	55.2599	60.1951	9.61803	27.4024	116.084	64.593	90.3274	101.495	41.6324	19.4955	42.1251	36.3456	51.5548	39.9504	34.3199	44.0132	57.0063	44.6424
113.112	19.581	19.3304	20.1633	21.9645	402.306	95.4809	12.4767	67.2069	52.856	75.8556	24.1822	80.1018	7.87877	57.5653	71.4898	31.2733	21.3337	40.0954	28.8833	32.6015	97.1595	23.3755	60.6108	156.836	64.2384	51.9191	62.6233	8.84651	26.1086	112.188	64.3425	84.1767	94.2709	38.506	17.4541	40.4991	32.4104	47.9749	35.7529	31.1666	41.8558	62.775	77.8002
[truncated: 1,943 more rows]
