# Supplementary material for: Dynamic and selective engrams emerge with memory consolidation
Source: Nat Neurosci. 2024 Jan 19;27(3):561–72. doi: 10.1038/s41593-023-01551-w (PMC10917686; doi:10.1038/s41593-023-01551-w)
Supplement: Supplementary file 5 — Statistical Source Data [file 41593_2023_1551_MOESM5_ESM.zip › Source Data Fig. 4 - Mouse 3 Home Cage at Delay = 0h.xlsx]

## Sheet: Mouse 3 Home Cage @ 0h
Time (s) / Cell	1	2	3	4	5	6	7	8	9	10	11	12	13	14	15	16	17	18	19	20	21	22	23	24	25	26	27	28	29	30	31	32	33	34	35	36	37	38	39	40	41	42	43
0	0.000309989	0.00010899	-0.001381	0.000199014	0.00589595	-0.000810991	-0.00397349	-0.00333393	-8.66423e-05	0.00203742	-0.000137034	-0.00171125	-0.00140933	0.000626492	-0.000119944	0.000238136	0.000905778	-0.000239841	0.000150353	-0.000199847	0.000213783	0.000385085	7.3057e-05	-0.000395364	0.00026155	0.000316717	0.00123682	-0.000143597	-0.000284154	0.000344524	0.000515849	0.00109122	-0.00208838	0.00162611	-0.00145973	-0.000665716	1.60772e-05	-0.000187024	0.000112285	-5.38744e-05	-1.70464e-05	0.000253906	-0.000163591
0.099922	0.000900177	0.000203525	2.68414	3.75986	67.4704	40.2886	14.1262	-0.0152036	-0.00058934	20.0611	11.1355	-0.00317826	-0.00498886	6.31982	0.551657	0.000218036	3.41831	12.3347	0.000370201	-0.000994053	0.000531214	0.795245	0.000126228	-0.000792526	0.00114268	0.000657194	0.0956494	4.15935e-05	-0.000628202	26.1014	0.000925941	0.00821532	1.80242	4.73503	15.3058	-0.00199529	9.74094e-05	45.5277	0.000293474	0.000353041	-0.000128165	2.94388	58.779
0.199844	0.00165618	0.000199315	4.23593	47.2936	213.375	115.812	53.3915	17.906	-0.00149756	33.4095	17.5187	-0.00358817	-0.00981316	10.4514	17.9769	2.8731	5.10129	19.3611	0.00061241	-0.00208904	0.000741191	1.18244	9.71261e-05	19.374	0.00238797	0.000882018	0.146265	0.000406935	-0.000760036	43.6622	0.00103922	0.020726	2.89583	7.65114	28.4832	-0.00367517	0.00030719	72.506	0.000501712	0.00131973	7.20766	4.37253	92.6443
0.299766	0.0024079	0.000135229	8.1491	70.1855	329.04	192.322	68.6299	37.265	-0.00246036	41.7676	20.6889	22.1684	-0.0150358	12.9967	28.5591	14.0459	12.3087	22.8894	0.000863085	-0.00308191	0.000883957	1.33157	-3.19302e-05	36.0455	0.00361591	3.58288	0.16807	0.000283721	-0.000560393	54.9666	1.39756	0.0368597	6.48773	9.32066	35.3361	7.87413	0.448507	86.603	0.0007348	0.00273059	11.5137	4.90471	109.922
0.399688	0.00316819	7.68464e-05	10.2835	80.1443	401.085	264.071	84.1477	48.9939	-0.00294122	46.4571	21.737	33.7555	-0.0197943	14.4026	34.4455	19.262	22.1429	24.155	0.00115134	9.14504	7.5493	11.8202	-0.000201108	40.1168	0.00451339	5.71496	0.171808	14.3949	19.1249	61.7193	8.99118	0.0543745	10.1992	10.1448	38.0717	11.9087	0.635764	91.9475	0.00100691	0.00417019	13.8171	4.92359	116.356
0.49961	0.00401424	5.16882e-05	11.2723	82.2009	488.933	323.902	96.2048	55.2745	18.2292	48.4888	21.4293	39.3957	-0.023396	17.908	37.1516	20.9836	26.2761	23.9959	0.00144596	32.6296	10.6646	16.8636	-0.000359727	39.1162	7.95914	6.84552	0.164929	25.2466	27.1483	72.8226	13.2141	0.0714439	12.2274	10.404	38.1962	13.6566	0.690935	96.6835	0.00131057	0.00541663	14.7633	4.66424	115.882
0.599532	0.00482632	4.29255e-05	11.5349	79.614	538.752	386.158	95.2018	61.3354	30.0509	54.2884	20.2983	41.3901	-0.0254919	19.844	37.743	20.7304	38.6121	22.9767	5.16021	44.7846	11.5083	53.9382	3.13884	52.5471	16.7615	7.29747	6.99242	31.702	29.0626	94.7777	15.2761	0.0862362	16.4913	10.2935	36.7296	14.0707	0.681196	96.1255	0.00160909	0.00631184	14.8125	13.9785	111.327
0.699454	0.00545979	2.66405e-05	11.3489	74.4728	561.652	439.113	110.677	70.8659	37.512	56.8856	48.1951	40.6588	3.56525	20.6673	36.9652	19.4299	43.1747	21.4735	10.7586	49.687	25.3402	90.6794	19.4302	54.3294	21.656	7.30183	10.5986	34.9959	42.1187	108.126	15.9751	0.0981121	18.6576	9.94844	34.3558	13.731	4.28833	91.7827	0.00186714	0.00669345	14.2906	29.2331	104.296
0.799376	0.00578642	3.42612	23.9551	68.0969	565.751	518.428	110.305	74.9807	41.48	57.2011	63.294	44.565	7.23148	20.7155	35.3364	17.6396	43.2051	19.7337	13.6025	50.0896	30.3747	105.895	27.8802	51.5491	23.9096	27.2106	12.1521	36.0605	45.3896	119.408	15.8352	0.107965	19.4032	9.46163	31.5268	25.3143	8.76301	112.961	0.00204553	0.00656459	13.4256	35.8697	96.0131
0.899298	0.00579758	8.7372	30.8983	61.3026	556.963	542.335	102.272	75.3639	42.9671	61.9995	69.8327	44.7758	9.16393	23.1397	33.214	15.6867	40.7439	17.9172	14.379	47.8319	30.9688	137.007	33.9083	47.2033	24.4187	38.7782	12.4355	35.5945	43.5645	124.886	30.9167	0.118653	19.2114	8.89628	28.5358	44.6307	10.4089	121.702	18.3634	2.61756	12.3752	37.4894	87.2787
0.99922	0.00546108	24.4004	45.8651	62.43	539.578	534.694	91.094	73.2533	48.595	63.7043	70.8017	42.8795	9.96149	24.2127	30.8411	19.0895	37.0551	16.1239	13.9933	44.1254	34.0172	181.403	36.6388	54.8879	23.8125	44.6114	11.9675	34.1169	39.353	126.24	46.1734	14.6332	26.0675	8.29521	25.5674	53.5035	10.6434	122.194	27.9716	18.4519	11.2464	41.7048	78.6005
1.09914	0.00475539	36.1561	53.5831	67.0055	516.694	509.906	79.186	69.5503	59.5973	63.2241	73.7303	58.7394	10.0352	24.3423	28.381	19.8463	39.6098	20.8562	13.0005	39.7533	33.4622	203.221	41.587	74.6293	22.5288	46.5843	11.0872	42.4931	34.2791	124.716	64.4039	24.1078	40.1081	7.68679	22.7332	56.2463	28.0379	136.765	31.9941	25.4388	10.1101	46.7875	70.363
1.19906	0.00381326	38.2213	56.663	66.5656	490.534	476.593	67.7716	65.6717	65.325	75.0326	72.3006	65.0965	9.66517	23.8282	28.6056	19.1382	38.7415	30.9405	27.5578	35.2083	31.2416	204.828	42.3302	77.4152	30.0989	46.0341	10.0124	46.7226	29.1629	126.958	73.0479	34.8941	47.7886	17.1929	25.4977	66.6858	34.7472	140.33	32.5675	27.4401	10.3509	52.8204	63.4295
1.29899	0.0027785	36.3845	56.8313	65.4554	462.678	439.849	57.4095	61.0323	67.3144	81.2421	68.2445	75.4372	9.04003	22.8899	27.8732	17.6823	36.0426	37.3085	33.8903	30.7882	28.3661	210.025	40.598	78.0033	33.714	54.3526	18.1511	48.0318	47.959	134.998	75.6615	41.4156	51.0657	39.2234	26.532	72.5648	36.1	136.767	31.1158	26.7531	10.1176	53.186	57.0691
1.39891	0.0017861	33.1609	69.2702	61.8136	434.236	402.62	48.2957	60.3532	66.7142	83.4152	62.7458	77.9094	8.28542	21.6868	46.9774	20.818	32.4929	39.7467	35.4177	26.6615	25.3503	211.364	37.5196	73.2588	34.7074	57.7934	21.9505	47.3386	53.6299	137.922	144.202	56.4449	51.4046	52.3334	26.0912	72.8833	34.8712	138.775	28.573	24.7268	9.59191	50.4715	51.2383
1.49883	0.000803056	29.6218	76.8808	59.6102	405.975	397.477	40.4361	58.0111	64.3769	82.7388	56.5983	75.9718	7.48324	28.3926	57.744	21.3335	28.6794	39.7014	35.23	22.9124	22.445	215.094	33.8181	66.7799	34.0161	57.74	23.0388	45.3248	75.2931	137.248	183.191	65.3558	49.8463	59.3577	31.5916	70.116	32.4951	134.289	31.1385	30.3731	8.90021	57.3638	45.9031
1.59875	-3.36596e-05	26.2044	87.0315	55.6073	378.415	379.347	33.7445	58.2508	69.338	80.109	64.7821	82.3942	6.68545	40.5764	99.6357	23.0516	48.7428	38.1477	55.7697	19.5717	28.8956	206.966	29.9446	60.0513	32.2927	55.4743	22.4984	42.4905	80.3095	134.095	200.09	69.9523	47.1244	62.282	33.9436	71.0417	37.5146	125.873	38.9062	31.3768	11.8552	57.945	41.0121
1.69867	-0.000684243	23.0701	92.9774	54.562	351.896	354.736	28.0959	56.5837	70.6909	76.1967	66.9886	95.6181	5.92354	47.8406	123.348	22.6799	59.5379	45.2367	63.7584	16.637	32.1137	192.311	26.1693	69.236	29.9863	51.8942	21.0406	48.6701	79.6933	139.357	203.199	79.5001	66.9921	62.4924	34.0283	68.6845	42.5665	116.976	41.2662	29.9314	32.553	63.4837	36.6726
1.7986	-0.00104942	20.2619	93.7971	51.4575	335.656	364.676	40.7573	53.6981	69.5614	71.4999	65.4096	102.034	5.21518	51.5876	134.721	21.206	62.0536	60.4504	64.5082	23.1018	31.7502	176.174	64.2273	69.9755	27.4008	47.6195	28.5469	51.2234	112.738	148.185	197.96	87.207	77.4244	60.9524	32.7071	64.6083	42.7381	115.87	56.9457	27.3176	44.4759	74.315	33.4285
1.89852	-0.00123184	17.7741	98.5773	47.3101	317.721	356.145	43.9974	50.0913	67.0579	84.362	61.564	107.093	4.56883	52.8553	147.005	25.1959	72.1398	67.3777	61.2992	25.7447	29.7202	186.464	83.0048	65.8005	24.7381	43.0698	31.4511	51.2602	120.55	151.405	191.46	109.502	81.4427	58.3285	30.585	62.5084	47.2558	110.361	62.8913	24.2669	50.3836	79.5591	30.1676
1.99844	5.81875	15.5822	98.519	44.3902	298.999	337.733	50.3531	46.1175	63.4233	91.054	56.4885	105.143	16.7979	59.6403	150.351	25.9251	73.5431	68.9998	56.1277	26.0136	38.4935	210.017	89.6473	60.0143	22.1276	38.5215	47.8437	49.6075	115.269	150.677	180.89	124.816	90.4858	55.0784	111.096	58.8237	50.5358	112.68	62.8848	21.1824	52.2523	131.415	27.0189
2.09836	7.84181	13.6564	95.5208	40.6732	280.125	314.565	49.8509	42.024	59.1289	93.3042	57.7874	109.369	27.0218	65.9972	147.886	26.1145	70.0961	67.3336	50.1841	27.6441	40.3744	212.222	101.782	57.5028	19.6489	34.1497	78.2393	46.8751	118.123	147.228	168.256	132.447	93.162	55.0324	155.506	56.7989	54.3164	109.474	60.4414	18.2735	51.4874	163.753	24.0582
2.19828	30.0918	36.6902	90.8255	36.6678	261.534	289.661	46.0578	37.9792	54.5121	92.4244	56.0523	106.843	32.1288	68.6784	141.782	33.3763	65.1192	66.7395	49.727	27.2243	38.8974	202.859	103.615	66.4733	17.3469	30.0586	91.8988	43.5079	126.274	141.962	154.83	134.736	91.6611	57.6506	176.198	59.0228	77.2894	114.115	59.3609	15.6366	71.903	173.258	21.3248
2.29821	36.6298	43.0936	85.2395	33.1941	262.601	264.753	40.9382	39.3166	49.8099	89.4029	52.5211	100.598	33.9121	68.7994	139.636	35.4049	64.9784	63.8126	50.9462	25.6223	35.9243	196.231	147.425	69.4265	20.2364	26.3035	95.1522	39.8248	161.252	135.541	150.401	133.379	87.5321	66.7374	209.157	57.8679	84.0724	123.551	55.4863	13.3043	82.1773	168.904	18.8353
2.39813	36.7647	45.313	79.2798	29.6718	260.845	307.412	71.6242	38.9721	45.1844	84.9796	48.0364	101.274	33.5997	67.1806	133.988	34.5069	61.1742	59.5799	48.751	23.4063	35.6874	182.92	165.286	82.3298	21.2844	22.9065	92.2017	36.0503	169.415	138.857	142.502	145.263	81.8594	70.7894	220.729	54.8921	83.2699	134.198	50.2087	11.2741	85.6306	172.093	16.5907
2.49805	34.4526	54.5295	73.2724	26.2831	254.921	382.596	81.4099	37.5185	41.734	79.7022	43.1601	97.0976	37.0999	69.7062	126.278	32.7124	55.5758	54.7158	44.8314	20.9404	33.4865	166.683	180.029	82.0134	21.1359	19.8677	85.8016	32.338	174.202	139.995	147.039	150.143	80.4055	71.4965	218.846	51.0302	78.5958	140.436	44.4091	9.5259	89.8868	164.392	14.5833
2.59797	31.3572	54.3415	71.6263	39.3376	245.665	409.445	80.3607	35.372	38.1883	73.9726	38.2562	90.3538	43.2016	69.6963	128.662	34.3957	49.3127	49.6549	40.1984	18.4506	31.3488	150.176	179.376	76.6683	20.2412	31.119	77.7252	28.789	211.626	138.048	149.381	150.196	80.2826	70.0349	208.868	47.6926	72.3475	138.563	39.0802	8.03163	103.362	156.223	12.8501
2.69789	28.1622	50.5181	78.5248	45.0484	234.331	408.54	74.1304	32.8311	34.6806	68.08	33.5506	88.4083	45.1326	67.9659	126.246	33.3687	48.816	44.6687	35.439	16.0705	34.0821	149.48	169.832	69.7431	18.9119	37.0479	69.0869	25.4659	214.101	149.502	156.27	147.416	77.4307	70.0429	194.378	43.9222	65.6837	166.78	58.832	14.2814	112.342	143.258	18.1265
2.79782	25.1347	45.5484	91.2125	46.2694	221.816	392.328	65.8303	30.1073	35.4972	62.2284	54.8017	86.2215	50.7663	65.1104	120.837	30.9427	45.7433	60.101	67.7271	13.8734	33.3747	141.677	155.622	62.6557	26.4202	71.8701	60.5618	29.3108	199.073	154.511	154.929	142.702	72.9266	68.1707	177.732	40.0655	72.5103	177.75	75.7408	16.6014	113.847	142.698	20.6822
2.89774	22.3654	40.477	96.1799	44.8499	208.754	368.276	57.117	27.3472	35.0222	56.5573	77.5479	174.836	62.4405	61.5615	122.268	27.9011	41.4316	67.1746	140.536	11.8929	31.0874	130.447	139.434	55.9579	75.1568	91.1646	52.5359	30.9312	176.515	154.959	148.716	172.991	67.5181	65.1401	160.448	36.3175	90.1325	177.329	113.284	16.7561	141.919	182.003	22.9419
2.99766	19.8725	35.7161	96.3054	41.9753	195.586	340.815	57.6649	24.6497	33.6861	51.1565	88.1805	222.872	68.0479	57.6295	160.517	28.7991	39.1825	68.8937	220.2	10.1381	28.1894	120.124	125.679	49.8355	136.117	99.8704	45.2077	31.0057	170.389	152.24	139.81	239.589	61.7165	61.4457	143.475	32.7817	93.7438	169.702	128.783	21.7073	154.44	193.261	35.742
3.09758	17.6453	31.4043	93.4845	38.395	182.617	312.525	66.4708	22.079	31.8054	46.0831	91.8801	240.101	68.6541	53.5344	180.039	27.6643	35.6996	126.921	250.966	8.60323	25.1733	108.961	117.38	44.3228	183.337	119.881	38.657	30.0403	154.419	147.383	129.605	341.059	55.8635	57.4238	127.376	29.5064	114.77	157.825	130.691	52.4024	156.62	229.136	42.2467
3.1975	15.6624	27.5642	88.9577	36.1114	170.047	284.864	66.0101	19.6737	29.6106	42.2965	90.1299	239.069	66.1925	49.4297	203.925	59.2605	31.7387	160.391	253.549	7.27381	22.2781	97.5515	106.572	39.394	235.301	174.997	32.8903	28.4083	134.785	141.139	118.98	415.961	50.18	57.6668	112.457	26.5077	118.706	143.744	124.639	64.9069	152.156	272.061	44.636
3.29743	13.9001	24.1722	89.7184	33.1403	158.007	258.615	61.0865	17.4546	27.2669	38.5694	87.3694	227.72	61.9653	45.4199	216.904	72.9147	27.7425	174.577	240.738	6.13123	19.6094	86.5776	94.8622	35.0022	301.999	203.169	27.8718	26.3823	114.826	134.059	108.477	480.489	44.8019	57.1632	98.8561	23.7833	114.426	128.851	114.316	67.2778	143.64	280.343	44.4056
3.39735	12.3351	21.188	87.4835	42.2114	146.573	234.157	54.3491	27.0781	24.8905	34.9826	81.8305	211.025	56.8377	41.5734	231.32	124.285	23.9559	176.492	220.315	5.15528	17.2036	76.3831	83.2279	31.095	332.451	213.171	23.5426	24.1579	96.2208	126.998	98.4126	513.617	39.806	59.8805	86.6057	21.3206	106.513	114.06	102.09	64.2912	132.871	269.465	112.552
3.49727	10.946	18.5681	83.4953	83.7898	135.786	211.63	62.0875	83.6707	22.9916	31.5873	74.8202	192.052	51.3732	37.9328	233.514	214.629	28.1895	170.872	196.917	4.32578	15.0625	67.114	72.2317	27.6217	366.519	211.271	19.8335	21.8731	79.6993	119.628	106.476	524.879	35.228	60.0213	82.2883	19.102	97.3063	99.9493	89.433	58.7372	121.073	248.837	155.897
3.59719	9.71315	24.345	78.562	103.882	125.662	209.542	64.0074	142.915	21.0406	28.4135	67.2095	172.64	45.929	34.522	227.766	291.649	28.8985	165.544	173.222	3.62356	18.7325	58.8024	62.1673	24.5352	380.545	201.9	16.6728	19.6226	65.4641	124.794	107.576	521.168	31.0767	58.501	124.406	17.1078	87.9676	86.8544	77.2198	52.2109	110.165	226.052	176.595
3.69711	19.2731	24.9059	73.2031	110.684	116.197	221.595	134.47	252.523	19.1108	25.476	59.5625	153.853	40.7217	31.3518	217.119	379.244	27.6306	155.94	150.693	3.03106	60.3289	51.4179	53.1573	21.7931	386.121	188.155	26.0616	17.4688	66.4386	125.934	104.477	507.45	27.3428	55.9526	144.963	15.3181	79.0492	74.9472	65.9318	45.5928	99.1274	220.349	182.6
3.79704	46.4385	23.4046	67.7467	109.524	109.634	283.091	164.333	399.351	17.2513	22.7788	58.3424	136.269	35.8735	28.4233	230.389	449.617	25.3493	144.106	130.058	3.79951	105.177	44.8978	45.2188	19.3571	374.984	172.168	30.1844	15.4508	61.8774	124.262	98.9776	487.29	24.0058	52.8107	151.596	13.7137	70.7882	64.2872	55.7965	39.3415	88.4193	205.206	179.351
3.89696	53.7977	21.2069	62.3951	103.834	102.918	328.932	167.119	484.566	15.4936	20.3179	57.0662	120.16	31.4441	25.7317	231.813	462.189	22.6423	131.37	111.604	5.70867	134.682	41.5759	38.3071	17.1931	378.022	155.379	31.0418	13.5902	54.92	120.676	92.2356	463.224	21.0387	49.3713	149.506	12.2763	63.2618	54.8604	46.8825	33.6697	78.3204	185.795	170.544
3.99688	53.1419	18.8907	57.2682	95.797	96.2364	341.623	156.571	526.086	38.7597	18.0846	59.0142	105.612	27.4524	23.2677	251.223	442.99	19.8566	118.576	95.3649	12.443	170.611	37.7262	33.9679	15.2708	390.296	138.728	29.9606	11.8962	47.3034	115.835	84.9861	437.048	18.4111	45.8332	142.202	10.9891	56.4682	46.6067	39.1624	28.6504	68.9853	165.141	158.657
4.0968	49.4764	16.6885	52.432	86.7779	89.7102	335.5	140.307	537.212	53.398	16.0671	57.6256	92.6035	23.892	21.0193	274.408	407.791	17.1874	106.238	81.2336	18.8904	177.554	33.7841	29.7172	13.5633	396.237	122.81	27.8096	10.3695	39.9384	110.221	79.6883	410.015	16.092	42.3274	132.027	9.83655	50.3688	45.3885	32.5552	24.2802	60.4837	144.947	145.331
4.19672	47.9943	14.6823	47.9174	77.6071	83.4209	319.213	122.427	533.869	61.7689	14.2518	66.7964	81.0541	20.7409	18.9732	280.818	365.971	14.7354	106.908	69.035	21.7326	170.431	29.9879	25.7352	12.0465	402.571	107.969	25.1474	22.8266	33.2569	104.181	73.7404	382.988	14.0504	38.9378	133.02	8.80461	44.9095	50.3622	26.9529	20.5169	52.8287	133.125	131.625
4.29665	46.8695	12.8908	43.7337	68.7694	77.4211	297.933	105.035	514.883	65.6526	12.624	69.5234	70.8507	17.9689	17.1154	276.315	322.942	12.5432	103.609	58.5658	22.3183	157.097	26.4585	22.1122	10.6992	391.289	94.3846	29.1998	30.4366	27.4212	97.9637	67.612	356.545	12.2569	35.7156	128.254	7.88063	40.0319	51.426	22.2383	17.3006	66.0964	120.227	118.208
4.39657	43.4282	25.5402	39.8763	60.5284	71.7418	281.523	89.1191	486.079	66.3846	11.168	68.1542	61.8699	15.5418	15.4313	264.978	285.493	10.6195	97.6196	49.6191	21.5507	141.617	23.2495	18.8824	9.50217	369.368	82.1217	30.0668	34.5455	22.4471	91.7454	61.5892	331.064	10.6842	33.9531	120.182	7.05303	35.6786	90.1811	18.2949	14.5663	72.0503	106.68	105.476
4.49649	39.3262	28.6847	36.3326	53.0085	66.404	277.867	75.0519	451.642	64.9608	19.8017	64.3176	53.9866	13.4245	22.4386	254.288	249.335	8.95378	90.2252	41.9975	20.0273	126.031	23.7301	16.0455	8.4387	341.594	71.1704	29.0411	38.7426	18.2776	85.7033	56.8523	306.778	9.30668	38.5308	121.549	6.31146	35.1591	113.605	15.0133	12.2506	73.1394	94.0086	93.6481
4.59641	35.2364	34.1814	41.0984	46.2484	61.3966	265.16	62.8832	414.537	62.1177	25.2555	67.0874	47.0809	11.5829	30.002	239.673	236.506	7.52535	82.2606	35.5199	18.1364	111.309	26.2405	13.5812	7.49384	311.196	61.4743	26.9693	40.2903	14.8229	93.2338	52.0357	284.079	8.10164	43.3897	117.472	5.64678	39.0995	127.799	12.2939	10.2945	71.0996	109.747	82.8248
4.69633	31.4141	33.9547	42.7596	42.9939	56.7264	265.789	52.5021	376.82	58.3954	28.3677	74.3536	57.1153	9.98471	34.5361	222.997	239.686	8.20939	78.0639	33.2681	16.1238	97.855	46.7082	11.4588	6.65434	292.593	52.949	24.3957	40.0101	11.9848	96.6265	50.0971	262.67	15.0988	61.182	126.985	7.56165	42.2312	131.496	10.0485	8.64523	73.8216	112.237	79.0846
4.79626	27.9393	31.5235	83.7529	47.3808	52.3655	255.915	43.7278	339.881	76.478	29.7795	75.5736	66.9274	8.60053	36.7585	205.515	228.895	8.11471	72.5115	56.8115	14.1402	85.7863	133.745	9.643	5.90846	269.814	45.4958	23.5733	38.5129	9.66732	97.0873	58.5091	256.08	19.0663	70.9801	127.636	8.31427	42.6511	138.733	8.20011	9.46065	80.8556	107.436	73.7834
4.89618	24.8203	37.5724	118.309	49.4771	48.2861	252.404	36.3583	346.644	86.5119	29.9782	73.0088	69.4827	7.40353	37.3576	188.054	210.247	17.894	66.3482	66.3669	21.1977	75.0769	177.777	8.09801	5.24587	245.275	39.0108	25.2982	36.2484	7.7839	95.5086	61.4914	258.56	20.953	75.3756	122.88	11.7664	40.6466	137.565	6.68262	9.28812	82.3014	110.726	67.7266
4.9961	22.0371	37.326	135.76	63.1794	48.8384	252.862	33.2385	344.792	90.8035	29.3327	68.5424	79.197	7.65545	54.3683	179.459	204.891	22.2402	72.7027	67.8182	25.7108	67.0016	224.405	19.9747	4.65739	230.717	33.3908	25.0129	33.5431	6.25852	92.5491	64.0612	261.924	21.4394	79.9895	115.032	18.3365	37.6088	138.963	5.43959	8.61864	80.146	106.441	61.4374
5.09602	19.5608	34.6543	142.289	71.2155	48.151	243.391	29.3596	332.735	91.0813	35.3865	76.4776	81.1449	7.49307	64.5656	168.473	201.92	23.3523	73.7726	64.803	27.0785	70.3675	282.432	32.6531	4.13486	212.825	28.537	23.5757	31.932	5.02645	88.6918	63.3595	258.551	21.0107	80.8114	119.879	34.7105	34.2432	134.084	6.22125	7.7354	75.7852	98.2992	55.2456
5.19594	23.2922	31.2262	141.984	72.5752	46.6219	228.794	25.3886	316.234	88.6327	38.9948	86.7242	78.597	7.08548	69.8882	156.296	188.987	25.0624	77.7152	59.5399	26.5328	67.834	327.163	58.5831	3.67106	198.254	24.3567	21.5432	29.806	4.03348	96.7343	60.7277	250.71	23.7893	79.1741	130.634	43.1904	36.5265	138.013	15.6975	6.79771	72.683	88.5212	49.3494
5.29587	23.2158	39.2871	137.534	73.2396	51.6112	211.926	21.6548	295.321	84.409	40.4716	89.2402	73.6128	6.54554	71.7716	143.731	190.86	24.5644	80.0034	80.1951	24.8914	62.6689	334.916	85.0771	3.25955	196.608	20.7651	19.2686	27.404	3.23452	100.413	65.6018	240.028	24.7503	76.0002	131.893	46.1326	35.7119	139.291	20.3157	5.89061	83.4227	97.8282	43.8587
5.39579	21.6944	94.0179	130.699	70.2624	53.877	194.451	18.3003	275.909	88.4359	40.4357	86.8752	80.1669	5.94721	71.275	131.302	181.147	22.8819	78.3198	86.8773	22.6889	68.1588	322.432	123.322	2.89456	188.121	21.4875	16.9692	24.8953	2.59248	102.318	66.2234	227.659	24.5119	71.924	144.238	45.8954	33.4868	134.32	21.8728	5.05591	87.125	97.4979	38.8249
5.49571	19.7205	108.761	122.62	66.3556	54.2529	177.312	35.5108	256.279	88.6048	39.3544	81.6021	91.5075	17.4298	69.1759	119.342	181.637	20.6451	74.2852	85.6244	26.5703	67.7095	299.703	152.361	2.57089	175.658	21.115	14.7721	22.3969	2.077	101.638	64.2823	219.1	35.6566	67.3766	153.862	43.911	30.7151	125.594	21.5752	4.31058	86.222	102.497	34.2618
5.59563	23.2577	106.974	114.025	61.0627	54.4599	180.247	41.3279	256.792	86.1558	39.7313	79.4672	93.8237	37.6961	66.0413	108.046	171.698	20.0662	68.9753	80.1482	27.5247	63.5339	281.36	161.409	8.02848	161.169	20.0618	15.2885	19.9872	1.66343	99.1808	61.1893	208.612	42.9037	62.6482	153.497	41.0412	27.8302	114.849	20.2219	3.65769	91.361	99.584	30.1596
5.69555	23.1096	98.8983	105.375	55.2145	53.4505	179.062	41.2028	249.072	82.0045	38.9536	74.6612	90.9139	48.4728	72.0569	97.5219	158.351	18.5973	64.9608	72.6936	26.7141	57.8471	262.16	158.407	20.3496	145.957	18.6181	14.8107	17.716	1.33186	98.9425	74.1138	197.052	46.0716	57.9297	147.079	48.2858	25.0411	105.83	18.3326	3.09308	100.953	92.5589	26.495
5.79548	21.5678	95.829	96.9487	49.3149	51.6559	171.521	52.1507	246.981	76.8203	37.3979	68.4179	85.1691	53.0317	74.357	93.8893	142.282	16.7236	73.0726	64.5863	24.9083	51.7811	240.707	170.359	23.7588	130.867	16.9818	13.7801	15.6123	1.06624	107.346	79.2481	185.02	46.5131	57.415	137.244	50.3399	22.4409	95.7199	25.2685	7.78467	103.272	83.6976	25.5548
5.8954	19.5944	89.224	93.5087	96.4038	49.3766	160.755	53.7438	237.835	71.0864	38.0016	61.5615	78.074	53.6198	78.6161	89.4686	135.965	14.7351	75.1936	56.5801	33.8513	45.8917	217.227	168.583	23.5468	127.67	15.287	14.5892	19.2796	0.853725	111.067	79.5487	172.927	45.1899	57.3268	125.731	61.92	20.0633	85.3367	27.8943	9.7098	100.888	74.3302	31.0511
5.99532	25.8427	80.5039	88.6048	143.019	46.8194	171.687	50.6858	224.28	65.1458	37.4268	54.6275	70.5316	51.7682	79.5622	90.9997	143.031	12.7976	77.8221	49.0774	37.413	44.5524	193.826	158.941	21.9655	120.822	13.6204	17.2592	21.1095	12.7974	111.473	76.9522	168.684	44.3046	56.9271	113.664	65.8192	28.2771	75.2115	27.8848	10.0925	95.6074	65.2024	39.4785
6.09524	26.561	82.0256	82.9576	209.061	44.1258	171.128	51.8567	208.216	59.237	36.0523	49.2691	63.0748	57.5803	78.2371	89.1915	138.796	10.9993	96.0609	42.2674	48.7411	41.3135	200.818	146.364	19.962	111.94	12.036	17.9312	21.6469	17.743	109.576	80.2244	162.192	42.2063	55.1441	108.787	65.316	30.669	65.6701	26.3525	9.65849	88.6858	70.3207	43.1542
6.19516	28.3361	76.9549	82.0045	279.101	41.3935	169.155	48.7292	190.984	61.1018	34.1613	54.5196	56.0022	58.7444	87.3802	85.3053	128.725	10.6454	103.457	36.2139	52.961	37.3693	194.59	131.596	33.4067	102.116	10.5654	17.4099	21.2997	18.8463	106.12	79.3802	154.324	39.4024	52.5193	101.433	62.4002	30.2077	56.895	24.0238	8.83175	93.7335	69.2345	43.772
6.29509	27.1907	69.6767	78.9582	309.891	38.6889	161.559	43.7405	173.518	60.5968	31.9629	55.3667	49.466	60.0418	91.4235	84.219	116.083	16.5714	107.948	41.7276	52.8001	33.3235	181.575	116.313	40.6054	103.514	9.22441	16.2226	20.3704	17.9622	101.654	76.1053	145.7	36.2425	49.425	92.8724	58.7527	40.4298	49.5115	21.3623	7.85478	93.4378	77.6789	42.4882
6.39501	27.6356	62.0445	82.0149	313.401	36.0581	155.049	38.5624	156.442	68.8895	29.6094	53.4591	43.5286	58.3568	91.9068	85.3196	102.771	18.8765	106.529	42.3726	50.0767	29.4666	176.989	101.512	40.7683	106.247	8.01754	14.7092	19.0808	17.9215	96.5747	71.4942	136.751	32.9635	55.5238	97.1609	64.0164	43.1363	42.7753	18.6541	6.86166	89.7615	77.9858	40.0849
6.49493	26.0286	54.8015	81.407	301.046	33.5304	156.096	33.3043	140.163	80.0653	27.2098	49.9356	38.1983	54.9262	94.5081	83.4103	91.9853	21.03	101.571	40.3471	45.9853	30.9881	175.371	90.5153	38.2334	103.936	6.9425	13.0834	17.5916	20.1694	91.1706	74.8255	143.512	29.7211	57.9558	95.843	64.34	48.4529	38.7848	31.821	5.92211	84.0764	73.8816	44.6993
6.59485	25.9765	48.2093	78.5897	280.124	31.1241	153.672	28.3832	129.266	85.3191	24.8402	45.5696	33.4526	57.7905	96.4214	79.6362	95.3336	21.0068	98.8843	36.99	41.2951	29.8911	165.786	103.581	34.8296	98.5445	5.99268	11.475	16.0169	26.9486	85.6475	74.2068	144.976	26.6141	57.9662	91.1737	61.9201	48.4451	59.7697	37.6898	5.0688	83.9213	67.6202	45.8342
6.69477	24.2869	43.4523	76.6457	255.231	28.8493	154.708	23.9762	121.656	86.4115	22.5533	48.2543	50.3873	57.151	95.3358	74.786	106.417	19.789	93.4495	33.4269	36.487	28.2493	152.401	111.018	31.3107	91.4215	8.31653	9.95801	15.784	28.3383	80.1507	71.248	142.839	34.3525	56.4196	84.6576	58.0822	46.6296	73.8294	51.1233	18.285	80.6894	60.5366	44.7889
6.7947	22.0822	38.6074	73.1584	229.194	31.1554	149.331	47.7734	112.769	84.6547	20.3832	49.4134	57.7307	54.4063	92.2423	69.3967	106.403	17.9848	86.5525	31.949	31.8491	25.8219	171.459	109.656	27.9718	99.07	9.46814	8.76506	15.1109	26.8754	89.4569	66.995	138.322	38.1308	53.9136	77.283	62.621	46.4182	94.0925	56.0894	32.2334	79.7044	53.397	61.4286
6.89462	19.823	38.36	69.8565	203.692	51.6772	150.688	55.9165	119.584	81.0192	23.2141	47.9591	59.2994	50.4939	87.8631	63.8278	113.543	15.9618	79.0316	29.359	27.5421	23.1667	173.168	105.674	38.9945	106.151	18.705	7.627	14.1642	24.1103	94.1522	82.521	132.298	46.8438	58.7019	69.6846	62.6	43.9233	103.036	55.889	44.5022	76.1031	78.2466	89.7566
6.99454	17.6883	35.6163	65.7475	179.668	64.5952	145.642	55.886	176.016	76.2156	24.5658	44.956	57.5198	46.0325	82.7199	58.3146	114.142	13.9345	80.8116	34.1712	23.6436	20.5596	169.478	106.298	40.72	106.576	23.8369	6.57893	13.0649	20.9096	95.5632	88.9196	125.39	61.342	60.206	65.7237	63.3087	40.4864	119.922	59.1513	48.0271	77.7681	94.3337	103.745
7.09446	15.7379	32.0938	61.2717	157.597	72.0704	158.984	51.8926	212.008	70.7581	25.3452	41.129	88.7565	41.4212	77.1855	53.0058	113.371	12.0211	89.1427	34.8602	20.1789	18.1279	159.074	101.227	38.7846	118.093	26.1682	5.63654	11.8991	17.7359	94.6726	89.6395	118.035	68.5252	59.5576	60.665	70.5144	49.0848	128.718	59.8443	46.8366	75.9209	104.412	108.395
7.19438	13.9833	28.5124	69.5529	137.662	81.9332	160.245	46.2611	277.456	65.0131	25.2224	36.9616	102.49	36.9091	71.5224	47.9902	109.808	10.2799	94.5787	48.9798	17.1412	15.9213	145.583	93.1161	35.5744	120.852	34.8641	4.80344	10.7268	14.8162	92.9852	88.9581	110.536	70.767	57.5417	66.1907	71.6489	50.5833	128.954	58.4776	43.2961	71.9131	104.137	107.134
7.29431	12.416	25.1554	74.5027	119.872	86.9728	154.779	40.2356	349.884	59.2371	24.4785	51.9432	112.854	32.6434	65.9121	43.3156	101.727	8.73311	94.2489	53.8751	14.5054	13.9502	131.104	83.6568	32.0818	118.004	45.1157	4.07609	9.5888	12.2437	104.834	109.329	103.103	69.7612	54.6998	66.8744	69.3821	48.6753	123.752	54.4859	38.7691	66.6835	98.2866	102.291
7.39423	11.0205	22.1172	75.2712	119.77	88.6242	162.087	34.4481	553.49	53.6053	23.3239	84.2893	113.656	28.7039	60.4764	39.0018	91.6713	7.38184	90.4255	53.5048	12.2365	12.2055	116.816	73.8995	31.1759	111.741	49.8698	3.44705	8.51111	10.0385	110.989	119.151	109.07	66.7066	51.4021	64.5901	65.3272	45.2685	115.319	49.1953	34.0178	60.8735	89.7464	95.4314
7.49415	9.78009	19.4125	73.4746	119.409	87.9349	159.892	29.1879	767.831	48.2332	21.9155	103.176	108.993	25.1254	55.2937	35.0509	101.842	6.21549	97.8008	50.3061	23.3654	10.6697	103.339	64.4679	28.8436	104.63	50.9559	2.90696	7.50936	8.18263	134.513	120.858	110.832	62.4429	47.8992	60.5957	60.4477	41.3345	105.185	43.4435	29.4484	54.912	80.2209	87.5941
7.59407	8.6786	17.0237	70.1729	116.726	85.6664	181.071	24.5581	936.605	43.1923	20.3683	110.302	101.439	21.9142	50.4109	31.4527	101.589	5.21764	105.467	45.7562	28.7318	9.32236	90.9683	55.7072	46.4938	97.9261	49.6752	12.5382	26.3382	6.64067	148.172	117.655	109.631	57.5507	44.3581	55.7237	55.3096	37.3564	94.3942	37.7399	25.2579	49.0767	70.685	79.4536
7.69399	7.70092	14.9223	81.3193	109.827	82.6802	185.814	20.5636	1129.49	38.5225	18.7653	109.856	92.5844	19.0588	45.8527	28.1899	95.7476	4.36966	117.452	40.7302	30.4498	8.14271	79.8059	47.7829	50.2735	90.0023	46.9439	17.4896	38.1094	5.37135	154.732	111.631	106.46	65.5737	40.8874	64.7026	50.236	33.5629	83.6333	32.3764	21.5241	43.5394	61.6656	71.4355
7.79392	6.83318	13.0774	85.6502	100.818	78.9559	196.524	17.1615	1238.1	34.2404	17.1658	104.758	83.3897	16.5373	41.6276	25.2415	87.2307	3.65273	132.291	68.4638	29.9416	7.11116	69.8471	40.7483	48.5153	90.2995	43.3986	26.8119	44.7601	4.33359	156.248	104.131	111.547	68.4563	37.5554	77.127	45.403	30.0517	74.3859	27.5032	35.9315	38.3979	53.4189	63.7967
7.89384	6.06311	11.4592	85.7075	91.0062	74.8053	194.886	14.2891	1271.54	30.3466	15.6106	97.0109	74.4159	14.3224	37.7333	22.5839	77.7541	3.049	136.228	110.057	28.1525	6.20978	61.0292	41.2097	44.7543	87.0632	39.4742	30.858	52.602	3.4895	154.243	97.842	112.571	67.9413	34.4027	82.4031	40.8982	26.8542	65.4337	23.1802	41.0916	33.6996	72.6086	56.6807
7.99376	5.37986	10.0406	83.1652	81.1834	82.819	186.485	11.8781	1253.88	26.8299	14.1272	87.9697	65.9714	16.4046	34.1603	20.1934	68.2942	2.54218	133.386	169.523	26.7262	5.42248	53.2621	39.3715	40.4682	81.7301	35.4609	31.6368	67.3615	2.80567	149.84	96.1007	111.363	65.264	31.4507	85.7843	36.7568	23.9689	57.0405	19.4119	41.1751	29.458	91.3044	50.1557
8.09368	4.77361	8.79735	80.8387	71.8047	86.5832	183.996	9.86264	1202.75	23.6718	12.7326	78.5264	58.2074	16.9941	30.8941	18.0466	59.3744	2.11779	126.53	233.921	24.5586	4.73493	51.3326	36.2944	36.2545	75.2819	31.546	30.4801	75.06	2.25333	143.862	91.7052	110.118	61.2915	28.7078	84.3747	32.9836	21.8908	49.3497	16.1707	38.6434	25.6646	96.4007	44.2416
8.1936	4.23574	21.5261	76.9933	63.1123	87.3753	175.544	8.18251	1130.95	21.9903	11.4362	69.2494	51.1791	16.6499	27.917	16.1212	51.246	1.76311	126.002	316.005	22.064	4.13451	47.745	32.6564	33.7236	68.3776	27.8446	28.2593	78.9607	1.80824	142.03	85.8773	106.906	65.8452	26.1737	80.1128	32.9548	19.7865	55.4574	13.4117	43.0301	22.2974	93.8743	38.9274
8.29353	3.75862	35.858	91.2476	55.3304	88.4752	168.614	6.78455	1047.64	20.2154	10.2421	60.4824	44.8848	15.7506	25.2097	14.3963	43.9995	1.46718	121.42	372.772	19.5017	3.6102	43.4457	28.8793	34.1913	61.4485	24.4214	25.5341	78.9942	1.45017	137.986	82.9291	102.439	71.6242	23.8423	74.2909	31.608	17.7787	57.0273	11.0826	50.7975	19.3264	87.3701	34.1837
8.39345	10.656	38.9432	97.1687	48.3128	87.4129	158.298	9.33651	959.288	18.4277	9.1501	52.4151	39.2907	14.5496	22.7524	12.8523	37.6337	1.22058	122.098	382.597	17.0272	3.15235	38.978	25.2144	32.1908	54.7662	21.3071	22.6547	82.5208	1.16253	132.489	81.8168	97.2217	72.8579	24.6549	67.7565	53.7334	15.9197	55.6555	22.5125	52.6464	16.7177	79.074	29.971
8.49337	12.5975	44.7802	97.8459	42.0565	88.144	146.507	9.90945	870.345	16.6828	8.15752	45.1341	34.346	13.2141	20.5252	11.4712	32.0989	1.01526	117.816	379.681	14.7276	2.75248	34.6421	21.8019	29.3757	51.0167	18.5091	19.8327	82.1868	35.944	126.095	78.294	91.609	84.2313	24.5171	61.0532	64.5378	25.1498	52.476	27.887	50.3054	14.4366	92.8676	26.2448
8.59329	12.5272	43.9541	95.3149	36.5251	86.8361	134.355	9.48178	783.807	15.0169	7.25934	38.6582	29.9928	11.8517	18.5089	10.2364	27.3214	0.844406	110.683	356.826	12.645	2.40312	30.5924	18.71	26.4293	58.2405	16.0198	17.1875	79.2734	100.14	119.205	73.4543	94.9646	88.6205	23.7727	67.0044	67.9025	28.18	48.2824	29.4668	48.7639	12.4485	95.2306	22.9593
8.69321	12.3623	40.6001	90.9097	31.6647	84.1659	164.556	8.59937	726.888	13.4525	6.44965	32.9637	47.8241	10.5294	16.6853	9.13294	23.2192	0.702265	102.091	324.462	10.7936	2.09784	26.8977	15.9621	23.6208	60.5707	30.6518	14.7796	74.7247	124.342	128.31	67.9973	95.1757	88.3778	22.6594	67.9137	67.0199	28.1465	43.6199	28.7667	47.5515	10.7208	91.2917	20.0694
8.79314	11.5049	36.497	90.0844	27.4136	80.6223	222.443	7.55933	666.175	12.0018	5.7223	28.0016	55.7922	9.28686	15.037	8.14725	19.7103	0.584028	92.9406	288.768	9.16994	1.83106	23.577	13.5539	21.0441	59.7382	45.7275	12.6318	69.2273	126.892	132.107	62.3627	93.2637	97.7184	21.34	86.5988	63.8256	26.678	38.8534	26.7868	43.9551	9.22282	84.1656	17.5323
8.89306	10.439	32.3864	86.8733	23.7083	76.5567	245.888	6.51677	604.844	16.0684	5.07068	23.7097	57.8032	8.14525	13.5477	7.2672	16.7172	0.485669	83.8031	275.812	7.76082	3.22219	20.6221	11.4656	18.7196	56.9501	53.516	10.7441	63.2732	118.523	132.154	56.8185	90.2466	100.339	19.9243	94.4506	59.4828	24.6125	34.2187	24.1756	39.3579	7.92676	81.4416	15.3078
8.99298	9.36196	28.5565	99.7346	20.4875	74.3724	249.392	5.54715	551.793	18.3586	4.48847	20.0199	56.3429	7.11328	12.2019	6.4818	14.1693	0.403798	75.0246	253.346	6.54777	6.60719	18.0105	21.7633	16.6391	53.0393	56.3852	9.10317	59.386	105.379	129.605	51.5213	86.2677	98.557	18.4855	95.4064	54.6807	22.3737	29.8599	21.3423	34.5334	6.80736	75.5111	13.3596
9.0929	13.3184	25.0998	121.017	17.6936	71.3644	241.738	4.68182	499.16	43.3601	3.96896	16.8638	52.9786	6.19156	22.3792	5.78062	12.0038	0.33558	66.8018	249.634	5.51018	9.0059	31.6763	26.6201	14.7837	48.5714	56.0259	7.68888	54.834	90.8678	125.308	46.5558	81.728	109.653	17.0712	92.1358	50.6361	20.1692	31.6795	18.5357	29.8937	5.84205	68.1738	40.6956
9.19282	13.9687	25.3082	132.554	38.1349	67.8602	228.211	6.34902	461.549	59.042	3.50592	14.1758	48.6852	16.7365	30.8631	5.15338	10.1655	13.1547	59.2333	246.799	4.62719	9.60903	37.4379	28.075	19.7091	43.9229	53.6343	6.47797	49.9848	76.7806	182.955	41.9622	76.9065	112.986	15.711	86.4307	64.6028	18.0947	34.5375	15.8984	25.639	5.01079	60.4787	62.9287
9.29275	13.3185	23.6422	135.581	52.9211	64.0925	211.958	13.4585	422.032	67.9566	3.09361	14.1336	54.7246	46.8146	35.8555	6.35128	8.60622	20.954	52.3535	231.434	3.87887	9.33076	38.67	27.4836	38.686	39.3372	50.047	5.44656	47.6169	63.9728	238.383	43.1277	71.9942	111.223	14.4218	79.4772	69.7125	16.1881	44.3261	13.5033	21.8483	4.29586	53.0117	74.1926
9.39267	12.2147	21.3642	133.344	64.4762	60.2246	194.822	17.7136	395.111	72.029	2.72716	13.4875	66.5927	63.1853	38.3555	6.92142	7.28451	27.3411	46.1569	210.15	3.24682	17.3172	37.4097	25.7362	43.4703	34.9649	45.8401	4.57163	44.4696	52.7712	300.268	42.3168	74.3617	106.25	13.2125	72.0463	69.7211	14.4585	48.6932	11.3795	18.5334	3.68157	72.8619	78.2913
9.49259	13.2992	34.0836	127.975	68.4912	56.3686	177.858	18.5166	364.797	72.7028	2.40177	12.4975	70.3293	70.5414	39.1028	11.1862	6.16485	29.2816	40.6142	186.857	2.71443	20.067	34.8741	23.408	42.5289	40.3441	41.4025	3.83186	40.9025	67.4507	362.078	40.3518	74.347	99.3895	12.0864	73.5404	66.9103	21.277	68.4181	9.5289	15.6703	17.535	79.5907	77.8332
9.59251	22.2452	36.6655	127.783	67.6607	52.5991	161.641	17.5879	339.665	71.0542	2.11338	11.339	69.2821	72.1096	38.6432	13.5686	5.21676	28.6681	41.8336	184.149	2.26701	20.1881	31.7799	20.8621	39.4602	42.194	36.9895	3.20803	37.1708	69.6025	415.14	37.7654	72.7302	91.5547	11.0431	73.9128	62.6549	23.3759	78.0854	15.2371	19.1261	25.6741	78.866	74.5934
9.69243	24.2217	35.1366	123.824	64.079	48.9635	146.459	15.8853	312.281	67.879	1.85866	10.1277	65.5671	70.0916	44.9587	14.6755	4.41418	26.6866	40.967	172.364	1.89168	19.0633	28.5396	18.3201	49.0419	44.4676	65.8429	2.68304	33.4508	65.3845	483.631	36.7716	70.0666	83.3653	10.0795	71.1555	57.7732	23.1535	80.9743	17.7025	21.912	29.882	74.1566	69.7683
9.79236	27.3818	32.1185	117.692	59.0778	45.4906	132.432	13.9282	302.047	63.7602	1.63379	8.93733	60.5061	65.9749	48.8119	14.9335	3.73493	24.067	38.8657	156.328	1.57732	17.4171	25.3817	15.9103	49.5769	44.2103	81.5862	2.24195	29.8602	58.3312	544.601	38.4004	78.8175	75.2312	9.1918	68.8016	52.7423	21.854	81.7134	18.1585	24.1167	31.4373	69.3901	64.1531
9.89228	26.825	28.7311	114.22	53.4889	42.1965	119.582	11.9869	285.759	59.1207	1.43524	7.8122	62.2903	60.7513	50.2173	14.6415	4.61724	21.2472	36.0945	175.432	1.31436	15.6216	22.4249	13.7004	46.6224	42.3727	88.4107	1.87186	27.6596	50.4085	623.407	38.0291	83.0082	76.6491	8.37557	64.5949	80.3179	20.1164	78.7907	17.4279	23.7422	31.2507	63.0172	58.2662
9.9922	24.8887	25.4341	108.675	47.818	41.8765	107.877	19.3129	266.916	54.2625	3.28206	6.77676	60.4989	55.0699	58.0929	14.0072	9.6319	18.4789	33.0225	264.757	1.09463	13.8609	29.0881	11.7193	42.5233	39.6121	89.3181	11.5784	25.8773	42.6568	733.234	36.4734	84.0397	88.4113	11.2812	59.4327	97.585	18.263	73.6676	16.0513	22.0652	29.9653	56.1257	52.4367
10.0921	22.5517	22.3997	104.451	42.3599	40.7993	97.2534	21.4916	245.994	49.3973	4.47354	5.84198	57.6049	55.3479	61.9982	13.1736	11.7862	15.8976	29.8858	342.287	0.911171	12.2195	31.2193	9.97233	38.2482	36.3761	86.4399	16.622	23.8346	55.5637	839.686	34.2618	82.9224	92.9041	12.8463	59.4125	121.939	16.4508	67.362	14.3767	19.8233	28.0305	60.7041	46.8642
10.192	20.2124	19.6767	98.7455	37.2748	39.2275	87.6554	21.0182	224.343	44.6689	5.18068	5.0101	68.5636	53.2364	69.2852	12.238	12.2819	13.5669	26.8302	401.165	0.758103	10.7305	32.385	8.45041	34.1783	34.1377	81.2734	18.7034	21.9002	57.7399	896.981	31.7335	80.3816	92.5777	13.5074	83.5878	130.474	14.7516	60.5683	12.6215	17.4312	25.7556	63.8883	41.6617
10.292	18.0225	17.2623	92.3096	32.6376	37.3509	78.9758	19.2923	202.887	40.1712	5.53459	4.27786	71.6963	49.758	88.0455	11.265	11.8583	11.5075	23.9414	410.542	0.630473	9.40048	31.4012	7.13689	49.9761	31.4372	74.8559	22.6563	19.8856	59.9469	936.946	29.1037	76.9356	92.5441	13.5701	94.8952	129.921	13.193	53.747	10.9158	15.1113	23.35	62.1099	36.8844
10.3919	16.0303	15.1343	85.6234	28.4709	35.3059	71.1395	17.0819	182.232	35.9611	22.4084	3.63877	70.2458	45.5912	98.5976	14.007	16.7589	9.71402	21.2654	404.123	0.524128	8.22325	50.4425	6.01149	52.8259	33.7674	67.8934	26.0333	31.5397	56.4896	946.308	26.5061	72.9537	89.326	18.821	97.9316	124.368	11.7809	58.3387	9.33215	27.9977	20.9513	68.4995	32.5497
10.4918	14.2414	22.6487	78.986	24.7662	33.1889	64.0715	14.794	162.761	32.0677	33.4932	3.08472	66.26	41.1779	103.319	21.1667	18.4514	8.17041	41.7584	378.003	3.99644	7.18702	69.0319	5.05284	50.5491	33.9513	60.8543	26.6693	38.3267	61.2707	934.299	24.0203	68.6963	84.1761	30.4694	99.7832	116.276	10.5103	58.8289	10.6022	32.8719	18.6464	68.1993	28.6516
10.5917	12.6447	24.0007	72.5776	29.6839	31.0669	70.2417	12.6313	144.689	28.501	45.7914	6.77265	61.0163	37.9427	103.967	25.0913	18.3248	6.85044	52.6156	342.686	5.8348	6.27793	75.5797	4.24002	46.4594	32.7797	54.0385	25.6823	41.6257	86.2636	907.728	21.6904	64.3453	77.9646	37.1403	96.8797	107.108	9.37182	65.8229	18.0561	33.3221	20.1449	64.3031	25.1694
10.6917	12.6237	33.9288	66.5003	31.1531	28.9852	70.9516	10.6829	128.114	25.2604	53.1008	8.75066	55.2981	34.4114	101.836	27.0528	17.2276	5.73202	57.196	305.695	6.62298	5.48198	75.3379	3.55342	41.938	30.8009	47.6278	23.8039	42.4762	92.0967	871.595	19.5368	60.0259	71.2867	40.4328	91.2057	97.7148	8.35405	67.5259	21.3761	31.4698	24.315	58.6785	22.0746
10.7916	11.8042	45.6218	83.2843	30.5691	29.1903	68.6155	8.97686	113.055	22.3327	56.769	26.5553	61.748	30.845	106.011	27.4784	15.6702	4.78714	62.0802	275.588	6.75582	4.78591	71.4633	2.97517	37.5401	28.3901	41.7216	28.1582	41.6555	87.9951	829.548	17.5649	55.8216	64.5402	41.4654	90.1613	88.5773	12.289	65.8035	22.1249	30.4305	26.0539	52.4286	19.3355
10.8915	17.2513	47.0093	90.9817	28.8291	28.7319	64.6855	8.69321	103.532	19.7027	66.3965	36.3763	62.638	27.4039	106.223	36.1442	28.9218	3.99359	62.6645	256.831	6.49762	8.014	65.831	2.48934	33.4695	25.7993	36.3639	29.2534	39.74	115.528	787.371	15.7708	51.7861	57.9826	41.0178	88.7591	79.9498	13.4999	61.9808	21.3463	27.9934	26.1846	50.8056	16.9201
10.9914	18.2166	44.3033	92.9219	30.9812	27.8295	64.0921	7.93658	117.183	17.5805	71.3207	40.8397	60.3338	24.181	103.741	49.7348	34.42	3.32855	60.6114	232.29	6.02293	9.06599	59.5351	2.08202	29.7832	23.1937	31.5613	28.4015	37.1523	155.577	755.164	14.1457	47.9516	51.7721	39.6306	84.3244	71.9581	13.3712	56.9854	19.7277	24.9903	25.2895	47.3004	14.7989
11.0913	17.4132	40.196	91.3019	40.2287	26.6423	71.6462	12.5506	122.592	15.6326	72.8631	56.723	69.9523	21.224	99.492	68.2081	35.442	2.77263	57.0334	205.993	5.44491	13.0929	53.196	1.74107	26.4786	20.6778	27.2964	26.4632	34.1979	163.607	718.11	12.6783	66.574	73.5466	81.064	78.3952	68.1033	12.621	51.4537	19.9447	32.0683	23.7773	48.7583	13.8612
11.1913	15.9881	35.8288	87.5653	92.1348	25.2847	73.0667	13.8953	122.345	13.8593	83.4753	64.0342	72.2732	18.5507	94.1497	77.9244	37.231	2.30819	52.6656	180.22	4.83514	19.6007	47.1489	1.45596	23.5301	85.4574	48.6851	24.4872	31.0939	155.165	678.425	11.3567	156.005	122.792	112.706	73.1871	63.2193	11.6184	45.8116	18.9782	33.7329	22.1547	46.8758	31.2393
11.2912	14.4179	31.6621	82.6543	171.413	23.8396	74.8062	13.5581	133.189	12.256	127.374	74.1911	70.3456	16.1601	88.1973	98.1114	36.1017	1.92049	47.9851	175.053	4.23714	42.5726	42.238	1.21773	20.9054	122.915	60.3605	23.2335	27.9911	139.204	637.692	10.1694	212.896	150.146	173.959	67.07	65.7849	10.5491	40.3336	17.3804	32.4798	20.2982	43.2923	40.7396
11.3911	12.8933	27.8609	77.1777	226.645	22.3659	72.8906	12.4292	140.702	10.8148	154.408	77.2018	71.4066	14.0397	92.3842	126.079	33.4673	1.59793	43.2933	162.447	3.67588	57.2621	42.514	1.01876	18.5716	143.264	65.4271	28.9947	24.9906	120.73	597.029	9.10558	280.428	162.509	208.664	60.6478	64.5431	9.50371	35.1869	39.9102	29.805	18.3624	38.9862	61.9763
11.491	11.4841	24.4637	71.5238	291.218	20.9044	69.028	10.9965	141.289	17.044	194.482	81.6815	68.7988	12.1707	92.9411	168.939	30.172	1.32876	39.4109	153.959	3.16417	60.8318	40.5489	0.852607	16.4976	167.781	69.4385	30.8634	22.1573	102.412	557.211	8.1527	357.364	180.621	271.348	54.2996	61.9406	8.52348	30.4638	50.8233	26.5662	16.4488	34.5254	83.357
11.591	10.2094	21.4579	65.9344	345.278	19.4828	80.008	20.1479	143.03	20.7691	217.119	80.8599	64.2228	10.5313	91.0211	191.149	26.7067	1.1043	41.3829	156.372	2.70703	60.241	37.4784	0.713838	14.655	204.116	72.0248	30.3786	19.5291	85.5638	522.676	7.30027	409.289	214.313	327.006	48.2522	58.0004	7.62428	26.2052	54.3489	23.2401	14.621	30.2252	93.3283
11.6909	9.06778	18.8112	60.5554	401.95	18.1189	83.0006	23.1528	139.699	22.6894	227.103	76.803	58.734	9.77689	87.4681	218.36	23.3448	0.916892	49.6617	156.96	2.30464	56.4356	33.9669	0.597907	13.0183	219.207	95.416	30.8622	17.125	70.7217	499.309	6.53531	480.38	228.529	436.067	42.6311	53.4808	6.8093	22.4177	53.4113	20.0769	12.9162	26.2472	95.9117
11.7908	8.05017	16.4866	55.4693	430.916	16.8228	81.4627	57.1735	140.856	23.3311	228.077	79.3861	52.9738	8.91363	82.8951	238.655	20.2274	0.759735	56.3788	148.482	1.95439	54.9464	30.3931	0.500982	11.5638	237.476	106.554	30.1008	14.9504	58.0002	482.985	5.84798	543.399	240.639	500.488	54.1897	54.5015	6.07568	19.0863	49.9451	17.1952	11.3533	22.6609	112.63
11.8907	8.10793	14.4473	50.717	427.823	15.5991	77.4795	69.6068	137.203	23.0878	222.794	77.4951	51.4475	8.0196	82.2013	244.312	17.4166	0.62819	94.4519	135.574	1.65209	51.0277	26.9635	0.419859	10.2701	252.325	109.495	28.1281	13.0014	47.2951	462.245	5.22844	621.576	292.128	544.345	59.021	52.8651	5.41783	16.1822	45.2069	14.6386	9.93881	19.4826	118.628
11.9906	9.73957	12.6594	46.3126	432.838	14.4488	72.2977	70.683	130.464	22.2527	213.321	73.1178	61.1376	7.14396	80.5125	253.761	14.9286	0.519151	113.972	125.5	1.39288	46.1937	23.7816	0.351832	21.4233	252.089	107.126	25.5532	11.2681	38.4014	438.854	4.67002	660.858	323.533	557.941	59.572	49.8265	4.82923	13.6698	39.9929	12.4087	8.67135	16.6987	165.831
12.0906	9.73477	11.0924	42.2533	441.624	13.3707	68.0332	80.0946	121.882	21.0413	201.197	67.2068	63.8856	8.74677	77.3766	252.026	12.7538	0.426913	121.46	113.017	1.17172	41.2113	20.8906	0.29473	43.3408	247.588	101.485	22.7601	12.019	32.6863	414.084	4.1675	743.039	332.51	551.724	57.5017	53.7737	4.30325	11.5098	34.7894	10.4866	7.54451	14.2803	188.53
12.1905	9.10722	9.71917	38.5258	454.308	12.3631	63.2813	97.1177	119.006	23.0915	187.558	60.6087	74.91	9.36081	74.4271	243.202	10.8695	0.351053	121.344	99.9283	0.983786	36.4506	18.2995	0.246778	77.4906	246.701	95.0156	19.9829	12.1297	27.3738	388.844	3.71704	846.364	326.784	532.937	53.9231	53.7839	3.83357	9.66299	29.8768	11.9936	6.54894	12.1918	222.783
12.2904	8.28284	8.51584	35.1107	455.697	11.4227	58.2207	98.4628	113.355	23.8114	173.225	53.8763	77.7951	9.34803	71.0741	230.117	9.24709	0.288608	145.494	87.2465	1.961	32.0731	15.998	0.20654	112.427	236.792	87.243	17.3564	16.3379	31.0223	367.403	3.31536	897.752	311.823	506.575	49.5737	62.8894	3.41434	8.09114	25.401	12.0187	5.67357	10.3959	235.359
12.3903	11.5751	7.46142	31.9861	435.593	10.5464	70.7953	100.983	106.034	23.6096	158.788	47.3566	75.9302	8.9544	67.0421	214.712	7.85648	0.237405	154.586	75.4952	2.43648	28.1325	13.9664	2.91502	149.489	221.591	78.9442	14.9511	18.6266	30.4751	345.38	2.95914	913.039	291.453	476.049	44.9325	71.6195	3.04026	6.75884	23.2981	20.3043	4.90639	9.11624	234.141
12.4902	12.0846	6.5375	29.1299	404.038	9.73275	75.0239	95.017	97.8313	22.7889	144.655	41.2545	71.4531	8.34506	62.6488	198.296	6.66844	0.195089	154.954	64.906	2.59361	24.6286	17.4978	6.2273	155.218	203.642	70.6322	12.7964	19.5524	27.8911	332.826	2.64462	903.674	268.316	443.667	49.4288	74.1684	2.70653	5.63352	20.8066	23.2948	4.23517	18.2505	224.496
12.5902	25.8532	5.72795	26.5206	367.339	8.98058	79.1823	86.6113	89.299	21.5719	131.103	35.6781	65.6948	7.62915	58.1193	181.737	5.65585	0.160298	149.221	55.539	2.55585	21.5356	18.5232	9.17509	149.393	184.646	62.6318	10.8964	19.5331	35.3768	324.848	2.36699	877.901	251.596	410.959	50.1652	72.5815	2.4089	4.68616	18.2271	23.3762	5.5239	25.8788	210.042
12.6901	29.4342	5.01861	36.4335	354.149	8.28662	78.4357	78.6333	80.8147	20.1207	123.6	34.7026	59.4686	13.2843	53.6094	169.222	4.79431	0.132133	139.998	47.3582	2.40541	18.8175	18.1523	13.0032	137.65	181.967	55.1363	9.24054	18.88	36.4	312.977	2.12134	841.626	232.178	380.943	48.5877	68.7731	2.14356	3.89096	15.7379	21.9571	15.5769	28.5808	193.311
12.79	28.9058	4.3971	41.3651	330.31	7.68588	75.0065	69.1653	73.0264	18.5526	115.183	32.5776	64.8426	16.1772	49.2242	174.004	4.06226	0.109071	129.009	52.9408	2.19616	26.091	17.0504	14.5576	124.396	173.622	50.8547	7.81015	17.8227	34.1437	298.643	1.90259	799.058	211.699	351.439	45.6694	63.891	1.90713	3.2255	13.4373	19.8558	21.3734	28.4742	183.729
12.8899	26.8466	23.2518	43.1205	303.695	7.12112	70.226	59.6483	65.5483	16.9505	106.354	29.8364	64.9732	17.2713	45.0315	175.73	3.44084	0.0905346	141.003	52.9948	1.96268	27.9912	15.6111	14.7147	111.409	161.797	46.1713	6.58284	16.5286	30.434	282.883	1.70647	753.167	191.248	323.851	57.0591	58.6127	1.69661	28.5861	11.3715	17.5351	25.2657	33.389	170.863
12.9899	25.5116	28.9614	47.2051	279.16	6.59192	71.4295	53.1769	58.5114	15.3721	105.246	39.112	62.1213	17.227	44.4336	171.452	2.91371	0.0754213	142.877	52.5606	1.7265	27.248	14.0627	14.0539	99.3523	148.234	41.4143	8.4442	15.1179	37.9461	266.445	7.21989	706.026	171.52	297.437	61.674	56.335	1.50927	50.2855	9.55455	15.2469	26.7898	45.2297	172.583
13.0898	23.3633	46.2767	48.2705	252.23	6.09899	74.7978	46.2512	51.9889	13.8559	101.73	43.1192	57.7049	16.4926	42.9286	169.461	2.46681	0.0632202	141.344	49.3803	1.50045	25.3026	12.7385	12.9529	88.4183	134.096	36.7922	15.8107	13.6748	38.787	249.857	10.2621	659.061	152.937	292.31	61.9874	52.8013	1.34269	61.9585	7.98095	13.1183	32.2914	49.1496	167.082
13.1897	21.3843	49.8001	60.2609	234.413	8.25522	73.7832	39.5982	50.6073	12.4262	96.6385	43.6993	52.5994	15.3688	40.845	165.919	3.2528	0.053314	139.537	44.8922	1.29161	22.9044	11.3947	11.653	78.6096	120.131	38.4469	19.2809	12.2571	42.1476	249.53	11.7215	640.263	145.849	298.38	59.6753	48.7161	1.19465	72.4196	6.63419	11.2048	39.4211	48.5796	157.356
13.2896	19.256	58.8776	65.7375	227.939	21.0866	70.3848	33.5509	48.0973	11.097	94.3716	42.2434	47.3327	14.0546	38.4191	158.576	3.49241	0.0453055	133.075	39.9481	1.10339	20.4334	10.1068	10.3043	69.8559	106.804	38.0036	20.6936	10.903	106.433	247.941	12.1844	626.13	136.261	297.304	55.8621	55.3173	1.06316	76.0473	5.49235	9.52114	42.4737	45.6173	150.29
13.3895	17.2078	58.3355	74.9622	213.756	29.4036	65.7991	62.5151	44.9148	9.87445	90.331	40.3727	42.212	12.6786	40.5692	156.536	11.8643	0.0386998	124.03	35.0343	0.936804	18.0725	8.913	8.99615	62.0632	124.404	36.2498	24.7258	9.63605	146.848	241.995	12.0359	613.27	125.401	288.643	51.2913	61.4002	0.946407	75.1914	4.53153	8.06047	42.8254	41.525	169.335
13.4895	15.3217	56.1941	78.3114	195.785	34.4708	86.9066	72.114	54.1744	8.7598	95.0413	37.446	41.9877	11.3213	41.0202	150.439	15.6977	0.0331988	118.012	30.4125	0.79141	15.9019	7.82919	7.77832	55.1346	133.272	33.7325	35.6536	8.46928	155.722	233.151	11.5269	599.484	114.1	275.339	46.4451	64.634	2.69741	71.528	6.92099	6.80545	41.4499	37.045	174.598
13.5894	13.6187	52.3966	83.83	183.586	37.2172	95.2326	71.6357	58.6374	7.75064	95.8083	33.9962	39.9703	10.0308	40.3063	141.938	16.8765	0.0285194	109.816	26.2079	0.665939	13.9481	6.85856	6.67504	48.9777	133.791	31.6837	40.1817	7.40823	148.296	229.858	10.8202	577.286	114.053	259.406	41.6273	63.8106	3.37924	66.2365	7.9232	18.6668	39.0294	50.0542	171.195
13.6893	12.0948	47.3072	88.7143	176.367	38.3255	96.1727	66.3032	59.7675	6.84241	98.5894	30.3749	58.3802	8.83351	43.0975	132.16	16.5624	0.024416	100.611	22.4648	0.558671	12.2108	5.997	5.69454	43.5077	129.044	29.1561	40.7662	6.45315	133.36	223.088	19.6333	549.898	110.082	242.212	37.0212	60.7782	3.52455	60.1322	9.81695	23.5969	36.0357	64.3111	162.6
13.7892	10.737	42.0679	89.0141	164.121	38.2957	117.889	58.9958	58.6435	6.02923	97.9349	45.0455	66.2014	7.7417	43.9202	123.343	15.4636	0.0207391	102.86	19.1812	0.467664	10.6774	5.23672	4.83532	43.7556	121.169	26.4248	39.0327	5.60075	115.836	214.041	29.3509	521.499	103.73	224.666	36.0751	69.9476	3.41077	53.7661	13.4621	24.6554	32.7896	68.4854	151.538
13.8892	9.52989	52.0878	86.5203	149.543	37.4911	125.36	52.376	56.0544	10.8179	94.9245	52.1212	67.6602	9.27759	43.3873	113.933	14.0046	0.0173892	111.173	20.6395	22.6586	9.32965	4.56847	4.0903	41.0656	111.626	23.6711	36.0421	4.84542	104.433	213.167	34.1322	491.135	96.0689	212.903	48.6276	72.19	3.18135	51.9002	25.259	23.6574	29.5045	66.9854	156.502
13.9891	8.45763	61.9379	82.4014	145.025	36.1752	128.017	51.0282	52.5713	13.7489	90.3651	54.1995	69.9813	9.82995	47.1326	127.165	12.4338	0.0143241	111.955	20.7765	34.9798	8.1484	3.98278	3.44953	37.4256	101.399	21.0099	32.474	8.81919	91.1285	210.651	35.7968	460.101	99.5673	200.14	54.2875	70.5138	2.90955	49.3368	30.6951	29.1848	38.3329	62.5031	153.605
14.089	7.50563	69.365	77.4237	170.193	36.046	124.562	55.8479	50.3065	15.3369	91.4289	53.1027	69.4698	31.8416	48.5051	131.724	18.8663	0.0115384	109.291	19.6854	40.4674	7.1147	3.47033	2.90184	33.6542	91.1288	18.5105	29.2226	11.1965	77.6195	204.791	35.5409	482.162	98.3714	206.578	55.5326	66.7398	2.63196	45.6639	32.1567	30.2015	55.236	56.6558	145.989
14.1889	11.8473	67.459	72.0691	200.62	35.2205	120.275	54.2092	68.5225	15.9694	89.7783	50.0947	66.0518	43.922	48.2349	130.603	31.3775	0.00902775	103.47	17.9904	41.6721	6.211	3.02252	2.43597	40.2668	81.2219	16.2104	25.8498	12.4245	78.3012	198.881	34.1463	495.056	94.2056	205.18	54.0456	61.9588	2.36608	42.0037	31.241	28.8359	63.903	50.3918	135.765
14.2888	28.6788	62.0638	66.6476	223.458	33.9384	116.027	60.3404	78.4992	15.9362	86.2934	46.0394	61.1378	49.4621	46.8582	136.403	39.7176	0.00679799	95.9527	16.0635	40.3041	6.56467	7.05432	18.9214	40.2295	79.8391	14.1264	24.9723	12.8409	72.6947	205.312	32.1202	526.623	88.2784	198.782	50.9583	56.8144	2.11956	46.6479	29.0011	26.3313	67.0188	44.2463	124.326
14.3888	40.1355	55.6875	61.3379	226.354	32.372	109.216	60.4028	82.6772	15.453	95.7405	44.1343	62.6951	50.7946	44.763	135.931	41.97	0.00485704	87.6936	14.1191	37.4951	28.0417	8.86764	27.5096	37.6547	75.9439	12.2608	44.885	12.6987	64.3988	205.753	36.7225	593.21	81.4263	197.61	47.0229	55.2718	1.89498	47.6567	26.1184	23.3978	66.4948	38.5014	119.66
14.4887	41.9182	49.3707	56.2437	217.638	30.6448	101.25	56.1322	82.8634	19.5423	104.538	41.0212	69.4618	49.5121	42.2332	141.651	40.8239	0.00322483	79.3007	12.2747	34.9961	46.3647	9.39997	31.0816	34.2744	70.6178	10.6069	94.1513	12.1861	55.4001	204.74	38.1907	671.428	74.2175	205.648	42.7301	57.9578	5.08731	61.1319	23.0221	20.4274	63.6804	33.2875	112.247
14.5886	39.9027	43.5129	51.4482	202.637	28.8436	92.953	50.0637	80.386	21.7465	107.892	63.562	70.175	46.6913	39.4692	140.967	37.9158	0.00190735	71.1491	20.4052	31.7887	52.2848	9.2182	42.0723	30.8012	64.5945	9.15202	117.952	11.4416	46.7366	200.039	37.7356	709.672	67.0289	205.303	38.3926	57.1015	6.32215	67.139	19.9717	17.6238	59.5175	28.6458	103.429
14.6885	38.1403	38.2375	46.9589	184.706	27.0283	99.9981	43.5551	88.7722	22.6097	107.395	74.6817	67.4197	43.0508	36.6158	139.209	34.224	0.000889709	63.4575	23.7648	52.0273	52.0138	8.66215	80.2338	32.0605	58.3615	7.8801	125.765	10.5661	38.8968	193.117	36.1478	720.159	60.1013	201.295	34.2021	64.5759	6.57538	68.1616	17.1149	15.081	54.6544	24.5672	94.0833
14.7885	41.1617	33.5521	42.8061	167.415	25.2396	120.771	37.2963	183.108	22.5397	104.246	78.2653	62.8198	39.0615	33.7709	136.286	30.3187	0.000148877	56.3412	24.2517	61.3133	63.8364	7.9329	125.123	65.9073	52.233	6.77349	123.904	9.63136	32.0602	184.551	33.9397	711.72	59.5604	193.32	30.2694	66.0987	6.35532	65.9812	14.5265	12.8312	49.5286	21.0163	84.7686
14.8884	40.3969	29.4189	38.9897	149.781	23.5049	160.797	31.6044	287.456	21.8397	99.3458	81.0435	57.38	35.0245	31.0019	130.73	26.5183	-0.000355542	57.6829	23.1573	74.4528	102.535	20.0321	144.749	74.6887	46.4026	5.81408	116.524	8.68776	26.2396	175.015	31.4387	690.713	59.9467	203.155	26.6514	64.2709	5.9248	61.8604	12.2349	10.8726	44.4277	17.945	75.8269
14.9883	37.5089	25.7853	35.4914	132.759	31.874	192.544	26.5926	347.903	20.7333	93.3618	79.1999	51.7087	31.1246	28.3535	123.178	22.988	-0.000650491	69.7939	21.2685	78.4565	114.767	34.2862	158.619	80.5189	40.9805	4.98428	106.317	7.76943	21.3642	164.993	28.8506	661.69	80.9038	253.222	23.3707	65.5225	12.0776	56.6803	13.5282	9.18591	39.533	15.3011	67.4541
15.0882	33.9977	22.5962	32.2921	116.87	36.921	213.712	22.2675	377.223	19.384	86.7847	74.5843	96.0973	27.4689	25.8533	114.581	19.8013	-0.000753928	74.4755	19.0556	121.059	113.813	40.234	158.554	77.616	36.0207	4.26768	94.988	6.89846	30.0082	154.829	26.3013	627.892	91.5551	306.527	20.4273	70.5432	14.34	51.0435	31.2432	13.8772	34.9519	13.0332	60.0312
15.1881	30.4748	19.7996	29.3721	102.362	69.7398	227.669	18.5833	384.901	37.549	79.9691	68.4602	116.966	48.7499	23.5164	105.581	16.9786	3.13341	99.0878	16.7911	140.029	106.699	41.4271	150.416	71.5629	31.5393	3.64951	83.5845	6.08806	32.0125	144.768	23.8645	591.604	95.2265	431.054	17.8082	70.4692	14.6613	45.351	94.7057	16.8621	30.7405	11.0927	53.5513
15.2881	27.1734	17.3483	26.7114	89.3139	99.3414	279.227	15.4727	377.928	51.4486	73.1666	61.6737	210.994	64.0386	21.3494	96.5984	14.5101	9.88688	110.245	14.6253	144.187	97.1007	40.0087	149.725	71.78	27.5284	10.348	72.7175	10.9729	38.8736	134.974	21.5801	554.418	106.39	538.438	15.4922	67.5828	14.0556	39.8595	130.46	24.0034	26.9209	9.43524	47.6706
15.388	24.1686	15.2001	24.29	81.9014	117.468	296.99	12.8619	361.421	59.3742	66.5513	54.776	267.364	70.7011	19.3527	87.9019	12.3705	26.2401	112.792	12.6366	139.447	90.7237	37.2588	141.675	81.9196	23.9652	14.1936	62.7143	28.192	39.3216	125.557	19.4665	517.429	127.767	593.03	13.4549	63.2587	13.0465	34.7234	143.985	26.174	23.4919	8.02131	42.3336
15.4879	21.4698	13.3177	22.0882	73.8771	127.409	295.388	10.6792	339.084	63.0242	60.2387	48.1125	318.008	104.942	17.5228	79.6547	10.5276	33.7189	132.326	11.0716	129.723	82.4076	33.9306	129.77	80.5742	20.8183	16.0817	53.7209	38.8225	36.5586	132.376	17.5284	481.366	137.07	612.227	11.6702	58.3145	15.3681	30.0257	143.92	25.6535	20.4384	6.81614	37.4901
15.5878	19.061	11.6684	20.0867	65.8686	131.572	283.142	66.9156	313.568	80.4033	54.2999	41.8862	332.435	121.45	15.8527	71.9469	8.94753	35.8935	139.118	13.5902	117.558	73.6644	30.4573	131.944	103.392	18.0521	16.6563	45.7709	44.6846	32.4147	134.511	15.7623	469.436	138.304	608.158	10.1119	53.2272	15.6638	44.686	136.003	23.7821	17.7366	5.78958	34.4789
15.6878	16.9177	10.2234	18.2672	58.2364	131.716	265.485	126.541	286.738	89.8474	48.7745	36.2034	325.655	126.488	14.3332	64.8197	7.59697	35.0295	137.9	19.4349	104.567	65.2319	27.0789	137.734	117.639	21.6039	16.3761	38.8303	47.1555	27.9012	133.36	14.16	513.523	134.319	589.244	8.7552	48.2659	14.9942	52.1271	123.98	21.3331	15.3583	4.91573	48.366
15.7877	15.0135	16.0003	16.6127	51.171	129.12	245.514	146.456	263.788	93.6434	43.6796	31.1059	307.144	124.341	12.9538	58.2818	6.44517	32.8575	131.859	21.5084	91.7378	62.9614	23.9191	134.053	129.55	29.2564	15.5652	32.8285	47.2703	23.5473	129.957	12.7105	631.994	127.123	561.295	7.57648	43.5745	13.9064	54.6818	110.243	18.7405	13.2735	4.17242	55.0572
15.8876	13.3229	17.1372	15.4439	44.7558	124.712	225.034	145.689	240.229	93.5038	39.0152	26.5939	282.808	117.91	11.7031	62.4994	5.46441	29.7798	123.117	21.4253	79.6426	58.2057	25.3318	125.07	166.924	32.9547	35.6778	27.6763	45.8006	19.6031	125.062	11.4021	758.119	118.115	528.289	6.55393	39.2218	12.6786	54.0323	96.2661	16.236	11.4522	3.5407	78.5462
15.9875	11.8228	16.3956	14.2692	39.0092	119.158	205.06	134.944	217.004	90.7027	34.7703	22.6418	256.263	109.138	10.5696	63.2802	4.63023	29.6066	121.783	20.1798	68.5802	52.5568	24.8311	113.473	180.364	34.0288	57.4755	23.2791	48.1925	16.1612	119.23	10.2227	837.365	108.257	492.914	15.3963	49.9724	11.4485	51.3781	82.9164	13.9334	9.86577	3.00439	97.1529
16.0874	12.7094	14.9763	35.2596	33.9111	112.936	186.134	133.507	194.731	86.1802	30.9263	21.1928	243.385	99.302	9.54201	61.8413	3.92128	27.8134	143.171	18.3752	58.6747	46.8175	42.3575	100.954	174.008	33.4134	69.0703	20.4772	48.2204	13.2293	112.862	9.16069	919.182	98.193	456.965	20.1445	53.8951	10.2809	47.5628	70.6601	11.8785	8.48727	2.54963	104.889
16.1874	13.1241	24.9218	47.7148	29.4195	106.386	168.515	123.304	190.044	80.6228	35.4275	19.368	227.387	89.225	8.61017	59.0284	3.31914	25.233	150.673	16.3691	49.9413	41.3714	69.6549	88.5407	180.333	31.7599	73.7497	17.8098	53.6702	10.7727	106.249	8.20512	969.489	88.3465	421.607	22.2149	53.886	10.9631	43.1697	59.7068	10.0794	7.29208	5.92462	153.086
16.2873	15.4418	30.5431	53.8521	25.4825	99.7462	152.296	109.839	180.958	74.5249	37.615	17.3911	208.067	79.4164	12.121	55.4239	2.80796	22.3682	149.442	14.3663	42.3304	36.3825	123.019	76.8225	171.26	29.517	73.8646	15.3561	55.5706	8.73776	99.595	7.34623	982.506	98.4467	398.154	22.5754	51.7043	10.7175	38.5926	50.1063	16.6382	6.25785	9.77623	176.869
16.3872	15.3319	34.5974	55.9639	22.0384	97.2353	137.475	95.4865	169.227	69.5795	38.1453	15.4064	187.732	70.1755	14.2031	55.7291	2.37415	19.5114	142.95	12.4776	35.7572	46.9368	145.553	66.1062	192.703	41.7855	71.0817	13.1512	58.5903	12.1402	101.209	6.57452	970.116	115.155	372.405	27.3361	48.4098	10.0494	34.0889	41.8136	20.6409	5.36449	13.8295	184.756
16.4871	14.3045	33.7825	71.9025	19.0456	127.033	123.997	81.7258	156.102	64.2119	37.5157	13.5037	167.737	67.1758	15.2645	54.2177	2.00617	16.8228	133.507	10.7564	30.1202	49.1624	150.415	56.5185	188.618	47.9093	66.5691	11.203	58.6992	15.1136	100.35	5.8815	940.875	171.354	345.869	34.2177	59.0605	9.21772	31.9833	46.4575	41.4839	4.59412	15.2615	182.58
16.5871	14.9054	56.5198	79.4298	16.4423	174.534	111.779	69.2316	142.462	75.1087	36.1005	11.7345	148.836	62.5821	19.9405	51.5918	1.69419	14.3809	122.633	9.2222	25.3133	47.333	145.549	48.0749	194.209	49.9409	61.1342	9.50279	56.8515	15.4392	97.7939	5.25995	900.908	210.986	332.03	37.0153	67.2708	10.8231	54.9688	46.5983	49.6056	3.93092	15.2003	174.306
16.687	14.1761	80.4179	81.6172	14.1854	259.578	100.73	62.1795	128.907	113.757	34.1788	10.1252	131.408	57.2076	30.8759	66.1503	1.42982	44.3226	111.306	13.0514	21.2329	43.7	135.703	40.7259	183.973	49.3249	55.3244	8.03294	53.7515	16.1264	94.1135	4.70339	854.575	279.986	350.855	37.2201	69.0918	11.0175	67.2617	44.1285	50.6795	3.361	14.3367	162.601
16.7869	12.9872	92.4614	80.4926	12.2342	312.182	90.7498	54.3314	115.835	154.125	31.9569	8.68508	115.599	51.5794	37.5323	73.4257	1.20594	65.5256	100.14	14.3919	17.7821	39.4298	123.672	34.387	168.344	47.0694	49.501	6.77144	49.9127	31.8863	89.7266	4.20587	804.951	334.571	355.989	35.8425	67.3074	10.5401	72.2648	44.6904	48.0627	2.87205	13.0881	149.234
16.8868	15.2303	108.804	103.588	10.5481	341.613	81.7455	95.1387	103.496	176.996	29.5854	7.41271	101.421	46.0288	49.6369	75.8251	1.01649	73.4155	115.596	14.3106	14.8725	35.1094	111.067	28.9574	151.65	43.8696	43.8939	7.17617	52.8907	39.4538	87.1443	3.76189	754.178	441.467	349.748	33.5601	63.6018	9.77238	78.6094	53.273	43.7122	2.45313	11.7007	179.526
16.9867	15.1389	107.635	114.513	9.09054	354.659	73.6266	108.16	93.3096	249.473	27.5327	6.30003	114.974	40.754	56.6228	75.0358	0.856366	73.5392	120.55	13.4648	12.4255	31.0185	144.797	24.3323	135.613	40.1981	38.6406	7.04583	57.5671	40.2076	83.6548	3.36626	703.727	507.949	336.363	30.8215	58.9837	8.90801	79.3697	55.3173	38.7424	2.09463	10.3151	191.308
17.0867	14.1309	99.7525	117.711	7.83169	356.278	66.3092	106.776	85.827	350.658	47.533	5.33525	117.489	35.8647	59.9629	72.2332	0.721191	69.3896	118.929	12.2527	10.3718	27.2752	165.977	20.4098	123.735	36.3696	33.8146	6.61156	58.8209	37.5287	79.6058	3.01443	654.579	533.06	333.791	32.2333	54.0475	8.04292	76.5576	53.4704	33.7648	3.12085	9.00652	191.275
17.1866	20.0638	89.8103	116.115	6.74637	350.081	59.716	98.5027	78.1511	452.642	60.1238	4.50474	113.627	31.4115	74.7595	68.2301	0.607203	63.1303	114.046	10.9104	8.65121	23.915	170.116	17.0949	111.316	32.5877	29.4462	6.02297	57.7372	56.1719	75.2486	2.70188	643.862	530.76	325.56	31.7938	49.1351	7.2221	71.5968	49.4752	29.0944	3.65687	7.81124	183.988
17.2865	30.026	79.7551	111.653	5.80991	338.689	53.7767	87.4765	70.5873	508.613	67.2616	3.79433	112.875	27.4078	82.9507	63.5827	0.511163	56.0712	134.333	13.03	7.21177	20.932	163.883	14.3014	135.225	28.9784	25.5371	5.37495	55.7283	67.0007	70.7628	2.42436	622.774	510.95	325.172	30.7413	44.4342	6.46438	65.4795	44.457	24.8742	3.8604	6.74216	172.522
17.3864	36.9033	78.9011	105.582	4.99842	323.991	48.4269	75.8999	63.3357	548.806	70.4413	32.224	121.701	23.8429	91.1475	58.6658	0.430341	48.9774	181.036	13.447	6.00896	18.3014	152.391	11.9525	135.742	25.6141	22.0706	15.702	59.2638	67.2791	66.2748	2.17775	595.154	480.591	331.361	28.8657	40.0402	5.77536	58.8827	39.1221	21.1491	3.8455	5.79906	158.924
17.4864	40.8797	73.1244	98.7155	4.29908	307.342	43.6087	64.8804	56.5197	560.146	70.8008	52.0558	135.622	20.6925	94.4558	53.7274	0.36253	42.2714	202.475	12.9194	5.00488	15.9907	138.648	9.98095	128.433	22.5313	19.0189	20.8962	76.805	62.3098	61.8721	1.95819	576.7	444.51	326.458	27.5991	35.9933	20.4679	52.2555	33.8964	17.9116	3.69272	4.97476	226.059
17.5863	39.766	69.5278	98.7653	3.69695	289.705	39.2692	54.9155	50.2075	551.616	69.2006	62.01	137.418	17.9245	94.3656	48.9265	1.16937	36.163	207.729	14.2061	4.16736	13.9657	124.379	8.32853	117.459	19.7418	16.3486	24.472	86.0606	55.1181	57.6135	1.76223	551.845	406.006	314.556	25.7179	32.3017	26.301	45.8842	29.0197	15.1272	3.45813	4.25878	315.541
17.6862	82.1804	63.3341	98.469	3.17507	271.756	35.3607	46.1715	52.6864	529.874	66.2874	66.7875	132.249	15.5037	97.0787	44.3604	15.0033	30.7333	216.673	14.1063	3.46922	12.1938	110.538	6.94552	105.786	17.2422	14.0237	35.159	89.4545	47.3715	53.5377	1.58651	523.215	367.276	298.472	23.5382	28.9558	27.6787	39.9395	24.6119	12.7499	3.1803	3.63959	358.508
17.7861	93.0485	56.5603	95.3257	2.72463	253.964	31.8403	60.715	55.8283	499.811	65.493	67.9955	123.361	13.394	96.5198	40.0845	21.5959	25.9877	213.782	13.2615	2.88756	10.6447	97.6129	5.78966	94.5881	15.0191	22.0076	39.573	88.8046	39.9381	49.6678	1.42812	492.657	329.74	280.129	21.2644	25.9361	26.8961	34.5123	20.7164	10.7305	2.88537	3.76957	371.274
17.886	123.466	50.029	102.907	2.34054	236.644	29.8922	63.4473	68.0184	464.984	63.2345	65.7562	112.761	11.5604	93.7544	36.1251	23.9264	21.8903	203.806	12.0608	2.40311	9.29151	85.8227	4.825	84.2857	13.0537	26.2179	40.1225	85.4629	33.2243	46.0167	1.28425	461.459	294.267	260.825	19.0251	23.2188	25.141	29.6385	17.3304	9.9062	2.59059	11.8653	365.008
17.986	127.112	44.0424	104.419	2.00498	220	43.3421	69.0816	73.9987	427.938	60.0217	61.4874	101.668	9.97002	89.56	32.4894	40.4732	18.3839	217.579	14.3952	1.99968	8.11066	83.415	5.05754	74.9815	11.3245	27.8735	38.4017	80.4249	27.3767	42.5893	8.4238	440.955	261.342	241.42	16.8969	20.7784	23.0204	25.3181	14.4242	8.86315	2.30688	15.5876	347.291
18.0859	120.329	38.6804	112.291	1.71588	204.158	49.1101	66.8963	75.6566	390.462	56.2315	56.1533	108.333	8.59228	114.165	31.4118	48.427	20.3112	217.59	26.4545	1.66373	7.08124	77.9763	4.93387	73.8575	9.809	27.8459	35.4511	74.414	22.4022	54.3434	12.3943	460.266	231.189	222.47	25.9141	18.5895	20.8379	29.5963	11.9545	29.1745	4.5981	24.2334	323.214
18.1858	110.012	33.9308	123.29	1.46883	189.187	63.5947	61.0734	74.3847	401.269	52.1387	50.3957	115.941	7.3999	135.879	34.1101	57.0004	61.6445	212.936	32.0151	1.38395	18.9635	80.9423	14.6728	87.107	10.0033	26.7525	31.9368	67.9471	18.238	61.4216	14.3316	463.364	214.08	214.819	30.3439	16.6281	18.739	31.0808	9.87237	49.2173	48.9815	27.5755	296.146
18.2857	99.011	47.782	126.268	1.25747	189.516	69.1559	68.7727	71.2021	416.624	47.9407	44.6295	115.041	6.36841	152.357	34.7895	58.4073	80.8154	201.921	33.2295	1.15091	27.5183	78.5114	129.398	86.6186	9.74614	25.0259	28.2741	61.386	14.7914	65.1256	14.9859	455.472	195.707	226.369	31.8092	14.8714	16.7876	31.2696	8.12828	56.4443	75.3258	27.8705	268.269
18.3856	88.4571	55.163	124.28	1.07733	277.558	69.5705	82.2379	66.8476	414.966	48.1789	39.1111	122.609	5.47392	159.77	34.1583	55.8833	105.265	187.461	32.0244	9.58397	32.2442	73.3039	231.724	80.9142	9.21493	22.9646	24.7114	54.9766	11.9619	66.4221	14.8503	449.159	178.224	227.731	55.0852	13.299	15.0061	30.0916	6.67508	56.631	89.2357	26.5036	254.754
18.4856	78.7518	54.2192	119.333	0.92357	399.637	67.1234	82.9147	61.8501	401.834	47.0744	33.9881	122.857	4.69916	175.414	32.7093	51.3881	112.659	171.462	29.578	14.0547	81.4718	81.204	337.09	86.2934	8.53173	20.7706	21.3877	48.8785	9.65299	66.0282	14.2476	435.233	160.85	222.509	101.583	11.8919	13.3962	28.0958	5.46955	53.1865	94.7332	24.3142	242.422
18.5855	69.9936	50.1111	112.736	0.791263	474.599	63.1875	77.3395	60.7679	381.309	45.0688	29.3342	117.466	4.03343	181.691	32.4487	55.1528	110.259	155.143	26.5971	15.978	99.907	81.4086	410.356	82.8508	7.77895	21.6557	23.1018	43.1888	7.77713	64.4731	13.3872	416.477	159.554	213.194	175.729	10.6329	11.9498	25.6644	4.47319	48.0907	96.6932	21.8004	237.564
18.6854	62.1591	45.8373	105.336	0.677611	565.061	60.1195	86.333	58.7203	356.37	54.4326	25.1743	109.116	3.46018	181.459	31.2887	61.4793	102.618	139.256	23.4941	16.3107	196.041	77.4721	458.02	94.1211	7.01097	23.4567	37.0116	37.9588	6.2581	62.1446	12.4037	394.871	153.211	206.14	247.752	9.5067	10.6548	23.0577	3.65227	42.4645	94.327	36.2778	225.555
18.7853	55.1801	41.0158	98.9001	0.580298	692.821	56.1094	84.5488	55.5132	329.164	59.4751	21.5021	99.4609	2.97204	176.815	29.5892	61.4267	92.5343	124.243	20.499	15.6938	243.019	71.5082	465.942	92.4299	6.71368	23.6913	43.2008	33.2083	5.031	59.3253	11.381	374.841	143.849	204.048	281.491	8.49945	16.3009	20.4481	2.97767	36.9173	89.3033	51.5058	209.609
18.8853	48.9757	36.3147	92.0139	0.496972	765.649	51.7338	101.873	51.6332	301.21	61.3984	18.2925	89.4995	2.5409	169.293	27.5971	62.9802	81.6882	110.337	17.7302	14.5503	251.983	64.7525	446.725	85.896	9.58533	22.924	44.5951	28.9349	4.04147	56.2207	10.3697	370.066	132.874	197.23	290.617	7.59873	18.107	17.9449	2.42458	31.7577	82.7805	56.9081	191.852
18.9852	45.5083	31.9847	85.0609	0.425554	799.572	47.325	103.023	47.4258	273.558	61.4609	15.5093	79.8129	2.17027	160.004	25.4789	60.2779	71.0451	103.061	15.2389	25.767	241.458	57.9076	412.762	77.9288	13.0511	22.3848	46.379	25.1218	3.24458	52.9779	12.164	358.88	121.243	187.557	284.429	6.79336	18.0194	15.613	1.97202	27.1198	75.55	59.9673	173.657
19.0851	41.2629	28.0975	78.2769	0.364401	806.304	43.068	96.246	43.1319	246.911	59.8924	13.1117	70.7188	1.84805	149.745	23.3451	55.4399	61.124	94.6742	13.0374	31.0653	222.362	51.355	371.987	94.6572	14.7334	31.8722	45.0556	23.497	2.6035	49.701	12.8102	347.538	109.593	176.31	269.19	11.7732	17.0483	13.4865	1.6024	23.0401	68.1405	71.602	155.884
19.185	36.994	24.6503	73.2923	0.31215	794.377	39.0587	86.1061	38.9152	221.718	57.239	11.0574	62.3711	1.56746	139.083	21.2669	49.7258	52.1686	91.1321	11.1157	32.6272	200.345	45.2849	329.347	108.439	15.2317	36.6543	41.9967	21.6392	6.21887	46.4626	12.7491	332.412	112.429	164.354	249.069	14.0494	15.7131	11.5785	1.3011	19.5022	60.8942	73.964	139.045
19.2849	32.9907	47.131	74.1738	0.267598	769.985	35.3406	75.0568	34.8828	218.06	53.906	9.3052	54.824	1.33323	136.654	19.2882	54.4358	44.2574	92.6963	9.45248	31.9191	178.241	39.7753	287.803	106.795	14.9672	38.2693	38.0862	20.6106	7.53771	50.6975	12.2661	315.062	110.366	152.264	226.796	14.7399	14.2761	22.0653	1.05589	16.464	54.0224	71.1895	124.655
19.3849	42.4401	52.5992	73.3871	0.229682	864.461	31.9264	79.7487	31.1007	209.272	63.597	7.8162	56.7759	1.13594	131.627	32.7032	53.9101	37.3734	90.0842	8.91696	29.9143	157.389	40.2204	249.018	99.364	17.1343	37.8144	33.8806	19.2465	7.61868	52.6378	14.8583	296.586	105.23	140.411	204.116	14.5263	12.8654	27.7989	3.37977	15.2878	47.6448	65.7936	114.466
19.4848	43.3103	51.0904	76.7853	0.19741	972.665	28.8116	94.8023	27.6055	200.575	68.6371	6.55482	55.3279	0.948291	125.034	42.4682	50.5998	31.4485	85.0331	8.1265	27.2486	150.024	38.4601	220.886	90.1959	17.8461	36.0648	29.7175	17.7014	7.08026	52.9513	15.8865	277.75	98.2993	144.235	182.102	13.8219	19.3765	46.7478	4.53818	19.3704	41.8192	59.2777	103.86
19.5847	45.7274	46.979	99.3914	11.5961	1026.44	25.9818	129.81	35.9868	188.881	70.3295	5.48892	61.5831	0.785257	117.469	47.4066	45.9789	26.3903	78.6929	7.24243	24.3278	172.58	35.6034	193.294	80.9483	17.6166	50.4639	25.7907	16.085	6.27588	52.1324	15.9459	282.459	111.839	144.276	161.383	12.8747	21.4295	56.8225	4.95939	20.2581	36.5613	52.5138	93.3996
19.6846	43.7085	42.1417	110.146	26.5901	1042.05	23.4184	137.55	40.4375	198.057	69.6634	10.0756	62.3606	0.651585	109.433	49.1107	40.9131	22.0982	82.1223	14.726	21.4027	178.679	32.3003	172.604	84.4016	16.8043	57.6396	22.2004	14.4737	5.40087	64.6906	15.4251	300.94	116.724	140.434	142.286	11.8314	33.891	60.8524	4.93133	19.4478	31.86	45.9864	83.6021
19.7846	40.1304	37.3567	113.372	34.0023	1031.34	21.1006	131.511	42.1317	198.541	67.3837	12.4638	59.9935	0.537417	101.275	48.6966	35.8926	18.4731	97.3295	17.9495	18.6208	171.092	28.9216	172.253	94.9868	15.6568	59.9583	18.9876	12.9184	9.1696	72.12	14.5758	306.909	115.826	134.2	124.945	23.5804	38.9388	60.8822	4.64512	17.8151	27.6872	43.7306	74.9403
19.8845	36.1888	32.9223	111.924	54.8468	1002.93	26.8971	119.219	41.9372	193.123	64.0474	13.3905	55.9477	0.446215	93.2363	46.9419	52.3704	15.4222	102.835	18.6876	16.0614	157.5	25.6705	163.248	126.563	14.342	59.1084	16.1572	11.4516	10.3406	75.853	20.2914	304.319	111.249	126.594	109.371	29.1211	39.296	58.3744	4.22538	15.8616	24.0053	40.1185	67.0752
19.9844	48.1809	35.7764	107.677	64.3307	963.04	33.8693	104.768	40.4911	183.864	60.0673	13.3744	51.1307	0.361827	94.9911	44.3843	58.2858	12.8619	102.23	18.0396	29.0014	141.875	22.6495	149.688	171.576	12.9721	56.283	13.6929	10.0923	10.3644	80.8107	28.1745	296.016	107.706	125.736	98.496	47.5889	37.4353	54.3618	5.87319	15.7449	20.7719	35.972	61.9577
20.0843	49.6507	37.202	101.858	71.4625	916.148	39.5151	90.2995	38.257	172.272	64.5617	12.7767	46.0929	0.297591	93.8335	41.3914	58.1923	10.7177	112.044	16.6779	42.0192	126.206	19.902	141.286	177.839	11.6193	52.3151	11.5674	8.84971	11.2045	82.6631	39.9675	284.041	101.712	121.814	94.3981	58.0799	34.6306	49.5615	6.50417	14.7003	17.9438	38.124	56.5058
20.1842	47.0191	35.1876	95.257	72.2898	878.015	41.1163	76.8524	35.5681	163.92	65.9834	15.5521	41.1566	0.246197	90.7285	44.0583	84.6219	8.92526	118.753	15.0061	47.565	111.433	17.4378	129.197	168.901	10.3287	47.7775	9.74807	7.72619	24.9901	82.3296	57.5282	269.851	94.3539	116.03	88.0994	61.5322	31.5281	44.461	6.51279	13.2439	24.3462	42.4858	51.0123
20.2842	42.9951	41.223	92.9334	69.4498	867.44	40.4202	64.8581	32.6608	153.518	65.243	16.5813	36.5002	0.203188	86.3789	55.8823	94.3467	17.5036	126.146	13.26	48.4506	97.9483	37.3443	115.588	154.729	9.12616	43.0555	11.0875	6.71951	29.9224	80.4896	66.0114	254.473	86.3738	109.208	99.3045	60.9554	28.446	39.3817	6.16114	11.667	36.2424	42.5147	45.7016
20.3841	38.7	40.7194	88.7259	64.6288	842.473	38.4808	54.4223	29.6993	149.86	63.0263	16.488	32.2125	0.166261	91.8166	61.7255	94.2744	21.2122	125.792	11.5714	46.5577	89.9231	49.5417	111.951	139.459	8.02446	38.4004	11.3065	5.82432	30.0945	84.257	68.7737	238.629	78.2704	132.802	102.101	58.7704	35.519	34.5269	5.62044	10.1268	42.4408	40.2024	40.7052
20.484	39.7184	37.7138	99.2686	62.5403	808.215	51.3856	45.4856	26.7948	143.045	59.8464	15.7057	28.3273	0.134808	93.2362	63.5687	88.9407	22.0327	120.742	10.0083	44.2653	80.877	53.6274	119.032	124.743	7.02796	33.9686	25.6866	5.03326	33.6365	87.4696	68.0209	222.813	70.3677	184.635	99.6783	55.1898	37.0025	38.2412	5.00006	8.70172	44.791	36.7525	36.092
20.5839	37.5542	33.9452	102.692	58.4692	768.33	70.8616	37.9121	24.0197	134.959	56.083	51.2723	24.8457	0.108513	91.8943	62.8	81.0785	21.2196	113.029	8.60076	40.7162	71.8794	63.6147	117.054	111.176	6.13537	29.85	32.7317	4.33789	38.3647	87.9851	65.1942	216.417	63.7143	249.555	94.1834	53.2309	35.7884	39.0093	4.36762	7.42483	44.6105	32.8775	31.89
20.6839	34.3174	30.1407	101.685	53.4437	725.431	80.5592	31.5388	21.418	125.575	52.0142	70.9684	21.7502	0.0869749	90.9455	60.3864	72.2985	19.5557	103.995	7.35621	36.6064	107.043	65.8143	109.927	120.304	5.34195	26.0889	35.7165	3.72934	37.7946	86.6224	61.2272	207.448	57.2446	353.651	95.325	49.9988	33.3721	37.8774	6.60353	6.30383	42.8303	28.9852	28.1004
20.7838	30.88	26.5849	105.645	48.0994	681.356	85.576	26.727	20.212	115.582	47.8407	80.0067	19.0132	0.0696925	88.0533	56.996	63.5179	17.52	96.772	6.26952	32.3723	117.346	63.7235	100.179	139.911	4.64092	22.6991	35.6377	3.19886	34.6431	83.9853	56.7173	196.939	59.9156	442.883	94.311	46.1937	30.5169	35.5877	7.53441	5.33293	40.1012	25.2968	24.7077
20.8837	43.0599	23.3711	123.139	42.8168	639.546	137.189	22.4892	18.7752	105.465	43.7043	82.0717	34.0969	0.0560588	83.9142	53.0855	55.23	20.0436	98.605	5.32909	28.2761	124.251	66.0246	89.4096	139.979	4.02453	19.6748	33.7843	24.7021	30.4521	80.5167	52.0407	207.214	66.0742	518.704	89.888	42.2253	27.6032	32.6589	7.65994	4.49978	36.8716	24.178	21.6873
20.9836	44.9308	20.5117	130.071	37.8122	597.973	179.125	23.0183	17.2302	95.5548	39.7019	79.7429	42.7696	0.0453912	79.0313	48.9627	47.6722	20.2803	114.938	4.52056	24.4648	120.232	151.369	78.5989	148.817	3.48468	16.9981	31.2976	44.4211	26.0642	76.5409	47.4275	209.675	67.7428	601.391	83.5736	38.3271	24.8126	56.7677	14.1278	3.78948	33.9474	22.2504	19.0095
21.0835	42.7557	17.9872	130.374	33.1972	557.411	195.418	21.6359	15.6618	86.0736	35.897	74.805	45.7658	0.037064	84.6432	44.8305	40.9311	19.2472	120.451	3.82868	25.7624	111.298	189.659	68.3166	142.712	3.01338	14.6441	40.8399	65.2776	21.9119	72.2923	43.0124	206.816	66.4724	643.067	76.3654	34.6252	22.2236	69.7049	31.3568	3.18669	30.8234	19.9911	16.6432
21.1835	39.1795	15.7669	126.637	29.0181	518.369	196.909	19.4247	14.1269	77.1584	32.3281	68.4737	46.0366	6.95945	92.2158	40.8188	35.0075	17.5755	119.173	3.23874	31.4409	100.573	243.409	58.8659	131.543	2.60302	12.5852	44.3022	87.4624	18.1916	67.9376	42.9916	200.435	63.3597	652.625	68.9055	31.1823	19.8627	76.7508	44.4944	2.67679	27.6887	17.6762	14.5579
21.2834	37.1722	13.8178	130.931	25.2816	481.161	190.159	16.969	12.6622	68.8862	29.0158	61.5604	44.1161	13.2543	95.0738	37.0067	29.8561	15.6489	120.843	2.73711	33.2073	89.6306	267.877	50.3803	118.897	2.24648	10.7925	44.0594	119.731	14.9677	68.2833	41.4759	191.818	59.1718	641.277	61.5937	28.023	17.7306	80.9031	49.6524	2.24653	24.6639	15.4577	12.7238
21.3833	43.7452	12.1083	142.677	21.9712	445.966	179.114	14.5697	11.2899	66.3055	25.967	54.5915	50.0896	19.3362	94.6624	33.4387	25.4091	13.6928	147.905	2.31145	42.7356	79.2268	267.698	42.8875	125.802	1.93729	9.23798	41.6782	137.464	12.2344	67.189	39.1214	181.881	54.4382	616.794	54.6668	26.9856	15.8157	80.178	49.9154	1.88419	21.8213	13.4127	11.1142
21.4832	45.7648	10.6097	145.525	19.0581	435.366	166.119	12.3684	22.6061	65.6532	23.1802	47.8941	51.2256	22.24	92.0429	30.1356	21.5906	12.3612	158.675	1.95084	46.1984	69.6859	254.298	36.3533	128.753	1.66961	7.89491	38.1769	194.533	9.95157	65.1193	36.3489	175.704	49.5179	593.753	48.2533	25.3272	14.1015	76.3906	47.3344	1.57951	19.2002	11.5734	10.3677
21.5832	43.592	9.29638	142.878	32.2149	437.991	152.546	10.42	29.4303	63.3116	20.6476	41.6586	49.5672	23.0903	87.9899	34.9984	18.3247	10.9205	159.125	1.64582	45.9298	61.1103	234.466	30.7083	129.681	1.43814	12.6705	34.2036	226.457	13.6565	62.4143	33.4231	167.954	44.6478	563.025	42.4107	23.3936	12.57	71.8465	43.2508	1.32364	16.8173	9.94592	9.51522
21.6831	39.9626	8.14543	140.445	42.4878	430.81	139.174	8.73303	33.0498	59.8939	19.904	60.9877	46.4413	22.6565	83.0647	37.0335	15.5395	28.0408	155.75	1.38805	43.4852	53.4916	223.406	25.8673	121.774	1.23805	15.2082	30.1582	243.076	16.5419	59.3215	46.6514	159.116	39.9781	540.956	37.1508	24.8803	24.0855	65.9836	38.5223	1.10898	14.6745	8.52204	28.6472
21.783	36.0114	7.13686	136.996	51.2634	417.096	126.43	19.6663	34.8884	56.731	18.8698	70.2385	47.0521	21.4591	77.6696	37.1995	13.1695	35.8374	147.71	1.17027	47.8655	46.9844	206.364	21.7396	110.996	1.52093	16.2297	33.2233	264.433	16.7156	64.8671	52.9256	149.734	35.5985	512.269	32.4572	24.7028	28.2422	66.4158	33.6797	0.929133	12.7641	7.28619	41.5016
21.8829	44.9923	9.26812	130.78	53.9639	403.162	114.522	24.4881	44.9836	58.8277	17.6615	72.8638	45.281	19.8465	83.8803	36.1663	11.156	47.5102	137.144	0.986934	48.0522	41.1675	188.144	44.3962	111.938	1.64059	16.2506	33.3124	270.109	15.5327	67.4384	57.9365	140.189	31.5567	480.099	28.2971	23.6121	28.7337	63.9339	37.6615	0.778532	11.0725	6.21961	47.8194
21.9828	45.5198	9.45531	123.534	53.0435	390.885	103.534	25.9854	50.2928	58.5461	19.181	76.5551	42.2361	18.0474	91.3304	34.3987	12.6015	51.1977	125.447	0.83254	45.7691	36.0164	169.01	59.9903	115.019	10.0306	15.6366	31.6702	265.079	16.2294	67.8998	58.906	130.739	30.6945	446.551	24.6287	27.0041	27.4812	59.7072	37.9009	0.652631	9.58311	5.30285	49.8827
22.0828	42.7947	9.20122	115.413	50.0817	374.518	93.4794	24.8616	52.2488	79.0612	19.7312	75.4724	38.6044	22.9083	94.1277	32.2162	14.1871	50.2871	113.512	4.33274	42.1505	31.4806	171.883	65.9636	120.63	14.9212	14.6435	29.1071	253.031	26.2068	66.89	69.9639	144.983	29.0814	427.608	21.4069	27.7905	26.7067	54.5497	40.2979	0.547352	8.27795	4.51713	49.2546
22.1827	39.006	19.624	109.441	46.0816	355.701	93.0424	22.5462	51.911	92.957	19.5966	71.491	34.8036	41.4713	98.4131	29.8354	14.2424	46.9027	101.891	5.98447	49.8817	27.5001	164.88	66.0554	135.198	17.4282	22.6855	26.1398	236.667	30.9003	74.5082	77.5185	153.447	27.0445	403.971	27.9271	27.1029	24.9651	49.0159	39.4769	0.459455	7.13874	8.83503	46.9972
22.2826	45.4617	22.4808	102.517	49.6139	335.599	89.2285	26.5018	50.0566	99.6793	18.9921	65.8957	31.0786	51.0563	98.8876	27.4008	13.4721	65.1294	111.118	6.54311	57.9778	27.9336	160.876	62.7333	132.15	18.343	26.906	23.0888	217.944	40.8139	78.3243	79.3247	155.846	24.8076	377.949	30.7594	25.6273	22.8597	43.4727	37.2301	0.386046	6.14778	27.2198	47.3027
22.3825	44.9975	24.3814	95.2225	49.376	315.036	83.6896	26.5337	47.2505	103.125	18.0784	59.5502	27.5649	54.7839	98.9912	36.1965	27.359	72.32	112.457	6.9699	62.2595	26.682	150.729	57.6023	122.567	18.2228	28.5407	20.1443	198.25	42.6268	79.4343	77.6331	154.109	22.5206	351.092	31.2379	23.7752	20.6922	38.153	33.893	0.324718	5.28845	35.657	47.8545
22.4825	41.9283	28.262	87.9222	61.2593	294.579	87.7204	24.6598	48.9433	102.476	16.9748	56.9844	24.3286	63.4634	96.6143	40.7076	33.2862	91.7056	108.948	6.81043	62.977	26.5554	160.851	51.6848	111.099	17.4571	28.4731	17.4112	178.549	40.2889	78.6491	87.4944	149.623	20.2805	324.418	39.4524	21.7897	18.6075	33.1951	30.1083	0.273502	4.54554	38.2611	46.3752
22.5824	38.0646	27.8169	83.3932	65.2955	274.613	93.8353	25.1088	48.5337	99.0724	15.7688	52.8997	21.3958	66.1282	92.6129	42.3433	35.4884	97.1334	102.626	6.34265	63.1787	24.9408	158.29	45.614	108.854	16.3152	27.3291	29.1078	159.488	36.0722	76.5657	96.6451	143.381	18.1472	298.576	42.8487	19.8111	16.6694	28.6715	26.2721	0.230691	3.90501	73.8674	43.7049
22.6823	34.1468	25.7244	78.1329	72.9205	255.391	93.6075	23.538	46.7373	93.9036	14.5233	75.7247	18.7684	65.0234	104.854	42.092	41.046	94.5443	94.8373	5.7342	60.1513	34.8802	149.049	39.7645	101.062	14.9802	25.5473	34.4147	143.656	31.2448	73.6232	98.7372	136.092	16.1551	273.962	51.3978	17.9164	14.9001	49.5843	22.6163	0.194834	32.4893	89.0501	40.4046
22.7822	30.4601	23.1371	72.7653	73.9696	237.068	89.8817	22.3701	44.0743	87.6891	13.2826	86.4857	21.4775	61.6702	110.567	40.6428	41.7279	87.6995	86.4554	5.08381	55.38	37.5219	136.681	34.3423	91.6479	13.5748	35.1737	35.7442	137.535	26.4813	195.207	96.5386	128.252	14.3211	273.525	66.7485	16.1451	13.3013	60.783	24.0492	0.164792	49.4191	109.303	36.843
22.8821	27.0984	20.5366	67.3165	76.3247	232.487	84.3653	24.4464	95.4686	80.9463	19.2102	105.004	22.0474	57.0871	111.71	38.4726	39.751	78.9094	78.0707	4.44718	49.823	36.57	123.409	29.4449	96.1021	12.1784	39.916	34.698	128.928	22.1111	275.57	96.2146	120.209	12.6507	265.912	73.3768	18.9622	12.9148	65.3571	23.5608	0.139525	99.3109	114.254	33.2561
22.9821	24.0766	18.1103	61.981	74.1818	224.603	78.0711	26.8283	161.417	74.0403	22.8076	112.262	21.3768	51.9445	109.724	35.9084	41.8406	69.5549	101.624	3.85374	44.0817	33.9804	110.152	46.5995	116.45	10.8407	103.45	32.3267	118.935	18.2675	325.825	111.76	117.074	11.1417	253.891	74.4403	19.7531	17.6517	65.5413	21.9884	0.118245	132.915	110.672	29.7901
23.082	21.8388	15.919	56.8737	69.5465	214.633	71.589	32.4459	218.275	67.2225	24.6994	111.812	20.0325	46.6736	105.663	33.171	40.6137	60.4268	112.04	3.31698	38.5182	30.7708	113.501	54.1618	116.804	9.59067	139.723	29.307	108.34	14.9765	354.257	121.567	112.44	9.7873	239.358	72.0816	19.3923	18.9618	89.6803	26.6724	0.100158	188.333	102.678	26.5301
23.1819	22.2688	13.9702	67.7802	63.6882	203.446	76.2122	35.6131	249.276	60.6606	25.362	106.626	18.3664	41.5426	100.296	30.4067	39.5666	51.9467	114.067	2.84094	35.0743	27.4569	109.658	55.7776	109.499	8.44297	199.309	26.0645	97.6871	12.209	367.023	123.181	106.897	8.57837	244.863	67.7396	18.4093	18.5973	101.262	27.9194	0.0847028	224.434	94.4453	23.5206
23.2818	21.0009	12.25	72.3722	57.3938	191.658	77.1199	34.6131	262.089	57.7125	25.1574	98.744	19.4758	36.7086	97.0518	27.71	36.7813	44.3088	118.671	2.42437	32.5983	24.2878	104.955	53.8643	99.7331	7.40297	282.082	22.8577	87.3454	9.91082	368.688	119.843	119.183	7.50437	241.839	62.3685	17.1219	17.4664	104.401	30.2268	0.0713358	275.255	99.3528	20.7794
23.3817	19.1681	16.9191	81.9108	51.1371	179.703	74.6555	97.2806	262.391	54.0452	24.3579	89.5444	19.228	33.9659	92.4515	25.139	33.2182	37.5716	116.909	2.06329	29.5224	21.3725	97.2129	50.0029	89.6501	6.4699	347.639	19.8346	77.5511	8.01993	362.633	113.663	130.943	6.55436	245.624	56.5888	19.5829	33.7321	102.058	29.9055	10.3651	336.093	97.4813	18.3074
23.4817	17.2381	22.3496	109.407	45.1891	167.878	70.4213	159.914	254.354	49.9967	23.168	79.9356	18.221	30.8979	87.0445	22.7267	29.4373	31.7157	111.344	1.75242	29.7993	18.7475	88.2248	45.2098	80.0881	5.63919	375.753	17.0719	68.4448	6.47411	351.377	131.894	136.047	5.71729	266.414	50.7942	34.7032	42.9153	96.3355	28.0823	15.0089	379.009	91.1337	16.0948
23.5816	15.3951	22.9138	137.06	39.6918	156.385	65.3712	218.129	241.018	45.8072	21.7392	70.4959	16.8285	31.0501	90.5442	20.4893	30.9935	26.6797	103.68	1.48608	33.8924	16.4129	79.0145	40.1215	71.3342	4.90407	379.048	14.6006	60.0984	5.21606	336.698	138.181	136.555	4.98223	272.637	45.2241	41.6585	50.8134	95.5788	25.4906	16.4579	417.717	82.7166	14.1255
23.6815	13.7035	21.5512	149.75	34.7064	145.352	60.0643	279.364	224.571	55.8553	20.1824	61.5753	41.0717	29.8633	90.6787	18.4316	30.0891	32.7659	95.0336	1.25865	37.8831	14.3518	70.1426	35.1223	63.4467	4.25664	366.483	12.4241	52.5348	4.19745	319.946	145.802	133.954	6.07757	269.329	51.3551	43.82	51.8942	96.2944	41.9008	16.1738	426.688	77.4949	12.3805
23.7814	12.1785	19.5354	152.961	40.0104	134.859	54.8194	301.241	206.571	61.0437	18.5778	53.3668	68.4075	27.9106	88.5265	26.318	27.9131	34.2301	86.1224	4.45827	38.3383	13.8102	67.9473	30.4301	56.3926	3.68861	344.35	10.5295	45.744	3.3718	302.086	151.532	129.314	6.57072	259.984	53.0045	43.2446	49.7226	92.7516	49.0923	15.0166	416.45	70.4332	10.8393
23.8814	14.6004	17.4051	150.312	50.8342	124.949	49.8107	311.339	188.102	65.0556	16.9822	45.9584	226.039	25.5722	85.6258	41.5692	25.1756	33.0714	91.7457	5.93972	36.6966	30.2464	63.3914	26.1556	50.1061	4.95671	328.562	8.89465	39.6935	2.70563	283.805	149.664	123.401	6.66075	257.904	51.8657	41.1796	59.1098	89.8678	50.5613	13.4828	394.401	62.7654	9.48134
23.9813	14.5842	15.3776	144.181	62.7498	120.032	45.1255	306.212	169.9	115.766	15.4346	49.061	307.648	32.5515	94.9122	50.0376	22.2901	49.9308	91.6377	6.40854	33.9062	36.2212	57.7949	22.3417	65.3769	5.56525	308.497	7.49369	34.3373	2.16869	265.6	143.321	116.758	6.48917	309.232	49.0799	38.3744	74.298	85.8309	48.6422	11.8514	376.08	55.1909	8.28711
24.0812	13.6405	13.5298	136.117	82.3316	118.987	40.7997	305.464	152.448	146.762	13.9611	62.3493	340.118	81.8906	150.969	65.9706	22.0239	56.3289	88.0488	6.30325	30.5809	36.9164	129.416	18.9896	76.9569	63.5987	297.817	11.9667	29.6218	1.73665	247.798	147.945	109.767	6.15554	384.598	45.4064	35.273	89.101	79.7093	81.9854	10.2718	368.597	48.0824	7.23834
24.1811	29.0278	11.8793	127.121	96.1601	115.839	36.8392	283.353	170.626	166.311	13.7311	80.4153	343.234	108.534	223.939	75.1769	20.6435	56.6131	82.4815	5.89325	27.1072	35.0831	208.958	16.0765	76.4772	124.866	279.534	31.1188	25.4899	1.38735	230.633	145.541	102.692	7.18415	464.395	41.3424	32.1331	91.4437	72.5201	96.7704	8.8176	350.084	41.6151	6.31841
24.281	33.0208	10.4195	117.828	99.7099	111.325	33.2333	252.453	186.471	174.738	17.0267	88.0333	329.549	120.271	267.912	78.756	31.5345	55.8473	104.443	5.34129	23.7194	32.1656	241.273	13.5668	71.422	164.2	257.139	49.1676	21.8845	1.10912	214.241	139.021	95.7094	16.9842	532	37.2057	29.0986	87.8226	67.2959	100.955	7.51879	325.259	35.8484	5.51243
24.381	32.677	9.13418	112.159	97.1798	105.971	29.9623	226.42	235.225	175.391	18.8611	88.8691	306.944	122.454	304.749	78.631	35.6171	59.7028	113.782	4.74353	20.5508	33.1015	338.23	11.4192	88.9918	211.222	233.002	57.1408	18.7498	0.884992	198.707	130.269	91.7116	25.0838	619.144	33.1919	26.2446	119.74	70.917	97.8472	6.38104	297.355	30.7755	4.80711
24.4809	32.1744	8.00577	115.235	97.1019	100.155	27.0025	207.06	275.892	170.758	19.6371	85.4823	280.294	118.734	370.644	76.1441	35.8112	74.2177	115.087	4.15447	17.6684	31.6049	389.998	9.59122	90.0334	261.517	208.696	58.862	16.9076	0.70428	184.071	120.49	87.037	31.4464	658.564	29.4143	23.6056	142.311	70.2701	90.6932	5.39721	268.539	26.3543	4.19062
24.5808	40.6478	7.01572	113.64	92.6032	94.1434	24.3287	182.925	294.304	162.68	19.6608	79.6381	252.548	111.575	412.896	72.2248	33.9044	84.9711	115.949	3.60307	15.0974	29.0497	461.591	16.8023	84.6958	283.2	185.221	56.8677	15.1187	0.560183	170.343	110.438	82.0073	49.8533	692.008	25.9322	21.192	145.549	66.9437	81.5925	4.55378	240.22	22.526	3.65239
24.6807	42.315	6.14832	109.254	85.7659	88.121	21.9158	158.195	297.323	152.502	19.164	72.5335	225.428	102.618	498.092	67.5106	30.9754	86.0053	112.016	3.10293	12.8372	26.1453	477.081	20.1238	77.2618	286.086	163.18	52.8189	32.0955	0.446098	157.51	100.574	76.8472	59.942	709.501	22.7692	19.0005	139.556	68.4406	90.2247	3.83518	213.273	19.2261	3.18296
24.7807	40.2295	5.38744	103.303	78.5581	82.2147	19.7398	134.935	289.999	141.196	18.3201	64.9627	199.885	92.9383	550.847	62.4331	27.6615	91.9588	105.319	18.2995	10.8719	23.2464	461.685	21.021	79.3778	277.054	153.255	47.7838	42.4366	0.355746	145.547	91.1663	71.7118	73.4914	718.494	19.9282	17.0206	137.232	91.6296	112.639	8.79896	198.767	16.3908	2.77379
24.8806	41.4636	4.72107	96.5809	70.8054	76.5087	17.7781	134.023	276.02	129.597	17.2579	57.4363	180.254	83.2184	573.024	57.2792	24.3268	89.9554	97.1974	32.6974	9.17735	20.52	430.473	20.4672	79.3634	260.877	141.038	42.4323	47.9873	0.283924	241.893	85.1054	66.7064	82.8116	705.016	17.3993	15.2382	129.059	102.53	127.264	10.8004	182.136	13.9601	2.4172
24.9805	41.9474	4.13682	89.5912	63.0943	71.0563	16.0099	124.047	258.047	121.503	16.0722	50.2679	160.994	73.8777	573.905	52.2347	21.1682	109.811	88.5226	38.6558	7.72603	18.0344	392.322	19.1005	74.3021	240.824	127.843	37.1694	50.143	0.226852	311.357	78.5113	61.9005	85.931	677.456	15.166	13.6375	152.884	105.187	128.75	11.1538	164.778	11.8797	2.10624
25.0804	39.4352	3.62447	82.6488	55.7609	65.8878	40.5021	110.376	237.982	112.503	14.832	43.6351	142.814	83.1772	560.315	47.4145	18.2815	129.553	79.8449	39.7138	6.48967	15.8081	352.342	27.1669	67.6356	219.096	114.536	32.2255	82.6837	0.181551	419.857	71.8294	57.3381	84.9639	655.186	16.2163	12.2026	156.239	102.506	122.56	10.6377	147.607	10.1012	1.83466
25.1803	35.9438	26.3298	75.9437	48.9811	61.0184	96.0282	95.8854	217.151	103.151	24.9702	37.6242	135.015	85.4153	537.241	42.8852	15.7031	132.969	71.4988	38.0611	5.441	13.8344	360.679	40.7609	60.7808	197.14	101.673	27.7181	101.813	0.14537	539.051	65.3286	53.0429	81.4081	632.923	16.2036	10.918	155.323	96.5516	146.689	10.8055	131.195	8.5825	1.59687
25.2803	32.304	33.3205	70.6994	42.8309	75.8048	124.404	82.0292	196.466	93.8309	31.8784	32.2615	125.254	89.9404	508.303	38.6805	13.4351	127.219	63.6752	35.0345	4.55464	12.0953	347.228	46.5576	54.2907	175.873	89.5893	23.6929	111.319	0.116437	611.042	59.1633	49.0237	76.3143	601.648	15.5432	9.76878	146.878	99.9496	158.026	10.2158	125.555	7.28692	1.38829
25.3802	28.8418	33.7326	65.3851	37.3253	84.3233	207.727	69.4674	176.527	84.8014	65.1511	27.5344	114.074	88.9949	476.103	34.8117	15.5127	116.764	61.6602	31.4341	3.80766	10.5687	322.749	47.5387	48.3532	155.845	84.8771	24.8771	122.102	0.0930609	648.942	53.4139	45.2786	74.1211	565.418	14.5185	8.74129	135.337	103.689	155.928	9.58372	117.287	6.18281	1.20615
25.4801	25.6696	31.5644	60.1883	32.4434	88.3987	248.209	58.4281	157.711	76.23	86.4611	23.4076	105.525	101.028	442.484	31.2761	15.7582	104.324	58.0648	27.7251	3.17965	9.23153	293.567	45.6784	43.005	137.355	78.6089	24.299	125.343	0.074005	662.496	48.1135	41.7974	77.3622	538.985	15.6304	7.82278	122.94	101.757	146.178	8.65969	112.293	5.24281	1.05057
25.58	22.8118	28.5449	55.2192	28.1446	89.3644	292.43	48.9132	140.233	68.2167	98.9406	19.8327	95.9219	104.189	408.736	28.0612	26.7766	91.5066	53.6467	24.1652	2.65273	8.06181	272.647	42.2661	38.2224	120.531	71.5966	22.7278	123.417	1.04234	658.925	43.2662	38.5659	76.7694	523.609	15.6788	7.00169	110.781	96.8046	132.538	7.64369	104.93	4.44338	0.924697
25.68	20.2574	25.4035	50.538	24.3786	88.1924	350.033	40.8152	129.53	60.8137	104.987	16.7559	86.3838	101.819	377.339	25.1495	31.1947	79.2172	53.5835	20.8856	2.21142	7.03939	257.514	38.1286	33.9603	105.393	65.985	22.6347	118.086	2.14327	643.568	38.8593	35.5687	73.7369	499.691	15.0752	6.26713	99.3609	89.6472	117.397	6.64403	96.3368	3.7643	8.67159
25.7799	21.5071	28.0949	46.1735	21.0923	87.3857	412.093	33.9812	125.044	54.0386	106.425	15.7183	78.4368	96.1797	364.027	22.5204	31.8165	67.9226	55.4219	17.9414	1.84237	6.1461	236.591	33.782	30.1685	99.5317	78.7747	21.4296	116.95	2.52642	620.352	41.2119	32.7906	69.2434	470.923	14.0979	5.60956	88.8769	95.683	102.217	5.71542	96.9706	3.18826	13.1102
25.8798	20.6005	27.2	46.1203	18.2328	85.0469	474.785	28.2469	119.995	47.8853	114.184	14.3882	75.0919	88.7841	345.995	20.1521	30.3625	57.8222	54.4093	15.3436	1.53419	5.36578	213.6	29.5364	26.7977	92.0764	87.1724	19.6407	112.361	2.52476	592.149	47.3412	32.2249	63.9672	457.541	12.9333	5.0204	79.3726	95.5391	87.8454	4.8814	93.7517	2.70033	15.3444
25.9797	18.9311	29.5826	44.7014	20.1946	81.7126	523.718	23.4541	112.866	48.6627	116.567	22.0481	69.8131	80.6246	325.207	18.0225	27.8743	50.5794	63.2072	13.0787	6.83442	4.68426	206.573	25.5665	23.8024	83.9022	89.1252	17.6043	105.605	2.33242	561.046	56.555	31.1471	58.3711	436.675	20.7307	4.49234	70.8182	112.947	74.7279	4.14811	88.2076	2.28769	16.1442
26.0796	17.0785	28.4653	42.494	29.7659	77.7687	577.332	26.3524	104.576	47.7811	115.169	25.807	63.6738	72.337	303.062	16.1104	24.9702	43.6997	66.1273	11.1208	9.60416	4.08913	192.534	21.9593	21.1414	88.0055	86.9175	15.5279	97.6165	2.06009	528.545	60.0862	32.8861	52.7633	411.558	24.6298	5.29262	63.1505	119.298	63.0534	3.51239	81.3947	1.93921	30.6301
26.1796	15.2751	26.0673	39.8724	33.9106	73.4898	596.657	28.8881	95.7752	45.8013	111.194	36.6856	57.3222	64.3131	280.544	14.3956	22.0062	37.4139	79.6085	9.43859	10.7513	11.4567	195.955	39.0947	18.7777	87.2472	82.158	13.534	89.0624	1.76887	495.713	66.3637	33.3441	47.3423	392.485	40.7597	9.75752	56.2945	118.373	52.8523	2.96633	74.031	11.5116	38.3734
26.2795	13.6066	23.338	55.1014	34.741	69.0709	584.393	28.0613	86.9096	43.1349	105.54	42.7403	51.1359	56.7803	258.331	17.3587	25.0494	31.8151	84.7459	7.9997	13.8093	30.8548	188.052	47.0292	16.6781	83.4633	75.9652	11.6896	80.4088	5.58195	463.296	67.7973	32.9322	42.2295	369.705	48.9112	11.8312	50.1731	112.874	44.0615	2.50045	66.5927	18.6371	41.6742
26.3794	12.0966	22.9249	62.6989	33.6254	64.6467	555.139	25.6623	89.5452	40.0806	103.011	47.4233	45.3219	62.0091	241.337	18.7199	29.2194	26.9148	84.6123	6.77288	14.916	38.1895	177.661	49.2248	14.8135	77.9221	69.1031	10.0257	71.9716	7.04732	440.291	66.2862	31.9438	37.4922	345.152	51.8877	15.2247	44.7121	114.52	36.5671	2.10488	72.1372	24.5897	42.1184
26.4793	10.7441	41.2194	65.4271	31.4407	66.1438	533.265	22.6713	100.936	36.8518	98.5711	48.231	52.3166	62.6346	223.84	19.016	29.8201	22.6792	81.2785	12.0923	14.8226	39.4108	177.051	47.9818	13.1576	71.4871	62.082	8.55111	66.3467	7.23827	415.76	63.0681	31.099	33.1596	337.514	51.6008	16.4857	39.843	110.811	30.2326	1.77023	76.5813	26.4581	41.4969
26.5793	10.4098	45.4717	78.0591	28.7407	65.809	515.188	19.6061	105.352	33.5982	92.9253	57.6232	53.9308	60.4337	206.434	35.9664	28.4685	19.0519	76.127	21.0167	14.0297	37.681	167.924	44.8093	11.6871	66.4283	62.0898	7.26138	60.4017	6.78346	398.366	83.8067	29.8592	29.2346	323.559	49.3433	28.7315	35.5028	111.888	24.9154	1.48798	76.5429	36.2575	42.4738
26.6792	13.9559	43.9831	83.3848	25.8678	64.2334	485.382	16.7233	108.307	30.4221	88.4803	60.8895	65.0357	56.6039	206.819	45.6941	26.1434	15.9666	70.0682	24.6679	18.1147	40.2679	165.336	40.6809	10.3812	60.7321	59.6945	6.14436	54.4366	6.04336	386.068	93.7453	28.3815	25.7123	311.009	45.9801	34.3389	31.6347	107.927	20.4776	17.4019	73.6603	41.5481	41.4607
26.7791	14.409	40.3701	84.1084	24.7183	61.8453	456.299	14.1341	106.875	27.3904	84.6422	60.2323	68.4104	60.4642	201.967	50.5097	23.4248	13.3562	63.6903	25.2613	19.6094	39.1335	155.728	37.7863	9.22148	59.9043	64.0776	5.18421	48.6532	5.21819	370.01	96.4095	26.7761	22.5625	310.358	42.0814	36.0511	29.3475	100.936	16.791	24.637	73.554	42.1302	39.2637
26.879	13.6552	36.1824	86.3914	22.9226	58.9523	422.673	11.8715	102.567	24.5444	79.7769	57.1826	67.2453	60.321	193.682	52.0396	25.7308	11.1562	81.2412	24.1669	19.5101	36.4404	142.831	34.1781	8.19139	57.1133	64.3789	4.36371	43.1809	4.41354	351.663	94.6345	25.1193	19.7631	306.846	38.0149	40.1995	30.6616	107.794	17.6069	26.8159	70.7394	40.1377	36.4231
26.9789	12.4903	32.0607	85.1754	20.8371	60.37	402.161	28.2451	96.479	21.9065	74.3282	66.3616	63.5562	57.7479	183.272	51.4236	25.5239	9.30788	88.7903	22.2204	18.4803	33.0398	135.281	30.3404	7.27633	53.1945	62.0811	3.66575	38.0964	3.68009	332.089	90.2688	23.4625	17.2853	298.428	34.0108	40.8682	29.6955	107.669	17.1145	26.2592	66.3108	36.8642	33.2959
27.0789	11.2439	28.2491	81.8702	18.6806	60.0992	375.354	37.2133	89.3973	30.2297	84.9992	70.3493	65.7989	65.2127	171.678	49.4555	34.6684	7.75864	89.9674	19.949	16.956	29.5039	124.504	26.5656	6.4633	62.4327	58.2247	3.07422	33.4383	3.03756	317.128	84.5075	29.7221	15.0975	285.02	30.2061	39.5865	27.71	103.122	15.8928	24.3313	66.3917	33.0782	43.8087
27.1788	10.5909	24.8208	78.509	16.5822	58.6841	346.099	38.9141	86.7949	34.9923	90.1593	69.7218	64.109	67.0669	166.999	46.6839	37.6354	6.46258	87.2248	17.602	15.2173	26.1105	125.353	23.02	5.74079	65.8692	53.5293	7.9024	31.9138	2.48882	300.573	78.1139	33.2991	13.1724	268.761	51.229	37.2786	25.3487	95.9586	14.3164	21.8189	68.4816	37.2944	48.603
27.2787	20.7583	28.3437	74.1021	15.7872	56.5184	325.942	36.9683	82.3375	37.2053	91.373	66.2739	60.2629	65.4311	159.696	49.6968	44.5883	19.2843	82.4172	17.3149	24.7359	22.9829	119.578	19.7885	12.0304	65.5305	48.4835	10.302	42.8653	2.02817	306.704	84.5548	34.9917	11.4828	251.106	61.9283	42.5937	22.9331	87.4344	15.8789	19.1629	67.2503	37.529	54.4224
27.3786	27.8329	27.7542	69.1931	16.8091	53.8862	302.265	40.3814	76.785	37.6271	89.8256	61.2369	55.3665	61.7391	150.794	50.1001	45.8207	25.2218	78.8869	17.0847	31.5373	20.1641	119.571	16.9044	13.6658	62.833	49.877	11.1703	48.8105	19.1308	304.956	85.4506	35.378	10.0024	245.206	65.9262	43.8104	23.2645	78.401	17.6888	22.7359	65.8251	39.9225	55.9299
27.4785	28.7377	25.6101	64.127	39.1658	50.9907	309.561	39.1617	70.678	36.8233	86.4091	61.4472	57.5932	56.9483	148.361	48.8237	43.9095	27.037	91.7983	22.4307	35.2363	17.6561	128.856	14.369	13.4197	59.9484	50.9871	11.1058	51.2026	26.1514	297.787	83.0017	34.8757	8.70703	244.765	65.6931	42.7131	22.2191	77.4214	17.7664	23.965	73.2228	42.4913	54.731
27.5785	36.4967	23.0108	66.381	50.2394	55.5552	301.69	35.7816	65.9315	35.2123	81.7891	58.8795	61.4983	53.4344	143.047	46.5132	40.4162	26.4834	96.1208	24.0665	35.6522	15.4415	127.436	12.1653	12.4707	55.8632	49.7195	10.5035	51.1325	37.8871	294.558	91.5383	33.7855	7.57503	246.299	62.8998	40.3814	20.5821	81.0387	16.8386	33.3772	75.1838	41.5517	51.9151
27.6784	37.1051	20.4143	72.3357	54.9838	59.5651	291.788	31.5941	61.832	33.1007	76.4573	75.7316	60.9459	49.0941	157.767	43.6129	36.2687	24.6604	95.0544	23.603	34.1211	13.4949	123.437	10.2665	11.3138	51.1789	46.9935	9.6198	49.4131	40.8249	286.568	93.4421	32.3232	10.4571	240.684	59.803	37.462	18.7522	80.7395	15.3803	36.1294	73.6205	64.0038	57.868
27.7783	34.9596	17.9982	73.9194	55.1928	61.0755	275.094	27.313	57.1624	30.7111	70.7726	82.8064	65.9325	44.4301	163.859	40.4246	32.0025	22.2445	90.7524	22.0297	36.9526	11.7887	115.154	8.64123	10.1513	46.2957	43.4482	17.5394	46.6434	39.1811	275.436	99.1761	30.6433	23.4596	230.622	70.3071	34.3357	31.9504	77.1989	21.6845	35.2857	69.879	76.2178	71.9849
27.8782	31.8954	24.1049	79.699	52.7814	60.8538	288.375	27.2261	62.2804	28.202	64.9921	83.537	65.7943	39.7611	165.355	37.1499	27.9122	19.6415	84.6483	19.944	36.7741	10.2958	104.983	14.5891	9.06095	41.473	40.1631	21.2432	43.2597	35.3923	273.043	99.1385	32.5775	31.8497	217.973	73.8489	31.2213	43.053	71.7502	53.6688	32.6462	64.8949	78.6397	77.9194
27.9782	28.6784	44.6049	80.8158	48.9719	59.4579	284.626	25.2451	63.7335	25.6848	63.8396	80.3205	72.9453	44.9075	162.284	36.776	30.818	17.085	77.6833	17.6978	34.8383	8.99097	105.149	17.291	9.33864	36.8711	36.5272	26.1947	39.5748	30.8284	276.621	95.6537	38.4611	36.1327	208.946	82.6039	28.2394	46.037	65.3176	69.2189	29.2486	68.0383	75.6412	78.6034
28.0781	25.61	72.403	79.0646	48.1079	57.2916	271.607	22.4867	62.7012	23.2354	61.3748	74.8095	73.7198	46.1877	156.188	35.411	30.6491	14.7007	70.4625	15.4908	31.9678	7.85118	100.012	17.9735	10.5316	32.5823	32.8095	27.7361	35.8083	37.3639	273.693	90.2307	53.759	37.6329	224.452	152.497	66.6977	46.6134	58.5283	74.4181	25.6739	67.4935	69.8802	76.0367
28.178	22.7955	81.5109	78.5518	47.5118	54.6446	253.964	19.5478	60.1641	20.9031	58.067	68.1246	94.8372	54.8719	148.19	37.4739	67.3471	16.3332	63.3638	13.4286	28.6919	6.85587	92.2826	20.7454	18.7451	28.6529	45.7527	36.4497	32.1101	38.1629	266.318	83.8389	68.9384	37.2958	228.403	219.862	88.093	44.4777	51.7944	73.3495	22.2316	64.6275	62.9429	71.571
28.2779	20.2586	79.4186	75.8781	44.9893	51.7243	265.363	16.7306	56.5879	18.7184	54.2628	61.0091	103.456	68.6325	139.099	37.6444	83.2897	16.2933	56.6121	11.5602	25.3411	5.98687	83.5464	27.5548	20.6889	25.0981	52.1877	39.6525	28.5786	41.0447	259.856	77.0915	77.6814	35.7914	224.82	267.646	96.3594	41.1806	45.3751	68.7165	19.0729	60.3949	55.7504	66.1088
28.3778	17.9904	73.1258	71.971	41.4735	48.6771	265.668	14.1728	52.4328	22.6284	50.2145	65.5988	104.137	74.176	129.491	36.6006	87.1811	15.3369	50.3306	9.90153	24.8551	5.22819	97.106	30.0938	26.7152	21.9134	54.2488	39.4946	25.2743	49.2644	257.172	88.7479	81.899	33.59	216.491	301.741	97.0361	37.509	47.742	62.277	16.2576	55.4527	48.814	60.2422
28.4778	31.0361	65.6378	74.2577	37.5472	45.6053	258.933	11.9228	48.0234	34.536	46.1033	65.5523	103.142	74.4913	119.772	34.8131	84.3767	26.0191	44.5764	10.845	23.3322	4.56579	99.5583	30.0281	33.5046	24.7674	53.4574	37.3946	22.2302	49.5965	265.065	93.9011	82.9764	31.017	205.333	313.394	93.491	33.8513	47.2615	55.146	13.7951	50.2448	42.5187	54.3505
28.5777	34.0087	69.9555	73.4146	33.5646	42.5796	245.251	13.1848	43.5836	41.602	42.056	97.7182	97.933	71.6125	110.216	32.6051	78.1309	34.1304	62.6066	22.8729	21.2768	3.98743	95.9262	28.4559	50.4458	25.6215	60.7455	34.2745	41.9428	45.9959	265.35	93.7006	81.9153	28.2939	192.657	307.821	87.7562	48.994	55.8975	48.0059	11.6681	45.0627	106.829	48.6676
28.6776	32.9546	78.1204	83.8709	29.7324	39.6467	228.256	12.8581	39.2634	45.1843	38.1583	171.265	90.5666	66.909	101.009	30.1962	70.3861	36.6289	71.1637	28.0995	19.0111	3.48245	94.4652	26.0912	53.7029	25.1867	65.6907	41.8998	70.945	40.7204	260.362	90.3081	79.4359	25.568	179.345	292.011	81.0427	53.566	59.0535	41.2515	9.84655	40.0906	135.706	43.3294
28.7775	30.435	75.8963	87.7052	26.1625	42.8794	210.083	11.7841	35.1582	46.3036	52.7701	272.516	82.9241	61.2892	92.266	27.7327	62.2704	35.9007	73.6958	29.353	16.7349	3.04159	108.729	33.0514	51.5258	23.9587	85.7202	44.194	88.0825	35.0156	251.82	85.127	78.0199	22.9338	167.879	270.621	74.0592	52.9454	58.6037	35.0899	8.29608	35.4375	143.869	38.4061
28.8775	27.5192	69.7955	88.5524	22.9072	44.2045	201.635	15.6658	31.3243	45.7223	77.2385	366.766	78.3746	60.0028	84.0539	25.4945	69.5055	33.4416	79.6118	28.3866	14.5658	2.65678	110.982	35.3974	47.4116	22.279	95.1005	43.2779	96.6989	44.1941	240.985	79.0578	82.6052	20.4491	156.009	246.707	67.2086	49.9219	55.8864	29.6083	6.98188	31.1605	140.4	33.9252
28.9774	25.0942	67.093	93.2952	43.1133	70.9416	189.211	16.4336	27.7905	44.0059	92.1438	419.853	91.6397	56.7482	76.4051	23.284	69.4908	30.1727	98.9953	26.2733	12.5676	2.32092	106.675	34.949	42.8194	35.768	102.536	40.5455	99.3167	45.3863	228.773	72.67	83.9142	18.1458	144.197	222.225	72.9498	45.9278	51.844	24.8197	5.87121	27.282	130.839	29.8863
29.0773	24.6833	61.4141	93.373	56.5885	119.223	175.066	17.2388	24.5663	41.5702	100.046	504.183	95.0427	52.4312	69.3274	21.1589	66.5513	26.6464	106.976	23.6576	10.7692	2.02752	120.753	32.9033	38.3372	56.7816	121.581	36.8981	97.8245	49.1654	215.845	66.3148	82.9888	16.0385	132.74	198.386	73.1766	41.6847	47.1293	20.6938	4.9345	23.8012	118.512	26.2724
29.1772	29.4522	68.699	90.6122	65.3213	196.053	161.921	16.402	28.0737	39.2584	102.898	534.091	92.6948	47.6467	62.812	19.1533	70.6407	23.181	107.716	20.9168	9.17748	1.77062	152.103	30.036	34.1825	80.3203	133.171	43.7998	93.624	56.3285	202.674	60.201	80.5795	14.1299	121.816	175.901	70.3468	37.5438	42.184	17.1767	4.14554	20.7029	105.367	23.0565
29.2771	52.9353	82.1987	86.2088	73.3586	258.212	152.379	26.7491	31.1689	36.5567	102.183	529.101	105.207	42.7754	56.8387	26.4102	78.7418	20.8203	104.024	18.2617	7.78641	1.54488	199.637	26.8387	30.4175	92.0633	135.369	58.6941	87.7446	63.307	189.594	65.036	77.223	12.4153	111.529	155.145	65.9425	33.6645	37.2977	14.2039	3.48166	17.9633	92.4988	20.2069
29.3771	58.4746	87.8142	80.9393	74.6205	295.264	169.507	29.8639	32.2525	40.566	99.0196	502.795	107.572	38.0523	75.4038	30.2377	92.3144	18.3295	97.7779	21.6713	6.5824	5.66152	220.126	23.6134	27.0414	95.9509	131.528	64.3524	80.9315	61.9582	176.832	67.0723	73.301	10.8849	101.927	136.277	60.8463	30.1083	32.6514	11.7084	2.92339	16.1606	80.4856	17.6901
29.477	56.8252	87.4695	75.3017	71.924	314.458	172.457	29.2488	31.9638	42.1081	94.2453	464.49	104.071	33.6138	86.1354	31.7571	96.1895	19.9867	90.219	32.5684	5.54819	7.26746	220.184	21.4017	24.0288	94.7558	124.01	64.3638	73.7152	56.5866	164.541	65.9465	69.0819	9.52601	93.0226	119.318	55.5736	26.8874	44.6437	9.62525	2.45403	14.4129	77.377	15.4727
29.5769	52.5445	105.444	69.6098	67.0726	321.081	167.455	26.8681	30.7714	41.9346	90.5952	420.461	107.241	29.5309	94.0867	54.8614	92.8703	19.7508	82.1523	36.6397	6.17605	7.59578	209.272	19.0253	21.3471	91.6524	118.767	61.0978	66.4647	49.6296	152.816	63.0609	64.7519	8.32463	97.9538	104.202	50.4163	23.9903	52.3193	7.89434	2.05945	12.7655	90.0775	13.523
29.6768	47.5371	105.14	66.9331	61.2032	319.004	158.25	23.8003	29.0148	44.9513	85.7041	399.148	139.593	25.8321	97.1554	74.7326	85.8706	18.4885	74.0868	36.7893	6.23702	20.8712	193.012	16.675	18.9627	86.2282	134.205	56.0961	59.4289	42.4155	141.712	59.1348	60.4385	16.4184	98.4982	111.932	45.5308	21.3949	93.5306	19.4639	9.37866	11.2431	92.0033	11.8117
29.7768	42.5748	97.7659	73.2148	55.0169	311.05	147.075	20.6174	26.9372	45.6934	80.0827	374.783	151.67	22.5188	96.8355	85.1396	79.1254	24.5783	66.3322	39.8028	5.96233	25.9022	174.69	15.6097	16.8438	108.926	138.803	50.3415	52.7674	35.6215	154.891	54.7239	56.2272	26.0737	96.2083	186.924	40.9926	19.075	146.592	25.086	19.6651	9.85686	98.959	10.3117
29.8767	37.9488	91.6596	96.7979	51.2674	299.258	135.993	24.5847	24.71	44.8727	91.8852	362.579	156.248	19.5757	94.2246	89.1814	71.057	26.514	59.0649	44.074	8.06026	26.7541	158.224	14.1942	14.9613	137.638	136.631	44.4424	46.5749	31.4728	166.133	50.177	52.1733	31.3679	92.1584	257.596	36.8292	17.0035	174.152	26.9621	23.7239	8.60891	102.139	8.99866
29.9766	33.7481	82.9649	108.223	50.42	285.088	124.637	24.7584	22.452	43.0171	110.222	339.132	151.811	16.9786	90.1237	101.504	64.8324	26.0567	52.3734	43.9153	14.0087	44.65	144.207	12.6479	13.2892	150.459	131.233	45.7034	40.8996	27.0282	170.67	45.7076	48.3112	33.6815	87.086	290.117	33.0407	30.5831	184.4	26.5702	24.3272	7.49532	100.01	7.85066
30.0765	29.9793	77.7032	114.444	47.6193	269.597	141.163	23.0798	20.2436	40.5146	120.025	309.775	142.457	26.8605	85.1134	106.269	57.846	24.3111	46.2896	41.3685	16.8015	50.4681	129.515	11.1051	18.2687	160.773	122.737	50.5669	35.7567	87.2239	170.476	41.4408	44.6605	34.0028	81.4918	298.156	36.535	35.3744	234.748	24.8886	23.1162	6.50861	93.3843	10.7814
30.1764	26.6173	82.0414	114.784	43.8223	253.524	157.988	20.6222	20.2501	38.8379	123.67	278.06	130.733	35.7522	79.6097	108.075	50.8418	21.9578	44.0905	37.6723	17.6036	50.2549	119.662	9.64327	25.3587	161.158	120.191	50.8179	31.1392	111.402	167.011	37.4441	41.2306	33.0349	97.4828	291.004	36.9901	35.7981	271.197	22.5536	21.0483	5.63929	84.6943	25.129
30.2764	23.6263	78.632	111.539	39.6259	237.384	164.758	17.9616	19.6216	36.5807	122.961	246.282	118.192	39.6884	73.9074	124.338	57.264	19.4057	41.0566	33.5613	19.6811	47.2126	120.505	8.30324	26.4511	155.291	113.93	48.3795	27.0248	152.556	161.348	41.1058	38.0241	31.2733	105.152	274.916	35.7474	34.1511	301.019	19.9686	18.669	15.6768	75.3656	32.9869
30.3763	20.9688	86.557	106.212	35.3921	221.519	162.165	15.392	18.5931	33.9975	119.259	215.861	105.752	40.4472	68.8596	130.922	59.6336	16.8908	37.6314	29.4562	19.9202	43.0152	118.626	7.10239	25.1835	145.718	105.556	44.5045	23.3823	171.18	154.275	41.8595	35.0389	29.0632	107.263	254.049	33.6168	38.3337	307.435	17.3809	16.2784	21.463	66.2033	36.5617
30.4762	18.609	83.6576	99.7793	31.331	206.158	154.494	13.0498	17.333	31.2697	113.584	211.069	99.2797	39.2412	68.7455	131.118	57.5608	14.5406	34.1003	25.5843	19.0688	38.5192	111.722	6.04362	23.0953	134.18	96.1673	45.8608	20.1751	167.411	152.731	42.2627	32.2693	33.5581	105.743	231.124	31.0819	38.3184	338.246	14.9332	14.0315	54.0092	57.6329	37.373
30.5761	27.9199	76.7591	97.4973	27.5557	191.455	179.717	10.9848	15.9588	28.5233	106.693	198.844	95.2079	36.8896	73.9925	127.229	53.2194	12.4156	57.0495	22.0555	22.1212	34.1456	102.462	5.12132	22.0325	121.846	86.4985	44.3158	17.3644	185.316	148.678	44.1358	29.7076	35.2827	101.931	207.874	46.938	36.3363	343.744	12.7005	11.999	72.6517	49.8515	36.4547
30.6761	29.6707	84.0667	93.1785	24.1181	177.505	186.748	9.20142	14.5507	25.8432	99.1406	202.617	97.3739	33.9379	75.7231	120.849	47.9041	10.5362	68.8097	18.9099	22.8108	30.0856	92.3991	4.32529	20.2233	109.478	77.0282	41.1658	14.911	180.118	144.285	58.585	27.3428	35.1701	96.7463	185.364	53.8057	33.5335	332.965	10.7145	10.2038	81.7723	42.9222	39.5878
30.776	28.4302	84.2435	90.9983	21.0326	164.356	199.256	7.68176	13.1617	23.2842	91.3284	197.026	94.219	30.7429	75.0252	113.073	42.3638	8.89952	73.314	18.4478	22.0796	34.3611	82.4043	3.64312	18.2444	97.5583	72.5088	37.2447	12.777	163.869	139.958	65.1736	27.5225	33.8826	90.8186	164.213	56.9556	31.6599	312.311	8.97975	8.64278	84.508	36.8321	40.0164
30.8759	32.5818	78.498	91.3741	18.2914	152.016	198.507	6.39858	11.8262	20.8799	83.5401	184.924	88.1859	27.532	72.6969	104.642	37.012	18.6222	73.2336	17.1638	20.5511	34.3644	87.6187	3.06179	16.3266	86.372	66.8444	33.0755	23.2391	175.198	134.227	85.4891	31.064	31.8857	84.5728	144.74	56.3966	29.1481	286.255	13.8051	11.0822	83.0885	31.5284	38.7675
30.9758	32.0684	70.8515	88.855	15.8743	140.495	191.118	5.32162	13.056	20.1846	75.9718	179.599	80.791	43.6424	69.3199	108.711	32.0593	29.4901	73.9164	15.507	24.9842	32.3542	94.8906	2.56852	18.4664	76.0704	60.6737	28.9742	29.4973	167.511	127.637	94.6425	32.7779	29.5026	78.29	127.071	53.8103	26.4671	257.853	15.8384	12.9466	79.0842	26.9392	36.6808
31.0757	36.894	62.9954	84.6516	17.6221	129.767	199.56	4.4218	14.5038	35.0772	68.7535	175.374	72.9561	51.6455	65.3147	107.981	29.0215	39.2256	71.4903	13.7415	26.3412	29.5128	94.078	2.15136	18.1073	66.7151	58.5438	25.121	32.73	150.986	120.58	96.8063	33.2283	26.9543	72.1521	111.212	50.2078	23.8451	229.143	17.0727	24.4459	73.5887	22.9867	34.0098
31.1757	36.36	61.5193	101.73	27.2145	119.798	221.37	3.67256	15.0128	44.152	61.966	165.064	65.2241	54.3859	60.9825	104.209	28.4077	42.3243	70.5111	41.1273	25.8258	36.7769	88.9659	1.79951	16.8167	58.3089	54.9337	21.6075	52.554	135.241	113.337	94.718	32.8214	24.3882	66.2717	104.562	46.1895	21.3856	201.43	16.8514	28.8293	67.3516	49.3481	31.0792
31.2756	48.4682	56.7009	162.769	31.4882	110.553	227.83	3.04841	14.8799	78.6692	55.6534	166.721	57.8986	53.8111	69.3027	98.6084	26.4812	41.5994	85.9453	59.1725	24.2376	38.0469	81.7999	1.50348	33.7548	50.8174	50.5231	18.4699	64.1351	134.326	117.164	90.1619	31.8473	34.0804	68.5308	105.171	42.1032	19.1289	175.498	15.8008	29.2805	60.8768	101.299	28.0977
31.3755	49.9633	62.4471	194.983	38.6081	101.981	230.481	2.53091	14.323	118.687	49.8344	170.725	73.7584	51.2428	73.235	92.0107	23.9569	51.9072	92.0271	65.6452	22.0988	42.9988	73.8874	20.158	42.73	44.1846	53.7952	15.7099	69.8077	127.714	120.652	84.2903	30.5112	39.1221	68.1452	101.297	39.1145	17.0834	162.149	14.3283	27.6821	54.4928	132.666	25.1959
31.4754	47.321	68.1998	274.033	40.9361	94.056	227.07	2.10152	13.501	142.358	44.5086	187.007	88.1515	47.5676	74.0926	84.9784	21.2531	54.5929	92.1882	65.4691	19.7437	42.8149	65.9674	32.692	46.8356	46.2207	53.7902	13.3095	71.3311	114.743	120.83	85.7369	28.9571	41.0056	66.0703	94.8551	35.8832	15.2424	146.956	12.6926	25.1299	48.405	142.34	22.4524
31.5754	43.7779	91.1399	335.027	40.3988	86.7296	216.452	1.74469	12.5285	154.273	39.6625	188.844	92.352	43.58	75.778	83.9048	18.6054	62.6265	88.7431	61.7051	17.3787	40.2216	58.4369	40.6485	45.4199	51.6297	53.9614	11.2397	70.0213	106.3	118.592	83.6066	27.2855	40.7978	62.9653	87.1148	39.8479	13.5923	142.003	11.052	22.247	42.7326	139.771	19.9103
31.6753	40.8123	93.7491	386.413	38.2362	79.9629	216.65	1.4493	11.4868	157.88	39.3484	181.687	90.5781	39.3588	76.3229	81.3673	28.3456	63.4479	83.2374	76.59	15.1258	36.6447	51.4898	49.3363	41.9858	53.0706	51.9845	13.9392	66.8544	94.0478	120.867	79.4133	25.6614	39.2552	59.2815	78.8978	49.2511	12.1169	151.072	9.49844	19.3742	37.5359	130.731	17.589
31.7752	37.0596	88.2912	461.226	35.2366	73.716	208.428	1.2035	10.4331	155.754	38.102	169.294	109.443	35.1709	74.8042	80.2265	31.9894	60.2602	76.6905	80.3519	13.0508	32.8138	45.2011	61.0988	37.9994	51.9641	48.7223	14.7967	62.545	90.2159	120.081	74.134	24.0102	37.0647	55.3246	85.6189	63.4138	10.7996	150.553	8.08027	16.6862	32.8353	118.692	15.4924
31.8751	38.4446	88.766	513.846	31.8921	67.9518	204.036	0.999018	19.1071	149.806	38.8409	174.847	115.223	31.1769	81.3499	82.0939	32.152	55.0527	69.7621	77.8845	28.3076	29.0877	39.5784	64.7957	34.0562	55.6798	46.12	23.8251	57.6107	82.2904	120.376	68.3904	22.3782	38.2723	51.2979	86.2445	74.4203	9.62436	143.976	6.81801	14.2609	28.6253	105.694	13.6144
31.975	36.5008	82.824	530.381	28.5019	71.0641	193.761	0.827623	36.27	141.441	38.336	170.6	116.263	27.4662	91.4409	80.7733	30.4342	49.0344	62.8679	72.1847	36.0183	40.5489	57.4778	63.6297	30.3806	58.9116	42.6874	29.6475	52.4183	79.6254	118.229	62.57	20.7954	37.7261	47.9126	83.1433	77.4977	19.0353	133.831	7.22414	19.5514	24.8839	92.8904	11.9427
32.075	39.9785	74.8027	524.483	33.0329	71.731	180.63	0.68496	46.5587	131.679	52.305	160.49	111.617	24.0812	142.151	77.4563	27.8018	42.9156	56.2594	65.0555	39.654	43.5761	64.2299	59.7055	27.0415	58.7088	38.8612	41.8565	47.2228	80.5299	114.432	56.9074	24.5075	107.796	156.833	99.4684	76.0692	28.9034	121.843	35.137	21.0485	27.8981	80.8929	19.5709
32.1749	39.8916	66.5283	505.123	34.1232	70.7199	166.424	0.566578	75.4008	121.252	63.3182	150.772	103.953	21.0335	173.042	72.9656	34.3576	37.0927	50.0785	58.118	39.8128	42.4517	108.451	54.3839	79.062	56.3561	34.9329	46.8128	42.1949	74.8646	109.567	59.2598	49.8744	165.659	251.268	105.368	72.2082	32.039	109.186	49.3481	20.5017	30.3083	69.9885	25.6058
32.2748	45.55	58.7269	478.162	33.1825	68.5876	158.112	0.468108	92.2362	110.675	69.2808	167.905	94.9198	18.3163	189.723	67.8623	48.3957	31.7662	44.3951	51.1073	37.9236	39.4364	149.658	48.5245	93.8941	52.7423	31.0917	48.0401	37.4437	66.3747	105.709	58.5963	65.8911	220.36	305.233	104.697	67.1592	31.8557	96.6291	54.861	18.9383	33.5557	60.2719	28.3402
32.3747	63.8519	51.6473	451.915	31.1165	65.7364	147.436	0.386597	200.968	100.302	71.5947	174.158	85.5162	15.9114	196.349	62.5241	53.2224	27.0178	71.4997	44.4496	34.9269	35.7066	215.896	42.6525	95.4106	48.4734	27.4538	46.3096	33.0329	57.13	100.972	56.154	75.2644	247.846	409.945	100.064	61.6579	30.1256	84.657	62.0016	16.9499	34.3642	51.729	28.9451
32.4746	66.7165	45.3365	424.495	34.484	62.4548	149.583	0.319345	267.048	90.3674	71.3251	170.373	76.3257	13.7949	195.991	57.1992	52.8265	22.8594	85.2329	38.3561	31.4294	31.8582	244.769	37.0725	89.9118	43.9549	24.0853	59.3908	28.9943	48.2132	95.7194	69.0215	79.9606	287.207	481.808	93.2104	56.1288	27.7596	73.5526	62.7347	14.8673	33.5942	44.2874	28.2204
32.5746	63.5189	39.7593	415.954	34.8397	58.9467	145.017	0.263939	302.657	81.0182	69.276	177.861	67.6699	11.9407	196.073	56.2599	49.6452	19.2635	92.6192	32.9094	27.8124	28.1791	248.103	31.9456	82.0837	39.4509	21.0174	63.9614	25.3369	40.1357	98.7374	74.2999	81.4055	302.54	542.209	86.1097	50.8077	25.2173	63.4593	59.7239	12.8664	31.8511	37.8473	26.7076
32.6745	58.2183	34.8517	398.252	33.4458	55.3554	138.016	0.218283	316.861	72.3373	66.0495	190.493	59.7078	10.3222	197.357	53.9372	45.1453	16.1831	114.55	31.0682	24.3052	24.7953	237.562	27.3423	73.8649	35.1268	18.2579	63.3612	22.0542	33.0874	116.487	74.8592	80.6295	301.926	603.339	101.645	45.8163	22.7237	54.4259	54.7138	11.0328	53.7472	32.2996	24.7689
32.7744	52.4578	56.2	375.512	32.5012	51.7801	133.759	0.180455	316.369	64.3627	62.0928	189.927	52.4984	8.91382	193.35	50.8018	40.1897	13.5624	123.483	28.3311	21.0372	41.7163	220.095	29.6664	66.0203	31.0793	15.7995	59.7908	20.7361	27.0839	126.5	72.579	78.3741	291.103	641.622	106.976	41.2084	20.3815	46.4395	48.8222	9.39975	65.6397	27.5363	22.6423
32.8743	46.8923	60.603	350.397	36.0339	48.2873	126.262	0.148596	306.107	57.0986	57.7343	181.24	46.0416	7.69119	185.852	51.9123	35.2678	11.3449	124.168	25.2627	25.5506	57.0361	215.724	83.5337	58.8184	27.3589	13.6256	54.6785	19.1726	49.0702	130.96	68.6816	75.1702	274.102	649.029	130.259	36.9983	18.2312	39.4483	60.4471	7.97197	70.7385	23.456	20.4803
32.9743	62.4528	71.7004	331.772	36.4154	44.9207	126.426	0.1216	289.664	50.5234	74.7652	167.923	40.3027	21.2905	176.171	60.5665	30.641	9.47603	119.811	22.1869	26.9265	60.9157	202.655	110.487	55.9236	23.9848	11.7145	48.9313	21.5187	56.2374	131.488	63.9531	71.3957	253.724	636.394	139.141	33.1778	19.6372	33.3783	63.8575	6.73893	71.3348	19.9667	18.3778
33.0742	64.3635	74.0919	310.472	34.965	42.6538	132.551	7.62362	269.622	44.6154	84.5911	152.333	35.2291	28.6864	176.205	66.0342	27.8456	7.90589	112.557	19.2789	26.393	66.6585	187.084	120.462	51.2555	20.9558	10.0422	44.9227	56.8871	55.519	129.285	60.0993	67.3171	231.884	611.213	138.918	29.7267	19.2829	36.2096	62.3329	5.68302	69.0512	16.9864	16.3903
33.1741	60.9538	69.9059	291.938	32.5264	40.2363	141.34	17.8091	247.813	51.0903	89.1775	136.025	30.7599	32.0011	177.842	67.5053	59.1789	57.5863	103.819	16.6251	24.7656	65.4619	193.425	120.085	46.2075	24.1346	8.58496	40.3121	78.7549	52.7419	125.234	63.3468	63.1208	209.86	578.645	133.175	30.0891	18.1214	36.5023	58.0391	4.78402	65.0252	14.4438	14.5475
33.274	55.7373	83.4801	271.889	29.6305	37.7659	140.763	21.4829	225.513	60.5953	90.0204	119.99	36.3702	32.6942	174.556	66.3776	72.6965	104.567	94.5147	14.2533	22.5775	61.5119	187.216	113.725	49.2978	28.3414	7.31995	35.5866	98.7745	47.3621	122.677	63.0717	58.9349	188.479	542.2	124.312	29.0739	16.6414	38.7006	52.3796	5.01658	60.0439	12.2767	15.1635
33.3739	50.5167	87.6139	251.524	27.1291	35.3102	135.03	21.7364	203.587	65.2805	88.2524	104.828	41.5259	31.7631	168.011	63.624	76.9607	163.888	85.2235	12.1716	20.1693	82.1911	174.578	104.223	60.1918	35.4376	6.22635	31.0348	115.218	54.6064	118.51	74.7651	54.8457	168.251	504.24	113.911	27.3383	15.0884	38.4886	46.2407	4.82135	54.6425	10.4316	15.9445
33.4739	45.6562	83.1707	231.578	36.4936	32.9145	129.255	20.3124	182.599	70.5982	84.7252	92.1364	55.0857	29.8825	159.416	59.9155	74.93	211.601	81.054	10.3619	17.752	93.7421	159.116	93.3859	73.9903	38.5522	5.28539	26.8155	133.245	54.0499	113.311	89.5734	60.8511	149.464	466.324	102.996	25.2748	20.3399	39.8253	40.1606	4.41844	49.1764	8.86241	15.817
33.5738	40.8705	75.707	216.196	40.2107	30.6072	137.025	18.1755	162.895	72.1575	80.0732	88.4545	60.2943	27.5028	149.643	55.7103	77.4023	252.562	75.4029	8.79968	15.4498	93.6975	142.908	82.33	75.2706	39.0474	4.48021	23.0037	146.033	49.6711	107.499	95.2917	63.5859	132.674	445.491	96.4403	23.1135	21.7526	39.7189	34.4475	3.93374	43.8734	7.52923	15.1348
33.6737	36.421	67.5865	212.507	40.5065	31.9614	136.05	15.8447	159.967	71.1248	74.7643	82.2994	71.4192	24.919	139.314	51.3162	74.3836	270.285	69.0687	7.45862	13.3298	88.1911	127.104	71.7138	104.435	58.623	3.79472	19.6222	192.478	54.4022	110.219	97.3993	64.0576	119.803	420.159	88.5656	20.9855	41.3709	38.0031	29.2592	8.74126	38.872	6.86127	14.1365
33.7736	34.8944	59.7718	209.04	51.1111	36.5064	130.278	17.16	153.651	68.366	69.1392	74.8888	76.1087	22.3185	128.861	46.9358	74.2182	264.519	62.5629	6.31325	23.6088	80.4332	113.536	75.7589	149.956	68.699	5.96319	16.6623	217.342	56.6931	109.95	95.2577	79.4506	119.238	392.613	80.2079	18.9617	48.435	35.3381	24.6582	10.6653	34.2487	6.12564	12.981
33.8736	32.0699	52.615	200.646	54.8715	38.855	146.38	16.576	144.622	64.5183	63.4415	67.0289	90.9251	19.8145	118.585	42.6983	69.9607	246.181	56.2032	5.33675	28.4642	74.7184	100.609	76.2907	160.267	75.0945	7.10885	14.0973	226.912	53.5241	107.615	90.6525	107.967	114.762	364.382	71.8947	30.883	49.2476	32.1817	20.6487	10.987	30.0377	5.39368	11.773
33.9735	39.4048	46.2073	189.508	54.5188	39.6576	149.65	15.1125	139.917	60.1564	57.8421	59.2365	95.2378	17.4644	108.682	38.682	66.0142	221.987	50.177	4.50749	29.8954	76.1361	88.6688	72.7007	153.996	76.2657	7.56249	20.5394	244.112	47.8909	103.895	84.7362	146.031	111.151	336.468	63.9444	36.2235	47.0869	28.8447	17.2006	10.4647	26.2453	4.70362	10.5795
34.0734	44.2578	40.5325	177.037	51.8139	39.3888	147.876	13.3267	132.388	55.4615	54.9248	53.5977	93.3962	15.3383	99.2771	34.9303	73.4622	195.965	44.5855	3.8036	29.57	72.3465	77.8521	66.9051	149.914	74.1103	7.55956	23.2329	247.664	41.4646	99.2903	85.5016	168.531	116.561	309.506	60.7868	37.7117	43.6435	25.5316	14.2659	9.54119	22.8601	6.78998	9.44169
34.1733	43.2607	35.5336	168.847	47.8785	38.3945	141.206	11.5119	123.218	50.6774	56.4119	72.7121	88.1451	13.4002	90.4426	31.4628	73.3397	174.008	39.4735	3.20879	27.9074	66.3249	71.5653	76.1984	159.539	69.9467	7.26606	28.8953	241.943	49.9032	94.4959	82.9736	180.061	116.007	283.879	56.4162	37.011	39.7763	35.4482	23.3729	24.545	19.8594	14.8352	8.38298
34.2732	40.1001	31.142	175.346	43.415	36.9258	132.32	9.81265	113.245	45.9713	55.9692	81.3154	81.1956	17.0355	82.2131	28.2832	69.1549	151.966	34.8493	2.70615	25.5441	59.6039	64.6335	77.6916	153.694	64.6793	6.79971	32.8159	230.188	52.3934	98.8051	78.5655	183.951	126.216	287.617	52.4143	41.6556	35.91	40.2647	34.1103	30.7231	17.2142	18.3678	14.6939
34.3732	37.6043	50.2721	174.023	38.8518	35.1642	122.316	8.29071	109.951	41.454	54.2043	83.0547	73.5951	18.5411	74.5963	25.3849	63.0217	131.142	30.6992	2.28002	22.8881	52.9466	67.0103	80.0264	144.602	60.3795	14.5723	33.5735	214.77	49.6495	99.8581	73.1874	192.491	128.405	282.31	55.2779	54.5374	32.2437	41.6476	38.45	31.9779	14.8923	19.2706	37.3341
34.4731	34.2366	54.2238	171.249	34.4406	33.2399	138.037	6.96313	104.307	44.6463	51.5709	80.4821	65.9672	18.6904	67.5817	22.7547	68.1588	118.125	26.9964	1.92149	20.1929	46.7091	64.9554	84.054	131.918	55.3893	18.935	32.3062	197.398	44.521	98.6362	67.4174	194.097	128.935	271.332	54.7865	59.4541	28.8604	62.6236	48.2055	30.6234	12.8609	32.5489	52.4551
34.573	44.3735	74.1069	164.412	30.3191	31.2448	141.417	5.8243	97.2749	45.5153	48.4047	87.2517	61.9064	18.0098	61.1474	24.4771	75.7939	111.504	23.7077	1.61963	17.6084	41.0344	60.6237	82.0936	118.67	50.1545	28.2802	34.0722	179.284	38.6005	95.863	61.6149	190.996	124.821	265.021	78.2475	59.7704	25.7843	83.3788	54.8233	29.1755	12.3318	37.9376	59.7487
34.6729	45.381	76.7058	183.658	26.5535	29.243	144.337	4.85759	89.544	44.7846	45.6251	89.533	56.814	16.8534	61.35	24.8256	75.6409	101.471	20.7968	1.36529	15.2166	35.957	55.2849	76.7626	106.05	44.9646	39.9064	33.3646	161.266	32.7371	92.0704	55.9953	184.789	117.87	253.858	89.3374	57.5316	23.0111	93.0787	55.6472	48.5561	21.7257	38.771	61.9586
34.7729	74.4728	72.4201	189.835	23.1657	27.2783	157.125	4.04256	87.8083	42.991	46.6437	87.0104	51.3653	15.4558	59.9633	63.4616	71.3106	91.6863	19.8525	1.15138	17.2481	31.4584	49.6709	69.7504	94.4739	62.6994	48.8778	47.5099	143.9	27.3474	87.6462	50.6806	176.623	109.339	243.454	92.4665	55.7374	26.7056	95.3662	53.0769	55.4839	28.495	68.4872	60.9625
34.8728	80.7633	65.7594	187.882	20.1511	27.3963	163.374	4.45247	83.9002	40.5293	46.1281	83.9625	45.9596	15.9458	57.5315	86.1993	64.9784	81.0523	18.5151	0.971508	20.9409	27.4958	44.1883	62.122	84.0341	71.4641	66.224	53.3022	127.54	22.6016	90.8431	50.5557	167.311	100.089	244.378	98.8448	52.4956	34.3009	92.859	65.5265	55.5765	31.7265	80.7841	58.0355
34.9727	77.9671	63.0883	190.077	17.49	30.566	169.006	6.56053	78.6637	37.687	44.5646	78.3959	40.8218	17.4863	54.4505	115.508	57.9259	70.5617	16.99	0.820258	22.0635	24.0177	39.0488	54.5264	74.6933	117.946	74.659	53.9531	112.391	18.5353	91.2813	48.7146	157.424	91.1546	241.213	117.591	55.8233	42.8592	104.318	80.6505	52.1492	32.5928	83.0015	54.034
35.0726	71.8907	57.6981	210.411	15.1547	32.1006	165.621	7.1162	72.7093	34.6697	42.3173	83.0378	44.5136	18.2144	54.8953	130.695	50.8824	60.7517	16.4995	0.69278	21.6212	20.9717	34.349	47.3379	70.9086	142.677	77.1206	51.5873	98.5487	15.1142	89.8006	45.9128	147.359	86.6271	233.943	138.382	55.4082	44.6603	107.255	84.9773	69.6236	31.9265	109.406	49.5247
35.1725	64.9558	60.2443	216.443	13.1145	32.4898	157.379	6.8786	69.4459	32.2908	39.6562	82.2571	59.3171	17.9072	53.831	136.395	44.2395	51.8784	17.2338	0.586057	20.2823	18.3075	30.1188	52.1561	64.9455	175.095	75.7017	47.5914	86.0361	12.2725	87.0203	42.634	137.388	83.0155	234.924	145.423	52.941	43.2	104.666	86.7342	79.3323	30.3127	126.28	44.8749
35.2725	58.1397	95.7324	213.6	11.338	32.0904	146.771	6.27278	65.1003	29.7456	36.7788	80.1117	65.0486	25.8471	51.7689	163.601	38.1851	44.0286	39.7659	0.496187	18.4841	15.9794	26.3512	52.284	58.5301	245.623	71.8787	42.8528	85.7624	9.93325	83.3951	39.5248	149.283	77.8309	229.256	143.829	49.4393	57.473	98.6796	83.0011	79.3636	28.1579	128.477	40.3151
35.3724	70.111	110.578	205.447	9.79523	31.1617	135.262	5.53106	60.1714	27.162	33.8271	75.271	65.9318	29.6129	49.0821	203.919	32.7872	39.9121	51.9388	0.420268	16.5069	13.9459	23.0188	49.6867	52.3507	280.618	66.6799	37.9241	82.7711	16.983	90.7051	36.2849	166.808	71.8167	219.467	137.056	49.5025	61.1996	90.7882	94.8977	82.1329	25.7405	122.63	35.9838
35.4723	85.1133	108.705	201.207	8.45792	29.8911	136.73	4.77634	55.0115	24.6268	30.9015	71.1469	63.4645	30.6835	46.6831	231.851	28.0454	35.3618	57.3446	0.356432	14.524	12.1705	20.0857	45.6423	46.6555	307.975	60.8098	33.1356	78.0545	25.5182	93.9956	33.0813	175.036	65.478	207.291	127.41	47.5381	59.7885	82.0161	105.133	78.4213	23.2468	121.652	31.9572
35.5722	85.3548	110.971	202.206	7.30042	28.6835	132.283	16.2367	49.8629	22.1966	28.07	78.9271	59.2066	30.0701	43.8961	242.803	23.9228	39.2467	58.4278	0.302454	13.8568	10.6208	22.7822	40.9656	51.5132	335.551	54.7407	33.1721	77.9297	27.8093	94.4384	30.0119	176.823	59.1501	193.908	116.409	44.5336	56.0408	73.0498	105.293	71.6099	20.7983	173.94	28.2706
35.6722	83.0213	111.949	196.733	6.29963	27.2738	124.737	20.6397	44.8849	25.7043	25.378	82.1743	54.1244	28.4574	40.9162	242.365	20.3646	39.1301	58.0575	0.256435	12.7757	9.26841	26.992	36.1615	50.0872	346.303	48.7793	31.5062	75.295	26.833	92.9002	27.1301	185.605	53.0477	180.108	105.03	54.1587	51.3904	64.3325	99.6214	70.1839	18.47	192.651	24.933
35.7721	76.7961	105.142	187.49	5.435	25.7555	115.768	21.3059	40.1764	27.3357	22.8531	80.5706	48.8031	27.3735	37.8807	234.664	17.3096	44.4432	81.6741	0.217095	14.9002	8.08828	27.9101	31.529	46.352	339.93	43.1158	28.9373	71.0626	24.3122	90.0202	24.4612	196.59	47.3006	166.41	100.824	57.2964	63.7992	56.135	90.8885	65.5927	16.3051	192.208	21.9368
35.872	69.4892	95.2456	176.232	4.68836	24.1945	109.642	20.1117	35.7925	27.6434	20.5503	76.044	43.5856	25.5858	41.8483	222.559	14.6968	45.6609	100.353	19.9471	26.1182	7.05852	27.0157	27.2331	46.2348	323.04	37.8593	25.975	65.8965	27.7328	86.2675	22.013	199.744	41.9798	172.868	122.005	119.836	66.3243	48.6074	81.2101	114.026	14.3247	181.447	19.2647
35.9719	80.5926	84.8329	164.088	4.04377	22.6364	108.311	22.0153	31.7582	43.4574	18.4213	69.9123	38.6617	23.4434	50.8406	213.027	12.4683	43.7111	123.333	37.5665	31.3996	6.99707	25.1927	23.3522	59.6589	300.182	33.0636	22.935	83.0698	28.8834	81.9845	39.3893	197.557	53.0244	172.385	149.721	168.808	64.0855	42.9883	71.9843	131.796	12.5354	165.703	16.8933
36.0718	80.5276	74.9386	151.772	3.48731	22.5596	103.409	21.3707	28.0782	52.91	16.4683	63.0594	34.1257	28.6516	55.685	200.415	10.5716	40.133	132.565	44.9947	32.9349	16.0978	22.9617	21.5238	66.1151	274.442	28.7453	20.0044	91.873	27.261	77.4179	48.3968	191.825	58.2792	173.828	160.51	212.967	59.9285	38.5212	62.71	132.692	10.934	148.132	14.7973
36.1718	75.3266	65.9282	139.721	3.00704	22.0454	96.7237	19.5362	27.5234	57.7765	14.6879	56.7005	43.5583	33.9499	57.5945	186.221	8.95961	35.8657	133.084	53.6798	32.196	19.444	20.6227	19.3657	88.0662	247.868	27.6933	17.2866	94.7726	24.3879	76.5458	55.2153	183.833	59.6377	170.095	160.583	285.675	54.8902	40.2129	53.9156	124.856	9.51145	130.536	12.9501
36.2717	68.5042	57.8826	137.706	9.56294	33.2786	100.989	17.2556	26.2884	59.3923	13.0731	50.2874	46.95	35.7743	57.465	171.451	7.59116	31.4645	128.284	55.8772	30.1595	19.8824	18.3421	17.1268	107.858	237.729	25.9571	14.8306	93.6163	21.1135	80.543	63.6863	174.49	58.4493	163.137	154.146	350.803	70.5714	39.6165	45.8801	113.021	8.25531	113.888	11.326
36.3716	61.503	50.7666	134.674	28.322	42.195	103.638	14.9212	24.6404	58.757	13.8888	44.1223	61.9779	35.4097	55.9545	156.765	6.43033	32.9684	120.435	53.9346	27.4632	18.9251	16.2061	18.8399	108.546	222.348	23.8553	12.6514	89.7766	17.8887	81.7362	66.5209	164.44	62.6784	154.292	144.014	446.564	75.7783	37.5938	38.7231	99.8698	7.15142	98.6636	9.90044
36.4715	54.8837	44.5023	128.779	37.8221	47.4037	101.116	12.7274	24.5991	56.6143	14.0892	38.3809	67.7166	33.7283	53.544	142.583	5.44616	31.9142	111.032	49.8609	24.5138	17.3661	21.854	18.8718	101.894	205.633	21.604	10.7435	84.262	14.9331	80.9631	65.8885	154.127	70.3181	147.53	132.048	519.665	74.3158	34.7504	32.4657	92.8949	6.18508	85.0403	8.65069
36.5715	72.1108	40.6297	121.319	41.5561	49.9807	95.8331	10.7578	23.8002	53.5136	18.621	33.153	67.9243	48.386	50.5824	129.156	4.61204	29.5049	123.058	44.8623	21.5628	15.6149	23.7997	33.8695	92.8623	187.336	19.3448	9.08975	77.8041	12.3352	78.8428	71.7334	143.86	72.7905	139.229	119.45	580.985	149.214	31.5045	27.0709	93.3867	5.34184	73.0263	7.55598
36.6714	74.0353	36.3234	121.849	41.7994	50.7128	89.2268	9.03722	22.5217	49.8565	22.0534	28.4714	64.9832	74.2118	47.32	125.175	3.90523	38.0226	125.641	39.6436	21.3299	22.1853	31.3344	40.8341	94.5475	168.74	17.1678	9.81831	70.9247	31.8402	75.8312	72.7178	133.844	78.5844	130.161	139.311	591.415	194.333	28.1381	22.4701	95.9009	4.60794	62.5385	6.59762
36.7713	70.0092	32.1459	124.76	40.0221	50.1731	82.1432	7.56007	20.9644	45.9322	23.8498	24.3326	60.3872	86.8665	43.9341	134.483	3.30643	40.5211	122.382	34.5982	26.501	23.9829	33.8218	42.7867	105.804	151.703	15.1265	9.74091	63.9878	39.0857	72.2622	70.764	124.213	79.5873	120.843	174.242	639.517	205.462	24.8351	18.5802	91.1973	3.9706	53.4483	5.75897
36.8712	63.976	28.3067	122.78	37.1631	48.7779	75.068	6.30598	19.2711	43.5485	24.4688	24.6187	55.0588	90.9863	40.5481	136.312	2.79934	39.5697	115.696	29.9294	28.2156	23.4261	33.476	62.8319	103.363	135.247	13.2481	9.19988	57.2393	39.7079	68.3786	67.1228	115.047	77.4816	111.613	237.084	640.274	200.077	21.7095	15.3143	169.338	3.41818	45.6101	5.02543
36.9711	74.5915	24.8637	117.884	33.8127	46.8284	68.2696	5.24907	23.8568	40.6743	24.257	29.2497	49.5548	89.7432	37.2462	133.306	2.37003	36.7775	107.183	25.7261	27.8169	24.3128	31.6265	71.2414	95.8462	138.654	17.8085	14.5589	60.711	37.0014	65.8878	62.6003	106.392	94.8179	102.69	282.304	614.836	187.226	18.8264	12.588	198.923	2.94017	38.8771	4.3843
37.0711	78.2195	27.3576	111.362	30.333	44.5414	61.8857	4.36271	26.162	37.5506	32.1985	33.0909	44.1992	86.628	34.0837	127.304	4.33102	33.1342	115.37	22.0105	32.7794	23.3071	29.0617	73.1603	90.0676	135.537	30.5343	16.9272	61.0538	32.8515	62.8765	61.5166	104.583	102.666	106.867	298.37	576.395	171.536	16.2169	25.1123	201.695	2.5272	33.1095	7.41492
37.171	74.573	26.437	104.049	52.3316	42.0715	55.9764	3.62176	26.8754	34.348	36.8496	35.68	60.6058	81.161	31.0949	121.379	11.852	30.001	115.913	22.1695	42.2181	42.5301	26.2404	70.535	90.5	131.304	37.4194	29.4311	59.2861	28.3015	59.5636	58.7171	101.109	104.155	106.688	296.084	533.664	155.326	26.1575	30.977	190.51	17.2926	28.1796	8.9947
37.2709	68.391	41.5565	97.0804	65.3366	47.1734	50.557	3.0039	26.5062	31.1832	39.1039	35.7114	67.1895	74.4871	28.299	125.108	15.2285	40.7999	111.787	21.0138	45.6539	52.3419	28.0265	65.4098	84.9001	123.666	40.3366	35.1887	56.1604	37.8376	63.0837	54.99	101.09	101.512	103.714	282.743	488.497	139.708	37.779	44.2059	172.848	26.0196	23.9724	9.62316
37.3708	61.6407	54.9826	104.84	69.8262	56.3192	45.6168	2.49004	25.4277	28.1351	39.6416	34.163	67.9012	67.3529	37.6252	123.659	16.188	49.3828	104.981	19.2114	45.3965	53.9011	31.8066	59.0975	77.353	118.1	49.1968	36.7385	52.2258	39.6893	66.2493	50.8398	98.8961	96.3108	99.0223	263.229	470.453	143.271	43.5797	49.4325	152.96	30.5874	20.3868	9.64334
37.4708	61.7559	74.533	121.582	69.2076	61.7198	52.5504	11.8277	23.9112	28.2812	38.9781	31.7078	65.2479	60.2316	43.024	118.947	15.7946	51.2656	96.8071	17.1602	42.9849	51.48	32.2549	63.8757	69.5431	110.127	52.9101	36.9649	47.8772	37.5935	71.509	47.0182	112.98	89.6469	94.2078	240.752	441.484	138.094	45.4489	49.7474	138.313	32.3446	17.3339	34.8588
37.5707	58.783	76.9734	128.664	77.3942	64.136	54.3624	15.5147	22.1512	27.5637	37.5009	50.6638	60.8044	53.4111	45.6245	112.295	15.824	57.3546	88.1154	25.6071	39.4295	47.3248	30.8922	63.382	62.1304	100.944	53.2164	43.3017	43.393	33.7013	91.0404	43.091	121.902	82.2747	98.6631	217.384	431.267	128.54	44.7475	47.2058	122.135	32.252	20.8023	56.3713
37.6706	53.8724	72.6077	160.059	79.411	64.4698	53.2735	16.1982	23.21	26.2857	35.4994	62.7283	61.8965	47.0547	46.2624	104.606	14.9509	57.4101	79.443	28.7431	35.3801	42.5954	28.8898	65.1381	55.3416	121.983	51.35	44.7753	38.9646	29.2147	108.584	39.2376	125.283	82.1052	98.8827	194.418	414.567	119.673	42.4452	43.1523	106.181	30.9889	29.0422	67.4415
37.7705	48.5396	73.1858	235.626	76.9293	63.3789	50.6227	15.7695	36.5664	24.6679	39.7631	67.4194	67.0389	41.243	45.6907	96.4918	13.6415	54.1479	71.1158	28.8297	31.5823	37.872	28.0785	62.8279	49.2237	133.21	48.1778	51.8506	34.7184	24.7742	131.123	35.5635	124.859	79.1602	96.3736	194.69	388.598	109.339	39.2233	38.4468	93.9017	29.0301	31.9017	71.6783
37.8704	55.3681	74.8829	302.045	71.9716	61.3405	67.7948	14.4384	44.91	22.8674	41.6728	67.3543	67.3644	36.003	44.1742	88.3532	12.4041	49.2502	63.3186	31.5041	27.7815	33.4278	32.9609	58.2787	43.7516	135.214	44.3004	64.2915	44.8301	20.6938	144.168	45.7696	121.881	74.5361	92.1778	199.545	368.875	98.8505	35.5518	33.6222	81.7176	29.1122	34.5217	74.4134
37.9704	63.6701	82.9078	380.465	65.8159	58.6991	90.2039	12.7639	49.0543	20.9944	46.9412	64.3569	64.5162	31.3279	42.0532	86.4538	11.0414	43.7351	56.1433	40.6419	24.1681	29.3752	37.684	52.6641	38.8746	131.347	40.1261	74.6808	50.1475	17.1016	150.385	58.0352	117.248	70.283	87.0101	194.439	343.077	88.8304	31.7477	28.9927	70.3442	31.5193	34.0467	73.2665
38.0703	63.0138	86.4026	448.163	59.2527	55.7014	106.569	11.0422	50.2728	19.124	49.3585	59.6814	59.9951	27.1903	39.5741	82.593	19.8251	39.8006	76.7839	54.7482	24.6734	25.7442	38.3465	46.7188	34.5352	132.536	35.9259	76.9116	52.0742	16.7252	151.754	63.3379	111.601	74.2819	83.9653	183.489	324.656	79.5471	28.0175	24.7296	60.0988	31.8703	31.9265	69.779
38.1702	58.7133	81.7953	537.691	52.756	52.5221	121.535	9.42058	49.5049	17.3064	49.7407	54.1755	54.7289	23.5514	36.9133	83.5044	23.4317	37.0332	88.336	59.3129	30.106	22.5244	38.3673	45.3322	30.6772	128.347	31.8727	74.295	60.7971	15.2692	149.739	64.2949	105.394	74.2813	79.7565	169.432	308.531	71.0885	24.4889	20.9115	51.074	30.9031	29.0339	64.9871
38.2701	53.3017	74.3627	594.853	46.5956	49.2841	135.664	7.9631	47.4384	16.0058	48.7057	48.3991	63.8419	27.0433	34.1951	81.5296	27.2863	33.3892	91.9647	58.459	31.7945	19.6869	36.4714	42.2113	27.2484	120.85	28.0706	72.6278	76.9898	13.3889	145.422	74.3474	98.945	72.1278	74.9119	154.056	296.684	63.4531	21.2348	17.5597	43.9663	29.1352	26.3882	59.5766
38.37	47.8149	66.3471	669.84	40.9113	46.0718	143.589	6.68934	44.5717	14.6612	46.7178	42.7093	66.1432	28.0536	31.5054	83.3702	27.8249	29.4728	90.6359	54.721	31.2021	17.1957	33.6409	51.768	36.5808	111.559	26.5513	67.9674	85.3349	16.6593	139.596	77.7579	92.475	68.2546	69.7882	138.499	284.238	56.5979	18.29	14.6607	51.045	26.9252	23.5154	53.9924
38.47	62.8967	58.6586	781.808	35.762	42.9421	162.78	5.59541	41.6225	13.3261	44.1226	37.3229	65.9725	27.5121	28.9014	81.9935	26.551	27.5895	90.1097	49.632	29.301	15.0136	30.4493	63.3072	37.8132	101.493	24.5624	61.8071	88.1417	17.0149	132.839	77.0802	86.1311	63.412	64.622	123.461	269.295	50.4623	15.6636	12.1822	51.4926	24.517	20.6772	48.5139
38.5699	64.5966	51.6276	860.195	31.1568	39.9323	167.128	4.66656	38.352	14.277	41.1755	32.3604	62.9085	44.013	28.6529	78.6035	28.2494	24.9731	86.3256	44.0971	26.7265	13.1051	27.2225	66.7589	35.8734	91.321	22.3527	55.0896	87.1407	40.1893	125.569	82.1744	80.0091	58.1146	59.567	109.344	263.133	44.9808	13.348	13.5354	48.503	22.0729	21.5731	43.3087
38.6698	61.0917	45.3368	912.183	27.0763	37.0654	165.478	3.88379	36.1247	18.06	38.0615	29.8789	65.3081	52.5961	27.7756	74.031	27.5755	37.9704	91.0747	43.9656	23.8853	11.4375	24.1373	66.423	32.8455	92.8452	25.0638	48.3902	101.454	52.9656	118.086	87.9459	74.1678	52.7086	54.7191	96.3579	249.101	40.0888	11.3252	16.0754	57.0804	19.6973	32.687	38.4691
38.7697	55.83	40.1567	983.875	23.4851	34.3541	168.312	3.22737	33.5091	30.6799	34.9135	39.5511	63.7309	55.6506	26.4927	68.8428	25.6645	42.9328	90.4616	41.4308	21.029	9.98121	21.2814	73.6672	38.8882	90.283	32.0723	42.0418	109.278	55.274	110.601	88.3228	68.6398	47.4201	50.134	91.3541	234.013	36.5429	9.57152	17.1856	57.9211	17.4539	36.8992	34.0375
38.8697	50.2377	46.6218	1011.76	25.085	35.5657	166.696	2.67869	30.7167	41.9139	31.8242	43.7837	59.9663	55.2155	24.9657	63.4204	23.196	43.1966	86.6113	38.1926	18.306	8.71004	18.6905	74.1003	38.7175	85.2507	35.2751	40.6487	110.951	52.2213	103.261	85.4634	63.4394	42.6232	48.4295	100.731	235.131	38.0604	30.873	16.8862	54.7318	15.3781	62.938	30.0244
38.9696	44.879	45.9122	1022.75	24.8554	35.6627	159.392	5.25193	27.8937	48.3105	36.8327	44.4736	55.1292	52.6752	23.3103	58.1535	20.5666	44.7225	80.9408	34.3002	28.5049	7.60074	16.3705	81.475	36.1847	79.5855	35.9408	39.0736	108.442	46.7445	96.1649	84.6036	58.5685	38.076	46.0344	116.917	229.11	36.8077	43.0969	15.7884	49.6702	13.4864	87.7027	26.4202
39.0695	43.8509	42.4682	998.678	23.5829	34.9995	149.224	6.12576	28.523	51.2453	39.3345	42.9469	49.9016	57.6971	21.6084	53.008	17.9983	42.9956	74.3814	30.272	33.0696	6.63282	14.3111	83.2003	32.9115	73.0095	43.6044	36.1728	103.208	42.6356	89.3739	81.1353	55.1018	39.1419	43.2601	122.028	217.95	34.3205	49.0579	14.2894	43.9624	11.782	96.2739	23.2036
39.1694	40.6407	43.0717	954.007	21.7685	33.8317	137.864	6.11306	28.0487	51.7504	40.0373	40.1196	57.3312	58.3745	19.9167	61.2105	15.607	39.5809	67.5336	26.396	36.741	6.13403	22.9069	79.9488	36.9531	66.1104	46.7723	32.6502	96.316	46.6078	82.9253	91.336	51.5769	49.6176	40.3166	133.087	202.981	31.383	50.8004	13.1657	38.2794	10.2605	126.089	20.8711
39.2693	36.806	49.6865	898.158	20.8406	32.3432	142.297	5.6711	26.8568	50.5951	39.4774	44.004	72.1376	57.6721	18.2735	64.5765	13.4453	35.4349	60.7734	22.8196	37.0658	17.7148	26.3826	73.9793	48.9875	68.5368	52.2848	28.9462	88.5367	45.0374	76.838	94.241	48.4333	54.7904	45.8627	143.191	201.726	31.3437	68.8865	11.7961	35.8938	8.91171	135.285	18.9977
39.3693	32.9799	56.417	838.372	45.2219	30.6647	139.274	5.2644	25.2266	48.3487	38.0593	44.9215	77.2946	58.9105	16.7039	64.7496	28.4403	31.1249	57.9874	19.6057	35.4107	25.3636	26.9372	66.7394	57.081	70.2979	53.7512	37.1945	80.4162	40.8405	73.2769	92.6845	47.8044	56.2193	48.1976	143.548	192.886	44.3471	77.4945	17.0147	36.7865	7.72272	175.025	17.1267
39.4692	34.7408	55.3769	801.963	57.1833	32.0457	135.438	4.69147	23.3569	45.4283	41.0896	43.5157	76.7417	57.2358	15.2236	62.8776	34.9031	26.9721	54.0641	16.768	40.011	27.4831	25.8961	73.9052	56.5362	68.7394	83.4113	40.0894	72.3322	35.6609	69.3769	88.515	49.6167	61.3635	48.4059	137.969	180.21	48.1557	79.736	20.988	37.552	6.74162	186.901	21.5969
39.5691	41.7023	51.1516	783.767	61.446	37.2473	134.175	9.03124	21.3861	42.1358	44.2995	40.7379	72.9726	53.8578	13.8409	59.7563	40.7396	23.1438	49.6001	14.2929	40.7177	26.8732	24.0499	77.5986	55.3997	65.1546	131.25	39.7302	64.5373	30.3878	65.3195	93.7669	49.7668	62.5451	54.2062	132.161	165.927	47.4563	77.8479	22.1369	35.5977	7.52384	183.081	29.1081
39.669	41.6724	56.3536	749.133	61.0813	40.0289	128.316	10.4933	19.4084	38.6867	45.3619	39.3148	108.76	49.5827	12.5593	55.9326	41.589	19.7135	44.9788	30.5786	39.1046	25.0128	21.8633	77.1832	51.4366	73.0735	156.494	37.5008	57.192	25.4686	64.1518	93.6273	48.7955	61.1435	56.4814	123.298	176.27	44.6792	73.4201	21.5897	32.3673	7.7386	170.995	35.5177
39.769	38.9823	54.4824	705.548	58.0693	41.2398	120.143	14.731	17.4854	37.4996	44.9113	36.7108	124.176	44.9379	11.3786	51.7771	40.4085	21.7295	40.4396	37.677	37.2658	22.7071	19.6028	75.1222	46.6463	88.8828	195.612	34.2994	50.3892	21.098	63.9625	90.2709	47.0923	58.1332	56.4296	112.939	174.867	41.0709	67.5656	23.6428	30.3577	7.58588	155.106	38.1058
39.8689	35.452	58.5134	662.313	53.6717	41.2152	111.004	15.7388	15.6559	35.6107	49.594	33.4924	127.335	40.2597	10.296	58.4258	37.5048	21.5911	46.6737	39.4065	38.1004	20.2917	17.415	70.0892	41.8453	95.4453	212.842	30.697	44.1738	17.3311	65.6299	85.1085	44.9353	54.1949	54.8834	102.088	167.03	37.259	61.0494	23.5341	27.4265	7.20601	138.035	38.2485
39.9688	31.8289	56.0388	666.406	52.4411	40.3438	101.683	15.1084	15.2261	59.12	51.5364	35.0742	123.394	37.4461	9.30748	73.4984	33.8379	33.3604	48.6701	38.1339	36.6926	21.5258	15.3748	77.0056	47.6912	95.9499	215.534	27.0453	38.5569	23.4214	65.5009	98.5236	46.7909	49.7977	52.4181	103.845	155.952	45.3881	54.3841	27.07	29.9113	6.69608	121.259	36.8842
40.0687	28.4033	51.2113	648.853	52.4458	38.9086	107.46	13.7277	14.4616	77.7332	51.5334	34.5108	115.602	52.2645	8.40738	80.8775	29.9667	37.9128	48.013	47.4283	34.0391	20.8475	17.9507	77.0798	49.1729	92.6296	208.907	23.5509	33.526	48.4236	64.1301	103.094	47.0377	45.2579	49.4276	100.72	143.532	46.8568	47.9007	32.9243	32.225	6.1224	105.561	34.6462
40.1686	32.8016	62.1244	629.933	56.2879	37.504	106.521	16.9104	13.5013	88.0906	50.1853	36.9723	105.974	59.1263	7.5896	91.1908	26.203	38.2396	45.7676	49.7996	31.9379	30.2392	18.4411	73.1842	46.6062	87.0322	196.629	20.4942	44.5579	57.134	61.9263	102.221	46.1929	40.7833	50.2447	94.7563	148.73	45.1267	41.8017	34.5031	31.3996	5.52953	112.656	31.957
40.2686	35.4713	72.4924	647.937	55.9177	36.4878	115.563	17.2511	12.4432	92.5561	47.9423	50.4455	95.7367	60.864	6.84785	94.9875	22.7083	41.8886	60.2651	59.0672	29.1142	32.8949	17.7879	90.3499	42.6569	87.9612	181.243	26.8429	50.5017	57.112	59.1887	98.1256	44.6297	36.5048	49.4226	95.4503	145.595	41.9861	36.1996	37.9916	29.0121	4.9467	112.462	29.093
40.3685	40.2427	71.5113	639.395	53.1394	35.068	116.118	16.1889	11.3546	92.901	45.139	56.5453	85.6154	59.4117	6.17582	96.2638	25.2942	41.491	66.7639	60.7717	42.2997	32.2207	16.5533	95.683	38.4309	85.2102	164.483	29.1619	52.8372	52.7655	56.1355	99.3931	42.6168	32.4994	47.5693	92.0184	137.983	38.3471	41.2216	44	25.9708	5.75695	106.2	26.2306
40.4684	39.4728	70.2222	614.973	49.1022	33.4034	117.419	15.1564	10.2801	90.4447	42.0215	57.8272	76.0152	62.0555	5.56759	94.1317	25.2634	39.9256	84.9445	58.2886	47.9301	31.7264	15.0679	98.2318	39.6902	92.4304	147.499	29.0251	56.3974	46.6067	52.924	96.6758	40.3459	28.8069	45.1027	91.1569	133.727	36.5206	43.7623	45.0634	22.7836	8.90591	97.0047	23.4777
40.5683	36.6423	66.8546	581.631	44.5254	31.6049	116.662	13.5771	9.24788	86.1619	38.7678	56.0797	67.1433	61.1054	13.4091	89.8874	23.8281	37.1161	92.7343	53.6786	48.8475	29.6362	13.5217	94.69	37.6428	93.4624	131.031	27.4705	80.7605	43.769	67.7756	91.6737	39.8861	39.976	47.0386	91.7873	125.975	33.7817	43.5569	67.592	34.8799	10.5725	86.7285	20.8966
40.6683	34.2749	60.9341	543.869	39.8479	33.9177	113.848	11.8454	8.27491	80.7658	35.5046	52.5395	62.6624	58.0083	18.3982	84.4236	21.7186	33.4441	93.9064	48.176	53.5497	34.207	12.0197	104.58	34.4629	91.6812	117.7	25.1721	94.4642	46.1667	76.731	85.4814	38.7193	55.6392	47.0206	88.4627	124.638	32.7002	41.619	76.9149	48.5214	11.2363	76.4315	18.5188
40.7682	31.1703	54.4318	506.422	35.3274	35.0984	107.915	10.163	7.37041	74.7722	32.3193	58.5313	73.2536	53.7323	21.3285	78.3478	19.365	29.5088	91.0093	42.4988	53.6422	34.3586	10.6161	104.969	31.0531	87.0866	104.699	22.5591	100.568	43.8499	83.1593	98.8752	37.0986	74.0868	68.8019	107.112	118.865	30.5089	55.8148	78.0942	52.5007	11.2388	67.2184	16.3558
40.8681	27.9844	48.1526	482.71	33.4824	35.1702	114.834	8.62404	6.53842	68.5476	29.2706	59.6594	84.3231	65.609	22.7897	76.1514	29.4079	25.6545	85.749	42.4676	53.3367	32.4188	9.33524	99.8307	27.7727	80.8986	92.4116	19.8961	101.373	39.3735	86.1582	103.424	35.2049	83.3636	86.3214	114.111	114.336	32.9578	62.4994	78.9	51.2638	19.9663	58.5633	14.4067
40.968	24.9725	42.3931	461.305	30.8843	34.491	131.454	7.26399	5.77973	62.3472	36.3107	57.7365	86.8094	70.1303	32.3123	72.4158	41.7172	22.0658	93.1491	40.0708	50.5017	29.6071	10.9879	91.7516	24.7507	73.9444	81.0505	17.3394	98.5974	58.8308	86.5485	102.53	33.1672	86.4359	98.8245	119.069	112.446	32.4087	64.144	104.968	51.0938	28.443	58.2723	12.6629
41.0679	22.2205	37.2329	438.674	27.9716	33.32	135.586	6.08741	5.09339	56.3433	40.2289	54.0152	84.3116	69.9906	44.5292	78.1987	45.9902	18.8289	94.0681	36.5284	46.3238	39.9342	20.6598	92.4042	22.0198	67.1274	70.716	16.8239	93.5099	64.0041	85.126	110.178	31.0766	85.4205	110.003	117.27	106.86	35.2486	82.6128	117.031	47.8115	32.7611	63.197	11.1112
41.1679	19.7443	32.6613	411.723	25.0114	31.8412	136.766	5.08349	11.1314	50.6465	41.8856	49.3476	79.0973	67.0208	51.7174	79.6919	45.7039	25.4735	91.0108	32.5647	41.5662	42.463	28.3571	88.0604	19.5739	60.3001	77.3508	15.6697	87.0381	61.7082	82.4773	113.421	28.9961	81.8166	115.528	114.88	99.457	34.7633	91.6753	117.597	43.1345	34.2786	62.396	10.3342
41.2678	20.6813	28.6335	389.751	22.1599	33.6503	132.159	4.23472	14.8926	54.0682	41.9349	44.3009	72.5759	62.879	55.3165	78.2051	42.9832	33.8263	85.6533	28.5952	36.7053	41.1687	31.0799	81.0426	17.3924	53.7251	78.5663	14.2035	79.8491	55.8862	79.0323	111.398	26.9682	78.5605	115.981	108.789	91.3488	32.8591	93.6167	111.486	39.5802	33.9619	58.5472	18.9934
41.3677	19.7088	25.0947	392.116	32.8324	34.1934	124.529	3.52152	16.9273	54.8201	48.8901	42.8761	75.2502	57.766	56.3918	78.3876	39.1067	36.4748	79.1029	24.8449	33.9035	38.1486	30.9965	95.2491	15.7709	53.4187	76.2993	12.6308	72.4142	48.9199	77.2128	106.301	25.02	73.758	113.165	104.466	109.752	35.5265	90.9624	101.85	35.2781	34.32	53.2634	38.1911
41.4676	18.0716	21.9899	381.762	37.4703	33.8615	135.034	2.92461	17.7483	53.7405	52.4215	52.5326	73.3798	52.8184	55.7285	76.1041	39.2335	35.8378	75.0561	21.4234	30.5718	34.492	29.4105	98.6159	27.3914	51.2012	71.9126	22.8308	65.0572	44.616	74.4466	112.202	23.1676	68.1317	108.321	97.6244	115.49	34.9446	100.519	90.7035	30.8605	33.2662	51.0726	48.53
41.5676	16.2866	19.2676	387.974	38.4213	32.9393	135.649	14.9432	23.4989	51.45	53.4935	56.1855	69.0141	47.6288	53.901	79.4515	40.8931	33.4325	74.5668	18.3715	33.7007	30.7494	29.3061	100.746	30.085	47.8672	76.3315	27.5888	57.993	40.8438	71.0799	111.811	21.4192	62.1733	102.305	89.53	113.996	32.8689	102.407	79.2942	32.931	31.3553	50.6843	53.0356
41.6675	14.56	16.8818	380.083	37.2062	31.6339	135.892	22.4844	37.6153	48.4046	52.8372	55.9732	63.4284	42.5055	51.3303	79.1575	39.4885	30.1936	71.4029	24.2127	33.8587	27.1855	27.7929	96.8319	29.1975	46.8947	82.7545	29.1804	51.3561	35.8745	67.3641	107.674	19.7785	56.2088	98.2745	88.2328	108.567	30.1995	99.3542	68.3575	32.2693	28.9716	56.5448	53.7874
41.7674	12.9666	14.791	363.855	34.7997	30.0948	136.682	24.5417	45.834	44.9355	51.0033	53.385	71.9154	43.9496	48.3371	76.5461	44.6702	26.6827	66.7343	26.0165	44.6448	23.9144	25.5988	89.6152	26.9986	52.0685	83.6266	28.6209	45.2228	33.8752	63.4796	114.866	27.7604	50.4464	93.0483	83.8849	121.201	27.3891	105.189	58.2928	39.3808	26.3762	56.6131	68.2853
41.8673	11.5264	24.7291	343.046	31.8179	28.4284	144.021	23.7922	49.8679	41.2799	55.8041	61.4665	85.1313	43.0133	45.1105	78.7544	46.8511	23.2237	61.33	25.5346	50.8967	27.0508	23.1485	85.482	24.4387	53.3451	80.9464	26.8416	45.3309	30.3133	59.554	115.154	34.7968	45.0121	87.1922	90.973	123.289	24.6575	111.526	49.3531	40.5745	23.7423	56.6255	74.7327
41.9672	10.237	28.48	320.078	28.6416	26.7101	142.54	21.7343	50.9884	37.6048	57.6662	63.7551	88.7998	52.1277	41.8053	77.7538	45.3924	19.9915	55.6862	23.8429	52.0308	35.7438	26.5654	78.7182	21.904	52.1248	76.1182	28.367	46.2703	35.557	55.6766	111.306	38.7952	39.9749	81.0868	91.6064	119.464	31.3957	110.915	41.483	38.6514	31.2973	55.6397	75.8534
42.0672	22.5205	27.9695	296.487	28.5752	24.9925	136.239	19.3887	50.1336	34.0243	60.568	62.3686	86.8838	55.5211	38.5278	74.7337	42.0594	17.0693	77.0876	23.0033	50.1056	43.7808	27.0796	70.7753	19.5402	49.3821	70.115	27.8096	45.3865	35.4556	51.9072	122.654	40.6687	35.3652	74.9836	88.294	114.126	32.9348	105.925	34.662	35.2462	34.9208	52.0607	73.6611
42.1671	25.7502	25.8411	288.158	32.9486	23.312	127.516	16.87	47.9901	30.6133	62.3974	58.775	81.8842	71.1906	35.3497	70.5159	60.037	14.485	87.138	22.8728	46.4811	47.1514	26.8418	78.8426	17.3923	45.787	63.599	28.9135	43.3082	32.7137	48.2848	125.152	41.0768	31.1876	69.0456	82.7186	106.568	31.9566	98.3654	35.3441	32.5999	42.0337	58.4189	69.5185
42.267	35.1238	23.2319	279.438	33.955	23.8348	126.102	14.4469	52.6542	29.1688	62.0325	53.9772	84.0106	77.7872	32.3176	65.6622	74.8205	12.2345	89.8997	21.5205	42.0401	45.9794	25.3801	83.6905	15.4635	41.7927	57.2244	29.8004	40.4965	28.8719	48.6635	122.272	40.4912	30.2401	63.3732	86.4651	98.6651	29.8486	94.4263	33.803	29.2014	44.9748	58.6539	64.3363
42.3669	36.4353	20.6163	268.091	32.9773	23.7059	120.471	12.2431	54.106	27.3472	60.1598	48.6469	81.435	81.0465	29.4599	69.8604	78.5654	10.2965	88.1233	19.5827	37.3411	42.7353	23.3339	82.224	13.7414	42.2248	66.7793	28.7995	42.8203	26.3025	52.7672	116.28	39.2469	28.5885	58.0246	85.25	90.3137	27.3197	88.01	31.0612	27.5111	56.2041	55.5699	58.7124
42.4669	34.5927	18.1786	258.119	34.16	23.1353	131.537	10.3025	53.3738	25.3232	57.2932	45.6389	76.3063	79.6873	26.7916	70.4035	79.4602	8.64139	83.6556	17.4369	32.7247	38.7048	48.684	77.1725	12.208	40.8957	71.0989	26.7547	42.978	36.1447	58.3416	116.855	37.5809	26.5427	53.029	82.031	89.6458	24.7238	86.4349	27.7756	24.922	61.23	50.8626	53.0305
42.5668	40.8661	15.9783	244.293	33.2747	26.6489	141.759	8.62767	51.2107	23.2205	53.8139	41.7792	71.8899	75.5741	24.3179	68.5947	75.4793	10.2815	77.7229	23.8914	44.1078	34.5396	59.8726	70.3012	20.9835	38.5103	71.088	24.2084	41.6773	38.2767	61.0615	119.97	35.6593	24.3157	48.3956	86.3212	85.6566	22.2306	92.8251	28.0978	22.0327	62.1826	58.8092	47.5278
42.6667	44.1505	14.0221	262.566	31.2391	28.4981	150.986	7.20081	48.1629	21.1252	53.978	39.8612	66.146	69.9547	24.0534	65.3387	82.4173	16.8127	78.6576	26.3863	48.5905	33.8864	62.9032	64.1464	22.9985	40.0347	68.3328	21.5009	39.4407	36.4272	61.7526	117.638	33.5986	22.0502	49.7324	85.4418	79.9929	19.914	93.0244	28.5742	31.2255	60.464	59.8806	42.3432
42.7666	42.5631	22.42	265.779	28.6341	29.1752	150.28	17.4614	44.6219	33.8421	52.6813	36.9277	59.9074	67.8488	23.2789	61.258	81.5172	26.5697	76.2022	26.2577	48.8013	45.061	61.4037	62.1561	22.3029	39.4748	63.9447	18.8375	37.8618	32.7457	61.0254	112.135	31.4828	19.839	50.4301	81.4588	85.3164	27.3697	89.2901	40.1266	33.9993	57.1149	57.1805	45.2365
42.8665	43.6855	29.6037	270.682	34.3724	29.0396	160.73	21.1952	47.1527	41.4763	50.4079	33.4962	69.8623	75.9699	22.1777	56.7753	86.1681	30.4058	71.7799	24.7167	46.495	47.6888	57.5468	57.8264	20.6165	46.8243	63.7178	16.3349	35.5635	28.4361	59.3302	104.928	31.0498	17.7393	49.5268	75.7522	86.6155	29.4532	83.2165	44.6074	33.2998	52.8566	52.5916	54.3203
42.9665	41.3048	30.3474	265.522	36.0981	28.3525	184.055	21.4972	47.357	47.7315	47.5192	30.9702	89.6418	77.7797	29.8557	58.6502	90.5898	30.7693	66.3316	22.4979	42.8268	46.1352	52.6161	52.3618	18.659	49.6665	63.6597	14.0529	32.858	38.7063	56.9984	101.054	30.0896	15.7833	47.6186	69.2298	83.8357	28.91	75.9118	44.7551	37.6652	59.205	47.234	57.8349
43.0664	47.8051	28.5415	254.4	35.4344	27.3033	189.87	20.1132	46.0061	50.5867	44.2797	42.2978	102.827	75.6748	37.3844	66.2496	93.6724	29.2042	76.6501	20.0365	38.934	42.7022	47.3538	49.7613	28.2524	49.5692	61.1619	12.0145	39.7912	47.8754	54.272	110.797	28.8003	13.9863	45.1156	65.8403	79.2618	27.1632	68.8325	42.39	38.8756	61.0247	43.7716	57.7956
43.1663	47.2074	25.8712	239.987	37.1772	26.029	188.647	18.0099	43.6622	51.0563	46.215	54.65	107.748	71.275	43.6303	69.0761	90.0687	26.6694	83.5417	17.5818	44.9224	38.5846	55.6311	45.7111	30.1167	47.629	57.2142	10.2207	43.1412	60.6757	51.3259	112.752	27.3334	12.3521	42.2976	61.1251	73.9224	24.9422	61.4871	38.7019	37.067	60.4584	59.5817	55.575
43.2662	43.9454	24.6455	228.431	36.4742	24.6275	180.716	15.7074	45.6783	49.8964	51.6859	59.8734	106.064	65.661	46.7889	68.7668	90.8967	23.7472	84.5209	27.1627	46.1992	34.3853	57.3094	41.0277	33.9952	44.6045	54.7396	24.284	43.9772	62.4109	48.2855	109.983	25.7808	10.8775	39.3529	55.7946	73.1283	22.6134	54.2778	34.4511	46.8371	57.8419	64.857	52.0988
43.3661	39.8785	22.4692	230.698	34.3961	27.5562	175.838	13.4721	45.5866	51.1243	54.1194	62.0974	100.332	65.0068	48.5067	66.4635	86.2374	29.8525	88.718	30.8246	44.648	30.3935	55.3618	45.6531	33.3111	41.0134	51.055	31.4728	44.8215	58.5319	45.239	104.487	24.2046	14.1793	42.8142	50.305	69.7364	20.3795	47.4541	45.9555	48.9322	54.0213	64.1548	60.5802
43.4661	35.7664	20.0744	230.478	31.6222	31.0684	166.379	11.4286	44.0946	50.4759	54.3888	60.7438	97.0409	87.8388	71.8358	83.7444	86.1534	31.4941	87.8597	31.0784	41.5148	26.7332	62.8325	46.0281	30.9279	37.2026	50.181	37.2327	53.6627	66.0336	42.2475	107.62	22.6433	19.9224	43.8925	44.9402	65.046	18.2799	41.1579	55.3999	46.9514	49.579	69.6018	78.8882
43.566	48.5715	17.7601	231.14	28.575	32.8251	154.751	20.5651	41.7174	48.5756	69.3342	57.2417	90.8043	98.1094	85.8881	92.2205	101.842	30.5896	89.2321	31.8996	38.0416	23.4435	77.6537	43.8937	28.0475	48.5361	47.6871	46.9699	57.8388	107.391	39.3531	110.045	21.1189	22.9189	43.4102	39.8676	59.923	18.4437	35.4577	57.8261	42.9995	44.9075	71.6036	87.1352
43.6659	50.3252	15.6398	224.59	25.5102	33.3509	142.372	29.9381	38.8256	46.7886	77.8594	52.5677	83.1777	100.315	93.2991	94.8119	104.555	28.3382	107.399	30.5562	34.1096	26.0626	81.7504	40.4137	36.6308	53.8163	44.2627	50.2319	58.7482	138.71	36.5817	108.323	19.6434	31.2712	41.9378	35.1775	54.6722	17.5683	30.3717	56.0625	38.2813	40.2651	68.7637	88.8897
43.7658	47.7582	13.7382	240.574	22.5757	33.0276	130.053	32.3532	35.682	44.2242	81.7218	51.4735	75.1063	97.5224	96.0214	93.5644	105.796	25.4762	123.766	28.117	38.9672	25.7711	79.886	36.3318	37.5755	55.0934	40.3808	51.8823	58.4595	195.549	33.9498	103.51	18.2251	35.55	45.2023	30.9091	49.5629	16.2512	44.1576	64.4897	33.4635	35.8148	63.4646	86.5892
43.8658	54.3564	12.0527	243.056	19.8509	32.132	118.241	31.2211	32.4693	41.2074	82.2584	48.5386	67.1458	91.8045	95.4952	89.9026	100.523	24.1807	128.96	25.2216	44.336	24.125	75.0857	39.0124	36.6363	53.8071	36.359	50.2016	91.5009	221.437	31.4663	97.0176	16.8709	37.0673	46.0891	27.0698	56.3338	32.9268	51.066	65.8303	28.8948	32.1031	57.1275	81.8847
43.9657	53.3748	22.437	238.59	39.219	38.7144	126.755	30.8752	29.3114	45.2727	80.4809	44.5965	59.6058	84.542	92.778	84.8105	92.0436	22.0822	127.16	22.2419	45.2785	21.9369	68.7763	39.9257	33.944	50.9591	32.404	46.6735	110.675	247.144	38.3218	89.7497	15.5867	36.7604	45.4239	23.6469	57.8008	130.527	62.2802	63.001	33.1234	37.4686	50.5767	77.4094
44.0656	62.0889	24.9171	238.687	51.6547	42.4051	126.587	28.5091	26.2889	56.0081	77.1489	40.206	52.6438	76.6392	88.6414	86.3161	82.3173	19.6629	147.972	19.3834	43.577	19.6214	61.9707	41.4171	30.7538	48.5881	28.6441	42.2529	119.919	242.612	42.3193	82.272	14.3778	35.2936	43.778	22.4518	56.2773	235.404	66.8058	57.9164	39.3997	54.1394	44.2692	71.7177
44.1655	82.6217	24.1596	241.343	56.4444	44.0502	133.833	25.3315	35.8335	61.6589	72.8291	35.7316	46.3227	68.6726	83.6438	84.6351	72.4667	19.7528	154.939	16.7508	45.4356	17.3814	55.2371	40.1653	27.5771	47.8849	26.6565	37.5393	122.197	221.949	44.2587	84.9614	13.2478	33.1333	41.5452	20.8209	53.1625	285.611	66.9025	51.8065	40.1624	121.334	38.4384	65.4959
44.2654	85.9661	22.1985	235.699	56.6133	45.6739	132.691	40.0492	41.0632	63.7024	67.9389	31.4018	41.5916	74.8365	78.1852	80.9694	63.1022	25.5789	153.218	14.388	44.2638	29.7157	48.8769	37.3872	25.9839	60.2644	34.7616	32.8953	148.588	194.863	44.7357	83.601	12.1978	30.6029	38.9947	18.9901	65.0576	339.474	66.7053	45.4385	38.0422	162.508	33.1846	65.1595
44.3654	81.7137	19.9056	225.178	54.1147	45.8428	126.957	44.3372	43.2566	63.2433	62.7822	27.3514	45.8539	80.4211	74.9709	76.1482	54.5249	27.3121	146.282	12.3036	41.3721	42.8016	43.0332	33.8666	23.7208	65.7571	38.5554	28.5277	170.222	182.405	44.1913	79.8682	11.2263	27.9224	36.3088	17.111	71.2248	347.211	63.8118	39.27	34.5718	183.148	28.5303	69.6684
44.4653	74.8419	17.6423	212.008	50.1955	45.2623	120.439	47.4509	43.3597	61.1023	57.576	34.5065	46.2079	80.504	70.9365	70.7363	57.2099	30.3672	136.441	10.4864	37.6153	46.8219	37.7574	30.0953	21.3458	66.7149	39.4701	24.5423	182.84	169.413	42.9506	74.8478	10.3296	25.2382	33.6085	15.2783	71.7565	332.918	59.3287	33.5547	30.6247	189.41	24.4548	82.8969
44.5652	67.4144	15.5467	197.625	45.6388	43.9386	119.706	45.5827	42.0682	57.8837	57.188	37.407	44.3286	77.2363	66.4455	65.1127	55.4402	35.7477	125.212	8.91571	33.5382	66.5537	33.6338	26.3715	19.0792	64.7875	47.8431	30.341	205.857	152.681	53.513	89.1201	13.9245	22.6445	30.972	13.5478	71.4321	309.034	54.0239	28.4144	26.6801	186.313	32.588	87.8722
44.6651	60.2527	13.6608	182.935	40.9244	42.1375	114.696	41.4303	39.8887	54.0283	55.4259	71.394	41.2666	72.0648	61.7558	59.5261	51.3759	36.6531	113.571	7.5662	31.074	71.9556	29.7487	25.4394	17.9366	61.1205	51.3014	32.1623	214.563	161.696	59.8513	94.535	16.9718	20.5874	28.4477	11.9493	74.6601	281.885	54.5244	23.888	24.1789	177.389	35.1956	87.5894
44.7651	53.6525	21.093	168.502	36.3357	40.0484	109.003	36.4658	37.1864	53.7716	63.3098	89.2332	37.671	65.948	57.0472	54.1341	46.3066	35.0483	102.126	18.4427	28.0811	70.2886	26.1845	23.5991	18.1971	57.5844	51.5107	36.2142	213.384	153.887	63.0707	101.85	18.6627	18.5572	26.0632	10.4958	73.4288	254.606	79.9147	19.9643	24.0432	165.1	35.7665	84.0876
44.865	47.6905	22.5206	154.658	32.0299	37.8066	101.664	46.9819	34.2207	54.1181	67.1087	96.3244	37.5565	59.5083	52.4421	49.0316	40.9817	32.1566	91.2403	23.2944	24.9267	65.388	22.9696	37.1248	17.1376	53.1798	49.6524	36.7228	205.61	138.336	64.0677	106.104	19.4028	16.6146	23.8324	9.18897	69.783	228.674	92.6971	16.6038	22.4702	151.135	34.1166	78.7417
44.9649	42.3547	21.5201	141.59	28.0846	43.5643	93.6966	48.7379	31.1726	58.6691	67.9833	96.4718	59.2632	53.1373	48.0212	44.2703	35.8184	28.7239	81.1134	24.6142	21.8346	59.2506	20.102	43.0675	15.6416	48.3968	52.1211	41.5156	193.665	125.351	63.5077	104.941	19.4877	14.7957	21.7597	8.0241	64.95	204.712	96.9549	13.753	22.5857	136.626	35.5767	81.7143
45.0648	41.7851	21.6342	152.481	24.5276	46.5949	85.6888	46.1196	33.3873	60.0548	66.8124	92.3276	72.0322	47.0709	43.8344	39.8728	48.5433	25.1907	71.8371	23.9491	18.933	52.8897	17.5635	44.3113	14.0742	54.7632	51.671	42.1848	179.314	109.402	76.5986	100.582	19.131	13.1194	19.8438	6.9925	59.6562	182.911	99.1265	11.3529	21.2325	122.315	34.4174	80.4347
45.1647	38.8822	25.5886	179.31	21.357	47.7057	77.9665	41.566	43.9995	59.2565	64.2575	85.7169	76.0373	41.4399	39.9103	35.8425	52.6568	21.805	63.4347	22.2472	27.909	46.7958	15.3277	50.8975	12.5794	56.6867	49.3876	51.3027	163.817	97.1815	89.8546	116.482	22.9452	11.593	18.0796	14.8383	60.9959	163.248	96.3895	9.34476	19.2089	108.663	31.9071	84.602
45.2647	35.2774	33.558	207.155	18.5541	51.7747	91.2852	37.929	49.6839	58.1601	60.812	77.8746	74.8878	49.3089	36.2619	49.2092	51.9109	18.6944	67.0448	20.0796	31.7856	47.8395	17.4681	52.1144	11.2076	55.7458	46.0302	58.2491	148.059	111.397	102.01	121.916	25.0168	10.2158	16.4597	20.8984	64.0457	145.603	90.6538	7.67311	16.9669	95.94	41.6033	95.5906
45.3646	31.637	40.0511	223.505	16.091	53.4864	97.1172	33.4633	51.909	55.7346	57.1458	69.6164	70.8648	71.6437	37.1817	56.2421	48.5951	15.9134	66.663	17.7812	35.6238	52.1434	23.8325	75.9294	9.97018	53.041	42.1217	59.3179	132.641	125.675	108.431	120.904	28.7633	8.98251	14.9756	34.1178	63.1448	129.814	83.2547	6.28748	14.7528	97.3088	51.0576	98.7073
45.4645	28.217	56.6542	226.723	13.9362	53.557	96.6061	28.913	51.7612	56.0078	65.341	61.4641	65.3918	82.28	38.6436	59.013	44.0842	27.2266	63.8689	25.749	36.102	51.1189	26.0644	89.855	8.86298	49.3306	38.015	56.9217	117.957	123.208	110.758	116.078	30.6599	7.8841	13.6186	40.7682	72.9977	115.711	75.1079	5.14298	12.6918	94.5439	55.1675	96.8707
45.5644	25.1006	59.1851	221.861	12.0572	52.5084	118.703	24.6453	50.038	54.5716	69.3023	71.9622	59.3414	85.3603	38.6791	58.9764	39.1839	31.8801	59.7156	34.1875	34.5851	47.6435	36.6911	137.763	7.87608	45.1294	33.9418	52.6366	111.27	112.632	110.204	121.361	31.2768	6.91014	12.3797	54.392	75.4948	103.126	78.569	4.20049	22.2567	94.9923	54.3662	92.0615
45.6644	22.3002	71.7682	222.221	10.4227	50.7191	126.353	22.0452	47.3198	52.0192	70.2319	85.0461	53.2345	83.7164	38.1379	57.6343	46.6667	38.2055	54.896	36.837	34.8343	43.2165	40.5719	159.849	6.99794	40.7792	30.0475	49.5291	106.11	106.411	107.667	120.28	31.0234	6.04937	11.2505	60.4698	73.8261	91.9022	81.969	3.42628	25.7821	94.2221	50.9568	91.8202
45.7643	19.8002	76.2156	234.468	9.00369	48.4623	126.84	24.6614	44.0236	48.7851	69.0405	106.359	47.3697	79.266	36.8249	64.851	48.0678	39.4892	49.8566	40.4181	39.4678	43.4256	40.6387	164.483	6.21717	36.5005	38.6972	45.2073	99.1761	106.148	112.088	115.433	30.1915	5.29024	10.2225	61.7201	69.9224	81.8958	80.723	2.79163	25.9821	90.2153	46.326	88.1827
45.8642	17.5753	73.1351	234.861	7.77341	45.9339	122.231	24.1776	53.1628	48.9521	66.4137	114.842	45.3021	73.2914	35.4292	67.4758	46.1214	37.9295	44.8774	40.0904	40.2214	48.3506	38.6547	158.765	5.52309	33.9444	42.6842	51.7278	92.0435	97.9596	112.96	108.505	28.9881	4.62169	9.28747	59.9883	64.9414	78.9256	76.5827	2.2723	24.4599	84.3035	41.2894	82.598
45.9641	15.5983	66.8925	228.796	6.70799	43.2731	114.982	22.2259	57.5769	47.6488	62.8627	115.035	59.1566	74.537	33.6044	67.0867	42.4851	34.8974	40.1263	38.6015	38.6608	47.8406	35.6685	147.338	4.9061	31.5741	43.5615	57.3449	84.246	86.4664	111.359	100.575	27.5583	4.0335	8.43783	56.5155	59.566	73.4589	70.7788	1.84798	35.3439	77.4031	48.2972	76.0295
46.064	13.8427	59.8542	221.815	5.78658	40.5774	120.009	19.7015	58.7071	45.3873	58.7653	110.104	64.3589	72.2229	31.5339	64.7841	38.1447	31.2302	35.6963	35.6327	35.8202	51.9575	32.2927	133.187	4.35766	28.8877	42.4338	57.6884	76.2577	78.6033	108.076	92.3244	26.0041	4.56009	8.1409	52.1257	58.1606	67.507	64.1606	1.50178	38.7291	87.8015	49.4373	69.1065
46.164	12.2844	52.9929	243.458	4.98979	37.9136	118.173	17.0785	57.616	42.5422	54.3972	102.228	64.4154	67.8385	29.3479	61.3294	33.6697	27.4244	31.6317	32.0297	32.37	60.2667	28.8753	118.179	17.1684	26.1046	40.0787	54.9542	68.4027	68.7406	103.694	95.6133	24.3967	17.6121	7.73306	47.3561	76.2061	61.2317	64.125	1.21959	38.0475	91.1236	47.3466	66.5865
46.2639	19.6178	69.0515	266.645	4.30236	35.3259	122.472	14.5928	55.0804	39.3841	49.9559	92.8797	61.5477	62.375	27.1372	57.2446	29.3736	23.7608	27.9453	28.2854	28.7337	60.654	25.6055	103.442	24.6754	23.3664	48.3183	50.5731	60.8942	58.9993	98.6348	98.9214	37.3569	25.378	7.2642	42.5482	83.1014	55.1285	91.259	0.98984	35.318	89.8301	43.6257	62.5085
46.3638	21.1492	70.7535	272.721	3.70889	32.8428	120.138	13.3758	51.6629	39.1867	45.5797	83.0335	57.1487	57.0047	24.9642	65.2447	45.0842	20.3854	24.6304	24.6745	44.154	57.2856	22.5774	90.737	30.0484	20.7603	51.6733	45.4592	56.6626	70.7011	93.2057	97.7618	45.9022	29.4843	6.76858	37.9107	83.5564	56.9466	104.677	0.802879	33.364	85.6548	53.8594	70.8648
46.4637	20.3728	66.5306	276.392	3.19784	30.4818	114.656	15.2541	47.7655	37.9191	41.3627	73.3121	66.8522	51.3876	22.8705	68.3577	55.268	17.3619	21.6687	21.3378	51.0031	52.3447	23.3098	116.729	32.6827	18.3361	51.8023	40.1798	65.029	78.8455	87.6265	101.735	50.6712	31.1007	10.3145	35.937	84.7559	54.86	118.481	0.650846	30.2735	94.8937	56.4365	74.7644
46.5637	22.1204	60.3007	289.901	2.7574	28.252	111.236	15.078	43.6711	35.9634	37.3658	64.0947	69.3494	50.0614	20.8829	68.2528	63.983	23.3588	19.0355	23.7658	52.4823	46.952	25.0533	125.83	38.4331	16.118	49.8814	35.0727	68.5141	76.8951	82.0518	100.557	52.7936	31.064	12.3192	33.2865	81.9966	51.0501	122.321	5.54412	44.9575	99.2239	58.1101	74.3183
46.6636	27.787	53.7223	289.394	2.37924	26.1566	105.067	13.9186	39.5743	33.5983	37.0566	65.5533	67.644	47.1915	19.0172	66.0951	65.0739	25.3135	18.7522	23.7476	50.737	56.0363	24.7441	124.675	41.9855	20.1639	46.7356	30.8574	70.6064	70.0918	90.8187	96.3408	53.0864	29.9677	13.2804	38.7464	78.0078	46.6288	119.686	8.06901	49.6958	98.2676	55.832	71.22
46.7635	28.1585	47.4626	281.8	2.05342	24.1946	97.616	13.0376	38.2706	31.0243	35.8744	69.0231	63.63	43.501	17.281	62.6917	62.0056	24.9355	23.2469	22.4067	47.1867	57.0368	23.3483	117.636	40.6671	21.9414	61.3281	26.842	69.6991	77.7398	95.1132	96.9552	52.1417	28.2295	13.5454	42.7403	72.6536	42.149	119.686	9.08662	49.0246	93.9911	67.3652	81.1637
46.8634	26.49	49.9986	288.856	1.77417	25.6426	89.7426	11.6825	36.2014	41.6803	42.3752	69.2198	58.4865	39.4636	15.6765	58.5962	56.8741	23.2977	25.0858	20.4253	42.7541	54.1693	21.4388	117.573	37.5721	22.2265	69.5927	23.1471	66.8091	75.6277	96.2276	93.9363	50.3819	26.1391	13.3561	46.3035	66.7607	37.873	114.725	9.17724	45.6143	87.7669	77.9914	84.1865
46.9633	24.1517	47.5318	302.4	1.5338	26.1039	93.0577	10.1938	33.6876	47.6917	48.0966	66.3023	64.1802	35.3817	14.202	54.184	50.9219	21.0618	25.2389	18.2083	49.9651	49.6469	19.348	135.56	33.9957	24.4164	72.1412	19.826	62.683	68.8405	95.1184	88.8517	50.609	38.9757	12.8794	55.72	65.5135	33.9132	106.826	8.72706	41.0087	80.5387	79.4591	82.8442
47.0633	21.7086	43.2944	301.539	1.32722	25.8834	91.3121	8.74603	30.9567	50.3831	50.7973	61.5912	69.8453	31.4409	12.8529	49.7042	44.8629	18.6256	24.361	15.9879	51.7084	44.6093	17.2642	142.222	36.8676	24.8668	82.5001	16.8898	58.5696	60.935	92.4915	101.019	49.6729	45.8653	12.2304	59.1873	76.5647	30.3062	118.992	7.98897	43.178	72.9431	75.901	78.8722
47.1632	19.3827	38.6626	291.947	1.14922	25.2032	86.8367	7.42119	28.167	50.7477	51.3383	55.9801	75.4756	27.7483	11.6228	45.3181	39.0868	16.219	22.8897	13.8902	52.498	43.138	15.2875	138.817	35.6152	24.2075	85.8769	15.0672	53.8924	52.3928	88.8652	105.983	47.9734	56.1768	11.4867	65.8239	79.5797	27.0508	121.771	7.12488	41.593	68.3988	69.8239	73.4361
47.2631	17.2508	36.6333	311.228	0.995611	24.2239	81.0249	6.25057	25.4257	49.5255	50.3716	50.0599	75.2729	24.3585	10.5043	41.1261	46.5571	13.9668	21.114	11.9762	50.3474	39.9192	13.467	129.75	32.8673	36.859	88.6641	13.2397	48.9903	54.7306	94.8148	105.248	45.7958	70.7087	10.7009	67.6904	78.032	51.5215	118.482	6.2353	38.1768	68.5677	72.721	67.3073
47.363	15.33	66.2696	313.59	0.862725	26.4401	74.6983	5.23814	32.5878	47.2637	48.3877	44.2089	71.7685	21.2925	9.48924	37.1864	47.9577	11.9285	19.2215	10.269	46.5787	36.0653	11.8207	117.865	29.7233	43.4102	87.003	21.2458	44.0979	64.6516	97.0833	115.892	43.3419	77.5897	9.90768	66.8288	74.0252	60.3372	111.481	15.9209	34.0325	77.1861	72.8155	60.9857
47.4629	13.6131	81.216	305.595	0.747539	27.4084	68.3305	5.22634	49.5142	44.3629	45.7517	38.6574	66.548	19.1392	8.56938	33.5283	46.0173	10.1246	17.3307	8.76947	57.2347	33.4957	10.3498	112.962	26.6284	45.8807	82.5865	24.8088	39.3724	64.6583	96.7612	118.205	45.3273	79.3245	9.12969	65.2968	74.6748	61.357	120.359	20.6479	33.2638	79.7746	74.8864	74.047
47.5629	12.0841	94.4237	339.952	0.647562	27.5071	62.1847	24.658	59.2293	45.9945	42.7336	37.899	72.4253	17.0402	7.73686	30.1623	48.7017	8.55303	15.5137	7.46631	60.6372	30.3235	9.04619	104.349	45.6533	56.7317	98.241	34.8255	34.9135	59.753	94.6528	115.459	52.0834	77.6973	8.3816	73.353	75.345	58.6686	120.995	22.2499	40.0064	78.439	71.9046	100.182
47.6628	10.7251	119.438	355.399	0.560665	27.011	56.3977	32.3295	63.955	45.7669	39.53	39.4142	85.7833	21.7697	6.98412	27.0859	47.4094	9.14408	13.8116	6.34255	59.6144	30.097	7.89725	94.0242	50.0112	61.3982	104.366	38.8661	30.7795	53.3903	91.3501	118.592	55.5121	87.8084	7.6726	75.2842	83.5433	66.6479	133.294	22.2529	52.7463	74.6625	66.3579	112.426
47.7627	17.439	122.968	354.101	0.485127	28.5201	51.031	43.3379	65.0942	59.2803	36.2824	45.8381	89.5031	23.7499	6.30387	24.2887	44.0523	12.3374	12.245	5.3789	56.0459	28.2282	6.8883	85.5723	48.4898	62.0025	104.214	42.2084	26.9989	46.1851	87.2846	116.323	56.6282	98.7949	7.00826	82.7061	84.6991	66.9497	135.561	22.0886	55.9957	69.4777	59.73	115.674
47.8626	18.8745	130.552	342.662	0.41949	28.9631	46.1025	58.502	63.8079	66.7158	45.468	47.79	87.5846	23.9757	5.68934	21.7557	39.7737	13.3841	10.8215	4.55604	51.1616	25.6952	6.0046	87.3733	65.325	60.0315	100.088	51.0864	36.455	44.9461	82.7699	110.904	56.1646	102.431	6.39155	104.642	98.202	63.6358	131.372	20.7843	54.3587	63.5926	55.5814	113.274
47.9626	18.2079	124.484	325.403	0.362566	53.7561	50.6501	61.6934	69.671	85.5724	50.634	46.8967	91.0725	23.1245	5.13452	19.469	35.2403	18.1727	9.54027	3.85555	45.7483	22.9975	5.23207	99.0878	67.594	56.5173	113.612	53.6394	41.6068	49.678	78.0316	103.793	54.6475	101.226	5.82377	113.74	107.617	65.4149	123.264	18.8928	67.268	57.4829	50.2983	107.496
48.0625	25.6876	133.252	305.124	0.313278	69.5413	51.2157	58.8499	83.9513	95.8668	52.8841	45.1588	88.9511	30.1355	4.63381	17.4096	30.8246	19.761	8.39565	8.24887	40.2942	20.3802	4.55757	100.815	70.735	52.1671	117.793	52.3927	43.702	48.251	73.2295	95.9189	52.4529	96.9567	5.30508	114.673	108.473	62.8728	113.007	16.7651	70.9557	51.4589	44.6918	99.8629
48.1624	26.8845	127.457	283.619	1.45569	78.8686	49.5578	53.2813	92.8722	100.064	53.0588	70.6226	83.7404	33.1597	4.18237	15.5586	26.7201	19.5003	7.37911	13.0139	36.6046	25.4523	3.96909	106.136	67.4289	47.5592	115.888	61.1084	43.6777	43.8812	68.4762	87.8637	49.8479	90.8682	4.83426	110.611	104.565	64.4422	101.813	14.6171	68.4148	45.7142	39.2177	91.3798
48.2623	32.3509	129.265	262.016	15.9271	83.6066	46.7344	46.7875	190.29	100.012	60.3344	83.236	100.322	33.6327	3.77524	13.8973	23.0133	18.2387	6.47628	18.7263	40.1614	26.3526	3.45598	103.797	61.8708	42.8615	110.201	88.4399	42.2321	38.3853	63.849	79.9814	47.0202	83.8229	4.40911	116.435	98.1826	61.8521	90.4892	12.9883	62.8308	40.3615	39.3251	85.3654
48.3622	33.607	121.045	241.003	39.0576	85.1219	43.3753	40.3073	260.381	97.0818	72.132	87.3657	109.137	32.5342	3.40823	12.4082	38.0485	16.4997	5.68078	20.7679	46.7234	29.5901	3.00887	97.1376	55.8066	38.2854	102.335	122.694	50.4894	32.7488	61.3734	72.478	46.7482	76.4072	4.02612	115.271	90.6906	57.4453	79.5534	15.857	68.1604	35.4574	37.23	78.4275
48.4622	31.9249	109.502	230.961	50.5816	84.4111	39.8494	34.2955	364.565	92.2879	78.4072	86.3834	109.223	30.5248	3.07725	11.0746	43.9929	14.5981	4.98023	20.7089	48.2471	29.3835	2.61938	106.638	49.9354	33.9593	93.3916	220.255	54.3774	27.4707	58.4605	65.4633	46.1174	69.0099	3.6811	109.912	82.8877	52.4141	69.3176	16.6472	66.6394	31.0213	34.0602	71.1864
48.5621	29.2322	97.467	217.911	88.9094	82.1975	36.3672	28.939	422.481	95.0579	80.6993	87.4668	112.672	28.0436	2.7786	9.88133	44.7173	12.7162	4.36354	19.5165	46.7388	27.5661	2.28013	106.695	47.2664	29.9545	84.1112	275.378	55.2067	22.7706	55.3012	58.9861	44.6956	67.6239	3.36951	102.22	75.228	47.3499	59.9507	16.1924	67.1592	27.048	30.4834	64.0344
48.662	26.3279	86.0712	203.426	106.895	79.06	33.0433	24.282	447.778	105.068	82.9151	84.2958	126.013	25.3773	2.50878	8.81405	42.5954	10.9531	3.82104	17.7777	43.5266	25.0957	1.98468	101.276	43.2361	26.3033	74.9759	293.363	53.9566	18.7135	52.0323	53.0566	42.7706	64.3987	3.08666	93.4233	67.9567	42.5316	54.5407	15.0426	63.2276	23.5167	26.8828	57.2089
48.7619	23.5297	75.71	190.647	112.346	77.8742	29.9351	20.296	450.564	108.807	82.2817	94.8461	127.91	27.2919	2.26454	7.86003	39.0628	9.35633	3.34438	21.0203	39.4745	22.4622	1.72745	94.7799	38.9425	23.0127	66.2856	288.882	51.3523	15.2823	48.7516	59.6181	40.5475	75.1346	2.82849	84.3097	61.1935	38.0772	48.8469	13.5539	57.2531	20.3978	23.4665	51.6539
48.8619	20.9517	66.4651	177.146	110.33	75.4715	27.0657	16.9195	438.276	108.192	79.6942	97.1931	123.227	29.7752	2.04305	7.00758	34.9704	7.94249	2.926	32.5994	35.1314	19.906	1.50341	86.1714	44.6819	20.0734	58.2134	271.593	47.9247	22.7292	49.2081	67.0018	38.1713	79.4275	2.59137	75.3716	54.9842	34.0234	70.1241	11.9511	50.6015	17.6573	20.337	68.9003
48.9618	18.6229	58.2915	163.61	104.109	72.2898	24.4387	14.079	416.337	104.647	75.8227	94.3747	115.02	30.0598	1.84162	6.2461	30.8069	11.1742	2.55873	37.0378	30.8337	17.5357	1.30822	102.396	45.4279	17.4662	50.8452	247.75	44.0567	24.6922	49.3296	69.0728	35.7436	79.4381	2.37248	85.7301	51.7915	30.3666	80.7055	10.3701	46.9469	15.2592	25.7985	76.8738
49.0617	22.5432	51.0975	150.461	95.7517	68.6432	22.0468	11.7006	388.662	99.2187	125.037	88.4925	105.183	28.9952	1.65808	5.56591	26.8388	12.3086	2.23583	37.3638	26.7767	15.3919	1.13806	106.567	58.3242	15.1664	44.2083	221.317	62.3943	23.7894	56.9066	67.8972	33.3341	76.7008	2.17055	88.5599	47.9352	27.0846	84.0666	8.88828	42.1325	13.1679	27.3354	95.2486
49.1616	23.05	44.78	137.941	86.5487	64.7548	19.8768	9.71572	358.036	92.6725	171.853	85.1018	94.864	27.1531	1.49065	4.95846	25.2058	12.2257	18.8253	35.4463	23.063	13.4802	29.9181	121.87	59.5343	13.1468	38.2917	194.724	72.6558	21.535	61.0419	64.8227	30.99	72.2948	1.984	86.7031	43.8679	26.5946	82.711	7.54487	37.0231	11.3494	31.9615	102.914
49.2615	21.7614	39.2386	126.182	77.2808	60.7805	17.913	8.06267	326.406	85.5577	199.744	83.1265	84.7353	34.2942	1.33786	4.41627	22.9125	11.4789	28.1872	44.7093	19.7355	11.79	43.8806	124.512	56.204	11.3798	33.0605	169.391	79.7565	36.4575	62.7155	60.7204	28.7417	66.9706	1.81188	82.075	39.8485	24.9922	78.4214	6.35497	32.0816	9.77185	32.71	103.711
49.3615	19.8718	34.3808	115.238	68.4008	56.8287	39.8265	6.68807	295.102	78.7389	213.816	78.2585	79.9513	44.5468	1.1986	3.93242	20.3931	10.4101	32.7944	47.2159	16.8004	10.303	57.9462	119.682	51.3518	16.2135	28.4661	146.077	94.0085	41.0813	62.6531	63.0584	26.6076	61.2411	1.66612	86.0432	36.0179	22.951	72.4497	5.31898	27.5355	8.40602	31.3235	107.382
49.4614	17.8745	30.1235	114.973	60.1513	59.1518	50.4088	5.54615	264.995	71.8415	217.964	71.8191	73.6359	48.9467	1.07221	3.50063	17.8939	9.22584	52.2443	45.9262	14.2417	8.99892	62.6165	110.767	46.2274	18.6355	24.4531	125.12	100.495	40.2526	61.39	73.017	24.5976	55.4495	1.52909	84.9789	32.4464	20.8094	65.6589	4.42869	23.4767	7.22545	30.877	111.288
49.5613	15.9644	26.3928	112.784	52.6432	65.7667	54.3201	4.598	236.632	65.0905	215.139	71.504	70.5057	49.6034	0.958073	3.11547	15.5458	8.04605	62.0617	42.6547	19.1512	19.0928	62.0113	121.217	41.3255	19.4506	20.9636	106.596	101.558	36.7855	59.3197	76.4161	22.7166	49.8181	2.62865	80.9015	34.2519	18.7312	58.63	3.67132	30.3696	6.20648	36.2778	109.458
49.6612	14.2103	25.118	108.062	45.9058	68.9254	65.3862	3.8112	220.829	58.6342	207.566	72.489	76.8847	49.3341	0.855241	2.7721	13.4106	6.9364	65.6453	38.4943	21.0782	22.7314	58.6044	121.081	36.8211	19.2254	33.0725	90.426	98.9494	36.0017	56.7294	75.7775	20.9664	47.8372	3.26745	88.3618	33.8666	16.79	51.7409	3.03245	32.1477	5.32812	37.2077	116.37
49.7612	12.6282	29.7406	104.201	44.2778	69.6656	71.6559	3.15857	204.979	59.1977	196.907	69.9147	77.0436	47.1325	0.763061	2.46613	12.814	5.92891	65.3012	34.0859	21.1595	23.1151	53.8629	141.078	35.7773	18.3551	39.5001	91.6166	93.9619	32.8796	57.2972	72.749	19.3482	60.6358	3.59472	89.3251	32.4714	15.013	78.6642	2.49709	31.0517	13.0042	38.529	116.194
49.8611	11.2134	29.4813	103.746	41.3086	68.7429	72.3657	2.61702	188.875	58.8749	184.392	65.257	73.6647	46.1905	0.682728	2.19382	11.7735	5.03531	62.5821	29.7906	31.2461	21.9426	48.6403	182.42	33.1002	19.5068	42.047	87.6489	87.5418	28.8367	56.5709	68.3985	19.8726	66.9491	3.71729	86.3042	30.3893	13.4043	103.119	8.87851	28.5467	20.1244	37.1332	111.672
49.961	9.95331	27.346	100.351	46.5538	66.7061	69.9749	2.16772	172.223	56.9526	182.993	59.518	68.4299	43.7093	4.26319	1.95151	10.5528	4.2555	58.5234	25.7971	39.4012	20.1053	43.419	211.315	37.7557	19.491	42.0361	80.8902	80.3707	24.6449	54.9621	63.4098	19.8123	68.6872	5.64919	80.9855	54.5065	11.9571	114.344	12.0813	25.474	23.8927	42.7692	104.652
50.0609	8.83326	33.1873	97.2729	47.437	63.9517	65.9618	3.61759	175.535	59.9368	184.272	66.687	78.0354	47.74	6.58882	1.73613	20.3077	3.58295	53.806	26.7556	42.2242	21.6809	38.4579	229.565	37.1292	18.7423	41.652	72.8558	72.9304	20.6976	52.774	76.2729	19.357	67.4296	6.74828	83.7559	65.6336	16.1017	116.714	13.2712	22.3015	25.3926	43.4709	96.3641
50.1608	7.83865	34.5025	100.094	46.7041	60.7651	88.3575	4.0628	173.9	60.2237	180.343	68.1835	79.9739	48.2224	9.76616	1.54484	24.4103	3.00791	48.8691	27.6909	41.778	21.1539	33.8829	237.831	39.5384	17.5614	39.7985	64.4897	65.5528	17.1711	50.2283	85.5742	18.6476	64.2939	7.27846	82.0574	72.9172	17.2124	113.371	13.2323	19.2762	41.171	41.4694	87.6115
50.2608	6.95592	35.0947	101.404	44.1398	57.3498	99.3733	3.98894	167.352	58.6758	172.914	66.1138	77.4731	46.5269	11.6821	1.37507	30.1763	2.51949	47.6592	26.6453	39.4358	19.6672	37.4092	254.496	37.9397	20.0012	37.0852	56.3561	58.4584	14.1206	47.4854	88.1419	20.2817	60.0615	7.42683	77.7135	81.9102	16.8429	106.544	12.4852	16.5156	49.6493	52.9986	78.9034
50.3607	9.73964	32.9023	99.1513	40.6392	53.849	101.641	3.66847	157.74	55.9299	163.259	65.0392	81.9929	49.4658	12.6944	15.9693	31.5807	2.1067	59.6355	24.5864	40.0962	17.8151	37.4427	269.748	34.912	24.2929	33.9318	48.7703	51.7859	11.5374	44.6606	96.2313	20.9577	55.2714	7.76159	80.4485	83.5723	15.7981	97.7897	11.3696	20.8996	53.177	58.8685	78.891
50.4606	10.1737	47.2722	94.7996	40.7647	50.3615	123.725	3.25116	149.305	52.4522	154.131	61.521	80.8652	49.2143	14.7486	24.804	35.4747	1.75905	64.6257	31.4146	38.4873	15.8994	35.5995	264.957	31.5312	33.8754	30.6215	41.8877	45.6148	9.38189	41.8339	106.7	20.9669	50.2892	7.76982	78.8623	81.1159	18.2183	88.1779	10.102	23.4623	53.4306	58.8157	84.0086
50.5605	24.8236	49.5841	89.3029	38.9672	46.9538	131.937	2.81638	139.93	48.5792	143.791	60.4959	82.8317	47.0337	15.7776	31.1377	35.5753	1.46697	65.176	33.3489	35.6272	14.0658	32.8406	255.115	29.438	38.6113	31.9786	40.9221	44.7127	8.78155	39.0605	109.228	20.5228	53.9365	8.52287	82.9329	76.4827	18.4104	78.4217	9.11784	23.3129	51.5964	55.5681	83.9643
50.6605	28.8064	47.6116	83.2752	36.1448	44.3365	131.402	2.40417	129.297	44.5506	132.885	66.7506	85.0462	43.7672	16.085	34.2306	33.6313	4.62787	63.0053	35.9072	32.1756	24.0169	29.7272	247.887	26.763	40.1228	31.603	42.3791	42.6437	7.81762	36.3778	106.924	23.1255	54.4138	14.7965	84.1059	70.8335	17.5483	68.9797	8.83087	29.594	49.8265	50.7729	80.7516
50.7604	33.7159	43.5604	77.2142	32.8617	58.0581	126.052	4.79573	118.159	44.3422	121.871	67.6803	105.396	45.7322	15.8948	35.1585	30.6975	15.2229	59.2635	35.2794	28.5488	27.3001	26.7202	231.032	24.0361	39.5514	30.1434	41.0705	39.8597	25.7644	35.9148	105.366	24.3818	52.8407	18.4313	81.4235	64.8508	16.237	66.1154	8.18134	30.9728	56.1143	52.6124	79.1632
50.8603	33.418	38.9823	82.7715	29.4638	66.2157	118.246	7.11048	107.035	42.9181	111.071	65.2829	112.199	45.0418	15.3714	39.6816	30.561	20.1698	54.71	32.9626	24.9996	39.2956	31.3814	209.458	21.4632	37.6931	28.0529	38.2235	36.6863	32.6996	45.353	107.956	25.6688	50.0064	31.062	76.5084	58.9251	25.2267	82.9621	7.35756	29.7452	58.0105	61.6689	81.1266
50.9602	31.1565	34.5159	83.6599	26.1555	70.4163	109.382	7.7281	96.2689	40.712	100.702	63.9978	112.239	42.7657	14.6349	43.5337	29.1496	26.6016	49.8379	33.8192	37.8419	42.6478	61.2091	195.429	19.113	35.0968	26.0636	34.6283	33.3554	33.653	51.0013	105.734	25.9841	46.4607	38.3482	70.4358	69.7699	28.14	90.2014	6.47784	32.6541	57.0481	63.1829	79.2465
51.0601	28.2927	30.401	86.4716	23.0506	71.8355	100.273	7.47929	86.0798	50.3476	90.9009	60.3952	115.39	39.6216	13.772	44.6616	26.7538	28.6091	59.0357	32.3877	46.9811	41.7308	74.1794	204.203	16.9975	32.1351	68.2639	30.7815	30.0276	34.4729	53.9152	100.715	25.6376	47.1361	42.0051	63.9054	72.9449	28.0546	91.0483	19.804	44.5125	54.3071	60.5425	75.0796
51.1601	25.3836	26.7058	93.2607	20.2054	71.3304	91.3796	6.82796	83.8161	55.4183	81.7484	72.9442	185.816	42.7248	12.8448	44.0136	23.963	29.5873	62.3593	40.8339	50.0037	38.8556	85.9475	198.855	15.1065	29.0563	92.3742	26.9841	26.8105	51.6001	57.9236	94.2002	24.8538	45.9414	58.6822	57.3608	76.6888	32.8143	94.3847	26.4219	47.826	50.5394	55.8049	69.6679
51.26	22.6443	23.4289	102.772	17.6402	69.525	82.9474	6.02712	79.678	57.2506	73.2834	86.4004	289.257	54.1655	11.8973	42.2505	21.1165	28.428	61.9831	43.1159	49.287	35.226	130.687	189.095	14.5901	26.0206	118.524	23.4082	23.7727	64.5074	59.5671	87.0211	62.73	43.5878	88.3148	51.0717	75.6602	33.3545	105.738	28.8	46.5393	46.2608	50.1956	63.6978
51.3599	20.1457	20.5396	105.463	15.354	66.8705	75.0947	8.08258	74.4216	56.8347	65.515	99.2516	345.027	68.148	10.9601	39.8288	18.3996	26.161	59.3717	53.4444	46.4118	31.4534	162.517	185.134	21.1383	23.127	130.518	22.5856	20.9543	66.0046	59.5406	79.6964	90.7657	85.7879	112.418	45.1916	78.325	31.8878	108.549	28.5971	42.9678	41.8176	44.4236	57.6112
51.4598	23.7402	17.9997	106.067	13.3335	63.6925	67.8646	10.3052	68.5843	54.917	68.8421	102.825	361.147	96.1099	10.0536	37.0611	15.9052	23.4156	55.5015	57.8907	42.4133	27.8342	192.574	173.379	22.2921	20.4324	133.074	20.9596	18.3752	61.7356	58.3583	72.5409	119.645	109.9	139.11	39.7969	80.2519	45.8918	105.828	40.4434	66.6	37.4359	38.8804	54.1581
51.5598	23.583	15.7715	118.365	11.5589	60.2238	61.257	10.6489	62.5416	52.037	69.3446	100.516	354.034	211.966	9.191	34.1585	13.6707	20.5648	51.7622	57.0524	37.9547	24.4991	199.137	157.707	24.794	17.9651	145.182	18.9502	16.0412	69.5066	56.3987	65.7363	208.383	121.575	152.541	34.9146	78.0757	50.091	99.7118	45.0763	74.5853	36.3721	33.7647	49.9796
51.6597	22.0074	13.8164	122.281	10.0074	70.728	55.2475	10.0572	87.5055	48.5924	67.8805	94.6786	334.055	308.177	8.38025	31.2609	11.7018	17.8197	47.4987	53.4016	33.4482	21.4933	192.763	140.565	24.1695	27.7131	195.399	16.8207	13.9482	137.638	53.9396	59.3785	263.685	124.866	157.085	30.5403	73.7199	70.5807	91.6968	45.2861	152.878	37.4428	29.1591	51.8254
51.7596	19.9929	12.103	120.984	8.6556	92.9555	49.7995	9.05429	103.201	44.8591	65.0948	86.9201	307.672	460.987	7.62516	28.4497	30.9096	15.2902	43.5829	48.4334	29.1379	18.8186	179.761	123.447	22.3913	32.7867	219.676	14.7296	12.0855	160.941	51.1829	53.5086	295.266	122.665	155.795	26.6508	107.568	76.5465	82.81	62.8284	221.302	36.7242	25.0812	50.9894
51.8595	25.5277	10.6018	116.557	7.48106	106.191	44.871	7.92412	110.403	41.0352	61.4677	78.3166	278.843	536.938	6.92704	25.7961	52.7531	13.0244	39.5264	43.0308	25.1572	16.4565	163.846	107.217	20.2855	65.9507	226.572	12.767	10.4386	191.606	48.2747	48.1339	310.183	117.016	150.789	23.2124	121.929	75.394	73.7386	75.4149	268.56	34.8966	21.5103	48.538
51.9594	29.0666	9.28647	110.359	6.46252	113.033	40.419	6.81346	112.198	37.2686	57.3534	76.3224	249.923	561.022	6.28535	23.313	81.8829	11.0335	35.5403	40.4874	21.568	14.3799	147.16	92.3318	18.1892	94.8814	222.184	17.4929	8.99076	192.252	45.3193	43.2415	313.552	109.35	143.529	20.1867	124.942	70.9626	72.037	78.5615	276.064	32.4333	18.4077	45.1872
52.0594	28.5459	8.1331	103.272	5.58056	115.382	36.4011	5.7919	124.232	33.6514	53.0094	79.9135	222.253	552.553	5.69802	21.0195	92.9411	9.30787	41.9149	36.8421	18.3871	12.5593	130.887	78.9862	16.2281	109.46	219.433	21.4619	7.72412	177.977	42.3892	38.807	309.067	126.054	135.016	17.534	146.065	65.2222	69.0847	76.0791	262.661	29.6584	15.7267	41.4113
52.1593	41.3236	7.12416	95.8577	4.81763	114.624	32.7776	4.88654	128.341	30.24	51.7734	78.6215	196.54	524.625	5.16181	18.9219	111.111	7.82696	44.18	32.8051	15.604	11.3137	115.647	67.215	14.441	114.469	209.207	26.2258	6.62086	157.394	39.5335	34.8006	299.388	171.79	148.767	15.2152	151.84	59.164	64.3451	70.4785	239.348	26.7894	13.4194	37.5177
52.2592	44.432	6.24071	88.4668	4.15806	111.766	29.5114	4.10188	127.047	27.0663	49.5659	74.3729	173.094	486.01	4.67164	16.9987	114.638	6.56544	43.8591	28.7823	13.1929	11.0116	107.079	65.2049	12.8354	113.276	194.638	27.6568	5.66365	135.248	36.7849	31.1899	286.418	245.184	153.619	13.1933	148.9	53.2697	58.669	63.382	212.398	23.9678	11.44	33.6998
52.3591	42.7598	5.46702	89.5441	3.58805	107.535	26.5686	3.43137	122.197	24.1446	46.7442	68.4862	151.993	442.482	4.22053	15.2541	110.094	5.49676	42.7704	24.9926	11.12	10.2245	97.1581	60.7081	11.3993	108.232	177.881	27.081	4.83601	114.009	34.1641	27.9421	271.511	283.805	152.62	11.4338	179.74	47.7566	54.0136	55.8092	185.263	21.2817	9.74672	30.0738
52.459	39.3746	4.78941	89.0395	3.0956	102.457	23.9183	2.86378	115.133	21.4766	43.5714	61.8472	133.172	397.761	3.80864	13.6811	101.47	4.59532	43.3636	21.5414	9.34895	13.2399	87.0031	54.9997	10.1208	100.96	160.385	25.3701	41.2608	94.8326	31.6829	25.0249	255.62	298.781	147.887	9.90498	212.151	42.7069	67.3363	48.3755	159.73	18.7818	8.29456	26.7037
52.559	38.3683	4.19595	86.0549	2.67031	96.9033	21.5321	2.38613	106.817	19.0559	41.1138	55.0352	116.493	354.157	3.43273	12.2497	91.1352	3.8374	45.0167	23.3696	7.84322	13.8857	84.7382	50.8732	8.98253	92.563	143.098	23.0874	65.3927	78.133	29.3465	22.4074	254.905	298.071	140.88	8.57754	237.094	38.1354	72.9887	41.4293	136.615	16.4935	7.04847	23.6193
52.6589	35.519	11.5301	81.6525	10.8238	91.1409	19.3843	1.98589	97.9301	16.8713	43.3709	48.4156	101.779	313.031	3.08412	10.9606	80.4622	3.20176	44.2917	23.0491	6.56833	13.3774	79.7045	49.2624	7.9748	83.7782	126.611	20.589	79.444	63.9283	27.156	20.0603	248.932	287.32	132.599	7.42525	241.304	34.0242	73.543	35.145	116.19	14.4252	5.99007	20.8279
52.7588	38.3109	13.5794	76.5204	15.0208	85.3528	18.9438	1.65147	103.66	14.9091	43.7989	42.2053	88.846	275.107	2.76078	9.7938	70.2066	2.66966	42.1484	21.5839	5.49253	12.3548	74.9743	75.5777	7.07569	75.0825	111.268	18.0926	86.272	52.038	25.1096	17.9568	239.546	270.498	123.721	6.4249	260.74	30.3412	75.3341	29.5875	98.4248	23.8315	5.08731	18.3227
52.8587	39.586	13.4371	71.0993	16.7473	79.6647	29.263	1.37243	104.225	13.1544	42.9507	45.1168	80.3268	246.539	2.46936	8.73105	60.7513	2.22486	39.225	19.5815	4.5873	18.016	68.7086	86.9691	6.27731	66.7724	97.2425	15.7242	95.34	42.1968	24.2039	19.448	228.061	250.363	114.699	5.55654	359.438	27.0493	89.788	24.7541	83.1373	32.2408	4.31052	16.0886
52.9587	37.5271	12.4542	65.6655	16.9722	74.1599	33.8422	1.13951	101.332	11.5913	41.2424	44.9329	71.8735	218.997	2.2001	7.88624	52.2572	1.85343	35.939	17.4008	3.82735	22.3973	66.5501	89.1282	5.57108	59.0197	84.5943	13.5505	98.3042	34.1181	31.4698	26.5137	215.408	228.796	113.512	4.8034	407.985	24.1107	101.635	20.604	70.0799	36.3747	3.63117	14.1059
53.0586	44.9143	11.213	60.3875	16.3222	71.0583	35.072	0.945125	96.5785	10.204	38.9836	42.8469	63.8386	218.444	1.9594	7.08866	44.7569	1.54353	66.8976	15.2457	3.1906	23.151	62.0833	112.332	4.94225	51.9109	73.3072	11.6001	97.0762	38.8193	35.8857	29.8095	202.239	214.563	109.707	4.15198	500.957	21.4897	116.646	17.0762	58.9852	37.6405	3.06087	12.3529
53.1585	44.8401	9.9572	66.6937	15.1985	67.4907	34.4028	0.783075	90.3857	8.97618	36.403	39.6786	64.6988	209.103	1.74411	6.35349	38.2119	1.28514	93.7497	13.2255	2.65796	22.1514	56.5992	128.029	4.37804	45.4764	78.4026	9.87858	94.5273	42.3935	38.242	35.3438	189.008	199.994	104.32	27.1625	532.108	19.1529	121.323	14.1012	49.5932	37.0383	2.57042	10.8074
53.2584	41.9296	8.78237	68.5219	13.8534	74.3089	32.7096	0.647896	83.4288	7.89198	33.6673	43.3425	62.2735	206.704	1.54784	5.68725	32.548	1.06983	119.728	11.3912	24.8805	23.093	50.8413	130.587	3.88076	39.7094	78.6012	8.37734	89.7239	40.9463	39.1266	37.416	176.018	183.738	98.0606	42.3127	527.834	17.07	119.254	11.6087	42.1407	35.2725	2.15796	9.44792
53.3583	38.1262	7.72001	67.5726	12.4425	77.4322	30.5157	0.535238	81.6902	6.93582	51.0905	49.4709	58.0929	265.459	1.37491	5.08402	27.6758	0.890501	142.503	9.7607	36.6805	22.1855	45.2223	134.196	3.44006	34.5804	75.6882	15.7958	83.565	51.7167	38.9743	37.3476	163.472	169.265	91.4081	49.8129	504.156	15.2137	112.993	9.53172	41.4943	32.8338	1.8157	8.25426
53.4583	34.2274	6.77458	64.963	11.0585	77.9712	46.3218	0.441343	77.9701	6.09286	63.1572	53.4815	53.1055	504.819	1.22159	4.55313	23.5028	0.741154	192.855	8.33153	41.7777	20.4596	39.9567	129.431	3.04547	30.0468	70.9156	23.3982	76.6984	76.637	38.1071	36.0025	151.495	154.132	84.6815	52.3616	470.711	13.5594	104.333	7.80876	38.5677	30.0591	1.53309	7.20761
53.5582	30.5429	5.93979	61.4228	9.75358	76.7434	53.2782	0.363436	73.0467	5.34933	69.8531	53.6085	47.8872	632.489	1.08073	4.07996	19.9399	0.616819	216.06	13.4866	42.6882	18.4492	35.1425	120.056	2.69728	26.0592	65.1489	27.2439	69.5817	90.9163	47.3853	33.9414	140.16	146.371	78.0876	51.7999	433.218	12.0851	104.966	6.3849	34.6516	27.1747	1.29817	6.29072
53.6581	27.1768	5.20556	62.4981	8.55419	74.3371	57.5705	0.298751	67.4759	4.69278	72.6597	51.3334	70.5148	732.786	0.955221	3.65562	16.905	0.513248	248.058	33.9951	41.0968	33.4753	30.8095	108.487	2.39074	22.5659	58.9749	29.7764	67.2213	111.143	52.8836	34.8285	129.502	136.337	78.3425	49.3758	395.002	10.7712	101.012	5.21204	30.4717	24.3284	1.09982	7.6696
53.758	24.1483	4.5611	68.9085	7.47083	71.1766	57.7293	0.245143	61.6488	4.11243	72.7031	47.6759	80.1918	763.606	0.848591	3.2783	14.3244	0.42703	257.981	43.1871	57.3238	38.597	26.9501	96.2388	2.11698	19.5156	64.5407	41.6154	63.4382	127.913	55.657	35.668	119.531	125.19	79.1403	45.9239	357.93	9.60006	94.3122	4.24861	36.2764	21.6127	0.92957	8.22413
53.858	21.4429	3.99602	70.7331	6.5042	67.5665	55.5969	0.2011	63.7538	5.85016	70.834	43.3259	83.8911	750.886	0.745729	2.94737	12.1327	0.355242	283.534	45.7409	63.9905	38.7512	23.5365	84.2218	1.87531	16.8593	65.5737	46.3693	61.9906	130.081	56.4895	34.9239	111.573	113.715	77.5316	45.9024	354.736	8.55624	86.1503	7.01426	62.6128	19.0814	0.781817	14.9836
53.9579	19.0345	3.50085	69.7153	5.64937	65.424	52.2797	0.165383	110.399	6.85829	69.2077	38.7397	82.2217	712.2	0.654598	2.65551	10.2732	0.295534	312.36	44.5598	64.716	36.5555	20.5318	72.9531	1.66088	14.5513	63.6935	46.77	58.9903	121.28	55.9615	33.2597	103.807	102.427	74.419	44.0396	338.644	7.62578	77.3997	14.4901	72.2376	16.7619	0.652932	19.6731
54.0578	22.2763	3.0671	75.3249	4.89833	76.5483	70.5	2.89153	196.467	8.85435	66.2748	42.6861	90.9231	659.31	0.574307	2.39213	11.9211	7.76713	317.882	41.4239	105.386	44.5451	17.8961	62.694	1.4715	12.5496	60.0394	44.6243	72.6773	107.714	54.5017	31.1036	96.3388	91.6488	70.423	41.1275	316.075	6.79636	68.6391	18.0181	72.9986	14.6638	0.540232	21.8053
54.1577	22.0788	18.0545	76.5375	4.24167	84.5737	77.8605	4.00854	247.676	9.95045	69.394	44.6605	91.7721	599.957	0.503029	2.15192	12.1371	12.4998	309.021	37.4058	135.969	53.4879	15.5896	53.5445	1.30442	10.8164	81.5147	41.1103	83.8908	92.8159	55.864	28.7278	89.2327	81.5698	65.9665	37.6945	290.838	6.05691	60.2356	19.0709	68.8257	16.3217	0.441787	22.2865
54.2576	20.5843	33.2144	82.7964	3.66958	98.0665	78.9347	4.26535	328.529	10.4036	70.7688	49.4768	88.124	569.481	0.43947	1.93334	11.5713	17.3924	291.754	33.1351	148.406	59.1459	13.5747	45.5058	1.15736	13.6175	91.9762	36.9809	88.6678	78.3896	55.7164	26.3017	82.5241	72.2873	61.3337	40.4842	265.145	5.39763	58.2979	20.9322	62.3775	16.7652	0.357733	21.7359
54.3576	18.6922	36.8032	84.1111	3.17254	105.248	76.4925	4.08594	372.044	10.4067	69.8709	50.2769	82.087	549.918	0.383715	1.73565	13.5939	19.0828	270.041	28.9662	148.315	58.3494	11.8165	38.5216	6.65427	14.861	126.691	36.9786	89.1305	65.2921	62.3544	32.3219	76.2287	63.8357	56.712	40.5417	244.642	6.43677	63.1347	20.862	55.163	19.3291	0.285918	20.5723
54.4575	16.7702	35.6553	82.3805	2.74157	107.984	72.2002	8.74257	410.823	10.1044	67.4242	48.5635	74.9655	515.351	0.336181	1.55734	13.9175	18.9171	246.459	25.6008	140.876	54.558	10.2837	32.5054	8.33313	15.0788	164.617	35.0975	91.9909	53.8472	65.733	34.7867	80.0132	56.2088	52.222	38.9644	224.916	6.5917	91.2851	19.6792	48.006	20.2352	0.225788	19.0756
54.5574	14.9604	32.7492	78.8508	2.36835	107.635	67.0504	10.3782	429.88	9.6043	63.9699	45.3742	67.5491	473.08	0.681031	1.3963	13.3099	17.7412	222.647	22.3437	129.497	49.5772	8.94841	30.613	8.44459	14.6439	182.294	32.2219	90.899	44.0898	66.7876	35.0417	80.8409	50.8019	47.9372	36.432	204.931	17.2413	105.346	33.6766	41.3261	20.055	0.177176	17.4289
54.6573	13.3096	29.3615	74.3334	2.04534	105.193	61.6244	10.5047	429.074	8.9855	59.9088	41.4142	60.2989	427.864	0.899702	1.25019	12.236	16.0779	199.61	19.3279	116.372	44.3276	7.78565	27.9525	20.8112	13.8155	186.451	28.9154	121.891	35.909	66.2118	33.9665	95.4699	45.5779	43.8993	33.4225	185.611	29.0384	109.89	39.9239	35.3093	23.8647	0.138735	15.8387
54.7573	11.8254	47.3319	69.3517	1.76589	101.375	56.2547	9.8181	415.067	8.30545	55.5341	37.1524	53.4692	397.259	1.02756	1.6788	10.972	14.2423	177.93	16.6117	102.877	39.2586	6.77362	24.983	24.2134	12.7712	181.878	30.5528	138.697	29.1303	64.5182	42.8416	103.27	40.6517	40.1281	30.2452	167.438	33.0715	125.388	41.3492	30.0094	25.392	0.108909	14.2589
54.8572	10.5001	53.6258	64.2376	1.52414	96.6988	51.1223	8.7862	392.711	15.5918	51.0563	34.4873	50.7932	362.265	1.0906	2.54197	9.67679	12.4171	157.908	15.5989	106.183	34.5718	5.89304	21.9861	23.9739	11.6309	171.948	29.9497	156.845	23.5607	62.0841	46.6452	106.301	36.0867	36.6293	27.0945	150.632	33.2557	145.194	39.9092	25.4095	25.4134	0.0863252	12.7486
54.9571	9.32042	52.3664	59.197	1.31497	91.5328	46.3187	7.66027	365.499	20.0763	46.6242	31.6993	46.9873	349.499	1.10809	3.01689	8.43766	10.7025	139.664	14.1758	102.836	39.2486	5.12687	19.1261	24.058	10.4736	159.006	28.0772	180.51	40.193	59.1861	47.2876	106.056	31.9113	33.3987	24.0871	143.929	31.6256	151.727	36.8918	21.4568	24.4781	0.0700392	11.3402
55.057	8.27211	48.9457	57.816	1.13393	86.1392	41.8813	6.56907	335.908	31.3128	42.3393	28.5869	42.7111	349.293	1.09416	3.22835	7.29829	9.94223	128.163	12.6108	95.751	39.3543	4.46048	31.8486	22.5621	9.34953	144.657	25.5631	214.921	45.3816	68.7724	46.0196	103.608	28.1301	30.4269	21.288	145.947	65.5662	149.572	33.1278	18.0838	22.9705	0.0588871	10.0494
55.1569	7.34118	47.4779	55.2379	0.977245	80.7012	37.8177	5.573	305.663	38.0174	38.2687	25.4105	78.9546	334.771	1.05897	3.26486	6.27647	20.3347	118.45	14.1111	86.8266	37.1007	3.88086	37.5954	20.5585	12.6786	149.318	22.8044	230.977	44.507	74.0665	43.6551	99.7276	30.3359	32.8571	18.7632	141.922	78.0972	141.999	38.0482	15.2193	21.156	0.0518355	8.88011
55.2569	6.51481	43.6317	52.0095	0.841688	75.3447	34.1162	4.72509	275.931	43.2221	34.453	22.3335	122.798	312.138	1.00972	3.18467	5.37517	24.8774	107.99	14.1326	77.2675	33.8669	9.91622	39.0052	34.9571	14.2895	155.474	20.0439	238.73	64.5641	76.2852	40.7178	94.9658	56.5946	33.5381	16.4725	133.965	87.8413	131.303	38.8092	32.0697	19.2143	0.0479571	7.82999
55.3568	13.8944	39.1284	48.4826	0.724524	79.8108	30.758	4.36111	247.476	51.3091	30.9134	19.4528	142.154	285.502	0.951756	3.03675	4.58923	25.9459	97.4782	15.5445	68.5413	31.4171	51.615	50.5763	38.2336	25.6173	165.012	17.4226	236.121	78.559	76.3313	37.5404	89.7119	71.4877	35.5118	15.7617	124.157	87.8766	119.073	37.1242	39.7981	17.2645	0.0463531	6.89285
55.4567	15.8113	34.6809	44.8805	0.623384	81.2184	27.7174	4.22959	220.764	55.3022	27.6577	16.8198	156.988	272.15	0.888713	2.84993	3.90926	25.0445	87.3392	15.438	60.0095	31.0994	88.7918	54.6987	37.0526	59.2035	200.145	15.0152	226.643	79.5285	74.8728	39.5662	87.978	85.5732	35.8285	14.6942	128.787	83.3577	106.376	34.1173	41.2831	15.3823	0.0460568	6.06044
55.5566	15.5247	30.5619	51.2488	0.53617	80.5139	24.9684	3.86558	196.051	56.4071	43.1247	14.4555	183.313	263.342	0.823283	2.64389	3.32424	23.1124	77.8167	14.5155	52.0169	29.1286	148.215	59.3653	42.9169	78.0592	221.831	17.5533	212.866	73.9718	72.4018	44.3873	84.9149	91.6549	35.0716	13.4529	136.791	76.9365	93.9107	30.5078	39.4656	13.6131	0.0459352	5.32358
55.6566	14.4176	26.8546	53.5794	0.461038	78.3855	22.4769	3.414	173.444	55.5239	56.1355	12.3616	224.664	247.13	0.757515	2.43095	5.72192	20.725	69.0351	13.2031	58.0061	32.7598	172.749	77.2602	42.4237	86.9459	227.005	18.1333	200.018	65.6041	77.5082	45.7176	81.0229	92.3908	33.6452	12.1558	135.689	69.9547	113.619	26.7488	36.064	11.9818	0.0447652	4.67298
55.7565	13.069	23.5629	53.3858	0.396422	75.3308	20.2313	2.95137	152.947	55.1787	63.6675	10.5274	260.349	227.082	0.693075	2.22316	6.6892	18.2242	61.0417	13.9486	58.6333	38.1483	177.333	101.162	39.5326	89.2327	224.62	17.5476	190.276	56.4792	83.0684	44.9155	77.1346	89.6705	31.8265	14.6225	139.706	63.0704	121.401	23.1112	32.061	10.499	0.0416297	4.09965
55.8564	11.7152	20.6596	63.3315	0.340931	71.7074	18.2026	2.51605	134.499	55.5932	67.2139	8.93486	275.487	205.526	0.630815	2.02103	6.83349	15.8046	56.7599	15.6109	56.0831	38.4544	209.872	109.848	35.9092	87.2864	214.427	16.3155	177.518	47.6723	88.4535	61.305	91.1711	99.0315	29.8046	21.123	137.6	56.5872	121.342	19.7414	27.9993	14.8943	0.0365941	3.59516
55.9563	10.4463	18.1073	68.2496	21.0039	67.7707	16.377	2.12491	122.376	54.2644	67.9108	7.56249	271.675	183.941	0.571443	1.83002	6.52743	13.5682	88.3495	15.6356	55.5646	40.5472	263.532	109.269	32.237	82.7545	231.166	14.7711	163.159	39.6915	90.4548	73.3632	98.6645	105.165	27.7063	24.2183	130.879	50.6265	116.268	16.7104	24.1614	17.1283	0.66435	3.15175
56.0562	9.29144	16.6953	86.1641	37.0006	63.7013	14.747	1.78317	149.793	51.7931	66.619	6.38712	275.297	176.942	0.515498	1.6455	5.99654	11.5608	104.162	14.7729	52.4943	39.1602	284.821	115.291	29.1671	76.7701	248.562	13.124	148.195	32.7261	90.0743	78.0057	101.588	105.464	25.6151	25.1206	121.878	45.2186	108.226	14.0432	20.6786	25.9043	9.91597	2.76243
56.1562	8.25433	27.7841	96.6586	110.441	59.624	13.2738	1.49004	223.567	48.6196	90.5296	5.38566	264.957	165.39	0.46323	1.47647	5.37454	9.79424	151.106	13.4783	48.0793	36.2143	282.093	151.852	26.1359	70.1	249.98	11.5013	133.311	26.7923	88.052	81.1425	101.369	109.685	23.5841	24.6541	124.136	40.3489	103.378	11.7333	17.596	30.5075	14.3698	2.42094
56.2561	7.32885	30.1684	100.133	160.912	69.9175	11.9474	1.24164	318.162	45.0623	104.702	4.53593	247.158	151.544	0.415007	1.32089	4.73839	8.26135	177.554	12.0224	43.095	32.7059	266.608	165.284	23.3126	63.2519	241.215	9.97517	122.554	21.82	84.9322	80.1828	99.0373	119.373	23.7614	23.3749	128.75	35.9829	96.0139	9.7558	14.9116	32.2901	15.9871	2.12192
56.356	6.50531	29.0114	126.077	182.585	80.2542	10.7543	3.69536	438.652	41.3479	114.674	3.81735	225.926	136.873	0.370977	1.17743	11.8564	6.94477	205.144	10.5609	38.0248	29.1374	251.235	167.319	20.7484	56.5517	249.672	8.58268	116.092	17.7012	81.1137	76.8089	109.201	121.464	25.2144	21.6537	141.374	32.0784	87.3595	8.07935	12.5996	32.2156	15.9817	11.1973
56.4559	12.8538	26.5605	146.839	186.687	85.6522	9.68081	4.62284	512.417	37.6345	118.576	3.21113	203.702	138.341	0.330974	1.04534	15.0162	5.82258	247.514	9.17807	33.1565	25.7495	230.495	159.949	18.4468	50.1985	245.381	7.33845	107.953	14.3177	76.8854	72.1104	115.545	118.61	26.8918	19.7335	142.641	36.3013	78.2464	6.66856	13.2852	30.9651	15.0987	16.3465
56.5559	30.0757	23.7768	155.045	180.485	87.576	8.71511	5.69263	580.963	34.0292	118.177	2.70051	190.377	137.981	0.2948	0.927193	15.8709	4.87156	270.038	7.91539	28.6492	26.7581	207.905	147.504	16.3923	44.3041	233.174	6.24341	98.9534	11.5549	72.4557	87.7015	117.332	112.682	27.2487	17.7702	137.581	36.4078	69.2205	5.48891	16.5317	29.0152	13.7893	18.8877
56.6558	34.7001	21.0562	155.371	168.636	87.0937	15.4759	5.80635	608.36	30.6016	114.815	2.27076	174.242	132.076	0.262202	0.819667	15.4385	4.06916	273.354	6.78855	24.5782	52.3628	230.074	132.754	34.2716	38.9216	216.423	5.29053	89.6712	9.30926	67.9727	93.9545	116.01	104.986	28.6048	15.8604	129.228	34.5787	60.6246	4.50779	17.1671	26.6943	12.3214	19.7297
56.7557	34.2305	31.7714	150.897	154.078	84.9822	18.6181	5.44787	607.503	27.3941	109.49	1.90908	176.766	123.042	0.233089	0.72502	14.3384	3.39445	264.863	5.79835	20.966	97.8398	230.539	117.422	38.9172	34.0646	197.438	4.46855	80.5069	34.8585	68.8976	94.4095	112.621	96.4222	28.7104	14.0603	119.394	31.9363	52.6579	3.69492	16.4204	33.0454	10.849	19.496
56.8556	31.8514	33.7358	143.638	138.628	81.8038	19.6394	30.8815	587.865	24.4288	102.947	1.6046	170.239	112.476	0.207485	0.641414	12.941	2.82866	252.306	4.93767	17.8027	120.088	219.331	115.695	38.2122	29.7221	177.771	3.76429	79.8761	44.8696	68.1925	91.3839	107.913	87.5971	28.0101	30.3089	109.137	29.0489	45.421	3.02412	15.0099	35.843	9.45599	18.6108
56.9555	28.898	50.0709	134.906	123.372	82.8268	19.4489	41.0198	556.342	32.464	95.7322	1.34803	158.869	105.16	0.184981	0.567612	11.462	2.35528	257.676	4.1953	15.0604	126.01	202.412	185.476	35.5085	25.8676	158.433	3.16411	76.8411	50.5491	66.3736	86.3844	113.353	78.909	26.8115	38.9532	99.0609	28.2611	38.9472	2.472	13.3465	36.28	8.18335	17.3595
57.0555	28.6897	52.9527	125.541	114.993	81.8277	18.5957	43.0169	517.896	36.9674	88.2422	1.13184	145.262	117.04	0.165171	0.502574	10.0221	1.95993	251.037	10.401	12.7017	219.138	183.269	216.445	32.2139	22.4658	140.05	3.48001	72.2914	49.5253	63.8202	80.3792	114.577	70.609	25.3259	61.3709	103.413	32.174	33.226	2.01861	11.6571	35.2023	7.04659	15.9312
57.1554	26.766	63.361	116.072	104.891	79.4716	18.054	40.9223	476.048	44.6536	80.7576	0.94959	130.997	119.443	2.99882	0.445164	8.68402	1.63021	252.84	20.3801	10.6854	275.11	163.884	264.329	44.3945	19.4776	122.984	3.48633	91.2099	45.2583	60.8079	131.788	112.933	80.1224	23.6966	72.5076	101.641	32.3481	28.2196	1.64739	10.0601	33.2037	6.04638	14.4484
57.2553	24.3129	63.0263	106.826	94.2606	76.5566	17.0601	36.9915	433.248	48.5671	73.4723	0.796161	117.001	115.981	7.75732	0.394663	7.47581	1.35553	244.218	24.6377	8.97042	285.379	156.865	285.111	46.2188	16.8625	107.412	3.31283	100.918	39.7084	57.5371	212.751	109.391	85.0655	22.0192	76.3436	96.5572	30.7599	23.874	1.34352	8.61042	33.2798	5.17527	12.9882
57.3552	21.8159	60.2825	97.9926	83.8129	73.0034	15.8543	32.4495	391.155	49.8117	66.5143	0.667226	103.789	109.094	10.7942	0.350349	6.40536	1.1269	229.587	25.5608	7.51762	295.485	161.472	307.25	51.1189	14.5812	93.3893	3.04397	105.986	33.9443	54.1514	253.696	106.184	85.2986	20.3559	75.5909	92.2642	28.4274	26.5598	1.0954	7.32709	32.0857	21.3657	34.1746
57.4552	19.4627	55.0578	89.6765	81.0484	69.0886	14.5775	28.5925	350.853	49.2123	66.0685	0.559287	91.6159	109.855	12.588	0.311693	5.46929	0.936731	211.865	36.1529	6.29094	282.947	155.919	304.384	49.7341	12.5962	80.8906	2.73354	105.919	35.3953	50.7521	357.172	116.154	82.5019	18.7459	72.0817	86.1656	25.8663	32.2727	0.892939	6.20933	30.1297	30.9359	55.8474
57.5551	17.3155	49.231	81.9256	75.7362	65.0079	13.3105	52.0602	341.055	47.3812	64.0297	0.469352	129.035	105.791	13.4942	0.278009	4.65829	0.778609	192.944	39.8582	5.25802	266.693	178.694	287.171	46.0369	10.8727	77.4529	2.41491	116.492	33.427	47.4089	436.218	120.368	92.6045	17.2127	71.4064	79.3154	23.33	34.5555	0.727697	16.5364	27.7627	34.4094	67.0364
57.655	15.3848	43.5726	80.272	69.2024	60.8979	22.9682	59.7387	338.08	44.7692	74.322	0.394863	144.464	112.137	13.7759	0.248804	3.96035	0.647156	174.022	39.6296	4.39019	243.42	182.039	262.52	41.692	9.37906	83.9951	2.10777	119.774	29.9142	44.169	468.214	120.614	95.8878	15.7692	72.1247	75.626	20.9363	50.0582	0.592828	28.1562	25.2233	34.4002	71.362
57.7549	13.6607	38.3699	76.8569	62.2662	56.8518	27.4236	59.2115	325.486	41.7042	85.828	0.333621	146.717	118.091	13.6271	0.223415	3.3626	0.537877	155.827	37.2852	3.66241	218.202	175.64	234.82	37.3765	8.08648	84.8947	1.82295	121.432	25.903	41.063	470.979	118.182	94.6823	14.4209	69.6497	72.2828	18.733	58.1194	0.48263	32.3695	22.6692	32.5108	71.3083
57.8548	12.1264	33.703	75.4626	55.4172	60.6696	28.8325	54.7408	306.884	43.9799	99.4105	0.283574	141.388	116.847	13.1899	0.201162	2.85239	0.447047	147.939	33.9273	3.05304	193.544	195.618	240.624	33.3469	6.96939	82.2381	1.56557	118.571	21.9494	45.5126	456.182	113.999	90.6386	13.1687	65.3346	68.6314	16.7326	60.8194	2.75927	32.5117	20.2013	29.7096	68.567
57.9548	10.763	29.566	72.3509	48.9326	62.0279	28.5033	48.6746	284.864	44.2487	106.201	0.242886	131.997	111.273	12.5678	0.181294	2.41784	0.371567	143.884	30.2091	2.54348	170.594	196.726	231.694	32.1917	6.00498	85.8071	1.33715	112.772	18.3247	50.6027	431.408	108.727	84.9134	12.0109	60.0753	63.8419	14.9308	60.0081	3.92442	30.5518	21.3975	26.5697	64.2792
58.0547	9.5526	25.9201	79.8037	42.9554	63.3062	27.2261	66.097	261.262	43.1503	116.26	0.20977	130.56	103.294	11.836	0.163487	9.02064	0.308843	135.888	26.5044	2.11785	149.791	187.543	214.68	29.6992	5.17311	108.285	1.13704	105.19	15.1381	66.4326	401.538	102.834	87.5875	10.9442	54.4546	66.3209	13.315	57.0044	4.38354	49.4105	21.3579	23.4189	59.2045
58.1546	8.47848	22.7164	81.9386	47.207	62.881	25.4738	69.8419	237.347	48.1899	129.124	0.182662	138.008	94.182	11.0477	0.147659	13.7835	0.256725	125.802	26.5408	1.76261	131.219	173.292	193.849	26.8546	4.45606	118.347	0.963377	100.716	12.4103	76.0939	369.665	96.6501	86.2781	9.96432	48.8414	65.0126	11.8699	52.7358	4.40957	56.016	39.6173	20.435	53.8389
58.2545	7.52531	19.9054	87.5433	48.8147	61.3041	23.5261	66.6856	215.682	50.2088	150.127	0.160098	136.02	112.883	10.2407	0.133591	15.5692	5.4138	114.833	25.0732	1.46628	114.785	157.03	171.87	25.1735	3.8383	120.15	0.81375	94.4192	10.1169	81.2962	337.71	90.4025	87.2744	9.06681	43.4598	73.6966	10.5793	47.8428	4.18372	55.9091	49.7284	28.0423	48.4983
58.3544	6.67938	17.4409	88.3195	47.5008	58.9748	21.545	60.4066	196.668	50.1238	181.082	0.140864	139.897	126.383	9.44077	0.120973	15.6544	35.8252	103.749	22.8741	1.21923	101.653	145.321	150.348	22.9272	3.30626	116.65	0.685574	87.1045	25.7998	83.3098	306.82	84.2451	84.8992	8.24653	38.4369	82.1103	21.6372	42.7574	24.7824	53.4078	54.2897	38.8347	43.3755
58.4544	5.92863	15.2807	86.1359	44.5653	56.1809	31.8078	170.647	189.528	79.2128	214.13	0.123949	148.746	129.389	8.66531	78.4338	14.8206	50.477	131.272	21.2502	1.01345	104.056	146.581	130.191	20.6086	2.84809	109.923	0.576325	79.3466	38.1221	92.8423	280.118	78.2798	90.5155	8.47645	33.8355	86.7095	25.7056	37.7612	35.3317	76.2661	55.1577	75.786	41.5278
58.5543	5.26229	15.2448	82.2181	40.9406	53.1277	38.3269	245.894	178.824	157.749	266.429	0.108573	147.07	125.887	7.92545	129.271	13.5397	55.6309	178.271	19.6887	0.842318	119.167	139.973	111.855	18.4103	2.4535	101.413	17.6182	71.5452	41.3325	100.993	266.636	72.5711	90.9922	8.39695	29.6769	85.7495	26.287	33.0292	39.4935	83.2485	53.6489	149.481	44.9138
58.6542	4.67083	14.1786	77.3637	36.9764	49.96	40.4564	361.168	166.084	211.278	324.964	0.0941937	139.497	118.567	7.22795	256.476	12.0906	55.2716	213.701	21.5444	0.700343	119.311	131.727	95.511	16.3982	2.11354	92.1031	26.6115	63.9699	39.7853	104.662	249.268	67.1573	88.1544	15.0105	25.9556	81.7559	25.2035	28.661	39.7343	107.176	50.6876	224.444	45.2869
58.7541	4.14565	12.7863	72.086	38.306	63.9206	40.0777	400.245	152.387	286.061	378.209	0.0805173	128.918	119.48	6.57648	335.791	10.6326	69.4995	227.029	21.3412	0.582658	113.806	120.755	81.1572	14.5854	1.82051	82.6466	59.8786	71.5889	35.9985	105.158	246.351	62.0587	83.2878	26.9617	22.6502	76.2471	23.3955	24.7047	37.6951	112.776	46.9149	316.509	43.7954
58.8541	3.6792	11.3638	66.7098	37.3147	72.1201	38.3269	390.704	138.484	353.52	451.621	0.0674714	117.109	121.215	5.97219	415.039	9.25198	73.3297	226.407	20.0355	4.02584	112.603	129.386	68.6902	12.9641	1.56773	73.4638	84.4981	74.3583	54.4863	103.447	236.005	57.2827	77.2874	33.9213	19.7308	70.1233	21.341	21.1733	34.4501	148.465	42.7681	369.616	41.2156
58.954	5.93897	10.0277	68.0451	35.0329	76.2284	35.885	358.258	124.879	388.98	531.61	0.0551657	105.135	118.707	5.41465	452.96	7.9904	85.4478	217.326	18.2063	21.8265	105.444	127.59	57.9538	11.5194	1.34947	64.8096	101.545	73.7832	59.509	100.245	232.255	61.8713	70.7668	37.4856	17.167	66.2976	19.2772	18.0576	46.5313	157.531	38.5386	381.653	38.0653
59.0539	11.1269	8.81747	66.8106	32.1128	77.4665	35.1985	317.011	111.9	473.188	610.373	0.0438117	93.6067	138.65	8.93754	463.318	6.86367	87.2042	203.45	123.149	79.2678	95.8965	141.648	48.7689	10.2343	1.16084	56.8248	106.273	70.983	64.6025	100.308	221.904	63.6334	64.1377	38.7716	14.9168	61.5056	17.3156	15.3342	52.2429	154.228	34.4146	367.257	34.6843
59.1538	12.3871	7.73947	64.0507	32.5834	76.7251	37.2423	274.432	99.7434	550.001	648.904	0.0336389	82.8499	145.07	11.1068	455.749	10.4098	83.1676	187.192	173.032	156.316	92.9624	163.351	40.9525	9.09206	0.997667	49.5721	103.613	66.7814	67.1956	98.3967	207.968	63.4587	57.6683	38.5588	12.9502	56.3733	15.503	12.972	52.6871	142.887	30.5117	339.375	31.29
59.2537	12.0708	6.78714	60.4463	31.3603	74.6505	39.8481	234.238	88.5166	586.11	666.579	0.0248203	73.0153	142.997	12.3039	436.958	11.7308	76.1802	170.111	203.457	260.757	108.086	166.883	34.3286	8.07728	0.856388	43.0627	96.8006	64.1716	63.3789	95.1545	228.121	61.9869	51.5254	37.3883	11.2331	51.2602	13.8539	10.9364	50.0629	128.123	26.8947	305.738	28.0161
59.3537	11.1745	7.66366	57.14	29.218	71.7099	39.7561	198.063	78.2624	593.605	730.691	0.0174468	64.1467	135.843	12.8121	411.573	11.781	67.9725	154.972	220.393	343.231	108.885	160.485	28.7342	7.17592	0.734011	37.2748	92.292	61.2529	56.6767	94.1981	234.887	59.6724	45.8044	35.6338	9.73778	46.3646	12.3664	10.9005	45.8092	112.522	23.5944	270.835	24.9405
59.4536	10.1149	18.8322	53.4112	26.6444	68.2398	38.1761	166.412	68.9804	581.502	755.948	0.0115359	56.2253	125.89	12.8401	382.752	11.1452	59.5653	155.787	217.206	406.753	102.887	149.074	24.0227	6.37534	0.627979	32.1668	86.3401	93.2846	49.0537	91.6979	230.727	56.8325	40.5517	33.551	8.43783	41.788	11.0314	10.4251	40.8463	97.4654	20.6184	237.16	22.1033
59.5535	9.06131	21.8652	49.5375	23.9406	64.4795	35.8343	139.211	77.0074	556.474	753.671	0.0070188	49.1977	114.646	21.2381	352.619	10.1762	51.5306	150.296	203.309	423.771	101.91	135.539	20.0639	5.66423	0.536166	27.6862	78.4959	111.723	41.5533	88.1762	220.183	53.7043	45.8191	31.3128	7.30964	39.7796	9.83646	9.69057	35.7448	83.6308	17.9599	205.991	19.5199
59.6534	8.07774	21.5327	54.894	21.2857	74.5296	39.8199	116.104	87.2682	523.417	732.41	0.00377453	48.1474	103.079	40.0642	322.57	9.08268	44.1615	162.295	184.396	412.657	102.591	121.537	16.7439	5.03249	0.456802	23.776	69.9526	120.439	34.683	100.451	206.194	50.437	47.6158	34.8037	6.33311	37.0652	8.76874	8.82215	30.8416	71.2893	37.3695	177.883	17.1905
59.7534	7.1841	19.9177	56.4992	18.7809	88.18	40.4915	104.216	91.3577	485.879	698.576	3.36795	47.1205	91.7934	51.847	293.495	7.98405	37.5805	188.802	163.829	385.589	107.043	107.979	13.9637	4.47113	0.388372	28.8099	61.4381	122.345	28.6464	106.987	195.49	47.1459	47.1232	36.1142	5.48736	34.0704	7.81557	7.90487	52.1609	122.979	51.972	184.583	15.1053
59.8533	6.38202	17.9165	55.7756	16.4775	95.6711	49.1074	102.417	91.21	446.391	656.929	12.6885	47.7835	81.1434	58.5598	265.934	17.4146	31.8099	197.663	143.519	350.508	102.875	95.3329	11.6348	3.97216	0.329569	78.3417	53.3733	119.62	23.4809	109.647	187.29	43.9131	45.1784	35.9874	4.75393	31.5226	7.89044	6.99471	68.8114	204.99	59.3002	190.349	13.2494
59.9532	8.87205	15.9037	53.6579	14.3957	98.8138	51.9814	109.119	115.621	406.726	610.967	17.8833	50.1007	88.3723	61.6665	240.182	30.4885	26.8154	195.454	124.487	312.471	102.079	101.793	9.68384	3.52854	0.279293	150.103	45.9796	123.284	19.1391	109.351	192.768	40.7808	42.3686	34.9398	4.11809	28.8431	7.51815	6.1269	74.6667	234.335	61.7376	183.039	11.605
60.0531	9.24992	14.0252	50.7561	12.5373	98.9309	61.1521	104.601	151.977	385.243	563.221	20.3039	49.1602	89.1278	62.2498	216.377	35.8039	22.5337	192.082	119.888	274.595	103.817	100.202	8.05568	3.13408	0.236602	189.788	39.3514	134.927	15.5347	107.014	189.311	37.785	39.1007	33.3286	3.56952	26.1974	6.95541	5.32198	73.9616	234.771	60.9796	169.07	10.153
60.153	8.79923	12.3286	48.2091	10.8927	96.9847	63.8697	106.247	171.414	359.541	515.489	20.9063	46.4137	94.1385	73.8581	200.798	36.6511	27.5776	193.234	110.681	251.479	98.7076	94.3665	6.69274	25.883	0.200661	220.544	33.5045	138.324	12.5693	111.711	196.299	34.9479	35.6518	31.3984	3.08849	23.6768	6.33245	4.59035	69.5035	220.316	58.2215	152.268	8.87472
60.253	51.6089	10.8196	52.5399	9.44682	93.6736	62.9155	99.4814	178.972	334.601	469.013	20.8322	42.7664	98.7747	79.9082	205.214	35.049	28.7669	203.489	104.991	225.394	94.0894	99.9882	5.55581	32.9224	0.170692	231.513	28.4082	136.077	10.1456	112.786	200.266	32.2823	32.2062	29.3153	2.67496	21.3267	5.71352	3.93549	63.1209	199.11	54.2968	134.858	7.75204
60.3529	65.6129	9.75003	53.5923	8.18183	89.5006	60.5893	89.1165	178.386	308.022	424.62	19.8719	38.7724	114.082	82.0375	201.751	32.2203	27.7702	201.902	96.0288	198.866	86.405	98.036	4.60552	33.5135	0.145982	229.518	24.0067	147.16	8.17409	111.325	195.642	29.7941	28.8825	29.6934	2.3153	19.1656	5.12847	3.35637	55.9762	175.758	49.7782	118.073	6.7679
60.4528	66.7278	8.6623	52.6195	7.07916	84.8261	56.973	77.7437	172.396	289.075	382.825	18.4069	34.7616	118.693	91.9875	193.361	28.8907	25.6299	193.176	85.7979	173.399	81.6741	92.1152	3.81584	31.604	0.125844	219.381	20.2321	177.071	6.57636	108.133	186.045	27.4837	25.7523	29.1408	2.00351	17.1963	17.8069	2.84915	48.7825	152.764	45.0514	102.544	15.8667
60.5527	62.863	33.1607	50.4442	6.1207	79.9061	52.7825	66.6918	162.997	267.875	358.619	16.6947	30.9218	125.079	96.4641	182.081	35.6214	22.9841	180.444	75.4541	149.823	74.6631	99.0743	3.16479	28.861	0.10962	204.478	17.0134	191.351	5.28511	103.803	173.812	25.3454	22.855	28.0049	1.73469	15.4124	22.8331	2.40841	41.9544	131.391	40.3689	88.5445	20.8521
60.6527	57.3505	40.3759	47.6027	5.28942	74.9192	64.4441	56.6895	151.625	246.138	348.941	14.9053	27.3516	123.809	97.1164	169.298	53.6384	22.7185	170.922	65.6287	128.53	66.988	117.381	2.62101	25.9744	0.0966917	187.129	14.2812	225.898	4.24377	98.7689	160.431	23.3701	20.2073	26.5243	1.50289	13.803	25.5219	2.02792	35.7114	112.188	35.8893	76.1375	51.9133
60.7526	51.5649	47.8516	44.4415	4.56959	69.9887	78.6364	50.7501	139.296	235.735	355.946	13.1468	24.095	117.934	95.1579	155.948	60.4584	21.2695	158.561	75.2118	109.636	59.4494	141.946	2.17187	23.2167	0.0864756	168.9	11.9703	245.518	3.40535	93.3482	146.831	21.5458	17.8108	24.8618	1.30214	12.3551	25.4654	1.70123	30.1478	95.3016	36.4548	65.2699	69.0171
60.8525	46.0472	47.4491	41.1808	3.94702	65.1976	83.458	44.2557	126.717	221.868	351.485	11.4847	21.1625	109.499	91.4764	150.261	62.3757	19.2536	177.806	76.1824	93.0918	52.4166	185.059	1.7954	20.6829	0.0784255	150.818	10.0216	250.654	2.73116	87.7692	133.575	19.8592	15.6576	23.127	1.12744	11.0551	24.1246	1.42198	26.6919	80.6611	35.4527	74.484	78.7008
60.9524	40.9861	45.6531	37.9579	3.40904	60.5993	82.9141	38.708	114.366	215.677	354.606	11.6883	18.5457	99.8533	86.7169	142.026	59.9032	17.0419	185.746	74.7085	78.7491	46.0339	199.006	1.48439	18.3976	0.0720469	133.528	8.38239	254.974	2.18956	84.5855	120.987	18.2967	13.734	29.8156	0.975082	9.8895	22.2506	1.18416	23.2326	68.0909	33.493	83.4849	91.7748
61.0523	42.6449	52.3019	34.8552	2.94439	56.227	79.4249	33.2609	102.553	205.243	366.677	14.2597	23.977	89.8694	81.3436	134.993	55.2101	14.8495	183.434	69.7245	66.4126	62.2146	196.601	1.23001	16.3493	0.0668825	117.407	7.00601	253.198	1.75476	80.731	109.239	16.8466	14.395	33.3162	2.10434	8.84559	20.2233	0.982271	19.9609	68.0042	30.9986	83.7737	96.3171
61.1523	40.5352	58.7279	31.9199	2.54315	52.0982	91.8622	28.2504	91.4664	195.052	374.392	25.33	33.9782	88.9116	75.687	126.366	49.5871	12.7934	174.976	63.1204	71.233	66.1974	185.539	1.01722	14.5259	0.0625529	106.794	5.85191	243.723	1.40588	76.4881	98.4031	15.4991	14.925	34.6738	2.70413	7.91137	21.1344	0.811342	16.9945	63.7075	28.4702	79.3423	95.4473
61.2522	37.1265	57.1677	29.1766	2.19665	48.2195	95.7973	23.8084	85.3333	182.505	369.941	31.0496	38.1251	84.6644	70.6285	122.798	43.7799	10.9302	176.494	65.4621	70.5144	64.1988	197.132	0.843557	12.9019	0.0587287	95.9365	4.88539	229.391	1.12606	72.0601	88.491	14.2474	14.7505	34.6174	2.95862	18.9042	20.4708	0.667002	32.7918	57.5151	28.2812	72.6048	91.2867
61.3521	35.5174	52.6169	26.6345	1.89738	173.487	94.2882	20.9933	78.5674	168.726	383.143	33.2162	49.7198	78.5912	75.1109	116.759	44.7365	27.4547	170.633	63.0608	66.5817	63.4429	193.557	0.700535	11.4583	0.0551394	85.3426	4.07704	212.268	0.901804	67.5907	79.4773	13.0865	14.1299	33.6553	2.99381	24.216	19.1029	0.545435	40.128	50.7353	27.1042	64.9912	86.3115
61.452	32.6229	53.6864	26.3533	1.63884	275.568	89.8276	26.1002	71.5942	154.51	387.119	33.0948	54.0626	71.6574	76.2961	131.231	56.1621	34.9578	160.51	58.2276	60.9589	80.6285	182.018	0.579642	10.1759	0.0515941	75.3242	3.4013	193.834	23.2177	63.1803	81.3979	12.0136	13.2446	32.1352	2.89512	26.1738	17.4756	0.443339	42.1716	44.0774	25.3442	57.3215	87.1199
61.552	34.5618	50.3961	26.5244	1.41533	339.451	84.1652	48.1962	64.7028	140.41	382.127	31.5669	54.0937	64.4859	77.204	152.685	61.8671	37.0747	148.184	52.3495	54.6246	89.0088	178.263	0.480419	9.03687	0.0479475	66.0571	2.83538	175.123	32.5111	58.8971	80.7545	11.026	12.2198	30.2966	2.71945	49.8755	15.8105	0.357865	41.3979	40.4728	27.1116	50.0416	92.1102
61.6519	33.0811	55.7005	25.8266	1.22193	376.009	77.7981	75.9269	58.0828	126.797	368.692	29.2379	52.7082	57.4653	82.2289	161.717	61.459	36.1113	134.992	46.2353	56.9283	87.7469	167.387	0.395743	8.02521	0.0441407	57.6246	2.53304	156.838	71.146	54.7843	77.5496	10.1199	11.947	38.7082	2.50408	60.96	14.2138	0.286569	38.6841	36.0888	27.2205	43.371	91.6738
61.7518	37.5738	53.914	24.62	2.56625	393.211	71.2864	83.9727	51.852	113.907	349.77	26.5169	49.5487	50.8258	83.6054	162.535	57.7881	33.5109	121.78	40.336	55.4457	82.0153	153.23	0.322591	7.1267	0.0401755	50.0479	2.22638	139.439	98.494	50.8689	72.9262	9.46593	21.9822	43.0775	2.27323	64.624	12.7315	0.227367	34.9974	31.5782	32.1693	37.3945	87.9199
61.8517	47.7193	71.087	23.1392	4.81926	396.878	67.4559	81.8968	46.0768	113.673	327.548	23.6733	45.5243	44.6915	82.4724	158.081	52.5696	30.1604	115.208	34.8836	74.9012	74.5129	138.014	0.263049	6.32872	1.38282	43.3078	9.54771	139.269	104.567	47.166	67.6167	8.81913	27.6607	44.7317	2.04211	64.0391	11.3793	0.178481	40.5058	35.8058	34.1087	43.434	82.2701
61.9516	48.5185	78.5631	33.3139	5.89534	391.253	65.1896	75.0589	44.6162	114.949	315.042	20.879	41.1901	43.3471	79.6648	150.396	62.4496	26.59	115.25	29.9785	82.5872	92.9231	122.988	0.207525	5.62002	8.55891	37.3602	17.2731	134.599	148.325	60.8506	62.0827	8.30266	30.3476	44.5969	2.04618	61.1298	10.1578	0.1384	53.4372	35.7404	47.1216	44.3171	75.6697
62.0516	63.9023	101.123	42.0506	6.32936	379.416	61.4296	66.3979	42.2447	129.571	298.164	18.2378	38.5013	40.7424	75.7904	140.881	70.7778	23.1035	110.842	25.6445	82.9844	123.141	108.811	0.161341	4.99063	12.7428	39.9297	20.8775	127.424	179.289	72.3803	61.3842	7.77367	31.0221	43.3162	9.70191	57.0534	9.66192	0.105828	57.9863	33.4719	53.6218	42.3675	68.7361
62.1515	68.1518	102.896	46.1065	6.28876	363.588	56.9884	57.4689	39.3409	135.725	278.703	15.8071	35.2405	37.4781	75.1958	130.488	71.2791	19.8631	105.325	35.1333	95.3012	160.848	95.7938	0.125015	4.43167	14.8882	40.0151	21.9071	118.441	181.02	78.9489	60.9022	7.2493	30.3823	41.3337	16.5133	56.726	8.93056	0.0796359	57.4412	30.2128	55.7455	38.9949	61.8621
62.2514	65.3905	99.6501	47.195	5.97683	345.365	52.3415	49.0455	40.1046	135.964	257.964	17.0475	37.0762	33.947	72.9339	119.854	67.5453	53.8231	97.9185	38.2987	111.981	216.254	84.0474	0.0958602	3.93529	20.3158	42.6007	21.3907	108.539	168.749	81.9551	67.4078	6.74077	28.9212	38.9536	40.8156	61.2921	27.6546	0.0588296	53.9811	26.6481	55.0119	35.0386	55.2871
62.3513	60.1366	98.7199	53.8926	5.52298	325.884	47.7597	41.4671	39.3547	132.19	236.882	24.7712	36.4495	30.3992	69.5964	109.389	61.745	69.392	112.715	37.8653	143.831	229.702	73.567	0.0722629	3.4945	22.9555	42.5924	20.0036	98.3431	161.745	82.4361	68.9409	6.25526	26.9841	36.3822	53.9266	61.3405	35.0072	0.0425266	49.0255	31.0093	52.4923	30.9837	49.1474
62.4513	54.2707	91.5457	59.3844	5.00827	305.943	58.1989	34.8379	43.2086	125.807	226.166	37.3064	34.4516	26.9873	65.6115	99.3552	59.8487	73.9648	118.38	35.5089	175.779	222.593	64.2869	0.0531575	3.10317	23.7437	40.9399	24.5434	88.2845	180.77	81.1589	67.4492	5.79711	24.8089	33.7569	59.7118	65.9119	36.6481	0.0299458	43.4767	36.6704	51.0759	27.0979	43.51
62.5512	48.5486	82.4445	60.9276	4.48225	286.099	67.9527	29.141	44.4179	117.84	212.847	43.404	31.7654	31.1718	61.2858	91.8654	55.7371	72.2348	117.273	32.244	192.658	206.212	56.1123	0.037831	2.75584	23.3388	38.3088	26.8567	78.6469	176.472	78.6894	64.2021	10.9013	22.5571	31.1674	72.2703	66.1021	35.526	0.0203995	47.1889	37.2881	48.2702	36.2884	38.3971
62.6511	43.2491	76.5222	60.0248	7.86956	266.724	70.7403	24.3018	43.8282	109.033	204.355	45.2614	32.3545	32.4332	58.3023	94.8933	50.397	67.1418	112.093	28.6706	218.945	186.421	48.9373	0.025772	2.44765	22.1997	35.1593	26.8332	77.9591	182.244	75.4423	60.0196	16.872	20.3347	28.6704	76.9804	63.5378	33.1662	0.0132897	46.751	35.2746	59.9343	39.2646	33.8017
62.751	38.4511	73.9226	60.8385	9.45851	248.066	69.5607	20.2232	47.0565	99.9098	193.144	44.4207	31.2319	31.8644	55.6678	93.922	44.6966	60.4934	104.634	25.1304	223.467	166.181	42.6554	0.0165237	2.17421	20.6425	31.8031	28.0346	74.9467	172.436	71.7197	55.4243	20.5331	18.209	26.2993	95.6018	59.5549	34.4975	0.00810464	43.9382	32.0346	65.1007	45.2779	29.6994
62.8509	34.1524	67.8123	65.8784	9.9391	230.278	66.2335	22.99	47.7292	90.8377	180.345	41.952	29.1883	30.2055	52.5042	90.4257	39.1226	53.3721	96.0774	21.8067	270.695	146.916	37.1648	0.00961317	1.93163	37.0021	28.7999	27.3062	78.8358	154.488	67.7397	54.9545	22.5603	16.2196	24.0722	118.685	54.9487	33.3411	0.00441715	41.3771	28.3667	65.9495	46.0465	26.0559
62.9509	33.486	60.7619	66.9661	9.75955	213.446	68.3931	22.6939	46.6798	82.0627	178.336	38.587	26.7136	27.952	50.5697	85.4232	33.9296	46.3994	88.7069	18.7862	290.85	129.237	32.3712	0.00480245	1.71641	45.8772	25.7836	25.4949	78.8657	133.868	63.6574	52.7544	23.4438	14.3869	21.9968	127.914	50.1838	34.3022	6.76725	38.0763	24.7083	83.2146	47.9802	22.8323
63.0508	31.0798	55.9789	65.6165	9.20833	197.611	69.043	20.9329	44.5176	73.7434	172.288	34.8166	24.1058	25.4294	48.0065	86.4117	30.2942	39.9083	86.5509	16.0992	288.193	122.349	28.1895	0.00198857	1.52538	49.7138	22.8761	23.1476	76.3054	132.439	66.5155	56.9794	23.5372	12.7179	20.0738	156.178	45.5236	32.9824	16.7802	41.3856	21.2835	100.126	46.3979	19.9883
63.1507	45.4978	50.26	62.8234	8.46873	186.462	66.747	18.5869	41.6827	65.9738	163.606	30.9617	22.9412	22.8471	45.0797	84.3975	42.7022	34.0541	81.9127	13.7431	272.285	118.28	24.5436	-5.20478e-05	1.35577	50.2396	20.1504	20.6085	76.636	132.555	111.309	60.488	23.0938	11.2104	18.3001	167.038	48.0807	30.6613	22.4326	41.0327	18.1929	107.121	43.0035	17.4847
63.2506	48.0634	53.4278	59.2352	14.0947	175.051	70.6391	16.4141	38.4887	58.8021	153.327	27.2238	21.247	20.3346	43.6349	86.8131	46.9733	28.8856	75.9432	16.891	249.393	109.437	45.4979	-0.000554183	1.20508	48.6654	17.6451	18.0873	74.3504	122.549	140.149	60.4717	22.2936	9.85662	16.6697	166.891	47.5519	27.9904	25.0856	38.5821	15.4674	107.562	38.8166	15.2845
63.3505	45.951	50.9693	55.2705	16.6874	163.696	76.6801	14.1909	35.1555	52.2435	142.213	23.7221	19.3285	17.9679	44.6634	85.6982	46.631	24.3904	69.3938	17.6478	223.544	98.8631	59.0666	-0.000202185	1.07108	46.0077	15.3758	15.7046	77.3112	108.289	157.378	58.35	21.9698	8.64571	18.8178	160.064	45.3392	25.2934	25.7267	35.053	13.1	103.824	46.9623	13.3534
63.4505	42.1931	47.422	51.1958	17.4151	152.612	77.962	12.1014	31.8336	57.3475	130.812	20.52	17.3694	24.6062	44.2568	82.3619	43.8285	20.5229	62.7435	17.0684	223.115	88.092	70.5015	0.000778677	0.951836	42.594	17.8583	13.5235	76.7679	93.0036	166.23	55.0446	21.2731	8.15719	19.6943	154.393	42.2852	22.7233	36.8336	31.0938	11.0644	97.5738	48.7897	11.6604
63.5504	38.0503	57.1806	47.177	17.0359	141.941	87.413	10.2257	28.6228	59.145	119.511	17.6432	15.4756	27.6307	42.8851	77.7086	43.0765	17.2221	60.38	15.7984	211.753	77.859	73.8988	0.00242814	0.845681	38.8347	18.7399	11.5702	73.8907	99.2261	169.107	51.1475	20.3439	7.55842	19.7304	144.716	38.8898	20.3454	53.8732	27.1027	9.32652	89.9614	47.1051	14.3287
63.6503	34.0273	59.301	43.3136	16.0372	131.771	103.4	8.58687	30.2324	58.6505	121.301	21.6101	22.6791	28.332	40.8926	72.3564	40.2534	14.422	56.6215	14.226	194.543	68.4788	72.0496	0.00460345	0.751196	35.0008	18.5712	9.84838	69.5415	94.7761	167.789	47.033	19.2811	6.91022	19.2256	132.998	35.443	18.1803	62.4416	23.3117	7.85023	81.7686	43.6163	16.5671
63.7502	30.3084	56.0309	39.6615	14.7278	122.151	108.261	7.17915	30.3556	56.6173	119.37	25.1952	25.7469	27.5909	47.366	69.1217	45.7683	12.0576	52.1591	12.5781	174.759	60.0499	73.9726	0.00714972	0.667155	31.2654	17.7421	8.3484	64.3466	85.3768	163.592	42.9324	23.1752	6.25257	18.3866	120.514	38.5334	16.2267	65.2832	19.844	6.60047	73.5134	39.3442	17.3113
63.8502	26.9444	50.8953	38.286	13.3	113.101	106.785	6.92188	29.4861	53.6005	118.04	26.3017	31.0524	26.0027	58.6481	74.7631	46.1619	10.0681	47.4402	10.9817	171.65	52.5629	101.417	0.00993743	13.5481	27.7333	16.5259	7.05344	58.7543	83.4913	157.482	38.9835	27.203	5.61056	22.5494	108.067	68.3014	18.5771	64.3756	26.6986	8.59255	65.5271	34.8832	17.1089
63.9501	23.9317	48.7379	46.3974	11.8695	104.626	101.863	6.30311	27.9838	50.005	114.036	25.83	32.6657	25.4101	64.8571	76.0781	43.7807	8.3987	42.7466	9.50255	161.28	45.9582	111.108	0.0128851	17.6048	24.463	15.1115	5.94331	53.0783	80.5347	150.17	35.2631	29.3306	10.5546	24.6193	96.1463	81.9941	18.7203	61.1284	29.1991	16.555	58.0101	30.5647	16.3324
64.05	21.2463	44.5374	49.9346	10.5029	96.7147	113.13	5.554	26.1079	46.1219	108.289	24.4051	32.1106	24.0022	67.4739	74.5888	40.0424	7.0009	38.2488	8.16976	148.653	40.156	110.789	0.0158847	20.1412	21.4809	13.6268	4.99695	47.5321	72.9562	142.167	31.809	30.1296	13.3569	25.2861	85.0257	86.2499	17.8212	59.629	29.0458	20.3632	51.0717	28.1302	15.233
64.1499	18.8583	39.8341	50.5856	9.2355	89.3496	115.008	4.7958	24.0421	42.1566	101.485	22.4545	30.3499	22.1564	67.5894	71.3535	48.8335	5.83248	34.043	6.99073	133.843	35.0716	105.111	0.018849	58.2247	26.1304	12.1559	4.19377	42.2549	79.2651	133.842	28.6345	30.0145	14.6888	25.0315	74.8397	85.1188	16.4797	56.2035	30.0847	21.0478	44.7593	25.2758	13.9783
64.2498	16.737	39.6217	49.4635	8.08301	82.5071	111.624	4.08758	21.9143	38.2507	94.1301	20.2653	29.2243	27.508	66.0027	67.1019	50.8171	4.85707	30.1765	6.21931	127.825	30.623	105.469	0.0217147	69.0606	28.0607	10.7514	3.51449	37.331	76.3731	125.457	25.7376	29.2852	15.0318	24.1904	70.3523	81.0564	15	51.6989	29.038	20.0838	39.0796	22.3508	12.6775
64.3498	14.8536	60.0053	47.2974	7.0491	76.1599	105.459	3.45413	19.8114	34.4979	89.0929	18.0248	47.7171	32.4047	64.9955	62.3311	49.0309	4.04364	26.6651	5.45317	121.101	26.7342	100.419	0.024416	68.7993	28.2096	24.44	2.94159	34.8975	69.1425	117.194	23.1079	28.1574	16.627	22.9946	64.787	75.538	13.532	61.3135	26.8431	18.3326	34.1632	28.0295	11.3993
64.4497	13.1816	63.7715	44.5615	6.13043	70.2795	97.9952	2.90178	17.7904	32.9741	84.1451	15.851	56.0653	36.3715	73.3254	57.3746	50.5517	3.3658	37.1893	4.73286	111.126	23.3368	92.7167	0.026881	64.3161	32.7473	32.1709	2.45954	32.1228	60.3113	109.177	23.7521	26.7858	17.0719	21.6033	58.7919	69.4377	12.145	64.8653	24.1046	16.286	30.6097	30.8719	13.4866
64.5496	14.0606	60.8313	41.5611	5.31979	64.837	90.0998	2.42795	18.9844	30.9873	82.4932	13.8138	58.2795	37.2861	77.1601	52.4512	48.5317	2.80123	42.1592	4.07771	99.7396	37.1602	88.8303	0.0290938	58.5059	34.3567	35.8266	2.05473	29.2101	55.9994	101.488	26.3457	25.2802	16.7629	20.1252	52.7782	68.6781	10.8678	64.4255	21.2019	14.2154	37.7666	30.7164	29.0835
64.6495	14.1413	55.4924	38.4898	4.60815	59.804	82.2696	2.02572	25.573	28.7445	79.1897	25.2595	60.3672	36.3055	77.8496	59.3124	44.7217	2.33111	43.5609	3.49456	112.85	42.8973	82.6221	0.0310055	52.5592	34.0652	40.4167	1.71541	26.2999	57.563	94.1777	29.0187	23.7178	15.9811	18.6324	46.996	65.4845	9.7079	61.4729	18.3632	32.6479	40.8997	37.9844	37.5531
64.7495	18.9877	49.5914	35.4681	3.98584	55.1527	74.7771	1.68659	29.1566	34.9851	75.9931	43.4224	58.8343	34.2121	76.3893	64.5226	49.6766	1.93966	42.739	2.98298	114.924	43.0895	79.8056	0.0324304	46.9391	32.5908	41.7629	1.43131	24.91	63.7195	87.2784	29.6027	22.1528	14.9234	17.1723	41.5875	61.0747	8.66291	73.8059	22.7178	40.0828	42.4246	39.8293	41.3236
64.8494	33.1976	51.6095	32.5681	3.44325	50.8554	67.7592	1.40203	30.6268	38.1992	71.7863	52.7245	62.3189	31.5279	73.5087	65.8755	49.5509	1.61368	40.5966	2.53888	118.161	40.6575	75.6543	0.0334642	41.802	30.429	41.0014	1.19368	25.7765	64.3248	84.0869	28.9182	20.6213	13.7255	18.6632	41.4285	56.1707	7.72576	82.6757	23.9913	41.3989	41.8105	49.343	51.1441
64.9493	36.4746	61.0393	29.8301	2.97131	65.8059	66.7869	11.2365	38.4027	39.2704	79.2951	56.1503	87.9463	28.5948	71.2023	64.7227	69.8425	1.3422	37.7335	2.15626	114.176	64.2785	69.6657	0.0337568	37.1767	28.908	38.9336	0.995085	25.5143	59.7415	80.2535	35.5495	19.147	12.4798	21.5359	55.6213	62.0165	6.88755	104.463	23.4139	39.4871	53.432	51.7788	80.0739
65.0492	35.3779	60.4847	27.2731	2.56162	82.9027	63.6807	34.9124	42.3747	38.8592	82.4072	55.7994	98.533	25.6315	67.8778	62.0046	76.8267	21.1996	34.5421	1.82846	106.153	71.6465	62.9885	0.0335431	33.0417	26.8566	44.5277	0.829229	24.5035	54.6302	81.3054	48.4251	17.7446	11.2472	22.8051	61.9953	78.8811	6.13899	113.943	21.7981	36.0354	62.9272	50.2595	94.8016
65.1491	32.6862	70.2524	24.9026	2.20669	92.8477	64.0937	43.9119	43.6908	37.4556	82.6803	53.1334	100.106	22.772	63.9446	58.3703	77.6709	34.6412	42.7488	7.33796	96.1606	70.9242	76.4887	0.0326145	29.3574	24.5497	46.352	0.690777	23.0235	47.9509	81.3942	57.9159	16.4217	10.0665	23.0095	85.8322	126.778	50.3279	115.225	19.6706	32.0078	66.6054	46.6878	100.247
65.2491	29.5602	69.1931	22.7155	1.89994	97.7188	61.857	45.1515	43.1983	35.4199	80.7055	49.1556	96.4909	20.0935	59.6957	54.262	73.7626	40.0385	50.7673	11.7458	85.5093	66.4317	79.9343	0.0310558	26.0798	26.6381	45.7168	0.57524	21.2771	41.9155	79.8768	61.5647	15.1814	8.96077	27.6027	96.8438	148.129	68.4512	111.256	17.3638	27.9361	66.4535	46.0566	99.7828
65.349	40.0715	64.0068	20.7042	4.5963	99.0353	58.2418	42.5388	41.5178	33.0146	77.2307	44.5431	90.0947	17.6356	55.3375	50.5753	76.561	40.7071	53.6918	27.917	84.9448	60.4255	77.8109	0.0288796	23.1665	29.1321	43.5478	5.43511	19.4092	35.7436	77.2637	93.5297	14.0229	7.94211	29.8152	99.6222	153.945	73.4164	104.122	15.0795	24.0961	65.2027	43.1946	95.706
65.4489	62.939	62.5759	20.3335	5.93785	97.9045	54.0035	38.2437	39.099	30.4279	72.8106	49.496	82.4073	34.796	62.3288	70.3996	76.5964	38.7394	60.0875	35.1027	82.1423	54.0576	72.8034	0.0261305	20.5778	29.5945	40.4873	7.97866	21.6361	56.5699	73.9365	109.363	12.9431	7.01475	30.4382	97.2882	150.942	71.9554	95.2779	12.9334	20.6154	61.9736	39.2846	89.5645
65.5488	67.6008	57.7021	33.8475	6.43881	95.1297	49.5837	33.4382	36.2638	27.7928	67.8522	50.3795	75.2728	43.8025	72.0895	80.9048	72.4146	35.4363	61.6667	37.0236	87.0745	47.892	66.4967	0.0229251	18.2781	28.7631	36.9867	9.04876	22.4223	62.593	70.1778	115.004	11.9382	6.17798	30.0227	91.9436	143.187	67.5565	85.7161	10.9846	17.537	57.609	45.3132	82.388
65.6488	65.0306	51.8291	41.0472	6.43374	91.2912	59.0809	28.7272	33.2391	25.2011	62.6508	48.7131	67.8329	47.4767	76.9292	96.1663	66.1002	31.5893	63.6489	35.988	85.6329	49.6447	90.7597	0.0193687	30.9068	27.1504	33.3367	9.20947	35.5484	60.825	66.1954	114.358	17.4178	5.42797	28.9509	84.9864	133.119	62.007	76.0963	9.25661	25.48	52.6861	46.0879	74.8485
65.7487	59.8719	45.9737	44.6782	6.13834	86.8063	62.0589	24.3971	30.1817	22.7138	57.4163	45.5463	61.8473	47.7554	78.3104	116.69	58.9941	27.6642	62.4075	33.4107	80.5232	51.6225	99.2735	0.0156047	33.7613	25.1081	29.7369	8.83434	43.1921	55.3316	62.1391	109.977	33.7633	7.42174	27.4861	77.3307	122.178	56.2043	67.0131	19.2187	35.0714	47.5925	52.6857	67.3725
65.8486	55.7171	45.8438	50.4101	5.68982	81.9732	77.7434	20.5597	27.1969	20.3699	52.2959	41.5925	55.6647	45.9567	77.3118	171.535	51.8616	31.7459	59.2538	30.1437	77.1963	55.9871	100.841	0.0117246	38.3344	22.8732	26.3077	8.16733	46.9072	56.1858	58.114	103.519	44.0487	8.44443	25.8085	69.56	111.199	50.5825	60.585	45.4639	37.8096	42.5804	53.364	60.2196
65.9485	50.5537	42.6295	61.5592	5.17394	77.002	84.4065	17.234	24.3529	18.1915	47.3883	37.3268	49.6492	42.9682	84.0784	247.73	45.1152	35.7725	55.0586	26.6866	72.0843	54.7662	96.6705	0.00783386	37.9734	20.602	23.1184	7.36483	47.865	91.3684	54.1917	96.0446	72.4394	9.68326	24.6204	62.0332	100.64	54.0864	53.9948	58.1458	50.4044	37.8071	50.8088	53.5369
66.0484	45.3381	38.4405	69.8922	4.64285	72.0387	84.8436	28.9059	21.6912	16.1893	42.7563	36.7935	43.9997	48.1189	86.5911	304.199	38.9554	35.9327	50.3911	23.3204	79.5876	50.9847	89.6265	0.00405912	35.4166	18.3942	20.204	6.52451	46.9414	101.862	50.4193	90.9969	95.1484	13.3241	35.8776	54.9585	90.7415	52.9378	47.5754	63.035	53.728	33.3637	64.9861	47.3969
66.1484	40.4378	57.021	72.8566	4.12709	67.1827	81.8224	32.5092	19.2343	16.8694	38.4359	48.2915	50.2994	49.2699	86.1555	409.542	33.4567	33.9597	45.6158	20.1921	80.0273	46.218	81.3905	0.000489328	32.1843	16.3106	17.5761	5.70497	44.7857	101.33	46.8258	84.8029	147.472	15.2	42.1529	48.4439	81.6067	49.6668	53.1491	62.4101	52.0775	29.2957	69.4875	41.8234
66.2483	41.5611	78.159	72.4673	3.64338	62.4993	77.0054	31.9422	16.9915	18.6333	34.444	53.2672	51.6104	47.94	83.7298	540.853	28.6224	30.928	40.9584	18.723	76.3007	41.266	72.924	-0.00282022	28.9	31.4441	22.7592	4.93915	41.8737	101.289	43.4268	78.1397	179.549	15.8789	46.4573	42.5325	73.2633	45.5692	54.4776	58.632	47.9729	25.6182	68.1138	36.8097
66.3482	39.8839	80.965	70.0505	3.19977	58.0294	71.3811	29.393	14.9625	19.2887	30.7835	53.9993	50.0305	45.4434	81.7967	608.179	24.4166	27.4886	45.9812	17.6424	73.5084	36.5167	64.7548	-0.0058071	25.8053	39.7616	30.8062	4.24341	47.4773	101.318	40.2283	71.4284	197.294	15.7667	50.7376	37.226	65.6942	41.2953	55.2344	53.238	42.8633	22.3263	63.6429	32.3304
66.4481	42.5526	79.8251	66.4735	2.79899	53.7968	65.5267	46.9396	13.1405	19.1742	27.4478	52.1535	46.8809	42.0513	78.463	632.569	24.7248	28.2121	47.2678	18.6967	68.21	32.1409	57.1507	-0.00840608	22.9804	44.9089	34.7161	3.6237	62.2997	93.6408	37.4056	64.9228	205	15.1508	52.129	32.5011	58.8587	37.1591	61.5228	53.6722	37.5562	19.4027	57.7446	28.3498
66.5481	40.8335	77.2543	62.2991	2.44085	49.8126	72.198	53.1429	12.0013	32.6926	24.4232	50.2266	52.3343	38.2538	74.2615	628.783	23.502	26.9913	46.2331	18.2194	71.805	28.1972	50.2275	-0.0105462	20.4385	46.4423	35.8525	3.07961	70.2057	82.7288	79.2198	64.1201	205.774	14.233	51.6257	28.3201	52.7047	33.3008	62.9569	55.8586	49.3849	16.8225	61.3171	24.8269
66.648	50.058	73.1213	57.8868	2.12348	46.0791	77.1138	52.3697	10.8653	40.9041	21.6923	60.1222	61.9823	34.3658	88.3033	607.112	21.5249	24.7724	43.8268	20.1758	70.3389	24.6881	45.96	-0.0122279	18.1666	47.1366	35.187	2.60706	83.3612	71.0427	115.522	61.4004	201.859	16.6201	50.0626	24.6381	47.176	29.7717	83.5983	54.0642	52.3782	15.2873	59.8894	21.719
66.7479	50.3528	74.1804	53.4632	6.56766	50.2918	76.8657	54.9406	9.76671	45.285	19.2357	73.4978	67.3745	30.5829	107.317	574.678	33.4371	22.1326	51.1981	20.1038	65.9763	21.5892	85.7996	-0.0134628	16.1425	45.7867	33.4049	2.20004	89.4595	59.8601	217.853	57.6299	194.869	17.5769	47.715	21.4077	42.2167	26.5792	93.2169	50.067	50.6422	16.4663	55.8397	18.9842
66.8478	47.2284	76.125	49.5651	14.7856	52.1314	92.5411	61.1089	14.1531	46.9455	17.0324	78.5253	67.4015	27.02	117.564	536.361	37.9621	19.4131	57.9977	18.9383	60.1313	19.7157	103.014	-0.0142402	14.3418	43.203	36.868	1.85174	100.738	49.7759	295.488	53.3635	185.956	17.582	48.4385	18.582	37.773	23.7094	95.4471	45.0153	46.5833	16.5996	52.005	20.9956
66.9477	43.0028	84.5286	45.7046	18.8387	52.3173	97.6475	65.7382	16.6283	46.7155	15.0617	78.1806	66.8968	23.738	121.611	495.458	49.5225	16.8057	66.9175	17.2464	53.7075	20.3736	131.728	-0.0145656	12.741	39.9422	37.6378	1.55522	112.549	41.0012	347.69	48.95	175.941	16.9755	47.6049	20.1664	36.3047	21.1392	104.518	39.6307	41.5841	16.0643	49.555	34.2805
67.0477	50.9609	81.9549	41.9828	24.0706	51.3734	96.7147	63.3041	17.7543	45.211	13.3027	74.536	63.5981	22.6143	121.351	454.156	52.955	31.8867	69.7692	15.3645	50.8716	24.8673	181.537	-0.0144945	11.3184	36.3798	36.6705	1.30386	119.468	33.5414	429.212	44.6029	165.401	15.9972	45.7929	20.315	34.0279	18.8426	105.932	34.3486	36.4139	15.1249	45.519	41.1374
67.1476	50.7155	75.3003	47.9421	25.9786	49.68	92.4793	57.6165	17.9475	42.8853	11.7362	98.359	58.8624	20.9989	118.176	424.3	51.8261	38.3425	68.8212	13.4851	50.9737	25.5293	221.665	-0.0141022	10.0544	32.7629	51.631	1.09151	120.201	29.337	516.311	40.4475	154.735	14.8141	43.4005	22.7528	31.3948	16.7931	126.192	29.4147	37.3727	13.9641	40.8476	43.786
67.2475	47.362	79.7434	50.1224	54.0755	47.5112	86.5809	50.7552	17.5136	45.9879	10.3439	108.742	59.9607	19.1513	113.102	399.61	48.3086	40.3854	65.599	12.7859	48.4956	24.3469	232.193	-0.0134414	11.5786	29.2491	61.6413	0.912575	162.998	25.0268	597.187	36.5517	144.216	13.5408	40.6989	23.3151	28.67	14.9656	133.802	24.9524	35.5286	12.7062	36.089	43.7494
67.3474	45.138	83.5502	55.1306	67.7702	45.0635	79.9902	43.8127	16.6759	46.7571	9.10877	110.376	65.6658	17.2388	106.866	378.815	43.7048	39.1911	61.1174	11.6911	44.6271	22.3645	235.255	-0.0125455	11.4237	25.9331	65.604	0.762106	186.378	20.9912	676.468	32.9471	134.026	12.2544	37.8708	22.7157	26.0042	13.3368	144.138	21.0068	33.7252	11.4337	59.1785	42.0647
67.4474	56.2345	79.2607	61.9974	74.5966	42.4763	73.2701	46.5926	15.5955	45.9229	8.01501	106.539	65.9475	15.3655	99.9942	353.93	53.5711	36.2871	56.0424	10.4435	40.1353	20.1213	225.211	-0.0114511	34.1743	22.8672	65.5813	0.635822	195.966	17.398	718.335	29.6425	124.276	11.005	35.0368	21.4348	23.4785	11.8851	153.811	17.5759	30.6893	10.1995	68.4065	41.6942
67.5473	80.3745	72.1264	64.307	84.4998	39.8466	66.7372	44.6233	34.7416	44.0263	7.04816	99.494	63.1385	13.5928	92.8616	327.195	55.8652	32.6104	50.8016	9.18333	35.5014	37.746	225.964	45.4262	40.6871	20.0746	63.0343	0.53006	203.029	14.2965	733.28	26.6325	115.034	9.82345	32.2741	19.7917	21.1326	10.5914	153.561	14.6301	27.2096	9.03582	69.6443	50.0025
67.6472	84.4002	64.3809	63.7766	86.325	37.2419	60.559	40.4906	46.3988	41.465	6.19473	118.082	65.7571	30.0753	85.7279	300.096	53.9607	31.112	45.6616	7.987	42.7254	43.8416	221.48	69.4418	40.5831	17.5595	58.9871	0.441717	225.227	11.6742	729.295	23.9037	106.332	8.72727	29.6313	60.0788	18.981	9.43836	147.03	12.126	23.7197	7.96047	73.0492	53.2049
67.7471	80.5079	56.9329	61.5363	83.4159	34.7075	54.8145	35.6027	55.0117	38.5282	10.1757	152.061	79.6117	38.8633	78.7695	279.77	49.9066	28.5044	45.9126	6.89241	44.8368	44.1475	219.902	106.885	41.1736	15.3139	54.1462	0.368162	232.752	13.6255	712.277	21.4383	98.1824	7.72458	27.136	114.727	17.024	14.3875	145.361	10.0141	20.4427	6.98141	74.2189	53.1501
67.847	76.8508	50.4788	58.3249	77.9148	32.2719	49.5307	30.6964	90.8091	35.4225	12.6635	166.353	83.8912	42.6068	72.1021	258.217	44.9247	25.4367	44.3004	5.91427	58.7022	41.707	208.133	129.968	38.7763	13.3226	48.9902	0.307142	230.184	13.5575	686.568	19.2162	107.228	6.81698	24.8024	157.866	25.015	22.2092	138.271	8.24441	17.48	6.10009	70.787	51.0972
67.947	70.5184	44.4912	54.6212	71.1738	29.9526	44.705	26.1304	111.792	32.2933	14.0537	178.969	82.5431	43.1262	65.7965	236.542	39.7237	23.757	41.6174	5.0539	63.9147	38.1149	208.554	136.707	40.3191	11.5666	43.8341	18.14	228.561	12.4946	655.341	17.2177	124.05	6.002	22.6357	227.984	28.4205	24.7301	128.036	6.76931	14.864	5.31375	84.6389	47.8952
68.0469	63.5742	47.1426	52.4284	64.0283	27.7588	41.3009	22.0546	122.252	29.2394	14.6484	178.898	85.3025	41.6623	61.8564	219.285	44.2682	21.4713	38.3865	4.3051	63.7905	34.1904	202.856	133.628	42.1062	17.0458	38.877	27.5665	231.25	11.0198	620.907	22.2605	132.711	5.2746	20.6347	261.363	29.1546	24.6351	116.233	5.54519	12.5896	4.61706	87.4847	44.1093
68.1468	74.5902	57.3427	49.5206	56.9778	39.4879	50.1761	18.507	125.378	30.6259	14.6774	171.002	83.0279	39.0518	64.5666	211.798	44.2242	18.9838	34.9466	3.67944	60.5411	30.339	189.723	125.016	40.1064	19.8418	34.2373	31.6355	225.486	9.45308	584.926	29.1637	135.688	4.62837	18.7943	271.084	28.3826	23.3178	103.926	4.53307	15.9787	4.00327	106.182	40.1083
68.2467	80.219	57.3422	55.6782	67.386	54.6354	53.1525	15.4681	123.524	30.6791	14.3141	160.687	77.9982	35.8514	64.9585	200.53	41.7165	16.5281	31.5115	9.20956	55.62	26.7475	188.346	113.636	38.967	20.8461	29.9771	32.3888	214.241	7.96002	548.581	41.3289	134.771	4.05629	17.1061	266.046	26.8094	21.4953	91.8092	3.69887	16.7216	3.46497	116.981	36.1272
68.3466	80.5121	56.2125	57.7466	74.7578	65.887	52.7535	12.8925	118.412	29.8273	13.6887	150.656	71.6313	32.4246	63.6191	191.779	38.0254	14.2309	38.1638	11.686	52.7164	23.4889	178.944	101.234	37.8036	20.6867	26.1209	42.6764	199.686	6.61692	512.697	47.1549	131.25	3.55107	15.561	252.248	31.2334	19.5299	80.3162	3.0132	16.0575	2.99459	116.408	32.3093
68.4466	75.4484	51.8947	57.2672	82.4585	72.2005	50.504	10.7253	111.291	28.3867	12.8981	137.855	64.7921	29.0017	61.1386	180.316	35.7092	14.79	40.7418	13.3377	48.4076	20.5781	165.005	88.8725	34.9511	19.8023	22.6687	46.4765	212.691	5.45015	477.836	50.4993	126.049	3.10575	14.1489	233.688	32.4164	17.5991	69.6958	2.45102	14.7113	2.58478	109.725	28.7367
68.5465	68.6704	46.6382	58.0548	83.1089	77.0919	47.8025	8.91089	119.705	26.589	12.0134	143.949	82.2362	25.7229	57.9455	167.472	32.4584	14.2487	41.0429	13.4842	43.4692	18.0016	149.321	77.1668	31.6354	18.496	19.6047	46.3187	214.457	4.45937	444.367	50.7342	119.827	2.71395	12.86	212.984	31.7606	15.7847	60.0692	1.99108	13.0985	2.22858	100.109	25.4503
68.6464	61.6754	49.0192	57.836	79.671	78.8444	44.4706	7.39718	203.785	24.6015	11.0865	144.734	88.4345	22.6676	54.3475	154.138	28.8877	13.1337	39.6485	12.8081	38.4074	15.7338	133.479	66.4393	28.3544	16.9742	18.5914	43.8721	216.004	3.63097	427.554	49.103	113.052	2.36989	11.6849	191.814	34.2619	14.1195	53.9454	1.61556	11.4493	1.91957	89.4354	22.4646
68.7463	55.0474	46.5598	55.964	74.0372	78.4235	40.9183	6.13749	363.538	22.5432	10.1544	138.866	145.401	19.8749	50.5638	140.9	25.3455	19.999	51.0249	11.7247	33.525	22.5024	127.995	83.9383	25.2958	15.3747	17.2302	40.2218	209.974	2.94587	408.83	46.4138	106.05	2.06821	10.6146	171.214	34.2604	13.3286	47.8237	1.30953	9.88433	1.65193	78.7756	19.777
68.8463	57.7912	49.9269	59.1332	67.3978	76.5312	38.4266	5.09102	458.482	27.005	9.24305	129.15	190.138	17.3576	46.7475	128.128	22.0174	22.6232	69.8699	16.5704	28.9909	24.3748	118.689	89.7924	22.5171	13.787	19.1812	36.0586	199.058	2.38366	387.876	45.4845	99.0461	1.80364	9.64066	169.39	32.876	12.2704	41.9573	1.06058	8.46045	1.42049	71.2228	17.3747
68.9462	55.1211	52.7584	59.2819	60.4839	73.6757	45.4945	4.22281	507.299	29.2457	8.3704	117.486	313.557	15.1119	43.0032	119.163	18.9911	22.7672	78.6432	18.264	24.8869	23.8302	110.9	88.5976	20.0221	12.267	19.6761	31.8096	185.22	1.92484	365.788	48.8831	92.1927	1.57078	8.75539	162.017	30.7832	11.1405	46.9494	0.858427	7.19811	18.6857	63.2451	15.2388
69.0461	50.5611	50.2156	66.3618	53.7296	70.2232	50.3175	3.50299	523.875	29.9172	7.54714	105.133	381.27	13.1241	39.4	109.787	16.2969	21.5405	80.9544	18.1571	21.2396	22.1784	101.207	83.3781	17.7942	10.847	19.2287	27.7269	170.205	1.55187	343.347	57.2261	85.5894	1.36453	7.95142	151	28.3837	10.0349	57.0839	0.694536	6.09789	28.9475	55.4746	13.3479
69.146	45.5746	45.7635	92.2651	47.3764	66.4355	51.0483	2.90668	518.466	29.5063	6.7799	92.896	418.851	11.3749	42.5766	100.436	13.9325	19.6313	84.2126	17.0819	18.0417	20.1014	90.9741	76.0924	15.81	9.54375	46.3945	23.9484	165.14	1.24948	326.362	68.4568	88.6184	1.23724	8.65295	138.213	25.9118	8.99747	70.0569	0.561848	5.14992	45.7246	48.2412	11.6793
69.2459	40.7463	40.8781	105.238	41.546	62.4973	49.4885	2.41238	498.589	28.3742	6.07179	81.269	421.323	9.84268	43.6794	91.3859	11.8781	17.4567	82.9561	15.5429	15.2668	17.9457	91.0791	67.9813	20.1982	8.36309	61.8201	20.5386	165.104	1.0048	312.578	83.5512	89.472	4.78059	8.87162	124.869	35.9438	8.04546	75.3751	0.454513	4.33971	54.6668	41.6939	10.2106
69.3459	36.2883	36.1617	109.96	43.8527	59.2564	46.7223	2.00219	469.705	26.7863	6.58953	70.5287	403.755	8.50506	43.3478	82.8061	10.1058	15.2611	79.0031	13.8392	12.8782	15.8789	95.3618	71.2189	20.5875	7.30422	69.2079	17.5162	159.678	23.2933	296.929	90.8984	92.089	6.89192	8.77384	111.725	49.0477	7.18253	75.6191	0.367739	3.65121	58.3017	35.8755	8.92039
69.4458	32.258	31.8364	109.522	43.282	61.9857	43.3953	1.66146	435.731	33.5669	6.77558	60.8068	375.604	24.8249	42.0515	82.507	8.5847	13.1798	73.5623	12.1418	10.8354	13.9751	92.9217	69.4564	19.4247	6.96279	71.2154	14.8722	150.812	32.5668	280.293	92.1145	91.8641	8.01136	8.47496	99.2323	54.3087	6.40586	72.6355	0.29764	3.0685	58.4318	30.7694	7.78885
69.5457	28.6495	27.9611	105.962	45.8348	62.5734	39.8863	1.37823	399.434	37.1885	6.72761	52.1398	342.712	38.0501	40.133	82.8738	7.28423	11.2807	67.4263	10.5429	20.5651	12.2597	86.994	64.8856	21.5223	6.48421	69.7351	12.5824	139.929	76.0512	263.298	89.6243	89.727	8.45568	8.05484	93.2727	55.023	5.70973	67.7293	0.241029	2.5768	56.3325	32.1178	6.79773
69.6456	25.4337	24.5278	100.609	51.2556	61.6909	36.4119	1.1428	362.731	39.4466	6.51915	44.5037	321.78	44.5286	37.84	89.2296	6.17559	9.59069	61.1036	15.9066	25.2502	10.7334	79.4886	70.3203	20.9524	5.93757	68.0335	10.6144	128.048	110.882	246.387	85.0064	86.3452	8.4521	7.5684	95.5765	53.1962	5.08739	61.8077	0.195232	11.8694	52.8963	44.0985	5.93053
69.7456	22.5742	22.848	94.3297	57.4819	59.8259	33.0904	0.947106	326.908	39.8341	6.20545	37.8385	305.074	46.6357	35.3496	113.765	5.2326	8.11228	55.487	17.9175	26.7421	9.38579	71.5092	69.8772	19.4	5.36889	81.0145	8.93329	130.064	167.078	233.381	82.3487	82.1964	8.16249	7.05279	116.599	50.0392	4.53189	55.4879	0.157922	15.9046	48.74	48.1536	5.17251
69.8455	20.0342	20.619	88.4091	64.3733	57.3307	29.9814	0.784424	292.795	38.9422	5.82718	32.0647	281.856	45.9967	32.7871	125.957	4.43188	6.83496	49.9391	18.0015	26.2863	8.20123	67.6393	66.0499	17.5712	17.1438	86.1113	7.50401	127.161	190.752	225.634	77.8847	77.6203	7.70047	6.53277	124.659	46.2746	4.03654	60.6263	0.12723	16.9847	44.2821	47.7071	4.51055
69.9454	17.7793	21.6861	82.1511	65.3876	72.8358	37.1072	1.38845	281.675	37.2084	5.41377	45.2514	255.986	43.7137	30.2386	129.888	13.397	6.78782	44.6461	17.0383	24.7107	7.1629	74.2062	60.4568	15.7533	51.5333	88.4695	6.29352	121.052	187.998	215.862	95.8449	72.8569	7.14445	6.02443	125.008	42.3262	3.5951	76.1175	1.77253	18.1444	41.5192	69.8197	3.93294
70.0453	27.3739	20.603	75.8759	62.972	81.9054	57.1983	4.90252	309.802	34.9539	4.98661	51.4027	229.775	40.5251	27.7623	147.412	117.433	6.37282	54.0215	15.5624	22.5566	17.9189	74.043	54.1258	14.0554	71.1843	86.5443	5.27149	112.992	172.362	204.879	103.229	68.0735	6.54728	5.53799	120.174	38.4355	3.20185	82.781	2.6256	39.3049	53.0374	77.9376	14.0645
70.1452	29.2678	32.6288	69.7784	58.6927	108.582	66.105	6.25857	441.741	32.4116	4.56097	54.4544	204.551	36.9174	25.3957	154.094	230.443	5.77958	57.6455	13.8917	20.1705	32.1597	70.2753	47.6907	12.5114	102.635	88.3942	4.41074	103.887	151.531	193.271	104.037	63.3839	5.94382	5.07904	112.386	34.7335	2.85161	84.7934	7.37554	47.7263	58.3681	96.9284	19.7527
70.2452	28.1077	35.0421	63.9711	53.537	124.528	68.4864	6.47197	536.958	29.7481	14.0745	69.3423	181.024	33.2041	23.1615	153.644	278.243	5.12242	57.6325	12.2093	17.7672	36.9877	64.7601	41.5239	11.1244	137.864	86.15	3.6873	94.379	129.707	181.458	100.885	58.8621	5.35617	4.65042	112.653	31.2851	2.53974	82.5503	9.71677	49.0717	59.5718	101.876	22.496
70.3451	25.8592	33.5598	58.5134	48.1129	132.84	67.169	6.11649	688.757	27.0804	20.3145	75.4859	159.519	29.58	21.0717	160.839	288.308	4.46759	55.4085	10.6149	15.4734	37.0974	58.5814	35.8278	9.88573	154.769	83.5444	3.08029	84.9113	109.048	169.732	96.7282	59.0988	4.7977	4.25278	108.267	28.1158	2.26205	77.702	10.5377	46.6952	62.1248	98.97	23.3263
70.445	23.3408	33.024	61.026	42.7835	135.782	78.9731	5.51031	795.863	24.4882	24.0996	106.066	155.315	26.1597	19.1313	160.51	277.527	3.85115	98.2935	9.15732	13.3582	34.9772	52.3538	30.6955	8.78248	159.523	78.6617	2.57164	91.8135	90.5351	158.298	90.8658	57.9842	4.2759	3.88551	101.233	25.2288	2.01484	73.5991	10.4351	42.5536	61.4256	91.982	22.95
70.5449	28.2089	30.537	60.7182	58.9321	135.007	82.4613	4.82529	981.158	22.0232	26.0879	120.28	145.936	23.0044	17.3398	155.386	256.146	3.29075	120.592	7.85558	11.453	31.9304	46.4096	26.1523	7.80119	156.462	72.5225	2.14586	93.44	74.4901	154.157	91.2784	55.9769	3.7944	3.54733	92.8741	22.6144	1.79474	67.9431	9.80448	37.9577	62.566	83.1724	21.8468
70.6449	28.2494	27.4648	64.2742	65.525	131.716	81.2181	4.14998	1092.86	43.3336	26.7817	123.772	139.895	20.14	15.6936	147.355	230.268	2.79302	129.515	12.0805	9.76589	28.6252	40.9129	22.1826	6.92893	148.608	65.8225	1.78971	91.4738	60.886	148.278	100.734	53.4078	3.35452	3.2364	94.5711	20.2562	12.6946	61.5371	8.90348	86.1396	60.9552	73.8618	20.3387
70.7448	26.449	24.3775	64.5064	70.1036	126.78	77.407	58.3313	1187.88	78.4514	26.5616	120.493	134.903	17.5702	14.187	137.712	203.428	4.42598	133.205	13.6897	8.29065	44.2839	35.9295	18.7482	6.15386	138.041	59.0251	1.49201	87.1613	49.5239	154.036	102.867	50.5159	2.95615	2.95058	91.7839	18.135	17.1504	54.9215	7.89598	152.156	57.6586	64.7905	18.6391
70.8447	24.0633	22.5902	62.7094	69.5235	120.824	72.323	136.109	1241.95	99.9678	25.7152	113.18	125.995	15.2846	12.813	127.335	177.576	5.06744	130.328	13.7934	7.01308	84.8789	31.4689	15.7996	5.46523	126.169	52.4286	1.2433	81.4159	40.1352	155.014	100.548	47.4713	2.59806	2.68778	86.3861	16.2306	18.3545	48.4475	21.6421	200.774	53.4148	56.3455	16.8863
70.9446	21.6081	20.3377	59.7319	66.0004	114.296	66.7307	177.872	1238.96	111.65	24.458	103.698	115.266	13.2655	11.5633	116.806	153.708	5.12709	164.996	16.9212	5.915	126.219	27.5105	13.2832	4.85343	113.928	46.2151	1.03561	74.8969	32.437	152.663	107.345	44.3913	2.27786	2.44665	84.313	14.523	17.9717	42.332	28.4046	243.671	48.7272	48.701	15.1671
71.0445	19.2842	57.0546	57.0483	60.9447	107.51	61.0725	216.281	1198.08	116.334	22.9496	93.2948	103.986	11.4907	10.4293	106.504	132.248	4.86377	189.269	17.6654	4.97679	138.311	24.018	11.1458	4.30985	101.919	40.4854	0.862303	68.0724	26.1606	162.738	107.658	42.7529	1.99231	2.22731	81.7455	12.9935	16.8644	42.0014	36.6106	285.35	45.0901	46.5701	13.5339
71.1445	34.6065	67.3607	62.7655	55.2386	100.688	55.5954	255.493	1133.25	116.142	21.307	82.7794	92.9005	11.9193	27.0834	96.6606	113.286	5.92949	196.753	17.0783	4.17895	135.911	20.949	9.33745	3.82685	90.5115	35.2853	0.717795	66.8472	31.4273	166.535	104.084	40.7233	4.52794	2.02378	89.6618	11.6245	24.2694	43.7241	39.3513	324.935	41.099	42.8691	12.0155
71.2444	38.2165	66.7853	64.3529	49.42	93.9794	50.4292	256.324	1054.51	112.653	19.6142	72.6566	82.4252	12.9681	37.7116	97.1189	96.7325	6.17357	193.741	15.8036	3.50306	134.751	43.0909	7.81209	3.39762	79.9134	30.6235	0.597374	63.8379	60.3004	165.911	100.291	41.3643	5.99612	6.25404	90.8502	10.3997	26.4891	43.0017	38.7828	344.532	37.0334	38.5217	10.6255
71.3443	41.7413	63.4703	63.3816	46.5526	87.4865	45.6335	238.477	968.984	107.032	17.9311	67.6259	75.369	13.0712	49.9678	96.8497	82.4023	5.95276	184.463	14.2284	2.93223	177.778	62.38	19.6399	3.0162	70.2259	57.3228	0.497015	74.3549	70.0266	170.06	96.5382	40.9049	6.7287	10.9785	87.9053	9.30433	26.1628	40.759	53.993	333.065	33.0722	34.0621	9.36718
71.4442	40.4004	57.8038	60.8834	42.7666	81.2727	41.2272	212.84	887.802	100.127	45.1369	61.5529	67.9696	12.5939	104.263	97.3884	76.3397	5.48972	171.732	12.5787	2.45124	207.729	69.6347	25.492	2.67728	61.4776	72.0304	0.413283	78.9781	89.2258	169.611	90.9224	39.7195	6.96285	13.8505	82.5695	8.32492	24.6596	37.6456	59.8307	306.345	29.324	29.7852	8.23795
71.5442	37.2928	52.4216	57.532	38.6252	75.3763	37.2057	185.25	805.884	92.5525	69.1627	55.1033	109.54	11.7821	149.236	94.7508	95.4944	4.92052	157.39	10.9813	3.01162	212.463	70.0684	40.7697	2.37618	97.1144	78.5692	9.22418	79.4956	99.3408	165.987	90.7539	38.0758	6.86821	15.3259	75.9971	7.44899	22.6822	34.1092	63.1756	273.454	35.686	25.8403	7.23104
71.6441	55.2234	52.3452	53.7629	35.5549	69.8165	40.8998	158.677	747.658	84.7419	83.9731	56.5814	128.203	10.7996	191.959	90.165	100.425	4.32581	142.62	9.50172	3.19027	202.255	66.8191	47.5417	2.10877	125.177	79.6784	13.8678	77.2415	108.062	160.235	91.2006	36.1623	6.56483	15.863	68.9389	6.66549	20.5845	39.6785	61.6511	239.447	38.3917	22.2905	6.33776
71.744	62.9045	69.3604	49.8534	32.1563	64.5998	57.8761	134.49	695.412	76.9984	92.0234	74.2883	133.023	9.75312	254.173	84.4753	118.369	3.75123	128.158	15.2055	3.13608	185.604	61.7542	49.0376	1.87131	138.061	117.466	15.857	79.6452	104.179	153.123	88.2816	34.1088	6.1374	15.7826	61.8699	5.96449	18.5388	41.5632	57.3949	206.993	38.676	19.1486	5.5483
71.8439	61.7858	71.1743	45.9767	35.7932	64.2731	65.0348	113.181	649.822	69.5234	95.1884	81.9543	145.607	8.71091	324.079	78.2549	129.803	3.22058	114.437	17.4398	2.94807	178.614	55.9665	47.3989	1.6605	140.922	150.174	29.7579	78.6516	94.3465	145.209	83.4541	32.0023	5.64499	15.3074	55.0792	5.33711	16.6231	47.8557	51.7925	177.365	37.4129	16.3996	4.85249
71.9438	57.3882	66.9658	42.237	36.2448	62.7347	66.491	94.7861	601.679	62.4479	94.892	97.1034	172.361	7.71467	388.335	71.8862	128.659	2.74441	101.695	17.6716	2.69089	164.863	50.0785	44.0272	1.47341	137.377	165.103	36.311	75.4109	82.3133	136.893	77.655	29.8986	5.1285	14.5909	53.1767	4.7755	14.8672	49.8594	45.7185	161.702	35.2148	14.0142	4.24034
72.0438	52.0246	60.7115	44.1166	34.8421	60.4029	64.7388	79.1144	583.752	55.8479	92.2098	102.189	179.786	6.78832	422.33	65.6178	120.818	2.32541	90.0366	16.8069	2.40594	161.481	44.4295	39.8232	1.3074	129.943	168.184	38.2673	70.7687	70.1032	128.461	71.4776	27.8334	4.61538	13.7372	49.8748	4.27303	13.277	49.0605	39.7046	145.013	32.5048	11.9571	23.98
72.1437	52.8391	54.0952	46.8128	32.4363	57.5787	61.2804	65.8792	553.492	49.7619	87.9475	100.842	175.906	5.94384	434.953	59.6054	109.819	1.96184	84.9041	15.3973	2.11888	152.913	39.1899	35.3518	1.16017	120.346	163.635	37.4567	65.338	58.7323	137.209	80.8853	31.7309	4.12325	12.8169	50.1352	3.82426	11.8465	46.5176	34.0548	128.41	29.5709	10.1912	35.1914
72.2436	49.7525	47.7951	47.0436	29.5635	54.4767	65.3462	56.4735	515.969	44.2008	82.7039	95.5832	165.782	5.18527	432.765	53.9406	97.7397	9.37206	78.5175	13.7718	1.84489	139.923	34.4303	30.9538	1.02972	109.755	154.425	35.0819	59.556	48.6402	140.585	101.998	33.6748	3.66274	11.8773	51.5926	4.21844	10.5649	42.9745	28.925	112.895	26.6045	14.2125	40.7396
72.3435	45.3786	44.697	45.7689	37.3322	51.2487	65.0806	47.8898	481.143	39.1565	76.9187	88.1423	152.571	4.51149	420.582	48.6713	85.7584	12.9053	75.7643	12.1206	1.59222	125.61	30.1652	32.4906	10.4912	98.9402	142.617	31.9201	53.7277	48.0686	140.173	111.051	40.6734	3.23934	10.9499	50.3954	11.8301	9.4192	38.9441	24.3768	104.243	33.9614	15.6065	42.5987
72.4434	49.8668	43.714	43.6177	40.0919	48.0009	67.5454	46.8494	442.852	34.608	70.91	79.6811	139.727	3.9182	401.917	43.8154	76.8417	14.1059	71.1757	10.5479	7.20125	111.512	26.3778	31.7213	13.4366	88.3954	129.619	28.4624	51.1568	44.1361	137.146	114.756	44.5209	2.855	10.0556	57.7311	15.562	8.39639	78.4565	20.4138	106.209	37.3633	15.5055	42.1213
72.5434	48.3702	47.498	40.9988	39.8414	46.764	70.1276	43.009	424.329	36.7861	64.9036	70.9618	126.145	3.39918	379.316	39.3719	68.5547	13.9563	77.4848	13.4035	10.1337	98.3399	23.0352	29.6545	13.7058	78.4197	116.369	25.0089	47.7583	38.8372	132.368	112.963	46.1555	2.5095	9.20785	59.8557	18.7939	7.48395	100.254	17.0061	100.579	41.9351	20.9721	40.2269
72.6433	44.691	45.6879	51.2729	37.8696	44.9643	86.0634	38.0839	406.33	37.195	59.0553	62.466	112.756	2.94719	356.139	35.3276	64.8374	13.0735	78.3411	14.1976	11.3497	86.3756	20.0977	26.9412	12.9358	71.2689	103.471	21.7334	43.916	33.2636	126.47	107.945	46.2585	2.20097	8.41439	58.7297	21.2582	6.67029	121.194	14.1061	92.0192	43.2709	22.7762	37.534
72.7432	40.4169	41.8325	55.9773	34.9974	42.818	91.5629	32.9832	413.108	36.3915	53.4686	70.6252	103.027	2.55464	334.886	38.7348	59.1978	11.8385	75.8494	13.8317	11.4979	83.0884	17.5237	23.9918	11.8181	70.8654	91.2953	18.7278	39.902	30.162	119.912	101.178	45.3249	1.92671	7.97507	58.9677	21.7635	5.94486	129.443	11.6583	81.865	42.5027	35.4433	34.4529
72.8431	36.1955	52.9669	57.1532	31.7385	40.4794	91.0817	28.1603	404.651	34.7882	48.2088	78.7017	92.8654	2.21402	312.185	39.7254	52.8417	10.4809	72.9631	12.8587	25.1114	81.7928	15.2727	21.0562	10.6389	67.9255	80.048	17.0488	35.9043	27.7958	113.028	93.5999	43.7126	8.35522	7.47917	56.7315	26.1022	5.29811	143.637	9.60595	71.5264	43.8537	40.343	31.2505
72.9431	32.261	63.2644	56.1472	28.4063	43.4027	89.9631	31.418	408.359	32.6885	43.3121	80.2308	87.7527	1.91824	290.621	39.142	52.0311	9.13372	72.2273	11.6117	31.8487	76.3939	13.307	26.4516	9.51145	63.5036	69.8237	15.5632	32.0487	24.5136	106.052	85.8019	41.6788	13.0704	6.95973	63.7704	28.0461	4.72151	146.677	7.89452	61.7395	43.0732	40.7801	28.0955
73.043	28.689	62.8929	61.0988	25.1846	44.5048	91.2647	30.761	398.007	30.3133	45.8115	77.6524	112.537	1.66097	272.363	37.5712	53.2548	7.86959	74.3916	10.2862	34.8532	69.3776	11.5919	32.2277	8.47565	58.3182	63.8028	13.9095	28.4144	21.0268	101.033	78.1442	39.4065	20.8306	9.84022	72.2287	46.1493	4.20739	144.304	6.47385	52.8484	40.969	39.748	25.0897
73.1429	25.4847	58.4082	62.2693	22.174	54.1742	88.4743	28.2519	398.102	27.8211	48.0642	72.6523	121.537	1.43669	253.241	35.418	66.2357	6.72355	72.8482	8.99244	34.8807	62.0099	10.0966	33.9289	7.54089	52.8498	78.553	12.2424	25.0475	20.6246	95.5845	84.8518	37.0239	25.0898	11.4274	74.4495	54.2903	3.74894	139.784	5.29898	44.9737	49.0756	40.5809	22.2901
73.2428	22.6264	52.6373	61.1075	28.4146	59.6493	83.5292	25.0229	399.807	25.3233	48.367	66.3775	121.174	1.24086	234.005	32.9589	110.34	5.70809	69.1093	12.1081	33.16	54.9079	8.79348	33.1812	6.70427	47.4107	100.857	10.6522	21.97	18.8596	89.9451	85.8934	34.6193	26.9557	12.1406	90.272	56.5969	6.34062	131.117	4.33045	38.114	53.3444	38.8088	45.8242
73.3427	20.0836	46.7659	58.5654	30.703	62.1549	77.5833	21.6745	390.933	22.8958	47.3126	59.5914	115.511	1.06984	217.124	30.3798	231.51	4.82261	64.1792	13.1152	30.4994	58.2811	7.65818	33.8787	5.95841	42.1962	111.095	10.0062	19.1869	16.925	84.2836	83.5128	32.2522	27.2216	12.2712	96.2371	55.5862	24.9891	120.18	3.5341	32.2049	54.0618	38.138	64.1514
73.4427	17.8244	56.527	55.2649	30.6114	62.5853	71.3127	18.5067	372.751	20.5885	45.347	82.341	107.095	0.920854	201.212	27.8032	342.54	4.05933	64.1267	12.925	27.4196	56.4588	6.66927	42.4273	5.29465	37.3203	115.03	13.7908	16.6923	18.2616	78.7179	82.0654	29.9607	26.4513	14.4735	95.9751	52.7829	32.4442	111.241	2.88077	27.1539	56.4221	43.9902	72.9694
73.5426	15.8184	56.4125	54.5487	29.1538	61.5924	65.1038	15.652	348.944	19.872	42.803	94.8459	97.5074	0.791713	185.442	25.3072	446.526	3.407	81.956	12.6242	24.2473	52.2949	5.80766	45.2147	4.70441	32.8419	113.08	23.568	14.4725	17.5374	80.7167	78.3315	27.7687	25.0427	15.4996	91.9418	49.1021	34.2658	100.957	2.34575	22.8595	61.2567	44.7418	96.4319
73.6425	15.762	52.4748	52.4817	26.9766	59.6496	59.1679	13.1523	322.14	18.8128	45.1699	107.101	118.249	0.680584	170.157	22.9387	518.752	2.85302	92.0439	11.7538	21.1787	47.2711	5.05722	44.5204	4.17973	28.7829	107.48	28.043	23.1441	15.8473	80.5251	73.3623	25.6901	23.2731	15.7432	95.918	45.0852	33.3519	90.246	1.9083	19.2222	62.0382	42.6984	107.177
73.7424	14.7275	53.3848	49.6557	39.2907	57.1	57.6867	11.003	294.181	17.5521	72.0129	109.962	124.698	18.5887	155.58	20.7241	553.007	2.38488	94.64	10.6239	18.3236	42.1362	4.40358	41.8437	3.71338	25.1413	99.7863	29.2138	43.7512	13.8069	101.418	77.7043	23.731	21.3329	15.4776	111.124	41.0446	31.2026	79.7095	1.5511	19.7006	60.2177	43.5267	109.704
73.8424	13.387	52.8731	51.7165	44.5766	54.1899	54.6493	9.17668	266.332	20.0858	88.7006	106.9	138.36	28.7191	159.799	18.6753	540.362	1.99082	92.5814	9.41692	15.736	37.2496	3.83413	38.1548	3.29883	21.8999	91.0657	28.4078	56.1874	11.7479	113.904	77.5839	21.8937	19.3501	14.8903	115.873	37.1541	28.5849	82.4979	1.25979	18.7141	62.4427	41.592	107.087
73.9423	12.0162	53.9542	51.4201	45.5744	51.0947	50.8682	7.63722	239.429	21.2212	154.155	100.317	139.885	38.2609	158.712	16.7949	503.218	8.61276	87.7721	8.23588	13.4342	32.766	3.33794	40.1885	2.9303	19.0327	82.0319	26.4958	62.6927	29.5076	120.326	74.8018	20.1781	17.4084	14.2418	114.08	33.5035	25.8829	80.8428	1.23206	17.0572	61.5236	49.265	101.411
74.0422	10.7218	56.3527	49.6956	44.0581	47.9374	46.8214	6.34678	214.003	32.2188	199.33	110.164	134.452	42.4897	156.984	17.3099	454.992	11.7566	81.4755	7.13509	24.3609	28.7348	8.12296	39.3144	4.75502	16.5094	73.147	24.0392	65.0058	37.6452	127.138	70.5265	18.5829	15.5602	13.4412	108.386	30.1326	23.2809	80.1423	1.1485	15.1386	63.4242	56.6958	94.0721
74.1421	9.53992	64.2311	47.1518	41.1641	44.8022	52.4916	5.26894	190.357	47.524	284.482	120.614	142.063	43.3116	159.375	17.1088	403.518	12.8094	74.5166	7.7682	29.5591	53.7936	10.2879	36.7996	24.3494	14.2978	64.6957	21.3913	64.4305	38.8188	129.371	65.5075	17.1066	13.8359	12.565	106.917	27.0524	20.8603	76.373	1.03713	13.2058	62.2624	59.8509	85.9915
74.242	8.47668	68.9166	44.1845	37.61	43.9026	64.3592	4.37091	192.635	56.5154	365.99	124.347	141.904	42.0267	157.057	16.4561	354.337	12.6532	67.422	11.1754	31.1372	62.4529	10.9387	33.462	30.2825	12.3658	56.8394	18.7671	61.9363	39.0997	128.39	86.8913	15.7482	12.251	11.6635	107.197	24.2572	18.6497	86.8801	0.915775	11.3867	59.2	58.2795	77.7629
74.342	12.0981	65.9779	45.3665	34.9584	42.3884	68.4443	5.1273	210.135	60.9706	412.807	121.191	135.424	42.1527	151.602	15.5351	309.351	11.8419	60.5173	12.3929	30.5128	73.8414	10.7441	29.818	30.6201	10.6828	49.6575	18.1233	58.2361	36.2707	125.201	96.6313	14.7944	10.8104	10.9976	133.142	21.7326	16.6518	89.9373	0.795339	9.73973	55.0455	87.899	69.7565
74.4419	17.6812	60.2844	44.718	36.0386	40.4867	71.7665	12.3118	215.188	62.2246	434.405	113.924	125.649	45.3231	144.153	14.4708	282.811	10.7173	53.9927	12.3574	28.6271	83.7542	11.6239	28.5521	31.7292	9.21993	43.4495	16.8281	53.848	46.873	120.545	102.916	23.4227	13.1445	18.1573	146.693	28.9292	14.857	105.52	0.682129	8.28412	50.3528	104.701	62.191
74.5418	34.301	53.9151	42.9777	35.0074	46.797	81.7535	17.1785	211.797	61.2743	437.996	104.438	114.443	45.3841	135.535	13.3478	256.88	9.48495	49.8787	11.6458	26.0952	83.522	30.9109	29.4159	30.1324	7.95093	38.9828	15.221	56.1774	48.5672	114.965	103.074	28.7386	14.1884	22.2729	149.001	36.7053	13.2501	111.021	0.579421	7.0176	46.3681	112.738	55.1836
74.6417	50.5201	49.0001	54.7889	40.1133	50.1343	84.1298	18.3161	202.891	58.8584	429.039	93.9998	102.929	43.5507	137.366	14.0378	242.231	8.26418	45.4595	10.6718	41.791	78.5227	39.7282	28.4137	38.925	6.85187	34.6398	18.1483	55.9021	45.7196	108.855	112.409	34.622	14.369	26.5164	144.389	39.5205	11.8144	109.901	7.86966	19.026	51.7364	110.906	48.7851
74.7417	62.7893	51.8192	61.0834	41.2126	51.379	82.2075	17.5635	190.591	55.52	411.638	83.4317	91.7585	40.6402	154.691	14.0488	230.053	7.11973	43.8724	12.8596	48.9196	71.5697	42.4866	26.3809	39.8041	5.90132	31.609	18.9241	53.8883	40.8382	102.496	114.061	37.8419	13.99	28.5317	135.759	39.4806	10.533	104.63	11.653	24.0098	53.2124	103.845	43.0042
74.8416	63.4251	49.3365	63.0734	39.955	51.1735	104.383	15.9475	176.419	51.6543	388.852	73.2477	82.3572	37.1944	162.621	31.4854	231.214	6.08278	66.2591	15.4741	50.6663	64.1031	41.8552	23.8547	37.6047	5.08023	28.4622	18.4119	50.7739	35.3197	96.0914	111.064	39.1965	13.2656	29.06	125.038	37.8642	9.39026	96.9458	13.2019	25.0708	52.1624	94.3456	37.8222
74.9415	59.5902	54.7543	62.387	37.3981	49.9845	115.847	14.0276	161.445	47.5444	362.937	65.9871	83.2176	49.4819	163.981	41.661	246.568	5.16427	77.3247	16.0219	49.1685	56.8317	41.451	21.1715	40.3786	4.37169	25.3661	17.1785	47.0229	29.9046	93.827	122.984	39.2644	12.3448	28.6169	113.481	35.4416	8.37145	102.679	13.3745	24.0487	60.5548	84.0503	39.1046
75.0414	54.2995	56.2848	64.1048	34.2107	48.1497	121.005	14.8606	146.407	49.236	335.534	58.6107	79.9594	54.9184	160.849	46.8863	255.835	4.36344	90.3692	15.4207	45.8415	50.0782	39.1736	18.5344	38.866	9.92801	22.4227	15.5892	62.4949	28.675	90.4262	128.363	38.4646	11.3299	27.56	101.881	73.1955	7.46336	105.913	12.742	22.0197	63.6208	73.8889	38.4083
75.1413	48.7946	60.1089	63.2218	30.8065	45.9127	135.483	14.2057	131.799	57.9327	312.647	51.6495	74.509	55.9628	154.747	48.7889	246.447	6.81306	94.8275	26.3545	41.6068	52.7522	40.8807	16.0586	35.8123	15.0382	23.7497	32.6841	70.8307	25.8891	86.3047	127.093	50.1092	10.2896	26.1359	90.7237	91.1034	6.65404	103.569	11.679	19.5996	63.1914	64.3564	36.5219
75.2413	43.562	57.4439	60.7837	27.4336	43.4479	138.275	12.8754	117.936	62.1469	288.652	45.087	68.0587	54.2919	146.78	48.5104	227.56	7.76792	93.8934	30.794	37.0505	50.9241	43.4334	13.8028	32.3646	17.6786	26.9999	40.9419	74.1057	30.1273	91.8291	121.895	60.1731	9.26847	24.5146	80.2862	97.3207	5.93278	97.7836	16.4364	21.1286	60.5591	55.6857	51.6726
75.3412	38.7693	52.4456	57.4735	24.2335	40.8794	134.501	19.9233	119.525	63.2034	264.516	39.0582	61.3309	51.0376	137.746	46.8472	204.629	7.84686	89.7163	31.4707	32.5323	47.0812	42.6451	11.7897	38.3554	18.6672	28.0161	43.6519	73.8781	29.9399	93.8598	114.534	73.6625	8.29484	22.813	70.7071	96.8261	5.28999	90.0573	18.2867	20.5934	56.6269	58.4573	61.811
75.4411	38.201	50.5719	59.3217	36.5404	38.2935	127.242	21.9226	116.831	62.0905	240.915	33.6231	54.7484	52.31	128.21	48.091	180.812	7.44014	83.7279	36.1756	34.0433	42.5138	44.5226	10.0201	45.6726	18.5807	27.5771	43.0048	71.3076	34.4584	94.3595	106.137	81.6589	7.38504	21.112	62.0364	92.6425	4.71712	81.421	18.3552	19.0305	52.0164	56.7536	65.6887
75.541	35.529	57.2828	58.6613	42.2862	35.7492	129.229	21.3305	111.37	59.5428	218.299	36.9222	48.545	50.9282	118.57	47.4132	176.802	6.78992	76.8682	36.6942	33.2348	37.8723	43.3173	8.48211	57.148	17.8221	26.2329	40.4425	71.0059	34.0811	92.8622	119.504	91.7697	6.54726	20.5518	55.0766	86.5892	4.20653	72.5661	17.3898	17.037	58.3456	52.7265	65.5748
75.641	32.2278	55.9328	56.4957	43.6542	33.2858	137.948	19.5242	104.238	56.0987	196.957	37.3368	42.8365	47.9886	109.098	45.5283	164.717	6.04323	69.7423	34.9185	31.1056	33.4678	40.5173	7.15686	64.4561	16.6698	24.3669	36.8991	68.4795	31.307	90.0114	123.321	96.6058	5.78441	19.6477	48.6269	79.7472	3.75141	73.3719	15.8797	14.9467	60.1846	47.6651	63.0148
75.7409	28.8991	55.5288	53.4802	42.439	30.9287	154.312	19.648	96.218	52.1484	182.631	52.4224	37.6667	44.7583	99.9736	42.93	148.971	5.28636	62.7285	32.0008	28.3075	29.4329	37.0005	6.02264	63.1412	27.6823	22.2423	32.9665	64.543	27.5561	86.2788	121.3	154.649	5.09576	18.5442	42.7486	72.7456	3.34569	70.838	14.9353	12.9372	59.1047	42.3223	59.0503
75.8408	25.774	51.5397	50.0386	39.7925	28.6928	157.423	18.3097	87.8585	47.9703	167.954	59.43	33.0361	40.9486	105.945	39.9555	150.061	4.56742	64.4363	28.6287	25.2563	37.2092	33.2738	5.05709	58.6166	33.5514	21.2738	29.0078	63.9248	23.606	82.0092	137.964	190.42	4.47843	17.3448	37.4537	65.9383	2.98395	74.738	14.6018	22.0361	56.2121	47.9885	54.3743
75.9407	51.1633	58.3693	46.4416	36.4434	26.5845	159.052	17.6653	84.9547	43.7586	153.417	61.1452	53.8534	36.9437	107.377	36.8318	149.732	6.86397	62.9981	25.1995	22.2085	38.6955	29.6194	4.23865	53.1544	35.9666	19.8374	25.2353	61.4178	24.9113	84.9868	143.108	229.206	3.9281	18.3576	37.2257	59.5132	2.6614	89.4751	13.6095	25.3362	52.2769	49.912	49.439
76.0406	57.5423	56.9904	48.5527	32.8434	24.6057	153.836	16.0955	80.3549	39.645	141.312	59.5195	63.245	47.3547	105.695	34.8541	141.147	7.73198	59.7023	21.9318	19.3145	37.1305	26.1853	3.54729	47.6822	36.1203	18.1597	21.7625	57.7258	40.8177	85.3877	141.187	285.259	3.43987	18.528	35.5845	53.5588	2.37374	95.1057	14.3056	25.4493	47.8269	48.218	44.532
76.1406	96.5065	52.5222	48.3761	29.2641	22.7549	160.931	14.1883	89.4039	37.7022	129.25	55.9033	65.7286	51.7386	102.334	32.5234	130.346	7.76537	55.4034	18.9345	16.6546	34.2192	33.0968	2.96489	42.5549	34.8476	16.3938	18.6402	53.3595	45.5994	83.9962	141.454	358.907	3.00847	18.1509	33.1515	48.105	2.11715	94.7282	13.9247	23.9173	43.2162	48.354	39.8287
76.2405	105.14	47.164	46.8143	25.8609	21.0278	167.778	12.2529	92.6218	35.298	117.532	51.2177	69.6857	56.2622	107.793	36.5155	117.22	7.33837	50.6597	16.2515	21.1038	30.8439	35.1615	2.47539	41.4483	32.7269	14.6403	15.8799	48.6838	44.5069	81.39	136.676	400.796	2.62846	17.4571	46.856	43.2833	1.88821	90.5569	12.9421	21.6357	38.6759	45.7802	35.4289
76.3404	106.087	41.8303	44.4571	22.7154	19.4193	166.278	10.4419	91.8566	32.6501	106.358	46.0777	68.7944	56.6964	110.061	37.9479	113.638	6.683	45.8272	13.889	31.2038	27.4474	34.5217	2.06473	41.1554	30.1538	12.9629	13.4701	43.9536	41.1284	77.9937	129.05	420.39	2.29475	16.55	53.2875	38.8703	1.68392	113.382	23.2099	19.1117	42.1465	41.8842	31.3822
76.4403	117.229	40.3115	41.6871	19.8626	17.9233	159.054	8.8202	88.4636	29.9135	104.908	64.4845	65.1913	54.6241	108.878	37.701	108.45	5.9398	41.1259	11.8323	35.5757	24.2399	32.4616	1.72073	38.4223	27.3942	13.0016	11.3859	39.3414	36.3327	74.1168	119.989	424.546	2.00253	15.5275	55.7088	34.8611	1.50159	123.148	27.8743	16.6208	48.7755	45.9209	27.7057
76.5403	123.847	50.372	41.6329	28.6375	16.5333	148.944	7.40557	83.4277	27.1959	102.757	73.0124	60.2113	51.1119	105.384	47.3826	107.851	5.19098	43.0493	10.0562	41.0463	21.3093	29.7414	1.43295	34.9316	24.622	12.5238	9.59676	34.9595	31.199	69.9835	110.385	418.212	1.74727	14.4562	54.9306	31.237	1.33883	124.23	29.0443	14.3028	51.1621	47.0232	24.3957
76.6402	118.634	50.7983	41.8784	32.3754	15.2435	137.626	6.19179	77.456	24.5699	98.5861	75.0698	56.1011	46.868	100.407	52.1172	111.747	4.48197	42.5625	8.53153	46.5505	18.6809	26.8016	1.1924	34.8472	21.947	11.737	8.0699	30.8753	26.2874	65.7541	100.794	404.948	1.52478	16.9546	52.2407	27.9722	1.19355	119.759	28.1304	12.2182	51.2757	60.5837	21.436
76.7401	112.11	47.4579	40.7678	33.0422	14.0482	126.077	15.2398	71.0486	22.0815	93.1259	73.0439	51.2427	42.3535	94.549	53.5462	107.566	3.83547	40.629	7.22824	47.462	16.3488	23.89	0.991512	32.5964	19.4344	10.7847	6.7731	27.1246	21.8586	64.977	91.5455	387.301	1.33135	18.5668	48.4984	43.5142	1.06385	111.953	26.0619	10.3836	50.3119	94.0119	44.0468
76.84	102.419	42.8867	38.8661	39.5171	12.9419	146.4	18.5437	64.5519	19.7575	86.9166	70.5136	46.1783	37.8601	89.0656	52.8195	99.2773	3.26035	37.8901	6.29865	45.6336	21.7946	21.1383	0.823885	29.8282	17.1192	9.76436	5.67585	26.0265	18.0051	64.8119	82.8232	367.079	1.1633	22.3299	44.2679	50.346	0.948056	120.245	23.4394	8.79175	60.1796	112.998	57.8721
76.9399	92.1453	38.1537	36.5409	57.5712	11.9192	152.005	18.826	58.4248	17.6112	80.3515	78.8233	47.346	33.5645	83.143	50.7379	99.0568	2.75742	35.3771	5.44284	42.2886	23.0849	18.6091	0.684055	26.871	21.6588	21.0365	4.75013	24.4382	14.7293	63.4314	74.7195	345.556	1.01738	24.1493	40.2416	52.0884	0.844693	120.512	20.6401	7.4237	69.7089	117.064	64.1637
77.0399	82.3103	33.6844	34.0279	65.3236	10.976	149.258	18.1131	52.5107	15.6467	78.1251	80.4909	45.877	29.5661	77.0688	47.8544	93.3751	2.323	32.4881	4.6752	38.2204	22.3415	16.3252	0.567479	24.0294	23.6896	27.3685	4.88712	22.5729	11.988	61.2358	84.9304	323.618	0.890587	24.6707	52.9457	50.9482	0.752422	115.679	28.2301	11.8032	73.1548	112.85	65.5898
77.1398	73.2744	29.626	42.0139	66.79	10.1074	142	16.4776	46.9243	15.4434	74.545	77.9865	60.941	25.913	71.0421	44.5472	85.077	5.7875	29.4821	3.99837	43.2456	20.6831	14.2865	0.470376	21.4124	24.0675	30.324	4.71791	20.5827	9.84559	58.5185	88.0658	301.871	0.780334	24.3433	58.524	48.2613	0.670073	107.814	31.0719	13.3163	72.6105	120.44	67.1935
77.2397	80.4163	26.007	45.8173	65.0076	32.98	132.528	35.5701	51.9654	16.0489	70.1222	73.0174	74.4171	22.6207	65.1965	50.2237	75.8389	13.9876	34.0328	3.40771	44.0408	18.6905	12.4812	0.389518	19.0479	23.3925	32.9304	4.37999	18.5738	8.0367	55.4926	86.8642	280.721	0.684036	23.479	59.5498	44.8285	0.596595	98.3523	31.0133	13.2613	69.5536	138.791	65.6262
77.3396	77.9667	22.8084	46.7519	65.0791	47.8842	122.196	153.38	53.6912	15.991	65.2327	66.7456	78.7158	19.6837	59.6182	52.3124	77.321	17.6901	71.1762	30.729	42.3145	16.657	10.8911	0.322162	16.9304	22.0816	41.2222	3.96151	16.6179	6.53023	52.312	170.65	260.426	0.599477	22.2924	57.7698	41.1222	0.531042	88.2714	29.2814	12.4037	65.0162	196.174	125.509
77.4395	76.3684	19.9935	45.9141	62.1349	57.0574	111.786	224.518	57.8699	15.487	60.1487	68.0701	77.6121	17.0842	54.3592	52.045	77.4805	18.7096	91.0262	50.1546	39.1945	14.7233	9.49587	0.266046	15.0424	20.4209	59.3656	3.51764	20.8543	5.28836	49.086	227.006	248.367	0.524531	20.9306	54.3578	37.4143	0.47259	78.2162	26.677	11.1871	59.7085	251.5	169.206
77.5395	70.8509	17.5218	47.6442	57.5898	62.1403	101.734	321.365	58.8353	14.6959	55.0635	65.8992	73.4916	14.7977	51.9587	50.2806	73.2148	18.1966	99.5973	127.38	35.4124	12.9499	8.27454	0.219333	13.3626	18.6033	68.5708	3.08166	23.9707	4.27166	45.891	288.824	234.893	0.457433	19.4931	50.0925	33.8551	0.420523	68.5945	23.7107	12.5575	56.6031	308.6	190.729
77.6394	74.504	15.3537	50.7288	52.3314	64.3336	92.2644	417.805	57.6294	13.7332	50.1102	64.3649	67.8441	12.7962	49.0457	47.6138	66.8103	16.8711	100.98	173.403	33.8442	11.356	40.3004	0.180478	11.8697	16.7562	71.7548	2.67253	25.2762	3.44363	42.7794	362.831	224.918	0.396847	18.0459	45.4812	30.5215	0.374165	59.647	20.6977	12.4767	52.5188	378.235	196.702
77.7393	76.071	13.4531	52.998	46.9038	64.5146	83.4816	439.639	55.0144	12.6826	45.3774	60.5925	61.5835	11.0508	45.8575	50.518	59.6157	15.1753	97.9381	225.633	31.2389	9.94001	56.2508	0.148188	10.5436	16.8973	70.9989	2.29982	49.3801	2.77192	39.7873	449.1	213.352	0.341735	16.6316	40.8459	27.4466	0.332929	51.4984	17.8226	15.2917	54.675	395.127	192.896
77.8392	71.7779	11.7874	52.7814	51.5046	63.322	81.6377	418.928	51.5423	11.6034	40.9207	55.6046	55.2559	13.0755	49.3165	50.8266	52.4006	13.3733	92.3221	275.099	28.1548	8.69088	71.5029	0.121408	22.0896	16.3453	78.7141	1.96716	70.189	25.1881	36.9375	484.963	203.577	0.291373	15.2769	36.383	24.6388	0.29628	54.2302	15.1846	46.5161	54.1044	430.491	183.23
77.9392	65.5293	10.3277	51.0617	56.3557	61.2188	84.3698	379.055	47.6084	10.5373	36.7711	50.0855	49.1747	24.7942	50.4443	49.4675	45.5797	27.0467	85.3565	318.154	24.9434	10.5465	82.3728	0.0993216	32.209	15.3789	83.3116	1.67457	81.8535	39.4583	34.2424	575.826	192.608	0.245288	13.9972	32.2049	22.0928	0.263752	63.4891	12.8281	61.0417	51.7222	439.802	170.332
78.0391	58.9378	9.04869	48.4807	114.087	58.5389	82.6354	332.725	43.491	9.51186	32.9421	44.4809	44.1455	30.9022	49.9621	55.2042	41.1321	33.007	77.8377	329.654	35.7971	10.8038	84.1137	0.0812681	34.022	14.1888	83.0052	1.41999	87.0011	44.4677	31.7068	610.007	181.071	0.203291	12.8004	28.3681	19.7976	0.234887	66.725	10.7633	64.6928	48.279	420.75	155.938
78.139	52.6394	10.7853	45.454	142.089	55.521	86.2929	286.561	39.3813	8.5443	29.4342	39.0697	46.6416	33.3449	48.3987	57.179	51.3128	34.3881	70.2713	358.841	42.7392	10.2928	104.97	0.0667013	39.8472	12.9033	79.6023	1.20031	87.6079	45.8865	29.3311	609.126	177.782	0.165438	11.6891	24.8931	29.9886	0.20926	66.0075	8.9801	62.525	48.6454	387.426	141.173
78.2389	47.5288	26.0331	42.2471	151.69	52.3346	108.172	243.765	35.4066	7.64393	26.2399	58.6279	45.9605	33.457	46.1401	69.4818	53.9028	35.6269	62.9668	354.525	44.6844	9.44958	110.949	0.457066	39.5337	11.6066	74.3682	1.01192	85.1484	43.106	27.1133	587.326	171.738	0.131837	10.6629	21.7779	34.4217	0.186546	82.4031	7.45733	57.5013	55.2698	354.921	126.74
78.3388	65.4894	30.1516	39.0275	150.259	49.0989	120.863	205.649	31.6477	6.81478	23.3456	68.1235	43.506	33.1561	43.4655	75.2144	52.2675	34.264	56.1024	349.125	43.6009	14.1274	108.644	0.66037	36.8956	10.352	68.1753	0.851166	80.7119	38.4562	25.0482	553.786	163.969	0.10258	9.71854	44.4528	38.98	0.166405	89.3791	6.16847	51.3234	57.4111	317.937	113.061
78.4388	68.1188	29.6683	35.8963	142.543	45.8962	123.231	196.078	31.8899	6.05725	39.313	70.9926	40.1548	31.6066	40.5749	76.5735	50.9328	31.5501	49.7696	326.639	40.7942	22.0758	102.007	0.744996	33.5375	12.6025	62.504	14.6388	75.0943	58.7808	39.2777	514.404	155.203	0.0776479	8.85176	56.4287	39.9409	0.148538	90.093	5.08535	44.9384	56.6267	293.769	100.363
78.5387	64.7414	27.4333	37.2605	131.562	42.7814	119.8	177.475	31.0507	5.36957	49.3296	69.6465	36.445	35.6421	37.6093	75.097	60.2413	28.2497	44.0037	296.167	37.1162	24.5289	93.3737	0.756662	30.1183	20.8181	56.4932	21.8951	68.8678	69.7024	48.7555	472.906	145.955	0.0575783	8.05771	61.4237	45.4967	0.132648	86.8067	4.18048	41.2542	54.0144	272.178	93.4177
78.6386	59.2937	26.7649	36.9697	119.206	39.7902	124.848	169.042	29.5185	8.91142	54.9688	65.7584	32.6987	36.6288	34.6662	71.8538	61.8611	24.8163	38.8044	275.156	33.1101	24.2487	84.0983	0.725614	26.8935	25.1903	50.5001	30.4233	67.1592	69.8217	54.3651	431.592	139.351	0.0410344	7.33141	61.9777	46.742	0.118481	81.1204	3.42817	36.7809	59.3286	245.618	91.5347
78.7385	53.4079	30.9669	35.6813	106.625	36.9438	138.382	158.617	27.5736	11.7082	97.82	60.4724	34.208	35.7201	31.8112	67.5814	59.2573	21.5069	34.15	248.367	29.1111	22.6968	74.9391	0.67156	23.9485	33.7296	44.7495	47.5117	63.8153	64.5803	57.1873	393.18	131.902	0.0283285	7.84278	59.8123	46.2526	0.105809	99.4354	2.80525	36.0054	60.4866	217.828	102.317
78.8385	47.7337	62.3889	43.1038	94.4904	34.2532	146.148	142.267	36.0879	13.264	124.901	65.6082	65.4964	33.6958	29.0865	62.7823	58.454	18.4554	30.0062	225.506	25.3152	20.6364	66.2974	0.607123	21.2979	37.8156	50.9348	68.3153	59.4835	57.0812	58.0246	361.899	124.043	1.90699	10.5819	56.0826	44.1181	0.0944435	112.73	2.29121	33.3555	58.9631	190.896	105.052
78.9384	42.5047	103.503	46.3201	87.1741	31.7232	152.629	124.207	54.1685	22.1489	140.367	66.7641	80.3068	31.0763	26.5179	57.7937	54.7392	15.7206	26.3327	200.499	21.8276	18.4568	58.3631	0.540204	18.9288	38.949	52.886	76.9136	54.6307	66.5149	57.4715	330.568	116.076	3.04603	12.0591	55.9834	41.1572	0.0842031	116.482	1.86826	29.9075	55.7942	188.311	102.74
79.0383	37.7814	112.939	53.8868	78.9626	29.3539	163.31	115.619	64.5039	27.5259	147.393	64.5465	97.442	28.2025	24.1202	52.8368	49.6682	13.3166	23.0868	175.732	18.6945	16.3486	51.2029	0.475469	16.8182	38.1845	52.0772	77.9922	49.5871	75.8739	55.9665	300.301	126.875	7.52952	12.6857	53.663	37.8579	1.823	114.026	1.52115	26.2647	51.6993	176.605	111.988
79.1382	48.4399	108.805	56.8659	72.1204	27.1423	187.067	103.222	69.3589	30.3711	148.4	60.3445	102.78	25.2921	21.9005	48.5392	44.153	11.2322	28.3814	152.482	15.9253	14.3974	44.8142	0.415429	33.4231	36.2566	49.5497	87.7323	62.1855	74.7506	53.8316	271.728	134.001	10.146	12.7487	50.0873	34.5055	2.5442	107.737	1.23691	22.7496	47.1695	171.472	114.427
79.2381	49.3848	99.6917	56.9666	64.8728	26.7674	205.945	105.728	70.4133	31.4192	145.215	55.1024	101.182	22.4789	19.9081	44.3074	38.7087	9.44296	37.5821	131.357	13.5074	12.6347	47.1515	0.361256	38.3218	33.671	46.0336	88.9233	78.6259	68.5195	51.3022	258.525	137.216	11.4743	12.4479	45.8938	31.2581	2.75106	99.2787	1.00461	19.9505	42.5327	159.313	111.577
79.3381	55.3592	89.2762	55.3143	57.7248	25.9679	259.73	108.269	68.9048	31.2198	139.213	49.4485	95.7189	20.7956	28.0398	40.2474	59.278	7.91844	44.9426	124.314	29.4883	11.0641	46.0628	0.313277	37.7513	41.607	42.02	85.0928	87.0835	60.231	48.5487	269.909	136.423	12.3162	11.9212	63.6524	39.3369	2.70613	89.7953	0.815102	17.2639	38.0011	144.025	105.588
79.438	54.0757	79.0742	52.6463	50.962	24.8959	279.699	101.794	76.3262	30.1813	131.42	43.7887	88.3072	18.9382	32.8659	36.4214	67.0044	6.62677	52.2713	113.536	40.9663	15.3657	48.4495	0.271364	35.1283	45.0155	37.8535	78.5432	130.494	51.8493	45.694	286.731	132.943	13.2317	11.2633	71.8678	42.2121	2.54547	80.0556	0.660806	14.8029	33.7056	129.593	97.8978
79.5379	54.8869	69.6592	50.2688	44.7312	25.0894	302.525	91.405	82.0526	46.5121	122.591	45.2082	98.3795	17.0275	35.3279	32.8624	67.394	5.53707	54.7188	101.342	45.6611	16.4929	50.2722	0.235071	31.8885	45.4503	33.748	72.5788	155.351	43.7609	42.826	286.768	127.726	13.3627	10.5389	74.8432	42.0961	2.33884	70.5576	0.53551	12.6118	29.7205	122.575	89.4564
79.6378	51.6677	61.1992	59.0141	39.0924	24.7098	303.509	79.8579	83.2862	57.4729	113.276	44.0996	99.6671	15.1633	36.1241	29.5828	63.8185	4.6208	54.1041	111.522	46.7393	16.0578	48.7518	0.203832	28.6195	44.0004	29.8412	65.4271	174.389	36.432	40.0056	276.776	121.451	12.9873	9.79108	74.6151	40.3318	2.12134	61.6071	2.12329	10.6964	32.7638	112.074	80.8744
79.7378	47.1207	53.6936	62.5559	34.053	23.946	292.569	68.571	99.1064	63.2337	103.869	41.4796	95.9111	23.6882	35.7702	26.5821	58.3126	7.20207	51.6506	125.808	45.0449	14.9119	45.5124	0.176983	34.3762	41.4215	26.2095	58.3781	181.457	30.1777	37.2739	263.206	114.597	12.3017	9.04824	71.4649	39.5749	1.90999	92.497	2.92501	9.0425	34.5454	123.986	72.5323
79.8377	47.5937	47.0762	62.8279	39.0479	22.9351	306.51	58.2141	121.43	65.3056	94.6452	43.6948	89.4617	30.2693	34.645	23.8513	52.0784	8.20694	48.1735	126.487	63.9672	13.4982	41.5116	0.153904	34.6021	38.231	22.8917	51.319	180.262	35.9661	34.6573	245.905	107.504	11.4419	12.6707	66.6672	42.6193	1.71243	108.244	3.22829	7.6264	34.3865	123.63	64.6545
79.9376	44.7144	41.2601	61.1037	40.132	21.7762	330.754	49.0453	173.652	64.8188	85.7897	50.7357	81.7738	39.7198	33.0244	21.3765	45.803	8.2882	44.2075	119.767	71.8851	20.9462	37.3008	0.134	38.3951	34.7774	19.9011	44.613	173.561	49.4441	32.1711	226.98	100.397	10.5013	14.6601	61.0629	42.581	1.53149	113.737	3.22679	6.42107	33.0016	123.276	57.3613
80.0375	43.2866	36.1561	58.218	38.9152	20.5403	411.133	41.1057	235.787	62.6127	77.4217	59.7962	73.7291	43.8331	31.108	19.141	39.858	7.85743	40.0968	109.419	83.1342	23.2292	33.1864	0.11675	37.3978	33.8954	17.2321	42.7329	163.388	68.3207	29.8226	216.606	93.4223	9.54133	15.5464	55.1948	40.8407	1.36766	119.869	3.04917	5.39946	30.8903	116.336	50.7039
80.1374	57.3183	31.6807	54.7126	39.9907	19.2772	450.708	34.3277	302.817	59.3059	69.6104	66.1576	65.8439	44.5297	29.0386	17.1268	48.9378	7.17009	36.056	97.6875	85.5953	22.9445	29.3281	0.101741	34.6347	32.0564	14.8691	39.4691	151.216	72.4856	27.6157	202.842	86.7019	8.60125	15.6995	49.4031	38.2304	1.22033	120.593	2.77945	4.53624	28.3966	114.927	44.6894
80.2374	58.9769	27.758	50.9357	38.7754	18.0223	455.252	28.5955	375.358	55.3491	62.3892	67.1789	61.7686	43.1191	26.9169	15.3155	51.0708	6.38123	32.2132	93.4601	82.7775	21.4667	25.7989	0.0886397	31.3732	29.6858	12.7924	35.5687	138.103	69.0462	25.55	201.617	80.2862	7.70474	15.376	43.8913	35.2452	1.08834	140.956	2.47121	3.80852	25.7534	116.433	39.3696
80.3373	55.8174	24.3204	47.6854	36.297	16.7997	440.256	23.7789	411.867	51.0664	57.321	64.8601	56.6738	40.4849	34.4962	13.6893	50.9111	5.58186	28.6383	85.9351	77.0025	19.5131	22.6217	0.0771352	28.1293	27.0711	10.9797	31.4972	124.787	62.1004	23.6216	195.18	74.1901	6.86538	14.7538	38.7716	32.1735	0.970335	148.018	2.15759	3.19594	29.2787	120.765	34.6124
80.4372	57.2035	21.3083	44.2754	40.4201	22.8556	415.036	21.6057	423.243	46.6867	52.3186	60.5818	51.23	37.215	38.7868	12.2313	47.9671	23.6985	37.6375	77.0476	69.7798	17.45	19.7912	0.0669843	25.099	24.4021	9.39702	36.096	111.771	53.9447	21.825	184.517	68.4716	6.09126	13.9546	59.2297	29.1786	1.71101	146.352	1.85806	2.68082	30.4233	116.493	30.3757
80.5371	64.0069	18.6691	44.8543	50.3982	31.7028	385.134	20.559	417.529	42.3682	48.8315	55.2821	45.8329	33.6934	40.7401	13.6132	54.1799	32.5022	43.9417	67.9208	62.0673	30.0524	29.5074	0.0579857	22.3433	21.8003	8.02502	37.502	99.381	45.8086	23.7364	171.701	63.0908	5.3874	16.7598	71.3312	26.3471	1.96998	139.222	16.8288	24.005	32.5624	132.709	26.6163
80.6371	68.6826	50.5599	57.1934	53.8305	37.0782	353.794	18.5877	400.619	38.2162	45.1441	49.5847	40.7054	30.1639	41.0592	14.0794	54.4769	35.4745	46.0861	59.1756	54.4514	34.2317	33.256	4.31916	19.8681	19.3394	6.83924	36.4129	87.817	38.2998	31.4351	165.146	58.0823	8.93413	18.1104	75.7994	23.7203	12.5014	128.924	26.7779	33.4668	36.1238	138.385	23.2996
80.737	67.5066	59.4421	74.6017	65.1488	39.98	322.864	16.3081	376.784	34.2973	41.4147	50.8932	50.3348	26.7751	42.5893	13.9461	51.5774	35.0727	45.6185	52.9154	47.2714	34.1972	33.6145	6.56836	17.6577	19.1499	5.8126	33.9323	77.1852	31.6718	36.1515	155.462	53.4186	10.9023	33.3335	89.7441	21.3126	16.7944	117.043	31.0629	36.2386	37.0355	133.875	20.3741
80.8369	62.7195	58.7854	82.9397	68.6758	43.5123	293.35	14.0415	434.561	30.6502	37.7537	61.4142	53.5336	23.6112	42.5748	13.434	47.1227	32.8404	43.5809	46.562	40.7047	37.7586	35.605	7.53633	15.6891	18.3049	4.93507	30.7715	67.5264	25.9833	38.7111	144.246	49.1045	11.788	42.2253	95.8043	19.123	17.9407	104.652	31.839	35.3976	36.2315	138.23	17.8046
80.9368	59.4991	64.4245	85.5129	67.5559	45.0279	265.754	11.9425	468.188	45.6082	46.0923	75.0476	52.9383	20.7145	41.5119	12.6956	42.0826	29.7305	40.6668	40.5142	34.8248	37.226	34.9035	7.7121	13.938	17.0802	4.18083	29.5802	68.4548	21.1921	39.7278	132.506	45.1083	11.9511	46.8172	97.9501	17.1421	17.5522	92.4523	30.5444	38.8501	34.3683	143.796	15.68
81.0367	55.681	62.166	88.2408	63.8123	45.1382	240.278	10.0741	475.877	54.4201	50.6548	80.1661	50.2167	18.0992	39.7634	11.8353	37.011	26.3169	37.332	37.7157	29.6408	40.5075	32.7921	7.41966	12.3813	15.6632	3.53751	27.3897	66.8375	17.2094	39.6561	120.864	41.399	11.9947	48.5139	95.3022	15.3561	16.464	80.8799	28.1235	49.8463	63.1591	138.929	19.7649
81.1367	50.648	63.8982	87.2454	62.3686	44.2897	223.902	8.45036	466.056	58.8144	52.4859	85.1399	51.3114	15.7628	37.5923	10.9232	32.2074	27.0598	33.8696	34.0875	25.1232	39.682	30.0292	6.87075	10.9978	14.1791	2.98429	24.7307	63.5651	13.9296	45.6133	109.687	37.999	11.6094	48.3033	91.2675	13.7496	17.4336	70.1855	25.1842	52.383	91.0683	128.695	21.5219
81.2366	45.4759	60.1604	96.6744	66.8321	42.8064	238.282	18.805	444.887	60.0896	52.3794	84.4719	55.3587	13.692	35.1881	10.006	27.8178	25.9159	30.4627	30.2139	21.2215	49.6393	27.0541	6.20128	22.9872	12.7092	2.51228	21.935	59.2893	11.2474	48.8458	100.753	34.8948	10.957	46.8719	85.1362	12.3067	16.9884	60.4918	22.106	50.412	105.488	116.123	21.7827
81.3365	40.5833	56.9523	99.5	66.336	40.9219	263.054	22.4887	416.827	59.2153	50.9352	80.3517	55.1638	15.3007	32.6849	20.3834	23.897	23.8011	35.1139	26.4249	25.6982	51.4254	24.1133	5.49622	27.8101	11.304	2.10264	20.4887	54.4803	9.06491	50.1271	92.1873	32.0521	10.1529	44.6943	78.2265	19.1605	15.9028	51.835	19.1161	46.2467	110.703	102.976	21.1147
81.4364	36.1116	51.7772	98.2256	96.3182	38.8023	306.676	22.6742	385.06	56.9106	48.6032	74.2823	52.5695	21.7757	30.1766	26.3892	20.4484	21.274	52.9816	22.894	27.0453	49.2566	21.3372	4.80666	27.8808	11.4797	1.75113	18.6103	49.4708	8.94807	50.0313	97.2906	29.4427	9.27893	42.0961	71.6088	28.7641	14.573	44.1948	16.3409	41.2138	109.879	114.195	19.9016
81.5364	32.0875	58.4832	94.4964	109.16	36.5648	352.324	21.1499	351.824	53.7033	45.7181	67.2765	48.7304	45.6801	27.7272	29.4181	17.4471	26.7373	64.073	19.7005	31.5434	45.351	18.7873	4.16129	26.1319	11.1551	1.44599	16.5749	44.4909	17.28	48.9838	96.9436	27.0448	8.39152	39.2979	64.7013	32.9099	13.1973	37.5164	13.8417	36.0495	106.61	114.001	18.3994
81.6363	44.8629	65.7428	89.3871	111.545	44.5419	396.505	18.9044	327.953	49.9775	42.5262	60.0003	44.3572	58.3416	25.3787	34.3667	14.8546	29.2598	71.4872	16.8687	32.6121	47.9248	16.4855	3.57435	23.7994	10.5286	1.18638	14.5505	39.6938	20.0955	47.2992	97.6035	27.5352	7.52796	36.4467	57.8963	38.4095	11.8711	31.7249	11.6389	31.1406	100.554	107.654	16.7768
81.7362	59.239	64.0212	83.5925	107.801	52.619	405.679	24.6025	301.766	46.0078	39.2063	52.8768	39.8776	63.6409	23.1571	44.3362	12.6271	28.9672	73.2477	14.3911	33.7715	51.1816	14.431	3.05101	21.3924	9.73603	0.966568	12.6345	35.6337	19.9643	45.2071	95.9752	27.2912	6.71181	33.638	51.6938	39.8977	10.6365	26.7361	9.72783	26.67	92.9545	98.3319	15.1422
81.8361	64.0049	62.0079	77.556	100.701	57.0425	444.248	25.6146	275.144	48.3838	35.8853	46.16	47.4613	64.2422	21.077	49.3479	10.7207	29.1866	71.5028	12.8537	41.5588	65.6678	12.6113	10.0051	19.1103	8.86898	0.792931	10.8786	38.2486	18.3833	52.5307	100.004	26.5347	6.18646	30.9317	58.8126	39.109	9.50848	25.3032	8.09032	29.8331	92.8578	87.9125	13.5623
81.936	61.7054	63.139	77.689	91.9945	58.8856	466.365	24.2818	248.783	48.5929	32.6511	39.9888	49.6286	61.9605	22.0725	51.0386	11.6369	32.3061	67.6933	11.3015	44.0586	68.6494	11.0076	13.5236	21.4956	12.2668	0.63825	9.30504	38.7514	16.2042	56.5754	117.774	26.9321	5.63529	28.3632	67.3611	37.0938	8.48881	48.7213	6.70102	29.5942	89.329	106.587	12.0761
82.036	56.8634	61.5786	75.4333	82.7623	58.934	460.656	21.9066	223.423	47.3283	33.6818	48.2921	48.624	58.0184	22.2024	50.556	11.4756	32.1678	62.7747	9.82823	43.3316	85.8606	28.415	26.1556	21.0372	20.6433	0.513925	7.91782	37.8207	32.9227	59.0824	130.55	26.6184	5.08434	30.9075	69.8326	34.4823	9.65205	73.516	7.90046	37.1524	92.9059	110.831	20.812
82.1359	51.3644	56.7228	71.793	73.6511	57.76	439.784	19.1948	204.799	45.102	33.5665	51.296	45.8642	54.3611	21.7418	48.6996	16.755	30.2481	57.3707	8.48027	40.7473	88.9442	36.3472	32.1399	19.5221	25.1226	0.412789	15.551	35.9587	40.7002	59.6651	144.28	25.8324	6.6724	31.7141	68.5143	31.6466	9.6994	91.803	8.16246	38.7152	100.595	108.312	33.0054
82.2358	51.1985	57.7783	67.4203	71.3735	55.7792	411.333	16.5127	211.843	42.2887	32.6099	50.8978	59.9768	49.8952	20.892	46.0225	18.6516	36.6442	51.8793	11.1236	43.436	85.9703	38.7985	44.6637	19.9602	26.9834	0.331543	19.1894	33.5328	41.4638	58.9039	147.445	24.7445	7.46028	31.3818	85.701	28.8016	9.22097	99.5882	9.81248	37.098	101.719	101.018	39.2402
82.3357	56.3805	64.0408	62.7338	79.7952	53.2901	379.786	14.0361	209.882	39.1589	31.0973	48.4177	71.2847	47.2245	19.799	42.9029	18.6236	38.0576	46.5459	16.3339	42.8507	79.536	38.1857	49.6401	32.9847	27.1283	0.263651	21.9429	30.8078	38.6949	57.2277	144.187	24.7021	9.15027	30.3259	95.2026	48.8803	8.52064	100.392	10.2306	33.947	98.6348	110.614	41.5786
82.4356	54.7294	62.0504	57.9979	80.9831	50.5046	347.74	11.8352	201.987	42.3277	29.2404	44.7617	78.6914	47.9295	18.5681	51.2168	17.5628	48.4522	41.5136	18.2379	40.3736	71.8477	35.9583	49.9879	35.8585	37.8305	0.20816	22.4248	34.9292	41.0926	67.8867	137.205	24.1406	9.91562	29.707	97.1292	58.0028	7.75241	114.935	13.3912	30.2046	92.9937	109.735	41.4351
82.5356	57.8349	65.3851	66.271	77.952	51.0365	316.651	9.92458	201.401	43.2485	27.1945	65.2473	79.3519	46.3826	18.3217	54.9601	16.0065	51.3847	36.8579	18.246	36.9099	64.0187	32.9749	47.6353	34.6722	43.1187	0.164148	21.5642	36.5514	39.1615	73.9417	142.781	23.2426	10.0622	28.5134	94.3769	60.702	6.99205	121.995	14.4861	27.2206	85.9404	105.395	39.7725
82.6355	55.2998	62.1663	69.3076	72.6313	51.1476	287.633	16.6391	194.687	42.6202	25.072	75.0247	77.2081	43.5288	17.7018	55.6685	14.2714	50.0497	32.61	17.2276	33.0397	56.7653	29.7338	43.8377	34.2829	76.2617	13.848	19.9685	36.4437	35.2322	76.6896	141.126	22.1377	16.2612	35.3917	88.8923	69.2733	6.27478	121.408	26.3301	23.9847	78.2541	97.2797	37.2399
82.7354	50.7798	56.6274	69.0694	66.2366	50.1749	293.063	18.7114	184.104	52.0534	22.9525	77.7648	72.5146	39.9971	31.5855	54.4165	12.5376	47.009	40.0193	15.7107	29.1237	50.0242	26.5156	39.3967	31.9505	97.1083	21.9855	18.0274	35.1789	38.2593	77.0939	142.978	20.9168	19.6738	38.8629	81.967	71.2126	10.062	115.997	31.735	21.621	78.4716	87.5704	43.6324
82.8353	45.7946	57.3735	69.5752	59.5169	48.4835	284.794	18.3844	177.287	56.9356	20.8904	76.0421	67.0587	36.1982	40.2244	93.5338	10.9019	56.6144	42.986	14.009	36.4875	43.9193	23.4696	34.8096	63.0046	106.521	42.7983	15.9845	33.1791	36.8547	75.8675	139.091	19.6431	21.1801	40.0506	80.1886	69.4085	11.3184	111.752	33.1214	25.8952	75.6794	88.584	45.9004
82.9353	40.9527	55.5332	92.6559	52.9185	46.3372	269.271	16.9171	167.182	58.5938	18.9218	86.6806	60.9423	32.3933	45.0911	115.661	9.41095	58.6442	45.5341	12.3026	38.9914	38.4716	20.6674	30.3723	70.8517	145.186	67.2937	13.9862	30.7517	39.4697	73.536	131.91	24.0737	31.1003	39.7375	75.8636	65.6086	11.323	104.423	41.6883	26.4736	71.0811	84.2812	45.5491
83.0352	51.2338	69.9017	103.901	46.6925	43.9243	284.784	15.0013	155.206	58.02	17.0697	92.5824	55.9042	28.7418	47.2777	127.537	8.08149	56.3955	45.3329	10.6892	38.519	33.6527	18.1356	27.2075	78.8621	163.971	80.2185	19.4613	33.7021	37.7688	70.4741	139.1	28.0441	36.3874	40.043	70.1672	73.7806	10.7405	95.4415	48.7672	25.1159	65.508	77.3435	43.6024
83.1351	53.8267	78.1771	107.613	40.9666	41.3782	286.127	13.004	142.359	55.9509	15.346	92.1602	72.523	25.3346	47.5915	131.219	6.91352	51.925	43.4681	9.21652	36.3239	29.4122	15.8751	23.983	78.3103	192.183	85.31	21.6483	34.5788	34.0588	66.9594	153.495	30.1141	38.5203	39.1625	63.8679	75.3175	10.1073	85.7859	50.5383	22.8475	59.5241	69.3627	40.7498
83.235	58.6906	75.9921	106.633	49.5676	44.4105	278.123	11.1093	131.434	52.929	13.7556	87.8542	78.6903	22.2171	46.6266	129.553	5.89792	46.4903	40.6632	7.9026	33.2273	25.6926	13.8726	20.8886	73.1111	242.101	85.2395	21.816	34.0355	29.6352	65.2403	156.736	30.8594	52.3588	37.5438	67.0028	85.0045	9.28876	76.1035	56.0336	43.1643	53.5031	61.2555	40.8887
83.3349	67.7115	69.8999	102.831	69.9505	56.7855	263.003	9.42673	121.398	49.3493	12.2987	81.3405	78.6467	32.7668	44.8179	139.232	5.02122	40.8377	37.3946	6.74822	29.7558	22.4361	12.1081	18.0277	66.4682	277.982	81.9001	20.8034	32.5572	25.1939	62.7428	153.198	30.696	59.4276	35.4935	66.1953	86.9251	8.42557	66.8059	100.774	96.624	47.6833	53.5238	47.936
83.4349	83.7276	63.1893	97.428	78.4756	64.0544	244.529	17.5288	111.686	45.4957	10.9714	73.7507	75.0793	42.7916	42.4817	169.314	4.2684	35.3897	33.9695	5.745	38.8621	46.8615	10.5585	15.4484	59.6972	289.986	76.6178	19.1575	30.4999	35.4333	59.758	145.734	29.9226	66.6747	41.6709	63.0278	84.476	7.58591	58.1382	163.646	118.067	42.2086	46.4181	50.4421
83.5348	84.4442	64.2697	91.2137	79.7835	67.6969	224.913	20.2112	101.716	41.5685	9.7679	65.8301	69.6722	47.1273	39.8457	194.819	3.62439	30.367	32.0326	4.87998	105.06	59.6544	9.20046	13.1642	53.3085	286.535	70.3084	17.228	28.1216	37.8163	56.8159	140.024	28.7538	73.8748	44.5221	58.5573	79.7107	6.80062	50.2296	191.029	129.139	38.787	40.0394	50.063
83.6347	79.289	64.4609	84.6936	80.3302	68.7943	205.42	20.0734	91.8857	37.7054	8.68094	58.0532	63.4645	47.8229	37.0715	205.149	3.07504	33.4579	29.6235	4.13842	220.484	62.19	14.2131	11.1676	47.4729	353.406	63.5919	15.232	25.6056	36.1265	53.648	145.72	27.3434	75.9427	45.1603	53.4787	73.8579	6.08127	43.1307	200.876	134.695	35.167	34.4028	47.9252
83.7346	77.2657	61.0971	78.1839	79.9139	68.1356	186.744	18.5773	82.4577	35.0153	7.70257	50.7064	57.0824	46.275	34.272	205.953	2.60738	36.2427	27.0199	3.50531	345.6	59.7435	16.196	9.43972	42.2201	382.018	56.8772	13.299	32.0675	42.2831	50.398	160.94	25.8021	74.6467	44.3599	48.2387	67.6403	5.42987	50.345	195.569	129.129	37.9092	29.4756	44.788
83.8346	71.5286	82.7879	71.8766	76.0086	66.2947	169.238	16.5291	73.5932	39.281	9.67718	43.9476	50.8892	43.426	31.525	200.161	2.20983	35.6937	41.2001	5.8627	401.803	55.0926	16.4543	7.95586	37.5244	387.39	50.4233	11.5009	35.3535	52.8042	47.1622	164.414	24.2087	71.2372	42.6567	43.1145	61.4723	5.65974	52.8302	181.795	118.195	46.8382	28.5147	41.1559
83.9345	64.7459	85.4889	72.7806	70.2741	63.6865	153.052	14.3585	65.3823	41.0337	10.7901	37.8481	45.0828	48.7812	38.2667	202.048	1.87216	33.3447	52.142	6.80991	414.774	49.6754	15.7741	6.68927	33.3406	376.079	44.3842	9.87235	37.6867	54.0074	44.0025	160.747	22.6184	66.5896	40.4188	38.2679	55.5804	5.47514	52.2137	163.879	105.183	50.7571	40.4828	37.3583
84.0344	62.9531	89.3279	71.8619	63.7497	60.6082	164.576	12.2831	57.8641	41.0336	11.2778	32.4232	39.7581	50.0288	44.1046	197.067	1.58549	30.1416	56.7911	8.94546	401.732	44.2143	14.6239	5.61338	36.9144	354.717	38.8415	8.42508	45.67	50.5029	40.9575	152.942	21.0694	61.3082	37.8969	43.4235	50.0789	5.10581	49.6559	144.551	91.9172	51.3495	44.7284	33.6038
84.1343	81.1176	84.6522	72.7772	57.0699	57.2717	164.617	11.552	51.0429	48.7583	11.3203	27.6525	34.9469	48.7258	51.6936	187.85	1.34213	26.6533	57.4351	9.59977	374.076	51.3416	13.2789	4.70298	35.9278	327.849	33.8278	7.1566	49.8605	44.9322	44.2666	144.504	19.5858	55.8026	35.2597	58.6711	45.0158	4.66908	62.5893	125.464	79.3503	52.6831	44.5716	30.0191
84.2342	90.231	76.996	87.2711	50.6069	53.8258	169.54	10.3748	44.8993	52.5795	11.0542	23.4947	30.6437	45.9248	55.5647	176.21	13.2988	23.2085	63.6861	9.41594	339.224	51.6947	11.8975	3.93485	34.1006	298.541	29.3429	6.05639	51.0404	38.7608	45.6931	140.875	18.1763	53.179	32.6191	65.5551	48.3434	4.22337	68.1923	107.562	67.9283	51.5624	42.0465	26.6758
84.3342	99.6166	68.712	96.2539	44.5651	50.786	165.741	9.06469	39.3994	53.6462	10.5821	19.8977	26.8225	42.3278	56.8177	163.378	18.9781	22.5297	65.039	8.7889	301.884	48.8349	19.4179	3.53937	41.3019	268.812	25.3658	5.10979	50.1618	33.9804	45.788	137.141	16.8423	49.6591	34.7622	67.08	48.2308	3.79649	68.9149	107.153	59.6813	48.9256	38.3808	23.6084
84.4341	96.7868	60.7561	98.8211	39.0431	47.6753	157.267	11.189	41.3433	52.8162	9.97964	28.6204	23.4463	38.3946	56.2636	154.391	20.9645	20.8654	63.3617	7.95716	264.943	67.0042	22.4892	5.11047	41.4214	239.944	21.863	4.30051	47.9309	41.1938	44.9589	134.913	15.585	45.6858	35.2073	65.2892	52.5238	3.40047	84.4506	101.05	54.4122	55.5862	34.3	20.8277
84.534	95.7682	55.3182	97.4107	34.0743	46.5184	149.45	11.4224	41.3392	50.7256	9.30256	39.3197	25.2612	36.8048	54.4971	143.921	20.8547	18.7553	59.9063	17.4689	230.077	78.2036	23.0181	21.949	38.8283	223.45	35.6446	3.6121	49.2546	41.6407	54.4085	128.87	17.6592	41.5587	39.3822	61.56	52.7774	3.03937	104.933	93.9676	57.9579	68.1997	50.9051	20.1791
84.6339	90.83	53.1484	93.6245	29.6687	44.7804	146.168	10.7221	40.0387	47.8417	8.59122	44.1962	25.1539	34.3201	51.9519	132.826	19.6243	19.4534	55.5024	21.6407	198.163	78.9027	22.157	30.5872	35.3644	204.617	43.0001	3.02888	48.5306	38.7012	60.6845	120.758	18.6733	37.4754	41.0101	62.2236	63.4266	8.81318	113.566	84.7288	56.157	75.5643	57.0843	19.0145
84.7339	83.111	56.2982	88.5088	25.7749	42.6812	143.517	9.61872	37.9159	44.5039	20.7095	45.2653	23.961	37.4732	48.9412	126.161	24.5229	18.722	55.6481	22.6854	185.571	74.6129	21.205	42.4644	31.7886	185.028	45.998	4.70526	46.4559	34.3071	63.8456	121.163	18.9497	33.5607	40.9577	68.9548	66.7525	19.1651	114.326	74.7494	65.2009	78.4069	57.6458	17.5766
84.8338	74.8294	53.6347	85.4135	26.9848	40.3773	161.024	8.39808	35.3119	41.8067	28.5493	44.0862	27.6333	37.8469	45.6891	121.49	25.7786	17.2469	58.1288	21.9795	168.942	68.2234	19.64	47.179	34.7072	166.937	55.7904	5.43867	43.5426	29.5256	64.7895	117.173	18.724	29.8899	39.8269	70.262	68.1418	23.03	110.064	64.8884	66.1838	77.2837	57.808	25.5054
84.9337	72.4566	48.8998	85.6539	33.6275	39.2768	164.509	7.20718	35.0102	38.7699	33.2257	41.4232	29.2357	36.5144	42.3535	121.361	25.0057	16.6282	59.635	20.3661	150.773	61.2187	17.8226	47.5011	33.6109	167.502	59.8392	5.58755	40.1615	24.9151	64.1814	123.22	18.166	30.6974	38.0334	68.2211	66.1582	23.8869	102.793	55.6356	62.5509	73.6851	54.7312	31.4501
85.0336	66.8956	43.6881	88.4496	35.9152	37.7172	170.215	6.11562	33.7099	35.591	35.592	51.3257	28.8285	34.1988	39.0441	117.563	28.4746	15.3342	58.2587	18.352	140.775	54.3343	15.9594	45.2608	31.0509	161.507	60.0921	5.38959	36.5771	20.7393	62.5105	122.53	17.3977	46.3285	35.8618	76.8596	62.3899	23.0558	107.512	47.2412	56.7722	73.2814	50.0741	33.9062
85.1335	60.4779	41.2011	87.491	36.6412	48.0087	166.823	5.14994	31.7859	32.408	36.2989	55.1833	27.299	31.3803	35.8344	111.537	28.7399	14.2072	55.1829	16.2341	138.405	47.9097	14.1647	59.8721	38.0807	151.618	57.93	5.00037	32.9734	22.8014	60.1357	117.838	16.5057	58.6333	36.371	79.0018	57.7876	21.4758	112.268	50.2099	65.352	76.4342	44.8188	34.1264
85.2335	55.076	55.6005	100.943	55.4211	54.0307	175.236	4.31402	29.5071	33.2478	36.1721	55.1412	35.0828	28.544	32.7716	104.271	27.2682	12.773	51.1925	14.1787	130.274	42.0778	12.4968	65.2819	38.3396	139.658	54.3211	4.51989	29.475	22.0919	57.3199	110.919	15.5503	64.5027	35.7224	77.1126	52.9104	20.4904	110.624	49.1771	65.6768	75.5817	43.1818	32.9651
85.3334	50.9624	57.3492	107.942	63.6956	57.0247	173.147	3.60051	27.0633	34.5057	42.5793	52.6946	58.0961	25.6418	30.1316	96.4369	24.9457	11.2522	46.8001	12.2723	119.017	36.8667	10.9803	69.5952	39.8154	127.564	64.5271	4.01082	26.162	20.0631	56.956	102.911	14.5721	66.0409	34.3459	72.8519	67.4176	18.9704	105.533	45.8877	61.7374	72.2184	57.0422	30.9993
85.4333	46.1203	54.0696	108.95	71.6827	57.8959	166.134	2.99728	24.5862	42.9093	45.898	48.8716	68.5429	22.8192	27.5965	88.4788	22.2963	11.0031	50.5653	10.5534	108.79	32.2531	9.62082	68.5388	37.8427	132.244	68.5025	3.51103	23.0825	17.5349	55.5938	94.5317	13.5979	64.7442	32.5376	82.8397	75.8911	24.9784	97.9254	41.4739	55.852	73.2605	61.4025	28.6143
85.5332	41.3119	57.2032	106.287	88.038	57.3023	159.795	2.49048	33.1955	47.3596	46.994	50.1467	71.3859	20.1614	25.1952	80.6856	19.6201	10.234	50.9147	9.03215	97.3731	28.191	8.41331	64.4239	34.6785	130.171	68.374	3.04203	20.2613	14.9513	53.5681	96.2137	28.575	61.6735	30.4998	85.5615	77.5085	26.5062	92.5954	36.6517	49.334	71.6093	60.3943	26.0626
85.6332	36.8254	61.549	111.927	93.4159	55.7207	150.145	2.06676	40.6719	49.0034	46.524	59.4602	69.7845	17.7135	23.47	79.7404	17.0799	10.1996	49.1739	7.70305	97.1243	24.6263	7.3473	58.7463	31.2609	123.934	65.6487	2.61478	20.9134	12.5364	51.7248	124.187	38.0463	57.5706	28.3697	84.1967	75.2719	25.8545	85.3731	31.8575	42.8979	67.8874	56.5426	23.5064
85.7331	61.2149	72.4111	111.99	92.2264	53.4958	139.037	1.71359	44.3739	48.6987	45.4082	62.5973	65.7327	15.4941	21.7197	92.7284	14.7553	9.59469	47.3728	6.5523	100.505	30.1056	9.97362	57.9978	27.9642	115.317	61.3826	2.23352	20.6677	10.3886	49.4414	136.565	43.6037	52.9472	26.2383	79.9692	70.9961	24.2145	77.2504	27.3419	42.1465	62.9899	56.8993	21.6851
85.833	69.656	71.6274	109.181	87.3099	50.8758	127.548	1.42004	45.4463	47.0829	43.4502	61.7852	60.4727	15.2551	19.9951	98.1878	12.677	8.71122	44.4598	12.1624	97.4836	34.4083	16.2339	54.6	24.9236	105.532	56.3047	1.89838	19.8278	15.5386	46.8961	143.156	46.4036	48.1499	24.164	74.1738	65.7663	22.1958	68.8941	23.2346	39.1243	57.529	66.558	19.7437
85.9329	68.3928	66.3801	104.19	80.4732	48.0386	116.292	13.3576	44.7337	47.2959	40.9611	58.5717	54.7638	49.5665	22.0283	103.451	26.7368	12.8098	40.9819	14.5165	111.352	34.4215	42.6981	51.5491	22.1746	99.5447	50.9088	1.60705	27.921	16.9105	44.2179	142.096	47.284	43.4072	25.3737	86.7682	60.2203	20.1036	63.2668	19.5883	36.2491	51.9145	68.1298	17.8018
86.0328	63.5155	62.1324	98.0221	72.8444	45.1107	131.969	18.6462	42.8547	46.0715	38.1698	54.0174	49.0573	68.3996	22.8624	106.764	32.7921	18.2274	45.2594	17.7394	113.945	32.4127	54.7827	47.1469	22.9131	92.0093	45.5202	1.35596	32.4379	16.3064	41.4992	136.5	46.8507	38.864	28.5779	90.9143	66.8072	18.0849	72.8793	22.0934	32.5039	69.0225	65.2486	15.9328
86.1328	57.5755	56.1966	91.3243	65.1097	42.1817	135.559	19.8843	40.2578	43.9091	35.2427	48.8358	43.6094	77.0396	33.0202	105.611	34.2051	20.1577	52.9804	33.3882	109.793	34.4586	58.5475	42.1864	50.8059	87.7498	47.1796	1.14089	34.407	14.7693	44.5651	128.389	45.5411	34.6062	29.8713	89.7625	67.7496	16.3953	75.9496	22.3319	28.5456	77.3049	60.1204	38.911
86.2327	51.6127	50.0156	84.505	57.6689	39.3154	132.331	19.0693	37.2642	41.1739	32.298	56.0815	38.5535	79.1219	39.0947	101.641	33.0437	20.0618	58.6431	39.9846	101.89	33.4055	57.6589	37.1552	62.2216	81.747	46.4074	0.957605	34.6018	15.3653	45.8162	119.058	43.6699	30.6787	29.9016	85.4396	65.5345	14.7568	74.7444	22.7551	25.136	79.6757	54.0599	53.3106
86.3326	52.1225	44.166	89.3449	50.7388	36.5564	147.911	17.3166	41.254	42.2735	29.4178	66.5769	33.9478	77.1288	42.2493	95.9919	30.5634	18.8585	59.8306	41.3132	92.1798	30.9537	54.3162	32.3392	62.6178	89.8619	44.1238	0.802137	33.5997	14.4944	45.7864	116.827	41.4622	27.0986	29.1188	79.3655	65.337	13.2268	70.8782	37.3086	21.8114	79.662	58.2725	60.1284
86.4325	50.346	38.8488	109.934	44.421	33.9357	150.835	15.2339	46.3882	41.7952	26.6574	70.1312	29.8049	72.7382	48.6046	89.4437	33.4376	19.612	58.2509	39.717	81.8926	27.9862	49.8223	46.6656	58.7801	91.5532	42.4596	0.670837	31.8273	16.7153	44.8712	111.414	39.0782	23.8648	27.8346	72.473	62.5894	11.8265	73.1074	46.0336	25.4576	76.6788	57.3572	62.0307
86.5325	49.7832	34.1051	119.139	38.7456	32.8541	146.804	13.1395	48.3504	42.5689	26.09	73.2579	26.1113	67.0697	52.5142	82.5216	33.1041	18.9011	61.9512	47.0429	71.779	30.9252	44.9336	52.5839	53.5697	93.3838	49.3505	0.560157	29.5964	23.3225	61.0058	104.288	36.6305	20.9643	28.1474	72.7697	58.543	10.5595	76.875	48.5567	31.4773	71.922	53.7228	60.8413
86.6324	46.3689	29.9113	127.729	33.701	31.4575	138.93	11.1884	48.1373	41.8612	25.0162	71.9717	22.8391	60.8573	55.8265	75.5725	31.0654	18.7791	61.8179	48.9553	82.5455	30.4996	40.0759	53.3269	48.167	90.9937	51.8105	1.52391	27.1308	24.8252	76.4909	105.377	34.1958	18.3778	27.5936	71.6316	53.9425	10.7184	98.2145	47.3567	32.6039	68.9086	55.7455	71.9989
86.7323	42.0882	26.2202	134.318	30.7027	29.8742	129.236	9.44596	46.4809	40.1706	23.6199	83.7636	39.3758	54.5697	56.6941	68.8191	28.2248	35.0341	59.3587	47.2467	91.3253	32.5359	39.4221	51.0324	56.0202	86.0428	51.3668	2.00581	26.2631	23.685	85.7174	102.348	31.8253	16.082	42.7334	78.462	55.1079	10.2397	107.669	44.0702	31.1441	70.1076	62.1303	76.1162
86.8322	49.6695	22.979	136.862	27.5683	28.1898	119.553	7.9292	43.9145	40.059	22.037	87.3632	46.9892	48.4952	55.8814	77.2529	33.3492	41.9544	71.495	43.6743	91.9296	36.3395	45.2116	47.094	55.451	79.6706	49.0997	2.1841	24.8218	21.3221	90.4308	96.966	29.55	14.0523	51.3203	79.4429	53.5265	22.7047	109.195	39.7575	28.4459	74.4429	62.1763	75.7545
86.9321	49.3636	20.1359	134.288	32.4879	26.4783	130.627	6.63016	40.8222	47.8855	20.3664	85.7493	49.1947	44.9846	57.787	80.2757	39.888	43.3499	76.1255	39.2937	87.7067	36.0041	46.0723	44.2821	60.5191	72.6471	45.7644	2.17734	23.043	42.4574	91.9271	90.3647	27.3883	12.2638	55.4647	76.8319	57.8451	27.3779	113.429	42.6853	27.6069	74.415	62.6006	72.6569
87.0321	52.763	17.6435	133.355	33.8298	24.7765	131.724	5.52923	37.4774	51.8008	22.3527	80.9891	48.2321	49.0333	57.6515	79.7488	49.7257	41.6303	76.0143	34.7214	80.8618	33.7376	44.2441	40.3883	58.5996	65.7961	41.881	2.06368	21.0962	49.7049	91.167	95.6333	25.3486	10.6918	60.9378	89.399	57.8958	28.1561	111.406	47.9959	25.4489	87.3991	68.4535	67.9973
87.132	50.6658	15.4591	133.5	33.9569	23.1217	127.263	4.60286	34.0703	52.9535	31.3837	74.4962	45.5135	49.4756	56.1344	76.9703	52.2207	38.2981	73.0244	33.6366	82.126	30.6935	48.3134	36.0672	54.1335	59.1885	38.2772	1.89391	19.1006	49.5222	93.2856	95.4424	23.4328	14.0267	62.8238	93.4224	71.9634	27.0678	105.5	48.4376	22.7481	92.3775	67.8661	62.5557
87.2319	46.6105	13.5449	129.572	46.6735	21.531	119.901	3.82718	30.7303	56.8951	36.8093	76.1726	41.922	47.7057	53.7174	72.8385	50.629	34.2711	68.399	31.1646	78.7786	27.461	48.2956	31.7197	58.6898	52.7937	39.3505	1.70022	17.1375	52.8605	92.9287	91.9956	21.6395	15.8033	62.3541	99.7492	76.8316	25.1604	97.3759	61.5256	19.937	92.0881	63.8335	56.8406
87.3318	42.0702	11.8675	123.288	51.8532	20.0144	120.52	3.17982	27.5409	57.9186	44.1501	73.8634	40.8846	44.6627	50.7496	88.6796	46.9301	30.0934	85.7612	28.0805	72.8919	24.3289	50.4375	27.5795	56.6913	46.7749	38.51	1.50236	15.2604	54.2084	90.8641	90.5639	28.2825	16.3964	60.3828	99.5648	77.6625	32.5294	88.1832	76.4184	17.2449	88.4659	58.1614	51.1742
87.4317	37.6369	10.3978	115.76	52.4564	18.5775	117.754	2.64069	25.8448	56.9363	48.0733	69.1959	38.4553	40.9705	52.2793	100.543	52.935	26.0726	93.0219	24.8383	65.8086	21.4276	54.9786	23.7711	59.2549	41.2207	41.7475	1.31188	13.5022	78.7175	87.6574	86.5458	32.15	16.9725	60.2735	95.4336	85.5304	43.7781	78.6943	80.8431	27.6517	82.8635	56.7206	45.7521
87.5317	33.5294	18.673	107.704	55.4854	17.222	111.698	2.19206	23.9036	54.624	51.8208	65.1144	35.3454	37.0355	52.0247	105.043	53.1897	22.3686	107.261	30.5211	64.8007	18.8053	54.6838	20.3495	56.4704	73.3278	54.5729	1.13508	11.8813	84.8839	83.7221	81.1234	50.5553	16.7564	58.589	89.072	86.4242	46.7933	69.4114	78.9746	31.2727	76.2132	52.8373	40.685
87.6316	48.2926	28.8774	99.5674	54.6839	15.9477	104.054	1.81889	27.2954	51.4781	53.0587	73.0975	77.7565	39.5973	50.5659	104.702	50.3395	19.051	111.796	31.886	60.9827	16.4682	51.8076	17.3267	51.8099	90.7191	83.5274	12.6227	10.4052	91.7284	79.3595	75.0516	76.601	16.0406	55.9364	81.6126	83.4273	45.7921	60.6444	73.5706	31.179	69.1461	47.8476	36.0276
87.7315	51.1303	36.3769	91.6278	55.9436	14.7528	95.826	1.50876	31.7203	47.8585	52.5288	74.815	98.3272	50.5316	48.3262	116.663	50.9791	16.136	110.255	30.8379	55.7061	14.4026	47.6891	14.6893	46.73	98.2062	123.054	21.8576	9.07445	98.8992	74.7858	69.0021	139.935	15.0297	52.732	73.7876	78.4008	42.9592	52.5685	66.4188	29.1816	62.0784	42.5335	34.2081
87.8314	48.9239	36.7757	84.0464	80.6794	13.6347	88.2368	1.25128	38.0211	44.0227	50.7901	72.5907	112.273	55.1014	49.7435	120.731	53.871	13.6093	120.923	29.2259	49.8365	21.6469	43.1091	12.4098	41.8137	116.046	164.428	26.1048	8.86236	94.944	70.1548	62.9778	200.922	13.8645	49.2586	66.0563	72.4556	39.4137	45.2659	58.6482	26.3304	55.2741	37.3352	35.5577
87.9314	64.8265	34.3923	76.911	91.2182	12.5907	94.7083	1.16235	41.0213	40.1512	49.7806	77.7774	115.129	55.6104	49.4757	119.634	52.4	11.4407	122.759	26.7159	43.9112	30.0304	43.9475	10.4541	37.2732	122.854	194.786	27.9188	14.0848	132.248	65.5743	68.8157	237.69	12.6403	45.7062	58.6942	66.2427	35.717	43.6386	50.9453	23.2186	48.891	32.484	35.0356
88.0313	66.7145	43.6198	70.261	93.1007	11.6187	94.6466	1.03625	41.7304	36.3674	47.7816	92.8144	144.596	53.6275	49.4449	119.751	54.8912	9.59333	132.51	24.4002	38.2481	32.223	42.2149	8.78575	33.1653	122.474	206.498	27.5516	17.1278	140.689	61.118	83.5353	277.443	11.4198	43.2246	51.8537	60.1328	32.1402	40.7954	43.7034	20.1672	43.0134	28.086	33.3841
88.1312	67.0849	58.8305	64.1059	89.9135	10.7161	90.9762	8.74101	43.5878	45.1344	45.15	98.0192	178.075	50.2098	48.2012	116.159	53.1476	8.02829	133.344	21.7797	33.021	31.3699	39.1882	7.3692	29.4842	117.592	213.31	25.9374	18.609	134.19	56.8355	89.4128	334.184	10.2428	40.4719	45.6062	54.3266	28.8042	37.2991	37.1244	17.3375	38.4728	24.57	31.102
88.2311	62.9134	60.671	58.4364	83.9539	9.88034	91.848	13.2467	43.4558	49.7661	42.1491	96.9282	189.05	46.06	46.1646	110.307	49.2258	14.5235	129.521	24.0814	28.3098	29.1317	35.6174	8.76141	32.1714	110.068	209.38	23.6815	25.9923	120.783	52.7572	89.802	438.687	9.99208	37.6188	39.9708	48.9231	25.7534	37.6239	31.2889	34.2932	34.1537	21.3264	28.5192
88.331	62.3222	64.2102	53.2323	76.6716	9.109	101.488	14.4899	42.0038	51.4628	38.9712	91.9999	187.746	41.6356	43.6396	103.19	44.3533	21.59	122.216	23.9772	25.8744	29.9341	33.4278	17.8785	35.9573	101.168	203.688	21.168	30.0956	108.79	48.9006	86.8985	502.253	9.48589	34.7774	34.9342	43.9607	22.9937	36.2679	26.2025	40.8658	30.1367	28.0955	25.8498
88.431	60.234	61.1516	57.1622	68.962	8.39901	102.911	14.0618	39.7189	51.1226	35.7539	84.9199	185.286	37.2266	40.8452	95.4843	39.2433	24.2338	113.076	22.5772	23.1571	28.5599	30.5924	22.2501	35.1123	100.651	199.971	18.6327	31.8637	94.5895	45.2724	82.1294	565	12.0627	32.0178	58.5461	43.2355	20.513	44.8902	26.7717	41.6895	42.6251	52.4993	23.2283
88.5309	66.0667	55.7444	57.832	61.3601	24.3097	99.737	12.8527	36.9516	49.4127	32.5934	76.823	175.54	33.0089	37.9367	87.6376	36.9999	24.2964	106.531	20.6369	32.6378	26.2403	27.5506	23.6477	32.5523	96.5114	197.704	16.2551	32.0071	80.3737	43.2988	76.4121	595.11	13.2992	29.3775	70.5209	41.0888	18.291	48.4938	25.6349	39.506	48.9607	62.8022	20.7353
88.6308	64.0409	49.7993	56.4998	54.169	34.6503	100.692	11.3506	37.1814	50.9888	29.5544	68.4541	173.499	29.0816	35.0225	79.9413	33.7161	22.9373	98.4558	18.4305	36.5754	23.6107	24.5488	23.2501	29.5006	90.2518	188.623	14.0486	31.0559	67.2294	44.448	70.3279	602.581	13.6329	35.3145	74.945	58.0474	16.3049	48.7655	23.5742	35.913	51.154	64.9269	18.4157
88.7307	59.1529	44.0557	53.9905	47.5444	40.9836	115.236	16.5112	53.7088	50.5808	26.6793	67.9999	164.527	25.4932	32.1766	72.5769	31.8822	35.0552	89.7609	16.2037	47.745	20.9888	21.7175	21.8322	26.4555	82.8979	175.575	12.0535	29.4014	55.6138	44.3688	64.2366	594.636	16.2651	38.1781	77.07	65.0751	19.0866	63.4481	21.0922	31.82	50.6359	62.5193	16.5045
88.8307	55.2028	38.7867	56.7629	46.0345	44.4567	118.844	17.8385	63.0266	48.8407	23.9926	65.757	152.026	22.2591	29.4478	79.429	29.6746	42.0917	81.0234	14.0907	51.9214	18.524	19.1182	34.3184	40.2436	75.1354	160.516	10.2826	27.3292	45.6371	53.6193	58.3534	576.475	17.3926	57.6126	75.2477	66.3306	19.4057	70.1243	27.2606	27.7258	57.2732	57.7963	22.7856
88.9306	51.4258	34.0653	56.7409	43.0536	45.9095	117.578	17.2121	71.1185	46.2487	21.507	61.4864	138.086	21.0772	26.8666	83.2983	26.8212	43.5431	72.5958	12.1576	51.7866	16.2775	16.7726	43.6097	61.2275	69.6191	147.776	8.73201	25.0446	60.5001	59.5285	59.5446	551.821	17.5167	68.5401	71.1018	69.13	28.0185	72.3338	29.3334	23.8869	70.7455	55.6496	25.7785
89.0305	56.3114	29.8823	55.0205	39.3628	45.9555	112.355	15.6827	74.2745	43.1548	19.2257	71.6343	123.956	19.4893	24.4498	92.591	23.7809	41.8431	86.0366	10.4301	49.129	14.2653	14.6798	46.7666	66.1273	63.9541	143.318	7.38802	26.6943	63.2701	62.4529	61.5568	523.323	16.9937	80.5951	74.0853	75.7032	32.6193	70.7326	28.9255	20.4193	84.3205	51.4439	26.6404
89.1304	54.552	26.1969	52.3192	45.1522	45.0414	106.834	13.8241	74.0461	41.0653	24.63	74.7519	110.355	32.9309	22.2051	95.6931	20.8111	38.5093	90.9025	8.91078	45.1235	12.4812	12.8266	46.2068	63.7861	57.9706	134.952	6.23228	27.7421	70.4547	63.2556	60.6093	492.848	16.074	86.1773	72.9049	76.2796	38.1529	66.7816	34.8559	17.3595	101.13	60.6557	38.7733
89.2303	50.3755	22.959	49.1029	49.9311	43.4919	104.032	11.9383	71.5727	42.6439	27.7241	73.3942	102.682	39.7516	27.6419	94.7455	18.3426	34.4691	92.5799	7.58924	40.5265	10.9093	23.8942	43.5218	58.8284	52.014	124.432	10.5491	27.5372	69.4389	62.5749	57.9265	461.7	14.9321	87.4548	91.6525	73.5196	38.7783	61.5047	36.3755	14.7007	108.025	62.3092	59.4757
89.3303	45.5472	20.1182	45.6704	50.3918	41.5409	113.043	10.1735	67.6827	42.4792	29.1393	69.3345	99.1626	45.7538	30.6476	93.2844	15.9857	30.2728	90.0411	6.44887	35.8113	9.52934	28.6478	39.7423	63.5138	46.3001	113.495	12.5175	26.4986	67.9952	75.8414	54.3011	430.771	13.6868	85.9322	103.67	69.0271	48.9322	55.6062	35.2622	12.4143	108.367	59.7907	69.9387
89.4302	40.781	17.6275	42.2097	64.2399	39.3566	113.677	8.59287	62.9712	42.0161	31.9235	63.7855	108.456	47.5197	45.4103	89.4943	13.821	41.8236	85.0362	5.47045	31.2616	8.3207	31.2854	35.5214	61.257	42.1011	102.175	13.0232	31.9622	96.7244	83.5456	50.2393	400.661	12.4177	82.6494	107.713	63.758	51.1677	52.134	32.688	10.4624	104.538	55.1572	140.882
89.5301	38.1117	15.4447	41.7269	69.265	37.0586	109.656	7.21426	57.8596	40.4854	33.0151	57.5611	108.85	47.276	57.7778	84.3319	25.641	45.7705	78.7241	4.96581	27.0354	7.26358	52.3	31.2602	56.4924	38.3911	91.0495	25.851	34.582	103.838	87.2484	46.0584	378.017	11.1764	97.3513	105.819	69.3894	57.7853	47.7689	29.4102	8.80465	98.2039	74.3125	197.093
89.63	34.6455	14.7449	40.4951	68.9805	34.7315	103.216	6.03183	52.6409	38.274	32.9078	51.193	104.177	61.5463	64.741	78.4515	30.554	45.3138	71.8596	8.20721	27.9463	6.33983	72.8303	27.193	51.0734	47.8537	80.4775	31.9804	35.2079	99.4779	88.1045	41.9502	354.63	9.99482	104.189	100.397	74.9767	57.9056	43.0187	25.9053	7.40174	90.516	83.5327	224.13
89.73	38.1895	15.136	38.5283	72.4958	32.4335	95.6873	5.02862	48.5589	35.6637	31.9741	60.2491	96.8406	67.6923	67.8652	72.2946	31.4787	46.2225	88.0883	13.2627	28.2849	5.53311	80.2316	33.2885	45.7496	51.9844	72.2267	36.22	34.4755	91.0969	86.9778	38.0254	337.839	21.5122	105.79	112.33	75.0359	54.9731	39.9764	42.8687	6.21767	82.256	83.938	232.222
89.8299	37.0842	14.2431	36.1741	80.2146	36.6491	87.8455	4.18374	45.8057	32.8576	30.4931	63.1926	88.3241	68.6422	75.3418	66.1521	34.2865	44.0706	97.4985	22.0686	28.4689	4.82885	80.2171	35.1206	51.3567	52.6088	67.4084	36.8386	32.8558	84.2826	84.501	34.5351	319.254	28.1584	103.979	115.04	72.0378	53.3185	53.9365	50.3272	5.22019	75.5017	79.5612	228.37
89.9298	34.2795	37.4602	40.902	107.093	38.7712	80.1319	3.47567	42.5358	29.9997	28.6722	62.2348	79.5202	66.3914	78.5525	60.2086	38.9359	53.0442	99.4729	25.5966	28.5893	4.21414	76.2222	37.3774	50.2262	51.7591	61.7482	35.3246	30.6937	88.9471	81.1381	31.234	299.857	31.4494	103.792	116.087	67.4717	49.7906	60.5495	51.883	4.38123	70.5796	87.2193	217.329
90.0297	31.008	63.1101	42.5464	128.398	39.4257	76.6467	7.24772	39.024	27.1896	27.136	58.9116	70.948	63.9218	78.7894	62.9863	39.2481	54.9313	101.593	26.0711	41.0684	14.4303	74.6522	36.7758	46.5945	49.2632	55.7734	32.6499	28.2386	90.4403	77.2284	28.1586	280.331	32.4741	100.888	114.785	78.761	55.0397	62.2293	65.6821	3.67629	69.272	98.8484	202.291
90.1296	27.7691	78.2458	42.2667	134.773	39.0677	77.0125	8.56111	35.4613	24.4944	25.3647	55.1095	62.8915	71.9919	77.0028	70.0544	37.2116	52.8171	98.9779	24.867	46.3456	18.3995	86.9701	34.5482	42.2389	48.0208	49.8303	29.4378	25.6676	84.3129	73.017	50.8064	261.137	32.0097	96.3159	109.357	81.8198	54.6603	60.7114	70.4411	6.42615	65.8553	105.167	185.371
90.2296	24.7508	78.7173	40.8257	132.26	38.0273	74.2533	8.58864	31.9771	21.9567	23.4771	50.344	55.4892	73.9348	78.295	72.415	34.0271	48.6263	93.5832	38.1414	47.1343	23.7538	89.2601	31.492	37.8843	45.4199	44.1372	26.0769	23.1031	82.0306	68.6803	62.5512	242.582	30.6064	90.7958	103.242	80.2065	51.6614	57.2294	69.3356	32.7095	61.2274	142.335	167.936
90.3295	22.0105	73.4674	38.722	124.747	36.543	69.8725	7.99069	30.1133	19.601	21.5587	48.7239	48.8497	72.0698	77.2362	71.6919	32.8831	45.383	90.5648	43.1869	45.2501	31.4059	86.0528	28.1115	33.8076	42.064	39.5815	22.8004	25.1116	74.6715	64.3424	67.3726	224.855	28.6497	84.8151	123.06	81.4435	47.5889	52.647	64.9005	44.177	56.0033	171.787	150.848
90.4294	19.5522	66.3605	36.2786	114.7	34.7863	64.7636	7.1319	29.9645	25.3709	19.6688	48.0468	42.8817	67.9644	74.6087	69.0204	30.4214	53.2256	85.2484	43.4971	42.9863	33.1732	87.4677	24.7157	42.1786	38.361	36.4444	19.7393	25.6384	84.0348	60.0885	82.6847	208.067	26.4061	78.6993	130.126	78.8383	43.2234	47.5574	58.7837	47.311	50.5958	225.679	134.621
90.5293	36.1717	59.0235	35.0584	103.654	32.8794	69.3435	6.20761	28.9233	28.5453	17.8479	45.5199	37.5626	74.2666	70.9815	65.1895	27.3897	75.7319	88.6257	51.8719	39.5176	32.0639	83.8798	37.6647	42.6888	34.5804	33.0458	16.9588	25.1538	82.2933	55.9759	88.9377	195.551	24.0565	72.6607	129.164	74.215	38.9458	42.3578	52.0296	51.0577	45.2739	255.458	119.54
90.6293	40.175	52.1037	45.9616	92.5414	32.3236	69.2084	5.31722	27.3208	29.8701	16.1222	41.9622	32.8512	75.0401	66.7655	69.664	26.2207	83.7519	87.2727	53.4966	35.5148	49.7252	77.7845	43.2456	40.1641	30.8943	29.6123	23.0447	33.6979	87.6316	52.0417	89.5624	195.718	21.7204	66.8337	123.366	68.6631	34.9301	37.3038	45.277	49.7922	40.2049	257.551	105.735
90.7292	39.1169	45.8233	53.6043	81.8989	31.2846	84.146	12.9263	25.3946	29.9035	18.6599	48.8433	28.6976	72.4179	62.2542	77.9562	25.1194	88.666	83.0952	51.3776	31.3978	55.1369	70.646	44.2708	51.7184	39.8396	29.589	25.404	38.3283	83.6234	48.308	92.8181	191.616	19.4738	61.299	114.866	62.8224	31.2444	32.5513	38.8951	46.0289	35.4857	244.581	93.2388
90.8291	40.1126	40.2244	56.6399	72.0155	29.9374	91.2662	15.697	23.3134	42.4286	19.9273	55.2017	25.0484	67.8377	57.6542	80.8758	23.1168	96.5682	77.3608	47.3516	28.1924	54.4593	79.2346	51.1435	52.8368	43.9491	28.4279	25.4809	40.1811	75.2892	44.786	91.5198	184.726	17.3621	56.1005	105.068	57.0579	27.9036	28.1864	33.0768	68.6801	31.165	224.185	82.0215
90.929	37.9133	43.4389	56.7826	71.1047	28.4078	91.6923	23.9144	21.1946	50.9988	20.2833	60.3495	42.1701	62.255	58.2667	80.2741	39.8408	95.3702	70.9002	42.5191	39.1178	50.9519	79.9065	58.2283	55.2246	44.8649	26.5906	24.2298	40.1094	72.4427	41.4793	87.5468	176.106	15.4098	51.2572	94.8773	51.5684	24.8971	46.8826	27.9028	76.0315	27.2584	208.979	75.8985
91.0289	36.8177	69.6362	56.4515	68.1821	26.7856	88.4014	26.1977	19.1181	55.3287	19.9997	60.8769	49.9903	56.2925	57.2418	77.439	46.5922	89.2418	64.2466	38.4476	43.5806	54.6358	83.6467	61.8202	53.8857	49.1222	41.6268	22.2722	38.7485	83.2138	38.3855	82.1157	166.504	13.6266	46.7719	84.8594	46.4526	22.3323	56.7921	23.3843	75.0573	23.7611	191.29	71.683
91.1289	44.0539	74.993	54.5525	76.048	25.1337	83.1823	25.4399	17.1362	56.6625	19.2807	64.4743	52.1786	52.4799	55.1312	73.26	47.6045	80.7572	60.3743	34.0896	44.0292	53.1733	81.4968	60.7434	49.9416	49.9346	49.547	20.0043	36.5672	82.2326	35.4984	76.0038	156.448	12.0131	42.6363	75.3506	41.7496	19.977	68.1347	19.4922	69.8637	31.6121	171.265	70.6152
91.2288	44.5215	71.8955	51.7578	91.4558	23.494	77.0981	23.2607	19.1818	55.9288	20.7502	63.864	51.7589	61.8183	52.3365	71.1301	45.4752	71.4656	55.6995	29.821	42.1002	49.3711	76.2919	64.0062	57.7779	62.8444	52.6512	20.6109	33.9067	75.5038	32.81	78.3771	146.302	10.5637	38.836	66.5347	42.9385	17.8414	72.4992	16.1753	62.8255	35.4156	151.075	67.2763
91.3287	54.4161	65.7319	50.4016	96.1303	21.8913	91.9388	20.5469	28.7563	53.8153	21.2241	65.3907	56.8742	64.9524	49.1466	67.5901	41.7768	63.8174	50.7164	27.4008	49.0522	44.689	69.7059	76.0818	58.3905	71.4657	53.2749	19.9161	33.5269	66.4385	30.3105	77.0589	136.314	11.7165	35.3527	58.4955	41.8616	15.9188	72.2565	13.3727	55.279	67.826	140.033	62.6696
91.4286	61.0403	87.2745	48.0624	96.0597	20.3362	104.231	19.0126	34.2273	50.8269	20.9971	63.4622	65.6814	64.1831	45.7672	63.2581	50.6486	55.9568	55.2869	25.4232	53.9924	39.8663	62.7058	79.1937	54.9048	74.1727	71.4736	18.5015	32.1749	65.1973	27.99	73.5802	126.647	12.0515	32.1662	51.2524	53.3138	14.1955	69.102	21.1932	47.943	85.8664	144.859	57.4592
91.5286	59.6389	89.6083	52.2703	91.6123	18.9464	107.017	16.9139	36.7948	47.3306	27.3553	59.4861	70.7763	61.0711	42.3416	58.7232	52.5726	48.4297	55.9413	26.7481	59.8824	35.2595	55.8313	88.7704	50.0757	73.0615	80.2465	17.6128	30.2153	59.6331	25.8376	68.9318	149.071	11.8501	34.5162	44.7856	57.4898	29.4098	64.2331	24.5541	41.1736	94.1114	139.535	52.076
91.6285	55.2716	84.3293	55.5623	84.8496	17.5961	133.458	14.6909	37.3486	43.5893	31.0382	64.306	70.4814	56.6621	38.9671	58.1711	54.153	41.5173	54.1892	25.9661	60.3567	31.0243	49.3658	89.7856	50.8437	69.5937	82.7055	16.2023	27.9124	52.3495	23.843	63.7467	186.669	11.3112	42.7959	39.4728	57.4761	35.0259	58.4806	34.8274	37.295	95.8307	137.116	46.7909
91.7284	51.0221	93.9155	57.8118	77.0644	16.3096	154.095	12.5657	36.5439	39.7887	32.7743	69.6769	67.1406	51.6459	40.1039	69.1224	51.9612	35.3395	51.0407	26.3748	57.6297	44.4394	43.4414	85.7865	47.8982	64.777	81.0669	14.5604	25.4548	44.7671	21.9968	58.4222	207.983	15.1891	55.4522	34.6539	58.0166	35.8514	64.7017	38.8595	32.9689	93.3438	128.913	49.9403
91.8283	50.8891	91.1526	59.7301	108.507	15.0951	162.618	20.4668	39.2174	36.7473	33.1189	75.35	72.3771	46.4667	39.8757	74.0027	47.865	38.0594	47.1639	25.118	53.1602	49.0326	38.1018	79.0851	43.7221	61.9717	76.894	14.0717	22.974	45.1503	20.2893	53.2013	217.866	17.3926	62.1011	30.3291	61.0011	34.388	68.2914	39.063	28.6834	88.28	117.427	63.225
91.9282	47.5672	83.7899	59.1011	121.632	25.3454	163.2	22.8419	39.7647	33.6209	32.4921	84.0241	72.0907	41.4016	43.696	78.8248	42.9753	37.3717	42.993	23.0307	47.891	48.3267	42.2847	73.4804	39.3422	61.1641	71.2753	14.7181	20.5587	42.0931	18.7111	55.9316	219.834	23.1598	64.7102	44.8586	64.2996	31.9268	94.834	39.3188	24.6868	81.7696	119.299	68.9816
92.0282	44.0653	76.1237	56.9416	140.03	31.8039	157.245	22.3677	38.8792	30.5305	31.2097	86.6319	74.0002	36.614	45.1994	90.5068	45.2459	34.851	50.896	20.6107	45.3794	45.1649	42.4284	88.3498	35.1635	58.9415	88.139	14.3444	18.2666	37.3831	26.1524	55.6114	216.428	26.0608	64.6524	53.0411	63.5263	29.1249	107.727	37.3144	21.0887	88.0537	138.591	69.8963
92.1281	39.8993	85.9895	54.9346	174.371	35.5495	147.906	20.545	63.8676	27.5559	29.5072	84.438	81.0958	32.1926	46.501	95.1993	43.9253	31.4673	53.7448	18.1462	41.6464	46.4587	40.3968	121.246	31.3278	57.9336	95.4179	13.3981	16.132	32.2118	30.7932	53.48	209.475	27.0229	71.0132	55.8697	60.7914	28.1964	111.432	42.2436	34.5368	88.7551	148.534	67.8024
92.228	47.8785	96.4245	57.4342	203.626	37.3712	137.055	18.1981	78.4977	24.7465	38.1864	89.0648	81.4716	28.1763	46.2306	95.2823	61.233	27.8035	53.4108	15.7954	37.3825	44.3487	37.2983	134.118	27.8673	56.1228	98.7219	12.1678	14.1729	46.3808	33.4041	51.0405	200.28	26.707	73.1978	58.3361	61.5599	26.3059	109.159	65.3812	42.4207	85.8865	145.771	63.9402
92.3279	47.8392	93.8178	57.2265	261.604	37.8448	125.785	15.7635	85.7733	22.1304	43.1916	88.0099	78.0162	24.573	44.9024	92.418	67.0968	24.1957	51.1546	13.6376	33.0195	40.758	33.781	138.068	24.7705	52.8576	149.695	10.8353	12.3954	93.8294	34.5592	47.8022	189.773	30.2092	76.6944	57.4793	59.4993	24.0618	103.188	83.4169	43.8216	80.8581	136.298	59.1384
92.4279	44.7492	93.2579	71.1471	320.857	37.39	129.41	41.7533	116.55	19.7202	45.525	83.4948	72.5413	21.371	45.9838	87.7584	66.4804	20.8258	62.1044	11.9519	28.8156	36.6798	30.2139	133.304	22.0098	48.8026	176.213	9.51121	10.7977	110.213	34.6835	44.1991	178.608	31.4131	76.8861	71.858	55.9587	27.7528	95.1195	91.4448	41.8021	74.6455	143.356	61.8235
92.5278	40.6962	86.6043	77.4703	355.413	36.3119	126.437	51.3876	133.382	17.5186	45.9504	77.0422	66.1667	23.6265	54.6138	82.0946	73.0633	17.7799	74.9225	10.369	25.1657	32.6107	26.7974	133.104	25.218	44.405	266.67	8.85716	9.37261	109.962	34.0912	55.7817	167.238	31.0999	74.9488	77.6896	59.8069	28.0514	92.292	91.2681	38.1507	67.9122	139.318	78.3022
92.6277	36.5369	101.882	78.9849	368.161	34.8315	138.366	52.4023	148.407	15.5209	45.0451	69.6769	59.5687	24.029	59.2618	75.9629	72.4984	15.0868	79.8364	8.93024	21.7714	28.7839	35.0138	126.188	24.8368	39.9589	332.401	11.6696	8.10976	101.49	33.0148	60.7559	155.973	39.4224	71.6952	78.0953	64.0496	26.7437	86.6686	86.1692	33.8888	66.5928	129.511	85.4472
92.7276	36.91	100.778	77.5306	358.613	33.1073	139.645	49.1637	153.752	13.7185	43.243	62.0717	55.325	23.2871	60.9508	69.72	68.1233	15.8579	79.7549	14.691	18.6958	37.2666	44.9557	125.034	23.109	35.6508	361.213	12.7083	10.4083	89.5885	35.1302	61.6078	145.021	43.3996	67.6826	96.5562	63.8094	24.7502	88.0961	78.5042	29.5796	63.2638	127.837	86.5883
92.8275	42.8271	93.3941	74.3154	336.665	31.2535	154.271	44.0927	152.484	13.7576	40.8675	54.6524	50.426	21.8799	60.5913	63.5972	61.9462	17.6354	76.6387	16.9841	15.9603	47.0963	49.5748	122.829	20.9769	31.5927	365.511	12.6647	11.6096	76.8912	46.4935	63.465	134.513	44.4517	63.2896	103.87	64.3149	22.538	85.347	69.7755	25.5157	58.783	119.935	83.9988
92.9275	42.3272	87.3062	70.1263	308.587	29.3494	156.423	38.4937	146.854	15.0114	38.1572	47.6736	45.3766	23.1403	58.8514	57.7385	55.1474	17.6002	71.7971	17.2725	13.5604	48.9712	51.8389	117.385	23.3333	27.8456	354.104	11.9954	14.1464	86.5992	53.4539	62.3601	124.53	52.7691	58.7698	104.119	70.0531	20.3371	80.0641	60.9098	21.832	63.05	115.372	79.2161
93.0274	39.416	78.919	65.4709	278.268	27.4511	166.474	33.0369	138.494	15.4262	35.2859	41.2735	40.4699	22.9563	56.2188	52.2276	48.3963	16.5713	66.0923	16.46	11.477	46.9878	50.4772	108.232	24.6031	24.4357	333.185	14.5366	18.4582	84.8344	61.4534	74.2458	115.115	56.2821	54.2895	100.068	70.396	23.1681	73.3937	56.3134	18.574	63.3986	115.689	73.2682
93.1273	52.0146	80.6151	64.5547	248.049	25.5968	165.627	28.0378	128.581	15.2589	36.6313	35.5118	35.8657	21.8994	53.0459	57.6576	42.0501	15.0554	60.0819	18.7373	16.0125	43.3022	56.2444	109.311	34.6366	21.5386	307.044	22.2031	20.7469	77.5196	65.7917	78.7556	106.286	56.5921	50.6713	93.5686	67.7432	23.2994	74.8815	50.5734	15.7387	61.2474	110.368	66.8304
93.2272	53.9236	75.7094	62.0555	219.274	29.389	158.789	32.9792	123.437	14.7006	36.6043	38.5146	31.6408	20.3536	49.5851	59.3612	36.2779	13.3589	54.1169	18.9192	17.8764	39.0303	56.5447	108.238	36.2622	18.9017	278.603	25.523	31.5231	68.0106	68.8576	78.7	98.046	54.8366	46.9876	85.8448	63.5415	22.158	72.7185	44.4866	13.298	91.111	141.647	60.3365
93.3271	51.1844	91.6281	69.2706	208.357	35.1526	154.795	33.0283	116.137	13.8921	35.6289	38.677	27.8211	18.5734	46.0146	67.1847	31.1383	13.4485	48.4085	17.9574	18.0799	34.7321	53.8959	102.086	63.5471	16.5285	249.805	26.1518	38.2361	58.1366	69.6336	92.1084	90.3841	51.8167	58.3067	77.6893	58.6533	35.6615	68.3298	38.5326	11.2128	106.662	190.635	54.0549
93.4271	46.8513	91.4798	71.5729	192.515	38.3574	146.633	41.1248	107.631	12.9369	34.0232	37.0796	24.4027	16.7239	42.4575	70.1261	26.6275	12.7262	43.0749	16.4308	17.299	30.6731	49.7966	93.3035	105.916	21.0049	221.893	25.187	41.4888	49.3707	68.8091	96.9017	83.2825	48.0907	64.0202	69.6006	53.5827	40.1526	62.7116	32.9812	9.44069	112.549	206.65	48.1424
93.527	42.1898	85.1088	78.564	174.564	39.7547	136.482	42.1244	101.525	11.9097	32.7998	34.4662	21.3651	14.9085	38.9969	69.8584	22.7079	11.5994	38.1737	14.6842	15.9795	26.9645	45.1227	83.4455	150.412	23.021	211.064	23.3464	42.313	150.41	72.6445	96.3783	81.8848	53.5352	65.9774	69.1298	48.6158	40.186	56.547	27.9664	7.94029	112.082	203.983	42.6814
93.6269	37.703	99.5828	80.4516	156.222	39.8931	140.965	39.6103	94.2729	10.8636	31.0968	31.3404	18.6798	13.1892	35.6865	67.5488	19.3261	10.315	33.7237	12.9164	14.4098	23.6383	40.3734	73.4679	157.825	30.7833	203.274	21.0911	41.481	189.047	73.8813	92.6955	80.1056	55.1811	65.4682	75.3081	59.1243	42.2058	79.2224	23.5363	6.67326	119.21	191.374	37.7051
93.7268	33.5711	120.384	79.1795	138.497	39.1711	138.022	35.5706	92.34	9.83561	29.1067	29.153	34.1065	11.5993	32.5589	64.0055	16.4232	9.01768	29.7199	11.2361	12.7712	20.6871	35.8201	63.9306	159.479	39.3454	216.083	18.7099	43.1404	193.837	85.2207	106.697	77.1824	54.3332	71.4157	76.0206	62.5432	45.0447	90.3127	19.6867	5.60525	134.119	174.088	49.0124
93.8268	40.19	120.145	83.7264	121.94	37.8776	134.46	31.0784	88.154	8.8504	26.9698	26.5232	41.3271	10.154	31.1376	59.7827	13.9407	7.78769	28.3945	9.69731	11.174	18.0855	31.5986	61.2195	163.706	43.2329	215.848	16.3766	45.2635	181.495	91.4083	111.332	73.5511	52.7659	73.3264	76.6782	61.906	44.0509	96.0187	16.3835	4.7061	138.575	155.222	66.9592
93.9267	40.1268	111.76	83.9722	106.815	38.6758	127.318	40.7601	87.5936	7.92375	24.7868	23.7358	43.5645	9.86059	29.4031	55.2548	11.8235	6.66529	26.4938	12.1238	9.68057	21.0264	27.7654	56.52	154.892	44.0364	207.355	14.1898	45.2074	161.602	93.9072	110.209	79.4505	49.9397	72.5911	73.9824	59.0531	41.3113	99.062	20.0097	3.94962	136.228	143.432	75.4376
94.0266	37.5231	108.136	93.1902	106.897	38.4271	128.002	42.5546	92.5209	7.06479	23.8273	24.6325	42.8726	10.6994	27.4985	50.6708	10.0213	17.4228	24.3149	13.3775	10.2302	21.1814	24.3314	67.1671	141.659	54.7236	193.955	12.1992	43.691	139.48	93.8035	105.685	88.6403	46.4028	70.8327	69.3589	55.091	42.8513	96.8804	26.8333	4.07506	129.652	140.076	77.7787
94.1265	34.119	102.298	105.785	106.035	37.4711	139.417	40.7839	97.9522	6.27778	22.5403	24.1044	46.7039	10.7686	25.5254	46.191	8.48962	22.3331	22.0521	16.2882	10.0434	20.0144	21.2826	69.9065	127.581	63.2765	177.963	31.1042	41.2445	117.931	110.096	103.365	92.9332	50.5437	67.805	70.5788	57.6827	51.9126	91.7484	29.3085	18.0179	120.636	144.259	76.2613
94.2264	30.6288	95.0779	110.26	100.675	36.0532	140.363	37.021	98.4925	15.814	21.0601	22.7202	46.7753	10.3667	23.5546	41.915	7.18924	23.7495	22.6402	16.9504	14.2208	18.2926	18.5922	67.9225	116.148	66.251	187.249	40.4927	38.2542	98.3034	119.225	98.3658	93.8337	51.4553	64.0418	68.4706	56.7847	53.4824	91.4425	29.1346	24.0595	126.55	138.62	72.4316
94.3264	27.3303	93.9846	137.938	101.61	34.3496	164.764	32.5596	95.7601	21.8158	20.5947	20.8686	44.7093	9.69495	21.6343	37.9001	6.08613	23.1654	22.127	23.3248	15.9638	16.4101	16.2277	63.302	104.382	65.6082	185.896	43.8817	34.9971	90.9131	125.164	91.9413	92.4288	50.2629	59.9063	64.4263	53.9945	51.4581	89.2612	39.5924	25.6611	125.579	127.985	79.25
94.4263	24.317	93.623	163.07	97.4869	32.486	171.915	35.256	92.5112	25.2501	19.7343	18.8099	55.3285	8.88667	19.7964	41.5269	5.15099	22.1803	20.964	25.4668	16.1917	14.5623	14.1552	57.3894	93.2386	62.7171	177.851	43.617	31.6676	80.3503	126.829	84.8906	89.5007	47.7613	59.3703	59.3696	50.2717	52.437	84.1737	43.4697	24.8801	120.274	115.235	84.8756
94.5262	21.6065	87.0213	192.113	90.6415	33.1475	171.664	34.0535	87.444	26.8459	18.6237	16.7138	58.8644	8.0287	21.2543	42.5724	4.35862	20.3669	19.452	27.2794	15.5193	12.8391	12.3422	60.8937	83.043	58.5233	165.877	41.2458	39.5688	69.0177	125.505	77.7126	85.6086	44.5062	57.4344	53.9023	65.3595	50.1895	77.4548	43.3309	22.9229	112.415	102.041	95.0114
94.6261	19.1865	78.4544	217.127	82.5429	32.9191	180.172	31.0455	81.3251	34.5649	17.3689	28.6596	58.2208	7.1759	21.7191	41.9367	3.68755	18.2026	17.7878	26.7315	14.352	21.0194	10.7586	59.8134	73.8587	59.3258	153.149	37.7726	46.6854	58.164	129.733	70.7097	81.1487	62.2676	54.9912	48.4062	71.0583	46.5452	72.4659	40.8782	20.4836	103.228	89.3296	97.6265
94.7261	17.0306	69.7164	225.803	74.0944	32.0891	177.946	27.3759	74.6976	38.793	16.0473	34.7734	69.575	6.36138	24.91	40.2464	3.11939	15.9695	16.0969	24.9372	12.9525	23.644	9.37623	58.856	77.7646	57.5812	152.174	33.8366	49.9321	58.8818	136.73	64.0562	76.3984	74.2508	51.9467	43.1145	71.3381	42.4346	87.4233	39.2956	22.4135	101.806	86.8271	95.5232
94.826	15.1162	61.5151	224.284	65.8319	36.5799	169.872	23.6466	67.9386	42.5556	14.714	37.0199	72.887	6.64816	26.4603	37.934	2.63847	13.8269	14.4559	22.5692	11.4864	23.4969	8.1702	55.4103	77.3294	54.3025	152.047	29.8321	50.476	60.1067	138.91	66.4923	78.9517	79.3743	48.5972	44.7842	77.1894	51.2254	93.2792	36.2292	25.9232	108.998	80.7223	90.6015
94.9259	13.4154	64.8007	216.614	58.0557	38.8895	158.875	20.1538	67.9348	43.8738	13.4069	47.3863	71.4855	6.54876	34.0747	35.295	2.23142	11.8568	12.9086	20.0234	29.5018	22.0523	7.11825	68.3735	72.237	50.1846	171.69	41.3253	49.1886	56.1508	142.303	83.4836	78.9669	79.9199	45.1413	48.6641	87.7841	52.7052	104.374	37.6235	26.1069	109.494	73.0064	84.135
95.0258	11.9052	80.3771	205.435	52.5915	39.6661	146.687	17.0244	65.796	43.4993	12.1523	63.6339	80.3961	6.21854	38.3986	32.5282	1.88684	10.0945	11.4778	17.5242	38.8196	20.081	6.20091	72.3938	65.6903	45.6957	177.502	45.8935	46.7145	78.1088	180.764	106.569	77.27	77.5095	41.7097	57.1036	90.0942	53.2949	107.076	42.5538	32.6138	105.719	64.8426	79.8892
95.1257	10.5649	80.8725	192.461	56.3655	39.3828	191.155	14.2942	68.7046	41.9902	63.3873	70.8668	91.1109	5.76141	40.3827	29.7644	1.5951	8.54745	10.1719	15.1904	42.3539	17.9769	5.40116	71.025	59.1079	41.144	174.324	58.7689	43.525	87.5405	203.866	116.642	74.4555	82.3077	42.7664	59.924	93.5555	50.8222	104.346	44.9794	33.9199	99.3743	69.2522	74.2448
95.2257	9.37299	75.4831	178.963	55.9524	38.3834	249.757	11.952	68.481	39.757	97.167	72.2193	93.09	5.24583	40.7298	27.0871	1.34814	7.20743	8.99126	13.0768	42.3188	15.9336	4.70376	66.6026	52.8286	36.7255	165.57	63.2523	39.9608	85.5668	267.062	126.699	70.9485	82.5432	43.0332	59.218	91.6901	47.0405	98.2847	43.9188	32.4706	91.6347	74.6486	67.9567
95.3256	8.31631	68.183	170.267	53.148	48.9978	272.547	9.96448	66.1796	37.0979	117.993	69.8836	90.0219	17.0694	39.9585	24.5472	1.13929	16.3405	7.93087	11.2009	40.1912	14.0387	4.0952	60.6363	64.5543	32.5583	153.621	81.5986	56.3367	78.0924	321.018	128.284	67.0512	79.8431	42.0506	81.6622	86.9563	42.8386	90.3623	40.9011	29.6952	83.2983	73.4748	61.5123
95.4255	7.37995	60.6453	159.858	49.0956	55.2238	274.665	13.0062	62.5673	34.2268	129.316	71.6188	84.2273	23.5594	38.4462	22.1729	0.963108	20.4207	6.98288	9.55869	36.9415	12.3249	6.58635	54.0799	66.5369	28.707	140.113	88.0954	70.7524	73.5383	399.411	124.75	62.9761	75.3524	40.2919	91.9963	91.2107	43.3183	111.015	36.9174	26.4117	74.894	82.3726	55.2164
95.5254	6.54915	53.5356	148.722	50.8993	58.3333	265.273	13.5554	58.1953	31.2941	133.771	69.5456	77.1459	56.8952	42.9005	19.9771	0.815017	22.0981	6.1381	8.13501	33.1954	10.797	7.59581	49.7022	63.0555	25.2	128.507	87.3857	78.1123	65.6985	463.448	118.282	58.8711	70.382	38.0813	94.5588	89.8785	41.3035	126.741	33.2844	23.0723	66.7602	89.3952	65.5412
95.6254	5.80971	47.0828	137.478	49.603	59.4682	249.88	12.8567	53.4546	28.4032	133.361	69.4064	74.0614	115.096	44.8619	17.9623	0.690905	32.3514	5.38701	6.90939	29.3444	9.44622	7.76027	51.3171	67.758	22.0423	120.559	82.5303	92.8849	56.826	552.151	110.286	54.8363	72.578	35.6395	93.6557	85.5126	55.6433	131.452	36.9256	31.7352	59.1019	88.2923	81.1645
95.7253	5.15398	45.519	126.507	46.5813	59.0237	231.762	11.6026	48.6175	29.0829	129.596	66.2736	70.4263	145.764	45.0834	16.1248	0.586526	36.1286	4.72037	5.85956	25.6238	8.25807	7.46324	49.6309	97.7749	19.2235	110.87	75.5161	111.056	54.5504	621.067	104.109	50.9372	71.4791	33.1146	89.3268	79.6467	59.49	128.983	37.0088	46.4672	52.0314	82.8624	87.676
95.8252	4.57179	48.4148	116.033	42.7049	57.512	212.835	10.168	43.8689	28.7012	123.611	64.1482	65.1921	158.415	44.1185	14.4569	0.497418	36.1316	4.12978	4.9636	22.1649	7.21609	6.93313	46.1175	136.206	16.7244	107.781	75.1568	119.619	49.2814	656.644	96.7812	47.2146	78.9262	34.5782	88.8977	73.1883	60.9808	136.024	35.0307	51.1356	45.5982	75.3935	91.5334
95.9251	4.05168	46.1968	111.332	38.5145	55.305	194.188	8.74828	39.3288	27.6118	116.246	60.0206	64.6767	159.582	42.3721	12.9483	2.36039	34.9078	3.60772	4.2011	19.0317	6.30395	6.30421	51.9928	143.82	14.5207	112.703	71.1267	129.745	42.9296	668.447	100.236	43.6914	84.0878	39.9649	85.0486	66.6627	58.5277	147.732	42.0166	50.3385	39.8101	67.2326	90.4256
96.025	3.59204	48.7013	110.74	38.8559	52.67	176.413	7.43653	35.0706	26.0747	108.119	54.8385	61.4717	153.715	41.152	11.5878	3.2275	32.2334	3.14739	3.55344	16.2456	5.50626	5.65329	75.1838	137.566	12.586	111.469	65.1715	133.233	36.5237	663.56	98.7999	40.3778	84.4942	42.3563	79.278	60.3659	57.8674	165.07	43.7544	57.1545	34.648	66.6726	86.3103
96.125	3.18323	55.9894	107.05	42.8492	55.9134	159.804	10.2911	31.2512	35.5606	99.6767	58.1378	64.1198	143.81	45.7714	10.3637	3.50955	28.9156	2.74267	3.0041	13.9339	4.80905	5.023	84.7843	126.414	10.8934	106.38	58.4019	131.216	35.6893	647.213	94.491	37.276	81.8355	46.0041	72.5734	54.447	54.5684	169.213	42.3633	57.6805	30.0765	65.2289	80.5036
96.2249	2.82009	56.861	108.202	47.2757	56.9791	144.477	10.9426	35.4505	43.7015	91.2366	68.0969	76.3846	131.856	47.7753	9.26508	11.2084	25.4346	2.38801	2.53859	11.8837	4.1999	4.43548	86.017	114.102	12.0104	103.12	52.5379	131.443	32.5665	623.252	88.6161	34.3834	77.3018	47.1158	79.5415	54.4842	52.2722	164.817	39.2397	55.69	26.0511	60.8782	75.6978
96.3248	2.49879	56.5364	105.648	47.6549	56.5399	130.448	10.4792	37.1331	47.9508	83.0174	71.2531	80.9901	119.147	47.9547	8.28181	14.7124	22.0638	2.07814	5.86158	10.0889	3.66771	3.90074	82.3364	106.146	17.2838	100.27	49.331	132.714	47.6386	594.488	89.8428	34.5811	71.7215	46.5674	80.5624	68.3871	48.4973	155.189	35.2858	51.1846	22.523	62.7113	69.8703
96.4247	2.21487	52.5087	103.322	45.6865	58.0856	121.125	9.50793	37.0872	49.4413	75.1649	70.0727	79.9576	106.503	46.8919	10.7864	15.7651	18.9468	1.80815	7.33105	18.4235	3.20278	4.77785	75.9961	96.3456	19.9416	94.5944	44.9616	129.224	56.8976	562.961	87.4377	33.9705	65.6624	47.4331	77.9302	73.3085	44.2246	150.631	31.0685	45.6679	30.2098	60.2679	63.6373
96.5247	1.96388	63.0246	98.8002	52.1975	57.9485	111.312	8.35962	35.8918	50.0894	67.7699	66.2684	75.7722	96.6364	45.0129	12.0591	16.4477	16.1481	8.04797	7.71525	22.3964	2.79649	5.01181	87.0678	86.4645	20.8555	100.504	40.1399	122.653	57.1652	530.136	82.9466	33.7397	59.5061	53.425	77.3706	73.0678	39.9392	151.077	35.7523	53.0806	37.252	55.6492	57.3924
96.6246	1.74176	62.7545	93.081	53.5507	56.666	101.607	7.20707	33.9689	49.0789	65.388	72.3674	75.5751	86.6491	42.8195	12.5057	15.8864	13.6848	11.5324	7.49062	23.6123	2.4414	4.88783	92.3068	77.1821	20.6392	109.542	35.3007	144.759	52.9581	497.052	77.3662	32.8592	57.1585	55.8449	87.026	69.9841	35.8692	145.09	36.5026	53.5726	40.3312	56.5899	51.4096
96.7245	1.54503	58.3187	94.6178	51.8728	54.6275	114.857	6.32931	31.6222	46.9745	62.0307	72.955	76.1236	77.0003	43.1377	12.412	22.521	11.547	45.6642	6.94911	23.15	8.98524	4.5774	90.627	75.0857	19.7211	111.039	30.6975	154.853	46.8535	471.286	76.8724	31.5598	53.6788	55.904	95.4615	85.482	44.3176	135.272	34.938	50.476	40.78	53.9996	49.2553
96.8244	1.37065	66.9933	109.239	48.5269	52.1146	117.765	6.68094	39.6103	44.1899	58.0862	76.7977	73.0088	67.955	42.2859	16.3415	24.8199	9.71062	65.4678	6.26646	21.726	11.5429	4.18233	85.0228	72.054	18.3971	107.695	26.4654	162.529	40.8369	444.238	73.8936	37.706	49.5941	54.4441	96.7303	90.5951	45.9925	123.434	32.1208	45.7282	53.3604	56.1613	46.0592
96.9243	1.21602	65.7349	114.843	44.3742	49.3294	130.401	6.37606	47.1463	41.0254	53.839	75.799	78.3709	68.0344	40.662	18.3554	24.6605	8.14505	74.9958	5.54567	22.2675	20.723	3.76162	77.4303	72.5729	16.8683	101.41	22.6636	162.36	34.7563	416.831	72.1364	43.687	45.264	52.0469	93.5958	105.315	51.7394	110.805	28.7333	40.4283	74.344	59.6154	42.3445
97.0243	5.64278	60.71	114.795	45.1279	46.4157	132.372	5.77451	50.6839	37.6952	58.638	73.4882	77.8861	65.2776	38.5549	19.0825	23.1896	6.81798	90.4283	4.84465	21.4764	23.8358	3.34805	69.0732	68.1465	15.2688	93.5042	19.3049	156.934	35.9746	389.712	77.3283	46.7755	40.9264	49.1117	90.1496	109.198	58.4371	98.1984	25.2008	36.5529	148.499	58.2166	52.6069
97.1242	16.7025	54.5707	111.313	43.4911	43.4751	154.504	5.07201	51.4482	34.7212	60.4237	69.3165	74.1039	60.9095	36.1721	18.9653	21.0963	5.69799	120.077	4.19356	19.9428	23.9071	2.95904	60.7	73.6756	13.6857	84.8761	16.3741	148.159	33.8472	366.353	80.9526	47.8484	36.7333	45.9095	84.4186	106.933	58.562	86.1299	26.3297	44.6624	201.895	54.274	66.6975
97.2241	19.8401	48.4228	106.736	40.5535	40.5777	164.941	8.16487	50.3419	31.7024	60.0814	63.7005	68.6201	55.7413	40.6332	33.3195	18.785	4.75598	135.433	3.60599	29.4225	22.5408	2.60274	52.7455	76.6877	12.1728	76.1241	13.8406	137.423	30.2238	358.605	80.292	47.5399	32.7767	42.6213	96.0154	101.364	55.5984	74.9029	27.1562	46.0388	258.421	60.8007	72.8181
97.324	19.7595	42.6959	108.848	37.0023	37.7709	164.368	9.08411	48.0248	41.1101	58.2747	77.2153	62.4175	50.2992	42.6552	41.4717	32.3999	12.4102	139.567	3.08571	33.5197	20.577	27.4285	69.3199	72.9512	10.7614	67.6321	11.6665	125.723	26.1344	346.233	78.536	46.3065	29.1072	39.3657	103.766	94.1921	51.4413	95.3407	26.1443	43.8677	284.652	68.1875	73.8111
97.424	18.4587	37.5275	106.859	33.261	35.085	159.766	8.88335	44.9746	46.2917	55.5028	82.1661	56.0866	45.1835	42.9722	45.4106	43.1151	15.9034	136.718	2.63106	34.2546	18.4464	39.392	78.0274	77.3541	9.46732	59.6336	9.81161	113.759	22.1244	330.902	74.7439	44.4765	25.7474	36.218	104.286	86.4249	46.8371	104.342	37.4849	42.5955	293.133	68.443	71.6168
97.5239	16.7769	32.9325	102.436	29.5819	37.8892	151.078	8.15364	41.5322	48.4601	52.1364	81.6144	49.9686	44.1794	42.1246	46.5364	46.4494	20.2269	129.731	2.2374	34.3892	16.3618	53.8486	88.9513	77.7698	8.29591	52.2574	8.23618	113.874	20.782	313.822	69.8671	46.2001	22.7011	33.2239	103.107	78.642	42.2608	105.719	41.9851	39.2782	287.571	64.8339	67.5481
97.6238	15.0582	65.9912	96.6671	26.1068	39.024	140.465	21.1127	47.6065	48.5243	48.4463	88.7558	51.2759	41.7473	40.5079	45.8304	89.0945	28.3571	120.493	1.8989	40.6506	14.421	58.9323	105.177	74.5811	7.24591	67.3927	6.9031	112.773	47.8536	298.525	70.063	46.3661	19.9607	35.6059	123.63	71.1646	37.9338	103.296	43.6332	35.1172	273.302	63.2392	88.8791
97.7237	13.4358	74.2614	90.2531	22.9066	38.9982	129.196	25.8962	50.1564	47.1611	44.6292	89.2665	51.6994	42.608	53.2398	51.4547	184.771	31.1971	124.064	1.60932	56.1813	12.6615	58.7319	139.031	68.6113	6.3119	74.3811	5.95708	108.344	57.6323	300.782	88.6594	47.7447	17.5109	36.5233	131.104	64.1581	46.4033	97.4729	57.1497	30.7828	254.038	58.9158	113.521
97.8236	11.9544	72.3445	94.257	20.0091	64.9809	117.998	26.3729	50.2797	44.8705	69.276	85.6629	49.678	41.3757	60.5621	71.9723	225.817	30.968	121.458	1.36252	62.4965	11.0907	62.857	161.034	89.536	5.48603	75.9354	5.10518	101.827	58.1017	296.468	96.673	47.6456	15.3322	48.243	130.351	64.4707	52.0733	89.7352	61.833	26.6302	232.324	63.4299	163.255
97.9236	27.8363	66.6079	111.323	18.6992	81.346	107.27	24.7266	48.7838	42.0187	84.5127	79.6785	46.2951	38.9209	64.0866	102.59	235.196	29.066	131.033	9.55069	63.0901	9.70082	118.888	165.559	91.8235	4.75931	73.9852	4.35123	98.4993	71.0952	287.688	99.9714	46.5521	13.403	54.4831	124.631	62.0393	52.0443	81.1049	61.1545	22.8307	209.865	87.5243	187.596
98.0235	32.0945	59.7856	120.148	17.0813	92.9324	101.164	22.1674	46.2567	38.8701	142.467	72.4877	45.6929	49.3749	64.8935	119.009	227.029	26.3541	131.809	13.4462	64.0774	8.47787	143.058	159.722	88.4949	4.12233	69.8889	4.69976	103.605	72.1351	275.989	115.105	44.8111	11.7006	57.0338	116.127	58.1895	49.3444	73.3985	63.4304	25.1625	194.956	95.7428	195.419
98.1234	33.1868	53.0128	121.901	15.3605	98.9205	117.11	19.3475	43.1222	45.6805	178.828	64.8681	43.2941	53.7007	63.8366	125.855	209.889	23.3528	127.827	14.8005	61.4661	7.4054	148.923	148.178	97.5904	3.56581	78.0028	12.0823	109.334	67.174	266.538	120.127	59.5484	10.2025	57.1448	106.275	53.7115	45.5316	68.2304	68.2714	26.5947	178.212	94.9389	192.802
98.2233	31.4696	59.0425	119.3	13.6578	100.974	133.68	19.7363	45.4246	48.9728	199.304	61.3027	39.9831	54.1194	81.4829	139.388	188.889	25.7755	120.485	14.7038	56.8735	8.555	144.669	133.916	94.8473	3.08091	80.1303	15.7518	109.6	59.6166	254.787	118.931	127.33	15.3586	55.6845	96.0027	54.4604	41.3937	77.1656	67.3319	25.6679	160.929	91.4207	183.872
98.3232	28.793	60.3939	127.209	28.6381	100.305	143.969	29.0723	45.5315	49.7878	208.26	56.4114	39.5806	58.2384	91.4412	147.928	166.994	35.4296	112.856	13.8276	51.3469	8.59644	135.195	118.806	87.7574	26.3466	78.3809	17.08	106.191	51.3467	248.736	114.063	170.255	18.1349	63.008	85.8893	56.7812	43.8939	79.6286	63.1026	23.5864	143.948	84.5156	171.405
98.4232	25.923	61.6331	128.191	35.9408	97.7959	144.12	31.5311	44.1736	48.9017	209.014	50.9166	44.015	68.0981	95.9372	158.527	145.847	40.451	103.877	15.9748	45.5476	8.11329	123.389	103.978	79.459	56.5746	74.2419	29.7898	100.43	43.3517	239.687	107.17	195.511	19.2891	66.027	76.2809	55.7712	42.8008	77.8855	57.2031	21.0415	127.794	76.1596	157.239
98.5231	27.9001	66.255	128.767	38.4904	94.0845	138.661	30.4787	41.8834	46.8889	204.075	53.3203	46.956	71.2905	96.6158	182.271	126.29	47.0634	94.4247	16.2415	44.7471	7.41101	110.919	90.0697	71.2277	83.0148	77.3418	56.2612	94.5037	59.5316	231.077	99.3083	208.318	19.3629	66.1979	67.3668	52.9613	40.0794	73.548	51.586	18.4176	119.125	67.4773	142.567
98.623	26.8595	72.5258	130.73	38.1878	96.5133	130.311	44.7963	39.0445	44.1702	195.329	54.5033	46.5112	70.2945	94.6876	191.858	108.686	47.9967	85.0482	15.4756	43.5664	14.8722	98.7114	77.4061	65.1635	131.895	76.317	68.761	105.839	74.7514	220.602	91.1417	212.462	18.741	64.5334	59.2342	49.27	36.7348	68.0068	45.5146	15.9174	109.174	59.0942	128.142
98.7229	24.7368	89.9188	127.992	41.1531	96.1905	120.683	48.5521	35.9293	43.6965	184.177	64.7808	44.1644	66.7907	91.0384	218.496	105.554	45.7566	76.0781	14.1939	65.9316	17.5175	87.252	66.1108	58.7505	157.604	72.7171	72.5178	113.036	76.6168	209.04	83.0791	210.68	17.6944	61.7337	51.9044	45.2409	33.2709	66.2195	39.5131	13.637	101.843	51.3319	114.415
98.8229	42.6234	90.4603	133.313	40.9689	94.0001	110.719	46.9172	32.7278	42.1095	171.653	70.3128	40.8437	64.1004	87.7412	230.915	97.9418	41.9017	77.2478	12.705	75.7714	23.8707	76.7639	56.1858	55.6704	167.781	67.6242	71.0102	114.166	71.7248	196.952	144.83	204.945	16.4117	58.2792	45.3578	41.1877	29.9298	62.3378	33.8805	11.6122	93.3869	44.3301	101.638
98.9228	46.6944	84.4273	132.538	38.982	90.5829	100.954	49.1794	29.5693	39.8125	158.508	70.6399	37.1194	100.463	89.9449	270.499	88.3501	37.3807	74.9894	22.8558	79.467	25.4671	67.3185	47.5623	63.1264	167.815	76.7831	66.5246	111.188	63.8565	184.734	219.25	229.241	18.0048	54.4965	40.4306	37.2849	26.819	57.2895	45.6528	9.84526	84.532	47.3898	119.641
99.0227	56.6257	76.2601	134.945	38.1312	86.3996	91.6723	59.5078	36.4087	37.0999	145.276	67.7409	33.334	141.845	89.2166	310.223	78.233	63.8184	70.7331	33.6011	78.0157	24.7283	73.7237	40.1337	61.9527	161.475	79.6206	71.9041	105.552	85.6603	172.667	287.305	254.185	18.4051	50.6041	53.1447	33.6228	23.9765	51.7111	56.6554	13.3777	75.7547	46.4476	130.551
99.1226	56.7675	71.5568	142.264	47.6894	81.78	83.0159	60.2812	43.3162	34.1837	143.211	62.9784	29.6845	205.839	86.5169	354.783	68.4015	89.4971	65.4255	39.0089	73.2797	22.9319	81.2586	33.7774	82.2306	151.371	78.3413	77.4637	98.3162	89.9596	160.939	395.073	265.52	25.1993	46.7455	58.7208	30.2416	21.4066	46.0279	66.8151	31.9406	67.3544	43.3957	138.235
99.2225	53.1725	64.7938	151.262	51.005	76.9578	75.0379	56.3646	46.5541	31.2141	138.042	57.275	26.2766	288.955	82.5464	372.388	59.2757	98.4708	59.6826	39.7492	66.8524	20.7421	81.2646	40.9977	91.6487	139.287	88.6052	76.7511	90.6094	85.2607	149.675	445.67	284.159	28.6879	48.703	59.737	27.1523	19.0969	40.5143	69.0297	39.4869	59.507	39.3717	137.702
99.3225	48.3858	57.6984	178.619	50.5744	72.0958	67.7416	50.4515	64.406	28.2953	130.862	51.2414	23.1596	417.41	79.067	372.233	51.8571	97.7529	53.8957	37.9222	59.753	18.495	77.2287	43.088	89.4076	126.415	208.967	84.6894	82.4736	77.5182	138.953	460.338	290.599	29.935	48.6559	57.9428	24.3492	22.3037	35.3369	66.5304	40.8977	52.3036	35.0433	132.14
99.4224	55.5851	50.9637	190.138	76.6295	67.3064	61.103	43.9912	88.4768	25.4968	122.479	45.2689	20.348	478.361	74.7514	360.736	44.9574	91.7521	48.3042	34.8084	52.6128	25.3221	71.2238	42.0981	82.8563	113.538	277.183	84.9895	74.3162	67.7981	128.815	453.027	288.685	53.6212	61.8551	55.0233	21.8174	41.7025	30.5877	95.0791	39.066	46.8171	30.7877	123.701
99.5223	60.5872	44.8338	191.421	88.1132	62.6648	55.0832	37.7254	111.603	22.8625	113.482	39.5962	17.8362	541.365	69.9747	342.345	45.8437	83.1932	43.0463	31.1726	45.8042	32.8981	64.4604	39.3735	75.0764	101.145	313.666	80.8419	66.4113	57.8361	129.631	432.84	281.183	66.9646	84.5572	51.029	19.5375	48.646	26.3072	118.706	43.6236	78.198	28.7501	113.816
99.6222	58.5974	42.3722	186.445	90.6817	58.2192	50.2352	32	123.495	25.0025	104.296	34.3575	15.6075	627.365	68.5679	320.112	43.7456	73.72	38.1932	27.4581	39.5295	34.5377	57.6262	41.6019	67.3231	89.5255	324.665	74.3242	58.9346	66.3756	135.422	405.663	270.08	74.0196	96.8838	57.7487	17.489	49.3904	22.5015	144.45	45.0281	96.4623	26.076	103.42
99.7222	71.4948	38.493	177.813	115.319	53.9983	45.623	26.9443	127.535	25.7299	95.2191	30.4335	13.6395	689.5	65.9166	296.106	40.1611	64.2877	33.7729	23.9089	33.8806	33.2835	51.0936	40.7677	60.074	78.8329	319.085	66.7626	54.5144	87.8607	136.786	375.26	256.79	76.1528	102.21	63.8499	15.651	47.1892	37.822	151.423	42.9348	104.454	23.2043	93.1078
99.8221	71.8102	38.4431	168.781	124.212	50.0167	59.0249	22.5731	126.221	25.4798	86.4543	30.1442	11.9076	698.887	81.6344	271.702	35.9791	55.4189	29.7856	20.648	28.8803	36.6238	45.0478	38.4226	53.4792	69.1277	303.214	58.9799	49.7651	92.8265	135.057	343.99	242.311	81.9729	102.895	64.9774	14.0036	43.7204	49.711	147.162	39.1742	131.371	20.3829	83.2401
99.922	74.7719	36.528	159.132	123.633	46.2796	75.6646	18.8451	121.384	24.5749	78.1344	28.6425	10.3876	675.793	90.2801	247.79	34.6832	47.3683	26.215	17.7256	24.5097	36.051	39.5639	39.8121	47.5544	60.4106	281.431	51.4646	49.6357	88.2395	131.221	313.297	227.341	83.9825	100.576	63.0391	12.5279	39.8362	69.2347	136.643	34.7917	156.335	17.7429	74.0215
100.022	71.0932	37.2692	160.043	117.629	42.7855	96.3211	15.6942	114.353	23.2521	70.3396	26.4584	9.0564	633.89	93.9149	224.926	32.0382	46.8817	23.0354	15.1503	20.7262	38.6841	34.6544	38.5832	42.2627	52.6449	256.744	44.487	47.9249	79.2682	126.001	284.02	212.362	82.3697	96.3895	59.3173	11.2069	35.9582	87.2784	123.081	30.3635	166.343	15.3455	65.5532
100.122	65.1226	42.6323	155.784	108.776	48.8779	112.49	14.709	106.082	26.1464	63.1116	34.6541	7.89239	582.269	94.0608	203.43	30.6475	43.9255	20.216	12.907	17.4757	37.6579	30.2972	35.8994	37.5497	45.7711	231.17	38.1761	45.2089	68.8059	124.698	256.614	197.695	82.7261	91.1142	54.663	10.025	32.2836	100.686	108.503	26.1886	166.484	13.2106	57.8641
100.222	58.6631	41.7705	148.509	98.6899	52.6972	117.101	13.1834	97.2458	27.3497	56.4644	38.1904	6.87591	535.794	91.8364	183.467	28.1776	39.7821	17.7243	10.969	14.6997	48.6944	26.4529	32.5095	33.3577	39.7183	231.961	32.5727	58.1896	58.3992	121.36	231.284	183.553	80.097	85.2805	54.8053	10.2312	33.2764	105.009	94.1354	22.405	160.357	11.3345	50.9427
100.322	52.4326	38.5534	139.62	88.3564	54.2192	115.147	11.5045	88.3096	27.3721	50.3921	38.6961	18.2199	485.434	88.0589	165.094	25.2667	35.2242	15.5276	9.30485	12.3405	51.0408	23.0751	28.8835	29.6314	34.4108	223.495	27.6643	65.6652	48.8098	116.678	208.079	170.066	75.6437	79.2448	52.6802	46.1932	32.0245	103.392	93.8609	19.0628	150.48	23.4382	44.7642
100.422	46.6897	34.6446	130.017	78.3545	61.2086	109.638	9.87062	82.6965	26.5933	44.8762	42.4282	34.3242	454.743	83.3211	148.3	23.6744	30.6999	14.6292	7.88222	10.3433	49.155	20.1153	25.306	26.3203	29.7727	214.3	24.8479	68.5322	40.3533	111.158	186.954	157.312	70.1738	73.2411	49.263	64.203	44.0752	98.0754	88.5633	16.1526	138.59	28.6907	39.6861
100.522	55.5394	45.2854	120.27	69.0024	64.7159	189.866	8.37493	76.3634	25.2942	39.8891	46.4194	56.1208	417.327	78.0487	133.03	33.8194	26.4537	17.6983	6.66998	8.65775	58.7753	17.5269	21.9394	52.3015	25.7311	200.187	35.6876	68.2133	33.1	105.163	167.805	145.326	64.2403	72.3269	45.1969	73.1098	47.451	90.6339	87.0798	13.6462	125.868	30.373	35.2756
100.621	60.1649	60.3966	110.727	60.4535	65.7798	232.912	7.05273	69.75	23.6805	35.3981	46.8448	74.7157	404.323	72.5434	119.2	37.3732	47.3078	18.8847	5.63969	7.23898	71.9774	15.2663	18.8671	85.6146	22.2172	183.502	40.1611	65.767	26.9932	98.9594	150.498	134.117	94.4607	89.0181	62.9147	76.2385	46.5848	82.1541	81.4547	23.5921	113.092	53.431	31.6084
100.721	58.0588	89.0759	104.071	52.759	65.1574	247.751	22.0128	63.1579	21.9005	31.3675	45.051	82.7357	379.745	67.0158	106.714	49.7557	56.0507	21.9391	4.76559	6.04728	80.3751	13.294	16.1224	92.8841	19.1682	187.798	42.0931	61.9735	21.9181	92.7316	136.017	123.677	201.375	97.3619	75.3501	74.8891	57.6783	89.196	73.7435	27.2301	100.76	65.6684	28.1551
100.821	53.5247	122.791	97.54	45.909	63.3996	246.426	31.9493	68.2981	20.0599	27.7608	41.9661	83.5618	349.139	61.6091	95.469	72.162	57.6388	22.9536	4.02519	5.04804	79.6282	11.5744	13.7078	96.974	16.5265	188.329	47.8495	57.4001	17.7392	86.6087	128.105	113.987	281.497	100.118	79.8512	71.1191	59.9033	89.9593	65.2488	27.3979	89.1686	68.6809	24.9656
100.921	64.6364	127.396	96.4045	39.8593	63.6345	236.216	34.495	71.1116	18.2318	24.5413	44.9599	80.2671	356.12	58.168	85.362	80.152	55.2054	22.6888	3.39866	4.21134	74.7227	10.0758	31.5915	92.3583	14.2408	181.385	48.756	52.4532	14.3216	80.6778	132.257	110.354	323.18	110.794	94.4466	66.1636	57.8549	86.7099	56.7663	25.7712	80.4768	66.547	22.0587
101.021	80.2592	120.39	92.8151	35.7987	62.4921	314.229	33.2742	70.7519	16.4654	21.6735	44.8335	74.781	345.69	54.3951	93.5048	79.9443	50.7024	28.3663	2.86898	3.51152	68.037	24.0465	40.3431	84.7116	12.265	169.971	46.8026	47.4175	11.5407	81.1844	130.116	105.54	338.761	114.691	121.037	60.7528	53.9085	81.051	48.7552	23.3234	77.8581	61.7503	19.4359
101.121	81.049	109.363	96.4473	45.4512	60.4344	396.174	30.3133	68.2904	14.7923	30.945	42.7872	68.2982	325.097	50.4905	95.844	75.3423	45.3207	30.729	2.4215	2.92673	60.9036	30.3509	64.8657	76.3943	10.5587	159.49	43.2893	42.4872	9.2864	79.9488	124.291	100.029	378.988	114.694	132.287	55.309	49.2756	74.0992	41.4553	56.6913	73.2886	74.2565	17.0874
101.221	76.1401	97.538	95.755	54.0683	57.7957	449.133	26.7187	64.5066	13.2311	38.0611	39.6459	61.5415	299.169	46.5931	94.4039	68.637	39.765	67.2203	2.04367	2.43835	53.9766	32.2262	75.7651	68.3509	9.08606	146.681	39.0495	40.8179	7.4642	77.5305	116.468	94.1669	406.413	111.623	134.545	50.0668	44.5599	66.6161	34.9661	70.3004	67.6513	76.9419	14.9966
101.321	69.3767	86.2189	106.564	56.5483	54.8152	466.092	23.0726	59.9607	11.7913	50.5532	35.9668	54.9339	271.064	45.7037	90.5933	61.3448	34.4324	86.8263	1.72474	2.03063	47.5522	31.6304	78.2114	60.9247	7.81579	132.89	44.3973	38.3623	5.99448	74.3404	107.725	88.1979	409.97	106.656	144.008	45.1482	40.0489	74.1442	29.3008	72.8997	69.7611	74.1769	20.2893
101.421	62.3418	84.9695	109.93	55.3817	51.6627	457.541	19.6612	55.0496	10.4756	57.8723	32.1172	48.7092	242.792	49.9215	100.87	76.5173	30.1737	95.4108	8.17778	1.69031	41.7409	29.7375	75.633	54.2076	6.72062	119.01	45.243	35.4593	4.811	70.6788	98.7393	83.6181	398.092	100.604	143.936	41.0176	35.8665	75.8404	24.4217	69.6755	68.4954	77.1833	36.7469
101.521	62.9796	81.6999	108.671	52.2769	70.4901	435.219	16.6064	50.0492	9.28226	61.423	28.3312	48.3231	215.584	51.5491	104.347	80.3752	41.4158	96.9634	11.2112	1.4063	36.5586	27.2422	70.2741	48.1896	5.77681	105.609	43.4331	39.2013	3.85925	76.0688	103.789	78.739	376.721	94.0141	170.684	37.0792	33.7439	73.7684	20.2642	63.6582	65.1342	74.5788	45.4581
101.621	59.1741	87.7774	125.335	57.9487	108.478	406.141	24.7123	45.1459	8.20636	62.2743	24.7507	45.9285	201.615	51.3793	105.43	77.9348	45.2165	94.1802	12.2245	3.70815	31.9762	24.5478	63.5772	42.8224	4.96379	93.0306	40.1744	47.0855	3.09472	78.3153	108.47	73.7585	349.997	87.2559	198.27	38.8684	31.007	69.3932	16.7511	56.5803	68.7589	69.0878	49.0819
101.721	53.9213	101.725	131.696	58.5558	256.438	374.447	26.8846	40.4607	7.24097	67.3309	21.454	42.5019	196.44	49.9942	102.894	72.2462	47.7252	88.8676	12.1811	4.87369	43.5141	23.5671	68.3778	38.0462	4.26374	81.4591	36.2408	50.8346	11.4915	78.3423	107.478	68.8144	320.762	80.57	237.596	38.2877	35.1386	66.9778	13.8029	49.3992	88.7719	102.344	49.4479
101.821	67.6774	100.114	131.602	57.9241	351.961	342.527	58.9199	36.0677	11.2432	69.0709	18.4772	38.6438	185.195	47.8191	98.1238	65.1311	67.3363	82.2211	12.8846	5.31448	64.2079	34.8452	67.6665	33.8002	3.66126	70.9734	32.1159	56.2464	14.7791	76.8321	103.132	64.001	290.926	74.1093	279.205	36.4206	38.3332	63.1275	11.3424	42.6135	101.931	137.683	47.8078
101.92	78.3404	92.5803	127.586	57.3411	449.897	311.708	80.7415	32.0069	13.6282	68.4702	15.8283	34.7145	170.72	45.1619	111.96	57.6488	74.2478	76.7717	12.5434	5.30816	70.2006	57.0784	63.7969	30.0277	3.14305	61.5819	28.0898	58.0367	15.286	74.2866	111.441	59.3794	268.253	67.9656	299.625	33.9179	37.8526	72.8071	9.29846	36.4552	112.917	164.351	45.0092
102.02	89.8998	83.2681	121.306	54.3755	536.046	282.683	85.5783	28.2946	14.848	66.2663	13.498	35.5564	160.522	42.2432	117.372	50.3895	73.7863	76.3834	11.6562	26.9869	68.9149	66.1773	72.7526	26.6765	2.69758	53.2473	24.3259	57.3382	31.1412	71.0738	112.513	54.9875	244.44	62.1898	299.932	31.1652	35.6733	75.9228	7.60712	31.0044	115.673	169.753	41.6011
102.12	88.5227	73.9087	113.838	50.174	634.175	258.024	81.8315	24.9309	15.243	63.011	11.4666	34.4335	147.701	39.2196	117.235	43.6578	69.3009	75.3821	10.5233	38.3628	74.8165	67.7731	82.7351	23.6999	2.31488	45.9054	20.9055	54.9923	36.6319	67.4614	109.225	50.8457	220.719	56.805	288.011	28.3852	32.81	74.7475	6.21218	26.2584	113.104	163.376	37.9484
102.22	82.3082	65.1769	105.873	45.4538	808.31	234.469	94.9691	21.905	15.0683	72.4794	9.70877	33.7744	133.813	36.1992	126.722	38.8277	64.546	80.7621	9.32115	43.1273	73.2176	65.262	84.2936	21.056	1.9863	39.4769	17.8585	51.6175	39.0912	63.6416	112.436	46.9626	197.876	51.8175	269.145	25.7025	29.7737	70.9002	5.06498	22.1717	107.25	150.987	55.645
102.32	80.1367	57.2913	97.8454	40.6517	910.358	221.375	104.467	19.1991	14.5132	77.1345	8.19704	31.8799	129.572	33.2556	128.902	34.0509	62.7552	80.9292	8.14889	46.055	68.1778	60.6715	80.8899	18.7077	1.70436	33.8762	15.183	47.6626	48.0351	69.3305	110.428	43.3386	176.386	47.2232	247.518	25.7066	29.5117	74.965	4.12389	18.6799	115.174	145.948	64.4127
102.42	74.1586	50.2782	90.021	36.0225	1005.49	212.152	117.392	16.7916	15.8744	78.3388	6.90364	29.3698	121.651	30.4365	135.739	35.4197	58.1723	77.9199	7.05858	54.5455	61.8115	55.1933	74.7841	16.6217	1.46251	29.0169	12.8591	43.4481	48.8193	71.9112	105.371	39.9678	156.505	43.0106	230.045	24.6707	48.691	85.5798	3.35358	15.7128	115.904	138.17	67.3547
102.52	67.1154	44.0876	82.5558	31.7047	1085.11	198.894	115.304	14.6588	16.3373	77.1251	5.80191	30.6478	111.818	27.7716	140.116	34.1655	52.3183	73.0949	6.07375	62.18	55.1928	51.5666	67.424	14.7685	1.25508	24.8153	10.8575	39.1973	45.5016	74.7206	98.6702	36.8411	138.343	39.161	222.41	23.1016	55.1716	88.7587	2.72431	13.2016	112.04	126.406	66.6019
102.62	60.1195	45.8657	75.5339	27.7631	1117.11	200.871	111.283	12.7763	16.1783	79.8014	4.86701	29.9934	101.227	25.277	141.479	39.3688	46.1018	75.6214	5.20112	63.5635	48.8427	48.2374	59.7129	13.1219	1.07715	21.193	9.1446	35.0616	42.4002	75.2032	91.2201	33.9467	123.691	39.324	208.796	21.9587	55.3633	104.863	2.21116	11.0823	106.018	130.103	63.6067
102.72	53.5912	43.3901	68.9932	31.8218	1116.03	194.239	101.409	11.1199	17.8873	79.5675	4.07632	28.2718	93.3005	33.1822	138.018	54.9282	40.0426	75.3315	4.43806	61.2104	44.1352	44.0516	72.3589	11.659	0.924417	18.0776	7.68644	31.1388	38.5976	79.1133	88.1101	31.2712	125.05	39.5799	192.1	26.4564	52.5962	110.722	1.79321	9.29767	110.078	124.977	59.3479
102.82	56.1242	39.4351	67.793	40.1474	1092.43	183.102	89.3987	9.66684	19.304	77.3274	16.0787	26.0221	84.6323	37.7253	131.581	60.2054	34.4173	84.6255	3.77691	67.7504	39.3332	39.6151	78.1179	10.3588	0.793191	39.6006	6.45029	27.4875	33.7836	80.2762	88.6404	28.7996	131.709	38.6678	181.162	27.8738	48.5842	109.842	1.72521	7.79714	109.464	121.777	54.4754
102.92	53.4815	49.5899	78.1152	43.095	1053.99	198.561	77.2071	8.39546	19.7066	73.7586	29.6987	34.4625	75.8704	41.1775	123.439	61.6715	29.353	87.0239	3.2078	68.2143	43.5941	35.2651	77.4639	9.20332	0.680278	63.8649	5.40587	38.6846	28.8341	86.5169	85.8613	26.5161	137.386	37.0277	167.206	27.5316	44.1953	129.622	1.59122	6.53706	104.986	124.978	49.4116
103.02	49.0377	50.6315	117.958	45.0843	1006.23	199.47	73.8961	7.28579	19.413	69.364	36.7998	52.2129	67.4125	42.5018	126.891	58.996	24.8875	91.8809	2.7202	65.0899	43.0498	31.1772	73.1252	8.17618	0.582945	76.7761	4.52579	44.9313	24.1931	95.2701	95.6237	24.4052	136.282	34.9654	151.979	26.2308	40.3317	136.784	1.42643	5.47969	98.2235	120.659	44.4232
103.12	45.8571	47.5413	138.631	44.1578	953.086	192.301	67.0283	10.6264	18.6582	64.513	39.5664	62.1323	59.4882	42.3497	125.21	54.2448	21.007	91.3024	5.87893	64.6548	40.273	27.4313	66.8717	7.26327	0.498847	81.9922	3.78576	47.6524	20.0573	99.4715	98.1174	31.7623	130.868	35.4217	136.594	24.4528	36.4382	135.649	1.61104	4.59291	99.8666	111.72	39.6713
103.219	41.8013	43.0615	147.029	44.327	897.372	187.996	58.9243	18.9432	17.6131	69.7564	39.5367	64.9637	58.6488	41.1996	120.303	53.1897	17.6707	87.4408	7.25866	61.1801	36.6067	24.7716	59.8276	6.45186	0.42604	82.1289	3.16446	47.9187	28.2306	100.438	96.1807	43.0259	122.873	38.9769	147.396	42.4143	32.7318	129.299	1.62925	12.8059	97.1805	108.926	35.2456
103.319	70.8705	38.3517	147.71	43.2907	841.049	210.192	50.7978	23.8864	16.4003	71.561	39.1251	63.6427	55.7208	39.4006	113.484	49.6355	14.8247	81.7314	29.1079	56.0949	32.7358	22.11	52.6852	5.731	0.362883	79.0409	2.6435	46.529	40.1108	100.418	93.6909	49.6905	113.5	40.2285	159.649	59.9883	29.3047	119.907	1.55035	16.2273	91.8466	105.869	31.1889
103.419	91.1446	33.8778	143.681	40.7067	785.463	214.379	43.2393	33.0003	15.1063	70.9399	37.1536	60.0237	51.6427	38.2891	105.653	44.9376	12.4114	92.2292	50.183	50.3178	28.9949	19.5807	45.8516	18.5969	0.308026	74.028	2.2071	45.864	42.9514	98.444	88.9308	53.1112	103.566	39.9616	160.65	72.4917	26.1856	108.975	1.41971	16.9715	93.2623	101.847	27.5131
103.519	100.28	29.8042	136.908	37.3512	731.519	208.448	36.4945	38.0324	13.791	68.6577	34.306	55.2621	62.2411	36.5881	97.4141	54.4059	10.3738	115.361	58.7743	56.5173	25.5344	17.2477	39.547	22.3261	0.260329	67.9886	1.84187	43.9163	41.0982	96.1171	91.3402	54.2715	93.6146	38.7208	154.781	76.4742	23.3718	97.5211	1.26641	16.2927	93.3377	115.916	24.2112
103.619	104.98	45.481	128.672	36.5603	679.797	197.154	30.6243	40.1887	12.4957	65.2861	31.0429	50.0669	68.1769	34.5298	89.168	58.3162	8.65915	124.993	60.1293	57.3406	22.4086	19.6079	36.4721	22.328	0.21888	61.5314	1.53642	41.1716	37.0604	92.6303	97.5995	53.8833	83.9964	36.884	144.978	75.5867	20.8465	86.2112	1.10848	19.942	89.9004	117.166	21.2644
103.719	190.531	60.7338	119.794	53.0963	648.173	183.328	25.5962	40.3625	11.2489	61.2491	29.5553	44.8602	68.9783	32.2806	85.9316	57.1424	7.2197	126.045	57.4927	54.9688	19.6236	19.8991	38.9876	20.9063	0.182925	55.0579	1.2811	37.982	37.3142	88.4066	97.9308	52.4605	75.9864	34.7135	133.181	72.0439	18.5866	75.4621	2.60473	20.571	84.3614	111.426	18.6475
103.819	252.499	62.4593	110.795	60.1799	616.988	197.439	21.3346	39.2107	10.0702	56.8571	29.4039	39.8824	71.9425	35.2967	81.2332	53.3021	11.922	121.84	60.1981	50.8405	17.1623	19.0667	38.4536	28.342	0.151815	75.9562	1.06778	59.1924	34.6073	89.1569	94.7087	50.3716	77.5854	40.7387	120.647	67.1768	16.5679	76.1043	4.84127	19.6081	77.6952	104.551	16.3326
103.919	293.447	58.8179	106.798	61.4973	583.442	251.775	33.9709	58.5482	8.97296	56.0482	28.02	35.2603	70.7806	46.5218	75.7447	48.2446	13.8209	114.599	66.1287	45.8873	14.9976	17.6732	36.1791	29.3767	0.125017	131.939	7.27074	71.4856	30.6387	87.9317	89.4761	47.8792	75.9313	43.5217	131.257	61.7746	14.7662	73.3532	9.41262	77.3504	70.5623	122.373	14.2909
104.019	311.563	53.3458	101.157	59.4349	564.706	302.687	43.6766	75.55	7.96523	54.0253	35.9001	34.9257	67.1559	54.4747	69.9195	43.7327	14.0711	105.791	65.6319	40.6969	13.0995	16.0477	44.624	27.9004	0.102033	229.889	11.2236	77.3939	26.3461	92.2349	91.219	47.7764	72.2466	44.1471	140.171	56.2948	22.9348	68.5646	11.5399	107.707	63.3995	125.297	12.4944
104.119	298.435	47.5413	96.1609	55.5213	540.381	319.19	45.2752	122.141	7.05065	51.2148	39.1871	33.1634	62.1818	62.2441	64.0577	44.1816	13.4013	105.638	61.6851	35.6259	16.767	20.4799	47.2385	41.0597	0.0824416	283.085	12.9467	78.8252	22.2186	93.4095	89.0751	46.6786	67.3861	43.3699	139.921	50.9933	25.5815	62.6828	12.1379	116.579	56.4853	133.033	10.9166
104.219	305.36	42.0084	122.452	52.5095	512.747	316.037	42.8275	149.323	7.48496	47.9334	70.9854	30.67	56.5916	65.9771	58.3522	49.9673	12.2638	101.485	56.0926	30.8775	17.5134	24.3938	56.4413	43.4698	0.0658162	357.327	13.2885	79.3339	18.4862	101.135	84.6835	44.9339	61.9389	41.7122	134.115	46.0044	25.5022	56.352	11.8189	113.852	49.9869	137.74	9.53298
104.319	323.377	36.9627	135.835	57.0794	483.426	302.14	38.5913	172.752	24.3607	44.4119	87.4927	27.8738	50.8571	67.5292	52.9214	50.2715	22.2646	95.0578	53.7249	26.5549	24.1459	43.8788	58.8916	42.1482	0.0517585	451.165	12.8114	82.6403	15.2328	104.507	82.2607	44.2716	56.3032	39.5331	125.169	41.3896	24.1489	49.9991	10.9871	105.331	43.9951	134.821	8.32103
104.418	330.224	32.4543	146.262	76.5139	453.557	282.838	33.7888	197.644	35.0868	40.8162	93.8401	33.2628	45.2714	66.9113	47.8322	47.6125	26.4807	88.9167	49.4331	22.6974	27.2456	71.6492	57.3028	38.9581	0.0398939	512.916	11.8833	82.1544	12.4638	104.8	77.9401	51.7241	50.7413	37.077	114.679	37.1676	24.5724	43.8957	9.90445	94.3653	38.5488	125.864	7.26048
104.518	316.118	28.4655	148.202	84.1921	423.925	261.291	33.9572	208.011	41.3366	40.3113	93.6403	34.824	40.0068	69.7392	43.117	43.5106	27.2778	101.174	44.3407	19.3049	27.1112	97.2695	53.4539	35.2577	0.0298703	532.227	10.7406	79.1401	10.1449	102.956	72.6363	61.4611	45.4189	34.5082	103.675	33.7597	23.5029	38.2039	8.73597	82.8278	33.6521	114.137	6.33307
104.618	290.427	24.9536	144.923	84.7502	395.061	252.53	31.6209	208.383	44.3734	51.7151	89.41	34.1422	37.5923	69.9326	38.7848	52.8283	26.1512	104.739	39.1005	16.3542	25.4608	106.188	48.4917	38.7585	0.02138	523.891	10.3854	74.5278	8.22519	105.562	80.8261	66.6963	40.4343	31.935	99.8028	73.1461	21.7883	33.8899	7.58188	71.7179	29.2873	101.555	12.8083
104.718	272.012	21.869	138.57	81.1838	382.135	237.976	44.5801	202.089	45.1462	71.3391	82.8789	32.2179	35.7759	73.7592	34.8298	62.0414	24.0324	102.88	34.0736	13.8096	23.1927	127.284	43.1377	37.6264	0.0141401	498.355	13.171	68.9943	6.64903	105.305	95.2454	68.7856	35.839	29.4269	93.4235	105.448	19.8596	61.9111	6.49935	61.5224	25.423	89.2017	22.939
104.818	264.197	27.8673	131.617	75.4065	368.529	221.114	47.6925	191.555	44.3631	83.0479	75.215	29.6755	33.1961	74.5318	31.2367	63.5129	40.5503	97.7956	29.4435	11.6299	20.7663	140.178	37.83	44.9218	0.00793697	462.904	14.1175	63.0239	5.36281	111.932	100.535	75.7893	31.6526	27.027	85.7778	119.04	17.9301	77.1091	5.51742	52.4347	30.0298	77.6476	28.2889
104.918	244.401	28.4949	127.201	68.6216	351.715	204.357	45.8073	178.529	42.5487	88.9766	67.1883	26.8965	38.5247	73.2135	30.161	65.9717	49.4614	90.9446	25.2875	9.77282	18.4074	140.132	32.8205	46.8908	0.00260158	427.557	13.9486	56.956	4.31808	114.334	100.184	78.8723	28.5436	44.6359	89.1884	127.099	16.0998	83.5458	4.64744	44.4848	38.9415	67.1577	30.499
105.018	231.61	26.7717	120.692	61.5679	333.061	193.45	41.6321	164.252	40.088	90.7528	59.2898	31.4151	40.179	70.5092	28.5508	66.1595	51.5195	83.2826	25.8207	8.19725	23.0338	133.143	28.2399	44.6556	-0.00201499	395.929	13.1411	51.0217	3.47275	113.762	96.4758	79.2485	25.5631	54.7587	87.6584	131.047	14.4105	84.16	3.88992	37.617	43.1444	57.8169	30.6962
105.118	227.42	24.2556	113.106	54.683	313.534	179.981	36.6431	151.099	37.2608	89.6109	51.8162	32.5656	39.5297	92.3538	43.2249	62.5491	55.4994	75.4218	32.5576	6.86516	44.2177	122.773	48.9322	40.957	-0.00603229	376.128	12.0042	45.3719	6.26471	111.142	94.042	77.793	33.2243	59.7982	83.1899	127.936	12.8745	81.0568	3.23925	31.7349	44.2011	49.6077	29.6495
105.218	214.883	21.6055	105.093	48.2111	293.815	165.613	31.6139	139.598	34.2674	86.4807	44.932	31.7522	37.5055	106.103	56.6804	70.0377	60.0965	80.4185	34.3793	5.74222	51.6115	111.105	59.9095	36.9352	-0.00929897	352.508	10.734	53.4186	7.17307	107.155	98.51	75.135	36.9926	62.3866	77.118	121.05	11.4899	75.7254	5.44494	26.7274	43.2214	42.4589	27.8781
105.318	196.297	19.0863	103.464	48.3768	274.367	151.302	28.2549	127.559	40.6551	91.2188	38.7127	36.0007	36.3	112.809	63.5416	76.0854	59.1753	80.3653	33.4392	4.79794	52.074	99.3187	63.211	37.2952	-0.0121216	363.137	12.2361	57.0711	8.83255	102.3	97.7391	71.7241	38.1333	62.3786	70.3178	112.356	10.2476	70.4182	6.42205	22.4827	40.9855	36.2744	25.7289
105.418	180.951	36.3282	103.702	46.2531	268.203	137.572	30.5683	115.541	43.8058	97.9566	33.1758	67.1228	48.0452	114.57	65.9796	75.0648	55.2754	77.2434	31.057	4.00537	49.2432	100.587	62.4429	35.8461	-0.0140955	356.253	12.4855	57.6557	8.98477	96.9397	93.8651	67.88	37.5488	60.7017	63.3501	103.014	10.3049	64.1307	6.63522	18.8956	38.0357	31.5631	23.4291
105.518	166.307	59.1338	100.727	88.9543	283.665	124.691	29.5144	114.235	44.6737	100.058	36.8742	105.733	53.211	112.933	65.5168	70.3016	49.9629	72.3756	28.0276	3.56886	45.0263	98.0238	58.807	33.0091	-0.0154005	338.119	11.9952	56.1628	8.74785	93.6387	93.6968	63.8275	35.8776	57.9967	56.5619	93.6901	9.7999	57.4825	6.39505	15.8707	34.7429	27.2913	21.1243
105.618	150.04	84.7777	95.8895	146.632	288.387	121.981	26.9021	109.781	43.9709	98.8976	39.5462	122.887	54.1609	109.029	63.9361	63.7933	44.1789	74.8897	24.8176	5.43765	40.4031	91.7752	53.6948	29.8226	-0.0159169	313.553	16.9391	53.3251	11.3671	96.6005	90.3244	59.723	33.5659	54.7032	52.954	86.0046	16.1038	50.8816	5.90607	13.3239	31.3553	23.4905	18.9044
105.717	134.201	106.836	102.423	218.481	285.698	116.246	23.7201	113.35	42.2245	95.5118	58.3151	127.09	52.5069	103.686	61.1897	56.7121	38.4676	81.0374	21.6898	6.2628	35.8592	83.8589	47.988	27.0064	5.73177	285.859	18.9459	56.6374	11.8018	96.7635	91.2096	55.672	31.3228	51.12	52.4425	78.2836	22.1441	44.5846	5.30011	11.1822	28.034	36.9203	16.8212
105.817	128.534	108.02	103.314	289.54	278.017	113.969	20.4885	112.169	39.8203	90.6753	67.3374	123.754	49.3369	97.4967	57.5614	57.6073	33.1238	81.6607	32.6224	6.43483	31.6186	85.6091	42.2282	24.2102	9.12575	257.254	19.9066	57.0091	11.1213	94.9863	92.096	51.7441	28.8006	52.588	50.5299	70.8549	23.8336	38.7416	4.65976	9.38239	24.8789	48.5186	14.9016
105.917	118.114	101.024	100.75	317.165	267.092	124.832	19.0408	107.861	37.0409	84.9618	69.9489	116.288	52.1561	96.1232	58.1081	54.8527	28.2884	78.9006	36.7099	6.21552	27.7692	82.2935	36.7319	21.5998	10.9126	245.755	19.4516	55.3959	35.794	92.2132	94.7098	47.9836	26.1865	61.8179	47.3289	63.8878	23.3958	33.4289	4.03466	7.87093	28.3795	52.125	13.1557
106.017	122.819	91.3379	100.122	318.519	254.182	138.565	31.3875	101.607	36.1429	78.7909	68.4899	130.04	51.7223	92.8149	61.9477	50.2914	28.9072	74.1893	36.8646	16.7548	24.3296	86.2679	31.6692	19.2268	11.6224	230.267	18.1985	52.5031	45.2998	88.492	92.9648	44.4163	23.6035	66.094	43.4743	57.4576	21.983	40.1139	5.74332	6.60201	29.5421	51.2183	12.9926
106.117	123.486	81.2764	96.7299	304.688	240.184	143.421	35.1412	94.2542	36.9152	72.4652	64.5829	134.517	49.327	88.2755	62.5039	45.0153	27.589	73.137	34.8826	26.5992	21.2845	84.114	32.6679	17.0955	11.6287	211.546	16.5461	52.6104	49.4072	89.9811	88.6758	41.0562	21.1293	67.0711	47.508	51.584	20.1859	42.6878	6.41667	5.53705	40.8234	48.6286	12.3984
106.217	115.802	75.9804	96.4349	282.75	239.309	140.59	34.4594	86.4001	36.3703	66.198	59.3368	131.003	45.8369	83.0131	60.9457	39.6515	25.2824	71.6433	31.8555	31.0509	18.6035	78.7775	31.5773	15.1923	11.1929	204.741	14.7458	50.962	49.4223	89.2538	96.8836	37.9088	18.8106	65.9013	61.4632	47.3279	18.3013	57.1071	6.45452	4.6435	46.4604	63.8114	13.44
106.317	105.432	68.6818	111.658	257.151	233.811	150.276	31.6748	78.4591	34.9504	60.135	53.4945	219.857	71.0925	77.3905	61.74	34.5418	22.5649	67.981	42.3323	32.117	16.2513	71.9975	51.9522	40.9223	10.4958	192.869	12.9511	48.1894	45.6778	87.0059	98.4014	34.975	16.672	63.3829	80.9238	43.0652	37.7885	63.8798	6.12281	3.89389	55.6829	68.5153	20.072
106.417	94.7061	61.1101	117.555	230.619	225.279	149.852	40.4212	77.8909	32.9799	54.3703	47.5409	275.782	83.5289	71.6625	60.3573	29.8555	19.7777	72.5007	45.629	40.2763	15.1284	67.9471	61.1073	48.1426	9.66076	189.708	16.1733	44.7531	73.06	83.7493	98.2843	32.2521	14.7238	60.0648	91.4762	38.9709	44.9758	65.523	5.59556	3.26506	59.4583	71.4983	23.3822
106.517	84.5342	61.8024	120.607	204.766	214.854	148.548	43.534	76.0405	30.6939	48.9599	42.887	400.457	87.653	67.0278	58.5236	25.66	17.1118	72.4621	46.7911	43.0583	13.7139	62.3958	79.3944	57.9793	8.77054	180.37	17.2205	40.9836	83.4481	79.8584	100.153	31.0386	12.9657	56.3218	94.1915	41.9143	46.0247	63.8456	4.9841	2.73767	59.635	79.4213	24.5263
106.617	79.5548	57.8053	118.835	180.491	203.354	155.28	41.9446	72.4221	28.2602	63.2654	47.957	453.192	86.5496	62.2266	55.5601	22.2324	14.6656	86.5862	44.7978	42.5466	12.2445	56.3145	85.9373	58.0429	7.87908	167.478	16.9522	37.1139	105.558	76.8945	97.7642	35.8163	11.3911	52.4061	96.3261	41.8486	44.141	60.1323	4.35743	2.29542	57.5204	79.3508	36.1377
106.717	72.6102	52.4626	114.185	158.238	191.357	153.03	41.2211	67.7404	25.7966	71.4982	49.6832	462.72	82.3111	57.431	51.9655	19.1413	12.4804	91.8464	41.2088	40.1278	10.8352	55.3747	85.3388	54.3697	7.02037	167.549	22.9872	46.7425	108.498	78.4444	103.966	38.2663	9.98914	48.4847	109.898	40.122	40.9794	71.694	3.75631	1.9246	71.7158	85.7384	54.7566
106.817	65.2983	46.7688	108.562	138.168	179.268	146.552	37.935	62.4977	23.3832	91.2211	48.5674	447.293	80.5862	54.6902	48.0777	18.3453	10.5638	91.5143	36.9575	36.7104	12.4184	52.1183	80.6314	49.5034	9.80866	161.117	25.3201	52.1375	101.718	77.9852	105.838	39.0921	8.74675	53.7579	113.705	41.3089	39.5431	76.0496	3.20295	1.61366	78.0482	84.4934	64.1108
106.917	59.7895	41.3318	101.878	124.52	167.363	137.335	33.6401	57.0458	21.0729	104.495	45.7469	418.397	76.2151	51.4788	44.1216	30.7049	8.90472	101.339	32.5859	32.8773	13.1196	47.7802	73.783	44.4915	12.4516	150.811	25.3861	54.0519	90.6375	76.143	103.255	38.804	7.64947	55.7069	111.43	40.2951	36.8287	75.6555	2.70757	1.35301	79.1533	79.1951	67.4194
107.016	53.8484	46.9469	102.141	128.732	155.828	133.816	29.162	59.295	27.1974	110.935	56.0261	383.157	70.4142	48.0275	41.229	35.6236	7.48227	103.418	29.4856	28.9911	12.682	43.077	67.3756	39.7432	13.6396	157.624	24.1332	53.5683	78.2674	73.3791	100.929	37.7701	6.68255	55.4664	105.555	38.1049	33.6548	72.2662	2.27289	1.13448	76.8995	93.2461	66.8885
107.116	52.5316	45.8847	117.37	125.251	144.781	134.9	24.9137	58.9298	37.0012	115.651	64.3015	345.902	63.9822	44.4985	38.1189	36.2666	6.27144	100.706	26.1556	32.1997	11.733	43.2138	60.2193	35.3981	14.0348	163.733	22.1788	51.4913	66.1976	70.0314	99.0454	36.2544	5.83157	53.825	97.7284	35.3515	33.1582	67.1185	7.26367	0.951245	72.5991	110.271	64.019
107.216	48.6534	42.3055	123.659	117.502	134.293	156.259	21.0794	56.8346	42.5709	115.881	66.5857	309.182	57.4313	54.1858	34.9652	34.5754	5.2464	95.1859	22.8879	32.4791	10.5983	52.9246	61.1404	31.4838	24.4326	161.276	19.9164	48.4126	55.1926	66.3455	100.161	34.4446	8.02719	51.3274	89.0323	32.3967	43.1542	61.0696	17.4281	0.797528	80.3452	113.427	59.8239
107.316	44.0491	53.2951	141.608	107.651	124.4	162.056	17.7184	53.6526	45.1113	117.98	65.0725	298.39	51.0782	59.419	31.8806	31.7247	4.38229	88.1701	19.837	31.026	9.44219	61.3385	66.8494	27.9834	39.3731	153.484	17.5903	44.7615	62.4573	80.9751	97.5956	32.474	9.15798	48.4645	108.206	29.4502	45.6139	54.7002	22.3493	7.17733	96.2488	115.632	54.9675
107.416	47.2784	53.8799	148.261	97.0418	115.115	159.028	14.8262	49.8469	118.097	122.114	61.2826	305.072	45.1073	61.5009	28.9346	31.8893	3.6562	80.5145	22.5323	28.6288	8.34352	71.1833	66.7423	24.864	47.2665	142.611	15.3453	40.8449	61.3148	89.521	99.5634	30.4361	9.56689	45.3255	125.65	26.6291	64.3751	48.3918	23.9703	18.0777	102.754	110.492	49.8975
107.516	57.713	71.2763	147.846	86.483	106.932	151.237	20.843	45.7457	216.904	121.78	56.2543	295.127	39.6151	61.3932	26.1678	42.6094	3.04765	72.7642	39.4054	25.7972	7.33611	72.93	63.269	22.0887	80.0577	155.671	13.2615	38.8417	57.4612	128.774	146.243	28.3968	9.49876	42.0928	131.171	23.9903	138.028	42.3839	23.5948	33.7785	167.948	121.088	44.8737
107.616	61.7028	73.1056	147.767	76.4375	112.247	141.113	22.2775	41.5772	278.197	118.368	50.6827	304.546	34.6407	59.8025	23.6002	45.9782	6.96031	65.2542	46.327	22.8518	6.43055	70.2427	58.0217	19.6216	97.6235	157.931	11.3771	36.2225	64.2705	161.403	169.028	26.4015	9.12711	38.8864	129.227	21.5839	221.229	36.8156	22.0858	39.7383	237.417	120.18	40.0696
107.716	90.3952	68.7698	143.275	67.1483	113.568	130.087	21.3871	37.4956	311.658	112.917	45.0205	306.608	35.3929	57.2452	21.2387	45.2066	13.7485	58.179	52.203	19.9864	5.6259	65.3089	52.014	17.4292	107.697	163.815	9.70418	39.3576	62.7649	180.839	176.741	24.4812	8.57353	35.7828	122.828	19.3331	304.15	31.7571	20.0042	40.3175	272.65	113.11	35.588
107.816	95.5101	62.3416	143.07	70.7807	112.142	118.988	19.4326	33.6012	393.275	106.2	39.5509	328.099	46.1402	54.0952	19.0813	72.4243	16.6892	57.2706	52.457	17.3106	4.91592	59.4143	45.8727	15.4814	109.942	161.212	8.23899	40.1686	57.2542	190.762	175.176	22.6555	7.92224	32.8284	113.984	17.2992	400.584	27.2315	17.7056	38.0941	284.834	103.1	31.4842
107.916	91.3184	55.5454	138.642	83.6229	108.875	108.274	17.1012	29.9541	456.027	98.7838	34.44	365.88	50.777	50.6211	17.1203	82.9861	17.3476	54.5166	49.6547	14.8793	4.29228	53.2965	39.9683	25.4601	107.185	153.331	6.96876	47.3658	57.6302	193.904	168.123	20.9355	7.23023	30.0491	104.011	15.4788	465.723	23.2317	15.4074	34.5688	281.931	92.0516	27.7451
108.016	88.103	49.0756	131.781	87.7622	104.421	98.1867	14.7529	26.5865	559.675	91.0771	29.7748	437.248	51.5046	47.0127	15.3448	84.0028	20.4193	50.7463	45.3556	12.7126	3.74591	59.9565	34.5034	27.6494	101.389	142.409	5.87629	50.6413	82.2861	192.291	193.34	51.1694	6.53536	27.457	93.757	13.8425	472.231	19.7313	24.5331	30.5945	269.56	81.047	24.3871
108.116	81.2154	43.179	123.647	86.119	99.2502	88.8338	12.5635	23.5111	690.582	83.3707	25.589	616.024	49.8232	90.201	13.7417	79.8322	28.7	46.503	40.4874	10.8087	3.26799	60.5515	31.539	26.7241	93.9047	129.981	4.94264	52.0404	88.2541	187.417	201.986	128.901	12.4428	43.4513	83.7463	12.3702	450.91	16.6929	28.4649	26.6378	251.642	70.669	21.3903
108.216	83.2914	37.9116	114.983	81.2223	93.697	80.2474	15.3029	20.7268	769.867	75.8655	28.2082	689.761	46.7447	117.271	12.2977	73.1078	55.252	42.1351	35.5841	9.15432	2.85039	57.8614	39.825	24.6684	85.6424	117.079	4.14873	51.2751	84.5112	206.099	200.096	178.499	15.8017	84.0786	74.2878	11.0412	417.64	15.1464	66.2704	22.9374	230.871	61.1977	18.735
108.315	78.7281	33.2519	106.257	74.6773	87.997	72.4153	25.1346	18.2234	850.366	68.696	28.586	750.636	42.9426	168.971	10.9991	65.3886	66.6695	42.2991	30.9364	7.72805	2.48587	53.5412	42.5929	22.3119	77.2048	104.375	3.47629	49.5244	76.2418	215.006	191.978	210.872	17.4098	112.796	65.5465	9.8612	400.57	18.2472	143.265	19.6003	209.066	52.7346	16.3904
108.415	71.9299	29.1494	97.7541	79.1054	82.3133	65.3017	43.2229	15.9852	902.544	61.9457	27.5639	753.469	38.8564	202.199	9.83277	57.5685	69.118	40.7726	26.6875	6.50686	2.16798	48.5608	42.0212	19.9908	68.9768	92.2857	2.90849	52.8188	66.3579	216.971	219.599	229.615	17.8391	128.233	57.5936	8.81281	433.421	19.456	258.384	16.6585	187.418	45.2794	14.3201
108.515	66.4334	25.5463	96.0718	78.0261	76.7575	58.8587	48.9201	13.9933	965.092	55.6615	25.7228	811.928	34.7656	254.829	8.78628	50.1334	70.0576	38.277	22.8924	5.46706	1.89101	54.6445	39.543	17.8309	61.1926	81.0534	2.4303	54.8482	56.4247	214.092	266.965	274.33	17.4969	134.721	50.4405	7.86614	540.109	19.4153	345.205	14.1041	166.679	38.7766	12.4936
108.615	60.07	22.3856	101.475	73.8262	71.4027	53.0337	48.2007	12.2274	979.525	49.8632	23.457	808.551	30.8405	312.257	7.84807	43.3229	66.5556	52.2623	19.5555	4.5846	1.64991	78.9223	36.0865	15.8702	53.9822	70.7976	2.02849	55.2228	47.2214	207.915	345.763	330.374	16.6713	135.283	44.0616	7.02383	562.26	18.5842	434.306	11.9087	147.29	33.1442	10.8855
108.715	53.7853	19.6147	104.565	68.0229	66.2939	58.4775	44.4199	10.6671	960.954	44.5509	21.0286	770.226	27.178	349.69	7.00742	37.2306	60.8146	62.0848	16.6535	3.8392	50.1076	89.781	32.2397	14.1102	47.4056	61.5568	1.69159	53.6672	39.0784	199.575	383.396	409.689	15.5636	132.021	38.4106	6.27724	543.627	17.2863	462.031	10.0353	129.482	28.2901	9.47877
108.815	47.9344	34.7935	103.301	61.5633	61.4563	63.7105	39.4231	9.29275	920.566	39.7117	18.6067	747.016	23.8268	420.536	6.25455	31.8665	60.7015	65.6711	14.1494	3.21062	70.0097	91.148	28.3632	18.8663	41.4765	53.3164	1.40959	52.7093	32.079	189.901	459.096	465.324	14.3134	126.39	33.4297	5.61113	506.832	15.7464	452.762	8.44425	124.58	24.1218	8.24293
108.915	42.6247	38.2809	99.4268	55.0226	59.355	64.1531	34.1919	8.08569	866.57	44.8244	16.2951	703.917	20.8033	484.947	5.58057	27.1949	57.158	65.3277	12.001	2.68215	75.2901	87.3516	24.6674	19.4807	36.179	46.0286	1.17391	50.3423	26.1775	179.493	507.381	492.789	13.0151	119.386	29.0569	5.0123	463.421	14.1168	422.616	7.0978	202.039	20.552	7.1566
109.015	37.8625	36.9922	94.082	48.7353	74.2998	61.9306	29.2192	7.02875	804.92	47.1876	17.2103	663.704	18.1045	516.658	4.97738	23.1577	68.1532	62.6078	10.1655	2.23837	73.3712	80.9718	21.2653	24.9425	31.4791	39.6266	0.977238	47.1074	21.2678	179.916	546.823	500.684	11.7309	111.689	25.2295	4.47239	427.671	12.4979	382.051	6.48329	315.907	17.5005	6.21326
109.115	33.6147	36.7981	92.9958	42.8825	82.9577	58.3203	24.7259	6.1057	739.87	47.5879	17.0197	610.994	15.7149	525.4	4.43792	19.6883	70.2846	58.5473	8.60214	1.86685	68.172	73.5221	18.2072	25.4395	27.3327	34.0337	0.813322	45.1422	17.222	176.694	590.588	495.225	10.5009	103.751	21.8878	3.98252	401.27	10.9528	337.686	5.76183	390.643	14.8956	5.39174
109.215	29.836	34.1836	89.5387	37.5481	87.1557	59.2004	20.7848	5.30157	675.751	46.62	16.1554	553.563	13.6125	518.343	3.95577	16.7188	67.4243	53.8272	7.27374	1.55569	61.7316	65.8683	15.5047	24.0087	23.6913	29.1701	0.676676	42.3466	13.9113	171.011	604.219	480.886	9.34833	95.87	18.9755	3.54669	368.18	11.6083	293.553	5.03113	423.496	12.6743	4.6801
109.315	26.4789	30.8105	84.7442	32.7567	88.2299	57.4102	17.3921	4.60223	637.495	44.7303	14.9136	506.089	11.7717	500.741	3.52515	14.1845	65.2287	52.771	6.14697	1.29495	55.0834	58.4855	13.1464	21.9329	20.505	24.957	1.01699	39.0853	11.2157	163.734	591.259	460.874	8.28544	88.2368	16.4412	3.15457	340.769	11.5421	263.218	4.34159	470.993	10.7812	4.06188
109.415	23.4983	38.8353	79.2807	28.4973	87.1546	54.213	14.5066	3.99444	593.136	60.0569	13.4936	479.61	10.1667	476.42	3.14096	12.0267	60.2814	50.0999	5.19253	1.07647	48.7267	51.6148	30.7293	19.7429	17.7255	21.3191	1.16272	46.0908	9.0292	155.496	562.865	437.469	7.3165	80.9668	19.2601	2.79393	318.297	11.0211	234.988	3.71701	483.556	9.16888	3.52749
109.515	20.8527	39.2684	73.5744	24.7391	84.6379	50.361	12.0725	3.46611	551.302	69.086	12.0262	442.986	14.7749	448.141	2.79854	10.1925	54.1061	46.5499	4.38486	0.893192	42.8795	45.3605	41.4359	17.6488	15.3067	18.1866	1.18809	49.2827	7.26066	152.199	526.242	412.282	8.78158	74.1247	25.5523	2.47085	291.332	10.2332	208.551	3.16474	473.474	17.1941	3.06623
109.614	19.9394	36.7263	72.6024	21.4414	81.1909	54.334	10.0306	3.00663	530.412	73.525	10.5943	402.25	16.9704	417.875	2.49355	8.63584	47.6106	42.6019	3.70192	0.740108	37.6147	39.748	45.5242	15.7248	13.2063	15.4954	5.95911	49.9402	5.83305	155.319	485.979	386.434	12.5589	69.631	44.9047	2.19104	263.652	9.30886	181.851	2.68455	449.394	20.5862	2.66219
109.714	24.6518	33.2056	69.8263	18.5598	77.1811	54.4412	8.32426	2.60668	506.581	74.6746	9.24741	378.517	19.3378	387.01	2.22208	7.31568	41.3116	38.5637	3.12479	0.611644	32.9325	34.7588	45.5673	13.9883	11.3853	13.1883	8.42452	48.747	9.30786	154.445	444.949	363.283	14.5504	65.3866	54.8451	1.94574	237.066	8.33635	156.462	2.27161	427.368	28.6953	2.31188
109.814	24.8616	29.548	77.7637	23.4829	72.8706	54.6214	6.902	2.25819	476.702	73.5195	8.01214	361.322	19.9814	356.501	7.4676	6.6836	35.4819	42.081	2.63735	0.504815	28.7989	30.3521	43.2634	12.4341	9.8089	11.2144	9.42695	47.0746	10.3222	150.822	404.892	339.861	15.3292	60.9047	58.6687	1.7279	212.365	7.37372	133.219	1.9193	397.429	40.8431	2.00182
109.914	23.3434	26.09	80.248	30.2209	68.4434	52.6203	5.71887	3.5555	442.669	70.801	6.89999	375.977	19.5494	330.882	10.5899	10.1345	30.2443	47.5012	2.22575	0.416407	25.1659	26.4771	39.717	11.0485	8.44588	9.52894	9.5296	44.4528	10.0409	145.367	375.641	316.762	16.0437	56.3903	58.6236	1.53357	189.822	25.6956	112.49	1.6203	369.478	45.1663	1.73261
110.014	34.4604	22.9479	82.6963	45.6642	64.027	49.4899	4.73592	4.30635	416.516	67.072	5.91246	367.8	18.4806	305.321	12.2605	11.4185	31.8914	63.5943	11.6743	0.343322	21.9813	23.0802	35.6317	9.8156	7.26858	9.02504	9.10505	41.2392	9.13909	138.747	345.043	294.38	15.9532	71.7629	56.2308	1.36061	169.456	36.2464	94.3489	1.36748	355.622	45.0278	1.50015
110.114	36.4785	20.1452	81.6951	52.4598	59.7071	72.5561	3.92005	4.66883	386.748	62.7415	5.0449	361.118	17.0683	286.792	14.1101	11.4658	36.5909	70.9357	16.1326	0.282987	19.1944	20.1086	31.4427	31.3988	6.25261	8.35855	8.39632	37.7337	7.99851	131.453	329.347	283.144	15.3494	85.7342	52.5088	1.2074	151.16	73.8751	78.6971	1.15428	333.547	42.4879	1.29897
110.214	34.9021	17.6677	86.4105	53.9654	55.5391	82.5162	3.24325	4.75941	393.707	58.1074	4.28906	341.065	35.2422	267.131	14.8596	10.8461	41.2759	72.6732	17.641	0.233324	16.758	17.5131	27.4078	39.7004	5.37653	7.616	7.55889	34.1471	6.82639	123.834	308.465	269.479	14.6908	92.4181	48.1294	1.07197	136.323	115.439	71.0429	0.974627	307.079	38.7909	1.12512
110.314	32.0585	15.4873	86.6754	52.3565	54.5566	84.8484	2.68234	4.66427	387.026	53.3843	3.6349	317.059	46.6088	257.409	14.8833	9.90328	41.4823	70.9362	17.4688	0.19256	14.6293	15.2485	23.6684	40.3419	4.62162	6.85486	6.68946	42.7859	15.3808	116.141	320.096	254.47	13.7633	94.2382	43.5272	0.952561	129.673	187.85	67.593	0.823193	280.708	35.8091	0.975014
110.414	28.9153	13.5727	88.1866	49.0287	52.7646	82.8746	2.21775	4.44766	371.3	48.7234	3.0719	289.157	51.6033	244.448	14.4425	8.83978	39.2165	67.1534	16.3968	0.59927	12.7702	13.2739	20.2915	38.017	3.97152	6.11182	5.8457	48.0015	18.4514	111.903	353.969	238.879	12.6929	92.8827	45.3157	0.847262	119.861	225.968	61.898	0.695412	253.487	32.2391	0.845613
110.514	25.8599	11.8933	86.4505	48.1586	57.4643	78.597	1.83298	4.15759	349.904	51.1597	13.1317	289.197	52.5147	229.611	13.7186	7.7713	51.8258	62.2717	14.8981	0.8082	11.1469	11.5532	19.565	34.7073	3.41197	5.40885	5.05981	49.9302	18.5721	114.732	361.847	223.228	11.5661	89.5219	44.5723	0.754394	109.073	240.76	55.2171	0.587494	226.742	28.5464	0.734279
110.614	23.0343	10.421	91.5678	45.4485	59.4831	76.8113	1.51453	3.82783	326.21	51.5089	22.9656	276.198	50.9042	218.832	12.836	6.76031	58.3053	56.9097	13.2524	4.60075	9.72968	10.0541	30.3947	44.8131	2.9306	4.75787	4.34752	49.5904	17.2224	117.519	353.918	211.53	10.4415	84.962	42.3215	9.34349	98.5538	240.147	48.3321	0.4964	201.298	24.9893	0.638613
110.714	20.4778	9.13044	91.9232	41.8036	61.2807	72.8713	1.25096	3.47653	320.311	50.4057	28.026	262.819	47.8253	206.108	11.8789	5.83717	58.5209	51.4616	11.6194	6.59701	8.49243	8.74863	35.1187	45.8183	2.51666	4.16409	3.71418	47.7395	20.1203	134.17	336.821	199.09	9.35755	79.7541	52.0427	21.373	88.5337	229.793	46.7151	0.419749	177.632	21.7001	8.25865
110.813	18.1883	9.71979	95.5726	45.8505	61.2465	67.8918	1.03305	3.12864	307.047	48.3273	29.9187	243.391	43.9799	192.38	10.9036	5.01322	55.2831	46.1706	13.7707	7.4399	7.41233	7.61208	36.0623	43.2836	2.16079	3.62856	3.15884	52.8461	20.0288	143.076	314.844	186.42	8.33802	74.2707	55.8456	28.3261	79.2646	213.691	43.2227	0.355839	167.321	18.7358	12.6249
110.913	16.1473	9.35581	94.9161	53.1983	59.9655	68.5082	0.853089	2.79398	289.177	45.6281	29.7734	228.097	39.8266	178.308	9.94642	4.2889	51.6589	46.4532	20.2529	7.56406	6.46943	6.62272	37.6495	47.248	1.8549	3.14974	2.67699	56.2895	18.4633	165.633	317.989	173.866	7.39607	70.611	55.9009	31.0244	70.826	194.614	38.8375	0.303131	154.529	16.1095	14.826
111.013	14.3323	16.5751	91.6619	54.9879	57.8611	66.215	0.704696	2.43479	268.705	44.6504	35.1631	224.776	35.6574	171.575	11.2914	3.65873	46.705	50.0386	25.3748	9.76013	5.64637	5.7617	36.6456	45.7523	1.59195	2.72476	2.26229	56.7581	16.2863	178.013	308.767	173.422	6.53724	66.6763	53.6779	31.2613	81.9205	174.441	34.1762	8.33384	140.639	18.0752	15.6132
111.113	12.72	18.2313	86.9266	53.4958	55.2377	62.4008	0.582278	2.11115	247.062	42.8054	36.9448	212.77	31.6508	162.764	11.8047	16.6548	48.1813	50.2952	26.7244	16.4075	4.92791	5.01255	54.4276	42.2662	1.36588	2.35003	1.90759	55.2149	13.9716	183.107	292.475	169.385	5.76203	63.2786	56.0525	30.1263	82.8935	154.411	29.6106	11.9447	126.571	18.1476	15.5018
111.213	11.2885	27.6421	85.2246	50.1828	52.3138	57.8923	0.481142	1.81412	225.251	40.4059	39.2916	196.374	27.9089	152.762	11.771	22.7046	46.2289	48.5179	25.9571	19.4909	4.30079	4.36083	61.9534	38.2419	1.17146	2.02159	1.60566	52.3723	11.7644	183.206	285.625	163.017	5.0675	60.8245	55.2321	31.3172	79.0702	147.832	25.3503	13.0581	129.994	17.1939	14.8429
111.313	10.0179	29.6341	84.2852	45.9736	49.245	53.1734	0.397892	1.55577	213.02	37.6826	40.4163	208.681	40.8004	160.341	20.5464	24.6809	42.5049	45.572	24.0874	20.3295	7.5691	3.79392	63.1501	34.2682	1.00418	16.1755	1.34963	48.7504	9.77802	179.695	271.557	155.217	4.4487	57.6183	52.5045	30.7059	76.7174	138.754	21.4998	12.8184	127.311	30.2011	13.8728
111.413	8.89014	30.5074	81.1787	52.6123	46.141	55.0794	0.32935	1.33389	202.256	42.145	43.8549	206.869	46.9633	161.519	25.5234	45.3668	38.0213	42.0288	21.726	19.8093	19.3336	3.30092	60.6171	30.5668	0.860143	24.5221	1.1332	44.724	8.05176	173.753	253.668	146.621	3.89943	54.0132	48.7289	29.1251	71.6538	144.862	20.5588	14.3144	142.843	35.5722	12.7489
111.513	7.88929	28.7402	76.8479	54.0206	43.0771	67.5788	0.27301	1.13765	199.638	44.1161	44.051	199.718	56.8085	158.325	27.9214	57.1059	33.3774	52.8822	20.4062	18.5177	27.7578	15.9981	56.0517	27.2052	0.736038	28.8654	0.950759	40.5575	6.58528	166.244	247.891	137.672	3.41313	51.8374	64.7196	27.3684	65.5803	142.722	18.8893	14.1931	147.365	53.8974	11.5733
111.613	7.00105	41.069	71.9025	52.3532	40.1038	96.1842	0.226742	0.965555	192.085	61.8982	48.2817	198.153	60.4575	152.242	28.5983	60.2087	28.9117	57.4497	28.2642	26.9289	30.1025	23.4528	55.571	24.1874	0.629026	30.504	0.797303	36.4332	5.35869	157.798	235.78	128.677	2.98354	49.0504	84.2308	25.292	59.3472	135.444	16.8901	13.2475	160.026	60.8427	10.4108
111.713	6.21277	74.6278	75.097	48.9917	37.2545	108.298	0.188583	0.796013	185.572	72.5646	48.7732	188.344	60.1854	144.35	30.0867	58.4954	26.2578	68.0819	44.6856	30.5232	29.445	76.5486	56.5346	21.4931	0.536707	38.7499	0.668461	32.4717	5.11051	148.868	247.555	128.391	2.60487	45.9469	92.6801	23.1248	55.0008	125.208	14.8097	11.9368	169.393	74.6796	9.30131
111.813	31.2578	84.0406	83.9989	44.8092	34.5494	110.83	0.157148	0.631617	182.528	85.2133	46.9355	217.479	57.5382	135.425	40.2843	54.2899	23.2936	71.9321	51.067	36.6273	27.4113	101.247	54.2045	19.0941	0.457053	42.4811	0.560455	28.7491	8.62528	146.272	245.945	138.826	2.2719	42.7246	94.0704	21.9371	68.1972	113.523	12.7963	18.3116	169.012	78.0628	8.26796
111.913	66.5663	81.8919	90.2099	42.1283	31.9991	107.968	0.131374	0.491989	175.183	91.7264	43.741	260.905	53.5546	126.02	45.5659	48.9811	20.329	90.1778	53.9629	38.3852	24.8482	109.473	50.0843	16.9607	0.38834	72.2051	0.470053	25.3084	14.1514	141.616	251.38	149.976	1.97996	39.5132	140.783	20.3965	70.8654	101.404	10.9319	20.4468	162.457	75.6157	27.8007
112.013	75.7323	75.4066	91.2704	38.6525	33.9427	106.172	0.110055	0.367457	165.138	93.8294	39.8494	328.972	48.922	116.521	47.545	43.3773	17.5343	149.108	52.506	41.7061	22.1858	108.449	45.137	15.0647	0.329115	88.2562	0.394464	22.1696	15.8147	135.624	245.847	154.257	1.72469	36.3952	195.663	18.7206	68.459	89.5121	9.25579	20.2679	154.438	70.1543	38.7422
112.112	74.3545	67.6865	104.678	34.8785	34.5716	101.097	0.0922484	0.275158	153.556	92.831	47.3656	397.334	44.0856	107.194	47.3535	37.9296	14.9931	179.213	48.7757	41.5778	42.4448	102.509	39.9632	13.3801	0.278131	95.0192	0.331248	19.3362	40.7151	128.822	233.953	153.819	1.50189	33.4209	221.094	17.0369	63.7974	78.2584	7.78031	18.9098	148.096	63.3643	43.9904
112.212	89.9544	60.0202	121.486	31.106	34.2919	94.4032	0.0771771	0.206453	158.087	89.7164	76.2654	457.454	39.325	98.2145	45.7813	32.8717	12.737	210.002	44.0245	39.4318	49.5069	94.2251	34.9227	11.8835	0.234338	123.16	0.278317	16.8008	52.4023	121.592	218.673	150.208	1.3077	30.6181	264.063	15.4175	58.3188	67.8761	6.5017	27.9367	138.54	56.2289	68.0349
112.312	90.1123	52.9039	128.05	27.5074	33.3987	87.0722	0.0641381	0.153422	156.582	85.221	117.146	495.116	34.8072	89.6925	43.3751	28.3072	21.958	228.525	38.9876	36.2086	49.9367	85.0948	48.976	10.554	0.196814	136.237	0.233863	14.5486	74.0294	114.205	201.905	144.539	1.13849	27.9998	318.474	13.8989	52.7399	58.4768	5.40697	34.6747	132.899	49.2979	89.1659
112.412	84.38	46.4921	128.189	24.174	32.1058	79.6709	22.7757	0.111065	151.031	79.888	193.776	501.864	30.6238	81.6922	40.5099	24.2642	25.7641	290.802	34.0785	32.5138	47.2159	75.9637	54.6194	9.37304	0.164736	139.259	0.196344	12.5604	79.1231	106.855	184.834	137.604	0.99133	25.5693	379.838	12.4948	47.4019	50.0908	4.47855	35.9709	124.956	42.857	100.76
112.512	89.8645	43.6496	124.418	21.1463	30.5667	101.582	32.171	0.0766464	142.901	75.1532	246.451	490.785	69.1158	74.2439	38.4707	20.7286	26.3771	317.495	29.5137	28.7267	43.1697	67.8155	55.0998	8.3239	0.137396	135.791	0.164472	10.8149	75.6392	99.6755	168.178	129.967	0.863402	23.3237	408.777	11.2147	42.4524	42.695	3.69717	34.3886	115.247	37.0336	104.052
112.612	96.505	39.5345	118.383	18.4334	28.8917	109.787	34.4379	0.0486683	133.26	69.9157	268.138	462.399	186.641	67.3545	35.99	17.6642	25.2011	321.901	25.3913	25.0746	38.7357	60.0706	52.5629	7.39194	0.114197	128.343	0.137404	9.28963	88.6208	92.7549	152.352	122.02	0.751664	21.256	415.361	10.052	37.9405	36.2338	3.04357	31.4257	104.781	31.8625	102.12
112.712	103.191	35.2096	111.154	16.0263	27.1584	132.016	33.0856	0.0262239	122.875	64.4661	269.75	425.466	314.158	67.048	33.3031	15.0252	23.1096	315.221	21.7392	21.6842	34.3785	52.9272	48.4066	6.56411	0.0946352	118.66	19.8248	10.6806	88.324	86.1501	138.64	130.322	0.647305	19.3574	402.593	9.00184	33.8667	30.6333	2.49961	27.9383	96.1511	27.3269	97.0527
112.812	102.901	50.0205	103.416	13.9058	25.4213	173.493	30.074	0.00876074	112.287	59.0112	258.902	385.345	455.39	72.5877	30.5667	30.2106	20.6354	299.044	18.5463	18.6167	30.3126	49.3084	43.5241	5.8288	0.0782927	107.935	30.2407	24.9105	81.4722	94.3183	129.657	134.416	0.553089	25.8439	378.589	8.05583	30.2086	25.8108	2.04879	24.3994	87.0825	23.3826	90.2522
112.912	96.2018	55.9019	95.6018	24.0546	23.7166	200.768	26.4719	-0.00383038	101.868	53.6946	240.842	345.221	522.551	74.5519	27.8826	68.4468	18.0927	277.712	15.7807	15.8915	31.2609	44.9151	38.4702	5.17573	0.0648565	96.9634	56.3614	33.6427	91.7088	98.1305	119.762	134.279	0.465785	44.1198	348.728	7.2051	35.6092	21.6818	1.67645	21.0553	78.0742	19.9735	82.6453
113.012	120.03	54.3254	97.2248	28.794	22.069	252.841	22.8397	5.71141	91.8658	48.6121	219.125	306.901	541.876	74.0417	25.3141	96.0434	15.6583	254.065	13.4011	13.5026	29.9356	48.19	34.1649	4.59576	0.0539841	86.2593	68.6527	38.4004	89.82	98.8527	127.336	131.294	0.395409	56.8222	316.518	6.44161	38.3055	18.1639	1.36986	18.0203	69.4406	17.0399	74.832
113.112	121.388	49.9645	95.2875	30.2019	20.4952	338.249	19.4516	30.8933	82.4331	43.824	196.103	271.332	531.301	71.8654	22.8981	124.33	13.4229	229.919	11.3635	11.4291	27.5585	52.8188	29.9237	4.08075	0.0452772	76.1386	72.2939	40.336	94.4336	101.807	127.414	126.453	0.334862	63.4642	284.18	5.75733	47.2576	15.1795	1.11801	15.3337	61.3673	14.5231	67.1889
113.212	114.102	44.8244	91.2438	29.6272	19.0061	372.455	16.4231	46.6886	92.8676	39.3643	173.287	252.561	502.969	87.1308	30.4547	132.551	11.425	211.684	9.62485	9.64291	24.8246	54.3673	25.9365	3.62348	0.0383019	66.779	70.7305	40.3148	89.5502	102.03	126.097	120.467	0.278651	66.0328	253.07	5.14526	49.0165	16.2068	0.911488	12.9938	53.9512	12.3681	59.941
113.312	103.994	39.7368	86.041	27.9373	17.6085	377.04	20.6862	55.7377	100.135	35.2485	151.6	230.534	465.001	103.265	34.3499	129.525	9.67222	192.801	8.14519	8.1135	22.0826	52.4963	22.3002	3.21752	7.77982	58.2639	66.2266	43.9753	80.3323	100.192	122.799	113.838	0.229136	65.9141	223.961	4.597	47.3116	23.5315	7.96962	10.9779	47.7145	30.8062	53.2113
[truncated: 1,931 more rows]
