# Supplementary material for: Dynamic and selective engrams emerge with memory consolidation
Source: Nat Neurosci. 2024 Jan 19;27(3):561–72. doi: 10.1038/s41593-023-01551-w (PMC10917686; doi:10.1038/s41593-023-01551-w)
Supplement: Supplementary file 5 — Statistical Source Data [file 41593_2023_1551_MOESM5_ESM.zip › Source Data Fig. 4 - Mouse 3 Home Cage at Delay = 1h.xlsx]

## Sheet: Mouse 3 Home Cage @ 1h
Time (s) / Cell	1	2	3	4	5	6	7	8	9	10	11	12	13	14	15	16	17	18	19	20	21	22	23	24	25	26	27	28	29	30	31	32	33	34	35	36	37	38	39	40	41	42	43
0	-0.000114947	9.08482e-05	-4.06989e-05	-9.16705e-05	0.00181779	2.07518e-05	1.50395e-05	-0.000141901	-0.000282424	0.000758191	-0.000261149	-1.69786e-05	-0.000251178	2.37749e-05	2.62274e-05	-2.34224e-05	0.00105246	-0.00017928	1.83226e-05	-1.23362e-05	-0.000948569	0.00056983	0.000432317	-0.000158493	-2.12991e-05	-9.73084e-05	-0.000441519	0.000158132	1.84795e-05	2.21031e-05	-0.000100461	0.00031291	0.000963709	8.67942e-05	-7.89039e-05	-0.000273668	0.000288448	6.36458e-05	-0.000145278	0.000135688	4.45766e-05	-0.000122876	-3.84771e-07
0.099922	-0.000219349	0.0002222	-2.19899e-05	-0.000216903	0.00465156	1.58386e-05	0.000194107	-0.000304106	19.405	0.0020832	5.64322	-9.26073e-06	14.1317	2.126e-05	3.52793e-05	-0.000417895	0.0015794	-0.000339969	14.134	-0.00012059	10.7071	12.1123	37.9989	-0.00044691	1.8631	0.000331945	-0.0013877	0.000725472	6.21833e-05	12.99	-0.00027459	0.000705975	93.3248	32.7612	-6.37018e-05	6.27858	0.000514894	0.000255571	2.52438	5.064	0.000171036	-0.000208654	-3.32348e-05
0.199844	-0.000211445	0.000331272	9.31181	-0.000360764	11.3678	-8.39078e-05	0.000305207	-0.000279003	27.4815	0.00327607	8.11122	0.000146227	19.9467	4.57027e-05	4.99745e-05	0.146859	0.00102082	-0.000424679	17.9243	-0.000392117	29.8445	17.9126	55.5277	37.3775	2.58022	0.00115563	-0.00254497	0.00129984	9.90889e-05	17.7348	-0.000457161	0.000962718	146.846	66.7947	0.000121773	9.11819	0.000576092	0.000588045	10.1936	18.7745	0.000246752	-0.000186663	-5.69883e-05
0.299766	-0.000110735	0.000437547	11.6332	-0.000544508	22.7818	8.3491	0.00031675	-9.77285e-05	86.9688	0.00408784	8.83739	0.000478087	64.6891	0.000133932	3.24377e-06	0.207104	-0.0004371	-0.000506791	17.4975	-0.000806979	35.8758	95.9389	73.559	53.4294	2.75379	0.00198661	-0.00373045	0.00127989	3.00442	18.8101	-0.000606456	0.00102737	174.62	95.1993	0.000378013	10.0987	0.000582246	3.36485	13.1105	26.0717	0.000306232	-3.4041e-05	-9.349e-05
0.399688	-7.40918e-06	0.000568992	12.8498	-0.000771429	37.3	11.1504	0.000281868	7.3115e-05	112.106	0.00444296	8.6474	0.000889519	90.6747	10.2014	-0.000159213	2.93289	-0.00199539	-0.000649486	15.5528	-0.00127494	36.2755	174.28	105.887	118.793	2.67869	0.00270572	-0.00483562	5.35208	3.90476	18.3046	-0.000629211	0.000921987	185.951	101.442	0.000567865	10.101	0.000563521	5.23927	13.5838	34.899	0.000369227	0.00010454	-0.000163334
0.49961	6.21739e-05	0.000661462	11.9436	-0.00101158	47.4422	11.489	0.000226748	0.000216716	116.553	0.00429258	8.01139	0.00124981	95.7666	19.2887	-0.000390084	4.04983	-0.00330288	-0.000868897	13.2446	-0.00165857	34.3793	206.535	118.121	129.51	8.19112	0.00331125	-0.00583684	8.12162	24.1583	17.1673	2.62331	0.000696164	186.984	97.7266	0.000632007	9.61347	0.000522293	6.15824	12.8711	36.5137	0.000464331	0.184941	-0.000250367
0.599532	3.76936e-05	0.000715569	28.2609	-0.00121015	51.6363	10.7994	0.000191866	13.5829	110.649	0.0034506	7.19223	0.00147565	90.0108	23.4048	-0.000587028	4.33978	-0.00394656	10.6844	11.0375	-0.00187428	36.5393	212.436	116.927	122.381	11.5608	0.00386914	-0.00670588	9.3026	31.6794	15.8248	5.9396	0.0591405	181.754	89.9476	0.000555091	8.90417	0.000455393	6.47498	11.6479	34.7004	0.000581561	8.18097	-0.000321308
0.699454	-4.53078e-05	0.000754458	31.0868	-0.00131352	52.3526	25.1119	0.000243475	24.4641	100.13	0.00175249	6.33272	17.493	79.3504	24.5939	-0.000697298	4.22136	2.37439	14.6892	9.09314	-0.00193585	42.8362	203.952	108.748	110.283	12.4072	0.0046485	-0.00742236	9.53047	32.2495	14.465	6.44601	6.79213	172.902	80.9065	5.84292	22.133	0.000335579	6.4219	10.2681	34.6305	0.00071874	17.6607	1.9101
0.799376	-0.000140955	0.000801046	33.5124	-0.00131334	51.0903	29.1362	0.000269421	28.026	90.882	-0.000826134	5.50673	24.4486	67.1701	24.1167	-0.000773537	3.91673	3.34208	15.5829	7.44466	-0.00190251	42.948	188.257	97.4242	97.6181	12.0968	2.19374	-0.00789711	15.445	32.286	13.1668	6.06522	9.15578	162.134	71.892	7.54811	27.6851	0.000101647	6.15096	15.8201	32.1746	20.3974	20.6804	2.54992
0.899298	-0.000199434	3.56332	30.8848	-0.00126417	48.754	28.6777	0.00030568	27.8471	80.1067	-0.00419014	9.88091	31.5283	55.2874	22.7437	-0.000891192	3.54194	3.63523	15.0831	6.07406	-0.00183081	40.5571	169.575	90.7625	85.7995	11.2945	3.21053	-0.00813544	18.0577	30.0492	11.9599	5.44918	9.60544	150.546	65.9369	7.57084	39.6775	7.8698	10.9977	23.77	28.7941	29.126	20.634	4.90805
0.99922	-0.000200868	4.68545	26.7453	-0.00125573	66.6112	26.4252	0.000424338	25.8905	69.3357	-0.00788948	11.4494	34.3188	44.5817	21.7931	-0.00105138	3.15601	3.61486	14.0104	4.9463	3.47587	37.2915	150.322	81.3984	75.1985	11.7352	3.56044	-0.00823748	18.6827	27.1287	17.1589	4.81367	9.24955	138.825	59.2	6.96392	44.2247	10.7963	13.4687	26.8929	25.2253	33.431	19.2316	10.6169
1.09914	-0.000138824	20.9137	22.5022	-0.00135497	74.5262	23.6039	9.2195	23.2147	59.3117	-0.011413	16.7979	33.6111	35.3893	20.2663	-0.0011468	3.21108	3.7608	39.1362	4.02361	21.3831	33.8582	138.712	73.897	65.832	17.1015	3.54405	-0.00827724	18.1558	36.8446	22.2748	27.8203	32.033	127.39	52.5516	6.17139	44.3609	11.3964	14.4355	26.5137	21.8195	33.6708	30.4874	12.1295
1.19906	-3.34169e-05	25.7654	18.6635	-0.00155959	87.7287	20.7539	12.5628	36.3805	65.9227	4.65271	18.4207	31.3514	27.7468	18.4925	-0.00110894	18.3219	3.67153	57.438	3.27109	27.545	30.5519	132.289	65.1804	76.0236	18.5214	19.1054	10.3603	20.292	49.8786	23.2742	32.4413	39.5231	116.487	46.3614	14.9943	42.2825	10.9499	29.1866	24.5079	20.0849	31.934	43.6116	11.7725
1.29899	0.000101498	26.1338	15.367	-0.00180079	92.3545	18.0974	12.9666	40.2345	68.1667	7.9322	18.0795	29.3777	22.262	23.4869	0.790902	24.395	3.48001	63.8967	2.65842	27.9793	27.4844	121.62	56.3875	73.0514	18.1268	26.1336	25.4943	20.5437	51.2167	22.5111	36.2699	40.358	111.289	43.842	20.1183	53.3427	10.0769	36.8667	21.8727	29.5098	37.5393	46.5089	10.6664
1.39891	0.000273801	24.8212	12.6046	-0.0019963	97.7746	15.7112	12.0112	39.3748	64.54	12.0852	16.7778	36.6371	17.6031	25.1557	6.48536	25.8329	3.56726	63.0542	2.16009	26.8474	24.6872	109.269	48.1223	71.1612	16.9556	28.3293	30.2463	32.1302	75.8523	38.9042	34.4232	38.4328	116.225	56.7567	20.3954	56.3002	9.54637	40.0582	24.0232	31.776	38.181	44.6785	9.33843
1.49883	15.9702	34.1056	10.3182	-0.00210203	97.7079	22.8	13.8498	36.696	67.4296	14.8462	15.0773	37.8305	25.5088	24.9166	12.9855	24.9921	3.45518	59.1081	1.75498	26.5178	84.8934	112.442	40.6683	64.8276	15.5072	34.1695	30.086	37.1634	79.6654	43.7517	31.022	35.4904	115.572	58.7432	18.8413	58.9926	8.97541	40.4629	23.3828	30.5934	36.3901	42.7897	17.621
1.59875	21.4082	35.6534	8.43772	-0.00212528	114.787	24.0468	29.8342	35.0689	74.4148	16.5454	13.2838	36.1932	27.2385	23.6379	15.229	23.1223	3.25463	54.0465	1.42576	24.1566	104.379	107.979	34.1223	57.6247	20.5378	36.8883	27.7804	38.258	75.5213	52.9746	35.7774	32.2986	111.56	72.639	16.7302	57.4879	18.5391	39.1962	21.8457	33.7302	33.5229	51.831	24.681
1.69867	21.9955	34.2494	6.89611	-0.00209975	120.735	22.8229	34.4163	45.6219	72.657	17.4424	13.8163	33.3615	38.2438	21.8456	15.3571	20.8757	3.02005	48.791	8.26919	39.3373	186.136	100.948	28.4764	52.2831	21.6209	36.2408	24.704	37.0764	83.8865	54.1273	34.2501	46.3049	117.398	74.0456	14.5827	59.5046	25.9883	36.9834	21.9767	42.9249	30.2936	66.6897	25.6119
1.7986	20.5005	43.6273	5.63453	-0.00205491	120.24	20.6802	34.3177	50.221	85.69	17.7408	14.6376	30.149	40.4146	19.853	14.4933	23.5042	2.77839	43.7504	9.95883	42.7897	262.839	91.671	23.6683	60.2636	20.9076	33.8781	21.5177	34.6647	81.3434	53.5522	30.959	49.4156	117.255	71.7982	20.2708	63.2351	27.6091	34.2906	25.0868	44.1462	35.9405	68.8104	23.9162
1.89852	18.2497	57.6054	4.60304	-0.00200176	116.138	18.3173	31.2636	49.0468	92.9216	17.5997	14.1324	26.9483	48.8911	17.8418	13.2199	23.3643	2.54334	40.1379	14.1455	40.7483	321.201	81.7023	19.6112	57.8769	19.4431	30.7554	18.5198	31.6715	89.4448	50.6006	35.9474	47.9099	113.498	67.5519	20.7459	62.0438	26.6002	31.4128	24.8259	41.6175	36.6903	65.1422	30.3654
1.99844	17.7686	59.5883	3.7601	-0.00194556	110.14	16.0349	27.1462	47.0777	90.0038	23.9307	12.9957	23.9373	48.88	19.1762	11.8326	21.9221	2.3218	36.2982	14.2513	36.4391	362.175	81.1823	16.2108	52.4615	17.7288	27.4117	15.8272	28.4908	86.203	46.8102	44.237	44.6067	107.673	68.0513	25.1423	58.4456	24.5127	28.5322	22.9921	42.3737	35.034	59.1533	30.5797
2.09836	16.159	57.5496	3.56723	-0.00189388	103.267	13.9497	22.911	42.9725	82.3619	28.0286	11.6144	31.1845	44.6424	19.0283	10.4756	19.9484	2.11692	32.5785	12.8353	31.4831	358.17	76.4599	13.3753	46.5424	15.9988	24.14	15.3678	25.354	78.9973	42.863	43.0725	40.7561	100.78	63.9667	24.7397	53.8161	22.0865	25.7573	20.5424	44.0892	32.307	65.3613	28.1816
2.19828	19.0651	61.2427	3.12827	-0.00186028	113.327	20.7145	18.9942	38.1213	72.956	30.4299	22.9518	32.6864	38.6664	22.2853	9.21437	17.8394	1.92986	29.1422	11.0003	26.654	336.236	69.7536	11.0198	40.945	14.3572	21.0888	21.4643	22.3894	72.0964	39.0503	39.1603	36.8985	93.457	58.1616	22.579	54.8876	19.6636	23.1484	17.9709	41.7917	29.213	63.7359	24.8911
2.29821	22.4545	59.9888	2.64805	-0.00185759	115.379	21.9795	15.5643	33.2392	63.3447	31.5565	27.1837	31.4858	32.342	23.053	8.07348	15.7904	1.76051	34.0347	9.19755	22.2846	308.311	62.356	9.0689	54.2249	28.5677	27.5951	22.5461	19.6617	65.7258	49.5245	34.7451	37.4408	86.1026	51.9808	19.9379	52.768	17.3922	20.7354	15.519	46.7219	26.1119	58.7468	21.497
2.39813	25.4068	56.1976	2.20319	-0.00188386	112.864	24.8331	12.6544	28.6703	54.2985	31.7382	27.7544	29.1242	27.2534	22.4146	7.05724	22.5201	1.6079	38.7327	7.5908	29.4581	308.747	54.9946	7.45682	53.9727	33.2479	29.4376	21.3455	28.119	68.7131	51.3725	35.6574	35.56	84.4583	46.0284	17.3321	49.1533	15.3273	24.8632	22.2529	45.7178	29.5431	56.1293	18.3358
2.49805	28.9005	51.6769	1.81707	-0.0019197	119.852	24.2074	10.234	28.1678	51.8848	31.232	26.3033	26.3701	22.3593	21.0313	6.16013	24.379	6.43796	40.8404	6.22067	41.9107	291.409	65.9009	6.12716	49.536	33.4773	31.6312	24.1639	31.5737	65.0278	49.5392	54.5541	37.6121	86.9955	40.5508	14.9512	44.9652	13.4801	26.3903	23.8974	42.0567	29.575	69.0216	18.1822
2.59797	40.7164	47.1366	1.67206	-0.00193746	124.829	25.4025	8.24628	33.4729	47.1246	32.7632	23.9321	23.5961	17.9858	19.3015	5.37242	28.2719	12.7035	41.9108	5.07805	43.9373	267.881	68.1112	5.03203	44.1575	37.5227	31.0044	28.6562	32.0399	69.9214	46.2676	55.7267	56.4221	96.7188	35.6243	26.1287	40.6926	11.8418	26.3148	23.0268	37.4308	33.6363	75.9742	16.6394
2.69789	49.1999	42.841	1.447	-0.00191673	123.659	26.363	6.62782	47.2219	41.5547	33.2096	21.2493	25.1521	14.2502	20.9361	4.68299	28.4499	14.9701	39.9915	4.13635	41.1672	243.19	65.5609	11.5081	53.0007	37.2376	28.9453	28.4994	30.7961	66.8567	42.5635	51.4705	60.9232	99.5722	31.2469	31.0093	36.5845	10.396	25.2897	21.0294	40.421	43.525	73.9681	26.2524
2.79782	71.7586	38.8742	1.21698	-0.00185929	122.155	35.7179	12.0723	50.6265	54.2983	32.8615	18.5785	24.4107	21.0886	27.6958	4.08079	26.8592	15.3414	36.8907	3.36522	39.6504	219.429	60.6103	38.8146	51.4686	37.7517	26.256	54.7527	28.6447	70.1515	44.2442	45.9334	59.3382	98.1813	27.3833	30.3106	32.7574	9.12361	23.7384	18.6377	38.9666	45.9064	68.125	28.1181
2.89774	75.5434	35.2491	1.00908	-0.00178309	117.427	36.9579	18.0382	48.8537	69.0824	31.9449	32.049	39.2165	22.6687	30.143	3.55544	24.5252	14.8447	33.4563	2.73602	40.5532	205.363	54.6502	50.6681	46.8363	35.9004	23.3892	62.2127	26.082	74.5851	42.7024	40.4688	55.3612	94.2671	23.9856	27.5867	40.1412	8.00555	21.9321	16.2249	35.5715	44.5311	63.8638	26.6076
2.99766	71.1495	31.9515	0.830609	-0.00171289	111.036	47.7969	23.6705	44.7232	71.4796	30.6354	36.778	43.697	36.3785	30.103	3.09749	21.9768	13.9793	30.0731	2.22363	37.5668	188.036	48.4778	53.6299	41.6146	33.1102	25.3594	60.8658	23.4076	71.0254	39.8984	49.0622	69.6117	88.9492	41.2174	24.3285	41.8955	7.02389	20.0415	13.9683	31.5223	41.4172	68.9895	23.8147
3.09758	63.6712	47.1875	2.28225	-0.00167019	103.913	55.7016	24.131	39.7421	67.699	29.0685	36.841	43.2181	40.057	28.6954	2.69849	37.8554	12.9855	34.1135	1.80685	33.1036	187.403	44.7769	51.7247	36.6315	30.8617	31.969	55.7519	20.7957	75.8011	36.7115	47.5896	71.5137	82.9487	46.0495	21.1358	40.7464	6.16226	18.1711	24.4017	27.4558	51.6111	66.6412	23.1432
3.1975	55.4907	50.2144	8.60316	-0.00162041	96.6064	54.911	22.2221	38.1341	61.1814	27.3476	34.5676	54.2559	38.4208	26.5995	2.35092	43.1421	11.9771	33.9193	1.7256	41.0572	176.517	51.934	47.383	32.1249	39.527	34.4318	49.3639	18.3422	72.2825	35.6975	43.2107	68.2749	76.7232	45.2249	18.2269	39.3626	5.40594	16.6809	27.6442	24.5435	53.695	73.3276	28.8589
3.29743	47.6634	48.551	9.94168	-0.00159117	115.805	50.6335	19.4136	34.8025	72.0004	25.5511	31.2683	56.1538	40.96	24.2211	2.0482	43.104	11.0061	31.9083	1.58211	41.1581	162.111	52.9089	42.0405	28.1303	43.3988	33.7884	46.5909	16.0935	73.1785	39.8016	40.9247	75.8386	83.8827	42.011	15.6604	65.5657	7.54521	15.1736	31.7264	34.1706	51.7477	71.3806	28.8905
3.39735	48.3544	45.2424	9.38099	-0.0015152	122.916	45.2431	18.6257	30.8702	72.2712	26.5823	27.6625	53.7808	38.6782	21.7964	1.78456	40.5478	10.0946	29.2273	1.36741	39.0467	147.1	55.3063	36.5166	24.6175	42.714	31.565	41.912	14.0662	68.4092	39.4927	38.8178	74.6652	85.5872	37.9692	13.4301	75.5118	8.00508	13.7125	31.4669	36.203	47.9607	70.7486	35.2081
3.49727	44.8155	41.5079	8.20769	-0.00145982	123.006	39.7873	16.6373	26.9147	70.1051	26.7929	38.8873	49.6002	34.1927	42.6303	1.55498	36.9503	11.3699	26.4096	1.14827	34.8484	138.968	53.557	31.2539	47.5422	48.1341	28.6439	36.7439	12.2594	61.8795	37.3639	41.9001	78.3393	88.1593	33.8253	11.5064	84.2603	7.70794	30.43	29.1763	34.6028	47.5549	65.7302	34.9737
3.59719	39.7816	37.8228	6.93996	-0.00138352	123.996	34.6978	14.2828	23.2139	69.0661	26.4054	42.0657	52.7062	28.998	52.14	1.35505	33.0719	11.4528	26.3394	0.949866	30.0746	127.803	49.691	26.4682	50.8263	47.8699	25.5233	34.6627	17.1742	70.7969	34.586	51.3225	75.4398	88.7546	29.8992	9.85338	84.563	7.10117	42.6731	35.6649	31.4452	56.8908	59.1034	32.0314
3.69711	34.5189	34.3603	5.77064	-0.00131349	120.612	30.1243	11.9698	19.8836	73.6423	25.5929	41.0227	54.2189	23.9	54.9762	1.18094	29.289	11.2315	24.8129	2.85468	25.444	137.577	44.9074	22.2423	47.7424	45.1193	22.4731	31.174	19.1426	69.1563	32.831	49.9121	70.023	86.3366	26.3279	8.43573	80.6227	6.39835	48.3602	36.2697	27.7931	58.2703	52.5477	28.2013
3.79704	29.5769	31.1723	4.75762	-0.00118909	121.962	27.5804	9.87851	16.9543	71.8064	24.4889	46.558	51.7821	19.2914	54.0072	1.02927	38.0515	10.6471	22.7444	3.26847	36.2523	155.18	39.8962	18.5835	45.9026	41.426	19.6302	27.3263	19.3541	63.7303	60.4749	45.3597	67.8825	82.1719	23.1226	12.828	74.7488	5.69833	49.9389	34.0561	24.1693	57.3683	48.157	24.3133
3.89696	43.6944	28.2626	3.90511	5.31635	129.483	30.9208	8.07056	14.4137	65.9486	23.1959	61.8502	47.6874	15.3256	50.9875	0.897124	39.9586	9.92451	20.5593	3.08791	45.3405	153.482	55.0832	15.4591	41.6241	37.5213	17.054	23.6065	18.5633	57.2841	68.9096	46.4506	63.1995	77.081	23.8842	13.4245	68.191	5.04375	49.0168	37.282	31.3152	53.7771	42.9854	20.7175
3.99688	46.1596	25.6174	8.29356	6.86975	129.597	30.0551	6.54889	12.23	58.5439	21.7916	80.5809	43.0739	12.0233	46.9776	0.781952	38.5084	16.7993	21.5734	2.7057	45.5872	144.09	60.1698	12.8176	36.9332	33.7384	14.7604	20.2188	17.2435	73.3938	70.407	42.9368	57.7428	71.5894	22.7036	14.4388	61.6081	14.917	46.6428	36.864	32.4077	49.0845	37.8141	32.9236
4.0968	43.539	23.2167	8.98147	6.79134	130.402	27.5374	5.28972	33.6621	54.6129	20.3349	84.9036	45.1612	9.33739	42.607	0.681571	35.5546	19.1634	38.3232	2.28785	41.8892	152.32	59.589	10.6006	32.4929	30.2174	12.7422	17.228	15.6869	74.2289	85.0065	38.3285	57.3579	66.0272	20.7596	13.6436	55.3312	18.28	43.4942	34.447	38.549	48.7262	32.9892	35.3259
4.19672	38.9912	21.0397	8.29054	17.2144	126.709	24.528	4.2593	63.7765	63.9387	18.8693	81.7529	43.5081	31.4911	38.239	0.594088	32.0629	19.3982	43.3758	2.55311	53.1076	147.001	56.0162	8.75	28.489	27.0052	10.98	14.6328	25.985	69.3638	86.7733	49.9285	89.7182	61.5047	18.6088	12.2379	49.5113	38.801	40.0025	31.614	38.6735	45.8728	28.6409	39.3392
4.29665	33.9947	19.7317	7.18435	19.579	120.604	21.5349	3.42233	138.369	67.638	17.4267	79.0035	40.2473	47.4291	34.0735	0.517801	28.5223	18.6661	43.0924	2.3906	53.6513	196.24	51.0427	7.21175	24.9439	24.1058	14.6131	12.4036	30.5797	62.7323	83.1134	49.2884	98.1656	56.9558	25.045	10.7186	44.2017	45.3034	38.3282	28.1222	36.0239	41.9714	24.7952	52.095
4.39657	29.2055	18.1527	6.04646	36.4673	127.014	18.7641	2.74592	244.717	64.7551	22.2102	72.6865	36.4427	65.0435	30.2113	0.451233	29.0899	17.531	40.522	2.08631	69.9241	221.689	45.5942	5.93748	21.8276	21.5035	34.7285	21.3107	31.7366	55.9104	97.7218	45.0191	106.188	52.4217	26.2402	17.1754	41.7639	50.6742	35.9051	24.5367	32.2848	37.7785	21.4298	53.1668
4.49649	24.8826	16.5608	7.08729	39.4401	126.579	16.2834	2.20103	314.207	58.8768	25.2191	64.9812	32.6099	68.1853	26.6938	3.64556	27.6456	16.2636	37.1103	1.76059	71.3067	256.168	40.1908	7.9495	19.0961	27.3082	48.8536	23.6345	35.0647	57.1187	98.8483	44.2849	105.9	48.0387	25.0979	18.1893	38.5225	49.8658	35.5187	21.154	47.1824	33.6755	28.0249	49.2884
4.59641	21.0977	15.0525	6.71791	36.6576	122.311	14.0997	1.76312	326.34	54.1955	26.8831	61.6142	28.9853	63.8466	23.5281	7.10239	25.3339	20.6946	33.5294	1.4602	65.9649	274.035	36.2134	8.49491	16.7048	28.3592	53.4709	22.8942	38.5729	53.584	94.3106	40.4013	99.8384	43.8841	23.0191	24.3331	35.0357	68.9687	33.9658	18.1001	50.7268	29.8417	29.0718	43.6653
4.69633	17.8384	14.6111	5.88877	31.8966	116.024	12.1943	1.41173	310.217	48.1748	27.5402	56.0763	25.6642	56.1576	20.7019	8.28366	25.0142	21.7923	30.0788	1.19986	58.0846	271.415	32.1086	12.6435	14.6123	27.2609	52.8839	26.1628	38.7401	48.5436	87.6468	68.1198	91.7627	44.1873	20.6676	24.6488	31.5946	72.9829	31.7776	23.9056	48.8054	42.6717	33.9273	37.7732
4.79626	15.0579	28.1851	5.10785	26.8363	108.803	10.5396	1.13003	281.66	41.9205	27.4555	49.7995	31.8086	47.4658	19.1828	8.3352	32.8096	26.7227	26.8803	0.980934	49.7357	260.175	28.1605	14.0089	12.782	25.5321	49.6225	25.6494	37.012	43.2984	80.4363	74.2477	83.3194	57.2711	18.347	22.7643	28.343	70.1999	29.2933	24.9981	44.5065	50.2775	33.8077	32.2484
4.89618	12.6984	32.3989	4.30075	22.1652	101.286	9.10614	0.904342	249.073	36.5075	26.836	43.546	32.7727	39.0269	18.1981	7.85806	34.567	27.7844	38.0442	6.05287	41.8762	260.2	24.5122	13.8222	29.6345	23.3663	45.1519	23.5136	34.2948	38.3432	73.3636	70.779	75.2005	68.1484	22.3108	33.7856	33.4849	64.6393	26.7257	32.9515	39.4157	51.1852	65.0193	27.3259
4.9961	10.7026	32.1631	3.56834	18.1144	93.8417	7.86612	0.723663	216.748	48.4059	25.8427	37.6952	31.3227	38.6868	16.8182	7.16369	33.3629	27.0616	40.7011	27.5338	34.8904	287.663	22.4633	12.8313	32.4783	21.1274	40.3023	30.3578	31.1465	45.1535	66.7065	63.8819	77.0906	72.5941	22.6118	35.1536	38.5121	58.2176	24.2041	34.4344	34.3173	62.3534	74.501	23.0544
5.09602	9.01738	30.2922	3.01852	14.7124	86.6745	6.79421	0.578998	186.719	61.6151	24.5995	32.4117	48.242	35.1678	19.6174	6.40998	30.8279	25.5679	39.5353	35.8334	28.8759	312.785	20.1402	11.4816	33.2261	18.9797	46.7223	31.1045	27.903	44.522	60.5593	56.5239	74.942	73.0113	21.3128	61.2291	39.1655	51.8204	21.8038	32.7616	39.7485	64.3172	73.7147	19.4014
5.19594	10.9244	43.4984	7.16107	11.9055	89.2683	5.86798	4.97789	159.808	63.7643	23.2013	34.0133	53.1649	30.3704	20.2558	6.50019	27.8118	23.7923	36.7857	35.2476	23.7949	314.393	25.6931	10.0304	30.7763	31.3218	53.5014	29.119	24.7581	66.1337	54.9356	63.4909	70.0713	70.9792	19.4053	65.9844	37.5976	45.8306	19.5651	29.7148	39.4624	61.7278	68.4294	27.4375
5.29587	17.1731	45.9782	9.39576	9.61294	97.378	16.6949	6.52241	148.297	60.3969	26.8805	32.6859	52.3421	25.3516	19.6751	6.15137	42.8233	21.9667	36.26	31.4315	19.5524	303.339	42.2756	19.7686	35.7147	35.0283	54.0374	28.2755	29.912	69.5071	49.8143	60.336	69.0653	67.5295	17.3557	62.3971	34.9933	40.3892	17.5056	26.2295	36.5688	62.7681	61.5037	28.5505
5.39579	19.3152	44.3473	9.2083	7.75158	103.607	19.905	6.64589	132.826	54.5849	28.995	29.9774	48.9508	20.6572	18.4497	5.61929	47.4053	27.3448	33.9729	26.809	28.5037	281.67	48.8082	25.0709	34.3665	50.2573	57.7046	25.804	31.4163	70.8819	45.1614	54.397	64.7787	63.3304	15.3743	55.988	31.9962	35.5234	20.2206	27.1297	32.6794	59.8178	54.3146	26.6915
5.49571	18.6847	64.5252	16.9806	6.2456	103.815	22.323	6.11855	124.73	56.6665	29.9336	26.7481	53.9086	16.5306	16.9258	5.03396	46.7812	28.5809	31.0555	22.3598	30.0959	256.947	49.621	26.2403	45.3599	54.192	56.3872	27.3826	30.7881	66.4493	57.9229	53.9028	71.4188	58.8094	13.5477	49.0468	41.8746	31.2091	24.7869	25.6852	28.6045	55.1026	47.4901	23.7467
5.59563	16.9405	97.0816	17.9607	5.02967	102.037	21.7005	5.34431	112.477	53.7573	30.0015	23.4605	53.0587	23.7557	15.3076	4.45904	43.7297	27.902	28.0318	18.4292	28.289	232.392	47.3376	25.1607	45.1142	52.9409	52.5507	32.8587	33.3155	60.1805	60.2969	49.2962	80.5708	54.2351	11.9034	42.4709	44.7939	30.6677	27.9024	23.2338	38.5964	57.8318	57.649	24.0941
5.69555	14.8671	124.822	16.4395	4.04914	118.494	19.8837	4.52677	104.646	48.627	29.4381	20.3496	49.6133	25.2975	20.3875	10.0601	40.8656	26.3916	30.2421	15.092	56.859	220.925	45.3736	22.9682	56.9455	83.9197	47.6187	32.8227	33.6009	65.0224	60.8056	43.8336	80.5695	66.0171	32.0679	36.5657	44.088	28.5309	28.7146	25.3365	40.4871	58.0679	58.8178	35.5196
5.79548	12.8197	134.103	15.8936	3.25906	123.978	17.711	3.76144	103.832	63.8672	28.4301	17.5217	45.1847	23.875	22.246	37.6423	37.1026	24.5724	29.478	12.3152	81.3105	212.107	48.2074	20.332	66.5633	92.9315	42.3925	30.3688	32.1814	62.2788	57.9376	45.9761	76.0461	71.0763	38.7441	31.3905	41.6013	27.06	28.1276	30.4274	38.5222	60.7581	55.3966	40.9775
5.8954	10.9453	175.454	14.0483	2.62278	123.12	15.5497	3.08676	96.4654	66.8466	27.1225	15.0122	40.5636	30.729	22.2451	73.6801	33.1361	22.693	27.4733	31.3238	85.3721	196.516	47.0797	17.6329	64.1775	144.002	37.3053	37.7957	29.8655	56.9246	61.4096	42.8184	69.9331	71.9106	39.1771	57.9744	38.3434	27.7513	26.7308	42.1939	34.923	58.7159	58.6995	61.9325
5.99532	9.29202	201.456	11.9357	3.30196	118.724	13.5487	2.51217	86.46	79.648	25.6267	12.8189	36.1214	31.482	25.7474	86.0171	29.3071	20.8673	25.0472	93.821	80.0446	197.001	43.9002	15.0749	79.3212	178.679	32.5746	38.2491	27.1526	63.1135	63.3546	38.3274	63.515	70.163	36.8884	63.1834	38.1002	26.3301	24.9047	44.8394	30.8248	54.5007	69.2954	65.6165
6.09524	7.86236	199.917	9.94849	13.0774	128.286	11.7571	2.03316	75.864	96.7877	27.1238	10.9206	43.433	29.131	26.4905	86.5856	25.7689	19.1446	22.5768	154.899	70.9947	186.023	39.8001	12.7564	77.6217	184.103	28.2932	35.6063	24.343	64.6437	60.9548	49.6719	57.3328	66.9084	33.5697	59.9926	41.0811	24.0805	22.8914	42.9984	26.7841	49.4683	69.3518	61.8125
6.19516	6.63963	188.261	8.21217	15.6022	144.609	10.18	22.7948	75.8177	98.4119	27.6606	9.28836	45.4098	25.4375	25.6801	81.6446	22.5768	17.5424	20.2278	189.095	61.0483	183.609	35.4334	10.7136	70.8256	176.358	24.9324	31.8001	21.6112	60.7034	61.9934	56.7749	63.1313	62.8442	30.016	53.9266	40.5858	21.6109	20.8419	39.167	29.2073	44.3184	73.5658	55.2016
6.29509	5.60044	173.504	6.74502	15.0306	149.186	8.80387	30.1457	78.8271	92.3934	29.2624	7.8911	43.6924	21.3953	26.4194	74.4374	19.7365	16.0638	18.0647	182.448	51.5346	172.219	32.0607	8.94763	62.9944	163.245	24.4807	27.7658	33.4509	55.0171	59.2856	54.2163	63.9966	58.4177	26.5856	47.2807	38.3742	19.1989	18.8471	34.6603	33.7204	39.3951	70.5072	47.9601
6.39501	4.72059	158.416	5.52547	13.3019	147.014	7.60884	30.8123	76.4849	83.0817	29.8343	13.8485	40.392	38.4556	44.2767	66.6091	17.2301	14.7046	16.1047	161.357	43.0075	157.853	43.4887	7.44137	60.885	148.491	22.8773	23.9309	81.6479	49.0822	55.1567	48.9627	60.7571	53.9109	23.4252	42.6734	41.7571	16.9615	16.9591	30.1454	33.4344	34.8522	64.4294	41.0452
6.49493	3.9776	144.043	4.52016	11.2925	141.12	6.57376	28.41	70.2253	72.8159	29.6496	15.9601	41.4057	56.6995	52.0714	58.9626	15.0295	13.4581	14.3436	137.071	35.6305	143.101	47.237	6.16888	55.3127	133.828	20.7643	20.4686	118.005	53.9369	50.6459	43.3334	56.0259	49.4969	20.5809	44.6486	41.4305	14.9387	15.205	25.9377	30.9629	30.7429	70.3978	34.8286
6.59485	3.63031	139.248	3.69502	9.37433	133.319	5.67852	24.8365	62.5122	69.7669	28.9206	16.017	47.7168	62.94	53.9665	51.8603	14.7578	16.3796	12.7685	114.082	29.3802	129.03	46.6506	5.10138	49.1144	120.012	18.5043	17.4273	139.003	51.9904	46.2048	49.7462	50.952	45.2776	18.0529	41.7574	43.8937	13.1345	13.5958	22.1648	27.66	27.0687	69.7386	29.4081
6.69477	17.3415	129.75	5.14848	7.68391	124.694	22.094	21.0488	54.622	67.8747	27.8118	15.0433	47.8397	60.5985	52.5257	45.4382	13.7605	16.9858	11.3631	93.9208	24.1521	116.031	49.3464	13.7537	48.1969	107.329	18.3774	14.7967	178.179	55.0798	45.0555	47.5626	46.0233	42.4546	15.8212	57.9418	43.0031	11.537	12.1326	18.8572	38.0169	58.4408	80.2824	26.3846
6.7947	35.1903	119.038	13.2365	6.25204	115.881	27.1931	17.497	47.1772	67.5994	26.4498	13.6153	45.138	54.1853	49.3143	39.7186	12.4782	16.5258	10.1109	76.8651	19.8143	104.203	48.0829	20.2741	47.3296	95.8416	17.2844	12.5421	199.336	59.8695	42.2955	44.5181	41.4302	39.4183	14.3499	59.2728	40.4764	10.1284	10.8107	26.0602	40.1163	81.9977	79.5798	25.3703
6.89462	39.8948	126.57	14.7175	5.06487	107.242	27.3128	14.3629	40.4457	72.693	24.9315	12.0495	41.306	46.2992	45.2758	34.6698	11.1362	15.6069	10.7891	62.7009	16.234	95.383	44.7763	26.9084	43.2379	85.5132	15.7501	10.6201	201.911	57.4663	42.3106	39.9224	37.2319	57.1429	12.8083	54.9528	37.2527	8.88908	9.62206	27.6638	64.0352	88.8628	79.8516	22.8841
6.99454	76.7342	122.342	17.8604	4.0925	98.9757	25.3944	11.6919	34.5076	71.2225	23.3308	10.5129	37.1801	38.3623	40.9677	38.722	9.84471	14.5218	10.4689	60.7585	13.289	95.9224	45.3526	43.8344	54.8773	76.2628	15.2455	8.98706	193.867	52.5737	44.6386	49.762	33.4302	66.0743	11.3336	48.875	33.8358	7.79993	10.8451	26.5144	70.5466	87.2886	74.6243	43.6267
7.09446	101.412	113.991	17.1136	3.30167	100.095	35.1673	26.9872	32.5507	65.5825	21.7032	9.08682	33.1582	39.688	36.7096	41.4489	8.65324	13.4091	9.73599	53.8352	33.8262	91.7331	49.515	49.9046	54.0623	81.032	19.7342	7.60226	180.204	48.2654	43.346	48.608	48.407	69.408	12.4445	42.6351	30.4878	12.0729	11.1679	27.8557	68.6018	81.7255	67.3093	48.7107
7.19438	103.738	104.577	15.0703	2.66117	102.335	36.6174	31.5089	57.122	58.309	20.0893	15.67	29.4157	36.9117	32.6749	47.3424	7.74004	12.332	18.8386	45.7744	40.1163	92.6289	49.025	49.874	49.4432	78.6708	20.9673	19.3054	164.009	52.9219	40.6132	56.9187	51.7953	69.2517	14.1434	36.8419	40.0718	13.178	10.9437	26.5693	62.9066	74.5424	59.5587	78.1287
7.29431	113.912	95.2908	12.7815	2.14367	100.34	34.571	30.7821	65.0389	50.7458	18.5184	17.9807	30.2953	32.3328	28.949	47.2383	23.0341	11.3174	21.6974	38.1156	41.5692	87.7364	46.0788	46.6372	44.0152	80.6514	25.1474	24.9953	147.146	57.2964	37.4197	54.7121	50.2692	66.9896	13.9829	32.8808	52.0934	12.8399	10.4027	24.1316	55.8865	66.9725	52.1339	107.094
7.39423	109.192	86.5668	10.644	1.72616	96.0294	34.5933	27.7553	64.4565	43.5652	17.0106	18.6339	28.95	27.2525	40.6259	44.35	50.0743	10.3744	61.8489	40.5136	38.7424	82.8276	42.0366	41.9233	38.7741	77.0843	28.5496	26.2402	134.599	54.9197	34.1962	49.5238	46.8252	63.5249	14.7771	28.7308	64.5427	11.8963	9.6937	21.3185	48.7486	59.6327	45.351	110.437
7.49415	105.942	78.535	18.3526	1.3896	90.5533	32.1107	36.7042	72.0665	50.9743	15.5792	17.7947	51.6095	22.3623	45.1855	40.3399	63.2287	9.50415	75.6657	37.2646	34.2521	76.1481	37.5748	36.7373	34.0144	78.0706	28.7239	47.1005	121.18	58.7824	31.1236	49.4208	42.7928	59.441	14.1862	25.8491	67.6521	20.2164	8.91111	18.5221	42.0563	52.8081	39.3068	117.686
7.59407	96.1877	72.8725	19.1675	1.11844	93.0515	28.7861	37.5155	70.865	51.0449	14.232	16.2619	58.952	17.9903	45.6162	40.6366	65.7302	8.7038	89.4287	62.8895	29.3985	69.1325	43.4838	35.8125	29.7887	74.2081	27.2086	70.6756	107.9	80.5283	28.2693	45.3024	39.0592	59.2777	13.0349	22.6732	69.0393	22.5717	8.11389	15.9262	36.0371	46.6082	33.9949	139.356
7.69399	84.4762	66.7341	17.4624	0.900023	91.4976	25.3578	34.5909	65.5284	54.1544	12.9726	35.3904	58.8976	22.8664	48.5065	39.2992	85.8835	7.96921	115.627	76.4036	24.789	87.1785	52.7747	33.0137	34.7825	68.4247	24.8989	75.7763	95.3226	82.9488	43.6272	40.3165	35.3447	62.9445	11.7144	19.6455	67.5978	25.8168	13.0712	13.6039	30.7486	41.0509	29.3633	137.039
7.79392	91.1528	70.1517	15.9865	0.724113	87.7155	22.1341	30.2403	58.5716	71.8428	11.8018	42.7391	61.3859	23.315	47.8651	50.4198	105.353	7.29562	125.327	73.606	20.6728	89.5171	54.8363	29.4102	40.3724	62.1145	22.7986	72.3854	83.7339	118.036	47.8051	35.482	37.7121	65.0307	10.4044	16.9192	63.605	25.6225	15.5304	11.5707	26.1661	36.1098	25.3435	124.928
7.89384	86.7361	67.5275	13.803	0.582466	90.1573	19.6856	27.8685	51.3071	75.4584	10.7183	44.4809	65.7352	21.5197	45.3085	52.5624	108.364	6.6782	122.393	65.0541	18.5893	85.3832	59.7324	29.8314	38.849	56.0972	31.3119	80.4637	73.2488	138.333	47.1216	43.0767	36.5603	64.2569	23.3888	14.5269	58.5282	24.362	16.4134	18.176	23.1616	31.7375	21.8641	109.725
7.99376	78.0135	62.8108	11.5964	3.96089	88.6636	19.6241	24.3564	50.5379	71.9934	9.71922	42.5688	63.9268	18.7621	41.8151	50.3992	103.408	6.11215	114.173	60.2884	21.6817	98.9723	64.2015	28.1266	35.2383	50.3625	33.9893	78.032	63.8803	159.403	44.4509	41.7983	34.0384	61.8112	27.5145	12.4537	53.1546	22.303	16.3266	27.5226	20.1597	27.8802	28.5893	94.4732
8.09368	68.1746	75.6775	9.61118	6.30971	85.0061	23.7933	20.6388	52.0909	66.0591	8.80107	38.9496	59.4189	23.5537	37.9665	46.3627	94.9727	6.77232	104.138	52.3676	21.2434	137.586	63.0684	25.4138	31.2704	45.0677	33.7381	71.1658	61.3984	156.075	41.0888	48.3597	31.0994	58.397	27.5565	10.6681	47.8926	22.1211	15.6668	30.037	17.369	25.1063	29.6558	86.4839
8.1936	61.526	76.2471	7.91055	6.59942	80.2471	23.7787	17.1548	53.5221	58.6091	7.95965	34.7034	59.3059	23.9009	34.0996	41.6973	85.388	6.77617	93.8905	46.1506	19.2746	197.947	59.0097	22.3463	27.5121	40.2579	47.5591	62.8626	59.1425	143.969	41.0797	58.8239	28.1554	54.5041	32.565	9.13482	42.9413	20.6696	14.6911	29.1537	16.0149	22.3854	41.4912	76.1242
8.29353	58.4691	72.2299	6.4873	6.0525	86.2554	22.0601	14.0818	53.1247	50.9392	7.19052	30.4094	55.8362	26.8559	30.4006	37.0197	85.9763	6.4853	84.1328	39.1361	33.1392	240.661	53.6129	19.2901	24.1223	37.8894	52.09	54.5453	55.0861	129.463	48.2899	57.1056	28.956	50.4434	34.8379	7.82034	38.3851	18.7576	13.5639	26.728	36.1	19.8396	43.9589	65.6204
8.39345	52.5558	66.7365	5.31	5.23214	86.8899	26.2056	11.4634	156.976	43.6931	6.48919	32.6945	74.1848	26.0025	26.9643	32.6177	81.192	6.07475	75.1411	32.5426	39.5075	256.851	47.7977	16.4373	21.1207	43.5481	51.5347	46.8398	50.2033	115.082	48.8428	51.8642	30.4556	48.3856	33.6173	6.69428	34.2473	16.7645	12.3887	23.7415	43.6031	17.5186	57.1846	55.9111
8.49337	45.9119	61.001	4.34198	4.38659	84.4833	26.0078	9.2794	269.397	37.1541	5.85116	34.5827	78.2626	23.3259	23.8308	28.6086	74.1462	5.62826	69.9091	26.7782	39.0343	248.816	42.0775	13.8757	18.4822	43.6413	76.2202	39.9757	50.3254	101.749	46.599	45.9961	39.3881	45.6263	30.9661	5.72999	30.5191	14.8599	11.2286	22.2577	54.514	15.434	79.812	47.3221
8.59329	41.3231	55.4938	3.54852	3.61574	80.4433	28.4877	7.48276	361.5	31.4105	5.27205	35.858	75.6076	19.9731	21.0083	25.0233	66.445	7.53455	76.7403	21.9093	35.5641	231.459	36.7211	11.6327	16.1696	41.2806	91.4453	33.9912	48.0269	89.7331	43.3056	40.4242	40.8187	42.5291	27.8651	4.90438	27.1762	13.112	10.1207	24.5142	59.9972	15.7778	84.4976	39.898
8.69321	36.1248	50.3765	2.89922	2.95129	75.6135	27.4467	6.01822	519.751	26.4503	4.74746	34.2521	70.0403	16.5738	18.487	21.8508	58.887	8.76195	75.3287	17.8693	31.0536	211.324	31.852	9.70202	14.1451	37.9701	94.2539	28.8375	44.4691	79.0409	39.7425	53.5147	39.1107	43.0059	24.766	4.19756	24.1878	11.5404	9.08504	23.8902	58.3182	17.2359	80.9159	33.5627
8.79314	31.0827	53.7939	2.36837	2.39508	70.4937	26.4882	4.83161	567.027	22.2133	4.27303	31.3064	63.4679	13.4456	16.2476	19.0609	51.8419	12.6102	70.4396	14.5487	26.4579	192.159	27.5097	8.06014	12.3736	34.4241	90.4466	24.4315	47.339	69.5829	36.2477	53.0237	51.5184	41.9481	21.8635	3.59239	21.5212	10.1429	12.6761	21.9498	53.465	22.5548	73.9091	28.1958
8.89306	26.5051	55.0374	4.46654	1.93701	65.3736	24.1898	3.87441	551.543	19.5423	3.84455	27.8753	56.8169	10.7234	14.2662	16.6169	45.4546	17.583	64.3273	11.8335	22.2081	183.8	23.6865	8.67027	21.0088	30.9694	83.4104	20.6811	46.733	61.2398	32.9583	48.4879	53.685	39.9953	19.2294	4.13909	19.1446	8.90756	14.3381	19.5218	47.4928	26.7053	65.8532	38.3838
8.99298	23.97	56.9523	4.74329	1.56329	60.4168	21.5107	3.10439	507.076	16.8943	3.45793	24.4162	50.5135	8.43908	13.8363	14.4807	41.9234	19.059	64.007	15.8966	25.0544	189.196	20.35	8.43102	24.9093	27.7451	75.0878	33.8776	44.1923	53.8898	30.9443	43.1106	54.8167	37.5623	16.8776	4.00657	17.0279	7.81898	14.7916	17.0311	57.5225	27.2408	57.8718	39.502
9.0929	21.0079	54.5034	4.34779	1.26004	55.7097	18.8694	2.4862	451.731	28.6675	3.1093	21.1594	44.7316	6.57063	12.962	12.6161	37.7833	24.864	60.2322	15.7778	24.2248	180.643	17.456	8.09396	24.4885	24.7996	66.5611	37.1547	40.678	60.5027	28.5394	37.925	52.2013	40.1763	25.054	3.63156	15.1436	6.86132	18.3414	14.6823	58.1063	42.6397	56.8846	36.7541
9.19282	18.1013	50.574	3.75592	1.01476	61.2178	16.4337	1.99061	410.904	32.6206	2.79497	18.2074	40.6534	5.07109	15.8659	10.9901	33.5989	26.3992	61.8999	14.1227	21.833	166.943	18.93	15.872	22.38	22.1389	58.4049	35.8324	39.1518	58.7283	26.0937	49.5407	48.2052	43.9337	26.9997	3.19666	13.4667	11.3938	19.7678	12.5623	54.9493	47.7308	57.3255	32.6207
9.29275	15.448	46.314	3.15624	0.816743	62.3684	14.2573	1.5937	363.763	46.0634	2.51158	15.5924	36.4532	3.8851	16.7343	9.57278	29.6399	25.9485	59.1029	12.0677	18.9477	153.917	18.6809	18.9372	39.5977	19.7498	50.8974	32.5885	36.4478	53.9796	23.755	48.9354	44.2484	45.162	26.1336	2.77484	11.9749	12.6532	25.4345	17.7689	54.026	47.5639	53.6818	28.247
9.39267	17.3866	45.8057	2.61615	0.657069	61.0332	13.9486	1.27598	330.591	49.4017	2.25601	13.3094	32.4396	2.9579	16.4422	8.33775	28.7279	24.6245	54.5376	10.0744	17.2159	162.345	17.5261	19.3261	42.4843	17.6118	44.1468	29.9938	38.2825	52.0114	21.7401	44.7044	40.1517	52.1078	24.1089	2.39219	10.6478	12.4144	27.8549	22.3176	49.8206	44.8669	54.3748	24.1289
9.49259	16.823	43.0774	2.15329	0.528446	68.4347	12.818	1.02182	292.509	47.6049	2.02553	16.2494	28.7424	2.23986	15.5245	7.2618	27.178	22.9648	50.2695	8.30751	15.0094	156.539	23.9104	18.2825	39.9502	24.4552	38.1675	26.6248	37.518	70.5119	26.7277	39.7332	36.2277	54.6779	21.7118	2.05514	9.46758	11.5403	28.2556	32.3825	44.4009	62.2398	53.4442	20.4522
9.59251	15.2538	55.1465	1.76585	0.424925	70.4196	11.434	0.818537	266.742	44.8253	1.81771	16.7024	25.4023	12.0091	14.3047	6.32454	24.844	21.2258	45.5711	7.03628	12.7767	145.316	26.0082	16.553	35.9363	26.1204	32.9239	23.166	35.321	72.431	27.4484	51.0145	32.5942	54.5208	24.0141	1.76237	8.41801	26.9629	32.6195	34.901	38.8026	67.2066	54.7068	17.7405
9.69243	24.0193	56.5593	1.44533	0.341666	69.2967	10.0464	0.655965	241.383	40.3757	1.63037	15.8838	22.4173	15.8349	12.9744	5.5082	22.2762	19.5261	40.954	5.84699	10.7189	132.702	25.7041	14.5744	43.9172	25.4155	37.4271	28.8241	32.4183	68.0916	33.0354	51.1517	29.2831	52.719	23.4904	5.28082	7.48483	31.9822	33.9978	33.6849	51.6433	68.2784	51.6027	15.1688
9.79236	25.7956	53.9463	1.18177	0.274726	66.4627	8.75732	0.525872	213.032	35.4233	1.46161	14.4806	23.5654	16.3692	13.4018	4.79719	19.749	17.9174	36.6343	4.80952	8.9106	120.084	24.1351	12.5925	46.2856	23.7067	37.6779	29.1662	29.2534	61.7429	33.6859	46.9627	26.2892	68.9036	21.7803	6.16434	6.6552	32.176	33.5501	43.0057	57.905	83.6392	46.7709	12.8645
9.89228	24.4981	49.987	0.965707	0.220906	62.7569	7.6012	0.421867	195.782	45.6201	1.30968	12.873	22.7297	15.2177	13.0202	4.17793	17.3899	16.4192	32.6883	3.9342	7.36369	108.179	25.4121	10.7369	43.2835	29.9872	35.7024	27.1486	26.0893	55.0945	32.2503	46.9713	23.5928	76.5353	19.6661	12.6163	5.91769	38.6608	32.0339	52.058	56.7303	86.4571	41.4967	10.8589
9.9922	24.405	57.5946	0.788862	0.177608	58.6783	6.58251	0.33868	175.764	47.4137	1.17301	11.2637	24.391	14.6592	12.2107	3.63857	15.2492	15.0356	35.658	3.2083	24.0938	97.2372	24.7025	9.06742	38.8551	32.7668	32.679	24.2451	23.0746	52.7005	30.0198	47.8108	21.169	78.7554	17.5111	13.9985	6.89624	39.077	29.939	52.743	52.22	83.0625	42.3505	9.14079
10.0921	22.4331	57.2188	0.644261	0.142759	75.9852	8.41867	0.272037	155.253	45.0047	1.05011	17.1411	23.742	13.1116	11.2028	18.2021	27.9388	13.7635	34.9138	2.61185	29.5069	95.4834	22.9715	7.60364	41.6631	36.3254	29.2795	30.4718	23.5414	60.6049	27.5716	44.1093	23.2365	77.6332	15.4747	13.3766	7.05255	38.8258	27.5783	49.4323	46.4924	94.6133	43.8952	7.68214
10.192	29.5788	66.5802	0.526102	0.114695	83.2977	8.56062	0.218619	140.19	40.7227	0.939698	19.0067	22.0789	11.2054	12.2955	23.8834	39.1857	12.5967	32.6088	2.1242	29.4453	95.1436	20.7902	6.34253	41.0113	35.892	37.5386	32.967	25.5806	59.3004	35.7071	39.3479	22.7749	74.5244	13.6179	12.0576	16.3705	39.2312	25.1476	44.4639	53.9492	94.9874	41.6403	16.5835
10.292	30.2354	66.3557	9.2424	0.0921156	84.7596	8.00186	0.175653	132.541	35.8276	0.840567	18.7501	31.0831	9.28561	17.9731	25.0907	42.2014	11.5279	30.6923	8.5131	26.9591	93.507	18.4879	5.26938	46.4555	33.7261	40.4696	31.6136	26.5271	54.6854	37.2823	34.6613	34.6509	70.3114	18.4739	10.5857	20.2435	36.9738	22.7661	39.0556	53.6005	89.943	42.3943	18.9396
10.3919	30.0024	68.0743	11.3605	0.0739827	82.8869	10.1377	0.141003	119.976	38.0672	0.751611	17.4487	33.3919	7.52533	20.2721	24.1438	41.1436	16.9589	28.1212	10.0094	23.6041	118.81	16.2471	4.36435	44.3956	30.9171	39.7324	29.4322	30.2324	59.6775	36.0491	31.5085	37.7444	70.2506	19.4023	9.17638	21.203	33.7003	20.5027	33.8124	49.689	86.0946	39.8894	28.8901
10.4918	27.5289	64.936	10.9274	0.0594706	79.1986	24.9002	5.69852	135.166	36.5212	0.671824	15.7065	32.519	18.6672	20.605	23.8736	38.2201	18.6673	25.4138	9.54125	20.5798	127.357	25.3632	3.60617	40.1705	27.9798	40.8984	26.2879	30.9031	73.3393	33.7104	27.9544	36.8868	68.0149	18.577	7.90495	20.6574	30.1887	18.3938	31.4667	44.4138	79.5002	48.8143	30.6818
10.5917	24.3109	60.1725	9.6382	0.0478894	74.6071	29.1233	7.7016	137.808	33.8646	0.600265	13.8529	37.9451	22.6004	19.84	22.3126	34.5857	18.6292	22.8013	8.39352	17.5184	123.583	29.1548	2.97416	35.6138	25.1477	39.2188	23.4625	29.8279	75.7413	31.0303	43.9304	34.4664	64.5339	17.0472	6.78822	19.3847	26.7913	33.9416	28.6707	38.8812	71.9424	49.5016	28.9319
10.6917	21.0353	55.0714	8.18058	0.0386445	69.6541	28.7467	7.92835	129.813	30.233	0.536086	12.0594	38.228	22.6025	18.5056	20.2449	32.4987	17.8077	41.6106	7.11136	26.522	115.049	29.5815	2.44936	31.3221	22.5177	36.1529	40.4211	27.817	71.3494	28.344	45.1031	31.5449	60.4087	15.3099	5.81986	17.8095	23.6543	49.202	25.3758	33.6173	64.335	46.4911	25.8504
10.7916	17.9946	50.128	6.81506	0.0312173	64.6555	52.4811	7.33531	117.266	49.0139	0.478592	10.7121	36.1525	27.647	16.9191	18.0659	34.6678	16.6697	47.3652	5.91037	28.3026	105.079	28.1894	2.01486	27.4593	20.1213	32.537	44.865	25.372	83.6684	25.7912	41.7258	40.0498	56.023	15.3712	4.98543	16.1591	20.8251	56.439	29.6222	44.3518	57.1223	42.043	33.0021
10.8915	16.2735	45.5171	5.62406	0.0251786	59.7899	58.3741	6.42506	105.406	75.0621	0.427166	9.36803	33.1228	27.7657	15.2666	15.9662	33.6529	15.4387	47.1582	5.23675	26.7289	95.4677	25.9032	1.65597	24.0416	17.9597	28.8374	43.483	22.7968	90.48	23.4234	37.259	47.604	56.711	17.4931	12.5649	14.5508	18.3051	58.6376	29.5852	46.1814	60.7154	47.4639	49.4233
10.9914	14.3837	41.2852	4.61857	0.0202001	60.861	56.9446	8.43106	102.784	82.5128	0.381188	19.5555	34.0874	25.4207	13.6537	14.0295	47.2312	14.2191	44.3896	4.45254	23.7978	88.9319	23.2651	1.3601	23.6183	16.0203	34.4759	39.645	20.2693	86.6898	24.8737	35.0791	48.0116	55.9959	17.3034	14.372	13.0414	16.076	57.76	27.5293	43.7901	70.0218	51.6652	52.2379
11.0913	13.0721	37.4283	3.78315	0.0160524	72.1552	66.3388	24.0738	94.6236	80.4218	0.339945	23.4249	32.5613	22.0516	12.1366	12.2848	50.8768	13.0573	40.6727	3.70748	37.7418	81.2493	25.8105	1.1167	21.5795	33.81	35.4822	35.0133	17.8877	79.2477	24.2181	39.758	45.483	53.8106	20.6429	32.1492	11.6546	14.3442	55.0866	24.6622	39.6264	71.6233	50.0676	49.1604
11.1913	11.4859	33.9242	3.09467	0.0126003	76.2097	71.6128	29.0071	109.014	73.8445	0.302936	23.8938	29.9893	24.8616	19.4769	13.4549	49.6063	11.9716	36.7575	3.05299	40.7784	73.5397	26.2694	0.916807	27.0832	40.4971	34.0223	30.3766	15.7006	85.6735	22.7207	37.8773	41.8997	50.8045	20.7797	36.1706	10.3962	12.7031	51.4458	21.61	34.9393	68.457	50.6952	43.8809
11.2912	10.3772	30.745	2.52968	0.00975536	76.0659	72.7303	28.6846	108.573	65.5446	0.269969	22.6335	32.0137	32.1791	22.6214	13.4283	46.0838	14.9951	32.979	2.49888	45.3975	66.2567	25.0759	1.35284	26.6063	41.2105	44.2224	31.7938	13.7265	82.0759	35.1891	35.5759	47.3122	47.3961	19.5255	34.7319	9.26286	11.2032	47.3655	40.0813	30.3398	63.1624	67.2908	45.7475
11.3911	10.2136	27.8623	2.06707	0.00745276	73.5673	67.947	26.0236	101.067	56.9827	2.1788	20.5875	45.9384	33.0376	23.3107	12.6088	44.1927	18.1201	29.474	2.03854	43.6561	59.559	23.0661	1.49515	24.3094	39.2565	47.0567	37.1284	11.9656	75.0266	38.5966	31.9416	46.8635	51.5908	17.7502	31.3728	8.24706	9.85759	43.176	48.1502	26.1023	57.1311	70.1411	54.6654
11.491	9.3361	25.2492	1.68874	0.00560261	69.8236	66.3299	22.5428	97.2277	48.8858	3.51553	18.2766	49.631	30.6047	22.6164	11.4697	40.6951	18.7417	30.3019	1.65993	39.2371	53.4775	28.5786	1.47369	21.6327	36.2365	45.9007	36.709	10.4082	79.0441	39.6765	31.7269	44.0501	52.5128	15.8622	27.5699	7.33927	8.66218	39.0775	48.6404	22.3279	51.0758	66.7072	53.9306
11.591	8.22866	22.8808	1.37952	0.0041037	65.4996	60.8931	18.9981	88.8579	43.5431	4.41162	15.9779	48.452	26.7431	24.7541	10.2503	36.6432	18.2112	28.9371	1.35025	33.9986	47.9896	29.955	5.27881	19.0541	49.6267	42.7335	33.7933	9.03901	75.0189	38.121	29.0388	40.4308	52.1164	14.0449	23.9104	6.5295	7.60594	41.2958	45.5202	19.0308	45.342	66.5589	49.2381
11.6909	7.11248	33.0615	1.12686	0.00285544	60.9865	56.4992	15.7354	83.9935	37.9382	4.97101	13.8292	47.6218	22.5043	24.7911	9.06696	33.476	17.186	26.7035	1.0977	28.834	43.0523	29.0492	6.93886	23.0251	63.1373	38.697	39.9025	15.439	68.3035	39.8586	42.6888	36.6867	50.2454	12.373	20.6017	5.80813	6.67547	41.0758	40.9113	16.1843	52.5598	62.0356	43.2801
11.7908	6.08097	39.5246	0.920453	0.001784	78.493	60.4436	18.8409	76.0227	55.2444	5.27586	11.8897	44.4993	18.4446	23.6699	7.9715	42.301	15.983	24.2216	3.54705	24.1334	61.2749	46.4089	12.3577	22.3998	65.6069	34.4342	51.4972	22.0626	77.7939	38.5664	43.2646	44.5069	47.5412	10.8695	31.6032	5.16602	5.85726	39.4147	47.3687	34.2183	55.216	55.8759	37.28
11.8907	10.0833	39.7263	4.90422	0.000853558	85.8383	64.0743	18.587	67.1014	67.4136	6.56197	10.1764	40.513	14.8255	21.9629	6.98274	43.987	15.1035	21.7735	4.09178	20.0316	65.1539	53.7418	14.4092	24.9477	63.0828	30.292	52.7581	24.7662	78.9866	41.4632	39.8597	45.1979	44.4177	9.53372	55.1498	4.59471	5.13856	36.9592	54.0475	40.1129	53.4613	60.934	31.7505
11.9906	17.3925	42.5211	11.5845	5.89516e-05	87.2383	60.9388	16.8427	58.3248	68.6571	10.9677	12.5354	46.6491	11.7394	20.012	6.10302	42.1947	14.0561	30.7875	3.87564	19.2427	63.0231	59.6995	23.5837	23.7248	58.5006	33.966	49.3871	25.1289	84.0837	40.5697	35.8823	42.9434	41.1383	28.8245	68.167	4.08656	4.50772	34.1228	53.4755	40.0161	49.6729	71.8281	32.8516
12.0906	19.0828	54.5766	16.4168	-0.000588321	85.2521	58.0433	14.5803	50.2072	64.5118	13.9337	12.9304	46.7538	23.1629	18.017	7.53836	44.6525	21.9218	32.9282	14.4364	21.2936	99.8544	59.6093	26.8855	21.4288	54.7969	33.979	54.7002	24.1527	80.3967	38.1439	31.718	39.6145	43.5865	35.3284	67.485	3.63459	6.42073	31.1659	49.5211	41.9459	45.1106	71.8471	30.6379
12.1905	18.2808	56.0154	16.4169	-0.00108201	81.4257	52.6823	12.2834	69.9018	58.0378	15.7988	12.3188	44.1061	38.6003	16.0897	11.5309	43.1865	24.5103	31.9803	16.8727	25.3164	110.176	56.297	26.8858	18.9847	50.1516	32.0865	52.9629	22.4664	77.3365	35.2031	27.8418	36.0344	43.7028	47.7172	61.7463	3.23255	6.85255	28.2475	44.2431	39.8985	52.2533	77.6363	36.2163
12.2904	16.4963	53.442	14.7099	-0.00144155	77.1097	46.7028	15.3123	74.627	64.6405	16.8297	11.2422	40.3576	42.9471	15.2963	12.6953	39.9497	24.6151	29.7533	16.0519	24.9874	131.424	51.4472	25.1498	18.8648	45.3476	29.3085	51.7971	20.4586	70.8161	32.1968	32.5221	48.9767	42.4049	50.0485	54.5868	2.8748	6.61496	25.4607	38.704	36.1663	52.8284	75.0032	35.5923
12.3903	14.4407	49.5253	12.5774	-0.00171024	72.2323	40.9017	15.3344	71.8733	66.5828	17.2366	10.0005	36.3241	41.3935	14.1561	12.4741	46.994	23.5991	39.204	14.1089	34.7896	175.411	46.0427	23.4299	17.3039	40.7382	26.2249	47.4319	18.3635	65.7603	39.7335	31.2401	51.505	40.2924	47.8919	49.6323	2.55634	6.10165	22.856	33.4234	37.3439	50.2001	79.5109	32.4374
12.4902	12.4341	45.3283	10.5162	-0.0019311	75.0958	43.4566	24.6475	65.7267	62.9203	17.5178	17.7891	39.2506	37.0355	12.8774	11.6215	47.561	22.1233	41.0551	11.9488	36.2347	208.076	40.6382	23.8002	25.8271	36.4681	23.1549	44.0654	16.3173	63.6991	40.8555	41.4639	49.646	37.7531	43.9349	50.4127	3.10816	5.50056	20.4564	28.6286	35.272	46.1696	83.1059	28.4859
12.5902	10.6071	41.2603	8.69466	-0.00212184	74.3176	41.3676	26.6807	59.2685	58.4779	17.3684	20.5699	38.3201	31.658	11.5811	10.5264	45.0288	20.505	39.5209	22.2177	33.85	209.456	35.5294	22.458	26.3897	37.0863	20.2634	39.3121	14.3946	66.0965	39.2528	41.1097	46.1022	35.0353	39.6872	46.6069	6.04239	5.04688	18.2681	26.4689	31.8514	41.6834	93.6129	24.5243
12.6901	9.00028	37.4657	9.22619	-0.00226918	78.1516	42.2076	25.2567	64.5807	52.2771	16.9104	20.6732	35.6872	26.2385	20.9683	9.38438	41.1787	23.1653	36.6128	23.7515	29.9646	202.734	35.0682	20.302	24.4337	35.3172	17.6266	34.3045	12.6315	74.6594	36.5982	37.6027	47.8732	32.2944	35.923	41.3989	7.21938	5.91801	18.4851	23.7754	28.0502	37.2241	92.0014	25.7196
12.79	7.61322	33.9827	9.85825	-0.00234512	77.8218	40.5746	25.5212	62.7828	47.6009	16.2385	19.4314	32.4311	21.2671	25.1722	8.28919	40.1279	23.4451	33.2769	21.8941	25.7378	188.521	34.7815	17.8571	24.5649	32.5951	19.7751	29.558	17.7739	72.6185	33.6406	33.4374	45.9085	29.6257	32.0285	47.9148	7.45951	5.92858	17.9254	20.8661	32.7676	43.1916	85.1257	24.1251
12.8899	16.3546	30.8082	9.05653	-0.00232097	75.1626	42.1418	23.6691	57.704	44.1272	15.4254	17.595	29.079	16.9495	26.3285	7.28162	47.0464	23.3623	43.8917	18.9707	22.4625	172.09	32.7236	15.4183	43.6146	31.4333	30.8529	30.0499	19.8424	71.2479	30.7067	29.4186	42.5314	27.0843	28.324	46.4524	7.21889	5.56512	16.9251	18.0555	32.6425	49.0326	76.3768	21.4991
12.9899	18.7283	27.9239	7.83163	-0.00217768	71.2776	39.7451	20.7596	61.4288	43.5317	14.5266	15.5761	25.8765	24.5998	25.7531	16.6662	47.5505	24.2116	45.9793	15.9512	19.1327	186.396	36.9034	13.1401	46.0125	33.6811	34.8912	32.5972	20.0772	65.7753	29.9537	37.7135	38.7675	41.0588	29.1271	47.08	6.74916	5.0619	15.7002	17.0307	30.6373	49.1561	67.3834	18.6575
13.0898	25.8128	38.8598	6.5846	2.36611	75.9818	35.9055	17.6288	72.3786	40.2317	13.5837	13.5924	32.495	26.2802	24.2507	20.0307	44.9889	26.4036	44.2677	13.2043	30.8591	190.71	47.154	11.1435	45.7048	32.8165	35.0417	31.2945	32.2079	81.1723	46.9731	42.9176	50.8859	50.9504	27.6333	43.4883	6.18753	4.52921	14.391	29.8179	30.3578	46.5116	75.7041	19.5622
13.1897	26.742	41.0772	5.4594	3.05804	76.2093	31.7544	14.6727	77.8546	35.8474	16.5369	27.7161	42.0872	24.8416	22.3069	20.3921	41.127	26.249	41.0137	10.8389	33.4863	181.632	50.0411	15.6556	41.9184	30.6303	57.6732	33.4899	37.5452	93.1901	51.6727	40.9335	52.9691	55.338	25.2425	38.6141	7.58188	18.8733	16.7897	33.7978	28.105	42.6758	80.3704	21.299
13.2896	30.9561	39.6208	4.49426	3.02322	73.9138	27.7753	12.0545	85.1089	31.24	18.3391	44.2508	44.0283	21.9741	33.6661	19.3345	36.8772	25.0467	37.2789	8.85629	31.9948	170.161	48.8415	17.0174	51.7764	27.9828	66.2224	31.9661	38.7941	91.1335	51.0103	36.9511	50.9643	56.2594	22.6157	33.6574	7.91323	28.7219	17.59	33.3472	41.4168	56.9516	77.7541	20.2894
13.3895	30.2733	46.0402	3.68605	2.70686	70.272	41.9061	9.81807	99.6608	41.0839	19.2722	50.7449	42.374	36.3821	38.371	17.6803	32.6941	23.4256	33.5488	7.21785	28.6605	187.075	45.5272	16.6346	50.6578	25.2778	75.1379	35.0712	37.6748	92.8532	48.1513	32.6971	49.699	60.3527	20.0532	33.1037	7.69642	31.2141	17.4105	41.1961	51.5876	60.713	71.3871	18.2188
13.4895	27.5893	45.8649	3.01734	2.31178	70.3898	73.7247	7.94968	111.812	48.7548	19.5581	50.8166	39.178	40.4082	39.1953	15.8479	28.7889	21.6864	30.0326	5.87416	24.7865	183.29	41.2661	20.1681	55.8707	23.1051	76.4706	33.8287	35.2703	87.0165	57.3708	28.7133	65.8743	67.6621	17.6805	32.4016	7.21568	30.3596	20.2761	43.2649	58.9475	59.1894	64.2354	15.8749
13.5894	24.278	43.2564	2.46747	4.45256	92.7339	122.849	6.41097	110.112	49.1057	19.3708	47.6731	40.4474	38.9147	37.8449	14.0427	30.1345	19.9691	26.8085	4.7768	40.6015	171.365	36.733	20.7239	52.9779	20.8775	129.38	34.4791	41.1714	78.7956	58.2998	25.1402	71.2814	69.9652	15.5397	29.5066	6.62597	28.1056	21.7461	41.2601	58.2045	55.1972	71.1935	13.6079
13.6893	28.1051	39.8912	2.01674	8.04986	102.344	155.467	5.15579	101.9	50.5978	18.8459	43.1188	38.6938	34.8014	35.3592	12.3586	28.9968	18.3356	32.6841	4.45435	44.2295	157.205	32.303	19.6779	47.8003	18.7484	194.13	32.2021	42.568	70.267	62.6967	21.9862	73.1865	69.1682	15.1206	26.0285	6.01018	25.3839	21.8098	41.0138	53.7895	52.2135	69.5101	11.5574
13.7892	27.4856	36.4322	1.64788	10.8673	107.25	221.905	7.62305	101.418	47.8225	18.0882	38.144	35.6648	29.7393	32.3627	10.8322	26.7507	16.8099	45.9511	3.88011	42.1456	152.828	38.6643	17.857	52.2348	16.7797	234.391	28.8086	41.3544	62.2193	61.3501	19.2191	69.8545	66.521	13.9849	22.6156	5.41105	22.6279	21.0353	38.0716	51.894	52.2555	64.1087	9.8528
13.8892	25.0491	33.1303	1.34626	10.8843	106.598	269.408	8.06567	94.3725	47.921	17.1779	33.2701	32.2298	24.643	29.223	9.47082	24.1121	19.5664	49.067	3.27128	45.994	154.427	39.9412	15.7462	52.4489	23.0137	262.55	25.1772	38.7236	54.91	57.6827	16.7973	65.5131	66.5739	12.6115	19.5044	4.84911	20.0279	19.7914	34.0601	50.7943	49.4028	57.4208	8.34158
13.9891	22.043	30.0696	1.66785	9.80127	102.844	269.362	13.4482	84.661	44.6545	16.1757	28.7516	28.8079	19.971	26.1489	8.26815	21.4433	19.9603	58.1038	2.71181	43.8606	146.313	43.8095	13.6191	49.3121	24.4899	262.522	21.7115	35.416	48.3829	53.236	14.6796	60.0656	64.5221	11.2223	16.7586	4.33293	17.657	18.3149	50.3336	46.7339	45.3104	62.1969	7.03358
14.089	19.0358	27.2679	3.44483	8.39535	97.4665	249.942	15.3123	74.3266	50.5001	15.1265	24.6934	25.5892	30.4845	30.4909	7.21167	18.9175	19.2752	58.7029	2.22775	39.2505	150.915	43.4746	11.6209	44.3554	23.7917	247.834	18.5763	31.8816	60.3814	48.6904	24.4726	54.4731	61.2615	9.91403	14.3724	3.86461	15.5326	16.7551	54.5453	41.597	40.8455	68.392	5.91653
14.1889	16.2663	24.7175	3.71438	7.00361	91.3478	224.023	14.8089	64.3886	49.8445	14.0635	21.1192	22.6486	33.0816	31.4784	6.28676	18.8947	18.1351	55.6256	1.82103	33.9261	194.919	40.9154	9.81934	55.1977	22.1752	226.339	15.8193	28.3854	73.6776	44.3338	25.3945	49.1355	57.3718	8.72322	12.3142	3.44287	13.6471	15.2039	52.7747	36.3249	36.4466	66.558	5.76003
14.2888	13.8158	22.4017	3.42334	5.75676	85.006	197.323	13.2834	55.3079	62.1889	13.0107	18.0105	20.0041	31.5107	37.4062	5.47876	17.7714	16.8396	51.1359	7.52434	28.7296	225.546	37.3096	8.23762	54.1091	20.2437	202.506	13.4336	25.0753	73.4538	40.2765	23.5717	44.2015	57.0646	12.4499	10.5457	3.06485	11.9824	13.7155	49.2544	31.3595	32.321	61.2875	5.22609
14.3888	15.5254	20.3011	2.9645	4.69155	78.7396	172.228	11.4315	53.9484	68.7236	11.9856	15.3291	17.647	30.5897	38.9484	4.77376	16.1934	15.5303	46.2915	15.7702	24.0238	257.927	33.3428	6.87361	49.4012	18.2799	178.788	11.3884	22.0258	68.2515	36.5492	23.171	39.7091	55.0922	13.2718	9.02879	2.72701	13.3966	12.3199	44.1995	32.7356	28.5532	54.8467	4.5786
14.4887	15.0135	18.3968	2.49405	3.80418	81.4825	149.595	17.8048	52.9106	67.1415	11.001	13.0292	15.5567	41.6228	38.0046	4.1591	14.4929	14.2717	41.5692	17.2132	19.9292	266.885	30.3836	5.71216	43.9488	16.4099	156.455	9.64489	19.2671	62.7591	33.1477	21.1343	37.3812	55.1941	12.7879	7.729	2.42568	13.1796	11.0313	38.7686	31.0768	25.164	61.0272	3.93659
14.5886	13.6098	16.6706	2.06841	3.07538	80.4329	129.595	19.1136	54.775	61.7292	10.0661	11.0639	13.7083	48.5083	35.7353	3.62342	18.3146	13.0901	37.168	15.9898	20.6141	255.36	37.1604	4.73225	38.7054	14.6841	136.092	17.6743	16.8024	56.3561	30.0541	24.694	48.5658	53.5282	14.5533	11.3419	2.15724	12.2684	23.2703	33.5344	29.1954	30.1261	60.8792	3.34916
14.6885	15.4256	15.1063	1.70283	2.48173	77.2851	112.109	18.0267	51.9865	56.3245	9.18737	9.38893	13.5098	47.7377	33.34	3.15669	19.0449	11.9944	36.7225	13.904	24.412	246.111	38.7412	3.91109	45.9256	13.1166	120.176	19.8877	16.4529	50.063	32.9286	39.2981	50.3988	50.845	24.6006	15.6359	1.91825	11.1125	29.6777	28.7538	26.2873	38.2148	56.7365	2.8322
14.7885	14.9663	13.6887	1.39647	2.00051	73.0575	96.9069	15.9561	47.1595	49.8046	8.36881	7.96396	12.6408	43.2204	36.95	2.75007	18.2691	17.9644	37.2358	11.712	24.32	228.416	37.4631	3.22647	47.778	11.7051	105.179	19.3825	15.4814	44.2491	34.9135	40.4413	48.3164	51.1669	27.3822	15.9681	1.7056	9.92202	32.3804	24.5165	23.7179	40.0189	57.5358	2.38659
14.8884	13.5885	12.4042	1.14289	1.61155	68.3575	83.7309	13.6241	41.6816	43.1943	7.61239	16.3418	11.5166	37.2282	37.2368	2.39585	16.8261	22.4406	35.3429	13.3804	22.2484	212.517	38.8152	2.65785	44.4951	14.7515	91.4974	17.7211	25.1673	39.0175	33.9709	37.4407	44.7547	49.7599	33.4512	14.795	1.51648	8.79034	32.7805	20.8276	20.8772	38.6886	62.3787	11.745
14.9883	11.9343	13.7325	0.934304	1.29771	63.5418	72.3296	13.3825	41.4869	52.6325	6.91801	19.5077	18.7425	31.0202	41.1537	2.08728	15.1522	23.4826	32.5193	14.1514	21.18	203.913	43.6431	2.18701	39.8818	20.2704	96.1148	15.6755	29.7226	34.3656	31.8584	35.5215	55.8461	47.3515	34.3591	13.1558	1.34832	7.75437	31.7972	22.6104	18.1104	35.9181	60.3481	14.6846
15.0882	10.2951	25.6685	0.763299	1.04472	64.9646	62.473	16.8907	51.1805	53.5717	6.28418	19.8699	26.2134	25.2422	41.4161	1.81845	13.4677	22.9362	29.4544	12.9918	21.3028	188.871	43.8292	1.79802	41.7106	21.583	93.1442	13.6136	30.8975	47.6271	29.3662	32.0065	63.1858	44.4128	32.5798	20.3963	1.19886	6.82423	30.0283	28.4622	15.5713	57.9482	55.4063	14.7136
15.1881	8.792	28.6668	0.623349	0.840917	63.6991	53.9558	16.9892	52.3789	50.3209	7.1185	18.808	40.5544	20.1787	39.6541	1.58424	11.8772	21.6997	26.4596	11.2358	19.578	172.084	41.5286	1.4772	43.5157	20.9727	86.3922	28.1169	30.1077	60.2411	35.4703	33.6053	62.6314	41.2452	29.7533	21.4415	1.06607	5.99768	27.8584	29.2627	13.3145	71.5945	49.505	22.9118
15.2881	7.46509	28.188	0.508914	0.676833	60.9626	54.053	15.5436	49.4328	46.9223	7.59287	17.1006	44.7459	15.9095	36.8585	1.3802	10.425	20.2064	23.6652	9.43828	17.177	158.885	38.534	6.07477	50.0593	31.7261	78.0504	32.3981	28.2453	60.7017	36.2126	31.3071	58.8899	46.3742	26.6534	20.0897	0.9481	5.26716	25.5309	27.6242	22.6349	74.2472	53.8113	24.4605
15.388	11.2696	26.4478	0.415384	2.07359	57.4859	54.0139	13.5294	48.6667	42.0264	7.80047	15.1773	44.0747	12.4055	33.6224	1.20243	9.1236	18.6623	21.1159	7.80885	24.8005	179.889	34.8264	21.0974	57.9541	34.7112	85.319	31.8724	25.8645	56.641	34.6872	28.0267	54.0589	53.6216	23.6314	17.9532	0.843302	4.62321	26.7142	24.9476	25.3344	71.4457	68.784	23.6753
15.4879	11.974	24.3368	0.338974	2.4138	65.9416	50.1071	11.4357	45.0301	36.7425	7.81112	13.2664	41.2282	9.58612	30.2927	1.04759	21.1529	17.162	18.817	6.40807	26.1127	178.163	30.9415	30.9382	55.727	37.0216	91.0843	29.2747	23.3029	53.7407	32.2959	37.8136	54.048	56.3267	20.8342	15.6976	10.5396	5.79664	26.4224	21.9655	28.1212	66.1651	70.8148	24.9179
15.5878	11.3215	22.2054	0.276561	2.30552	77.5687	48.6039	9.48985	40.2647	31.7522	7.67629	11.4811	45.1988	7.35176	27.0647	0.912719	27.5975	15.7462	16.7565	5.23499	24.5142	167.361	27.1746	34.1153	50.5347	36.0007	90.7328	25.9597	23.61	48.9237	37.9079	37.6304	62.7964	56.1997	30.2408	19.2849	14.884	5.94607	25.2646	19.0449	85.3249	59.9779	66.9724	23.4084
15.6878	10.1512	20.1846	0.225594	2.03217	81.6389	44.4901	7.78123	41.888	27.1337	12.6626	9.87023	44.4007	20.8793	24.0414	0.795224	29.0226	14.4297	17.9134	4.26601	21.7575	165.74	28.0901	33.5831	59.0602	33.5703	85.4786	39.084	25.8377	48.9605	38.978	34.4631	63.2329	54.3639	32.3897	19.0563	16.3383	5.64249	23.6352	16.3544	118.997	53.693	64.5583	20.8762
15.7877	8.85616	18.3168	0.183992	3.29533	81.3321	46.1466	6.32926	39.85	40.2402	16.0226	8.44729	41.4774	26.2963	21.2698	0.692865	29.7784	13.2148	40.0729	3.47155	18.7167	159.251	28.7552	31.1348	69.0844	30.6536	77.9678	41.9435	25.8805	61.0153	40.4282	30.6601	59.8613	51.5519	31.2706	17.4217	16.2752	5.16135	22.0074	13.9579	126.144	47.7061	59.1644	31.3434
15.8876	7.61135	16.6093	0.150057	4.71764	78.5748	47.151	5.12013	36.1975	53.4923	18.137	16.7127	37.755	26.7176	18.7645	0.603692	28.3824	20.5239	47.3597	2.82283	20.4647	147.599	30.2215	32.4679	66.6201	27.6833	69.7029	40.0829	24.6872	61.2153	43.7708	27.7949	55.1264	48.2374	28.8117	15.3949	15.4549	4.63294	20.2199	11.8652	120.6	42.1915	59.0286	39.9249
15.9875	6.48622	24.3293	0.122409	4.80324	74.5273	44.1638	4.12631	32.0179	56.2244	19.3058	19.799	40.5178	24.614	18.8707	0.525989	26.0503	22.9227	47.8131	2.29435	19.5312	134.524	29.349	31.0724	60.4744	24.853	67.9678	36.2877	31.092	58.7436	49.3123	24.6343	50.1014	45.2079	25.93	13.3863	14.2949	4.11651	27.9562	10.0601	109.613	42.3939	55.0152	40.2491
16.0874	5.50046	25.84	6.4134	4.35595	69.883	41.7864	3.31648	27.8671	53.6616	19.7653	20.1032	39.4398	21.435	18.0605	0.45826	23.4123	31.8879	45.2919	1.86435	17.4856	132.874	27.2765	33.8972	70.5963	22.2399	63.2665	34.0881	33.2472	57.5543	49.1196	21.6463	45.2401	41.9606	28.6454	11.5479	13.0207	3.63692	31.5127	8.51501	96.8915	43.4416	49.5517	37.1103
16.1874	4.65127	28.6635	7.96894	7.48206	65.0504	45.5581	2.66033	24.0088	60.7922	19.7006	18.9976	36.6754	17.9957	16.7829	0.399203	30.4161	34.5403	41.6308	1.51475	15.1173	137.989	24.6772	33.1937	71.2487	27.3183	57.2845	30.5892	32.9006	56.4697	46.5517	18.9573	40.7185	38.6833	28.007	23.9342	11.7508	9.42702	32.4526	7.19905	84.2643	41.5577	43.8112	32.7854
16.2873	11.2037	28.1199	7.68989	8.45942	63.4262	43.8133	14.2324	32.2501	66.7564	19.2563	17.2563	33.3026	14.7244	28.5277	9.09173	32.8955	34.241	39.6099	1.23063	12.8036	132.226	29.3317	30.6803	65.6977	28.0492	50.9703	32.8902	31.1571	52.1332	43.126	24.5519	36.5892	35.4907	29.9146	26.6108	10.5443	11.3543	31.8023	14.5926	72.5639	38.3619	55.4646	28.3185
16.3872	13.0665	26.3592	6.79177	14.5248	60.4944	55.5594	18.195	41.9742	65.0338	18.5458	15.3061	29.8472	28.3632	33.6817	12.5893	32.1318	32.6282	36.489	0.999785	10.7074	122.4	30.2091	27.3772	58.6675	32.0197	44.8358	31.4567	43.3906	46.8978	43.4723	35.8494	32.8517	32.4491	28.8475	25.4464	9.42802	11.4861	30.2311	17.0761	62.1082	39.4071	63.5726	24.1559
16.4871	12.8137	43.0885	5.76838	15.4494	59.3697	62.974	18.3832	43.806	59.6995	17.6568	13.3734	26.5533	34.0237	34.9693	13.4597	29.8781	30.4946	37.5875	0.812253	8.88272	125.111	29.023	23.8723	51.7453	32.0045	42.7124	28.9712	48.2849	41.6953	41.4144	39.933	29.484	29.5941	26.5639	22.9433	8.41089	10.8306	28.1711	17.0712	57.8274	38.1221	62.9093	20.4586
16.5871	11.6927	46.8961	4.80717	14.2654	60.1531	61.4594	16.8553	41.739	53.3409	16.6572	20.2017	23.5227	33.897	34.0685	13.0556	29.2329	28.2192	38.066	6.77941	7.33108	119.108	26.8009	20.4875	45.4157	30.2365	39.219	25.7269	48.7782	38.2673	38.4607	43.5324	29.9396	26.941	25.0506	20.1441	7.49271	9.87402	25.8973	15.8922	51.813	35.4044	59.5188	23.6241
16.687	10.2963	45.7061	3.96788	12.3727	61.2615	64.9909	15.9295	37.9457	46.5654	15.5986	22.3514	34.3039	30.8988	32.0041	12.0827	27.2061	25.9784	36.1114	10.1167	6.03042	109.929	24.1477	17.3845	39.7814	27.7946	35.2079	22.3903	46.7622	44.0738	35.2841	47.2737	28.4449	34.6467	22.8146	17.4619	6.6687	20.2731	33.1953	27.7474	49.493	32.1444	54.0298	23.02
16.7869	8.8947	42.7309	3.25891	10.3917	59.9351	61.7485	14.1156	33.5813	58.2069	14.5193	22.0276	37.2349	26.73	29.394	10.9038	24.6448	23.8497	40.2364	10.3194	16.579	99.9885	21.4098	14.63	40.2073	25.1907	34.3591	19.2611	43.4237	43.1467	32.1757	44.4893	34.712	38.2225	20.4081	15.0413	5.93194	23.5277	36.2963	31.4297	48.5523	28.8019	52.0045	20.896
16.8868	7.60205	39.2594	2.66969	8.57431	57.283	58.9875	12.0611	29.237	59.8312	13.4473	20.4876	36.4228	22.339	30.9295	9.6998	21.9813	21.8632	42.2216	9.34069	26.4126	98.3498	18.7767	12.2368	63.5913	22.6587	31.9959	16.4554	39.4951	39.797	34.2643	39.9722	35.3186	50.3548	18.0803	32.5597	5.27477	23.4804	36.7873	31.0015	44.7221	34.4025	47.6238	18.3122
16.9867	6.45743	35.7965	2.184	7.00302	53.9708	57.022	10.0785	25.1943	58.2158	12.4026	18.436	33.9534	18.2175	34.3236	8.55664	24.1022	20.026	42.4534	8.02444	28.5719	92.109	16.3435	10.1882	65.7217	20.2977	28.9773	14.0003	35.4181	42.3398	38.1788	35.3076	33.5834	56.1164	15.9334	36.4505	4.68958	23.0061	49.7973	28.6633	49.8216	35.215	42.4923	15.7471
17.0867	5.4656	32.5288	1.78536	5.68553	55.0597	52.1135	8.30245	21.5673	53.4052	11.3985	16.257	30.8718	14.5871	34.6125	7.51049	23.6868	29.3767	40.1429	6.71761	28.6033	84.3641	16.944	8.45314	61.5522	18.1418	25.7866	11.8817	31.4489	57.4972	37.8734	36.5555	50.149	57.8446	14.0002	34.9399	4.16905	22.0992	55.6748	25.5854	48.6785	46.7683	53.3683	13.3985
17.1866	4.61644	29.5145	1.45889	4.59947	53.9221	46.3593	6.77499	18.383	51.6237	10.4437	14.1506	27.6892	15.6525	33.1781	6.57235	22.0952	32.3106	45.3466	5.54771	31.2926	76.4511	26.4327	16.1704	55.2858	17.598	28.1009	10.0684	27.7272	60.7215	35.8283	33.9076	54.0873	57.0794	20.562	60.7019	3.70629	20.3353	57.0941	30.7684	44.7463	49.7752	55.9179	11.331
17.2865	3.89445	26.7612	3.99848	3.71287	55.3453	40.6749	7.32479	25.7969	57.7418	9.5431	12.2124	24.7564	14.8275	30.8605	5.74081	20.0407	32.234	45.018	4.54798	29.8729	68.919	30.0481	19.1847	54.9609	16.3903	27.7334	8.52398	24.3204	57.6803	33.1633	30.3069	52.6568	54.8301	22.0948	65.3825	6.6148	18.309	55.8109	31.096	39.8075	48.4891	59.7823	9.54875
17.3864	3.28307	26.2995	4.47984	2.99324	54.3862	35.4281	6.93062	28.8858	56.7174	8.69946	16.709	21.9941	13.1323	28.1631	5.00884	17.888	30.8075	45.7437	3.71337	26.7479	61.9679	30.3318	19.531	52.9756	22.9436	25.9916	16.9967	24.4269	59.5366	30.3753	39.3737	49.1177	51.7535	21.3603	63.7244	7.75079	16.2944	52.9692	34.0735	40.3086	45.2004	57.4917	8.03022
17.4863	2.76653	24.67	4.18406	2.41112	52.1183	30.7375	6.14602	28.4226	52.297	7.91382	17.9118	27.0495	11.1504	25.3806	4.36718	15.8156	28.8354	43.4584	3.02514	23.1268	55.6461	30.8317	18.4519	56.8334	25.9483	29.0613	19.4544	23.3375	63.5305	42.9291	38.8448	44.9177	48.2727	19.6938	57.9272	7.94446	14.4098	49.3071	33.1331	37.7178	43.6338	56.5228	7.83973
17.5863	7.52067	22.6984	11.0214	1.94122	49.187	29.5145	5.25435	26.2913	46.5343	7.18562	17.3926	27.7922	9.19745	22.6792	3.80613	13.9031	32.7992	44.2917	2.46141	23.2559	49.9376	29.4102	16.6929	53.4425	25.8423	30.3987	19.088	21.6238	60.5778	45.976	35.473	40.684	50.0988	17.7302	51.0565	7.65695	12.6986	45.2936	39.5537	41.1333	40.4768	53.2409	27.3556
17.6862	10.0956	20.7094	12.2908	1.56244	56.0312	34.9282	4.3926	23.5051	63.2087	6.51325	17.3148	47.1566	26.2018	20.1468	3.3163	12.1789	33.7099	45.3188	4.70866	21.3706	53.1377	27.0415	14.69	62.5103	24.3734	29.3955	17.5087	19.6379	55.2648	44.9146	31.525	36.6742	51.0747	18.9691	44.3437	12.7808	11.1687	41.2209	39.8601	43.7832	36.7255	53.3689	34.7508
17.7861	10.3768	18.8242	11.4612	3.38528	58.3597	34.6194	3.61973	22.9197	66.9295	5.89491	16.1926	54.6347	32.4024	17.8242	2.88903	10.6455	32.6637	43.1867	5.06	28.5211	59.6903	24.297	12.6881	60.2798	23.2396	36.9196	15.514	24.9752	49.4504	42.1983	27.7302	32.9806	50.0662	18.305	38.2353	14.7273	9.81245	42.9591	42.6055	41.9368	32.8936	51.5836	35.002
17.886	9.67306	17.0821	9.97646	3.76118	57.8131	32.0007	2.95432	34.0762	64.1059	5.73782	14.6185	54.89	32.6851	15.7243	2.51649	9.29257	30.7827	42.954	4.67343	30.8639	58.9502	21.5025	10.8161	54.7188	21.4618	38.7706	13.4852	26.8147	43.856	38.9314	31.3545	41.8974	47.889	17.2092	32.8489	14.9889	8.61563	42.3919	40.9661	38.1533	29.2338	66.2396	32.2594
17.986	8.61163	15.4893	8.41457	3.53194	55.6681	28.6291	3.42898	37.1238	58.3014	5.50809	12.9171	51.842	29.9957	13.8439	4.07236	8.1049	28.6074	40.4129	4.0531	29.3257	55.3094	27.9953	9.13327	48.572	19.4986	37.5667	11.5921	26.5918	39.8766	35.6009	29.8516	47.3772	45.0731	15.6487	28.1695	14.3942	7.56215	40.4755	37.3699	33.7441	25.8583	68.3003	28.4938
18.0859	7.48421	19.1978	6.98783	3.0883	52.6931	25.1935	3.34239	36.0874	58.9916	5.23048	11.2584	47.4656	26.0589	12.1711	4.55136	7.06542	26.3939	37.02	3.40954	26.1936	50.7049	29.9266	7.6587	42.7395	17.5619	34.8412	9.89915	25.2147	48.3404	35.4607	26.9306	46.9515	41.9588	13.9864	27.2634	13.3994	11.602	37.8901	33.0978	29.356	22.8059	65.3654	24.6086
18.1858	6.41846	19.5067	5.7572	2.60501	49.3462	30.5753	3.011	33.1668	55.2463	4.92428	9.72484	47.6475	21.8417	22.0927	4.50057	6.15736	24.259	33.4522	2.8231	22.6156	45.9729	35.4505	6.38887	37.4758	15.7435	31.4765	13.7016	29.6469	48.0975	34.1785	23.8244	44.1418	38.7617	12.3852	25.9683	12.2526	12.6353	34.9419	28.8011	25.2848	20.0774	59.6866	20.9896
18.2857	5.46304	18.5393	9.72368	2.15459	45.8967	41.5501	2.59834	29.5411	60.2984	4.60378	8.34981	44.9835	17.8499	28.3361	4.20634	5.36502	22.2518	30.0116	2.31771	19.1387	41.4574	36.4566	5.30877	58.1898	14.0772	27.967	14.3529	37.4031	44.6555	35.6951	20.9194	40.5174	35.6148	10.9116	23.3747	11.0852	22.9256	31.888	24.789	28.0805	21.5709	55.3148	17.7759
18.3856	15.1171	17.153	10.1138	1.76219	42.4986	43.0298	2.18472	25.8217	58.5798	4.27922	12.2054	41.1774	14.5965	30.4695	10.5425	8.25316	20.3886	32.276	1.89392	15.997	37.2842	36.1378	4.39828	59.927	12.5696	24.578	19.9358	40.3334	40.2719	34.518	18.3152	39.8162	41.3103	18.6975	31.4618	9.96409	25.9687	28.8849	21.1876	27.4001	24.2898	49.6723	14.9922
18.4856	17.9718	15.6883	9.19992	1.43187	47.6032	40.5331	3.37358	22.3072	53.6938	3.95817	13.3692	37.0706	11.712	30.2414	16.7406	9.13408	18.6702	31.4193	2.79685	13.2667	38.3492	33.989	3.63578	56.6992	11.2147	21.4414	20.9058	40.0913	35.8458	32.2802	34.1149	37.2934	43.4622	20.8762	31.9228	8.92047	25.6784	28.9377	18.0283	37.5864	24.2669	43.8443	12.6139
18.5855	17.7468	14.276	7.92044	1.15899	48.9592	36.5958	3.61265	19.1271	48.9289	3.64609	13.1143	33.0637	18.7558	34.3007	19.8129	12.2931	29.2825	29.2641	2.8456	22.0649	36.6045	30.9815	3.00039	62.8503	10.9878	20.5038	23.0747	38.0685	53.1199	34.8024	36.0461	34.1694	43.4036	20.4973	29.5004	7.96617	23.9598	27.8909	15.9715	40.0438	23.0023	46.0709	10.5979
18.6854	16.247	19.2247	6.64486	9.29509	48.1653	32.3552	3.4032	16.3206	51.2127	3.34668	15.058	29.3332	20.6401	34.9569	20.051	13.0642	35.215	26.6708	19.2035	32.1051	33.8252	27.6807	2.47285	59.6861	19.0829	18.8709	24.995	47.3911	55.8896	34.0888	33.6457	42.9896	42.0099	19.0388	26.199	7.10274	21.728	27.98	13.9004	38.3707	21.1266	43.9724	12.9841
18.7853	14.3309	19.9919	5.76696	11.5555	49.2551	28.2965	3.01016	13.8814	48.7787	3.06222	15.0866	25.9437	19.7914	33.7091	18.9563	12.6596	36.3608	32.5775	23.2996	36.0899	54.1422	24.4035	2.03618	53.8829	21.5944	17.2052	27.7438	50.4277	53.0172	35.6682	42.3912	44.1701	39.8523	17.2063	22.8377	6.32656	19.4121	26.9905	11.9654	54.703	33.8708	43.0557	13.5179
18.8853	12.3918	19.1676	8.20091	11.2852	48.3036	24.6042	2.56886	15.5537	49.9198	2.79407	18.6202	32.1281	19.0591	31.4703	17.3073	11.7225	35.3055	33.276	22.4372	34.8444	59.2737	24.4255	1.67554	49.8688	21.5109	15.3784	26.8893	49.7707	50.2582	34.5187	41.5159	42.1701	37.3	20.6805	19.7273	5.63152	17.2031	25.3969	17.505	58.4136	38.1628	44.6908	19.4619
18.9852	10.5967	37.9115	8.20805	10.0495	59.3179	21.3272	2.14452	17.5672	52.0357	2.54304	19.2211	33.0917	19.1086	28.7888	15.4995	10.5885	33.306	31.6868	19.8268	31.3816	57.9856	23.0999	1.37821	44.5943	20.2903	19.6674	24.5156	50.8132	45.736	32.3022	38.0562	50.7396	35.0744	20.8731	32.2954	5.01063	17.5363	23.5037	18.9131	63.1318	44.1358	56.1482	20.3528
19.0851	9.0043	42.7525	7.35715	14.8565	63.8111	18.4555	1.7651	17.3501	49.4634	2.30938	18.3188	31.6228	17.4788	27.9919	13.7266	9.42811	30.9686	29.2006	17.4978	27.2238	54.1795	21.1278	1.13334	39.3542	18.6366	20.7997	21.6508	49.0116	40.8779	38.077	33.8678	51.3839	34.5861	26.3464	34.3607	4.45687	23.3802	27.667	18.2745	77.7037	44.5928	64.5853	19.0679
19.185	7.62306	42.1752	9.30776	15.2546	111.648	15.9558	1.4393	27.2522	44.7937	2.09305	20.4635	29.131	27.2563	26.2645	12.0764	8.3236	28.5801	26.4684	22.773	23.1049	53.0539	18.9187	0.931867	34.548	16.8835	20.2259	18.7829	45.6884	51.1417	41.5918	29.8066	48.7616	33.208	33.7273	32.3391	3.9635	25.9465	29.1109	17.2894	102.01	42.3607	83.5541	16.9819
19.2849	8.25538	39.6228	9.02904	17.1151	134.993	13.7877	1.16639	30.1583	39.429	1.89362	20.8152	26.3172	29.7663	28.4731	10.5827	7.31063	26.272	23.7854	22.4009	19.3473	49.5919	16.7041	0.766208	30.2647	15.183	18.7965	16.1266	41.6619	51.3684	40.9472	35.3295	44.955	31.3351	34.7814	28.9567	3.52429	25.4509	28.8847	16.2517	106.041	38.9527	86.3674	14.7322
19.3849	7.86721	36.4803	7.99171	16.1314	162.074	23.1208	5.87401	29.5224	34.0983	1.71048	19.6886	23.519	45.7613	28.3786	9.2515	15.0686	24.0997	21.2759	19.9758	32.375	45.3827	32.4539	0.63	26.4897	13.5993	17.0022	13.7606	39.5133	47.8718	38.6052	34.0688	44.6388	29.2215	33.0383	25.3413	8.38434	23.6575	27.6742	14.6423	100.472	35.1642	87.534	12.5973
19.4848	7.08143	33.2934	6.79423	14.1306	177.641	25.2592	23.1531	27.2346	44.1231	1.54282	17.8935	20.8893	49.7657	27.0202	8.07603	17.853	25.3147	24.3807	17.038	48.3336	41.11	42.6852	0.518029	23.1775	12.1541	15.1184	11.698	36.4408	46.5614	35.6759	30.8718	43.1005	27.0286	33.1963	21.9328	12.5803	21.412	25.9237	12.8739	90.8796	31.4003	82.1895	10.684
19.5847	6.19097	30.2667	5.66468	11.9313	213.133	24.3114	28.9039	24.3103	47.5915	1.38976	15.8765	29.1731	47.4511	25.0284	22.3306	18.1194	30.4478	24.9653	14.2104	51.3799	37.0536	51.6189	0.425928	30.1586	10.8494	13.2935	9.92221	32.991	61.9035	32.6508	27.3566	40.0538	24.8563	31.1667	18.8785	14.0723	23.8496	23.9177	11.6088	86.4695	27.8554	74.3165	9.01848
19.6846	5.32706	27.4672	4.67662	9.8742	226.309	22.1741	28.9589	23.0907	45.9832	1.25032	13.8748	34.352	42.1896	22.7795	27.6203	17.1782	31.4391	23.7993	11.7124	48.4412	33.3142	80.5642	0.3502	42.1238	14.9729	25.63	8.40466	29.4904	63.256	29.7389	24.0365	36.5633	22.7645	28.3211	16.2046	14.1383	23.428	21.8343	10.2119	78.3897	24.6111	72.6686	7.59161
19.7846	4.54275	24.907	6.02533	8.07889	226.521	19.7059	26.4441	28.2227	65.5876	1.12358	15.9237	36.2641	35.916	20.4925	28.4212	15.721	33.466	21.9439	9.59143	43.0918	29.9149	91.5964	0.287865	42.4399	15.9632	30.6153	7.11362	26.1258	73.9558	27.0216	35.5199	33.0879	26.1515	36.3785	18.0386	13.4872	21.792	19.7827	8.84902	69.1891	21.6905	67.072	7.15642
19.8845	3.854	25.624	5.87529	6.56596	219.437	17.2807	22.9926	28.7815	70.5661	1.00858	15.9516	37.3774	29.6815	18.2898	27.0857	14.1053	32.9306	19.8964	12.3413	37.1194	26.8458	92.467	0.236535	55.5087	26.2153	31.4977	15.0495	22.9962	72.7535	24.5228	36.0365	29.8139	32.4748	37.557	17.2573	12.5081	19.7306	17.8262	7.59616	60.1173	23.8599	72.2127	6.39319
19.9844	3.25997	24.4686	5.2114	5.31524	208.478	18.5458	19.422	27.1148	68.1015	0.904345	14.9675	35.7298	24.0062	16.2349	24.8363	22.3493	31.2664	19.4763	16.7646	31.3692	24.084	87.8682	5.17542	55.4562	29.2832	30.8202	23.3833	20.1467	67.2387	22.2415	38.5694	26.8058	35.2827	37.1467	15.5637	11.4121	17.6124	16.4958	15.5342	72.4003	23.5952	69.6558	5.55559
20.0843	13.4775	22.6838	4.43506	10.7268	195.688	24.7281	16.1111	26.4865	62.1949	0.809975	13.539	42.5517	31.6794	14.356	22.2967	29.5767	36.7415	23.8542	24.8003	26.1978	21.6031	80.6031	11.8696	50.9615	29.0215	28.7451	25.3052	19.3729	60.5153	20.7475	36.1414	24.0748	35.8766	34.6223	13.6673	10.3103	15.601	17.4096	18.21	72.9776	43.6629	63.8575	4.75512
20.1842	16.6988	22.6974	3.69977	11.7754	182.275	25.4665	13.2074	24.4063	55.0263	0.724621	11.9778	43.2049	33.5361	12.6606	19.7744	31.2558	37.6142	24.3884	25.2434	21.7149	19.3764	72.3133	14.6234	45.4495	30.4344	39.697	24.2687	18.0246	64.8438	19.0754	32.422	21.6101	35.1128	46.8557	12.2666	9.25907	13.7607	17.3041	29.3073	68.1352	50.953	57.0107	4.0352
20.2842	16.7287	31.8559	3.0555	11.0078	168.939	23.9331	10.7417	26.4256	48.0728	0.647449	10.4479	41.0119	31.5572	11.1442	17.7748	33.6536	36.381	23.2329	22.9701	17.9117	23.6716	63.9306	35.9027	40.0665	29.3811	43.1752	22.0101	16.7697	61.9231	21.6399	36.1783	19.3922	33.5519	49.1743	10.7477	8.284	12.1089	20.2748	32.525	61.1412	59.06	50.1576	3.40737
20.3841	15.4168	33.482	2.51043	12.5613	156.07	21.5842	8.68955	25.6159	52.6523	0.577655	9.0292	41.081	33.5741	9.79625	15.7751	35.223	35.7967	21.4136	19.7828	20.8675	24.0627	55.9576	44.9133	35.1584	27.3007	42.5706	24.5881	20.9847	56.5283	21.6105	34.3162	36.4627	31.5576	47.0673	14.1285	7.39445	10.6412	21.285	31.8024	53.6479	59.7266	60.1482	2.86899
20.484	13.6456	36.7504	2.05712	11.9131	143.873	19.0722	7.00345	23.5071	51.2331	0.514493	15.4683	46.6	31.6716	8.60313	13.8956	33.8915	33.9884	19.4111	16.5826	30.8288	22.8557	53.145	46.7514	44.7146	24.8829	39.8756	30.4955	22.3785	51.1305	28.6331	35.5983	41.375	33.2659	43.1832	20.0209	6.59105	9.34444	21.0925	29.2701	57.5645	56.7631	60.5492	10.9097
20.5839	11.8218	35.9232	1.68342	10.4663	132.441	16.6747	5.63	20.9185	47.0005	0.457332	19.7442	46.4264	27.9817	7.5501	18.5446	31.2655	31.7095	17.4432	13.7044	32.6753	32.093	48.7344	44.699	44.073	32.4781	36.2435	30.8236	22.1132	45.5729	30.3001	33.0399	41.0551	33.2578	38.7776	20.5951	5.86992	8.20213	20.1923	26.0583	55.3356	52.6184	56.6723	13.369
20.6839	13.0408	33.6248	1.37672	8.85116	121.805	14.4965	4.51767	18.2743	49.0624	0.405653	20.6465	43.6707	23.721	8.78201	19.592	28.1812	29.3182	15.6021	11.2393	30.7659	34.001	43.7128	40.7331	51.3229	34.0325	32.3266	28.6774	20.923	40.3437	29.4589	29.8418	38.6201	32.2118	34.4254	19.1382	5.22513	10.8984	18.9052	22.7472	60.4712	47.7225	66.2156	13.3053
20.7838	12.5198	30.9089	1.12561	7.33159	116.167	20.1471	3.62046	15.7811	62.3109	0.359033	19.8058	39.8982	20.6914	9.05586	20.6465	25.0618	26.9797	13.9204	9.17885	27.3488	32.8423	38.64	36.0172	49.431	32.8434	28.4806	28.1622	19.2665	37.4344	27.6169	26.4117	35.4595	30.8204	30.3714	22.0918	4.65006	11.3924	17.436	25.2546	58.5992	58.1366	66.0117	12.1967
20.8837	12.384	28.1889	0.920258	6.00161	114.494	20.9989	2.89881	23.4807	70.3657	0.317065	18.1464	38.9003	21.1251	10.8576	19.8953	22.1094	24.7652	12.4031	7.47867	23.548	30.5117	33.8175	31.2114	45.5211	30.5129	24.8864	28.3505	17.4245	44.9635	25.4523	23.1956	32.1805	42.6912	26.7024	21.4006	4.13788	10.9002	15.9134	28.885	53.6375	59.9682	61.5002	34.3505
20.9836	28.6167	25.6182	0.75242	4.8791	109.914	36.8371	2.31941	34.1579	76.5715	0.279401	16.1817	36.2039	24.5907	25.2962	18.3492	19.41	22.7008	11.0433	7.94709	19.8943	27.8403	35.2806	26.6688	40.6301	27.8083	21.6244	26.3267	15.5644	58.376	23.2632	20.3097	29.0372	48.5346	23.4319	23.1803	3.68207	10.0106	14.4157	28.608	55.4565	57.554	57.3061	40.7771
21.0835	33.1633	23.2455	0.615273	3.95034	103.846	40.6388	1.85493	36.971	74.2873	0.245726	14.1871	32.89	24.1877	32.0822	16.5262	18.5913	20.7925	30.6867	7.30904	16.6111	25.1827	34.1293	22.558	35.8293	25.0881	18.7178	46.0932	26.9857	63.4405	21.175	23.2378	31.1774	50.5496	20.5402	21.9615	3.27657	9.00365	12.9887	26.506	52.4112	53.2222	51.6083	40.1353
21.1835	32.4453	21.0778	0.503203	3.1906	97.1364	39.261	1.48297	35.8331	68.0404	0.215746	12.3023	29.4866	21.8925	34.3421	28.7939	25.3318	19.0379	37.793	6.32639	34.1846	22.6816	32.0137	18.9399	31.4443	22.5106	16.1589	70.8853	32.1679	60.8895	29.3097	27.7231	30.2998	50.1859	17.9948	31.5013	2.91582	8.00805	11.6568	23.6877	47.3435	56.6342	61.217	36.6037
21.2834	29.5746	40.893	0.411614	2.57326	90.2789	35.8716	1.18535	32.8813	60.3024	0.189226	10.5903	26.2387	18.8538	34.0056	41.5976	27.0303	17.4509	38.7132	7.62739	39.1293	20.3855	29.132	15.8145	27.5425	28.6055	13.9242	76.899	33.5821	55.7034	31.2092	26.7795	28.2412	55.2445	15.9075	39.0965	2.5949	7.07902	10.431	20.7255	43.7953	55.1668	61.3764	32.1565
21.3833	26.0278	45.9661	0.33674	2.07363	83.5563	31.9065	0.947296	29.2598	52.3759	0.16592	9.07166	23.2489	34.8702	32.2549	45.0535	26.2424	15.9838	36.9111	7.33008	47.3398	18.3026	25.9993	13.15	24.1059	38.126	12.3158	73.8258	32.8011	49.9053	30.4193	24.2808	25.8168	56.5748	14.0012	38.7543	2.30946	6.23649	9.31403	17.8995	39.0995	56.2172	57.3365	33.1112
21.4832	22.4781	54.3306	0.275521	1.67024	77.1225	28.1753	0.756939	40.3117	44.9061	0.145623	7.74477	20.5486	39.8284	34.7756	43.9527	24.3238	14.6317	34.0362	17.5544	47.0302	16.4238	22.9043	10.9001	37.9728	40.2166	10.7907	66.9908	30.817	44.2854	28.5508	36.1087	42.2011	55.6086	12.2929	35.478	2.05565	5.48378	8.3033	15.3326	36.8177	53.6322	51.7054	32.9144
21.5832	32.1994	54.417	0.225458	1.34498	71.0543	24.6254	10.6595	42.8903	38.1747	0.128076	6.59677	18.1352	56.7415	34.5627	40.7981	21.9831	13.3895	30.8616	19.5476	42.9648	37.3261	19.9987	9.01347	39.2152	38.9231	16.8943	59.0119	28.2465	39.1228	34.536	45.7244	51.8732	53.2837	10.7774	31.3729	1.83003	4.8168	7.39339	25.5221	35.8148	49.4337	64.6885	30.1553
21.6831	33.7297	55.9042	0.184495	1.08293	92.8569	26.809	35.9821	41.242	32.2671	0.113002	5.61739	18.4631	60.2525	32.8543	36.8776	19.5804	13.6966	27.738	59.7508	37.5719	43.9707	17.3534	7.43967	62.6039	36.212	33.2631	51.1236	25.4657	47.4609	35.2767	44.835	52.9041	50.2096	9.44057	36.5601	1.6297	4.22851	6.57731	28.5722	32.8475	44.6869	66.1107	26.5538
21.783	49.6534	53.3554	0.150955	0.871877	130.81	25.7681	58.1929	44.4149	47.4986	0.100053	6.63211	35.8609	56.7842	60.6003	32.8365	17.2897	13.2422	24.8138	68.5361	32.04	44.1583	14.9917	6.13198	64.8158	33.0263	39.9195	43.8614	22.6968	47.2328	33.7985	43.2461	50.3546	49.1271	8.2655	66.8153	1.45182	3.71092	5.84741	28.0426	29.1849	52.5256	65.3498	22.8945
21.8829	57.0837	49.4527	0.123468	0.701932	147.985	23.4879	123.535	42.9485	51.6057	0.0888582	19.587	41.7147	50.1401	127.247	28.9822	15.187	12.4656	22.1419	64.7909	26.9084	41.7292	35.0377	5.04864	60.2689	29.8072	41.1514	37.4138	20.065	43.8565	31.472	55.7719	46.4885	46.9345	7.23505	108.485	1.46131	3.25616	5.19593	25.8603	25.459	57.1816	60.6353	19.5086
21.9828	57.9628	45.2645	0.100921	0.565103	152.934	20.8668	142.127	39.3613	50.0296	0.0790178	24.8378	41.975	42.4893	158.088	25.4463	13.297	11.5782	19.7306	56.7883	22.383	38.3819	43.8145	4.15325	53.9892	26.7505	39.4929	31.803	17.6344	41.0669	28.9104	54.9272	42.3027	58.5983	6.33277	143.351	1.39708	2.8569	4.61534	23.0485	21.9649	56.2847	54.4841	16.512
22.0828	53.7416	41.2027	0.0824349	0.454964	150.856	18.2957	138.035	35.0004	45.8042	0.0701959	25.9088	39.6735	34.9997	167.793	22.2713	11.6188	11.3015	17.5688	48.0264	18.5046	34.8538	46.098	3.41454	125.93	23.9335	36.4239	26.9766	15.682	37.1742	30.0743	50.1302	43.0597	63.8186	8.99171	144.713	1.29905	2.50643	4.09853	20.1335	18.8221	52.7555	57.6342	13.9213
22.1827	47.7141	37.9467	0.0672782	0.366349	144.893	15.93	124.086	30.5625	47.8526	0.0621031	24.8231	36.3382	28.2388	165.414	19.4549	10.1398	10.6894	15.6374	39.878	15.2374	31.4531	44.7922	2.80584	148.703	21.3771	32.7929	22.8532	13.8413	33.2195	34.815	44.541	40.9511	64.9785	20.7605	133.462	1.18829	2.19885	3.63889	19.1289	24.7029	48.1491	55.1705	11.7105
22.2826	41.4059	34.6358	0.0548886	0.2951	136.938	13.8186	106.921	26.386	45.5369	0.0546158	26.0392	32.7244	22.4263	156.489	16.9747	8.8422	18.1492	13.9154	32.7888	12.5144	28.2963	41.6427	2.30477	143.77	19.0759	29.0725	19.3449	12.1504	29.4434	35.0232	39.1759	38.4907	63.6462	24.5281	118.418	3.69787	1.92888	3.23037	17.3368	25.6769	47.7753	50.3834	22.9499
22.3825	35.4794	33.6387	0.88725	0.237844	128.114	11.9627	89.8133	22.6152	45.86	0.0475559	25.0181	29.1921	17.5894	144.371	14.8	7.70685	20.7182	12.3815	26.8158	10.2603	25.4171	58.7514	7.94583	130.628	17.0137	25.5135	16.3672	32.8675	34.6747	33.3361	34.3219	35.3269	60.8482	24.6047	103.181	4.77559	1.69189	2.86748	15.2966	24.3275	66.5529	44.8874	32.4254
22.4825	30.1824	31.4037	1.08909	0.191826	119.085	10.3448	74.2316	20.0159	62.1343	0.0407851	22.9426	25.9004	13.6573	131.053	12.8981	6.71522	20.978	58.0494	21.8659	8.40277	22.8132	64.6625	10.3992	115.995	15.1701	22.2372	36.0288	43.0239	47.397	30.9461	42.5785	33.4042	57.2511	23.0838	89.1101	5.08411	1.70307	2.54523	13.2797	22.0047	71.9606	41.8637	33.7317
22.5824	36.8237	28.8343	1.0473	0.154801	110.227	8.94027	60.7041	17.541	65.7354	0.0341906	20.4697	22.9081	27.9294	117.687	11.2375	5.85005	20.1886	78.247	17.8004	6.87641	32.0106	64.2755	11.0177	102.082	13.5241	19.2911	41.9855	46.7371	57.7466	28.3848	41.5408	30.7451	55.9845	20.9695	81.9998	4.99251	1.60194	2.25913	11.4129	37.2809	70.614	37.721	31.5319
22.6823	38.5871	26.2836	0.923855	0.124969	101.748	11.7088	49.2886	15.1787	62.9366	0.0277	17.953	20.2246	32.6197	104.909	9.78903	5.09575	18.9617	91.655	14.4774	5.62455	35.4427	60.5496	10.6311	89.5149	12.0557	16.6813	41.4811	46.636	57.5446	25.8819	47.07	41.8789	53.4656	18.7326	72.6829	4.70506	1.45839	2.00517	16.9503	41.6925	66.0794	47.8216	28.0519
22.7822	36.2715	26.9039	0.784482	0.100914	93.7509	11.9938	39.8256	21.4128	70.5318	0.0213375	15.572	19.4504	32.1314	93.0449	8.52632	4.43842	17.5912	98.2851	12.7803	4.59908	34.8174	55.2461	9.74071	78.3815	10.7462	14.3926	38.1766	44.3852	57.8257	23.53	44.8405	44.3416	50.2682	16.5838	63.2997	4.33382	2.51049	1.77978	18.3957	44.8116	60.2546	52.4318	24.3221
22.8821	32.4272	32.3674	0.654042	0.0815293	86.279	11.2461	41.3793	26.538	69.3396	0.0151413	13.4078	20.6555	29.1061	82.2288	7.426	3.86579	16.2154	95.5628	13.8174	3.75969	36.7346	49.3914	8.64277	68.5925	15.1955	19.8394	33.8879	41.0258	53.8991	27.1872	45.9553	42.8565	46.7606	24.0047	54.6545	5.27522	9.54414	1.57974	29.4954	46.4242	63.5083	50.9671	20.7918
22.9821	28.2458	32.5962	0.540345	0.0659352	79.3392	10.1314	46.8061	27.2068	63.9648	0.00917814	11.4875	20.0142	26.1486	72.488	6.46741	3.36707	17.1683	88.9583	12.7905	7.41483	35.4243	43.5631	7.50648	60.0117	22.039	21.5647	29.4855	37.1983	48.6921	27.3313	42.49	39.8453	43.1751	25.6902	46.9873	5.49254	12.0044	1.4022	32.7012	52.8237	70.124	76.6059	17.6317
23.082	24.2852	30.8733	0.444389	0.0534046	72.9183	9.86158	119.338	25.6988	64.7789	0.00358786	9.80935	18.5689	30.0576	63.7876	5.63242	2.93276	16.8551	81.0533	11.1042	25.3523	32.8856	38.068	6.42336	52.4992	23.8372	21.2566	25.3603	33.2864	43.3749	26.007	41.8887	36.3809	42.9492	24.794	40.3082	5.33712	12.3277	1.24459	31.961	90.3538	95.6794	87.2274	14.8825
23.1819	20.6996	28.523	0.364642	0.0433227	66.9922	9.37443	186.735	23.2506	60.6929	-0.00144195	8.35719	17.4347	29.402	56.0607	4.90514	2.55457	15.9864	73.0362	9.34589	31.1963	29.9955	33.0516	5.43813	45.9253	23.3165	19.9075	21.6636	29.5109	38.3877	24.1389	38.2435	32.9262	41.4682	22.8402	34.5406	5.00267	11.7036	1.10466	29.4094	127.793	102.759	86.097	12.5279
23.2818	17.5555	26.0706	0.298857	0.035182	61.5314	8.50069	243.962	20.5171	55.8599	-0.00564155	7.10872	15.9133	28.4151	49.2254	4.27173	3.09937	14.9057	65.4261	7.74051	31.1846	27.1281	28.5652	4.56804	40.1739	21.8042	18.0918	18.4298	25.9901	33.8699	22.1394	33.984	35.5946	39.2752	20.5534	29.5817	4.59456	10.7073	0.980398	26.179	136.056	100.526	98.1108	10.5291
23.3817	14.8456	23.7163	0.24476	0.0285884	56.5052	7.5324	307.027	17.8307	49.65	-0.00879394	6.03991	14.3033	25.4633	43.1956	3.72008	3.17475	13.7763	61.6835	6.35568	28.5751	24.4334	24.6075	3.8147	43.0329	19.9389	16.1351	15.6398	22.7786	29.8404	20.1864	38.2536	34.6843	36.7205	18.2676	25.3274	4.16876	9.611	0.87003	22.8508	134.395	93.9183	110.053	8.84077
23.4817	12.5326	21.529	0.20033	0.0232468	51.8822	6.59543	317.237	15.3474	62.4734	-0.0107048	5.12747	18.7947	21.7882	37.887	3.23968	3.02348	12.6736	56.5635	7.61396	25.0307	21.9615	21.1487	3.17148	48.5206	21.2987	14.2144	13.2523	19.893	26.2722	29.9663	36.3741	32.3662	34.0272	16.1268	21.6817	3.75402	8.53939	3.25438	19.7057	159.535	85.5614	107.978	7.41902
23.5816	10.5692	19.5248	0.16387	0.0189211	47.6325	5.73882	294.013	13.1282	64.3759	-0.0112529	5.98205	19.7563	18.0712	40.0627	2.82135	2.77388	36.9279	51.1398	22.0149	21.3675	19.7189	27.2509	2.62772	49.5249	20.7285	12.42	11.2194	17.3272	34.3967	32.5161	32.8002	29.6044	31.3341	14.1838	18.5591	18.0111	7.54493	8.66457	16.8637	161.375	76.8191	99.8263	6.22383
23.6815	8.90794	20.9564	4.21382	0.0153961	43.7277	4.97673	257.768	11.1844	60.8465	-0.0103724	6.03446	19.0553	14.6551	39.4166	2.45707	4.57934	46.234	45.8932	30.2605	19.1729	29.6079	51.745	2.17147	45.8375	19.361	10.7916	10.6309	15.0628	35.0003	31.9297	29.0124	26.8166	28.725	12.4491	15.8852	30.9813	6.64567	11.5573	14.3604	150.927	68.371	89.527	15.4997
23.7814	7.505	20.3245	5.20631	0.0124679	40.1417	4.30806	221.313	9.50304	55.5642	-0.0080916	5.68253	17.6377	11.6846	40.3566	8.03519	8.03489	48.4198	59.4631	30.2237	30.4232	31.9179	73.1204	1.79074	40.9901	17.6938	9.34095	9.58279	26.2672	44.3434	30.0686	40.0137	24.1748	26.248	10.9139	13.5958	35.9759	5.84352	12.8459	12.1896	135.562	60.5293	80.5502	18.0997
23.8814	6.32156	18.9633	5.01546	0.00997263	39.2465	3.72564	193.006	8.06011	49.1572	-0.0044953	5.15046	15.9757	9.19334	39.0164	10.1473	9.19713	47.3112	62.7366	27.124	34.046	37.743	102.335	1.47441	36.1737	18.7119	8.0641	8.41064	35.3422	44.7039	27.7717	40.0138	21.7406	44.5468	9.56175	12.6946	36.7358	5.1332	13.1333	10.3251	134.199	53.9937	71.1755	17.7097
23.9813	5.32397	17.4076	4.42641	0.00783448	49.9223	3.22028	163.331	6.82831	43.565	0.000324751	4.56164	14.2984	7.15647	36.4824	10.52	9.20557	44.7697	60.5851	23.2065	32.8113	37.95	116.186	1.21243	37.8973	25.1602	16.0908	7.27095	55.714	41.7212	25.4097	42.9081	27.2338	56.5833	8.37394	11.3257	35.3387	4.50668	15.4322	8.73387	124.18	58.9394	72.6145	16.107
24.0812	4.4834	17.4955	3.75792	0.00607155	54.3364	2.78268	135.642	5.7804	39.2302	0.00608488	3.98135	21.9466	5.52237	33.4076	10.061	8.66741	45.6543	56.2143	19.3863	33.6568	46.2128	117.214	0.996031	38.3882	31.2387	19.3672	6.23016	64.6005	44.9425	29.8604	42.2035	27.9443	62.0922	10.9658	9.89325	32.9294	6.6292	32.8836	7.38153	121.562	58.0873	73.0959	14.1298
24.1811	3.77538	35.0926	3.13088	4.36261	55.09	2.40415	111.276	4.89113	52.3386	0.0123193	3.44167	34.618	5.49953	45.7992	9.24269	7.90217	44.0804	51.1338	15.9922	31.2222	46.9246	112.812	0.817617	55.0143	32.194	19.9892	5.31011	66.5812	58.0977	30.199	38.5012	26.6652	63.4806	11.3913	8.55344	30.1298	7.13893	46.3515	27.4359	117.625	70.9043	68.4138	12.1576
24.281	3.17913	39.6651	2.58368	5.63447	53.7622	2.07685	90.5429	13.1429	55.0805	0.0185309	2.95617	38.3925	5.05315	50.5143	8.30643	7.07448	44.3791	46.0358	25.8988	29.7155	50.0821	104.287	0.670713	55.7377	30.8425	19.1956	4.51146	64.5679	58.9076	28.8103	49.9986	24.6469	62.3334	18.576	7.35707	27.2703	16.0178	52.6296	35.0106	114.771	73.1999	61.7562	10.3479
24.381	2.67704	39.1593	2.12158	5.56922	60.8619	1.79386	84.3953	17.3433	52.6013	0.0243703	2.52827	37.8987	4.39371	50.7853	7.37155	6.26594	42.5968	41.2197	26.9226	34.7487	48.5166	94.028	0.549857	51.4614	28.5505	17.7102	3.82557	60.3933	55.1009	26.7736	49.3221	35.2227	59.6886	20.5029	6.31147	24.5189	18.8771	54.4004	36.8017	109.042	70.2899	69.7094	14.2305
24.4809	2.25429	36.8005	1.73761	4.98616	62.9177	1.75083	94.2983	18.1884	52.238	0.0295645	7.52453	38.8539	8.80051	48.5968	6.49352	11.2631	39.9561	41.8283	29.4247	34.0813	45.1348	83.4056	0.450537	45.9769	25.9708	15.948	3.24045	55.1941	49.8543	24.5705	45.0394	37.5571	56.2206	20.039	10.2861	21.9545	18.9469	53.4263	35.1129	117.128	65.0274	68.5659	18.5436
24.5808	13.6876	33.8861	1.42116	4.25849	62.1317	1.60709	94.1395	21.2912	48.4483	0.033615	9.55141	37.0499	10.2338	45.1547	5.69471	12.9649	37.0436	39.7145	27.3466	36.1718	41.2115	74.2179	0.368987	47.4447	23.4065	14.1402	4.0696	49.6609	44.4414	22.4099	42.0156	40.5804	52.3633	18.5727	10.9321	19.6074	17.8014	50.8571	32.0428	119.731	58.9189	68.0337	18.8304
24.6807	33.5246	30.9276	1.16149	3.54704	63.01	1.43268	85.8115	30.8467	46.9199	0.0359736	9.96698	36.457	17.1088	41.1807	4.98074	13.0066	34.1346	36.5458	23.7847	34.0789	37.2916	65.2518	0.302019	44.0694	20.9901	12.41	4.13171	44.1993	39.3445	35.0178	37.6309	39.535	48.4352	16.7663	10.2836	19.5795	16.2039	47.4355	28.3877	112.547	66.3632	63.2408	17.4183
24.7807	39.1952	28.1168	0.948893	2.9133	61.5013	23.2929	74.535	33.3458	42.9326	0.0366968	10.5239	34.0859	21.0463	37.5572	4.34915	12.26	31.3529	42.922	20.0372	30.3039	33.5951	56.8949	0.24707	45.613	18.7718	10.8168	3.85236	46.2321	34.7194	38.4882	33.1996	36.8896	44.8526	19.7734	9.20465	20.2196	18.4289	43.6347	25.6253	101.369	66.3201	59.254	16.1656
24.8806	47.3368	25.5166	0.775044	2.37349	58.6997	30.5244	73.1125	32.301	38.0277	0.0364674	17.1354	31.0416	21.1851	33.8329	6.5476	11.1844	36.8453	43.2356	16.6035	26.0976	30.1985	57.4139	0.201997	42.4092	16.7626	9.38388	17.4879	45.2056	42.2696	37.9824	29.1206	33.7402	41.282	22.1809	8.05275	19.5625	18.2508	42.8681	22.5569	89.1368	62.6645	53.5182	14.3294
24.9805	48.2129	23.1385	0.632974	1.92463	55.2617	34.7354	86.2394	29.6308	53.3182	0.0357108	19.3683	27.866	19.4199	30.2246	7.17673	10.0163	37.7225	44.092	13.6367	22.051	27.1157	63.2259	0.165017	37.9891	14.9561	8.11454	22.1764	42.4992	53.5901	36.223	25.4851	34.084	43.8228	30.7652	6.96737	18.2875	17.0412	40.9123	26.9755	85.5252	57.4654	47.3914	12.3996
25.0804	44.7626	26.9502	0.516901	1.55634	51.576	42.0768	87.8389	26.3625	58.1074	1.40861	19.2726	24.8135	22.5396	40.5953	7.03789	8.87342	36.4876	48.3187	11.1457	18.5433	24.3344	62.8651	0.134658	43.9963	13.3382	7.00127	22.5876	39.349	54.0365	33.6568	25.8058	37.5038	43.9882	32.5258	9.25479	16.7645	15.459	38.2257	29.8452	77.8797	51.8055	41.5017	10.5878
25.1803	39.7697	26.8677	0.422068	1.25655	47.868	56.8577	80.8552	23.0276	56.4127	3.04892	18.745	21.9929	25.0648	45.4658	6.55009	24.6812	34.3568	47.3978	9.08522	25.2986	21.8326	59.2309	0.109752	53.0663	14.4892	7.60524	24.2273	35.7184	50.4352	30.885	26.301	44.2242	42.7119	31.2305	9.35548	15.191	13.8132	35.2049	29.1433	68.9153	52.9906	36.1114	8.9724
25.2803	34.5248	25.3473	0.344587	1.01367	44.2647	58.7863	70.6186	19.8849	51.6883	4.17398	17.3081	19.4404	24.1523	46.0549	5.92923	30.7096	31.9153	44.3074	7.39456	26.1838	19.5855	64.5409	0.0893038	51.5992	14.1982	7.49457	26.8663	31.9872	50.656	33.2096	26.1314	48.4809	46.8846	28.698	8.63218	13.6681	12.2416	32.0982	26.8043	65.6308	50.6579	31.3034	7.57022
25.3802	37.7786	23.3785	0.28129	0.817451	40.8346	55.3381	62.2448	17.0454	45.8203	4.90385	19.7152	22.2813	21.6065	44.2592	5.28376	31.7543	31.2534	40.456	6.01347	24.3898	17.5686	63.8409	0.0724328	46.9766	13.2887	7.01803	26.0289	29.4095	47.2069	37.0196	33.0651	47.4948	47.9411	25.7917	7.66048	12.2443	10.7996	29.056	23.8537	61.4905	46.754	58.9417	6.3708
25.4801	44.5106	21.3529	0.22962	0.659201	37.6097	49.9469	59.2232	14.5417	39.803	5.33335	19.685	22.2896	18.4678	41.2332	4.66562	30.3787	29.6061	36.4949	4.88801	21.5566	15.7588	59.9726	0.0584469	100.791	19.6821	6.37784	23.7275	35.5951	42.6426	36.7292	32.4162	44.4269	47.0796	23.2359	6.67525	10.9391	9.50318	26.1655	20.8178	55.2841	42.3043	67.2462	10.9551
25.58	43.8112	19.5101	5.02258	0.531643	34.6015	44.1523	52.6684	12.3669	34.1292	5.53649	19.3639	21.0074	15.3055	37.6689	4.09732	27.9386	32.3384	32.7114	3.97214	18.4987	14.135	71.2926	0.0468919	231.378	21.4119	5.68842	20.9543	37.4147	37.9845	34.7482	38.9918	40.6826	45.085	28.3149	5.7651	9.75657	8.35031	23.4728	17.9507	48.5626	37.8337	66.4239	11.9719
25.68	40.0483	17.7456	6.19355	0.428797	33.9788	38.6105	45.0973	16.3218	29.0146	5.57091	21.0118	19.2119	12.4053	33.9723	3.58636	25.1383	32.1697	38.2918	3.22739	15.5965	12.6782	73.4291	0.0373683	253.269	20.9945	5.0122	31.2735	36.6826	33.6165	32.1642	37.745	36.8727	44.5166	33.6116	4.95693	8.69284	7.33121	20.9979	15.3609	42.0747	44.2278	61.6107	11.4212
25.7799	35.2976	16.1079	5.96332	0.345832	56.2452	33.5711	42.6999	19.1392	31.3745	5.48197	20.5211	27.9311	9.8869	30.3729	3.13279	22.3325	30.7044	38.5246	2.62207	15.0348	11.3713	70.5488	0.0295163	239.618	19.6555	16.1136	33.4814	34.5436	29.66	30.735	34.2481	33.2496	42.7794	33.7735	4.25248	7.74015	6.43333	23.9112	13.0802	37.458	44.8842	61.5319	10.263
25.8798	30.5086	22.6439	5.2621	0.278888	66.9744	29.0993	37.8753	19.201	30.3494	5.30527	21.3366	30.2901	7.77664	26.9928	2.73316	19.6894	28.7197	36.4362	2.1302	17.2257	10.1989	65.1492	0.0230797	216.026	17.9846	20.9886	31.9633	31.7105	38.6482	28.5838	30.3636	38.0805	40.6387	31.7091	20.6363	6.8892	5.64374	24.7519	18.0418	33.0439	43.2932	57.376	8.94609
25.9797	26.0829	27.5877	4.46747	0.224893	70.878	25.1809	32.3807	17.9403	36.5478	5.06843	20.4092	29.6169	6.05239	34.8257	2.38261	23.7047	26.5872	33.4646	1.73057	16.7593	9.14719	58.701	0.0179373	191.25	22.2684	22.3518	28.9217	38.9027	43.4153	26.2413	26.6838	50.6834	39.3819	28.8142	25.0731	6.13037	4.95013	26.4867	19.1401	28.7025	40.1428	51.691	7.67031
26.0796	22.16	27.8891	3.72252	0.181354	70.8225	21.7704	27.0662	21.7332	37.028	4.79257	18.6684	27.6023	4.66969	40.9275	2.07596	24.2093	24.4804	30.2806	1.40589	33.2255	8.20369	52.0464	0.0141312	168.106	23.2728	21.8117	25.437	41.1355	45.967	28.0804	29.6255	52.9763	37.3891	25.7439	24.691	5.45428	4.34123	37.3543	18.3396	31.4389	42.5138	50.3769	6.51538
26.1796	19.1298	26.4541	3.07261	0.146205	68.5429	18.8122	22.2988	22.0874	42.0296	4.49392	16.63	26.3816	3.5768	42.4033	1.80815	23.0226	22.4762	27.1859	1.1421	37.7588	7.35726	50.3322	0.0115259	147.339	22.4339	20.3115	22.0165	40.4619	43.7056	27.423	28.0602	50.9371	35.0137	22.7918	22.5419	4.85217	3.80696	42.4219	20.4814	30.4962	41.32	52.3429	14.8123
26.2795	16.3432	24.4556	2.52387	0.117747	65.085	16.2517	18.196	20.7727	41.5497	4.18485	14.5704	24.3045	2.72285	41.2638	1.57454	21.1052	24.581	24.3054	0.927796	36.6174	6.5978	46.6615	0.515957	128.988	20.8302	18.3957	18.8783	38.1781	39.8241	25.7606	25.2686	47.2462	45.6013	20.0772	19.9081	4.31606	3.33834	43.8536	20.081	27.9287	55.1145	49.7089	17.0607
26.3794	13.8795	22.359	2.06795	0.0946522	61.0742	14.0375	14.7522	18.7481	41.2161	3.87479	24.0539	21.957	2.06182	38.7368	1.37092	18.955	24.4657	26.1274	0.753698	33.0526	6.0948	42.1481	0.748434	112.869	18.9782	16.3707	16.0971	35.0922	53.5307	23.7643	22.3391	43.0892	50.5769	17.6366	22.4364	6.10874	2.9274	43.0709	18.5083	24.794	64.9149	45.2122	16.6088
26.4793	11.7464	25.1965	1.69222	0.076022	56.8788	12.124	25.1524	16.5197	38.2029	3.57049	27.29	19.6219	5.05188	35.562	1.19353	18.8981	23.3577	25.4291	0.612268	28.7098	5.54555	37.4321	0.822778	98.746	17.119	14.4021	16.628	33.1975	54.8626	21.7304	39.2614	38.9755	52.0023	15.4684	21.5568	6.71075	2.56708	41.0012	16.4908	41.8923	67.69	41.7805	18.0852
26.5793	9.9209	24.8503	1.38389	0.133215	60.8494	10.4708	27.6301	32.6347	34.0976	3.27684	27.2003	17.4272	6.10376	37.9045	1.03902	17.7584	21.8515	23.6827	0.497376	34.8112	5.00926	32.8665	0.80897	96.0598	21.499	12.573	15.6251	30.5656	52.5356	19.7838	41.6642	35.1105	53.7576	13.5551	19.4769	6.68761	2.2512	38.2437	14.4024	46.8185	65.3071	37.609	17.2287
26.6792	8.3691	23.344	1.13144	0.142141	61.146	9.04282	26.3226	38.1512	29.7462	2.9972	25.4536	20.3017	6.09922	37.4495	0.904445	16.1732	20.2314	21.5831	4.66076	34.6116	5.48341	34.182	0.749624	87.4678	22.243	10.9186	14.0233	27.641	48.0144	17.9722	41.3447	31.5639	53.1354	11.8728	17.1182	6.35266	1.97426	35.1799	15.0645	48.8843	60.5642	40.3074	15.4708
26.7791	7.05509	29.0249	0.924958	0.131092	61.9494	11.8775	31.2704	38.7603	29.9942	2.73378	22.9879	20.44	5.56887	35.4752	0.78726	14.4705	18.6298	19.4504	5.72645	31.6322	18.6228	46.9002	0.670089	77.7346	21.3461	9.44765	22.9025	27.8025	48.1139	18.2388	37.8292	38.1947	51.0949	17.1009	29.3305	5.87786	1.7314	33.8762	15.9425	46.4125	54.9425	46.3657	13.4808
26.879	5.94489	41.1869	0.756177	0.113307	60.4307	12.1773	30.7562	36.4472	28.0396	2.48779	22.4414	19.3247	4.82258	32.7551	0.685253	12.8125	17.1057	17.4246	5.53632	28.4585	22.87	51.1175	0.584962	80.5273	19.7767	8.15457	25.0995	26.5858	44.7972	17.4259	40.4929	38.7539	48.2599	18.2773	31.7037	5.35601	3.51822	31.8391	20.6107	52.3986	64.4285	95.1851	11.5561
26.9789	10.6741	43.4079	0.618258	0.0947215	57.6558	11.4223	27.8273	32.8915	25.1514	2.25978	20.7643	23.516	5.43519	29.7496	0.59649	11.2731	15.682	15.56	23.6586	24.673	23.2872	50.5683	0.502225	76.7228	17.9977	7.02689	24.1991	24.6478	44.8329	16.2051	53.0926	38.2678	48.0138	24.3378	30.0127	4.83586	4.07509	29.4421	21.3936	86.0669	65.4657	130.004	9.81506
27.0789	12.3133	41.8235	0.505571	0.0777704	54.2632	10.2919	24.068	29.9346	22.0099	2.04971	21.5442	25.1632	5.26974	26.7254	0.519251	9.88018	14.365	13.8709	27.9532	20.9322	26.1704	47.5062	0.425987	69.3448	16.2244	6.04924	22.0055	22.3936	45.9344	14.8765	52.4918	35.9215	46.3612	25.4162	26.9424	4.34177	8.74813	29.9559	24.7301	100.412	66.3981	136.733	8.29216
27.1788	12.0263	38.9173	0.413502	0.063248	57.5529	12.4961	21.2839	27.52	18.9627	1.85713	20.5863	29.4631	13.4019	23.8299	0.452004	17.9265	13.153	12.3536	26.689	17.5236	25.8498	43.2712	0.358098	61.4524	17.2416	12.1929	19.4071	20.0668	53.9085	13.5703	47.9697	43.6322	43.9102	26.251	23.6068	3.88475	10.2331	29.145	24.6008	148.796	63.1961	130.559	6.98394
27.2787	27.9787	35.6825	0.338293	0.0511891	61.1437	14.0324	18.1635	24.5156	26.1729	1.68105	18.8196	29.7232	26.8611	35.0129	0.393419	20.6785	19.0797	10.9965	23.4957	14.5471	24.254	45.8092	0.299023	59.2024	18.2552	14.708	16.8239	17.8085	53.0966	27.8385	48.8504	44.3264	41.0535	24.9531	43.9491	3.46852	10.2428	30.5756	22.8447	160.619	85.1962	119.078	5.87146
27.3786	32.4584	33.6446	0.276859	0.0413185	61.2183	13.6477	15.1654	21.4307	27.862	1.52031	16.7589	28.1299	31.2389	39.559	8.4782	20.9203	27.0922	9.78579	19.9141	12.011	22.234	47.623	0.248516	60.9523	17.6967	15.1925	14.4394	16.4398	55.1736	38.7103	45.0751	42.1212	40.7985	23.3623	47.9681	10.0277	9.61174	30.2868	28.259	154.811	91.1351	109.7	4.93089
27.4785	31.7682	33.5003	0.226679	0.0332933	67.8027	16.297	12.4854	27.2733	51.6301	1.37382	14.68	25.7853	30.7145	40.2414	11.7298	19.8025	29.5231	8.70704	16.5544	9.88231	20.1571	45.9817	0.205862	70.061	16.4773	14.5922	12.3193	14.8935	52.0953	41.2717	40.2113	38.8576	45.0449	21.1996	45.5692	12.8272	8.74185	28.9868	28.867	160.043	88.9908	101.405	4.13844
27.5785	28.9629	31.5892	0.185691	8.87437	69.348	16.2029	10.1837	28.2356	72.8797	1.24071	12.7221	23.2339	27.7939	38.7649	12.5374	18.1073	29.3404	7.74658	13.62	8.11216	18.1752	53.4374	0.170187	86.7828	15.0342	13.4603	10.4727	16.0812	47.3274	40.247	49.4747	35.3458	46.2027	18.9265	40.9702	14.5455	7.82226	27.1343	27.1648	160.049	83.061	95.5457	3.47213
27.6784	25.4922	29.1296	0.152221	11.4534	68.0111	21.3177	8.25419	26.7986	78.1523	1.11976	10.9472	20.7353	32.373	36.1675	12.1592	16.2388	38.2627	10.0714	11.1427	10.524	36.1012	54.4859	8.36832	84.9703	13.5721	12.1148	9.32276	15.9957	42.2676	37.7827	48.1692	31.9299	45.4561	16.7495	35.9239	14.7028	6.938	25.0225	24.4897	148.851	75.6292	109.343	2.91249
27.7783	22.0171	26.6032	0.124884	18.5625	75.8672	21.8669	6.6615	24.3104	78.854	1.00969	9.37491	18.4042	34.2519	33.0724	11.2522	14.3982	40.62	10.5025	9.0876	10.7155	41.2885	52.0573	41.0026	77.545	12.182	10.7335	8.12486	19.7004	37.4527	34.8445	43.7923	28.7448	43.5811	14.7514	38.6852	18.4921	6.12361	22.8351	21.5397	141.603	67.881	108.137	2.44274
27.8782	18.8154	24.1921	0.102564	36.753	78.9869	20.5156	5.36024	21.4867	73.7405	2.21984	8.00222	23.7011	43.0894	29.8455	16.9665	13.1977	39.925	10.0918	7.39867	26.8941	41.0399	48.7683	55.5163	68.9753	11.8575	9.41138	13.0341	26.9209	59.1638	32.0594	38.8535	25.8325	41.0822	14.8561	36.5715	19.495	5.38997	27.5551	27.3485	128.362	60.4064	100.36	2.04858
27.9782	15.982	21.9573	0.0843447	40.2079	78.228	18.4872	4.30429	18.6924	81.5201	3.05015	6.81518	30.7632	43.7602	27.6182	18.605	11.8524	37.889	9.341	6.01781	31.8285	42.9362	44.3376	59.5639	80.012	14.2863	8.19457	14.221	29.7333	63.0598	32.3735	34.154	23.195	39.7041	24.1021	32.8107	19.0541	4.73731	29.3339	28.2053	113.293	53.4748	90.1916	1.71791
28.0781	13.5276	19.9117	0.0694828	37.5376	77.218	16.329	3.45147	16.0999	79.6574	3.58937	5.79525	32.2037	40.3053	25.1201	18.2488	10.5178	35.3389	8.48608	4.89201	31.3604	41.2657	39.5404	57.8465	76.9797	14.5685	7.10191	13.6854	29.9234	60.1038	30.8643	36.6387	27.6918	48.8383	32.3944	28.7409	17.9114	4.16064	29.2985	26.6662	113.962	50.0801	83.6375	1.44054
28.178	11.4267	18.0495	0.057367	32.7322	74.1948	14.2732	2.76478	13.778	73.2437	3.90748	15.8932	31.0008	35.0946	22.5879	16.986	10.8879	34.0477	11.973	3.97562	28.5334	38.2504	44.0272	53.2084	69.8208	13.8908	6.13682	19.1382	29.2415	54.8228	28.6733	34.3556	34.1014	52.8347	33.926	24.8866	16.4727	3.64778	28.1862	24.1024	106.293	63.2571	75.1307	1.20794
28.2779	9.6405	26.2096	0.0474756	27.5706	70.1367	12.4072	2.21292	11.741	70.7982	4.05936	19.9468	28.6637	29.4606	27.0482	15.3775	10.422	34.7176	12.7978	3.23034	24.8956	34.8633	44.0058	47.334	71.7781	12.828	7.82176	20.1104	27.4806	54.1999	26.3097	30.8271	34.8003	53.5985	32.4433	21.4259	14.9551	3.19636	30.99	21.2317	95.3298	66.1404	87.0261	1.01295
28.3778	8.12781	27.7786	0.039393	22.786	65.6258	10.9987	8.15579	20.2468	72.5955	4.08803	20.7253	25.9455	31.8324	28.2589	13.7048	9.58774	33.5162	12.4266	2.62452	21.2017	31.5182	41.5816	41.1888	66.5899	11.6542	8.26266	19.0428	25.1932	50.1922	23.9942	27.216	33.1318	52.3832	29.7533	18.3932	13.4714	2.80392	31.502	18.414	83.6197	63.8938	89.4813	10.3166
28.4778	6.84972	26.8193	0.0327651	18.6282	61.0039	9.63238	10.1165	22.9543	68.4466	4.02715	19.8176	25.7613	30.2575	27.6245	12.1029	8.62825	31.525	11.5603	2.1322	17.7914	28.3799	43.1322	35.2978	59.6005	18.1042	8.03087	17.159	22.7159	48.3861	21.8159	44.6415	30.5919	50.0085	26.7122	22.6693	12.0766	2.45182	30.6328	16.3891	86.7732	59.2936	84.5771	13.3497
28.5777	5.77126	24.9767	0.0273129	15.1325	60.9984	8.38166	14.1551	24.0255	61.6987	3.90293	18.1239	33.0032	31.3415	26.0034	10.6302	7.66598	29.2626	10.5295	1.73219	14.7918	25.5029	41.5964	29.9208	66.341	19.9455	7.46199	15.0569	20.248	47.3079	19.8052	46.1912	31.3296	56.3573	23.7118	25.0746	10.7938	2.14581	36.6932	14.3043	82.1497	53.8099	76.7389	13.5264
28.6776	4.8619	22.909	0.0228023	12.2464	59.0562	11.0662	14.7325	22.923	58.8969	3.73552	21.2969	34.4001	29.1676	26.5856	9.30623	9.7676	28.4821	9.4864	1.4072	12.611	22.8948	42.6894	25.161	63.0784	19.6578	6.74975	13.0154	17.9015	43.6124	17.9659	44.5571	34.7087	58.433	20.9185	23.9337	9.62917	1.87794	38.9284	12.3349	74.2755	48.2015	68.1249	12.4998
28.7775	4.09544	29.9646	0.0190494	12.175	56.0871	11.3632	13.7006	20.8548	67.2725	3.54039	21.5507	33.0564	25.5594	32.3635	8.13108	10.1873	26.8934	8.49727	1.14319	10.5898	20.543	40.9342	21.0331	60.0296	21.4291	6.00305	11.7092	20.3861	51.9946	16.2912	40.3803	44.1868	57.8594	18.391	21.5621	8.5801	1.63291	38.8066	11.7432	75.7563	42.8414	66.0261	11.0561
28.8775	3.44956	46.2094	0.0159049	10.9281	66.9787	17.1937	12.0344	24.1763	66.6846	3.3291	20.3292	30.5426	21.5491	34.055	7.09587	9.78637	25.0102	7.58769	0.928716	8.80828	18.4282	37.7555	17.504	54.2349	21.029	5.28048	10.2662	20.8307	53.9537	17.4791	35.784	52.1578	55.7016	16.1381	29.9612	7.63966	1.42594	37.2887	10.6549	77.3627	37.8961	60.6737	15.9653
28.9774	2.90538	49.6644	0.0132581	9.34485	71.1021	18.3314	10.2285	24.1395	61.7869	3.1103	18.4466	27.6407	17.6859	33.4184	6.18804	9.02086	25.8243	14.5757	0.754485	13.477	16.5289	33.9914	14.5177	67.6676	19.6958	4.61105	8.87022	22.3874	61.0609	25.7471	31.4417	52.4796	52.6531	14.1459	30.6595	6.79909	1.24188	34.9974	16.9606	72.6865	51.5438	67.9855	16.7104
29.0773	2.44692	48.19	0.0110115	7.78827	71.1596	17.4747	17.884	24.0194	55.1363	2.89044	16.3514	24.7281	14.2303	31.5291	5.39408	8.12793	25.0699	16.764	0.612949	14.4238	14.8245	35.4003	12.0098	66.3772	18.0254	4.00685	7.59873	26.6943	59.5876	27.8817	27.5349	53.0763	49.1611	12.3922	28.4273	18.4045	1.07753	32.3319	18.7676	85.8905	55.6388	66.6736	15.6617
29.1772	2.06076	44.9715	0.00911677	6.398	79.649	15.8669	19.7634	22.3474	48.0947	2.67431	14.2808	24.3582	11.2771	29.037	4.70083	7.22717	23.646	16.7558	0.497966	13.6397	23.9593	34.2133	9.9156	60.6162	22.5609	3.47034	11.1185	27.8715	54.8902	27.3573	24.0824	50.3402	50.741	27.2005	39.1916	23.3243	0.931691	30.1126	18.3271	85.9478	54.7828	61.6269	13.9517
29.2771	8.17197	41.2855	3.26675	5.21215	81.8888	14.0687	18.8769	20.0461	41.3505	2.46531	23.0431	25.2687	8.8297	26.3274	4.09614	6.37549	21.9843	15.8003	0.404545	12.1529	26.287	31.7063	8.17437	53.9315	23.3149	2.99887	11.8383	33.0911	49.3293	25.7536	39.1399	46.3988	50.1082	35.1174	40.0225	49.184	0.811045	30.0998	16.8563	110.763	51.3563	63.2138	24.447
29.3771	14.5048	37.6306	7.71041	4.22519	80.5447	12.3225	16.8226	17.5986	41.194	2.26556	35.7978	24.2249	6.84618	23.623	3.56902	5.59702	20.2878	14.4903	0.328643	10.4785	25.7352	28.6325	6.73139	47.4998	22.3639	2.58729	11.2749	34.483	44.9176	27.3656	49.366	42.1875	48.1572	36.3151	37.0793	59.751	0.698526	28.9708	15.0007	120.975	46.8769	80.4339	26.8269
29.477	16.0139	34.19	8.47842	3.41503	77.2291	10.7234	14.4227	15.2455	48.5262	2.07602	39.9344	22.3513	5.26543	21.0459	3.10972	13.6041	19.3874	15.6767	0.266986	8.86051	24.0524	25.4248	5.53856	41.6657	20.7149	2.22952	10.1897	33.6474	40.1573	26.6501	48.3592	40.2371	45.4699	34.5373	38.7346	62.1505	0.605634	27.2204	13.0913	160.645	42.1357	96.5675	25.6354
29.5769	15.3792	31.0196	7.8681	2.75535	72.9099	12.4813	12.0775	13.0955	55.8439	1.8974	50.9594	20.208	7.95231	18.6575	2.70958	16.7856	24.0428	15.2983	0.216911	13.2278	22.0086	22.3213	4.55435	36.487	18.8496	1.91938	8.95628	31.5927	35.6	32.2773	44.0566	37.1833	42.4215	31.5876	36.2043	60.3451	0.519754	25.166	13.5121	191.585	37.5287	107.982	23.0544
29.6768	17.2709	28.1251	6.83432	3.24893	68.1632	12.2989	9.96256	18.5323	55.6005	1.73018	53.2828	18.066	8.60201	16.4831	2.36103	17.3028	25.0965	14.2659	0.176242	14.0616	19.935	27.2897	3.7433	57.3094	22.7986	9.96079	15.5213	28.946	51.4507	32.983	39.1184	33.851	39.2499	29.8443	32.3179	56.522	0.446856	23.0074	12.7795	192.397	33.24	105.811	20.1048
29.7768	16.6971	25.4934	5.75844	18.0485	65.4668	11.3388	8.13662	19.8879	51.6366	1.57475	51.1108	16.0487	8.18078	14.5267	2.05743	16.5282	24.4857	13.01	0.143203	13.2575	17.9668	34.3097	3.07548	90.7972	23.2815	16.4533	17.2513	26.0896	53.7196	31.6061	34.3975	47.0865	39.5757	27.2061	28.2416	51.8738	0.387249	20.8672	11.553	185.747	29.3406	104.117	17.2418
29.8767	15.7195	23.1051	4.77957	22.046	61.868	10.1309	6.60078	19.2003	60.9629	1.43095	46.8274	19.8122	7.26262	12.7805	1.79298	15.1874	26.1404	12.8667	0.116355	11.7935	16.153	36.1764	2.52588	132.134	22.2129	18.911	16.7296	28.6339	50.8135	29.4328	30.1324	50.6712	38.5339	24.3484	24.4258	47.0377	0.332905	23.2339	10.1781	169.69	25.8436	106.097	14.6477
29.9766	14.0643	20.9394	8.64141	21.4068	64.5187	18.8273	12.2853	17.5812	61.2726	1.29819	41.7564	20.3839	6.17646	12.632	1.56264	13.6574	25.7548	12.5575	0.0945367	10.1588	14.5044	35.1914	2.07373	207.498	20.5203	19.1324	15.258	28.7243	46.1984	27.8653	26.3573	62.7443	36.6976	21.5765	21.0172	42.3416	0.288562	25.396	8.82791	151.478	23.6395	105.384	12.3765
30.0765	12.2559	27.8317	9.10708	19.0129	63.957	21.0156	14.1461	15.6252	57.1848	1.17592	36.609	19.4692	8.8384	19.9514	1.36199	12.1279	24.4691	11.7102	0.0768077	8.58492	13.016	32.739	4.85826	251.268	18.9539	18.1782	16.0757	27.4243	41.2738	25.8021	23.0417	64.144	34.4385	19.017	18.0376	37.9429	0.251429	31.0663	7.58263	154.102	21.2747	98.0098	19.2921
30.1764	10.5264	28.8417	8.32459	16.1706	61.6091	20.3937	13.7433	13.6393	65.4127	1.06374	31.7454	17.9305	10.6842	23.0634	1.18719	10.6889	22.8346	10.6791	0.0623992	7.16947	11.6768	29.6381	8.84394	257.534	21.307	16.6662	15.2407	25.4	36.5781	23.6373	20.1385	69.5676	31.9941	25.8432	15.9055	33.9058	0.215621	33.2792	7.45558	147.875	30.7988	88.1771	20.6012
30.2764	8.96695	27.6168	7.18255	15.9386	58.3323	18.6714	12.3563	28.8309	64.8816	0.96123	27.328	16.1962	10.6783	23.7155	1.03489	9.37765	22.8899	9.62726	0.0506881	8.48761	10.4736	26.3609	10.3688	238.682	21.1697	14.949	13.742	23.0617	36.4502	34.5771	17.5996	67.8735	29.514	35.4322	13.8176	30.2451	0.185747	33.3549	7.31672	134.663	35.1094	91.3648	19.4702
30.3763	7.60242	30.5348	6.03235	14.2519	54.6376	16.6245	10.6476	34.1609	60.136	0.867631	23.4098	14.4728	9.75077	26.8044	0.902208	8.20435	22.4701	8.6263	0.0411772	9.13057	9.39356	29.4548	10.501	213.55	19.9444	15.7921	12.063	20.6561	50.409	37.3759	19.3144	63.3728	34.8	37.3316	11.9158	26.9498	0.156641	32.1575	6.74775	119.167	35.2599	89.0352	17.4157
30.4762	6.4277	29.9226	4.99894	12.1636	50.8248	14.5929	8.94365	34.4149	53.6733	0.782344	19.9863	12.8538	10.5639	27.2717	0.786598	8.18718	21.3111	7.70416	0.0334679	22.8133	9.27044	29.4929	9.89198	188.496	18.3077	15.3488	10.4297	18.3255	66.5985	45.6863	23.7055	57.9805	43.5639	35.7922	10.2379	23.9967	0.133472	30.2481	14.3203	104.561	49.6893	97.0818	15.144
30.5761	5.42564	28.0369	4.11424	10.1268	47.066	12.7137	7.3912	41.4089	46.8242	0.705089	17.0243	11.3756	10.0541	26.2738	0.685851	7.6966	26.9979	6.86842	0.0272306	26.9807	8.69473	27.8984	8.93222	165.49	16.5801	14.2606	8.93782	28.6764	67.9367	46.8286	23.0659	52.5276	47.5001	32.8661	12.7221	21.3577	0.114889	27.9866	16.9079	110.167	53.9245	94.2314	12.9666
30.6761	4.57537	25.7839	13.3688	8.31427	54.2162	16.8088	6.04306	41.9718	53.293	0.634951	17.9448	10.0469	8.92967	33.1849	0.598044	7.01074	28.3879	6.11744	0.022184	26.5768	8.00594	25.5683	7.84981	144.978	14.9076	12.8976	7.61908	33.1743	63.696	44.9315	20.9659	47.356	51.5717	29.5265	12.6153	19.0035	0.0995422	25.6001	17.8348	105.033	53.0035	86.657	11.0056
30.776	6.78861	23.5198	15.886	6.77124	56.5112	20.4301	4.90523	39.4202	56.8803	0.570365	27.0131	22.1029	7.59641	35.463	0.521514	6.27283	27.7865	5.44555	0.0180901	24.1776	7.27365	22.9251	6.77269	130.346	13.4449	11.4678	6.47456	34.1545	59.3237	41.8662	25.3716	42.5893	52.8663	26.2195	11.5504	16.9058	0.0867215	23.2283	20.0464	103.969	49.6431	85.7557	11.0159
30.8759	7.17992	43.9233	78.5776	5.4885	56.0045	20.4344	3.96205	36.4219	54.6871	0.511501	29.8565	26.3179	6.27461	35.0853	0.45483	12.5385	26.3159	4.84579	0.014756	28.2442	6.56534	22.3818	5.76782	115.274	25.2771	12.3724	5.49182	33.1014	54.2705	38.4703	24.5985	38.2554	51.9945	24.8686	10.2144	15.0377	0.0759204	20.9536	19.709	96.2042	45.2898	79.613	10.1243
30.9758	7.06885	52.7859	136.065	4.43636	53.9391	34.5498	3.18942	32.5394	49.84	0.460058	29.4101	27.4179	12.3807	38.3685	0.396731	14.7655	24.5181	6.5266	6.39602	27.69	15.0978	30.0894	4.86583	101.282	29.0919	12.1517	4.6534	37.3575	48.6213	35.6569	22.3314	39.0171	58.8413	22.7142	18.3987	19.5128	0.0666537	18.8213	18.192	85.9023	51.4854	71.5582	8.92969
31.0757	6.46253	53.1416	207.66	3.58005	56.1005	37.8141	2.56161	28.4949	47.3327	2.28032	27.3468	37.943	17.6002	38.4103	0.34611	14.95	22.6509	6.88077	8.10581	25.1314	21.3376	32.554	4.07618	108.297	32.3591	12.2366	3.94091	38.0043	43.1458	35.5872	19.8025	37.1375	61.1413	25.7016	19.9576	20.809	0.0585273	16.8532	25.4825	75.1557	51.6464	63.1952	7.7062
31.1757	5.69636	50.3264	257.506	2.8863	55.5321	36.4208	14.759	28.4392	42.8423	3.55234	38.4557	47.0305	18.676	36.6653	0.301967	14.1571	20.8332	6.6422	7.91126	21.897	22.6458	32.0864	3.39659	101.731	38.7254	24.2133	3.33692	36.5818	38.471	33.7564	17.404	42.4111	66.1376	25.3665	22.2981	20.4508	5.01346	15.0561	27.1672	79.2153	75.9664	55.2557	6.57015
31.2756	4.92373	46.4928	262.774	2.32579	53.4474	33.2296	18.9578	26.5015	39.3332	4.40027	43.2221	48.457	17.5948	34.0166	0.263434	12.9486	19.1162	6.16135	7.03143	18.6328	21.8895	30.08	2.81875	91.4755	39.3953	29.0904	2.82569	34.0573	34.0628	31.286	28.2813	51.9555	67.0896	28.6897	22.1439	19.2816	6.85243	13.4275	26.0903	83.9974	83.534	48.0356	5.56288
31.3755	4.20951	42.4943	237.313	1.87364	62.9067	29.5356	19.1861	23.7939	46.3506	4.92422	42.9008	46.3131	15.5328	30.9923	0.229772	11.6146	24.7113	5.60323	5.98768	26.0654	20.3431	27.3626	2.33173	80.9019	37.5219	30.0013	2.39328	31.0292	41.3614	28.6746	38.4836	61.445	65.565	28.3103	20.2869	17.7627	7.22531	11.9598	23.7844	80.3164	90.2472	64.8638	4.69114
31.4754	6.33005	42.5143	203.644	1.5093	66.2239	25.9027	17.7198	20.9001	46.5508	5.20357	40.0563	42.667	13.1609	27.9002	0.200352	10.3001	26.1589	12.8786	4.98981	27.1872	22.4596	36.6063	1.92381	71.0832	34.6328	28.7982	2.02782	27.8591	41.1744	26.1368	38.607	61.8645	62.5895	26.3567	17.9453	16.1423	10.2468	10.6425	21.0574	104.537	88.5257	79.1263	3.94673
31.5754	6.71857	40.1641	170.576	1.21584	65.9828	22.5563	23.9185	25.4428	58.1376	5.30076	36.1285	38.5471	17.0643	24.9132	0.174602	9.07219	25.6801	15.2869	4.11082	34.7503	49.0823	39.5339	1.58368	75.8381	31.4557	26.5626	1.71881	24.7578	38.2356	23.7581	35.4513	62.6204	58.8294	23.8473	15.6133	14.5493	21.9395	9.4636	18.3197	127.077	82.8252	80.1497	15.4772
31.6753	6.34934	37.0664	141.158	0.979562	63.7494	19.5678	24.6124	29.4369	59.74	5.26381	31.9049	34.4489	17.531	22.1214	5.69616	7.95765	24.3563	15.4578	24.3912	35.2045	57.0447	38.9313	1.30103	73.6066	28.3268	23.9149	1.45752	21.8412	34.485	27.1267	45.5525	59.4133	54.7122	23.2915	13.4744	13.0473	25.6525	8.41102	15.7655	136.181	77.1975	91.6053	19.0174
31.7752	36.798	33.8637	116.089	0.78935	60.467	16.9403	22.7664	29.3692	56.3857	5.13085	27.7975	30.5966	16.2454	19.5658	7.92248	6.96237	22.7102	14.6535	33.1561	32.4656	132.541	36.4781	1.06672	66.9693	25.3912	21.2008	1.23636	19.1663	52.9246	30.2919	49.6902	54.7706	50.508	21.5791	11.5813	11.6635	25.6728	7.47273	13.4739	166.395	143.474	106.61	21.8057
31.8751	46.6629	30.7999	105.36	0.636212	56.6992	14.6493	19.9386	27.363	50.8577	4.93129	24.005	27.0784	14.1984	17.2578	8.48181	6.08207	20.99	13.4741	33.016	28.5385	167.372	33.4607	0.872924	59.499	22.7022	21.1212	1.04889	16.7537	56.047	30.0739	46.8253	49.8031	46.383	19.4759	9.93374	10.406	24.0895	6.63733	11.4641	176.93	179.851	106.122	21.1926
31.975	47.1077	27.9574	90.615	0.512965	52.7788	17.6685	16.9165	24.5642	44.6569	4.68772	30.073	23.915	14.7648	15.1924	8.23196	5.30794	19.3109	12.1999	29.5929	35.1936	180.069	30.9781	0.712941	65.1271	20.2698	27.7509	0.88971	22.2202	54.0623	28.46	42.0907	44.9822	42.4352	17.3375	9.83568	9.27259	21.9085	5.8942	9.7258	169.389	187.526	98.7986	19.2137
32.075	43.5637	25.3546	75.9843	0.413747	64.0296	17.6263	17.9375	21.5742	46.8395	4.41746	32.491	21.0957	13.7683	17.1016	8.57412	4.62955	17.7227	10.9573	25.3037	36.9356	212.208	27.9575	0.581114	61.6167	18.0841	29.6487	0.754212	24.2627	60.8091	34.5905	40.8602	40.4916	38.7186	15.633	8.99969	8.25636	19.6034	5.23359	8.2354	179.789	180.918	88.9356	16.8272
32.1749	42.3629	22.9848	62.9152	0.3339	68.3186	16.3396	16.8241	18.6936	65.9839	4.13263	31.6669	18.5956	12.0798	24.9035	8.2178	4.0363	16.244	9.79888	21.1318	34.6244	213.142	24.8151	0.472755	55.5503	23.4517	28.9787	0.638683	24.2752	59.0629	35.3884	37.1106	36.3879	35.2585	13.9104	7.95627	7.34804	17.3874	4.64661	6.96467	189.369	173.532	78.6074	18.2418
32.2748	38.5041	20.8325	68.5765	0.269621	68.558	14.6385	14.8472	16.0585	70.8153	3.84214	29.2736	16.385	16.379	28.0532	7.55798	3.51822	16.4202	8.74261	17.4292	48.5439	201.43	21.78	0.383978	49.1796	24.5227	27.0102	0.540209	26.7605	54.3013	33.9279	32.9132	32.6723	37.9756	12.289	6.92023	10.0828	15.3474	4.12511	5.88515	180.518	221.465	68.7645	17.3468
32.3747	35.7642	18.8801	77.2489	0.217841	74.8845	12.8909	12.6548	13.7178	68.2622	3.55358	26.2456	14.4338	17.1022	28.4962	6.79673	3.06614	20.1449	7.79042	14.2786	53.807	185.277	36.7014	0.311622	62.1931	27.1207	24.4763	6.17514	27.0684	52.4014	31.602	28.9285	29.3237	47.0612	12.4991	18.031	20.3552	14.5953	3.66179	4.97022	165.252	232.432	59.7959	15.5633
32.4746	31.782	17.1097	72.7341	0.176082	76.061	11.2504	10.5576	12.6333	62.3014	3.27272	23.0896	12.7132	15.9815	27.4283	6.03413	2.99305	27.6079	6.9372	11.6541	60.8512	168.248	42.6531	0.252946	61.2144	36.554	21.7898	12.0838	25.9689	48.0473	29.0341	25.3374	38.6187	51.0833	11.8006	20.712	24.5131	13.3638	3.25015	4.19601	146.671	283.102	51.8155	13.555
32.5746	27.5939	15.5048	63.5765	0.142351	74.3051	9.77167	8.6871	22.711	62.896	3.00328	20.0672	11.1968	14.0395	25.5776	5.3168	2.78247	29.7703	6.17509	9.49231	58.8955	151.831	43.493	0.205635	55.967	38.6927	19.1743	13.781	24.1263	43.0903	26.4954	33.8133	40.2407	51.917	10.7539	20.0296	25.4087	12.0009	2.88456	3.54156	133.238	327.207	60.3494	11.6165
32.6745	23.651	14.0501	53.7311	0.115068	70.9567	8.46541	7.08253	26.008	61.6345	2.74829	17.3006	9.86088	11.8566	23.3812	4.6637	2.51922	31.8353	5.49553	7.72264	53.1084	136.592	41.5596	5.68745	58.2023	37.5044	16.7418	13.5024	21.9505	38.256	24.0976	34.7081	38.6434	50.7963	9.62294	18.1477	24.6276	10.6655	2.55996	2.98871	117.74	357.242	61.4092	9.86471
32.7744	20.1232	18.169	47.3338	0.0929933	66.8201	7.32352	5.77524	25.8407	56.7591	2.50848	25.7957	8.68415	9.74265	21.0953	4.07977	2.24648	31.3886	4.89018	6.27886	48.3812	130.09	38.2523	8.20318	55.181	34.9176	21.6016	12.3767	19.6888	33.804	25.3255	32.107	41.1133	48.5285	14.0873	15.9712	23.0449	9.42477	3.01467	5.73804	119.721	352.097	57.7662	12.5765
32.8743	17.049	26.1815	58.4667	0.0751456	62.372	6.33084	4.67976	24.0278	50.4669	2.28445	28.4286	36.7342	8.88786	18.8656	3.56318	1.98521	29.8322	4.35123	5.10319	47.279	120.086	34.3932	8.99656	63.584	31.8579	32.1613	10.9621	17.4852	51.3243	46.5772	28.6694	39.8127	45.638	15.1242	13.8618	23.9448	8.3018	3.17286	14.8306	113.687	330.246	52.2825	12.6823
32.9743	17.3611	27.6981	56.3203	0.0607269	57.8897	5.47043	3.77582	21.549	43.9223	2.07672	38.4673	48.7037	7.69248	16.7693	3.10898	5.28311	27.8441	3.87152	4.14684	46.8437	116.676	30.4511	8.83287	61.0601	36.6065	35.8571	9.52567	15.4179	58.1322	53.057	33.4555	37.0478	55.6421	18.7982	11.9489	23.2368	19.4277	3.14895	18.0996	107.548	301.528	59.8279	11.6947
33.0742	16.948	26.7245	49.7061	0.0490701	53.5303	4.72582	7.17042	18.9169	37.7079	1.88463	42.6068	67.4671	16.779	14.843	2.71116	6.53277	27.31	3.44462	3.36936	46.7346	120.886	33.6233	8.17631	55.3448	49.0654	35.7756	8.1865	23.4575	56.5949	53.0649	32.1285	36.8893	59.9511	19.1963	10.2649	22.7688	23.0504	3.0177	20.9861	104.172	271.073	59.1659	10.3326
33.1741	15.4325	24.8823	42.2013	0.0396241	54.7194	4.08198	17.5112	16.6502	53.4112	3.18241	43.7053	72.1209	23.2131	13.0988	2.36349	6.73933	25.8897	9.54292	2.7375	42.7832	115.728	42.9963	7.3028	53.0034	51.8471	55.8362	6.9897	26.8955	55.0821	50.3805	29.0724	34.754	60.6808	18.1552	8.80326	21.4328	23.1927	2.82759	33.7868	95.3305	241.455	59.8764	17.6465
33.274	13.5742	22.8205	35.1621	0.402761	53.6481	5.51992	20.632	20.1819	61.2219	4.05688	41.5201	99.8109	24.408	11.5352	2.06009	13.1143	24.1323	20.1041	2.22406	37.4564	107.083	45.6432	6.37151	52.5641	50.2178	63.1512	5.94453	27.5724	50.6838	46.7124	37.6221	36.4075	59.223	18.2099	7.5434	19.727	21.8159	2.60961	37.4997	94.9327	213.87	60.3431	19.2555
33.3739	14.4452	20.7915	32.6151	3.1028	51.3404	5.70833	20.2276	20.5142	60.7781	4.60815	37.8301	106.665	22.8898	10.1429	1.79554	15.3591	22.2996	23.5206	1.8069	31.9643	97.52	47.4305	5.4699	51.8978	62.486	78.8526	5.04357	26.6578	53.6535	42.8208	37.0828	37.5085	56.4877	17.0828	6.46127	26.704	22.0622	2.38312	36.6681	90.9645	197.101	56.5087	24.523
33.4739	13.6668	18.8869	32.1765	3.85115	59.4882	5.37392	18.2711	19.2934	56.3586	4.91488	34.8529	139.053	23.3363	8.90887	1.56498	15.5169	20.5132	23.659	1.46798	26.8574	88.1293	45.7874	4.64206	54.4792	64.4448	82.6132	8.64944	24.8872	51.0101	39.0334	33.854	42.5117	53.0654	28.7559	5.53343	28.905	20.8006	2.15992	33.7492	82.7744	178.376	51.0244	24.7208
33.5738	12.2577	20.192	41.5092	3.7591	62.177	4.85054	15.7873	17.4116	52.5804	5.03871	31.1841	145.783	21.5382	15.8562	1.36411	14.6777	18.8266	24.2869	1.19263	26.0303	79.3409	49.6285	3.90642	50.8818	62.5051	79.9517	9.92843	22.7163	52.7852	35.4811	36.8058	42.1651	49.3346	31.9764	4.73858	28.6083	18.9631	2.67156	30.0463	80.2367	159.522	45.176	22.7925
33.6737	16.2625	19.5556	40.4901	3.34669	61.7122	4.28786	13.2841	15.3402	56.7046	5.02753	27.3989	140.444	21.0529	18.9513	1.18914	19.8395	17.2589	23.178	0.96892	23.4898	71.2939	48.9607	3.26674	45.655	58.2117	74.098	20.4943	20.4215	55.6002	32.2067	40.7109	39.6568	45.5341	31.3453	4.05795	27.0754	16.9896	2.87614	26.2286	73.4549	141.641	47.6668	27.2449
33.7736	16.6555	18.2353	35.9201	10.3833	59.4896	3.74969	10.9919	13.3177	54.7842	4.9184	23.7926	129.918	18.9884	19.7828	1.03673	21.1142	18.6532	28.9324	0.787181	20.4011	68.8925	45.9236	2.71885	49.6165	53.1192	66.9107	23.6108	34.9172	52.7638	29.2137	38.519	45.843	47.7973	30.0305	3.47527	24.9979	15.0794	2.89055	25.0163	65.1972	138.738	45.5787	34.8994
33.8736	15.5015	16.735	30.5709	12.1036	62.7246	12.9083	9.46151	11.4548	50.0628	4.74023	20.5011	117.636	16.316	19.3297	0.903949	30.2592	20.071	30.9165	0.639543	25.4356	71.1284	41.7887	2.25462	46.8405	47.9557	59.4314	27.51	41.4629	48.5851	27.2964	34.674	45.7915	48.4985	27.5652	2.97648	22.7482	13.3152	2.79152	22.7204	56.8392	129.705	41.6006	35.2466
33.9735	13.7895	18.649	25.5026	11.5665	65.6948	17.8365	8.04498	9.79365	44.3086	4.51593	17.573	105.263	13.5723	18.19	0.78826	38.5997	19.8377	30.0164	0.519617	25.5464	67.9955	44.6373	1.86435	56.1302	45.2899	52.2184	27.1784	43.2099	49.508	30.8222	30.6497	43.2	47.8756	24.7593	2.54945	20.5212	11.7237	2.62897	24.2471	49.02	128.69	37.0511	32.5242
34.0734	11.979	23.0967	31.4958	10.1978	70.5361	24.864	17.0595	23.8045	38.4509	4.26314	15.0097	93.5615	11.0306	16.7246	0.687454	40.2743	18.8735	31.8371	0.422207	23.4627	62.8733	43.7131	1.5382	54.4838	46.8563	45.5477	25.0136	42.1642	46.3979	30.7275	37.4514	45.0417	55.0216	21.9836	2.18381	27.0732	10.3059	2.43492	32.2309	41.9957	121.121	32.5529	28.7458
34.1733	10.2706	23.4637	30.3382	8.6399	71.0153	25.9372	31.1666	28.9077	43.5866	3.99483	12.789	82.8408	8.80952	17.7408	0.599622	38.6954	17.6235	30.8143	0.343079	22.2324	57.2389	40.8264	1.26679	52.8091	44.9676	52.7403	22.2046	40.9344	42.0151	29.1319	36.4001	54.34	57.6214	36.0728	1.87062	29.0437	9.05142	2.2295	33.7778	37.1796	113.396	28.3787	37.6143
34.2732	8.7402	23.4566	26.7749	7.16375	69.0276	28.2039	34.7858	29.4067	43.0643	3.72039	23.3387	74.2738	6.9405	17.4833	0.523091	41.0556	16.2992	28.6222	0.278791	19.8301	51.7177	37.0507	1.04172	48.0242	48.0845	53.5346	19.3215	38.3173	37.4677	26.9928	35.7142	57.7011	57.3904	39.8736	1.60222	28.6253	7.94565	2.02494	32.1805	32.3641	117.295	24.6278	38.246
34.3732	7.4058	22.1534	22.7323	5.86749	65.7159	27.0961	33.3643	27.6695	39.8322	3.44692	27.1523	72.9427	5.40871	16.5364	0.456384	39.7551	21.3358	30.4205	0.226548	17.1082	58.3465	33.0073	0.855529	42.6593	47.4761	50.9558	16.62	35.0363	33.1766	24.7362	38.3245	55.8323	55.4543	38.9942	1.37204	27.0309	6.97301	9.1333	33.0852	28.212	133.144	28.2708	41.4858
34.4731	6.25933	39.8541	33.5257	4.77157	61.7653	24.693	29.7971	24.9792	35.5084	3.17981	27.3599	68.1321	14.0997	15.2537	0.398224	36.7985	24.8808	29.4683	14.3201	35.2516	57.7129	29.0423	0.701793	37.5474	44.596	47.6478	33.7667	31.5347	44.3926	22.5449	35.9402	51.9362	52.5476	36.1504	1.17457	24.925	6.1184	14.2521	47.1633	42.1461	133.473	27.9927	39.4599
34.573	13.6553	44.2008	33.8528	3.86395	57.5813	21.935	25.5763	22.0138	30.9539	2.92286	25.7516	62.0145	17.208	13.8452	0.347508	33.2322	25.4	27.3831	18.0765	40.3603	54.1842	28.8625	0.575062	43.9353	43.8655	43.2643	38.7874	28.0733	46.5504	20.4917	32.2505	47.4324	49.1449	37.8694	1.00512	25.1887	13.3052	16.7629	50.5574	45.6004	126.289	38.5357	35.407
34.6729	15.678	43.3599	30.4485	3.12101	66.1982	19.231	21.431	19.116	26.6023	2.6784	23.3362	56.8633	25.2115	12.4323	0.303274	29.6835	27.6717	24.9271	17.6216	39.257	59.3688	27.1858	0.470667	44.4986	41.1298	38.5663	38.1101	27.178	44.103	18.5998	28.4734	42.9337	45.5486	46.0375	3.88742	24.102	15.5983	17.63	48.6757	52.4006	115.871	40.6296	30.8403
34.7729	18.9969	40.644	26.08	2.51699	68.9382	21.139	17.6833	16.4453	51.2937	2.44752	20.6685	70.6932	27.0152	11.0821	0.264694	26.2559	27.4974	25.1441	15.6538	35.4886	58.0933	29.5102	0.384749	41.0802	37.6624	38.8494	34.9809	27.7492	40.1252	18.4897	36.6823	55.2908	52.2839	46.6534	4.64641	22.3918	15.6257	17.4881	44.4338	51.8587	104.464	38.8381	26.431
34.8728	18.8854	37.3841	21.8251	2.02792	68.2876	20.394	14.4432	14.0628	59.7297	2.23094	23.1988	72.915	25.7089	9.8285	0.231038	23.0875	27.5436	23.8091	13.3267	30.8522	54.2814	34.1854	0.314084	36.7006	46.2666	36.8263	46.2324	27.1298	35.8593	17.5073	39.8403	57.2247	58.0686	43.971	4.55132	20.4521	20.5999	16.7519	39.3705	48.1519	110.398	40.2369	22.446
34.9727	17.3431	38.0316	25.6535	1.63291	73.3705	18.6214	11.7158	11.9782	59.6927	6.77773	30.6401	69.7236	22.832	8.68577	0.201669	20.2284	26.3747	21.88	11.1042	29.8163	49.6613	34.8077	0.25599	51.5788	49.7061	33.7165	57.6465	25.5036	48.154	16.212	37.4953	54.8009	59.7496	40.0347	4.14537	18.4914	21.4804	15.6901	34.2683	43.0783	107.188	45.4716	18.9616
35.0726	15.3224	36.1624	24.3386	1.31434	73.8957	18.1809	9.45873	14.2242	64.2273	19.4315	32.4434	64.2514	19.4217	10.1831	0.176034	17.684	24.7102	19.804	9.14737	26.8661	44.9767	33.9916	0.208204	52.0364	48.4838	30.2142	58.3753	23.3853	49.3392	23.499	33.6887	50.7366	58.896	35.8058	6.38366	16.615	22.01	14.4743	35.0776	63.2675	99.7387	44.7493	15.9691
35.1725	13.2608	38.6323	21.3435	1.05766	71.8421	16.6918	7.61149	14.343	76.8072	28.1935	31.3153	60.2903	22.4605	10.5388	0.153649	16.0689	22.8947	17.7824	7.48872	24.9959	40.5321	31.6949	0.168924	56.1728	45.2778	26.7017	54.358	23.8786	46.3381	26.0035	29.7573	59.4801	59.1699	31.7178	6.69985	14.8717	20.8745	13.2124	33.0427	68.1184	90.6518	42.0929	13.4246
35.2725	11.3453	37.4049	18.0662	4.2146	69.276	14.8827	6.11091	13.4363	77.6003	33.965	28.7923	62.1714	22.0287	10.2494	0.134109	14.3582	21.09	15.8988	6.10984	22.0775	37.4481	28.734	0.136661	54.3788	41.3755	26.9985	48.555	24.0594	55.2918	25.7282	31.5861	59.7059	57.4833	27.9489	6.27321	16.8958	19.0868	15.3293	31.1949	65.5803	85.4502	38.0986	11.2736
35.3724	9.64284	34.8761	17.3762	5.03062	65.6309	18.792	4.89832	12.0998	72.6179	37.4578	25.7298	64.0958	19.9055	9.61811	0.11705	12.7029	19.3681	14.1819	4.97536	18.9376	42.9637	25.581	0.110186	49.4299	37.3816	25.642	42.3991	23.0298	54.745	24.3106	29.5238	56.4465	58.3541	24.5559	5.60424	17.0918	17.1271	16.0164	28.1735	73.459	78.2358	38.0833	13.7788
35.4723	8.16465	32.0054	17.3174	4.84687	62.178	23.55	3.92209	10.6473	65.177	39.2321	22.5891	61.2774	20.8227	8.82769	0.10216	11.1714	20.3713	14.0462	4.04721	21.6595	42.755	24.8846	0.0884403	43.9004	33.5673	23.5019	36.5457	21.3648	52.9934	29.9708	26.4615	52.6544	57.054	21.5397	4.89937	16.3629	15.2143	15.8281	24.8065	71.9387	70.4462	35.5274	13.7007
35.5722	11.445	29.1673	15.496	4.28948	58.2605	23.7929	3.13809	9.23647	58.9473	39.7278	19.6057	56.462	19.476	7.98605	0.0891537	9.78855	26.4326	13.2896	3.29024	21.0579	40.2483	23.1506	0.0705883	42.2991	30.0418	21.0728	31.2601	22.4683	48.6528	30.8069	23.3516	48.1527	54.4819	18.8767	4.23853	15.2062	17.7314	19.6258	29.1747	66.2053	62.8079	50.6903	12.5537
35.6722	14.4082	26.4986	13.2414	6.3973	58.108	22.1781	2.50967	14.4073	53.7025	39.2888	22.0846	53.9258	17.1184	23.5908	0.0777872	8.55759	32.8413	12.2088	2.67395	19.0318	36.9565	20.9578	0.0560099	51.7315	26.8373	25.1767	26.6166	36.2388	43.6583	29.5943	20.4847	43.6146	51.2208	16.5345	3.64787	13.8913	17.7237	21.1521	29.2259	58.9369	58.7652	54.0175	11.0551
35.7721	14.5109	26.1329	11.0681	6.58355	65.944	19.9225	7.05536	15.9122	47.4427	38.1825	21.9422	59.386	19.2389	31.0975	1.09408	7.47106	34.3034	11.0501	2.1727	27.6416	33.5348	18.6403	0.0442056	54.2283	38.8892	25.9021	22.6001	42.3126	59.3681	27.591	34.3839	39.3162	54.9452	20.7509	3.13137	12.5609	16.621	21.2714	27.2363	55.0549	53.5808	51.8748	9.53203
35.872	13.4049	24.5483	9.14949	5.9975	70.7571	17.5682	8.48382	15.5628	43.0114	36.6154	20.4981	66.9373	18.6292	33.7994	5.76365	9.4412	33.4791	9.92369	10.9763	36.5596	30.2548	16.383	0.0347312	62.2013	42.0515	24.8314	24.6694	43.753	61.0328	33.5823	35.7213	35.3569	55.4778	21.2593	2.68447	11.287	15.1115	20.5501	24.4208	62.4604	78.4539	47.4507	8.12263
35.9719	11.879	38.1458	7.52039	5.16725	71.5756	15.3432	8.38322	14.3512	53.0196	34.7462	18.4938	66.517	16.7125	33.7312	7.58951	9.81777	31.6627	8.87539	13.1153	37.4644	27.2172	14.2815	0.0272649	59.6555	50.4404	22.8871	23.7451	42.5084	80.0221	35.0086	42.2888	31.7579	60.4932	20.1354	2.29978	10.103	13.5191	28.6276	25.8794	61.4924	86.1515	42.3117	6.87524
36.0718	10.2976	54.1233	12.2773	4.32439	69.7598	19.4143	7.60275	16.0264	54.2101	32.6961	28.6694	68.2804	17.3003	32.1408	7.98246	9.41784	29.4789	7.92053	12.5681	34.7372	30.0216	18.8204	0.021533	55.2683	51.5311	20.5972	21.5748	41.0369	81.4589	33.8288	42.2976	28.508	61.633	36.2885	1.96948	9.02114	20.2004	32.3621	24.7846	56.7439	85.1305	37.2	12.4078
36.1718	8.81809	57.0405	12.6811	3.56094	66.5202	23.5694	6.58445	15.7551	72.5697	30.5566	31.9629	65.1474	24.1169	29.7855	7.68506	8.67388	28.9802	7.06024	11.0821	30.6255	52.6655	31.2819	0.0172448	60.6666	49.1752	18.2554	19.0186	38.2752	76.3122	31.6247	38.8018	31.9174	60.3929	41.2275	1.6863	15.4671	29.8733	33.3761	30.7643	62.4458	79.9547	32.4427	13.7014
36.2717	7.49856	54.9583	11.5051	2.905	62.5819	23.5652	5.5484	15.1772	76.461	28.3958	31.61	60.4226	25.4243	27.1174	7.08438	7.81086	27.5044	6.28938	10.3437	26.2426	58.8182	36.2178	6.27482	57.4448	45.4323	17.7672	16.4829	40.6496	69.0924	29.1061	46.6774	31.5157	59.0283	40.7538	1.44378	17.9456	32.2182	32.7354	32.4292	61.6692	73.0568	53.7933	13.1254
36.3716	6.35074	51.1397	9.89321	2.35678	58.5641	22.4941	4.59515	13.8851	73.0609	26.2629	34.9981	54.7882	23.8744	24.4001	6.37873	6.94232	30.0551	5.60058	19.2996	23.9834	69.9191	40.9326	9.16052	51.8047	41.2854	21.1758	14.1445	40.0786	81.9302	26.5843	45.1857	29.5827	56.3551	47.6244	1.23626	18.5864	31.2381	34.0095	33.1673	56.996	65.7067	60.4072	11.8181
36.4715	5.36601	46.8898	8.295	1.90559	54.4409	20.4373	3.76286	16.9908	93.8734	24.1929	34.5027	49.0645	29.6119	21.7807	9.85505	6.12236	29.9037	4.9859	20.6452	20.9775	77.9133	41.2068	10.0866	52.8219	37.1887	21.765	19.8037	37.8707	80.9619	24.1889	40.9996	27.1339	52.9745	47.5801	1.0588	18.0076	28.8762	34.4692	31.2304	50.8587	74.2816	59.2936	10.313
36.5715	4.52783	42.716	9.23195	1.53755	50.3909	18.127	3.05811	17.3363	97.4815	22.2101	33.082	43.6299	29.9058	19.3358	10.8797	11.3585	28.5446	4.91467	22.153	17.8914	76.7216	39.0966	9.92225	48.8722	40.1259	20.8544	30.1707	34.8419	74.9614	21.9673	36.3493	24.6123	49.2719	44.5543	0.907123	16.846	26.0612	33.4586	28.1644	44.478	74.3367	54.8291	8.84806
36.6714	16.5183	38.8018	10.0663	1.23894	56.6832	15.8797	2.47266	16.3368	92.49	20.3299	30.3023	38.6402	27.4628	17.0995	10.7023	13.168	26.7015	13.6265	20.4493	15.0276	83.2642	35.8298	9.19498	59.2334	39.21	19.2146	32.4812	31.4919	67.5204	19.9307	31.9442	22.2024	45.4905	41.9263	0.777636	15.4487	23.2242	31.6123	27.6632	43.6779	70.2742	51.4597	7.51905
36.7713	22.5101	35.2007	9.31451	3.4468	58.4147	18.1585	12.8843	14.7606	83.6698	18.5617	27.0172	44.3696	23.8681	20.1278	9.97629	13.2492	24.7204	16.6125	17.7304	12.5014	150.075	32.1246	8.21853	63.7345	43.4803	17.2876	31.0822	28.1181	60.0658	18.0742	27.9773	19.9732	44.012	38.1427	0.667292	14.0008	24.0397	29.3381	25.5206	40.2524	64.4468	46.5197	6.35475
36.8712	23.2423	31.9153	8.08051	3.96729	57.5298	24.1204	16.4433	13.0146	75.8691	17.1771	23.6852	44.4202	20.0109	20.8688	9.03884	12.9917	22.7625	21.9094	14.9132	39.5821	168.529	28.3885	7.17412	59.9862	42.9663	15.319	28.1581	24.8895	67.9044	16.3866	27.7617	17.943	45.9015	34.0995	1.91549	12.5976	22.9039	26.8944	22.7511	35.86	58.0877	41.2144	5.35369
36.9711	21.709	28.9289	6.80448	3.77384	55.2032	24.8129	16.6039	11.3049	66.8352	15.8306	20.5384	41.8826	16.357	20.3162	8.05953	12.1048	20.8993	22.9511	12.3473	48.2955	166.42	24.8407	6.1614	53.9774	40.3756	13.4392	24.8093	29.6956	66.067	20.3082	25.4012	17.4332	45.6076	32.5357	2.22722	11.2847	20.9921	24.4408	25.4136	34.7371	51.8216	36.1023	4.50195
37.0711	19.3463	26.2188	5.64625	3.3197	52.139	23.3078	15.2199	9.72745	57.8277	14.5391	17.681	38.313	26.0245	19.0767	7.11973	10.9724	20.1318	22.0971	10.1364	48.1292	156.129	21.5875	5.23074	47.7514	37.0139	11.7106	21.4948	31.0133	60.7836	20.9107	22.5905	16.2465	55.8513	46.7402	2.16411	10.0808	18.8617	22.0725	37.4824	31.7893	45.9449	31.4184	3.78157
37.171	16.8226	23.7611	4.6501	2.80878	48.758	21.0156	13.2617	8.319	49.456	13.3135	15.1469	34.4795	30.0435	17.5161	6.2549	9.79026	18.9172	20.4733	8.2827	60.4699	143.12	22.0852	4.4033	41.9606	33.498	11.5943	18.442	30.2983	54.5955	23.4305	19.8763	14.8505	73.8683	49.9169	1.96595	8.98969	16.7674	19.9835	40.5953	28.2092	46.5409	27.238	3.17433
37.2709	14.4312	21.5332	3.94582	2.32674	45.3066	18.5676	11.2168	10.6025	41.9718	12.1601	12.9327	30.7468	29.444	15.8506	5.47692	17.8565	17.5546	18.6095	6.75061	60.8968	129.751	21.1416	3.68356	36.7727	44.4317	19.145	20.8407	32.0592	48.5045	26.7186	24.2932	18.0257	82.4529	48.1336	1.73316	8.00817	14.8166	20.3305	47.7058	24.5895	44.2687	23.5606	2.66347
37.3708	12.2847	26.6516	3.28674	1.90433	125.762	19.3709	9.3123	10.9825	38.4881	11.0817	11.0165	27.2752	26.5959	14.2038	4.78615	20.6228	16.1846	16.748	5.49406	56.0003	116.996	25.5671	3.06691	32.1916	46.7973	22.0023	20.3457	31.5453	42.8739	26.7329	28.467	18.3082	85.0641	44.3225	1.50664	7.12907	13.0468	19.7791	47.7743	21.205	56.2651	20.3527	3.18884
37.4708	10.411	28.5278	2.71204	4.43197	166.988	18.303	7.63803	10.4266	34.1348	10.0792	9.36854	24.1225	22.8745	12.6432	4.17747	20.7177	14.8706	14.9932	4.46784	49.1501	105.211	26.5284	2.54431	28.1697	45.2629	22.2582	18.7536	29.7706	37.8058	25.385	27.3659	17.3955	83.9806	39.8771	1.77132	6.34382	14.7412	18.714	44.5149	18.1656	58.9638	22.4711	21.7301
37.5707	11.8836	62.0138	2.22687	4.97928	184.851	19.7097	7.52275	9.46043	29.6606	9.1518	7.95732	21.2967	19.0404	16.9767	3.64351	19.5426	13.6385	13.3842	3.63171	42.0048	94.4863	25.5888	2.10489	24.6473	42.0971	21.1464	16.6608	27.3671	33.2988	23.5387	26.0314	16.047	80.6962	35.4389	1.72698	5.64356	14.5543	17.3834	39.9094	21.5069	58.5343	25.8418	45.9884
37.6706	11.5607	70.9789	1.82374	4.69519	189.013	24.422	6.81094	8.36279	25.437	8.29696	6.75264	24.6876	15.482	22.2617	3.17605	17.8357	12.4961	11.9293	2.95134	35.3252	84.798	23.6864	1.73752	36.5899	43.2382	19.3856	14.5035	31.3501	29.3132	21.5786	25.5213	26.8879	76.1834	31.2841	1.57034	14.4074	13.5616	15.9445	34.9862	21.5374	59.3121	25.6055	52.3442
37.7705	16.8479	70.3639	1.4915	4.11355	185.34	24.5836	5.89252	7.27578	21.6272	7.5115	10.7659	24.8083	16.1474	24.147	2.78288	15.9775	11.443	10.6237	2.39814	39.7877	83.074	29.8062	1.43183	39.2048	41.3609	19.0271	13.3933	32.1247	25.798	19.6704	23.2549	29.7986	71.069	27.5144	1.38464	20.8426	12.2801	14.495	30.2522	20.0442	58.8765	41.5699	58.1918
37.8704	17.7328	66.2342	1.21882	3.47352	177.373	22.8787	4.96126	19.1683	37.9474	6.79214	14.8082	30.5887	22.6616	27.0497	2.43253	14.1572	10.4754	9.45658	1.9485	42.2726	77.6655	31.4392	1.1788	37.2858	38.2588	17.7769	11.9103	31.0508	36.3174	29.6823	24.8891	33.0677	65.751	24.1489	1.20319	23.056	14.3431	13.0935	25.9336	17.9553	55.4273	51.2125	55.8922
37.9704	16.7	61.0316	0.995525	2.87472	167.235	20.7765	4.10563	25.9149	56.9159	6.13521	15.9042	37.7452	23.9442	27.403	2.12319	12.4621	18.7787	8.41559	1.58311	39.845	71.0764	31.3968	13.9365	36.6917	34.7885	16.6458	10.374	28.9832	37.6718	32.343	28.4577	32.5449	60.4763	26.0982	1.03782	23.0484	14.3389	11.7726	29.6599	40.4574	50.7124	52.0573	50.389
38.0703	14.944	55.7201	0.812887	2.35202	156.212	23.7651	3.35885	27.4014	62.1862	5.53668	15.4594	40.6597	22.6416	26.3361	1.85154	10.9261	30.1804	7.48817	1.28623	35.4399	64.5225	35.0826	19.7464	34.7844	31.3471	17.2028	8.9285	40.47	35.5463	31.8115	27.1776	30.5055	57.7735	25.2903	0.891654	21.9292	13.4389	10.5491	29.3747	71.2614	45.6454	48.9455	43.9999
38.1702	13.0235	50.6629	0.663609	1.91148	145.045	23.2714	2.72652	26.2715	60.4436	4.99245	14.2722	39.6427	20.0324	24.5365	1.84779	9.55581	34.0016	6.66249	1.04503	30.525	58.2163	35.1282	23.9358	42.1202	28.1078	17.885	7.63031	50.941	32.2837	29.9794	24.545	34.2966	54.3303	23.3436	0.764428	20.3078	12.2068	9.4289	27.2161	81.4109	42.2462	63.909	37.7618
38.2701	11.1861	45.9808	0.541656	1.54726	134.145	21.394	2.20134	23.9658	57.7807	4.49843	12.7878	36.8945	16.9983	22.4162	1.73478	8.34471	34.2507	5.92762	0.849061	25.7944	54.8304	33.2293	24.5936	47.3652	25.1356	17.2401	6.49323	54.4595	28.8284	27.699	33.0235	33.9175	56.3022	21.0283	0.654678	18.5133	12.0818	8.41197	24.3221	101.93	38.2805	69.3054	32.0939
38.37	9.52907	45.7724	0.442044	3.41319	123.726	19.7729	1.77062	21.2524	61.045	4.05059	11.2466	33.5166	14.0152	20.217	1.57777	7.28022	35.7027	5.27367	0.689849	22.2972	50.3529	30.3969	23.3514	55.7221	27.9249	15.941	5.51138	53.885	25.5428	25.3477	36.3056	31.8595	55.7324	20.3736	1.56479	16.7192	11.2735	7.49431	21.2805	125.741	34.2595	69.7458	27.1244
38.47	8.07898	43.1581	0.360713	3.80316	113.92	22.5607	1.42042	25.3905	58.4069	3.64512	10.6911	30.0466	11.3159	18.0755	1.41	6.34774	34.8132	4.69178	0.560496	20.3623	45.6888	30.3019	21.1902	53.8218	27.6152	14.374	4.67069	51.0257	53.5099	23.086	42.4605	42.8259	53.6435	18.8034	1.77727	15.0122	10.2208	6.66988	18.3788	152.837	30.433	69.9121	22.8498
38.5699	6.83061	42.5006	0.294333	3.5752	104.772	22.0718	1.1375	25.6639	53.0872	3.27841	15.1437	26.7608	16.297	16.0642	1.24737	5.53263	32.9096	4.17399	0.45541	27.3424	41.2139	28.5922	18.6854	55.9487	25.9592	12.7553	3.95448	47.0101	66.7673	20.9762	40.8003	44.893	50.701	16.9373	1.71216	13.4314	9.12899	5.9316	21.6233	154.594	26.9108	82.8525	19.2121
38.6698	5.76581	39.9008	0.240202	3.1277	96.2982	20.2828	0.909963	30.7569	46.8339	2.94714	16.4212	24.3151	24.9064	14.2167	1.09683	4.82106	30.6326	3.71324	0.370052	28.1568	44.6737	26.1145	16.1616	52.0922	23.802	11.2003	3.34609	42.5303	67.0107	19.0365	36.9267	47.4122	49.2715	19.1918	5.14603	11.9903	8.08891	5.27205	25.4419	144.582	23.7294	83.0401	16.1354
38.7697	4.86238	36.7253	0.977143	2.63892	88.4731	23.7292	0.727533	31.1267	40.5592	2.64823	16.0316	21.8001	33.4877	12.5439	0.960914	4.2004	28.2862	3.30323	0.300725	26.1666	43.536	23.3627	13.7909	46.6873	21.543	9.76542	2.83016	37.9991	62.4301	17.2659	32.7077	45.7784	46.8648	18.9516	6.00926	10.6888	7.13616	8.34137	25.491	131.288	34.0878	80.2346	14.9933
38.8697	6.14202	33.5127	1.13583	2.18295	81.2613	23.4246	0.581593	29.2121	49.8044	2.37873	19.4383	36.764	34.8624	11.0438	0.840007	3.65929	26.0098	11.5313	0.244406	40.3102	47.9777	20.6151	11.6538	41.2374	23.2382	28.0345	13.64	40.1353	56.3869	25.8197	28.7336	42.5431	43.9424	28.6931	5.84304	9.52001	6.2804	15.9387	23.7577	119.74	37.215	81.8639	13.2986
38.9696	6.19273	30.4763	1.07371	1.78551	87.3313	22.336	0.465031	29.5004	53.4587	2.13591	19.9243	41.4581	32.5285	13.9161	0.733357	9.25045	35.5667	14.4274	0.198639	48.5148	47.051	18.0204	9.7772	36.2135	29.1665	35.9715	17.373	39.4539	50.2246	28.0702	25.1619	46.1052	40.7996	31.0837	30.2106	11.4722	5.51965	19.8603	21.3027	106.052	36.678	77.1035	13.1894
39.0695	5.72363	28.9576	0.940031	1.45082	87.968	25.3871	0.371883	27.6561	51.5347	1.91724	21.324	46.2038	28.5495	14.8553	4.45653	11.352	38.3259	14.8577	0.161433	48.1044	44.0112	21.7982	8.41186	31.7279	30.1697	43.7736	17.721	37.213	53.6249	27.5849	22.0064	44.9677	37.6219	30.151	62.0795	11.8945	4.84713	21.4513	18.6762	104.777	45.7972	69.8294	12.0712
39.1694	5.07347	28.2336	0.79498	1.17422	88.9649	24.802	0.951303	24.9155	47.0353	1.72035	20.6888	45.7013	24.0957	14.6868	5.92082	11.6783	37.9109	14.1991	0.131187	43.9046	40.2922	22.6202	7.1493	27.9476	28.9508	45.3858	18.6171	34.1966	51.1433	41.5262	19.237	49.9931	34.5223	40.2936	68.9271	11.5303	4.25445	21.598	16.1666	96.8578	47.6821	69.5611	24.7018
39.2693	6.85172	26.3999	0.661016	0.948021	87.7937	22.7771	13.3453	31.5543	41.5968	1.54314	29.7766	42.8381	19.7909	13.9163	14.1697	11.1454	36.087	13.1082	0.106606	38.3738	48.3937	27.2682	8.86362	24.5161	31.9582	43.6881	17.6272	42.6657	60.2405	45.2216	20.0786	53.3805	40.8084	42.1245	65.8811	10.79	3.73297	20.8811	13.8682	100.216	61.1903	66.5496	27.9496
39.3693	19.3049	24.2568	1.10074	0.764208	84.3445	20.3113	17.7563	32.6101	36.0797	1.38367	32.4567	39.0653	15.9331	12.8495	17.1555	11.1369	33.7089	11.8925	0.0866303	32.7141	48.9241	28.2551	9.19143	38.3226	31.5226	40.3635	15.8831	45.4426	59.4021	44.4684	18.6709	51.7614	44.9113	40.2526	59.3905	10.7784	9.49179	19.6776	11.828	94.7452	64.3483	60.7576	27.0279
39.4692	23.0026	22.1179	1.14153	0.615429	84.3982	17.8433	18.1851	30.9242	40.1247	1.24024	31.766	35.0956	12.632	21.4075	17.5132	10.4778	31.1842	21.2453	0.0703904	27.47	46.3689	27.2347	10.0166	50.3006	29.5963	36.3785	13.9377	44.8737	54.9521	41.903	21.1014	53.4251	51.9053	36.901	52.142	13.9476	11.7825	18.2296	10.0503	98.6806	62.3633	57.9997	24.4458
39.5691	24.3239	20.0991	1.03711	0.495348	81.7449	16.1238	16.7828	28.0398	58.2785	1.11126	33.8666	31.2653	19.884	25.1334	16.6266	10.2609	28.7028	31.1538	4.42087	27.8828	42.713	32.8136	9.80347	49.9604	33.5354	32.2728	12.0488	42.4415	49.4783	42.7652	24.8652	59.9835	54.5105	33.1226	45.1997	14.8597	14.2678	16.6902	8.51887	93.5828	57.9743	64.3313	21.3826
39.669	22.9521	18.2366	0.892223	6.67665	77.6546	15.906	14.6788	37.5798	63.0586	0.995313	32.7981	27.7191	27.2428	26.0279	15.2143	9.55405	26.348	33.6606	5.58034	31.6269	39.2025	33.9937	9.0585	45.8202	38.5652	28.3338	10.3253	39.0712	44.0078	40.958	30.7919	59.2886	55.2295	29.3988	49.0674	17.2922	14.4611	15.1534	7.20922	84.6904	52.6656	62.8297	18.3685
39.769	28.6015	16.5353	0.748097	8.43253	72.8873	14.6716	12.4433	39.6187	61.0178	0.89102	30.2122	24.5067	28.549	25.3229	13.6424	8.65661	25.7317	32.8781	5.43984	30.6472	35.5648	32.7621	8.08194	40.8336	46.0458	24.7013	8.80271	35.3296	38.9198	38.1319	30.0277	67.4917	53.9358	25.9338	46.5231	17.6734	13.6482	23.4149	6.09442	74.6763	49.1012	69.5245	15.8398
39.8689	28.7075	27.3274	0.61923	8.27699	67.8923	13.1116	10.3448	37.9322	55.8079	0.797212	27.0294	22.1678	26.7274	23.7697	12.0907	7.72169	30.788	43.586	4.83233	45.0175	32.0796	30.3112	7.04657	35.9867	46.8031	29.9132	7.48161	38.5655	34.3278	35.0252	27.314	67.0476	51.4656	22.7996	41.7927	17.0092	12.449	27.4526	5.14839	75.9454	44.6789	67.8362	13.499
39.9688	26.4786	29.8094	0.509163	7.38738	91.2666	11.5314	8.4922	34.5767	49.4202	0.712776	23.7471	19.825	32.3181	21.8204	10.6417	6.82405	31.7308	53.8676	4.11394	47.6357	28.8523	30.2419	6.04706	31.5746	44.5607	30.9526	6.34723	38.5792	45.1546	31.9593	30.1622	63.1033	48.3618	20.0062	36.631	15.8538	11.1566	28.8295	6.27694	71.2136	42.7615	62.5446	11.427
40.0687	23.4462	29.0756	0.78268	6.29897	101.508	10.0568	6.91288	30.6483	42.9023	0.636856	20.6203	21.4714	32.3042	20.266	9.32778	5.99684	30.7841	55.2453	3.42786	44.8193	25.9121	28.5491	8.012	27.654	41.1218	29.7636	5.37912	36.7721	62.8388	31.0896	32.6123	57.9533	44.9721	17.5363	31.7279	14.5083	9.90381	30.6197	6.37696	72.7234	45.5125	72.0057	9.63545
40.1686	20.3168	28.6948	0.797849	5.2416	104.042	19.3691	5.59527	26.7097	36.7717	0.568573	20.2608	20.9832	38.5462	18.4768	8.1557	5.25156	34.3203	52.7013	2.82384	44.693	23.2556	42.1525	12.4265	24.2027	37.3457	27.4819	4.55591	40.8853	64.9914	29.1535	33.5526	52.6007	41.5154	15.3623	32.4394	13.1327	8.74582	30.5427	5.9847	76.7922	53.2831	72.1728	8.1064
40.2686	17.3944	37.3729	0.720244	4.30232	104.357	21.7692	4.51116	23.0309	43.1155	0.507188	18.8131	19.5512	38.3175	16.6412	7.12012	4.58884	34.4273	48.6091	2.31192	40.9042	25.3689	47.1024	13.9456	41.5652	33.6292	24.7593	3.85737	45.1369	61.2569	26.8719	48.8107	47.4657	41.7818	21.9082	30.0687	11.8086	7.7007	43.5916	7.15713	73.2879	54.105	67.4134	6.81098
40.3685	14.7903	38.5147	0.618002	3.50346	101.221	21.1794	3.62732	21.0358	43.2121	0.452043	16.9118	17.7721	34.8858	14.8648	11.6338	4.00416	40.513	44.0811	5.83264	35.8064	31.433	47.1643	13.8439	43.6038	30.1432	21.9596	3.2653	45.4151	55.6082	28.8094	49.3629	61.8991	40.6349	23.3489	26.7405	10.5743	11.8355	49.7232	22.5772	74.2409	51.5258	60.7889	5.71816
40.4684	12.5261	36.8014	0.517724	2.83971	96.2464	22.9406	2.91116	18.668	40.9564	0.402527	14.9027	20.06	34.9441	13.2034	13.0344	3.49083	41.4984	39.6224	6.54084	30.5533	32.0988	44.6147	12.8965	51.4738	26.9506	19.2765	2.76378	47.435	49.6461	28.1563	52.4187	66.7929	38.6694	31.6637	29.861	9.4446	12.8956	51.5152	28.2986	69.4831	52.6002	53.7813	4.7985
40.5683	10.5838	35.128	0.428581	2.29544	94.5297	22.0432	2.33326	16.281	55.6565	0.358039	14.9948	19.9454	31.9475	11.6822	12.9024	3.04148	40.1489	35.447	6.1353	28.0591	30.5499	40.8114	24.2805	49.7627	24.0626	16.8041	2.33904	46.3444	64.1665	26.4586	49.002	65.0386	44.1219	33.2514	28.5989	8.42197	12.556	50.6612	29.0489	62.4336	50.2259	47.0731	4.02566
40.6683	12.2417	32.5596	0.352616	1.85251	90.5637	20.0897	7.73647	14.0451	63.5127	0.318081	14.1017	18.7435	27.6888	16.6078	12.0651	2.64886	48.566	31.631	5.3588	25.3776	28.1962	36.5476	28.6991	56.2306	21.4675	14.5797	1.97935	43.5481	69.222	24.7027	46.624	60.6725	50.6634	31.8353	32.5664	8.96465	11.6301	48.2664	27.4016	65.419	52.1972	40.9469	3.37666
40.7682	14.5284	29.8022	0.289176	1.49364	85.4587	17.8465	9.4912	12.0318	62.9325	0.282103	12.7719	19.3014	36.5782	20.8592	10.95	2.30622	50.2516	28.1868	7.2056	22.0677	25.6512	32.2716	29.1696	53.6997	28.9858	12.6086	1.67475	39.9197	66.2652	22.7212	43.249	55.675	53.0359	29.2122	32.4851	19.7425	10.5073	45.045	24.7363	62.2127	61.0043	36.3886	2.83181
40.8681	14.3376	29.3233	0.2367	1.20362	88.5406	27.6306	11.7668	10.2602	58.2979	0.249725	15.1482	23.5331	37.8387	33.2108	9.77252	2.00741	48.8392	25.0989	7.15381	25.2854	23.1717	34.0483	27.5332	48.5769	30.6983	10.8796	1.41678	35.9918	78.1102	27.0373	50.2188	50.5123	52.815	26.234	29.8146	24.1833	9.36836	41.4525	21.7743	56.385	63.888	68.3155	8.46274
40.968	16.1596	27.5197	0.193517	0.969587	87.4596	29.628	11.7597	15.8519	53.4986	0.220616	15.3879	24.1034	35.1902	38.4867	8.63682	1.74698	46.0954	22.3401	6.40426	24.6014	20.8568	39.7714	24.8945	45.2689	29.762	9.37303	1.19834	32.0793	77.0421	27.4629	51.8657	45.5722	51.0305	23.2914	26.5945	25.2366	11.616	37.7734	18.8763	49.7606	61.7668	102.454	10.1178
41.0679	15.6446	30.1024	0.158097	0.780806	84.0715	28.308	10.7254	17.4619	47.4687	0.1945	14.5447	42.8993	30.8241	62.3349	7.58883	1.5201	42.8719	22.2827	5.47288	22.2427	25.6963	40.6471	21.8992	40.5854	27.712	8.06615	1.01341	36.231	74.1801	26.249	48.0712	51.8635	52.946	21.9575	23.2315	24.5429	16.5022	34.1797	25.1887	43.2337	57.3648	112.628	9.98358
41.1679	15.0511	29.3894	0.27473	0.628565	79.4927	25.731	9.31909	21.3705	41.2587	0.171125	13.2132	48.9844	25.9805	76.8257	6.64463	1.32252	39.5721	20.992	8.64496	19.3377	27.8838	38.8886	18.9098	35.8527	25.2848	6.93596	0.856943	36.8711	67.9534	24.4146	42.9539	60.7287	63.6051	19.9957	20.0886	23.0082	17.599	30.7709	33.4246	41.1251	52.0833	109.596	9.11559
41.2678	13.6101	27.4949	0.287392	0.505931	81.8793	22.8273	7.86861	21.8044	35.3908	0.15023	11.7211	48.9316	21.3184	81.2694	5.8055	1.15051	36.3806	24.0127	8.93684	21.5477	31.5551	35.821	16.1166	41.0324	27.8648	5.9606	0.724667	35.4977	63.2965	22.4152	37.8618	60.9339	68.0594	18.6205	17.2833	21.1265	16.9837	33.9437	35.0082	37.2781	46.6673	108.941	8.01279
41.3677	11.9276	25.5432	0.262054	0.40747	80.616	19.9997	6.52545	20.547	64.0869	0.13164	10.2422	46.0876	43.6215	79.9752	5.0657	1.00081	33.3756	23.9523	8.13239	20.7284	31.2513	32.2229	13.607	45.6244	27.4662	5.11985	0.612935	33.0516	57.1649	20.4484	33.1986	58.9433	68.6203	16.8505	14.8319	19.1621	15.6637	34.5655	33.3432	32.9014	43.3014	102.298	6.902
41.4676	17.4554	23.4032	0.225997	0.717434	77.3421	20.8526	5.3483	18.565	73.5817	0.115106	8.86235	42.1368	50.9531	75.5806	4.41664	0.8706	30.5842	28.7543	7.0041	18.6331	30.0035	28.5388	12.4134	83.3345	25.7792	4.39561	0.518627	30.1145	58.4713	18.5947	39.0763	60.1783	66.81	15.0213	12.7117	17.2513	14.1196	33.6481	30.26	28.5876	41.7435	93.5351	8.355
41.5676	18.3932	21.312	0.189968	0.767365	73.0428	21.1601	4.3491	16.3694	82.0932	0.100492	7.61817	37.91	57.4465	69.6813	3.8489	0.757423	28.0093	29.1935	5.87109	16.1465	27.8062	25.0105	10.9841	88.3222	23.6182	3.77218	0.438956	27.0383	54.8781	30.9425	37.6126	59.2188	67.6449	13.7291	15.3896	15.4598	12.5738	39.7075	26.72	44.1195	43.1284	84.1452	8.62742
41.6675	17.3304	25.357	0.157717	0.709913	68.3039	19.7613	3.51767	16.8748	80.5459	0.0876835	6.51947	33.8012	55.7067	63.2252	3.35319	0.659101	25.6427	27.7245	4.85202	20.4712	25.8463	21.7586	9.52327	82.7395	21.3677	3.23557	0.371586	34.3319	49.7254	34.511	34.0615	55.5035	66.0339	12.3035	15.9698	13.8147	13.3314	41.8303	32.6649	48.1703	41.4236	74.3474	8.03906
41.7674	15.512	25.4489	0.130141	0.616002	63.4685	23.0266	2.83471	15.9826	74.2237	0.0765284	8.01238	29.983	50.0166	56.76	2.92085	3.56546	28.1008	25.5153	3.97921	20.6807	23.5982	29.2515	20.0123	74.3232	19.2016	2.77453	29.3791	36.8364	64.0895	34.2472	30.1762	50.8732	62.9936	10.9107	23.4054	12.3225	12.8332	41.5341	37.2422	46.6609	48.6208	65.0248	13.6812
41.8673	13.5207	24.0716	0.10704	0.517239	58.7323	32.2558	2.27843	14.4819	67.472	0.066898	17.8505	26.5171	42.8518	51.8767	2.54401	4.73107	27.9916	23.1121	3.2497	19.0463	22.5741	31.6475	24.2358	65.7061	17.1918	2.37854	41.6174	36.5178	64.9276	32.403	30.4532	55.8439	61.609	9.6202	24.278	14.3172	11.8212	39.8109	36.8362	57.8183	49.7256	59.7206	15.6456
41.9672	11.6143	22.2265	0.0878408	0.426528	61.019	33.6938	1.82803	12.7909	71.166	0.0586973	21.652	23.4114	36.5249	46.7998	2.21569	5.00409	26.7329	20.7616	2.64774	21.2082	20.8854	33.8158	40.2218	59.402	16.1911	2.0395	43.899	34.6198	71.8526	29.9948	38.159	54.7357	64.5925	8.45548	23.8372	15.2398	10.6493	39.6925	34.1066	58.8995	54.7245	53.3696	15.1906
42.0672	10.9782	20.3106	0.0719124	0.348054	69.4468	31.853	7.49469	11.1224	68.0366	0.0517813	22.1979	20.6485	30.211	48.1721	1.92973	4.83849	25.0114	22.8874	2.1545	20.3965	25.04	38.1251	53.7835	52.6463	14.8597	2.63275	41.6387	31.919	69.4019	27.4741	37.3211	65.4401	64.3748	7.41883	21.7356	14.9643	9.48061	38.1433	30.4684	64.1715	58.2984	52.44	13.7657
42.1671	12.6859	18.4747	0.55276	0.282214	71.9766	28.8084	9.38937	9.5768	61.8118	0.0460662	24.1625	18.2006	26.0523	46.71	1.68072	4.47499	23.1562	22.5045	1.75189	18.3329	28.2475	38.3367	57.4421	47.3376	18.6639	2.7945	37.552	28.8917	63.6589	29.7597	33.9823	66.1307	62.2279	6.5029	19.1849	14.1024	8.3859	35.8014	26.6521	62.1032	56.8172	59.3687	12.0531
42.267	12.3979	28.6831	0.665065	0.227912	71.1104	25.4925	13.7261	8.19392	54.5153	0.0414095	23.633	16.3677	31.1047	43.7546	1.4639	4.03918	21.3208	21.0607	1.42395	15.886	27.9412	36.3504	55.6568	42.923	19.3105	2.72251	32.9671	31.6217	64.6861	33.1522	30.1673	62.7001	63.4423	9.05252	21.7226	14.1297	7.39109	33.0757	28.9532	56.8062	81.1076	58.4642	16.9436
42.3669	11.2952	30.874	0.635516	0.183574	68.3627	29.4495	14.7915	6.98167	47.2034	0.0376884	21.8897	14.5892	30.9279	42.0461	1.27508	3.59481	19.5738	19.2408	1.15715	13.4733	26.2342	33.3003	51.124	38.0849	18.5323	2.53273	28.5042	36.5924	60.5565	32.8842	36.6297	63.3075	62.1909	9.5811	20.9043	13.4598	6.50121	31.8894	28.0441	59.2606	88.4025	54.148	17.6009
42.4669	9.9379	33.9513	0.55897	0.147576	64.6446	28.941	13.974	5.93261	45.5939	0.0348339	19.6486	12.9376	28.1619	44.8959	1.11064	3.17264	17.9422	17.362	13.724	28.9265	24.0586	29.8495	45.4389	55.8619	17.1699	2.29234	24.4269	37.6787	54.8099	31.1072	37.8729	60.0013	63.8608	9.20407	18.9002	12.4731	5.71188	29.9963	25.6828	60.797	87.0626	48.6083	16.4427
42.5668	8.58129	33.2085	0.473818	0.118437	88.8169	26.6491	12.3803	15.5035	64.5435	0.0328114	17.5928	11.4393	24.3458	47.7284	0.967427	5.16252	16.4334	18.8346	16.976	38.2651	21.8168	30.3411	39.5151	56.8743	15.6256	2.03969	20.8219	36.5199	54.1484	33.3994	42.3404	55.285	62.8716	8.45992	16.6165	11.7925	11.457	27.7535	36.7906	58.0872	81.6265	42.8973	14.623
42.6667	7.33248	31.0919	0.394528	0.0948892	99.581	31.7696	10.5769	19.0406	69.2763	0.0315476	26.4375	10.0981	20.3371	47.0907	0.842709	5.80043	26.154	18.4	16.4467	82.0896	19.6752	31.7594	33.848	52.5959	27.696	8.77855	17.6925	40.0768	50.1295	32.6613	40.1826	50.2585	60.3053	7.60433	14.4141	17.017	13.2392	25.3865	39.4975	62.7596	74.5112	58.6127	12.6761
42.7666	6.22783	28.5839	0.325618	0.0759097	102.465	36.2569	45.3271	26.8245	79.581	0.0309436	29.205	13.7507	16.6444	44.5718	0.73409	5.76099	29.3937	17.1671	14.5713	99.7469	17.6956	30.7771	28.6819	59.8176	31.4826	22.6948	15.0044	40.2007	61.2334	35.9642	46.4477	45.3876	56.8657	6.75472	12.421	18.8092	13.1913	23.0339	38.0535	60.5146	71.24	67.863	10.8343
42.8665	6.88739	26.0699	0.267582	0.0606958	100.829	35.4742	57.0018	28.7459	79.0779	0.0308765	28.7611	18.1526	13.364	41.1333	0.639468	5.40342	29.581	15.6598	12.389	99.2533	15.8936	28.568	24.1126	57.231	35.5228	28.6677	12.71	38.4687	61.0668	36.7484	44.4911	40.8535	62.6698	6.6802	10.668	18.7963	12.3524	20.7777	34.7501	66.839	65.7416	67.4189	9.18604
42.9665	6.61897	23.693	0.219469	8.06046	96.7031	32.6	57.2604	27.7336	73.3641	0.0312153	26.7396	24.0515	10.573	46.4598	0.557007	4.91643	28.3888	14.1197	10.3158	90.7447	14.2656	25.8252	20.1522	60.4407	41.6452	33.845	10.7589	35.6805	56.7488	37.1385	40.223	36.7112	64.2191	6.22604	9.14693	17.8801	20.8629	18.6625	30.7968	65.0676	59.4699	62.7069	7.75246
43.0664	5.98235	29.5657	0.179899	10.391	91.3109	70.3049	52.3553	25.3858	91.3705	0.0319088	24.0558	25.3533	19.4139	47.2548	0.485117	4.39688	26.6282	12.653	8.49481	79.3893	12.8002	45.2142	16.7676	56.5573	42.0472	37.9978	9.10328	32.4269	64.348	35.4198	41.5992	32.9612	73.1234	5.63664	7.83603	16.556	23.2619	16.7101	35.6927	59.6994	59.3522	56.5777	6.52479
43.1663	6.47847	30.1014	0.147479	10.2647	85.3776	105.5	45.555	22.5569	132.085	0.0328646	21.209	36.9647	22.1364	50.717	0.422441	3.8925	24.6881	11.3013	6.95306	67.7188	11.4833	53.0834	13.9046	54.2036	76.7076	38.0351	7.70021	29.0633	69.9296	32.9111	38.5729	29.5819	76.2204	14.4831	12.7421	15.0916	23.3273	14.9271	35.5439	58.8672	56.0305	50.0717	5.48265
43.2662	6.17382	45.5778	0.120966	9.18753	79.3276	179.268	38.4977	19.6881	148.578	0.0340471	18.4585	42.4776	21.5757	50.2891	0.367807	3.42489	22.7511	10.0762	5.67216	56.8831	10.3009	73.8822	11.5007	49.095	142.517	35.9286	6.51195	25.7961	85.488	30.2008	34.4725	26.5435	78.9455	19.5041	15.6894	13.6278	21.9092	13.3112	46.5912	54.3646	62.5879	43.8343	4.60254
43.3661	5.55719	48.7833	0.0992955	7.84529	73.4036	207.87	31.9436	16.9927	146.306	0.0353367	15.9284	70.7759	19.4283	51.0171	0.320179	5.6031	20.899	8.9751	4.61864	47.323	9.23961	80.9338	22.0805	43.5429	163.895	32.8244	30.6516	23.6187	85.2766	27.5441	30.3881	54.731	78.1227	20.4386	17.1549	12.235	19.9355	14.6834	55.2715	48.4904	62.3119	55.0366	3.86153
43.4661	12.1239	47.2655	0.0815909	6.53351	67.7394	204.554	39.4216	14.5611	135.084	0.0366698	13.6666	79.5809	22.9102	53.6085	0.27864	14.175	19.1645	7.99009	3.75688	39.1276	8.28717	80.2644	36.6681	38.3012	208.954	29.3748	46.0934	21.2772	79.2548	25.044	35.6419	63.1499	75.18	19.5502	16.3076	10.9453	17.8433	14.9519	55.5595	42.3968	61.7209	66.4627	3.23877
43.566	13.9199	44.0823	0.0671055	5.36508	85.0045	188.469	39.3324	18.0848	120.294	0.037927	11.6805	79.002	22.6608	52.5676	0.242388	17.397	17.5574	7.11103	3.05413	32.2223	21.0692	75.5123	41.9717	33.5795	277.573	29.0263	49.4488	18.9531	71.5066	35.881	34.2746	63.0368	71.0468	17.931	14.6661	9.76961	15.8295	14.5543	51.8673	47.9637	59.9709	67.0768	2.71599
43.6659	30.1687	40.4588	0.0552357	4.3699	92.007	168.338	35.8433	18.5553	104.795	0.0390804	9.95652	74.1839	20.5744	49.5747	0.210757	17.8971	16.0761	6.32758	2.48201	29.3813	25.033	68.842	42.0505	33.3114	292.488	27.2226	47.2473	16.7481	67.4915	46.273	31.0286	59.4515	73.9071	16.0986	13.0854	8.7081	13.9749	13.7757	46.5511	47.1653	55.8269	62.9123	2.27745
43.7658	37.4133	36.8728	0.0454863	3.54233	93.0193	148.008	31.129	17.5337	96.3786	0.0401014	8.47123	67.7137	17.7538	45.6447	0.18318	17.0795	16.2541	5.62984	2.0167	25.6664	25.2129	61.5136	39.3764	30.5381	282.954	24.7625	42.769	14.7144	76.926	50.6049	38.0725	54.6519	73.3234	14.2901	11.4321	7.75541	12.3043	12.7995	40.8348	43.4973	50.7544	71.543	1.90973
43.8658	44.0245	33.4996	0.0374783	2.86332	90.6322	129.062	26.2764	15.8668	85.6272	0.040948	7.19809	60.8647	14.8117	41.3796	0.159165	15.6866	15.6309	7.79458	1.63845	21.8738	23.8554	58.7826	35.4272	27.2102	263.187	22.0982	46.2689	23.4268	75.0493	49.8436	37.0425	54.0519	74.3619	12.6061	9.88613	6.90367	10.8173	11.7425	35.3235	54.568	45.5128	77.5319	4.38579
43.9657	43.3129	30.3923	0.0308798	2.31051	86.4095	112.043	21.787	24.8986	74.4861	0.0416418	6.28674	54.2381	12.0638	37.1263	0.138269	14.1034	14.6747	8.28608	1.33107	19.2905	21.9542	54.1069	31.0624	23.9789	240.006	19.4764	44.3659	27.2461	69.1253	47.0026	49.6795	55.7008	72.6623	11.0822	8.50584	14.9571	9.502	11.1339	30.2888	55.837	40.4779	83.178	15.3366
44.0656	39.5844	44.5002	0.0254268	1.86248	87.8599	97.0371	28.3155	27.5462	83.2116	0.0420978	5.43723	48.0948	9.65059	33.0751	0.120074	16.8697	13.6102	10.3904	1.08134	18.125	19.9417	48.6497	26.7608	40.6762	216.599	17.0229	43.2235	28.1217	62.1192	43.4404	49.372	53.2469	69.36	9.72391	7.29957	18.2662	8.34267	17.7291	25.8259	99.4477	36.208	80.1102	18.6469
44.1655	34.8849	53.1235	0.0209044	1.5004	85.8804	83.9315	28.7725	26.962	81.6907	0.0424247	4.67206	42.5254	7.61305	29.3219	0.104226	17.1856	19.3126	14.5667	7.08916	16.0938	17.9983	43.0746	22.7704	42.5799	194.38	14.7936	39.5078	27.293	55.2017	39.7588	45.1963	49.2582	65.1918	8.52308	6.25622	19.0398	7.32265	20.9886	27.6852	112.531	32.1545	82.5117	18.5081
44.2654	33.338	53.3721	0.0171441	1.20828	82.0345	72.5447	26.4551	24.8709	75.3021	0.0426207	3.99723	37.5382	5.93902	31.101	0.090429	16.3232	21.0406	18.015	9.9561	13.8481	16.1929	37.7417	19.2014	40.8736	173.907	12.805	34.9384	25.5408	50.6489	36.2139	40.2022	44.8674	60.6302	7.46637	5.35839	18.5065	6.42599	22.144	26.655	110.668	39.6449	78.0503	17.3172
44.3654	35.5025	50.5047	0.014003	0.972885	77.2609	68.0046	23.0912	22.1995	66.9929	0.0426997	3.40991	33.1034	4.59098	30.6492	0.0784326	18.5202	20.9081	24.143	10.001	18.0239	14.5453	35.5088	16.0846	58.8387	155.329	11.2246	63.6703	26.7402	47.3877	32.9055	35.3751	40.559	65.7597	11.5315	4.58774	25.2908	5.6381	25.2066	24.3323	102.066	41.0821	70.8453	15.413
44.4653	33.5997	46.6419	0.0113864	0.783311	72.118	61.2558	19.5511	19.4301	58.3262	0.0426486	2.90306	50.4818	4.21235	36.1489	0.0680104	29.3991	19.9454	25.4164	8.99643	18.372	13.0549	32.3729	17.0852	59.6694	138.606	9.77417	71.5547	26.1594	42.8803	29.863	30.9974	49.3932	66.8037	12.5576	12.7816	27.4642	4.94595	26.088	21.5596	90.9698	46.1677	62.9067	13.3669
44.5652	30.1405	42.6245	4.20658	0.630668	66.9309	54.093	16.2421	16.7998	51.028	0.0424417	2.46809	55.4839	11.7662	37.5135	0.0589655	32.8169	18.6514	24.5218	7.70579	16.9921	13.2404	32.9654	16.5084	65.0483	123.621	8.47363	84.7331	24.6001	38.2267	31.4078	27.1169	50.2221	73.8129	12.2073	14.8004	27.2236	4.33793	25.64	18.7657	79.5033	46.0844	55.1745	11.4281
44.6651	29.5048	41.2134	5.2512	0.507753	61.8846	47.2774	13.3275	14.4131	43.9562	0.0420962	5.86457	54.5629	14.5098	36.538	0.0511052	50.2594	17.2645	36.2559	6.4569	14.9605	12.5639	31.475	15.1392	61.4669	110.225	7.32426	84.2234	28.2365	34.1296	30.4596	23.7069	47.7409	75.7417	11.2847	26.0287	25.7858	3.80383	26.4292	21.4268	68.6694	43.5095	48.052	9.69176
44.7651	26.9015	38.4051	5.07425	0.408766	57.0786	41.0941	10.8463	12.3032	37.4836	0.0416234	7.19567	50.9983	14.6201	34.3187	0.0442718	55.5555	18.4284	39.2607	5.33515	12.8092	11.5779	28.9536	20.7049	57.9694	98.2643	6.31739	77.7412	28.9618	54.01	28.5225	41.5776	49.1115	74.5374	10.1731	28.1036	23.8182	3.33472	25.9137	21.2211	58.8843	40.9875	41.6776	9.03219
44.865	35.6223	35.235	4.48423	0.329052	52.6927	35.6139	17.1584	12.537	35.9824	0.0410233	8.38105	46.4356	13.4092	39.1229	0.0383482	54.7906	22.617	38.327	4.37503	30.1632	10.5229	32.2581	22.2947	54.8575	104.311	25.9345	69.1184	33.8908	57.5893	34.423	43.5147	46.9136	71.4759	9.05018	26.5942	21.6804	2.92276	24.6421	19.6618	50.2661	42.0391	41.9039	11.5776
44.9649	37.9744	32.1067	3.8097	0.264876	48.5518	30.815	18.4965	11.8072	46.9233	0.0402622	8.44921	77.1432	11.6451	39.9673	0.0332508	51.2022	24.8229	35.7464	3.57281	37.5347	9.50001	32.2488	21.6912	49.4604	101.231	48.8092	60.1968	35.08	59.293	35.1337	40.4983	59.6044	67.3869	7.99298	23.87	19.561	2.56112	22.9684	17.5711	50.4979	40.2346	39.2003	11.6953
45.0648	35.9543	29.1675	3.1755	0.213223	44.6802	26.6393	17.4769	10.6655	48.988	0.0393443	7.95453	91.948	18.2089	38.5925	0.0288884	46.4886	24.7426	32.6016	2.91096	37.6715	8.54811	39.599	19.973	43.7892	94.3049	57.9798	51.8074	38.7054	67.8196	35.6606	37.6526	61.4325	62.8046	13.0724	20.9139	23.5113	2.24381	21.1182	15.3737	47.0703	43.4466	59.3379	29.1487
45.1647	32.2591	26.4612	2.62153	0.171655	74.0575	23.0184	15.4849	29.1977	46.6019	0.0382136	7.20939	93.3884	21.3316	36.0589	0.0251483	41.5202	23.638	29.3919	2.36868	43.3444	17.59	41.3448	17.7796	38.4909	86.068	59.5083	47.0105	38.9314	66.2424	34.3559	40.2922	58.7297	58.0673	14.4711	18.1114	24.3512	1.96568	19.2318	13.2772	42.2006	42.6074	64.2934	34.0421
45.2647	29.978	25.2211	2.15352	0.138194	97.3559	19.8844	13.2294	36.1018	42.2205	0.0368932	6.38568	89.8395	21.0399	33.0039	0.0219289	36.7237	22.1207	27.5028	1.92603	42.2426	20.2416	40.9379	15.4779	33.7364	77.7076	56.976	41.412	39.0547	61.0428	33.9799	38.3439	54.3317	53.3846	14.1565	15.594	23.5932	1.72217	17.3941	11.3729	37.009	39.8576	63.456	33.3099
45.3646	34.5439	26.6726	1.76456	0.111242	108.765	17.1745	11.0532	37.073	45.1316	0.0353634	5.57424	83.0449	19.0728	29.8024	0.0191993	32.291	28.7432	26.5057	3.35996	38.2262	20.1636	38.4731	13.268	29.535	69.7531	52.4736	35.8773	37.2861	54.8675	32.1025	34.5864	49.4898	54.5925	19.7258	13.3875	22.0719	1.50917	15.6538	9.69045	32.033	36.3362	58.8359	30.2961
45.4645	36.5504	25.7316	1.44396	0.0895025	111.719	14.8327	75.3892	35.0448	49.8648	0.0336665	4.8197	75.1641	16.4415	26.6676	0.0169369	28.2913	32.4319	24.5694	3.54781	33.2517	34.3001	38.7232	11.249	25.8447	62.4149	53.3122	30.7816	34.5323	48.7623	36.8135	30.5955	44.7387	53.6144	20.8786	11.4764	20.242	1.32291	14.0362	8.22876	27.5044	34.3081	52.8477	26.5779
45.5644	34.498	23.9566	1.18085	0.0719308	109.827	12.8095	186.243	31.7172	48.713	0.03187	4.14081	67.2429	13.7074	23.7138	0.870041	25.0627	32.6892	22.3378	3.25505	28.2674	46.8705	36.7335	9.46075	22.6112	55.7518	50.769	26.2573	36.3438	43.1085	37.2328	26.8645	40.2915	51.3447	22.3995	9.83097	18.3464	8.28268	12.5516	6.97203	31.3249	31.4405	46.6539	22.8692
45.6644	35.8785	21.9714	0.965357	0.057698	105.27	11.0619	277.321	27.9913	44.7848	0.0300023	3.54223	59.76	11.159	20.9956	1.21474	25.6792	44.9222	30.2821	2.8142	23.6946	49.2857	33.6595	7.90928	19.7807	49.7525	46.6087	22.3204	35.6572	38.0155	35.5214	23.5202	36.2177	48.365	21.637	10.8983	16.5097	18.0255	11.92	6.46004	40.2231	28.3255	47.1055	19.4661
45.7643	33.6167	31.16	0.789072	0.0461607	99.359	9.55249	384.395	30.5731	59.7368	0.028163	3.0213	52.9079	8.92396	18.5323	1.30203	24.4588	48.4801	31.9906	2.36351	25.0287	47.4653	30.1762	6.58265	17.304	44.3752	42.0345	37.1387	33.5919	33.4846	33.0105	20.5689	32.5245	45.0491	22.7952	10.4114	14.7913	41.0419	11.1005	5.7734	41.4978	25.2624	57.0693	16.467
45.8642	30.0052	32.8368	0.644922	0.0368195	92.8757	8.24889	398.903	29.7503	62.8621	0.0263773	2.57174	46.7381	16.3105	16.3228	1.26421	22.4408	47.985	30.9105	1.95519	23.531	44.0388	26.6655	5.97842	15.137	39.5676	37.3053	40.8874	35.3173	35.2899	30.2943	24.1721	29.1936	41.6336	24.3167	9.38419	13.5614	48.484	10.1997	5.05159	48.0387	22.3928	57.6643	13.8801
45.9641	26.1133	31.638	0.527083	0.0292829	86.2773	7.1231	370.451	27.3535	62.0808	0.0247376	2.18592	41.2345	18.5778	14.3547	1.1704	22.8414	45.6893	28.6879	1.60424	20.9018	40.1586	23.7142	16.8586	13.2412	35.2753	32.76	39.4965	35.5653	47.1837	27.6303	23.2567	26.1971	38.2646	23.4358	8.23891	12.2895	48.7067	9.2841	8.54772	47.6829	29.7904	54.0663	11.675
46.064	22.4119	33.5495	0.430758	0.0232219	79.8238	6.1509	325.147	24.3653	57.4077	0.0232403	1.85609	36.3517	18.0988	12.6101	1.0561	21.6858	42.6834	26.0986	1.31035	17.9902	36.3155	35.2941	24.553	16.2904	31.4458	28.5643	35.9522	34.0327	56.134	25.1229	21.0579	23.5049	43.1494	21.5741	13.8998	11.0584	45.7831	8.39386	9.60856	66.365	31.7235	48.8505	9.80826
46.164	19.0835	32.3978	0.352019	0.0183486	73.6569	5.31135	276.228	37.111	51.1689	0.0219481	6.68031	32.0329	16.2933	21.8292	0.939062	19.8617	39.4879	23.498	1.06759	15.1963	32.7056	39.54	27.014	29.3572	28.0307	24.7851	31.726	31.5665	55.5276	22.8077	27.4835	31.8262	44.7529	19.4071	14.8835	9.9071	41.6758	7.55172	9.44701	70.3065	32.282	43.2668	8.23416
46.2639	16.1752	30.1753	0.287674	0.0144129	73.0874	4.58639	229.971	40.7125	51.9902	0.0208613	9.97911	28.22	13.9836	26.9057	0.827714	17.8285	36.3452	21.0404	0.868539	12.6875	29.3945	39.6405	26.5638	31.0468	24.9859	21.4338	29.4503	33.1276	51.4334	30.1028	28.6588	42.0593	45.0586	17.2455	14.0419	8.8515	37.3098	7.41904	8.71968	72.3584	30.7749	76.4104	6.9099
46.3638	13.6736	27.6791	0.235092	0.0112088	70.5169	3.96037	193.839	39.6977	49.4594	0.0199972	11.0039	24.8574	11.6228	28.4625	0.725691	15.8162	33.362	18.7841	0.706009	24.8552	26.3918	37.5238	24.6118	29.065	22.2712	20.682	26.2649	32.4512	50.6289	32.0121	26.642	43.8702	43.833	19.2051	24.4052	7.89484	33.1024	7.06382	7.77546	89.1956	28.3531	103.862	5.79727
46.4637	11.5406	36.9639	0.192132	0.00858261	66.8298	3.41981	161.635	36.5431	53.5663	0.0192992	10.8277	22.7143	10.4379	28.0094	0.634139	13.9322	30.5796	16.743	0.573621	28.1802	23.6837	34.34	21.9962	26.1025	19.8512	19.1348	22.9169	30.5425	49.5183	32.8303	23.8318	42.146	41.7198	29.2776	26.29	11.3667	29.2248	10.4308	6.79396	93.3264	32.9413	130.866	4.86317
46.5637	9.7314	38.3537	0.157034	0.00642609	66.4815	2.95305	132.955	35.9289	51.8546	0.0187329	27.0333	23.9292	8.94435	35.1864	0.552947	12.22	28.0076	14.9109	0.465948	27.3029	21.2479	31.8574	19.2006	23.0747	28.7332	17.2605	19.7462	28.0275	45.6567	36.6088	21.0153	39.0772	39.1359	31.7744	24.8576	12.5549	25.7309	12.7674	13.2871	126.976	33.3442	134.072	4.07924
46.6636	8.20137	46.0561	0.12835	0.00466604	69.861	2.55001	117.048	33.6908	47.4373	0.0182563	33.4435	23.1033	7.42615	37.5186	0.481438	16.4136	25.6415	13.2733	0.37846	24.6338	19.06	28.7885	16.4906	20.2712	31.0596	15.5494	19.8158	25.2883	62.1491	36.3263	44.6116	37.8531	36.3483	30.8441	28.5619	12.5424	22.6203	13.6805	15.4357	133.554	31.7038	126.514	3.42149
46.7635	6.90974	47.3172	0.104895	0.00325307	69.5382	2.20199	103.323	34.1612	42.0123	0.0178857	34.5558	21.3959	6.02691	37.0758	0.418723	17.4318	23.4702	11.8128	0.776525	21.3922	17.0959	34.3048	14.0007	17.7637	30.8378	20.5911	18.3758	24.658	63.9093	34.3689	48.02	35.2291	33.5246	28.4934	27.6237	11.9293	19.8689	13.7134	15.386	127.23	29.1661	114.691	2.86971
46.8634	5.82049	45.1605	0.0857012	0.00215907	67.1458	1.90147	88.0799	32.0914	36.4733	0.0175251	32.9499	20.1135	4.8079	35.1253	0.363897	16.8871	21.4803	10.6501	1.95286	18.1671	15.3332	37.0103	11.7871	15.5508	29.0433	22.0628	16.3797	25.6912	60.1051	31.8142	45.0737	32.1815	41.7271	27.6972	25.0292	11.045	17.4441	13.2219	14.3024	116.065	43.7123	101.769	2.40684
46.9633	4.90244	41.8572	0.069982	0.00135909	63.6659	1.64195	73.4904	28.9452	35.6504	4.1293	30.0855	18.3705	3.78418	32.4344	0.316076	15.6347	19.658	12.853	2.18908	35.1842	20.5685	36.4273	13.015	13.608	42.5489	21.5952	14.287	25.0663	54.5107	29.1402	40.4596	29.1324	47.1667	25.6031	22.0273	10.0677	15.3114	12.4371	12.8055	102.811	48.3305	89.2264	2.01851
47.0633	6.99151	38.3125	0.057128	0.000811351	59.685	1.41785	65.6471	34.1504	43.056	31.7167	36.7337	27.843	2.94645	29.4595	0.274424	14.121	17.9897	13.0732	2.0531	59.341	21.5145	34.1216	32.028	11.9061	46.1493	20.1447	44.4901	23.5342	55.6453	41.871	51.8896	26.254	58.0127	23.0816	23.3949	9.09106	13.4378	11.5071	11.2167	89.5239	47.9001	107.843	27.7288
47.1632	7.31461	40.9274	1.58227	0.000437801	55.5498	1.22433	56.3575	62.5866	133.043	51.0323	40.0851	51.3283	16.6835	26.4653	0.23816	12.5728	25.0454	12.4249	1.79322	65.1066	20.6757	31.0228	48.4588	10.4162	45.1935	32.98	79.8013	21.5616	74.9747	45.0452	54.4873	23.6066	62.7566	20.5346	22.0043	8.16194	11.7931	10.5254	9.69395	87.1493	53.4817	108.875	40.7707
47.2631	6.87098	47.1148	8.08435	0.00013602	51.4599	1.05721	75.1132	71.9852	193.727	63.9774	55.3424	59.0625	24.6436	29.2396	0.206601	11.0995	27.1348	11.4387	1.51402	62.2281	19.1641	27.6705	53.9701	9.11251	42.286	38.879	89.3776	19.4331	76.889	44.084	61.8366	21.2022	63.6615	18.1377	19.6973	7.30149	10.3496	9.54956	8.30734	86.8896	53.2346	102.042	42.8826
47.363	6.14068	46.7942	9.54073	-0.000175271	62.4466	0.912899	76.9722	71.6447	209.78	72.055	59.5075	59.1793	28.4899	29.4216	0.179171	9.74825	26.902	10.363	1.25617	55.7533	17.4665	24.3664	53.3828	7.97174	38.6807	44.5787	86.9414	17.3166	72.237	41.4515	58.9332	19.0317	62.2163	18.0765	17.2359	6.51701	9.08301	8.61358	14.5104	84.9476	50.1873	92.1815	40.2735
47.4629	12.6167	44.0805	9.06321	-0.000513137	66.638	0.788284	71.0587	66.6679	203.062	76.45	57.8667	55.8211	27.9391	29.4427	0.155402	8.53434	25.6357	9.30972	1.03254	48.2231	15.79	21.2691	49.6264	6.9736	36.4441	45.0518	79.4111	51.7001	65.4839	38.2572	53.1855	29.21	59.3951	16.9076	14.9169	9.88038	7.97164	7.73622	16.4378	78.11	45.9554	96.446	35.9116
47.5629	20.2732	40.631	7.95215	-0.000840154	75.3304	0.680678	62.1634	59.8075	185.756	78.0933	53.4259	51.0742	25.2457	28.0994	0.134872	14.2033	23.9594	8.326	0.844395	41.2801	14.2174	18.4519	44.4458	6.1003	33.4553	42.779	70.2035	75.8469	58.4253	34.9911	47.0577	31.7197	55.8299	15.3349	12.8394	11.0857	6.99645	6.92642	16.2146	75.188	41.384	91.8794	31.1752
47.6628	21.8811	37.1001	6.73282	-0.00110096	77.8229	0.587762	56.6046	52.507	164.508	77.7134	47.8631	51.3509	21.7185	35.2517	0.117171	16.3507	25.6034	7.42821	0.688568	34.7507	16.1001	15.9383	38.8511	5.42725	30.2992	39.2043	60.9434	122.07	51.7459	31.8605	41.3223	30.9622	51.9263	13.6874	11.0208	18.7758	6.14081	6.18687	14.9919	68.5831	44.8273	83.7028	35.4079
47.7627	20.8231	33.735	5.602	-0.00128699	79.0287	0.507536	49.1367	45.4864	142.817	75.878	42.2525	48.5167	18.0813	37.5674	0.101881	16.4043	25.2366	6.6186	0.560601	28.9502	21.7648	19.6788	33.4001	7.5019	27.243	35.1519	52.3485	142.437	45.672	28.9448	42.7415	28.9152	47.9401	12.1115	9.4466	21.7168	5.38998	5.51654	13.3818	60.7479	44.0243	74.4733	34.2895
47.8626	18.73	30.6178	4.62002	-0.00144522	77.1938	0.438259	52.8193	39.0716	122.411	73.0268	36.804	44.4296	14.7042	37.1131	1.59482	15.4639	23.9817	11.7377	0.45601	23.9575	22.817	25.1281	31.3597	17.4586	24.3995	31.0772	44.6845	147.242	44.2253	34.3361	39.6335	32.685	44.0285	13.7527	20.9908	23.8983	4.73056	4.91247	11.6999	66.6776	41.215	75.9556	31.0348
47.9626	16.3681	27.7653	3.7927	-0.00159798	73.7078	6.01909	53.1241	39.696	111.339	69.4984	31.7775	40.0076	11.749	35.1544	6.37222	14.1083	22.381	13.2804	0.974382	29.0129	27.8416	32.2707	29.897	23.5923	24.2701	27.2186	37.9991	143.029	40.6084	34.8393	35.4205	35.6567	42.6231	19.7369	24.266	23.8336	4.50012	4.87348	13.0253	64.7364	37.5916	71.5266	27.1558
48.0625	14.0805	25.1689	3.10604	2.15791	69.4044	7.86005	48.6021	37.3275	113.462	65.5511	27.2765	35.6882	15.4233	32.4577	8.21179	12.636	24.2913	19.6464	1.06683	28.8332	28.8255	34.3146	27.1972	23.5929	22.8782	23.688	42.9244	133.921	36.4421	33.2841	31.2236	34.8663	40.4389	21.7218	23.5161	26.576	5.8802	8.44061	12.7533	59.3137	33.7743	71.6805	23.3325
48.1624	12.0053	32.3177	2.54048	3.07692	64.7783	8.04422	42.303	37.979	106.645	61.3803	23.3198	31.6646	15.918	29.4788	8.57396	11.195	24.0985	21.278	0.992097	26.7601	27.5872	33.5263	46.8374	21.6878	21.0067	20.5257	41.8984	122.476	34.2877	30.9516	27.3787	42.9815	40.9041	21.2057	23.0207	26.6627	6.11353	10.2464	19.2737	56.3254	47.7805	72.4115	19.8434
48.2623	10.1837	33.1737	6.40335	3.12949	60.1183	10.4237	35.7558	35.7389	96.7914	57.1317	19.8829	28.0075	14.7861	26.4815	8.22702	9.8538	32.4211	20.7734	0.863083	23.6049	25.5218	39.5033	64.3886	19.3444	19.0267	17.7321	38.3352	110.25	52.7327	28.4139	23.9578	53.8501	42.2912	19.6429	20.9649	25.4156	5.83419	10.9382	21.0227	51.01	51.9164	67.8857	16.7771
48.3622	8.61265	31.6511	8.57341	2.83685	55.5875	13.738	29.6712	32.2662	91.8228	52.9121	19.8541	24.7282	12.942	23.6122	7.57099	15.4503	34.7595	19.3755	1.90013	20.233	32.688	40.5293	69.4602	29.7179	17.1079	15.2872	46.8969	98.1573	61.402	25.9193	20.9473	55.258	41.8064	17.7272	18.4939	23.5613	5.34964	10.9419	20.3996	68.2152	51.058	61.3328	14.1363
48.4622	20.0957	29.3319	8.4486	2.43799	55.4607	14.0993	24.3286	30.5221	83.3948	48.7981	21.8952	21.8098	10.9604	36.1909	6.81057	17.1894	37.4267	18.705	2.09009	17.0466	33.7258	46.9862	71.0082	30.8203	15.3218	13.1612	47.1725	86.7089	60.3246	32.2744	18.3094	52.73	40.2045	15.7804	16.0689	21.4927	4.80627	20.8377	18.7	71.3484	50.6099	57.153	11.8874
48.5621	23.3236	26.8463	7.52606	2.0373	60.9497	13.231	19.7887	27.6372	75.0985	44.8431	21.5458	19.224	9.02429	41.5752	6.0473	17.0003	37.0088	17.3529	1.94699	16.0912	32.2311	47.8586	67.2368	28.7175	15.3245	16.7692	43.7889	76.1632	73.7285	42.2571	16.0018	48.7393	43.0905	13.9431	13.8581	19.4171	4.27132	25.943	32.397	67.898	47.6097	51.4723	9.98452
48.662	22.8313	24.4367	6.41767	1.67591	67.4964	11.9242	16.0083	24.4002	67.7386	41.0824	20.0231	16.9386	14.3684	42.6261	5.32859	22.3545	35.223	18.266	1.69518	18.7636	32.5886	45.7036	60.9115	50.0875	14.4824	17.7103	39.0497	73.2272	73.5409	44.269	24.974	54.6611	44.5844	17.3875	16.8938	17.4384	3.77354	28.011	36.6286	74.434	43.542	51.8811	8.3804
48.7619	20.8166	25.9235	6.40182	1.36606	79.6653	10.5327	24.8359	21.2122	68.8027	37.5374	23.981	20.4573	15.7861	41.2425	4.67385	23.5724	39.09	17.6224	1.42881	18.3827	30.8837	47.8911	57.6458	52.6829	21.3856	18.4938	54.7641	68.1241	68.3459	56.2275	25.6079	64.591	44.0921	23.0183	16.6538	15.604	9.53824	28.1965	36.1019	72.2285	39.1828	51.187	7.03109
48.8619	19.4956	25.0364	9.45061	1.10741	83.9733	9.20708	26.633	25.5997	64.5603	34.2197	24.4595	28.8208	15.1254	38.5819	4.08822	22.7608	39.1406	16.3434	1.18426	16.6785	28.4434	46.4359	62.3655	49.2349	23.2461	17.8687	70.1582	66.5147	61.6634	58.3534	23.6811	65.0132	43.2732	23.9938	17.6928	22.6755	23.3542	27.2563	35.6966	70.258	34.9228	47.4514	5.8976
48.9618	17.3974	25.1584	9.54491	0.894718	106.689	8.0037	25.1064	25.9788	58.0357	31.1333	25.1788	30.9672	13.4867	41.9282	3.56995	21.0364	38.2493	14.8628	0.972754	14.5292	25.8446	43.117	60.82	44.1876	22.7855	16.5453	71.7051	76.2378	54.8972	56.2823	21.1433	61.5355	50.446	22.8985	32.0102	25.1186	27.9011	25.682	33.0458	64.4352	30.9455	49.4638	34.6742
49.0617	17.6281	23.8083	8.58567	0.721341	116.066	6.93682	22.2169	24.4148	60.9891	28.2763	23.9632	30.1593	11.5027	41.8407	3.11415	18.9815	36.1973	17.0645	0.795094	12.3619	25.8456	38.9853	56.0798	39.051	21.329	22.3561	67.0564	78.1438	48.5716	61.4871	18.6316	56.6628	53.2051	20.9785	34.7518	25.1262	28.1441	23.7894	29.518	57.2495	27.3236	58.6505	48.3921
49.1616	16.3291	21.9877	7.35397	0.580735	117.649	6.00241	18.9671	31.2916	66.4457	25.6428	27.323	28.0527	9.51848	39.8663	2.71479	16.8912	33.7119	22.2924	0.648104	10.5947	29.6002	34.8447	49.9658	34.3014	19.5144	25.1248	60.0324	75.5445	42.8497	60.5376	25.6725	51.4948	53.2085	18.824	32.9509	23.9139	26.5042	21.7781	29.4732	49.9403	24.0727	58.7951	50.1654
49.2615	14.4911	20.0941	6.15413	0.467075	114.799	5.18925	40.6947	32.479	64.4982	23.2238	37.5232	28.4529	16.5145	36.944	2.36569	14.9072	31.139	23.2824	0.527471	14.4808	29.4368	31.465	43.5243	30.0557	17.642	25.1608	52.4874	70.5225	37.7495	57.0765	25.6674	46.4963	51.5453	16.7046	39.9074	22.1497	24.1488	19.7712	39.7225	43.086	21.18	54.9218	46.823
49.3615	12.5723	18.2785	9.80998	0.37541	109.55	9.28589	46.9106	30.8649	59.0919	26.6986	48.7604	26.9948	22.7403	33.634	2.06096	13.0903	39.233	22.3869	0.428906	14.9962	27.7014	30.3078	37.3267	42.0892	15.8473	23.773	49.0834	86.8949	33.6693	52.7459	23.5432	41.8477	48.9259	30.7791	42.6154	20.1944	32.8965	17.8417	43.7447	36.9207	18.6195	49.5267	54.059
49.4614	10.7715	16.5924	18.6769	0.301629	103.118	15.9378	45.5957	28.019	52.3807	28.676	51.3273	24.7747	23.8722	30.2629	1.79518	11.4595	41.1763	20.7284	0.348575	13.9726	25.4297	28.0309	31.6577	42.4294	14.1854	21.722	59.2181	131.516	52.3304	48.4052	20.9571	37.6028	45.8102	35.9089	50.8085	18.2384	34.6518	16.03	42.6288	46.2721	16.3604	43.8185	55.3658
49.5613	11.1303	15.1157	19.8673	0.242347	96.2266	18.2019	41.0045	24.775	45.5005	29.5306	49.3995	22.3357	22.6734	34.8481	1.56345	10.0129	40.2713	18.8349	0.283207	12.3514	23.0703	25.2812	26.6327	44.1756	12.6735	19.4409	59.268	193.846	55.5761	44.1481	29.6737	33.761	44.2938	35.8539	50.9502	16.3767	33.2642	14.3558	39.1651	47.3316	14.3711	38.3536	51.4063
49.6612	10.3995	13.7304	18.2221	0.194796	89.2949	17.8136	38.3293	21.5583	39.014	29.5557	45.3457	19.9376	24.7318	35.7686	1.36144	8.73862	38.1252	16.9475	0.230065	10.6004	20.8093	25.4118	22.271	41.1506	14.4084	17.1683	54.886	219.936	52.9013	40.1414	31.3914	30.2995	41.9901	33.5649	47.5641	14.6524	30.5991	12.8258	34.832	44.5061	12.6218	33.3625	45.577
49.7612	9.26928	12.4559	15.7463	7.43361	82.5605	16.3723	33.7626	23.3001	33.1674	28.9807	50.6645	20.1159	23.6156	34.6289	1.18538	7.62086	35.5139	15.17	0.186878	20.5014	18.7163	24.0899	18.5398	36.8874	14.3787	24.5369	48.8837	282.627	48.226	36.442	29.3116	29.5888	39.2824	30.4565	42.435	13.0805	27.545	11.4383	30.3872	40.0927	11.0845	28.9155	39.4437
49.8611	8.06095	11.293	13.2344	9.56759	76.1504	22.0722	28.7443	22.5677	28.0357	27.9834	50.1554	31.4513	21.0149	32.4073	1.03195	13.1122	42.9231	13.5409	0.15178	23.1836	28.5673	27.6946	15.381	32.5837	13.5743	27.0011	61.9751	304.744	43.1375	33.5736	26.2615	27.6383	42.7257	27.1908	37.0722	11.6607	24.5115	10.1874	26.1959	39.3576	9.73447	31.0619	33.6828
49.961	6.91548	10.2358	10.9709	9.44661	74.1034	22.8053	30.6076	22.6374	33.2006	44.2878	46.765	34.7995	17.9	29.6924	0.898266	14.9391	44.3995	35.4352	0.123255	34.4041	30.9231	39.7406	12.7271	28.615	12.4734	28.0316	63.1187	302.902	53.0334	31.1393	23.1719	28.5149	43.4707	24.0633	36.1147	10.3858	21.6752	9.06418	22.4131	36.2653	8.54923	33.1045	28.5454
50.0609	5.88705	9.2766	9.03057	10.4603	70.5967	21.4613	36.7208	33.7902	39.5355	55.1915	43.3562	46.5153	14.7986	26.8309	0.781782	16.5744	43.1458	59.4241	0.100076	45.7245	30.1198	43.9916	10.51	25.0709	17.9292	27.0031	116.143	287.612	52.9918	33.4612	20.326	27.2713	46.3053	21.193	32.8225	17.9627	19.1003	8.05874	20.7641	37.5875	7.50882	31.793	24.0855
50.1608	4.98917	31.0566	7.4061	11.1574	69.0799	19.3675	36.2523	36.8553	42.7573	61.9701	54.5899	49.1682	11.9726	24.0204	0.68027	16.3724	40.7193	66.4024	0.0812552	50.5509	28.7913	43.8507	8.66574	40.526	19.3431	40.1315	146.326	265.446	49.2824	32.733	25.8475	25.2327	55.7145	23.485	28.9266	22.6187	16.7986	7.16075	18.5553	35.5646	6.59573	29.0823	20.2702
50.2608	4.2172	37.402	6.06214	10.3138	76.6621	17.1188	32.8609	35.8453	41.3636	65.6289	56.7949	47.5418	9.52823	21.3673	0.591795	15.3126	37.8705	68.5309	0.0659794	48.4711	26.622	41.3744	7.13642	42.0554	18.9007	44.7186	148.708	240.438	58.9983	32.7831	25.561	22.9841	59.6616	22.9899	44.9146	23.8552	14.7582	6.36009	27.5005	46.4599	5.79445	42.8996	17.0335
50.3607	3.5592	37.6781	4.95703	8.95049	80.053	14.9689	31.4884	32.9538	54.6645	66.9577	61.4786	44.0607	12.9368	18.9232	0.514689	13.9092	34.9545	65.5559	0.0535827	43.4998	30.8441	37.7875	6.07976	39.1344	21.8981	44.605	138.704	215.001	58.4745	42.5159	23.3612	28.1548	60.1818	21.3232	74.3549	23.3197	12.9575	5.64713	29.8271	65.4975	5.0913	63.1252	14.3009
50.4606	17.5429	35.6904	4.05121	7.51978	79.4142	13.0141	28.1078	29.3566	57.3392	66.5746	59.9796	39.9359	13.5142	16.7066	0.447519	12.4259	32.1338	60.5471	0.0435214	37.6603	30.7987	33.8045	12.0325	35.0662	22.0118	42.0524	124.005	190.518	54.205	47.2813	20.7678	64.2386	58.6133	19.2562	98.8426	21.923	12.5545	5.01285	28.8699	86.6022	4.47427	113.979	12.0003
50.5605	24.4274	32.9742	3.30997	6.20589	76.5304	11.2797	33.9247	41.0596	54.6715	64.9608	56.0428	35.7558	13.87	14.7173	0.38903	10.9921	31.1586	54.945	0.0353559	33.9695	29.0335	29.8281	31.0156	30.9984	27.9149	38.3737	108.336	167.726	48.8496	46.8688	37.4331	92.692	55.8308	22.8377	99.9484	20.1628	27.9404	4.44898	26.429	108.139	3.93274	128.889	10.0667
50.6605	25.3823	30.1387	2.70391	5.06934	72.476	9.76009	45.175	57.4473	54.6166	62.4891	50.5737	31.7916	12.846	12.9448	0.338094	9.66616	29.374	49.7001	17.9185	36.0812	26.6742	38.9109	38.9954	48.4297	28.9759	34.315	93.4049	146.961	52.4262	44.3234	39.3509	178.092	52.401	22.94	92.239	18.3059	41.0803	3.94793	23.4561	137.547	3.45745	126.867	8.44323
50.7604	23.7731	27.416	2.20861	4.11616	79.2647	8.43754	46.2787	61.4279	52.3114	59.4466	47.4186	34.1649	11.2235	11.3732	0.293718	22.9364	27.3031	44.6122	28.327	34.0048	37.5804	41.626	40.6737	49.9349	27.8481	30.2854	94.8959	128.318	50.0931	41.0198	71.3731	228.865	48.6867	21.5345	81.8666	16.7817	44.2343	3.50288	20.4369	141.435	3.0402	117.474	7.08103
50.8603	21.2152	24.8859	1.80395	3.33033	80.561	7.29063	42.7162	63.7641	47.5745	56.0523	42.8772	46.4027	15.748	9.98443	0.255044	27.8667	25.1933	39.8812	29.2886	30.2429	39.8505	40.7951	38.9299	48.0273	25.8193	26.4962	88.4989	111.752	45.7397	37.5681	75.5435	259.857	44.9164	19.5671	71.3433	15.2067	42.8598	3.10768	17.604	141.997	2.67381	129.014	12.594
50.9602	18.4615	22.5675	1.98512	2.6888	78.7285	6.29795	52.1873	77.9854	41.9849	52.6215	43.8937	49.2997	32.3436	8.7603	0.221351	28.5593	23.1572	35.5731	26.654	32.7392	38.5061	38.1179	35.4991	43.5559	23.5057	23.0438	79.1138	97.1372	45.164	34.2296	70.5501	336.561	45.4881	31.1519	61.6189	13.6824	39.6056	2.75686	15.054	160.639	2.35204	125.49	13.8646
51.0601	24.1453	20.4558	1.84269	2.16801	75.1957	8.05402	51.875	79.5491	41.3789	49.0836	41.6552	47.7767	37.809	7.68307	0.192026	27.2053	24.4775	59.2277	25.4567	31.1124	35.7794	37.7284	45.8595	39.9655	26.0834	19.9599	69.1147	103.059	46.1609	31.1073	63.2127	383.183	44.4098	36.7695	52.9829	12.2573	35.7375	2.44553	15.2161	157.964	2.06937	115.522	13.2661
51.1601	24.6186	18.5378	1.60073	1.74667	70.8193	8.18962	62.457	74.9521	48.8929	45.5396	37.9286	44.3292	47.2841	6.73626	0.166515	25.0765	24.0135	66.0726	22.414	27.7915	32.6492	35.4548	56.2075	35.6224	25.782	36.8695	69.9606	101.555	43.3118	28.2331	55.777	397.237	42.3675	36.8703	45.4548	10.9505	31.8429	2.16929	14.244	145.679	1.82097	103.366	38.7347
51.26	22.8677	16.7977	1.34878	28.9052	68.9268	7.6551	61.7447	80.8522	49.1581	42.0624	48.2138	44.8947	47.9093	20.0618	0.14431	31.3379	22.7656	65.2732	18.9986	23.9958	29.5337	32.3004	58.0193	55.3124	24.2304	43.6058	65.1358	96.1421	39.2405	25.6076	48.9266	380.666	39.8059	34.5839	38.9518	9.76623	28.1783	5.22156	12.8036	141.897	1.60269	98.2157	46.1842
51.3599	20.322	15.2199	1.11948	49.9495	87.4768	6.88594	56.0086	82.264	45.8868	38.7035	50.3383	50.469	44.0724	34.1169	0.124972	32.456	22.6456	61.2196	15.7939	39.8495	26.6009	33.6278	55.2249	56.9637	31.8704	51.7218	94.8633	88.5602	35.0017	23.2186	42.8189	352.542	37.0102	31.4117	33.3597	28.6737	24.8407	6.84126	11.2415	134.91	1.41083	89.3533	55.1296
51.4598	17.6442	13.7898	0.922022	76.6833	102.959	6.07647	48.5133	77.4119	51.5019	35.4978	48.2507	51.8881	38.3453	40.2856	0.10812	31.0739	22.2644	55.9919	17.8486	43.5574	23.9082	32.4947	50.1885	52.8768	33.4778	61.5262	100.871	92.2134	30.9963	21.0489	37.4399	321.286	46.6283	28.7538	28.5618	37.8385	22.7156	7.54932	9.72951	122.257	1.24219	85.3915	54.3683
51.5598	17.3783	12.4937	0.756346	79.4915	108.811	11.5043	40.8832	69.8892	60.0577	32.4675	44.1885	49.5431	32.1726	41.8279	0.093454	28.5899	21.1241	50.5544	37.7684	41.565	21.4651	34.7262	44.2984	47.3368	32.3425	63.1875	96.0163	89.9388	27.3564	19.0804	32.7249	290.508	50.9858	25.7897	47.8522	40.5962	20.3847	7.68929	8.34549	121.56	1.09395	77.9143	51.7083
51.6597	15.8904	11.3191	8.24785	72.6349	120.71	12.8878	38.7794	61.5944	60.0563	29.6249	39.3932	45.6195	26.3125	40.7517	0.0807116	25.7306	28.0868	45.3353	41.2875	37.2092	19.2614	34.0153	38.3398	44.1393	30.063	60.5196	92.6135	90.1714	24.1051	19.9478	28.5996	274.521	52.0253	22.9535	51.162	40.0124	18.1089	7.48653	21.0077	117.132	0.963649	75.0085	46.3952
51.7596	14.0074	10.2546	10.0367	62.6742	123.561	12.5233	39.814	53.4875	55.9016	26.9752	34.5315	41.2032	21.1155	40.9785	0.0696525	22.8621	35.9987	40.5069	62.0728	32.1683	17.2793	43.3633	32.7302	47.9296	27.4058	55.7486	84.2403	86.0626	21.2242	19.2983	24.993	252.593	51.0254	20.2792	48.2394	37.7839	17.2991	7.08773	25.5357	106.899	0.849171	68.6953	55.3765
51.8595	15.1166	9.29024	13.4917	52.4932	121.236	11.4727	36.7881	46.0153	50.0184	24.5182	29.9406	36.817	16.6987	39.217	0.0600524	20.1581	37.9952	36.1215	73.986	27.2444	15.499	45.9764	27.6668	49.5631	24.7288	50.15	78.5554	100.07	22.2206	35.2296	21.8407	237.014	48.8231	17.8437	43.2286	34.8398	19.9384	6.58735	25.9129	121.532	0.748614	61.2948	54.6107
51.9594	14.3849	8.41647	23.6446	43.2449	120.493	10.2181	45.0821	39.3488	64.4111	22.2499	29.0533	50.3434	13.053	36.4418	0.0517006	17.6914	43.8945	32.1764	73.5641	22.7838	13.9009	44.8531	29.0843	46.0682	22.1907	54.7959	70.2242	103.278	31.4466	54.7368	19.0858	233.748	60.8011	27.0259	37.8458	31.6799	19.8468	6.04529	24.3053	119.752	0.660323	56.0789	49.8506
52.0594	12.9387	7.62487	41.1818	35.2883	128.779	8.97081	73.1734	33.5155	70.5926	20.1635	26.7918	53.5996	10.107	33.2361	0.0444437	15.482	44.6481	28.6454	70.5739	19.5888	25.5979	41.7979	27.9519	41.2621	21.2802	61.7171	63.7151	101.285	37.5248	60.078	16.6783	235.995	66.1419	29.2808	32.7615	36.9207	19.3572	5.49865	21.8719	110.552	0.582856	50.0106	45.0441
52.1593	15.86	6.90765	43.0951	28.6347	181.232	7.81625	91.9374	38.6539	74.7403	18.2504	23.9848	51.9919	7.76458	29.941	0.0381531	13.5246	50.523	25.4938	62.2601	16.5348	29.9728	37.8791	25.5518	53.7737	19.7096	61.8681	56.1236	95.3985	37.1545	59.2568	14.5745	223.664	67.3017	28.4035	28.2018	37.7581	26.4088	4.96961	33.5271	98.5873	0.514888	43.9711	39.3801
52.2592	22.5765	6.25788	39.2901	46.4628	207.787	6.78267	172.674	38.515	71.981	16.5006	21.0808	48.2624	5.92562	26.7483	0.0327114	11.8017	60.4775	40.6206	56.249	13.7982	71.5064	33.7144	31.9422	72.7829	17.935	58.4885	48.6203	87.5885	36.6962	76.4766	12.7362	206.082	65.8965	26.2301	30.1993	36.3504	27.8307	4.47066	38.3956	86.1885	0.455276	38.3491	33.8196
52.3591	23.6076	5.66928	33.8608	48.8035	216.108	5.87285	254.529	55.7707	69.2501	14.9038	18.31	44.039	4.49666	26.1574	0.0280132	10.2913	70.1937	44.8419	77.1833	11.431	161.75	34.8527	33.2404	72.812	17.5447	53.461	41.7128	87.38	33.9691	90.8975	21.8284	187.761	62.9837	23.6346	28.4906	33.8867	26.7216	4.00808	38.0477	74.4582	0.403006	33.2886	28.7545
52.459	22.1709	5.13613	28.4221	44.8356	213.917	5.07902	301.758	60.2786	63.1346	13.4493	15.7792	39.5771	3.39564	24.6277	0.02395	8.97044	71.5279	44.1162	77.0536	9.42559	200.927	33.5522	31.7768	68.0704	16.4083	47.8571	35.5797	83.1533	40.4732	92.2918	22.758	169.752	68.8589	21.0209	25.538	31.0134	24.5829	3.58425	48.7778	63.856	0.357206	28.8158	24.3073
52.559	19.8121	4.65326	23.5456	38.7907	205.885	5.00873	296.562	58.3851	56.344	12.1271	13.5267	35.2639	2.55329	30.4106	0.0204215	11.9212	69.0379	41.2966	69.3529	9.36542	205.343	31.0218	35.342	61.1002	22.3861	42.2666	30.2421	76.8549	40.0546	88.1974	23.6313	152.881	70.2567	19.0125	28.502	28.0738	31.222	3.19913	50.4808	54.5144	0.317067	24.9027	20.4791
52.6589	17.2533	4.21593	19.3748	32.5364	194.827	4.61929	268.212	53.5563	49.151	10.9271	11.5542	31.2671	1.91271	32.195	0.0173481	13.9688	64.9372	37.7334	59.4198	8.55646	195.477	41.0975	34.9349	58.4982	23.7855	36.9958	54.8448	87.9187	38.1144	82.0275	28.7667	137.421	68.903	16.9444	27.2925	28.8749	32.1663	2.85121	48.0229	53.9253	0.28187	44.3719	18.3096
52.7588	14.8131	3.8198	15.8869	26.8261	182.418	4.1278	231.922	47.6476	42.2603	9.83951	9.84517	27.6446	1.42808	31.6956	0.0146757	14.1156	60.2899	34.0517	49.6744	7.48259	180.407	44.2238	32.465	52.9656	23.0934	37.0772	61.5725	90.0323	38.919	78.9902	32.3611	126.26	65.9276	21.2297	37.9051	32.2294	30.581	2.53827	43.5542	50.5608	0.250992	50.0304	29.5255
52.8587	12.616	3.46091	13.0029	21.9008	169.644	3.63007	195.238	43.4277	35.9928	8.855	8.37484	24.4014	1.06309	29.9617	0.0123489	17.0419	55.5981	30.5281	40.9936	6.38073	164.091	48.7522	30.9652	46.9692	28.0216	35.0476	59.951	86.9903	36.5035	84.3018	30.7659	154.173	62.0646	21.9247	38.7857	32.3493	27.9964	2.25766	38.4443	61.5844	0.223856	49.1875	33.039
52.9587	10.6949	3.13572	19.2104	17.7766	157.07	3.16564	161.808	43.5046	30.4614	11.3486	13.2476	21.5177	0.78928	27.6279	0.0103174	17.4235	51.0888	27.2729	33.5933	5.35848	148.198	48.4994	43.3473	41.3128	28.6483	41.5216	61.0403	81.179	33.0671	82.2413	27.7414	160.677	57.7856	20.8393	45.3956	30.8437	30.6861	2.00665	33.3839	62.3402	0.200019	45.519	31.8141
53.0586	11.8667	2.84107	19.4058	14.3793	146.814	2.74824	173.019	40.6183	25.6699	12.9237	14.855	18.9639	0.58458	25.0712	0.00854506	16.5781	46.8561	24.3184	27.4228	4.45698	133.376	45.7095	60.509	36.2191	40.3667	99.7101	64.7841	74.0771	29.4929	86.0502	24.5371	154.309	58.0294	23.1824	44.1734	28.5966	29.9501	1.78255	30.6524	58.3239	0.179047	64.0217	45.7298
53.1585	11.4189	11.9676	17.4571	11.6072	162.578	2.38005	162.894	54.305	40.9535	15.0566	27.1953	16.7865	0.432009	22.5096	0.00700197	15.2017	42.9298	21.6614	22.3377	8.9171	129.432	41.7186	83.6209	40.0427	43.3014	173.119	61.614	66.5805	26.1171	94.6919	21.5437	156.744	56.3603	22.7288	40.1277	26.0868	27.7735	1.58279	27.2512	62.5478	0.160543	67.9358	47.8021
53.2584	10.3267	14.6843	20.9866	29.3446	166.271	2.05845	169.096	57.204	53.5276	16.2971	31.6633	29.1485	0.318606	20.063	0.00565932	13.6551	39.3103	19.2837	18.1738	27.1102	120.498	37.3055	115.29	37.9972	42.2099	228.846	55.6435	59.2139	23.0497	93.4903	18.8612	148.938	54.8033	21.0968	38.3161	23.5671	25.107	1.40497	23.7683	60.1108	0.144203	65.1209	44.7764
53.3583	9.0505	14.8762	20.0513	57.2502	163.061	1.77902	157.059	54.7474	55.928	16.8673	31.9162	33.0972	0.234516	17.7925	0.00448531	12.1192	42.0249	18.2838	14.7761	32.9211	110.057	32.9088	124.499	34.2933	39.4071	352.209	48.887	52.2672	20.31	105.019	16.4941	137.395	52.1459	19.0594	34.5259	21.1647	22.3932	1.24686	20.4869	54.7832	0.12971	59.5118	39.8749
53.4583	7.79819	14.1221	23.2709	132.381	156.073	1.53688	137.863	49.8936	53.2245	16.9415	31.4216	32.9877	4.14069	15.7235	0.00344276	10.6786	67.2456	16.8134	12.0092	32.7509	99.5993	28.7618	121.302	30.3733	36.0053	464.362	42.2874	45.8846	17.8822	111.899	14.4177	124.977	48.9064	16.9758	30.3054	18.9379	19.827	1.10648	21.5763	50.1193	0.116772	53.0396	34.5915
53.5582	6.65503	13.0595	26.1324	161.087	171.66	1.32736	117.127	44.2192	52.6196	16.6554	29.209	31.0365	5.72772	13.8608	0.00251676	9.36814	75.6782	15.2241	9.75829	29.9401	89.7284	24.975	111.788	26.7027	32.5272	516.834	36.2471	40.1208	15.7387	118.051	12.6005	112.899	52.9532	19.5976	26.2675	25.2204	24.2227	0.982004	20.6038	44.4682	0.105154	54.9235	29.5789
53.6581	5.6482	20.3614	24.4261	192.904	174.964	15.6273	101.986	38.5333	78.1847	16.1143	39.1315	28.3592	6.02222	12.1973	0.00170632	8.19631	76.2007	19.1569	7.92831	26.1918	80.6542	21.5878	99.5665	23.4061	29.2067	515.243	30.9013	34.9774	22.5294	114.631	11.0115	101.637	53.7434	19.4908	33.3403	27.1462	24.6278	0.871805	18.7251	38.7591	0.0945461	74.7539	25.0867
53.758	4.77823	21.9371	21.2836	186.07	171.258	25.0636	86.2213	33.2241	85.2975	15.3996	41.6442	25.5053	5.64746	10.7201	0.00102564	7.15909	73.1438	34.9251	6.44106	22.3403	72.4163	18.5989	86.7101	20.4921	26.1384	485.614	26.2577	30.4266	23.467	107.403	9.62268	91.3408	52.54	28.0881	65.0704	26.7975	39.7315	0.774431	16.5483	33.4233	0.0847007	78.5387	21.1765
53.858	6.16107	24.3712	38.1117	164.762	163.73	27.5861	76.6797	35.3361	82.85	14.5739	40.6701	22.7355	4.9718	9.41334	0.000469691	6.2466	68.6099	43.5454	5.23259	18.7646	64.9833	15.9863	74.3501	26.9482	23.35	443.057	22.2675	26.4245	22.1772	98.9569	8.40886	102.472	50.1686	37.645	90.0586	25.327	43.8211	0.688517	14.3809	37.9048	0.0755143	82.831	17.8266
53.9579	21.1381	28.3097	40.0937	139.911	154.291	26.6269	66.6512	33.9721	76.5847	13.6846	37.6389	20.1636	4.20475	8.26052	-8.81689e-06	22.8123	63.6081	44.7943	4.25075	15.6102	58.2969	13.7172	63.0493	34.942	20.8381	396.153	41.1649	22.9207	20.1546	90.4323	7.34804	101.258	47.1654	39.3906	141.441	23.3659	42.8779	0.6127	12.3672	37.312	0.0670027	102.535	31.2981
54.0578	30.1479	28.1989	36.625	116.157	144.079	42.4077	56.2874	45.9244	68.2468	12.7671	33.7687	17.83	3.4586	7.2454	-0.000455164	29.3096	58.6121	49.8497	3.4531	12.9063	52.291	11.7557	53.0353	34.6037	18.5861	359.437	53.6595	20.4265	18.9953	82.3067	6.42098	95.0785	43.8742	37.6548	154.886	22.9402	39.8092	0.54563	10.5649	34.4282	5.28572	106.552	34.3593
54.1577	32.6805	26.5942	31.5915	95.2124	133.758	53.59	54.418	48.5567	59.4796	11.8476	29.7213	15.7394	8.91147	14.3346	-0.000847481	39.4163	53.8347	53.7052	2.80512	10.6284	46.9005	10.0657	44.3446	31.7038	16.5725	320.246	58.0318	33.0839	17.2428	75.2711	17.1742	91.483	40.5117	34.5262	165.194	21.6175	36.0085	0.485988	8.98657	30.6933	7.51526	101.198	40.549
54.2576	41.1955	28.1981	26.5285	77.4657	123.702	58.0324	48.8025	46.5536	51.1103	10.945	25.8386	13.8801	10.8558	17.5783	-0.00114241	45.4445	49.3621	94.961	2.27873	8.72977	42.0643	8.6131	36.9111	28.2422	14.7745	281.957	55.6397	38.6774	15.3934	68.5327	20.7713	98.4694	37.211	30.9943	155.615	19.9095	32.126	0.432718	7.62268	26.8288	8.17864	92.0467	39.8269
54.3576	61.6238	27.2287	28.4832	62.7499	114.242	56.0434	64.4919	42.4673	43.5127	10.0728	22.2812	12.2333	17.9712	18.5552	-0.00137635	45.6216	45.2196	109.749	1.85114	11.334	48.6823	7.36672	30.6185	24.8857	13.1703	246.279	50.4548	41.1649	13.6372	77.4189	20.1347	128.561	34.0506	31.7143	153.668	18.0909	28.4487	0.385179	6.45395	39.2838	15.0138	94.0318	36.2871
54.4575	65.3173	25.3597	26.2122	50.6962	105.292	51.1958	65.9016	37.6589	40.035	9.23989	19.1089	10.7783	23.7537	18.239	-0.00163981	43.019	41.7575	109.897	1.5038	11.5431	52.9795	6.29856	25.3324	21.8331	11.7398	213.952	44.4289	48.6418	16.746	77.1938	18.2772	133.612	31.0733	41.086	146.011	16.3049	26.6838	0.343438	5.45783	67.2592	29.278	92.4534	31.8624
54.5574	61.6948	23.2611	22.6844	48.8096	106.074	54.6692	65.3772	49.547	35.577	8.45205	16.3275	9.49448	24.5772	17.2253	-0.00184187	39.2538	38.3981	103.717	1.22165	17.7191	51.7089	11.4899	26.3926	19.1216	10.4643	207.899	38.4815	50.5772	30.5879	73.1906	16.2063	128.171	32.2021	42.5344	131.288	14.6215	24.263	0.305802	4.61177	75.4094	34.5564	85.562	27.4296
54.6573	55.2888	21.1938	19.0794	43.1832	103.141	62.5282	59.4081	51.9051	42.0393	7.71255	13.9154	8.36274	22.8592	15.8741	-0.00171809	35.16	35.2308	95.1572	0.992444	18.9801	48.263	13.6306	25.246	17.8986	9.3272	193.129	33.0107	49.2912	42.526	67.8188	19.4293	137.897	32.5932	40.4718	115.125	13.0709	24.4575	0.28318	3.89477	73.8776	35.2047	76.7769	23.3538
54.7573	48.2219	22.5306	15.8221	36.6532	98.213	61.2272	53.9192	49.5455	42.2672	7.02285	18.8699	7.36552	20.0242	14.8202	-0.001365	31.1516	32.2869	86.0557	0.806228	17.9544	44.1346	14.0265	23.0129	16.0733	8.31362	174.65	28.1559	47.1624	51.8934	62.1499	33.5507	134.121	31.81	37.0244	99.738	11.6619	23.0252	0.259547	3.28805	68.0034	35.4583	67.7407	19.7581
54.8572	41.4372	25.7744	20.0602	30.4226	103.31	56.2867	46.7193	54.266	61.1101	6.38308	21.3841	16.1451	16.8783	18.9501	7.42163	27.4195	29.5704	77.2377	0.65493	15.9992	39.9648	24.7502	38.2364	21.2457	7.41016	162.753	27.7795	43.7412	51.7368	56.6445	35.0238	125.053	30.3409	33.1971	96.954	10.3921	20.9759	0.235504	2.77516	60.5444	33.6302	59.1982	50.3415
54.9571	35.3081	25.5467	19.4716	24.9332	102.89	50.2187	39.3801	52.8781	66.0284	5.7922	21.972	29.7398	13.8499	20.3518	10.4293	24.0381	36.9736	73.8152	0.531998	13.7945	36.0148	30.8138	43.773	21.1371	6.60486	160.927	25.5506	45.3264	52.3022	51.4859	32.5705	114.337	28.5024	33.0279	91.8994	12.2292	18.7861	0.211993	9.58756	52.879	30.8972	67.2163	80.6163
55.057	29.9397	24.0456	55.063	20.2839	99.3825	44.1283	32.6216	51.2059	63.8484	5.24841	20.8913	34.2155	11.1422	26.9811	47.8113	21.0216	38.7046	68.1439	0.432121	11.6632	32.3775	50.3137	43.858	19.3963	5.88708	150.981	22.6738	48.0025	85.3508	46.7328	32.1758	103.549	26.4961	30.8679	86.9891	12.5571	16.6711	0.189935	12.1418	45.6551	27.8776	66.2691	86.6595
55.1569	25.3155	23.106	63.1166	16.4296	94.2518	38.4674	26.7171	59.3835	58.3742	4.74967	26.7692	34.2811	8.82864	29.3894	65.0974	18.3556	37.8113	61.8244	0.350992	9.74238	29.0727	57.9627	41.0704	17.2889	5.24731	137.368	19.7262	52.667	91.6095	42.389	32.5132	93.3391	46.5875	27.9852	78.0874	12.1137	14.7197	0.170154	18.063	39.1396	32.0722	61.4112	82.1257
55.2569	31.9814	21.4766	59.3989	13.2729	88.3712	33.3893	22.1562	59.3057	55.7737	5.23629	28.0328	36.6928	6.91175	29.3624	69.2259	16.0125	35.7766	55.5842	0.285101	8.07539	26.0896	58.8698	38.4414	15.2379	4.67706	127.138	16.9664	52.8243	87.5363	44.4897	29.9266	83.937	57.2766	24.9727	68.4197	11.3058	12.9603	0.153148	19.6127	49.1778	32.3337	55.1449	73.5583
55.3568	32.2465	19.682	51.9095	16.8589	87.1728	28.9144	28.7659	55.2836	56.7666	5.48296	26.9108	46.594	5.35839	27.9957	66.9849	13.9604	33.3166	49.7329	0.23158	6.66028	23.4054	56.1302	40.0663	14.2672	10.6843	114.71	17.9938	50.4281	79.9307	43.5568	30.7016	82.1478	61.9431	22.0946	75.7056	16.264	17.3595	0.13887	18.9926	61.4356	44.8986	48.6738	64.009
55.4567	30.9063	17.9258	43.8664	16.5773	83.728	25.0078	29.2203	50.4832	56.646	5.551	24.6662	48.4162	4.12061	31.5796	61.9149	12.1669	30.7715	44.3819	0.188091	5.47519	46.6717	51.5948	38.3335	17.3261	12.7393	122.546	17.108	46.7023	71.5504	42.2195	28.3956	79.9134	63.3027	19.4562	72.273	17.9594	21.1117	1.38024	22.5344	62.7697	48.4971	42.5452	54.828
55.5566	27.8964	20.0227	36.4639	16.5938	79.1297	21.6143	28.8497	44.7946	57.8658	5.48849	22.001	46.4548	3.14718	32.0992	55.8335	12.9919	28.2984	39.5508	0.152739	4.49118	53.415	46.3498	34.9469	16.8775	12.9424	119.774	20.0358	42.4007	63.4681	43.422	36.4639	84.2621	62.1369	17.0882	65.1201	18.1284	21.4304	2.06803	22.6531	58.9901	47.5673	53.9616	46.5474
55.6566	24.4241	20.3401	33.3774	14.9388	87.882	18.6743	26.1526	39.0635	59.3354	5.33286	19.2921	42.8839	2.38973	30.9077	49.6472	12.6173	30.4248	35.2185	0.123991	3.67866	53.1066	41.0132	35.2189	15.3752	12.3194	111.636	31.992	37.9761	56.0592	43.2375	35.8745	81.3049	59.4804	24.3481	77.6383	17.337	20.4465	2.40084	24.5141	53.1248	58.2409	55.4081	56.0577
55.7565	21.0326	19.3297	28.8165	22.8808	90.0079	16.1309	22.6441	33.6972	55.945	5.11293	18.0467	38.786	1.80545	28.829	43.784	11.697	30.0666	31.3476	0.100606	3.01027	57.1684	35.9202	33.0877	13.6669	11.3674	101.163	34.865	33.6903	49.4154	40.9708	35.4527	86.4187	67.9634	25.9427	79.3634	16.1049	28.1506	2.51004	23.7033	61.3308	64.9869	52.7048	55.457
55.8564	17.9436	17.8835	29.4162	23.7048	88.3414	26.9326	19.0779	28.8658	50.43	4.85087	16.295	39.9876	1.35803	26.3572	38.4238	10.5725	43.2161	27.8957	0.0815863	2.46191	55.5649	31.2358	29.8303	12.0324	11.8915	90.0596	33.536	29.6845	43.5173	37.953	32.3927	83.6525	70.9618	29.9949	73.5602	14.713	29.7477	2.48265	21.6875	65.238	74.7466	47.9762	50.6969
55.9563	15.2262	16.3562	36.6606	21.9082	84.5965	29.6747	15.7985	39.0673	44.2646	4.5636	29.1907	38.2297	1.01754	27.5973	33.6198	9.41752	53.9247	37.7754	0.0661189	2.0128	51.7657	27.0262	26.1911	10.5529	11.4677	79.2494	30.4608	26.0254	38.3057	47.165	28.792	77.829	70.552	29.8484	75.0802	13.3089	28.5957	2.3761	19.2419	62.4679	75.3484	57.9969	44.5927
56.0562	12.88	21.7997	35.4079	19.0101	79.8022	28.6547	12.9361	41.3227	42.8443	4.26392	33.8112	39.2933	0.759861	27.0097	29.3634	8.31612	56.4085	39.8934	0.0535439	3.90659	47.2958	23.3005	22.5861	13.7407	11.9646	98.1953	26.8474	28.4811	33.7109	49.478	25.3268	71.086	68.9902	28.6887	71.1248	11.9658	26.3225	4.65214	16.7621	62.9306	71.4945	58.5546	49.2825
56.1562	10.8754	27.527	31.2838	15.97	76.014	26.1751	18.0172	39.6253	47.376	3.96131	34.0058	37.5124	12.0776	25.443	29.2653	7.30494	55.0882	38.5409	0.0433215	4.42078	42.8089	20.0373	19.2319	34.01	11.5247	103.898	23.2664	28.5286	38.3124	47.9341	25.3385	73.611	65.888	33.6316	63.8714	21.5571	26.2898	5.83369	14.4369	58.7392	65.7006	54.8801	47.2263
56.2561	25.9705	28.1222	26.574	13.1788	87.2285	32.5459	18.7255	48.9031	46.2966	3.66264	31.9756	34.5391	16.6692	23.4091	35.6292	6.39601	52.1149	35.7672	0.0350164	10.402	38.5697	24.4472	16.2262	37.5616	10.6969	101.057	19.9657	27.2134	59.8158	48.7743	28.6965	74.2383	69.9184	33.6395	58.2684	31.6359	37.9541	6.31958	12.3449	52.7023	59.2885	49.5756	42.5294
56.356	33.3452	44.3226	22.1472	10.7647	96.5896	39.7411	17.4024	51.4745	49.3627	3.37288	45.5158	31.1941	17.5486	21.2116	36.4479	5.58901	48.5269	32.5378	0.0282758	12.1878	34.6709	25.4624	13.5979	44.4862	9.74391	98.1677	17.0335	25.1903	63.5896	46.6535	27.3328	70.3266	70.1736	31.5173	63.0144	35.1475	40.6616	6.37332	10.5071	46.24	62.2099	53.7008	37.1155
56.4559	35.6696	47.8657	30.5323	8.74025	98.7806	46.6742	15.2805	49.246	53.8507	3.09541	49.4372	27.8726	16.4673	21.4817	34.6376	4.87778	44.8174	29.2951	0.0228131	11.9625	56.293	48.5077	11.3379	43.0453	8.78836	91.1775	14.481	22.8626	60.5516	43.4085	29.8966	69.285	71.8421	28.6098	59.6661	35.2005	40.6192	6.16803	10.4084	40.0345	60.1989	51.9329	31.8434
56.5559	33.8205	46.5237	30.3197	7.07134	96.8721	46.1379	12.9848	44.871	52.3032	2.83254	56.3133	24.7532	18.2134	20.6414	31.713	4.25373	41.2134	26.2309	0.0183841	10.8633	84.1741	58.1481	9.41751	39.1214	7.88424	82.4445	12.2848	20.4724	66.2424	39.8603	31.1503	64.971	70.6097	25.5471	54.5953	33.5198	41.051	5.81608	12.7544	54.2245	58.284	47.6711	30.7455
56.6558	45.7469	43.4464	27.0921	5.70895	92.719	46.9172	10.8123	39.763	61.8967	2.58557	56.2276	21.9057	17.5061	19.2284	28.4456	3.70766	37.8124	23.4179	0.0147904	9.46822	90.6525	60.7058	7.79973	34.7428	7.0525	73.2933	10.4083	35.2205	76.3328	36.3657	28.9509	61.0771	73.6521	22.611	48.267	31.0532	38.6926	6.8061	12.983	59.3301	68.0286	42.5891	27.7878
56.7557	47.1297	39.8968	28.9776	4.60318	87.4364	52.4878	8.88576	37.4364	62.2717	2.35514	52.6671	19.3461	15.638	25.7283	77.9345	3.23061	34.6496	20.8731	0.0118739	8.05823	101.361	58.747	6.44554	30.5766	6.29836	71.19	8.81148	46.1662	108.301	51.5688	25.8946	76.5233	73.1931	30.9217	41.9833	28.3136	35.2701	7.14016	14.9636	57.5239	68.9929	37.484	40.2987
56.8556	43.9778	36.369	26.6307	3.70874	81.6865	50.9774	7.23897	33.808	58.1466	2.14128	47.5922	17.0652	13.3535	28.1231	98.7178	2.81429	31.7306	18.5887	0.00951364	6.75937	104.79	54.4856	5.31744	26.8128	5.61986	66.1168	7.45605	50.1772	112.561	55.2801	22.8334	78.5246	75.4291	32.5544	63.4018	25.5711	31.5979	9.71648	14.8677	52.6683	65.6636	32.7105	50.9369
56.9555	40.9118	33.0449	36.2394	2.98678	75.8569	46.6899	5.86261	29.8006	52.1228	1.94368	42.0777	15.0426	11.0594	28.1471	102.452	2.45119	29.0476	16.5464	0.00761089	5.61825	139.731	49.2288	4.38109	23.478	5.01198	61.9668	6.30722	50.0821	106.29	54.0239	26.3253	74.9326	74.4228	31.2019	68.5473	23.243	28.0449	10.8856	18.871	46.7513	60.4437	60.8706	51.2214
57.0555	36.3852	29.9805	44.968	4.24519	72.478	41.5794	4.72875	25.8812	45.5943	1.76183	36.6882	13.2543	8.95906	26.8646	98.0305	2.13461	26.587	14.7246	0.00608255	8.51382	147.242	43.7289	3.60596	25.8222	4.46861	56.3444	5.33436	47.6719	96.5657	50.7653	25.1986	69.262	71.4859	31.7178	64.897	20.9528	24.7638	11.1752	19.46	40.761	54.5978	94.6746	47.1736
57.1554	31.6041	27.1822	47.7375	4.3139	68.4994	40.025	3.80354	26.1543	39.2727	1.5951	31.6983	11.6757	9.24574	24.9217	90.0798	1.85866	24.3329	13.1016	0.00485971	9.08783	142.195	38.4006	2.96559	24.4654	3.98354	50.2703	4.51092	44.9327	86.2441	46.8388	22.7759	63.0623	67.4722	34.3277	58.261	18.7922	26.2397	10.9314	18.3971	35.1557	54.858	103.32	41.6519
57.2553	27.0948	24.6376	52.4369	3.90912	64.0843	36.5086	3.05335	24.5276	37.8847	1.44276	31.9103	10.2837	18.4647	22.7047	80.9652	1.61814	24.9614	11.6566	0.00388551	8.58354	132.091	33.4556	2.43742	22.0682	3.55079	44.5217	3.81411	41.2712	76.421	45.1517	20.1637	56.9948	62.9329	33.2848	51.0501	18.9148	25.2522	10.3795	16.6278	30.1195	57.9456	100.233	35.9656
57.3552	23.0566	22.3282	48.8319	3.35918	74.1579	32.4459	11.2833	22.1014	34.5917	1.30373	30.0195	9.05692	21.4577	20.4387	71.8571	1.40853	28.1279	10.3705	2.41103	7.64278	120.52	28.9861	2.00233	21.5765	3.16491	39.0426	3.22454	37.2609	67.4665	58.7015	33.512	55.9868	64.3004	30.7313	44.2109	18.0604	23.2572	9.66502	17.8057	27.7828	56.2492	92.1514	42.6868
57.4552	22.049	20.234	42.4811	10.6047	77.4623	28.4531	14.0001	26.3748	31.2626	1.17697	27.8365	7.97609	30.6233	18.25	63.2995	1.22591	34.62	9.2261	3.05615	8.48258	109.013	25.015	1.64429	21.3389	5.85623	35.1112	2.72574	33.2422	59.4566	61.3639	37.7484	61.8881	69.4878	27.6872	38.0661	16.7581	22.0319	8.88048	17.1347	24.7644	52.336	82.3976	42.0118
57.5551	23.6289	18.3357	35.8205	12.3848	76.8569	24.7764	13.9956	26.6473	27.4854	1.06167	25.0038	7.02406	32.5369	16.2048	62.6245	1.06682	37.673	8.20797	2.98296	23.1945	98.1852	21.5273	1.34986	19.542	6.71806	37.1066	2.30381	29.4078	52.3536	61.2492	47.98	60.8202	70.4505	24.6238	32.6799	15.2943	20.1337	8.08353	15.6374	23.0085	47.5679	72.5554	38.3133
57.655	22.4209	16.6152	29.7431	11.8431	88.1955	21.4932	12.7659	24.9873	23.7518	0.957136	24.7359	6.18565	30.6728	14.3326	58.5454	0.928249	37.4184	13.9131	2.65127	27.7871	88.2452	18.4883	1.10787	17.4057	6.72753	40.9724	1.94701	32.1411	46.3364	58.0993	47.0908	57.0188	68.8281	21.7457	28.0144	20.903	18.0613	30.0375	13.8533	32.1527	57.2197	63.3331	37.2004
57.7549	20.1383	15.0561	24.5036	10.4449	108.6	24.8945	11.0924	22.5144	30.9419	0.862303	23.3797	10.4813	27.8612	12.6419	53.128	0.807511	35.6881	15.5852	2.25773	27.5047	79.2275	15.855	13.9902	21.6352	6.36152	40.6933	1.64547	32.1726	41.3075	53.8467	47.2067	52.2685	65.6929	23.4448	23.9969	22.6985	16.0421	41.9671	12.0568	39.7096	71.0857	55.0033	33.711
57.8548	17.5856	13.6433	20.1048	8.85092	116.617	27.6025	9.36585	19.8189	36.0275	0.776009	21.2391	15.8736	24.0485	11.1289	47.4136	0.702245	33.3691	19.3855	12.6071	25.0822	71.0937	13.5822	21.4692	21.2024	5.85053	38.2735	1.39074	30.6767	36.5711	59.4383	44.6042	47.6795	61.7409	22.6966	35.4442	22.4982	14.1711	47.4941	16.6708	40.4034	74.044	48.8655	29.5165
57.9548	15.1217	12.3633	16.4604	7.8412	117.415	26.7181	7.7668	17.1977	36.0046	0.697717	18.84	17.4139	20.0671	10.1754	41.9045	0.610464	30.8855	19.9245	15.152	21.9121	80.2301	11.6261	24.0159	19.3557	5.30388	34.8755	1.17561	28.3885	32.2728	68.1184	40.1343	43.3393	57.4186	29.6751	36.8356	21.3083	12.4806	49.0097	17.6994	37.8946	74.8954	56.6652	27.7528
58.0547	14.9953	11.2034	17.7224	6.66027	119.583	24.4331	6.36553	25.4499	36.9358	0.627616	29.8193	17.1117	16.3465	12.8518	36.8221	0.530595	34.9054	19.0251	14.547	18.675	79.3667	9.94599	23.8044	17.2188	4.77156	34.8661	0.993794	25.7605	28.4356	68.2786	36.4093	45.7847	53.0074	31.263	35.4664	27.6833	10.973	48.0844	16.9653	34.0895	84.103	56.3279	45.0934
58.1546	18.5572	10.1524	16.3254	5.53034	116.999	21.7418	5.17631	27.6879	35.6898	0.564149	33.4424	15.9878	13.0779	20.2391	32.2438	0.461451	35.2046	17.5561	20.2659	15.6785	74.5162	8.50501	22.1561	28.0155	4.27464	32.9125	12.1454	23.0641	25.0362	64.8872	32.2791	53.1704	48.6803	29.9728	32.0733	29.5349	10.0496	45.7427	15.4499	29.955	83.9245	53.3326	48.643
58.2545	18.5826	11.9288	14.1343	4.53357	111.827	19.0788	9.6211	26.8983	32.6167	0.505684	33.1614	14.5543	10.3175	23.3751	28.1753	0.402049	33.8186	15.9246	25.9819	13.039	82.9823	7.27043	34.0529	33.2032	10.3603	30.0567	16.1396	20.4561	22.0353	60.1903	34.9059	53.1958	51.9092	31.9424	28.2007	29.0323	9.02557	42.6464	16.749	25.9583	83.0289	54.7551	46.164
58.3544	17.1217	18.2697	21.1487	3.68892	105.366	16.6192	10.7793	24.7133	28.8692	1.16252	30.9462	13.0622	11.4014	29.861	24.5886	2.97938	31.7352	14.3157	25.4452	25.7953	83.4388	6.21355	38.1102	33.235	12.4676	50.8766	16.6936	18.0206	19.391	55.1884	33.3026	52.917	58.1997	30.7741	24.4639	27.3755	8.02129	39.2168	30.4716	25.6285	78.0294	65.1673	41.3774
58.4544	15.1527	31.2787	21.4275	2.98861	98.3841	16.6602	10.3559	22.0075	40.1433	1.60949	27.9026	18.2917	12.575	32.0579	21.4417	5.85221	29.4281	12.8079	23.3933	29.3023	81.1352	5.3094	37.7829	30.5608	12.7087	58.8632	31.7133	15.7971	22.3416	56.9482	41.1227	49.832	75.7796	28.3254	21.0815	28.0736	23.1368	35.7168	38.9946	23.6832	71.3225	88.4704	36.301
58.5543	13.1265	34.3631	19.298	2.41511	91.3314	15.4769	9.25732	34.1409	42.8385	11.3003	24.6353	26.7074	12.0708	31.7917	28.9411	14.6973	27.1202	11.4293	20.2447	28.4111	75.6031	4.53628	35.1712	27.2616	12.1154	66.9073	36.5012	13.798	30.466	54.7959	40.0743	47.2238	84.0403	27.7184	18.1062	30.6327	30.8733	32.3055	40.33	25.5152	64.1601	109.618	31.2356
58.6542	20.2298	33.6003	16.539	1.94881	89.016	13.8799	27.6287	40.7224	41.1836	18.0809	32.5875	28.9986	10.7746	32.2938	30.6903	28.0399	24.9115	10.1847	20.2473	34.8284	69.081	29.1616	52.8223	24.0344	16.9569	67.3512	35.8899	17.9227	39.3819	56.643	36.4447	43.5091	86.4062	25.7052	15.5247	30.4318	36.3954	29.0738	38.1814	30.9455	82.9712	111.651	26.5868
58.7541	33.2604	31.4548	26.0024	1.57126	84.8842	12.2294	33.4793	55.4595	37.5319	22.6217	42.9265	34.7461	9.19622	47.4943	29.659	45.3532	22.8429	9.20678	18.1808	34.7674	62.529	43.8216	58.6939	21.09	18.1538	67.784	32.9531	19.4096	39.9302	54.5425	32.3388	51.7843	85.1329	23.2123	18.5286	28.8589	36.5346	26.0695	34.5367	31.2755	87.4922	105.076	36.1708
58.8541	36.0956	28.916	26.6418	1.26634	79.863	10.6758	33.178	58.7836	33.1636	25.4521	72.9538	37.4135	7.61392	76.172	27.3963	55.866	20.9269	8.26134	15.5592	31.8361	56.3368	54.9529	81.0234	18.4711	17.6815	92.6835	77.835	19.4382	37.3497	50.9064	28.4289	52.2507	81.6986	20.67	36.827	36.9596	34.3297	23.3121	30.4371	55.2234	85.6129	95.1235	37.2177
58.954	34.4271	26.3725	24.0975	1.02045	83.6714	9.27369	30.1327	76.1252	28.7497	26.9881	83.4008	36.4708	6.16666	88.4567	24.6967	57.5525	19.1626	7.38364	12.9998	34.1448	51.4909	57.8828	87.5339	16.1647	16.5008	100.456	92.8555	27.7774	33.7932	46.8158	24.9013	63.5357	77.0645	29.2108	40.663	39.2271	31.2445	20.8044	26.4054	83.2535	79.9962	84.3414	34.6262
59.0539	34.4641	23.968	20.6931	0.82233	93.4885	21.5074	26.1186	79.3068	24.619	27.5569	83.4057	33.9392	4.91193	91.773	21.9561	54.9615	17.5428	6.58503	10.7247	32.3175	62.7172	56.2766	85.3049	14.1415	15.0734	98.8838	92.5508	31.1814	30.1241	52.6104	24.0753	64.5703	71.8499	31.051	45.0343	38.4645	27.9688	18.5385	22.6834	102.804	72.8833	97.4546	36.7053
59.1538	31.9214	21.748	17.3389	0.6628	97.177	24.9442	22.2375	92.4135	20.9114	27.415	78.1901	30.8304	3.86168	89.3747	19.3613	50.4981	16.058	5.86591	8.78712	28.8074	63.6923	52.338	78.6241	12.3696	13.6159	112.311	85.5394	31.6374	27.1874	52.3559	21.8352	61.3685	66.4472	29.8832	43.0063	36.2216	24.8134	16.5008	19.364	105.979	65.4389	96.7411	34.6708
59.2537	28.3258	19.719	14.3512	0.534376	100.407	33.4619	28.0312	92.4744	36.1128	26.7619	70.691	27.6381	9.17227	83.94	16.9902	45.4114	17.6899	14.8086	7.17243	24.8437	60.4755	47.3706	70.0336	10.8188	12.9679	113.02	76.1042	30.4066	24.2077	49.5983	22.7711	56.6195	61.0996	30.893	47.0082	33.3459	21.9059	14.6748	16.4634	100.021	58.2445	93.953	31.0039
59.3537	31.6307	17.8727	13.2093	0.430987	99.0306	34.523	28.1818	86.2899	43.9493	25.7519	62.5194	24.5918	11.0231	77.0836	14.8658	40.3293	17.6609	17.8268	5.84217	21.0095	55.7493	42.1262	60.9935	9.4619	11.969	107.075	66.3057	28.281	21.4198	45.9394	21.1691	51.5061	55.9524	29.3768	44.6819	30.2922	19.2861	13.0427	13.9602	90.2821	51.566	86.4249	26.9558
59.4536	30.9562	16.9252	11.4327	0.347714	95.1085	40.1374	25.7778	80.9111	44.7128	24.504	54.5222	21.7874	19.6418	69.76	12.9839	35.5488	16.8865	18.1164	6.57939	17.5535	50.6816	37.0212	52.3008	8.27487	13.1743	99.0719	57.0761	25.75	18.8971	52.9746	37.9898	48.9432	51.0875	26.8661	50.7795	27.2968	16.9539	11.5865	11.817	79.4879	45.5044	77.2998	27.1071
59.5535	31.8459	15.6342	13.8166	0.280589	91.3759	48.243	35.8153	72.9012	41.9906	23.1096	47.9133	19.2546	22.2338	62.5162	11.3279	31.1926	29.9866	17.2119	9.01064	14.5535	45.7626	32.2702	44.3523	7.23653	12.9795	89.4875	49.0776	26.7251	28.6489	53.9295	39.9076	46.7953	46.5454	24.0849	48.9284	27.9642	14.8912	21.6584	13.1405	68.9647	40.074	68.0777	36.9586
59.6534	57.622	16.963	13.2224	0.226421	93.1954	48.0715	44.0035	64.7531	44.843	21.637	41.6106	23.1501	21.5997	55.6499	9.8766	27.2938	34.5809	15.8433	12.8534	12.0066	52.4403	27.9682	37.3083	6.32833	12.1794	79.5044	52.0318	26.019	30.2542	51.901	37.1838	43.2923	42.3407	21.3627	44.2614	26.944	13.073	26.8375	25.3161	59.3036	35.247	63.6669	38.0527
59.7534	73.729	16.5142	11.6379	0.182664	91.2554	51.1107	43.8317	57.7703	43.1255	20.1374	36.8327	31.8479	19.4136	49.3075	8.60765	32.3157	35.1538	21.4342	14.7701	9.8735	66.7179	24.1414	31.195	5.53401	14.4919	74.7277	49.4622	24.681	28.7387	48.4287	39.4208	39.4336	38.4718	18.8378	38.9226	25.1283	11.4742	39.149	29.3176	53.8682	30.9768	58.4568	35.4129
59.8533	75.5824	15.4318	14.2114	0.147293	87.2637	66.1226	39.91	50.5481	39.3087	18.6486	32.1392	33.9724	16.6438	44.1889	7.49975	35.0326	36.8192	32.6017	13.9717	8.10228	68.6958	20.7778	25.9657	4.83938	14.7118	75.6141	44.6576	22.7643	32.868	49.4721	36.8332	35.6468	34.9272	16.5578	40.5117	23.0021	10.069	45.0078	29.1859	47.6041	27.2103	52.2322	33.3547
59.9532	75.9454	14.1739	13.6431	0.118695	82.2454	78.3984	34.6436	45.8722	34.9579	17.1978	27.7818	32.9815	13.8231	44.0452	6.53337	34.2555	35.9783	35.5697	12.2494	6.63965	65.5969	30.6972	21.5391	4.23198	13.9988	71.8526	49.7164	20.6108	32.1027	47.4004	33.0083	32.1024	31.6898	14.5274	40.7652	21.188	8.83537	46.8133	27.1127	52.5708	32.7563	54.0389	39.5953
60.0531	70.0833	14.6453	12.024	0.0955791	113.742	77.7545	29.2335	40.553	30.4281	15.8032	23.8652	49.2044	11.2213	41.9383	5.691	31.8704	34.047	34.8296	10.3609	5.43617	60.625	34.3088	24.5383	3.70091	12.9147	69.9644	48.2433	18.425	29.5828	46.9808	29.1276	28.8562	36.8449	16.6501	37.5466	19.2531	7.75258	46.1425	24.2663	51.1792	33.6325	51.6577	39.6603
60.153	62.0731	14.0075	13.7778	1.94239	205.356	71.8914	48.4739	35.2835	26.1251	21.9932	20.4138	54.996	8.95383	38.8473	4.95704	28.8646	31.7084	32.531	8.6037	22.4521	56.4598	36.6403	30.2962	3.23663	11.727	65.073	47.882	16.3236	37.0868	44.4269	33.9942	25.9141	38.8094	16.514	39.0006	17.3514	6.9385	44.0247	21.251	48.9973	32.2053	53.2663	38.253
60.253	53.7956	12.9957	17.8721	2.47225	284.166	64.3234	55.4199	30.392	22.2298	26.0284	17.4108	55.5622	7.0492	35.357	4.31762	35.6446	31.7473	29.69	7.07453	28.1293	55.5772	35.878	31.3678	2.83077	28.9649	58.8914	44.1657	14.3688	37.2741	41.1148	43.3792	23.2613	38.7829	19.0905	36.3733	22.516	9.79984	41.1259	23.0724	44.5694	29.7443	50.4121	58.599
60.3529	46.0617	11.9008	38.6408	2.43252	435.176	72.0098	61.293	26.0098	18.8019	32.2404	14.8199	52.617	5.49024	31.8074	3.76045	53.1728	32.6711	26.7764	5.78593	28.2996	52.0688	33.5068	36.8173	2.47601	55.9445	52.3837	47.7643	14.1341	37.932	41.1135	42.6147	20.8753	37.553	18.9962	34.1477	24.0113	10.4334	47.6264	27.7968	51.7021	26.9195	45.7708	62.3007
60.4528	40.9286	20.6761	41.9604	8.20576	512.036	69.9556	74.9911	22.1657	15.8379	38.1751	12.5971	60.2345	4.23844	28.3888	8.78503	58.3376	31.6752	23.9968	4.71801	26.0112	47.6997	30.407	37.3056	2.16591	64.7361	46.0699	45.9256	13.3368	35.5315	39.0309	38.8603	18.7318	35.6336	31.6909	31.704	23.5975	17.9658	49.7158	28.1111	51.3636	37.337	40.648	61.176
60.5527	35.5333	22.7804	46.2991	9.64838	538.959	64.0794	74.5832	18.8373	13.3041	41.7008	10.6974	60.2303	3.24805	25.1995	18.8849	57.3465	29.8588	21.4331	3.84085	22.8223	43.2309	27.0883	35.1534	1.89486	65.0416	40.2098	44.8963	12.259	32.1685	36.1881	34.517	16.8072	34.2979	35.167	28.2156	22.2477	20.1197	49.1055	26.4523	47.614	40.9257	35.6548	73.7947
60.6527	51.1555	22.298	46.6219	9.248	536.958	57.0689	67.8584	21.9169	11.1543	43.4143	23.3762	56.7562	2.47362	27.3911	22.4486	53.4999	27.7514	19.1083	3.1239	19.5001	60.1646	23.8345	31.7516	1.65792	61.9934	63.0955	42.6439	11.0736	39.0457	42.6132	30.3557	15.0796	32.4163	34.4449	24.6208	20.4943	19.8063	46.9135	23.847	42.5585	40.4076	52.8395	73.0443
60.7526	53.6613	20.8845	41.8887	8.16482	518.761	50.1009	58.8787	21.9176	9.3394	43.7828	28.252	51.9025	1.87383	27.3369	22.7569	49.6092	25.6038	17.019	2.53949	16.3961	63.5854	27.7664	27.9123	1.45078	61.0186	77.8664	38.4839	9.88321	38.8647	43.1273	26.5934	13.529	30.2634	31.9566	21.2785	22.752	18.4417	43.8631	20.9744	37.2564	37.9346	56.9186	66.7905
60.8525	76.662	19.2038	40.0162	6.92227	492.039	62.4678	49.6709	20.4454	24.3363	43.1707	28.922	61.7334	1.41291	26.0484	34.0224	44.8458	23.5309	16.184	2.06382	13.6484	61.3566	28.344	24.0908	1.26966	69.0487	81.198	33.7943	8.74598	37.2817	41.157	23.2621	26.1592	28.3993	28.8634	18.3022	22.7799	16.7057	40.4162	18.1737	32.2122	34.6534	54.9147	139.534
60.9524	80.2445	22.9943	39.4772	5.74165	461.371	63.0085	41.168	18.3675	29.9317	41.8615	27.4474	62.6507	1.06102	24.1396	47.9513	39.9499	21.5815	14.904	1.67698	11.2884	56.9728	39.8282	20.5254	1.11128	68.7819	78.3926	29.2198	7.69229	55.0021	38.2531	20.3359	29.8399	35.4792	25.7045	24.0387	21.6901	14.9162	36.862	15.5998	27.6392	31.1626	53.66	158.46
61.0523	75.3934	30.0372	35.1822	4.70361	429.459	58.6904	33.7279	16.1393	45.0044	40.0743	24.9931	59.4567	0.793799	21.9769	51.549	35.2796	19.7724	14.1413	1.36253	9.29766	51.9672	43.7745	17.3251	0.972739	64.8792	72.5516	34.9077	6.73531	67.9371	44.8462	17.7733	31.5297	38.6508	26.312	35.3711	30.5338	13.2145	33.3765	13.3103	35.6776	38.5084	49.5098	153.449
61.1523	67.387	34.5006	30.0067	4.97309	397.864	52.703	27.419	19.7778	49.2071	39.0189	22.2024	54.5751	0.591782	19.774	50.1238	41.1804	18.105	13.0083	5.17762	7.63697	46.9947	43.4829	16.4834	0.851527	59.5917	71.5128	34.8066	5.87795	67.9799	51.1305	32.562	30.4487	39.3597	24.9115	36.7256	33.4832	21.657	30.0616	11.3128	63.3908	41.7701	44.3543	138.881
61.2522	58.6904	34.2403	25.0583	4.5808	367.451	46.4666	22.1727	23.7992	47.8433	37.4715	36.0785	49.2065	9.15994	17.6504	46.4475	41.5481	18.5749	15.8582	6.06161	6.2613	42.3187	40.9462	14.9765	0.745445	53.9858	66.9753	32.1706	5.11717	63.2575	51.1546	34.3172	28.2989	38.5568	22.733	34.2464	33.3396	23.9771	26.9717	9.59067	86.5345	41.0477	63.2871	121.522
61.3521	50.3928	32.2448	20.7733	3.96823	338.673	40.578	17.865	35.797	43.8723	35.5993	40.758	43.9256	12.6341	15.6684	41.945	39.2756	17.9842	16.1867	5.77003	5.27642	38.6614	37.3507	13.217	0.652582	48.5484	60.8713	28.6178	10.6241	67.9029	48.5737	32.0065	25.834	36.8647	21.3326	35.0826	31.6548	23.4968	24.1306	8.11718	103.383	38.4408	96.3661	104.412
61.452	42.9199	29.7172	17.0996	3.33061	312.195	35.2552	14.3579	39.1315	38.9104	33.5299	40.5473	45.3044	13.2703	13.8555	37.3289	35.8874	17.2618	15.4082	5.07291	4.39809	44.4943	33.3875	11.4382	0.571264	43.4844	54.2934	25.8476	18.3404	64.8859	45.0402	28.664	23.3788	34.6876	35.9429	32.5436	29.2804	27.1387	21.5432	8.57812	118.6	35.0674	107.877	88.7981
61.552	46.9479	27.1329	14.0237	2.74707	287.39	41.0243	11.5189	38.0975	33.8107	31.3598	37.9051	43.3206	12.4378	19.5032	32.9376	32.171	16.1918	17.393	4.29681	3.64064	44.3289	34.5613	9.76417	0.500041	38.8633	47.8366	22.7074	21.8364	61.277	50.8974	25.2875	21.0654	32.2854	39.977	28.9515	26.6759	27.0361	19.203	11.1786	172.851	39.632	108.62	75.0766
61.6519	44.9208	24.6708	21.2845	2.24321	281.63	43.0879	9.22986	35.0431	44.1435	29.1609	34.2126	39.9202	10.9461	31.2996	28.9149	28.518	15.0115	37.8672	3.57072	3.00011	41.7544	33.2954	11.2298	0.437657	34.6914	41.8039	19.6392	26.3634	55.673	50.7557	22.1802	20.4056	29.8221	39.1919	25.2583	24.0822	25.3151	17.0967	12.7486	188.042	46.4963	101.675	63.2589
61.7518	40.5129	22.3906	21.6363	1.82106	272.607	40.8253	26.1433	31.2272	46.1052	26.9858	30.2262	36.0709	9.25541	36.3542	25.3055	25.1104	16.5058	44.5528	2.93727	2.46478	38.355	30.7972	12.2542	4.0772	30.9467	40.9502	16.8316	27.6804	49.7226	48.1261	19.411	18.9909	28.3147	36.3764	21.8275	21.6196	22.9986	15.208	12.6112	181.863	47.2537	91.7871	59.2368
61.8517	35.4547	20.3045	19.5109	1.47319	258.871	36.9626	33.2775	27.3035	43.8684	24.8717	26.3421	32.2391	7.61228	40.3022	22.1055	22.0194	19.4344	44.907	8.42625	4.32493	34.815	27.7784	12.0016	4.87886	32.1209	38.2173	14.3478	27.1222	44.059	44.595	33.9117	17.3481	26.5166	36.7667	18.7735	19.3417	20.5672	13.5188	11.6774	166.296	45.0202	91.6664	52.7444
61.9516	30.5242	18.4061	16.7313	1.18924	242.922	41.0423	33.5719	23.5918	42.9558	22.8442	22.7521	28.6363	6.13551	40.6208	19.2883	19.2605	26.5406	42.5082	9.59832	4.78858	31.4171	29.4073	11.0937	4.73395	32.3427	34.6594	12.1915	25.5311	38.8962	40.8678	35.4693	15.7045	24.5989	34.6118	18.4411	17.2664	18.2366	12.011	17.1952	148.586	41.465	90.5254	45.7518
62.0516	26.0377	16.6826	14.0097	0.958758	233.941	47.9345	30.7599	23.7443	40.8354	20.9202	19.5338	25.3453	11.6308	38.9263	16.8185	16.821	28.5885	39.0576	9.05223	4.59378	28.2665	28.6668	9.89977	10.2632	37.1454	37.7034	10.3396	29.1881	34.2781	37.2479	33.0046	14.1529	38.7275	31.4945	16.8185	15.3929	16.0942	25.8238	18.6144	130.859	37.4671	88.144	39.1199
62.1515	22.0929	15.1196	11.5916	0.772321	221.458	47.2907	26.7955	22.2218	50.242	19.1099	29.3832	22.3861	13.362	36.2013	14.6587	14.6765	28.2744	37.0254	7.9257	4.12316	32.7848	26.7023	8.63254	22.4243	37.2143	37.1793	8.75921	29.943	30.1831	33.8559	42.6143	15.3735	47.9942	28.159	14.8464	13.7108	14.1663	33.0712	18.0014	113.553	35.2342	86.9735	33.1775
62.2514	18.7195	21.3704	9.56112	1.86325	222.084	43.9679	22.6596	20.0003	51.3325	17.418	32.4687	19.7485	13.0685	36.1214	12.7729	12.7976	26.9121	34.0447	17.7641	9.27929	41.4791	24.1918	11.8426	24.3922	35.1966	43.3376	7.41538	31.2896	26.5667	30.7304	41.9809	15.0082	52.0964	24.94	12.9039	12.2056	12.4511	36.1467	16.4718	97.6523	32.2178	80.6299	44.5847
62.3513	15.8214	70.2707	7.84973	2.10455	218.529	47.0494	18.8091	17.5938	48.3112	16.6132	31.9797	17.4093	11.7922	35.6824	11.1278	11.1552	25.1374	30.824	24.0257	10.7925	42.6337	21.5267	13.0883	23.034	32.3719	44.1188	10.113	30.5784	23.3793	36.1257	38.3185	14.0169	52.9471	21.9747	11.1304	10.8616	10.9347	36.628	17.6486	114.024	28.9888	72.4179	45.706
62.4512	13.3523	84.4874	6.429	1.98851	209.583	44.9163	15.4249	26.3798	43.5031	15.6984	29.7345	19.5326	12.6639	33.7982	9.69344	9.72113	23.254	27.6826	23.891	10.5627	40.6784	18.9247	12.8981	20.752	29.3476	43.0953	10.5464	28.7382	49.9444	48.9311	34.0478	18.9661	55.1765	19.3063	9.56401	11.1854	9.59843	35.5496	16.9879	113.568	35.8023	63.9274	42.455
62.5512	25.6165	85.068	5.2587	1.74402	197.891	47.1565	12.5475	28.8105	49.3082	14.7228	26.7517	29.513	12.0028	31.2047	8.44319	8.47011	21.4031	24.7541	28.0702	12.5805	37.5785	20.2768	11.9651	18.3671	26.4019	40.1541	9.95289	26.347	62.5984	51.7788	34.9154	19.9192	59.5187	16.9347	8.20224	10.806	12.4067	33.5843	15.5056	110.197	37.1236	66.0936	37.6486
62.6511	28.7352	80.5653	18.4794	1.47375	185.028	44.8377	10.1509	29.9646	51.4622	13.723	23.6357	32.3559	10.6351	28.3401	7.35368	7.37932	19.6467	22.0839	26.7515	24.4319	34.1931	36.6991	12.4598	16.143	23.6528	36.3799	8.95194	23.757	90.0175	50.3408	32.2889	35.4927	60.2828	42.8944	7.02749	10.0929	12.8556	36.554	17.6987	100.936	35.7197	62.6272	32.5858
62.751	31.1287	74.4295	21.2284	1.22053	171.914	40.663	8.18125	28.5034	61.9048	12.7254	27.383	31.7853	9.03356	29.3255	11.303	7.74776	29.5697	19.6768	23.5316	27.6516	30.8862	57.3748	22.3344	14.1485	22.8523	42.7398	7.84603	21.1766	128.527	53.1931	35.974	39.8494	94.5951	51.3871	6.01798	9.2472	12.253	36.9573	41.0476	89.6151	33.0769	70.3295	27.828
62.8509	43.3155	68.0291	19.9923	0.999443	159.077	36.0327	6.57675	25.8893	62.6911	11.7494	27.543	29.6937	9.69168	37.9569	25.4857	7.46605	32.7525	17.52	24.9652	26.7712	30.8738	143.842	26.0848	35.6309	21.2425	43.6595	6.77599	18.723	133.793	54.3265	34.1072	39.3884	136.904	87.8895	5.1522	8.37599	45.0044	35.8205	49.2382	92.6171	29.9812	101.477	23.584
62.9509	45.0001	61.8857	17.477	0.813175	146.803	31.5503	5.27759	22.8991	64.3918	12.9821	45.3502	27.0302	15.1084	40.9624	30.5522	16.6989	32.7686	15.5937	22.9469	24.1447	50.0357	204.437	26.3725	39.4287	19.3651	41.6976	5.80122	16.4566	126.413	52.0464	30.7245	36.9892	158.208	151.623	4.41045	7.53418	56.4942	39.7948	58.1794	92.3882	26.837	164.016	19.899
63.0508	42.1437	63.5461	23.9095	0.659295	148.762	27.4509	4.23	19.9301	72.5698	13.6143	51.415	24.2601	16.4982	40.7317	31.0727	20.0857	31.3608	13.8762	19.8564	20.9623	54.9319	256.065	32.8102	37.4248	17.4735	38.3461	4.94084	14.4024	114.876	48.4621	27.1654	33.9342	166.142	211.167	3.77524	6.74784	57.9762	40.6747	58.3903	90.2983	23.8423	201.119	20.0877
63.1507	48.364	60.6372	23.6961	0.533601	145.133	34.6529	3.38769	24.3028	71.5196	13.8	51.2304	21.6013	15.762	38.7294	29.4469	20.506	29.3738	12.3465	16.9116	17.7991	56.006	338.164	44.0983	33.7799	15.6796	34.4591	4.19491	12.5648	102.608	44.5169	23.8475	30.7833	165.74	230.728	3.2314	6.02739	55.0239	39.6826	81.5168	83.0181	21.0845	247.008	18.532
63.2506	47.1447	56.1969	21.157	0.431594	138.479	40.9752	2.71166	24.7617	71.8092	13.6598	47.9331	19.1466	17.6853	35.8439	26.9201	19.4974	27.2122	16.4458	14.0943	14.9086	53.2623	363.449	54.9101	29.9194	14.0276	30.5106	3.5551	10.936	90.9251	51.8885	20.8764	27.77	160.31	241.269	2.76581	5.3749	50.3307	37.6148	86.8139	84.2882	23.3655	286.672	16.377
63.3505	47.3025	54.8562	22.8746	0.3491	130.335	40.6005	2.16996	23.3176	66.9829	13.4549	43.2861	16.9264	18.6044	32.6049	24.126	24.0039	25.0655	25.0137	11.612	12.3806	49.1333	357.037	70.5866	26.3038	12.5288	26.7511	12.6118	9.50175	82.4085	52.3265	18.2552	24.9818	152.009	230.572	2.36722	4.78801	45.1731	42.1432	83.332	78.9729	23.1818	285.055	14.1477
63.4505	46.759	51.3174	22.7511	0.282504	131.893	37.5233	1.73616	21.06	60.0073	13.0385	38.255	14.941	17.4514	29.3203	21.3753	24.7234	23.018	27.2907	16.6205	10.2247	44.6796	334.067	74.2723	23.0564	11.1801	23.2999	16.9518	8.24488	73.5189	57.2481	19.2437	22.442	142.231	211.385	2.02599	4.26251	40.1338	43.2649	75.9472	71.0033	22.5738	265.248	12.0692
63.5504	51.8683	47.1607	20.3423	0.228794	148.683	33.5663	1.38895	18.5649	52.4711	12.4765	33.3466	13.177	24.8686	26.1621	18.8101	23.6082	21.1036	26.7231	16.839	8.41393	73.6832	303.519	71.4143	30.5518	9.97147	20.2023	17.5984	7.14726	65.1112	56.3957	17.9486	20.1459	131.866	189.747	17.0791	29.7771	35.4581	42.3199	67.2295	62.3718	21.0382	238.704	10.2227
63.6503	51.1704	43.0056	17.8683	0.185514	153.395	29.5359	1.11109	16.124	76.2328	12.2483	28.8066	11.6154	64.6106	23.219	16.4854	24.1678	19.3317	24.9597	15.2004	6.90753	81.2103	270.601	65.2996	30.4138	8.89107	17.4616	16.5754	6.19115	58.7213	53.1849	16.0736	18.0783	121.471	168.418	21.3084	41.1103	41.2482	40.1817	58.4834	54.0403	19.1389	210.95	8.62294
63.7502	53.905	39.0815	27.6354	0.150661	151.168	28.5655	0.888737	13.8729	82.4927	11.8371	24.7347	10.2359	87.3969	20.5301	14.4122	23.0095	28.0172	22.7803	13.0416	5.66193	79.6419	245.204	65.1318	27.9149	7.92652	15.06	14.8955	5.35986	57.9964	49.1559	14.1794	16.22	111.382	148.57	21.1549	44.7951	41.2022	37.4138	50.3267	46.43	17.1686	184.52	7.25594
63.8502	50.784	35.4603	28.2126	0.122583	145.112	36.9765	0.710765	11.8638	79.8251	11.3009	21.1517	9.01876	100.527	18.1051	12.5807	21.1063	35.867	39.8514	10.9105	4.63607	74.4913	220.284	69.1587	24.8842	7.06602	12.9689	13.0519	4.63807	53.6862	44.9907	12.4361	14.5515	101.795	130.616	26.4297	44.4722	38.6268	39.0925	43.0099	39.6838	15.2723	165.096	6.09691
63.9501	45.4526	32.1519	36.8231	0.0999221	137.095	37.7411	0.5683	10.1056	73.009	10.6842	23.7812	7.94559	100.588	15.9373	10.9717	18.9626	37.8459	44.9554	9.00729	3.79342	68.1869	194.927	66.8104	21.9329	6.29866	11.1563	11.2735	12.2415	48.3523	40.9797	10.8827	13.0541	92.8102	114.613	26.2503	42.1583	35.1136	38.6337	36.5938	33.807	17.8037	149.724	5.11859
64.05	39.6157	29.1429	36.0362	0.081581	130.6	35.3341	0.454257	20.0004	64.651	10.0208	23.6079	6.99973	91.909	14.0108	9.56305	16.8312	37.101	44.6042	7.38279	3.10251	61.7744	170.724	61.2612	19.2448	5.61451	9.58985	9.65577	15.9605	43.0119	37.236	14.5101	11.7105	84.4716	100.464	28.9327	38.9596	31.4115	36.9215	31.0447	28.7411	18.0467	145.063	4.29501
64.1499	34.0288	26.4115	32.0113	0.0666923	124.265	34.5197	0.362994	23.3903	56.1228	9.33593	22.0441	6.1662	79.6282	12.3058	8.33228	14.8312	35.1644	41.9183	6.02737	2.53667	55.682	153.257	54.387	16.8555	5.00462	8.23887	8.22867	17.3105	46.1919	33.7931	26.9704	11.6512	76.7845	88.0099	35.8589	35.4726	27.8571	41.7765	26.2871	24.4022	17.1712	136.644	3.6028
64.2498	33.6039	23.9344	27.2611	0.0545761	116.752	39.6131	0.290021	23.4406	48.1018	8.6476	19.8831	5.43169	66.6167	10.8009	7.25835	13.0112	32.7764	38.3772	4.90999	2.07362	50.0645	135.546	47.2601	26.0724	4.46093	7.35797	6.99121	17.2586	44.147	38.102	31.712	14.6223	69.7319	112.447	59.2599	32.0098	24.5873	43.1058	22.2308	20.701	22.5253	123.76	3.02155
64.3498	30.7644	21.6889	27.0258	0.0446885	108.817	38.8357	0.231761	21.8897	40.8817	7.96922	27.049	4.7845	56.913	9.47522	6.32199	11.3835	30.2883	34.6684	3.99486	1.69491	44.9572	118.674	65.7567	26.831	3.97626	6.48816	5.9289	16.4174	42.0937	41.7282	39.2922	19.3665	70.9288	115.89	63.1767	28.7268	21.6437	42.2901	18.7848	17.5515	23.8719	109.761	2.53372
64.4497	27.1365	19.6537	36.2589	0.0365798	100.897	35.7216	0.185208	19.6766	34.5498	7.31128	28.9391	4.21423	50.3631	22.5231	5.50599	9.94286	30.1901	31.0977	3.24807	1.38532	42.6931	108.417	72.1728	24.9001	3.54424	5.6728	5.0224	21.299	38.4013	41.123	38.3229	20.2132	76.3329	110.055	59.5044	25.6928	19.024	40.2302	15.8643	14.8758	23.2089	110.432	2.12444
64.5496	31.8674	17.8094	38.9014	0.0298786	93.2362	31.8794	0.148061	18.1013	53.3193	6.68146	28.0735	14.1767	42.74	36.0934	4.79517	8.67555	40.3762	27.7896	2.63987	1.13226	71.3866	103.822	70.8862	22.2893	3.15918	19.863	31.2921	23.0544	34.361	44.9371	34.862	35.3003	89.3862	106.3	53.2985	22.9301	16.707	37.5076	13.393	24.3023	21.6119	107.453	50.9234
64.6495	31.8942	16.1381	35.7901	0.0242918	85.9648	28.0172	0.118375	16.1306	72.7169	6.08438	25.8844	23.4818	35.2422	41.904	4.17616	7.56496	43.2113	25.6602	2.14508	0.925431	78.9188	110.996	65.6321	28.7889	2.81594	26.1346	40.5028	22.9615	30.4736	59.6261	30.9378	39.4693	94.483	97.9663	46.6514	20.4371	14.665	34.4928	26.9938	47.0491	19.6516	98.9359	67.2925
64.7495	29.3798	14.6237	36.5159	0.0196024	111.007	24.425	0.0946711	16.5959	81.8936	5.52264	23.1706	26.3649	39.5975	43.1736	3.73409	6.59393	57.1266	23.2831	1.74282	0.756389	77.4826	108.746	58.631	29.0882	2.50983	27.9364	41.5378	21.8289	28.3178	62.7155	27.8665	38.9533	97.163	91.8241	40.3798	18.1997	12.8694	31.4165	31.5523	57.119	17.6237	88.5344	68.632
64.8494	25.9978	13.2513	44.7181	2.99538	138.358	25.0962	6.49277	15.7031	80.683	4.9981	20.3644	26.1578	39.5943	41.8839	3.30399	5.74614	67.6379	20.9339	1.41589	3.76833	72.508	124.038	51.1634	31.4478	2.56864	27.3123	38.9055	20.1624	40.4274	60.8241	33.1829	36.5566	95.7426	83.3743	35.8166	16.1985	11.2933	28.4185	31.5294	57.7495	15.6747	83.6018	63.6073
64.9493	22.5197	12.0077	42.9661	28.9934	149.332	23.5621	8.80481	14.2208	89.7107	4.51269	17.6875	24.5556	36.1644	39.2441	2.90527	5.00663	69.4423	18.7303	13.9482	4.79062	69.229	125.405	43.9327	29.6414	2.45303	25.4611	34.8584	18.2726	47.4723	56.9567	32.0377	33.5279	91.8868	74.4625	31.2031	18.7876	11.3365	25.5786	29.3461	53.9975	13.871	88.8945	56.3423
65.0492	19.2766	10.8807	37.8797	58.4386	190.364	21.2398	9.07391	12.5562	87.8872	13.7096	15.2428	34.2251	31.3248	35.9823	2.54512	4.36197	68.216	16.7146	17.1644	4.84456	120.633	119.269	37.2936	26.6866	2.26722	23.0751	79.5405	16.3457	48.1237	71.4921	29.0436	30.412	86.6788	78.8482	26.9456	19.1744	10.6566	22.9385	26.2937	48.494	12.2366	85.2875	48.7358
65.1491	16.3891	9.85951	32.1442	77.796	313.095	18.7635	8.39935	10.9161	80.9233	49.5269	13.067	41.1899	26.202	32.5283	2.22456	3.80023	64.7199	14.8945	16.6027	4.46424	191.737	121.537	31.3943	23.6136	2.06081	20.5439	153.917	14.4884	45.0101	73.9166	25.7413	27.4353	80.816	75.762	23.1671	18.4401	24.5021	20.5153	31.975	42.5707	10.7741	77.9767	42.0065
65.2491	13.8793	16.0473	26.7758	93.7857	506.486	16.403	12.5998	9.39791	71.9463	74.4437	11.1619	41.9867	21.3817	29.1278	1.94162	3.31086	60.3541	13.2623	14.6994	3.92296	226.366	119.251	26.265	20.7523	1.85668	18.0789	206.266	12.7578	40.7229	71.1812	22.6197	24.6824	74.7405	69.6463	36.0561	17.18	40.9415	18.3113	38.2182	36.8688	9.47514	69.5139	45.4192
65.349	20.2135	17.4493	22.0953	90.6678	599.092	14.2596	66.7907	8.03986	62.6132	90.9793	9.51111	39.929	17.8437	25.9138	4.23514	2.88458	55.7856	11.8039	12.4937	3.35547	227.503	111.504	21.8719	18.1877	1.66477	15.7859	310.825	11.1801	67.8794	66.4382	19.811	22.1751	68.7267	77.24	59.6438	15.7174	45.5431	16.3195	38.5312	31.6676	8.3267	61.1073	43.1452
65.4489	40.1334	17.0007	18.1444	80.3679	704.996	12.3592	85.3377	6.84966	53.7528	101.123	8.09065	36.6903	14.5365	22.951	5.04738	2.51327	51.3228	10.5034	10.4013	2.82375	215.058	124.554	18.1496	15.9225	1.4888	13.7106	333.743	9.763	73.1792	61.1005	17.3289	19.9083	66.3794	75.6406	67.9275	14.6932	46.1047	14.528	39.9551	27.0604	7.3143	53.2886	38.6894
65.5488	45.3155	15.8915	19.4286	68.2824	784.443	10.6946	86.2057	5.81968	45.7347	106.442	6.87409	33.1006	21.6109	30.1191	33.3077	2.18983	48.6024	9.34509	8.56439	2.35233	197.835	133.946	15.0203	13.9332	1.32954	11.8644	319.007	8.50333	90.4651	55.7858	15.1506	17.8668	67.0958	82.5382	65.4987	13.4691	46.6983	12.9221	37.8741	23.0483	6.42347	46.2542	33.688
65.6488	43.9019	14.5991	17.862	56.7066	804.162	9.24616	79.0359	4.93569	38.68	108.166	5.83547	31.5674	34.1088	32.6801	44.4532	1.90808	45.2804	13.8616	7.00974	1.94704	179.662	147.687	12.4049	12.1901	1.18637	10.2403	288.832	14.635	92.8718	50.7497	13.244	16.0345	77.1948	80.3019	59.2698	12.2044	44.0643	12.8886	34.2824	19.5904	5.64051	40.0386	28.8662
65.7487	46.1749	13.3103	15.4514	79.6958	822.2	7.99006	75.5428	4.18091	32.5809	107.255	4.9508	29.0495	37.3803	33.8377	46.9659	1.66261	41.8316	27.3449	5.71835	1.60494	162.136	146.934	10.2286	10.6642	1.05816	8.82267	254.119	17.4102	96.6486	46.0847	11.577	14.3813	80.8864	74.2642	52.1289	10.9807	51.1887	12.3885	30.2253	16.6289	4.95281	34.6022	24.5115
65.8486	49.9095	21.5279	12.9932	80.7335	952.391	6.90282	85.312	3.53879	27.3673	104.456	4.19852	26.2285	35.7731	32.9178	52.0986	1.44869	38.4749	31.6113	4.65629	1.31945	145.865	138.488	8.42369	9.329	0.943585	7.59154	219.994	18.1588	98.4979	41.8102	10.12	12.9047	81.3706	68.1013	45.2281	9.83691	51.1065	11.6296	26.2281	14.1027	4.34901	29.8751	20.7054
65.9485	54.609	23.3777	10.7738	73.0578	1105.49	5.9627	83.7768	2.99382	22.9441	100.344	3.55942	23.4321	38.5434	54.7675	51.3543	1.26223	35.3047	31.6573	4.75004	1.08296	131.024	153.714	6.93072	8.16074	0.841297	6.52644	196.779	17.7273	108.433	37.9146	8.84659	11.5743	79.1165	61.1383	38.9775	8.78857	47.9012	10.7452	22.5346	11.9529	3.81896	25.779	17.4372
66.0484	52.2568	22.7663	8.86951	62.7331	1220.08	5.15024	79.0571	2.53201	19.2105	95.3604	3.01647	20.8081	36.5859	64.2782	47.9203	1.0997	32.3552	29.8792	13.9669	0.888018	135.663	157.521	5.69826	7.13867	0.750015	5.60725	171.964	16.6496	104.546	34.374	7.7336	10.3845	75.2768	54.2694	33.4775	7.83869	43.5389	9.81902	21.3942	10.1267	3.35368	22.2368	14.6588
66.1484	72.0285	21.2772	7.27456	52.4032	1311.29	4.44829	69.9979	2.14093	16.0697	89.8431	2.555	18.4138	49.4518	66.5566	43.4414	0.958043	29.6325	27.4147	15.9536	0.727782	138.509	159.19	7.13315	6.24456	0.66858	4.81531	161.607	15.2575	102.211	31.1604	6.76068	9.31741	70.5985	47.8751	44.0324	6.98402	40.2428	8.9027	23.8349	8.57677	2.94523	23.335	12.3102
66.2483	74.6227	19.5457	14.9288	43.1055	1320.87	3.84191	59.7792	1.81003	13.4338	87.3837	2.16357	16.2621	51.5782	68.1199	42.1914	13.2303	39.9183	24.7939	15.0601	0.596258	134.72	151.366	7.42721	5.46246	3.57183	5.49991	145.052	13.7534	96.5038	28.2456	5.91	8.343	71.9312	65.001	44.3929	10.794	36.3164	8.02645	41.8582	7.2623	2.58658	36.9255	10.3316
66.3482	69.802	17.8202	22.5947	35.1437	1284.26	3.31816	49.9349	12.21	33.3526	87.013	1.83084	25.21	48.1715	65.8449	39.073	22.7666	48.084	22.2544	13.1914	0.488332	125.549	164.675	7.1022	4.77837	4.65263	12.9069	157.235	12.2567	87.6697	28.499	5.16596	7.47746	70.4863	68.2845	52.1292	12.1793	32.3603	7.20673	47.4795	6.14796	2.27149	40.4772	8.66779
66.4481	62.5383	16.1926	22.9535	28.5029	1233.77	2.8658	41.1227	16.365	54.188	85.0001	6.19935	27.8305	42.3039	61.5611	35.2729	25.9396	66.0556	19.894	11.1525	0.399754	114.725	170.254	6.4725	4.18007	4.87211	16.0389	150.902	10.8347	92.9976	27.161	4.51511	6.70598	70.4196	68.2503	65.6476	12.2835	36.3943	6.45116	46.8609	5.20362	1.99459	61.0263	7.27043
66.5481	61.6222	22.2719	20.6936	23.0452	1166.17	2.47512	33.5483	17.2533	80.4838	81.8378	7.99498	27.419	35.7185	56.3682	31.3842	25.9138	71.6689	35.7596	9.25874	0.327056	115.922	163.909	5.72316	3.65681	9.39709	16.7721	137.442	10.372	88.4838	29.3946	3.94582	6.0157	68.1754	75.4081	71.6661	11.7411	35.8878	5.76186	47.9013	4.4037	1.75119	66.0487	6.09761
66.648	56.3578	23.2884	25.1973	18.598	1091.09	2.1377	27.1958	16.5191	101.436	77.9032	8.39247	25.6508	33.5249	76.636	27.688	24.3756	71.097	48.4497	7.62172	0.2674	109.829	151.548	4.95922	3.19922	14.3218	16.2166	121.319	9.62274	80.927	28.8349	7.92837	5.39687	75.1206	73.7322	68.0883	10.9011	43.2475	5.1376	58.0745	3.72626	1.53723	63.8516	5.11368
66.7479	53.1573	22.3733	24.1684	14.9923	1014.2	1.84628	21.9505	15.0579	104.589	73.488	8.06694	40.3516	29.5297	84.2682	29.9904	22.2121	67.7697	51.1745	31.5052	2.09368	105.459	139.796	4.23691	2.79907	24.4602	15.0222	105.224	11.2273	75.1903	27.1416	15.6377	4.84179	76.9702	83.5709	61.2202	9.95286	67.2065	9.05465	58.8741	3.15263	4.20963	58.6011	4.28834
66.8478	47.6046	20.7936	31.4881	12.0777	938.737	1.59457	17.6639	43.3995	98.885	68.8184	7.40084	44.7186	24.9831	86.6462	29.2585	19.8801	63.3478	49.4431	37.1318	2.72925	97.7125	125.871	3.58312	2.44913	27.5748	13.5622	90.3374	11.6055	67.831	25.0627	24.4513	4.34282	75.6801	88.6081	53.6823	8.99611	73.4349	13.9769	55.1949	2.66681	28.9847	52.3486	3.5961
66.9477	41.5044	19.0552	34.0168	9.72633	882.351	1.37708	14.1848	54.0421	89.2772	77.1335	6.60632	44.1291	20.5555	83.9662	27.7831	36.15	58.625	45.8867	35.4237	20.9512	89.0433	112.173	3.00762	2.1431	27.4276	12.0458	79.3849	11.2731	60.3854	22.9286	25.0803	3.89503	72.5317	85.1828	46.5071	8.08133	71.5833	16.3816	49.6557	2.25533	39.3554	46.0705	3.01552
67.0477	35.6575	17.3543	33.8798	7.83122	822.605	1.18911	11.3744	71.0546	78.4392	81.6054	5.79725	41.3168	16.5706	78.6243	45.7846	41.722	53.9711	44.7084	31.1741	27.2889	80.4935	98.7225	2.51048	1.87541	25.8534	10.5852	71.2167	10.555	53.4267	20.8797	23.1953	3.49283	68.3579	78.322	40.0504	7.23176	66.3403	17.2005	43.6203	1.90688	42.1991	40.2015	2.52865
67.1476	30.3799	17.3989	30.3087	6.30464	762.867	16.2447	9.1114	74.419	67.7536	83.2057	5.03131	37.6548	13.1511	92.4996	51.4074	41.9024	49.5492	64.0861	26.4173	27.8227	72.4768	86.1405	2.08664	1.64124	25.0151	9.23553	62.3382	9.65278	47.133	18.9699	28.569	3.13206	63.6941	70.4121	34.3864	6.45578	59.9509	17.0462	37.7667	1.61181	41.2821	34.9067	16.1604
67.2475	25.7592	16.4503	45.3347	5.07579	758.525	21.2105	7.2933	71.0281	57.8811	124.427	4.33458	49.1121	15.1145	95.8812	50.9329	48.7323	45.4223	68.809	21.9585	25.736	65.1299	74.7108	1.72872	1.43632	23.2696	8.01911	53.8073	8.68889	41.5236	17.2147	27.8227	2.80858	58.8795	78.0583	29.4785	5.75398	53.4601	16.3195	32.4021	1.36199	45.3549	30.2211	20.5196
67.3474	23.4752	21.9818	45.929	4.08593	731.97	21.7066	5.83497	64.6333	49.0862	207.636	3.71576	54.4678	14.7838	93.7062	47.6503	49.0953	41.606	66.9383	18.0652	22.6606	76.3902	68.7116	1.42856	1.25692	21.2211	6.93976	46.0631	7.73553	55.0009	15.6128	25.297	2.51868	54.124	76.4255	25.2517	5.1231	47.328	15.2796	39.7202	1.15067	77.6509	26.1193	20.6648
67.4473	20.6575	22.8116	41.3634	3.28992	703.881	20.3452	4.66645	57.231	43.5299	270.661	3.17438	53.7666	13.3391	88.1948	47.4596	46.376	38.0939	62.3281	14.779	19.4033	76.6021	74.9665	1.17818	1.09978	19.1521	5.99188	39.2397	6.83292	91.0606	14.156	22.445	2.25898	49.5527	70.8911	21.6224	4.55805	41.732	14.0925	50.0909	0.971984	88.977	22.551	19.0443
67.5473	26.6104	21.854	35.4497	2.64864	665.716	18.3247	3.73088	49.8442	39.3915	310.81	2.70538	50.3481	11.4645	81.1	57.1368	42.358	38.0919	56.7974	12.0531	16.3375	96.8832	74.1989	0.970107	0.962056	17.1879	5.16514	33.3277	6.00145	98.0335	14.7128	19.7306	8.18635	45.2359	64.0224	18.5112	4.05309	61.9192	12.8622	51.5336	0.821017	89.5528	19.4582	16.8207
67.6472	27.9018	20.2875	33.1312	2.13236	623.119	16.1808	2.98221	42.9612	34.6583	345.598	2.30169	51.8213	9.53827	73.46	58.2041	37.9618	36.4457	51.1839	27.3486	13.6127	99.5736	82.6103	0.797727	0.841289	15.378	4.4473	28.2552	5.24933	94.3934	14.1995	20.7568	23.5375	41.2085	57.012	15.846	3.60255	135.205	11.6521	57.7152	0.693568	84.9051	16.7834	16.5377
67.7471	30.465	18.5827	34.3209	1.7168	592.373	14.1392	2.3834	36.7816	29.9638	383.973	1.95567	49.5049	7.75297	65.8714	55.2014	33.6453	34.1316	45.8536	40.722	11.2669	100.647	82.5747	0.655264	0.735333	13.7356	3.82574	23.9284	4.5775	86.4698	13.267	29.6165	28.4744	37.4828	50.3837	13.5638	3.20106	282.935	10.4991	56.6558	0.586039	77.9904	14.4731	38.0451
67.847	29.1282	23.6467	37.2417	1.38189	556.259	12.2873	4.90331	37.1622	25.6129	451.929	1.65999	45.5966	6.19246	60.0542	50.4858	43.1943	31.6173	40.9486	41.5158	9.28507	95.3718	78.0343	0.537797	0.642337	12.2573	7.1963	20.2505	3.98273	77.5159	12.2076	29.8318	28.8888	34.0567	44.3396	11.6098	2.84359	356.253	9.42299	52.2522	0.495239	70.3611	12.4792	53.6762
67.947	26.2604	27.3553	57.1814	1.1121	549.52	10.6473	50.0961	38.0801	21.7295	552.4	1.40794	47.5027	4.87901	59.4832	45.2566	48.0001	29.1215	36.506	37.5705	7.63025	87.8326	71.3389	0.441288	0.56072	10.9326	8.54753	17.1311	3.45959	68.8055	18.1224	36.3887	27.4362	37.782	38.9301	9.9369	2.52561	365.974	8.43262	46.5738	0.418427	72.5848	10.7591	79.4727
68.0469	22.9772	27.2132	62.2522	0.89485	528.26	9.20926	127.68	35.9606	18.3418	613.973	1.19347	45.7085	3.80234	56.4303	40.1028	47.4477	48.0479	32.5155	38.4084	6.25872	79.8077	63.8602	0.362255	0.489123	9.74825	8.77274	14.4887	3.00169	60.7918	19.6651	46.4893	25.3042	48.6232	34.1367	18.613	2.24293	347.496	7.52998	40.6851	0.353318	95.0219	9.27567	98.4275
68.1468	19.7796	38.6109	57.5707	0.72001	501.839	7.95937	151.422	32.5305	15.4289	741.501	1.0112	46.9221	2.93684	58.1113	35.2939	44.3917	54.4791	28.9469	34.7967	5.12744	72.0418	56.3731	7.65682	0.426375	8.69087	8.39966	12.252	2.60243	53.5939	19.3109	45.912	23.0149	53.6573	37.3064	20.3376	1.99171	317.927	13.2317	35.1029	0.29807	100.631	7.99664	98.3106
68.2467	16.8711	41.2179	49.9308	0.577374	491.517	6.87432	148.833	28.7039	12.9478	826.612	0.856422	55.1424	2.25146	56.3617	30.9346	66.176	55.0167	25.7632	29.9063	4.19722	64.8209	49.2913	10.999	0.37146	7.7475	7.73616	10.3594	2.25532	47.199	18.1857	41.9415	20.7898	55.0215	43.2508	26.063	1.76852	285.38	35.7371	30.0499	0.251249	97.8047	6.89396	90.2656
68.3466	14.3143	39.8984	52.0958	0.461856	475.928	5.93623	134.614	24.9448	10.8481	871.577	0.725145	55.7064	1.71514	52.8037	27.0466	80.8939	52.8824	22.9267	25.0417	3.43384	58.2294	42.8136	20.4709	0.323513	6.90621	6.95859	47.5709	1.95419	41.5464	24.601	37.279	18.7157	65.2391	43.0817	26.081	1.57018	253.559	47.7819	25.5949	0.211705	105.091	5.94339	79.5755
68.4466	12.1075	37.1972	95.4022	0.367629	475.118	5.12475	116.405	21.4704	9.07862	886.606	0.614055	52.752	1.29948	48.4137	23.6116	83.096	49.6394	20.4011	20.6834	2.80824	52.2658	37.0129	24.1305	0.281785	6.15605	6.16523	86.3385	1.69335	36.562	26.0235	50.8573	31.5434	80.8037	40.2845	23.9677	1.39388	224.027	53.1604	45.9689	0.178444	121.078	5.12399	68.6539
68.5465	10.2223	46.9978	100.781	0.292177	459.556	4.42388	104.032	18.3656	7.59191	879.678	0.520226	48.3659	0.979902	43.7676	20.594	79.2445	46.0379	18.1534	16.9577	2.29604	46.8939	31.8912	64.5322	0.245598	5.48722	5.40801	96.9463	1.4676	32.172	25.2971	50.7359	35.002	87.6889	36.5297	26.1634	1.23708	197.32	54.3765	52.4163	0.150793	128.313	4.41749	58.5246
68.6464	8.62156	48.0218	104.168	0.232591	437.35	3.81841	89.3366	33.3543	6.34524	857.003	0.441025	43.5809	0.735832	39.1945	17.952	77.8697	42.4309	16.1533	34.1787	1.87697	42.4755	27.4124	81.6113	0.214342	8.0976	4.71215	100.22	1.27229	28.3075	23.7136	46.5018	34.4467	89.1091	32.599	28.4895	1.09749	200.164	53.0734	51.8474	0.127965	124.749	3.8083	49.5489
68.7463	7.26696	45.738	131.937	0.18451	415.794	3.29457	74.8831	38.2838	5.30127	823.395	0.374151	39.6172	0.550481	34.8722	15.6435	93.5587	59.8102	14.3737	57.0059	1.53425	38.2825	27.8426	85.3227	12.9531	8.80045	5.95461	94.2101	1.10329	24.9067	21.8539	54.4437	32.2863	87.1791	28.8406	27.0423	0.973171	238.264	50.3215	60.176	0.109143	117.906	8.93795	41.7835
68.8463	6.12302	42.3556	151.419	0.144906	390.458	2.8425	68.1254	62.2565	11.664	782.556	0.317615	43.6849	0.410401	33.3937	13.6291	95.475	65.038	12.7904	97.3371	35.3524	88.4237	26.5476	81.7645	15.8654	8.62536	6.26898	96.2292	0.95693	21.9143	19.9733	75.8212	29.5927	91.6777	25.394	24.3046	0.86244	251.936	46.8111	59.9602	0.0933784	108.115	10.6133	35.1535
68.9462	5.15814	38.7537	142.557	0.114282	363.803	2.45319	59.1072	69.5421	21.0088	747.153	0.269712	65.3605	0.304982	31.0424	11.8725	90.7597	68.3596	11.3818	102.332	71.7639	103.646	55.4368	74.6132	15.4893	28.2666	24.615	90.2291	0.830012	19.2814	18.1795	137.524	26.8331	91.5287	22.3001	21.3075	0.763875	253.265	42.9806	95.9481	3.36878	97.4396	10.6454	29.535
69.0461	4.60262	35.2703	124.604	0.0904344	337.254	2.11752	49.8621	87.0738	26.0205	706.551	0.228975	71.4617	0.225955	28.3188	10.3414	83.1834	72.8534	10.1285	93.7321	163.258	103.912	67.8149	66.0344	27.486	102.917	47.5994	121.469	0.719773	16.9651	16.5127	219.578	24.2015	97.132	27.7286	18.4571	0.676324	267.361	39.1025	115.137	24.9678	86.9238	9.94692	24.7946
69.146	4.00507	38.5988	105.306	0.0715985	345.809	1.82795	41.3257	99.5057	41.859	663.002	0.19428	70.1203	0.166924	25.5155	9.00703	82.2232	71.7268	9.01328	80.9767	190.232	98.1259	109.291	57.2589	59.3494	141.284	56.8966	126.161	0.623848	45.7279	14.983	338.411	21.7698	97.48	29.7466	17.8899	0.598863	270.949	35.3408	116.26	33.1466	89.302	8.97156	20.8046
69.2459	21.2401	37.6912	87.5393	0.0566603	339.625	1.57812	33.8578	98.7673	46.651	618.195	0.164872	65.4674	0.122978	22.7976	7.8446	76.9269	68.1231	8.0209	67.9851	216.138	90.2261	130.444	48.9467	75.3455	230.977	70.0903	118.847	0.540259	66.1456	13.588	384.632	19.5562	94.6379	28.7397	16.2235	0.530602	255.703	31.7884	130.893	34.5855	85.5379	7.93896	17.4514
69.3459	35.4666	35.2648	72.161	0.04477	325.351	1.36254	27.5255	91.7779	45.7502	573.376	0.140307	59.575	0.0903787	20.2518	6.83237	69.8901	63.5622	7.13764	56.2325	209.584	81.9217	172.746	41.4149	132.114	257.729	73.0363	106.804	0.467392	148.937	12.3195	366.723	19.8957	89.9545	26.4909	14.3203	0.470663	238.971	28.4925	128.78	32.8268	79.0141	6.95021	14.6353
69.4458	45.5402	32.4105	59.5023	0.0352954	311.415	1.17651	22.2611	82.2676	42.1489	529.449	0.120421	53.4579	0.0662824	17.9179	5.95122	62.4439	58.7683	6.35136	46.1388	206.177	73.9254	185.858	34.7799	139.969	255.316	70.4863	93.58	0.403955	201.103	11.168	331.005	18.9171	84.3036	23.8478	12.4459	0.418205	216.89	25.4716	118.91	29.7217	71.5162	6.04714	12.2694
69.5457	46.1616	29.556	60.1634	0.027854	308.714	1.01599	17.939	72.1901	37.4861	487.049	0.105087	47.5911	14.4584	15.8076	5.18409	55.2424	54.0769	5.65132	66.3104	187.446	66.5074	207.062	29.0449	131.107	240.203	65.2197	80.8198	7.76266	206.356	19.7348	292.885	39.4924	78.2443	21.2014	10.7346	0.372279	197.114	22.7593	106.059	26.2149	63.9601	5.24265	10.2829
69.6456	42.7667	26.8598	60.4391	10.8869	297.382	0.877502	14.4205	85.7418	32.6305	446.606	135.097	42.1763	60.7823	13.9168	4.51578	48.5808	49.6345	5.028	102.196	164.806	59.7437	207.038	24.1535	117.766	220.335	58.8343	69.2114	18.0345	307.23	22.2984	257.194	60.7473	72.128	18.7204	9.22353	0.331865	189.634	21.8006	92.687	22.7687	56.791	4.53584	8.61514
69.7456	46.3565	24.3717	71.0548	14.0558	281.557	0.75806	11.5725	129.805	28.0174	408.392	201.482	37.2796	78.5924	12.2329	3.93302	42.5669	45.4958	14.8563	105.048	140.993	53.6276	197.688	20.0217	104.11	199.469	83.6123	58.9712	22.9889	397.089	25.1676	225.186	77.8093	66.1691	16.4674	7.91017	0.296048	174.627	20.4182	79.9903	19.5903	50.2031	3.91966	7.21214
69.8455	66.9492	22.0987	74.9702	13.8914	263.71	0.655052	9.27611	160.73	23.8409	372.556	280.553	32.901	80.6583	24.6275	3.4245	37.2138	41.6721	18.2541	120.741	118.65	48.1194	184.915	16.556	91.4594	179.31	91.8289	50.0926	24.7066	402.605	25.0862	196.933	83.5885	60.4924	14.4552	6.77731	0.263948	157.285	18.836	68.4872	16.7579	44.258	3.3848	6.04083
69.9454	71.9004	20.0314	68.5582	12.436	257.413	0.566243	7.42956	164.725	20.1652	339.157	441.595	29.0107	74.7035	30.3151	2.98065	32.4884	38.1548	18.6832	114.223	98.8237	43.1684	167.975	13.6645	80.1426	160.573	100.215	42.4713	24.5153	376.581	31.8059	173.887	81.2523	55.1647	12.6738	5.80386	2.45055	150.422	17.1942	58.3399	14.2848	38.9504	2.9216	5.05706
70.0453	68.2844	29.7577	59.1646	10.6201	245.69	0.489702	5.94703	155.569	16.9867	312.878	558.784	25.567	65.2696	32.0475	18.5253	28.3384	34.9267	17.8065	100.146	81.7709	38.7223	149.739	11.2617	70.1542	143.492	98.9762	35.9682	23.2547	340.722	32.9899	161.659	75.739	50.2152	11.1045	4.96892	8.74775	138.115	15.5777	49.5316	12.1487	34.2426	2.5209	4.23193
70.1452	72.4707	31.7104	70.3782	8.84458	231.29	0.423766	4.75877	140.735	14.2691	302.75	681.886	22.5253	54.9195	31.5222	35.6882	24.7051	31.9678	16.416	84.7078	67.3731	34.7315	137.356	9.27113	61.3852	155.504	92.7997	30.4392	21.4493	303.728	31.8117	144.611	69.2403	45.6498	9.72589	4.25322	11.477	132.338	14.0363	41.9621	10.3168	30.0835	2.17449	3.54368
70.2452	68.4885	30.6753	67.0219	7.26264	215.842	0.366989	3.80682	124.183	11.9632	289.346	700.769	19.8418	45.0094	35.524	50.8464	21.5302	33.0837	14.8828	70.3416	55.3563	31.1503	123.229	8.55799	53.7033	165.973	87.9805	27.6478	19.4211	268.895	29.711	127.522	62.7048	41.4595	8.5167	3.63979	12.2873	130.747	12.5967	35.4986	8.75312	26.4186	1.87512	2.96732
70.3451	65.8018	31.363	58.8675	5.91504	200.296	0.318058	3.04472	107.92	10.0165	273.842	666.368	17.4763	36.1765	36.0889	54.8366	18.7592	32.1561	13.3751	57.8394	45.4	27.9374	108.943	7.63051	55.5281	225.497	80.5557	27.7746	17.3624	237.287	27.333	111.835	56.5213	37.6273	7.45705	3.11427	12.0973	121.948	11.2713	30.0024	7.42452	23.1942	1.61628	2.48282
70.445	59.4633	29.8785	50.465	17.7076	203.299	0.275933	2.435	100.44	12.9742	263.696	607.48	15.3919	28.6448	34.7359	107.207	16.3425	30.35	11.9639	47.3041	37.1898	25.0557	95.3557	6.65018	61.5522	239.55	72.1903	25.7673	15.3832	209.073	24.9602	97.8666	50.8287	39.6365	6.52891	2.6648	11.4153	111.073	10.0629	25.3415	6.29605	20.3603	1.39236	2.07629
70.5449	67.1559	27.6718	70.1436	22.844	204.333	0.239614	1.9471	90.1126	13.5125	251.064	540.035	22.0362	22.4134	32.39	128.256	14.2359	28.227	10.6745	38.5728	30.4402	30.4925	82.8843	5.70525	75.5713	246.69	63.8033	22.972	13.5421	184.079	22.7097	85.5704	45.6558	52.278	5.71622	2.28152	10.5201	99.4655	8.969	21.3958	5.3381	17.8712	1.19857	1.73319
70.6449	65.0664	35.134	69.8021	22.5715	198.417	0.208274	1.55695	96.9376	12.8394	236.885	476.169	23.7913	17.3692	42.1186	130.335	12.4002	26.0533	9.51064	31.4011	24.9025	34.8725	71.6912	4.83989	73.8246	283.339	59.1346	20.0385	11.8657	172.689	20.6242	74.794	40.9853	66.3412	10.7337	1.95559	9.56175	88.2605	7.98374	19.5769	4.52504	15.6857	1.03098	1.44914
70.7448	59.0369	43.9092	62.4235	20.2049	188.784	0.181379	1.24511	93.6893	11.6253	221.875	416.511	23.8385	13.353	48.15	186.967	10.8007	23.9507	8.46699	25.5391	20.3652	34.663	61.7928	4.07221	70.0318	313.561	66.1094	17.262	10.3612	156.445	18.7128	65.3662	36.7816	72.7707	12.2209	36.2834	8.61835	77.9249	7.09966	17.3695	3.83498	29.7606	0.886113	1.21212
70.8447	51.8312	44.7249	53.3263	17.254	177.367	0.158004	0.995861	85.8402	10.2328	206.566	410.118	22.486	10.1967	49.254	202.072	9.40737	21.9709	7.53432	20.7607	16.6508	32.6143	53.1272	3.40542	63.1978	350.992	66.0427	14.7607	9.02462	139.541	16.9706	57.1237	33.0042	74.383	12.0903	68.7678	8.10802	68.6075	6.30858	15.1309	3.24948	34.9209	0.761001	1.01405
70.9446	44.7024	42.547	44.5678	14.3693	165.311	0.137797	0.796668	76.3175	8.85004	191.349	381.264	20.5744	7.74176	47.5939	204.268	8.19374	20.1319	6.7023	16.8715	13.6118	29.9399	45.5939	2.8348	55.9708	390.748	63.8004	12.5657	7.84586	133.415	15.3868	49.9195	29.6124	73.0321	11.2695	118.064	7.45971	60.3096	5.60222	13.0318	2.75287	41.1277	0.653177	0.848914
71.0445	38.1705	39.3809	36.8397	11.7993	153.279	0.12041	0.637114	66.6341	7.5678	176.505	342.986	18.5183	5.84883	44.488	226.881	12.041	18.4358	5.96072	19.8085	11.1267	27.1642	39.0773	2.35162	49.2052	393.799	59.0676	21.5783	6.8118	129.976	13.949	43.6235	26.5678	69.9323	10.2024	173.683	6.77389	60.2383	4.97247	11.1432	2.33178	45.9308	0.560486	0.711382
71.1445	32.4062	46.0775	30.2791	9.60993	141.642	0.104981	0.509538	57.5243	6.42296	174.921	302.392	16.5153	4.3997	40.7292	225.25	18.3229	16.8772	5.30005	18.8733	9.09403	24.5038	33.4602	1.9457	43.1294	373.469	53.3032	23.9326	5.90817	119.647	12.6445	38.1214	23.8353	65.8721	9.09627	193.708	6.10236	56.4711	4.41173	10.7966	1.97487	45.7241	0.480963	0.596666
71.2444	69.7435	52.7338	24.813	7.78907	130.598	0.0918128	0.407751	49.301	5.42385	170.272	293.663	14.6519	3.29707	37.1134	210.949	20.2173	25.7779	4.71159	16.5999	7.42947	38.0857	28.6307	14.4644	37.7585	343.971	47.3243	23.1882	5.12071	107.492	24.0547	33.3135	63.8408	61.3584	8.04318	230.714	7.79055	51.334	3.91286	12.102	1.67241	43.1095	0.412988	0.500627
71.3443	82.6212	54.8704	20.302	6.29516	120.237	0.0802271	0.322211	42.0544	4.56438	164.449	270.927	12.9597	2.4625	33.4138	191.614	19.9235	28.6652	4.18751	14.0631	6.06951	60.2297	24.4863	20.1136	33.0406	317.427	41.5677	21.1383	4.43586	95.5102	27.582	30.736	76.5662	56.7116	7.07961	225.78	8.25831	56.1835	3.46941	11.8842	1.41614	39.4758	0.354998	0.420046
71.4442	123.652	52.6192	16.5974	5.2756	127.573	0.0699324	0.253602	35.762	3.83189	156.949	242.61	11.4429	1.8337	29.8384	171.099	18.6112	31.6923	3.72087	11.6878	4.95894	65.7507	20.9346	42.0434	28.9065	288.279	36.2484	18.6676	3.84109	84.4281	27.652	46.9256	77.4559	52.1293	6.21576	207.612	8.09241	54.8035	3.07537	10.9627	1.19919	35.5498	4.01738	0.352435
71.5442	131.08	48.8675	15.4919	4.34765	129.903	0.0608609	0.194959	30.3489	3.21152	148.386	231.649	10.0933	1.36184	26.4963	167.487	17.0127	31.6839	3.30541	9.61479	4.05144	64.2488	37.6711	62.907	36.6559	259.59	31.4542	16.1957	3.32506	142.952	26.2805	51.1373	73.4706	47.7288	5.44978	183.961	7.61737	57.2519	2.72545	9.77264	1.01552	31.6987	5.37185	0.295756
71.6441	132.05	44.7683	30.1322	3.54843	127.082	0.0528272	0.14639	25.7202	26.8608	139.225	211.677	8.89723	1.009	23.4364	155.738	15.2542	30.3112	2.93565	7.86541	3.30982	59.9973	44.5387	79.0878	36.1038	237.161	27.2013	13.907	2.87769	179.122	24.379	48.1748	67.7215	43.5749	4.77466	160.186	7.01056	54.7634	2.41481	8.53778	0.86001	28.0954	9.62922	0.248167
71.744	135.338	40.7678	50.1656	2.87975	121.457	0.045788	0.10784	21.7779	36.481	134.231	188.448	7.83947	0.745992	20.6722	140.909	13.5238	28.3847	2.60662	6.4145	2.70387	54.8772	45.7647	82.4896	33.0169	295.826	23.4681	23.6112	2.49003	218.481	22.3534	43.2992	61.5761	39.6992	10.4155	138.296	6.36714	50.2869	2.13917	7.3669	0.72833	24.8098	10.8716	0.208157
71.8439	126	37.0258	59.6784	2.3293	114.432	0.0395933	0.0762603	18.4285	38.6266	127.938	167.382	6.90512	0.550493	18.1976	125.538	11.9087	26.2925	2.31391	5.22226	2.20851	49.6974	56.3649	88.6334	29.6879	368.147	22.2404	26.1181	2.15422	250.586	20.3788	38.2512	55.6142	40.7596	13.83	118.888	5.73645	53.9461	1.89465	6.30691	0.616916	21.8584	10.6944	0.174472
71.9438	112.103	33.5871	75.3264	1.88042	106.846	0.0341865	0.0440316	31.2598	49.3743	120.832	172.435	6.85034	0.405544	15.9963	115.566	10.4433	32.2171	2.05367	4.24755	1.80383	44.7879	58.9346	86.1406	36.0531	394.989	23.3401	25.2781	1.86335	269.33	26.6703	33.569	61.6851	40.1249	37.1894	101.985	5.14265	52.188	1.67781	5.37229	9.25003	27.621	9.89982	0.146089
72.0438	97.3932	30.4514	73.0221	1.51636	133.204	0.0294948	0.0217727	35.2979	60.3341	113.28	164.173	6.4296	0.298333	19.0061	111.824	9.13526	34.6955	1.82235	5.41725	1.47319	40.2665	57.0788	79.2669	35.1193	385.061	22.6075	23.0304	1.61142	280.102	37.4583	29.7571	60.6977	39.9153	44.9205	94.4295	4.59614	48.1882	1.48557	4.56119	12.5703	28.8846	8.88481	0.122126
72.1437	83.5071	27.6018	64.6155	1.22205	143.786	0.0254401	0.00416947	34.8581	72.8334	116.02	163.04	5.86703	0.219194	68.7692	103.36	7.97877	34.3111	1.61684	5.2972	1.20302	36.1583	52.9633	70.5332	31.9931	359.502	20.9628	20.3314	39.7382	280.256	40.048	35.4472	57.2239	38.5392	45.4185	102.052	4.09985	43.4641	1.3152	3.86421	20.9602	42.4767	7.84002	0.101839
72.2436	73.5524	25.0161	59.3348	0.984624	145.164	0.021929	-0.00990623	32.3056	75.272	115.679	152.274	5.27287	0.160908	93.0001	93.209	6.96223	32.6566	1.43439	4.71183	0.982286	32.45	47.8673	61.3854	28.438	328.472	18.9355	17.6345	91.9653	271.899	39.0966	48.2897	54.0133	36.5006	42.7634	101.95	24.9028	38.7186	1.16424	3.26906	24.161	46.7043	6.85204	8.8789
72.3435	63.55	22.6716	56.0506	0.79336	141.327	2.64731	-0.0225882	28.914	71.2492	113.113	137.365	4.69905	0.118048	126.06	82.8827	6.07193	30.5026	1.2725	4.01393	0.802028	29.1131	42.5272	52.6105	25.0367	296.743	16.8225	15.1388	123.617	250.048	36.7208	48.1591	49.6722	34.1252	41.2419	93.6275	34.6169	34.2584	1.03051	2.76295	23.9413	46.1769	5.95546	11.8093
72.4434	64.9717	20.5463	49.0625	0.639394	134.679	3.52663	-0.0310784	25.3488	64.3685	108.987	128.803	4.16786	0.0866074	138.456	80.7258	5.2939	28.2167	1.12907	5.75517	0.654901	26.1151	37.3492	44.5986	21.9577	266.452	14.7831	12.9168	135.681	224.549	33.8728	44.1368	45.114	37.9064	37.9792	82.9135	59.3911	30.1985	0.912068	2.33372	22.1648	43.382	5.15943	12.0678
72.5434	62.2734	18.6199	55.7148	0.515455	126.662	3.63102	-0.0378713	21.94	56.5764	103.814	116.465	3.68683	0.0635852	146.602	74.8702	4.61489	25.9699	1.00223	5.81226	0.534928	26.4497	32.5409	37.5052	19.2274	248.283	16.6572	10.9798	136.114	199.579	30.9727	39.2765	40.7233	46.7277	34.1711	73.6131	68.9205	26.5641	0.807215	1.97039	19.797	39.6458	4.46118	14.6684
72.6433	56.2095	16.8742	52.2718	0.415614	118.132	3.41203	-0.0383661	18.8352	48.8807	97.9863	103.01	3.2564	0.0467549	185.038	67.6459	4.02272	23.8377	0.890516	5.6074	0.437186	25.0843	28.1931	31.3529	16.8258	226.625	16.7011	9.31179	129.954	195.204	28.1978	34.5661	36.6474	50.6005	30.3682	64.1599	70.3561	27.9781	0.714438	2.71813	17.3232	35.6604	3.85303	14.5573
72.7432	49.2133	40.5023	45.6206	0.335099	109.582	3.07699	-0.036316	16.0844	41.7641	91.8029	89.8395	2.87377	0.0344872	197.684	60.2191	3.50645	21.849	0.792242	16.9758	0.357604	23.1102	24.3289	26.0931	14.7202	220.34	15.7904	7.88578	120.361	181.904	25.6154	30.2905	32.9286	51.3595	26.8078	66.0467	67.6701	26.8564	0.632382	2.88368	14.9737	37.6912	3.32541	13.3268
72.8431	45.9744	63.0123	41.372	0.270112	101.293	16.2566	-0.0334317	13.6877	35.4206	85.487	78.4726	2.53478	0.0255505	195.546	64.781	3.05639	20.0106	0.705417	19.4519	0.292773	29.374	20.9343	21.6422	12.8765	205.449	14.4338	6.6719	109.28	171.903	23.2439	26.4991	29.5641	50.2119	23.577	67.9175	63.0505	24.704	0.559828	2.76304	12.8459	45.7261	2.8687	11.7307
72.9431	40.9744	67.8568	35.5695	0.217651	94.0083	20.4571	-0.0302798	11.6214	29.891	79.2029	71.3683	2.23492	0.019058	185.366	63.0096	2.66402	18.3194	0.627764	18.3825	0.239814	49.3879	17.9761	21.8499	11.2629	191.781	12.9213	5.64133	97.8795	158.197	21.0802	23.167	26.5329	47.9472	20.6927	63.096	57.6864	23.3464	0.49571	2.51562	10.9688	47.0915	2.4739	10.1123
73.043	35.6312	65.8892	31.117	0.175314	86.9253	20.6956	-0.0271247	13.0982	25.139	73.0687	63.3516	1.96974	0.014338	171.227	58.3981	2.32192	16.7673	0.576755	16.1095	0.196349	54.6645	15.4126	20.5484	9.85124	175.213	11.4122	4.76775	86.8346	146.998	19.1126	20.2486	23.8077	45.0779	18.1404	56.1692	52.2092	21.3091	0.439042	2.22545	9.3384	45.1607	11.0286	8.61641
73.1429	30.5671	80.8905	36.2207	0.14113	80.1824	19.3023	-0.0242361	12.9245	21.0929	67.1664	55.3806	1.73508	0.0108953	155.56	52.7423	2.0236	15.3451	0.522427	13.6229	3.73542	53.6935	13.2002	18.5372	8.61628	158.281	9.98933	4.02797	76.5103	132.616	17.3261	17.696	21.3603	41.9319	15.8926	57.0373	46.9406	19.1031	0.388851	1.93514	7.93552	41.7443	14.0819	7.29323
73.2428	26.0212	81.963	34.2577	0.113521	83.3974	17.3444	-0.0217758	27.1093	17.6696	61.5502	47.931	1.52731	0.00838015	139.773	46.9405	1.76341	14.043	0.470984	11.3111	4.99434	57.2943	11.2961	16.2825	7.53604	142.121	17.0081	3.40184	67.0789	118.06	15.7055	23.9641	19.1636	38.7157	23.0168	55.4738	42.0314	16.9608	0.344249	1.66478	6.73545	37.7983	14.4921	7.49423
73.3427	22.0527	93.461	38.131	0.0911409	85.3988	15.2974	-0.0198971	32.0738	14.7853	56.2533	41.2081	7.62359	0.00651211	124.646	41.4194	1.53642	12.8511	0.424125	9.30009	5.13628	64.8642	9.66096	14.0455	6.59124	141.815	19.7088	2.87203	58.5957	122.541	14.236	23.8676	17.1923	39.2263	24.8112	55.7446	37.5398	14.979	0.304418	1.4225	5.71264	33.8135	13.7031	6.96837
73.4427	32.2759	92.538	35.6178	0.0730507	83.8046	13.3616	-0.0186108	32.2938	12.3623	51.2931	35.2692	9.95864	0.00509042	110.579	36.3606	1.33834	11.7606	0.381687	7.60581	4.77064	64.2402	8.25892	11.9621	5.76495	133.876	20.0123	2.42378	51.0472	115.655	12.9038	21.8645	15.4237	38.3062	33.7396	51.3157	33.4747	15.967	3.46474	1.21017	4.84289	30.029	18.6429	6.18252
73.5426	42.8654	87.065	31.0265	0.0583717	80.2384	11.6106	-0.0178112	30.2293	10.3309	46.6755	30.0936	10.4468	0.00397664	97.7425	31.8211	1.16545	15.5464	0.343233	7.70224	4.21006	60.3443	7.05815	19.4272	5.04239	135.689	19.0514	2.04454	44.382	105.05	11.6961	30.1582	13.8369	36.5505	35.4608	65.1995	29.8199	15.4052	5.21335	1.02662	4.10426	35.404	19.584	5.35217
73.6425	43.9153	95.3875	26.1786	0.0465866	75.675	10.061	-0.0174379	27.2105	8.6302	42.3982	25.6235	10.066	0.00308475	86.175	29.9978	1.01451	16.5769	0.308425	6.95145	10.8204	69.7233	6.03061	35.2541	4.41057	129.019	17.4862	1.72374	38.5292	109.241	17.1821	34.8417	19.0153	34.3437	40.453	65.2961	26.5474	14.2057	6.05779	0.869274	3.47749	36.0522	18.6897	4.57071
73.7424	40.8783	93.1812	21.744	0.0371013	75.5947	8.70522	-0.0173625	23.938	7.2078	38.4532	27.2706	9.31127	0.00234251	93.6676	37.2893	0.882721	16.3245	0.2769	5.96363	18.578	69.5542	12.5563	41.3005	3.85807	118.984	15.6937	1.45251	33.4105	103.175	20.6409	33.3689	20.0591	40.0109	40.0512	60.0259	23.6246	12.8041	20.1821	0.735114	2.94599	34.382	17.7778	3.87313
73.8424	36.3665	88.6624	17.9166	0.0295141	84.0965	7.52604	-0.0175357	20.7639	15.1796	34.8279	26.3878	8.42963	14.5369	93.482	38.4398	0.767664	16.0833	0.248315	4.98889	20.4691	65.541	15.3502	41.8131	5.77541	108.02	13.8837	1.22347	30.1249	101.268	21.0341	30.166	33.7716	42.185	37.3469	55.0571	21.0183	11.4017	27.8247	0.62114	5.10967	38.2803	33.5249	3.2672
73.9423	31.5931	82.0721	14.7016	0.0234274	86.212	6.50377	-0.0178488	17.8503	34.6284	31.5063	37.6572	13.9195	51.6329	89.0775	36.6639	0.66725	15.2806	0.222361	4.11854	21.7406	60.2042	16.0001	39.3826	12.6381	107.129	12.167	1.0305	30.5686	93.5047	22.719	26.7076	37.4663	42.179	33.8198	48.7286	22.0154	10.0861	31.3304	3.2954	5.74647	69.5762	38.2604	2.74868
74.0422	38.6814	75.0798	17.3094	0.0185402	84.6699	5.61905	-0.0181757	15.2571	41.6727	28.4714	40.935	15.6158	65.639	90.54	33.6335	0.579678	14.2599	0.198749	20.3594	20.4891	54.6362	15.4705	35.5614	25.3161	100.841	13.2624	0.868425	29.3812	84.1201	22.2691	23.4583	36.8695	40.8549	39.6137	42.407	21.4491	8.88961	41.9913	4.33041	7.6879	80.8634	37.7971	2.30872
74.1421	40.7444	68.3264	17.8584	0.0146438	89.4626	4.85407	-0.0184464	12.9912	42.2095	30.3497	40.0127	15.4877	66.9316	87.1803	30.2017	0.503384	17.0727	5.78682	24.2942	25.855	49.291	14.3406	34.0623	28.0036	92.5242	13.0914	0.732757	27.3283	74.7906	20.9542	20.5408	37.0439	38.7749	39.6108	36.602	29.3326	7.81905	52.3698	8.1875	8.04211	81.8669	35.0601	1.93727
74.242	38.3836	62.036	25.7733	0.0115796	91.7659	4.19295	-0.018521	13.3511	39.5507	31.0983	37.0484	14.5368	65.5468	81.321	33.3019	0.43702	17.5995	9.64616	23.2705	26.0773	44.3391	15.1109	31.0745	26.5773	83.7727	12.27	0.619524	24.883	66.1315	34.8246	21.5509	35.0356	36.3027	52.7976	31.4614	34.4797	13.6536	56.5875	9.44359	7.64186	77.8487	31.4982	1.62466
74.342	35.5002	56.2659	25.8895	0.00920878	90.1362	3.62174	-0.0183567	21.7693	44.4375	34.6456	33.2487	13.2664	65.3472	74.3552	32.7423	0.379413	17.0759	10.7641	20.5153	23.9982	39.827	14.6942	31.1068	23.9881	83.082	11.1576	2.75246	22.3311	68.2388	43.2387	27.1268	32.2499	33.6706	55.1521	26.9866	35.3888	19.9969	56.9864	9.38566	6.92272	71.6264	27.8092	1.36208
74.4419	42.8974	51.0084	23.2387	0.00739987	86.3509	3.12825	-0.0179689	24.334	47.5416	36.5151	29.269	11.9237	66.3156	67.5528	30.5134	0.329512	16.1028	10.6352	17.4003	21.0713	35.7486	13.6671	37.5095	21.2467	78.2055	21.2066	3.48531	19.8389	64.2606	44.5484	26.5607	29.3037	31.0244	52.6832	23.1239	34.1323	21.5106	55.1008	8.71165	6.10708	64.6817	24.3109	1.1418
74.5418	42.6049	50.828	34.9541	0.00603349	81.4767	2.70195	-0.0173013	23.926	55.5353	37.1335	25.4483	11.2979	61.0558	60.7016	27.642	0.286356	30.0607	15.0708	14.4701	18.0126	32.0766	12.3707	54.5049	18.6793	71.756	25.2501	3.54814	19.5302	63.6657	42.8369	24.3797	26.4574	28.4525	48.2884	19.8036	31.8525	20.8357	51.9277	7.79341	7.37149	57.7702	21.1315	0.957097
74.6417	39.1081	52.381	47.1818	6.81004	76.1456	2.33368	-0.0164311	22.1227	55.5733	36.8349	21.9459	10.4543	53.1495	54.1388	24.6443	0.249068	35.0353	31.5537	11.9075	15.1509	28.7767	11.0016	61.7916	16.3734	64.9694	25.9416	3.3118	20.3324	59.0079	39.9555	31.5932	23.8116	33.2351	51.3172	16.9554	29.1708	19.2536	48.1074	16.3707	7.4357	51.2546	18.3064	20.2879
74.7417	34.5434	50.0515	50.8695	11.8035	71.4651	2.01557	-0.0153502	23.5079	51.7475	35.8792	19.5692	9.46693	44.6096	48.0362	25.4466	0.216841	35.7578	36.8754	9.74277	12.6156	25.8142	9.66864	61.6333	14.3349	58.4082	24.8503	2.96145	19.8291	69.458	36.7335	31.1502	21.396	35.0876	49.3813	14.5148	26.4175	18.8741	44.0449	19.2906	6.9438	52.348	15.8278	26.6833
74.8416	29.8919	46.4131	46.883	12.5801	66.5619	1.74079	-0.0140969	22.5899	46.3116	34.4673	17.1566	8.47066	36.4935	45.4031	24.2899	0.188961	36.0362	39.9009	7.94633	15.4792	23.1557	8.42809	57.5701	12.5441	52.3071	30.6001	2.58796	18.6121	74.1123	33.5329	28.4406	23.9	35.1098	50.9656	12.4247	23.7615	17.5422	39.9898	19.3394	12.4486	53.5714	13.6688	27.1748
74.9415	25.5724	42.4916	40.6	11.6251	61.6894	1.50344	-0.0127602	27.2352	40.4715	32.7538	14.877	7.52767	36.5588	41.8647	22.2913	0.164785	34.605	39.5117	6.46971	15.4576	20.7704	11.9316	51.7156	15.8055	46.7443	31.8805	2.23264	18.4498	70.6652	30.5034	32.1945	23.579	34.0243	48.4288	10.6352	21.2823	15.8796	36.0899	18.0299	14.1067	51.2152	18.106	25.169
75.0414	21.7342	46.37	46.0032	10.0865	56.9887	1.29841	-0.0113252	27.6271	41.7428	30.8568	12.8065	6.66336	35.1441	37.99	20.0211	0.143732	33.5434	37.0989	5.2623	14.1573	18.6304	18.7775	45.2969	15.6522	54.7818	31.2938	2.23169	17.4902	64.8395	28.5418	30.661	22.1245	32.3025	46.3939	9.10319	20.7924	14.1768	32.4275	16.1697	13.8813	47.2599	18.8604	22.3331
75.1413	18.4019	52.1347	43.1287	8.47314	66.5469	10.6194	-0.00975552	25.9582	39.474	28.8652	10.9702	5.8849	35.1589	44.7434	17.761	0.125309	34.587	33.9498	4.27787	12.398	16.7105	21.443	38.9958	14.3404	55.3034	29.2394	2.0667	16.1252	62.2054	26.2803	27.6639	20.2895	43.3146	43.3425	7.79165	21.1232	18.486	30.1456	20.9383	12.8062	58.9976	17.9318	26.3446
75.2413	15.5459	58.8007	37.6288	6.99192	69.803	13.6533	-0.00814685	23.4158	35.6433	26.8451	18.0883	5.19067	32.122	56.3242	15.6415	0.10912	33.5624	45.6416	3.47653	10.5819	14.9881	21.6908	40.2878	12.7746	52.4895	26.536	1.84111	14.5955	56.8965	24.0087	34.5429	18.4025	54.3458	39.287	10.6168	20.2663	19.2118	37.8381	21.746	11.4161	61.4208	16.3193	30.4597
75.3412	13.1159	58.0093	31.7734	5.71085	73.2183	13.9064	-0.00649075	33.9362	31.3203	24.8449	20.5153	4.57513	27.8281	60.1078	13.7148	0.0948601	42.6719	48.0951	2.8248	8.89222	13.4434	20.6352	77.7517	11.2563	56.1806	25.7182	1.60476	13.0445	50.9697	21.8479	41.0211	16.6003	59.3169	35.0542	10.8079	26.1982	18.3366	41.0005	23.202	9.97848	70.025	14.5115	37.0534
75.4411	11.0573	54.4994	39.9825	4.63654	72.809	18.9053	-0.00481224	42.7788	31.5977	22.8993	23.2239	16.8067	23.2799	59.4239	11.9936	0.0822739	44.9233	48.4284	2.29501	7.39956	22.0119	18.9422	92.4307	9.87525	56.941	23.8538	1.38087	11.5545	45.2277	19.8426	39.5773	18.4749	60.4671	31.0123	10.0005	27.9006	16.8206	41.3528	22.2905	8.61976	70.3282	17.9384	36.7838
75.541	9.31755	50.1771	40.7595	3.75086	70.2639	22.0041	-0.00319443	44.1347	29.5485	21.0324	23.1251	21.4071	18.9989	56.3118	15.6764	0.0711466	43.995	45.8207	1.86447	17.5402	24.2229	17.0017	114.323	8.64845	54.1419	24.9772	1.17968	10.1691	47.4956	18.0036	35.8698	18.2023	59.2701	27.3082	14.6678	27.4031	15.1209	40.0217	20.3245	7.39243	66.606	19.6956	33.6796
75.641	7.84953	45.7936	53.7255	3.02779	66.5996	21.6821	-0.00169773	41.8179	26.5106	19.2597	21.6289	23.1028	24.1008	67.4787	16.4472	0.061346	41.6778	42.0917	1.51464	20.5758	39.1613	15.0354	148.127	7.56863	49.9308	24.1645	1.00447	8.90794	45.0228	21.1671	31.7882	17.0696	59.5968	30.0909	28.9799	25.8284	18.7718	37.7395	17.9963	6.31134	72.4168	19.1554	29.6482
75.7409	6.6118	50.0121	52.7197	2.44088	62.4222	27.0155	-0.000390441	42.5481	23.2023	17.5909	28.784	22.7537	24.5552	70.5217	15.8169	5.50861	38.8362	38.0907	1.23043	20.2045	42.9704	13.163	176.706	6.62171	45.4225	22.3909	1.96864	7.77636	40.9713	21.4108	27.9316	15.7212	57.9419	29.3903	31.9653	23.7903	19.1936	34.9772	15.6577	5.37309	71.2397	23.5996	25.5587
75.8408	5.81893	49.9118	61.6652	12.2547	58.089	27.2433	0.000590979	40.0386	19.9916	16.0309	31.0148	21.2829	22.6554	74.6134	14.5728	17.5335	38.0129	34.1995	0.999523	20.3205	42.7979	14.9058	180.322	5.79259	40.9392	20.2169	2.24892	6.77127	36.619	20.4277	33.6928	14.2893	55.1275	35.2962	34.569	28.185	18.188	32.0324	13.4752	4.5661	66.7529	23.9891	21.7778
75.9407	21.4151	47.1068	62.1171	14.8767	58.8166	25.3738	0.00126024	36.1478	17.0503	14.5809	30.1896	19.3862	19.7475	73.4321	18.3989	22.1928	49.2886	36.0138	0.811942	18.6748	40.3009	19.4342	210.359	5.06711	36.7137	17.9565	4.18438	5.88495	32.4591	18.9841	32.6396	15.343	51.7001	36.2926	32.7311	29.0214	19.6538	29.0887	11.5168	3.87589	60.9155	28.1058	32.4708
76.0406	26.2649	43.4556	55.8178	14.4157	65.9845	22.7842	0.00158079	31.8577	14.4433	13.2398	27.8884	17.4049	19.4194	69.7195	19.0729	23.0913	54.454	34.7509	0.659559	17.6688	37.0071	20.7861	224.755	4.43246	33.3387	23.8513	4.72516	5.1075	28.6602	17.4223	29.6236	14.9114	48.0096	34.4292	31.6697	28.0357	19.072	30.0363	9.79906	3.28769	67.9902	28.0486	36.495
76.1406	26.2204	39.6933	50.1942	12.7918	67.9158	20.0877	0.00160042	27.6648	19.3053	12.0041	24.9933	15.4993	18.2056	64.4659	18.2399	22.157	54.4237	41.7043	0.535774	15.7466	33.5783	20.3691	217.811	11.7843	30.0191	25.5852	4.61191	4.42815	25.6981	30.607	26.2664	13.8986	44.2753	31.4495	29.6774	26.1856	17.6374	29.4805	8.31318	2.78748	67.6704	26.1449	35.2014
76.2405	24.1254	53.0562	42.9883	10.8745	66.8429	17.5419	0.00137965	23.7999	20.3297	13.2012	21.9823	17.9297	16.0246	58.6055	16.7558	20.4099	52.0601	42.3362	0.435224	14.8623	30.2894	19.0308	208.224	15.297	26.9065	25.0576	4.21894	3.83618	22.8129	34.5405	23.0843	12.7057	40.6313	39.2832	52.0171	23.992	15.9217	28.0519	7.03906	2.36264	63.798	28.91	31.7997
76.3404	31.4515	66.203	38.7649	9.0338	64.1155	15.2408	0.000920837	20.3518	21.2773	13.8021	19.1018	18.0027	17.0588	65.3201	15.0581	18.3811	48.75	40.2037	0.353551	13.2283	30.8538	17.2741	189.736	15.1532	36.0858	23.3828	5.2487	3.32138	20.1571	39.6539	25.6592	11.5063	37.1554	40.1816	56.1265	21.7328	14.1904	26.1579	5.95266	2.00217	60.2692	28.1997	32.903
76.4403	32.1141	67.4017	33.2422	11.018	60.5445	13.2052	0.000250787	17.3346	20.2655	13.9596	16.4669	43.7188	22.1537	66.0106	13.3632	16.3383	45.1574	36.9991	0.287212	11.398	29.3311	15.3903	167.761	14.0786	38.1386	21.2051	5.31084	2.87433	17.7715	39.7722	34.5758	10.3715	56.1823	38.0302	53.0991	19.5501	19.8308	24.0578	5.02973	1.69642	55.255	25.9964	30.6859
76.5403	30.423	64.1081	30.5827	13.8979	56.6119	11.4245	-0.000568652	14.7263	18.3727	13.7932	14.1195	54.8922	22.7731	63.3525	11.7714	14.4092	41.5929	33.5139	0.233328	9.77651	48.7796	13.5416	145.371	12.6078	48.3852	35.5883	4.94412	2.48654	24.951	37.8071	34.3984	9.3268	65.9308	36.2174	47.6544	21.2161	21.0489	21.9135	27.6093	5.84215	49.799	23.2787	37.6778
76.6402	27.3041	59.333	26.4633	13.6343	67.8199	9.87581	-0.00142047	14.7855	16.1832	13.3955	14.7531	56.8154	26.6434	58.9727	10.3234	12.6476	38.1947	30.1056	4.42943	8.24019	53.8623	11.8124	124.21	17.9781	72.2741	41.0822	4.4167	2.15043	25.8643	35.075	31.4999	19.3229	73.7021	33.1465	41.7502	21.0237	20.2723	19.8227	36.3624	7.33856	56.3815	33.6263	37.5232
76.7401	25.6386	54.274	23.4847	12.6956	71.9642	8.53327	-0.00237476	13.8204	41.8595	12.8384	14.147	54.416	26.2642	60.9659	9.02928	11.069	35.0178	26.9241	5.53089	6.87004	52.8586	10.2412	105.06	18.195	78.8073	41.6444	3.85799	1.85933	24.3992	32.1621	28.0225	24.4343	76.0948	29.7266	36.1544	26.2706	18.6782	17.8415	37.9875	8.85653	56.4631	40.4612	34.4068
76.84	29.3795	49.3904	21.322	16.7489	72.0063	7.37142	-0.00326669	12.4307	51.426	12.1771	13.5085	50.1867	23.8013	59.2571	7.88465	9.66981	32.0775	24.0212	5.37398	5.68807	49.4553	8.84103	88.2049	16.7931	77.3447	39.6094	3.32699	1.60737	22.1578	34.1864	31.4194	40.2025	82.2574	26.3722	31.1283	27.6263	20.7608	25.8206	36.1366	30.2267	65.1396	40.7814	32.254
76.9399	30.0594	44.8426	18.3411	18.1632	72.4463	6.36685	-0.00397889	32.7933	55.4356	11.4536	12.3443	45.3681	24.4018	55.5883	6.87838	8.43784	29.3703	21.4035	4.76714	4.68834	45.2766	7.64023	73.6452	15.0014	72.4447	43.7478	2.84741	1.38939	38.0974	33.2968	31.4236	44.374	83.4096	23.258	27.7072	26.9683	30.4468	29.6011	32.773	37.9327	65.7502	38.1922	28.7345
77.0399	27.9643	55.2824	26.3104	16.8976	70.3905	8.44664	-0.00447546	40.333	53.5472	10.6993	10.9901	40.5589	22.588	51.0092	5.99702	9.01635	32.3723	19.0575	4.05566	3.85307	41.0217	6.58036	87.5496	20.1417	66.302	43.4556	4.37361	1.2009	41.3304	31.2403	28.8263	43.5837	81.4955	29.1686	32.8223	25.3339	32.7613	30.7453	30.8869	38.8194	62.4315	34.4867	24.9324
77.1398	24.8705	56.0841	26.39	18.1945	66.9972	8.68573	-0.00476603	41.2319	48.9269	9.93791	15.3442	36.0311	19.7289	46.1397	5.22681	8.75857	32.323	33.2858	3.37808	3.16072	36.9776	5.65327	89.208	23.0027	59.9505	48.7074	4.71901	1.03795	39.6442	28.8026	25.6616	40.8149	77.7867	29.8761	35.4373	27.3252	31.7337	30.28	27.8685	36.5097	61.1245	30.5345	32.0475
77.2397	21.6025	53.9082	23.6741	17.3956	65.8105	8.1574	-0.00480614	51.6373	47.692	9.18649	16.5607	31.8924	16.6133	42.574	4.55466	17.7461	30.9039	37.5359	2.78226	2.5898	33.2479	4.84832	94.9199	27.3083	53.8567	48.7169	10.4885	0.8971	47.1959	26.3298	22.5881	41.9632	73.1084	28.2936	33.5336	29.0451	29.3196	28.8755	24.524	32.8926	57.1325	54.5042	33.3178
77.3396	21.9125	50.1129	20.2531	15.3407	72.8754	7.35438	-0.00471199	53.148	43.794	8.45738	16.1324	42.5752	15.1235	38.6513	3.96856	20.9545	31.6055	37.2378	2.27755	2.12052	29.8567	4.15322	91.7941	26.4407	64.518	45.9986	12.2422	0.7753	52.442	23.9677	19.7965	40.0758	67.9901	25.8228	32.9658	28.5007	26.4535	26.9651	21.256	28.9276	52.0628	61.4798	39.4949
77.4395	20.3074	45.9282	16.9387	12.9992	74.5299	6.49728	-0.00446386	51.0085	38.873	7.75897	14.9085	44.9847	13.072	43.5134	3.45775	21.2387	48.3379	35.7883	1.85811	10.6529	26.7942	3.55502	84.2226	24.0358	65.6581	42.013	12.102	7.2131	50.7245	25.3348	17.3205	37.0567	62.7657	23.1248	30.0755	26.849	23.5694	24.8253	18.2494	25.0802	46.7514	64.2057	45.2333
77.5395	18.0255	41.8314	14.0066	10.7798	73.091	27.1349	3.00476	46.5599	33.7959	7.09669	13.3635	43.4885	10.9184	44.1879	3.01266	20.4732	53.7711	41.195	1.51307	13.5505	39.4126	3.04137	74.8022	21.3472	62.5464	37.5905	11.1408	10.5102	48.3675	24.6203	15.1442	33.7457	57.6405	20.4992	26.5534	24.7229	20.8567	22.6288	15.5735	21.5563	43.6911	61.1141	43.9424
77.6394	15.6404	37.9941	18.8948	8.83048	69.9599	33.5915	4.0964	50.9021	37.3535	6.47396	11.7545	40.3005	9.30829	42.5251	2.6249	18.905	53.8905	44.9612	1.23079	13.7053	47.5724	2.60105	65.0179	18.7877	57.7352	33.1881	9.8907	11.8781	44.1255	23.0763	13.2378	30.7229	52.7357	22.0571	25.9265	22.4622	18.3865	22.7805	13.2381	18.4277	51.9473	55.6506	39.8308
77.7393	13.4009	50.6379	25.2506	10.4973	65.9774	33.8032	4.22874	49.561	38.5251	5.89245	10.214	36.5259	7.70036	39.6518	2.28714	17.0494	51.6171	50.6819	1.00057	12.6295	48.1674	2.22408	77.5304	16.4749	52.4411	29.0428	8.60715	12.0916	39.4829	21.2653	11.57	27.7658	48.1179	23.1694	25.5731	22.0986	16.1741	22.0281	11.2243	15.7	53.0781	49.5016	34.8797
77.8392	15.3274	81.965	24.8704	10.9242	61.6428	31.4546	3.9175	45.5909	38.4729	5.35254	8.80423	32.7019	6.23269	42.9806	1.99293	19.3179	54.704	50.2717	0.813125	11.0972	45.6754	1.90173	79.1039	14.4255	47.2258	25.2648	11.466	11.6428	47.1184	19.4351	10.1117	25.0016	43.8182	22.1854	23.3633	20.8473	18.056	20.7606	9.50128	13.3475	50.7053	43.4604	29.982
77.9392	17.7571	93.0446	22.1502	9.99801	57.2478	32.2098	3.43368	58.4486	35.7864	4.85366	7.54793	29.0757	4.96195	42.835	1.73667	19.254	56.2566	47.2384	0.660658	9.48995	43.8507	1.62637	74.8232	12.6234	42.3323	27.7192	11.8699	12.8529	46.6546	17.6896	8.83687	22.471	39.8455	29.0824	20.6403	19.2122	23.9918	20.4763	8.03412	18.1944	50.1455	37.8716	48.7168
78.0391	17.3704	91.9893	18.8862	8.63385	52.9574	30.1975	3.76403	60.6731	32.0072	4.3945	6.44703	47.1136	3.89929	40.7831	1.51346	18.09	54.5243	43.2452	0.536697	7.98384	40.8217	1.39134	74.39	11.0436	37.8495	27.4512	11.1655	13.38	43.2316	16.0683	9.13581	20.1778	41.2755	30.6203	17.947	17.4641	25.078	19.5446	6.78884	19.1486	47.117	32.8577	52.552
78.139	15.8323	86.4975	25.5008	7.2345	57.1189	33.4014	3.58254	57.6605	27.9588	3.97334	5.49281	52.6104	3.03226	37.7761	1.31902	16.4738	51.3912	39.0646	0.435937	7.17706	37.2835	1.19079	72.1814	9.66047	33.7943	32.7336	10.0265	13.0491	38.954	14.8084	8.46985	18.1102	40.8485	29.3489	15.4836	15.7438	32.0068	18.2626	5.7341	18.4017	43.0626	28.4346	50.5658
78.2389	13.9326	92.179	25.186	5.96151	57.6418	32.3013	3.18651	52.3446	24.0597	3.58831	4.67179	52.0804	2.33771	34.3814	1.14964	14.7388	47.7637	35.0407	0.35405	6.21924	33.7404	1.01966	66.3585	8.45012	30.7183	33.654	8.78123	12.249	34.6591	16.338	7.56854	16.2507	39.3123	26.9456	13.3061	14.1207	33.0268	16.8202	4.84199	137.563	38.7356	24.5696	45.6262
78.3388	12.0318	89.1719	30.8943	4.86558	56.9446	29.5263	2.7285	50.6159	20.5027	3.23721	3.96891	48.8369	1.78923	30.9294	1.00207	13.0497	44.1738	31.3129	0.287516	5.27458	30.3964	0.873468	59.0108	7.39122	27.6744	32.2523	7.58176	11.2212	30.6571	16.1465	6.67087	14.5806	37.1537	24.2057	11.4122	12.6245	46.8434	15.336	4.08813	207.701	34.5151	29.486	43.5328
78.4388	10.2812	83.1131	38.9804	3.94883	54.7422	26.571	2.28282	46.3875	17.3578	2.91787	3.36918	44.545	1.361	27.6047	0.873506	11.4817	40.6518	27.9248	0.233465	4.50518	27.3224	0.74838	51.3356	6.46491	24.8121	31.9365	6.49157	10.113	27.0422	15.2491	5.84849	13.0815	34.6863	21.4935	9.77793	11.2643	50.0998	20.158	3.45147	225.399	41.787	33.6188	39.1207
78.5387	20.7373	76.2599	37.7839	3.19411	51.764	43.5385	1.8818	41.2475	14.6304	2.62811	7.33563	40.023	1.02978	24.5031	0.761492	10.0635	37.3124	24.8759	0.189557	3.78776	33.5914	0.641141	43.9838	5.65463	26.2902	32.2531	5.53039	9.01152	23.8223	14.1037	5.11688	11.7362	32.1093	24.1358	15.5632	10.3049	48.4057	24.3811	2.91397	217.759	52.3015	33.1992	49.5562
78.6386	23.4835	72.5399	33.4326	2.57847	48.4443	47.3177	1.53628	49.1032	12.2944	2.36577	11.3033	35.6569	0.775582	27.2301	0.663896	8.79964	34.1998	22.1464	0.153889	3.15315	34.2163	0.54906	37.2771	4.94588	25.4936	30.6156	4.69723	7.96579	20.9727	12.913	4.47329	10.5288	29.5466	23.7508	16.4572	14.0927	44.6694	25.9828	2.4603	199.007	56.402	30.7898	56.4869
78.7385	22.7763	67.1394	28.4193	2.07895	45.685	49.6707	1.24636	49.5618	10.3099	5.01632	12.5794	31.6134	0.581793	27.478	0.578865	21.2263	31.3242	23.0807	0.124916	2.60848	32.5277	0.470003	42.7377	4.32595	23.7402	28.0528	10.2022	7.00117	18.4584	11.7636	6.3629	9.4453	27.0724	26.8136	25.4309	15.307	40.2788	25.9669	2.07742	176.461	65.5224	27.6597	61.9074
78.8385	20.6761	61.4158	24.4453	1.67495	56.7647	48.846	2.00305	57.8492	8.63348	6.83304	12.4298	27.9502	0.434891	26.3494	0.504777	25.8581	28.6799	33.0141	0.101384	2.14942	30.0011	1.18416	62.7238	3.78373	21.6622	25.1521	11.8615	6.18822	16.2432	10.6892	6.61819	12.5902	24.7291	26.441	26.713	15.1741	35.8762	24.99	1.75434	153.75	66.323	24.4197	59.1279
78.9384	18.8882	55.8898	28.769	1.34883	61.188	44.9915	2.16871	57.9269	7.50483	8.01009	11.5768	24.6719	0.324082	24.5148	0.440229	26.5278	35.132	35.4259	0.0822742	1.76653	31.9736	1.88729	69.184	3.30948	19.5558	26.1375	11.709	5.43882	14.2928	11.8012	6.14778	29.6906	31.558	24.6093	25.0207	16.5989	31.7409	23.4784	1.48172	132.552	63.7552	21.348	53.1615
79.0383	16.6423	50.7436	27.3051	1.08589	61.7292	40.1798	2.0536	54.072	6.43804	8.70062	15.6356	21.759	3.49736	22.3761	0.383992	25.2827	36.976	35.3066	0.0667591	2.53766	39.5758	6.62927	68.1143	2.89472	17.5528	25.1897	10.772	4.7602	23.2406	11.6651	16.1269	34.9952	34.7005	22.2637	22.356	17.4452	29.7106	21.7052	1.25167	113.534	73.8761	27.1782	46.3541
79.1382	14.382	46.0235	23.9488	4.95569	60.0708	46.3396	1.82213	48.5947	13.5462	9.02524	16.6857	30.9605	4.7751	20.1685	0.335002	23.2045	36.2063	39.2398	0.0541608	2.66821	40.3994	8.79643	63.1541	17.1578	15.7056	23.2889	12.9801	4.15335	37.1963	11.0166	17.795	35.1923	35.5153	26.2775	19.5449	17.0246	26.9866	26.0163	1.05752	96.8476	74.7003	27.9425	39.7503
79.2381	12.2948	41.7231	20.273	5.97728	57.2289	45.5123	1.55871	42.7093	31.7993	9.07865	16.166	33.3689	4.99806	21.2396	0.292292	28.805	34.2952	38.7081	0.0439271	2.5036	38.4404	9.47129	56.4682	20.2041	14.0285	20.9983	12.9852	3.61568	39.7587	13.0917	16.8251	33.2959	34.8966	26.3491	16.9077	15.9902	24.1307	27.6094	0.893649	82.4013	70.9895	26.4099	33.7685
79.3381	13.7297	37.8168	16.8665	14.7369	53.8125	41.8969	1.30422	37.0239	42.5498	8.93473	14.8941	32.5461	4.67633	20.8518	0.254941	29.7594	38.248	36.2794	0.035613	2.22158	35.4692	9.31327	49.3063	19.519	12.5187	18.633	12.0228	3.14239	37.9341	13.291	15.1418	30.6523	33.4305	24.715	14.5495	14.6987	21.3946	27.5277	0.755305	69.9954	65.2927	27.1018	31.2008
79.438	13.2449	34.273	13.9093	16.6971	50.1817	37.4057	1.07631	33.5127	50.2808	8.65096	21.2352	31.2426	4.11114	19.6786	0.222181	37.984	38.6769	33.1699	0.0288623	1.9108	33.9271	8.71977	42.3564	17.7298	11.1655	16.3609	10.7071	3.48337	34.6161	12.7004	13.3831	27.8531	31.4978	39.1953	19.648	13.3408	18.8802	26.4538	0.638471	59.3955	58.9503	27.9312	38.105
79.5379	11.9924	35.7055	11.6603	15.7942	46.5454	32.881	0.880525	29.5813	50.5553	8.27216	23.0763	28.8521	3.47366	18.127	0.193543	39.64	37.2004	44.228	0.0233875	1.61305	31.3803	7.92652	47.0552	15.7421	9.95569	14.2644	9.33395	3.51244	30.9779	11.8114	11.7471	25.1485	29.3434	49.5384	19.9536	12.0155	16.6179	24.8301	0.53974	50.3676	52.6449	28.1338	37.8791
79.6378	10.5167	34.2565	9.65337	13.8588	43.0218	28.6685	0.716423	25.7132	47.1917	7.8327	22.5527	26.1039	3.10205	24.3745	0.168678	38.0895	34.9306	47.8298	0.0189572	1.34586	28.5723	7.07016	46.9801	13.8532	11.0726	12.3763	8.0376	3.36392	27.4748	10.8434	21.6161	22.635	27.1223	50.8718	18.4459	28.2111	14.6052	22.9401	0.456234	42.6937	46.7043	26.3394	34.7041
79.7378	14.5141	31.8207	13.43	11.7122	49.205	27.2104	0.581017	22.1354	42.2951	7.35773	20.8798	33.768	5.19766	26.6926	0.146989	35.1126	32.402	46.6669	0.015388	1.11456	29.7307	6.22691	43.9067	12.1475	22.3256	10.7024	6.87123	3.12208	24.266	9.89166	22.797	28.4944	24.9302	48.2325	16.3841	34.9544	12.8258	20.9622	0.385539	36.1793	41.2664	31.2102	30.5598
79.8377	15.0416	50.8536	13.3677	9.69773	51.117	24.656	0.470325	40.2406	36.9932	6.86546	18.7372	35.3123	5.79141	26.7402	0.12773	31.6359	29.866	43.5134	0.0125331	0.918534	39.375	5.4366	39.4551	10.6363	26.048	9.23347	5.84859	2.83907	21.3895	8.9948	21.2667	45.2534	22.8242	44.0455	15.7609	36.6391	11.2579	19.0057	0.325641	30.6535	36.3703	43.4709	26.3492
79.9376	14.0706	55.0842	11.9558	7.93668	54.5193	21.8388	0.380366	49.173	31.8612	9.43019	16.4938	33.98	5.58577	25.5353	3.6779	28.1273	27.4364	39.6799	0.0102513	6.30811	41.0343	4.71739	40.5742	23.3071	26.2522	16.8165	6.36062	2.5463	34.2182	8.16619	21.1622	49.5447	32.1374	39.455	20.2826	35.7096	9.8793	17.1348	0.274881	31.8231	32.005	45.9945	31.243
80.0375	20.4669	53.597	19.3872	7.69407	57.8075	19.1173	0.307522	50.1417	38.5515	11.0928	14.3403	31.4142	4.99979	23.696	5.10753	39.0784	38.0043	35.7707	8.29388	16.6997	39.3766	4.50265	38.5429	25.3615	24.8972	19.8217	6.11285	2.26183	36.5719	31.0057	19.3803	48.5133	39.9235	41.0312	20.3218	33.5161	8.66835	19.7686	4.12224	36.5369	65.7178	44.0324	37.5052
80.1374	21.529	50.0741	34.2551	6.82865	70.104	16.6307	0.248529	47.2352	57.1372	12.7903	12.3664	28.4346	4.27513	41.4938	6.36055	42.6286	41.1128	44.33	10.5142	19.9172	36.4741	10.2144	34.986	32.0741	22.9308	20.2773	21.1239	1.99554	34.8924	38.9345	17.241	45.3711	43.383	39.1184	18.6854	30.796	19.2688	20.5977	5.65372	60.8657	78.3843	40.2129	44.2695
80.2374	20.2684	58.9773	35.9457	18.6206	74.7876	14.419	0.200715	42.6701	62.2058	18.1231	10.6057	33.4291	3.5441	53.1109	6.56151	41.7986	48.2771	45.5057	10.8322	19.6818	33.2336	12.7027	30.8565	42.2232	20.8036	28.7604	28.9249	1.75219	31.8402	40.2602	15.1709	41.5456	45.8801	46.3081	16.5569	27.9438	27.8355	20.3231	5.98678	67.7874	80.1899	35.8254	43.4839
80.3373	21.5415	60.6867	32.8054	26.3746	85.5618	12.4786	0.162004	37.6183	75.7313	21.6163	9.06161	33.7759	2.87317	57.0628	6.26132	38.9444	49.4119	43.4276	42.0171	21.7196	30.0406	13.3347	26.6926	61.6864	18.7228	31.9746	30.2014	1.5331	28.4935	38.7725	13.2927	37.6568	45.9541	46.4845	14.4178	25.1637	29.8263	19.4027	5.73133	66.2243	122.298	31.4797	39.62
80.4372	20.3688	78.7476	28.2851	26.7752	88.8968	10.7886	0.130604	37.3945	146.009	23.7085	7.72233	31.9868	2.29023	58.5656	5.92009	35.3001	47.788	40.0632	49.9571	20.81	27.0478	12.9417	22.7795	64.7236	23.5631	31.8594	28.5181	1.33838	25.2713	36.1899	11.6274	33.9605	53.6276	43.623	12.4488	31.8823	42.67	18.1329	5.2158	60.871	174.875	27.4432	34.7891
80.5371	18.2629	81.0708	23.7473	24.2515	87.9444	9.32251	0.105069	49.5713	191.487	24.7458	6.56912	30.7388	3.50876	56.6972	7.7294	31.4964	44.9942	36.3347	92.5423	18.6682	24.3056	12.0234	19.251	109.938	24.396	30.0191	25.6603	1.16652	22.3198	45.3507	10.1637	30.5495	56.59	39.6314	10.7034	33.7034	45.5967	16.7026	4.61313	54.1504	190.648	23.814	29.9487
80.6371	15.9323	77.4361	19.675	20.8336	84.6112	8.0533	0.0844097	52.0666	233.906	24.9994	5.58097	29.9658	3.81187	53.0585	8.10639	35.594	41.7954	32.6609	107.1	16.1584	37.2007	10.8751	16.1526	118.068	23.4199	27.3846	22.499	1.01588	19.6739	46.8638	8.88156	27.4456	67.3418	40.3478	9.1833	32.9846	55.8998	15.2302	12.1646	47.2716	195.106	20.6082	42.7474
80.737	35.1808	71.7966	16.1907	17.4072	80.045	6.95586	0.0676007	49.7626	238.315	24.6808	4.73703	27.8867	3.6328	48.6124	7.79431	44.5074	38.5527	29.2195	101.555	13.6949	40.2962	9.66697	13.4804	111.059	21.7016	24.4844	30.5067	0.88417	17.3255	45.1196	7.76007	24.6403	71.7368	38.1071	7.87087	31.0289	56.9036	19.3348	14.8902	40.8012	239.397	17.8048	44.5974
80.8369	58.9982	91.6233	13.2763	14.3206	74.9301	9.27382	3.64359	45.3171	223.972	23.9544	4.0179	25.3325	3.2291	43.9265	7.18038	46.1054	35.4305	26.0739	89.1315	11.4577	49.392	8.49309	11.205	99.9126	19.7513	21.6081	31.7566	0.769557	23.4605	42.1089	6.77963	22.1136	72.1495	40.9699	6.74261	28.5488	53.8101	21.0541	32.3567	34.9714	248.745	15.3677	41.7399
80.9368	64.322	124.653	23.5142	11.6761	69.6689	9.55049	24.4422	40.1456	201.518	22.9473	3.4062	22.7092	2.74852	39.3241	6.46274	44.1467	38.3083	23.2347	81.0822	9.50779	112.338	23.7213	9.28499	88.3805	17.8062	18.9051	29.9458	0.669743	24.0916	38.7241	5.92272	19.8418	70.1408	39.6163	5.77482	25.926	55.3807	21.2917	38.37	29.8441	250.671	13.256	44.0808
81.0367	61.4627	151.373	24.6859	9.46989	64.4934	8.97523	31.6651	39.1375	176.682	21.7573	2.88657	20.2055	2.27131	56.1305	5.73982	40.62	62.5225	20.689	72.9324	7.84822	167.979	30.5474	7.67592	77.66	15.9705	16.4431	26.9255	0.582812	22.6456	35.355	5.17383	17.8013	66.7305	36.5288	4.94553	23.3588	52.6276	20.6399	38.5639	25.3985	237.812	11.4301	41.4696
81.1367	55.3953	180.838	22.533	7.65635	59.5317	8.09411	32.9936	36.0255	163.532	20.4591	2.44556	17.9007	1.83712	62.8008	5.05781	39.2588	86.6384	18.4146	62.4675	6.45609	216.493	32.517	6.33422	68.0574	14.284	14.2438	23.5984	0.506585	20.5332	38.3692	4.51941	15.9696	80.2251	32.888	4.23543	20.9436	48.1692	19.4838	35.9981	21.5775	218.521	9.85332	82.4993
81.2366	48.4621	194.356	19.4296	6.17845	54.8484	7.15172	80.0676	32.1162	145.838	19.1085	2.07149	15.8196	1.462	63.5828	4.43583	36.3026	96.5093	16.3866	52.214	5.29894	252.577	31.7876	9.15438	78.176	12.7559	12.304	20.3838	0.440146	18.3219	42.4857	3.94758	14.3259	85.8757	29.2386	3.62749	18.7212	43.2474	18.0707	32.3069	18.311	197.185	8.49268	100.278
81.3365	41.7145	231.801	16.3131	4.98024	50.471	6.25221	94.2453	28.0883	136.362	17.7472	1.75438	13.9602	1.14881	61.0864	3.87914	32.7656	103.285	14.5801	43.0857	4.34278	283.278	29.6582	10.0464	82.1889	11.3817	12.2504	17.4573	0.381996	16.2282	46.5372	3.4479	12.8513	86.6053	25.816	3.10717	16.7027	38.4297	16.5573	28.3388	26.2586	176.037	7.31904	99.5213
81.4364	49.0029	240.536	13.516	4.01178	48.5953	5.43492	92.3647	24.2743	127.238	16.4056	1.48565	12.3089	0.893623	56.8996	3.38627	29.1619	101.871	12.9719	35.3061	3.55569	279.602	26.8985	9.86687	76.7987	16.2255	11.5378	14.875	0.331944	22.5566	45.8652	3.01128	11.5287	89.2326	32.9316	2.6618	16.8248	43.77	15.0403	24.5135	28.0735	164.063	6.30703	91.1115
81.5364	48.1812	283.596	11.1227	3.23045	45.9962	4.71001	83.4173	20.819	124.198	15.1059	1.25797	25.8025	0.689448	57.8097	2.95266	25.7389	97.27	11.5406	28.8203	3.72895	262.259	23.9536	9.13551	68.922	21.3191	10.5223	12.6357	0.286292	23.3222	69.16	2.62977	10.3424	88.5923	34.762	2.28073	16.0718	43.3728	24.4174	50.6317	26.9429	149.871	5.43459	80.2004
81.6363	44.0209	320.225	9.12083	2.60078	43.0728	4.07502	72.0721	17.7671	118.417	14.6922	1.06514	30.4585	0.52838	83.2761	2.57265	22.603	94.7438	10.267	23.4759	5.68425	240.382	21.0712	8.16111	60.9089	22.3871	9.61222	19.3299	0.247158	21.9795	75.3458	2.29646	9.27841	85.9424	33.3554	1.95447	14.9171	40.5105	55.125	59.4687	37.9177	139.941	4.6825	69.1358
81.7362	72.5594	327.969	7.46535	2.09368	60.0306	3.52249	60.642	23.4648	107.421	14.0978	0.901914	52.4826	0.402751	93.4655	2.2404	28.2844	90.1029	9.13384	19.0998	6.07742	217.917	18.3799	16.5492	53.5003	21.6252	33.5455	20.8332	0.211043	19.9517	74.1026	2.00532	16.1944	95.3841	30.6407	1.67545	13.6171	46.8075	98.5448	60.3581	40.308	142.46	4.03412	58.9073
81.8361	78.791	312.652	6.10432	1.68548	72.6846	3.04343	50.176	27.879	94.6539	13.3839	3.16164	59.4847	0.305659	94.7737	1.95033	33.3317	84.126	8.1256	15.5291	5.74445	196.488	15.9378	19.8915	46.8779	20.2357	45.9673	19.9455	0.181603	17.8122	69.8325	1.75107	24.4988	98.109	27.5329	1.43641	12.307	46.6371	120.68	56.6192	38.5856	136.404	3.47512	49.8588
81.936	75.167	289.641	4.98879	1.35699	77.486	2.62892	41.0621	31.1817	81.9104	12.5979	4.09343	59.2437	0.231186	91.1312	1.69738	37.7843	77.8066	7.22854	12.6213	5.11699	199.97	13.7625	36.8317	41.0345	18.511	49.8601	40.5645	0.151026	15.7805	64.5197	1.52907	46.6095	96.6861	24.4519	1.23204	11.0551	43.671	158.537	80.3392	44.0139	141.93	2.99316	42.0376
82.036	67.6937	265.055	4.07595	1.09263	77.7198	9.95395	33.3565	37.5798	79.3763	11.7759	4.30304	56.9064	0.174422	84.9304	1.47698	37.6666	71.786	6.43037	10.2558	4.41119	190.032	11.8485	61.3912	35.9051	16.7336	49.0981	52.5205	0.121647	13.9301	59.0423	1.33519	53.0074	115.812	24.619	1.05684	11.6681	71.0077	201.531	92.3314	43.4285	136.794	2.57766	40.0768
82.1359	59.1965	241.25	6.96168	0.879835	75.3781	12.2224	26.9607	38.1156	75.323	10.9447	4.13853	52.5612	0.131384	83.0894	1.28505	35.3928	73.9517	5.72025	8.33264	7.34238	175.241	14.2085	70.3419	31.4117	22.7372	47.883	68.4768	0.0971397	12.2757	53.7738	1.16586	52.6404	123.754	23.1355	0.906876	11.4097	88.8994	224.83	93.0568	44.3928	135.797	2.21939	38.1774
82.2358	62.3908	219.054	7.25723	0.708481	71.6625	12.2666	26.2745	42.185	68.1458	10.1238	5.41616	55.2924	0.098898	78.2509	1.11795	47.9206	71.731	5.08853	6.76966	8.03006	159.33	14.6896	70.5064	27.4788	24.1275	53.9266	70.3952	0.0798231	14.6108	48.8589	1.018	64.7013	124.685	30.1308	0.778387	10.7275	91.7379	264.19	86.9874	41.7294	144.308	1.91046	43.2866
82.3357	58.7905	218.566	14.7197	0.570448	67.2923	26.7529	26.4968	41.2974	59.9489	9.32717	9.98746	53.3485	0.074466	80.8673	0.972522	53.927	67.635	4.52662	5.49963	14.3974	143.87	14.1417	75.804	24.0378	23.4114	55.2079	71.5316	0.060373	14.4549	44.3402	0.888886	65.9863	121.346	33.0334	0.668217	9.8665	87.2802	285.454	99.589	37.5851	140.481	1.64414	41.8934
82.4356	52.6232	209.076	43.6788	0.459236	62.6929	31.6187	35.8031	38.0978	51.824	8.56452	18.8607	49.3884	0.0561345	78.5854	0.845974	53.5942	62.8731	4.02685	4.46777	16.0209	129.469	13.0748	90.1377	21.0276	27.3442	52.7886	66.7151	0.044521	13.3898	42.8974	0.776164	71.7228	115.529	33.4874	0.573809	11.4715	79.9329	323.214	98.6741	33.0506	130.905	1.41455	51.8616
82.5356	57.2173	193.967	49.3673	0.369639	58.1112	43.1484	38.0451	37.2115	44.2959	7.84185	22.1165	44.7384	0.0424037	73.7114	0.73589	50.2806	58.0177	3.58237	3.62945	15.4033	116.312	11.7893	91.8546	18.3946	27.5697	48.5798	59.6424	0.0300482	12.0632	40.8492	0.677763	70.0353	108.395	31.5673	0.492602	11.7198	78.8089	343.356	91.4436	28.6542	119.08	1.2167	56.5573
82.6355	55.0943	177.614	95.6197	4.83108	53.6855	44.7396	35.7181	50.8642	37.5782	7.16226	22.3606	40.9024	0.0321178	67.6344	0.640153	50.4111	53.3299	3.18707	2.94838	13.8427	128.704	10.4576	86.8257	16.0915	26.1517	43.6757	52.1046	0.0189289	10.7324	37.9284	0.591868	109.633	100.689	28.7438	0.422851	11.2772	73.4338	342.538	81.7308	24.6291	106.82	1.04622	85.9047
82.7354	49.8389	161.708	102.017	6.0971	49.4885	74.1143	31.5375	53.9781	31.7185	6.52719	21.0838	36.7973	0.0243931	61.1746	0.556895	47.5042	48.9198	2.8355	2.39506	11.9938	139.29	9.17426	78.5742	14.0771	24.0887	38.6844	44.9224	0.0109969	9.4928	34.7928	0.516829	144.861	92.8755	25.7088	0.362691	17.3912	66.5476	329.291	71.5159	21.0564	95.0231	0.899302	91.1322
82.8353	62.9053	146.848	93.6691	5.98306	45.5545	88.9002	26.8887	51.841	26.6805	5.93679	19.1266	32.8063	0.0185562	60.6768	0.484482	43.3309	44.825	2.52261	1.94553	10.1716	135.661	7.98703	69.1608	22.2545	21.8555	33.9269	38.4299	0.00568444	8.37334	31.7266	0.451186	151.09	85.2423	22.7742	0.31076	19.6107	59.4327	309.15	61.7678	17.9416	84.0999	0.772783	93.1834
82.9353	63.406	133.201	80.9808	5.33914	41.8943	88.5229	22.4368	48.6727	22.3898	5.39007	16.9517	29.5965	0.0141212	66.6051	0.421479	38.804	41.049	2.24363	1.58031	8.51345	126.501	6.91619	59.7445	22.9992	19.6704	29.5572	32.7227	0.00236638	7.37624	28.8444	0.393714	145.149	77.9563	20.0685	3.85582	19.7726	52.6599	287.15	52.9116	15.2553	74.1989	0.663826	86.4575
83.0352	68.6394	135.81	68.0784	4.55187	38.504	81.9927	25.4899	44.9577	18.7584	8.09727	14.804	26.4288	0.0107076	66.8034	1.97458	47.4966	37.5792	1.99432	1.2836	9.15556	115.629	12.06	65.3218	21.3744	17.6268	25.6335	34.8321	0.000598036	6.49393	39.155	0.343337	134.579	71.1078	17.6327	10.5686	18.8963	46.4555	279.371	45.0866	12.9537	65.3362	0.57004	93.8452
83.1351	65.3989	129.245	56.4419	3.78723	63.4691	73.4252	30.9468	47.2717	15.6982	9.89187	12.8041	23.4634	0.00807684	63.8376	2.57833	48.814	40.975	1.87326	1.04257	11.2727	104.682	22.1935	65.3633	19.1447	15.7579	22.1611	33.1693	-0.000171547	5.71542	41.4602	0.299202	128.09	64.7381	15.4672	12.2146	17.5425	40.8824	264.339	38.2873	10.99	57.4621	0.489277	89.2865
83.235	74.8361	119.646	46.4625	3.10804	75.4843	64.6443	30.6902	45.2026	13.127	10.9907	11.0034	20.7615	16.3144	59.2661	2.70412	46.563	46.805	1.7132	0.846791	14.0666	126.035	26.385	100.469	16.9069	14.0689	19.1176	29.9736	-0.000177303	5.02958	40.3191	0.260642	128.947	58.8573	13.5552	13.7236	16.0151	35.9289	256.137	32.4406	9.3191	50.4984	0.419675	80.1265
83.3349	111.52	109.456	38.106	2.5304	87.1219	56.4089	27.8832	41.1755	19.4815	11.5646	9.4147	18.3354	23.0236	54.0209	2.60001	42.7556	47.4037	1.54614	0.687772	22.0625	128.545	27.1767	112.442	20.9343	12.5518	16.4673	26.3423	0.000407314	4.42571	37.8025	0.227164	122.058	53.4564	11.8735	21.2534	14.4748	31.5514	241.721	27.4463	7.89939	56.3645	0.35978	69.7966
83.4349	118.085	99.6117	31.1918	2.05043	91.3108	48.9889	34.3404	36.4823	52.9463	12.0392	40.8612	16.1746	34.374	48.6462	2.39518	38.4358	45.6257	1.38605	0.558606	23.7686	122.266	44.382	125.608	20.4962	11.194	14.1697	27.8228	0.00158521	11.0015	34.8413	5.97705	112.398	48.5148	10.3973	22.3362	13.0026	27.6954	224.148	23.1984	6.69427	56.0969	0.308391	59.8201
83.5348	111.489	90.4421	28.7938	1.65683	90.7628	42.4359	34.2367	31.7858	65.5265	12.144	69.7431	15.729	45.8429	43.4477	2.15582	34.1277	62.6992	1.23817	0.453683	22.5407	112.797	51.1315	124.421	18.7057	9.98082	12.1841	26.4055	0.00310697	22.0053	31.8453	7.21239	102.435	44.0061	9.10332	20.9252	11.6358	24.3047	205.353	19.5953	5.6718	52.882	0.264373	77.1693
83.6347	99.8911	82.0314	24.9528	1.33651	87.5692	36.7083	31.1874	29.8376	67.1002	11.9813	79.8182	34.1078	47.586	38.5854	1.91478	30.079	67.6651	1.1039	0.368457	24.1416	115.104	51.933	115.762	16.6395	8.89809	10.472	23.8215	0.00456683	24.5361	28.9865	6.98753	103.504	39.9008	7.96972	18.6984	10.388	21.3264	186.532	16.5448	4.80466	48.4205	0.226666	103.626
83.7346	87.1132	79.7494	21.0013	1.07704	82.9902	31.7298	27.0789	27.6066	63.223	11.6293	79.8614	40.5089	44.3339	34.1319	1.68751	26.3915	67.4223	11.3763	0.299239	22.8361	109.506	49.5169	103.733	14.6545	7.93227	8.9977	20.9172	0.00634011	23.7608	26.3294	6.3422	104.347	36.1681	6.97688	16.3481	9.26017	18.7117	168.397	13.9652	4.06947	43.6025	0.194318	106.209
83.8346	74.8516	74.4836	17.4217	0.867448	77.7781	27.4152	22.8538	25.328	64.2861	11.1472	74.887	41.087	38.8754	30.1085	1.48036	23.092	64.4013	18.6557	0.24303	20.3496	101.035	45.5165	90.7084	12.8549	7.07099	7.72955	18.088	0.00784937	21.8184	23.8908	5.62401	98.8329	32.7774	6.10753	14.1428	8.24718	16.4168	151.345	11.7856	3.44637	38.8773	0.166615	98.7489
83.9345	63.7776	68.4047	14.3457	0.698442	72.375	23.682	18.9469	22.536	64.0881	10.5792	67.7155	38.9801	38.7167	49.9563	1.29505	20.1705	60.2621	20.7376	0.19739	17.5467	91.8851	40.8898	99.804	21.9898	6.30309	6.63929	15.5013	0.00888567	19.5802	37.2592	4.94355	91.0377	29.6994	7.3909	12.1708	7.34086	14.4029	161.061	9.94504	2.91835	43.5585	0.142904	117.67
84.0344	54.0791	73.9695	11.7674	0.562292	70.5007	20.4547	34.855	19.6862	59.5591	10.7511	59.8946	35.7722	35.2853	58.5855	1.13105	27.1289	55.7991	20.4577	0.160332	14.8375	82.98	36.1824	98.142	23.053	5.6185	5.70232	35.6224	0.00963321	36.1974	40.9322	13.7683	82.7504	39.6741	7.47779	10.4461	9.17787	15.8835	160.836	11.4519	2.47098	43.4233	1.14746	118.876
84.1343	45.7257	71.9307	13.6861	0.452659	73.7987	17.666	38.9624	17.0001	53.2412	10.6622	52.2382	32.248	30.521	61.1845	12.5191	28.8249	51.3833	19.1744	0.130244	12.3961	77.728	31.6897	102.697	21.5221	5.00816	4.89712	41.8111	0.00987553	39.8125	40.3866	15.2857	74.728	44.4636	7.04282	8.9539	9.65353	15.5408	154.711	11.3739	2.09205	45.2357	1.51577	109.709
84.2342	38.5984	67.1881	21.398	6.46102	73.3064	24.5209	37.3949	14.5728	46.4921	10.3865	45.143	28.7836	25.5053	60.4067	17.0646	27.9304	47.2884	17.5306	0.105811	10.2773	79.8392	27.5575	102.243	19.3086	4.46396	4.20534	41.4223	0.00957221	38.3731	38.1142	14.4796	67.2642	45.9671	20.4555	7.66974	9.42472	14.4283	145.307	16.0645	1.77118	43.6228	1.57744	96.9698
84.3342	32.5502	61.7069	21.8974	14.2631	70.6995	25.5484	33.4091	12.4324	52.3072	9.98112	38.7721	25.5467	20.7987	66.1827	18.1534	27.1057	43.4055	15.8245	0.0859702	16.3053	76.1627	23.8439	95.4024	26.2101	4.33121	7.51527	38.174	0.00883003	35.1669	37.6638	13.0407	60.4474	45.4359	24.9514	6.56754	8.85427	13.0507	134.305	17.1711	1.49958	43.1425	1.49911	83.7805
84.4341	27.4338	66.2396	38.6127	15.8951	66.9858	24.1269	28.6839	24.15	51.5117	9.48943	33.1618	25.5113	16.6536	66.3165	17.5685	25.1194	39.7856	30.5457	0.0698573	17.6191	77.6014	20.5571	85.6441	35.1189	18.3541	8.81715	33.9111	0.00769945	31.5316	36.5197	15.0004	54.277	63.0965	25.3151	5.62274	8.14052	11.6435	122.762	16.5102	1.26981	50.4969	4.29416	71.4764
84.534	23.1139	64.2464	40.5028	20.7835	62.7679	42.5152	24.0405	28.133	65.949	8.94427	28.2825	24.0247	13.1471	63.3373	16.2401	22.7003	36.4403	35.1638	0.0567785	16.731	73.7803	17.6779	74.9819	37.7634	24.5793	9.00126	32.2953	0.00622322	27.9911	34.1943	14.35	48.7165	71.801	23.8723	4.81335	7.38959	10.3106	111.329	15.0606	2.88136	59.5418	26.6845	60.5417
84.6339	19.4704	59.9461	36.9592	20.6201	58.4004	46.9471	19.8417	28.1482	69.8881	8.37058	24.0737	21.9628	10.2622	58.7813	14.6456	20.2187	40.0481	35.1589	0.0461651	14.9398	68.0529	22.6431	64.5328	35.5354	25.9655	8.59351	29.1857	0.00450637	28.1873	31.4953	12.9685	43.7167	74.8166	21.7412	22.1571	10.0829	9.09248	105.316	18.8154	3.42039	60.6348	34.8229	53.2439
84.7339	16.3996	74.3685	31.8645	18.4916	54.0877	45.3716	25.7463	26.2641	66.9658	7.7872	26.3994	19.7577	7.93675	53.5665	13.0231	23.6687	39.9398	33.1591	0.0375531	12.8973	61.8811	24.0524	54.8708	31.9734	25.1464	7.90095	25.6515	0.00271373	43.15	28.7776	15.3048	39.2259	74.2973	19.4476	26.8286	10.9438	7.99951	97.8183	19.2908	3.42851	57.8274	36.0985	45.876
84.8338	27.859	82.6524	26.7516	15.8056	49.9437	41.4611	27.4718	31.4659	60.9156	7.20824	25.9102	17.6144	18.8239	51.3847	12.6316	23.908	38.4917	30.4119	0.0305598	12.7455	57.3404	23.4872	55.2437	28.2846	23.4022	7.09921	22.1936	0.000997168	45.6694	30.9133	14.7438	35.1944	75.795	17.2289	28.6264	10.8458	7.02859	90.6424	18.186	9.66567	53.2905	40.9001	39.0782
84.9337	30.4626	81.1376	22.1639	13.1698	46.0271	36.8805	26.7748	31.8402	53.7656	6.64403	24.0445	15.6228	23.4343	47.8179	17.9474	22.6135	36.1783	27.498	0.0248769	19.8228	60.6737	21.8994	51.8725	24.8543	21.3469	12.6983	19.0262	-0.000535225	43.4169	30.2359	13.3585	31.576	74.3275	16.2828	27.6052	10.2721	6.17083	83.0004	25.5331	11.8544	59.956	40.2894	35.0019
85.0336	42.2321	76.0774	20.9184	13.3056	48.5	32.3566	25.3907	29.8798	64.1073	6.10194	23.9444	13.8151	23.7017	43.6525	19.3417	20.6693	42.3677	24.6777	0.0202561	25.6514	63.7947	19.853	46.7501	21.7813	19.2678	14.9016	16.2216	-0.00182473	39.5589	30.8134	11.8399	28.3289	71.1131	14.8455	24.981	17.6181	5.41547	75.3662	27.241	17.1253	59.8771	45.6878	30.4588
85.1335	43.8276	69.9845	35.5566	12.0268	48.3495	28.1816	22.544	26.9342	64.6924	5.58705	25.9973	12.1955	21.7828	39.3494	18.8276	18.532	43.3198	35.5583	0.0164979	40.9722	61.4354	17.6739	56.6558	19.0676	17.2928	15.215	13.7846	-0.00283009	35.3767	29.4931	23.8475	25.4151	66.943	13.2872	21.972	20.4436	4.75151	68.343	26.17	19.8893	56.5455	50.7879	26.0908
85.2335	41.0266	63.8469	37.0307	10.3211	46.7287	24.4495	23.3531	26.6647	60.5017	5.1028	25.397	10.7551	19.8892	35.1684	17.4565	16.4291	42.992	38.2341	0.0134384	44.3503	56.998	15.5433	70.6475	35.3984	15.4721	14.5276	11.6901	-0.00345257	35.4444	27.4502	25.4898	37.4199	62.3254	11.7752	21.5487	20.8691	4.16849	75.6261	23.8613	24.1892	62.0873	49.6477	33.1005
85.3334	44.6476	58.0331	33.7011	8.61871	44.7714	21.1666	30.0378	29.0423	54.283	4.65085	23.5077	23.1992	17.2241	35.3986	15.7693	14.4664	41.2848	37.2167	0.0109464	42.1456	51.9736	13.5555	73.443	37.6142	13.8196	13.358	9.90172	-0.00361011	58.9965	25.2102	23.8783	40.2134	57.5813	10.3785	19.6399	20.0725	3.65685	77.1375	21.1277	24.4698	61.3486	45.8176	33.3259
85.4333	42.6318	52.6616	31.3046	7.08801	42.249	18.3033	32.5121	41.9497	47.5101	4.23152	21.0921	27.5278	14.7442	40.2605	14.0365	12.6854	38.7347	34.6631	0.00891254	37.6472	49.5481	11.7527	70.1701	44.1559	12.332	12.0031	8.38085	1.52261	67.7238	23.176	21.4211	39.0948	65.2584	21.3054	28.6448	18.7027	3.20792	75.1622	18.3819	26.367	85.4383	41.0517	30.7091
85.5332	58.5486	47.7517	27.2031	5.77791	42.5857	15.8173	30.776	45.3059	55.2405	3.84404	18.5645	35.3438	12.2325	41.0844	12.696	11.0953	35.9157	31.5916	0.00724672	34.4362	45.7587	26.1841	63.9173	42.6227	15.3791	10.6276	21.1372	2.31338	66.2272	21.1562	18.9127	55.2251	67.8587	24.6747	29.6779	17.1121	2.81399	71.1882	15.8195	26.3782	92.3726	36.1901	27.1219
85.6332	69.2679	43.2851	22.9256	4.68551	54.5235	13.6642	27.2951	45.184	55.1715	3.48728	16.1388	36.8649	9.92242	39.6469	14.1479	18.658	33.0976	28.4712	10.3262	49.5729	41.6344	32.4503	58.1108	38.7043	23.6985	21.2181	25.1684	2.6515	61.6219	19.3803	23.6284	58.7009	67.3075	24.5695	27.6522	15.4877	2.46827	66.1743	18.43	30.259	90.6401	31.6117	31.7262
85.7331	68.2816	45.3555	19.0308	3.78794	60.1726	11.8019	23.3333	42.0896	51.3218	8.15634	13.9157	35.4322	19.0848	37.0304	13.9733	37.896	37.0599	25.5069	13.0926	52.1509	39.7188	34.0168	55.672	41.8382	26.0547	27.9947	25.0684	2.71809	55.6259	24.6028	23.0948	56.8226	64.8677	22.9716	24.6498	14.6262	2.16475	60.7291	18.392	29.924	84.8173	27.4653	34.7829
85.833	62.4605	43.6074	15.676	4.39462	61.4363	10.1925	19.5023	37.7813	45.9036	11.3701	11.9329	42.669	31.8603	33.8851	13.0527	44.77	38.117	22.7784	12.7801	48.9395	36.6947	32.9901	50.7942	45.1469	25.6575	29.9549	23.1616	2.62823	49.5341	25.529	21.0259	52.8671	61.3619	22.6608	21.5264	13.4871	9.95377	55.2304	17.1068	27.6752	77.3394	23.7879	33.2242
85.9329	55.0712	44.2693	25.9164	4.19261	60.1946	8.80226	16.0663	33.1816	40.5789	13.4668	10.1944	43.5042	35.4648	38.3841	11.8403	45.3873	47.3213	30.416	11.3594	43.4267	42.3718	30.6359	44.9488	42.5292	24.0707	29.6763	20.6029	2.45424	43.8314	24.6212	28.4414	48.2867	57.3212	21.0947	18.6113	12.2646	12.7157	62.0892	15.3215	24.7046	75.3015	34.8533	34.9218
86.0328	49.2725	51.6769	26.8392	3.69361	57.5837	7.60164	13.1097	43.0839	51.2707	14.7137	8.68673	41.3766	34.1894	39.0947	12.9708	43.0068	52.5021	48.6437	9.67333	37.353	42.2607	27.7024	42.3331	38.2814	22.0479	27.8725	17.948	2.2409	45.0083	22.9967	28.321	43.7087	53.0831	19.0858	16.0103	11.0593	13.125	63.8528	13.4232	21.6101	70.1748	40.1127	32.7858
86.1328	42.937	51.5552	29.4201	3.1281	54.2861	6.56496	19.3432	44.9262	58.04	15.3211	7.38891	38.0227	30.5938	37.6865	12.7178	39.3475	52.5632	53.7476	8.85992	31.5375	39.819	24.6204	38.2244	33.8703	19.9445	25.3766	15.4483	2.01533	42.3059	21.1564	25.9435	39.3888	48.8664	26.4409	13.7372	9.92129	12.4881	62.5223	11.6025	18.6752	63.8385	39.7577	33.7141
86.2327	36.878	48.6512	37.169	13.633	50.707	6.59921	20.4541	55.1951	57.311	15.4536	6.27717	34.3038	26.6941	35.1766	11.8361	43.28	54.3178	52.8969	7.654	26.3224	36.5746	21.6278	33.5961	29.7647	18.8473	22.6605	23.7222	1.79344	40.0979	19.3195	23.0833	35.4164	44.7852	27.9443	11.7708	8.8713	14.17	59.4024	9.94379	16.0189	57.2667	36.9373	35.8576
86.3326	31.4148	44.8777	36.0416	20.7689	47.0827	6.138	21.7051	62.5949	52.9932	15.24	5.32802	30.6329	22.4404	32.1754	11.994	49.889	52.7605	49.9365	6.42589	21.8095	33.1902	18.8468	28.9929	26.0856	17.3273	19.9818	35.9226	1.58405	36.4875	17.577	23.23	35.078	42.883	26.8272	11.0485	7.91707	14.0206	55.3352	8.47585	13.6766	63.4665	33.2129	33.8307
86.4325	26.6343	41.2754	32.3689	21.4884	50.6499	5.50791	26.5438	61.9292	47.2321	14.78	4.51968	29.9043	18.3788	41.168	11.3466	50.0791	49.7819	45.8215	24.6264	32.9836	29.9414	16.3308	24.699	22.836	15.7049	17.4725	38.6108	1.39156	32.7164	15.962	21.353	32.9709	40.3888	33.7532	9.87796	7.05598	13.0861	50.8566	7.19905	11.6424	66.0143	29.3371	32.4083
86.5325	22.5188	41.5855	27.7058	19.6195	51.0442	4.85418	26.3949	57.4498	41.1691	14.1511	3.83257	27.8484	14.7645	44.2246	10.3633	49.6677	49.0433	41.4421	28.8512	35.1884	26.9318	14.0941	28.7979	19.9824	14.1268	15.1918	45.7167	1.21765	35.7499	21.3472	21.5875	30.261	37.6151	40.0838	8.63468	6.28364	11.8689	46.3001	6.10042	9.89249	63.6136	25.6539	29.1782
86.6324	27.4873	39.4235	23.1777	16.9225	49.6422	4.23773	24.0128	51.4468	35.3788	13.4128	3.93403	25.3067	11.6859	43.8719	9.2827	51.1683	46.5931	37.1973	27.4695	33.2283	24.1895	12.1291	29.0912	17.4822	12.6551	13.1575	59.0441	1.06239	43.7965	22.5057	19.8729	27.4576	34.7585	42.0797	7.46518	5.59247	10.6046	41.8671	5.16153	8.39579	58.9549	22.3031	33.7962
86.7323	27.3958	40.6693	19.1683	14.1706	47.2747	3.68074	20.834	45.1182	38.4837	12.61	3.73875	26.8384	9.14082	42.2468	8.22172	48.8654	43.4796	38.3308	24.153	38.3361	26.0146	10.4171	27.3643	15.2936	11.3112	11.3651	61.2567	0.9249	54.7093	21.8476	21.7574	24.7734	35.6667	40.282	6.41864	4.97517	9.39837	42.6733	4.36271	14.2526	53.4619	23.2736	42.9316
86.8322	25.1878	53.5943	15.7588	11.6728	54.9687	3.18801	17.5752	40.5572	37.3287	11.7767	3.40759	25.9885	7.08175	40.4026	7.23367	44.8978	40.2024	36.6423	20.4587	37.4014	37.1519	8.93412	24.6861	13.3785	10.0974	9.79874	57.6767	10.7166	57.0532	20.4674	20.5252	25.3621	35.0976	36.9609	16.8366	7.08367	8.29213	41.5626	12.0049	15.9469	72.7608	24.2227	43.2407
86.9321	27.07	55.41	12.9159	9.52463	57.5449	2.75693	23.4979	35.65	34.1862	10.938	3.02966	24.1032	5.44305	37.5272	6.33901	40.3759	36.9933	37.3033	17.0018	33.8628	39.5402	22.9292	26.9772	11.7029	9.00778	8.4374	51.819	15.7437	53.9425	18.8567	18.4574	24.1784	33.6531	33.1923	19.353	7.99199	7.29793	43.8651	14.7841	18.3646	78.0787	29.3363	42.0441
87.0321	31.4343	54.3758	10.5686	7.7287	57.1625	2.382	33.4763	30.9071	32.0294	10.1122	15.3186	21.8554	4.15561	34.2163	5.54168	35.8579	33.9533	35.4691	23.7855	30.9724	38.6695	29.1421	26.4372	10.2371	8.03268	7.25879	45.3965	17.8429	52.0701	17.2318	16.3093	26.4789	31.7247	29.4686	18.7162	8.0607	6.41403	43.5994	15.0769	18.1906	76.352	29.6385	38.1257
87.132	33.2147	50.9775	8.64053	6.25074	55.129	2.05697	35.0343	26.5614	28.7672	9.31239	20.5051	19.5721	3.15457	30.818	4.83763	31.6079	31.1205	34.235	23.8686	27.1029	49.7034	30.8625	24.4441	8.95489	7.16165	6.24106	39.203	18.1895	47.7492	15.6833	14.315	31.4273	29.5641	33.3909	16.9549	7.70588	5.63282	41.8173	14.1762	16.8377	71.3183	38.1886	33.3933
87.2319	31.3314	46.8919	9.58053	5.04545	57.1921	1.77574	37.3913	22.6977	25.1942	8.54742	21.8164	19.9358	2.38287	27.5281	4.21938	37.2811	28.5034	34.6193	21.4622	25.4607	51.338	30.092	21.8162	7.83336	6.38435	5.3638	39.5749	21.7017	79.3377	21.1417	19.98	31.6805	27.3306	32.9738	14.9179	7.15591	4.94456	39.2004	12.7744	15.0377	64.9644	39.4212	34.083
87.3318	28.4434	42.7784	8.91645	4.06775	56.5333	1.53269	35.1736	19.3242	23.6731	7.82305	45.2203	40.0617	1.7922	24.4493	3.67825	37.7709	26.0962	32.8181	18.3796	22.6055	49.086	29.9113	33.536	14.2443	5.69109	4.60851	59.3182	22.6649	119.178	22.3413	20.0326	30.0054	25.1232	30.7103	41.8644	6.5347	4.33921	36.1848	11.2327	13.1583	58.3223	51.8753	36.1011
87.4317	35.4338	38.8825	16.5714	3.27711	54.3668	1.32278	58.5267	16.4118	53.959	48.3285	54.0921	46.9158	14.4908	21.6285	3.20552	35.7784	31.218	30.1759	15.3614	19.4503	45.3931	28.1777	51.6014	15.0859	5.07297	3.95892	63.58	23.7851	125.588	21.709	18.3926	27.6384	23.0009	27.7929	48.5175	5.90796	3.80729	33.0446	9.73125	11.3739	51.9064	53.922	39.7069
87.5317	35.5614	35.2833	21.5342	2.63891	51.4225	1.1416	63.9107	13.9158	69.286	82.3827	55.1435	50.6765	19.5609	19.0795	2.793	41.6313	32.172	27.3209	12.6753	16.4253	41.3279	25.7095	57.7683	14.128	4.5219	3.40063	64.2941	23.2988	119.203	32.686	16.3789	25.1226	20.9969	24.7777	54.3039	5.30907	3.34017	29.9473	8.35221	9.75792	45.9528	51.2181	37.9778
87.6316	32.7987	31.9933	21.0483	2.12434	48.1349	0.985279	60.73	16.6387	86.0748	105.359	52.2194	49.4677	20.3926	16.7975	2.43326	41.9498	32.6424	24.5362	10.3864	13.7107	46.118	22.9838	57.2791	22.9118	4.03065	2.9211	97.449	21.9277	108.536	35.5962	19.7151	22.6874	19.1274	21.9108	52.5561	4.75345	2.93017	26.9909	7.12596	8.33251	40.5498	46.5894	34.169
87.7315	29.0416	29.0004	18.6881	1.70975	44.7585	0.850455	53.9714	16.8237	88.2695	119.861	47.4907	46.0659	19.0411	14.7674	2.11969	52.0063	31.4441	45.2355	8.47834	11.3605	45.4357	20.2696	53.3204	23.7887	3.59278	2.50932	106.041	20.1214	97.0309	35.0039	19.0887	20.422	17.398	19.2891	57.179	4.24662	2.57045	24.2284	6.0563	7.09452	35.7101	41.4174	32.9611
87.8314	33.6983	31.2043	15.9112	1.3759	41.4393	0.734192	46.194	15.782	83.229	127.943	42.1557	41.8619	16.7193	19.784	1.84645	53.7037	29.5474	51.5997	6.90613	9.36826	42.5834	17.7102	47.7925	34.0648	3.20249	2.1558	109.626	18.1544	86.0185	40.1021	17.3219	18.3532	15.8072	16.9388	54.2576	3.78887	2.25495	21.684	5.13423	6.02942	31.4086	36.3511	29.7774
87.9314	32.9839	30.2901	13.2758	1.10717	38.2569	2.4955	38.6401	14.2233	79.5825	131.219	36.8513	37.535	14.1152	21.6352	1.60841	51.3447	27.4186	51.4147	5.61881	7.70138	50.0492	15.374	41.7963	34.5507	2.8546	1.85239	103.053	16.8346	75.9554	40.1914	15.3579	16.4807	27.0452	23.8455	59.3766	3.37788	1.97827	19.3639	4.3453	5.11842	27.6035	31.6709	26.0303
88.0313	30.0721	28.2716	21.717	0.890903	42.6916	23.4741	31.8491	20.6499	72.3078	130.953	31.8939	33.4016	17.0391	21.6583	1.40106	47.2046	25.2776	48.4134	19.919	6.31813	50.2238	13.2854	35.9414	31.9109	2.54448	1.59208	92.5093	15.297	66.9444	41.8748	13.4969	14.7934	34.2801	25.3194	66.6622	3.01006	1.73554	17.2636	3.67355	4.34199	28.724	27.4755	22.3534
88.1312	26.4687	25.9562	22.6272	0.716871	43.8281	30.3333	35.6602	22.337	67.428	128.131	27.42	29.5947	22.9032	20.6737	1.22045	48.4767	23.2233	44.3671	23.1802	5.17636	47.4459	11.4438	30.5395	28.5138	2.26802	1.36862	81.0043	13.7087	58.9501	40.454	11.8206	13.2759	37.773	24.3557	63.9635	2.68145	1.52255	15.3722	3.10337	3.68172	27.6846	25.648	19.0049
88.2311	22.8603	23.6593	20.5961	0.576842	54.3577	30.9442	35.2957	21.6431	60.3956	123.519	24.3618	26.1559	23.8409	19.1797	1.06315	54.1512	21.2966	45.9308	22.0208	4.2372	43.6337	9.8349	25.7253	25.156	2.0216	1.17664	85.9555	12.1665	51.8885	37.8143	10.3383	11.9125	38.7033	22.4008	57.7584	2.38815	1.3356	17.6376	2.62042	3.12087	33.1855	23.1206	16.0651
88.331	19.5354	21.4965	18.8463	9.3567	58.5493	28.9644	32.0359	25.6722	52.8049	117.705	22.5255	23.0829	22.2436	17.4743	0.926144	53.648	35.2888	52.139	19.343	3.46642	39.6202	9.16455	21.5318	22.0817	1.80199	1.01171	81.7416	12.2106	45.6636	34.8011	9.03707	10.6878	38.0545	21.2979	55.7397	2.12639	1.17151	21.1852	6.95131	2.64471	34.0158	20.4524	17.6973
88.431	18.6307	38.0755	16.2685	14.4467	59.0447	26.0715	27.7583	25.8744	45.4683	111.138	21.4184	20.3537	19.5221	15.7315	0.806812	50.2505	40.0532	51.8566	16.3764	13.5758	40.3964	8.30655	25.0112	19.3439	1.60634	0.86995	73.816	11.661	40.1816	31.7854	11.7875	9.58814	36.471	20.3456	50.4568	1.89285	1.02751	22.5043	8.51611	2.24055	32.5455	17.9003	23.9532
88.5309	16.7755	42.1054	13.6663	14.9968	57.4963	23.015	23.3973	24.232	38.7627	104.158	19.5249	17.9381	16.4762	14.0489	0.70285	45.6832	40.4644	48.7886	13.6057	16.9288	57.0512	7.3959	25.5144	16.9316	17.8085	0.747938	64.8495	10.8018	35.3561	28.9212	11.6397	13.5956	34.3717	18.649	44.3852	1.68453	0.901259	22.4497	8.66771	7.20902	32.1873	34.9019	24.6087
88.6308	14.6686	43.3944	11.3261	13.7112	54.7984	20.1119	19.3812	36.0181	32.8272	97.0202	17.3568	15.8046	13.5325	16.8129	0.612256	40.8312	38.9013	44.6926	11.1905	20.4475	60.5378	6.50638	24.1316	14.8153	23.9573	0.642957	61.4972	9.80813	34.3962	26.265	10.6323	23.9612	32.0261	16.7383	38.5128	1.49887	0.790665	21.5806	8.14195	8.98749	37.0993	40.1016	22.8798
88.7307	12.6232	41.4654	9.32167	11.8344	55.7622	17.4805	31.4488	39.2355	27.6759	89.9113	15.1869	13.9222	10.8945	17.5628	0.5333	36.1302	36.518	40.3857	13.496	20.3016	58.5117	10.5172	21.8466	12.9618	25.5524	0.552597	55.4547	8.78518	31.6443	25.0901	9.4498	26.8424	29.6049	14.856	33.1919	9.90896	0.693881	20.2599	8.10378	9.17544	37.4325	39.7212	25.6734
88.8307	10.7655	38.4513	7.64435	17.4695	58.3868	15.1494	35.2717	38.1374	23.2614	82.9658	23.859	12.2626	9.90583	17.1693	0.464482	31.7776	34.7264	36.2323	12.9716	18.5413	60.3297	12.0816	19.2348	11.3397	24.8482	3.84734	48.6799	7.79392	32.7188	23.3307	12.427	26.5102	34.5201	13.1048	28.5093	13.6402	0.609232	24.8249	11.5268	28.9106	40.2218	36.8925	24.7478
88.9306	9.13361	35.2023	6.25698	17.9647	58.0063	13.1087	33.8998	38.8269	25.298	76.2766	26.7017	19.1956	12.0846	16.1644	0.4045	34.9102	32.4207	32.3813	11.5201	16.2115	63.937	12.2556	16.6199	9.92035	23.1709	14.9905	42.087	6.8673	38.9649	21.4173	13.0745	24.8864	51.6931	11.5208	24.4453	14.8486	0.535134	26.6132	12.3479	35.957	45.483	33.168	22.3495
89.0305	7.72556	54.3557	5.11628	16.3605	55.9486	11.3333	30.3088	36.5469	35.4724	69.9075	26.4521	21.2455	12.1234	21.5594	0.352211	34.3372	29.9836	28.8795	14.2327	13.8233	61.7666	11.6779	14.1721	8.67868	21.1578	19.9493	36.0865	6.02085	38.5563	19.5367	15.9134	22.8268	60.4615	10.1091	20.9423	14.7353	2.08898	26.6845	12.2859	36.6788	45.5238	29.2957	30.5008
89.1304	8.78088	58.4362	4.18131	14.0934	53.0135	9.79384	26.0333	37.3501	37.957	63.8991	37.3883	20.954	11.093	23.5396	0.306621	32.0439	27.5928	25.7275	13.7838	11.6086	58.0658	10.7306	11.9701	7.59251	19.1077	21.4137	41.1085	5.25953	35.718	17.7651	15.4515	20.7053	63.8724	8.86097	17.9334	13.9654	2.63435	25.7327	20.1492	34.4433	55.2726	25.6171	41.1417
89.2303	8.52845	56.7069	3.41622	11.7934	51.7494	8.46148	21.8246	35.2243	36.5376	58.2726	40.5166	19.6133	13.5696	23.5479	0.266876	29.0713	25.3261	34.551	12.2101	9.65581	53.278	9.6376	10.0394	6.64247	17.1541	20.9784	46.1672	4.58211	32.1799	16.1286	14.0347	18.6779	63.9361	26.2212	31.1841	12.9033	2.70843	24.2083	22.4716	31.0052	68.3595	22.2707	46.2997
89.3303	7.74729	52.9215	2.7907	10.7481	49.3939	7.30943	23.4513	31.8405	33.3216	53.0346	39.546	19.3874	13.6281	22.4696	0.232238	25.9522	27.797	44.7976	10.3807	7.98253	48.3226	8.52655	8.37586	5.81154	15.3506	19.5791	48.3056	12.7343	28.63	20.3143	12.4479	23.2948	61.9734	32.0562	41.1705	11.7455	2.57326	22.4005	22.4331	27.2549	70.9193	19.2957	49.8195
89.4302	6.80618	48.5843	8.7997	11.3954	49.5668	6.31382	22.127	28.0821	29.4561	48.3389	36.5874	18.167	12.4773	31.0018	0.202068	22.9474	27.7065	46.675	8.64332	6.57314	43.5806	7.46668	6.96016	5.08481	13.7122	17.7564	45.6553	16.7402	25.3232	21.0263	13.252	29.8996	71.2335	36.9457	50.9032	18.1264	11.4907	21.8914	20.8691	23.6235	68.2534	18.4344	47.2322
89.5301	5.87256	50.089	10.0075	10.5084	48.0885	5.45363	19.59	32.7423	25.5426	44.0868	32.8202	25.0333	20.6432	49.7647	0.1758	25.2266	26.4688	44.8333	7.1175	5.39866	40.2003	6.49221	5.76618	4.44921	14.0848	15.8154	47.3446	18.2156	22.3366	26.9216	12.3979	32.6011	74.6044	36.721	62.4449	21.0586	14.6478	20.7733	18.693	20.3009	63.2103	30.8148	42.3135
89.63	5.01597	47.8685	14.3999	9.10856	49.3243	4.71056	16.7293	32.7719	22.4111	40.1231	28.8846	26.7165	22.923	57.8057	0.152925	24.8196	24.7691	41.491	5.8258	4.42661	36.5548	12.49	4.76594	3.89323	13.4735	13.9212	44.5684	18.1921	19.6766	28.0102	11.1154	41.2052	76.068	34.3033	68.3806	21.504	15.1096	32.5335	16.3779	17.3528	57.2969	34.2393	36.8246
89.73	4.25939	44.3914	20.3142	7.64762	48.4508	4.06868	13.9737	30.5847	35.7545	36.4489	25.1111	25.9426	22.0736	59.5726	0.133002	23.1651	28.236	37.691	4.7527	3.74945	33.0092	15.0062	3.93219	3.40685	12.4631	12.1575	40.0376	25.6808	17.3226	27.0443	9.81003	43.2445	74.572	31.0919	65.0387	29.7877	14.373	38.3109	14.1568	14.7832	66.2955	33.4644	31.5448
89.8299	11.9404	40.6418	20.2913	6.309	46.4197	3.51423	13.5938	27.484	40.2506	33.0605	21.6547	24.0946	19.7391	57.8033	0.115656	22.7463	28.5745	37.7099	3.87011	3.13569	29.7053	16.7674	7.84873	2.98125	11.3326	10.5605	39.9326	28.7028	21.3066	25.2729	8.60576	41.6485	71.3324	27.7405	58.5062	43.6878	13.1622	40.3172	12.1332	12.5675	66.9941	30.8798	34.7842
89.9298	14.5329	36.9989	21.9497	7.61024	43.8026	3.03531	19.0068	24.1545	39.6488	29.9457	18.5731	21.8642	16.8671	54.1682	0.100558	21.2083	27.4923	35.5756	3.14818	6.39174	26.6864	16.789	12.2257	3.36132	10.2115	13.3233	44.1661	29.0594	22.874	23.2562	7.53161	38.6601	67.1395	26.0084	54.5083	48.5315	11.8204	40.0075	15.4927	10.6695	63.6459	27.666	33.3032
90.0297	23.9684	33.5975	20.2532	25.9032	71.5781	2.62163	19.7774	27.8647	36.6145	27.0888	15.8714	20.4996	13.9762	49.6731	0.0874325	36.6441	25.8183	39.8244	2.55946	7.30275	30.1752	15.8813	13.7378	8.00069	9.15628	15.5867	42.7433	27.8935	27.0314	21.2397	6.58558	35.2717	62.501	23.6165	48.5868	48.6077	10.5049	39.4638	16.0106	18.038	58.5276	24.3885	29.978
90.1296	26.0303	39.5812	17.548	30.4846	181.914	2.2643	18.3896	27.7678	32.6094	24.4765	13.5285	18.6966	13.5223	44.9111	0.0760157	41.7913	23.9506	39.3958	2.08017	7.09688	29.8718	14.5275	32.7379	8.79553	18.2914	15.8928	38.9423	25.9225	26.6831	19.3253	15.692	32.7989	57.7382	21.0908	42.4288	46.2936	16.6361	37.67	15.1517	20.1618	52.8362	21.3023	28.3262
90.2296	24.8344	39.6023	14.7678	29.2298	258.098	1.95565	16.1513	25.8559	28.41	22.0948	11.5112	22.4095	12.1253	40.2214	0.0660831	41.7654	22.0766	39.673	1.69033	13.8231	31.6642	13.0097	40.6153	8.33153	21.6539	15.1635	34.3794	23.5892	25.203	17.5504	17.1335	29.9499	53.0492	18.6671	36.6829	47.7678	21.3901	35.1997	13.7024	23.2136	58.6604	18.5075	25.3347
90.3295	22.3658	37.4138	12.2501	25.8117	292.716	1.68904	13.7264	23.2043	24.4067	19.9272	9.78263	22.8082	10.3796	35.7874	2.41108	50.3911	20.2808	37.5388	1.37342	28.3457	49.9146	15.9152	42.135	7.51384	21.9417	13.9363	29.821	21.161	28.3383	15.9233	16.1501	27.1075	48.5519	16.6544	31.558	51.2039	23.4745	32.4196	12.0743	22.9914	62.0388	16.0292	22.029
90.4294	19.5587	34.7609	10.0869	21.8874	302.87	6.898	11.43	20.3767	21.2286	17.9571	9.27527	26.8854	8.61128	31.6981	3.35712	51.5052	18.5977	46.5848	1.11585	32.4243	54.4499	29.8572	47.1008	6.65234	20.8609	12.519	25.6032	18.7935	27.5214	25.098	14.5185	24.4274	44.3118	14.7325	27.0811	50.4467	22.9225	31.8949	10.474	21.2802	71.676	13.857	18.8615
90.5293	16.8317	31.8509	15.2828	18.1576	298.952	19.066	9.39309	17.6549	18.2175	16.1696	8.4412	27.6933	6.98483	33.2724	3.59543	48.9983	17.038	47.8427	0.906555	39.852	55.2858	35.6609	51.6693	5.8469	19.2374	11.082	21.8486	16.5718	25.3014	32.2974	12.827	21.9639	40.36	12.9713	23.21	47.6269	21.2607	30.3947	8.99717	19.0044	72.3878	17.8599	16.009
90.6293	14.3544	34.1613	20.7181	14.8774	287.25	24.2136	7.65165	15.1667	15.4956	14.5503	7.49601	26.4648	8.39555	33.2624	3.49014	50.9203	32.15	45.6674	0.7365	42.4155	52.4872	41.1615	59.6148	5.12408	17.4644	16.0947	35.991	14.537	26.7485	35.7171	20.2491	31.5715	45.1362	11.3908	19.8793	43.9108	19.2202	28.3706	7.68024	16.6286	68.7499	18.4383	22.8562
90.7292	13.5827	33.1232	21.1606	12.1019	271.543	34.0722	6.19618	16.8689	17.9422	13.0853	11.0288	24.3799	8.94905	36.6425	5.49016	48.8306	37.5536	42.1339	0.598342	42.3305	48.3803	41.8424	59.9432	4.48543	15.7233	17.8034	40.5376	12.7037	44.9049	38.1219	20.8072	33.7163	46.6123	13.034	17.0209	39.9256	17.1416	26.1106	6.52951	14.373	65.8312	17.6233	23.8471
90.8291	12.1833	30.9024	19.1167	9.80224	254.086	35.9958	4.99725	16.55	17.8885	11.7611	12.1049	22.0252	8.44987	38.7392	9.21851	44.9655	41.3489	41.1029	0.486098	38.7575	48.5358	39.9147	56.2446	3.92462	14.0919	17.6981	68.0926	11.0705	48.4817	37.1914	20.9966	32.6984	46.0463	18.6367	14.571	35.9983	16.0983	23.7947	5.53649	12.3306	71.0292	21.9304	22.32
90.929	10.6312	28.3664	16.407	7.91932	236.198	34.1871	4.01908	15.2855	16.6251	10.5659	17.6858	19.6836	7.46956	38.1104	10.3989	46.2895	45.4389	38.3226	0.394889	33.9347	45.8453	36.7006	50.667	3.43335	12.5985	16.6551	75.1331	9.62712	46.4237	48.0169	19.317	30.4481	44.2626	22.7181	24.8498	38.9545	14.6459	21.5318	16.9826	14.6742	69.6325	35.0368	19.869
91.0289	9.13808	33.1156	13.744	6.38825	218.636	30.9874	3.22604	13.6535	14.8619	9.48857	27.5668	17.4829	11.3492	36.0096	10.3228	50.2415	45.3148	37.86	0.32073	28.9599	42.1588	32.9762	44.4614	3.0034	11.248	15.183	94.1787	8.35885	42.4279	50.0876	58.9803	27.8217	44.3679	23.0447	26.6661	43.4041	13.106	19.3848	21.2139	14.7245	65.1276	38.5005	17.756
91.1289	7.78788	33.0389	11.3743	5.1483	201.818	39.9844	2.58592	11.9552	12.9779	8.519	30.7817	16.3036	12.2988	33.1949	9.66663	49.1534	43.3019	47.5144	0.260394	24.4825	38.2795	29.1834	38.3263	2.62721	10.0345	13.57	95.544	9.53215	55.3844	48.4121	66.6325	25.9151	43.0426	25.9224	29.5894	43.5573	11.6238	17.3866	21.749	13.7174	59.3694	37.4576	19.0309
91.2288	10.8597	31.1788	9.35473	4.14655	185.952	40.7711	2.07074	15.0001	26.9368	7.64754	30.4629	14.8272	11.7068	34.4933	8.7801	53.2796	40.5271	48.9821	0.588255	20.4504	34.5424	25.5619	32.6244	14.5895	12.9796	11.9736	89.0439	9.74688	56.31	45.2633	70.709	23.683	40.8936	25.5278	28.2757	41.5263	10.2586	16.4261	20.5028	12.859	53.3227	34.4868	18.0136
91.3287	11.2892	34.6275	7.66887	9.11011	171.126	38.155	1.65728	15.4488	31.848	6.86513	28.3975	20.7059	24.7678	33.62	13.7095	52.095	37.5296	46.8447	8.81793	24.6918	31.0747	26.5109	27.5186	17.1283	13.5608	10.475	83.3485	9.41043	56.9203	41.6611	66.0871	24.8433	60.1241	23.7466	25.4874	38.5001	20.3097	17.156	18.502	11.5646	48.7812	30.8602	16.1251
91.4286	11.8879	33.9853	6.2762	49.0527	157.355	34.3405	1.3265	27.8876	34.6174	6.16268	28.943	22.1893	29.1286	59.9644	15.1786	48.4665	34.5614	43.2606	10.9646	24.512	39.6853	31.2141	23.0561	16.5339	13.07	9.11059	74.6543	8.77861	53.1784	38.0523	59.231	32.1564	73.9222	21.4804	22.3755	35.1221	23.4107	16.9505	16.283	10.1605	61.7241	27.1858	14.0275
91.5286	11.1978	31.8632	5.13192	59.8075	144.615	30.3122	1.06213	31.9645	33.5667	5.53069	27.4048	38.3418	28.7785	71.71	14.9495	43.8949	31.7418	39.2556	17.394	22.3851	45.7734	32.0142	19.2202	22.8789	12.1345	7.89191	65.2891	8.00957	48.0898	34.6232	52.27	33.3325	79.9536	19.1491	20.0895	31.7314	23.304	16.197	14.114	8.80405	64.5797	26.3682	19.8337
91.6285	10.0214	29.3106	4.19434	58.0381	132.859	26.487	1.85094	31.7672	55.8312	4.96065	24.9213	48.6352	26.1122	88.205	13.944	39.1462	37.4143	35.2967	70.0089	19.5715	54.7131	30.6883	15.9617	35.2543	11.0548	7.37315	56.3247	7.1989	42.8583	35.8949	45.8532	31.9408	84.5569	20.4415	17.6618	35.7098	21.8124	15.1456	17.0857	24.1087	62.4067	24.2399	20.637
91.7284	8.73394	40.5481	3.42725	51.5337	122.029	23.0201	2.04494	29.5383	62.7754	4.82823	22.1205	50.5185	22.5233	93.2273	12.6379	34.5933	38.348	31.5825	82.3427	16.688	67.0365	28.3005	13.2175	36.2524	18.6892	6.69115	54.6557	9.39308	37.9388	34.6042	40.1309	37.3622	84.6946	19.7141	15.3205	35.9737	19.8126	13.9564	17.311	37.5462	57.9247	21.6729	19.2927
91.8283	9.69721	42.4622	2.80007	43.8234	117.666	19.949	1.95404	28.0051	61.8037	4.63159	19.3365	48.4639	42.0844	91.7012	11.2705	30.4012	37.1115	28.185	78.5016	22.1319	68.2084	29.6233	16.2477	33.6347	21.0194	10.8141	49.86	10.191	33.4773	32.3128	35.0908	37.4749	82.1272	18.1615	13.2018	34.3651	17.7164	12.7295	16.2245	41.0942	52.574	22.8583	17.1639
91.9282	9.33354	43.0888	2.28747	36.4118	111.473	17.2603	1.74235	25.3898	62.7155	4.39411	16.735	44.7349	63.815	86.6396	9.95681	26.6268	34.9528	27.4384	111.414	27.7251	64.8127	28.707	16.7922	41.6115	20.8878	12.3545	51.6494	10.1627	29.4961	33.1314	30.6727	35.4169	78.0041	16.3509	11.3383	31.8969	15.7085	11.5257	14.5939	39.8488	47.098	21.8528	14.8818
92.0282	8.44175	40.9314	1.86857	29.8594	104.45	14.9212	1.49466	22.4329	58.8202	4.13381	14.3875	40.4585	77.5468	79.8641	8.74713	23.2723	32.4729	31.5095	112.644	27.8922	62.0815	30.7529	15.9944	42.7821	19.6803	21.2586	48.5958	9.66917	31.3277	31.7919	26.8071	32.5896	73.0693	19.4251	9.72164	29.1177	13.8633	10.3805	18.9049	36.4874	41.8624	20.0331	12.7214
92.1281	7.39895	37.8626	1.5263	24.2998	97.1836	12.8931	1.25261	19.5111	52.8612	4.53394	12.3138	36.1792	105.595	72.4566	7.6586	21.0783	29.9558	31.4765	101.598	25.6371	62.4096	30.1606	14.5422	39.6906	18.066	24.7025	46.9611	8.93609	37.0319	29.6228	23.4274	32.3119	67.7978	19.5312	8.32849	26.3172	12.2031	9.31294	19.6366	32.3887	46.9243	17.8846	27.0253
92.228	9.45852	34.6262	10.2913	19.6863	90.0136	11.1378	1.03453	16.8025	46.3127	4.73236	19.9831	32.1454	110.422	65.042	6.69188	18.7986	27.5307	34.2947	87.1333	22.4952	61.4327	28.1933	12.8396	37.3135	16.3616	25.1132	61.751	8.10213	37.6571	30.7158	20.4731	30.3846	62.4876	18.3494	7.13202	23.6417	10.7259	8.33125	18.6285	28.2382	46.7872	29.0628	30.7805
92.3279	11.54	31.5074	12.3175	15.9058	89.8352	9.6201	0.846387	14.3779	39.9311	4.78091	22.5669	28.4558	103.266	61.9839	5.83997	16.6126	33.0554	33.5627	72.8802	19.2221	57.554	25.5999	15.0983	33.5615	14.7112	23.9231	63.6564	7.25029	35.2635	29.6137	17.8912	30.181	57.3199	16.6855	6.10623	21.158	11.9178	7.43723	17.5787	24.3543	44.1469	32.0715	45.4224
92.4279	11.4999	28.6051	11.7525	12.8304	87.8574	13.7584	0.688341	12.2519	34.0719	4.71997	24.4096	25.1355	95.1933	57.4461	5.09265	14.5996	34.1108	31.3399	60.1608	24.6875	52.7241	27.9891	29.5114	29.6854	15.8828	21.9667	59.7623	16.4017	31.9215	27.6549	19.6906	28.4035	52.8816	24.344	5.22755	18.8906	11.696	6.62866	16.6384	20.865	40.4432	36.9991	47.8219
92.5278	10.5725	25.9438	10.3309	10.3396	83.9466	14.454	0.557519	28.8379	57.0598	4.58149	23.8036	32.6422	82.9303	52.3023	4.43881	12.7871	33.1121	28.5999	49.308	25.0513	47.7838	27.7313	35.1852	26.084	15.5241	19.7213	55.3614	20.7998	34.6558	25.4395	18.6033	26.6045	48.5417	26.1139	9.98983	16.8412	10.8748	5.90104	15.0473	20.7914	41.6833	36.7055	44.9308
92.6277	9.34622	31.4138	8.75444	8.32748	79.0733	16.8066	0.4506	34.8351	71.4793	4.38996	26.4573	34.1782	69.6418	47.0616	5.84636	11.1762	31.2331	33.9924	40.2545	23.1207	43.0791	26.0752	35.8968	23.4298	14.512	39.9528	49.3149	22.306	33.2502	23.2297	19.2033	24.3772	61.4236	25.2295	10.9556	15.0001	9.84462	5.24876	13.2586	19.3024	39.9896	34.1171	40.0729
92.7276	8.09161	31.698	7.28728	11.2335	73.813	16.5548	0.363725	35.3637	73.5336	4.16333	26.1286	32.9072	56.993	42.0089	6.14989	9.7556	29.0398	40.7602	32.7917	20.3328	38.7362	23.7637	33.9529	20.7134	13.2679	48.2445	42.9953	22.1077	30.4135	22.6632	21.4653	22.1004	67.2917	23.2545	10.4261	17.7767	8.78785	5.98055	23.3156	29.7643	40.9945	30.6849	34.7915
92.8275	12.3229	30.0456	7.96755	11.2487	73.3282	15.2598	0.293523	33.2405	69.4445	3.91513	24.3297	40.4609	60.6934	51.1687	5.92174	8.50878	26.7998	41.3655	26.68	17.3974	34.7857	21.2292	30.7381	20.5359	19.0464	49.8613	37.0254	20.9559	27.2457	21.2799	20.3704	32.6645	82.5417	20.9332	9.38144	21.9363	7.78516	6.19282	26.4544	32.4895	42.9819	27.1085	29.7636
92.9275	13.123	30.9998	9.16319	10.1285	73.7106	13.6328	0.236872	47.1019	62.6566	3.65595	21.9082	41.5677	57.2812	53.8566	5.46007	17.7322	24.6354	47.6274	21.6927	14.6416	31.2178	18.7144	39.7436	18.8229	23.2354	47.9153	43.4438	19.3196	35.1593	19.6268	18.3564	35.1374	89.1814	18.6092	8.22866	22.9568	6.8681	6.08847	31.8757	31.4688	46.8587	30.1869	25.25
93.0274	12.4198	30.8524	8.6328	8.67505	71.5886	23.0806	0.191379	53.1919	55.0282	3.39399	19.327	39.6753	50.622	52.857	4.91754	21.0536	32.9033	47.6243	22.1779	12.1957	28.0068	16.3479	41.9128	32.9389	23.7997	44.2245	43.0343	17.4865	35.6315	17.9452	22.7551	34.1731	90.4058	18.9376	10.7571	22.3561	6.04491	5.79999	32.2374	28.7982	54.228	29.53	30.0284
93.1273	11.1411	38.1882	7.54778	7.23624	68.1254	25.2686	0.154873	52.5312	59.6611	3.13532	16.8274	36.5266	42.922	49.8731	4.36995	35.4992	35.1981	44.9171	20.0931	18.537	25.1218	14.1902	48.9422	37.8211	22.7485	39.8324	39.6569	15.6284	33.3221	19.0758	29.5701	31.8617	88.3166	17.8837	10.8244	20.9726	5.3133	5.41305	30.7407	25.556	54.8045	27.2611	34.7533
93.2272	9.72225	49.1114	6.37969	5.9474	64.0174	24.8308	0.125601	49.3556	58.0703	2.88438	25.4366	32.9875	35.3704	49.1808	3.85277	40.2459	34.7094	41.1965	17.2693	22.9109	22.5321	15.5786	53.2596	36.2843	21.0341	35.321	41.1394	13.8436	30.3332	18.5798	29.1744	29.1309	95.855	16.2997	11.7082	26.4794	4.75353	4.98225	27.916	22.2776	68.9826	24.7861	33.8927
93.3271	8.35682	50.4342	9.6635	8.39539	60.2935	22.8638	0.102138	44.52	53.2817	2.64424	28.8872	43.2072	28.5465	54.7746	3.38074	40.1224	32.9907	39.2397	22.1458	22.9388	20.2085	19.1172	52.0906	37.2581	22.916	31.6606	44.6272	12.184	27.1148	19.4664	26.6425	26.3825	98.2935	17.3757	11.0838	27.9544	20.3377	4.54171	28.047	26.8006	72.0353	22.029	30.7771
93.4271	7.12191	48.7257	9.81879	8.51503	67.514	20.4152	0.083347	42.8598	60.4311	2.41692	28.8048	45.3698	22.676	57.5729	2.95802	37.701	30.7932	36.1657	31.2529	21.0353	23.7186	19.9583	48.1121	34.5524	22.4829	40.5515	47.0616	10.6733	24.036	18.849	23.6773	24.5186	96.6915	16.7426	9.94736	27.3404	25.8382	4.11205	26.176	45.9363	69.5472	19.3315	26.9762
93.527	6.0396	45.391	8.85273	7.95779	69.4232	17.9468	0.0682734	39.1856	59.7213	2.20347	27.4588	44.4899	17.7886	56.4635	2.58341	34.3346	29.0739	37.2455	31.4339	18.4336	23.7899	19.3142	42.913	36.8017	21.055	42.91	44.6336	9.31771	21.2235	17.6375	20.827	22.3825	92.6963	15.4117	16.8953	25.7121	26.6221	3.70508	23.4893	51.5157	65.6569	18.4051	31.619
93.6269	5.10707	46.8549	9.5888	6.94246	68.2879	27.9337	0.0561357	34.7949	62.6174	2.0043	34.5299	41.5254	14.2952	53.2533	2.2539	30.7192	27.0452	37.5774	33.0074	20.6727	33.1293	17.9128	49.0639	41.6024	21.8467	41.7383	62.5193	12.0461	26.1767	16.2402	18.2469	35.4002	87.379	13.8636	18.1124	23.6573	25.3107	3.32693	20.6029	50.4738	60.1666	16.7619	39.1713
93.7268	4.31128	44.7989	15.146	5.84901	79.1398	33.3095	0.0462751	44.2308	59.692	1.81931	35.9046	46.2444	11.3174	56.2815	1.96498	35.097	24.9653	35.5858	30.2196	19.9399	35.0196	16.1841	49.7425	39.7347	20.9927	39.7607	65.7278	13.0206	31.1748	14.8366	15.9616	38.7202	81.4286	12.3195	22.6333	26.3621	23.1714	2.98016	17.8213	46.4614	66.473	24.3711	47.7165
93.8268	3.63594	51.6035	15.5343	4.83455	82.7242	33.1012	0.0381905	47.9824	55.5289	1.6481	34.3455	45.7286	8.85425	55.3582	2.11954	35.1022	34.457	32.7043	26.1016	27.6493	33.7962	27.2451	46.8871	35.9456	19.4617	39.5694	62.2528	15.7556	48.0568	13.5013	13.9539	37.9003	75.2817	10.8747	22.4789	26.4501	20.8054	2.66508	15.2808	41.3643	66.356	26.1121	47.3885
93.9267	7.47197	58.3826	14.0562	3.9527	82.1094	30.6322	0.0315372	48.6082	58.2659	1.49008	37.3207	48.658	26.0472	52.3016	2.06401	34.1098	37.8431	48.1476	21.9115	33.3157	31.3854	31.6545	42.3575	31.8652	17.7171	37.2581	56.1011	18.7207	50.9432	12.2621	21.432	47.8018	69.2081	9.56415	31.8649	25.2251	18.4878	2.38068	13.0294	36.1256	62.6497	25.1352	53.2957
94.0266	8.4903	61.4963	14.8819	3.21111	79.1537	44.8177	0.0259175	45.6415	56.67	1.34464	36.4733	48.5495	35.324	48.211	1.91367	36.4642	37.7307	52.0779	36.7514	37.694	28.6322	32.2736	37.2399	28.0237	15.9745	33.9734	49.2312	19.515	48.4587	34.3527	21.9089	49.1553	63.3687	8.39441	32.7769	43.6913	16.3349	2.12514	11.0694	31.1886	60.4605	23.0189	60.9573
94.1265	8.24539	59.2395	13.6263	2.59871	74.9759	54.6889	12.2232	41.1556	51.9757	1.21117	33.7679	45.7033	41.6853	43.7392	1.7283	35.4314	36.0506	50.8154	38.4937	36.4893	37.9526	39.7018	32.1435	24.5666	14.3287	39.3741	42.5563	19.0458	49.954	41.8006	20.2403	46.9482	57.8533	7.3594	30.4532	50.8334	14.3869	1.89628	9.38195	26.736	56.0775	20.5392	59.1855
94.2264	17.36	55.1184	11.7658	2.09828	70.2449	56.0615	16.6444	36.2442	56.8739	1.08905	30.3029	70.5135	41.2444	39.9632	1.53792	32.8565	33.7385	47.3834	35.2082	32.9071	49.1125	41.4909	27.3872	21.508	12.8161	39.9829	36.4631	17.8848	47.0245	42.7812	18.0642	43.6266	52.7061	6.44795	27.1113	51.9592	12.6487	1.69171	7.93943	22.8178	50.8761	18.0647	85.4226
94.3264	19.8107	50.5352	9.88522	1.69187	76.7892	71.801	17.1758	39.8165	55.3175	0.977622	41.9772	89.1337	41.1973	36.0442	1.35693	29.7032	31.2421	47.8006	30.3966	28.5687	53.7693	40.1734	23.117	18.8203	11.4453	38.0647	31.078	16.3877	43.8932	41.0223	15.9155	39.8246	47.9425	5.64737	23.6613	54.2994	11.1092	1.50904	6.71185	19.4194	49.39	15.7583	106.811
94.4263	19.2704	46.0349	8.19302	1.36302	80.5412	78.3988	15.9091	38.8503	50.7358	0.876214	45.1874	92.4742	37.6068	32.2269	1.19154	40.8676	28.7708	66.4748	25.5112	24.2568	52.599	41.0712	19.378	16.4648	10.2123	34.9391	26.4039	14.7711	39.6774	51.0971	13.9529	45.7916	43.5596	4.9451	20.4515	52.8488	9.75135	1.34589	5.67027	16.4978	45.9554	13.681	107.254
94.5262	17.5176	41.8149	6.7433	1.09749	80.0914	81.143	13.9437	35.7775	50.3757	0.784069	43.9652	88.6648	32.5623	34.0474	1.04369	43.7455	26.4178	74.5463	21.0973	20.3169	49.1431	39.9878	16.1598	14.4027	9.10781	31.3604	22.3893	16.6379	35.3552	56.6957	19.0104	68.6722	39.5443	4.32956	17.5921	49.5678	8.55645	1.19988	4.78824	13.9997	41.7687	15.4616	129.468
94.6261	15.3947	37.9327	5.52997	0.883327	78.9197	87.8567	11.8362	36.402	46.7166	0.70053	46.468	81.8192	27.2303	33.4824	0.913089	42.532	26.1704	73.7949	17.3087	16.8712	44.9605	37.2203	13.4233	12.5984	10.1855	32.9976	18.9627	16.9097	31.2951	56.1527	22.4401	74.1466	35.877	3.79019	15.0956	45.5273	7.50626	1.06871	4.04227	11.871	37.4492	16.4747	128.183
94.7261	13.2846	34.3909	4.5263	0.710696	75.7522	93.2887	9.84973	34.2547	54.8862	0.624736	52.2389	73.9857	22.2168	31.6299	0.798444	44.5675	27.8148	69.2778	20.5589	13.9327	40.7221	33.7057	11.1169	11.02	10.0992	32.0051	16.0489	16.2678	27.6147	53.0829	22.342	83.1764	32.5354	3.31754	21.3876	41.3012	6.58396	0.950482	3.4119	10.0613	33.3032	15.8215	144.564
94.826	11.3469	31.1717	13.2578	0.571589	71.5638	88.7832	8.09211	50.192	65.8074	0.556024	51.8554	66.1541	26.1983	29.1538	0.698056	42.907	32.3126	63.392	19.6632	11.4648	36.7016	29.9851	9.18562	9.63919	9.50547	29.6997	25.3924	15.1398	24.3307	49.1177	20.4647	82.1897	29.4957	2.9037	21.9975	37.1862	5.77434	0.844195	2.8795	8.52489	29.4695	16.9385	139.621
94.9259	9.63501	28.2505	14.9637	0.459533	66.9355	80.5519	6.59181	54.444	66.5562	0.493676	49.8025	58.775	25.9131	26.4481	0.610239	40.4122	32.9388	57.2498	17.3237	9.41192	32.9972	26.3581	7.57642	8.4314	25.084	32.7909	33.9158	17.5442	24.8966	44.9808	18.2078	86.6413	37.1449	2.73231	20.4374	33.3262	5.06388	1.43002	2.42996	7.22189	31.6197	16.3004	126.205
95.0258	8.1535	25.6017	14.0104	0.369357	62.2068	71.395	5.33903	52.8201	62.3161	0.43717	45.6603	52.0279	23.5274	25.1078	4.57305	36.8525	31.7978	51.3459	14.6885	7.71473	29.6304	34.0755	6.24056	7.37504	30.7774	37.9105	36.0957	18.077	31.7816	40.9822	16.0236	102.575	40.6086	2.48519	33.1351	29.7808	4.44064	1.7241	2.05045	6.11752	54.633	18.7866	111.312
95.1257	6.88601	23.2007	12.2168	0.296896	57.5718	63.3305	4.30756	50.4657	55.9479	0.385987	40.7328	52.766	20.302	23.2139	6.14325	32.9986	29.9115	45.8803	12.2129	13.0573	26.5909	36.3271	5.13479	6.45117	38.4277	38.4545	40.6334	17.5276	32.1094	37.2435	14.042	103.314	43.3246	2.22063	35.1809	26.5649	3.89411	1.83375	1.7301	19.7757	64.6527	26.5185	96.0573
95.2257	5.80877	31.8036	10.3128	2.11628	53.137	63.737	3.46616	45.9485	55.2651	0.339691	35.7211	55.0984	16.9376	21.1025	6.50651	29.233	31.4351	40.9144	10.0491	14.338	23.8558	35.5393	4.22157	16.0011	40.1966	36.5876	39.6065	16.3926	29.992	33.8021	12.2853	97.8152	46.6821	1.96516	33.0854	23.6696	3.41496	1.83023	1.45972	24.6689	65.9372	28.1708	81.8935
95.3256	4.8967	34.5734	8.56786	2.61788	48.9549	59.3117	2.78405	40.7001	51.1111	0.297842	30.9809	63.1683	13.7954	18.9684	6.28681	31.7095	35.3308	36.4463	14.7093	15.077	29.1605	33.1728	3.46883	17.6764	38.7627	33.7105	36.2126	14.9803	27.1191	38.515	10.7416	90.0827	47.2517	21.7361	29.6148	21.075	2.99494	1.76015	1.23155	36.9428	62.9318	53.3765	78.7472
95.4255	4.12619	40.034	7.0605	2.55226	53.0148	53.2359	2.23334	40.2101	75.2343	0.260049	26.673	63.2011	11.0358	16.9202	5.80912	31.0166	35.5559	32.447	21.3042	23.5983	29.6477	30.0937	6.49765	16.7695	35.9986	33.2908	32.0317	13.4777	24.1674	38.5244	9.38975	92.4775	46.1174	28.894	25.9132	25.6009	6.19071	1.65342	1.03899	39.9982	65.4121	60.9759	71.0322
95.5254	10.371	39.8367	8.10799	2.2706	54.5213	46.9251	1.79006	40.8242	81.7387	0.225997	22.8506	71.2777	11.7757	15.0134	5.23975	28.8644	34.1212	28.8771	21.5708	29.1927	28.1629	26.803	14.0247	15.1335	32.8012	31.2116	38.2692	11.9947	22.7613	36.5771	8.20734	92.2245	43.9878	30.1564	22.4261	26.6282	7.19335	1.52896	0.87649	38.603	63.9163	60.2614	62.0437
95.6254	12.1707	37.5545	7.63493	1.9323	57.2761	40.9731	1.43393	38.3751	85.6242	0.195368	31.2538	80.7274	11.1245	13.2723	4.66134	30.4094	32.002	25.6956	19.467	29.2376	25.9662	23.5797	17.0778	13.4032	29.5892	28.3852	47.2029	10.5927	41.6368	33.9146	7.17365	86.9441	41.3226	28.7949	19.3024	25.8543	7.98954	1.39857	0.739394	35.2602	59.6744	55.909	53.2565
95.7253	11.9622	34.6267	6.67392	1.60578	57.0029	35.596	1.14821	34.6249	98.7631	0.167863	36.2286	125.792	9.83699	11.7026	15.8157	29.3511	29.6664	22.8623	16.7002	26.8157	29.0438	25.5797	27.5861	19.801	26.5475	25.3283	47.6181	9.30216	45.7072	31.0895	6.27014	92.9918	38.4164	34.3861	16.5681	24.216	7.83931	1.26943	66.2366	94.4067	77.8151	50.2354	103.832
95.8252	12.0374	34.2431	5.64046	1.3169	55.0357	30.8406	0.919163	30.5045	98.3089	0.143162	36.4489	203.453	10.2176	10.2995	20.0552	27.1224	27.3341	20.3405	13.9705	23.5011	30.0037	25.2461	31.904	20.1902	23.748	22.3224	44.2617	8.13538	44.0252	35.1368	5.48052	90.2372	35.4554	34.6262	14.2013	22.2241	7.28769	1.1457	164.618	195.066	139.51	60.6338	116.437
95.9251	11.1157	40.3331	4.68888	1.37717	52.1776	26.681	0.735681	33.1923	91.2885	0.121022	34.2786	309.507	9.52251	9.05283	20.8227	24.4707	26.7409	18.0963	11.5332	20.0671	45.3107	23.6858	32.1145	18.681	21.2092	19.511	39.4982	7.09337	40.3357	35.0405	4.79039	84.0486	32.5537	32.5418	12.1638	20.1516	6.59602	1.02967	208.534	360.643	161.827	106.868	112.212
96.025	11.165	40.3523	3.86517	1.26306	48.9093	28.5403	0.588677	32.2478	81.567	0.101201	31.049	340.208	8.35176	7.94979	19.9287	25.2329	25.5045	16.0994	9.45309	16.8669	48.9187	21.5566	43.065	33.8148	18.9248	16.9582	34.4709	6.17089	36.1618	33.2257	4.18721	76.8077	29.7788	29.5863	10.4148	18.1391	5.88647	0.922386	214.891	566.58	191.53	145.781	101.327
96.125	10.3015	47.7043	3.17224	1.09177	45.5145	27.2422	0.470982	29.6293	80.8597	0.0835484	27.492	334.574	7.04547	6.9767	18.3152	24.1077	23.8481	14.3226	7.71761	14.0379	47.6001	19.2405	46.0423	35.7868	16.8779	14.6826	29.7011	5.35936	32.0997	30.7881	3.66007	69.5441	27.1672	26.442	8.91538	16.254	5.21317	0.824192	203.084	621.573	195.332	153.268	88.5549
96.2249	9.12339	47.7822	2.59755	0.915173	42.1564	49.7993	0.376893	26.3858	74.9234	0.0678261	23.9938	312.722	5.78478	6.12007	16.4638	22.1552	22.0741	12.7419	6.28695	11.61	44.3678	18.5811	53.9132	33.5097	15.0484	12.6783	25.399	4.64873	28.3619	28.215	3.19942	62.6791	24.7353	23.4152	7.63089	14.5238	4.59738	0.734968	183.519	603.346	202.99	146.322	76.0361
96.3248	7.90648	45.1615	11.0657	0.754327	38.9267	55.4056	0.301662	23.0612	66.86	0.053961	20.7439	284.747	4.65599	5.36705	14.6126	19.926	25.8231	13.1641	5.11524	9.56286	41.0637	17.2124	54.5703	30.0961	13.415	10.9273	21.622	4.02853	25.0044	25.7158	2.79687	56.3621	22.4879	20.6306	6.53096	12.9549	4.04475	0.654357	161.642	552.743	253.249	133.444	64.6409
96.4247	14.0003	41.6863	12.9066	0.615893	35.8725	53.6996	7.82058	19.9212	58.7814	0.0417255	17.8216	255.595	9.60103	4.70578	12.8726	17.697	26.3925	12.5984	4.15904	7.85567	37.4007	15.5403	51.3913	26.605	11.958	9.40584	18.3563	3.48861	28.8769	23.3739	2.44507	63.4856	20.4218	18.1266	5.5892	11.5425	3.55384	0.581858	140.18	490.802	292.208	118.799	54.6404
96.5247	15.4492	38.0874	12.2148	0.500262	46.2499	57.6147	13.4772	17.0804	50.7947	0.0310076	15.5255	227.589	11.2328	4.12546	11.2886	15.5994	25.5081	11.6384	3.38028	7.98842	33.8004	21.2024	56.6565	23.3718	10.6586	8.08881	15.558	3.01946	28.2944	21.216	2.13759	62.8261	18.5301	15.9017	4.78293	10.2768	3.12015	0.516881	120.394	427.985	339.544	104.351	46.0337
96.6246	14.8339	34.6424	10.7004	0.405195	50.6128	74.0142	14.8431	14.5736	47.8331	0.0214883	13.4066	201.719	15.621	3.61639	9.87242	26.9247	24.0086	16.3527	2.74675	7.38014	30.4296	23.0628	55.766	20.4797	9.5003	6.95169	13.173	2.61239	26.1068	19.244	1.86882	73.204	16.803	13.938	4.09275	9.14574	2.73817	0.458813	102.761	369.161	343.726	90.9577	39.5972
96.7245	13.4009	31.4453	9.05276	0.327788	51.714	75.3668	16.7431	12.3952	59.6006	0.0129087	11.5087	178.312	16.4541	3.16997	8.61932	30.6994	22.2974	28.6941	2.23174	6.49376	27.3425	22.7927	60.2424	20.4348	8.46776	5.97183	11.1467	2.25957	42.8535	27.2676	1.63384	73.3256	15.2302	12.2109	3.50189	8.13679	2.40233	0.407045	87.3598	316.291	326.839	78.9292	56.3497
96.8244	11.7381	29.7913	7.52946	0.26508	50.6884	70.4894	21.4087	10.5204	61.1897	0.00512086	9.83985	157.377	15.4443	2.77857	7.51747	41.9221	20.9529	32.3907	2.05593	5.55791	30.0043	21.4007	58.7057	27.9183	7.54744	5.12866	18.2407	1.95405	46.0521	29.2236	1.42835	69.2591	13.8009	10.695	2.99612	7.23773	2.10735	0.361006	74.0727	269.856	300.706	68.3111	58.7388
96.9243	10.1105	34.3269	6.20851	0.214422	55.914	63.4243	21.6323	15.9588	57.7286	-0.00191026	8.38994	139.559	13.6041	2.43553	6.55231	44.7652	19.4438	33.0388	1.78102	17.9683	29.3767	19.4862	59.3528	28.888	10.6992	7.38699	40.1568	1.68966	44.0233	28.557	1.24858	63.7134	12.5044	9.36596	2.56322	6.43726	1.84843	4.29525	62.6988	229.629	271.546	59.0293	54.9554
97.0243	8.62654	34.1035	10.7907	0.173537	57.0736	68.3687	19.8357	17.4889	52.0559	-0.00829757	7.14012	123.402	11.5096	2.13504	5.70887	43.4747	19.7128	52.771	3.03813	21.9756	27.4571	27.3608	66.3105	26.8564	11.4971	8.14897	62.7388	1.46098	40.2051	26.8334	1.09138	57.8758	12.3604	8.20161	2.19273	5.72486	1.62134	6.47365	53.0114	195.07	255.465	50.9615	48.9108
97.1242	7.32037	32.1297	11.2875	0.140526	58.63	65.4593	17.2867	17.7939	45.7022	-0.0140602	6.06848	125.376	9.46975	1.87197	4.97293	40.3038	21.1076	69.187	3.19342	21.9187	38.9121	30.064	71.386	24.0562	11.2155	8.08951	67.9934	4.3096	44.6393	24.7576	0.954066	55.0355	18.1739	7.1819	1.87574	5.09106	1.42236	7.52735	44.7873	165.534	233.648	43.9721	42.4167
97.2241	6.19226	29.617	12.5	0.11383	57.6406	59.5585	14.6223	16.7444	39.4573	-0.019019	5.15296	119.048	7.6338	1.64172	4.33142	36.4295	20.8221	72.3418	2.92481	22.5334	41.3282	29.8601	69.4454	21.2434	15.9092	7.60575	65.2488	5.71605	43.1655	22.6403	0.834318	62.3383	21.1203	6.28901	1.60455	4.66266	1.24826	7.87337	37.8205	140.375	210.262	37.9288	41.1744
97.324	5.22821	31.1986	11.6288	0.0921802	55.7238	52.8636	12.1396	15.117	33.6972	-0.0230415	23.8526	119.645	6.05837	1.44015	3.77255	53.2955	19.7937	69.5933	2.52667	20.9244	39.9585	28.1161	63.9404	18.6538	18.3971	6.92834	66.5955	6.24164	39.6123	20.613	0.73021	61.8158	22.241	5.50722	1.37257	12.457	1.09614	7.7859	31.9269	118.988	192.581	32.7098	37.3084
97.4239	4.40936	30.0546	10.112	0.0745701	56.0251	60.1633	9.95657	20.2246	41.9805	-0.0262283	31.7084	113.02	11.9858	1.26332	3.28581	58.1399	18.4759	64.4529	2.12123	18.463	37.1383	25.646	56.9163	30.6349	18.4792	9.84702	81.7179	6.24489	40.2924	23.7331	0.640113	66.8487	36.7292	4.82264	1.17416	15.7565	0.96333	7.44397	26.9458	113.965	173.451	28.2057	32.6648
97.5239	3.71631	27.9643	13.2116	0.0602336	54.4129	66.2135	8.09988	21.3089	43.097	-0.0285808	33.6516	103.489	13.9003	1.10777	2.86195	57.0092	17.0851	58.5723	2.57601	15.8288	33.8923	22.9237	54.3768	34.2197	17.4985	11.9621	82.2872	5.95295	37.7353	23.8288	0.562342	68.3905	44.3425	4.22307	1.00448	16.646	0.84724	6.9635	37.1422	107.734	154.673	24.3203	28.0752
97.6238	3.13097	25.6395	12.933	0.0485666	51.7766	63.91	6.55307	20.3956	54.9196	-0.0300748	32.5175	93.1837	13.6504	0.97026	2.49279	53.1168	15.7219	69.335	8.42911	13.3381	30.6588	20.216	49.5295	43.4163	16.1438	12.393	76.4236	5.50807	39.4106	23.3863	1.91163	65.1798	47.5596	3.69793	0.859437	21.3769	1.81385	6.4185	39.3948	97.3307	138.542	50.4693	23.881
97.7237	2.63726	36.8409	11.4898	0.0390585	48.6474	58.3678	5.28149	26.6036	56.859	-0.0307238	39.1425	94.9652	12.3439	0.84819	2.17124	59.9987	14.4304	73.1764	9.7357	15.3483	27.6142	17.6646	57.522	43.7735	26.0845	12.2643	76.8477	4.99779	37.2825	23.1863	2.16224	60.2119	48.017	3.23781	8.49635	22.7113	2.12261	11.1884	37.7434	85.7375	123.132	58.6814	20.1922
97.8236	2.22114	38.9476	9.78534	0.0640358	50.7845	51.9048	4.2454	27.7858	53.8674	-0.0308428	40.0055	94.9514	12.151	3.35092	3.32837	62.1711	14.0597	70.6769	12.463	20.4973	29.386	17.9864	58.0103	40.3496	29.0226	16.3207	73.9157	4.47462	37.6583	31.62	2.06152	54.8063	46.7907	20.7046	10.6558	22.2807	2.12717	13.6066	43.8298	109.773	143.631	58.3922	32.1975
97.9236	1.8706	49.7956	18.282	0.0674912	50.3715	45.5319	3.40626	26.4843	48.6896	-0.0310136	37.9341	89.4715	11.0028	4.57217	3.6667	62.7995	21.6074	65.5825	12.2003	21.0703	28.8717	17.1734	58.9988	36.0273	28.7182	17.5181	67.135	3.96879	35.1724	33.5262	1.86337	49.5256	56.3075	29.4885	10.5958	20.9873	1.99947	14.5368	43.6821	113.137	149.402	57.3558	34.5743
98.0235	11.8813	55.5614	19.422	0.0622832	48.5404	50.9003	13.4502	24.0821	46.8898	-0.0307254	34.5253	85.4278	12.057	5.03161	3.60379	59.3987	24.0664	59.6575	10.8572	19.5643	27.0267	15.7993	55.7089	31.7749	27.0038	17.161	61.091	4.28457	31.8027	32.621	1.65232	60.427	60.3009	31.4161	9.71252	19.3245	1.82197	14.5482	40.6027	118.098	143.97	53.0554	32.7504
98.1234	19.6981	54.6164	17.8053	5.60876	45.972	49.4216	20.6937	32.7261	50.7758	-0.0310385	30.6613	84.2847	11.538	5.05057	3.35802	54.6487	24.1323	57.7172	21.1079	17.2615	24.7494	14.201	50.3816	27.8876	24.7635	19.3906	59.9263	4.26158	28.3415	30.5923	4.73823	63.211	60.8289	30.2628	8.59383	24.6186	3.27077	14.013	36.3518	116.522	133.428	47.5959	36.0245
98.2233	21.4189	58.1801	15.5301	7.22283	43.0724	45.2589	34.5493	34.6626	49.1499	-0.0312208	26.8115	78.9057	10.2805	9.73393	3.04191	49.1824	23.1198	61.5369	22.7482	14.7974	22.4265	12.5706	44.3267	24.4276	22.4149	19.4664	62.6036	4.04831	25.0877	28.1992	5.27668	60.7968	59.2447	27.8528	7.47823	26.0782	3.69775	13.1729	31.8412	142.061	126.031	41.9882	34.4565
98.3232	20.445	56.2739	13.1117	8.77379	40.0792	40.302	126.267	33.26	44.961	-0.0314831	23.2098	71.9082	14.819	11.864	2.71203	58.1066	29.9284	63.4751	21.0328	12.4679	28.8629	11.0124	38.2798	30.8713	20.1481	18.4178	60.5568	3.7375	22.1374	25.7756	5.00354	69.8368	56.4324	25.0526	6.45438	25.5472	3.65446	12.1828	27.5187	206.758	115.527	36.6904	31.001
98.4232	18.4172	52.4472	10.8942	8.50392	37.1282	41.5886	159.746	30.3542	39.818	-0.0315648	19.9573	64.5772	15.7963	12.4911	2.39552	58.9088	33.1486	77.4782	18.2499	10.3929	29.8234	9.57821	36.5306	30.3805	18.2413	16.8426	67.7633	3.38613	19.5049	23.4622	4.50814	69.601	52.9654	22.2611	5.54795	24.0452	3.40922	11.1405	23.5828	222.022	104.099	31.8846	27.0411
98.5231	16.5122	48.1212	9.24697	11.941	34.2933	39.1169	160.814	26.9244	46.5	-0.0309477	17.0828	57.5168	14.9154	12.2621	2.10426	55.8195	34.8013	79.1205	15.356	8.6044	28.519	9.05558	37.2534	30.1963	16.3985	15.0816	92.6724	3.02829	25.8055	21.3117	3.98631	73.9841	49.2108	19.6498	4.75894	22.1297	3.09095	10.106	20.1006	213.499	92.8546	27.6189	25.3446
98.623	14.4051	43.8501	7.70376	12.0937	31.6126	35.2915	147.19	27.3854	46.5267	-0.0295006	14.577	50.9866	15.7236	11.572	1.84228	51.0701	34.0413	75.3342	12.7164	13.5887	26.3743	8.28133	35.2256	27.7006	14.6852	13.3224	101.794	12.5458	26.3344	20.0928	3.49938	80.7918	50.0053	17.2813	4.07782	20.0997	2.76028	17.585	17.0723	194.64	82.3169	23.8782	22.5768
98.7229	12.38	40.8756	12.1614	10.9429	29.102	34.1373	128.145	25.7655	43.3215	-0.0272533	12.4122	45.2481	20.6195	16.9824	1.6097	45.8146	32.2297	69.4197	10.4405	14.6671	24.0119	7.41523	35.0263	24.6883	13.1233	11.6623	98.2343	17.3324	24.6946	21.4422	3.06316	79.0315	48.9206	15.1672	3.49227	18.1107	2.44451	21.3751	14.4669	172.35	72.7002	25.4098	19.5883
98.8229	16.4306	37.507	12.4716	9.39603	31.1263	31.2077	108.328	34.3574	38.7694	-0.0241035	21.4424	40.0268	21.2726	19.1801	1.40476	40.629	30.0237	62.9228	8.53171	14.6007	21.6958	7.91219	32.9835	37.3709	11.7138	13.5787	89.3714	19.2219	22.3679	20.9175	2.67832	73.8774	46.7334	13.2964	2.98996	16.2385	2.15477	22.8314	12.2406	150.044	82.6027	24.3871	16.7511
98.9228	16.8295	34.1792	11.2845	13.3393	33.5634	27.7656	89.902	36.1592	33.8785	-0.0202398	24.6151	35.7523	19.756	19.5079	1.2249	35.7818	27.7358	56.5436	6.95371	13.3538	19.5297	7.74442	29.777	38.294	11.0438	13.8166	78.8389	19.3865	47.9082	19.6399	2.34083	67.6291	43.9477	11.6488	2.55955	14.5153	1.89437	34.767	10.3466	129.292	99.511	22.3006	14.2075
99.0227	19.502	31.0511	9.92579	13.5504	33.8661	24.3627	73.7178	34.5915	53.1994	-0.016233	24.6611	48.8931	17.2901	18.7911	6.40606	31.3801	25.5264	50.5776	5.65932	11.6877	21.8955	11.2028	32.512	35.4885	10.1412	13.1678	68.3556	18.5692	54.0033	29.5748	2.04562	61.2856	40.8873	10.2016	2.19098	12.9501	1.66301	65.6742	12.516	117.685	102.203	19.8824	11.9928
99.1226	21.0243	28.1704	8.41375	14.7958	32.96	21.221	59.9627	31.5174	62.8879	-0.0123577	23.141	64.9888	14.5647	17.5319	8.43278	27.4487	44.8368	45.1289	5.14072	16.3785	21.6083	12.4345	39.5658	31.751	22.3575	30.8135	58.6728	17.2357	52.491	32.209	1.78766	55.9835	37.7564	8.9323	1.87545	19.6148	1.45876	83.6509	13.3302	112.415	97.8831	17.479	10.0951
99.2225	19.9982	25.5411	7.00474	13.803	40.3187	18.4121	48.5079	27.9293	78.2862	-0.00855253	20.9332	68.571	28.9818	16.0318	8.86887	23.9713	96.8804	40.213	4.42373	17.0956	20.2668	34.9565	40.7198	29.288	29.8687	38.2707	50.061	15.6729	48.274	31.6732	1.56233	52.9135	39.3425	10.2273	1.6053	22.0023	1.27914	91.2192	12.7961	102.125	90.4146	15.2431	8.48356
99.3225	17.984	23.1509	5.78271	12.0318	43.1736	15.9411	39.0937	26.1908	80.3449	4.16783	22.0133	66.2494	41.6227	14.4679	8.53862	20.9133	139.541	35.8064	3.7065	15.9891	18.576	72.098	38.6974	26.1576	31.5297	40.0108	53.7292	14.0538	43.3519	29.8463	1.36552	48.6917	39.0702	11.1567	1.37404	22.1331	1.12158	92.3194	11.6623	94.4104	81.8368	29.3418	7.1222
99.4224	20.3752	20.9818	4.74971	10.1326	43.4065	13.7859	31.4243	23.5996	75.7867	7.10653	21.1761	61.3735	80.9214	12.9407	7.87155	18.2336	152.688	31.8698	3.06242	16.3359	16.8402	87.9663	35.1355	23.0725	30.5254	38.6796	51.3478	12.4784	38.5125	27.5748	1.1936	67.8223	37.6826	10.853	1.17616	21.1276	0.983534	89.5342	10.3236	84.2576	73.1949	33.6267	5.97571
99.5223	19.7653	19.0148	3.89089	14.1527	50.6638	11.9147	25.2135	20.7746	68.3323	9.09196	31.4749	55.6157	108.633	11.5041	7.08786	16.4361	152.001	28.3599	2.51119	15.1277	15.1846	91.6156	30.994	20.2507	28.4037	35.825	64.6102	13.2086	34.0409	33.4609	1.04329	71.8143	35.664	10.0365	1.00674	19.602	0.862625	84.5435	8.98057	73.6946	64.9965	33.2741	5.01197
99.6222	17.9441	24.1512	3.1829	14.3127	53.1325	29.0942	20.2046	27.4811	59.9877	10.349	34.6544	49.7883	113.029	10.6245	6.29706	14.6164	145.126	25.2334	14.5427	13.3296	13.6551	88.5456	26.8152	17.7385	25.9072	47.1617	65.6332	16.5322	30.0168	34.2144	0.91187	69.4105	38.9307	9.05009	1.33449	17.8897	6.893	78.4277	7.72799	80.6852	58.441	30.8892	4.20284
99.7222	15.7587	26.6089	10.3569	12.9426	52.831	34.0004	16.1765	28.8432	51.7882	11.0541	39.7376	44.2649	108.582	13.8519	5.5505	14.2997	135.766	28.803	17.5128	26.875	12.2631	82.0585	22.8868	15.5255	23.3831	50.4229	61.2054	17.6316	26.4386	32.795	0.797132	65.272	47.2429	8.05264	1.3483	16.1668	9.08238	71.8711	7.59339	86.668	66.9455	27.763	3.52399
99.8221	13.5936	38.8465	18.2052	11.1096	50.9813	33.5511	12.9436	27.5571	44.2262	11.3453	39.7926	39.1983	96.9655	14.9917	4.86944	13.3074	125.693	28.7072	16.8243	30.6427	25.3472	74.1033	19.3438	23.3972	20.9859	71.7837	54.7129	17.4225	23.2744	41.6371	0.695947	74.2699	50.791	11.1464	5.4919	14.522	9.46931	65.2967	25.1272	98.281	67.3692	24.5177	2.95467
99.922	11.6084	41.2254	23.3335	11.7045	57.5148	39.5498	25.0565	25.0901	37.4967	11.33	37.3305	42.5108	82.7837	14.9294	4.25983	12.0541	115.734	27.0347	14.8515	30.746	56.4614	65.8002	16.2323	23.9538	18.7764	108.061	47.7963	16.4837	20.4837	43.206	0.608904	73.7691	51.346	50.7242	6.59185	12.9959	9.04997	58.9566	31.6704	96.7398	63.8668	21.4369	2.47735
100.022	9.85591	39.8206	22.719	11.8992	59.3583	39.1459	28.3141	22.2241	31.6368	15.8557	33.764	41.5683	68.5522	14.208	3.72014	10.7511	106.257	24.7769	12.6046	28.2243	65.8175	57.7661	13.5489	22.1924	16.7712	222.695	41.2075	15.1767	18.0255	41.6703	0.531548	69.4238	61.3759	80.6223	6.46672	11.6031	8.3067	52.992	32.5762	89.261	58.6611	18.6355	19.9473
100.122	8.33985	37.0922	20.1397	17.6872	58.5072	36.1618	27.2979	19.3597	26.6044	18.8111	31.3892	38.7429	55.5282	13.1569	3.24541	9.50132	97.4053	22.3946	10.4855	24.748	65.8607	50.3157	11.2638	26.7933	14.9661	284.072	53.0934	13.7229	15.8613	41.7592	0.464325	67.0602	65.5194	112.21	5.89453	10.3445	7.46917	62.7006	38.2439	88.1035	52.9194	16.1457	31.0099
100.222	8.76716	35.9565	18.7766	18.1866	64.5465	32.3409	31.2114	16.6886	22.3216	20.5713	36.0756	37.5319	44.2333	11.9727	2.82943	8.35022	89.217	20.0942	8.63024	21.1383	65.5744	43.585	9.3361	39.6208	13.3484	300.123	54.3676	12.2547	13.9567	67.5433	0.40551	77.1063	65.973	118.752	5.2019	9.21388	6.6433	66.1353	38.2836	81.4054	47.2348	13.9608	33.092
100.322	10.595	33.542	29.3897	16.5618	78.874	44.6113	30.2365	14.2895	18.6991	21.4317	36.1613	48.4362	34.7776	18.749	2.46578	7.31379	81.6799	17.9597	15.0623	17.7706	61.7392	37.6073	7.72051	40.407	11.9022	291.697	50.8873	10.8476	12.2805	75.5867	0.354132	76.8735	64.4844	114.071	4.52048	8.2021	8.6215	65.7131	35.6645	74.431	41.8904	17.2245	31.2669
100.422	18.3033	30.7878	30.083	14.2666	84.4198	50.2961	31.4322	12.1817	26.5476	21.6238	38.4671	50.6089	31.3346	21.6179	2.14835	6.76101	74.7613	16.0182	15.906	14.7914	59.1937	32.3592	6.37377	37.3882	10.611	271.009	45.5776	9.54155	10.8056	75.1039	0.309295	72.4634	61.5647	104.843	3.8985	7.2987	8.94756	63.0145	31.9712	66.0166	37.0041	23.0089	32.2356
100.522	20.0889	32.9284	27.2001	11.9381	84.8535	48.9901	29.5881	10.3549	36.5517	21.3289	37.2132	48.6808	26.9065	28.3396	1.87149	6.10157	68.4315	14.2702	14.5943	12.2335	54.8087	28.1848	5.255	33.4309	9.45905	245.098	39.859	8.35424	9.5077	71.0993	0.270176	83.6809	57.8714	98.7667	3.3492	25.2786	24.6758	59.0636	32.6576	57.5293	32.6077	24.0318	30.0168
100.621	23.4127	44.9176	23.3535	9.82968	82.3998	44.9291	31.8877	8.7852	38.8789	20.6878	34.2582	44.9968	36.9169	30.7374	1.63016	6.10816	62.6285	12.705	12.6184	10.0764	49.9302	24.415	4.32864	29.5016	8.43171	217.918	34.3859	7.29018	8.36568	65.8328	0.23604	83.5568	53.8261	89.9032	2.87195	33.0572	31.6035	54.5155	30.7314	49.6025	28.6896	22.8753	26.6519
100.721	31.2904	48.3977	19.5666	8.01851	78.4007	59.2148	30.1265	7.44407	37.3192	19.8094	30.6377	40.7257	38.7063	30.6438	1.41983	5.75176	57.3134	28.871	10.5983	8.27742	45.1295	21.0667	3.5629	30.1819	7.51576	191.598	29.4273	20.1614	13.0272	60.3083	0.20625	78.8161	53.0715	83.1275	2.46107	35.3519	32.6515	49.7821	31.4058	42.4882	30.7692	20.8298	23.0836
100.821	32.1187	47.0029	16.1944	6.50522	73.6605	60.7719	26.691	8.43859	51.7476	18.7771	29.336	36.4335	36.2462	41.1128	12.8504	10.3331	52.4482	39.6184	8.76817	14.5189	40.6325	18.1261	2.93106	27.9559	7.30313	169.127	25.0631	26.4834	13.8411	54.9562	0.180225	81.6943	62.0983	74.9504	2.10457	34.79	31.0832	45.1148	29.5602	88.8298	31.6861	18.5269	19.7209
100.921	29.9227	43.8799	13.3193	5.26027	68.6543	57.0292	22.8028	8.74388	55.1712	17.6543	26.8498	32.9689	31.8825	51.7682	17.3958	11.8931	47.9961	42.0064	22.8355	20.4666	36.5129	52.0522	2.41015	25.0067	13.819	147.983	21.2842	30.7146	13.9341	49.947	0.157465	81.3408	65.6142	66.6851	1.80119	32.8252	35.7299	40.6608	26.6525	163.56	30.3869	16.264	39.1257
101.021	26.6314	40.29	10.9188	15.7532	63.6575	51.3961	19.0518	15.1073	53.0168	16.4885	24.4445	34.7184	26.9485	55.2533	18.4646	11.9309	43.9222	40.6505	25.7126	21.3972	51.6947	70.5069	1.9812	22.0708	20.4011	143.175	18.0431	31.6597	27.9743	45.3339	19.3453	95.061	65.6872	60.6174	1.53457	30.2531	37.8979	36.4994	23.4439	186.457	28.0888	14.1702	56.9012
101.121	23.8644	36.7261	34.6497	19.6553	58.8252	45.3983	15.6916	39.8041	51.1344	28.6539	21.7126	33.5137	22.1577	58.2286	17.8517	32.2153	46.6539	41.2974	24.1524	20.0236	56.7279	99.603	1.62837	26.0417	22.1745	132.67	19.0595	30.7041	40.7783	41.1193	23.5172	112.863	73.74	70.3846	1.30931	27.5015	36.4896	32.6671	31.164	183.931	25.4342	12.2917	59.6711
101.221	31.4311	33.3694	39.4302	19.2178	74.7876	39.6838	12.8022	48.9446	46.6842	36.8773	29.7836	50.9089	24.9377	81.9275	16.4933	39.9191	45.8666	41.5149	21.1085	17.7419	55.5413	137.16	1.33842	45.3466	22.5538	140.175	26.3837	28.7199	42.6657	37.2839	22.827	127.14	76.3025	77.1689	1.11744	24.7929	33.6163	29.173	37.3789	169.896	26.9584	10.6344	55.9703
101.321	33.5517	30.2756	57.6452	17.4086	81.3847	38.5106	17.6638	50.0288	51.9679	44.812	31.955	55.8945	24.1631	91.2069	22.4425	41.2148	43.5318	39.2499	34.4021	15.2476	51.9114	178.122	1.09938	47.683	21.4795	138.339	27.6395	26.2581	49.9746	45.2031	23.404	135.835	75.4642	75.2204	0.949719	22.2369	31.2387	26.01	37.7364	151.554	29.5943	9.1861	49.8771
101.421	41.9617	27.4509	60.684	14.9559	83.6379	37.5179	18.3043	47.1861	50.9379	55.845	31.0415	54.9429	42.4538	92.1188	28.9343	39.4011	43.5492	60.1415	40.6428	23.6307	47.5014	196.922	0.902262	44.5582	19.8248	129.651	30.8214	27.5793	49.1913	49.4006	21.6418	131.754	72.5952	91.5447	0.810118	20.3842	37.3063	23.1613	35.305	132.517	29.2386	7.92766	43.2839
101.521	49.9733	24.8824	55.4479	14.4589	106.47	34.4109	16.9876	42.6557	62.2288	95.9638	28.6428	51.3431	51.1537	101.352	35.1147	39.4167	41.6761	65.742	38.8035	25.3779	43.0268	237.266	0.73729	44.4622	18.0057	117.884	29.9283	27.0281	48.3003	48.6445	19.3217	122.695	75.8995	106.807	0.688272	18.4698	39.9564	20.6054	43.6737	114.492	27.458	6.83781	37.0189
101.621	54.9115	34.5537	47.833	12.8162	115.921	30.666	14.9051	37.6223	67.4448	123.053	25.6517	46.7451	51.0578	105.948	35.8791	43.6688	40.7012	64.4244	42.6422	24.034	38.7802	245.798	0.601231	40.8416	16.2143	105.173	27.3122	36.4986	53.7924	46.7184	17.0258	112.115	75.5231	106.644	0.581731	16.6171	38.6291	18.3185	44.6138	98.1931	25.0874	5.89582	31.4001
101.721	52.6355	36.2201	47.7357	10.8886	117.547	26.9309	12.6603	32.6865	65.3114	140.174	22.5515	41.9577	46.5892	108.715	34.0776	43.1098	63.9905	60.1958	40.7431	21.4305	34.8666	236.89	0.486225	41.4308	14.5338	92.6824	24.1337	40.1311	63.5611	43.5511	14.927	101.507	72.9326	108.688	0.490009	22.1481	41.3481	16.277	41.9836	83.8286	22.5625	5.08268	26.5074
101.821	47.512	36.908	42.738	9.04239	114.724	23.4688	10.5393	28.129	59.7585	149.742	27.7773	37.3598	40.3296	105.235	31.1905	40.3066	71.6942	54.951	40.8567	18.4852	31.3095	219.167	0.39117	52.8096	12.9944	81.0036	29.1008	43.4147	62.7393	41.3116	13.0612	91.4852	69.0845	102.702	0.412758	23.8452	39.9642	41.1501	45.4436	71.3583	20.1021	4.38129	22.3149
101.92	41.5993	35.1162	41.3195	7.41298	109.49	20.3673	8.66027	24.0587	52.9302	153.656	28.6521	33.1129	33.7199	110.135	27.972	36.6064	72.1289	49.5652	36.7267	15.634	28.0981	197.709	0.310917	52.0805	11.6019	70.4001	38.2851	45.6563	58.0629	38.2879	11.4197	82.2637	64.597	93.6285	0.349209	23.5408	36.8855	116.381	43.9453	60.6312	21.9053	3.77657	18.7547
102.02	35.8237	32.5053	37.1818	12.7736	103.065	17.6362	7.05497	20.4951	45.9551	153.401	38.2753	29.2701	27.5082	107.763	24.7927	37.9198	69.209	44.4237	31.4473	13.0627	25.2084	175.435	0.244239	47.6482	10.3506	60.9485	39.4732	44.7749	52.2886	35.0911	9.98136	85.676	59.8632	107.738	0.291229	22.2492	33.2622	156.761	40.2104	51.4562	23.9394	3.25522	15.7473
102.12	30.5631	29.7356	31.854	13.5973	96.1753	15.2528	5.71386	17.4131	39.3912	150.137	40.6915	25.8324	22.0326	107.338	21.8228	36.3085	64.9077	39.6788	26.2813	10.8304	24.6459	153.945	0.188923	62.7258	9.23036	52.6242	37.0612	42.1707	46.5111	31.9843	8.72313	82.2576	55.1287	113.9	0.245268	20.5258	29.6272	180.487	35.6773	43.6368	23.6034	2.8059	13.2143
102.22	43.7152	27.0607	35.63	12.5589	89.2433	13.1828	4.60928	33.3374	33.4811	144.762	39.3536	22.7769	17.3977	102.561	19.1289	33.4078	60.1713	49.8175	21.6848	8.93502	27.5122	156.499	0.142175	62.3456	8.22938	45.3513	33.2469	38.7159	41.1352	29.0723	17.036	76.2462	50.5418	109.361	0.200991	18.6696	26.2125	209.604	48.8568	36.9879	22.1408	2.41871	11.0846
102.32	45.7735	38.6547	33.2593	10.8943	82.5078	39.2012	3.70811	38.7157	28.2969	137.967	46.8873	20.0713	13.5829	101.326	16.7254	44.7167	55.4439	51.3597	34.7109	12.4567	37.1489	149.293	0.10523	57.1931	7.33595	39.0315	29.0997	34.9432	36.2823	26.3888	28.302	69.5152	46.1873	100.492	0.164115	16.8367	23.1051	256.659	51.7102	31.3426	38.6601	2.08501	9.29609
102.42	43.0126	55.8775	28.9636	9.15067	76.0973	54.7691	2.97748	38.6874	23.8237	130.283	47.72	17.6808	10.5068	123.038	14.6015	47.436	50.9247	63.2079	35.9898	12.9793	46.0107	137.273	0.0770258	50.9739	6.53903	33.5603	25.1141	31.1683	31.9607	23.9363	29.3502	63.6683	42.1092	90.3139	0.138163	15.1042	20.3238	275.067	49.4939	26.5537	44.5088	1.79747	7.79522
102.52	38.4477	76.4997	27.2544	17.8014	70.0742	57.169	2.38762	36.0745	20.0048	122.11	45.1507	15.5717	8.0651	129.329	26.8618	53.4726	46.6941	75.6887	32.7885	12.1271	46.9786	154.591	0.0549777	54.2047	5.82844	28.8361	21.4952	27.5696	28.1366	21.7041	27.2381	57.7107	38.3253	106.362	0.112072	13.5057	17.8564	275.76	45.0377	22.4937	57.6621	1.54976	35.4847
102.62	33.4871	81.8626	23.8168	19.4122	64.4596	70.2239	1.91281	32.4007	22.528	113.746	49.3512	13.7126	6.15071	126.84	36.1517	69.3657	49.6089	76.7707	28.255	10.7359	50.895	166.601	0.0381078	71.0627	5.195	24.7641	18.3063	24.2397	24.7629	19.6767	26.8254	52.0426	34.8371	106.567	0.0940364	16.6787	15.6784	265.9	65.571	19.053	60.8386	1.33629	44.1227
102.72	28.7532	79.3097	47.2831	18.1006	59.2539	78.6436	1.53126	28.4662	23.7794	105.414	53.9329	12.0751	4.66474	130.879	38.3002	72.8032	48.7763	115.998	59.3484	13.1161	49.59	170.427	0.0263784	70.5629	4.63037	21.2586	15.5433	22.6453	21.7905	17.8372	24.4826	46.8107	31.6364	103.522	0.0763803	23.159	13.761	250.133	70.743	16.138	59.0221	4.6987	44.1288
102.82	24.4894	73.9661	50.6565	16.225	54.4435	93.427	1.22517	24.6712	22.7419	97.2706	53.2352	10.6332	3.52082	127.078	36.9969	70.1429	46.2953	126.336	84.0734	13.0769	63.9941	168.272	0.0175532	76.4762	4.12712	18.2436	13.1729	20.6792	19.1737	16.169	32.5958	42.0502	28.7094	95.6656	0.0651163	27.3101	12.0758	231.445	87.6709	13.6687	59.916	5.87502	44.4645
102.92	20.7607	70.9794	46.5811	35.4302	50.0078	92.7226	0.980032	50.3882	20.6654	89.4279	60.9825	9.98109	2.64632	119.135	42.4166	64.7531	43.1808	125.98	84.6439	26.9332	66.1794	157.908	0.0108167	80.2187	3.67859	15.6523	11.1516	18.5956	16.8706	14.6566	32.3405	42.3402	26.0392	87.1436	0.0526986	28.0667	10.5958	211.715	89.6188	11.5772	57.0494	12.5126	40.9871
103.02	17.5518	65.9371	40.2981	39.4155	45.9243	85.7567	0.7838	66.9259	18.228	81.96	61.0401	9.69269	1.98174	109.278	42.3878	58.3887	39.9159	119.004	79.5914	30.8335	80.8706	143.732	0.0058484	74.9044	13.077	13.4264	9.43426	16.5436	14.8438	13.2857	29.589	54.6862	23.6081	77.9591	0.0448089	27.0872	9.2968	192.102	84.3632	9.80576	63.2751	14.6175	36.2054
103.12	20.3721	62.287	42.037	37.0327	42.1682	76.7407	0.626489	70.3408	15.7843	74.9132	57.2499	9.00301	1.47926	98.8192	39.8258	51.9379	36.7245	127.282	69.5934	29.9893	90.0417	128.298	0.00273005	78.7276	16.946	11.5151	7.97867	14.606	13.0605	12.0429	26.3141	56.6494	21.3976	69.069	0.0373525	25.286	8.15704	173.289	90.0346	8.3055	62.8	14.572	31.27
103.219	30.786	58.3113	38.2804	32.3907	38.7158	74.8149	0.829263	72.1354	23.1418	68.3124	74.1937	8.17107	1.10102	88.5111	36.2394	65.8111	35.9883	132.843	58.7851	27.1097	88.6364	113.039	0.0015035	115.183	17.7157	9.87485	6.74666	16.5746	11.4914	10.9163	23.1526	54.2696	19.3901	60.8677	0.0316283	23.1606	7.15712	158.519	86.5075	7.03474	59.1153	13.5759	44.5198
103.319	61.187	66.7847	32.9731	35.4567	47.1376	68.6411	0.84691	81.4371	25.1121	62.167	78.0225	7.32299	0.817425	98.1862	35.7484	79.1695	34.1031	127.696	48.7805	27.5345	83.0414	121.968	0.00212181	117.21	17.0794	8.46793	36.9969	16.9065	10.1108	9.89498	30.4723	50.2528	17.5686	53.482	0.0271026	20.9757	6.27989	144.312	78.8825	5.95823	54.0836	12.2247	49.1439
103.419	85.5653	66.2201	31.6457	33.1094	50.3729	61.1807	16.0702	87.8371	25.316	56.4743	75.0557	6.51674	0.605526	98.9936	33.3716	80.8302	31.7829	150.72	40.0949	25.4234	76.0725	120.054	0.00404367	108.375	15.8595	7.26171	54.6925	16.2982	8.89609	8.96912	32.6797	45.7944	15.9169	46.915	0.0229663	23.6864	5.51024	131.467	69.849	5.04634	48.6784	10.8059	47.0714
103.519	89.0209	62.3388	27.8864	28.8737	50.5903	53.7334	21.5161	92.4561	25.4672	51.2232	68.878	5.77574	0.447673	94.8812	30.2609	76.8566	29.3675	152.094	32.7847	22.3635	68.9444	112.459	17.7672	131.445	14.4501	6.22795	58.3991	15.1877	29.9701	11.3854	30.6409	59.7901	14.4197	41.1163	0.0194259	23.8974	4.8349	118.935	60.7733	4.27396	50.8631	9.45214	42.3804
103.619	83.4673	57.4442	35.4446	24.3215	49.1043	46.8278	22.0815	99.0942	23.779	46.397	62.3469	5.10632	0.330408	88.2493	26.996	70.4503	27.0138	144.046	26.7302	19.1382	63.557	102.249	53.5335	153.23	13.0348	5.34249	55.6873	17.318	35.6656	11.8136	37.1025	62.1394	13.0628	36.0157	0.392978	22.8468	4.24226	111.238	78.6642	3.6197	49.1201	40.1811	36.9809
103.719	74.5266	52.4457	34.6416	20.1008	54.0131	40.6404	20.3995	95.6117	21.3149	41.9749	78.915	4.50694	0.243491	91.2308	23.8553	63.2698	24.7895	132.388	21.7589	16.1089	78.9194	105.09	116.552	179.374	11.6948	4.58428	50.3588	17.7066	36.6548	13.5785	35.9777	59.6086	11.833	31.5387	7.73108	21.2151	3.72221	102.519	93.097	3.06522	75.0191	109.194	40.4577
103.819	64.8724	47.6859	31.8832	16.4326	62.8028	35.1912	17.8527	87.5214	33.398	37.934	82.2637	5.06949	0.179208	109.002	26.6677	56.1458	22.7198	119.834	17.6963	14.4276	80.6432	135.399	168.483	173.012	10.4617	3.93511	44.2775	17.0931	34.4655	13.6248	37.9553	55.2304	10.7182	28.6164	16.2838	19.3716	3.26581	93.5172	102.109	2.59507	83.4003	180.816	38.614
103.919	55.6831	43.2783	36.1213	13.3483	71.1277	51.3911	15.1396	77.7702	36.9524	34.2497	79.3245	5.03209	0.131745	120.545	26.3743	49.4677	29.9523	115.208	14.385	28.8301	83.5283	144.157	192.73	157.065	9.3434	3.37919	38.3175	15.9423	41.1393	12.954	35.411	50.3451	9.70733	36.2629	18.1521	17.5112	2.86528	84.6832	123.198	2.19638	84.3798	273.836	48.2954
104.019	47.4166	42.2664	40.5793	10.8018	101.995	107.21	12.5896	67.8796	39.223	30.8972	76.1401	4.72405	0.0967568	129.123	24.6541	43.3939	45.2829	106.666	11.6901	32.8152	79.9544	140.936	204.831	152.032	8.33719	2.90293	32.854	14.5422	40.7371	12.0189	31.7169	45.5277	8.79033	37.2713	17.3741	15.7323	2.51368	76.2778	124.661	1.85825	80.2115	323.285	48.3963
104.119	40.1919	41.1316	37.9348	8.72115	116.104	140.031	10.3366	83.8202	37.612	27.8519	69.7877	4.31101	0.0709892	154.496	22.3733	39.5675	55.9302	96.919	9.4985	33.3015	82.6972	148.294	197.969	143.44	15.6149	2.49457	28.0145	13.0673	37.749	11.0213	27.9825	41.0091	7.95827	35.3514	15.672	14.0804	5.53181	68.4401	120.909	1.57142	95.8272	380.908	53.8277
104.219	33.9767	38.4304	33.0563	7.03144	120.344	186.1	8.41488	85.8145	34.2285	25.0901	74.2566	5.64285	0.052022	188.095	19.9683	45.8591	58.3006	108.298	7.71709	34.1866	79.1132	144.1	181.578	129.186	17.9575	2.14405	23.8087	11.6194	34.014	10.0482	25.8947	36.8669	7.20306	49.0273	13.7633	12.572	12.9694	61.2318	110.807	1.32812	98.0974	403.795	53.2779
104.319	28.6774	35.2987	27.8957	5.66423	118.902	200.672	6.81097	81.003	30.2188	22.5887	80.4731	9.38764	0.0380867	197.935	18.5191	46.1364	60.7833	116.915	6.26945	31.725	73.1788	133.972	161.232	114.325	17.9999	1.84292	20.1937	16.0333	30.2634	9.13457	23.1253	33.1113	6.5177	51.8313	11.9327	11.2085	15.3924	54.6659	100.36	1.12182	93.7975	386.897	51.0769
104.418	24.1821	46.2745	23.5661	4.56041	114.313	251.618	5.49074	107.209	26.1825	20.3257	78.5473	10.5513	0.0278527	201.114	16.7317	43.5507	59.2743	113.992	5.09322	40.9348	66.6324	121.233	140.121	100.475	17.028	1.58404	17.1066	17.7731	26.7683	8.29191	20.3797	29.7248	5.8959	49.7661	10.2799	9.9839	15.4893	48.7265	88.5144	0.946925	107.993	353.494	46.0064
104.518	20.3804	47.7741	19.5863	3.67043	108.102	289.986	4.41402	127.824	29.053	18.2807	72.6709	10.4727	0.0203307	214.615	14.8945	50.7241	56.0363	106.254	4.1376	41.6044	60.2104	107.797	119.97	106.485	15.6633	3.50725	14.4806	17.9198	23.6111	7.52141	17.8681	26.6792	5.33218	45.7301	8.82775	9.68385	14.5708	43.3806	77.1316	0.798727	108.909	352.483	89.0756
104.618	21.5894	45.6804	19.1042	2.95346	101.175	309.531	3.54151	129.097	28.4366	18.3477	79.6369	9.83301	0.0148145	264.545	13.1446	51.1323	52.1612	96.8775	3.36127	38.4273	54.2027	114.526	101.626	99.7528	14.2008	4.31179	12.2521	17.16	20.7987	6.81989	23.0526	23.9436	4.8216	41.0986	7.56845	9.06532	13.2686	38.5866	66.4455	0.673297	103.362	328.428	175.816
104.718	22.4279	42.3716	22.7739	2.37614	94.0669	295.2	2.83743	121.032	26.1705	18.0278	112.204	14.2433	0.0107762	279.86	31.2019	48.3144	48.1676	87.3262	2.7306	33.8078	48.7031	120.988	92.2365	89.6056	12.7759	4.48909	10.3635	15.9239	18.3097	10.148	24.0097	21.4876	4.35967	36.5029	6.48343	8.31672	11.8806	34.2991	56.8242	0.567348	94.999	308.652	248.149
104.818	21.0037	38.7962	26.8628	1.91144	87.0828	268.097	2.27088	109.042	27.6381	17.434	121.465	25.7459	0.00782134	275.409	37.7274	44.1357	46.1619	78.2421	2.21826	28.9337	59.0639	117.811	81.3427	79.2166	11.4458	4.33005	8.76452	14.4771	16.1136	11.0181	33.5624	19.283	3.94229	43.3971	5.55164	7.53896	10.5415	30.4726	48.3682	0.478087	85.7374	287.821	382.455
104.918	18.7428	39.1472	25.5142	1.53749	80.3905	240.484	1.81594	95.9791	51.899	17.5967	118.496	29.4994	0.00566021	260.28	38.4954	39.5591	44.4837	69.8759	1.80204	24.3535	59.8955	109.665	70.3612	69.5915	10.2307	4.0049	7.41141	12.9792	14.1788	10.8219	40.2728	17.3041	3.56557	50.8233	4.75279	6.78404	19.392	27.0626	41.0449	0.403164	76.5518	298.706	485.381
105.018	16.3097	37.106	35.8261	1.23666	74.0747	229.235	1.45107	83.2805	60.0845	17.3608	109.598	29.5081	0.00408166	239.968	36.5386	35.0635	44.2866	64.7991	1.4639	20.2864	56.8342	103.544	60.0427	93.9956	20.0816	3.6116	6.26679	11.5231	12.4755	10.1922	44.3551	15.5277	3.22581	50.8169	4.06847	6.07682	22.0293	24.0272	34.7606	0.340472	67.9088	283.773	519.625
105.118	13.997	34.2919	57.4151	0.994676	68.1709	208.138	1.15853	71.6087	59.9018	16.8416	98.2929	27.8112	0.0029355	217.737	33.432	30.8708	51.4976	60.4565	1.18921	16.7868	52.3756	94.6081	50.7391	93.988	23.3106	3.20488	5.29868	10.159	10.9765	9.41402	42.3227	13.9331	2.91939	47.603	3.4825	5.42732	26.3745	21.3276	29.3998	87.7164	60.0037	263.677	491.612
105.218	14.681	32.5806	59.0718	0.800059	62.6853	184.548	0.924106	68.5106	55.6704	16.128	86.4916	25.4355	0.00210492	195.472	29.9772	27.068	52.516	55.1472	0.966086	13.8314	47.6062	84.6608	42.5699	86.3959	23.4485	2.81399	4.47994	8.91115	9.65753	12.0445	38.2118	12.5018	2.64308	43.2078	2.98081	4.83786	26.6233	18.9283	24.8441	121.734	52.8901	258.551	439.966
105.318	30.9035	30.1396	64.0796	0.643561	57.6086	170.43	0.736444	66.9023	49.7667	15.288	75.1803	22.8877	0.0014961	174.214	26.5678	56.9246	50.7069	76.1536	0.784854	11.3646	42.9823	74.7186	39.6525	110.076	22.2187	2.45337	3.78767	7.78766	8.49715	12.5285	33.8162	11.2171	2.39372	38.5802	2.55128	4.30672	25.0789	16.7969	20.9825	193.372	46.5504	238.964	382.684
105.418	40.1443	27.564	59.1859	20.5556	74.244	152.4	0.586379	61.6389	43.4598	14.3735	64.8214	20.4085	0.00105791	154.488	41.809	82.9677	49.8595	80.8939	0.637644	9.32065	38.6796	65.3238	41.9952	108.545	20.4549	11.8696	29.0328	6.78726	15.7748	31.0806	34.5938	10.064	2.16827	34.1444	2.18353	3.83037	22.8522	14.9042	17.7147	212.763	40.9333	214.278	332.855
105.518	49.7858	36.0916	51.6534	41.8205	87.709	134.074	0.466653	54.9806	37.3935	13.4235	56.8881	18.1035	0.000732325	136.515	54.5709	90.408	74.6079	78.344	0.518056	21.8195	34.7511	56.7356	40.5152	99.3042	18.5532	22.4765	37.9614	5.90342	38.404	37.2225	46.4569	23.1376	1.964	43.6169	1.86875	3.40438	20.4674	13.224	14.9524	206.785	35.9744	188.984	285.042
105.618	49.8899	57.4049	43.6217	45.9739	108.991	116.948	0.371573	48.102	31.8636	12.4667	49.3621	16.0108	0.000495326	120.333	57.2276	100.382	146.009	82.8663	0.420899	36.6642	31.1964	49.0481	37.1205	88.4136	16.6955	26.7381	88.2711	5.12696	44.0859	62.6447	60.2081	32.695	9.32514	47.8234	6.94412	3.02431	19.7982	11.7326	12.6191	189.565	31.6061	165.115	241.957
105.717	45.9831	68.2223	36.2488	43.0004	140.812	101.544	0.296187	41.5797	26.9766	11.5243	42.5105	14.1351	0.000328537	105.884	55.0231	135.627	194.876	86.07	0.341971	46.7458	27.9945	42.2622	32.938	84.1043	14.9594	27.4604	103.804	4.44762	43.1119	75.3351	62.4598	34.7559	13.4851	46.6155	60.703	2.68569	18.2782	15.951	10.6491	168.386	27.7634	143.477	204.344
105.817	40.7023	74.1418	29.8752	37.5293	154.223	92.4901	0.236369	35.666	22.806	10.6112	37.8011	12.4664	0.000219381	93.0531	50.6896	178.898	208.423	91.0454	0.27786	47.3163	25.1165	36.3287	28.6113	75.9735	13.3723	26.3012	108.862	3.85503	39.7472	98.017	57.9736	33.645	23.5251	44.7305	75.8308	2.38446	16.4831	17.8638	8.98628	146.868	24.3857	124.276	172.068
105.917	35.2632	72.2232	24.5173	31.6264	159.059	94.355	0.188642	35.4337	19.2049	9.73755	33.0814	10.9881	0.000153802	85.2633	45.6259	204.646	205.512	95.0407	0.225791	43.6179	22.5325	31.1747	24.4882	67.3119	11.9381	24.2281	108.041	3.33929	35.7338	102.487	61.4973	31.3035	28.8609	60.6651	75.3133	2.11673	19.8615	19.5727	7.58288	126.701	21.4182	115.826	145.974
106.017	30.1883	67.5075	20.0754	26.1451	165.999	88.3188	13.6009	32.942	16.1289	8.91009	28.652	9.68157	0.000136845	77.0489	40.5271	218.489	195.328	91.3654	0.183506	38.3336	20.2135	26.7187	20.7384	59.1847	16.8721	21.7955	99.652	2.89115	31.7605	99.1548	74.3554	48.4573	31.1847	67.3044	68.9995	1.87903	20.0932	19.8592	6.39839	108.567	18.8119	111.78	141.495
106.117	25.6682	62.0173	16.4188	21.3779	164.623	79.4971	18.4488	29.5369	13.5202	8.13268	27.6118	8.52854	0.000176655	68.9788	35.7183	222.39	182.317	88.0297	0.14916	49.4416	18.1328	22.8788	17.4272	51.8799	19.5259	19.3118	91.3387	2.50223	28.0789	92.7472	72.436	52.7306	31.6139	65.9137	61.0359	1.66821	18.9446	19.2894	5.39858	92.6349	16.5231	102.501	128.121
106.217	21.7389	56.5445	13.42	17.3681	158.616	70.1755	19.0149	25.9236	11.3187	7.40713	27.7717	7.63609	0.000259427	61.3597	31.3336	213.511	168.596	81.5885	0.121257	54.754	16.266	19.5778	14.5606	45.4204	25.1375	30.4366	103.143	2.16499	24.7615	85.3849	80.0731	80.3166	37.3422	67.0888	67.3393	1.48142	17.2683	18.2317	4.55467	78.8303	14.5132	91.5262	125.065
106.317	18.3686	51.3816	10.9652	14.0566	173.663	72.0769	17.6022	22.4533	9.467	6.73372	26.1143	15.7265	0.000379841	54.3397	27.4099	196.734	155.15	74.1728	0.0985802	52.5389	14.5912	16.7448	12.1129	39.7452	30.5108	34.5226	112.812	1.87278	21.8099	77.9984	75.7488	87.0544	39.6378	63.3536	64.2189	1.31596	17.7668	16.923	4.78507	66.9691	12.7482	80.535	135.458
106.417	15.4998	46.6197	8.95784	11.3504	176.601	67.6602	18.455	33.7336	7.91333	6.11162	23.6519	18.5037	0.000538439	47.9726	23.9365	192.032	142.407	66.7579	0.0801413	47.1679	13.0887	14.3166	30.9145	34.7717	40.0458	34.7185	122.613	1.61972	19.1989	70.9759	86.3401	84.9145	39.7855	64.2747	57.8353	4.87977	16.8787	15.5137	6.3059	56.8312	11.1982	98.3717	130.135
106.517	13.0686	42.2702	7.31728	18.3484	175.934	60.9865	17.2201	36.8635	6.61186	9.26912	20.941	18.7018	0.000712767	50.9165	20.8815	178.497	130.532	59.7646	0.0651372	56.1659	11.7405	12.2371	38.8057	36.4474	42.0371	32.8798	124.749	1.40062	16.8957	64.4606	82.3861	79.2755	38.6292	74.1462	50.753	15.0775	15.4444	14.0969	6.58919	49.0087	9.83686	99.6954	142.28
106.617	11.0136	38.3146	13.0991	19.2557	169.965	53.8738	15.1537	35.8841	5.52204	11.3667	18.2754	17.714	0.000867232	57.3318	18.2047	171.542	119.558	53.3507	15.2174	55.4687	10.5303	10.4576	40.4496	34.0241	40.5998	30.0855	116.417	1.211	14.8669	86.2045	78.9766	92.0824	36.7202	77.4524	56.2151	19.4536	13.8626	12.7282	6.26875	41.9838	8.64112	93.6102	140.301
106.717	9.27913	34.724	13.7795	25.2632	161.206	47.0945	12.8935	33.0045	4.61236	12.6555	28.2017	16.2434	0.00098116	71.7355	15.8648	158.149	109.464	47.5511	19.2742	54.3489	11.5975	8.93555	38.7021	30.523	37.7329	41.2489	122.691	1.04692	13.0809	96.9241	96.048	92.1345	34.4158	73.9836	53.6853	20.7034	13.0558	11.439	5.68524	52.8608	7.5907	84.6491	141.85
106.817	7.81654	31.4677	19.9076	28.9868	180.216	56.0331	29.7039	47.1066	3.85094	13.3333	31.3995	21.2146	0.00103076	76.3645	13.8224	172.067	100.2	42.3462	18.8082	49.3127	11.3699	7.63418	35.2839	26.9701	34.3949	44.7507	140.585	0.905025	11.5093	96.4738	95.5726	95.3501	31.9445	75.4995	51.7928	20.3275	11.8954	10.245	5.01764	54.1605	6.6678	80.6188	130.957
106.917	6.58382	28.5156	26.8256	33.7992	185.703	64.0737	34.6678	50.6879	3.21491	13.5555	31.0337	24.8182	0.00100493	75.3981	12.0412	168.523	91.7091	46.0076	16.7151	42.959	10.6329	6.52188	31.2079	55.1193	31.0331	63.2689	137.997	14.2887	10.1269	111.697	87.5251	118.212	46.9755	74.5773	46.8777	19.1561	25.7032	9.15201	4.35632	51.1641	5.85677	73.4386	115.771
107.016	5.54518	25.8398	31.8219	32.3045	182.882	62.7356	33.8618	48.9955	9.42647	13.4436	28.9094	25.0282	2.51271	71.3951	10.4885	156.922	87.9435	44.9741	14.2333	36.551	9.73231	5.57135	54.4541	66.6989	27.8458	69.3658	143.39	22.1703	9.17863	120.621	77.8651	120.896	58.0891	69.4658	41.2341	29.4736	43.4454	8.15986	3.74359	46.2065	5.14395	65.3416	100.034
107.116	4.6702	23.4146	35.5402	41.4795	176.343	74.8918	30.5769	44.8937	28.2273	13.0922	26.0391	23.6811	8.09811	65.9042	17.2024	144.592	82.4528	81.8278	39.7989	43.7429	8.81663	4.75919	63.1621	64.91	24.9107	71.6688	167.966	28.5569	13.9457	118.224	70.4348	115.204	62.9931	62.8697	43.726	33.2136	48.4498	7.26471	3.19618	52.3144	4.51733	57.3802	85.3472
107.216	18.4411	21.2168	33.1584	45.4749	167.061	95.9921	26.4154	44.8095	37.2361	12.5746	22.9754	23.8052	10.1788	59.8468	19.2919	130.759	104.828	118.827	51.7138	43.2816	7.94677	66.4588	69.3002	76.4139	22.248	74.5068	166.278	57.9231	14.7345	121.819	62.3741	106.416	63.9887	56.05	42.433	33.4791	47.6167	6.46069	2.71752	51.4602	3.96639	58.0742	72.2924
107.316	26.3615	19.225	28.8693	52.4862	156.532	97.6774	33.4845	49.0033	82.7081	11.9472	20.0068	22.4894	10.3337	53.7563	19.1042	116.511	110.357	139.41	62.963	39.4622	7.14469	169.94	68.0528	73.8154	19.8517	71.8185	153.181	71.7864	13.9989	117.145	54.7905	96.8602	62.5894	49.5651	38.5023	32.9654	44.3022	5.74094	4.21118	47.4661	3.48193	54.4953	60.9786
107.416	27.5981	17.4201	24.3524	101.808	149.985	91.3287	33.7312	47.7168	121.153	11.2529	17.2713	20.594	9.51587	47.928	17.8684	102.907	108.076	140.373	69.7014	34.4714	6.41542	222.956	63.0021	80.4436	17.7045	66.4054	151.145	76.2405	12.7518	115.617	47.9777	91.6054	59.7845	43.6346	33.9068	31.1125	42.2	5.09832	4.62597	42.3083	3.05591	49.2605	51.3097
107.516	25.9315	15.7844	20.2246	149.028	141.536	82.1628	30.8835	43.895	204.175	10.5241	14.8234	18.544	8.2844	42.5124	16.2192	90.4085	102.383	132.814	65.0792	29.3777	5.75699	239.034	56.2776	76.004	15.785	59.8772	140.532	94.2265	11.4027	109.126	41.9603	84.3207	64.1172	42.3664	29.4366	28.8378	38.6706	4.52572	4.503	36.9769	2.68134	43.6411	43.1118
107.616	31.2108	14.3022	16.6636	188.784	132.287	72.5091	26.8921	39.1171	233.655	9.78489	12.6724	16.5417	6.95351	37.5733	14.477	79.1695	156.033	122.005	56.7223	24.6636	5.1644	234.523	49.1069	75.6536	14.0714	53.1339	140.658	99.9536	10.1099	125.954	36.6798	76.6175	78.3384	39.1421	25.3764	26.3036	43.4787	4.01631	11.8912	31.9388	2.35203	38.2271	36.193
107.716	30.9549	12.9591	13.6729	189.119	122.882	63.3518	22.7357	41.3388	272.021	9.05296	10.8042	14.6765	5.68833	33.124	12.7961	69.1884	173.407	110.408	66.8708	20.5117	4.63174	219.275	42.1646	69.4327	12.5427	46.6558	130.262	98.4868	8.92802	126.573	32.0579	69.1768	84.4873	35.2773	21.7991	23.7628	42.8684	3.56371	14.5585	27.3881	2.06262	33.2666	30.3693
107.816	28.3961	11.7423	11.1948	170.319	113.689	55.0565	18.8695	39.6238	271.826	8.34095	11.2251	12.9814	4.56543	29.1493	11.2449	60.3905	173.727	99.1295	63.8004	22.4764	4.15336	199.132	35.7909	79.5277	11.1794	40.6777	116.017	93.0252	7.86932	120.421	28.0163	75.3731	85.5613	31.3802	18.6927	21.3419	39.945	3.16195	30.642	23.3801	1.80838	28.8393	25.4751
107.916	25.0736	10.6397	9.15532	145.895	104.907	47.7299	15.4731	36.1409	252.93	7.65774	10.7332	11.4614	3.61063	26.195	9.84728	52.6707	166.368	90.3848	58.7114	21.4713	45.8818	177.482	30.1279	76.2408	9.96399	35.2939	101.14	97.8648	21.0347	111.764	24.4836	101.965	83.5325	34.9288	39.4194	19.0982	50.0067	2.80556	36.1209	23.2497	1.58523	24.945	45.6056
108.016	21.6935	9.64094	14.9592	121.71	96.636	41.3059	12.5862	32.0463	277.151	7.00908	12.7806	10.1087	2.82223	31.1268	8.60512	45.9158	155.875	81.4752	50.8321	19.2321	72.8821	156.212	25.2048	69.0621	8.8805	30.5202	87.0914	101.764	24.4315	102.503	21.396	116.059	79.6907	36.2523	43.9505	17.052	53.0116	2.48958	45.0919	34.7905	1.38947	30.5574	50.2745
108.116	18.5569	8.73622	15.454	100.039	88.9158	43.9224	10.1819	52.3398	304.969	6.39851	29.6164	8.91021	2.185	32.4093	7.50995	40.0155	144.427	90.0283	48.5256	16.632	79.6463	136.31	62.5742	61.2544	7.91465	26.331	74.45	99.179	51.8541	93.4614	18.6978	197.6	74.8728	36.6965	52.5636	15.2037	51.0278	2.2095	57.6022	50.8571	1.21782	36.5027	48.1285
108.216	28.9857	7.91701	14.0218	81.525	81.7506	61.1542	8.20587	72.9902	308.592	5.8278	44.8523	7.85097	1.67825	37.8961	6.549	34.867	134.137	88.6051	46.3408	14.0886	77.8589	118.228	78.1858	53.8823	7.05372	22.68	63.3659	106.603	77.9274	84.9683	16.3399	232.706	69.615	47.2201	52.5228	13.544	47.0024	1.96127	59.5371	66.9174	1.06741	56.8678	43.3205
108.315	31.0671	7.17541	12.0578	66.1019	75.1249	66.9775	6.59608	77.9652	289.007	5.29744	49.6629	23.9176	1.28035	39.7459	5.70829	30.3777	123.718	87.5328	40.8003	11.7826	72.7208	107.012	81.3473	47.2412	6.28632	19.5129	53.7894	105.781	82.127	77.1337	14.279	271.756	73.7362	48.8792	53.1791	12.0588	42.3407	1.74147	56.3481	81.7565	0.935681	62.0872	37.7959
108.415	29.4804	6.6468	10.11	53.4354	69.0131	64.5264	9.52114	75.1066	259.511	4.80705	48.9607	31.8039	0.971134	38.9347	4.97404	26.4645	113.693	82.2776	42.4988	9.77455	66.5213	95.1687	77.7575	41.3637	5.60233	16.7747	45.5863	100.341	77.9541	69.9697	12.4782	338.775	73.9205	46.5066	49.6999	10.7326	44.4074	1.54704	50.9606	104.107	0.820274	60.243	51.5204
108.515	26.4797	6.0828	8.37058	43.1179	63.3843	58.8797	23.3758	68.6926	227.245	4.3554	45.5464	35.4865	0.732859	36.6957	4.33343	23.0545	104.277	90.6174	48.3547	8.0664	60.2447	83.6386	77.8764	36.1981	4.99267	14.4127	38.5958	97.7566	70.9794	63.4475	10.9043	376.346	71.718	46.3493	44.3627	9.54998	54.5515	1.37487	61.8233	107.093	0.719089	55.391	56.6085
108.615	33.5824	10.1662	6.88554	34.7546	58.2058	52.3372	27.5651	66.9872	195.867	3.94089	57.944	52.9169	0.55053	33.7736	3.77484	20.0833	95.5419	89.0686	45.5856	6.63405	54.2929	78.5955	72.9107	31.6709	4.44928	12.3787	32.6574	97.8826	63.4559	57.5225	9.52875	466.664	68.141	49.3308	38.7658	8.49624	55.5699	1.22317	62.69	100.971	0.630293	49.5307	77.2298
108.715	33.9039	12.9655	5.64477	31.5261	53.4443	57.7683	33.836	93.0917	180.036	3.56161	63.4058	57.8027	0.41185	30.6097	3.28796	17.4946	87.998	83.3395	39.9055	5.44376	48.8098	77.3798	65.5917	27.7077	3.96498	25.8011	27.6222	93.3492	56.254	52.1461	8.32668	526.883	63.8443	47.5003	33.5268	7.55787	52.565	1.08859	60.9885	95.6671	0.552352	43.6156	79.5316
108.815	31.3539	13.2824	4.6193	30.9244	59.6347	55.8208	33.6925	104.017	176.486	3.21552	77.3415	56.6952	0.306913	27.4581	3.51133	15.2394	80.8073	76.1316	33.7275	4.46037	43.8268	72.4941	61.3816	24.2398	3.53338	31.3418	23.358	86.3972	49.6728	47.27	7.27615	542.217	60.8983	43.7087	33.1605	6.7226	48.0006	0.970347	55.9833	107.528	1.48977	55.8954	74.0214
108.915	27.8007	12.6624	3.77651	46.1898	64.9512	54.0019	30.6728	102.254	162.555	2.90051	79.4696	52.9228	0.227853	24.4584	3.40411	13.2747	79.2696	83.9198	27.9959	3.65109	39.3285	87.133	55.204	21.2058	3.14876	32.4721	19.7492	78.4058	43.7796	42.8492	6.35803	518.031	57.2098	40.3787	30.3291	6.12177	43.0425	0.865179	49.7638	135.679	10.1617	57.5958	91.4612
109.015	24.1079	11.73	3.08589	47.5528	65.8745	63.2073	26.6228	94.5405	144.55	2.61435	75.5615	48.1545	0.168536	21.6803	3.14954	11.5631	75.1556	82.5134	23.0148	2.98691	35.2811	90.1723	54.9776	18.5517	2.80599	31.2452	16.6964	70.2033	38.5514	38.8417	5.55567	479.092	53.188	41.6521	26.8079	10.9139	38.2208	0.773093	43.3998	139.12	13.7907	54.4925	93.098
109.115	20.6489	10.7338	2.52086	43.3268	64.2995	62.4063	22.4638	84.498	132.656	2.35487	69.6142	43.2077	0.12421	19.1519	5.50596	10.0719	70.0616	77.2182	27.6562	2.44284	31.6455	86.8564	51.3084	16.2298	2.50052	28.8605	14.1147	62.2674	36.3402	35.209	4.85449	436.324	49.0905	62.1868	23.3156	22.9372	33.7575	0.691224	60.3064	143.93	14.7846	49.4677	86.2074
109.215	17.562	9.76945	2.05898	37.3319	61.37	66.7353	18.6204	74.0162	117.707	2.11997	70.6962	53.3461	0.0911968	16.8776	6.27113	8.77298	77.9471	70.5454	26.5507	9.56961	28.3825	80.3312	46.0655	14.1988	2.22833	47.294	23.1511	54.8553	41.6717	31.916	4.24173	395.01	53.7118	67.119	20.1179	27.8472	29.7265	0.618757	64.1296	136.067	14.451	43.9273	94.0672
109.315	14.8757	38.6974	1.6816	31.2434	57.7723	75.2115	15.2563	73.9094	102.31	4.60457	66.8141	54.8871	0.0667042	14.8477	19.9999	17.1161	78.1255	63.6572	23.4303	17.6543	25.4551	72.4511	45.1379	12.4219	1.98583	54.2398	37.1729	48.0879	44.8773	28.9309	3.70628	362.807	54.8252	65.0058	17.2899	28.958	26.1333	0.554516	61.5152	136.24	13.4947	48.6514	93.9388
109.415	12.5702	47.2674	12.1035	33.6056	53.9132	73.2486	12.4029	70.6254	87.7608	6.30921	60.6933	54.1829	0.0486132	13.046	25.1849	23.0986	74.8321	57.9133	19.8823	58.5941	22.8292	64.2794	41.7353	10.8676	23.2209	60.1204	41.9954	42.0028	42.9335	26.2248	3.23841	337.422	72.5364	60.0622	14.8297	28.1128	22.953	0.497424	69.2416	126.784	12.5456	47.4872	86.2449
109.515	10.6072	51.9093	14.5266	51.2404	50.0297	67.1726	10.0297	69.612	74.6289	7.41548	56.577	50.739	0.0353164	11.453	26.0833	35.4206	72.0991	69.4695	19.5029	71.8707	20.4742	56.3996	37.2509	9.50781	31.2859	85.8111	40.9919	36.5896	39.223	23.7716	2.82962	308.132	80.9779	61.4749	12.7064	26.3291	20.1494	0.446456	68.117	128.703	11.3969	43.7909	84.8274
109.614	8.94332	50.7505	13.8721	85.4819	51.2528	63.5925	8.08066	76.9048	63.0933	8.06673	50.9796	46.2465	0.0255798	10.0483	24.9334	39.1668	67.7569	70.5105	17.3709	96.2478	18.3621	49.1071	32.4873	8.31825	33.1127	103.412	46.8646	31.8105	35.1185	21.5475	2.4725	278.894	89.4456	58.1998	13.3264	24.162	17.6833	0.40073	62.8929	138.318	10.2152	39.2195	95.6905
109.714	7.53681	47.5072	12.1985	93.8975	67.1247	57.5529	6.49351	75.2264	53.1304	8.37582	60.7612	41.5356	0.0185012	8.81211	22.8997	38.6334	63.9088	66.9537	26.6974	99.0282	40.1777	42.5273	27.8844	7.27754	43.0466	117.75	45.9607	27.6145	31.1545	19.5313	2.16052	251.319	91.7672	62.7869	21.5525	21.908	19.5359	0.359489	62.5038	157.68	15.7404	34.5663	92.4288
109.814	9.80804	43.6715	10.339	87.7978	93.4865	50.9459	5.20847	69.3689	44.6199	8.43116	61.8498	36.9972	0.0133847	7.7256	20.5768	36.1058	59.4194	61.6144	27.4248	93.7264	56.6968	36.6881	23.6632	6.367	45.0485	118.628	42.1482	23.9452	27.5188	17.7036	1.88805	225.971	96.5121	98.6557	22.8705	25.4341	23.6621	0.32213	58.0137	155.544	17.543	30.1884	83.5536
109.914	18.3951	39.8291	8.60706	76.616	105.333	44.5835	4.17218	61.9056	37.403	8.30182	58.5245	32.7991	0.00970499	6.77161	39.4265	41.9514	54.8356	55.8091	24.8937	83.5448	60.1485	36.3657	20.3522	5.57024	59.9413	144.654	38.456	20.7461	24.2578	16.0469	1.64987	230.552	103.1	118.197	21.5034	25.969	23.9846	0.288167	66.1952	143.676	17.4485	26.2258	73.064
110.014	29.7271	36.1974	7.10034	64.5604	108.644	41.9238	3.33887	54.1756	31.3132	8.04153	53.2008	28.9983	0.0070706	7.12476	45.8261	42.2476	63.938	50.1326	21.4146	100.363	58.1303	34.2028	29.2431	4.87294	63.1951	150.107	33.9769	17.963	21.3625	19.6471	1.44097	230.91	103.858	119.161	27.9391	24.9804	22.6367	0.894279	76.084	144.573	20.3111	22.7127	62.7554
110.114	45.6012	32.845	5.82983	53.3691	112.209	60.4135	2.67026	46.8375	26.1917	7.69191	47.211	25.5975	0.00520429	6.99129	46.0485	39.8998	65.2679	44.8339	17.9397	107.631	54.0193	31.1764	52.7795	4.26259	61.1489	144.554	29.4851	19.5957	41.0331	26.4755	1.26002	219.872	101.065	112.047	28.07	23.2765	20.6474	1.22115	75.5084	134.867	25.3228	19.6341	53.3607
110.214	48.6523	29.7819	4.77485	44.2749	110.646	63.5975	9.36453	40.1799	49.3342	7.2848	41.263	22.575	0.00387001	6.59608	43.3836	48.9076	63.0468	39.9994	20.0741	101.868	49.297	29.5595	61.7483	3.72834	56.8834	134.496	38.6364	19.5963	54.7488	27.9746	1.10056	206.655	96.2134	101.897	25.8375	21.2965	18.5032	1.36987	70.0342	144.914	26.3506	16.9543	45.1105
110.314	46.0801	26.9958	3.90571	36.276	106.593	69.9591	27.0833	34.2952	72.4467	6.84441	35.7079	19.899	0.00290637	6.07502	39.5355	50.291	59.3255	42.1344	31.7482	90.8018	44.5957	134.856	62.4773	6.38555	53.2457	121.746	39.7841	18.6748	67.6896	27.1813	0.961383	208.483	90.2678	91.079	29.6046	19.2736	16.4248	1.40711	62.6253	139.389	25.3979	14.6308	38.0078
110.414	43.8446	24.4666	13.2037	48.0663	100.925	74.3479	32.6882	29.1758	78.6535	6.38878	30.6968	17.5348	0.0021928	5.50865	35.3683	47.9842	63.9018	40.6619	37.6185	86.6665	40.1694	212.247	58.8263	6.69537	50.7595	122.068	37.332	17.2759	85.3876	35.6328	0.840007	222.926	83.8468	89.1258	28.6044	17.327	14.5037	1.37673	54.814	127.095	23.5411	27.2894	31.9603
110.514	39.4343	22.1728	19.359	47.8788	94.5321	83.6292	32.3465	24.7664	76.2261	5.93128	26.2712	15.4489	0.00165772	4.94339	31.3029	44.0667	63.1987	37.7163	35.951	83.2025	36.1049	336.524	53.1079	6.25114	46.8723	115.412	33.4813	15.6731	85.9736	37.3432	0.73206	216.301	89.7971	84.7679	34.3488	15.514	12.77	1.30733	47.3509	114.897	21.3497	31.0734	26.844
110.614	41.6564	26.9969	19.5206	44.8052	87.9342	108.57	29.3568	20.9931	69.7761	5.48158	22.4152	13.6099	10.5491	4.40469	27.5288	39.6177	60.1535	34.3023	31.6625	79.9042	32.417	431.293	46.6715	5.60881	43.0753	105.499	29.3026	14.0306	80.1983	36.1633	0.637982	202.029	91.9367	77.5348	34.1001	13.859	11.2251	1.21738	41.9584	101.25	19.1172	48.0138	22.5313
110.714	39.2903	27.2867	17.548	39.1147	81.4305	207.893	25.4367	17.7773	61.8202	5.04648	25.717	11.9893	14.8891	3.90539	24.117	35.1791	56.1873	30.8803	34.7229	77.406	29.0901	458.241	40.2731	4.95667	39.0343	94.4441	25.2902	12.4429	72.4759	33.841	0.556933	184.869	190.225	74.5826	31.2361	17.8376	9.85783	1.11857	38.4268	87.8915	16.9876	61.3193	18.9039
110.813	35.1859	25.8808	15.0266	32.9675	75.1865	300.997	21.4411	15.0445	53.6839	4.63058	31.211	10.5614	15.7616	3.45077	21.0792	31.0069	51.9784	27.6494	32.3105	69.8325	26.0973	447.527	34.3079	4.35539	35.1082	83.4138	21.6489	10.9608	64.5728	31.1613	0.486018	193.636	243.718	112.253	27.6289	23.4521	8.65245	11.572	34.1126	75.601	15.0246	63.1111	15.8567
110.913	30.6769	23.925	12.5735	31.5208	69.2866	317.262	23.5149	12.7263	46.023	4.23684	32.0049	9.30351	14.8314	3.04164	18.3963	27.2064	47.8423	24.6848	28.118	60.6387	23.4088	417.306	28.9554	3.81676	31.4487	73.0127	18.4411	9.60802	57.154	28.4685	0.424432	186.34	323.481	121.42	24.0376	25.1381	7.59212	17.3539	29.7262	69.309	13.2502	59.679	13.3433
111.013	34.9548	21.8739	10.3997	27.798	79.7567	301.038	28.5917	10.762	39.1229	3.86704	30.533	8.19535	13.0838	3.21355	16.0406	23.8057	43.9175	22.0036	23.6944	51.4936	21.0558	378.331	29.5513	3.34241	28.108	63.5206	15.6623	8.39193	50.4314	25.9066	0.37016	175.55	416.57	133.624	24.2056	30.5658	6.66062	20.1438	25.6081	63.7613	11.6642	54.1611	21.8611
111.113	33.9821	19.9013	8.55039	23.555	83.1059	272.743	28.3694	9.09928	33.0695	3.52192	27.8868	7.21908	11.0805	3.16023	13.9748	20.7945	40.2569	19.5971	19.637	43.134	25.7321	336.821	36.9285	2.9254	25.0914	55.0321	17.3749	7.3102	44.4345	26.311	0.323006	165.675	483.244	139.893	22.3012	43.5341	5.84298	21.0514	21.9003	56.7493	10.2565	48.0882	33.5581
111.213	30.8828	18.0672	7.00807	19.5327	89.0543	241.565	25.78	7.69238	27.8457	3.20164	29.0546	6.35894	9.12332	2.98524	12.1759	18.1448	36.873	17.4455	16.1295	35.8213	28.6294	300.377	38.4233	2.55991	22.3834	60.3315	16.8359	6.35524	39.1238	34.5208	0.282198	152.349	508.444	149.332	19.7783	47.9236	5.12559	20.8064	18.6416	49.555	9.01269	42.1762	35.697
111.313	27.1364	16.3859	6.3305	21.8084	89.5663	211.458	22.3515	6.50245	23.3861	2.90581	27.8204	5.60107	7.35851	2.75118	10.6031	15.8222	33.7598	15.5264	13.1837	29.584	28.174	267.557	36.7282	2.23998	19.9603	59.7161	21.0004	10.4775	34.4367	36.1867	0.246739	164.165	507.772	143.97	29.4055	47.8025	4.49619	35.4685	15.8195	42.7805	7.91573	36.7314	33.6838
111.413	23.415	14.8543	5.433	20.5176	102.153	186.679	18.8457	5.49628	19.6057	2.63365	25.4626	4.93323	5.84234	2.49527	9.22984	13.7912	33.5739	13.8174	10.7467	32.0097	26.3919	252.398	34.8887	1.95973	17.7959	56.058	27.2702	12.3132	30.3067	37.6831	0.215746	159.767	491.474	132.559	30.6086	45.428	5.18971	43.0186	13.3978	36.673	6.95073	31.8584	30.1062
111.513	19.9988	25.173	20.6328	17.9571	106.742	163.133	15.6129	4.64566	16.4163	2.38408	22.6908	4.3447	4.58131	2.23904	8.03261	14.5063	39.9577	12.2942	8.74701	51.5935	24.1762	230.489	31.6685	1.71575	15.8643	53.5768	27.9971	12.7708	26.6701	54.8044	0.189156	149.006	466.236	119.258	28.5705	42.0402	5.16874	45.9033	11.3319	31.2995	6.10205	27.5653	26.1685
111.613	16.9812	27.5992	26.106	15.155	105.928	162.677	12.7866	3.9267	13.7342	2.15575	19.8855	11.4634	3.55651	1.99439	6.98773	15.9595	41.1017	10.9394	12.0577	55.9765	21.9115	206.18	27.9302	1.50129	14.1413	58.4255	26.2359	34.5105	23.4691	59.1494	0.165934	136.254	436.38	105.982	25.4886	38.3094	4.8392	50.0725	9.57624	26.6395	5.35628	23.8166	22.4012
111.713	14.3699	26.9673	34.0875	12.5386	102.102	150.774	10.3918	3.31897	11.4836	1.94748	17.5599	14.0436	2.73814	1.76735	6.07674	15.7075	39.841	9.73387	12.0524	68.9814	19.7555	187.962	24.1608	1.31387	12.605	60.2765	23.513	45.1673	20.652	63.2691	0.145644	133.265	404.665	93.5554	22.2676	39.5693	4.39634	50.685	8.08793	86.4275	4.70118	20.5604	19.0112
111.813	12.136	25.2376	33.3629	10.2571	96.7058	140.867	13.7117	2.80523	9.59788	3.38369	18.5275	14.4089	2.09345	1.5604	5.28645	14.6633	43.505	8.66142	10.8197	68.9921	17.7658	187.146	20.6184	1.14968	14.6932	75.5933	20.5702	49.3566	18.1729	61.778	0.128061	133.146	372.818	82.2803	19.2566	38.2857	3.93179	49.161	6.82833	172.331	4.12573	17.7404	16.0539
111.913	10.2373	23.1972	51.0372	8.3353	99.276	139.671	30.0813	17.9476	8.01935	4.35454	17.852	13.7448	1.5911	1.37398	4.59658	13.3055	110.948	7.70554	9.25842	67.832	15.956	176.463	17.4242	1.00357	14.8034	79.3358	40.2588	52.6147	15.9913	69.4398	0.112829	125.623	341.887	72.215	16.5684	35.791	3.48666	46.4239	5.76345	233.69	3.62016	15.3026	17.1146
112.013	8.62969	21.1548	58.2539	6.74701	121.421	129.124	34.8153	23.9857	6.6989	4.96917	16.3975	12.6505	1.20318	1.20735	3.99525	11.8794	208.875	6.85658	14.2915	61.6517	14.3215	161.101	14.6196	0.877375	14.3501	76.8481	53.4191	51.9801	14.0717	69.1095	0.099574	116.52	312.478	63.3078	14.2192	42.3414	3.0775	43.0677	4.86385	245.535	3.17602	13.1973	16.1639
112.112	7.2716	19.225	54.7463	5.44854	136.049	117.237	35.8264	25.2623	15.1598	5.31389	17.3937	11.4235	0.90587	1.05922	3.4739	12.6475	243.867	6.10048	14.6959	53.7592	12.8504	144.083	12.2009	0.76252	13.3613	71.2582	55.2294	49.1763	12.3825	73.3515	0.0879598	111.043	284.909	55.4633	12.1872	57.9702	10.0258	39.4687	4.10427	233.795	2.78594	11.3801	24.6796
112.212	13.6059	17.4439	47.8149	4.39373	139.947	141.477	33.1395	28.4926	18.2177	5.45649	16.8035	10.2067	0.67953	0.928018	3.01934	12.2665	249.21	5.42753	17.2406	59.7649	11.5288	127.115	10.722	0.66396	12.1913	64.3668	51.9213	45.279	10.8962	71.4009	0.0778519	102.577	259.317	49.0956	28.9621	62.9901	29.2932	35.8594	3.46315	212.037	2.44331	9.81215	26.4796
112.312	17.3429	15.8166	40.6963	3.54006	137.688	146.83	29.0228	45.7355	18.4417	5.44994	15.4572	9.06476	0.508163	0.812133	2.6261	12.0998	240.848	4.82851	16.4225	57.4386	10.3423	111.101	9.25204	0.576349	11.0667	77.8497	46.6112	40.9474	9.58834	66.9734	0.0690604	93.8887	235.721	49.7544	63.8887	62.4554	40.2058	32.3785	2.92212	191.922	2.14242	8.45958	33.5361
112.412	17.5379	14.3364	33.9501	2.85072	144.576	165.945	24.6233	93.6954	17.2747	5.33561	13.817	8.02254	0.379044	0.709975	2.28528	11.3085	226.688	4.29439	14.4426	52.5263	9.27767	96.4732	7.88156	0.496792	9.96389	80.5115	40.8158	36.5739	8.43756	80.9374	0.0614491	85.0759	214.072	46.8948	71.7302	59.1656	42.4474	29.1036	5.55894	169.246	1.8783	7.29285	33.7452
112.512	16.2309	12.9929	28.0368	2.29483	143.849	161.796	20.4824	173.825	15.5133	11.8712	27.279	7.08566	0.282313	0.620048	1.989	21.9641	210.534	3.8156	12.2347	45.9593	8.32223	83.3862	6.6516	0.431693	8.93155	116.481	45.5777	32.3826	7.42503	82.6459	0.0548816	76.9056	196.1	42.6974	68.8272	54.6555	40.7875	26.0731	6.42058	146.98	1.64644	6.28639	31.0873
112.612	14.397	11.7744	23.0326	1.84695	188.227	151.012	16.821	282.73	20.3636	18.841	32.3024	6.25061	0.209961	0.540972	1.73005	29.4646	194.18	3.38957	10.1678	39.2064	7.46425	93.0755	5.57472	0.378224	13.9078	147.43	76.9561	28.4912	6.53407	84.3264	0.0492738	69.2574	194.318	46.3391	62.1506	63.5225	42.7403	23.3009	6.38519	126.459	1.44322	5.41831	27.4523
112.712	12.4873	10.6698	18.8699	1.48633	210.126	146.417	13.6969	380.571	21.309	23.5039	32.793	5.50992	0.156229	0.471502	1.50465	31.2792	178.443	3.00597	11.0431	32.9351	7.12545	101.748	4.64779	0.324892	15.3332	155.289	85.4132	24.9523	5.75011	92.3562	0.0445589	67.5003	187.159	44.9824	54.6085	64.888	43.9593	20.7854	9.73928	108.178	1.26455	4.66961	23.7062
[truncated: 1,971 more rows]
