# Supplementary material for: Dynamic and selective engrams emerge with memory consolidation
Source: Nat Neurosci. 2024 Jan 19;27(3):561–72. doi: 10.1038/s41593-023-01551-w (PMC10917686; doi:10.1038/s41593-023-01551-w)
Supplement: Supplementary file 5 — Statistical Source Data [file 41593_2023_1551_MOESM5_ESM.zip › Source Data Fig. 4 - Mouse 3 Home Cage at Delay = 24h.xlsx]

## Sheet: Mouse 3 Home Cage @ 24h
Time (s) / Cell	1	2	3	4	5	6	7	8	9	10	11	12	13	14	15	16	17	18	19	20	21	22	23	24	25	26	27	28	29	30	31	32	33	34	35	36	37	38	39	40	41	42	43
0	-0.000141226	0.00028335	7.13787	-0.000106277	-0.000611813	0.000109084	-6.33036e-05	-0.00299916	0.000633007	0.00101228	0.000329228	-0.000733838	3.209e-05	-0.000611659	-0.00133631	7.36323e-05	-0.000406312	0.000680359	-0.000165823	-0.000101448	0.000185395	-4.75816e-05	-0.000444056	-0.000785288	-0.000637005	0.000543478	0.000269182	0.00014471	0.000130324	-0.000697047	0.00053625	-0.000201248	-0.000126899	-7.56597e-05	0.000288568	-7.10073e-05	0.000176111	-0.000167495	0.000134274	-0.000860291	1.52938e-05	9.23327e-05	0.00109587
0.099922	1.73741e-05	0.00137229	20.8091	9.45818	-0.000479673	15.39	13.5795	25.2629	0.00141957	0.00067155	0.000403381	-0.00157914	7.87694e-05	-0.00268873	5.51182	-0.000212375	-0.000933827	12.5851	-0.000398183	0.000393001	28.8956	-9.08177e-05	-0.000946781	8.85515	-0.00166919	4.01885	0.00061487	0.000196522	0.00130837	2.33426	20.9318	35.5956	-8.96275e-05	-0.000333141	18.386	2.40813	0.000311358	0.000297592	0.000246584	1.55787	2.04718e-05	2.64648	0.00203056
0.199844	0.000503336	0.00319377	30.8602	13.5562	0.00063525	35.9482	18.2031	38.3775	0.0017482	-0.0018792	27.1105	-0.00203596	0.000121202	-0.00524886	8.38555	-0.000885979	-0.00114062	19.1393	-0.000609897	3.69484	72.6437	-0.000102758	-0.00112714	25.284	25.177	18.5421	0.000695958	2.62946e-05	0.00341162	3.69179	31.1162	80.8618	0.000191695	16.6172	25.7682	3.16854	0.000300417	3.76957	0.000251926	3.38004	44.9542	14.808	0.211047
0.299766	0.00123476	0.00554811	44.0742	20.9948	0.00235378	44.0438	18.8565	48.7114	4.22995	12.8559	35.9189	-0.00213946	5.31972	-0.00681281	18.7605	-0.00174731	1.75784	21.9245	0.856178	4.98172	85.8742	-0.000119627	-0.00100069	28.3112	38.3122	45.106	0.000382061	-0.000303644	0.00582546	5.64064	69.7744	113.132	0.000591056	33.7254	41.1352	3.19147	0.000244245	17.2141	0.000177594	20.5601	89.4169	19.2901	6.70217
0.399688	0.00208805	0.00821252	55.0417	44.571	0.00425734	45.4283	22.9399	52.5959	6.50985	21.2342	36.385	-0.00210228	7.49024	-0.0056992	24.4894	-0.00263762	12.4623	22.4208	1.18471	5.16322	87.1039	-0.000186362	-0.000685542	27.2928	52.0923	56.9335	-0.000295929	-0.000690824	0.00785537	6.65878	87.0332	120.776	0.000972925	46.8641	48.7451	2.91291	0.000138333	23.9468	7.98823e-05	25.9115	115.117	19.8928	14.4171
0.49961	0.00291846	0.0110676	71.9294	53.5008	0.0061119	43.3785	23.0517	52.7341	8.33878	26.3588	33.3623	-0.00210897	22.0989	18.6501	26.9051	11.261	17.7029	24.5845	1.25207	4.86716	137.436	-0.000290969	-0.000342596	36.84	57.3323	60.291	-0.00122883	-0.0010388	0.0089746	7.07466	91.9539	117.372	0.00126108	50.3767	80.2575	2.53706	-6.07285e-07	26.7477	-1.45454e-05	26.1572	119.163	40.7518	17.4614
0.599532	0.00362142	0.0139765	91.4624	54.6421	0.00791885	43.8015	25.6055	50.7773	9.07026	29.1443	29.165	-0.00222112	27.5644	26.8262	39.9441	16.5664	19.6423	24.5951	2.81803	8.45168	148.954	-0.000363314	1.0096e-05	47.7099	63.9032	58.9586	-0.00215929	-0.00117987	0.00908146	7.10832	90.2022	109.391	0.00145785	49.383	90.0334	2.15561	5.1124	27.2884	-8.32027e-05	24.3495	112.543	47.2748	22.8174
0.699454	0.00413303	0.0167654	101.178	51.8625	0.00976505	48.7422	24.9121	66.6953	9.13849	30.2717	24.8533	-0.00238565	28.3334	29.7858	45.9225	24.2573	19.6534	23.3763	27.6736	9.34999	167.83	9.12955	0.000367334	56.6378	64.4148	55.1943	1.16504	-0.00118848	1.32835	6.90673	84.768	99.879	3.67674	46.4144	89.2224	1.80631	9.28053	26.5698	-0.000135066	21.8553	114.28	59.7264	24.221
0.799376	0.00439696	0.0192007	118.706	53.7231	0.0117322	49.2768	32.4319	72.9991	9.33601	31.6673	20.8753	-0.0025006	26.8246	30.1887	47.8245	28.6953	18.5984	24.2433	39.4898	21.2503	182.671	13.6301	0.000662266	76.9274	75.2481	50.3284	4.70955	-0.00104767	4.64424	6.56731	77.6293	90.2335	5.50309	59.5806	83.5836	1.5016	10.3386	25.1876	-0.000177321	91.3442	106.904	93.0388	23.5782
0.899298	0.00438181	0.0210382	126.378	62.9629	10.4768	63.1041	33.3033	73.6988	9.08492	42.5579	17.3868	-0.0024758	24.3355	37.162	106.58	29.5058	20.5203	23.5299	70.7957	24.7198	233.28	15.3375	0.00088043	77.6201	77.6229	45.1271	6.0261	-0.000331088	5.59309	6.15406	69.9321	81.0659	6.23625	62.456	87.4808	1.24253	12.9146	23.4931	-0.000222918	126.395	95.6904	101.336	21.9515
0.99922	0.00412813	0.0220981	127.631	63.678	16.1476	66.2003	31.4013	71.2465	8.58408	48.8287	14.4089	-0.00227401	29.1837	39.2113	185.751	28.5677	20.4738	21.9488	80.0918	27.9955	261.605	35.4196	0.000998578	72.646	75.0336	59.6641	17.3469	0.000641656	5.54083	5.70849	62.3188	72.613	10.903	60.558	84.1129	3.3236	12.9584	21.6904	-0.000268131	131.158	83.4431	97.474	19.9249
1.09914	0.00372465	0.02231	124.775	66.1612	18.9189	63.7518	34.8094	67.1314	7.9582	51.8043	11.905	-0.00193011	29.553	38.8676	262.764	26.5692	19.3425	19.9511	78.8043	27.3503	255.414	44.4604	9.6383	71.2595	70.201	64.3252	25.5346	0.00188745	22.0824	22.6387	55.1299	64.9375	46.9355	56.6108	103.831	26.8413	11.8762	19.8953	-0.000322849	123.497	71.5806	88.3012	17.8116
1.19906	0.00323693	0.02162	119.441	67.8097	19.9559	58.6826	33.8409	62.2478	8.64642	52.4682	9.81816	-0.0015715	27.774	37.4079	297.262	37.8394	22.9594	23.2199	85.2129	25.1029	235.269	54.7589	13.3319	66.1129	66.5607	68.5659	27.5826	0.00371658	35.6611	57.057	48.5268	73.0063	64.3247	51.9434	106.784	33.9676	19.8711	18.1709	-0.000361194	111.443	60.7546	82.9062	15.7724
1.29899	0.00276602	0.0199473	112.663	64.475	19.9736	52.6109	42.6133	65.905	8.70566	53.9641	8.08784	-0.00139364	25.0939	47.0332	307.258	41.7473	23.7181	28.1502	82.2697	22.344	210.696	57.3464	20.863	60.2309	76.8501	73.8036	33.2435	0.00557739	38.2803	76.3702	42.5668	84.8309	74.7052	56.8315	101.843	33.7982	33.547	16.5491	-0.000393061	133.06	51.203	115.103	30.1862
1.39891	0.00249311	34.6995	105.19	58.8808	31.804	46.4051	43.3064	65.4028	28.8409	53.5684	11.3278	25.0175	22.1638	50.0028	303.433	41.5934	46.7865	29.5609	77.5378	19.5692	185.968	55.556	22.4355	54.53	78.8318	72.7738	33.6033	0.00726152	41.4741	85.8224	37.2488	97.4475	76.8141	56.1231	93.5569	31.8016	36.7555	15.0436	-0.000413029	131.982	42.9481	203.584	51.4119
1.49883	15.7325	45.7577	97.4663	59.7213	37.6392	41.0561	40.6539	62.6002	39.3606	59.8666	11.6655	44.48	28.9375	49.7321	292.101	39.32	61.8714	30.3329	70.0858	18.6382	162.876	51.4626	39.3123	49.261	75.9561	68.4554	31.4926	0.00831823	39.5745	88.9354	45.5084	106.614	74.3206	60.2431	84.2202	28.1243	35.0532	13.6575	22.1245	121.934	35.9077	238.322	62.6543
1.59875	20.4596	46.5191	89.8288	56.4825	39.8846	58.9348	36.8156	62.6079	43.9053	62.5717	10.7742	52.8646	40.353	47.9415	276.973	36.0565	66.8654	29.2612	61.9151	16.8996	162.977	46.3342	43.3618	61.7517	70.4455	74.2449	28.3851	0.00913317	35.82	88.0656	47.6712	104.653	69.4403	59.014	74.9504	39.9845	31.3195	12.3885	41.933	109.042	29.9547	251.608	93.3336
1.69867	20.6313	43.1155	82.4458	56.4925	40.0162	64.3063	45.7122	68.2313	44.8153	63.3752	9.4536	62.4885	43.0975	45.4943	260.208	32.4462	66.086	27.1904	53.9795	24.3217	151.811	40.9249	41.9383	77.5185	63.7065	73.4864	25.028	0.0105124	31.6227	84.7819	46.4562	98.0004	78.316	55.4431	72.1185	41.2283	27.003	11.2307	62.3739	126.824	24.9505	238.649	110.134
1.7986	19.0587	38.3232	75.45	55.9714	38.9379	64.7399	66.49	71.553	79.0894	62.2651	10.0895	63.2832	52.7209	42.8198	243.05	28.8444	67.3401	24.6525	67.8546	25.685	140.015	42.4242	44.0377	76.8748	56.6071	70.5921	32.6918	0.0116784	27.5708	80.1213	43.4899	103.758	84.6015	52.0312	66.5583	38.0166	22.7951	10.1768	77.0009	143.073	20.7602	214.575	122.648
1.89852	16.9483	33.3592	68.889	52.2888	37.2001	76.7269	70.4671	70.6476	95.8208	59.8884	15.7208	65.3511	53.7981	40.128	227.644	25.4369	64.398	21.9747	86.6645	24.4028	140.107	40.8719	47.8111	94.7503	72.7618	89.8318	43.8943	0.0125715	31.8107	74.7624	39.7323	127.58	84.0136	47.837	66.6454	33.2858	18.9929	9.2186	77.1761	139.125	26.3488	187.206	122.085
1.99844	14.8012	43.8808	62.798	47.2682	46.0811	78.0827	68.7069	67.4193	101.748	56.7162	26.01	62.1373	50.7518	37.5184	214.433	30.0423	59.2963	34.5518	99.7598	22.1008	130.51	37.7314	45.9614	93.5631	78.3096	95.4377	46.0902	0.0109375	48.1723	69.1428	35.7375	130.777	104.14	68.145	62.7525	28.365	15.6936	9.89807	71.548	127.412	27.1346	160.392	115.04
2.09836	13.5066	50.758	57.1721	41.8933	49.8206	78.3554	74.9334	63.0198	101.191	53.088	27.9636	82.1936	45.9519	35.0345	200.621	37.436	53.2769	40.0075	101.922	36.6179	117.536	33.8948	41.9684	96.6481	77.502	98.9066	70.735	0.00900984	50.9321	63.5388	31.8146	124.9	110.16	73.7916	69.943	34.1103	22.7574	9.90057	64.0101	113.456	25.5623	135.869	125.088
2.19828	11.9429	55.5708	52.0005	38.3525	88.2955	73.7636	72.3969	62.4841	97.8195	49.2455	38.2605	86.9802	46.2307	35.7818	191.41	39.3352	47.0755	42.5976	121.65	40.076	137.149	29.891	37.3907	93.9521	73.0967	95.6333	77.3156	0.00791253	48.1422	58.1196	28.1258	115.435	114.017	72.5598	69.1268	46.2046	23.9531	9.53152	56.2637	99.6242	42.8295	114.262	123.162
2.29821	10.4011	88.8473	62.5787	52.644	145.445	67.0199	79.8134	66.4064	100.483	45.3576	39.1344	83.7309	43.3063	34.9388	181.586	38.2566	41.6884	41.9517	122.229	38.6344	139.948	26.0194	35.5269	96.9875	66.8557	88.9345	75.114	0.00728747	43.3855	52.983	24.7463	104.947	120.013	68.2995	64.6714	46.9489	22.4468	18.7093	49.0056	86.9743	48.0284	95.6372	116.382
2.39813	27.5875	95.0319	74.6477	66.4147	173.864	59.6086	77.4317	66.0329	98.0873	41.5397	44.9874	76.6286	39.0564	33.3746	170.643	40.5442	54.3185	39.4908	114.114	35.2368	131.49	22.4373	32.265	153.447	59.8811	80.756	69.0088	0.00489167	38.2183	48.1802	21.7011	94.5989	117.588	62.8959	63.0794	43.0191	19.8713	23.0443	42.4792	75.593	63.3088	79.7997	140.229
2.49805	31.927	140.489	80.1336	69.1596	185.069	52.3113	71.2108	82.4965	92.8593	37.8682	43.4301	83.2439	34.459	31.5224	163.028	39.6054	58.363	54.7924	102.627	31.2621	135.792	19.2145	28.6677	175.622	52.8415	72.3876	61.5159	0.0018811	33.2829	57.2165	18.9868	97.8573	110.693	69.9974	80.8196	47.5892	38.6901	24.5621	39.6394	65.5469	66.0845	66.4479	146.881
2.59797	31.7342	152.629	81.3109	70.1109	186.127	54.9511	63.8442	88.4957	90.5352	34.3915	38.948	81.1632	30.0006	29.5959	153.871	37.0262	60.3234	87.2004	106.708	27.332	129.531	16.3695	25.1889	170.279	46.1228	79.2163	53.8901	-0.00146434	28.8137	69.07	16.5852	93.8332	101.692	69.6145	84.2199	62.6948	45.9019	28.3218	49.9044	61.18	62.668	59.2175	142.054
2.69789	29.1418	145.305	79.7402	66.2913	181.365	52.9537	56.509	88.4286	85.6445	31.1369	41.0282	74.8196	25.9031	27.6985	144.143	33.7235	58.1501	101.349	101.24	50.2783	143.847	13.8911	29.0529	157.4	39.9297	79.1513	46.7196	-0.00396977	24.8676	74.1779	14.4708	98.2632	97.9176	65.887	80.8158	63.1747	45.196	29.3275	50.3326	54.9808	106.515	74.3456	131.779
2.79782	25.8437	130.806	78.2098	90.9981	173.419	48.76	49.6839	84.9813	79.4601	37.4901	49.044	66.7334	23.3101	37.7502	134.396	30.216	53.8107	104.37	91.8308	56.2929	139.918	11.7529	28.5645	143.217	34.3525	81.6483	60.0383	-0.0045643	21.4273	77.3744	12.6157	94.722	93.6249	60.8463	74.4792	66.4059	41.0419	40.984	46.7879	48.5027	128.183	75.6793	119.359
2.89774	22.5394	114.601	75.0212	97.6459	167.095	43.722	43.5297	79.7818	72.7693	40.8163	48.0223	58.2926	20.5393	44.5695	124.936	32.8961	48.5089	106.762	81.2854	58.1934	128.658	9.92104	38.0601	129.605	40.9843	82.4337	83.7972	-0.00532487	18.4476	76.9174	21.5713	87.9386	114.048	55.4728	67.166	127.302	35.7131	45.8491	41.913	52.5191	129.36	70.5541	106.558
2.99766	19.4954	99.0066	86.3785	94.9574	158.668	38.5675	38.0665	77.3981	66.0474	55.6665	43.3556	50.2225	24.9494	46.2964	125.084	36.7244	42.9614	112.65	70.949	54.7874	121.831	8.36009	39.2132	117.064	53.7626	78.5825	89.0837	-0.00784673	15.8757	74.2357	44.8192	86.3972	126.73	63.4843	59.8343	166.222	30.3163	46.8078	57.6081	63.6892	120.631	62.8408	125.966
3.09758	16.7921	84.898	117.772	87.8171	149.286	33.6695	33.2557	73.084	59.5709	64.2777	44.7018	55.7427	36.5177	45.5639	132.602	48.7702	40.3731	116.174	61.4155	49.3965	175.101	7.03525	36.9111	105.667	58.3438	72.4585	92.5833	-0.0104043	13.6596	70.2739	55.0558	83.9559	129.11	71.6052	52.9262	167.037	49.7901	45.5883	63.3317	63.5012	107.783	73.8631	271.821
3.1975	14.4331	72.5059	134.214	78.9127	139.628	29.1916	51.9146	67.8599	53.4903	68.4366	41.3073	54.9006	39.5882	48.5862	132.722	52.5088	62.9969	112.391	52.8983	43.5605	193.915	7.78159	59.071	95.7346	57.9987	68.1575	87.9258	-0.0115766	11.7518	65.6511	57.8033	89.5953	124.284	71.5986	49.2005	152.31	54.1871	43.2193	72.6666	58.7986	103.608	95.826	375.291
3.29743	12.3925	61.7859	140.759	78.396	130.09	25.1979	56.0139	62.3297	47.8769	69.4724	47.7843	50.8953	38.4266	48.3878	142.445	51.6988	73.7623	104.627	45.4241	41.2298	188.417	11.6889	81.72	98.4312	54.8506	69.1601	79.8197	-0.0137716	10.1102	60.7672	57.4577	87.114	115.766	67.9387	60.0678	147.309	51.5298	40.9763	71.0415	52.6388	94.1645	98.6808	470.892
3.39735	10.6347	52.5876	140.877	89.6425	120.896	21.6836	53.8909	80.15	42.7539	68.3711	50.1469	45.5511	38.272	52.8481	153.903	70.5858	75.7269	94.9778	56.1963	50.1428	173.168	13.1791	116.1	102.947	58.2515	66.9424	70.6714	-0.0166771	9.88347	55.8759	54.4093	81.2098	116.287	62.8236	80.05	132	45.9725	38.2176	65.1449	54.6528	87.9076	112.212	492.419
3.49727	9.12394	44.7296	136.939	89.7179	125.855	18.62	49.3714	86.9975	48.5975	76.3445	47.3668	39.8781	35.6682	53.1859	155.548	81.3737	84.7516	93.7256	57.2135	59.5273	154.906	16.878	123.989	106.607	57.2352	62.2935	61.6615	-0.0218246	23.0912	51.1325	50.0632	74.1568	114.517	57.3156	84.5255	113.888	39.6024	35.2789	57.9723	51.4729	78.5943	113.549	475.856
3.59719	7.82681	38.0333	130.558	84.2654	125.053	15.9637	44.1798	87.8689	50.8006	82.5957	42.0316	34.4085	32.0752	51.5684	151.728	82.7336	91.964	88.3366	53.7526	59.172	141.018	25.6951	130.467	119.569	53.7414	56.5905	79.4718	-0.0240468	26.5198	46.6278	45.2374	66.9994	108.125	63.4078	108.603	96.4941	41.5018	32.3514	50.818	47.0273	100.633	109.079	441.237
3.69711	6.71351	39.8051	122.819	76.4133	120.987	13.6714	39.0655	94.4926	50.085	84.6977	36.1119	31.6009	28.251	49.0827	145.01	85.7323	90.984	80.855	50.6132	68.1718	156.539	32.0248	134.015	118.85	49.0071	50.622	84.5038	-0.0277523	25.8487	42.4101	40.3948	61.5692	99.5197	62.9076	127.215	80.7357	42.3303	29.5396	44.1992	63.2868	104.949	98.7459	399.541
3.79704	5.75804	86.8558	114.442	67.8552	116.903	11.6988	53.1811	94.542	47.7088	85.5689	30.4737	28.1203	24.5696	59.0729	146.55	86.5479	85.5313	81.7549	62.5165	67.0302	152.24	33.7061	125.988	110.724	43.8035	44.8219	94.4731	-0.0361369	23.6194	38.5002	35.7847	55.8105	90.1173	61.6234	132.104	67.0614	39.0993	26.8966	38.2838	65.1572	99.4787	86.4941	356.63
3.89696	4.93797	98.6909	105.904	59.4714	111.199	10.0064	55.3395	90.9238	44.4647	83.9462	38.5919	24.5265	21.1997	63.2722	142.945	82.4126	77.9023	78.191	63.6118	61.7071	139.978	40.4857	113.848	115.848	49.9596	39.4119	108.137	-0.0491191	20.9482	42.7047	31.5288	50.2297	80.7269	79.5067	126.558	55.7619	34.3441	28.4647	44.2639	120.817	100.442	74.2873	325.451
3.99688	21.1718	110.442	97.5065	51.687	104.733	8.5534	55.2119	85.4002	40.8458	90.7458	38.5362	21.1099	18.2	73.492	136.612	75.9027	69.4828	72.7975	59.7478	64.4853	127.017	41.9405	100.901	109.599	50.9431	34.4895	114.24	-0.0550001	18.3067	43.949	38.5911	49.9104	71.7881	83.4843	154.02	60.9562	29.3177	33.2775	44.082	177.671	93.6881	79.0732	313.932
4.0968	25.6582	138.852	89.7616	74.5728	107.623	7.30557	68.8201	79.0271	37.1517	98.2711	35.1074	18.0057	15.5742	75.8565	128.965	72.3511	61.081	76.2877	55.8245	60.9941	136.605	40.391	120.831	127.659	66.0903	30.081	109.316	-0.0583479	15.8779	43.3415	49.9068	53.9224	63.5189	91.7785	160.856	57.5699	27.0235	34.6758	55.1521	187.39	83.7215	75.2817	293.264
4.19672	25.3256	139.113	88.277	81.3255	106.166	6.24171	69.7115	76.932	33.5591	100.815	41.3676	47.7848	13.2995	74.4373	120.828	66.6772	53.1424	74.4753	73.6011	55.119	175.983	37.2789	128.259	124.332	71.4005	26.1736	99.6377	-0.0688041	13.7174	41.6187	53.4897	52.6615	56.0062	100.852	154.512	51.006	23.7098	34.1492	55.5155	177.608	72.9313	88.481	266.717
4.29665	23.1887	128.131	104.964	79.688	102.271	5.33035	65.3503	74.7387	30.166	99.9089	82.0303	66.9382	23.4462	71.2811	112.666	60.1907	45.8883	69.7266	76.5909	48.6661	180.286	33.4833	122.209	115.094	70.808	24.275	88.4211	-0.0784322	11.8265	39.2668	52.7463	49.196	49.2614	102.747	163.939	63.8563	20.2262	32.5865	51.5621	160.765	62.5213	102.721	238.714
4.39657	30.0237	113.543	112.499	87.3988	113.995	4.54508	59.1402	70.6338	39.3171	96.6835	91.5862	72.2623	26.7071	67.4111	124.719	53.6204	39.404	66.5789	72.6932	42.4364	169.68	29.525	111.133	117.368	67.171	22.0055	77.2544	-0.0876547	10.3431	36.6029	50.7524	50.1602	45.2677	98.3507	158.605	63.3163	16.9635	30.5138	73.6282	142.334	62.7019	110.087	212.397
4.49649	30.2367	132.993	114.049	85.8753	117.398	3.87426	60.1628	65.621	54.1958	113.175	93.5931	70.2441	26.4871	63.3339	127.578	47.3524	33.6952	61.4619	65.9501	36.7507	153.591	25.699	98.8089	110.2	61.6709	25.5243	96.4167	-0.0943795	14.3459	33.8308	48.6875	51.9064	54.0846	91.3513	176.39	57.3897	14.0761	43.1522	77.0332	136.403	59.5855	105.132	222.202
4.59641	27.9172	139.15	111.782	125.506	115.955	3.30104	72.2932	60.2952	60.6809	121.395	86.1509	64.6435	24.6313	70.8278	125.278	41.5731	28.7233	55.4759	58.3832	31.7045	136.324	28.7912	96.562	126.896	55.3843	42.401	98.727	-0.0986639	47.1496	31.0785	45.1538	49.7797	56.3202	86.2418	177.893	59.1814	11.6003	48.4752	72.7098	124.098	73.0624	94.8747	214.773
4.69633	24.8195	130.517	123.355	221.263	111.789	2.81068	72.3457	70.1031	62.0556	123.793	75.4612	57.5961	22.8348	71.9958	120.202	37.8564	40.163	49.2924	72.6128	27.2919	147.318	28.8766	88.8966	123.229	58.4557	49.2032	101.937	-0.0986901	56.4426	28.4233	41.0084	46.1003	54.8672	79.5405	191.945	54.574	9.51739	49.5877	76.5831	124.088	90.0761	82.9508	215.073
4.79626	21.6723	116.675	127.927	282.253	114.094	2.38771	67.4633	72.8687	60.4201	122.183	64.3741	50.2765	20.7292	70.1413	113.749	33.9136	44.3148	43.3045	74.0672	23.4644	156.42	35.1476	79.5208	113.965	73.0095	50.2802	99.8895	-0.0962984	55.7992	25.9096	36.7413	44.8374	51.4751	84.0564	226.544	47.7844	7.78549	48.3498	72.4806	117.358	91.7591	71.1631	207.105
4.89618	18.756	101.861	127.169	354.513	112.12	2.00565	60.8972	71.6008	57.1073	128.795	54.1026	66.3446	18.3604	66.9233	116.148	51.2328	44.2166	37.727	78.9813	21.0566	149.452	44.5169	70.1151	103.713	77.6281	63.9389	92.1771	-0.090972	54.2019	23.5601	32.6217	41.8046	47.1883	81.7934	299.975	40.721	8.30263	45.8689	65.4853	106.123	85.9744	60.3321	191.66
4.9961	16.1589	87.8393	123.074	414.587	107.761	1.6979	55.3639	68.1326	52.9544	129.911	45.0759	81.4396	16.0232	63.1696	113.947	76.4351	41.7761	44.5165	75.7893	33.1504	157.984	49.0448	61.3614	93.8609	76.323	67.9072	82.3729	-0.0852996	49.4536	38.112	30.3557	38.1765	42.6177	76.5986	334.841	46.5649	11.237	42.7986	57.9457	93.9091	84.3443	50.7635	173.345
5.09602	13.8892	75.2511	127.522	418.921	102.166	1.44298	49.3522	63.5714	52.0503	127.273	37.3615	83.7665	13.8555	59.2888	123.046	85.6062	44.8588	46.1719	69.297	39.3054	159.089	48.7845	53.4894	102.221	71.6926	106.853	72.2677	-0.0796127	46.366	46.6604	27.6275	34.493	38.1093	70.3512	410.251	50.7424	11.5822	39.5194	78.2957	114.236	80.882	42.5025	154.616
5.19594	11.9239	64.2377	126.698	395.429	96.0284	1.22827	44.9044	58.5765	49.4888	122.16	30.8712	79.4834	13.999	55.4776	124.326	85.8975	44.1405	44.8147	67.6355	45.1429	148.606	45.9103	72.7098	97.8059	65.3934	122.084	99.7742	-0.0732413	54.6446	50.4429	24.787	40.4652	57.5125	66.1767	445.895	47.864	10.7505	36.2476	80.6684	239.389	75.3445	35.4708	168.431
5.29587	10.2303	54.7298	122.573	359.617	89.7571	1.04673	40.0448	53.5325	46.0681	121.164	25.4605	72.136	13.1414	51.8268	121.254	81.5228	41.361	54.7185	62.2494	44.3352	144.764	41.7622	133.133	90.0217	58.4591	123.88	105.708	-0.0656989	53.7394	51.1865	22.0278	40.7961	78.2523	60.9202	435.995	42.381	10.2875	33.102	75.6629	271.841	67.2785	29.539	165.979
5.39579	8.77425	46.5797	116.484	319.904	83.5916	0.893121	35.5447	48.6555	42.284	117.323	20.9742	82.3606	11.8658	51.4748	115.874	74.935	37.5927	57.6435	55.5493	40.7921	133.206	37.1471	148.17	81.79	51.5138	118.422	101.284	-0.0573928	49.2976	50.0441	19.4495	38.6752	85.8325	55.4457	405.707	40.3597	9.20768	31.6408	68.0708	264.968	58.5804	24.5643	155.559
5.49571	7.52412	39.6202	118.775	280.692	77.6656	0.762776	31.298	48.4203	38.4378	126.017	17.2664	83.9357	10.4763	49.5893	109.384	67.5353	33.4816	63.4882	60.762	45.5682	119.229	32.5341	192.505	83.716	44.9153	127.001	99.5809	-0.0489916	43.8047	75.8945	17.0966	35.6141	85.8897	50.1527	367.817	35.9012	7.94655	29.6601	60.0031	250.987	50.204	20.4079	148.298
5.59563	6.45156	33.69	116.841	244.128	97.903	0.651602	27.4426	48.9564	34.7068	128.617	21.5866	79.2615	9.12465	67.343	102.479	60.1004	29.4031	63.6586	62.0742	55.1463	107.514	28.1806	196.844	78.6895	38.8511	124.998	102.856	-0.0409021	38.3164	89.3685	14.9817	32.3174	90.6309	45.2116	328.662	42.4093	6.71235	27.4687	52.3403	227.122	42.5834	16.9439	136.462
5.69555	5.53177	28.6425	127.345	211.111	106.631	0.874137	24.0083	56.9875	31.1884	127.019	21.4644	77.3182	17.0917	73.4665	95.556	53.0388	26.2406	60.5815	58.4132	55.1887	122.643	24.2133	184.701	72.004	33.4012	117.455	97.3992	-0.0333397	33.2467	94.8362	13.0997	29.102	119.447	40.681	291.235	41.2281	5.59491	25.2438	45.4057	222.924	35.8724	14.0619	147.406
5.79548	4.74315	24.349	130.343	188.343	108.539	18.2191	20.9787	67.817	27.9306	122.615	24.1116	87.5358	19.7391	82.391	88.8331	46.5447	23.0771	59.0517	52.7558	51.2186	129.476	20.6802	166.752	65.2881	28.5804	107.349	95.8764	-0.0263101	28.7262	95.226	11.4363	26.0999	129.471	36.5662	272.164	37.0322	4.62399	23.084	39.2749	207.81	30.0792	11.667	144.939
5.8954	4.06706	20.698	128.518	165.561	116.291	25.7796	19.7027	71.2401	24.9501	116.424	38.1448	86.998	19.6892	143.978	82.4251	40.6901	20.0839	55.2336	46.584	45.8485	123.418	17.5832	149.395	75.2093	24.3652	96.4003	88.6779	-0.0197446	24.7648	92.4915	9.9729	23.3564	128.79	32.8486	247.321	31.9909	3.80042	21.041	33.9188	207.831	37.5542	30.6692	172.468
5.99532	3.48741	17.5936	123.707	144.165	117.362	43.4073	17.8463	70.4014	22.2451	109.184	42.3295	81.0547	18.3636	201.36	76.3855	35.4787	17.3463	50.2998	40.6025	40.2776	112.406	14.8991	131.83	82.5893	20.7113	85.5696	81.9717	-0.0138432	21.3238	87.9276	8.68955	20.8767	122.313	29.4994	240.978	27.0608	7.57654	19.1386	29.2685	192.694	38.4384	37.1013	176.623
6.09524	2.99034	56.0009	117.147	124.765	128.242	49.5896	15.8788	67.219	26.4832	101.423	40.318	72.7644	16.5209	221.695	70.7329	30.8789	14.8978	44.9754	35.1169	35.0249	100.087	12.5917	115.42	123.018	17.5648	75.3633	73.3233	-0.00859674	18.3486	82.3848	7.56665	18.6483	115.38	26.487	223.836	32.1934	8.60599	17.3843	25.2444	210.298	36.1007	40.4332	170.116
6.19516	2.5641	90.204	109.676	108.377	130.751	49.6843	13.9992	63.9208	27.8929	93.5117	35.9234	63.827	14.5549	223.879	65.4659	26.8419	12.7414	39.6938	30.231	30.2857	88.0716	10.6203	121.898	126.416	14.8689	83.9704	64.3646	-0.00401241	15.7823	82.5296	6.58578	16.6519	118.628	27.3622	202.733	56.8494	12.1174	15.776	23.6116	201.991	32.3869	38.9024	157.448
6.29509	2.19868	96.6499	102.533	111.044	128.41	46.7336	12.2831	59.617	27.6111	85.7066	44.5861	62.1397	12.6604	217.428	60.5717	23.3124	10.8627	34.7002	25.9508	26.105	77.0085	8.94367	115.912	149.975	12.5682	89.8626	55.8695	-0.00022762	13.5715	80.0406	5.73007	14.8665	133.811	26.3581	181.051	74.0043	12.6437	14.3068	21.214	183.959	28.2806	35.2464	142.412
6.39501	9.13672	91.5183	113.026	105.568	123.415	42.4404	10.7501	68.2713	29.8865	78.1785	54.354	57.2349	10.9251	239.444	56.0315	20.2348	9.23892	30.1202	47.0814	22.4615	103.621	7.52255	117.917	152.132	10.6111	88.3494	48.1638	0.00284074	11.6682	77.853	4.98432	13.2711	135.733	24.5607	160.381	74.2965	11.8024	23.6165	18.6869	163.364	40.4339	30.8883	143.926
6.49493	11.0473	82.1811	116.424	96.4004	117.004	40.3064	9.39579	70.4648	30.029	71.0352	53.5872	51.0223	9.38005	265.842	51.8251	19.9537	7.84367	26.0048	53.4047	36.0904	107.581	6.32119	116.335	142.613	8.95044	91.1142	41.3446	0.00532357	10.0303	80.5661	4.33495	11.8464	130.345	22.4986	169.754	67.7178	10.4264	29.2108	16.2945	166.772	43.3536	27.2554	136.704
6.59485	10.8962	71.9122	115.254	89.6828	109.973	48.8789	8.20612	68.9714	28.9333	64.3394	48.5342	44.5534	8.02738	269.41	47.9315	22.3823	6.65001	22.3598	135.817	39.2138	101.832	5.30763	131.012	130.379	7.54422	96.7425	35.3965	0.00742814	8.62118	79.7135	3.76993	10.5741	127.932	20.4228	164.052	58.9431	8.93046	31.1896	14.1327	167.88	41.6386	23.5141	125.531
6.69477	9.97384	62.0906	111.234	80.8736	102.792	55.8198	7.16429	72.0403	27.1647	58.1212	42.1564	38.3765	12.7657	262.092	44.3301	22.474	5.63216	19.1651	219.489	37.6946	92.4339	4.45379	127.698	118.182	6.35527	94.7342	42.5461	0.00912938	7.40894	85.5816	3.27862	9.43849	120.555	18.4468	151.745	64.219	7.50848	31.1113	12.2228	156.087	37.8259	20.0064	118.669
6.7947	8.83175	53.2305	105.527	71.5692	95.7318	64.9052	6.25335	74.8966	25.0759	52.3884	37.1662	32.7498	14.1681	253.666	40.9998	21.3373	4.76646	16.3868	259.901	34.3331	82.1613	3.7353	117.343	106.809	5.35122	88.7576	42.9629	0.0102546	6.36629	86.5067	2.85163	8.4245	119.456	16.6165	137.123	60.5716	6.24023	29.9078	10.5551	153.002	38.2232	22.9711	118.064
6.89462	7.69681	45.4601	141.349	62.5893	88.9441	65.5253	20.9222	73.6021	22.8832	63.2285	31.8191	38.2211	13.8958	252.516	49.3271	19.6172	4.03157	13.9847	284.735	49.7413	72.2308	3.13116	104.871	96.4291	7.72103	106.378	43.9211	0.0102784	5.46962	84.3732	3.06298	7.51911	113.195	14.9451	122.298	55.7177	33.3988	32.2225	9.10749	140.621	35.6681	33.6296	113.152
6.99454	6.65466	38.7433	191.505	54.3192	82.5072	61.881	25.4931	70.4707	20.7157	68.9245	31.0487	38.4965	12.8473	243.538	62.0849	17.6824	3.40866	11.9171	312.601	52.6266	63.1259	2.62355	92.4237	87.0263	8.68515	128.85	42.5104	0.00857444	4.69855	82.9319	13.0317	6.7118	108.678	16.6959	108.253	71.3111	46.5939	32.2906	7.85512	125.438	31.8817	61.6862	135.63
7.09446	5.73049	32.9823	250.798	46.9061	76.4561	82.857	27.8989	66.0074	18.6472	70.9849	43.9022	36.1258	11.4996	231.166	67.231	15.737	2.88116	10.1435	326.356	50.0383	61.3963	2.19729	80.8651	97.5629	8.79543	134.157	43.3614	7.77161	4.03555	79.4587	17.7298	5.99143	101.067	16.6302	105.474	81.7899	54.9805	31.124	18.4299	124.591	29.1536	69.9387	144.911
7.19438	27.6523	28.061	301.353	40.3704	75.1254	110.589	31.9164	60.9734	16.7168	70.5272	45.3346	32.5713	10.0989	217.608	68.0209	13.8884	2.43468	8.62611	310.208	45.3356	126.078	1.83949	70.482	94.0833	8.41124	130.038	40.8162	33.6719	3.46554	74.8479	25.6342	5.34731	97.6807	42.3408	97.9705	78.6706	54.0232	38.9576	21.3063	132.9	41.2954	95.3309	170.841
7.29431	33.7851	23.866	324.669	34.7439	72.2005	120.141	31.3934	71.0806	14.9418	68.3747	51.2292	28.6497	8.76537	203.943	66.3843	12.8363	2.05677	7.3306	281.652	47.8454	216.781	1.53922	61.3073	92.4479	18.0793	121.107	36.8764	47.2818	2.97551	69.6838	37.9389	4.77083	91.574	51.7356	88.7334	70.3129	49.0069	41.8016	20.8857	131.382	59.958	99.8036	174.29
7.39423	33.4324	20.2967	330.139	43.9549	68.45	123.808	29.052	73.9762	13.3264	65.1295	49.138	24.7979	7.55208	190.685	65.0716	11.6084	1.73668	6.22624	249.445	45.4446	325.238	1.28726	53.269	87.035	27.4073	110.072	48.8216	79.3835	2.55429	68.1989	56.4682	4.25786	83.9084	53.3164	79.2432	75.3444	42.6184	45.035	19.175	121.202	64.5946	94.2955	166.349
7.49415	30.6436	17.2621	324.193	49.9727	64.3366	118.169	29.5598	72.7392	11.8668	61.2283	43.9312	31.0444	6.47644	185.519	64.4374	17.4598	1.46524	5.28602	227.946	41.1524	394.061	1.07592	46.2577	79.6826	31.3537	108.314	51.0265	94.71	2.19225	65.1591	69.1798	3.79828	75.7579	51.3038	74.9505	70.595	39.0264	52.2906	17.0737	120.636	62.1766	85.1707	179.785
7.59407	27.1508	14.6814	311.224	49.8903	86.0352	108.223	47.4422	69.2455	10.5549	56.9848	37.8968	32.1799	5.53764	176.885	62.1332	19.6044	1.23475	4.48631	203.888	36.3746	395.634	0.898693	47.0731	72.264	32.018	101.767	48.5871	126.169	1.88112	61.2615	72.5515	3.38797	81.7966	47.7787	68.5506	62.3036	37.4203	54.3203	14.9711	115.24	56.5513	95.2223	176.514
7.69399	23.6677	12.485	294.19	46.7969	95.937	96.7267	51.5277	64.6279	9.37999	53.3801	32.0536	30.6563	4.72647	166.902	58.9766	19.6943	15.4797	3.80653	180.684	55.2565	369.08	0.750113	56.7642	65.3207	30.7694	93.005	45.6204	140.465	1.61369	56.9608	90.1545	3.02124	81.2066	43.7537	61.5581	73.7661	33.5278	53.4077	14.4943	104.689	53.0196	92.6329	165.101
7.79392	20.4648	10.6202	275.08	42.404	98.8216	85.8003	49.7031	59.5611	8.33094	49.5428	40.0215	27.8871	4.0296	156.618	55.4441	32.4209	22.5105	3.22897	171.349	59.2026	332.634	0.625609	56.6759	58.9765	28.4891	93.4902	43.696	142.984	1.38376	52.5479	102.27	2.69426	93.6273	44.2684	54.7055	71.7692	30.237	50.9149	27.9282	100.97	75.4057	84.4138	203.426
7.89384	17.6227	9.03455	255.199	46.9031	97.6188	75.7426	56.9755	76.2711	7.39646	45.6482	40.0062	24.6686	3.80526	146.535	51.8099	37.3777	25.1765	2.73831	167.543	62.5037	344.086	0.52134	52.6392	53.2267	31.1335	88.9066	39.847	138.581	1.1861	48.2042	103.673	2.40197	95.9506	42.2388	48.3216	64.4892	26.2086	47.648	31.2488	158.338	80.7169	74.2234	211.243
7.99376	15.1435	7.685	235.406	46.2576	94.1184	83.0061	56.0829	82.6474	6.56557	41.8164	39.6215	21.4324	3.44717	136.884	54.5933	38.0035	25.2876	2.32157	154.342	59.3755	325.194	0.434106	47.2911	59.0425	34.0655	82.0303	35.3704	130.352	1.01613	44.0384	99.2599	2.14102	92.667	39.1692	51.4922	55.721	22.1959	44.0781	40.2812	238.652	77.4638	68.1713	203.431
8.09368	12.9993	6.53571	216.226	43.1077	94.7468	81.6238	72.6451	83.0156	5.82772	38.1268	35.9607	21.821	3.04882	127.759	54.4673	36.3278	28.1618	4.35745	137.8	53.7704	294.958	0.361219	41.7907	57.0233	34.0112	86.4957	30.9073	120.246	0.870021	40.1112	91.9467	1.90697	86.487	46.9103	79.0586	54.7916	18.5312	40.4756	75.7199	299.047	71.9667	60.2116	192.039
8.1936	16.442	36.0004	197.979	52.1397	92.374	76.0079	74.4833	80.0194	12.7501	41.3148	31.2697	23.2063	2.65685	119.186	52.9208	33.535	28.2274	6.04885	121.03	50.433	262.075	0.300396	36.6171	80.5894	32.2497	84.3962	26.7523	109.468	0.744305	36.4524	90.3395	1.70024	79.0234	53.3585	97.3548	49.4757	15.3323	36.9903	84.3281	330.383	64.1624	67.445	211.086
8.29353	16.4447	111.529	180.84	61.4469	88.3571	68.6167	71.9214	75.2628	16.256	56.9347	36.1872	37.9939	2.293	115.661	50.4568	30.3042	26.7385	6.71275	105.158	45.3862	232.707	0.24974	31.941	81.9779	29.6	78.905	23.0209	98.7417	0.636302	33.0717	84.976	1.51673	71.2149	53.5318	100.035	43.4898	12.6117	33.7006	81.5502	358.386	78.9582	81.0363	208.877
8.39345	15.1401	140.705	164.89	62.2891	83.5179	60.7852	70.0206	69.7078	17.6479	72.7495	43.1737	42.9967	1.96607	142.893	58.6885	27.0143	24.4718	6.75701	90.7793	39.9853	256.347	0.207669	27.7959	81.7231	26.5765	71.8901	19.7376	88.485	0.543481	35.8649	77.8649	1.35315	63.5889	50.8754	158.517	38.7148	10.3343	37.237	74.4152	388.626	80.377	81.1543	196.202
8.49337	13.4422	173.22	156.071	58.8944	90.7264	53.2062	65.9798	63.9218	17.7618	81.5674	54.1846	42.7242	1.67829	150.961	62.6283	23.8669	22.4777	19.6013	85.2236	34.8256	270.864	0.17284	24.1582	76.204	23.4925	64.4258	16.8839	78.9206	0.463707	36.4566	70.1706	1.20759	56.4238	47.0828	176.095	33.2872	15.7088	37.7904	66.0612	372.361	92.6244	75.0536	218.325
8.59329	11.7296	174.151	146.066	53.6124	92.2245	46.2104	59.8578	60.4711	17.1319	85.4132	60.0809	39.8012	1.42846	149.723	62.8965	43.5938	34.8557	25.955	76.8727	44.8956	258.283	0.144109	20.9821	69.5427	20.5307	57.1086	14.422	70.149	0.395133	35.681	62.5469	1.07694	49.8489	42.9731	194.891	28.0838	17.2478	36.6868	57.8356	338.74	121.54	66.5495	217.247
8.69321	10.1473	175.763	156.778	62.3208	90.4206	39.928	53.3011	56.2146	16.0962	85.7892	57.8841	42.2533	1.21368	144.136	61.1433	76.1977	39.8117	28.2872	67.8306	51.0234	241.433	0.120401	18.2164	69.0838	17.7894	50.2491	12.3082	64.7645	0.336171	34.0918	55.3409	0.960463	43.907	51.2343	192.046	23.4401	16.4636	34.7162	50.2689	320.859	138.304	57.5829	204.672
8.79314	8.74011	162.4	172.316	72.5561	86.7845	34.3814	47.0112	51.6729	16.2524	83.8042	51.8604	40.7393	1.0302	136.685	66.551	89.2584	40.4002	28.2078	59.0957	49.9127	217.808	4.06649	15.8118	73.1627	15.3137	48.324	10.4986	58.993	0.285556	32.0543	48.718	0.856709	38.591	54.1853	179.402	19.4416	14.7167	37.528	43.5251	290.348	136.404	49.0836	187.065
8.89306	7.51119	144.132	194.496	73.1769	82.2075	29.5373	54.337	47.1464	22.1639	84.0208	44.7874	37.3179	0.874379	128.604	67.5109	91.3944	38.5444	31.7755	51.0982	45.8382	192.986	6.00504	21.9265	85.2257	13.1161	44.7947	16.4212	53.2341	0.242137	29.8063	57.0533	0.763912	37.5417	52.7445	162.993	16.0649	15.7266	37.6736	47.1671	260.771	135.794	41.4444	186.923
8.99298	6.44767	125.364	202.947	75.372	77.2256	32.6739	63.6817	48.8814	24.716	81.9754	38.3648	33.155	0.742732	120.495	65.9909	87.696	35.4385	32.2271	43.9821	40.8116	169.373	6.73294	61.9922	83.9712	11.1896	48.9076	18.0418	47.7185	0.204983	27.5006	58.6812	0.680855	73.9705	49.403	145.817	21.5147	14.8376	36.3507	55.6189	265.513	134.812	34.7813	176.765
9.0929	5.53159	107.893	202.502	71.8452	81.1799	38.71	63.2349	49.4398	25.2246	78.4509	32.3196	28.8885	1.78862	112.645	63.1513	81.137	31.8097	35.9275	37.752	35.7475	147.886	6.75536	73.8194	78.0156	9.51642	50.5402	27.3872	42.5697	0.173256	25.2329	56.6306	0.606729	92.8399	45.378	136.999	35.4886	14.5976	34.2716	54.899	248.054	126.073	29.0735	163.862
9.19282	4.74437	92.3312	196.459	65.705	81.0961	39.3881	58.7664	47.8427	24.5311	74.0164	26.9648	24.8476	2.16707	105.179	59.6713	73.4256	28.0881	36.2476	41.0847	31.0336	128.764	6.38911	85.9737	76.5023	8.07355	48.7929	32.5201	37.8443	0.146343	34.5734	52.709	0.540502	98.7104	41.2513	124.854	37.9591	13.2507	44.6311	50.5574	223.095	112.829	24.2388	148.355
9.29275	12.2675	78.7704	187.059	58.6483	78.7105	37.3503	52.9587	50.0933	23.1693	69.081	22.3687	21.1843	15.309	98.1424	55.9438	65.5173	24.5161	34.6226	44.0891	26.8075	111.942	5.82988	85.1774	79.3144	6.83606	56.3207	32.6852	33.5577	0.123716	39.2264	47.9793	0.481438	97.2264	37.2899	111.893	68.3955	11.5276	48.6505	45.0852	210.662	98.3773	20.1728	136.873
9.39267	14.1515	67.0877	175.808	51.5704	75.0804	34.0796	53.6223	49.4157	21.4741	64.8055	18.4925	17.9505	20.5284	97.1539	52.1928	57.923	21.2195	31.9682	42.4257	23.0921	97.2343	5.19599	78.8423	92.0448	5.77916	57.4178	43.5999	29.7007	0.104836	40.8626	43.0519	0.428756	91.8094	33.6049	99.321	86.2213	9.78428	49.0421	39.564	213.593	84.3862	16.7691	123.568
9.49259	13.7435	63.9014	163.71	52.3003	70.8447	30.3909	50.2587	47.1317	19.6526	60.2119	15.2564	15.1446	21.6459	148.167	48.5416	50.8935	18.2529	28.8587	38.7666	19.8602	87.6322	4.55659	70.7143	89.5622	4.87952	57.6356	49.5901	26.2505	0.0891777	65.2148	38.2639	0.381812	84.5081	30.2325	87.6706	85.6835	8.18018	49.3244	34.4306	202.578	71.6207	13.9286	133.97
9.59251	12.4969	57.5387	156.647	49.4609	66.3852	26.7163	45.4789	44.0402	17.8294	55.5174	12.571	20.7707	20.7445	210.476	45.0543	44.5305	15.6286	25.6444	38.0813	17.0655	77.6049	3.94995	62.4351	82.8819	4.11599	54.7668	54.7391	23.1774	0.076256	78.115	33.7891	0.340005	76.5273	27.1728	77.1322	77.7408	6.77417	59.5647	29.8315	183.425	60.3594	11.5627	131.722
9.69243	11.0306	55.7544	147.741	45.0303	61.9263	23.2711	40.4449	40.618	16.0764	50.8729	12.447	22.2623	18.9454	239.809	41.7611	38.852	13.335	22.5307	35.162	14.6568	68.0901	3.39529	54.6795	75.4429	3.46954	50.4005	53.4065	20.4485	8.37151	83.5938	29.7053	0.302807	68.5549	24.4097	67.7277	107.315	5.57554	76.3444	25.786	179.397	50.6272	9.59482	127.184
9.79236	9.59726	50.6002	141.027	40.0841	74.997	20.1484	35.6485	37.1437	14.4322	46.3813	11.2959	21.5654	16.8396	245.631	40.5341	33.8311	11.3478	19.6298	31.4331	12.5848	59.4432	2.90027	47.6832	68.2819	3.33322	49.7172	49.1731	18.0307	10.9917	92.4677	29.8036	0.269762	62.7181	21.921	59.4005	126.007	4.57078	82.7009	22.261	164.723	42.3263	7.95942	129.887
9.89228	8.29016	44.5138	132.782	57.2445	80.293	17.3748	31.2742	35.7708	12.9145	42.111	40.805	31.4544	19.6792	240.17	38.6235	29.4192	9.63691	16.995	65.5149	10.8043	90.0452	2.46574	41.4877	61.6779	3.08576	57.6924	43.888	15.8922	26.3922	95.0294	29.1513	0.240442	87.1703	19.6825	52.0609	122.236	3.73745	83.1037	19.2048	147.732	35.3069	6.60127	124.024
9.9922	7.13481	38.5409	126.985	62.2266	82.9148	14.942	27.3687	43.5948	11.5287	38.1048	53.4076	43.1563	19.7243	229.571	36.3943	25.5584	8.17088	14.6436	89.702	33.0712	117.01	2.08875	36.053	61.3161	14.6143	73.3649	38.4757	14.0031	30.4315	93.6409	27.349	0.214429	96.3488	17.6707	45.6093	109.686	6.49258	80.2265	16.5622	130.199	50.2906	5.47392	116.661
10.0921	6.12896	33.0889	145.436	75.3525	82.0202	12.8255	23.9193	46.2764	11.1069	34.3871	53.8958	51.1067	18.8852	216.903	34.057	22.1895	6.91908	12.5711	94.4852	40.5607	127.335	1.76451	31.3094	57.1263	23.2838	77.9215	33.3715	12.3359	37.7574	100.831	25.0197	17.0084	96.7777	15.8636	39.9473	94.7049	27.3409	75.6577	14.2804	122.241	57.1101	4.53858	112.059
10.192	5.25998	28.2785	152.927	77.2317	83.0307	20.7805	20.8899	45.9869	10.4261	30.9688	49.3342	51.7968	19.7863	203.683	36.5665	19.2551	5.85304	10.7611	90.1711	45.146	171.685	1.48748	27.18	55.9602	27.0629	83.6031	33.8142	10.8652	37.7625	102.094	22.5238	32.1342	112.797	38.5264	34.9831	80.0871	34.2563	70.3312	17.7491	110.165	56.2768	3.76276	103.55
10.292	31.9344	24.1067	224.56	73.4349	100.425	47.835	18.2374	44.0519	9.623	41.4369	43.0884	48.7694	18.9053	190.644	36.8381	16.7025	4.94712	9.19121	82.0412	43.8122	178.356	1.25193	23.5904	51.8964	27.8497	82.3022	31.7277	9.56859	34.8929	99.6819	20.0629	36.8764	118.636	52.2435	30.6332	69.0458	37.1472	64.7875	36.1219	118.265	51.8357	3.11937	104.63
10.3919	39.5329	20.5213	264.635	74.181	107.456	58.4567	15.9185	41.274	8.78167	54.2438	38.5491	44.0592	17.2376	178.127	35.8673	15.4648	4.17856	7.83678	72.7441	40.0863	184.862	1.05236	20.4724	47.2724	26.8831	102.792	28.6151	8.42577	31.1127	109.29	17.7432	44.099	116.191	60.3714	26.8228	58.3401	76.448	59.331	54.673	112.878	45.9841	2.58612	99.3682
10.4918	39.281	17.4548	282.373	70.3071	108.371	60.2328	13.893	48.8018	7.95191	61.5111	33.2654	38.8048	15.3071	166.274	34.2411	21.9867	3.52746	6.6729	63.557	35.6243	174.859	0.883734	17.7653	42.7958	24.962	108.393	68.4835	7.41891	27.2621	111.764	17.5942	45.1996	109.35	60.9412	23.4857	74.4771	87.3652	54.1253	63.0942	102.505	39.8763	15.2778	91.2409
10.5917	36.0667	14.8391	285.522	67.0017	105.769	70.026	12.1246	51.1176	7.16176	77.329	28.1413	33.6179	13.3797	155.131	32.303	24.2425	2.97647	5.67586	55.0498	41.0279	169.816	0.741549	15.4155	44.6554	40.9809	105.766	106.17	6.53213	23.6764	123.763	16.6376	43.1665	102.689	58.0868	20.5634	85.7131	84.777	49.2512	61.8098	90.9002	34.0837	19.9687	82.1371
10.6917	31.9827	12.6113	279.374	61.2677	101.235	70.6903	10.5808	53.8816	6.42614	86.0296	23.5357	28.8036	11.5813	144.694	30.2524	24.1448	2.51058	4.82372	52.0723	40.3368	160.126	0.62186	13.3763	59.1801	48.068	98.8884	126.292	13.6832	20.4672	127.252	15.2954	39.8943	94.6201	53.8371	18.0046	137.947	76.4243	44.7406	56.7313	79.6492	28.8577	20.6162	73.0513
10.7916	27.8911	10.7156	267.552	54.6839	95.7291	66.7566	9.23338	53.3456	5.75119	89.6757	19.5513	24.4918	14.7131	134.939	37.0957	44.7237	2.11689	4.09679	53.5231	37.1328	145.076	0.521242	11.607	59.4023	74.6594	90.1016	198.602	17.2624	17.6497	125.412	13.8133	36.2691	85.7421	49.1776	15.764	154.697	66.2273	40.5977	50.5077	69.3593	24.2784	19.3511	64.4773
10.8915	24.1194	9.10371	252.468	48.083	100.669	60.7646	9.81299	50.9904	5.13849	89.7982	16.1755	20.7158	23.3577	125.831	40.6248	58.9869	1.78439	3.47762	50.5105	33.1035	128.829	0.436733	10.0721	55.5076	86.0865	80.7528	218.515	18.6268	15.2	120.36	17.9819	32.6928	76.8448	44.5722	13.8022	147.552	56.0797	36.8114	44.2847	60.2025	20.3377	17.3003	62.3837
10.9914	20.7686	7.73405	235.773	55.7872	100.586	55.2468	17.2369	47.7118	4.58598	87.5285	13.3484	17.4574	30.4397	117.332	62.8607	63.3472	1.50373	2.95079	45.6872	54.8397	138.813	0.365769	8.74042	50.6918	88.2498	71.5897	254.229	18.653	13.0811	113.493	19.3218	31.9171	68.3584	40.2264	12.0843	131.351	46.8165	42.7744	38.5214	52.1643	16.9862	15.0429	57.8837
11.0913	17.8376	6.57106	218.535	60.6929	97.6388	69.6795	19.0995	44.045	4.09018	83.6948	10.997	14.6737	31.7853	109.405	73.2166	68.4982	1.26695	2.50291	40.3762	60.0165	133.426	0.306233	7.5852	45.9327	84.9989	63.0012	253.486	20.0697	11.2534	105.722	19.0777	29.8114	60.4977	36.2193	10.5801	112.934	38.7326	44.4502	33.368	45.158	14.1581	12.8614	75.1956
11.1913	15.3057	5.58421	203.707	59.404	93.1419	75.3501	20.0037	40.3034	3.64664	78.9036	9.05178	12.312	30.3219	102.011	76.7037	67.5846	1.06727	2.12245	35.2087	57.8572	122.08	0.256341	6.58292	41.507	78.8137	55.1648	235.968	25.964	9.67906	97.6543	36.901	27.2489	53.3503	32.5689	30.7295	95.2784	31.8582	43.7119	28.8394	59.2393	11.7843	17.519	79.6523
11.2912	13.1151	4.74693	188.562	55.1315	87.8898	74.533	19.017	36.6645	3.2505	73.5821	7.44064	10.3179	27.6234	95.1155	76.296	63.543	0.898863	1.7996	30.4604	52.7675	108.957	0.214586	5.71312	37.4719	71.2632	48.1356	211.895	28.3117	8.32415	89.669	44.6225	24.6315	46.93	29.265	38.1951	83.9847	29.3749	41.6772	41.8744	63.9267	9.79904	29.8471	77.4588
11.3911	11.2353	16.5867	173.64	49.6454	82.3579	69.6278	17.325	33.2231	2.89685	68.0448	6.11258	8.6402	24.5179	92.4216	73.7529	58.0761	0.756794	6.44319	26.2268	46.8132	95.9958	0.179651	4.95802	33.8175	63.3152	41.9008	186.427	40.6138	7.15859	81.981	59.4124	22.1357	41.21	26.2852	39.3792	71.8299	25.7777	39.0076	49.0013	99.9257	8.14316	33.2653	72.0741
11.491	9.61568	36.5427	159.299	43.8953	76.8249	62.9776	22.4012	30.0246	2.58081	62.5015	5.02169	7.23161	21.425	88.063	97.7173	52.151	0.63693	8.77234	22.5161	40.9249	90.7283	0.150458	4.3023	30.5158	55.5437	36.4118	162.041	82.8842	6.15605	74.6893	76.305	36.3147	36.1426	23.603	37.6006	60.4213	31.9648	36.0896	88.7149	118.979	6.76464	51.4218	65.398
11.591	8.2344	41.5841	145.72	38.3665	71.4502	55.8574	22.9553	27.0845	2.29792	57.0972	4.12157	6.0511	18.5425	89.5853	217.227	46.2984	0.535859	9.66431	19.2962	35.4879	98.4671	15.0539	3.73285	28.3206	48.2685	31.6036	139.806	103.959	5.29391	67.8702	81.5638	65.575	31.6708	21.1912	54.2908	50.3439	31.9894	33.1447	105.39	117.905	5.61861	82.124	71.4164
11.6909	7.0535	40.2788	150.046	33.2854	66.3199	48.9321	21.6256	24.4018	2.04397	51.9396	3.38204	5.0624	15.9504	87.3098	326.064	40.7922	0.450744	9.69147	16.5189	30.6337	119.277	22.3922	29.7325	82.3704	41.6474	27.4057	120.07	111.9	4.55258	61.5605	80.3204	80.4043	27.7353	19.0241	133.093	41.7154	29.2812	30.2953	112.88	108.884	4.66664	95.2512	70.4567
11.7908	6.03571	36.5479	148.51	28.7366	61.4761	42.5218	36.8158	27.7849	1.81546	47.0613	2.77073	4.23503	13.6672	83.3194	376.195	35.7578	0.37915	9.22356	14.132	26.3734	127.788	25.1669	38.147	230.109	35.7377	23.7489	102.824	136.655	3.91513	55.7722	75.6513	82.3402	24.2787	17.0774	161.529	34.4529	25.5924	27.6049	107.546	97.3528	3.87628	154.143	77.3891
11.8907	5.16432	32.1481	143.32	25.6557	56.9351	36.7554	69.5617	119.585	1.60986	42.5002	2.26645	3.54297	11.6814	78.6536	392.414	31.2357	0.318931	8.49633	48.2906	22.6705	129.317	25.2812	38.8566	257.415	46.508	27.4718	87.8961	160.041	3.36697	50.4796	69.3771	90.5527	21.2467	15.3292	165.092	28.3995	21.7824	25.1022	97.4684	85.6609	3.22032	169.596	102.199
11.9906	4.41456	27.8327	135.974	34.1421	52.6983	49.3669	167.191	195.488	1.42474	38.2277	1.84789	2.96395	9.96716	73.8251	389.433	29.9837	0.268203	7.65731	61.6271	19.4734	144.079	23.9287	36.4008	248.093	67.1349	28.0331	75.0491	213.654	2.89555	45.6538	62.5547	89.0711	18.5899	13.7595	156.99	23.3826	18.2426	22.7958	86.2338	74.7569	2.67612	163.855	108.895
12.0906	3.77744	23.8952	128.09	36.2486	48.7569	60.863	195.719	257.409	1.25804	34.2147	1.50493	2.47995	8.49481	69.0814	375.952	50.767	0.225346	27.2119	63.4305	16.7202	140.32	21.8469	32.8388	228.887	75.5297	26.8795	64.0332	242.452	2.49004	41.258	55.7782	83.4898	16.2634	12.3502	143.995	19.2387	15.1235	20.6829	75.3653	64.9616	2.22458	148.783	106.197
12.1905	3.23421	20.422	119.473	35.0715	45.0994	62.9304	194.101	345.402	1.10811	30.5991	1.21867	2.07507	7.23413	64.536	357.089	58.9766	0.189026	40.5295	59.8981	14.3513	152.434	19.4813	29.0814	208.125	144.29	24.8713	54.6089	267.38	2.14118	37.2666	49.3639	76.4496	14.2272	11.085	129.514	15.8225	12.4561	18.7543	88.1745	56.3222	1.84978	130.553	127.786
12.2904	2.77009	43.9477	112.796	32.3424	41.7097	61.5889	187.949	381.151	0.97423	27.3349	0.986435	1.73664	6.15671	60.2359	337.06	60.1677	0.158189	46.1095	54.1964	12.3151	151.322	17.0923	25.5105	188.301	176.319	22.5115	46.5582	286.001	1.84089	33.6339	43.4635	69.1706	12.4455	9.94933	115.202	13.0098	10.2156	16.9982	149.036	86.8873	1.53842	172.64	147.66
12.3903	2.37315	71.5777	117.663	29.0126	38.5729	58.5159	203.047	386.391	0.855669	24.3997	0.79577	1.4537	5.23728	56.1953	315.767	57.62	0.13206	46.9948	47.9052	10.5625	144.341	14.8243	22.2672	170.067	185.688	20.0866	39.6869	292.179	1.58228	30.3588	38.1327	62.1925	10.8868	8.93024	101.813	10.6954	8.35452	15.4016	162.417	92.7405	1.27944	217.443	149.376
12.4903	2.03349	76.8869	117.388	25.5897	35.6711	53.4504	195.448	374.415	0.751933	21.7644	0.639277	1.21713	4.45312	52.4122	294.423	53.2482	0.110196	49.3291	41.7787	9.06061	156.891	12.7498	19.3851	153.505	181.606	17.7526	33.8259	283.781	1.35947	27.4103	33.3731	76.4803	9.52332	8.01604	89.6389	8.79194	6.81961	13.9515	155.787	88.3144	1.0638	221.599	141.951
12.5902	1.74272	72.8756	113.874	22.3286	32.9888	49.8931	179.098	353.3	0.662182	19.4059	0.510438	1.0196	3.78573	48.8768	273.7	63.4689	0.0924036	51.0215	36.1465	7.77147	151.33	10.8977	16.8524	138.525	170.032	15.5879	28.8284	287.144	1.16744	24.7601	29.157	78.4003	8.33075	7.19611	88.6684	7.22685	5.55949	12.6357	141.628	80.1123	0.884068	206.707	130.384
12.6901	1.4937	65.4689	108.418	19.3461	30.5089	52.4729	168.212	327.904	5.42101	17.301	0.410153	0.854566	3.2177	45.5767	253.948	65.4765	1.46447	49.4429	31.1236	6.6642	147.259	9.27145	14.6395	124.997	154.757	13.6258	24.5683	277.322	1.00195	22.3072	25.4425	75.2464	7.28762	10.7081	114.943	5.94015	14.7528	11.4426	125.498	71.0022	1.41789	184.164	117.394
12.79	1.28033	57.2994	101.894	16.6848	28.2159	72.9054	152.365	301.1	7.96329	15.431	0.327798	0.716986	2.73571	51.7278	235.333	64.8138	2.14395	46.0761	26.7203	5.71224	135.435	7.8603	12.7122	112.787	138.141	11.8727	20.9374	269.027	0.859475	20.1125	22.1822	69.7108	6.375	35.7681	147.2	4.88242	30.7628	11.6507	109.77	62.194	8.75992	159.806	104.414
12.8899	1.09748	56.4248	94.8878	14.3409	26.0955	78.7078	146.962	274.545	9.12359	13.7651	0.263769	0.602263	2.32611	52.9006	217.911	61.0498	2.40402	41.8568	22.8988	4.89877	121.195	6.64626	11.0363	101.769	121.602	10.322	17.843	268.911	0.737001	18.1348	19.3279	63.4548	5.57608	47.589	153.368	11.9827	35.2414	16.9033	95.3632	54.1482	43.9743	139.861	113.428
12.9899	0.940723	51.5802	87.7728	12.3013	24.1333	76.8556	143.78	249.152	9.43892	12.2788	0.212888	0.506632	1.98055	51.6862	201.677	55.8599	2.41845	37.3614	19.6022	4.20235	106.928	5.60842	9.58029	91.8267	105.949	8.95932	15.2062	258.836	0.631849	16.3545	16.8336	57.2352	4.87599	71.2881	147.157	13.7845	39.0623	37.9065	82.5501	46.9929	72.0627	125.076	114.71
13.0898	0.806363	73.8105	80.7904	10.5386	25.884	71.2935	132.735	225.387	9.25289	17.3746	0.170867	0.426934	1.68458	49.3862	186.591	51.3714	2.29669	32.9327	16.7688	3.60585	93.6309	4.72546	8.31604	82.8559	91.5999	7.76749	12.9592	242.394	0.541566	14.7498	14.6568	51.3763	20.4998	114.17	150.846	21.9098	53.1394	59.5196	71.3214	40.7142	80.347	108.776	108.997
13.1897	0.691346	105.59	74.0868	9.01659	26.1362	64.2151	119.228	203.445	8.78416	20.3702	0.137708	0.360492	1.43514	46.6508	172.598	80.9085	2.1065	28.7632	14.3391	3.09504	81.6527	3.97701	7.21864	74.7614	78.7266	6.72903	13.0033	240.066	0.46404	13.3037	12.7587	46.3219	64.4602	127.616	143.642	23.2328	57.6582	69.1549	61.5565	35.2431	106.209	93.0134	100.118
13.2896	12.9077	126.295	67.7586	7.70689	29.6206	56.8072	105.633	183.365	8.17023	21.8605	0.111162	0.305042	1.22165	43.8014	159.634	92.9918	1.88896	24.9496	12.2585	2.65941	71.0476	3.34433	6.26631	67.4577	67.3533	5.82728	12.1427	228.879	0.397545	12.0013	12.5767	57.1007	85.3321	127.142	149.285	21.6756	54.7593	71.8614	53.099	30.4934	110.974	86.7251	90.154
13.3895	16.524	124.484	61.8441	6.58742	30.7549	49.6817	92.9219	165.098	7.49595	22.2881	0.0894253	0.258635	1.03758	40.9933	147.631	94.4187	1.66809	21.5294	33.8083	2.28946	61.7441	2.81057	70.6816	60.8676	57.4171	5.04643	10.923	213.022	0.340623	10.8285	11.8524	58.5823	139.02	120.436	144.897	19.0895	48.8202	70.6656	45.7897	35.1859	105.287	77.4804	89.958
13.4895	16.5859	113.843	56.3577	5.63067	30.5154	43.1272	81.434	161.881	6.81234	21.9822	0.0722077	0.219594	1.72276	38.2988	136.524	90.1888	1.45725	18.5044	41.2305	3.15008	53.6225	2.36088	91.7418	54.9213	48.809	5.79179	9.62025	195.111	0.291971	9.77261	10.8733	55.9709	184.556	111.27	134.679	16.319	42.0388	76.0469	39.4801	34.4924	94.9985	67.3434	113.683
13.5894	15.2926	100.53	51.2892	4.81284	29.4984	37.2531	71.224	153.844	7.24692	21.1874	0.0582864	0.186479	1.92962	35.7476	126.249	89.447	1.2632	15.8557	41.7595	3.28938	46.5519	1.98244	93.7824	63.3612	41.3989	40.2379	16.6981	176.746	0.250403	37.1981	9.8063	51.7388	200.594	101.468	122.025	13.7234	35.4607	76.1621	34.0369	60.0447	83.2449	70.8273	119.196
13.6893	13.5871	87.2129	56.9593	4.11375	28.0669	32.0732	62.2278	143.431	7.21443	20.0841	0.0470762	0.158089	1.8956	33.3495	116.746	84.3433	1.08865	13.5537	39.1371	3.11209	40.4053	1.66424	87.9873	74.3834	35.0513	56.5187	30.2578	158.869	0.214848	59.6279	8.74539	47.0423	199.814	91.879	109.72	24.6316	29.5319	73.3852	29.3428	106.485	71.6333	73.2792	115.33
13.7892	24.4351	74.956	69.2534	3.51623	31.345	27.5521	54.3369	132.094	6.913	18.804	0.0383306	0.133455	6.74284	31.1038	107.957	77.224	0.934017	11.5643	35.2702	2.8127	35.0662	1.39686	79.4324	72.5877	29.6346	62.2713	34.4652	142.009	0.184417	71.5125	7.74062	42.4061	189.917	82.8767	97.5784	70.1296	24.3945	69.1249	29.3004	193.397	60.9237	91.0389	107.007
13.8892	26.6166	64.0986	95.9109	3.00561	36.4159	23.6327	47.4322	120.679	14.6416	17.441	0.0314049	19.7613	8.59167	29.0052	99.8288	98.5929	0.798482	9.85229	50.0595	2.48257	30.4306	1.17227	70.3653	67.2354	25.026	62.1123	34.0718	126.428	0.158319	76.5638	32.8143	51.6165	175.526	74.5975	86.2285	82.2758	20.0445	74.9082	39.6832	213.953	51.4154	92.3195	96.9253
13.9891	25.3325	54.6647	109.991	2.56973	38.2605	20.2503	62.9791	124.802	20.6969	16.0605	0.0257856	28.4007	8.89721	27.0463	92.3124	104.588	0.680646	8.38388	53.3125	2.16333	26.4067	0.983668	61.7755	65.4043	21.1143	77.2416	31.582	112.226	8.23458	159.278	44.6285	52.7257	159.371	67.0662	75.913	79.7895	38.3069	75.2862	40.9135	206.554	43.1655	85.9079	108.208
14.089	22.8337	46.5502	115.739	23.8404	38.2106	17.3401	65.0578	145.898	23.3901	17.2855	11.0109	30.9187	8.45047	25.2187	85.3611	181.828	7.9001	7.12756	51.1291	1.87206	22.9144	0.825301	53.941	78.7549	22.6227	97.5622	28.2934	99.4039	10.7789	205.001	49.1533	57.8972	151.641	60.2557	69.2066	71.588	43.1431	72.6865	38.3859	188.549	49.5517	76.4375	114.858
14.1889	20.0719	39.6086	116.071	32.8993	37.0809	14.8413	69.1972	152.035	24.0339	19.3778	16.9062	30.1763	12.2396	40.7651	78.9326	256.099	11.4617	6.05481	46.6384	1.6142	19.8836	0.692328	46.9652	77.3358	25.1766	103.345	24.8589	87.9069	41.1414	226.626	49.1312	56.9156	140.244	54.1169	82.1397	61.806	43.3255	68.5501	34.5392	167.628	54.7043	118.977	111.81
14.2888	17.4296	33.6878	119.797	35.3655	59.2896	12.6982	66.197	149.594	23.4689	20.2905	30.3174	27.8331	13.2231	46.7355	83.7206	382.32	12.8105	5.14008	41.4125	1.38981	17.2535	11.6593	40.8294	92.693	25.3581	102.985	21.5898	77.6482	49.9326	232.805	46.6713	53.3341	127.392	48.5935	83.2483	52.2642	46.255	69.6007	33.4995	147.069	66.7943	129.56	104.098
14.3888	15.0425	28.6458	158.432	34.421	70.2536	10.862	60.4851	159.208	38.5169	20.379	33.1808	24.833	12.8116	47.9904	83.8169	428.278	27.0446	4.36101	36.2124	1.19627	14.9712	17.0267	35.4666	92.3908	24.1722	97.4581	18.6184	68.5268	61.2096	229.324	43.0266	54.3315	114.356	43.6288	83.7454	43.6801	43.6214	67.5812	34.1872	128.153	90.0891	124.612	94.4878
14.4887	12.9419	24.3559	178.287	31.8477	74.4851	9.28971	54.0533	158.43	45.7188	19.9054	31.4317	21.6962	17.5642	46.9796	81.3223	429.774	52.9282	3.69827	31.3802	1.03065	12.9908	19.0197	30.795	89.2892	22.2636	89.4612	20.2539	60.4377	60.9823	220.031	41.4937	59.4762	101.838	40.2655	119.881	36.2584	38.7466	63.9537	31.9388	111.271	94.7814	132.219	84.4635
14.5886	11.1168	20.7075	185.735	28.6265	74.7525	27.1707	47.7634	151.888	48.0987	32.8871	27.9306	18.6945	18.6544	44.9336	77.4742	407.902	64.3692	3.13521	27.0455	0.888891	11.2721	19.0487	26.7328	112.254	20.0384	80.5605	19.6364	53.2777	56.2561	207.466	38.604	77.6111	96.6693	36.697	165.543	29.9776	46.8943	59.5799	28.68	96.4303	90.222	125.697	74.7877
14.6885	9.54115	17.6051	196.6	41.3422	72.7504	34.4586	41.9577	142.382	47.5962	41.7562	24.0147	15.9571	17.9369	60.4713	72.9967	374.944	67.2144	19.951	23.2327	0.767377	23.0287	17.998	23.2037	111.359	20.9283	71.6382	18.0212	53.6647	50.1233	193.288	35.13	81.1279	104.462	44.4768	211.733	24.7259	46.5187	54.9597	34.3632	83.4856	81.5565	113.159	65.8212
14.7885	8.18515	14.967	197.859	45.0992	74.0928	36.0176	38.4968	131.592	46.9874	55.6002	20.2735	16.5237	16.4104	65.7786	74.9353	337.916	69.6781	28.5546	19.9172	0.662776	91.096	16.4135	20.1396	103.682	20.3733	63.1662	56.784	51.6894	44.7157	178.564	31.5153	78.1435	103.751	45.7022	221.844	20.3653	42.3982	50.3766	34.1033	72.2397	71.5459	98.7976	57.7053
14.8884	7.01976	12.7234	193.025	44.1964	72.723	34.6218	34.4742	120.501	44.7987	63.5338	16.9351	15.7329	14.6017	66.0836	73.7266	302.591	67.2778	32.0426	17.0539	0.572549	171.786	15.8366	17.4801	94.5714	19.0193	55.3735	70.8248	66.0369	49.1165	163.965	28.0049	72.9674	102.796	43.9188	213.409	41.6983	42.6702	49.002	31.4812	62.4906	61.6097	84.6862	50.4633
14.9883	6.01917	17.9292	184.492	41.0446	69.8449	31.8344	30.495	109.671	41.7794	67.2586	14.0583	14.3071	12.7791	64.0189	86.5046	275.154	62.3202	32.4375	24.8089	0.496217	210.633	15.3396	15.1722	85.6564	23.2119	48.3473	72.5055	79.4681	63.0117	149.898	24.7251	83.5027	100.525	40.8744	196.93	46.5987	72.3141	46.421	35.775	54.0487	52.4228	71.7601	44.0584
15.0882	5.1603	18.5756	173.864	36.9734	66.1888	28.52	26.8032	99.4031	38.3964	68.0369	11.6266	12.6531	11.0703	60.9057	90.9222	246.277	56.2177	31.048	59.358	3.03791	212.332	14.2079	13.1695	77.3916	24.4318	42.0946	68.3684	83.9867	107.341	233.669	21.7321	83.4142	105.641	60.7149	177.72	54.0613	98.6298	43.2743	34.8539	46.7433	44.2547	60.3607	38.4258
15.1881	4.42367	56.1215	162.222	32.6965	62.1937	25.1427	23.479	89.8454	35.686	66.8	9.59359	10.9915	9.52857	57.4016	90.593	218.169	49.8122	28.7101	70.9035	3.88711	198.437	12.7912	11.4316	125.159	23.8875	36.5794	61.8269	83.1605	131.311	339.05	19.042	78.7475	116.567	66.5334	158.385	54.9626	101.907	64.3529	31.9112	40.4237	37.7952	50.5294	33.4901
15.2881	11.7618	87.1109	150.265	28.5794	58.706	21.9383	32.7611	81.0525	34.5028	64.2297	7.9048	9.43406	8.16794	53.8299	90.6516	191.946	43.5852	25.948	71.2623	3.96019	179.001	11.2971	9.92357	132.068	22.3606	32.7445	54.6191	79.2741	157.77	438.182	16.6484	77.846	125.312	85.254	140.135	50.374	94.6975	73.5146	47.4599	35.0557	31.9848	42.1664	29.1751
15.388	41.032	92.5221	138.458	24.7934	62.2897	19.0133	34.3301	84.7991	32.4652	60.8205	24.9688	35.9343	6.98314	50.3454	111.152	168.091	37.793	23.082	66.5408	3.70038	196.126	9.84416	8.61495	138.991	23.1471	41.8795	47.5921	73.7756	156.16	551.458	14.533	73.1377	157.523	157.591	123.46	43.9705	83.4535	75.7985	50.1854	30.361	26.903	35.1142	25.4078
15.4879	48.8953	87.3065	127.075	21.4027	68.8559	16.4044	32.6437	90.5224	33.5457	56.928	29.8136	46.9958	5.96014	47.0181	119.078	146.736	32.5537	20.2999	59.8471	3.31947	196.092	8.49499	7.47931	156.311	32.6945	44.581	41.1248	67.5691	188.584	624.894	12.6724	67.0484	167.589	208.157	108.495	37.4077	73.2882	84.8096	47.5716	26.2776	36.6221	29.2009	22.1222
15.5878	48.0019	78.2706	116.289	18.415	70.6171	14.1109	35.273	90.2226	51.9188	52.8052	29.1799	49.5271	5.08156	43.8762	123.747	127.815	27.9026	17.7044	52.7208	2.91593	182.592	7.27824	6.49375	191.106	36.4975	43.7115	35.3538	61.2071	186.973	747.707	11.0413	60.7013	176.385	258.775	95.2009	31.3718	90.1763	100.853	43.0117	22.7358	38.6492	24.2608	19.2591
15.6878	43.8528	68.4317	106.175	15.8096	69.5859	12.1135	48.6678	86.5757	60.5138	49.0374	26.3381	47.5789	4.32953	40.9266	127.234	111.166	23.8276	15.3448	45.8874	2.53296	164.41	6.20216	5.63836	188.35	36.8181	46.5682	33.0736	55.0159	175.58	799.629	9.61473	54.5952	172.811	306.01	83.4606	26.0938	95.7555	105.892	42.3916	19.6686	44.9725	20.144	16.7654
15.7877	38.7959	67.2112	96.7806	13.5528	66.9912	10.3848	50.8379	81.203	63.1154	52.4706	24.8765	43.4919	3.68722	38.1664	125.286	98.8073	20.2906	13.237	39.6548	2.18718	145.528	5.26343	4.89572	175.008	35.1287	45.6777	29.7806	49.1775	163.43	872.804	8.36916	48.9318	162.673	311.613	82.0693	21.5993	90.0885	104.707	47.8219	17.0144	59.0602	16.7191	14.594
15.8876	47.4534	73.9235	88.1048	11.607	63.5795	8.89481	48.2782	80.9237	62.148	53.4284	22.0732	38.5893	3.13942	35.5876	129.548	98.4741	17.2416	11.3777	36.2029	1.88282	127.652	4.45258	4.25075	159.519	34.5329	65.6884	26.2437	43.7824	146.234	976.046	7.28294	43.7736	162.533	298.217	76.5856	17.8278	99.1719	117.295	53.2211	14.7186	84.6005	13.8731	12.7036
15.9875	48.5834	70.7084	90.36	9.93389	63.4437	7.61392	43.9608	77.647	59.154	52.6839	18.9636	37.0331	2.67247	33.1808	127.961	93.1084	14.6267	9.75223	32.162	1.61852	123.429	3.75728	3.69037	144.447	32.4353	72.9552	22.834	38.8651	128.364	1036.34	6.33658	50.6889	169.909	276.964	69.5411	31.5134	94.7671	119.826	51.4549	12.7328	107.233	11.51	11.0579
16.0874	45.1553	69.4241	89.2116	8.49843	61.7602	6.51473	39.2184	72.8253	71.9889	50.8056	16.0024	33.8318	2.2746	30.9356	129.301	85.3895	12.3925	8.3407	28.1317	1.39076	113.181	3.16431	3.20338	130.545	42.1641	73.0508	19.7141	34.4259	111.589	1073.68	5.51267	54.0453	165.87	253.264	62.1937	34.2278	100.172	116.746	56.5326	11.0148	110.376	9.54899	9.625
16.1874	40.2677	63.3801	85.9402	7.26837	59.0188	5.57287	34.6239	67.3277	76.5947	48.2079	13.3645	53.158	1.93586	28.8421	126.368	76.8449	14.258	7.12091	41.6367	1.19522	110.645	2.66069	15.9876	136.87	45.5897	69.3174	16.9395	30.4452	97.3162	1099.67	4.79572	57.1794	164.902	243.277	55.1405	32.2441	102.189	116.669	54.3931	9.52798	133.127	7.92194	18.641
16.2873	35.2138	55.9207	99.8382	6.21526	55.753	4.7664	30.4012	62.814	79.3966	45.1897	11.0933	59.4685	1.64753	26.8906	126.039	68.3183	25.9008	6.07053	46.7751	5.08878	130.52	2.23431	20.0288	129.563	48.4888	82.7921	14.5123	26.8929	111.011	1081.27	12.8324	67.6308	160.333	226.363	48.639	28.5322	94.3968	112.277	78.4068	8.24099	134.467	6.57199	22.0991
16.3872	30.4983	48.4916	137.519	5.31426	52.2822	17.7128	26.6164	57.8741	99.6051	47.7134	9.17415	58.7839	5.46221	25.0718	122.029	68.6107	37.5697	5.16853	45.8919	6.35904	145.119	1.87421	90.5061	118.834	47.682	85.687	12.4101	27.4647	206.349	1060.85	16.7623	74.5092	171.226	221.004	42.7754	24.4535	82.9201	105.681	101.582	10.303	130.898	43.452	22.5975
16.4871	26.2859	41.6668	160.207	4.54375	48.7946	23.1081	23.267	52.8875	107.395	48.1748	12.7619	56.4824	6.90993	23.3762	116.109	81.3535	41.9875	5.12466	42.3479	15.6525	141.221	1.57072	113.576	107.837	44.7941	86.7449	10.6004	54.2716	228.086	1015.22	18.0353	73.3422	170.503	207.307	37.5515	28.5754	70.7864	98.1226	103.367	10.3738	130.333	93.2738	21.5941
16.5871	22.5993	35.6266	169.956	3.8851	57.8164	28.5378	20.3225	48.0677	107.695	47.2231	13.1168	51.6361	7.13959	26.6123	109.314	83.7398	42.1615	5.10767	37.844	18.4294	129.885	1.31532	114.886	131.464	40.8618	82.815	9.04843	100.01	219.277	963.903	17.8198	80.8019	162.027	190.562	32.9304	27.6726	59.3932	101.282	96.4501	9.64567	120.701	109.161	19.898
16.687	19.4052	30.3805	171.266	5.72771	61.2979	29.5269	17.743	45.062	103.65	45.3359	12.1042	45.8183	10.4753	28.7536	102.242	80.576	39.9818	4.84336	33.2149	18.2656	116.229	1.10068	107.305	139.017	36.5316	76.4298	7.72065	122.39	199.146	955.668	16.8166	79.5365	149.732	173.302	28.8596	69.7022	49.2964	99.2394	86.5571	8.65217	121.934	108.202	17.9502
16.7869	16.6519	25.8689	167.219	6.28848	61.5175	28.2392	15.4874	45.1872	97.2495	42.8632	11.0724	39.8884	11.3644	47.3488	95.2329	74.6719	36.6196	4.4511	28.8464	16.8767	108.601	0.920477	96.6633	131.919	32.1939	70.2906	6.58631	145.361	176.102	920.784	15.441	74.5775	135.941	157.78	25.2824	80.4792	40.6323	101.657	76.2018	7.62539	113.766	99.5514	16.2369
16.8868	14.2847	22.0093	159.915	6.18092	59.8691	25.8925	73.761	43.5142	89.7374	40.0587	19.493	38.1048	16.4969	55.2663	88.4712	67.6435	32.7856	4.00532	24.8953	23.1253	97.954	0.769369	85.5351	129.12	28.0728	78.8832	5.61803	170.897	153.666	870.657	13.9343	77.2441	121.989	142.744	22.1433	77.599	33.3394	106.518	66.426	6.66029	101.68	88.0117	14.9667
16.9867	12.252	21.3393	150.764	5.74938	57.2022	37.4666	194.975	40.9007	81.8766	37.1046	21.2505	34.7183	17.8398	57.154	82.0518	64.5484	28.898	21.664	21.4038	24.0813	89.0167	0.642788	74.996	147.465	24.2853	79.3799	4.79191	178.675	133.174	812.752	12.4324	74.1085	108.61	133.08	19.3911	69.4349	37.0029	105.213	57.6039	15.5816	88.5845	76.0162	23.8896
17.0867	10.5076	49.4438	140.72	5.18415	59.3619	40.9845	262.413	40.6464	74.1221	34.128	20.0988	30.7417	17.2972	56.1352	76.0166	70.6997	25.1906	30.6626	18.3595	22.7431	98.1129	0.536864	65.4391	142.899	20.8813	76.7438	4.08721	175.855	115.004	751.888	11.008	73.1488	96.1789	121.938	22.6675	59.8621	35.4813	100.573	49.8154	18.0028	75.9459	64.7213	27.5503
17.1866	9.011	59.8427	130.392	4.58754	59.4248	40.2673	313.097	42.7362	66.7329	31.2156	17.8468	26.7258	15.8965	56.5028	70.3774	70.1945	21.7828	34.2697	35.8874	20.5371	95.6992	0.448303	56.9542	132.067	17.87	83.5699	3.48608	189.742	129.978	698.3	9.69637	75.1072	84.852	138.691	22.8387	50.5803	33.9345	97.2124	43.0161	17.6561	64.4343	56.075	27.8473
17.2865	7.72727	88.6722	120.186	4.01192	78.6113	37.4784	312.569	46.4849	59.8449	28.4256	15.339	22.952	14.1814	54.7884	68.0303	66.2295	18.7244	34.6194	49.6944	18.1256	100.777	0.374295	49.5018	120.16	15.2368	82.8815	2.97311	190.005	125.974	643.655	8.51071	81.892	74.6632	139.138	32.8226	42.2533	30.3651	91.7449	37.1152	37.7855	54.2896	95.5136	28.5565
17.3864	6.62622	107.599	110.335	3.4818	87.293	33.8235	291.167	46.7799	59.0851	25.7978	12.9472	19.5467	12.4307	52.1493	64.6679	60.6615	16.0241	33.0925	52.5279	27.2156	95.9613	0.312491	42.9932	108.737	12.954	78.2221	2.53511	182.37	115.152	604.603	7.45177	102.402	70.3537	132.232	44.5941	35.0645	26.2027	85.3268	32.0101	102.959	45.5286	106.447	55.2893
17.4864	18.8643	110.895	100.98	3.0065	89.7296	29.957	262.694	45.1372	56.3319	23.3564	10.8146	16.55	10.7788	49.1621	60.8476	54.5474	23.4045	48.7592	50.208	29.0713	104.747	0.260908	37.326	106.669	10.988	71.6871	2.16093	170.476	102.148	561.792	6.51366	105.568	64.6721	122.374	52.0434	46.3602	37.6784	78.6277	27.6009	121.439	38.0599	103.413	65.5421
17.5863	22.0161	117.198	92.2124	2.58711	88.532	26.2179	247.121	42.4772	52.533	21.1085	8.97748	13.9554	14.7285	46.1107	56.8908	67.7922	26.2179	55.2695	45.7181	37.814	101.204	11.8008	32.3997	140.202	9.30342	64.4908	12.8158	156.604	89.2766	518.014	5.68716	101.076	58.5129	111.692	52.4028	46.7661	39.5611	72.0252	23.7963	119.956	31.7469	94.1716	72.1041
17.6862	48.9363	110.372	84.0466	2.22072	85.2952	22.7677	336.827	39.3524	48.2779	22.5096	7.4248	11.7335	30.8445	43.1313	52.979	71.1561	31.6966	56.2289	40.5551	63.5726	101.97	17.4746	28.9587	222.993	7.86567	57.3147	16.8638	142.156	77.4353	506.256	4.96168	93.5298	59.8355	111.871	59.3281	42.7153	37.0329	65.7221	32.2698	144.379	26.4411	82.7702	71.3773
17.7861	56.2906	98.8553	76.5144	1.90263	80.9883	19.6695	417.448	36.0883	43.926	22.8958	6.12685	9.8451	40.9424	40.2852	49.2108	69.1674	40.3661	53.9721	35.4419	173.506	95.2763	19.6107	25.5229	238.556	6.64252	50.5216	17.5884	127.966	66.8987	485.031	4.32645	85.0853	57.7185	118.325	74.5524	37.2206	62.1136	59.8178	38.171	184.467	33.9325	74.1371	87.1478
17.886	54.6157	92.8131	69.5687	1.62774	76.1958	16.9341	422.07	32.8716	58.3126	22.5721	5.04893	8.24867	43.0235	37.5971	45.6363	83.0269	42.976	49.9922	30.7017	207.191	85.935	19.6851	22.3311	227.123	25.1881	44.2848	16.7306	114.509	80.1536	456.879	3.77113	88.6719	53.8296	115.182	91.8089	31.635	67.9477	54.3516	74.3433	234.951	35.0852	64.5353	90.1743
17.986	49.6435	83.0751	63.2153	1.39096	71.2653	14.5452	395.349	32.879	64.3532	21.7657	4.15724	6.90414	41.1658	35.3616	79.8294	85.9099	42.0978	45.2271	26.4551	206.383	76.133	19.5307	19.4628	221.6	34.5255	38.6678	24.1778	102.026	79.2624	425.36	3.28619	85.2996	49.1605	107.887	130.361	26.5161	64.7575	49.3283	83.3473	263.839	47.277	70.704	86.6849
18.0859	43.8133	93.179	57.4026	1.1877	66.3992	12.4737	357.642	31.6131	65.3286	20.6484	3.42141	5.77485	37.5633	58.2233	102.442	200.473	39.3402	40.2516	32.05	191.131	66.8133	18.3521	16.9278	216.666	38.1157	33.6724	25.9761	90.6192	72.8857	407.85	2.86298	90.6408	44.2881	99.0972	140.421	22.048	57.8396	44.7342	80.8008	256.128	49.7239	96.8147	80.1433
18.1858	43.3124	89.7815	52.1104	1.01385	61.7112	10.6861	353.463	29.6889	63.3353	20.4638	2.81503	4.82808	33.3718	83.064	145.026	344.101	57.3289	35.4043	47.0055	170.908	58.3354	24.3836	14.7069	200.813	70.0072	29.267	25.0458	80.303	64.8405	384.385	2.49386	87.9161	39.5359	91.8821	136.768	18.2467	49.8578	40.5461	73.8144	234.388	47.325	101.506	72.4442
18.2857	46.2408	99.0411	51.6984	7.45193	57.2606	9.14843	327.799	27.474	61.9556	19.8045	2.31568	4.03539	29.1784	92.0039	165.382	491.416	64.1711	30.8719	50.5432	150.056	50.7912	26.3291	12.7701	182.884	84.7054	25.4044	22.9196	71.0406	56.7521	358.003	2.17207	91.0613	35.0745	83.946	129.286	15.0586	42.0832	36.7371	65.5649	208.639	42.7762	95.9695	64.5949
18.3856	50.6603	94.8399	68.1043	10.1792	53.0742	7.82853	295.102	25.1829	58.7306	18.8387	13.1215	3.37227	25.2614	93.1457	171.585	584.542	64.4868	26.7452	48.6785	130.446	44.1547	33.8899	11.0852	165.555	88.8118	22.0313	20.3861	62.7676	49.2617	330.657	2.47699	87.3657	30.9828	83.6283	118.211	12.4069	35.0611	33.2786	57.4184	183.168	37.5235	86.1388	57.1053
18.4856	48.3175	85.6077	76.5066	10.9048	49.1592	6.69704	261.75	22.9383	54.5635	17.6907	16.4276	2.81784	21.7341	106.813	169.792	602.506	75.2856	23.0559	44.5001	112.776	38.353	36.1428	32.6835	149.553	86.6449	19.0936	17.8362	55.4063	45.1743	330.363	7.55465	100.797	27.2863	79.5337	115.269	10.2122	28.9693	30.1425	49.9148	159.665	32.3105	75.0745	51.943
18.5855	48.6164	94.7122	79.6257	10.5961	45.5112	5.72782	230.391	20.8058	50.0132	18.1055	24.1294	2.35443	18.6237	109.689	163.643	580.154	86.2947	19.8001	39.5622	97.1975	33.2984	35.356	64.2316	134.998	80.9966	16.5398	15.4517	48.8743	40.135	321.608	25.8251	113.322	23.9803	89.7596	107.112	18.9943	23.8077	27.3007	43.2229	138.659	31.8984	64.2807	56.5195
18.6854	44.8706	110.034	79.3256	9.79467	42.1198	4.89826	201.972	18.8183	45.4187	17.9075	25.1798	1.96714	16.0031	125.191	155.277	538.185	99.8077	16.9541	34.6193	83.6245	38.3069	32.9445	113.562	123.549	73.6426	14.3227	13.3049	43.0898	40.9895	306.201	34.3383	113.087	21.0436	89.7719	97.0341	20.8466	19.4968	24.7258	42.8118	126.357	44.4721	54.4304	65.1339
18.7853	39.8856	107.373	84.0057	23.359	38.9713	4.18849	176.679	16.988	40.9779	17.3018	23.3885	1.64343	13.7018	128.318	145.942	491.583	101.884	14.4839	30.0129	82.0006	43.4846	29.7764	142.65	143.65	65.686	12.3998	11.4134	55.026	38.2083	287.197	37.1933	120.422	18.4472	85.1922	86.6671	19.7189	20.3268	40.1438	39.4863	112.244	67.9538	45.762	71.1135
18.8853	34.8258	97.7565	95.6355	30.4852	39.4618	3.5813	154.377	15.3158	36.7996	16.4382	20.5815	1.37279	11.7052	125.505	136.358	447.435	97.5314	12.9032	25.8741	87.1418	79.787	26.3703	144.342	139.843	57.7891	10.7327	9.76774	59.681	34.2111	278.69	36.8705	145.369	16.1592	78.7823	76.7787	17.4836	21.0257	53.0164	35.2386	98.4372	105.461	38.2958	70.1513
18.9852	30.1395	86.1334	114.69	35.395	38.6037	11.8112	135.211	13.7956	32.9367	15.4253	17.603	1.14639	9.98559	119.985	126.927	409.693	89.8618	16.1361	22.2301	93.2476	156.111	23.0244	134.836	129.432	50.3281	9.28824	8.34704	59.9302	30.0405	271.797	34.8591	155.833	14.1475	71.8773	67.6941	17.8956	27.5403	58.098	30.9351	85.7585	139.882	31.9501	65.7849
19.0851	25.9672	74.6366	129.66	35.6562	37.0008	31.3316	123.441	12.4175	29.4076	14.342	21.3307	0.956925	8.51078	113.372	117.867	368.327	80.774	17.1765	19.0596	96.0079	252.808	19.8988	121.473	117.82	43.4963	68.3966	7.12634	73.5626	26.119	259.086	32.042	151.701	18.7658	82.6418	59.5157	16.4497	28.0862	58.7161	26.9272	74.6001	150.764	26.602	75.9402
19.185	22.3216	64.1062	135.417	38.6206	35.0191	77.6343	127.016	11.1697	26.2102	13.2441	26.5177	7.20467	7.2493	106.464	109.286	327.244	71.3935	30.2659	16.3206	90.2314	306.564	17.0693	107.493	106.639	37.3726	134.415	6.08058	78.4398	22.5934	243.207	28.9331	141.5	20.3903	84.3772	52.2375	14.3796	25.9409	56.8633	23.3336	75.634	145.148	22.1193	201.272
19.2849	19.1655	55.1132	135.195	37.7232	32.8785	96.0687	132.424	17.469	23.33	12.1692	26.3193	9.89483	6.17224	99.6472	101.231	313.956	62.3576	51.3359	13.9648	81.2828	347.258	14.5607	94.2504	96.3251	31.966	162.654	5.18632	92.78	19.4913	225.882	25.8224	152.653	22.3362	80.8479	45.8031	12.243	27.7659	53.7253	20.1715	70.5343	132.03	18.3755	309.788
19.3849	16.4459	47.1363	131.197	38.7609	30.7089	99.4772	136.639	39.019	20.7464	11.1407	45.7772	18.7327	5.25366	93.1	93.709	320.678	53.9998	65.9592	15.5804	84.396	397.448	12.3688	95.1993	86.948	27.2455	169.286	4.4225	125.462	16.7915	209.115	22.8653	148.994	22.3367	75.1321	40.1371	13.3262	26.2144	50.0004	17.4157	76.1902	116.26	15.2563	422.88
19.4848	14.108	45.5592	124.934	36.9021	28.5855	95.1786	129.099	67.5034	18.436	10.1707	49.7743	21.9816	4.47088	86.8977	86.7102	311.001	46.4679	71.0161	15.2433	79.6066	400.314	10.4733	146.113	91.8901	23.158	164.055	3.77055	139.239	14.4551	196.925	20.1365	139.149	21.278	68.7254	52.6736	12.5646	41.8727	46.0931	15.0263	72.8925	100.35	29.1378	532.683
19.5847	12.1007	41.3	117.42	33.7245	26.5496	87.2916	117.269	80.7816	16.3746	9.26379	99.1283	36.3028	3.80428	81.0646	80.213	289.539	39.7987	70.3606	14.0464	71.8404	373.977	8.84654	179.333	129.876	19.6408	152.769	3.21436	143.291	12.4391	216.558	17.6651	127.181	33.4687	64.6331	63.2319	11.1225	45.2521	42.2317	12.96	105.149	85.5168	33.3257	557.861
19.6846	10.3781	36.3111	109.335	30.0889	24.622	78.0889	104.491	95.3159	14.5386	8.41929	131.281	41.1802	3.86378	75.6006	74.1902	263.035	33.9661	66.4772	12.5427	63.3839	349.037	7.45846	180.106	167.059	16.6291	138.84	2.73999	170.367	10.702	221.832	15.4575	114.961	51.5325	68.887	65.8226	9.53418	42.9032	38.5395	11.1759	140.924	72.2649	72.3542	539.49
19.7846	8.90039	34.4494	101.114	26.4489	25.8507	68.7845	92.1916	144.783	12.9054	7.63381	154.963	40.9628	8.65253	70.4936	68.6122	235.287	28.9105	60.9451	11.0035	55.2482	359.636	6.279	167.704	278.086	14.0601	124.221	6.14585	179.059	9.20658	219.798	13.4991	103.311	58.9228	68.6914	63.1312	8.02965	38.2157	35.0774	9.63637	144.917	60.7229	91.0703	500.444
19.8845	7.63285	30.9623	93.0414	23.0292	25.806	59.9903	80.921	167.798	11.4538	6.9029	151.055	38.1826	10.3509	65.7266	63.4491	222.454	24.5571	54.7477	9.5537	50.2326	339.318	5.28003	150.848	291.399	11.8754	109.993	16.4544	176.752	7.91962	225.307	11.775	92.5532	60.1524	65.0951	66.9361	6.69485	32.8903	31.8704	8.30855	135.947	50.8295	92.7892	453.262
19.9844	6.54566	54.2563	85.2954	19.9275	35.5619	51.9816	82.51	174.16	10.1642	10.6022	136.09	45.0987	10.4718	61.2804	58.6721	204.006	30.1359	48.4796	8.24376	44.494	307.517	4.4361	133.382	275.799	10.0222	96.7085	20.0966	168.172	6.81228	221.65	10.2567	82.7769	66.8028	60.1539	70.3077	5.54935	27.7349	32.2135	7.1635	122.464	42.437	86.5439	404.642
20.0843	5.61318	65.7097	77.9763	17.1728	40.1037	44.8483	86.4443	170.993	9.01936	12.8272	117.878	60.3808	9.83667	57.1354	54.2538	190.033	31.5913	42.4838	7.08691	38.8657	273.119	3.72455	116.903	252.946	8.45287	85.4727	20.4159	171.907	5.85956	218.157	8.93124	73.9666	67.2557	63.0901	73.313	4.58401	23.0931	38.4124	6.17614	109.057	40.282	77.1016	357.999
20.1842	4.81337	117.144	71.1387	14.7586	41.5395	38.5819	82.1913	167.663	15.5446	22.0843	107.048	64.1746	13.8414	53.2719	63.7365	172.696	30.6906	36.9422	15.6402	33.6907	257.907	5.5071	101.985	229.536	7.12594	79.332	19.1803	167.023	21.6351	209.206	7.77283	66.0617	64.313	74.0671	74.7727	3.77886	19.0735	59.0615	5.32477	95.7636	60.8025	66.9021	340.707
20.2842	6.0484	128.312	64.7945	12.6607	41.1617	33.1258	74.8838	159.342	18.8755	27.7779	105.144	61.9102	14.8249	49.6704	67.0307	154.512	29.1399	31.9361	18.7003	38.1074	272.645	6.17737	118.907	207.526	6.00512	76.7123	17.3106	162.631	35.4634	201.966	6.7626	63.891	59.6609	75.2185	103.07	13.9274	15.6713	68.1844	4.59065	88.0311	66.2686	57.127	313.214
20.3841	30.9526	122.54	58.9526	10.8478	45.282	28.4027	66.8244	164.154	37.0466	34.9458	95.0644	63.2136	14.3108	46.3119	66.8109	138.931	27.0177	27.4853	18.8019	49.9829	260.035	11.6038	118.627	187.385	5.05915	71.3414	21.8695	153.422	38.1956	213.088	5.88314	59.4094	54.2985	71.8943	110.019	30.1896	12.8318	70.6448	3.95761	105.083	64.1276	48.289	282.161
20.484	37.9569	110.474	53.5902	9.2872	46.3277	24.3301	66.1786	177.182	57.3609	38.8901	82.4968	59.7523	13.1204	43.1787	64.6595	123.447	34.454	23.5733	17.5594	60.3804	236.897	13.9329	125.29	169.121	4.26122	64.7812	22.4916	141.803	36.3641	213.252	5.11975	54.1797	48.8034	66.7281	114.686	61.7627	10.4829	69.3587	3.41173	108.335	61.0223	57.3353	255.176
20.5839	48.4466	105.326	48.682	7.94694	45.5883	20.8277	61.4293	179.004	66.8659	40.5476	102.803	54.1066	11.6879	40.2547	72.1765	126.366	50.4314	20.1638	18.329	74.8985	210.966	14.4313	119.14	152.613	3.58839	57.9259	31.0136	151.924	32.8803	206.696	4.45615	48.9174	43.4966	60.9977	110.066	69.0108	21.5153	79.7023	2.94102	103.078	68.9696	57.1561	227.593
20.6839	48.5857	127.543	61.1836	6.79768	43.8512	17.8211	55.3264	173.119	69.7453	40.6132	109.564	47.7244	10.235	37.526	74.13	132.506	56.5357	17.2112	17.4209	75.5905	185.653	13.8969	124.191	137.709	3.02112	51.2679	46.941	151.557	29.0129	196.224	3.87891	46.3323	38.5441	55.3063	101.444	65.732	40.4879	89.0694	2.53515	97.992	85.1247	52.7512	203.858
20.7838	56.8507	148.738	67.3266	5.81323	41.5948	15.2431	58.6521	179.55	68.6789	40.5237	102.675	41.3858	8.86837	43.5579	72.9549	140.841	63.9931	14.6666	15.8168	70.4194	162.339	12.8255	117.777	124.258	2.54283	45.0594	55.2517	145.133	25.2892	183.68	3.37531	45.9828	34.0196	62.8685	109.041	58.4759	46.1353	90.8857	2.18519	88.8228	128.054	63.1303	201.406
20.8837	55.4775	151.439	69.2819	4.97069	39.1072	21.5932	79.6555	225.14	65.3715	39.4057	100.728	35.4826	7.63289	45.3201	70.0898	137.783	64.6586	12.4815	76.0201	63.1565	141.461	11.5193	106.868	135.749	2.13959	39.4124	55.3434	135.465	21.9051	170.257	2.93715	43.2805	29.9431	63.0568	108.988	50.2597	44.7163	89.9929	1.88344	103.387	150.521	63.1848	189.024
20.9836	50.5517	140.448	68.542	16.719	36.5597	23.4602	82.8317	242.054	60.8967	37.619	120.07	30.1845	6.54113	44.6411	72.58	128.918	61.5367	10.6106	107.553	55.5389	123.034	10.1572	94.9109	133.394	6.40769	34.3574	65.2316	124.317	18.9119	156.713	2.55592	39.7132	26.3043	70.6044	102.532	42.3944	40.2868	93.4174	1.62325	170.839	168.159	58.4177	172.382
21.0835	44.6673	124.875	66.1241	47.6985	34.0519	22.9775	78.514	242.152	55.9217	41.1442	130.966	25.5377	5.58948	42.831	71.7481	131.703	56.4913	9.0124	114.433	48.3223	106.896	8.84078	83.3745	144.848	8.52535	29.8803	65.3752	112.767	16.2998	143.517	2.22375	35.9706	23.0769	71.0193	93.5079	35.3808	34.8997	91.8111	1.39891	185.282	164.532	51.7901	154.539
21.1835	38.8861	142.387	66.7482	60.0974	45.3658	21.3514	89.2516	232.87	50.8518	54.3844	123.894	21.5233	4.76719	40.5455	69.1087	126.22	66.6641	7.64949	109.699	41.7957	92.8203	7.6231	74.3133	141.225	9.30403	25.9439	61.0122	105.752	14.036	130.945	1.93402	32.3601	20.2272	83.8436	83.8339	29.345	29.5462	87.5064	1.20551	177.537	150.975	44.8077	140.512
21.2834	33.6031	164.819	65.2448	62.5506	59.216	19.2532	87.5859	218.715	45.9255	61.9392	110.022	18.0902	4.06069	38.1111	65.5525	139.507	68.6862	6.48885	100.042	36.0308	87.0586	9.33657	65.4021	130.774	9.67366	22.5002	91.6294	97.3566	12.0811	119.147	1.68158	29.0069	17.7185	85.3259	74.4313	24.2504	30.051	81.8831	1.03878	161.512	133.632	43.315	138.363
21.3833	28.929	172.367	72.8717	59.9357	65.412	17.0462	108.861	202.389	41.2748	65.4439	100.921	15.1749	3.45602	35.6892	72.9534	139.113	66.0965	5.5016	88.8215	31.0027	98.1008	11.8424	57.1808	119.062	11.3776	19.498	120.765	88.5058	10.3962	108.192	1.4618	25.9506	15.5149	81.6341	82.6347	19.997	30.6961	75.7462	0.895054	143.352	119.1	39.3419	129.624
21.4832	24.8571	161.64	96.5124	117.9	67.0617	14.9177	122.236	196.313	36.9657	66.1129	88.2405	12.7113	2.93975	33.3566	74.819	131.573	61.0985	4.66258	77.6631	26.6478	118.99	12.5549	49.819	107.769	11.7745	52.8872	127.064	79.7542	8.94543	98.0956	1.27055	23.192	13.582	75.8052	98.827	16.4684	32.8136	69.5557	0.771139	125.665	103.581	34.8212	152.258
21.5832	21.3373	144.484	108.671	166.199	66.0698	12.9547	122.202	262.152	33.023	64.8428	75.2007	10.6367	2.49961	31.1466	73.5742	120.688	67.9066	3.95004	67.2974	22.8911	125.73	12.2429	43.3247	116.611	11.4032	73.673	121.362	71.4186	7.6971	88.8405	1.10415	20.7149	11.8881	76.9944	100.452	13.5521	30.9628	63.5652	0.664307	109.456	98.0736	30.0968	155.095
21.6831	18.3065	126.132	113.244	236.987	63.5991	11.1905	130.457	288.757	29.4464	62.2911	63.1651	8.89374	2.12487	29.0693	70.6511	118.346	68.0008	3.34526	58.0001	19.6575	125.378	11.3861	40.9004	111.376	10.6112	156.581	110.509	74.6485	6.62317	80.3907	0.959311	18.4967	10.4046	73.5965	95.2726	11.1472	27.511	57.908	0.572174	95.0163	111.887	25.6368	160.464
21.783	15.702	108.766	112.905	286.94	60.3559	10.7724	124.985	328.67	26.2219	58.9366	67.6161	7.43198	1.80603	39.0382	66.8908	110.88	66.4837	2.83227	49.8228	28.4184	116.609	10.278	42.613	102.452	9.6191	215.286	98.0131	73.4584	5.69933	72.699	0.833225	16.5132	9.1056	68.3102	87.2652	9.16661	23.6431	52.6429	0.492698	82.3353	110.47	21.637	154.246
21.8829	13.4661	93.1769	109.475	294.08	56.7655	9.91251	114.279	338.253	23.3275	55.1246	68.7449	6.20758	1.53505	52.4565	62.7829	107.989	62.0559	2.39736	42.712	30.0487	104.936	9.0941	40.2971	113.591	8.5631	235.436	85.6063	69.7585	4.9045	65.7127	0.723469	14.7412	7.96828	62.4448	95.0186	7.53666	22.3267	47.7894	0.424129	83.1484	101.855	42.6754	142.602
21.9828	11.5477	102.994	104.19	279.614	53.0807	8.88276	102.162	330.555	20.7376	57.813	63.1356	5.18294	1.30483	57.0209	58.6085	105.385	56.2595	2.02884	36.5707	28.563	93.7164	7.93483	36.5156	112.962	7.52434	233.986	97.5834	64.7572	4.22054	59.3773	0.628034	13.1587	6.9725	56.6188	150.507	6.1959	19.8457	43.3433	0.364947	77.413	121.192	49.1353	128.9
22.0828	21.0363	111.421	97.8802	314.489	56.2026	7.83032	105.748	313.518	18.4257	62.384	55.2372	4.3261	1.10932	57.25	54.5241	98.4651	52.4004	1.71659	31.2886	25.8744	93.8	6.854	37.8172	105.254	6.5484	221.094	96.4988	60.5754	3.63189	53.6389	0.545117	11.7459	6.10056	51.1079	167.178	5.09328	17.0595	39.2865	0.313836	69.4846	193.615	48.3861	114.932
22.1827	22.9711	144.793	91.1066	361.761	69.9741	6.83133	124.859	291.929	16.3656	63.8539	48.3346	3.61	6.57931	55.4233	50.6141	98.8609	47.4383	1.45197	26.7571	22.8744	87.3839	5.87675	47.6986	96.029	5.65805	202.769	89.46	55.6716	3.12509	48.4455	0.473002	21.7304	5.33705	46.0201	164.99	4.18672	28.8152	35.5959	0.269676	61.2597	214.415	55.757	101.605
22.2826	21.8826	157.101	84.2298	362.997	114.202	5.91874	124.198	268.635	14.5329	63.7776	41.2098	3.01179	8.73799	52.6887	46.92	93.8567	44.636	1.22763	22.8755	26.1265	78.7011	5.01109	48.3276	86.9843	4.86184	182.497	80.1503	50.5512	2.68866	43.748	0.410309	27.399	4.66848	42.0816	154.245	4.01681	31.575	32.2443	0.231507	61.6978	208.981	55.47	109.213
22.3825	28.7418	149.488	77.4891	341.396	136.147	5.10294	115.51	245.288	12.9041	66.0901	34.6232	2.51228	12.5361	49.6222	47.4646	86.2881	40.6767	1.0374	24.5758	25.6064	100.265	4.25523	45.1706	78.5938	4.15979	162.236	70.4233	45.5152	2.31272	39.5009	0.355818	28.3241	4.08314	38.1617	161.878	3.58577	57.6833	29.2041	0.198491	57.3764	191.365	67.1974	115.007
22.4824	42.91	134.542	71.0308	309.825	144.745	4.38418	148.385	222.812	15.0061	65.9321	28.841	2.09539	13.508	46.5093	68.2632	77.7752	43.821	0.87601	23.6603	23.5381	102.353	20.7125	40.7056	70.9501	3.54701	143.029	61.1628	40.7347	2.72143	35.6623	0.308519	27.1515	3.57081	34.4502	155.84	3.08751	66.967	26.4482	0.169922	51.4723	169.178	67.5059	116.355
22.5824	44.8862	117.863	65.6695	295.356	145.479	3.7574	169.507	201.687	16.3694	76.5378	85.1326	1.74772	13.0755	57.2661	104.823	69.2167	43.1915	0.73904	21.6253	20.9685	96.1844	38.4776	36.027	64.0299	3.01619	125.379	52.7451	36.2979	37.586	32.1938	2.15485	31.1354	3.12264	31.0222	150.465	2.60684	65.3885	23.9509	0.145204	45.3674	153.569	62.528	110.579
22.6823	54.0774	122.511	70.6975	270.129	141.703	3.21468	166.641	190.119	16.5171	135.32	208.996	1.45805	12.0057	68.2601	232.473	62.4502	40.5119	0.622682	19.2238	18.3741	88.1636	46.0752	31.5924	84.1991	2.55912	109.473	45.2869	32.2419	59.3493	29.0603	3.03766	39.0111	2.73083	27.8967	141.201	2.17663	59.1311	21.6884	0.123811	39.6273	145.735	55.4912	101.575
22.7822	53.2761	127.526	87.5585	241.127	135.463	2.74749	154.176	182.322	15.9558	171.629	275.395	1.21693	10.7042	71.167	296.637	55.6142	36.8448	0.523746	16.821	15.9569	97.1039	47.666	27.5698	105.887	2.16756	95.3191	54.2486	33.128	63.3805	26.2304	3.35981	50.5481	2.3886	25.0669	130.163	1.80568	51.3322	19.6386	0.105307	34.4509	131.516	48.0392	91.4609
22.8821	58.1172	119.363	95.7002	219.633	127.997	2.34747	138.637	170.943	15.0066	191.75	278.497	1.01635	9.37895	70.1608	427.343	49.1022	32.83	0.439682	14.5823	13.7891	94.1505	46.6908	23.998	122.45	2.23145	82.8324	54.7092	32.2832	60.1447	23.6752	3.36501	52.7204	2.08999	39.3277	117.399	1.49216	43.5134	28.8516	0.0893346	29.8762	123.314	40.9611	81.3543
22.9821	55.3426	106.597	98.1116	195.566	120.047	2.00679	122.896	158.007	13.8706	200.372	255.166	0.849571	8.13002	68.7975	486.461	43.443	28.8398	0.368321	12.5711	11.8828	86.4449	43.5412	20.8609	153.162	9.70961	71.8811	51.2159	30.471	54.3027	21.3687	3.20032	50.7323	1.82964	43.7296	104.593	1.23023	36.35	32.8288	0.0755642	25.8743	110.531	34.592	78.8271
23.082	49.8952	93.0141	96.8393	186.998	112.051	10.8486	108.139	144.701	12.6714	200.97	222.971	0.710887	6.99988	88.0146	504.289	45.7482	25.0785	0.307827	10.8003	10.2241	77.2895	39.3742	18.1215	151.764	13.4972	62.3156	46.1348	28.1728	47.8824	20.5424	2.95267	47.0597	1.60282	69.2657	92.5234	1.01289	37.877	56.1046	0.0637575	22.3923	97.8145	29.0329	92.1341
23.1819	43.8651	80.1876	118.235	171.32	104.259	14.6114	94.7843	131.702	11.483	196.114	189.96	0.595521	6.00089	94.1381	498.797	56.3991	21.6467	0.25668	9.25942	8.78946	86.33	34.8819	15.7363	141.249	14.9793	53.9848	40.6652	25.6873	41.7236	19.3942	2.67275	42.8643	1.40528	81.4362	81.5049	3.88342	51.6999	66.7791	0.0536889	19.371	84.6998	24.2686	93.6573
23.2818	38.0926	68.6848	129.356	175.633	96.8117	28.6744	82.9074	119.376	10.3476	187.687	174.447	0.499412	5.13024	93.8814	480.607	59.0047	27.9391	0.213467	7.92791	7.55249	84.8243	30.4625	13.6629	139.728	15.066	46.7443	35.3867	23.1954	36.1358	18.0845	2.38944	38.676	1.23327	82.7479	103.546	20.2648	54.102	70.1442	0.0451609	16.7532	85.4423	20.2321	89.2263
23.3817	32.8765	58.6264	132.689	167.019	89.7731	33.9677	72.4389	107.9	9.28757	177.064	152.62	0.419099	4.37818	107.566	455.966	57.259	29.9065	0.177127	6.78215	6.48787	91.061	26.3307	11.8617	129.98	14.3492	40.4609	30.5538	20.8019	31.1971	16.7164	15.7093	41.9602	1.08339	85.4618	107.586	25.0873	51.7492	69.3749	0.0380069	14.487	79.6645	25.947	90.0547
23.4817	28.2858	50.6502	131.016	152.54	83.1744	34.5625	63.255	97.338	8.31233	165.233	142.658	0.351662	3.73221	110.425	428.515	53.3261	29.3787	0.146717	5.79889	5.57247	87.3968	22.5882	10.2978	118.523	13.2084	35.0134	26.2536	18.5635	26.8883	15.3542	22.0711	41.0487	0.952602	82.3169	103.098	24.7833	46.3079	66.3665	0.0320764	12.5258	98.0149	26.8471	86.5273
23.5816	24.2972	43.4348	126.232	144.639	77.0149	43.818	55.2181	89.9099	7.42415	152.898	125.934	0.294718	3.17948	108.085	400.349	48.4549	27.5012	0.121549	4.95662	4.78575	88.0863	19.2691	8.94005	107.339	11.8826	30.2939	22.4904	16.5069	23.1541	22.3146	24.3838	38.3778	0.838186	76.6989	97.1084	34.7	39.9606	62.242	0.0272326	10.829	106.719	25.2261	93.2274
23.6815	20.8538	37.0975	124.786	131.883	71.2831	45.7961	48.1941	84.5328	6.62102	141.625	111.81	8.61997	2.70758	103.371	372.643	62.309	26.3095	0.10104	4.23607	4.1098	82.3155	16.3685	7.76111	96.978	10.5182	46.5227	22.3539	21.2126	19.9288	25.8818	24.4093	35.0962	0.737779	70.2562	104.803	35.5973	33.7512	86.8556	13.8497	9.36133	103.225	34.5561	91.3988
23.7814	17.8908	31.6153	133.042	139.399	65.9601	53.1512	42.0597	78.2716	5.89833	130.288	96.092	12.2683	2.30533	97.6943	346.034	68.8485	24.2314	0.084637	3.62018	3.52905	88.6298	13.86	6.73731	87.544	9.20106	52.766	23.4606	27.458	17.1477	27.2581	23.2068	49.2409	0.649322	63.7718	102.162	49.5174	28.131	97.117	18.3655	8.09194	94.1368	39.7783	85.4232
23.8814	15.3452	38.2496	141.671	134.586	61.0221	56.8976	37.2577	76.5122	5.25021	119.204	95.9381	13.3129	1.96269	91.7538	320.836	68.6443	21.7758	4.015	7.89992	13.2128	85.1652	12.0953	5.84822	79.3591	7.97789	53.3619	22.3819	29.9481	15.4602	27.2478	21.4053	52.6279	0.571152	64.9988	94.9175	53.2912	23.2496	99.1237	18.8189	6.99425	83.0195	39.1682	77.7125
23.9813	13.1601	85.2269	143.081	123.971	63.0954	71.563	52.2757	72.5802	4.67041	114.025	87.3963	12.972	1.67098	85.8872	297.184	64.9187	24.3096	6.05872	9.85471	16.3298	77.865	13.7201	5.07632	93.5535	6.87027	50.9156	20.3679	30.1622	13.622	26.3856	19.3724	59.1735	0.501907	62.2306	97.9345	50.0192	19.1103	96.5282	21.5992	6.04521	71.7281	35.9161	72.2016
24.0812	11.2852	97.1611	139.894	111.136	62.4589	74.5668	64.5828	67.5892	4.15281	107.536	76.1422	11.9523	1.4227	80.2518	275.103	59.5451	24.3971	6.9237	10.0626	16.4606	69.469	13.8433	5.34394	91.9328	5.88469	46.9732	18.0587	29.0498	11.8646	26.0878	21.9989	58.7139	2.69018	59.2259	126.159	44.182	15.6517	91.5053	21.1183	5.22459	97.0774	31.6927	65.4548
24.1811	28.7565	120.042	216.325	97.9885	60.2947	71.5675	65.2301	62.2004	10.3292	100.328	86.9465	10.6554	1.21108	74.9135	254.559	53.5917	26.2707	7.07275	9.46673	15.3265	61.1941	13.1354	5.0749	85.3418	5.01891	62.1409	15.7696	33.4012	31.4536	25.0815	22.3114	55.2577	3.75394	54.8505	131.712	37.8299	12.7888	88.6529	19.3662	4.51506	102.252	27.3421	58.4665
24.281	52.2409	119.597	281.671	102.778	57.3215	65.7518	61.073	56.7975	13.4981	92.8196	83.7275	9.30267	1.03057	70.1118	235.489	47.6487	25.8878	14.3453	8.54823	22.7639	53.5389	12.0107	4.60752	97.4448	4.26585	67.0083	13.6447	34.5514	36.7522	23.6713	21.3671	53.2073	6.83003	50.0823	163.753	38.8484	10.4331	91.6658	17.234	3.90179	97.386	23.2626	57.5414
24.381	57.0156	128.167	341.762	98.8567	57.1281	58.8806	55.2361	51.5951	14.8023	91.6683	74.9972	8.00979	6.37261	65.5046	225.349	53.1962	24.279	17.7814	7.54659	31.7943	46.6685	10.7204	4.09293	95.9735	3.61597	66.1315	23.2949	33.8012	36.0382	24.0574	19.7957	49.3704	8.18076	57.316	168.845	55.3938	8.50231	89.901	15.1068	3.37218	103.064	19.6174	53.8919
24.4809	54.3033	121.371	414.153	90.8684	67.9104	51.8969	49.9617	46.705	14.9758	88.4927	64.7606	6.83141	8.48376	64.2944	216.179	53.2979	23.4503	18.8563	6.5759	33.2936	40.5977	9.4115	6.30923	91.141	3.05836	62.2374	26.1695	31.9814	33.0181	23.5333	17.9664	44.9758	8.52818	58.4463	161.835	57.1616	12.4068	98.3065	13.1386	2.91488	136.388	16.4487	49.0877
24.5808	66.2349	108.99	480.157	81.3581	72.1065	45.579	45.2332	42.1778	14.4871	84.0284	54.806	5.78774	8.92327	61.5714	204.55	50.5416	26.4974	18.5299	5.68539	31.518	35.2778	22.4962	14.0758	94.2878	2.58156	56.9364	25.7225	29.6168	29.3223	22.4691	16.0897	40.5844	8.31296	55.9692	156.787	52.7264	13.0822	99.2516	11.3796	2.52	142.561	13.7397	43.9745
24.6807	65.5096	107.678	536.583	71.6777	72.4222	44.196	40.2367	50.2974	13.6347	82.9744	46.3229	4.88024	8.54104	59.621	191.918	53.9875	39.7185	17.4201	4.89191	40.0908	30.6367	28.907	21.6425	96.6546	2.16973	51.1597	23.7731	33.4871	25.6422	22.9386	14.2813	36.4381	19.6292	51.9971	145.211	46.1733	18.5023	103.339	9.83417	2.17891	135.278	11.448	38.991
24.7807	60.0333	98.5743	556.903	62.5059	70.5141	40.8386	35.4693	62.3784	12.6052	82.0377	38.7227	4.10089	7.79441	65.8564	179.117	55.058	44.8776	15.9186	4.19672	59.6988	26.5976	30.8077	23.1745	111.018	1.80905	45.4286	21.2625	66.3988	32.1115	22.5053	15.4549	38.9492	24.8587	47.5557	131.31	39.3511	64.5985	122.252	8.48862	1.88424	128.981	9.52239	34.3483
24.8806	53.1868	104.423	553.873	76.1618	67.3922	36.6981	36.4251	66.7103	11.5152	79.2606	32.1592	3.43736	6.92437	80.553	203.36	52.716	45.3048	14.2684	3.5933	63.6293	23.0871	30.1261	22.158	107.74	1.50115	44.6974	18.6629	82.7298	32.2101	21.5337	15.3141	42.5724	26.527	43.13	117.16	33.0348	79.5341	132.466	7.32262	1.6296	137.054	7.91162	30.1323
24.9805	55.9083	113.818	536.199	83.442	72.8195	32.4165	34.3464	66.5543	10.4332	75.3087	26.6042	2.87593	8.29889	97.7624	246.683	48.7103	43.0952	12.6159	3.07283	60.6834	20.0382	33.2611	20.1826	122.851	1.24751	41.9959	34.3777	117.837	37.888	20.2637	14.4753	41.7733	26.1775	38.9376	103.73	27.4933	79.3929	133.128	6.31479	1.40947	136.937	6.56818	26.7819
25.0804	87.3957	108.492	509.798	86.5538	88.7699	28.3225	58.5999	63.9022	9.40065	72.4288	37.9778	2.40302	8.40182	119.459	410.111	44.0448	39.5482	11.0445	2.62579	55.0587	17.3913	35.134	17.9591	129.742	1.02595	38.3785	39.3001	155.459	37.2367	18.8518	13.3039	39.1106	24.7463	53.89	91.424	22.7658	72.5832	146.492	17.8269	1.21908	127.045	5.44987	37.4168
25.1803	92.42	110.847	478.645	97.6851	95.312	31.8404	83.6689	59.9603	8.43763	68.5859	39.3218	2.00598	7.89543	125.696	487.803	39.2798	44.9019	9.59795	2.24283	48.7137	15.0938	40.4226	15.7923	123.073	0.838381	34.4606	38.9085	170.867	43.1576	17.3979	12.0124	35.7919	37.9594	57.8598	80.3619	18.7949	63.3971	148.362	42.4938	1.05425	125.022	4.52015	64.2909
25.2803	97.2918	110.238	464.542	112.395	96.2973	31.6754	88.2331	55.4509	7.55409	64.1905	36.402	1.67341	7.13398	158.013	577.352	34.7141	55.9935	8.29405	1.91547	42.524	13.0998	41.0625	13.8016	112.958	0.675877	30.5861	36.0912	172.783	42.2009	18.8633	10.7209	32.3742	48.5811	68.9426	70.5253	15.4891	54.1148	143.86	49.2396	0.911574	146.421	3.74782	74.1151
25.3802	91.4188	101.21	442.433	133.742	94.0837	59.4831	101.107	57.0869	6.74942	59.5356	32.8818	1.39528	6.3022	182.64	678.633	30.4935	66.0758	7.1368	1.63611	36.847	11.3692	39.1147	12.0226	109.081	0.548246	27.3649	32.3457	166.811	43.9173	19.1746	9.49356	29.1035	52.0601	83.1489	61.8336	12.7512	45.4029	142.956	48.3068	0.788207	156.182	3.10667	74.9021
25.4801	81.93	89.5469	415.903	136.114	90.1083	72.3799	99.5101	55.796	6.02511	54.8268	28.5208	1.16288	5.49202	188.151	713.879	26.6764	68.0783	6.12006	1.39794	31.7961	9.86703	35.8554	10.4549	100.7	0.437137	24.2304	28.5861	156.517	58.4501	18.7695	8.36166	26.0778	51.4858	94.2916	55.9129	10.4907	37.6846	137.137	47.9067	0.68151	150.343	2.57473	71.1435
25.58	71.8207	77.7622	387.341	190.212	85.2417	74.4518	105.531	52.9211	5.36745	51.5836	39.5889	0.968856	4.74527	202.72	711.625	23.2718	65.5095	5.23474	1.19505	27.3739	8.56313	32.0587	9.08327	91.5853	0.347269	21.305	24.914	144.143	59.7115	17.938	7.33714	23.3255	48.7325	94.4846	49.8867	8.62758	31.0624	128.839	44.2092	0.589126	137.548	2.13358	80.5372
25.68	62.2783	66.8681	391.871	205.321	80.0063	70.9938	100.837	49.2723	4.78375	48.0386	43.6008	0.807112	4.07735	202.816	688.753	20.2628	60.5545	4.46573	1.0223	23.5361	7.4312	28.1796	7.88787	82.8683	0.271529	18.6436	21.5305	135.225	55.667	16.8705	6.42108	20.844	46.2386	99.3507	54.5595	7.09369	25.4885	140.923	39.4636	0.509262	121.535	1.76789	80.7535
25.7799	53.7089	57.1972	391.462	200.228	77.3	64.9835	103.334	45.3317	4.25657	49.0751	41.4056	9.22514	3.53047	217.39	679.188	17.6197	54.5491	3.80026	0.875218	20.2217	25.5549	24.4724	6.84813	74.8462	0.21069	16.2613	18.5092	130.727	62.9005	15.6904	5.60869	27.7408	45.0419	96.4636	53.4917	5.83161	26.0434	142.304	43.0776	0.440167	105.131	1.4649	83.9697
25.8798	46.1894	61.4295	380.063	185.46	73.526	58.0614	97.3496	41.3804	3.78463	48.4952	36.839	12.8815	3.03735	216.998	659.851	15.3074	48.2879	3.22607	0.749988	17.3674	31.3479	21.0672	5.9448	67.558	0.161024	14.1514	15.8593	122.766	64.5623	14.4764	4.89226	29.1769	42.2551	91.4618	49.8432	4.79359	24.0759	137.763	45.6563	0.380339	89.718	1.21401	81.918
25.9797	39.6657	58.445	362.059	166.81	69.2523	51.1017	88.3079	37.576	3.36213	46.8349	31.6957	13.891	2.60271	234.588	629.126	13.2902	42.2235	2.73732	0.643297	14.9138	31.6048	18.0183	5.16044	60.9661	0.119239	12.2948	13.5602	125.851	60.3059	13.2774	4.26286	28.1775	38.7349	90.1308	83.2531	16.2735	21.1575	137.787	46.482	0.32837	75.8868	8.45371	76.3567
26.0796	34.0383	52.9815	340.399	147.384	64.8168	89.6992	78.6307	34.0013	2.96933	44.4858	41.1901	13.4958	2.22488	235.045	593.055	11.5338	36.5953	2.31772	0.552381	12.8053	29.5373	22.5077	4.47961	55.0132	0.0866857	10.6667	11.5786	122.479	57.6376	12.1228	3.71138	35.9911	41.7721	108.652	94.9418	19.4663	22.9437	132.667	43.3808	0.283131	63.8072	14.1162	69.3554
26.1796	29.1982	46.5818	317.053	128.762	60.417	103.558	69.3499	30.6938	2.62879	41.7319	41.4736	12.416	1.89909	227.407	555.13	10.0065	31.5119	1.95725	0.474782	10.9956	26.6434	24.9048	3.88878	49.6403	0.063709	16.174	9.87779	115.508	54	11.0295	3.22915	37.3648	41.4451	111.428	94.7218	25.5222	21.7842	124.916	58.1491	0.243849	64.8504	15.6554	62.0246
26.2795	25.0415	40.3189	293.305	111.677	56.1643	104.229	60.8601	27.6636	2.32368	38.7768	37.9253	11.0602	1.6195	225.506	539.077	8.67948	27.0041	1.64897	0.408394	9.4419	23.6041	24.8262	3.37616	44.7917	0.0470637	18.2652	8.42178	114.925	48.4663	10.0068	2.80809	41.1675	39.3022	106.984	89.0307	25.6796	29.2698	133.874	62.7029	2.26479	60.6918	15.1775	54.9358
26.3794	21.4745	34.6097	281.753	96.397	74.32	98.2747	61.71	27.0904	2.05266	35.7643	33.107	9.65299	1.3802	235.607	513.836	7.52724	23.0577	1.38424	0.351404	8.1081	20.7131	23.8993	2.93147	40.4164	0.0351759	23.2221	7.17754	109.879	42.609	9.05895	2.44088	40.5237	36.2725	99.6407	81.1559	23.4286	30.098	133.796	59.8977	2.90466	54.3391	13.806	50.2578
26.4793	18.4147	29.5761	266.456	82.9443	82.5376	89.372	57.8741	25.7266	1.80468	34.2028	30.7888	8.31137	1.17571	232.499	501.608	6.52716	19.6344	1.16512	0.302356	6.96291	18.0828	22.0524	2.5457	36.4684	0.0220246	24.6511	6.11557	102.456	37.0698	8.18704	2.12091	37.9974	32.9038	92.2136	72.7403	30.4255	36.0854	129.873	77.7845	2.9474	47.391	16.3861	53.6537
26.5793	15.7907	25.2132	249.231	71.2183	84.8473	79.5342	52.3852	29.4118	1.57602	32.2545	36.4252	7.09017	1.00112	223.264	479.684	5.65944	16.6851	0.979644	0.260121	5.97947	15.7421	19.8038	2.21096	32.9059	0.0134013	27.3962	5.20996	93.9597	32.0766	7.39032	1.84231	35.8145	29.5102	84.1646	76.8606	30.5228	35.6706	141.45	79.208	2.74909	43.3637	16.3324	57.252
26.6792	13.5407	27.8586	231.278	61.0633	83.7189	84.4884	60.7193	30.3344	1.3765	30.0932	48.967	6.0093	0.852112	211.45	453.011	4.90666	14.1566	0.819258	0.223958	5.13469	13.683	17.4607	1.92046	44.7273	0.00818549	27.4309	4.43824	85.2105	27.6771	6.66677	1.59995	45.7352	30.4706	87.6369	79.4919	27.8109	61.8582	142.525	74.2573	4.00749	76.0241	15.0689	57.0048
26.7791	11.6114	26.6936	213.377	55.7786	89.9388	97.2998	60.0072	29.6803	1.21287	27.8431	49.8229	5.06969	0.725026	198.813	424.528	4.25357	11.9973	0.684202	0.193437	4.40919	11.8831	15.1969	1.6683	48.1899	0.00498946	26.0181	3.78099	76.6534	23.8453	6.01295	1.38928	47.4772	29.549	84.7215	76.8438	24.2031	68.8939	137.8	95.5186	4.21584	86.2141	13.3437	53.7228
26.879	9.95727	24.1024	211.73	74.1409	90.895	97.8253	71.319	28.1709	1.05399	31.8818	45.7732	4.26266	0.616617	186.211	397.046	8.97928	10.1584	0.568099	0.168441	5.82777	10.315	13.1033	1.44942	45.9717	0.00308726	36.0394	3.22148	68.5581	37.4264	5.42354	1.20633	45.5943	27.6465	79.0838	71.0895	20.557	66.1554	130.07	96.9847	3.98983	95.5395	11.5366	73.9678
26.9789	8.53893	28.8642	224.142	78.6824	88.8202	92.1848	73.8084	26.2723	0.930485	33.791	40.054	3.57519	0.524185	179.751	528.902	11.3488	8.59564	0.474178	0.151593	57.529	8.9517	20.9192	1.25932	42.272	0.00180152	39.5048	12.9477	61.0617	39.9123	4.89173	1.04756	42.2521	25.3	72.5105	69.2168	18.8365	59.3187	120.981	90.4113	3.60682	104.94	12.0247	91.2601
27.0789	7.32271	28.462	225.592	76.1127	85.0754	104.455	75.1094	24.1992	0.765994	34.2099	34.15	2.99297	0.445505	175.181	653.378	13.9576	7.26982	0.396111	10.4314	184.421	7.76762	36.1431	1.09404	38.3942	0.000853164	39.2952	16.559	54.2188	37.8539	4.41148	0.90982	38.4659	22.823	90.0345	64.2697	23.9323	51.2471	111.485	81.102	3.18907	133.006	11.3377	94.817
27.1788	6.27961	57.996	220.085	70.1843	80.4854	104.278	70.5513	22.1088	0.64973	34.5362	28.6914	2.50189	10.0307	173.722	744.888	14.5879	6.14633	0.330681	14.3639	315.31	49.6267	42.4764	0.950043	34.7236	3.38418e-05	42.3068	17.1034	48.0341	34.1683	3.98061	0.790354	34.6982	20.3928	103.813	85.1042	23.8434	48.6307	102.121	71.3839	2.78799	136.901	10.1613	91.3348
27.2787	5.38489	65.1465	210.347	62.9583	86.1426	97.898	72.1878	20.0895	0.554032	33.857	23.8992	2.08885	13.912	167.23	807.28	14.1487	5.19517	0.276052	15.1574	381.917	63.6531	43.5746	0.824413	31.3572	-0.000686267	41.7128	16.1953	42.4838	30.1244	3.58027	0.68677	42.8794	19.3613	104.704	122.922	21.6579	43.3378	93.1763	62.2195	2.42334	128.933	16.9682	84.5392
27.3786	4.61739	86.4595	198.223	68.3011	87.3555	88.8054	70.12	21.0396	0.484815	32.5066	19.8059	1.74215	14.8318	158.58	839.951	13.1724	4.39044	0.230552	14.4777	382.326	65.1192	41.7376	28.452	28.3022	-0.00142032	39.2293	14.6782	37.5282	26.2473	10.6044	0.596983	49.9978	17.8824	99.7569	150.497	18.8185	37.3088	84.7964	55.1148	2.10069	124.957	43.0478	76.4696
27.4785	23.3412	88.0648	184.936	66.7634	85.5299	78.9072	68.2405	22.7722	0.426583	30.7326	16.3633	1.45156	14.2865	149.203	832.444	11.9663	3.70992	0.192867	13.1795	354.873	61.2515	42.9828	37.6154	25.5401	-0.0022283	37.1462	12.9824	36.8379	22.7305	14.5721	0.519152	56.9769	16.2296	92.4381	174.864	15.9695	34.4907	77.0383	48.1987	4.9883	134.343	55.7007	68.2122
27.5785	36.3764	105.095	171.292	61.9175	82.0227	69.2038	62.8483	22.8594	0.379204	28.7137	13.4938	1.20831	18.5555	140.261	803.003	10.7038	3.13461	0.162616	11.6883	317.687	55.4274	41.2596	38.6653	23.046	-0.00322987	34.1059	11.3189	39.8473	19.6223	16.543	0.451621	56.8263	14.5608	84.4268	175.766	13.3736	34.0472	88.9107	41.869	12.4223	139.141	57.3079	73.6013
27.6784	38.4408	147.033	174.766	55.7322	77.6568	72.9374	56.3869	22.4629	0.339019	26.6015	11.1149	1.00486	19.3518	132.038	762.354	9.47856	2.64829	0.441741	10.2136	279.098	49.1888	38.0035	36.3601	21.1672	-0.00443167	30.7119	9.78301	39.9572	16.9105	17.2312	0.392894	53.6084	12.9626	76.5134	165.809	19.2331	30.9566	92.1074	36.2416	20.1997	131.446	82.4651	72.2072
27.7783	36.1732	187.734	171.986	49.2629	72.9262	70.4006	49.9267	21.374	0.305471	24.4644	9.14887	0.834813	18.449	123.749	716.758	41.5766	2.23719	0.580105	8.84175	242.706	43.2065	46.0919	32.8611	53.6398	-0.00581628	27.3037	8.40988	38.3838	14.5603	17.1141	0.341691	49.246	11.479	69.0481	171.171	19.8778	26.9558	90.4268	31.3111	29.4052	118.319	87.8781	72.5871
27.8782	32.4399	188.998	167.106	49.9229	71.6048	73.3015	54.6725	19.9391	0.254669	22.3795	7.52744	0.692746	16.8004	115.706	689.121	56.1982	1.88963	0.630412	7.6142	219.933	37.7426	55.4886	29.1264	59.3786	-0.00738083	24.0634	7.20567	35.8999	12.5305	16.508	0.296901	48.6439	10.1282	62.1657	163.538	18.3477	22.8919	86.134	30.7886	30.9325	122.629	83.7079	84.6017
27.9782	28.4462	174.442	159.275	64.1789	68.7861	70.3268	77.7723	18.3653	0.217975	20.3869	6.19186	0.574139	23.8138	108.047	663.036	60.8954	1.59582	0.627958	6.5364	203.076	32.8703	57.5401	82.4035	57.0675	-0.00903435	21.0801	6.15972	32.9901	10.7808	15.6207	0.257617	73.6206	8.91379	55.8968	150.373	16.0727	19.1455	80.5688	28.3061	30.4415	115.889	92.6613	85.8982
28.0781	24.6706	197.054	149.806	67.2991	65.1943	69.1155	81.932	16.7745	0.190972	18.5095	5.09262	0.475206	25.5642	100.825	628.493	60.1471	1.34747	0.595923	5.60367	181.315	28.5796	55.4449	98.1315	63.1072	-0.0106105	18.3892	5.25813	29.9526	15.1556	14.7147	0.223025	80.31	7.83141	75.7998	135.435	13.7004	15.8582	74.5135	25.2215	28.0274	104.336	89.76	81.7843
28.178	30.1092	226.929	139.576	74.7238	74.6342	64.3402	78.077	15.2361	0.169857	16.7589	4.1883	0.392769	24.7034	102.341	615.937	56.5863	31.333	0.549007	4.79245	160.151	24.8263	51.1909	126.759	66.6478	-0.0121694	15.9947	4.48694	26.9654	40.98	13.7012	0.192422	78.7395	6.87235	80.8751	145.87	13.6207	13.0538	68.4153	22.3844	26.0502	91.3079	81.6151	75.2035
28.2779	36.02	250.128	129.155	78.3949	77.8691	63.2668	75.1052	13.7874	0.151908	15.1389	6.36234	0.324147	22.6614	99.6362	590.289	51.7405	46.2055	0.496063	4.10129	139.681	44.5233	45.9903	129.387	63.2221	-0.0137416	13.8838	3.82911	24.1295	48.0022	13.5221	0.165247	73.6929	6.02597	79.0257	142.067	12.3606	10.7017	62.5208	19.5951	30.7556	109.079	81.6296	67.7585
28.3778	35.4056	276.084	118.907	75.4123	77.4701	58.9133	76.5332	12.446	0.135736	13.6478	9.94782	0.267101	20.1945	105.529	583.501	46.4775	51.9266	0.442436	3.50216	120.982	164.275	40.5611	146.673	58.0269	-0.0153992	12.0344	3.26718	21.4974	47.8919	12.9902	0.14102	67.4267	5.2812	74.1576	131.932	10.7349	8.75006	56.9577	17.0308	30.3904	109.762	84.9809	60.295
28.4778	32.3612	264.431	118.903	69.3227	75.0091	66.6735	71.9287	11.2171	0.120968	12.2816	13.7174	0.219784	18.7716	104.782	562.02	41.2737	52.2836	0.391157	2.98972	104.378	214.723	35.3103	151.324	52.6704	-0.0170887	14.9789	2.79011	19.0916	44.2059	12.2576	0.119357	60.9819	4.62706	70.3338	147.534	10.8786	7.1416	51.7836	31.3563	28.0307	102.207	80.0803	53.2358
28.5777	46.5365	238.714	116.928	73.6008	71.4424	66.525	65.1732	10.099	0.107542	11.0346	14.0629	0.180658	16.8553	100.928	601.121	36.3753	49.6583	0.343778	2.54941	188.406	220.973	30.4513	142.522	87.622	-0.0188133	15.77	2.38315	16.9157	39.3968	11.424	0.0999754	56.4423	4.05323	72.0166	164.407	9.95637	5.82195	47.0155	34.781	25.0485	91.2469	76.9191	46.7694
28.6776	53.6316	209.441	140.022	71.2122	67.3477	70.8814	57.9974	13.0237	0.095608	9.90068	47.3149	0.148428	14.8317	95.7383	676.71	31.8949	45.5275	0.300894	2.17003	356.251	208.38	26.0791	128.9	133.453	-0.0202593	15.3716	2.03928	14.9625	34.5114	10.5534	0.0826858	55.1284	3.55019	83.1094	177.284	19.6239	4.74246	42.6474	33.5853	22.0356	86.2292	75.5782	42.259
28.7775	91.6509	181.083	150.602	65.6737	63.0698	68.7796	55.4534	20.5093	0.0853277	8.87339	56.876	0.121984	12.8908	90.0912	753.15	27.8694	44.5811	0.26247	1.84511	464.924	188.802	24.2471	123.916	142.439	-0.0213619	28.6682	1.74499	13.2183	29.9679	9.68716	0.0673675	51.5029	3.10938	87.7689	175.439	21.7791	3.86115	66.0907	30.6264	19.2302	77.6318	69.2281	37.6705
28.8775	101.76	155.349	152.986	90.4347	58.8103	63.5802	51.265	23.8936	0.0768375	7.94577	55.8007	0.100352	11.1173	113.59	787.291	24.2941	41.6519	0.228281	1.56233	477.021	167.661	23.4407	113.151	176.668	-0.0218783	34.2703	1.49517	11.6668	25.9039	8.85125	0.0539385	47.0812	2.72317	85.3797	179.09	20.6907	3.14255	76.4845	27.1796	16.7121	67.9357	61.0508	33.2976
28.9774	142.111	132.712	150.132	97.1439	60.509	57.1478	46.0799	24.8606	0.0696486	7.10985	75.1827	0.0826785	9.54031	120.876	782.194	21.1426	37.7856	0.197877	1.31987	447.639	147.322	21.6855	100.809	207.916	-0.0217894	35.4809	1.28062	10.2906	22.337	8.06191	0.0423024	42.5611	2.38477	82.2681	170.203	43.9918	2.5572	79.3333	23.7919	14.4922	58.409	52.6515	41.0436
29.0773	149.524	113.113	145.913	99.305	102.005	77.504	40.8396	24.4426	0.0631813	6.36015	76.5484	0.0682068	8.16073	130.449	755.608	18.3788	36.8979	0.170858	1.11675	402.94	128.716	19.5079	88.7006	223.1	-0.0211893	34.2882	1.09756	9.07216	19.2363	15.8939	0.0323617	38.2493	2.08822	76.8733	156.066	50.6455	2.0806	77.9374	20.6779	12.5528	49.6477	44.7869	42.6278
29.1772	140.47	96.2873	149.363	94.2969	122.739	82.9914	35.9325	23.2687	0.0568946	5.68721	70.3476	0.0563045	6.96596	130.605	749.492	15.9635	34.4159	2.13887	0.939645	355.032	112.112	17.2204	95.2298	252.316	1.57824	31.8765	0.940241	11.5287	16.5547	22.9842	0.0240449	34.2667	1.82834	70.5218	140.519	48.781	1.69271	74.2655	17.9035	10.8663	41.8825	37.7652	41.055
29.2771	125.878	96.8934	156.591	86.0503	132.651	86.7221	54.4585	21.7188	0.0504103	5.08382	61.5675	12.6318	5.93778	126.315	725.334	13.8576	31.1871	4.41943	0.799192	313.654	97.4831	22.6456	91.1463	243.883	2.41335	28.9403	0.805405	12.4782	14.2416	26.6126	0.0173249	30.6471	1.60062	64.0649	125.067	43.627	1.37702	82.8041	15.47	9.40318	35.1526	31.6646	49.1519
29.3771	110.341	124.877	156.688	86.7829	202.26	83.3519	63.4458	20.5578	0.0436518	4.54072	52.4976	24.11	5.05666	120.071	699.591	16.8821	27.7201	8.26214	0.656943	273.593	84.6837	25.0344	83.0595	237.218	2.76845	42.5983	0.689568	12.5163	12.2492	28.0074	0.0121592	27.3851	1.40103	57.8906	129.547	37.6023	1.12003	84.3996	13.3529	8.13535	29.402	26.4512	50.4618
29.477	95.6788	126.08	152.291	88.5157	245.129	76.6394	67.2629	19.1196	0.0366638	8.71114	44.1094	28.3441	4.30368	121.601	685.454	17.5764	24.3085	10.0434	0.548746	236.981	73.5267	24.9439	80.1466	225.425	2.83071	47.6755	0.589989	12.0252	10.5346	27.9898	0.00846756	24.4585	1.22613	52.1587	138.224	31.7672	0.910893	82.1274	11.5187	7.03765	24.5336	22.0422	51.34
29.5769	89.3164	116.513	145.182	83.9551	280.782	68.6633	65.6666	17.5821	0.0300129	28.1571	36.7444	28.638	3.66145	118.26	662.604	17.0133	21.1117	10.5593	0.463426	204.463	63.8213	27.8065	73.3102	217.824	2.72232	47.9142	0.504336	11.2476	9.05951	27.1064	0.00611768	21.839	1.07281	46.9186	134.063	26.5351	0.740752	80.2966	12.8816	6.08768	36.7911	18.3383	48.9324
29.6768	79.8085	110.057	136.568	76.561	293.102	60.5381	73.0859	19.6753	0.0242991	42.9027	30.4532	34.7234	3.11438	112.733	629.859	15.8211	18.2062	10.3272	0.393737	203.173	55.3882	27.821	87.4317	206.674	3.84891	45.5611	0.430681	10.3362	7.79114	34.4384	3.46138	19.4973	0.938368	52.2581	124.235	22.0196	2.67623	76.2983	12.4766	5.26544	40.0218	15.2403	45.0217
29.7768	86.6851	120.737	127.248	73.7847	299.364	52.8291	71.1618	20.0854	0.0200828	51.7772	68.0887	35.5377	2.64884	106.361	628.148	14.3621	15.6184	9.67968	0.335136	187.95	48.0652	26.2713	93.4879	189.704	4.29867	52.3051	0.367484	9.38468	6.70119	37.8557	5.14252	17.4052	0.820475	51.9895	112.377	24.9874	13.4388	84.6033	11.3932	4.55375	38.6946	12.6567	40.5789
29.8767	83.9662	133.544	117.752	68.7115	302.067	45.7929	65.5526	19.541	2.3244	56.442	77.6258	37.9843	17.8981	99.8024	608.113	12.8404	13.346	8.82727	0.285104	167.969	41.7085	23.9497	94.3919	206.813	11.3339	53.1949	0.313404	8.44887	19.62	38.7664	5.78813	26.8529	0.717217	60.7562	100.285	28.9208	17.0657	86.0037	10.1178	3.93788	35.2785	21.7341	36.1173
29.9766	76.2673	136.949	109.507	61.9937	308.533	39.5169	71.2978	18.4857	3.56813	58.1323	74.707	36.7453	23.9453	93.3743	592.155	11.3661	23.5072	7.90032	0.242297	147.431	36.5825	23.6704	95.6355	197.938	14.7862	50.9187	0.267251	7.56057	23.2016	38.1119	5.846	34.0931	0.627041	61.5934	102.192	27.9109	17.2223	104.25	8.85961	3.4049	47.5286	24.2695	37.8498
30.0765	67.2878	127.393	109.799	76.4907	303.324	33.9987	68.8106	22.9637	4.15052	57.7625	73.014	44.4596	25.2293	91.8249	565.351	9.99439	27.8512	6.97697	0.20589	128.245	31.9309	22.1918	89.387	188.324	16.0112	48.0076	0.227944	6.73625	22.8464	36.5187	8.75007	35.3248	1.71955	78.836	107.736	25.1593	15.8279	110.37	10.5169	2.94385	49.9847	23.5973	37.7651
30.1764	103.478	113.433	106.858	98.3076	335.773	32.7732	74.6824	24.5749	4.32849	56.0055	65.8614	45.4632	24.17	88.0249	537.409	12.2622	28.7469	6.10155	0.175095	118.466	27.7969	20.1377	80.5503	183.062	22.1672	43.9764	0.19448	5.9828	26.1217	34.4	9.87139	33.8959	2.23279	83.1606	103.932	25.6098	23.1261	109.612	10.4041	2.54512	47.5707	21.4979	35.6297
30.2764	109.012	127.029	101.963	103.075	389.436	30.4164	72.0177	27.4785	4.26646	53.3531	57.0845	43.0072	22.0697	87.4926	513.236	12.8035	27.6893	5.2971	0.149177	105.794	24.1628	17.8827	71.2913	169.354	26.4461	42.0308	4.88021	5.30137	25.4263	32.0259	9.98056	31.3987	2.40617	80.8577	96.0469	23.4843	27.3228	105.109	11.9716	2.20052	48.7668	18.8997	32.5921
30.3763	104.555	146.227	95.9766	157.524	408.83	27.4042	73.1029	28.036	4.06875	50.1622	50.2755	38.9614	19.6146	84.3188	503.725	13.6478	25.6096	4.5733	0.97428	118.238	20.9869	15.6437	62.5157	154.137	27.5508	38.8212	6.71218	4.68962	26.42	29.5703	20.4208	28.579	2.38624	86.3207	86.7479	20.5046	26.8601	98.721	11.7155	1.90265	45.8364	23.8032	29.2738
30.4762	109.635	142.228	89.473	175.195	408.111	24.2469	68.591	27.2644	3.80062	56.639	50.6456	34.3751	17.1537	80.006	483.163	13.3705	23.0777	3.93161	1.28062	122.014	34.2948	13.5389	54.5555	139.501	26.7819	35.1022	7.10309	4.14335	24.8059	40.1006	25.003	25.7767	2.40534	84.3688	77.3467	17.4467	24.3721	91.5369	19.3343	7.21517	56.5489	33.5132	25.9998
30.5761	102.861	138.003	82.8286	173.21	395.934	21.2078	62.0998	25.7819	3.50253	63.1425	46.3226	41.6111	137.486	77.2232	556.67	12.5204	20.4327	3.36881	1.33158	124.322	37.4806	11.6256	47.4873	126.007	24.9793	31.3044	13.3094	3.6574	22.2909	45.3031	26.2151	23.1374	17.3213	87.1949	68.453	14.6327	21.1982	84.1843	20.9595	8.80691	57.6203	35.4467	106.199
30.6761	92.1217	125.322	105.286	161.629	377.571	18.4111	55.2404	23.9605	3.19887	65.902	45.5267	47.7313	301.707	73.3321	698.953	11.4147	17.8681	2.87916	1.26377	116.309	45.5862	9.92457	41.2789	113.74	26.5271	27.6585	39.565	3.22642	33.5502	47.0778	25.5592	20.715	26.8452	84.0117	60.3178	12.1713	17.99	77.0135	22.9559	8.79876	53.9944	33.6493	258.535
30.776	86.0102	110.845	116.447	148.18	356.206	15.9039	48.6957	22.0203	2.90401	66.0521	59.5046	51.3695	415.995	69.048	772.827	10.2333	15.4861	2.45581	25.2741	104.536	45.8281	8.43533	35.8568	102.643	35.5975	25.156	49.001	2.84507	35.425	46.6961	23.9342	18.5205	34.8849	95.9261	53.012	10.075	19.6045	70.2095	53.352	8.15286	142.306	30.2689	356.24
30.8759	76.8603	96.2412	120.174	132.462	333.746	13.6922	42.723	23.1232	2.62569	64.4297	60.0226	49.861	442.681	64.7215	790.088	9.07436	13.3336	2.09155	34.6784	92.0318	42.7772	7.14571	31.1353	96.0445	38.9798	22.5455	50.0361	2.50813	72.7327	45.0044	21.8704	16.5462	37.6071	110.5	46.5192	8.31579	50.8714	63.8599	61.5917	7.2993	180.424	26.4151	498.747
30.9758	67.2824	82.7511	119.174	132.196	311.308	33.1714	37.3888	22.8467	2.36729	61.6487	54.932	45.8476	426.064	76.4088	775.595	7.9882	11.424	11.5495	36.5514	80.1244	48.1848	6.03789	27.0305	88.2394	38.9333	19.9834	63.0594	2.21072	81.853	51.4802	19.6741	14.7763	37.3056	111.407	51.7447	6.85192	60.4021	58.8539	65.2478	6.42491	185.73	22.6355	623.632
31.0757	58.3023	70.7798	118.761	138.984	289.531	54.9925	32.6768	26.5178	2.12987	58.1552	47.9733	40.8288	390.015	87.6381	744.026	6.9974	9.75199	34.1404	34.8927	69.3283	49.366	5.09186	23.4647	80.1206	36.9259	19.2314	64.798	1.94849	122.494	53.8416	17.516	13.1926	38.985	121.964	51.0976	5.63988	67.5881	55.4467	61.8951	5.60591	174.931	19.1768	663.435
31.1757	50.2621	79.4301	115.12	133.835	268.759	72.0077	28.5383	27.5429	1.91304	54.2698	40.8575	35.6287	347.135	90.0065	703.996	6.1088	8.30181	62.2899	31.7514	59.7799	46.4634	4.28759	20.3686	72.4528	33.8979	17.8358	61.2112	1.71743	164.471	53.608	15.4859	12.9825	38.0512	120.48	47.7843	4.63937	65.0269	68.1274	71.6107	4.86888	157.19	16.1283	646.501
31.2756	43.2174	76.5488	109.546	123.1	249.16	84.2265	24.9145	27.0528	1.71585	50.2199	34.3056	30.6758	303.851	88.117	676.999	5.32064	7.05258	83.579	28.1553	58.4833	42.0592	3.60615	17.6806	78.6679	30.4397	16.17	57.3196	1.51395	168.447	59.6725	13.6256	12.171	35.7397	115.567	43.4387	3.81506	59.6523	72.5422	78.8542	4.21858	162.329	17.4197	602.24
31.3755	37.11	81.9852	102.913	110.259	230.795	89.508	21.7465	30.6256	1.53717	46.1637	28.5657	28.0895	263.237	84.2826	641.529	4.62672	6.33292	91.5618	24.5999	53.7129	47.0601	27.1452	15.3468	89.281	26.911	14.4465	51.6412	1.33483	157.203	61.5267	11.9488	21.1381	32.7884	107.457	38.8741	3.13683	52.1996	72.2587	75.9342	3.65097	164.204	16.6937	546.82
31.4754	47.9249	78.3141	95.8038	97.1631	213.663	86.7438	18.9792	39.4766	1.37577	42.209	23.6687	26.7128	241.654	79.6592	669.357	4.01879	5.59375	91.5517	21.3065	47.8265	45.9073	38.5468	13.3204	86.3753	23.5215	12.7812	50.0951	1.1772	155.093	62.6263	10.454	23.833	29.6291	98.3234	84.988	5.16207	44.4594	69.4089	69.1574	3.15853	154.022	15.0931	488.913
31.5754	50.7052	84.8658	88.5965	84.7422	197.728	80.1299	16.563	42.8899	1.23016	38.4265	30.5181	24.275	215.442	75.0016	735.232	3.48798	4.8838	86.9799	18.3572	50.5979	42.2697	42.6474	11.5607	79.786	40.4899	11.2326	45.9875	1.03861	147.911	61.3451	19.7922	34.258	26.5067	89.197	110.17	5.51963	37.2496	65.2574	68.1011	6.33577	168.545	29.7901	445.93
31.6753	57.3932	80.7149	81.5317	73.4151	182.934	71.9928	24.6696	43.1394	1.09907	34.8596	30.6519	21.4594	192.703	70.3002	755.109	3.02565	4.22812	80.0323	15.7653	48.1074	37.8475	42.5107	21.4581	72.5793	48.1452	9.82548	40.9759	0.916725	133.847	58.6446	33.7195	36.8541	23.5523	85.8169	121.02	7.7435	41.132	60.5464	62.6495	7.14157	176.174	42.4173	431.405
31.7752	55.3777	72.6287	80.3067	78.9494	173.51	63.586	88.8157	41.6153	0.981013	31.5319	27.9983	23.4547	169.179	65.7355	746.306	2.62374	3.63763	72.075	13.5126	78.9565	35.8193	40.0555	25.4873	65.6757	113.237	8.56571	35.8867	0.809449	118.149	73.7659	39.5098	35.9291	20.8293	79.9154	138.77	7.94918	39.3553	55.704	55.8394	87.1759	167.175	62.1494	400.263
31.8751	50.2158	63.6183	81.1261	105.471	203.089	55.5518	153.857	104.118	0.875014	28.4531	54.4298	28.4796	160.553	61.3875	721.94	2.2749	3.115	63.9383	11.5675	86.2219	32.511	36.4651	25.3175	85.3885	207.226	7.44908	31.1069	0.714872	103.004	85.6819	40.647	33.5365	18.3608	81.0035	138.755	14.6966	35.2221	50.9705	53.7868	112.732	150.853	73.2074	362.569
31.975	44.2683	54.9572	89.9159	112.13	241.844	48.1884	202.192	159.083	0.780148	25.6231	88.5225	42.6968	145.846	57.2869	710.955	1.97251	2.6581	56.105	9.89489	83.0464	28.8965	32.4527	23.4616	101.099	298.741	6.46621	26.7946	0.631493	89.2272	90.3106	39.2317	30.6436	16.1475	77.3562	130.559	16.1115	43.2744	46.4743	48.993	114.706	132.195	72.7518	323.701
32.075	38.4946	53.3023	94.8428	138.431	256.986	42.3031	208.222	183.6	0.695289	28.7776	94.7887	47.1048	129.229	80.4483	698.62	1.71061	2.26218	48.8357	8.46028	75.7103	25.4031	28.4331	21.0544	113.599	347.122	5.60565	22.9903	0.558006	77.0347	90.3285	36.5178	28.7709	14.1776	71.7664	133.072	27.983	43.164	42.2775	43.4549	107.133	123.352	67.0245	286.402
32.1749	33.2453	64.7138	95.2556	142.965	258.219	55.8835	196.571	190.192	0.619445	37.1041	89.0007	46.2637	112.806	88.6838	685.835	11.2408	1.92134	42.2509	7.23182	67.1546	46.0587	25.4488	27.9283	109.614	357.163	4.85544	21.8214	0.49328	66.391	87.5202	33.2426	26.3667	18.487	81.3845	126.377	30.2795	39.4462	39.4703	38.0275	96.3058	114.459	59.3022	271.54
32.2748	28.6119	81.8528	123.689	136.458	257.072	69.97	178.49	186.536	0.551701	41.7804	78.7423	54.7187	97.5604	89.6044	657.937	15.6401	22.2649	36.3853	6.18107	58.7043	51.4968	22.3857	28.7359	119.288	363.022	4.20354	30.2232	0.436263	57.1646	83.0674	29.8295	23.8667	19.9564	81.5516	126.865	28.4822	36.213	36.4615	33.0452	84.9701	101.975	51.2462	249.089
32.3747	24.5802	82.1621	138.099	124.891	270.606	72.7812	171.294	177.307	0.491103	43.8624	67.5431	55.4282	92.6789	87.0439	630.436	17.1196	32.3007	38.789	7.45725	50.9091	50.2206	19.4506	27.033	114.114	347.908	12.1402	33.8655	0.385956	61.2294	77.7458	26.5125	38.9605	19.8101	77.4616	119.603	25.1851	33.6968	33.4528	28.609	74.2574	120.961	43.6475	282.969
32.4747	21.0973	75.7381	149.442	149.817	270.526	69.7932	166.076	165.326	0.437068	44.1335	56.9452	52.1735	84.2367	82.927	596.104	16.9912	36.1009	38.2266	7.5233	43.953	46.2347	22.5248	24.8423	158.902	321.556	15.7435	34.5222	0.341596	58.1696	72.0577	23.4122	43.3102	26.0559	71.6667	109.2	21.5763	29.7178	30.5553	24.7193	66.8512	122.049	36.8359	301.245
32.5746	18.0992	67.142	152.345	159.683	262.681	64.0898	152.689	152.273	0.388871	43.1717	47.5325	47.1257	74.6642	78.2133	559.045	16.0269	37.9636	35.999	25.4043	37.8527	41.3942	45.7717	22.2021	174.161	290.11	20.5839	40.241	0.302541	52.5456	70.1117	20.5827	42.7834	33.8395	65.4014	97.9644	25.8774	25.4287	27.8264	21.3356	59.0252	113.803	30.9036	293.655
32.6745	26.4541	58.3651	149.84	182.406	260.509	57.3747	136.874	139.125	0.345856	41.4	39.4416	41.5	81.5553	73.3753	541.198	14.6755	36.9432	32.9323	48.9372	35.8852	36.5306	55.9703	19.5673	166.931	257.346	39.9562	40.1551	0.268022	61.3586	66.7294	18.0393	40.1823	36.4724	59.2446	87.0083	25.2904	21.3667	25.2915	18.4046	52.252	101.676	25.8265	273.602
32.7744	27.528	50.2157	144.002	183.186	251.759	50.5596	121.138	126.432	0.307533	39.126	149.458	35.9488	107.857	68.6402	616.399	13.1925	34.3851	29.5394	56.2188	39.6843	31.9919	58.4353	17.1207	153.734	237.806	70.186	37.3959	0.237563	66.9226	62.5716	15.7762	36.8306	36.1766	53.4511	76.8276	25.9872	18.8308	22.9576	15.8713	45.742	88.5605	21.5284	248.452
32.8743	25.7506	42.966	136.228	190.377	239.506	69.3253	106.503	114.481	0.273291	36.5704	277.077	33.9861	113.196	64.1115	716.98	11.7187	31.1157	26.1298	55.6572	38.4138	41.1471	56.5172	14.9229	139.704	257.563	83.8387	33.5892	0.210672	76.9558	58.0675	20.5373	33.3411	34.3006	48.1168	67.6051	23.9274	40.5645	20.8211	13.6845	39.8117	75.9131	17.9152	222.156
32.9743	23.0311	50.6358	127.454	182.284	234.791	148.095	167.576	110.929	0.242638	33.8895	387.585	36.0546	108.244	59.8317	797.743	10.3275	27.63	28.9313	82.8325	35.1038	67.7779	52.3004	12.9805	126.371	283.95	91.1011	29.5566	0.186784	75.0438	53.4916	22.0678	29.9858	31.6534	43.2612	65.1483	34.114	46.7467	18.8725	11.7979	39.8463	64.3987	14.9759	196.747
33.0742	24.1198	93.9322	118.294	167.127	225.331	178.489	246.039	122.968	0.215298	31.1918	399.002	34.7509	98.7387	55.8124	818.05	9.05306	24.2129	29.0875	102.242	31.1758	74.2115	47.0579	11.2785	114.126	297.669	122.019	25.6926	0.165426	68.588	49.0147	21.7893	26.8745	28.7118	42.6103	80.0903	35.1736	81.4623	20.9337	10.171	36.9562	54.2546	12.4855	173.186
33.1741	22.6187	124.635	109.151	149.407	213.435	182.894	261.398	129.207	0.190993	28.5506	368.457	31.8266	109.804	52.0507	862.084	7.90706	21.0183	27.7261	104.007	44.1746	71.7882	41.5458	9.794	103.009	290.381	132.184	22.1685	0.146379	60.8394	44.7383	20.7506	24.0412	25.7495	40.1411	82.2451	32.4331	89.9208	21.2832	19.8281	37.9596	60.4449	10.391	151.852
33.274	45.4017	126.942	100.281	137.295	202.945	174.059	249.951	127.705	0.169687	26.0145	323.269	28.2735	107.791	48.5367	860.173	6.88898	18.1191	25.5663	115.612	46.4482	91.2757	36.1943	8.50232	92.956	271.436	130.758	19.0402	0.129419	53.1724	40.7186	32.8795	35.3491	29.2252	85.0256	78.3844	28.397	86.0255	20.6808	22.2336	35.5931	59.0694	8.6377	132.809
33.3739	52.6444	117.746	104.387	122.906	191.107	159.144	228.336	121.947	0.151684	23.6144	276.022	24.6339	99.7104	45.2569	832.975	5.99177	15.5395	23.0586	112.933	44.048	93.1174	31.2304	7.37978	83.878	246.78	123.225	16.3066	0.114204	46.1203	36.9823	42.0403	38.2658	29.7318	100.859	71.9814	32.1181	109.856	19.5786	21.5558	32.0555	54.1664	7.17458	115.964
33.4739	51.2168	104.698	107.106	108.27	200.705	142.096	204.034	114.039	10.0517	21.3683	232.101	21.1876	94.9867	42.197	792.654	5.20532	28.3431	64.4845	103.984	39.8559	87.4807	49.1269	6.40481	76.7348	220.109	112.828	13.9403	0.100362	39.8457	43.4743	44.8593	37.4007	28.5979	102.825	64.7852	32.8721	111.079	18.2432	19.6929	28.309	47.9248	5.95607	101.146
33.5738	46.6084	91.1541	105.776	97.8771	200.399	135.323	180.282	105.238	15.3864	19.2854	210.983	18.0636	96.6206	39.3431	778.341	4.5186	33.8859	84.9133	93.5267	35.2133	79.116	66.3209	5.55828	69.5723	193.641	101.441	12.1957	0.0878061	34.353	47.3001	73.5068	35.0744	26.6247	98.4568	66.1715	30.215	102.18	16.8296	17.4926	24.7527	41.4898	4.94263	109.773
33.6737	41.1575	78.4917	101.927	86.7494	194.447	123.776	158.364	96.2797	17.8707	17.3681	238.107	15.306	278.688	36.6821	777.225	18.9337	35.1185	92.3385	100.76	30.7166	75.1256	72.0457	13.7426	62.8818	168.636	90.1157	22.677	0.0764185	35.7487	48.1674	85.2104	43.778	24.2881	91.4644	62.9044	26.4128	90.7002	15.4257	15.3197	21.5315	35.4237	4.10048	107.987
33.7736	35.8193	76.3399	96.5977	75.94	185.444	110.543	138.682	87.579	18.7	15.6144	320.132	12.9131	392.276	34.2015	752.988	59.5159	33.9037	91.9714	97.1234	26.606	68.2966	71.154	16.0819	56.7726	145.74	79.4104	39.2141	0.0660722	33.5779	47.1982	87.2427	60.1863	21.8645	83.6496	57.6867	22.4886	77.9049	14.0793	13.3182	18.6787	29.9702	3.40099	101.114
33.8736	39.112	84.4929	103.64	131.266	174.961	120.592	132.415	79.357	19.1822	15.7819	325.74	10.8603	420.199	31.889	747.182	77.6347	31.4024	87.1747	88.824	22.9543	136.722	66.6801	52.9096	51.2372	125.217	69.5897	44.1886	0.0568231	30.1716	53.3469	83.9865	68.8125	19.5083	75.8641	51.8786	18.8686	65.6144	12.8149	11.5333	16.1806	25.1997	2.82008	92.0867
33.9735	52.2016	92.0276	105.132	175.511	163.934	118.333	134.76	71.7175	40.2036	61.4947	299.269	9.11294	405.656	56.2769	734.285	83.0327	28.3255	80.0891	78.9858	19.7591	185.712	60.4902	79.8294	46.2351	121.784	60.7488	46.447	0.0485384	26.5392	56.8936	78.0563	70.0485	17.3006	68.4893	46.1415	15.6984	54.5924	11.6428	9.96693	14.0062	21.0963	2.33766	90.2833
34.0734	53.0301	122.484	103.082	277.44	163.51	110.065	126.584	64.6952	62.1849	90.8752	261.878	7.63378	371.938	65.8988	704.854	81.4834	25.0966	72.0503	69.1263	16.9863	250.959	53.705	90.0088	41.8999	149.125	52.8883	44.3423	0.0413012	23.094	57.2899	70.9878	66.6949	15.2785	61.6759	40.7761	12.9965	50.5734	10.5658	8.60384	12.1192	17.6127	1.93708	84.382
34.1733	49.1347	124.864	105.896	343.69	170.181	99.2957	114.666	58.2857	72.466	108.418	257.772	6.38645	331.359	68.235	667.196	76.3769	21.9581	63.8684	59.9327	14.5911	260.883	46.9729	87.7708	39.3058	157.192	45.9575	40.3666	0.0350025	19.9844	55.7426	63.6612	61.5475	13.4532	55.4629	36.4055	10.7282	44.495	9.58174	7.42285	10.4846	14.6722	1.60452	79.6693
34.2732	43.754	115.861	104.658	376.481	169.081	87.9269	102.027	115.175	75.575	117.48	235.495	5.33756	290.208	67.0575	626.143	69.6765	19.039	56.0129	51.6702	12.5275	247.075	40.6469	80.6692	60.7459	153.815	107.188	35.7969	0.0295713	17.2432	53.0521	56.5615	55.9118	11.8217	72.5961	115.417	8.84047	38.0202	8.68605	6.40202	9.0697	12.2036	1.32849	108.878
34.3732	38.2363	103.038	100.898	369.657	169.441	128.261	114.491	167.099	74.4123	120.555	206.138	4.45733	251.507	64.2623	584.467	62.4944	16.3989	48.7357	44.3947	10.7524	228.264	34.8981	72.1021	62.8469	144.057	134.285	31.2626	0.0249244	14.8554	49.7447	49.9375	50.3781	10.3731	76.59	144.993	7.27733	45.1774	7.87281	5.5207	7.84535	10.1363	1.09944	117.394
34.4731	33.1045	89.7132	99.189	343.663	164.762	140.66	115.829	189.613	70.8231	119.493	195.42	3.71977	216.527	60.7976	543.712	55.4386	14.0556	75.7409	38.064	9.22665	214.046	29.788	63.5474	59.2612	131.142	234.005	27.0519	0.0210129	12.7882	46.1627	43.8987	45.1954	9.09269	74.4738	150.057	5.98687	44.5091	7.13551	4.76029	6.78585	8.41557	0.909492	115.132
34.573	28.5268	77.2494	95.2911	309.781	157.342	138.364	108.524	210.619	65.9704	115.651	181.009	3.10254	185.624	57.133	504.704	48.8209	16.8705	87.3774	32.5944	7.91597	193.401	25.3147	55.6017	54.2835	117.076	309.242	23.2758	0.0177403	11.0046	42.5244	38.4748	40.4517	7.96453	69.7194	143.535	4.92338	54.2058	6.46746	4.10443	5.86839	6.98456	0.752102	107.624
34.6729	24.5231	66.1216	90.1216	274.071	148.571	128.868	98.1852	290.306	60.5768	110.026	194.937	2.58659	158.697	53.4965	467.846	42.7815	17.515	89.6613	27.889	6.7903	171.5	21.4413	48.4633	49.2381	103.067	333.343	19.9562	0.0150159	9.46811	38.9659	33.6508	36.1605	7.53291	65.7803	132.061	4.04785	53.8947	5.86203	3.53883	5.07342	5.79536	0.621778	97.9206
34.7729	21.0553	56.4126	84.2948	239.644	144.399	121.454	91.5533	323.548	55.0818	103.337	183.463	2.15579	135.437	49.9947	434.255	37.3636	16.9257	86.4931	25.9264	5.82377	150.765	18.1142	42.1551	47.8942	89.8019	380.94	17.0722	0.0127695	8.14566	35.5678	29.3889	32.3028	11.5375	75.4256	118.985	3.32757	66.6542	5.31294	3.05111	4.38419	4.80433	0.513888	98.9872
34.8728	18.0664	48.0421	89.9524	207.957	144.75	147.613	82.6399	329.608	49.7438	96.1017	162.506	1.79644	115.452	46.6733	402.525	32.5568	15.6866	80.3709	36.9223	4.99408	131.758	15.2731	36.6281	44.3168	77.6384	393.262	14.5847	0.0108631	7.00789	41.0657	25.6405	28.8461	16.8699	88.1805	105.942	14.9474	73.0816	4.81438	2.63059	3.78676	3.98318	0.42453	94.033
34.9727	15.4968	40.8707	90.9629	218.234	140.776	173.563	73.3989	320.279	44.7063	88.6865	139.483	1.49692	125.049	43.5479	372.787	28.3235	14.1556	89.082	39.3617	4.28205	115.002	12.8578	31.807	40.3372	66.7244	379.463	12.4489	11.6019	6.02909	43.1536	22.3541	25.7543	80.0069	92.2676	93.6829	18.3166	69.7164	12.2007	2.26806	3.26957	3.30332	0.350452	86.3544
35.0726	13.2904	34.7484	110.95	209.961	134.45	219.006	64.6502	302.727	40.0404	81.3435	117.64	1.24738	121.331	40.6194	367.374	27.6966	16.5308	89.611	46.0407	3.67123	100.112	10.8116	27.6119	36.5078	57.081	352.45	26.6991	17.8365	5.18718	43.0863	19.4788	22.9914	110.583	116.562	82.509	18.033	71.0427	15.7966	1.95555	2.82258	2.74104	0.288935	77.7443
35.1725	11.3972	29.5228	120.393	193.023	126.962	228.481	56.6953	281.266	35.7724	77.5827	98.2162	1.03953	116.157	37.8817	360.407	25.9086	16.9507	85.4436	62.0325	3.14741	87.0231	9.08249	36.5904	47.8119	48.6558	319.79	31.4664	20.7147	4.46327	41.7004	16.967	20.5238	130.156	133.091	72.494	16.2923	83.9043	17.1792	1.68615	2.4371	2.27409	0.237701	69.1474
35.2725	9.77329	25.0871	122.922	193.391	119.026	225.264	49.6037	286.3	31.9017	73.0067	81.5082	0.866351	115.207	35.3253	345.61	23.6064	16.2676	78.8041	65.0086	2.69837	75.5853	7.62427	37.6381	57.647	44.8507	308.87	31.5343	27.6914	3.84082	39.5496	14.7749	23.7334	140.459	133.724	63.6038	14.1171	84.0371	17.2965	1.45388	2.10527	1.88941	0.194864	61.034
35.3724	8.38047	21.3181	121.018	191.655	111.063	210.066	43.345	278.067	28.4124	67.9967	67.3993	0.721473	107.138	32.9398	326.942	21.156	15.0118	82.8341	61.8989	2.31363	65.6219	6.39645	39.4501	56.6261	40.3906	287.049	29.4289	30.5956	3.30563	40.775	12.8628	29.6891	139.409	134.893	64.4521	11.9617	76.9518	16.7155	3.83517	1.81913	1.5701	0.158925	67.6555
35.4723	7.18602	18.1144	116.377	179.069	103.315	189.801	37.8505	262.754	25.2804	62.8219	55.6116	1.10163	104.784	35.9113	306.707	18.7569	13.5074	81.0045	66.3531	1.98419	56.9578	5.3639	41.971	52.5596	35.7823	260.545	26.4629	31.0234	2.84547	46.6239	13.2064	38.6941	132.228	128.53	61.0393	10.0085	74.7416	21.8855	4.5063	1.56444	1.30486	0.128716	67.2058
35.5722	6.16189	15.3877	110.132	176.674	95.9123	168.231	33.0404	244.084	22.4776	57.6694	49.5806	1.22169	96.7373	36.1131	286.222	16.5111	11.9467	75.9219	71.3216	1.7022	78.5496	4.49639	40.0271	47.8906	31.3237	232.917	23.3006	30.0006	2.44979	50.059	12.7324	40.4318	122.051	124.172	79.3686	8.31356	67.4093	23.9054	4.44274	1.34732	1.08444	0.103324	63.2585
35.6722	5.28354	13.0718	124.331	164.679	88.9211	147.309	28.8359	224.262	19.9746	52.6651	60.8657	1.20255	94.6181	51.3625	266.222	14.4639	10.4392	81.6869	92.9494	7.26871	82.5473	3.76812	36.4147	47.1901	27.1774	206.122	20.2619	28.1804	2.10944	50.6006	28.8616	38.9379	110.724	115.871	83.1257	6.87617	58.4308	46.367	4.0895	1.15817	0.900663	0.0820538	57.7875
35.7721	4.53034	11.0996	129.748	163.798	82.367	151.14	25.1636	204.561	17.7429	47.8911	60.1505	1.11469	107.667	61.3819	247.819	12.6288	9.0426	80.9052	146.941	9.08407	78.5357	3.15713	32.3825	68.5238	23.4208	181.158	17.486	25.9737	1.81668	49.3499	36.0751	38.128	99.3096	106.222	79.9503	5.6729	51.2104	56.9582	3.64626	0.996242	1.87788	0.0643482	59.4921
35.872	5.76345	9.42539	129.477	153.339	76.2518	157.398	21.9576	236.374	15.7559	43.3976	54.5387	0.99766	106.735	64.0567	232.921	11.0016	7.78255	76.4252	161.271	9.19091	85.7386	2.64481	33.8477	70.0762	20.0784	158.463	15.0194	23.6342	1.56498	47.038	38.1469	55.173	103.911	96.4588	118.754	4.67311	45.093	72.9331	3.19961	0.849973	2.21065	0.0497368	57.0447
35.9719	5.77428	7.99376	125.626	142.833	80.6855	162.993	19.1595	265.713	13.9886	39.2124	47.3992	0.873359	99.2357	63.1784	217.623	14.972	6.66592	70.0567	156.695	8.57145	82.843	2.21538	32.0504	65.8518	20.8592	146.627	12.8628	21.314	1.34882	44.1469	37.3576	59.4646	101.49	99.1863	129.615	3.84602	38.5496	104.33	3.88186	0.73662	53.7715	0.0378142	52.6646
36.0718	5.31998	6.78444	124.083	128.898	80.8894	155.951	16.7179	271.827	12.418	35.3465	42.4441	0.753347	89.1185	70.5144	202.569	32.4972	5.68876	62.9267	143.888	7.69119	75.9392	1.85554	29.0609	60.2521	25.8608	148.454	10.9955	19.1004	1.16339	40.9913	35.0727	58.0164	95.3604	106.806	126.968	59.3923	32.3736	117.662	3.86876	0.64138	79.4101	0.0282213	47.5648
36.1718	4.72492	5.75901	159.085	137.847	126.799	166.945	14.5874	279.644	11.0235	31.7998	43.3404	0.6432	78.4291	71.6182	201.673	39.9632	4.84137	67.7173	133.094	6.76487	67.8404	1.5541	25.8007	54.6311	33.2569	141.739	9.38847	17.0393	1.0047	37.773	32.0995	54.1723	87.503	104.776	118.257	77.7963	38.2959	120.587	3.57809	0.555097	92.457	0.0206432	42.3891
36.2717	4.12366	4.88805	176.625	151.191	171.996	162.361	12.7286	273.221	13.8758	28.5639	39.8806	2.4242	68.1753	69.7457	195.049	41.767	4.1114	67.0721	119.094	5.88635	77.3036	1.30161	22.6616	49.3785	35.7998	161.291	8.01059	15.1511	0.869274	34.619	28.9052	49.5081	79.0777	98.5118	107.266	78.2538	37.6652	117.696	3.1977	0.476018	92.0682	0.0148209	37.4622
36.3716	4.57422	4.14788	182.665	148.538	192.828	150.275	17.0578	259.105	14.9832	37.5427	34.9263	3.16668	61.282	66.5323	188.365	40.51	3.48569	63.3559	130.155	5.09167	75.9298	1.09014	19.7932	44.5817	35.4345	163.361	6.83196	13.4404	0.75382	31.6055	25.7516	44.7488	70.7425	90.6644	95.8748	71.3855	34.1844	111.724	2.80945	0.407008	85.2681	0.0105285	37.861
36.4715	5.55648	3.51902	181.285	138.137	199.157	137.475	20.7079	241.244	15.0374	66.2718	29.7923	3.33556	66.7802	62.7938	178.952	58.2763	2.95139	61.0165	126.234	4.39012	75.4172	0.913035	17.237	40.2351	65.9946	178.373	58.5549	11.9029	0.655283	28.948	22.777	40.2127	62.8513	82.5061	84.9709	62.1626	44.0278	104.284	2.44672	0.327982	75.884	0.00757382	35.9624
36.5715	5.48867	2.98513	175.269	124.542	197.027	154.928	20.7946	221.983	14.4799	84.0129	25.0379	3.20341	64.9718	58.9328	176.551	142.084	2.49646	56.6353	115.811	3.77909	71.5304	11.8223	14.9876	36.3073	96.6924	183.064	78.4566	10.5285	0.570966	26.4188	20.0466	36.0248	73.166	74.6247	74.9348	66.9917	44.6471	96.3175	2.12102	0.269649	76.5248	2.98822	33.0248
36.6714	5.02723	2.5324	166.484	110.199	190.132	170.719	19.4206	202.684	13.5899	93.8394	20.8609	2.9276	59.8186	55.1432	170.842	264.555	2.11003	51.308	103.164	3.25098	68.9074	17.149	13.0209	32.7613	170.249	176.083	82.3254	9.30471	0.498376	31.1302	17.5832	32.2196	82.4297	68.8945	65.8909	66.7856	41.1264	88.3585	1.83424	0.215918	91.8992	4.13559	29.7327
36.7713	4.45289	2.14899	156.21	96.365	193.196	206.833	17.5433	184.108	12.5421	98.0413	17.292	2.59706	53.4201	51.5135	162.499	331.949	1.78239	46.0899	107.68	2.79657	63.0756	19.1131	11.3074	29.561	203.703	173.297	78.5332	8.21786	0.435055	33.0476	15.3858	28.7905	83.5632	62.7997	57.8378	70.0883	36.0706	80.6997	1.58422	0.17669	92.6658	4.35103	28.2433
36.8712	16.0102	1.8245	145.289	83.629	189.374	212.384	15.5876	166.65	11.4441	98.318	14.2902	4.31272	46.8542	48.08	152.958	349.75	1.50503	40.8118	102.709	2.40615	57.2891	19.1216	9.81686	26.673	212.494	162.835	71.4626	7.25446	0.378879	33.1915	13.4405	27.5426	104.721	56.8523	54.495	67.7051	30.7643	73.4902	1.3674	0.144183	86.3772	4.12061	25.9384
36.9711	19.13	40.2972	134.274	72.2152	181.734	202.341	13.7324	152.553	10.3601	95.9248	11.7883	33.0383	40.643	47.3912	143.046	340.637	1.27046	35.7638	102.482	2.07	50.9384	18.0562	8.52132	24.0669	206.718	148.823	63.3582	6.40165	0.331181	32.2433	20.8631	30.7938	120.452	51.275	49.7398	60.6346	25.798	66.7954	1.17987	0.117461	77.1593	3.70213	23.3551
37.0711	23.4282	78.5836	123.502	62.1536	172.136	185.118	12.0439	142.54	9.32691	91.7838	9.71425	45.4146	35.0106	45.4826	133.231	317.907	1.07226	31.0996	95.3568	1.77973	56.5908	16.461	7.39564	21.7152	192.895	171.698	55.3256	5.64725	1.97363	30.6553	32.3753	30.4873	151.524	46.1488	44.6145	52.2988	21.4044	113.004	1.01786	0.0820937	67.1998	3.22871	29.3426
37.171	55.5878	122.18	113.186	53.3762	170.881	165.35	10.5379	131.46	8.36362	86.5671	8.00035	72.7681	50.9474	53.1158	123.767	289.243	0.904913	26.8873	99.0432	1.53785	55.0537	14.6642	12.0326	19.5931	175.167	175.002	47.8705	4.98017	2.4678	28.7255	36.9373	28.6631	161.254	41.4874	39.6218	44.2007	17.6381	179.133	0.877981	0.0465922	57.6001	2.76586	30.7002
37.2709	63.3926	130.171	103.46	45.7707	181.665	145.503	9.20862	120.213	7.47847	80.7594	6.58676	81.8605	64.786	54.9407	114.786	258.982	14.704	23.1431	93.9219	1.33413	50.6269	12.8573	18.5266	17.6782	156.105	167.699	41.1869	4.39064	2.47324	39.9176	37.5438	26.2853	158.905	37.273	56.3084	36.9292	14.4697	208.724	0.757225	0.0248068	48.8622	2.34295	29.6762
37.3708	71.8687	126.085	94.3713	39.2097	182.581	126.813	8.04161	109.305	13.0533	74.7056	5.42228	81.1234	80.4751	53.9655	106.343	229.48	21.5328	28.4493	85.1711	1.14832	45.3008	11.1458	19.8446	15.9503	137.25	155.119	35.3122	3.87027	2.28615	73.137	45.2875	23.8008	150.094	33.4748	60.6703	30.6486	11.8354	249.747	0.652968	0.00547625	46.7961	1.97046	27.522
37.4708	69.3833	114.41	85.952	33.5662	177.839	109.828	7.02002	99.0078	15.767	68.6462	4.46363	75.4625	82.5935	51.7028	98.4549	207.086	24.1426	30.06	81.7738	0.998756	39.9662	28.2136	18.9759	14.3911	119.472	140.376	33.0204	3.41174	2.03768	100.359	47.1846	21.408	138.182	30.0576	59.0987	25.3364	10.9135	262.935	0.562942	-0.0079841	42.4444	1.64938	24.924
37.5707	62.9308	100.639	78.1807	48.0392	170.005	94.7183	14.9637	89.4467	18.5962	69.9599	3.67484	70.8815	78.1372	48.9085	94.3282	187.057	27.785	29.4807	79.2434	0.863707	34.995	36.0031	17.2836	12.9843	103.215	125.245	29.7256	3.00766	1.78416	113.912	66.4711	19.1878	125.147	26.9861	54.8876	20.896	11.425	260.363	0.4852	-0.0187467	37.3097	1.37625	22.249
37.6706	58.1414	87.1308	71.0496	75.0396	160.632	81.4574	17.1927	85.2993	19.5044	69.0241	3.02621	67.2587	70.8584	45.9567	98.4507	186.2	28.2972	36.4323	84.6277	0.747329	30.517	38.2633	15.3771	11.715	93.7753	119.698	26.1911	2.80616	1.54729	118.662	73.504	17.1652	112.674	24.227	70.4387	17.2098	10.6807	249.245	0.418068	-0.0234857	47.6807	1.14585	19.6838
37.7705	51.7059	89.4	64.5193	97.1273	150.652	69.9198	32.2738	79.6959	19.2659	66.5896	2.49293	69.457	62.7228	43.0292	98.6986	184.543	27.0529	80.5633	81.2614	0.647236	26.5524	37.3621	13.518	10.5698	83.6	124.319	37.3616	2.57547	1.33565	117.868	85.506	18.0171	117.042	21.7492	73.4438	14.162	9.44319	241.24	0.360132	-0.0261225	70.4729	0.952539	31.771
37.8704	46.84	95.4713	58.5635	117.116	140.613	59.9392	44.6354	79.3185	18.3738	63.2028	2.0544	66.0413	54.7189	40.2112	95.8363	173.947	24.9056	101.734	74.1711	0.560902	23.0744	34.7764	11.8089	9.53652	73.521	120.344	44.8649	2.33719	1.14885	119.042	87.8895	42.5376	113.871	31.9776	70.4935	11.6482	19.5475	227.855	0.310173	-0.0279057	76.3327	0.790952	37.1166
37.9704	41.2726	90.2834	71.3864	119.833	130.946	51.3384	48.4532	76.049	17.1387	59.2589	1.69382	65.8333	47.3068	37.5393	91.3447	159.227	22.3756	108.745	65.8839	0.486274	20.0385	31.4112	10.2811	8.60433	64.0101	111.99	45.2879	2.10351	0.98714	119.627	84.7886	50.7556	106.747	38.3342	64.9746	9.57773	22.3633	215.128	0.267158	-0.0288498	95.4463	0.656276	37.7225
38.0703	35.8807	81.0209	77.4443	113.843	121.655	64.2134	46.7278	72.8246	15.7537	55.0394	1.39725	61.4367	40.6652	35.0252	86.0905	143.124	19.7708	107.323	57.6238	0.421875	17.3955	27.807	8.9344	7.76333	55.3083	135.525	42.415	1.88154	0.846633	116.25	78.9006	51.4849	110.333	39.2338	58.5985	16.9712	21.7102	210.568	0.230167	-0.0285479	140.521	0.544281	35.9342
38.1702	30.9835	70.8722	79.0621	103.915	112.846	66.7668	42.856	68.2189	14.3361	61.2302	1.15308	55.2082	34.828	57.013	80.5763	144.19	17.2654	101.16	61.509	0.3671	15.098	24.2736	7.75609	7.00458	47.5123	141.054	41.1026	1.6754	0.724617	116.113	71.8111	48.9432	107.054	37.6345	52.2039	18.4424	19.5755	200.215	0.198421	-0.0264553	154.818	0.451292	33.0524
38.2701	26.6632	61.1789	77.8324	92.6473	106.944	64.1777	38.3705	63.0207	12.9551	63.8278	0.951952	48.459	29.7581	65.4777	92.1227	137.148	14.9502	92.5981	59.0497	0.321637	14.0059	20.9766	6.72928	6.32	40.6315	145.809	37.7124	1.4871	0.616729	112.404	64.4304	45.131	100.194	34.9934	46.1781	17.3772	16.9659	187.071	0.171232	-0.0226828	150.548	0.374168	29.7855
38.37	22.905	52.4396	74.8452	90.5634	100.494	59.0121	33.9383	61.8865	11.6494	63.9218	0.786231	41.8863	25.3871	67.2815	187.219	132.296	12.865	83.0941	55.3252	0.283211	17.949	84.0462	5.8365	24.8376	34.6249	140.792	33.5929	1.31704	0.521272	108.241	57.2614	40.9827	92.4158	32.0188	57.8936	15.3783	14.3677	172.887	0.147967	-0.0174501	137.688	0.310235	33.5134
38.47	19.659	44.777	100.248	83.9912	93.9163	52.8717	29.8284	58.8688	10.4385	62.3167	0.649601	37.3377	21.6364	65.8831	283.747	122.781	11.0194	73.5267	57.5785	0.247011	18.3574	207.419	5.06124	40.2509	33.6203	143.884	29.4162	1.1646	0.444804	102.31	50.563	36.9188	113.603	29.0461	60.4813	13.1807	17.522	158.661	0.128096	-0.0112266	121.634	0.257254	37.669
38.5699	16.8654	38.1544	113.412	84.2976	87.4562	46.6153	26.1285	54.9176	9.32978	59.6023	0.537051	52.5919	18.4277	63.0206	377.236	111.325	9.40554	64.4004	54.651	0.218084	25.6434	263.527	4.38855	41.9894	56.733	139.21	25.496	1.02852	0.364837	95.4806	44.451	33.1172	119.751	26.2261	58.1036	13.6765	22.3513	144.942	0.11116	-0.00473857	105.203	0.213363	44.7377
38.6698	14.4655	32.4741	118.485	91.0922	91.2065	40.6786	22.8468	50.5987	8.32369	59.0285	0.444469	57.0972	15.688	59.5627	513.014	99.4567	8.00672	55.9812	49.5829	0.204363	26.9153	279.568	3.80511	39.69	67.0802	129.508	21.9597	0.907224	0.28819	88.3145	38.958	29.6394	117.421	23.6187	68.9163	27.6966	22.5914	132.013	0.0965674	0.00117901	89.7718	6.94614	45.7799
38.7697	12.4058	34.352	118.314	88.8774	90.7172	35.2599	19.9582	46.2421	7.41653	57.1002	0.368337	55.6541	13.3518	55.9392	573.875	88.9129	6.80203	48.3856	43.8946	0.184165	25.5939	272.716	3.2992	36.3858	69.5919	158.085	18.8403	0.79926	0.22834	81.1658	34.0709	26.4941	110.586	21.2399	69.8285	30.8908	20.778	153.192	0.0841394	0.00621777	75.9282	14.7977	43.7621
38.8697	10.6389	39.7793	129.177	82.3433	87.8224	36.6538	23.0035	42.0331	6.60227	54.3052	0.305734	51.2967	11.3615	52.3584	590.006	88.79	5.76943	41.6389	60.8629	0.165137	23.2829	253.681	2.86068	33.0136	67.4898	165.134	16.1244	0.70328	0.190886	74.2516	29.7523	23.6669	101.623	19.0855	89.7958	29.4027	18.2093	159.096	0.073305	0.0101545	63.8398	17.2942	43.3718
38.9696	9.12354	56.4044	132.354	74.0731	83.6381	56.3336	22.6876	38.0692	5.87381	52.7156	0.254197	64.9231	9.66693	48.917	580.973	84.0447	4.88747	35.7133	64.3603	0.148917	20.7185	229.024	2.4808	29.8466	73.8648	194.858	13.7788	0.617877	0.149754	67.6974	25.9539	21.1339	91.9259	17.1419	93.6918	26.1481	15.5245	180.623	0.0639355	0.0128376	53.9607	17.1333	40.7737
39.0695	7.82394	58.5368	130.592	65.4507	78.8382	77.318	21.0208	34.3951	5.22368	50.2649	0.211626	75.3511	8.22467	45.656	558.331	77.1286	4.13612	30.5519	61.53	0.134288	18.2246	202.662	2.1519	26.9495	73.7572	223.137	11.7629	0.541918	0.111812	61.5689	22.6237	18.8683	82.2894	15.3924	96.388	22.4699	13.0165	198.307	0.0557737	0.0145459	64.7283	15.7597	37.2199
39.1694	6.70942	54.7224	126.479	57.1819	73.8253	96.8479	18.9155	31.024	4.64464	49.551	0.176326	75.7124	6.99753	42.589	528.871	69.4402	3.49726	26.0838	56.0342	0.120356	15.9316	176.842	1.86733	39.0579	69.9433	260.645	10.0356	0.474328	0.0870452	55.8928	19.7107	16.8439	73.1427	13.8196	91.9413	18.9513	10.7997	200.612	0.0488767	0.0151397	78.6127	19.6273	33.3874
39.2693	5.75354	48.8414	120.284	49.5943	68.8356	100.755	16.7739	27.9515	4.1298	47.7735	0.146844	70.9571	5.95364	39.7158	496.546	61.7525	2.95483	22.2341	49.7104	0.106994	13.8799	162.836	1.62128	48.6252	64.2015	267.144	8.55834	0.414219	0.0699684	50.6713	17.1665	15.036	67.3321	12.4067	91.3357	15.8146	8.90002	194.396	0.0424121	0.0150872	79.6196	42.0114	29.6287
39.3693	4.93365	59.0317	112.955	42.8084	64.0035	96.6273	14.7625	25.1633	3.67276	45.3203	0.122195	63.9229	5.06581	37.0298	463.621	54.4704	2.49482	18.9292	43.4458	0.094271	12.0699	174.372	1.40851	57.8543	57.6479	256.772	7.2965	0.360672	0.057076	45.8911	14.9467	13.4218	67.4422	26.2923	97.8308	13.1157	7.30204	185.61	0.036948	0.0145746	74.383	56.597	26.1147
39.4692	4.23036	58.3897	105.12	36.8347	59.4016	88.7363	12.9407	22.6402	3.26765	42.4723	0.101602	56.1944	4.31071	34.522	431.366	47.7846	2.10512	16.0998	37.6372	0.0824474	10.4851	170.943	1.22442	56.6458	50.963	237.941	6.21943	0.313062	0.0470979	41.5302	13.0116	11.9807	64.3045	31.1912	99.5439	28.2269	7.69462	173.87	0.0321808	0.0140535	66.5304	71.5335	22.9168
39.5691	3.627	58.8341	98.736	31.6289	55.0646	79.443	11.3198	20.3618	2.90901	39.4308	0.0843715	48.6191	3.66853	32.1823	400.462	41.7634	1.77535	13.6825	32.4329	0.0716756	9.10313	159.491	1.06511	52.5241	44.5427	215.576	5.30043	0.270728	0.0392087	37.5618	11.3254	10.6943	59.5474	31.8001	94.4584	54.2061	7.47229	160.948	0.0279954	0.0140532	57.9883	72.9921	26.9397
39.669	3.10934	66.4427	91.9016	27.1217	52.5662	70.01	9.89081	20.6252	2.59204	36.3374	0.0700405	41.6163	3.12225	30.0002	379.136	36.4078	1.49661	11.6208	27.8584	0.0620555	7.90088	144.276	0.927116	65.7579	38.6005	192.483	4.51645	0.232883	0.0326136	33.9576	9.85688	16.0748	67.4537	44.0531	86.5422	59.8647	6.73866	158.84	0.0238549	0.0149861	49.7293	68.1281	27.4506
39.769	2.66521	64.181	84.9774	23.2361	67.5383	61.0762	8.63712	21.3174	2.31227	33.2897	0.0580303	44.2769	2.65746	27.9659	367.86	31.6829	1.26124	9.86455	31.6602	0.0536089	6.85627	127.847	0.807345	65.1713	33.2343	170.197	3.84767	0.199053	0.0268569	47.2759	8.57826	17.5039	68.5589	47.3109	88.5299	56.765	11.9144	162.136	0.0199383	0.0169327	56.7468	60.719	28.7765
39.8689	2.28423	58.1653	78.1933	19.8959	91.4359	52.9304	7.92357	20.882	2.0658	30.3528	0.0479772	47.8578	2.26204	26.0696	350.459	27.5375	1.06262	36.7669	51.1399	0.046265	5.94922	111.67	0.703181	60.6599	34.9811	150.908	3.27709	0.168885	0.0213885	67.2879	14.0326	17.1492	65.9095	46.3589	87.0789	61.2707	13.1951	157.898	0.0125004	0.0196643	56.0335	58.2971	27.8418
39.9688	1.95752	51.1324	71.6897	17.0296	102.442	46.3518	7.09534	19.8335	1.84885	27.5682	0.692457	46.5504	1.9255	24.3026	330.208	26.0237	0.89509	52.8626	56.4386	0.0400496	24.7947	96.538	0.612562	55.3235	34.2011	134.486	2.79017	0.142044	0.0166869	87.4855	16.2593	16.0447	61.3418	48.3562	81.2719	57.5761	12.6411	166.979	0.00978709	0.022699	51.6666	52.7591	25.8329
40.0687	1.67765	60.8135	69.8016	14.5728	107.78	40.2702	19.4728	18.4825	1.65805	24.9602	3.66276	42.8558	1.63903	22.6567	312.636	64.659	0.753765	59.4131	54.9655	0.0350717	35.5896	82.826	0.533783	50.1061	34.0444	118.76	2.37458	0.11827	0.0118393	97.1333	38.3112	14.6779	58.9939	48.6376	76.4922	50.886	11.3211	165.733	0.0032248	0.0257314	51.9841	46.2049	26.7018
40.1686	1.4385	67.5554	66.6256	12.4685	108.834	34.8035	23.2063	19.1984	1.49043	36.7791	4.56683	38.1944	1.39519	21.1243	293.441	81.4865	0.634533	60.1886	50.5331	14.827	37.6394	70.6613	0.46537	45.2705	32.2221	117.636	2.01979	0.0973374	0.00869687	100.013	48.2305	13.2739	54.9183	46.2799	93.5336	57.1003	9.77411	158.87	0.00104053	0.0279466	68.7565	39.6796	25.6547
40.2686	1.23459	70.3518	62.8543	10.6669	112.348	37.8406	23.1573	18.8577	1.34287	43.8307	4.53718	33.3472	6.9956	23.7011	275.439	92.3123	0.533933	57.6294	48.0869	19.976	35.9049	60.0273	0.405961	40.8666	31.8635	113.214	1.71696	0.079012	0.00546364	98.6532	72.0722	11.9317	50.0959	42.8564	95.8617	54.4753	8.25793	149.181	-0.00445539	0.0289657	71.8552	39.9054	23.7117
40.3685	2.78979	65.8607	58.6896	9.12474	111.116	49.7216	21.5676	17.9435	1.2129	47.4669	4.12424	28.7214	9.18857	24.1269	257.137	95.4995	0.449099	57.5571	43.6861	25.6122	41.4701	57.2155	0.35427	36.88	30.0369	104.989	1.45868	0.06316	0.00344975	94.7365	90.3819	15.6815	45.0958	43.7606	91.2768	48.499	6.88429	144.476	-0.00574362	0.0285201	70.7671	36.9828	21.43
40.4684	3.16057	58.8229	65.9281	7.80489	110.115	52.6536	21.1712	16.7469	1.0981	48.6934	3.58936	24.5085	18.4147	29.2126	256.019	92.1342	0.377633	54.6451	48.5934	26.1323	40.9368	52.4688	0.309172	33.2787	27.4628	95.1628	1.23887	0.0497109	0.00210482	89.3745	95.6992	16.429	40.2361	41.932	83.7789	52.2236	5.69043	136.507	-0.013002	0.0267803	73.2725	32.8308	27.5457
40.5683	3.05229	51.3311	68.9385	6.67534	106.371	50.9403	19.574	15.4406	0.996247	48.254	3.05129	20.7788	21.5708	30.6366	247.622	85.5142	0.317508	72.9702	47.4809	33.6698	44.7169	46.9258	0.269705	30.0279	29.9101	101.122	1.05232	0.0384753	0.00138122	83.294	93.7829	15.8399	35.6833	45.4404	76.1753	54.7641	7.07424	127.047	-0.0195088	0.0242442	71.0183	33.8571	29.0657
40.6683	2.76945	44.2557	68.8746	5.7087	101.168	47.0111	17.5946	14.1251	0.905528	52.1674	9.35409	17.5363	24.4611	30.2859	243.291	77.5386	0.266983	79.7904	43.7242	34.4065	43.2164	41.2559	0.23513	27.0942	29.7895	99.0599	0.894279	0.0293911	0.0010494	76.964	88.0821	14.7068	31.5133	48.3156	88.5514	68.2105	13.3269	130.636	-0.0230721	0.0214434	90.3346	31.7622	28.2126
40.7682	2.44346	37.9102	88.3378	4.88162	97.2986	42.2127	15.5934	13.6638	0.82446	53.456	16.8669	14.7518	28.5184	34.5367	233.507	69.2735	0.224563	79.7038	39.03	32.2303	39.6191	35.8337	0.204909	24.447	28.205	106.711	0.760116	0.0223202	0.00085116	81.2479	95.7918	13.402	29.5442	47.1405	89.0251	67.5198	14.9648	129.769	-0.0296187	2.86286	93.1025	28.3877	26.2247
40.8681	2.12723	32.3615	100.265	4.17407	92.2862	37.2697	21.8424	12.8836	0.751763	52.9299	18.4811	12.3806	28.5555	35.3879	221.013	80.5515	0.188946	75.6798	34.2339	28.9865	35.3957	35.6798	0.178512	22.0584	25.8633	105.262	0.64608	0.0170784	9.4356	83.0974	95.1542	21.5768	27.0716	44.2046	86.7837	61.1529	14.4186	124.455	-0.0306235	3.78667	87.7412	24.6793	23.7813
40.968	1.83987	27.5728	105.763	24.764	86.7662	32.7208	22.9132	11.9507	0.686361	51.1865	17.5149	10.3734	30.31	34.6069	207.401	82.2122	0.159005	71.6481	44.5296	30.5485	49.3781	33.5975	0.155548	19.9031	23.207	99.0367	0.59495	0.0134027	12.4214	81.6385	90.0709	25.7516	24.4423	40.6271	80.6302	60.8145	12.9511	116.901	-0.0295639	3.87843	91.0581	23.9431	39.668
41.0679	1.58628	23.4686	106.222	36.2518	85.375	38.7106	21.7975	10.9663	0.627155	48.6634	15.5675	8.68123	29.1376	33.0823	193.972	88.1149	0.133771	65.7748	46.1311	41.6592	60.4132	35.9967	0.135735	17.9585	20.5058	90.5873	0.531034	0.011072	12.6482	78.1974	104.299	26.1238	35.0617	36.9438	95.7564	55.195	11.2001	116.078	-0.0278398	3.63181	86.1066	27.3401	45.5124
41.1679	1.36594	19.9644	103.489	51.4191	82.12	55.4044	19.8648	9.9905	0.573206	45.6784	33.7959	7.25917	26.6552	31.258	180.665	90.2983	0.112448	75.8467	93.0333	43.3206	60.8558	35.2983	0.118658	16.2038	17.916	81.39	0.466088	0.0100068	11.7745	75.8772	106.734	24.8351	39.1803	33.401	97.0715	76.4244	9.47214	111.298	-0.025735	3.26795	118.258	26.8322	45.9018
41.2678	1.17536	16.9785	111.13	55.772	77.895	60.3964	17.7295	13.2397	0.523917	42.4597	38.3427	6.06681	23.7158	29.3535	174.406	86.6812	0.0944877	77.8136	107.854	50.5163	56.8548	32.9385	0.103591	14.6207	15.5217	106.449	0.405482	0.0100144	10.5351	77.3166	102.722	22.9017	57.169	34.1851	91.9487	78.1522	14.3697	104.526	-0.0233068	2.88384	143.676	24.5633	43.5524
41.3677	1.01099	14.437	119.365	54.5114	73.238	59.2445	15.6563	14.5393	0.478631	39.168	37.9893	10.3363	37.0145	30.8342	165.65	82.9962	4.56748	78.3593	190.812	49.8916	51.2777	29.799	0.0895129	13.1924	19.754	114.297	0.350789	0.0107964	9.2468	75.7825	95.4511	20.7977	90.677	32.7918	91.6371	74.7666	30.0721	96.9142	-0.0207091	2.51965	166.017	21.6549	47.584
41.4676	0.869246	12.2749	121.165	50.5523	68.4684	68.5565	21.5981	14.7028	0.436731	45.4405	46.8359	22.4912	40.8727	30.5025	163.146	76.6907	8.69946	74.7625	215.226	46.0241	50.2811	26.4072	1.25391	11.904	21.1726	113.954	6.20658	0.0121057	8.03769	72.4735	86.7953	18.7369	133.275	78.5123	86.0858	79.4951	34.4738	91.6925	-0.0181846	2.18998	166.529	18.6725	46.9557
41.5676	0.747349	10.4359	118.857	65.1273	63.772	73.6519	26.1245	14.227	0.397742	51.6454	54.7612	27.1729	39.9995	29.327	156.805	69.3449	10.5124	68.9807	211.51	41.0725	46.4078	23.0669	1.63492	11.6951	20.9082	131.772	8.48828	0.0137839	6.95223	68.1808	77.8277	16.8094	169.444	95.0547	78.4492	74.2482	33.4939	85.4093	-0.0159054	1.89818	154.812	15.8823	44.0414
41.6675	0.643017	8.87172	114.029	94.1664	59.2533	77.4614	26.2014	23.3089	0.361411	54.5022	53.278	45.9641	36.9409	38.8111	148.54	61.8406	10.9464	71.6959	195.335	46.2667	41.6022	19.9418	1.67264	37.7033	19.694	160.677	14.74	0.0156026	5.99828	63.4204	95.079	15.0464	181.101	113.356	72.5646	72.5679	30.2126	78.7778	-0.013926	1.64262	138.076	13.3923	40.1497
41.7674	0.554365	23.1095	107.737	120.741	54.9666	152.068	24.4564	34.9594	0.327641	55.0155	51.0954	52.4726	33.0484	41.9875	139.467	54.6475	10.5951	69.67	174.64	52.642	36.7389	17.1099	1.56908	42.6496	17.9976	167.767	16.6264	0.0174311	5.16865	58.523	99.595	13.4523	178.86	115.793	65.5724	65.3443	26.1903	72.2024	-0.0122197	1.42018	120.137	11.2293	46.8547
41.8673	1.28314	60.9972	100.709	126.492	72.5025	198.203	22.0859	40.1085	0.296302	53.9274	45.6777	52.344	29.018	42.0831	130.223	67.7781	9.82885	72.6572	153.319	51.5185	32.1859	14.5974	3.03135	41.2257	25.7209	162.857	16.3708	0.0190926	4.45062	53.6954	113.344	12.0196	169.161	110.975	58.4827	56.5219	22.1817	65.9026	-0.0107358	1.22676	102.91	9.3811	47.5988
41.9672	1.4598	71.239	93.4123	121.597	80.4195	240.744	27.8983	41.4335	0.267152	51.7825	39.402	48.8665	36.5253	40.7227	128.742	71.0765	8.8747	70.7384	133.177	48.1344	57.336	12.4009	6.37565	38.0698	35.2025	155.573	15.1443	0.0203724	3.83023	49.0619	115.071	10.736	155.863	103.142	61.5535	47.8459	18.5198	68.0727	-0.00943724	1.05843	87.2624	7.81795	45.332
42.0672	1.41145	69.6448	86.161	111.736	82.6192	266.447	36.9961	40.5751	13.7492	48.9773	33.3264	52.053	37.6706	38.721	124.014	69.0496	7.86823	66.1149	115.867	43.2333	63.8707	10.5008	7.27876	40.3098	38.8396	143.631	13.5527	0.0211544	3.29432	44.6925	110.264	9.58802	166.434	94.3549	65.514	40.0114	15.3229	66.7239	-0.00831887	0.911842	87.8025	6.50467	41.6909
42.1671	1.28076	72.0621	85.0428	100.025	81.4931	263.204	38.2033	38.5323	21.0106	45.7977	27.8705	55.9039	35.7234	39.5092	117.636	66.3444	6.8872	60.1784	100.104	40.4944	62.2004	8.86981	7.13147	38.2658	38.9449	129.823	11.9002	0.0213855	2.83156	40.6214	116.696	8.56216	164.298	85.5876	63.4717	47.155	12.6037	63.4955	-0.00737243	0.784443	90.4933	5.40612	45.7919
42.267	1.12887	67.2833	81.9154	88.1147	80.1752	245.702	36.1072	36.5445	24.388	42.9659	23.1529	65.0106	41.8424	39.2643	122.391	61.42	5.9732	53.7888	86.1206	36.4167	57.2267	11.9808	6.56988	35.1295	37.0228	117.406	11.142	0.0210555	2.43297	36.8603	114.332	7.64581	155.347	77.2775	58.7855	45.8041	10.3824	59.3569	-0.00659262	0.67482	99.596	12.1359	46.5514
42.3669	0.981023	60.0168	77.6093	76.8351	77.112	225.451	32.8046	43.2368	29.5409	39.9249	19.1572	69.4469	41.9776	37.8367	121.295	55.5924	5.14564	47.4592	73.8995	32.0707	51.2187	13.0178	5.87994	31.889	34.0379	104.703	10.0369	0.0201784	6.40426	33.4064	107.366	6.82744	143.11	69.5976	65.9365	41.1271	8.51578	66.4886	-0.00594853	0.581897	96.8039	16.4013	44.3502
42.4668	0.846757	52.3376	80.3405	66.5572	73.1409	201.736	29.2331	45.3015	35.7668	36.8209	15.8128	71.0863	39.2665	35.899	117.004	84.4163	4.41068	59.3186	63.3127	27.9261	45.193	12.8584	13.3683	28.8346	30.5966	100.094	12.8049	6.86497	8.41079	30.2482	98.2807	6.09661	129.665	62.5933	66.8489	35.5214	6.96501	75.0048	-0.0054276	0.504265	88.5121	20.1329	40.7963
42.5668	0.728678	45.1057	79.7812	57.4034	68.766	177.723	25.7938	44.7059	39.8135	33.7546	13.0331	67.2814	35.3849	33.7855	111.081	95.0537	3.76674	63.1292	77.4641	54.5226	39.5744	12.051	23.3082	26.0372	27.0694	92.4515	17.9358	10.5462	8.56061	27.3689	88.5103	5.44395	144.126	56.2505	63.324	51.9526	5.68585	76.8794	-0.00501763	1.19434	78.1802	20.3259	36.7661
42.6667	0.626448	38.6285	92.167	49.3659	64.2869	155.01	22.6414	42.6499	43.144	37.7754	23.7829	60.9709	31.2047	31.6599	104.437	95.6056	4.93429	62.1555	104.072	72.1637	34.5117	17.0186	25.6813	23.5	31.6422	112.896	19.0884	12.2452	7.97029	38.1351	78.8594	4.86104	145.166	50.5289	69.3752	53.939	20.8896	75.0419	-0.0047186	17.5012	67.6128	18.8733	32.7222
42.7666	0.53866	32.9684	97.3547	73.7156	59.8775	134.316	19.8197	39.8589	43.3806	39.5097	37.6274	70.5678	27.1593	34.9742	110.41	96.2452	5.31301	58.4995	109.467	117.1	30.0288	18.7919	24.8268	21.2065	62.4888	138.734	31.903	51.1636	7.13352	43.5425	69.7535	4.34028	138.85	45.3785	68.3867	49.8832	25.851	78.4596	-0.0045178	22.7248	57.6915	16.7725	28.8956
42.8665	0.463646	28.0851	97.8559	109.213	55.6354	115.879	17.3242	59.1713	41.8184	86.4717	40.0237	92.1652	23.4454	35.3694	127.481	91.5006	5.23531	53.4945	171.028	158.268	52.1611	47.2094	22.7277	32.387	86.2628	145.325	35.6553	86.9524	6.26253	45.4965	61.3937	3.87486	128.83	40.7474	63.8957	43.7403	25.8522	110.165	-0.0044017	23.1507	48.7924	18.0831	25.389
42.9665	0.399619	39.9611	100.323	171.604	51.6109	99.6816	15.131	68.6754	39.2775	185.121	37.4768	105.245	20.1343	34.375	133.024	84.1877	4.90958	47.9691	191.423	164.142	59.5189	90.9318	20.274	34.0293	95.4861	151.605	34.9712	104.107	5.44344	45.2726	53.8506	3.45881	119.951	36.5857	58.0567	37.3041	23.6555	124.745	-0.00436746	21.634	41.0223	17.3156	22.2361
43.0664	0.344967	61.082	109.469	234.443	62.0041	85.5795	13.2099	71.3269	36.2704	298.426	42.6033	114.147	17.2332	32.7585	132.038	85.58	4.46444	42.422	187.522	154.751	58.4909	188.022	17.8505	32.2325	95.9093	147.101	32.2859	109.772	4.70669	43.7206	50.0228	6.20693	122.832	32.8473	51.9416	31.3289	20.6718	189.072	-0.00439962	19.454	34.3513	15.6487	19.4343
43.1663	0.298208	82.4159	112.125	296.16	66.1469	79.272	11.5301	70.0551	33.1116	398.116	40.9568	111.209	14.7181	30.903	127.481	81.7973	3.97748	37.1392	172.908	139.622	54.0399	305.319	15.6105	29.5692	91.2727	137.081	162.968	108.554	4.05846	41.4029	45.4772	12.8678	118.577	29.49	46.0602	26.0794	17.5929	248.584	-0.00448867	17.1682	28.6861	13.6936	16.9625
43.2662	0.2581	108.901	110.613	308.554	66.603	92.1522	26.3615	66.6447	29.9893	475.341	36.6568	102.474	12.5525	28.9969	121.093	174.61	3.49383	32.2709	154.455	123.174	48.469	376.634	13.603	26.8351	83.9749	124.638	248.248	103.401	3.49476	38.6886	40.7731	15.028	117.774	27.8417	40.6335	21.5978	14.7334	275.7	-0.00462933	15.0061	23.91	11.7539	23.2524
43.3661	0.223506	139.758	106.515	295.801	64.9416	93.0225	30.6301	62.1732	27.0106	515.269	31.6402	91.3765	10.6955	27.131	113.889	307.001	4.37767	27.8818	135.531	107.361	42.8145	394.693	11.8315	24.263	75.5245	111.548	270.784	96.1814	3.00767	35.8167	37.8376	50.8399	111.753	44.6646	35.7364	17.8317	12.2139	280.293	-0.00478674	13.0502	19.9029	9.96858	25.098
43.4661	0.193474	152.753	100.906	271.393	62.1193	87.844	30.2965	57.2821	24.2319	528.879	26.771	79.8075	9.10786	25.3467	106.454	426.707	4.62963	23.9853	117.691	92.9572	37.5141	382.509	10.2803	21.9088	66.8441	98.7918	262.837	88.062	2.58817	32.9389	46.3957	116.004	103.177	49.9452	31.3722	31.3209	19.4025	272.36	-0.00494771	11.3187	16.5521	8.45667	24.6272
43.566	0.167302	145.761	94.5057	242.717	58.7157	79.9577	28.1066	61.354	21.6779	524.296	22.3931	68.7536	7.75281	23.6602	99.1191	466.913	4.51885	20.5644	101.564	80.1878	32.7256	354.404	8.92772	19.774	58.4733	86.8734	241.362	79.7546	2.22746	30.1483	48.6744	144.879	93.6177	64.3698	27.7437	33.9729	34.1662	257.853	-0.00508771	9.80254	13.7563	7.11859	23.0288
43.6659	0.144363	183.658	87.7941	213.685	55.0785	71.196	25.3071	61.2587	19.3534	507.501	18.6053	58.6803	6.59765	22.0763	92.062	550.278	4.2136	17.5857	87.3153	69.0285	28.4796	319.135	7.75077	17.8443	50.7053	76.0191	215.1	71.6789	1.91751	36.9852	47.4714	160.967	83.9757	75.119	38.7757	31.9869	37.8043	240.281	-0.00516759	8.4826	11.4275	5.9621	118.064
43.7658	0.124258	207.137	81.0735	186.254	51.4135	62.5261	40.2441	58.844	17.2523	482.865	15.3961	72.5778	5.61369	20.5938	85.3735	564.936	3.8174	15.0085	83.9523	59.3525	24.7517	281.907	6.72783	16.1019	43.6775	66.2943	188.406	64.0683	1.65106	40.8559	46.4703	195.763	74.7459	76.1138	41.5677	28.2973	36.2032	221.683	-0.00517102	7.33739	9.48982	8.61894	158.862
43.8658	29.2995	199.989	74.536	161.294	47.8392	54.4247	60.5251	72.9362	15.362	453.556	12.7098	77.1404	4.77607	19.2087	79.0914	542.834	3.39239	12.7894	83.6976	50.9991	43.722	245.688	5.83899	14.5292	37.4309	62.6609	163.323	57.0388	1.42172	41.9514	57.3527	209.877	78.3201	72.6735	40.4004	24.2488	32.4164	203.216	-0.00508842	6.34554	7.87883	19.6202	170.383
43.9657	52.5293	193.328	68.2929	149.562	44.4208	47.0962	64.7033	80.5261	13.6672	421.844	10.4771	74.4203	9.23891	17.9153	73.2244	502.643	2.97446	11.8487	77.847	43.8044	48.6186	212.051	5.06648	18.2018	31.9495	57.4782	186.423	50.6337	1.22403	41.3135	60.3322	248.376	76.5528	67.4153	45.4493	20.4196	27.983	185.51	-0.00492031	9.39422	6.54028	30.1698	166.682
44.0656	57.1843	176.358	72.741	137.783	45.9064	40.5959	62.0236	88.1406	12.1512	389.329	8.62924	68.1937	18.002	16.7082	67.7652	455.096	2.58308	10.7218	69.8682	37.6157	47.315	198.83	4.39499	32.0078	27.1851	59.075	255.353	44.8522	1.05339	39.6347	58.9241	251.204	77.3198	65.6117	45.0921	17.9113	28.2462	168.882	-0.00468147	9.92545	5.42862	32.7439	155.603
44.1655	54.413	169.106	82.8771	123.527	64.1838	34.9014	56.7256	88.9896	29.2682	358.625	7.10372	60.5993	24.8138	15.5817	62.6976	408.035	17.1314	13.8245	65.8714	32.2958	43.5178	207.572	4.55476	47.4051	23.0739	62.1254	283.012	39.6681	0.905943	37.3714	55.233	238.486	87.0495	61.4497	42.2666	15.2787	27.1202	174.47	-0.00438586	42.7888	4.50573	37.2534	141.463
44.2654	49.0405	158.433	113.038	129.402	72.7622	29.9526	50.7178	86.0333	38.0552	328.445	5.84618	52.8079	26.4031	14.5304	65.7508	363.842	24.2431	14.9066	63.3396	32.8537	38.9429	200.75	4.29654	48.6621	19.5459	60.5345	276.601	35.0418	0.778388	34.8206	50.5011	219.766	88.2191	56.4401	38.4713	12.8328	24.3159	186.701	-0.00404158	69.4771	3.7397	36.5065	126.58
44.3654	48.0824	142.272	128.838	144.503	75.5595	25.6749	44.8276	81.0693	41.6484	299.408	4.81048	45.4248	25.4112	13.5493	67.7592	321.518	26.8627	14.7812	62.8104	31.0794	52.0212	185.764	3.88808	45.7798	16.5313	56.5515	254.903	30.9272	0.667944	32.1726	45.4469	199.496	84.6735	51.3055	60.2609	10.6835	24.3376	186.45	-0.00367157	75.0541	3.10402	47.7149	112.152
44.4653	43.9015	134.972	143.499	153.025	74.9775	21.9901	39.3849	75.1778	42.0965	275.735	3.95793	38.8865	23.2612	18.9401	66.8099	292.28	26.8595	13.9726	73.6601	28.0881	58.1762	167.137	3.44818	41.9024	13.9645	51.5397	227.621	27.8715	0.572195	29.5468	40.4715	191.57	78.7292	46.3769	66.7395	17.4688	22.2784	180.723	-0.00329128	71.8085	7.49298	49.2619	98.7501
44.5652	38.828	146.11	148.666	164.542	72.4842	18.8232	34.5828	68.9967	40.7078	252.486	3.25624	41.8935	20.7044	20.8496	64.5221	261.563	25.4077	12.9123	86.8256	24.8011	56.7396	147.554	3.02675	37.9978	16.0221	46.1994	199.609	24.9597	0.488693	27.0155	35.7864	210.218	71.761	41.7928	81.5102	19.0086	19.4724	192.573	-0.00288974	65.2827	16.0558	46.2386	87.1831
44.6651	33.8185	138.906	147.692	160.433	76.6999	16.1055	33.4297	62.8923	38.3113	235.492	2.67882	40.6833	18.1236	21.0534	61.3001	243.357	23.234	25.6928	86.8253	30.2229	52.2387	128.542	2.6423	34.3456	16.3854	48.7745	173.159	22.2511	0.415081	24.6197	31.4904	206.598	71.1033	46.4857	83.5026	17.9205	20.5224	191.893	-0.00249149	57.9247	29.8732	41.3381	76.5898
44.7651	29.2311	124.966	142.868	148.585	76.8946	22.8498	30.6919	57.0659	35.426	224.491	2.20365	46.7681	15.702	23.1387	57.6585	220.996	20.7791	31.7061	82.9148	45.0385	46.7707	118.847	10.3905	31.009	15.7603	47.6229	154.38	19.7713	0.351309	22.3807	27.6171	204.506	67.3745	46.2213	82.5634	16.3895	19.2435	184.365	-0.00212147	50.7705	34.3488	35.9442	67.0688
44.865	25.1685	109.451	138.636	135.002	74.7891	33.6104	27.4922	51.6185	32.3713	211.169	1.81257	46.7969	13.5157	23.3491	53.8995	214.007	18.3014	33.5567	75.4657	51.0217	41.2758	106.87	12.7896	27.9853	14.6008	63.6397	135.255	17.5253	0.297662	20.3068	24.1636	192.256	62.1506	43.7419	77.2589	14.291	21.2839	173.362	-0.00177941	44.2181	48.017	71.6579	58.6094
44.9649	21.6279	94.5446	132.036	120.025	71.4313	36.9553	24.3207	46.592	29.3386	196.623	19.3496	65.2316	16.0983	22.6684	50.1869	199.066	15.9451	32.9389	78.1957	49.8508	47.9185	94.3127	12.856	25.2527	17.5317	68.8845	117.264	16.5219	0.25138	18.3984	21.1073	176.305	60.9042	62.5005	70.257	29.5208	20.3793	160.862	4.23341	40.0129	51.1178	117.914	52.7671
45.0648	18.5667	81.0688	144.859	105.275	74.1803	62.1064	21.376	41.9932	26.4378	181.626	24.8877	72.7266	16.2583	21.5902	46.615	180.747	13.7833	30.943	74.0709	45.7564	47.3906	82.1392	11.9747	22.7856	18.3181	78.734	101.016	15.2636	0.211594	16.6512	23.4555	176.665	57.3384	67.7407	68.1615	53.1965	18.2464	153.619	5.61781	35.5103	53.6261	159.392	77.4492
45.1647	15.9309	69.2371	148.815	91.5394	73.6093	70.9168	20.902	37.8098	23.727	173.251	24.9858	107.157	15.2591	20.3604	43.2269	161.624	11.8458	28.2603	67.1308	40.7286	43.9116	70.8581	16.003	20.5592	22.6857	99.8723	89.3889	13.9096	0.179828	15.0578	23.5466	176.917	52.6789	66.6364	63.4473	58.0116	24.0172	143.916	5.75778	31.1279	50.9762	166.42	85.4522
45.2647	13.6657	76.6375	147.075	86.4258	71.1599	78.6496	20.2244	34.0186	21.232	163.048	41.6099	122.873	13.7766	31.6954	40.0435	151.393	10.137	25.3194	70.053	53.2017	39.4425	65.4322	16.502	18.55	24.0327	117.957	86.1167	12.6942	0.153773	13.6091	32.5686	184.074	47.6451	62.7366	57.5322	54.7369	24.5328	144.752	5.3888	27.1122	46.0446	157.037	84.704
45.3646	11.7212	73.4803	141.794	98.7758	68.4763	99.9972	18.5781	36.7031	18.9593	151.873	44.8032	123.385	12.1631	35.9823	37.0664	151.335	8.64709	34.667	66.573	54.6014	34.8685	58.7904	24.0003	16.7372	23.5817	143.739	78.7689	13.0353	0.131535	12.2955	35.7852	176.949	42.6461	57.7793	51.4132	48.4736	22.6762	154.161	4.84316	23.5349	40.3739	140.802	79.6381
45.4645	10.0526	66.3663	142.35	98.838	64.9681	104.622	16.6483	36.7845	16.9037	140.331	42.1636	115.602	10.5944	36.8022	34.2939	143.329	7.3587	39.3747	60.4381	53.935	30.5654	61.6056	27.7683	15.1014	22.124	150.041	71.1516	12.6984	0.110873	19.438	35.7275	164.057	42.9262	52.5998	64.8214	41.5618	24.8121	153.57	4.26703	20.393	45.861	122.64	72.7018
45.5644	8.62125	66.7948	138.652	92.8207	65.8198	100.617	14.7335	35.9485	15.0539	128.839	37.347	104.129	11.72	35.9597	31.7161	146.88	6.25143	40.098	66.2888	49.7575	26.6714	59.7018	27.3318	13.6256	20.1639	145.63	64.9904	11.9827	8.47642	23.2084	33.9165	162.496	41.0437	51.2564	67.1708	35.0098	35.0593	156.519	3.72122	17.6536	45.1964	104.968	65.218
45.6644	7.39345	61.643	132.371	84.1656	64.4054	92.545	12.9542	34.0966	13.395	126.702	32.0566	91.5378	15.1163	34.3614	29.3229	140.997	5.30419	44.1487	64.3903	44.4061	23.2157	57.1993	25.2259	12.2941	18.016	136.153	57.7429	11.0771	11.1136	28.3834	31.2552	176.628	38.0731	48.0342	70.7956	29.1943	36.6203	179.839	3.22787	15.2743	81.0146	88.8613	57.8758
45.7643	6.34029	54.6774	124.662	74.7358	69.7646	82.9294	13.3024	31.7488	23.1892	125.487	27.0382	79.202	15.7268	32.4601	27.1037	143.724	4.49668	45.1886	65.2429	38.9479	20.1804	52.623	22.5934	11.0928	15.8698	130.159	61.694	10.0989	11.3022	32.2527	30.5638	172.925	35.8204	44.1319	74.7386	30.579	46.1963	185.923	2.79197	16.4173	92.3602	77.1963	53.8517
45.8642	5.43696	85.6857	116.242	65.5	70.8091	73.1235	17.4877	31.7221	27.9476	122.835	22.5759	82.042	14.9764	30.4792	25.048	137.576	3.81007	43.5284	61.1572	33.8389	17.5291	47.1644	19.9337	10.009	13.834	120.221	62.1771	13.8709	10.5148	33.617	28.6703	176.986	32.8959	40.123	72.1439	38.3675	47.8189	182.326	2.41127	22.6474	91.1628	65.9654	48.8629
45.9641	12.652	110.539	107.639	56.9254	74.3703	63.814	18.0106	30.4837	29.6059	117.829	18.738	78.1303	13.6312	28.5268	23.1459	127.103	3.22738	40.4097	55.1196	29.2455	15.2201	52.4646	33.9229	9.0312	11.9649	108.694	70.9453	24.8277	77.2571	33.4033	30.5554	170.915	29.7444	36.271	89.0845	38.0703	44.4733	180.329	2.08079	23.4814	84.0406	55.7863	58.4857
46.064	37.1514	111.637	99.1521	50.7144	74.2572	55.3137	17.0026	28.6185	29.4057	111.356	15.4974	71.0585	15.0617	26.6528	21.3881	114.917	2.73351	36.6141	48.6136	33.615	13.2124	57.6198	37.185	12.4301	34.0663	96.9176	70.1855	30.1533	97.5826	32.2292	30.044	158.813	26.6187	32.6864	93.9064	34.5179	39.2105	173.199	1.79482	22.2553	86.1054	46.8643	61.9227
46.164	43.5095	103.179	93.1626	44.5399	72.0513	47.7303	15.4383	26.4764	28.1382	106.851	12.7902	75.2077	14.7457	24.8783	19.765	102.477	2.31526	32.6214	42.3419	44.7512	11.4685	57.2236	35.8788	21.5125	70.6486	85.6181	71.3699	32.0008	98.1427	30.5034	28.2728	144.78	23.6553	30.1711	90.5853	29.9643	33.5455	162.829	12.9156	20.145	80.9101	39.1983	60.2036
46.2639	42.4708	91.5858	86.7282	38.761	68.7148	41.0622	13.7531	24.2626	27.8396	109.714	10.5426	72.404	13.6223	23.2098	18.2672	94.0849	1.96119	28.7154	36.6059	46.2003	9.95427	53.8021	38.3342	22.6837	101.958	75.159	67.0807	31.759	90.9013	28.4931	25.9142	130.694	20.9208	35.1468	83.7102	25.415	28.1839	151.069	16.4178	17.8353	72.609	32.6925	56.0113
46.3638	38.7044	79.6665	80.2095	33.5315	73.2295	35.2538	12.1329	22.0935	26.5766	108.791	8.68363	66.2662	18.8026	21.6469	16.8854	84.7302	1.66144	25.0537	31.505	43.4716	8.6398	48.9115	37.1885	21.5078	114.697	80.6805	60.5561	30.3177	81.1477	31.7889	28.7714	123.477	53.2098	35.5888	80.0024	39.2354	35.3981	138.982	16.609	15.6144	63.4161	27.2144	59.0784
46.4637	34.2008	68.567	73.8216	38.3066	75.887	30.2254	10.6493	20.032	24.8039	105.324	7.14943	63.9714	20.0165	20.1858	15.6106	75.3641	1.40759	21.714	66.8023	39.1835	7.49875	50.8238	34.0993	20.6388	116.157	116.625	53.4421	28.2407	92.9508	36.6912	28.8706	113.512	68.4565	33.9706	82.1734	57.367	35.586	127.167	15.4593	13.5909	54.4567	22.6253	57.3325
46.5637	29.7746	66.0011	67.6799	47.5749	75.2146	25.8902	9.32187	18.1086	32.5715	100.224	5.88494	88.5858	19.2689	18.8215	14.4341	78.4364	1.19248	18.7247	148.761	46.4954	6.5083	49.0278	30.4421	19.0141	111.084	129.75	48.8233	25.881	90.517	47.2069	27.4854	102.915	73.5109	31.5089	78.3239	59.5554	51.242	115.942	13.8573	11.7937	46.2533	18.7937	78.3725
46.6636	25.7293	88.8215	66.2954	51.3873	72.6616	22.1631	8.14806	16.3353	42.0746	96.4273	4.84355	95.2615	17.6403	17.5486	13.3478	86.9489	1.01006	16.0846	184.601	46.2103	5.6487	45.2968	26.8135	17.281	102.529	130.027	85.4271	23.4544	82.6794	56.4281	25.3729	100.246	72.7772	28.7937	71.9291	55.0752	53.8239	105.459	12.1923	10.2179	39.002	27.4765	84.5103
46.7635	34.0942	90.8402	63.545	50.1279	69.1093	41.061	14.5103	14.7134	80.4657	101.605	3.98624	92.4282	15.7015	16.3616	12.3438	86.8238	0.855206	13.7756	188.148	42.7516	4.90266	40.7125	30.4286	15.6323	92.4149	123.439	96.5306	21.0884	73.3165	60.3192	22.9755	116.445	68.9276	26.103	64.7395	65.7757	50.3932	95.7747	10.6251	8.8455	32.7279	35.3898	82.8847
46.8634	44.8469	84.4062	67.7979	46.4374	65.0894	48.019	16.1242	13.2385	106.752	102.458	3.28059	84.9698	13.7439	15.2553	11.4143	82.1811	16.7374	32.1546	176.856	38.2083	4.25516	40.2405	29.7429	18.3165	81.9225	139.51	95.1142	18.8543	64.0665	60.8237	20.5447	116.972	63.5644	23.5605	57.608	64.1899	44.5896	86.891	9.21273	7.65468	27.3729	36.3534	77.4822
46.9633	48.4357	82.4286	68.5485	52.3359	63.2219	48.5956	17.2918	11.9026	117.777	100.36	2.69986	84.5835	11.907	26.6119	10.552	77.7794	24.6068	41.0412	159.633	33.5373	3.69327	37.7283	27.366	26.3481	71.7467	144.524	88.0158	17.0269	55.5639	59.2386	18.2171	135.29	66.4946	22.453	75.4988	57.76	40.7459	84.1419	7.96674	6.62344	22.8429	34.0411	70.4973
47.0633	45.9536	85.5164	67.0655	54.574	60.3343	55.7502	16.5964	10.6964	119.541	96.3151	2.22206	119.818	11.4964	32.158	10.2948	93.6854	27.6249	44.0665	140.909	29.15	3.20568	60.1692	24.4739	26.8957	62.2697	164.654	78.7762	15.271	71.8992	56.4235	16.0609	216.907	64.9374	21.6458	79.2823	49.9434	38.4614	82.6412	6.87945	5.73104	19.0336	30.3943	63.1113
47.1632	41.3619	81.1398	67.4207	52.3416	56.9485	56.5767	15.1875	9.60943	115.877	91.3208	1.82891	129.83	11.2408	33.6996	16.0198	97.1464	27.7999	43.5955	122.79	25.1991	2.7827	72.9569	21.578	25.2605	72.6054	231.821	69.1742	13.6285	72.8453	52.9428	14.104	244.202	61.0112	39.262	76.3461	42.2687	34.1797	81.7971	5.93605	4.95892	15.843	26.4088	55.9347
47.2631	36.3329	72.9296	71.8476	48.0355	53.3767	76.1037	13.5829	8.63138	109.216	85.5501	1.50542	126.431	10.3759	33.6097	18.6914	93.8378	26.3946	41.1523	107.036	28.7115	2.41573	87.4478	18.8853	42.4111	86.6832	255.627	60.0555	12.1191	67.6783	49.1624	21.8532	242.426	56.5032	55.0451	70.4887	35.3434	29.377	78.2838	5.11998	4.29095	13.1776	22.5692	49.2603
47.363	31.5368	63.8454	87.73	45.377	49.8023	82.0231	12.0072	7.75209	101.084	79.4046	1.23928	116.471	9.27918	32.4446	19.5984	87.1579	24.1921	37.7053	100.757	28.1134	2.0977	90.5063	16.465	44.5038	90.3349	255.08	51.7776	10.7487	60.5048	45.3153	24.9208	228.209	56.5792	59.3283	63.6316	29.3465	40.2148	73.4379	4.41521	3.71294	10.9548	24.3846	45.3582
47.463	27.2097	83.583	95.2498	48.2411	46.3296	88.9089	10.55	6.96194	92.4171	73.1658	1.02033	103.841	14.1181	30.8115	19.5046	79.0643	21.6679	33.8573	91.0123	89.1311	1.822	87.1178	14.3256	42.1383	87.8318	241.576	44.4488	9.51498	53.0893	41.5462	25.3241	209.413	53.9382	58.2232	56.7189	50.3783	41.5986	68.042	3.8071	3.21292	9.10343	23.3719	44.1424
47.5629	23.4044	94.8223	97.2772	46.7046	43.0154	86.9822	9.2401	6.25213	83.7815	67.0267	0.840178	90.6831	15.7095	29.0121	18.8618	70.6569	19.1022	29.9723	109.216	164.166	1.58308	80.3799	12.4504	64.4282	81.9321	221.862	38.0545	8.41104	46.1429	37.9408	24.2781	189.686	49.9435	54.7525	50.1884	55.6817	38.6758	62.5462	3.28264	2.78	7.5625	21.1324	41.0905
47.6628	20.0995	91.7466	95.7872	43.0865	39.8869	80.7724	8.07904	5.61455	75.5034	61.1151	0.691975	78.1167	15.4254	27.1946	17.9353	62.5282	16.652	26.2599	115.498	261.015	1.37613	72.1808	10.8138	69.7212	74.3875	199.86	32.525	8.25622	39.9093	35.9824	22.5067	170.651	45.4012	50.3958	44.2194	52.8148	37.3243	106.125	2.83046	2.40542	6.28039	18.4975	37.2933
47.7627	17.2472	83.2099	92.1246	38.6609	36.9541	72.7992	7.05739	5.04168	67.7569	64.1653	0.570039	66.6681	14.2707	25.4297	16.8803	54.974	14.398	22.8312	110.42	316.029	1.19688	63.6385	9.38859	66.5931	66.2844	177.776	27.7692	7.82851	34.4297	33.6583	20.4345	152.97	40.7762	45.8635	38.8611	46.8901	33.5531	133.834	2.44064	2.08143	5.21391	36.1278	33.3355
47.8626	14.7935	90.9685	101.31	35.8631	34.217	64.4269	6.16188	9.01914	60.6212	64.5566	0.469687	56.5312	15.7465	23.7484	15.7861	48.1191	12.3741	19.7354	113.843	316.324	1.0416	55.3862	8.62296	61.258	58.273	156.792	23.693	7.25996	29.6631	31.1824	21.7268	136.855	53.0498	41.4839	34.1002	40.2582	29.0303	224.96	2.10461	1.80147	5.97638	42.1666	29.5168
47.9626	12.6864	99.4963	104.841	42.8028	31.6698	56.3606	5.37859	14.6579	54.119	63.1352	0.387058	66.2485	15.4054	22.1628	15.991	41.992	10.5868	16.9842	113.189	293.591	0.906993	47.755	7.70392	55.6454	55.4684	162.688	20.2066	6.63304	25.5388	28.6909	29.2434	122.31	57.2161	37.3962	46.5632	33.9371	24.559	292.744	1.81495	1.5598	13.1158	41.7519	31.4921
48.0625	10.8785	117.891	104.085	43.6161	29.3035	48.9335	4.69425	17.2365	48.2381	60.5219	0.318966	72.6602	14.2256	20.6754	26.1878	36.5689	9.02661	19.552	105.135	262.819	0.790187	40.8922	6.78796	50.327	51.0405	158.637	21.0999	5.99805	21.9805	26.268	31.8185	111.259	56.7717	33.6477	49.5548	28.3121	20.4904	366.305	1.56526	1.35117	15.5965	38.3942	30.7306
48.1624	11.2972	115.83	100.644	51.2829	38.7544	42.273	4.09669	18.0094	42.9465	57.169	0.26269	71.1669	12.7264	19.2839	33.0068	31.8013	7.67627	20.0428	94.2894	230.891	0.688676	34.8353	5.93816	52.7391	45.9085	148.26	20.0829	5.38439	18.9151	25.3563	31.6147	100.318	53.8385	31.9072	48.0082	36.3923	28.6558	393.036	1.35001	1.17162	15.6662	33.9347	28.6484
48.2623	19.6234	116.506	95.6137	51.9377	43.7418	36.3972	3.57507	19.2746	38.2024	53.4023	4.21941	65.7725	11.1749	17.984	35.7657	35.7328	6.51481	21.8416	82.9261	200.784	0.600252	29.5599	5.17519	49.916	40.6345	135.048	18.2533	4.80813	16.2765	24.0065	29.9303	90.0322	49.6896	29.4917	44.4631	36.3916	29.8384	393.043	1.16443	1.01658	14.5751	29.4488	26.0237
48.3622	22.501	140.782	102.481	53.5656	45.3267	37.3411	3.1198	19.2365	33.96	56.099	5.48183	58.7565	9.70129	26.5877	36.2003	35.9081	5.5205	52.0528	72.108	173.617	0.523015	25.0088	4.50121	45.7797	35.5476	141.01	16.1727	4.27707	14.0061	22.4299	27.5355	80.5994	45.0754	31.0593	40.2066	33.1109	27.8264	430.229	1.0044	0.882693	13.0058	34.8357	23.2743
48.4622	21.808	139.241	103.896	56.2772	44.9242	39.6019	2.72247	21.2269	30.173	56.4625	5.59826	51.3775	8.36177	29.7573	35.3392	37.6133	4.67233	66.7005	62.2779	149.65	0.455378	21.1102	13.0099	41.5423	30.8265	136.886	14.1173	3.79391	12.0529	20.7629	24.879	72.0581	40.4266	32.0098	41.776	28.7944	24.5699	434.642	0.866387	0.766832	11.3198	34.6764	24.362
48.5621	20.0533	127.531	101.828	54.1776	43.3991	48.9061	2.37569	21.5176	26.7972	55.2364	7.70223	44.5707	7.17405	30.2579	33.7893	36.5235	3.95076	71.7345	63.2005	128.903	0.396039	17.788	15.5321	37.5584	26.5548	127.596	12.2128	3.35828	10.3727	21.8472	22.2145	64.3756	35.9792	30.7961	47.3983	24.4466	26.8188	420.857	0.747332	0.666312	9.69912	31.973	23.9864
48.662	17.7947	112.701	104.422	51.0492	41.2775	50.6005	2.07301	62.8865	23.7911	52.9655	33.7075	38.2222	6.65232	29.4831	31.9062	34.0274	3.33816	71.03	64.7363	117.837	9.01173	14.9682	17.6705	33.9123	22.7576	116.033	10.507	2.96813	8.92722	28.8097	23.6249	57.4899	31.8523	31.7279	47.1903	20.4779	32.5261	397.604	0.644623	0.57908	15.028	28.3021	26.5693
48.7619	15.5238	97.8094	103.091	49.8749	44.7583	48.3934	1.80888	120.373	21.1169	50.046	69.8566	42.1126	5.96512	28.1326	29.8968	30.9261	2.81886	67.0854	60.9945	104.67	11.9813	12.5822	26.2619	34.6536	19.4252	103.857	9.00847	2.62028	7.68375	32.1778	23.2044	53.6183	38.0581	43.8859	44.3096	34.5397	41.8133	370.026	0.555998	0.50332	16.5049	24.464	26.3834
48.8619	13.4286	112.613	99.3209	46.2444	45.4538	44.3717	1.57836	147.787	18.7398	46.7627	78.6231	41.3353	5.24503	26.5559	27.8787	27.6712	2.3792	61.4883	56.5782	95.9915	12.3943	10.5678	27.8821	32.5563	16.5282	91.9849	7.70711	2.31103	6.61386	33.2379	41.4895	48.9741	39.6321	47.1056	40.3681	37.1337	42.3744	353.965	0.479526	0.437611	24.0734	25.5997	24.8285
48.9618	11.5665	126.951	94.1132	54.1219	51.6416	39.6867	1.37719	157.376	16.6283	43.3177	75.2976	38.2478	4.55699	25.435	25.9175	24.5076	2.00734	59.9907	50.7052	87.3056	11.7138	8.87027	39.4834	29.7849	14.0278	80.8901	6.58481	2.03674	5.69304	32.8504	49.2298	48.5192	41.5952	55.187	36.1707	100.681	39.0213	344.639	0.413533	0.380772	28.9164	24.182	22.6778
49.0617	17.9854	137.141	93.6952	54.7056	53.6828	34.953	12.4932	156.657	14.7542	39.8521	67.2684	34.193	13.9376	24.0567	24.0479	21.5586	1.69304	56.1441	44.5761	102.218	33.4805	7.44175	41.3873	27.005	11.8815	70.785	5.62109	1.79393	4.90053	31.5879	50.9284	69.1733	40.6921	60.9345	45.7576	127.423	34.2186	358.743	0.356588	0.331717	40.9784	21.695	29.9119
49.1616	18.9961	130.275	90.767	51.6464	53.2984	30.4803	16.1849	150.217	13.0916	48.1146	58.0046	29.9133	17.4638	22.6029	40.7142	24.483	1.42754	51.1484	38.751	111.141	43.0363	6.24089	39.2352	24.408	10.0473	61.7313	4.79577	1.57932	4.21789	29.828	49.3016	74.2463	41.0026	81.9487	51.5007	126.791	32.9437	353.108	0.307466	0.289337	43.8226	50.3424	31.8575
49.2615	17.8716	126.283	110.565	46.9728	51.5407	26.4077	16.5951	140.837	11.6172	62.0246	49.0493	25.7988	21.7211	29.1934	49.962	34.5977	1.20331	45.7461	33.4626	106.862	44.0577	5.23229	54.4725	25.8949	8.48536	53.7071	14.1883	1.38976	3.62962	27.818	57.6301	76.8086	39.2276	87.2086	51.1061	115.106	53.0887	340.115	0.265113	0.252688	64.3916	59.7279	31.0608
49.3615	16.0252	134.199	120.43	41.7867	49.0504	22.7807	15.6378	130.178	10.3098	69.8338	41.0129	22.0361	26.1551	40.4378	53.5453	44.1402	1.0139	40.381	28.7792	97.3419	41.4531	4.38575	77.6578	24.7949	7.15917	46.6478	17.5616	1.22239	4.40098	25.717	59.2256	73.6529	36.4014	85.1182	54.056	99.9865	57.5026	331.12	0.228572	0.220869	91.9962	59.5238	36.4164
49.4614	14.0508	142.207	135.467	36.6645	46.2146	26.3305	14.187	119.218	9.15064	73.3044	34.0665	18.6965	26.5282	44.3901	53.8953	46.8114	0.853848	35.3049	24.6902	86.3053	37.5169	3.6756	117.769	44.5964	6.03575	40.4682	17.9287	1.07473	4.369	23.6252	57.13	83.2825	33.1371	79.8305	52.2243	88.7057	54.5705	343.604	2.3423	0.193241	101.97	54.9152	37.0657
49.5613	12.1846	138.477	152.567	31.8872	43.2645	37.4721	12.633	108.511	8.12262	73.7437	28.1844	15.7885	24.9515	44.7712	52.4513	45.7426	0.718569	34.4913	21.1503	77.2668	33.2966	3.0801	172.498	47.3037	5.08585	35.0774	16.8836	0.944589	4.0245	21.6035	53.1589	82.8158	29.7891	74.0385	48.2988	76.1306	48.6326	337.642	3.01622	0.169351	99.4289	48.6261	35.3345
49.6612	10.5073	129.681	159.008	27.5728	40.3349	40.7741	15.9886	98.3579	19.11	72.1162	23.2619	13.2883	22.5547	43.4552	50.0618	42.7712	0.604207	32.5036	18.1012	76.7325	29.2482	2.5809	182.453	44.9278	4.28373	30.3858	15.2578	0.82994	3.58361	19.6871	48.3797	91.9557	26.5543	71.6052	46.0577	64.1636	41.8673	321.783	12.8677	0.1489	92.3852	42.0395	32.5133
49.7612	9.03495	153.465	158.545	23.7515	39.8603	39.9624	16.2748	88.9041	24.7184	69.1291	19.1709	22.1023	19.9277	41.3832	47.2236	38.9601	0.507553	31.5544	19.2195	70.9637	25.5502	2.16259	173.598	41.2521	3.60704	29.2816	13.4741	0.729052	3.13837	17.8945	57.9432	90.796	32.5644	66.8541	52.5748	55.5355	35.3104	301.086	15.8647	0.896652	104.752	35.8152	29.3053
49.8611	7.75725	150.716	168.632	20.4081	40.6887	37.1458	16.4002	84.0856	26.9948	65.2969	15.7848	25.1195	17.3653	39.0247	44.2241	34.9102	0.425901	29.4389	28.2788	72.9144	22.2525	1.81219	157.761	37.4485	3.03653	27.1759	11.7387	0.640367	2.72532	16.2331	60.1855	85.2576	47.5935	61.824	52.4733	48.8245	29.4033	278.507	15.8942	1.13018	103.154	30.2302	27.9086
49.961	6.65496	137.61	170.936	17.5057	39.9891	46.3598	15.3398	78.1561	27.2538	60.9919	12.9894	39.8006	15.003	36.6107	41.2267	30.9491	0.356931	26.7632	30.435	68.4663	19.3486	1.51872	142.99	40.0548	2.55564	51.5888	10.1433	0.56253	13.2451	14.7034	58.389	85.4643	53.5184	56.4053	49.3299	41.6985	24.2863	255.738	14.7324	1.14135	94.9779	31.3499	28.4328
50.0609	5.7069	121.42	167.526	14.999	38.4363	48.1629	13.8671	71.8359	26.3359	56.4819	27.8876	44.632	12.8915	34.252	38.3212	36.0632	0.298641	23.9012	29.3237	74.0173	16.8084	1.27295	134.98	38.1324	2.15027	64.6656	8.72068	0.494114	16.368	13.3017	54.5158	81.2078	54.2065	51.0888	55.5866	48.445	29.446	266.447	13.1791	1.06288	84.2367	35.2546	27.1191
50.1608	4.89281	105.29	171.323	21.4183	36.4413	46.1571	12.3259	67.0599	24.7734	51.9569	50.7107	44.1664	11.0383	31.9988	35.5545	36.8412	0.249327	21.0756	37.0429	127.917	14.5943	1.06712	122.211	35.0393	1.80859	68.2908	7.47433	0.433973	18.8469	12.0224	49.7214	74.8657	53.9264	51.1429	69.8087	54.1284	35.3391	262.385	11.5836	13.1187	88.6749	34.3804	24.9625
50.2608	4.19444	118.48	168.842	23.2809	34.2517	49.8507	10.8613	79.3816	36.2748	47.5422	55.6625	41.052	9.43011	29.8702	32.9479	35.3068	0.207564	30.1557	37.9928	172.324	21.3983	0.894734	108.419	31.8166	11.695	66.6873	6.39382	0.381233	18.3867	10.8581	47.5331	77.1874	51.2174	49.1898	72.2384	61.5258	34.9467	250.373	10.089	16.9695	84.432	31.37	22.5054
50.3607	3.59566	116.369	162.474	31.3435	35.5568	60.1666	9.5271	83.1919	41.5083	49.5347	52.7904	36.8009	8.66247	27.8706	30.5086	32.6418	0.172217	33.8344	35.8185	227.034	31.0817	0.750374	95.1879	28.7714	17.7472	62.3814	5.46312	0.335021	16.8074	9.80149	51.5937	89.8125	47.3147	52.6501	71.2939	58.982	31.8024	234.449	8.74525	17.2683	76.3338	36.0224	20.0342
50.4606	6.89154	106.255	172.993	34.8322	35.2758	61.6869	8.33655	82.109	42.9104	49.6251	46.9383	32.252	8.16792	25.9972	28.236	29.525	0.142374	34.2467	32.3813	259.679	32.9782	0.629453	83.119	25.9798	20.3096	56.8578	4.66466	0.294523	14.9086	8.84456	51.2006	93.0802	42.9472	51.5163	74.4336	52.6325	47.907	216.973	7.5611	16.1289	81.0907	35.4347	17.6929
50.5605	7.59636	93.7569	179.225	41.6292	35.4809	58.7237	8.80838	78.3392	60.8296	48.387	40.3714	32.3548	7.39368	24.2443	26.1249	26.3358	0.117274	32.774	28.6089	305.405	31.4999	0.528166	79.5914	23.447	20.7436	50.9716	3.98137	0.258981	13.0286	7.9794	57.549	89.3252	38.5336	48.3755	71.4869	45.3108	50.971	220.264	6.52836	14.4992	77.7556	43.7062	15.5461
50.6605	7.26093	81.3045	178.057	42.4426	34.5743	54.2606	8.40391	73.2168	73.1427	46.2909	34.0894	39.2288	6.53765	22.6054	27.5961	23.2769	0.096256	30.2989	24.9436	325.019	28.7172	0.44328	72.5494	21.157	19.9367	45.1978	3.39751	0.227767	11.2989	7.19835	58.0866	82.7491	34.3043	44.4928	65.9111	38.2546	47.9959	213.856	5.63255	12.7929	70.5717	47.2924	13.6151
50.7604	6.557	69.8623	172.254	40.8118	33.0601	66.8157	7.66915	67.5383	77.4012	43.6688	28.4801	40.1489	6.22742	21.0748	27.5725	20.4476	0.0787295	27.3751	21.5778	309.782	25.5824	0.372109	64.5836	19.0892	18.4602	39.7839	2.89908	0.200327	9.75968	6.49389	55.4806	75.3209	39.6684	40.4751	71.8003	33.5875	42.5976	202.367	4.85774	11.1802	62.0592	45.3584	22.9658
50.8603	5.769	62.6561	163.693	37.5079	31.2429	76.5656	6.84938	61.7694	76.8332	40.7576	23.6442	44.856	5.66829	19.6472	27.9652	17.8879	0.0641787	24.341	18.5781	280.991	22.5168	0.312418	60.181	17.223	16.6755	34.8432	2.4738	0.176077	8.41248	5.859	53.3391	67.9372	43.5192	36.6018	70.2751	28.6655	36.5846	191.4	4.1886	9.72228	85.1424	41.0268	26.3511
50.9602	5.01166	69.2579	153.642	40.8335	29.3052	76.8138	6.05048	62.4636	73.4954	37.725	20.356	46.7511	5.02822	18.3179	27.3353	15.6046	0.0521829	21.3952	15.9493	251.054	21.2248	0.262355	54.1546	15.5391	14.805	30.4109	2.111	0.154585	7.2434	5.28678	56.084	60.9823	43.5524	37.9804	83.1049	26.8977	30.8103	201.402	3.61119	8.4324	90.2226	35.9187	26.5771
51.0601	4.32609	78.1667	142.935	39.9788	37.0857	72.3034	5.31426	64.3294	68.686	34.6868	17.1977	44.6623	4.39218	17.081	26.1593	13.5867	0.0424022	21.4364	13.6684	220.326	19.2269	0.220349	47.8958	14.0198	16.1184	26.4791	1.80147	0.13552	6.23351	4.77081	54.7617	60.8464	41.5057	36.66	84.3427	23.7555	25.6325	199.379	3.11319	18.3983	86.176	33.3909	31.5988
51.1601	13.864	75.4891	132.118	37.111	40.4565	65.6895	4.65348	65.2318	63.2139	32.2247	14.3729	40.6942	3.79997	19.9268	25.3028	21.2024	0.0345641	20.3909	11.701	215.741	17.0722	0.185113	41.9845	12.649	16.0503	23.0171	1.53735	0.118534	5.36322	4.30532	51.324	59.9225	38.4239	34.1937	103.247	20.3387	21.1591	190.835	2.68396	21.0307	78.0467	49.8733	32.3494
51.26	16.3869	100.195	121.537	33.4262	42.7377	58.4254	4.06824	63.223	57.5728	29.7125	11.9357	36.0334	3.26744	23.2699	24.0613	24.0744	0.0284221	24.1365	10.01	217.389	15.0005	0.155534	58.7046	11.4125	15.1948	19.9842	1.3119	0.103412	4.61414	3.88475	49.3977	76.0027	34.9247	31.338	105.86	17.1184	17.378	184.651	2.59553	20.5476	68.5456	53.6874	30.9309
51.3599	16.0444	105.447	111.411	32.3363	57.8514	51.275	3.55346	59.6672	52.0551	27.2303	9.87415	31.3256	4.37079	24.0679	22.644	24.3101	0.0237344	25.0707	8.55984	202.373	24.3542	0.1307	61.3232	10.2969	13.9322	17.336	1.11934	0.0900057	3.9697	7.92392	50.7498	78.7223	31.3642	28.4531	109.722	14.2681	14.2252	174.375	2.36881	19.0647	73.2492	51.3734	28.5105
51.4598	14.6405	107.477	104.45	31.3904	64.808	44.6125	12.9549	55.3858	46.8249	24.832	8.15044	36.3883	4.60418	23.6424	21.1735	23.1523	0.0202475	24.3537	7.31784	206.328	42.5743	0.109835	76.1472	9.29063	12.5006	15.029	0.954743	0.0780103	3.41538	10.7612	48.9467	75.5276	27.9392	25.7022	105.025	11.825	11.6189	173.138	13.4667	19.5013	85.9809	46.4105	25.7248
51.5598	12.945	121.55	99.2881	29.0051	66.9093	38.5954	15.9152	50.8655	41.9658	23.6383	6.71921	36.5748	4.40968	22.6565	19.9794	21.3255	0.0176854	22.73	6.25509	193.082	47.2371	0.0922547	76.7673	16.1055	11.0452	13.0225	0.813885	0.0671641	7.61986	12.4948	53.2657	76.699	24.7502	23.152	103.404	9.76732	9.47641	166.004	16.9191	18.2542	85.9092	40.6033	25.0817
51.6597	30.2507	117.474	108.005	26.0511	66.1795	33.263	16.0451	62.8419	37.5116	26.5527	7.45076	36.6506	4.02505	21.4399	18.7128	29.6836	0.0157533	21.2819	5.34624	215.821	45.931	2.47846	71.5992	16.9869	9.65018	11.2793	0.693296	0.0572851	20.5346	13.1661	52.9287	72.9486	21.8409	20.8224	120.593	18.9187	7.72153	168.99	17.0531	16.4267	96.9196	38.1889	25.1061
51.7596	41.8243	106.488	110.43	22.998	63.8552	28.5938	15.0106	67.0967	35.5052	27.8399	7.09688	34.2971	3.57549	20.154	17.4437	33.4065	0.0141847	32.4613	5.36117	209.786	42.228	3.64944	64.455	34.4336	8.36073	9.76651	0.590021	0.0482655	24.0432	13.166	56.6296	67.2831	19.2218	18.711	121.392	20.9279	6.28754	170.272	15.8476	16.1283	97.8353	35.9316	23.7271
51.8595	42.9007	93.6238	110.007	20.081	74.462	26.2435	13.5709	66.9313	32.954	27.99	6.32601	32.6777	3.12455	18.8761	16.212	33.5953	0.0127826	37.2232	11.7746	192.09	37.7809	20.4268	59.0945	37.1428	7.1972	8.45449	0.501651	0.0400938	23.5926	12.7548	71.0326	61.1058	19.1363	16.8056	132.082	19.8569	7.9847	164.626	14.2758	14.834	98.4569	50.1486	24.4302
51.9594	39.9035	101.949	106.611	17.4104	78.368	23.4865	12.0632	64.2548	30.1867	27.3656	8.35288	29.7256	2.70257	31.3781	25.5831	31.923	0.0114254	38.0847	13.8661	193.255	33.3297	28.4927	57.2448	35.4445	8.11973	7.31715	0.426087	0.032618	24.5072	12.1047	75.219	64.6863	28.8073	15.0903	129.21	17.6321	8.05817	155.391	17.8424	23.7635	91.6869	52.8977	23.4265
52.0594	35.5967	105.496	101.436	15.0244	78.3375	20.6928	10.6299	60.2829	27.4023	29.9137	8.45494	36.3956	2.32194	36.2263	29.9744	29.3641	0.0100769	36.6769	13.8611	179.781	29.183	31.3251	52.4553	32.5953	8.23492	6.33142	0.361636	0.0257037	23.0031	11.3284	73.7166	62.6416	32.7061	24.6342	120.263	15.1396	7.40607	144.532	17.9541	32.7595	97.0211	50.1527	39.5336
52.1593	35.2754	98.5037	95.2861	12.9253	76.0611	36.9471	28.6072	60.9595	24.7167	38.1494	7.7521	37.3943	1.98602	45.5963	31.485	35.0693	0.00869472	34.0441	12.909	161.125	26.2273	31.126	46.8149	47.1486	7.88201	11.1514	0.30684	0.0193451	34.167	17.3547	69.2377	58.2839	40.0923	31.4172	117.048	20.5326	6.48786	146.514	17.8935	33.9587	103.162	54.6763	45.3665
52.2592	58.3777	110.336	88.6984	11.0959	72.5685	42.8334	34.0078	65.9763	22.1932	42.7315	31.978	46.6278	1.69352	62.7751	31.3611	44.8496	0.00721041	40.5505	105.273	141.639	23.1922	29.2741	41.2284	59.7787	8.62723	15.3288	7.71935	0.0135492	35.9521	20.5063	63.3853	54.8842	42.2124	40.2184	113.032	20.8709	5.52966	142.139	16.7352	33.0408	108.079	57.9292	45.7585
52.3591	62.5202	120.461	89.3435	9.51154	138.024	58.0122	33.9075	66.2316	19.8628	44.7204	39.1654	48.2573	1.4411	72.6099	30.3392	55.9	0.00551561	43.4618	144.341	123.211	20.3327	26.6185	36.0578	59.4178	8.61515	16.7628	11.8947	0.00833654	52.6736	24.6822	57.0879	63.5407	41.3654	42.1202	106.706	28.4347	12.7856	134.439	16.1186	79.4758	102.675	73.3303	43.4182
52.4591	59.1308	124.498	109.004	8.14554	192.741	72.0619	31.568	63.8211	17.7355	44.9021	38.6749	45.9351	1.2246	95.9308	29.5465	58.7412	0.00352021	42.9559	166.74	106.56	35.6947	32.3371	31.4201	55.355	8.17031	16.6597	13.0162	0.00374217	60.5789	26.4709	50.8657	63.7494	38.9433	40.8235	98.9665	28.9417	37.7112	125.204	14.6815	125.178	94.2615	74.8669	39.8466
52.559	59.9972	116.187	118.298	6.97132	218.409	78.2613	28.4728	60.0165	15.8093	43.8549	35.054	41.7661	1.0398	103.725	38.3771	57.133	0.00122079	44.2535	231.582	91.8589	47.0507	33.6657	27.3253	50.5015	7.50016	15.7422	12.6525	-0.0003494	62.8704	26.7407	44.9939	60.3021	35.7786	38.1552	89.5621	26.5386	45.5507	115.471	13.0217	134.277	88.9829	69.8969	35.8596
52.6589	55.5635	103.616	120.794	5.96431	226.761	76.6342	25.2787	55.5812	14.0751	42.0011	30.4593	36.935	0.882623	103.935	42.1182	59.6695	-0.00124826	42.787	245.014	79.0403	48.546	32.5102	23.7389	45.7448	12.3798	14.4374	11.628	-0.00384431	79.2724	26.0714	43.485	55.4691	32.3597	35.0067	95.9439	23.1708	45.1527	105.827	11.3951	128.119	80.0629	62.305	31.8865
52.7588	49.4682	90.3479	132.534	12.2492	224.989	71.1975	22.2607	50.9652	12.5203	39.6475	25.8681	32.084	0.749346	100.562	48.5508	57.8523	-0.00369652	39.816	234.294	79.2986	45.8303	30.0558	20.6114	41.333	14.5439	30.581	10.368	-0.0066199	79.684	24.8471	40.509	73.1622	28.9645	31.8031	93.2208	36.9183	41.1384	96.5918	9.90178	116.327	75.8258	54.0804	34.1259
52.8587	45.5003	77.8598	136.167	20.4257	217.493	75.0885	19.5191	46.4264	11.1305	37.0148	21.6843	27.5389	0.636516	95.6115	50.6232	53.8499	-0.0060644	36.1345	233.854	81.7464	41.5471	27.0258	17.8903	37.3141	15.043	37.6046	9.08446	-0.00858292	73.7869	23.32	36.8944	84.3596	25.7432	28.7384	86.4656	53.2407	35.8626	87.9251	8.57219	103.15	68.3485	46.1881	33.3503
52.9587	40.3809	66.6775	134.583	23.2183	206.945	76.1525	17.0763	42.1059	9.89096	34.2603	18.0387	23.4445	0.540998	90.0832	50.2279	48.913	-0.00878351	42.8513	217.63	78.4096	36.9053	23.8494	15.5257	33.6758	42.3996	40.0717	7.87705	-0.00991011	65.8615	31.4889	33.1172	84.5093	22.7692	29.1567	78.252	66.744	30.4764	99.9029	7.40642	90.3802	59.8552	39.0475	33.8579
53.0586	35.2305	75.2635	129.756	23.1776	194.959	72.0888	14.9211	39.1364	8.78712	31.494	25.9249	71.3256	0.460176	84.4674	48.4834	43.7463	-0.013036	50.0881	211.323	89.9328	32.4334	20.8059	13.4724	30.389	55.9061	63.0107	6.78649	-0.0106017	57.7425	36.9948	35.9431	79.8848	39.0748	27.8555	78.0126	66.2086	25.4993	102.747	6.39245	78.7043	51.4852	32.795	32.2346
53.1585	30.4772	72.9204	123.019	22.5151	182.5	65.7102	13.0295	57.5056	7.80509	28.7915	35.2493	90.8949	0.391688	78.9984	55.8094	38.7309	-0.0203289	51.7206	217.088	88.2794	28.3398	31.0936	11.6904	27.4219	72.0006	103.189	5.82364	-0.0106727	76.9508	45.7888	35.6681	73.4573	46.0984	25.8479	82.2427	60.0229	21.1266	102.695	5.51426	68.3156	43.7756	27.4259	29.6397
53.2584	29.2835	75.2606	115.269	20.8083	170.128	58.5603	11.3738	65.5306	6.93206	26.203	59.5031	94.8682	0.333416	73.7818	82.4515	34.0588	-0.0305512	50.0729	209.038	81.2053	24.6853	37.1597	10.144	24.7438	77.5527	119.267	4.98479	1.82559	121.598	52.9054	33.7436	66.6087	47.7365	23.6254	79.3372	59.5468	29.0377	98.8374	7.80513	59.197	36.9364	22.8712	26.705
53.3583	26.5055	109.452	108.94	18.6895	158.164	51.4562	9.92687	67.4776	6.1561	23.7597	64.2681	90.6941	0.283842	68.8587	94.642	29.8122	-0.0398142	46.635	191.075	72.3633	21.465	38.4085	8.80251	22.3267	76.786	121.662	19.1348	2.81407	151.113	55.6145	35.604	65.2142	46.3651	21.4199	102.511	69.4511	30.0751	93.0363	8.14683	51.2492	32.6063	38.6516	23.7636
53.4583	23.346	114.36	101.852	24.2166	146.777	44.8028	8.66327	65.9601	5.46654	21.4775	60.5575	82.6714	0.241725	64.2383	98.489	26.0124	-0.0510871	42.3468	169.862	63.4166	50.1281	36.9435	16.3944	20.1452	72.4406	116.638	34.8707	3.27125	151.211	55.5384	44.2097	60.9942	43.4206	19.3347	107.133	67.2107	27.9785	90.7577	7.68226	44.3472	37.9934	46.9776	20.9816
53.5582	22.0475	107.203	94.4865	25.4667	136.048	43.2847	7.56017	62.5689	4.85372	19.3485	53.6719	73.2249	8.26895	59.9148	97.6158	22.6466	-0.0593899	37.787	158.777	130.118	65.1722	34.071	24.9544	22.2688	66.2672	107.917	46.3941	3.40209	139.752	53.7575	46.6233	55.7893	39.7594	20.1763	108.043	60.2427	24.6713	90.8232	6.92888	38.3649	37.846	61.379	62.8032
53.6581	23.6008	96.9553	87.1526	24.5259	126.005	39.9132	6.59737	58.2639	4.30886	17.4159	46.0826	63.6738	11.5284	55.8755	94.165	19.6856	-0.0706317	33.2997	167.259	191.912	88.9796	30.5867	47.4869	21.3933	59.3615	97.6783	48.5686	3.33867	124.629	50.9875	45.9853	50.4485	35.8815	32.3027	113.343	53.7167	21.1087	87.4727	6.11537	33.1849	35.0569	77.6675	133.412
53.758	22.3172	104.645	80.0459	22.5598	116.641	35.8202	5.75712	53.6158	3.82418	21.5699	38.8732	54.6917	14.96	52.1046	89.3972	17.0928	-0.0772375	35.9203	173.111	297.534	92.7788	26.9613	53.2465	19.7163	52.3877	87.1591	53.8871	3.16539	109.217	47.6979	53.4808	45.3454	32.0696	36.1038	113.811	46.2255	17.7358	82.3733	5.33782	28.7018	31.202	79.2841	209.648
53.858	24.5455	99.9116	82.6751	20.2074	107.936	31.6134	5.02391	48.9561	3.39344	23.8081	32.4579	57.8381	15.5979	48.5857	84.0487	14.8297	-0.0785583	52.6895	163.892	320.443	87.9808	23.4618	51.8165	17.9213	45.7297	77.971	52.6906	2.93565	94.8639	44.193	55.7563	40.6279	28.4742	35.9687	107.311	39.0178	29.2985	87.3892	4.63208	27.5181	27.9299	74.0159	339.309
53.9579	23.4434	95.6311	83.6244	17.8082	99.8571	28.2728	4.51179	45.9266	8.63059	24.6905	32.2724	65.4554	14.8691	45.3032	78.5427	12.8589	-0.0827557	60.3049	148.495	306.921	79.9309	20.2275	47.5801	16.2124	39.5912	74.9836	51.8206	2.68262	82.0176	44.9031	54.1988	36.3385	35.0562	34.0713	97.9839	32.575	31.9317	99.196	4.00724	25.0406	39.8285	65.9741	398.144
54.0578	21.1635	106.816	87.9484	20.8822	94.1639	24.897	3.99693	42.4666	11.321	26.6563	29.3436	65.0403	13.5405	42.2416	73.1175	11.1456	-0.0830293	61.6436	131.36	279.058	71.0798	17.3099	42.5078	14.642	34.0624	69.5071	47.9082	2.42638	70.7398	43.9372	50.6629	47.6331	36.9781	31.4789	99.618	27.0233	36.9699	104.721	3.46097	24.3898	42.669	57.264	405.39
54.1577	31.8388	102.762	96.3012	21.1244	88.2001	21.7084	3.51571	45.8724	12.4319	27.2768	25.5401	64.6137	12.0154	39.3864	67.9024	9.65776	-0.0800028	59.3332	114.615	247.179	62.5037	14.737	37.4555	13.216	41.0937	88.0455	42.8568	2.17874	60.9348	41.9743	46.2419	58.1866	36.2859	28.7065	94.4916	22.3338	36.0599	103.846	2.98655	22.3526	52.0738	55.1072	386.536
54.2576	36.5838	95.5553	98.8275	19.9514	82.2537	18.8061	3.0808	46.003	12.586	26.9675	21.7114	67.0371	10.4981	36.724	62.9624	8.36701	-0.077274	55.0551	114.203	215.915	54.6319	12.4977	38.9402	11.9264	52.0113	93.37	37.9921	1.94617	52.4533	43.5947	41.5664	59.5106	36.455	25.9948	86.5545	18.417	39.7049	104.958	2.57594	19.911	52.8396	49.9336	355.726
54.3576	35.4823	90.0429	100.065	23.7992	76.4879	16.8422	2.69432	44.3021	19.3413	32.534	18.2105	63.8927	9.08485	34.2414	58.3246	7.24804	-0.0745014	49.8674	106.19	187.169	52.1428	10.5654	36.7912	22.6791	56.1879	91.3727	33.173	1.73183	45.1358	43.2274	42.7736	56.7797	34.8186	23.4488	77.7914	15.167	37.945	101.654	9.41604	17.4861	49.4099	43.7621	320.668
54.4575	32.2471	83.471	97.9988	24.5975	73.5326	32.4905	2.35386	41.6452	22.4911	35.4453	20.772	58.1373	7.81426	31.9267	53.9954	6.27845	-0.0701484	44.4194	95.2904	163.52	47.5196	8.90915	33.3246	30.5198	58.2286	85.5751	28.7014	1.53682	38.8312	41.6526	42.3903	59.8864	38.9481	21.1071	70.8695	12.4806	33.9399	96.0523	11.4615	15.2445	55.8569	37.5986	285.437
54.5574	34.2581	74.2	101.953	26.2307	76.1186	38.3431	2.05528	50.4846	23.4314	36.4882	19.995	65.3253	6.69534	29.7687	49.9682	5.43857	-0.0629166	40.635	83.8342	141.762	42.3253	7.49971	32.6358	30.7347	56.4348	78.0516	24.6933	1.36087	33.4029	39.3869	40.0724	57.9037	39.3492	18.9766	63.4994	14.4158	29.2804	95.6338	11.4348	26.6372	54.9332	32.3138	252.072
54.6573	32.3026	64.5917	111.75	25.4332	75.4008	38.9517	1.79404	53.4666	23.0564	36.2419	17.9071	64.7029	5.72233	27.7563	46.2298	4.71117	-0.0554083	36.4486	89.8152	130.956	37.2503	6.30696	41.6631	28.7483	52.5369	84.6291	26.0828	1.20318	32.6556	36.7684	49.914	65.2672	48.0001	17.7131	69.5817	13.9019	24.7269	109.532	10.5799	37.3868	50.5437	31.0271	221.484
54.7573	28.9952	61.6981	114.747	23.483	72.8178	48.8739	1.56576	57.7712	21.9351	35.13	15.4619	60.1703	4.88284	25.8792	42.7638	4.0812	-0.0478816	32.2413	94.4959	116.952	32.5741	5.29243	42.3724	26.2629	47.6324	83.7532	24.9568	1.06258	29.8788	34.0153	52.7058	64.865	57.2578	16.2404	68.2764	12.4402	20.6075	113.071	9.45624	38.9479	68.657	38.773	193.975
54.8572	25.4366	77.6719	113.372	21.0826	69.2444	60.0866	1.36641	58.1877	20.6519	33.4603	13.0852	59.8927	4.16203	26.1664	39.5524	3.53559	-0.0397181	28.2319	96.3717	108.929	28.3856	4.43982	39.668	23.8001	42.4012	78.9483	22.746	0.937649	26.5174	31.2652	51.5772	61.0923	59.5832	14.7489	80.8754	20.8371	17.0306	110.795	14.3084	37.3999	72.4054	39.4026	169.522
54.9571	22.6929	78.3877	109.281	18.6066	65.2087	72.7614	12.0113	56.176	19.0998	31.4549	10.9466	55.8479	3.54513	40.7715	41.1191	3.06305	-0.0321773	24.5352	96.7367	97.6878	24.6885	3.72343	35.7741	21.508	43.9809	75.1603	22.3483	0.827008	23.1829	29.7458	48.4019	56.075	58.0242	23.2494	81.9047	22.3671	16.0046	105.415	15.1961	37.1237	69.0008	37.2122	167.953
55.057	19.8484	85.8353	103.594	16.2448	61.0253	74.6997	15.5433	63.412	27.7315	42.4168	16.8477	50.1612	11.1077	46.2951	40.7332	2.65386	-0.0248462	21.2013	161.182	87.6805	21.4502	3.12202	31.6742	19.4174	48.8215	69.5545	28.1826	0.729321	20.1131	39.0256	44.2869	50.7991	54.4246	36.2254	93.7853	20.972	14.1897	98.5315	14.4297	46.6365	62.4127	33.3805	157.864
55.1569	21.6521	81.9641	97.0613	14.0835	63.2395	71.1603	15.9318	65.0012	51.0961	48.7397	18.8375	44.0147	13.9591	49.7049	42.6705	9.30582	-0.0177147	18.2405	268.832	77.1398	23.3183	2.61742	27.7804	17.5239	65.9678	62.9626	28.9658	0.64321	17.3812	43.4945	39.873	58.069	59.9736	40.2081	95.5962	18.5153	12.1793	91.0804	18.602	47.0304	81.8543	29.0824	144.091
55.2569	20.6181	80.8641	98.441	12.1534	64.4428	96.5992	15.0106	63.3798	62.6116	51.7532	17.9952	73.5444	14.388	54.5018	42.4425	17.2444	-0.0106573	15.6404	299.749	86.3362	23.9695	2.19405	24.2449	15.8131	72.4292	87.6148	32.4642	0.567377	14.99	44.8745	35.5186	57.983	66.2511	39.9448	90.7889	15.8492	20.3124	83.5955	18.9002	43.76	85.291	41.7958	129.245
55.3568	18.5882	85.7426	96.5095	12.5831	64.9799	103.472	13.6171	60.0302	66.8191	52.4435	24.76	83.6868	13.64	54.942	41.0269	21.0377	-0.00446996	13.376	293.177	83.966	22.5922	1.83923	21.1038	14.2688	72.4441	101.044	31.8794	0.500617	12.9142	44.3172	31.4132	54.7286	68.6938	37.7862	103.144	13.3385	22.1898	76.3708	26.0684	39.2672	95.9223	64.975	215.506
55.4567	16.6281	80.855	100.679	17.0649	63.4125	100.659	12.1252	55.8459	66.6323	51.5369	40.9597	83.3616	12.3834	70.4877	38.9989	21.9158	0.00169327	11.4163	276.02	78.3152	20.4647	1.54202	18.3441	12.875	86.7855	107.173	29.4498	0.441903	11.1199	42.5898	45.9407	50.2881	66.767	34.8859	114.52	11.1172	21.1355	69.5582	38.9195	34.6146	94.1262	112.694	264.845
55.5566	22.4355	72.4638	100.444	18.2372	60.6898	93.1798	13.6719	51.3578	63.909	49.5656	44.035	77.763	10.9688	75.4644	36.6947	21.2207	0.00735829	13.0671	255.733	70.281	19.4675	1.29308	15.9334	11.6174	93.2863	104.89	26.3335	0.390303	9.57193	40.199	51.4439	79.3575	62.5531	39.4828	130.381	9.21358	18.8717	63.2257	41.195	51.6706	134.742	140.973	274.746
55.6566	22.8605	75.4591	97.4373	18.6541	57.3866	91.981	13.3767	46.8736	59.8242	52.5794	41.414	69.8619	9.57272	106.346	34.3081	19.7381	0.012455	14.6598	229.039	61.8246	19.154	1.08476	13.8339	10.4825	94.3647	98.2405	23.1114	0.344949	8.23772	37.4766	51.8322	87.4947	57.2942	39.5326	129.99	7.61052	16.2645	57.393	39.0651	54.7052	144.527	163.708	264.453
55.7565	21.207	74.5575	92.7706	17.7189	53.8474	93.74	12.3494	42.5652	55.1113	53.235	36.6702	61.3113	8.27778	117.358	44.4203	25.3048	0.0170457	14.8379	216.986	55.7491	17.7062	0.910343	12.0083	9.45856	90.1815	111.621	31.6033	0.30506	7.08828	34.6366	49.4577	87.2843	51.716	37.5357	153.552	6.27393	13.7266	52.0522	35.3273	83.4738	138.835	163.225	244.671
55.8564	18.8952	76.0847	90.5156	16.1723	50.2754	88.963	17.0044	38.5219	50.2198	52.2755	31.4679	52.9895	7.11642	118.63	48.6492	26.8866	0.0210976	14.1998	196.67	49.1654	19.0513	0.764455	10.4224	8.53467	116.843	112.975	33.3811	0.269827	7.57552	31.814	59.1868	82.3505	46.2284	34.7209	155.341	5.16597	17.0122	47.1806	31.2212	88.8607	126.134	162.728	221.258
55.9563	16.5168	70.6303	86.5191	14.4179	56.1044	81.211	17.7524	34.7834	45.4174	50.2429	26.5358	45.326	22.9504	115.266	49.5046	44.5183	0.0244246	13.1279	175.29	67.8885	30.7971	0.64237	9.7968	7.70102	126.164	107.845	31.94	0.238572	7.19084	32.235	85.0627	75.6528	41.0503	31.6821	151.738	4.25067	17.0219	42.7487	27.2708	84.5333	110.987	150.157	197.334
56.0562	14.3019	91.5907	81.5363	18.5573	63.3554	72.4411	16.8545	31.3607	40.8559	50.5667	22.1511	38.495	28.9406	109.828	48.4742	51.4066	0.0270346	11.8618	153.616	77.3194	33.5727	0.540254	27.4092	6.9488	125.082	99.5253	29.111	0.210854	6.49308	31.4871	96.9472	68.5657	36.2862	28.6979	141.124	3.49606	15.5793	38.7238	23.6744	76.6486	95.7555	132.975	174.482
56.1562	12.3249	93.7198	76.2624	19.4684	65.6666	65.4959	15.3456	30.1766	36.6141	49.4531	18.3802	32.5304	29.8675	103.594	46.435	52.3046	0.0289304	10.548	133.294	75.6963	32.42	0.45507	32.5963	6.27003	118.099	93.9641	25.833	0.186298	12.5844	30.0464	98.4913	65.0376	31.9731	25.8906	127.907	2.87464	13.6159	36.1022	20.4854	67.9207	83.3472	114.97	153.429
56.2561	13.5735	107.11	70.7663	18.7274	70.0791	58.2028	13.6894	28.3533	32.725	47.3989	15.1963	27.3929	28.3322	97.1915	43.9016	56.1284	0.030101	10.5093	114.976	71.162	29.7101	0.38363	32.3925	5.65752	108.093	96.6968	30.4032	0.164529	26.2529	28.226	94.412	59.9067	28.1099	23.3062	114.273	2.3633	11.5886	42.3982	17.6951	59.4928	71.4135	97.9523	134.439
56.356	21.6092	103.912	65.2885	17.2147	70.5764	51.0487	12.0854	31.1102	30.7979	44.7686	12.5365	31.5499	25.7311	90.9243	41.1724	55.1724	0.0305745	9.96329	135.743	64.1134	26.5378	0.324235	37.0262	26.651	96.8655	93.1448	30.4522	0.145193	29.6223	26.2297	87.6378	54.369	32.575	20.954	101.251	1.94274	9.70547	76.1753	15.2706	51.7984	62.2721	83.9419	117.529
56.4559	22.9467	112.544	68.2978	15.4132	68.825	44.3955	10.6113	31.4454	28.4782	41.8171	10.3284	33.1493	22.7964	84.9302	38.4181	51.7632	0.0304418	9.15517	185.832	56.5178	23.391	0.274282	36.286	30.896	85.5091	86.4262	28.4115	0.128002	28.692	24.1877	82.1358	48.963	33.4609	18.8263	121.61	12.8471	8.04617	93.2718	13.1716	44.9571	66.541	71.1182	102.592
56.5559	21.6331	126.106	68.2525	13.5791	65.8404	38.3944	9.2902	30.4182	26.0225	38.7245	8.50242	31.7973	19.8976	79.2655	35.7329	61.3835	0.0297966	8.23797	245.335	49.2416	20.4713	0.232979	33.4251	36.415	74.657	78.3672	26.4744	0.112687	26.1446	22.1812	75.0921	43.9137	32.3559	16.9083	123.809	16.1152	6.6269	99.6651	11.3581	38.9541	65.0567	60.791	89.4668
56.6558	23.9259	136.521	66.2799	11.8411	62.238	33.2401	8.12101	28.6715	23.5844	35.6168	6.9959	29.0405	22.0274	73.9456	33.1669	63.187	0.0287497	7.70357	297.212	42.6255	17.8469	0.197619	29.9085	35.5712	64.6456	70.011	23.7865	0.0989356	28.6428	107.341	67.5723	39.2983	30.2191	23.5848	117.515	29.9861	12.0784	99.4557	9.79279	33.7225	73.6185	51.4207	80.1089
56.7557	33.0551	143.278	63.1484	26.2054	58.3867	37.0063	21.9321	29.8597	21.2518	32.5801	5.75479	25.7529	21.5807	68.9661	30.7441	60.8013	0.0271867	7.01487	300.288	36.7646	15.5261	0.168581	26.375	32.9589	59.2994	78.585	20.9341	0.0865931	61.617	188.412	76.3163	35.1261	27.6214	26.4426	107.682	32.9134	13.4674	95.6327	8.44255	29.1793	72.4334	43.202	71.0082
56.8556	47.317	144.591	59.378	39.5572	54.5045	36.6538	26.0843	29.3705	19.0715	29.6711	4.73325	23.7948	19.9419	64.3134	28.4735	56.3469	0.0253206	6.27223	281.099	31.644	13.4913	0.14369	23.0841	30.0135	54.7185	108.448	18.1989	0.0755854	69.8773	278.179	77.2039	31.3764	24.8958	26.3766	106.604	31.1348	12.9382	89.9705	7.27818	25.2414	78.9207	41.3427	70.2213
56.9555	48.9787	133.592	68.3687	43.7386	50.7167	34.2658	26.0116	27.965	17.0647	26.9257	14.9737	21.2531	17.8465	74.8373	26.3552	51.4151	0.023058	8.29795	253.164	27.2037	11.7157	0.122688	20.1235	27.1691	57.5303	118.754	15.7027	0.065517	67.8074	324.512	88.4271	28.0171	22.2295	24.9997	99.8164	27.6063	11.6039	83.7241	6.27427	21.8316	76.3604	37.3501	65.938
57.0555	45.7216	118.562	75.3591	43.1297	47.0925	42.8517	24.2188	26.1028	15.2368	24.3646	59.8157	18.5818	15.673	77.3002	24.3847	46.1219	0.0205118	10.1113	223.19	23.3699	46.5657	0.104968	17.5052	24.5431	56.4157	118.819	13.4858	0.0564441	61.8391	342.78	90.0411	25.0126	19.7219	23.1038	90.8001	23.6856	18.7709	77.1768	15.8738	18.881	69.6482	51.9811	60.1504
57.1554	40.8544	103.124	78.5464	40.1895	43.6663	45.1001	21.8453	24.0572	13.5838	21.9974	92.3975	40.3784	13.6064	75.8788	22.5556	40.9185	0.017927	10.6419	194.35	20.0685	57.8824	0.089797	24.7992	22.1547	52.9077	112.699	11.5479	0.0482093	54.794	343.275	90.4898	22.3278	17.4196	35.2165	103.911	19.9593	28.2582	70.7084	18.5481	16.329	61.4283	54.7818	53.934
57.2553	35.7618	88.752	85.8564	36.2763	40.4521	52.6572	19.3956	35.2551	23.4881	19.8259	97.6971	48.7712	11.7273	72.6727	20.8604	36.036	0.0156083	10.414	167.998	17.2306	58.6164	0.076784	25.9975	19.9934	48.2079	103.598	9.86989	0.0405953	47.8616	332.863	95.793	19.9299	15.3385	48.208	103.817	16.6476	30.0603	64.5243	24.2659	17.9325	61.5051	66.8857	63.0532
57.3552	30.9879	75.9511	89.1504	32.1214	45.9612	53.2528	17.0807	40.1392	28.2976	17.8458	91.2528	49.8371	13.7039	68.7314	19.2911	38.3645	0.0134824	20.0268	156.005	15.8579	71.1604	0.0655996	24.646	26.7873	47.2735	93.3784	8.42551	0.0335559	41.5005	316.092	99.5135	17.789	13.4766	51.5857	97.647	13.8028	28.3037	62.8694	24.7652	17.2658	57.1237	67.3913	64.1014
57.4552	26.714	64.7962	113.347	28.1011	47.7801	64.812	25.1766	41.3157	29.9699	16.0483	80.5245	47.1274	13.7356	64.5749	17.8391	46.8469	0.0117078	24.5147	139.894	18.5673	83.0266	0.0559806	22.3591	37.9557	45.7472	83.0913	7.18686	0.0270804	41.0163	295.946	96.5506	15.8779	11.8228	50.4695	89.0432	11.4039	29.9384	60.5705	23.1368	15.7424	50.9207	62.5131	61.0711
57.5551	22.9695	77.4169	125.381	29.1409	47.4408	68.6873	32.5859	40.3785	29.7603	14.4211	68.9737	42.6846	12.8427	60.4557	16.4963	48.82	0.818131	25.8535	123.027	18.3657	82.2603	2.52305	19.8554	39.817	42.5468	73.3013	6.12724	0.0210923	37.7075	274.36	90.1504	14.1721	10.3611	47.3899	79.8262	9.40207	28.1181	61.7613	20.776	30.533	52.1299	65.5191	56.1773
57.655	28.2724	79.1786	129.403	34.026	45.8798	66.4775	33.4023	38.2989	28.4692	12.9505	58.1041	37.6544	11.5705	56.4916	23.1831	47.2797	8.86176	25.3281	106.972	16.9567	76.2837	3.73608	17.441	37.6981	40.3488	64.2837	5.22224	0.0156007	33.5416	252.566	82.2255	12.6496	9.07341	45.4829	99.3578	9.30213	24.9216	60.1115	28.636	42.245	81.3582	63.7831	50.6264
57.7549	46.0631	74.8728	129.165	34.3598	43.6666	85.4117	31.4715	35.6628	26.6026	11.6215	48.4766	36.4265	17.7853	52.7328	26.167	43.9805	12.8267	23.7648	92.3857	15.1431	68.5474	4.19276	15.2332	34.5795	37.0383	56.145	4.45019	0.0105156	29.3562	231.323	73.8776	11.291	7.94168	42.3026	102.489	11.9136	21.3869	56.9653	29.6709	43.837	98.6614	58.1452	45.0553
57.8548	74.0415	67.1895	126.06	32.4228	41.1449	89.7117	28.55	39.9853	24.476	23.1149	40.2133	33.4305	19.5564	49.1964	27.0165	39.9341	14.3246	21.6872	79.4618	13.2903	60.61	4.20866	13.265	32.5906	45.2164	49.42	3.79205	0.00586978	25.4812	215.9	65.7187	10.0786	6.9484	38.7122	97.8826	18.554	18.0027	53.1156	27.8949	51.9823	99.8665	55.2745	39.7828
57.9548	78.7929	75.0434	120.515	33.5888	43.7013	86.4454	25.422	54.0534	22.2828	30.3001	33.2441	29.7358	19.1033	45.8831	26.6622	40.3561	19.6833	30.9577	68.1749	11.5534	53.1347	3.98175	11.5329	29.8506	52.8003	46.3266	3.23143	0.00165521	22.0224	199.706	71.1736	8.99676	6.0774	54.0583	95.3736	19.5767	14.973	49.0237	26.0354	51.4427	93.5944	49.759	34.9511
58.0547	80.4195	76.4117	113.589	32.1105	45.483	79.5984	25.5451	59.814	20.1378	34.3742	27.4257	25.9286	19.3584	42.7858	25.6539	42.511	21.5809	34.7052	58.4012	29.4213	46.3661	3.63428	10.0186	33.6153	54.4567	42.2781	2.75417	-0.00206802	27.112	186.364	70.5531	8.03137	5.31414	58.1956	92.5228	18.2271	12.3578	44.9513	23.368	50.6295	85.8193	52.7867	30.6069
58.1546	74.6531	73.9095	105.989	29.415	45.1881	71.3767	23.8638	69.9817	18.1051	36.2315	22.5971	22.313	24.9851	39.894	24.3149	49.7548	21.464	38.431	49.9811	36.1381	40.3574	3.2401	13.0083	32.4569	52.6347	41.5766	2.34806	-0.00531424	27.0482	173.571	89.6151	7.16992	4.64593	57.0831	92.7107	16.0361	10.1486	58.6686	26.1712	47.2757	75.9286	52.5031	26.7461
58.2545	66.5357	74.053	105.012	26.2825	43.7166	62.9647	41.2678	72.9528	16.2168	36.5375	18.6044	19.03	35.8249	37.1958	22.8345	50.9263	20.2405	38.6408	42.7498	36.3499	53.8172	2.84236	20.882	40.8007	57.4659	39.0506	2.00263	-0.00812043	24.9662	163.248	110.791	6.40123	11.7314	53.6674	87.3261	14.2038	8.30717	64.0042	25.9395	42.4936	65.7342	48.3903	23.3404
58.3544	58.1694	68.2089	101.407	27.9007	46.1006	71.7786	45.5764	71.7964	14.4841	35.7852	15.3103	16.1294	38.5959	34.6791	21.3218	48.8555	18.4719	36.8332	36.5514	33.8118	55.7238	2.89177	22.5913	40.4757	57.3087	35.6828	1.70886	-0.0105647	26.2226	151.823	116.629	5.71524	15.031	49.391	79.6931	12.1797	6.78545	70.5093	28.9221	37.4903	66.1293	42.8245	20.3503
58.4544	50.3729	88.2125	96.2497	26.9933	46.1313	71.8546	44.2462	68.383	12.9058	34.3368	14.2701	15.0314	37.3581	32.3323	19.8379	45.1958	16.4977	33.9642	31.2448	30.3017	57.6777	2.75706	22.0426	37.6857	54.3036	34.5297	1.45905	-0.0125413	24.7222	140.079	113.949	5.10302	16.1128	44.946	71.475	10.2601	5.53486	71.5024	27.9817	32.7634	61.568	37.0112	17.7328
58.5543	43.4118	89.1568	90.2599	24.8928	50.8719	67.5568	42.1519	63.8429	12.216	32.4566	13.8021	25.0288	34.3014	30.1444	18.4162	40.897	16.921	30.6324	26.7052	35.7484	54.5251	2.52885	21.403	34.3743	49.8207	32.1288	1.2466	-0.0140115	42.8494	139.26	106.833	4.55656	15.9364	40.6523	63.4725	8.55604	4.51063	71.3366	25.5389	43.6045	72.481	39.1006	23.5741
58.6542	40.3368	82.4286	83.9135	23.5584	52.1101	61.3344	38.4396	58.8498	11.3221	33.1514	26.1692	28.4554	30.5845	28.105	21.8172	42.9192	16.2416	27.203	22.8235	35.4564	49.4618	2.26205	35.2056	31.1338	44.7194	29.1879	1.06584	-0.0150129	46.7083	134.409	97.6938	4.06876	15.0844	36.6459	69.1682	7.09306	4.01558	68.5853	22.6745	44.7488	72.5038	47.0656	25.1774
58.7541	41.0693	85.5614	77.5242	23.3393	51.3141	54.5267	34.3184	64.3396	18.509	32.7576	28.9675	31.1374	26.8005	26.2038	24.8346	41.7166	14.9897	33.6764	19.5052	47.3088	43.9506	1.98899	38.3014	28.1295	39.523	27.078	0.911947	-0.0157004	44.673	127.239	87.9237	3.63326	21.3034	32.9732	85.1812	6.85096	4.88293	84.387	19.8527	41.9437	70.0107	47.1671	24.5809
58.8541	38.0872	79.9922	72.1269	22.1708	65.2219	47.8373	44.8126	64.9208	21.9256	31.6365	27.5638	38.8807	23.235	24.4314	30.1702	38.8882	13.4893	38.3481	17.9033	48.8741	38.6318	1.72776	39.6217	25.393	39.1934	37.2574	0.780776	-0.0160501	40.4789	118.871	78.3024	3.24443	23.6785	29.6381	87.5285	15	6.78204	89.9074	22.7498	37.7684	71.2875	43.6364	22.9215
58.954	33.9306	102.416	71.2046	20.2375	71.2776	47.1375	46.9411	62.742	26.9627	30.0514	40.9027	40.2633	20.0087	25.9242	32.1968	35.3569	11.9326	39.1021	20.6902	46.0008	33.7589	1.4877	46.6399	29.5792	37.0102	40.76	0.668803	-0.0159315	35.757	145.353	69.2401	2.89722	23.8477	26.625	83.4442	39.2883	7.04609	89.583	32.1299	33.351	82.3547	38.6995	80.2324
59.0539	29.6577	115.615	68.5988	18.0438	72.678	60.7228	54.8925	59.1078	28.8123	33.4178	42.8006	38.3382	17.1567	31.5691	32.336	31.9706	10.4291	37.5829	20.5314	42.4431	29.4069	1.27272	46.1855	28.8083	33.8773	53.1737	0.573039	-0.0152935	33.2648	157.044	60.929	2.58707	22.8082	23.9107	88.9971	45.6055	21.3557	86.0653	41.4138	29.1592	81.7419	33.4889	139.307
59.1538	25.6799	111.663	65.0066	15.8551	71.3811	69.713	54.4183	54.8019	28.7493	46.4616	39.8023	42.3307	14.6707	33.1767	31.4298	28.5111	9.03609	34.8421	31.5532	37.8803	25.5711	1.08358	42.7409	26.6671	35.1748	57.0432	0.490971	-0.0141952	29.7596	159.307	53.4347	2.30995	31.1097	21.4693	94.396	44.0587	25.8778	80.9273	42.0758	25.3632	95.4492	28.5474	161.014
59.2537	28.5958	101.19	60.8948	13.8027	68.5822	69.9956	50.5362	50.2874	27.5848	54.0898	35.0456	49.2486	12.5228	32.8265	29.9742	48.037	7.77951	31.541	35.7069	33.2246	26.1148	0.919192	38.3297	24.2757	34.1294	57.4573	0.420487	-0.0127391	26.1225	155.72	49.9968	2.06229	34.1527	23.5118	125.594	39.4592	25.6775	75.0924	39.2343	28.5041	121.954	24.1049	162.904
59.3537	42.8266	88.9514	71.0632	11.9432	65.0069	65.9136	45.5258	48.9201	25.8299	57.849	29.9825	49.5378	10.6771	34.239	28.2597	60.7456	6.66616	28.0847	35.1367	32.4487	24.5451	0.777587	33.8387	47.4959	31.7965	58.3877	0.359804	-0.0110612	22.7089	150.293	46.5408	8.36626	39.3945	23.2291	132.55	35.6277	27.363	69.0929	35.1989	27.6792	125.896	27.8781	154.819
59.4536	44.8332	76.9846	75.4541	10.2926	61.0917	81.5077	40.3943	61.6742	23.8024	58.8882	27.7687	46.4553	9.09668	33.7616	26.4546	64.1996	5.69201	24.712	53.53	29.7783	22.2029	0.656408	29.632	50.9904	28.8453	55.8628	0.307462	-0.00923662	19.641	142.275	42.3682	10.6215	40.3783	21.9155	134.177	30.8608	25.7781	63.2269	30.9832	25.3332	118.741	35.9772	142.212
59.5535	42.0365	70.924	76.2289	8.8457	57.0956	84.3756	35.561	66.409	21.6973	58.0574	24.3996	41.8682	7.74653	32.409	27.9764	62.6241	4.84725	21.5551	60.7048	26.5048	19.7001	0.553213	25.8373	48.5946	30.9595	51.6255	30.6086	-0.0073022	18.0558	132.921	38.0192	11.005	46.0685	25.4952	128.705	26.1441	22.8784	57.6526	27.0064	34.9086	139.436	36.9812	128.051
59.6534	44.8528	68.172	74.5526	7.58741	53.169	80.7161	31.177	66.4892	19.6302	55.9809	20.8508	36.8189	6.59483	30.6891	27.9652	58.4976	4.11944	18.6787	59.7871	23.2147	17.3025	0.46566	22.4769	88.0052	30.5961	46.6949	43.5196	-0.00527116	16.0578	148.681	42.7937	10.5599	46.98	38.2419	118.59	21.8727	62.0594	52.446	23.419	36.1823	139.337	34.6389	113.9
59.7534	55.0905	61.6428	71.3782	6.49864	49.3958	74.0181	33.6177	63.9704	19.9123	53.1142	17.5413	31.8649	5.61336	28.8533	27.1088	53.2527	3.4954	16.1056	55.2753	20.1549	15.1138	0.391595	19.5295	99.3839	28.8319	41.6503	50.017	-0.00310973	14.0494	153.701	43.2221	9.78202	48.965	42.0186	106.934	18.1673	74.1406	47.635	28.9502	34.0531	140.452	38.1286	100.539
59.8533	54.6063	54.1281	67.355	5.55998	47.6072	66.2072	37.4554	60.099	19.2968	49.7863	14.6232	31.079	4.77742	34.9753	25.8119	47.6988	2.96223	13.834	49.4485	17.4113	13.1625	0.329062	16.9574	96.0246	26.3556	36.8062	49.6263	-0.000925107	26.2489	162.752	41.2967	8.90361	47.7232	41.5703	95.2551	15.0255	73.1873	43.2201	29.0289	30.7223	136.101	48.0364	88.3113
59.9532	50.0871	72.8839	62.9054	4.75207	50.5025	58.3121	36.4838	59.817	18.184	46.2317	12.1246	28.6549	4.06557	36.6934	25.0291	43.9512	2.50787	11.8479	43.4265	16.0154	11.4443	0.276377	14.7188	88.6624	23.5988	32.3196	59.9896	0.00119876	29.0402	163.22	53.8518	8.03042	52.3959	39.2457	119.279	12.4683	75.2561	46.092	26.9171	27.1553	124.24	48.9597	77.3256
60.0531	44.3938	86.9682	58.3111	4.05827	50.698	54.7652	33.6145	57.3523	16.8285	42.6152	10.0204	25.56	3.45947	36.2763	23.8354	39.6722	2.12138	10.124	37.7292	14.2691	9.94143	0.232068	12.7734	80.6426	20.8232	28.2552	60.7075	0.00330612	27.9269	158.412	57.8991	7.20765	52.4547	36.1962	123.304	26.0997	69.7739	45.9489	24.0836	24.7031	109.631	45.672	67.5679
60.153	38.7065	93.2948	54.8911	3.46285	49.3472	49.6906	30.1649	53.7647	15.3853	39.0497	8.26505	22.3273	2.94351	34.8652	22.4513	35.3404	13.1026	9.41226	42.3862	12.5021	22.0614	0.19484	11.0841	72.9687	18.7086	24.6253	59.2915	0.00540099	25.3658	159.503	60.5004	11.36	49.9992	32.9766	117.881	29.2801	61.4129	45.6193	21.1701	30.907	94.7546	40.6929	58.9631
60.253	53.3835	88.3821	51.1754	2.95246	51.9866	44.1601	26.7121	56.6103	13.948	35.6105	6.80896	19.2358	27.0492	33.0318	26.3212	31.2094	18.4611	8.53711	50.0192	13.4288	25.5939	0.978211	9.61765	65.9052	16.5507	22.2078	54.6205	0.00749712	24.5664	170.627	58.8796	12.5204	46.2916	29.8451	120.418	27.9316	52.488	62.312	22.5638	40.5221	85.751	35.3118	51.4096
60.3529	54.7214	96.9921	53.7389	2.51536	63.6564	38.7362	23.4918	56.5253	17.9808	32.3454	11.1245	16.4175	36.6904	31.0597	27.6562	27.4014	22.4038	7.61208	54.3259	14.434	31.2317	1.35345	8.34467	59.4873	14.4769	21.4697	48.7636	0.00953996	22.3847	172.117	55.0763	12.3256	50.3263	26.9132	117.124	24.8663	44.0725	69.1438	21.4562	41.4024	83.0267	39.7769	52.5745
60.4528	50.8856	98.9666	53.8273	2.14133	68.7831	33.6938	37.543	54.2953	21.8931	29.283	11.9253	14.7694	38.8356	29.0875	27.5533	23.9633	23.3724	6.70434	52.5496	13.8083	31.4329	1.4836	15.8076	65.3516	12.5562	19.964	42.7559	0.0114311	19.8272	174.909	55.6581	11.557	50.1379	33.408	124.359	25.1081	36.5981	70.312	19.4282	38.7362	75.7569	39.6663	57.0675
60.5527	52.9949	105.173	52.3476	1.82171	69.7254	29.1466	40.7351	65.2512	23.2986	26.438	11.2029	31.5149	37.2847	27.1807	26.6615	20.9003	22.6457	5.85158	49.3296	14.6818	33.0481	1.47189	17.7091	62.6782	10.8201	34.7296	37.0852	0.0130987	17.3173	171.159	53.1975	11.5188	52.0168	34.6213	120.353	22.9428	30.1757	68.3302	28.4397	34.8504	72.5749	36.6069	56.1431
60.6527	69.2034	121.055	49.921	1.54888	68.2528	25.1211	39.2772	68.8416	23.1989	23.8152	9.91519	37.9311	34.0839	25.3686	25.3621	18.1952	22.0149	5.07268	56.0456	13.9861	31.4483	1.38288	17.2278	57.7345	11.5289	83.5114	31.9542	0.0145446	15.0172	163.516	49.2281	10.8626	96.1454	48.8076	111.405	43.8552	96.2886	64.6948	29.9505	30.7616	65.8367	32.4205	57.4559
60.7526	69.8672	117.74	46.971	1.31624	74.9985	21.5986	45.0079	126.905	22.2324	21.4122	8.50738	38.7046	30.3124	23.6618	23.8772	15.8202	20.4779	19.5345	55.2399	12.6833	28.619	1.25634	15.8173	52.469	11.3507	158.658	27.4198	0.0158006	12.9745	154.667	48.6164	9.97632	183.491	52.6917	100.71	54.3656	231.088	60.2884	28.3445	26.8896	57.8785	28.0323	54.9258
60.8525	64.5729	107.035	43.775	1.11819	76.6858	18.5387	44.6146	193.894	20.8026	19.2219	53.9002	36.5735	26.5198	22.0619	22.3347	13.7431	18.5234	26.8145	51.0902	11.2204	25.4721	1.11619	14.1305	56.7263	10.6738	254.2	23.4682	0.0167438	11.1882	145.306	52.9849	9.04022	299.562	78.0555	89.8418	69.3478	299.243	55.624	25.6081	23.3861	49.9071	23.8839	50.6219
60.9524	67.5485	111.588	40.5133	0.94965	75.438	15.893	41.43	223.771	19.1611	17.2338	92.7057	33.1118	22.9681	20.5662	20.8071	11.9316	16.4438	36.0234	45.7136	9.79593	33.9894	0.976383	12.451	54.167	9.74483	291.976	20.0536	0.017281	9.63806	135.422	52.6894	8.13467	379.677	99.4959	81.6588	69.1779	304.009	50.9926	22.6209	20.2849	42.502	20.1607	45.673
61.0523	63.3164	108.674	43.4049	0.806126	72.5516	13.6123	37.3217	231.803	17.4617	15.4357	100.549	29.2026	30.2966	19.1702	19.3336	10.3545	14.4073	39.483	40.151	8.48979	35.2004	0.844584	10.9106	49.8231	8.71788	296.996	17.1186	0.0173423	8.29807	125.135	56.5091	7.29258	430.477	117.659	73.0714	62.873	280.28	66.4613	19.7537	17.5703	46.8578	16.9157	40.6773
61.1523	69.8763	117.844	43.9942	0.683814	68.8133	15.7044	33.1145	227.343	15.7956	22.8038	94.9042	25.3215	31.7683	17.8684	17.9336	8.98321	12.5047	39.4885	34.8854	7.32721	37.1944	0.724521	12.5806	53.3935	7.68625	284.291	14.6042	0.0169299	7.1419	121.742	65.3146	6.52463	437.724	119.813	65.0205	55.0242	245.941	81.331	17.1464	15.2076	45.5793	14.1372	35.935
61.2522	66.8211	115.368	49.0425	0.579655	64.6966	34.2552	29.1521	216.091	15.377	38.9538	84.1832	21.7073	30.3655	16.6555	16.6148	20.1843	10.7787	37.5224	30.1151	11.3795	35.4671	0.617599	14.399	50.8593	6.70452	262.794	14.125	0.0161359	6.14485	115.861	66.7839	5.83132	420.918	114.662	80.1819	46.8783	209.82	86.4535	14.8355	13.1574	56.2097	11.7843	31.5817
61.3521	60.3556	105.187	52.7389	2.45088	60.4829	41.4517	25.5582	201.484	14.5325	48.8828	72.3123	18.4637	27.6925	15.5258	19.7279	24.9874	9.24365	34.5287	25.8955	12.2605	32.3081	0.523857	14.1176	46.7432	5.80152	237.723	17.5664	0.0149389	11.3238	108.64	64.2444	5.20874	391.814	106.49	82.4321	39.3462	175.979	86.0397	12.8141	11.3813	71.2589	9.80612	27.6632
61.452	53.1079	92.7468	74.0998	7.23828	56.3352	42.5445	22.3584	185.571	13.4738	54.3345	61.0157	15.6189	24.5938	14.4739	20.8426	26.1857	7.89692	31.098	22.2141	11.7446	28.7698	0.442564	13.0067	42.4476	4.98979	212.044	17.9644	0.0133815	12.4949	107.291	59.681	4.65123	357.396	97.3777	78.6035	32.7422	146.026	82.6055	11.0579	9.844	73.3522	10.7086	24.1786
61.552	46.1383	81.1728	94.4694	9.16202	52.3447	40.5239	19.5364	169.542	12.3318	56.6079	50.9554	13.1614	21.4981	14.5892	20.821	25.4325	6.72699	27.5889	38.9175	10.679	25.3166	0.372642	11.6387	54.1524	4.27189	187.37	16.931	0.0114703	12.0033	106.134	54.2595	7.50555	321.717	88.3075	91.2101	27.1104	120.342	77.6426	9.53752	8.51389	69.0865	31.9074	27.5226
61.6519	39.8277	91.0514	104.626	10.3364	48.5589	37.0709	17.0599	154.067	11.1859	56.6673	42.2954	16.0188	18.6086	24.4532	24.1828	23.6965	5.71793	24.2101	43.7991	9.45955	22.1364	0.312869	10.2635	60.4619	3.64417	164.511	15.3073	0.00924286	14.3677	108.532	48.6479	8.32066	287.043	79.7196	91.6328	22.3808	107.757	72.0257	8.22383	7.36364	66.368	61.3582	29.0887
61.7518	34.2685	87.7335	114.265	19.7402	44.9989	44.7812	14.8924	139.498	10.0823	55.2246	34.9796	16.4197	16.0077	28.2883	25.3014	21.5373	4.85231	23.2426	43.0037	8.26394	19.2884	0.261976	11.6794	58.2424	3.10004	143.802	13.5213	0.00686205	14.202	106.614	43.2141	8.21095	256.945	71.787	96.6778	18.4438	93.0245	70.9413	7.08988	9.55897	60.7018	70.2782	28.257
61.8517	29.4361	79.4196	120.261	23.179	41.6704	61.0618	12.9979	125.995	9.04677	52.8019	28.8658	15.5518	13.7157	32.416	25.1502	19.2703	4.1128	21.531	39.6972	7.16515	16.7748	0.218798	11.4272	53.7247	2.63115	125.312	11.7814	0.00431042	13.0561	104.46	38.1463	7.70836	228.38	64.5541	93.2959	15.1834	83.0399	72.455	6.11161	9.73855	64.4939	69.0591	29.3873
61.9516	34.771	69.7766	122.784	23.4575	40.7886	65.505	12.6947	113.607	8.0905	49.7781	23.7891	14.0987	11.7216	33.28	24.3037	17.0666	3.48303	19.4799	112.369	6.18688	14.5733	0.182267	18.5696	48.8491	5.23152	108.962	10.1807	0.00159876	12.7305	99.8779	33.5275	7.06403	202.003	58.0052	86.2328	12.4915	78.9213	73.8064	5.26789	17.374	61.6786	63.2596	28.3217
62.0516	34.0375	60.3725	120.881	22.1565	45.4001	63.7704	11.7103	106.969	7.21853	48.7783	19.5894	16.2538	12.2134	32.5758	23.0984	15.0125	2.94803	17.3372	158.964	6.16365	12.6534	0.151418	20.1471	44.1958	6.45455	95.2139	8.7527	-0.00112979	11.6348	93.9521	29.3794	6.39402	178.069	52.0982	94.4404	10.273	70.3929	71.7955	4.54032	19.1526	55.8989	66.5088	30.902
62.1515	31.0566	74.8149	116.24	27.808	46.7225	59.0568	10.5145	99.2667	6.42955	46.8254	16.1232	23.8121	11.6389	31.1557	21.7301	13.1453	2.49441	15.2488	221.317	5.71054	10.9829	0.125394	19.3632	39.9163	6.82676	107.097	7.50103	-0.00376728	10.3212	87.3875	25.6907	8.86927	160.728	46.7816	92.647	8.44655	68.2239	78.1228	3.91297	18.4662	57.3643	62.9621	30.4742
62.2514	27.4585	102.788	110.006	30.0348	46.1303	53.1405	9.31349	133.431	5.71978	45.4789	13.2661	26.0833	10.5969	29.4456	20.3117	17.7749	2.11036	13.2957	234.329	37.1537	9.53129	0.103457	17.68	36.0292	6.69264	107.887	6.41548	-0.00622433	9.0228	88.9637	31.8405	9.44489	159.549	42.0019	97.4453	9.58939	61.4685	78.7385	3.37206	16.8471	56.8976	66.8648	29.5931
62.3513	23.9116	105.747	102.947	29.3006	44.4626	46.9803	8.19171	147.336	5.08399	43.3808	10.9133	25.5322	9.40231	27.6559	18.9078	19.263	1.78558	11.5169	224.151	47.6909	8.2709	0.0849902	15.7521	32.5137	6.76515	102.719	5.48007	-0.00845209	7.82953	87.1526	42.1733	9.16928	151.343	37.7077	93.9047	9.18899	70.9737	76.1401	2.90572	16.2568	69.1072	69.6461	27.5133
62.4512	20.6658	98.5002	97.8798	27.1462	54.6545	41.07	8.91564	149.409	4.51611	40.8306	72.513	23.5895	8.21439	25.8886	17.5546	19.0271	1.51115	9.92656	220.715	48.6763	7.17693	0.069447	13.8615	29.339	6.46209	94.6415	4.67728	-0.0104358	6.76846	92.5064	45.6144	8.54161	139.702	33.8513	93.2806	23.5092	69.1569	79.5037	2.50369	17.0611	69.9942	65.6458	24.952
62.5512	19.8303	101.078	103.408	24.4203	58.895	35.6409	8.60684	192.02	4.00993	47.6373	91.5637	21.0695	7.10821	24.191	16.272	17.9005	1.27939	8.52299	204.038	62.7781	29.4577	0.0563942	12.1195	26.4733	13.3872	85.4291	13.7234	-0.012127	5.83988	92.8998	45.1875	7.79656	126.741	30.3888	87.4887	27.2028	67.9352	78.3842	2.15716	16.1388	65.3915	58.8232	25.8599
62.6511	17.9386	94.0505	103.951	21.5786	59.6169	30.7799	22.4415	249.066	3.55953	51.0111	109.828	28.4791	6.11405	22.5829	15.0694	16.3665	1.08371	7.29611	192.849	100.12	40.9836	0.0454755	10.5605	23.887	16.671	81.857	16.9683	-0.0134254	5.0337	90.2402	54.4027	7.17245	113.678	34.2518	100.241	26.2498	61.8254	74.8475	1.8585	14.5953	69.8801	51.2171	24.8788
62.751	26.719	83.7548	101.335	19.1817	58.3102	26.4958	26.5689	278.809	3.1593	51.9677	147.666	33.694	5.23864	21.0705	13.9497	14.7	0.918491	6.23133	193.934	114.346	42.9669	0.0363504	9.18536	21.5529	18.1466	75.7086	17.3163	-0.0142885	4.33652	85.7915	56.6351	6.50482	101.177	34.2389	100.198	23.4967	53.864	76.3823	1.60115	18.4629	67.0115	54.2569	25.1233
62.8509	27.9336	72.9767	96.8004	16.9872	55.8836	22.7583	26.4532	284.645	2.8039	51.2615	150.253	34.1353	4.47732	19.6537	12.9115	13.052	0.778941	5.31228	181.134	160.598	40.838	0.0287191	7.98127	25.3028	35.8383	68.5053	17.2905	-0.0147383	3.73462	108.173	60.8812	5.85576	108.58	32.4843	104.489	20.2611	45.7576	74.3759	1.37945	18.6595	60.8232	51.542	23.8525
62.9509	26.1774	62.8652	91.1869	14.8628	67.0237	20.1004	24.6129	276.925	2.48854	55.589	143.571	32.1334	3.82018	18.3293	11.9506	11.5007	0.660978	4.52244	167.514	168.44	37.1423	0.0223632	6.93162	24.6914	44.1449	61.1125	30.9705	-0.0148464	3.21526	166.15	60.1252	5.25098	107.463	30.0364	100.299	17.1213	38.2757	88.681	1.18852	17.3784	56.6757	49.1138	28.3081
63.0508	23.4321	53.8252	85.0522	16.8695	71.4484	17.5602	22.1932	261.945	2.20902	57.0728	128.12	35.2662	6.2887	17.0924	11.0612	10.082	0.561125	3.84586	149.88	159.566	33.0481	0.0170935	6.01871	22.8701	48.6906	63.3818	35.1852	-0.0146901	2.76718	280.078	56.7237	4.69893	101.76	30.7123	92.451	16.1219	45.5871	93.2203	1.02412	15.6016	59.6531	50.3434	28.9584
63.1507	20.5289	45.9328	91.3483	16.83	73.5798	21.3422	39.686	243.493	1.96158	56.588	110.411	49.0466	7.04263	15.9382	10.2372	14.1146	0.476453	3.2678	131.64	144.306	29.0695	0.0127481	5.22353	20.8232	58.7135	61.3056	34.7463	-0.0142159	10.1521	423.405	52.0726	4.20021	110.076	31.4306	83.381	14.2629	47.2644	92.234	0.88261	14.5446	56.7947	48.3762	27.6775
63.2506	29.2426	75.4819	92.719	26.1916	79.951	21.942	44.138	223.818	2.98584	54.7809	93.3332	52.8199	6.93344	14.8613	9.47321	15.4831	0.404453	5.16451	137.483	127.463	25.4126	0.00917038	10.1621	19.5432	61.4653	57.0211	32.1899	-0.013542	12.279	498.03	56.3061	18.8361	109.385	31.6136	86.9473	25.325	58.329	88.254	6.28757	13.0639	72.2482	43.7981	28.6162
63.3505	30.2316	81.2457	90.9462	29.2181	81.2816	22.7726	42.9639	204.22	3.46209	53.1432	78.0259	51.2853	6.42187	23.1642	8.76463	15.3839	0.343227	5.98956	132.448	111.173	22.1413	0.0062297	29.7943	17.8736	64.5479	51.782	28.8294	1.55062	12.1801	528.218	55.7715	24.1048	104.602	30.0812	83.4586	36.1348	58.274	82.7805	15.3151	11.5222	76.5884	42.8518	32.6211
63.4505	28.2074	81.2609	89.5525	28.9267	79.6977	38.7001	39.5722	185.42	3.60194	59.5622	64.8033	57.2405	5.75326	26.3063	8.10786	14.5213	0.291293	6.16174	121.097	96.2911	19.2556	0.00382031	35.6298	19.4181	63.0291	46.3055	34.453	2.39247	11.2151	530.229	58.3528	25.0401	106.209	27.8558	107.307	37.2653	53.2965	84.1487	22.039	14.9318	83.754	43.3738	32.8091
63.5504	27.2189	74.7918	86.1252	27.0127	76.4965	102.611	35.5051	167.79	3.54101	62.3581	53.6109	56.5214	5.05447	26.91	7.49985	13.3044	8.85793	8.68266	107.667	83.0773	27.1742	0.00184044	35.474	39.8962	58.953	40.9864	34.7139	2.78169	25.9684	514.905	56.8298	24.4488	102.048	25.4325	111.957	34.3649	46.5607	81.7623	23.1059	15.2033	105.965	50.9924	31.0859
63.6503	24.6826	66.2535	81.5142	24.4137	72.4644	171.871	31.4378	151.491	3.36619	62.6249	44.2469	52.4734	4.38783	26.2965	6.93826	11.9663	13.112	19.9606	94.2196	71.5193	28.6043	0.000207526	32.9059	43.1111	64.8316	36.0268	44.6927	7.97406	29.7858	489.435	53.181	22.8371	94.9454	23.044	107.491	30.0898	39.6184	84.2798	27.8833	24.2363	108.996	50.6334	29.3
63.7502	21.7596	74.5666	76.2874	21.6355	72.8655	283.106	27.6462	136.564	3.13238	61.1703	36.4662	47.0055	3.78089	25.1298	14.2806	10.6353	14.754	25.4021	81.6848	61.4923	27.2328	-0.00116419	29.5437	41.1606	64.8992	31.5157	53.0965	10.653	32.0029	458.541	48.5737	20.8746	86.5778	20.793	99.0909	25.6421	33.1745	83.9171	27.7387	26.0714	102.62	47.6135	26.7877
63.8502	41.0515	79.857	74.0713	20.9288	70.9937	338.918	24.2241	122.974	2.8737	58.5869	30.0276	41.1758	3.2428	23.7414	17.8986	9.37846	14.8643	27.2409	70.4216	52.8334	24.7885	-0.00234459	26.0981	37.8585	61.6363	27.4774	53.3772	11.767	30.4401	425.286	43.6819	18.8697	77.9182	18.7188	102.695	23.3535	27.4993	80.59	25.6327	24.9031	94.2475	44.1532	24.0523
63.9501	57.2448	78.049	90.1473	19.2999	67.879	346.335	21.1849	110.655	2.61093	55.3063	24.7127	35.5432	8.416	22.2947	19.3511	8.22683	14.1228	47.036	60.5049	52.5005	22.0653	-0.00339012	22.8624	34.3887	56.6324	23.9001	49.8905	11.9294	28.2609	391.621	50.2926	20.5521	73.511	16.8299	98.2936	21.3058	22.6469	94.935	23.8351	22.6225	93.5626	48.351	21.3572
64.05	58.8522	71.1095	97.7139	17.3148	64.1447	329.141	18.5081	114.756	2.35632	51.6396	20.3321	30.3772	24.3425	20.8688	19.5646	7.19109	12.9509	65.1863	51.8767	48.567	20.5403	-0.00430882	19.94	31.1019	50.8864	27.8968	44.9014	11.534	25.2568	358.756	58.1418	20.1374	67.6267	15.1209	90.4662	30.8561	26.6958	99.2635	21.3551	20.0646	86.5133	46.6165	26.4782
64.1499	54.7906	69.4637	102.037	22.1052	60.1643	300.697	16.1607	117.255	10.612	47.8078	16.7247	31.3806	30.2846	19.5003	19.0883	6.27058	15.5061	72.2949	44.4222	44.6424	18.4923	-0.00513862	17.3507	28.0863	45.0078	36.0243	39.557	10.832	22.1573	327.408	59.4552	18.8412	63.7362	23.7468	84.1008	31.9512	26.2205	97.9365	18.7847	30.4735	76.9204	45.9362	27.5626
64.2498	48.8978	63.2735	102.984	23.122	71.4814	268.353	16.4729	114.708	21.2354	43.9648	23.4522	29.8425	37.3294	18.2043	18.2463	5.4588	16.0807	107.681	40.4828	40.0855	16.3673	-0.0059362	15.0784	68.9116	39.3523	38.4929	34.4107	9.98116	19.2563	297.968	57.1977	19.6107	58.5967	33.1794	86.5173	29.5155	27.3616	97.2982	16.3679	32.4025	85.2379	53.258	26.5761
64.3498	42.777	65.3078	100.653	22.2104	75.878	236.012	15.4838	108.866	26.5498	40.2146	24.16	27.8227	38.2016	16.9854	17.229	4.74668	15.5299	122.508	37.3391	35.2728	25.7891	-0.00667972	13.0941	76.028	34.1122	37.8157	29.7043	9.0789	16.6536	270.62	53.1374	28.1919	53.0209	36.1752	82.5243	25.8662	25.5413	94.1253	14.191	35.3604	83.1008	58.7	24.6131
64.4497	53.2913	66.5216	96.3186	20.4011	84.5058	205.624	14.0305	101.41	28.5844	36.6248	22.3174	37.3295	36.0893	15.8432	16.1463	4.12411	14.3872	124.861	34.6026	30.7004	27.9408	-0.0073526	15.4267	73.0025	29.3764	35.4959	25.5199	8.18383	14.366	245.408	48.3124	30.3295	57.2809	35.9894	91.8869	26.3641	23.9966	98.4561	20.1327	45.1136	79.7504	56.7554	22.2727
64.5496	55.6454	61.7057	90.8418	18.2584	86.9926	178.043	12.4861	93.3422	28.6418	33.2369	19.5835	39.7048	32.7015	14.7747	15.0602	3.58102	12.9791	119.977	35.58	26.7432	27.823	-0.00791434	15.28	67.2698	25.1704	32.4203	21.8598	7.32967	17.8384	225.111	43.3175	29.5688	56.8842	34.0676	90.7759	24.1896	21.9389	97.1604	21.0269	45.7144	72.4158	59.2925	19.8743
64.6495	52.4612	75.4921	84.8019	16.0824	85.9038	155.343	11.0091	85.2438	27.553	30.0737	22.6963	38.3178	28.933	13.7762	14.0041	3.10807	11.5004	111.206	33.5834	23.1474	25.8603	-0.00835781	14.1417	61.1427	21.4818	29.1011	18.6897	6.5342	30.7174	211.16	41.7449	27.6001	62.8511	31.4633	84.9073	21.1264	19.1621	92.8269	19.8327	42.6223	69.7205	79.2446	17.5798
64.7495	53.0232	74.9724	78.5828	14.0231	82.8062	134.96	9.65968	77.4406	25.8443	27.1446	32.3086	51.2145	25.2331	12.8436	12.9949	2.69671	10.0624	100.654	47.8951	75.4995	23.264	-0.00865264	12.6829	60.5765	30.7186	25.8238	15.9606	5.80533	33.4376	250.995	57.5326	25.2194	64.8402	28.6847	100.687	17.9787	16.3027	103.005	21.9376	38.2835	81.3858	84.7001	15.4642
64.8494	49.0274	78.0948	72.4245	12.1478	85.7599	116.64	8.45381	92.4417	36.6653	30.5765	33.4259	54.399	21.8104	11.9727	15.4348	2.33933	8.72452	89.6122	66.1565	108.835	31.7439	-0.00879303	11.1974	56.3773	34.901	59.5856	13.6199	5.14487	31.963	267.574	63.1349	22.793	83.0482	28.5428	109.884	26.1894	21.8651	104.746	21.1612	33.764	81.1302	91.1315	13.5553
64.9493	47.1518	85.8955	66.4766	10.4783	84.9731	100.455	7.38826	97.2419	41.4903	38.0018	34.7712	52.4632	18.7454	11.16	16.3087	2.0291	7.51438	78.8417	79.9823	157.812	38.7184	-0.00875737	9.80598	54.0547	37.453	89.1374	19.5414	4.55113	37.2426	269.381	64.3695	31.7906	89.0228	27.0193	107.635	63.2229	22.4714	101.796	19.2875	34.2787	83.8741	87.184	11.8549
65.0492	42.696	82.1602	68.9633	9.01287	82.0744	86.3135	6.45225	96.169	42.6572	42.0432	32.2542	48.0636	16.0526	10.4017	16.2922	1.75996	6.44034	68.7633	80.7493	199	38.9612	-0.00855228	8.5507	49.7864	79.869	105.764	20.9502	4.02036	36.4834	262.078	61.8365	33.9081	88.0547	43.3672	100.247	99.0309	20.8299	96.3813	17.1124	35.8503	79.1646	78.7522	10.3521
65.1491	37.6137	74.1235	68.5708	7.73792	78.0542	74.0448	5.6326	91.8627	41.662	43.6855	28.3632	42.7044	23.284	9.69465	19.1026	3.61026	5.49962	59.5828	75.5623	240.283	36.3829	-0.00821224	7.43904	45.2444	100.091	109.151	27.1402	3.54781	33.4109	249.42	57.397	32.9402	83.3532	48.4989	90.9289	104.638	31.3303	89.8176	14.9772	33.8639	90.0007	68.8932	9.03106
65.2491	41.3505	82.7522	66.3749	6.63518	73.5105	63.4517	4.91604	85.9192	39.455	43.6589	24.2481	45.8757	25.1732	9.03604	20.0713	4.38964	4.68308	51.3725	84.8188	262.874	32.8065	-0.00773294	6.46401	67.9844	106.578	105.304	28.158	3.1284	29.6638	233.875	52.1559	30.695	76.8422	48.3269	81.2718	97.4822	53.0536	82.8684	13.0157	30.6038	88.7292	62.1138	7.87372
65.349	48.4759	79.5964	63.1015	5.68485	68.8004	54.3342	4.2902	79.2917	37.9094	42.5011	20.4042	44.4886	24.4046	8.42328	19.9961	4.56695	3.97838	44.1252	83.1892	253.378	29.0603	-0.00712302	5.61322	79.036	104.87	97.7977	26.7198	2.7569	25.9367	217.046	46.7459	28.0233	69.6549	59.3673	75.6488	85.79	58.17	84.0822	11.2685	27.0735	107.426	61.2439	6.8617
65.4489	47.3345	75.7299	59.2385	4.86786	64.313	46.5035	3.74384	77.0075	35.5306	43.2859	17.012	40.8864	22.4265	7.85369	19.3483	4.41941	9.24736	37.7887	76.7515	231.077	25.501	-0.00643677	9.75817	76.939	98.5571	88.73	24.2456	2.42839	22.5008	207.023	41.5147	31.8309	71.8149	61.2966	72.2552	78.8621	55.4928	81.613	9.73645	23.6928	108.669	56.1982	5.97796
65.5488	43.1431	68.1533	55.1156	4.1667	68.0245	44.9962	3.267	72.764	32.7629	42.6845	14.1066	36.3986	20.0058	7.32428	18.405	10.3675	19.4916	53.0858	68.582	205.004	22.2644	-0.00572146	10.7454	71.2107	92.9847	79.299	21.4607	2.13836	19.4404	194.416	36.6401	39.1659	69.5859	59.2682	66.4284	68.941	49.5896	77.2162	8.4037	30.8219	101.459	53.4048	5.20695
65.6488	38.1256	59.7017	50.9491	3.56571	68.1835	45.0685	2.85088	67.5917	29.8783	41.1572	14.1874	31.7556	17.5353	8.34402	17.3276	12.9362	24.0955	76.4095	60.1897	179.228	19.3847	-0.00498239	16.539	64.8227	85.0638	70.1626	18.7212	1.8827	16.7602	192.387	40.3194	40.1569	65.0735	55.3288	81.121	58.6993	42.7587	71.9265	7.24927	31.4178	125.175	67.8903	4.5348
65.7487	37.4941	56.026	51.0877	5.80376	68.7354	44.1832	2.48775	62.1011	27.0391	39.0405	31.5804	29.5671	15.2045	8.86504	16.209	14.043	37.536	85.9105	52.2721	169.999	16.8517	-0.00434447	17.7141	58.6714	76.2013	132.396	16.1882	42.1891	14.4329	185.137	40.2837	38.3562	63.5395	55.0544	90.0309	49.2507	36.0974	66.3442	9.77388	33.2087	131.207	71.2333	4.19903
65.8486	39.2875	50.0957	51.3539	6.55614	67.069	41.0753	2.17086	147.828	24.3374	36.5782	35.9779	26.5326	13.094	8.81366	15.1013	13.8824	105.349	87.0473	51.9364	175.382	20.3756	-0.00387741	36.7716	52.9978	67.2504	179.864	13.9223	63.794	12.4211	174.913	38.2571	46.2815	63.412	52.8499	100.294	42.3498	30.0773	60.8096	10.064	56.1533	156.335	67.3718	18.1783
65.9485	51.9366	62.0237	50.0596	28.5844	64.1845	37.0454	17.3242	213.183	79.0666	33.9455	34.616	23.2678	17.3519	8.49539	14.033	13.0669	176.147	83.3532	62.035	169.73	20.4422	-0.00360016	41.8822	47.8394	58.7043	302.218	11.9331	78.2804	21.0661	163.186	35.2638	48.6787	65.0846	49.1597	117.077	35.731	42.5892	55.5074	9.43737	61.2092	157.147	84.1385	30.0818
66.0484	55.4912	71.6694	73.795	37.7279	60.6877	32.7984	34.3143	241.406	124.162	31.266	30.9942	38.4545	18.2235	8.06371	13.0184	11.9515	276.425	77.0857	62.3476	155.089	29.0452	-0.00348734	40.9921	43.1726	50.8248	425.399	10.2066	103.713	22.8577	150.904	31.9011	68.4656	62.9095	44.9899	117.897	29.8235	44.5135	50.53	8.48973	58.7649	146.248	85.7854	34.3449
66.1484	57.3153	71.1536	86.6676	61.3552	56.9424	28.6992	40.0538	251.333	145.388	28.6257	26.7585	43.6294	21.6021	7.59453	12.0639	10.738	388.526	69.6624	58.2163	163.832	30.6318	1.93594	37.7382	38.9578	43.7278	526.945	8.71823	114.185	21.8229	144.245	28.5079	73.2024	58.7427	40.8175	111.317	24.7372	41.5825	45.9159	7.4833	61.1743	130.519	82.5129	34.5662
66.2483	53.4581	69.1704	92.3199	69.2835	54.2442	24.921	39.6823	247.177	151.973	26.0822	22.6434	43.4031	21.7759	7.12458	11.1713	9.53713	443.342	61.95	52.3598	155.669	35.6424	2.89183	33.7579	35.1534	37.4399	553.796	7.44069	115.567	19.7575	146.482	25.8515	71.1839	53.6894	36.8571	111.806	20.4427	42.5066	41.673	6.52743	57.6776	150.53	74.7466	32.7619
66.3482	52.2713	62.8675	93.2547	68.9638	51.1408	21.5304	36.8408	235.329	149.829	23.6727	18.9417	40.4595	20.4185	6.67066	10.3398	8.4061	449.689	54.4579	46.1247	140.989	51.287	3.25433	29.7648	31.7203	31.9351	539.428	14.1183	111.631	17.4449	145.305	38.5504	66.3631	48.3931	33.1942	156.778	16.8568	39.303	37.792	5.66216	52.081	153.915	65.4983	30.0481
66.4481	60.2924	96.4376	91.1957	64.5852	47.8956	37.3126	33.1836	219.648	142.72	21.4179	15.7378	36.3333	18.425	6.23984	21.6178	7.37107	428.919	53.0171	40.1457	124.63	54.2776	6.60785	26.0484	28.6223	27.1587	503.826	16.2434	104.776	15.2112	140.047	43.4411	60.6008	50.4348	31.9317	179.681	18.8145	34.5426	39.4338	16.9592	50.8592	146.622	64.5973	27.0316
66.5481	74.9072	120.126	87.3106	58.4674	44.6631	45.0835	29.4412	202.434	133.016	19.3267	13.0228	31.8778	16.2616	5.83431	27.1825	6.44064	394.292	49.5504	34.6922	108.747	51.7907	8.07852	22.7063	25.8266	34.1091	458.745	16.1237	96.5136	13.1785	132.453	43.8999	54.752	64.0392	29.7333	221.289	17.9132	29.4971	38.8645	20.2331	46.6664	132.594	67.5104	24.0311
66.648	74.5127	120.582	82.3817	51.8641	41.5312	46.2438	25.9176	185.03	122.191	17.3982	10.7497	27.5461	14.1608	5.45392	29.4267	5.61376	353.88	45.0994	29.8497	94.2107	47.1927	8.43333	19.7515	23.3038	46.7527	410.946	14.9761	87.7749	11.3794	123.662	41.9586	53.3173	68.4091	27.2265	227.391	15.9326	24.754	37.1043	20.0508	41.5943	128.275	90.5027	21.2043
66.7479	80.1093	111.155	76.9269	45.4249	38.5472	44.0335	24.458	168.19	111.143	23.4869	8.86019	31.319	12.2285	5.09745	29.7709	27.5548	312.453	40.3076	25.6152	96.9123	66.2122	8.15584	17.1619	24.3676	67.5419	364.173	23.7435	79.1192	9.80899	132.558	39.2171	52.78	70.4596	24.7091	216.781	13.6924	20.5484	34.7568	18.497	88.8409	116.991	106.209	25.6072
66.8478	82.5653	98.5397	71.2961	39.4609	39.9046	40.3959	22.7016	152.315	100.399	41.0413	7.29629	31.1856	16.2092	4.76338	29.0567	74.0361	272.703	35.5591	21.9457	100.119	81.3227	7.54688	14.9029	23.0486	90.3081	326.672	26.1808	70.8667	8.44785	133.87	35.7926	49.62	68.2348	43.0095	199.101	11.5487	16.9383	32.1751	16.5082	185.681	103.179	105.393	32.0212
66.9477	76.9436	85.6584	65.7178	34.0968	39.5281	57.5959	26.8355	144.494	95.6496	52.6883	6.00527	42.0402	17.0247	4.45012	27.7802	102.832	246.863	31.0713	18.7833	94.2324	84.0827	6.79009	12.9373	22.5934	98.7487	321.078	25.5319	63.1863	7.27252	142.751	32.1722	45.5038	63.7877	49.0393	179.209	9.63754	13.8991	29.5614	42.2475	210.758	89.1489	97.0233	33.4423
67.0477	68.6994	73.6975	73.6167	29.3573	38.1719	62.7079	26.7044	140.438	89.1562	59.2061	4.9412	44.7901	16.2855	4.15605	26.2322	112.495	238.224	26.956	16.0668	87.0565	119.056	5.99449	11.2289	20.957	105.632	307.557	28.8175	56.1518	6.25962	143.736	41.2697	41.2034	58.3411	56.4669	159.472	15.7831	15.0544	27.0272	49.4409	205.398	76.0212	85.8077	32.2977
67.1476	60.1135	63.0567	86.4116	25.2165	38.1782	61.4762	24.8408	132.762	81.9076	62.0785	4.0648	43.2612	14.8577	3.87984	24.581	111.626	220.593	23.2591	20.5004	97.2829	125.439	6.01052	9.74519	19.0911	112.414	302.864	28.3812	49.7795	5.3877	139.848	49.2515	37.062	52.6082	56.9217	140.971	29.4728	25.6474	24.6306	48.6726	188.293	73.074	74.1309	29.9385
67.2475	63.1472	53.7903	92.0209	26.4795	42.7161	57.1516	23.7838	131.994	74.5056	62.4059	13.7642	41.5022	13.1979	3.62058	22.923	105.287	198.944	22.9448	21.0992	94.553	119.471	5.68264	8.45682	17.2837	110.578	284.673	26.2568	44.0513	4.63756	162.901	51.0784	33.219	46.9911	54.219	131.45	32.3728	28.5503	22.3982	44.7712	167.752	66.4124	63.1269	27.1053
67.3474	59.2867	45.8103	92.9403	25.4825	44.0785	52.6157	37.1731	126.477	67.3042	61.0004	16.5563	44.9722	11.5379	3.64703	27.3778	96.4167	176.245	45.6895	20.6848	86.5735	114.859	5.18431	7.33829	15.6135	127.053	260.229	23.4971	38.93	3.99239	177.331	52.6957	29.7179	41.7039	50.4526	127.514	30.6317	27.41	23.4451	39.9025	147.34	72.4555	53.2674	24.1928
67.4474	59.6703	43.6667	90.8767	23.429	43.589	60.6198	40.1201	118.523	60.5006	58.4577	16.2471	43.7958	9.98771	4.2717	62.6548	86.6882	154.19	56.3978	24.6231	76.9633	105.039	4.62025	6.36738	20.4492	142.334	244.397	20.6309	37.3227	3.43757	180.631	50.9372	27.9597	47.829	46.1827	118.177	27.1637	24.5751	23.145	35.0054	128.465	74.6585	44.683	21.4023
67.5473	62.6741	39.3327	93.0238	20.9789	42.057	60.9584	38.6039	109.519	58.24	55.2115	14.6835	40.3459	8.59245	4.42386	80.211	77.0229	133.682	59.7049	39.4644	81.2936	106.933	6.67746	5.52476	21.2943	162.228	223.296	17.9098	45.1274	2.9603	180.318	74.7248	25.6499	51.3788	41.9045	106.904	23.3074	21.2302	35.9253	41.9858	111.58	70.3513	37.3372	18.8271
67.6472	58.8398	47.5447	91.7313	18.4829	63.464	68.1816	35.3681	100.275	54.6501	51.5736	12.7396	35.9708	7.36311	15.6257	87.4565	67.9001	115.136	58.6242	63.7167	96.5368	100.368	7.43257	4.79359	20.1177	224.442	200.48	15.4397	47.7956	2.54955	187.227	102.018	23.2305	50.8778	37.841	95.4037	34.1052	17.9438	56.279	41.6824	96.7177	63.2338	31.1195	16.5016
67.7471	52.7119	55.8694	99.4356	16.117	74.1886	67.674	31.9252	91.2537	50.4325	47.7653	10.8104	31.4129	6.70417	20.3863	88.7941	59.5425	98.675	55.0927	70.3102	95.9704	93.3626	9.02908	4.15927	18.4397	249.782	182.515	13.2528	47.38	2.19595	185.613	111.574	20.898	48.1967	34.0817	84.4777	63.4854	14.9624	65.3441	38.4832	83.7448	55.281	25.8933	14.4289
67.847	46.1992	76.9738	101.465	13.9608	78.1653	63.3372	28.3555	100.34	46.0184	43.9404	9.05777	29.5585	13.4758	36.9056	86.832	52.0264	111.365	50.3368	68.4715	88.7976	87.4999	9.39976	3.60905	16.7298	251.583	172.77	11.3446	45.1956	1.89152	178.827	111.141	18.7324	44.456	30.6512	76.6657	90.1068	12.3695	76.2725	34.36	72.4703	47.4991	21.5205	12.5963
67.947	54.355	93.8613	99.8575	12.0407	78.1786	57.35	24.9761	101.54	43.1949	40.2032	7.53293	26.6935	15.7955	43.4629	83.1097	45.3473	112.364	45.1162	62.9482	79.3652	89.5128	18.2279	3.13181	15.1248	239.816	158.626	9.69426	42.0765	3.68054	169.084	105.371	16.7588	40.3152	34.5214	68.5436	92.7901	14.2215	79.4226	30.171	62.6942	45.9065	17.8728	13.958
68.0469	70.183	93.1138	96.0025	21.7825	75.9307	50.9001	21.9034	98.2931	39.8735	36.622	20.7114	28.3885	15.8507	45.1031	78.52	45.3525	114.534	55.4058	56.1382	69.6645	84.1953	22.0534	2.71791	13.6568	220.878	168.913	8.27483	38.5441	18.5531	157.833	97.0267	41.6265	36.1513	34.4981	67.2248	85.515	13.8334	78.189	37.886	54.2279	47.011	23.0571	13.8617
68.1468	88.2509	88.0018	90.8402	25.2671	72.4576	47.2887	19.1643	92.6926	40.92	36.6356	24.3276	35.7357	14.8283	44.3697	73.5833	42.9648	109.551	77.0253	49.2136	60.5522	76.1894	110.65	2.35889	12.3256	198.799	165.65	7.05828	34.9178	22.9799	146.008	87.7173	50.0445	53.1101	37.8211	62.6501	74.8533	12.4859	74.5969	48.21	48.1321	67.9852	32.5979	13.0449
68.2467	88.1091	86.8806	98.4804	25.4445	68.3856	42.6322	16.747	85.9954	39.9279	37.2427	23.6723	37.1224	13.3629	42.5415	68.615	39.4495	100.884	85.521	42.7116	52.3459	67.6142	220.512	2.04742	11.1223	183.28	155.33	6.01802	31.3863	22.9698	134.202	78.3543	50.8991	62.4643	37.3831	56.8459	63.7781	10.8276	69.845	48.7869	51.5576	83.0873	34.5227	11.9144
68.3466	81.0605	79.5107	100.887	23.9758	64.0888	43.2581	14.6249	78.9448	40.4597	36.6808	21.3096	35.4037	14.076	40.258	63.7728	35.5289	90.6503	86.1014	36.8463	45.1137	60.3018	282.307	1.77713	17.4201	165.071	141.782	5.12986	28.0549	21.219	122.775	69.4292	48.4437	64.5943	35.2767	64.3824	53.5334	10.3658	83.7192	45.4158	49.4362	84.3567	32.7916	16.8342
68.4466	71.9474	79.7759	99.5338	41.4083	59.7876	40.9605	15.0811	83.3987	39.1845	35.3414	22.263	32.2263	13.4836	37.8359	59.1542	31.6024	82.7599	82.1354	32.0059	60.8745	55.7462	304.697	22.5007	21.0267	146.248	127.215	4.37235	29.0367	18.9185	111.936	61.1836	44.6965	62.6913	32.5278	64.0536	44.5493	9.27995	88.2071	44.6822	44.9875	78.9063	29.5067	18.3515
68.5465	62.7735	73.5247	104.002	47.494	55.6078	55.541	14.2451	86.2071	36.9108	33.51	25.31	36.6247	12.3115	38.0731	54.799	27.8799	73.9337	75.7733	27.625	71.766	50.0144	299.928	31.1447	20.6601	145.08	139.013	3.7267	28.4152	16.5772	101.796	53.7133	40.6001	58.6841	29.6305	74.9366	36.8867	8.00987	98.927	41.0892	39.9353	70.6274	25.7549	18.09
68.6464	54.3047	65.1741	103.862	47.5967	53.563	59.4695	17.6309	84.4502	34.1463	36.7876	25.4295	36.4619	10.9419	36.9132	50.7156	24.4606	65.067	68.3624	23.7519	71.1592	44.1867	281.242	32.4412	19.1784	137.031	142.102	3.1766	26.8912	14.3982	118.614	47.0308	36.5802	82.1801	94.322	75.5265	56.7564	20.4302	101.118	36.6157	35.0108	61.5875	22.0723	26.0719
68.7463	46.7762	56.6521	100.818	44.7346	50.8524	57.8423	17.8183	80.2148	31.2048	38.0484	37.6042	34.0027	9.56984	35.1335	46.9144	21.3803	66.7805	60.7237	20.3737	65.762	38.7198	255.237	30.6746	17.4755	125.451	136.388	2.70795	24.907	12.4486	127.678	41.1037	32.8165	161.481	132.548	89.0197	66.1708	46.94	98.5496	32.1198	30.496	52.832	18.7007	28.6029
68.8463	40.2026	55.5256	96.0299	40.5815	47.842	53.5392	16.6871	74.7607	28.2754	37.9094	39.3126	30.5425	8.28675	33.1208	43.3822	18.64	70.5972	53.3368	17.4506	58.7408	33.7793	226.672	27.794	15.8227	112.439	126.277	2.3085	22.7373	10.7371	129.246	35.8767	29.3722	218.586	202.308	105.141	64.0274	54.697	93.4669	27.9468	26.4735	58.7968	15.7278	28.2785
68.9462	38.3406	67.6564	90.2778	36.0441	44.7489	48.1596	15.0942	93.5082	25.4675	36.8251	36.5444	26.8015	7.13096	31.0655	40.0961	16.2223	68.895	46.4621	14.9337	51.5443	29.3979	198.3	24.6663	14.2941	99.2681	116.768	12.4891	20.549	9.24925	126.175	31.2855	27.6264	239.661	227.255	106.361	57.3856	53.485	87.1951	24.2112	22.9403	80.8556	13.164	26.5495
69.0461	40.4026	68.8093	84.0839	31.5944	41.698	42.5672	13.4208	100.756	22.8402	35.1279	32.1705	23.1623	6.11176	43.2035	37.0503	32.398	64.5448	40.2223	12.7728	44.7942	25.5506	171.623	21.6597	12.903	86.677	113.827	34.9306	18.4394	7.96215	120.367	37.3278	38.2162	258.491	226.862	101.513	67.7338	52.8488	80.5053	20.9267	19.86	85.6179	10.9831	24.7732
69.146	37.9784	104.925	77.7851	27.4604	38.7587	37.2063	21.8252	102.752	20.4208	40.882	27.5196	19.8118	5.22448	47.4848	34.2341	39.1626	59.7531	34.6552	33.6124	38.7196	22.1905	147.37	18.9145	11.6439	75.0582	108.833	42.9198	16.4617	6.85174	132.382	66.631	82.4494	268.804	240.399	111.036	66.9863	49.5461	73.8362	18.0653	17.1848	81.7489	9.14408	22.5154
69.2459	34.0423	125.073	78.447	23.7355	35.9667	32.2844	23.7772	99.9034	18.2173	48.4614	23.1653	16.8256	4.45847	47.9178	31.6415	40.6409	53.8801	42.2183	68.3984	33.3678	19.2644	137.407	16.4688	10.5065	64.5872	100.533	43.6987	14.6414	5.89522	146.667	79.0288	104.273	261.676	234.205	108.868	71.2013	43.8712	67.4274	15.5847	24.4554	74.0212	7.60234	20.1433
69.3459	29.8444	123.137	89.807	20.441	33.3378	27.8786	22.9626	94.4634	16.226	52.3342	19.3184	27.6578	3.80057	47.5881	29.233	40.2102	47.7262	46.8169	79.4315	32.0231	22.4057	124.245	14.3171	9.47975	55.306	90.9008	41.0976	12.9869	29.5164	150.882	88.043	144.82	245.39	219.459	101.444	66.4938	37.6276	61.4007	13.4398	25.572	64.9993	6.3148	17.8457
69.4458	57.6236	112.553	94.4179	17.5613	34.0513	23.9964	39.6262	106.136	14.436	53.5932	24.2279	31.3339	3.23729	45.8428	27.0056	39.609	41.7491	47.1067	85.6814	29.144	26.7983	110.063	12.4363	8.55325	47.1784	81.0568	37.5219	11.4962	99.5236	165.406	88.4911	172.806	224.891	201.621	92.0357	58.5889	54.7927	55.8084	11.5876	24.1536	56.0052	5.24236	15.7127
69.5457	63.6026	99.3657	106.68	15.0632	33.4765	20.6099	43.7439	137.149	12.8322	53.0475	24.1158	33.1178	2.75607	43.488	24.956	37.2059	36.1924	44.9228	120.863	31.7511	26.7854	96.1159	10.7979	7.71731	40.1246	116.733	42.3374	10.1618	119.44	191.114	84.3221	175.291	203.071	191.972	82.2699	50.0987	57.7414	50.6629	9.98951	92.4321	47.6704	25.0381	13.7799
69.6456	60.8248	86.1909	111.371	12.9069	37.2212	17.6754	42.4601	231.66	17.3865	51.293	21.9383	31.8613	41.3507	40.9244	23.0684	33.9856	31.1679	78.3579	128.48	59.2908	44.9243	83.0782	9.373	6.96312	34.0446	199.548	41.6911	8.97255	139.156	200.929	77.8844	166.637	181.566	198.732	72.9168	42.1362	54.1401	45.9539	8.61116	112.918	40.2504	112.513	12.0538
69.7456	54.9408	88.7609	111.155	11.0518	38.2848	15.1437	39.0581	287.253	19.338	48.7645	19.0997	29.1489	69.5208	69.5617	21.3226	30.507	26.7091	97.2481	181.788	80.8545	49.3918	71.2698	8.13503	6.28268	28.8316	233.369	38.5682	7.91631	136.487	208.805	70.5505	153.658	161.252	192.252	90.626	35.1058	47.9423	41.6596	7.42265	112.856	33.8017	144.296	10.5258
69.8455	49.3141	94.7798	107.856	9.45929	37.7873	12.9658	35.0217	307.178	19.7074	45.7772	16.2387	25.8771	78.2811	80.7436	19.7104	27.0764	28.3983	103.18	241.725	84.0788	56.9289	60.7972	7.05998	5.66875	24.3802	310.594	34.5139	21.6178	125.062	207.12	63.1014	139.533	142.55	179.52	100.755	29.0874	41.121	37.7523	6.39802	104.607	28.2819	148.001	16.2958
69.9454	50.0157	89.6263	102.706	8.09397	54.2339	11.096	30.9998	332.44	20.6104	46.4464	13.6211	22.5357	77.2585	102.65	18.2185	23.8516	36.8686	110.02	266.896	79.3597	56.1538	55.4319	6.12653	5.11484	20.5912	385.887	30.3044	28.6637	111.068	199.821	79.9511	137.252	125.611	164.628	99.4747	24.0223	34.6031	34.2027	5.51479	93.6948	23.6041	138.483	18.267
70.0453	46.3115	84.7603	96.5357	6.92448	62.0546	9.49267	30.5278	336.662	20.3246	45.6877	11.3355	19.3767	71.6649	109.553	16.8375	20.9046	39.558	118.005	261.324	71.642	51.9689	49.3832	5.31591	4.61511	17.3742	406.046	26.3086	31.5679	97.1305	189.107	85.0053	128.652	110.435	149.525	93.0152	19.8007	28.7736	30.9811	4.75352	82.5166	19.666	123.593	18.2369
70.1452	41.2278	108.603	89.8929	5.92321	64.7277	11.3154	28.2657	326.036	19.3638	46.9973	9.38909	16.5157	64.2738	109.148	15.5634	18.2583	38.9088	116.678	240.898	63.2214	46.6514	43.2982	6.97237	4.16426	14.6482	395.763	22.683	31.9552	84.2747	176.634	91.0893	118.215	100.566	135.1	84.5519	16.3021	23.7448	28.0592	4.09744	72.0472	16.3656	107.357	17.2115
70.2452	69.971	115.259	83.1453	5.06631	83.0016	15.4231	25.4261	316.02	18.0509	46.6582	7.75495	13.9917	56.5192	105.312	14.3887	15.9091	36.4503	110.101	215.158	55.1138	41.2275	39.7059	7.14961	3.75745	12.3421	369.78	22.0583	30.8694	72.821	171.606	89.8138	107.153	90.4252	121.715	75.6649	13.4123	19.498	25.4106	3.53203	62.6236	13.6082	91.7311	15.7472
70.3451	98.5435	118.574	76.5251	7.42415	91.0354	16.5437	22.5433	298.25	37.1444	45.21	6.39427	11.8024	49.1049	99.9846	16.8976	13.8394	38.1119	100.856	213.384	47.7238	37.0102	43.4999	6.7166	3.39034	10.3939	347.887	20.2778	28.9751	62.7884	163.166	84.6544	98.3738	80.6182	109.481	69.7302	11.0303	15.9588	32.1465	3.04479	54.3042	13.7022	77.5721	14.1449
70.445	164.847	110.447	70.1744	8.13586	92.9946	16.1053	19.8383	293.772	46.7369	47.568	5.26672	22.1471	42.3424	94.1332	17.7692	12.0253	36.9725	90.5495	197.96	41.1697	36.7188	43.1464	6.06759	4.58524	13.5915	318.194	18.0829	26.6905	54.0763	166.495	77.6687	107.349	79.9461	98.3903	62.8818	11.0657	26.7017	34.6425	2.62488	47.0311	12.763	65.163	81.0168
70.5449	192.407	103.724	64.1711	7.98982	91.4308	14.915	17.3893	353.808	50.4567	47.9242	33.3231	25.9354	36.3361	88.2305	17.7104	10.4408	34.3473	80.1507	178.353	35.4405	36.2998	40.5355	5.37716	15.5658	14.7311	286.392	29.9467	24.2736	46.5448	163.337	70.0516	118.52	75.7902	88.3793	56.017	10.0827	29.1924	37.8058	2.26297	40.7049	23.4121	54.5016	125.466
70.6449	187.603	104.941	80.6314	7.42863	87.9018	13.4211	15.2109	373.644	50.6325	55.3156	41.9733	26.1606	32.0198	82.501	17.1394	9.06009	31.0429	70.2179	186.094	30.4722	41.4215	36.8316	4.71872	19.1067	26.3737	259.619	68.4638	21.8788	40.0494	156.302	68.3847	116.762	69.9349	79.3651	67.798	8.77473	27.8148	48.6008	1.95097	35.217	29.8528	48.7314	140.655
70.7448	170.884	97.0634	88.7199	6.69677	83.3531	11.8658	13.2905	370.298	48.7507	60.5677	41.8389	24.5693	27.8561	77.0445	16.3029	7.85902	27.5418	61.0466	176.839	26.1825	52.3162	32.7351	4.11951	18.849	39.2346	240.94	134.459	19.5952	34.4545	147.11	64.0833	109.525	63.4324	81.7621	81.4021	7.45284	24.8404	52.7098	2.40939	30.4629	64.1594	42.3761	140.428
70.8447	150.966	91.2467	102.825	16.6108	78.3538	10.3737	11.6058	354.155	45.752	62.5454	38.0857	22.1632	24.0403	71.8992	15.3448	6.81541	24.1525	55.785	160.538	23.6846	53.2572	28.6529	3.58621	17.5191	44.6022	218.499	160.465	17.4694	37.5299	136.882	58.583	101.938	79.5033	78.6636	82.8631	6.24443	21.4113	52.9982	6.14452	26.3474	82.3162	36.233	132.534
70.9446	131.414	81.6569	115.149	20.4964	73.2418	41.9681	10.1315	331.498	42.2246	62.251	33.1688	19.502	20.6419	67.0721	14.3484	5.90935	20.9766	50.5505	148.821	22.4001	49.9866	28.2445	5.30876	15.9704	46.9757	195.216	214.103	15.5222	44.842	126.34	64.3697	93.376	84.4829	76.1214	78.6458	5.19101	18.072	51.1802	7.18725	47.7574	85.1046	36.8027	121.257
71.0445	115.411	71.3273	119.641	21.1635	73.2256	55.2114	8.84302	306.083	38.5297	71.731	28.2055	16.8852	17.6661	62.5552	13.3611	5.12317	33.2612	45.0418	133.327	20.2409	45.1862	36.699	5.62978	14.4623	45.9447	172.69	231.138	13.7582	44.3028	115.935	64.2663	84.5011	83.1885	73.0209	72.0626	4.29545	15.0565	48.2745	7.07399	52.8126	80.3278	44.2506	108.921
71.1445	112.062	61.526	119.071	20.1979	71.1054	62.6065	7.71771	280.109	34.883	76.2823	23.6621	14.4615	15.0874	58.3344	12.4087	4.44122	44.3491	39.6513	117.55	17.8702	40.0787	39.2858	5.36123	13.0663	43.0168	166.952	223.339	12.1725	40.7223	105.938	61.0086	75.9838	78.5402	78.1389	64.7786	19.6392	12.4409	44.8805	6.50576	50.9789	72.2686	44.3272	96.7394
71.2444	101.894	52.7163	115.324	18.484	67.8457	62.5216	6.73527	254.825	31.9491	77.374	19.6938	20.9831	12.8673	54.3937	11.5045	3.84975	48.0797	55.5896	117.418	44.6549	35.1944	38.5068	10.2022	11.7956	39.1517	155.245	204.61	10.7552	36.22	102.106	56.2212	83.1459	72.2865	76.4485	59.4777	24.097	10.2249	41.3455	5.7971	46.5325	63.2152	41.0005	85.31
71.3443	89.9415	45.0038	109.684	16.505	86.6635	58.7075	8.68131	235.178	29.0009	76.0913	16.3141	22.9147	10.9639	51.4567	10.6545	3.33675	47.5449	61.9145	109.311	52.69	30.7391	35.9239	11.4389	10.6454	41.8544	150.18	182.106	9.49361	31.6981	117.699	53.8623	81.622	69.3536	71.7849	72.7378	23.7342	8.37416	40.8733	5.08451	41.3686	54.3358	55.821	87.4607
71.4442	78.2606	72.8275	103.014	14.5159	114.942	53.2619	8.88732	215.154	26.1595	73.6131	13.4765	22.399	36.3529	49.1331	9.86017	15.4362	44.6827	62.4367	98.1569	52.2612	26.7688	32.5202	11.131	9.60626	41.2724	139.7	161.504	8.37416	31.6071	123.58	53.3231	76.5276	64.4693	66.0233	74.553	28.0991	6.84253	39.0904	4.42304	36.2951	76.0383	58.418	84.1178
71.5442	88.4489	78.1148	95.8883	12.6438	127.764	47.3298	8.36877	195.692	23.4909	70.0089	11.1138	20.679	45.9876	46.3966	9.12073	23.4951	40.6896	59.6209	99.0261	54.0068	55.2933	28.8318	10.2204	8.66805	38.8394	126.876	141.054	7.38298	29.1676	123.326	50.377	88.3375	58.7541	60.0628	85.9425	49.317	5.5824	49.5285	3.83106	31.6274	80.9768	77.5186	77.7919
71.6441	85.2979	73.9976	88.6693	10.9442	131.398	41.5124	7.58948	181.285	21.0263	65.7367	9.15618	19.5726	50.4352	43.5558	8.43422	26.4774	36.2873	55.0401	93.6914	50.8381	68.0569	25.1938	24.0992	7.82095	41.0367	113.466	122.06	6.50679	25.9918	119.319	49.3324	88.5307	60.6798	54.3169	112.144	53.4839	4.54968	55.1067	3.31079	39.9175	84.9956	80.5765	70.3305
71.744	77.3292	66.4598	81.5934	9.43369	129.684	36.1032	6.7565	166.262	18.7761	61.124	7.53902	17.7382	49.2094	40.759	7.79812	26.6434	31.8967	49.6801	84.86	51.417	68.694	28.3109	49.1491	8.46563	40.2072	100.438	105.025	5.73308	22.7689	113.138	46.314	83.7019	61.7878	48.9604	117.592	50.3541	3.70543	56.1115	2.85785	48.1788	80.8158	94.5118	62.7169
71.8439	68.1629	58.1591	76.5169	8.11052	124.967	31.2236	5.95808	156.262	49.7771	56.4012	6.2055	15.6548	45.3746	38.0753	7.21	25.3257	39.6493	44.1426	80.8449	47.9454	64.235	28.4379	55.8092	8.08593	37.687	100.21	90.0479	9.25973	21.6313	114.297	42.3873	76.9745	59.4618	44.0518	114.275	44.5446	3.01627	54.5703	21.8274	47.9615	83.245	93.7664	55.4489
71.9438	62.5227	50.2159	71.138	11.8766	118.673	26.9028	5.22794	144.661	121.268	62.6372	5.10701	13.5812	49.189	35.5336	6.66722	23.3001	41.7915	45.0685	73.4903	70.3525	57.9596	26.9163	54.5623	7.43801	44.2486	94.8972	99.1395	10.9224	32.9998	111.439	38.1692	69.8013	55.3766	44.9652	108.223	39.7165	2.45423	51.6903	27.8165	44.3798	90.8864	100.671	48.7554
72.0438	55.4165	43.0482	65.7275	13.0126	126.023	23.1213	4.57517	132.614	157.88	65.2276	4.20256	28.1619	47.7451	33.1433	6.16659	21.0104	40.7189	43.3487	89.8907	75.7769	51.359	27.1831	60.2122	6.75648	45.7548	93.6091	96.6183	11.4383	36.3158	127.811	34.1388	93.3505	50.5274	45.0303	107.551	34.1765	1.99612	64.2193	28.1626	63.6174	88.0195	96.2174	42.7189
72.1437	48.3174	36.7608	60.4506	13.9707	126.584	19.8372	5.72388	120.785	172.876	69.8029	3.45785	33.7014	43.9032	30.9043	5.7046	18.7033	37.9283	52.7449	91.1422	72.5823	45.0768	25.8081	64.1186	6.11079	48.262	88.073	91.3987	11.2691	34.8567	133.855	40.7126	98.3297	45.4923	42.7598	100.894	28.847	1.62288	68.6968	26.2221	66.6509	80.3225	93.7378	39.3328
72.2436	41.7845	31.3255	62.7933	14.3968	123.254	16.9994	5.8049	109.533	174.78	71.0803	2.84428	35.9036	39.178	28.812	5.2779	16.5091	34.3393	55.4769	85.4618	65.9945	39.3592	23.6087	61.1715	5.5184	47.2427	80.5591	83.2005	10.7099	31.6336	133.379	42.2103	95.0217	47.725	39.5549	110.075	24.0834	1.31878	81.5752	23.5088	63.0029	77.5999	93.7383	42.785
72.3435	53.932	32.6174	62.4825	13.7261	117.801	14.5558	5.44476	104.406	169.032	70.0896	2.4163	36.2112	34.3462	26.8595	4.88314	30.8271	30.503	60.7612	77.0381	58.4562	34.2704	21.0798	55.6609	4.98075	44.256	81.6737	73.7805	9.94718	27.9627	128.923	40.9105	88.3223	46.6778	36.0931	109.677	19.9788	1.07096	85.5974	20.6861	56.9569	91.0523	86.629	42.1341
72.4435	54.2654	30.5333	60.5099	12.5545	111.293	12.4565	4.92915	102.365	159.084	67.5876	2.0248	34.006	29.783	25.0391	4.51739	36.702	26.7372	60.7465	70.9006	51.0626	30.2269	18.5116	54.8634	6.27927	40.2946	85.5127	64.4347	9.23536	24.3948	122.166	38.1749	80.5316	43.8947	32.6923	109.193	22.1986	0.868958	84.722	21.7072	59.7403	90.9585	76.782	39.4755
72.5434	62.1448	27.2697	57.5444	11.2071	104.371	10.6556	4.38526	99.1973	147.095	64.1266	5.2039	30.6734	25.6487	23.3428	27.9467	38.0429	23.2137	57.7081	68.2774	88.6411	26.4643	16.0656	50.6672	6.23308	66.8202	83.1309	55.7563	8.44457	21.1384	129.153	35.7468	72.7023	57.8308	29.4926	102.526	27.2645	0.704283	84.4305	20.5138	56.4965	84.3798	66.4201	35.9638
72.6433	60.2047	31.2645	54.0321	9.85544	109.875	9.11209	3.86683	107.527	134.394	82.1146	6.05745	26.9879	21.9913	21.7625	54.4665	36.7396	20.0143	53.0956	65.6753	153.958	24.9712	13.8238	45.3926	14.9981	134.225	95.735	86.5293	7.64072	18.2516	129.403	35.5837	65.2909	62.6753	26.5468	93.4054	35.748	0.570138	81.1226	18.5211	51.0859	75.1659	56.6066	32.2216
72.7432	54.688	30.3658	67.3037	8.58438	109.849	10.3866	3.394	108.024	121.779	92.1633	5.87495	23.3639	18.8017	21.3066	67.4409	34.1196	17.1666	47.815	59.9986	190.816	22.6326	11.8196	40.0539	16.5123	165.989	97.497	94.8678	6.86222	15.7291	125.519	45.4686	58.4709	62.3412	23.8662	83.6936	40.1039	0.460976	76.2835	16.3553	45.2058	65.3509	53.7586	37.2225
72.8431	61.2214	31.791	73.7409	7.43101	106.667	10.3951	2.97186	104.135	109.709	96.5681	5.28042	20.0071	16.0451	20.38	72.5487	30.9481	14.6671	42.4164	67.6271	240.677	26.1793	10.0581	35.0661	15.8459	175.731	93.3865	134.87	6.12983	13.5415	119.222	48.5052	52.2845	59.2039	32.8331	74.2825	55.568	0.372191	70.785	14.2801	39.5672	55.9526	56.0862	37.6504
72.9431	66.7827	29.826	77.2188	6.40632	101.776	9.77158	2.59898	97.9508	98.4267	97.0323	4.56823	17.0043	13.6762	19.2624	73.1614	27.6545	14.927	44.782	66.4398	244.25	25.8566	8.5284	30.5721	14.5985	172.369	86.3579	184.478	8.70959	11.6516	111.643	47.7173	46.7147	54.6893	35.187	71.6895	56.836	0.299659	75.9169	12.3943	34.4359	57.5634	52.905	35.7767
73.043	63.5939	26.6662	77.1923	5.50765	96.528	10.5058	2.27142	92.2193	88.044	96.8397	3.87035	14.3764	11.6478	19.9588	71.2755	24.4706	14.2649	43.8991	64.1865	228.104	23.9437	7.21162	26.5948	13.2678	161.676	78.1373	306.381	9.84578	10.0224	103.515	44.9171	55.5899	49.6388	34.4483	69.1593	52.2274	0.240919	75.901	13.2111	29.8807	54.2002	60.9994	33.0765
73.1429	57.7643	37.8811	80.2939	4.72571	90.7505	18.3763	1.98439	94.849	78.5889	101.988	4.20478	12.1094	9.91524	28.2079	68.0684	21.512	13.129	41.2057	65.7982	204.832	39.6644	6.08532	23.1072	16.04	147.328	69.7072	341.879	10.1006	8.61968	95.3031	41.1772	56.3342	46.7686	32.3571	90.1604	45.6488	0.192743	73.0623	12.563	25.8873	48.695	60.1036	29.8984
73.2428	50.9639	45.8292	79.9539	4.04869	84.8375	21.1976	1.73325	92.6576	71.4594	102.813	3.97166	10.1732	8.43772	31.1563	64.2301	18.8278	11.7927	37.6133	62.0173	195.393	43.4857	5.12657	20.0639	15.766	131.619	63.8477	364.683	9.8353	7.41258	87.2949	37.1195	54.5015	42.9886	29.7647	94.5113	38.8635	0.153765	70.4305	12.4203	43.0703	42.5587	65.7966	26.6586
73.3427	44.3344	45.3455	77.525	9.65991	82.3076	34.757	1.51367	94.1309	75.8133	100.686	3.52449	12.5943	7.17909	31.5071	60.1602	16.429	14.2702	33.6868	56.0586	182.564	42.0864	4.31345	17.4153	14.6366	115.928	64.4371	350.498	9.2803	6.37418	79.6608	33.0933	68.419	48.7901	27.0791	90.9374	32.606	0.121953	79.8772	14.2751	46.7825	36.5605	63.4302	23.5677
73.4427	38.2961	41.5394	73.7818	11.8413	87.4179	39.4299	1.32181	91.3228	75.3614	96.6151	3.02835	12.9981	12.0755	30.6219	56.0862	14.3065	14.8681	33.1805	55.3023	163.977	38.6083	3.62575	15.1134	13.3372	101.046	61.4135	320.204	8.58042	5.4811	72.4936	29.2846	70.6266	49.635	24.4887	95.3341	40.9778	0.0963323	82.0802	13.9643	53.8154	44.6709	72.1528	20.722
73.5426	46.6417	36.7122	69.3233	12.1934	87.8133	49.0384	1.15423	86.2355	72.1468	91.3319	2.87872	12.355	13.5988	29.1838	52.1337	13.3533	18.5001	36.4549	63.9101	155.963	34.5037	3.04535	13.1145	16.8103	87.3843	56.6193	289.394	7.82522	4.71312	65.8362	25.7824	67.6602	47.7418	25.9619	91.7328	40.6819	0.0758393	80.228	24.2379	52.6976	45.3477	70.7005	25.5641
73.6425	50.4113	45.2892	70.1835	11.6194	85.5074	50.8764	3.8863	82.3641	67.4601	88.3537	4.39691	21.8777	13.422	27.5332	48.3685	12.1502	26.7677	36.5058	64.0935	152.047	30.4211	4.12186	11.3794	16.6862	75.1161	58.7272	255.568	7.06846	4.05294	59.6992	24.3894	68.2399	44.448	25.2975	84.6609	37.4794	0.0594504	76.2205	26.5647	48.4114	52.2591	82.7018	26.5592
73.7424	53.6022	45.0991	68.7312	15.4665	81.7264	48.7234	19.2227	77.0294	62.1055	84.0271	8.00011	27.0073	12.4507	25.8373	44.8212	10.8796	29.8892	34.7143	65.9296	164.863	38.832	4.48206	9.87367	15.5387	64.2699	56.8075	229.642	12.6863	9.91414	54.0733	38.8907	68.5084	40.5479	23.7062	82.3606	32.8008	0.046446	75.6781	25.5355	43.1741	51.8159	91.1442	25.583
73.8424	50.724	42.1778	65.8602	16.4208	77.2127	50.8568	24.1812	71.0845	64.9708	78.8987	8.78239	32.6264	18.9688	24.1765	45.6217	10.5654	29.9993	34.9301	62.2413	158.338	44.0606	7.85917	8.5671	40.0354	54.7897	60.1394	209.109	17.8632	25.0197	54.6451	44.7313	64.823	36.5026	21.7796	76.4409	27.945	0.0360853	74.1841	23.2378	37.9395	49.9694	88.1222	23.6789
73.9423	47.2935	37.6519	62.1756	15.8871	72.4112	48.8527	24.5666	65.0289	64.0831	73.3588	8.32961	33.3415	25.3395	22.5873	44.6769	9.8435	30.5269	35.1675	60.2146	144.153	43.2088	11.2132	28.8662	44.3933	46.5739	58.7997	195.054	20.1273	29.0469	53.2895	45.6355	59.6363	32.5699	19.8012	88.56	23.4549	0.0279023	74.8581	20.6014	37.4768	62.6671	80.0457	25.0467
74.0422	42.2357	56.0238	64.4219	14.6507	79.0043	44.904	23.0589	60.5642	63.4826	68.9534	12.1817	31.5295	26.6847	21.0846	42.7981	12.7223	29.3803	33.5489	56.1934	140.211	39.8822	12.4264	35.037	63.3013	39.5001	55.0386	211.651	20.6125	30.2578	50.7951	43.8466	54.0897	31.2208	23.4176	97.6626	19.5181	0.0214896	72.4364	28.4969	38.8169	64.2501	95.8993	32.3459
74.1421	43.2411	75.13	64.004	13.1429	80.4889	40.223	20.8804	55.7396	60.6482	66.6346	12.6971	28.5576	25.5582	19.6724	40.4615	13.5596	27.1606	30.9519	54.4426	142.306	35.7533	12.3963	35.059	64.5059	33.4403	59.5496	204.97	20.048	28.4317	47.6805	40.7023	48.6956	40.6451	23.8474	96.0911	16.1607	0.016491	71.4409	32.2465	36.523	60.3929	126.108	34.1897
74.242	45.5498	95.6298	61.9204	12.4366	84.1957	35.4589	18.5756	53.2965	56.6328	64.9813	11.7881	25.1937	24.09	18.3494	37.9434	13.2835	24.4679	27.9258	49.9203	138.075	31.5735	21.9302	32.5929	60.553	28.2695	62.3118	188.001	18.8992	35.5013	44.2826	36.9876	43.6665	43.8484	22.8223	93.6904	26.8936	0.0127421	68.2308	54.6326	37.3869	75.2903	145.937	33.2145
74.342	53.7666	97.8445	65.0487	12.1387	85.9905	30.9406	17.974	64.8849	52.0915	62.1602	10.3709	22.6729	21.8011	20.7001	35.4016	12.4386	21.6595	24.8058	44.4553	132.281	37.42	25.9354	29.2948	55.3843	23.8708	63.1014	173.762	20.5129	35.5765	40.8165	51.5992	39.0739	43.5134	21.1949	87.0558	33.7639	0.0100341	78.8056	59.5683	37.3903	82.818	144.008	30.889
74.4419	52.6198	96.178	69.3339	11.2491	84.536	26.8176	16.5098	78.2748	47.4239	72.8116	8.86886	20.4847	19.2744	21.117	39.6889	21.2587	18.9391	21.788	38.9387	120.287	53.4101	26.6816	25.893	50.2114	39.0045	60.2542	162.805	20.6063	33.8866	37.4157	56.8655	34.9245	41.2681	20.229	78.8631	67.082	0.00808815	81.6671	58.2831	34.6665	80.4766	132.197	28.0197
74.5418	48.0067	87.8491	70.0633	13.111	81.2696	35.3941	14.7928	82.7235	42.8665	78.1295	19.5532	27.6047	16.8019	20.608	40.8468	34.8687	23.8702	18.979	33.7767	106.553	56.399	26.6891	22.6895	45.3819	45.6851	55.6153	158.037	19.8159	30.6462	34.1604	56.8568	31.1965	38.0893	18.7592	70.4362	76.4186	0.00679559	80.1912	63.5942	31.0538	73.5748	116.726	25.0377
74.6417	42.4429	78.2012	79.0463	13.229	77.0639	37.5404	13.089	82.0141	50.4183	79.6946	72.0149	32.6118	14.5187	19.6793	40.2417	71.1528	25.3057	16.4292	29.1288	93.0787	53.7654	25.1987	19.7922	40.9725	47.1858	50.2612	153.189	18.5463	27.0438	31.0955	59.2536	27.8573	36.0658	28.2462	102.51	73.3197	0.0059992	78.1376	61.0266	27.3501	64.9841	117.219	23.4971
74.7417	36.9597	69.7874	82.4607	12.4767	72.4435	41.4675	11.5062	81.971	52.8132	78.6757	119.203	37.4746	12.4762	18.5837	38.6816	91.8642	24.7327	14.1546	25.0315	80.6872	48.9701	22.9696	17.2234	45.7019	45.6442	64.7869	140.571	18.6107	23.5733	28.2438	57.5866	24.871	33.2544	31.0648	113.717	65.4523	0.00550114	74.0972	55.4919	33.0749	56.2015	126.577	21.4275
74.8416	31.9426	64.6582	82.2676	11.3397	67.72	40.9258	10.0802	78.7855	52.1304	75.9324	128.171	44.4303	25.7082	17.4458	36.6414	97.8698	23.081	12.1504	21.4639	83.3258	43.6039	20.4598	14.9687	64.76	49.1826	69.1762	149.549	17.8853	20.4185	31.1668	53.823	22.2028	30.1474	32.4328	112.168	56.3589	0.00527071	80.2411	49.177	32.9468	47.9577	121.289	19.2097
74.9415	29.1943	57.4612	85.4082	10.0818	63.0737	43.1055	8.81506	73.9706	49.6932	72.092	120.549	45.0535	30.2824	16.3261	34.3984	95.8563	20.9225	25.8146	18.3802	78.4132	38.3688	17.9365	14.902	65.9104	57.2264	67.9332	143.556	16.7324	17.6276	43.3017	49.1222	19.82	27.0268	31.3883	104.835	47.5877	0.00513324	80.6187	43.0157	30.4945	40.5642	109.653	17.0414
75.0414	25.8326	50.0136	84.9593	8.84135	58.6052	41.5926	7.70142	73.5549	47.1784	67.6083	106.744	43.0316	30.449	15.2525	32.1122	93.3659	18.6007	32.3263	15.7266	86.0317	33.5486	15.5472	13.8229	61.848	58.9214	70.5654	131.061	15.3788	15.1915	49.3901	44.1531	17.6926	24.0469	31.7128	95.2716	39.7385	0.0049997	77.8198	37.3708	27.2942	34.1085	95.974	24.4929
75.1413	22.5046	43.0595	83.6984	7.68597	54.3668	38.3273	6.72528	76.8582	43.8748	62.8054	91.604	39.2037	28.5148	14.2364	29.873	87.14	16.314	34.4308	13.4495	83.0177	29.2329	13.3652	16.7908	62.1395	56.8952	68.3133	118.766	13.9642	17.4697	51.5841	39.2876	15.7935	21.2847	30.2375	85.245	32.9717	0.00488823	73.3833	32.3498	24.0289	28.5654	82.3901	32.7396
75.2413	25.1377	36.856	82.0237	6.64393	50.3815	38.5099	5.87148	75.7356	55.5186	57.9113	77.2506	34.7116	25.7123	18.353	27.7289	88.6752	14.1702	48.4148	11.4987	75.7513	25.4243	11.4191	33.2415	68.5341	52.8415	63.5739	105.042	12.5723	17.0357	51.3207	44.2693	14.0983	25.6637	28.0293	76.5844	35.9709	0.00482848	76.4481	27.9494	20.976	24.4495	77.0244	35.032
75.3412	30.8533	32.5506	78.6337	12.7999	46.6553	36.2774	5.12566	82.4614	60.0791	53.0829	64.4908	38.5951	30.3987	22.8764	28.5934	84.8051	12.2212	53.9819	17.7823	77.4103	28.6603	9.71158	54.2822	65.8008	52.2525	58.5175	91.5878	14.0194	26.6027	50.9959	44.7356	12.5853	26.8307	25.6051	68.0764	33.948	0.0046892	75.2796	32.0136	32.7419	31.6929	68.7093	42.1306
75.4411	52.5956	28.717	74.2583	16.2675	43.1838	32.9738	4.47434	83.0317	60.3624	48.4254	54.6459	38.0439	31.2375	24.2457	30.7061	78.308	10.485	54.4674	19.4035	72.5143	28.0374	8.23053	58.9586	65.8274	55.4943	87.1972	86.6339	30.0734	39.7772	50.7091	42.7566	11.2348	30.0007	23.2079	60.1408	30.0691	0.00435001	78.1697	31.2783	35.0466	32.8869	59.6655	65.7974
75.541	56.6802	45.0136	79.7585	16.9863	49.664	35.741	3.90575	80.1481	58.1591	69.4686	45.7473	45.6359	29.5699	24.0816	30.9384	86.7654	8.96019	52.028	18.8065	80.726	25.8496	6.95674	56.6872	61.4483	54.5262	97.9717	78.4759	67.4283	41.9247	48.9484	39.5646	10.0295	36.5451	28.6185	62.0939	25.7869	0.00387722	76.8413	28.6743	33.4114	31.0963	70.3595	73.938
75.641	66.0183	47.9217	80.9571	16.3017	51.9296	45.3359	3.40935	75.4499	54.6028	81.9188	38.9326	46.5015	29.7959	33.8071	40.893	86.6215	7.63441	48.0409	17.2478	79.5931	23.1604	32.2542	51.7662	56.0976	51.1968	98.6389	69.3929	91.4993	39.5799	46.3394	35.8811	8.95365	38.3752	29.5894	64.1398	26.7029	0.00338801	84.8659	25.5138	30.5937	54.9497	69.9517	73.8918
75.7409	64.325	73.5631	79.4109	14.9647	59.2603	51.373	2.9759	69.921	50.4023	88.2184	32.6754	43.908	27.9331	37.2645	45.1416	81.98	6.4902	43.3692	15.3615	73.3658	20.4475	44.3349	46.1209	50.8249	46.6847	93.8803	71.462	108.833	35.6499	43.2932	32.1174	7.99337	37.5522	28.515	71.2096	24.6704	29.3929	86.1037	26.87	31.3135	68.9339	66.8072	69.7701
75.8408	71.3285	112.574	76.7782	13.3867	61.7347	51.2872	2.59747	64.1417	45.9933	90.1844	27.2017	39.7339	25.2029	37.6503	46.113	75.2273	5.50811	38.5397	13.4562	65.4465	18.6277	48.4842	55.2341	45.926	41.7253	86.4734	67.5755	114.406	31.3963	43.6613	28.4983	7.1362	35.324	32.422	70.2631	21.6241	39.9175	91.9008	44.9456	29.3186	70.6835	60.2909	63.8485
75.9407	83.4558	119.153	81.6486	11.786	61.3665	58.6684	2.26711	65.9183	41.6364	89.1625	24.0801	35.0322	24.9485	39.7643	45.2471	67.7248	4.66865	33.8612	11.6729	58.2237	16.589	48.0472	55.0193	41.4606	36.7621	78.037	61.2049	155.389	27.3391	42.5245	25.1371	6.37102	32.4364	37.5674	65.6807	18.4406	41.1882	91.654	48.8693	26.3865	72.8589	52.7148	60.7051
76.0406	81.4376	112.281	82.3955	10.2722	65.406	58.8134	1.97872	64.3669	37.4807	86.1436	34.2978	30.3702	23.1782	39.4328	43.3942	62.6168	3.95332	29.5024	10.0669	50.9801	17.3233	45.1172	51.0477	37.4168	32.0496	69.489	54.1198	172.745	30.6455	44.1314	22.0817	5.6879	29.3267	37.9618	59.6944	26.8194	50.7616	88.1013	46.8332	27.211	75.2564	50.0076	57.8309
76.1406	89.8114	100.594	92.2424	8.89411	65.825	63.7278	1.72702	61.0196	33.6046	86.9595	35.4894	26.0321	20.8062	37.9586	41.054	59.44	3.34518	25.9987	8.65106	60.5998	16.4381	40.9827	45.8375	33.7632	27.721	61.3254	50.7027	175.713	29.613	43.738	30.9158	5.07799	26.2434	36.2002	53.4148	27.8043	50.6891	82.8679	42.5593	25.557	70.9991	47.5674	53.1967
76.2405	91.2474	87.9197	95.8283	7.66764	65.2492	62.3359	1.50744	56.7998	30.0426	85.245	32.8453	22.1408	18.6111	35.9947	40.3325	58.9341	2.82906	22.7028	7.41815	60.2658	14.939	36.4184	40.4943	56.5084	23.8333	53.7915	45.6919	191.956	26.9557	42.131	34.1138	4.53337	26.4835	33.5595	47.3708	25.6986	46.3483	76.9077	37.7045	23.0358	63.8589	52.7803	47.9459
76.3404	89.3643	100.847	95.366	6.59145	68.1309	69.8755	1.31603	52.2557	26.8027	81.8597	28.8496	18.729	25.2951	33.8653	41.99	55.5622	2.39156	31.0806	6.35246	55.7708	13.287	33.3477	54.1673	59.2658	20.3969	46.986	40.2848	193.492	23.8625	39.8301	34.1292	4.04701	25.3584	37.8157	44.8323	22.5279	40.4852	70.7713	39.9031	20.353	55.8501	51.1799	42.6757
76.4403	105.825	97.9633	92.3655	5.65564	67.8109	69.4235	1.14927	61.1012	23.8767	77.4308	24.6484	15.7823	29.8955	31.7288	41.6277	50.8668	2.02106	34.3126	5.43544	51.7602	11.6849	31.2891	58.9639	56.1069	17.3941	41.1735	35.0608	186.451	25.5995	37.1759	32.4369	3.61261	34.6095	37.7975	55.3359	19.2104	34.4458	64.767	37.8376	17.801	48.0004	53.8687	37.6866
76.5403	103.677	104.541	87.8469	4.84645	65.6732	65.0088	1.00412	63.6756	21.2474	75.1089	24.4521	13.2629	30.1	29.6607	40.1623	45.7257	1.70753	34.4461	4.6485	62.2492	10.2137	28.4072	67.0513	51.4617	18.5719	35.9419	41.3564	174.734	24.3346	39.2881	39.093	3.22462	38.0044	35.8588	67.1067	17.3972	28.8418	60.9654	34.2163	15.4868	40.7906	52.9162	33.1337
76.6402	94.6303	98.832	82.4971	9.29593	62.5598	58.8821	0.877819	67.5811	18.8931	71.5767	22.2149	14.105	28.2067	27.6941	38.1329	40.6224	1.44234	32.8043	17.0873	62.1614	8.89819	25.2346	65.5882	46.6998	20.2149	31.291	42.9138	160.788	21.9878	40.6868	47.5799	2.87804	38.0504	33.156	68.5671	30.7073	23.907	57.4117	30.2389	13.4353	38.2025	48.4941	29.027
76.7401	83.6809	89.6086	87.8189	19.0118	63.192	65.3003	0.767946	67.1512	25.6205	67.3145	19.3271	13.6113	25.4439	25.8413	35.854	35.808	1.21812	30.2311	30.7145	57.633	22.9762	22.0802	60.366	42.2217	20.1237	28.5962	40.7256	151.69	36.9652	40.2723	49.7614	2.56844	48.394	30.2476	65.1932	33.3421	19.6881	53.3226	48.4303	15.0661	41.9268	42.778	25.3715
76.84	82.0498	78.7911	98.331	26.7257	61.7309	64.5649	0.672355	64.5984	28.5088	62.6681	16.4257	27.3486	22.4516	24.1041	33.5067	31.3991	1.02854	27.2547	34.768	54.7904	27.2611	19.3403	61.0481	47.2242	19.0428	27.5354	36.9569	140.206	47.0249	43.4618	48.4522	2.29183	51.7302	27.3955	82.4042	31.4061	32.4006	73.017	52.1433	24.7717	40.6998	40.5113	22.1448
76.9399	74.9164	68.2004	102.159	45.8773	65.2597	60.3018	0.589141	60.6834	36.6471	57.8822	13.775	47.9079	19.5483	31.0553	31.1938	37.0179	13.1267	24.1965	39.9637	49.6363	33.6619	16.7538	60.6119	45.5114	17.4501	38.2447	32.7141	127.811	47.3986	44.0589	45.5376	2.04469	51.0939	24.7143	85.4672	27.7893	43.3578	84.0857	49.781	36.7055	37.1882	36.394	19.3109
77.0399	69.4074	58.5441	117.172	52.5391	65.3925	54.5346	0.516594	56.16	56.2777	59.9728	11.4621	55.1842	16.8792	33.2959	28.9711	38.0099	19.1011	24.3493	40.3369	43.8827	40.2199	31.4117	60.7717	41.9868	15.6463	46.7031	34.6078	115.397	43.9416	43.0488	50.0666	1.8239	48.3253	22.2468	94.2862	23.8163	65.1462	87.0216	45.378	38.7882	62.0257	40.194	16.8298
77.1398	74.2394	78.8173	126.346	53.4434	64.891	60.3315	0.453197	53.8317	65.4295	59.8237	16.5344	55.2672	17.9415	33.24	37.4433	36.526	21.9626	23.4254	37.7413	48.1542	47.4067	39.0582	79.6794	41.7706	15.8763	48.7942	33.1372	103.482	39.2439	41.0846	59.7786	1.62669	44.5273	20.0014	115.502	23.9932	69.2636	85.3873	46.1497	36.7918	69.4731	38.8968	14.6627
77.2397	70.1814	80.7054	128.534	50.6203	72.6145	62.1898	0.397626	61.1059	68.1599	68.7653	17.1694	51.7063	17.259	32.103	48.9688	33.8231	25.4904	31.6213	33.982	46.4712	47.4576	49.7326	81.7004	38.9245	27.4862	47.3826	36.722	92.3425	61.8598	43.8002	62.0093	1.45059	40.349	32.9614	118.456	45.0999	65.2011	81.3068	43.0514	33.3151	68.0517	42.7676	16.1068
77.3396	74.7773	75.0268	126.259	46.1269	74.9284	59.3654	0.348768	62.8061	67.0683	73.0304	15.9145	46.5344	15.7944	34.6195	56.2983	30.6241	26.0631	34.7223	29.9544	63.4178	44.2149	52.8083	76.7497	35.5138	32.739	44.1774	35.8886	82.1094	66.0352	44.0948	60.116	1.29333	41.0836	37.1036	115.378	49.6018	57.8597	76.0367	38.6313	29.5015	62.4821	48.0561	15.9356
77.4395	70.5869	66.7844	121.231	41.0825	74.0879	54.3733	0.305737	61.3323	63.8085	74.014	15.7539	58.9144	14.0557	39.5929	58.6317	50.1853	24.9724	34.7608	27.6476	87.6876	39.823	71.1946	69.3292	58.7335	34.0852	41.7211	33.0727	84.7126	62.6536	42.8963	56.105	1.15291	40.6031	37.0706	124.716	46.9579	49.6893	70.3104	40.9001	25.8314	55.3247	46.8486	14.9693
77.5395	63.3912	83.8468	114.609	36.0745	71.471	48.6	0.267809	58.1453	59.4223	72.7477	34.4304	61.336	12.7366	40.616	58.1375	60.0416	23.0218	33.049	29.5072	139.81	35.2544	97.494	61.4337	61.4791	33.1257	38.2529	29.5328	82.7479	56.5628	40.8198	59.3131	1.02752	38.4166	45.194	121.656	63.5349	41.8462	64.5475	42.5164	22.4854	66.8761	42.7388	13.9727
77.6394	55.625	83.9658	107.17	33.7618	67.9154	42.7849	0.234411	82.7403	55.0715	69.9892	39.1062	58.563	11.269	39.7425	56.098	62.0384	20.7015	30.4232	32.2308	178.763	30.9265	106.472	53.9035	58.1698	30.8935	34.4255	25.8985	78.2194	49.8718	38.2699	58.0785	0.915572	35.4052	52.0591	113.068	64.5363	34.815	63.875	40.0249	19.5118	73.0157	52.1911	12.7035
77.7393	61.8759	89.4942	106.022	44.7864	63.9269	37.2997	0.205026	93.2645	59.8326	66.2915	37.5825	55.6292	13.7317	38.004	56.5179	60.984	18.3022	32.9153	39.3804	246.066	26.9963	105.439	47.0525	53.3448	35.93	30.6068	40.6893	72.392	54.1606	35.5093	54.5224	0.815628	41.5862	52.4862	102.441	59.1253	28.7412	61.1239	36.0713	16.9026	70.7128	59.2448	11.3683
77.8392	59.3385	86.7462	102.284	47.4969	59.807	32.3103	0.179212	95.5369	60.2443	72.4956	33.6312	52.6613	13.9917	35.9153	55.0319	57.2169	15.9889	32.6954	39.9127	279.964	23.5022	98.9682	40.9598	48.4069	40.3608	30.8439	44.7583	66.0515	51.727	32.7059	49.8982	0.726406	47.9505	49.9976	91.5011	64.8828	23.6081	57.3356	31.8239	14.6282	67.6921	58.0023	18.1671
77.9392	53.6636	78.7372	97.0168	46.1217	55.7316	46.8615	0.15658	95.5875	58.1231	74.8076	29.026	47.7283	13.1904	33.7307	52.5397	52.2277	20.8585	30.9384	37.4179	281.713	20.4301	89.9611	44.2416	43.7664	40.8436	29.3754	43.6036	59.6737	46.8396	29.9642	44.9316	0.646763	53.945	46.3254	92.659	70.6214	19.3281	64.929	28.5773	12.6527	62.2252	53.0305	22.1541
78.0391	47.2472	75.2198	90.9338	42.6195	56.306	52.7326	0.136768	102.085	54.6188	74.4208	24.5576	51.0507	11.9393	39.2673	49.5681	51.2736	22.4226	34.3883	33.7262	319.366	17.745	79.9798	42.445	39.5208	39.0418	27.0686	40.1165	56.3974	41.3602	27.3465	40.0288	0.575653	54.6507	42.3087	87.724	66.5848	15.79	66.6729	26.6547	10.9401	55.1352	73.6656	25.0735
78.139	41.0586	80.7207	91.1788	38.2799	55.0111	52.4823	2.15316	101.771	50.4509	72.2146	20.5408	49.4039	10.558	44.2325	46.4223	48.0713	22.0763	34.6418	29.7466	312.122	26.1013	70.0226	38.7216	35.6749	36.9244	24.4313	38.0413	52.1887	36.0656	24.8868	35.4046	0.512131	52.4439	38.3423	80.2745	58.9441	12.8813	65.1435	35.1208	9.45705	47.7765	82.1941	28.2099
78.2389	53.429	76.4805	88.7396	33.7918	52.687	49.712	8.68474	97.6718	46.062	68.9364	17.0658	47.9116	9.20651	52.6351	43.2759	43.8601	31.5616	33.0585	41.5879	286.523	33.0683	60.6362	34.4821	32.1967	33.834	21.753	60.9048	54.4467	31.2469	22.6009	31.1603	0.455367	48.7563	34.601	79.5068	50.5293	10.4986	61.8753	35.9198	8.17381	50.4896	103.92	28.2089
78.3388	53.8869	68.6958	92.2472	29.505	49.8423	45.3291	10.7628	91.6196	41.7169	68.8081	14.122	44.0334	7.95867	54.84	40.3813	39.3425	35.0976	30.506	59.7152	267.639	33.6964	58.1559	30.3331	29.0554	30.3437	19.1915	67.3293	53.5223	27.5988	20.4927	33.1796	0.404634	44.4374	31.152	74.605	43.1575	8.55136	57.7749	39.4439	7.06402	48.1622	106.052	26.6453
78.4388	72.1321	81.8857	91.8337	30.4454	46.7827	50.0559	29.1801	84.7115	37.5673	66.9254	11.6576	39.2009	6.84256	54.0489	47.1456	34.9025	35.1562	27.5276	134.65	240.358	31.6408	53.5383	26.5136	26.2196	26.8017	16.8261	65.7323	50.7938	24.071	18.5585	36.814	0.35928	39.9796	28.0106	67.9449	52.7748	6.96251	53.3708	44.0221	6.1048	47.8421	119.21	24.3902
78.5387	73.3372	89.9991	88.96	29.0475	52.9771	49.3957	34.7217	77.592	33.6936	63.905	9.60833	44.4483	5.86247	51.8713	49.4446	30.7374	33.2907	24.4545	159.286	238.748	28.6094	49.2457	23.0971	23.6603	23.41	14.6894	60.5417	47.1335	20.859	16.7903	36.9294	0.318731	35.6575	25.1678	72.1175	51.9213	5.66744	48.9662	43.9671	5.2759	44.2517	116.233	21.9156
78.6386	67.973	86.0615	86.3026	26.5788	54.9848	46.0855	34.6309	73.1896	30.1316	60.1937	7.91058	44.2049	5.01143	49.1129	49.2105	26.9358	30.463	21.4807	159.504	233.538	31.6533	44.1321	20.0849	21.3508	20.2768	12.7876	54.0444	45.8137	18.0152	15.1781	35.1515	0.2825	31.6143	22.6045	75.0152	46.8946	4.6125	51.6875	40.6987	4.55965	39.3522	106.045	19.4688
78.7385	67.506	77.6339	82.1741	26.5787	54.5453	41.6518	32.2465	67.9125	26.8895	56.1119	16.7199	41.2002	4.27739	46.1731	47.5861	23.525	33.6015	18.7118	148.672	228.899	34.1019	51.4612	17.4489	19.2667	17.4509	11.9187	47.3842	44.2379	15.5319	13.7105	34.3984	0.250145	31.663	20.2978	71.9226	40.6272	3.75347	51.7082	59.8874	3.94085	55.0665	93.3066	17.1711
78.8385	61.9694	68.0881	77.2325	26.4321	52.722	36.9249	29.0873	65.7584	29.1894	51.8849	18.8784	36.9947	3.64687	43.246	45.2445	20.4988	34.0821	16.1981	133.589	210.647	32.7801	52.6032	15.1512	17.3858	14.9447	10.8414	41.0999	41.5156	20.203	12.3767	32.2809	0.221266	30.1884	18.2241	66.254	34.4212	3.05409	49.7972	63.1539	3.40626	65.3589	85.379	24.7081
78.9384	54.9464	58.8572	96.1762	24.742	50.1614	32.3367	25.8258	62.0226	31.0302	47.668	19.7603	33.019	8.13872	40.4231	42.5786	17.8335	32.5077	13.9554	117.617	203.194	30.5061	50.285	30.9191	15.6884	12.7492	9.71058	35.4149	39.7433	20.5037	11.166	29.537	0.195506	27.9545	16.3611	78.9795	28.7996	2.48488	59.1375	59.7996	2.94469	65.5959	75.2497	27.0931
79.0383	47.9163	50.4875	105.383	37.9867	47.2537	44.156	22.7435	57.5484	30.8795	43.5655	23.3463	49.2766	9.7303	37.7435	39.8149	15.4978	29.8833	11.9793	102.339	190.559	46.0376	46.1972	38.9594	14.1565	10.8434	8.61039	30.3914	37.0908	19.0664	10.0686	29.9201	0.172544	25.4132	14.688	80.1789	23.922	2.02169	69.2202	54.0402	10.3334	75.2947	64.8739	26.78
79.1382	49.7159	43.128	108.191	42.2109	45.7668	57.0178	23.7722	52.8348	29.5823	40.5815	22.7583	54.2887	9.8415	35.2213	37.081	13.4576	30.8351	10.254	88.4217	173.281	49.3444	41.3668	39.4604	12.774	9.20037	7.58316	26.0137	39.9458	17.0559	9.07542	28.6349	0.152109	22.825	13.1856	75.9996	19.786	1.64489	72.1742	47.7423	12.5259	75.6504	55.1716	25.1401
79.2381	46.4528	36.7576	114.932	43.3135	43.5987	59.9992	22.5809	48.1694	27.6717	37.4969	24.9645	53.2862	21.788	32.8576	34.4459	11.6799	29.6964	8.75787	76.0726	175.14	50.9824	39.5165	43.6449	18.2875	7.79154	6.64687	22.2307	47.9379	14.9724	8.17858	26.5189	0.13396	33.099	13.8515	69.59	16.3239	1.33845	72.8032	41.6937	12.4871	70.3867	67.9235	22.9303
79.3381	41.5252	44.235	127.499	41.2081	41.1043	62.3308	20.564	43.7108	25.4791	34.4251	23.6634	52.297	26.8986	30.6476	35.6978	10.1334	27.4643	7.46724	65.2787	182.156	48.1591	37.1098	54.052	18.8055	6.58844	5.80578	18.9785	59.1321	18.534	7.37024	24.0625	0.117888	37.1227	13.4432	71.4672	13.4472	1.08912	77.7535	36.1915	11.5619	62.8083	68.6488	20.5587
79.438	36.3565	43.6906	131.797	49.7114	56.3733	59.7339	18.3469	39.5393	31.5088	31.4424	24.7417	48.3888	27.5435	28.584	35.3017	11.5296	24.7487	6.35823	55.9274	171.943	43.6709	33.7109	54.4447	47.2392	5.56425	24.9064	16.192	63.1894	18.5249	6.64302	21.5461	0.103705	37.5532	12.573	75.79	11.0674	0.88622	77.5686	31.3145	10.5577	54.6649	68.0321	25.1183
79.5379	31.5064	40.9606	130.756	57.1324	63.4605	56.2962	16.1985	41.2747	33.7566	28.5983	25.7396	51.259	26.0284	26.6579	34.0076	11.6528	21.9125	5.40826	47.8693	162.154	38.7976	29.9577	50.76	91.5168	4.69454	33.8008	13.8093	62.9487	17.1148	11.065	19.1229	0.0912478	45.1305	11.5396	73.3081	26.4297	0.721179	74.5729	27.048	9.38785	46.8359	69.8819	25.9977
79.6378	32.1695	36.608	126.38	57.3055	65.6746	51.183	14.2237	52.874	36.6799	45.8966	23.8754	49.3706	23.5895	24.8606	32.2563	11.1021	19.1629	4.59643	94.1569	148.745	34.0989	26.2204	45.6865	98.1175	3.95767	36.7922	14.369	60.2296	15.2618	27.6006	16.8706	0.0803536	47.1156	10.4856	67.8389	46.702	0.586896	83.2347	23.3413	8.23655	39.7199	67.102	24.9949
79.7378	38.7469	31.9551	131.396	65.9322	65.0437	45.5422	12.4537	64.56	36.9291	56.4232	20.9951	57.1724	20.8739	23.1836	30.3055	19.4847	16.6092	3.90391	108.623	160.469	29.7961	22.7013	40.4096	93.4723	3.33477	36.4821	16.0951	56.1868	13.3755	36.8719	14.8221	0.0708867	45.9623	9.47617	102.887	56.4793	0.47752	108.933	20.1324	7.1761	33.457	68.1788	70.3034
79.8377	51.1423	27.5529	135.557	66.163	62.8073	39.9788	10.8872	68.5879	35.6227	113.812	17.9506	57.3929	18.2068	21.6185	28.3035	34.5708	14.3017	3.31409	107.718	153.803	25.9544	19.4989	35.4232	85.9113	6.56784	51.0641	20.0262	51.5436	11.6197	97.616	12.9851	0.0627352	43.1551	8.53841	112.955	55.3567	0.695677	129.792	17.36	6.22903	34.4938	92.7857	108.33
79.9376	51.7914	34.8686	134.322	62.2285	59.7193	34.7896	9.50989	68.1899	35.0643	168.78	15.1078	54.5198	15.739	25.5276	26.3342	40.6511	18.8283	2.81232	99.9282	155.392	22.569	16.6495	30.9062	78.0182	8.08582	60.6868	20.4842	46.743	10.0485	166.573	11.3529	0.0557189	51.1418	13.5242	110.926	49.9111	2.35436	136.394	14.9672	5.39648	49.2256	101.32	121.269
80.0375	47.9264	43.2273	129.721	56.4752	56.2341	30.1007	8.30307	65.3392	42.7077	201.631	12.5996	49.5137	13.5289	27.6127	24.4431	41.6937	20.3118	2.3858	90.2621	144.832	19.6065	14.1532	26.898	70.5557	16.2484	62.6739	23.1491	42.0482	8.66912	203.636	9.91186	12.6681	53.0644	15.0746	103.446	43.2016	2.88935	168.615	12.9033	4.67052	52.7491	105.769	120.996
80.1374	58.9612	43.1158	123.828	50.1747	52.6228	25.9449	7.24754	61.2306	48.5417	218.629	18.1381	43.755	11.5869	27.6739	22.6535	40.0428	28.9757	2.02347	79.7097	129.927	17.024	11.9901	23.3783	63.7142	20.0957	60.4876	26.3356	37.6069	7.46946	219.995	8.64506	62.2951	53.1684	18.0896	93.8965	36.5839	6.6641	184.3	11.1236	11.4324	50.6485	99.7971	114.155
80.2374	58.4727	39.6369	116.59	43.9892	49.0439	22.3062	9.01697	56.5789	51.9546	224.435	22.7973	51.6606	9.90024	26.7782	20.9755	37.1933	32.1965	4.48135	69.4799	140.768	14.7773	14.3558	20.3045	57.5067	21.2764	56.1897	28.4728	33.4945	6.43082	223.155	7.53477	80.2471	50.7038	26.0533	100.866	30.6	7.77021	221.372	10.7013	13.2943	46.004	89.4759	104.423
80.3373	53.645	35.0925	110.386	39.0627	56.0115	19.1454	9.12811	79.8023	51.8938	222.501	22.7075	54.423	8.44594	25.4612	19.4112	33.7406	32.2365	5.66083	68.9723	135.155	12.8251	30.5283	17.628	51.895	20.8698	50.9884	29.6545	29.7409	5.53367	218.125	6.56371	105.693	60.0809	28.3026	98.1238	40.8417	7.59982	257.117	11.6852	13.0668	44.3424	106.646	93.7895
80.4372	51.1508	36.5297	115.269	36.1389	80.3809	16.4132	25.8782	90.6176	49.8257	215.369	20.6628	52.2722	31.7101	28.7523	21.7635	30.1532	42.1986	6.05184	64.0172	161.963	11.1298	37.6968	26.3725	46.8281	19.5745	45.5748	28.1912	26.349	14.9784	208.234	5.71576	119.595	62.3369	27.8682	91.0702	41.3174	6.87831	294.756	11.2168	12.0228	40.3624	113.028	83.2956
80.5371	51.0336	35.5485	115.067	32.4819	91.9705	14.0592	30.963	93.154	46.6773	204.9	17.9913	47.7763	53.5421	29.3442	22.4008	26.6835	45.4228	5.97327	57.3916	168.054	9.65804	39.5214	44.3458	42.2552	23.3559	40.3284	26.83	23.3056	38.5949	195.672	4.97623	118.957	60.61	26.2499	82.4477	38.3576	5.97376	321.403	10.3702	16.0545	39.4606	107.397	73.4528
80.6371	50.599	32.3244	113.439	28.6861	95.9336	12.0352	30.9403	90.9761	43.0271	192.441	15.2972	42.3872	60.3535	28.6437	22.0731	23.4578	47.5516	5.63059	50.465	167.654	8.38067	38.3102	48.4834	41.2623	24.3321	35.4427	24.3849	28.971	44.931	181.865	8.14544	112.081	56.7973	24.182	73.6115	33.6987	5.29693	324.035	14.5797	22.6078	36.1957	96.6562	64.4797
80.737	56.1883	34.616	109.186	40.5847	95.4306	10.297	28.8339	86.2535	39.2298	178.96	12.8321	36.8974	68.1259	27.3566	21.2235	20.5296	46.1605	10.4905	65.3902	181.644	7.27214	35.5002	46.7338	38.2289	23.6534	31.002	21.605	31.0637	43.9994	167.726	9.43946	114.642	52.0303	22.0177	84.716	28.7702	4.54647	313.397	15.1898	24.556	38.3942	84.375	56.4369
80.8369	53.8509	34.1948	103.397	43.9845	92.3934	8.80556	26.0196	80.294	35.4963	165.139	10.6798	31.7146	67.3068	25.8354	20.1119	17.9114	43.7028	12.7412	67.6543	207.339	15.0093	31.9699	42.727	34.8127	22.062	27.0283	18.8588	31.4525	40.284	153.826	10.9777	109.913	46.9699	19.9208	84.8304	40.0142	13.5866	295.876	14.3127	23.5406	36.6912	73.6709	55.1924
80.9368	63.2475	40.9198	96.8041	42.9741	87.9975	7.52663	23.107	77.8583	31.9462	151.451	8.84717	27.0249	62.4681	24.254	18.8893	15.5936	39.9873	13.3903	64.0413	211.136	17.2006	28.2417	38.0902	31.5143	20.029	34.5759	16.3144	30.3884	35.7576	157.641	11.2562	101.774	41.9898	17.9612	94.6597	40.9713	117.457	282.05	12.9048	24.9813	46.9136	78.3419	51.5137
81.0367	66.6477	45.1741	104.094	39.8447	82.953	6.43073	20.3517	73.4977	30.2909	138.213	7.30851	27.7055	56.0437	22.6968	17.6421	13.5555	35.7782	13.0928	58.0198	197.477	16.9306	24.6136	37.1116	40.209	17.8467	41.2239	14.0358	28.527	31.2577	162.708	10.8457	92.6163	37.2893	16.1634	93.6	40.7787	230.215	273.986	11.3882	26.2666	48.4429	81.541	46.8263
81.1367	62.6484	62.0821	117.652	35.8587	77.6835	5.49208	17.8473	74.0503	28.1471	125.627	6.02712	52.7139	49.292	23.0209	16.4188	11.7717	32.1897	12.2699	63.8562	177.464	25.2935	21.2438	41.2726	40.0243	15.6901	43.4785	12.0344	26.2798	27.1118	220.218	10.0864	89.2205	32.9636	14.5301	87.5883	37.0247	316.795	259.347	9.94011	24.8616	45.696	76.831	41.8962
81.2366	56.1554	63.8748	122.855	62.5658	72.4369	4.68867	15.6152	71.5027	25.8043	113.812	4.965	61.9278	42.8317	22.4071	15.2458	10.2155	28.4723	11.188	62.1176	156.227	27.0382	18.2046	40.0414	37.3052	13.6579	58.6332	10.2967	23.9013	23.4221	339.38	9.17784	91.8003	29.0467	13.0541	79.651	32.1634	328.232	241.647	8.62645	30.516	42.4409	68.8329	37.1188
81.3365	49.2305	59.4995	133.019	77.7922	73.6505	4.00152	13.6454	75.4424	23.4382	102.828	20.1248	62.5518	41.4736	21.3742	14.9976	8.86064	24.8844	10.0123	57.0749	142.732	25.9057	15.6702	45.3561	34.0401	11.8005	63.676	8.79857	21.5441	28.4788	428.492	13.259	91.3728	25.5379	11.7241	71.2953	27.2908	305.401	222.929	7.46366	40.7126	37.8318	59.9258	32.6824
81.4364	42.6913	53.0142	135.643	87.454	72.2194	3.41414	20.4802	74.7306	21.1515	92.6955	24.6116	58.79	38.0876	20.1797	27.708	7.68259	22.7708	8.84162	50.8844	146.603	43.5254	13.4017	44.3032	30.8357	10.1377	63.0652	7.51253	19.2959	29.8925	536.355	15.7499	86.1185	22.4177	10.5276	63.24	22.8528	269.326	204.431	6.44714	41.8095	32.9051	67.4684	28.6615
81.5364	45.5146	46.2045	133.437	91.938	69.3204	2.91257	21.8825	71.4519	28.0057	83.404	31.2446	60.9783	39.1545	18.9481	33.8784	6.65859	20.3753	7.73233	44.5993	137.637	49.1032	11.4061	60.7107	30.7307	8.67089	59.4704	6.41157	17.203	28.1743	617.276	16.2999	87.5063	20.6092	11.5911	55.7984	18.9912	230.448	200.691	5.56421	39.6264	45.5686	65.8274	25.0702
81.6363	46.3365	39.808	135.49	88.5284	71.7473	2.48479	23.4333	86.2617	35.9585	89.2976	31.2245	58.1099	37.0716	19.5869	36.2534	5.76827	17.9523	6.71351	38.7022	123.922	48.0501	9.6718	63.0595	28.653	7.39104	54.47	5.47063	15.2858	25.3572	724.944	15.7812	83.2497	18.6485	11.4771	49.7042	15.7117	193.632	191.155	4.79989	35.868	65.3137	60.0782	21.8917
81.7362	44.0815	34.0859	132.931	81.4249	71.0635	2.12039	22.478	91.1935	39.1519	90.9584	28.4565	58.8843	33.6328	21.1695	36.4624	7.91197	15.6439	5.7972	33.3845	109.202	47.4876	8.17799	59.5574	26.1479	6.28315	48.9785	4.66727	13.5488	22.3231	768.303	14.7153	76.7941	16.6981	18.9603	52.2701	12.964	160.86	179.108	4.13942	31.7556	70.0844	52.8715	27.8649
81.8361	39.7252	39.9841	127.536	76.1889	68.6245	1.81017	20.5643	90.4273	39.4666	89.707	24.7974	55.4377	29.7785	21.2025	35.4704	8.61406	13.5226	15.9593	28.6933	117.87	43.9874	6.89971	80.0918	23.6871	5.32947	43.5098	3.98176	11.9876	19.4344	770.89	13.4096	93.6603	27.4882	21.3559	58.9684	10.6799	138.058	174.527	3.56921	27.8021	67.3362	54.1873	36.3343
81.936	34.9165	39.1485	120.506	68.9373	65.2537	1.54592	18.3891	86.5135	82.5518	86.5139	21.0933	50.0809	25.9819	20.5023	33.846	8.52418	11.6187	20.9638	24.6066	112.997	39.5041	5.81121	82.7415	25.9408	7.46935	38.3366	3.397	10.5921	25.965	748.406	14.7721	109.243	32.0599	21.3426	58.5731	8.78984	137.702	175.423	12.575	25.8908	61.1821	50.6837	38.5399
82.036	30.3175	42.7964	145.069	66.6691	61.4479	1.32076	16.2546	80.9955	147.242	82.8033	17.6979	44.1072	25.9347	19.4806	31.9221	8.02412	9.93743	22.7747	21.0733	109.273	34.9197	4.88775	77.972	30.7394	9.03078	33.5897	2.89826	9.35005	26.5542	711.257	14.7674	109.904	33.0296	20.2475	57.2335	7.23011	133.253	169.372	16.1409	24.6988	54.3667	45.2247	37.503
82.1359	26.1634	58.7309	156.431	61.4672	57.7115	1.12881	14.2814	74.7956	178.902	78.1239	14.7302	52.1877	24.1974	18.343	29.8915	7.33508	8.46973	22.6724	18.0323	100.55	30.6085	4.10659	73.5885	30.0671	9.46533	29.3165	2.47288	8.2477	24.7662	666.281	25.3815	104.091	35.9408	18.7221	72.2209	5.94511	127.265	159.737	16.3779	30.3745	47.1952	39.2787	34.9084
82.2358	22.5082	60.402	159.143	55.1331	59.5116	0.965133	12.5078	68.4549	190.21	72.9107	12.2017	57.3341	21.7738	17.191	27.8637	7.91093	7.19924	21.4832	28.0395	102.703	26.7078	3.44733	71.3569	27.8705	9.23235	25.5178	2.11003	9.4583	22.1809	617.913	29.8089	95.8065	35.8221	17.0816	74.8609	4.88752	113.794	165.12	15.2637	30.4239	40.368	42.4107	31.6817
82.3357	34.5661	67.6844	156.321	52.6077	58.8243	0.825855	10.936	69.3039	189.302	67.4727	10.0781	56.1991	19.1849	16.0726	25.899	7.78817	6.10638	19.7328	30.6406	96.1876	23.2466	2.89201	75.0979	25.3831	8.62899	37.7643	1.80047	9.77157	19.4792	568.975	30.6955	86.9162	44.131	15.473	71.6589	4.01759	98.1527	161.914	13.6903	28.2266	36.0645	46.6761	28.3191
82.4356	36.4028	65.1935	150.09	48.1389	56.7371	0.707507	12.3601	68.8887	181.361	62.0246	8.30959	51.961	22.4141	27.2656	24.0285	7.306	5.17087	17.7494	31.1657	86.498	20.2065	2.42496	71.3098	22.9783	7.8443	42.3369	1.53625	9.5527	16.9373	553.005	29.6378	78.2575	49.5453	13.9608	65.9555	3.30228	98.2752	158.493	12.0491	25.2934	44.7897	45.1018	25.0749
82.5356	37.6199	59.0055	141.89	42.9826	53.911	0.606647	17.054	72.6242	169.663	56.7119	12.6148	46.4297	22.4633	31.6333	31.3106	6.66078	4.37311	26.9286	32.4523	76.4312	17.5507	2.03261	68.128	24.9769	6.99565	42.5808	1.31074	9.03478	14.6517	537.666	27.59	70.1788	57.9963	12.569	59.4366	2.71426	89.9761	150.706	22.9811	22.2805	45.7537	40.9555	22.0695
82.6355	37.4796	55.8327	135.776	37.8018	50.7447	3.22763	17.8145	74.9343	156.249	62.2013	13.4457	40.6049	28.4855	32.6353	34.376	9.17108	3.69482	30.8246	31.1754	77.0428	15.2372	1.70313	62.0325	23.8857	6.15373	43.1104	1.1181	8.365	12.6407	511.478	25.1146	62.7987	59.8477	11.3022	69.6173	12.591	78.6508	140.815	37.2233	19.4553	42.9291	35.9382	19.3493
82.7354	34.4507	55.69	134.025	38.1236	47.4752	4.34218	16.9174	73.3347	142.368	66.3637	12.6009	35.0115	29.4575	32.0158	35.0217	9.99758	3.11944	31.5108	28.6226	71.733	13.7247	1.42626	55.4973	21.9809	5.35917	41.1587	0.953567	7.63466	17.1319	479.459	25.294	56.1292	58.0189	10.1559	70.1973	21.5939	66.9472	149.055	43.7246	30.3316	68.8489	55.5829	41.2478
82.8353	41.4588	57.2383	139.174	35.9503	46.7564	4.63749	17.5649	69.6156	128.761	67.4515	11.1382	29.8997	27.9706	30.6521	34.3126	9.89796	2.63227	35.8131	34.6748	93.3821	12.1504	1.21874	63.7044	19.9697	4.63292	37.986	0.812918	6.89921	17.5931	463.214	25.7878	50.1363	54.273	9.12216	66.3218	26.0827	56.0708	148.017	43.1011	32.4568	76.3245	71.3223	53.9425
82.9353	50.9077	53.2946	138.459	32.6773	50.5339	4.50581	16.6387	64.8576	115.844	66.4273	9.54937	39.4665	25.4162	28.9833	32.8778	9.32003	2.22092	36.4825	55.8269	95.7364	10.6585	1.03597	72.2322	36.196	4.47793	34.3267	0.692657	6.19078	20.7338	438.796	24.7705	44.7679	49.6598	8.22841	85.6693	28.7804	46.4855	150.574	39.6688	30.938	90.5172	82.3291	57.277
83.0352	53.7367	70.9831	134.066	29.0609	51.2317	4.16881	15.1326	61.0621	103.834	65.3039	8.04876	46.8779	39.9374	27.227	31.0862	12.7049	2.06149	35.0448	61.5602	89.808	18.9235	0.87736	70.5821	38.438	6.28514	37.8314	0.589835	14.2399	20.3906	427.041	22.9953	39.9667	44.7914	8.1668	89.5235	27.2812	38.287	146.363	35.3646	28.077	101.421	86.0849	55.7639
83.1351	50.5453	72.3777	127.482	26.4542	50.1517	3.74984	13.4917	56.5911	93.2813	62.8368	9.19712	47.5709	53.4834	25.4889	29.1522	16.398	1.86235	32.4761	59.9324	88.6326	21.0651	3.82393	69.044	36.5199	6.99959	54.6568	0.50196	18.316	18.7057	446.857	20.9026	35.6768	40.0132	14.2568	86.0151	24.214	31.3998	170.295	31.0289	24.8896	102	81.2869	51.9202
83.235	45.32	77.5131	119.704	29.4804	48.0886	3.31538	11.9072	61.6302	83.5221	59.523	31.8306	52.7519	56.3702	23.8181	27.1984	33.9322	1.65212	29.3901	71.8902	81.7331	20.5086	11.7092	63.5478	33.5366	7.05321	60.7974	0.42694	19.925	16.6222	477.96	18.7428	31.8456	38.0106	16.2664	79.323	56.9092	25.6791	177.072	27.0006	26.6206	94.9494	72.9105	47.1286
83.3349	39.7369	73.3835	116.324	29.1702	45.5246	2.89947	18.5205	62.0641	80.762	58.3065	62.77	51.9336	54.0121	22.2352	25.2926	41.3302	1.8521	26.1626	75.0475	77.3786	41.0906	15.382	56.8385	30.4468	6.72704	60.9226	0.362969	20.04	14.5405	482.102	16.6526	28.4249	35.1101	16.3391	71.5598	65.0514	20.9617	174.186	23.3929	25.3707	84.75	82.728	42.13
83.4349	34.4613	65.8898	110.929	27.2279	46.4972	2.51791	19.9652	63.6904	76.0015	66.0394	70.0093	48.1342	49.3231	20.7465	36.4826	43.0294	1.86273	23.0155	77.7599	69.9561	46.8394	16.5367	50.1123	27.5324	21.369	60.9555	0.30848	19.2853	12.618	469.588	15.953	25.3714	31.8579	15.5374	73.5117	65.8748	17.0898	166.107	20.2202	23.0239	73.774	80.9784	46.7468
83.5348	37.7653	73.6095	109.19	24.5975	58.0912	2.17631	19.2018	73.7661	70.2703	69.5552	66.8139	43.0747	43.8389	19.3516	41.5452	41.6539	1.76738	20.0711	97.5991	61.7803	46.0134	16.2444	43.8541	24.8626	28.668	57.8164	0.262163	18.0581	10.9039	451.427	22.9807	22.6459	39.2587	14.3836	78.6958	60.2718	13.9217	172.97	17.456	20.4113	63.214	74.0303	46.4562
83.6347	36.0225	70.8212	104.988	21.7891	63.0327	1.87508	17.5886	76.5408	64.2022	75.2713	59.5882	37.7074	38.3404	34.6647	47.8242	54.6307	1.61835	17.3894	99.876	53.8788	42.5049	19.268	38.2275	22.4409	31.3909	53.1488	0.222922	16.6077	29.5281	427.209	25.6052	20.2132	41.4179	13.1303	76.4395	55.981	11.3347	173.371	22.4387	17.8838	53.6119	71.5472	54.0981
83.7346	32.5006	98.6319	107.754	24.719	64.0361	1.61214	15.7378	75.1369	58.177	77.1798	51.3355	32.5342	33.1987	40.7284	49.8334	58.5494	1.44767	14.9913	94.0602	46.6636	38.12	19.8489	33.3498	20.2516	43.3499	47.908	13.9477	15.0874	38.6251	399.028	25.8551	18.0421	40.6224	16.996	70.8899	49.1933	9.22528	206.256	22.7784	15.5745	45.1584	65.9493	54.9069
83.8346	28.5824	101.858	107.17	34.7559	62.7634	1.38405	13.9155	71.4573	57.5041	76.4587	43.3878	41.3699	28.5661	49.3235	49.4265	57.5164	1.27432	12.8748	84.9858	53.2439	33.6713	19.0563	29.0237	18.2748	47.9932	45.2339	19.3364	13.589	39.2594	369.298	28.702	18.9384	46.0121	17.8654	64.1513	42.0037	7.50676	226.398	21.2328	13.5208	37.8625	58.3673	52.2673
83.9345	33.5667	95.0276	103.754	37.5934	60.2287	1.18706	12.2284	66.651	65.4758	73.9751	36.2688	43.1419	24.481	54.2021	47.6993	53.9431	1.10906	38.0958	75.0608	66.5499	29.5019	17.5542	31.6368	16.4906	48.2109	42.0919	20.513	12.1647	36.5232	339.547	28.7986	18.2743	46.7609	17.3436	57.2628	45.5393	6.10748	285.131	19.3545	11.7188	31.6455	50.446	48.0566
84.0344	38.2287	84.7326	103.288	36.6976	57.0467	3.9148	11.8442	61.4017	67.5228	70.3625	30.1215	41.2256	20.9255	54.6925	52.533	49.2269	13.5549	50.5911	65.4318	77.6855	25.7355	15.7468	34.8159	14.8803	45.883	38.2365	40.9246	10.8417	43.1413	335.07	27.4149	16.974	44.949	16.223	50.7116	42.8691	4.96849	330.92	17.173	10.1485	26.392	42.9691	43.2969
84.1343	50.0109	73.877	100.21	34.01	53.5868	5.04075	10.8847	70.9538	66.0619	66.0799	24.9192	37.5688	17.856	53.097	53.6028	44.1601	20.3712	55.1998	56.5969	76.7542	22.3962	13.8729	33.644	13.427	42.2162	34.2007	47.5712	9.63163	42.4589	321.864	26.519	15.4712	41.8303	14.8906	44.7022	37.9207	4.04153	350.975	33.1135	8.78499	21.9778	51.0268	38.5275
84.2342	50.5167	86.5069	95.4186	30.6003	50.0679	5.299	9.75521	73.5452	62.6291	61.4557	20.5672	33.2701	32.7818	50.571	52.5637	39.1766	23.0373	57.7828	55.5622	70.8165	19.4646	12.0675	30.7955	15.8895	37.9695	30.2784	47.4154	8.53645	39.9817	312.78	34.2324	13.9646	38.1486	13.531	39.2969	32.4935	3.28728	354.972	37.0554	7.60299	18.283	50.8704	34.0173
84.3342	46.6985	91.7164	93.5868	27.0421	46.6165	5.10831	8.63297	106.757	58.1897	56.7212	16.951	28.9271	37.6913	47.6907	50.3929	34.4994	23.2671	56.375	97.3037	64.0372	16.9046	10.4008	27.4702	19.2871	33.6073	26.6205	44.1311	7.55276	52.382	301.276	36.6642	12.5398	34.7401	15.169	34.4886	28.5773	21.2825	343.928	35.8989	6.57917	15.1985	93.3891	29.8863
84.4341	51.9523	86.4844	89.7685	23.6285	48.8815	4.92873	7.58972	121.16	53.3417	52.0356	47.6009	24.8448	37.5268	44.739	47.6638	30.2292	22.1383	56.5661	178.349	59.7655	14.6756	8.90345	24.1872	18.9761	29.401	23.2928	39.6257	21.0117	53.2671	284.82	36.1418	20.2814	31.2376	15.1304	30.239	24.4114	27.4475	325.046	32.7848	5.69257	12.628	119.992	26.173
84.534	49.8239	83.3206	84.808	22.2131	48.7647	11.378	6.64937	159.587	48.4472	47.5053	77.1626	21.3039	34.9675	43.1714	44.71	26.3972	20.32	53.8537	208.794	55.1257	12.7379	7.58301	21.1533	17.6222	25.4978	20.3133	34.8623	27.9425	49.5645	265.842	44.2044	29.3369	27.8502	15.0703	26.4972	20.5198	27.8463	324.502	29.1164	4.92489	10.4886	123.152	22.8734
84.6339	61.7243	108.978	79.2705	30.842	47.2922	13.9116	10.2568	174.863	43.7178	43.1979	124.507	19.7773	31.4419	48.3879	41.7223	22.997	18.2186	52.2878	208.264	64.5406	11.055	12.4186	18.4347	16.0593	21.9667	17.6732	30.3028	53.0673	44.3423	245.91	46.3266	31.6155	24.6861	14.2735	25.306	17.0906	25.6561	317.153	25.4967	4.26043	15.3694	115.268	19.962
84.7339	71.1534	116.71	80.3268	33.221	57.0312	17.482	11.0347	187.547	39.2693	39.1532	138.239	17.7156	29.6122	67.0919	38.8071	20.0022	16.0741	48.786	193.751	67.6156	9.59401	17.5973	16.0356	14.5407	18.8281	15.3504	26.1468	65.4375	38.9207	226.017	50.2392	39.0652	21.7935	13.1863	23.65	17.1614	22.5048	301.296	22.1639	4.91796	16.6043	102.892	21.4133
84.8338	78.2346	144.416	80.8979	32.3648	60.9442	18.2091	10.6047	187.39	44.9269	35.3913	138.142	15.5178	26.7866	73.6714	36.0204	17.3781	14.0216	44.3538	180.74	64.0228	8.32612	19.4548	13.935	23.7605	16.0739	13.3168	22.459	69.9169	33.833	220.429	57.4412	40.1113	19.1858	12.0242	21.4918	15.6436	19.1956	281.365	28.4691	4.82202	16.0036	89.3843	25.8083
84.9337	74.7139	143.952	78.9515	29.9619	61.4199	21.5334	9.71077	180.077	47.492	31.9184	125.893	13.3945	23.6757	74.3131	33.3895	15.087	12.1306	39.612	182.338	61.9179	7.22594	19.385	12.1029	24.8212	13.6796	11.5426	19.2375	69.6447	29.2633	210.122	58.4423	38.3369	16.8568	10.8877	19.2297	14.7766	16.0976	286.949	28.8935	4.43263	14.5665	76.3793	26.5678
85.0336	67.4449	138.48	78.1855	26.9415	59.9203	21.8932	9.92399	169.056	47.1153	28.731	109.753	15.7764	20.6352	72.1329	30.9245	13.0919	10.4312	34.93	170.56	56.5588	6.27136	18.2614	10.5086	23.471	11.6133	10.9484	16.45	66.6329	25.2445	223.309	56.0673	35.4444	14.79	9.82061	29.5206	13.3513	13.3565	279.313	26.9302	13.331	12.832	74.7954	25.4741
85.1335	59.3289	138.553	87.7706	23.8004	57.337	20.7517	9.33867	184.953	45.0513	25.8187	104.771	36.7138	17.8291	68.6948	28.6255	11.3577	8.92927	30.5158	167.059	50.2183	5.44311	16.6221	9.12254	30.4265	9.83957	10.0642	14.052	62.1586	21.7475	246.963	52.4544	32.2299	13.7099	10.267	40.0467	14.4594	27.1908	266.241	31.4808	16.5859	11.0797	72.3928	23.5179
85.2335	51.5354	131.237	91.3211	20.7917	56.4301	18.9297	8.46701	200.298	42.0918	25.0088	93.4526	44.9112	15.3199	64.7783	26.4879	15.6715	7.61775	40.8119	170.585	43.9233	4.72442	14.7916	8.8512	30.3936	8.32356	9.07107	11.9964	57.0211	18.7214	253.751	47.9029	48.9595	19.064	9.94314	42.5307	20.5034	31.407	249.145	30.9797	16.6746	9.44454	67.807	26.3164
85.3334	44.4832	136.049	90.9634	18.0322	54.2872	16.8774	7.53753	201.132	43.7925	26.161	80.5154	46.7921	13.1174	60.7671	27.2569	17.1069	6.48222	44.6536	160.484	50.6962	4.10078	12.9584	8.11662	28.3588	10.8194	15.2717	10.2381	51.7101	39.2701	249.988	43.0747	53.46	21.0748	9.28964	41.1645	21.1089	33.0008	230.478	28.4916	15.4943	7.98292	60.5506	26.2526
85.4333	44.0229	132.398	97.7748	25.49	51.502	14.8337	6.64751	193.842	47.7744	35.8811	68.0526	44.6934	32.8033	56.8454	26.8528	16.959	5.50517	44.6199	153.349	52.4499	3.55952	11.2264	7.24613	25.8855	18.0165	21.5254	8.73617	46.5163	59.5932	239.877	38.3386	58.2264	21.1703	18.4045	38.1059	24.1851	30.9019	211.645	29.0978	13.8943	6.7093	52.6137	24.7664
85.5332	50.3631	132.322	99.2873	27.6174	48.4313	22.0098	9.87178	182.302	50.1323	41.5324	60.8031	40.7186	39.9686	53.097	25.8138	15.9895	4.66833	47.142	141.161	49.3982	3.08974	9.64663	6.3822	23.4513	21.2206	23.7459	7.45385	41.603	91.9514	237.775	33.8879	59.6211	30.8541	21.5618	34.4487	23.2538	27.3454	202.638	30.8853	30.1507	5.61709	44.9651	23.1733
85.6332	70.9723	121.747	97.4154	26.9787	45.2866	45.3849	10.5196	168.837	55.6005	44.2788	58.4642	45.8516	46.4411	49.5554	24.4563	34.5946	3.95406	46.2306	125.978	44.5463	2.68195	8.23907	5.58221	21.1905	21.9754	23.7005	6.35931	37.0533	100.051	236.526	29.812	56.9145	34.6629	21.8797	33.2014	20.7795	23.4454	190.142	31.8356	34.4346	17.4252	38.0295	21.0955
85.7331	75.7165	107.831	112.537	25.011	42.1897	54.3183	10.0717	154.818	56.5855	44.9847	57.0492	45.4591	46.4394	46.2295	39.0598	42.5172	3.34612	43.4048	110.482	39.2876	2.32793	7.0053	4.86451	19.1301	21.2895	22.4494	5.42508	32.9005	95.6241	231.319	26.1404	52.5888	41.187	20.905	31.7543	17.9019	19.7246	176.198	29.8658	33.6326	21.8322	31.9486	21.47
85.833	77.2128	104.376	118.871	22.5065	39.2088	55.502	9.20682	141.031	59.9806	56.7071	51.4223	42.2972	43.3681	52.0563	47.8013	44.4263	3.17546	39.6271	95.9071	47.4789	2.02058	5.93693	4.23104	55.98	19.8136	27.2415	4.62772	29.6478	86.6156	222.827	22.8685	59.8647	42.7858	19.399	37.6511	15.1202	16.3996	182.39	26.8713	30.8614	22.3758	29.0385	20.4665
85.9329	89.0679	94.6823	119.485	19.8895	36.3786	54.7249	8.23041	127.904	59.5954	63.1708	44.5519	46.624	39.0443	53.0653	51.1698	43.0844	5.55121	35.4945	82.748	47.4922	1.75373	5.02045	3.67649	104.894	17.9605	28.3869	6.24809	26.5492	76.4934	210.665	27.3285	59.6815	41.6279	17.7312	38.1448	12.628	13.5327	186.557	23.6875	27.5069	22.6904	37.0708	18.8323
86.0328	86.5008	83.274	116.475	17.3771	37.4523	72.8625	7.27472	127.636	64.5667	65.8993	38.0617	45.7729	34.4126	51.7683	51.4712	40.1102	14.5947	31.3655	71.1306	44.0677	1.52201	6.54411	7.50561	111.933	15.9857	27.5288	6.57229	23.6667	66.7033	203.061	28.3591	56.2907	39.0242	26.2658	36.121	10.4781	11.1125	181.886	20.6628	24.1645	30.4736	37.9613	21.4504
86.1328	78.6583	96.357	111.264	15.0701	36.9847	77.5215	6.39228	122.565	68.4748	66.0234	41.1734	42.3583	35.9777	49.4268	50.0706	36.4375	18.8027	30.2908	61.0062	44.8618	1.32084	7.01887	21.0512	120.272	14.0419	25.6471	6.2754	21.0275	60.4078	192.061	27.499	68.6013	35.7568	28.7607	49.826	17.8323	9.09606	172.542	17.9251	21.0708	42.0725	82.5736	21.5654
86.2327	84.1946	93.8941	104.812	13.006	35.6508	75.1702	5.5996	115.011	71.9851	64.3778	38.8207	37.8695	34.3411	46.6706	47.7734	39.7152	20.1123	30.9154	58.1964	43.5729	1.14621	6.89194	25.0428	152.748	12.2144	23.3174	5.71133	18.6382	53.3425	179.324	38.7629	70.1054	32.2832	28.4132	53.197	19.2099	7.42991	163.584	15.5047	23.4809	44.6087	96.8722	20.4273
86.3326	89.6516	85.4305	108.797	11.1886	35.2529	69.4606	4.89728	106.364	71.1964	61.5747	34.4174	33.1302	37.2155	43.8108	45.0513	39.3379	19.7501	41.1598	52.9386	43.158	0.994598	12.9324	36.193	159.396	10.5466	20.8695	5.06181	19.1209	50.1486	165.919	47.4256	66.8642	28.8619	26.8057	51.6101	18.0375	6.06072	152.571	13.39	27.7327	42.6195	96.115	18.728
86.4325	84.6075	87.34	108.212	9.60469	35.9417	62.4188	4.27937	97.441	67.9512	58.06	29.5558	35.5491	36.1178	40.9978	42.1779	37.066	18.4838	44.9541	46.9347	40.8258	3.41454	15.5296	38.1469	150.68	9.1289	18.4848	4.41677	19.4531	45.0813	152.524	49.709	63.6982	25.6313	24.714	55.3139	15.9356	4.93958	165.665	27.2316	27.4067	44.399	88.4761	16.8435
86.5325	75.9743	81.1411	107.057	8.23368	35.2993	71.1488	3.73768	88.708	63.4116	54.1548	24.9344	34.4551	33.2093	38.3007	39.3086	33.921	16.7864	44.8775	41.005	44.5031	13.4377	16.0905	36.2439	138.139	14.586	16.2569	3.81755	18.8476	39.6639	139.553	48.4567	67.9673	22.6574	22.5115	53.7552	13.646	4.02362	166.669	32.6528	25.2794	42.0624	78.2448	14.9713
86.6324	66.6631	76.9434	104.719	13.7711	33.9156	77.9076	3.26362	81.3974	58.301	50.0875	34.1517	31.6555	29.6345	35.7486	36.5297	31.5903	14.9422	42.5953	35.5152	42.8353	41.0825	24.4759	32.9155	125.336	17.1478	14.2273	3.28037	17.725	34.5214	127.246	45.3704	72.6958	44.5596	21.5061	49.8652	11.4866	3.27642	161.006	52.5646	22.5888	58.6766	67.5948	13.2091
86.7323	64.0689	69.1386	100.266	15.6666	32.1483	76.581	2.84918	74.1826	53.06	46.0177	34.9427	28.1755	25.9801	33.35	33.8856	28.7036	20.4678	39.1682	30.6004	39.0391	49.7747	27.7109	37.0453	125.751	17.7416	25.8292	2.8087	16.3493	42.6292	134.05	41.4542	70.7021	54.3696	21.1236	46.0586	9.67567	2.66745	151.896	56.6616	34.6166	62.4235	57.5595	11.5992
86.8322	62.0147	60.5181	94.6057	15.6453	30.212	71.2974	2.48706	68.5494	47.949	42.0538	39.2071	24.5783	22.5297	31.1042	36.5665	30.976	22.4144	41.69	26.2822	34.6218	50.2082	27.9363	36.0999	117.489	17.1786	30.6775	2.39975	14.8831	46.3888	134.036	47.712	65.919	58.072	19.8727	63.2747	8.0685	2.17149	154.543	54.1195	36.8888	74.4676	48.5687	10.1542
86.9321	56.3111	61.9409	88.3451	16.9875	29.9675	64.5216	4.26512	71.1008	48.3586	38.2664	37.5044	34.6718	35.9084	29.006	41.1028	30.5362	26.1485	41.0499	22.5295	30.2627	46.9359	26.496	45.2859	107.29	15.9823	35.0706	2.04771	13.4243	45.9833	129.842	48.6912	60.1981	57.3343	18.2955	67.469	6.68884	1.76769	150.232	49.105	35.1059	74.895	40.7414	8.87148
87.0321	49.6739	59.1966	86.8332	23.6763	30.7709	57.2451	4.70189	69.782	54.5432	34.6979	33.4863	37.5168	45.2266	27.0474	44.4766	28.7009	26.7992	38.6369	19.2896	35.7194	51.1184	24.2215	45.8033	97.2155	14.4844	35.5967	1.74577	12.0297	42.3276	123.218	46.7903	56.4639	54.2146	22.1834	65.4191	5.52584	1.43908	142.266	43.4702	31.8362	75.3944	34.044	23.5158
87.132	64.6322	53.3854	83.9073	25.5351	33.1525	50.1576	4.5613	66.3553	55.9851	32.7387	28.8664	40.715	46.7113	25.2203	47.001	26.2324	25.7118	35.3324	20.2428	35.4328	52.6458	21.6165	42.7788	87.8479	12.8899	34.0337	1.48758	10.7296	37.6736	115.311	43.4392	79.5123	61.3408	22.7981	60.6146	8.46746	1.17152	132.591	47.0898	28.2124	73.9319	28.3754	29.5074
87.2319	65.184	46.815	79.6742	24.8923	33.5543	52.8183	4.19438	61.8849	54.6271	32.3622	24.406	41.1442	44.3269	43.0978	49.6392	34.8109	23.7232	48.2251	19.2863	38.2268	49.6616	18.9761	38.5355	92.8271	11.3211	42.5057	4.4258	9.53763	32.9813	106.865	39.4773	85.0434	62.312	21.9099	54.8249	12.7539	0.953739	122.341	58.3565	24.7117	67.9203	23.6108	30.8571
87.3318	60.2187	61.2178	79.4105	23.0523	35.0467	50.9593	3.75987	57.005	56.3083	38.1555	24.6771	38.6796	40.2657	50.0893	49.5853	37.4767	21.3442	53.1788	17.5324	38.9857	45.0028	16.4642	46.534	90.8526	9.84695	49.4164	6.04941	8.45742	28.6303	98.3496	35.3852	82.7108	59.8865	20.3914	48.9231	19.7345	0.776537	141.472	58.9824	21.5153	60.1605	19.6243	29.8198
87.4318	53.5517	64.7649	76.9855	20.7334	40.3274	46.956	3.32716	52.0858	55.0766	41.7608	34.5238	34.912	35.6779	51.7137	48.048	36.9056	18.8777	53.3538	21.1279	36.4879	39.9667	14.1635	52.2495	84.2327	8.50194	50.5418	6.38913	8.17041	24.7438	96.4995	33.5892	77.1152	55.7271	18.6673	48.9132	20.789	0.632424	146.69	54.8782	18.6732	70.4646	16.2987	27.6508
87.5317	46.7674	61.0189	78.0024	18.3198	42.1779	54.4626	2.9244	49.0984	52.2081	43.1127	36.9311	30.731	31.1439	50.7526	45.7381	34.6685	16.4958	50.7926	24.1963	32.8012	35.1198	16.1608	50.872	82.5314	7.29926	52.0319	6.11326	7.66942	21.3352	97.7917	31.4251	70.4226	53.0397	16.9387	46.0217	33.9978	0.515155	148.768	49.1818	16.1795	77.1679	13.5299	25.0385
87.6316	41.0388	57.4503	81.866	16.0073	42.0181	59.6181	2.5611	49.3015	48.5051	42.9031	34.6618	26.6134	26.9349	48.6042	43.7286	36.2977	14.2887	53.9571	25.1996	40.4118	30.685	16.3524	46.7235	76.5446	6.23921	50.1313	5.57163	7.06448	18.3733	95.5316	28.6986	63.6279	61.2373	15.2964	41.9737	36.2948	0.419629	145.895	43.2678	14.0065	84.8783	11.2278	22.35
87.7315	35.6046	66.4244	81.9707	13.8863	40.7159	58.5949	2.23848	47.5146	47.605	41.641	30.6602	22.7961	23.1585	45.9674	41.2895	35.2431	12.2973	63.9774	23.9261	40.6916	37.8505	15.5422	41.7471	74.8289	7.83644	46.5212	4.94396	6.42439	15.812	91.1644	25.8065	66.7293	66.8521	20.2946	54.6587	42.8399	0.341929	138.878	37.7035	17.279	82.4767	9.3152	19.7723
87.8314	40.5245	69.1744	79.7024	11.9895	38.7994	54.5487	1.95431	44.6862	45.2206	39.6991	33.9259	19.3795	22.1325	43.1885	38.6883	32.8373	10.533	66.5062	23.9924	37.8691	44.9084	14.2273	36.7872	69.3509	9.75554	42.1865	4.3194	5.79095	13.6028	85.6419	25.827	64.3646	66.7393	21.5046	57.2742	41.635	0.278691	138.932	32.69	22.9931	75.4016	7.72728	17.3926
87.9314	48.0502	64.7591	76.0027	10.3196	50.7094	49.2373	1.70506	41.3856	42.0702	37.3478	32.2772	21.2538	26.9777	43.9585	36.0769	29.8489	9.02871	64.6329	22.378	33.9462	45.066	12.7091	44.7588	69.9054	10.3583	37.6899	3.73903	6.22129	11.7	104.419	24.5512	59.7732	63.514	20.9498	55.0983	37.3928	0.227141	133.778	28.2675	24.4606	66.5953	18.2132	20.6351
88.0313	47.0946	57.8393	71.5061	8.86369	56.0442	43.6148	1.48697	52.1802	38.5998	36.9937	28.7434	20.8163	31.1102	42.853	33.5391	34.829	7.70987	78.2708	34.8994	56.1371	42.0322	11.1641	44.8225	67.3986	19.5465	33.3397	3.21883	6.21629	10.0624	117.5	22.6437	54.4759	58.7473	19.63	64.272	32.3003	0.185069	150.51	24.4084	23.263	80.0425	21.6648	21.1065
88.1312	42.9929	50.4728	74.4468	7.60243	73.3168	38.1763	1.29645	56.187	35.08	35.7884	24.7429	24.6173	31.0126	40.8993	32.0904	41.134	6.56406	82.1514	38.1663	61.4111	37.8775	9.69105	44.5252	62.1885	23.8129	29.2931	2.76208	5.95891	8.65376	127.841	20.4923	49.1681	53.3674	18.0338	64.7036	50.5729	0.150662	154.072	33.9932	21.09	80.7376	21.6126	20.1708
88.2311	38.0216	57.6543	74.1844	6.5143	91.4025	33.1576	1.13024	56.2546	31.6695	34.0358	20.9028	29.5607	28.9159	38.6103	30.315	42.267	5.57577	80.2693	37.0271	59.1913	33.5415	8.33983	56.1794	56.5501	25.0439	35.4072	2.36592	5.56537	7.44236	130.188	19.6435	44.1502	47.9089	20.4957	61.0842	53.4311	4.3135	151.912	36.3328	18.6861	75.2714	19.9494	18.5857
88.331	40.1236	55.9239	71.9091	5.57803	99.0874	28.6506	0.985353	54.1229	29.3301	31.9569	25.5121	30.1341	26.0097	36.2393	28.4139	44.4383	4.72824	75.1918	62.9674	53.9807	29.4282	7.13117	59.6447	51.1645	24.4745	44.8974	2.02485	5.10892	6.40073	127.562	36.1054	41.1098	54.0122	20.5552	55.813	49.7747	5.79153	155.478	34.5877	16.365	67.245	17.6699	16.7645
88.431	37.737	50.7794	68.4281	4.77389	100.616	24.6705	0.859089	50.8466	27.5379	29.7109	25.162	28.4597	27.3143	33.9084	26.5013	43.2321	4.00437	68.5438	70.375	47.8886	25.6902	6.06841	56.8351	60.3651	22.9032	48.1439	1.73242	4.63491	16.4623	131.437	43.1363	37.517	56.2343	19.5318	50.0921	43.8036	5.95431	151.634	31.3347	20.1205	58.5683	19.0416	14.9261
88.5309	33.8345	59.5284	70.0971	5.79891	98.5867	29.9403	0.749011	51.9941	42.4956	27.4106	22.7931	25.7575	26.1267	31.6743	24.6402	40.3206	10.8662	74.9022	68.8996	52.1754	22.3651	5.14524	51.6863	66.2027	20.8383	47.3814	1.48219	4.17038	19.1605	136.295	51.1091	33.8853	54.778	18.0738	44.5016	37.4311	12.0741	143.87	27.7177	20.1499	75.7592	18.2297	13.1806
88.6308	36.2112	58.2739	70.8905	13.4478	94.587	30.764	0.652951	50.6283	49.4847	28.2248	19.799	22.7115	23.8358	29.5605	26.8931	36.6694	14.0698	74.7959	63.5111	62.1517	22.0972	7.00034	61.7456	63.465	34.6037	44.521	1.26815	3.73054	22.4574	135.018	52.8389	31.1342	65.3504	16.4949	39.3009	31.4702	13.7599	141.357	24.222	18.6913	78.5559	16.4729	11.5782
88.7307	46.0827	53.1315	69.9948	16.4068	89.5795	29.3185	0.569054	47.9141	51.5896	28.0429	16.8108	31.6932	27.0556	27.5741	27.3182	33.515	15.0798	71.0049	60.7029	68.0781	20.4642	7.62663	90.5017	67.4515	40.7249	46.3173	1.08498	3.32296	22.0441	130.019	51.1338	29.071	68.0075	17.1788	54.9723	27.9553	13.3376	135.765	42.1252	21.3432	74.2533	25.977	10.1358
88.8307	49.6037	73.7789	67.4389	22.1286	85.9186	26.8275	0.495732	44.552	50.7862	27.1949	14.089	34.1703	26.7927	25.7143	26.7227	30.0954	14.8236	65.2999	61.7153	74.155	18.3745	10.01	119.972	65.9988	117.039	66.3961	0.928031	2.95059	29.8955	122.897	47.6713	56.616	66.2298	23.1026	62.154	24.0085	12.0171	127.634	46.1882	20.8435	73.8998	30.2357	8.85322
88.9306	47.0034	76.1308	68.8897	23.6036	81.3553	23.9648	5.00838	43.822	48.3317	25.9214	11.7176	33.1956	30.9458	23.9765	25.5823	36.8533	13.8819	58.7869	57.9436	73.3535	29.3719	16.367	123.42	61.1837	183.028	73.664	0.793509	2.94523	30.7046	114.695	43.4387	65.3568	62.1223	31.2968	61.7934	20.2422	10.4107	125.299	50.945	19.1239	87.0258	29.9054	7.72166
89.0305	43.4051	71.002	72.5024	22.8884	76.4083	30.1985	15.0539	41.7237	45.018	24.3961	9.70053	30.5386	30.8688	22.3548	24.1757	48.7041	12.6125	52.1374	52.2683	67.7155	31.9313	18.9401	135.141	65.6563	211.499	73.7257	0.678326	2.82104	28.6876	106.089	40.9596	65.5006	56.9412	33.3816	57.9809	16.8887	8.81412	119.347	58.8339	17.0432	87.0647	27.4851	6.72847
89.1304	45.3435	63.2997	72.7167	21.134	71.3851	31.487	18.1351	38.9436	41.3375	22.7425	8.00821	27.2039	28.7914	20.8424	26.7037	52.3434	11.2307	45.7418	46.1215	60.452	32.3671	19.2919	130.34	62.5634	217.041	69.9427	0.579766	2.63333	36.0438	97.502	40.8222	61.9276	64.0761	32.6134	52.8035	14.005	7.3572	111.631	57.6507	34.4638	80.8292	34.7854	5.85982
89.2303	42.4802	55.1852	70.7822	18.9728	66.4639	30.2276	18.1636	35.89	37.5893	21.0464	6.59975	37.1167	25.9031	19.4323	27.287	51.4897	9.86129	39.81	40.183	58.9528	30.3206	18.4048	148.527	57.5069	209.174	64.3063	0.495335	2.41672	48.3074	89.1958	38.7146	59.4293	64.9225	30.6017	60.1114	11.572	6.08561	103.237	52.92	38.8957	85.1938	35.512	5.102
89.3303	38.0201	63.2241	78.3168	16.7427	61.7433	27.7713	16.9433	34.0951	39.732	19.3662	5.43327	39.7108	22.8214	36.2556	26.78	48.3279	8.57269	41.5735	34.7455	54.0631	27.3811	16.8873	178.008	57.4619	194.029	57.9737	0.423568	12.7835	49.4486	81.3208	35.6551	55.0533	62.3055	28.1337	59.9295	9.54137	5.00378	119.231	51.2747	37.8262	97.7404	33.1535	18.5774
89.4302	51.1526	61.3903	80.8407	16.4263	57.2733	24.8652	15.295	31.7786	39.416	17.7396	4.47011	38.4336	19.8518	44.7037	25.6869	44.124	14.0727	51.4056	29.9072	50.8482	37.717	15.1087	179.673	53.6196	175.489	51.5973	0.357187	20.7522	48.6435	73.9559	58.0433	68.1398	57.9273	25.5866	56.3092	7.85713	4.09777	123.558	53.1071	46.4393	96.7321	41.9322	24.2609
89.5301	52.0808	55.7674	80.1328	21.3973	53.075	21.9098	13.5829	29.2614	37.6894	16.1894	3.67644	35.2813	17.1315	47.1947	24.3036	39.5961	28.4373	54.4537	31.7406	45.8228	39.429	13.2863	177.648	48.9444	155.947	45.5269	0.300138	24.5145	44.6288	67.1337	67.1599	70.0037	52.7981	23.134	51.3192	6.46537	11.5253	121.324	49.9202	46.4883	89.3003	49.9316	25.748
89.63	48.2988	65.9463	96.9498	22.5465	49.1519	19.1086	12.973	26.73	35.2142	14.7281	3.02325	73.5908	14.7093	46.793	22.8022	35.1374	35.4569	53.4778	45.9774	55.6341	109.216	11.5419	168.709	44.3419	136.827	39.9322	0.250546	25.6875	39.6594	60.857	116.779	78.9487	47.5031	20.8492	45.9929	5.31782	13.835	115.575	44.9574	43.1198	79.3241	88.4819	25.0621
89.73	43.0275	67.5736	104.793	21.7356	45.498	16.5544	11.8404	27.0844	51.2728	13.3613	2.48597	99.4951	12.5884	45.0403	21.2814	30.9503	37.4205	53.356	49.2606	55.7396	136.324	10.0171	158.812	40.0671	118.92	40.4897	0.20503	25.3134	34.6931	55.1103	214.631	78.4262	42.369	18.7568	40.826	4.37283	13.6802	108.112	39.6496	38.6344	88.3266	99.5386	42.6907
89.8299	37.609	62.8376	108.107	20.0048	42.1017	14.2788	10.5704	52.3312	58.9217	12.0912	12.4567	106.113	10.7506	43.0887	19.7962	29.5707	36.485	53.0954	48.3872	51.7565	182.739	8.6191	143.598	36.1711	102.619	38.6876	0.15826	24.059	55.1994	49.8676	256.422	89.2955	37.5658	16.8582	36.0374	3.5952	12.4468	118.275	34.5954	34.0299	86.2963	97.0851	49.1062
89.9298	32.5647	80.7918	120.88	28.4382	46.2505	15.8981	12.6661	65.4103	61.0379	10.92	15.4768	102.546	9.16851	42.4103	18.376	27.2897	33.9987	57.1328	44.6768	46.3424	196.425	7.36902	127.536	32.6435	88.0667	36.631	0.120429	22.3464	59.0527	45.0974	266.062	89.0292	33.1705	15.1439	41.4966	2.95558	17.4694	119.439	36.9169	29.7126	79.1246	88.5909	49.5803
90.0297	32.0814	81.5105	127.219	30.8676	47.2837	15.7476	12.6581	70.182	59.8704	9.85006	15.3575	94.0584	7.81214	40.6735	17.0347	24.6566	30.7899	56.5879	39.9384	54.249	188.619	8.86316	126.6	29.4565	75.2555	33.6337	0.0815384	20.4389	56.0755	54.4426	257.976	83.974	29.2055	25.0999	41.5618	2.42956	18.2088	134.504	44.449	70.1471	102.248	111.647	47.068
90.1296	37.7516	75.3021	127.602	31.0356	48.851	14.7231	11.7917	75.4789	84.0398	13.8028	13.9513	83.6361	6.6524	38.4957	50.6543	21.9778	27.3554	53.4547	129.682	116.704	178.584	33.2991	139.283	26.5796	64.0929	30.2891	0.0514018	18.4967	114.839	67.7661	240.785	77.1337	25.6624	45.8005	39.1394	1.99701	16.9876	137.751	44.1849	94.6593	105.985	141.077	43.207
90.2296	39.2247	98.0192	130.648	33.6194	48.3365	13.324	10.6335	75.5225	144.55	16.1319	12.1375	72.9143	5.66249	36.1825	67.6598	19.4163	29.2278	49.0004	230.545	134.53	182.688	44.8483	134.578	23.9833	54.442	26.9318	0.0255551	25.1592	163.294	73.8159	219.566	69.9029	42.0977	52.7668	35.7142	1.64137	15.0018	134.396	40.8167	97.5348	101.359	143.942	38.8877
90.3295	36.6705	108.123	128.857	36.7545	46.6482	11.8224	11.4046	72.635	173.896	17.2959	10.3155	62.7391	4.81839	34.6939	74.9823	17.0515	28.6843	44.0143	269.63	132.304	171.833	48.677	123.175	21.6405	46.1473	23.741	-0.00471768	39.1081	169.9	86.7996	197.245	62.905	49.0482	53.2035	56.8817	32.2122	12.8464	127.545	36.4534	91.5732	126.439	134.345	34.5794
90.4294	33.8541	161.066	129.191	36.0554	44.3378	10.3597	10.9412	68.2247	184.062	17.6386	8.65135	53.5028	4.09904	32.8327	76.7398	14.9146	26.8356	38.9732	322.387	121.806	155.493	48.0532	109.868	19.5266	39.051	20.8046	-0.0255986	54.9529	159.575	92.0462	175.444	56.3959	52.2593	50.6825	63.2731	41.7174	10.799	126.269	35.6518	82.5218	129.375	119.732	30.5153
90.5293	32.8343	177.398	139.681	35.6919	44.8283	15.3601	10.0056	63.1355	182.731	17.4156	7.19946	45.3423	3.48624	30.9587	75.3733	19.2573	24.3657	34.1522	324.135	108.59	137.992	45.0202	96.7297	17.619	33.0015	18.1567	-0.043707	61.8733	143.389	92.3858	155.009	50.4588	51.5295	46.9602	62.4826	41.815	8.97385	126.027	32.6982	72.8977	121.489	103.916	26.7982
90.6293	40.6862	214.491	148.592	33.3281	43.8133	16.9304	10.2769	67.4551	174.802	16.8154	5.96353	38.2569	2.96442	29.9042	72.3246	20.5178	21.686	29.6971	302.713	95.1847	129.441	40.8347	84.5879	15.8977	27.8592	15.8018	-0.0557419	63.3434	126.133	89.7063	136.324	45.735	48.6892	42.887	58.4315	38.0853	7.40231	122.3	29.1005	63.7468	113.719	118.463	23.4602
90.7292	40.4392	234.428	149.976	30.1198	41.9689	25.053	9.6881	116.986	163.365	15.9755	56.5996	33.3825	2.52028	28.4078	68.4413	20.0976	19.035	25.6731	272.286	82.6689	116.977	36.251	73.7061	14.3443	23.4978	13.7271	-0.0632013	61.5981	109.769	85.2595	119.509	41.1596	44.8346	41.8867	53.1179	33.1382	6.07664	115.695	25.5103	55.4518	107.872	118.612	20.4962
90.8291	37.135	251.269	150.875	26.6905	39.7033	27.5974	8.78872	140.094	150.348	14.9946	72.5248	47.6923	2.14249	26.753	64.2169	18.8192	16.543	26.5241	239.876	71.4315	109.711	31.7054	64.1021	25.4105	25.6553	14.8912	-0.0678497	58.0629	94.9989	79.8684	110.312	36.9022	40.6105	39.2943	47.5363	28.1429	4.97242	107.758	30.5693	53.1481	109.076	109.685	17.8834
90.929	32.9316	240.922	147.141	29.1424	39.5682	28.4014	7.82434	147.575	136.925	13.9432	72.6963	51.824	1.82129	25.8519	59.9339	17.159	14.2733	41.0999	208.791	61.544	99.1387	27.435	55.6927	26.8907	32.966	14.7419	-0.0672372	53.6365	81.9775	74.0679	132.228	33.9064	36.3854	43.6672	67.6584	65.7805	4.06001	99.3867	37.701	50.9973	110.658	97.2513	15.5904
91.0289	51.993	222.751	144.682	28.5715	38.347	27.0889	13.2783	146.054	123.794	12.87	66.3413	50.538	1.54858	45.0823	60.4857	25.0836	12.249	47.3696	180.435	52.9388	87.9159	23.5538	48.3602	25.523	51.8553	13.8989	-0.0669574	48.876	70.6324	68.1991	138.583	43.8261	32.3599	43.3984	72.9324	88.7878	3.31004	91.1828	52.8719	75.1116	103.467	84.1446	13.5835
91.1289	55.1071	205.642	139.013	26.5409	36.5425	24.798	17.9174	139.57	111.348	13.0585	57.85	46.5955	4.88393	52.6457	59.4271	27.9131	10.4695	48.5857	156.904	45.4952	77.194	54.9535	47.6083	23.7046	60.0325	12.7288	-0.0634959	45.4424	62.2343	62.4737	135.086	45.6737	28.634	42.0765	71.0574	90.4672	2.6956	83.2829	86.7207	123.025	92.5886	71.722	18.7007
91.2288	51.9153	182.435	131.483	26.2579	34.4568	22.1563	28.481	130.569	99.7852	12.8405	49.2261	41.5663	6.14277	54.454	57.0365	27.9247	8.92145	46.8567	135.517	39.0781	90.6627	78.4121	43.9432	21.7275	61.6606	11.4436	-0.0599537	41.5926	54.2051	57.0161	126.479	43.9369	25.2477	39.3299	66.0008	82.9939	2.19325	75.8442	93.8799	200.899	80.7243	72.6344	20.2133
91.3287	57.8006	176.302	122.997	37.6579	33.563	19.4984	30.8639	120.511	89.1883	12.347	41.3094	36.3156	6.3337	53.4877	53.9831	26.4593	9.05306	43.5328	116.565	41.8108	90.0389	195.688	59.8515	19.7126	59.4561	10.1611	-0.0603644	41.4542	46.9314	51.8938	115.561	50.1253	22.207	39.7538	59.7773	72.4791	1.78304	79.2059	124.413	217.305	81.7469	67.5461	19.8468
91.4286	55.4478	159.808	114.145	40.9904	32.0835	16.9926	29.7449	110.254	79.9145	11.6755	34.3848	46.3358	6.0058	51.3893	50.6564	24.2973	8.63724	39.4644	100.013	39.9391	83.5866	282.46	62.0592	17.8212	56.0007	8.94162	-0.0595792	39.675	41.2747	47.1365	103.946	50.0136	19.4987	37.9123	53.3836	61.6777	1.44851	78.0962	127.46	208.009	76.6059	60.0781	18.5652
91.5286	50.152	163.828	105.319	40.1303	30.3138	14.7136	27.2718	100.281	71.4206	10.8996	28.4827	49.3601	6.7258	48.6823	47.2796	21.8843	7.94149	35.1739	97.3945	36.2667	75.1498	363.448	58.5704	38.3179	51.1733	7.83889	-0.0608174	37.0188	50.8605	42.7501	94.0745	47.1901	17.0999	35.1472	47.317	51.7338	1.17594	74.5755	119.27	189.143	68.6393	52.0797	16.8983
91.6285	44.1585	152.375	96.7553	48.822	28.4302	12.6852	24.4134	90.8527	63.7101	10.0756	23.525	47.6694	6.62292	45.7787	43.9772	19.4669	7.12861	30.9707	89.5371	32.1027	88.23	387.555	56.5998	49.242	45.8059	6.83559	-0.0625442	33.9639	50.7564	38.7257	87.4509	43.353	14.9836	32.1083	41.7308	43.0343	0.953885	70.0072	107.183	167.838	59.8909	44.4435	15.1318
91.7284	38.3758	135.668	88.6028	50.1318	26.5359	10.9043	21.5915	82.0922	56.7548	9.2458	19.3961	43.704	6.13652	42.8795	40.8162	17.1747	9.27286	27.0271	81.7262	28.0329	97.3132	379.089	51.8068	49.0937	40.4024	5.94184	-0.0670136	30.8036	56.6148	35.2688	79.5404	41.0125	21.943	29.1014	36.6955	37.7715	0.773173	72.717	96.0786	147.112	71.561	37.5534	13.4131
91.8283	33.1322	118.992	80.94	47.7109	24.6893	9.35476	18.9758	74.0424	50.5091	8.44071	15.9749	38.8471	12.5262	40.079	37.8294	15.0689	16.3242	23.4283	72.5957	24.2967	94.4047	353.217	46.2109	53.2407	35.2531	5.15481	-0.0656748	33.0273	54.6094	32.046	83.4631	39.1596	24.6913	26.2623	32.211	33.382	0.626167	79.6963	90.1051	133.818	72.0131	32.3152	11.8132
91.9282	28.5097	102.862	73.8052	43.5928	24.5462	8.01454	25.8748	66.6996	67.3994	13.9439	13.1487	33.8567	14.7276	40.8293	35.03	13.1718	19.338	27.0906	63.4943	42.4419	86.7001	319.238	43.943	53.0906	33.221	7.97751	-0.0616014	32.9614	52.0567	29.0679	81.8635	36.1862	25.0173	23.6437	39.1439	28.5917	0.506661	82.3131	81.0587	121.425	70.249	36.121	10.3603
92.0282	27.9583	88.6514	73.0635	38.8872	29.3985	6.86001	28.2021	60.0346	74.5324	17.3119	11.6641	33.8691	17.5726	49.2418	32.4196	11.484	24.4045	27.83	55.0297	49.6192	83.2082	282.712	51.6939	64.5898	30.3677	15.4313	-0.0566133	31.5728	47.0957	26.333	76.9265	34.8044	24.0091	21.258	40.0265	44.8752	0.409639	84.5851	71.449	107.635	67.1114	35.1355	14.256
92.1281	32.3383	87.3073	79.6911	34.1788	35.8695	5.86827	27.2408	54.0051	75.7403	20.799	10.0195	31.6675	19.2469	51.5645	29.9931	9.99466	25.8855	26.8641	58.1467	49.0512	77.5677	246.833	58.1985	63.5833	31.8528	18.6087	-0.051712	29.4754	41.5665	23.8321	70.4455	32.2762	35.0195	19.0993	38.071	47.4403	0.331001	82.6774	63.8911	94.6497	80.9908	32.0164	15.4045
92.228	36.0123	79.8139	81.6015	29.7572	41.5509	5.01808	25.0022	51.5926	80.4926	22.6172	8.45428	31.8723	18.7681	50.9372	27.7421	25.2163	25.3061	24.9731	55.5704	45.2678	69.8828	213.317	56.7203	59.0568	35.0987	19.3408	-0.0473732	32.0982	36.2347	28.9655	63.4592	43.4353	39.3532	20.7594	34.9239	44.7549	0.267495	78.5482	56.1454	82.5748	81.8242	28.1507	15.1208
92.3279	34.5491	73.7184	80.4849	25.7482	43.5946	4.29041	22.3939	49.282	80.2297	23.2573	7.06007	29.8982	17.3	48.9392	27.8867	31.8597	23.6197	38.9063	50.5979	40.4059	72.1311	198.829	52.1181	53.8218	35.1714	18.7316	-0.0435773	32.3013	31.3856	31.2052	56.5501	45.8388	42.5608	26.0663	31.4138	44.4977	0.21641	79.6334	56.6439	82.0969	82.1536	37.9239	22.8971
92.4279	31.2504	83.4016	77.4915	22.1881	43.5046	8.20423	19.8115	46.0944	76.9347	23.0832	20.2691	36.271	15.46	46.3609	27.1185	37.7211	21.4129	45.74	44.8833	35.807	68.1069	179.743	56.115	50.6493	33.423	17.4401	-0.0400228	31.0952	35.197	31.602	70.9882	46.9016	42.2893	27.1206	42.2573	40.3826	0.175376	82.4348	53.099	75.9233	82.1246	43.0838	25.5004
92.5278	31.283	81.7765	84.0297	19.0694	42.2002	15.3192	17.4147	42.539	72.0148	22.3626	23.9367	37.1298	13.5654	43.5946	41.492	38.8027	19.038	47.3593	39.8597	37.2889	88.7724	163.504	63.374	46.3626	30.7208	24.0901	-0.0364466	29.1226	34.0159	32.2248	79.3385	44.7578	40.1367	26.2092	47.626	35.0725	0.142367	96.4658	47.758	67.9286	94.8351	58.3317	25.3832
92.6277	28.812	89.9595	91.149	16.3586	40.2404	43.0805	15.2563	56.2983	66.3478	21.2904	27.3866	35.1437	11.7703	40.8317	48.345	37.3237	24.932	45.9216	55.5615	43.1602	91.2768	145.435	61.8352	42.0423	27.61	28.2542	-0.032774	26.787	30.9648	33.5502	79.8641	41.3498	37.0622	24.4605	55.7472	57.9986	0.135368	100.564	42.0916	72.3609	109.225	60.9353	23.9179
92.7276	42.7489	86.0531	93.4648	14.0178	37.9633	54.3418	13.3415	61.7988	73.642	20.0079	26.3921	32.6905	10.1411	38.1624	50.656	34.5814	26.8419	51.1176	58.8499	42.51	86.0428	128.49	75.693	37.9998	24.424	29.0079	-0.0290762	24.3371	27.4116	33.3153	76.1665	37.5854	34.8766	22.4246	56.1973	62.0765	5.43515	99.0632	68.8446	73.1841	108.275	57.5138	21.8627
92.8275	46.1061	81.2311	92.2648	12.0023	35.5703	56.6849	11.6559	62.4823	74.9779	18.6162	23.6486	29.3186	10.9969	35.6265	50.3917	31.3219	26.4477	73.7226	56.303	66.2468	78.6147	113.498	86.1905	45.7759	25.3054	27.9052	-0.0254712	21.9214	33.0595	32.1316	70.3881	33.8762	37.6581	25.3136	53.0883	58.136	7.32154	94.5466	75.1816	68.1791	100.042	51.5754	19.6273
92.9275	43.7213	72.8367	88.8828	23.5021	33.18	54.4334	10.1782	134.141	72.8141	21.2556	20.4248	25.9503	10.676	33.2386	48.7152	27.9634	24.8022	102.521	53.8725	71.4402	70.1133	98.9131	84.3504	44.954	27.688	25.8702	7.94167	19.6248	32.7621	30.4041	63.7817	30.3964	45.9579	27.0913	94.9431	51.2959	7.53481	88.5444	72.1695	61.2146	88.9116	60.9549	17.4257
93.0274	53.9676	66.923	84.2216	27.7509	30.8597	50.0236	8.88562	168.928	74.8111	35.1019	17.2875	22.555	33.5183	31.0004	46.3109	24.7301	22.5541	159.498	49.7634	68.4618	61.7495	85.3688	81.9735	41.7213	27.644	23.4428	18.0426	17.4913	30.1531	35.1844	57.0602	27.2088	48.2973	26.5072	120.754	43.8954	6.98852	81.9511	65.6338	53.9763	77.1918	60.6558	15.3625
93.1273	53.5759	69.7183	78.8869	28.1546	28.646	44.8022	7.75631	252.071	73.0357	43.5705	14.4633	19.3672	44.501	28.9077	43.5785	21.7329	20.0947	184.065	44.4962	62.2626	54.018	81.9305	82.9964	38.0125	26.2131	25.4958	21.4815	15.5397	26.8351	43.6806	50.6118	24.324	47.281	24.891	125.515	36.9346	6.15233	75.2788	58.169	47.1563	66.0319	55.9187	13.4821
93.2272	49.1737	65.2774	76.2365	26.6324	38.9496	39.4903	6.77029	289.658	69.147	48.1716	12.0179	34.6469	46.7663	26.9537	40.7484	19.0176	17.6514	188.907	46.4964	80.4828	47.0817	75.4558	77.5498	44.5809	24.0613	26.6798	21.6132	14.7014	23.4911	47.5227	44.6312	21.73	46.3863	22.893	120.3	36.6966	5.25885	68.8123	50.883	41.0004	55.9422	51.4198	11.7971
93.3271	45.3636	58.3058	72.3961	34.5411	43.707	34.4534	5.90965	311.763	67.2418	50.0302	34.2629	40.117	44.7482	25.1304	37.9503	16.5932	15.3489	182.25	92.4962	96.0003	40.9537	67.6767	69.8711	43.4929	21.6062	25.9335	29.7333	15.3703	20.3915	71.2805	39.1996	19.4052	43.7001	20.8251	110.799	33.2921	4.41612	62.7004	44.2066	35.5585	47.0899	45.4474	10.303
93.4271	40.3147	55.9156	67.9122	36.3387	45.1635	29.8573	5.15858	312.069	64.0393	49.981	40.4287	40.2688	40.8326	23.4298	35.2547	24.826	13.2486	175.934	164.182	125.747	35.584	59.6173	61.8314	40.2822	19.1023	24.1979	31.4661	15.1273	17.6238	106.665	40.0029	17.3256	40.166	18.831	99.8845	28.9092	3.66748	57.0122	38.2675	39.1517	39.4661	39.2485	8.98667
93.527	39.2069	51.5165	63.1499	35.0043	44.6952	25.7583	4.50318	300.208	59.6762	48.6397	39.4043	37.7206	36.2761	21.8443	32.6973	27.8299	22.6763	163.555	221.908	150.725	30.8996	54.6342	56.9362	36.677	16.6975	22.0258	30.1338	14.3667	15.1974	196.996	46.5848	29.5699	43.026	16.972	88.9638	24.5242	3.02422	51.7696	33.0623	42.7212	32.9779	34.5704	7.83173
93.6269	39.4028	45.6579	58.3478	32.2027	43.1423	22.1551	3.93132	282.021	54.8128	46.4575	35.4987	39.1527	32.4305	20.3666	30.2934	27.9366	26.66	148.332	232.789	174.291	26.8227	48.8398	50.9344	33.1988	14.4716	19.734	27.4773	13.3377	21.6432	250.625	47.7941	33.2112	42.5433	15.2688	79.2959	20.5337	2.48232	46.9672	28.5355	41.0302	27.4999	32.943	6.82107
93.7268	36.3489	39.6845	60.007	28.8472	41.0154	19.0169	3.43234	263.626	49.8517	43.7631	30.7473	38.5169	28.4627	34.0156	28.0472	26.5199	27.4214	132.245	221.753	171.606	30.6254	42.9244	44.9089	56.0555	12.4612	17.4971	24.3897	29.9899	27.2129	305.877	46.0615	32.9391	45.033	13.7229	70.164	17.063	2.03134	42.5847	35.6223	37.3651	32.7977	59.2717	5.93833
93.8268	49.8549	34.1414	67.7005	50.3384	38.6219	16.3006	2.99692	243.206	45.0314	40.7927	32.5369	41.1697	24.6988	39.3167	25.9558	24.3797	26.3617	116.468	214.897	158.077	35.7759	50.9986	51.8782	59.0985	21.3817	15.404	21.3124	38.4013	27.3303	422.24	42.8373	30.9941	58.4502	12.3271	62.8089	14.1162	1.65894	63.5463	35.8317	33.1803	32.9803	84.1277	5.16807
93.9267	58.4402	54.1788	81.1318	57.8847	36.1445	13.9592	2.61696	222.443	47.5737	43.182	30.4005	39.8278	21.2804	57.1577	49.3205	23.5859	24.3531	101.653	197.072	140.966	37.8224	71.4127	51.0319	73.7216	25.4015	13.4935	18.4484	62.8015	25.2983	508.38	38.9737	28.4353	62.983	13.0057	55.7148	11.6477	1.35305	76.5228	33.2701	29.0935	30.6979	100.271	4.49658
94.0266	78.9846	58.2533	87.2917	61.704	33.6895	11.9468	2.28542	216.423	47.1894	43.6744	30.0272	70.7558	18.2517	63.6625	60.71	22.4185	21.9289	88.128	201.685	123.586	36.0739	84.473	47.0856	87.3742	26.4111	11.7757	24.982	74.3533	65.6137	605.792	34.9594	25.7537	62.4647	12.6465	51.0716	9.59578	1.10276	80.785	32.0309	25.3438	27.3986	100.107	3.91165
94.1265	82.7466	57.9551	88.6895	59.8168	38.5689	10.2205	1.99606	204.723	49.1338	42.8689	27.2188	81.7873	15.6079	71.1037	65.1471	20.6254	26.6886	76.0126	189.948	107.349	36.9716	98.7354	42.9607	85.4673	25.6459	14.219	37.5877	77.9934	99.0539	654.098	31.0642	23.1679	59.2213	11.8387	45.9191	7.89791	0.898401	80.1087	29.1693	22.0019	23.8493	92.4384	3.40257
94.2264	77.6067	53.2179	87.0424	55.2235	40.2407	8.74152	1.74341	190.307	48.3423	41.2053	23.6525	82.0357	13.3213	72.2372	73.3234	18.5992	27.8771	65.3065	175.257	117.907	34.803	101.037	38.2597	79.225	23.9035	14.7815	40.8583	76.9043	114.475	663.28	30.2484	20.7668	54.6482	10.8699	40.8361	6.49685	0.731701	76.7503	49.5115	19.0663	20.4352	81.8931	2.95961
94.3264	69.4928	47.0887	83.5185	58.1054	40.034	7.47538	1.52278	246.835	69.2875	39.0039	20.0881	78.7668	11.3554	70.358	75.6052	16.5576	27.0289	55.9388	171.197	113.827	31.506	96.6428	49.3199	72.8387	21.6904	16.1393	39.5996	73.1221	111.825	648.201	28.3034	18.5787	49.5681	27.6414	69.9122	11.5291	0.595756	72.0478	54.416	16.5065	17.3313	91.389	2.57427
94.4263	60.8933	40.8928	78.9105	75.3761	38.7613	6.39205	1.33014	309.901	78.694	36.4954	16.8395	71.978	9.6716	67.1204	74.5663	14.6156	53.8285	47.8023	157.63	103.886	32.7139	88.82	50.3101	66.1532	19.3201	16.0263	36.3359	67.9358	102.282	686.62	27.8274	16.6038	44.4528	39.684	79.1762	12.5324	0.48494	66.7848	149.095	45.1279	39.8944	110.434	2.2394
94.5262	52.7919	35.1638	73.7516	79.303	36.9173	15.9232	1.16195	337.466	81.0534	33.8439	38.4597	63.8507	8.23301	63.3503	71.727	12.8281	66.5201	52.2656	140.696	92.2006	30.9672	79.5527	47.1573	89.6784	16.9803	15.1364	32.3682	62.1492	90.7591	710.212	32.1897	14.8306	39.561	43.0679	78.7699	11.8098	0.394797	61.4111	253.526	88.1707	63.4731	110.836	1.9478
94.6261	45.523	30.0771	68.3906	76.3921	34.8004	50.1461	1.01513	339.826	79.2418	31.164	48.3759	55.5757	7.00605	59.4551	67.9811	11.2158	69.94	52.2066	123.401	80.6251	28.1097	70.0114	42.5515	90.4497	14.7767	13.8792	28.3443	56.2521	79.3349	705.327	32.9257	13.2427	37.8026	69.3433	99.4811	10.4517	0.321408	56.1768	280.007	102.884	85.1305	119.561	5.75882
94.7261	39.1473	25.652	63.0578	70.2786	38.9252	97.433	0.88698	328.04	77.748	34.4506	48.1987	47.7649	5.96082	55.6311	63.8491	9.78009	68.0536	49.5692	107.127	72.276	24.9859	60.8538	54.4071	84.6435	12.763	12.4911	24.5669	50.5326	68.8179	701.25	50.2718	27.7952	55.9174	80.6407	103.148	8.95811	7.90581	51.2133	269.942	116.387	104.214	114.514	7.3383
94.826	33.6173	21.8435	57.8948	62.9559	40.1568	133.779	0.775158	308.818	73.8369	36.4144	43.8656	40.6981	10.4755	51.9685	59.6293	8.51267	63.3377	45.5916	92.4305	63.5434	21.9659	69.7969	55.3591	77.3377	10.9603	11.1047	33.7317	45.1501	62.9083	676.856	57.071	36.1804	63.1274	81.5981	112.129	7.54408	10.5946	46.5828	245.979	113.288	105.874	103.503	7.71911
94.9259	33.0629	21.3361	52.9906	57.0384	39.7017	143.854	0.677589	286.192	68.6809	36.7949	38.1979	37.1298	11.9235	48.5045	55.4889	7.4002	62.4826	41.0476	79.4542	57.7155	19.197	71.2453	51.835	70.0886	9.37039	9.79043	35.6756	47.7232	59.2135	666.899	57.8743	38.7491	64.0595	91.2967	109.648	6.28978	10.8857	42.4519	218.215	103.796	99.0629	90.5772	7.48214
95.0258	30.2273	43.5749	53.834	52.9413	38.2974	140.205	0.592477	301.759	70.5216	36.0927	36.9774	36.4397	16.0453	45.2499	51.5174	6.42769	58.6372	58.6424	68.1449	85.2414	16.7232	68.0509	69.744	70.7102	7.98328	65.0526	34.1557	47.2563	53.2611	639.975	55.4213	37.7071	61.53	90.9925	102.035	5.21335	31.6088	40.609	190.98	92.4469	88.6819	77.7498	6.95066
95.1257	26.7499	48.9677	52.8343	48.3743	57.8457	133.699	0.518253	303.375	68.8238	34.6748	33.2049	33.7175	44.4302	42.2029	49.5846	5.57997	66.002	70.8296	73.6984	90.6555	14.5424	65.131	83.423	92.6513	9.87924	123.82	31.1406	45.0486	46.8749	607.049	51.3439	35.1654	57.236	86.208	92.5085	4.30608	120.936	38.0851	165.966	81.1845	77.3353	65.9407	6.30199
95.2257	25.7021	47.2161	50.7016	43.1565	67.3331	160.882	0.453512	292.579	65.1455	32.8087	28.7113	30.1452	54.9514	39.7569	53.5199	18.012	73.1748	74.2537	82.4947	86.3817	12.6338	65.7699	138.455	92.7699	12.1094	148.742	27.64	45.9159	43.3729	567.917	46.5986	32.1177	52.1852	79.6542	82.6625	3.5492	150.239	35.282	143.69	70.7776	66.3404	55.4965	5.6313
95.3256	23.2628	42.7561	47.915	37.9357	70.8062	164.746	0.397052	275.278	63.9889	32.7427	24.3168	26.3755	56.3068	42.8502	54.0647	23.5747	73.1869	72.5061	80.8166	78.3436	24.2037	62.438	177.924	93.1136	12.7702	154.324	24.1528	44.5357	47.3471	559.758	60.1253	31.6232	49.8654	72.64	73.2507	2.92156	150.453	40.9627	124.156	61.4705	56.3034	46.4736	4.98673
95.4255	38.6694	37.5716	45.285	33.0325	70.7475	156.735	0.34776	255.017	60.8133	31.8427	20.3516	22.7512	53.2268	42.877	52.7224	25.2459	69.2427	67.8947	76.4188	69.3037	37.4072	57.113	198.131	87.0071	38.5498	149.306	37.6648	41.9109	73.9637	575.159	64.3849	29.7386	46.2386	65.7769	64.5943	2.40293	137.761	42.5511	107.162	53.2803	47.4462	38.7901	4.39067
95.5254	41.4518	86.4373	42.3381	28.5862	68.6752	143.278	0.304758	233.887	61.3408	39.9044	16.9142	19.436	48.2472	53.709	50.3796	24.7908	80.9289	61.8787	69.1946	60.4958	40.3353	60.7647	192.315	79.4576	53.4824	138.895	41.3497	38.6733	81.0102	570.954	63.4615	27.2755	42.0723	63.0848	56.7967	1.97525	120.428	44.0841	92.4406	46.1324	39.7902	32.3068	3.85136
95.6254	44.9687	99.0279	46.6719	28.2551	65.5136	127.913	0.267173	213.086	59.2431	44.3265	13.9986	17.9101	42.6962	86.3417	66.7568	23.2459	83.0155	55.3608	61.188	52.4219	38.7812	59.3671	176.386	77.7135	68.6719	126.147	54.9802	55.663	77.6169	550.553	59.804	24.6996	37.8098	58.6524	49.8546	1.62307	102.512	50.2038	79.7169	39.921	33.2597	26.8684	3.37025
95.7253	42.7343	96.156	51.6017	39.5731	61.8215	112.524	0.234217	193.272	55.7086	46.1662	11.5562	23.7803	37.2413	98.8468	73.7621	21.2117	79.6867	48.8806	55.4907	45.2399	35.4665	55.276	157.492	77.6141	73.8751	112.814	57.5464	78.1639	70.3829	520.861	54.8622	22.2179	33.697	53.664	43.7161	1.3333	85.8612	51.6884	68.7329	76.0571	27.7376	50.3184	2.94505
95.8252	38.4924	102.729	56.0666	42.7484	57.9331	98.0496	0.20531	182.867	51.4813	46.2075	14.9826	25.1989	36.9869	101.442	78.2649	19.0285	73.5463	42.7442	49.1132	38.9517	38.3679	49.9353	138.733	72.4135	73.0959	99.8559	75.4159	87.9863	62.1912	486.404	49.4779	19.9145	29.8605	48.6806	38.3098	1.09502	71.1856	50.5754	75.6337	116.925	23.0954	69.4151	2.57114
95.9251	33.8248	103.054	57.2867	41.7031	54.0445	84.9064	0.179989	172.003	47.0193	45.0281	15.0745	45.4819	34.4208	99.2762	78.3694	16.8826	66.1841	55.7037	42.8655	33.4933	36.938	44.2077	121.353	66.0962	68.9312	87.7677	78.5533	90.0664	62.5288	451.028	44.1247	17.8158	26.3565	43.954	33.5596	0.899148	58.6328	48.0792	91.0422	124.698	19.2087	77.3058	2.24286
96.025	34.3858	115.378	69.1642	38.6346	57.6491	100.997	0.157821	164.554	42.5969	43.0517	13.7805	52.7766	30.9281	94.9382	76.0442	14.8691	58.5445	64.009	37.1046	42.0215	33.802	38.5884	105.757	59.8797	63.0401	76.7674	74.6794	87.5793	57.9066	415.268	39.055	19.9943	33.7404	46.9727	29.3917	0.738167	48.0876	44.9171	90.4939	118.71	15.9635	75.0794	1.95512
96.125	39.9626	111.097	74.6853	57.8227	58.0443	141.087	0.138356	159.771	44.216	40.5862	13.0327	53.0261	27.2267	89.7205	72.4491	13.0313	51.164	65.5572	31.9588	42.5706	30.1707	33.343	91.9848	59.1456	56.4603	79.8009	67.8321	82.55	51.6889	380.389	41.2028	19.8246	36.1602	45.9307	40.1162	0.605906	39.3283	49.0254	83.5927	107.674	13.2593	68.359	1.70354
96.2249	44.4155	116.353	76.0414	63.7719	56.5965	157.447	0.121179	150.943	46.8996	41.2082	11.5728	49.6958	23.6711	84.2623	68.2631	11.3821	44.3252	63.1709	27.4437	39.9241	26.5829	36.5954	85.5257	72.976	49.8209	78.5844	64.9088	76.2552	45.3178	376.509	40.3025	18.6514	37.7818	47.3206	49.2334	0.497273	32.1047	49.4503	74.6556	95.4288	11.0091	60.0772	4.91504
96.3248	42.5811	127.642	83.7383	62.8111	54.1388	156.115	0.105919	156.532	52.4286	46.2054	18.623	44.7717	31.1555	78.8731	63.8786	9.91855	54.5862	58.6575	23.5234	35.9267	23.2598	36.3315	82.7788	72.0794	43.4852	73.8762	61.0117	72.1535	39.3712	362.378	44.3438	17.1104	36.8732	45.5285	50.5264	0.408069	26.1753	47.8392	65.5625	83.5955	9.13862	51.7039	14.3309
96.4247	59.2773	121.97	86.2129	69.1511	51.1759	148.842	0.0921782	154.791	53.5758	48.3876	19.8922	47.9981	34.1509	78.6832	59.5181	8.62913	57.3079	53.155	20.1407	31.6503	20.2755	34.1521	75.8233	71.7474	37.6455	67.551	55.0802	66.8217	54.7353	342.404	44.3022	15.4962	34.6303	42.3973	62.6503	0.334848	21.3232	50.395	60.2884	72.7892	7.58508	44.4121	18.2271
96.5247	60.9144	109.99	98.2346	106.564	52.6657	136.229	7.65727	147.852	57.1985	48.6043	29.9885	46.5011	33.3126	75.9645	61.4601	7.49866	55.7179	47.3626	17.2331	69.7497	20.1167	33.2231	76.0165	66.8708	32.387	60.6902	48.6114	64.8591	62.4042	319.472	42.0723	13.94	40.4286	46.4982	64.5363	0.274804	17.3607	49.9177	53.7239	63.1795	6.29546	37.6831	19.1581
96.6246	56.7005	96.4488	125.356	127.075	51.9977	131.862	19.0664	172.764	57.5195	47.4832	31.5119	44.591	35.0425	72.1435	60.6638	20.9867	57.4181	41.6942	14.7395	80.7292	18.6669	30.8527	73.3962	61.1995	42.3629	54.9453	52.0833	61.2917	60.67	295.442	38.7797	12.4952	41.9138	47.4725	65.0226	0.225632	14.129	55.7511	47.127	54.7469	14.664	31.7237	28.7537
96.7245	50.5984	121.365	138.893	129.44	50.1178	123.107	22.4321	179.994	55.4529	54.479	40.8876	57.3474	33.5455	67.9296	58.3812	26.9447	55.2578	43.9483	12.6041	106.251	16.7791	27.824	67.1554	68.8244	45.9196	74.4719	50.1566	56.7145	55.3762	271.491	45.0451	11.2287	40.7355	45.485	61.4093	6.45426	11.4955	58.1434	41.0042	47.3976	17.6214	26.571	65.5443
96.8244	44.2634	127.941	171.977	122.69	47.6005	126.543	35.8552	177.086	52.0857	62.447	41.1494	60.0617	32.4581	63.6706	55.3481	31.4971	51.0815	43.0433	10.7769	131.648	14.8386	24.6034	59.8914	66.4246	45.6201	81.0182	45.8692	51.7403	49.0873	255.277	46.1612	11.0328	38.1634	42.2677	70.2982	8.40081	9.35084	57.2876	35.5234	41.0152	17.7731	22.1807	89.7381
96.9243	38.3428	120.367	204.556	111.846	44.7923	120.623	38.9061	168.635	48.098	66.2158	37.6213	57.5196	29.7965	59.5323	51.9935	44.4919	46.0171	40.3802	9.21407	177.954	13.0097	21.833	52.7264	79.5597	43.128	80.3071	45.201	46.7402	48.9942	239.78	44.4597	10.3361	34.9546	38.6619	70.2431	16.8741	7.60524	63.2119	30.9121	35.4829	31.5837	18.4748	96.8171
97.0243	33.0498	107.757	219.283	115.249	55.7789	133.527	39.1082	202.522	43.9074	67.0398	57.0269	52.4844	26.9698	55.5887	48.5638	48.9528	40.7354	37.0312	7.87788	184.565	11.3529	19.0897	46.1073	78.025	57.2507	75.7663	41.8303	41.9299	49.6967	222.796	41.3317	9.46204	32.8372	35.0663	66.0725	18.7924	6.1848	64.1043	28.0296	30.6918	45.3039	15.3655	94.9782
97.1242	28.4152	94.1436	222.332	115.873	70.3488	131.913	36.541	213.609	39.7642	65.8462	70.4563	62.368	23.8466	51.8688	45.197	48.709	35.6189	33.2729	6.73585	186.686	9.88189	16.515	40.176	72.3855	69.3902	69.4208	37.441	37.4607	46.1936	205.429	37.5943	8.56004	30.1286	31.6603	60.2527	17.8771	5.029	67.4693	24.805	26.5438	48.6246	12.7669	88.799
97.2241	24.3987	81.2154	217.928	109.09	76.6328	123.147	33.0168	211.555	35.8109	63.3162	69.7798	74.4557	20.789	48.3787	41.9669	46.0139	30.87	41.1122	5.75988	174.088	8.58953	14.177	34.9414	65.9445	86.5495	62.4423	32.8794	33.3379	41.54	200.443	33.7163	7.696	27.2264	35.6119	54.0169	25.8676	4.08859	66.7991	24.2679	23.4561	46.7231	10.6008	92.9643
97.324	20.9358	80.4224	208.951	99.0586	78.0084	111.339	39.2409	202.253	32.1221	66.9224	63.3332	75.7163	17.9647	45.114	38.9103	44.1027	35.5271	43.5363	4.92593	156.212	7.46048	12.0997	44.9184	59.703	97.3078	55.4873	28.5476	37.8555	49.2822	191.128	29.9561	6.89623	24.3563	35.5738	47.9576	26.7792	3.32361	66.3834	22.2608	20.5137	42.4557	8.7983	89.8876
97.4239	17.9582	80.0079	197.345	88.0362	76.5441	98.7246	39.1214	189.267	28.7307	67.6186	55.0716	86.8289	15.4377	42.0648	36.0421	40.7771	36.1823	42.7488	4.21337	137.407	6.47707	10.2819	51.9886	53.9345	98.5172	72.6879	24.6156	38.9193	48.5746	179.45	40.1708	15.2139	33.9896	40.1514	67.3753	24.7353	2.70149	66.2724	19.813	17.8437	37.3611	7.30037	102.291
97.5239	15.4014	73.4672	197.168	81.6022	73.5016	86.4689	39.8879	179.779	25.6442	66.3246	46.79	86.7897	13.219	39.22	33.3646	45.5949	40.1231	40.1672	3.6045	119.571	5.62198	8.70826	51.1769	48.6862	94.1978	78.094	21.1348	37.94	44.6041	166.69	43.6481	17.9579	37.6223	40.1641	72.3415	21.6759	2.19565	84.4535	26.3451	17.3542	32.3461	6.56503	102.801
97.6238	34.1679	73.8449	201.072	76.3265	69.6461	75.1315	37.4953	169.849	22.855	63.7148	39.2318	81.1123	11.2931	36.5671	42.0646	45.7152	40.1346	39.7495	3.08407	107.841	4.87915	10.6418	50.1734	43.9368	86.9326	76.9314	18.0982	36.988	42.4494	168.579	43.3382	18.1452	42.5495	42.2241	70.3593	18.4802	1.78448	91.2763	29.681	15.893	31.6805	8.31907	97.3587
97.7237	40.6044	68.1111	197.812	69.0484	65.4378	64.9369	48.7122	157.763	20.3472	60.2801	48.403	72.9531	17.3703	34.0936	45.5857	43.3686	37.9749	39.7379	2.63906	109.776	4.23418	11.1073	56.5055	39.6469	78.3504	72.3268	15.4725	39.4485	38.3765	164.473	41.0124	17.2193	47.3186	40.9978	80.221	15.5172	1.45041	91.6151	28.8261	14.1516	35.9007	8.49639	89.2527
97.8236	39.826	67.0905	192.849	61.2253	61.1493	64.2369	49.9888	144.94	32.0885	63.6397	47.915	64.0704	31.9194	36.6767	46.1432	42.9054	40.3059	37.7494	2.25813	102.659	3.6744	22.3562	58.1254	59.5284	69.4506	66.1252	13.2143	39.2561	40.0052	156.821	37.7213	15.8645	47.6715	45.4296	80.0283	21.5422	1.17906	91.7274	26.3551	12.4255	56.1643	7.93369	80.269
97.9236	36.3684	61.3376	184.232	58.1735	56.9388	60.0112	56.6883	132.201	37.625	64.2529	43.5679	55.7296	58.6176	36.6691	45.0493	40.4006	42.221	35.2254	2.87064	92.2497	3.18865	27.2792	85.7458	81.7382	63.6158	67.0539	11.2789	37.5357	37.6032	147.234	38.9791	14.3998	45.604	45.1022	75.2167	22.046	0.958681	88.3688	33.1336	23.7123	61.8408	18.2833	71.3458
98.0235	32.1674	54.1566	173.558	53.5985	60.5185	54.2806	55.5814	126.039	39.3545	62.9894	37.9198	77.9398	83.9982	36.5419	43.0779	36.958	40.9998	32.0279	12.4415	81.2088	2.76716	28.4539	90.8616	82.661	59.3722	79.7879	9.62347	35.0011	33.8011	138.084	51.6004	12.969	56.1479	42.6509	68.5619	20.2632	0.779644	83.2318	33.4031	26.4837	60.1191	36.3328	62.9473
98.1234	28.0177	50.0741	171.476	48.0569	71.8631	48.1445	51.3629	117.743	38.8135	60.4869	32.2332	84.0932	97.1538	35.9844	40.6823	33.2056	38.1121	28.6055	15.913	83.8736	2.40137	27.5049	89.9017	84.6104	55.0723	82.4454	8.20937	32.0989	29.7384	128.165	68.2852	22.5355	59.2258	39.3695	73.4302	17.713	4.47602	87.3133	31.0447	25.6586	65.4984	41.8961	58.6431
98.2233	35.215	56.2784	165.284	42.3765	76.2654	42.1761	50.2206	115.195	36.9799	57.2094	41.1158	81.7238	96.9685	34.5195	38.1252	34.8139	34.4595	25.2254	16.3896	84.9793	2.08393	29.7035	83.1662	79.5311	57.1795	89.2177	7.00228	29.1027	27.4063	132.049	76.723	25.412	58.0935	43.191	71.3386	15.0811	6.54947	98.7896	33.3593	23.4596	71.0818	41.2826	53.2493
98.3232	44.201	78.0784	156.676	43.2068	76.5798	36.6515	46.3509	124.596	34.4706	61.2042	41.1517	75.1978	119.047	32.6757	35.5567	38.9103	32.7713	22.0381	15.4798	79.3034	1.80839	29.2464	74.5706	72.7744	55.4772	88.2079	5.97229	26.1748	40.15	139.02	77.4261	25.2429	54.7233	42.7022	66.1655	30.332	6.9115	101.401	31.8235	20.8733	68.6513	37.8689	47.6118
98.4232	45.272	86.359	152.497	50.0834	74.5529	31.6816	41.6296	125.034	34.4399	62.3124	37.5279	79.6848	127.015	30.7146	36.3264	38.9998	30.0696	19.1197	14.0061	71.1866	1.56922	27.3574	65.8297	65.987	51.6802	83.1007	5.09359	23.4064	42.1001	142.14	73.9454	23.7693	52.7018	40.3011	59.8786	33.7882	6.48435	99.0525	32.9131	24.9053	62.555	34.6361	42.1658
98.5231	42.0849	83.1781	160.681	57.9017	71.2487	27.2885	36.8805	120.457	33.0729	61.4355	32.7116	76.7601	130.162	28.7639	35.6478	36.9848	28.4203	16.5004	12.379	85.8906	4.82628	24.788	57.6472	59.6431	47.5442	83.7518	4.34397	20.8436	47.9464	139.617	68.3939	21.8148	49.1035	37.1634	53.4498	32.3976	5.74357	94.0714	30.9195	27.6763	65.629	30.5193	37.117
98.623	37.533	83.0459	161.271	101.972	67.3115	28.0801	32.442	121.258	30.9864	59.2363	47.8137	70.2771	123.048	26.883	40.5737	49.7853	43.0936	14.1826	10.7948	85.867	13.7569	27.9509	61.8278	53.8491	47.4836	107.56	3.70441	18.5049	46.5963	133.712	62.0083	19.7612	44.817	33.855	48.1745	28.9126	11.885	87.8322	34.4823	34.7587	62.3877	26.3071	32.5459
98.7229	32.8241	76.3755	169.997	117.699	63.1267	26.7811	28.431	117.028	28.5653	57.2311	49.8274	69.3748	113.304	34.8358	42.0586	53.8603	48.8727	36.1951	43.5899	81.5761	56.7162	28.1214	59.1531	48.5988	45.0336	114.683	3.15868	16.3918	59.0908	125.92	55.4934	17.7788	51.5236	30.6389	48.4206	37.6928	13.5952	81.1356	33.3638	35.0491	56.3529	22.3706	28.4664
98.8229	28.4292	84.9351	194.381	118.375	58.9214	47.8838	24.8664	110.158	36.7365	64.5479	46.2538	64.3965	101.192	37.4226	41.5999	57.1245	49.4268	46.9542	119.26	81.6339	127.282	26.6398	53.895	48.1825	41.3402	112.541	2.69297	14.4962	59.5031	117.213	49.2337	15.9371	73.1144	27.6284	59.7471	37.8589	25.2248	74.4378	30.4523	32.6105	49.4129	27.0737	24.8575
98.9228	24.5026	81.5791	204.999	111.465	54.8253	80.056	21.7257	104.923	46.1398	67.8213	40.6867	77.8436	88.7574	37.3922	40.0825	55.8192	57.6226	50.7537	181.337	75.7595	147.927	33.2511	47.9634	44.8522	59.4314	105.568	10.6122	12.8042	55.1409	121.023	43.4228	29.1934	81.4007	24.864	61.4372	34.5136	36.1613	67.989	27.0372	29.2615	42.5376	27.3705	21.6828
99.0227	27.8754	73.7408	205.86	101.228	50.9093	91.289	18.9709	112.265	49.7723	68.2688	36.7722	80.7205	86.7079	36.1283	38.0268	53.056	59.0393	50.3911	196.964	67.8152	146.355	35.0182	44.805	43.6833	66.7664	96.3811	13.5478	11.2995	63.9154	124.414	49.0224	38.502	89.7854	22.3514	58.5898	30.0446	37.9325	61.9169	23.6726	25.7937	48.1012	25.4315	18.8994
99.1226	31.7239	64.7404	203.051	89.9723	47.2083	91.3898	16.5602	112.031	51.0621	66.7892	31.9025	76.9142	80.0029	34.3247	46.3194	48.8092	56.6348	68.8666	192.193	59.5748	135.635	34.0273	40.3646	50.1019	67.5699	86.4884	13.9846	9.96518	69.8306	122.609	49.5831	42.7534	97.1958	20.0801	53.8208	39.072	37.639	56.2778	23.9068	22.5314	60.8574	22.6091	26.6448
99.2225	32.1551	79.2877	195.501	85.5205	43.7354	85.9265	14.4535	107.581	65.6701	64.0416	27.0688	69.9756	73.0942	32.3266	49.4855	44.0097	52.2493	75.9775	184.872	120.301	121.841	40.8828	53.2862	48.6042	64.5929	76.7319	23.8838	8.78438	66.8433	117.676	47.4131	42.2152	96.6216	21.6215	67.9664	39.2143	34.3085	66.1256	32.0681	19.5888	65.4282	20.1788	29.0263
99.3225	64.7018	113.594	196.983	78.0857	41.8453	78.0151	26.0706	100.952	71.5486	60.5062	22.6775	61.9045	64.9852	30.3033	49.7273	39.1747	47.0061	76.6183	168.894	140.165	120.8	49.4939	71.6585	44.9357	59.603	67.5535	26.8337	13.9889	70.4396	121.795	43.8866	39.6407	91.7284	21.2099	78.747	35.7371	41.1401	70.732	32.9703	16.9881	62.9188	17.5283	28.6042
99.4224	71.9301	133.567	192.311	69.6305	41.2562	69.3587	29.0466	97.5422	72.1463	56.529	30.868	53.7863	56.8431	28.336	49.2835	34.5768	41.5721	73.1629	150.1	138.389	118.84	51.4498	111.225	40.889	55.3107	59.1587	26.3766	16.4289	70.5203	121.256	39.8082	36.3306	84.7161	19.9415	80.3358	31.1043	40.6699	70.6212	34.8917	14.7136	57.1966	37.3916	26.8092
99.5223	77.5362	136.169	183.894	61.188	52.8897	60.8523	28.2931	122.094	69.6655	52.3561	31.5241	46.1728	55.6039	26.461	47.5403	30.346	36.3261	67.5418	131.321	159.362	109.85	49.6427	137.911	37.0036	50.0403	51.6171	24.3778	18.6767	86.9875	117.138	41.5881	40.7793	76.8828	18.3528	76.3269	26.42	37.0043	67.927	33.0853	16.6717	50.3458	43.7105	24.4296
99.6222	73.5105	126.355	173.355	53.2688	65.8627	52.9337	30.5897	131.076	65.501	48.1597	29.0083	45.2443	51.3394	24.6921	45.1333	26.5306	31.4672	60.965	113.835	187.746	115.511	45.8711	140.659	36.1902	44.4778	44.9215	21.8029	19.2128	94.1791	110.955	51.2972	44.5203	68.9738	16.7011	90.9985	22.1371	32.2344	67.4155	29.9187	16.238	43.4459	43.3076	21.8906
99.7222	66.1454	112.374	161.775	49.3767	74.83	45.7863	29.4546	135.541	60.526	44.0571	46.8615	41.8239	45.9227	23.0323	42.4335	23.1337	27.0844	54.1706	98.133	189.245	109.925	41.2322	131.839	36.9493	39.031	39.0242	19.1362	18.7357	89.8416	106.349	53.9492	43.6638	62.1564	15.1055	92.3857	18.4032	29.871	65.8675	26.4409	21.6449	42.942	39.8372	21.6006
99.8221	67.2994	97.847	154.506	51.3034	77.7893	43.4315	33.6157	141.212	55.277	51.2349	50.0982	49.2421	40.3175	21.4793	39.6547	25.3267	23.2014	47.5909	84.3125	197.605	100.039	36.3769	118.965	34.7047	42.7187	41.025	16.6078	17.6917	81.3078	104.4	52.6838	42.1909	55.4986	13.6165	87.5736	15.2286	26.2846	73.1482	23.0953	22.2234	65.0463	35.2162	20.2597
99.922	62.3951	84.2592	149.723	49.1171	77.2357	41.9056	33.0363	148.153	56.3103	62.0782	47.008	56.3218	35.7842	20.0286	37.2018	27.3442	25.4414	41.4619	72.2896	187.394	89.0397	31.6746	106.257	31.7483	42.6572	39.9669	14.3143	16.3624	71.7755	99.9474	62.2292	39.2145	49.2433	14.9315	80.1909	12.5671	22.4612	74.415	20.0496	20.8347	70.9662	30.4155	19.0726
100.022	60.9384	72.1286	153.597	45.0311	74.6935	38.6151	30.5605	146.31	54.7025	67.8073	41.5762	56.2298	45.396	18.6747	34.718	28.3164	25.3056	35.8957	61.9031	181.546	78.334	27.3195	93.6159	35.5245	40.452	44.3264	12.2846	14.9224	68.2993	94.0973	64.2487	45.4264	43.5036	14.7598	93.2329	18.6515	18.8578	72.3366	17.3491	18.763	88.9385	26.2907	31.6565
100.122	55.547	82.7998	151.669	40.2556	79.8185	40.812	30.2281	139.641	51.6297	69.9198	35.6564	53.7549	46.9513	25.0821	32.2924	27.3324	23.8645	55.2724	52.9679	165.97	68.4868	23.3987	91.6101	35.5764	43.2353	44.3549	10.5142	13.4773	68.3717	87.5735	65.2081	45.5857	51.0754	14.4921	93.7385	19.4397	15.658	86.6825	14.9862	34.0507	111.42	22.6378	36.1716
100.222	49.0887	84.8023	146.136	37.0663	80.4421	39.4462	28.0434	130.538	49.092	69.5252	33.0826	48.9973	49.7757	27.2657	40.6097	25.3755	21.7802	63.5755	45.301	154.979	59.6746	19.9358	84.3307	37.6541	46.2137	42.073	8.9835	12.0884	63.2015	100.487	62.4737	43.125	57.6011	13.6316	88.4407	18.9194	21.904	91.3206	12.9331	37.6647	163.49	19.2373	40.9595
100.322	42.7375	78.843	138.489	33.2215	78.479	52.2286	25.2506	120.429	53.2837	70.6412	29.0948	51.5193	48.1462	27.3843	46.3643	28.7605	19.4531	72.5573	38.7324	139.16	51.8996	16.9181	75.4323	40.3101	45.5679	38.6773	7.66725	10.789	56.3664	105.265	57.8942	55.9007	78.043	12.5488	80.7831	17.0027	22.8094	93.7675	15.7882	38.1827	176.7	16.211	42.2604
100.422	36.9311	70.1848	157.681	49.0599	75.0965	55.4592	22.3988	110.148	53.6212	69.5521	24.8751	49.436	44.19	27.3449	48.1295	31.2374	17.1174	74.0656	33.1105	141.869	45.0913	14.3138	66.507	38.3856	42.8799	49.7353	6.53933	9.59454	49.3975	104.908	52.5532	58.3103	87.7782	11.4215	73.8996	14.6921	21.2715	91.615	15.7664	35.607	170.337	37.3496	40.5672
100.522	31.7926	61.1405	207.131	53.8894	71.0015	57.9829	19.7162	107.135	51.7155	66.9971	38.2702	45.1596	39.3921	26.4127	47.6403	30.8874	14.903	71.2328	28.3015	146.838	39.1539	12.0822	84.8637	35.2756	39.1595	53.0558	5.57491	12.4549	50.3075	101.414	47.0699	56.1144	88.9165	10.3318	66.3694	15.8092	18.7814	89.0633	14.5934	31.9853	158.032	44.2594	37.4763
100.621	27.3158	52.663	238.59	53.9403	71.3058	55.7443	17.2847	101.323	48.5869	63.5156	43.4216	48.8718	34.5126	25.0907	49.5488	40.4747	12.8753	74.9948	24.1894	138.317	33.9877	10.1801	86.294	32.0329	35.0372	53.4896	4.75149	13.6003	61.1215	96.1071	41.7835	52.0535	95.8339	16.1529	58.9855	14.8377	16.0811	84.3442	37.0769	36.6344	140.784	111.558	43.9137
100.721	23.4459	45.087	251.641	53.1575	69.4237	63.7325	15.1204	98.5351	44.8732	59.4977	41.7129	47.5645	29.9171	23.6289	49.0955	43.3624	11.0603	73.4021	20.674	128.188	29.498	8.56551	80.7784	28.9682	30.8946	75.3896	4.04913	13.7062	63.0415	89.8545	36.866	47.4133	147.329	17.9447	52.1043	13.106	13.5172	85.71	59.968	47.2008	122.405	174.466	48.0651
100.821	20.1138	38.4743	252.709	57.885	66.3482	75.228	28.8446	93.1797	40.9667	55.2216	37.3199	64.3352	25.7602	22.15	47.3531	42.5888	9.46093	68.8326	17.6688	114.667	25.599	7.19906	98.6888	40.2233	37.3173	83.1626	3.45045	13.2062	59.0021	83.2174	32.3914	42.7807	168.376	31.9557	45.8605	17.928	11.2317	83.2642	64.7124	47.9737	104.804	226.546	47.4698
100.921	17.2507	32.7728	246.196	56.6804	62.6799	77.5327	44.9871	105.085	37.1017	52.5553	43.6156	68.6251	22.0859	30.8757	44.9529	39.9385	9.95353	62.7921	15.0998	100.698	22.2141	6.04541	98.9636	40.7707	43.8044	83.0006	8.7636	12.3759	52.9303	76.5517	28.3772	38.4086	171.851	36.6216	40.2788	18.2694	9.264	78.8188	61.8355	44.7858	88.8412	233.367	53.5193
101.021	14.793	41.8923	235.083	52.6162	73.2138	74.0049	48.5285	107.672	33.4122	49.3773	42.3628	71.6968	18.8835	33.9594	42.2626	36.4447	9.68876	59.3648	12.9039	99.5213	41.4073	5.07326	92.0877	39.6304	45.2901	84.7282	10.6216	11.3885	46.5224	70.0764	26.0888	34.3915	165.597	36.8484	35.3313	16.7612	22.8232	73.4423	56.1175	40.2511	89.3794	218.811	53.5672
101.121	12.6846	66.2799	221.386	47.3868	77.9697	67.7783	46.6851	104.962	56.1054	45.9357	38.1012	70.2438	16.1164	34.2791	39.4938	32.6933	9.01995	54.4481	11.0268	111.438	47.7738	4.25525	82.8058	36.6621	43.8367	98.3665	10.7593	10.3507	40.4695	82.0395	46.0585	30.751	154.342	35.068	30.9679	14.6382	43.3162	79.2661	49.6832	35.51	83.2168	195.506	50.6228
101.221	16.9428	77.2613	206.444	41.9013	86.9052	60.5799	42.7681	99.4038	97.1829	67.8381	32.9727	81.3015	45.044	33.2841	43.7077	29.0047	9.48186	48.9263	14.6264	108.397	47.1405	3.5678	73.206	33.3675	52.0368	100.545	17.3921	9.32642	95.2214	86.81	54.475	27.4754	140.9	32.4761	27.1309	12.4569	48.715	79.5049	43.437	31.0322	75.3354	169.937	46.3509
101.321	45.1247	75.4813	191.144	36.6248	89.498	53.3304	38.2701	102.624	117.141	80.914	27.9389	82.5293	62.3486	31.7019	44.7034	25.5435	9.22553	43.3345	15.2502	100.39	43.6345	2.99058	107.095	52.0912	54.0845	109.399	19.2746	8.35206	109.475	87.0229	56.2751	25.6031	126.904	29.6517	23.7628	10.4486	46.9668	76.6714	37.7272	26.9855	81.7283	145.263	50.3624
101.421	52.2492	68.7555	176.051	31.7747	88.397	46.4927	33.8396	105.766	124.099	87.6644	42.4455	77.7705	66.4313	29.8948	44.935	22.3839	8.58617	37.9817	14.4864	89.7692	39.1728	2.50632	170.152	139.66	52.5055	108.455	18.8374	7.44649	106.882	84.4359	54.4365	23.3771	113.269	36.4587	30.0564	8.69146	42.2003	72.2583	32.654	23.4059	84.0809	122.873	49.5698
101.521	50.808	60.5933	161.522	28.9651	85.2204	55.3169	29.737	103.44	123.263	89.9504	44.6895	70.2939	63.9748	28.0415	52.464	19.5491	7.76971	36.7981	22.465	81.2854	34.6199	22.0129	183.639	155.469	48.9305	102.334	17.3594	6.61767	123.953	80.2139	50.7378	21.1225	100.478	37.6556	37.5057	7.19468	36.5017	80.0378	28.2104	20.2732	79.1687	103.234	46.4281
101.621	46.2271	52.5084	153.82	37.4601	80.9508	58.2317	26.0463	98.1538	117.95	99.6696	41.6673	61.9299	58.5802	26.4467	55.0222	17.0341	16.4893	53.4721	24.5307	71.8418	30.3419	31.4884	205.74	149.643	44.3946	93.7689	15.5014	5.86726	133.216	75.122	47.3878	20.3242	88.7526	41.6934	48.6806	33.138	30.8745	102.864	24.3471	17.5469	71.1278	86.3525	42.2904
101.721	40.817	45.098	144.588	39.3681	79.1676	57.8775	30.7602	91.421	110.255	104.347	36.7358	53.6622	52.1496	27.8708	54.76	35.5353	20.416	61.3026	23.7828	81.9266	26.4727	34.9269	222.706	138	39.5393	84.345	13.5942	5.19311	155.213	69.6566	43.2296	18.8553	78.1619	41.3789	50.954	40.6814	25.7574	111.548	27.9134	15.1812	62.1649	72.0223	37.8858
101.821	35.5215	38.5471	135.806	37.9025	75.8677	65.0164	30.5998	84.1415	101.485	104.791	31.4511	58.7244	52.1472	27.6138	52.9491	43.3532	21.483	62.7148	21.8147	80.2408	23.0399	34.8588	221.315	125.465	34.7483	74.9509	15.7805	4.59072	152.047	65.0981	38.8451	17.1787	104.966	42.5832	48.9939	40.0761	35.5306	112.152	30.1535	13.1317	85.1574	59.9551	33.5929
101.92	31.5139	32.8612	140.346	34.8588	71.7974	80.4044	28.4602	76.8381	92.4358	102.354	26.4874	57.4567	49.2621	26.5732	50.339	45.1632	29.7536	60.3931	19.4301	85.2686	20.0249	32.8698	205.129	113.51	30.2377	66.059	15.7208	4.05452	139.243	60.2731	34.5578	25.4793	114.58	44.2552	70.7262	36.2179	36.842	127.642	31.2148	11.3575	94.3596	51.3535	29.5934
102.02	42.6032	27.9738	139.214	36.7234	75.0014	87.9203	25.6575	72.3682	86.9456	98.0268	31.3763	68.3096	52.1837	25.1972	47.3674	54.5425	34.7139	62.1752	17.0208	84.6435	17.3913	29.9376	184.101	102.517	26.1171	61.1991	14.6286	3.57855	129.016	62.4125	30.5362	27.6491	114.381	42.7479	76.5605	31.3871	40.0199	131.379	29.3357	9.82222	91.9918	43.4943	25.9617
102.12	43.4338	23.7951	135.712	35.399	74.6671	95.0084	22.7741	67.0849	80.3639	92.5309	43.298	69.3461	50.4614	23.7076	44.2867	56.5801	35.5801	60.0916	14.7655	78.2558	15.0977	26.6518	165.129	92.5328	22.4293	65.5375	20.6246	3.15703	115.191	71.1115	26.8575	27.0534	108.85	44.2611	74.7294	26.597	38.0264	128.529	26.7502	8.49419	84.25	36.5733	22.7141
102.22	40.3012	20.2329	132.552	32.5791	77.0643	92.8138	20.0532	61.7294	73.4085	86.3862	44.5832	86.2127	46.3088	23.2451	41.2402	54.6645	34.1379	70.3075	12.7345	79.5208	13.1037	23.356	151.448	83.5034	19.1768	65.6826	21.9945	2.78432	101.005	74.2256	39.6831	25.4452	100.814	46.6572	78.3566	22.2552	38.1275	122.174	23.7399	7.34563	74.489	33.6981	25.3083
102.32	35.9116	41.9158	130.98	29.1923	86.0444	92.7253	28.6887	78.7914	66.5089	79.9618	41.1741	89.124	41.2782	22.2503	38.3056	50.7793	42.6318	72.6321	12.5929	101.312	11.3716	22.8929	135.225	75.3494	16.3391	62.3587	21.1366	2.45507	91.0432	82.7565	44.5853	23.3408	91.6597	49.7595	96.5112	18.4868	48.6144	114.132	22.6942	6.35234	64.4615	39.7609	34.048
102.42	31.393	52.0508	126.262	25.7325	88.6877	87.8106	30.2698	92.9313	59.912	73.5142	38.5905	84.7867	36.1636	21.038	38.5665	46.0677	45.0224	70.3364	20.2232	103.147	18.6841	21.3571	119.118	67.9897	26.2209	57.3582	19.406	2.16444	91.6522	85.4035	45.9661	21.1386	82.3312	48.6133	108.804	15.2904	49.129	105.466	20.6001	13.4953	55.026	45.8085	36.5143
102.52	27.1842	51.9429	119.696	22.448	92.9644	80.0984	32.0276	97.2327	54.5984	67.6693	34.1121	77.0659	31.5965	19.7638	37.5382	41.1721	43.9126	65.5182	22.2856	97.9203	20.4456	19.3182	132.232	61.3482	30.545	54.9699	25.3705	1.90793	84.9218	85.9967	44.4164	19.0159	73.35	45.6153	108.045	15.4189	47.8703	96.7804	22.2574	19.5801	67.6279	45.1215	35.7193
102.62	23.4272	47.7609	114.32	19.4508	96.0038	93.3856	30.5744	95.882	70.5273	65.4962	29.2465	74.2836	27.3419	18.503	35.8297	36.439	40.9291	59.5005	21.6905	88.6436	19.7733	17.1173	129.846	58.0561	31.4671	84.7172	26.4039	1.68154	75.8217	87.8383	45.4923	17.0451	64.9837	41.9377	101.665	14.0801	43.2442	89.0222	21.2782	20.5789	102.573	41.3827	33.3442
102.72	20.1401	44.9415	108.681	18.5426	102.854	124.266	27.9087	91.4314	82.9806	78.2564	24.6509	68.0341	59.2254	17.2905	33.7978	50.2112	43.3667	53.0981	19.9352	94.3428	18.1331	14.9508	119.714	60.175	30.3944	96.1901	26.8402	1.48175	71.1854	86.2267	44.4307	15.2491	84.2594	48.7912	94.5279	45.3368	55.7039	99.9349	19.3149	31.451	111.951	36.5209	30.3136
102.82	35.9145	40.2366	125.042	16.9588	105.637	132.185	24.9286	85.4237	86.9351	84.8622	20.5728	71.448	70.4272	16.3402	33.2192	54.7807	42.3721	46.7956	22.3942	89.921	16.2026	12.9244	107.165	56.7727	31.7071	97.326	25.2231	1.30561	63.9513	82.549	41.6474	13.6281	113.976	49.3798	88.6224	115.424	56.4906	102.195	17.1021	33.4932	133.938	39.7906	27.1251
102.92	39.0562	35.1551	142.741	15.1378	115.505	209.793	22.0222	78.7792	85.8177	87.1241	17.0688	69.8543	71.0821	15.3465	50.4093	54.2892	42.5031	40.8645	21.9709	81.5642	14.2838	11.0885	101.108	52.0137	30.8455	92.8904	22.768	1.15036	56.2472	77.7194	38.0793	12.1726	124.749	47.1223	80.6731	170.22	52.038	107.842	28.8623	31.8661	147.47	38.2798	24.0348
103.02	37.1492	37.0473	149.841	13.311	117.806	243.818	19.3428	77.0727	81.8097	86.3823	14.1118	64.4944	69.2932	14.3654	58.3604	51.1727	40.2809	45.0139	22.5276	72.157	12.5019	19.9089	92.3631	47.1829	45.0693	91.6528	20.0924	1.01354	67.559	72.3342	34.268	10.8692	124.699	47.0273	72.2516	279.758	45.642	146.14	31.4432	28.8946	143.363	41.3423	21.1647
103.12	38.0356	34.8495	150.054	15.3871	115.722	276.053	16.9378	73.1488	78.6537	83.6236	11.6421	57.5789	99.9673	26.4102	60.9728	81.3458	36.8789	51.3695	21.2353	62.9879	10.8995	29.486	82.3061	42.6535	50.9203	99.7275	23.0957	1.35664	66.8609	69.3497	30.5163	15.7852	132.321	44.5827	64.1096	362.594	39.2805	165.562	30.1556	25.6037	131.097	39.6183	18.5631
103.219	35.3528	31.1967	145.92	22.3886	111.197	323.533	14.8078	68.1399	73.7465	88.1307	9.5922	50.3273	107.902	31.3706	60.5605	92.8637	33.0088	55.9111	19.196	54.5815	9.48222	36.2121	72.4283	38.5124	51.6799	98.8671	28.3539	4.4871	62.8541	84.0884	26.9834	24.2772	130.197	41.2069	72.9616	363.532	47.4418	178.189	34.5719	34.325	115.802	35.819	16.2389
103.319	31.527	27.2548	139.161	24.4803	105.409	341.439	12.9345	62.7189	68.8124	88.884	7.89716	52.1657	107.593	32.6619	58.492	94.0026	29.0891	55.7148	16.9588	47.1035	8.23948	37.8768	69.9127	34.7586	49.4859	93.2842	28.8594	11.0994	56.5007	90.4947	23.744	26.5935	122.868	37.5847	72.7324	331.143	47.026	207.799	42.7381	35.3003	100.155	31.3514	14.1815
103.419	27.5707	28.091	130.94	33.0883	99.0678	329.776	11.293	58.2971	66.7279	87.073	6.49873	49.6949	100.332	32.1798	55.5725	89.6442	25.3535	52.8242	14.7855	50.3571	7.15492	36.67	63.9594	31.3659	45.7125	85.4706	32.8201	14.4726	49.7097	91.5941	20.8234	40.666	119.4	34.0367	68.3347	319.502	42.8451	245.804	42.8545	33.1165	85.4623	27.8053	12.371
103.519	37.6198	26.1861	122.029	35.3197	92.5931	304.054	10.6956	53.5828	62.9076	83.5711	5.34655	45.2056	90.2562	30.8776	52.2724	87.2434	21.9213	48.5398	12.7902	52.8217	6.2109	33.9543	57.0362	28.3028	41.2269	76.8719	32.4244	15.8325	50.9669	89.4072	20.9689	59.5086	111.853	37.2908	62.2769	285.976	37.351	257.483	39.7369	29.8324	72.2826	24.0622	10.7838
103.619	45.7431	47.9453	112.937	34.2781	86.2292	272.865	16.7053	48.8873	58.2329	79.0144	11.366	39.9881	79.511	29.2317	48.8634	84.8623	18.8419	43.6735	31.9248	56.4781	5.39042	30.6981	50.3471	26.092	36.5617	68.3	30.0451	15.9709	47.5849	85.275	20.0023	80.901	102.441	41.7105	55.8121	252.345	31.7418	276.002	35.5537	26.3491	62.3053	35.0902	17.9917
103.719	45.1977	52.7981	120.316	31.6657	80.112	258.18	18.0266	59.9953	53.2469	74.6314	12.8494	34.7426	69.1589	28.5135	49.9391	79.1395	16.1237	38.7178	39.0377	66.5098	8.5748	27.1918	44.0872	41.1219	32.0309	60.1865	26.9117	15.3965	42.6392	87.015	23.5356	90.6275	92.4612	41.5668	49.5414	223.031	26.5577	283.003	31.2524	23.0402	56.7262	37.5115	20.585
103.819	41.4023	50.5252	121.545	28.4366	85.4356	250.979	33.9504	63.8758	48.2761	79.6109	14.7086	29.8249	59.6777	27.2218	49.0165	81.3841	13.7517	33.9583	39.5768	65.9218	9.31176	34.5101	38.4429	42.6921	27.8077	52.7385	41.8689	14.4331	37.4556	85.3646	25.4884	89.7948	82.6453	39.3791	43.7301	191.027	22.002	276.291	27.2214	20.0419	49.9775	35.7825	20.7363
103.919	46.3722	45.5927	118.864	25.5473	86.0106	232.239	38.1507	63.5767	43.5087	80.9071	24.2663	25.3937	53.0403	25.7031	48.0316	78.2674	13.9012	29.5481	37.1081	60.9107	8.97834	36.5952	33.4462	51.4416	23.9753	46.0314	45.9345	13.2841	52.8935	81.6875	33.2274	84.4532	73.384	36.3842	38.4733	160.816	18.1114	262.307	23.5963	17.3863	67.484	37.1744	19.6628
104.019	45.9473	42.565	120.774	22.5557	83.8592	228.281	37.2798	77.696	39.0457	79.6731	26.072	21.4975	46.386	24.1278	46.0309	83.6426	19.7985	25.5573	33.4493	54.4017	8.2219	36.6376	40.0677	50.5229	20.5617	40.0675	44.6984	12.0745	69.8815	76.8829	35.7229	77.463	64.8634	33.1797	33.782	135.27	14.8459	244.856	20.4015	22.8652	71.0262	42.5732	18.0385
104.119	62.4844	41.4375	122.08	19.6967	80.2141	212.53	34.3974	96.358	34.9339	76.7565	24.5142	18.1259	41.4217	22.5784	51.7184	82.0477	21.9874	22.0047	29.5033	48.5219	16.6187	47.9741	39.9168	46.8924	17.5618	34.8094	41.0994	10.8796	80.9931	71.5373	35.2816	70.1493	58.5926	30.295	29.628	127.204	14.5207	226.154	35.0426	23.3838	67.6219	43.07	16.23
104.219	72.3649	37.6863	119.43	31.1125	75.8217	206.794	30.8891	103.049	31.1864	72.7756	21.704	15.2391	42.2503	21.0927	53.2857	76.8863	22.0097	18.8795	25.6981	64.7045	27.5374	62.0829	37.0378	51.5179	14.9511	31.6074	36.6538	9.74194	79.197	66.0271	33.2869	67.4736	52.4009	27.451	50.8257	112.463	13.139	224.857	38.3214	21.8873	66.4823	41.3134	14.4298
104.319	76.3828	33.1881	114.361	35.3623	83.9601	234.543	27.3631	102.806	36.7403	68.1766	20.7354	12.7857	39.8495	19.6866	78.3983	73.5123	20.8338	20.6113	38.4236	66.8336	38.94	77.8626	33.2588	77.3809	12.6961	28.2611	32.1186	17.7784	119.091	65.9779	30.5586	62.5754	46.5456	24.7706	63.2175	96.3416	11.406	215.763	36.8055	41.1962	61.1606	50.5994	12.7335
104.418	71.8453	28.7506	107.91	35.2994	86.1839	285.806	24.0688	98.7068	41.4443	84.3361	20.1911	10.7112	43.5681	18.3651	89.8692	71.5215	19.0597	20.5718	41.5414	62.9001	41.0125	82.1652	29.3827	92.2564	10.7593	25.011	27.8494	21.7025	142.363	69.4418	27.5726	56.9903	45.825	22.3004	65.1934	81.1135	9.66524	202.733	33.4805	45.8932	54.2167	51.0416	11.1829
104.518	64.4177	24.6908	100.769	33.1078	89.1314	356.805	21.0923	92.6148	42.5423	95.2416	18.1816	8.96348	42.4506	17.1279	93.4654	66.7078	23.6851	29.0101	40.1037	56.7013	39.0554	79.9266	25.741	90.3748	9.10312	21.98	23.9921	27.1895	140.675	69.3951	24.5973	51.4189	43.2595	20.051	62.2561	70.7415	11.758	188.03	44.9295	45.2577	46.994	67.9045	9.79027
104.618	56.4819	21.1053	94.0901	29.9979	98.3038	377.823	24.1446	108.421	41.5109	100.147	42.3237	14.6331	39.1139	15.9721	113.545	60.6697	27.2912	35.4036	53.4648	49.9974	35.5541	74.2226	22.4511	95.1749	19.3065	27.1778	20.5862	29.2516	129.315	67.1991	21.7759	46.1624	46.6059	21.0269	65.8012	60.1547	11.6838	172.959	46.1994	41.7066	40.1565	93.1359	8.55349
104.718	48.983	17.9946	87.2034	35.426	100.704	365.519	23.7542	118.62	39.2877	100.859	48.561	16.5467	34.9457	17.7297	129.96	54.3092	32.7549	37.2872	60.7512	55.5617	31.6502	66.9356	19.5354	90.2092	45.3185	28.5397	17.6194	29.2464	115.023	63.7554	19.1777	41.3335	46.2176	47.6974	77.005	62.4684	10.6558	158.247	43.2969	37.2514	33.9945	97.701	11.9888
104.818	42.2455	24.5661	84.4448	36.8905	99.1702	337.32	30.2866	119.732	36.4622	98.7081	46.8469	16.4358	30.6588	17.9668	213.221	48.1153	34.0049	37.0326	59.8814	53.8854	27.847	59.1879	16.9766	98.8847	57.9062	27.7872	15.0562	28.0444	100.666	59.6565	16.8285	36.9569	43.8149	57.25	80.6091	73.8245	9.29326	144.278	38.9371	32.7603	28.5988	92.395	26.5967
104.918	36.332	33.1665	88.75	35.3576	95.4357	302.886	30.9008	115.735	33.3989	94.6738	41.998	15.3083	36.34	17.4785	273.952	42.3354	32.8596	46.3199	55.3854	50.821	24.3474	51.621	37.6006	97.7148	62.1674	25.9474	12.853	26.1986	87.3756	71.4102	14.7301	33.0183	40.4295	58.6199	111.12	80.6201	7.89882	131.24	34.3152	28.582	23.9578	89.0172	32.3998
105.018	45.7626	33.9523	88.9387	32.4366	90.5532	267.417	29.057	109.043	30.3179	89.4672	42.7634	13.7401	36.6311	30.4727	299.128	37.8135	30.4528	49.3107	49.5587	45.8597	21.2149	48.8287	43.2855	91.2214	61.4445	23.6239	10.9655	24.0556	75.5144	76.3949	17.8105	39.3229	37.799	56.2418	118.613	93.484	6.60918	119.195	29.9297	30.6974	20.0119	88.0494	33.4954
105.118	45.7124	32.3999	86.5257	29.008	85.1562	233.571	31.4183	101.106	27.3475	83.6011	39.3	12.0513	49.4872	35.5825	303.925	33.4519	27.4792	48.5583	48.7121	40.4596	18.4507	53.936	42.5279	83.2798	57.9047	21.1632	9.35213	21.8281	78.1642	99.4716	19.763	39.8607	46.6301	52.3003	115.064	90.2786	5.47585	108.144	25.9627	71.9637	16.6824	80.9253	32.1845
105.218	42.0644	33.577	82.5405	25.5384	79.6215	202.578	30.2528	92.7801	38.0948	77.4406	34.3951	10.4115	52.311	49.7122	297.334	29.4037	24.3529	45.7071	61.3536	52.6628	28.5389	65.2626	39.2187	75.452	52.9324	18.7566	13.0717	19.6428	73.2614	110.893	28.9031	37.881	49.2266	47.8574	106.639	99.7899	4.50817	98.0519	38.9837	169.404	13.8874	71.504	30.4884
105.318	45.748	31.3695	77.6775	22.2609	74.1677	177.932	27.7264	84.5586	42.8201	71.2412	47.1949	8.9033	50.1912	76.6802	284.661	25.7325	40.0222	41.8	62.8631	53.9884	30.7792	67.8259	40.7145	96.5638	47.3931	16.5032	19.2939	17.5714	65.7664	114.434	32.3653	34.925	48.3064	43.4162	96.4664	94.6552	3.69616	88.8613	63.6344	209.199	11.5494	61.7387	27.9534
105.418	43.5155	35.7986	73.0562	19.2792	68.9174	176.93	24.8155	78.6805	64.6471	65.1771	54.6445	7.56004	45.8676	86.8361	269.018	22.452	46.5171	37.6571	81.4116	50.6448	29.5955	65.4352	53.1903	96.1838	41.8108	14.4475	28.4712	15.6508	64.8347	113.032	32.6096	31.712	45.5154	39.2026	86.0885	84.0385	3.02208	80.5083	68.8127	271.66	9.59824	52.5554	25.1414
105.518	39.2125	39.1491	70.5666	16.6264	63.9346	178.487	21.9449	72.3681	74.7425	59.3632	52.8941	13.7317	47.7894	89.492	252.213	19.549	48.5525	33.4144	84.2138	59.4218	27.0667	60.459	54.7109	89.6652	36.4877	12.6038	30.7782	13.8961	60.3005	108.643	31.1155	28.5663	41.8385	35.3064	76.2288	95.759	2.4663	72.9265	65.8068	302.572	7.97257	54.8148	22.3472
105.618	40.0723	41.186	72.2552	14.2986	59.2481	168.495	20.477	66.0574	77.6552	53.8706	47.4961	15.9582	45.5409	93.6156	235.278	16.9967	47.0557	32.5157	86.2556	58.8185	45.0418	54.3424	51.4634	81.8206	31.5838	10.9682	42.2828	12.3093	65.853	102.561	28.7635	25.6243	37.8536	31.7521	67.1896	116.408	2.01014	66.0503	59.7436	292.846	6.61956	67.1401	19.7166
105.717	54.5823	38.7153	71.2636	12.2739	54.8658	158.82	18.4896	61.3745	76.2982	56.8555	41.0677	16.0442	41.4637	92.4322	218.786	14.763	43.6884	35.9479	81.5731	54.3149	49.6945	47.9426	46.517	74.1185	28.728	9.52815	49.4577	10.8847	63.0256	95.6317	27.9186	22.9332	33.8899	28.5328	59.0617	118.165	1.63688	59.817	71.054	267.626	5.49434	83.4959	22.304
105.817	55.7613	34.6457	68.6092	10.523	54.2788	148.862	41.4265	56.3966	72.5245	57.3938	34.7815	15.8613	45.2782	88.7859	203.039	12.8141	40.8819	36.1142	73.8622	48.4971	86.9116	43.603	41.2327	66.9706	25.6315	8.26676	51.0835	9.61238	76.0785	88.4005	26.0743	20.4998	30.1257	25.6287	51.8333	108.227	1.33226	54.1682	70.3396	238.068	4.55908	84.7015	22.3565
105.917	55.4255	49.8312	64.9813	9.01428	52.3793	134.908	47.9835	58.2734	72.4506	56.2602	37.9659	14.7349	52.7429	84.1001	188.181	11.1174	37.1245	34.4079	80.3482	42.5479	96.4393	45.7997	36.1849	60.4579	22.5546	20.5485	48.3782	8.48052	75.4181	81.2113	23.7856	18.3125	26.6486	27.9598	45.4457	97.6108	1.08404	49.05	80.0295	219.494	3.78207	78.8331	21.1436
106.017	56.9833	69.0426	60.8436	7.71746	49.7859	120.634	47.4083	57.0731	80.3092	54.0232	52.7629	13.2044	52.795	79.0808	174.267	14.4789	52.8442	31.7179	85.5183	36.9748	160.597	62.0354	31.589	54.5613	21.5076	49.9767	43.8596	7.47649	75.8929	74.2735	21.3727	16.3528	23.4924	27.5799	39.8222	84.5027	4.25918	44.4135	78.0031	199.429	3.13687	99.8393	19.3678
106.117	65.4497	71.1989	66.6292	6.60446	46.8712	110.436	43.9601	54.2037	91.2219	54.9043	54.2152	13.8279	49.329	74.0717	161.295	110.676	64.9947	28.6004	81.9919	34.2494	204.08	68.0138	27.5003	49.234	21.5757	103.667	58.1635	6.58777	70.3089	67.7068	19.0134	14.6	27.7296	26.0007	34.8824	71.5646	28.489	40.2152	82.5537	176.896	2.60134	101.949	17.4102
106.217	64.7492	80.4908	85.2763	5.65021	48.951	98.6803	39.5727	50.5152	93.9618	54.0685	50.0239	13.242	44.4241	69.2351	149.237	207.198	89.4225	25.3943	76.6198	31.4136	240.234	67.4843	37.2465	55.5293	33.2266	126.925	60.8341	5.80237	62.7709	61.5728	25.2215	14.0646	40.3992	32.5975	30.5489	59.8619	36.8046	36.415	109.861	167.321	2.15706	111.338	15.4704
106.317	59.3421	84.9833	97.2298	9.97989	48.7265	86.8563	50.9943	48.2451	91.8662	52.6829	43.8705	12.0826	53.1617	64.6413	149.667	267.051	98.0893	22.2975	68.9412	43.3229	305.9	63.4109	51.4192	53.6341	48.8509	132.751	57.9554	5.1091	69.6618	55.8952	79.3647	23.8994	45.3807	33.8983	26.7501	49.7155	37.3615	34.1338	122.713	151.309	1.78872	130.12	13.6467
106.417	67.5342	84.7039	107.002	21.933	47.1928	75.7118	52.2011	45.1211	95.5871	50.3681	37.4502	10.7089	53.7897	60.3156	157.975	284.324	97.5819	19.4172	60.7468	45.207	365.226	64.5483	59.8654	49.5162	55.3113	128.98	65.4913	4.49777	78.0785	50.6739	104.452	26.8159	45.9409	32.7519	23.4217	48.4311	46.2658	31.6126	157.536	145.387	1.48364	133.651	16.4921
106.517	91.4744	77.8962	113.679	26.5008	44.9556	65.5793	49.1555	41.6413	93.9951	47.4838	31.4869	9.31622	50.5311	56.2608	162.209	278.383	93.5735	18.7706	52.8805	44.5053	364.825	61.5525	95.8684	80.8172	56.1962	120.287	64.5405	3.95919	75.4459	45.8948	112.704	26.5861	44.0678	30.5641	20.5062	71.1373	46.2792	29.0528	177.33	132.431	1.23095	125.142	16.9952
106.617	94.7726	113.603	114.653	27.1372	42.3814	56.5638	45.5404	43.6817	91.4107	44.2885	26.2396	8.00461	71.861	52.469	159.615	260.596	86.308	17.4645	45.7012	48.0634	339.567	77.9008	114.62	84.409	53.8443	109.42	59.7357	3.48505	77.816	41.5354	111.514	25.0119	47.4413	28.0198	17.9529	73.9414	56.1918	26.5661	172.167	117.614	14.225	111.73	16.3038
106.717	88.5011	123.78	112.001	25.7905	39.6893	48.6503	40.9775	43.1363	103.123	40.9658	21.752	6.81927	83.1096	48.9277	153.333	237.543	77.6351	15.8472	39.324	46.2074	305.691	82.5082	120.491	95.4245	49.7594	97.956	66.8378	3.06778	115.714	37.5695	105.319	22.945	47.0291	25.4452	15.717	68.4143	55.8076	24.2126	158.283	103.136	32.1614	101.499	22.4082
106.817	91.6085	118.833	107.137	23.5456	37.0078	41.7648	36.3369	41.1693	105.859	46.7641	17.975	15.3276	82.9481	45.6224	145.207	212.946	68.6524	24.8351	33.7463	42.0923	293.384	80.4136	114.359	101.324	44.8904	86.7684	65.5885	2.70051	122.3	33.969	96.7492	20.7802	44.5761	22.9884	13.7593	60.0037	50.8935	31.3606	141.033	89.8471	38.4467	101.875	24.2068
106.917	98.7511	136.631	101.018	20.9944	34.4101	35.8084	36.3395	38.4849	103.295	49.4734	18.6486	18.6317	77.3871	67.7529	136.311	188.838	59.9838	28.7257	28.9121	45.982	294.836	83.6673	108.907	132.004	39.8194	76.3081	87.0945	5.61397	116.784	30.7057	87.3315	18.6933	41.129	20.7099	12.0454	51.1809	44.3896	34.1116	123.708	78.0014	38.6973	103.002	23.7614
107.016	109.604	158.544	94.2857	18.4482	50.1617	30.6753	42.581	41.5074	97.7654	50.0186	17.2789	19.088	97.813	75.9256	127.26	166.256	51.958	29.5132	24.7455	44.2961	305.918	80.7668	99.0126	139.485	34.8882	66.7778	91.1189	7.07038	105.739	27.7519	77.9284	16.7558	37.3046	19.7593	10.5449	42.9861	37.7343	34.3476	117.64	67.594	36.0383	95.71	22.2231
107.116	127.819	154.646	94.5547	22.9205	64.6463	26.2628	84.3209	41.592	90.7371	49.0835	48.6859	18.0742	101.031	89.435	118.4	145.664	44.7231	28.4903	21.1661	40.3872	289.496	83.558	104.299	143.423	32.5262	78.001	86.8038	7.6234	93.3637	25.0806	69.0016	14.9903	33.4562	18.3225	9.23148	39.6429	31.5778	33.1951	106.523	58.5186	32.1762	105.539	44.9941
107.216	124.591	144.183	160.028	23.7294	72.2581	22.4758	104.751	40.0352	106.351	47.1703	87.05	134.66	95.8765	92.8175	109.914	135.406	45.6041	26.4852	18.0976	35.8258	262.745	84.7024	99.0734	134.995	143.94	122.819	78.9326	7.63048	139.377	22.6659	185.529	34.0809	29.7771	20.1434	8.08183	34.7122	29.2267	31.3238	239.386	57.7183	28.0154	167.43	124.812
107.316	113.474	131.907	204.882	22.6773	74.5183	19.2293	105.992	37.6232	186.964	44.6444	95.2123	232.61	87.0935	91.3112	132.397	122.896	142.081	24.0194	15.4705	31.3194	233.53	80.5879	89.9659	123.581	249.79	140.355	69.9532	7.32095	151.381	20.4833	315.326	42.4181	26.3645	40.9781	7.0756	29.5817	25.7007	29.1281	387.407	53.1925	24.0104	183.258	251.256
107.416	100.242	127.003	227.336	20.7691	73.6599	16.4477	106.532	34.8273	264.184	41.7688	90.1714	266.992	77.1709	121.78	140.776	109.866	219.598	21.4138	13.2228	27.1614	205.298	73.8169	108.201	112.073	333.39	155.204	61.0705	6.84051	149.39	18.5107	421.636	43.661	23.2582	61.3898	6.19495	24.8324	21.9536	26.8366	512.758	47.5108	20.368	240.356	399.521
107.516	87.2565	114.928	235.027	18.5544	71.0466	14.0653	99.5323	31.9251	386.212	38.7306	80.1193	266.979	67.3646	141.133	141.119	97.2493	317.968	18.8581	11.3009	23.4503	179.417	65.9668	152.323	108.39	435.745	155.082	52.834	6.28046	137.25	16.7274	502.845	47.3503	20.4655	67.4297	5.42419	20.6659	18.4273	24.5781	525.123	41.7824	17.1611	276.963	475.388
107.616	75.3954	100.956	239.816	16.3237	67.5074	12.0259	89.9279	29.0753	442.074	35.6607	68.8845	249.571	58.276	145.545	137.02	85.5149	390.257	16.4584	9.65775	20.1954	156.295	57.964	161.051	107.315	510.595	146.984	45.4535	5.69695	122.05	15.1149	521.349	46.3146	17.9753	66.7011	4.74958	17.1116	15.2989	33.1951	491.304	36.4533	14.3932	276.224	486.837
107.716	65.6939	87.3426	236.013	14.2217	63.5416	10.2801	79.9112	48.7829	457.077	32.6486	58.1539	224.498	50.1147	142.763	130.593	74.8608	466.882	14.2674	38.8835	17.3679	135.913	50.3257	153.211	99.8551	615.638	135.054	38.968	5.12365	106.804	13.6565	505.296	43.2984	17.5547	62.9672	4.15908	14.1263	12.6136	45.0108	441.478	31.6724	12.0345	254.933	465.562
107.816	56.7909	101.342	226.9	15.0089	59.4465	8.78657	70.4052	57.8908	447.852	29.754	48.5801	197.183	42.9321	136.68	123.079	78.7828	495.585	12.3047	91.2444	14.9247	118.074	43.3151	146.565	91.0613	644.457	121.697	33.3349	4.57955	92.7	12.3375	471.508	39.5952	19.6158	58.0732	3.64209	11.641	22.2648	49.8136	388.918	27.459	10.0412	225.785	429.167
107.916	74.9044	98.8466	219.436	14.4797	56.1827	7.50898	61.7519	60.7373	424.971	27.0147	40.3305	170.515	36.6883	129.244	115.193	77.2745	484.691	10.5703	108.654	12.8199	102.521	37.0418	143.685	82.4709	628.17	108.272	28.4766	4.07455	80.117	16.7338	429.89	35.8014	19.8079	52.9075	3.18936	9.58271	24.6511	50.5911	339.143	23.7793	8.36609	195.227	387.255
108.016	75.8368	109.425	211.364	13.3321	52.7004	6.41674	54.0333	59.9825	395.087	30.1262	33.3572	145.912	31.3025	121.418	107.342	72.4112	452.51	9.05294	109.076	11.0088	95.982	31.5244	132.375	74.5111	586.886	95.5056	42.5577	3.61294	69.0879	18.9064	386.147	32.1792	18.9733	47.8834	2.79278	7.88333	23.6154	49.1317	294.159	23.0442	6.96358	191.2	344.918
108.116	103.576	104.922	208.241	23.5013	61.8103	5.4835	55.4699	57.2485	362.32	40.9716	27.5278	123.957	26.6794	113.669	99.7481	66.0468	410.305	7.73519	101.792	9.45092	86.6565	26.731	177.673	67.2624	533.388	83.7515	52.0393	3.19533	59.5074	19.6483	343.442	28.8319	19.5191	43.1793	10.2257	6.48288	21.1515	46.4995	255.427	21.1551	5.79223	174.842	304.714
108.216	105.89	106.834	200.345	27.0922	65.2268	10.7426	54.1059	53.5162	329.17	47.2525	22.6861	104.773	22.7237	106.216	92.5277	59.2316	385.476	6.59719	91.5241	8.11041	76.8115	22.6034	223.455	74.0885	475.619	73.1465	52.8892	2.8204	51.2238	32.0275	306.347	25.7892	18.8907	38.8593	21.3107	5.33003	18.264	43.3219	261.633	18.8591	4.81565	154.712	271.131
108.315	126.345	103.077	196.009	34.1778	99.6637	12.7197	57.551	53.809	297.097	50.2752	18.6805	88.2413	19.3461	99.1524	85.7328	52.5399	351.94	33.9959	80.6116	6.9567	67.4272	19.0724	226.192	71.1087	418.345	63.706	64.9054	2.48575	44.0788	38.6154	271.185	23.0465	17.6531	44.5892	25.1578	7.30615	28.7256	39.9635	251.642	16.5682	4.00235	133.699	243.211
108.415	124.085	97.2903	187.698	38.5722	127.946	14.4838	55.0566	51.8973	266.903	51.01	15.3744	74.1287	16.4659	92.508	79.3793	52.2447	317.751	47.939	70.1555	6.98687	58.8802	16.0668	211.329	65.5152	390.885	55.3702	66.0531	2.18838	37.9237	41.4479	238.812	20.5854	16.1429	44.8873	31.226	7.44952	30.9216	36.6312	229.059	14.4467	3.32548	129.35	215.825
108.515	113.375	89.9348	177.119	54.6061	140.396	22.1383	50.3063	48.8304	238.98	50.1746	12.6496	62.1596	34.2933	86.2836	73.4615	49.3364	281.712	53.5066	60.6223	15.1899	51.2698	13.5178	190.399	59.5451	369.143	48.066	62.1075	1.92493	32.6252	41.89	209.548	18.3823	14.556	42.7288	40.7413	10.5197	29.2675	33.4373	203.098	12.5478	2.76237	117.535	190.223
108.615	107.239	90.1476	165.411	74.9036	143.453	24.6241	44.9568	93.697	215.601	48.2965	10.4059	52.0547	40.6164	84.2669	67.9633	45.2128	246.597	59.2938	52.1594	17.5453	54.0234	11.3623	168.493	53.8648	337.917	41.677	56.0787	1.69207	28.0659	40.8533	187.292	16.4125	13.0022	39.5769	50.1296	24.927	26.0473	50.2696	187.609	10.8763	11.722	103.175	166.929
108.715	96.3938	110.888	153.321	131.099	141.062	24.3796	39.7251	155.61	196.594	45.7609	8.55927	43.5504	40.9291	80.5005	62.8635	40.6698	238.768	81.1203	44.7602	17.2706	51.455	9.54364	167.176	75.6973	302.85	36.115	49.4971	1.48679	24.1437	38.9423	190.402	14.6524	35.8325	50.1579	56.3181	28.5279	22.4065	58.2848	169.482	9.41731	15.1736	89.3319	146.076
108.815	84.6215	110.319	144.778	150.863	135.631	22.7869	34.8962	251.156	177.897	42.8464	7.03993	36.4088	38.3713	76.0345	58.1384	36.1465	228.032	100.31	38.349	15.9093	50.0834	8.01162	180.989	80.311	267.367	31.2764	43.1063	1.30614	20.7699	36.5553	182.583	13.0799	53.8115	52.3546	55.8445	27.418	18.8887	65.2762	149.706	11.8838	22.6386	77.2112	127.594
108.915	73.4313	101.301	145.06	151.404	128.621	20.6169	30.559	294.75	182.386	39.7516	13.6341	45.214	34.9594	71.3874	53.7639	31.8719	209.792	106.261	32.8236	14.185	57.5684	6.72275	189.453	76.2821	233.45	27.0736	37.2366	1.14748	17.8682	33.9511	169.291	13.7829	61.0436	74.5474	52.3309	24.4958	17.0451	66.6767	135.537	12.0014	24.5902	67.6066	111.317
109.015	70.3383	89.6347	141.111	142.406	120.913	18.2895	26.7166	307.695	177.838	36.6155	15.1547	46.7176	32.1993	66.8098	49.7167	27.9528	188.392	106.72	28.2049	12.4346	56.7273	5.63948	198.004	70.043	206.986	23.4282	32.0052	1.00839	15.3728	31.295	160.178	13.3211	63.5477	117.649	47.6246	21.1016	20.7257	64.9586	144.535	28.3372	23.7598	58.0525	97.0409
109.115	67.2789	80.3448	134.607	129.243	113.028	16.0241	23.3365	303.05	168.241	36.0565	24.212	44.4295	28.7622	62.4177	45.9731	24.4268	166.4	101.659	24.185	10.7984	53.2632	4.72971	187.483	63.5857	193.226	20.264	27.4228	0.886497	13.227	28.6908	201.314	12.3826	77.2925	173.759	42.6467	17.8216	20.5954	61.5945	137.469	32.7854	21.6565	49.2461	84.5518
109.215	60.7755	98.9784	126.674	114.827	105.27	13.9267	20.3743	288.776	156.098	40.2649	66.2466	52.4189	25.2311	58.2599	56.3964	21.2931	156.582	93.7011	20.7113	9.32883	48.1566	3.96607	173.165	75.0396	175.518	17.5312	27.2952	0.779709	11.3819	26.1988	221.534	11.2908	85.4069	225.036	37.8375	14.8837	18.7875	60.9935	124.488	32.1698	19.0947	59.371	78.9797
109.315	53.4799	104.549	118.067	100.672	97.8083	12.0762	17.7834	369.726	165.956	42.0666	121.739	53.0398	21.889	54.3513	60.4324	18.5306	142.706	84.4852	24.539	8.03612	52.535	3.32535	158.168	73.3239	161.626	15.171	45.737	0.686286	9.79547	41.5102	221.341	10.1934	107.867	291.715	33.3899	12.3492	16.3897	58.3898	111.028	29.5803	16.4975	60.9583	74.7122
109.415	51.6403	126.629	127.59	87.5138	90.7307	23.0404	15.5198	400.61	165.158	109.751	139.254	49.8935	18.8573	50.6907	60.822	16.2375	127.337	75.0113	24.5876	6.9114	50.7461	2.78791	140.936	67.9454	155.886	13.131	51.1491	0.604666	8.43163	49.5985	210.209	9.15439	114.976	339.276	29.3712	10.2073	13.9343	54.7845	113.513	26.3925	14.0701	57.0665	68.446
109.515	58.9827	125.34	133.016	75.6527	84.0771	33.5102	13.5434	487.033	158.226	152.764	134.185	67.6311	16.1732	47.2693	59.1882	14.1815	118.689	65.8627	25.9808	5.93847	46.5108	2.33718	128.514	80.4381	144.669	11.3331	50.1815	0.533228	7.25905	53.0071	193.763	8.19834	118.702	370.999	25.7873	8.41692	11.6619	50.7642	106.128	23.1983	11.8987	50.9447	61.5315
109.614	57.0897	114.838	132.653	65.159	77.8592	37.1658	11.8183	603.385	148.018	231.899	120.23	72.1932	13.8315	44.0753	56.4881	12.3576	107.504	60.2897	24.8302	5.09986	41.5476	1.95921	114.418	78.6606	130.887	9.75785	66.5969	0.470722	6.25076	53.4412	191.244	7.33114	118.511	417.886	22.6151	6.9311	9.66378	46.6664	95.3329	20.2341	10.0061	44.2593	57.9368
109.714	51.8382	101.501	128.649	55.9832	94.2739	36.7487	10.3128	713.752	136.313	335.553	103.836	69.7948	11.8069	41.0954	53.2818	10.7512	110.329	56.2671	22.6087	4.37856	45.7346	1.64229	100.64	72.9089	116.338	8.4214	69.6599	0.416046	5.3835	52.0386	180.363	6.55043	112.79	417.62	19.8196	5.70341	7.95698	52.812	83.9688	17.5775	8.38293	37.8213	56.2337
109.814	45.7278	88.0967	122.465	48.0203	115.178	49.0499	8.99894	747.774	124.2	397.048	87.8812	64.0327	10.0666	38.3163	49.8935	9.34382	105.933	51.1651	20.0554	3.75893	55.953	1.37657	87.9629	66.4006	114.562	7.26891	66.3533	0.368208	4.63727	49.5542	165.54	5.85037	104.328	396.172	17.3626	4.68777	6.52435	54.2139	75.0404	15.2373	7.00535	55.3444	52.2696
109.914	39.7762	103.401	115.081	64.3374	153.209	60.9442	7.85245	737.913	112.327	428.36	73.5178	56.9449	8.57596	35.7251	58.6885	8.11537	97.7858	45.7015	30.3569	3.22818	56.3621	1.15377	76.6263	60.109	125.962	6.27872	60.3312	0.326344	3.99493	46.4841	151.817	5.2239	94.7765	366.297	17.8496	3.85336	5.33508	52.9614	65.9224	18.9018	5.84417	59.2232	47.3986
110.014	34.3574	103.411	121.204	69.5082	179.997	63.2057	21.9746	703.96	101.056	438.394	61.0811	49.6486	7.30219	33.3093	153.372	8.9638	88.0068	40.3038	32.9321	2.77333	52.6562	0.966954	66.6319	54.2988	130.751	5.42474	53.4646	0.289695	3.44175	43.151	143.321	4.66374	85.0838	334.158	17.0203	3.16707	4.35478	50.2998	57.4016	18.9851	4.86991	56.5192	42.3453
110.114	29.5712	95.1748	121.617	73.5801	229.2	60.5209	26.251	657.884	90.5767	433.741	50.54	42.7221	6.21536	47.9659	208.487	8.93821	77.8541	61.8308	39.0241	2.38473	47.4908	0.810299	57.8857	49.0138	126.842	4.68769	55.5503	0.257591	2.96507	39.7607	131.623	4.16297	89.7003	302.643	15.6337	2.60274	3.55031	46.9644	49.7493	17.6346	4.05489	59.0907	39.9875
110.214	25.4054	88.7523	125.68	71.8857	250.672	55.5286	36.4321	606.823	80.9651	419.253	41.7146	44.3233	5.28908	59.2032	281.165	8.45414	68.9077	71.0342	45.62	2.05196	42.0726	0.678896	56.2176	44.2316	118.151	4.05157	52.752	0.229525	2.55409	36.4415	118.79	3.71546	99.4371	273.67	14.0723	2.13861	2.89208	49.2788	43.0098	15.811	3.37444	61.8586	36.5966
110.314	21.8058	79.12	124.667	66.6475	255.699	52.3347	38.1194	554.952	72.2327	398.476	34.379	43.0217	4.50003	62.5248	409.799	7.75571	68.3612	72.7446	45.4744	1.7675	36.9217	16.4871	51.5735	39.9122	109.732	3.50262	63.2558	0.205074	2.19966	33.2697	105.987	3.66573	100.023	258.849	48.0217	1.75695	2.35421	50.0267	37.1338	13.9319	2.80692	58.4426	32.8794
110.414	32.6439	103.498	120.482	63.657	251.195	53.8211	36.2245	504.629	64.3513	373.977	28.3084	39.559	3.8282	62.0023	468.304	6.98113	64.3692	70.0928	42.292	1.52175	32.2365	32.1905	46.0538	36.0133	99.3296	3.02933	63.8242	0.183819	1.89399	38.5645	93.8381	7.74728	95.6002	238.967	76.9591	1.44335	1.91534	60.6508	32.0376	12.1676	2.33396	52.4353	29.2061
110.514	51.1416	106.42	114.417	59.4031	241.382	57.5042	32.9956	477.545	80.1808	347.596	23.2975	37.6257	3.25647	59.6842	486.345	6.20725	58.6893	65.0834	37.9552	1.31377	28.0674	39.0083	40.5696	32.4948	88.3203	5.6722	98.7554	0.165364	1.63055	40.6052	101.336	9.0785	96.3829	222.596	85.744	1.18533	1.55734	64.2169	27.6302	10.5779	1.93996	45.6892	25.7586
110.614	54.109	123.265	112.478	88.699	228.823	55.8733	29.4408	444.029	108.02	320.628	109.098	34.1952	2.77007	56.5969	481.514	5.47452	66.9695	58.9783	33.3938	1.13237	24.4001	40.5668	70.8847	29.32	77.5236	10.3165	130.06	0.149347	1.40381	40.5873	100.307	9.14923	92.2396	204.852	84.73	0.973599	1.26583	63.7795	23.8243	9.17356	1.61184	39.1138	22.6144
110.714	50.9406	120.158	121.618	135.471	215.058	51.6875	25.9939	408.218	160.157	293.969	227.708	30.2306	3.74008	53.2503	464.212	4.80207	67.9283	52.5521	29.0436	0.9762	41.9999	39.1509	84.8543	26.4553	67.3979	12.2611	135.705	0.135441	1.20894	40.4925	94.757	19.3351	85.6113	206.308	79.2633	0.799207	1.0284	61.1631	21.0795	7.94538	1.33868	33.1157	19.7951
110.813	45.6926	109.345	123.918	163.959	201.005	46.4786	22.8246	384.26	184.048	268.217	263.113	26.2542	3.95273	49.8932	440.557	4.19687	64.791	46.2633	25.087	0.844991	87.9431	36.1816	84.5127	23.8706	58.1717	17.9517	132.541	0.123237	1.04177	39.1716	87.0576	22.6562	77.9445	196.429	72.0685	0.656191	0.835297	57.4492	18.4234	6.8767	1.11138	27.8384	17.2935
110.913	40.0713	98.7435	121.842	231.142	187.195	44.8884	19.9836	426.625	190.659	246.485	254.492	22.5309	3.79231	46.643	414.116	3.65894	59.5604	40.3665	21.5797	0.729349	133.763	32.5256	98.1429	21.5385	51.6855	23.9354	122.11	0.112537	0.898598	51.4276	92.0061	22.8316	70.0762	181.962	64.5024	0.53877	0.677957	53.2717	15.9991	5.94935	0.92238	23.2935	22.4064
111.013	40.6269	89.6824	117.067	308.618	185.052	52.6885	25.1112	445.359	187.013	240.248	228.437	19.1781	3.4657	43.5517	386.942	3.1847	53.4559	87.858	20.4763	0.63043	143.653	28.6974	96.727	19.4342	45.3427	25.8868	142.127	0.103174	0.776027	57.8428	90.0751	21.6405	64.3952	168.752	57.2116	0.441999	0.549887	48.9952	13.8465	5.14596	0.765267	19.4308	23.7113
111.113	46.0131	78.9251	110.724	347.662	194.424	54.4696	25.5025	438.633	177.576	229.744	197.48	16.2312	3.08192	47.2063	360.191	2.76882	47.198	110.583	18.5745	0.544969	137.894	24.9889	89.3268	17.5355	46.6973	25.5861	141.926	0.0949211	0.671006	59.9695	84.5505	19.9259	61.2829	154.203	50.4778	0.363071	0.445815	44.8232	11.9618	4.4505	0.634759	16.1756	23.0474
111.213	48.8084	90.9915	103.572	345.692	219.376	52.0721	30.2645	417.971	165.156	216.62	167.233	13.6818	2.69648	47.3523	334.485	2.40529	41.1932	164.033	16.4422	0.470475	126.012	21.554	96.4858	15.8223	45.0973	24.0994	132.22	0.0874241	0.580838	59.402	77.3737	18.0806	56.684	139.794	44.3978	0.297887	0.361498	40.8632	10.3235	3.8489	0.526449	13.4473	21.4396
111.313	45.9956	96.9353	116.513	323.564	232.504	47.7331	30.1573	390.335	151.499	203.27	139.952	11.4996	2.33581	51.161	310.139	2.08824	35.6523	186.36	14.3518	0.405366	112.395	18.4621	92.5706	14.2766	41.8869	22.0568	124.848	0.080559	0.503123	57.1993	72.8467	16.2813	60.9608	155.662	38.9778	0.244631	0.293177	37.1664	20.4207	3.32878	0.436726	11.169	24.5228
111.413	53.7903	91.5806	121.359	292.823	238.682	42.6865	28.0693	359.877	137.661	188.908	116.308	9.64554	2.01062	51.2478	293.16	1.81206	30.6668	227.885	12.4234	0.348591	98.9933	15.7319	84.4535	18.8363	37.9178	19.8229	159.362	0.0742593	0.43585	54.0644	66.7883	22.6697	60.3991	154.851	34.1816	0.200871	0.237731	33.7512	30.6946	2.8792	0.362581	9.27088	32.7242
111.513	52.4813	82.1486	135.472	262.131	235.332	37.591	34.5145	329.019	124.26	177.958	96.2569	8.07855	1.72366	49.5764	285.332	1.57169	40.1439	273.871	10.7005	0.299485	86.6021	26.5835	98.9696	18.8889	33.7163	17.6021	164.71	0.0684877	0.377378	50.4573	60.2105	24.1676	59.9879	146.584	35.1975	36.3586	1.6664	30.6175	55.5873	2.49042	0.301437	7.69223	46.7811
111.613	108.267	71.8427	140.515	230.915	244.921	46.4808	34.8065	299.128	111.638	165.89	79.4629	6.75905	1.47367	60.5325	272.341	1.36258	53.4909	286.459	9.18846	0.257564	75.4844	50.2772	97.8536	48.7752	37.1064	15.5023	156.017	0.0630613	0.326415	50.4988	68.283	23.4727	56.9204	158.742	47.1578	55.449	2.15775	27.7549	61.4568	2.15399	0.251017	6.38076	51.1913
111.713	178.986	62.0095	139.696	201.35	271.984	48.1148	32.5665	270.93	99.9609	153.389	65.4996	5.65083	1.25774	66.808	256.897	1.18081	57.9757	279.358	7.87544	0.222181	65.6619	78.2511	90.4944	54.0965	37.16	13.5751	144.711	0.0577003	0.281901	62.6752	75.0329	21.8704	57.2317	156.103	67.565	58.1996	2.19201	25.1477	59.2708	1.86292	0.209364	5.29211	50.552
111.813	196.344	53.1481	135.206	174.411	313.223	53.1363	41.0457	244.764	89.2893	156.156	53.9406	4.72163	1.0724	67.5353	240.57	12.5672	57.3229	261.372	9.69079	5.56	57.0546	114.682	86.9609	52.0175	37.0714	11.8392	135.224	0.0523651	0.242992	68.1792	74.915	32.9738	54.6884	147.978	72.9756	54.07	4.10217	22.7785	67.3031	1.61107	0.174898	4.38891	47.4329
111.913	212.473	45.3799	129.02	150.418	327.725	52.4372	44.6331	220.739	79.6179	168.388	44.3973	3.94332	8.20838	65.6219	224.251	33.9568	53.8681	238.071	9.84721	15.6361	49.5455	128.51	79.8772	47.9547	39.5641	10.2949	121.685	0.0471136	3.9334	69.4231	71.3377	41.9843	72.2143	160.077	74.3796	47.5201	6.36616	20.6291	65.552	16.615	0.146378	3.63984	43.2517
112.013	202.53	43.4239	135.048	129.35	326.551	48.9239	43.0725	198.834	95.1991	172.309	36.5309	4.54061	11.0493	62.5269	208.434	43.3697	70.3375	212.898	9.24322	18.7421	43.0104	139.886	71.3729	45.6142	38.9788	8.93312	107.192	5.90643	36.7132	68.018	65.8647	43.5418	94.3032	157.339	70.6369	40.5782	24.3913	21.8799	79.5584	21.386	0.122672	3.01878	38.774
112.112	182.674	47.5269	146.229	115.311	316.467	44.2176	39.5158	178.955	100.485	192.079	30.0528	10.7955	19.8695	58.9781	193.372	46.0131	75.6405	187.912	17.5762	18.6934	37.3304	138.299	62.8946	41.9031	36.6608	7.74007	122.698	20.0572	46.7902	65.0336	59.6476	41.7978	101.857	181.274	64.7449	34.1032	30.3055	21.7508	103.624	84.8628	0.102883	2.50401	34.3969
112.212	160.628	45.3734	153.525	101.314	301.588	44.5639	35.3853	160.973	99.6082	212.903	24.7214	13.255	22.7379	92.3576	179.184	52.0533	74.4898	164.28	20.1376	17.3224	32.3973	129.685	63.7423	38.0463	33.4687	6.69981	121.541	27.427	47.1886	63.4755	62.0082	38.7264	122.574	182.775	58.2108	28.4013	30.3504	24.9283	135.282	130.241	0.0862542	2.0774	30.3123
112.312	139.501	43.1551	153.756	95.7242	284.402	48.9845	31.3004	144.739	95.1997	221.469	20.3351	13.6344	22.5945	113.859	165.909	54.1812	71.2087	142.597	43.062	15.4948	28.1145	117.695	59.5845	55.1709	29.9384	5.79612	112.772	48.9129	55.4647	60.5369	60.185	35.2527	128.041	174.114	51.7666	23.5272	52.9433	25.7422	137.978	138.841	0.0721144	1.72388	26.5996
112.412	125.14	48.8142	149.527	105.936	266.395	48.236	27.511	130.107	88.9208	221.494	16.7274	28.3994	21.0326	120.195	153.542	52.4395	65.5576	132.61	50.4708	13.6073	24.3972	123.23	53.6961	63.0303	32.3752	5.01289	101.085	76.1657	54.4965	56.8422	63.4331	31.7983	124.946	161.329	45.7441	19.4285	58.4547	42.785	128.871	132.151	0.0599337	1.4309	23.2778
112.512	110.755	47.1794	146.784	104.502	248.44	52.1923	39.6622	116.931	97.013	215.724	13.7604	41.2087	31.1786	119.167	142.052	48.7629	65.3565	120.296	50.3601	11.8309	21.1711	119.369	64.895	61.0842	39.7277	4.33498	88.8425	93.5456	49.9729	52.7981	62.0147	28.5438	129.314	150.642	43.6895	16.0138	55.9286	50.5373	115.706	119.854	0.0494027	1.18801	20.3349
112.612	98.2515	42.7677	169.017	97.3985	231.031	51.0183	41.9349	118.312	97.8951	206.175	11.3202	45.0004	50.2298	147.613	131.396	44.267	61.7234	121.481	46.8587	28.6513	18.3714	110.566	74.8286	56.4555	101.038	8.99992	77.1731	99.7729	46.5449	48.6654	58.1638	32.6729	125.561	138.145	40.1651	13.1844	50.7374	52.9046	101.889	106.216	0.0403129	0.986547	17.7435
112.712	85.7014	37.601	178.23	89.0903	214.436	47.3535	47.2673	114.52	94.571	194.313	9.3137	56.5464	55.9416	156.097	121.526	39.5791	66.0992	116.099	42.0649	33.6533	15.942	99.5426	73.5628	51.3657	192.158	18.032	66.5587	99.2887	44.8361	44.6079	53.2001	55.7574	130.099	125.69	36.1719	10.8477	44.1245	52.2301	88.8294	93.0386	0.0324555	0.819309	15.4702
112.812	80.6182	32.5453	178.969	79.5307	209.892	42.6662	46.2406	107.989	88.9432	181.192	7.66362	58.6998	67.2119	154.883	113.984	50.3284	64.9532	107.237	37.0156	33.3247	13.8337	92.0664	67.8572	52.4875	244.8	21.9145	57.1504	95.1798	45.7629	40.7242	47.8866	62.622	126.401	139.659	32.1984	8.92142	37.4438	49.9126	87.7606	81.0043	0.0256112	0.680324	13.4804
[truncated: 1,929 more rows]
