# Supplementary material for: Dynamic and selective engrams emerge with memory consolidation
Source: Nat Neurosci. 2024 Jan 19;27(3):561–72. doi: 10.1038/s41593-023-01551-w (PMC10917686; doi:10.1038/s41593-023-01551-w)
Supplement: Supplementary file 5 — Statistical Source Data [file 41593_2023_1551_MOESM5_ESM.zip › Source Data Fig. 4 - Mouse 3 Neutral Context at Delay = 1h.xlsx]

## Sheet: Mouse 3 Neutral Context @ 1h
Time (s) / Cell	1	2	3	4	5	6	7	8	9	10	11	12	13	14	15	16	17	18	19	20	21	22	23	24	25	26	27	28	29	30	31	32	33	34	35	36	37	38	39	40	41	42	43
0	-0.000860623	0.000332035	2.94437e-06	-0.000611191	0.00275722	0.000261509	0.000139662	0.00593599	0.0012993	0.000585727	0.00260676	-1.49088e-06	-0.00122627	6.4162e-05	0.000821995	2.20598e-05	-0.000462983	6.88113e-05	-0.000374963	4.09673e-05	0.000346775	-3.58251e-05	-5.02635e-05	-0.000424212	-9.84069e-05	-8.49021e-05	7.06067e-06	0.000283925	-0.000173404	-0.00883792	-0.000472251	-0.000462645	0.000714464	0.000216661	5.5146e-05	0.0014665	0.000284301	0.00025335	2.17908e-05	0.00010175	-0.00184779	-0.000194753	-6.98891e-05
0.099922	4.65441	0.000651419	19.0947	-0.00122195	4.04343	46.4626	0.000321855	0.275675	1.47286	0.000527574	0.00825993	-0.000283371	-0.00311885	5.09534	1.68231	2.98455e-05	-0.00216352	0.000436274	0.795397	-0.000242687	0.000974813	-3.54701e-05	8.29091	-0.000817297	-0.000182302	-0.000291403	2.9848	22.6058	-0.000643679	-0.0255466	1.34513	-0.000501104	1.61238	0.0002568	0.000322895	4.63009	3.6135	0.000597034	0.000196697	0.000264861	-0.00637547	9.84708	-0.000261083
0.199844	39.5578	0.000782064	63.0954	-0.00149877	25.4778	68.6117	0.000382157	1.1208	2.25113	28.0826	0.0150935	-0.000634757	-0.00501656	9.69874	14.1187	5.77489e-05	3.29681	0.00107705	8.63022	-0.000832073	0.00172907	-1.30779e-06	12.2203	-0.000974342	-0.000185975	-0.000782504	3.88344	37.4776	-0.00133518	-0.0395801	1.99916	0.000121587	2.61604	1.22192e-05	0.000767783	37.3874	13.7448	0.000544257	0.00043548	0.000345985	-0.0121614	14.9429	-0.000539695
0.299766	69.4127	2.9047	85.6326	17.4302	38.2441	77.1552	0.000271741	6.28192	2.60625	43.6201	0.0219589	3.49065	-0.00695825	12.5861	21.6022	0.000129537	5.58496	0.00190808	11.9582	-0.00153438	0.00263568	1.98978e-05	13.7987	-0.000932844	-0.000150733	34.9266	3.94239	46.5999	-0.00218818	-0.0492809	2.23947	12.0529	3.19418	-0.000399226	0.0012844	54.6296	18.3172	2.64981	0.000644323	0.000276604	-0.0181483	17.0395	-0.000828549
0.399688	141.678	4.06716	95.2275	31.6257	45.0743	78.2513	6.05714e-06	9.36075	2.70775	58.5158	0.0277837	33.1123	-0.00916263	14.2275	25.6274	0.000294153	7.09833	0.00280222	44.3346	-0.00211951	0.0037399	7.45298e-06	14.0212	-0.000849144	-0.000118875	52.6885	3.68486	51.5046	-0.00314567	5.42286	7.81866	20.53	3.47788	-0.000815225	0.00171248	73.5652	19.6874	4.04742	0.000780134	0.000159632	-0.0236762	17.3044	-0.00115622
0.49961	165.692	7.50532	97.1643	36.3895	77.1431	75.4266	20.83	10.9839	2.66126	74.7299	0.0316952	47.1454	-0.0121026	14.9761	27.2819	0.000527851	8.0231	0.00362599	54.5507	20.3986	0.00503535	-2.67258e-05	27.426	-0.000723481	10.3976	60.1501	20.6103	53.3676	-0.00414815	9.08715	29.3993	26.2718	5.10022	-0.00114109	0.00193656	81.2814	19.2854	4.67705	0.000852496	0.000152953	-0.0285046	16.5061	-0.0015371
0.599532	163.356	20.1056	94.7065	63.3145	105.702	70.6851	29.6166	11.6108	2.53263	81.9043	0.0331161	52.0913	-0.0158841	19.4018	27.3515	0.000674822	8.50577	0.00428737	54.5208	29.8093	0.00649223	-3.00454e-05	42.0519	-0.00055875	15.6055	61.5745	40.1624	53.0861	-0.00513137	11.4602	39.4481	29.9349	6.38942	-0.00141778	0.00194659	82.2035	17.9689	4.84462	0.000904162	13.839	-0.0325431	35.4128	3.55532
0.699454	164.45	24.8358	89.8572	72.1599	138.6	65.1524	30.9681	11.575	2.36232	83.5794	0.0318102	77.0119	0.741118	21.9145	26.3993	9.56471	8.66207	0.00468126	50.1349	32.5853	0.00808074	0.113287	47.8027	-0.00038082	20.8254	59.5929	44.5898	51.3391	-0.00603054	12.9167	48.6383	32.0313	12.8933	-0.00167334	0.00187338	79.1741	16.2441	4.74261	0.000998671	19.3972	-0.0355443	44.2908	5.3675
0.799376	157.373	25.886	83.8345	72.1281	154.857	59.4479	43.9149	11.1157	13.1299	81.9913	0.0278926	86.1581	1.11743	23.0573	24.8247	13.432	21.446	0.0047646	44.2478	31.8724	0.00976764	0.172919	48.7184	-0.000211951	29.8236	74.99	43.0772	48.6364	-0.00678712	13.7185	51.5328	32.9596	28.1456	-0.00187353	0.00188977	74.0008	14.402	4.49135	0.00118382	20.5297	-0.0372664	46.9412	6.11018
0.899298	153.806	25.2642	77.369	89.3131	164.752	53.9016	49.8754	10.4021	36.1817	78.5464	0.0218046	93.8857	1.26562	23.2361	22.9071	51.109	30.1225	1.61154	38.1943	29.4647	0.0114822	0.199234	58.0935	-9.7462e-05	33.2404	80.1393	39.4624	45.356	-0.00735317	18.1164	50.1411	33.0288	44.3123	-0.00200772	8.83422	67.817	12.6033	4.16537	0.389597	19.4432	-0.0379111	62.828	6.21591
0.99922	144.995	24.4422	78.2077	98.4664	176.888	48.6782	48.5117	9.5522	47.8731	74.1225	0.0142484	123.292	1.28134	22.7528	20.8388	76.7188	35.6625	2.40818	32.5554	26.3663	0.0131385	0.205346	60.4397	16.3672	33.3904	79.3847	35.3215	41.7746	-0.0076865	26.4398	49.2853	32.4778	53.5598	-0.00202885	13.579	61.3192	10.9305	3.81008	0.548731	17.3752	-0.0392677	70.9722	5.95916
1.09914	130.786	24.5448	75.8213	97.0726	178.666	43.8493	44.2356	8.64658	52.6756	84.3578	0.00608712	132.331	1.22386	27.6423	18.7489	83.3684	42.976	2.73379	44.0581	23.1228	0.0146762	0.199668	74.9636	24.5359	75.3372	75.3961	33.0715	38.0913	-0.00773211	31.7412	45.9825	31.4897	58.0304	-0.00196623	15.7154	54.922	9.42012	3.45256	0.593532	14.9994	-0.0440384	71.7378	5.51199
1.19906	115.416	23.5592	71.7015	90.8751	178.254	39.4353	39.0874	7.7386	53.3885	95.8931	-0.00177645	136.29	1.12927	37.2813	16.7211	86.7256	49.4292	2.79149	49.7916	20.0157	0.0160618	0.18755	79.245	26.3877	94.5992	69.7968	29.8913	34.4456	-0.00741323	34.8831	41.5384	30.2044	59.2584	-0.0017869	16.2291	48.8597	8.08216	3.10841	0.583033	12.6644	-0.0450173	68.238	4.98063
1.29899	100.698	22.1332	68.7841	82.808	172.646	35.4289	33.9742	6.86234	51.7548	115.459	-0.00852281	136.998	1.01912	42.8838	14.807	82.6453	52.947	10.5987	48.2365	17.1767	0.0172561	5.89181	78.0476	25.5218	124.917	64.378	31.7592	30.9325	28.6131	36.4888	45.5466	32.822	86.8852	-0.00150249	18.1989	43.2527	6.9122	3.73683	0.547416	10.5346	-0.0440519	62.4888	4.42898
1.39891	87.3235	20.572	64.6218	95.2189	163.293	32.7944	29.267	6.03819	56.6862	123.341	-0.0135229	129.963	16.2718	45.5876	29.6574	75.4582	54.2843	14.7522	43.7058	14.6543	0.0182036	31.2266	74.0696	23.5894	135.15	107.891	33.4398	48.2604	39.0552	43.9097	45.105	42.2945	102.368	-0.00113884	18.4996	38.1506	8.45732	42.2354	0.501952	23.5254	-0.0409309	66.5328	3.89401
1.49883	82.394	19.0163	59.9087	100.204	151.874	36.6006	25.0873	9.31111	57.3197	124.158	-0.0164144	119.172	23.8258	46.2442	38.1271	80.9203	54.0308	16.3549	44.0509	21.8212	0.0188354	44.2877	68.8257	21.3369	133.735	127.123	31.6957	58.7549	41.3763	48.2972	57.5577	48.3612	109.489	11.2682	17.8114	33.5603	8.79108	62.3951	0.454193	29.3785	-0.0370371	65.1952	3.39562
1.59875	74.3515	17.528	55.0571	104.192	139.526	36.9926	21.4449	11.0567	55.4925	120.823	-0.0171359	106.959	26.7408	45.4877	42.1839	79.9459	52.6444	16.5132	45.2666	23.9916	0.0190826	49.7632	63.1531	23.1298	125.951	132.05	50.1209	64.2468	40.8636	50.5381	61.019	51.8602	110.959	16.4372	16.5781	29.4636	8.46507	97.9631	0.407739	29.8595	-0.0339274	60.8505	2.94313
1.69867	65.6282	16.1319	75.7412	106.164	126.997	38.3761	19.386	11.7547	52.3405	120.446	-0.0159164	94.6457	26.9459	43.7874	47.4438	74.3406	50.4785	15.8858	48.9785	23.5606	0.0188891	60.6603	62.1568	22.4409	115.051	128.838	53.4235	66.1406	38.5243	51.2703	66.8944	53.4434	108.705	18.3628	15.084	25.8288	9.95209	156.813	0.364173	27.7179	-0.0322202	55.0232	2.53939
1.7986	57.266	14.8352	84.6501	101.004	117.538	37.4493	17.0537	15.9179	48.5581	116.526	-0.0132164	82.9459	25.6464	41.4877	49.0963	71.5235	47.8034	14.862	51.8511	26.0573	0.0182149	64.1705	58.9665	20.7717	102.998	121.265	50.8665	65.5066	58.2589	50.9526	78.8659	53.6164	104.091	18.5962	13.5076	22.6179	10.1696	183.869	0.324073	25.7813	-0.0322521	48.6672	2.18359
1.89852	50.5597	13.637	101.251	109.32	107.579	54.1813	14.7873	17.9842	44.5627	110.656	-0.00962685	72.2066	23.5857	38.8391	48.3682	65.627	44.8235	13.6686	48.9138	25.6251	0.0170563	67.3309	54.7791	18.8016	90.9367	111.618	46.3111	63.1541	63.4548	49.9174	80.8388	52.7699	98.0751	17.9771	11.9568	31.1642	9.70321	191.751	0.28752	54.4048	-0.0373954	67.1749	1.87325
1.99844	70.1525	12.5328	106.922	106.918	97.6372	60.5335	12.7216	18.6256	40.5994	103.827	-0.00573847	62.5617	21.213	36.0214	46.1355	58.7161	41.6919	12.4355	43.7409	23.7597	0.0154573	69.9029	50.2562	16.8291	79.5031	101.257	41.335	72.3137	62.7172	48.4066	77.2583	51.2043	91.3199	16.9574	10.4933	34.7361	8.90164	188.415	0.254367	97.277	-0.0420464	74.0811	21.1225
2.09836	73.0072	11.5169	106.214	99.6902	88.0388	61.2114	10.8968	44.1921	36.8053	96.6494	-0.00201927	54.0234	18.7931	33.1617	43.0165	51.7917	38.5214	11.2346	38.032	21.2993	1.57035	68.2508	45.7543	14.9774	69.015	90.9671	59.2574	76.4914	59.1467	46.5937	70.9292	49.1489	84.2787	15.7781	9.14931	36.6254	15.3914	178.837	0.224381	143.23	-0.0450569	73.9677	30.8402
2.19828	68.8262	10.583	142.792	91.7053	78.9799	77.2731	12.9731	58.934	33.2514	89.4874	0.00124229	46.5382	16.4753	30.3475	39.4412	45.3086	35.3937	21.1685	32.5532	18.7004	2.15692	64.2625	41.4569	16.616	59.5991	84.1666	61.7255	96.3198	54.581	44.6057	63.4025	46.7778	77.2544	14.5655	7.9377	36.1277	17.9434	166.103	0.197313	164.476	-0.0465253	86.2318	40.3398
2.29821	79.0863	9.7247	161.156	91.6754	72.149	84.9405	12.8352	66.1677	29.9695	82.5545	0.00388536	40.0208	24.2491	27.6374	41.5185	39.4442	32.3662	31.4784	27.6118	16.1998	2.27755	59.1195	37.45	21.9537	51.2691	76.6161	58.2698	107.126	49.8376	42.5328	59.196	44.2221	70.4434	13.3839	6.85994	34.2773	18.2664	152.093	0.172947	233.232	-0.0475676	88.5183	119.74
2.39813	82.1295	8.93627	165.632	108.196	65.3924	85.2444	11.7955	72.7677	26.9654	75.9684	42.1208	34.3734	174.963	25.0686	41.3399	53.9393	29.4781	80.4288	23.2955	16.038	2.18442	53.5471	33.7658	90.1662	43.976	68.9902	52.855	111.417	45.2671	40.4332	61.7411	41.5792	63.9671	12.2642	5.91064	31.7284	17.3918	137.929	0.151097	247.777	-0.0491154	108.441	234.895
2.49805	123.612	8.21208	162.102	109.657	58.9192	81.7053	10.464	168.031	24.2347	69.7862	83.2306	29.4963	333.823	22.6628	39.7171	57.0237	26.7543	112.957	19.5914	14.9245	2.0028	47.9786	30.4068	136.89	37.6383	61.6654	70.6983	111.106	41.0064	38.3489	59.5715	38.9206	57.8947	11.2197	5.08066	28.8882	15.9336	124.255	0.131584	235.086	-0.0512729	113.892	398.342
2.59797	171.889	8.80691	160.994	105.102	52.8493	76.3207	9.11409	316.552	21.761	64.031	111.28	25.2946	443.92	20.4307	37.2245	54.7382	24.2085	136.366	16.4449	13.408	1.79375	42.6609	27.3607	147.696	32.161	59.8693	72.3254	107.64	37.0966	36.3031	54.9618	36.2981	52.2595	10.254	4.35909	26.0036	14.2498	111.416	0.114237	210.301	-0.0535559	110.76	483.857
2.69789	190.723	8.70066	160.261	107.108	47.2406	70.2098	7.85995	448.833	19.5282	67.5608	128.554	21.6811	621.611	18.3749	34.2634	50.1669	21.8464	143.104	13.7879	11.7881	9.01156	37.7235	24.6073	143.032	27.4465	71.706	67.8865	102.11	33.5367	34.3154	49.2898	33.7482	47.0709	9.36624	3.7345	23.2189	12.5428	99.5752	0.0988979	181.669	-0.0554159	102.887	613.73
2.79782	188.829	8.28903	153.986	101.911	42.1098	63.986	6.7413	628.116	17.5174	67.5477	131.53	18.5775	715.892	16.4928	31.109	44.8552	19.6679	140.565	11.5521	60.4182	17.2133	33.2235	22.124	132.281	23.4008	75.0317	61.4242	95.322	30.3081	45.8075	43.3666	31.2962	42.3223	8.55263	3.19571	20.6126	10.9211	88.7845	0.0854226	153.46	-0.0565093	92.7324	696.723
2.89774	194.568	7.75984	146.957	93.675	37.4483	57.9735	5.76418	778.235	15.7086	65.466	126.364	15.9141	748.948	14.7781	27.945	39.5511	17.6692	133.134	9.67437	130.228	24.6459	29.1739	19.8871	119.685	19.9371	115.271	54.6672	87.8688	27.3857	52.9737	37.6477	28.9585	37.9973	7.80841	2.73218	18.2224	9.43744	79.0301	0.0736735	127.697	-0.0567493	81.8294	707.927
2.99766	182.664	7.20105	137.613	84.5039	33.2333	52.3315	4.92024	911.519	14.0832	62.2394	116.918	13.6301	758.53	13.2221	55.0037	34.5928	15.8441	123.386	8.09931	156.671	91.9047	25.5618	17.8739	107.105	16.9767	136.617	48.7868	80.1765	24.7432	57.051	33.0093	61.5036	34.0736	7.12834	2.33423	16.0602	8.11162	70.2624	0.0635185	143.989	-0.0563038	71.0967	678.338
3.09758	176.505	6.65274	127.306	75.4242	46.559	47.1272	22.2772	1042.13	12.6241	58.4425	105.57	11.6723	724.071	11.8149	91.9062	30.1117	14.1842	112.811	6.77905	159.776	116.844	22.3605	16.0632	95.3096	14.4497	142.287	43.1414	72.545	22.355	58.9377	34.7035	145.661	30.5255	6.50711	1.99315	14.1231	6.94508	62.4129	0.0548288	151.13	-0.0553874	63.5752	627.393
3.1975	161.071	6.13214	116.83	66.9062	57.3633	42.3763	113.714	1086.52	11.3145	54.429	93.749	9.99439	669.241	10.546	155.083	26.1362	12.6792	104.909	5.673	151.037	120.37	19.5363	14.435	84.5648	12.2949	139.026	60.3952	65.1786	20.1971	59.2938	64.686	251.442	27.325	5.93965	1.7012	12.3994	5.9293	55.4053	0.0474624	142.55	-0.0541051	55.7798	570.169
3.29743	142.984	5.64564	106.643	59.1354	62.3037	38.0675	158.47	1073.86	14.8906	53.0554	82.2768	8.5552	603.96	9.40457	291.682	46.9592	11.317	97.1278	21.3107	136.952	114.198	17.0532	12.9713	74.9163	10.4588	130.967	62.5334	58.2098	18.2475	58.5991	79.6857	377.231	24.4437	5.42109	1.45155	10.8732	5.05128	49.1619	0.041274	127.089	-0.0523219	48.2562	509.221
3.39735	125.139	5.19457	96.9922	59.4229	63.3511	40.3158	164.772	1025.04	35.8911	56.1682	71.5946	7.32354	548.308	8.38011	368.9	70.5165	10.0685	88.7442	32.4094	121.107	104.133	25.633	11.6557	66.3153	8.89505	130.971	58.8977	51.7181	16.4859	57.1868	83.2592	461.143	21.8529	4.94714	1.23822	9.52642	4.29624	43.6077	0.0361228	109.545	-0.0497403	41.3013	449.274
3.49727	108.699	4.77798	87.9969	56.1573	61.8916	39.7367	154.752	960.423	74.0362	56.2617	61.908	6.27067	536.464	7.46229	497.775	79.328	8.9476	80.3974	34.5313	105.403	92.9935	29.3842	10.4732	58.6769	7.56389	138.799	53.3723	45.7442	14.8943	55.3043	80.4104	594.259	19.5255	4.51419	1.05603	8.34103	3.64936	38.6718	0.0318789	92.3952	-0.0461952	35.0538	415.128
3.59719	94.0359	4.39399	79.7011	51.8389	58.895	53.2011	138.775	882.534	92.8404	54.589	53.2804	5.36961	501.831	6.64139	595.867	78.197	7.93689	72.4302	32.6644	90.7819	82.0937	30.2131	9.41045	51.9067	6.43104	136.889	58.0496	40.3008	13.456	53.1346	93.7128	679.515	25.7849	10.4701	0.900495	7.29948	3.09676	34.289	0.0283965	76.7996	-0.0420775	80.4703	374.966
3.69711	81.1707	4.04037	72.1036	51.5618	55.0151	61.398	121.569	799.072	99.96	60.1869	45.6924	4.59705	456.452	5.90821	637.222	72.6335	7.03105	65.0109	29.2505	77.6417	72	29.3377	8.45538	45.9122	5.46716	129.675	55.6775	35.3812	15.7857	50.8047	95.5553	731.431	33.2273	24.3756	0.767755	6.38539	2.6257	30.3995	1.89298	84.0259	-0.0385823	192.343	343.394
3.79704	69.981	3.71486	65.1781	59.1957	50.6649	63.373	105.172	715.192	100.183	70.4013	39.0795	3.93774	407.528	5.25425	640.576	78.6168	6.21095	58.2067	25.4523	66.0868	62.911	27.5289	7.59714	40.6075	4.64721	119.848	65.6103	30.9654	15.9354	48.3954	91.0569	802.556	37.1176	30.3415	0.654509	5.58379	2.22463	26.9492	2.65512	92.7061	-0.0375588	245.821	324.846
3.89696	60.2939	3.41532	58.8851	59.3446	46.2099	61.651	91.3813	649.296	96.4862	74.2035	33.3553	3.37251	378.324	4.67158	619.367	84.5237	5.47621	59.8622	21.7952	56.0668	54.8503	25.2685	6.826	35.9147	3.94978	109.018	64.6577	27.025	15.1685	45.974	83.3676	902.667	38.5783	32.1162	0.557903	4.8812	1.88347	23.8894	2.86828	89.5154	6.83746	328.243	297.999
3.99688	51.9292	3.13971	53.1791	56.0195	41.8175	64.6285	78.7036	582.372	90.7084	74.1438	28.425	2.89021	345.265	4.15288	583.132	81.7413	4.81549	64.9729	18.4915	47.458	59.1827	22.8513	6.1332	31.7638	3.35664	98.1197	59.7236	25.2363	14.0594	43.5841	77.4388	958.503	38.4114	31.7325	0.475504	4.26562	1.59368	26.8739	2.81662	104.702	13.2166	370.096	281.093
4.0968	57.6604	2.88613	48.0132	51.2762	37.6174	71.219	67.4553	523.629	83.9709	71.8308	24.1947	2.47447	317.757	3.69149	538.555	75.201	4.23888	64.9235	15.6031	40.1077	57.2979	20.4525	5.51087	28.0928	2.85223	87.6733	60.18	23.2688	12.8653	41.2417	74.3091	981.378	40.2633	30.2883	0.405285	20.7994	1.34758	27.4748	2.64516	105.952	16.7872	419.465	258.082
4.19672	102.374	2.65284	46.9445	46.1477	33.6773	71.5564	57.657	509.149	76.946	68.2734	20.5752	2.1197	285.949	3.28125	490.239	67.3803	3.717	66.5274	13.123	33.8586	57.1835	18.1715	4.95188	24.8464	2.42332	82.7561	56.0878	21.236	11.698	38.9591	68.3287	1021.9	40.3011	28.3727	0.345522	29.4178	1.13874	26.6967	2.42715	98.134	50.2482	424.698	232.116
4.29665	139.083	5.78971	89.6966	41.1342	30.0345	78.4821	49.2064	485.535	70.0263	68.5918	17.4855	1.81617	285.332	2.91662	447.902	59.4844	3.25892	64.52	19.3256	28.5614	53.4602	16.0595	40.6043	21.9756	2.05864	76.3112	57.8058	19.2179	10.6026	36.7602	66.1472	1076.98	44.7278	26.2979	10.9034	33.1058	0.96161	25.1664	2.19886	91.6031	69.761	404.379	220.022
4.39657	209.214	22.4091	114.745	36.4609	26.6891	79.0177	41.9579	459.902	63.4302	66.671	15.2422	1.55155	270.043	2.59253	421.609	52.0645	2.85866	66.4582	30.6925	24.0801	48.3798	14.1382	57.2858	19.4369	1.74859	73.2333	54.3509	17.269	9.59427	34.6617	61.1525	1103.69	55.0689	25.4307	16.5593	38.3859	0.811357	23.2708	1.97759	81.182	80.1649	380.569	204.091
4.49649	236.035	28.8203	130.664	32.2124	23.65	75.8691	35.7596	426.013	57.2692	80.0627	13.3292	1.32607	249.943	2.30442	404.848	45.3397	2.50947	64.6345	33.0658	20.2944	49.97	12.4117	73.6187	17.1916	1.48495	68.235	51.7773	15.4248	13.9443	32.6697	54.9146	1102.9	60.209	23.9941	34.8204	51.1169	0.68416	21.245	1.771	69.7172	94.7871	354.273	188.524
4.59641	229.694	30.4466	245.765	28.4038	20.9236	74.5963	30.4685	421.77	51.59	85.4246	11.5729	1.12939	259.943	2.04818	379.299	39.3643	2.20418	64.6997	31.423	17.0993	47.4637	10.8734	114.422	22.434	1.26077	65.5531	47.1522	13.7064	68.8159	40.2618	48.3595	1082.3	61.8108	23.5612	44.8296	56.2326	0.576869	19.2275	1.58187	58.6614	100.447	362.343	190.219
4.69633	234.146	42.5822	357.32	25.0166	18.49	70.6999	25.9562	403.063	46.4006	85.9325	9.98918	0.960665	251.835	1.8202	369.236	34.1147	1.93814	64.0317	28.3056	14.4046	43.3062	9.51122	174.635	30.18	1.07009	61.1197	42.0914	12.1249	111.279	44.8394	42.0091	1047.76	62.9592	32.9736	48.5806	56.7416	0.486628	17.297	1.41063	50.4084	100.129	355.596	181.533
4.79626	218.82	46.1631	407.24	22.0184	16.3237	65.6074	22.1103	375.776	41.6871	83.5899	8.58314	0.814952	234.173	11.5624	349.295	29.533	1.70653	60.9094	24.7088	12.1329	38.6852	8.31039	198.243	31.5086	0.90785	55.9161	37.2269	10.6835	123.191	47.2762	36.1356	1003.81	61.8801	36.3601	48.5025	54.5758	0.410797	15.4947	1.2566	42.4317	95.9835	332.214	167.469
4.89618	213.658	45.8092	457.565	19.3719	14.3995	60.1141	18.8332	344.013	37.4227	87.4604	7.34908	0.690617	212.171	17.9051	323.727	42.4091	1.50524	56.5989	21.1965	32.6511	34.156	7.25526	207.494	30.1103	0.769838	50.5203	33.6349	9.38071	121.746	48.1982	30.8595	953.85	59.381	36.6109	46.1921	50.9632	0.346988	13.8386	1.11862	35.2221	89.5413	309.447	151.105
4.9961	200.513	43.7294	469.247	17.0396	12.6949	54.6515	16.0415	310.578	33.5754	87.0345	6.27464	0.585273	194.889	21.764	295.474	68.0053	1.33026	51.8341	28.3534	40.7855	29.958	6.33035	290.961	27.6748	0.6525	45.2607	29.9155	8.21112	146.792	50.8459	26.2123	900.467	56.0292	35.2896	48.9113	46.6737	3.12859	12.3332	0.995397	28.9546	81.8771	279.429	134.282
5.09602	180.472	43.2798	523.263	14.9862	11.188	50.7415	13.6633	277.337	30.1115	84.1129	5.3445	0.496237	204.584	23.8285	274.365	75.211	1.17796	54.5562	29.1232	42.2177	26.1762	5.52104	356.668	24.9625	0.552845	40.313	26.4119	7.1672	162.643	51.8544	22.1746	845.58	52.219	33.2372	48.2153	42.1803	4.42114	10.9748	0.885624	23.6385	73.7288	266.12	118.053
5.19594	159.086	44.9365	588.535	13.1792	9.85741	49.018	11.6376	245.481	26.9975	79.8238	4.543	0.421071	200.107	24.6153	250.78	73.6178	1.0451	53.9545	27.1141	40.2139	22.8213	4.81378	485.914	22.3038	0.468334	35.7605	23.2369	6.24013	198.378	51.7268	18.7013	790.606	50.6582	30.9017	45.5576	37.7642	4.85208	9.75529	0.788054	28.2751	65.5903	243.893	108.268
5.29587	138.717	43.7835	682.35	11.5895	8.68278	45.9984	9.91208	215.72	24.2017	74.8676	3.85552	0.357608	187.156	24.5103	226.462	68.1406	0.929104	51.3032	24.5652	36.625	19.8708	4.1963	563.199	19.8316	0.396821	31.6313	20.4093	5.62726	238.368	50.8238	15.7353	747.134	48.1712	28.5174	41.8786	33.5841	4.80252	10.987	0.701521	28.2589	57.7784	217.782	97.3006
5.39579	131.402	41.4358	714.224	10.1912	7.6457	74.3013	8.44234	204.961	21.6938	69.6736	3.26872	0.304021	188.661	23.7998	202.561	61.2574	0.827736	47.6614	21.5102	37.3383	17.2886	3.65757	583.951	17.5889	0.336471	30.2214	17.9117	5.27669	242.637	54.8393	13.2157	724.736	51.2549	26.2031	37.775	29.7214	4.50144	24.0439	0.624935	27.8039	50.4842	190.881	101.061
5.49571	124.57	41.3195	797.605	8.9615	18.5844	87.696	11.2902	200.2	21.4718	65.2892	2.77035	0.258722	179.607	22.695	179.799	54.182	0.739133	43.6428	18.4853	35.2901	15.0353	3.18779	569.545	15.5793	0.285654	28.0812	16.6079	4.88138	231.792	56.726	13.3088	695.399	51.7771	24.0151	38.4568	26.2092	6.18581	30.4849	0.557276	39.8028	43.8099	165.003	98.0485
5.59563	117.397	54.2724	822.544	7.88004	24.9128	90.8601	11.5987	189.556	29.2467	60.7228	3.01879	0.220298	174.713	21.35	158.6	47.4766	0.6612	45.5104	15.7159	31.9961	13.0723	2.77828	537.587	13.7897	0.242885	25.6333	22.3837	4.46691	215.212	57.1195	12.593	668.692	53.9752	21.9766	37.0593	23.0511	11.6726	32.9031	0.497569	55.8247	37.7967	141.133	100.981
5.69555	105.876	57.7238	806.547	6.92893	40.652	88.5654	10.8377	175.538	32.5375	62.6564	3.00214	0.187642	179.965	19.8764	148.837	41.3722	0.591625	53.6195	13.2777	28.2926	11.3638	2.42143	497.931	12.2012	5.59302	23.1254	22.9457	4.05142	211.387	56.4815	17.3383	638.177	59.6317	28.6791	34.513	27.7077	13.907	32.9364	0.444883	59.0959	32.445	142.079	97.5073
5.79548	93.4263	56.8276	768.022	6.09219	49.2915	83.5309	9.69428	159.883	33.1607	70.1374	2.83823	0.159875	174.371	18.3535	137.128	35.9345	0.528879	55.6782	11.1761	24.6233	9.87764	2.11055	456.003	10.7935	11.4204	20.6972	21.5283	3.64737	222.475	58.2565	18.9219	604.556	61.5872	30.8854	31.4149	38.0638	14.2932	53.1459	0.398332	55.9725	45.6493	134.821	90.6209
5.8954	99.1997	54.0458	718.187	5.35607	53.1299	77.2896	8.48093	155.532	32.2483	72.3525	2.60025	4.29955	162.153	20.0703	138.208	31.1501	0.470816	54.3864	9.38627	21.2074	8.58549	1.83977	414.704	9.54758	14.0461	18.4222	19.4754	6.96793	215.522	58.5529	18.6943	569.304	61.0742	30.7647	28.1393	42.3772	13.6797	67.4916	0.357106	57.8857	60.8796	131.131	95.7657
5.99532	100.946	50.5469	663.787	4.7085	53.7888	70.6917	7.33167	146.845	30.5011	71.4245	2.33278	6.27834	146.923	20.7184	133.861	26.9707	0.416056	57.2797	7.87251	23.7701	7.46228	1.60397	375.509	14.387	14.7633	24.6994	19.3451	9.04566	201.411	57.8313	17.4942	562.804	58.9675	29.4894	24.9129	45.4677	12.5726	72.8941	0.320468	54.2046	69.1799	121.822	93.7961
6.09524	95.674	46.8775	608.8	4.83976	52.4051	64.1945	6.29678	135.702	28.3483	68.6893	6.11585	6.99566	130.832	20.621	135.508	23.3353	0.363763	56.3687	6.59741	23.5182	15.0868	1.39863	339.087	15.4935	14.3872	36.2256	27.3431	10.2086	193.069	56.4209	15.8336	547.885	55.8832	27.6893	21.8659	48.2998	11.2677	72.9935	0.287774	48.1245	79.5089	118.472	87.9403
6.19516	86.5193	43.2868	605.737	12.039	49.7699	58.0317	5.38824	123.403	26.0483	64.9824	8.1211	7.00015	120.326	20.0179	131.624	20.1812	0.322818	53.4462	12.8031	32.0558	17.4901	1.21984	307.815	14.9931	13.4261	40.9761	28.3809	10.7088	195.486	57.3594	14.0181	527.166	52.2512	25.6989	23.7966	47.8381	9.93279	70.0746	0.258477	42.0446	85.6155	116.941	80.2036
6.29509	76.4514	39.8816	586.678	19.1577	46.4278	76.1354	4.60129	110.828	25.9956	73.8179	8.82052	6.62354	125.96	19.0859	124.324	17.4488	0.273867	49.5654	23.8748	34.2512	28.4219	1.06418	310.43	13.8616	12.1914	41.7622	31.6251	10.7389	270.764	57.0919	12.2228	502.637	48.3676	23.6923	31.127	45.5001	8.65848	65.5589	0.232137	35.7769	86.1681	109.645	84.1957
6.39501	66.7481	36.7013	554.464	21.3575	42.7482	82.2492	3.92468	98.5515	32.6287	76.7108	8.75505	15.0343	122.466	17.9539	115.095	15.0838	0.235062	45.335	26.6693	35.1493	31.4315	0.92866	383.874	13.8953	10.8698	51.5027	30.5909	10.4452	288.057	56.0023	10.5419	475.807	58.0179	21.7569	33.9538	47.5625	7.48922	67.3896	0.208408	29.9173	86.7661	99.4504	82.1659
6.49493	57.904	33.754	537.568	21.1536	38.9768	86.4348	3.34536	93.8382	35.1418	76.0442	8.26657	18.7138	114.123	16.7151	104.96	13.038	0.199129	51.6579	25.7185	33.3343	30.7438	0.810665	405.317	13.0515	9.56905	54.5775	28.0385	9.93741	305.773	58.7391	9.01992	447.801	62.6222	19.9335	35.6949	48.4485	6.44241	65.6827	0.187009	36.2082	83.7334	98.0752	76.865
6.59485	50.0578	31.0333	525.324	19.8483	40.4398	90.6319	2.85046	88.9193	35.224	73.3192	7.56793	19.6669	104.082	15.4359	94.6124	11.2687	0.164969	52.8376	23.2509	30.2826	28.4649	0.7079	398.957	11.8978	13.9681	53.8244	25.1021	9.29739	332.731	59.692	7.67216	430.258	63.805	31.7611	35.1338	58.1718	5.52029	62.0348	0.167701	36.3568	78.487	92.7735	84.865
6.69477	50.3852	28.5271	507.983	18.1083	40.0132	114.695	2.42829	82.3918	33.9257	69.476	6.78866	19.1117	93.0947	14.1624	84.5057	9.73906	0.133812	51.1938	20.3363	26.8104	25.6286	0.618368	395.138	10.6872	15.6699	50.9864	22.2311	8.5852	326.657	59.3989	6.49679	409.783	62.7238	36.3988	37.2523	61.2504	7.81751	57.4324	0.150241	33.539	72.0247	84.646	85.0473
6.7947	46.83	38.3776	479.616	18.5158	38.4002	122.236	2.06848	75.0787	31.8949	65.0974	6.00489	17.7809	82.1618	12.926	86.5868	8.41669	0.106832	48.099	17.4654	23.3519	22.7279	0.540314	376.158	9.52787	15.7907	52.5942	19.5877	7.84429	307.13	58.2516	5.48295	399.317	60.1989	37.2715	36.7501	60.3702	8.58559	65.5275	3.49944	29.5181	80.5164	75.3471	80.8405
6.89462	44.8148	44.3255	449.669	21.2453	43.3745	120.856	9.37289	71.0784	29.5263	60.5407	5.25898	16.1077	71.8317	11.7472	84.7666	7.27364	0.0843918	51.7221	14.8436	38.3266	19.9851	0.472218	368.803	8.46127	15.0306	51.1182	20.5852	7.10537	283.01	56.5395	4.61537	384.891	56.8066	36.2341	34.7409	57.2487	8.50089	67.4571	10.7909	25.2382	82.8012	65.888	74.388
6.99454	54.3584	45.096	456.033	21.2941	45.0815	128.862	11.6642	72.4724	27.0563	56.02	4.57228	14.3422	79.4453	10.6383	85.8249	6.28566	0.0660553	51.444	12.5381	48.9397	27.4149	0.412762	349.13	7.4988	13.8226	59.1006	19.4974	6.38947	274.391	62.6011	9.92741	369.26	52.9477	34.286	51.9087	52.972	7.96989	65.8038	13.5946	21.1736	81.008	80.8085	67.004
7.09446	54.271	66.4911	445.356	20.0992	44.6547	127.437	11.715	70.6202	24.6228	56.6238	3.95338	12.6228	99.1633	9.60583	83.3748	5.43181	0.0509385	49.0751	10.552	51.0836	28.9401	0.360809	329.043	6.63878	14.9009	60.8607	17.711	5.71038	301.225	65.7689	12.2458	351.273	67.6026	31.9614	60.4629	53.5267	7.31843	62.1817	14.18	17.5357	76.6656	84.9129	64.8338
7.19438	50.262	73.1645	423.043	18.3967	42.8855	121.169	17.8179	66.7537	22.3029	55.2371	3.4035	12.7529	104.835	8.65237	78.7575	4.69394	0.03813	45.6815	8.86088	48.8641	27.7558	0.315368	336.734	5.8741	14.7167	59.0973	15.7913	5.07653	333.27	66.9084	12.802	331.912	80.5526	29.5409	62.6346	51.5278	6.55508	57.5883	13.7105	14.3921	82.6322	82.6009	60.3328
7.29431	44.9471	73.0454	411.715	16.5561	40.3212	112.655	18.9676	61.7401	20.1358	56.7325	11.4323	12.1322	102.468	7.77747	72.915	4.05631	0.027036	41.8819	7.43058	44.6106	25.449	0.275525	334.154	5.19609	13.8438	55.4626	13.9581	4.49238	358.432	67.6264	12.3674	311.911	87.2279	27.1684	60.9782	48.1452	5.77624	52.6301	12.7783	11.7362	83.2122	76.7433	54.7539
7.39423	50.4536	69.9265	390.264	14.7566	44.1074	121.586	17.989	57.3177	18.138	55.863	15.3239	11.1441	95.7949	6.97876	66.4973	3.50531	0.0175005	38.0272	6.22579	39.6163	22.7941	0.240447	333.228	4.59575	12.6358	50.9557	12.2869	3.95952	350.272	73.2602	11.4188	309.228	89.0463	30.3307	57.1639	44.1125	7.59569	47.6668	11.6808	9.52604	80.3088	69.1775	66.4052
7.49415	60.888	65.6114	372.038	13.0785	49.8313	120.958	16.2086	54.9662	28.4346	58.046	16.7019	10.0132	87.0983	6.25267	59.944	3.02918	0.00965711	42.6161	6.84414	34.5739	21.5896	2.19403	318.41	4.06459	11.3056	46.1686	14.9381	4.40251	345.364	75.9704	22.4779	301.674	87.6471	30.7081	56.8213	46.6588	22.145	42.9028	10.5642	7.70582	96.4285	61.0495	69.5684
7.59407	60.6861	60.9484	348.142	11.5528	51.7993	115.386	14.2344	51.3734	34.1182	57.5382	16.6044	8.86712	77.7422	5.59485	53.5423	5.21753	8.21736	43.2518	6.55783	29.8322	19.6702	3.46481	300.898	3.59479	9.97728	41.4419	14.8655	4.57806	355.17	76.6232	27.2005	290.741	84.1917	29.6832	53.9681	60.0764	28.5738	38.9046	9.49686	6.21804	102.99	53.0457	67.8159
7.69399	56.161	56.3272	328.361	10.185	51.3137	112.188	12.3316	47.1194	36.0389	55.4746	15.6878	7.77492	84.1514	5.00056	48.7861	5.87215	13.9118	41.7289	5.90977	25.5457	17.5578	4.0353	302.096	3.17931	8.71935	36.9611	13.785	4.56469	347.512	75.8581	28.2039	277.57	79.4966	28.0001	49.7822	65.1995	30.3394	35.0464	8.5078	19.7838	103.151	66.1982	63.3981
7.79392	50.204	58.2846	321.454	8.96911	49.2854	105.659	10.6038	42.6016	35.7524	52.5651	17.6061	6.77061	87.5149	13.4523	46.7194	5.78951	17.6792	57.2152	5.16	38.5211	15.4957	4.18074	292.57	2.81188	7.56605	32.8181	23.9163	8.15799	326.238	74.9097	28.6947	263.024	87.9687	26.0558	45.0136	65.3252	31.7398	45.7243	7.60644	24.7383	99.1932	70.0927	57.7108
7.89384	54.5919	56.7037	314.628	17.0025	46.3454	105.951	9.08058	38.0855	34.3476	49.2504	35.092	5.86767	84.7835	18.8658	43.6857	10.9264	19.9821	63.0958	4.42735	42.5142	27.0386	12.1341	276.639	2.48694	6.53108	29.0485	25.9904	10.3883	333.823	73.0751	27.31	247.748	91.0956	24.0581	52.4487	62.5682	30.6644	51.6972	6.79263	25.156	101.893	68.4742	66.6654
7.99376	61.5918	63.62	304.375	19.7501	46.9588	101.508	7.75819	33.7416	32.3174	54.4256	43.0387	5.06774	82.0026	22.0661	48.9339	12.5484	21.1846	63.5445	3.76092	41.7689	32.0314	16.1303	342.305	2.19957	5.6154	34.4737	24.9204	11.6168	335.206	70.6509	29.6295	243.207	90.4893	22.1127	54.3412	58.2709	28.3408	52.9847	6.06177	23.3579	105.726	63.7888	83.9723
8.09368	59.9374	64.009	287.456	19.893	50.7453	94.7947	6.61982	32.7834	37.3885	64.4489	45.2435	11.768	76.1737	23.6737	50.5242	12.4729	27.0959	61.0457	3.17618	38.7074	33.6462	17.6904	361.518	1.94538	4.8142	35.9259	22.7567	12.121	395.715	77.2019	29.1859	238.629	87.4677	20.3792	52.9089	53.2729	25.49	51.723	5.40746	20.6366	104.026	65.2001	89.4145
8.1936	54.8746	61.4941	292.14	30.5879	51.4489	101.94	5.6444	31.3171	39.5238	68.3244	45.1448	14.7106	68.9703	24.1532	51.1443	11.6331	30.7234	57.0659	2.67322	34.6875	32.1994	17.7909	412.499	20.9566	4.11787	44.249	20.3394	12.1127	404.32	82.3965	28.1035	230.989	82.9598	18.7108	49.6022	48.088	22.5234	50.0994	4.82278	17.6876	98.8393	62.4284	87.9337
8.29353	48.7925	65.0051	284.103	33.7905	50.1707	105.046	4.81077	29.1887	39.2259	68.4904	42.7457	15.4867	61.3869	23.851	49.6773	10.5012	32.6343	57.9309	2.24559	30.4482	29.4913	17.054	426.386	27.4975	3.51646	46.8656	17.999	11.7526	386.871	84.6665	25.8968	221.279	79.583	28.0472	45.3555	48.4471	31.7807	48.7948	4.3009	16.2495	98.3841	65.857	82.6491
8.39345	42.74	63.8296	269.175	33.3407	47.6771	102.106	4.09933	26.716	37.56	66.4847	39.1861	15.0632	53.9913	23.0236	46.9217	9.31004	33.2733	55.8988	1.88438	26.3725	29.8738	15.8722	415.214	28.4956	2.99903	46.206	15.853	11.1614	359.469	84.8872	23.2054	223.287	75.0724	31.5906	42.8633	66.1668	37.1902	46.0643	3.83538	14.2663	94.2179	74.922	75.5011
8.49337	37.1427	60.6301	257.716	31.2254	45.0255	104.229	3.4926	33.6818	35.1821	63.2717	35.1629	14.022	47.0867	21.8595	43.4377	8.16898	32.987	54.1991	1.58055	22.6408	29.2951	14.4891	391.568	27.1477	2.55529	43.7625	19.9571	11.2691	332.509	83.6901	20.4052	221.138	69.9541	32.1083	45.0229	73.5032	37.9232	42.635	3.4203	12.1783	87.8307	78.1228	67.671
8.59329	32.1409	56.6692	248.146	31.5219	41.8331	100.813	2.97534	36.8791	32.4911	59.4515	42.6061	13.4223	40.8143	20.4962	39.6124	7.12434	32.0448	50.9453	1.32558	19.3211	27.1577	13.0529	373.211	24.9162	2.1757	40.4415	20.0696	11.0135	303.97	81.5424	20.0731	215.569	64.5883	31.098	55.2295	74.5437	36.1408	38.9481	3.0503	10.2061	90.7488	75.6662	59.8554
8.69321	30.5369	52.5371	233.669	37.1371	50.385	94.6644	2.53441	37.535	41.2963	68.7846	44.552	12.3757	41.5949	19.0326	35.7072	6.19087	32.68	49.7492	1.11193	16.4208	24.4681	11.6504	359.56	22.4584	1.85154	36.784	18.6893	10.5158	290.836	78.7775	28.8932	207.633	59.2168	29.3666	58.6106	71.9142	33.1296	35.2652	2.72056	8.44615	91.6519	70.1064	52.4441
8.79314	39.424	51.146	233.605	39.1538	54.1329	87.3614	2.15858	42.5409	44.7135	72.1225	51.4609	17.8147	60.8145	17.5386	34.1624	11.6117	32.4047	57.3661	0.93296	15.022	21.707	10.3297	337.028	20.0591	1.57508	33.1046	16.8517	9.86631	292.213	75.6259	32.0285	198.135	62.6742	36.0031	57.8483	67.2856	29.6408	41.881	4.86951	6.92819	88.6219	70.369	45.6351
8.89306	40.1624	52.0482	225.027	37.8481	58.0443	82.1991	2.5324	44.1438	47.5153	71.8571	52.6488	19.7564	68.2206	16.0629	31.9228	13.3182	31.9863	58.9981	0.783054	16.4317	19.0917	9.11464	338.322	17.832	1.33956	44.9507	14.9743	9.1315	291.149	72.2643	31.8905	187.684	63.1077	37.8873	54.7024	63.9905	26.0986	43.934	5.60791	5.64748	90.0932	66.6564	56.2203
8.99298	43.0013	50.2637	223.229	35.0789	58.5849	82.0719	2.49217	43.5004	47.2909	69.4957	50.579	19.7249	68.7279	14.638	29.3178	13.2314	30.9717	57.3333	0.65749	27.0232	16.7087	8.01399	330.482	15.8134	1.139	49.4856	13.2151	14.8221	275.558	68.8208	29.9795	176.737	61.5584	37.3296	50.3117	59.3218	22.7309	52.1139	5.65647	9.82148	92.2869	63.7039	63.3484
9.0929	41.011	47.3654	221.023	33.1016	56.9645	84.5235	2.28447	41.4388	45.3589	65.9831	46.7966	18.641	65.4067	16.1299	30.885	12.3375	29.5527	53.9632	0.552287	30.5673	14.5816	7.02779	327.463	14.4243	0.968218	49.7697	11.6246	18.2987	310.118	74.7391	35.9809	173.084	58.7624	35.5774	45.3991	54.0645	19.6483	61.1983	5.38396	11.0495	90.0624	58.5169	66.3727
9.19282	37.1968	44.0961	213.682	30.2928	54.0245	82.9756	11.6648	38.5444	43.0149	70.1221	42.2537	17.0535	60.1495	21.2356	30.7665	15.1969	27.8757	49.8192	0.464114	30.3671	12.7042	6.15092	312.74	12.9615	0.822866	47.6882	10.2096	20.1523	308.389	77.6098	38.3201	167.303	55.2352	33.2993	47.1569	48.696	16.8929	63.867	4.97748	17.4995	85.087	52.3356	68.1901
9.29275	43.6273	45.6825	207.368	27.2597	60.6676	78.5722	14.6353	35.2251	40.0443	70.3867	48.3896	23.8343	54.1008	24.1644	29.568	15.8829	26.0517	45.4366	0.390155	28.3117	11.0577	5.37559	291.669	11.5586	8.15524	44.6197	8.95994	20.8363	291.624	78.3472	37.3867	160.083	54.2888	31.8017	45.9816	43.496	14.4682	62.7804	4.53043	19.2122	86.5717	45.9246	65.7539
9.39267	43.056	51.3994	202.88	26.0902	62.8552	84.7081	14.738	31.759	36.8319	68.3804	50.0655	26.1668	47.9329	25.5325	27.7187	15.1678	24.1631	49.1295	0.328062	33.4046	9.61909	4.69285	273.981	10.2669	11.7846	42.9344	7.86029	20.6965	269.463	77.6189	34.7265	152.387	53.7745	29.7995	56.0738	38.6183	12.3574	59.6037	5.02885	18.5096	85.2079	39.7339	66.0785
9.49259	39.6709	51.7699	192.928	32.3821	62.1383	84.2258	23.7324	28.3311	37.3343	67.7631	57.0919	25.9964	42.9203	25.8005	25.5182	13.8641	22.2706	49.0013	0.27586	33.7944	11.1052	4.09348	268.107	9.10085	13.1754	51.6366	6.89431	19.9947	246.205	76.7234	37.6585	144.032	56.3016	35.486	59.9116	44.0036	10.5336	56.4881	4.99693	20.2989	88.2631	36.8492	62.9124
9.59251	36.9254	49.7603	180.254	34.1979	59.6001	102.999	25.6201	27.569	36.1949	65.3219	58.053	24.4979	37.9092	25.3114	23.1722	12.3779	20.4173	46.819	0.231864	31.8127	11.049	3.56851	253.532	8.05852	13.255	54.6136	11.8934	18.9273	247.858	74.8876	37.498	139.062	56.3146	39.4167	59.3552	45.1983	8.96627	52.4147	4.7217	19.5466	86.7507	49.1182	57.9511
9.69243	33.1023	47.6521	187.986	36.7114	55.9898	108.296	24.4362	26.0363	40.1913	61.8902	55.5754	22.3711	42.5991	24.3188	20.818	10.9049	18.6337	43.6233	0.194759	28.7754	10.3143	3.1095	235.087	7.13155	12.6052	53.8048	12.9103	17.6397	238.947	72.4361	35.2519	132.916	54.6887	39.8183	56.2591	52.4312	10.6218	47.9629	4.34834	21.9415	82.3632	53.4445	52.2355
9.79236	29.1196	44.7194	185.479	35.7755	51.8194	106.355	22.0777	24.0661	40.9239	57.9847	51.3049	26.0789	43.6492	23.0086	18.5445	9.53322	17.1945	41.7838	0.163441	35.8602	9.32675	2.70871	226.604	6.30937	11.5858	54.2364	15.5432	16.2386	222.8	69.6132	32.0004	131.022	52.0418	38.4462	51.8244	65.5698	10.8897	43.4775	3.94903	21.4923	92.4112	52.987	46.3869
9.89228	25.3633	41.5449	182.864	33.2958	47.4326	130.384	19.4161	21.8901	39.7775	58.1479	46.2538	31.7411	41.9412	21.516	18.1093	8.29591	17.3331	38.9902	10.1656	37.0857	8.29087	2.35909	212.468	10.1452	10.4153	52.0355	22.1332	14.8006	217.387	66.5794	32.6718	127.261	65.0816	36.2451	46.8154	70.2944	10.4083	39.1558	3.5585	19.5681	95.2291	59.5935	56.7641
9.9922	21.9742	38.3968	179.706	30.243	43.0554	137.227	16.8334	20.4206	39.3564	56.4567	42.0181	33.0494	38.8026	19.938	17.1687	9.33859	17.1232	52.1338	13.605	35.3092	7.30034	2.05434	218.315	11.0998	9.22244	48.4766	25.8354	13.3791	222.298	63.4393	41.53	122.232	71.6896	33.7183	51.3888	69.9699	9.5581	35.1033	3.19239	22.5824	93.2908	60.1038	59.7022
10.0921	18.9829	43.1388	171.354	27.0992	38.8306	134.835	14.4808	18.7043	42.0912	53.7346	66.8579	31.9613	35.0399	18.3427	15.9371	9.20782	16.5899	56.9708	13.9768	32.1496	6.39359	17.0833	211.942	21.0159	8.07964	44.326	25.3821	12.0106	218.77	64.9636	44.7603	119.48	73.9146	31.1294	51.6598	67.1226	8.56142	31.3691	2.85671	22.2377	93.5829	57.0965	58.3235
10.192	16.373	61.2686	168.704	24.4685	34.8443	142.153	12.403	16.8934	43.2629	50.4941	77.2602	29.6524	31.1305	16.7772	15.2367	8.55365	15.8368	57.1213	13.5209	28.5033	6.639	24.8957	199.527	23.8052	12.5539	43.2045	23.4151	10.7185	206.869	64.9744	43.9409	115.325	73.2194	28.6123	49.4059	62.5759	11.6803	27.968	2.55272	25.7845	98.7338	52.2409	59.0181
10.292	14.1098	72.3232	165.575	23.9577	31.1431	139.794	11.1685	15.0901	42.2757	57.058	79.1113	26.816	27.3449	15.2727	17.1928	7.70445	14.9434	54.739	12.2425	28.6198	6.32142	28.2421	209.608	23.4853	14.3719	50.1896	25.0697	9.51673	191.146	63.942	40.9655	110.232	72.6627	26.2305	45.7832	57.2479	14.7308	24.8948	9.61112	25.4417	98.1565	46.5937	56.4169
10.3919	12.1539	74.1775	157.755	27.8632	51.96	142.968	10.5371	13.3604	40.1018	59.1387	76.0367	23.851	23.8257	13.849	17.8232	6.82167	13.9694	51.0942	10.7168	26.8352	6.3261	36.0139	279.57	21.9037	14.6254	57.6333	23.9089	8.41215	191.984	62.2116	36.9883	104.555	76.4695	24.0105	41.5303	51.7007	15.5015	31.8292	18.1271	23.255	93.9214	40.8031	52.3891
10.4918	16.9486	71.8841	147.572	28.8303	63.4474	138.418	9.47031	14.8361	37.3379	64.6201	70.3714	20.9772	20.6377	12.5174	17.8923	5.98064	13.3289	46.926	9.20825	30.2069	5.92182	38.8409	303.702	27.6946	15.6015	59.1611	21.7827	7.40665	193.014	60.0354	32.8764	98.5584	76.7308	21.9588	37.1081	56.527	15.0222	34.4728	21.114	27.6126	87.5034	35.2481	47.4779
10.5917	22.9295	67.8521	156.811	27.6286	68.6203	130.05	8.30601	15.2226	34.3448	65.8371	63.5539	22.3417	24.0644	20.7464	17.2834	5.21277	12.5722	42.6553	7.82798	29.944	5.36252	38.7205	303.104	28.3715	15.6962	57.3455	19.4482	6.49865	183.401	57.5841	28.7465	92.4403	74.6741	20.072	43.4843	59.0743	13.9564	39.8604	21.3926	27.5148	79.9361	44.7	43.3562
10.6917	23.6903	69.0855	160.195	28.7997	69.6067	120.058	7.19064	14.8954	31.3361	64.5262	56.4471	29.9863	24.6916	25.8181	17.8247	4.52762	11.7494	51.3778	6.61296	42.0318	4.77057	36.924	289.749	26.8992	15.3851	58.7252	17.2016	5.68429	194.245	54.9778	28.2254	94.6871	71.1667	18.3417	54.9265	57.9823	12.594	42.5824	20.4063	25.2812	83.9638	53.1808	47.4179
10.7916	22.2663	66.7311	174.507	27.6945	67.8992	109.656	7.2894	15.8743	28.4333	61.7794	49.5481	32.4477	23.7431	28.6043	17.523	3.92414	10.8977	57.1442	5.56558	45.3562	10.621	34.2512	270.374	24.6319	14.4077	60.3261	17.6139	4.95816	188.659	61.5362	26.3169	94.5881	66.8161	16.7575	59.0431	54.8423	19.8726	47.3462	18.8873	22.1976	83.2477	55.1143	47.7858
10.8915	20.0557	62.8884	176.207	25.5987	64.5368	116.995	11.324	15.9026	25.7018	58.2784	43.1234	33.3618	25.9462	29.7593	16.6907	3.39669	10.0444	57.7881	4.6734	44.0943	12.5262	31.1978	248.722	28.7758	13.1126	58.4986	16.5191	4.31392	176.515	65.0723	23.7634	92.7986	76.0958	15.3085	58.6902	64.3968	22.5855	48.1242	18.4577	18.95	79.5112	54.0193	45.5708
10.9914	17.6861	63.0312	170.724	23.1641	64.1458	115.738	12.1187	15.3185	23.1717	54.4449	37.2974	32.0451	25.8009	29.7717	15.5484	2.93777	9.20898	55.6428	3.91879	40.6255	12.564	28.0635	226.825	28.7074	11.7097	54.8557	14.9412	3.74483	162.269	66.4721	21.7311	89.8224	79.9351	13.9836	55.744	67.1088	22.7281	49.2287	22.8065	17.6207	73.9811	57.3353	42.021
11.0913	15.4252	63.1868	163.961	32.6268	62.9113	110.064	11.518	14.3629	27.3464	50.5348	32.1083	39.2627	24.3693	29.0047	14.2488	2.53955	8.40502	52.0865	8.93177	36.279	11.7732	25.0229	207.197	31.8551	10.3204	50.3719	13.2953	3.2441	164.848	66.3753	19.3744	86.0442	88.1334	12.7726	51.4213	65.7637	26.2201	47.8499	23.6256	22.5701	67.5165	56.0838	42.1401
11.1913	13.3742	63.9169	177.023	38.5451	60.0166	102.34	10.3886	13.2048	28.67	46.6996	27.5443	46.8805	22.3041	27.726	12.8957	2.19457	7.6415	47.923	10.3476	42.3084	10.6667	28.3357	212.695	34.9044	9.01143	45.6246	11.7407	2.80509	157.346	65.2501	16.9769	81.7563	90.9184	11.6657	46.4966	62.1409	30.5618	45.1155	22.7724	36.7882	65.3571	56.9789	40.072
11.2912	11.5589	61.5567	183.672	42.3664	67.5365	93.8838	9.12785	11.9609	34.9055	43.0254	23.5662	55.3853	19.9984	26.1317	11.5575	1.89603	6.92392	43.6117	10.1195	42.5923	9.49155	28.9612	206.383	37.3828	7.81534	40.9452	20.3808	2.42136	159.16	64.029	26.0813	77.1786	90.0951	10.6539	41.4504	57.3635	31.1097	41.7218	21.1915	93.1173	61.398	54.3616	43.7715
11.3911	9.97256	57.9285	203.297	41.7129	70.0507	85.4142	7.90959	16.8013	37.1098	59.9624	20.1214	56.9323	17.6811	24.3637	10.2775	1.63782	10.2758	39.4069	9.21055	39.9918	8.36139	28.0257	194.238	37.0823	6.74436	66.8142	25.6508	2.08683	165.831	67.1513	48.809	72.475	88.8699	9.72936	36.5688	52.1285	29.6194	38.0915	19.357	112.817	56.438	53.6247	43.6264
11.491	10.8533	56.2065	252.582	39.0248	69.2993	77.305	6.80213	19.2736	50.5067	68.0118	17.153	68.54	15.4789	22.5233	9.08102	1.41461	12.4465	35.4407	8.08488	36.1198	7.32362	26.2413	193.255	34.6694	5.7987	78.129	25.7935	1.79586	177.919	68.2278	76.2191	67.7657	102.088	10.3185	32.0111	60.9004	27.1363	34.4744	21.8495	113.329	51.0299	55.0463	128.722
11.591	10.4181	73.1499	271.174	38.1702	66.498	72.7759	5.82513	20.1315	68.6874	81.7551	14.6042	71.0325	13.4556	23.0365	7.98139	1.22176	13.7228	31.7743	11.4884	31.8628	6.39334	24.0522	184.429	31.5347	4.97197	80.8785	24.0186	35.5293	228.328	67.8838	86.744	63.1373	107.739	10.2043	27.8553	76.2608	38.2439	31.0123	21.8614	104.569	45.5466	76.6958	234.474
11.6909	9.47805	109.071	271.755	61.7281	62.4879	67.2649	4.97668	39.7137	80.3109	89.1677	12.4216	73.1586	11.6369	41.2246	6.98362	1.05521	15.8244	28.4275	15.0006	27.6879	5.57039	21.7298	171.929	28.2959	4.25448	78.7634	40.2011	57.8605	254.737	66.5634	87.4766	58.6508	108.294	10.5528	24.1282	81.8017	41.9308	27.7792	20.7275	92.0445	40.2309	84.8772	281.844
11.7908	8.40086	120.383	262.146	69.1055	69.7586	61.4823	4.24612	50.7851	83.8368	90.758	10.5565	70.336	10.0261	52.5545	6.08736	0.911425	20.1187	25.3974	24.7017	23.8228	4.84787	19.4351	158.069	25.2141	3.6351	78.196	47.6524	71.5121	271.274	64.5981	84.0046	63.5934	105.512	10.9561	37.4106	81.449	45.2768	24.808	19.1236	79.9397	35.2324	84.9003	294.105
11.8907	7.3466	174.982	247.136	68.5693	72.0405	55.8084	3.62007	55.971	82.636	88.8991	8.96546	70.7006	8.61413	58.9122	14.3713	0.787301	22.7443	39.0916	26.8471	20.3611	4.21632	17.2586	144.101	22.3872	3.39523	74.3653	47.0475	78.8	268.285	73.1595	77.2798	66.0036	101.921	10.7248	43.4194	77.7183	44.4557	22.1068	19.0448	70.4351	30.6348	80.2524	286.074
11.9906	6.37889	191.789	229.623	64.3998	71.0756	50.4362	3.08502	57.1805	78.8006	88.1987	7.6101	67.1141	7.38566	61.7133	28.1864	0.680183	24.1163	57.3833	34.1414	17.3235	3.66569	15.2466	130.679	19.8398	5.02239	68.9004	43.4887	81.5019	253.081	86.5079	72.6285	66.5425	105.13	10.1864	44.9006	72.2043	41.4775	19.6692	18.0158	60.2649	26.4761	73.1858	267.082
12.0906	5.5174	193.673	216.405	58.7863	68.0802	45.7286	2.62842	55.7903	73.6176	101.935	6.457	61.5663	6.32258	68.575	38.672	10.231	24.5597	64.769	34.5056	14.693	3.18631	13.4182	118.117	17.5648	7.86269	62.7763	44.1589	80.9737	234.203	94.3066	65.9168	65.721	104.168	9.51662	43.6689	65.9024	37.5286	17.4808	19.9938	50.5824	22.7631	65.1226	242.911
12.1905	4.76233	186.376	202.983	52.8252	63.8951	41.2956	6.31359	52.7833	67.8682	106.826	5.47709	61.8993	5.40607	86.4091	44.0069	13.8981	24.3282	65.9571	31.8927	12.4349	2.76927	11.7911	106.54	15.5426	17.0605	79.5875	41.2791	78.2412	214.149	98.1503	58.4706	63.9327	113.187	8.80796	40.9108	70.3666	46.3152	15.5234	19.8651	49.2933	19.4828	56.9313	217.062
12.2904	4.10593	175.325	188.292	47.0441	59.094	37.1978	7.34823	50.3681	62.0171	106.401	4.64521	70.3078	4.61801	96.3206	45.8358	19.4661	23.6185	63.7529	28.223	10.5079	2.4066	10.3365	95.97	13.7494	21.2566	85.3128	59.8384	74.0741	194.647	99.209	51.0532	61.4792	121.591	8.1081	37.3903	69.8892	48.3126	13.7771	18.7702	44.7554	16.6093	49.1164	191.583
12.3903	11.6956	163.077	173.113	41.6771	54.0621	33.4519	11.2331	51.2213	56.3318	103.179	3.93957	70.9954	3.94204	100.571	45.3439	21.0971	22.5821	59.8151	24.3981	9.68589	2.09131	21.4509	86.376	12.1614	42.6241	84.6441	71.3254	69.0431	176.391	98.3465	44.0788	58.5902	123.538	7.4403	33.5889	66.5875	46.6046	12.2222	17.2863	39.0151	14.1101	41.9457	167.603
12.4903	13.9351	150.813	158.212	36.8086	54.7381	35.0862	11.9733	49.8281	50.9576	101.827	3.34133	67.5212	3.36316	112.793	43.377	20.4735	21.3349	55.1127	20.814	15.7349	1.81732	35.8431	77.6993	10.7561	52.2155	98.5061	70.5444	63.5658	177.764	96.1937	37.7467	55.4392	121.22	6.81478	29.8011	61.8025	55.691	10.8395	15.7003	36.893	11.9497	35.5374	145.676
12.5902	13.8285	139.058	152.092	32.4493	53.3325	34.4131	11.3615	48.3423	45.9648	97.9086	2.83425	76.5536	2.86793	118.191	40.5311	18.8685	22.2452	50.2008	17.6198	17.7395	3.82982	42.4548	79.3141	9.51281	55.6643	101.748	65.2557	57.9421	169.088	93.1857	35.6644	52.1565	132.238	6.23491	26.1979	56.3708	57.3104	9.61139	14.1497	32.94	10.0916	29.9173	126.011
12.6901	12.7728	128.021	143.076	28.5749	51.2519	32.57	10.2396	45.5561	41.3789	97.4781	2.40442	77.2368	2.44482	118.793	37.2205	16.9226	22.3996	45.388	14.8476	17.5971	8.80323	44.3325	82.6103	8.41319	67.7546	98.9652	58.665	52.3823	162.017	89.6257	32.4784	48.8382	135.58	5.70047	22.8709	65.2474	63.2267	8.52125	12.6963	28.4203	8.50093	25.0571	114.579
12.79	11.4073	117.765	132.752	32.6439	48.2112	30.1988	8.99345	42.0404	37.1988	94.233	2.03997	73.4227	2.08359	116.108	33.7285	14.9479	22.0092	40.8361	12.4773	34.2078	10.4376	43.4253	80.7589	11.4229	70.8984	92.9733	52.0572	49.6836	158.088	85.7443	28.8755	45.5547	138.263	5.20957	22.919	67.5321	62.7381	7.55402	18.3916	23.9872	7.14444	20.8987	102.369
12.8899	13.557	108.285	140.048	32.6607	46.2679	27.6559	7.79158	38.1893	33.4089	89.4442	1.73091	67.4126	1.77543	111.252	31.2164	23.6877	21.2373	36.6212	22.4066	41.038	10.4902	40.9699	79.8282	11.9582	70.1691	85.4745	45.9113	46.3752	167.481	90.5189	25.2533	42.3561	135.999	4.75949	24.2002	65.9227	58.8896	18.021	20.0627	34.6768	5.99159	17.3704	90.3423
12.9899	13.4412	99.5462	139.044	30.8002	43.4818	30.3388	6.69994	34.269	29.9854	83.9011	1.46885	60.5548	6.77615	105.043	37.5758	26.1183	22.4338	42.7854	24.8332	41.8034	9.83976	50.5512	86.5888	11.4408	77.4187	90.6983	40.3726	46.8083	162.683	92.3761	43.9525	39.2771	130.576	21.5791	23.8185	62.1409	53.4841	39.8187	19.7884	41.2708	11.935	14.3968	108.624
13.0898	12.4101	91.5019	139.739	28.1771	40.2536	51.7027	5.73727	30.4529	31.4213	78.0874	1.24672	53.6154	9.17708	98.0711	40.3015	25.533	22.7889	44.2634	23.8734	39.4939	8.92012	53.7618	86.3567	18.3285	77.3771	89.51	35.452	50.1188	173.167	92.1951	51.5962	36.3407	123.251	29.1059	22.4835	57.2719	50.8464	53.2958	18.6304	41.1629	15.2837	11.9041	113.681
13.1897	11.0811	84.1023	135.021	39.8	42.6375	60.5713	11.5865	41.4484	32.8838	72.2936	10.1813	47.0083	10.0193	90.7616	40.5894	23.6189	22.5337	43.1513	21.5502	35.7992	11.414	53.1944	96.7438	35.994	97.4713	87.9885	31.1097	50.927	168.527	90.609	52.785	33.5609	114.9	31.7058	20.6539	51.9877	46.5416	58.7829	17.6389	37.8923	16.8334	9.82383	114.192
13.2896	9.72798	85.641	127.42	42.9051	42.7229	62.5568	58.1584	60.2148	32.4567	73.8887	14.6445	40.9365	30.692	83.412	39.2989	26.7353	33.32	48.4311	20.5036	31.6513	11.7839	50.4968	97.9492	41.0523	105.211	83.1883	40.092	49.9923	160.732	88.0813	67.2106	30.9452	106.123	35.3391	18.6211	46.6932	41.6013	59.5045	22.5933	51.77	17.166	13.3019	108.692
13.3895	36.3779	85.5227	118.47	41.8886	41.3446	75.0409	153.59	82.2997	30.9751	72.5509	38.2614	35.4796	40.4776	76.2265	37.0412	26.4209	40.2995	49.1887	18.4138	71.7278	11.1904	46.7041	94.3566	40.6031	117.662	76.7894	40.5925	47.8872	160.099	84.9543	71.1905	28.4956	97.3212	36.3576	16.5643	41.6219	36.6076	57.4875	23.7032	55.0117	22.1017	14.5626	109.519
13.4895	47.0679	81.8802	120.195	39.0216	39.0823	78.2792	181.14	174.229	28.9519	69.5414	59.0871	30.6466	43.7508	69.3402	58.5761	24.5722	44.3965	52.316	31.3918	137.466	10.209	42.456	88.4386	37.912	146.838	69.7932	43.0901	45.0395	156.601	86.8108	69.2582	26.2107	88.76	35.4288	14.5896	36.8987	31.8714	53.9954	22.9803	52.1992	28.7375	18.8578	104.433
13.5894	47.9822	83.8384	130.331	69.0354	36.3342	76.5689	178.619	298.494	26.6988	68.5811	67.6538	26.4088	43.264	62.8373	75.5396	22.1474	46.3372	51.7458	34.3944	267.039	9.11924	55.5632	85.4897	34.4633	155.291	89.8112	40.966	41.7649	146.996	95.6237	64.2206	24.0865	80.6038	33.5665	12.755	32.5803	27.5423	49.8072	45.8555	46.6977	35.5906	20.2812	96.2925
13.6893	45.7912	81.1853	133.349	125.796	33.3689	83.0015	163.905	438.362	24.4007	66.4744	77.4175	22.7184	40.7307	56.7654	83.6898	19.6181	46.6901	49.2069	32.9127	373.561	24.4697	60.5618	80.2861	30.9152	190.313	97.7127	37.273	43.1665	135.344	100.16	57.7836	22.1172	72.9483	32.2772	11.088	28.6821	23.6763	45.394	54.0269	40.3397	38.5912	19.9825	86.8532
13.7892	41.5446	76.6036	130.175	144.883	44.7082	82.7495	145.294	511.577	22.1644	63.2029	78.8531	19.5204	37.2023	51.1456	85.8773	17.2046	45.8978	53.4995	29.6422	402.653	37.8944	60.7111	74.141	27.545	199.725	154.736	33.2582	42.8664	123.445	101.691	50.9559	20.2956	65.8415	34.9786	9.59653	25.1947	20.2765	41.0333	54.9838	50.4383	38.9986	34.9751	77.1644
13.8892	36.7703	71.3612	131.768	211.765	50.4153	88.8098	126.503	539.213	20.0482	59.3515	75.5619	16.7585	33.3105	45.9806	84.1531	14.9994	44.3027	53.5063	43.6834	391.241	41.3982	58.087	67.7737	24.4562	194.476	248.833	31.095	41.4058	112.062	101.135	44.3087	18.6137	59.2988	34.9427	8.27736	22.095	23.5141	36.8807	52.5599	81.4836	37.7246	41.637	67.827
13.9891	32.1298	66.0466	127.841	279.594	52.3512	94.6372	109.076	536.532	18.0807	55.2795	69.801	14.3789	29.4223	46.0995	79.9775	13.0315	42.1685	69.4108	46.1524	360.357	40.2893	53.9976	61.5654	21.6737	181.392	311.813	28.0871	50.0956	101.487	99.1547	38.1425	17.063	53.3136	33.5447	7.12044	19.3529	23.8809	33.0166	48.7015	102.252	35.4221	43.1648	64.7308
14.089	27.8863	60.9231	121.598	319.062	51.8262	93.5649	93.5466	514.484	16.2729	51.2057	62.9596	12.3324	25.7396	44.9798	74.3779	11.299	39.6959	74.9909	43.5005	321.746	37.2115	49.2547	55.7065	49.7753	164.657	332.648	24.9782	54.6008	91.7985	96.2403	32.593	15.6348	58.232	31.5233	6.11226	16.9355	22.7083	29.4745	44.3822	104.118	32.5521	41.6704	64.6048
14.1889	24.1127	56.0991	113.801	325.185	49.7549	88.9507	79.9869	480.834	14.6249	47.2537	55.8697	10.5743	22.3626	43.0446	68.0658	9.78569	37.0366	74.7649	38.8829	281.767	33.4605	46.753	50.2804	58.2837	146.779	329.218	22.0521	56.0987	82.9838	92.7385	27.6985	14.3208	59.7468	29.2713	5.23803	14.81	20.7885	26.2605	40.0752	96.7419	38.8211	38.5283	61.2609
14.2888	20.8075	60.6545	105.235	373.977	46.7702	84.2733	68.2771	441.01	13.1308	43.4943	49.0088	9.06537	19.3305	40.6035	61.5246	58.3381	34.3036	71.4187	33.7995	243.678	29.6525	51.6576	53.3529	58.1925	129.205	312.511	19.4013	55.4865	108.223	88.8879	23.4418	13.1129	59.0001	26.9933	4.48279	12.9447	18.5833	23.3642	35.9986	85.5055	46.5801	34.6158	56.2835
14.3888	17.9365	101.692	96.5503	390.833	43.3049	89.5748	58.2258	398.729	11.7815	39.9629	42.6319	7.77122	16.647	37.8812	68.4408	133.701	31.5792	66.5348	28.9257	208.986	32.505	54.0435	52.645	63.4635	112.718	289.205	17.0406	53.4422	113.113	84.8493	19.777	12.0035	56.8017	27.8203	3.83227	11.31	16.3535	20.7665	32.2411	73.3051	49.7424	30.4772	62.7218
14.4887	15.4503	148.827	88.1175	418.663	47.3257	88.4491	62.6425	356.472	10.5661	39.8779	36.8559	6.66169	20.3076	35.0378	70.3926	197.152	29.462	61.0327	24.5319	178.222	44.1478	52.9929	50.5605	63.8434	107.525	263.296	28.0106	50.4737	113.414	80.7376	16.6451	21.7106	53.721	27.1336	3.27312	9.87898	14.2383	18.4441	28.8268	61.6107	62.7527	26.4365	63.151
14.5886	13.3044	194.114	80.136	407.605	56.5349	95.8512	59.6655	315.83	9.47338	38.6033	31.715	5.71053	21.261	32.1859	69.0799	279.519	27.2876	55.4345	31.1498	151.399	46.4615	50.0286	47.3072	71.7673	101.052	237.111	30.1067	46.9569	150.306	76.6443	14.116	28.3207	50.1544	25.7198	2.79329	20.1594	12.3048	16.3721	25.7492	51.0893	68.6524	22.6737	60.1919
14.6885	11.455	251.356	72.7015	379.171	60.4918	95.545	53.8708	277.766	11.4779	36.6729	27.1954	4.8951	21.7523	29.4025	65.7158	329.113	25.1209	50.026	34.3237	128.269	44.5005	54.3226	50.1172	70.6028	92.1803	211.951	38.6185	43.1663	157.865	72.6347	11.9273	33.472	46.3743	23.9996	2.38206	25.2053	10.5781	14.5261	22.9874	41.9681	90.659	19.2764	55.4844
14.7885	9.85893	320.006	65.8477	344.32	60.9779	108.062	59.6258	242.797	21.622	34.4186	23.257	4.19605	20.8839	28.9806	63.9255	365.048	23.0082	44.953	32.9207	108.47	40.7745	54.3482	49.4128	65.7647	82.4467	188.489	42.7929	39.2984	157.269	77.1745	10.0495	36.5811	45.0061	22.1947	2.02997	32.7617	9.05948	18.8281	20.5155	34.2455	103.397	16.2749	50.0359
14.8884	8.48508	336.941	59.5722	308.489	59.2419	109.886	67.0659	211.14	26.5491	45.0378	19.8476	3.59663	22.7574	27.938	60.4423	357.755	20.9813	40.2794	29.6833	91.6088	36.5074	51.9375	51.9314	59.7114	72.9367	167.024	41.3137	35.4906	176.944	79.0736	8.44877	38.16	42.8081	20.4189	1.72881	35.6934	12.7838	40.7994	18.3059	27.8091	107.514	13.6643	50.6168
14.9883	7.30273	370.375	53.8523	274.255	56.1517	124.511	64.9956	188.42	34.7504	49.8566	16.9107	3.08257	28.9278	30.125	55.9971	331.343	19.0611	36.0228	25.9255	81.7143	32.2749	48.2442	54.4934	53.5309	69.1825	147.631	37.8357	41.3969	175.94	81.9092	7.09086	38.606	40.1342	18.7278	1.47146	37.918	15.8793	51.6249	16.3325	22.5028	105.929	11.4208	48.3779
15.0882	6.28565	393.91	48.6548	242.718	52.3046	126.719	59.1666	184.186	38.0749	51.1404	14.3903	2.64171	30.8135	30.832	51.095	297.973	17.2601	38.2054	22.2475	76.4613	28.3296	43.984	53.9137	47.6796	67.5946	130.259	33.8605	44.2441	166.367	82.5521	5.94309	38.2264	48.2445	17.1457	1.25174	37.5565	16.6079	55.6734	14.5706	18.1619	100.739	9.51051	50.8427
15.1881	5.40975	433.45	43.9418	214.233	48.1054	122.371	52.2355	174.488	38.5072	50.3207	12.2337	2.26354	30.2389	30.5115	46.078	278.211	15.5845	37.7342	18.8985	86.7389	24.7648	39.5904	51.2937	48.9986	63.1775	126.207	29.9814	44.9059	154.639	81.6947	4.97582	40.3252	52.1324	15.6803	1.06427	35.7216	24.8566	55.7041	12.9978	14.6301	93.4375	7.89579	49.648
15.2881	4.65572	458.625	39.6745	194.575	53.3885	114.804	45.3811	161.648	37.2828	48.2978	10.3926	1.93912	28.3388	29.4989	41.1703	251.286	15.1233	36.9671	15.958	94.8862	21.5973	35.3168	57.3226	46.5175	57.4264	122.451	26.4128	44.0467	168.443	79.819	5.09276	41.107	54.0563	14.3309	0.904508	42.6015	27.7975	53.449	11.594	11.7681	85.0659	6.53885	68.6925
15.388	4.00633	504.34	35.8149	174.343	54.9558	119.645	39.0832	147.276	40.4423	45.6346	8.82386	1.6609	25.8082	28.041	36.5119	222.854	14.4548	34.9592	13.4269	94.584	23.1283	31.3024	57.9721	42.6237	51.2385	114.872	23.2126	42.1677	165.434	77.2544	7.92479	40.9244	53.7442	20.2712	0.768614	44.7174	27.7626	49.9862	10.3412	9.45574	93.0002	5.40359	75.8825
15.4879	3.44724	503.393	36.0141	155.805	54.1092	116.974	33.4966	138.515	40.6904	42.6794	7.489	1.42244	23.063	26.3177	32.184	195.576	13.6527	32.3692	11.2729	88.3434	22.3199	27.615	55.8129	46.6116	45.1327	126.756	20.3763	39.6429	155.572	74.2593	9.00967	40.0493	66.5491	22.4299	0.653324	43.9988	26.1559	45.9779	9.22348	7.59173	112.68	4.45689	76.0665
15.5878	2.96597	481.842	50.7767	144.839	51.7569	110.511	41.2018	127.639	39.2788	39.6442	16.391	12.2302	20.3438	24.4584	28.2264	170.582	12.773	29.577	25.3481	79.5417	20.5287	24.2788	60.9051	46.6728	47.3194	127.64	17.8766	36.7484	143.368	71.0343	9.08122	38.69	72.9629	22.6195	12.5274	50.358	23.8098	41.823	8.22657	6.09143	120.888	3.66947	72.3157
15.6878	2.55175	452.083	57.2547	131.479	48.5265	125.591	58.5901	119.801	36.9822	36.6548	27.8012	17.3424	17.7816	22.555	24.6514	148.239	11.8574	36.7247	29.302	82.8105	25.8223	21.2919	60.916	43.8169	46.0519	127.265	16.9701	33.6845	130.821	77.5337	8.59684	37.0057	75.025	21.8206	18.876	51.8382	21.2071	42.0238	7.33773	8.28301	121.403	3.01677	66.5505
15.7877	2.19546	419.941	58.8182	133.501	54.1631	127.985	61.2665	110.226	34.2734	51.1512	32.7325	30.968	15.4407	20.671	21.4529	157.549	10.9366	38.994	28.6332	87.8432	37.6065	18.6376	58.3	50.4838	42.9397	124.418	15.4302	30.5938	118.784	80.7699	7.8374	38.6297	74.191	20.561	21.7019	50.4452	18.6179	40.422	18.1385	31.042	116.954	2.47915	62.3367
15.8876	1.88889	388.094	89.8841	165.073	55.9288	132.18	57.6778	110.909	31.4242	61.1927	33.7881	36.5717	13.3446	18.8493	44.6441	165.399	10.0324	38.5356	26.0517	84.698	43.15	23.7451	54.4386	50.115	60.8678	117.253	13.764	27.5752	113.877	83.1277	6.97162	39.0991	71.4941	23.4786	22.3389	47.4584	16.1841	37.861	23.5515	39.5244	115.9	21.2349	82.1252
15.9875	1.62511	377.949	106.444	213.379	55.1754	128.627	51.7832	111.419	28.614	65.1769	32.6239	37.5863	11.4933	17.117	57.9321	158.274	15.835	36.6266	22.8636	77.6753	42.8304	28.9669	50.0997	76.1088	67.5996	110.972	12.1691	24.6944	105.907	83.4206	6.09757	38.7271	70.3923	28.6989	21.6682	43.6832	13.9719	34.8594	24.823	40.4645	127.796	71.1221	89.051
16.0874	1.39809	389.786	111.902	253.824	52.8463	133.202	45.3901	107.525	25.931	65.5018	30.2808	36.0945	9.87386	15.4907	64.3656	144.822	19.6365	34.0179	21.4232	71.4697	39.938	30.6533	64.6203	82.1231	68.7319	102.505	10.7136	21.9926	97.0739	82.2877	5.26927	37.7546	72.6266	34.8474	20.2652	39.6177	12.0036	33.387	24.1169	49.3134	137.359	119.085	88.4195
16.1874	1.20281	417.133	110.891	268.846	56.3368	129.804	39.2812	112.083	23.4203	63.6799	27.4022	33.3443	8.46716	13.9791	66.1553	141.135	21.9202	32.6065	25.6526	63.7719	56.236	30.2476	69.3451	79.7134	65.7602	93.2095	9.41295	19.4929	88.3414	80.2127	4.51372	36.3663	71.9747	36.5342	18.5003	35.5611	10.2768	31.187	22.5351	49.6518	138.095	191.688	92.2308
16.2873	1.03498	412.756	106.266	334.787	56.6658	122.408	35.1687	110.763	21.1024	60.6603	30.2653	30.071	7.25145	12.5851	64.8918	130.349	23.0659	43.6054	25.3941	55.8254	59.8326	28.6662	68.8029	73.7999	67.5228	107.482	8.26202	17.205	80.105	84.8436	3.84166	34.7031	69.4611	37.6419	16.6062	31.6853	8.77668	28.6633	20.6316	45.869	133.131	253.731	101.967
16.3872	0.890846	464.4	99.7686	390.808	58.3214	113.253	30.7819	105.718	18.9825	57.0342	30.2973	26.6953	6.20452	11.3069	119.159	117.041	23.371	47.654	23.247	54.1001	57.5802	26.8575	68.6483	66.8073	64.9631	110.547	7.2483	15.1296	74.5282	86.7024	3.25432	32.8724	65.8076	42.1926	14.7252	28.0814	7.48248	26.059	18.6788	40.4041	130.452	327.2	103.108
16.4871	0.767143	478.407	92.4521	397.208	57.4181	103.58	56.1573	98.4716	17.0561	53.1652	28.7462	23.4477	5.30547	10.1394	186.568	104.436	23.0671	47.7813	20.4688	49.7563	99.4961	24.6272	86.5195	59.8017	60.1462	107.271	6.35746	13.261	68.326	86.5836	2.74747	41.1238	77.2639	42.7933	12.9393	33.2456	6.37114	23.5156	16.8044	34.5643	123.594	384.929	98.5229
16.5871	0.660921	464.521	84.9405	394.228	54.9191	94.0575	79.5331	90.0869	15.3127	49.2726	31.4035	20.4446	4.5348	9.08068	279.324	91.9789	22.3339	45.7891	17.6448	44.3857	111.645	30.6675	92.0337	53.2231	54.3328	113.02	5.57549	11.5892	64.5053	85.1121	6.95506	46.3303	82.4864	41.4023	17.6225	34.7791	5.42011	21.1111	15.0639	48.6255	114.322	402.481	90.9627
16.687	25.0378	438.878	90.8802	370.3	68.8335	85.0266	83.0725	82.4519	13.739	67.1463	31.2603	17.7346	3.87511	8.12237	346.877	80.3929	27.3801	42.7404	15.0278	38.8489	109.847	114.12	90.9231	47.2265	48.2724	178.642	4.88952	10.1013	59.5565	82.7711	26.9889	49.2443	141.749	39.074	19.5341	34.156	4.60821	18.884	13.4763	51.526	103.864	390.435	82.1181
16.7869	33.147	409.112	91.3363	338.042	75.3693	76.6433	78.17	83.3782	24.9688	75.523	29.559	15.3281	3.31119	7.26005	472.082	69.9501	30.3817	44.1921	12.7088	33.5857	101.997	242.658	86.4359	45.2516	42.3928	300.373	4.28787	8.78326	54.3946	79.8508	38.9545	50.4513	233.143	36.3708	21.8817	36.0489	3.91633	16.8486	12.0398	48.8267	102.256	362.106	76.8602
16.8868	34.0278	378.771	92.6636	303.771	76.9972	74.8562	70.1655	80.8136	30.3832	82.9956	27.0749	13.2141	2.82966	6.4825	569.145	60.6998	31.8518	46.1372	10.7028	28.7982	91.9737	305.632	80.3964	41.6442	36.9209	394.709	6.95167	10.1882	49.4123	81.2562	43.2222	50.405	310.514	33.5876	22.2308	35.5779	3.32747	30.1342	10.7486	43.6474	97.197	326.011	70.0196
16.9867	31.8959	370.622	100.928	270.529	75.4517	70.6817	61.4962	76.1043	32.2933	101.291	24.2824	11.3709	2.41875	5.78736	610.812	52.5875	32.192	45.196	8.99081	24.5563	81.6332	410.341	73.8144	37.5868	31.9611	531.095	7.4498	10.8554	44.764	87.0287	43.056	49.4558	402.625	37.2308	21.3968	42.4457	2.82659	49.8744	9.5922	37.6863	98.8011	287.453	62.6385
17.0867	28.6915	351.459	101.904	239.664	71.9409	65.4464	53.2167	70.1963	32.1434	119.785	21.4627	9.77231	2.06832	5.16554	615.33	45.5149	31.7151	42.7394	7.54141	20.8599	71.8166	503.884	67.235	33.5944	27.5442	582.7	20.6124	19.4674	40.4969	89.6273	40.4871	47.8725	473.521	37.5753	19.9109	44.5617	2.40064	59.0614	8.55749	31.8226	97.0354	249.603	58.6698
17.1866	25.2842	353.772	98.7281	219.216	68.5784	59.8865	45.7318	63.7426	34.1912	126.907	18.7744	8.39105	1.76976	4.60458	595.789	39.3703	30.6634	39.572	6.32008	17.6737	62.8621	561.004	99.7601	29.8752	23.6589	585.053	24.0479	25.2496	36.6107	90.0471	36.7588	45.8601	551.197	36.2628	18.1136	43.8501	2.03869	73.6554	7.63239	26.4718	92.0803	214.235	53.9749
17.2865	22.0434	339.945	93.3249	200.788	64.1411	79.1597	39.1471	57.1828	34.0467	131.014	16.299	7.20078	1.51558	4.10504	561.487	34.0432	29.2231	36.1579	5.29382	14.9474	54.864	568.558	153.04	26.4982	20.271	560.04	32.5084	39.9923	33.0856	88.9135	32.6144	43.575	679.086	34.1767	16.2185	41.5412	1.73112	78.9478	6.8075	21.7932	86.7127	182.23	48.6086
17.3864	23.111	330.069	86.8618	180.772	59.1677	85.7512	33.4375	50.8035	32.6651	129.389	14.0709	6.17693	1.2991	3.65715	518.942	29.4306	27.5362	32.7581	4.43293	12.6261	47.8024	547.495	217.284	23.4708	17.3356	521.002	33.3523	48.9523	29.8948	86.7076	28.4822	41.1346	763.893	35.2107	14.3546	48.7303	1.46974	78.7375	6.07049	17.8095	79.8501	153.906	48.6598
17.4864	21.8755	315.167	80.0368	162.495	54.019	85.4612	31.6447	44.782	30.635	124.467	12.0964	5.29723	1.11458	3.26202	472.646	25.4398	25.7102	29.5127	3.71147	10.6563	41.6084	511.044	241.141	23.3621	14.804	475.959	31.3032	55.859	27.0096	83.8187	24.5944	38.626	821.115	34.335	15.6786	54.1676	1.2477	75.4083	5.41372	14.4768	72.2972	129.245	48.9545
17.5863	19.77	295.344	78.3723	144.738	48.9314	81.6051	28.4834	39.2183	28.3145	117.769	10.3657	4.54189	0.957075	2.91511	425.626	21.9885	23.825	26.4904	3.10716	8.98885	41.8332	467.441	268.942	25.9732	12.6285	429.616	28.3232	58.9703	24.4022	80.5395	21.0634	36.1124	896.161	35.4035	15.7195	54.9521	1.059	70.4422	4.82686	11.7223	64.5981	108.034	46.6388
17.6862	17.4638	274.178	77.219	140.334	44.054	76.0617	25.3055	34.1593	25.9175	110.239	8.8606	3.8937	0.822169	2.60555	379.857	19.0045	21.9392	23.7187	2.60099	7.57948	39.2451	421.703	286.26	25.4461	10.7637	384.639	25.2082	59.3826	22.0466	77.0033	26.2543	33.6426	919.055	34.5375	15.0095	61.6432	2.92772	64.7482	4.30243	9.46498	68.5724	89.9617	42.978
17.7861	15.2447	272.478	77.4077	144.121	39.4755	90.5619	22.0591	29.6164	23.5678	104.301	7.55935	3.33763	0.706285	2.3278	336.561	16.425	20.0952	25.478	2.17695	6.38953	35.5792	376.788	282.892	31.1724	9.16845	342.442	22.2636	57.9282	19.9186	73.3412	27.567	34.6011	907.301	32.7419	13.8943	62.8258	3.74867	77.3918	3.83537	7.62637	68.4262	80.3727	38.7492
17.886	18.4427	271.509	105.8	137.631	35.2432	106.121	19.0328	32.0122	21.3342	112.417	6.43915	2.86063	0.606222	2.07869	296.436	14.1953	18.3223	25.3276	1.82165	5.38556	33.9873	334.347	268.976	31.6081	7.80586	324.512	19.5912	55.2339	17.9963	69.675	36.4007	38.0235	873.311	30.554	12.5946	60.7856	3.96854	82.5696	3.41393	6.13524	65.6379	70.4719	52.7413
17.986	19.2961	259.683	125.74	126.755	31.3754	109.61	44.4106	32.3383	19.2512	113.707	5.47796	2.45133	0.519491	1.85565	259.814	12.2682	16.6401	24.1542	1.52394	4.53889	31.1001	295.211	257.66	29.8367	6.64335	299.99	17.2094	51.7663	16.2598	66.0583	41.6407	39.8031	825.818	28.2569	11.248	56.9783	5.67386	82.1468	3.04023	4.93004	61.2619	80.7493	57.9086
18.0859	18.2317	243.55	132.4	114.469	27.8716	106.671	63.829	44.2364	17.333	110.969	4.65532	2.10005	0.444225	1.65617	226.782	10.6026	15.0609	28.2686	2.20749	3.82506	27.8256	259.708	240.722	56.558	5.65242	307.746	15.1042	47.8688	14.6909	62.5149	42.9928	40.3643	770.904	25.9958	9.93691	52.3184	10.3516	78.558	2.70488	3.95814	56.0381	82.1994	57.8702
18.1858	16.4628	237.143	131.32	102.233	24.7186	100.516	167.757	50.2015	15.5817	105.963	3.95273	3.97393	0.378881	1.47725	207.015	9.16313	13.5912	40.3707	25.5344	3.22333	24.5902	227.862	221.607	64.0789	20.1207	300.073	13.2495	43.7899	13.2732	59.0937	41.2535	40.0357	712.748	23.8419	8.70774	47.3696	13.3935	77.3283	2.40459	3.17574	50.4754	78.5172	54.9173
18.2857	14.5362	224.353	144.291	90.7204	21.8949	92.956	245.213	52.1302	13.9921	112.487	3.35381	7.73231	0.322167	1.31546	186.75	7.91904	12.2333	45.1534	33.4096	2.71611	30.3246	199.524	202.188	63.2229	27.0716	282.328	11.6878	39.7058	11.9923	55.7854	37.9322	39.0709	654.165	21.8262	7.58377	51.2326	14.2361	75.546	2.14309	2.54664	44.9143	72.0995	50.4812
18.3856	12.686	209.278	146.338	80.201	19.3752	84.993	300.18	51.3935	12.5554	112.843	2.84416	9.3217	0.273324	1.16903	182.59	6.84388	10.9863	45.7843	34.0799	2.28855	30.9133	186.762	183.449	58.9675	29.5	270.26	10.2775	37.8048	10.835	52.6278	33.9415	37.6644	597.006	19.9588	6.57366	51.2379	13.8673	71.4534	1.91207	2.04144	39.573	64.4685	45.4388
18.4856	11.0025	193.824	142.143	70.7432	17.1322	86.3742	299.838	48.9729	11.2607	111.706	2.41125	18.1066	0.231432	1.0398	173.254	5.91466	9.84703	44.1497	31.6314	1.9281	29.1883	172.689	181.826	60.391	29.2993	251.423	9.02493	35.3923	15.0263	49.6413	29.8162	35.9648	554.216	18.2388	5.67715	49.0218	12.8789	78.976	1.68796	1.63587	38.3419	69.4306	40.3123
18.5855	9.51008	178.851	137.154	70.6679	15.1384	83.3469	279.268	45.5626	14.0415	112.005	2.04418	21.82	0.195782	0.929272	162.643	7.50727	12.2531	41.3645	28.0527	1.62418	26.5508	156.953	173.161	57.2498	27.6546	245.985	7.9202	32.699	22.6211	46.8148	25.8553	34.0845	513.489	16.66	4.88877	45.6228	11.6192	80.7245	1.49999	1.31052	36.0401	68.4602	35.3981
18.6854	8.20494	192.279	129.322	70.8039	13.3674	86.8567	249.413	45.5639	15.0825	108.741	1.73347	22.6232	0.165758	0.826899	151.698	7.74411	13.7027	46.1318	24.2802	7.0327	28.7027	152.839	204.968	52.4214	25.2972	231.91	6.9487	29.8915	24.8712	47.6095	22.2118	32.1082	484.53	15.2136	4.20027	41.6899	16.5847	98.0104	1.33717	1.0498	41.5224	64.1473	30.8516
18.7853	7.07179	200.453	135.101	66.8173	11.7953	84.9151	223.077	43.8381	15.0977	103.495	1.47083	21.8283	7.95741	0.749023	139.125	7.35129	14.4355	46.7122	20.728	21.0151	28.965	143.672	213.708	47.1956	22.6688	213.688	6.09535	30.2801	75.1054	50.346	18.9508	30.0986	453.143	13.8903	3.60221	46.8723	19.6877	115.691	1.19291	0.841033	45.3327	73.2728	26.7414
18.8853	6.09175	200.66	134.529	61.15	16.0325	80.2217	209.44	41.0686	14.5307	97.253	1.24903	20.2226	14.9827	0.678381	125.963	6.69853	14.6388	45.0104	17.5545	26.6378	27.2204	132.029	209.028	42.1287	20.0281	193.989	5.34626	29.661	97.7667	51.4338	22.8089	36.6993	419.537	12.6804	3.08491	47.826	20.2025	121.025	1.06376	0.674067	47.7367	74.4747	26.1915
18.9852	5.24572	192.328	129.287	55.0287	30.9457	74.3002	187.786	37.7336	13.6549	90.6206	1.0617	18.2707	22.7277	0.609989	112.903	5.97012	14.4588	42.1517	14.7967	31.1497	24.7004	119.495	197.613	37.4399	17.5186	174.359	4.68871	31.0081	130.188	51.3589	23.5949	41.7825	385.456	11.5749	13.0624	46.3037	19.3189	119.123	0.947814	5.60426	47.4001	71.075	26.5651
19.0851	4.51665	180.568	121.6	50.9069	40.0841	67.9963	164.488	34.1618	12.6371	86.9223	0.903347	16.2396	25.8051	0.544407	119.207	5.25447	14.0084	38.7928	17.3813	31.3949	22.1577	107.01	183.207	33.1964	17.5762	155.65	4.11151	31.0264	147.129	50.4968	22.6644	47.5192	356.352	10.5652	18.2785	43.6076	17.7463	116.856	0.843878	7.53132	53.2985	67.1182	25.4286
19.185	28.2577	167.787	115.511	46.087	44.5466	61.7665	142.297	30.5735	16.4136	82.0923	0.769212	14.2759	26.1487	0.484017	118.913	4.59081	13.3746	40.4445	21.0755	40.7304	19.6098	101.874	167.876	29.3984	16.6879	154.283	3.60495	30.1311	161.601	56.7943	20.8535	50.796	327.031	9.64336	20.4709	42.4158	16.0801	119.055	0.750931	10.1007	60.986	61.1694	23.5035
19.2849	38.0008	155.089	107.849	52.6727	45.8859	55.8456	122.261	27.1104	17.9286	84.5763	0.65527	12.4545	24.9673	0.430129	114.386	3.99358	12.6235	42.1293	20.9561	42.7653	17.2232	96.5618	152.726	34.7441	15.3225	147.129	3.16031	28.6342	212.626	60.22	18.6679	52.2382	322.076	8.80196	25.1801	39.8924	14.2788	115.452	0.668052	10.5345	63.5246	54.4066	25.9309
19.3849	39.1927	143.278	99.579	52.7095	45.1938	50.3422	106.288	23.8594	28.7686	83.4295	0.558145	10.8076	23.0069	0.382585	107.302	3.465	11.8053	41.2206	19.2242	41.027	15.0613	89.2216	144.913	34.8023	13.7649	146.468	2.77016	26.7677	261.922	61.6054	25.2069	53.4755	309.483	8.0342	26.7547	36.7118	12.5092	115.289	0.594289	20.2014	62.6555	47.5492	25.9773
19.4848	36.8097	132.039	91.2679	49.7119	43.2332	45.2951	107.641	25.2798	35.6042	80.1979	2.16681	9.34302	20.7197	0.340522	98.8308	3.00168	10.9571	38.953	16.9456	37.518	13.1376	81.0521	134.637	32.678	12.1823	139.512	2.42805	24.7019	268.845	61.575	27.3812	53.3972	301.975	7.33385	31.4988	33.2904	10.8576	110.497	0.528798	23.2472	70.4284	46.1623	29.0781
19.5847	33.1431	121.524	83.2374	45.4808	40.5327	40.7048	99.9573	25.2342	47.3305	75.8479	12.1232	31.5336	18.372	0.303053	89.7778	6.34988	10.1062	36.0506	14.6175	33.3516	11.4429	72.7742	128.736	29.7855	10.6688	129.387	2.12822	22.5595	262.86	60.5837	26.9878	52.3709	288.308	6.69505	32.7986	33.0837	9.36287	103.269	0.470742	22.8655	74.0829	42.8343	29.3424
19.6846	38.0047	118.583	94.8188	54.4092	37.4541	36.5518	89.1385	24.2482	52.1724	70.9783	17.0558	41.6821	16.1137	0.26957	83.9181	7.45698	9.27208	32.9313	12.4553	29.1254	10.1241	64.8038	130.312	35.687	9.27288	147.411	25.0295	20.4272	246.689	59.8406	26.8773	50.6791	272.272	8.70925	32.0262	33.7724	8.03654	94.9514	2.66188	31.4502	73.5148	59.3603	28.0039
19.7846	37.2053	116.684	105.435	58.0947	34.2407	47.9417	78.7028	22.6953	52.9251	65.9542	18.9257	44.8482	14.0229	3.41766	77.088	7.47706	8.46833	29.8295	10.5372	25.1414	8.89051	82.195	163.489	35.9164	8.01481	150.757	34.7569	18.3642	227.113	61.9808	25.2698	48.5376	260.608	13.0483	30.0797	37.887	6.87523	86.3534	3.53461	40.8846	70.2555	65.5609	25.8353
19.8845	34.1556	126.428	125.162	56.4782	31.4946	51.7866	72.5009	20.8369	54.6079	72.477	18.9871	44.1128	12.1341	5.47546	74.1483	7.00331	7.70376	26.871	8.87696	21.5348	7.77388	92.4884	244.476	40.4095	6.89909	145.828	35.9128	16.4092	207.137	66.959	22.9404	46.1102	259.957	14.6942	51.0497	38.6151	5.86784	77.9467	3.75312	42.1743	65.3954	74.1659	23.3114
19.9844	30.4115	125.431	131.722	52.4993	28.6947	65.4321	64.3949	18.8528	53.4737	74.0605	18.0347	41.3329	10.4558	13.1267	73.0646	6.33643	6.98382	24.1172	7.45955	18.3487	33.6254	101.744	277.337	39.7669	5.92053	136.54	35.0699	14.5856	198.532	69.3132	20.3523	45.132	257.326	15.0631	60.9093	41.1333	4.99975	69.9912	5.33561	39.4431	98.14	88.6711	20.7162
20.0843	40.2591	119.724	130.609	47.6542	42.1717	70.6476	62.7084	16.8631	50.7925	73.4247	16.565	54.0616	8.98151	24.5597	69.7023	5.62517	25.4475	21.5927	6.25904	15.5776	59.4856	102.484	282.387	37.0474	5.437	126.291	32.2714	12.9058	184.616	69.8255	17.7724	43.6057	248.148	14.6517	75.0882	40.8017	4.54538	63.4198	5.78804	34.9946	115.316	105.188	27.6591
20.1842	41.328	126.004	125.205	42.685	49.3221	70.2965	61.1968	14.9453	47.3313	79.093	14.8824	57.9364	7.69723	31.7169	64.9972	4.93984	48.8673	19.3006	5.24691	13.192	72.6491	98.3323	335.055	33.6398	4.88503	114.937	30.101	11.3738	169.209	69.0636	15.3454	41.7122	253.321	18.4369	92.7851	38.8437	5.19413	81.5139	9.70295	30.0734	124.768	108.868	30.1476
20.2842	38.7381	123.493	117.577	37.9427	52.2131	67.5268	55.8884	13.1465	43.5622	79.9734	13.168	56.8715	6.58513	35.7715	59.6	4.31056	64.5471	17.2327	4.39581	11.1524	93.527	91.5757	347.86	30.1589	4.32425	103.482	27.1608	9.98825	153.984	73.7056	13.1412	39.588	249.343	19.5944	98.7848	36.0341	7.77158	88.4757	11.0047	25.3161	129.666	104.998	30.0144
20.3841	34.8455	118.653	112.32	38.4008	65.1678	65.2631	49.4226	11.4925	39.7635	78.0303	11.5249	63.5583	5.62641	37.6046	53.9546	3.74739	74.3339	27.6648	3.68138	9.41681	107.84	83.6343	339.507	26.8627	3.78808	92.4861	24.1426	8.74394	139.625	75.7342	11.1853	37.3358	239.518	19.3974	97.6748	32.8558	8.6907	95.8555	13.4414	23.2778	137.652	97.0192	28.4193
20.484	30.7064	127.055	105.246	36.4318	71.2151	62.1181	42.975	9.99463	36.0932	85.4094	10.0071	63.6914	4.80279	37.8748	48.3554	3.25057	79.6811	32.0954	3.08218	7.94458	107.244	75.3711	320.578	23.8461	3.29361	88.32	21.3093	7.63309	126.376	75.9241	9.47715	35.0321	226.169	18.5336	93.5008	35.9165	8.6797	96.1433	13.8657	20.4475	150.746	87.1264	26.0857
20.5839	26.7698	128.112	97.4042	33.4366	72.6702	67.7128	61.6572	13.7431	32.6358	90.8134	8.6383	60.3161	4.09699	37.072	42.9903	2.81593	82.5113	33.0996	2.57998	6.69851	100.092	67.2928	296.995	21.1308	2.84798	82.0407	25.2076	6.64647	115.069	74.8456	8.00217	32.733	215.587	17.372	90.0088	36.1232	8.17733	92.3885	13.3386	17.4611	153.227	76.6812	23.4566
20.6839	23.204	124.034	89.4164	36.2943	71.1584	67.686	67.0215	15.6298	29.4315	91.1809	7.42429	55.2493	13.6653	35.5583	37.9715	2.43759	82.6872	32.2134	2.15943	16.362	90.4991	72.3807	279.705	18.7074	2.45249	74.8743	26.5861	5.77407	126.717	72.927	6.73904	33.6325	205.623	16.1081	83.7666	34.6779	7.44375	110.579	12.3999	14.6369	169.669	66.4928	20.7951
20.7838	20.0508	117.023	91.6607	35.5417	67.8122	64.7366	64.0996	16.2493	26.4933	88.5956	6.36028	49.5529	18.2224	33.5992	33.3584	2.10919	80.9579	30.3464	1.80707	20.1296	80.4432	72.053	288.268	16.5538	2.51166	73.859	26.3466	5.00569	124.98	70.4604	5.66392	39.3998	193.159	14.8432	85.5943	32.3439	6.63013	116.411	11.32	12.9748	187.797	61.5656	26.586
20.8837	17.2968	109.01	89.5774	33.1605	71.5804	60.3954	57.9881	16.0316	23.8184	84.3655	5.43583	43.8284	21.8886	31.3873	29.1745	1.82465	77.964	30.2063	1.51219	20.7133	70.8284	71.327	280.284	14.6443	2.41296	79.3607	24.3908	4.33128	139.837	67.6482	12.1728	42.8451	179.426	13.628	88.9584	43.3263	5.82073	121.935	10.2311	11.1439	192.126	55.3654	37.1942
20.9836	14.9076	100.889	85.1262	30.1615	71.5752	55.5183	51.0306	15.2843	22.8463	79.3059	4.63779	38.3986	22.762	29.0606	25.4193	1.57842	74.0704	28.828	1.2651	19.671	62.0264	67.7295	282.332	12.9531	2.23226	78.836	21.9352	3.74117	138.755	64.6459	15.0133	44.5514	165.266	12.4855	86.7659	47.773	5.05959	120.103	9.19508	16.6401	187.345	49.5666	41.2533
21.0835	15.8525	93.0615	79.5002	27.048	69.1711	50.5742	44.2574	14.2254	33.4875	73.9186	3.9521	33.4201	22.0506	26.7164	28.1655	1.36547	69.6186	39.2103	1.05826	17.8844	64.4427	62.6542	280.686	11.4564	2.0158	82.8757	19.4675	3.22626	160.656	64.2253	15.6944	44.9707	153.475	11.4245	81.963	55.4625	6.57079	114.165	8.23738	17.9619	180.006	43.5271	41.4376
21.1835	15.0776	85.6924	95.2362	28.2802	65.3216	45.8096	38.0787	13.0064	38.2415	68.5064	3.36489	28.9521	20.5031	24.4213	28.9044	1.18136	64.8707	43.7477	0.885024	15.8415	61.3723	56.9623	267.751	10.1322	1.79098	81.3838	17.1702	2.77809	187.048	62.9248	15.8625	44.4526	152.712	10.446	75.3278	62.2216	6.99437	112.526	7.36596	17.1704	168.204	37.6817	39.4416
21.2834	13.658	95.1368	108.665	27.2334	60.6816	41.3451	32.6179	17.3425	39.4772	63.2465	2.86314	36.6227	28.5047	22.2197	28.3253	1.02222	60.0208	44.3069	0.74009	24.3335	56.0725	51.1723	253.069	17.1669	1.5733	83.7161	15.0989	2.38884	211.869	61.0332	15.0406	43.2673	147.786	9.54711	68.4525	63.4182	6.8185	107.006	6.57994	15.4253	153.998	47.212	36.3251
21.3833	12.079	95.3212	116.948	25.1914	55.6941	65.774	27.871	19.4701	38.6725	58.2364	2.43496	41.3736	31.4213	20.1391	26.92	0.884645	55.208	42.6975	0.618882	27.0035	50.1272	45.5847	237.472	19.0061	3.19104	81.2414	33.9731	2.05146	279.269	64.1006	17.6259	41.622	140.29	8.7233	61.4457	61.3605	8.41988	99.5046	5.87434	25.0939	138.808	50.0762	37.4881
21.4832	10.5505	91.4015	117.348	22.8053	50.6527	75.6264	23.7815	20.0986	37.2024	53.5236	2.06989	47.7771	31.3827	18.997	25.0346	0.765756	50.5299	39.9884	0.517918	26.597	48.9778	40.3619	219.187	18.5907	10.4403	76.2171	57.2749	8.4729	293.876	65.1922	18.0178	39.6754	131.335	7.96929	54.4841	57.5181	8.78563	104.424	5.24252	27.7514	147.062	48.9671	36.2404
21.5832	9.1545	85.8307	113.283	20.3965	45.7467	77.4706	20.2761	19.7406	34.9521	52.6045	1.75879	48.6132	29.7176	17.7232	22.9097	0.663018	46.0532	36.8034	0.433384	24.6819	52.7536	35.5802	206.09	17.2719	13.9038	82.2766	66.8739	12.6374	284.675	64.909	17.1939	37.5475	140.029	7.27983	47.8747	52.8146	8.47694	102.961	4.67748	26.8247	158.807	51.9221	33.7053
21.6831	7.91467	79.7635	106.845	18.1149	41.0924	75.0699	17.2796	18.7625	32.3452	50.4493	2.08726	48.3524	27.2436	16.3929	20.7086	0.574238	41.8207	46.6405	0.361178	22.1375	51.0347	31.2635	192.524	15.6627	15.0918	88.3339	74.4323	15.1291	266.029	67.0606	20.8802	35.3285	141.629	6.6496	49.1317	57.2385	7.82895	97.9319	5.21972	24.2472	160.101	50.7626	30.5775
21.783	6.82917	73.7313	113.944	16.0226	36.7556	70.5659	14.7222	17.4233	45.6544	47.6371	3.27534	53.6699	24.4533	15.0587	18.5392	0.497498	37.8577	49.9319	0.302248	19.443	46.9958	27.4047	177.226	14.0335	14.9588	87.7134	71.9698	16.3986	274.841	70.8986	21.6839	35.8738	138.561	6.07355	47.5721	57.3064	7.28128	99.2292	6.45167	25.7285	154.63	52.9927	27.2762
21.8829	5.88613	67.9677	113.784	14.1377	32.7675	65.1634	12.5416	15.9031	51.4605	44.5262	3.76935	53.6066	21.635	13.7566	16.4697	0.431215	34.1763	49.5527	0.248993	16.847	42.1899	23.9793	171.826	14.2657	14.1023	83.4245	65.9542	16.791	264.216	72.409	20.873	35.6156	133.287	5.5471	44.4407	54.8635	6.57477	95.9212	6.68517	28.0159	145.028	51.3593	24.0448
21.9828	5.07034	68.0777	136.98	12.4566	30.5899	77.8849	10.6831	16.4051	52.7888	41.3349	3.85009	58.4083	18.9488	12.5102	14.54	0.373943	30.7785	63.8698	0.206546	14.4674	37.3536	20.9539	175.144	13.4823	12.8906	77.2979	59.0431	16.5693	255.614	72.2918	19.2303	34.7826	125.983	5.06597	59.3997	61.5336	9.96065	103.792	6.44471	26.8899	133.574	47.6041	26.742
22.0828	4.36631	65.2686	147.565	10.9658	40.6546	81.1236	9.09966	16.1058	51.5264	38.1933	3.69543	57.8131	16.4761	11.3344	12.7708	0.324469	27.6595	72.0306	0.170277	12.3489	33.0218	18.2919	173.589	12.3288	11.5458	70.4297	52.2883	15.9321	238.73	71.0498	17.2296	33.5498	126.066	4.62628	65.3612	63.2329	11.1816	104.035	5.9977	24.2113	120.956	52.9467	26.8983
22.1827	3.75949	61.2862	148.146	9.64818	45.686	79.2901	22.264	15.3031	48.8427	35.1769	3.41709	54.3672	14.2504	12.5002	11.169	0.281738	24.8093	73.3234	0.138632	10.4971	28.9844	15.9559	165.315	14.7014	10.1979	63.4599	46.0699	15.0282	226.792	69.0473	15.1492	32.0507	122.461	13.684	81.3805	75.2032	19.9271	99.9318	5.47873	20.9987	108.085	53.0983	30.8529
22.2826	3.23684	77.3089	143.058	8.48608	47.3505	77.676	25.9821	14.2075	45.4553	32.3267	3.08403	49.585	12.2775	12.9697	9.73325	0.24485	22.215	70.858	0.11337	8.89735	25.3366	13.9102	153.923	14.7726	8.91862	56.9291	40.4912	13.9674	210.017	66.5621	18.6017	31.6853	116.558	17.6557	86.9348	78.838	23.9267	93.5267	4.95391	17.7846	108.006	52.2277	45.8681
22.3825	6.90904	84.0766	137.174	7.46249	46.8201	73.468	36.1386	12.9654	41.7981	29.6622	18.1662	44.3475	10.5471	12.952	8.4562	0.213022	19.8614	66.473	0.0929286	7.52631	22.096	12.1214	152.203	13.8906	7.74436	50.7534	35.5454	12.8298	198.405	63.7907	19.4089	30.8454	109.329	18.9371	87.8549	77.5161	24.6734	86.0746	4.45399	21.5397	103.703	49.3966	52.974
22.4825	14.9391	83.541	137.862	6.5617	51.4542	68.8629	37.5555	22.7791	38.1278	27.1899	34.2005	39.15	9.04068	12.6027	8.61274	0.185504	17.7323	61.2423	0.0760499	14.1342	19.2439	10.5592	144.764	12.6699	6.68974	60.5692	31.1851	16.3819	183.242	60.8627	18.7306	29.6783	101.445	18.8277	84.2905	76.2018	23.6566	80.7205	3.9917	21.6346	96.8533	45.0633	78.629
22.5824	17.1203	79.7974	133.208	5.76941	52.6741	63.4815	35.2639	28.2185	34.5906	24.908	41.3829	48.534	8.66662	12.0363	8.39933	0.161752	15.8113	55.7813	0.0617782	16.5206	16.7472	9.19609	134.688	11.3845	10.6929	73.3483	27.3512	18.3434	168.542	57.875	26.9789	28.2963	102.203	24.5462	78.2739	73.0013	24.5574	74.3881	3.57083	19.9609	92.068	40.1069	89.0188
22.6823	16.7559	74.792	125.709	5.07273	53.1472	57.9298	39.907	30.6427	31.2639	22.8088	43.2473	55.8574	8.00617	11.3365	7.95435	0.14129	14.0821	57.4429	0.0495411	16.6475	14.5679	8.00749	123.683	10.1517	12.3482	77.1227	23.9849	19.1545	154.556	63.0591	29.9133	26.7846	99.7302	27.2855	71.1063	87.8044	23.6286	73.2693	3.19092	17.5692	85.3675	35.0649	90.33
22.7822	15.3799	72.1785	116.879	5.80346	69.1925	52.5302	38.7642	31.039	28.1838	23.4891	42.0438	56.7473	7.22267	10.5641	7.37642	0.12363	12.5288	55.8612	0.0403603	15.6388	12.6688	6.97165	112.671	9.01676	12.6181	88.9289	21.031	19.1513	162.406	65.6314	29.7877	25.2071	107.354	27.572	76.8908	92.5243	21.7852	69.6471	2.84961	15.0225	77.7004	30.2507	98.3006
22.8821	13.6918	67.993	107.621	5.80985	77.0688	47.444	35.3256	30.1179	29.492	32.0817	39.1888	54.1518	6.41262	9.7623	6.73353	0.108381	11.1362	52.5993	0.0316579	16.9591	11.0155	6.06933	102.13	7.99221	12.6491	91.4638	18.44	18.5885	157.229	66.3605	28.0046	23.6111	109.207	26.6255	76.6783	91.2345	19.5636	69.6512	2.54379	12.6034	80.8847	25.8315	106.413
22.9821	11.9997	63.2877	98.4589	5.4802	79.4899	48.6967	41.2311	28.3857	29.1082	36.1144	35.5593	49.8349	5.63027	8.96151	6.07235	0.0951981	9.88978	59.1482	0.0248228	17.2432	9.57681	5.28359	92.2859	7.07644	12.0044	88.7528	16.168	17.6576	146.891	65.7992	25.4224	22.0308	107.244	25.1023	73.3709	86.5402	17.2691	70.6865	2.27016	10.4381	79.7454	21.882	106.056
23.082	10.4298	58.5499	89.6862	5.01372	78.3629	47.2365	44.328	26.1981	27.7797	37.3595	31.6854	44.8319	4.90412	8.1823	5.42372	0.0837981	8.77598	60.1275	0.0191119	29.286	8.32531	6.90695	83.2254	6.26211	11.0191	83.26	14.1762	16.5011	142.544	64.3717	27.8168	29.8917	102.853	23.352	68.0141	80.0893	15.0672	68.3938	7.02415	24.0217	76.0964	18.4193	107.481
23.1819	9.02443	53.9965	81.4538	4.51147	75.0192	44.4288	42.2096	23.8006	29.973	36.9389	28.0416	55.935	4.24699	7.43766	4.80712	0.0739286	7.78214	58.0623	0.0145206	33.4085	7.23687	7.52503	82.7065	5.53988	9.89656	76.4745	12.4303	26.1454	165.421	62.3852	27.5181	36.3244	97.0065	21.5577	64.8703	72.9064	17.6959	79.0591	8.85278	28.648	73.8262	16.7807	102.834
23.2818	7.78906	49.7158	98.1187	4.02324	70.3787	46.8966	38.1051	21.359	30.0726	35.5596	24.5499	58.8402	5.74071	6.73512	4.36519	0.0653181	6.89667	54.4449	0.0109829	36.1698	6.76974	7.54201	78.8786	4.90022	8.75673	69.2785	33.0362	32.007	167.149	64.8789	25.7715	40.3055	90.3813	19.8122	60.0061	81.4016	18.0738	81.8991	9.23532	28.5973	93.0376	18.3691	95.0199
23.3817	6.71357	45.7353	103.94	12.6124	65.0696	49.7624	33.4969	19.5374	28.9812	33.6658	21.3243	57.2085	6.26303	6.55032	3.92134	0.0578128	7.41854	50.1468	0.00820645	35.2184	6.12808	7.2153	99.577	14.001	7.66687	62.1791	38.3605	38.7465	174.659	65.555	23.3376	42.4454	83.4414	18.16	54.3644	83.5485	27.3848	105.753	8.93017	32.8737	101.719	18.2698	93.2969
23.4817	5.78212	53.4304	103.426	15.8759	60.1066	49.0949	39.9258	20.9494	30.4245	31.5323	20.4103	62.7362	17.9432	6.25141	3.49321	0.0511503	7.62651	45.6671	0.00596944	32.476	5.45044	6.70709	106.709	16.8874	6.66162	62.7138	37.623	42.2425	168.703	64.9664	20.6701	43.2183	93.966	17.3575	48.5322	91.1433	30.7429	115.001	8.32332	32.3189	103.293	17.2099	87.6047
23.5816	4.97771	54.5916	99.354	18.1739	62.9157	46.6186	39.5171	21.0621	35.7501	36.4401	18.8402	72.5055	23.4402	8.93686	3.09144	0.0452073	7.60468	41.2827	0.00414544	31.9545	8.71768	6.11801	106.133	19.4326	5.75565	69.1014	36.5502	43.4073	174.496	63.5245	18.0289	42.9907	98.0978	16.2722	51.784	91.6299	30.7597	115.57	7.60876	29.4838	100.239	15.6581	79.9771
23.6815	4.28423	52.8136	95.58	18.2086	70.4878	43.309	36.323	20.3358	41.187	44.7025	23.1342	73.8012	25.2417	10.5345	2.72171	0.039834	7.41855	45.4911	0.00270292	33.3194	9.60271	5.50909	101.268	30.807	4.9519	69.5287	33.5612	48.871	169.686	61.5211	15.5543	42.0454	103.976	15.0891	51.265	94.2813	29.0082	135.795	6.88168	25.7771	100.102	13.9099	71.6518
23.7814	3.68691	49.8101	98.2188	22.4825	72.9363	46.6254	32.2261	19.0981	42.6977	48.1481	27.4459	70.4999	24.912	11.3495	2.3863	0.0349192	7.11885	45.7979	0.0015752	31.855	9.37739	4.916	94.3942	33.5929	4.24677	77.0675	32.1646	51.1942	162.45	59.165	17.4496	40.5994	104.79	13.9044	50.4151	91.7245	26.4216	141.755	6.18674	24.2294	96.0741	17.9585	63.3573
23.8814	3.17278	46.3904	96.1157	23.185	72.0472	46.3278	29.9247	17.5786	48.6866	48.6769	35.5586	64.9217	23.4252	11.6099	2.08524	0.0304977	11.139	45.819	0.000619032	29.0734	11.8431	4.35839	99.9624	32.6675	3.63311	77.7738	29.366	51.2919	159.011	56.602	23.558	38.8182	102.279	12.7659	60.8419	92.7821	23.5415	139.363	5.5429	21.5595	89.7046	28.2161	55.5004
23.9813	2.73048	59.0649	94.2272	24.1323	69.067	44.1634	38.6399	15.9355	50.2245	47.4855	38.2454	58.429	21.3784	11.4853	1.81723	0.0264676	13.7691	43.8544	-0.000118247	25.8137	14.8133	3.84584	109.027	30.2732	3.10222	74.6664	26.2441	71.6274	153.712	53.9329	32.7814	38.6028	97.6725	11.6956	64.0895	89.3724	20.6709	153.457	4.95629	18.5617	82.081	32.5391	54.5657
24.0812	2.35008	62.1923	96.8992	23.197	64.8579	44.5723	39.2715	14.2753	49.18	45.3228	37.7613	54.9454	19.1303	11.1014	1.58014	0.0228056	15.3457	40.9041	-7.16263e-05	22.5255	15.1754	3.38185	112.867	27.4178	2.64501	69.5879	23.2233	85.837	143.505	53.5478	35.9121	37.7461	94.1531	10.7018	62.9936	83.5385	17.9695	155.211	4.42679	15.6445	73.9513	33.2274	63.0355
24.1811	4.68458	61.288	94.8648	23.0093	60.0093	47.7372	36.5248	12.667	46.7114	47.2899	35.5311	50.1117	19.0926	10.5504	1.37145	0.0192351	16.133	37.5497	0.176893	19.4346	15.2613	12.2178	112.018	24.5485	2.25259	63.6468	32.5133	93.0898	137.368	56.8995	35.6074	36.4422	89.1227	9.78553	59.4128	76.5614	15.5123	152.451	3.95144	12.9977	65.8158	31.7972	67.5035
24.281	10.8716	62.8823	90.2475	21.6084	54.9166	47.3122	32.5969	11.1531	43.5296	48.8006	32.4414	44.8182	19.1587	9.90011	1.18846	0.0153246	16.3379	34.1222	0.238341	42.8268	17.2054	16.7138	106.758	21.8506	1.91672	57.4954	37.0404	95.35	127.662	62.5804	33.3916	34.8396	83.2561	8.94434	66.0978	69.2282	13.325	168.413	3.52604	10.6916	78.7393	29.2325	66.5866
24.381	12.5991	60.9479	84.341	19.7245	49.8389	48.5463	28.4832	9.75723	40.0648	48.1922	29.1285	39.5656	18.1913	9.19904	1.02841	0.011716	16.1216	30.8032	0.245153	51.7398	16.9603	20.3671	99.4449	19.3897	1.62992	51.5042	36.1	94.4153	132.178	65.4773	30.2638	33.0504	89.8083	8.17397	66.9153	74.5447	11.461	179.594	8.63942	18.5718	83.9428	26.1593	62.6992
24.4809	12.3812	57.5337	87.7956	17.7242	44.94	47.0824	24.6078	8.49032	36.5717	46.3614	25.7658	43.0543	16.7048	8.48174	0.888629	0.00840313	15.6085	27.6858	0.228168	52.8553	15.7623	21.5425	94.9827	17.1785	1.38551	51.2755	33.1924	91.0103	129.162	66.4271	35.0612	31.1591	91.4683	7.4693	68.9613	77.3244	16.3102	178.628	10.55	20.8871	83.981	22.964	57.3445
24.5808	11.3856	53.6083	86.5364	15.7847	40.5372	44.2786	21.1274	7.35458	33.1959	43.8699	22.549	42.5886	15.0102	7.77215	0.766617	0.00465254	14.8945	24.8115	0.20263	50.0087	14.22	21.2516	88.5883	35.6465	1.17757	56.1715	38.9225	86.0075	176.796	66.0198	41.4186	29.2283	89.8926	6.82518	66.9363	75.5757	17.9419	170.798	10.8823	20.3411	80.698	19.8744	63.0586
24.6807	10.1457	49.6215	109.395	13.9844	45.1638	40.8992	18.0761	14.8999	30.0152	41.0676	19.5802	40.0353	19.9571	7.08646	11.1299	0.00182771	14.0523	22.1922	0.175536	45.3687	21.3419	20.1371	101.019	41.0568	4.7087	64.3029	40.6546	80.0529	187.454	64.6823	42.4931	38.2462	91.4446	6.23663	62.629	71.2956	17.7784	159.385	10.4687	28.4269	88.3652	17.0155	63.0651
24.7807	8.89688	45.7749	118.301	12.3517	46.5874	37.3666	26.1128	19.1812	27.0661	38.1697	16.9036	36.5048	21.6377	6.43506	17.389	-0.000661827	13.1369	19.8232	0.149925	40.1326	23.3922	18.6026	103.097	40.7518	6.41585	66.583	38.4183	73.6186	240.738	62.7281	40.6316	44.0581	89.8011	5.69883	57.1902	96.1111	19.4166	146.402	9.73219	30.0578	89.8116	14.4459	59.8734
24.8806	7.736	55.1139	119.004	10.8902	48.7482	33.9073	27.4239	21.2043	29.2692	49.4169	14.5295	32.6432	21.4303	5.82414	20.7797	-0.00353024	12.189	17.6912	0.126943	45.4443	22.7966	16.8967	99.7342	38.1105	7.02466	64.8501	39.608	75.3804	257.555	60.3921	39.0102	47.451	86.1244	5.20723	51.3445	107.837	24.3565	141.472	18.7213	30.3892	87.2048	12.1832	55.0517
24.9805	6.69612	56.9316	115.049	9.59127	56.5315	30.6363	25.8642	21.7007	35.7775	54.4679	12.4482	31.1787	20.1931	5.25676	22.2018	-0.00554654	11.2387	15.7789	0.106848	45.1683	21.0692	15.1693	95.3355	34.6694	6.99403	60.9739	37.244	76.2321	291.699	57.8341	46.2032	49.0365	87.2111	4.75771	49.3663	164.801	53.7688	139.135	21.8961	33.4946	82.0963	10.2204	51.1355
25.0804	16.9085	61.3674	108.608	8.44189	59.5816	27.6051	23.2414	21.1981	52.1229	60.3374	10.6394	28.7092	18.4534	4.73387	22.3058	-0.00640946	10.3072	32.9076	0.0895289	42.1222	18.9521	13.5066	88.9587	31.594	6.6113	56.0856	33.7257	74.5869	290.755	55.1626	52.7341	49.2891	98.735	4.34668	46.8804	190.462	66.2492	132.136	45.7671	32.3267	78.006	8.53699	46.3581
25.1803	22.8453	60.7535	100.999	7.42737	59.5219	24.8304	21.8852	20.073	59.402	61.9121	9.07745	25.8364	16.5277	4.25487	21.5585	-0.00842144	10.3079	45.2061	0.0747633	48.1277	16.7986	11.9551	81.8338	28.3764	6.05382	50.857	30.0273	71.2741	317.141	52.4549	53.2508	48.5754	103.382	3.97117	43.2399	196.986	69.0596	122.773	54.403	29.196	72.3068	7.10567	41.3323
25.2803	23.5942	75.8488	93.0083	6.53318	61.0762	22.3099	20.0035	18.5908	61.2625	60.9302	11.1354	22.9034	16.6459	3.81819	22.0598	-0.00903068	10.0777	58.8313	0.0623124	48.025	14.7673	10.5363	74.6289	27.6943	5.42892	45.6753	26.5241	69.1597	311.64	49.7582	50.4653	47.1777	115.99	3.62854	39.0952	192.212	66.5944	112.447	56.5401	41.5992	65.7989	5.89693	36.4216
25.3802	22.1725	83.4361	85.0943	5.74571	60.0165	20.0313	17.6968	16.9352	59.9795	58.4853	15.5258	20.0971	28.2678	3.42165	21.6477	-0.00970019	9.68698	63.639	0.051868	45.1142	12.9203	9.25653	79.6803	78.147	4.79938	40.7525	23.3418	65.6834	293.133	47.1089	46.0431	45.3121	130.846	4.7478	34.8498	181.138	61.4795	101.994	84.507	44.2607	59.0281	4.88169	46.0514
25.4801	19.9695	83.29	77.5129	5.05257	57.3312	27.2122	15.3917	15.2308	56.963	55.2614	17.1713	17.5103	34.9324	3.06273	20.5933	-0.0115732	9.19013	63.486	0.0431734	40.7572	11.2735	8.11324	78.8622	133.525	4.20004	36.1945	20.5042	61.373	281.359	44.5375	45.8077	43.1426	136.731	5.53944	30.7439	166.917	55.2557	91.8913	93.0149	42.0237	52.3546	4.03275	49.1126
25.58	27.242	79.7291	70.397	4.44269	53.7027	39.6931	24.1875	13.5595	53.0786	51.6824	17.1977	15.1807	36.7749	2.73873	19.1643	-0.0122664	8.62841	60.6654	0.0358307	35.9592	9.82076	7.09891	90.6534	148.105	3.64837	46.0244	17.9961	60.9275	261.812	42.072	43.0408	40.7931	136.597	8.14233	26.9111	151.5	48.8016	93.6917	92.0952	37.608	51.3518	3.32548	48.3388
25.68	28.2138	74.8072	63.8047	15.2009	49.5964	46.326	25.9587	11.9724	48.8502	48.007	16.3182	29.9467	36.4839	2.44694	17.5462	-0.012393	8.03283	56.5284	0.0295598	35.256	8.54719	6.20347	92.8468	144.971	6.99827	51.4413	15.7881	60.1658	269.523	56.1669	39.0555	38.3564	132.545	9.11858	23.4168	136.062	42.5949	104.447	86.8708	32.495	48.6858	2.73807	45.4552
25.7799	26.5446	69.4899	57.7501	19.3128	63.374	47.7668	24.7008	13.9202	44.5882	44.3889	14.9785	36.2146	34.4119	2.1847	15.8656	-0.0121014	7.42641	51.8602	0.0240975	32.6351	7.43458	5.41588	89.9847	134.73	8.48464	53.212	13.8484	57.8818	268.33	64.9467	34.6364	39.9513	126.058	9.24559	20.283	121.281	36.8744	112.232	79.9312	32.0938	45.0559	2.25149	43.5909
25.8798	23.9205	64.2209	58.4319	20.7149	70.0046	46.4451	22.2914	16.758	40.4699	47.8547	19.0747	37.6034	31.4669	2.22628	14.206	-0.0115691	6.82579	47.107	0.0192889	29.2262	6.46459	4.72501	95.4015	122.194	8.86233	51.7985	12.1458	54.6185	305.131	69.9351	45.3728	40.7064	119.552	8.94428	17.5063	107.518	31.7383	112.61	72.5615	38.1359	64.1638	4.26925	40.337
25.9797	21.0988	59.1943	63.9018	20.1793	71.8702	44.3249	19.5922	17.9452	36.9851	55.2434	30.1491	36.3104	28.1953	2.19685	12.6207	-0.0109543	6.64937	42.513	0.0150515	25.6436	5.61999	4.1202	94.0955	109.484	8.60683	48.6862	10.6522	50.7777	312.537	72.2485	48.5997	40.5101	111.843	8.44162	15.0676	98.2657	29.0033	110.918	65.3772	38.0121	73.9149	5.19003	36.4697
26.0796	18.4031	54.486	69.1351	18.7772	70.6448	41.3005	16.9803	18.0275	42.9899	57.8589	34.7719	33.6549	24.9149	2.11958	11.1412	-0.0103899	6.37427	38.2031	0.011311	30.3087	4.88519	3.59149	89.3707	97.4879	8.01425	44.7733	9.34222	46.6524	299.364	72.698	47.556	39.6303	103.574	7.85869	12.9401	88.6826	25.8969	112.924	58.6529	34.9316	88.8579	5.43248	32.4551
26.1796	15.9562	50.1162	69.5635	18.4932	67.496	37.9367	14.6044	17.3972	44.7539	57.6082	35.5504	30.77	22.7675	2.01173	9.78411	-0.00993226	6.03475	34.3037	0.00802051	30.6846	7.55526	3.12979	100.942	86.5263	7.26604	57.2289	8.19339	42.4524	278.545	71.8611	44.2491	38.2738	95.1792	7.259	11.0937	79.3241	28.2095	109.458	58.2608	35.9542	94.9607	5.27341	33.3879
26.2795	13.7899	49.8299	76.4462	20.4538	63.2304	47.1192	12.5075	16.3334	44.0462	55.6932	34.1403	27.5637	24.7706	1.88603	8.55557	-0.00958511	5.65674	30.7224	0.0051103	29.4692	8.2509	2.72691	102.578	76.6677	6.47078	61.549	7.18597	38.324	277.841	78.7226	40.1919	36.5978	95.6866	6.67479	9.49762	86.4106	27.8186	103.026	55.0432	47.9079	95.143	4.89314	39.0529
26.3794	11.8968	47.6117	83.1625	20.1917	58.3985	49.8512	10.6861	15.0317	45.6362	52.8662	31.5801	44.3943	24.5767	1.75164	7.45488	-0.00925552	5.25961	39.4006	0.00244515	26.9654	8.02862	2.37554	99.0095	67.8723	5.69106	61.1716	6.30246	34.3658	263.091	82.1761	35.6699	34.7219	106.166	6.1212	8.12217	87.4772	26.0199	95.1716	50.6889	49.8516	91.514	4.40698	40.248
26.4793	10.2536	60.5593	83.915	18.9155	56.7782	56.9836	9.11766	13.6269	44.7964	49.5941	28.5099	51.62	23.1822	4.13567	6.4768	-0.00898194	4.85762	42.3796	-1.84108e-05	34.3353	7.41465	2.06921	92.9037	88.5388	4.96073	58.2111	5.52762	30.6404	248.533	83.2433	31.1562	32.7361	109.913	5.60454	19.2456	84.3025	23.5792	92.5648	46.0368	46.825	85.5792	11.0109	38.8784
26.5793	11.708	65.1908	94.8069	18.0388	53.8443	58.2222	7.77341	12.6581	42.6106	46.1627	25.3141	52.6872	24.4801	5.65443	5.61354	-0.00874101	4.4611	50.7291	-0.00226567	35.8013	6.66683	1.80223	85.7492	91.5905	4.29599	53.9539	4.84808	27.1844	246.686	82.6644	26.9072	30.7076	109.165	5.12652	28.2385	78.8235	20.9386	89.0505	50.6964	41.6478	78.3968	14.1865	36.1412
26.6792	11.444	64.8966	103.293	16.6012	50.1742	56.3421	10.8878	11.557	41.3839	42.7436	28.0477	50.4065	23.9128	6.5434	4.8559	-0.00847871	4.07736	53.0423	-0.00435157	34.2273	5.90782	1.56962	78.3604	87.1946	3.70239	49.1704	4.2521	24.0146	233.082	80.9615	23.0468	28.6857	105.508	4.68637	36.1951	72.2549	18.3431	89.3647	53.1621	42.4382	70.6956	15.2254	32.7766
26.7791	11.6407	74.1246	106.141	14.986	46.1586	72.9878	11.3369	10.4125	39.4515	39.4361	32.9298	46.4606	22.3473	6.97951	4.19293	-0.00818958	10.3947	52.0018	-0.00622792	31.2377	9.86452	1.36703	71.1685	86.5843	3.17928	44.3106	3.72938	21.1344	238.286	78.5083	19.6199	26.7061	100.063	4.28221	39.1511	65.3436	15.9201	85.9013	51.5298	39.4458	79.8093	14.9843	29.231
26.879	10.8688	75.0953	103.869	19.5007	44.4897	78.4801	10.6538	9.28358	44.1398	36.2949	33.9484	48.4498	20.3137	12.6926	3.613	-0.0079433	56.3156	49.1981	-0.00781926	27.7341	25.1828	4.50718	64.3878	116.358	2.72265	39.6272	3.27078	18.5376	228.058	90.4041	16.6256	24.7937	103.946	12.7145	39.0492	58.5344	13.7272	80.4314	48.0905	34.8714	82.5235	20.2382	25.7636
26.9789	9.75853	72.3726	98.7884	26.6082	41.9361	77.9333	9.55668	26.0174	45.1137	33.3466	32.7556	46.8909	34.871	17.0184	3.1079	-0.00752475	87.943	45.5651	-0.00907785	24.1996	57.7004	6.0978	60.4092	121.445	2.32682	45.9742	2.86837	16.2114	211.929	141.781	14.0386	22.965	103.459	16.4131	37.1666	52.0789	11.7811	74.0437	43.9964	29.8993	81.0187	22.1346	22.5157
27.0789	8.59151	68.9913	92.3073	28.3771	42.5938	74.2692	8.37295	35.7787	43.9442	30.6014	30.3894	43.5208	43.7216	19.5252	4.23391	-0.00721263	108.627	41.6415	-0.0100245	20.8771	68.3768	6.73336	56.3003	116.045	1.9855	47.4193	2.51527	14.1392	194.179	179.356	11.8217	21.2303	100.139	17.6073	34.3321	46.1066	10.0769	67.3948	39.8134	25.1312	76.8624	22.0049	19.5553
27.1788	26.6192	68.1759	85.2719	27.5729	41.583	69.1428	14.7036	40.6923	41.6039	28.0587	27.4907	39.3654	46.3085	20.7261	4.80159	-0.00824027	121.01	37.7307	-0.0107031	17.8742	68.7074	6.79567	69.1355	106.656	1.69235	46.0863	2.2055	12.3018	195.114	230.569	18.0463	19.595	95.0706	17.5068	31.0741	40.6712	8.59823	60.8684	35.8073	23.8068	71.1658	29.3097	27.2933
27.2787	32.0231	64.9534	78.1797	25.6234	39.5461	63.4783	19.2857	42.3062	38.689	25.712	41.556	35.0153	45.3078	21.0052	4.99086	-0.0100067	127.171	33.9952	-0.0111982	15.2241	64.441	11.2953	79.3278	96.2035	1.44132	43.2755	1.93368	12.7345	201.17	262.053	20.3926	18.0609	89.0089	16.7652	27.7209	35.7804	7.32348	70.3333	32.0916	21.2775	64.7039	35.5953	30.2459
27.3786	31.8829	60.8012	71.4849	23.2552	36.9249	57.7798	20.5379	41.7398	35.977	32.5981	56.2486	30.7965	42.3825	26.7669	4.9308	-0.0116108	128.739	30.5155	-0.0115187	12.9206	58.4156	13.3586	81.1832	85.9572	1.22668	39.7731	1.69513	15.2286	202.544	311.146	20.4939	16.6276	82.4763	15.7337	24.4687	42.0164	6.22976	78.9388	30.9869	29.8802	70.3247	37.239	30.3678
27.4786	29.4917	56.412	66.4717	20.8287	34.0196	53.7243	19.4812	39.7946	33.0661	47.6884	61.536	52.9713	38.5499	29.999	4.71286	-0.0135125	126.981	27.3237	-0.0116989	10.9385	51.9993	13.9397	86.4937	76.4287	6.11456	36.0453	1.48584	16.4964	222.133	394.174	19.368	15.2927	75.8262	14.5983	21.9292	43.787	5.29441	80.6122	28.8617	31.6435	71.1676	37.4757	28.8976
27.5785	26.3575	52.1021	61.2067	18.5139	31.0299	52.006	17.5543	37.0379	44.0144	55.037	61.2952	61.9513	34.4181	33.592	4.40159	-0.0168551	122.881	24.4248	-0.0118224	9.2444	45.8225	13.6491	103.117	85.7338	8.49849	32.3604	1.30233	16.8843	265.692	464.759	17.639	14.0524	69.2924	13.4559	19.4225	42.91	4.49644	78.2773	26.3761	29.9758	68.9073	35.5539	35.7272
27.6784	23.1496	48.0078	55.9935	16.3833	41.9809	48.8564	16.2282	35.889	48.5428	57.6387	57.9794	63.3964	30.3379	35.1669	4.04159	-0.018871	117.195	21.8088	-0.0118516	7.80328	40.1484	12.8742	150.978	84.2764	9.37262	43.2815	1.1414	16.656	318.672	505.814	19.8772	16.4195	71.4437	12.3552	17.0518	40.5465	3.81689	73.7594	23.8536	29.6298	71.9541	32.5023	37.7433
27.7783	20.1466	46.5051	54.483	17.1953	47.5299	45.0996	17.3988	33.7914	49.2578	57.3884	53.1184	62.5956	26.4997	35.3241	3.66323	-0.0249908	110.501	19.5354	-0.0118411	6.58135	35.0612	11.8574	183.835	78.4738	9.36589	47.3796	1.0003	16.0111	330.268	525.977	19.9494	17.8298	80.5116	13.2829	14.8713	37.4296	3.239	68.1847	21.4456	27.1074	71.0791	28.9716	36.9604
27.8782	18.03	49.801	51.6338	16.5881	49.4601	41.1906	16.5488	31.1639	47.7835	55.4802	47.6464	58.7807	24.8728	34.5103	3.28678	-0.0262039	103.234	17.4675	-0.011762	5.54764	30.5603	10.748	225.015	71.2386	8.8722	47.5167	0.876714	15.0986	317.919	531.488	18.8394	18.5243	84.0839	23.2887	12.9037	34.0137	2.74799	68.2313	30.3891	23.7383	68.956	25.3605	38.093
27.9782	15.847	50.0993	55.5926	15.3586	49.0254	37.372	14.9315	28.2958	45.124	52.6615	42.117	53.562	22.6731	36.3785	4.20247	-0.0271681	95.7209	17.456	-0.0145044	4.67455	26.6077	9.63535	252.149	68.6544	8.13498	45.4551	0.768358	14.0293	296.231	526.854	17.1505	18.7554	83.9716	27.3534	16.4504	45.9985	12.2257	65.4763	35.2992	20.2292	64.8768	21.9016	36.7974
28.0781	13.7969	48.127	55.7909	13.9114	48.531	33.7662	16.9398	35.6634	41.8939	55.0567	36.8422	47.8757	20.2731	36.7039	4.63855	-0.0315152	88.199	32.1293	-0.0169061	17.1333	23.1516	8.57047	297.877	63.8173	7.30159	42.2691	0.673412	12.8835	271.778	515.316	15.2441	18.5818	81.4614	28.298	17.7532	56.1427	18.805	61.2413	36.2405	19.1058	59.7009	18.7198	34.2068
28.178	11.951	47.2797	62.1202	12.4465	46.5885	30.4272	16.47	39.0443	38.4632	54.7646	31.983	42.2474	17.8885	35.9686	4.75023	-0.0351257	80.8395	38.653	-0.0206594	22.2458	20.137	7.58036	315.442	57.8847	6.4586	44.4631	0.590156	11.7191	268.176	499.196	13.3293	18.1191	85.5542	27.6506	17.685	59.5517	21.2091	56.338	34.7861	17.0441	58.7493	15.8711	34.487
28.2779	10.3235	44.918	63.4211	11.0573	43.7903	27.3717	15.0155	39.7369	45.5812	52.9121	28.4166	36.9545	15.6372	34.5291	4.64936	-0.0352342	73.7613	40.5022	-0.0223387	23.3642	17.5114	6.67712	313.511	61.0286	5.65434	43.6773	11.5973	14.4586	263.826	480.176	11.5201	17.4559	91.1986	26.2358	17.7825	58.9351	21.2671	66.1178	32.3013	14.6952	62.3474	13.3695	32.8966
28.3778	13.4761	43.1093	61.836	9.78263	48.7112	24.5959	13.2666	38.6769	47.8776	58.0095	29.1022	32.1272	13.5771	38.2319	4.41569	-0.0337411	67.043	39.7518	-0.0239284	22.4179	15.2263	5.86375	299.02	58.5572	4.91353	41.2775	14.8697	15.9179	248.286	459.465	9.87264	16.6599	92.2299	24.4944	31.0924	65.7645	40.4574	68.9815	29.4702	27.4289	63.5088	11.2037	30.3388
28.4778	13.7755	43.593	66.7199	8.63412	50.8153	22.0858	11.5303	36.5319	47.413	59.2051	27.9745	27.81	11.7302	39.7606	4.10534	-0.0319077	60.7328	41.8799	-0.0222281	21.2584	13.2385	5.13795	278.661	53.9241	4.24653	45.2936	15.0329	16.4548	228.891	437.936	8.40809	15.7824	102.183	22.6593	37.4124	66.8482	52.6007	74.9253	26.6267	31.3736	61.753	14.3023	27.3686
28.5777	12.8891	41.9739	72.2036	7.60978	50.4488	31.5857	9.93212	33.7715	45.3402	58.0858	25.8922	30.5561	15.0792	39.7671	3.75705	-0.0300181	54.8559	41.2209	-0.0259056	20.0544	11.5097	4.49462	276.233	48.6862	11.0847	45.4793	14.0277	16.3426	221.119	416.185	7.12757	22.2527	105.703	20.8501	42.7832	64.577	56.0139	75.2495	23.9257	30.7771	64.9939	15.2908	24.3179
28.6776	11.5841	42.688	72.659	6.70154	48.5246	35.1562	8.51308	30.7206	49.9939	55.6493	23.3849	30.3697	24.4746	38.7356	3.39698	-0.0281567	99.8756	39.0881	-0.0285481	18.1624	10.0063	3.92693	265.677	43.5222	14.2874	43.5363	12.6592	15.7877	254.789	394.623	35.4049	26.5168	104.929	21.1695	43.9218	60.4725	54.6138	72.3666	21.4312	28.044	79.5723	15.0173	32.2028
28.7775	10.2037	50.2597	70.2589	5.89889	45.6754	35.4877	18.6564	27.5986	60.8168	52.5182	20.7703	36.075	28.6007	37.0234	3.04223	-0.0264726	133.795	43.7049	-0.0294782	30.2807	8.69901	3.42792	266.972	38.7075	15.3112	40.5025	11.2524	15.2137	255.569	373.553	48.7518	29.1117	101.379	20.4926	42.5362	62.2418	50.748	67.7781	19.1623	24.5007	85.8066	14.0365	35.6822
28.8775	8.8938	51.4984	66.3344	5.19099	42.3342	34.1201	21.4059	24.5492	66.82	49.0773	28.9243	46.2058	29.376	34.8915	2.70353	-0.0249716	155.095	44.3091	-0.0304696	34.3769	7.56253	2.99029	260.845	34.3339	15.0759	37.0014	9.93087	14.6946	242.597	353.188	53.2071	30.455	96.1241	19.3461	39.7415	60.5647	45.7992	70.6506	17.1158	20.8494	96.3232	12.7046	37.4988
28.9774	7.70849	49.8844	63.0488	4.56731	38.9712	31.9279	20.8992	21.6617	67.674	45.5612	31.9779	49.1178	28.2639	32.5289	2.38713	-0.0235501	166.882	42.7241	-0.0333232	34.2075	6.57475	4.51663	246.452	41.684	14.1565	33.3991	8.73471	16.049	234.626	333.675	53.0658	30.8709	89.9095	18.0111	36.2544	59.9542	40.5608	79.477	15.2789	17.4366	99.2887	12.4678	36.6168
29.0773	8.19834	47.0765	58.888	4.01815	35.5281	29.4019	19.09	18.9873	73.4302	42.109	44.7932	48.0158	26.1703	30.0704	2.09628	-0.02216	171.591	48.6663	-0.0353295	31.9209	6.85267	5.18595	228.405	42.1398	12.9067	29.9029	7.66984	16.5106	222.798	318.026	49.9343	30.6098	83.2494	16.6349	46.8349	57.006	35.4688	81.2542	14.3966	27.0282	97.2854	18.6533	34.2676
29.1772	7.79797	43.8584	54.3853	3.53473	32.1486	26.8119	16.8828	16.5509	73.8914	38.8001	51.6804	44.8289	23.6454	27.6105	1.83219	-0.0207325	171.127	49.7706	-0.035998	28.725	6.53644	5.33635	275.491	39.7263	11.5395	28.7119	6.7293	16.3449	237.87	304.133	45.3559	39.359	84.6672	15.2924	52.8745	57.6028	30.7457	78.9527	21.6897	29.4957	92.1679	21.1697	31.2155
29.2771	7.0638	48.0207	59.8502	3.10922	37.9888	24.3011	16.0256	14.3596	71.3326	35.6765	52.8449	40.7006	23.6351	25.2138	1.59477	-0.0193183	166.967	48.219	-0.0381829	26.4494	9.02746	5.1839	287.974	36.2792	10.2124	35.6578	5.9017	15.7529	231.778	289.788	47.2711	44.9566	83.1326	14.0197	53.9325	55.4516	26.4881	74.4268	23.9262	28.3396	85.2506	21.4478	27.9243
29.3771	11.1823	47.8463	76.4342	2.73456	40.9317	21.9406	14.4453	12.4088	67.1592	32.7571	50.752	36.2929	22.3912	24.0222	1.38312	-0.0179429	160.255	45.3024	-0.037508	39.2924	9.54983	4.86543	282.033	32.6191	8.94361	37.8984	5.17473	14.8849	217.179	275.349	45.5916	48.1785	79.7195	16.1122	52.0322	51.8114	22.7205	68.8209	32.4561	29.1962	77.4492	20.4295	24.6658
29.477	12.0435	45.7607	83.003	2.40452	41.429	19.7609	12.6881	10.687	62.2295	32.1299	46.9477	40.548	20.5325	22.5837	1.19578	-0.0166699	151.863	41.7758	-0.0355306	43.1694	9.16755	4.46641	266.824	29.0972	7.7734	37.4338	4.53662	13.8528	205.472	261.088	52.3825	49.6276	75.1813	16.5179	54.125	54.3208	19.4276	62.8296	34.7026	27.2886	79.5534	25.1822	21.5907
29.5769	20.7697	42.9171	83.6767	7.54623	48.6279	25.3566	10.9927	10.5972	57.0589	45.8781	42.3849	40.6273	18.4323	21.0144	1.03102	-0.0155164	142.458	42.0523	-0.0328288	42.3232	8.40942	4.03925	247.478	32.099	6.71892	40.9013	3.97673	12.7382	208.554	247.183	53.0615	50.5113	70.0416	16.0671	52.8194	53.4128	22.0771	59.6934	33.931	24.2028	82.4218	26.5202	18.7738
29.6768	24.6092	58.8416	80.9974	17.8966	58.69	31.4901	9.45257	10.1388	56.9405	53.3137	37.6349	38.4713	16.3092	19.3967	0.886928	-0.0143987	132.536	40.3875	-0.0295439	39.175	7.53366	3.61509	226.827	31.3548	13.4836	40.9808	3.48561	11.5996	198.988	233.742	50.3764	50.2312	76.5537	15.207	49.5902	50.5765	22.2156	55.4778	31.8062	20.7952	81.02	25.83	16.244
29.7768	24.3735	64.6335	85.4803	21.6655	63.1167	33.3138	8.09441	9.46021	57.0063	56.0194	48.9241	35.2378	23.2405	17.788	0.761584	-0.0132731	122.467	45.8068	-0.0280635	35.081	6.66212	3.21162	213.504	29.1129	16.5199	39.1814	3.05499	10.4778	213.399	220.821	46.6046	49.1164	78.5749	14.1769	45.3889	46.7529	21.018	50.8205	43.2237	17.5039	76.9299	32.3961	14.0133
29.8767	22.4929	64.4825	84.8856	22.1716	63.8135	39.3476	6.9152	8.66553	59.4701	55.8801	52.6901	45.2574	25.843	16.2274	0.653139	-0.0120985	112.518	48.3274	-0.032133	30.7788	10.3173	2.83802	230.288	29.9942	17.3347	39.4975	2.67752	9.40023	208.303	208.446	44.6656	47.4196	77.6112	13.1025	40.8171	42.5264	19.1821	63.8978	46.2419	19.233	71.2736	34.3759	18.7354
29.9766	20.0792	61.7088	89.7295	25.0395	62.1169	40.779	5.9	7.8263	58.5974	54.0836	54.5901	48.1613	25.9233	14.7402	1.3484	-0.0109314	102.877	47.602	-0.0328308	26.6501	11.2711	2.49821	267.97	40.3665	38.2794	50.7766	2.34664	8.38468	195.341	208.997	45.299	45.3338	74.7308	12.0486	37.3207	38.2514	21.5088	68.7254	45.225	18.5368	64.8334	33.622	20.4318
30.0765	17.6248	63.4194	89.1831	35.8149	66.0546	39.7548	5.03006	6.99044	62.3171	52.587	52.8158	51.8085	24.6095	13.3417	1.74635	-0.00980819	93.6725	45.1581	-0.0342398	30.2887	10.9688	7.99856	275.915	42.1492	47.8624	54.736	2.05668	8.97994	222.416	209.385	43.0362	43.0049	70.6849	11.0466	33.5376	44.9566	21.5089	68.667	42.3979	16.7287	71.823	31.3446	20.3466
30.1764	15.3338	61.5138	85.6134	38.7554	66.3427	37.498	4.28657	6.18873	62.0479	50.0992	49.0856	50.9535	22.5962	12.0403	1.9383	-0.00874856	84.9867	42.1243	-0.0360822	32.1693	10.1304	10.7799	348.645	40.2821	50.6584	54.4661	5.0127	9.12616	222.13	206.346	48.442	40.5425	73.5018	10.1104	29.7636	46.8717	28.7579	65.8337	39.2436	16.5223	73.4861	38.0312	19.2671
30.2764	32.0243	58.0887	80.467	37.9	64.301	34.6981	3.65209	5.43967	59.5269	47.1091	44.4519	47.7397	20.3026	10.8389	1.99065	-0.00773568	76.8665	38.6722	-0.0355555	31.0365	9.10882	11.8859	371.235	37.0261	49.5532	51.8676	5.75727	8.95956	218.495	200.99	54.1104	38.0283	73.2043	9.2441	26.1716	54.3293	30.947	61.5389	49.961	16.8867	71.6612	42.3751	17.6847
30.3763	36.4872	62.0325	78.2517	35.3362	72.2849	31.7372	3.1111	4.75312	55.8253	49.626	39.5547	43.4395	18.9959	9.73705	1.95128	-0.00679889	69.3328	35.1432	-0.0341832	28.473	8.07177	11.9866	379.16	33.3988	46.3477	48.0973	5.62687	8.83347	210.245	194.121	54.0793	35.5224	83.8803	8.44721	38.6792	56.2721	30.3344	56.5888	52.3059	15.7203	85.1553	42.5354	15.9002
30.4762	35.6362	70.937	74.1391	32.128	76.9695	36.5873	7.00585	4.13293	73.4168	49.5731	34.765	38.7915	29.1981	14.976	1.85445	-0.00591218	110.809	31.7251	-0.0347775	28.0431	7.09454	11.5093	366.939	29.8423	42.148	43.848	5.18054	12.4074	203.918	186.327	50.9491	35.5544	88.4026	9.71474	44.1778	59.0964	28.275	56.9726	50.6635	13.9101	91.0122	40.2923	14.0928
30.5761	32.6802	71.8984	69.1057	28.805	77.3644	37.5231	8.07379	3.57895	80.5897	48.0204	30.2843	34.2093	33.2905	18.1589	1.72436	-0.00508976	138.036	33.4278	-0.0340886	26.0229	6.20666	10.7235	344.83	26.5344	37.6181	39.5244	4.64849	14.5	199.78	187.315	48.9645	34.9326	88.7838	9.96259	45.3266	58.1647	25.5679	63.9422	47.2663	11.934	91.1926	36.7967	12.3639
30.6761	29.082	69.3056	63.7366	25.6188	75.0185	36.3825	11.1535	3.08837	81.5811	45.6387	26.209	37.9098	38.5737	19.8569	1.57782	-0.00437808	154.448	34.0091	-0.0308371	23.3395	5.41549	9.79684	320.357	33.1281	33.1428	35.3539	4.1222	16.3184	187.661	185.019	45.0659	33.8508	86.4556	9.69273	43.8816	63.7624	30.0431	67.7568	43.2361	10.0351	87.7185	32.7759	10.7667
30.776	25.4853	65.2494	64.0461	22.6783	71.008	34.2114	11.5681	2.65675	79.0293	50.0113	29.5751	37.8353	39.4637	20.498	1.42631	-0.00374173	162.75	37.7829	-0.0277057	35.7096	4.85296	8.83107	293.92	33.8002	28.9319	31.4553	3.63506	17.0902	172.846	185.507	40.3504	32.4558	82.4293	9.17562	40.9897	64.2242	30.6916	67.1635	39.1237	22.588	82.0332	28.6752	9.32429
30.8759	22.1526	60.7162	61.879	25.5258	66.0733	41.0018	10.8532	2.27887	74.5658	51.0281	37.4561	35.748	37.8859	20.4016	1.27735	-0.00316947	165.056	38.1877	-0.0242484	39.5819	9.79142	7.88605	267.604	31.9904	25.0876	29.1338	3.19667	17.1204	177.412	182.9	35.462	30.8577	85.183	8.55579	37.3884	61.7083	29.2791	64.089	35.1874	34.7857	75.1509	38.4261	8.04207
30.9758	41.6812	56.1621	65.5178	25.3843	60.7163	42.7552	9.72776	1.94957	84.1749	85.1039	39.9126	47.2694	35.0307	19.8046	1.13562	19.1109	163.018	36.7589	-0.0210575	38.9654	11.3466	6.995	280.404	32.0187	21.6475	26.538	2.80712	16.6399	170.085	178.205	31.4522	29.1392	85.8462	7.90927	43.0788	57.5868	30.9493	59.7297	31.5372	37.8896	75.4008	41.8981	6.915
31.0757	80.3242	51.7898	83.2652	23.8668	55.2707	41.813	8.5194	11.7415	86.4108	102.391	39.2094	50.8667	32.0831	18.8816	1.00375	26.5379	157.914	34.4033	-0.0182259	36.1491	11.3057	13.5232	274.953	34.0939	18.611	23.9073	4.61728	15.8226	160.059	172.155	34.0092	30.7151	83.7861	7.275	44.3934	52.7192	30.0628	54.8174	28.2086	36.3717	84.6302	41.5855	5.93232
31.1757	114.32	67.2047	140.605	21.7989	49.9519	39.5096	7.36939	17.584	84.3804	109.343	54.4067	50.0361	28.7771	23.3001	0.882927	28.1893	150.728	31.6498	-0.0157605	32.4164	10.5618	16.6444	260.301	96.011	15.957	21.3756	4.96312	14.7977	147.552	165.286	38.1686	34.6141	80.0099	6.67191	43.0929	54.6198	27.8748	49.791	38.4176	32.7509	87.2286	39.1237	5.0806
31.2756	146.166	74.6591	167.838	19.5946	44.8935	36.5984	6.33144	20.6687	80.5373	110.887	60.0675	49.8138	25.4467	25.7069	0.773379	27.1169	142.212	28.8004	-0.0135931	28.467	9.55468	17.6823	241.525	136.251	13.6535	19.0127	4.73974	13.6603	134.662	174.844	38.2345	36.8025	75.2237	21.8896	40.3257	63.5989	25.1235	45.7904	51.603	35.8399	85.4648	35.5669	4.34553
31.3755	148.454	74.823	177.079	17.4532	40.1717	40.0205	12.3636	21.8657	75.2839	108.384	60.107	47.6384	22.2775	26.6793	0.67481	24.8794	132.934	26.0223	-0.0116211	26.6639	8.49582	19.4041	221.423	144.424	12.1484	16.8495	4.32054	12.4788	122.282	178.624	38.7413	37.7157	69.9173	28.6058	41.5988	66.0137	27.5019	44.7613	55.0004	47.319	80.9682	37.655	3.89372
31.4754	138.519	71.7551	175.822	31.5798	35.8237	40.0648	20.544	28.1565	69.4313	103.593	58.0439	43.8985	19.363	26.6486	0.901914	22.2585	128.306	23.4025	-0.00980734	24.0476	7.4819	20.8857	201.503	138.876	10.6798	14.8941	3.85841	11.3017	111.898	178.381	36.787	37.6907	64.4256	30.8215	40.4047	64.5447	27.1869	42.3524	53.7008	49.3852	74.8928	49.0049	9.49908
31.5754	124.325	71.8814	168.685	55.9156	43.985	45.7067	32.0083	31.1288	76.4493	97.6143	53.8747	52.8993	16.7415	25.9347	1.01489	19.6332	122.123	22.6805	-0.00815695	21.1941	6.55281	20.799	182.533	128.017	13.3816	13.1416	3.41311	12.5713	105.959	175.392	33.6062	36.9879	58.9726	30.7075	37.8263	61.7105	25.465	39.2585	50.2997	46.4543	68.0418	52.8115	12.1577
31.6753	109.435	80.1726	158.488	73.2043	47.6959	46.6587	34.28	31.8573	77.5108	91.1246	48.7471	54.8454	14.4186	24.9306	1.05034	17.1754	114.965	21.3132	-0.00673985	18.4062	5.72083	19.8213	164.871	115.64	14.1758	11.5802	3.00561	13.0756	100.168	170.57	29.9412	35.8078	53.7035	29.4374	34.5591	57.4058	23.2272	35.9022	46.1054	41.3524	60.9614	52.0915	18.1224
31.7752	101.621	80.4753	146.936	127.74	48.4524	45.1305	32.591	31.1169	75.1541	84.536	43.3509	52.9173	12.3819	28.8025	1.03466	14.9522	107.268	35.4924	-0.00552586	15.8305	4.98521	18.3789	148.644	103.4	13.8732	10.1949	2.64104	21.0566	92.5416	164.553	26.2236	34.3035	48.708	27.6419	43.3099	52.4409	20.7142	32.5338	41.764	35.6115	55.4564	48.8201	20.5461
31.8751	90.9936	120.815	135.041	145.685	47.3044	66.8107	29.3999	29.4614	70.9493	78.0917	38.0849	49.0236	10.6097	30.6912	0.986664	12.979	99.3579	51.6373	3.1618	13.5266	4.33954	16.7357	133.859	91.9732	19.2053	8.96944	2.31817	25.9244	86.9984	157.802	22.6914	32.5907	44.0367	25.6557	46.3994	52.0442	20.7215	29.2962	37.5816	30.0196	51.9092	44.268	20.8636
31.975	79.9977	135.166	128.754	145.661	44.9831	75.1891	25.8342	27.281	65.8569	92.13	33.1647	44.2906	9.07603	31.1779	3.50721	11.2465	91.4713	58.1134	4.25557	11.5066	13.4085	15.0514	120.455	81.5865	21.1498	7.88759	2.03357	28.5104	104.892	150.666	28.23	30.7574	39.7134	25.5471	46.0386	52.1701	21.4937	26.2648	33.6916	24.9439	47.5863	39.2329	19.9854
32.075	69.6564	135.841	124.869	137.319	41.9934	76.2865	22.3873	24.8461	60.4557	150.467	28.6932	39.3653	7.75452	30.6955	5.0003	9.73489	83.778	76.3389	10.8018	9.75804	46.0716	13.4187	108.341	72.2696	21.1182	6.93391	13.9597	29.4527	114.219	143.388	29.6181	71.255	42.979	26.4205	43.6794	54.0371	20.6721	23.474	59.952	20.5196	42.9353	34.1977	18.4819
32.1749	63.3797	130.437	118.109	125.603	38.6798	73.5498	19.2532	22.3402	55.0857	179.916	24.7044	34.6038	6.61928	29.565	12.7144	8.42103	76.3952	82.871	12.72	8.25747	57.5594	29.0833	97.4166	68.963	19.9951	6.094	17.4068	29.2379	112.164	136.131	28.6681	102.618	43.8598	25.8119	40.2626	52.7712	19.0547	20.9332	75.6857	16.7603	40.1272	29.4389	16.7046
32.2748	58.9749	122.572	109.974	112.993	35.2726	68.9378	16.4878	19.8839	49.9382	255.978	21.1928	30.1875	5.64635	28.0222	17.2122	7.28158	69.3999	82.8178	12.5156	6.97713	58.944	36.7227	87.5765	64.5274	19.4008	5.3547	17.4557	28.234	105.472	128.992	43.6275	123.389	43.1612	24.489	36.3872	49.7561	17.1092	18.6369	79.0049	13.6196	36.7433	25.0996	14.8635
32.3747	52.861	113.947	101.359	100.693	31.9219	68.6549	14.086	17.5531	45.1131	320.352	18.1303	26.1945	4.81407	46.1346	19.4772	6.29469	62.8386	79.2168	11.4245	5.8891	55.7712	39.4427	78.7207	58.7168	23.5537	4.70409	16.237	26.7171	97.1949	122.044	49.2547	136.138	48.8319	22.8626	32.4245	45.864	15.1016	22.5616	76.4194	11.0264	33.1228	21.2385	13.0811
32.4747	46.4979	105.349	100.863	89.2379	28.7209	65.5299	12.0178	15.3917	40.6549	401.887	15.4783	29.6072	15.5482	62.1514	23.0506	5.44068	61.6315	73.8585	10.0439	4.96714	50.7866	39.2345	70.7548	52.6983	24.6181	4.13153	14.6333	24.892	88.6878	115.338	49.4809	142.864	55.9612	21.1494	28.5957	41.6351	13.1758	39.8141	71.2426	8.9027	29.4924	17.8629	11.4212
32.5746	40.9936	97.1229	96.8951	79.0209	27.6987	61.062	10.2454	13.4215	44.2231	444.132	13.1938	29.8285	20.6493	71.4566	26.3497	4.70202	65.028	67.784	20.9099	4.18752	45.3207	37.365	76.9716	46.9656	31.2202	3.62761	13	22.9086	93.4643	111.608	46.7555	145.12	58.9833	27.2242	25.0239	37.3954	11.4032	47.9967	65.1393	7.17428	25.9986	14.9506	9.91513
32.6745	35.7477	89.54	91.1115	76.2784	26.1207	56.0901	8.7305	11.6493	44.5585	484.03	11.2338	28.3334	29.9787	75.9424	27.5106	4.06329	66.0066	62.124	26.2539	3.52924	39.993	34.6311	76.8725	41.7044	33.2383	3.18413	11.4714	20.8743	108.922	113.561	42.5812	144.109	75.7474	29.1751	21.769	33.3332	10.7951	64.5614	67.1816	6.32724	22.7301	12.4631	8.57198
32.7744	30.9909	94.6957	92.3025	78.488	24.2423	52.8085	7.43768	10.0716	43.0482	555.019	9.55738	26.0024	33.5496	77.0243	27.2543	3.51105	65.2319	56.3923	26.4213	2.97398	35.0684	31.5261	73.5127	36.962	32.6146	2.79398	10.0899	18.8648	109.699	113.091	37.8589	140.76	84.4734	28.9946	18.851	29.5494	17.905	99.1635	64.623	5.41842	30.7177	10.3552	7.38865
32.8743	26.7816	93.8321	101.182	96.5365	33.9661	51.3299	6.33537	8.67845	40.5492	579.434	8.12673	23.3513	33.7597	75.756	26.096	3.03364	63.2188	50.8688	24.3731	2.50585	30.6382	28.348	68.6122	34.0596	30.5621	2.45106	8.86111	16.9313	104.316	110.988	33.1103	135.786	87.7083	27.7594	16.2659	26.0903	20.6412	114.788	60.0737	4.55238	80.5048	8.58017	6.3554
32.9743	23.1036	92.1815	102.496	99.3718	44.094	48.3358	5.39597	7.45634	37.585	575.899	6.9079	20.6729	32.1067	74.2622	24.4002	2.62085	60.3638	45.6962	21.5466	2.11123	26.7111	25.27	63.1262	30.7607	27.8266	2.15032	20.2579	15.1067	96.644	117.552	28.6207	129.729	107.483	26.0475	13.9958	22.9684	20.9075	119.162	70.6273	3.7767	109.325	7.09292	5.45882
33.0742	19.9113	87.5819	99.49	95.0011	49.0511	44.6846	4.59567	6.38969	34.47	556.15	5.87071	18.1249	29.5135	71.3089	22.4207	2.26406	56.9696	47.4001	18.6158	5.62613	23.2586	22.3864	57.5735	27.502	24.8563	4.9126	42.8769	13.4107	88.8199	120.193	24.5304	123.003	127.197	24.1656	12.0154	25.8791	25.8102	137.986	81.6269	4.87111	137.784	5.85182	4.68452
33.1741	17.1504	81.8708	105.368	88.9177	50.5552	40.8499	3.91402	5.46254	31.3884	527.538	4.9887	15.7846	33.1201	70.8715	20.3309	1.95571	53.2651	46.2733	15.8757	18.6037	20.2376	19.7425	52.2255	24.4611	21.9116	6.22044	71.216	12.4475	80.9373	120.103	20.8928	115.914	136.353	22.2735	10.2964	34.855	26.9267	159.212	82.4509	5.01465	173.725	4.81956	4.01772
33.274	14.7672	75.9076	115.318	81.0153	49.8141	37.0851	3.3335	7.96334	28.4428	494.629	4.23886	13.6816	33.3725	68.7271	18.2463	1.68929	49.4213	43.6691	13.4364	23.8802	17.6016	17.3532	59.724	41.8761	19.1352	6.66448	76.7117	11.4216	73.4404	118.156	17.7109	132.41	146.258	20.4512	8.81013	38.5137	25.9765	164.786	80.5458	4.68974	189.979	3.96335	3.44482
33.3739	12.7115	78.3573	116.808	72.7226	47.6711	38.6091	2.83913	9.26691	33.5954	460.219	3.60137	11.8192	31.7632	65.4742	16.2411	1.45914	45.5636	40.3813	11.3207	24.975	15.3051	15.2157	61.0297	46.468	16.5972	6.61041	73.3206	10.3829	94.8297	114.946	14.9602	152.664	148.469	27.4829	7.52896	47.0438	23.9874	161.237	75.4682	8.68243	192.944	3.25483	2.95287
33.4739	10.969	76.1517	113.377	64.7234	44.7096	37.7275	2.41815	9.75234	35.2345	425.99	3.05932	10.1857	29.2121	61.5503	14.3597	1.26032	41.7823	53.0046	9.51236	23.9132	19.2094	13.3174	59.078	45.492	14.3239	6.28315	66.8644	9.366	103.099	110.912	12.6024	209.277	179.916	29.9006	6.42723	56.3954	31.9881	152.648	69.1907	9.91669	187.252	2.66971	2.531
33.5738	9.4528	71.9794	107.295	57.3177	41.3279	38.0543	8.4949	9.69412	42.8579	392.916	2.59834	8.76258	26.2757	57.2709	12.6266	1.08855	38.1401	57.5238	7.97978	21.8439	19.7022	12.1295	63.8832	42.2817	12.316	5.8193	59.7255	8.39389	101.182	106.378	10.5943	331.555	195.188	32.7258	5.48162	59.3371	34.9056	150.867	80.4454	9.7253	176.223	2.18738	2.16852
33.6737	8.14088	67.1122	99.9372	50.6102	37.7928	36.5746	20.1399	10.7199	49.9812	369.336	2.2063	7.52846	23.2809	52.8609	11.052	0.940118	43.5384	57.4794	6.68749	19.4055	42.8142	10.9105	63.9433	38.3491	10.5601	5.30048	52.8386	7.48119	95.1183	101.585	8.89214	413.763	202.28	59.3535	4.67124	58.4607	34.4514	147.394	81.4489	8.86301	171.632	1.79048	1.85784
33.7736	7.00914	62.1419	92.1287	44.6096	34.2789	34.2192	23.3947	11.5305	52.1128	348.847	1.87289	6.46188	20.411	48.4766	11.584	0.811926	46.4312	62.5425	5.60114	16.94	50.2865	9.72794	76.8175	38.409	9.03555	4.77441	46.5336	6.63614	87.6419	96.9986	7.45448	465.565	221.877	88.7713	3.97769	55.4239	32.2396	139.412	77.6672	16.1665	161.924	1.46445	1.59105
33.8736	6.07143	57.3346	84.3509	39.2795	30.8966	31.5101	22.9441	19.1649	51.3327	326.166	24.1422	8.61666	17.7604	44.2242	11.5039	0.701263	47.4649	63.0002	4.6896	14.6199	50.3621	8.61889	80.1662	39.2334	7.7188	4.26798	40.8917	5.86234	79.9655	92.3185	6.24358	516.931	255.649	99.9202	3.38478	51.2747	29.2246	131.367	71.8734	18.3976	149.312	1.19714	1.36198
33.9735	7.13102	59.6917	76.8749	40.3822	27.7112	28.7343	21.0017	27.4409	50.925	323.058	35.3301	9.30146	15.3697	40.1726	11.0331	0.605735	47.1442	60.5299	3.92561	12.5217	47.1615	7.60122	78.4469	43.3966	6.586	3.79532	35.8962	5.1602	74.8716	87.6477	5.22585	608.217	270.236	139.277	2.87847	46.6647	25.9574	122.358	70.3568	18.01	135.33	0.978342	1.16528
34.0734	7.04192	61.7208	77.4878	40.1067	24.7584	26.0444	27.9683	31.716	48.7501	311.32	39.747	9.16395	13.2474	36.3634	10.3282	0.523334	45.8608	73.3844	3.28578	10.6692	42.7173	6.68106	74.1819	42.4345	5.61432	11.8304	31.4951	4.52793	68.8526	83.0577	4.37191	665.735	271.9	153.382	2.44653	42.1139	22.7437	125.607	65.9897	17.2941	138.646	0.799299	0.996339
34.1733	10.6517	60.0275	83.4487	40.5829	22.053	23.5162	28.6965	33.2597	51.0374	296.879	40.1526	24.852	11.3838	32.8187	19.3403	0.452211	43.9165	87.0163	15.8843	9.05861	39.7478	5.85759	80.1161	44.6727	4.78271	15.7459	27.6268	3.96221	62.7612	78.5915	3.65633	695.142	265.092	154.35	2.07842	41.929	19.7419	122.334	60.5341	16.6704	135.317	0.799938	2.15875
34.2732	11.3445	56.7586	83.7626	38.482	19.5966	33.5102	26.7992	32.9911	50.3861	283.855	38.2964	31.8885	9.76007	29.5468	24.4318	0.390812	41.5423	91.2155	19.9694	7.67221	86.8808	5.12604	108.853	45.6309	4.07218	17.205	24.2308	3.45884	56.9564	74.2821	3.05726	703.73	252.963	148.737	1.76504	40.0066	17.0239	115.487	54.8602	15.0454	127.851	0.756297	2.70044
34.3732	10.7967	52.93	86.5336	35.3081	17.3814	37.2545	23.9656	35.768	48.0929	267.532	35.2729	41.5024	8.35318	26.5461	26.8155	0.337795	53.4922	89.5451	20.1053	6.48679	133.261	4.47961	127.084	48.6229	3.46586	17.6708	21.2509	3.01307	51.573	70.1597	2.55601	697.139	237.717	140.065	1.49853	37.1672	14.6113	111.052	49.3813	13.0677	118.02	0.689699	2.86691
34.4731	9.78291	49.0146	97.7564	31.8189	15.393	37.5856	20.9633	36.1962	44.9559	249.784	31.754	55.9484	7.13886	23.8085	27.3706	0.291999	96.8821	84.7826	18.5545	5.47777	189.418	3.91061	131.038	46.8554	9.73658	31.3106	18.6368	2.61996	46.6453	78.0051	2.13673	679.716	220.882	130.213	1.27211	33.9229	12.4983	104.004	44.2779	11.2263	110.421	1.19731	2.81472
34.573	10.1422	45.2251	100.517	28.3834	13.6139	36.1275	18.1214	35.0998	41.46	241.584	28.1405	64.9682	6.0936	21.3217	26.7292	0.252437	125.79	78.5588	16.4062	11.178	211.782	3.41122	145.31	70.1447	12.696	37.4523	30.0099	2.27453	42.1639	89.988	1.78603	654.792	205.561	120.162	1.07997	30.5863	10.665	95.7592	39.6141	9.44807	101.191	1.42182	2.64256
34.6729	9.54651	49.4217	133.177	25.1692	12.0261	55.2086	15.5631	33.0658	37.8938	229.378	24.6611	66.2714	5.19586	22.1418	25.3416	0.218243	143.681	71.8156	14.176	13.302	238.121	2.97387	146.434	96.1124	13.6686	39.1674	32.1142	1.97199	38.1016	96.7881	1.49288	624.909	189.61	110.409	0.917066	44.2259	9.08477	87.1696	46.2073	7.84155	104.96	1.47199	2.41193
34.7729	8.60549	49.2035	164.833	22.2412	10.6145	62.7387	13.3175	31.1842	34.4239	229.988	29.0296	63.3817	4.42608	22.1247	23.5248	0.188678	153.282	65.0832	12.0897	13.5051	241.707	2.59145	140.712	100.882	13.4912	38.3552	33.0305	1.70778	34.4254	99.9104	1.24787	591.991	173.714	103.833	0.779037	53.1983	9.26368	78.7342	46.843	6.4453	103.25	1.4196	2.16029
34.8728	10.5293	47.0416	176.678	19.6134	10.1148	63.9348	11.3727	28.7943	31.141	223.284	40.1476	58.4083	3.76691	21.5372	21.4981	0.163165	156.732	58.6471	10.2321	12.7369	227.77	2.25747	131.699	96.6207	12.687	36.1808	31.0308	1.47762	31.1013	100.463	1.04323	557.481	158.314	96.4554	17.5474	56.0612	8.82871	70.7302	44.6952	5.26118	129.24	1.3114	1.9097
34.9727	12.5458	58.9893	199.651	25.8447	17.8645	61.7851	9.70072	26.1685	28.09	214.549	44.2747	52.5911	3.20324	20.5759	19.4104	21.184	155.698	52.6482	8.62084	11.5335	209.37	1.96606	135.289	130.879	14.3251	33.3502	28.0878	1.27755	28.0971	99.2356	0.872298	522.449	143.685	88.9705	32.3159	60.4997	8.09405	63.2978	41.374	4.27327	144.987	1.17725	1.67248
35.0726	12.4519	107.189	261.156	48.1954	22.1913	57.9886	8.26924	38.0523	25.2872	202.86	44.2819	46.6378	2.72217	19.3844	23.6758	29.3413	151.478	47.1437	15.2814	10.1905	187.786	1.71198	187.36	195.831	15.4847	30.2835	25.0023	1.10397	25.3825	96.8043	0.729572	487.677	129.983	81.7277	74.6485	68.6186	7.24285	56.4932	37.6844	3.45809	149.397	36.1456	1.45471
35.1725	20.8365	210.322	329.64	86.6601	24.1971	53.5001	7.04642	44.2423	22.7322	189.805	41.987	40.9341	2.3124	23.6177	55.6746	31.1425	145.07	42.1431	16.8886	8.86417	167.629	1.49061	236.691	218.273	15.3154	27.2239	22.0824	0.953642	22.9301	93.5909	0.610662	453.725	117.283	74.8915	95.881	70.3215	15.734	50.3229	34.0168	2.79102	146.349	57.3595	1.25862
35.2725	50.6311	255.54	356.253	102.218	24.6618	48.8463	6.36173	46.5411	20.4151	176.352	38.525	35.6723	1.96402	25.8894	74.2248	29.9473	137.238	37.6299	16.2172	7.63147	186.925	1.29786	252.003	251.571	14.4197	24.3055	19.4309	0.823658	20.7145	89.8996	0.511701	420.981	105.605	68.5278	103.802	68.2563	21.142	44.7648	30.5507	2.24822	138.628	75.2346	1.42182
35.3724	59.077	264.815	358.253	103.575	24.1327	44.3085	5.59253	46.2537	31.394	163.079	34.5907	30.9313	1.66842	26.7643	85.6365	27.4714	128.562	33.5741	14.6304	11.2996	183.453	1.13013	249.073	249.767	13.1691	21.5963	17.0669	0.711364	18.7131	85.9458	11.9743	408.824	94.9302	62.6508	103.581	64.1109	22.7918	39.7812	46.9836	1.80831	128.21	81.3363	1.44042
35.4723	58.1969	257.802	346.283	98.2794	26.9881	40.0275	13.3675	45.0563	47.8864	150.32	32.855	26.7248	15.8674	26.6636	89.8524	24.5751	119.475	29.9398	12.7815	12.4019	170.135	43.2337	236.839	234.282	11.7876	19.1245	14.9774	0.614407	23.7695	94.4777	17.5227	392.623	85.2196	57.2485	108.447	58.9476	22.3586	35.3272	66.5023	12.8623	116.468	80.364	4.26687
35.5722	53.5774	243.877	326.863	90.2064	27.8975	36.5851	15.5465	47.5001	55.4108	138.252	40.1259	23.0313	22.8617	28.5659	89.2863	21.6753	110.297	31.1609	10.9696	12.1534	153.316	65.3266	220.322	216.996	10.4059	16.8951	13.1379	0.530709	24.6407	98.8407	48.2758	373.799	76.4183	52.296	106.225	53.422	20.8478	39.74	79.3816	27.2429	112.775	104.406	5.63408
35.6722	47.7708	251.365	303.947	81.309	27.537	57.1779	17.9995	47.2695	57.5623	135.95	42.1047	19.8115	25.5188	29.1191	85.665	18.9613	103.485	35.7036	9.31879	11.2468	136.03	75.0164	202.302	206.508	9.09646	14.8999	11.5219	0.45844	23.7218	100.255	62.2289	353.425	68.4646	47.7632	118.272	99.3808	18.8531	40.6284	96.34	31.9964	105.963	113.879	6.11506
35.7721	42.4537	248.172	279.894	78.5316	26.3794	74.145	17.6318	45.3303	56.5852	155.466	41.0241	17.019	25.6465	28.7383	80.2107	16.5067	96.2924	45.6409	7.86904	10.0703	119.648	77.1974	184.28	189.44	7.89546	13.124	10.1034	0.396013	22.1046	99.6101	66.2382	332.302	61.2936	43.6187	122.403	179.644	16.7167	39.4776	99.1486	31.7408	114.149	113.05	6.07555
35.872	37.177	236.342	256.08	72.7541	24.7537	86.5392	16.1305	42.3672	53.8716	162.089	38.2901	14.6057	24.3735	27.7309	73.7765	14.3282	88.9887	49.0296	6.62109	19.127	104.717	77.0797	167.034	170.713	6.81738	11.5493	8.85905	0.342066	24.1146	97.5686	64.6064	311.023	54.8404	39.8312	128.45	232.669	14.6281	37.2146	95.2779	29.0954	114.915	106.37	5.74675
35.9719	40.102	221.189	236.157	65.9178	22.8857	89.2319	14.2772	38.8589	50.2773	160.98	34.7741	12.5254	22.3953	26.3227	66.9467	12.4156	81.7684	48.742	5.55902	22.4137	121.319	73.5729	150.93	152.458	5.86378	10.1569	7.76771	0.295406	24.2528	94.6185	59.9994	290.017	49.0421	50.7113	125.983	303.515	12.6846	34.4116	88.5253	25.5104	110.883	96.7069	5.27278
36.0718	38.359	205.2	216.273	58.9822	20.9279	86.7625	12.4209	35.133	46.3212	155.389	31.0037	10.7353	20.1318	24.6781	60.1116	10.7469	74.7694	62.6764	4.66118	22.6103	120.928	68.2887	136.11	135.525	5.02902	8.92813	6.81074	0.254982	40.9289	91.0911	54.039	288.773	43.8383	54.1286	118.661	375.343	10.9297	46.4148	80.794	21.7584	103.926	85.8673	4.74152
36.1718	34.8398	200.672	213.315	52.3973	18.9802	81.7155	10.7055	31.4077	42.3108	147.35	27.287	9.19702	17.8296	22.9152	53.5224	17.0332	68.0854	70.3563	3.90512	21.2525	112.988	62.2264	122.592	120.182	4.30375	7.84542	5.97158	0.219877	45.751	87.22	47.6854	282.909	39.1728	53.693	111.684	437.843	11.4292	51.3451	73.0139	18.2244	97.9204	74.9492	4.20522
36.2717	30.8537	190.244	203.845	46.3513	21.2504	75.5467	9.17954	32.9122	38.422	140.652	23.7938	7.87642	15.6266	21.1175	52.1112	18.7815	61.7765	71.4623	3.26994	19.2068	141.369	55.9906	110.328	106.44	3.67708	6.89247	5.23581	0.189329	48.6406	89.3702	41.4838	273.538	34.9935	69.6614	107.281	454.865	13.5241	52.0543	65.6166	15.0761	90.2058	64.5854	3.69316
36.3716	26.9691	177.646	191.044	40.9006	26.589	69.0622	7.84851	32.629	36.2362	132.797	20.6068	6.74351	13.5937	19.3428	49.3025	18.3606	55.8772	98.8804	2.73709	16.9497	144.841	55.0956	102.596	94.2076	8.00325	6.05445	4.5907	2.07837	50.7597	93.0617	35.7217	261.805	41.456	80.5539	105.32	444.964	13.8592	55.8546	58.7814	12.3636	81.697	59.3819	3.22041
36.4715	23.4102	164.617	176.831	36.0372	32.5019	62.6951	6.69974	31.2074	35.0418	124.133	26.6635	5.77227	13.4028	17.6299	45.6974	16.9839	50.4025	109.397	2.29054	14.7323	150.903	52.1262	98.2668	95.6975	9.97752	5.31798	4.02517	3.31553	61.3428	94.1224	30.5306	252.018	44.4638	82.7985	101.085	419.992	13.2447	55.8396	52.562	10.0764	79.7448	53.1436	2.79324
36.5715	20.2449	195.904	162.34	35.8259	35.1697	68.4402	5.71402	32.9014	33.0266	115.264	28.6636	4.94011	14.7115	16.0036	41.7116	15.2629	45.5065	127.723	8.26648	16.3195	163.753	48.1058	91.7998	93.5477	10.5473	4.67105	3.52943	4.06866	62.5629	93.3632	25.949	240.376	45.1302	80.6464	93.8926	387.423	12.1634	53.9218	46.9509	14.8954	75.3507	51.3282	2.413
36.6714	17.4718	225.278	148.223	40.9735	35.6851	71.7156	4.87095	32.7387	30.6229	106.549	41.6138	4.22761	14.662	14.4784	37.6265	13.4972	40.9815	132.094	10.1453	16.0606	186.7	43.6652	84.506	86.8873	24.8522	4.59344	10.5296	5.98923	59.8165	91.3736	21.9628	227.609	44.2529	85.856	90.4956	351.892	10.8968	50.6339	41.9131	16.0304	69.5606	47.4715	2.07798
36.7713	24.2072	254.394	140.1	41.0134	34.8149	70.3094	4.15119	31.3897	28.0906	112.64	46.6881	3.61792	13.8667	13.0615	36.3989	11.8252	43.377	128.754	10.1306	14.8974	184.858	39.183	84.3483	78.7792	31.4649	4.34395	12.3874	7.13392	66.2516	88.5751	18.53	214.261	44.7199	85.0602	84.2878	316.193	9.60462	46.7012	37.4024	15.3027	63.1016	42.658	2.7077
36.8712	25.1821	280.192	133.725	38.686	33.0929	66.5298	3.53732	31.2935	25.5823	128.215	47.0994	4.50498	12.702	11.755	34.2815	10.3036	44.121	121.4	9.31154	35.0855	172.17	34.8771	90.2279	70.575	33.4758	10.1932	12.2007	7.71188	65.487	85.2522	15.5959	200.736	43.7255	81.3042	82.4271	281.945	8.37242	42.5626	33.3703	13.7366	65.7859	37.5611	4.31287
36.9711	23.7361	334.111	147.928	35.3951	30.8869	61.6799	3.01406	30.0423	23.1838	133.367	44.8838	12.1962	11.3948	10.5575	31.6691	8.94855	43.6674	112.2	8.21621	42.8983	155.5	30.864	89.3838	66.438	32.8356	12.9723	11.2668	7.88321	61.761	81.6139	13.102	187.329	41.8086	76.2219	77.493	258.24	7.2422	55.5948	30.3746	11.8917	74.1792	42.1954	15.4548
37.0711	21.9937	383.241	155.66	38.0432	28.4475	56.484	2.56813	28.0979	20.9393	132.272	45.6815	15.6453	10.0775	9.46528	31.6482	7.75644	42.3658	102.402	7.09131	44.0339	138.14	27.197	85.1006	92.5262	30.7623	13.9267	17.7942	7.76984	56.9943	86.6545	10.9911	186.525	41.5405	70.6798	72.1573	253.076	6.23007	60.7359	37.9227	17.9098	76.6516	49.9148	20.914
37.171	20.9799	391.987	154.334	37.0919	25.9417	51.3336	2.18814	26.1642	18.8677	158.507	43.7552	16.6416	8.82356	8.4731	30.813	6.7152	40.486	92.7036	6.04419	42.1731	130.939	29.9601	79.2241	97.566	28.0045	13.828	28.1422	24.3348	52.0416	101.354	9.21024	182.555	40.1608	67.4838	88.9535	239.141	5.33784	61.1822	39.4312	19.3821	75.2223	51.5933	23.0815
37.2709	23.0778	398.681	147.941	37.593	23.4786	46.4298	1.86435	23.9295	16.9731	169.606	40.407	16.274	7.6703	7.57484	29.1521	5.8096	38.234	83.4779	5.11421	38.5291	125.594	30.1996	87.8721	93.6203	25.0126	13.1506	136.962	39.65	47.2692	109.844	7.71139	188.417	38.0967	63.2263	94.608	229.67	4.55978	77.5253	38.0727	18.5504	92.8516	49.722	23.1261
37.3708	22.2442	416.355	138.923	35.6735	21.1255	41.8664	1.58841	21.587	15.2508	170.884	36.4382	15.1977	6.63306	6.76398	27.0212	5.02395	35.7652	74.9048	4.30863	36.8991	115.163	28.9886	88.5607	86.2152	22.0476	12.1833	187.368	49.0135	42.8201	113.924	6.45231	190.863	35.6461	60.2739	93.4928	232.969	3.88663	93.7454	35.4612	33.9893	111.405	45.9216	21.9792
37.4708	23.3941	465.325	128.752	32.7431	28.8287	37.6777	1.35326	19.2644	13.6915	166.385	32.3283	13.8012	5.71391	6.03382	24.6653	4.34337	33.1961	67.0533	3.62044	33.7099	103.153	27.0041	163.759	77.8414	19.2529	11.0992	192.842	54.8803	38.7375	114.916	5.39621	189.16	33.0144	56.4226	88.4766	243.876	3.30761	101.742	32.4073	38.716	118.941	41.2255	20.2228
37.5707	22.1508	483.317	129.774	43.4418	32.7579	33.8654	1.15285	17.0426	12.2837	158.649	28.353	12.3091	13.3188	5.37788	22.2509	3.75438	30.6126	59.9295	3.0373	29.9484	118.606	24.6667	197.624	69.5852	16.6988	9.99922	181.214	59.1932	35.02	115.626	4.51136	184.495	30.341	52.2757	81.4167	239.592	2.81174	102.139	32.6799	37.9134	119.099	36.2745	24.9222
37.6706	32.4904	486.326	153.018	45.9094	61.3222	30.4142	9.38995	14.9699	11.0158	149.259	24.6591	10.8464	45.5373	4.78976	19.887	3.24499	28.0765	53.5052	20.4658	26.1435	117.823	22.2325	206.624	61.8869	14.4115	8.94018	164.048	77.2618	31.6483	114.511	3.77065	177.776	46.5039	48.1455	73.4932	226.749	2.3885	98.2018	31.1024	34.5144	114.512	39.9847	26.2923
37.7705	43.6275	467.244	161.994	47.1613	77.4191	27.3	12.0641	13.0716	17.8505	139.191	21.3142	9.47822	66.6062	4.26322	17.6419	2.80458	25.6311	47.7351	27.0448	22.5619	109.909	19.8514	228.187	54.8938	12.3916	7.95163	146.039	91.0125	28.5961	111.941	3.151	169.698	55.6861	45.0302	68.0353	209.534	18.3218	91.9613	28.7528	36.9265	107.055	41.259	25.7279
37.8704	44.9758	439.188	161.139	45.043	85.0527	24.4959	12.8611	19.4392	27.5602	129.037	18.3381	15.3825	74.7281	3.79223	15.555	2.42387	23.3054	42.5665	27.674	33.6125	99.3498	29.3515	229.512	48.6228	12.7385	25.4656	128.992	107.733	41.7652	108.396	2.63288	160.786	60.0532	43.4594	61.6719	190.546	25.7013	84.6661	26.1692	35.1525	98.0497	39.7236	24.1083
37.9704	42.2329	410.479	154.764	41.4858	87.0516	21.9742	12.2047	22.792	32.0143	132.855	15.7226	37.6316	75.289	3.64823	13.646	8.88411	21.1177	37.9451	25.7217	36.9614	88.2986	33.4619	227.909	43.0365	12.2635	34.0146	113.511	116.07	48.4281	104.24	2.1998	151.435	61.1562	40.96	55.077	171.362	35.636	77.0689	23.6123	31.5051	88.4034	36.6642	21.9796
38.0703	38.0219	380.548	145.506	37.466	85.4023	19.7083	10.9999	24.0814	33.3189	132.9	13.4447	47.4814	71.6533	3.45458	11.9209	11.2377	19.0777	33.8179	22.828	36.2523	77.7395	34.3138	217.271	38.077	11.3586	39.8741	99.7092	118.402	48.6861	110.984	1.83793	141.935	60.1	38.0968	48.6549	152.894	38.8518	69.6097	21.201	27.2458	78.7255	51.0809	19.6735
38.1702	33.5206	351.333	134.959	35.7026	81.4902	17.674	9.66136	23.9968	32.7879	132.551	11.4738	50.1742	65.8954	3.23268	10.3767	11.5783	17.1894	30.1351	19.7659	38.528	68.0762	33.2685	202.422	33.682	32.8427	41.3239	110.663	116.54	46.2606	113.861	1.53562	132.502	57.6674	35.1655	42.6334	140.214	38.3297	62.533	18.9828	23.0304	69.4086	56.529	17.3847
38.2701	29.2304	341.117	124.682	32.8437	76.2715	15.8478	8.37026	23.0328	31.2359	128.276	9.77698	60.2704	59.2696	2.99757	9.0052	10.9848	15.4522	26.8505	30.2648	37.1826	59.4297	31.1875	186.034	29.7907	45.0931	40.2676	106.897	111.85	42.8426	114.031	1.28313	123.287	58.9549	32.3161	37.1272	126.841	42.1742	55.9622	21.6116	37.4445	60.6903	56.5444	19.6081
38.37	25.3407	323.359	114.321	29.6408	77.6979	14.2089	7.19754	21.5406	29.1638	121.839	30.1837	62.403	52.5127	2.75964	8.85221	15.1586	13.8629	23.9222	32.3034	34.1172	51.7883	28.6084	169.556	26.3471	51.9021	37.8716	97.9221	105.354	39.1888	116.632	1.07225	120.296	58.0827	29.6202	48.2922	137.711	41.7946	49.9467	21.699	46.2548	52.6994	61.0239	19.8604
38.47	21.8993	312.899	118.018	26.4619	75.9993	12.7385	6.39522	19.7658	26.8754	125.682	90.2466	60.1658	47.7591	2.52595	9.50228	16.0708	12.4159	21.312	36.7869	30.3912	45.5297	25.8603	165.699	23.3007	55.5077	34.8419	99.2795	97.8082	36.6815	116.568	0.896129	115.951	64.1117	27.9345	52.5571	138.005	39.2025	44.4918	24.191	46.8186	45.4899	60.2381	18.9955
38.5699	18.8927	295.137	115.791	23.4757	72.3714	11.4196	17.4677	17.8768	37.2318	124.41	149.305	55.715	50.6264	2.30116	9.57357	15.446	40.1727	18.9859	35.7434	26.5754	39.8373	23.1383	156.575	20.6058	54.5966	31.5978	94.72	89.7611	40.8772	114.675	0.748991	110.71	69.694	25.9915	54.7778	132.196	35.5886	39.5777	24.0806	43.3698	39.0658	56.4814	17.5486
38.6698	16.2837	274.891	110.299	20.7497	68.0703	10.2369	20.6913	15.9859	44.77	119.845	174.547	63.6357	49.5541	2.08827	9.27016	14.165	71.9176	16.9132	34.2779	22.9605	49.0545	26.648	145.119	18.2223	64.933	28.3808	116.529	81.6051	40.4994	111.558	0.626006	104.916	73.2076	23.997	53.5175	123.276	31.6411	51.6326	22.7743	38.2646	43.8235	51.2303	24.1057
38.7697	14.0279	254.396	109.144	19.6301	73.4586	9.17643	20.4349	14.1655	52.4125	119.301	179.587	68.5069	46.3669	1.88901	8.73695	12.6695	114.907	22.071	30.905	19.6786	49.9806	27.4613	132.952	16.1144	77.3158	25.3235	116.386	73.6128	48.6619	107.658	0.523138	98.8294	78.0612	22.0557	59.2668	117.032	27.743	56.3796	30.5678	32.7689	57.0292	49.1701	27.3674
38.8697	12.0813	234.651	104.501	17.9891	74.4197	8.22577	18.7647	12.4595	65.4606	123.915	173.079	67.4022	42.1808	1.70412	8.07543	11.1735	148.341	24.5343	26.9911	16.7741	47.18	26.6998	144.57	14.2503	80.1188	26.2563	108.086	65.9669	64.3201	103.279	0.437034	95.484	78.9583	20.2175	59.857	108.369	24.0939	61.4897	32.5729	27.5226	63.2704	45.2913	27.8082
38.9696	10.4034	228.264	115.716	16.2022	72.535	7.37381	16.6399	10.8916	70.3611	122.803	160.458	63.165	37.6634	3.59531	7.3555	9.77373	168.971	24.8042	23.1611	15.2325	77.4608	25.0738	154.949	12.602	83.391	25.5914	97.3403	58.7827	67.501	98.6443	0.364909	91.335	77.2513	34.5853	57.4071	105.971	20.7851	61.8887	36.1611	28.3587	64.7915	51.9963	26.6463
39.0695	8.95803	223.089	118.953	14.45	68.9052	6.61033	14.4906	17.3498	70.4547	122.138	145.077	61.7638	33.2001	4.7915	6.62423	18.5807	179.969	23.88	19.6739	13.4825	85.8787	23.0272	153.646	11.1447	80.8356	30.003	86.4462	52.1261	65.3151	100.311	0.30446	86.6813	73.8971	40.3768	63.1734	104.546	25.3915	59.594	35.9345	37.0326	63.2197	52.9794	24.6456
39.1694	7.71335	211.437	116.431	12.8144	64.2879	5.92623	12.4958	20.84	67.8189	117.999	128.953	62.2673	29.0003	5.48251	5.91226	21.3714	183.821	22.3519	16.6121	11.7414	84.7047	20.8319	177.893	21.2981	75.19	31.0952	76.2687	46.0268	61.0057	101.143	0.253793	81.748	78.9809	44.442	63.5908	100.44	29.3715	55.8618	33.9592	38.26	59.7223	54.4576	22.2761
39.2693	6.64158	214.94	146.083	11.3265	59.198	5.31324	10.7173	22.2917	63.7359	119.355	113.251	59.167	25.1658	5.81098	11.9414	21.2554	182.471	20.5643	13.9769	10.1166	88.5218	18.6498	206.851	24.1678	68.1304	30.301	89.8667	40.4889	56.0352	100.108	0.211342	76.7023	80.0016	44.712	60.8655	97.6482	29.7961	51.4641	31.2798	35.8064	55.1251	65.578	19.8198
39.3693	5.71861	216.608	157.484	9.99188	55.0654	17.7157	9.16413	22.3792	58.9881	116.482	98.599	54.3091	21.7335	5.8836	15.3836	19.8298	177.425	18.7137	11.7345	24.9137	84.5244	17.477	285.371	23.8587	63.5476	45.4369	97.3833	35.4987	51.0478	97.7978	0.175827	71.6673	83.4358	43.0805	56.4327	112.802	28.3157	46.8663	31.1766	31.7768	54.9392	68.3433	19.2612
39.4692	5.89568	208.255	158.162	8.80442	50.5922	28.5323	7.82272	21.5874	55.4463	116.679	85.2947	48.7746	18.7028	5.77983	17.0361	17.9029	169.845	16.9091	12.4945	39.2292	77.3274	16.0281	323.8	31.8106	57.6853	51.7714	93.2792	33.3354	46.3129	94.6603	0.146229	66.7316	86.6091	40.5661	62.5744	116.641	28.6335	45.8785	29.5071	27.3099	58.1976	66.1745	17.9723
39.5691	5.5365	195.818	152.762	7.75272	51.7856	33.2855	7.58976	20.2606	51.3217	113.211	73.4339	43.178	16.0526	5.55846	17.4773	15.8733	160.619	29.8842	11.8154	43.8453	73.6655	14.4862	354.532	37.5829	51.4222	52.9491	102.318	31.2817	45.8876	91.0093	0.121674	61.9575	86.1641	37.7114	63.2394	113.8	28.3611	43.4465	27.2016	31.5461	57.9992	61.3006	16.3396
39.669	4.98486	182.096	144.129	6.82358	57.7957	34.314	6.91275	27.326	47.0241	107.709	62.995	37.9466	13.7511	5.26266	17.1232	18.6833	150.422	35.59	10.5786	43.3251	67.952	12.9601	358.065	47.8878	45.2652	51.2196	98.4306	28.9551	55.4978	87.0545	0.101286	57.3871	83.3751	34.7998	60.6757	107.236	26.5946	40.293	24.7222	34.3862	55.5874	55.1459	14.5971
39.769	4.39504	177.993	133.984	8.05765	59.6771	33.3605	6.10467	30.8277	42.7923	101.189	60.5523	33.0977	11.7625	4.9238	16.2705	19.361	139.756	42.7599	9.20392	45.7689	61.0603	11.511	387.306	49.1785	39.4892	47.9587	90.0101	26.5091	56.6165	99.4185	9.85631	71.3966	79.1406	42.9244	69.8012	98.8117	24.1392	36.8576	23.8983	33.0228	51.8488	55.8519	12.8811
39.8689	3.83274	206.301	123.357	8.16874	58.8716	31.4178	25.101	31.9079	38.7592	94.2734	72.3583	28.7157	12.7653	11.3889	15.1283	18.4177	131.103	44.7809	7.88096	44.0411	54.0902	10.1705	385.752	46.6748	34.2263	43.9968	80.5002	34.3375	54.1371	106.323	14.5962	80.2086	74.0875	45.2765	90.6188	98.0631	21.4603	53.9865	22.2741	29.7461	68.4514	53.1902	26.1653
39.9688	12.2058	210.164	116.515	7.75315	56.3851	34.8214	33.01	31.3921	34.9927	87.339	75.1977	24.8209	13.5469	15.5013	15.7674	16.8006	121.975	43.9391	6.68623	40.3432	81.4939	11.1805	368.348	48.9768	29.5228	39.8251	71.2588	38.7119	50.2869	109.389	16.4833	85.1099	68.6478	44.6601	98.5442	105.099	18.8164	61.5207	20.3648	25.8091	76.4241	53.0449	32.2824
40.0687	14.727	203.051	121.852	7.11729	52.9129	39.9149	33.7404	29.8709	39.1128	81.2607	72.881	21.3972	13.2687	17.902	15.6035	15.3976	112.711	41.5903	5.64189	35.9005	89.8808	29.0869	343.5	46.9022	25.3749	35.7247	62.772	40.585	60.783	109.764	16.561	90.1872	63.1136	42.5891	100.575	105.912	16.3423	63.295	18.4228	21.8662	78.5379	50.0498	34.0742
40.1686	14.6771	191.38	121.437	6.41592	71.7313	40.833	31.4579	27.7617	39.956	75.2149	67.8043	18.4105	12.4219	19.0729	14.9293	17.6255	103.557	48.6146	4.74525	39.4513	87.8173	38.0054	336.27	43.5902	21.7515	31.848	55.1673	40.6846	61.9958	108.285	15.6498	93.4513	57.6773	39.8753	99.4215	108.197	14.0995	61.7237	16.5665	27.1402	80.6042	45.5879	33.352
40.2686	15.7278	178.184	129.624	5.72458	81.2836	39.5398	28.1092	25.3553	38.9091	69.3735	61.4495	15.8188	11.308	19.3746	13.952	17.4966	94.686	52.223	3.98334	38.6825	81.2642	41.3978	318.063	45.4734	18.6081	30.8011	48.4294	39.5626	94.067	105.557	14.2529	94.109	52.4614	36.9486	94.1068	104.827	12.1069	58.315	14.8465	35.5153	91.7283	44.7172	31.2581
40.3685	15.0048	164.867	129.507	5.07765	87.3574	45.8154	24.877	35.3974	43.6588	63.8311	54.7105	13.5785	12.9745	19.0757	12.8154	16.3081	90.025	54.6094	3.33982	35.8081	82.6528	41.4858	294.964	43.4424	15.8947	29.237	42.4913	37.6339	134.929	102.019	12.672	92.8744	61.6011	44.1807	91.4216	107.609	12.3447	54.0005	13.2789	36.7205	95.2644	41.7641	28.9308
40.4684	13.6114	152.853	132.4	4.48839	88.287	77.6477	21.641	40.5053	44.6858	84.3594	48.1067	11.6469	13.2174	18.534	11.6178	23.9847	84.6744	53.5408	2.79813	32.0684	89.9178	39.6846	270.331	45.1883	13.5614	27.056	39.0234	62.8904	153.241	97.9673	11.0821	90.2971	65.768	46.0386	85.5857	104.55	21.8257	49.3469	11.8635	34.3805	97.7926	37.7813	26.1614
40.5683	12.0467	141.123	129.3	3.9596	85.9162	90.8352	18.6511	42.2508	49.9118	93.7572	41.9209	9.98464	12.662	20.9368	10.4247	70.8575	78.9496	50.6558	2.34317	28.6891	92.1118	43.3929	252.952	43.8094	11.5605	36.1524	34.9682	78.4047	152.902	93.6308	9.57877	86.7982	66.5735	45.1458	78.1824	98.2604	25.5913	44.69	10.5921	30.5212	95.5668	33.4277	26.2194
40.6683	10.5266	130.009	122.822	3.48893	81.5275	105.444	23.8815	41.7707	50.9701	106.963	36.2892	12.9046	11.6965	22.03	9.27765	87.5209	73.0849	52.5024	10.7307	25.4013	87.166	43.5721	233.083	40.5368	16.1551	39.5613	30.9819	115.148	144.806	89.1636	8.20921	82.6979	65.1654	42.9179	70.2095	104.049	26.1186	40.2213	9.45344	26.2381	93.1424	29.101	24.9237
40.7682	9.1359	136.399	114.673	3.07176	76.0032	120.213	24.2076	39.8796	49.6248	116.384	31.9538	13.7662	13.6204	22.2016	8.20189	103.892	67.2513	51.234	13.4378	22.1255	79.3798	42.8459	212.783	38.7788	17.8513	53.2689	69.0368	137.026	133.897	85.2266	6.99134	78.2382	62.3559	41.8445	62.2762	102.876	24.9028	36.0417	8.43526	22.0923	87.9176	25.2021	22.9353
40.8681	7.89985	142.753	105.879	13.6202	69.9425	124.545	22.4884	37.9901	46.9681	118.311	27.873	21.3255	13.9705	21.7402	7.21101	104.6	61.5702	49.6207	19.3949	20.7989	70.8375	40.5193	193.132	35.6605	17.8553	58.4604	78.3011	148.05	122.383	81.1683	5.92619	73.5999	58.7149	39.6566	54.7365	97.7444	24.1123	32.1966	7.52561	18.3422	81.099	21.5871	24.1745
40.968	6.81741	139.571	101.144	17.7251	66.2889	136.559	20.0583	37.9204	43.6692	115.804	28.5363	24.2099	13.4328	20.8591	9.02452	98.165	56.1253	46.6115	23.9614	30.2833	62.5094	37.3835	175.4	32.1744	16.923	58.7044	82.5787	151.292	111.216	77.1106	8.31844	68.9164	61.5607	42.4805	47.7788	96.8644	22.5869	28.6977	6.71344	15.0808	76.7679	22.9188	23.6438
41.0679	5.87689	133.351	102.176	18.6117	61.7426	136.884	17.5215	36.4386	40.1318	110.782	33.145	24.4408	12.4328	19.7148	9.86187	88.9083	61.2299	51.9853	23.9817	33.0652	62.7117	38.0716	158.686	28.7521	15.5214	56.1989	78.3187	149.094	100.773	75.7671	9.14115	64.285	61.6283	42.2091	41.4856	97.0057	22.4312	25.6562	5.98878	12.3138	75.1542	22.4229	22.1482
41.1679	5.06316	125.001	130.34	17.9572	56.7814	131.117	15.1349	34.106	36.5937	104.447	33.9989	23.2416	11.2299	18.4207	10.0409	78.9712	64.1878	52.6406	22.0664	32.3242	106.456	38.5785	155.811	25.5674	13.9336	52.2842	71.1847	143.22	93.8054	73.6424	9.06256	62.6956	59.8838	49.0547	35.8742	92.8855	21.0655	22.8807	5.34276	10.0046	81.0417	20.9081	26.4133
41.2678	4.36074	122.021	141.477	16.6266	52.2943	124.192	12.9929	31.3158	52.8096	97.5382	32.7109	21.3434	9.97833	17.0583	9.79009	69.3675	64.8711	54.3932	52.608	29.8732	139.958	37.146	147.619	22.6774	12.3259	47.7653	64.0776	134.993	86.0185	74.7517	8.49804	60.4095	57.0092	50.5274	30.923	86.4903	19.1382	20.3695	4.76741	8.09916	81.6339	18.8932	27.4641
41.3677	3.75505	116.766	142.592	15.0587	47.688	115.205	11.1158	31.48	59.9887	90.508	30.2931	22.6139	8.766	15.6846	9.27199	60.5353	63.9102	52.9924	63.576	26.727	211.236	34.6709	152.483	20.0872	10.7912	44.2408	56.8935	125.39	78.2947	74.3335	8.85543	58.7846	68.1824	49.2654	26.5882	79.0622	23.6973	24.2103	8.7577	7.10125	78.8004	16.7029	26.6608
41.4676	3.23308	109.54	138.008	13.4708	43.1609	105.535	10.5844	30.3927	61.7693	83.623	27.3696	35.8843	7.7912	14.339	8.60081	52.6232	61.7934	49.9516	63.1419	23.4365	229.194	31.7115	148.434	17.7804	9.37714	40.2997	50.1899	115.122	99.0232	72.9812	8.53996	56.5441	79.1884	46.6911	22.8159	71.3611	24.7536	25.4059	11.2322	11.7466	73.8772	14.5322	25.8535
41.5676	2.78348	107.726	130.374	11.9649	44.4787	95.9296	9.555	28.5428	73.5155	77.0339	30.1526	41.0321	29.8921	13.0477	7.85546	45.639	58.8959	46.1581	58.0678	20.2858	278.306	28.6077	139.952	15.7328	17.3152	56.163	44.14	104.698	102.51	70.8885	12.8845	53.9002	84.0621	43.5647	19.5481	63.8365	23.8965	25.0495	11.7927	13.0476	67.8052	14.9768	24.0911
41.6675	2.39634	108.766	121.297	18.7327	49.0229	86.7744	8.39933	26.2732	77.3698	70.8196	30.1418	41.5619	40.506	11.827	7.08928	39.5263	55.5041	42.1224	51.2515	22.2832	285.603	25.5601	129.545	13.9182	22.5459	62.4175	43.2069	94.7591	98.6273	68.327	22.0982	51.0134	84.7983	40.2867	21.393	79.0889	22.2485	35.8368	29.4413	12.6364	70.401	14.4091	26.9888
41.7674	2.06305	114.821	111.737	20.7948	50.2667	78.2505	7.28009	23.8201	76.6023	72.0672	29.0156	48.2032	44.2329	10.6864	6.33724	34.2034	51.8342	38.5802	44.2409	21.845	291.812	22.6805	131.063	12.3115	24.2593	63.0719	42.7539	85.1572	100.819	65.4955	27.1814	52.7854	86.0812	37.0628	21.4716	84.4453	20.1039	48.8127	36.0586	11.4341	70.0102	13.2932	27.2445
41.8673	2.90292	112.68	102.254	20.5598	49.3709	70.4247	6.2615	21.342	73.2435	70.5819	40.6359	49.1427	43.9693	9.63013	5.62131	29.5822	48.047	40.6585	37.7102	35.071	275.816	20.0252	144.642	10.8895	23.9372	60.597	45.5998	76.0675	96.4863	68.6621	28.3821	53.1052	84.419	33.993	20.5152	83.8719	17.819	54.1981	39.0547	15.8922	88.3479	14.487	26.0069
41.9672	3.0329	107.003	93.1604	21.5021	47.1452	63.3013	5.36235	18.9419	68.5437	67.5462	45.0178	51.9083	41.5202	8.65897	4.95433	27.083	44.2606	51.3997	31.9077	39.4114	251.026	17.6164	156.538	24.797	22.5058	56.5011	46.2948	67.5959	89.6593	69.7501	27.4016	52.3711	80.8862	31.1211	25.1179	79.9094	24.582	58.6697	40.7622	30.2646	96.6519	17.1525	24.2779
42.0672	2.8638	99.9997	90.2364	20.708	44.1495	56.8521	4.58121	17.2231	63.2625	63.6985	45.1286	50.8217	37.9952	8.28161	4.34288	24.2014	85.1089	54.9733	26.8805	39.0393	223.938	15.4557	155.951	28.9978	20.5357	61.0389	43.2733	59.797	89.2432	69.3883	25.2906	50.8899	81.8032	28.4613	26.6328	75.8237	26.7519	58.8197	39.4273	34.7741	100.915	17.7367	22.0788
42.1671	4.38284	92.7039	98.2377	19.1548	40.7657	60.9842	3.90848	16.5225	69.4896	59.4948	42.8475	47.4914	34.0617	7.80858	3.78932	22.4987	113.227	56.4452	22.5864	36.34	197.574	13.5329	148.935	43.7342	18.3706	60.8046	43.0299	52.6885	96.8514	68.0374	22.6862	48.8964	80.0273	26.639	26.274	70.1873	26.3678	56.5072	36.7566	41.2183	99.6813	17.0975	20.235
42.267	4.68147	85.6062	99.1635	17.3386	37.2503	60.4893	3.33189	25.2992	70.3683	55.2128	39.3483	43.1427	30.1092	7.28258	3.29328	20.274	130.832	55.9856	18.9487	32.6536	176.084	11.8317	141.383	47.1076	16.211	57.9394	39.8906	46.2625	94.9839	66.0318	23.1471	46.5693	90.6018	24.6791	24.8378	68.6833	24.655	52.8894	33.6081	41.043	94.9643	15.7933	18.1765
42.3669	4.46057	96.3321	96.0607	17.9813	46.9299	57.6093	2.83906	29.977	68.1805	51.0179	39.606	38.485	26.3535	6.73414	2.85256	17.9564	140.516	53.3232	15.882	28.7119	156.422	10.3329	131.394	45.59	14.1675	54.2001	35.8964	40.4934	89.2635	63.6116	28.1611	44.0438	94.8634	23.7724	22.8391	64.8425	26.1201	48.6771	38.3097	37.697	88.1949	14.1798	19.3423
42.4669	13.6188	97.0331	90.7965	17.2492	51.5108	58.0255	2.41847	31.8452	64.3372	50.9682	37.6933	33.9138	31.6512	6.18466	2.46389	15.7463	144.309	49.5883	13.3044	24.8966	137.68	9.01645	120.576	42.1504	12.2952	49.6919	41.4663	35.3446	82.2346	60.9465	29.2678	46.9755	94.8875	22.3821	25.7007	74.8212	25.4002	44.2985	38.4837	33.0915	80.3734	13.127	24.306
42.5668	16.3571	93.2701	84.5034	15.9229	52.6976	55.7262	2.05991	31.8382	59.7018	49.3773	34.6675	38.0164	32.9125	5.93208	2.1233	13.7278	143.8	45.4362	11.1416	21.39	120.547	7.86281	109.795	50.6543	28.3153	53.1302	40.6001	30.7725	75.026	58.1562	28.185	48.2373	92.1495	20.8061	26.1707	78.9498	23.5658	40.004	39.3004	28.246	84.517	11.8036	25.8557
42.6667	16.2764	97.8357	77.8572	14.3976	51.688	52.1145	5.60561	30.6271	54.794	50.6553	36.1591	38.1506	31.8831	16.368	1.82643	11.9264	140.22	42.2536	9.32879	19.6392	105.227	6.85356	99.4965	51.0321	35.6955	52.6433	46.471	26.7306	68.1175	58.3506	28.5409	48.2711	87.6911	19.2003	34.0579	77.9075	24.101	35.9324	37.6291	23.6701	83.8523	18.9622	25.414
42.7666	15.052	95.7487	71.7145	12.8676	52.4999	47.9768	6.63689	28.6886	49.9191	49.8479	47.9399	41.2686	29.6453	23.0587	10.1324	17.6531	134.522	42.1689	7.81017	35.6535	91.6919	5.97174	96.9148	48.0378	37.9097	50.0056	45.3622	23.1711	61.7122	57.5616	27.0914	47.4184	82.2409	17.6434	37.0722	74.4974	23.0048	32.1536	34.8963	26.503	80.1243	29.9111	23.8791
42.8665	13.4509	103.224	67.3654	11.4234	51.2585	43.7448	6.55353	26.3566	45.2493	47.8459	52.0337	40.7018	31.5649	27.021	18.9173	23.4741	127.434	40.3046	6.53836	41.3472	89.2828	5.202	101.338	51.9173	39.6579	51.1158	41.7358	20.0472	55.8312	56.1065	24.7431	45.9415	76.3029	16.1725	38.3503	69.3076	21.1082	34.8502	41.6518	25.7596	83.7828	34.5362	21.8094
42.9665	26.6149	102.198	62.4394	10.1018	48.753	39.6472	6.01743	23.8601	40.8739	45.2071	51.6216	38.1973	36.6409	29.0194	23.8774	24.5958	119.51	37.5614	5.47333	41.5253	82.4827	4.53057	99.2623	50.3115	38.5488	49.431	37.4301	24.3334	50.4748	54.2202	32.3709	54.2717	70.2191	14.8029	37.3055	63.3179	18.8966	34.9624	42.6	25.9839	82.8353	35.2879	19.5447
43.0664	30.0356	97.4543	61.5149	12.9741	45.5281	35.7972	5.33586	23.0232	36.8327	42.2775	48.7144	34.792	37.5187	29.6264	26.1967	23.5155	111.163	34.4627	4.58148	45.7362	80.2156	3.94522	122.589	67.7078	35.917	46.2749	33.1768	26.5667	45.6158	57.4006	38.4885	59.2962	69.2688	13.5378	34.9534	57.1272	16.6451	33.6011	40.8175	24.0267	78.9657	33.7814	24.5991
43.1663	29.2322	91.2651	59.3504	13.5626	44.917	32.2428	10.743	21.6133	33.1352	39.2681	50.125	43.9663	36.0369	29.2687	26.7328	21.5073	102.7	31.306	3.8348	48.3086	74.0607	3.43514	129.371	79.2441	32.5806	43.9996	29.2445	27.3238	58.845	66.8259	39.6011	61.844	79.3248	12.3746	47.874	51.089	14.5015	43.3475	37.8672	21.1755	88.678	31.065	26.1845
43.2662	26.7647	84.6962	55.9536	13.0596	43.0248	28.9963	15.6245	19.8888	40.609	36.3043	48.3154	46.4858	33.3325	28.2624	26.1025	19.2082	94.3429	28.2541	3.20988	46.4811	66.5815	2.99077	127.309	79.1069	30.0243	57.3677	25.7101	27.0446	70.5724	72.2425	37.9267	62.5582	83.5753	11.3079	57.844	60.8581	12.538	53.4124	37.0214	18.1207	91.4274	27.8055	25.7461
43.3661	23.7994	78.2351	59.2228	13.056	40.38	33.3127	16.439	24.3825	49.564	35.2716	44.8005	45.3127	30.0959	26.8398	24.7449	18.4184	86.2486	25.3904	8.35895	42.5763	58.9969	2.60372	120.764	74.1676	27.0382	62.1867	22.5739	29.7629	71.7894	74.8212	34.8325	61.9362	83.9193	10.3309	60.9644	63.8474	10.7821	57.0852	40.6721	15.211	89.5945	24.4139	24.196
43.4661	20.848	101.034	58.9023	17.6469	76.9631	34.1125	15.5157	26.3446	56.9808	33.5852	42.1602	49.5157	26.7357	25.1705	22.969	16.8711	78.5264	31.9879	9.87926	41.1927	51.8528	33.7324	122.569	67.5543	23.9706	62.0567	19.8078	34.8701	80.0567	75.4157	41.148	60.3613	81.7074	9.43687	61.4417	62.8038	9.23666	56.8458	40.2378	12.6023	106.306	21.133	39.0783
43.566	18.1186	106.878	56.568	19.4184	174.436	33.0484	13.9473	28.0239	59.0116	31.5694	38.4989	49.0769	23.4835	27.172	20.9889	15.0803	73.3004	34.1649	9.73396	49.6415	45.4252	58.8311	118.954	60.6596	21.0186	61.1888	17.3753	37.3592	93.9162	74.6378	42.4022	58.1271	84.8998	8.61904	67.388	59.4834	7.89085	54.3927	37.9401	12.7963	115.11	18.0955	52.6514
43.6659	15.6797	104.976	53.1831	24.1909	270.497	31.0609	12.2332	30.1856	57.9111	34.0476	34.4565	46.1822	20.4613	27.829	19.6007	13.295	70.2091	33.8649	8.89189	50.6601	39.6645	70.5255	111.965	54.0744	23.0802	57.9559	21.0245	37.9764	117.372	72.9333	40.6435	55.4579	84.5156	16.7767	76.7242	66.2257	11.3119	50.7814	34.9019	11.873	116.235	15.3639	57.5883
43.7658	13.5378	99.7278	56.3237	30.3931	401.765	28.6795	10.5904	38.5661	55.077	34.4499	30.4098	45.0047	17.724	27.5522	50.1045	11.6274	66.4337	46.0742	14.4118	47.9063	34.5684	112.947	103.534	48.0231	24.8024	53.5594	20.8922	37.2896	121.043	70.6248	37.3469	52.5231	81.8123	20.1778	78.5935	67.2397	14.8177	46.659	31.6801	11.7911	112.382	12.9574	57.4365
43.8658	11.6737	93.219	56.0407	31.763	558.156	26.1969	17.2512	42.4869	51.368	48.8547	26.5701	41.9367	15.2872	26.6457	68.6507	10.121	62.7777	50.669	15.6044	43.4476	37.1762	132.11	94.7203	42.5654	24.4568	48.7166	19.3627	35.7268	118.037	67.9363	33.4032	49.4503	77.6764	21.0751	85.0543	64.9117	15.824	42.4139	28.5416	10.8147	105.482	10.8689	54.4414
43.9657	10.0595	86.426	61.2942	30.5805	679.881	23.7696	33.6569	43.3948	47.3045	55.7673	23.045	38.0262	13.1435	25.3334	78.075	8.78483	65.8985	57.7	14.8603	39.2188	51.5192	145.749	86.0877	37.6891	22.9852	43.8447	17.4221	33.6081	110.643	65.0284	29.3346	46.3338	73.8444	21.8501	84.8556	60.7604	15.4506	38.2721	25.6051	9.48567	124.537	9.07697	50.005
44.0656	8.66544	79.7923	62.0225	28.2838	764.103	35.3997	37.8378	42.3334	43.1951	61.7064	19.8789	47.8227	11.2735	23.7786	84.2448	7.61215	66.6627	59.0019	13.3518	42.6598	54.5546	147.026	77.9205	33.3532	20.9678	39.1757	15.9528	31.1693	111.803	62.0104	25.4323	43.2427	75.4829	23.4054	80.7779	56.4065	14.3688	35.7125	22.9151	8.87811	131.877	7.55303	44.9857
44.1655	7.46315	73.5078	60.8351	25.6026	792.006	41.5736	41.7222	40.0472	39.2163	63.2795	17.6688	51.1132	9.65233	22.0989	85.14	6.58931	65.7196	62.7955	11.6392	56.3582	52.3939	141.194	95.0253	29.5077	19.3704	34.8291	18.4471	28.5821	106.469	58.9734	21.8452	40.2264	74.36	29.0075	74.6255	51.4569	12.9743	35.1071	20.4793	7.88054	131.401	13.1081	39.8942
44.2654	6.42702	67.6416	57.9417	22.8968	783.184	42.9812	40.1278	37.0611	43.5038	62.254	15.5169	51.8648	31.438	20.3778	82.6102	5.70038	63.5741	62.1322	9.97701	59.563	48.0737	131.565	99.7774	26.1014	17.4726	41.6133	18.0677	25.9685	98.7065	66.911	24.7811	37.3192	77.5367	30.6522	67.5489	53.5806	11.494	37.5954	18.6427	6.77431	125.922	22.0467	35.0202
44.3654	5.53441	62.2069	54.1901	20.3344	751.319	53.6644	36.3986	37.8042	44.2748	59.742	13.509	49.4607	41.7972	18.6733	77.9698	4.92956	60.6158	59.095	8.46954	63.5048	43.0758	120.2	102.403	23.0865	15.508	43.4968	16.646	23.4134	90.335	71.3139	24.952	39.1879	77.7523	30.26	60.2632	52.4827	10.0532	37.4768	16.8234	5.70382	117.443	25.9529	30.515
44.4653	4.76564	59.9407	53.909	21.0231	705.878	56.8935	35.3527	36.8482	50.027	56.4387	11.6858	48.7748	48.1368	17.0245	72.1411	4.26202	57.1421	54.909	7.14875	66.6107	38.099	108.351	99.3533	20.4187	13.6094	44.7935	14.9377	20.973	83.0299	73.2007	23.6085	44.4231	80.8911	28.8678	53.1954	49.5773	8.71576	35.8817	15.1069	9.78204	107.372	26.764	26.4446
44.5652	4.1036	56.422	60.6671	20.1397	653.332	56.1061	32.2152	34.8374	51.3794	52.7744	10.0603	45.77	49.1084	16.1834	65.7609	3.68434	59.3636	50.2843	6.01331	63.8709	33.4507	96.7558	93.5009	18.0587	11.8466	43.4965	13.2439	18.6827	84.9475	73.3311	40.2148	47.3933	80.5889	27.0319	54.0679	57.7022	7.50964	43.4572	13.5274	20.0289	96.673	25.759	22.8242
44.6651	3.53351	52.497	62.2647	29.1803	598.031	55.9813	28.4562	32.2252	50.1855	49.0116	8.62971	41.6887	47.9208	18.5727	59.2585	3.18471	59.628	45.6225	5.0478	72.3347	40.4839	88.2079	86.4517	17.134	10.2513	59.1546	11.6755	16.5625	85.9808	72.2589	46.9346	48.6757	78.0532	25.047	52.0528	59.8808	9.43955	45.9915	12.0937	25.1343	98.305	27.7627	19.6394
44.7651	7.33191	48.557	60.8904	31.6974	542.833	62.4289	24.7292	36.0144	47.5934	45.3066	10.8489	39.1204	47.4265	19.7182	52.9144	2.75269	58.4851	41.1418	4.58638	71.8998	40.9945	84.7533	81.2267	15.695	8.832	68.3103	10.2647	14.6211	81.9381	70.9531	47.8886	48.7171	74.1357	23.0659	48.4457	58.5414	9.9202	56.7049	23.2701	25.593	97.8588	27.3856	16.86
44.865	8.34439	44.7756	57.8893	31.05	490.332	63.0746	21.3008	37.0826	44.3071	41.7492	15.3957	37.5866	44.6691	19.9857	49.6718	2.37915	56.36	43.0563	4.02215	67.0535	41.9323	79.0001	75.03	17.876	22.7654	70.3055	14.5802	15.3847	90.9215	68.9385	45.6507	47.8627	69.6085	21.1647	44.0775	55.4297	9.60664	62.4846	27.218	23.7798	101.515	25.6664	16.1401
44.9649	8.14647	49.6549	59.0483	28.9744	450.669	60.6748	18.2579	36.3631	48.4179	38.3877	27.8111	35.1631	40.8091	19.6475	47.4975	2.05627	53.579	42.2313	3.45947	60.3184	39.6541	74.7084	68.5978	17.6713	29.2818	68.2475	15.1522	15.459	89.9359	69.3131	42.3848	46.3777	77.2777	19.3786	50.0811	51.2373	8.89092	63.2225	27.6224	21.0177	99.8681	23.2734	14.9189
45.0648	7.46935	49.7289	57.5458	26.3561	410.35	56.7954	15.6068	34.5228	50.4692	35.2447	33.3016	31.9657	36.5436	23.1758	44.3664	3.59705	50.3906	39.9652	2.9427	53.0746	36.0997	70.6655	75.6594	16.496	31.3541	66.2404	14.2911	15.0576	84.8458	68.475	38.1679	44.4645	80.0324	17.7203	51.2484	46.6043	8.00352	61.0647	26.3697	18.0187	94.8779	23.0345	27.6871
45.1647	6.64633	47.6741	59.6487	23.6362	392.604	52.3149	13.3202	32.0325	49.7058	32.3259	34.6353	28.5279	32.2782	24.9782	40.7341	4.06299	46.9818	37.0199	2.487	46.0433	50.3175	65.2053	82.2775	36.0496	30.8591	63.8645	12.958	14.3409	78.3097	66.8125	43.5768	42.2773	79.5047	16.1915	49.5372	41.9183	7.0761	57.349	24.4175	22.4625	87.9363	32.1735	34.335
45.2647	5.82412	44.764	58.6558	21.0248	368.161	57.5333	11.3588	33.3173	47.3758	29.6276	33.5718	27.4517	28.2363	25.5563	36.9118	4.0118	43.4914	35.8505	2.0939	49.4122	53.3743	59.1801	82.1574	41.8826	28.9699	72.834	11.5437	13.4286	71.5107	66.8201	44.011	39.9318	76.8535	14.788	46.2252	48.6383	6.18062	52.8992	26.5685	26.0116	85.7155	35.6383	36.3198
45.3646	5.06248	41.5975	55.9504	18.6131	355.195	57.7521	9.68146	32.8795	44.2462	34.897	40.9922	35.3813	24.5294	25.2845	33.1068	3.72957	40.0207	33.6739	1.75893	47.9114	60.1427	53.1013	78.5595	41.7012	39.415	74.5228	22.0938	12.4086	71.0909	65.7675	41.7139	37.5146	72.8959	13.5028	50.5561	67.0811	5.35326	48.2137	26.1772	25.6515	90.0918	35.665	35.5916
45.4645	5.09159	38.4505	54.0222	16.4318	335.045	55.3609	8.24961	31.3521	47.1714	36.9024	42.9936	47.3363	21.2011	24.4401	29.4519	3.36098	36.6416	31.0485	1.47548	44.0778	59.8441	47.2631	73.3187	39.6511	43.13	72.1053	24.4526	11.3444	67.2171	67.8041	38.0629	35.0893	75.5555	12.3277	61.3921	74.7942	4.6093	43.5853	24.6322	23.4388	89.3567	33.7224	33.3804
45.5644	17.9217	41.7965	50.9577	16.3945	311.005	51.7159	7.02842	29.1829	47.0295	36.9403	41.8639	51.1617	21.1194	23.3894	26.0269	2.97706	33.4035	28.4796	1.23665	39.3271	59.144	45.7004	67.4544	41.3471	50.4986	71.4438	23.5973	10.281	62.1051	68.1264	33.8855	32.7019	75.0966	11.2544	64.853	75.9955	3.95207	45.3974	22.6349	22.4594	85.3664	30.7592	30.4503
45.6644	21.8424	45.5707	47.3637	15.4394	285.298	47.5768	5.98745	26.6839	45.47	71.5782	40.663	50.4371	31.3343	22.0635	22.8746	2.61106	30.3387	25.8671	1.03588	34.4248	55.0356	44.1696	61.6229	40.9904	52.3878	67.8639	25.8744	9.24941	56.7428	67.2666	29.6621	32.7788	87.2905	10.2747	63.846	73.3956	9.38572	44.5769	20.5329	20.2019	84.9042	27.3746	36.1658
45.7643	30.0797	48.2964	43.6021	14.114	259.394	43.3602	5.10035	36.0896	47.4404	187.545	37.8708	47.3208	35.3223	20.5845	20.0126	2.27693	27.4665	23.344	17.3957	29.7625	49.6836	41.3252	55.9564	45.3555	50.6904	62.8296	24.888	8.26984	51.5552	65.6065	41.5523	32.2386	92.7037	11.7641	60.2775	69.2089	11.723	42.2937	18.4922	17.5084	100.34	23.9346	37.5357
45.8642	31.237	73.1688	39.883	20.6761	234.234	39.2862	4.34452	40.7625	46.7468	249.513	34.3405	48.9407	35.6697	19.0399	26.0528	1.97883	24.7963	20.9781	22.9598	25.5201	56.9006	37.8583	50.619	44.3547	47.0976	58.8544	22.7576	7.35473	49.2865	63.4234	45.6292	35.5626	93.5416	12.0412	69.9493	63.8007	18.125	47.544	21.4139	14.8192	106.307	20.6517	36.4013
45.9641	29.422	83.4479	49.9875	24.8375	210.389	35.4631	3.70059	42.219	44.5693	278.041	30.5849	47.1579	39.2145	17.4909	30.8238	1.71629	22.3303	18.799	23.4852	21.7603	56.438	34.1908	45.6814	41.2045	58.3727	55.1454	20.3526	6.51073	51.5394	60.917	45.2206	37.3156	91.3742	11.7034	72.331	57.9234	20.4744	48.5903	21.6467	18.1246	117.654	17.639	38.9073
46.064	32.2987	86.2839	53.8643	25.3439	207.054	31.9364	3.15201	41.5548	41.6337	336.996	26.9003	55.4201	39.1138	15.9795	32.768	1.48675	20.0654	23.615	24.3706	18.4835	52.6084	30.5726	41.1628	39.0053	61.5545	50.6118	32.1282	5.74031	49.7972	68.6153	42.3952	37.9041	87.3114	16.7653	70.3449	53.409	20.5457	47.2043	20.6259	18.2724	120.312	29.7645	38.3403
46.164	31.1073	83.9163	54.0833	24.1291	197.992	28.7171	2.6847	39.5538	38.3803	434.63	23.4471	56.8353	37.0093	14.5333	32.823	1.28697	17.9948	25.1938	24.1133	33.8302	47.5355	27.144	37.0554	35.6915	60.0923	45.8257	34.2323	5.043	46.4802	72.8096	39.4352	37.6424	82.1314	18.6246	69.3255	48.4964	19.4081	44.4924	19.0794	16.8898	119.084	35.0712	36.0804
46.2639	28.344	79.3464	53.185	22.1868	190.147	25.7971	3.61557	36.7702	35.0707	478.304	29.3352	54.5162	34.6791	13.1692	31.6608	1.11349	16.1094	24.9595	22.0694	39.3085	42.2386	23.9765	33.3374	32.1228	56.1375	41.1152	32.59	4.41629	42.6792	74.5373	36.4101	36.7726	76.3737	18.815	65.4937	47.6773	17.6962	41.1373	17.3708	14.881	113.606	36.1835	32.9865
46.3638	25.1419	75.9356	54.5938	24.39	179.904	23.1599	24.5256	33.5893	31.8556	489.123	31.1025	50.3276	31.5782	11.8966	29.7581	0.963068	14.399	23.7578	19.4295	44.9324	37.1828	22.7681	29.9807	37.3611	51.0108	36.6582	29.6706	3.85642	52.4142	74.5482	43.4433	35.4804	70.406	18.1666	60.1985	47.1596	15.7786	47.1638	15.6764	24.9791	105.614	34.8337	32.2024
46.4637	23.9657	71.2393	53.3932	24.0154	183.661	29.6277	31.2612	35.7555	39.0207	480.419	30.4755	45.3672	28.2148	10.7195	27.4486	0.832778	13.0021	22.0863	16.7478	44.845	32.5584	21.0627	26.9552	43.6349	45.5042	39.6721	26.4834	5.51925	53.7454	78.3153	51.0878	33.907	64.4745	17.126	54.2959	44.8192	13.8619	50.3892	14.077	27.8514	96.3213	32.1488	30.132
46.5637	21.7315	66.1715	60.0086	22.4686	179.89	31.707	31.6423	35.7919	41.5943	460.582	28.5427	40.2629	24.8829	9.63812	24.9617	0.720008	13.4649	24.1185	14.2635	52.6663	28.4219	19.1498	30.1569	43.5271	40.0756	39.5557	23.4225	6.5002	51.5041	79.6568	52.306	32.1592	62.2872	15.9313	48.3144	45.0922	12.0553	50.1682	27.4111	27.0195	86.5582	28.847	27.4459
46.6636	19.943	61.1522	61.5494	20.4671	171.462	46.8115	29.3768	34.6421	41.4662	434.851	28.9994	35.3578	21.7428	8.65007	22.4517	0.622358	13.4944	24.1746	12.0622	55.5432	27.8363	17.2041	42.9261	42.8411	34.9745	37.7121	20.6256	6.98385	60.9187	79.3093	49.9577	30.3169	77.4506	14.7071	45.9215	43.2951	10.4102	53.7403	32.1386	33.7584	93.2143	25.3734	24.551
46.7635	17.7535	56.365	60.1684	18.3694	160.355	52.637	26.1946	32.5908	59.5812	406.467	27.749	30.8246	27.8127	7.75131	20.0182	0.537802	60.4948	23.1627	10.4506	53.4019	25.7895	15.3265	47.6793	42.0098	30.3215	36.7763	18.1251	7.11155	61.6739	77.809	45.804	28.4391	85.0837	13.7189	43.9632	95.8059	8.94472	53.5799	32.6462	35.2408	93.8212	28.4849	21.6856
46.8634	15.5608	51.8814	71.9172	16.3463	156.585	53.3834	22.8785	30.0384	72.8669	377.404	25.6109	26.7355	29.7002	6.93671	17.7226	0.464548	92.802	21.6187	8.92633	63.2205	42.883	13.5717	48.0842	39.0742	26.1599	41.2281	15.9119	6.99088	62.294	75.5466	51.3302	26.5693	87.588	12.6848	40.7672	139.997	7.65796	65.4251	31.179	33.1535	98.785	32.4547	20.2356
46.9633	13.5272	47.7202	75.9207	16.0389	158.417	51.4559	19.7611	27.261	77.6191	348.839	23.0884	23.1049	41.2876	6.2006	18.4528	0.401094	113.865	19.8544	7.56146	64.0485	47.6892	11.9653	49.6801	35.4526	22.4882	41.8376	13.9624	6.70304	59.3115	77.045	51.3818	24.7386	87.404	11.6688	36.9976	221.389	6.53925	69.4908	28.8767	29.5146	98.085	32.9454	18.3983
47.0633	18.8497	52.2751	75.4048	14.9776	154.266	48.2212	16.9642	24.4445	77.3513	321.441	20.4825	19.9156	45.5099	8.30855	18.2487	0.346158	126.404	22.5577	6.37379	60.3377	46.7521	10.5153	48.3669	36.9661	22.3959	40.2929	12.2491	6.30871	54.9825	76.8587	57.0938	22.9686	84.747	10.7018	33.069	309.142	5.57335	68.9691	26.3088	25.4183	102.228	31.4178	16.437
47.1632	19.6405	52.0956	72.3561	13.6279	153.307	44.4469	14.5134	21.7096	74.2472	295.568	17.9653	17.1346	46.5799	9.52971	25.4094	0.29863	132.559	31.8882	5.35661	54.6014	43.3352	9.21922	45.6065	52.5134	21.1724	43.5712	10.7448	5.85276	50.3172	82.9566	59.5809	21.2743	80.5558	9.79745	29.2311	385.432	4.74351	65.8614	23.7521	21.4272	100.864	28.8187	14.506
47.2631	18.5251	53.1106	67.9887	21.071	147.671	40.5556	12.3928	20.8743	69.6533	271.38	15.6278	14.7219	44.7289	11.4789	29.088	0.257537	134.005	35.5429	4.4934	48.224	39.0409	8.06879	42.2168	60.4638	19.387	43.4258	9.4247	5.36781	45.7546	85.8267	57.5045	24.8342	75.4867	15.1225	37.3347	483.809	4.03332	65.2828	21.3339	17.8042	116.302	25.7488	12.6896
47.363	16.714	52.181	63.5576	23.3111	139.136	36.7724	10.5705	19.5471	68.5994	258.619	13.5116	12.6364	41.3652	12.5091	30.3929	0.221994	132.047	41.875	3.76495	41.9372	34.6346	7.05274	38.6478	64.2046	17.3843	41.3917	8.26668	4.87716	41.4721	86.4361	53.0648	27.7181	89.8106	17.1782	40.3231	539.251	3.42724	65.3673	19.1056	14.6461	121.641	45.993	11.0294
47.463	14.7515	49.5793	63.2048	23.0143	129.046	33.2097	9.01066	17.954	65.3835	245.278	11.628	10.8382	37.3441	12.8858	30.1237	0.191238	127.694	48.9779	3.15225	36.1004	30.4617	6.15863	35.1396	97.7378	18.8985	38.4039	7.251	4.39702	37.5291	86.0736	47.5951	29.2952	96.5382	17.5244	40.1853	600.665	2.91072	62.7509	17.0811	11.9629	120.283	55.0553	9.54072
47.5629	16.2686	46.3469	78.3918	21.5602	118.307	29.9163	7.67828	16.2508	61.0644	229.954	9.97157	15.5123	33.1715	12.8071	28.8517	0.164685	121.723	50.6945	2.63799	38.5932	26.6601	5.37393	31.814	105.524	23.9818	50.4373	23.1151	3.93821	33.9329	84.4622	41.8798	29.9013	105.631	17.0054	38.2286	610.007	2.4711	58.706	15.2562	9.72206	114.675	57.2198	8.22354
47.6628	15.696	42.9711	84.0998	19.6537	114.665	26.906	6.54161	15.2991	72.5902	213.942	8.52753	17.1694	29.1343	12.4198	26.9811	0.141778	114.728	49.4334	2.20691	37.3518	23.2668	4.68658	28.7259	105.225	25.5386	54.8296	27.3796	3.50757	47.3082	82.0156	36.3599	29.7959	108.49	16.076	35.3013	588.965	2.09743	62.3203	13.6184	8.44598	106.556	55.3171	7.06911
47.7627	14.313	56.4821	104.683	17.6469	118.858	24.1736	5.57255	14.1083	76.703	198.02	7.27685	17.1252	25.3835	12.9494	24.7938	0.122001	107.156	46.6216	1.84588	34.3276	20.2721	4.08538	25.8935	98.6068	25.0629	54.7949	27.7049	3.85446	50.4225	79.0353	39.8261	29.1788	107.205	14.9791	31.944	551.342	1.78002	72.4021	12.1525	7.16165	97.1439	58.6616	6.06428
47.8626	26.8726	60.0873	116.154	15.7084	123.078	36.1228	4.7467	12.8092	76.1074	192.899	6.19921	23.8696	33.2544	12.9733	22.4825	0.104923	99.34	43.0952	1.54371	30.6085	17.6458	18.0624	23.3153	89.7924	28.0195	62.3015	25.8642	3.98007	49.0973	75.7371	39.4197	28.2035	103.256	13.8418	40.2205	505.801	1.51033	75.1809	21.8727	5.97478	87.2716	57.3553	5.19399
47.9626	30.0276	59.1592	118.384	13.9126	121.632	56.0622	5.3568	17.1025	72.8645	183.983	5.27452	26.1808	41.5362	12.6517	20.1759	0.0902386	91.5233	39.3355	1.29093	26.7823	15.3512	25.2308	20.9795	80.6171	29.712	63.6546	23.3486	3.95005	48.6943	74.5537	36.9299	26.987	97.6857	12.7295	43.1753	463.673	1.28091	82.9788	25.2203	4.92895	91.6703	53.4586	13.3659
48.0625	29.1162	67.8403	115.315	14.3426	116.634	64.0009	5.19798	19.2117	68.2443	173.125	4.48381	25.9985	46.2175	12.1027	17.9563	0.0776058	83.8809	35.6123	1.07955	23.1489	13.3504	28.1948	18.8696	71.8595	29.0927	61.5406	28.3493	3.81402	45.993	72.5605	33.45	25.6189	95.7714	11.6733	44.0994	434.102	1.81986	84.0285	25.4514	4.03412	90.8873	48.2932	17.2668
48.1624	26.613	68.8321	109.366	13.7216	109.547	65.3541	4.7346	19.8382	63.0193	179.974	26.6502	24.4941	46.3773	11.4131	15.8736	0.0667726	76.5339	39.1243	0.902884	26.4562	11.6081	28.6275	16.9672	63.8146	33.3845	60.2699	28.2024	3.60916	51.3493	70.049	29.6316	24.1662	91.7447	10.6869	42.5802	398.276	5.3631	81.2001	24.2314	3.28315	100.155	45.413	21.1368
48.2623	25.9794	66.3808	102.009	24.1576	101.37	69.1445	4.18127	19.4887	57.6509	178.446	37.6503	25.1593	44.0755	10.6454	14.6553	0.057495	69.5624	39.3302	15.4676	34.4429	10.0918	27.5968	15.254	56.56	34.011	56.8555	35.2901	3.36302	50.9108	73.6261	25.8488	22.6795	96.0454	9.77418	39.7054	374.526	6.93075	76.2828	22.4051	2.66092	102.166	41.2713	22.58
48.3622	23.8192	70.0191	94.1266	27.608	92.774	68.1172	3.63325	18.5257	52.406	172.224	41.8415	24.153	42.8035	9.84458	13.3371	0.0495063	63.0155	37.7449	20.4224	36.2098	8.77282	25.7771	13.7122	64.9317	32.577	63.8189	35.4271	3.09571	52.5269	74.9108	22.3867	24.1694	96.0603	8.93418	40.7247	355.461	7.36344	77.1437	20.3941	2.14988	99.4356	56.4163	22.2444
48.4622	21.1945	68.6891	86.2353	27.6265	89.5217	64.6288	3.12936	17.2053	47.4314	163.302	42.0113	30.4664	39.8606	13.6076	12.0026	0.0425782	56.9187	35.2624	20.8916	34.7597	7.62574	23.5884	12.3253	65.5896	37.4429	68.6035	32.9687	2.82167	50.8039	74.5976	19.2146	24.8057	93.282	8.16348	53.1093	329.089	7.17106	78.0701	18.4027	1.73297	99.0981	61.9883	20.9293
48.5621	18.5726	65.2171	78.6275	26.0551	99.7486	60.0118	2.6822	24.2401	46.3134	153.08	39.9256	32.1905	36.1506	15.8195	10.7064	0.0365872	51.2805	43.351	31.566	42.6074	6.62832	21.2869	11.0781	61.8122	38.1746	68.1659	40.2758	2.55101	47.4425	73.2011	32.2903	24.8141	88.7641	7.45758	57.861	308.628	6.65935	75.4143	16.5241	4.33875	98.757	61.7749	19.1321
48.662	16.1435	60.9435	71.4578	23.8374	107.793	55.0082	2.29262	27.8396	43.9116	147.669	36.6878	31.3697	32.2119	16.9159	19.0226	0.0314233	46.0966	47.1264	33.5747	48.5372	5.76112	19.0238	9.95672	56.4402	36.5808	64.8575	40.1405	2.29057	56.4777	71.0896	37.5453	24.3693	90.8653	19.4663	57.9341	288.051	6.00847	70.8307	22.7679	8.70691	94.6496	58.2616	22.442
48.7619	13.9708	56.4946	64.7969	21.4473	109.29	51.217	1.95656	29.0963	40.8736	139.979	32.9741	29.2337	29.1817	17.223	23.6774	0.0270055	45.12	47.129	31.7361	48.3703	5.00723	16.8836	17.403	50.7425	33.7841	60.1088	37.246	2.04476	57.3057	68.5109	38.2426	31.6707	89.5974	26.0412	55.2719	283.591	6.14796	65.3383	24.464	10.1166	88.2839	53.0523	23.1594
48.8619	12.0616	52.155	65.6799	19.1141	106.578	47.0243	8.03727	28.8009	37.5907	131.195	31.5986	26.5106	32.1938	16.9838	25.8076	0.929982	43.4119	45.0978	28.4088	45.1726	4.35186	14.9092	20.5031	45.2623	39.3994	54.7765	33.53	1.81619	54.6694	65.6464	48.3721	36.3639	86.1715	28.2876	53.0888	268.74	5.87108	59.5533	23.9719	9.99043	92.4505	47.1582	38.3244
48.9618	10.3996	48.4382	63.7768	16.9407	102.593	42.8043	9.9266	27.5199	34.2943	136.019	38.2217	23.6213	32.1666	16.3784	26.2361	7.00362	41.2183	42.0578	24.7153	40.6687	3.78211	17.8397	21.2231	41.3336	44.316	50.4483	29.7715	1.60614	66.1069	66.4957	51.0981	39.0894	88.2232	28.2891	49.3355	248.551	5.39007	53.8377	22.4953	9.13526	91.4877	44.7698	44.8793
49.0617	8.96033	49.2376	60.3706	14.9655	106.615	53.658	9.94473	25.6545	37.1847	134.665	39.9378	20.7995	30.4657	15.5389	25.5546	9.30351	38.7255	38.6052	21.1625	37.4382	3.28676	18.7157	20.6818	55.2744	44.716	45.7831	37.5741	1.41492	67.4352	66.0332	51.5512	40.3454	87.0132	27.1721	44.8405	226.161	4.82894	52.1328	30.0049	7.99733	109.871	40.945	46.2781
49.1616	10.5636	47.5243	56.2402	16.3299	105.596	62.5237	9.19069	23.4844	37.4043	129.742	38.8234	18.1665	27.9314	14.5616	24.1839	10.637	36.0739	36.9005	17.9545	50.1592	2.85605	18.3805	31.7677	57.6077	42.9742	51.9914	37.8139	1.24217	64.4804	64.6698	48.8295	40.5182	83.699	25.5423	40.1223	215.881	13.6843	62.589	31.9081	6.81406	117.358	36.508	44.7174
49.2615	10.6105	44.7713	56.8625	16.0276	101.409	64.4232	8.17632	21.2009	36.1011	141.777	36.1854	15.7768	25.0709	20.2263	22.42	10.5542	34.2662	34.3901	15.1504	53.2761	2.48163	25.4019	38.3334	71.2216	39.7609	53.0893	38.2787	1.08712	59.8939	78.1803	52.1379	39.9062	79.1095	23.7215	47.8147	216.611	17.5868	65.9805	37.5149	11.4635	117.548	33.9149	41.5775
49.3615	9.85299	54.6976	55.1343	14.9709	95.3494	67.6672	7.13237	18.9308	33.9838	144.454	32.8329	27.6764	22.1807	28.6461	20.4676	9.83497	32.2054	36.4659	12.7431	51.4008	2.1564	28.2745	45.7454	85.7802	35.9016	51.309	35.7393	5.81555	54.8659	86.2061	50.9361	38.7391	74.407	21.8775	65.2371	207.649	18.646	72.7281	42.8098	12.79	113.042	41.8748	37.7121
49.4614	8.82293	56.7925	64.4997	13.6254	88.3035	66.4198	6.15619	19.6444	47.3698	141.581	66.6758	43.0407	19.4259	33.6419	18.465	12.8742	61.1795	50.8061	10.6978	47.1555	1.87444	28.6516	47.6079	86.4849	31.887	48.0158	32.2624	8.8945	49.9153	90.3512	47.3498	37.1925	69.1826	34.5457	72.3643	193.496	18.1405	73.5984	50.1207	12.4124	114.137	44.132	33.6358
49.5613	7.75704	55.3353	68.7479	12.2231	80.867	62.8907	5.28268	24.6386	62.302	135.554	82.12	48.9199	16.8903	36.1726	16.5034	13.4199	102.03	56.3454	8.97066	43.2742	1.6308	27.5882	46.5216	81.4369	27.9967	44.0332	28.6834	10.75	45.2546	91.7693	43.7103	35.4001	63.7698	39.4921	73.1474	199.374	19.4331	71.0929	50.8838	11.2453	116.698	43.0009	29.6478
49.6612	8.03443	63.3935	68.6319	10.8747	73.4311	63.4164	4.51833	26.9121	68.391	139.629	97.0854	49.4137	14.6083	36.956	22.5208	12.8003	129.005	56.9015	7.5174	40.5607	13.142	25.7504	43.958	74.3297	41.0373	39.8481	25.3199	11.7105	40.9574	91.292	44.8806	33.4631	58.3918	40.3963	83.3755	202.133	19.0056	66.7708	48.5841	9.79088	113.749	39.9923	32.5227
49.7612	16.8929	64.297	66.0566	9.62826	66.2447	65.842	6.16475	52.8766	72.9173	137.719	100.405	47.0039	12.5852	36.5276	25.5695	11.6927	145.439	54.7472	6.29716	36.5953	26.0087	25.3357	42.5754	66.8127	46.1033	35.739	22.275	12.0279	55.5835	93.2963	42.9336	31.4571	53.1929	39.2511	85.4551	194.967	17.6927	63.3622	45.3724	8.31412	107.376	36.0738	32.4855
49.8611	19.2689	86.4532	62.187	8.50038	59.4573	64.2484	6.37099	67.5475	72.7008	132.374	97.0474	43.1734	10.8094	41.7202	26.5977	17.7503	153.956	51.2247	5.27371	32.2606	30.0337	23.9686	40.0283	74.8993	46.4923	41.0159	19.5644	11.894	58.7888	105.193	39.4028	29.4381	48.2619	37.13	82.6796	182.396	15.986	58.8419	41.5248	6.94413	99.054	31.8494	30.8186
49.961	18.827	122.641	57.7282	7.49208	57.5512	60.6341	5.96822	86.988	69.8033	137.379	90.1332	38.7912	9.26207	44.1746	26.2889	23.7234	156.614	47.1166	4.41578	28.0207	36.0151	22.1191	36.9889	74.0909	44.2736	42.0918	17.1702	11.454	57.0663	111.694	35.2136	27.4464	43.6489	34.6067	77.199	167.259	21.7964	53.8742	50.4727	5.73451	89.8066	27.6816	34.0945
50.0609	17.2683	145.845	63.9398	9.99905	54.4102	59.2112	14.8591	150.958	65.4962	136.083	81.5913	34.3514	16.8641	44.6978	25.1313	24.8978	155.016	51.1806	3.69679	36.6805	104.698	20.0769	34.2991	69.1843	41.7924	58.6846	15.0633	10.8163	72.7469	114.39	30.9073	25.5104	42.1405	31.9828	72.2578	151.299	26.4039	48.8546	59.7755	4.69814	87.4084	23.7748	34.4072
50.1608	24.5224	188.127	74.5185	10.588	50.5894	57.8506	26.4564	198.049	60.5542	131.147	72.5834	30.1211	21.507	43.8901	23.4701	23.8218	150.406	51.1641	3.09432	38.6391	128.356	22.0494	31.9769	62.8918	43.0692	81.2075	13.2124	10.0614	75.4987	114.44	28.1764	23.649	45.5309	30.6873	65.9993	164.508	27.3303	44.0102	63.4131	3.82755	82.4257	20.2318	32.8392
50.2608	35.87	221.611	77.7665	10.255	46.4646	54.6367	29.2078	220.787	55.4406	124.237	63.7829	26.2317	22.9427	42.1959	21.5457	21.7954	143.742	48.9485	2.58962	37.1284	175.26	22.1909	29.6395	56.4165	48.4261	118.269	11.5878	9.24806	72.7177	112.673	26.4791	25.7723	59.8896	28.8299	59.2636	164.988	30.5164	39.4628	61.7875	3.10595	75.9787	17.0913	30.2969
50.3607	37.8723	251.932	76.7562	12.893	53.4503	64.8419	28.1048	227.023	68.0256	116.386	55.5552	22.7346	22.5365	39.9412	19.5221	19.4693	135.756	63.5025	12.6528	33.9841	184.753	21.2813	27.1555	63.0164	48.8545	151.917	14.6646	8.429	67.775	109.682	24.0311	46.5076	67.5096	26.7658	59.0842	162.128	30.4553	35.2695	57.8166	2.51352	68.8445	14.3535	27.3376
50.4606	35.9163	254.769	73.3782	24.1127	56.0963	75.306	25.4984	222.425	72.5653	108.228	48.0747	19.6362	21.1365	44.7942	17.5086	17.1575	127.002	68.6094	21.1035	30.2275	206.298	24.39	24.7028	61.8466	46.5339	163.709	15.7435	7.61928	83.3841	105.897	21.3157	60.6245	77.4412	24.6803	81.0092	153.46	28.6801	31.4485	52.97	2.0302	73.2171	11.9965	24.2945
50.5605	32.489	245.33	68.7865	42.0725	58.6623	77.4832	22.4724	211.043	79.135	100.139	41.4002	16.9184	31.405	46.9369	15.5749	15.0016	117.894	68.4034	23.0055	42.2869	235.016	48.6728	22.3718	65.8383	43.8972	162.871	40.8207	6.8397	98.1162	101.634	24.081	69.7105	100.337	25.5723	119.917	141.822	26.1	27.9947	60.511	1.63769	73.1436	9.98692	26.8306
50.6605	28.7126	230.856	63.677	54.7092	85.1783	75.2553	19.5052	195.737	84.0227	93.5333	35.5226	24.7273	38.2625	49.6653	13.7629	13.0555	108.735	65.3422	21.9691	47.5328	232.626	60.3551	31.2828	63.4194	40.1404	155.081	57.0025	6.10366	114.264	97.1126	24.199	75.0039	112.345	26.4817	137.036	128.979	23.2417	24.8906	60.8388	1.31985	70.2162	8.2865	26.8921
50.7604	25.0701	214.762	58.4616	57.431	99.1716	70.8328	16.7895	178.489	83.5871	87.7694	30.3954	35.9764	40.0324	50.2323	25.112	11.3303	104.844	60.874	19.7656	52.4001	245.052	64.327	34.5427	58.5079	35.9608	143.793	58.9833	5.41906	115.05	92.474	22.8701	92.703	116.909	28.3062	140.633	115.999	20.3999	22.1117	57.8193	1.06292	76.3607	6.85653	25.564
50.8603	21.7489	198.628	53.3766	55.4067	119.847	65.4605	15.4413	160.648	80.15	90.8697	25.9536	40.0393	38.9056	49.3106	33.5119	9.81675	99.712	55.8399	17.2421	55.771	251.558	63.7225	34.7411	52.8723	31.7661	131.076	55.8402	4.7898	116.605	87.8146	20.8305	148.404	116.49	28.0972	136.168	104.043	17.7294	19.6309	53.4117	0.855621	127.008	5.66005	23.5249
50.9602	18.8017	183.153	48.5512	51.3009	128.968	59.8275	43.152	143.103	75.1419	89.8895	22.1252	53.4092	36.2423	47.3975	37.6921	8.49685	95.7678	60.4535	14.785	53.8618	273.019	60.5339	33.3486	64.9392	27.7826	118.14	64.1195	7.59889	119.734	83.2175	18.5216	188.237	112.835	26.8834	127.203	92.6533	15.3023	29.4733	48.593	0.688312	154.549	4.66311	21.1908
51.0601	16.2229	172.326	44.0485	46.4662	130.44	54.3036	53.6941	126.413	69.4342	86.5558	18.8377	62.5574	38.8677	44.8582	39.0057	7.35004	90.8021	65.7424	12.5529	49.4412	264.976	82.1686	40.9622	68.4463	28.6191	105.665	62.656	9.30656	114.808	83.2642	16.9486	276.981	107.178	25.2168	116.029	102.574	20.8408	42.8939	43.8357	0.553377	174.925	3.83533	18.8095
51.1601	13.9834	160.303	39.8929	41.5706	127.002	64.343	53.9254	128.65	63.5477	91.6093	16.3072	65.4296	45.5621	41.9579	38.4278	6.3558	85.2156	65.7582	10.5957	44.0522	244.399	90.8454	49.8373	70.3223	27.5837	94.006	57.672	10.2075	106.782	81.9884	47.096	347.919	100.381	23.3907	104.087	103.843	22.578	49.4606	39.3546	0.444797	186.744	3.15005	16.5223
51.26	12.0469	148.256	36.0854	36.9267	120.559	78.4771	49.8917	125.212	66.9061	91.7469	17.3955	63.4237	46.8667	38.8869	36.6542	5.49499	85.4527	62.9307	8.9124	44.0064	219.601	91.7418	52.2804	66.7546	25.567	83.324	51.7314	10.5279	101.053	79.8231	60.7868	410.485	93.0376	21.5573	92.2539	106.296	22.2051	51.177	35.2346	0.357562	189.616	2.58421	14.4036
51.3599	10.3767	138.529	32.6146	32.6649	120.928	82.4246	57.8429	132.368	66.257	89.009	17.1012	58.9203	45.1314	35.7795	34.1764	4.7503	90.4579	58.6924	7.4807	41.1501	214.287	89.3238	54.3434	71.7531	23.113	73.9119	65.6063	10.4401	98.1068	77.0734	64.7364	469.425	85.552	19.7927	81.0373	103.644	24.2587	50.0667	31.496	0.287226	183.996	2.11807	26.6346
51.4598	9.38527	128.413	29.4617	28.8236	117.108	80.903	75.9531	140.019	63.3598	84.6757	16.0496	55.9766	41.8104	32.7283	31.336	4.10638	92.019	56.3164	6.27078	37.0754	198.173	83.9581	68.6527	77.5187	20.5455	79.9944	66.1188	10.0743	121.039	73.9596	66.6922	545.817	78.1906	18.132	70.7043	97.6284	23.9569	47.3949	28.1283	0.230471	173.141	1.73485	32.1373
51.5598	8.29526	128.417	26.6046	25.3966	110.752	76.6032	77.5976	139.627	61.1683	95.9131	14.6292	71.4376	37.7892	29.7948	28.366	3.54969	91.0783	55.5692	5.25234	32.6554	189.842	77.1501	73.095	75.1098	18.1154	79.7627	61.6244	9.52827	124.301	84.0517	63.9177	591.019	75.3738	19.6007	61.3697	114.712	22.4265	43.9445	25.1074	0.184996	159.35	1.42028	38.7316
51.6597	7.24382	128.452	37.1729	22.3573	102.998	71.0449	72.3336	134.084	70.1193	99.5299	13.0769	75.8318	33.5925	38.1314	25.4209	3.06843	88.3657	55.5505	4.397	28.3476	173.964	69.8228	76.9228	69.4807	30.8328	80.5214	55.586	9.7444	119.193	89.6353	58.7296	612.889	81.4026	19.5582	53.0541	119.58	20.3337	58.182	26.9662	1.41675	145.988	1.16228	40.4637
51.7596	6.28435	123.078	52.9222	33.685	94.6148	65.073	64.6268	125.444	72.5187	98.5857	21.7289	74.0762	29.5193	42.8234	29.9918	2.65234	84.665	54.2333	3.67977	24.3733	165.97	64.1068	75.5909	72.4539	36.2542	77.3193	49.4011	10.706	110.863	92.0336	52.527	617.52	82.9695	18.7641	50.8227	117.204	18.0632	63.9026	26.8557	2.01929	134.592	0.950865	46.4172
51.8595	5.43229	116.111	60.6435	43.4214	86.1133	59.1449	56.5039	115.141	71.1116	95.0069	34.4826	69.13	25.7279	44.9076	32.1753	2.29258	80.117	51.1842	3.0789	20.8212	154.428	58.2016	71.6491	71.415	37.3555	72.0689	43.5999	13.1926	101.622	92.196	46.1292	609.629	81.5835	17.6268	58.3673	110.759	15.8285	64.5492	40.4237	11.0748	130.584	1.10453	47.4126
51.9594	4.68644	108.157	62.7861	45.4459	77.8215	53.4962	48.8315	104.978	67.5998	89.9993	39.8173	67.7328	22.2907	45.159	32.4059	1.98151	75.0633	47.3332	2.57583	17.7085	139.404	52.2347	78.5294	71.049	36.0091	80.0975	54.8815	14.5152	93.7453	90.8142	40.2643	593.447	78.3136	16.363	62.7522	102.251	13.7407	62.2859	44.581	14.5513	122.867	1.1319	45.5675
52.0594	4.03857	101.29	61.6998	43.7839	69.9412	89.4239	41.9321	101.812	63.0285	84.3109	40.7309	84.3421	19.229	44.1539	31.372	1.71261	73.3478	49.3424	2.15489	15.0154	123.805	70.0714	78.706	66.5124	33.379	91.9179	55.1894	14.9994	85.5844	88.4014	34.7559	654.139	89.0446	15.0862	62.3828	110.324	11.8498	58.4609	44.1769	15.0675	113.071	3.49223	42.2244
52.1593	3.47812	104.811	58.8291	40.51	62.5867	147.17	35.8794	102.442	58.0309	78.399	39.1275	88.6515	16.5347	42.3181	41.7331	1.48035	70.474	56.0095	1.8028	15.3878	108.954	119.888	75.4099	61.6349	33.805	94.326	51.3934	14.893	77.7297	85.3244	29.7587	686.056	96.8392	13.8533	59.2545	110.194	10.1715	53.9043	41.6879	14.1187	102.324	4.65147	44.5237
52.2592	2.99443	101.97	66.4576	36.677	55.8134	183.748	30.6388	98.965	52.9823	77.3471	36.2016	86.1568	14.1839	49.819	46.8749	1.27995	66.8358	57.188	1.50835	14.5829	115.912	142.96	70.4607	95.2099	32.271	91.4159	64.6548	21.1758	92.1476	81.8452	25.327	696.63	99.1073	12.691	57.9597	105.346	23.787	50.404	38.3661	12.5404	91.3897	5.05941	60.8476
52.3591	2.57742	96.433	68.3336	32.8042	49.6366	230.785	26.1341	92.9818	48.097	74.3569	32.6889	80.1621	12.1455	53.6366	48.4721	1.35493	65.7826	55.3569	1.2622	13.2424	111.545	149.744	64.8699	103.169	29.7333	92.5144	65.0069	24.873	96.0625	78.1474	21.4579	691.607	97.7085	11.6097	65.738	104.972	29.6276	46.3606	34.833	10.7847	97.9341	5.01491	66.9105
52.4591	2.21788	89.936	66.8941	29.1345	44.0463	283.022	22.2775	85.6159	43.4905	70.3267	29.0309	72.6219	10.3859	54.8428	47.7313	1.30207	63.5554	69.1991	1.05652	11.7211	102.449	146.931	59.188	101.924	26.7731	88.9606	63.9186	26.8978	92.6965	76.4602	18.1173	675.418	95.2844	10.6116	88.5132	100.211	31.0215	56.9033	31.3865	9.08314	98.2834	4.71389	66.9174
52.559	1.90766	102.108	63.6357	25.7687	39.0159	302.651	18.983	77.6412	39.2188	65.8126	25.4817	64.6641	8.87203	54.2367	45.5136	1.19469	60.5385	73.6767	0.884558	10.2075	91.8454	167.121	53.7036	95.1195	23.7342	87.4169	61.5532	27.502	108.353	74.0919	15.2566	651.462	90.9393	9.69471	97.6791	109.247	29.9839	60.5766	28.1595	7.54273	105.249	4.28263	63.5308
52.6589	1.63981	107.4	59.4694	22.7363	43.2166	320.088	31.4749	70.9638	35.303	80.3875	22.1775	56.9138	7.57295	52.4105	59.7449	1.0697	57.0242	72.9128	0.74078	8.79525	102.609	171.183	63.9676	86.4437	20.8108	86.3643	56.312	27.1125	118.618	71.2986	12.8218	622.336	85.4685	8.8545	98.4705	109.719	27.7198	60.1961	25.2022	6.20207	105.581	3.80035	71.3412
52.7588	1.9157	105.232	54.943	20.0317	48.9455	355.615	34.2107	63.9864	45.6217	86.4305	19.1815	49.6938	6.46012	49.7996	66.7187	8.26908	53.2325	69.3564	0.620548	7.52438	113.555	204.588	66.5198	77.5324	18.1042	81.8967	51.2455	26.0515	122.146	68.2582	10.7591	590.009	79.4232	8.08595	94.3354	105.238	26.9331	57.7296	22.5234	8.50232	101.638	3.33211	72.1021
52.8587	1.88665	99.8556	50.3781	30.1624	50.9454	390.082	32.7182	57.081	49.7475	87.3057	16.5132	43.1477	24.4074	46.7218	71.4552	10.998	59.0454	64.448	0.519922	6.40586	111.104	235.572	79.6883	69.0742	20.3195	75.7399	45.7296	24.5602	134.149	72.1789	9.01765	555.962	86.1159	7.38364	87.5168	98.1008	26.9958	59.1905	20.1127	8.93289	95.1038	8.82404	68.8748
52.9587	1.73618	93.2856	45.959	33.1277	50.5083	412.426	29.5983	50.4835	53.2823	85.1364	14.1662	53.202	33.0195	44.5644	71.895	11.5244	62.7685	59.0226	0.435675	15.551	108.992	242.736	83.0654	71.5553	33.0955	79.9074	40.4376	22.8166	143.395	73.7214	26.3572	521.292	95.3257	14.5846	79.4497	89.7426	25.4857	57.6082	17.9516	8.42981	87.1611	11.4837	63.5761
53.0586	1.54787	86.4635	41.7838	34.553	48.537	505.549	26.047	46.8996	71.9174	81.2556	12.1204	61.667	38.1663	41.9321	69.5552	11.0185	66.1167	53.5525	0.365059	33.4998	101.058	245.255	81.2361	86.0708	38.4308	78.6196	35.6037	22.778	153.22	73.6099	34.2735	487.596	98.5604	17.5959	71.0302	81.0435	23.2303	54.3607	33.2944	15.2277	78.626	12.3762	57.3851
53.1585	1.35822	79.8163	37.8992	59.2728	45.6567	547.8	22.5898	42.8212	79.7653	76.4941	10.3488	77.3963	39.003	39.0445	72.7842	10.0777	67.0363	48.2943	0.305773	40.2976	91.0572	235.746	76.7944	94.8413	39.3703	76.1252	31.2828	22.0848	158.59	72.3654	48.5374	454.423	97.808	18.4012	62.7979	72.525	24.4652	50.2991	38.6427	17.2879	89.4456	12.2082	51.0078
53.2584	1.18198	73.5254	34.3209	82.2156	49.6655	546.017	19.4362	41.5391	96.8011	84.8838	8.82219	81.6116	37.4204	36.0579	72.206	9.00057	66.1961	43.3772	0.25592	41.0943	80.7847	227.249	71.1933	92.6015	37.8288	90.4739	27.4588	20.9623	152.578	70.3603	53.503	422.231	94.4792	18.0756	55.0592	64.4793	23.7193	45.9397	39.0977	16.905	92.8758	11.4425	44.8491
53.3583	1.02411	87.5868	31.0464	136.851	56.965	568.049	16.6489	39.1421	111.656	87.1767	7.5116	79.4475	34.5876	33.0817	69.2003	7.93147	64.1146	40.1504	27.6065	39.2914	71.0516	212.26	65.234	85.9625	40.2027	94.3466	26.4775	19.5776	142.133	67.8709	54.9355	407.194	89.568	17.1996	47.9701	57.0543	26.1302	41.5888	37.2699	15.3772	91.423	10.3768	39.1253
53.4583	0.885223	90.1305	28.0625	187.031	66.5737	582.487	14.226	36.12	115.827	89.9285	6.38964	73.9925	31.2142	30.1901	64.7427	6.93527	61.1905	39.5994	37.0265	35.8621	62.1825	197.532	59.3459	77.9205	39.4111	92.2463	24.2365	18.0534	130.385	68.7659	54.0157	388.946	83.7679	16.0838	46.8159	54.3768	25.9096	37.4199	34.4834	13.4201	86.8898	9.1979	33.9354
53.5582	0.764258	87.4721	25.3513	199.567	75.7476	564.734	16.1469	32.8112	113.775	88.7736	20.0736	67.0745	27.7197	27.4314	70.2667	6.03663	57.7284	37.5941	38.0633	37.0663	54.2653	192.126	53.7482	82.2284	36.9097	86.9344	54.4292	16.478	118.704	68.2917	50.4053	368.712	77.5565	14.8926	45.3056	57.2022	33.0523	33.5245	31.3994	11.4119	90.9295	8.01872	29.3083
53.6581	0.659461	82.6241	48.8488	193.958	79.0377	536.325	15.7017	29.4437	108.271	102.301	30.1899	59.7493	24.3417	24.8352	74.8621	5.24017	53.9585	34.8915	38.322	35.2802	56.7365	180.471	48.5413	78.9282	33.5937	80.0835	61.8039	14.9135	107.659	66.8872	51.9212	347.412	78.515	16.0431	42.3085	70.1051	34.9376	29.9434	33.9576	9.53858	89.9448	6.904	27.2317
53.758	5.84236	77.011	80.1945	180.267	78.4788	498.435	14.3161	26.1659	101.017	114.147	34.274	57.1464	43.6058	22.4175	75.0869	14.3084	50.0525	31.9296	35.3577	32.1171	54.5623	226.186	43.7607	77.9018	33.321	73.2421	60.168	13.4022	97.4542	64.8683	49.7571	325.731	107.445	16.8125	38.5832	75.4875	50.2182	26.6871	44.4549	7.87883	85.7707	5.88724	24.6889
53.858	7.52893	71.295	120.839	163.617	75.4929	475.882	12.6491	23.0697	93.0495	117.56	34.7761	52.6637	53.7553	20.1844	72.4924	40.778	46.1362	28.9558	31.2602	33.5673	50.0967	242.176	39.4061	87.4393	31.4267	66.1605	56.3088	11.9717	88.1301	62.4638	45.7299	304.166	123.181	16.5319	34.6068	75.3171	58.1209	23.7482	48.8463	6.45376	79.7119	4.98217	22.0137
53.9579	7.66593	65.7734	215.82	146.55	71.0644	443.515	10.9939	20.2074	84.9816	115.943	53.8385	47.4192	56.5323	18.1355	68.1794	50.1379	42.3002	26.104	27.0092	32.1292	44.9047	341.107	48.7622	85.9725	39.4461	73.1693	96.358	10.6385	79.6583	59.8178	40.9067	283.077	158.38	16.245	30.6694	71.9571	58.974	21.1094	48.3279	5.25496	72.6806	4.19052	19.3998
54.0578	7.16079	60.5697	261.556	130.265	67.3876	407.448	34.7547	18.974	77.1653	111.438	61.6924	45.3192	55.1005	16.2654	62.9183	51.1401	38.6074	23.4411	23.0339	29.3429	39.7253	388.351	51.4999	80.0612	41.8193	86.0074	104.428	9.41119	71.9825	63.045	35.9283	281.366	205.692	15.4607	26.9386	66.9063	56.0499	18.7487	45.57	4.26033	65.3012	3.50703	16.9526
54.1577	6.43065	55.725	277.814	122.491	64.6685	379.106	41.8812	21.611	69.7897	105.384	62.8773	41.7454	51.424	14.5661	57.2395	48.2902	35.0997	20.995	19.4948	26.0634	34.8841	482.823	50.6987	72.6832	58.2593	92.6606	129.243	8.29253	65.0377	64.2525	36.032	278.079	289.765	14.4596	23.5027	61.1009	51.2956	16.6424	41.922	3.44277	57.9885	2.92278	19.3341
54.2576	5.66212	51.2426	276.833	118.875	60.7702	347.927	41.61	22.4856	62.9454	98.6123	60.2752	37.5778	46.703	13.0274	51.4991	43.879	31.8029	18.7711	16.4252	22.749	30.5034	515.177	48.1027	70.5209	64.3061	118.402	129.317	7.28128	58.7589	73.9287	34.2451	271.703	365.032	20.2525	20.3993	55.1125	45.8455	14.7666	38.0533	2.77534	51.0065	2.42721	19.6889
54.3576	4.93422	53.3894	266.154	110.401	56.2518	331.275	38.3122	23.6658	56.6631	91.6288	55.6927	33.3188	41.654	11.6386	45.9287	39.0454	28.7309	16.7629	13.8015	23.3574	26.6074	529.526	44.6908	72.8447	64.4177	127.325	120.181	6.37339	53.0844	79.398	31.3015	279.453	499.51	22.3387	17.635	49.2781	40.3394	13.0981	34.2846	2.23351	44.5119	2.00938	18.8901
54.4575	4.27641	54.0804	250.389	100.164	51.4862	308.249	34.0203	23.5269	50.939	84.7364	50.2418	29.2419	36.6888	10.388	40.6709	34.3327	25.8885	14.9573	11.5778	22.1568	23.1759	575.158	41.0039	69.306	61.1079	145.557	108.268	5.56309	47.9569	81.8917	27.8977	279.972	579.765	23.9269	15.1975	43.7848	35.1186	11.6156	30.7587	1.79526	38.5866	1.65882	17.4853
54.5574	3.69544	52.1158	232.329	89.6948	48.8817	282.907	29.6475	23.8663	45.7496	78.1096	44.589	25.4828	32.0302	9.26442	35.8061	29.9794	23.274	27.5466	9.70261	20.1311	24.1587	575.525	37.3337	63.5698	56.0783	154.25	96.1654	4.84356	43.3244	82.3096	24.4394	275.495	694.462	23.7732	13.0647	38.7257	36.8093	10.2992	27.5287	1.44192	33.2605	1.36588	15.8121
54.6573	3.18833	50.9176	213.634	79.7171	45.5762	257.458	25.5761	27.7817	41.0611	71.8415	39.1167	22.0973	27.7848	8.25676	31.3718	26.0701	20.8813	33.1449	8.12597	17.8243	34.7203	550.051	33.8299	57.282	50.3604	166.293	84.8501	4.20744	39.1391	84.3087	21.1503	268.191	795.63	22.7577	11.2093	34.1355	35.597	9.13101	24.6038	12.6108	28.5295	1.1219	14.0732
54.7573	2.74842	48.2501	195.264	70.5376	41.936	233.058	21.9407	29.2436	36.8352	65.9752	34.0295	19.0945	28.0601	7.35443	27.3765	22.6147	18.7007	34.7334	6.80283	15.5258	37.1618	510.969	30.5629	51.4309	44.5612	165.48	74.6293	3.64723	35.3581	84.3673	18.1424	258.058	874.234	21.3525	12.2732	30.0141	32.9186	13.1879	21.9723	16.9823	26.4878	0.91931	12.3856
54.8572	2.36802	45.0447	177.751	65.5259	38.9873	227.913	18.7632	29.0741	33.032	60.5235	29.4213	16.4586	39.3968	6.54744	23.8094	19.5879	16.7206	34.0918	5.69375	13.3796	42.6992	465.869	27.5589	47.4185	39.0207	157.586	65.5399	3.15557	31.9424	85.2957	15.4604	256.86	900.086	19.8085	12.3214	26.3409	29.6179	37.6664	19.6135	17.7358	41.3069	0.751528	13.1845
54.9571	2.03966	41.7359	161.362	65.9436	35.7985	215.354	20.689	33.4639	29.9695	55.4802	25.3198	14.1611	43.58	5.82652	20.6481	16.9509	14.9281	32.2759	4.76482	11.4474	42.4059	419.346	45.7039	42.8378	33.9133	146.127	57.5152	9.42108	28.8566	84.59	13.11	261.581	890.81	18.2563	20.9546	23.085	26.1769	50.0439	17.5034	16.6888	49.2035	0.612915	14.8134
55.057	1.75647	38.5202	151.594	64.1601	32.5686	208.279	21.3725	35.0151	27.0866	50.8293	21.714	12.1685	43.6013	9.72068	17.8632	14.6608	13.31	37.5359	3.98715	9.74602	49.5731	375.689	53.1161	38.3057	29.3127	136.436	50.4549	14.869	26.069	82.7646	11.075	260.239	858.913	16.761	25.0171	20.2103	22.8588	55.0388	15.618	14.8589	57.9384	0.498667	23.0673
55.1569	1.51235	38.9888	159.964	59.6646	29.4227	202.165	20.0176	34.6848	28.1429	48.4444	18.572	10.4462	41.3273	12.1232	15.422	12.6758	11.8524	38.7527	3.33626	12.1407	49.5591	334.015	54.6612	34.0733	25.233	124.935	44.6284	18.1774	23.5508	80.1966	9.32865	254.544	813.201	15.3533	27.1651	17.6797	20.5763	75.3672	13.9345	12.7977	79.5782	0.404717	26.523
55.2569	1.30204	37.5593	158.84	54.1705	33.6473	200.745	17.9269	33.1587	27.6672	52.3894	15.8519	8.96134	37.9074	13.4459	13.2907	10.9573	10.5424	39.6525	2.79153	12.5535	46.3698	329.715	53.1069	30.2257	21.6547	112.949	48.4967	19.919	21.2758	82.0858	7.83971	245.81	759.814	14.0447	27.1508	16.5069	18.1918	83.8485	12.4317	10.7892	90.35	0.327639	27.1152
55.3568	1.12092	37.7025	152.398	48.5282	46.2156	203.039	15.6931	30.9228	26.8843	53.0857	13.5082	7.68317	34.2999	13.9977	11.4363	9.4707	9.36699	38.4273	2.33562	11.9513	41.981	324.17	50.0172	26.7742	18.5406	101.233	49.7598	20.5329	19.2206	82.0796	6.57646	235.04	702.974	12.8371	25.8747	31.9623	15.8896	91.2908	11.0904	8.96554	93.7143	0.264569	26.0731
55.4567	0.965018	36.183	147.527	47.4782	52.6527	196.341	13.5714	28.3158	26.5431	51.8629	11.4962	19.6387	30.5139	15.1097	9.82751	8.18535	8.31428	36.1095	1.9541	10.8812	37.3437	306.539	46.2668	33.5904	15.8462	107.37	46.7042	20.3542	23.033	80.7761	5.50872	222.999	645.534	11.7277	34.1716	39.4763	13.7628	91.7997	9.89335	7.37608	92.1863	0.213101	24.168
55.5566	0.830882	40.2858	146.169	44.2763	54.9773	186.772	11.6583	25.5693	27.9933	59.9964	9.77357	24.9628	26.8284	18.0794	8.43509	13.5449	7.37298	47.572	1.63489	16.8628	32.8942	282.8	42.3364	34.3258	13.5247	132.472	50.9603	19.6361	23.4239	80.5011	4.60885	212.035	589.37	10.711	37.8988	42.0924	16.7865	88.3477	8.82509	6.02571	87.5748	0.171204	23.8894
55.6566	0.715564	50.7858	143.911	45.9734	54.61	173.696	9.97752	22.8372	27.7498	62.9034	8.30203	26.4564	23.3923	19.6336	7.23234	15.0987	6.53264	51.6994	1.36775	18.761	28.8136	262.085	38.482	32.51	11.5313	140.408	57.0533	18.5683	22.3682	79.0381	3.85218	205.504	568.946	9.78088	38.3057	49.5363	19.0448	82.7852	7.87181	4.89757	81.1638	0.13718	22.5229
55.7565	4.36977	53.2988	137.373	49.5514	52.5441	187.064	8.52121	20.2179	26.6822	62.6677	7.04722	40.5502	20.2744	20.1819	6.34699	14.8274	5.78362	51.6947	1.14414	18.5001	25.158	238.571	34.8329	56.2865	69.8832	138.485	55.2774	17.2915	20.7643	76.7862	3.2171	197.059	543.679	8.93066	36.7547	51.6762	19.1494	86.4031	7.02126	3.96614	73.849	0.109631	20.6163
55.8564	5.54051	52.173	129.349	61.0488	49.4677	190.871	7.26885	17.7701	25.059	63.3633	5.97894	54.443	17.4954	20.0297	5.54576	13.7466	5.117	49.4626	0.957041	17.179	21.9252	214.508	31.4469	62.6106	109.121	131.191	50.7001	15.9084	19.0153	74.0246	2.6849	187.386	511.435	8.15392	34.1331	50.6699	18.109	84.9491	6.26251	9.99499	91.6314	0.0874058	18.5037
55.9563	5.61266	49.4848	147.355	62.8804	45.8523	184.575	6.1964	15.525	23.1822	64.1827	5.0708	59.4965	15.0489	19.4037	8.74306	12.3688	4.52456	46.1262	1.93416	15.4139	31.8181	198.29	28.3428	68.2056	125.117	121.252	45.405	14.4928	17.2969	70.9528	2.23952	177	490.647	7.44465	50.0273	67.8644	16.5225	80.6599	6.76818	18.8323	99.4496	0.0695399	16.3826
56.0562	5.23127	46.2183	162.168	60.132	42.0161	188.347	6.93707	13.4952	21.2329	62.692	4.29983	60.0649	12.9137	18.4705	10.4808	10.9455	3.99858	42.3383	2.19448	13.541	34.1498	180.188	25.5181	85.7114	127.418	112.172	40.2184	13.0961	15.6805	75.4637	1.86737	186.66	462.861	6.79711	57.8403	74.8247	14.7378	74.9338	12.0589	21.5868	109.184	0.0552243	21.5549
56.1562	4.69261	42.8331	164.602	55.4203	38.1686	182.142	6.71099	19.0345	19.3168	59.8973	27.119	57.1185	11.0616	17.352	11.2163	20.6931	3.53203	38.4704	2.12905	11.7347	32.9876	181.959	22.9594	87.635	122.022	112.012	36.5916	11.7535	17.026	85.1787	1.55698	197.789	431.323	6.20597	59.7017	75.5915	12.9504	68.6246	13.8732	21.1957	111.141	0.0437954	23.3605
56.2561	4.12925	39.5375	159.958	50.0692	34.4432	171.015	6.104	21.8707	25.5783	56.4264	38.4594	52.4538	9.46202	16.1362	11.2806	23.7736	3.11853	34.7261	1.93052	22.1171	30.3546	174.849	61.4528	95.7457	112.65	106.885	32.6497	10.487	27.5383	90.5049	1.29866	202.224	402.187	5.66628	58.5046	72.759	11.2639	62.2413	13.9881	19.3225	108.022	0.0347297	23.1883
56.356	3.59717	44.3289	157.336	44.7282	44.7821	157.812	5.38655	22.8633	28.1524	52.6672	42.7985	47.1236	8.08494	14.8856	10.9098	23.6339	31.954	34.2617	1.69142	26.1522	27.2403	175.23	82.8176	93.178	101.569	104.654	31.8309	9.31011	30.4878	98.0404	9.60134	205.959	380.25	5.17353	55.0742	67.977	9.72713	56.076	13.3126	16.8851	117.026	31.1569	21.9417
56.4559	3.11695	44.5876	152.442	39.6971	55.2337	144.101	32.5835	22.6342	28.5376	48.8546	43.0012	41.7264	9.71723	13.6438	10.272	22.0439	60.5247	32.5336	1.45424	26.4814	34.8143	179.28	90.2971	86.3681	90.1221	98.7114	40.5392	8.22907	30.1311	101.651	16.4038	205.507	368.322	4.72369	50.5	69.307	8.35772	50.2859	12.3075	14.3698	118.204	63.4448	29.8276
56.5559	14.8552	42.8305	193.497	35.0972	60.0243	130.721	43.793	21.6292	27.6668	46.7232	40.8828	36.5854	10.1075	12.4404	9.48536	19.8994	79.6331	30.1989	1.23687	24.9405	35.9282	173.591	90.2772	78.2306	84.2997	146.775	40.9064	7.24553	28.4147	138.409	19.1611	201.447	421.218	4.31329	45.4714	67.0711	12.8066	44.9451	11.2027	12.0169	114.306	113.697	32.7343
56.6558	31.3375	40.2553	209.601	30.96	61.0571	118.093	45.0573	20.1641	26.1172	52.6007	37.5777	31.8595	9.79285	11.2944	8.63178	17.6422	91.5376	27.6378	1.04517	37.3543	58.7497	162.598	86.3817	76.8815	76.6651	196.894	38.1448	6.35779	26.2209	178.577	45.4773	194.859	553.527	3.93937	40.4123	62.8788	14.4272	40.0775	10.1093	9.92958	107.301	136.22	32.7041
56.7557	35.7656	37.4263	211.03	27.2738	59.6677	106.404	42.1283	43.5512	24.2417	54.4168	33.7814	27.6112	9.10623	10.2176	11.4728	15.4797	98.0168	41.054	0.879635	41.1424	65.0701	149.07	80.6505	71.5799	68.4278	215.781	34.4149	5.56185	23.9421	203.322	57.1777	186.567	706.535	3.59925	35.5715	59.8234	14.459	35.6772	9.07837	8.13578	98.7272	141.634	34.6735
56.8556	34.9532	36.8752	204.121	30.99	56.7861	95.7099	37.6962	78.3576	31.3565	53.8054	29.9078	23.8479	8.25061	9.2161	16.6493	17.1692	100.466	60.6042	0.738435	40.3833	63.6862	175.18	74.2171	64.9765	60.2884	216.529	30.5889	4.85224	21.7465	217.083	80.2384	177.194	785.736	68.8341	31.0842	55.9111	14.6197	31.7219	8.12994	6.62575	89.3308	136.958	37.3655
56.9555	43.0152	35.0835	192.756	45.9775	53.053	85.9975	32.9842	97.7412	79.0758	60.0459	26.1921	26.1368	13.8442	8.29211	19.3734	20.1401	99.9732	68.5293	5.8251	37.4043	58.9836	182.258	67.6976	58.2442	52.6291	207.205	26.998	4.22272	51.552	223.076	88.1665	167.212	814.542	102.438	27.0129	51.2371	19.5277	28.1808	7.26909	5.37206	79.7762	126.763	39.8689
57.0555	43.1542	32.8182	179.291	50.2882	48.9041	77.217	28.5177	106.486	154.552	68.6964	22.7578	141.721	16.2018	7.44526	20.4218	20.1856	113.552	69.8459	7.52138	33.5097	62.6988	178.162	61.4143	51.8744	45.6365	192.724	24.3824	3.66663	61.2945	223.653	92.2577	156.971	809.674	115.136	34.5742	46.3274	21.0063	25.0194	6.49357	4.34138	70.4961	113.969	39.2514
57.1554	40.0516	55.5804	165.132	53.9912	44.6296	76.5489	24.4943	108.066	191.451	71.6396	19.659	223.577	16.6523	6.67324	20.3537	18.9025	120.738	67.543	7.63923	29.4091	60.315	167.873	55.5236	46.0472	39.3788	176.042	21.6817	3.17721	62.1667	220.512	105.49	146.73	783.003	163.937	37.375	41.495	20.5863	22.2027	5.79793	3.49979	61.7578	100.389	36.917
57.2553	36.6029	63.3167	151.1	54.2322	40.4183	97.3577	20.9614	104.985	205.068	122.097	16.9084	329.707	20.2607	5.9725	19.5685	17.1001	123.186	63.3883	7.07617	25.4696	82.2042	154.509	50.0895	40.8032	33.8553	158.89	19.1411	2.74784	69.7812	214.871	106.617	136.674	742.9	181.778	37.2653	36.9167	19.1862	19.6966	5.17546	2.81636	53.7116	87.1057	33.7393
57.3552	32.5168	105.829	137.653	51.242	36.3879	134.69	17.9011	99.0283	204.962	198.188	14.4952	431.743	21.1878	5.33875	26.1959	15.179	122.185	58.4143	6.26861	21.8641	87.7544	139.987	45.1254	36.1233	29.0271	142.251	16.8405	2.37225	87.6904	207.601	101.092	126.935	695.208	186.343	35.4614	32.6831	17.3476	17.4694	4.61923	2.26357	46.4268	74.7206	30.2501
57.4552	28.4698	120.194	125.027	46.9263	32.6075	148.265	15.2697	91.4498	197.079	260.433	12.3955	462.893	20.5885	4.76729	30.1175	13.328	118.737	53.2132	5.42182	18.6574	86.5904	125.453	40.618	40.1746	24.8363	126.643	14.7924	2.04457	90.5937	199.319	92.2678	117.601	643.955	181.261	50.6347	28.8313	33.4679	15.4914	4.12256	1.81729	39.9182	63.5297	26.7631
57.5551	30.1137	121.502	113.328	42.2436	29.1127	150.284	13.0166	83.1171	218.152	296.134	10.5795	454.488	26.3922	4.2533	31.5408	11.6285	113.613	48.1137	4.62628	26.9667	81.6447	113.672	36.5408	39.3639	21.2176	112.309	12.9837	5.02325	87.0906	190.475	82.1556	108.73	591.872	174.5	61.3774	25.366	40.0795	13.7356	3.67922	1.45756	34.1647	53.6369	23.4537
57.655	37.9346	116.981	102.578	37.6589	25.9165	154.235	11.0917	74.616	221.774	368.942	9.01606	425.406	37.3263	3.79192	32.5499	10.1072	107.404	43.2887	3.91635	29.3757	74.2132	111.752	32.8616	36.5996	18.1048	99.3231	11.3923	6.92267	81.0992	181.391	71.9251	100.353	565.491	164.596	64.7845	22.273	41.2831	12.1778	3.28358	1.16833	29.123	45.03	20.4111
57.7549	38.3471	110.07	92.7581	33.3821	23.0172	149.602	9.44941	66.3291	215.363	423.56	13.249	386.853	41.3965	8.11297	32.3494	8.76516	100.556	38.8196	3.29978	28.6858	66.1596	105.671	29.5465	33.2006	16.6309	87.6679	9.9945	8.02482	79.542	172.293	62.2189	106.068	535.849	153.162	63.7493	19.528	39.5573	10.7959	2.9306	0.936208	25.4151	37.6317	19.0959
57.8548	35.7081	102.392	83.8218	29.4926	30.88	140.704	19.7661	68.4715	203.507	510.757	14.9257	345.325	41.4701	10.8485	31.04	7.5911	93.4042	34.7354	2.77238	30.5784	58.3479	97.4879	26.5623	29.7499	14.9448	77.2731	8.76775	8.54692	74.7545	163.331	58.6848	118.023	500.991	141.713	60.1686	23.4923	36.3806	9.5706	2.61581	0.750046	22.0321	31.3313	18.6232
57.9548	32.0178	100.768	91.0745	26.0052	34.8406	132.142	22.5022	67.2531	189.017	546	15.0874	304.456	39.3369	12.4314	29.0654	6.56901	86.1943	31.035	2.32519	32.8274	51.1452	88.4703	23.8778	29.9842	13.2295	69.2339	7.69147	8.65534	68.8695	154.597	70.7805	124.505	470.091	130.413	55.2687	24.7572	32.6184	8.48432	2.33514	0.600957	18.991	39.6658	17.4146
58.0547	28.1689	100.74	91.839	23.7127	36.187	121.958	21.9062	63.9227	173.586	549.815	17.6853	266.149	36.0987	13.4136	26.7352	5.68162	79.1041	27.6997	1.94806	31.8357	45.7872	79.3789	21.4638	38.2393	11.5879	61.6693	6.74722	14.6585	62.8332	146.155	73.2864	126.92	449.404	119.633	64.0864	24.4129	28.7618	15.534	2.08465	0.481762	26.7051	42.2591	22.2116
58.1546	24.5372	96.4988	96.4742	25.7177	35.8257	111.373	19.9833	69.0084	158.21	535.16	32.6704	231.284	32.4207	33.0512	24.2615	4.91216	72.2579	24.7041	1.63109	47.3594	56.5216	70.6506	19.2936	39.2796	10.0729	54.7077	5.91859	18.3546	57.0478	138.045	70.4306	126.357	422.885	109.538	71.2279	23.1569	25.0759	19.3546	1.86033	0.386482	30.61	41.4238	23.7737
58.2545	21.2599	90.5722	103.104	25.1747	34.3907	101.876	17.6612	69.6602	143.452	510.171	39.3458	200.143	28.6929	45.5827	21.7856	17.466	65.7397	22.02	1.73274	52.0553	57.6391	62.5183	17.343	39.8031	8.70716	48.3931	5.1913	20.3572	51.6681	130.319	74.1657	126.161	393.331	100.182	72.0722	21.4304	21.6913	20.7367	3.46516	0.88882	31.9135	38.672	35.5061
58.3544	18.3671	84.1487	103.078	23.4832	32.3218	110.282	17.1109	74.1851	129.608	482.595	41.0326	172.678	25.1327	52.9415	19.3985	22.0251	59.602	19.6184	1.6369	51.0468	54.4313	71.1151	15.5899	37.5614	7.49536	42.7206	4.55297	21.1374	61.884	134.979	78.5804	123.728	380.518	91.5641	69.2003	19.5078	18.6597	20.6766	7.18476	1.06001	31.4942	34.9738	40.2805
58.4544	15.8427	77.7751	99.2935	21.3568	29.92	109.871	15.5742	74.2801	116.811	460.117	39.8448	185.85	21.8515	63.4642	17.1552	29.5607	53.874	17.4779	1.46477	53.688	49.5165	72.8461	14.0145	53.2142	6.43209	37.6587	13.9117	32.8671	62.923	137.124	76.459	119.723	373.566	83.654	64.2927	17.5557	15.9883	25.8089	8.52486	1.05748	46.3351	30.9372	43.5086
58.5543	13.6532	71.691	96.8353	32.3297	27.3882	104.892	13.7487	71.5263	114.549	443.872	86.4719	194.983	18.8957	68.9871	23.1831	40.236	55.1483	15.5694	1.27403	51.5493	44.1623	84.2391	12.5989	56.3832	5.50657	33.1626	16.4071	47.671	60.0824	136.444	70.9041	114.657	358.193	76.4092	58.4257	15.6712	13.6603	63.9446	28.6545	0.971038	54.0463	26.9283	43.1129
58.6542	11.7606	65.9903	92.9874	35.5611	24.8602	97.7541	18.7885	67.0472	114.008	433.604	108.031	201.646	16.2744	70.9562	26.2139	42.4724	63.1752	13.8709	1.09073	47.1638	38.9577	91.3925	11.3269	54.2133	4.70567	29.1821	16.1726	80.2188	55.7723	133.814	63.8011	108.918	337.779	72.528	52.2725	13.9074	18.621	83.0132	54.4702	0.850657	56.8729	27.6655	40.7069
58.7541	10.1275	60.6985	87.4143	35.0231	22.4212	102.844	19.426	70.4137	109.35	436.305	114.466	202.583	13.9748	70.4502	27.2069	85.2221	67.5116	12.3378	0.925316	50.3958	34.1534	104.929	10.1839	67.7327	4.01567	25.6663	52.5216	119.652	72.8026	129.896	56.2648	102.797	314.673	72.7095	46.2395	12.2895	36.5216	90.4676	63.5456	0.723195	56.4498	26.5682	43.8252
58.8541	8.71989	69.7035	81.071	53.0985	20.1218	109.035	18.2011	73.5843	102.537	441.368	112.118	192.122	11.9735	68.2694	28.3206	102.724	69.1081	10.9773	0.78086	48.7637	38.1976	123.497	9.1569	69.129	3.42319	22.5662	96.2601	143.247	89.8758	125.158	48.9263	96.5132	290.483	70.2926	40.5583	10.8257	43.9003	91.017	65.8332	0.602245	58.8441	25.2099	43.3519
58.954	7.50714	70.7611	82.9046	58.4304	17.9889	108.86	16.303	72.8326	94.7608	430.775	106.06	183.424	10.2418	65.0029	28.0026	104.019	68.7069	9.77277	0.656839	44.8099	37.5328	128.579	8.23392	65.4428	2.91574	19.8359	138.347	155.268	92.3169	119.925	42.1177	90.2257	266.288	66.3121	35.3477	9.51398	45.2913	87.6193	63.8002	0.493979	81.8477	23.048	40.8903
59.0539	6.46267	68.2585	81.8043	76.9883	16.0333	104.049	14.2728	69.5909	86.7362	411.36	100.893	168.852	8.74984	61.0811	26.7754	113.553	66.884	8.70193	0.551433	39.9524	34.8278	125.741	7.40426	89.9966	2.48195	17.4335	144.2	158.986	88.5313	114.438	35.9887	84.0504	242.794	61.7099	30.6551	8.34668	65.2637	115.302	70.1958	0.400444	93.4059	20.5449	37.4394
59.1538	5.56334	64.2861	78.192	81.9664	14.2558	97.0336	12.3437	64.8732	78.8771	387.389	116.491	151.931	7.46844	56.8144	25.0076	110.539	64.0836	7.74916	0.462283	34.9565	31.3941	126.311	6.65832	94.5632	2.11169	15.3207	144.707	156.888	82.3472	108.856	35.1932	78.0686	220.437	56.9798	26.4839	9.5249	78.5581	133.401	69.4887	0.321542	97.1551	17.9844	39.8456
59.2537	4.7891	59.8302	73.2935	81.1988	12.6504	89.1768	10.6039	59.387	71.4119	361.491	132.273	134.671	6.3704	52.4236	22.956	115.682	60.6455	6.89938	0.387077	30.2737	27.8587	139.216	5.98743	90.6094	1.79605	13.4636	134.642	150.856	85.2933	103.301	32.734	72.3351	199.47	55.5445	22.8121	9.79089	92.2677	138.25	65.5401	0.255959	95.7389	15.5321	51.7088
59.3537	4.12266	74.0049	67.8477	76.199	11.2072	81.2225	9.07532	53.6151	64.4547	350.462	134.221	122.777	6.2077	48.0627	20.7967	110.541	67.6287	6.1416	0.323781	25.9879	24.5053	140.367	5.38386	87.582	1.52721	11.8316	121.358	142.296	87.1263	97.8479	30.2723	66.8851	180.018	52.6354	27.9269	22.632	101.201	135.371	60.9047	0.202098	91.0596	13.2767	55.7355
59.4536	3.54914	77.1687	81.2734	69.5253	9.91465	73.5623	11.7344	47.8785	58.0508	333.257	128.341	110.066	8.80801	43.8357	18.6471	101.072	74.5464	5.46903	7.29754	30.5591	21.4479	147.883	4.84073	83.3446	1.2984	10.3974	107.818	132.251	83.3575	95.8691	27.1903	61.7383	181.587	49.1071	34.358	33.8569	121.503	128.217	85.7585	0.158406	84.4678	11.2572	60.125
59.5535	3.05568	75.3289	85.8824	65.6559	9.53679	66.3873	11.9312	42.3816	52.2048	312.974	118.393	97.3199	10.64	39.8103	16.5827	90.2518	77.8341	4.87045	9.67848	41.3186	18.7178	145.572	4.35191	76.4523	1.10379	9.13716	95.1418	121.48	89.7073	92.9967	23.9483	56.9035	197.153	53.0494	36.5091	38.8534	125.288	118.926	92.7638	0.123171	76.9068	9.48196	59.538
59.6534	2.63107	71.3528	85.3453	60.1088	17.3682	59.776	11.0987	37.2465	46.8978	291.517	106.688	97.8622	11.0913	36.0274	14.649	79.5186	78.4485	4.33967	9.91479	44.0257	17.5305	137.757	9.42139	68.8915	0.938341	8.02951	83.6853	110.523	87.687	89.5538	20.806	52.3813	201.575	55.9263	52.9256	40.0473	120.121	108.798	91.1636	0.0947637	69.0208	43.4753	56.1928
59.7534	2.26561	66.5985	89.5283	54.1019	21.7619	53.745	9.906	32.5382	42.0985	285.881	94.6102	95.5903	10.758	32.5086	16.8714	78.519	77.1348	3.86068	9.21996	51.8887	15.8795	127.151	11.6362	64.0319	4.44496	7.05575	85.5542	99.7616	92.0482	85.777	17.8989	48.1664	198.607	55.1505	65.2729	39.0001	110.513	98.6076	85.6736	0.0719572	70.3372	60.5409	51.4717
59.8533	1.95067	67.1113	93.8887	48.2256	23.8233	48.2778	8.6562	28.2827	37.77	273.81	82.9506	89.2041	15.7406	29.2617	17.6858	72.9946	74.4696	3.43755	8.18485	52.4999	40.0056	115.425	12.2798	58.0761	8.93615	6.19947	80.1876	89.4483	89.077	81.8343	20.481	49.8667	201.221	66.6109	74.8898	36.7078	99.1069	88.7975	85.8793	0.0538243	101.45	67.9263	52.5563
59.9532	1.67841	70.7286	92.916	42.7461	24.3332	43.3412	24.0898	24.4795	33.8733	258.351	75.6205	80.9653	18.8282	26.2851	17.5654	69.0986	70.8961	3.0614	7.08797	63.766	51.4343	115.671	12.0835	52.0367	10.9529	6.27038	72.5096	79.7451	83.2038	77.8377	39.2026	50.188	198.047	69.6893	78.916	33.798	87.4018	79.6033	81.4983	0.0394484	117.447	68.4174	56.9567
60.0531	1.44172	69.3599	88.9677	40.4732	23.8403	45.6761	32.2431	42.2718	30.37	243.199	69.5452	72.1825	19.5433	56.1	16.8483	89.5822	66.7518	2.72635	6.05267	89.8795	53.1852	121.762	11.4615	46.3358	11.4952	17.4123	93.2503	70.7454	76.4262	73.8555	53.3499	49.5091	190.231	68.4703	77.5826	31.5146	76.2084	71.1338	80.7718	0.0282491	123.101	71.3834	56.5364
60.153	1.75281	65.8431	84.5856	37.1053	22.7274	74.2897	33.1329	72.8835	27.2233	243.574	62.5409	63.5842	18.9129	74.9718	15.7736	93.0796	63.1522	2.42771	17.8083	97.1204	50.5431	119.803	10.6463	51.0248	11.1934	22.7969	94.3584	62.4925	69.6242	69.9437	57.9756	48.1214	179.617	65.1586	91.5762	28.8349	65.9264	63.4215	76.2266	0.0196742	127.216	69.1571	53.4367
60.253	1.74883	61.5236	90.3203	33.4228	21.2589	85.9486	30.9626	89.7795	24.3992	236.312	55.3821	55.5496	17.5731	85.8889	14.5079	112.124	59.1623	2.16158	21.3801	94.4793	46.1275	113.34	9.76643	153.872	14.5324	24.7532	88.085	54.9944	63.1658	66.1407	57.1547	46.2477	167.486	60.9353	95.4713	26.0431	96.1163	56.4537	70.1553	0.013275	172.196	74.3806	48.9929
60.3529	1.61855	57.0302	90.2564	29.8052	19.6149	88.2843	32.1814	97.2272	21.8662	224.814	48.509	48.2509	15.9118	91.0967	13.1653	121.713	54.9823	1.92461	87.0138	93.2296	41.2113	104.594	8.8911	245.505	15.6188	24.7244	79.5101	48.2343	57.1864	62.4727	53.4178	44.0572	159.972	73.5267	93.288	23.308	112.743	50.1927	63.6958	0.00862908	194.317	73.2863	44.0214
60.4528	1.44748	52.6485	86.9204	26.4245	17.9156	85.6701	34.5509	98.325	19.5953	223.327	42.153	41.7402	14.1599	92.2751	11.8217	118.197	50.7596	11.6148	107.954	104.637	36.3894	94.9369	8.05598	268.114	40.6292	23.5986	100.873	42.1794	51.7177	58.9563	65.3995	41.6775	150.431	103.053	87.6574	20.7239	120.667	44.5886	58.5609	0.00549434	200.881	68.6376	39.0061
60.5527	1.27274	55.9775	81.8583	23.347	16.239	80.5954	32.8815	95.3027	17.5599	215.6	36.416	36.0027	12.4495	95.3805	12.0157	157.8	46.6011	16.3376	108.202	115.308	31.919	85.1907	7.27777	260.881	52.3386	21.9167	101.672	36.7861	46.7463	55.6069	68.1534	39.2042	149.392	113.692	80.277	18.339	129.275	39.5858	96.72	1.99193	197.19	62.2101	34.2204
60.6527	1.10931	61.8497	76.0065	20.5861	14.6336	85.9605	29.6761	96.1409	15.736	213.897	31.3229	30.9888	10.8516	116.984	11.7022	165.553	42.5817	18.1788	99.6288	140.763	27.8914	75.8284	6.56266	241.797	56.0765	20.0026	132.31	32.0053	42.2408	52.4298	65.7284	36.7085	156.306	114.617	73.3711	16.172	126.431	39.623	109.297	2.78926	202.923	56.7326	29.8057
60.7526	0.962322	61.8512	69.9221	18.1297	13.1277	85.0233	26.0836	97.8852	14.1016	208.74	26.8538	26.633	9.39977	136.936	11.0739	158.372	43.1033	18.3873	87.9903	158.622	24.3183	67.103	5.91115	225.333	55.2086	18.0462	134.332	27.7853	38.1642	64.2124	60.6253	34.2431	156.274	110.551	65.9131	14.2245	117.691	38.0288	109.407	2.95113	198.617	50.4836	25.8225
60.8525	0.832701	59.2556	71.1582	15.9547	11.7354	82.4581	22.6066	95.2977	12.6369	199.317	22.9651	22.8645	8.10494	146.976	10.2664	144.888	42.5141	17.7066	75.9817	157.318	24.597	59.1301	5.32071	207.03	51.8383	16.1539	125.566	24.0738	34.4789	79.2431	54.359	33.5104	159.798	104.159	58.4809	12.4877	106.332	35.5725	103.756	8.24997	202.545	44.1356	22.2826
60.9524	0.719545	55.6203	69.2528	17.0309	10.461	77.5483	19.4433	90.0257	11.3242	187.693	19.602	19.6139	6.96462	165.826	9.37339	129.42	45.6163	16.5759	64.7787	148.679	23.1404	62.9223	4.78741	227.551	47.2599	14.3814	113.408	20.8204	31.1492	90.4339	55.5506	32.3757	157.456	96.8602	51.4106	10.9475	94.2388	32.7263	110.62	10.1435	197.094	38.0792	20.6823
61.0523	0.621211	51.6776	68.253	16.5545	9.30217	71.6322	16.6516	83.2289	10.1476	175.14	16.7066	21.975	5.96874	174.361	8.45809	114.051	46.8185	15.2515	54.8169	134.796	21.0099	62.2779	4.30673	236.734	47.7985	12.7534	100.85	17.9768	28.1416	96.6859	69.9419	30.9712	154.492	89.3988	44.8819	9.58703	82.4486	44.2301	108.024	10.2484	205.699	32.5222	18.7377
61.1523	0.535861	47.7645	65.1914	15.3863	8.25216	71.1846	14.2266	84.7504	11.1762	162.431	14.2222	24.8181	5.10309	175.639	7.56196	99.7206	46.6332	13.8797	46.182	126.322	18.7181	59.1314	3.87396	252.297	57.7719	14.4996	89.0335	15.4979	39.8666	99.4462	73.7452	29.3983	148.077	85.136	61.4578	8.38888	71.4936	51.046	109.437	9.48436	210.059	31.2066	24.295
61.2522	0.46187	44.0288	61.6474	22.7275	10.1557	67.8648	17.5432	82.5158	11.3329	150.021	19.8359	24.994	4.35224	171.936	6.71084	86.7861	45.4582	12.5417	38.804	113.96	16.5022	54.6978	3.48458	243.138	60.2651	14.8136	78.3291	13.3421	66.3814	99.7656	71.5691	29.1831	139.599	79.6498	68.2669	7.33587	62.3022	73.6532	104.386	8.36332	204.59	32.4523	32.5366
61.3521	0.397764	40.5282	57.3913	24.826	11.0203	63.1948	17.5661	77.9537	10.9894	138.166	21.9421	23.7355	12.1136	164.931	5.9196	83.8241	43.6006	11.2795	32.5524	100.456	14.462	49.7279	3.13429	224.355	58.4894	14.3213	70.5555	11.4713	73.9792	113.814	68.2271	28.4975	130.024	73.7708	73.6191	8.75384	53.8753	83.5	96.6132	10.046	193.021	31.3849	35.5057
61.452	0.342227	37.2786	52.8896	24.3774	11.1958	58.0249	16.2305	75.8824	10.3757	129.06	26.3327	30.2879	15.7489	155.857	5.1955	77.0677	41.2955	10.1126	27.9173	113.987	20.489	44.6737	2.81909	202.765	54.4452	13.4043	62.6643	9.8509	73.2961	121.654	62.4811	27.4805	143.916	67.9283	77.9527	9.19103	46.3357	85.6925	87.9894	10.0575	195.804	39.1323	35.3702
61.552	0.294215	34.2764	58.4067	24.2144	16.4421	52.8195	14.4375	71.6766	9.63242	136.457	37.6573	32.1494	16.9203	148.676	4.54069	69.0282	38.721	9.04737	23.7057	115.523	21.8385	39.797	2.53536	181.352	49.3576	14.5648	55.2883	8.44956	69.1964	127.302	64.279	26.2388	157.21	62.3348	76.8434	9.04464	39.6972	83.4447	94.9985	16.3056	212.132	41.4198	35.022
61.6519	0.252801	31.5095	62.3486	29.1523	19.2226	47.8223	21.9437	66.2594	8.84347	142.09	59.7384	31.4044	16.6721	139.906	3.95405	60.9265	39.4315	8.08295	20.0122	108.851	21.0326	35.2388	2.27985	161.333	57.449	14.5515	58.4099	7.23905	63.886	131.703	61.5568	24.8547	161.31	57.0865	84.3013	8.56852	33.9153	78.7645	93.2831	18.0159	214.271	55.2751	33.0525
61.7518	0.217242	28.9627	93.3433	29.7713	20.3459	43.1525	23.3555	60.2694	23.8933	141.017	68.9726	29.3071	23.6906	130.28	8.33949	63.4215	39.0573	7.21445	16.8353	98.5139	19.3252	53.4262	2.04969	143.124	58.9179	13.8899	75.4812	6.19553	76.75	132.636	56.5321	23.3914	159.301	52.2177	84.72	7.92324	28.9169	72.8921	87.6289	17.407	210.588	60.3084	30.2747
61.8517	0.186794	30.1932	116.895	28.3552	20.3799	51.56	22.1487	54.1388	31.9737	136.059	70.5504	50.2987	26.3112	131.274	13.6587	63.8308	40.874	15.4449	14.1332	93.6888	17.3285	69.0425	20.2866	126.786	56.6462	12.8996	76.4823	5.29673	80.9372	131.178	50.544	21.8971	153.468	52.7435	81.0092	20.106	24.6186	66.5812	86.1173	15.7305	234.265	59.8793	27.1847
61.9516	0.835982	45.9669	125.918	27.6196	19.7208	53.7031	19.9556	57.2332	35.3346	143.381	67.769	58.7916	26.3732	128.532	16.5816	60.3418	41.2606	19.2156	11.8499	95.0821	35.7146	74.8709	35.1293	115.017	52.424	11.772	71.9717	4.52271	78.4728	128.097	50.5451	20.408	155.827	50.9227	75.0604	26.2495	41.0004	60.2783	80.9303	13.6734	252.128	56.347	24.0764
62.0516	4.7622	51.0152	213.778	25.6993	18.6429	66.4474	17.5242	57.0517	35.8909	143.254	62.6967	69.1735	25.0236	125.01	24.2293	54.8633	40.6157	20.4196	24.0203	89.7313	41.5526	74.8547	43.7789	103.067	47.3437	10.6192	65.1933	3.85833	73.3634	123.947	56.6523	18.9516	153.108	54.4695	68.0827	28.6498	52.7602	54.2366	105.963	11.5967	284.902	51.2323	21.1153
62.1515	8.62393	51.107	278.253	23.3402	17.3343	70.2005	15.1808	54.7732	34.8357	138.78	74.3138	70.977	22.9678	119.352	28.2642	58.6863	39.2474	20.1879	27.2711	89.0688	41.4658	71.5047	53.9099	91.7804	52.053	9.5041	80.9368	3.28769	67.4168	126.424	56.7135	17.5479	146.893	54.0854	60.8299	28.7914	55.9609	48.5896	111.998	9.67549	294.743	45.4926	18.3866
62.2514	9.56765	49.0022	304.481	20.9128	15.9222	83.0295	13.0531	51.2344	32.907	131.906	81.7941	68.1	20.6305	112.383	29.8283	56.628	37.3912	19.1922	33.142	93.8474	38.764	66.4021	56.8265	97.2475	51.9332	8.45945	87.3313	2.79756	61.4302	126.129	53.4818	16.2111	138.58	56.0452	53.7552	27.6259	54.4509	43.3971	108.946	7.98155	289.463	39.7103	15.9262
62.3513	9.25213	46.0141	308.153	18.5926	14.4909	86.1034	12.1833	47.0203	30.5569	123.841	95.0071	63.9965	18.2606	106.922	29.7462	52.0377	35.2239	17.8277	32.9813	90.1894	35.0792	60.5274	55.8882	109.356	49.1483	7.499	83.5215	2.37486	55.7383	128.941	58.9453	14.9499	129.142	54.8082	47.1147	25.7583	50.5354	38.6748	117.93	6.53165	274.674	34.2212	16.7169
62.4513	8.44609	42.7606	298.955	16.4547	39.8352	83.9679	10.8922	52.7393	28.0576	115.327	97.456	61.1645	15.9967	116.854	28.6081	58.4988	40.0205	16.3231	30.2672	85.0829	31.1963	54.4744	52.9975	128.436	45.0347	12.1117	76.1859	2.01271	50.4656	128.821	58.5245	13.7681	119.244	52.0274	41.0377	23.5675	45.5717	34.4124	115.93	5.31426	264.304	29.2015	16.3127
62.5512	7.49904	39.5261	282.826	14.5236	99.6564	79.2142	9.52643	54.4138	25.5693	106.813	93.7643	56.3418	13.9099	144.983	26.8325	57.6481	43.9041	14.808	34.3504	77.0569	40.1088	48.59	53.1634	128.371	49.3379	14.1172	68.5354	1.70239	45.6422	126.705	54.9264	12.6651	116.446	48.5871	54.1731	74.861	40.3375	30.5853	161.804	4.30553	294.222	24.7262	15.2596
62.6511	6.56393	48.8889	263.373	12.7988	136.715	73.3036	19.6308	53.4272	23.1821	119.62	86.8337	50.7167	12.0301	160.389	34.4932	69.9389	45.6953	23.858	41.0947	68.0909	41.4747	43.0644	78.0808	120.421	57.6056	14.5885	77.5466	1.43663	43.5051	123.256	62.2942	13.4994	111.245	44.954	86.6836	141.971	35.26	27.162	174.549	3.47771	315.466	20.8086	26.3039
62.751	5.70215	60.9357	242.754	26.7646	155.68	67.0477	27.3365	60.2857	36.7172	128.793	78.4535	44.9671	10.3632	166.718	38.1622	96.3339	70.4085	27.7077	40.6662	61.9864	43.5273	37.9901	121.37	109.711	59.164	16.6462	75.4043	1.20837	40.3509	118.942	70.2083	17.5202	106.525	41.3684	106.837	174.46	30.5561	24.1081	171.337	2.80141	316.697	17.4253	33.828
62.8509	33.8429	63.7071	222.232	40.732	162.508	60.8846	28.4175	62.4054	42.991	130.195	69.6985	39.462	31.5793	174.785	39.1303	102.072	91.1825	28.588	50.9364	74.7749	55.5147	33.3997	149.083	98.5254	58.9464	17.0327	74.413	1.0154	36.9364	114.093	74.1062	20.1031	100.359	47.7719	113.616	242.076	26.3192	21.3892	160.923	2.2526	305.019	14.5337	36.3297
62.9509	42.8426	62.2591	202.515	44.8693	161.392	55.0386	26.6868	71.6334	44.908	127.016	61.1887	34.3854	41.6171	176.8	38.3259	98.0799	104.019	27.8297	160.777	76.3407	57.2513	38.0369	160.899	89.3382	60.7312	16.4776	80.4266	0.853691	33.5908	111.637	79.0642	21.6012	102.62	49.0747	112.27	311.39	41.8972	18.9718	147.729	1.80924	285.507	12.0825	35.8908
63.0508	43.3767	59.0051	183.976	44.2187	155.263	67.9534	23.9303	117.065	44.2815	121.258	53.2579	29.8124	44.9683	173.569	36.4109	93.608	110.888	26.2207	194.606	97.8234	55.7101	38.9852	166.167	85.5811	58.5393	24.5308	76.965	0.716426	30.4477	108.193	77.2102	22.2901	101.117	47.785	106.243	346.427	47.7396	16.8249	133.937	1.44847	261.73	10.0179	33.8266
63.1507	40.4191	55.0889	166.779	41.3884	146.153	105.056	20.9625	216.912	42.2371	114.17	52.5971	25.756	44.4589	166.844	33.8516	85.5354	113.33	24.2227	193.386	165.627	52.0043	37.7864	183.045	78.7502	54.2622	27.8831	82.7147	0.599598	27.5526	104.102	71.7568	23.0052	97.2031	52.9335	97.7631	351.595	55.7074	14.9195	120.59	1.15416	236.149	8.2879	30.9565
63.2506	36.2537	51.4364	150.971	37.7108	135.454	119.797	18.1347	322.407	39.4668	106.524	97.5417	22.1951	48.2639	157.911	30.9711	76.3526	112.546	22.101	177.356	270.898	47.0251	35.416	183.891	79.3044	49.0553	28.4841	78.9926	0.500345	24.9114	99.6434	64.6589	45.2814	91.8324	53.4073	88.2476	339.343	56.7343	13.2295	108.142	0.918427	224.557	6.84418	27.7802
63.3505	32.7755	47.6616	146.004	33.8513	124.106	122.268	15.5812	377.939	36.3909	98.787	117.585	19.0918	47.8321	147.705	27.9891	67.2598	109.468	20.0041	156.311	336.585	41.8024	32.483	176.413	74.6376	43.6065	27.5353	72.0108	0.416696	22.5134	95.0144	87.0228	100.086	85.668	51.5336	78.5716	317.591	54.0309	11.731	96.7589	0.730315	208.268	5.64338	24.5932
63.4505	28.9573	43.991	144.763	30.128	112.73	118.251	13.3362	399.281	33.2589	91.2344	122.677	16.401	45.0877	136.897	25.0506	58.7951	104.816	18.0111	134.821	347.685	36.8074	29.36	164.956	68.1072	39.8461	25.771	65.5781	0.346571	20.3418	90.3546	102.212	154.882	79.165	48.5646	69.2535	291.312	50.2797	10.4026	86.4604	0.577372	189.603	4.64729	21.5615
63.5504	25.2801	46.0122	138.77	26.6809	101.72	111.033	35.0672	397.858	30.2147	84.0437	119.151	14.0761	41.2127	125.961	22.2472	62.878	99.1407	43.5757	114.865	330.836	32.2341	26.2679	151.934	61.2119	35.6797	23.6342	70.5619	0.287748	18.3776	91.1024	104.592	191.608	72.63	46.6171	60.5795	263.564	45.4184	9.22526	77.1993	0.457071	170.147	3.82277	57.5668
63.6503	22.6395	44.9749	130.311	23.5586	91.3144	102.464	73.7684	381.869	27.3365	84.2436	110.993	12.0727	36.9177	122.609	19.6329	77.7875	92.8599	55.4775	97.1623	301.129	28.141	25.5042	138.664	54.5918	32.8204	21.3872	67.416	0.238319	16.6022	96.4535	108.499	214.625	66.2637	50.8578	53.5412	236.173	40.2479	8.18168	68.9	0.357699	150.947	3.14141	121.573
63.7502	29.8394	42.6281	120.771	20.7655	81.6432	93.562	84.0621	357.132	24.662	87.7914	100.672	10.3494	32.6164	120.069	17.2353	79.5193	86.2861	59.5007	81.838	266.918	24.5234	23.9303	125.836	49.6923	29.5204	19.1803	80.7554	0.196926	14.998	98.5858	136.768	227.334	60.1919	63.8272	46.9319	210.173	35.2098	7.25662	70.2627	0.279425	140.459	2.57911	151.274
63.8502	30.5913	49.9966	115.073	29.4447	72.763	84.874	81.866	327.714	22.2048	87.167	89.6783	15.7439	28.5371	118.188	24.6306	75.1679	87.7318	59.1032	68.7544	232.664	21.3483	43.1658	113.79	51.9345	26.1493	17.0949	79.9953	0.162598	13.5488	98.7351	144.275	232.374	54.4877	67.7673	68.7934	197.047	30.5299	6.43649	82.3605	0.213843	144.585	22.2032	160.25
63.9501	28.6585	63.2734	107.649	40.1367	64.682	76.674	74.6933	296.404	19.9642	84.1247	78.8794	17.7732	24.7937	139.02	28.4885	68.3409	86.806	56.3399	57.6735	200.594	18.5729	52.2142	132.398	52.9261	22.9154	15.171	74.0444	0.134425	27.5983	97.2825	140.054	231.788	49.1882	67.6618	81.0711	191.609	26.3075	5.70923	83.6534	0.168042	147.423	32.217	157.161
64.05	25.7721	66.4907	99.521	56.8553	57.3778	69.084	66.0197	265.065	28.2826	79.7634	68.7506	17.8944	21.4315	160.438	30.7814	75.6298	84.2023	52.4203	54.1576	176.978	16.1525	67.2561	143.56	50.0678	19.9268	13.4232	70.0958	0.753157	32.0191	94.7292	129.696	227.155	44.3053	64.9369	121.927	180.178	22.5685	5.06414	80.7204	0.126271	155.886	72.5382	147.469
64.1499	28.2649	65.1228	99.3164	64.4107	52.46	69.0146	57.3919	234.895	31.9198	74.7655	59.5225	16.9888	18.4556	189.219	35.0033	87.1872	80.4551	48.0466	48.3175	163.603	14.0443	72.8367	143.152	45.7994	17.2303	11.8518	78.5057	1.15666	32.1961	91.4681	116.594	219.685	39.8347	61.0146	151.309	170.417	19.2992	4.49176	75.1591	0.0958378	155.186	110.66	134.567
64.2498	27.2126	61.7841	95.5694	64.2247	47.5754	70.8093	49.4435	206.619	32.7639	69.5489	63.322	15.5831	15.8485	203.918	38.4858	86.7929	75.9723	43.6167	41.9571	146.396	12.2097	72.7702	137.011	41.2132	14.8366	10.4488	79.3048	1.40045	30.5948	87.7946	102.754	210.304	35.7614	56.6508	162.974	157.416	16.4654	3.98378	68.6741	0.067061	148.627	132.528	120.521
64.3498	24.7915	57.7138	89.9591	60.4647	42.8771	94.6471	42.3837	201.455	31.9921	64.3646	62.157	13.9855	20.4537	208.631	39.9228	81.0083	71.0627	39.3475	35.8855	140.811	47.7269	69.4848	127.94	43.4847	12.7357	9.20232	88.0172	1.52726	28.3355	83.885	89.3099	199.713	32.064	52.2392	162.177	154.606	18.8788	3.5328	62.1006	0.0453575	141.327	137.769	106.546
64.4497	21.9894	53.4908	93.8134	55.2647	38.4571	108.364	36.2303	198.291	30.3334	59.3583	59.4021	12.3716	23.5489	206.411	39.3905	73.1546	65.9571	35.3492	30.424	128.958	60.3703	64.5094	117.745	51.0086	10.9067	8.09846	88.785	1.56993	33.3505	79.8689	87.2774	188.443	28.718	47.9782	154.139	149.513	19.0756	3.13238	55.8288	0.0253275	131.073	133.207	93.3182
64.5496	22.2092	49.3773	92.5595	49.6953	34.3641	110.798	41.6873	188.744	28.2351	54.6098	58.1487	10.836	26.9824	199.52	37.6112	74.8798	60.8252	31.6695	25.6601	128.174	62.0847	58.7918	107.406	58.9477	9.32394	7.12295	105.204	1.55349	33.7058	75.8613	81.1475	176.886	25.6974	53.1473	142.251	140.104	19.4587	2.7768	53.0869	0.00931645	119.323	123.282	83.2062
64.6495	20.6731	45.4849	88.4677	44.2734	30.6174	126.83	40.7433	175.462	25.9671	50.158	54.4296	9.42528	27.4608	189.625	35.0948	70.825	55.7892	29.5008	21.9699	119.53	58.8552	52.906	97.4394	85.2445	7.96016	6.26198	103.858	1.49688	32.1003	71.904	73.1416	165.333	22.9761	62.793	128.668	128.619	18.5489	2.46106	49.6411	-0.00452686	107.077	110.834	73.3252
64.7495	18.5335	41.8535	108.839	39.2298	27.2163	129.668	37.2347	173.077	23.9605	46.0164	49.5264	8.15786	26.2856	177.938	32.1961	64.4129	50.9345	27.0595	21.3418	107.523	53.6463	47.1869	88.0931	108.044	12.857	16.6823	95.9977	1.41427	29.7609	68.0604	75.723	199.53	20.529	71.8609	114.731	116.435	29.9301	2.18067	45.463	-0.0135734	94.9922	97.6245	78.4733
64.8494	16.3044	38.49	127.657	34.6496	24.1481	125.52	32.9384	208.213	21.908	42.1835	44.2162	7.03598	24.2606	165.334	29.1573	57.3468	46.3184	24.5763	40.333	94.6112	47.8966	41.8181	79.4698	110.771	14.893	39.5232	89.7758	1.31618	27.2373	64.325	72.7696	220.58	18.3321	73.54	101.238	104.377	34.2381	1.93171	41.1642	-0.0225571	83.4881	84.7041	77.3818
64.9493	14.2019	35.386	143.672	30.546	21.3928	117.92	28.6465	267.82	23.2207	38.649	38.9543	6.05303	21.8735	152.433	26.1393	81.2216	41.9764	22.1774	56.0216	82.0799	44.4725	36.8887	71.5914	110.43	15.2398	62.3761	81.1002	2.38695	24.7683	60.7402	66.9755	231.762	16.3627	71.4717	88.6339	92.9142	43.7023	1.71083	37.0333	-0.0266866	100.999	72.6587	72.8498
65.0492	18.1547	32.5272	147.461	26.8974	18.9273	135.898	24.6852	317.114	23.0793	38.0955	33.9922	5.19798	23.1755	139.667	23.2446	86.7942	37.9275	19.9274	58.2018	70.545	40.1013	32.43	64.4371	130.476	14.634	72.2185	72.1266	3.05293	22.4504	57.3116	59.969	235.619	14.5998	67.6184	77.1373	110.098	46.2074	1.51513	33.1951	-0.0280948	108.274	61.7752	66.6196
65.1491	18.4379	29.8968	144.21	23.6683	16.7271	139.355	21.1632	351.854	22.1186	36.6026	29.4548	4.45803	29.4487	127.324	34.7257	83.7134	34.1789	17.8546	54.4605	60.2492	35.5921	28.9689	57.9653	131.502	13.533	75.0348	75.142	3.4213	23.5178	54.0244	62.3935	242.691	13.0239	63.028	66.8241	119.5	44.8881	1.34201	29.692	-0.0262659	108.686	52.1543	64.4565
65.2491	17.2037	27.478	137.102	20.818	14.7686	135.109	20.8447	419.929	20.7294	38.6578	25.3898	3.82013	31.3632	115.592	40.8434	80.0459	30.7288	15.9667	48.5004	52.5282	31.3115	25.7011	52.1248	123.808	12.2157	74.7324	70.9395	3.57439	22.7392	50.9246	60.1208	245.313	11.6167	60.2579	57.6833	129.088	41.6213	1.18872	26.5263	-0.0241471	104.672	45.2058	60.1131
65.349	17.5	25.2545	128.077	18.3068	13.0288	127.042	39.0333	481.347	19.1501	42.7381	21.7993	3.27181	30.775	104.582	45.4113	98.0949	44.6136	14.26	42.0745	53.7339	27.407	43.8949	46.8623	112.995	10.8476	91.4931	64.35	10.7975	21.2315	47.9932	68.6017	242.748	10.3616	56.498	49.6536	129.018	37.5115	4.37237	23.6816	-0.0206471	97.9719	38.7469	54.6343
65.4489	65.8744	43.7281	118.299	16.0965	11.4859	117.336	43.5369	502.551	17.5231	45.0934	18.6598	2.8014	28.8383	94.3508	46.6927	99.9375	53.5581	12.7246	35.9659	50.8742	61.2302	52.3162	42.5706	101.564	9.5232	96.6546	57.3394	40.3878	25.2221	46.3197	69.2664	236.486	9.24279	52.3936	42.6474	123.389	33.1912	6.00363	21.1336	-0.0165283	89.8093	52.6589	48.7967
65.5488	134.926	50.0648	108.452	14.1525	11.4608	107.2	42.0585	497.125	21.3735	57.5992	15.9352	2.39836	26.2601	84.918	45.8137	94.3172	58.7644	11.3479	35.0842	46.1696	72.2573	56.4281	38.52	90.584	8.29216	95.1638	50.669	60.5109	26.6867	67.532	65.6406	227.67	8.24575	48.2799	36.5656	114.805	29.0067	6.68626	18.8557	-0.0125196	81.0285	57.7315	43.054
65.6488	157.007	50.7664	98.9273	12.4431	11.0601	97.2792	38.2292	474.803	23.7135	63.1343	13.5839	2.0532	23.4635	76.2749	43.577	85.6783	61.1775	10.1164	31.8948	40.8473	80.8249	56.2559	34.7684	80.4676	7.17719	158.268	44.5977	93.3841	54.682	81.0139	59.8892	217.171	7.35715	44.3239	31.3073	104.889	25.1333	6.80176	17.2325	-0.00899618	72.1961	57.466	37.6552
65.7487	154.519	48.9458	89.9319	10.9398	10.433	87.9014	42.5859	442.475	24.5379	65.2562	11.5637	1.75777	20.6928	68.3953	40.5489	76.2296	71.3028	11.1951	27.9795	35.5599	80.8021	53.6474	31.3327	87.617	6.18478	221.376	39.1794	113.24	64.3588	88.9653	53.3126	205.648	6.56479	44.0538	34.3664	94.6378	21.6465	6.59005	23.3407	20.5315	63.6785	54.1597	32.7227
65.8486	142.192	46.0858	93.2803	11.7612	25.2002	86.7665	49.5867	404.947	25.8223	64.4917	9.83389	1.50477	36.0554	61.2416	37.122	67.024	76.9589	11.294	24.0696	30.6314	118.864	49.7654	28.2081	85.1551	5.31208	246.35	34.3879	123.57	65.0442	93.0139	46.6656	193.596	13.7177	45.9828	34.5477	102.474	18.5637	6.20092	24.9441	28.7823	55.6984	49.2942	35.2403
65.9485	126.754	44.5782	109.287	62.1033	33.7358	82.4138	48.6738	365.502	40.6148	62.0646	8.35676	1.28811	42.6326	54.7689	33.5636	58.5232	79.288	10.8604	28.7501	26.2	128.064	45.3303	25.3788	84.6096	4.55125	249.093	30.169	127.053	61.9458	94.319	40.3631	181.38	17.9813	45.1274	58.5522	102.547	20.6209	5.72683	24.3843	39.3258	81.4458	43.8032	34.8655
66.0484	111.179	64.1735	114.327	81.8603	59.9763	76.5763	44.5709	326.319	47.4522	58.7401	12.4184	1.10251	44.0234	48.9292	30.0504	50.8909	79.1825	10.1585	30.8084	30.1835	123.908	40.7778	22.8238	79.1621	24.5742	239.407	26.462	125.728	57.4313	93.7014	34.6107	169.27	23.607	42.9187	69.8343	98.1483	20.5295	5.22375	22.8549	41.2734	97.1563	42.4296	34.3032
66.1484	97.1765	70.1479	112.991	86.3249	74.6381	70.2198	39.468	292.167	49.5186	54.9922	14.8709	5.78298	42.4835	43.673	41.5932	52.3202	77.336	9.34209	29.2128	64.7221	114.112	36.3616	20.5206	72.0308	34.365	228.97	23.208	121.139	59.8764	91.7901	36.2087	157.457	35.3231	40.1233	89.3305	100.904	19.3067	4.72462	29.7466	38.9304	103.426	39.3142	32.2505
66.2483	87.9309	69.846	108.106	83.4532	153.354	63.8689	34.3439	277.718	48.8018	125.985	15.469	7.97023	43.7073	38.9515	49.1939	52.0596	74.2839	8.49928	26.1908	101.75	102.451	32.2203	18.4468	69.5413	37.9826	212.894	28.1106	114.441	57.7804	93.5968	34.9941	150.83	41.9334	37.1461	126.919	98.1202	17.5553	4.24797	41.1063	34.7091	103.382	35.3729	34.4826
66.3482	79.2985	67.5551	101.395	77.3496	198.233	57.7965	29.6033	257.916	46.535	201.481	14.9999	8.70714	79.6229	34.7176	52.2881	48.5792	70.4362	7.67859	22.8044	174.476	90.7136	28.421	16.5808	72.1307	37.9959	212.831	27.9425	106.49	53.9004	93.3667	32.3193	143.307	45.0259	34.1961	142.941	110.164	25.2022	3.80345	44.2087	29.9199	99.2825	31.1752	40.5013
66.4481	72.1765	73.3958	93.8989	74.7073	220.101	52.1322	25.381	235.425	43.4762	239.386	13.9591	8.62954	95.2474	30.9262	52.371	43.8645	66.1048	6.90519	19.5348	222.484	79.6969	24.9864	14.9026	69.5012	36.0146	222.024	45.7095	97.9104	49.4785	91.7307	29.0039	167.939	45.7375	31.3764	145.622	112.327	37.4143	3.3952	43.3369	25.2381	92.739	27.0613	44.0566
66.5481	72.1427	72.8986	86.2328	73.896	226.61	46.9256	21.6964	212.061	40.0853	254.172	12.6531	8.12129	110.886	27.5354	50.5139	38.895	61.5237	6.1906	16.577	252.881	69.7062	21.9132	13.394	64.1276	33.0338	217.127	73.3933	89.15	45.0609	89.1575	27.4942	193.07	44.8768	28.7329	140.388	108.708	54.2991	3.02413	48.2617	20.9802	84.8823	23.2212	43.8168
66.648	67.1514	69.6187	111.812	69.294	223.137	42.1828	18.5171	204.669	36.6358	255.002	85.1929	7.41056	196.832	24.5058	47.4767	34.1308	56.8664	5.53846	13.9892	267.242	60.8108	19.1833	12.038	71.2409	29.656	204.649	78.4908	100.468	40.8748	85.9836	25.0907	207.696	43.0174	26.2818	130.778	161.964	60.1231	2.68926	48.0202	38.7743	76.4908	19.7485	41.4628
66.7479	60.1997	82.5874	122.166	79.2995	213.436	37.8869	15.7864	192.167	33.2844	247.654	149	6.63016	272.959	21.8015	43.791	29.7673	52.2588	4.94805	11.7663	291.288	52.9709	16.7711	10.8195	82.2235	26.2356	206.739	74.8254	107.428	37.003	82.4518	22.3395	214.476	40.5608	24.0232	119.06	188.186	59.7631	2.38853	45.4059	44.2536	68.086	16.6769	38.0432
66.8478	52.9574	93.539	123.544	79.3966	200.102	43.9139	13.452	194.826	30.1165	235.754	392.926	6.22845	300.615	25.2226	39.8227	25.8672	47.7901	4.41634	9.87697	290.001	46.1012	14.6477	9.72462	92.3509	22.9707	200.898	68.1598	109.067	33.4637	78.7233	19.5574	215.472	37.7857	21.9497	106.659	195.133	56.1527	2.1194	41.8324	45.0204	60.0036	24.892	34.1998
66.9477	46.1268	102.61	119.805	74.9007	184.906	45.1442	11.4574	189.151	27.1733	221.562	508.794	5.67736	300.107	26.8986	35.8173	22.4291	43.5212	3.93916	8.28101	274.095	40.1016	12.7836	8.74093	90.8238	19.9628	205.595	60.8506	117.719	30.2472	78.5139	21.9614	212.275	34.8834	20.0503	94.4385	190.681	51.0298	1.87914	38.0022	41.8118	52.4467	28.2278	30.3136
67.0477	49.2071	102.926	131.358	68.5357	169.04	43.8265	9.75636	178.339	24.4692	206.465	547.106	5.07632	284.105	27.341	31.9344	19.4226	39.491	3.51197	6.93791	248.512	34.872	11.1505	7.85717	84.5877	17.2544	198.947	53.8198	120.219	27.3326	77.1168	22.0054	206.111	31.9816	18.3128	82.8932	179.86	45.4003	1.66504	34.2533	36.9459	45.5256	28.5875	84.1504
67.1476	47.1249	98.7448	133.992	61.6698	153.281	41.2411	8.30612	180.443	22.0037	191.305	540.104	4.48106	260.402	26.9304	28.2719	16.8058	35.7221	3.13015	5.81015	219.748	30.3188	9.72191	7.06319	76.7958	14.8536	222.606	47.3909	118.419	24.6955	83.5026	20.7629	197.918	29.1643	16.7246	72.2812	165.839	39.8257	1.47459	33.5888	31.6696	39.2858	27.2236	187.356
67.2475	59.0325	92.7506	130.579	54.9649	138.123	38.1085	7.06903	183.258	19.7669	176.573	508.15	7.78726	233.698	25.9488	24.885	14.5348	32.2245	2.78925	13.4043	191.248	26.3571	8.4735	6.34983	68.8436	12.7483	244.54	54.704	120.482	35.3822	86.5481	18.8916	188.41	26.4837	15.2735	62.706	160.139	51.459	1.30543	41.4235	26.6153	33.7294	24.948	273.84
67.3474	59.5672	86.2058	123.928	48.7182	123.856	34.8274	6.01736	178.122	17.7447	162.544	463.916	9.13255	206.739	24.6035	21.7987	12.5672	28.9994	2.48509	15.5596	170.142	22.9113	7.38342	5.70883	61.3161	10.9167	261.003	54.3636	118.374	40.8202	87.4082	48.6026	262.297	23.9699	13.9483	54.1853	149.923	59.301	1.1554	42.8816	22.0698	28.83	22.2752	308.42
67.4474	55.4243	79.6923	115.641	43.0408	127.991	31.6112	5.12234	168.074	25.7953	149.359	415.118	9.35737	181.052	23.0451	19.0185	10.8642	39.6532	2.21385	15.2284	172.113	19.9146	6.43215	5.13276	54.4284	9.33228	262.643	56.1805	113.462	83.5769	86.6124	61.9698	356.908	21.6377	12.7382	46.6781	137.547	60.776	1.02243	41.3199	18.1305	24.5449	19.5217	312.17
67.5473	49.6769	73.466	114.535	37.9515	126.328	28.5681	4.361	155.252	29.3754	138.909	366.303	8.97131	157.411	21.382	41.4787	9.39111	46.3963	1.97209	15.669	162.014	17.309	19.8033	4.61493	48.2295	7.96735	269.942	59.436	106.767	97.8211	84.6948	65.6763	463.756	19.4916	11.6333	40.1117	124.466	91.5732	0.904506	38.4454	14.7962	20.8235	16.873	298.455
67.6472	43.696	67.6283	109.723	33.4252	121.036	25.7469	3.71256	153.656	30.2837	128.541	320.015	8.27958	136.136	19.6909	54.4116	8.11727	50.1877	1.75665	14.5993	146.544	15.0436	26.5483	4.14936	42.6974	6.79523	291.079	56.4357	99.0424	123.223	82.0369	105.087	532.428	17.5289	10.6244	34.402	111.544	167.094	0.799796	35.1147	12.018	38.0643	14.4299	275.652
67.7471	38.0579	62.2074	104.308	29.4182	122.02	23.1633	3.16048	147.087	29.642	118.538	277.54	7.46188	117.28	18.0246	60.7449	7.0159	51.7805	1.56473	12.973	144.689	13.0742	29.2118	3.73072	37.7817	5.79103	289.686	53.9255	90.8365	127.401	89.0618	202.924	572.307	15.7425	9.70316	29.4612	99.275	270.98	0.706815	31.7471	9.72815	73.6355	12.2385	248.912
67.847	38.6199	57.1986	97.4373	25.8803	118.554	25.1272	2.69058	137.295	28.1461	109.057	239.401	6.62113	100.743	16.4187	62.6025	6.06371	51.763	1.39377	11.2404	134.447	11.3627	29.4278	3.35423	35.5067	4.93221	275.884	49.1708	82.54	122.514	92.4744	269.281	590.686	14.1213	8.86194	25.1946	87.9126	310.424	0.624766	28.538	7.85522	128.291	10.3117	221.321
67.947	36.0218	52.5822	89.9948	27.5173	112.376	25.0589	2.29064	158.543	26.2231	100.171	207.266	15.2721	93.2027	14.8958	61.5135	15.7658	50.5927	1.2415	9.60172	120.681	9.87458	28.2377	3.01565	32.3775	4.19877	258.482	43.918	74.4241	114.103	93.3488	377.25	593.217	12.655	8.09364	21.5238	77.5645	313.525	21.8833	25.5694	6.33143	188.774	8.64214	194.651
68.0469	59.654	48.3332	83.0127	36.8024	122.877	23.9368	1.95027	166.181	24.1313	91.9054	182.81	19.0671	116.197	17.3881	58.5692	19.1438	48.6231	1.1059	8.13457	117.774	8.58102	26.2986	2.71115	29.0895	3.57308	237.222	38.8523	66.6697	104.66	92.4629	416.101	584.269	11.3309	7.39189	18.3731	68.2486	297.224	39.8659	22.8665	5.09661	278.865	7.21169	169.847
68.1468	76.7501	44.4251	86.5644	49.3755	125.43	22.3153	1.66067	171.99	22.0238	103.332	161.076	20.0624	124.374	22.0897	54.5388	19.438	46.125	0.985146	6.85812	108.74	7.45562	24.0185	2.43723	25.9389	3.03978	214.782	39.3698	59.3907	95.4269	90.3855	413.287	567.2	10.1382	6.75083	15.6704	59.9301	271.593	70.9938	20.4271	4.09865	352.407	5.99677	147.346
68.2467	90.3541	40.8318	85.4045	52.3729	122.847	20.5044	21.9351	169.203	19.9879	106.831	141.761	19.5078	122.364	24.7207	49.9571	18.3158	43.3045	0.877609	5.76515	97.2321	6.47636	21.6457	2.1907	23.0396	2.58555	192.699	36.7728	52.6513	86.6129	87.5191	387.964	544.581	9.05618	6.16508	13.358	52.5459	242.494	88.7558	18.2365	3.29347	423.666	4.97204	127.276
68.3466	90.1984	37.5285	81.6268	50.7653	117.085	40.8781	28.6073	161.002	18.0704	125.997	126.494	18.1554	114.844	25.871	53.94	34.485	40.316	0.78184	4.83779	97.9033	5.63071	26.4107	1.96879	22.3933	2.19891	171.806	38.1985	46.4799	81.6228	84.1541	351.853	518.367	8.08346	5.62978	11.3805	46.019	213.226	109.529	16.2747	2.645	452.771	6.45697	118.144
68.4466	83.5316	34.4921	76.5091	58.9489	109.497	49.7004	29.1654	149.634	24.3289	137.425	124.542	16.4497	104.683	25.9816	54.5341	39.5846	37.2744	0.696552	4.05521	91.9342	4.89383	27.9506	17.2166	33.9436	1.86995	152.512	36.022	40.8794	75.2959	80.5092	311.951	490.033	7.2051	15.9145	9.69239	40.2682	185.542	116.872	14.5209	2.123	453.644	6.95252	107.043
68.5465	74.6972	31.7011	70.8221	59.3665	101.002	52.1318	27.1623	136.663	50.9544	139.879	116.986	14.6476	93.5986	25.3802	54.0583	57.3026	47.1285	0.62061	3.39692	85.395	4.25393	28.6068	24.3569	37.3105	1.59021	134.971	32.6595	35.8351	94.2919	76.7393	272.283	460.684	6.40569	20.4094	8.24745	53.3747	160.282	116.28	12.9544	12.6857	436.344	6.85457	95.4004
68.6464	65.6254	29.1358	73.242	56.1643	92.2151	51.1331	24.2572	123.154	64.1072	137.014	106.693	12.8914	82.5859	24.3089	51.7803	95.725	69.6815	0.552979	20.7593	94.8633	3.69804	27.7045	78.9444	36.395	1.35244	119.189	29.6162	31.3204	97.3046	72.9347	235.027	431.137	5.70146	39.7021	7.0161	58.6095	137.748	111.204	29.2808	102.332	408.05	12.5025	84.0448
68.7463	57.1209	34.6356	90.8885	51.4695	83.5366	48.393	21.2027	109.866	77.7211	131.131	95.4069	11.2547	72.1905	22.9452	48.4261	116.029	84.2779	0.492714	54.0331	93.4787	3.21506	59.224	103.763	33.7711	1.1504	105.091	26.385	27.3019	103.875	98.4825	201.228	401.986	5.05985	48.2799	5.96342	59.0857	131.833	103.786	35.2925	149.502	373.805	15.049	92.3317
68.8463	49.4704	35.6146	97.5284	55.2569	75.2179	44.8654	51.0662	97.1689	82.474	123.665	158.234	9.77042	68.4601	27.5749	44.5019	117.735	149.748	9.79124	63.853	88.3868	2.79574	74.5643	150.508	30.605	0.978805	92.5599	23.3132	23.7418	130.63	143.697	174.433	373.654	4.49509	50.6461	5.07317	56.802	129.695	95.3391	36.2285	160.315	337.086	15.6806	92.2975
68.9462	42.7285	34.5527	97.711	53.8502	67.4067	41.0803	59.4566	106.171	82.0214	115.504	185.124	8.44778	62.8188	30.0139	40.3541	110.904	236.154	15.6462	62.9083	82.4351	2.43037	79.9891	168.192	27.4107	0.833108	82.2471	20.5183	20.6009	134.986	205.444	149.813	346.429	3.99702	49.8242	4.31284	53.0288	121.142	86.652	34.7724	152.778	300.221	15.1814	87.6025
69.0461	36.8507	32.6325	94.2412	66.8521	60.1805	37.325	58.3592	109.964	78.6345	107.186	231.239	7.28322	56.8764	30.8954	36.2137	100.645	301.928	18.1277	57.4603	74.1578	2.11189	79.5145	170.094	24.4019	0.709393	72.8389	18.0245	17.8398	129.779	249.247	127.794	320.496	3.55724	47.4465	3.66644	48.5617	115.417	78.1822	32.2876	137.011	264.715	14.0622	80.5338
69.146	43.0334	30.4132	94.8221	91.0681	53.5692	33.7479	63.1546	108.233	73.7128	99.0309	245.003	6.26626	50.6219	30.6917	32.2291	89.4954	375.635	18.6837	50.5339	82.0562	1.83505	75.6954	163.755	21.6553	0.604339	64.3547	15.8194	15.4205	120.856	339.603	124.735	295.958	3.16816	44.3878	3.11713	43.8891	105.784	70.1812	29.4575	118.538	259.13	12.6496	76.5903
69.2459	42.4045	28.1548	91.6831	106.779	47.5711	30.4183	60.2932	103.02	68.1085	91.2211	259.683	5.38351	44.5222	29.7531	28.4901	78.6625	444.074	18.178	43.5343	80.7132	1.59453	70.1383	153.429	19.1863	0.515115	56.7636	13.8776	20.9384	110.849	413.555	116.214	272.861	2.82319	41.1108	2.6503	39.3006	100.05	62.7728	26.6155	100.231	245.34	12.0186	70.5008
69.3459	39.0435	43.5333	105.164	109.766	45.1839	27.3619	54.497	95.7686	62.3314	83.8519	254.406	4.62058	38.8265	45.15	25.0457	94.0137	524.495	17.1218	37.0652	74.8461	1.38545	64.6739	141.486	16.9842	0.439358	50.0084	12.1714	24.1171	100.91	457.749	104.887	251.215	2.51681	37.8548	2.25354	34.9591	91.2918	56.0035	23.9162	83.4598	226.82	18.114	87.1569
69.4458	39.5824	48.5087	118.166	104.871	42.1517	24.5801	57.2852	96.2451	56.6769	76.9657	238.251	3.96312	33.6514	59.7012	21.9165	102.442	576.368	15.8147	31.3404	79.8735	1.20376	58.6701	129.221	15.0282	0.375004	44.0199	10.6736	28.8759	91.5165	489.183	92.6873	231.008	2.24444	83.9547	1.91625	30.9477	81.4356	49.8735	21.4235	68.7591	205.99	25.9136	92.0734
69.5457	48.8794	53.4868	121.187	96.6064	38.8109	22.0615	54.047	92.9042	58.5892	70.5734	216.859	3.39778	29.0341	72.037	19.5491	99.6446	600.636	14.4287	26.3914	97.6062	2.21365	52.6265	117.316	13.2948	0.320321	38.7254	9.35951	43.4696	89.2446	567.111	80.714	215.318	16.4773	135.392	1.62947	27.2995	71.609	44.357	25.7135	56.2229	184.496	29.9726	90.1633
69.6456	49.0927	60.7014	118.462	87.2543	35.3854	19.7889	48.5748	87.2385	60.4552	64.6665	193.651	2.91248	24.9662	78.5731	17.3133	91.9408	604.589	13.06	22.1693	100.168	6.1372	46.8299	106.111	11.7603	0.273833	34.0535	8.20694	52.2256	83.6544	657.033	69.5537	205.338	62.38	193.315	4.77597	24.0178	62.3139	40.3297	26.3539	45.7239	163.422	30.6506	84.5253
69.7456	45.5855	61.3448	112.593	79.1008	32.0204	17.7429	42.6017	81.4178	59.2051	59.2257	170.633	2.49645	21.4144	80.9838	15.2438	82.5114	593.904	11.7597	18.5948	94.9971	18.9791	41.433	95.7487	10.4027	0.234322	29.9367	7.19628	56.7141	76.9717	737.119	59.5163	194.439	90.4818	272.52	6.38995	21.0884	53.8315	36.3978	25.2757	37.0393	143.447	29.3561	77.0841
69.8455	40.8179	59.0543	105.164	70.8014	28.8061	15.9035	36.8796	74.5946	56.2362	54.2255	148.916	2.14022	18.3331	84.1416	17.8164	85.0659	572.976	10.5523	15.5826	86.3004	23.4398	36.5051	86.2688	9.20219	0.20075	26.3124	6.31009	58.139	70.1813	788.606	50.6295	183.079	106.169	315.964	11.9665	18.4882	54.4079	32.6805	23.4601	29.9176	124.965	59.7963	69.0097
69.9454	35.8852	65.2632	97.1257	62.9094	25.795	14.2514	31.699	67.386	52.4063	49.6376	129.053	1.83535	15.6728	88.6886	19.2704	80.729	545.178	9.44686	14.1937	94.1812	62.5891	32.0646	77.6531	8.14072	0.172236	23.1238	5.53296	57.4175	63.6992	833.083	57.1101	171.589	113.313	325.127	14.6639	16.1894	51.5993	41.0769	21.3985	24.1137	128.901	73.9377	60.9896
70.0453	31.2464	65.2702	89.0378	58.3939	23.0136	12.7682	27.1381	60.2032	48.2347	49.4113	111.257	1.57453	13.3843	89.4792	38.1751	73.5495	513.084	8.444	12.4643	92.9461	80.7162	28.1005	69.8552	7.2022	0.148067	20.3196	5.86839	55.2421	57.6829	903.852	57.3484	160.193	114.683	316.85	15.5543	14.1633	47.1611	44.176	19.3306	19.4051	133.521	77.9736	53.406
70.1452	30.4406	62.5335	81.2176	52.9638	20.471	11.4374	23.1816	60.229	44.0282	47.7657	96.6523	1.35138	11.4209	87.6875	48.9416	90.8032	478.63	7.53951	11.2612	86.3452	114.33	24.5851	62.816	6.37226	0.127637	17.8539	5.57702	52.1317	57.7674	963.139	54.1766	149.825	112.251	302.86	15.348	12.3817	42.115	44.1379	17.3675	15.5975	131.233	76.0037	47.5711
70.2452	27.8834	58.6979	73.8342	53.0314	18.1653	10.2443	19.7768	57.9632	39.9629	50.9945	84.5098	1.1604	9.73982	84.1813	54.081	92.7566	443.255	6.72692	11.477	84.8643	136.897	21.4827	56.4723	5.63815	0.110444	15.686	18.0554	48.4698	56.2933	988.573	49.3322	141.931	107.415	283.928	32.2186	10.8181	37.0358	65.9531	15.555	12.526	135.565	70.7045	46.8544
70.3451	24.7989	54.5373	66.9672	54.838	16.0873	9.1755	16.8599	54.3117	36.1324	51.4076	73.7173	0.996876	8.30275	79.5972	55.4137	88.0643	408.013	5.99879	12.6334	78.6612	138.087	18.7544	50.7617	4.9886	0.0960475	13.7798	21.4177	44.5363	52.7501	990.37	47.0675	133.718	101.15	263.282	40.7497	9.44803	32.2295	75.6647	13.9064	10.0531	150.228	63.7906	44.0789
70.445	21.7251	50.4078	60.6423	52.539	14.2238	8.21901	14.3672	49.9086	32.5815	50.0751	64.1269	0.856752	7.07583	74.3976	54.2494	80.2498	373.653	7.5825	12.112	70.5014	129.746	16.3613	45.6245	4.41364	0.0840696	12.1037	21.1509	40.5315	48.5286	975.915	43.126	127.243	94.1382	242.598	47.3476	8.24909	31.6632	78.1008	12.4194	8.06468	153.734	56.3319	40.2907
70.5449	18.8806	46.4655	54.8547	73.6701	12.5594	7.36406	12.2401	45.1899	29.3245	47.7607	69.5478	0.736509	8.59952	68.9135	51.5214	71.5253	340.692	8.10921	10.9186	75.3752	140.644	14.2663	41.0051	3.90454	0.0741736	10.63	19.5532	36.595	44.244	950.537	38.4991	120.26	86.8412	222.713	48.9894	7.20122	29.5519	83.8272	11.0843	6.46769	149.935	48.971	36.1268
70.6449	16.3379	42.7717	49.5819	79.2415	11.0781	6.60022	10.4265	48.625	26.3584	44.9423	86.4793	0.633202	14.7345	63.3784	47.8872	62.952	325.764	13.1867	9.535	76.1249	136.434	12.4349	46.9791	15.7176	0.0660566	9.33437	17.5736	32.8205	52.4041	918.066	37.6514	113.041	79.5698	208.042	47.7269	6.2863	32.7784	83.6648	9.88906	5.18593	146.394	42.0701	31.9633
70.7448	14.1043	39.343	57.8448	82.6146	9.76439	8.28606	8.88079	48.9885	23.6705	41.9163	91.4479	0.544348	17.3435	57.9526	43.8028	55.0009	307.791	28.4663	8.18145	71.5975	125.812	10.8355	48.0453	19.6151	0.0594235	8.19578	15.5925	29.268	53.0792	881.24	35.023	105.78	72.5252	192.517	44.7615	5.4881	32.6095	80.1831	8.82068	4.15795	146.658	35.8112	28.0107
70.8447	12.1602	36.1756	60.396	79.4518	8.60318	8.80315	7.56389	74.6222	21.2431	38.8633	98.0664	0.467807	17.8726	52.7428	43.0823	69.6498	288.037	35.4755	6.94921	64.7289	124.632	9.44006	52.8994	20.0095	0.054059	7.19573	13.7514	25.972	50.599	842.014	31.5773	98.6188	65.832	188.158	40.9401	4.79206	30.6543	78.6148	7.86665	3.33405	141.053	30.2632	24.3766
70.9446	10.4765	33.2569	69.8076	73.444	7.57978	8.68921	6.4421	88.2574	19.056	35.8896	115.015	0.401699	17.2277	47.8158	41.0475	71.7892	267.449	37.724	5.8674	57.1348	116.107	8.22311	61.6416	18.9355	0.0496962	6.318	12.093	22.9487	46.9326	801.776	27.8852	91.6541	59.5611	182.126	36.7973	4.18512	27.8659	94.2814	7.01529	2.67362	154.816	25.4265	21.1048
71.0445	9.02239	30.5708	72.5696	69.2941	6.67979	8.25221	5.48666	93.6707	17.0886	33.0542	118.512	0.344557	15.9696	43.21	38.2416	77.5589	250.541	37.3092	4.9364	53.6189	104.881	7.16232	63.5076	17.3223	0.0461081	5.54824	10.6202	20.2012	42.9624	775.572	24.2717	91.9021	53.7467	171.928	32.6604	3.65567	32.5868	99.3425	6.2559	2.14443	157.565	21.2622	18.202
71.1445	7.76844	28.1003	71.4758	72.6295	5.88909	28.8868	4.67292	93.5988	15.3208	30.387	163.523	0.295079	15.8497	55.4774	35.0423	75.1639	241.525	35.4766	4.14424	52.5598	122.471	6.23792	61.7389	15.5861	0.0430961	4.87366	9.32091	17.7236	39.0722	772.712	20.9086	90.4064	63.5203	219.911	28.72	3.1935	33.2191	98.1695	5.57879	1.72035	153.127	20.2033	15.6529
71.2444	6.68796	25.8289	68.245	70.0215	5.1939	45.0397	3.97992	90.0064	13.7334	27.8995	180.179	0.252178	14.9532	62.3982	31.7067	69.2238	237.906	32.9588	3.47467	54.0888	122.384	5.43255	58.1675	13.9062	0.0404847	4.28278	8.17822	15.5039	35.4177	850.642	33.276	87.6811	109.915	321.733	35.8304	2.78965	34.3509	93.5012	4.97523	1.38053	144.247	18.488	13.4316
71.3443	5.75733	23.7408	63.9258	97.0846	4.58131	51.4871	3.38983	90.6897	12.309	25.593	190.078	0.215053	13.6758	66.0418	28.4051	62.0608	233.627	30.1803	2.91096	60.8137	117.893	4.73098	53.8178	12.3531	0.0381364	3.76527	7.17464	13.5263	32.0515	933.856	38.089	84.118	136.958	409.663	38.364	2.43622	38.7446	98.3785	5.97171	1.10807	132.862	16.4914	15.3825
71.4442	4.95599	21.8215	59.1499	104.064	4.03994	52.6081	2.88749	91.1141	11.0313	23.4625	185.74	0.182971	12.2556	66.8062	25.2458	54.8064	225.338	27.381	2.4373	65.5544	108.333	4.11987	49.2528	10.9479	0.0359189	3.31176	6.29378	11.7728	86.4019	1047.42	38.5151	87.0077	150.606	452.406	38.0522	2.12645	38.8511	103.171	6.12059	0.8894	120.315	14.4433	15.6964
71.5442	4.26604	20.0575	54.2905	109.122	14.5141	50.9114	3.11265	87.9331	9.88554	21.4997	180.288	0.155278	14.8533	65.5873	22.2931	47.979	214.363	24.6913	2.03984	63.6985	114.595	3.58755	44.8306	9.6905	0.033705	2.91387	5.52087	10.2245	128.98	1138.24	36.5297	87.5075	155.131	455.83	36.0936	1.85461	36.6841	101.69	5.87035	0.713842	140.771	12.4781	15.0772
71.6441	3.67204	18.4361	53.9881	134.424	20.6837	47.824	2.96742	82.5563	8.85814	19.6941	167.881	0.13142	15.5074	63.0475	19.5809	41.7862	209.579	22.1765	1.7067	67.3237	110.004	3.12385	43.5468	8.57161	0.0313862	2.56417	4.84272	8.86246	140.019	1200.26	33.3467	86.275	153.579	439.532	33.2647	1.61593	33.4384	96.7027	5.44884	0.572972	152.143	10.6679	20.1993
71.744	3.16061	16.9458	57.3676	138.451	23.9111	44.1453	2.68071	75.973	19.9951	18.0352	152.234	0.110797	15.0558	59.673	17.1221	45.0917	202.324	19.8645	25.872	64.7968	107.76	2.71991	54.5359	7.57904	0.0288876	2.25619	4.24769	7.66805	137.336	1270.39	29.6951	83.815	148.112	414.053	30.0598	1.4064	29.8079	89.9264	4.97019	5.15438	153.461	11.88	22.0461
71.8439	2.72017	15.5761	57.1781	132.397	25.1616	40.3198	2.35762	68.8653	25.5468	26.2383	135.589	0.0929982	15.5318	55.8171	21.8948	61.3323	201.553	17.7614	34.0761	71.3648	99.8469	8.63537	57.8685	6.70004	0.0262914	1.98443	3.72566	6.62372	130.976	1298.39	25.9988	80.5146	140.254	385.006	36.2439	1.22269	26.1816	82.4095	4.49009	6.94904	149.177	11.921	23.5921
71.9438	2.34083	14.317	54.9807	122.021	25.1147	36.5926	2.04439	68.0258	27.7195	30.2233	129.753	0.077721	14.9807	51.7334	28.0584	64.7301	205.9	20.412	34.8322	70.046	89.935	17.0077	60.9119	5.92238	0.0238249	1.74429	3.26781	5.71296	121.51	1327.02	22.4913	76.668	131.064	366.213	52.4536	1.06195	22.7645	74.8487	4.03437	7.2604	163.806	11.2896	23.2635
72.0438	2.01417	13.1595	51.7303	110.238	24.2459	33.0764	1.75921	69.8105	27.8932	31.622	119.755	0.0646847	13.8924	53.6493	30.9992	62.0888	204.407	20.9603	32.3596	67.9779	92.8538	26.2094	66.1745	5.23483	0.175728	1.53197	2.86616	4.9205	116.964	1331.26	19.2884	72.4956	121.273	342.387	59.469	0.921871	19.6534	67.5006	4.81832	16.3127	166.756	11.065	21.9012
72.1437	1.73283	12.0953	48.0047	98.4771	22.8845	29.8225	1.50747	68.3113	26.9267	31.4675	138.754	0.053629	12.5648	55.0021	31.7599	56.8816	199.179	20.3515	28.7117	62.569	88.1813	30.2897	71.6813	4.62715	0.250675	1.34436	2.51386	4.2324	108.983	1313.09	16.4361	68.1656	111.374	316.994	60.7884	0.800477	16.8825	60.5727	8.28919	19.3716	162.086	10.3289	20.0287
72.2436	1.49058	11.1167	44.1472	87.399	21.256	26.8446	1.28886	64.7601	25.3502	30.4107	152.664	0.0442895	11.1748	69.6564	31.0907	50.8479	190.982	25.536	24.8564	55.8417	106.458	31.2659	71.4429	4.09021	0.278869	1.17884	2.20484	3.63604	99.9862	1314.3	13.939	63.7996	136.363	328.632	60.9975	0.695922	42.4177	77.301	36.5464	19.3038	179.794	9.3407	17.9652
72.3435	1.28205	12.898	40.3564	93.3895	19.5117	24.1394	1.10067	66.9447	23.4881	28.8592	152.508	0.0364751	9.82351	77.8357	29.5262	44.8293	180.842	27.2289	21.2222	48.8901	129.208	30.4276	68.2456	3.61585	0.279671	1.03312	1.93346	3.12008	91.0337	1302.71	11.7792	59.4876	184.61	371.216	58.2713	0.606466	61.7049	90.5327	58.788	17.7371	188.054	8.26259	15.8989
72.4435	1.10262	17.317	36.7415	103.23	17.7515	21.691	0.939431	65.8106	21.5351	27.0663	144.503	0.0299889	18.6342	81.3863	27.4429	39.2064	180.131	26.9666	19.5398	42.2739	130.97	28.5913	63.6567	3.19686	0.265325	0.905014	1.69527	2.67437	82.5655	1316.95	9.92766	55.2938	210.692	438.85	58.776	0.5304	68.3775	94.3628	65.9928	15.574	201.055	7.19231	13.9356
72.5434	0.948247	18.5452	33.3579	101.882	16.0388	19.4816	0.801651	62.5884	19.6051	25.187	134.884	0.0246668	33.4661	81.688	25.1019	51.8385	175.597	29.1974	17.2565	36.2513	123.338	26.2677	58.546	2.82676	0.243401	0.792203	1.48605	2.28985	74.7398	1349.9	8.35052	51.2623	221.574	456.305	56.3264	0.465885	73.6764	92.693	65.8798	20.069	201.494	6.72088	13.0029
72.6433	0.815567	18.3102	30.2285	123.339	14.4125	17.49	0.684065	58.1474	17.7622	38.6628	122.507	0.0203671	49.7351	79.7663	22.6806	54.2142	168.423	32.8627	14.9008	30.9124	112.041	23.7696	53.385	13.9339	0.218437	0.692864	1.3019	4.64164	67.5891	1351.12	7.01362	47.4221	222.235	446.978	52.2662	0.41109	74.1967	87.9652	67.453	20.6367	193.842	6.08261	11.8209
72.7432	0.7017	17.4376	27.3574	126.219	18.2724	15.6944	0.583736	64.841	23.5325	47.9485	116.02	0.0168222	82.8854	76.3786	21.7311	51.7888	159.521	33.4197	12.7035	26.2583	108.709	21.2836	48.4195	25.456	0.19313	0.606818	1.1398	6.12175	67.9082	1344.56	5.88441	43.7907	216.217	424.974	47.4553	0.364409	113.919	81.6922	64.6636	32.7205	181.293	5.38387	10.559
72.8431	0.604059	19.3193	24.7369	126.126	20.1122	14.071	0.498132	66.683	25.907	51.8996	106.373	0.0139076	96.8126	72.0794	20.3277	47.3444	151.862	36.2116	10.7501	40.801	100.253	18.9152	48.0432	54.8799	13.1922	0.529926	0.996939	6.9596	64.5083	1325.85	4.93319	40.3764	206.021	405.654	42.4307	0.324148	128.411	74.7965	60.0051	41.4721	166.093	9.58324	9.31611
72.9431	3.75626	24.258	22.3543	118.869	20.6074	12.6139	0.425028	75.8328	26.2659	52.6133	95.4607	11.0974	99.4157	67.2707	22.5502	42.2723	150.572	36.1521	9.05736	45.4292	97.3546	16.7197	46.0487	63.6182	36.2578	0.4639	0.871276	7.3316	71.606	1292.03	4.13349	37.181	193.398	380.008	37.516	0.288064	128.729	67.8282	54.7263	42.3864	149.787	11.4611	8.14645
73.043	4.76718	28.0736	27.007	108.976	20.2323	11.3243	0.362559	78.8356	25.4686	51.4141	84.4084	16.4181	105.416	62.2398	25.4927	37.2437	146.282	38.0208	7.61146	44.8131	110.745	14.7209	43.0363	63.2922	47.1202	0.404062	0.761374	7.37261	73.0983	1256.8	3.46216	34.2017	179.559	352.223	38.2551	0.255445	121.53	64.5499	49.4359	39.4577	133.412	11.9071	7.07694
73.1429	4.83071	28.5831	28.6483	103.308	19.3173	10.1534	0.309175	77.7767	24.0462	49.1339	73.8516	31.7427	103.199	57.1882	26.4551	34.8459	139.94	37.3849	6.38667	50.364	109.555	12.9233	39.6269	59.2508	50.6628	0.351129	0.665614	7.18498	69.9173	1228.05	2.89917	31.4321	165.328	341.395	36.9006	0.227013	110.767	74.8177	44.4158	34.9126	131.228	21.6461	6.11785
73.2428	4.50308	27.6087	28.5294	95.4437	18.0901	9.09618	4.39822	74.1491	22.3237	53.3193	74.025	38.2122	104.495	52.2542	26.1086	31.5099	132.27	51.4112	5.35434	58.6562	107.705	11.321	36.1591	53.9278	57.8291	0.307354	0.581128	6.84572	64.9538	1188.87	2.42735	28.8633	151.254	322.517	40.6036	0.196249	98.7358	77.6039	39.7819	29.951	124.659	26.0326	5.26972
73.3427	4.03983	26.0188	27.4203	89.1646	16.7059	8.75817	5.7458	69.009	20.4967	54.1266	99.3702	39.6007	99.7342	47.5287	24.9327	28.5133	123.82	56.7519	4.4868	75.4348	99.9695	9.90141	32.8105	48.405	65.9277	0.269399	0.515151	6.41216	62.0067	1148.09	2.03204	29.5599	137.69	300.374	41.844	0.174951	86.7216	76.024	35.5678	25.1835	115.53	31.5239	4.52715
73.4427	3.55516	24.2234	29.6958	81.1574	15.2678	8.19866	5.86093	67.8143	18.6799	52.9376	108.37	38.1998	91.8848	43.0682	23.2662	25.3154	115.001	60.6191	3.75912	78.9487	90.1269	8.64954	29.668	56.9046	66.9568	3.89594	0.45057	5.92645	57.5523	1106.16	1.70087	29.5239	124.853	294.296	43.5815	0.151139	75.4041	72.027	31.7671	20.8884	121.498	32.9366	3.88105
73.5426	3.09727	22.4124	29.8958	72.8084	13.8433	7.54925	5.45957	65.5774	16.9377	50.6202	107.772	40.0832	82.7446	38.9046	22.6321	26.2986	106.114	60.0874	3.14942	75.6184	79.9848	7.54925	26.7676	56.8943	64.021	5.72943	0.386205	5.41909	65.9776	1076.39	1.42333	28.9589	112.86	294.053	42.5612	0.130893	65.1028	69.959	28.3553	17.1617	120.549	38.9626	8.41299
73.6425	9.03602	20.6705	28.916	64.7784	12.4748	6.88504	6.97782	66.7969	15.3039	47.7152	101.842	38.9204	83.6056	35.0517	21.3975	25.0468	102.845	69.743	2.63888	69.0881	73.0023	6.58455	24.117	53.3776	59.0457	6.48731	0.338684	4.91165	66.0573	1042.17	1.19072	28.0216	101.767	282.318	39.9783	0.116634	55.9285	65.9318	25.3008	14.0044	117.703	40.273	10.5235
73.7424	10.7968	38.6255	27.3063	57.3554	11.1878	6.23416	7.69259	66.7863	13.7936	44.5565	93.2419	36.1932	87.3648	32.4948	19.8213	26.1585	98.2041	71.9396	2.21151	68.1848	65.2251	5.74027	21.7095	48.6329	53.2025	6.61587	0.278796	4.41896	67.6264	1033.93	0.995676	26.8323	91.5831	265.322	54.1687	0.102073	47.8755	60.9552	22.5706	11.3716	111.241	38.8122	11.177
73.8424	10.7246	44.9468	36.0613	67.6291	9.99618	5.62447	7.39806	65.672	12.411	41.346	83.5964	32.7777	84.859	32.2292	18.083	24.973	92.6854	70.0209	1.85386	72.088	57.5959	5.00237	19.5307	43.6752	47.1851	6.39062	0.236414	3.95077	64.7621	1013.54	0.832113	25.4836	82.2869	246.375	59.9274	0.10235	40.8764	55.642	20.1325	12.8453	102.709	35.8454	10.9752
73.9423	20.4131	45.8564	39.9703	68.518	8.90533	5.05778	6.71035	64.5084	11.1542	38.2028	73.8674	29.1794	79.032	31.2085	19.0216	22.8228	86.6613	65.9669	1.55454	69.3937	50.5222	12.1981	20.0046	48.9063	41.3862	5.97967	0.199727	3.51305	60.1987	996.248	0.694999	24.0461	73.8399	227.205	60.492	0.100943	34.8353	50.3541	17.9564	12.5319	93.1837	33.6215	10.3056
74.0422	22.8703	44.3338	40.7157	65.0107	7.91476	4.5411	10.466	61.3159	10.0168	35.1943	68.9479	25.6781	77.9996	29.6994	18.9305	20.3742	80.4099	60.9367	1.30403	63.5813	46.1643	16.8058	25.7876	48.043	36.0118	5.48401	0.16541	3.10905	62.1078	968.607	0.580091	22.5734	66.1918	208.681	71.5708	0.0990245	29.6463	56.0765	16.0148	11.3836	99.7558	30.5028	9.40851
74.1421	24.903	41.7993	39.648	65.5902	7.01886	4.07381	11.2116	68.737	8.99099	39.0994	104.027	22.4182	73.3441	27.8966	18.1804	41.5902	74.1354	55.5972	1.09441	78.3322	46.631	18.6847	35.8184	44.7214	31.1533	4.96317	0.130834	2.74	74.41	939.392	0.483872	21.0993	59.2865	191.211	74.6981	0.0985236	28.7308	61.0248	14.2829	12.4688	100.051	36.3077	8.42926
74.242	23.909	43.8141	37.5957	62.9254	6.22578	3.65351	10.6601	70.8982	8.06715	40.1784	118.222	25.9127	66.9357	25.9405	17.0339	50.394	72.5711	58.3901	0.918923	80.6478	43.8424	18.9227	39.4618	40.5918	33.3683	4.75817	0.113263	2.40572	90.0689	911.673	0.403388	19.6514	53.0655	176.912	73.0367	0.101505	26.9276	68.5168	12.7382	11.999	98.8891	37.6373	7.45337
74.342	21.7533	42.8662	38.8809	58.0925	5.50607	3.2777	9.61651	69.5995	7.23521	39.5735	122.164	26.3775	59.8961	33.2088	15.6741	51.1285	69.8285	64.3638	0.77205	76.6104	40.3015	19.1144	44.3018	56.0778	41.1735	11.303	0.0923595	2.10508	91.9103	912.486	0.336151	18.2559	56.8269	185.58	74.7594	0.104621	24.4328	69.982	11.3606	10.819	113.799	36.3323	6.52848
74.4419	19.8656	41.9472	38.1853	95.8005	9.34694	2.94379	8.45005	66.128	7.6266	46.7764	118.962	25.1987	72.1655	47.4289	17.447	48.1591	66.3034	64.8083	0.648985	89.9583	49.4327	31.8991	44.8968	68.6095	43.3359	14.4173	0.0677636	1.83633	87.8961	987.755	0.280085	16.918	57.6283	204.078	77.8871	0.104479	21.7152	67.9621	10.1323	9.39155	118.899	33.591	8.0743
74.5418	19.5525	48.1934	43.1706	107.781	15.0957	2.64831	7.32241	61.5005	8.58877	49.5459	110.996	23.2055	91.3737	55.8913	17.9501	58.3156	62.2967	62.2528	0.545826	114.031	50.2964	37.7698	43.272	71.2604	50.5988	65.5137	0.0521482	1.59737	81.6496	1058.92	0.23344	15.6477	56.4776	205.232	76.0769	0.102612	19.0351	64.0436	9.03692	7.9587	138.11	30.1781	8.53105
74.6417	17.9934	55.2061	44.4068	107.163	18.238	2.38655	6.29727	65.6965	8.80614	51.7106	100.783	22.7042	118.395	60.2065	17.6183	61.1323	68.0242	58.1903	0.459274	123.726	51.9539	49.8936	40.5697	95.3938	59.5924	90.8506	0.0418581	1.38587	74.7977	1154.54	0.19477	14.4508	54.0883	203.976	71.4681	0.0992365	16.5283	59.2058	8.06023	6.63712	145.017	26.568	8.35491
74.7417	17.4118	56.1523	43.4811	123.018	19.6215	2.15345	5.39296	65.9017	8.59211	51.3859	89.8459	29.935	139.028	61.5811	16.762	58.4602	70.6054	53.4906	0.386549	120.597	49.3502	54.8064	37.4268	109.668	65.4746	100.79	0.0347379	1.19945	84.0061	1215.75	0.162819	13.2869	50.9611	206.292	65.4404	0.094601	18.7691	54.0425	7.18932	5.47411	143.745	23.0433	7.83342
74.8416	15.8999	56.2819	44.6336	123.322	19.8427	1.94405	10.468	63.5362	8.14123	49.6169	104.658	32.1779	151.456	63.4236	15.5999	60.3053	70.8757	56.5207	0.325368	111.27	45.029	55.1636	37.1286	108.781	65.3011	101.76	0.0292963	1.03577	83.474	1239.39	0.136507	12.209	47.4436	199.298	73.5283	0.0888045	18.8803	48.9049	6.4127	4.79756	145.569	19.7609	7.14497
74.9415	14.1192	53.9767	43.6525	116.41	24.9007	1.75439	19.5361	59.6094	7.57347	47.058	123.055	31.6349	150.372	63.0281	14.2835	57.2462	69.4851	55.7164	0.273852	99.453	49.6936	52.9055	35.3764	114.487	61.7863	97.7214	0.0256889	0.892534	78.9093	1235.99	0.114868	11.1907	43.774	195.164	74.8179	0.0819614	17.8587	54.8817	5.72012	4.09097	141.01	16.7974	6.3978
75.0414	12.3593	50.6912	42.28	106.551	27.2821	1.58196	21.7755	54.8287	6.96151	44.116	126.943	29.633	161.729	63.8715	12.9158	52.1624	66.9361	65.2958	0.230456	87.1537	48.565	49.2562	32.9482	109.772	56.6072	91.0934	0.0225075	0.767579	72.9009	1214.07	0.0970575	10.2412	40.1118	185.397	74.5757	0.0742608	16.2963	56.0416	5.10243	3.42606	132.529	14.1791	5.65544
75.1413	10.7368	47.1099	46.5093	98.3887	27.8828	1.42504	21.0306	49.6808	6.34842	41.0397	122.525	26.9599	162.134	62.7829	11.5652	46.4893	63.6145	75.0033	0.193921	75.4059	44.9466	54.3451	30.275	101.053	50.7786	83.3301	0.0207114	0.658884	90.8415	1183.42	0.0823566	9.36513	36.5612	192.16	70.9525	0.773901	14.5371	54.4163	4.55147	2.83394	121.861	11.9019	4.95315
75.2413	9.28894	47.8631	48.9657	97.7902	27.3326	1.28283	19.1137	44.4925	5.75837	37.9791	113.695	24.0731	171.171	60.4051	11.1724	40.9156	64.6633	79.4009	0.163172	70.4689	58.6118	70.3858	31.3902	135.175	44.8958	75.2878	0.0191702	0.564584	95.2021	1164.68	0.0701915	8.5443	33.1868	199.302	65.5243	18.6675	12.7749	51.2743	4.06001	2.32381	110.209	12.5005	4.30874
75.3412	8.01811	46.1873	54.0872	91.9198	26.0699	1.15483	16.8608	47.2593	9.09884	35.0216	102.859	21.2281	181.043	63.2691	10.5123	35.7471	63.969	78.3471	0.137348	69.3337	74.3801	76.3965	37.9234	140.997	39.291	67.4526	0.0187051	0.482984	92.0666	1133.37	0.0601196	7.78586	30.0254	194.989	59.2956	28.1612	11.1119	53.3117	3.62158	1.89375	98.3835	17.7236	9.46279
75.4411	6.91233	43.5073	55.0011	88.2384	24.3971	1.0405	14.6421	47.2456	10.6462	32.215	91.465	18.5594	177.001	63.5742	17.9693	31.0959	62.0418	74.4	0.115681	67.8009	76.5771	76.4166	39.6683	134.694	34.1336	60.0841	0.0184944	0.41253	111.032	1093.92	0.0517875	7.09387	27.0951	185.139	52.8905	33.6538	9.5966	52.2964	3.23047	1.53637	86.9116	19.7403	11.8708
75.541	5.95463	40.4956	53.5059	81.487	22.519	0.938989	12.6073	45.4465	11.1177	29.5831	98.2966	20.8271	173.737	62.1261	25.3556	26.9796	59.2749	69.0636	0.0974741	65.1394	72.6305	73.0177	38.8631	126.897	29.4936	53.3049	0.0189681	0.351829	123.413	1049.52	0.0449145	6.45044	24.4006	176.569	46.6814	35.3585	8.24594	59.0816	3.81259	1.24245	82.4606	23.6398	13.0916
75.641	5.12718	37.4635	50.7053	73.7004	20.5723	0.849209	10.8041	48.4012	12.4598	27.1346	122.224	20.9115	166.411	59.5202	29.1814	23.3716	55.9685	63.2082	0.0822162	59.6174	66.2204	67.8199	36.7744	115.851	25.3828	47.1565	0.0192299	0.299636	122.153	1002.42	0.0392222	5.85797	21.9382	165.326	40.8766	34.8086	7.05959	73.9221	3.88266	1.00233	99.8122	24.5741	13.1121
75.7409	4.41312	34.5498	47.2701	82.1463	18.6456	0.769221	9.23416	48.4646	12.7452	24.8692	137.142	19.8248	153.656	56.1925	30.5776	20.2271	55.1683	57.3257	0.0693524	53.0238	59.1325	61.8276	47.4443	104.148	21.78	41.6334	0.0197674	0.254808	115.273	972.582	0.0344811	5.3138	19.6986	153.195	39.4516	32.9842	6.02815	91.3265	3.71267	0.80695	109.331	23.7598	12.4589
75.8408	3.79734	31.8106	43.6022	81.3586	16.7942	0.697219	7.88039	55.6345	12.4208	22.781	138.355	24.8919	139.485	52.4594	30.3602	23.7265	53.3622	51.6823	0.0586184	62.9663	52.2001	55.6495	50.9179	92.8961	18.6467	36.7045	0.0205759	0.216335	106.407	936.688	0.0304918	4.81117	17.669	141.101	36.7776	30.505	5.13769	97.4961	11.2586	0.648542	111.142	26.6597	11.4613
75.9407	3.2665	39.1806	39.937	76.3404	15.0511	0.631606	6.75682	58.1306	11.7627	20.8611	131.849	26.2519	134.328	48.5469	29.1129	39.4086	50.8756	46.4111	0.0496909	63.8724	45.7817	49.641	50.522	82.5251	24.7657	32.8928	0.0209193	0.183325	97.1757	900.279	0.0271212	4.35784	15.8351	129.503	33.7249	27.7562	4.37267	97.0286	14.1557	1.64292	117.877	32.6227	14.4615
76.0406	2.80898	40.7961	44.5548	69.6494	13.434	0.570947	5.77654	70.269	10.9407	19.9964	121.369	25.5579	124.449	44.614	27.2488	43.9694	47.9574	46.1506	0.0423538	60.2118	40.0026	43.9974	48.1431	73.1571	30.6159	29.7625	0.0210591	0.155026	88.2717	861.034	0.0242772	3.94488	14.1814	121.864	30.3678	24.9711	3.71774	92.8079	14.7554	7.86169	117.563	34.2452	15.4094
76.1406	2.41461	40.2306	60.5962	75.321	11.9502	7.86691	4.93044	80.506	10.0569	21.3857	113.319	23.8042	112.484	40.7697	29.2604	49.467	44.7957	44.0198	0.0363731	59.8431	34.8773	38.8139	44.8415	64.7807	32.2495	26.6904	0.0202905	0.130836	81.2118	820.488	0.0218847	3.57048	12.693	113.245	38.2323	25.3729	3.15843	86.6259	14.2632	10.2292	112.733	33.294	15.1597
76.2405	2.07476	38.2916	67.4376	97.4216	10.6009	11.32	4.20448	84.0297	9.17171	21.5412	124.692	21.5793	99.9964	53.6457	29.487	48.7631	41.5307	42.2657	0.0315496	64.6596	30.3703	34.1243	50.2201	71.1736	31.465	24.9659	0.0195462	0.110284	74.0433	833.335	0.0198779	3.23328	11.355	105.865	41.0391	24.505	2.68166	79.6894	13.2925	10.5554	105.191	30.9218	14.2521
76.3404	1.782	35.8265	68.8344	102.08	9.38266	12.6251	3.58366	83.1088	11.5417	20.9719	148.818	23.5802	98.9648	63.5124	28.5573	45.2945	40.0863	39.4972	0.0276934	62.8993	30.4159	29.9257	50.8391	81.6198	29.3837	22.8881	0.0193634	0.0929453	67.2023	879.928	0.0181747	2.93009	10.1535	116.178	40.7618	22.9436	2.27562	85.4118	17.0273	9.87353	109.365	29.5153	13.0221
76.4403	1.52981	33.2322	67.106	98.9652	8.28926	12.7574	3.05371	79.3689	96.6959	19.9978	154.569	23.3732	96.4248	68.5867	26.9178	40.797	38.1556	36.3013	0.0246301	65.2926	28.4821	26.1946	48.9711	80.8868	26.6941	20.7077	0.0174142	0.0783544	60.8533	954.341	0.0167107	2.65685	18.3306	116.726	38.6967	24.9586	1.93024	85.1827	17.8641	9.61264	115.341	27.0901	11.6736
76.5403	1.31258	30.6895	73.2112	96.9376	7.31232	12.2748	2.60176	73.9605	141.292	21.2491	149.756	21.998	89.9729	70.2606	26.0282	36.1239	35.9208	33.0128	0.0222528	68.155	25.797	22.8969	45.8978	75.5919	27.9268	18.5679	0.0171091	0.065992	55.0397	990.33	0.0154441	2.40975	23.1267	125.217	47.9688	25.0376	1.6368	81.5804	17.3193	8.7229	114.641	24.215	10.3269
76.6402	1.12548	36.3084	73.9812	90.4534	6.44283	11.4938	2.21653	67.6858	161.187	21.3319	183.107	27.8967	81.7031	77.7068	24.5069	31.673	33.5173	29.8162	0.0205048	65.1946	22.952	19.9935	49.6726	100.406	27.1468	16.5464	0.0164165	0.0553502	49.7517	1045.79	0.0143509	2.1855	25.5807	124.501	51.1429	23.9986	1.38765	80.6006	16.165	7.60151	109.677	21.2402	9.04946
76.7401	0.964402	37.27	88.6636	82.2779	5.67131	10.5919	1.88824	61.0924	166.317	28.6453	192.231	33.9668	72.8648	80.7606	22.6348	37.9957	31.0465	26.807	0.0192998	59.5198	20.2188	17.4447	63.9953	104.435	25.2941	14.681	0.0162396	0.0460393	44.958	1102.81	0.0134259	1.98152	26.4376	119.227	50.6082	22.3611	1.17615	76.7585	14.7894	6.45792	102.168	18.3716	7.87545
76.84	0.826039	36.131	94.1594	73.7876	4.98832	9.66647	1.60844	54.5441	162.878	32.0416	195.095	35.3716	64.1762	80.7394	26.349	38.7615	28.5829	24.0287	0.0184517	57.2224	17.7106	15.212	83.8822	99.6485	22.9452	12.9859	0.0168746	0.03791	40.6199	1126.83	0.0126307	1.79597	26.2291	111.891	47.933	20.4499	0.996585	71.4465	13.3832	22.782	93.3207	15.7213	7.35167
76.9399	0.707435	52.1541	93.8196	65.6373	4.38502	8.76922	3.7849	48.2727	154.712	42.6221	186.565	54.082	56.0253	78.6217	27.777	65.8805	26.1796	21.4946	0.0178173	52.3918	15.4628	13.2592	90.5518	91.5251	20.4445	11.4615	0.0171358	0.0310719	36.6978	1125.48	0.0118818	1.62774	25.3324	103.816	46.9987	19.0726	0.844136	65.5157	12.0363	55.3311	83.9604	41.9741	9.94489
77.0399	0.605875	57.0527	90.1973	58.1106	3.85303	7.92547	4.39162	42.4165	144.177	47.495	172.114	63.4461	48.5979	82.0424	27.6824	73.914	23.8737	19.2015	0.0172542	46.6083	13.4745	11.5534	90.1021	103.446	17.9909	10.1005	0.0172922	0.0257781	33.1534	1114.02	0.0110908	3.11896	24.0133	95.6937	56.2747	17.4537	0.71481	59.4753	10.787	66.5933	74.6388	62.1101	15.6015
77.1398	0.518868	56.8242	84.8541	51.3031	3.38432	7.1461	4.30526	37.0485	132.699	48.8834	155.104	65.0156	41.9712	91.663	27.2148	72.7802	21.6901	17.1372	0.0166805	40.722	11.7286	10.0646	85.9919	101.973	16.3056	8.89151	0.0171727	0.022143	33.0162	1096.31	0.0101549	4.13786	22.4571	96.4235	79.1837	15.7659	0.605313	53.6191	12.6712	76.14	65.7088	70.226	17.98
77.2397	0.444339	54.3368	78.7345	45.2178	82.5169	6.43377	3.94003	45.934	121.803	54.8276	137.549	62.3361	36.1205	99.5291	25.9214	67.5656	23.5374	15.2852	0.0159553	35.1633	10.202	8.76612	80.1664	106.222	19.761	7.82163	0.0166938	0.019981	31.2414	1066.8	0.0090288	4.79719	20.7915	92.9786	156.341	14.1115	0.512802	48.1066	12.8806	74.6823	57.3815	71.0161	18.4011
77.3396	0.380555	50.9544	72.3997	39.8147	180.116	5.78684	3.48788	49.8997	113.901	60.4579	120.6	73.1206	33.195	109.165	24.144	67.1144	24.337	13.6275	0.0150328	30.1262	8.87048	7.63418	73.7049	121.436	20.638	6.87732	0.0158728	11.8416	50.6913	1036.42	0.0077355	5.18435	19.1031	87.5902	208.907	12.548	2.19986	43.0143	12.3058	68.0461	49.7691	67.5692	17.7043
77.4396	0.326032	47.318	66.1742	35.0362	236.104	5.20174	14.0047	50.5553	105.073	61.8889	104.871	80.2029	29.8436	112.893	22.1202	62.575	28.597	12.1461	0.013823	27.6049	7.71081	6.64779	67.1929	120.21	45.6857	19.4429	0.0147659	28.9773	56.1618	999.645	0.00636427	11.9765	22.0374	81.4464	229.846	16.6251	2.9666	38.3688	11.399	66.4854	42.9155	61.8861	40.3494
77.5395	0.279573	43.7219	66.5301	55.1263	263.773	4.67366	17.2645	49.0603	105.668	66.9599	90.7428	79.6468	34.7709	112.494	21.9532	56.4763	31.0098	17.5481	0.0123544	46.5911	6.70173	5.78843	60.935	112.284	57.151	25.5236	0.0134479	39.9061	55.5203	959.357	0.00502183	16.6588	25.9342	75.1689	231.341	18.2528	3.20246	34.1666	10.3861	60.4511	36.8191	55.2348	70.759
77.6394	0.23985	40.2947	71.0397	61.2753	272.517	4.1975	17.2854	46.241	103.947	67.8648	79.2564	75.04	35.6645	109.291	21.2178	50.0648	32.0451	19.7036	0.0106199	53.0638	5.82419	5.03993	55.0777	102.087	60.5019	30.9404	2.88254	82.2368	52.3642	916.519	0.00383298	30.9997	36.1195	69.0727	221.413	18.3996	3.14399	30.3879	9.3772	52.7439	31.4492	48.3944	90.6707
77.7393	0.205971	37.0864	70.9884	60.6175	268.943	3.76854	15.9706	42.6784	102.064	66.3092	69.0498	68.5186	34.288	104.26	19.9709	60.1617	32.0702	42.9575	19.3732	52.8766	5.06134	9.14112	49.6795	91.5829	59.1883	35.7769	4.48699	108.919	57.4244	872.599	0.00289018	40.7865	41.7087	63.3076	205.279	17.6875	2.93328	27.0038	8.42273	44.8442	26.7576	41.8211	97.2333
77.8392	0.177087	34.1099	68.3641	56.8454	257.659	19.5557	14.2063	46.0395	107.413	63.3642	59.9786	61.3272	46.115	98.1124	23.9461	73.0936	31.3716	53.6405	26.0558	55.7727	4.39841	11.0733	44.751	81.6007	55.9519	36.8448	4.76616	143.25	56.5458	832.046	0.0022341	47.111	44.1414	57.9351	186.274	24.547	4.12389	23.9818	7.5432	37.4795	22.6865	35.7616	95.9848
77.9392	0.152555	32.9532	64.3828	51.8472	241.852	26.9178	12.3918	46.4538	106.347	59.6978	52.2918	54.167	50.2167	93.5102	25.6296	84.2849	30.1704	75.3687	26.8085	65.5008	3.82244	22.5129	58.858	72.4497	51.2322	35.7787	5.99779	183.703	70.283	791.033	0.00183838	50.8671	44.4468	52.9704	216.564	27.4334	4.51794	21.2887	11.785	30.9573	19.1745	30.3288	90.4237
78.0391	0.131948	31.0583	59.7807	46.5672	223.698	29.5788	12.973	44.9596	101.684	55.7227	46.0577	49.8934	51.6112	87.9355	25.7783	83.9121	28.6363	83.8313	25.7119	66.137	7.84154	28.0351	64.0867	64.2062	54.2573	39.0706	6.03075	224.251	72.3526	755.541	0.00160234	52.6562	43.3574	48.405	228.222	27.9071	4.46809	18.8921	13.129	25.359	16.1601	25.553	82.7286
78.139	0.114702	28.9164	54.9965	41.4587	204.66	29.6795	19.6194	42.2964	95.1585	51.6894	40.184	50.5944	53.0267	81.8428	24.9352	78.3233	26.8979	84.7778	27.3621	62.1962	9.11537	29.9344	64.0313	56.8455	53.4974	48.417	5.61515	253.576	69.4507	734.518	3.69836	52.9914	41.3906	44.2188	224.374	26.9712	8.22171	16.7614	13.065	20.6502	13.5844	21.4154	74.2278
78.2389	0.0999983	26.7552	50.2842	36.7219	185.694	28.4449	20.855	38.9833	87.8265	47.7455	34.8166	48.2315	53.3947	75.5555	23.4855	70.7318	25.0521	81.6316	25.8694	65.0373	9.0931	29.682	61.2469	68.0355	52.7039	53.779	5.06169	266.306	64.723	708.457	5.49668	52.27	38.909	50.1122	248.497	25.2642	9.7367	14.8684	12.3544	16.7436	11.3922	17.8701	65.7065
78.3388	1.58712	24.6762	45.7851	41.7648	167.409	38.0404	19.7671	35.3783	80.3165	43.975	32.2559	46.7346	50.7999	69.2995	21.6991	62.7231	23.1706	76.415	27.6781	71.1688	8.49887	28.2132	57.1716	68.4472	54.9134	55.1695	4.49605	267.259	59.3846	679.349	45.6558	50.7988	36.1632	51.0689	264.77	23.187	9.98085	13.1874	11.3827	13.5332	9.533	14.8586	57.6052
78.4388	3.73986	22.7206	41.5714	41.711	150.169	46.0344	20.3265	33.0325	74.3524	40.4213	41.4208	43.4063	56.6596	63.2278	19.7619	55.0426	21.3055	70.3071	26.2268	69.6455	7.68996	26.116	52.6045	64.3918	53.2609	53.4575	3.96602	260.093	64.0252	648.608	64.8765	48.8137	33.3244	49.5285	262.989	20.9867	9.53889	11.6952	11.0876	15.3674	7.96138	12.3179	50.1495
78.5387	4.34344	24.204	40.2428	50.6464	134.172	51.4938	26.6848	30.2744	68.1324	37.1029	49.6264	55.7221	56.9202	60.0148	17.7987	54.8449	19.4938	63.9823	23.5048	89.9778	6.83802	23.7538	51.2909	58.7456	49.5584	50.1053	3.48708	247.556	62.6283	620.569	71.599	46.4943	43.8483	46.8047	249.67	24.1321	8.75929	10.3708	10.3738	15.5846	6.63682	10.1862	43.4329
78.6386	4.27092	31.0362	38.851	51.887	119.502	52.1007	27.2606	27.356	62.0048	34.0226	51.6342	59.2865	54.0813	56.2604	15.8907	53.4209	17.7608	57.8133	20.4606	94.3282	6.02197	21.7673	48.4044	52.7925	44.9156	51.3896	3.06142	231.697	63.0058	591.492	81.1509	43.9762	49.4325	43.5987	232.9	35.9117	7.84569	9.19566	9.50359	14.4505	5.52358	8.40556	37.4704
78.7385	3.92804	32.7557	36.6449	49.4938	106.171	50.5217	28.9774	24.4454	56.1636	31.1745	50.0756	57.9829	53.0671	52.2345	14.0878	57.8855	16.1227	82.5576	17.5238	90.425	5.27433	19.6624	44.8291	60.9857	49.0272	61.3561	6.84102	214.018	59.8851	576.125	81.6761	41.3611	51.636	40.279	212.234	41.1384	13.0412	11.2839	8.60625	12.7567	4.59038	6.92369	32.232
78.8385	3.50023	37.7257	34.7528	45.555	101.717	58.0628	27.4658	24.8971	50.7081	32.1384	46.6054	54.1491	49.7281	48.1284	12.418	61.2116	18.7341	92.6411	14.8686	82.6552	4.60508	26.223	41.0517	74.3782	54.43	65.1794	7.76235	195.605	60.6033	557.904	77.2601	38.724	62.8937	43.2513	209.43	42.3661	15.0431	12.0109	7.74321	20.5228	3.80994	5.69417	29.8292
78.9384	3.06933	38.3405	32.685	58.437	95.4809	65.8179	24.7401	24.2439	53.7359	38.6281	42.2475	49.1709	45.2835	44.0745	10.8945	58.765	23.755	94.0816	14.0615	73.4564	7.36442	28.7958	37.3323	86.4269	54.5696	64.3638	7.55509	177.229	80.3668	547.38	70.4098	36.1192	68.4037	43.3642	210.097	45.5705	15.2413	11.9347	6.94114	22.6283	23.9055	4.67663	26.9718
79.0383	2.66881	37.0027	38.3308	61.0592	88.3215	66.9971	21.7231	22.9057	79.866	41.236	37.6198	43.8507	40.4631	49.2723	9.51995	53.8607	30.9568	93.3798	12.5898	64.1369	17.3358	28.9787	33.8029	86.0575	51.7902	61.0171	6.94269	177.835	84.4242	537.24	62.6294	33.585	70.0087	41.7082	203.091	56.9756	14.4739	14.9784	6.98834	21.843	40.0739	3.83631	24.0042
79.1382	2.30986	34.8572	50.5973	58.7811	80.816	64.7048	18.817	21.1783	148.702	41.4958	33.0817	49.9657	35.6886	51.5339	8.29063	48.1595	35.4223	100.81	10.9532	55.3573	20.6324	27.7899	30.5237	84.2275	47.5413	56.4199	13.9138	200.172	89.2304	521.768	54.7908	31.1474	69.0223	39.2363	189.517	61.0743	13.2399	16.0984	6.64602	19.7293	48.8849	3.14358	21.1252
79.2381	1.99396	32.4446	60.8835	54.3643	73.3417	60.7062	16.1792	19.2664	217.893	40.3752	28.8292	50.5291	31.1899	51.7339	7.19872	42.6599	37.8285	100.468	9.37768	47.4125	20.765	25.8715	33.2024	106.419	42.7019	51.3373	21.0477	209.665	86.5914	502.882	47.3719	28.8234	66.3758	36.4552	172.74	60.789	11.8296	16.0795	6.14172	17.1445	52.6216	2.57336	18.4416
79.3381	1.71853	30.0154	64.4599	49.2098	66.136	59.5008	13.8538	17.3083	332.571	38.482	35.7215	55.8929	27.0791	50.5227	6.23429	41.2079	41.1415	104.891	7.95514	40.3957	19.4898	23.6225	33.158	108.996	40.1489	46.2147	37.3598	210.053	80.9862	481.958	40.6084	26.6231	65.4053	33.6298	154.876	57.9922	10.407	15.4139	5.58893	14.5384	52.9508	2.10455	16.0036
79.438	1.47969	27.6812	80.3777	44.0085	59.3399	76.6466	11.8352	15.3947	384.906	41.1509	37.7175	55.7344	23.3974	48.9977	5.82143	37.8883	42.5945	102.752	6.99878	34.2942	26.5086	22.0655	52.241	103.329	36.6347	41.3003	40.7807	204.174	92.6241	459.963	34.5908	24.5517	62.8745	30.8939	149.602	53.8706	9.05925	14.4072	15.0657	12.1292	51.0778	1.71951	27.5844
79.5379	1.27339	25.487	99.159	39.0829	63.3446	82.2401	10.0974	13.5822	399.891	46.647	47.8592	58.8864	20.145	46.6808	5.34322	33.9367	42.683	97.1678	6.03084	29.8772	27.9104	20.1925	61.1063	94.6152	32.7728	36.7222	39.1638	194.16	92.6566	437.582	29.3256	22.6108	59.4014	28.3106	139.53	49.1646	7.82848	13.2465	25.8957	13.3509	47.8636	1.40356	32.6748
79.6378	1.09552	23.4461	106.136	34.5666	74.5762	81.5832	8.60843	13.5035	393.126	48.4233	52.3427	57.3843	17.2992	81.8341	4.84046	40.7469	41.7926	89.9666	5.13538	25.7505	26.7378	18.2227	70.1878	85.1833	28.9206	32.5363	39.5872	181.598	97.6885	415.289	32.4874	32.117	55.4164	25.9055	127.129	47.8229	6.73001	12.0436	37.1352	24.4463	54.0706	1.14454	33.8711
79.7378	0.942338	21.5567	106.194	34.7616	79.2134	77.7039	12.4783	17.9083	374.285	47.9739	52.1301	53.477	14.8263	128.028	4.34022	41.201	40.221	82.2047	4.34241	22.0342	24.5019	16.2857	71.8613	76.0377	25.2756	28.7557	43.9596	167.653	94.7035	415.709	32.3373	65.6771	64.342	23.6841	126.383	44.9791	79.8742	10.864	40.3887	28.9128	55.9309	0.932384	41.2097
79.8377	0.810651	20.8665	102.344	33.5889	79.5045	72.3168	13.1169	20.0583	349.317	53.9964	49.3049	48.496	12.6881	175.592	3.85994	40.4193	38.1969	74.475	3.65658	32.0778	21.9393	14.4538	69.6335	67.5747	22.1565	35.0007	59.4185	153.164	88.532	418.46	30.3939	88.6999	80.908	25.4816	120.041	41.3932	176.899	9.75741	58.5954	28.7641	54.9253	0.758771	43.233
79.9376	0.697684	19.7097	96.428	31.1245	93.9425	66.379	45.2542	30.0384	321.827	78.9002	45.1666	48.536	10.846	203.454	11.1443	37.4543	35.894	67.0961	3.07143	35.022	19.3969	12.7637	65.485	59.9156	33.1966	45.048	60.959	138.725	81.3533	413.722	45.0162	103.702	89.3568	25.3707	110.727	37.5353	299.545	8.72533	63.9471	26.4066	52.1182	0.616847	42.1759
80.0375	1.21865	18.3666	89.5618	39.4424	99.9688	60.4125	55.0272	35.3095	293.955	91.0244	40.5094	45.9312	9.26374	270.177	15.4222	33.6916	33.4428	69.716	2.57612	37.7066	17.0267	11.2298	60.5223	53.0608	37.5663	48.583	57.213	124.744	74.1284	403.92	50.38	112.643	96.7499	24.3135	102.196	33.6878	425.43	7.78016	63.085	23.1741	48.2643	0.500973	39.4463
80.1374	1.34236	16.9997	82.41	44.7176	100.448	63.8719	66.4872	37.3566	266.93	102.243	35.8041	42.0544	7.90846	320.785	35.7844	49.4698	30.9402	68.1211	2.15876	36.6181	14.8849	9.8536	57.1274	58.0744	38.0171	48.3543	52.4478	111.486	72.614	395.258	50.3979	117.05	106.559	22.8266	92.441	30.0128	470.294	6.92072	59.3992	30.367	43.8898	0.406498	35.9178
80.2374	2.57668	15.6812	78.9876	56.8365	97.3856	116.76	66.1171	37.2555	241.418	172.631	31.3161	37.7078	6.7505	363.424	72.6419	53.4244	28.4567	64.3229	9.71052	43.0823	12.9817	22.4473	52.9139	57.1587	36.2762	60.312	46.9591	99.1129	71.605	383.051	47.5062	118.104	109.995	21.1844	82.4277	26.5959	467.113	6.14893	54.6017	31.4143	39.3533	0.329609	32.1203
80.3373	2.89155	14.4404	79.0099	59.1969	92.176	178.011	60.9023	42.3847	217.737	208.439	27.1824	33.3452	23.0346	383.034	187.368	51.7657	26.0424	63.2134	28.1372	43.5321	11.3063	28.6309	48.4586	53.2532	33.414	64.2178	41.5899	87.7102	82.396	368.602	43.1981	116.719	109.036	19.5296	72.7324	23.4776	438.699	5.45575	49.541	36.9544	34.8915	0.267213	28.3644
80.4372	2.80828	13.2867	78.7193	56.904	85.7762	202.146	54.0911	47.2684	204.024	222.952	23.4614	29.2101	30.8049	386.429	254.323	47.6706	23.7316	59.8892	33.7184	40.9535	9.83912	30.8812	44.0699	48.3566	30.0813	63.4907	36.6457	77.3081	111.351	352.831	38.3673	113.6	118.811	17.9338	63.6764	20.6648	398.565	4.83976	44.6224	36.6831	30.6537	0.216792	24.8221
80.5371	2.56863	12.2204	75.6769	52.5875	78.834	205.931	47.1439	48.6137	188.462	224.583	20.164	25.4201	33.4739	421.744	334.27	42.736	21.5466	55.5151	33.3875	37.0308	10.9454	30.7869	39.9046	57.1309	26.6627	60.2316	32.2098	70.6911	203.485	345.483	33.5301	109.285	121.725	16.4304	55.4168	18.1502	354.528	4.29157	40.0258	34.9568	26.7267	0.176277	21.5791
80.6371	2.28275	11.2377	84.4925	47.581	71.779	198.97	40.6727	47.6359	172.444	218.64	17.2744	22.0194	33.1902	497.691	423.202	37.7397	19.5007	91.1743	30.5682	32.69	20.1398	29.3592	40.0221	61.7408	23.3757	55.7176	43.835	64.0759	297.022	348.644	28.9679	104.188	138.627	15.0325	48.0079	15.9166	310.947	3.80319	38.8947	58.0969	23.1539	7.72956	18.6682
80.737	1.999	10.3329	86.3802	42.5414	74.8783	186.72	34.893	45.2036	156.779	208.456	14.7626	19.0105	31.2936	542.981	464.964	33.0382	17.6002	148.111	26.9166	28.4199	22.9127	27.2344	46.5422	63.5277	20.3334	50.7118	45.0534	57.6555	344.768	350.806	24.8179	98.6164	145.608	13.7423	41.4415	13.9413	270.1	3.36551	57.4412	64.613	19.949	30.3688	16.0911
80.8369	1.73695	9.50004	84.2875	47.5943	74.3364	172.253	29.8408	41.9297	141.911	196.107	12.5923	16.3738	28.6078	559.722	474.863	28.774	15.8466	187.452	23.2039	24.46	22.6672	24.8068	56.2799	72.4149	17.5857	45.6591	42.3143	51.5568	362.047	346.822	21.131	92.805	147.106	14.471	35.6736	12.2001	233.037	2.97763	63.0104	62.6133	17.1064	45.7916	13.8317
80.9368	4.81668	8.73382	98.3243	47.2118	75.7932	163.689	25.475	38.2393	153.709	182.872	10.7252	14.0785	25.6275	556.558	463.909	24.9833	14.2375	210.221	19.7632	20.9098	21.1024	22.3147	58.8911	71.6072	16.0038	40.8077	79.5901	45.8578	388.044	349.312	17.9082	86.9255	143.805	17.7964	30.6412	10.669	201.111	2.63508	62.2977	56.6754	14.6081	53.4199	15.5577
81.0367	5.72021	8.59671	106.073	44.3344	75.2069	152.136	21.7264	34.4213	186.723	189.704	9.12459	12.0901	22.6421	539.902	439.941	21.6521	12.7682	278.33	28.8947	17.7928	19.0546	19.897	57.7064	66.8541	14.2906	36.2862	87.8168	40.5999	378.692	345.616	15.1236	81.1034	141.775	18.75	26.2732	9.32506	172.714	2.33436	58.7219	49.3145	12.4291	54.8538	15.7366
81.1367	5.67007	8.17599	106.783	40.4665	72.3129	139.53	18.5189	30.6658	229.685	187.868	7.75582	12.201	19.8106	538.024	408.477	18.7442	11.4321	322.773	30.4614	15.0926	16.9246	17.6298	54.6106	60.7683	12.5945	32.1508	122.027	35.7991	375.014	349.994	12.7376	75.4283	136.334	18.4844	22.4971	8.14717	176.877	2.0697	54.0105	41.8534	10.541	52.6634	15.04
81.2366	7.03474	20.8915	106.781	60.6022	68.0511	126.923	15.78	27.0925	354.324	186.491	6.58767	21.1317	17.2127	522.728	373.339	16.2161	10.2213	332.811	42.7827	12.7742	14.8951	15.5495	50.6602	54.5091	29.4555	40.5027	129.654	31.4526	382.339	347.502	10.7059	69.9624	143.108	22.4412	19.2427	7.11549	188.842	1.8329	73.2634	34.9364	8.91372	54.7948	13.888
81.3365	7.49859	25.6395	105.725	66.4594	63.0647	114.862	13.4437	23.7718	561.246	192.883	5.59228	24.7597	14.8806	498.864	342.101	14.0234	9.12766	323.869	44.5922	10.7956	13.0405	19.7789	46.438	61.187	37.2412	43.3039	123.304	27.5455	365.501	340.277	8.98401	64.7468	143.367	27.3064	16.4448	6.21209	184.364	1.62426	99.8166	46.8102	7.51774	53.0068	12.5392
81.4364	7.13871	26.6632	101.263	82.0947	57.7863	103.608	11.4522	20.7391	721.059	190.692	4.74513	25.3585	12.8176	470.535	332.713	12.1242	8.14251	330.108	41.7848	9.11391	11.3823	21.3094	42.257	60.1621	39.5988	42.9068	126.773	24.0546	339.465	329.906	7.52976	59.8068	139.37	28.6517	14.0439	5.42148	171.446	1.4401	125.246	66.6548	26.9844	49.0734	11.1484
81.5364	6.46915	25.9963	96.4842	84.6386	52.5002	93.2623	9.75519	18.0065	845.098	183.557	4.02484	24.3068	11.0109	475.986	314.537	10.4807	7.25723	339.313	37.2387	7.68859	9.91745	21.2316	38.2772	56.0261	38.83	40.7572	119.081	20.9518	310.95	317.546	6.30489	55.1554	132.714	28.1906	11.9866	4.79648	168.83	1.27568	130.459	70.9015	38.4297	44.128	9.80422
81.6363	5.72214	24.6096	98.5994	80.9754	47.3868	87.4601	8.30931	15.5701	915.183	173.753	3.41287	22.43	9.44092	469.471	291.374	9.05928	6.46337	368.222	32.3175	6.48293	8.63231	28.9291	34.5727	50.8635	36.3721	37.7345	107.782	18.2066	282.885	304.016	5.2754	50.7969	124.515	26.8479	10.2258	4.22843	161.834	1.1307	126.066	76.0156	44.2706	38.8747	15.6014
81.7362	4.99815	22.9628	96.1886	74.6476	42.5541	82.2537	7.07756	13.4163	919.992	162.693	2.89319	20.2137	8.08339	468.892	265.846	7.83027	5.75279	367.924	34.2652	5.46447	7.50926	104.561	31.1698	45.5966	33.1083	34.3643	95.9416	15.7873	256.468	289.895	4.4116	46.729	115.548	25.1194	8.72023	9.72995	156.879	1.00205	117.467	72.4313	46.2814	33.7336	18.059
81.8361	4.33652	21.2701	101.983	67.448	38.061	100.928	6.0283	11.5251	887.604	151.237	2.45203	35.3456	6.91453	458.806	239.73	6.76779	5.11774	364.766	35.5035	4.60493	6.53011	143.047	30.3701	40.6122	29.5695	30.9533	89.1994	13.6628	232.112	275.591	3.68776	48.5437	106.341	23.2672	27.1306	12.4766	145.28	0.887937	107.374	73.2284	45.7534	38.1048	18.5213
81.936	3.74877	19.6282	101.525	60.2566	33.9335	106.264	5.13452	9.87379	835.362	139.903	2.0776	68.7396	5.91068	439.975	214.188	5.84933	4.55092	385.533	33.6369	3.87998	5.67758	158.62	45.5072	36.0518	26.0641	27.6732	80.3709	11.8031	209.882	261.397	8.52524	48.9709	97.2452	21.4265	36.6135	54.8695	130.831	0.786547	97.1169	67.7889	59.8489	42.8893	17.8428
82.036	3.23432	18.0778	97.5539	59.4954	30.175	104.43	23.8458	8.43859	773.854	128.988	1.75979	182.098	5.05032	415.67	189.946	5.05543	4.04553	403.097	30.1446	3.26877	4.93591	160.427	51.3732	31.9479	22.7608	24.613	110.093	10.1796	189.695	247.512	16.0537	48.3892	88.4884	19.6644	40.4407	84.8328	115.701	0.696453	87.3189	95.4951	68.2403	43.2735	16.5598
82.1359	2.78763	16.6332	91.7449	55.7398	26.7752	98.9459	42.3576	7.1962	709.439	118.651	1.49005	232.805	4.31424	388.266	167.425	4.3692	3.59524	424.24	26.241	2.7536	4.29103	154.299	52.1947	28.2856	19.7421	21.812	113.348	14.7248	171.41	244.41	40.1137	47.0898	80.2092	18.0108	40.7868	98.4102	209.475	0.616607	78.2431	178.02	129.872	41.1178	15.0032
82.2358	2.40143	32.6956	85.1107	50.8125	40.2196	91.8018	46.7398	6.12463	645.835	108.971	1.26112	247.297	3.68516	359.463	153.969	3.77609	3.19425	417.341	22.4754	2.31947	3.73048	143.916	85.2368	25.0312	17.0394	19.2804	106.528	17.4168	154.868	238.413	72.9441	45.2963	72.4841	16.4766	39.084	101.963	392.213	0.546122	69.9738	203.574	164.365	37.6266	13.3726
82.3357	3.57789	42.0284	78.2536	52.9369	47.414	84.1042	44.9662	5.20364	585.118	99.9711	1.0669	241.658	3.1467	330.455	139.697	3.26345	2.83725	395.623	19.0706	1.95371	3.24334	131.57	112.215	22.1459	14.6527	17.0118	96.4427	18.7567	139.914	230.522	86.6069	43.1788	65.3469	15.0622	36.2641	99.5898	521.433	0.484034	62.5075	199.689	191.481	33.5624	11.7833
82.4357	3.79585	44.3924	76.9603	50.8924	58.6165	76.4529	40.7927	4.41478	530.652	91.645	0.902275	225.57	2.68684	315.422	125.422	2.82034	2.51944	366.852	16.0922	1.64571	2.82011	118.655	121.994	19.5905	12.5659	22.8369	85.8579	19.1284	126.4	245.573	93.878	40.866	58.8024	13.7631	32.9236	93.9056	568.973	0.429251	55.8011	181.951	254.079	29.3932	10.2977
82.5356	3.60686	43.5742	85.5148	47.0346	63.7703	69.1585	39.1868	11.2958	489.246	83.9678	0.762965	204.77	2.29444	296.953	111.947	2.4373	2.23646	335.521	13.5341	1.3865	2.45255	105.99	121.799	17.3286	10.7545	25.0338	75.8371	23.5936	114.189	252.012	103.336	38.4544	52.8358	12.5725	29.4352	86.5611	561.56	17.3701	49.7951	158.958	321.437	25.393	8.94557
82.6355	10.9579	41.3824	96.4778	42.5579	64.9075	63.3261	35.5248	15.2872	464.417	76.9051	0.645326	182.577	1.96008	276.621	99.1968	2.10622	1.9845	304.995	11.3601	11.6874	2.13344	94.0349	116.457	15.327	9.18974	25.1236	71.2022	25.9715	103.156	252.437	102.534	38.4144	47.4202	11.4827	31.5944	78.5792	525.503	27.1359	44.4254	135.263	355.516	21.7091	7.73674
82.7354	16.6032	38.6746	99.1404	48.4591	75.7401	57.5475	31.2963	39.8528	432.611	80.3318	0.546165	160.842	1.67322	260.769	102.96	2.64747	1.76025	281.413	16.313	23.5544	1.85646	83.0173	108.684	13.556	7.84382	29.9721	80.6379	26.8452	93.189	248.727	96.1943	37.6877	42.5215	10.486	31.3804	70.5777	476.358	82.5734	39.6294	116.026	363.418	18.4086	6.66936
82.8353	17.6901	35.8518	97.0186	48.4196	92.6283	52.0469	27.1582	54.1191	425.433	101.593	5.73421	140.528	1.42855	243.164	101.624	29.3834	1.56086	263.002	17.111	30.4865	1.61603	84.0277	99.9899	11.9893	6.68898	43.4875	78.4344	26.6599	84.1843	242.856	87.2079	36.4787	38.1015	9.57476	29.7913	62.9135	423.103	120.236	35.3486	101.199	354.189	29.4921	5.73514
82.9353	16.8384	33.0962	99.5203	51.685	100.34	46.9297	23.3742	101.353	405.125	157.538	36.8174	161.196	1.21972	224.823	97.058	39.6007	3.05836	241.734	16.0772	32.4124	1.40731	83.3845	91.1941	18.2332	5.70031	49.0125	98.5156	70.3622	76.0494	234.983	77.2985	34.9438	34.1205	8.74202	27.4737	55.7777	370.721	160.268	31.5288	86.1431	334.315	34.2174	4.92261
83.0352	23.1003	30.4857	97.2933	88.876	101.875	65.4317	20.0257	227.136	378.146	204.398	52.2706	163.516	1.04049	206.459	90.5804	63.9964	7.52609	231.07	14.3471	31.2865	1.2261	79.2963	82.7245	78.2186	4.85503	109.079	156.13	99.9312	68.7003	225.855	84.2891	33.2015	30.5396	7.98116	24.8389	49.2551	321.799	176.488	28.1214	72.0542	308.383	35.044	4.2192
83.1351	23.9631	28.0485	92.4781	106.202	99.4349	72.2171	17.113	367.489	348.415	266.217	58.1895	161.888	0.887267	188.556	83.1096	86.524	12.2521	225.245	12.4599	28.7102	1.06875	73.4249	74.7883	98.1111	4.13345	137.42	220.274	117.325	62.0612	241.093	83.24	31.3411	27.3215	7.28602	22.1411	43.3492	277.506	178.514	25.0823	59.5499	279.58	33.5934	3.6123
83.235	22.5608	25.7901	86.3778	108.15	94.5495	72.6145	15.6619	443.699	327.39	294.146	58.4749	152.259	0.756241	171.435	75.2724	91.1436	15.3634	212.391	11.9843	25.5759	0.932016	66.7981	67.4694	100.253	3.5174	195.94	307.08	125.844	56.0634	247.73	77.8774	29.4294	24.4313	6.65113	19.5319	38.0737	238.197	172.389	22.3718	48.8015	250.066	33.7209	3.08986
83.3349	20.3372	23.7054	79.775	102.867	88.274	73.2169	13.8649	475.828	310.979	301.425	55.598	138.876	0.64389	155.292	67.4855	87.3499	17.2487	196.302	10.8205	22.3648	0.813068	60.0358	60.7848	94.9479	2.99261	243.675	317.613	128.016	50.645	248.357	70.4765	27.5152	21.837	6.07148	27.8192	33.39	207.297	161.881	19.9546	39.7523	221.258	31.9428	2.64087
83.4349	17.9416	21.7848	73.13	94.5366	81.3252	70.3552	12.063	478.43	298.401	341.875	51.1039	124.212	0.547808	140.238	60.0151	79.9889	18.214	179.162	9.45729	19.3219	0.709471	53.498	54.7156	86.9009	2.54487	344.452	299.026	125.762	45.7501	244.851	68.6141	31.5226	19.5094	5.54236	32.9731	29.2483	190.506	149.31	17.7988	32.2397	194.038	29.1716	2.25549
83.5348	34.3741	20.0173	66.704	85.2725	79.5198	68.1248	10.3971	461.971	279.879	355	45.9397	109.657	0.46578	126.318	53.0208	71.4868	18.4991	162.196	8.11859	16.5589	0.619171	47.3799	49.2256	78.2205	2.16391	384.741	270.924	120.533	41.328	238.559	68.8315	33.8416	17.4226	5.05945	34.4438	25.5962	173.213	136.078	15.8762	26.0632	168.909	25.9842	3.33988
83.6347	39.4843	18.3914	71.935	76.1062	75.7054	64.0107	8.91484	433.894	258.694	383.912	40.6692	95.9479	0.395902	129.898	47.8376	63.0168	18.2909	146.055	6.89776	14.1133	0.540432	41.7743	44.2712	69.8149	1.83962	389.737	241.274	113.414	37.3331	230.456	64.9872	34.9001	15.5531	4.6188	33.6951	22.383	176.107	123.011	14.1613	26.8276	146.113	22.7335	21.0227
83.7346	63.5117	16.8964	72.2871	69.1292	70.7424	59.0954	26.7112	399.42	236.807	395.625	35.613	83.4323	0.336587	132.738	49.2603	55.1085	17.7342	131.054	5.82506	11.9836	0.471755	36.7111	39.8067	62.0413	1.56225	374.972	213.149	105.202	33.7241	221.239	59.1544	35.0296	13.88	4.21672	31.6853	19.561	167.561	110.57	12.6316	25.0633	125.714	20.1635	29.8645
83.8346	88.0641	15.5219	69.8427	61.9455	65.2159	59.3246	31.9967	362.143	239.863	455.509	30.9389	89.0246	0.286213	131.216	48.3783	47.9654	16.9404	117.316	4.90137	10.1486	0.411815	32.1835	35.7873	55.008	1.32561	349.933	187.584	96.4816	30.4638	211.403	58.5656	34.4861	12.3841	11.2997	29.0333	17.0866	153.451	98.9916	11.2671	39.9395	107.657	17.5857	33.3045
83.9345	92.0186	14.2582	65.9087	62.13	59.5166	56.8712	32.984	324.479	235.882	516.382	26.7209	87.1949	0.243357	126.76	46.0461	41.6305	15.9946	105.224	4.11509	8.5788	0.359451	28.1634	32.1707	48.714	1.12427	320.334	164.782	87.8252	27.5184	201.299	57.2965	41.3053	11.0484	14.382	26.1299	14.9197	144.336	88.3758	10.0498	43.9224	91.817	25.1282	33.5435
84.0344	112.707	13.0968	61.2774	67.3124	58.0339	53.1288	30.8653	287.993	224.621	548.19	22.9766	81.4993	1.19284	120.419	42.8663	36.0709	14.9609	94.1673	26.0182	7.24246	0.313671	24.6124	28.9177	50.2839	0.950276	289.541	144.623	79.3068	24.8577	191.977	53.3077	45.4744	11.7465	15.3495	32.0396	13.0241	150.238	78.7399	8.964	42.348	78.0242	28.0661	31.9766
84.1343	112.893	12.0295	59.8108	65.8624	55.1449	57.7167	27.6292	253.647	209.663	549.932	19.6912	74.0465	1.65358	112.958	39.2573	31.2218	13.8874	84.1451	33.2485	6.1087	0.273645	21.4875	25.9924	47.8269	0.802657	259.473	126.876	71.1324	22.4542	189.239	48.0688	47.6555	11.8599	15.2253	36.1547	11.3673	144.763	78.3188	11.5629	38.2251	78.3815	28.2071	29.477
84.2342	104.936	11.049	56.7957	70.405	51.4591	57.5998	24.1808	221.977	237.909	534.062	16.8326	66.0584	1.82097	104.927	35.5037	27.0078	12.809	79.0624	40.233	5.14909	0.238659	18.7453	23.3621	43.8622	0.675974	231.158	111.283	63.4336	20.2831	184.364	42.4515	48.4456	11.591	14.5621	36.8693	9.92028	133.583	74.8872	13.7076	34.3094	75.525	26.7394	26.5814
84.3342	98.0578	10.1484	75.2292	68.4818	50.6049	85.3153	20.9088	193.225	244.846	508.393	14.3606	67.5721	1.8179	99.7199	31.7941	23.3538	11.7511	72.9121	50.5011	4.33823	0.208091	16.3439	20.9972	39.5208	0.56668	206.41	97.5968	58.5469	18.322	181.25	36.9515	48.1344	11.079	13.6566	35.5651	8.65719	120.025	91.9248	13.9834	29.6989	92.977	24.4314	23.6106
84.4341	88.0739	9.32134	82.8864	64.2894	50.59	99.86	17.9601	172.187	239.435	477.79	12.2329	67.9546	1.72087	93.5712	28.248	35.9958	10.7311	66.4519	50.8183	3.65386	0.181393	14.2443	18.8711	49.8512	0.474913	183.427	85.5892	53.4756	16.5506	176.238	37.8433	48.3629	10.4242	17.6709	37.3884	11.3592	125.314	97.8615	13.3818	25.1202	100.53	21.7691	20.7483
84.534	77.5541	8.56191	128.513	58.6714	48.8828	103.093	15.3702	152.15	239.936	445.244	10.4079	66.68	1.57706	86.9403	24.9366	39.3993	9.76094	60.1035	46.8769	3.07675	0.158095	12.4106	16.9598	51.0312	0.396918	162.454	75.0571	48.426	14.9506	170	57.364	47.6483	15.3544	20.1346	36.7077	17.6358	120.94	97.2467	12.4065	20.9207	101.425	19.0501	18.0919
84.6339	67.5857	7.86465	154.485	52.7145	46.1548	100.303	13.1265	133.517	231.062	450.46	8.84682	69.7776	8.11742	87.7389	21.8972	59.6718	10.1058	54.0892	41.44	2.59037	0.137752	10.8106	24.4227	54.2107	0.327968	143.538	65.8205	43.5391	13.5056	163.009	67.7669	46.2666	18.1217	25.8783	34.5966	23.9177	111.706	92.9332	11.5267	17.2375	98.0064	16.4478	15.6858
84.7339	58.572	7.22451	208.453	46.9413	42.8672	111.793	11.1973	116.492	239.574	517.555	7.51433	67.6568	11.2963	85.9978	19.1437	69.1635	18.7474	48.5144	39.8946	2.18067	0.120015	12.2378	27.2293	61.7066	0.269994	126.612	57.7205	38.9069	12.9185	155.607	70.3067	44.4289	19.3986	27.7175	31.7491	26.4985	114.744	86.6932	10.5198	14.0953	91.9512	20.3524	13.5421
84.8338	50.6076	6.63691	231.303	41.583	39.3333	113.28	9.54529	101.144	235.257	540.848	6.379	62.8629	14.0077	82.5702	16.6746	80.4492	24.5169	43.417	37.8171	1.83567	0.104614	12.5061	27.5085	70.3592	0.218031	111.548	52.0668	34.5855	12.0016	148.041	67.6409	42.2959	19.6675	27.5391	38.3737	26.8367	111.254	79.6125	11.6456	11.4629	84.4401	21.4699	11.6543
84.9337	43.6541	6.09762	235.746	44.4358	35.7619	109.14	8.13409	87.4543	223.829	615.023	5.41305	56.9004	14.7676	78.0816	14.4784	80.3671	28.1006	38.7967	33.8999	1.54525	0.091366	12.1012	26.4693	82.73	0.179233	98.1921	46.2745	30.6038	10.9949	140.488	62.2966	39.9889	19.2719	26.3626	40.4505	25.8689	103.041	72.3426	12.1564	9.28495	76.2894	20.9307	10.0058
85.0336	37.622	5.60276	236.362	43.2148	32.2887	102.254	6.93021	75.3489	208.806	639.448	4.59211	54.8954	14.4124	76.7192	19.4782	75.1389	30.0387	34.633	29.5142	1.30081	0.0800938	17.8048	24.7937	106.831	0.147541	86.3829	40.8412	26.9722	13.8494	133.061	63.3811	44.1998	18.4546	30.2445	39.7748	24.1912	92.8004	65.2617	14.2723	7.49898	68.0488	24.477	12.9159
85.1335	32.4072	22.4373	228.067	40.1776	28.997	94.2374	5.90389	69.3971	192.317	736.402	11.5502	50.854	20.5846	73.7913	43.8481	67.9165	30.7549	30.8949	25.2811	1.09509	0.0705841	20.2644	22.8612	110.169	0.121343	75.9605	35.9263	23.6874	14.3187	125.841	69.6192	46.4358	17.3864	30.984	56.6699	22.1775	82.0733	58.5769	14.5049	6.04367	60.0752	25.1629	22.8945
85.2335	27.9077	28.9428	235.715	36.4729	63.2801	85.9797	10.9572	73.2233	175.627	796.047	14.8377	45.9434	33.5419	72.64	57.9228	60.2565	30.5798	27.5475	21.4523	0.921906	0.0625974	20.7634	20.8791	104.744	0.100031	75.6366	38.8029	20.7369	13.7693	118.893	69.0052	52.6718	16.1857	30.1288	63.889	20.0577	71.7026	52.3898	13.8561	4.86316	52.5871	24.1739	27.3253
85.3334	24.0294	30.6061	231.415	36.3363	82.9464	77.9546	12.2001	72.9057	159.459	841.286	30.2466	40.8342	38.9258	69.9623	64.8625	52.8927	29.7704	24.5551	18.1028	5.44087	0.055939	20.1216	18.9566	96.0431	0.0826853	72.0548	37.1236	18.1025	12.8239	114.827	104.997	56.2153	14.9335	28.5128	72.7856	28.7869	62.1138	46.7379	12.8343	3.90884	65.6367	22.2805	28.4233
85.4333	25.536	30.0574	229.71	34.1944	102.762	70.3984	11.7782	69.939	144.205	925.189	37.2844	35.8953	39.8541	66.3762	66.9602	57.4693	28.5246	21.8831	15.2257	7.34502	0.0505025	18.8575	17.1474	86.5291	0.0686198	66.8308	33.8684	15.7625	11.7626	110.235	134.486	57.7515	13.6837	26.5816	77.5852	32.5663	53.4873	47.3662	11.6934	3.13946	71.4376	32.8831	27.5986
85.5332	33.499	28.5533	220.349	31.2468	111.909	63.414	13.5907	65.3834	130.052	1001.02	39.2801	31.3147	38.2783	71.1925	65.8675	55.8296	26.9938	19.499	12.7804	18.8728	0.046227	17.7507	15.4744	77.2672	0.057214	60.9329	45.3879	13.6932	25.124	115.374	142.787	57.8114	12.4715	24.5696	76.7652	33.3318	45.8636	51.4256	10.5566	2.52056	72.3526	37.1468	25.7385
85.6332	34.2942	26.6896	217.015	28.0949	113.97	57.0299	13.2969	59.9801	117.062	1027.4	38.3555	27.1732	35.4055	72.6225	62.7633	84.8804	25.2933	17.3729	10.7148	31.5508	0.0430252	16.3271	15.3609	68.6809	0.0479355	54.9272	98.074	11.8704	42.4553	117.079	139.084	56.8049	11.3187	22.5969	72.7023	32.3283	39.2066	51.6364	9.48066	2.02331	70.0919	39.1551	23.3924
85.7331	32.1077	24.7449	216.016	25.0287	111.458	51.2353	12.1579	54.2372	125.551	1011.25	35.8477	23.4903	31.9683	71.7059	58.4789	92.5599	30.9869	15.4777	8.97652	35.8445	0.0407332	14.7862	14.6408	60.903	0.0403025	49.1321	110.722	10.2705	47.4711	116.393	149.085	55.0468	10.238	20.7221	67.2651	30.752	44.0009	64.8163	13.9878	1.62419	65.8798	38.1553	20.8927
85.833	28.8651	22.8459	207.552	22.1775	125.275	45.9988	19.5392	48.4937	137.622	970.768	32.5857	20.2517	28.4004	69.2128	53.5917	90.059	34.3711	13.7886	7.51684	35.6787	0.0391393	13.2473	13.6376	53.9382	3.69049	52.0759	136.105	8.87056	47.0922	114.078	149.37	55.6397	9.23523	18.9704	69.3359	28.5109	44.0191	69.6655	15.6568	1.30442	60.5799	41.527	18.4336
85.9329	25.429	21.0469	195.184	19.5888	141.206	41.2799	34.7788	42.9676	139.214	917.312	41.2707	25.406	24.9475	65.7096	48.4945	91.2017	36.0258	12.2834	6.29274	33.2988	0.0380456	11.7781	12.5312	48.7702	12.6652	51.3627	151.15	7.64909	44.484	111.68	140.927	55.0553	8.31255	17.3492	67.3079	29.7965	46.1555	69.5826	15.6125	1.0482	54.7899	41.1771	22.1952
86.0328	22.1654	19.3675	181.064	32.1047	146.595	37.0342	41.7099	37.7906	134.803	866.679	72.7292	37.9084	21.7387	61.6087	43.4473	85.8264	36.4047	10.9423	5.2671	29.9674	0.037272	10.4142	11.4188	52.6391	16.9671	48.6574	146.036	15.0459	41.0824	108.269	128.22	53.6314	7.46922	15.8558	62.9814	29.2449	44.6444	66.6999	14.7795	0.843049	64.4921	38.7159	23.178
86.1328	19.2111	17.8116	166.47	41.4383	151.714	34.6677	41.3713	42.5171	127.156	810.493	86.5274	42.5362	18.8324	57.207	38.615	77.8448	35.8613	9.74743	5.29166	45.3961	0.0366618	9.17128	10.3512	50.9844	18.4587	56.5943	218.555	19.6882	37.5269	104.208	113.926	51.6271	6.70284	14.9139	57.5146	27.6594	41.2903	65.9188	13.6258	0.678619	68.1877	35.1809	22.5541
86.2327	16.5991	16.3757	159.836	43.3899	149.879	31.9316	38.0641	46.0568	117.967	807.508	89.7434	42.7068	16.2448	54.2871	34.096	84.7197	36.7101	8.68293	6.05016	50.1707	0.0360565	8.05287	9.35265	47.1554	18.3175	58.4419	299.485	22.302	34.0923	101.648	99.5911	49.2404	6.00989	20.8684	74.1447	27.4715	37.1534	64.2336	12.3837	0.547049	67.8782	31.2251	36.5265
86.3326	14.3181	22.6411	150.246	41.8118	143.687	29.1213	33.7873	50.8068	108.254	780.967	86.881	40.4868	13.968	58.8903	54.8534	82.3615	36.4967	10.8133	5.88752	49.3224	0.0353202	7.05541	8.43296	42.6666	17.2804	57.0633	319.922	23.4452	36.8737	98.2787	86.0591	46.6215	7.20719	31.9716	83.3319	26.1717	32.839	60.6561	13.9922	0.441606	65.0075	27.2453	42.5041
86.4325	12.3393	24.4624	141.766	44.6952	134.934	61.9557	29.4386	51.9321	98.6151	741.485	80.7711	37.11	11.9814	60.4955	66.2835	92.8066	35.5277	11.4953	5.34611	47.2088	0.0343334	6.17149	7.59379	57.1493	31.5405	58.57	304.855	25.9928	37.7485	94.4141	73.7429	43.8835	7.78008	36.2377	84.8055	27.0401	30.8938	56.1478	23.8164	0.357076	60.6038	23.4701	43.6996
86.5325	10.6287	30.135	141.153	43.4738	124.846	76.3429	25.3932	50.687	95.4731	695.658	73.1641	33.2978	26.2295	60.014	71.2221	91.5445	34.0395	39.8496	6.61778	43.1148	0.0330102	5.39178	6.83259	59.59	38.6067	56.7696	277.649	26.9826	36.1493	90.2724	62.7969	41.1108	15.1152	53.9133	84.9058	26.3682	28.097	51.2936	27.1105	0.289099	59.1966	20.0191	42.1555
86.6324	9.15294	31.3795	135.644	40.4218	114.248	80.5131	22.7256	55.2506	90.0487	647.534	65.1158	29.4594	32.7075	71.4864	71.8054	85.0594	39.7108	70.238	10.046	43.948	0.0313046	15.1618	6.1447	56.9172	48.3945	53.2202	247.855	26.873	33.6019	85.9955	53.2265	38.3648	19.4574	67.3209	81.0002	24.8393	47.8749	46.4402	27.2182	0.234295	63.174	16.9429	39.1547
86.7323	23.9201	30.6129	127.574	66.5976	103.68	112.443	19.8867	80.0762	105.706	599.545	63.3334	25.8147	38.5044	77.4479	69.5655	76.6266	42.8833	83.5904	30.3066	41.5342	0.0292366	26.5066	5.52454	52.3022	51.276	48.8628	219.211	26.0113	30.7918	126.386	61.3437	35.6896	21.7227	72.326	74.9381	22.8835	56.1052	41.7851	34.5507	0.189978	76.5149	14.2502	35.4898
86.8322	28.1919	64.6222	119.799	83.6402	93.487	124.171	17.1947	105.645	110.55	553.108	132.673	22.4703	39.6815	79.4959	65.59	67.8561	120.876	87.1831	43.2317	37.9385	0.0268855	31.7965	13.8505	70.0034	50.1859	44.2545	193.023	25.7914	42.8548	185.965	71.5309	33.1151	22.5689	71.9622	67.8999	20.7669	57.248	37.4328	36.1355	0.154186	82.0743	11.9251	31.6385
86.9321	27.8704	86.9077	113.352	86.7474	83.8728	124.885	14.7693	118.063	123.595	509.001	164.521	32.6793	62.5571	93.5791	75.0494	59.4992	185.094	85.3596	45.2622	33.702	0.0243631	33.3958	17.558	72.9769	46.9556	39.7145	169.605	24.8856	45.6537	287.548	72.9556	30.661	22.4654	68.9393	60.6202	18.6491	54.5765	33.4307	34.9838	0.12502	104.287	9.9381	104.466
87.0321	25.6991	93.1178	105.567	110.847	74.9493	119.841	12.6394	121.564	126.276	469.245	173.772	36.3642	71.8867	100.746	80.3243	51.8693	245.116	80.6949	42.4954	29.4185	22.4513	32.818	18.7182	69.6977	42.7105	35.4164	188.995	23.535	81.375	352.705	69.531	28.3381	21.7457	64.7112	53.5395	16.6224	50.0406	29.7917	32.6289	0.101306	114.454	8.25417	142.864
87.132	29.0811	91.9561	97.3127	115.666	74.4176	112.022	10.7942	119.206	122.976	464.528	169.918	36.3642	73.2624	103.009	80.7844	45.0618	300.452	74.6998	37.9099	25.3874	30.9287	39.2537	18.5115	64.044	38.1259	31.4449	199.509	21.9185	92.0318	400.771	65.3567	26.1515	20.6452	60.0495	46.9056	14.7356	44.7779	38.9334	42.9976	0.0820312	116.481	6.83642	157.139
87.2319	41.6449	87.5821	89.0937	111.282	71.5832	103.103	11.3486	113.174	116.978	464.125	158.943	36.8398	70.1826	101.868	78.1314	39.0665	371.497	68.246	32.9185	21.7417	32.6916	61.9752	17.6068	57.7609	42.3558	27.8323	235.132	20.1666	91.6857	427.421	59.3232	24.1014	19.328	67.8554	40.8422	14.476	39.4318	53.9795	45.5438	8.56855	113.198	5.64899	157.175
87.3318	43.72	101.151	81.1953	102.887	67.3804	93.9983	10.7079	105.011	109.113	459.962	144.559	35.0997	64.8088	98.8183	73.5743	33.8265	443.286	61.8232	28.155	18.5231	31.3717	72.1734	16.3799	51.6061	42.4784	26.3213	235.717	18.3729	86.7709	438.961	52.6257	22.1856	17.9078	69.064	36.8062	16.2242	42.5738	60.3312	52.0731	11.9704	110.07	4.65858	149.232
87.4318	41.3654	102.908	73.7666	93.1149	65.3746	88.3462	9.62414	99.3518	100.487	443.406	129.018	32.2704	58.4524	111.31	67.9599	29.2672	513.356	55.6942	23.8706	15.7247	37.1401	118.016	15.0391	45.8842	40.3225	24.7022	264.139	16.6031	80.2072	439.961	45.9526	24.3499	16.4613	66.9382	32.7311	16.5283	41.7996	75.3117	52.3739	19.9596	103.727	4.92439	137.22
87.5317	37.3763	99.3647	78.1703	83.2644	61.9068	98.0884	8.44087	93.0257	97.5133	421.805	113.758	32.3808	51.8874	116.929	61.871	25.3108	576.693	49.9877	20.1336	17.2127	37.3059	138.905	13.697	43.6601	37.0188	22.6949	275.149	14.9016	73.2976	433.723	39.677	25.4681	15.0395	63.2353	54.8733	15.988	40.999	80.7557	51.5628	22.2171	95.569	4.80574	123.538
87.6316	33.0127	94.2114	79.5513	73.941	57.6266	98.8936	7.30727	85.4379	92.1048	396.237	114.536	30.6875	45.5513	117.715	55.6992	24.6991	609.16	44.7553	16.9292	34.8605	34.9829	144.624	12.412	40.0485	33.2532	20.5629	281.799	13.2969	66.6032	422.62	66.8243	25.8106	13.6751	58.8929	65.2399	14.9855	38.2294	80.5577	48.5012	21.5379	86.5656	14.6227	109.613
87.7315	28.8157	87.977	77.4224	65.395	52.9739	95.014	6.28096	77.3276	85.5225	369.135	109.024	28.1224	39.6734	115.184	49.6989	40.1179	618.795	40.004	14.2085	41.4204	31.7081	180.092	11.212	54.3435	31.3625	18.4578	264.306	11.8056	60.347	408.352	83.1364	25.5869	12.3869	54.4036	73.4606	13.7603	34.5769	77.1609	80.4333	26.8919	77.3736	19.4397	96.2577
87.8314	24.9939	101.192	73.3895	57.6977	48.2412	88.8681	5.37744	69.1889	78.5258	341.968	114.121	25.2304	34.356	110.456	44.0274	44.5136	635.005	35.7171	11.9116	42.0262	28.2226	192.292	10.108	56.8802	28.6747	22.9155	270.299	10.4361	54.599	392.134	101.272	24.9589	11.1853	50.0186	81.7298	12.4603	30.6664	72.0847	95.2275	103.878	68.4223	36.6029	83.8982
87.9314	21.6049	110.237	91.0645	63.5611	43.6167	98.7	4.59365	61.3404	71.561	333.818	125.726	27.6669	29.626	106.386	38.7738	43.6303	632.422	31.8655	9.9793	47.9995	24.8676	210.419	9.10162	61.9958	25.6866	24.3521	266.875	9.19037	49.362	374.83	109.944	24.0506	10.0746	49.696	117.772	11.1734	26.8432	66.261	97.0948	163.56	59.9781	60.7124	72.7232
88.0313	18.6404	109.611	97.7138	62.6406	39.2163	114.317	3.91914	56.1344	69.9737	318.8	125.682	32.9705	25.4671	100.836	36.8843	40.4119	676.23	28.4146	8.35709	47.8889	21.7858	211.371	8.18944	70.4612	35.3875	24.0519	246.692	8.0662	44.6106	357.044	108.334	22.9568	9.055	47.5725	162.056	9.94966	23.2849	65.0672	116.692	246.83	52.1924	78.1764	63.0888
88.1312	16.0662	104.733	97.8943	58.6316	48.2721	117.487	18.9341	84.6606	66.4024	315.723	119.132	34.0197	21.84	96.5255	34.3234	40.4097	732.053	25.3286	6.99695	47.447	19.0226	202.482	7.36525	69.6004	52.9536	41.9785	241.385	7.05849	40.3089	339.191	101.221	21.7495	8.12438	44.6356	180.348	8.81478	20.0705	62.3384	119.659	276.82	45.1364	103.059	54.4955
88.2311	13.8397	98.1794	103.937	53.4219	52.4092	114.045	27.2238	99.7721	61.8423	304.224	109.287	32.7392	18.7978	91.0704	31.4241	40.5065	794.643	22.5725	5.85743	48.0745	16.5779	188.374	21.6662	64.9493	59.8993	64.037	222.308	6.16035	36.4187	321.576	91.5242	20.4824	7.2792	41.4094	182.608	7.77932	17.2219	62.1885	114.792	284.826	38.827	118.854	46.9211
88.331	11.9183	91.1593	128.21	47.954	65.5087	107.311	28.554	105.696	56.8953	288.784	113.503	57.3454	16.1347	84.9786	28.4129	65.384	826.512	20.1131	4.90315	45.2921	14.4309	184.48	28.5636	59.0232	60.6059	73.3664	233.299	5.36381	32.9025	316.476	80.9798	19.1953	6.51475	38.1666	175.402	8.37033	14.7299	59.5682	106.562	266.043	33.2457	133.05	55.9555
88.431	10.2621	84.2272	137.226	46.9278	71.6356	99.1558	26.9156	135.124	51.9176	270.893	109.965	67.3879	19.9092	81.5479	25.4395	85.1786	830.861	17.9198	4.1042	40.9875	12.5535	185.689	30.8999	52.9376	57.8239	107.598	220.857	4.66043	29.7253	310.024	71.6485	17.9175	5.82516	35.0435	163.005	8.34698	12.5691	80.9533	97.2078	253.515	28.3516	133.873	58.1836
88.5309	8.83557	77.6241	141.181	53.8863	88.6802	90.6136	24.1799	157.59	47.1126	288.116	102.28	69.1069	20.9456	77.3823	22.599	89.7819	815.403	15.9645	3.43538	39.6906	10.9161	178.092	30.7782	47.7967	53.2576	122.168	224.945	4.04167	26.8547	300.692	65.9261	16.6697	5.20655	32.1035	148.156	13.1358	10.7071	89.8082	87.8226	228.646	24.0917	143.012	57.4892
88.6308	10.9609	73.7839	144.456	54.0261	96.5361	82.2412	21.2017	166.047	42.5889	289.324	92.6759	66.2865	20.4193	72.5264	19.9476	86.0687	786.105	14.2219	2.8755	36.4879	9.48991	166.218	29.3918	50.1598	64.1157	133.414	214.397	3.49915	24.2613	289.523	63.5369	20.5714	4.65165	29.3709	141.226	15.3243	9.10968	91.1805	91.1451	222.388	20.4064	166.334	54.1886
88.7307	11.0255	68.9867	141.023	56.7742	98.2884	98.1295	18.3516	170.576	38.3975	281.144	82.4991	61.1939	19.0596	67.3274	17.5145	78.8268	747.549	17.1284	2.40679	32.5407	8.24895	152.025	27.4122	48.0376	93.0603	133.638	195.282	3.02487	21.9184	277.277	58.5793	23.0131	4.15561	26.8494	130.585	15.9216	7.7436	95.7241	87.9286	217.207	17.2352	170.552	49.5947
88.8307	10.245	63.968	133.928	54.7993	97.0785	102.138	15.7725	167.021	34.5545	280.543	97.2308	55.1632	17.3117	65.1297	41.8425	70.4537	703.223	17.9564	2.01428	28.4763	7.16968	137.143	25.2119	44.1979	152.567	127.75	178.24	2.61136	19.8018	264.492	52.5096	24.3573	3.71252	24.5328	118.276	23.9952	6.57803	94.4048	81.8613	197.452	14.5188	172.505	44.5085
88.9306	9.1768	59.0614	129.322	50.7506	93.0521	99.793	13.5025	158.409	31.0558	271.576	100.412	48.9577	15.4412	61.9414	55.9636	62.1088	665.314	17.6283	1.68563	24.615	6.2313	122.532	22.9925	39.8874	177.5	118.746	159.272	2.25166	17.8896	251.532	46.1844	24.8851	3.31671	27.4752	121.654	27.6051	5.5853	89.8067	90.8628	172.257	12.2013	164.154	39.4036
89.0305	8.06944	54.8866	121.994	45.9733	87.3719	97.7656	11.5336	152.508	27.8862	257.999	121.336	42.9947	13.6014	78.0143	100.222	54.3158	623.29	16.6911	1.41046	21.1038	5.41568	108.727	20.8591	35.6489	182.002	108.42	140.931	1.93944	16.162	238.653	40.0842	24.8142	2.96317	27.8558	119.284	28.4884	4.74081	83.5325	97.8673	156.894	10.2313	150.362	47.5003
89.1304	15.4773	50.7346	118.49	41.1319	80.8318	92.4714	9.83948	142.939	25.0248	242.146	161.494	37.484	11.8745	86.9509	125.032	47.2762	579.262	15.4661	5.70965	17.9932	4.70719	95.9991	18.8621	31.7016	174.964	97.8285	124.122	1.66893	14.6011	226.031	34.4578	24.3123	2.64758	26.9452	112.332	27.7632	12.3194	76.5614	103.378	151.503	8.59915	134.213	49.6298
89.2303	18.1884	46.7677	112.178	36.5378	73.9646	94.2776	9.44246	131.377	32.2869	229.327	175.543	32.5131	10.3005	102.838	136.429	41.0327	534.788	16.3424	7.08046	24.4785	13.7935	84.4529	17.0214	28.1179	161.91	87.566	109.074	1.43493	13.1909	217.568	30.8024	23.5081	6.69155	25.4272	115.39	26.1435	15.6233	69.4784	109.51	136.869	26.4322	134.61	48.3084
89.3303	25.5943	61.9616	104.513	52.5926	67.1197	96.7874	19.4603	118.973	35.1733	220.702	174.278	28.0996	13.5184	110.996	138.782	58.2402	506.115	21.207	7.09563	26.1378	16.9274	74.0963	15.3404	24.9052	146.213	77.9475	101.67	1.23283	13.561	208.311	32.3947	22.4998	9.13311	23.6666	132.061	24.0789	16.4773	62.6204	106.635	118.953	61.2943	129.981	45.1208
89.4302	26.7411	66.1585	96.364	57.0182	60.5184	106.523	27.9554	106.498	35.4682	208.888	164.523	24.2225	14.5836	113.669	135.233	62.2759	474.288	32.2826	12.4842	25.8041	30.4823	64.8806	13.814	31.4579	129.874	69.1181	91.712	1.0585	13.0098	198.661	31.8725	21.3622	10.4594	21.8548	135.629	21.848	15.9863	56.1699	117.835	124.025	81.2816	120.196	41.0492
89.5301	25.251	65.2375	90.3998	55.8061	54.2936	106.967	29.3142	94.45	61.5488	195.573	150.532	20.8417	14.4066	112.529	129.199	76.5883	444.315	36.8609	15.9347	40.5586	34.5203	67.8059	12.4328	32.2164	114.035	61.1229	81.5094	0.908287	15.7466	195.889	40.1736	20.1516	11.0205	59.1591	131.38	19.6182	18.9876	58.8471	150.244	130.4	90.9247	107.997	36.6885
89.63	23.1398	62.0912	83.7269	52.0529	48.5169	102.558	29.8775	83.133	73.9887	181.792	134.9	17.9086	13.5543	108.82	124.257	78.1269	412.936	37.7392	22.1717	45.3083	47.9946	66.4491	11.1855	30.5402	99.303	53.9489	71.9389	0.778972	16.0683	245.498	42.3773	18.9104	59.7928	103.797	124.451	17.4857	19.4887	62.274	165.266	131.099	93.541	98.0799	47.8673
89.73	30.8971	72.8172	76.8977	47.3379	43.2194	95.8181	27.8218	72.7142	78.2184	197.415	119.163	15.3732	12.3749	103.455	116.546	73.7779	417.062	37.4222	23.0464	44.7607	62.5455	70.9648	10.0607	27.9642	85.9542	47.5523	63.2818	0.667748	15.3666	314.163	49.7316	17.6699	110.592	158.359	114.595	15.5019	25.9775	62.7231	166.703	121.017	91.5381	98.7169	51.7052
89.8299	31.7991	77.1127	76.0498	53.7243	40.3023	88.1572	38.8126	63.2674	77.6303	237.673	124.324	13.1872	11.0771	106.767	107.335	67.0418	410.7	35.6374	21.5699	41.6056	67.9519	73.8525	9.04723	25.1763	74.7239	41.8734	55.5777	0.572132	14.275	415.823	51.457	16.4531	148.358	234.931	110.791	13.6897	70.8158	60.4215	158.678	106.55	119.72	93.662	51.2358
89.9298	29.8388	75.7765	86.0628	64.2215	37.0982	80.35	43.3601	54.8029	74.3327	319.481	120.752	11.3061	9.78229	106.244	97.4953	59.659	396.963	33.1382	19.2118	37.3528	65.9784	72.2049	8.13457	22.4733	64.5991	36.8473	48.7739	0.489971	13.0777	484.839	49.4335	15.2764	168.664	292.642	110.431	12.0549	90.4803	56.6504	146.703	91.1233	133.113	88.6435	50.7998
90.0297	26.8544	72.0053	88.5689	65.4086	33.8194	99.1739	41.9133	52.2956	69.6248	357.45	112.487	9.68956	8.5569	108.663	87.6104	57.7977	378.249	30.3619	16.6679	32.8261	60.8678	68.0428	7.313	24.9105	55.6159	32.4083	42.7869	0.419423	11.8987	563.112	45.4865	14.1512	178.824	309.834	105.064	10.5928	95.7042	52.1977	133.528	76.4606	136.478	80.9049	47.9816
90.1296	23.6706	67.3156	90.6729	62.2172	34.4383	104.663	38.108	58.9762	64.2969	368.649	102.03	8.3018	7.43414	107.483	78.0567	91.2783	359.281	27.5558	14.2492	28.4542	54.698	62.6315	6.57362	24.3773	49.5028	28.494	44.8608	0.358873	10.7888	615.766	40.7197	13.0847	180.255	313.792	97.026	9.29329	92.9912	47.5391	120.486	63.3305	133.267	72.0343	43.9717
90.2296	20.6382	62.4164	88.5451	57.1813	33.6782	102.98	33.6227	61.0318	58.8209	363.87	114.837	7.11132	6.4271	103.878	69.0644	100.554	347.05	24.8547	12.0775	24.4411	48.4561	71.8089	5.90856	22.6528	43.5292	25.0458	42.4533	0.306915	9.76535	712.136	35.7811	12.0808	175.958	303.37	87.8024	8.14335	86.2355	42.9533	108.185	51.9809	125.956	63.003	39.4974
90.3295	17.8894	57.6301	84.106	51.5792	34.0654	97.6387	30.7577	60.0393	53.4703	349.906	121.002	6.09065	5.53673	98.7141	60.7613	98.2625	348.969	22.3267	10.1849	20.8654	42.5833	73.839	5.31113	32.5374	37.9456	22.0108	38.5496	0.262333	8.83119	790.081	31.033	11.1408	170.665	304.868	78.3175	7.12892	77.7278	38.5958	96.8665	42.3894	130.913	54.3751	34.9894
90.4294	15.4574	53.0946	79.0175	46.0354	33.499	90.6271	27.2224	80.0525	48.3956	331.007	118.163	5.21603	4.7573	102.47	53.2043	90.8774	342.542	20.001	8.56273	17.7383	37.251	80.595	4.98444	34.6026	32.87	19.3408	34.3661	0.224127	7.98277	831.058	26.6616	10.264	162.263	304.302	69.123	6.23596	68.7803	34.5458	86.5912	38.099	128.942	55.0344	42.3107
90.5293	13.3326	48.8599	73.6402	40.8354	33.119	83.0508	23.6818	94.1931	43.6714	309.805	110.443	4.4668	4.07975	102.362	46.4029	81.661	331.233	17.8846	7.18566	15.0362	32.5004	88.7317	4.60188	49.7453	28.3414	24.3061	30.375	0.191409	7.21416	895.434	22.7467	9.44846	152.079	293.001	60.5271	5.45115	60.1125	30.8358	83.0569	51.1738	122.599	65.0397	46.9892
90.6293	11.4884	44.9357	67.9113	50.8798	31.7677	75.5095	20.4101	111.727	39.3265	287.907	111.928	9.13823	3.49374	99.6212	40.3357	72.2101	315.731	30.7514	6.02331	12.7201	28.3121	89.4123	4.20631	64.1622	24.3528	25.9613	26.7384	0.163365	6.51871	945.265	19.3056	8.69112	149.196	275.799	83.4429	4.76222	52.089	35.4466	80.3186	53.398	113.696	67.1961	47.2297
90.7292	9.89373	43.1961	62.1933	52.6206	29.8443	68.3131	17.4997	118.753	35.3628	266.276	106.946	11.1397	2.98876	100.643	34.962	65.4454	297.57	36.3613	5.19889	10.7457	24.6413	91.4478	3.82068	74.4866	26.1059	26.1913	23.4913	0.139235	5.88986	964.493	16.3205	7.98829	142.987	256.338	92.9275	4.158	44.8655	36.6225	74.8695	50.2249	103.499	74.1436	44.9717
90.8291	8.51754	40.6129	57.0897	50.4174	30.3846	61.6082	14.9609	120.405	31.7664	249.82	114.203	11.6067	2.55475	98.7183	30.2304	85.7954	277.912	40.4178	4.43112	9.06878	21.4351	89.5721	3.45637	74.1437	52.0822	25.1406	20.6192	2.06412	5.3214	962.415	13.7554	12.3824	134.79	236.52	108.424	3.62847	38.4782	35.7983	68.4532	44.7072	92.8736	74.0492	52.2019
90.929	7.33124	37.7651	52.1206	46.5141	29.7097	61.3334	12.7697	131.715	28.5155	235.408	112.328	11.2294	2.1823	94.8337	61.1168	89.4752	257.622	40.8615	3.74894	17.0633	18.6402	84.5045	21.4871	69.4259	63.7274	26.6614	36.0544	6.44825	4.80761	945.756	11.5668	15.3266	125.536	217.307	116.357	3.16479	32.8985	47.4452	61.9246	38.5	82.3902	84.8369	53.6082
91.0289	6.30932	34.92	47.4092	42.0468	28.2852	58.5313	21.9003	133.987	25.5843	219.762	105.448	10.9095	1.86302	89.7138	81.7787	85.3634	237.336	39.3384	3.15794	52.2778	17.5679	77.8424	29.8817	63.1965	86.2974	26.3041	47.3463	10.5527	4.3433	919.352	9.70918	17.1703	115.862	199.154	115.557	2.75925	28.0653	52.1311	55.6839	32.4542	72.4109	94.4472	51.6803
91.1289	5.42936	32.1956	51.5311	37.5741	35.0413	54.5369	24.1788	130.369	22.9461	203.877	96.1288	10.1494	12.1683	83.8848	103.434	77.9865	224.088	36.8208	2.65321	66.4804	16.2884	71.9732	45.5061	56.7288	94.2669	24.9232	48.1917	13.0642	23.6755	886.679	8.13883	18.1859	106.195	182.246	109.694	2.40501	23.9037	52.6696	49.9009	27.16	72.2729	94.7616	49.2188
91.2288	4.67197	29.6391	51.9741	33.3544	38.16	50.9757	23.266	123.105	26.1289	188.339	86.6789	9.19459	17.2103	81.2455	113.589	69.6065	216.254	34.7392	2.22578	69.2855	14.6764	69.8095	67.1462	50.5621	115.071	23.0379	45.0913	14.4077	30.5025	850.221	6.81536	18.5858	96.8128	166.624	101.15	2.09599	20.3352	56.5443	56.54	25.9718	69.3388	90.7739	45.3465
91.3287	4.02031	30.6637	50.3237	29.4934	38.8622	50.0056	21.1087	113.775	26.9368	173.48	114.486	8.18724	19.0874	77.3289	137.475	68.8955	205.815	32.9293	1.86563	66.2236	13.0208	66.9815	83.0284	44.9	128.755	20.9582	40.7427	14.9092	31.7615	811.737	5.70256	18.535	87.8888	152.259	91.4379	1.82672	17.2845	56.442	58.2332	43.8393	66.5241	83.507	55.3023
91.4286	3.45972	43.0324	71.8452	26.0193	38.0049	47.3343	37.2034	108.327	26.3671	169.044	124.076	7.20643	23.0744	78.856	147.822	65.093	202.492	37.3268	1.56298	74.6887	11.4522	62.3789	87.6647	39.7954	129.585	18.8642	36.238	14.8175	38.1119	772.469	4.76855	18.1606	79.5225	139.086	89.3706	1.59234	14.6819	54.0836	57.7039	48.9508	76.3935	88.1547	58.0786
91.5286	2.97745	46.6973	89.5209	22.9229	36.1855	62.9906	40.9846	100.723	25.0379	161.261	123.539	6.29318	24.0629	77.9249	149.085	59.1655	195.587	38.0875	1.30906	74.1027	10.0227	56.9693	86.2881	35.2355	123.261	16.8563	40.7768	14.3208	44.1988	745.497	3.98569	17.5601	72.9193	127.028	88.88	9.25042	12.4653	50.5393	54.452	55.8526	79.7266	106.096	56.6914
91.6285	4.46703	46.3582	96.2276	20.1784	33.8158	68.4025	39.4042	92.0231	23.3288	151.763	116.825	5.46574	23.3472	81.1829	173.766	52.658	197.274	64.6692	1.09612	69.0389	8.74651	53.0904	81.8623	31.1815	113.309	14.9861	39.5757	13.5602	44.4365	716.045	3.33025	20.2741	66.4998	120.627	84.444	18.8223	19.4379	46.4658	50.1127	57.7626	97.8898	113.149	53.0416
91.7284	5.42769	44.2621	96.4958	17.7534	31.176	80.6085	36.1439	82.9488	22.0138	141.556	107.007	4.72918	21.7298	81.2898	219.588	46.308	194.071	77.5978	0.917622	62.0671	23.1841	56.7696	76.0506	33.4346	101.872	13.276	36.3243	12.6406	42.2235	684.49	19.1566	38.9032	60.386	133.698	82.6379	23.5179	22.0137	42.2578	51.7839	54.0909	105.706	110.974	48.309
91.8283	5.42164	41.4769	93.1189	27.4989	28.4531	83.4612	32.0336	73.978	22.0506	131.248	95.9646	4.08122	21.624	79.245	243.798	43.9226	187.438	109.515	0.768038	56.6535	28.0805	56.3353	69.7726	32.2989	90.2109	11.7312	32.5405	11.6385	39.1041	651.987	39.3193	51.6381	54.6489	134.932	110.522	25.2025	22.1165	38.1452	49.8563	48.0257	113.784	103.637	43.2096
91.9282	15.4677	48.7355	87.8075	30.438	25.7683	81.3253	39.1103	65.4135	21.2294	121.198	85.0012	3.51588	33.4621	75.7861	250.476	50.8241	178.498	123.922	12.2057	50.3046	28.4422	58.3091	63.5237	29.8365	79.037	10.3473	28.8269	10.6091	35.7692	625.4	48.0254	59.8886	49.3237	130.221	125.528	25.0803	20.9051	34.2547	54.2977	41.2913	114.494	93.7485	38.1631
92.0282	20.9957	49.9008	82.6677	48.8506	23.1968	76.6877	46.1191	57.4344	22.5282	160.746	93.4443	3.02539	38.233	71.453	245.635	50.6687	172.524	126.344	16.0921	43.8979	26.7752	56.833	57.5587	26.9791	68.7175	9.11463	25.4024	9.59095	52.0261	605.074	82.3895	64.7534	44.4213	122.734	137.496	23.9227	19.068	30.6494	57.3945	36.5615	110.443	87.5659	33.4019
92.1281	21.7131	48.3215	86.6921	54.5818	20.7828	70.9503	45.4751	55.1397	22.4033	195.286	93.3114	2.60157	44.3802	66.6366	233.561	47.3256	164.39	122.201	24.9996	37.8748	28.2755	53.4544	51.9971	24.135	59.4108	8.02129	22.3283	8.6104	69.2325	581.538	96.3429	67.0871	39.9369	114.164	138.065	22.2189	17.005	27.3534	55.8329	36.8065	103.492	85.5093	29.0418
92.228	20.4159	45.5943	85.7941	54.1134	18.5492	79.6402	41.7279	53.6393	21.4754	257.761	88.3942	2.23647	45.4428	61.6161	217.276	57.3573	154.891	114.697	26.7836	32.4309	27.1228	61.6866	46.8834	21.4717	51.1516	7.05442	19.6024	7.68433	72.8031	556.177	98.3883	68.4592	35.8555	105.395	131.951	20.2742	14.9407	24.3675	67.3937	33.9994	94.9512	89.3935	26.0241
92.3279	18.3921	42.4738	82.1497	50.8009	16.5046	83.06	43.7208	50.6429	20.1276	292.599	81.0595	1.92274	43.6471	56.5872	198.876	58.1983	144.627	105.706	25.394	27.6263	24.8707	84.8282	42.2214	19.0471	43.904	6.20128	17.1992	6.82278	70.5038	529.958	93.8375	68.2052	32.1554	115.25	134.482	18.2748	12.9938	21.6798	69.2186	29.9471	85.7243	98.9559	23.0147
92.4279	16.22	57.0462	77.0879	49.199	14.6493	81.2364	61.0358	46.7991	18.8306	303.961	72.7557	1.65349	40.3702	51.6835	179.788	54.8202	143.421	96.2996	22.766	23.4499	22.2771	94.2459	37.9935	16.8702	37.5956	5.44975	15.0867	6.0308	73.3672	513.912	85.9598	66.7824	39.186	142.111	129.681	16.3304	11.2203	19.271	66.4534	25.6177	90.1716	98.9973	20.1629
92.5278	14.1463	77.8597	73.3851	49.5641	12.9779	103.934	63.4949	42.5566	17.3762	301.261	70.6087	1.42272	36.4485	46.9929	160.952	49.7485	139.351	87.0754	19.822	19.8558	19.699	95.4132	34.1722	14.9298	32.1368	4.78846	13.2319	5.30983	70.7437	494.753	76.7256	64.5421	83.6786	172.239	120.824	14.502	9.64035	17.1189	61.7131	21.4989	99.3171	93.5865	17.5437
92.6277	12.2646	83.7985	71.3839	50.529	11.4817	114.243	59.6463	38.2188	15.8895	290.431	83.5142	1.22509	32.3768	42.5697	142.967	44.2368	133.62	86.8738	16.9796	16.7835	17.2934	91.8212	30.7254	13.2065	27.4338	4.20699	11.6046	4.65877	65.9694	473.771	67.2849	61.7525	124.457	207.365	110.012	12.8196	8.25321	15.2001	56.308	18.3889	101.282	85.3519	15.1876
92.7276	10.5988	82.908	85.1696	56.9079	36.5694	121.427	53.494	33.9841	14.4427	275.184	86.3859	1.05589	28.4358	57.1699	126.184	38.8817	133.392	83.0169	14.4084	14.1695	15.1186	85.6742	27.6208	11.6791	23.395	3.69592	10.1773	4.07486	60.5469	451.87	58.2754	58.617	147.419	240.557	98.5627	11.2945	7.04738	13.4919	50.8778	15.4314	98.5588	75.953	13.0982
92.8275	9.14297	79.0339	89.8388	65.7487	52.1331	119.898	46.864	29.9763	13.0749	257.827	83.504	0.911117	24.7734	65.6377	110.787	33.9434	134.32	78.3415	12.1587	11.9525	13.1855	78.3438	24.8267	10.3268	19.9352	3.24675	8.92539	3.55427	55.1364	441.591	50.0191	55.2889	158.106	256.928	87.2752	9.92627	6.00634	11.9727	54.3012	15.5031	92.9291	68.9409	11.264
92.9275	7.87939	74.0027	89.1899	66.0811	60.2738	113.903	45.469	26.2662	11.8045	239.769	77.5578	0.78724	21.4564	69.7026	96.8432	29.5129	131.982	79.5261	10.2262	10.0765	11.4837	70.6652	22.3134	9.13033	16.9767	2.85187	13.4478	3.09245	50.0123	428.09	42.6479	51.8823	160.487	254.944	76.6081	8.70795	5.11199	10.6226	53.0516	14.306	85.6506	65.1025	9.66556
93.0274	6.78667	68.671	91.4027	68.8204	63.4208	137.06	46.5021	22.8883	10.6376	221.857	70.2085	0.681148	18.5038	70.6589	84.3419	25.5987	127.356	78.5376	22.711	8.49156	12.0892	63.1307	20.0535	8.07218	14.4505	2.50456	42.6349	2.68447	45.2744	412.038	36.1825	48.481	157.388	243.888	69.8516	7.629	4.34643	9.42328	49.7096	12.5934	77.603	59.3315	8.28018
93.1273	5.84356	72.09	92.9119	77.0442	63.2857	152.989	49.6693	24.4391	9.57334	204.581	80.8367	0.590184	15.9066	72.5537	86.0946	22.1712	121.196	74.614	26.2	7.15412	11.5805	56.0146	18.022	7.13655	12.2958	2.19896	64.5941	2.32537	68.9599	394.495	30.582	45.1455	150.809	228.747	88.1842	6.6773	11.392	8.35834	45.5757	10.7689	69.3794	52.7711	7.08422
93.2272	5.03043	75.2673	90.3666	76.4455	61.0677	167.031	64.5473	24.5093	8.60718	188.209	88.7826	0.511669	13.6414	75.4797	84.0814	19.1856	119.999	81.9126	25.5825	6.02651	30.8417	49.4548	16.196	6.30947	10.4593	1.92991	82.3208	2.01027	75.2458	376.214	26.0395	54.9785	142.155	212.167	94.7729	5.84024	14.4667	7.41288	41.2916	9.03566	61.3661	46.1191	24.7073
93.3271	4.32983	73.5137	85.6252	71.796	57.5989	167.091	69.2192	29.4511	7.73244	172.869	88.6128	0.443298	21.534	75.5089	79.7193	16.5932	116.459	91.9835	23.2678	10.0643	37.38	46.0058	14.5549	5.5785	8.8952	1.69302	83.082	12.3934	74.9405	361.786	25.8489	61.4704	132.398	195.526	94.1958	9.30019	15.2652	6.57332	37.1615	18.639	53.8048	43.5935	33.3289
93.4271	3.72651	74.0154	79.8172	76.995	53.4514	159.876	65.8438	31.5089	6.94186	159.179	83.9177	0.383806	24.7549	73.5619	74.0056	14.3463	111.32	93.4429	20.4168	11.4312	39.3505	41.9849	19.7067	4.93249	7.5637	1.48446	77.4781	26.328	70.9147	346.147	24.2571	65.0382	122.205	179.511	89.4605	10.8895	14.8137	12.8728	33.3178	28.2088	46.829	39.7548	36.4708
93.527	3.20716	71.9947	73.6194	74.9983	49.0128	149.191	59.412	31.6365	9.08719	146.299	87.0409	0.335142	39.8749	70.3179	67.6309	12.4012	105.152	93.7623	17.5663	13.2008	38.1467	37.8172	21.5213	4.36149	6.4307	1.30098	69.9034	45.5655	72.7742	329.916	21.9946	66.4313	112.022	164.441	82.5179	11.3326	13.7271	15.9275	29.8067	30.5712	40.5017	35.3752	36.3834
93.6269	2.76028	68.079	79.2615	69.7842	44.5401	137.165	52.2136	30.5195	9.95615	134.286	84.2663	0.291636	46.1183	66.2739	61.0633	10.7185	98.3838	95.4757	14.9447	17.9256	38.7253	33.7517	21.5329	3.85679	5.46697	1.13973	62.1324	57.4495	69.7635	313.541	19.4975	66.23	102.138	150.437	74.6113	11.0965	12.3666	21.0993	26.6321	29.2784	34.8487	33.413	34.491
93.7268	2.37582	63.4892	79.5492	63.3786	40.1992	124.963	45.2505	34.7391	10.0681	123.148	78.3409	1.99012	47.1428	61.7899	60.3974	9.26338	91.3375	104.129	21.5411	19.1293	36.4939	29.9259	20.6117	3.41064	4.64743	0.998196	54.8389	71.5814	65.3147	297.334	19.5276	64.8817	92.7327	137.515	66.5117	10.4795	10.939	23.1774	23.7784	26.3299	29.8429	30.4558	41.1975
93.8268	2.04511	60.6471	76.8033	56.7876	36.0933	113.2	38.9175	45.174	9.74649	112.86	79.9112	2.78945	45.2374	57.1225	57.7651	8.00529	84.2496	112.286	32.2103	25.1343	48.0696	26.4076	19.2466	3.0162	3.95065	0.874114	48.2399	89.1832	60.0622	281.489	18.42	62.7302	88.2661	125.643	67.9306	9.66974	9.55772	34.6597	21.2216	22.8193	25.4559	44.8997	47.2533
93.9267	4.79495	56.8438	72.4913	50.4878	32.2818	102.175	37.4389	50.1637	9.19167	107.501	90.7791	3.06452	41.8174	52.4517	68.9686	6.91777	77.2902	120.549	34.1652	42.9599	50.1021	26.1103	17.7105	11.3244	3.35835	0.765412	42.3668	98.6662	54.7477	266.137	16.7572	60.0381	82.7939	114.763	77.3246	8.78417	8.28007	39.7721	18.9354	19.3172	21.6342	50.7027	48.2518
94.0266	5.56565	52.7749	67.4066	44.6833	29.5002	92.0119	33.9631	51.4674	8.52612	101.07	92.1376	3.04394	41.4295	47.9003	73.6582	5.97781	70.5785	135.299	40.3103	49.0877	64.0595	24.7755	16.1524	14.0493	2.85493	0.67029	37.3175	108.678	49.6838	251.381	17.8695	57.0045	80.8223	104.806	79.1989	7.89336	7.13037	45.6313	16.8931	16.0975	18.3251	51.241	55.8896
94.1265	5.47278	48.7591	62.0716	51.7072	26.7543	82.7383	29.9308	56.1137	7.82317	94.2103	88.1132	2.86604	48.7384	43.5489	87.4934	5.16543	76.252	141.408	39.6908	107.911	66.1184	22.9084	14.6484	16.7766	2.42704	0.587226	32.7948	125.809	44.9879	237.272	17.4461	76.8714	77.1941	95.7023	76.5952	7.03831	6.11424	47.1014	15.0703	13.2695	15.4816	50.7305	57.3374
94.2264	5.03439	44.9353	56.7907	52.002	24.1186	74.3295	25.978	56.9716	14.5533	87.3116	81.2901	2.61347	50.2128	39.4471	136.963	4.46336	81.2232	138.603	36.2435	130.31	62.7823	20.821	13.2423	38.3007	2.06338	0.515012	32.4897	141.566	40.6898	223.828	16.2112	89.8097	72.5922	87.3833	75.5471	6.24099	6.715	46.0174	13.4439	16.459	13.0431	47.6535	55.2442
94.3264	14.995	41.357	51.7334	49.1643	21.6378	66.7349	22.3606	55.364	17.8122	80.6025	73.2579	2.33468	49.4265	35.6224	163.785	3.85668	82.9676	131.114	31.8696	133.095	67.0579	18.701	11.9452	44.8068	1.75429	0.452699	30.0739	154	36.7811	211.054	14.6058	97.5135	67.4899	79.784	71.4079	5.51151	8.14712	43.526	11.9931	16.902	10.9648	43.2762	51.2734
94.4263	18.8117	38.0375	46.9874	45.807	19.3366	59.8929	19.1583	58.3526	18.9793	74.21	64.9673	2.05696	46.4035	32.0862	175.063	3.33245	82.3622	121.957	27.4525	158.113	64.6419	16.6571	10.7561	44.7222	1.49154	1.293	27.0445	165.3	33.2452	198.947	12.8909	101.301	62.2097	72.8432	65.657	7.61446	8.43848	40.3363	10.6991	15.7719	9.19447	38.395	46.4523
94.5262	18.991	34.972	42.5905	47.7711	17.226	53.7387	16.3722	58.0608	18.9243	68.199	56.9633	1.79499	42.3062	28.8389	183.986	2.87946	80.0875	111.761	26.5999	160.414	59.4215	14.7479	9.67715	41.9269	1.26814	1.70122	24.0017	168.228	30.0418	187.488	11.215	102.193	56.9659	66.5046	59.2336	12.1188	8.10996	53.6584	9.545	13.9748	7.69501	33.4934	41.3996
94.6261	17.6735	32.1476	38.5512	45.948	15.3072	48.2087	13.9708	55.6734	18.1624	62.5956	50.5926	1.55585	37.8314	25.873	183.014	2.48802	76.6683	104.211	24.1034	151.234	53.296	13.0006	8.7007	44.6804	1.07815	1.85163	21.1698	165.316	27.1439	176.659	9.65677	100.98	51.8959	60.717	52.7175	14.1873	7.47246	67.0278	8.51578	12.8834	6.42874	28.8491	36.4736
94.7261	15.842	29.5486	34.8611	49.2777	13.5745	43.2426	11.9118	52.0304	17.0448	57.4029	44.4068	1.34222	33.3832	27.6446	176.173	2.14979	72.5059	95.6463	21.1078	136.917	59.8903	11.4237	7.82196	53.8582	0.916549	1.85252	18.6171	158.478	24.524	181.473	8.25222	98.2714	47.084	55.4339	46.4517	14.7638	6.70818	71.8941	7.59786	21.1006	5.36202	24.6071	31.8686
94.826	13.9351	35.2554	59.0123	75.7585	12.0028	38.7848	10.1515	47.7191	15.7596	52.6105	38.6467	1.15417	29.1826	35.0497	165.345	1.85755	67.9041	86.9044	31.5167	120.958	59.2148	10.0144	7.03166	54.316	0.779057	1.77072	16.3491	149.143	75.1619	192.8	7.01216	94.5319	42.5782	50.6133	41.2439	19.5484	5.92063	71.7292	6.7792	25.4576	4.46605	31.8494	27.6773
94.9259	12.1372	51.4335	81.4393	94.2959	10.5917	49.6811	8.64902	43.1421	14.4284	48.2002	37.7127	0.990377	31.1556	39.1867	152.346	1.60505	63.0904	78.4439	33.4164	105.209	55.1774	8.76348	6.31386	77.9949	0.662066	1.647	14.3479	138.363	106.14	197.521	5.93301	90.1169	38.4014	57.7932	36.2779	21.4565	5.16583	68.7115	6.04901	25.5308	6.37416	34.2465	23.9304
95.0258	16.9761	73.0852	91.1239	151.743	9.32509	53.1935	7.36776	44.6927	13.124	44.1498	39.0292	0.848815	69.3066	40.9872	138.427	1.38687	60.369	83.5762	31.5439	90.5778	58.9301	9.62429	5.66871	102.055	0.562517	1.50574	12.5876	126.908	113.531	197.626	5.00352	85.2947	34.5603	59.0875	51.7784	21.6258	4.47159	64.1957	5.39772	23.5373	11.3739	33.7387	20.6224
95.1257	40.1861	79.5954	93.2595	188.656	8.20286	62.1355	6.27577	43.9949	11.8855	40.4351	37.7385	0.727169	103.06	41.1474	128.341	1.19838	57.0703	82.7385	28.2169	77.4468	63.0448	9.68595	5.08998	129.379	0.477794	1.36111	11.0419	115.322	110.705	194.554	4.20891	80.2665	31.0501	57.3974	58.4117	20.7867	3.849	59.0127	4.81676	20.708	14.1372	37.2224	17.728
95.2257	49.737	85.3641	91.0542	208.199	7.19776	64.0918	5.3454	41.8795	10.732	37.0311	35.0582	0.623026	116.262	40.1848	117.172	1.03551	53.432	78.7186	24.5382	65.9097	64.5657	9.2889	4.57076	143.64	0.405701	1.22095	9.68595	108.899	103.767	189.353	3.53338	75.1807	27.8587	54.2892	59.5575	19.4033	3.29998	53.6617	4.29851	17.7016	15.3553	37.6804	15.2116
95.3256	62.1476	98.9138	86.4786	205.34	6.31165	74.038	4.55283	49.1084	9.67075	33.9131	31.7406	0.534066	117.447	38.4817	105.713	0.894775	49.6319	73.1567	21.005	55.9105	61.0915	8.64784	4.09797	140.651	0.344366	1.08925	8.495	104.953	95.4766	182.772	2.96153	70.1456	24.9688	62.1381	57.4455	19.0917	2.82138	48.4334	3.83616	14.849	15.5327	35.8741	13.0343
95.4255	65.9797	129.467	80.732	192.271	5.52583	92.5154	3.87771	53.0803	8.70269	31.0575	28.2393	0.458027	111.947	36.3177	109.252	0.773184	45.8008	83.9312	17.8171	47.3224	55.631	7.89617	3.67865	130.737	0.29223	0.967729	7.45108	99.17	87.0531	175.355	2.47911	65.2386	22.3601	63.5942	86.3932	18.0855	2.40743	56.2933	3.42366	12.2976	15.0345	32.8709	11.1567
95.5254	62.7124	178.095	74.5345	175.223	4.8332	106.399	3.30263	53.6195	7.82469	28.4414	41.7878	0.393034	103.051	33.8959	107.543	7.76932	42.0331	98.1184	15.0318	39.991	49.6428	7.1149	3.3036	118.581	0.247939	0.856781	6.5349	92.2946	79.0125	167.485	2.07327	60.5136	20.011	61.8057	99.2619	16.7229	2.05118	60.3029	3.05559	10.094	15.1497	29.3474	9.54148
95.6254	56.7888	222.14	68.3093	157.307	4.22285	109.006	25.4126	51.9335	7.03155	26.0431	62.1315	0.337388	92.7482	31.3612	102.522	10.4377	38.3952	101.535	12.6412	33.7585	43.8056	9.70766	2.96607	106.251	0.210322	0.756131	5.73054	84.8695	71.55	159.433	1.73268	56.0068	17.8993	58.4721	140.234	15.2141	1.74568	66.9638	2.72713	8.23313	14.6261	25.7195	8.15435
95.7253	50.2156	240.274	62.2966	140.013	3.69673	106.862	32.5744	48.8824	6.31694	23.843	70.2706	0.289696	82.2094	28.8156	107.906	12.4456	34.9314	98.9973	10.6101	28.4754	38.4101	17.3278	2.65862	94.6112	0.178364	0.665259	5.02435	77.284	64.81	151.957	1.4474	51.7402	16.0037	62.3357	176.159	13.6861	1.48447	68.0219	2.43396	6.68512	13.7123	22.231	6.96441
95.8252	50.2575	264.817	56.6239	123.997	3.25046	114.085	33.0303	45.0703	5.67448	21.8237	74.7564	0.248823	72.0914	29.3482	107.434	12.5514	38.1235	93.3601	8.89483	34.233	57.4012	20.9022	2.38295	83.9735	0.151254	0.583604	4.40458	77.7405	58.6286	144.412	1.20878	54.7169	14.3035	61.7979	225.457	13.7596	1.26152	65.8536	2.17226	5.41087	12.5841	28.5208	8.19209
95.9251	46.5955	293.54	51.3507	109.489	2.82411	117.16	30.6891	47.5067	5.09773	22.4132	73.3808	0.213816	78.6754	28.947	103.21	25.9179	39.5573	86.2951	7.45142	43.3835	112.646	22.0087	2.13694	74.4056	1.67732	0.510646	3.86095	75.7793	66.8269	136.942	1.00938	86.4118	12.7791	59.0868	262.8	13.2054	1.07147	61.9424	1.93858	4.36969	11.3634	31.0993	8.46422
96.025	41.6909	293.924	46.4959	96.5077	2.46604	113.678	27.375	49.2818	4.58047	22.0636	68.8017	0.183804	78.1787	27.9193	96.7276	34.4462	39.6999	78.7648	6.23946	45.155	149.915	26.3325	1.91818	65.8692	2.43369	0.4459	13.1981	72.2143	66.7675	129.648	0.842799	107.718	11.4182	55.3994	294.253	18.3468	0.909589	69.6593	1.72985	3.52349	31.3537	30.8681	9.70288
96.125	36.6386	281.756	42.0548	84.9766	2.15989	126.481	23.9138	48.5543	4.11685	21.1759	62.6701	0.158088	73.8059	26.4912	89.029	42.7537	38.9146	71.3085	17.7805	43.5901	179.753	27.6243	1.72182	58.2848	22.713	0.388846	18.5098	67.6514	63.2689	122.589	10.6335	125.909	10.1985	51.3713	324.372	20.512	5.65483	71.2122	1.54335	2.83813	42.964	29.0411	12.3181
96.2249	31.8959	277.099	38.0095	74.7764	1.89542	127.654	20.6571	46.2474	3.70162	19.9999	55.9892	0.1361	67.5257	24.8273	80.8293	43.7566	37.4824	67.3325	21.2636	40.0022	181.404	27.1286	1.54164	51.5609	32.7429	0.338807	19.1747	62.5366	65.4967	115.795	30.7379	137.323	9.11078	56.4552	326.813	20.8702	7.84131	69.1976	1.37667	2.28459	48.7325	26.7067	13.1582
96.3248	27.6267	263.406	34.3355	65.7761	1.66488	122.727	17.734	43.0136	3.32986	18.6922	49.348	0.117365	61.33	23.0459	75.6592	44.1678	35.6188	64.9345	21.0395	39.8728	176.251	25.6352	1.38024	45.6068	36.5778	2.28243	26.3194	57.192	63.0176	120.678	39.9065	143.066	8.14104	56.7561	312.981	20.1725	8.5494	65.2385	1.2277	1.83808	50.5205	23.9045	17.6471
96.4247	23.8629	246.292	31.0053	57.8462	3.10019	114.843	16.0061	39.3071	2.99691	17.3469	43.0738	0.101513	54.6998	21.2309	126.639	41.5013	33.4878	60.8415	36.779	37.2405	181.988	25.0373	1.23608	40.3376	36.7845	3.25576	27.1116	51.846	58.7054	122.114	42.5976	144.611	7.27501	54.6632	290.291	18.8971	8.43507	71.1696	1.09456	1.47819	51.7756	20.9883	19.2674
96.5247	20.5808	228.382	27.9912	50.8659	9.32228	105.763	14.0689	35.4373	2.6986	16.0209	37.3306	0.0882086	48.1791	19.4401	179.917	54.327	31.2129	56.0112	40.5243	48.2916	172.836	23.5788	1.10711	35.6758	50.0529	3.64893	25.4845	46.6554	53.8533	121.169	41.6097	143.096	6.50013	51.4608	263.49	17.3442	7.8922	71.6456	0.975589	1.18842	55.1628	18.1669	19.1985
96.6246	18.1947	210.872	25.2658	48.2303	12.9637	113.607	21.5701	31.6092	2.43122	14.7474	32.1827	0.0770766	42.0609	17.7126	207.621	56.6298	28.886	50.9917	38.8668	50.6956	157.687	23.5688	0.992286	31.5523	54.773	3.70356	23.0727	41.7235	49.0286	118.607	38.6769	139.4	5.80382	47.8326	239.755	15.699	7.15374	68.9992	0.869336	0.955012	55.167	16.7107	25.5634
96.7245	17.1151	194.274	22.8034	51.7944	15.7599	115.149	23.0086	38.0228	2.19118	13.544	27.6351	0.0677014	36.4847	16.0731	217.866	54.0156	28.7962	51.2412	35.0441	48.6308	140.859	22.5113	0.890177	36.7108	54.5169	3.56823	20.5404	37.1136	44.4663	114.962	36.8004	134.196	5.17805	44.1359	222.357	16.7072	6.3542	64.6847	0.774502	0.766837	60.9395	14.9598	27.8344
96.8244	15.422	178.776	33.3276	50.4825	25.0174	110.96	21.8395	40.7008	1.97546	12.4192	23.6595	0.0598668	40.7126	14.5365	239.056	54.6913	29.5897	49.1658	30.6068	44.4694	124.369	20.9034	0.799158	42.9089	51.5213	3.33348	26.0134	32.8598	40.2507	113.563	34.5059	127.998	4.61611	40.551	201.818	16.5642	5.56831	64.108	0.689935	2.88009	62.249	13.1364	27.697
96.9243	13.6026	170.836	41.137	48.8914	30.2234	104.87	19.6859	41.5892	1.78126	11.3755	31.3304	0.0532828	40.9089	13.11	243.965	58.1727	29.4967	45.9267	26.2639	39.5298	109.088	19.0532	0.997861	42.8146	47.1669	3.05372	27.9443	28.9753	36.399	110.795	31.2713	121.196	4.11694	52.0003	192.772	20.3559	4.83456	71.7681	0.614577	3.78516	60.6398	11.3717	26.2169
97.0243	11.8648	160.87	44.0424	48.2471	32.5185	122.185	17.2916	40.5836	1.60598	10.4119	38.9577	0.0475659	38.8736	11.796	238.223	55.9926	29.487	48.6476	22.3095	34.5201	102.895	17.1473	37.6016	43.9954	42.2888	2.76104	26.6826	25.4581	32.8993	107.145	27.7113	114.082	3.6651	59.0838	178.49	21.7303	4.17038	73.1971	0.547461	3.91989	97.3198	9.73742	24.0586
97.1242	10.2875	149.709	44.0734	48.2321	32.8869	125.895	14.9815	46.7012	1.44753	9.52529	53.9453	0.0423256	35.7152	10.5928	225.84	56.9631	28.8207	51.1726	18.8373	29.798	93.5482	15.2947	54.9043	41.7668	44.0812	2.47378	24.3227	22.2963	29.7286	102.949	24.1792	106.874	3.27273	60.279	161.817	21.5806	3.58092	71.0261	0.48769	8.94036	123.601	21.2885	21.6283
97.2241	12.1274	138.488	48.7978	45.4666	32.0183	134.921	12.8829	51.9321	1.30422	8.71141	59.5173	0.0372384	32.1034	9.49666	209.637	53.7232	27.6991	55.364	16.2069	29.3426	96.6248	13.5551	61.4854	38.2711	42.7652	2.20193	21.7215	19.4712	26.8599	98.4329	20.8657	99.7275	2.91762	58.4936	144.526	20.5598	3.06463	88.6125	0.434463	10.645	135.621	26.7316	20.3623
97.324	15.8812	127.71	53.5391	41.5856	30.3922	143.588	14.1604	53.3234	1.17456	7.96506	59.5398	0.0321875	28.4307	8.50194	191.569	52.7902	26.2766	56.4705	13.7875	29.6185	95.7738	11.9576	62.2407	40.1667	39.7984	1.9505	19.2145	16.9601	24.2666	95.8332	17.8618	92.7551	2.59014	55.2939	148.862	19.0817	2.61655	94.9957	0.555517	10.6192	144.293	36.907	18.6186
97.424	16.6323	121.241	59.0398	37.4098	28.3383	141.87	13.6022	52.1961	1.05718	7.28113	56.4608	0.0270377	24.9169	9.96217	175.684	48.9576	24.6705	54.6313	11.652	27.849	89.2465	10.5125	59.9519	38.4698	36.0737	1.72152	16.92	14.7383	21.9231	92.5432	18.7292	86.0336	2.28037	51.5161	144.443	17.4044	2.23007	99.7585	0.582212	9.76281	165.103	40.7052	16.6957
97.5239	15.7208	140.421	62.3138	33.3366	28.4516	134.823	12.3306	49.4942	0.950807	6.65456	51.8088	0.0217757	21.6746	10.6991	159.058	44.0587	22.9688	51.2834	9.80858	25.1731	101.616	9.21882	56.1876	35.3973	32.1246	1.51535	14.8667	12.7804	19.8059	102.937	18.1227	82.2795	2.08944	59.9478	135.119	15.685	1.89816	98.3987	0.563919	8.57529	171.974	40.6447	14.7695
97.6238	14.1979	143.012	61.8823	29.5442	29.45	125.312	10.8624	45.8838	0.85465	6.08076	46.5196	0.0164437	18.7518	10.9238	158.727	44.9772	21.6965	51.8416	8.23737	22.2172	102.043	8.06933	51.8223	31.9478	28.2581	1.33135	13.0485	11.061	17.8933	108.44	19.2421	78.0676	1.8941	61.7804	123.367	14.0158	3.16856	93.6145	3.02238	10.2394	169.618	38.3786	18.5465
97.7237	12.5373	138.154	59.3747	26.0989	29.0957	116.996	9.42572	41.9505	0.76775	5.55533	41.1492	0.0111615	20.0525	10.7934	152.724	42.4884	22.3122	49.9062	6.90802	27.7079	95.6779	7.05341	47.3341	32.5797	43.3245	1.16835	11.4466	9.55593	18.429	110.49	18.7433	78.4323	1.69787	60.2533	110.745	12.4478	9.01535	87.0792	3.99969	14.1107	161.427	37.9837	19.7206
97.8236	10.9421	131.311	55.7871	25.8213	30.5373	107.597	8.1121	37.835	0.689368	5.07399	36.0124	0.00607464	19.7188	15.209	143.292	48.8809	22.2543	46.7101	5.7883	37.2093	93.5306	6.15904	42.9754	30.8305	49.3913	1.02479	10.0386	8.2421	18.7578	110.138	30.4049	77.2622	1.52667	57.1127	98.2041	22.6832	12.1562	86.7897	4.2423	14.8533	149.808	35.6724	19.3782
97.9236	14.2099	122.772	51.7212	33.205	30.428	102.524	6.94988	33.7581	5.7603	4.63275	31.273	0.00136075	21.1434	17.8249	131.999	48.6205	21.7153	50.869	19.3455	39.5537	86.5742	10.2221	38.8713	28.2075	50.1618	0.89895	8.80255	7.0981	17.9203	108.139	34.9992	75.658	1.37549	53.2924	88.5935	27.594	13.1219	83.0874	4.13316	14.0316	137.937	32.3912	18.2046
98.0235	33.2724	113.841	47.5338	34.724	29.3361	95.4403	8.44201	29.8607	8.41614	4.22754	29.5454	-0.00279948	27.3765	19.1453	119.92	45.3623	20.8438	50.9168	23.5606	55.3788	82.1826	12.0841	35.0756	25.3862	50.713	0.788973	7.71826	8.92508	35.3766	105.034	35.4839	73.1216	1.24007	49.2843	81.0336	29.2265	12.8819	99.5873	3.86733	12.522	124.879	28.735	16.6251
98.1234	38.6112	105.319	43.4311	35.5853	27.6558	87.6174	11.4956	30.9868	9.60108	3.85461	41.0362	-0.00620959	34.9052	19.5476	116.251	40.9561	22.6642	48.7466	23.4635	59.7082	74.9624	12.6073	31.6027	29.2203	48.363	0.692954	6.76734	10.2725	40.815	101.222	33.7048	69.9612	1.11707	45.3409	73.9196	28.901	12.0177	104.906	9.04392	21.8556	111.571	25.0649	14.8983
98.2233	37.9619	111.102	44.1506	33.95	25.658	112.285	11.8732	30.5356	11.0003	3.51105	62.2808	-0.00876003	37.2255	19.3132	111.999	44.6005	23.4613	45.4953	21.5397	58.0237	75.7142	28.237	28.4464	28.9969	44.531	0.609017	5.93357	10.8978	53.2302	96.9941	30.7963	66.4097	1.00413	41.5857	69.8437	27.4624	10.873	108.629	10.9626	26.4303	105.934	21.5882	13.1764
98.3232	34.9178	108.996	42.9418	31.2537	23.526	120.245	11.1197	31.0939	11.3739	3.19512	81.481	-0.0102793	39.1568	18.6504	105.178	43.3712	23.5077	42.7065	18.9931	53.4471	72.87	35.8944	25.5896	44.9162	40.0799	0.53541	5.20264	11.0087	55.6376	92.5567	27.441	62.6416	5.15826	38.7142	64.203	25.4454	9.64524	106.317	11.6069	26.5305	98.1414	18.413	11.5442
98.4232	31.12	104.458	40.6895	28.2208	21.381	129.3	9.9581	30.2742	15.285	2.90649	87.9768	-0.0104782	38.1695	21.7712	96.9538	40.0127	23.0154	39.3614	24.0322	49.7727	66.9319	38.6615	23.0108	48.704	35.5192	0.470609	4.5619	10.7629	67.1924	88.0454	24.036	58.7858	8.57115	35.7546	57.9119	23.1825	8.44379	100.669	11.2995	25.4286	90.3111	20.8898	10.0448
98.5231	27.2929	98.0653	37.9305	37.6639	19.3006	128.403	8.71733	51.1481	16.9193	2.64478	87.0381	2.36386	35.6254	23.3325	88.1275	35.9061	22.1482	35.8606	24.2477	44.7345	60.0065	38.5149	20.6868	47.2586	40.4277	3.21556	4.00016	10.2794	69.9924	90.3312	20.8002	54.9363	10.5422	32.868	51.5348	20.8762	7.32508	93.3561	10.5687	29.8486	102.099	30.2086	9.6306
98.623	23.7342	91.1209	41.5684	44.2955	17.3322	122.368	7.53891	65.8979	17.2005	2.409	81.995	3.50484	32.3566	23.7897	87.392	31.726	21.0319	32.4268	33.0716	40.9046	53.089	36.7126	18.5947	50.2749	41.0265	4.9747	3.50774	9.64681	67.5185	90.4638	17.8421	51.1609	17.4032	35.8573	47.8237	18.6446	6.31424	85.3942	10.6217	29.6029	105.653	33.8834	12.1077
98.7229	20.5455	84.2238	42.1044	44.8285	15.5021	113.922	6.47634	72.8722	16.7037	2.19698	80.39	3.92459	28.86	23.4818	83.7309	40.1125	19.7623	43.9572	35.3122	49.2012	46.6195	34.0458	16.7126	48.4146	41.6956	5.72472	3.07599	8.93035	62.9748	89.124	15.2853	53.2082	23.9052	42.9965	43.424	16.5524	5.41829	85.5968	10.093	37.717	106.225	34.1252	12.8819
98.8229	17.7411	77.6372	52.5061	42.5063	13.8215	104.59	5.54272	74.5882	15.7849	2.00632	75.3199	5.99514	25.4216	22.6595	78.3217	41.3218	20.5998	48.2772	33.4324	50.1726	70.7946	31.005	15.0202	45.2867	39.8826	5.88242	2.69747	8.17731	57.8047	94.3742	13.014	56.0831	27.4467	55.0701	49.1935	14.631	9.52019	82.2229	9.32363	45.4956	104.034	32.3881	12.6629
98.9228	15.2987	71.4644	56.4608	38.9957	12.2921	109.748	4.73364	72.8615	14.662	1.83328	68.5772	6.77647	24.5221	24.8423	71.9855	39.2006	21.4461	48.524	29.9507	47.4269	76.9401	27.8864	13.4988	49.5412	39.3969	5.7051	2.36558	7.42123	52.6422	96.4851	11.0294	57.1385	28.959	63.6093	50.6255	22.023	13.4034	76.9537	8.48377	45.6232	98.5315	29.7479	20.6736
99.0227	13.1828	65.7339	58.683	37.0236	10.9094	129.554	4.03775	68.9887	13.4661	2.42102	78.1475	7.87697	22.7431	25.6823	65.2841	35.7073	21.5728	46.5644	39.7362	48.2334	75.5359	24.8627	12.1313	48.2365	37.0657	12.0541	18.7328	6.68529	57.52	96.4076	9.31469	56.8619	29.1079	65.3509	62.0334	29.7919	14.6904	70.8221	7.65554	42.0601	91.1164	26.6009	24.1143
99.1226	11.355	60.4395	57.7916	40.5677	9.6653	135.738	3.44174	65.2746	12.2742	3.77857	79.4367	8.0384	21.7013	25.585	74.7214	31.8178	31.2432	53.1334	42.2933	46.9988	70.0633	22.028	12.5286	49.6557	33.8357	15.0262	23.4938	5.98476	58.9581	94.8267	7.84512	55.6291	28.3662	63.6374	65.7982	32.9746	14.5303	69.7047	6.87616	37.0043	82.7647	23.3366	24.8204
99.2225	9.77852	55.5601	55.2973	39.8915	9.67982	133.068	2.93253	62.4849	16.5226	7.18198	84.3193	7.68932	19.9916	24.8524	78.0654	36.4889	37.4701	54.3831	39.9882	55.1642	63.1426	36.8479	12.1948	47.1756	30.2774	18.3892	29.1861	5.32907	65.6291	93.4141	6.59339	53.7289	27.0672	60.2703	64.9244	33.3787	13.614	66.2286	6.16012	48.7815	75.2793	20.1841	23.9586
99.3225	8.41993	51.0691	55.3055	37.2995	9.36406	125.909	2.49809	58.3289	18.2998	8.94555	100.772	7.08614	19.2694	23.7078	77.3684	37.0716	41.0918	53.6696	35.7998	56.3645	56.026	43.6589	20.0242	43.2416	26.7239	19.4233	29.2358	4.72338	64.9956	90.9596	5.53231	51.3819	25.4433	56.2125	61.3832	32.1654	12.3502	67.5778	5.51066	50.5709	72.5399	25.0106	22.262
99.4224	7.2496	51.9195	53.2861	33.9677	22.8562	126.658	9.31422	53.4532	18.607	9.7005	104.731	6.3796	17.8625	24.5716	74.0975	34.9412	42.7668	50.9703	31.1463	58.0286	49.2799	45.5966	23.2096	38.9515	23.359	19.1215	27.1837	4.1697	61.35	87.8324	4.63619	48.7562	23.6549	51.9709	56.4496	35.4687	10.9748	65.5911	4.92569	49.6589	67.9241	26.3978	20.1835
99.5223	6.2417	56.9731	52.8073	30.4828	30.9957	138.402	11.4087	48.2992	18.0682	9.84518	101.505	5.65598	16.1513	24.5239	69.2905	34.969	48.4597	47.317	26.6683	55.1228	83.3437	44.6673	32.0729	34.7794	31.1986	18.0937	24.4958	3.66783	66.4167	84.2916	3.88155	56.9624	21.8109	47.805	53.6545	35.834	9.61922	61.7897	4.40084	45.2736	80.5076	25.7408	17.9962
99.6222	5.37378	56.8166	50.605	28.3289	35.1291	138.507	11.398	45.3745	17.0694	9.63061	94.4324	4.96235	14.362	23.8561	63.6708	32.7229	51.4534	43.3069	22.7975	50.124	93.8587	42.1438	35.2742	30.9136	33.9024	16.71	21.7624	3.21611	65.0734	80.5226	3.24753	61.8497	19.9838	46.4995	64.2401	34.4919	8.35168	72.7914	3.93091	39.5657	85.424	23.9504	20.2536
99.7222	4.62643	55.5215	57.5257	25.7112	36.5782	132.556	10.5209	50.3397	15.8477	9.21443	85.5785	4.3223	12.6233	22.7852	57.7335	29.5916	52.4473	39.2774	19.3222	49.7991	92.481	38.8233	35.4108	27.4124	33.6235	15.1915	19.2059	2.8119	86.7448	78.5875	2.71589	64.2524	18.2199	44.0127	67.4216	37.0149	7.20322	76.0787	3.51067	33.6753	85.2205	25.9244	20.4918
99.8221	3.98278	54.2245	59.3297	23.0287	44.4035	127.774	9.35394	51.6193	14.5466	8.6947	76.189	3.74565	11.0036	22.3749	51.8084	39.8024	51.9867	35.4112	16.2941	46.4305	87.6571	35.1963	33.9575	24.2777	31.7089	13.6667	16.8964	2.45197	173.005	76.0126	2.27065	64.8189	16.5474	41.0359	67.1301	36.8642	6.18345	74.8469	3.13515	28.1655	90.578	25.6305	19.5866
99.922	3.42836	52.8612	58.1789	29.4816	47.8876	147.005	25.3764	50.4844	13.2507	9.24109	66.988	3.23416	28.1703	21.5186	46.1074	41.8585	50.4947	31.7999	14.1074	63.1323	79.8933	31.5563	31.7447	21.4872	28.9897	12.2072	14.8421	2.13278	199.962	73.0376	2.51841	64.0512	14.9815	37.9324	63.8255	35.1807	5.29024	77.1798	2.7998	26.5809	90.4551	25.9976	25.9873
100.022	2.95071	50.0389	55.4021	30.7836	48.4959	150.818	30.0333	52.9444	12.0084	9.28121	64.8347	2.78541	36.1553	20.3783	42.6853	40.8473	54.5523	28.4817	17.2209	67.3999	71.3278	28.0712	29.2345	25.7134	25.9677	10.8495	13.028	1.85081	200.796	77.789	5.34933	62.3349	13.5288	42.5514	58.9158	32.6878	4.51516	75.3599	2.50045	23.7063	93.0398	34.6521	28.2565
100.122	12.8181	46.6897	51.8086	40.0135	47.256	146.26	29.6519	52.5186	10.8449	9.01788	60.2663	2.39477	38.6617	19.0743	38.9272	44.1459	56.2387	33.7728	19.54	65.1893	62.9579	24.83	26.6785	25.8679	23.8829	9.60956	11.4315	2.97962	190.697	79.8298	6.58123	59.9631	12.1902	43.1718	53.2983	29.8367	3.84676	86.6696	2.23333	28.1465	91.038	37.7037	28.0961
100.222	15.9031	50.3202	47.8854	41.9989	44.8833	137.547	27.2243	50.2553	11.264	8.57427	72.2944	2.05659	38.0173	18.1297	35.0902	42.7892	56.1891	35.1686	18.9592	59.8892	55.212	31.754	24.2088	29.0638	21.479	18.7154	10.0285	3.66763	176.565	79.9527	6.87229	57.1556	10.9627	41.7758	60.9457	27.0103	3.27298	89.565	1.995	28.046	86.1678	37.3806	26.5828
100.322	15.996	50.2313	44.1091	40.5163	48.5853	142.382	30.2705	46.8973	14.3228	9.54668	87.6603	1.76503	35.6703	17.0171	31.3424	39.4107	54.8973	43.1402	17.1915	55.7931	54.8797	35.2568	21.8898	28.7435	19.0246	22.9139	8.79625	4.03256	161.489	78.7402	6.63496	56.0903	9.84123	39.4305	62.5655	24.2129	2.78219	87.5602	1.78232	25.769	93.1337	35.1437	24.3888
100.422	16.7189	48.0832	47.6645	37.5126	49.3085	138.722	29.2072	42.9633	15.6027	9.80329	106.517	1.51455	32.5078	15.8163	27.7887	52.9499	52.7449	45.577	15.0606	56.5807	51.2078	35.682	19.7483	26.8374	22.2298	24.2074	7.7141	4.16476	146.802	76.6452	6.12401	54.2981	8.81999	36.705	60.5899	33.4397	2.36347	82.8518	1.59244	22.6258	101.684	31.9341	31.026
100.522	15.789	45.1144	47.9291	33.9764	48.1141	154.045	26.5325	38.8083	15.7323	11.5763	111.522	1.29984	35.9922	14.5848	24.4895	71.923	50.0242	44.9249	12.9463	53.3307	60.1758	34.3323	17.7907	24.3953	22.8392	23.8346	7.94293	4.13321	133.042	73.999	21.3383	52.0173	7.89265	33.8981	56.6073	42.0536	2.00676	76.7986	1.4228	19.3159	103.174	37.4083	93.9298
100.621	14.2534	45.6579	46.326	34.672	45.7407	155.333	26.4867	34.6689	15.2052	12.2647	108.527	1.11597	36.0267	13.364	21.4741	75.875	46.9574	43.697	11.0084	51.9899	60.2772	32.0301	16.0122	34.0888	21.9807	22.5563	7.46462	3.99015	120.385	78.0323	28.3879	49.419	7.05322	31.4441	51.6386	45.1915	4.66871	70.2278	1.2711	28.9193	100.069	39.4359	181.878
100.721	12.5833	43.9817	43.7269	33.0113	42.6973	149.268	24.4394	30.6966	14.3263	12.3114	118.757	0.958648	34.1581	12.1826	26.8766	72.7651	43.7113	50.7566	9.301	49.6914	56.4504	42.0664	14.4027	35.9795	20.355	20.8342	6.75775	7.69244	108.845	79.5644	30.5897	47.9783	6.29618	29.9278	48.0359	47.4892	5.80965	69.3026	1.13532	31.2415	97.8734	40.9842	293.269
100.821	23.8455	41.394	44.0911	30.3546	39.3298	139.64	21.7244	28.6675	13.2818	11.9921	118.308	0.824176	31.3385	11.0595	29.371	66.6559	40.4092	52.3731	7.82855	45.3451	51.1318	45.9154	12.9498	34.5378	18.39	22.7954	6.01617	10.011	98.3718	79.3558	30.0273	46.0594	5.61644	27.9899	43.6892	46.755	6.08065	65.9518	1.0137	29.8761	92.6085	39.6206	435.09
100.921	26.6928	44.9601	42.6845	31.1144	35.8692	144.784	29.2919	52.4394	12.1835	11.4711	135.774	0.70936	33.159	10.006	29.9041	59.5823	38.2502	56.8699	6.57415	40.257	45.4949	46.0624	11.6404	34.2865	25.48	26.4386	5.31414	11.3111	88.888	82.2684	27.9935	43.8375	5.00834	25.9187	39.1114	44.3068	5.87599	61.3589	0.904752	26.845	93.0388	36.6651	497.378
101.021	25.8998	51.0496	43.5444	29.6866	32.4654	141.181	30.1661	86.848	11.0967	10.8352	166.052	0.611314	34.4937	9.02746	29.1564	53.1201	35.8489	56.8412	20.3145	36.8191	40.0789	44.0907	10.4616	33.7687	28.0684	27.2658	4.67635	11.8733	80.3101	82.9679	25.276	41.4361	4.46463	23.8631	34.6124	40.9774	5.43149	56.2472	0.807131	23.2532	89.6514	37.4375	507.077
101.121	23.68	51.6004	44.3268	27.3273	29.212	148.777	28.2165	138.455	10.0577	10.1337	193.975	0.527585	33.4219	8.12559	27.6122	46.7607	33.3278	54.3742	24.53	44.12	35.1085	40.9982	9.40112	31.4709	28.031	26.497	4.10755	11.9122	90.0643	82.1255	22.3427	41.5225	4.23915	22.5137	30.3696	37.2846	4.88552	57.8995	0.719557	19.6771	87.038	42.6935	486.822
101.221	21.0408	49.678	43.1477	34.8794	26.1633	149.505	25.2529	167.353	9.08496	9.39406	216.399	0.456026	31.0797	7.69084	25.6119	40.8588	30.7775	50.6991	24.3556	44.9215	56.2656	37.4042	8.44765	36.4978	26.5428	24.8793	3.90171	11.5904	89.4446	80.2507	19.6063	40.8265	3.97004	20.9522	26.4743	33.5425	4.31699	62.6899	0.640764	20.0158	81.9319	43.3586	450.809
101.321	18.4237	46.7422	40.9044	36.3802	23.347	143.4	22.0987	179.571	8.18617	8.67333	223.404	0.394848	28.1599	7.19429	27.1755	36.5562	28.2631	46.5311	22.3277	42.4289	62.0082	33.6845	7.59074	53.4755	24.3299	22.8644	3.54826	11.0302	87.8967	77.7054	26.5859	39.5825	3.68112	19.3469	22.9637	29.934	3.76903	62.8574	0.569649	24.6034	75.4254	41.3592	407.793
101.421	16.0072	43.4814	38.1421	44.7565	20.7732	139.043	19.1075	180.612	15.1884	7.99521	215.719	0.342549	25.3787	11.6637	33.177	35.3248	25.8307	42.2773	23.9919	38.4533	60.5638	30.0591	6.82087	57.1713	22.5804	20.7203	3.16478	10.3227	87.6065	77.7546	28.8525	37.9669	3.38885	17.7832	26.7221	26.5591	3.26336	60.3907	0.505541	24.855	68.2753	37.9441	363.034
101.521	13.8493	40.2137	35.1876	46.0747	18.4402	134.915	16.4125	174.437	21.859	7.36743	220.491	0.297797	22.5158	14.4081	35.8265	32.4851	23.5114	38.1605	25.3189	43.6333	56.0338	26.6491	6.12937	55.1653	20.4304	18.6013	2.79739	9.53466	82.9275	76.8918	28.4245	36.1125	3.10301	16.302	27.6688	23.4651	2.80925	66.1016	0.448396	23.0007	66.8424	40.5207	319.567
101.621	11.955	41.6123	42.6969	44.0499	16.3389	150.281	17.5099	163.861	24.8074	6.79039	211.708	0.259465	19.7581	15.9046	36.2235	29.1001	21.3248	34.2951	24.2592	48.4299	55.768	23.5141	5.5084	50.9334	19.1743	16.5918	2.4622	8.71432	84.9835	75.0402	26.5551	34.1185	5.58019	28.8551	26.9296	20.6672	2.40838	66.6532	0.499022	28.8896	74.5409	39.7704	279.028
101.721	10.3069	48.3698	45.3754	49.1986	18.2385	151.756	16.6214	150.86	25.5322	6.25884	195.81	0.226547	17.2031	18.9452	35.1572	37.4681	26.2102	30.7319	21.8626	51.8447	52.0677	20.6823	4.95087	46.0455	17.4756	14.7336	21.2238	7.89575	94.7639	72.5748	24.0093	32.0599	7.03471	34.8312	25.2407	18.1611	2.05852	64.2497	0.494611	40.666	81.4587	37.1575	261.361
101.821	8.87979	58.2352	45.2285	48.7687	24.5313	145.941	15.8158	136.795	24.968	5.76996	176.762	0.198154	14.8937	20.5256	33.1887	38.8398	29.1229	27.4852	24.8289	50.2103	47.0859	22.1502	4.45029	44.9127	15.6209	13.2821	26.699	7.10231	93.9106	69.749	37.9836	29.9927	7.77988	36.4325	25.2263	28.6391	1.75544	60.2644	0.463835	43.0999	85.162	33.6229	238.229
101.92	7.64742	60.1548	43.4919	45.7805	27.7059	140.648	14.2731	137.662	23.6942	5.32184	156.944	0.17364	15.3488	21.069	41.7245	36.9526	30.5578	24.5493	31.4265	46.162	41.8577	21.9992	4.00085	43.6028	22.4168	11.8816	35.4498	6.34934	88.6689	66.6993	49.2541	30.2889	12.2384	35.7912	26.2061	33.4313	1.4945	55.5425	0.421604	40.8457	84.1885	30.1483	213.209
102.02	6.58479	58.4788	42.5117	41.7784	28.7897	131.795	12.5447	133.003	22.0668	5.79103	137.724	0.15241	22.0313	25.9911	45.6926	33.7105	30.9023	21.9074	31.7124	41.1701	37.8472	20.9312	3.5972	40.9214	25.0029	10.5725	36.2214	5.64618	81.8706	63.5397	52.5504	29.9537	15.0918	38.5592	33.5949	34.7417	1.2709	50.5944	0.706003	36.5149	84.2827	27.5752	206.334
102.12	5.6693	58.8817	40.4038	37.5359	28.5056	128.287	10.8723	124.971	20.301	5.89263	124.263	0.133884	24.5598	28.6711	46.578	30.0638	30.4582	19.538	29.2904	36.0289	35.8601	19.3879	3.23454	37.2904	25.1246	9.37318	47.6413	4.9978	74.7772	60.3449	57.0172	29.1687	16.5119	38.4152	36.3407	33.9904	1.07995	45.7193	0.798086	38.5244	81.0248	24.5928	192.04
102.22	6.57578	56.5882	45.0273	33.4245	27.3595	131.037	23.777	115.077	18.5243	5.76633	110.292	0.117569	24.6665	35.6998	45.4485	26.4693	29.4593	17.4178	25.9107	31.1441	32.6782	17.6422	2.90856	33.4921	23.8767	12.3662	48.5137	4.40597	76.7221	57.1807	56.165	32.7095	16.9565	36.8262	39.0588	32.0841	0.91723	41.0845	0.798239	36.4282	75.7414	22.3318	174.313
102.32	6.46408	53.1982	45.9912	30.3689	25.7026	135.476	27.2722	118.535	16.8092	5.49872	98.3	0.103107	23.4335	39.5633	43.064	23.1308	28.0853	15.5233	22.3947	60.9722	41.7847	15.859	2.61537	29.8595	21.9364	13.5673	45.4006	3.87029	73.5413	54.1018	52.4681	43.9126	16.7522	34.5799	38.8223	29.5953	0.778766	36.7753	0.756892	32.523	78.6013	27.1329	165.495
102.42	16.8976	49.4654	44.8533	27.2169	23.7766	136.815	26.6238	116.264	15.1947	5.14078	86.4975	0.0901219	26.9773	41.1675	39.9593	29.7266	26.4734	13.8323	19.1026	71.9277	43.1289	14.1339	2.3516	27.5418	19.7146	13.621	46.614	3.38884	81.4133	51.1311	47.4362	51.1984	16.1305	32.095	36.8716	26.8791	2.17337	32.8269	0.698882	35.7877	77.3443	28.3959	152.179
102.52	19.9158	45.7377	42.5699	24.2006	21.7455	131.578	24.3182	110.4	13.6985	6.7612	75.4131	0.0782897	27.518	41.1891	36.5046	30.7952	24.7273	12.324	16.1699	72.7623	40.9535	25.9403	2.11423	24.8868	17.4535	13.038	43.7624	10.7264	80.4592	57.0118	41.9674	55.5249	15.2549	29.5895	34.0111	24.1499	2.78663	41.8341	0.636173	34.5116	73.4912	35.3796	137.017
102.62	19.6888	42.1687	45.2058	34.1222	19.7178	123.148	21.5065	102.451	19.3024	7.45873	78.438	0.067496	28.6843	40.131	40.7102	29.2903	22.9244	10.9792	13.6252	68.4937	37.3611	31.5187	4.67966	27.6056	15.2888	12.1291	39.601	15.4544	75.8755	60.1461	45.0094	58.0199	14.2395	27.1726	30.753	21.5318	2.95162	49.5252	0.574291	36.6411	68.1222	44.8889	140.008
102.72	18.1548	44.2009	45.0404	36.7644	17.763	113.424	51.639	98.6431	22.5853	7.59291	81.5712	0.0576554	27.8248	38.3642	41.9301	26.7162	27.3007	9.78059	19.1448	61.954	33.681	33.2948	5.80431	27.0222	13.2909	11.0806	35.2472	18.2509	81.8357	61.3266	44.0729	58.7656	13.1627	30.4363	27.4148	19.0916	2.87003	51.878	0.51565	34.7502	64.2426	47.8687	134.594
102.82	18.048	43.2445	43.3	35.885	15.9228	103.447	68.9012	92.4598	23.5845	8.36745	79.0866	0.0486999	25.8933	38.2486	41.1853	23.824	29.8248	8.71258	23.1282	54.7023	35.5308	48.1836	6.13568	34.5673	15.4169	14.7567	31.1305	19.6384	83.2977	61.1489	41.0262	58.2356	12.0776	30.86	24.1858	22.988	2.66255	51.1007	1.86951	39.5111	67.0203	46.9461	124.744
102.92	16.6832	41.006	40.7342	33.4253	15.7002	93.7728	70.7363	84.9853	25.5659	8.52697	73.5927	0.0405673	23.4719	37.1739	39.204	20.9745	30.9656	7.7611	22.9675	52.4975	45.9729	56.9963	9.89081	35.543	15.786	16.128	27.3936	20.0172	79.5734	60.0475	37.007	56.7949	18.325	29.8522	22.6736	24.803	2.40022	48.5762	2.39695	38.6579	66.1665	43.8397	112.906
103.02	14.9052	41.9807	37.7966	38.0104	22.0186	115.001	66.0761	76.9646	25.7143	8.33646	78.1403	0.0332122	20.9077	37.026	36.4995	20.2615	31.09	10.7296	21.0569	68.1322	47.6386	59.4807	14.7492	33.751	15.1637	22.1471	24.0626	19.6919	82.9643	58.3248	32.69	54.7233	23.6242	28.1709	20.7321	24.7737	2.12397	54.3807	5.69941	35.1714	73.525	45.0767	100.554
103.12	13.0889	50.229	34.757	44.8018	25.8464	123.367	61.0545	69.06	24.8178	8.57396	76.6236	0.026698	25.7885	35.9608	33.7547	25.4698	30.484	11.8672	22.2076	71.5459	48.1075	58.2438	16.6257	50.8134	14.0253	24.4828	21.1181	18.8923	95.9128	56.2097	28.5493	52.234	26.3927	26.2205	18.6305	23.6838	1.856	55.4631	6.92709	32.9438	75.3584	56.0831	96.5673
103.219	20.4389	51.7692	44.5832	45.3839	27.4139	122.368	54.3113	70.84	28.1997	8.43797	71.7974	0.0211053	27.1273	34.2978	45.3119	29.4911	29.3691	15.521	20.9158	74.8325	45.2249	54.9388	32.4507	54.7083	12.6988	29.1808	18.696	17.7901	101.311	53.8592	33.0303	49.4884	27.4312	24.2133	16.5335	22.0305	1.60777	53.8174	12.5497	29.2504	73.5693	59.3049	93.3073
103.319	27.4501	50.2774	48.5035	43.0578	27.4937	117.412	47.3751	69.2986	29.0419	8.09301	65.3728	0.0164854	26.4438	32.2701	51.0923	29.4084	27.9157	16.8214	18.6887	75.8641	41.0451	50.6015	39.2339	52.9365	11.2996	30.4687	16.4696	16.5124	98.2901	51.3898	35.9337	49.5342	27.3117	22.257	14.9957	20.1246	1.38423	64.5308	14.4911	26.0192	69.5232	57.895	86.7537
103.419	28.2999	51.065	51.6006	39.5181	26.6268	122.799	40.8905	76.2841	28.4116	7.63895	58.3887	0.0128362	24.6817	30.0465	52.9465	27.4715	26.2529	16.797	46.7076	71.494	36.5599	55.1985	41.0511	48.9387	13.8543	29.811	19.146	15.1514	97.9072	54.3287	35.4445	51.2866	26.6447	24.2913	22.838	31.0917	1.18648	68.4752	14.6319	22.3945	64.1861	53.912	78.6867
103.519	26.5746	49.2698	51.4656	42.0186	25.189	123.307	35.0885	77.8796	26.9703	7.13742	51.4547	0.00989441	22.4175	27.7472	52.2077	24.8195	24.4758	18.2082	54.8803	76.5916	32.2279	55.3579	40.223	44.2704	14.5421	28.1058	18.7844	13.7729	102.111	55.4865	33.1379	51.6188	25.4356	24.3453	32.2257	36.0594	1.0135	67.9263	13.934	27.5411	58.2297	48.6745	80.1815
103.619	23.9253	46.4075	52.6586	40.7731	23.4376	118.589	30.0118	75.9532	25.1243	6.62678	44.9091	1.33525	34.1406	35.0922	49.8282	22.0147	22.6505	28.3993	54.2926	74.2029	37.04	52.9785	38.063	39.6139	14.1612	27.3826	17.3183	12.4227	98.5511	55.3939	35.202	50.9199	23.9082	23.4106	36.2024	37.3579	0.86337	64.8461	12.8855	27.8271	55.2351	43.0057	79.5693
103.719	21.093	43.1932	51.4084	44.2615	21.5457	140.239	34.065	71.8381	25.3572	9.15989	38.9206	1.97119	38.8128	39.1871	46.4802	27.4569	22.4914	32.6682	49.6876	75.9614	36.7893	49.2567	35.3077	35.2497	16.8905	25.7503	29.8517	11.1314	91.9397	54.4429	34.2985	49.489	22.2172	22.0201	36.834	36.4875	0.733906	60.4526	11.7299	25.7525	51.1364	46.1952	80.4793
103.819	18.3936	39.9582	49.3571	43.3453	19.6274	145.417	33.1263	71.9598	24.522	10.3605	39.3338	2.20448	39.3544	40.9589	42.6314	28.1496	21.8565	33.5605	43.7428	71.9475	34.3154	44.9351	32.8466	54.1384	17.5161	30.1479	32.398	9.91841	84.4002	52.9221	32.2642	47.5553	20.4685	20.4573	35.4829	34.4059	0.622914	55.4917	10.585	22.7076	62.1467	47.4941	76.9116
103.919	15.9459	36.8496	49.7453	40.4421	17.7559	141.804	30.2031	69.3116	23.112	10.7435	56.2833	5.12259	37.591	41.1002	38.6008	41.0086	21.1502	32.5941	37.705	79.8433	31.017	55.7141	38.8618	61.639	16.9451	31.226	38.7048	8.79472	82.2014	59.1685	32.9167	45.2936	18.7332	18.8704	43.9149	31.7172	0.528124	53.7313	9.50479	19.4382	77.3634	45.6297	89.8783
104.019	13.7803	44.941	50.5199	39.0727	15.9752	157.358	26.6864	69.4727	21.4277	10.6359	62.83	7.43358	34.6496	40.1259	36.0031	44.1869	20.1534	30.6674	32.1119	80.3895	27.5658	59.3778	40.2991	61.0553	15.7421	30.4181	38.3081	7.76532	78.3296	62.5223	33.2454	42.8361	22.3803	17.3343	46.7878	28.7953	0.447309	61.456	15.5631	16.3208	84.0948	42.0567	92.5893
104.119	16.8928	56.9256	49.1094	36.2043	14.3103	158.623	23.1944	66.9438	22.0215	10.246	63.225	8.26559	31.2131	38.4162	33.0191	44.2711	22.8372	32.7655	29.0419	78.9206	28.5211	58.8184	39.3081	57.0461	14.2523	28.6027	35.4465	8.88288	93.4876	63.8455	31.5103	40.2823	24.109	15.8842	46.2807	25.8658	0.378435	63.3411	17.5492	28.9434	85.1089	37.7019	93.5194
104.219	16.9255	59.8377	52.8341	35.2845	12.7736	152.402	20.8794	62.783	21.5135	9.70591	77.1906	8.26251	34.1958	36.2495	29.8954	41.4498	24.2435	32.4834	25.4059	73.1062	33.8114	55.8744	37.1044	51.8726	12.682	26.3111	31.871	9.39103	94.9424	63.7625	28.7524	37.7059	24.5401	18.494	43.8235	23.0588	0.319853	61.83	19.2737	32.7162	82.4095	33.1393	89.3023
104.319	21.0248	58.6141	73.5914	32.8409	16.9383	142.558	18.3271	57.7319	20.4002	9.09791	80.9846	7.81362	39.9594	33.8278	26.796	37.4939	24.7093	30.9303	21.8207	65.4982	45.5539	55.5331	34.3683	46.5386	16.6923	23.8588	28.2834	9.46554	90.6091	62.7121	27.3505	35.1602	24.1156	24.6623	40.3426	25.3405	0.270088	58.4504	19.0655	33.1711	77.4301	28.7087	82.415
104.418	21.1573	55.6124	87.8374	36.0807	19.0183	134.458	17.9011	52.3003	29.5873	8.4717	78.8993	7.15077	41.0424	32.479	23.8255	33.2795	24.4927	28.7592	20.8953	57.4852	47.8217	52.8602	31.4747	49.4751	24.5232	28.4633	24.9458	9.23991	84.0886	61.0055	25.0132	32.6827	23.1473	26.7613	36.4263	25.5565	0.22778	54.1467	17.9757	30.7538	71.1819	36.6838	81.4489
104.518	21.7178	51.9501	104.455	35.5174	24.7155	130.164	16.3551	46.8302	33.6648	7.85448	73.6379	7.95186	39.4891	30.7132	21.0463	29.2201	23.7911	26.3484	22.4205	51.4976	45.7533	48.9762	28.6241	47.6314	27.5716	29.7313	21.9374	9.5804	84.6072	58.8767	22.3016	34.6283	21.853	26.7504	32.4387	29.1812	0.191931	49.4933	16.5357	36.8109	64.3643	39.2351	76.7812
104.618	23.7858	48.1492	110.019	33.2253	31.4361	151.078	14.466	41.5427	34.6907	7.26039	66.8753	9.97185	36.5644	28.7089	18.4916	25.4933	22.7564	23.9124	21.4951	60.0709	48.1688	44.7625	25.9186	43.9316	27.8148	29.0957	20.8132	9.53411	80.4214	56.5015	19.9246	35.4011	20.3831	25.6889	28.5955	30.0041	0.161844	46.5701	15.0091	95.8502	57.4493	40.5056	70.2764
104.718	32.1231	44.4466	112.222	30.2638	34.6554	172.518	12.5803	56.9149	33.9458	6.69753	62.765	10.5112	38.0194	26.5942	16.1745	27.9193	21.505	21.5678	19.3763	60.4803	51.9841	46.6163	23.4046	54.6906	26.4932	27.4348	35.2824	9.22335	76.8304	53.9978	17.4843	35.3135	18.8399	24.146	25.016	29.1783	0.136667	43.0106	27.6859	152.924	50.744	39.0088	63.0718
104.818	44.8924	40.943	109.362	27.1616	37.9467	176.187	10.8401	64.6304	35.6529	6.17184	57.2101	10.2304	36.8298	24.4594	14.0947	27.2154	22.1584	21.4584	19.083	56.7903	50.3328	45.5935	21.8811	57.7588	24.3752	25.2811	38.1644	16.7628	71.7083	51.4315	15.15	38.8754	17.292	22.4242	21.7575	27.8709	0.115589	46.0304	32.0957	247.182	44.4375	36.0105	55.8398
104.918	46.8139	43.5996	103.749	24.1718	42.4154	179.158	13.3635	67.1362	35.2562	6.79787	51.1366	9.52695	34.2449	26.6933	12.2431	36.2293	22.1289	20.4739	23.6566	55.1777	46.3698	52.377	20.1521	62.4981	30.3396	24.751	36.5321	21.453	90.3183	48.8488	20.9559	40.7379	15.7847	20.6811	18.8387	25.9111	0.098061	45.8706	32.4588	272.886	38.6355	32.3175	54.234
105.018	44.1706	42.9447	96.7857	21.405	43.835	172.934	13.3796	66.2014	33.6817	6.95929	46.9136	8.95756	31.0265	27.5217	15.6996	37.9738	21.611	19.3154	23.704	70.8273	41.6388	53.9098	18.9852	60.5933	32.051	23.3439	33.3363	24.048	103.842	49.4733	23.4184	41.3416	17.4782	18.9962	16.2545	23.6604	0.0835041	43.91	30.9346	263.566	33.3865	28.43	51.7159
105.118	39.8589	40.8524	91.0645	18.8997	43.2703	162.198	12.3616	63.0925	33.0547	6.8394	43.7774	9.67691	38.8266	27.3697	17.3497	36.3117	27.1122	17.8579	21.8226	74.0746	38.6184	52.3786	17.565	56.0681	31.3197	21.5149	29.7857	25.2807	104.076	49.1159	24.6274	41.0266	18.0775	17.4067	13.9863	27.5371	0.0712832	45.887	28.6184	238.137	32.2827	24.6444	47.6822
105.218	39.8911	38.212	85.3732	16.6589	41.4644	149.58	10.9956	66.6222	31.4352	6.55673	50.7535	12.1425	41.0914	26.5531	17.7772	33.2131	30.4448	16.3021	19.2718	70.9337	52.7907	54.7388	16.0751	50.7423	29.926	19.5347	26.355	26.9446	98.7594	48.1014	23.8678	40.0547	18.9785	15.9276	12.0086	28.5765	0.0610175	46.0604	26.0573	206.978	31.6703	21.1251	46.349
105.318	43.3483	43.7058	79.0392	16.1844	38.931	150.378	12.5951	66.3643	29.3166	6.18758	52.0159	12.8029	40.1868	25.3045	17.4025	29.6638	32.1505	18.3002	17.2251	64.7995	55.6686	58.3269	17.8437	45.4153	27.5882	17.5599	23.212	27.2994	97.0235	48.0258	22.0808	38.6265	19.0183	14.5616	10.2929	27.9371	0.052473	58.813	23.5167	182.893	30.03	17.951	55.8604
105.418	41.5848	55.7994	72.5738	15.0393	36.0206	144.272	12.2894	63.6839	26.9968	5.78031	50.0206	12.4629	37.5829	23.7937	16.5253	26.1395	32.6531	20.0797	14.973	65.6342	53.366	57.771	17.9901	55.9895	24.8507	15.6769	20.3988	26.7442	91.252	47.209	20.8224	36.8947	24.4781	19.888	8.81031	26.359	0.0455056	63.6639	21.118	156.772	27.7936	19.2319	60.806
105.518	48.0343	58.8068	70.1356	20.4757	32.9669	134.839	11.2225	59.549	32.6747	5.36205	46.3089	11.6067	34.1788	22.1435	15.3569	24.5022	32.2829	20.173	12.8141	69.0829	48.92	54.8757	17.2916	59.3422	22.0352	23.5201	17.9071	25.5799	85.9318	52.8317	18.9396	34.9753	27.3269	21.7559	7.53307	24.3089	0.0398422	63.826	18.9098	131.746	30.0035	18.9091	60.4944
105.618	50.2936	57.6686	78.6064	21.8218	29.9224	124.086	9.92384	62.1751	34.6476	4.94542	41.831	10.5211	30.512	28.7615	14.0439	22.1776	31.2958	23.0421	14.5605	66.3554	43.8114	50.7751	16.1863	71.0828	19.3241	27.598	15.7113	24.0314	89.7868	55.843	16.8254	32.9551	28.3908	21.8269	6.4354	22.076	0.0349952	61.3165	16.9047	134.25	41.2087	23.9031	57.2547
105.717	47.5331	62.0032	80.5138	21.1971	26.9833	122.954	8.62918	63.0573	34.4441	6.93603	37.1574	19.1583	29.7221	32.5256	12.6862	20.3017	29.889	23.5952	21.5614	60.7222	38.7376	46.1697	14.9183	71.5335	20.1906	34.3015	28.079	22.2642	87.91	57.0085	23.1126	30.8986	28.26	20.9999	7.00102	19.8347	0.0306509	57.3908	15.0979	124.786	46.7862	27.3268	54.5305
105.817	42.9275	61.318	78.6459	19.6954	24.8647	119.195	7.43526	61.2344	33.0141	7.87601	62.8828	22.7358	27.7295	34.2453	11.3496	23.4584	28.2129	22.8757	22.8099	54.0019	34.0045	41.4819	13.6207	67.3036	30.4803	36.4692	30.6897	20.4586	90.6492	56.8919	25.2029	29.1121	27.3542	19.7581	7.00423	21.8649	0.0266974	52.8202	13.477	110.317	58.2714	27.7864	50.2421
105.917	37.9063	58.441	74.7141	23.8977	22.6836	112.431	6.3742	57.7433	30.9427	8.17286	73.9891	23.4167	25.1785	34.526	10.0756	23.3737	26.3815	26.9136	21.5113	52.4733	48.291	36.9561	12.3638	61.4059	35.78	36.0288	30.4087	18.6194	87.0748	55.9064	24.8895	27.6966	25.9694	18.3587	6.67886	22.0874	0.0231661	48.0694	12.0262	94.5882	63.3574	26.5243	46.2253
106.017	33.0831	54.7152	72.7573	33.2628	20.5382	117.33	5.44908	53.3132	28.5864	8.09247	82.8927	22.7043	23.0088	39.4772	15.1146	36.5755	24.48	27.9297	19.2334	53.8948	51.5065	32.7247	11.1818	55.1849	36.8389	34.1647	28.1497	16.8108	81.0544	54.3344	23.286	29.9926	26.7546	16.9359	6.17687	21.2595	0.0200638	58.2274	13.4379	79.5048	64.1315	24.346	46.2059
106.117	28.6939	50.7704	72.1851	35.6965	18.4891	114.79	4.65078	48.4479	26.1586	7.79571	83.5629	21.0951	28.9191	44.009	18.4171	40.1954	22.5707	30.6873	16.7215	51.1337	62.6019	31.8037	10.0896	49.2146	35.4962	31.5964	25.3152	15.0762	74.3277	52.3774	21.0731	34.3251	26.4893	15.5577	5.59539	19.8627	5.15604	61.6275	15.0566	65.9305	62.1045	21.7627	43.8542
106.217	24.803	46.8942	69.2247	43.6003	16.5704	108.491	11.3312	43.4875	23.7831	7.38394	79.5988	19.094	30.6614	46.0101	19.8694	39.2395	22.9357	30.8505	14.3117	46.4637	63.4866	30.0941	21.5432	59.0988	32.8952	28.7538	22.468	13.4433	67.6565	56.2267	18.6558	36.8277	25.5478	14.2561	6.1719	26.6961	7.57749	61.0482	15.0191	77.3699	58.3575	24.0401	40.3148
106.317	21.4002	43.2109	72.2516	44.7661	14.7982	108.337	13.2153	39.1749	21.5282	6.91899	73.2516	16.9915	30.0152	46.1763	21.049	36.2719	22.6841	29.6079	12.5851	51.2968	59.7982	27.7755	33.4337	59.5241	29.7342	25.8869	19.818	13.7181	90.735	57.9859	16.2666	37.9646	29.1141	13.0442	6.22091	29.4747	8.42437	58.2307	14.2188	76.7256	55.7332	24.0239	36.2893
106.417	18.4457	41.7321	78.8539	42.7455	13.1778	103.558	12.9795	34.9208	19.428	6.43834	66.9207	14.948	28.0864	45.0868	21.0398	32.5843	21.9968	27.661	13.9696	55.9885	65.2408	27.0085	38.1411	56.0249	29.7731	23.1352	17.4293	13.5056	95.6347	58.2884	14.0302	38.0955	30.5946	14.4483	15.5741	29.798	8.38989	54.256	13.1081	70.3189	51.853	22.6958	32.1954
106.517	16.0564	39.4712	79.6968	39.3649	12.036	104.986	11.8885	30.8654	17.4956	5.96406	69.3729	18.183	25.5519	43.1693	20.2663	28.8086	21.0128	25.4185	13.4379	54.7241	63.4551	38.4291	38.9329	51.1245	28.236	26.9811	15.3074	12.9645	92.7016	57.5708	12.0057	37.9044	48.4971	14.5766	20.3089	28.6934	7.8912	57.5447	11.9123	61.6493	47.3186	20.6897	28.2706
106.617	18.2857	36.8141	77.2579	35.548	10.9092	116.796	10.5287	34.3438	26.667	5.50849	82.5407	27.0418	22.8163	53.5342	19.0296	25.2369	21.4687	23.1134	12.1339	65.7135	68.5664	43.23	37.6668	45.9491	25.9075	27.8958	13.4353	12.2132	98.4261	56.1549	16.4336	37.0783	58.7552	14.0642	25.456	31.3375	7.17554	57.0686	24.0029	73.4658	48.1358	29.2837	24.6394
106.717	17.8564	44.6444	76.7295	33.0904	13.7828	117.874	9.16245	42.2547	39.4306	5.07746	85.6114	30.4121	20.1133	59.2082	23.1726	25.9999	25.8574	20.874	15.5751	66.9649	66.4215	44.0398	35.3912	53.3505	23.2632	27.1472	11.7887	11.3394	121.314	54.959	17.8966	35.8089	63.7325	13.3243	27.2731	34.6258	9.65734	54.472	28.3343	73.313	77.3744	42.6284	30.0295
106.817	16.3744	46.2342	73.6258	39.2586	15.1464	113.656	7.89817	45.7338	45.1629	4.67392	82.8821	30.5664	26.6156	61.5353	24.9921	31.005	28.4221	18.7665	19.3439	69.6401	61.2053	42.5365	43.4567	64.5548	20.5825	25.5117	10.3426	10.407	124.543	53.2765	18.5472	38.7721	65.123	12.4289	27.0608	35.019	10.4172	64.6501	28.8575	67.4136	93.1145	47.9267	31.528
106.917	16.5748	44.9965	73.2114	39.8691	23.2563	118.519	6.77273	46.2351	46.6895	4.4802	77.0543	28.9948	38.8081	61.5192	25.2509	31.2704	29.6234	16.821	22.5522	66.4906	59.9381	39.7805	45.7553	65.6285	18.022	23.4589	9.07331	9.46163	128.43	55.9004	22.16	44.1298	64.1347	11.4914	25.6735	33.7279	10.2228	67.8002	37.9639	59.2184	99.5616	48.3284	33.9399
107.016	15.4439	42.5604	82.6394	42.6303	33.4479	115.909	5.79069	54.7596	45.7731	4.23448	69.798	26.5865	43.4944	59.9055	24.4964	29.3709	29.8218	15.0468	22.1082	60.638	55.5271	37.2241	44.9741	62.0199	15.6755	21.2675	7.95936	8.53511	123.368	56.8142	22.85	47.1941	61.6248	10.5702	23.6649	36.0364	9.53468	66.8273	40.1897	50.9684	100.132	45.9054	33.5717
107.116	22.5851	54.7232	89.251	41.4705	38.8008	109.525	4.9429	58.159	43.5065	3.96638	67.2249	26.2515	43.7982	57.2442	23.1177	26.613	29.2962	13.4414	24.0993	59.6459	62.0184	37.4442	42.6343	56.7045	13.5566	19.098	6.98176	7.64871	114.84	56.5431	21.9099	48.5478	58.1962	10.0273	33.549	35.804	8.62481	63.7939	39.1229	52.4669	96.5562	41.9986	31.6646
107.216	24.0468	57.8065	98.76	38.5616	40.901	118.172	4.21525	58.1383	40.5609	3.69277	62.2972	24.6521	41.6709	53.9378	21.3879	23.6444	28.265	11.9963	23.0132	56.9926	74.4045	35.8987	39.5898	51.0138	11.6745	18.101	6.12372	6.81585	105.31	55.4634	20.1372	48.6424	54.269	9.36077	40.7053	34.1184	7.64968	59.4698	36.5915	60.2635	90.4573	37.4569	28.9919
107.316	22.8836	56.7439	100.519	35.0093	40.8643	117.545	3.59271	55.9219	37.3425	3.42177	56.3098	22.4638	38.3153	50.2775	19.4954	20.772	28.2286	10.7001	20.705	53.4152	85.722	33.4148	36.3122	47.123	19.1643	16.7349	5.37062	6.04417	100.169	55.1882	18.0134	47.8266	50.132	14.6482	42.9834	32.796	6.69577	54.5881	33.5159	59.2253	84.753	40.3449	26.0256
107.416	22.3252	53.892	97.8361	31.3621	39.471	122.472	3.06104	52.3794	42.8916	7.46134	54.0707	20.0795	34.4586	46.4711	17.5673	30.6437	27.5715	10.0776	18.0622	48.191	85.2219	35.868	33.0551	42.6109	22.3046	15.2259	21.4673	5.33706	108.391	54.1156	15.8209	46.3685	45.9795	16.7037	42.3068	30.6132	8.81845	59.8843	30.3495	54.0192	77.7522	45.926	23.0451
107.516	31.484	50.3682	92.7441	27.8798	37.2619	119.723	4.34516	48.1195	44.4012	9.59126	66.8406	19.7786	34.5626	42.6643	15.6866	33.1377	26.4847	9.99983	19.6168	55.5017	79.527	43.9146	29.9489	57.6896	22.8746	13.706	25.9335	10.7656	106.179	52.5096	13.7173	44.4736	44.5375	17.0678	42.1015	28.0297	9.43673	64.0296	27.3062	70.3422	70.1944	46.5995	29.17
107.616	32.915	46.6951	86.4774	24.673	38.5282	113.102	15.2241	52.1765	51.8654	10.5415	70.5042	18.5476	32.809	38.9565	13.905	41.5761	25.1141	9.52647	61.7427	55.5753	71.9002	46.5457	27.0543	66.2376	21.993	21.7948	25.7567	14.1807	99.733	50.5663	26.2715	42.2969	42.3061	16.5749	40.0161	46.3877	9.22417	63.7756	24.4785	122.392	62.5765	59.2734	31.1236
107.716	31.0891	43.1101	85.6831	21.7771	38.0404	104.754	18.5398	52.8049	54.1185	14.7715	68.8903	16.886	33.62	35.4128	12.2521	46.6554	23.5714	8.86036	115.201	55.0965	63.9088	45.9698	24.3936	66.8872	20.3544	25.2921	23.8649	16.1125	91.8568	48.4199	31.5894	45.8676	39.626	19.281	36.9301	54.9476	8.5845	61.0316	21.8977	137.706	55.2195	80.215	30.6413
107.816	29.3246	49.972	82.1011	19.191	37.0467	114.71	18.4859	51.2075	53.3308	16.7908	64.4119	15.0841	32.3055	32.0737	10.7421	45.9435	21.9386	16.0834	128.702	64.8988	56.2694	43.5897	21.9681	72.2607	25.5311	26.0904	21.4692	16.9685	83.7945	46.1672	32.6641	47.6097	36.7317	19.8675	33.4039	57.4958	7.75568	56.9842	19.5654	134.131	68.7087	87.7984	36.1706
107.916	26.4581	50.9098	77.0763	21.0602	40.4515	114.913	17.048	48.241	50.8489	17.4573	58.5655	13.3049	29.8886	34.7959	9.379	50.1729	25.667	19.2835	124.121	65.6105	49.2764	40.2865	19.7684	70.0149	43.3781	33.3411	21.453	17.0603	92.6724	43.8836	35.563	48.9769	33.7821	19.375	29.7854	57.1685	6.87439	52.3608	17.4693	121.751	74.6722	87.3194	37.4359
108.016	27.0716	49.1874	71.4206	20.7218	41.2584	115.798	15.1501	44.5077	47.501	17.3138	52.2582	13.6319	26.991	35.7458	23.6578	51.7287	27.7627	20.177	112.216	61.7411	43.0183	38.6795	17.7801	66.1659	50.9798	41.8635	24.2546	16.6243	91.5517	43.6046	37.0545	49.0733	30.8816	18.3644	26.2817	54.5037	6.01586	56.7807	15.5913	106.12	75.5655	82.2517	36.248
108.116	34.6976	67.3282	68.5048	21.7964	40.3873	111.237	13.2079	53.8727	43.7897	31.9858	71.2742	13.0685	23.9806	35.462	31.9785	52.6256	28.6424	19.7884	98.1506	72.5376	37.4874	42.9489	22.9796	66.1709	52.5153	44.698	23.5787	15.8384	86.3213	42.7327	51.6973	48.2514	28.0964	17.1355	23.0087	50.6089	5.21847	56.9781	13.9119	90.1666	73.1655	74.8359	33.7458
108.216	35.2675	73.2736	64.3534	21.0482	38.4828	104.042	11.3964	67.2796	40.0135	39.575	78.1967	12.06	21.0661	34.3443	39.995	53.1183	28.6318	19.6398	84.294	73.2535	32.6333	43.4681	32.9335	62.0885	50.6144	44.2565	21.6561	14.8349	79.6498	49.3772	56.6878	49.6795	25.4663	15.8463	20.0232	46.1747	4.49886	54.7676	12.4116	75.326	68.7436	72.9874	30.6339
108.315	32.9177	72.8278	62.0396	21.9883	35.9803	116.588	9.77764	73.3401	36.3448	42.7931	78.0036	10.8684	20.6671	32.6873	43.692	49.9107	27.984	18.7127	71.6378	68.8941	28.3904	41.8245	36.6619	56.5735	46.9123	42.0216	19.4053	13.7115	72.7247	53.1584	56.1396	49.8079	31.9116	19.0024	17.345	41.6218	3.86139	51.2787	13.7649	72.5427	76.0931	67.9231	29.3048
108.415	29.5489	69.5734	77.9037	21.1665	33.179	135.926	15.8936	74.4532	32.8767	43.3583	73.8452	11.176	19.3659	33.9363	44.476	45.2334	26.8943	17.4058	68.7716	62.2833	24.6903	39.0202	37.0121	50.8086	43.8737	38.8945	17.1916	12.5384	66.0543	54.9138	52.6095	48.9959	35.1846	28.4208	14.9712	37.1976	3.30377	54.4338	13.6723	65.4389	80.1892	61.2961	31.4602
108.515	26.0112	65.2131	84.0122	19.5756	36.0493	140.092	28.3684	72.3466	29.655	43.2818	72.7147	10.7356	17.6356	33.904	43.3579	44.816	25.5126	15.9506	62.0358	54.9749	30.5637	38.9538	35.601	45.2966	50.4507	35.414	15.1487	11.3655	59.837	55.2467	47.6603	47.5199	36.2955	31.9904	12.8859	33.0393	3.13751	54.0084	12.917	58.2955	79.6639	55.8252	31.0739
108.615	22.6639	60.5466	84.3893	17.719	36.6572	142.322	31.3348	68.2523	26.6958	41.9083	68.3051	9.91912	15.7594	32.9982	41.057	41.7321	30.7302	14.4782	54.1941	47.789	47.8873	47.1753	33.3399	40.2292	51.4488	31.8941	13.3148	10.227	73.4404	54.6019	42.2239	45.5914	35.9652	32.5053	11.0664	29.214	2.8701	59.5185	11.895	65.4989	76.19	49.6298	29.2831
108.715	19.6397	55.9406	81.5164	15.845	35.8061	146.234	30.1575	63.0365	25.8763	39.8198	62.2898	8.94573	22.9148	31.5202	38.0795	37.6392	33.78	16.142	46.5107	54.0921	52.4736	52.9081	32.2886	47.5179	49.3082	31.2722	13.5328	9.14542	75.2903	53.2913	44.5023	43.9388	34.7055	31.478	9.48706	38.7098	2.56404	60.2245	11.4373	69.4721	70.9582	43.3596	26.7958
108.815	22.5917	51.5549	76.9136	17.1425	34.9638	141.929	27.3634	57.2981	24.4233	40.2246	66.1457	7.94116	25.6587	29.6908	34.7753	33.3534	35.2096	16.3427	39.5108	58.7031	51.1317	53.8177	30.3559	47.5889	45.5429	29.5208	12.6552	8.13461	74.3462	51.5418	43.1799	41.9479	36.8757	35.4724	8.12166	42.5005	2.25483	58.1715	12.1538	65.8628	64.8029	45.545	26.8987
108.915	22.6761	47.4507	71.5023	16.7615	33.2503	159.54	24.7029	55.2	22.6666	39.2277	64.8522	12.8514	25.8273	37.9129	31.3815	29.2571	35.4472	20.8198	44.6146	57.2237	47.254	51.935	28.051	50.7414	41.0757	27.2234	11.4323	10.2885	92.768	49.5646	42.7809	41.242	37.2191	36.0612	6.94502	42.8423	1.96171	57.524	11.8511	61.1498	69.9878	44.2959	25.5932
109.015	21.05	48.149	70.4712	15.6251	31.0448	161.781	21.7155	51.7607	23.7684	37.4436	62.9791	14.7789	24.5673	42.5324	28.0539	32.9876	34.8263	22.3354	49.5488	67.9004	45.578	48.5433	25.6527	48.909	36.4537	24.7272	13.7624	11.4674	95.6208	47.4219	40.1011	39.9836	36.3625	34.9301	16.185	41.1837	1.69391	54.8116	11.0936	54.023	70.5634	46.1531	23.5649
109.115	18.8452	46.437	79.6577	17.7302	28.6027	167	18.8223	47.5906	23.4856	36.3461	58.6464	15.0088	22.5857	44.5746	24.8902	36.1944	33.6047	22.1892	56.1031	68.8551	41.9092	49.1805	23.3093	54.5599	31.9875	22.2331	21.0906	11.9419	91.8351	45.2051	36.3347	38.3494	34.7487	32.987	20.8246	38.445	1.45477	51.0362	13.9503	46.3013	73.3381	44.6825	21.2345
109.215	16.5659	43.7304	85.6779	17.69	26.0925	162.473	16.1893	43.109	22.4287	34.5921	76.3418	14.3195	20.3101	44.8057	21.9474	35.3096	31.9804	21.1535	57.0992	64.8979	45.3762	47.3494	22.9175	53.5213	36.6903	19.8522	22.3221	11.9185	85.479	50.207	32.194	36.4732	32.688	30.7162	22.5618	35.2031	1.24439	54.6034	17.0356	39.1827	72.2334	47.5127	18.8526
109.315	22.943	41.3477	92.0647	16.6594	23.6225	153.074	13.8651	38.5972	20.9733	32.5083	82.2492	13.1763	17.9917	43.7959	25.1504	32.6281	30.1042	19.683	52.9423	58.745	47.5289	44.1916	21.7289	49.7898	37.3714	23.7726	21.1981	11.5538	78.3821	52.845	29.4967	34.4556	42.959	28.3717	22.5235	31.8119	1.06148	54.4054	40.2647	50.4047	68.6796	59.9109	16.5627
109.415	23.8636	38.5581	92.3045	15.2295	22.1674	156.992	11.8461	36.5364	19.3473	31.3232	88.7328	11.8528	24.4375	41.966	26.2931	29.3056	28.0896	18.0415	56.9274	60.5183	45.4283	40.4179	20.1797	56.7989	35.7912	24.8731	19.2775	10.965	71.3457	53.8198	34.1733	40.065	48.4046	26.0833	21.4506	28.4816	2.59516	52.0752	48.8908	51.7979	63.692	67.6045	14.4408
109.515	22.4915	47.2008	103.903	13.6966	20.4986	152.223	10.1074	34.1138	26.6148	29.6686	87.7424	14.5253	26.7094	41.493	26.0689	25.9071	26.021	16.3785	54.0577	67.9055	43.8505	38.6789	18.5107	65.8921	33.0436	24.3633	17.1967	10.2396	77.1432	53.6333	34.7504	43.3832	50.548	29.7867	19.824	32.4377	3.25769	48.6281	55.4134	48.3518	69.5868	69.4093	12.5215
109.614	22.7909	49.0428	106.653	24.6642	18.7498	143.143	8.61725	42.0179	30.9916	27.7887	82.6305	17.7685	26.5619	40.0894	24.9738	22.6939	23.9599	14.7757	48.5023	67.2188	40.3362	39.8204	17.8898	65.5723	29.7936	22.9853	15.2037	9.44159	83.3581	54.4687	33.064	44.9888	50.4779	30.455	17.9504	33.3106	3.42153	44.6866	55.5367	42.8513	70.6348	66.632	20.2452
109.714	21.244	47.7991	104.306	28.3317	17.0085	132.215	7.34364	49.1457	32.2901	25.8343	75.4833	18.5395	25.0887	38.0876	23.3585	25.6578	21.9502	13.2744	48.1963	62.548	47.3752	50.2834	16.7988	66.347	27.7559	21.1886	16.1925	9.56765	95.3848	54.1698	30.2431	45.3293	48.9675	29.5849	16.0202	36.452	3.31244	45.6373	52.6991	36.7998	68.5274	61.3845	23.5479
109.814	19.0574	54.3699	99.1666	33.3237	15.3294	132.411	6.25674	51.8609	35.3303	23.8978	67.5704	17.9481	26.5642	35.7302	21.4675	25.3437	20.022	11.8927	53.7747	62.602	47.4456	54.009	15.5119	62.5709	31.6655	19.241	15.4126	9.37433	95.4355	53.0958	30.1215	46.2578	46.5621	27.9825	14.1474	36.682	3.06528	53.7196	48.6425	39.7941	64.4757	55.0111	24.2059
109.914	22.4345	55.8928	92.6386	40.584	21.8218	126.774	20.9226	56.643	35.7057	24.4461	59.6405	20.5594	27.6156	41.1356	20.3543	23.5645	18.195	10.6352	140.429	58.5981	44.4295	53.7244	15.3071	57.1525	32.1706	17.2974	14.0299	8.96716	90.4914	51.5115	28.3215	46.0868	43.6431	26.0785	12.3956	35.2257	2.75917	56.1235	44.2344	38.0724	59.334	48.3431	23.3501
110.014	22.1692	54.2206	85.5648	43.1129	25.2151	118.347	26.6731	57.5678	34.5561	24.0203	52.1125	20.8418	26.748	44.6202	20.7511	21.2361	16.481	14.5456	201.046	52.8275	40.2418	51.1646	14.5421	51.3917	30.7659	21.0516	18.0484	17.6208	83.7223	49.6098	25.7119	45.1258	47.631	24.0996	10.7964	32.8618	2.43936	55.2022	39.8939	42.7858	59.7074	45.1185	26.0374
110.114	20.4377	61.6746	80.2316	41.8177	26.5264	124.626	26.9995	55.9802	32.5858	23.0426	45.2	19.8649	24.8678	45.8342	21.3026	18.875	14.886	16.0265	262.139	67.5022	35.805	47.4209	13.5203	48.011	28.378	22.1827	18.264	23.0513	88.6683	47.5201	22.8122	46.0175	55.2931	22.1618	9.36097	30.0774	2.1305	52.4285	35.8106	48.6609	69.5772	43.3315	26.2254
110.214	18.235	67.1405	80.0793	38.826	26.4704	122.489	29.3372	52.8394	30.2252	21.777	38.9904	18.2681	22.5278	45.4682	21.8559	16.5859	13.4115	16.1338	319.448	70.4772	31.5429	43.1687	12.4095	61.6792	33.5911	21.8108	17.0499	26.7781	97.1851	50.4225	29.3624	49.6446	58.6813	25.239	8.08828	34.3796	1.84516	49.7715	34.6791	48.8845	73.1797	39.9297	25.0024
110.314	16.0014	66.7403	77.0658	35.22	25.5459	116.067	28.0538	48.8201	27.7335	20.3855	33.4964	16.4266	20.0568	48.1438	21.4142	20.4886	12.056	15.496	327.116	67.4236	27.6319	44.1399	11.3005	63.5047	34.7165	30.669	15.3902	28.5553	107.513	51.6138	31.2362	51.3601	61.1782	27.9385	6.97	35.3676	1.58858	58.7606	35.8188	45.1073	72.6135	35.7902	23.0514
110.414	15.3079	63.7617	72.5477	31.5358	24.119	107.694	25.3771	44.389	25.2624	18.9657	28.6877	19.0133	17.6432	48.7143	20.3483	23.9441	10.8157	16.8465	304.142	61.559	24.1272	54.0405	10.2401	60.3371	33.5215	34.1925	13.6823	28.9408	106.225	52.0651	31.8417	51.665	61.0297	28.1797	5.99402	34.4047	1.36197	61.4746	34.4784	52.0697	69.3912	31.4557	21.019
110.514	13.9042	59.7676	74.5808	28.0262	22.4005	117.043	22.3315	51.8098	22.8973	17.5748	29.4088	19.3663	15.3877	47.8344	18.9194	23.9634	13.9355	16.8479	271.13	54.6694	21.0273	58.5723	9.25054	55.3072	34.4584	35.5807	12.0774	28.3587	100.161	51.5499	30.9223	50.9466	59.1617	27.1869	5.14657	32.3601	1.1643	60.5114	32.0629	51.2813	64.589	27.2475	18.8168
110.614	15.1792	55.4918	75.2306	30.0011	20.554	119.397	19.3671	54.6121	30.5915	16.2446	56.6485	18.5068	13.3379	49.1814	17.3089	28.2018	16.8878	16.1219	259.416	57.219	37.6309	58.544	8.34036	49.8203	34.9662	34.7482	10.6245	31.4535	92.4222	50.3823	28.6421	49.5027	56.2277	25.6184	4.41353	29.7814	0.993388	57.4978	38.6624	48.7854	65.5659	30.3011	16.6304
110.714	14.5878	51.2709	72.8449	29.1996	18.6872	141.224	16.6632	54.342	37.8304	14.9907	68.925	17.046	11.5092	48.8188	15.6402	28.3006	18.625	15.0349	233.626	56.0171	42.5576	55.9153	7.51066	44.4838	39.6299	34.1265	30.1017	32.6595	89.3228	48.7798	34.0787	47.5616	52.684	27.0796	3.78125	27.0067	2.85199	53.4417	39.6946	55.8028	63.6125	35.6348	14.5632
110.813	13.2784	52.5431	84.4137	27.1585	19.0197	146.451	15.4706	52.109	40.4909	13.8189	72.2049	15.343	23.5508	47.2996	13.9948	26.5172	19.4532	13.8002	203.914	51.8107	42.0033	51.9204	12.2728	54.1538	40.1353	32.2471	35.214	32.5321	95.0556	46.8946	35.0748	46.6016	48.846	31.9552	3.23699	41.1158	12.1168	48.9582	38.1025	54.7441	59.8533	36.7289	22.1878
110.913	11.7722	50.9001	99.6611	26.0866	18.5899	142.817	13.7949	48.6999	40.4539	12.729	70.2884	13.6028	29.0699	45.0314	12.4246	23.9958	21.3111	15.4359	174.918	46.376	48.836	55.4258	14.2064	54.7961	38.3138	29.7563	34.6209	31.4922	92.5	44.85	33.5975	45.0624	44.9275	33.1217	2.76921	50.8629	16.3238	44.4138	35.3819	49.8842	55.0819	35.3347	31.6228
111.013	10.2959	52.9918	104.627	25.4895	17.6925	134.732	13.0677	44.6649	39.2182	11.7173	65.5685	11.9369	30.5885	42.3115	10.9605	21.3027	22.1657	15.6518	156.648	47.6567	53.0655	54.9524	14.5946	51.6785	35.3003	27.039	31.9476	29.8557	101.682	42.7379	30.8593	43.1332	41.0703	32.394	2.36757	54.2719	17.6145	40.0188	41.0016	43.5817	49.8478	35.1986	35.3066
111.113	8.93982	56.7505	103.606	26.7839	16.5294	124.683	11.7676	40.3808	37.0214	10.7787	59.5277	10.6698	29.8225	39.3546	9.61832	18.7057	23.8212	15.0932	136.31	45.2271	51.528	52.2301	14.1674	65.2866	31.7852	25.8526	28.6902	27.8571	100.219	42.107	27.678	41.4009	41.2617	30.7511	2.02299	53.8842	17.2887	35.8865	41.4593	37.0863	51.9489	33.1817	35.5815
111.213	7.73222	57.0286	99.2405	31.8209	15.2383	114.047	10.3311	36.0993	46.0695	9.90754	54.6174	19.3673	27.8376	43.1041	8.40391	16.3199	24.4746	14.1412	134.347	41.1028	47.5384	48.3462	13.337	76.8054	28.1765	24.033	25.4465	30.8336	97.9186	41.0077	24.3528	39.3987	46.3723	28.717	1.72754	51.3273	16.1265	37.0623	39.5098	41.3492	52.5662	30.1982	33.9326
111.313	6.6736	54.7575	93.147	37.3882	13.9094	103.567	8.94834	32.3821	49.4433	9.09807	49.3612	22.9657	25.3533	44.5387	8.18871	14.1841	24.3955	13.0185	122.736	54.3022	42.7204	52.4281	12.3339	76.8116	38.1953	30.3786	22.4378	31.9762	98.5753	39.6035	26.0212	44.9295	48.3568	26.5682	4.09138	48.5899	14.5883	36.2148	36.5503	40.1141	50.893	41.071	31.2894
111.413	11.57	51.454	87.4853	37.8276	15.4688	93.6239	7.69363	28.7678	53.934	8.34524	59.2008	23.6456	22.6556	44.3571	7.75153	22.4002	23.7935	11.8523	125.251	65.2321	58.063	52.4173	11.2845	74.7472	41.7383	32.5246	19.7297	31.8254	107.269	38.0174	25.4303	48.1041	48.2464	24.4471	5.28063	44.9093	12.9389	59.0775	33.2788	44.1469	47.8141	45.032	28.2232
111.513	12.72	47.8322	81.0899	35.8675	15.9444	84.3913	10.519	25.3564	54.4228	9.65658	61.6237	22.7297	39.279	43.078	8.76337	39.4484	22.8304	10.713	116.275	66.485	61.1196	52.8787	21.1553	77.0039	41.5133	32.2495	17.3254	30.7904	109.522	36.3318	25.3504	49.5211	46.7742	22.4236	5.72857	40.8451	11.3251	69.6583	30.0338	42.5789	43.9531	44.8195	28.6204
111.613	20.4718	44.2214	81.2506	32.9086	28.2626	75.9294	16.1601	30.8587	54.4791	10.1222	59.7771	21.0106	46.3824	41.0839	9.09442	44.6262	25.9883	9.63734	103.129	62.8293	62.1983	50.7822	25.347	73.1809	39.2155	32.0984	15.2044	29.1781	104.763	34.6065	24.3919	49.644	44.4574	20.5285	7.86862	36.7361	9.82227	83.9973	26.9702	38.4411	39.7417	45.8507	27.3927
111.713	22.1347	40.767	78.3704	35.4978	35.1447	68.2356	17.2465	34.7861	52.4318	10.0809	68.1013	18.9557	47.8671	48.9045	8.97563	44.0906	27.6688	8.64243	89.2652	56.9601	59.8743	47.3199	26.4228	73.7688	39.6114	30.5708	13.3388	27.2164	97.3284	37.8106	22.466	48.8308	41.6574	18.7723	11.4717	32.7792	8.46418	88.7193	24.1501	33.3958	42.1659	43.9182	25.3166
111.813	21.1926	37.5268	73.8785	34.6661	38.3405	72.2031	16.3735	35.9898	49.2695	9.74608	69.2147	16.8327	46.1776	52.9644	8.57196	41.0006	28.2536	7.73388	76.2073	58.1994	55.0007	43.2328	25.8415	69.4577	37.7567	28.3498	11.7003	31.9322	89.1656	40.7656	31.3723	47.5097	38.624	17.1546	13.0398	29.0813	7.26025	100.181	26.1555	40.8156	43.7334	40.3968	22.8703
111.913	19.2567	34.5174	68.6407	32.2978	39.0861	87.955	18.5451	35.3984	45.5955	9.25157	74.8736	14.7881	44.1054	54.3535	12.611	36.9524	33.9912	6.91101	64.5398	55.0704	49.3123	44.243	24.4289	63.3936	34.7539	28.7917	10.2622	56.5753	81.1238	42.1482	34.4117	45.693	48.7088	15.6699	13.3465	34.3367	6.20671	102.611	25.7181	41.1418	43.0188	39.3272	20.3406
112.013	17.0572	31.7365	70.8214	29.3533	38.2492	92.3347	18.0198	33.6763	41.7715	8.67981	74.1469	12.8959	41.0743	53.8848	14.7488	32.7313	37.3402	6.16974	54.3995	49.9635	43.6288	42.8449	22.6473	56.9815	36.0833	27.7411	9.00021	71.853	85.4236	42.4248	34.0844	43.5516	60.105	14.3101	12.9025	35.8755	5.2932	102.45	24.1756	38.0294	40.8661	36.5546	17.8924
112.112	14.9112	29.1738	72.3855	26.3103	40.2816	92.1351	16.4236	31.2931	40.4774	11.5704	69.8909	11.1875	37.2519	52.161	15.5855	28.7045	38.9038	5.50432	45.7223	49.4648	38.3125	40.1352	30.2351	51.0293	34.9296	25.9115	13.4603	80.2483	95.8839	41.9409	31.9442	41.2148	67.2681	13.0663	22.9946	43.7254	4.50621	98.1847	22.2032	33.5099	37.874	35.1292	15.614
112.212	12.9443	26.8153	70.6219	23.3962	40.2225	88.0392	14.5086	28.5754	42.9076	12.9054	65.4713	9.66967	33.1935	49.6261	15.5548	25.0257	39.154	4.90837	55.4047	46.031	33.5001	37.4559	43.1917	61.5708	32.8369	23.7332	14.1655	83.6689	95.2558	40.9466	30.8607	38.7796	69.9838	11.9296	27.8137	46.3513	3.83139	115.204	20.1352	28.6728	37.3626	44.8966	16.7304
112.312	11.1945	36.5029	67.0437	25.2089	38.8366	87.5199	12.609	25.746	46.5507	13.2911	71.3309	8.33582	33.8988	46.6041	14.9671	21.7423	38.4578	4.37547	61.6059	41.354	29.2197	36.6838	48.0297	62.1146	31.8633	23.3183	13.4242	83.5712	101.919	39.6179	28.4947	36.3177	69.7224	10.8914	29.3287	45.8557	3.25474	130.484	18.1309	24.0673	54.7647	48.023	16.5083
112.412	9.90135	44.4651	62.572	34.9003	36.6542	83.4564	10.861	22.9523	46.8394	13.1105	70.9012	7.17235	32.5115	43.3284	14.0426	39.9329	37.9581	9.66763	59.3022	43.1846	25.4495	45.1954	48.4625	58.5047	29.6567	32.5977	13.2566	81.0588	100.282	38.0779	25.567	35.2048	67.5285	9.94333	28.844	43.5843	2.76352	133.852	21.2437	26.1491	63.7897	47.1765	15.5476
112.512	15.4129	46.121	57.7591	37.3916	34.0388	83.7144	22.9533	20.2875	45.2152	14.3481	66.9803	6.16267	44.7285	39.9653	12.9351	45.5967	36.7516	12.1035	53.5653	53.277	22.1472	48.0348	56.8833	89.6664	26.8834	36.2678	14.1045	76.9607	94.3819	38.0042	24.1255	33.7611	64.1392	9.07774	34.7651	44.8772	2.5152	130.31	21.5737	25.0728	67.0767	44.102	14.2217
112.612	16.5324	57.4675	64.8906	36.4071	38.3494	94.6818	26.1769	17.8071	42.5681	14.6321	61.3126	5.28962	70.2822	36.6302	11.7504	45.2181	35.0658	12.8946	46.8282	54.8819	19.264	47.5111	58.7865	96.9737	23.9418	36.6678	13.4208	71.8929	87.0121	37.3491	24.8203	32.1037	65.3743	8.28744	36.5992	43.6778	2.24031	122.985	20.6018	22.5625	66.5474	39.9211	12.758
112.712	15.7786	65.5502	66.5446	33.8694	39.8034	96.2801	25.5006	22.822	40.8	14.3499	54.9633	15.4811	80.6836	33.401	10.5593	42.126	33.0745	12.7649	53.0602	52.1488	16.7514	45.0921	57.2386	123.561	21.0611	35.2398	24.3374	66.307	79.4129	36.3081	23.7694	30.3213	64.282	7.56586	35.9614	44.1967	1.96687	113.808	19.0793	19.5616	63.5865	35.3362	11.2913
112.812	25.5703	84.7759	74.0252	30.7575	39.393	92.9369	24.3748	25.1781	38.2402	13.7453	49.1777	20.0878	82.189	30.3285	9.40773	38.0039	30.9089	14.0356	51.4551	47.4276	14.5641	41.6997	77.8004	129.272	18.3649	39.8479	26.6737	60.5286	74.318	51.9164	21.8292	28.4808	70.5513	6.90702	36.1128	49.2151	1.70982	103.951	17.3821	16.5631	59.1803	35.8208	9.89693
112.912	27.6918	115.737	78.8934	65.7721	37.8113	87.1688	22.4677	25.7374	42.3539	12.9704	47.0226	21.4617	78.7128	27.4427	8.32373	33.6814	36.8465	14.1153	52.9512	42.0183	18.4223	37.9032	85.0791	123.647	22.9643	40.6062	25.6527	54.7867	68.3276	61.8091	29.746	26.6327	72.5892	6.30526	48.746	53.925	1.47617	94.1341	15.6925	13.804	54.0187	34.1315	8.61372
[truncated: 2,080 more rows]
