# Supplementary material for: Dynamic and selective engrams emerge with memory consolidation
Source: Nat Neurosci. 2024 Jan 19;27(3):561–72. doi: 10.1038/s41593-023-01551-w (PMC10917686; doi:10.1038/s41593-023-01551-w)
Supplement: Supplementary file 5 — Statistical Source Data [file 41593_2023_1551_MOESM5_ESM.zip › Source Data Fig. 4 - Mouse 3 Neutral Context at Delay = 24h.xlsx]

## Sheet: Mouse 3 Neutral Context @ 24h
Time (s) / Cell	1	2	3	4	5	6	7	8	9	10	11	12	13	14	15	16	17	18	19	20	21	22	23	24	25	26	27	28	29	30	31	32	33	34	35	36	37	38	39	40	41	42	43
0	0.000188974	-6.78074e-05	0.000572448	0.000342025	-9.24431e-05	-0.000537831	4.06457e-05	0.000285174	-0.000211406	0.000978993	0.000603262	-4.33248e-05	-0.00010614	-0.000950594	-0.000289327	3.74721e-05	-0.000134225	-0.000222965	-0.000207434	2.79951e-05	-4.96799e-05	-0.000349913	-0.000107179	3.9465e-05	-7.73845e-05	5.91253e-06	-0.000282571	-0.00012523	7.19224e-05	-0.000717501	0.000132532	7.27799e-05	-0.000115214	2.33761e-05	0.000134828	8.02167e-05	0.000226252	-0.000214475	4.2713e-05	-0.000590287	-0.000711976	-1.99318e-05	-5.93737e-05
0.099922	0.000298402	0.000163598	0.00133052	0.000185458	-0.00234551	-0.00143444	0.000152867	0.000625137	-0.000852342	0.00203985	0.00177042	-0.000239657	-0.000265311	-0.00228203	-0.00105704	6.88398e-05	-0.000432101	-0.000526307	-0.000444011	0.000119469	-7.26739e-05	-0.00136558	-0.000446594	0.000166013	-0.000367652	31.3426	21.399	-0.000341849	-1.82505e-05	13.9873	0.000432531	0.00043859	-0.000124496	9.33952e-05	0.751101	0.000205287	0.000565726	2.00159	1.00389e-05	-0.00143301	-0.0023857	1.08475e-05	10.9443
0.199844	0.000280826	0.000510434	18.1549	-0.000479014	1.04131	-0.00268	0.000254834	0.000894618	3.89335	0.00239283	20.7203	-0.00031272	-0.000411916	-0.00295181	2.85343	5.56418e-05	-0.000707646	-0.000645191	7.06938	0.00023747	-2.94052e-05	-0.0025899	-0.000929538	0.000381529	-0.000883365	43.7062	35.0122	-0.000611583	-0.000245677	22.1638	12.2602	4.56318	10.4842	5.12382	1.11805	0.000320829	0.000834753	2.89064	-9.82983e-05	-0.00188752	-0.00459859	7.85664e-05	14.1702
0.299766	0.000252129	0.000827029	26.3514	-0.00148611	5.99909	-0.00450698	0.000274924	0.00121641	6.07864	0.00186802	29.1522	-0.000339096	-0.000534721	8.84688	4.22888	1.41265e-05	-0.000858812	-0.00046568	10.6319	0.000356098	-0.000105567	-0.00367447	-0.00146246	0.00065147	-0.00157613	46.2536	37.931	-0.00102288	68.1088	26.4683	17.6046	16.9634	18.9402	7.19295	1.25307	0.000414689	0.00103295	3.16619	-0.000268414	-0.00155589	-0.00704497	0.000149473	18.7109
0.399688	0.000198821	0.000719697	29.1912	-0.00265203	9.32269	-0.00698132	0.000244169	0.00176105	7.14545	0.000400206	31.1104	-0.000509678	-0.000642167	28.8926	5.06322	-1.48894e-05	0.582693	-4.83032e-05	11.637	0.000480846	-0.000228063	-0.00445488	-0.00196808	0.000939331	-0.00231483	44.01	57.0399	-0.00157131	118.402	28.2317	19.2262	27.4865	23.5513	7.80627	14.4153	18.856	0.00116446	17.7286	-0.000451633	2.81841	-0.00942289	0.000240374	53.0372
0.49961	0.000210068	17.9091	29.2235	-0.00381051	11.4258	-0.00997529	0.000204681	0.00254349	7.49519	-0.00174563	35.9708	2.36342	-0.000734519	42.3757	5.23784	-1.15391e-05	0.928339	0.000322483	11.4053	0.00061094	-0.000286549	-0.00487938	-0.00238868	0.00120641	-0.00292115	39.6872	63.8618	-0.00223545	128.106	28.3637	21.9786	33.4369	24.909	7.74186	20.7699	26.4317	0.0012872	32.2276	-0.000632021	3.79208	-0.0114076	13.5879	70.4792
0.599532	0.000234596	62.5089	27.8534	-0.00477869	12.6236	-0.0133405	0.000202051	13.9669	7.39884	-0.00460103	35.7364	26.0429	-0.000810947	50.9096	5.04985	8.30254e-06	1.11154	19.316	10.6184	0.000737106	-0.000227367	-0.00486101	-0.00269461	0.00141332	8.54157	65.696	62.5057	-0.00296842	121.341	27.4821	39.6987	36.3083	34.1007	18.9949	23.0217	27.1815	0.00138547	37.6048	-0.000819958	3.92772	-0.0127204	34.31	70.8906
0.699454	10.9416	73.108	25.8484	-0.00539895	19.3865	-0.0167699	5.36518	23.5966	7.0378	14.7816	33.0827	37.0617	-0.000876852	55.749	4.67762	7.90544	1.18581	27.4115	9.62304	0.000846107	8.38307	-0.00430179	-0.0028687	0.00153551	28.3119	80.6707	58.1986	-0.00373026	108.772	54.1229	52.9295	48.31	37.4347	23.2031	37.5686	41.2838	0.00147745	38.0663	-0.000995821	3.70485	-0.0131863	41.5278	64.7261
0.799376	36.01	71.8084	23.622	-0.00566835	23.6527	-0.0199277	7.0766	26.7273	6.53198	23.4026	37.1095	40.6095	-0.000916361	64.4965	13.271	12.9703	1.18888	41.5823	8.59117	0.000920515	44.2259	-0.00322485	-0.00288669	0.00154673	35.8223	81.6952	53.059	-0.00444969	94.9934	68.7619	71.8818	54.6288	37.4191	24.0783	43.3128	43.2987	0.00153985	36.0245	-0.00111965	3.34873	-0.0127835	65.0224	80.1992
0.899298	39.2049	66.6731	21.391	-0.00559326	26.0699	-0.0225437	7.06896	26.731	5.95941	27.9988	43.8434	39.9358	-0.000907279	69.17	35.9309	31.9571	7.2454	46.1039	7.604	8.13611	49.6688	-0.00194257	-0.00273485	0.00146032	37.08	76.1038	54.7683	-0.00504986	81.8778	75.4804	80.2638	57.15	35.582	27.5856	43.8978	40.6624	0.00153513	46.098	-0.00116136	2.96259	11.79	71.3188	78.9878
0.99922	54.5262	60.6105	19.2643	7.62637	27.1361	-0.0243761	6.33639	25.3103	12.8785	37.5127	43.9445	37.0464	-0.000862314	86.0188	46.1401	53.1475	21.1519	45.8483	6.69627	10.9763	46.9557	68.9537	-0.00240642	9.4674	35.3126	67.8264	66.2563	-0.00545521	78.6191	82.4998	79.7665	57.1811	32.8437	32.2988	41.6234	36.5033	0.00149504	52.2167	19.7724	2.59144	17.431	71.8944	71.4779
1.09914	58.1654	71.9895	19.4257	10.3596	36.6071	-0.025209	5.37338	28.0153	22.0649	42.2465	51.5175	33.1545	3.13434	95.9118	49.1292	57.8484	29.1258	60.5051	5.87915	11.1931	42.3984	109.945	2.8979	14.8211	32.2327	58.9051	66.4852	-0.00564035	86.5434	84.0388	74.9145	55.6234	29.749	45.8682	37.918	32.1031	0.00160233	52.1784	27.1377	2.25288	31.1739	85.8174	62.2195
1.19906	62.7656	71.02	18.5862	10.8622	42.3554	-0.0249232	16.6552	29.2891	36.8821	43.9164	51.4739	28.9726	3.905	104.793	53.9477	55.1912	33.0771	64.2758	5.15229	10.2235	37.7493	124.712	4.17001	16.0368	28.7303	50.3448	62.5238	-0.00565851	87.9354	82.1356	81.2072	54.8655	31.3422	54.2517	49.9394	28.2911	2.88479	49.0412	28.354	1.95178	36.6117	86.1325	53.1159
1.29899	57.7201	71.1027	17.7078	10.3955	45.3605	0.939894	19.6995	28.3117	44.2938	43.6615	47.7919	24.9	4.67864	108.622	53.6285	57.3899	34.3541	85.2054	7.54879	8.81907	33.4602	125.54	4.55438	33.2383	25.9058	42.59	67.9918	-0.00556405	83.7623	78.1682	79.6238	52.8685	30.6774	69.1222	53.8847	24.6621	3.81959	44.5305	26.7111	1.68742	37.1906	90.8458	45.2905
1.39891	59.3875	66.4689	32.634	9.55029	46.3742	1.35571	18.9521	39.0034	46.942	47.2726	42.6324	21.1438	6.3122	108.792	50.5735	53.7103	33.9024	90.6517	8.20113	7.35514	29.6158	119.328	4.47314	38.0378	35.0689	44.1172	65.8823	-0.00549293	75.2776	96.4697	74.2424	50.1365	29.8557	77.6939	52.86	21.3848	3.85002	47.4059	23.9092	1.45685	35.0953	91.6339	42.6347
1.49883	55.5534	66.5767	38.5349	8.5985	51.1743	5.2499	16.6809	41.7993	46.6129	48.11	40.502	17.7948	6.24384	106.375	46.217	47.8379	32.3798	88.526	8.01188	12.5786	26.201	109.912	4.16456	37.59	41.8961	41.554	61.0903	-0.00565463	65.8242	104.512	67.295	54.5255	27.9498	78.1566	49.1747	24.0579	3.49893	54.9793	20.8023	9.42782	31.6849	85.3822	37.8133
1.59875	49.9031	62.248	39.6533	16.2225	53.3026	21.1234	17.6859	40.8498	52.347	47.227	50.7883	21.3342	5.59313	102.187	41.3976	41.5089	30.2394	82.9448	14.7829	13.7019	40.5602	99.3839	3.76102	35.0759	42.4449	37.264	55.595	1.6132	74.4378	105.936	63.0497	55.8189	25.5472	74.9725	44.2504	23.1707	3.02107	55.5087	17.7982	12.0717	34.6764	76.2877	40.6758
1.69867	60.5896	56.7412	45.2216	35.1494	53.5116	59.7525	16.2853	44.9994	53.6545	45.3178	57.547	21.8761	15.9523	107.719	47.2919	35.4951	35.6123	76.0254	17.0169	17.5441	40.8584	88.8544	3.3342	31.8935	42.6833	32.4834	74.658	2.2093	71.6556	103.218	57.3053	55.104	22.9918	73.6889	38.9387	21.0293	3.14737	52.4584	33.1107	12.309	34.1266	68.8803	44.2977
1.7986	57.4148	64.935	45.8571	40.9139	52.3693	77.1228	14.0136	44.4963	52.2422	42.8358	56.6849	20.7801	17.9368	124.177	47.9074	30.0978	39.9111	81.6408	26.7922	19.176	42.2301	78.8787	2.92121	28.642	45.0221	27.8283	79.2253	9.65266	84.0817	98.0306	56.116	53.1287	20.4784	75.8824	33.729	18.5891	2.90249	47.7874	41.36	11.5275	31.6175	60.4366	41.7381
1.89852	50.7948	63.3784	52.1266	40.7834	50.3071	100.723	11.6086	41.9004	49.2496	40.0747	52.2407	18.8774	19.5324	132.905	45.6614	29.4684	41.1569	83.8629	29.6922	18.0751	39.0981	69.7074	2.53974	25.8977	43.2582	23.5779	76.0981	12.2493	93.0408	91.492	52.2789	65.7904	18.1107	84.2471	33.2101	16.2286	11.9213	42.5795	41.8765	10.378	28.5387	76.6941	37.0317
1.99844	43.9033	70.7362	52.7848	42.0159	47.6515	131.204	9.39537	38.4891	45.4279	37.2219	46.4	16.6634	19.7711	135.969	42.0029	26.8345	40.4374	80.5702	29.2551	15.8646	35.0823	73.904	2.19673	29.4401	39.6743	19.8331	70.307	12.568	88.8654	84.339	71.7485	79.3247	15.9381	84.3328	30.9632	14.0823	14.5708	37.413	38.8758	23.3777	25.0194	78.759	31.9331
2.09836	37.6292	74.9937	50.6125	86.0586	44.6491	139.106	7.49155	34.8879	41.2636	34.3943	40.3072	14.423	22.8835	134.961	45.8641	37.9992	38.508	74.8513	27.3084	13.3715	36.1923	72.1064	1.89336	29.0247	44.4502	16.6036	66.9128	11.8765	79.961	77.0482	77.2089	85.7655	13.9779	80.7125	46.2233	12.1835	17.7284	32.5767	34.5251	27.1178	21.4889	92.8243	27.1257
2.19828	34.5049	71.4808	47.131	126.973	49.9313	135.738	12.522	31.3918	38.5902	31.6626	34.5272	12.3105	21.663	131.102	45.4671	39.673	36.6591	68.2857	24.7829	13.9036	47.2124	67.3953	1.62789	27.0556	49.0088	13.8556	61.5817	10.7927	69.9613	80.4506	81.2024	87.5077	12.2291	75.592	57.4337	10.5251	38.4923	28.196	29.9031	26.736	18.181	92.6986	22.8608
2.29821	32.6457	65.6376	43.1612	174.17	56.1144	141.799	15.5986	34.3053	36.1128	29.0678	53.757	14.6478	19.065	126.842	42.8099	37.1944	34.1572	61.6609	24.9509	12.816	46.116	61.4708	1.39721	24.5888	48.0366	11.5376	55.8565	13.9933	60.3591	80.3206	78.4809	86.2081	10.6808	70.0226	63.9783	9.08569	55.3432	24.3059	25.5158	24.6657	15.2083	97.7855	19.185
2.39813	28.867	59.4097	39.136	197.65	59.0915	137.407	15.2879	33.808	33.1412	26.6309	59.1268	14.9701	26.703	120.875	48.5594	33.1572	31.3361	72.106	23.5393	12.2828	42.0379	55.2505	1.19773	29.0904	44.5209	9.59356	64.64	14.4637	62.5666	77.5141	72.6034	83.0063	9.31721	77.1275	63.7802	7.84029	57.1664	34.6279	21.5727	22.0406	12.6101	93.1011	25.3172
2.49805	25.0931	53.4631	35.274	195.183	60.7909	128.21	13.5792	31.7833	29.9939	24.361	57.4886	14.1942	26.6658	113.842	59.1586	28.7845	28.417	79.0302	21.4851	13.2018	37.5399	59.4026	1.02583	30.5511	48.4585	7.96917	63.9644	15.551	58.285	73.1476	65.5086	78.6814	8.12072	76.9586	59.902	6.76433	52.5241	37.7587	26.1847	28.4786	10.3835	89.2703	44.3405
2.59797	21.5519	47.9993	33.9385	181.958	60.5219	117.177	11.4567	29.1704	26.8696	22.2591	52.6165	12.8799	23.975	106.22	61.6566	24.621	33.0442	78.2006	19.2576	27.0583	33.3062	58.3486	0.878115	52.1606	47.2286	6.61535	59.821	15.0007	53.4693	67.965	58.2229	73.7601	7.07359	81.8414	54.2382	5.83543	45.6131	37.0798	26.2368	29.1225	8.50263	91.1841	47.6905
2.69789	18.4291	43.0528	31.665	165.036	58.8783	129.621	9.37843	26.4285	25.8038	20.3222	53.886	20.5922	20.6358	103.713	59.6799	20.8805	38.553	76.1957	17.0834	30.6389	29.4883	54.7375	0.751474	57.5436	43.6431	5.4889	54.6431	25.7157	47.2223	74.4612	51.2637	68.5939	6.15892	82.5958	59.2145	7.86916	38.4057	59.6726	24.2342	27.3082	14.4157	85.4924	44.7237
2.79782	33.4537	57.7737	52.2625	147.616	56.3114	134.883	7.53333	25.1895	24.6507	18.5431	56.8449	25.3367	39.2978	102.053	55.4119	17.6195	40.6092	96.6074	16.8433	29.3123	26.0905	50.034	0.643119	56.1168	39.1762	4.55279	49.3968	28.6776	56.1938	78.8775	44.8678	63.4131	5.36098	81.9446	58.4392	8.00988	31.7557	67.4858	21.4624	25.2298	33.3861	76.6529	39.596
2.89774	35.7453	58.8374	60.0638	131.074	53.1622	132.015	8.75833	23.2851	22.9454	16.9132	54.2164	26.2698	41.8125	98.5005	50.1454	14.8235	40.4185	101.219	15.7278	25.9314	38.938	45.0311	0.550565	52.061	38.0067	7.20198	48.6624	31.9776	61.906	78.9266	42.5033	58.3644	4.66552	78.0983	54.5607	7.43588	25.9679	67.3879	25.32	27.3153	41.5174	66.979	34.0958
2.99766	32.7827	55.3311	80.636	115.934	50.7418	127.24	8.37171	24.2891	20.9768	15.423	49.1035	25.1049	40.9237	93.6942	44.6272	12.449	38.8211	103.145	33.5561	29.4272	38.9868	46.8873	2.26518	47.208	41.719	7.90855	45.4284	31.3001	59.0318	76.2733	56.7077	53.5376	4.05985	72.99	60.3211	13.7045	21.0885	69.7229	25.0998	26.2312	43.24	57.6136	28.9431
3.09758	28.6907	50.5487	87.0806	102.328	48.5311	136.76	7.34456	23.4545	18.9301	14.0621	43.1664	22.8914	36.5062	88.1144	47.3966	10.4435	36.3968	104.273	39.7587	28.1783	43.505	45.3434	12.345	42.3384	40.8121	7.65188	42.9847	28.9374	69.0056	72.0389	60.4452	52.6065	3.53267	67.5389	59.9097	14.9634	17.0511	66.731	23.0627	23.9052	63.1488	49.0691	24.3833
3.1975	24.7026	45.6595	104.28	92.7819	52.5397	134.291	14.1286	21.8267	16.92	16.8276	58.6412	20.2574	31.3107	82.1184	46.3319	10.8795	33.5405	99.409	40.2409	24.9399	72.6625	42.1749	16.6303	46.1263	37.7872	6.96274	43.5067	25.9976	67.1944	74.0835	58.7993	59.5283	3.07396	63.5956	56.1435	14.2614	13.748	61.2352	26.0199	21.2285	69.8611	45.557	44.0543
3.29743	21.1425	41.0557	107.922	82.9744	54.0793	126.181	15.5347	19.9243	15.014	18.0314	61.8682	17.5654	26.3676	89.131	43.2701	10.1899	30.5167	91.9749	38.0618	27.8031	74.0674	41.5687	17.7714	48.5583	33.9573	6.12213	41.0522	23.0009	60.9811	82.0193	60.9943	62.2992	2.67493	76.0778	50.7632	16.8089	26.5707	63.7076	25.3407	18.5971	88.3482	49.2362	47.6784
3.39735	18.0555	49.3396	106.47	73.6697	53.8567	115.774	14.606	17.9981	13.2488	18.2439	59.0102	15.0128	30.1396	99.2738	39.3028	9.07933	27.4976	83.7156	34.788	28.5203	98.4091	46.2498	17.2771	56.6222	29.9919	5.27303	37.6429	20.1778	73.6573	84.1433	58.5549	62.3477	2.32794	78.3594	44.8171	16.4416	29.4282	73.7789	23.0785	16.8058	92.6565	47.4007	44.8179
3.49727	22.1446	48.8352	100.702	65.1574	52.4077	115.956	15.6936	28.375	11.6405	17.843	53.4462	12.6965	28.4188	104.123	47.8675	7.87974	24.5917	75.495	31.2055	30.5848	103.789	52.8045	29.6984	56.3224	26.2151	4.48296	41.5927	17.6169	72.5079	82.5997	53.9684	60.6594	2.02622	79.0583	38.9128	15.0196	27.842	74.4417	21.9979	18.2976	88.9917	52.6081	39.7226
3.59719	21.0339	47.1618	93.0536	57.5096	54.5608	121.665	21.0243	31.5928	10.1925	17.0782	46.9844	10.653	33.1339	105.12	50.1338	6.73886	21.8629	67.718	27.6947	28.5895	96.6009	53.3066	34.1125	54.6698	25.7189	5.33913	40.5258	15.3395	66.1142	78.8394	48.5869	57.9107	1.76387	75.9409	33.3801	13.3165	24.5449	70.3266	21.8886	17.6104	81.2378	56.6166	42.2762
3.69711	18.6229	43.5192	84.8288	55.9964	54.7545	119.099	21.1054	31.3783	8.9002	16.1132	58.9678	12.0569	31.439	103.372	48.6523	5.71445	19.3452	60.5522	24.4263	24.9804	86.8183	50.7447	34.2717	50.6137	23.8481	5.34349	37.6628	13.3362	58.2201	73.8355	59.916	54.5618	1.53571	71.2521	28.3779	23.3039	20.8431	64.0514	20.1493	18.917	71.7672	54.4021	39.4855
3.79704	17.8253	61.6598	76.7061	51.8638	53.5759	111.725	18.9619	34.9788	7.75481	15.0541	60.5024	16.4334	27.6952	99.7254	45.2423	10.968	17.052	70.0176	21.4643	26.01	77.1838	46.7802	32.3007	45.8505	21.4489	4.94837	34.3077	11.5844	50.3944	68.2324	62.0482	50.9224	1.33727	66.064	23.9618	25.1948	17.3217	57.0633	17.8113	18.5949	61.9787	54.0386	40.2861
3.89696	20.9093	64.3401	69.0192	46.8878	51.4651	102.419	16.1004	44.261	6.74501	13.9683	56.9325	17.7336	23.6179	96.95	44.3638	17.1497	14.9838	70.8516	18.8199	23.9907	68.3804	42.3211	29.3858	41.101	18.9536	4.39546	44.1936	10.058	43.2374	66.8611	59.5169	48.0992	1.1646	60.8776	51.8213	23.9278	14.209	57.6063	15.3847	24.9738	52.6516	49.9647	36.9958
3.99688	20.0792	61.0058	61.9141	41.8678	48.7512	92.6634	13.2311	46.135	5.85855	14.1424	51.1761	17.3056	19.8347	94.0386	41.5074	18.3889	13.1326	75.5873	16.4794	20.8087	65.5724	37.8489	26.1749	36.652	42.4314	3.80978	45.1699	8.73041	36.9258	63.7416	54.8296	44.9732	1.01421	55.9171	64.0117	21.586	11.5617	72.6916	13.1055	25.8439	60.6183	44.4488	47.7114
4.0968	17.8402	55.9081	55.4359	37.1427	56.4269	83.1947	10.6544	44.5348	5.08306	13.8372	44.784	32.9182	16.5334	89.7839	37.7448	36.1027	11.4853	73.906	14.4185	17.4132	59.4558	33.6061	23.0084	32.5996	50.7888	7.59509	42.782	7.57705	38.3368	59.6469	63.3793	41.7403	0.883111	56.5973	66.9027	28.776	9.35961	75.9461	11.0687	24.3587	61.0141	45.1765	47.5604
4.19672	15.4431	50.5636	50.9141	32.8366	60.4421	74.3522	9.48527	41.4372	4.40657	13.2454	41.1228	39.1852	13.7304	84.6835	33.6991	40.7012	10.0265	69.2902	12.6092	17.4529	55.0399	29.7025	20.0534	29.9952	56.0717	8.80541	42.5574	6.57569	35.7358	55.088	64.4074	38.5283	0.768812	54.4461	64.5313	29.199	7.55193	73.0474	9.29808	21.9993	83.4949	48.2476	44.7082
4.29665	13.2437	51.2697	46.2461	44.4926	61.8029	66.2665	8.01303	37.8223	3.81781	12.496	55.4268	41.6945	11.3815	101.205	29.7191	39.3783	8.7396	63.5312	11.0239	27.8479	80.2043	26.1751	17.3807	27.0925	54.9908	8.71859	39.8835	5.70659	42.454	56.3703	61.195	42.6485	0.669126	51.1221	59.4188	27.0733	22.0684	67.2231	7.78383	19.4448	98.4726	56.957	48.4219
4.39657	11.3183	48.1417	49.9928	51.3021	61.2691	58.9616	6.56482	34.1639	3.30633	11.673	73.9603	40.3956	9.42568	187.393	25.9884	35.6549	7.60812	57.532	9.63623	29.8151	79.9732	23.0227	15.0085	24.2509	50.9814	8.03003	36.4639	4.95249	102.309	57.7875	56.0746	48.9846	5.32168	70.2347	73.6404	24.1661	26.0604	60.2736	30.7096	28.1203	102.237	56.9175	45.5157
4.49649	16.6898	55.1307	49.4937	50.9622	59.412	52.4083	5.27629	30.6804	2.86255	10.8315	77.5602	41.7427	7.80244	289.475	22.5916	31.2143	6.61606	51.7299	8.42247	27.8499	79.5795	20.2251	12.928	24.5219	50.9424	10.293	32.9758	4.29825	196.988	56.7012	50.308	51.6725	7.59272	98.3206	84.3934	21.1957	36.58	53.173	38.6478	29.7217	97.656	52.7872	51.3118
4.59641	20.266	58.7403	46.9001	49.569	60.0931	46.5545	4.1881	46.9816	2.47783	9.98969	73.7643	52.1245	6.45739	354.826	19.5564	26.8267	5.74833	46.3208	8.36721	24.3245	72.9203	17.7533	11.1175	23.1066	47.6817	54.8794	29.675	3.73069	217.384	63.9126	44.5554	51.9604	19.193	106.615	108.517	18.434	37.5265	46.421	50.037	31.193	88.8434	47.0411	48.9494
4.69633	30.8455	70.8651	43.3846	45.888	59.1044	41.8446	3.29671	51.9083	2.1446	9.1879	66.7023	84.4901	5.34374	408.833	16.878	22.8137	4.99095	41.3765	7.84237	20.4414	66.3322	15.5755	9.54988	21.1062	48.4145	81.7251	26.6446	3.23835	207.421	66.2019	39.1419	50.7103	38.6585	109.584	115.311	15.9659	34.3744	40.2482	51.2948	29.5758	79.6843	40.954	55.3164
4.79626	33.0936	70.2152	39.5756	41.535	64.9489	37.421	8.46108	51.3914	1.8562	8.43277	58.581	96.4528	4.42204	487.466	14.5347	19.2818	4.33105	36.907	7.13277	16.7692	87.5702	13.6605	8.19724	18.9965	45.6783	88.2361	23.8993	2.81123	186.553	65.3691	50.2268	48.5142	53.4967	106.157	114.823	16.0976	29.8039	34.7361	47.8996	35.9705	69.5518	42.1867	53.5612
4.89618	61.1467	65.3982	35.8004	49.5038	67.4561	33.3625	19.8929	48.4221	17.4503	7.99619	50.5309	96.743	3.65933	532.169	12.497	22.3936	3.75707	32.8922	9.45906	13.5404	85.7377	23.5419	7.16952	16.9744	50.7334	84.7305	21.4269	2.44067	164.681	99.7585	52.798	51.6588	58.9548	100.019	107.769	39.347	25.0715	29.8863	42.674	36.061	70.0295	67.3226	48.106
4.9961	62.6311	59.5233	36.0899	50.0273	72.7227	29.6884	22.6663	44.4935	26.1268	50.0255	43.0874	90.7705	3.02821	579.209	10.7326	45.7918	3.25857	29.2994	32.6536	10.8161	78.2076	27.258	16.7608	17.2632	49.8854	76.7899	62.9778	2.11915	144.883	117.64	51.0177	52.2394	59.0433	92.9345	110.092	44.9141	21.4151	25.66	37.0289	33.5208	65.7519	74.817	41.719
5.09602	56.7531	64.857	50.8779	47.1237	74.6508	26.3887	21.4979	40.337	30.2815	75.1292	36.4633	81.8259	2.50597	598.927	9.20941	63.6575	20.0683	26.0912	84.9173	8.5755	89.7046	29.792	25.6764	18.6438	46.3107	67.3603	74.558	1.8402	140.901	124.704	47.1921	52.6197	56.206	85.7345	104.9	43.4724	17.8587	22.0001	31.6311	30.0669	59.1709	72.9187	35.5451
5.19594	67.6181	70.3419	70.3746	42.9604	74.2075	23.44	18.7862	36.2977	33.4523	88.317	30.7019	71.8577	2.07379	598.885	7.89736	78.5055	37.4534	23.2301	154.382	6.76316	85.2273	47.3922	32.307	19.0434	42.3435	57.9335	108.847	1.59818	127.801	124.838	42.5778	53.1142	51.9154	78.7951	95.8576	39.5377	14.6807	18.844	26.7611	34.1263	57.7288	71.3001	30.0037
5.29587	65.7358	67.5388	76.7678	38.5273	74.0704	24.7646	15.7027	32.5266	42.9453	135.078	25.7628	61.9728	1.71609	584.886	6.76904	79.0489	47.0194	20.6807	216.676	5.31372	77.0692	53.7229	53.4981	18.0198	40.289	49.2086	118.149	1.38816	134.256	120.68	37.8406	51.9656	47.0437	72.2733	85.2411	34.9839	11.9619	16.13	22.5047	33.3765	53.2065	65.3917	25.1988
5.39579	58.6322	66.7835	76.3207	34.2575	74.433	29.3255	12.7805	29.0783	46.9012	159.782	21.5683	52.7587	1.41997	561.357	5.79995	77.0426	51.3183	18.41	232.416	4.16357	70.9021	54.0641	60.8592	16.4918	36.7568	41.4612	126.038	1.20587	125.732	114.01	37.2488	49.8019	42.0935	66.2211	74.3904	30.5559	9.6925	13.8006	21.7452	30.6784	47.7071	57.903	21.1044
5.49571	51.5229	62.1572	72.4821	30.3228	72.8943	30.0093	14.6216	25.9609	52.8259	170.267	18.0283	53.4066	1.17481	531.647	4.96832	70.0037	52.1476	16.3882	225.792	3.25596	63.4961	55.9565	60.8874	14.8573	32.7534	36.3321	130.555	1.04765	115.084	106.012	34.8053	47.0518	50.6449	69.9515	64.9883	26.5208	7.82602	11.8036	19.7245	27.3621	47.4799	50.2158	38.2304
5.59563	54.551	56.5591	67.1333	30.7167	70.0562	28.7927	20.8955	23.1599	54.2269	171.741	15.053	55.8218	4.29656	498.266	4.25517	61.3999	50.7643	19.6473	209.271	2.54257	63.0679	53.9524	57.2594	13.2819	28.7829	32.2098	124.285	0.910293	101.529	97.464	42.0329	44.0044	52.8207	68.5849	64.8268	22.9473	6.30468	10.0929	17.2926	24.0256	44.2807	51.2568	41.3933
5.69555	52.7511	51.0079	61.2846	56.2668	72.8371	26.7243	24.3805	31.8979	52.8458	167.656	12.5597	60.8003	4.94587	463.071	3.64383	52.8251	48.04	20.1653	189.182	1.98344	65.7742	51.2579	52.0261	13.9475	37.0998	36.6861	129.808	0.790963	108.927	88.8666	43.1733	40.8522	51.4216	64.9982	60.9069	42.267	5.07168	8.62809	14.8637	20.9191	40.4379	48.041	38.9124
5.79548	46.972	45.8363	55.4637	63.4977	76.6285	24.3523	35.3584	34.182	49.845	160.287	10.4743	59.6122	4.67414	427.416	3.1202	60.6317	44.5719	43.6721	168.648	5.11806	61.0404	47.2	46.4143	13.3466	38.6556	36.058	140.363	0.68731	102.846	87.7688	41.2426	37.7214	48.146	60.5743	55.1609	46.1447	4.07607	7.37447	23.7294	20.3291	35.7326	52.815	44.2043
5.8954	72.7672	41.1284	49.9326	62.5736	84.0643	21.9562	36.3444	33.4043	50.231	151.122	15.9316	55.2002	4.11098	406.196	2.67167	69.9997	40.7628	52.4808	149.136	6.02359	54.8105	42.6723	46.5437	12.2778	44.0205	33.0838	135.736	0.597212	92.0578	89.3702	37.9072	34.6936	49.4845	55.9678	48.7546	50.3206	3.27414	18.0128	25.8839	23.986	30.8641	51.2334	42.2909
5.99532	74.6749	36.8819	44.8084	73.1754	87.2379	34.2373	33.0103	31.2734	48.4011	141.122	26.4103	49.343	3.50359	381.736	2.28766	68.5519	36.8782	85.1867	131.257	5.98656	48.7147	38.1477	43.8241	11.0887	43.7454	32.4113	125.76	0.518874	92.9142	87.325	34.071	31.7981	47.7932	51.4795	57.4886	68.4186	2.62926	22.2943	24.8542	23.7935	38.1497	60.434	37.7826
6.09524	70.5665	33.0656	40.1298	91.4968	87.3584	42.7806	28.1963	33.8638	45.3122	130.903	29.5413	43.3151	2.94187	388.018	1.95886	62.432	43.7621	100.877	115.197	11.8608	43.1552	35.1042	39.8474	9.92568	40.8314	29.6871	130.219	0.45079	85.666	83.0938	33.4735	29.0859	44.5367	47.2388	59.2809	69.7975	2.111	23.1177	22.472	31.8996	39.6313	60.3732	44.2457
6.19516	62.3741	45.0229	35.8951	93.4881	99.2266	61.9484	23.2542	33.2426	41.5926	120.846	28.9367	37.3463	2.45248	383.405	5.10796	55.4161	46.4929	109.01	100.932	13.3416	38.1896	62.3881	35.482	8.8455	39.3802	26.2035	126.361	0.391591	84.7472	77.6544	31.2452	26.5637	40.5881	46.4264	56.7585	64.8532	1.69494	22.1506	19.6657	32.9934	37.8675	55.9833	42.7817
6.29509	53.8946	50.5759	32.0824	99.9594	234.153	71.2612	29.368	31.1915	40.9047	134.117	26.5893	40.1728	2.03729	371.205	30.2837	47.9943	46.5116	107.199	88.344	12.7291	45.6788	72.7871	31.1841	7.86566	45.9953	25.8504	117.24	0.340073	95.0607	71.6526	28.3408	24.231	36.4563	44.0489	52.0228	57.9447	1.36106	20.3398	16.8853	31.09	45.0307	49.8848	47.5792
6.39501	46.1877	51.4238	28.6606	96.4394	366.513	94.4296	45.2193	28.598	38.8126	139.259	23.576	66.2228	1.68934	353.932	43.3772	40.9967	44.8237	100.799	77.2793	14.3072	51.3701	74.1637	27.1771	6.9869	55.9911	23.7636	106.722	0.295264	91.2427	65.5068	25.2704	22.082	32.4269	50.2917	46.3552	50.8463	1.09316	18.2125	14.3313	48.22	46.0003	43.4274	45.1795
6.49493	40.1814	48.3327	27.2712	88.938	450.335	123.013	47.2449	25.8954	35.9612	138.365	20.459	75.9643	1.39941	333.479	48.0603	34.7409	42.1241	92.5708	67.5758	16.8593	48.5801	70.9396	23.5547	6.20321	57.1353	21.0192	96.3267	0.256325	82.2812	59.481	22.2958	20.1074	29.1631	50.9017	46.6534	44.2322	0.878258	16.0529	12.0764	51.9035	76.7188	37.2685	52.1586
6.59485	34.5212	44.1464	26.6154	80.2307	537.723	148.945	48.713	23.2867	33.5971	133.804	17.5143	76.3638	1.15884	316.35	61.9564	29.3017	38.8868	83.9065	59.0779	16.3879	43.8697	65.5768	20.3407	5.50627	54.0374	18.1705	86.6103	0.222542	72.069	53.7346	19.5404	18.2962	25.9624	49.9164	46.8221	38.3154	0.705628	14.0059	10.1301	67.2836	100.96	31.6944	63.7986
6.69477	29.5226	39.8739	25.0276	71.5602	647.302	153.745	47.0787	21.2934	30.7969	127.131	14.8613	71.7403	0.959225	317.601	66.0706	38.8145	35.4294	75.4853	51.6419	29.1289	39.0605	59.4238	17.5227	4.88737	49.1386	15.4846	77.7358	0.193255	64.3295	48.3573	17.0524	16.6378	22.9524	47.3101	56.3988	33.1203	0.56691	12.4338	8.47273	70.8923	110.107	26.7965	62.5797
6.7947	25.2049	35.8537	23.0501	63.4465	718.492	148.129	63.9516	19.2525	27.8492	119.359	12.5364	64.7224	0.794445	311.077	64.7223	39.7233	31.9599	67.6144	45.1384	32.0166	34.6224	53.1991	15.0706	4.33816	43.7034	13.0746	69.7115	0.167892	57.7495	50.4119	14.8402	15.1222	20.1933	44.092	58.3088	28.5998	0.455556	10.8989	7.07331	67.3265	107.938	22.5689	61.709
6.89462	21.5051	61.1104	40.5168	56.0737	826.562	173.204	66.5148	18.0687	27.3967	111.143	10.5337	56.8683	0.657762	299.214	68.5052	38.013	28.6096	60.4098	39.452	30.2508	30.6441	47.2669	12.9475	3.85095	38.3614	13.125	62.9476	0.146026	66.69	49.9727	12.8918	13.7409	17.7057	40.7398	55.9083	24.6834	0.365986	9.47475	5.89788	61.0293	99.7675	18.9603	72.5204
6.99454	18.3441	65.4295	47.3122	49.4729	970.495	176.341	74.4714	17.5807	26.0025	102.893	8.82731	52.7287	0.544588	283.858	70.541	34.2352	25.4569	55.9555	35.9028	27.5398	27.1102	41.7948	11.1154	3.41879	33.4032	22.3147	56.605	0.1272	64.6698	48.0061	11.1862	12.4856	15.4876	37.473	51.2896	21.2978	0.294028	8.19159	4.91395	54.0452	88.8704	15.9021	70.2043
7.09446	17.0241	69.8821	48.4616	43.609	1047.9	168.76	81.0655	22.4619	24.0978	94.8627	7.38391	47.1738	0.450931	266.392	67.8385	29.8857	22.5439	53.0827	35.2262	32.0358	23.9802	36.8426	9.53796	3.03544	30.9331	24.9643	50.8062	0.111049	58.5831	45.1624	9.69867	11.3475	13.5246	34.3861	50.321	18.3743	5.32069	7.05598	4.0922	47.2744	81.8097	23.1881	63.0539
7.19438	31.3157	66.7706	55.9768	38.4212	1076.89	156.413	75.484	23.4906	50.7908	87.1996	6.16885	79.8575	0.373453	247.844	62.7424	25.6435	19.8882	48.9835	33.1599	30.9827	21.2106	32.4126	8.18169	2.69531	27.8004	54.4395	45.5625	0.0972149	51.4256	47.4498	8.40457	10.317	11.7964	31.5135	52.5005	15.851	6.92246	6.06249	22.7788	65.9746	85.2703	34.0786	54.6852
7.29431	32.0551	61.3702	57.0748	33.8414	1071.3	142.41	71.3091	22.7101	100.611	79.9832	5.14932	166.133	0.309425	228.964	56.6377	21.7876	17.4918	44.5188	38.1949	27.564	18.7606	46.7637	7.01675	2.39343	28.258	71.8486	40.8434	0.0854298	90.6883	47.2561	7.28058	9.3835	10.2805	28.8613	50.5909	13.6737	10.0852	5.19989	53.0012	105.048	81.624	60.0187	46.5953
7.39423	29.0409	56.6894	54.9189	29.8032	1041.63	128.332	62.188	21.1473	126.49	73.2487	4.29566	201.766	0.256478	210.29	50.321	18.405	15.3462	40.1131	38.2332	23.4197	38.2709	102.663	6.01676	2.12544	26.6748	74.6698	36.6068	0.0754062	189.839	45.5335	6.30552	8.53599	8.95434	26.4228	46.5552	26.3579	13.7833	4.45488	67.0262	171.457	74.3575	68.7273	39.3344
7.49415	25.31	51.4316	51.2416	26.2447	995.836	114.943	51.92	19.3115	136.89	67.0031	3.58205	208.048	0.212758	198.769	44.2302	15.4944	13.4367	36.625	35.9695	19.3475	40.0637	125.296	5.15872	1.88742	24.2311	70.4427	32.8096	0.0668786	212.548	42.9237	9.34045	7.76429	7.79623	24.1858	72.1731	29.0126	14.0285	11.7831	68.1581	186.845	65.5974	67.8371	33.0395
7.59407	21.7587	49.268	46.9796	23.1099	939.848	102.577	42.2273	17.4491	137.543	61.2362	2.98621	198.232	0.176669	185.997	38.5875	24.4417	11.7456	50.3361	32.7812	15.6952	37.217	130.041	4.42266	1.67598	27.9526	63.2256	29.4007	0.059571	203.875	47.4951	10.2999	7.05964	6.78609	22.1361	81.9335	27.7312	12.8049	14.7703	88.5379	179.893	56.5943	62.5198	27.6771
7.69399	40.2578	50.8048	42.6277	20.3491	878.078	97.7776	33.7777	15.6737	132.298	55.9276	2.48904	180.425	0.146858	185.631	33.4883	44.4678	10.2536	68.6146	29.3576	12.5774	33.4285	142.255	3.7914	1.48811	27.9261	55.1433	26.3512	0.0533119	183.797	48.7111	24.2255	6.4154	5.90575	20.2592	82.4349	25.0867	11.0818	33.5393	116.025	218.643	48.0427	55.5152	23.1511
7.79392	41.2431	59.9588	67.1094	17.9179	813.745	90.4288	26.725	14.0321	123.716	58.4174	2.07442	159.47	0.122184	181.042	28.9544	49.3733	8.94129	73.6709	26.03	9.99388	29.7134	189.36	4.86041	1.32118	27.0707	47.2561	23.6126	0.0478848	160.962	47.8093	31.6664	5.82706	5.13901	18.5411	78.1576	22.1422	9.31248	40.9885	131.815	219.143	40.2901	55.6668	19.3497
7.89384	43.3481	59.0442	78.4347	15.777	749.161	82.2322	28.1918	12.5384	113.477	58.2435	1.72862	138.157	0.101713	173.579	24.9673	47.4835	7.78957	72.2398	22.945	7.89397	26.3231	203.003	5.10248	1.17288	28.6612	40.0464	21.162	0.0430806	138.936	45.6279	33.5114	5.29194	4.47149	17.6697	71.1964	19.3165	7.691	42.291	128.738	203.685	33.4731	52.0038	16.1655
7.99376	49.1996	54.8722	88.8037	13.8917	685.956	111.337	28.5946	11.1913	102.658	56.4447	1.44016	118.002	0.0846674	164.26	21.4876	47.3848	6.78055	67.8281	20.1557	6.20899	33.5477	199.134	4.91787	1.04119	27.5859	33.6904	18.9652	0.0387995	119.031	42.729	34.5043	9.25977	3.89034	16.5139	71.198	16.7558	6.28469	40.42	117.413	182.69	27.6054	52.8674	13.502
8.09368	51.1212	57.8287	89.7703	12.2314	643.292	119.602	25.8138	14.4926	91.9347	53.7047	1.19952	99.7433	0.0704153	172.035	18.4668	43.5363	5.89776	67.4189	17.6689	5.66902	32.615	186.68	4.53161	0.924325	25.3235	28.2069	16.9958	0.0349925	101.577	40.8984	33.0018	14.5907	3.38456	15.2812	72.1874	14.729	5.10126	47.7599	103.254	160.891	47.121	49.4522	11.2758
8.1936	46.7466	55.0118	86.0001	10.7694	632.77	117.414	21.9761	16.8014	87.8292	50.4703	0.998857	91.0127	0.0584549	185.605	15.8544	38.5681	5.12628	68.8082	15.4699	10.5716	29.6909	174.631	7.50132	0.820668	25.2188	29.2087	15.2313	0.0315095	86.5016	38.3775	36.6308	23.2185	2.94436	14.0675	68.4626	12.824	4.12301	48.6034	88.9136	140.315	58.3152	44.2816	9.41581
8.29353	44.0568	67.63	80.0452	9.48196	610.197	110.309	20.0274	32.1532	81.7565	47.0304	0.831599	82.6253	0.0484119	190.86	13.6015	43.428	4.45278	65.9021	13.5346	11.7434	27.2326	159.366	8.53254	0.728773	23.5645	27.5078	13.6503	0.0282156	85.4348	49.1505	36.3066	28.0791	2.56132	12.9149	67.8771	32.3147	3.32315	46.1245	75.5992	121.72	60.6116	38.6632	7.86219
8.39345	78.4419	76.8552	73.2826	13.4301	581.184	109.686	17.1382	37.436	75.4374	52.2532	0.692186	72.9066	1.93327	190.12	11.6626	41.9966	3.86542	61.1239	11.8361	11.7497	39.5825	143.293	16.5907	0.647289	21.2855	25.8251	17.799	0.0251096	78.0112	54.1443	37.7573	30.4251	2.22807	15.4945	63.5446	48.8455	2.67349	56.2258	63.7742	105.278	71.5131	33.2411	20.5775
8.49337	87.0176	78.7364	66.4371	16.3401	546.905	103.733	14.15	37.8516	68.5388	53.9452	0.575926	63.0917	8.12491	185.163	9.99608	38.017	3.35368	55.7114	14.451	10.6335	39.4519	128.192	19.6144	0.574962	18.8572	23.117	18.2548	0.0221695	68.742	55.3939	37.2733	36.2697	1.93815	15.9762	57.4167	86.4721	2.14821	57.954	53.532	90.9077	72.7958	28.3025	23.6248
8.59329	80.6191	74.1951	59.8746	16.5436	538.733	95.5212	11.4286	39.5859	61.5736	53.4299	0.479073	53.847	12.3332	177.343	8.56504	37.1512	2.90826	50.2804	14.7916	9.12485	39.404	116.004	19.9481	1.58619	16.5128	20.1293	17.3129	0.0193736	66.5454	54.285	42.902	38.9942	1.68594	15.4988	50.668	93.6993	1.72456	55.3614	47.746	78.4274	68.7756	37.2396	22.688
8.69321	78.0539	70.0088	65.9902	15.5964	520.062	100.88	9.10056	38.2702	54.8541	53.8874	0.398563	57.3195	12.5516	167.685	7.33732	33.8002	2.52078	45.1216	14.2901	7.58549	36.1449	121.987	37.7691	13.9553	14.4579	17.3453	15.9097	0.0167783	60.2353	51.7555	43.2037	39.6553	1.46655	14.6131	43.9783	89.0604	1.38341	60.6229	49.1571	67.6258	62.1384	38.7311	23.4422
8.79314	71.3995	64.0404	65.9151	14.2244	494.5	103.728	7.17877	36.9274	57.4199	52.6229	7.28679	72.8649	11.3666	156.953	6.78253	29.6664	2.1838	40.3578	13.2064	6.1791	32.3402	118.55	44.3917	18.0239	17.3645	14.7502	14.4209	0.0143807	52.855	48.4335	40.8586	38.9834	1.27569	21.4555	48.6866	80.3729	1.10882	59.6498	45.9958	72.5098	63.5424	36.6309	21.641
8.89306	62.4322	57.876	68.8606	12.7593	476.029	102.161	5.62679	34.3515	56.6108	50.3422	10.0616	76.5627	9.81466	145.713	6.12074	31.8386	1.89069	36.0264	11.9193	4.96577	28.7108	110.568	45.037	18.5271	22.7322	12.4363	12.9911	0.012229	63.0854	47.6178	43.4853	37.4806	1.10954	23.5847	68.0895	73.075	0.888064	55.5942	41.0226	71.8645	60.1876	33.0018	25.7005
8.99298	53.7363	52.0512	67.0675	11.3465	451.667	99.6214	4.49667	31.3501	53.8024	49.5534	10.6726	73.6879	8.29162	134.377	5.43717	30.2005	1.63565	32.2418	10.6153	3.95383	62.3633	100.725	42.6647	17.5764	23.8124	10.4261	20.0013	0.0103764	61.8586	45.4967	42.2722	41.7046	3.0765	35.8842	74.6883	65.8199	0.710793	50.2282	37.9543	80.096	74.5382	39.994	33.764
9.0929	45.9862	46.7203	63.7583	10.0438	428.853	95.8113	3.55556	28.3139	60.8381	47.6549	10.2055	67.4787	6.93156	123.238	4.77882	30.1089	1.53914	53.4945	9.38112	3.12776	90.1817	97.6855	53.9127	16.1045	24.1073	9.83354	21.3849	0.00884996	56.3088	42.6401	39.6084	43.2477	22.5725	39.8278	73.8868	57.9765	0.568327	60.3946	39.2065	77.7967	77.4968	40.3764	33.8488
9.19282	39.2701	54.8385	73.2661	8.86866	402.581	94.4174	2.79125	41.4056	62.5809	45.1314	9.25634	59.8792	5.76457	112.497	6.68426	27.6514	1.42007	60.7334	8.25251	2.46296	91.3722	99.4888	56.2937	14.5163	37.9524	8.82404	20.597	0.00765193	49.5453	39.4253	36.0068	43.0388	32.0757	39.8634	69.0809	50.5275	0.453944	61.9048	45.2882	72.3937	74.0819	41.2452	30.8624
9.29275	33.5083	55.4649	74.5385	7.82045	393.987	88.8797	2.1804	46.7789	61.0642	50.9269	8.14423	77.1034	4.78165	102.288	8.33829	24.3897	1.29106	60.9992	7.23985	1.93314	88.1615	95.1417	55.8021	12.9804	42.0577	7.69432	19.0516	0.00674095	42.8683	36.0983	32.1498	41.7183	35.6781	39.7349	73.9144	43.8074	0.362223	58.965	44.5261	92.3704	67.4297	38.672	26.9632
9.39267	28.5835	52.5791	71.642	12.336	378.502	91.0081	1.69728	46.7396	57.6469	53.0168	7.03339	81.8143	3.96114	105.139	8.77559	21.0496	2.49493	57.9674	6.34103	1.51374	80.0829	91.7202	52.2194	14.9972	41.3145	6.59242	17.3192	0.00601196	36.7725	32.8148	37.4043	39.7247	35.8942	43.1242	72.5004	37.8836	0.288802	70.5716	54.8293	94.0828	81.1018	34.6742	23.0613
9.49259	39.377	48.6782	82.57	13.4645	358.567	87.341	1.31783	44.2358	53.2251	52.7752	6.00204	79.1549	3.56392	104.701	8.53791	17.9445	3.15893	53.7735	5.54838	1.18338	71.4359	85.1616	47.3105	14.8703	38.335	5.58568	15.6229	14.4615	31.4013	29.6697	37.8381	37.3554	34.2576	47.314	67.4413	32.7189	0.230158	72.1998	56.5988	88.0699	83.2672	30.2985	31.5382
9.59251	49.1438	75.909	84.3703	13.0983	336	81.0745	1.0213	40.742	51.2429	53.1363	5.08196	72.7213	3.06824	101.95	7.95145	16.813	3.4594	49.0148	4.85201	0.92405	63.3573	84.042	42.0344	13.8958	36.367	9.08649	14.0433	19.789	40.0922	26.7168	35.8668	38.5309	31.6932	47.135	60.6855	28.2404	0.183393	68.7051	53.024	79.271	79.0482	40.1882	31.9805
9.69243	53.8272	90.0082	81.2714	12.1262	332.496	73.8804	0.790369	36.9827	53.3569	51.8284	4.28057	64.6752	2.58806	97.6299	9.18226	14.9832	7.35079	44.2361	4.24177	0.720979	56.0884	79.0436	38.6818	12.6436	39.7706	15.3974	12.6029	20.7962	40.1583	23.983	32.8219	38.2136	28.7494	45.0102	61.6294	24.3671	0.146191	62.8394	47.3221	69.9414	71.6378	44.9618	29.2979
9.79236	49.7005	96.7988	75.8754	12.7312	322.051	73.696	0.610928	33.3026	52.443	49.5339	3.59308	60.7563	2.16136	94.4282	9.34804	13.0049	9.52872	42.6689	7.96328	0.562217	49.6239	72.3623	34.6975	11.3583	38.8424	17.9911	11.3019	19.8585	36.8886	29.0447	29.4228	36.9532	25.7431	42.1073	70.0266	21.022	0.116715	72.9694	41.1038	64.26	68.3283	43.9473	25.6547
9.89228	43.5958	92.6914	69.589	12.1901	306.999	70.2841	0.471823	31.1055	49.7428	52.5912	12.2794	75.8092	1.79605	96.7537	8.93448	13.3457	10.5498	39.7204	9.201	0.438236	43.8959	65.1889	30.6365	13.4211	35.9329	17.87	15.8603	18.1372	38.6054	31.1887	26.0452	36.9753	22.8497	38.9825	70.4852	18.2774	2.75497	73.7117	35.1335	60.0649	62.1058	40.2977	21.9677
9.9922	37.5661	85.2622	73.7801	11.2009	289.087	65.0199	0.36419	28.4494	51.1515	52.941	15.5592	79.0586	1.48881	98.1725	8.23264	12.4178	10.8067	52.3709	9.22194	0.898979	47.355	58.147	26.7801	13.6258	32.2753	16.4852	16.586	16.1888	38.9793	32.2638	22.8734	35.9667	20.1591	35.8938	66.5704	31.1216	3.59954	72.9704	38.0346	55.6083	55.189	35.6788	20.9114
10.0921	36.6786	77.2255	72.3763	10.085	287.262	59.136	0.280901	25.7258	58.0267	51.6208	16.0209	75.7875	1.23278	96.8839	7.41395	11.0274	10.5742	55.6142	8.68165	1.01814	44.3299	51.543	26.3101	21.9522	28.4981	21.3419	15.8455	14.2703	43.624	42.2409	36.5657	34.3307	17.7103	32.9554	70.1624	33.4634	3.61307	68.2371	38.3748	49.7777	47.8602	39.212	34.7844
10.192	44.5581	69.5157	78.6841	8.98538	288.181	54.653	0.216482	23.1158	59.8372	49.3146	23.3061	69.2361	1.02043	93.713	6.5767	9.55291	10.0429	54.2603	7.91519	0.974148	39.91	45.5077	24.5017	23.9112	24.905	24.057	14.6062	12.4915	41.8379	46.9769	41.2132	32.9942	17.4276	30.2115	67.9822	31.7177	3.27736	61.776	35.5644	43.7921	50.519	54.8722	37.0091
10.292	42.2287	74.3132	86.6726	7.96134	281.898	60.7098	6.75388	25.7925	58.4744	46.4709	25.1315	63.1781	4.87333	89.286	5.77454	8.16131	11.9309	52.517	7.09004	0.861846	35.5009	49.1491	29.6091	23.2074	33.6063	24.3637	13.2576	10.891	37.715	48.3103	41.127	31.2336	22.1874	28.3041	62.7705	28.5891	2.82712	67.2342	31.5541	38.1698	48.689	58.2359	36.835
10.3919	37.3612	71.6073	86.5523	7.03302	270.723	60.4948	8.81653	25.6397	55.2564	43.381	24.2167	55.9353	11.7231	84.0739	5.03422	6.91653	12.6841	48.9759	6.28665	0.729906	37.0426	59.0749	30.3829	21.4848	35.5656	22.6967	11.9506	9.47375	33.0282	47.4939	38.709	36.5375	23.6926	26.2232	56.2069	25.1907	2.37159	65.9661	27.3137	47.5504	60.6061	55.6027	33.4829
10.4918	45.5986	70.1306	82.3922	6.20306	256.396	57.2731	8.77718	24.2056	51.0531	40.2306	22.0568	74.156	12.917	85.6285	4.36676	16.9569	12.696	51.7054	7.4944	0.601828	34.381	60.938	32.4517	24.6084	34.2247	20.2284	14.5166	8.22995	28.5083	47.3111	35.2795	38.9122	23.3536	31.351	49.2913	22.8042	1.95696	61.3858	28.5971	51.5904	63.1467	53.946	29.2096
10.5917	43.2622	75.693	78.1364	5.46649	240.21	73.7386	7.85449	22.2646	46.4289	45.2375	19.4549	79.2065	12.033	84.7269	3.77406	35.2147	12.2411	50.3128	7.60185	16.7232	45.6835	58.6566	31.5415	30.0209	32.8291	24.0395	14.585	7.1438	24.4236	47.8138	31.5487	39.3533	29.8931	32.2841	49.7606	20.1341	1.59862	55.4108	26.9656	49.5839	60.4345	49.2736	24.9639
10.6917	47.1741	72.5652	93.9686	6.27983	239.175	89.9969	17.0701	20.7249	50.7725	59.9347	16.8268	76.8913	10.5184	82.1132	5.41637	40.1149	17.4513	47.0515	7.19654	22.2944	47.8498	54.416	29.2011	30.3158	86.0074	39.4562	13.7225	6.198	26.0187	48.2036	27.8848	38.5494	31.99	31.3008	56.9479	17.5673	1.29781	49.0905	24.1491	45.2037	58.1986	51.9606	49.6201
10.7916	65.8649	74.5577	97.4161	6.22982	232.701	132.468	19.199	18.9214	51.3068	67.192	14.373	88.052	16.9729	78.3521	6.00492	43.2248	20.0917	57.5313	15.4966	22.6468	62.7838	49.4157	26.2881	29.8799	105.581	47.1924	18.7308	5.37584	24.4995	46.8072	28.3566	36.9738	31.5673	32.4037	57.5172	15.2397	1.04965	42.974	21.0172	40.1485	62.1608	49.4642	59.6838
10.8915	72.3231	72.2418	99.2888	13.3953	222.576	146.074	18.1164	17.0937	49.5249	69.684	12.177	92.7691	17.5031	73.8681	5.99717	53.1176	21.0192	59.4882	18.391	20.6467	61.3965	44.298	23.2639	27.8495	108.08	58.3085	20.95	4.66183	38.1677	44.3535	26.9517	34.9496	29.7946	31.4911	54.4294	24.5535	0.847213	37.3257	18.5044	43.939	60.2839	44.7226	73.3053
10.9914	66.8234	66.7439	95.5195	16.1802	210.142	145.091	15.7899	15.3528	46.4209	69.1869	10.2607	92.8559	15.929	68.977	5.6707	54.0621	20.835	58.1603	18.6253	24.5866	55.9856	45.0594	20.3653	25.309	172.372	69.4147	20.4985	4.0421	40.3135	41.3292	24.7016	39.5176	27.3741	29.7168	66.4879	30.9206	0.683258	32.2506	15.9452	42.3755	55.36	45.1868	72.7837
11.0913	58.6286	67.2495	89.1142	16.3407	205.974	150.246	13.1784	25.3212	42.6481	66.8748	8.61446	91.9578	13.7844	72.9487	5.19126	50.1189	19.9584	54.526	17.6216	23.9959	50.0005	44.7872	17.7027	22.7228	191.683	69.4621	19.0836	3.50439	37.834	38.0548	26.9205	41.3397	24.7194	27.634	69.1604	30.8703	0.55111	33.6739	13.5628	38.6953	49.1016	49.6861	74.1413
11.1913	50.5239	68.3121	81.6971	15.3872	198.106	149.269	10.7161	28.5173	38.6275	63.5189	13.0426	85.6524	11.6577	74.0509	4.65562	44.4233	18.6781	52.6469	16.1081	21.4482	44.363	42.2866	15.3169	22.8918	188.578	64.3219	17.3972	3.03796	33.7719	34.7368	26.461	41.3613	22.0671	25.5037	66.5359	29.0917	0.444922	32.3788	11.444	34.3971	51.0683	57.4564	68.0504
11.2912	43.5699	68.0111	74.1266	14.0246	187.837	160.833	8.57086	30.5064	42.0375	59.6213	16.4774	76.8534	9.75073	73.102	4.11862	38.4434	17.191	56.8875	14.4503	18.2735	39.2782	38.7998	13.2119	21.5371	175.112	57.1317	15.7126	2.63347	30.656	31.5047	24.7058	40.2344	19.5458	23.4446	61.1663	66.332	0.359756	45.495	9.60752	30.1488	48.8269	56.9415	59.6424
11.3911	49.7957	80.4225	66.8383	12.575	185.223	158.107	6.78081	29.7917	42.3682	55.5046	16.9479	67.2779	8.11132	70.7275	3.60979	35.0685	17.8362	55.941	12.825	15.1226	42.6095	35.0019	11.3726	19.6584	157.623	49.5148	14.1312	2.28274	26.9372	30.1707	22.4122	44.6509	17.2191	21.5067	54.6112	79.2707	0.291584	49.383	8.0398	26.2249	44.4472	52.587	51.0945
11.491	58.5672	79.2404	60.0359	11.1789	178.943	148.645	5.32555	36.4534	40.8314	51.3733	15.9682	57.8933	6.72916	67.4014	3.14347	30.8226	17.5904	52.6009	11.3116	12.2822	39.943	31.2486	9.77571	17.6873	139.352	42.264	12.6845	1.97867	23.2907	30.3787	19.9853	46.235	15.1119	19.7071	49.5578	77.8831	0.237068	48.3907	6.71402	31.4464	53.9227	46.7504	43.2551
11.591	63.9009	73.6558	53.7983	9.89241	186.857	139.452	4.16186	37.55	38.233	47.3528	14.365	49.2053	5.57484	63.4801	2.72514	26.5491	16.7928	48.3064	9.93994	23.2063	53.0023	48.5418	8.39518	15.8019	121.876	35.7235	11.3758	1.71509	22.2433	29.4753	18.0454	45.9699	13.2271	18.0472	43.8619	71.2782	0.193465	55.76	5.59944	31.3716	55.5712	40.642	36.3871
11.6909	63.6855	66.986	48.1378	8.73227	187.904	133.036	3.24141	36.0526	35.1019	43.5165	12.5779	51.9429	13.2967	62.7501	2.35503	22.6072	15.6766	46.1692	8.71537	25.9523	65.5943	59.0547	7.20501	14.0678	108.288	44.7502	10.1981	1.48666	20.0135	27.9152	16.0455	44.5337	11.5554	24.2749	38.1508	63.25	0.158734	71.9629	8.46452	29.0975	52.8659	34.8477	37.504
11.7908	57.2402	74.3977	43.0334	7.69771	184.12	123.092	9.96941	33.4531	31.7779	47.3967	10.8295	50.1169	14.6348	60.7703	2.03041	19.1225	14.4004	42.7737	7.63164	24.701	63.3817	61.2131	26.0391	12.5018	94.9949	45.6558	31.4594	1.28871	28.0904	26.002	30.5191	42.3904	10.0812	26.0067	45.6513	55.3203	0.131056	76.1401	9.09935	38.3338	47.9734	29.6189	42.7324
11.8907	49.7497	79.0102	46.9892	6.78069	177.048	111.963	11.7814	32.5093	28.4736	48.3954	9.2236	55.1776	13.6282	57.9545	1.74754	16.1111	13.0695	38.9616	6.67738	21.7928	57.5981	59.0651	33.8681	11.1002	82.6875	42.6868	37.4313	1.11721	28.9041	36.1743	35.9016	42.7571	8.78637	25.6529	52.8522	57.679	0.108727	73.6944	8.6822	41.4554	42.2108	35.4546	43.724
11.9906	42.7267	75.3523	46.737	5.97055	167.84	102.552	11.3308	34.8339	25.3161	47.6016	7.79976	54.3895	11.911	54.6147	1.50246	25.5707	11.7526	52.6999	11.1593	18.4251	51.3856	54.8694	45.7289	9.85138	71.6277	38.1221	40.321	0.968567	26.8464	47.4549	36.4852	47.3869	10.1588	24.3817	64.8368	54.0463	0.0912641	68.0591	19.1168	43.7342	36.3494	44.101	40.2135
12.0906	42.6676	69.2076	62.423	5.25625	157.361	101.646	9.97153	34.0882	66.0018	45.7338	6.56405	50.5226	10.1202	50.9827	1.29095	40.428	10.4925	56.4417	12.556	42.3404	45.5764	49.8675	48.9047	8.74103	61.8595	33.1485	38.9389	0.83972	23.8488	52.82	34.6658	50.0516	10.4084	22.7554	79.8646	48.4703	0.0768979	63.7924	22.3331	41.5564	35.0746	44.9608	35.2788
12.1905	44.9575	62.6453	84.9415	4.62715	146.243	95.97	8.3688	50.8882	109.744	43.2625	5.50666	45.2536	8.48366	47.2292	1.10869	43.4698	9.31424	55.2831	12.4496	48.9353	40.348	44.725	47.5622	7.75491	53.3214	28.3528	36.0563	0.727959	20.7344	55.4711	31.7654	50.372	10.0345	21.0408	83.3722	42.6077	0.0653754	57.8313	22.055	37.6792	49.4154	42.115	32.5159
12.2904	57.665	56.3749	92.1524	4.07358	134.947	88.2913	6.82879	55.8345	131.589	40.4937	4.61052	39.5682	7.06481	43.4771	0.951713	41.2973	8.23141	51.8769	11.6578	47.2058	66.5853	39.7836	44.0481	6.8796	45.9061	23.997	34.3943	0.630888	17.8302	55.2264	28.4988	49.1906	9.33936	19.3611	80.365	37.6299	0.0561367	51.3729	20.2268	33.3717	53.9957	37.7409	28.5533
12.3903	55.332	50.6115	91.385	3.58644	123.798	80.045	10.3285	55.1178	139.35	47.5768	3.85646	34.0199	5.86375	46.265	0.816623	37.0601	7.24928	47.5887	10.5977	41.9418	67.7505	35.2039	39.662	22.504	39.4915	22.3565	36.7955	0.546572	15.2456	53.1992	37.5059	47.0867	8.50317	17.77	80.9912	32.8373	0.0484361	45.0498	17.8428	29.1929	52.9828	32.9676	39.8119
12.4902	52.5836	45.3928	86.6735	7.7751	133.495	82.5296	10.7404	51.8597	138.312	50.532	3.22062	29.9801	4.85866	47.1548	0.70061	32.2892	6.36755	45.0695	9.47746	35.6086	62.4632	31.0475	40.5541	27.341	55.0252	19.9261	35.4467	0.473249	12.9965	50.1382	39.7861	44.4546	7.63097	16.2875	76.5476	28.4883	0.042056	44.0105	15.3929	25.3665	49.0005	41.6692	40.5818
12.5902	57.6698	40.696	80.2174	9.0515	137.075	83.8133	10.0721	47.6171	132.017	52.5751	2.67508	25.9196	4.02235	46.6835	0.601173	27.7488	5.58187	41.5515	8.39632	29.4033	59.347	43.2537	38.5731	27.5725	130.008	17.3065	42.697	0.409725	11.0615	46.5418	38.6136	41.5591	6.78174	21.5865	75.551	35.7114	0.0368135	40.857	18.1227	21.9603	43.665	42.7305	37.2545
12.6901	53.4632	36.4794	73.1966	9.02387	136.285	80.1112	8.75069	43.1519	122.813	52.2993	2.22501	22.1053	3.32849	45.2619	0.516013	23.5976	7.89735	49.7597	7.39756	23.8458	60.855	47.0962	35.2784	25.9516	157.051	14.7934	42.788	0.354657	9.40663	44.1506	35.8042	38.5746	5.98653	23.0197	98.1122	38.59	0.0323994	36.8271	17.9509	18.9726	50.1048	49.2808	32.6483
12.79	55.1471	32.698	66.2267	8.44949	132.46	74.2008	7.28981	38.8229	112.236	50.6119	1.84963	20.5387	2.75367	43.2022	0.442956	19.9446	13.547	52.5591	6.49617	19.1054	56.2228	46.5385	31.5262	23.6922	159.792	12.517	40.218	0.306963	7.9956	47.0173	32.3492	35.6137	5.25968	22.662	124.378	36.6431	0.0286952	32.5967	35.7361	36.9234	60.8574	59.617	30.9125
12.8899	50.0738	29.3084	59.6124	7.68079	126.601	72.8349	5.92085	34.7865	101.265	48.1092	1.53727	18.3995	2.27774	40.74	0.380229	20.7557	16.603	61.031	5.69335	15.1795	50.4156	43.802	27.7704	21.3182	150.912	10.5207	36.8173	0.265539	6.7945	47.1932	36.2874	32.7468	4.60583	21.5189	145.027	33.0545	0.0255279	28.5182	48.4228	41.7563	76.5579	68.4064	27.4793
12.9899	50.1181	36.4862	58.6669	14.8388	119.462	68.4237	4.73192	31.0982	91.0228	45.1804	1.27431	17.3374	1.88357	38.051	0.326399	19.4317	17.9161	63.562	4.98378	11.9894	44.7889	40.1163	39.6998	19.0459	137.124	8.80356	33.315	0.230038	24.9368	52.7394	44.4809	30.0175	4.02405	20.0742	232.659	29.1361	0.022576	24.7599	50.3889	40.7828	81.8618	67.5772	23.6995
13.0898	45.1039	36.4601	57.3003	16.9227	111.6	66.7921	3.7417	27.7644	81.1234	42.0756	1.05812	16.9425	1.55537	35.2644	0.279872	17.3101	18.085	86.0358	4.35956	9.42992	40.9484	36.1488	43.2706	16.9553	121.901	9.86225	29.9876	1.09973	29.8959	54.3781	45.957	27.4516	3.51031	18.5571	268.335	25.4014	0.0198627	21.3873	47.3821	43.2571	107.49	62.3073	43.0337
13.1897	46.5272	34.0617	53.9042	16.743	110.875	76.3467	2.93754	34.368	74.6648	38.953	0.876299	15.6578	1.28283	35.9598	0.239605	15.0213	17.5283	101.303	3.81185	7.39447	44.8838	32.2495	42.4619	15.067	106.972	20.0855	26.9274	1.40539	29.3575	53.5444	44.0318	25.0631	3.05906	17.0735	272.009	22.0271	0.0173191	18.4104	42.3712	41.1942	114.431	55.34	46.6094
13.2896	42.2475	31.0391	49.6566	15.6223	158.06	77.0091	2.29494	40.738	67.7134	35.9096	0.727395	13.9785	1.0592	35.6123	3.73585	12.8456	16.5358	107.305	3.33209	5.78572	42.908	32.6637	39.5189	13.3767	93.131	23.3845	34.3958	1.44551	26.7406	51.2099	40.5385	22.8574	5.86526	15.669	257.944	19.0506	0.0147319	15.8106	37.3437	47.9999	113.068	48.0819	43.8166
13.3895	42.4541	28.0091	45.1854	14.1753	208.227	73.3587	5.70015	41.4723	60.7491	42.5373	0.604288	39.1429	0.872789	36.548	5.40878	10.8925	16.8845	104.578	2.91224	8.49416	61.9379	50.4315	42.308	11.8704	80.6839	23.1915	38.5954	1.36782	23.5358	48.027	60.2439	20.8317	7.8562	15.4072	234.998	16.4547	0.0121475	36.3653	32.1992	47.4009	105.001	41.2122	47.5742
13.4895	40.5323	47.9631	40.8146	16.8385	365.619	83.856	6.54956	39.6002	54.0619	45.3592	0.50334	50.1258	0.720315	36.3563	12.7461	9.19056	28.7248	97.8834	2.54496	9.20019	61.6587	56.686	41.1673	10.5311	69.6855	21.3755	37.8054	1.24434	21.7563	47.5939	68.4244	18.9777	8.55551	14.6212	208.546	14.2033	0.00945269	44.5451	27.3994	51.5042	95.8135	35.0205	44.7695
13.5894	35.9455	51.3952	36.7009	16.9065	466.978	97.9887	21.2507	36.6405	47.8157	45.7699	0.420864	52.8262	0.597285	35.3732	16.9045	7.73165	35.124	121.82	4.79718	8.63787	56.5071	58.4183	47.4201	9.34143	60.0695	18.9335	35.2123	1.10909	29.8638	45.7101	68.5108	17.283	21.3465	13.6347	181.737	12.2559	0.00670556	46.0033	23.1251	49.5302	84.9718	29.5935	39.6974
13.6893	31.0953	67.1171	47.8818	15.879	643.637	99.7378	43.0404	33.3431	53.125	44.6928	0.352295	50.9245	0.488454	33.854	23.5181	6.49282	37.8668	126.788	5.54741	7.56548	65.949	68.1332	47.7	8.2854	51.7165	16.3797	32.1081	0.977567	30.5439	60.8648	64.5963	15.7336	27.262	14.9998	156.318	10.5739	0.00367777	43.9889	19.4172	45.1677	73.5814	24.9163	34.2073
13.7892	40.5211	67.8987	51.1922	14.4545	751.807	95.4384	47.7981	30.0677	58.0121	42.7361	0.295473	51.4469	0.397287	31.9916	26.498	5.44667	38.2088	122.566	5.56174	6.36853	62.9085	69.4118	44.9863	7.34825	55.0784	13.9638	29.0031	0.856189	40.075	68.1705	58.9331	14.3164	31.5663	14.959	133.162	9.12191	0.000654177	40.3457	22.6236	40.1229	73.0247	20.9279	45.8985
13.8892	42.1166	63.7058	57.7945	18.974	821.396	88.4501	44.8743	31.2747	58.5784	40.2978	0.247678	66.7345	0.320353	29.9305	42.4041	4.5662	37.0274	114.237	5.23663	5.23019	60.3042	66.3893	40.943	6.51674	68.3831	11.7927	26.0868	0.746776	40.4668	70.3729	53.1662	13.0204	32.3653	14.2912	117.524	10.3288	-0.0023328	36.1	51.0536	35.1546	67.9902	53.2596	46.292
13.9891	40.9408	58.1483	58.3512	19.6884	973.756	80.5281	55.156	30.1614	56.5173	48.6583	0.208016	70.6857	0.261842	27.7769	48.6469	3.8267	34.9305	104.404	4.77466	4.22631	54.6748	61.5161	41.6124	5.77903	70.2973	15.1579	23.4179	0.649314	37.2974	69.3438	47.2489	11.8369	31.2183	15.259	102.016	9.96994	-0.00498751	31.8043	59.8963	30.5733	75.0643	108.745	42.3128
14.089	43.4946	53.2662	64.6327	18.758	1093.35	98.8066	53.805	28.0506	52.9569	52.3646	0.174969	73.8364	0.212725	25.6083	49.3761	3.20622	32.3343	97.3255	4.27728	3.37776	48.7423	55.8233	39.457	5.1246	66.7244	18.4748	21.0021	1.44884	33.0131	66.3515	41.5991	10.7591	29.0686	15.0296	93.6779	9.05713	-0.00721987	38.6676	59.2478	26.4807	74.0396	126.851	43.8779
14.1889	45.3382	64.4819	64.7057	17.193	1250.23	105.231	79.8576	25.5977	48.6397	59.9015	0.147351	70.8446	0.173547	23.4795	56.9163	2.68558	29.5192	96.2898	3.7932	6.00851	43.2217	50.0198	36.0227	4.54407	60.7945	18.6567	21.449	1.70012	28.6498	62.2473	36.6143	9.7801	26.4785	14.2748	91.7513	8.00975	-0.00895995	39.8137	54.3812	22.8841	68.6868	126.159	40.5645
14.2888	41.2919	63.951	61.6778	21.2029	1329.97	102.897	82.6158	23.1196	44.0451	72.6456	0.12408	64.7562	0.140093	21.4285	57.8956	2.3227	26.6696	101.424	10.0194	6.60539	38.2607	44.4669	32.1564	4.02913	63.5671	32.0738	20.3091	1.69689	24.6139	57.5958	32.0389	8.89214	23.7754	13.318	93.7531	6.99422	-0.0102183	38.0117	47.9935	27.0042	61.3324	116.721	35.6742
14.3888	40.0997	60.0916	62.8948	21.5622	1353.83	103.792	75.255	20.7619	39.474	78.339	0.104304	57.3971	0.113507	19.4805	61.6882	1.98145	23.903	98.5939	12.2868	6.2417	33.8502	39.333	28.3059	3.5724	66.9448	35.9797	18.6501	1.58328	22.6057	52.7647	27.9298	8.08598	21.1429	12.3123	89.3079	6.06992	-0.0108551	34.8326	41.415	28.6737	53.3683	103.872	30.6148
14.4887	45.8459	54.881	60.523	20.6902	1338	98.8722	64.3818	18.5845	45.3027	80.0369	0.0881009	49.8243	0.0898894	17.6506	60.4032	1.96521	21.29	92.1606	21.7587	5.48586	54.7752	34.6804	24.6936	3.16734	64.2744	44.186	24.3827	1.42882	21.7947	47.9871	24.2882	7.35154	18.6774	11.3285	100.01	25.1486	-0.0104772	31.1499	35.2586	40.869	55.8906	90.3555	25.9414
14.5886	50.307	49.5667	56.4729	19.0296	1294.78	94.7005	56.8561	16.6048	56.3705	78.7523	0.0751214	42.6168	0.0725183	22.8021	56.467	1.80003	18.8693	90.6731	29.3384	4.6278	55.5667	30.515	21.416	2.80812	58.9253	44.7491	25.0258	5.4342	22.1559	43.4045	21.8543	10.1988	16.4234	10.3971	108.787	30.275	10.3995	39.4603	35.0331	43.0239	66.5829	77.5032	21.8328
14.6885	46.4732	44.5667	51.7772	17.141	1233.42	92.8428	47.812	14.8202	60.7231	75.6785	0.0629847	42.3951	0.0565183	25.9088	51.3221	1.58546	16.6581	85.2823	31.0761	3.8061	51.1885	26.814	18.5013	2.48962	52.6551	41.6872	23.7431	6.81538	20.4774	39.0975	19.3907	11.7286	20.9299	13.3711	114.146	29.8138	87.5415	49.5529	32.2265	50.8693	68.0716	65.8901	18.3069
14.7885	40.7716	50.0573	46.9818	15.2747	1160.84	87.1627	39.0603	13.2194	60.8547	71.5978	0.0545934	39.5906	0.0439493	27.4989	45.806	1.36735	14.6593	84.9962	30.0216	3.07884	45.8603	31.1854	22.8509	2.20724	47.962	37.5365	21.8235	6.96513	18.1488	35.1061	17.0548	12.3748	22.3587	14.121	112.679	28.7015	213.97	66.4132	28.4758	50.4986	64.4694	61.3552	15.3193
14.8884	35.1349	53.3053	42.3638	13.5348	1084.93	85.86	31.3351	29.5772	58.4405	67.0187	0.0472123	36.6552	0.0352681	27.9807	40.3877	1.16521	12.8673	80.4642	27.7448	2.46282	55.5098	31.7331	23.6516	1.95695	46.3118	32.8009	32.0419	6.5698	15.7603	34.0074	20.1814	12.4396	22.0435	13.8437	109.358	32.9421	269.008	70.9369	29.0505	46.784	80.2294	54.8006	12.8048
14.9883	30.081	50.9183	51.7105	12.4526	1041.71	80.8071	24.8407	35.4555	54.5931	62.2674	0.0348995	32.7627	0.028683	27.6687	35.313	0.985998	11.2706	74.1677	25.0415	1.95487	54.9389	30.3329	22.6356	1.73511	42.5866	28.143	33.8814	5.96389	13.5447	43.3963	20.5595	12.1327	20.7948	13.1191	101.077	37.0702	266.618	68.977	27.0656	43.9232	83.584	47.7746	10.6967
15.0882	37.7054	56.6964	53.9242	13.0508	986.416	88.4097	19.5358	36.2473	50.0406	57.5485	0.0271087	39.1431	0.0234364	26.8037	30.6954	0.83087	9.85515	82.2125	22.3033	1.54331	50.2671	28.0289	20.7751	1.5385	41.9778	23.8677	32.5004	5.30659	26.7252	47.7292	19.5586	11.5983	19.0994	12.2258	92.8707	35.7065	240.404	63.8686	30.8544	39.5922	79.9893	55.1779	8.93315
15.1881	46.0172	61.755	52.4742	12.4891	924.259	87.5103	15.2806	34.6799	45.2497	52.9863	0.0222622	41.1421	0.0191396	25.5686	26.5708	6.07293	8.60537	81.748	19.7123	1.21374	53.4238	25.3929	19.858	1.36426	39.0191	20.0896	35.3232	4.67047	29.6215	48.7877	17.9348	13.6016	17.2439	11.2959	95.7767	32.4079	206.692	57.4796	30.1757	34.9589	72.8566	54.6558	7.45958
15.2881	43.6593	59.374	49.2651	11.474	865.56	82.5665	11.9076	32.1213	40.5108	48.6516	0.0124013	48.4808	0.015561	24.1011	22.9324	12.0335	7.50547	86.8017	17.3437	0.951951	50.1466	22.7292	18.213	1.20982	35.142	16.8253	34.218	4.23469	28.3091	47.785	16.0972	32.0804	15.3919	10.39	91.707	28.6479	173.029	50.827	27.5404	30.5308	77.4767	50.4629	6.22881
15.388	57.3969	54.6977	45.3302	10.3307	817.829	75.9316	9.25479	34.4758	35.9967	48.5318	0.011565	49.3357	0.0125691	22.5039	19.75	13.5901	6.53994	84.6902	18.9205	0.745194	45.1836	20.1923	16.3036	1.07294	31.079	25.4959	37.7472	6.16998	25.4792	45.5414	14.2602	42.9718	13.6323	9.5342	84.0586	37.5166	142.569	48.902	27.224	46.7784	74.9645	44.8554	5.20057
15.4879	55.3711	49.5714	61.6061	9.20414	809.127	68.825	7.17975	44.083	31.8022	47.0468	-0.0117912	46.6675	4.61543	20.8528	16.9827	13.1574	5.6941	79.3137	22.2111	0.582556	40.2021	17.8529	14.3766	0.951599	38.3679	36.2261	36.757	6.81073	22.2956	42.6067	21.1903	50.6993	12.0089	8.73788	74.9028	37.8804	122.149	45.0105	24.9795	54.0966	69.7024	38.9911	7.59648
15.5878	64.9115	44.6329	66.8079	8.15425	783.592	65.0195	8.90592	49.4299	27.9716	44.7705	-0.0328374	42.2837	5.74546	19.2021	14.5864	11.9174	4.95425	83.9118	22.5662	0.454983	35.6265	15.7361	12.5561	12.6487	39.3592	46.5376	34.1512	6.63949	19.2366	39.3446	23.3877	54.2253	10.5389	8.00271	65.4628	35.054	102.995	48.4145	22.0412	53.2758	62.3313	57.7608	13.2567
15.6878	75.4014	72.3523	66.2385	7.20192	747.966	59.8364	10.3997	49.2365	24.5168	42.0759	-0.0412827	37.2599	5.55983	17.5902	12.5178	10.6843	4.3079	81.7345	21.383	0.355118	52.4019	13.843	10.8977	16.5308	37.3211	47.9128	31.1049	6.12649	16.4768	43.9483	23.1219	54.9762	9.22416	8.01211	61.5761	31.2627	85.234	47.2365	19.0178	49.1257	71.3933	69.5894	14.2473
15.7877	70.6881	76.7438	62.8165	6.35015	705.056	64.2182	9.95715	46.5298	21.4298	40.887	-0.0466988	33.0218	4.93749	16.0435	10.736	13.8407	3.74384	76.4797	19.5625	0.277042	52.3369	12.162	10.1324	22.312	33.9855	44.9966	34.1614	5.49859	14.059	45.3032	26.8649	53.9371	23.0535	7.66879	82.2131	27.4091	69.7357	62.5446	16.1896	43.8863	73.1593	70.0969	13.3558
15.8876	63.6885	73.1608	58.3312	5.59384	666.779	63.0149	10.7362	42.8223	18.6907	38.9717	-0.0495155	28.6624	4.22654	14.5786	9.20359	14.0649	3.25213	70.2592	17.5573	0.216029	62.4411	10.6763	23.0116	27.6247	30.3535	40.2854	33.2155	4.86195	11.9716	44.6025	27.1614	51.785	29.4504	7.18262	98.1277	23.8336	56.6506	66.5179	28.1608	38.5681	90.121	65.2703	11.8211
15.9875	56.0211	67.1851	53.3302	4.92518	657.385	61.307	9.95727	38.8562	16.2739	40.277	-0.0491911	24.5144	3.55637	13.2056	7.88717	13.0296	2.82379	63.6946	19.1785	0.16835	62.6008	9.36715	28.0539	28.0285	26.71	35.0827	30.8431	4.26324	10.1833	51.0849	28.182	48.9821	31.4912	6.65362	101.041	20.641	49.2213	64.5446	31.3697	39.7414	93.4865	58.2965	10.1768
16.0874	48.3214	60.8127	48.3088	4.33557	673.965	65.2144	8.60088	34.9832	14.1511	42.859	-0.0468538	23.3422	2.9676	11.9292	6.75708	11.5443	2.45085	57.3076	18.78	0.131092	61.3501	19.7052	28.8889	26.4484	24.9039	30.0363	28.0862	4.42491	8.65729	54.6802	28.0017	45.8412	31.0623	9.58225	96.6646	35.8114	46.2731	76.491	30.3905	46.4298	89.2562	77.4585	11.7256
16.1874	45.497	54.7275	43.5152	3.81643	669.371	63.7309	7.14062	31.3585	12.5438	43.196	-0.043153	21.2365	2.46611	10.7505	5.78768	9.98774	2.1262	61.3305	17.4758	0.101991	89.7965	32.9516	31.642	24.1746	22.4673	25.4382	25.3544	4.20198	7.99134	55.0459	26.2957	42.5711	29.3106	17.5645	88.5549	85.7211	48.5588	77.9375	27.6033	51.069	90.994	80.8289	11.2749
16.2873	40.1675	49.136	46.558	3.35972	650.067	66.5224	5.78708	28.0394	108.775	42.1475	-0.0387396	28.0597	2.0451	9.66797	4.95649	8.52609	1.84316	60.0512	15.8324	0.0792838	97.9873	37.8598	31.1214	21.7653	23.5149	23.6786	22.7988	3.82694	37.8275	59.6024	29.8683	39.3088	26.9249	20.3722	78.8807	184.12	56.1154	74.0092	24.2185	49.3496	100.287	76.5666	10.0964
16.3872	34.6923	44.0742	59.813	2.95798	620.933	64.4349	4.61829	28.3497	162.269	40.2803	-0.0341106	29.9326	1.69413	8.67845	4.24414	7.22209	1.59412	56.3416	14.1308	0.0615911	91.9896	38.3246	41.7623	29.8552	22.5113	21.0938	26.3253	3.41084	46.2443	60.3955	29.9069	36.142	24.331	20.744	88.0649	231.133	53.9731	67.6085	20.8263	45.1061	98.8333	69.0408	8.74334
16.4871	29.7266	46.5695	63.5926	2.60464	585.619	66.7307	3.64802	34.7915	267.224	37.9652	-0.0295902	34.1229	1.40255	7.77769	3.63403	6.08962	1.36776	51.6797	12.5038	0.0478281	82.8888	73.0449	44.9708	31.2287	40.2391	18.3143	26.0316	3.00467	45.6997	58.8342	28.1985	33.1243	23.7483	35.7179	87.8882	230.539	47.9719	60.345	17.6927	40.1152	91.6413	70.6131	7.44367
16.5871	32.4516	62.9243	62.4658	2.2938	561.632	64.8141	2.86165	35.8753	339.079	35.4431	-0.0252542	34.2031	1.16071	9.54145	3.11155	5.12078	1.17276	46.8107	11.008	0.0371339	73.7512	129.75	43.8798	29.8364	46.0279	15.6502	24.3381	2.62995	41.7396	55.8698	25.7261	30.2863	22.2705	44.9788	82.5969	212.294	40.9224	53.081	14.9174	35.1698	81.8016	80.2803	6.28025
16.687	49.7925	64.1874	58.9447	2.02018	552.566	60.5506	2.23414	34.4607	423.021	32.8676	-0.0211278	32.0793	0.960313	10.5654	2.66426	4.29908	1.00617	42.549	9.66178	0.0288313	65.3571	195.732	40.7113	27.4268	45.8247	28.2088	22.228	2.29401	36.7856	52.1385	23.0192	27.6428	20.3785	47.1691	74.8179	188.913	39.8847	46.2506	12.5175	30.5968	72.5305	79.0041	15.7857
16.7869	49.5071	60.3951	67.0216	1.77913	532.938	55.3782	7.5433	31.9831	488.219	30.3343	-0.0172894	28.9113	0.794331	11.8652	2.28152	3.60593	0.858547	46.8225	8.46463	0.022405	57.8434	266.641	36.6968	24.7609	46.2081	36.6153	20.0917	4.72537	31.8544	48.0594	20.3529	30.5691	18.3542	46.1022	66.1367	165.451	35.679	43.7375	10.4718	26.5054	64.0802	72.6994	20.0198
16.8868	47.4978	55.1857	67.8764	1.5666	515.766	50.0352	10.7538	29.1532	507.471	27.9003	-0.0137737	25.3852	0.65693	12.5077	1.95419	5.38763	0.730688	58.4231	7.40741	0.0174519	59.2286	315.369	32.5009	22.1582	106.163	37.8348	18.9042	5.47118	27.3367	43.9036	17.8607	31.5945	16.357	43.6252	60.4354	143.794	47.2724	39.8584	19.7119	26.5693	55.3434	64.4973	19.8606
16.9867	42.1887	49.8511	65.0875	1.37909	491.344	101.682	10.9996	26.3133	498.261	25.5987	-0.0106848	21.8907	0.543257	12.6708	1.67436	5.70939	0.619369	60.8623	6.47763	0.0136413	60.2702	323.175	28.4656	19.7426	199.725	35.5945	17.3128	5.43536	23.3493	39.841	15.5986	37.4809	14.4721	40.625	53.7419	124.5	47.6583	53.8828	26.3961	24.6962	47.0175	55.9999	18.0282
17.0867	36.5255	44.8248	60.6128	1.21352	469.045	174.922	9.96841	23.62	472.289	23.4456	-0.00813021	18.6341	0.449315	12.4913	1.43546	7.22449	0.52407	58.8617	5.66188	0.0107038	55.5681	310.034	24.7516	17.5517	250.666	31.8987	15.6684	5.06258	19.894	39.3756	13.5807	40.2028	12.7401	37.521	48.8778	108.193	51.5638	58.0713	27.3637	22.1508	39.4539	48.0708	15.7167
17.1866	31.3247	40.2297	55.5091	1.06737	442.159	201.144	8.50448	21.1368	437.288	29.3083	-0.00615891	15.7109	0.371729	12.0731	1.23158	7.28565	0.443653	54.874	4.9474	0.00843289	49.7971	287.073	21.4201	15.5867	308.664	27.7952	14.1046	14.1775	16.9277	37.7493	11.8001	42.1816	11.1758	34.5054	43.3259	114.401	48.3241	59.3331	25.6859	19.5078	32.7941	40.8878	13.4274
17.2865	44.8956	36.0783	50.3333	0.938562	431.474	203.392	14.5228	18.8814	398.282	32.0467	-0.00496373	16.0798	0.307591	11.4953	1.05755	6.72633	0.373418	50.157	4.3222	0.00667663	44.2304	280.332	22.6317	13.834	365.266	23.8055	12.6659	17.205	14.3935	35.4607	19.8284	42.2814	9.77868	31.66	41.027	107.765	42.3984	56.4233	24.8136	17.013	27.0559	36.6634	11.351
17.3864	44.0777	32.3459	45.3672	0.8254	423.543	193.988	15.565	17.3777	358.464	32.7938	-0.00453057	15.2578	0.254441	10.8171	0.909036	5.94939	0.314922	46.1826	3.77539	0.00531447	39.1744	262.152	35.6414	16.8293	368.676	20.1658	11.3608	17.3863	12.234	36.2246	22.6465	41.1799	8.5406	29.0144	60.7106	96.8727	35.9083	51.5863	22.5052	17.1323	22.1895	32.0382	12.8856
17.4863	39.4353	51.3148	41.0667	0.726173	407.802	179.462	19.304	29.74	319.789	32.3004	-0.00466058	13.8505	0.210235	10.0838	0.78237	5.1429	0.264974	41.9215	3.29735	0.00427227	34.6646	265.929	40.9718	18.0246	346.816	16.9607	10.1847	16.3185	10.3964	40.6048	25.2242	39.3423	7.44938	26.5727	67.8994	85.2495	29.7958	46.0675	24.8056	24.7196	31.5699	27.5595	12.3263
17.5863	34.22	54.2025	36.977	1.88694	405.339	163.222	18.8907	33.7895	283.388	31.0619	-0.0051496	12.2193	0.446594	9.33073	0.674423	4.38879	0.221341	37.746	2.87955	0.00350988	30.6649	292.786	41.1776	17.3817	314.444	14.1975	9.12786	16.7594	8.83388	41.9348	25.0399	37.0859	6.49142	24.3282	67.8222	86.2161	24.4198	47.9606	24.9848	26.1106	48.9042	23.4728	21.6038
17.6862	29.3721	56.6409	40.4686	7.60961	395.403	146.993	18.9132	33.8367	280.613	29.4033	-0.00596283	23.6814	0.483341	8.5867	0.582388	3.71749	0.183662	37.3733	2.51454	0.00296908	39.0105	290.808	38.8171	19.8927	286.945	11.8468	8.17937	15.8457	7.50578	41.3334	23.5026	40.886	5.65295	22.2691	63.7713	79.8348	19.8608	61.3475	23.136	24.8228	60.6404	19.8648	23.2401
17.7861	31.939	53.7324	40.2942	9.54086	378.936	131.607	16.9712	32.0583	267.437	27.5353	-0.0070431	28.3128	0.447515	7.87398	0.504111	3.1352	0.150504	35.2642	2.19563	0.00259376	37.9119	274.465	35.3187	19.6588	255.729	9.86419	7.32849	14.4033	6.37711	45.5237	21.3861	42.1806	4.92066	20.3823	65.189	88.4074	18.9085	76.0491	26.8004	30.8693	63.0805	30.2058	29.7452
17.886	44.0005	49.2527	38.2987	9.75749	367.354	117.419	15.22	29.543	248.539	25.5927	-0.00825901	28.9967	0.390292	7.62234	0.437315	2.63735	0.120639	42.9168	1.91705	0.00233645	34.5094	251.775	47.4193	20.4445	227.902	8.20155	6.56556	12.826	5.41808	46.5694	19.1059	41.8423	4.9736	19.5997	62.1123	84.6824	16.723	78.91	47.466	31.8708	60.3179	32.8623	29.5904
17.986	50.5355	44.549	43.4416	9.23956	363.283	104.54	12.9102	34.8895	226.97	23.6604	-0.00936333	27.5256	0.331427	7.28904	0.380072	2.21521	0.0941363	44.2996	1.67385	0.00217267	33.1658	227.097	50.6136	40.7597	211.852	7.61006	5.88173	13.2312	4.60327	45.6344	16.8765	40.4721	22.5167	18.3993	56.7567	76.6768	14.2273	84.8337	53.0941	42.3938	61.8936	31.7311	26.892
18.0859	47.2417	40.0797	43.9499	8.44466	351.699	92.9536	10.6027	35.4693	208.167	21.79	-0.0101492	24.9947	0.277859	6.90617	0.331004	1.85898	0.0719086	42.6585	1.46155	0.00207695	30.0923	202.725	52.1775	46.3344	190.807	6.76717	5.26893	12.5337	3.91091	43.506	20.8677	38.4819	30.9602	22.7899	79.8346	67.7059	11.8376	82.7484	51.5252	50.4182	58.7388	39.1382	23.4575
18.1858	41.6096	35.9806	57.9706	8.82901	335.14	85.7885	8.53425	33.8469	188.309	20.0112	-0.0105159	22.0571	0.231418	7.31938	0.28885	1.5592	0.0564227	39.6785	1.27626	0.00202389	58.6555	187.442	49.8359	45.6804	168.749	5.86902	4.72007	11.4026	3.32259	42.3396	21.6325	36.153	34.0411	24.9707	87.7514	59.0774	9.71798	85.5619	46.841	56.8032	55.7993	39.7766	22.8901
18.2857	35.9075	32.2721	81.7689	8.43908	315.497	77.9191	6.78012	39.5484	168.631	18.3398	-0.0105058	26.9931	0.192032	7.45496	0.252574	1.30729	0.0375173	36.2221	1.11447	0.00197346	61.0639	179.895	45.6878	42.5813	147.618	16.5613	4.22862	10.1573	4.63349	44.9867	20.7604	42.4318	34.0543	24.8628	86.8995	114.725	7.9118	81.8665	41.1176	55.4004	55.845	37.2017	36.2738
18.3856	30.7583	28.9351	89.7684	7.74817	294.167	70.1164	5.33967	41.4534	166.256	16.7825	-0.0101606	27.9237	0.158996	7.38373	0.221447	1.09573	0.0175883	50.9404	0.97333	0.00188425	56.6429	170.056	40.8877	38.699	139.881	20.3428	3.78852	8.9445	4.75953	45.0956	19.1307	45.2645	32.398	23.7362	81.297	141.798	6.40764	75.1134	35.3687	50.856	52.2517	33.3093	43.6842
18.4856	34.2619	45.0006	89.5063	6.97391	282.195	62.7482	4.18025	40.1164	166.853	15.3399	-0.00974812	26.6525	0.131451	7.16205	0.194577	7.31148	0.0112669	55.2347	0.850151	0.00174018	50.8546	156.142	36.0497	37.0781	143.032	20.9123	11.1001	7.82592	4.4178	43.6308	19.54	47.7052	29.9143	22.203	73.4246	140.776	5.1726	67.2237	48.5018	45.3285	46.9166	44.8873	42.6335
18.5855	31.7771	51.7068	85.1347	10.4929	272.08	55.9687	3.25906	37.3737	160.373	14.0097	-0.00971212	24.284	0.10857	6.83596	0.171253	14.7649	0.00229763	54.3985	0.74256	0.00155661	46.6476	140.917	31.4822	37.0791	135.412	30.8618	13.1367	6.82211	3.92342	41.2424	18.6135	47.949	27.1016	20.5545	64.7746	129.39	8.24256	59.233	50.6626	52.6493	40.9818	60.8313	38.4276
18.6854	27.9157	50.5262	78.9197	11.3178	258.461	49.822	2.53356	36.6095	163.509	12.7873	10.9249	21.4786	0.0896118	6.44233	0.150927	16.7338	-0.00623239	64.1473	0.648627	0.00136	43.885	144.418	27.3227	34.7757	132.612	33.2324	13.0925	5.93453	3.41049	38.3635	17.081	50.1593	28.0796	18.9259	61.4138	115.041	8.74982	53.7028	66.3928	51.9321	35.1062	82.5614	33.3852
18.7853	24.0676	79.0104	72.0794	10.9585	246.715	44.2966	1.96561	40.0946	158.695	11.6667	15.3752	25.7062	0.0739468	6.00999	0.133197	16.2227	-0.0114977	68.6952	6.39633	0.00116496	39.5685	138.551	23.6152	37.7595	131.984	39.8088	12.2792	5.15614	2.93214	35.279	24.6958	54.5725	27.2393	17.3769	55.9439	104.232	8.13536	56.0936	79.8209	64.3417	40.367	86.7648	47.514
18.8853	20.609	89.3282	65.2514	10.1238	232.564	39.3548	1.52285	43.7966	149.291	10.6416	16.4092	26.3395	0.0610323	6.15321	0.117762	18.7508	-0.0133469	67.2815	8.6597	0.000957723	37.462	128.294	26.6057	36.6042	126.008	39.9333	12.4189	5.15313	6.87125	32.172	27.0286	55.8845	25.4507	15.9305	76.053	92.0636	7.10904	53.9462	88.768	64.907	40.6065	94.0378	48.7012
18.9852	25.2929	88.3178	58.7528	9.51653	250.387	34.9484	1.17878	43.1537	142.972	9.70543	15.7361	31.4896	4.96991	6.10852	0.104525	18.3145	-0.0132013	72.1734	9.18453	1.8328	41.9706	116.374	36.9978	39.6003	115.172	37.024	30.267	4.81077	7.82785	35.828	26.619	55.6067	23.2337	14.5928	82.5681	80.3415	6.0072	54.258	85.9371	74.8725	42.4573	90.6472	44.8134
19.0851	66.4934	82.1952	52.7267	8.66748	256.842	31.0268	0.91193	49.4683	141.314	16.4998	20.355	32.2501	6.17032	5.93356	0.0931227	28.3314	-0.0125578	70.7417	10.9662	2.47222	39.6551	104.249	39.964	45.9724	109.621	32.9087	35.0457	4.34361	7.5544	36.8714	24.8793	53.897	20.892	13.3616	81.2551	77.2344	4.97794	51.1733	86.0455	73.6682	40.711	82.512	39.3236
19.185	76.5718	74.7892	47.2219	7.76959	255.187	27.5405	12.7175	52.5964	134.524	37.8793	21.1145	30.6139	6.02998	5.67196	0.0832006	30.2958	-0.0123131	68.1289	13.6128	2.52089	35.8004	103.206	39.0518	45.6591	100.028	28.5339	34.6855	14.1595	6.8282	36.2634	22.5833	51.3211	18.5972	12.2314	76.2237	70.0392	4.0761	63.944	79.45	67.9007	40.2386	72.7442	55.1028
19.2849	87.7936	67.4456	42.238	6.90724	247.897	24.4434	16.3893	51.2237	124.92	49.8682	19.9755	28.2463	22.3419	5.35608	0.074677	28.6936	-0.0126261	85.8774	22.0929	2.30238	31.873	97.2337	36.2613	42.6974	93.1599	36.3031	32.441	20.0983	18.9255	34.6552	25.4806	48.2637	16.4402	11.1953	78.7298	67.1531	3.3128	66.5558	70.3491	60.6462	41.9619	66.9142	56.2472
19.3849	82.0357	60.6038	43.6222	6.11371	238.282	21.6934	16.2484	47.8738	115.145	60.7869	18.0103	25.1901	25.7457	5.00958	0.0674142	25.7103	-0.0132832	89.7908	24.6773	1.98595	28.2508	106.879	43.8111	38.8628	95.7146	37.2472	35.8745	21.3511	22.0433	43.6533	25.4392	45.5675	14.4636	10.2462	75.4487	60.8279	2.67989	63.8946	60.8242	53.2912	44.984	67.8961	58.4228
19.4848	72.2804	54.3758	49.2427	5.39826	232.149	19.2521	14.5121	43.8013	104.538	65.7061	15.7904	21.9591	24.3388	4.64771	0.0610822	22.382	-0.0139797	86.9874	34.6414	1.65614	49.9999	117.152	45.977	34.9181	90.8252	34.9216	39.1697	20.4841	21.4382	47.7358	23.9495	42.5921	12.6819	15.9585	69.1929	56.0151	2.16159	72.4258	55.6804	46.42	43.7098	63.4498	54.0476
19.5847	68.5009	48.7583	49.7144	8.20996	222.277	17.0855	25.3492	39.6161	127.305	66.8093	13.6068	18.8386	21.4076	4.28453	0.0554634	19.175	-0.0144809	81.1665	37.1599	1.35183	57.7833	116.124	53.6458	31.1745	82.7409	31.2359	38.0082	18.753	19.4454	48.6392	29.1289	39.5202	11.0931	17.8209	61.6781	49.8449	1.74041	73.9634	49.0678	40.2412	40.1871	61.5489	47.5473
19.6846	68.207	43.7105	47.5951	8.87997	210.028	15.1626	27.7704	35.6023	135.797	71.0534	11.5959	22.9976	18.2431	3.92709	0.0506261	16.277	-0.0146291	74.226	36.1013	9.37571	54.9952	109.477	54.259	27.7436	73.6666	27.1866	35.2641	20.4624	17.0804	48.4139	34.3259	42.4315	9.68701	17.8811	81.1483	60.9382	1.39985	70.3186	42.3052	34.7923	35.6725	56.212	40.8105
19.7846	75.1896	39.1813	44.2835	8.6071	200.988	13.4563	26.2345	31.88	135.345	71.5888	11.785	23.7645	15.3155	3.58372	0.0464314	13.7426	-0.014364	70.8628	33.4594	12.0484	49.7565	100.363	51.3189	40.722	64.7036	23.2677	39.3826	24.6421	14.7657	58.6262	34.9092	45.9127	8.44888	17.133	87.0122	60.2972	1.12529	75.4125	37.0174	50.7248	44.6039	63.6594	34.5837
19.8845	69.99	35.1201	40.5338	8.78992	205.761	11.9418	22.8785	28.4885	129.524	69.8389	11.0383	22.6683	12.764	3.25837	0.0426457	14.9772	9.43296	65.6126	30.2465	12.0885	44.328	97.8231	46.7838	43.3712	108.133	20.4485	38.5135	24.8298	24.7154	62.9509	37.7159	46.8652	7.36252	16.0561	85.0798	55.3445	0.904447	73.4724	31.7811	53.7308	47.5157	77.8064	34.7161
19.9844	73.6224	31.4795	43.3074	8.31823	204.153	10.5977	19.1003	25.4281	120.708	66.7415	9.89707	30.5247	15.9591	3.16553	0.0388734	14.2966	21.796	59.7455	26.9622	10.9551	39.2987	91.3846	41.7252	41.7337	159.226	23.6221	35.8473	23.27	26.5293	63.4865	36.9234	57.3766	6.41175	14.8788	78.9932	51.0632	0.727037	68.1054	39.4201	51.1411	46.0166	78.8043	41.2181
20.0843	67.2257	43.9716	54.6279	7.60135	198.121	9.40468	21.4639	30.2514	121.868	62.9095	8.99638	32.7933	26.1878	3.02735	0.0350189	12.8599	28.7756	54.2597	23.841	9.40809	34.7849	83.3296	36.7084	38.4873	173.156	23.3541	34.1895	21.0537	25.7976	63.9126	34.3998	62.4948	5.58113	13.7079	76.1108	45.4795	0.584465	65.2034	40.884	46.4072	42.2213	77.6199	40.0382
20.1842	63.1166	48.5829	57.6878	6.82631	189.147	8.34584	22.1055	30.8394	117.57	58.7395	7.92671	31.9291	28.1085	2.86021	0.0311088	11.2184	32.1144	48.8691	20.9811	7.82459	30.7735	74.8884	42.6569	59.8222	168.696	21.4926	31.4939	18.6985	34.1099	62.0046	32.7734	64.034	4.85646	12.5904	83.6919	39.8482	0.469932	63.6865	53.6043	41.1189	37.4259	71.4575	37.1705
20.2842	61.9848	46.9177	56.4817	6.07516	198.369	7.40629	20.0939	36.2352	110.163	54.4838	6.85251	31.0559	25.9507	2.67611	1.25128	9.62207	33.0416	51.2055	18.4123	6.37568	27.2202	66.699	43.0702	64.6196	155.858	19.0224	28.5775	16.4386	41.011	58.7186	30.0777	63.2491	4.22496	11.545	82.8961	35.1534	0.377961	59.1172	55.1854	35.9777	32.3985	84.0205	32.7543
20.3841	55.4618	50.4772	68.7562	5.38074	200.082	18.2599	28.8979	36.7657	113.995	50.299	5.85267	28.621	22.5977	2.4844	1.83744	8.17295	38.1014	49.6564	16.1308	5.12459	24.0762	61.4234	40.7	62.5194	139.89	16.4503	25.7568	22.0707	40.3105	54.6927	27.0096	61.005	12.5668	10.577	87.1265	30.6598	0.304067	58.1059	55.6257	36.7124	42.5131	83.8283	28.1377
20.484	57.3601	48.3415	71.623	4.75324	199.454	44.1311	30.8836	35.0517	111.853	46.2789	4.95957	25.5051	19.1676	2.29205	2.052	6.90248	39.8922	59.2273	14.118	4.08056	26.0152	85.0163	37.0844	57.7972	123.465	14.0215	30.6673	23.4461	36.7323	50.3463	23.9349	67.7189	16.4909	10.1593	85.4086	32.7786	0.244653	54.1246	51.5284	34.3932	48.6452	80.3394	23.8559
20.5839	57.6166	44.4697	78.5865	4.19269	194.262	54.304	28.5335	32.4066	105.978	42.4761	4.181	22.2231	16.0553	2.10385	2.05577	5.80961	39.5616	64.5106	12.3491	5.13697	24.363	92.3682	41.2642	52.322	111.316	11.8405	47.3009	22.4938	32.3364	45.9494	21.0344	78.2049	17.8196	17.9846	79.4201	31.2556	0.19691	48.8852	45.7069	30.9686	48.8215	81.0961	20.0845
20.6839	51.9084	40.28	78.3377	3.69488	187.44	56.3995	25.0753	29.478	98.0953	38.9164	3.51225	19.0616	13.3655	1.92267	1.94619	4.87963	37.9084	63.6604	12.0589	30.9401	21.9365	100.615	40.8792	46.8865	121.442	9.93785	50.5927	20.5926	27.9856	41.6708	18.3876	82.7328	17.6715	20.7038	71.4472	30.2548	0.158564	43.3253	39.5596	29.0014	45.7542	75.5912	16.8454
20.7838	50.7671	39.5502	74.5025	3.25412	178.19	54.5004	21.0268	26.5761	91.6066	35.6084	2.94317	29.2172	11.0921	1.75023	1.78148	4.09327	39.177	59.9661	11.2057	39.4596	19.5137	99.4419	38.2421	41.8047	118.483	8.30714	64.8016	18.4045	24.0091	37.6104	16.0188	100.097	16.7272	21.0215	62.8591	33.7114	0.12776	37.9361	41.9474	26.7527	41.1253	67.5544	14.0995
20.8837	64.6571	36.7184	69.0598	2.86444	176.074	50.7772	19.1952	26.9325	83.9441	32.5504	2.46187	32.8024	11.4808	1.5875	1.59602	3.43087	38.5432	55.1236	10.1441	46.034	17.2915	93.6037	34.6403	37.1795	132.305	6.92523	66.1288	16.2364	37.7269	33.8225	13.9241	108.404	15.396	20.2513	54.4418	32.3608	0.103196	48.611	48.3328	23.9043	35.9488	58.9136	11.7878
20.9836	61.9441	39.6309	63.0731	2.52034	170.372	46.368	43.9322	25.6623	75.8884	29.7338	2.05655	32.6448	24.0924	12.2177	1.40939	2.87418	36.7361	49.9911	9.04995	44.5715	19.818	85.7322	30.7732	33.0241	138.842	5.76278	62.6133	14.2204	43.0239	30.3315	12.0858	110.71	22.4173	19.0281	46.6154	29.3288	0.0835098	53.8566	47.4722	21.0099	30.8105	50.6143	9.849
21.0835	54.9952	37.9935	57.0984	2.21705	162.285	41.8558	49.8419	23.7188	67.926	27.1465	1.71641	30.4956	26.0393	19.4397	1.23212	2.40698	38.784	44.9875	10.2525	39.677	18.8256	80.3321	28.1396	29.3141	133.084	5.26661	60.5437	12.404	41.5389	27.1423	11.3642	109.163	25.1415	17.6554	39.5751	25.9089	0.0677497	53.2808	43.4196	18.303	26.0259	43.0744	11.9331
21.1835	55.5396	34.9638	51.4131	1.95033	152.725	37.5266	47.1935	35.8499	60.3458	25.5144	1.95007	29.9888	24.0983	24.0861	1.06932	2.01527	38.6547	40.3036	13.1366	33.7235	55.1733	73.3807	25.1439	26.0124	121.9	4.64269	56.0919	13.9414	37.5568	35.8581	10.3517	105.167	25.3948	16.2753	33.3813	22.6123	0.0550359	49.8074	45.515	29.3466	21.7434	42.0351	11.6693
21.2834	56.0358	38.1915	46.1415	2.73493	142.363	33.5088	41.2055	39.6373	72.7346	23.7746	3.06828	27.8208	26.8343	26.8056	0.922893	1.68707	37.161	36.0125	13.6805	27.8664	75.6976	66.0176	22.1469	23.0787	108.874	4.00526	51.0267	33.9014	41.3998	40.0307	35.1162	99.719	24.2914	14.9517	28.0171	30.5726	0.0446702	55.2824	42.9428	31.8454	33.496	38.5121	30.6197
21.3833	50.5508	45.6552	45.5018	2.89397	142.271	29.848	34.4257	39.2542	77.2125	29.247	3.38598	24.9	25.0867	28.1008	0.793204	1.41224	34.8638	32.1284	13.1147	22.6099	85.1457	65.3035	19.3284	30.6567	109.999	3.40888	46.0415	47.2007	39.4864	46.724	46.6087	93.4963	22.5038	16.8258	41.1298	31.1423	4.14552	70.9165	45.0583	30.6088	37.7036	34.0813	35.1973
21.4832	57.4802	45.1221	46.771	2.78025	143.337	26.548	28.0111	36.9918	76.7413	31.7481	3.29794	21.7608	21.9623	28.36	0.679603	1.18219	32.1454	28.637	12.0721	18.1209	85.4652	61.4971	24.7766	54.6142	103.528	7.54736	41.3886	49.8613	35.5073	62.6996	49.5902	87.8074	20.4314	16.9337	45.8781	28.92	5.471	74.5538	42.5303	44.8969	37.5444	29.5459	46.7599
21.5832	53.597	45.6964	45.1882	2.55896	140.638	23.5918	22.4128	43.2075	73.3864	32.3575	3.02147	20.3871	25.044	27.8817	0.580962	0.989661	29.2614	25.511	10.872	14.4005	78.5037	61.2157	26.8206	60.7817	96.1418	8.92672	37.1415	50.6256	31.057	70.4507	48.1978	81.7596	18.3054	16.2473	45.7662	25.8335	5.50871	71.9312	38.1093	47.635	35.0257	25.2892	54.7856
21.6831	52.3865	57.7581	42.2576	2.30646	135.366	20.9533	17.7367	43.7408	68.3531	31.7913	2.67426	25.9251	23.5959	28.6863	0.495745	0.828544	26.3788	22.719	9.67115	13.7916	70.27	57.8431	26.235	64.4831	86.5434	24.8546	33.3029	47.6109	26.7899	72.8517	44.7266	84.6402	20.5975	15.2351	42.9999	32.8427	5.00362	69.4794	33.1785	45.3698	35.2421	21.4705	52.9809
21.783	52.1337	57.9472	38.7933	2.05669	134.662	18.6033	13.9326	41.6572	63.6358	30.522	2.31793	27.246	20.7251	28.5858	0.422431	4.78026	23.6025	30.8391	8.54131	12.2076	63.7429	53.0971	24.3739	62.9321	82.5757	30.4744	29.8493	43.1525	33.6887	71.8619	45.2312	84.1422	27.8245	15.353	38.9438	32.8815	4.319	67.1968	28.3991	41.184	38.4414	18.1326	49.5398
21.8829	46.8367	65.8154	36.2183	1.82373	130.923	16.513	10.889	38.4924	58.1826	28.8588	1.98259	26.2273	17.65	27.8483	0.359723	7.49453	20.9939	34.2294	13.2687	10.3413	56.8356	47.9114	21.9883	58.4034	77.4122	30.8439	26.7488	38.361	33.5881	72.1176	42.868	81.5039	34.1973	14.7391	45.8782	30.326	3.62405	62.0321	36.2554	36.4976	37.687	15.2608	43.8001
21.9828	40.7014	64.0944	35.4821	1.61235	126.923	14.6551	8.48074	35.0035	52.5099	27.7669	1.6812	24.0215	14.813	26.6785	0.306329	8.04154	18.5853	34.8146	14.6525	8.52716	59.1959	46.7742	20.8375	52.9676	70.0528	28.7248	23.9681	33.7414	30.7929	76.895	39.2254	77.5739	35.9931	13.8246	46.9631	27.006	2.99041	75.731	38.3324	33.7674	49.2775	12.8146	44.6274
22.0828	34.9539	59.3263	36.0523	1.42321	121.06	27.1731	6.58913	32.6061	48.4424	26.2926	8.00608	21.3201	12.3432	25.2305	0.261012	7.62712	16.3889	33.2887	14.4151	6.90893	84.7082	43.7313	19.0172	47.5077	62.1274	25.5965	21.476	29.5016	27.1867	77.2377	35.1619	72.929	35.2114	12.8155	44.7814	48.538	2.44226	78.1057	36.3066	40.1551	52.3746	27.9364	45.6586
22.1827	38.833	53.8667	49.9083	1.25513	122.297	32.9747	5.11085	29.7798	44.0033	25.1632	10.4606	18.5246	10.2487	23.6199	0.22264	6.83894	14.4044	30.8478	13.446	5.53185	84.1964	39.892	16.9722	48.811	63.6987	22.2276	19.2432	25.707	23.5632	75.4342	31.1254	67.9567	33.0658	12.7806	65.559	52.7486	1.98186	74.635	32.5921	39.9433	50.662	42.4766	41.9825
22.2826	35.9917	48.5372	65.4407	1.10624	120.213	34.0673	3.9595	26.9082	54.1873	27.4286	10.89	40.1292	8.49435	21.9318	0.190339	5.95584	16.3291	28.1024	12.1979	4.39311	77.1288	36.4242	25.7161	46.2986	65.3992	18.9964	17.2432	22.3569	37.25	71.7564	27.3355	71.9669	30.2832	25.1314	73.0602	50.1907	1.60173	68.4274	28.405	40.8653	46.4505	69.3512	36.8265
22.3825	58.5016	43.5997	70.0895	3.99813	117.72	32.8374	3.06494	24.1686	58.0974	28.0192	10.3206	49.1465	7.03399	32.3956	0.904469	5.10351	16.9365	25.3554	10.8958	3.4687	68.9815	32.7575	28.5355	42.4197	62.0374	22.3876	15.4519	19.4213	39.4784	67.0447	23.8863	81.6637	27.2902	29.5644	72.849	45.3164	5.9218	61.2122	24.3287	38.3275	41.1558	77.0269	31.5623
22.4824	65.1809	39.115	69.0881	4.96463	113.141	30.5528	2.371	21.6349	58.07	27.5671	9.31409	50.8587	14.4243	58.5999	7.38297	4.33269	16.6923	23.3098	9.64674	2.72743	61.2317	29.1854	28.2337	52.2159	56.5051	22.3135	13.8474	16.86	40.7186	61.8538	20.8045	85.5923	24.3289	30.2643	68.4277	46.3599	7.1713	53.9207	20.617	34.6618	46.5884	75.0538	26.726
22.5824	60.4577	35.0734	65.3151	5.06123	108.186	27.8782	9.28381	19.3297	55.6732	26.4891	8.17003	48.554	15.5345	75.7392	10.4569	3.6583	15.9205	21.1404	8.49662	3.0413	54.2213	39.0416	26.3944	52.8812	51.5117	20.6205	12.41	14.6309	37.8563	56.543	18.0819	85.7345	21.5297	29.2645	61.9626	43.1238	7.01682	47.0264	17.3558	30.6579	49.7686	68.7085	23.0828
22.6823	53.1123	33.5929	60.3381	4.78604	104.817	25.1535	12.9971	17.2513	51.9481	26.7843	7.04148	46.7515	15.3276	86.0767	11.5417	3.07891	28.5053	19.0251	7.46059	2.8908	47.9762	41.9262	23.8989	63.8809	45.8809	18.2942	11.1214	12.6937	33.6446	51.3383	15.6932	83.467	18.9551	27.548	57.3661	38.5496	6.2893	40.7442	14.5491	26.7995	48.2699	68.6228	35.1687
22.7822	45.7917	36.7161	54.9959	4.37177	110.956	22.5452	20.4356	15.3867	47.5755	26.1862	6.00056	42.8261	13.7168	91.3697	11.5026	2.58629	35.3708	17.0447	6.53868	3.06971	42.4397	41.1609	21.2256	65.8053	40.3084	15.844	15.6906	11.0118	29.2576	46.3757	13.6065	82.4181	16.6284	25.5854	51.4588	33.8355	5.39074	35.1456	12.1635	23.2776	45.7387	66.1973	36.6726
22.8821	39.212	68.1259	49.7244	3.92503	112.587	20.1275	21.4671	32.3317	42.9919	25.0591	5.07562	38.0138	15.2518	92.9768	10.8635	2.16998	38.3895	15.2303	5.72405	2.8568	37.5391	38.6046	18.6236	71.9928	35.1181	13.5178	17.4626	9.55221	34.1322	41.7313	12.664	79.4759	14.5501	23.5979	67.8363	29.5752	4.50553	30.2258	18.9081	20.1475	41.4018	60.2801	33.9791
22.9821	33.4931	74.7032	44.7377	3.49259	116.062	17.9264	27.4389	38.3308	38.469	23.641	4.27231	33.0317	14.2515	91.9434	9.93737	1.81941	38.8794	15.6451	5.00715	2.49021	35.0746	42.1155	16.2128	69.9893	30.4382	11.4227	17.0571	8.28606	41.9785	38.5445	19.0349	75.4085	16.8862	21.6855	72.7938	25.6792	3.70966	25.9418	20.481	29.9667	36.7799	53.1565	29.9139
23.082	36.6304	71.9737	40.1288	3.09304	115.706	15.943	27.1286	39.0249	34.1682	22.0864	4.64264	31.0957	12.474	89.0695	8.90752	1.52483	38.2773	18.5532	4.37799	6.53912	56.2217	41.6538	22.9821	64.8415	30.7219	9.59168	15.8679	7.18803	41.5638	49.6146	21.0774	70.7361	17.332	19.8896	71.2058	23.0296	3.02657	22.234	19.6068	36.0956	38.7659	45.983	25.6849
23.1819	66.9067	66.3564	35.9265	2.73212	112.675	14.1667	24.1982	37.2653	45.9808	20.4939	4.48948	37.9271	10.6058	84.963	7.87754	1.27761	36.4966	18.9625	10.3649	7.71575	56.9504	39.257	24.9811	60.4015	32.6873	8.02032	14.4603	10.3033	37.9933	56.7786	26.4957	65.8069	16.7276	18.2237	74.1424	27.6713	2.45517	45.6751	17.6996	36.0664	43.1348	49.3079	31.5442
23.2818	68.4169	60.1559	32.1258	2.40971	107.846	12.5818	20.4641	34.4818	51.2096	18.9248	4.09666	39.179	8.89378	80.0819	6.90268	1.07032	34.0415	18.174	12.5008	13.0807	52.4424	38.5976	24.4833	64.9289	36.4778	13.5426	13.0579	19.2072	34.3525	59.2808	31.6583	60.8499	15.5818	17.0149	71.369	27.2334	1.98454	54.7528	15.4753	51.5515	66.7411	47.3015	37.8105
23.3817	77.9949	54.1696	28.7053	2.12335	106.091	36.1668	36.4304	31.3798	52.2592	26.1811	3.61724	37.367	17.1572	74.7674	6.00971	10.6584	31.2534	19.1002	12.7369	14.5052	46.9783	36.2287	30.7688	62.7018	35.9413	15.1246	11.7435	21.8079	30.1281	58.8148	32.3767	63.9704	14.1976	15.7362	65.6335	24.9414	1.60056	56.3338	17.1569	54.3122	75.2271	49.8495	36.8445
23.4817	91.901	64.4185	25.6368	1.86974	102.314	45.6502	39.4117	28.2975	60.5839	29.8643	3.13082	34.0304	18.2951	69.2708	5.20852	13.8611	28.3581	19.0848	12.0849	13.7568	41.7219	45.2838	32.0611	63.8384	33.4008	28.592	10.5426	25.0438	43.1519	56.5289	32.3253	73.5135	12.7516	14.4817	76.5919	22.1393	1.28919	53.7642	16.7847	51.5789	74.9583	54.3373	33.1876
23.5816	89.0982	63.5725	22.8897	4.96938	97.2117	47.8597	36.6034	25.3877	63.1135	31.2526	9.43946	39.6279	16.8517	63.7737	4.49977	14.1035	25.5006	33.4171	17.2717	12.1142	36.9513	47.4375	33.73	60.3259	30.0782	32.7803	9.4578	26.2074	44.6402	53.195	30.4336	77.5697	11.3428	14.9772	83.2713	31.8021	1.0374	68.6646	15.3213	46.754	80.1149	52.5118	44.4415
23.6815	89.6783	75.1407	20.4337	6.58418	101.321	46.4552	31.6406	24.8276	62.0497	34.0145	11.7849	40.112	14.6597	58.4045	3.87848	16.2485	26.8167	38.4365	18.6279	10.2306	42.9012	46.0142	36.4761	55.1763	26.5986	32.3075	8.4828	24.9809	47.8505	49.3261	27.7435	78.0162	10.0232	17.691	82.0092	36.5144	0.834298	73.6353	13.4801	41.4033	88.7211	47.864	44.7989
23.7814	80.8421	77.778	18.2396	6.85282	101.761	43.3843	26.2802	38.6702	58.8655	34.8574	16.6436	41.0695	12.4286	53.2505	3.33709	15.8512	26.6637	38.8111	18.1404	8.41928	40.8746	42.8708	35.663	49.6933	27.263	33.3641	7.60738	22.7963	45.1637	55.6776	24.8153	76.1493	8.81654	18.1372	82.4583	42.6761	0.670621	71.7391	11.6112	43.5092	87.6433	42.2315	40.9401
23.8814	71.3986	73.5492	17.3148	6.53866	100.657	39.6699	21.3052	42.9196	54.5349	34.3615	17.7837	38.98	10.408	48.3688	2.86721	14.4095	25.5925	36.9792	16.8335	6.81257	37.6825	39.0302	33.1247	53.1067	27.2801	31.3799	6.8222	20.3399	40.4201	61.1976	25.4516	72.8593	7.73023	17.5499	77.8332	41.6302	0.538761	76.909	20.5563	41.2756	81.3804	36.545	35.8063
23.9813	63.2388	67.3351	22.3424	5.9986	106.529	35.8374	17.0061	42.5726	49.6915	33.0614	17.0648	35.3927	16.7703	43.7931	4.50516	12.6414	23.9829	36.7652	15.2276	5.44984	47.2515	47.6372	29.8786	51.1695	31.0915	28.1176	6.1171	17.9275	35.2715	62.5328	24.2985	68.7528	6.7623	30.9864	81.3044	37.9865	0.432427	74.9175	22.9916	41.014	72.7097	34.1035	30.6405
24.0812	54.6812	60.8745	26.9995	5.3965	108.077	32.1457	13.4361	40.1501	44.7379	31.3078	20.1678	31.2313	17.2888	39.5403	5.14008	10.8771	24.3045	34.7618	13.58	4.32533	52.7284	49.4416	26.4738	47.2173	30.9077	24.4987	5.48355	15.6938	45.5632	67.0979	22.3286	64.2391	5.90585	48.3057	78.4021	33.6619	0.346723	69.4378	94.0015	37.9732	66.2834	49.1958	25.9232
24.1811	46.8738	63.0926	28.0436	5.89248	106.56	28.7121	10.5422	36.9109	39.9208	29.3275	20.217	27.0264	16.5706	35.6146	5.20394	9.25615	23.6182	32.0196	12.0114	3.41379	50.355	47.7371	23.1936	57.0401	28.8539	20.9817	4.91445	13.6854	45.7984	67.6418	20.0694	59.5904	5.15165	78.6039	82.2551	29.4223	0.277793	62.5286	174.286	33.993	73.6011	52.7037	21.7989
24.281	40.0531	66.815	41.0405	5.73194	102.933	25.5799	8.23252	33.4721	35.3833	27.2656	27.1384	30.8102	16.03	32.0116	4.95866	7.82611	22.3236	44.112	14.7149	13.1439	45.6039	44.3617	20.1715	61.1546	26.0499	17.7739	4.4033	11.9077	42.1311	72.2394	30.6146	58.4924	4.48975	88.7433	79.5052	25.5458	0.22241	55.312	196.932	29.9062	72.8041	63.9318	18.2702
24.381	39.481	63.6612	45.5808	5.30528	97.9192	26.9147	6.40794	43.552	31.2001	25.2129	29.3242	30.8824	29.9082	33.6058	4.56084	6.59189	20.6942	47.5232	15.0809	16.2159	40.6416	44.2824	19.801	58.9972	32.0462	14.9495	3.94454	19.8567	46.1669	80.1966	34.0551	56.1796	3.91023	89.4277	82.2281	22.1073	0.177999	48.3717	191.909	41.8003	75.3268	64.567	15.285
24.4809	57.9307	58.4489	45.6869	9.35927	92.0555	41.2708	4.9765	45.8272	38.1173	23.2244	28.2833	28.9648	31.7095	33.9478	4.10277	5.53984	18.9139	46.6705	14.3495	16.0367	36.0347	41.9051	22.3331	54.4709	32.8307	12.5148	3.53344	21.9994	48.2521	87.1368	33.7893	60.568	3.40376	85.8541	91.1845	19.1005	0.142595	67.1445	174.832	43.7635	78.4872	60.1998	12.775
24.5808	57.1302	77.9561	50.5878	10.4787	106.738	65.832	3.85885	44.426	40.7206	25.2271	25.7736	26.1044	33.975	33.3976	3.63697	5.46051	17.1039	43.8542	13.1567	14.4299	38.1858	51.5388	22.2593	49.2806	31.1104	10.4438	3.16546	21.4765	45.098	88.4692	31.7087	61.6951	2.96177	80.531	90.6998	16.4893	0.114286	72.5873	153.652	85.8441	75.1177	73.6629	10.6713
24.6807	52.8382	79.2741	58.2647	10.2949	114.448	74.2563	14.3842	46.1958	40.6193	25.7206	22.7404	22.9213	31.3474	32.2298	3.19227	10.1455	15.3411	40.2592	11.8229	12.3416	44.7916	53.6531	21.7186	44.1477	28.3198	8.6971	2.83632	19.8296	136.617	86.288	45.1195	60.7121	2.57649	75.1567	85.0742	17.0691	0.0916741	70.9909	132.263	97.2245	68.4992	97.2229	27.8077
24.7807	58.7054	98.568	59.3347	9.57457	117.092	82.9662	17.3437	50.5662	40.3782	25.2765	19.6728	19.7669	27.2897	30.6532	2.78301	13.5189	13.6722	43.2599	10.5037	10.2382	54.3086	51.8822	20.1501	39.3566	25.2026	7.23225	2.54208	17.8028	186.783	82.0076	49.1358	58.4108	2.241	72.732	76.9661	29.9857	3.74779	65.9446	112.431	95.0115	60.4698	101.223	31.9074
24.8806	55.2164	98.4644	57.0579	8.67376	116.129	82.8808	16.8036	49.8674	45.1591	24.2718	16.8069	16.8277	23.1443	28.8246	2.41488	13.861	12.1232	42.4345	9.26997	8.3285	52.2463	59.019	25.2756	34.9994	22.13	6.00839	2.27885	15.7448	190.827	76.5747	48.2817	55.3327	1.94911	68.4923	67.9779	32.443	19.3905	59.4623	94.831	87.2982	52.1948	95.7827	31.3603
24.9805	57.0497	91.976	53.2192	7.75343	112.659	98.8818	14.8418	46.8967	46.1872	22.9533	14.2412	14.1895	19.3849	26.8607	2.08852	12.8924	14.081	39.8503	8.1491	6.68665	47.4183	59.4854	27.7047	34.6613	19.2739	4.98832	2.04322	13.8092	176.73	85.7592	45.0721	51.8446	1.69525	63.6248	59.039	30.8197	24.1075	61.3936	79.5937	77.8465	51.2886	86.3172	28.353
25.0804	60.8395	83.8087	48.9284	6.88241	107.521	101.484	12.4824	46.5147	44.9131	21.4805	12.0018	11.8793	27.4803	31.5347	1.80204	11.4467	14.7978	36.5716	8.59625	5.3202	42.287	56.5797	30.8928	46.3785	16.7016	4.1395	1.83205	12.0547	156.785	88.5269	51.2027	48.1928	2.89454	58.6877	50.6554	27.8062	23.803	58.6981	66.5954	68.347	47.4739	75.6523	24.6692
25.1803	65.0455	82.5625	44.47	6.08656	101.337	116.281	10.1986	43.8665	49.1646	19.9554	19.6077	19.0455	30.0788	38.2473	1.55244	9.91513	24.6892	33.1356	11.2452	4.20626	38.7285	52.135	30.634	51.8518	14.4267	3.43403	1.64253	10.4948	137.361	90.0447	52.732	53.3359	7.94065	53.9335	43.0713	35.826	21.4245	57.1092	55.6076	59.5067	42.3278	78.0247	21.0546
25.2803	68.811	85.1034	40.1389	5.37195	94.5753	117.99	8.18237	40.3269	49.7094	20.8476	21.8497	21.673	28.0619	42.0956	1.33615	8.47028	30.0081	29.8032	11.7932	3.31061	53.2263	47.1523	28.6726	50.8145	12.4368	14.2911	2.74364	9.12281	128.508	87.9251	50.4412	55.1493	13.0363	49.4674	48.1583	36.0055	18.4023	52.8968	58.0605	51.5729	46.3239	73.4981	17.789
25.3802	62.9325	80.3619	36.0766	7.03546	87.5664	112.731	10.754	36.5695	47.9996	20.787	21.3679	21.7059	24.5455	43.9393	1.14937	7.17823	32.2571	29.8231	21.0554	2.59727	52.516	51.1626	25.9801	74.1506	10.7079	18.3188	2.98505	22.7462	114.544	83.6275	46.3968	57.8909	21.21	45.3238	58.9773	33.2563	15.3965	51.4066	54.6801	44.5836	45.4905	66.0702	23.9388
25.4801	57.5465	85.9723	32.3408	25.0118	80.556	104.389	10.7303	32.9128	45.0021	20.1446	22.2673	25.3853	21.0214	44.2165	0.988717	6.05468	32.4933	38.2455	24.0617	2.0329	48.9907	50.4737	23.0841	78.8564	9.21205	18.9686	6.85138	27.164	113.934	78.1288	41.7204	58.0522	24.6208	41.5043	61.415	34.6445	12.6821	54.0939	58.0235	44.9056	43.7706	57.8215	24.1668
25.58	52.2617	82.1854	28.9449	31.0092	76.5465	94.9948	9.61339	32.7145	41.3521	19.1642	21.1137	25.7458	17.6903	43.3813	0.850677	5.09274	31.4551	41.0612	24.0096	1.5885	44.0599	47.846	20.26	75.835	24.8352	17.8635	19.8653	27.288	104.349	72.074	37.0021	59.7832	25.2739	37.9956	59.1198	32.451	10.3467	52.2151	55.0465	41.8294	40.0007	49.7846	22.0994
25.68	69.1144	75.5502	31.1149	31.5951	71.9038	85.5778	8.15016	30.8843	37.4589	18.0058	19.0606	39.3069	14.7606	41.78	0.732198	4.27649	29.6533	40.2624	22.5532	2.65461	39.1793	44.0014	17.6406	69.9178	30.6133	16.0177	23.4834	25.5373	111.44	65.8808	32.5356	59.2503	24.3949	34.778	61.2767	29.0977	8.39112	48.1486	49.4571	49.0533	35.3627	42.4274	19.4944
25.7799	66.7588	78.2782	30.7234	29.8689	66.9257	92.3298	6.6916	45.2421	36.8964	16.7726	16.7237	44.0721	12.2641	39.6753	0.630673	9.75307	27.4374	37.803	20.5376	13.457	56.1788	39.7493	15.2799	63.2126	31.3864	27.0246	23.3962	23.0874	105.034	60.9237	34.4895	57.7433	28.6595	31.8303	73.5378	30.4154	9.01934	43.2232	43.1247	48.5538	39.433	35.9197	19.326
25.8798	61.0661	78.1081	33.8364	27.2782	61.8306	90.8192	5.38546	58.556	35.0454	15.5305	14.4172	43.8299	10.1683	37.2642	0.543768	11.288	25.0419	34.6891	18.3849	16.9757	55.8594	40.1741	13.1894	61.0592	29.7527	31.877	21.9401	31.3267	99.5084	55.7882	33.4619	55.2015	30.4476	32.6407	82.6354	28.5269	8.43045	59.0407	36.947	44.875	39.0862	31.8968	17.5382
25.9797	53.3963	81.1176	40.9859	24.4859	69.5879	85.4107	12.1208	61.5063	32.4941	18.7577	12.2894	40.924	8.42171	34.6931	0.46941	20.8252	26.5516	31.428	16.2976	16.9226	51.1756	38.2666	12.1146	64.1929	27.0892	39.5125	24.5973	32.8369	89.2095	59.4108	31.0217	56.9267	29.931	31.5871	82.7325	25.5946	7.38707	63.4795	31.3159	54.3194	40.2391	27.7099	15.2876
26.0796	59.6208	85.5193	44.906	21.783	77.8046	78.4055	13.7137	59.5788	29.6251	20.1897	10.3985	36.7769	11.9193	32.0691	0.405861	25.0647	26.5317	28.2664	14.3649	15.2875	50.9224	35.2892	10.8544	61.4556	31.3638	40.1552	24.0865	31.3222	77.9123	59.6332	28.0251	56.4638	28.185	29.7457	83.6918	22.5035	6.2517	61.922	39.3376	54.3678	38.2572	23.7489	13.0605
26.1796	59.5999	81.3641	44.7344	19.2866	81.6891	70.9933	12.9711	55.5318	32.3311	27.8779	8.75552	45.2358	11.9334	29.469	0.351633	24.8458	25.5499	25.3152	12.6188	13.105	50.1225	35.154	9.57713	69.1932	36.1936	37.4721	22.4319	28.5928	67.1566	57.7452	31.9095	55.9212	25.8552	27.6319	79.2705	19.5951	5.1851	57.4374	45.8258	50.5014	34.7027	23.8102	15.73
26.2795	53.6168	75.253	42.5297	17.0328	82.4406	63.7674	18.6169	50.7347	33.9071	35.1164	7.34794	47.6388	10.7401	26.9461	0.305293	22.7572	25.4983	22.6158	11.0626	10.8871	45.7895	40.9752	14.8777	72.4405	36.1645	33.4291	20.4541	25.5157	57.4926	54.6161	31.9839	54.0348	23.322	36.6309	72.1646	32.1817	4.2482	69.0219	45.2049	45.2818	45.5496	22.1187	30.1206
26.3794	72.0294	69.7134	42.307	15.0215	80.9808	58.6896	27.062	45.851	44.313	38.5293	6.15303	47.2877	9.24858	24.5363	0.265655	20.0449	24.5332	20.1746	9.68667	8.86469	54.2649	41.7335	21.1814	70.9478	123.13	39.5389	18.4772	22.4909	49.0431	50.8255	43.6708	51.3415	20.8024	39.0662	84.6305	34.3447	3.45443	82.6076	41.4351	39.872	48.4845	19.7294	32.9606
26.4793	84.2597	67.4029	52.6006	13.2378	78.0173	53.2213	27.8345	41.1876	52.6356	39.5012	5.14476	44.1044	8.11175	22.2628	0.231692	25.4336	23.6856	17.9813	8.47564	7.12172	53.4621	39.9111	23.0559	65.9452	169.057	39.4644	16.6217	23.1464	41.7559	46.7546	46.9178	48.2074	18.4144	45.1643	86.4536	32.4636	10.8752	84.5147	36.5404	34.7697	51.0074	17.186	31.1124
26.5793	80.2079	69.7063	55.2445	11.6611	77.0388	47.8468	25.2881	36.8725	57.9361	38.9511	4.29753	39.6075	6.90365	20.1394	0.202602	29.4117	22.2873	16.0182	7.41269	5.66891	48.853	41.5735	22.6107	63.5032	247.172	36.4963	14.9245	21.9008	35.5156	50.9191	45.8106	44.8788	17.5523	49.8606	82.3419	29.226	12.9548	80.4257	37.2178	30.1602	49.0718	14.7544	37.3343
26.6792	71.0635	83.0887	53.9467	16.4891	81.6745	42.7946	21.6033	41.3347	58.7528	37.4858	3.58748	34.6928	5.79217	18.1717	0.17758	38.6895	20.5944	34.3183	6.48118	4.48338	43.6586	40.2132	21.0359	58.5846	282.653	34.4423	13.3887	19.9114	30.1916	51.7651	49.3698	41.5184	16.2252	49.7976	75.2238	31.5428	12.6007	88.1436	35.547	26.0852	53.5348	12.5506	36.3951
26.7791	90.6639	82.0519	56.1684	17.4901	82.952	52.0808	17.818	41.1686	56.8362	35.5038	2.99347	29.8658	4.8257	16.4258	0.156048	39.5091	20.493	41.1594	15.3745	3.52954	38.7437	37.4078	18.9924	52.9835	281.375	30.9194	12.0072	17.7302	25.6582	53.9476	48.2752	38.2308	14.7096	47.6092	91.4565	29.9378	11.2823	86.7644	32.051	26.6994	52.4882	18.1033	42.5053
26.879	95.082	88.2119	54.6162	16.8194	82.308	69.1463	14.3811	43.7912	53.3524	33.2638	2.49704	25.3915	4.00643	14.8024	0.137507	36.6821	19.6814	45.5353	18.5498	2.7695	45.2782	34.0252	21.6886	59.7159	262.863	26.9699	10.7668	15.6099	21.8021	53.4649	44.9466	44.0604	13.1645	44.5653	94.9385	27.0003	11.7952	89.9466	31.0989	25.0463	48.5198	20.1923	41.0615
26.9789	101.063	84.4594	51.2547	15.488	79.8807	73.7933	11.4459	42.6565	49.0673	30.9313	2.08243	21.3895	3.32037	13.3163	0.121353	32.5385	18.4525	45.2396	18.9043	2.16797	43.2034	30.5314	24.052	58.6942	237.411	23.1138	9.65378	13.6561	18.5241	51.3504	40.7073	46.5612	11.6781	41.2708	91.2337	41.7374	10.8947	92.0305	31.9586	24.8397	55.5662	27.8372	42.2456
27.0789	92.5508	82.7808	53.9605	13.9619	78.3096	72.2255	9.02562	39.8707	45.3791	28.6106	1.73622	17.8932	2.74929	11.9582	0.107043	28.1703	25.6192	42.7595	17.9396	1.69421	39.117	27.1663	28.589	54.6416	212.585	19.5882	8.65561	16.9269	23.8059	60.8756	36.2634	52.0134	10.2963	38.0073	83.8129	43.9528	9.48743	87.581	32.0172	41.5009	55.7901	29.4032	38.9323
27.1788	85.2267	76.8016	62.1292	12.4496	75.3252	70.2874	7.0724	36.4809	41.2976	26.3648	1.44724	30.8575	2.2754	10.7199	0.0945115	24.058	33.2138	39.3791	16.4254	11.2042	68.8683	24.0432	29.14	59.3648	187.674	32.0945	7.76034	17.2293	23.892	64.6992	31.975	54.0541	12.6893	34.899	74.7961	41.3398	8.00115	80.1067	29.5714	45.4698	52.2974	34.8019	34.1875
27.2787	86.1398	69.797	63.2614	11.0376	71.425	65.7319	6.70733	43.0865	37.1466	24.2302	1.20602	35.8383	1.88278	9.59508	0.0832669	20.3843	36.777	35.7499	14.7486	14.3632	70.736	21.2065	27.671	57.5629	174.737	35.572	6.95763	16.2216	31.2986	64.8665	28.0111	65.3585	15.9776	31.9951	68.3772	37.1363	6.62237	71.5554	34.2752	43.8718	47.0138	34.8137	29.316
27.3786	77.7489	62.914	60.8297	9.756	66.9817	60.1518	5.86103	43.8038	34.9878	22.2255	1.00483	36.2328	6.55804	8.57701	0.073096	17.1914	37.6746	32.1912	13.0971	14.3991	65.3805	18.6634	25.2832	76.4428	157.521	41.9844	6.23803	14.711	50.0766	73.9213	24.4364	70.7624	16.9885	29.3084	71.1353	32.6701	5.419	62.9727	38.3263	40.0709	41.1003	53.9006	24.8308
27.4785	67.6734	64.5268	56.7351	8.60944	75.3131	54.3661	4.89885	41.801	32.2536	20.3584	10.4997	34.1489	7.51809	8.3817	0.0638261	14.4585	36.8629	31.8205	11.5559	13.0438	58.6353	16.4019	22.5804	79.2286	141.267	41.8701	5.59295	30.669	53.2184	77.011	21.296	72.2562	16.7114	26.8353	73.0598	28.4818	4.4028	78.054	37.1889	35.6246	39.5002	58.9373	22.2135
27.5785	58.151	70.0687	53.4011	7.59124	84.2724	66.4883	12.0424	38.6655	29.2847	18.6294	14.2921	30.8715	7.09543	8.04898	0.930609	12.1397	35.0058	29.9997	10.1574	11.1993	52.0937	14.4011	19.8827	75.4185	124.62	38.7046	5.01492	35.5781	50.0646	76.3062	18.5157	71.2164	15.7467	24.7475	69.7958	26.7733	3.56097	80.9862	35.7002	31.2274	54.4399	62.8426	19.2276
27.6784	53.362	67.3021	49.2082	6.69066	88.5152	76.58	19.67	35.1809	36.605	17.0347	15.0882	27.1629	6.23648	7.62711	1.34486	10.1825	32.5589	27.5905	8.90791	9.31318	46.1428	36.4387	33.0664	69.2126	108.847	34.3441	4.49702	35.3599	52.4141	73.2784	16.0738	68.5902	14.4544	28.4349	63.884	25.2235	2.87161	77.6241	45.1286	27.1645	64.6099	65.8473	16.366
27.7783	79.2629	61.9794	44.785	5.89602	89.3603	97.0697	20.8604	31.7225	39.5131	15.5682	14.3951	23.4581	14.9219	7.15183	1.49423	8.53542	29.8305	25.0291	7.80163	7.5881	44.0878	45.5748	41.39	62.4359	94.4889	29.7473	4.03287	32.9274	54.6014	68.9165	19.7871	65.0252	13.0464	40.1078	68.6624	36.5212	2.31133	71.4824	45.8839	34.7841	65.9407	62.4954	13.8075
27.8782	78.3461	56.1631	40.4563	5.19549	87.807	104.65	19.2103	28.4597	43.7401	14.2223	13.0395	34.1218	16.4303	6.64934	1.49374	7.15192	27.0248	22.5287	6.82729	6.0989	39.9338	47.754	43.0627	55.8524	92.673	38.4349	3.61744	29.6931	50.9656	63.8775	24.2067	60.9599	15.2925	43.588	67.2208	37.8659	1.85813	68.7858	42.6804	46.7739	64.2729	57.9659	23.6458
27.9782	70.2399	50.5651	36.38	4.57817	84.6117	119.216	16.5313	25.4589	44.4932	12.9889	11.4638	65.069	32.3358	6.13852	1.41308	5.99111	24.2729	20.1867	5.97173	4.85637	35.59	46.327	41.3208	64.3424	90.1307	53.5384	3.24576	26.3241	65.9085	60.0997	24.9907	56.6875	34.3132	45.7435	64.6162	40.8614	1.49263	67.136	56.1394	48.4209	65.2272	51.6581	25.315
28.0781	61.5435	55.5472	32.6227	4.03435	80.3414	120.079	13.6944	26.8847	43.1233	11.8597	17.8362	93.2997	34.5951	5.63267	1.29377	5.0178	22.6842	18.0405	5.22187	9.02473	31.5557	43.1656	37.9817	63.7329	90.6712	56.6398	2.9126	23.1193	66.2703	55.7213	23.9343	52.4007	44.1213	44.723	59.3715	38.7803	1.19831	62.2939	57.8569	58.239	70.2782	55.556	23.6988
28.178	53.0102	64.0656	29.2024	3.5553	75.4286	114.305	14.3876	32.889	45.9604	10.8265	19.6141	115.747	34.2682	6.75133	1.16014	4.20202	32.1878	16.0977	4.56545	10.0176	27.9323	39.3006	34.046	59.5299	85.1544	67.5034	2.61477	20.1977	60.9719	51.1203	22.0305	51.2561	47.3008	42.3264	58.0232	34.9747	1.37041	56.1333	68.7359	69.957	68.4652	54.1365	27.4296
28.2779	65.0483	62.6734	26.112	3.13332	74.2966	105.635	16.9989	42.9813	45.785	9.88171	19.0685	145.527	32.4078	7.38187	1.02594	3.5184	36.9892	14.3514	3.99119	9.50493	24.7117	42.1247	30.0483	58.695	77.1357	88.2462	2.34778	17.5925	53.9227	46.5379	28.8156	49.1132	46.7189	52.1068	53.8561	38.7059	14.9284	50.1476	68.3205	73.0271	68.0199	49.5609	28.395
28.3778	61.7931	58.1067	23.3319	2.76148	95.1132	96.0176	16.347	50.8546	48.4186	9.01782	17.4507	152.24	28.5093	9.22771	10.3456	2.94561	38.6577	12.7879	3.48869	8.37204	21.8589	45.9002	26.3757	54.7152	68.4489	97.578	2.10839	15.2972	55.9604	42.1229	30.5009	46.3935	53.2473	54.22	48.392	37.0668	23.3504	50.0184	62.858	69.0842	63.3716	54.5626	30.5411
28.4778	60.4498	68.2134	36.7643	2.43355	165.279	86.4409	26.9148	53.9	50.2136	8.2277	15.4354	192.471	24.2966	10.3187	14.7828	2.46576	38.2949	11.3915	6.56604	7.07147	19.3345	45.3719	22.9672	49.7277	89.0836	110.54	1.89399	14.0776	55.9124	50.0164	29.5711	43.381	54.1971	52.8127	54.0582	33.5595	24.6694	46.9648	55.5478	72.3491	56.7438	52.9611	28.6421
28.5777	54.0227	73.7016	41.7227	2.14394	285.321	77.3774	28.5988	52.4196	49.2356	7.50495	13.3734	201.802	20.3983	10.8534	16.3657	2.06382	36.6677	10.146	7.59033	5.82028	23.5517	42.7117	19.8942	44.6479	93.1325	108.4	1.70214	16.7859	51.3058	53.614	27.4041	40.265	52.0654	49.8922	53.9655	29.6319	22.8891	47.182	51.3334	68.5359	49.4711	48.3857	37.5901
28.6776	48.9054	70.679	42.2185	3.77168	404.85	88.832	26.3586	48.9568	46.6275	13.6263	11.4358	194.011	17.0004	10.9826	16.3343	1.72722	34.3048	9.03581	7.60896	4.71019	41.3407	39.1219	17.1723	39.8469	89.1115	99.341	1.53035	16.8535	45.3168	54.1424	24.7514	37.1699	48.3615	46.4215	63.8952	25.8551	19.9792	47.5863	56.2321	62.049	42.3197	44.7051	40.1232
28.7775	49.2172	65.0501	50.2811	4.22036	478.783	89.7645	44.7118	44.7755	43.1448	21.1636	9.69542	190.453	14.1171	10.8212	15.4399	1.44537	31.5654	8.04671	7.16373	3.76851	55.7023	35.2551	14.7884	35.4554	91.1716	91.5961	1.37657	20.2925	39.2855	57.6785	22.0121	34.1782	43.9831	42.8554	65.555	22.4296	25.2459	44.947	54.093	54.9128	47.821	39.7536	37.5178
28.8775	46.4378	58.9313	51.9205	4.14501	519.034	85.5864	47.8463	40.4893	39.2782	25.1638	8.17312	176.485	11.7016	11.1507	14.1312	1.20936	28.6893	7.16563	6.53159	2.99132	54.7535	32.1582	12.7158	31.5001	91.6214	81.1579	1.23863	22.6828	33.7328	58.282	19.3883	31.344	46.2497	39.4014	63.3841	19.4026	25.0641	58.5694	48.9541	48.0164	49.1684	34.5651	37.307
28.9774	47.7048	56.6631	50.2784	3.85393	534.751	90.071	44.2323	39.3948	40.8267	26.882	6.86338	157.831	9.69068	11.1284	12.6709	1.01174	25.8323	6.38083	5.85119	2.36121	50.0012	32.2257	10.9223	27.9647	86.0015	74.5515	1.11472	22.2224	34.5969	56.6756	16.9731	40.0994	45.2225	36.1473	58.4487	16.7604	22.6177	61.9314	46.8846	55.7223	46.7141	29.6406	33.8989
29.0773	43.2646	52.2012	47.077	3.49046	532.919	90.919	38.1421	36.801	47.2509	27.1527	5.74878	142.778	8.02192	10.8605	11.2081	0.846287	31.5903	5.68181	5.18926	1.85644	53.286	30.5588	16.2859	38.2515	77.8803	75.5443	1.00306	20.5533	32.0915	53.7566	14.8003	44.6028	42.4534	33.1239	63.199	14.4679	19.4542	59.9246	49.5613	54.9464	42.3558	37.1247	29.5669
29.1772	51.6774	47.3089	51.3711	3.11923	518.857	86.641	31.6351	33.6621	49.1831	26.5293	4.80717	125.678	6.63923	10.4253	9.82265	0.707797	34.0577	5.0592	4.57543	1.45541	49.7279	28.1098	21.7285	39.98	81.7394	70.3953	0.902331	18.469	28.4904	53.6261	23.7238	46.2799	38.8721	46.2908	62.0643	12.4845	16.2898	55.3335	46.938	50.6952	37.2469	37.945	31.7295
29.2771	48.7789	55.9426	68.6442	2.76806	496.57	80.8711	25.6235	37.5816	48.3312	25.3766	4.01539	112.074	5.49447	9.87882	8.55315	0.591932	34.3655	4.50464	4.02042	1.13867	69.4539	25.3975	23.1409	49.1672	86.9688	62.7496	0.811565	16.342	41.9586	58.5288	26.7589	47.314	35.0239	50.1709	57.7747	27.026	13.4242	49.7153	42.1339	45.3013	32.0618	35.588	29.8188
29.3771	48.9529	55.1204	74.0102	2.44711	469.06	73.9266	20.4414	40.2955	45.8374	23.9334	3.35155	97.695	4.54706	9.68149	7.41395	0.495032	33.3038	4.01056	3.52566	0.889542	92.626	22.696	22.4601	50.2499	83.8963	54.5016	0.729861	20.501	43.7159	59.5729	26.7116	46.7109	31.2187	50.2694	52.0115	30.3189	10.9546	71.2935	45.4791	39.8173	38.9508	31.9144	29.2109
29.477	44.0908	61.6449	73.1815	2.15905	438.547	81.3632	16.1443	39.3884	42.4568	22.3544	8.28043	95.8755	3.76309	9.31725	6.40538	0.414005	31.4196	10.1815	3.08841	0.694202	95.9863	20.1422	20.7766	47.5602	77.109	47.3419	5.58371	21.7372	40.8071	58.1951	25.1455	45.0809	27.623	48.1325	45.7821	29.1727	8.88436	77.9025	43.4716	49.2138	40.1659	28.7129	26.3722
29.5769	38.3489	75.2135	69.3013	7.15612	406.663	80.7475	12.6641	36.8801	38.6805	22.691	10.0478	103.248	3.1144	8.84397	5.52046	0.346242	29.0867	12.5603	2.70374	0.541373	89.8888	17.7967	18.6936	43.5321	69.004	40.4665	7.04369	28.9583	36.3352	55.3661	22.92	44.9901	37.8493	45.0886	39.6657	26.4659	12.494	76.5769	39.212	49.607	38.2233	25.1407	22.9299
29.6768	34.8175	74.7542	64.0825	8.81055	374.582	76.2891	9.88806	39.4099	47.1465	22.2379	10.1776	100.65	2.5776	8.30556	4.74913	0.28956	26.5569	13.0305	2.36629	0.421995	80.9359	15.679	16.5358	56.2167	68.8251	48.948	7.15554	30.1829	31.6267	51.7355	20.4974	43.7281	41.563	41.7711	48.3172	23.3905	13.2539	71.334	34.2686	46.2243	34.6928	21.653	19.5629
29.7768	58.263	69.7027	58.4431	8.95611	343.132	74.3687	7.6957	38.4662	50.3123	21.315	9.5155	113.586	2.13335	7.73163	5.08219	0.242147	27.0583	12.5776	2.07066	6.52553	71.9969	13.7867	16.5059	57.7862	64.36	54.1544	6.76004	28.7199	30.5852	53.445	18.1175	41.746	41.552	38.4752	59.6065	20.4185	12.3187	64.4313	31.2389	53.4421	46.6865	31.0338	16.5252
29.8767	58.7856	63.4693	66.9684	8.45802	320.688	69.6113	5.97601	35.9906	50.1562	20.1318	8.52213	113.31	1.76562	7.14481	4.98719	0.202498	27.4475	11.7135	1.81186	14.9357	78.3278	12.1069	15.5016	60.9512	58.1602	52.5696	6.20029	26.1854	27.6732	52.6866	15.8961	50.6205	39.5153	35.332	62.6728	30.3271	10.762	76.8163	29.3007	53.6993	68.4624	47.5333	13.8851
29.9766	53.0319	66.4126	68.0494	7.72016	297.269	63.7341	19.1715	44.816	48.0062	18.8246	19.7505	109.372	1.46119	6.56219	4.66819	0.169358	26.6899	10.7005	1.58543	17.2505	73.4786	10.6221	14.0717	58.4276	51.538	71.9898	5.61345	23.3527	24.2779	50.4276	30.3194	54.8968	36.476	32.3935	69.2532	36.7574	9.0923	78.465	26.1667	49.9674	75.8438	51.8197	24.9181
30.0765	52.5701	66.3293	65.3653	7.29211	291.682	72.4002	29.4589	46.4528	44.7435	22.8577	25.787	113.267	1.20909	5.9948	4.24623	18.7822	25.2387	9.66964	1.38748	16.6363	66.1944	9.31359	12.5151	53.7907	55.059	79.33	5.05215	20.5778	23.792	47.3168	35.6885	56.114	39.224	39.0502	86.6037	51.6754	7.53322	75.3457	22.7368	44.8418	74.9358	50.0817	26.9324
30.1764	47.1726	62.7431	60.9299	6.65684	285.034	72.8379	30.7621	44.7281	40.9446	67.9187	26.8393	108.176	1.00033	5.45159	3.79058	25.1528	23.404	8.68379	1.21427	14.779	58.8931	8.16276	17.0852	64.7672	53.2128	76.8747	4.53428	18.0113	21.6521	46.2859	36.2776	55.3425	38.8022	40.333	127.267	53.1811	6.16782	69.273	19.4387	39.5022	69.5883	58.1482	25.3038
30.2764	64.9167	72.3744	55.8308	5.97444	282.077	69.2938	28.1379	41.5645	45.5897	137.506	25.435	111.908	2.23015	4.93843	4.18978	25.8291	21.3951	7.77003	1.06265	12.5462	52.1891	7.15245	18.3391	65.1238	48.9561	78.5735	4.06397	15.7052	19.0491	44.0757	34.473	53.3228	39.6246	39.1568	159.477	49.5832	5.01249	62.0758	16.4546	43.1568	62.178	59.8111	22.4216
30.3763	73.1819	88.5642	50.6419	5.31514	277.353	64.0165	24.1422	37.9143	46.5187	176.118	22.9565	106.815	2.43193	4.45889	4.17703	24.0406	19.3499	6.93743	0.929852	10.3593	46.189	6.26695	17.8655	61.2201	44.7254	73.53	3.63998	13.6648	47.9231	41.2112	31.8824	50.5631	38.1356	36.9319	167.686	44.3694	4.05462	59.4095	13.842	41.5926	57.8968	56.2683	21.9233
30.4762	68.0868	92.3697	45.6537	4.70658	267.384	58.1775	28.5554	43.8961	52.9995	239.171	20.1404	97.3233	2.25758	4.01488	3.9456	21.3523	17.3566	6.18603	0.813551	8.40095	47.5304	5.49187	16.56	55.8588	56.3958	65.7009	3.2592	11.8747	76.1628	38.0396	28.762	47.4081	35.4619	34.3346	162.27	38.9625	5.27508	54.5171	11.5983	37.9679	68.4227	56.5427	27.2913
30.5761	61.6352	87.569	52.5536	4.15728	253.984	52.3692	27.4718	48.3404	54.73	327.523	17.3622	86.0794	1.97058	3.6067	3.60982	18.499	15.4688	5.51163	0.711817	10.3509	43.9538	13.7498	20.5243	50.2489	59.0003	57.1478	2.91776	10.3117	80.8176	34.7855	25.5604	44.0886	32.2743	31.6834	149.714	33.9066	5.2874	48.7957	9.69369	33.7447	74.7597	52.5864	26.9188
30.6761	58.6066	80.2472	53.5057	3.66685	243.554	50.4054	24.1795	47.7921	53.5287	410.293	18.5126	87.112	1.67343	3.23319	3.23608	15.8051	13.7164	4.90825	1.7926	10.2318	51.6857	19.1805	24.267	44.8883	61.6084	48.8911	2.61199	8.95067	75.9833	43.1357	24.3761	40.7563	28.9628	39.8435	145.344	29.3764	4.7926	52.5254	8.08868	36.8799	73.3548	46.9362	24.3754
30.776	53.9372	75.9979	60.2205	3.23143	230.8	46.8624	20.2946	44.9994	50.6107	449.052	21.7889	86.5786	1.40255	2.89253	2.86204	13.3951	12.1131	4.36937	2.18322	9.20457	72.2762	20.893	24.6808	66.9552	69.4925	41.3867	2.33835	7.7674	67.8816	46.8345	26.2938	37.508	25.7458	43.2971	134.361	25.3958	17.3091	60.0581	15.1426	36.5754	77.2114	44.6482	21.2254
30.8759	53.1955	79.4653	60.7176	8.02107	216.327	42.7422	16.5601	41.3338	46.7786	459.744	21.805	82.2429	8.69985	2.58275	2.50786	11.2989	13.1728	3.8886	2.23286	12.0336	72.6031	20.6497	23.4107	72.4297	68.7827	34.7928	2.09359	6.73954	59.183	47.5309	25.7219	49.2384	22.7372	42.9632	120.406	66.3286	20.9144	67.1911	17.1454	37.748	84.5942	62.5391	18.1238
30.9758	47.6593	94.4235	58.0894	11.424	203.173	39.6292	21.7018	37.4659	48.5766	452.944	20.2607	74.7135	11.5654	2.30261	2.18333	9.50392	14.0262	3.45995	2.12261	12.3044	73.3507	19.4383	21.3774	70.1145	64.0703	29.1156	1.87462	5.84707	50.9677	46.3467	23.9539	55.3586	19.9891	40.95	112.454	88.2814	34.0267	66.7691	16.7222	35.5377	83.1199	66.3926	21.6465
31.0757	57.507	93.1633	57.8026	15.4628	201.213	36.0887	21.6329	33.7117	47.6679	435.633	18.0798	65.9527	11.396	2.0515	4.43609	7.98064	14.0505	3.07793	1.94541	11.253	67.755	17.8052	19.0855	64.8345	57.7726	24.2903	1.67879	5.07231	43.6131	44.0395	21.6976	57.7335	17.5171	43.593	101.453	89.5402	36.3005	62.5671	15.2407	32.0774	76.935	63.3994	21.07
31.1757	54.4135	86.6415	54.9202	16.1956	195.004	36.9552	21.1563	30.209	45.1665	412.391	15.7495	57.0875	16.1136	1.82826	5.40483	6.69472	13.5527	2.73752	8.31926	9.71416	60.7531	16.0467	16.8017	65.861	51.129	59.0009	1.5035	4.3999	37.1945	41.1163	21.3585	57.655	15.3161	42.8837	94.2821	83.0074	33.8202	59.8295	36.6488	34.8718	68.5946	59.8217	18.9709
31.2756	63.2526	78.8134	50.8782	15.4921	190.144	35.9161	18.772	27.0069	41.8085	386.193	13.5139	48.7272	16.1287	1.62965	5.63343	5.61257	12.7446	2.43427	10.7565	8.10543	71.8344	14.3177	14.6588	66.1488	68.5289	70.888	1.34678	3.81638	31.6637	37.9112	41.5729	56.0143	24.4698	40.706	84.7828	74.0889	29.5835	54.8755	43.4461	33.5423	75.7471	53.826	18.9887
31.3755	61.0125	71.068	46.448	14.2287	182.169	45.3403	15.8284	24.1121	56.4179	358.945	11.483	66.3521	14.5142	30.9969	5.45303	4.7036	11.771	2.16418	11.2364	6.61889	68.7246	16.7042	12.7143	66.406	92.3492	98.2085	1.20667	3.30999	49.6686	47.6973	49.1513	53.4226	28.2537	37.9662	82.7065	64.9808	25.012	49.1007	43.1481	30.5911	74.7212	47.1319	17.3028
31.4754	54.2854	63.8574	42.0334	12.8087	183.692	74.7623	12.9524	21.5111	65.7478	331.845	9.69479	93.8828	12.4976	84.7819	5.06317	3.94097	10.729	1.92367	10.7868	5.32826	62.2732	17.0199	17.1565	62.383	97.6907	162.001	1.08135	2.87052	52.5452	52.1297	50.0536	50.296	28.9313	35.0939	76.6809	56.5143	23.6319	43.2573	40.1327	38.271	69.3238	40.5947	15.1127
31.5754	63.1373	64.7159	37.8359	11.4117	180.34	85.0646	10.4018	19.1821	68.6714	305.623	8.15001	102.663	10.5442	138.762	4.58231	3.30152	9.68202	1.70959	9.93633	4.24762	55.5062	16.2794	18.3444	56.9018	93.9885	187.911	0.968957	2.48915	49.3441	53.1004	47.608	46.9148	27.8857	32.287	81.1891	48.9483	20.8193	37.728	38.2741	38.7475	68.672	34.6031	19.2036
31.6753	69.5291	60.7567	33.946	10.8155	173.662	85.6365	15.2301	28.4979	74.8786	280.699	6.83164	108.932	8.80871	191.712	4.0787	2.76554	19.5121	1.51907	8.95218	3.36318	49.2168	15.0479	17.8394	51.1793	86.2621	186.091	0.867953	2.15825	44.059	51.8971	43.6507	43.465	25.9538	29.6311	78.8586	42.3087	17.6727	32.6869	34.4828	36.1758	64.5338	30.4881	20.5653
31.7752	70.3183	55.4694	30.395	9.88941	164.82	81.4972	15.6969	35.325	75.5474	257.293	5.87717	105.463	7.3229	241.236	3.5898	2.31639	25.5024	1.34955	7.9652	2.6501	43.5669	13.635	16.5208	45.7161	77.1321	171.407	0.77742	1.87117	38.4029	49.3902	39.1756	40.0671	23.6344	35.2983	82.0148	36.5325	14.6838	28.1928	30.1152	32.519	58.1072	26.3601	19.2538
31.8751	63.4805	50.0913	27.1825	8.8825	154.669	75.3043	14.2742	36.5561	72.8534	235.494	5.00289	98.1699	6.07267	282.483	3.13489	1.94005	28.3379	1.19881	7.03574	2.081	39.668	12.2059	19.0226	40.6957	67.9222	151.785	0.696179	1.62217	33.0676	46.1621	34.7034	55.248	26.0124	36.3014	83.3886	31.529	12.0434	24.2427	25.8256	38.7803	50.8554	22.5242	25.4695
31.975	55.2576	45.0357	28.4458	7.90443	143.846	68.4425	28.0754	35.1726	68.2448	215.313	6.51538	88.0493	5.02949	355.359	2.72263	1.62477	29.0859	1.06485	6.18836	1.63001	35.411	10.8445	19.1318	36.1639	60.5339	131.305	0.623216	1.40626	28.2941	42.5975	30.491	64.1744	26.0348	42.2687	79.2121	27.2039	9.79859	20.8025	36.4078	38.6141	43.6255	19.1022	25.5841
32.075	47.4834	40.4178	27.7285	6.9995	143.719	61.6124	31.0049	32.6718	62.6719	201.808	6.77517	84.2629	4.16273	428.411	2.35539	1.36068	28.4937	0.945853	5.42939	3.65887	32.8372	10.8756	18.0418	35.3074	53.2011	111.945	0.557832	1.21911	24.1293	46.7506	26.6504	70.7972	24.7743	43.1033	72.2436	43.027	7.93168	17.8249	38.3553	35.7842	36.876	16.121	23.3455
32.1749	46.7133	36.2469	30.6274	6.1818	140.177	55.1495	29.0422	29.795	56.7466	191.524	6.41769	76.8965	3.44408	470.016	2.03201	1.1395	27.0803	0.840224	4.75634	6.62232	29.4791	10.3173	16.4192	32.772	48.2631	96.5556	0.499269	1.05699	20.5413	47.7314	23.2155	73.8525	22.8776	41.6065	64.1582	56.3715	6.39948	15.2583	36.3591	32.0479	30.8244	13.5614	20.4029
32.2748	42.6974	40.6122	30.6226	5.45193	134.33	49.1963	25.217	26.9	50.8518	180.636	5.79077	74.7756	2.8489	525.365	1.74957	0.954294	25.202	0.746523	4.16295	11.9435	26.1988	9.49274	14.6279	38.909	42.8654	87.9067	0.446925	0.916636	17.4705	56.1443	24.4343	73.7637	20.7274	39.1319	64.5599	56.9251	5.15232	13.0524	33.4682	31.366	28.4444	15.4161	17.4526
32.3747	51.6595	39.3889	29.1695	4.80453	138.304	43.7951	21.0001	24.1507	45.217	168.727	5.08022	68.8996	2.35629	577.392	1.50408	0.799224	23.0999	0.663404	3.64169	13.1707	23.2084	8.57772	12.8595	46.4075	44.3516	77.3185	0.400026	0.79515	14.8515	59.4406	23.6254	71.6722	18.5445	36.3275	60.964	52.6805	4.14274	11.1603	29.5839	37.7126	25.31	15.1702	14.7626
32.4746	51.3312	36.4042	27.0627	11.0233	137.759	38.9378	17.0531	21.6141	42.763	156.538	13.5976	70.1588	1.94871	600.669	1.29133	0.669402	20.9339	0.589617	3.18473	12.4619	30.1643	7.6654	14.5334	46.5168	44.079	66.6079	0.358204	14.494	12.6218	59.4601	21.8622	68.3614	24.7553	33.4973	55.392	46.9838	3.32821	9.53976	25.5527	37.6588	22.3418	13.9593	16.7361
32.5746	50.5812	44.6422	24.7297	12.9502	134.071	34.5926	13.6274	21.9736	39.532	144.531	16.704	66.3844	1.6116	603.099	1.10756	0.560721	18.8067	0.523995	2.78462	10.9602	30.9537	6.80241	19.0356	43.6705	41.145	56.6357	0.320933	19.4907	10.7255	57.452	23.9854	64.3646	26.9244	30.7784	49.0673	41.1927	2.67247	8.15329	29.7656	47.3201	29.7832	12.3842	18.902
32.6745	45.3049	59.2453	22.3943	12.9522	128.273	30.7178	10.7752	26.2858	35.9656	132.985	17.0024	60.1568	1.33285	590.747	0.949209	0.469744	16.7819	0.465497	2.43448	35.1053	30.2802	6.00963	20.141	39.8218	37.1442	47.7509	7.85034	20.3743	9.11355	54.258	23.6485	60.0407	26.7886	29.6744	62.7006	35.8192	2.14529	13.2179	29.9536	49.1269	31.8916	18.4356	18.0485
32.7744	43.7097	60.1738	26.9193	12.1446	121.132	27.2692	8.45959	35.0347	32.3435	124.236	15.937	59.3891	1.10241	568.246	0.812951	0.393597	14.8952	1.13944	2.12817	55.3819	27.6144	5.29388	19.4862	35.812	32.8955	40.0364	12.0366	19.4116	7.74372	50.4391	24.6163	55.628	25.4057	27.8933	79.7126	31.0754	1.72181	14.9792	27.7253	46.3671	30.9695	30.7037	16.1114
32.8743	49.5384	56.5354	44.7608	11.0469	115.621	24.2035	6.60945	58.4193	28.8362	115.272	20.9742	55.2156	0.911931	539.102	0.695881	0.329884	13.1644	1.39738	1.86015	59.118	24.6632	4.65456	17.9926	70.4016	28.8006	33.4443	12.8569	17.71	6.57973	46.3634	23.6726	51.2809	23.4121	25.8866	86.8983	26.882	1.38183	19.4476	24.5823	41.9037	41.6138	65.2374	15.1908
32.9743	47.0978	51.6307	51.5416	14.986	120.624	21.4805	5.14677	75.4963	25.5418	106.438	21.8917	49.4852	0.754498	505.947	0.59543	0.276596	11.5948	1.44627	1.62568	55.1484	27.0199	4.08741	16.1701	81.1595	26.369	43.785	12.3786	15.7996	5.59075	42.2675	21.8397	47.0956	21.1837	23.8661	94.5718	27.5084	8.30563	34.032	21.2708	37.0504	44.6938	80.6684	13.4827
33.0742	41.7119	47.7265	52.483	15.7066	121.225	19.063	3.99861	79.26	22.5106	97.9403	20.7738	44.4145	0.624369	472.973	0.509177	0.232049	10.184	1.39426	3.02051	48.1327	50.975	3.58649	14.2934	80.4102	23.5454	45.3786	13.261	13.9249	4.75039	43.219	27.9955	63.8492	18.9366	21.9271	93.1837	25.5905	10.4198	39.3445	18.1391	32.3817	43.4694	82.0611	11.6244
33.1741	38.0898	65.3664	50.4665	15.0286	118.728	19.6373	3.10168	76.7587	28.1242	93.6906	22.6761	38.8886	0.516804	438.656	0.435333	0.194827	8.92473	2.87611	3.48201	40.4316	52.848	3.14539	12.5029	75.1151	20.7168	49.3885	12.7814	15.6465	4.03623	42.3391	37.6254	72.7677	16.7892	20.1086	86.9163	22.8769	10.3198	39.6698	15.3301	28.1238	44.9642	76.7845	9.87426
33.274	35.4924	74.9523	47.07	13.8047	114.118	18.9015	2.40325	71.5365	30.3519	88.8327	122.721	33.4689	0.427862	404.191	0.372141	0.163744	8.41142	25.8907	3.4864	33.1593	48.9681	2.75775	12.8932	68.335	18.066	47.5978	11.8256	15.3607	3.42926	44.8233	40.2537	76.4448	14.8007	18.423	79.1449	38.2452	9.30185	37.4635	12.8832	24.3415	42.8623	68.7684	8.32184
33.3739	53.1712	73.1978	43.1459	12.4275	108.14	17.5732	1.86062	70.7848	30.4493	83.2803	254.895	28.4496	0.3543	381.114	0.318124	0.137801	7.78136	35.3877	3.28022	26.7702	43.949	2.41755	27.6699	61.3834	15.6677	44.43	10.7514	14.2211	2.91336	44.8369	39.2261	76.6787	12.9958	16.8701	125.964	40.9685	7.99568	34.114	13.7231	21.0276	38.9449	60.0495	6.98392
33.4739	52.6387	78.8054	39.1444	11.0716	101.351	16.0282	1.43965	66.6774	29.2598	77.4644	302.721	36.1995	0.29343	355.927	0.272107	0.116156	7.1009	38.0286	7.05213	21.382	39.0548	2.11925	33.3793	54.7952	13.5409	67.3648	9.69858	12.7857	3.7602	53.3034	36.453	74.7111	11.3787	15.4437	144.153	38.7779	6.69222	30.3886	30.0513	18.1456	34.2962	105.984	5.84771
33.5738	47.2152	78.9946	44.2053	9.80934	94.1597	17.4916	1.11341	61.2599	27.344	71.657	304.055	38.0525	0.243058	329.838	0.232989	0.0981036	6.41354	47.8197	12.7616	16.9517	34.5959	1.85778	34.2288	48.7614	11.6774	90.0141	8.71783	11.3165	3.77845	56.729	32.9786	71.3946	9.94272	14.1359	145.592	64.5407	5.5131	26.6964	35.2368	15.6494	29.5518	149.563	4.89024
33.6737	41.0076	73.8792	59.0642	8.66518	86.8603	29.8945	14.8197	55.5337	25.0694	68.9787	283.067	36.6331	0.201375	303.72	0.199541	0.0830415	5.74693	49.9556	15.145	13.3689	33.7968	6.2267	32.6058	43.3236	10.0565	93.942	18.6694	9.92952	3.47527	57.511	31.8115	67.3107	8.67531	12.9377	137.774	69.072	4.49763	29.5094	34.8478	13.4924	25.0628	159.15	4.0867
33.7736	35.2096	69.9137	63.6803	7.64199	121.656	37.4041	55.4907	49.9715	22.6718	65.3387	252.898	33.5526	0.166899	283.369	0.170499	0.0704589	5.11757	48.3763	15.3382	10.5038	44.7291	8.09067	29.8478	38.4616	8.65307	88.8014	21.2247	8.66977	3.07289	67.1902	39.0214	62.8512	7.56153	11.8407	125.35	86.2276	5.59017	29.1629	31.9819	11.6306	34.3285	152.138	31.838
33.8736	33.8268	64.0247	62.9687	6.73363	228.197	39.0892	66.9349	44.78	20.2984	61.2154	220.487	41.3174	0.138395	287.447	1.12296	0.0599264	4.53453	45.129	14.512	8.23053	43.815	8.59919	26.689	34.1313	7.44142	79.7918	20.8811	30.964	6.23827	78.3842	40.3269	58.2764	6.58592	10.8365	131.85	85.8636	19.1724	27.2458	28.2235	10.0248	37.1326	140.58	51.6725
33.9735	30.0589	57.8879	59.6339	5.93057	319.548	51.9904	64.8593	40.4593	27.4744	56.9157	189.308	60.8844	0.114839	283.624	8.35315	0.0510822	11.8979	41.2642	13.2659	6.43664	39.973	8.40055	23.5191	30.2824	6.39721	69.638	19.4834	38.6071	7.94893	82.6447	38.642	53.755	10.5278	17.781	128.556	79.0152	23.0476	24.6523	24.354	8.64064	43.2125	125.015	54.6799
34.0734	34.2143	52.072	55.1488	5.22221	440.652	55.5178	57.2901	36.3394	30.6697	62.7413	160.935	67.4954	0.0953458	283.469	13.7581	0.0436252	27.1618	37.3084	11.9008	5.0266	35.7051	23.6259	20.5328	26.8647	5.49836	59.7023	17.78	46.0726	7.95737	82.4719	35.5779	49.3926	12.1578	35.6975	119.156	70.2916	22.4913	21.8733	20.7332	7.44923	43.7121	108.701	50.9579
34.1733	50.2993	54.6707	50.3023	4.59824	589.477	54.3533	71.8172	32.5299	31.3367	64.4874	135.923	91.7569	0.0791745	276.748	15.9139	0.0373104	35.7698	33.5144	10.5626	3.92138	31.6809	32.0816	24.3063	23.8315	4.72518	50.6073	16.0669	46.2706	24.8557	79.5625	32.0097	45.2518	12.4503	42.1611	106.966	61.5529	20.1318	19.167	17.504	6.65954	41.1512	97.9093	44.9841
34.2732	49.6221	51.9443	45.5041	4.04891	758	50.9914	76.7716	29.0646	30.4538	63.6849	114.296	117.53	0.0656869	265.547	16.2132	0.0319472	39.8773	29.9928	17.9638	3.05686	28.0502	34.6316	24.7329	21.1403	4.06043	67.5327	14.4543	49.6606	29.3415	75.0592	28.3987	41.3657	22.2681	44.3089	93.9702	53.4918	17.2401	16.6592	23.7253	5.85655	37.0955	85.7864	43.1375
34.3732	44.4618	47.6412	40.9558	16.8938	879.583	46.7455	83.3719	25.9405	28.6737	61.3447	95.8261	134.897	0.054364	251.443	20.8451	0.0274058	41.0042	26.7818	20.298	2.38162	24.8183	34.0835	23.4662	18.7528	3.48904	77.1633	12.9773	47.85	33.4265	69.7229	24.9749	37.7486	27.7507	43.3472	81.3007	46.3129	14.3988	14.4012	24.6911	5.10334	32.4912	73.9164	38.581
34.4731	38.6018	43.1005	36.7461	35.4804	1062.02	42.2932	77.5551	23.1382	26.4264	58.1306	80.1794	135.642	1.19773	235.618	30.8528	0.023585	40.2152	23.8831	22.0259	10.7424	54.0327	32.0097	21.4316	16.6349	14.611	81.853	11.6404	51.9635	32.261	64.0528	21.8412	35.9145	29.3768	41.0759	69.5589	40.0231	11.8476	12.4039	23.2187	4.42388	27.8876	63.0224	33.3899
34.573	33.1395	38.7792	33.9422	41.0806	1164.17	37.971	103.956	31.4506	23.9896	54.4749	66.9956	127.448	1.47308	218.947	34.556	0.020407	38.2501	21.2816	21.5068	13.4347	57.7085	29.2798	19.1361	14.7561	18.9198	77.968	10.4368	50.3158	29.1638	58.369	19.0316	33.755	28.8242	38.2782	59.0189	34.5557	9.65886	10.6571	20.7637	3.82344	23.5826	53.3719	28.4178
34.6729	35.3693	34.8136	30.9331	40.8703	1207.68	33.934	104.374	33.565	23.8986	57.0098	55.9273	114.991	7.76925	202.066	34.6822	0.0177968	35.6168	18.9548	19.9848	13.3517	53.8852	26.3648	16.8482	13.0895	19.745	70.3521	9.35581	46.2731	29.5208	52.8702	16.5443	31.7649	27.113	35.3667	49.7599	29.8215	7.82894	9.14074	18.0563	3.2988	19.7185	45.0005	23.9729
34.7729	34.3053	35.773	27.964	38.2299	1209.1	30.2423	93.7804	32.7436	30.3724	56.9062	60.7737	101.042	9.16879	211.144	32.8852	0.0156806	34.382	16.8778	18.0919	12.0434	48.4757	23.511	14.701	11.6111	18.8769	61.5532	8.38589	41.4566	27.2364	47.673	14.3598	29.6202	24.8552	32.5305	41.7495	25.73	6.32243	7.83112	26.2107	2.84336	16.3439	44.7154	20.1268
34.8728	50.6954	52.5545	25.1554	35.6566	1181.03	26.9069	80.5132	38.1637	33.0261	55.1908	58.7684	101.242	8.73262	212.631	30.1541	0.013983	33.5624	15.0259	16.1413	10.3153	43.1098	20.8385	12.7525	10.2997	17.2665	52.8536	7.51591	52.9813	34.178	48.7617	12.4509	27.4357	22.4114	36.4792	34.8961	26.7637	5.09391	6.70396	27.8539	2.44952	13.4537	41.3516	16.8537
34.9727	50.0613	60.3034	26.2593	32.3481	1132.99	29.707	66.6038	38.6032	33.2707	52.5385	53.63	94.936	7.70479	208.722	27.0696	0.0126457	31.8203	13.3761	14.2806	8.56515	42.5371	18.3983	11.0195	17.4885	15.409	44.8471	17.8936	69.2108	34.0539	47.7787	10.7885	32.0001	19.9871	36.6626	29.0814	25.0556	4.09776	6.24162	26.442	2.10974	11.0135	36.7903	14.0927
35.0726	48.2573	58.9042	25.5645	28.9368	1072.14	29.5231	53.8587	36.7501	40.9116	49.3899	48.4159	85.5482	6.57541	208.538	23.9615	0.0116144	29.5608	11.9069	12.5723	6.97192	38.8867	16.2034	9.49765	33.5484	13.5534	40.0693	20.6539	71.69	31.2115	45.5478	9.34383	34.0268	26.9113	35.1541	24.1788	22.4618	3.29295	20.6056	23.7655	1.81688	8.97558	31.9982	11.7748
35.1725	42.9279	54.5823	24.0063	25.6951	1003.79	27.9132	42.9204	35.114	43.8366	46.0286	45.4938	75.1066	5.52431	203.545	21.008	0.0108091	27.0572	11.9023	11.036	5.60017	45.2851	14.2476	8.17191	37.8732	21.1943	34.8515	20.4206	68.0285	27.5526	50.0961	8.09027	34.3803	37.0705	32.9544	33.0048	19.7414	4.23602	26.6089	21.6145	1.56446	7.28813	27.4443	9.83412
35.2725	38.567	51.382	22.0929	22.7268	934.438	25.7004	33.8736	32.5004	43.8014	46.1587	40.8611	70.9273	4.60589	195.272	18.296	0.0102382	24.4906	11.2842	13.1883	4.45751	54.026	12.5149	7.02316	37.2462	23.4443	29.8151	19.0912	61.9398	23.8787	51.2074	7.00356	33.6574	40.7848	30.541	35.8862	17.1867	4.23003	28.0427	18.9783	7.93267	26.5781	23.3308	8.21161
35.3724	33.5152	46.9591	22.2083	20.0584	921.159	23.3118	39.2803	35.892	41.9846	44.8982	35.7399	66.9977	3.82565	186.066	15.8592	0.00979248	21.9773	10.4093	21.8345	3.52551	57.9376	10.9856	6.03126	46.755	23.0119	25.238	17.4361	55.1988	20.5005	54.1331	6.06206	46.4321	40.8113	28.1368	35.3428	14.8933	7.37466	41.8817	16.3275	10.0164	35.324	19.7205	11.5671
35.4723	43.7779	66.0709	21.2171	17.6824	889.736	20.9617	37.5097	35.5272	41.3772	44.3849	30.7495	60.6511	3.17161	181.667	13.7011	0.00947473	19.589	9.45873	24.5106	2.77589	59.9006	9.63914	5.17675	47.645	21.3435	35.2083	15.7611	48.6199	63.4233	60.7727	5.2467	53.2948	38.8306	25.8409	32.9563	12.8763	11.2112	46.3498	15.915	10.168	37.7814	16.6064	12.5602
35.5722	50.9154	80.8941	20.793	15.5775	846.353	18.7511	32.8918	34.9488	39.3152	42.7833	28.4254	53.4135	2.62696	174.323	11.8084	0.00937856	17.3665	8.52169	24.2795	2.1787	55.4623	8.4554	4.44173	45.0401	19.1991	37.2653	14.1807	50.9287	124.261	67.9899	4.5407	56.1997	35.8549	33.3612	44.2705	28.3894	11.7576	45.831	15.2168	9.50474	36.6673	18.3894	13.1857
35.6722	49.2847	80.4768	19.5983	13.7178	795.971	16.7214	27.5483	37.6004	36.4626	40.5639	25.7558	59.8633	2.17485	165.071	10.1596	0.00931716	15.3298	7.6394	26.4438	1.70612	64.8132	7.41573	3.81014	45.6755	16.967	41.1725	12.7317	48.5661	137.557	70.1439	11.9198	56.5015	32.4832	35.2769	50.5346	31.9369	19.7697	75.198	13.7281	8.54957	33.6873	17.8951	12.2493
35.7721	53.2825	75.0654	28.0815	12.077	768.746	14.8831	22.4499	36.8083	38.9115	38.0323	22.6476	59.5216	1.8002	158.378	8.73008	0.00939472	13.4849	9.05111	25.8619	1.33389	75.2652	6.50314	3.26776	43.0913	14.8357	39.944	11.4197	44.3293	131.404	69.0934	14.8738	55.1357	31.5331	34.603	50.9774	30.7587	21.2556	90.2827	11.9989	7.54097	29.8877	16.3711	10.7971
35.872	49.0244	68.3634	30.9823	10.6307	731.212	25.5779	19.8756	34.4898	38.7929	35.3846	38.5232	55.5681	1.49001	149.958	7.49496	0.00944755	11.8291	9.24729	24.0508	1.04169	71.7131	5.70242	2.80221	40.9232	12.8875	36.3993	10.2385	39.5578	118.246	66.0965	15.4729	52.7446	29.475	32.8003	57.4259	27.9159	19.8679	92.4866	16.8911	6.58197	30.7217	14.4753	9.27623
35.9719	42.9518	63.2052	30.9585	9.35654	687.381	29.4055	16.7379	31.5996	39.0529	32.7444	45.2079	95.111	1.2333	140.514	6.43044	0.00956796	10.3537	8.86103	21.7822	0.812841	64.9034	5	2.40271	37.8248	23.5109	32.0323	9.17767	44.2033	103.463	63.5682	14.8748	59.5274	27.7399	37.059	57.5624	30.7589	17.4082	88.0712	17.787	9.35062	36.6242	12.5425	7.86515
36.0718	49.4892	64.8096	52.3787	8.23489	657.585	40.1547	13.6862	28.6028	37.61	30.1861	45.1883	149.078	1.02088	130.567	5.5145	0.00967057	9.0467	22.2404	19.4382	0.63388	57.8287	4.38389	15.6808	52.7518	27.0182	44.6691	8.2261	43.301	89.2656	59.845	13.7203	62.2097	25.441	37.3555	54.235	29.4109	14.7322	81.5069	21.6444	9.83449	43.2951	22.0719	11.5742
36.1718	47.9993	61.0876	60.5799	7.24808	620.943	52.2439	13.5263	25.7167	50.4341	27.7521	41.9649	168.506	0.845096	120.498	4.72748	0.0098266	21.9593	29.7233	26.6453	0.494093	51.2699	3.84349	21.3604	65.9888	26.9505	47.2731	7.37328	40.0467	76.4588	55.5093	15.4459	62.2039	22.9478	35.8673	49.2076	26.6104	12.2188	73.3315	21.7079	9.33281	55.0148	37.8498	11.9664
36.2717	48.049	55.8541	61.7978	6.3803	589.87	55.3678	12.0632	23.0345	56.09	25.4645	37.4389	168.226	0.699596	135.313	4.05201	0.0100891	29.2787	31.7088	28.3721	0.385019	45.3824	7.39236	22.9132	67.1715	25.2031	44.9804	6.60904	35.9851	65.2396	62.3425	15.4055	60.4845	20.4708	44.7617	43.5467	23.4888	10.0112	64.8328	20.0604	8.45683	57.8103	57.4022	11.0496
36.3716	43.2438	50.4659	62.585	47.7612	553.963	54.0172	10.2009	20.5876	57.1969	23.3324	37.1836	157.421	0.579102	142.62	3.4728	0.0104226	32.813	31.0029	27.4739	0.300021	44.0523	8.78309	22.3163	63.4702	22.7758	40.5627	5.92418	31.841	80.1991	64.4512	14.4957	57.7202	29.0583	46.7972	37.8734	20.4919	8.14054	62.7725	17.7705	7.4877	58.2033	62.4042	9.71183
36.4715	44.285	67.9142	60.0103	93.4052	535.925	75.1143	8.36223	18.3777	57.5498	21.3564	45.8188	141.668	0.479238	144.454	2.97638	0.0107559	33.8373	31.3492	25.4212	0.233873	42.465	9.01738	20.6838	58.0499	20.1827	35.4771	5.31069	32.3444	82.8176	65.0314	13.209	54.3662	32.3106	45.6773	53.804	17.7757	6.58789	57.9843	15.3685	6.54903	54.646	60.2364	8.33168
36.5715	57.6622	81.6554	55.8817	154.474	510.43	81.394	14.5389	19.2717	55.4027	19.5326	46.6883	124.266	3.89094	142.38	2.55067	0.0110109	40.2067	34.5625	22.9598	0.182372	38.5632	8.65904	18.6328	52.2803	17.6766	30.4563	4.76095	30.425	77.0329	70.476	11.8105	54.0006	32.5015	43.1949	59.3461	15.3762	5.31528	52.1078	13.1016	9.62766	49.1756	54.8705	7.0582
36.6714	55.5115	80.8328	52.5422	174.029	494.03	81.5952	21.7189	18.6536	51.8374	17.8536	43.7831	107.085	4.68129	137.595	2.18435	0.0111371	43.7376	34.2873	20.457	0.493554	34.3963	14.3604	16.4959	46.7299	15.371	25.839	4.26818	27.5794	68.478	71.4493	10.4375	62.7601	31.0174	40.2108	58.8729	13.282	4.28037	46.0342	11.0704	38.1167	43.0213	48.3957	9.69551
36.7713	70.4482	75.2649	61.0741	171.386	485.043	92.9552	22.509	17.3797	47.564	16.3109	39.2798	91.1091	4.48473	131.006	1.86796	0.0111243	44.3608	32.3836	18.0845	0.584897	52.7744	20.2502	14.444	69.9807	13.3065	27.8857	3.8263	26.4385	59.5554	69.6239	9.26675	66.6137	30.5357	49.7331	74.8512	33.039	3.44275	40.2244	12.0005	52.9632	46.4016	41.8697	23.1855
36.8712	68.2024	68.4975	62.438	159.573	467.094	93.6302	20.5198	15.8749	43.0392	14.895	34.3329	92.4583	5.20632	123.298	35.9969	0.0109954	43.1324	29.8117	18.1162	0.569801	58.3248	32.7326	12.5574	74.9117	11.4871	34.7007	3.43015	45.4481	51.2231	66.129	8.15403	67.2339	28.7814	51.8339	79.1756	37.8007	2.76697	66.1534	25.3848	55.3579	45.2298	35.7913	26.3496
36.9711	69.5722	61.7777	72.3436	144.642	443.308	89.1293	17.5626	14.3449	38.5481	13.5967	29.5257	87.323	7.18597	117.164	94.3022	0.0107741	43.7759	27.0582	17.0499	0.508731	68.1477	53.3357	10.8658	72.2254	14.6593	37.2851	3.07499	50.7066	43.8024	61.7204	19.1187	69.9738	34.3373	50.5245	86.1093	36.6155	2.22292	75.2607	29.4436	52.3985	41.6637	36.491	25.2149
37.0711	69.6094	57.1783	73.8594	129.331	429.809	110.4	24.2376	16.7856	34.2615	12.4072	25.1274	79.0442	8.19578	110.1	171.434	0.0104676	42.5813	24.3618	15.542	0.432949	87.8677	60.8595	9.37238	69.6396	15.2202	41.6763	2.75634	49.6401	42.8364	56.8964	27.4291	69.7925	35.6818	50.8164	84.8161	33.3122	1.78529	78.128	31.9709	61.0525	50.0621	44.6078	22.531
37.171	62.6385	51.9144	71.1181	114.818	417.612	114.944	24.5545	18.5212	30.2737	11.3187	21.2371	69.6081	9.11104	102.543	242.95	0.0100692	40.2739	21.8318	13.921	0.357803	95.9374	65.8076	8.06756	64.2812	17.6196	40.6374	2.47019	49.3192	46.941	51.9794	29.9491	72.6668	34.6694	56.3625	79.0952	30.2536	1.43361	74.9041	30.6388	60.2922	55.6747	46.2321	23.5334
37.2709	65.9795	46.7767	66.3831	101.545	399.039	115.385	22.7216	18.4024	26.6296	10.3235	17.8665	60.1506	8.51288	94.814	318.395	0.00957324	37.3506	19.5112	12.3448	0.290082	90.0778	64.8167	6.93407	58.1493	29.2161	37.1301	28.9927	45.9192	44.6741	47.1723	38.6513	72.8602	32.4243	56.3975	71.288	26.7512	1.15126	68.8051	27.6739	55.6677	55.1135	43.6522	42.7672
37.3708	70.634	42.0177	60.8778	89.6233	395.352	129.009	21.222	19.0426	23.3422	9.41481	14.9842	51.2804	7.45084	87.1446	396.311	0.00897389	34.1463	17.409	10.8832	0.232088	112.878	71.8875	5.95425	52.0898	32.8186	32.7263	37.0656	41.4056	47.3771	56.3945	45.9782	70.9762	29.6185	53.9663	62.8	23.3577	0.924459	69.4818	27.9044	57.0525	51.2388	39.2913	46.3396
37.4707	64.814	37.696	55.2485	79.5319	383.271	128.915	18.3989	18.3216	20.4048	8.58628	12.5409	46.8225	6.33491	86.4811	456.421	0.00827468	30.8822	15.5182	9.56153	0.183912	109.357	71.6413	5.10827	46.4355	36.6396	40.5543	37.8041	36.7064	44.5332	61.3423	46.9401	73.5233	26.6447	50.5377	69.5508	20.27	0.742214	65.6717	40.2444	53.5523	45.8171	34.4121	50.7414
37.5707	56.7337	33.8019	49.8235	70.3226	365.606	123.316	20.2124	17.0184	17.7991	7.83216	22.6818	41.4715	5.31241	83.9956	464.084	0.00747059	27.6997	13.8244	8.38293	0.144671	99.4533	67.7361	4.38129	41.2943	36.1071	41.21	35.7775	32.2371	44.5298	62.3188	44.7036	73.1205	23.7246	52.0622	69.1361	17.5374	0.59581	75.0415	42.6861	48.2685	39.9072	29.6427	47.9073
37.6706	57.9601	40.562	45.812	62.9801	362.112	128.753	18.8923	15.5204	22.4971	7.14699	25.9174	49.2685	4.42496	80.2814	443.233	0.00655281	24.6848	12.3104	7.34033	0.113125	93.5048	62.2009	3.75541	36.6771	33.558	44.7987	32.8486	36.0386	46.9202	60.8058	41.0172	70.8479	21.8024	51.584	65.3341	15.1504	0.478216	75.2773	40.4881	48.694	34.1152	25.2693	53.474
37.7705	52.849	64.3664	41.6405	64.703	353.574	124.734	16.3855	20.5129	24.4045	6.52533	25.6214	58.9147	3.67341	81.1043	408.229	2.52666	21.8857	10.9592	7.50674	0.0879972	84.2916	56.1397	3.21838	32.5559	30.2213	43.2913	32.6204	35.3086	43.993	57.8045	36.8281	67.4459	19.6907	49.1322	59.3909	15.4724	1.4282	70.8983	36.3732	45.3903	28.7621	21.397	56.3695
37.8704	59.3452	67.9907	37.5869	61.3874	339.101	118.304	13.6364	21.6962	24.553	5.96179	23.6582	60.3432	3.04442	89.2938	367.522	3.39045	19.3249	18.4562	7.13519	0.0680955	75.01	50.1346	2.75806	39.581	26.726	39.3671	30.5495	39.3631	39.2527	53.9846	32.6329	63.4177	24.9225	45.9042	61.3035	29.0087	1.69094	83.1533	31.7141	40.7694	45.021	18.039	52.4538
37.9704	60.8915	64.7285	33.7842	56.16	320.82	109.113	11.0688	21.0815	23.6362	5.45076	23.9848	57.285	2.52109	92.9949	325.949	8.61777	17.0077	21.029	7.00809	0.0523911	70.8126	44.4745	2.36342	53.6363	23.3785	34.6016	52.4036	38.5232	34.2014	65.4838	28.6771	59.1013	26.5503	48.9944	58.7278	35.8209	1.64099	84.3575	28.2064	35.9303	62.6678	15.1642	46.2718
38.0703	55.6251	59.4117	34.323	50.4551	300.321	125.86	8.84277	19.6804	28.631	4.98676	22.4355	52.0201	2.08697	93.4399	286.148	36.1135	14.9287	21.1499	6.53147	0.0399961	76.3168	39.2865	2.02518	55.913	20.3135	29.7959	69.4274	35.6113	29.4444	71.6016	25.068	54.7202	26.1382	48.2508	63.1279	35.5527	3.69438	79.9236	24.451	40.6242	68.1837	12.7234	39.7707
38.1702	48.6167	53.7665	50.6762	44.9055	297.861	127.431	6.99059	25.4165	30.4655	4.56454	20.0995	58.0307	1.72743	91.575	249.435	44.8521	14.046	20.1103	5.92257	0.0301868	71.4237	34.6091	1.73538	53.3477	17.5768	34.6949	71.6099	31.9913	25.1914	72.9533	25.4647	61.1824	24.6366	45.8249	64.2034	32.6735	10.214	82.4606	20.9085	39.6733	66.7595	10.662	33.7268
38.2701	41.8382	48.3833	56.434	39.7677	288.991	121.618	5.48741	26.6778	40.3257	4.17917	22.3867	57.5703	1.42991	88.1222	216.352	57.6667	12.9779	21.8568	5.28933	0.0224127	67.2053	30.4349	1.48712	76.7451	15.1689	36.9954	68.0618	28.3028	21.482	71.3115	24.1899	63.6146	22.6162	42.752	60.9978	30.7987	11.9786	98.7267	17.701	36.4406	66.3214	8.92708	28.3978
38.37	35.8019	43.4392	56.6331	35.1236	289.232	112.552	4.28663	25.8336	44.6108	3.82637	30.3916	53.6771	1.18382	83.6285	186.992	58.4589	21.2534	21.5469	4.68276	0.0162497	60.5982	26.7336	2.85432	81.3142	13.0691	45.4307	62.6034	24.8284	33.0455	75.1513	22.1637	63.4109	24.7416	39.523	71.9531	27.6938	11.5848	101.02	14.8918	32.4893	61.787	19.4422	25.2824
38.47	44.601	38.9634	54.0497	30.977	282.459	102.387	3.33737	24.075	45.3628	3.50227	32.0571	48.1941	0.980324	78.5045	162.137	54.0979	25.682	20.2852	4.1248	0.0113738	53.9298	23.4651	3.36511	92.2661	11.2482	46.0087	56.7676	21.6767	60.1047	74.9738	38.0882	61.5324	24.69	36.3642	73.6984	25.4715	10.3243	96.1384	12.4785	28.5214	61.0884	28.2361	24.2201
38.5699	43.9165	42.2843	50.2004	27.2984	291.362	92.2188	2.59221	21.9935	44.1607	3.2037	32.3413	55.1425	0.812058	73.0548	140.101	47.9057	27.5295	18.6409	3.62266	0.00753848	47.7954	20.5862	3.41855	90.9043	9.67454	42.8602	51.1464	18.8737	84.5944	72.3175	48.3826	59.1974	26.9507	40.6043	70.8637	22.6539	8.81981	87.9347	23.8735	32.031	60.7359	32.1265	21.652
38.6698	39.3264	40.6073	51.8054	24.0465	290.594	82.5726	5.00975	19.8755	51.4898	2.92792	30.1767	62.1901	0.672926	67.5021	127.329	41.4356	29.2655	16.9021	3.17621	0.00455652	47.3965	25.6748	3.37105	84.7132	8.3176	38.7658	45.9466	16.4073	87.1091	78.8282	50.6703	64.7473	26.8647	42.9923	65.1232	29.1122	7.35548	78.5483	27.1542	31.2019	56.6098	38.5158	39.9164
38.7697	34.1362	37.3931	50.152	21.1769	283.075	76.7991	5.51325	30.6169	53.7931	3.04704	26.9952	71.4552	0.557869	62.0063	113.638	35.3677	29.2885	15.2089	2.78213	0.00227178	43.3898	26.8727	3.14574	76.9795	7.14916	37.363	41.2193	27.2791	80.9322	80.1776	48.873	66.4996	31.5353	42.1952	73.4163	37.2136	6.04676	69.1277	26.5326	38.7101	62.2951	38.7231	43.3693
38.8697	40.6364	33.8833	46.9514	18.6475	271.011	70.0626	18.228	33.8815	52.9753	3.03074	23.5537	71.8855	0.462692	56.6787	121.33	29.9575	28.2332	13.6247	2.43583	0.000552977	41.1934	27.2415	2.84528	69.1107	20.8334	33.9285	36.9545	30.2013	71.9059	78.2888	45.1629	65.7826	32.5353	40.0082	75.1009	44.4582	5.76285	94.9582	27.2181	57.9357	61.3443	61.9508	40.827
38.9696	47.9438	38.1004	43.1304	16.419	256.053	63.21	21.7147	33.5666	52.2537	2.93234	20.2329	74.3699	0.383903	60.9653	118.928	25.2602	26.5385	20.3194	2.13226	-0.000713908	37.2423	25.9882	2.52536	61.6768	25.9529	40.4582	33.1208	29.4746	62.7165	74.4612	40.7228	63.5112	31.4892	37.2945	80.7565	43.6757	5.10017	102.295	25.4244	63.7702	56.8542	68.344	42.9481
39.0695	46.3599	36.9929	39.1809	14.4563	252.161	56.655	20.9459	31.6379	49.6773	2.78662	17.206	70.988	0.31863	62.5706	111.245	21.2422	24.5036	22.4202	1.8664	-0.00161313	33.1719	25.9588	2.21498	59.7351	26.7124	40.5124	29.6805	36.7094	61.5823	69.5644	36.1788	60.3117	29.3809	36.6542	79.0802	39.9701	4.34152	99.8783	40.4681	61.6401	50.7344	77.8674	39.932
39.1694	42.9011	34.2032	35.3542	12.728	246.237	50.5811	20.4577	29.0767	59.7627	2.61674	14.5348	64.6818	0.264507	63.2908	101.147	17.8345	27.8392	22.2493	1.63379	-0.00220636	29.4066	24.5737	12.5061	70.7635	25.3699	37.5268	26.5954	37.4275	56.0909	64.1725	33.5143	56.6089	36.0672	34.7776	73.4884	54.6099	31.8472	92.6943	44.1082	56.3468	44.9145	77.1965	35.2125
39.2693	56.3361	31.042	31.7702	11.2063	247.39	45.0519	18.1405	26.3635	63.3867	2.43714	12.2237	57.2103	0.219596	62.3232	90.2983	14.959	28.9207	21.0177	1.43035	-0.00253094	58.2911	22.5816	16.8871	70.7683	23.1227	33.3381	23.8302	35.2656	49.3678	62.625	30.2635	52.6873	38.7315	46.442	66.0834	55.7829	107.222	85.472	42.339	50.1151	55.3601	121.964	31.6411
39.3693	57.8023	33.623	28.4772	9.86658	242.252	40.0697	15.2904	23.7255	62.9708	2.25648	10.249	60.8585	0.182291	60.1863	79.6299	12.5398	28.545	19.3504	1.25242	-0.00262052	111.259	20.3901	18.0604	66.3736	20.5924	28.8965	21.3523	31.9947	44.6673	59.5402	26.911	56.0094	38.2882	49.6435	58.1233	53.8275	204.584	76.7285	54.1742	43.9383	57.4417	134.101	54.994
39.4692	68.9938	41.5682	25.4854	8.68707	232.832	35.6074	12.5096	28.5102	60.139	9.40069	8.57586	58.9525	0.151235	57.2734	69.632	10.5083	27.2665	17.5641	1.09666	-0.00250907	152.357	19.4926	17.5649	71.91	23.2744	26.5108	19.1321	30.385	39.1871	55.6096	26.4841	56.5827	36.1758	48.9215	50.3297	48.8922	318.088	67.7406	66.8516	38.226	54.8496	202.217	60.1142
39.5691	69.0764	55.5538	22.7856	7.64855	220.643	31.625	10.0449	31.9147	55.9685	13.5016	7.16599	59.3732	0.125323	53.8805	77.574	8.80401	27.3788	15.8143	0.960213	-0.00222392	150.223	26.4549	16.2672	69.6519	23.0562	24.1542	17.1431	27.6768	43.8071	52.8559	24.7439	55.388	33.2586	46.4761	43.0879	61.4545	383.868	59.1666	67.3904	45.2361	49.8892	234.892	60.0165
39.669	62.1712	61.1969	20.3592	6.73422	206.813	28.0785	7.96824	34.3642	51.3791	15.6205	20.1378	77.4767	5.00987	50.4102	77.6583	7.37531	26.4495	24.2461	0.840627	1.66719	137.303	28.5523	14.6473	64.4235	23.1339	21.2543	15.362	24.6702	41.9963	51.6507	22.4558	53.0992	30.0463	43.3661	36.5764	62.9508	375.116	54.91	62.4289	44.9204	43.9651	233.212	54.6263
39.769	61.0037	59.0449	18.1838	5.92925	209.438	24.9242	6.2697	37.9873	46.5093	16.4646	24.9073	82.2485	10.0226	50.7813	83.0237	7.04614	24.8991	26.9619	0.735777	2.25035	122.713	28.0977	12.9638	72.4437	21.6981	18.5493	13.7651	21.7325	39.0811	49.1508	22.2917	59.1703	26.8304	40.0939	30.8496	58.5853	335.98	49.4859	55.377	41.5778	37.9019	215.577	47.6847
39.8689	54.5684	72.1011	16.236	6.09453	206.24	22.1209	4.90605	37.6175	41.6702	16.5036	31.9851	86.4609	10.7515	49.859	81.4344	7.05946	24.057	38.0433	0.643809	2.29526	108.903	26.3863	11.3491	71.1436	19.6408	15.9026	16.4889	20.5766	44.6829	45.9349	20.9228	61.4085	23.7698	36.8912	36.6565	52.3821	287.819	71.883	53.6361	37.2145	41.0153	191.752	47.8431
39.9688	58.9334	73.9428	26.1064	5.7836	203.423	19.6306	3.82459	35.4482	37.0479	16.048	33.0941	83.3986	9.92413	48.0447	76.2039	6.49795	26.7528	41.2928	5.44128	2.09668	96.4274	24.1345	9.86549	68.7449	17.4216	13.4801	16.4961	41.507	44.1201	42.3855	28.9873	68.0075	24.7301	33.8586	41.7122	45.9806	240.431	89.4903	48.7114	40.9021	40.4314	166.751	43.6369
40.0687	69.0045	69.7029	30.543	5.29182	196.563	17.4191	2.97392	32.5748	34.6786	15.3029	31.2704	76.4728	8.64102	45.6428	72.659	6.48956	27.471	40.6862	9.70933	1.80878	92.862	21.7306	22.8169	65.6743	15.2675	11.3429	15.495	47.8612	40.2821	38.7502	31.294	70.3395	24.0441	31.0337	42.0148	40.2279	197.848	93.0115	42.7353	39.5144	44.542	148.873	38.1298
40.1686	64.8183	64.9487	31.3076	4.7548	187.039	15.4556	2.30846	41.8186	41.5635	20.5275	28.1745	95.2654	7.32901	44.0615	66.8525	5.96468	26.9193	38.2954	11.094	1.50856	84.306	19.3773	27.9067	65.8797	23.4459	13.7112	14.181	47.4594	35.4946	35.1853	39.288	69.8885	22.4961	28.4244	39.6971	48.7566	167.23	89.2276	36.7478	36.113	43.8869	143.79	32.6142
40.2686	62.2459	71.1671	31.327	4.23216	186.115	13.7126	1.78993	44.8671	44.0059	23.1302	44.5383	111.028	6.13878	41.9169	60.1466	5.2633	25.589	35.1881	11.0691	1.23144	75.1898	19.7168	28.7741	61.8687	37.3681	13.8027	12.8309	44.1476	30.7335	31.7851	40.965	67.6766	20.5547	33.4238	36.0816	48.6146	146.366	81.9904	31.2176	32.1163	40.6881	131.024	27.5873
40.3685	69.8213	97.2923	39.9944	6.69948	180.999	12.1656	1.38699	43.8685	43.6728	24.0527	57.112	118.455	5.11026	42.6943	53.3192	12.1996	23.8179	31.9042	13.3988	0.990968	83.6068	18.8465	27.4849	56.4243	41.5472	12.82	15.8699	39.7897	26.3731	30.9545	39.4267	64.4032	25.1988	34.2101	31.9695	47.5296	123.784	77.7073	31.5132	40.862	47.0309	123.131	29.0561
40.4684	64.8758	99.5237	42.423	7.31863	173.641	10.793	1.07445	41.0801	41.6819	23.9207	59.0614	114.923	4.24104	45.9795	46.7939	27.5768	21.8342	28.7071	13.6715	5.16167	78.8514	17.415	25.198	61.6585	40.8709	25.183	16.0311	35.2651	22.5255	29.389	36.39	60.5429	27.5523	33.078	49.7443	43.4102	126.075	93.2077	29.2127	41.5827	47.4258	110.542	27.0284
40.5683	57.0266	93.7354	41.6243	22.2512	164.319	9.57513	0.832252	37.6259	42.7534	23.1478	55.7934	105.752	3.51426	47.2272	40.7813	31.871	19.7891	25.7163	12.9811	12.4123	71.1483	15.7774	22.5504	60.7549	37.9508	29.107	18.6507	33.9098	19.1915	33.3256	32.7889	56.4138	33.0118	31.1372	62.8362	38.4848	115.109	95.4445	31.2542	38.9114	77.0907	97.232	23.839
40.6683	49.1763	85.6844	44.2231	34.3673	153.844	8.49485	0.64475	34.055	41.6462	22.0059	60.7689	94.1474	2.90977	47.0068	35.3667	31.1285	17.7802	23.54	11.8889	35.9078	90.9877	14.1227	19.8815	74.3808	34.1596	28.7834	18.6882	31.0791	16.3294	46.0309	34.0551	52.2262	34.3687	28.9189	70.4395	33.6449	119.213	96.7993	31.7829	43.5995	88.1951	89.9752	20.488
40.7682	62.6084	77.4162	61.0643	42.5438	148.402	7.53667	0.499699	42.288	54.169	20.6721	58.8267	81.9749	2.40829	45.7548	30.5638	28.3133	15.8674	21.2972	10.677	42.9288	103.45	12.5468	17.3616	82.1571	30.1994	26.4927	17.565	27.7945	13.8844	58.5181	32.7133	48.7457	33.4274	40.3382	70.5736	29.2151	109.654	91.6952	29.5664	42.4357	88.5089	98.8134	17.3739
40.8681	59.9764	73.8429	66.5737	43.3258	141.028	16.1929	0.387496	64.3234	59.4902	19.2597	53.7739	72.4449	1.99276	43.8034	26.3468	25.8897	23.5917	19.1392	9.48235	49.604	116.826	11.0936	20.157	80.1562	26.4117	23.45	16.0795	24.5295	11.8011	79.1054	30.1615	45.1847	31.2819	43.6953	66.4759	29.3868	100.67	83.6423	26.2863	38.9196	82.947	95.8104	16.8344
40.968	53.2469	67.8273	71.4761	40.9492	132.477	19.5227	0.300644	80.8024	60.2564	17.8405	47.5337	77.4937	1.64864	51.5453	22.6704	22.7838	27.5881	17.1327	8.36702	47.8464	110.59	9.77877	21.2221	74.3778	22.9463	20.2809	14.5499	24.3097	10.0285	147.057	27.1598	41.6731	28.5861	43.3013	60.3033	27.153	87.3849	78.6806	22.7809	34.6755	91.8913	87.4837	15.5637
41.0679	46.0797	79.0864	70.536	37.3925	123.309	27.2499	0.233344	84.0201	58.2479	16.4577	41.169	75.286	1.36374	58.898	19.4813	19.6385	29.0938	15.3014	7.35481	42.509	99.8968	8.6028	20.4841	67.4508	19.8534	17.2879	13.0971	22.6072	8.52123	184.089	24.1093	38.2921	25.7227	41.2467	61.0288	24.1996	73.556	71.4746	19.4449	39.5317	90.9752	77.2675	13.6877
41.1679	42.8122	77.6141	66.7256	33.5615	129.21	29.5631	0.181192	84.0018	54.6508	15.1368	35.1976	69.336	1.12793	62.7168	16.7251	16.7294	28.9779	13.6474	6.45047	36.0893	88.954	7.55863	18.8917	69.0362	17.1329	19.7934	11.761	20.3728	7.24011	242.457	21.211	35.0894	22.9081	38.5386	57.819	21.2095	60.8073	68.453	16.4427	38.7284	84.5819	89.1025	11.7467
41.2678	56.7774	72.0427	61.6637	29.8542	130.31	29.1526	0.140722	88.9548	50.2444	13.8909	29.8395	61.7608	0.932808	63.9506	14.3489	14.1539	27.8465	12.1623	5.64993	29.8	78.8498	6.63581	16.9687	87.8092	14.761	22.0361	10.5494	18.0549	6.15138	270.321	18.555	32.0892	20.2577	35.6557	52.6442	27.3443	56.1195	62.8335	13.8224	35.626	75.6302	105.39	24.5465
41.3677	73.1013	70.6405	56.2171	26.4303	127.947	27.453	0.10923	86.4883	45.5312	12.7252	25.1562	73.5034	0.7714	63.3295	12.3043	13.6357	26.1177	34.4931	4.94507	24.1676	69.7909	5.82268	14.9959	89.9748	12.7043	26.9598	9.45779	15.8539	5.22618	349.276	16.1723	29.3	17.8259	32.8196	46.6994	27.487	48.8483	81.8263	11.5766	31.7881	65.87	105.398	27.2722
41.4676	70.2022	65.5487	50.8364	23.3396	123.22	25.2208	0.0846612	82.0492	40.8266	15.4579	21.129	75.1292	0.637902	61.4126	11.7566	17.9249	24.0762	43.2229	4.32647	19.3636	61.7431	5.10749	13.116	90.1377	15.9742	27.2643	23.8925	13.8491	4.43998	391.881	14.8988	26.7205	17.4386	30.1276	40.6845	25.3909	42.9885	86.4947	9.67271	27.918	56.3031	97.7868	25.8865
41.5676	62.3746	82.4329	45.7433	20.5821	123.049	22.8474	15.4262	78.679	36.3201	16.6807	24.2031	71.2395	0.527523	58.6248	12.32	18.3007	23.2209	45.097	3.78458	15.385	79.2273	8.70608	11.6012	84.6027	16.4977	25.3807	27.793	12.0622	13.6991	459.497	13.41	24.3433	16.3756	27.6168	50.813	22.6266	36.4699	91.829	8.30312	24.3112	47.4604	87.161	23.0455
41.6675	53.9939	82.5931	43.0471	18.137	119.972	20.5282	20.311	90.474	32.1175	16.9437	23.953	64.6455	0.4363	55.2866	11.9599	16.9896	32.1647	43.6462	3.31038	12.1522	94.2795	10.0523	10.1522	77.1377	15.6943	22.6113	27.5489	10.4881	16.1501	551.741	11.9013	22.1583	16.084	25.296	62.2486	20.7138	30.2924	89.021	12.0245	25.876	65.3518	75.8921	19.8991
41.7674	73.8906	81.1787	39.6623	15.9761	121.862	18.3543	21.4124	91.0387	28.2703	16.6117	22.1316	59.2071	0.360958	51.6372	12.3787	15.0697	37.6882	40.705	2.89567	9.55854	90.3265	10.1969	8.82257	76.773	14.3169	19.6325	25.7825	21.803	15.7712	590.052	18.3217	21.378	15.1393	23.1609	64.8305	20.6051	24.8417	113.26	12.7694	36.5422	84.5338	65.1365	33.5322
41.8673	75.6651	87.522	49.9913	14.0702	120.258	16.3619	19.6676	86.455	24.7949	15.9251	19.6882	52.5473	0.298823	47.853	15.4408	13.0464	39.7855	37.2142	2.53326	7.49582	85.448	9.73057	7.63196	75.3722	12.7568	17.0345	23.5593	25.2802	14.3307	680.257	20.435	31.4513	13.885	21.2015	62.4124	18.9537	33.2053	118.695	12.1182	38.37	89.4707	55.398	35.7764
41.9672	68.5585	83.8753	52.7762	12.3907	116.245	14.5591	16.9013	81.8931	32.3281	15.0413	17.2404	48.7012	0.374877	44.0617	17.4853	11.1418	39.6514	33.6454	2.21646	5.86537	77.1698	8.98208	6.58189	70.1305	11.2099	14.5506	21.3018	25.1205	12.5985	730.781	20.5697	37.0054	15.7517	19.4056	66.6041	16.8579	33.569	115.052	10.8894	39.2153	86.3563	46.839	33.4475
42.0672	68.1488	88.4646	51.6654	10.9117	110.642	12.9402	20.7549	75.4591	37.3202	14.0626	14.8446	43.559	0.363787	40.3539	17.6408	9.44053	42.9762	30.2245	1.93958	5.50564	74.7754	8.13138	5.66468	63.6817	12.4666	12.3047	19.1692	23.3903	24.6615	737.206	19.4499	39.5254	15.9963	17.7607	64.9625	18.5586	30.5485	106.341	9.49578	47.9234	79.0755	49.2589	42.8943
42.1671	61.203	86.1215	48.6636	9.60985	115.283	11.493	20.2401	68.5145	38.7974	13.0538	12.6435	54.1931	0.323515	36.7915	16.7757	13.5273	43.4973	27.0503	1.69743	5.42618	87.8063	7.27426	13.9003	58.1581	23.3876	10.3372	17.2127	21.0918	30.379	716.137	20.9868	40.0412	15.3466	16.2545	60.2242	17.7398	26.3957	95.598	16.9217	50.7904	70.0045	53.8366	45.0076
42.267	55.9084	79.7044	44.8606	8.46403	123.057	10.2028	17.9343	61.7067	39.9318	12.0561	10.6917	56.4498	0.277158	33.4152	21.9147	18.5671	42.2359	24.1566	1.48553	4.87402	83.8745	6.45907	18.2979	70.9794	27.043	8.64663	15.4406	18.6982	30.0938	678.78	20.5341	41.5882	16.8883	38.9054	60.1348	16.0483	47.3369	84.4749	18.9544	48.3528	60.5498	52.0892	41.8047
42.3669	48.864	72.3654	47.7169	7.45587	125.541	9.05477	15.1103	55.3234	38.9782	11.0943	8.99788	64.8548	6.18684	30.2493	23.4898	29.0658	39.8992	21.5447	1.29994	4.16434	80.2023	5.70783	36.8118	90.0405	27.0435	27.5945	13.8447	16.4214	27.5141	632.616	19.125	41.4268	16.9007	47.3471	56.5317	14.1645	51.9986	73.8255	18.4048	43.8813	59.9743	55.7348	36.8459
42.4668	42.0509	72.8333	54.3995	6.56878	124.262	8.03417	22.5538	52.0564	48.0003	10.1825	7.54813	70.8383	8.0256	27.3061	23.0706	31.1753	36.9713	19.2006	1.13724	13.9716	75.9738	5.02818	43.8368	92.0532	25.3224	34.4262	12.4112	14.346	24.2602	582.574	17.3247	40.1808	17.5917	52.1821	51.3466	17.1062	49.033	66.5418	16.7364	44.3727	61.0522	53.4142	31.6551
42.5668	35.9839	70.8947	55.1565	5.78771	130.496	7.12738	23.3691	61.6437	51.4659	9.32809	24.9388	69.5525	10.6248	24.5891	21.6053	29.5639	33.7786	17.104	0.994531	16.9987	76.5516	4.42019	44.7157	87.1373	22.9	42.6292	11.1248	12.4955	21.0129	532.794	15.4354	42.7457	17.1071	53.6506	45.4729	16.8621	43.1543	58.8975	14.6937	41.405	57.6794	64.025	26.8383
42.6667	41.216	83.3311	56.392	5.10019	131.723	6.3219	21.3022	62.7325	51.443	8.53384	31.4792	72.3645	17.1354	22.0955	19.6582	28.9399	30.5361	15.2323	17.0204	25.4035	73.2271	3.88024	42.479	79.7619	20.3014	43.3066	9.97127	10.8651	18.6955	483.906	13.6112	43.2011	20.7911	51.9797	39.5695	15.4528	36.612	54.5437	12.6404	37.2097	52.1099	74.6881	22.595
42.7666	44.8886	102.231	54.3374	4.49597	129.416	8.08781	18.2316	63.73	49.3206	7.79961	32.3667	69.2851	17.6687	19.8183	17.5577	26.3509	27.3807	13.5634	27.3637	26.719	82.3142	3.40325	38.8233	77.2796	17.7852	40.4057	8.93696	9.43831	16.2663	437.609	11.9246	42.2994	21.7784	48.9774	44.3283	13.7206	30.4106	49.0917	10.741	32.8032	45.7101	77.6409	19.5778
42.8665	58.5544	101.757	61.4281	3.9636	124.69	8.5188	15.0543	60.7947	46.0208	7.12376	30.4883	63.2489	16.079	17.7471	19.0139	23.138	24.3956	12.0762	30.4907	24.7589	77.8352	2.98377	34.679	84.0212	15.468	36.043	8.00953	16.9212	20.7174	424.253	10.4033	40.5573	21.2504	45.51	46.7951	27.5631	24.9388	58.5431	9.05731	28.6239	55.3555	73.4135	33.4216
42.9665	56.3924	98.1225	62.0564	3.49523	124.07	8.28536	12.1598	56.224	42.1473	6.50292	27.4216	56.0133	13.9139	15.8699	18.7718	19.919	21.6267	10.7515	36.5052	21.5302	108.519	2.61653	30.5391	83.8619	17.1766	31.3193	9.98566	19.0554	20.736	401.581	12.9684	38.3277	19.9238	41.985	57.4931	30.554	29.7955	80.2176	7.60071	24.8379	69.2966	66.1318	35.7565
43.0664	50.2059	90.493	62.2413	3.08229	121.565	7.74431	14.9264	51.1514	38.087	5.9344	24.0051	48.5942	20.2658	14.1738	17.6329	16.956	19.0951	9.5717	37.0947	18.0451	110.226	2.29632	26.649	93.2269	16.8881	26.7775	10.111	19.9471	19.0415	398.631	13.4856	35.8487	20.1492	38.5872	59.9524	29.277	29.0123	86.3411	25.7817	35.1866	72.3732	57.947	33.4639
43.1663	43.491	82.0473	59.3855	2.7187	116.891	8.78298	14.5543	46.12	34.0808	5.41422	20.6644	41.5468	27.7491	13.3619	16.075	14.3394	25.9131	8.52114	35.1527	14.778	101.576	9.84467	23.1162	91.1722	15.6774	22.6586	9.54218	19.016	26.2338	383.265	12.9621	33.2793	23.7923	39.9648	57.7555	31.5274	25.9407	84.2663	31.9669	44.4531	69.3547	49.9309	29.5989
43.2662	55.7937	73.8862	55.1478	2.39787	110.81	8.82875	12.8955	41.3749	37.0278	5.75202	17.5974	42.7329	32.3336	12.4766	14.3765	12.0797	31.4752	7.58567	32.1615	11.919	93.1925	13.1162	19.9727	84.688	14.1092	19.0439	8.75059	19.3355	26.8583	363.518	11.955	36.9649	24.611	39.3025	63.1968	29.8991	22.2011	99.5328	32.2799	46.539	63.2239	42.573	25.4746
43.3661	53.5384	66.3539	50.421	2.11469	103.89	8.39479	10.8645	37.0125	37.2853	5.79209	14.8796	46.1988	30.6739	17.3405	12.6939	10.1525	33.8236	12.689	28.8661	9.51352	83.388	14.0684	17.2113	92.1341	19.3141	15.9342	14.3865	21.0285	25.1207	338.956	10.7673	38.2947	23.8533	38.1506	62.4408	26.9561	18.5354	101.779	29.9281	44.0801	57.3234	36.0545	21.6187
43.4661	56.0554	59.5225	45.6737	1.86452	102.999	7.7521	8.88594	33.0567	41.2438	11.8738	12.5219	45.1267	27.0189	20.371	11.1103	8.52106	34.3611	14.4354	25.6272	9.44451	74.031	13.8064	19.2249	98.6316	21.0071	13.2923	15.6399	20.3743	27.0303	312.25	20.5758	38.0864	29.455	35.9804	58.3365	23.7545	15.2472	96.8292	26.5595	44.818	54.4463	30.3999	18.2099
43.566	51.1171	53.37	41.1402	1.64344	99.9031	7.04323	7.13368	29.4965	41.9375	15.2522	10.5039	41.6947	23.0403	22.0359	9.66437	7.14582	33.444	14.5107	22.6076	8.51451	65.5584	29.8193	26.3951	95.0969	26.9	12.144	15.1532	18.7431	32.1254	285.125	26.4747	45.2836	32.6203	33.4489	70.7084	20.707	12.4284	88.5501	22.9938	42.0985	74.985	49.7523	15.3649
43.6659	44.6501	67.8502	42.9982	5.62616	112.961	9.02821	5.65772	38.4742	51.3831	16.8777	8.79167	38.4391	19.3493	22.6977	8.36975	5.98959	31.6456	23.8891	19.8692	7.29051	74.1843	36.2824	28.3898	98.0961	27.9634	23.5034	14.0506	16.795	31.4567	280.136	27.8576	55.4706	40.0959	30.8656	94.0099	28.4029	10.0731	79.089	19.6147	37.9568	81.2725	55.2134	21.1394
43.7658	40.7439	68.1745	41.8854	6.94966	119.381	9.51773	4.45068	40.5176	54.9654	22.2966	7.34746	34.2627	16.1285	22.6356	7.22544	6.72908	29.3586	27.0689	17.4234	6.05243	74.8705	37.6103	27.6859	93.1986	26.6844	27.0816	23.1562	14.8379	28.6172	287.592	26.9951	60.4345	42.2038	28.3713	121.494	38.2049	8.13479	69.598	21.9632	33.5192	79.4193	53.7801	32.2301
43.8658	55.1252	65.407	52.3423	7.07222	121.006	11.1383	11.5296	44.4968	54.8697	24.9667	6.71762	43.9409	13.3939	22.0637	6.22305	6.50162	26.8479	31.3338	18.2174	18.4091	68.8751	36.2906	36.1065	85.4539	24.3834	26.7461	25.1246	26.5307	41.2771	282.434	31.2361	61.9317	41.2887	26.0251	139.4	39.2316	6.55429	67.3258	21.3234	29.2756	73.2685	49.2242	33.6139
43.9657	53.5023	69.7377	55.077	22.3182	121.052	11.3441	13.3282	48.5767	57.8391	25.8765	8.48107	46.3349	11.1024	21.1452	5.35061	5.88312	24.2879	47.4238	17.496	22.1469	61.6798	33.7126	38.1435	77.0542	21.7476	24.6006	24.3258	29.8594	42.7785	269.65	35.4356	61.1769	43.3596	38.1806	140.965	36.6404	5.27279	62.1586	20.859	32.684	65.1841	43.5365	31.1469
44.0656	48.0604	66.6044	56.1514	27.3358	118.178	10.8586	21.9238	47.8515	57.2561	28.2146	8.72107	44.6802	9.19431	20.0033	11.8903	12.4908	26.0663	52.5459	16.1201	31.8734	54.7732	32.0429	36.8771	68.915	27.2687	21.7661	32.1594	29.3324	44.8555	266.501	35.462	59.0129	42.3681	41.9607	133.49	38.1403	4.23693	55.8421	24.963	31.7661	56.5743	44.8675	31.4252
44.1655	54.4112	61.2063	54.0261	29.3248	113.323	23.5343	23.2903	44.976	54.5573	28.827	17.2032	53.0149	7.61059	26.856	20.9128	14.2846	32.9802	52.3368	14.525	33.1602	48.5088	29.514	34.04	61.3854	28.1336	18.8193	33.1079	27.1641	48.7867	255.5	33.427	59.1127	39.7592	43.1567	121.507	44.9657	3.40105	51.6662	24.881	32.9995	51.4289	42.249	28.729
44.2654	50.6799	68.3681	50.4059	29.3894	107.2	38.7077	21.4638	41.2738	50.6949	34.6848	20.0346	54.1154	6.29815	34.5073	24.6236	13.8963	46.4265	49.5303	23.664	30.5741	47.3706	26.687	30.5898	58.3012	31.8931	16.0389	31.4446	24.4258	46.3013	240.017	30.4918	57.5447	36.3976	41.8198	116.22	45.5883	15.495	46.4761	22.923	31.1537	45.3049	37.9716	25.1314
44.3654	51.3237	66.2467	46.2117	27.5816	113.045	44.0132	18.4779	43.2315	46.2903	37.2638	19.9631	56.6846	5.21135	39.1061	25.2892	12.6153	53.1876	45.646	26.4577	26.5134	43.1786	23.8596	27.0404	62.1204	31.6339	13.5431	28.9137	21.6208	56.5889	228.306	27.2819	65.9818	33.9022	51.2219	106.456	42.2555	19.0935	45.3731	32.4307	28.1582	39.0465	33.227	26.1985
44.4653	59.0335	61.2054	48.6445	25.0994	114.424	44.2972	15.3106	46.0434	44.8809	37.7603	18.509	54.4681	31.9565	41.442	24.2874	11.0593	56.787	41.4555	26.1645	22.1841	51.5673	37.7682	26.5483	59.785	43.7566	11.3663	47.5358	18.9721	55.9177	221.708	24.1217	69.5406	30.8882	57.3407	94.8174	37.7128	18.7948	42.1069	34.2021	30.8307	33.1206	28.6065	24.2716
44.5652	55.2075	60.4926	56.0302	22.4885	112.639	42.1505	12.3934	50.8184	54.6787	36.9676	16.4974	49.8318	50.1439	43.7258	22.4457	9.51187	56.9765	42.4224	26.4064	25.0962	49.4448	42.9637	24.7148	59.2893	46.6814	11.5181	51.5502	16.5666	52.4184	211.843	21.1685	69.8915	27.7394	57.5898	93.1394	33.0756	16.8925	52.9398	32.3577	35.2736	27.7591	28.5361	21.3671
44.6651	53.5999	68.3315	57.8963	20.564	108.676	38.945	15.7713	50.2905	58.3383	35.4081	14.3622	44.1945	51.405	44.3189	20.253	8.09237	55.0144	40.6833	24.9419	27.3251	52.2921	43.3038	22.3224	55.4079	45.0876	10.7331	53.3862	14.4257	46.7658	198.545	18.4879	68.1879	29.7876	60.602	86.7156	35.8865	14.498	65.0638	40.429	34.6014	41.4678	44.8799	18.3461
44.7651	62.0179	71.2537	56.0847	18.4709	103.29	36.952	15.5696	47.3749	58.1517	33.4238	16.0576	38.3783	46.6793	43.7041	17.9894	6.84113	51.7709	37.8576	23.8062	25.7134	50.6688	41.1891	19.7944	71.5115	41.4669	9.56732	50.8176	34.1557	40.7455	183.576	16.0967	65.2212	29.4463	63.0304	78.0731	34.1257	12.123	67.2831	40.9368	31.848	46.2203	49.2851	15.5497
44.865	58.0843	67.5462	52.5241	28.9029	97.0441	34.088	13.8775	43.5269	55.6566	31.2365	25.3583	45.6742	41.0131	42.2508	23.9689	5.76167	47.8403	34.5685	21.863	22.5486	62.1818	37.9539	17.3501	73.495	37.1221	8.30987	46.7715	40.4739	38.6403	168.081	24.9272	61.5304	27.8218	61.3819	68.7267	30.8031	19.0964	69.6747	69.4523	28.425	47.5121	49.1683	28.173
44.9649	58.329	61.8971	48.2597	31.4851	95.7098	30.9523	18.2654	39.4587	51.8734	28.9879	28.0017	46.6833	34.9327	40.2393	26.406	4.84169	43.6217	31.2311	19.6642	29.3626	79.0113	45.3517	16.6134	77.3502	32.7127	7.10291	52.7539	42.3321	43.8096	152.788	27.8467	57.4789	25.5785	57.9816	68.9426	37.8863	20.2093	77.8157	76.9127	43.9443	45.1351	45.5615	35.5417
45.0648	54.5702	71.0063	44.7139	30.6051	92.4742	27.8473	18.2328	35.5066	47.469	31.5962	27.2745	44.2648	29.3195	37.8807	28.6523	6.24503	47.3074	28.0434	17.4788	29.5943	99.2435	52.1626	15.2519	76.0196	28.5535	6.00919	51.7623	40.3412	42.2107	152.539	27.6795	59.5062	23.1082	53.9453	64.9861	37.5574	18.7633	77.2667	74.3286	47.9752	40.9211	40.5823	35.2011
45.1647	48.4189	69.3535	42.5399	28.3243	87.9868	24.9169	16.3373	32.0374	44.3641	32.2734	29.4074	52.4801	24.4318	35.332	28.3152	9.32053	47.8989	25.0912	15.4299	26.879	121.379	52.8271	13.6604	77.8194	31.752	9.04219	48.2442	44.2956	38.2971	157.197	25.9981	64.6984	28.8718	56.2416	80.8956	34.4986	16.383	72.3736	67.4271	46.2234	40.0976	35.3206	33.3488
45.2647	63.6121	70.8967	44.0536	25.5966	82.735	22.2215	13.8511	34.8055	40.6752	31.7498	28.3357	53.5499	35.2352	32.7087	26.612	9.87388	46.5228	22.4025	17.9902	23.1128	116.99	50.3721	12.4219	90.4747	31.2373	21.4028	44.0034	43.0862	33.6433	154.739	23.6665	66.2199	33.0617	54.8286	85.0609	30.6641	13.8372	75.8936	59.1169	42.1897	41.8444	37.8603	29.6633
45.3646	61.3578	93.5859	49.1985	22.8512	77.0743	19.7779	11.5358	36.3678	36.7856	30.5068	25.8075	50.7298	35.9834	30.0938	24.2684	9.31516	43.9593	19.977	18.0948	19.2382	106.237	46.4812	11.061	89.9723	34.9455	31.0632	39.7529	39.7121	29.0856	166.697	23.1229	65.7372	33.7254	51.8184	82.3142	40.1624	11.4631	84.7372	50.815	47.8191	40.0813	36.3136	43.1225
45.4645	54.5924	94.928	51.6218	20.2698	83.9166	17.5815	24.7496	35.145	32.9347	28.86	22.7624	46.0088	32.6289	27.546	21.7076	8.33058	44.6571	17.8009	17.0632	35.7094	109.977	42.075	9.72052	84.182	51.7202	33.2832	35.7576	35.6202	24.939	168.431	34.4921	63.6144	32.4385	54.0534	75.9454	40.5533	9.38519	84.1285	43.1578	46.7438	36.5277	33.4266	44.4445
45.5644	53.6325	89.148	53.4519	17.9183	86.6885	15.6171	27.7741	32.7185	29.2651	27.0142	19.6867	43.4382	28.1908	25.1049	19.1681	7.24482	43.4658	15.8548	15.5703	39.6281	112.907	37.6428	8.47054	76.6413	56.329	40.8695	32.1002	31.4866	21.2914	163.781	38.1128	60.7418	30.1532	58.3817	67.9701	37.5279	7.62802	97.4745	36.3818	61.1678	42.1605	48.1062	40.9882
45.6644	53.8878	81.4	51.8334	15.8102	87.4938	13.8659	26.1848	29.8729	31.126	25.1003	29.7304	41.9117	29.4499	22.796	16.7766	6.2034	41.1295	14.1178	13.9543	37.5959	104.347	33.4313	16.5183	78.1243	57.5619	60.8111	28.7905	30.358	27.192	155.342	37.6991	57.2346	27.4365	57.7853	59.5868	33.469	6.17136	98.3725	48.072	156.972	42.4857	51.4997	36.0056
45.7643	57.2458	73.5114	49.5835	13.9359	85.9566	12.3077	22.8117	26.9879	34.5045	23.2006	32.417	64.1715	26.9284	20.6343	14.5931	5.26434	38.1581	12.5691	12.3781	33.1127	93.578	29.5529	19.541	73.8624	54.4785	65.6399	25.8112	27.8604	31.7898	144.845	42.6903	53.42	24.6177	63.6687	51.4755	48.3757	4.97836	92.947	63.0755	291.854	39.9095	57.9713	35.0957
45.8642	52.4166	68.3355	64.6379	12.2767	82.8162	10.923	19.0336	24.2382	42.4607	21.3648	38.61	150.987	23.3511	18.6269	12.6386	4.44399	34.8954	11.1893	10.9142	28.8372	83.1369	26.0463	25.2819	67.5727	66.0209	63.0252	23.1358	24.9327	30.9565	133.432	42.6888	49.5148	21.8811	73.3295	43.9926	50.1351	4.00878	106.078	106.919	327.138	35.9259	56.8116	54.4258
45.9641	56.1543	66.3583	71.0475	10.8115	78.6205	9.69334	15.4744	21.6964	45.5117	19.6217	38.8239	248.191	28.0928	16.7751	15.9569	3.73978	31.5685	9.96048	9.58943	25.3231	74.2976	22.9114	32.8492	60.8646	67.255	107.048	20.7356	26.7828	28.0944	121.841	40.2225	45.6598	19.323	77.047	37.2959	46.8693	22.491	114.477	118.379	318.44	31.4366	52.1647	56.9943
46.064	71.6151	83.1178	75.831	9.51891	73.7952	8.60184	12.375	19.6293	45.4838	17.9859	43.4313	355.055	26.9134	15.0762	16.8768	3.14133	28.3226	8.86638	8.40754	21.3499	65.9343	20.1286	41.7621	74.0952	65.9124	127.869	18.5838	25.8163	24.6837	124.679	36.6818	41.9433	16.9869	75.3674	31.4254	41.9909	28.1049	111.868	114.392	292.055	26.9638	46.2219	61.9987
46.164	80.841	88.2127	74.6255	8.37966	68.6443	11.0679	9.78963	40.4196	45.1696	16.4635	42.5435	483.658	23.8024	13.5248	18.0515	2.63576	25.2463	7.89236	7.36192	17.5509	71.8452	17.6692	43.7061	74.7718	71.7858	140.033	16.6548	37.2046	26.4377	122.199	32.8152	38.4175	14.8858	71.8817	26.3539	36.8943	27.7986	103.868	103.766	260.193	28.6488	40.102	58.3906
46.2639	78.4113	84.1093	72.484	7.37601	63.3895	22.9551	13.0249	48.961	43.129	15.0545	39.0917	521.822	20.3353	12.1137	17.7102	2.21014	35.0668	21.1869	6.44133	14.1911	67.4236	15.5018	42.0606	70.828	69.983	147.404	14.9258	39.6953	24.9454	116.514	29.0109	35.1096	13.0154	67.2046	25.326	32.1151	25.0419	93.633	90.9744	228.33	27.7066	34.3413	56.309
46.3638	69.8879	77.244	67.9821	6.49191	73.6715	27.4916	14.4313	50.2476	48.8397	13.7559	34.6598	509.184	17.093	10.8344	16.575	1.85255	39.9622	26.3504	13.3447	11.3465	60.7469	13.5954	38.7246	76.5967	64.6793	153.596	13.3762	38.1536	22.322	109.04	25.457	32.0304	19.5791	62.1974	38.6408	27.8276	21.5195	82.8827	78.1973	198.743	26.5046	29.165	50.4875
46.4637	60.5647	69.9188	62.5156	5.71332	79.0964	28.2573	14.5422	48.161	52.0829	12.5626	30.075	470.168	14.2543	14.5082	15.0752	1.55242	41.5811	27.4182	15.7253	9.00161	54.0486	12.8616	34.7455	74.1401	58.0642	145.083	11.9872	34.9613	19.4772	100.713	22.2318	35.8925	29.1911	57.2597	50.414	24.0581	18.0092	99.4572	66.4133	172.22	24.1331	24.636	43.7492
46.5637	59.7137	83.0397	56.827	5.02771	117.928	27.1694	54.0848	44.6489	51.9011	26.7578	25.7436	419.511	11.8403	16.7644	13.4603	1.30065	41.0804	26.5022	15.8823	7.10218	47.8967	12.3195	30.684	74.9088	51.2526	130.31	10.7424	31.2624	16.7804	105.062	19.355	37.3606	32.9939	52.5674	54.2632	36.2676	14.8358	101.862	55.9856	148.867	21.2795	43.5739	37.26
46.6636	53.494	82.3714	62.2142	4.42397	142.274	25.246	99.725	53.9195	49.664	34.6717	21.8417	366.925	9.81572	17.9671	11.8705	10.2459	39.2647	36.201	15.0066	5.58159	42.3904	11.3978	41.6005	70.5616	44.7818	113.699	9.62663	27.5878	19.7251	105.13	33.9851	49.6469	33.4504	48.1883	53.1634	37.971	12.1036	96.9872	46.9733	128.504	38.6446	67.0828	31.445
46.7635	59.668	76.7514	61.9547	3.8926	155.884	23.0201	108.703	55.2746	46.2806	38.5103	18.4233	321.077	8.12924	18.3978	10.3796	19.0479	36.6884	40.1085	13.7078	4.3742	44.7353	10.3341	44.5528	64.443	38.8836	97.462	8.62656	24.1666	19.2438	101.6	39.244	56.1083	32.0644	44.1392	49.4191	35.9332	9.81456	88.7363	55.953	115.849	45.5598	73.2368	26.4077
46.8634	65.4351	69.8681	58.8905	3.42504	161.649	20.7637	101.275	52.9519	42.3454	39.7425	15.4797	276.211	6.72909	18.2737	9.0218	21.2439	37.3627	39.8732	16.3507	3.42098	47.0901	16.4992	43.9875	57.9975	33.6304	82.6065	7.73052	21.5495	17.4789	109.599	39.5725	58.6804	31.5352	45.8862	44.4482	42.0559	7.92756	92.5061	55.6705	127.378	46.3561	81.7022	22.1182
46.9633	60.4385	63.0196	54.5721	3.01357	161.797	18.6089	87.6891	49.0774	41.8028	39.3435	12.973	254.714	5.5686	17.7607	7.80821	20.4668	36.4219	37.6996	16.5909	12.1265	43.8068	18.7222	59.0355	62.5825	29.0154	69.5027	6.92783	18.9871	22.3262	110.823	37.4483	58.7033	29.7067	51.4072	39.0995	41.044	6.38748	88.8778	51.2448	123.072	64.7281	79.7609	18.4984
47.0633	53.0206	56.6311	49.8325	2.65162	158.002	16.6141	72.9044	44.7021	41.0217	39.794	13.2388	227.078	7.97226	16.9854	6.73699	18.4934	38.7843	34.7258	15.7109	25.0374	61.8092	18.8497	63.0039	72.4779	32.4192	58.1939	8.12126	16.6181	22.3659	107.815	37.1092	57.1007	28.8517	51.6459	40.7965	37.4588	9.0963	96.4208	45.2974	115.757	70.5003	73.0904	15.4588
47.1632	53.2872	61.0652	53.6016	2.33339	151.543	14.7989	59.1394	42.4098	49.9892	38.9158	12.4268	213.408	13.2528	16.0429	5.79961	16.1721	38.8532	31.5292	23.4172	28.3903	61.2801	23.6469	61.2131	71.9239	33.779	68.3547	9.32634	18.9675	20.5461	102.292	34.7978	54.5059	26.9771	49.5121	46.5251	33.1974	9.37055	103.855	39.9163	104.438	69.0622	64.6889	12.9131
47.2631	48.0155	58.5219	56.4627	2.05362	143.373	13.1633	47.2253	39.11	53.3411	37.2499	11.1576	216.848	27.8554	15.0045	4.98451	13.8899	37.4774	28.3931	25.5662	30.2572	56.0963	24.8061	56.6593	67.2344	33.6722	68.0374	9.20528	18.7349	18.1573	95.4018	31.6464	51.3492	39.2719	46.4099	63.5256	29.0177	8.5993	101.394	34.4141	92.2598	75.8137	56.0843	25.6208
47.363	52.9609	63.5076	55.2155	1.80762	134.215	11.6982	37.3218	40.6789	53.174	35.1497	9.76023	204.952	30.1136	13.9224	4.27892	11.8076	35.2434	25.4478	25.0297	32.1484	50.1595	24.0783	51.0008	61.1859	40.4733	62.8317	8.59977	21.7439	15.7449	103.373	28.2624	47.9207	44.0416	43.0091	73.7708	25.1952	17.1025	94.0953	38.436	93.8712	74.5645	48.0065	28.2155
47.4629	48.9923	60.9867	51.9778	1.59134	124.587	10.3904	29.2892	39.23	50.894	45.3476	8.40049	195.566	27.8713	12.8348	3.67019	9.97733	32.5515	22.7446	23.2893	29.9274	44.521	22.4418	45.1304	119.277	45.4238	69.6262	7.85151	21.6144	13.5212	126.433	24.9594	44.4131	44.4841	39.6223	75.0201	21.8044	20.4943	84.7973	37.2767	87.8316	69.0558	40.7587	26.6954
47.5629	46.8481	56.1579	48.9972	1.40138	114.859	9.22566	22.8754	44.8125	47.434	50.2732	8.4031	178.161	57.0644	11.7685	3.14637	8.40093	29.67	20.2952	21.0987	42.6543	39.4227	20.436	39.5056	135.049	44.8643	67.6365	18.8902	20.9991	11.5529	136.401	31.2289	40.9517	42.5508	45.5721	71.2701	29.148	19.9765	88.3007	33.877	88.8334	61.5927	76.7637	31.4789
47.6628	48.7494	59.295	61.855	1.23441	105.297	8.19016	17.8069	44.9719	43.4039	51.827	7.8084	159.679	63.3939	10.7418	2.69638	7.05872	26.7745	18.092	18.8318	44.2479	34.8815	18.3509	34.3397	141.116	41.7452	61.6768	32.3924	19.3434	9.84477	137.933	38.6459	37.6157	39.4193	48.8814	65.0046	35.5074	17.8704	84.7896	29.7324	82.9001	55.4631	88.0657	30.5079
47.7627	64.5266	63.9621	69.2712	1.08739	96.078	10.8682	13.8293	51.9572	44.6421	51.2699	6.97002	139.677	59.219	9.76692	2.31024	11.7397	23.976	19.4962	16.6651	44.6922	30.8559	16.3364	29.7116	134.77	62.1458	54.2989	35.4296	17.3449	8.37715	134.194	40.0754	46.0078	35.7889	48.2406	88.4696	35.0955	15.2982	77.9556	25.5727	74.5041	48.5436	110.16	41.9882
47.8626	67.8776	77.5586	77.4265	3.00391	96.0109	14.5798	10.7229	69.9441	43.5541	49.4353	6.07405	123.183	51.8265	8.85114	1.97911	16.6479	21.3406	19.1486	14.6735	40.6337	27.2925	14.4643	25.6284	123.864	71.4831	46.8043	46.3828	15.3293	7.12287	127.323	38.4665	50.089	32.0647	45.8612	101.697	32.1985	12.7739	72.3237	21.7275	74.5754	43.8434	112.54	68.2226
47.9626	65.8636	76.9551	77.8276	3.62273	93.6549	15.6139	8.30498	74.4175	41.1097	46.8709	5.21359	123.897	44.0622	7.99832	1.69547	17.3881	18.904	17.9941	17.7413	34.9607	32.0319	13.8947	22.061	111.817	81.2436	53.2052	47.6228	17.7504	6.05393	118.747	35.4505	57.8919	28.4714	46.9374	102.928	28.6041	10.5084	65.1661	18.3206	71.7508	64.3841	105.523	72.211
48.0625	67.0703	71.712	74.3408	3.65723	95.7083	15.3064	6.42721	72.4973	43.6577	43.9343	4.43089	116.431	36.9488	7.20958	1.4529	16.3044	16.6814	16.5194	18.0947	29.1106	30.594	12.877	18.964	100.062	80.6697	52.2513	48.1643	17.6291	5.14428	109.409	38.1516	61.2694	25.1249	45.3823	103.853	25.0316	8.56575	57.6675	15.3739	65.4458	71.3591	115.448	67.3018
48.1624	66.4808	75.7946	69.0797	3.44378	94.8449	14.3695	22.995	73.2845	43.4003	40.8555	3.74095	105.061	30.7751	16.5962	1.24569	14.5356	32.8203	14.9703	17.178	23.7389	27.7084	11.688	16.2867	89.1548	75.2647	49.1724	45.4341	16.4106	4.37081	99.9172	37.2817	61.7327	22.0762	42.7181	98.2204	26.8519	6.94195	82.2685	12.8616	58.1426	70.5211	111.752	59.4139
48.2623	60.5884	82.2603	63.1825	9.94069	91.958	17.7329	27.6167	69.7452	41.4653	37.7797	3.14449	92.3228	25.5466	22.8381	1.06851	13.0322	41.7719	13.4664	15.7316	19.0913	24.6934	10.4753	13.9785	79.2631	67.9281	44.0745	42.317	16.9151	3.71342	97.8965	36.2936	69.0756	19.3387	44.0677	89.3315	27.1853	5.60523	89.7435	10.7388	57.2206	85.3975	101.949	62.5203
48.3622	54.4153	109.841	64.7971	12.0527	87.7297	23.8065	26.7182	64.423	38.6002	34.7962	2.63519	79.66	21.1705	26.7136	0.916816	11.3485	45.8759	13.5094	14.1277	15.2081	29.2697	15.161	11.9921	70.3911	60.714	38.4093	66.6741	18.793	3.1548	97.8281	40.4772	71.8513	16.9042	42.7595	95.4786	25.8413	4.51513	88.1457	15.5884	52.7465	96.926	96.1765	58.1367
48.4622	76.2611	111.729	62.5333	12.1895	82.6659	32.5235	23.5818	58.5716	35.2927	31.9569	2.20385	76.6029	17.5289	28.8273	0.78705	18.4412	46.7812	23.4409	12.5469	12.0344	28.0179	16.7124	10.2846	62.4774	61.468	32.8991	71.6515	18.3669	2.68018	94.4626	40.2047	71.6392	14.7536	40.3197	95.3449	23.9636	3.63147	82.0736	16.5657	50.9323	96.9027	86.5271	55.0277
48.5621	80.5899	105.027	58.4419	11.4873	77.1336	35.0411	23.2276	53.9094	31.8544	29.2893	1.84046	78.179	14.5074	29.6475	0.676128	19.9626	45.6417	28.7633	11.0707	9.4782	25.3917	16.6087	8.81796	77.1196	57.9106	30.8824	71.2574	22.9498	2.27691	89.1718	37.7482	69.5282	27.319	37.4795	103.15	23.6298	2.91782	78.3869	15.7261	46.5363	90.6122	75.761	53.1291
48.662	73.6831	95.9348	53.6324	10.4764	82.4974	34.4462	27.6459	63.3314	28.4784	31.4896	1.53542	74.0705	12.0041	29.5352	0.58136	19.0035	44.0468	29.7812	9.73041	7.43978	34.6628	25.2525	16.1811	78.1715	52.5489	27.6422	66.7745	23.4246	1.93426	82.8697	36.1746	66.2648	32.8198	34.5835	101.327	21.6584	2.34277	79.1089	36.4722	41.3797	81.3283	65.2502	47.661
48.7619	64.4183	103.35	48.6925	9.39884	85.2537	32.3843	32.3871	64.2553	25.3337	31.9218	1.28014	80.8995	9.93162	28.7669	0.500166	17.0716	41.4356	28.7195	9.03883	5.82554	42.8691	37.8119	18.882	83.2725	46.6786	24.0691	61.0476	22.0823	24.6435	82.7969	43.8727	63.1983	36.2332	36.3382	94.3398	19.2322	1.88007	77.4971	42.9854	36.2754	71.0217	55.6181	48.1924
48.8619	55.4424	99.0192	44.0932	8.36064	85.1339	35.2268	33.0597	61.2588	22.4015	31.2599	1.06684	79.4587	8.21651	27.5533	0.430383	14.8829	38.2811	26.7336	8.1802	4.5535	46.5536	42.1185	19.0978	88.991	40.9425	20.6053	55.2079	20.039	31.3901	79.9377	45.3547	60.8275	36.3195	35.5465	84.9385	16.8265	1.50826	91.04	42.5951	31.558	60.8686	47.093	44.0978
48.9618	50.5009	91.1015	44.4779	7.40396	83.0068	38.002	29.9322	56.6358	19.7171	29.9471	0.888799	73.6546	6.79744	26.0535	0.370472	12.9032	34.9006	24.4153	7.29586	3.55463	49.853	42.0563	18.0622	85.7443	35.6346	19.1342	52.0144	24.8168	31.4193	84.8124	43.4668	57.6384	34.5915	33.6504	74.7709	14.6163	1.20963	92.4216	39.1305	27.3392	51.4159	45.4706	38.5923
49.0617	58.4709	82.5209	42.5628	6.54097	79.5217	37.3786	25.5232	52.8999	17.292	35.8552	0.74027	65.8838	20.8422	24.3862	0.318926	11.0293	31.5021	22.0603	6.45232	8.61681	52.9955	39.8052	36.5242	79.1215	39.0318	17.0221	51.8091	25.2529	28.8522	84.945	44.4407	54.0155	31.961	31.3426	65.79	12.6513	0.969748	87.5952	36.7737	39.5664	42.9556	41.4264	38.8206
49.1616	78.6574	91.2293	39.5909	5.77108	75.1703	35.1519	21.0282	48.3844	15.1224	38.4306	0.616502	69.9661	23.6117	24.1736	0.274664	9.35083	28.2166	21.2146	5.67769	10.8147	49.4253	36.5744	43.5401	87.2563	38.1476	15.92	48.5798	28.3058	25.4933	88.7438	42.3549	50.9417	28.9682	28.9508	64.6195	28.4338	0.777157	98.8903	32.8742	43.6614	49.7444	36.5414	35.4461
49.2615	78.043	100.064	36.2329	5.0883	74.548	32.2683	16.9608	43.7537	30.0684	40.4806	2.37957	88.4217	22.1995	23.4593	0.236414	7.88998	25.1226	19.7187	4.9807	10.7615	44.4474	33.0225	44.4319	85.0816	41.0593	14.2198	44.4253	27.7616	22.1042	88.0786	38.8793	47.5774	25.9245	26.6252	74.952	32.0768	0.62264	98.6702	28.5822	42.2438	50.2057	31.6158	30.9899
49.3615	79.1257	114.226	36.9059	4.48466	72.3234	29.2173	13.4937	47.2977	37.8364	40.5598	3.05314	92.6937	19.4815	22.4077	0.20312	6.63837	22.2622	26.7752	4.36074	9.71311	39.5228	29.4969	42.2183	78.9278	39.8173	29.3709	40.1805	25.6896	18.9815	95.3932	41.009	47.6208	23.0019	24.4302	76.1793	30.922	0.498654	96.1481	24.4451	38.633	49.4282	27.027	26.5163
49.4614	71.4843	111.405	37.3824	3.95174	69.0285	26.2431	10.6378	46.6613	40.9632	50.4965	94.7429	89.1071	16.5844	21.1426	0.174553	26.8468	19.6532	35.3773	3.81294	8.32235	40.6948	26.1704	38.5897	71.5684	63.8118	73.6615	47.9646	23.0906	16.2178	103.302	39.6919	58.0804	20.288	22.3887	115.027	32.0206	0.399183	89.132	20.6971	34.3672	45.804	22.9274	22.4353
49.5613	71.668	121.807	36.9001	3.48184	65.0607	23.4589	8.33464	43.8893	41.1669	55.1133	219.985	85.2562	13.9162	19.7563	0.149014	33.2454	17.2975	37.5971	3.33079	21.4272	41.0736	23.1195	34.4729	64.1851	71.0518	151.038	47.933	20.4343	13.8196	104.685	51.1219	63.1464	17.8203	20.5047	136.244	29.9242	0.319327	80.2713	17.4135	30.1333	40.8698	19.3527	18.8694
49.6612	80.5467	117.251	55.6511	3.06777	68.5298	20.9095	6.50249	42.1855	39.6021	56.3401	328.846	93.8486	11.5953	18.3163	0.128624	33.2837	15.1865	36.6969	2.90764	25.21	37.785	20.3678	30.3593	75.3734	69.9393	182.246	45.0045	17.9286	11.7593	112.316	53.8119	64.634	15.607	18.7727	145.836	26.8042	0.255177	71.0104	14.5922	26.2147	35.5446	16.2819	15.8194
49.7612	74.8794	116.451	62.37	2.70277	69.3125	30.3175	5.05816	42.1952	37.0366	55.4566	417.269	97.6925	9.62765	16.8713	0.107592	30.6264	13.3059	34.3741	2.53711	24.4901	65.699	17.9115	26.4933	75.6765	64.9633	183.332	41.1797	15.6541	9.99853	113.221	52.0318	64.9909	13.6403	17.1838	183.018	39.2481	0.203845	62.1002	12.1966	22.7073	30.3521	13.6687	13.2397
49.8611	75.4814	111.308	62.9399	3.38983	80.3109	36.2064	3.92646	39.955	36.2364	53.3071	429.864	93.5602	7.97987	19.4794	0.0881533	27.0412	11.6373	31.5017	2.21316	21.8378	75.4546	15.7332	29.7757	71.0959	58.4842	170.215	37.2553	21.8185	8.49793	109.934	48.1478	63.426	11.9039	15.7278	192.558	40.805	0.162801	57.3678	10.1773	25.6723	25.5682	11.4584	11.0707
49.961	75.7839	102.317	60.2428	3.46701	86.0787	37.3196	7.55201	36.8093	35.1659	50.4448	405.311	92.835	6.6083	20.8649	0.0710159	23.3511	10.2451	28.519	1.93018	18.5795	71.7102	13.8094	29.6305	64.8509	51.7095	151.415	33.533	29.54	7.22093	104.907	43.4493	60.6786	34.8748	14.3943	187.371	38.1932	0.129928	51.5525	11.1082	38.6556	21.316	11.3012	9.2531
50.0609	68.2658	92.6469	56.0433	3.2825	88.0449	51.4582	8.30327	33.4183	33.0793	47.2291	364.745	86.5661	5.47006	105.718	0.0573922	19.9129	8.99437	25.6388	1.68324	15.3619	64.8518	16.3076	27.7858	61.656	45.2267	131.349	30.1126	30.9436	6.13516	98.2345	43.8903	57.2531	48.782	13.1734	173.458	34.236	0.103787	45.5393	16.3914	41.3001	17.6276	22.7273	7.73256
50.1608	63.547	83.3876	51.2933	2.99902	88.1543	56.5808	7.76356	30.096	30.4662	43.8901	319.407	77.7286	4.52689	163.179	0.0468472	16.8577	7.87833	22.9557	1.46844	12.4689	78.8272	18.7577	25.2044	74.2214	39.294	112.179	27.0129	29.508	5.21241	90.7703	44.117	64.7053	68.675	12.0559	172.935	30.0882	0.0831699	39.7865	17.5018	39.4533	14.4839	26.4319	6.46148
50.2608	66.3371	74.8706	58.4728	2.69149	95.9578	56.1282	6.73457	26.9817	27.6431	40.5723	275.014	68.077	3.74594	230.004	0.0318995	14.2101	9.4468	20.5043	1.28259	9.99563	75.8747	18.9973	22.4102	74.6247	33.998	94.8553	24.221	26.9332	4.42837	93.4109	41.6807	67.6693	89.3616	11.0332	170.47	26.194	0.066897	34.9754	16.6501	35.8687	14.3997	26.2557	5.39862
50.3607	77.626	68.4207	59.2845	2.39316	99.117	53.0163	18.1703	24.1278	24.8093	37.3632	234.229	58.6013	3.09956	300.079	0.0148011	11.9477	10.0873	18.2889	1.1222	7.9443	68.8739	18.1149	24.1328	70.7521	29.3389	79.6843	21.7135	31.663	3.76231	102.98	38.0699	70.35	96.2486	10.0971	160.156	22.6984	0.0539332	30.4605	14.9818	31.8154	13.4208	29.86	6.47045
50.4606	76.3614	68.4152	72.6153	2.11757	98.9418	48.7852	21.1231	21.5444	39.912	34.3137	198.071	49.8198	2.56465	362.084	0.00472484	10.0302	10.1213	16.2991	1.87069	6.27578	61.4235	16.716	49.0313	64.8109	25.2765	66.6499	19.4639	31.6259	26.1304	105.4	34.0877	70.1182	97.9965	9.24052	145.042	19.6243	0.0436339	26.3651	13.075	38.856	12.0199	29.3893	6.30677
50.5605	68.3599	69.4469	75.8263	1.86926	96.4391	44.2334	24.0464	19.2215	76.89	31.4504	166.696	46.9545	2.12205	397.43	-0.0055253	8.41277	16.0595	14.5187	2.1049	4.93624	54.4731	15.1317	58.5075	58.4135	21.7537	63.2834	17.4467	29.5194	46.9359	103.317	30.1522	75.9364	94.1585	21.2402	141.763	19.8676	0.0355571	22.7263	17.5996	43.7071	18.4268	27.0457	5.68423
50.6605	59.3317	65.2346	73.8364	7.33477	92.3742	39.7617	22.7993	17.2773	186.79	28.7844	139.839	74.4355	1.75586	444.18	-0.0116127	7.0523	35.2218	12.9292	2.08737	3.87044	48.2221	13.538	59.7305	52.2314	18.7093	57.7471	15.6381	26.6527	54.1964	98.5187	26.4676	111.054	87.4691	25.6851	131.589	18.4047	6.06823	19.5356	20.9883	42.5997	20.7095	25.7798	4.94072
50.7604	69.1712	59.5704	69.3462	9.17521	95.0814	35.5592	30.5162	15.4724	245.318	26.3166	122.052	84.4221	1.45291	501.182	-0.0205154	5.90996	57.9213	11.5117	1.95348	3.02779	42.6635	12.0236	56.7672	46.5194	16.0841	53.9266	14.0166	23.6453	53.2571	92.2044	31.6356	173.821	79.5557	26.5586	118.241	16.4219	8.021	16.7617	20.8911	39.0909	20.6066	23.325	4.21565
50.8603	79.9203	57.9995	63.8214	9.3764	94.691	31.7027	30.6251	25.3631	270.509	24.0424	104.866	94.4108	1.20229	529.75	-0.0243778	4.9518	70.0821	10.2487	1.77321	2.36457	37.7386	10.6289	64.9133	41.3498	13.8236	48.1278	12.5627	20.7756	95.6449	85.1669	33.5431	236.516	71.3631	28.4598	103.944	14.4008	8.08044	14.3635	19.234	34.8339	19.2159	20.4912	4.53449
50.9602	92.7373	54.5866	58.0422	8.8755	92.1379	28.2119	27.5109	28.5195	274.592	21.951	89.5151	93.7739	0.994966	537.568	-0.0254687	4.14863	75.1706	9.12329	1.58214	1.84426	33.3802	9.36804	65.8739	36.7178	11.8788	41.8325	11.2588	18.1555	104.164	77.921	46.439	301.005	63.4193	28.0754	90.6987	28.9907	7.34133	12.2977	17.0034	30.5705	17.2164	17.6846	4.25215
51.0601	90.8487	49.8837	52.4098	8.11044	88.137	25.0771	23.3573	28.4398	265.795	36.3092	75.8073	87.4929	0.823437	530.552	-0.0271682	3.47561	75.6253	8.12035	1.39732	1.43702	32.0414	8.24086	62.4123	32.5882	10.2066	45.326	10.6572	15.817	98.9063	70.7926	50.1231	333.82	55.9988	26.6856	86.7457	32.148	6.3377	10.5227	14.6871	26.6101	15.0161	15.0935	3.76445
51.1601	86.7289	60.301	47.1174	7.28184	83.2226	22.2757	20.2375	49.962	249.603	44.0448	75.521	78.5905	0.681477	513.224	-0.0254677	2.91173	73.1494	24.7686	1.22641	1.11886	54.5208	7.2404	64.3359	28.9154	8.76934	43.5949	22.7982	13.7555	88.7601	72.0948	49.0468	387.672	49.2257	24.9065	79.4545	30.8082	5.31814	9.0001	12.5113	23.0597	17.6099	12.7903	3.24095
51.26	77.0965	59.7809	42.2452	6.47828	81.7349	19.7796	36.8145	57.1083	229.62	47.5016	70.0115	68.8496	0.563949	489.017	-0.0225644	2.43927	68.9211	31.3249	1.07227	0.870606	55.7274	6.35646	61.4463	30.074	13.7652	39.5432	33.4524	11.9505	77.5589	70.4513	55.4215	474.452	43.1358	23.0306	71.3952	27.9015	4.38828	7.69563	10.5666	19.9341	18.0394	10.7882	2.74961
51.3599	66.7494	57.9965	37.8135	5.73545	78.8514	17.5592	40.014	71.3668	208.174	48.2388	62.3972	59.2766	0.46663	460.517	-0.0191461	2.0434	63.7453	32.7904	0.935392	0.677108	51.4414	5.57784	56.3306	43.0856	15.2423	34.7044	35.368	10.3759	66.8695	67.0417	55.3675	548.989	37.715	21.1925	62.7628	24.6394	3.58389	14.878	8.87605	17.2089	17.1038	9.07164	2.31379
51.4598	76.0422	59.351	42.7344	5.06464	74.9356	15.5864	37.2356	77.5349	186.725	49.072	54.3184	62.5422	0.386037	429.648	-0.0157299	1.71168	58.1627	31.7828	0.814855	0.526403	46.1158	4.8934	50.4114	48.9136	14.9679	34.7416	33.9257	9.00507	57.2548	62.6556	60.5583	615.835	32.9229	25.2856	54.3269	21.5004	2.90812	40.7874	7.43018	14.8449	18.4624	7.61269	1.9379
51.5598	70.9391	56.7992	43.1659	4.4661	70.3965	13.8346	42.2653	81.8153	166.154	48.1574	46.5927	60.3272	0.319272	397.826	-0.0120877	1.43372	52.5281	35.211	0.709381	0.409101	40.9656	4.29262	44.4459	48.2002	13.8861	33.3963	32.5702	8.27118	48.8439	57.8145	66.3975	712.323	28.707	26.0189	46.4971	18.6525	2.35016	54.2674	6.20593	20.7965	18.0036	6.37972	1.61869
51.6597	62.4393	66.2882	52.8552	3.93546	78.6642	12.2795	47.69	79.4134	147.085	46.3712	43.6974	76.121	0.263912	366.315	-0.00830454	5.42066	47.0665	35.0025	0.617471	0.317848	43.2761	3.7658	38.8141	44.9206	12.4927	30.2826	41.2247	7.40442	41.5882	52.856	65.445	759.262	30.985	29.3482	53.2223	16.1354	1.89446	58.2901	5.17586	23.9668	16.5883	5.34157	1.35007
51.7596	61.9601	92.2977	55.1866	3.46666	82.5623	10.8992	45.0591	74.0952	129.57	43.9312	39.2059	89.6252	0.217971	348.902	-0.00459525	6.67293	41.913	33.093	0.537586	0.246881	44.5075	3.30415	33.6854	41.1487	13.412	28.2594	42.4125	6.61405	35.3739	58.1919	61.1945	768.249	39.6155	29.5637	53.7588	13.9382	1.52457	64.1688	4.31264	23.5726	14.7456	4.46959	1.12514
51.8595	59.6813	95.2658	55.3213	3.0533	83.3039	9.67397	45.5041	67.7318	118.794	41.1613	35.7786	91.1723	0.179818	340.694	-0.00126199	6.66696	37.1415	30.4818	0.46823	0.191706	41.1521	2.89979	29.1143	44.5685	25.7371	27.1157	40.2716	5.83283	34.6539	59.5151	56.7422	752.794	47.0155	28.3776	54.7341	12.0317	1.22567	63.2953	3.59116	21.7226	12.7899	3.7384	0.937357
51.9594	66.3752	89.9993	69.1773	2.68905	81.8183	8.58634	40.9965	68.4756	107.434	38.2694	31.5956	86.2246	0.148121	326.951	0.00172916	6.12882	32.7843	27.6755	0.408096	0.148817	44.0926	2.54572	31.5412	50.8109	39.0252	26.8824	37.0265	5.10732	37.6206	58.3115	51.2667	722.182	54.9674	26.6161	60.4999	10.3823	0.984911	88.1507	2.98919	19.3985	36.6611	3.12593	2.17119
52.0594	69.4121	82.3645	72.8132	2.36806	90.2895	7.62079	34.8631	65.1722	102.132	35.3865	41.5782	78.1155	0.121803	309.619	0.00444606	5.40868	28.8466	24.9225	1.70888	0.115484	43.4432	2.23575	30.8639	50.1451	50.2004	24.7739	33.5695	10.3443	35.6791	55.5858	45.6039	682.752	56.6073	24.6736	61.7204	8.95738	0.791215	95.4022	2.48751	28.2228	48.0386	2.61332	2.45049
52.1593	63.2754	79.4526	79.5642	2.08526	94.0498	6.7637	28.6761	60.2005	94.7524	32.5928	43.3926	68.8281	0.0999668	290.156	0.00697449	4.6694	25.3165	22.337	2.20555	0.0895924	55.966	1.96439	28.6801	57.5697	52.2688	23.1447	30.2445	11.9368	32.0017	68.2731	40.1744	638.789	54.733	22.7345	58.7408	25.3857	0.635389	107.093	2.06971	29.8772	51.0993	2.18453	10.9321
52.2592	62.7177	75.0521	79.1628	4.56832	95.0345	8.80653	23.1051	54.7331	86.4242	29.9348	41.1725	72.1295	0.0818499	269.644	0.00916513	3.98144	24.8248	19.964	2.30256	0.0695226	65.7844	1.72674	25.8761	60.3762	49.9161	25.757	27.1708	11.8399	35.7066	73.8007	35.1737	593.15	55.6199	23.1379	64.7285	38.6033	0.510085	110.435	1.72196	28.4287	50.7668	1.826	13.2132
52.3591	59.6293	69.3148	75.266	5.32724	93.4369	9.33603	18.3691	49.3306	99.1992	27.4377	38.3851	69.3252	0.0668268	248.867	0.0110091	7.80358	23.6086	17.8137	2.20994	16.4228	76.0203	1.51851	25.3318	59.4888	45.6307	25.0666	24.3773	11.015	38.7776	74.7124	30.6738	547.702	53.3843	22.3144	64.1812	40.4991	5.59448	105.52	7.09609	40.4895	55.0077	1.52634	12.91
52.459	59.2384	62.8808	69.7563	6.07626	90.0726	13.0271	25.2699	44.2451	108.222	25.1119	34.3216	63.4322	0.0543832	231.191	0.0121348	9.42877	21.9812	19.0556	2.03553	22.1257	72.3511	1.33587	23.5452	85.3352	46.3547	37.0608	21.8577	9.92802	66.9054	72.7382	26.6808	513.093	52.8477	20.9779	63.0657	38.0379	19.7153	96.7391	19.3996	42.6146	53.7448	8.34064	11.6415
52.559	54.7502	77.8002	63.7034	44.187	85.5552	20.568	25.5757	39.5747	109.222	25.21	29.9372	65.4838	0.0440876	225.617	0.0129853	9.35921	20.1545	24.5375	1.83392	31.1154	65.4588	1.17546	21.2463	90.348	62.9733	39.929	19.5929	8.79901	79.263	69.5878	23.1689	479.782	51.0328	19.4701	58.7274	34.1493	23.7645	92.1528	23.4344	40.4522	49.5775	10.9267	10.1154
52.6589	49.6073	77.6166	57.6662	88.6117	112.664	23.1367	43.3565	35.3421	105.352	27.8516	25.7115	62.4325	0.0355845	216.419	0.0136497	8.57783	18.2692	25.8489	1.63177	41.8088	58.3175	1.03435	18.8296	86.7352	66.7926	38.3061	30.2961	7.72631	77.5306	65.8653	20.0971	449.562	47.5515	19.7514	71.2236	39.2443	23.2134	84.3363	23.4394	36.66	44.1043	22.8511	8.6263
52.7588	50.7997	72.4684	51.9227	129.887	128.927	28.9184	49.5684	31.5344	98.7081	28.6607	21.8623	56.8449	0.0285716	204.876	0.0139956	12.5426	18.0155	25.1287	1.44132	42.5791	51.7017	0.91012	16.4987	79.9049	71.3339	61.5615	39.8515	6.74911	70.4996	76.2063	17.42	424.219	43.3335	19.0203	76.9624	38.0706	20.7882	83.5997	22.8774	32.4606	38.2774	26.78	7.28416
52.8587	48.6149	66.0218	46.5977	186.895	137.211	30.2097	47.076	28.1229	90.6646	28.3249	22.7567	50.2544	0.0228056	191.946	0.0138793	20.872	17.1978	23.4889	1.26749	38.8665	80.2111	0.80075	14.3502	75.0772	68.9324	68.9126	40.9708	10.7804	61.9995	80.0135	15.0922	396.37	38.921	17.8681	76.5522	34.6581	17.8078	78.233	20.8582	28.3919	38.2425	47.7779	6.11812
52.9587	54.5876	59.5697	41.7336	247.286	139.716	29.2737	41.166	25.0736	82.1036	54.7018	21.5655	55.6297	0.0180824	183.326	0.0131921	22.7214	29.4593	21.501	1.11151	33.5154	80.8295	0.704548	12.4212	76.3155	63.4136	67.2372	38.8927	11.8201	53.6297	79.6502	13.0712	387.613	39.5446	16.5776	71.8029	32.1393	14.8769	79.0962	18.3394	24.6685	35.7469	56.9173	5.12375
53.0586	50.7348	53.5388	40.7829	257.241	138.112	27.3144	34.423	22.3516	83.8528	69.2623	19.4617	54.9814	0.014239	185.242	0.011973	21.679	36.5226	19.452	0.972909	27.9459	76.0294	0.620016	10.717	72.0683	56.7777	61.4549	35.755	11.4909	45.9969	76.72	11.3183	377.928	37.9517	21.4122	89.3878	28.6906	12.2438	78.7952	15.7906	21.3551	32.0777	57.082	4.28413
53.1585	53.3889	48.0426	38.3766	245.366	133.669	50.0458	28.0242	19.9233	95.0361	76.1664	17.0714	51.1517	0.0111469	182.276	0.0106223	19.4962	39.6309	21.9088	0.850529	22.8096	68.5475	0.545684	9.22681	84.3455	50.038	54.177	32.4154	10.5885	40.0161	74.8893	9.79914	361.333	35.2312	32.8991	102.359	25.1657	9.98439	73.9349	13.4251	18.4491	44.0544	53.0353	3.579
53.2584	48.7553	47.2223	35.3579	225.053	127.349	82.3901	22.4312	17.7579	97.8778	78.1827	14.7142	45.8627	0.00868569	175.933	0.00918812	43.6242	46.4199	21.9316	0.742808	18.355	61.0022	0.479979	15.6304	84.0038	43.6785	46.7389	29.2042	9.49671	34.4228	81.6315	8.4833	340.791	32.0303	36.6089	107.716	31.209	8.09517	67.0688	14.2915	15.9206	47.6994	47.3104	2.98861
53.3583	64.3566	49.8546	32.1766	202.459	119.87	105.655	17.7555	15.8273	95.5789	84.6295	12.5407	40.128	0.00677005	167.354	0.00761801	57.609	49.8218	20.8072	0.64828	14.6276	58.5947	0.421582	30.5372	86.2292	37.9027	39.7785	26.2361	14.9656	29.4382	83.0289	21.4853	318.297	28.7245	36.6797	104.282	31.0159	6.53951	78.5383	19.0348	18.9122	49.4556	41.2138	10.5813
53.4583	68.9688	47.4537	37.6498	180.318	115.09	111.402	13.9496	22.3944	90.2787	86.1199	12.4702	34.609	0.00531323	157.398	0.00583638	58.9014	50.1412	19.2009	0.565423	11.5781	53.1561	1.00843	36.1395	81.7585	32.7696	33.5592	23.5386	18.4324	25.0977	85.1065	26.6632	306.231	25.5227	35.1201	96.2381	28.5195	5.27041	93.3206	26.8425	19.8859	61.5998	35.3837	20.4361
53.5582	69.4417	43.5516	41.1723	159.748	108.975	108.425	10.9035	24.1948	83.3885	84.5326	15.5822	29.464	0.00423594	146.699	0.00400221	54.7168	48.5098	17.451	0.492901	9.12031	67.6718	7.98984	36.7696	74.8932	28.2659	28.1495	21.1056	18.7202	21.362	83.501	27.6792	302.064	22.5336	32.8989	86.1461	25.362	4.24119	95.1898	32.4642	18.8695	64.1978	32.3739	22.3978
53.6581	62.6059	48.5485	45.6663	141.125	109.568	101.405	24.2259	23.728	77.8598	81.1071	20.226	24.8449	21.2093	135.724	0.00226356	58.6261	45.7108	15.7245	0.429541	7.15944	96.7677	11.072	34.8837	72.3846	24.3453	27.3123	21.8692	17.6072	28.1123	86.3097	26.5822	291.076	20.8104	30.4783	93.1599	22.2055	3.40959	90.4434	32.4855	27.3712	62.2798	39.7012	21.3005
53.758	54.4714	53.3139	45.7448	124.481	107.353	92.8	27.3507	22.2532	75.9371	76.6554	21.0061	32.2994	26.4209	124.808	0.000655201	58.7668	42.2794	18.8819	0.374277	5.60612	96.1706	12.0344	31.8569	66.885	20.949	40.6294	20.8214	15.9591	35.0036	85.1154	41.3879	276.938	36.7591	28.0735	91.494	24.3674	2.73916	108.011	29.9867	28.9536	73.3294	42.0857	18.98
53.858	46.8	61.3112	43.6168	109.71	103.224	83.8771	25.8479	21.3148	71.6646	75.4477	19.8829	34.2414	26.1194	136.885	-0.000821103	54.1056	38.5757	19.3918	0.326047	4.38181	88.0946	11.8825	28.4425	66.1194	33.0837	44.843	19.1656	14.1873	34.7924	84.2184	46.3068	264.413	43.6395	25.7801	85.1743	23.2662	2.19969	110.406	26.5474	27.5426	74.5748	40.9988	16.3968
53.9579	44.9686	79.2856	40.4887	115.965	97.8506	75.2609	22.5465	21.7634	66.1526	72.518	21.0872	33.111	23.392	147.51	-0.00203555	65.0124	34.8357	18.6285	0.284077	3.4203	78.788	11.1797	25.0394	61.7051	36.6934	43.4854	17.3849	12.479	31.8559	85.2121	46.0604	249.136	45.25	23.6361	82.7661	24.8497	1.7654	135.007	22.9508	24.9864	96.7903	37.5284	15.0322
54.0578	48.4383	80.0113	37.0099	169.008	95.0425	67.2367	26.5264	20.8101	60.7338	68.6193	20.1612	52.9759	20.0986	151.573	-0.00300151	64.407	31.2098	17.3055	5.34088	2.66712	89.6342	10.2378	21.8454	71.6694	66.091	45.4724	15.6662	10.9113	28.1081	82.9327	43.2782	233.328	43.9147	26.9632	76.5559	23.4956	1.4167	139.331	19.5612	22.1363	102.576	33.1937	21.3377
54.1577	50.6645	88.4974	33.5208	227.448	90.7947	59.9108	25.4697	19.2689	54.9808	64.2404	18.2834	60.2472	16.94	150.908	-0.00360549	68.7509	27.7881	28.7964	7.34943	2.07823	84.9981	9.22581	18.9467	71.1925	75.7308	43.0241	14.0753	9.50833	24.3546	78.7068	39.4049	229.815	41.0422	27.2815	76.7354	21.1552	1.13648	133.183	16.5263	19.3675	99.0708	29.6493	21.8566
54.2576	54.5604	85.4931	30.1918	297.633	85.6405	53.2985	22.3957	17.542	49.2628	59.6947	16.084	61.1427	14.1454	146.919	-0.00392838	65.0668	24.6202	32.7174	7.83558	1.61844	84.1988	8.23191	16.3685	66.5787	75.4509	56.4849	19.4489	8.26975	20.9067	73.4212	35.2167	221.238	37.4738	26.2404	81.4566	18.631	0.911595	125.563	13.8854	16.8303	90.7511	25.8494	30.3668
54.3576	63.4597	78.8993	37.2975	319.577	82.7143	47.3703	18.7873	26.9754	43.8003	55.1788	18.2926	57.7482	11.7573	140.675	-0.00412599	58.2801	21.7279	32.8708	7.59237	1.25982	78.0893	7.29931	14.1044	60.6009	70.5164	58.5971	20.2585	11.3419	17.8598	67.66	31.115	217.484	38.1276	24.6364	79.2271	16.2358	0.731087	132.774	11.6256	27.8687	96.6142	22.2043	30.9267
54.4575	59.5117	71.5547	39.0754	308.851	78.6779	42.0767	15.3255	29.838	53.0904	57.0837	18.0464	52.2739	9.74978	132.985	-0.00410874	55.646	19.1149	31.2419	7.02819	0.980341	81.2289	6.44625	12.1322	54.4502	68.2274	55.2321	38.7713	11.9273	24.9607	61.8006	27.293	209.094	36.62	25.0599	73.3237	14.0758	0.586247	141.262	12.5195	30.4713	93.5369	21.8613	28.3835
54.5574	52.4715	64.444	44.1565	285.056	73.9615	37.3609	46.3445	29.555	61.4425	56.5924	16.6449	46.034	8.07558	127.659	-0.00388379	50.0606	21.6855	28.8581	6.35021	0.762662	75.3315	9.04197	10.4236	48.6128	62.8064	49.5497	43.279	16.9676	25.6544	56.0795	23.83	197.978	40.1165	24.1621	65.7578	12.1721	0.470184	137.097	11.9547	33.6201	85.8075	20.122	24.8755
54.6573	45.2977	57.8768	44.5996	257.251	68.8832	33.1656	54.6579	27.8537	63.9534	54.6484	14.7914	39.7794	6.68489	120.92	-0.00356378	43.6744	27.5392	26.2422	5.66044	0.593183	67.629	9.86716	11.6657	58.1434	65.2566	43.2032	42.3171	18.0369	23.817	50.6379	20.7441	205.565	40.058	31.3103	70.1522	10.5126	0.377194	126.807	10.7775	44.9128	76.0542	19.0939	32.856
54.7573	38.8072	55.5895	42.7077	229.496	68.6297	37.1923	52.5277	25.5962	62.8437	51.8715	12.8539	33.913	10.1075	116.892	-0.00317976	37.4623	30.2149	23.6522	5.00651	0.461287	60.1034	9.7603	11.587	67.473	81.9108	37.0169	39.3849	17.3093	22.6066	45.5534	40.8218	204.731	38.0684	33.1488	68.4118	9.07362	0.302795	114.047	9.41574	46.4028	75.7181	17.2337	41.2429
54.8572	43.2291	58.6666	39.7407	203.495	66.8033	37.2109	46.2081	31.316	69.779	48.6651	11.014	55.1309	10.2774	111.321	0.627575	41.6132	30.7942	21.8773	4.4082	0.358693	58.2606	9.19139	10.8546	84.0407	84.5415	34.1926	35.9004	15.8488	20.2841	40.8618	48.3757	198.556	35.1256	32.5329	63.4155	7.82923	0.243036	100.805	8.07624	48.6277	70.6304	15.1185	40.7848
54.9571	40.0943	55.8354	36.3779	179.855	63.9193	43.7654	38.7719	36.4637	71.0952	45.2893	10.3033	62.9894	9.30425	104.79	0.931827	40.0274	30.0337	19.9093	3.87117	0.278938	63.1952	8.42059	9.84028	89.2651	80.3993	30.3272	32.4229	14.1663	27.7112	47.6429	59.9466	189.143	36.5734	30.8461	63.6358	20.3595	0.195049	118.909	22.5501	46.0772	71.596	13.0366	36.9711
55.057	43.1035	65.6618	32.9769	168.777	60.3643	44.6611	31.6316	36.8703	68.9734	43.2414	9.23143	63.2032	8.03313	97.7332	1.04474	36.1405	28.4585	17.9523	3.39426	0.216956	59.2389	7.58917	8.74623	85.804	73.3306	26.261	33.6843	18.046	42.2016	54.9025	62.1962	183.65	35.5736	37.6913	63.1489	25.1771	3.95303	120.922	27.3176	41.7212	79.6568	18.9278	32.2092
55.1569	54.2575	64.5955	37.5288	153.58	76.8914	56.4726	31.9809	35.0949	64.8682	40.7353	8.0631	59.314	6.78654	90.4697	1.04913	31.5917	26.4282	40.209	2.97371	0.168786	53.3545	6.77127	15.6455	86.169	66.6997	33.7459	32.102	19.6927	44.3338	57.5274	60.1112	175.418	42.9578	39.9345	63.3863	24.9996	5.15292	114.711	27.352	36.925	78.8704	31.088	30.7371
55.2569	53.4694	72.431	71.8251	137.601	86.6097	59.2433	28.8282	32.4198	59.7368	38.0256	7.44697	53.4761	5.6736	83.4675	0.995216	27.1282	24.1859	53.4729	2.60236	10.3191	67.6203	6.00345	18.1482	89.8466	59.3309	34.7466	29.5612	19.1066	43.7973	57.1966	55.6098	165.332	44.8755	39.2052	61.7002	30.0215	5.1681	119.822	25.2554	40.9289	73.3341	34.5323	34.1177
55.3568	65.761	81.5861	100.233	122.289	91.3302	57.6507	24.5224	30.3872	54.9852	36.4658	6.62278	46.9657	4.71865	76.5754	0.912869	23.0592	21.8923	56.9516	2.27544	18.4589	65.6651	5.30145	18.3101	85.7319	61.1662	32.6331	26.8193	35.3255	76.7768	70.0023	50.1754	154.706	43.7256	37.1781	58.3401	29.5411	4.68562	115.237	22.3623	39.6694	65.5789	33.6491	32.3732
55.4567	62.5032	79.2541	109.657	108.215	94.4442	53.9121	20.1741	27.8451	55.8403	34.4675	5.75763	54.0748	21.1416	81.1493	0.819677	23.9195	19.6501	90.4111	3.4204	20.318	59.7584	4.66966	17.2957	107.018	58.3273	29.2168	24.1699	44.3607	113.675	80.4143	44.5943	143.666	44.9318	34.6587	53.0523	27.0529	4.04024	118.103	19.5178	36.3093	57.1222	30.805	28.8161
55.5566	62.7343	91.9262	109.165	95.5398	94.3549	49.3343	17.6795	25.2061	54.0663	36.9228	4.93432	54.453	39.0425	86.2474	0.725672	22.362	17.5222	107.057	3.74162	19.2091	53.3367	6.47995	18.6854	108.863	53.2773	25.4436	21.7162	45.3555	148.106	84.1227	39.2633	144.822	51.2561	32.0285	49.2757	24.0128	3.38756	112.49	16.7316	38.4294	48.8326	27.2486	24.8804
55.6566	58.1309	92.1444	103.747	84.2441	100.83	44.589	14.8019	22.6631	60.9595	37.3689	4.18956	51.2064	45.0167	87.8362	0.636418	19.9062	19.054	109.355	3.66572	16.8869	54.1148	7.04666	18.2604	103.243	47.5073	28.3737	19.4846	42.7895	149.248	83.5589	45.3179	141.565	52.1917	29.4629	44.2957	38.1309	2.79335	102.942	27.3144	44.552	41.1707	23.616	21.1506
55.7565	51.0509	90.6577	96.1293	74.2339	102.938	49.6095	26.313	26.1095	62.6121	38.3032	3.53532	46.2262	42.5644	86.9095	0.554484	20.269	19.3213	104.779	3.41222	14.2467	51.9496	6.9592	16.9564	94.5854	41.7653	41.9363	17.4714	51.622	137.442	80.3721	45.6893	150.473	50.1501	27.0374	57.2558	40.3982	2.27964	97.3483	29.9644	43.9164	39.5261	20.2099	30.096
55.8564	48.9415	84.2246	87.7747	69.3029	101.939	49.4685	28.4575	29.2816	61.0408	37.7719	2.97103	50.0551	37.441	84.2279	0.480674	23.4651	20.2233	97.2031	3.09211	11.7167	56.7817	6.54785	15.2919	101.953	36.4018	49.6203	20.7181	52.0488	131.355	77.1659	43.2334	152.002	46.5884	24.7799	60.9677	38.0825	1.84833	88.714	39.5537	50.4916	36.0729	17.1561	30.8472
55.9563	61.3522	76.5838	79.4483	62.9019	99.9189	49.1076	26.4265	29.1689	65.6616	36.3567	11.9555	48.9331	31.9073	80.3696	0.415205	22.9331	25.6961	98.4954	2.76023	9.47664	53.3278	5.99557	13.5474	108.007	31.5581	49.5349	20.6619	48.7934	118.226	72.5617	39.5237	148.785	53.4371	22.6955	65.3302	34.2443	1.49208	89.1357	41.5935	54.3605	63.7946	14.4876	28.3851
56.0562	58.5687	69.0462	76.4675	56.2824	96.1033	46.8693	22.8424	91.2042	70.8841	34.4403	15.4004	45.2334	26.7872	75.7702	0.357809	20.8656	28.1996	94.0075	3.15718	7.57879	68.8823	5.40172	22.1522	103.713	27.2673	45.8137	21.1948	44.1528	103.454	67.2492	68.7391	142.632	54.5514	20.7789	71.8633	40.4676	1.20105	101.02	43.6047	52.0853	74.7047	12.1923	31.9816
56.1562	51.939	67.2631	71.3581	53.7357	91.1217	43.3766	18.9727	114.612	71.1235	32.2725	15.9518	40.3888	22.3244	74.6192	0.307908	18.3142	28.7441	87.0302	3.15148	16.8138	67.1496	4.81842	25.1158	95.5555	23.5101	67.9178	20.1028	39.2168	89.2614	70.0585	79.1916	135.158	52.4915	19.0205	84.9188	39.6172	0.965012	103.937	51.3063	52.4644	75.7853	10.2373	30.5105
56.2561	56.22	62.2666	65.4289	49.3094	85.4454	39.4602	15.3817	119.179	68.3522	30.0138	15.0805	35.2381	25.7356	72.0659	0.264811	15.763	29.2324	79.2418	2.961	19.3164	61.1771	4.27135	30.4083	86.3636	20.2435	73.2328	18.4747	34.4786	81.3724	69.4164	79.7774	137.832	59.8454	17.4091	87.0476	36.488	0.774193	99.1948	58.1673	48.8716	71.4618	8.58296	27.2241
56.356	60.629	61.266	59.3714	46.3308	85.6266	35.5419	12.2789	114.92	63.8812	27.765	13.5912	30.2494	24.3322	68.5817	0.227626	13.4168	28.4717	71.4745	2.69688	18.5889	57.0129	8.44055	64.0151	100.376	17.4159	70.2822	37.3097	53.5919	71.6488	66.6612	75.4582	146.021	60.9214	15.9333	83.068	36.3678	0.620433	102.644	56.7612	43.8823	64.486	8.55371	23.5342
56.4559	55.7451	66.0108	60.3775	57.0555	83.6965	52.9467	9.70231	106.868	70.7415	25.589	11.9123	35.9192	21.4029	64.5215	0.19556	11.3459	26.9533	64.119	2.41453	16.4953	51.2592	10.0875	95.0982	113.219	14.975	63.676	42.026	58.3572	70.3293	62.6927	68.9673	147.215	58.5297	14.5821	88.5605	40.7273	0.496733	118.838	51.7458	52.6129	69.1146	7.922	20.0176
56.5559	74.0661	67.9104	58.0195	58.003	80.3331	58.5917	7.6135	97.5158	71.973	24.2921	10.2624	36.6759	18.2396	60.1618	0.167975	9.55796	25.0138	57.338	2.14053	13.9941	45.5766	22.5688	112.89	111.313	12.8718	58.4498	41.2182	56.5707	64.0486	87.5243	63.1382	143.918	54.3684	13.3452	86.3332	40.8927	0.397341	119.894	45.4947	52.486	78.2508	7.05405	16.8817
56.6558	78.1411	79.0213	73.2934	64.1684	76.0495	58.2877	5.94592	88.0688	69.7642	22.7974	8.74344	34.7563	15.3132	55.938	0.144347	8.03338	22.8802	51.1783	7.39673	11.55	40.3804	27.6412	181.547	103.636	11.0614	51.656	38.4106	52.0543	56.3676	101.154	56.6135	137.847	49.4479	12.2849	80.0107	48.6909	0.317629	113.261	40.0177	48.6811	78.1389	17.4514	14.1718
56.7557	71.4106	77.5024	77.4416	77.5929	71.2264	66.5786	4.62817	79.081	65.574	21.2234	7.39526	33.6484	12.7626	51.6503	0.12432	6.74278	24.6559	45.6299	9.37429	9.36396	35.7355	28.7278	204.905	94.134	9.50435	44.6322	35.0319	56.4164	57.9188	106.148	50.1224	130.176	44.3548	24.287	88.2904	47.7831	0.253648	103.153	34.4646	43.617	73.016	21.0557	25.7483
56.8556	89.4966	71.9205	75.8426	79.1538	71.0638	67.1359	31.3583	110.182	60.3625	19.6481	6.22468	30.9234	10.5983	47.4175	0.10744	5.65491	30.7641	52.3063	9.725	7.50092	47.6101	27.7565	209.38	84.4937	8.1657	38.0224	31.6469	54.5829	53.7651	105.631	44.0227	121.697	39.4168	28.6007	87.6051	43.7098	0.202284	91.898	29.3061	38.3908	65.5058	21.221	43.1632
56.9555	85.4315	65.365	71.4521	89.8467	69.2406	63.9435	83.3431	125.138	54.7496	21.6195	15.6901	27.5064	8.78508	43.3221	0.0930451	4.74023	41.15	56.0861	9.306	5.95885	46.6974	31.8022	224.483	75.3971	7.01519	32.0978	51.8861	50.851	47.7493	101.722	38.4687	112.936	34.8043	29.289	82.0522	38.7781	0.160823	80.7378	33.1801	33.4707	57.1868	19.7652	95.6439
57.0555	75.7601	58.9171	65.8769	93.9803	66.2986	59.1114	96.69	127.322	55.1991	22.2034	19.0997	23.9358	7.27532	39.4191	0.0806456	3.97232	46.1789	58.8671	8.55775	4.70625	42.6179	32.1539	218.581	67.0827	6.02656	26.9347	56.2354	45.8671	41.5082	95.8493	33.5049	104.237	30.5944	29.9604	74.1623	33.9128	0.127365	70.2924	40.2655	29.0297	48.9677	17.6561	114.349
57.1554	65.5364	58.8053	60.3184	89.8507	62.647	53.7396	92.3473	121.545	53.2076	21.9186	21.1065	20.5089	6.02211	35.7431	0.0700626	3.3282	47.6552	57.1307	7.70267	3.70154	38.0718	37.1493	202.565	61.7036	5.17713	22.5123	54.4256	40.6684	51.1652	88.9606	29.1192	104.139	26.809	44.0893	65.4593	29.4527	0.100356	60.8311	40.3426	25.1057	41.3354	15.3936	111.333
57.2553	78.1173	57.6874	54.6883	82.504	58.5877	54.799	80.9846	112.448	60.3658	21.1091	20.5651	25.3178	4.98346	46.9531	0.0611052	2.78822	46.8433	54.5603	6.84956	2.90263	33.782	37.696	182.465	74.1149	4.4474	22.3313	50.4412	35.72	50.6957	81.6779	32.3576	108.011	23.4396	48.495	56.8253	25.4918	0.0784123	52.4308	37.2621	21.6774	34.5158	45.6463	100.245
57.3552	73.6989	53.542	49.2891	74.2633	64.4049	52.4836	67.8307	102.323	62.2027	20.0012	18.8437	26.2865	7.64987	53.775	0.0532986	2.33569	44.6219	50.527	6.04811	2.27121	48.2438	37.443	161.533	91.8631	3.82056	20.5867	45.8933	35.6617	63.7272	74.8782	32.0875	113.207	39.7909	48.3614	48.7395	22.0262	0.0605041	59.6366	32.9995	18.7005	30.4038	56.5044	87.0463
57.4551	82.2132	48.6704	44.2607	66.161	66.9273	48.6632	55.2778	92.268	63.3024	29.4695	16.6807	25.1395	13.249	57.3392	0.0465673	1.95657	41.5951	53.8158	5.31823	1.77433	47.9349	42.9363	141.439	98.3531	11.8178	18.2386	41.4139	33.2787	66.8864	68.1286	30.1008	113.399	46.7419	46.2034	70.8554	28.8986	0.0460652	59.7027	30.1168	16.1245	26.2025	57.5032	74.2144
57.5551	76.28	43.8787	39.6553	66.7866	67.0836	44.315	44.2741	82.7799	61.3699	38.4517	14.4599	22.9334	14.7383	58.5199	0.0407908	1.63901	38.1725	52.5798	4.6649	1.38454	49.2976	52.0702	122.963	94.8326	16.2147	15.7823	48.3287	39.9995	62.6176	61.6387	27.3816	110.829	51.4143	43.2337	86.1693	32.1399	0.034423	72.8084	39.8546	13.8994	22.225	53.8164	62.6682
57.655	67.0193	49.3123	35.4789	62.8795	65.5813	39.9369	35.0598	74.0547	57.6905	42.8344	12.3684	20.3006	13.7739	57.99	0.0357904	1.37304	34.6258	49.2773	4.08587	1.07943	51.542	53.9077	109.178	87.5359	17.2537	13.4579	48.4913	40.2766	63.5373	66.0953	24.4577	106.133	51.4436	40.0297	89.4609	30.8322	0.024939	75.0591	41.1561	17.2792	25.645	48.2035	56.6482
57.7549	82.1632	65.4349	39.6879	57.3105	74.9585	35.77	27.5519	66.1412	53.1097	44.2744	10.4858	24.6235	12.0569	56.2646	0.0312875	1.15026	31.1307	45.1726	3.57574	0.840989	62.6177	58.532	108.191	84.4321	16.6451	11.368	45.6	37.7343	58.6786	66.608	40.5218	100.451	48.9455	36.86	91.0036	27.9355	0.0171454	94.4447	38.5634	24.0264	35.0649	42.0949	49.2849
57.8548	83.7483	66.4554	41.7968	51.3902	79.7202	31.9199	26.8825	67.1425	48.1737	43.8719	25.7596	25.4286	10.2518	53.7353	1.35012	0.963571	27.7956	40.9025	13.4023	0.654863	60.319	60.4911	101.227	91.1909	15.2992	20.4053	41.7528	34.1345	51.9874	64.666	46.1118	94.0543	45.1945	33.8431	91.988	24.6746	0.0110727	101.845	34.4197	25.1174	37.9048	36.1955	42.5456
57.9548	75.7802	62.4338	45.5698	45.6918	81.1378	28.4213	23.826	75.7842	43.2264	42.3536	78.9833	48.7646	8.59759	50.6973	87.4806	0.807108	24.6829	36.7754	17.1254	0.509692	54.7659	68.5033	91.7014	91.9695	13.6915	35.4472	37.786	30.3131	45.1376	61.2728	46.208	99.1452	40.9453	31.0254	87.0899	25.5459	0.00645543	99.4871	29.8984	29.9529	45.3721	30.8202	36.1631
58.0547	74.5177	57.0153	54.8626	40.4424	80.1794	25.273	20.0773	75.6897	38.4749	40.1968	215.174	58.4582	7.16171	47.3708	142.988	8.34979	21.823	32.9293	18.6697	0.396535	55.6964	68.9088	81.4687	86.5664	12.2378	41.391	34.0167	26.6479	38.7886	58.068	43.5864	102.632	36.6326	28.419	79.2606	23.8724	0.00291432	92.355	28.3178	29.8245	46.4845	26.0784	30.4864
58.1546	66.7021	51.492	71.5775	35.7097	77.581	25.5913	16.4234	71.6206	34.0361	37.7119	330.2	59.9412	5.94559	43.9179	165.04	10.8721	19.2263	33.6872	18.2665	0.308365	51.3429	65.4751	78.679	79.032	10.7743	41.1013	30.55	23.293	33.154	68.4071	39.7745	102.021	32.4962	26.0201	70.2892	21.3837	0.000270731	83.2444	25.4203	27.6391	44.0766	26.2943	25.5865
58.2545	72.5848	69.5261	76.5254	31.4898	73.8987	24.426	13.1865	75.0733	33.5758	35.0977	484.528	56.9378	4.92764	40.456	167.982	11.0667	16.8903	33.239	16.9908	0.239661	46.0084	60.2957	72.5823	71.1152	9.39932	53.6484	27.4062	20.2947	28.9974	72.4714	35.5954	98.8174	28.6579	23.8182	61.2227	18.7865	-0.00154246	73.6817	22.1545	24.7536	39.9144	35.1037	21.4217
58.3544	68.6661	88.3985	75.3681	27.749	71.9656	22.6068	10.4598	72.6527	33.0065	32.4793	582.729	51.7243	4.08043	37.0683	160.525	10.2602	15.0528	31.3082	15.3896	0.186112	43.0802	54.5136	65.2022	99.1761	8.15368	55.5432	24.5735	17.6498	25.0128	72.5143	33.8638	94.8635	25.1694	21.7998	52.6401	16.3519	-0.00262486	64.4625	18.9751	21.7829	35.07	36.6899	17.9105
58.4544	60.716	88.8232	71.2195	24.4432	70.1939	20.5669	8.22989	73.7578	42.0897	29.9329	588.227	45.6586	3.37734	33.8118	147.898	9.09491	18.9729	37.9672	13.7339	0.144363	46.0124	48.7343	64.5164	104.213	7.04817	52.3034	22.0281	22.3989	21.4216	70.0694	45.7401	89.7278	30.2976	19.9513	52.2017	14.168	-0.00318711	59.5926	20.4836	18.9892	30.8449	34.7817	14.9632
58.5543	52.4685	93.8496	65.7752	25.0973	67.2668	19.8866	6.43978	70.3379	45.8344	28.891	549.017	39.521	7.41503	30.7237	133.18	7.87123	20.7458	39.1381	12.1519	0.111825	42.9643	43.2614	65.7001	103.711	12.0925	46.8971	19.7441	22.9826	18.2771	75.2355	48.9614	83.9794	35.139	18.2589	63.2677	12.248	-0.00355581	60.5105	19.5883	26.2377	34.9757	31.3762	12.4955
58.6542	65.89	89.3539	59.9421	111.506	74.7862	18.5347	5.02008	65.0387	46.2106	27.4138	491.222	34.1884	8.06821	33.435	118.133	6.72112	21.1041	37.6642	10.6982	0.0864856	38.6511	38.2314	66.3302	98.1885	13.6989	40.8767	17.6958	21.717	15.5631	84.4958	47.724	77.9996	36.0557	16.7098	65.5872	10.5763	-0.00359097	79.0459	17.6731	28.1722	42.9455	27.5161	10.432
58.7541	62.9261	82.0153	54.1914	165.586	78.2501	16.9287	3.90324	59.1652	44.543	25.7136	428.653	32.5098	7.48403	34.5705	103.719	5.69447	20.5593	43.5823	9.39047	0.0667846	51.4815	33.689	62.6767	89.8844	13.5838	35.0161	15.8592	21.1482	17.8752	87.3611	44.3567	72.0374	39.3962	15.2921	91.399	9.12759	-0.00352229	83.6585	15.4472	36.0296	44.4879	23.7222	8.70808
58.8541	55.8106	84.1455	48.7539	177.988	78.7944	15.2828	3.0295	53.6261	41.7128	23.9264	387.736	29.6156	6.53015	34.5665	90.4185	8.22214	19.4659	44.1139	8.22795	0.0515084	61.9456	29.6312	57.1068	80.9862	12.665	29.7887	14.2132	19.5029	19.3231	86.1748	40.1324	66.2513	41.337	13.9946	100.129	7.87507	-0.00342871	89.7972	13.2534	36.7247	42.4426	41.9336	7.2686
58.954	48.2815	79.3317	43.73	172.09	77.2838	13.7026	2.34851	48.2504	46.7558	29.7478	365.81	26.1909	5.54408	44.5266	78.4303	8.63151	18.0673	42.0817	7.20172	0.0397123	65.0593	26.0308	50.9151	121.436	11.4262	25.1241	35.565	17.4985	18.2966	82.5208	56.1582	61.5721	55.1462	12.8072	98.9909	6.7935	-0.00368301	87.5232	17.4031	34.3888	63.1467	70.3969	6.06724
59.0539	44.1943	72.5454	51.1424	158.865	85.0257	12.2356	1.81914	43.2351	55.9979	42.386	329.309	22.6995	4.64589	50.5225	67.7896	8.11101	16.5276	38.9476	6.29954	0.0306366	82.2138	22.8499	63.6984	165.856	10.1154	21.07	41.3211	15.4705	16.3988	78.6224	60.826	56.892	59.964	26.1119	92.5168	5.86013	-0.00362738	81.1478	23.8666	30.9581	77.654	108.591	9.89384
59.1538	57.4486	65.5541	54.6235	143.384	88.4002	10.8987	1.40836	38.6508	59.2683	48.8919	288.436	19.3937	10.5481	53.5787	58.4431	7.23843	25.65	35.4569	5.50821	0.0236783	120.711	20.0474	71.8385	238.318	8.85417	17.6035	47.479	13.5662	14.3203	85.076	59.617	52.3401	73.487	52.438	83.504	5.05491	-0.00374363	73.0875	31.2238	27.3169	87.7219	144.722	37.9308
59.2537	59.4168	63.2041	53.7743	127.921	88.6359	16.7252	1.09006	34.5068	58.8083	51.4544	248.38	16.5523	11.5323	54.4874	53.295	6.28669	30.4504	31.9789	4.81518	0.0183389	133.47	35.2406	71.598	280.654	7.6965	14.6703	46.8739	22.0891	20.6358	86.1727	55.5766	47.9962	77.2531	61.9363	73.634	4.36038	-0.00363167	84.0909	50.5975	23.8483	94.9467	151.173	45.3135
59.3537	53.9923	58.287	50.8049	113.431	86.6674	18.8108	0.843595	30.7841	56.1206	51.5281	213.142	24.4464	15.7297	53.8579	47.6708	5.37775	32.3569	28.6868	4.20874	0.0142336	148.184	41.0049	67.1953	280.112	14.0551	12.205	43.9819	24.3335	21.493	83.9198	50.3718	50.4258	87.0133	63.4971	75.0976	3.76135	-0.00346052	84.6081	55.4027	20.6992	93.8283	143.532	48.8004
59.4536	47.1047	52.8462	46.9183	100.255	83.2085	18.8452	0.652909	53.1012	52.2015	50.0765	204.95	27.121	17.8645	52.157	42.0939	4.55986	32.3735	25.6526	3.6782	0.0110493	150.936	48.1819	60.9816	262.493	22.1039	10.1422	40.2325	23.7004	28.9392	79.6734	44.8928	50.5851	90.3322	61.4404	79.7044	3.24471	-0.00317643	79.8127	53.2855	33.0969	91.7161	154.117	45.7869
59.5535	61.0684	48.2479	44.9997	106.449	78.7886	17.8907	0.505386	60.4434	47.7014	47.7332	248.794	37.8179	16.8095	49.739	36.8422	3.84622	31.2007	22.8968	3.2142	0.00855134	139.197	50.7532	54.237	239.154	24.488	8.4214	36.3932	25.0954	49.8801	74.3397	39.5949	49.292	87.7234	58.3805	77.5159	2.79914	-0.00295497	72.6281	62.0825	35.891	84.6275	156.72	40.5461
59.6534	60.9137	50.3106	52.8876	102.407	82.6824	16.5093	0.391301	60.5735	43.0357	44.9122	266.3	41.1449	14.7562	46.8711	32.0473	3.23417	29.3228	20.4146	2.80863	0.00656873	124.751	49.3644	47.6315	214.982	24.0522	7.04197	32.7541	36.5847	54.7149	78.996	34.6924	47.1091	82.0171	54.4795	71.7361	2.41483	-0.00285514	64.6696	67.5516	46.0589	79.5024	169.768	34.9175
59.7534	54.7627	56.2687	54.3166	94.313	88.2776	14.9934	0.303139	73.125	49.1844	41.8808	262.031	40.3183	12.5633	44.126	27.755	2.7145	27.07	18.1897	10.7366	0.00496071	110.808	46.0617	41.962	191.98	22.3159	5.87182	29.4109	39.1603	52.092	79.1926	30.2682	57.3773	74.9045	50.3715	64.3317	2.08333	-0.00290542	99.4923	64.7947	46.9982	80.8729	163.609	29.6421
59.8533	86.0181	54.5436	52.456	85.0203	93.6446	13.4908	0.235029	74.9534	50.871	39.2904	241.352	37.3221	10.5424	43.5132	23.9627	2.27599	24.6639	16.2009	18.5928	0.00363544	98.143	41.9727	36.6265	170.873	23.4231	4.88674	34.4209	37.691	46.8046	76.6241	26.3359	62.3413	67.7394	46.3492	66.7884	1.79725	-0.00306317	118.55	68.3003	46.4621	80.6932	148.908	24.9728
59.9532	126.581	50.3998	51.3338	75.8036	95.1517	12.0719	0.182325	71.7997	49.8013	36.5637	214.299	48.5508	21.575	42.0656	36.8547	8.24224	22.2494	14.4262	21.0991	0.00254493	86.8449	37.705	31.7766	151.834	22.4536	4.06165	40.5391	34.5607	40.9222	74.0627	22.8734	63.7865	82.2469	42.5395	64.5151	1.55023	-0.00322346	121.066	64.6026	42.9169	75.3678	131.271	22.927
60.0531	179.942	66.6569	48.3428	67.1944	93.921	10.7665	0.141544	66.544	47.1154	33.833	186.124	51.4826	23.228	40.0623	41.7805	13.7242	19.918	13.867	20.994	0.001655	89.448	33.5728	27.4588	152.863	39.0504	6.47279	43.6859	30.9152	35.2928	69.9626	28.7099	62.9487	88.4774	46.3954	59.4574	1.83163	-0.00343432	115.099	96.8712	38.3727	67.5953	113.535	20.0966
60.153	236.207	67.6444	49.0127	59.3783	100.036	9.58281	0.110059	60.6104	43.5664	31.9346	163.656	49.7899	21.4677	37.7132	42.1733	14.9428	21.6807	12.8862	19.6934	0.000937863	91.6954	29.7269	23.6643	143.777	44.3821	20.2195	47.6217	27.2868	30.223	69.2309	29.933	69.7266	87.5431	50.0795	53.1741	1.79261	-0.00362599	105.216	108.21	48.5163	61.4372	97.0344	23.0251
60.253	257.681	63.5357	63.4871	52.3839	101.909	8.51879	0.0856933	56.2436	39.6431	41.7853	149.916	45.7302	18.7025	38.9533	40.1161	14.2588	27.0995	31.1243	17.9201	0.000363301	84.7093	26.2278	20.3576	131.219	44.0684	25.1611	46.1835	24.6313	25.7854	74.6637	41.2687	72.1248	82.7565	49.5545	55.1091	7.07849	-0.00370193	99.7514	107.221	51.3748	69.1507	82.3033	23.9222
60.3529	237.669	58.0171	67.7006	46.1718	100.769	7.56719	0.0668062	51.2628	35.6554	46.6028	132.684	40.6616	15.8671	41.467	36.8567	12.8243	29.5176	42.738	16.0349	-9.17513e-05	75.9579	28.158	17.4916	124.46	41.1158	25.6077	42.8393	25.4004	35.2398	75.4876	44.4813	71.6645	76.1081	47.1698	52.9115	8.48995	-0.0035411	95.1674	98.4963	48.8919	77.3565	69.4646	33.6037
60.4528	208.4	53.7447	66.5955	52.4057	97.5555	6.719	0.0521318	46.2671	51.7627	48.1993	115.009	35.374	13.292	42.2753	33.1287	11.1874	29.9601	45.9948	14.2106	-0.000447161	67.4802	27.6407	15.0166	114.031	37.108	23.9137	38.9916	24.0552	35.9988	73.433	43.4981	69.3947	68.7717	44.057	62.5418	8.35087	2.13802	87.1723	86.9674	44.363	76.7979	69.2315	34.3244
60.5527	179.553	83.7572	62.8894	51.755	92.9597	9.99018	0.0407211	41.5304	59.3415	47.7774	109.329	31.6073	11.0656	41.8605	29.3501	9.59619	29.1439	45.1482	19.6007	-0.000698349	66.4769	25.9226	12.8845	111.806	43.4713	21.3423	35.1912	21.8799	48.0762	69.6677	40.5004	66.034	71.6222	48.5735	64.1181	7.64634	2.83277	108.257	75.0673	53.6427	81.2985	64.121	31.5404
60.6527	153.714	99.3421	79.6992	48.2497	87.5121	11.0644	0.0318008	37.1634	65.342	46.1321	98.8366	42.9582	12.3602	40.5919	25.7473	8.1522	27.5656	42.4133	20.9115	-0.000850642	61.2523	23.75	21.6305	103.973	43.7015	18.5504	31.6398	24.5056	48.7946	70.5044	36.6813	62.0706	69.6727	56.9265	61.1914	6.78668	24.6852	112.408	63.9193	55.3324	78.4738	57.0974	29.9925
60.7526	136.117	97.9656	84.3104	43.763	81.5996	11.0107	0.0247986	38.1201	70.2787	43.7854	106.464	46.3097	16.2761	38.7502	22.4324	6.88644	25.5658	38.9307	20.2669	-0.000919898	54.8804	21.4063	24.8273	94.387	41.0284	18.4293	28.3969	24.0267	45.0681	68.6267	32.6771	57.8323	69.508	58.1923	55.9722	8.28337	35.7787	107.782	59.4465	52.0803	71.8568	58.5971	26.7239
60.8525	117.689	91.09	82.6172	39.1435	75.5071	10.4164	2.18833	39.7193	70.3713	41.0772	122.386	45.1691	15.9974	36.547	19.4501	5.79773	23.3738	35.2762	23.3683	-0.000932674	48.7427	19.1004	24.9359	103.691	37.1577	17.0027	25.4657	22.23	39.9309	65.1337	28.813	53.5355	66.0215	56.2337	49.8064	11.5129	37.0407	99.012	71.8506	47.0037	68.9404	55.0655	30.2495
60.9524	108.493	82.8525	80.0061	34.7567	69.429	9.59267	2.87583	38.3351	81.1827	39.8335	121.293	54.5222	14.2944	34.1403	16.8063	4.87132	21.1412	31.7297	23.4013	-0.000916394	76.3389	16.9349	23.499	100.961	34.2053	15.0703	22.8287	19.9793	34.6704	60.7602	25.2415	49.3201	60.8982	56.7304	43.4868	11.8134	34.0658	88.6784	71.8805	50.5155	62.8913	54.0093	28.9055
61.0523	96.0029	79.2947	83.1891	30.7414	72.8345	8.70139	2.86928	42.5483	84.366	37.9156	116.301	56.0724	12.2695	31.6464	14.486	4.08793	18.9648	28.4177	22.9045	-0.000881414	77.045	14.9541	21.3777	93.5996	30.7568	35.6296	20.461	17.6804	29.7941	55.9906	28.22	48.4915	62.1322	54.668	37.4565	11.0015	29.5983	97.3388	66.3436	49.2197	56.0755	49.6133	25.8115
61.1523	90.8565	72.9233	80.8362	27.1332	77.8914	7.82893	9.05667	42.2045	82.8246	35.6411	105.643	53.3499	10.3362	29.1492	19.7581	3.42794	16.9033	25.3872	21.3092	-0.000848868	70.8754	13.1707	19.0422	85.6767	27.1748	42.6195	18.3373	23.7969	34.6333	51.1378	28.0615	57.5394	59.7672	51.3741	31.9412	9.83962	24.9281	96.8932	63.0376	45.1628	70.8439	43.9721	22.3219
61.2522	90.3876	66.0423	75.8328	23.9218	79.5595	7.00566	10.7342	39.8033	78.5009	37.3095	93.0333	48.514	8.62903	26.7081	21.9285	2.87316	27.7339	22.6461	19.3034	1.59702	63.471	16.8825	16.7394	84.1556	23.7579	42.7287	29.162	24.883	33.6599	46.3983	35.8709	62.6737	56.8736	47.6722	30.87	10.6631	20.6147	103.629	56.6833	40.9339	74.2684	52.3214	18.9927
61.3521	81.1954	62.3882	69.7443	21.3662	82.1472	12.7338	13.8099	36.5928	72.6792	42.7636	80.3879	42.8538	7.17145	24.3637	21.9122	2.40741	33.5327	20.1831	17.2285	18.4178	56.3637	19.0355	15.3431	82.4592	20.6362	39.6041	31.4023	30.2602	30.5219	58.0468	37.655	64.2188	65.8709	43.9485	56.7787	10.1355	16.859	120.108	49.4488	45.8913	71.3154	70.4177	18.7092
61.452	73.1101	57.0944	63.4027	18.9574	81.9844	14.8339	23.0843	33.1844	66.1943	44.8615	88.7117	37.111	17.5112	22.1421	20.7254	3.60551	35.955	17.9788	15.2456	24.1382	49.9172	39.8241	21.4376	92.2378	37.039	35.1957	30.3219	30.5972	26.8056	63.2787	43.765	63.433	67.5465	40.3765	67.6078	13.5631	13.6922	121.232	85.3835	44.6757	67.2158	73.7981	16.9352
61.552	81.672	51.6084	57.2353	17.1868	79.8994	39.6351	24.6176	29.8671	70.8625	50.8438	86.3818	31.6876	24.6395	20.0587	18.9757	3.82309	36.1652	16.01	18.6018	35.8964	62.4449	48.1544	40.2536	90.4095	42.4074	30.5132	28.0757	28.7209	23.1708	64.3643	44.2541	61.1831	65.1572	37.0274	69.5408	37.4393	11.0718	114.554	99.3533	73.4848	60.6369	83.0411	14.7479
61.6519	75.8059	46.4194	51.447	15.3689	79.8671	50.494	22.7245	26.7676	70.7693	53.0298	84.9968	26.779	35.3805	18.121	17.0186	3.60825	40.505	14.2537	19.0363	38.6548	60.4753	49.7928	49.586	94.8708	42.2368	26.0501	25.5337	34.2	25.7733	64.4836	41.9399	58.0618	60.6731	33.9232	66.4885	43.3884	8.92806	105.956	102.706	84.6636	53.1387	90.9999	24.7625
61.7518	75.6001	41.6686	46.1219	16.3069	93.5102	53.9365	21.8753	23.9323	67.8124	52.8279	78.2896	26.3568	35.5462	16.3311	15.0553	3.22774	41.7548	12.6899	18.1003	36.1993	54.9926	47.9864	51.2711	102.586	39.4679	27.8425	23.0366	34.3204	48.6225	62.3661	38.3756	73.6712	58.7205	32.2442	60.8873	42.2079	7.18685	95.294	96.2823	83.2658	63.9117	88.1499	26.4043
61.8517	67.9625	37.3731	41.7972	27.6683	100.812	52.8127	19.2595	24.793	63.2521	51.1697	69.5147	24.4613	52.1462	14.6869	13.1939	2.80777	46.8755	11.2966	16.5893	31.6607	59.1774	44.5468	49.044	99.2909	35.6515	26.6134	24.3733	32.1033	53.4555	58.937	34.4003	81.5901	54.7886	31.6671	57.3575	38.4692	5.77895	93.9261	85.9591	88.0569	65.6173	80.4481	24.6848
61.9516	59.073	33.5087	49.532	30.718	103.502	63.286	16.1678	23.8664	57.9136	48.6677	74.3583	21.8976	52.6566	13.1838	11.4857	2.40491	48.3837	10.0564	14.9039	26.6287	58.3472	40.4692	45.0004	111.528	31.5846	24.0592	23.3857	46.9377	53.1149	54.8131	30.4515	92.4984	49.972	32.8085	72.5134	39.9471	4.64393	114.278	74.6792	96.8574	62.2918	71.0325	39.3888
62.0516	50.7351	30.039	63.7274	30.0821	102.898	77.0198	13.1943	37.543	59.4582	45.7217	90.8707	26.8823	54.8366	11.8158	9.95043	2.0417	47.5649	14.8167	30.03	25.9287	59.6007	36.2867	40.2934	109.483	27.6585	21.0738	21.5962	50.2826	51.9691	50.3995	26.7438	96.902	44.9095	31.8956	76.526	37.3734	3.73047	117.7	63.8402	93.597	56.4517	61.4952	41.5261
62.1515	56.0645	27.8514	67.7909	27.9353	100.002	79.6574	10.5774	54.4931	57.9519	42.5888	111.505	27.8459	50.0844	10.5755	14.0221	1.72444	45.3125	16.2921	35.199	23.1483	55.0066	40.6418	35.5371	111.231	24.0487	18.108	19.6183	48.412	47.262	45.9569	23.3687	97.0386	39.9607	30.1037	74.2003	33.4946	2.99614	112.391	54.0363	85.5489	51.1986	52.9778	38.647
62.2514	66.4195	36.0323	66.607	36.5453	95.5714	81.6795	13.7056	78.4395	54.6694	39.4324	135.305	26.5973	43.4095	12.9179	17.6422	1.45209	42.2408	16.1441	37.3944	19.7082	54.6949	40.6821	31.0409	105.018	23.9146	15.372	17.6908	44.3981	41.5661	41.6476	20.3524	94.4521	35.3156	27.9964	68.5416	32.8681	2.40626	103.002	45.4551	76.083	54.9089	45.165	45.3698
62.3513	73.5975	36.3669	62.8611	37.9274	90.1739	78.4418	21.2335	85.1759	50.4516	39.6901	137.059	24.2442	36.7392	14.2734	18.626	1.22056	38.7659	15.2393	36.1735	16.3026	50.1075	42.1017	26.9432	96.0144	22.9847	12.9469	23.2724	39.718	35.9559	46.5424	17.6872	90.2014	31.0627	25.8394	61.778	30.0653	1.93255	92.118	56.8992	68.7953	53.365	44.8882	43.9068
62.4512	68.1655	34.0939	58.0145	36.1392	84.6616	72.8405	22.2205	83.7142	45.8431	39.6443	128.149	23.7118	30.7403	15.8931	19.8477	1.0248	35.1643	14.0247	45.5585	17.7518	51.4182	40.592	23.2891	99.2021	21.0835	10.8478	24.8208	35.0578	39.2543	47.9888	15.3491	85.0067	27.231	35.2903	58.3636	35.223	1.55209	106.906	58.3505	65.8596	49.07	44.9179	39.4298
62.5512	59.8544	46.9699	52.8484	33.1292	96.4181	66.3906	20.3442	80.9256	45.2476	38.4677	114.774	30.6162	41.0642	16.6689	19.4279	0.859811	32.2758	14.2768	47.1596	16.72	47.5117	37.6919	20.0749	94.311	37.3793	9.05737	33.6013	30.7144	37.3068	47.2533	13.3079	79.3528	23.8157	38.5163	53.0446	34.3866	1.24672	111.654	54.4975	59.9293	43.56	41.6869	34.1942
62.6511	63.236	60.6627	47.7675	29.7929	102.329	59.8651	17.4528	75.3511	45.253	36.6331	100.216	32.3706	40.5146	18.9322	22.5172	0.720978	30.9701	13.6562	50.211	14.6693	49.9526	40.7958	17.272	96.2952	42.8307	9.8397	34.8137	26.7959	33.4935	45.1932	21.9718	73.561	42.6035	38.2881	65.0666	31.3872	1.00142	107.374	50.5601	53.1763	42.0388	37.2507	29.1341
62.751	59.4463	61.1985	42.9699	26.5271	104.007	60.2225	14.4312	68.8039	46.4333	42.5844	86.1282	31.2588	36.2557	20.0905	26.345	1.83277	29.0176	48.5857	51.7807	17.4262	46.4534	40.2002	14.8419	95.5774	42.672	9.47508	33.1454	23.3212	29.2725	42.6776	26.5415	67.8402	50.7426	36.525	67.8031	27.8183	0.804499	117.647	48.2285	69.6107	38.4894	32.4839	24.5929
62.8509	52.4556	71.7546	47.1656	23.4947	102.681	62.3933	17.1538	62.1619	45.2409	60.5033	73.2667	28.6838	38.9685	20.441	26.9768	2.1561	26.7298	73.0209	49.4138	16.9919	45.9025	37.7794	12.7429	89.353	39.881	8.59996	30.5101	20.2691	25.2406	53.1814	27.2653	62.3217	53.115	34.152	65.294	25.049	0.646479	115.793	43.456	71.4755	61.7084	35.9388	25.5165
62.9509	54.1377	70.5299	47.0246	20.75	99.285	60.2221	20.2911	55.8301	42.6685	69.7146	61.9068	33.3015	43.465	20.2126	25.8634	6.27525	24.3147	102.43	45.3764	15.1809	41.9791	34.5703	10.9345	82.9873	46.9102	7.55052	27.6765	32.9203	21.6125	57.8716	26.0492	57.0841	51.81	31.6093	60.0611	33.7521	0.519514	115.46	37.9542	67.1419	70.3102	34.9592	30.8299
63.0508	52.1848	65.5032	44.7266	18.298	94.5244	57.5854	24.8693	53.0393	48.615	73.3288	55.3812	33.6624	48.2254	19.5808	23.876	13.4204	21.9074	155.566	40.8111	12.9306	63.5354	31.1351	9.37917	91.6349	47.2351	23.1624	24.9418	36.2433	18.438	58.8069	23.9458	52.1697	48.5681	29.101	63.0143	34.3487	0.417301	115.394	32.5493	60.538	70.423	39.6598	30.1215
63.1507	46.4211	59.5533	49.8499	16.1228	91.4285	53.3491	24.2358	48.9472	59.5705	73.4123	48.323	31.723	45.0305	18.679	21.5278	15.3671	24.3286	178.983	36.2754	23.4406	63.7644	27.7677	8.04324	89.3929	44.3816	28.7596	22.4098	35.2918	15.6991	57.3882	21.5255	48.5473	44.431	28.3275	64.6818	31.885	6.44113	108.466	30.0114	59.642	66.9247	46.3601	27.5416
63.2506	40.2007	55.7974	53.6007	14.2004	87.0608	48.5621	21.4678	44.4799	63.7263	71.3324	41.5121	35.1377	46.1616	17.6078	19.1128	14.9567	29.0944	187.434	32.024	25.8787	58.5678	24.6122	24.3572	82.9444	40.2125	39.9332	20.1067	43.8439	27.953	54.5615	19.0879	44.8982	40.0091	26.7527	61.7717	36.4945	8.35474	98.4958	42.2759	55.0052	63.321	46.1462	30.4587
63.3505	36.571	50.9023	59.3783	12.5047	100.796	43.7577	18.0843	58.1454	63.6167	67.9886	47.8346	34.7385	41.9174	16.4422	16.7919	17.4004	31.1875	181.715	28.1572	34.0893	56.4586	38.264	31.0313	75.218	36.692	45.7112	18.0285	44.6629	30.3908	50.96	27.7342	41.3325	35.6483	24.8879	56.5275	35.3548	8.366	106.643	44.5267	58.5395	57.2632	42.7124	28.8627
63.4505	38.1695	45.9527	59.448	11.0105	107.987	39.1933	14.7903	61.278	60.9427	63.9675	47.4549	49.621	36.2385	15.2369	14.6456	21.0756	31.3642	169.619	24.6981	34.4915	52.06	43.0952	32.5018	83.8389	36.6081	45.0225	16.16	75.3815	28.8381	47.0014	36.0086	48.9908	31.5339	22.9744	50.3151	32.1671	7.57945	104.376	68.8985	124.461	50.2659	43.4788	25.676
63.5504	54.4426	54.2276	56.6666	9.69396	110.428	34.98	11.874	59.4457	71.6929	69.1305	43.8973	54.4394	30.6332	14.0314	12.7071	31.4223	30.3294	155.147	21.6328	31.3856	46.6545	43.2449	32.3531	86.5392	34.2385	41.3535	14.4834	101.469	25.8722	57.1887	40.0959	52.5207	27.7545	21.122	54.4137	28.4673	6.53316	99.2836	98.108	158.708	46.7396	40.6964	22.1625
63.6503	59.5402	53.3997	52.5947	8.53412	109.485	31.1532	9.41818	55.4492	75.7177	70.2838	39.0731	53.5684	25.6163	12.8535	10.9823	33.2781	28.5701	140.306	18.9314	30.6959	44.3667	41.0372	30.344	82.2405	43.7942	36.5601	12.9802	106.102	22.6042	61.5468	47.9243	53.322	24.3422	19.3772	59.272	32.5637	5.47701	90.7881	103.668	161.619	41.7975	37.7468	29.9898
63.7502	64.6593	65.9609	48.0718	8.88462	111.306	27.7095	7.41014	50.6794	75.0378	68.9494	33.9861	54.9466	29.2368	11.7219	15.9871	31.3904	26.4193	126.058	16.5587	27.4663	81.5755	37.7629	27.5279	89.7175	60.7282	31.5957	11.6331	101.101	41.8278	62.1515	49.021	52.3625	21.2963	17.7563	58.4288	31.5407	4.51653	114.53	98.1628	151.276	54.8665	33.6397	30.3205
63.8502	59.5645	65.7763	43.5383	8.47578	109.901	24.6276	5.79837	45.811	71.5524	66.1308	29.1351	52.2032	27.5542	17.0323	17.8051	28.0694	24.1005	112.827	21.2306	23.4156	92.3744	34.1262	28.2063	87.1274	64.839	47.9738	10.4263	92.2434	56.6626	60.4144	46.7311	50.3072	22.7018	16.261	54.5138	36.2613	3.68691	119.646	88.1072	136.157	69.4391	29.2876	27.7428
63.9501	59.2834	61.404	39.2142	10.1455	106.27	21.8781	4.52023	49.5559	66.5204	62.4855	24.7419	47.4289	45.7482	20.3851	17.8186	24.4084	21.7606	102.773	22.1138	19.3858	160.677	30.4996	26.8571	80.6805	62.6481	58.6125	9.34507	82.2952	69.5282	57.2878	42.9016	47.6106	39.9234	14.8868	57.6006	35.1812	2.99056	127.749	76.7816	120.13	72.8473	25.1352	24.2779
64.05	66.0625	55.9383	59.0512	10.2135	101.168	19.4301	3.51475	48.626	60.7632	73.3153	20.8798	41.8707	47.453	22.277	16.8646	20.8976	19.4929	92.7215	21.2008	15.749	203.629	27.0696	24.5781	86.8067	57.6284	59.2437	8.37628	72.5305	119.652	53.4079	46.7415	50.95	47.3415	13.6264	65.6023	32.0292	2.41595	134.429	65.7595	104.87	90.8788	34.4203	20.7811
64.1499	65.3516	65.2968	67.3806	9.60471	95.165	17.2526	2.7281	45.616	54.805	77.8161	17.5464	36.2451	43.2779	23.0932	15.5205	17.7323	17.3533	83.191	19.5158	12.6333	206.454	23.9196	28.2281	84.0198	51.5957	55.1366	7.50783	65.6272	150.089	56.3177	45.9376	51.6746	50.3036	12.4716	67.7447	28.3534	1.94691	129.763	55.7249	91.0217	118.104	36.2783	17.5836
64.2498	61.2828	64.1004	68.3441	8.74984	101.82	15.316	2.11493	41.8186	48.9699	78.3116	14.7027	30.9392	52.4706	23.1306	13.9633	14.9674	15.3726	90.0555	17.5762	10.0457	190.158	21.0763	28.3586	77.6872	45.4697	53.2385	6.72926	58.2881	160.72	56.7803	48.958	50.7121	49.4569	11.4141	64.9138	24.8712	1.56656	129.724	48.4625	78.7501	125.226	34.5267	14.7859
64.3498	54.0319	59.5044	65.5871	7.84522	104.028	13.5928	1.6382	37.8645	43.4479	76.3405	12.2957	33.7189	50.384	22.6173	12.3767	12.5941	13.5643	88.6281	15.6352	7.93932	170.357	18.5371	32.0475	88.7172	39.6897	48.392	6.03126	51.2447	203.938	61.7962	48.5682	48.7004	61.1297	19.1206	80.314	21.6323	1.25935	121.955	41.6277	68.0123	120.978	47.3082	12.391
64.4497	54.996	54.0896	61.1045	6.97619	103.076	12.4484	1.26816	34.0496	44.1471	72.9167	10.2689	43.9119	58.1473	21.7271	10.8612	10.5772	11.9306	83.3704	13.8094	6.24725	168.212	16.2845	31.9687	87.6075	34.4406	42.5234	5.40562	52.8534	239.306	62.7993	57.6018	53.344	71.371	21.7375	83.9988	18.7371	1.01179	136.438	60.1292	58.6804	110.835	49.8712	10.3641
64.5496	59.6958	62.9268	55.9733	6.17639	106.69	11.2918	0.981236	30.746	42.7577	68.7027	8.56847	46.5837	59.1267	22.6937	9.46595	8.87302	10.4667	76.5813	12.1454	15.9454	156.152	14.2945	30.0168	81.7234	29.7757	38.3009	4.84499	50.0588	281.405	66.1027	58.7345	54.8332	88.1165	21.9648	81.0516	16.196	0.812743	135.583	69.7052	78.7957	98.1512	47.4676	8.65902
64.6495	54.9847	61.7145	60.4372	5.45544	106.656	10.1505	9.09106	27.6058	40.1674	64.1276	7.14529	45.0623	65.3413	22.847	8.21014	7.43818	9.16314	69.4224	10.655	19.0915	140.227	21.7457	45.1464	79.056	25.683	33.4748	4.34238	45.5349	274.57	65.9003	55.9012	54.2704	93.7889	38.9972	74.6477	33.2815	9.19179	136.314	68.6291	81.5362	96.15	45.177	7.22943
64.7495	64.7332	66.0606	65.1062	4.81259	108.358	9.07712	11.5769	24.7066	36.9603	59.4637	5.95619	41.394	60.9311	22.4226	7.09662	6.23261	8.00817	62.4598	9.33347	18.6715	124.635	26.2159	49.9859	92.4025	22.1202	28.7244	3.89191	40.5584	265.058	63.5365	51.2737	53.6223	111.56	44.9224	66.7302	37.0313	13.2492	139.756	62.8457	80.1216	109.719	40.8416	6.03298
64.8494	66.5372	71.4545	64.3517	4.24255	106.944	8.09245	11.432	34.2591	44.7122	54.8808	4.96379	36.8095	53.2853	21.6	6.11929	5.22092	6.989	55.9498	8.16854	16.7068	110.412	27.0753	49.4076	97.0189	19.034	24.3625	3.48826	35.7141	239.635	59.9162	49.9196	51.7303	115.776	49.554	81.3317	35.5302	13.6951	133.139	78.3914	86.6467	109.975	44.3771	5.03268
64.9493	60.3536	68.5489	60.9273	3.73869	103.382	7.20148	10.1914	39.2577	47.5475	50.7057	4.13619	32.0251	45.2871	20.5152	5.26753	4.37253	6.09268	49.9897	7.14515	14.2428	108.617	26.0773	46.1638	103.812	16.3687	20.5069	3.12647	31.2476	210.154	55.6416	46.3679	49.0977	112.412	49.4755	84.5205	35.6086	12.5864	132.122	79.329	89.0383	106.737	43.7623	4.19693
65.0492	63.0395	85.6744	64.2191	3.29401	101.016	6.4018	8.61636	41.247	47.3058	46.6769	3.44646	27.437	50.3587	19.2706	4.52881	3.6614	5.3065	44.5967	6.24801	12.286	100.902	24.1999	41.7855	100.079	18.0531	20.3987	2.80209	36.0918	190.319	51.1076	41.9363	46.0656	105.088	47.2939	81.272	32.8539	10.9316	123.716	73.625	83.6686	101.6	40.3131	3.49904
65.1491	65.1944	85.7024	62.8197	7.88676	101.267	7.78851	7.06262	45.9012	45.2698	42.8553	2.87178	23.2445	47.0574	17.9418	3.89035	3.06557	4.61829	39.7499	5.46265	33.3931	90.6314	21.9801	37.1037	98.5607	17.6972	18.832	15.7894	35.8117	167.042	46.5671	37.3262	42.8625	95.9675	44.2664	74.6907	29.2614	9.20455	112.091	65.3747	75.4519	92.2308	35.7869	2.91665
65.2491	59.2403	81.1188	60.9417	13.3115	99.0103	8.05433	5.67824	55.2097	49.8411	39.2718	2.39297	22.1372	41.1887	16.5845	3.34005	2.56658	8.78021	35.4109	13.976	39.5923	80.5594	19.7058	32.5506	98.5776	17.3339	29.6146	19.6458	33.3226	144.347	42.177	32.8944	39.6388	112.997	40.9921	71.8482	25.6383	7.61074	100.92	56.6163	73.5299	81.1716	31.0836	2.43109
65.349	58.9894	74.2918	57.1181	14.761	100.456	7.76685	4.50814	56.5128	50.5508	35.938	1.99409	20.1425	35.0206	16.4085	2.8666	2.14891	11.0771	31.5355	20.0906	38.5766	74.8952	17.5241	28.334	107.382	16.0593	32.4684	19.8807	40.5941	123.739	38.0291	28.8064	36.4909	130.168	37.7493	66.046	22.2871	6.22363	91.076	51.6596	67.4731	69.9118	26.6373	2.02662
65.4489	53.9526	80.4714	52.505	14.4487	107.867	7.22804	3.54921	54.1003	48.9058	32.8529	1.66182	17.7996	29.3682	16.9186	2.45967	1.79523	13.7315	28.0792	21.7055	36.0373	82.7878	15.5042	24.5373	112.412	33.1263	31.3932	18.7581	41.0715	110.527	49.207	28.515	43.3743	133.148	34.6613	58.9659	19.299	5.05449	80.6769	45.4415	60.1282	59.2725	27.7706	1.69
65.5488	61.9236	77.2331	47.7169	13.4152	110.461	6.5964	2.77834	50.1236	45.9103	31.0546	1.38501	15.4189	25.1796	16.8831	2.11023	1.50085	14.8997	24.9992	21.1532	31.4772	79.3768	13.6721	21.177	107.436	39.0566	28.5562	17.2003	38.5641	112.206	54.4492	26.724	46.5665	128.262	31.7765	78.5435	16.6795	4.08737	70.6191	47.9976	52.7722	49.6593	38.9549	1.40924
65.6488	57.8767	71.1036	54.2571	12.1432	109.622	6.20225	2.16639	45.6458	42.2245	29.0512	1.15434	13.6992	21.2008	17.6883	1.81021	1.2524	15.0905	22.2558	19.6366	26.4533	76.5029	12.0309	18.2353	98.7762	39.3638	25.1041	15.5761	34.9249	118.774	67.0524	24.2962	47.3178	119.336	29.1079	84.6204	14.4017	3.29641	61.3334	45.4408	55.1261	41.2257	41.374	1.69471
65.7487	72.318	64.423	54.9505	10.8501	106.399	5.69324	1.68463	41.1781	46.1182	26.9808	0.961945	12.8455	20.096	17.8433	1.55253	1.04275	23.3146	21.3518	17.767	21.7018	77.7297	12.2629	15.6782	109.456	37.0028	21.6203	14.0261	38.0359	118.035	72.5699	21.6943	46.4922	108.647	26.6518	82.9465	12.4291	2.65409	59.0437	40.7821	52.8689	41.6191	39.5168	1.65335
65.8486	76.2559	57.9988	52.6937	39.7507	101.586	5.15488	1.3075	36.9529	46.5733	27.0309	0.801309	11.5746	20.2765	21.8075	1.33137	0.87058	27.6356	30.2193	19.8901	17.5238	71.6357	11.732	13.4657	123.048	33.5355	18.3807	12.598	36.8737	112.384	73.5174	27.573	51.3193	97.5227	24.3972	82.9831	10.7241	2.13479	54.3604	35.5381	62.773	61.5017	41.9117	1.4911
65.9485	69.6772	52.08	49.0723	49.4219	95.7821	4.63004	1.01342	33.0637	44.9387	26.2773	0.667013	10.1613	27.746	25.5457	1.14146	0.724645	29.3438	32.8308	19.6805	14.0716	64.1878	10.8464	11.5576	120.827	29.7677	15.4964	11.3019	49.135	110.406	71.6061	34.6793	52.9815	86.7047	22.3306	78.099	9.63938	1.71612	75.2475	43.2749	62.4085	68.3071	40.0044	1.2971
66.0484	60.903	64.5259	59.0046	50.403	95.0453	20.0242	0.784836	33.8429	54.3178	32.4743	0.554695	8.76129	27.5457	27.5897	0.978302	0.602072	32.5934	32.3617	18.4096	11.1976	57.0106	15.6521	16.6022	126.229	26.0983	12.9929	10.1337	51.3711	109.524	67.9917	45.5943	52.5802	78.566	32.06	70.8098	8.48248	1.37922	99.2772	43.4125	57.7955	76.3632	36.2217	1.10786
66.1484	55.2334	64.3969	61.1656	47.6687	92.2401	30.2907	2.44088	32.399	57.7401	35.3256	0.460897	22.953	24.71	28.3894	0.838331	0.498345	43.7231	30.4666	16.7262	8.85436	59.5785	25.7454	19.0278	120.542	22.7086	10.8541	9.08389	48.9468	100.196	82.3742	48.3492	50.8745	70.299	35.0204	62.6349	7.3892	1.10834	105.445	50.972	54.0479	76.542	31.8347	8.91949
66.2483	68.2181	60.1328	59.3465	43.5428	110.714	50.0473	10.1941	30.0186	64.8671	36.0459	0.382526	29.0911	21.2468	28.2919	0.718365	0.412428	49.1258	27.9986	14.9537	12.4419	55.3205	29.4513	19.0985	110.783	19.8247	9.04496	8.14186	47.667	88.3721	95.8304	50.5673	48.3842	76.938	34.8251	71.0364	6.40509	0.89063	113.309	51.5466	57.8357	71.6804	33.3639	14.2353
66.3482	73.8484	69.165	55.6277	39.0895	120.982	72.71	12.4155	27.3379	80.5187	35.4406	0.317161	30.5322	17.914	31.7899	1.85821	0.339879	50.7294	25.3888	15.1676	12.8513	56.9285	29.7561	17.9915	100.007	17.2044	7.52478	7.29721	43.9593	91.1863	100.898	48.7416	46.5406	76.79	33.227	71.4384	10.9488	0.715798	110.497	47.8247	63.8518	64.3984	31.6689	15.0059
66.4481	67.9708	67.6072	59.7081	34.7766	125.249	88.6275	21.4902	24.6628	86.644	34.0409	0.262674	29.3695	23.7445	33.5188	6.03184	0.281873	49.8848	36.5885	14.3607	11.8095	52.6456	28.3379	20.6639	89.4926	14.8751	6.2529	6.54004	39.4414	84.7903	100.604	45.0249	44.0821	72.9567	31.0709	67.4365	11.782	0.575233	111.164	42.458	61.7913	56.2747	28.5878	13.9631
66.5481	59.5583	62.6622	58.9157	30.7918	125.206	91.7177	28.8167	22.1326	86.781	36.2626	0.217233	26.8877	23.3785	33.9579	7.94378	0.230574	47.5314	39.9704	13.1321	15.295	56.6656	26.13	22.0297	79.737	19.5054	5.19176	5.86134	34.8701	75.3628	124.901	50.0748	41.2993	67.306	36.1777	61.2596	23.0886	0.462317	115.199	36.766	56.5158	57.4031	25.0807	12.3172
66.648	51.4085	68.7349	55.9657	27.1936	122.148	88.4769	28.9365	23.0165	83.3062	38.7545	1.15708	39.3169	20.904	33.476	8.54136	0.187939	44.3151	39.4965	12.0354	16.6857	53.0158	23.6424	21.3925	70.89	30.6628	19.7814	6.98979	30.5777	65.5382	135.686	49.6755	38.3863	70.8838	39.653	54.2568	25.4868	0.371568	110.346	46.8988	50.2791	59.6089	29.2373	10.5868
66.7479	60.5914	78.2736	57.3736	23.9826	117.062	93.2744	26.0012	22.262	77.7986	42.5571	1.52449	51.9424	17.9481	32.3548	8.40287	0.154102	40.6736	37.2313	11.7553	15.7147	54.1267	21.1456	19.7951	83.2525	33.9664	25.1504	6.98273	37.6013	69.4625	137.747	46.6091	39.2223	69.3662	39.4869	47.2157	24.3857	0.298625	140.086	60.1192	64.4841	56.944	29.07	8.97832
66.8478	59.8547	79.2704	60.8635	27.2856	110.673	98.5596	22.079	20.7342	73.4484	43.6493	1.5917	55.406	15.1223	30.8084	7.87758	0.124284	37.7213	54.4558	10.9248	13.7866	49.9483	18.7761	17.8146	83.0136	35.6349	25.7979	27.2391	38.1686	66.9969	134.343	45.0726	38.6733	81.0257	37.6996	59.5917	22.0698	0.240066	146.694	93.2315	65.7871	51.8086	42.1689	7.56008
66.9477	53.6519	74.4028	73.3778	26.9711	103.526	116.092	18.1447	18.9354	67.8179	43.0505	1.51117	53.7495	12.6254	34.8188	7.17325	0.0994489	44.5779	59.7495	9.89039	11.617	48.5556	19.5497	15.7613	78.8841	34.1526	24.1839	33.8293	41.8941	66.3814	127.674	41.7107	37.2568	83.4091	35.2647	62.8454	30.2993	19.2052	141.258	100.923	61.6265	54.8775	45.2517	6.3413
67.0477	59.2127	67.9217	76.1453	25.1554	96.0282	136.687	14.6114	20.4421	61.6471	41.4341	1.36605	49.4589	10.493	36.839	6.41069	0.0794893	47.2618	59.1514	8.82396	9.54663	59.4677	18.9054	13.7946	96.8088	31.2807	23.7467	46.6623	40.7442	60.6965	121.228	37.7656	39.9194	80.6297	34.6058	60.9124	30.9898	25.3314	130.08	96.5888	55.4892	52.9876	43.4251	5.30778
67.1476	54.7841	61.3337	73.9188	22.8219	88.4756	144.134	12.4129	20.0415	55.4038	39.2415	1.20068	44.0306	16.2758	37.4068	5.65778	0.0651168	47.2233	55.8098	7.80744	22.0984	57.3338	31.1446	11.9884	99.1612	27.937	21.7768	71.2477	37.5513	66.0721	113.123	33.6365	52.2533	85.3691	37.3097	56.2538	28.8236	25.5014	116.678	88.9456	48.9682	48.5294	76.6762	16.1672
67.2475	48.0874	84.8752	69.3065	20.4161	96.2411	140.288	10.5547	18.7934	50.08	36.76	1.03765	38.3365	16.6434	36.9353	4.95017	0.0499864	46.1388	51.3491	6.94385	25.7202	59.9301	35.6425	10.3704	93.9393	24.5839	19.2349	89.3765	33.6817	62.7261	123.706	29.6551	58.6732	95.5191	36.9003	50.3784	25.7647	23.1611	102.956	78.6403	42.7537	42.9661	111.769	58.4231
67.3474	58.0508	87.0685	63.7225	18.1299	99.3611	131.207	8.68094	17.2256	48.8609	34.1737	0.887511	33.7547	15.0992	35.7408	5.44054	0.0379805	46.5783	46.5919	6.13285	25.3337	56.0135	36.0182	8.94282	86.0193	23.26	27.7838	96.4261	48.9562	56.2868	142.525	38.3454	61.1439	96.3731	35.1164	44.1839	22.6132	19.9908	89.8928	67.9336	37.1113	37.1637	120.115	133.182
67.4473	66.5101	82.0835	57.9183	17.2698	102.589	120.074	13.9464	15.5956	52.7692	35.672	0.754197	29.1634	28.0324	39.397	6.3673	0.0285033	45.1536	41.9412	5.39345	22.7494	50.405	51.2331	7.69564	87.1443	21.1559	29.7264	93.4529	60.5344	64.6307	149.323	70.4217	61.027	92.1279	32.7951	48.2628	19.6736	16.7726	88.4662	57.8731	33.453	31.6073	115.343	150.01
67.5473	62.1367	103.267	52.2791	22.0347	102.383	108.529	14.7302	14.0237	52.9595	37.4441	0.638311	35.1037	38.3762	41.06	6.52184	0.0213219	42.6082	37.5812	4.73125	19.4347	44.8299	56.1644	6.61304	84.3164	18.8181	28.4278	86.6632	61.5683	62.5492	175.57	82.1895	59.2621	97.754	30.334	47.6435	17.0426	13.8388	82.4616	48.88	29.539	26.5447	104.778	143.093
67.6472	54.7176	103.478	46.9895	22.6625	99.7778	97.3809	13.5411	12.5618	50.9031	37.442	0.538836	36.0565	43.1688	41.2765	6.25417	0.0158458	39.4511	33.5837	4.14451	16.111	50.7807	55.6746	5.67732	77.9497	16.5191	25.7062	78.8716	68.1219	112.763	185.839	84.2709	56.494	96.0376	38.2075	44.4885	14.732	11.3014	80.014	41.0614	25.7979	26.3239	92.2648	127.674
67.7471	48.0225	112.511	42.1247	21.5113	107.269	86.9978	11.642	29.5067	47.5781	36.3538	0.454105	51.9042	46.0384	40.4661	8.2576	0.0115383	36.0245	38.5758	3.6277	18.3736	72.1192	52.4902	4.87093	70.5664	28.8632	22.5198	71.1834	66.4717	140.269	185.878	98.1965	53.1621	90.4107	40.9504	40.1317	28.6233	9.16998	74.0004	49.0983	22.3957	24.4989	79.7445	110.367
67.847	59.8053	108.113	37.702	19.6836	109.935	77.5179	9.63916	35.6558	43.6255	36.7434	0.382246	57.0937	42.4086	39.4263	9.71228	0.00820606	32.5538	44.4337	3.17381	22.6672	71.5866	48.1212	4.17744	67.3316	39.5252	19.3523	124.985	77.6221	139.38	200.381	99.3994	49.5623	84.9539	40.3998	35.3743	31.5495	13.701	66.55	48.9212	19.3773	21.9215	68.1252	93.8783
67.947	65.0112	100.89	37.7199	17.6856	109.158	68.961	7.79925	50.9904	39.4568	35.9154	0.321489	56.2528	36.8931	37.7714	9.96944	0.00572457	33.5734	47.2428	2.77576	22.4165	65.5528	43.388	3.58189	81.9068	42.0313	16.429	137.338	77.3422	127.599	203.388	94.252	45.891	83.6563	38.4003	48.233	30.1705	14.3029	63.2582	52.6405	16.7345	19.1027	57.7669	79.1744
68.0469	67.9699	93.727	40.0044	15.7409	120.173	65.8324	6.21804	59.6323	57.9429	47.8159	0.27025	63.4435	31.2786	35.7205	9.57113	0.00392658	42.8136	46.1212	11.5014	20.1703	58.6216	38.7214	7.53557	82.6346	43.7001	19.1186	133.565	72.7883	112.58	198.339	86.267	42.2755	78.8622	46.8064	53.1043	40.1188	13.2023	63.8728	53.3949	14.4368	16.3357	67.2471	66.4674
68.1468	61.9566	85.2227	39.2488	13.9402	125.994	60.9333	4.90928	60.3972	66.7007	53.7127	0.227062	63.2711	26.1937	39.4369	8.84303	0.00259189	47.0609	43.2065	14.8306	17.2514	55.0524	45.2362	9.05535	77.7909	41.7046	18.9585	127.222	66.0001	97.542	188.478	77.3423	38.7955	91.0944	48.5345	52.6328	40.6803	11.4931	60.3657	61.8018	12.4472	13.7762	66.8248	55.6604
68.2467	54.1104	76.8339	37.0115	12.3127	127.039	55.4346	3.85072	57.5334	69.2408	55.7625	0.190583	63.3647	22.1382	41.1407	20.1442	0.00156001	48.013	39.5983	20.947	14.3114	62.2234	46.1168	9.27111	82.0164	39.8044	25.5565	117.129	60.8571	88.2744	175.976	68.4693	35.4986	97.6183	77.2017	49.2638	37.7083	38.7432	54.9919	60.8102	10.728	11.495	61.7996	50.466
68.3466	46.5535	69.6404	34.1409	10.8598	124.72	49.9309	3.00703	53.1691	67.9322	55.3975	0.159729	59.4008	29.7361	41.3837	25.1163	0.000739664	46.858	35.8502	22.5117	11.642	62.3133	72.8685	8.82407	104.9	38.5079	26.844	106.258	54.5995	87.1103	162.266	60.1341	32.4105	96.3969	86.6726	44.5076	41.2196	50.205	48.9986	55.6686	9.24412	9.51267	54.9836	43.9709
68.4466	55.1985	62.7053	31.0881	10.7345	120.103	44.7086	2.34108	48.3535	73.8127	53.5648	0.133642	53.5173	32.3025	40.5894	28.8355	0.000116033	70.5276	32.2301	21.8883	9.34703	57.2014	82.4481	8.07348	107.513	39.8247	37.8759	95.7603	48.2703	87.469	148.274	52.546	29.5423	91.0216	87.1483	39.273	39.3021	50.686	43.0513	49.0579	7.96385	7.82094	68.3672	37.5555
68.5465	52.0099	64.4932	28.0876	10.0117	113.994	39.8908	1.81895	43.5885	84.9885	50.8874	4.62898	52.8562	29.9471	40.0109	29.2781	-0.000315621	82.8381	28.8577	20.2952	7.43702	51.1919	84.2542	25.7634	103.271	37.9105	40.2326	89.9918	42.3278	80.43	134.583	45.7647	26.8953	95.9288	83.5811	34.0858	35.5163	46.2608	37.4824	42.2969	6.8593	6.39644	82.225	34.1706
68.6464	50.9748	77.0596	25.2549	12.2022	106.98	35.5162	1.41135	39.0998	88.235	47.7715	6.44884	91.9752	33.1588	38.6687	30.2483	-0.000566036	87.5546	25.7764	19.2174	5.87996	51.7129	114.402	33.0387	97.6756	34.5962	38.3473	82.3751	36.9461	92.6682	121.542	39.7736	24.4642	93.9104	78.3606	29.2311	31.332	40.0325	32.437	36.4111	5.90638	5.20927	82.7691	29.8234
68.7463	50.9786	76.1492	22.6408	12.3615	99.5006	31.5803	1.09414	34.9755	86.5731	44.4788	6.86008	107.077	30.9408	41.4596	29.1419	-0.000665728	87.3226	22.9916	17.5746	4.62802	57.3003	123.495	34.6883	89.3733	54.0511	50.4935	90.081	32.164	89.7896	109.348	43.3496	27.1773	88.223	85.8472	57.7998	44.3715	42.0641	27.9569	35.8429	7.5791	12.1409	78.2774	25.4944
68.8463	68.6041	70.8576	20.2577	11.6568	91.8778	28.0584	0.847787	31.2365	82.0234	45.3866	6.5685	108.372	27.0657	44.6011	30.9168	-0.000665471	83.9867	20.4906	15.7697	3.63093	53.9953	148.737	33.4354	108.59	59.7747	68.0316	87.457	55.2283	81.3101	107.975	46.7794	28.1577	94.4294	85.4713	70.0254	45.7499	38.9366	24.0296	32.8198	7.73001	17.2353	80.6851	26.0244
68.9462	66.5095	67.8409	18.1038	16.4981	90.8954	24.9172	0.656717	30.6712	75.9212	46.6911	5.96163	122.286	23.006	55.5209	32.7929	-0.000612141	78.8204	18.2527	13.9982	2.84203	48.7081	179.116	30.8109	110.736	58.6663	71.1971	81.161	61.6029	96.4906	105.135	45.7706	28.0068	108.039	84.9497	78.5024	42.6854	37.0947	38.9692	34.3686	7.23639	18.8833	77.2127	23.9068
69.0461	59.2708	62.3999	16.1627	17.5039	94.4825	22.1213	0.508656	28.782	69.1342	46.1341	5.24708	121.982	22.7883	61.938	49.0991	-0.000525367	84.8416	16.2545	12.3477	2.22084	43.3541	184.908	27.6598	114.309	61.9601	67.3896	84.153	60.3014	103.918	99.8079	54.4444	27.1385	110.163	81.0304	82.3291	38.2089	32.8152	44.1656	37.7851	6.50993	45.2192	70.0099	20.9616
69.146	58.4632	56.5168	14.4244	16.834	94.7211	19.6358	0.393955	26.3903	62.2127	44.4549	4.53177	114.092	25.1284	65.0253	55.1958	-0.000411874	85.5293	40.9933	10.8515	1.73337	38.4241	185.543	24.4347	108.634	59.5679	60.5962	80.1411	55.7494	117.486	93.1223	60.182	28.2196	105.935	79.6505	89.9427	33.5575	28.5405	48.9689	36.4038	27.0478	74.4324	61.5818	17.9613
69.2459	60.6457	67.047	12.8651	15.5013	92.6091	17.937	0.305057	24.134	64.2516	42.1382	3.86716	104.729	28.0141	69.0694	55.4945	-0.000271878	89.865	59.5911	9.51532	10.2608	34.0077	176.067	21.3658	99.6206	66.4668	52.9081	81.8696	50.0854	128.054	85.8241	59.5384	28.1303	98.4577	75.5762	122.206	33.3085	24.0513	52.1216	32.9716	33.6612	85.4628	65.2783	15.2074
69.3459	55.1564	66.1218	11.473	13.9731	88.9046	20.5398	0.236046	21.8225	79.0046	39.4996	3.27475	93.0847	26.1999	70.3145	52.6706	-0.000116183	89.3091	65.2646	14.323	13.0731	30.0851	165.061	18.5582	99.5784	65.4858	45.3721	77.5281	44.9542	121.627	78.3949	55.7816	44.1762	89.5784	79.181	146.823	36.3714	19.8969	112.273	28.8822	34.0063	85.9119	65.229	12.7936
69.4458	54.7154	73.7563	10.228	12.458	84.1775	37.2762	1.87788	19.6089	89.6455	36.741	20.5486	81.6735	22.9408	69.5539	48.3254	2.13993e-05	85.6971	64.559	15.6809	13.0779	29.0252	150.824	16.0488	101.63	60.8557	38.4674	71.1993	51.0979	110.55	75.8969	50.705	53.1865	80.3701	77.5081	151.624	34.6664	16.2756	142.193	24.813	31.7183	101.778	60.4936	10.726
69.5457	49.1085	71.4372	9.12096	17.1158	78.8467	98.6609	5.17975	17.5576	92.3791	33.9894	27.348	71.4153	19.5087	67.3945	57.6118	0.000108561	80.295	60.8864	15.3702	11.8348	26.3638	148.708	13.8381	105.681	54.8015	32.3718	64.5184	50.3904	106.326	71.7738	54.9324	57.4631	71.4329	73.3966	145.291	31.3222	13.2199	148.767	39.6204	28.4984	103.793	53.9076	15.0937
69.6456	52.2138	65.9905	8.13121	18.0058	73.2186	163.123	6.03918	15.6894	90.2387	31.321	29.7454	62.8571	16.3615	64.2977	60.8917	2.35649	73.9644	72.4657	14.3102	10.1554	23.5157	150.575	11.9086	100.734	59.2199	27.1086	58.1136	46.7516	96.709	85.362	53.8464	58.6043	63.08	68.3735	133.236	27.63	10.6901	143.189	49.8785	25.121	133.247	46.9313	15.425
69.7456	49.4549	59.8702	7.25111	29.2115	67.5182	214.136	5.77881	14.0038	85.2507	28.7804	30.497	54.2984	13.6289	60.611	59.3748	24.0769	67.2811	82.9519	12.9684	16.4948	56.7799	147.717	10.2346	104.235	57.8459	22.6267	55.8347	42.0791	106.315	90.8672	50.2002	57.7154	55.453	63.1611	137.032	24.0972	8.61956	139.867	61.8236	21.9196	140.598	40.2763	14.1768
69.8455	43.7462	53.9291	6.46784	32.0996	61.907	266.15	5.07257	31.5615	93.6079	26.3908	28.6912	46.2827	11.3143	65.356	55.3693	31.3376	71.1178	83.5973	11.577	17.7411	60.5339	138.485	8.78817	107.85	53.5167	18.8443	51.5913	37.2661	101.3	91.1865	45.5007	55.5577	55.9172	58.09	136.108	20.8998	6.93724	156.139	62.4214	19.0201	149.647	34.2524	25.4468
69.9454	37.809	63.4842	24.8373	31.3096	56.4925	277.457	10.6586	46.9007	102.64	24.162	28.1018	50.794	9.37691	67.3112	50.2457	36.6411	83.8019	79.5757	37.981	16.6054	56.4971	126.541	23.726	110.965	48.0711	15.6707	46.8773	32.7103	91.0512	88.2881	40.5525	55.249	53.437	53.3022	127.557	18.0771	36.3713	156.295	57.8702	31.3953	144.862	28.959	27.9754
70.0453	44.4571	93.2147	47.678	29.0222	58.9027	268.596	11.917	55.779	108.418	30.5157	61.122	49.9935	7.76468	67.1225	44.7985	35.9428	88.7181	73.5647	47.8661	14.5195	50.818	113.867	29.7515	105.316	45.2702	13.0185	42.276	28.5674	82.8749	83.4983	35.7675	61.8349	66.0438	48.8485	122.161	21.2249	45.2584	156.162	59.6674	36.4677	132.881	24.3898	26.4516
70.1452	62.9514	112.008	56.8146	26.248	59.1699	250.487	31.7898	103.509	107.454	36.8669	72.5623	46.4022	6.42692	66.4535	49.8143	32.7597	88.5692	66.9281	49.5594	12.2099	47.7881	101.496	30.9748	110.742	41.0694	10.8077	37.9966	24.878	72.9171	77.7013	31.3393	80.5672	76.0387	67.0777	111.987	20.7357	44.7002	146.763	63.6242	35.9722	117.77	20.4895	25.183
70.2452	61.6596	110.859	58.6817	23.4423	57.9383	228.863	70.2615	119.746	102.468	39.6851	72.871	59.6095	5.31849	67.7253	49.8231	28.7805	85.2401	61.2551	47.382	10.0209	57.4762	89.9299	29.7314	106.029	38.9772	8.96801	34.0972	27.4108	63.0884	71.4779	28.1129	164.75	77.7602	74.6056	99.7971	18.9326	40.2395	133.26	60.4907	33.1941	101.941	17.184	22.4496
70.3451	55.1252	103.213	56.8342	20.7985	55.6897	207.195	89.2997	120.773	95.265	40.2581	67.8353	62.9026	4.4007	67.0442	47.1488	32.4389	80.0326	64.1773	43.5534	14.8493	55.1965	79.3785	27.333	103.798	51.0986	21.3008	30.576	27.0301	54.1163	65.2015	37.0384	238.481	74.8966	74.7353	93.9665	16.7822	39.3224	118.496	54.4106	29.6644	86.7465	14.3957	19.398
70.445	47.8228	93.9279	53.2209	18.3877	52.7708	186.089	88.1222	114.818	87.0227	39.4393	60.6026	60.6822	18.8971	64.9994	43.1804	44.2025	73.8338	76.3593	39.1934	15.5808	50.0703	73.5894	24.5024	100.793	53.5554	25.499	44.4173	37.6978	57.9575	59.1048	39.3055	278.906	69.6786	71.5506	106.567	18.1708	35.2199	111.393	47.4749	26.0742	85.0904	12.0509	25.2881
70.5449	41.0441	95.3556	48.8979	16.2253	49.4515	166.343	78.5316	105.998	78.4922	37.7921	52.834	62.3269	22.4718	62.0386	38.7323	45.6315	74.037	78.1444	34.8489	14.4222	53.1005	84.6105	21.6255	93.3334	51.3036	25.5719	60.6654	42.194	54.685	60.4942	52.4779	328.681	63.4346	94.9554	107.167	25.026	41.4456	101.16	40.69	22.7154	89.726	10.083	25.2941
70.6449	35.0874	104.73	44.4254	14.3022	45.9412	160.103	75.9715	96.3426	70.1378	35.6855	45.3618	59.2601	21.4527	58.5001	34.2664	57.2811	72.9569	74.9418	30.7706	12.534	76.39	93.1165	18.8977	91.8233	46.9774	23.7054	63.0001	41.359	52.2217	59.2979	55.9498	361.996	84.9896	101.956	101.325	43.8279	41.5976	89.9611	34.4968	19.6932	86.4285	13.2642	23.0401
70.7448	60.7676	100.954	40.09	12.5998	51.2879	148.848	67.2494	86.8202	62.2318	33.3587	38.9121	53.8658	18.9454	54.6373	30.0313	57.6112	69.6124	69.5565	27.0583	10.5014	76.0001	92.4698	16.4073	85.5175	41.9495	21.0686	60.0315	38.2618	46.9854	56.5431	54.4322	373.251	115.703	100.663	92.1384	47.391	37.7276	106.014	46.7726	17.0273	79.0399	30.6314	20.1191
70.8447	75.7001	93.0928	36.0283	11.0961	53.8038	135.761	56.6277	77.8648	54.9196	30.9648	33.0602	47.5675	46.1137	50.6377	26.1473	53.1228	87.3322	63.4221	23.7357	8.59825	69.6388	87.2641	14.1841	79.5821	45.4944	18.2666	55.2765	34.386	58.7941	52.9181	50.539	370.132	126.757	95.7177	81.6627	46.4938	32.5391	107.764	54.5169	15.8916	74.4445	36.5449	17.2024
70.9446	78.6776	84.4006	32.2955	9.77004	54.2684	122.466	46.2999	69.6441	52.0744	28.5991	27.9101	41.1846	50.8889	59.0112	22.6602	46.955	95.2867	57.2526	20.7903	6.93386	62.2877	100.317	12.2272	72.2707	46.768	15.5955	50.148	30.4278	156.199	48.8783	45.698	357.937	156.548	100.995	77.7012	42.5252	27.2891	102.207	89.126	17.7463	85.4313	36.6718	14.5474
71.0445	86.562	96.1925	28.9035	8.60146	53.2869	109.756	37.162	62.1953	48.2264	26.3192	23.4619	35.1609	47.4318	96.2593	19.5734	40.5718	96.8087	51.3858	28.0555	5.5341	63.1448	101.572	10.5202	80.042	44.3912	13.1843	45.1933	26.6957	193.755	44.7192	48.3573	340.291	165.104	98.9728	85.9273	37.7251	32.4645	93.3008	97.8079	33.9907	105.761	34.0819	12.2297
71.1445	80.0215	112.624	25.8421	7.5722	51.3233	97.983	31.1544	55.4943	43.9322	35.4309	19.6656	29.7114	41.4717	175.971	22.646	34.6102	94.2297	45.9653	82.1995	4.38526	58.159	96.8403	9.04002	87.6227	40.4462	11.0742	40.6048	23.3084	192.357	45.2377	46.877	319.659	173.364	93.7747	90.7634	32.9912	31.5619	83.2401	95.1946	38.3222	109.941	30.4078	10.2482
71.2444	74.999	110.655	35.0589	6.66591	48.7196	87.2676	41.8295	49.4904	39.5453	39.9791	16.4511	24.9139	35.2436	228.171	23.0747	29.3059	89.1655	41.0354	201.708	3.45733	52.1025	89.354	7.76157	85.2047	36.0137	9.26189	36.4317	20.2951	176.033	44.0213	43.4386	303.676	169.386	87.3817	88.0467	28.652	44.6361	73.1992	86.6689	37.3854	105.087	56.4205	8.57247
71.3443	66.1138	102.751	37.9964	5.868	56.5424	77.6133	62.5278	44.1232	41.7683	41.6018	13.7432	24.03	29.5482	269.852	22.0638	24.7059	83.7989	36.5917	317.851	2.71592	46.2737	80.8803	33.5892	78.9465	31.6338	17.0716	32.6668	17.6434	155.285	52.7449	39.2319	285.115	158.943	80.7317	81.3554	24.7988	50.9368	63.7681	76.1426	34.3234	95.6456	64.5162	7.16378
71.4442	74.5025	93.4114	37.6618	5.16543	60.6539	68.9672	64.8139	39.3316	41.3947	41.3861	11.4701	35.7913	24.609	306.776	20.3357	20.7736	77.3625	32.6071	355.954	2.128	40.9828	90.3367	52.0448	71.5445	27.5573	19.4638	29.2823	15.3243	134.531	77.7233	34.8891	274.812	145.495	74.2553	72.8833	21.4275	48.7583	55.2076	65.5294	30.6374	84.326	63.6435	5.98342
71.5442	74.2951	84.2106	35.7107	4.54678	62.0777	61.2518	59.0907	35.0569	42.4141	48.4249	9.56656	39.816	28.0096	347.564	22.006	17.4399	84.0881	29.0447	352.251	1.66426	36.2644	90.3133	58.1296	72.1086	34.6645	26.2576	53.1297	13.3031	133.361	91.7713	30.7297	289.085	133.178	68.1374	63.9367	34.9734	43.2347	47.597	55.6967	26.9139	72.7205	58.6373	4.99634
71.6441	66.7879	75.6588	33.0454	4.00203	61.5922	54.382	50.577	38.7942	41.2892	51.3269	7.9754	53.8646	26.3741	397.158	24.5731	14.6274	85.2464	25.8656	329.529	1.29985	51.7082	85.5337	57.685	67.8539	40.321	27.4909	59.4237	11.545	138.646	97.4943	26.9011	290.212	155	62.4453	72.9774	37.2748	36.8326	40.9194	46.9744	23.4402	74.6718	52.0587	13.8827
71.744	58.0517	82.1706	30.1501	3.52256	59.7758	48.273	62.653	38.9608	38.9192	51.6126	6.64733	57.9682	23.1593	422.922	24.6274	12.2615	82.861	23.0315	299.409	1.01428	51.3629	114.532	54.013	67.608	40.4187	35.7405	58.1418	10.0174	129.309	97.7221	23.4569	282.928	159.297	57.1906	73.6135	35.2161	30.668	44.1709	39.4249	20.3189	98.3623	45.2196	30.358
71.8439	51.9572	96.6967	27.2773	3.10062	57.07	42.8451	68.8133	36.9643	41.0366	50.2884	5.53963	56.4913	21.4429	431.255	23.3328	10.2749	78.3337	20.5064	267.683	0.79095	47.0431	144.924	48.9521	69.2008	37.8919	36.9515	97.8307	8.69107	115.093	94.5434	20.4014	270.483	153.85	52.3595	76.9884	31.6974	25.1857	43.1688	32.9858	17.5674	104.845	38.7527	50.5281
71.9438	47.0452	110.549	24.5517	2.72942	53.8094	38.0246	80.5748	34.0886	51.5544	48.0174	5.65143	52.1228	18.6953	427.083	21.3851	8.60845	82.162	18.2575	242.106	0.616522	42.0716	152.526	43.5018	72.7653	34.2898	34.7729	106.599	7.53976	100.16	89.366	17.7142	255.09	147.968	49.8613	75.9816	30.2462	20.5075	40.084	27.5433	15.1666	101.571	32.9272	53.7667
72.0438	40.9936	107.867	31.7849	2.4031	50.241	33.745	77.5516	33.0005	55.7752	45.2332	7.3565	46.4841	27.7001	423.469	19.1922	7.21144	82.9986	16.2548	215.889	9.71833	37.3446	177.749	38.1833	69.6671	30.4106	31.1671	103.363	6.54071	97.54	93.7779	15.3642	238.244	145.608	46.581	70.9392	27.342	16.6085	36.1343	22.9692	13.0834	99.7213	27.8226	50.215
72.1437	35.2396	102.254	47.328	3.15994	46.5401	29.9463	68.982	30.7494	56.0308	42.2152	7.64821	40.5229	28.0359	411.04	16.986	6.04072	80.493	14.4716	190.942	14.0214	33.0691	208.15	57.0655	64.1025	26.6476	27.1604	122.007	5.67384	88.5244	93.3214	16.2535	220.936	144.732	43.0934	72.7637	35.0811	13.4046	31.9848	19.1387	11.281	92.2572	40.1875	75.4971
72.2436	46.5977	95.9824	52.8408	3.28132	42.8332	42.2455	58.2457	44.4823	53.8879	39.142	7.24289	38.2561	25.3368	392.675	14.8916	29.62	75.9768	12.8838	168.068	14.5982	29.2604	212.418	63.0626	57.8994	32.9167	26.8518	155.136	4.92182	77.779	89.8693	15.7539	221.104	137.183	39.6643	69.4619	53.4814	10.7949	27.9827	15.9384	10.6235	82.2301	43.0701	107.504
72.3435	46.1958	87.6242	53.0882	11.2843	39.2075	47.6607	47.7026	48.3719	74.2159	36.1241	6.53336	34.6199	21.8579	370.547	12.9696	37.2224	70.3609	11.47	150.976	13.4643	25.8838	203.347	62.2792	80.4498	33.7743	24.7114	263.014	4.26934	67.2473	95.7142	14.5977	215.114	126.371	36.4102	120.491	56.1404	8.6808	24.294	13.2686	9.59003	71.4619	65.4893	114.719
72.4434	41.4538	79.1263	50.697	13.9456	36.2832	47.8098	38.329	47.5707	103.213	71.0683	5.72921	51.7054	18.4585	346.277	11.2436	37.4505	64.2587	10.2112	134.102	11.6783	22.895	188.06	62.7544	84.4508	32.0284	39.1756	306.463	3.70335	87.3174	96.078	13.1845	234.9	114.314	33.3756	162.992	52.7397	6.97403	20.9834	11.0434	8.47398	60.9893	83.4548	138.533
72.5434	36.0092	71.1393	47.1026	20.9134	38.8736	51.1965	30.4165	44.6754	116.444	90.861	4.93724	57.5706	15.4279	321.062	9.71535	42.7967	58.0736	9.09016	132.068	9.7727	20.2507	170.462	59.2375	80.8009	30.2255	43.0447	380.891	3.21235	87.9022	93.0393	11.7262	241.035	102.168	30.5706	272.112	47.3523	5.59935	18.061	13.9939	13.0735	51.3555	85.8321	135.322
72.6433	30.9198	78.952	43.0782	22.5378	46.1193	71.9044	23.9374	40.98	119.64	110.466	4.20759	57.0616	12.8293	298.009	8.37492	45.7937	52.0622	8.09191	123.252	7.99546	34.9194	152.632	53.9414	74.3244	27.4522	41.6593	385.319	2.78657	81.5439	87.9992	10.3299	238.3	90.5668	27.9901	396.471	41.6475	4.49386	15.5086	14.2401	20.0248	42.801	80.7438	122.02
72.7432	26.4371	85.8628	39.0299	21.8137	72.6011	79.4113	18.7321	37.1166	116.659	119.26	3.55956	53.1749	10.6412	274.778	7.20723	61.7233	46.3796	7.20302	111.841	6.44454	35.7609	138.747	48.0753	69.0345	25.7705	37.9136	363.511	2.4173	81.6161	81.8925	9.04474	229.985	94.8044	25.622	486.054	36.2709	3.60561	13.2952	21.3188	21.4869	35.3865	82.6462	106.029
72.8431	22.5688	82.5118	35.1614	20.147	89.3946	90.0795	14.6018	33.3822	110.082	121.181	2.99637	47.7274	19.2342	251.963	6.19487	63.5082	49.2752	6.41158	99.916	5.14187	46.542	144.458	42.2761	70.5255	23.3378	33.3398	333.299	2.09703	74.9467	75.3335	7.88848	218.343	92.4766	23.4515	506.375	31.4368	2.8924	11.3849	43.8454	91.2067	29.071	100.153	90.4317
72.9431	48.3638	75.999	36.4571	18.188	99.0052	90.5694	57.4943	29.9055	101.609	118.84	2.5134	41.7897	20.2776	229.974	5.31993	59.1619	49.8317	5.707	97.3977	4.07352	46.3351	139.699	62.3659	69.3141	20.7064	71.1314	301.807	1.81915	66.2214	68.7177	6.86237	204.9	88.946	21.4636	521.381	27.1824	2.3202	9.74149	75.3468	155.727	23.7611	101.11	76.3776
73.043	50.5171	68.8712	35.3764	16.2286	103.361	86.1367	69.6699	28.7783	99.5119	113.957	2.10297	35.966	18.6025	209.08	4.56522	52.569	48.3615	5.07982	94.0257	3.21096	66.1188	133.592	73.0068	64.5244	18.1489	140.712	271.757	1.57808	57.4181	62.2916	5.95954	193.631	82.6786	19.6435	499.824	23.4762	1.86134	8.33095	83.6948	183.44	19.3405	94.2532	64.1698
73.1429	49.447	62.0082	33.1614	26.0687	103.935	80.4581	67.6211	32.8048	94.1695	107.659	1.75654	30.5719	16.1543	208.217	3.91531	45.5549	45.6702	41.3418	86.864	2.52191	65.6862	123.475	73.943	58.6041	18.6121	162.873	244.072	3.84816	49.3072	82.2641	10.8817	181.107	75.2284	17.9774	470.078	20.2636	1.49337	7.12208	95.5613	181.863	15.6879	84.2356	113.451
73.2428	50.108	72.0002	31.3408	35.2744	101.855	73.5785	59.7782	32.8942	87.0918	100.677	1.46571	46.6144	13.6845	211.365	12.2405	38.9259	55.4491	80.7593	87.1962	33.6093	60.1639	132.689	69.9865	55.8719	24.78	161.157	218.948	4.58032	42.1292	99.547	12.6831	168.129	75.2407	16.4524	426.009	17.4857	1.19834	6.08716	94.4326	168.206	12.6879	73.4628	127.148
73.3427	49.1615	123.97	52.6523	57.5614	97.9667	66.4754	50.2981	31.1862	93.4558	101.838	1.2226	52.2439	19.9445	212.993	16.0426	37.7219	102.365	139.577	82.1539	57.7947	53.8063	130.309	63.8283	75.3411	26.1079	148.375	223.306	4.59557	40.4508	106.855	12.84	168.782	71.5705	30.8083	390.252	15.0865	0.96166	5.20178	86.6333	150.497	10.6802	74.8046	121.066
73.4427	43.9742	159.134	60.7908	63.3392	92.9002	59.6311	41.1049	28.7502	93.4573	99.5905	1.0197	78.2614	35.0936	209.175	17.2169	34.1819	131.109	160.05	74.9316	64.6405	47.7608	122.236	60.8193	83.8903	66.8112	131.355	211.333	4.29828	36.4833	107.746	12.176	166.406	66.0761	35.8918	347.61	13.0156	0.771754	4.44457	76.4366	132.367	26.3919	71.9875	107.932
73.5426	55.4964	160.29	61.9716	61.814	87.1308	63.9325	32.9813	26.1116	89.6272	95.3231	0.850406	108.703	39.1889	201.601	16.9199	29.9373	144.397	161.408	78.9865	61.5269	42.2926	111.732	67.5477	82.0889	81.7305	113.614	194.031	6.22364	31.9576	104.637	21.5148	160.301	59.858	36.6082	303.717	11.2286	0.619412	3.79699	65.9493	115.358	33.2088	72.4554	93.2619
73.6425	53.0592	171.62	59.6252	65.6694	81.0094	67.1158	26.1476	31.505	83.6467	89.943	0.709015	118.102	39.7561	204.704	15.8507	25.7354	147.48	153.696	76.1396	54.2841	37.4213	107.262	66.8606	85.6742	83.5555	104.59	175.979	6.6495	27.5877	99.1595	26.8231	167.902	69.5804	40.693	261.735	9.6868	0.497044	3.2432	56.141	100.032	34.7566	67.44	79.3101
73.7424	47.0764	164.104	55.6301	63.1903	74.7873	65.1882	20.5636	48.4368	76.6163	84.0378	0.590832	136.181	35.9601	202.122	14.4252	21.8891	144.032	142.112	70.2861	45.8963	50.6581	99.3573	62.5188	113.225	79.0968	92.5865	158.573	6.39589	23.6366	92.4033	27.8942	168.117	71.4694	40.7543	223.279	8.35656	0.398747	8.46477	47.3956	86.5015	65.2973	60.2211	66.8791
73.8424	49.9006	150.871	51.0018	58.2022	68.6332	60.9006	16.0831	53.5735	69.2418	77.9823	0.492142	137.226	31.0348	195.584	12.8853	21.0561	136.602	129.305	63.398	37.7984	49.8396	90.1458	56.6152	123.399	71.962	89.0979	150.454	12.0423	20.1715	96.2586	26.8115	168.426	69.0043	56.8509	206.411	7.20888	0.320074	10.5887	39.8033	74.686	77.6396	52.4927	56.1399
73.9423	47.4131	139.718	46.2768	73.0537	87.0025	55.6986	12.5284	53.0638	61.9623	72.0109	0.409769	135.128	26.2131	186.405	11.3671	24.4792	126.939	116.584	56.4451	30.6004	47.5003	80.7647	50.2863	119.792	65.79	83.9098	138.286	19.2349	17.1783	107.509	24.7282	163.978	64.2909	64.0308	184.976	6.21875	0.257092	11.0258	33.3158	64.4287	96.3154	45.0842	47.0088
74.0422	41.9825	128.373	44.3579	94.2144	127.104	55.703	9.72861	68.3978	55.0382	66.2642	0.341129	125.446	21.9115	175.576	9.94204	39.3532	116.224	112.414	49.8774	24.4877	53.3812	73.0227	44.1241	110.91	58.6952	77.5714	125.356	21.0924	14.6129	111.293	22.2713	164.406	58.5848	80.4092	162.307	5.36454	0.206875	10.5878	27.8261	55.553	100.21	38.3606	39.3091
74.1421	58.1844	116.219	66.2507	97.2301	152.117	52.8338	7.53604	71.745	51.9175	60.8222	0.2839	112.32	20.846	163.833	8.64372	42.4885	105.239	109.794	43.879	19.4394	50.4736	65.2827	38.4134	100.475	51.6174	74.2002	112.931	20.5793	12.4231	109.853	19.7718	160.145	52.6175	84.245	171.337	4.62765	0.166834	9.73576	27.763	47.887	95.8307	32.4432	32.8462
74.242	56.7477	104.596	74.0348	97.8009	165.965	69.4336	5.82707	69.4539	51.181	55.7248	0.236258	98.1829	23.005	151.719	7.48296	40.4025	120.776	102.879	42.1581	15.3448	45.5774	61.5517	33.2696	90.0685	46.2069	67.105	101.45	31.5782	12.4901	105.231	17.3959	153.013	60.5236	82.3056	166.154	3.99195	0.13485	8.72663	33.2765	73.8363	106.626	35.6226	27.4355
74.342	50.666	93.9092	74.4107	91.9343	173.583	73.8413	4.49721	64.7161	61.9373	57.1916	8.54956	84.4001	21.4422	139.625	6.4585	44.3967	138.908	94.2996	58.2565	12.0638	40.5805	58.5663	58.491	80.3198	48.9285	58.7915	104.689	34.2747	11.4909	98.7979	15.218	148.535	74.702	77.868	182.344	17.3244	12.6628	7.69913	33.1862	107.896	109.961	39.472	22.912
74.4419	43.9329	84.2324	77.5132	83.7272	218.538	72.1554	3.46937	59.1157	65.8761	59.4054	13.1288	71.6801	18.7477	127.829	5.56221	46.5149	179.923	85.3808	62.1888	9.45693	35.9697	53.9762	67.5626	71.4393	47.7844	50.5247	110.936	39.8196	10.1617	91.4631	13.2636	141.75	80.5593	115.427	180.43	24.0417	26.2691	6.72406	30.5827	146.732	104.647	41.5603	19.1322
74.5418	37.6977	75.5227	78.3468	75.0481	244.751	67.6243	2.67461	64.3713	65.5476	59.0352	21.1717	76.4043	15.9322	116.517	4.78287	43.6749	213.121	76.7636	60.2877	7.3979	31.8367	48.8233	88.5923	63.457	51.0517	66.7267	130.336	71.5574	8.81435	83.8197	11.5323	133.515	79.8091	149.244	168.719	24.6593	29.4846	5.83385	27.0501	152.41	94.9841	39.535	15.9787
74.6417	47.8757	76.9199	75.0503	83.5965	257.214	61.9578	2.05877	88.802	62.6629	57.0927	23.511	74.0916	13.3575	105.812	4.108	60.8076	226.216	68.7343	55.8157	5.7782	28.1654	43.6602	133.221	56.329	49.341	118.705	129.601	80.6244	7.57037	91.0375	10.0111	160.835	96.3514	173.519	152.335	22.9608	28.0445	5.03969	23.3726	143.877	83.5879	35.7312	13.3457
74.7417	45.8366	75.3195	70.003	81.9714	259.748	56.0371	1.5851	106.916	58.3569	68.6857	22.9574	81.6761	11.1248	96.2394	3.52536	63.1755	226.188	61.3971	50.4275	4.50834	43.5645	39.4926	172.934	49.9849	50.9845	139.404	136.616	84.0296	6.46841	105.936	8.68149	173.815	118.376	193.539	134.361	20.5341	27.2671	4.34139	19.9139	130.041	71.9896	31.3699	11.1481
74.8416	40.6851	93.5462	73.0192	76.1699	255.276	50.2992	1.22066	124.563	55.1802	73.7858	21.0603	80.5601	9.23476	100.499	3.02351	59.1029	221.945	79.4726	44.9391	3.51469	43.8788	43.5734	192.513	44.3477	48.5134	138.747	139.874	79.9554	5.51171	111.553	7.52343	267.922	124.572	221.715	116.578	18.0263	35.5913	3.73311	16.8208	114.984	61.0334	27.0629	9.31557
74.9415	35.2054	93.7249	71.0643	68.9746	246.008	44.9451	0.940651	125.977	52.1576	74.7624	18.656	74.8601	7.6531	101.162	3.27845	52.6309	211.168	87.0961	39.732	2.73884	40.3428	65.924	210.357	39.3428	44.2616	128.127	166.895	72.8991	4.68961	111.239	6.51717	350.145	121.856	235.628	99.9522	15.6844	35.7132	3.20652	14.131	100.497	51.1356	23.0925	7.78511
75.0414	30.1859	111.741	66.7224	61.6423	233.606	40.0518	0.726302	119.92	48.1996	92.7453	16.1803	78.6136	51.4767	99.2709	3.23877	45.663	196.677	86.3219	34.965	2.13375	75.3187	73.6608	206.667	66.7356	39.4417	113.626	166.761	65.0132	3.98703	107.266	5.64424	404.117	114.423	231.627	106.365	13.5873	32.3886	2.75251	11.8302	87.2819	42.4537	19.5664	6.50739
75.1413	57.0224	110.353	61.3955	63.4244	219.302	35.6324	0.561313	130.475	43.8404	101.058	13.8466	104.988	61.4797	95.6191	3.04341	39.0449	180.379	88.2516	30.6852	1.66198	94.2154	73.6552	192.466	108.115	34.6609	98.3826	156.562	57.2882	3.38837	101.166	4.88782	470.521	104.788	219.79	103.59	11.7451	36.6099	2.36207	9.88205	75.5414	34.9942	16.5031	5.44073
75.2413	58.5893	109.7	55.8296	66.5774	204.017	31.6693	0.433564	128.343	47.8799	103.211	11.7469	112.447	81.7715	90.809	2.77506	33.1065	163.539	84.5939	26.885	1.29452	94.8011	69.764	173.875	117.911	30.2028	83.9247	154.659	50.1441	2.87892	93.9579	4.23289	499.877	94.4245	204.96	95.9475	10.1418	34.9163	2.02682	30.1048	77.7424	28.6815	29.8636	4.54894
75.3412	53.1383	103.614	50.4084	75.0358	188.415	34.5767	0.334868	120.544	48.35	108.359	9.90853	111.699	80.585	85.2936	2.4822	48.159	146.974	78.4944	23.5324	1.00857	87.1377	64.1275	166.77	114.495	37.4257	76.5009	144.54	43.7251	2.44574	86.3088	3.66615	504.805	84.1713	189.436	86.0924	8.75268	30.9052	1.73908	61.0999	121.675	23.4002	41.5469	3.80369
75.4411	46.329	94.8171	74.0726	76.4918	172.969	37.059	0.258419	110.58	61.2317	108.364	8.32606	104.222	72.0817	79.4088	2.19201	50.6623	131.186	71.5609	31.0518	0.785903	78.4581	106.659	155.849	106.018	38.4455	67.335	131.989	38.0458	2.07755	78.6465	3.17591	494.027	74.4788	174.275	85.1469	7.55184	26.3028	1.49202	89.0331	156.587	19.0207	44.0121	3.18028
75.541	39.8339	94.2793	158.716	72.3281	157.994	36.3433	0.199061	100.158	82.0254	105.22	6.97853	93.6193	65.5346	75.3875	3.68751	47.652	143.017	64.5934	33.4967	0.61245	69.7926	135.384	153.821	96.0488	36.4787	58.0336	119.3	33.0636	1.76458	71.236	2.75191	473.533	73.6952	177.606	79.5967	6.51494	21.8884	1.2798	94.7198	169.331	15.4141	41.9862	2.65871
75.641	34.0754	94.9807	206.612	66.0612	143.721	34.1256	0.152964	90.0828	91.1856	100.24	5.83901	82.0152	63.4092	71.5643	21.3801	42.5494	152.465	57.9703	32.6231	0.477509	93.9706	227.137	143.609	86.103	33.2303	74.6446	114.429	28.7137	1.49856	67.085	2.38523	447.411	69.6658	171.391	71.8535	5.62011	17.9709	1.09733	89.9631	162.53	12.4603	38.0052	2.22238
75.7409	29.0944	90.0717	288.75	59.3012	130.285	46.6565	0.117008	80.7009	92.9646	94.2817	4.87986	101.763	56.3056	67.2007	29.71	36.971	152.838	51.852	30.275	0.372214	95.1773	311.096	129.93	76.7847	29.5849	76.8837	105.658	24.9262	2.87495	62.2387	2.06809	418.421	64.0677	161.175	73.3285	4.84809	21.9791	0.940332	80.8774	148.08	10.0517	33.3972	1.85718
75.8408	41.579	82.7743	318.818	52.756	117.748	50.2808	0.0888402	72.1342	90.2254	87.8966	4.07498	105.881	61.5835	62.5608	32.5756	36.6716	147.489	46.2881	27.3889	0.290369	87.6405	385.641	115.34	68.2956	31.3449	73.0549	95.974	21.6334	21.1432	62.2788	1.79375	395.604	59.1437	149.659	71.2761	4.18214	22.67	0.805226	70.5464	131.479	8.09453	28.8287	1.55127
75.9407	40.7986	74.9442	396.353	46.7095	106.132	49.4328	0.0667508	65.363	84.8778	81.436	3.40084	101.376	65.1843	57.8366	32.3593	58.48	138.738	41.2729	24.428	0.226414	78.5082	415.922	129.118	60.6649	30.1786	65.8302	150.418	18.7734	26.4626	60.1881	1.55635	372.085	53.5741	138.016	85.1063	3.6077	20.8207	16.9971	60.4532	115.169	6.5087	24.6089	12.3839
76.0406	36.4951	73.3215	479.802	43.407	95.4468	58.5013	0.0492546	58.8014	78.1783	93.7597	2.83694	92.5434	63.1645	58.8294	30.5034	71.4765	128.166	36.7756	21.6098	0.176701	104.613	409.162	128.262	53.8508	27.7083	57.5506	189.108	16.2903	26.3455	56.8504	1.35078	350.471	47.9257	126.82	87.6484	3.1122	23.3812	24.1368	51.2463	100.147	5.22664	20.8573	15.4382
76.1406	31.6668	75.3323	533.935	39.3077	85.6766	60.1548	0.0356285	52.8843	70.9394	98.582	2.36569	81.9549	56.1221	58.1731	29.0563	95.6792	116.835	32.755	19.0252	0.137904	111.314	384.171	120.163	47.7859	24.7811	49.3919	203.053	14.135	24.1386	52.8548	1.17261	327.029	42.5102	129.471	83.8833	2.68479	22.2482	26.2906	43.1487	86.7365	7.14695	17.5957	44.041
76.2405	27.1803	71.865	535.651	35.1294	76.7723	57.8495	0.0250076	47.3755	63.6724	98.672	1.97204	87.9898	51.128	56.3672	26.7186	113.146	105.441	29.1668	16.7022	0.107715	103.841	351.35	131.105	42.3967	21.825	41.8962	219.57	12.2645	21.306	48.5881	1.01805	319.76	40.4346	125.039	100.967	2.31609	29.8774	31.0352	36.1754	74.9558	7.72587	14.7991	51.0954
76.3404	23.2365	66.012	511.134	31.1785	68.6857	58.1939	0.0169296	64.6856	56.6861	95.8628	1.64326	85.6436	51.0773	53.7906	24.0292	111.451	94.423	25.9684	14.6379	0.0842258	93.3893	316.333	128.716	45.3808	19.0435	46.3144	212.333	10.6413	18.4643	44.2985	0.88385	306.308	37.3295	117.632	104.354	1.99801	38.8064	42.3675	30.246	64.6961	8.11835	12.4222	49.2469
76.4403	19.8355	62.1169	474.692	27.5698	65.9076	81.8492	0.0110194	69.13	50.1552	91.3603	1.36877	78.9628	45.9305	56.8033	26.52	116.087	84.0441	23.3197	12.8156	0.0659064	83.0442	282.062	119.826	43.7522	25.7861	44.9434	196.726	9.2325	15.8521	40.1407	0.767245	289.287	33.8167	110.439	110.759	18.4434	38.8814	45.5438	25.244	55.8027	23.3886	10.4133	44.1447
76.5403	16.9229	56.762	434.028	24.3302	83.2217	92.7585	0.00687761	67.4773	44.1661	85.9517	1.13955	70.3863	39.5361	57.6146	26.4286	108.723	75.1185	32.9509	11.2132	0.0516981	73.5786	249.974	108.228	49.4434	28.3406	40.9604	178.965	8.00994	22.9924	36.2057	0.665883	271.329	30.2536	102.43	107.72	23.1152	37.2973	72.4084	21.0452	48.1127	30.1596	8.72182	38.2484
76.6402	27.6318	51.2773	393.183	21.4483	93.3424	93.2261	0.00419847	63.1354	41.9859	80.1447	0.948035	61.3388	35.7129	56.8487	24.9586	96.8721	73.7681	35.7806	9.80736	0.0406329	65.1158	221.682	116.357	48.6427	27.7399	53.3657	162.981	7.29307	31.4939	32.5425	0.577742	266.035	33.8349	94.4047	103.217	23.0448	33.1108	97.5351	17.532	46.8839	31.88	7.301	32.573
76.7401	27.7683	84.1354	354.183	18.8968	98.1766	88.6454	0.00262155	57.7996	43.3207	94.5998	0.787878	68.5788	30.8028	54.9838	22.8291	84.0729	73.9422	35.2616	8.57552	0.0318987	57.6047	195.781	113.448	45.3011	36.7964	57.7108	147.134	6.49924	32.192	43.8787	0.501002	255.325	34.1298	107.513	119.902	21.217	35.5861	104.579	14.5983	58.3914	30.7483	6.10946	27.4886
76.84	30.2861	108.158	317.949	16.6438	110.327	81.8717	0.270729	60.8695	42.3485	100.702	0.653914	68.1072	34.489	52.3842	20.4606	71.9007	71.3506	33.1926	7.49705	0.0249541	50.9539	178.184	105.212	41.1532	38.72	55.4585	132.301	5.72441	29.8196	60.5838	0.434066	241.458	32.6228	121.941	126.919	18.8787	38.2963	101.878	19.0965	59.0056	57.0288	5.11127	25.0882
76.9399	27.9325	108.984	284.81	25.9149	116.178	74.3917	1.09672	59.0302	40.0266	101.515	0.541982	63.5404	50.8314	49.3255	18.0912	60.9717	67.1143	30.5009	6.55339	3.54681	56.3983	159.948	94.8138	36.9411	43.3762	50.2808	118.747	5.00916	26.4562	68.8574	0.403281	254.698	30.2091	123.103	124.394	19.5767	55.5984	94.43	19.6449	55.0398	83.3493	4.27568	27.0429
77.0399	24.4921	102.112	259.894	28.1954	117.484	66.9569	1.33184	55.0521	41.823	99.0647	0.448629	57.0722	51.3847	46.0141	15.8489	58.621	61.9984	31.5261	5.72813	4.77388	72.7985	142.353	83.9599	55.403	42.8083	44.1166	106.492	15.1898	22.9863	71.6351	0.364799	256.864	27.42	118.282	115.659	18.3056	57.5856	114.846	18.3747	49.4504	97.4057	3.57649	25.3814
77.1398	57.8783	93.1534	242.032	27.3937	115.574	64.8781	7.56727	50.3111	41.1898	95.9618	0.370992	49.9969	47.2305	42.6019	28.5901	76.233	56.5162	50.3043	9.66124	12.5226	91.0297	128.313	73.5282	64.3828	39.816	37.9481	105.426	18.6111	19.76	70.9193	0.324917	251.161	24.5629	115.383	122.781	18.5045	52.9707	118.268	40.8138	43.5854	121.826	2.99159	22.5215
77.2397	61.1384	84.0951	246.097	27.3241	111.453	60.5313	11.9819	45.4749	39.119	91.2758	0.306556	43.0447	48.352	39.1987	33.8795	77.5646	54.2625	73.5227	12.4147	14.7732	88.1507	140.584	76.7559	70.0201	35.8722	32.2359	98.6143	29.9207	33.092	70.193	0.286472	240.6	21.8083	109.081	123.079	17.1317	46.027	112.924	47.7531	38.0266	127.186	2.50237	19.4151
77.3396	55.8922	75.5979	244.839	25.5887	123.879	67.3246	12.609	40.8533	59.1898	85.7574	0.25307	45.0598	43.8847	35.8814	34.8918	71.8972	59.7419	81.244	12.9412	14.3664	80.1568	141.484	89.7305	67.9196	31.7313	44.5699	90.086	32.8591	35.9977	88.1625	4.22957	227.232	31.8931	101.53	115.967	15.2819	58.8942	112.701	47.1864	42.791	121.854	2.09321	16.491
77.4395	48.8626	76.243	252.24	23.2613	129.6	67.1197	11.5725	39.3134	68.85	79.8899	0.208725	43.2833	37.931	32.7024	33.558	63.7223	61.0059	80.6759	12.4115	37.8848	71.525	134.468	90.8295	72.5544	27.7613	50.4271	81.4399	31.9643	34.1658	96.2821	5.93191	212.443	45.0753	93.7485	105.219	40.8402	58.7104	120.568	43.288	49.9234	119.35	1.75099	13.8974
77.5395	42.0536	89.1315	249.009	20.8301	130.494	69.6269	16.6728	37.6022	71.8446	73.9789	0.172035	39.591	34.9713	29.6951	40.6035	55.1424	59.5724	76.2339	11.4274	44.7276	63.4429	123.849	85.9442	69.8964	35.8785	49.425	73.2765	29.4626	37.7789	98.0336	6.43002	197.158	50.044	86.2017	108.612	66.1424	53.0785	117.327	42.8427	49.324	115.031	1.46474	11.6621
77.6394	35.9875	93.9731	235.6	27.7967	127.985	67.2417	17.1055	34.8219	81.3435	68.2123	0.141746	50.4222	33.283	26.8789	42.1955	47.0804	65.8963	74.156	10.2929	43.5089	56.1659	134.073	82.591	68.8844	37.4184	45.2819	65.7889	26.4276	36.0739	99.0596	6.305	196.82	50.3016	83.2514	104.05	145.845	82.3123	108.684	50.2996	45.5485	105.234	1.22524	9.76372
77.7393	45.3471	96.3083	300.264	30.7747	123.151	68.4734	15.5231	31.7026	83.7293	66.4178	0.242976	53.0225	37.716	29.2779	42.4112	55.6402	67.4664	70.3434	26.959	38.8238	49.6926	132.126	75.9795	85.1072	35.7622	39.9741	59.0078	23.3617	32.4553	96.329	5.87948	191.179	74.8011	78.3204	107.538	164.072	86.7692	97.8366	49.7689	56.7666	93.1005	1.02479	19.9636
77.8392	54.0469	90.7649	318.301	30.1056	117.724	65.5352	13.2533	34.1331	81.7335	78.8885	3.03575	60.9693	36.4761	31.5014	40.2464	54.794	65.9894	64.9085	36.363	33.0446	43.9567	124.175	68.1398	86.2936	45.5626	43.3954	77.4304	20.4848	31.0051	91.3677	5.33003	206.887	84.716	72.7175	103.091	158.02	80.4293	86.5273	45.6872	57.3775	80.4845	0.856977	36.334
77.9392	50.9887	91.2321	312.222	27.9445	111.372	60.7427	10.9276	41.3248	120.056	187.005	6.93769	83.5822	39.0274	32.3366	36.9225	50.0338	62.6499	58.9909	51.827	27.3295	38.8804	113.629	60.157	81.4057	47.2789	63.2857	79.5517	17.8804	27.9009	98.3951	4.75096	235.226	85.97	67.0572	104.83	143.416	70.1683	75.661	40.3238	53.5291	71.3639	15.4021	48.2294
78.0391	45.0448	85.406	294.399	47.218	104.255	63.5629	21.9785	42.4031	138.533	247.761	8.30931	90.385	35.9914	56.8942	33.1563	43.9992	58.2611	53.1523	55.8513	22.1871	34.6861	103.006	52.5804	74.3975	47.1077	67.9067	80.1988	15.5666	24.4128	113.311	4.61923	246.804	82.4509	61.6169	118.581	126.774	59.236	65.667	34.7982	48.0998	61.791	21.0953	48.4959
78.139	50.4811	77.8881	271.561	52.3747	96.7651	61.6433	33.1416	40.6385	143.982	297.658	8.37366	88.2988	31.3262	72.9105	29.3557	65.892	53.3728	61.6003	61.0306	17.7889	37.3015	122.558	45.6595	66.9784	44.0288	65.0259	89.846	13.5321	21.0629	118.688	36.3453	247.377	76.5071	62.2552	119.1	110.675	49.0566	56.7095	43.5325	57.6002	76.1882	22.2352	44.2738
78.2389	48.3073	102.195	247.303	56.8399	93.5935	57.5423	34.4346	37.6726	141.361	319.562	7.80865	81.5897	26.5655	82.5212	25.7408	75.0446	58.0035	66.5913	59.7726	14.1402	34.8909	125.899	39.4795	59.8564	42.0572	58.8426	87.9565	11.7534	18.0414	117.983	49.9079	240.918	79.6288	99.4068	129.196	96.0378	40.1548	48.8092	52.9733	57.4371	79.0648	21.1622	54.1617
78.3388	53.5055	103.506	223.486	55.1687	95.1014	83.5922	39.6152	34.3173	133.989	323.693	6.98305	72.8329	22.2499	87.384	22.4199	72.8905	58.7972	68.5761	55.6269	11.172	31.4047	165.181	34.0384	53.2955	38.4517	51.5706	81.9025	10.2034	15.3946	113.539	82.2384	230.152	77.4358	112.841	127.088	83.0876	32.6289	41.9135	53.1283	53.2631	90.7983	19.1312	60.3582
78.4388	51.049	129.745	216.434	51.0213	93.8717	112.302	37.7142	30.9633	124.058	316.825	19.9609	75.4411	18.5219	88.7804	28.7319	66.123	57.1486	78.3621	50.3995	8.78897	27.9331	177.165	29.2908	53.3646	40.9244	46.5926	91.7676	8.85521	13.1098	106.935	96.8598	216.937	72.4586	123.894	129.409	71.7772	48.5668	35.9355	58.2657	47.718	127.743	23.7269	57.3568
78.5387	48.1099	151.372	202.663	46.0914	90.758	120.326	38.3462	27.7884	112.993	303.423	24.7458	76.2663	15.3717	87.6959	41.3484	82.0529	54.0242	86.1552	44.986	6.89285	32.1966	173.826	25.1729	67.1542	39.4844	40.7959	89.8421	7.68375	11.1524	99.2184	140.658	202.526	66.21	123.462	123.032	87.9793	60.2662	30.7769	56.0769	41.9985	139.516	34.1666	51.2948
78.6386	48.4963	148.577	206.45	41.1405	86.3983	117.985	34.6558	42.9197	101.699	286.41	27.1779	93.2843	12.738	84.8848	47.9368	90.4383	68.8428	85.3667	39.81	5.39367	47.5882	162.974	21.615	68.485	36.2931	47.7723	83.6599	6.66644	9.4819	91.0758	244.373	187.75	59.5751	117.912	112.268	87.1241	59.4658	26.339	50.7624	36.6153	140.332	39.7304	75.1129
78.7385	72.5005	145.881	198.559	36.49	81.2691	110.777	29.5216	47.5297	90.7283	267.68	26.4079	104.765	10.5474	80.9197	48.8894	86.7229	75.648	80.5781	35.0519	4.21362	47.569	180.828	18.5488	64.7613	32.4799	47.4922	76.275	5.7832	8.05934	82.9462	325.772	173.15	53.0543	110.315	99.7399	79.9945	53.5065	22.5293	44.4527	31.7569	136.292	39.4635	77.5618
78.8385	71.747	135.43	185.216	32.2561	75.7262	101.599	24.3078	47.1019	80.4027	248.442	31.2732	104.273	8.73034	76.232	46.7709	78.1832	85.182	74.1534	30.77	3.28771	43.6444	180.243	19.9847	88.301	28.6166	64.9936	68.8935	5.01652	6.84932	75.1004	377.085	159.066	46.9143	102.131	86.9853	74.7165	49.5624	19.2636	38.1827	27.4642	125.271	43.4351	80.793
78.9384	69.181	133.901	191.901	28.4618	72.5136	91.9466	50.2623	44.402	70.8884	276.801	40.9862	106.741	7.22499	71.1434	45.2325	68.2873	88.0665	67.2906	26.9628	2.56288	39.053	170.435	71.1568	99.6975	24.9754	71.9545	61.9626	4.35104	5.82064	67.6964	491.791	145.7	41.2814	94.363	74.861	66.9129	43.2231	16.4672	32.4148	23.7141	120.667	42.1556	77.7288
79.0383	61.5463	138.669	186.146	25.0891	68.5245	82.5634	56.9071	51.5798	66.0784	348.482	44.6129	106.828	5.97872	65.8904	54.9614	58.6122	86.6632	60.5764	23.6014	1.9964	34.6709	164.595	108.345	98.0514	57.9837	69.8697	55.6206	3.77342	4.94642	60.8171	562.707	133.162	36.1995	86.7951	72.7575	72.8527	36.4803	14.074	27.318	20.4579	155.329	38.5115	69.6207
79.1382	53.3011	131.151	181.949	22.1043	64.0848	73.7938	53.8405	54.0454	60.4724	429.803	43.1734	120.13	4.94724	73.5376	60.3361	49.8079	82.6143	54.2793	20.6456	1.55424	30.7031	167.6	124.236	108.751	69.8404	63.6991	49.8831	3.27216	4.20366	54.4963	565.216	123.273	31.6658	87.529	67.3056	69.3651	66.4061	12.0269	22.9166	17.6402	204.603	35.1246	60.2983
79.2381	45.717	120.077	171.237	19.469	71.7473	65.7715	53.7955	52.2938	54.617	467.107	39.4143	119.637	4.09358	82.168	59.9712	42.0795	77.0491	48.5044	18.053	1.20945	27.167	160.261	124.725	118.848	70.9797	56.0714	44.719	2.83719	3.57266	48.7358	533.808	116.811	39.1226	94.4636	60.7208	62.6454	83.3434	10.2764	19.1677	15.2066	223.792	36.1838	51.3408
79.3381	52.1638	108.558	157.78	20.1367	75.3849	58.5225	61.0854	48.7144	48.8516	476.384	34.8136	111.794	3.38693	86.3465	56.5506	42.8315	70.7336	43.2739	15.782	0.940764	24.0319	148.118	117.508	115.494	66.9983	48.3274	40.0819	2.45986	3.03653	114.911	487.471	109.471	41.2673	93.4667	53.5267	55.2494	82.5537	8.78009	16.0017	13.107	295.807	39.6826	43.3223
79.438	54.3664	97.6474	155.14	25.4701	95.4239	52.0193	64.7283	44.4926	43.3773	468.235	30.1381	100.517	28.4746	87.2835	51.6764	40.2331	64.1769	38.5704	13.7947	0.731502	43.0695	135.189	106.882	106.98	60.8584	41.1044	50.4583	2.13249	2.58118	218.615	436.44	108.404	54.4947	95.8629	46.4243	48.1804	74.4155	7.50149	13.3424	11.2964	342.061	38.453	36.3796
79.5379	49.5121	87.6526	146.474	52.0927	107.158	46.2102	59.5871	40.2026	38.3032	449.657	25.7592	101.495	60.3871	85.909	46.285	35.901	57.7082	34.3583	12.0568	0.568604	44.9984	136.504	133.796	96.9358	54.0926	34.6628	51.2363	1.84855	2.19445	278.267	386.04	106.267	59.0276	101.455	39.7918	41.7855	63.9697	6.40912	44.2454	21.5746	345	35.0998	30.4692
79.6378	62.7422	78.6147	135.211	68.1347	112.799	41.0345	51.2678	36.109	34.3487	425.234	21.8337	95.5892	82.2815	82.9338	40.9061	31.1829	51.5312	30.5955	12.0724	0.441861	44.7378	129.958	139.427	86.9052	47.4627	29.0663	48.4071	1.60239	1.86598	371.917	338.861	101.974	58.609	123.284	33.8086	36.1412	53.5454	5.47589	54.7259	32.1812	324.245	30.9951	25.4824
79.7378	60.0421	70.4844	123.187	70.6262	114.038	36.4302	42.4652	34.6138	30.5607	397.942	18.404	86.3744	93.0507	78.8973	35.8228	26.6806	45.7636	27.2389	13.4803	0.343299	40.9853	119.813	151.958	77.5031	42.5076	24.2823	44.4126	1.38912	1.58703	473.2	295.999	96.4249	70.1518	149.421	34.6748	31.2171	44.1156	4.67856	69.2112	34.2955	291.975	26.8352	21.2951
79.8377	53.2874	63.186	111.353	73.4167	112.165	32.3379	45.7173	56.6833	27.0282	369.686	15.4553	87.1606	96.9149	74.2053	31.1711	22.6313	40.4643	24.2472	13.3241	0.266706	36.6567	108.397	161.986	76.3999	37.468	24.55	40.2292	1.20439	1.35027	519.895	257.743	90.2276	73.0031	172.389	33.0996	26.9458	35.9937	3.99729	82.1132	32.7235	260.605	22.9502	19.4807
79.9376	46.4941	56.6399	100.174	70.0063	108.158	28.7026	44.5056	63.7204	32.1889	341.659	12.9463	93.2489	88.5199	69.1597	27.0006	19.099	42.048	21.5822	12.4576	0.207233	32.5386	96.9468	169.478	71.2131	44.6966	27.5263	36.2303	1.04438	1.14917	531.116	223.971	83.7878	70.9864	175.181	45.1353	23.2509	29.1875	3.41506	81.5747	29.7293	226.698	19.4743	17.0467
80.0375	39.9868	50.7707	89.8528	64.2012	150.478	25.4743	49.3355	67.057	33.9787	314.587	10.8258	90.599	83.4826	63.9819	23.3119	16.0695	43.3909	19.2091	11.3161	1.44806	28.8133	86.0836	178.363	70.063	45.2563	26.8758	32.5427	0.905805	0.978315	520.015	194.363	77.3708	66.4199	168.83	57.9975	27.7206	23.5758	2.9174	75.0336	26.3575	218.152	16.4409	14.5919
80.1374	34.2097	58.6651	91.6166	57.7515	186.187	22.608	50.6698	66.4821	33.665	288.883	9.04195	83.442	73.3548	58.8317	20.0796	13.496	42.6506	17.0963	10.116	7.28566	25.4945	76.0883	172.122	65.2513	42.6391	28.3594	29.1944	5.50812	0.833194	495.485	168.522	71.1456	60.6893	158.665	61.6122	27.2146	18.9951	26.7936	66.2982	23.0697	201.138	13.8338	22.5171
80.2374	29.2102	57.4212	90.0286	58.8989	206.706	22.4671	46.0044	62.6829	32.0975	264.762	12.6115	79.964	63.0643	53.8211	17.2656	24.798	40.6274	15.2159	8.96041	9.18593	29.1339	67.0555	158.716	64.3805	47.6718	26.9472	46.8104	7.14466	0.709835	463.483	146.032	65.2144	54.6053	147.235	59.9502	24.8985	15.2794	37.2182	57.2505	20.0523	178.875	11.6145	35.0118
80.3373	24.923	53.2478	84.9707	80.9133	216.098	38.8856	39.2874	57.6177	29.8396	242.311	23.3828	73.038	53.1685	49.0262	14.8271	35.5607	37.8718	13.5424	21.0474	9.15568	27.656	58.9813	150.95	60.0333	47.0077	24.2823	51.9791	7.38392	0.604924	427.95	126.495	59.6347	48.6264	140.985	55.4975	22.0906	12.2774	40.2447	48.7611	17.3632	155.205	9.737	36.6868
80.4372	29.0621	48.3826	78.4211	85.1185	217.476	44.7807	32.3975	78.3552	27.2585	247.02	33.6195	64.7066	44.4032	44.4957	12.7209	37.2599	34.7564	12.0532	25.3541	8.2705	26.1558	55.8089	144.367	54.5689	43.7027	24.8249	50.7328	6.99995	0.515628	395.239	109.545	57.4389	42.9969	132.073	49.7797	25.1574	9.85851	39.3643	41.1783	15.0031	132.306	42.1441	38.8815
80.5371	34.2984	43.6082	71.4377	81.5723	213.215	62.3483	26.1456	124.682	24.589	322.575	50.5027	56.1513	36.9097	40.2577	10.906	34.986	31.5289	10.7282	27.3971	7.08977	23.6203	76.0295	132.45	62.6546	39.3641	23.2342	47.1818	6.37045	0.439583	361.586	94.8501	79.6023	37.8326	122.358	53.8084	24.3307	7.91247	36.5688	34.5888	12.9486	123.431	54.2635	36.2566
80.6371	32.2804	39.1765	91.7596	74.988	205.118	67.969	20.8083	139.153	21.9756	372.075	54.9819	48.0186	30.6089	36.3255	9.34464	34.8971	28.349	9.54904	39.6994	5.89017	41.4653	92.5354	118.588	61.9888	34.8148	20.7619	42.9914	5.67575	0.374724	328.492	85.23	91.5356	33.174	112.705	132.717	22.1212	6.34851	32.9756	28.9547	11.1682	110.619	58.8767	32.0153
80.737	28.4952	35.1481	112.147	67.5374	194.529	73.242	24.069	138.344	19.5029	447.399	53.2125	40.6271	25.3539	32.7011	8.00323	42.7297	25.3154	8.49971	42.9921	4.79641	42.5729	97.3324	104.586	57.8719	30.4558	18.0601	38.8189	4.99863	0.319308	296.869	99.2645	96.6184	29.0183	103.498	168.076	20.2757	5.09264	29.1951	24.1853	9.62907	119.013	56.7819	37.6184
80.8369	24.6098	31.5167	117.007	60.1876	182.446	72.0035	28.3185	130.617	17.2159	523.523	48.582	34.1001	20.9887	29.3787	6.85168	65.3486	22.4846	22.0703	46.078	3.85384	39.3455	122.525	91.3516	52.6335	26.4639	15.4517	34.9076	22.0157	0.271897	267.678	100.46	97.1939	25.3395	94.8905	177.501	18.0045	4.08485	58.0914	20.1731	8.30052	138.907	51.6996	61.038
80.9368	21.087	28.2545	113.889	53.3391	169.608	75.5034	27.1902	120.15	15.1341	570.914	42.9135	28.4482	17.3698	26.3472	5.86394	101.456	19.8845	32.0717	58.0586	3.06818	35.285	136.91	79.2912	47.273	22.899	13.081	32.6625	27.9574	0.231334	240.534	95.2476	97.8822	22.1002	86.9243	172.171	15.7524	16.1988	69.1745	16.811	7.15463	140.703	45.5866	64.5868
81.0367	18.0157	25.328	106.938	47.129	156.554	79.9023	23.908	108.992	13.2607	583.352	37.1523	23.6216	14.3727	23.592	5.0171	126.369	17.5242	35.1213	68.6569	2.42701	31.3479	176.532	68.5375	43.5478	19.7622	10.998	29.8424	28.692	0.196653	215.578	98.184	95.6215	19.2584	82.399	159.077	13.6837	21.435	70.6235	14.001	6.16677	132.563	39.4329	60.1892
81.1367	15.3751	22.7044	98.4039	41.5753	143.657	77.9002	29.3438	98.1114	11.5893	574.031	31.7563	19.5422	11.8919	21.0962	4.29155	126.763	15.4007	34.7399	69.4385	1.91104	27.7665	241.534	59.0784	42.1008	17.0268	9.20456	26.9809	27.1146	0.167039	192.822	93.9627	91.5436	16.772	92.2785	142.505	23.0194	21.6009	67.1335	11.6562	5.3154	119.557	33.7047	53.7897
81.2366	13.1161	20.3525	89.4847	36.6441	143.487	72.9214	28.6106	87.9369	17.2793	551.661	26.918	16.2653	9.83877	18.8418	3.67009	116.747	13.5034	32.7626	65.6561	1.49976	24.5705	263.996	80.6127	38.9078	14.6547	7.68015	24.2784	24.9816	0.141655	189.555	113.852	98.3147	14.6006	100.237	125.01	24.6906	24.4411	61.3645	12.4955	4.58181	112.456	28.5895	46.5356
81.3365	11.1873	46.6913	80.7954	32.2825	140.405	66.7668	30.5606	79.2228	19.9976	521.952	36.1213	33.9293	10.6407	16.8105	3.13786	103.128	11.8173	30.1363	59.999	1.17411	21.7355	281.365	88.937	35.2164	12.6048	6.39508	21.7991	36.342	0.119929	181.097	117.096	104.519	12.7068	99.4478	108.043	25.6894	26.4399	54.7922	11.9081	3.9498	126.609	29.4378	67.7809
81.4364	9.54131	52.3098	72.6325	37.2846	134.873	60.3638	32.0504	71.0397	20.8149	488.612	37.9535	41.2308	9.84972	14.9842	2.6821	89.0776	10.3255	29.1425	53.816	0.917518	19.2259	284.043	87.7658	31.5554	10.8372	5.31777	19.5536	39.5389	0.101434	169.715	117.713	105.591	11.0567	94.7799	103.552	24.0524	24.7765	48.2079	12.6439	3.40537	126.086	35.9078	69.8948
81.5364	35.3331	50.7324	65.1188	38.5537	127.761	54.1713	29.3721	63.5337	29.0952	454.018	36.1326	42.5265	13.4794	13.3453	2.29217	83.7088	12.5649	30.1347	55.5623	0.716064	20.5628	313.602	81.9323	28.1339	9.31527	4.41795	17.5312	38.3148	0.0856378	156.91	114.189	103.362	9.61977	88.5801	95.8664	21.5634	21.7366	62.3723	18.7314	2.93644	125.412	36.3411	64.4748
81.6363	39.2706	46.8872	58.2854	36.6799	119.713	48.3993	25.2106	56.7355	32.8893	419.659	32.6938	40.5271	19.3308	11.8768	1.95875	74.7114	20.8281	29.0427	53.0518	0.558306	19.2073	311.88	76.2848	30.0563	8.00597	3.66819	15.7146	46.2364	0.0722593	143.66	105.853	99.0909	8.36907	81.9641	96.8515	18.9522	18.4079	89.0537	20.0227	2.53246	116.92	47.4671	62.2836
81.7362	36.4011	42.5467	59.4639	33.6016	126.237	43.127	20.8523	53.6923	33.8261	386.442	31.7264	36.8911	24.3022	10.5633	1.67374	64.9006	25.2643	40.126	48.7326	22.795	17.2809	308.096	70.1866	43.905	6.88023	3.04432	14.0845	46.6231	0.0607527	130.584	115.698	93.6359	7.28066	75.4492	91.6666	16.4997	15.2729	127.134	25.8297	2.1842	120.885	56.4528	67.783
81.8361	32.213	58.4123	57.2351	30.2088	127.766	38.3671	16.8609	59.0829	33.0035	385.142	29.0079	32.6093	23.5828	9.38982	1.43014	91.9987	27.1315	43.2684	43.8379	31.6316	20.3226	289.933	62.949	46.7038	5.91264	2.52565	94.4976	43.7089	0.0508956	133.916	116.482	87.578	6.33359	69.2625	88.4801	14.298	12.5157	138.717	34.007	1.88352	121.134	56.579	63.8535
81.936	27.8452	59.8113	53.412	28.0885	130.7	52.3046	13.4362	58.3957	31.1552	373.165	25.6461	35.657	20.9655	8.34282	1.22197	96.0795	27.3149	42.509	45.1987	32.5459	25.2409	265.514	55.5766	44.9191	5.08114	18.5655	185.048	39.5524	0.0426003	131.428	110.142	82.1468	5.50956	73.6704	81.506	16.4597	10.1773	154.756	35.0584	1.62351	113.421	52.5507	76.8962
82.036	24.8666	74.273	51.6337	25.4429	129.616	56.3144	10.6042	54.9763	41.6213	354.998	22.2157	39.4742	17.9539	7.4097	1.04412	90.0885	26.4325	39.9519	43.1285	29.8528	24.4079	239.244	54.4914	41.4162	4.36664	24.705	304.587	35.1305	0.035634	125.824	111.206	76.4233	4.79254	72.4459	72.8702	15.9765	8.23563	158.39	32.8241	1.39846	101.887	58.4359	75.8186
82.1359	21.5642	98.5752	66.1072	22.7418	125.741	55.3407	8.31472	50.4943	50.536	333.57	18.9955	39.0154	22.7058	6.57886	0.89238	115.507	24.912	36.6806	39.6034	25.8131	22.1853	213.432	50.691	52.7293	3.75267	25.7473	330.392	30.8855	0.0274613	118.083	105.309	75.6864	4.16868	68.7558	82.8689	14.5479	15.9394	171.327	29.2847	1.2039	89.0279	56.9682	68.6459
82.2358	18.505	141.27	70.1967	20.2302	120.004	52.0194	6.49057	45.7666	53.8333	310.768	16.1042	38.9844	22.0708	5.83965	0.763026	116.988	23.4478	33.2424	35.619	56.4047	19.7938	189.212	45.7644	53.968	3.22507	24.3223	319.856	26.9978	0.0204478	120.765	96.7237	73.1336	5.63979	64.1236	83.4455	18.4432	28.9288	199.605	25.4317	5.77335	76.2821	52.1658	86.8207
82.3357	15.8185	160.746	68.9118	30.9946	113.658	47.7397	5.05112	45.6234	53.6125	287.786	14.0223	36.4982	28.3682	5.18247	0.652691	108.217	21.6704	29.9036	57.791	93.3614	28.9755	167.069	40.5713	51.1095	2.77166	21.8466	301.355	23.5224	0.0152181	119.188	86.8991	75.013	6.16438	69.9129	78.8292	18.4494	31.6329	245.737	29.757	7.73281	64.4238	46.1501	86.0573
82.4356	16.2772	156.627	82.4555	33.5858	106.488	43.2197	3.92267	43.1313	51.2821	265.361	16.7448	32.8563	27.6996	4.59852	0.558678	95.8107	19.761	26.7843	67.8849	100.892	32.3567	147.138	35.5557	46.7933	2.38199	21.8923	276.151	20.4558	0.010864	114.163	82.0867	74.1443	6.14793	69.4704	73.381	17.0093	33.1081	254.29	29.4042	7.99675	53.8152	40.0013	78.0894
82.5356	35.5229	145.002	87.1335	34.8098	105.28	43.9234	3.04192	64.7438	47.7768	253.559	16.8527	28.8269	24.6864	4.0797	2.8027	82.8619	17.8382	23.9299	68.8006	133.353	38.468	141.411	30.9286	42.1637	2.04713	20.2866	257.665	17.7682	0.00535277	107.178	74.9702	71.5465	5.83761	66.2601	69.0954	15.1441	30.595	273.429	27.7182	7.53608	44.5722	34.501	68.0651
82.6355	52.049	131.666	96.3654	33.2665	112.401	72.3288	2.35655	74.5432	43.7077	238.972	15.703	24.8453	21.164	3.61891	3.92408	70.7236	15.9773	21.3478	65.1164	155.007	36.8477	131.072	26.7718	37.6966	1.75938	18.0258	240.722	15.4261	0.000755508	99.217	67.1273	67.9175	5.38233	63.9103	74.9336	13.2668	26.6493	266.731	24.8196	6.80649	36.6688	29.4349	58.1452
82.7354	51.3161	118.64	96.4063	30.5401	114.682	96.7097	1.82425	75.0419	39.4658	223.105	14.7754	36.6354	17.819	3.20963	4.31316	77.5765	14.2233	39.673	59.5353	149.868	33.4006	118.965	23.098	46.5398	1.51219	25.1819	252.798	13.3838	-0.00451922	90.923	59.3789	63.7309	4.87028	60.0877	75.3791	11.5318	22.4767	247.42	21.5996	6.01685	39.9672	24.938	49.1503
82.8353	45.9707	106.572	91.8599	27.4864	113.519	106.359	12.9727	71.2775	35.2935	225.29	27.2268	49.7608	14.8714	2.84599	4.28981	74.2455	12.6005	53.9971	53.4144	133.312	29.7743	109.674	19.8848	55.9573	1.29991	26.6648	241.891	11.6062	-0.00784382	82.7046	52.1251	59.3044	4.35227	55.7718	71.1679	9.98534	18.6039	228.128	18.4837	5.25858	48.221	21.0321	55.1131
82.9353	46.3826	95.6102	85.2404	24.4856	109.977	105.52	16.3408	65.7715	31.3342	226.311	31.2404	53.6304	12.3573	2.52259	4.04694	99.0009	11.1196	57.9477	47.4105	113.26	26.4014	103.133	17.0933	65.903	1.11769	25.378	244.342	10.065	-0.00906328	74.8121	45.5346	54.8471	3.85635	51.4225	68.0355	8.6299	15.2228	204.781	17.3335	4.56767	49.5757	17.6848	52.4874
83.0352	54.5907	85.7322	77.9001	21.694	104.856	99.6768	16.0764	59.7651	27.6656	220.366	49.0605	52.3031	10.2458	2.23482	3.69919	104.739	9.78198	56.8098	41.8184	93.5642	23.3707	94.406	14.679	65.7775	0.961358	22.8887	252.856	8.72778	-0.00992774	73.8854	39.6523	50.493	3.39672	47.9909	75.6831	7.45146	12.3675	197.462	15.4778	3.95441	47.099	24.0375	46.7979
83.1351	51.3445	119.548	70.5476	19.1645	98.7545	91.7277	14.3056	53.8505	30.5091	250.261	54.0874	64.2644	8.48582	1.9785	3.31388	98.7541	20.5992	53.3347	36.7496	76.4468	20.6763	85.043	12.5973	61.6408	0.827284	20.0208	355.239	7.56135	-0.0104659	70.8024	59.6608	52.3588	2.97933	44.3747	75.3972	6.43094	10.0023	181.977	13.4483	3.4175	45.3962	25.7135	120.447
83.235	45.3138	125.015	63.5372	16.903	92.1118	83.1752	12.0816	48.2925	30.9716	280.138	54.9535	66.5927	7.02427	1.75006	2.92892	88.2872	26.6503	48.9393	32.2241	61.5604	27.5901	75.855	10.8059	56.1603	0.71233	17.1883	493.906	6.55229	-0.0107272	76.0151	69.9162	52.1043	2.60549	40.8324	73.9684	5.54891	8.06598	163.305	11.4974	2.95082	41.5312	37.7363	146.834
83.3349	39.1318	118.621	57.9239	14.8957	96.681	74.7732	9.89565	80.5513	41.4211	426.856	51.4573	63.6208	5.81281	1.54625	2.56491	76.7636	29.4823	44.338	31.7607	49.083	27.0696	67.24	9.26653	50.4841	0.613759	14.5826	528.357	5.67539	-0.010746	76.6571	70.9393	62.7522	2.27384	37.4764	79.4794	4.78727	10.1578	153.005	9.7325	2.54662	36.7432	40.6348	143.871
83.4349	33.5289	108.738	58.7183	13.1208	97.5533	66.8768	7.95125	158.115	46.017	511.277	46.1252	58.0024	11.1503	1.3643	2.23191	65.7184	30.1864	39.8779	50.5593	38.8643	24.7071	59.3671	7.94484	45.0824	0.529175	12.7757	508.98	4.91065	-0.0103199	74.4503	67.3447	67.8091	1.9816	34.3487	92.2839	8.00613	26.482	138.675	8.18761	2.19695	47.5364	43.6212	129.902
83.5348	28.6451	98.3526	56.3332	11.5547	105.482	59.6307	6.30946	185.037	47.3734	584.728	40.2951	51.3249	11.8785	1.20183	1.93348	55.763	29.5264	35.715	56.194	30.6224	22.0724	52.282	18.9987	40.1258	0.456495	10.9789	470.816	4.25294	-0.00940263	71.4322	61.6782	69.1622	1.72534	31.4582	98.3418	32.4326	60.7676	123.171	6.86097	1.89444	51.9586	46.7503	122.272
83.6347	24.4463	88.4837	52.4753	10.1742	126.542	53.0709	4.96491	187.459	46.2487	680.949	34.6419	44.5044	10.9376	1.05686	1.66971	47.0688	28.0328	31.9073	55.4346	24.0438	19.5859	51.6837	34.5431	35.6549	0.393914	9.32077	428.006	3.67906	-0.0179126	75.3819	55.3168	68.1169	1.50151	34.5938	95.8462	39.1965	69.3796	131.993	5.73492	5.20092	72.281	44.8362	109.305
83.7346	20.8545	79.432	48.0652	8.95799	138.243	47.1792	3.88471	178.593	43.6758	764.277	29.475	38.0396	34.0551	0.927569	1.43845	39.6069	26.0696	28.4639	51.778	18.8309	17.342	48.6547	41.9184	31.6555	0.339885	7.85105	386.078	3.18599	-0.0195882	75.2641	55.5796	69.9289	3.59886	37.1939	88.815	38.6466	66.4258	156.148	4.78601	7.20851	78.6262	58.9372	94.5767
83.8346	17.7876	76.9427	43.5886	7.88688	143.107	41.9126	3.02772	165.056	40.3361	858.356	24.9081	32.1751	40.8456	0.812578	1.23707	33.2662	23.883	25.37	47.0063	23.6694	15.3445	44.5663	43.0866	28.0928	0.293101	6.57892	363.996	2.75277	-0.0189184	74.3751	60.7764	69.1568	4.56405	66.2267	141.461	35.4207	59.7328	158.984	3.98995	7.52878	76.9755	61.4915	88.191
83.9345	15.1708	76.1958	39.2906	17.6024	143.069	37.2181	2.35341	150.112	39.1082	916.063	20.9527	27.0029	39.0947	0.710651	1.0627	27.9094	36.3177	22.6007	42.0061	23.5657	13.5741	40.1628	41.0914	28.4415	0.252486	5.49401	333.653	2.38282	-0.0175311	71.2987	59.8329	66.7603	4.86607	89.3649	175.85	31.4521	51.2816	152.322	3.32402	7.12376	90.0154	73.7247	77.8733
84.0344	12.9386	70.9547	35.2851	32.2983	144.812	33.0407	1.82572	135.322	36.7659	935.284	17.5711	22.5287	42.8433	0.620657	0.912237	23.3996	42.812	20.1275	37.1988	26.2038	12.0071	38.2916	37.6409	26.8134	0.217175	4.5775	306.703	2.06074	-0.015993	66.9743	55.9127	63.3953	6.73294	104.751	184.285	27.5177	42.8931	144.772	2.76796	22.4266	91.2598	74.1226	66.966
84.1343	22.4769	64.5763	31.6151	36.4611	142.555	29.3274	1.41458	121.389	33.8482	919.896	14.7047	18.7109	39.8387	0.541621	0.782625	19.6107	45.3327	34.8419	39.1985	24.881	10.6207	35.333	33.6697	24.4993	0.186492	3.80798	280.746	1.78269	-0.0144918	77.1172	50.749	59.5061	7.41941	108.135	178.011	23.9036	46.0127	132.319	2.30418	32.3377	102.455	68.9539	62.2238
84.2342	22.8122	65.6117	38.7135	35.9347	137.55	41.1537	21.9214	108.587	30.7036	883.769	13.4739	15.4855	34.7978	0.472676	0.671191	16.4313	45.2618	43.5826	41.5613	28.0176	9.39441	33.7824	29.6765	37.4765	0.159906	3.16452	254.032	1.54258	-0.0130346	88.8632	45.2693	55.3895	13.3053	109.204	164.055	22.7616	49.432	118.14	4.22342	34.1517	143.924	68.0598	54.8531
84.3342	36.9211	73.5267	40.4207	46.029	140.906	44.7228	28.3794	96.9814	36.6238	835.995	25.6309	12.7808	29.5582	1.78951	0.575274	21.1579	79.6643	45.4431	40.1689	26.7436	8.30965	31.2217	26.1355	40.3267	0.136998	2.62784	228.663	1.33307	-0.0117404	139.41	39.9497	51.2401	15.8571	104.943	177.431	27.7523	50.7296	103.94	6.6278	77.2919	161.608	76.4643	47.1302
84.4341	37.0488	87.4072	46.2416	47.3992	139.866	44.1356	36.2947	86.5377	81.5507	782.477	29.6197	10.5253	24.776	2.67791	10.0569	21.4591	179.604	43.9677	61.5617	23.6308	7.35008	28.2888	22.8075	38.9586	0.117392	2.181	205.338	1.15299	-0.0105912	260.933	35.0163	47.1831	16.4704	98.4838	178.399	27.4379	46.4759	90.5781	13.257	105.079	160.734	74.873	42.7353
84.534	54.68	86.2515	46.9545	57.6273	151.448	41.5791	48.1393	77.1787	122.567	726.996	29.4196	8.65288	20.6325	3.24333	19.5839	19.8627	289.423	40.9979	67.9194	27.1726	6.50128	25.324	19.7846	35.9921	26.9104	1.80944	184.19	0.997811	-0.00958007	356.61	51.7438	47.9644	15.9992	93.2122	168.385	33.1701	40.2997	78.4364	15.2144	162.837	149.847	96.8069	37.2358
84.6339	53.9829	88.0288	45.0848	58.3299	161.494	38.2072	64.9595	68.8119	142.244	671.925	27.2311	10.4843	17.1261	3.56771	23.6355	17.5914	368.468	37.4781	66.7928	35.6744	10.9989	22.4998	17.0946	32.5721	38.6129	3.91284	165.137	0.864087	-0.00866831	418.048	57.0132	47.1397	20.9148	86.8109	152.95	32.7078	33.9022	67.6353	14.9198	175.239	137.612	100.077	43.1836
84.7339	81.5774	82.8442	42.0148	54.9831	164.646	34.6169	89.7871	62.3312	153.488	618.703	24.2475	10.8002	14.1925	3.71459	24.5355	15.2169	404.722	33.8815	62.289	36.055	25.1353	19.8957	14.7315	29.1836	41.6675	4.6081	148.02	0.748521	-0.00786115	441.848	56.3217	45.3143	22.567	80.1821	142.939	29.9789	29.7508	58.1549	13.6352	167.875	127.689	94.3768	41.6159
84.8338	80.888	75.7056	38.4913	65.8264	162.888	31.1064	91.0036	56.0643	153.968	573.081	21.0958	10.2851	11.7517	3.73302	23.6984	12.9895	455.786	58.3959	56.4998	32.7906	26.648	17.5397	12.6725	26.0182	40.4547	4.5916	132.664	0.648457	-0.00717119	441.558	52.7274	42.9017	22.363	73.7393	129.01	26.6207	25.1987	49.9065	37.84	152.808	114.032	84.8915	37.3013
84.9337	72.5885	78.0048	34.9085	109.103	157.743	27.8151	82.1262	50.2268	147.945	528.515	18.0879	9.35773	9.72664	3.66071	21.9757	11.0033	537.009	119.35	50.4644	28.2173	24.8355	15.4328	10.8883	23.1386	37.3092	4.24266	118.895	0.561808	-0.00659601	426.38	47.9074	40.1814	21.159	67.659	116.907	23.2906	36.4853	42.7717	56.6766	135.613	99.2336	74.3202	32.3165
85.0336	63.7749	74.3158	31.4664	120.489	150.339	24.7984	69.9034	44.8948	138.253	485.888	15.3627	8.26774	8.04878	3.5265	19.8709	9.27885	568.477	192.586	44.676	40.7989	22.3292	13.5623	9.34777	20.552	33.4538	3.76373	106.553	0.486675	-0.00607161	402.507	42.7609	37.3398	19.4699	62.0046	122.762	24.9795	37.762	36.6244	65.4494	118.76	84.7745	64.0041	27.519
85.1335	69.9714	68.2293	28.2581	117.753	141.546	22.0691	57.5295	40.0765	126.749	445.683	12.9665	9.1244	30.8902	3.35208	17.6743	7.80374	567.501	241.136	39.3464	42.5046	19.8534	11.9094	25.2686	33.8588	29.5094	12.7449	95.491	0.421483	-0.00561963	374.068	37.7502	34.4987	17.5994	56.786	118.713	26.889	34.7263	31.3419	70.1476	103.255	96.8651	54.5525	23.2199
85.2335	85.6933	71.8343	25.3189	115.43	131.981	20.7083	46.3687	35.7484	114.626	408.122	10.8979	9.00374	35.6961	3.15363	15.5466	6.55274	546.158	251.519	34.5461	39.215	17.5893	10.4531	31.6919	39.0064	25.774	16.008	85.5762	0.365048	-0.0052334	343.771	33.0947	31.7358	34.6183	51.9887	109.479	29.3248	30.1716	26.8106	66.8438	89.4185	116.328	46.1882	19.4972
85.3334	88.4413	68.3136	25.5543	107.246	122.117	18.9859	36.8716	31.8741	102.625	378.22	9.13296	8.36785	33.7752	2.94332	13.5701	5.49716	512.784	243.394	30.2758	34.0187	15.5654	9.17234	57.6049	42.3395	22.3747	16.3481	99.3758	0.316255	-0.0049146	313.354	28.8862	29.0987	62.4136	47.588	97.9524	27.9365	25.4114	22.9284	60.1965	79.803	124.946	38.9373	16.326
85.4333	80.3179	62.6755	42.7513	97.1074	119.166	17.178	29.0568	28.4127	123.926	355.322	7.63886	10.0697	56.8212	2.73004	11.781	4.60917	473.062	226.975	39.0556	67.548	13.7692	8.04737	78.1371	75.1531	19.3496	33.3749	98.4462	0.274082	-0.00459385	283.896	25.1386	37.2145	74.4849	43.5557	98.8576	54.4594	29.0582	19.605	52.5591	70.095	121.528	32.7299	13.6521
85.5332	70.0574	56.7095	49.3059	86.7803	127.215	15.4222	22.7588	25.3237	149.932	330.968	6.38062	10.3419	67.6827	2.52005	10.1885	3.86348	430.799	207.5	41.2426	76.5285	12.1787	7.05999	83.6962	101.153	29.7074	49.24	129.527	2.69723	-0.00427119	256.033	21.8365	41.3635	80.0014	39.8629	93.5102	60.9972	27.8376	16.7614	45.0661	61.0426	111.8	27.4599	11.4062
85.6332	60.3352	51.0268	50.2404	89.3479	129.792	13.7822	17.7509	22.5689	159.448	312.765	5.32475	9.83257	100.806	2.31718	8.78704	3.23792	388.483	187.594	39.788	80.0484	10.7714	6.19379	99.3476	105.244	32.695	53.0177	133.172	3.57227	-0.00394528	246.421	18.9451	42.8716	79.0927	36.4822	85.0556	59.2399	24.694	14.3293	38.2166	52.9103	99.2794	23.0091	9.52408
85.7331	53.4977	72.2813	61.1692	84.8484	128.479	12.2828	13.8043	20.113	161.057	292.521	4.44099	8.93762	102.15	2.12338	7.56304	2.71343	347.677	168.515	36.7444	138.133	9.52669	5.43413	101.205	102.125	32.0209	50.8483	133.734	3.71646	-0.00365608	232.106	16.4233	42.6561	74.733	33.3876	87.9386	53.9547	24.9581	12.2492	32.1854	82.8319	86.0536	19.2635	7.95149
85.833	54.7456	78.3607	72.8946	77.6582	124.472	21.6177	10.713	17.9241	155.423	285.682	15.3879	7.89283	92.3574	1.93938	6.5001	2.27384	309.313	150.812	51.1496	155.572	8.42591	4.76791	96.0773	104.808	29.6648	52.6716	132.995	3.53337	-0.00344633	215.367	14.2301	41.348	103.083	48.8004	84.3196	47.7713	22.7086	10.4705	62.9757	112.658	73.3024	16.117	6.63124
85.9329	49.5941	75.2275	75.2918	69.7856	118.68	24.995	8.30166	20.3173	145.659	285.219	19.5267	8.78663	79.6922	1.76605	5.58079	1.9055	273.885	134.674	54.7271	193.705	7.45237	4.18367	87.7744	108.264	26.6665	49.6116	124.627	3.22007	-0.00327701	215.493	12.326	39.3787	131.609	57.7135	77.3545	41.7374	19.6189	8.94939	76.9808	124.828	61.6346	13.4806	5.53036
86.0328	43.2219	69.2643	72.9219	69.5632	111.769	25.3318	6.42617	75.5313	133.808	276.646	20.1163	11.3239	67.3044	1.60466	4.78795	1.59694	256.897	120.106	53.1082	215.065	13.516	3.67115	78.386	102.917	23.5565	44.4898	131.103	9.06926	-0.00315613	243.14	10.6741	37.0406	140.696	59.1957	68.9691	36.2306	16.4696	7.64861	77.3346	134.399	51.3106	11.2726	4.6021
86.1328	37.1572	62.7595	68.2857	65.1261	111.77	24.1882	4.97038	103.405	121.185	263.362	18.967	11.9639	73.52	1.45846	4.10551	1.3385	236.827	123.325	49.1946	204.076	13.9396	3.22145	69.0182	94.3892	20.5918	38.7821	152.514	18.898	6.20424	251.98	9.24332	34.5306	138.764	57.2906	60.3017	31.3501	13.593	6.53635	71.5221	128.776	42.3843	9.42528	3.83727
86.2327	31.7844	56.503	62.7381	82.5726	134.205	24.5963	3.8419	110.602	114.572	253.57	17.0683	11.5483	68.2888	1.31788	3.51933	1.12204	215.554	118.46	44.4584	191.445	12.8983	2.8267	72.6033	108.326	17.8842	33.224	180.765	21.9211	8.092	248.888	8.00365	31.9914	130.932	53.9533	51.9922	27.0839	11.1022	18.4839	78.0035	117.231	37.2943	7.87982	3.18236
86.3326	27.1383	50.7385	56.998	139.785	181.45	23.5251	2.96799	107.997	114.445	240.214	16.4282	60.9283	59.62	1.19199	3.01633	0.940724	213.626	110.04	39.6263	167.601	11.5714	2.48015	70.0472	107.158	19.6361	51.8783	180.244	21.7857	8.157	238.521	6.92793	86.0919	129.97	50.1202	44.3697	23.3795	9.00863	23.3969	74.8948	104.046	32.1169	6.58716	2.63015
86.4325	23.1554	45.5125	52.5906	157.494	210.143	21.7971	2.2918	122.676	109.677	225.064	14.9536	83.4863	75.3477	1.07546	2.58495	0.788837	204.611	112.52	35.0381	141.045	20.52	2.17536	71.1384	100.035	34.9558	67.7035	169.081	20.2861	7.513	224.005	5.99817	130.16	134.638	49.1232	37.5738	20.1737	7.27933	24.4731	67.7135	98.3412	27.2279	5.50596	2.1754
86.5325	19.752	40.8084	47.8996	155.107	225.157	24.2883	1.76886	122.838	102.309	213.577	13.1846	91.1597	73.2262	0.967049	20.6044	0.66159	191.468	107.865	30.8359	115.813	21.0978	1.90832	67.427	117.294	88.3513	84.8173	185.236	18.2925	6.6482	207.417	5.19235	195.094	173.004	46.5462	48.0517	17.4039	5.86605	23.5528	59.2551	88.9389	30.6142	4.60202	1.77907
86.6324	16.8472	36.5832	47.5748	144.419	230.235	24.235	1.36469	116.378	93.6758	217.919	11.4007	129.403	104.324	0.86683	29.8283	0.554987	176.211	100.093	30.2432	93.8152	26.5053	1.67284	61.5441	144.571	107.877	104.902	194.539	16.2159	5.76927	190.111	4.49471	268.584	185.421	43.3743	50.9484	15.0128	4.71887	24.663	50.8756	78.6694	30.4714	3.84594	1.46344
86.7323	14.3691	32.7919	45.1587	130.907	228.234	22.9599	1.05244	107.246	84.6345	237.236	9.73642	141.666	131.406	0.775449	71.4635	0.465649	161.814	109.35	28.1658	75.8501	25.6922	1.46548	54.9309	152.578	145.356	106.521	186.15	14.2404	4.95707	172.947	3.88674	363.872	183.115	40.0742	71.6671	12.9495	3.79166	25.6001	43.1784	76.4141	28.4234	3.21417	1.1981
86.8322	12.2554	29.3943	41.8141	117.051	221.325	41.4227	0.811321	97.3821	75.7177	242.251	8.24775	139.252	127.586	0.693037	89.9311	0.390738	146.851	118.734	25.5292	60.6438	29.9727	1.28287	48.3493	146.294	153.757	124.09	171.709	12.4395	4.23735	156.456	3.35659	446.697	172.912	36.8598	78.7755	11.1695	3.0442	24.5427	36.3824	70.0141	25.5343	2.68625	0.977703
86.9321	10.4526	26.3479	38.1647	103.915	211.148	48.1709	0.625251	87.7096	67.2408	238.288	6.94898	129.14	113.451	0.619009	114.099	0.327854	132.079	117.009	22.7927	48.1116	28.5882	1.12199	42.1772	147.322	165.481	134.825	162.969	10.8337	3.61251	140.94	2.89619	534.098	158.911	33.8232	82.4889	9.63402	2.44271	22.5439	30.5165	62.3458	22.3157	2.24503	0.80937
87.0321	8.91474	23.6181	50.4755	91.9029	198.929	48.9347	0.481749	88.1186	59.3762	228.944	12.1781	115.55	97.1646	0.552539	156.676	0.275005	118.395	110.142	20.1734	37.9609	25.8816	0.980229	36.5783	138.58	208.233	129.837	149.809	9.41902	3.07556	126.555	2.49995	581.457	143.528	30.998	109.024	8.30964	1.95921	20.1905	25.5217	54.6969	19.1263	1.87617	0.656402
87.132	7.66638	21.1721	54.2266	81.1129	185.583	75.6664	0.371186	83.617	52.2025	216.577	13.8116	100.96	83.8571	0.492788	171.066	0.230562	105.465	102.27	17.7645	29.8353	23.0628	0.85538	31.5999	126.481	215.115	117.849	135.81	8.18121	2.61665	113.357	2.1577	595.614	128.145	28.3899	117.109	7.16738	1.57092	24.5798	21.3043	47.6028	21.0445	1.56787	0.536189
87.2319	6.55849	18.9787	66.0433	71.5109	171.759	84.6281	0.285995	77.117	45.7391	202.719	13.6104	86.7587	86.7625	0.439348	186.371	0.193204	93.4804	108.71	15.5959	23.3833	20.4476	0.745564	27.2286	113.795	204.665	103.47	122.352	10.3871	2.22551	101.343	1.85545	588.215	118.252	25.992	114.615	6.18224	1.2593	58.7145	17.7622	41.2465	20.7207	1.31012	0.441479
87.3318	5.59994	17.012	68.8102	63.008	157.944	84.8906	0.220374	70.0515	39.9686	188.349	12.5465	78.4817	79.0553	0.391714	190.358	0.161847	91.7193	106.118	13.6672	34.2031	18.0997	0.649085	23.4212	101.663	205.281	91.4497	109.914	10.6593	1.89264	90.4693	1.59595	567.278	107.132	23.7923	106.475	5.33261	1.00925	72.3991	14.7974	35.6516	19.1992	1.09467	0.366045
87.4317	18.5322	15.2489	66.9309	55.4982	144.461	80.6411	0.169751	63.1037	34.8525	179.553	11.146	69.0821	68.4478	0.349413	182.259	0.135571	87.2608	99.4062	15.6347	35.7538	16.013	0.564473	27.192	90.5048	192.506	82.4455	98.6109	10.0731	1.60959	80.6701	1.36815	538.288	104.56	21.7766	104.242	4.98503	0.808618	78.9784	12.3212	30.7736	17.1263	0.914694	0.305171
87.5317	21.6248	28.304	62.8226	75.1012	131.548	74.4396	0.130788	56.5789	30.3407	184.653	9.68438	68.0449	57.9014	0.311712	168.119	0.113586	81.2681	91.1024	15.6071	42.2597	14.1645	0.490481	33.4178	80.4288	191.472	72.0968	88.4169	9.15245	1.36897	89.2449	1.17485	504.966	98.0518	19.9305	103.856	26.7674	0.647779	77.5732	10.256	41.326	39.613	0.764258	0.25526
87.6316	20.2956	30.7504	57.7968	78.9122	119.345	67.6187	0.100853	50.594	26.3785	186.35	8.29752	63.1796	48.4354	0.278152	151.503	0.0951958	74.5281	82.4784	14.6631	41.1263	12.5289	0.425909	34.5218	79.7398	198.156	61.8871	93.2525	8.14729	1.1644	99.0862	1.00869	469.8	89.7195	18.2403	97.5057	32.7724	0.518882	72.2302	8.53516	42.7641	49.2432	0.638622	0.214036
87.7315	17.8993	29.5409	52.5514	75.5875	111.208	60.8513	0.0778187	45.174	22.9104	181.978	7.04512	126.757	40.294	0.248355	149.079	0.0798186	67.5624	74.1499	13.3538	38.5745	33.1603	0.369608	33.0071	74.5103	188.692	52.5013	95.5418	7.17175	0.990425	101.807	0.866646	445.703	93.1146	16.6929	91.212	32.4426	0.415697	65.2232	7.87375	40.3056	51.271	0.53357	0.180122
87.8314	24.2257	27.2059	47.4448	69.4698	116.172	54.4585	0.0600254	40.3004	19.8824	222.988	5.94617	201.446	36.4522	0.222126	139.764	0.0669505	78.715	66.3914	11.9547	33.7671	45.4451	0.320578	47.6885	67.7936	181.568	48.9743	90.5766	6.27347	0.842448	100.032	0.74784	418.052	90.4116	15.2766	82.375	32.8708	0.333127	57.7968	6.96844	36.4009	49.043	0.445803	11.3936
87.9314	26.3217	32.1244	42.6491	62.5595	116.852	48.5755	0.0463194	35.9357	21.8216	241.62	4.99885	228.643	31.4615	0.199348	127.258	0.0561697	82.8479	59.3028	10.5976	28.4152	74.6537	0.277917	52.1528	60.9009	166.655	43.6811	118.733	5.46805	0.716523	98.5552	0.645254	396.628	84.5233	13.98	74.5318	40.6465	0.267191	50.6029	6.02336	32.1734	57.4641	0.372443	14.6845
88.0313	32.6168	31.6392	53.9061	67.5222	114.517	52.5802	0.0359101	32.0356	23.7028	261.193	4.19136	228.709	38.2599	0.179904	113.714	5.67397	82.415	52.8963	9.3409	23.331	75.9076	0.240941	51.2581	59.4866	149.024	61.1162	172.995	4.75609	0.609292	95.3121	0.557949	372.034	81.6998	12.793	78.1537	40.3593	0.214588	44.7488	5.1334	34.4251	58.3049	4.41358	14.6399
88.1312	31.0548	49.5784	56.968	68.2787	110.132	51.7963	0.506294	30.2905	23.8641	294.976	3.50794	214.258	48.6123	0.163691	112.541	7.59635	79.1264	47.1426	8.20522	32.7983	69.9708	0.209003	47.7458	55.2261	141.14	64.7473	188.095	4.13174	0.517928	90.0676	0.482906	348.952	76.1715	11.7063	75.5172	37.0971	0.172629	55.1546	4.33697	32.9018	54.9769	5.98565	17.5467
88.2311	36.8652	57.4069	56.6323	65.5565	104.413	49.141	0.65271	27.8851	22.9826	307.092	2.932	192.954	47.3149	0.150058	105.862	9.83588	75.7678	41.9941	7.19305	45.0415	108.225	0.181442	43.1391	50.0945	133.234	61.6374	188.897	3.58667	3.51515	83.7626	0.418324	350.705	69.4416	10.7115	83.1414	39.6424	0.139228	57.1001	3.64406	41.4177	49.6037	6.28888	17.0993
88.331	52.0181	58.8698	53.7817	60.3184	97.8997	45.3297	2.77216	25.3069	29.3827	323.844	2.44796	169.333	49.8314	0.13748	96.5908	9.99373	70.8835	37.397	10.0725	46.1926	196.858	0.157612	38.2624	44.9343	129.212	56.9525	177.699	3.11205	7.84572	77.0151	0.362584	342.151	62.3868	9.80098	82.4019	37.4893	0.11271	54.6681	3.05118	42.0023	49.6354	5.97652	15.4031
88.431	50.9154	55.4931	49.8117	54.3495	100.335	65.6683	7.46897	22.7875	41.4587	325.028	2.04202	196.578	46.1267	0.125271	103.22	9.25765	65.22	45.164	10.9624	42.3051	243.779	0.137723	33.5429	40.0833	119.093	50.5234	191.658	2.69941	29.8982	73.1293	0.314564	327.263	55.4999	8.96776	77.1269	33.7579	0.0916923	50.1765	2.54901	47.3748	46.4344	5.39867	26.4198
88.5309	45.5097	50.7427	45.4715	48.446	99.6311	72.069	8.68114	24.4705	47.0311	340.805	1.70225	198.7	50.2542	0.112536	104.103	8.20226	59.2752	46.4843	10.7177	48.6491	275.933	0.120063	55.1872	35.6572	106.746	43.7544	185.171	2.34091	35.9602	68.238	0.273242	308.749	49.0408	8.20542	69.6803	29.7314	0.0752528	44.9161	2.12635	46.2251	41.6867	4.73836	28.2937
88.6308	39.4778	45.8511	41.1522	42.9387	96.7434	84.3743	8.29698	23.9364	48.4579	340.569	1.41833	187.249	48.6785	0.104392	100.58	7.09648	53.3716	44.7008	9.96548	53.1209	288.331	0.105134	116.156	31.6755	115.554	37.3293	171.496	2.02965	35.3503	62.8903	0.237759	295.608	43.1303	7.50814	61.4847	25.9101	0.0622543	39.5825	3.28721	42.4422	36.408	4.08718	26.4895
88.7307	33.8808	41.2338	37.0483	44.0024	92.3983	85.946	9.74614	22.4204	47.3286	330.538	1.18123	169.262	50.6004	0.0826097	93.2835	6.05821	47.7098	41.5481	13.5873	50.0493	297.274	0.0947572	139.594	28.1187	112.347	31.5428	155.986	1.75953	32.2142	77.3777	0.207372	288.67	42.9413	6.87035	53.3634	26.4706	0.0520262	51.5024	8.11513	71.8167	31.184	3.48735	23.4338
88.8307	28.9631	37.0098	33.2463	41.7023	87.1395	82.2725	9.35233	20.5378	44.7048	314.8	0.983203	148.916	46.1845	0.0658215	88.0978	5.13194	42.4067	37.9139	14.4434	43.9181	298.697	0.082319	142.925	24.9523	113.349	28.4151	144.401	1.52515	28.36	83.7055	0.181388	276.285	40.7399	6.28661	45.7627	24.6093	0.0439405	54.4283	9.65969	104.774	26.3287	2.95492	20.1707
88.9306	24.7231	37.0486	33.428	54.9085	100.494	80.0488	8.22121	23.6205	43.9028	314.406	0.817826	137.379	40.0177	0.03138	80.582	4.32753	37.5227	40.9419	13.9928	37.0111	289.43	0.0745588	136.036	39.9618	106.606	33.7303	181.628	1.32182	24.5448	84.7721	0.159144	260.772	37.5512	5.75271	38.8964	24.375	0.0377188	52.6494	9.60844	153.816	21.9883	2.49248	20.1871
89.0305	21.0922	34.731	43.156	67.8149	107.422	74.8528	6.89564	23.7693	41.6138	305.037	0.679839	122.503	33.864	-0.00322491	72.2215	42.6355	33.0807	43.9776	12.9507	30.4172	267.744	0.0671877	124.465	43.4688	96.6444	33.7152	184.383	1.14549	21.0576	92.5795	0.140018	243.69	36.6856	5.26293	32.8379	26.4991	0.0327335	48.607	19.0518	213.874	18.2085	2.09617	18.3932
89.1304	17.991	31.6906	45.9645	69.008	109.691	72.3684	5.6247	22.5737	38.5232	294.311	0.564704	106.784	28.3329	-0.00515338	68.979	55.4275	30.4823	43.1315	11.6984	24.5903	244.515	0.0602175	111.253	48.4397	93.9353	53.8623	221.096	0.992614	17.983	94.2617	0.123436	234.768	34.4217	4.81526	27.5799	25.2168	0.0288795	43.6662	21.8273	259.002	14.9777	1.75939	16.0639
89.2303	15.3446	28.6114	45.188	65.2011	108.657	82.1146	7.1497	21.5967	42.0975	279.201	0.468573	91.6108	23.5727	-0.0272366	63.5323	60.677	30.2363	43.6776	10.4241	19.6591	218.478	0.0541466	98.0133	47.5226	96.5428	59.3039	245.1	0.860131	15.3199	92.0992	0.108899	234.15	31.5078	4.40338	23.0709	24.3088	0.0259726	38.5683	33.7908	303.873	12.254	1.47471	13.7366
89.3303	13.0872	25.7212	42.6598	62.3807	105.321	88.7429	7.05589	22.5517	42.5198	261.845	0.388527	77.6894	19.5574	-0.0580628	57.1977	58.0249	28.9779	41.6748	9.21579	15.5955	208.446	0.0486574	85.5517	56.6085	99.4159	57.4474	239.088	0.745342	13.034	89.151	0.0960183	227.3	28.3827	4.02688	21.4328	22.0707	0.023604	33.6959	39.1124	309.448	9.98198	1.23495	11.6176
89.4302	11.1618	23.0822	46.2699	61.3946	100.457	87.3574	6.28832	21.7862	41.0277	251.943	0.322149	68.3277	16.2032	-0.0883299	50.7279	52.2407	28.206	38.5753	8.10984	12.3044	201.067	0.0434808	74.2233	73.8471	94.4412	52.3077	222.307	0.645929	11.0811	87.324	0.084531	216.665	25.2954	3.68073	19.2691	19.5131	0.0218667	35.7358	38.4854	289.647	8.10239	1.0335	12.042
89.5301	9.51971	23.5329	56.3662	57.1464	94.6373	82.1876	5.31541	20.2778	38.8821	238.567	0.267413	58.9903	34.5115	-0.11514	44.5337	45.5953	32.2176	35.12	7.11691	9.66989	182.628	0.0386513	64.1376	76.1382	86.0866	46.0108	202.553	0.559813	9.41704	83.228	0.0742991	203.91	22.3796	3.36455	16.9456	25.8105	0.0205109	45.4893	35.2317	260.698	6.55762	5.47502	11.1309
89.63	8.28028	22.1377	67.1356	51.7916	96.0444	87.0115	4.3562	18.511	37.5018	223.452	0.222269	50.2578	37.3843	-0.137771	38.8202	39.1192	33.5639	31.6758	6.23517	7.57811	162.905	0.0342961	69.2099	88.0254	80.3315	39.6394	182.898	0.48524	26.295	77.8677	0.0652292	202.952	19.6998	3.07373	19.8852	26.1337	0.0194052	47.684	31.0482	235.338	5.2944	7.15771	13.2885
89.73	17.078	41.7325	69.3283	46.3058	94.7216	99.0838	3.50174	16.7205	35.135	207.712	0.184787	42.4021	34.6245	-0.156114	33.8029	33.2349	33.1844	28.4151	12.1849	5.92669	144.48	0.0304373	77.9598	87.3727	72.5067	33.7065	164.476	0.42068	38.4619	71.9073	0.0573183	203.946	34.8661	2.80762	24.9425	24.2106	0.0186024	45.9401	26.7696	237.34	4.26517	7.42794	12.9328
89.8299	34.5792	45.4532	67.1382	49.6256	91.5216	104.685	2.77964	17.559	35.1472	192.046	0.152995	49.7372	30.1918	-0.170914	29.297	28.0739	31.7332	43.6215	14.1959	4.62828	127.904	0.0270636	77.6575	81.6839	64.2047	33.0685	147.633	0.364783	40.0048	69.4226	0.0505415	198.957	41.4132	2.56437	44.6131	21.6029	0.0178359	42.3169	22.7786	221.206	11.4599	7.01773	11.644
89.9298	35.863	43.6993	62.8654	52.5658	87.0814	101.984	9.38033	23.8819	33.7153	176.881	1.06632	54.0658	25.625	-0.183149	25.3073	23.6338	31.6588	48.5244	14.2743	3.61047	113.162	0.0241124	72.8618	74.339	56.2064	38.4932	132.401	0.3164	37.3192	65.5276	0.0448061	195.876	42.9512	2.34293	52.7461	18.9445	0.017072	47.8641	19.2252	209.173	21.5588	6.31878	16.8701
90.0297	32.6151	44.5808	57.7559	50.5203	81.8808	95.4273	22.3263	25.493	31.4718	162.463	1.42679	52.9567	21.4703	-0.193255	37.819	19.8556	30.4554	69.6647	13.4585	2.81437	156.106	0.0214964	66.1138	66.7894	57.8371	48.298	140.499	0.27451	33.2214	78.0919	0.0399412	188.51	41.689	2.14158	57.5258	19.9544	0.0163355	47.7984	16.143	189.21	28.3926	5.53523	17.3731
90.1296	28.491	41.9488	60.8195	46.506	84.8309	91.3491	25.488	24.8717	28.8304	159.547	1.49799	49.0091	17.8756	-0.201009	42.9016	16.6612	38.5177	88.6138	12.2798	5.0946	189.928	0.0191739	58.7965	59.6272	54.9226	49.3048	148.871	0.238251	28.9145	90.0055	0.0356594	178.614	40.8955	1.95708	56.7427	23.9981	0.0153806	44.9096	13.5106	167.374	30.2589	4.9926	16.0172
90.2296	36.6067	38.3321	71.8535	41.9143	84.8584	91.3382	24.1928	23.2661	26.0558	153.131	1.42588	43.7933	14.8357	-0.205998	43.318	21.263	42.1814	92.9512	11.0044	5.62278	182.852	3.71865	51.6334	53.0645	50.0526	46.1125	146.583	0.20694	24.8799	94.3168	0.0316749	167.38	38.4653	1.78944	52.9602	26.8747	0.0142604	44.4955	11.2837	154.383	35.4143	4.378	14.0679
90.3295	35.1391	39.2174	73.9544	37.3662	82.8363	107.46	21.1496	21.2973	23.3133	144.76	1.29022	38.2298	12.2931	-0.208027	41.212	21.503	42.9446	90.1844	9.76057	5.3221	165.991	5.37903	44.9755	47.1487	44.572	41.1889	136.813	0.179957	36.6221	93.7798	0.478348	155.601	35.2635	1.63543	52.202	25.8429	0.0130722	51.1354	9.41118	148.507	38.752	23.2709	12.0642
90.4294	43.3435	50.2885	71.4991	41.032	93.904	113.075	20.2113	19.2674	23.1214	144.021	2.38671	32.8327	10.1781	-0.207148	37.8677	19.8772	43.1501	84.2161	8.60542	4.68171	148.038	13.1115	38.9678	47.003	40.3034	35.8196	124.863	0.156722	109.322	90.2624	5.73616	148.23	31.7982	1.49446	48.7016	39.5649	0.0118397	51.4245	7.84251	135.445	50.1371	30.4301	10.2183
90.5293	48.7103	51.5385	66.8869	40.0115	100.134	109.948	17.7296	29.5446	22.0524	139.388	2.74097	27.8662	8.42342	-0.203725	34.0397	17.592	46.1345	77.0494	7.55985	3.95134	131.287	16.2999	33.6435	44.0245	35.7274	30.6404	119.236	0.136683	128.423	85.0213	8.00052	173.018	28.3589	1.36518	43.9067	41.5729	0.0106904	48.4977	6.53159	120.325	53.0664	31.5816	8.59767
90.6293	45.2825	48.5722	61.4171	37.0843	102.092	104.604	14.8525	33.1547	20.4995	132.506	2.71538	23.4446	6.96983	-0.198085	30.1583	15.2113	46.3266	69.6896	6.62705	5.59407	116.221	17.0395	28.9784	40.1007	31.2979	25.9351	109.891	0.119352	125.259	78.8922	8.65607	184.048	25.1019	1.24831	45.0996	39.069	0.00953771	61.496	5.43775	105.43	51.2181	29.8389	10.138
90.7292	39.8107	44.4111	57.4764	33.5378	108.145	105.295	12.1053	91.4772	19.1543	124.447	4.04428	19.5944	5.76651	-0.1906	26.4569	12.9813	44.7559	62.6198	5.8019	24.6967	102.824	16.5113	24.9207	36.0434	33.644	21.802	126.874	0.104208	113.758	72.4219	8.47938	186.003	22.1033	1.14141	48.2538	35.0837	0.00873838	64.3684	9.85411	91.6921	50.9395	26.8678	19.0795
90.8291	67.5099	40.1288	52.7876	32.0488	109.783	100.199	9.69642	187.984	17.5566	115.9	9.88431	22.9592	4.77072	-0.18162	26.8403	10.9942	42.1337	56.0527	5.07558	30.8332	90.9544	15.3745	21.4085	32.1849	36.2965	19.2172	126.011	3.03335	99.982	65.9602	7.90206	182.118	19.3918	1.04328	47.1288	30.8591	0.00802545	61.969	11.0792	82.7652	47.4884	26.7142	20.8117
90.929	70.1917	37.6281	60.5344	31.9007	114.883	118.821	7.67904	223.391	15.8739	107.303	11.9731	23.3049	3.94683	-0.171594	28.2364	9.26946	38.9458	50.0622	4.43814	30.6236	80.4499	13.9925	18.3781	28.6454	35.2358	16.5774	119.958	4.10576	86.4576	59.7233	7.16042	174.616	16.969	0.952166	76.0061	26.876	0.00750915	57.0576	27.9673	89.5264	42.5393	24.7124	19.6211
91.0289	63.8807	46.2215	61.5313	29.8465	115.7	124.178	6.03512	227.637	20.1288	98.9255	12.1201	22.0137	3.26524	2.38335	29.2337	7.79436	41.3239	44.6532	3.87969	27.6138	71.1574	12.5604	15.7691	27.2322	32.4935	14.1076	110.412	4.64564	74.1402	53.8372	6.38065	165.015	14.8218	0.869728	87.3246	29.1338	0.00707175	55.0953	43.1654	88.8918	37.0978	32.6448	17.4143
91.1289	55.8138	52.2706	59.1131	27.1191	113.488	120.355	9.68037	217.466	22.5444	93.6839	11.3287	19.9286	12.6047	18.1237	28.1957	6.54343	45.4044	39.7978	3.391	23.6461	62.938	11.1789	13.5259	31.8222	29.1337	11.9008	105.721	4.57303	65.0812	48.3678	5.6272	154.341	21.6137	0.794872	88.9358	27.6955	0.00678457	50.8151	46.6668	105.213	48.4744	43.6136	15.0139
91.2288	48.0264	51.5057	55.1053	24.2789	109.205	112.311	10.2206	201.268	23.0773	96.6939	10.1454	17.5509	16.2284	28.8176	26.1233	5.48795	46.312	35.4542	6.67073	19.6307	70.7083	9.89567	11.5992	32.2624	31.6097	9.98155	97.5471	4.23941	67.0832	43.342	4.9303	143.279	24.2524	0.726607	84.9874	24.9954	0.00659861	50.8061	44.6378	111.431	72.321	45.5954	15.2537
91.3287	41.4975	55.1984	50.4941	24.313	103.583	102.652	9.3942	183.187	26.8607	95.7299	8.85944	15.1674	17.3335	35.6983	23.6082	4.60006	45.1911	31.5763	7.78193	15.9765	92.4388	8.72958	9.94531	30.4334	31.332	8.33981	88.5781	3.81483	62.3518	38.7612	4.30151	132.274	27.2771	0.664362	96.8582	34.193	0.00664108	49.625	40.2785	210.659	80.883	43.2288	13.9852
91.4286	35.5632	52.7973	45.8002	22.8094	108.165	92.7132	8.07612	165.212	31.9795	92.3616	7.61618	12.9313	16.1682	39.7256	20.9911	3.8545	42.8357	28.118	7.82885	12.8308	93.4978	10.7085	8.52627	27.8123	29.2069	6.95029	79.8603	3.379	55.4086	34.6112	3.74255	121.611	27.5896	0.607468	97.633	38.1466	0.00673862	46.065	48.4571	273.687	81.3904	38.9984	12.2507
91.5286	32.2568	88.0628	41.2877	37.7672	108.78	83.1522	6.68651	148.239	33.7527	87.6201	6.48176	10.9145	14.141	41.6435	18.4602	9.13408	39.7901	25.0361	13.7978	10.2108	86.062	11.1366	19.4882	36.1353	26.3469	5.78221	71.7661	2.96696	48.1809	30.8686	3.25022	131.792	26.4112	0.55552	92.2868	36.634	0.00673592	41.5196	48.3932	328.064	76.3928	34.2015	13.7346
91.6285	50.8964	107.177	37.0797	41.6993	106.59	74.2657	5.41007	132.627	33.4375	82.1761	5.4802	9.14186	23.4921	52.3204	16.1112	16.3027	36.4218	22.2908	28.5667	8.07416	77.0852	10.7639	23.7857	37.211	23.3227	4.80472	64.3959	2.59214	54.9784	35.0139	2.81913	134.648	24.4793	0.507905	90.6629	33.2076	0.00667769	36.7494	44.6275	327.246	82.3408	29.4859	15.4619
91.7284	59.5886	106.45	33.2234	44.9796	102.489	66.1621	4.31316	118.463	31.8766	76.4601	4.61358	10.2039	24.3704	58.6407	13.9861	18.0278	32.9735	19.8459	33.6591	6.35585	68.4573	10.009	24.5047	52.2948	21.3367	3.98923	57.7427	2.25788	53.0916	40.1974	2.44315	132.756	22.2319	0.464519	92.7267	29.3375	0.00647382	52.471	39.4879	303.513	80.234	25.1489	15.8834
91.8283	55.9726	103.579	35.776	43.5508	105.856	59.5758	3.40522	105.713	29.6285	70.7436	3.8732	10.1228	22.2272	61.7365	12.0952	17.3099	29.6008	17.6688	33.9943	4.98719	60.629	9.10237	23.3971	55.065	25.1298	3.31043	51.7606	8.91688	48.0065	48.6093	2.11614	127.889	19.9228	0.425074	88.3762	25.6051	0.00614391	57.2546	34.1273	271.937	73.8927	21.3024	16.7042
91.9282	49.3775	95.8433	35.3547	42.8372	105.679	62.7727	2.67081	94.2828	27.058	65.1923	3.24564	9.4351	19.2531	62.4826	10.4316	15.6155	26.3984	15.7301	32.1201	3.90434	73.395	18.2628	21.4454	52.7493	25.3169	13.1744	46.3917	20.6696	42.1036	52.1608	1.83231	127.512	20.0934	0.388842	80.7708	22.2156	0.00575584	72.0171	29.0813	239.353	71.9473	17.9632	15.5296
92.0282	42.6349	87.0122	33.4694	48.8047	103.018	61.0754	2.08553	84.0618	24.3986	59.9025	2.71631	8.467	16.2901	61.5515	8.97924	13.6437	23.42	19.7192	29.341	3.0516	79.233	21.8964	19.1895	73.5236	23.7938	16.8195	49.4937	24.4119	36.3694	52.5853	1.58633	126.442	19.2043	0.355926	71.8327	20.7349	0.00540186	76.7745	24.5665	208.678	66.2305	15.1026	13.6939
92.1281	36.5285	78.399	46.722	48.2668	98.6704	76.2205	1.62366	75.8708	21.7947	54.9252	2.27141	12.2573	13.6285	59.4588	7.71812	11.7128	20.6912	20.5779	31.8889	2.44959	95.9744	22.5644	16.9167	77.2459	21.5622	17.5232	47.6325	24.4247	31.1709	52.9487	1.37337	122.272	17.7821	0.32594	62.6934	18.5632	0.00503475	74.5833	20.639	207.96	65.0022	12.6727	11.7682
92.228	31.2072	70.422	51.12	45.027	106.949	79.5787	1.26155	68.1039	19.3311	55.5102	1.89847	13.5068	11.3385	56.5955	6.62717	9.95434	18.2393	19.9183	33.9795	2.26589	92.3103	22.3096	21.2826	73.9322	19.139	16.5508	60.6104	22.8153	26.6058	51.3748	1.18914	116.243	16.1395	0.298677	60.1663	16.3045	0.00456323	69.0232	17.279	219.773	60.1247	10.6199	9.97963
92.3279	26.6328	63.1776	55.0571	40.8531	110.178	77.0924	0.97892	60.9433	17.0534	54.2564	1.58631	13.3184	9.40717	53.2531	5.68617	8.41	18.8875	18.5779	32.9141	1.96824	83.7748	21.0043	22.1845	71.6397	16.7797	14.8649	61.736	20.6072	22.6598	48.6563	1.02978	109.195	14.4572	0.273966	55.2266	14.1899	0.00410655	62.0983	14.4337	212.252	55.2361	8.89185	43.3822
92.4278	22.7199	56.6495	54.4123	36.5472	109.79	71.9221	0.759086	54.4393	14.9814	51.914	1.32501	15.6528	7.79399	52.2404	13.23	7.08036	18.6053	16.9862	39.934	1.64822	82.4341	19.2406	23.9059	72.102	14.6005	25.3864	58.3965	18.285	28.8006	45.3222	0.891867	102.29	12.8356	0.248904	49.2577	12.2943	0.00363226	54.8996	12.0396	195.769	65.3136	7.44067	69.9437
92.5278	19.379	50.7852	51.512	32.4543	106.873	65.7269	0.588439	48.5799	13.1186	48.9733	1.10593	15.9345	6.45292	50.3005	16.5604	5.94843	17.7483	16.9453	40.782	1.34868	75.3015	17.3399	28.7333	67.8068	17.9195	28.8742	73.4415	16.0669	28.8085	41.7206	0.77241	96.995	11.3263	0.226509	56.5031	21.0046	0.00316087	62.6118	10.0332	174.912	66.5511	6.22395	73.9041
92.6277	16.5284	68.4342	47.6234	28.7067	102.259	59.358	0.456105	44.1622	11.4585	45.752	0.922056	17.1836	5.34068	48.0359	17.4544	4.99114	16.5611	16.0497	38.7388	1.0868	67.2882	15.4705	29.4183	61.8799	24.5292	28.3632	74.5526	16.0801	26.4475	38.0759	0.668859	94.6409	9.95195	0.206344	57.1304	22.6003	0.00258804	69.6504	8.35613	153.726	79.2764	5.20487	68.8326
92.7276	14.0968	82.9084	43.4259	30.301	96.5759	53.2338	0.353513	45.8109	16.4464	42.4517	1.12499	16.7636	15.1352	45.3247	16.9949	4.1847	18.0525	14.7979	35.4872	0.866652	59.7117	13.7155	45.6773	55.6702	26.0811	26.0155	76.0045	15.0228	30.0072	37.5017	0.579099	109.164	8.71812	0.187755	54.0972	21.4264	0.00194795	73.3195	6.95666	148.538	81.046	4.35195	60.7453
92.8275	27.279	89.6482	39.2728	39.6837	92.8363	47.5431	0.273942	44.1262	18.7761	39.1979	1.14106	15.4773	20.5034	42.3489	15.8347	3.50692	25.69	13.443	31.8732	0.68612	64.5425	12.1105	51.0455	51.4164	25.1518	41.1993	80.3764	16.459	28.9194	53.7182	45.9807	127.31	7.62106	0.171142	51.391	26.3009	0.00137174	79.8896	5.79013	135.759	76.7557	5.95583	52.2217
92.9275	28.1223	85.9929	35.3387	41.1515	99.5026	42.3541	7.96294	41.012	19.4095	42.0227	1.06678	13.8091	26.8929	39.2616	15.8503	2.93808	29.5552	12.1095	28.3082	15.012	80.2131	11.6589	59.7648	49.805	29.1455	45.255	77.1067	15.9951	26.1263	61.9234	65.7386	152.432	6.652	0.156614	46.872	26.0565	0.000824368	103.056	4.81845	122.748	69.4548	6.27606	59.822
93.0274	45.7271	79.1516	31.7004	39.1993	101.771	37.6741	24.2634	37.4118	18.9954	42.5302	0.954783	12.0421	33.0326	36.1677	20.0691	2.46107	30.9067	10.855	28.7651	19.9482	83.9362	13.3569	60.533	56.1469	29.1716	43.7927	71.2015	14.7359	29.5601	64.8949	71.6957	164.244	5.79986	0.144044	46.8977	23.9283	0.000196032	108.566	4.00943	121.114	82.9509	5.97253	57.4907
93.1273	45.9211	71.7088	28.3826	35.9308	100.916	33.4802	28.6413	33.7815	25.3583	41.6049	0.8329	10.334	31.841	33.1405	21.2505	2.06132	31.3637	9.70256	27.2589	22.6916	77.9635	24.1681	58.1165	55.1896	27.3276	39.8522	64.6781	13.2144	36.1645	64.5284	70.4956	167.244	5.05296	0.13294	44.1401	21.2663	-0.000360293	107.638	3.33597	126.812	84.9005	5.39906	51.468
93.2272	41.3685	64.5559	25.3825	32.313	102.172	29.7363	27.534	30.3305	38.9033	39.8293	2.43465	8.76524	28.2309	30.2311	20.7408	1.72646	30.5056	8.658	24.9391	21.7497	70.0248	28.3178	61.1807	52.6226	24.7203	35.0427	58.3223	11.6794	56.5126	62.1098	65.8317	164.542	4.39978	0.12284	43.2641	22.4578	-0.000614198	100.738	12.4561	123.664	80.4589	4.74069	44.5653
93.3271	37.3139	57.9674	29.8656	28.7741	100.599	26.4019	24.2254	27.1458	45.4661	37.5845	3.0267	17.0473	24.1461	27.4731	19.3523	1.44607	28.8515	18.4245	22.3834	19.2598	62.2416	28.9052	59.0473	48.3293	21.9196	30.1833	52.4154	10.2402	59.7325	59.7058	59.7272	158.279	3.82946	0.113514	54.8262	27.5009	-0.000589588	119.005	15.5956	113.513	79.001	4.09015	37.9402
93.4271	35.5623	51.9968	30.6881	25.4894	97.0744	27.1815	20.3289	29.8139	50.0971	35.117	3.09382	20.3978	20.3071	24.886	17.5675	1.21135	26.7573	22.07	21.699	20.7727	55.1396	27.674	54.4517	61.581	19.2061	38.311	52.4669	8.93771	56.0743	56.1906	53.2638	149.919	3.33207	0.104884	57.9161	27.2256	-0.000535075	121.096	15.8031	113.076	78.4116	3.49026	32.0126
93.527	34.6576	53.2594	49.7428	22.5165	99.8487	26.1553	16.5862	29.4436	50.8324	32.5845	2.90527	20.8978	16.9387	22.4798	15.6664	1.0149	28.634	22.6446	25.7988	19.4668	54.5837	25.595	48.9041	63.0438	16.7063	39.2735	63.1202	7.78081	50.0604	61.924	46.9963	140.453	2.89876	0.0968754	56.1848	27.5968	-0.000388788	114.913	25.6944	104.81	97.4663	31.0976	30.5576
93.6269	31.5455	61.1243	58.4661	19.8602	99.3918	24.3133	16.0977	27.7091	49.1915	30.0855	2.60794	19.8415	22.9279	20.2573	13.8052	0.850468	28.7682	21.7435	26.1462	17.0326	49.9454	23.2003	43.2142	61.0113	14.4661	36.8054	63.2304	6.76372	43.6303	63.3666	41.1869	130.544	10.4713	0.0894215	53.1263	25.5773	9.02315	104.932	28.1583	93.8768	101.495	41.769	27.2735
93.7268	51.7183	59.7089	60.0482	17.5028	96.735	40.2905	14.2305	36.0178	51.7516	27.679	2.27986	18.0197	27.1005	18.2163	12.0653	0.71282	35.5329	20.1942	24.746	14.3289	44.6546	20.7734	37.7938	56.4102	12.4906	32.9125	59.4229	5.87463	38.3263	62.1062	37.9404	120.627	14.0795	0.0824423	48.3116	22.827	11.9489	93.6355	27.092	83.3115	120.497	43.7448	23.5801
93.8268	65.8463	68.1885	59.2312	19.1214	92.5538	45.9011	11.9738	39.0495	51.172	25.3993	1.96045	15.9038	25.8236	16.351	10.4841	0.597568	38.4895	18.4198	22.625	11.7629	63.5558	18.4585	38.3811	67.4839	13.9137	28.6412	54.3939	5.09987	43.789	59.2169	34.1452	110.979	15.3545	0.0758517	42.8201	20.0199	12.0442	82.3508	24.5205	90.1452	127.584	41.5092	20.059
93.9267	83.9702	66.513	56.0164	18.6075	87.3976	50.1073	9.78544	38.3533	49.1224	23.2634	1.66805	13.7643	30.3101	14.6531	9.07307	0.501051	38.9429	16.6313	25.6721	9.50256	70.2223	16.3221	36.378	67.7106	24.5702	41.7026	49.2177	4.42594	42.3051	68.849	30.2982	105.948	16.4364	0.069556	37.2824	17.4112	10.9452	71.7465	21.4706	117.101	128.038	37.4644	16.9183
94.0266	80.4698	61.601	62.9337	17.2289	81.6857	49.5483	7.85164	35.9961	53.4393	21.2776	1.40952	11.7478	28.8196	13.1127	7.82897	0.420212	37.8057	14.9286	25.5425	11.7334	66.1284	14.3879	33.2038	63.5944	28.0254	44.7263	44.3022	3.84028	38.2607	72.4678	26.6478	99.8187	16.2219	0.0635234	42.7354	15.0802	9.4498	62.1187	18.4412	126.85	132.659	32.8653	14.2038
94.1265	71.4494	55.9447	63.4035	32.9973	83.8713	46.7255	6.22476	33.0076	53.8489	19.4417	1.18567	18.7272	25.4094	11.7192	6.74117	0.352486	35.7095	13.3545	31.8227	11.6075	62.5137	12.6574	29.6357	80.4104	27.8686	42.8197	39.7825	11.143	33.5594	72.2445	36.0505	93.1556	15.3125	0.0577374	43.1951	14.3885	7.92977	57.186	15.6548	133.717	126.573	28.3392	11.8951
94.2264	63.2953	50.4138	60.6356	37.5676	102.651	44.3608	4.89525	60.7889	51.8884	17.7513	23.5732	25.0499	21.677	10.4618	5.7956	0.295722	33.0868	11.9223	32.8139	10.4463	56.5341	11.1204	26.0848	82.1254	26.0204	38.7435	35.6848	13.5805	28.9903	104.764	38.6091	86.3345	14.0695	0.0522517	40.8937	13.0065	6.54321	51.2852	13.193	127.017	128.732	24.1742	9.94797
94.3264	54.7336	56.0312	56.3844	37.1437	116.603	46.0764	3.82848	70.2111	48.5807	16.1993	32.5994	26.8455	18.2078	9.32955	4.97718	0.248123	30.2288	18.4743	31.312	8.93571	50.3627	9.76178	22.7552	77.7075	23.4933	41.9755	31.993	24.3809	24.8471	121.318	37.6419	79.5996	12.7055	0.0471593	40.1451	11.4758	5.34378	65.1086	11.0671	115.147	121.563	20.4791	8.31319
94.4263	46.92	54.2092	51.5949	34.6458	123.562	44.5268	2.98279	70.769	62.1729	14.7777	34.5957	26.1054	27.7661	8.31234	4.2709	0.208197	27.3271	20.8215	28.7524	7.41364	47.2436	8.56438	31.4478	71.1167	20.8073	40.3712	30.4032	27.4639	21.2084	127.435	34.9901	73.1052	11.3423	0.0425051	66.2042	10.0096	4.33609	68.1816	9.25644	127.132	109.797	17.2709	17.6961
94.5262	40.093	50.0552	46.7636	74.2473	125.457	41.486	2.31774	67.2596	124.761	13.4776	33.0891	57.303	28.2863	7.40028	3.66283	0.174697	29.5731	20.8491	25.8588	8.33421	45.397	7.51121	39.5581	64.0682	18.2177	40.1215	40.6553	26.9885	37.0695	126.888	31.6602	66.9438	14.3385	0.0383283	76.5589	8.68201	3.50421	78.7741	7.72736	131.301	96.2991	14.5223	19.7208
94.6261	34.2187	84.0489	42.1401	114.45	123.77	37.8844	1.79767	62.0842	157.34	12.2894	30.0148	70.3634	27.673	6.58384	3.13997	0.146585	29.9054	19.7831	36.8272	13.5814	41.1906	6.58614	41.2337	57.275	17.1081	49.6205	41.9838	24.9978	95.4311	122.239	28.1878	61.1658	30.4701	0.0346897	83.4605	7.50968	22.2802	79.4029	21.2046	123.65	82.7352	12.1876	18.7397
94.7261	29.1921	91.127	37.8387	165.239	119.624	46.3039	1.39258	56.4254	170.511	11.2035	26.41	72.8933	27.0813	5.85359	2.69086	0.12298	29.0221	19.6037	39.6776	14.6195	43.9002	5.77428	39.6023	51.0057	15.4966	66.3214	39.9213	22.4801	135.853	115.209	24.8457	55.7931	37.7573	0.0315916	82.3064	10.0823	28.0365	92.2583	25.6279	111.626	84.7318	10.2152	16.6921
94.826	24.8998	87.4864	33.9017	185.667	120.663	47.968	1.0779	50.8476	171.455	21.2688	22.8078	69.6294	24.1559	5.20029	4.91296	17.2417	27.4064	18.5049	46.255	13.6884	48.2187	5.06211	36.4205	45.335	13.7513	69.2215	54.4484	19.8998	140.314	106.945	21.7608	50.8282	42.9113	0.0289129	90.9401	16.138	27.796	98.9696	25.638	98.641	98.7642	8.55498	14.4179
94.9259	29.2497	80.5519	30.3328	225.425	118.482	46.2959	12.2102	45.6034	164.996	26.8102	19.463	63.4727	27.1346	6.52423	10.7151	23.1035	25.3894	42.5323	46.5222	11.9709	46.6182	11.7672	32.6566	41.8162	46.6771	65.4364	59.8421	17.4627	130.523	98.2	19.5638	58.2855	45.068	1.61483	90.2921	17.1275	25.0667	96.4367	23.6629	86.1837	99.9806	7.16085	13.3104
95.0258	48.9504	72.9862	27.1165	279.256	114.108	43.1047	20.678	40.7902	154.344	29.421	16.479	56.1585	34.6637	7.30532	13.2479	39.4224	26.7884	51.6451	43.8693	10.0674	42.3719	14.5109	28.8278	37.814	59.2146	58.7987	58.2004	15.2489	116.032	89.4538	20.9788	72.1482	44.0407	5.73496	84.6005	16.1564	21.5533	89.399	20.9475	74.8366	94.1637	5.99192	16.7431
95.1257	49.3901	65.7084	24.2285	316.393	108.308	39.3473	22.1189	36.4293	141.602	34.4422	13.8798	48.688	33.7888	7.68488	13.8932	43.1637	27.272	53.2636	40.0308	8.26259	37.8044	33.9958	25.1957	55.5246	61.3508	51.317	66.8618	18.2566	100.915	81.0043	24.942	78.9953	41.3322	7.32865	76.4837	14.5323	18.0436	82.6762	18.1089	64.7627	84.9071	5.01272	16.567
95.2257	57.6482	59.0026	21.6412	312.255	110.341	85.0731	20.6884	32.5063	128.125	36.5125	11.6494	41.6071	40.2143	7.77131	13.4926	41.2799	26.5799	51.2698	35.8755	6.67349	33.5315	41.9796	21.8788	61.5607	58.4518	43.9958	96.0684	23.9374	86.7965	73.0254	25.458	81.1812	39.1943	7.7235	67.5187	12.7924	14.8675	74.3502	15.434	55.9392	74.3836	4.19289	15.0207
95.3256	54.109	52.9251	19.3262	291.017	109.094	102.689	17.9496	28.9912	114.757	36.7165	9.75381	37.2652	38.4004	12.1193	12.5535	37.1662	41.5053	47.6785	36.0776	5.33159	29.6852	43.7702	18.9174	66.2074	53.3656	37.2938	101.055	42.3022	74.2225	65.6088	24.2425	80.3355	36.1199	7.56525	58.6191	28.1278	12.1315	82.7105	13.0393	48.2674	63.8544	3.50669	13.0863
95.4255	47.7216	47.4531	17.2563	263.916	111.917	105.871	14.9411	25.8486	102.001	42.3797	8.15326	51.0856	33.9161	14.9027	11.3766	32.4391	49.3764	43.5209	38.9037	4.22733	26.2638	42.3585	16.3101	63.9484	47.5731	33.6317	96.7549	47.4886	63.2767	58.792	22.2425	80.1311	45.101	7.16661	50.2812	40.0642	11.2546	81.9795	14.0168	41.6245	54.004	2.93239	22.9679
95.5254	41.2015	42.5393	15.4058	236.041	111.197	109.883	12.1291	23.0427	90.1387	44.6143	6.80788	55.2433	36.9529	16.5167	10.1358	27.8319	52.5234	39.3119	37.8825	3.33386	23.2322	39.4143	14.0352	59.0739	41.8165	30.6118	89.2712	46.6035	72.964	52.5781	19.9709	77.7904	47.7858	6.67784	42.7436	41.3692	9.82319	76.7133	13.374	40.8618	45.1602	2.45173	34.5034
95.6254	38.5778	48.336	20.0548	209.581	113.227	110.84	11.1555	20.5393	79.2994	44.6865	5.6807	53.9684	47.8411	20.0471	8.92755	23.6457	52.5843	35.2965	35.152	2.61918	27.595	35.8566	17.1776	63.5549	36.4433	26.921	81.062	43.1377	87.6165	46.9489	22.3846	83.6076	46.9139	6.17005	36.0897	38.62	8.29492	80.4135	12.0522	37.6252	37.4356	2.04945	35.8561
95.7253	67.3158	78.0665	21.4228	191.46	111.917	116.666	28.5018	28.1407	76.0726	43.4333	6.39356	49.8677	46.8064	22.0704	7.80194	19.974	50.702	31.58	31.7982	3.91685	37.3622	33.1442	17.7162	61.9607	38.9	29.4308	76.7737	38.7792	87.5321	41.873	22.2838	85.0098	47.6492	5.67584	30.3129	34.5786	20.5685	77.4729	33.9345	33.5901	30.8188	1.71286	33.178
95.8252	68.3675	84.5066	21.2376	171.885	115.57	113.456	32.8838	30.1068	72.9558	41.4055	6.2802	73.2918	41.7478	22.9825	6.78137	16.815	47.6669	28.1966	34.8085	13.4911	45.6513	30.034	16.9249	57.475	37.581	28.4201	70.5104	34.3207	83.4225	41.8178	20.9474	84.4686	45.7236	5.20919	25.358	34.9055	24.7783	89.8202	44.0448	31.9954	26.1665	32.1646	29.1906
95.9251	61.7966	81.089	22.17	152.922	117.526	116.07	31.3405	29.4013	68.0882	62.226	5.7798	83.1443	45.4228	23.0897	5.87212	22.1626	44.0174	25.1452	35.7338	16.4609	58.7761	26.8882	15.5181	52.1143	34.5677	29.2812	63.8957	30.1135	74.9901	40.3644	19.0781	81.7942	54.9825	4.7751	21.146	32.298	28.1211	93.5188	53.1287	29.0455	21.9471	82.8894	25.056
96.025	53.8152	74.6473	21.5833	135.399	116.076	111.345	27.4549	27.5163	62.3659	73.1653	5.13005	97.2229	42.1335	22.6267	5.07154	22.6459	40.1155	22.4079	34.0283	16.2132	63.4019	23.8904	13.8886	46.7372	49.1022	60.8719	90.2972	26.2937	65.5804	38.0954	17.0538	77.8337	57.3339	4.37443	17.5898	53.1676	26.8618	89.7941	53.1111	25.7417	18.2357	100.637	21.2335
96.125	55.4345	77.1443	20.267	126.766	112.269	103.332	32.5875	30.6356	56.3632	107.844	19.8683	113.134	36.7635	21.7719	4.37233	49.1118	36.1971	19.96	38.3828	14.5592	59.3502	21.1251	12.2457	51.758	71.5171	78.9972	94.5949	22.8948	56.5655	35.399	22.3657	73.1627	55.8115	4.00609	14.6031	56.7692	23.7943	82.5525	49.002	22.5265	15.0406	101.671	22.8735
96.2249	50.3749	94.744	23.8533	115.221	106.902	94.15	31.3917	30.4268	78.772	125.942	25.5016	145.105	33.1583	20.6602	3.76497	56.3702	32.4121	17.775	38.0975	12.4378	53.4323	18.6224	10.6944	50.5459	77.5227	81.623	101.688	19.9037	56.9347	43.5428	23.6967	70.45	52.2555	3.66821	18.7207	53.6697	20.2594	80.0333	43.3701	21.0435	20.6836	94.8103	21.4629
96.3248	49.2549	116.864	28.3158	116.324	100.58	101.312	27.6477	28.7124	92.919	133.366	26.3808	153.017	30.5303	19.3929	3.2395	73.092	28.8495	15.8268	39.0012	10.3107	59.3063	16.3835	9.28151	48.5657	75.4169	89.9648	98.1309	17.2875	52.4052	47.1016	22.9853	66.7781	47.7668	3.35857	19.8689	48.3213	23.083	73.9803	37.4882	36.3239	24.5571	84.7509	24.5251
96.4247	44.0111	116.493	31.2101	109.525	93.7432	99.741	23.2143	26.4026	97.6303	153.657	24.9245	166.206	26.5545	18.0452	2.78624	74.2991	25.5573	14.0907	48.9816	8.38358	67.2883	14.3952	8.02215	44.7582	69.6247	109.489	120.863	15.0074	46.3559	47.7035	21.3065	62.5959	46.0357	3.07485	20.2123	42.5551	46.965	66.7493	31.948	40.0882	25.0683	73.9214	23.5132
96.5247	38.1736	108.734	44.8013	99.8278	86.7043	109.594	18.9473	23.9437	96.4662	173.47	22.4551	162.733	22.5113	16.6722	2.39594	68.8414	22.5561	12.5442	50.6526	6.72873	63.7672	12.6375	45.6116	40.458	62.4647	120.106	121.94	13.0241	40.2161	46.456	19.2469	58.2037	42.8441	2.81486	19.2057	37.0844	52.5249	69.2394	26.9893	38.7897	35.042	63.5137	21.0271
96.6246	32.7604	99.0503	56.1207	89.5169	79.6927	111.756	15.1908	21.547	91.8121	180.563	19.6771	150.567	22.7115	15.3135	2.06019	61.0006	19.8479	11.1671	48.3992	5.35242	61.9561	18.0837	127.368	43.1844	69.3761	116.157	114.918	11.3009	37.2495	44.1071	17.1181	53.7986	39.0142	2.57659	17.5194	37.1859	49.8863	66.3537	22.6749	35.4764	40.0562	54.0553	18.1967
96.7245	28.0053	89.3663	62.4675	79.592	73.4934	107.035	12.0374	19.3057	85.2474	179.663	16.9492	134.52	20.5	13.9968	1.77179	52.781	17.423	9.94077	44.474	4.23091	56.3917	19.862	160.495	41.5894	71.5691	105.673	119.463	14.546	51.6929	41.1566	15.0781	49.5068	39.8072	2.35826	16.5173	34.3163	44.0638	71.6616	18.9834	31.5613	48.8621	45.7243	15.4865
96.8244	23.9058	80.3173	71.6329	70.4492	67.3904	99.2463	9.46417	17.2541	77.8014	173.895	14.4394	117.414	17.6756	12.7406	1.52441	45.0613	15.2649	8.84894	40.0137	3.32945	50.3342	19.7055	167.405	55.5282	80.9191	92.9038	113.878	14.9949	53.0283	37.9342	13.1996	45.4056	38.2936	2.15825	14.9924	30.5666	37.4586	78.9177	15.857	27.6753	51.7714	38.5226	13.0645
96.9243	20.8791	72.0707	72.8118	62.2063	80.5467	113.067	7.40128	15.3983	70.1301	165.316	12.2124	104.842	14.9225	11.5567	1.3122	38.8125	13.3532	7.8769	40.0352	2.61163	44.6509	18.5863	160.834	74.5672	80.1724	80.0131	104.876	27.5925	49.1925	34.6529	11.5095	49.0619	35.599	1.97503	13.2712	30.8406	31.1502	100.829	13.2262	37.193	49.9963	32.3696	10.9692
97.0243	22.5549	64.6294	69.9507	54.8564	87.8149	113.888	6.27413	13.7307	62.6375	155.263	10.2792	91.4753	12.4706	10.4515	1.12993	33.0491	11.6662	7.0116	37.6561	2.04384	39.5307	17.0428	147.939	77.5323	74.7177	71.7636	122.09	31.2442	43.6747	31.4464	10.0102	50.0397	32.3938	1.80714	11.5443	30.8405	25.5623	105.84	11.0214	38.4959	45.794	27.1518	9.18622
97.1242	22.7399	57.9414	65.2098	48.3409	90.7895	108.413	13.1732	12.238	55.5594	144.601	8.62396	122.264	10.3694	9.4276	0.97345	28.3876	10.1815	10.2937	34.3141	1.59688	53.2616	15.3677	132.662	79.4631	67.3925	65.9581	121.044	30.7657	37.9601	42.7923	10.1097	56.1388	29.0674	1.65331	21.265	28.4292	20.8043	115.65	9.17861	36.286	61.0736	22.7486	14.4275
97.2241	32.4209	51.9405	59.7557	42.5827	90.6904	100.19	14.7264	10.9051	49.0208	133.875	15.6005	130.991	8.60059	8.48475	0.839097	32.3664	8.87806	11.3066	30.7284	6.5958	52.3538	13.7149	117.112	75.2968	76.1792	75.7433	120.211	28.5234	32.6383	59.2171	26.2617	58.4791	25.8377	1.51238	25.3303	25.3102	16.8438	126.494	7.64113	32.9891	65.4084	19.0447	24.353
97.324	31.7982	74.3775	54.2043	57.998	88.4397	91.0688	13.8624	12.7345	43.0746	123.421	22.2388	127.362	21.1192	7.6209	0.723651	31.4506	7.73581	17.0258	46.9335	8.1891	47.8094	12.1606	102.356	68.9561	75.469	74.701	112.585	25.6623	27.9048	78.1585	32.7189	58.3585	22.8185	1.38327	26.059	31.1608	13.5919	134.284	6.3597	34.1606	63.523	15.9356	25.9919
97.4239	30.9319	79.6886	48.8671	62.83	100.353	81.9859	18.6964	12.8908	37.7287	113.438	23.8309	117.353	46.5118	6.8326	0.624469	28.5364	6.73611	18.8377	57.6073	8.11737	42.7178	10.7378	88.8786	69.3874	70.3308	68.6605	102.905	22.7212	24.9281	87.2189	34.0169	61.9305	20.0614	1.26496	36.9108	30.8996	10.9442	130.183	5.50066	32.2065	84.134	32.0841	24.3028
97.5239	32.274	76.2149	43.8894	68.768	106.279	73.3896	18.8078	12.2781	32.963	104.033	22.8973	104.565	50.6321	6.11553	0.539444	25.0104	5.86259	18.7159	135.462	7.31258	66.2489	9.45619	76.8446	79.5157	63.434	60.7259	93.0511	19.9396	21.7328	89.8601	32.6928	62.4998	17.5815	1.15655	47.3466	28.3867	8.79996	129.103	4.68983	29.0911	100.886	37.3224	21.4864
97.6238	37.8029	70.074	39.3269	66.9711	107.873	65.4706	26.7673	11.3484	30.5272	95.2552	20.8231	91.1005	46.9739	5.46486	0.466302	21.5087	5.09962	17.6897	207.323	6.25873	76.6073	8.3133	66.2499	78.6176	56.1479	52.4931	83.7334	17.4111	18.7153	88.4413	30.1505	63.6811	15.3737	1.05719	50.262	25.3802	7.0696	137.363	3.96344	25.715	103.441	37.077	18.4882
97.7237	35.5129	63.457	35.1877	62.0338	106.398	91.2114	27.3654	10.324	27.8093	87.1159	18.3517	78.1263	40.99	4.87554	0.403356	18.2987	4.4341	16.2906	266.851	5.19457	72.9209	7.3005	57.0064	79.7829	49.1422	44.7324	75.1816	15.1598	16.0141	84.5597	27.1537	62.6782	13.4217	0.966183	48.8875	31.5496	5.67636	150.451	3.33099	22.4716	98.1254	34.2835	15.6874
97.8236	31.3298	57.117	55.093	56.0843	109.708	115.809	24.7939	9.3106	25.6369	85.6335	15.8666	66.2364	34.8018	4.34265	0.349132	15.4702	3.8537	14.7883	297.225	4.22719	65.9774	6.40654	48.9892	75.2913	42.7146	37.7696	67.4337	13.1778	13.6567	79.2865	24.1055	60.3107	11.7042	0.882844	45.2454	31.3765	11.3655	148.053	2.78952	19.5152	88.8842	30.4995	17.0499
97.9236	27.052	51.2839	62.7384	50.0806	109.385	121.675	28.1016	8.3555	23.2782	89.6738	13.5521	55.6795	29.828	3.86123	0.302176	13.0304	3.34791	13.315	293.468	3.39496	58.7803	5.61962	42.0629	68.8211	37.1553	31.6983	73.5812	11.4439	14.2907	73.3318	21.2082	61.2909	10.1983	0.806541	41.0158	28.859	14.0867	137.999	2.33072	27.681	78.1111	41.9727	16.0515
98.0235	30.1516	46.0004	63.5812	44.4289	110.73	118.225	26.5982	7.47714	35.8605	89.5443	11.4841	57.7493	25.1104	3.42666	0.261329	10.9512	13.7268	11.9315	274.229	2.70204	52.1121	6.66931	40.9499	61.9634	32.1719	26.4962	74.899	9.93273	13.3627	67.1578	18.5527	60.2257	8.88097	0.73664	36.2759	36.7642	13.8945	124.688	1.94439	37.3805	67.2047	44.3088	16.5854
98.1234	27.9693	41.2444	71.5412	39.2781	109.013	119.686	23.2189	6.67991	41.9678	86.8657	9.68133	62.8617	20.9553	3.03463	0.225687	9.19178	19.7524	10.6618	249.012	2.137	46.1273	6.84404	37.9454	55.3772	27.777	46.4115	83.4029	8.61843	11.9078	68.6537	17.3837	58.175	20.4125	0.672629	60.3615	36.8287	16.1347	110.534	9.39486	41.4796	62.9396	42.2006	15.3107
98.2233	24.5719	39.7414	83.6411	34.6597	105.192	131.503	19.3962	5.96159	43.9251	109.845	8.13354	61.6147	17.4122	2.6812	0.194766	7.70909	22.8198	9.5115	227.005	1.68259	40.809	19.5583	34.178	57.6527	23.939	52.2981	99.6534	7.47681	14.5101	74.5894	15.8026	55.2634	25.689	0.614048	78.7118	33.9732	15.5473	96.8003	18.4078	40.2205	60.338	38.1653	13.4554
98.3232	21.3171	38.1714	85.7158	30.5535	99.9877	130.409	15.7809	5.3171	48.2886	148.498	6.81784	57.0444	14.4369	2.36279	0.16804	6.46267	23.9141	8.47693	206.518	1.32063	36.0978	24.9066	30.4072	54.979	20.6075	54.5265	136.687	6.48591	24.6726	75.727	14.1091	51.8834	27.3046	0.560496	84.1066	30.2555	13.8312	84.0994	21.0395	36.8208	56.3105	33.5195	11.5427
98.4232	30.2995	37.093	83.0649	33.1058	93.9428	134.497	12.626	4.74033	48.9374	177.474	5.70663	50.9857	12.6053	2.07618	1.29627	5.41642	23.7274	7.55046	184.768	1.03422	31.9288	28.1982	26.7088	50.4964	41.4386	51.5185	150.645	5.62626	26.5721	73.8582	12.458	51.6333	28.5315	0.511607	82.0893	26.5079	12.2591	72.6774	20.5983	34.3788	50.4767	28.9238	9.77851
98.5231	29.6996	55.2959	77.807	32.112	97.8133	129.53	22.3927	4.22519	47.3235	190.06	4.77198	62.4403	34.0888	1.81859	1.83124	4.53898	22.7414	6.72294	167.787	0.808665	28.2409	30.7416	23.2676	45.5703	48.6127	46.2795	151.071	7.19853	25.1251	70.1936	10.9231	50.0498	27.8052	0.467053	76.1331	32.4016	10.4418	89.7354	31.6979	30.904	44.0408	24.6835	8.22864
98.623	35.343	57.6694	71.4974	29.6893	98.1732	144.943	31.8123	3.76573	44.4141	192.244	3.98783	64.6129	54.1809	1.58744	2.0191	3.80351	21.2888	5.98494	149.961	0.631598	39.3182	30.3954	20.1605	40.7733	48.8973	40.6026	175.487	33.2386	29.8104	65.5427	9.53406	47.6599	26.0517	0.426525	68.3721	32.0593	11.438	92.9653	34.2417	31.9459	37.6952	20.9157	6.8994
98.7229	33.3307	58.3212	64.9619	39.3462	96.0644	145.124	32.5059	3.35559	40.8448	205.244	3.33087	61.7678	55.6961	1.38051	2.01063	3.18722	19.5955	5.32743	133.314	0.4929	38.8868	28.6172	17.4056	54.5181	48.0369	43.0634	174.514	42.3603	29.1733	60.4396	8.29732	44.822	23.825	0.389634	60.0818	29.4255	17.3293	91.3019	32.7417	30.0954	37.2372	17.6413	13.2991
98.8229	32.2986	70.1642	58.6231	40.9503	93.0059	137.729	29.4439	2.99218	37.0251	207.24	2.78076	57.6935	50.6276	1.19583	1.89778	2.67088	17.8131	4.74197	145.017	0.384403	44.4728	26.2143	14.991	56.6162	44.5739	41.0164	168.074	43.5249	44.2245	60.237	7.20726	41.7769	34.0372	0.355989	61.0641	26.1458	18.1578	107.239	29.5389	44.9992	34.5763	14.8342	14.9661
98.9228	28.7792	76.4999	52.6828	39.068	93.6936	140.484	25.1124	13.4215	33.2116	202.443	2.32022	51.8592	43.7886	1.03154	1.73571	2.23829	16.0401	4.22085	141.75	0.299623	43.6002	30.9178	12.8904	53.9361	40.1053	52.0034	155.457	53.1664	46.4072	58.0655	6.25266	50.9756	43.0801	0.325299	57.9927	34.588	16.7877	134.816	25.8178	52.129	30.8925	12.4486	14.6213
99.0227	24.9373	75.1258	47.2229	35.8371	91.9257	134.568	20.692	17.4597	29.5583	205.874	1.93501	45.4528	37.0234	0.88601	1.80015	1.87587	14.3383	19.6705	131.789	0.233462	39.7862	31.646	11.0719	49.5156	41.5216	53.2889	141.315	65.9215	43.442	54.7498	9.50633	61.4861	45.8945	0.29735	52.8835	35.0222	14.6264	148.881	22.151	51.3701	27.5022	10.4326	13.5672
99.1226	21.3932	92.903	42.2615	32.2409	88.4818	124.784	19.9531	18.372	26.1512	201.996	1.61341	39.1463	42.4442	0.757678	1.73828	1.57222	12.7442	28.0894	119.341	0.181897	35.5408	32.3325	9.50267	44.6751	41.2379	49.931	127.47	84.7398	38.7322	50.8392	10.5635	66.4905	45.1832	0.271936	46.9604	32.4456	12.3379	151.367	18.7916	47.3817	23.8809	8.73507	11.9537
99.2225	18.2853	92.6711	44.2714	28.7156	83.9465	113.645	17.5818	17.8114	23.0319	193.757	1.35909	33.2927	45.6266	0.64515	1.61146	1.31783	11.2767	30.6002	118.064	0.141677	31.5358	34.039	8.15161	39.9678	38.4794	44.6458	114.577	87.318	33.7353	46.6936	10.4753	67.8468	42.5887	0.248831	40.9419	44.9408	10.2126	143.574	15.8298	46.3144	24.6978	7.30932	10.2686
99.3225	37.1792	86.5198	43.1769	25.4401	78.7553	102.427	14.766	16.6091	20.2135	183.088	1.14064	28.0523	48.6817	0.546948	1.45665	1.10469	9.94288	41.3942	112.419	2.87145	58.8848	33.0984	6.99015	35.6061	34.731	38.85	102.821	82.6664	29.0375	52.5377	9.82659	66.84	39.9962	0.227795	35.2268	46.0724	8.3566	131.071	13.2756	48.4844	23.5411	6.11381	13.6043
99.4224	42.3276	78.8207	40.5855	32.7629	73.2309	91.7503	19.0336	15.1784	17.6907	171.242	0.95448	38.4943	44.8506	0.461816	1.29527	0.926084	8.74227	44.3347	103.113	3.81103	63.0807	30.8792	5.99278	35.146	30.7549	53.3872	92.2031	75.1795	24.8408	59.0496	8.93862	64.3548	36.6321	0.208616	44.6803	42.891	6.78894	141.505	11.1018	50.9375	21.3882	5.11245	19.4631
99.5223	39.4804	71.1161	45.1434	33.7966	67.6058	81.884	18.8708	13.7195	15.4471	159.019	0.797063	43.3307	39.0201	0.388433	1.13917	0.776391	7.66934	43.4254	168.674	3.86568	58.9467	28.1354	5.13698	52.7698	40.7449	56.3329	101.096	66.955	21.1819	61.0714	7.98376	60.9955	33.0126	0.19108	47.2156	38.355	6.94214	138.305	9.26699	48.3171	18.8342	4.27432	19.9792
99.6222	34.7478	63.9149	58.7378	32.1213	73.3054	86.0087	16.8544	12.3252	13.4604	150.369	0.664859	43.5417	33.0828	0.325533	0.994554	0.65087	6.71574	40.7502	277.56	3.52185	53.0412	25.2734	4.40307	56.5244	42.8573	53.5271	103.481	58.9534	18.0309	60.2474	10.8409	57.1717	33.1462	0.175026	55.2892	33.6699	13.0049	128.43	7.72632	43.7722	38.4646	3.57319	20.9796
99.7222	29.9776	57.3519	80.9304	29.4116	88.7089	108.709	17.2864	13.1086	13.3365	145.538	0.554348	48.2681	27.7047	0.271992	1.76011	0.545557	5.87173	37.382	322.437	3.03366	47.1733	22.5033	3.77392	54.5108	41.1251	48.2335	98.0666	71.6825	15.3346	57.6915	11.625	53.3776	31.5996	0.160298	57.1868	29.2958	14.3146	127.181	6.43697	49.0887	46.6249	2.98689	19.4964
99.8221	26.6789	51.4301	88.1688	26.4363	99.9163	114.028	15.6846	33.7766	12.7099	138.356	0.462046	47.7388	23.0602	0.226731	2.07584	0.457135	5.12706	33.8618	323.852	2.52782	41.7985	33.7904	13.0819	56.9489	37.6922	42.1671	116.07	72.4764	13.0351	76.7731	11.3404	49.4861	29.2141	0.146801	54.846	39.3466	17.2407	118.953	9.81926	47.7927	60.5415	11.2648	26.4343
99.922	23.1074	46.1084	87.6033	26.8099	105.356	114.695	13.3894	41.6817	18.1378	129.943	0.38486	56.8939	19.1361	0.188764	2.13324	0.382842	4.47166	42.5052	305.179	2.06232	36.9916	74.1113	35.099	54.3836	33.6767	68.8629	115.684	68.0299	11.0775	85.9676	23.7687	48.0725	26.4886	0.134466	66.7436	49.0586	21.691	120.288	10.5822	43.8368	64.171	15.8421	26.7421
100.022	19.8203	42.3103	83.1704	31.8404	106.632	109.104	11.0383	50.5162	20.8088	121.02	17.3133	58.1874	15.8558	0.157117	2.04938	15.8786	12.6371	45.0113	278.377	14.9053	32.7249	99.5684	43.9724	54.1686	37.2634	91.4938	133.646	61.5993	13.0323	89.2375	28.5313	59.1998	23.7111	0.123193	69.3128	48.8335	27.9582	113.773	10.1083	39.0567	66.5886	16.8394	24.4753
100.122	16.9406	49.8638	77.0169	38.8828	111.595	117.469	8.90628	84.4007	34.2114	112.043	41.6515	59.0406	16.1271	0.130865	1.89451	21.1626	19.9067	45.2052	249.433	28.1834	54.1444	161.921	45.7645	50.7174	36.5816	100.159	137.626	74.4529	12.7178	117.963	29.2345	64.6598	21.0407	0.112845	66.6228	57.7846	27.9392	115.165	21.685	34.2755	63.5865	16.0896	21.4218
100.222	14.4603	49.0836	73.7232	54.3742	112.388	157.343	28.0776	95.3468	40.868	103.296	50.3245	55.8133	14.6014	9.52791	1.7099	21.6991	43.7015	42.9575	221.23	36.2207	55.1133	207.399	57.1912	46.1892	33.9327	96.7778	136.025	75.1181	11.5527	136.192	29.7473	66.3567	45.8976	0.103332	72.9962	56.5944	25.2892	108.984	25.2167	29.8359	57.8379	16.0505	18.3386
100.322	12.3373	45.6084	68.5846	61.2903	110.242	168.419	35.1583	95.2616	98.0802	94.9414	50.8914	52.9628	12.6067	20.1007	1.51951	20.1828	60.9292	39.6763	208.142	36.3428	62.9137	219.274	63.8795	41.5125	30.5258	87.9999	127.153	70.4414	15.5766	145.282	33.2982	89.1518	94.4015	0.0946158	72.1712	77.0743	21.7882	107.659	24.8577	25.856	99.6717	14.8725	15.5193
100.422	10.5241	41.4733	62.7689	60.462	110.695	165.066	34.5195	90.1558	178.689	95.9314	47.5424	48.0828	10.9889	27.0986	1.33618	25.6806	71.9054	36.0783	211.791	32.9362	59.7071	213.658	63.3916	37.0671	26.9784	77.3448	116.123	63.752	56.1621	163.7	51.527	101.405	124.344	0.0866447	67.4537	78.6619	18.2617	118.939	22.777	22.3524	115.915	13.2465	13.053
100.522	8.97682	37.392	57.6217	62.2139	108.35	154.945	30.6876	83.0345	226.745	115.513	42.5593	42.426	9.32523	31.4086	1.16629	25.9451	76.182	32.5172	200.835	28.2859	53.9741	199.562	59.3562	32.9903	28.1826	66.6015	104.965	56.6298	88.845	169.531	57.5501	139.202	143.505	10.2862	83.9693	73.102	15.0583	138.314	32.6181	19.2976	117.221	11.5283	10.9425
100.621	7.65681	33.5958	52.3223	69.0445	116.777	163.09	26.8921	75.3739	246.388	124.147	37.1494	36.712	7.81279	33.7197	1.01274	23.9729	76.0888	29.1578	183.81	23.5258	51.8233	181.953	53.7939	29.3138	26.9559	56.6152	94.4375	70.3716	94.1747	167.396	57.1996	159.457	164.336	33.4021	88.0488	65.3197	12.293	139.808	47.3941	16.6483	110.335	9.89099	9.15739
100.721	9.99615	30.1423	47.1994	67.6062	119.871	162.676	24.7202	67.8751	248.115	125.828	31.9204	66.7999	6.50477	34.5653	0.876195	34.2288	73.2508	26.0672	175.108	19.1703	67.9829	163.512	47.8032	26.0254	24.6623	47.7261	84.7853	71.6929	88.505	163.021	53.7229	167.972	167.638	47.3734	85.0784	57.3196	9.97249	132.206	51.3148	14.3573	99.4509	8.40999	7.65773
100.821	9.62903	27.0282	42.4083	62.7808	119.157	154.092	42.6364	69.9843	238.984	123.203	31.6273	78.6651	5.39905	34.356	0.755926	41.832	68.7902	23.2631	160.656	15.4093	76.329	145.625	41.9572	28.702	22.0124	40.0119	80.7755	67.528	79.0531	154.775	48.9035	168.769	161.241	51.5662	78.4237	49.864	16.4928	120.478	49.116	12.3794	87.1022	8.72137	6.40348
100.921	8.56388	24.2302	38.0101	56.8333	115.794	151.037	45.8005	87.1206	223.689	118.017	29.2377	80.0296	4.47451	33.4066	0.650748	42.9691	63.4719	20.7391	144.421	12.2707	72.155	128.963	36.5329	27.987	28.7087	63.8749	119.128	61.2535	80.3573	144.417	43.6997	208.391	149.882	51.2039	70.1454	43.1938	27.8346	107.373	49.7548	10.6731	74.7588	23.7811	5.66749
101.021	7.41588	21.72	34.0164	75.4383	110.658	161.676	49.25	90.2927	205.308	111.416	26.0156	77.7699	3.70554	31.9565	0.559162	145.899	57.8084	40.3228	134.682	9.70759	66.6686	113.793	31.6431	25.9629	30.0356	76.7385	126.104	54.4769	74.4667	133.103	38.6068	233.627	136.378	48.8202	61.4672	37.337	29.9519	94.3564	62.3757	9.20183	63.2177	29.1102	4.88361
101.121	13.2624	19.4691	30.4134	112.394	104.405	158.463	45.6241	86.9351	185.823	104.138	22.6244	71.6345	3.06753	30.1867	0.47979	252.426	52.1348	62.6629	122.165	7.64423	67.3412	110.247	27.3122	23.5421	66.684	77.0653	175.279	47.9299	83.3147	121.583	39.6686	276.341	122.367	45.6358	53.0832	32.2405	28.0059	82.1628	66.7956	7.93335	52.8596	29.5013	4.14913
101.221	28.4797	36.7328	27.1756	120.922	104.896	164.163	39.3852	88.2643	166.47	141.903	19.3937	69.3556	2.5388	28.2325	3.25554	277.244	51.0464	71.8106	109.117	5.99944	144.259	102.648	23.519	22.3904	90.7596	71.4907	182.852	52.4823	79.8946	110.327	37.9018	297.625	108.765	42.2314	45.3556	27.8251	24.5422	71.1121	63.6254	6.8397	43.8143	27.5537	3.49761
101.321	29.7551	40.2187	24.2729	196.309	103.702	158.445	51.3173	88.581	158.172	160.903	16.4696	63.7429	2.10101	26.1936	4.56753	265.478	48.4971	79.1277	107.769	4.69729	177.555	93.4158	20.2208	20.5398	96.3229	63.5638	216.25	51.3999	96.1951	99.6164	55.0958	372.724	96.0503	38.8764	38.444	24.0081	20.7706	61.2974	57.2868	5.89667	36.0674	24.6524	2.93525
101.421	39.8688	38.7311	21.6741	267.205	100.374	147.526	53.1058	93.5757	146.69	167.865	13.9001	56.7025	1.77653	24.1424	5.0251	239.17	45.1222	78.4788	107.17	8.66731	226.005	83.8513	17.3667	27.2036	100.707	55.1233	215.477	47.5313	94.5958	89.6077	60.402	410.32	84.4395	35.689	32.3877	20.712	17.2266	52.6915	50.0127	5.08335	29.6557	21.5145	2.45707
101.521	49.2903	43.0608	19.3496	280.341	98.424	134.667	48.3808	92.3571	133.762	167.256	11.683	61.4185	4.73247	22.1303	5.00074	208.82	41.3513	79.3789	102.482	9.60608	262.562	74.6247	14.905	28.1728	96.3623	71.9611	254.314	42.7074	90.4864	80.3736	59.5328	466.854	73.9969	32.715	34.5198	17.8673	14.1134	45.2087	43.5748	4.38174	33.0149	18.4923	2.05363
101.621	46.905	41.6649	17.2716	328.744	94.6956	121.539	41.3934	86.8897	120.492	162.031	9.79202	62.6012	14.0159	20.1928	4.71968	179.196	37.4691	83.636	94.2094	9.10845	307.286	66.0548	12.7865	26.8093	88.1822	74.5061	268.256	51.5284	81.4744	71.9325	55.6653	565.016	64.6999	33.6018	33.6468	15.4128	11.475	38.7387	41.1673	6.80518	35.2689	15.7425	1.71483
101.721	41.5534	38.474	15.4148	345.19	89.8103	111.531	43.9144	79.7776	107.561	154.131	8.19136	59.268	15.8225	18.3532	4.31636	152.259	49.4296	81.313	84.7814	9.78872	344.205	58.2667	11.9993	24.5996	78.7162	70.1618	257.102	51.9561	71.3088	64.2687	62.1786	614.172	56.4806	33.5664	31.1802	13.2952	9.28516	50.2655	36.9057	17.4846	34.2072	29.7306	1.43123
101.821	43.4868	34.9009	13.7565	330.555	84.2351	100.966	45.4504	77.0879	110.602	144.823	6.8435	57.0817	14.8591	19.4071	3.86933	128.624	55.1465	76.0119	75.3841	17.2573	325.202	51.2824	10.8894	28.1924	71.8701	62.9106	237.317	57.9142	61.5319	57.346	67.7637	628.57	49.249	32.0945	33.1495	11.4685	13.989	53.0681	32.1395	25.9617	33.8469	61.8163	1.19444
101.92	53.0322	31.4363	12.2761	307.032	78.3105	109.6	48.4746	71.7625	107.899	134.922	10.1558	52.2964	13.0333	23.5829	3.42305	108.286	57.406	69.5829	66.5616	18.9326	293.587	45.0701	9.68485	32.3853	68.8105	54.8355	215.534	69.9354	65.1708	51.1168	66.6071	620.416	42.9082	30.0441	52.0562	33.8023	14.6363	54.8826	27.5144	27.6344	31.4585	76.8691	2.90324
102.02	50.3054	28.2343	10.9552	277.969	78.2656	108.104	45.7096	65.5196	103.296	124.944	11.0175	46.4236	20.7911	25.9795	3.00131	90.9768	56.7302	62.9554	58.5301	17.8742	261.38	41.7295	8.50512	36.6338	62.9893	46.9745	194.336	70.5375	61.2281	45.528	62.1889	598.11	37.3617	27.8238	59.3312	39.4622	13.5233	52.5173	31.2458	26.355	28.1243	78.3593	3.30043
102.12	44.5202	28.4138	9.77691	248.39	76.3534	102.281	42.7802	59.1907	96.2896	115.242	10.6462	40.341	21.389	27.0823	2.61534	76.3407	58.2064	56.5776	51.3416	15.7017	242.96	49.192	7.40832	36.9617	70.0048	41.6433	174.646	66.1362	54.6814	40.5249	56.4158	567.397	39.4125	27.5965	59.8076	38.4809	11.7784	48.188	49.9493	40.4431	30.7927	73.3957	5.06987
102.22	38.4847	38.6859	12.787	222.177	89.7588	94.2065	37.1289	53.1594	93.7533	105.957	9.71197	34.5313	27.3376	33.0801	2.26918	64.012	61.8922	50.6472	44.9701	13.241	221.863	50.3404	6.41847	34.7962	68.8532	46.0728	156.714	59.8508	57.7793	36.3699	62.9126	532.173	44.7674	26.2976	56.5335	47.609	9.93384	43.128	54.5033	43.4163	34.795	65.7709	21.8107
102.32	32.9865	54.8347	18.566	197.28	96.9851	99.6808	30.9117	47.5844	97.3988	101.195	18.5253	34.4815	31.1198	36.5443	1.96276	53.6505	61.9495	45.2343	50.7645	10.8866	227.403	48.2597	8.67886	31.7701	65.0058	44.7252	146.909	56.1583	54.2343	32.5638	62.4862	495.043	45.4927	24.5758	74.1805	47.2801	8.22195	50.3875	52.3428	41.5501	51.0966	67.0629	26.2933
102.42	28.1855	58.8905	39.8641	188.14	99.7108	97.1769	25.0972	42.5137	98.8656	95.3408	21.4215	44.7209	29.3041	38.1382	1.69389	44.9542	59.7226	40.3452	53.6688	8.80363	214.756	44.6683	18.7832	28.5887	59.056	40.7695	134.331	63.1716	58.8593	29.8121	58.6666	463.942	47.4934	22.7394	79.4582	43.4613	6.72738	56.9162	47.3295	37.8028	56.6324	86.1496	25.669
102.52	24.0553	56.3669	48.6019	172.547	99.2185	105.877	20.0526	37.9421	95.6959	88.987	22.9609	47.3657	25.7326	38.3723	1.45937	47.5808	56.1403	35.9556	51.803	7.03966	193.853	40.5084	32.4859	26.1893	52.4947	35.951	131.312	70.5703	56.2584	44.8715	53.3923	431.323	60.6495	20.9316	78.0622	38.6436	5.46514	72.0831	41.4205	40.6561	55.9676	88.8569	23.1395
102.62	20.5214	51.8406	50.8781	155.216	100.781	104.606	15.8536	36.5605	89.8642	82.5112	22.0634	52.623	39.0072	37.6381	1.25559	44.8704	55.338	32.0283	47.8533	5.58542	183.085	36.2828	37.3719	42.0096	46.1757	31.0202	122.2	69.121	50.6378	52.6619	47.7046	423.483	64.8428	19.2148	85.7266	33.8313	14.3083	75.4154	35.5647	57.8716	67.6925	90.0188	20.1041
102.72	25.4884	52.83	49.6041	146.669	99.4511	118.303	12.4449	37.2908	82.6683	76.1479	22.9675	52.102	39.6858	37.5556	1.07889	40.1184	53.0033	30.4388	51.2856	7.69318	182.526	32.2472	37.5716	45.713	46.625	26.4032	111.383	63.9214	49.5711	55.6915	54.6671	406.807	63.9553	17.6134	116.212	29.3972	20.1344	72.5879	38.3899	60.9006	69.6698	94.0371	17.1453
102.82	31.1608	49.693	59.6464	145.465	96.132	124.513	16.7819	35.6402	74.946	70.0377	22.1161	48.5227	35.9355	36.6132	6.28273	34.8839	49.5988	39.2434	49.8052	7.89718	173.969	31.7974	35.4237	44.3509	43.8689	31.7107	100.592	59.8912	45.0916	55.6734	65.9714	385.256	60.347	16.1331	126.035	25.4505	30.2204	70.275	58.0195	65.2124	66.2296	89.1238	14.4798
102.92	29.576	45.402	64.0098	135.875	95.614	121.083	23.2192	32.9926	67.2234	64.26	20.1356	43.5341	31.0284	35.0854	8.7329	29.8656	53.275	41.3586	46.1521	10.3602	169.01	29.8934	32.2343	63.8879	41.603	31.8419	90.4674	54.1799	54.4408	53.7708	67.7415	360.893	80.2371	24.0813	123.964	21.9934	31.5863	64.9112	62.3664	62.3452	60.0723	89.7035	16.116
103.02	26.1797	41.012	63.1546	123.359	92.9597	113.192	23.541	30.0316	59.8171	58.8536	17.7564	38.1073	26.2138	33.3617	9.57588	25.3419	53.641	40.2146	41.7172	23.754	161.559	27.3599	28.7167	81.416	37.8877	29.5369	81.206	48.2524	53.5836	50.7675	66.7207	376.622	87.1368	26.5911	115.503	19.0393	29.1713	67.098	71.1444	68.7868	74.7772	83.4943	15.3068
103.12	22.6322	36.8771	59.7365	110.394	89.2772	103.56	21.2475	27.0856	52.9049	53.8323	15.3558	32.79	21.9146	31.3611	9.51261	21.391	51.9117	37.5952	37.1872	27.4435	146.357	24.6442	25.2458	87.0353	33.7261	26.2611	80.2841	42.4859	48.8556	47.1853	68.1122	383.086	93.7929	46.726	104.044	23.1618	25.4013	72.9756	70.1168	66.551	77.9125	74.5571	35.4736
103.219	19.3995	33.0975	55.2015	98.0486	84.554	93.5872	18.0867	24.7104	46.5738	49.194	14.9751	37.1324	18.2256	29.2145	8.96714	18.0001	48.9278	34.4165	32.8837	26.4696	130.443	21.9804	22.0057	83.8705	29.6192	27.0292	75.0561	37.1705	43.0209	47.9282	64.865	380.472	110.45	68.2263	94.6218	25.0221	21.4205	79.8616	64.2401	60.8628	74.5665	64.9889	40.053
103.319	16.5764	59.17	50.3242	86.7353	93.2938	83.9647	17.1999	22.3144	45.6006	44.9259	13.728	37.1033	15.1184	27.017	12.8839	15.1186	45.2638	57.132	28.9413	32.8501	115.66	19.4832	19.0746	77.3969	25.7995	28.2581	85.7217	32.4027	37.2377	46.7594	59.5152	374.301	119.232	79.74	83.8704	23.7574	17.7278	78.5579	63.2251	54.1442	67.9201	55.8169	38.2386
103.419	15.3274	63.883	45.5069	78.2174	97.1687	75.0067	26.4332	20.0363	43.1456	41.961	12.1554	34.7373	12.5245	24.8362	16.9773	22.0417	41.4795	68.7606	25.4002	32.5571	102.381	17.2016	16.4727	70.0049	31.0492	26.7341	86.6972	28.1882	40.4796	44.4481	66.2511	360.046	118.183	81.4296	77.8194	21.4298	14.5049	73.2071	57.8865	47.4766	59.9131	57.4215	34.1309
103.519	47.9406	61.2486	40.9477	86.7012	97.5454	66.8303	27.6036	17.9327	39.8987	38.9299	10.539	31.2712	10.3687	22.7183	18.2576	23.2018	37.5841	82.7648	22.2551	40.0326	139.831	15.1486	14.1905	62.7058	31.5455	24.0327	81.7829	24.4929	38.4097	54.179	65.7496	341.03	111.836	78.6523	98.2203	18.889	11.7837	84.546	51.0159	52.8858	51.6866	54.0241	29.5089
103.619	51.9874	56.3658	38.0461	84.8551	95.4669	74.4192	25.2493	16.0201	36.308	35.9459	14.9525	27.4361	16.8301	20.6942	17.9618	21.829	33.7614	85.0764	38.0034	42.7862	142.399	13.3188	86.8486	62.8006	29.7715	20.9801	74.9828	21.2675	44.4706	65.0448	61.704	319.505	102.918	73.9979	104.725	28.6347	11.5365	85.2052	43.9868	51.3565	64.5317	66.4183	25.1014
103.719	47.8724	51.0624	52.7723	78.7805	105.32	74.2345	21.6498	19.9143	32.6575	33.077	15.9991	23.6464	17.377	18.7832	16.8372	22.9797	30.1238	81.7629	46.7979	49.1123	140.272	21.4838	153.394	66.9414	27.0409	28.6129	67.8972	18.4597	51.4109	69.556	60.2717	309.517	93.0369	68.706	102.097	30.0189	19.0248	80.4458	40.6821	47.0481	67.3212	69.9422	21.1695
103.819	72.3498	45.9683	58.9043	71.307	109.689	70.3189	17.8962	61.9622	43.883	35.167	38.584	31.5084	20.0895	16.9966	15.3289	31.5859	26.7356	75.9722	48.0529	47.2466	128.174	24.4473	201.731	81.0715	24.0336	79.5962	66.317	29.4476	49.8721	69.984	56.083	294.615	83.1146	63.3585	108.824	28.1865	26.7253	73.2416	49.7589	46.8137	66.6421	66.5383	17.7709
103.919	77.8304	41.277	59.1734	64.3877	111.321	64.8098	14.4649	77.8198	48.8449	40.5204	46.6372	74.3233	21.7088	15.3392	13.6959	32.6917	23.628	72.901	45.7633	52.3984	114.545	24.644	213.754	86.4595	29.1904	97.581	65.6655	32.2771	45.1855	67.8719	50.7756	284.175	78.3247	58.2182	106.075	25.3016	27.423	77.9253	57.7822	43.3693	61.9561	60.1387	14.8804
104.019	71.5129	37.0259	56.5048	57.4576	109.793	58.8182	24.1431	146.446	49.831	42.621	47.1702	92.5206	28.7884	13.8115	12.0838	30.5336	20.8104	67.6831	42.3233	65.9594	101.651	23.4418	206.96	84.3861	41.2577	118.544	61.4276	31.373	52.9648	64.2606	61.7177	269.684	71.8911	53.3934	98.3007	22.2509	25.1219	75.6277	56.9286	38.8351	65.322	52.7996	12.443
104.119	65.3019	64.6925	52.4969	52.8035	118.245	52.9035	25.7378	169.917	48.3822	42.6731	44.0702	96.8929	28.3485	12.4112	10.5695	27.1671	18.278	68.4024	38.215	65.704	110.398	21.6009	191.194	78.3159	53.74	125.864	79.6635	28.9054	51.6225	59.8445	63.5546	253.01	64.8777	48.9192	88.2344	20.9046	21.7826	69.9509	52.1488	34.1715	66.6732	45.5511	10.3973
104.219	61.4393	69.5686	50.923	54.1271	121.322	57.1542	23.7553	209.854	45.5264	41.4728	44.1775	93.0941	25.3493	11.1332	9.18905	32.7134	23.343	65.202	38.4248	59.3335	103.519	19.5367	171.9	71.028	56.1987	131.264	81.5799	25.9212	46.8681	55.0804	60.7906	235.404	65.1641	44.7959	77.5082	18.7697	18.3241	79.9828	45.9725	29.7873	63.087	38.8687	21.5039
104.319	72.2088	66.6144	47.7257	51.304	120.562	56.2533	41.4418	216.884	41.9404	39.543	49.6622	85.1649	21.7653	9.97121	7.95448	41.5272	25.6759	73.9543	36.2287	50.8522	93.2445	17.4694	152.002	63.7068	53.7796	124.04	84.6854	22.9095	41.1863	50.9728	55.915	242.904	96.5209	41.0085	67.0545	16.5086	15.143	80.2562	44.6285	25.8328	57.0537	38.225	23.8509
104.418	73.1864	61.2736	43.8698	46.9135	117.139	52.9198	44.6323	208.551	38.0616	37.2239	48.7518	75.5282	18.3387	13.3279	6.86437	41.9222	31.8579	74.2489	33.0566	42.2407	82.9563	15.5097	132.993	56.8273	49.217	111.435	80.6834	20.0849	35.6126	67.1575	63.553	240.987	108.863	37.5356	57.3677	14.3773	12.3786	75.5982	40.578	40.6775	72.2796	35.1624	22.6249
104.518	66.112	55.4961	39.8679	42.138	111.931	48.5876	41.3738	193.662	34.1659	34.7342	44.8483	65.5888	17.1948	15.3874	5.91028	38.7217	37.4894	70.5459	29.6245	34.3916	73.5121	13.7074	115.564	50.5514	43.9352	131.728	74.2882	17.5282	30.5381	74.8871	66.0567	233.12	169.095	47.6219	52.8217	34.3505	10.0504	68.7349	40.8623	43.9489	75.8592	33.0302	29.612
104.618	57.5611	49.9534	35.9829	37.4988	105.6	43.9985	35.7288	204.487	30.4197	32.2112	39.7909	56.1171	22.3207	16.4826	5.08034	34.2561	39.6618	65.1521	26.2775	27.6286	65.0601	12.0794	99.9655	52.9421	38.6507	155.333	67.3943	15.2571	26.0727	77.1249	63.4776	221.676	195.556	50.0665	57.2673	39.09	8.12506	61.1712	49.1316	42.1689	72.8872	49.039	60.1024
104.718	56.4962	44.8512	37.7275	33.2066	98.6324	49.6267	29.6587	198.541	26.9174	29.7399	34.5413	47.4958	21.8538	16.8713	4.36173	29.6137	39.5793	67.4891	23.1694	21.9923	57.5562	10.6249	86.2117	59.6043	33.7015	154.854	60.7349	13.2604	22.2089	75.8905	58.538	208.268	200.395	48.9878	56.3168	37.7957	6.55056	53.7064	49.0564	38.4136	88.7726	52.987	77.2087
104.818	50.5411	40.2291	43.1708	31.2782	91.3888	49.7766	31.6381	185.271	26.9486	27.3699	29.5734	39.8756	19.4975	16.7516	3.74157	38.2712	45.1664	66.8341	20.3565	17.3934	51.7996	9.33428	74.2001	84.6579	30.2643	143.12	54.5681	11.515	18.8945	72.5507	56.0643	193.979	193.234	46.3802	52.4681	34.3596	5.27197	46.7375	45.2346	48.2921	91.6414	51.0065	84.1503
104.918	44.1327	36.0683	43.8412	28.5144	99.1774	47.2829	39.8543	169.371	28.8215	25.1287	25.0938	33.2737	16.7237	16.2756	3.20756	47.1215	47.3332	65.9861	17.8474	13.6932	46.0718	11.943	65.8617	89.3964	36.3148	126.983	48.9597	9.99433	19.3974	68.0223	59.3366	179.521	179.895	43.202	47.2599	30.3959	4.23829	40.4347	40.0229	48.9525	113.134	46.3949	79.3105
105.018	39.9786	32.3326	42.0983	34.7017	102.245	43.6455	40.7292	153.119	28.7675	23.0299	21.1662	27.6348	27.1115	15.5593	2.74854	47.0827	46.967	62.1724	31.0516	21.7805	40.823	12.6219	68.3647	85.7333	36.8532	109.98	53.0879	8.67219	17.9998	62.9123	57.8797	179.924	163.847	39.9066	41.6152	26.546	3.40495	34.8439	34.5887	55.6906	117.467	40.8853	70.3785
105.118	44.3137	36.4882	39.2341	35.1368	101.933	39.6452	40.5869	137.57	27.5547	21.0779	17.7816	22.8682	27.9853	14.6901	2.35455	43.2839	45.0211	58.7125	35.2754	23.2996	36.6756	35.7062	68.0644	78.945	34.761	93.8355	58.1124	7.52415	30.7867	57.6159	56.2799	176.925	147.11	36.7016	37.7122	23.0393	2.73443	29.9455	35.6463	60.855	115.236	35.3535	60.6716
105.218	41.4507	35.466	35.946	33.126	99.2629	35.6767	55.4045	123.168	26.6112	19.271	14.897	18.8699	25.4775	13.7333	2.01678	38.1987	42.153	54.0456	35.1144	21.7553	52.7351	45.4062	63.8433	71.3313	31.563	79.2932	56.4395	6.52803	33.1978	52.3837	52.2397	170.136	130.815	33.6761	38.3372	21.9233	2.19557	26.2236	33.3692	68.7507	124.723	30.2109	51.5329
105.318	68.8464	32.8047	32.6024	30.2121	102.416	34.7667	55.9428	110.056	24.9502	17.6045	12.4566	15.5356	22.0507	12.7373	1.72723	32.9773	38.8096	49.052	32.945	20.805	52.4612	47.8772	57.9206	63.8612	31.2218	66.5825	52.3843	5.852	31.4047	47.3685	55.0659	173.363	115.557	30.862	42.1373	19.7945	1.7628	22.7816	35.0372	99.1237	121.791	25.622	43.4272
105.418	85.8241	29.7779	29.3895	27.1001	102.154	39.0487	50.3973	98.229	22.9253	16.0716	10.4025	12.7672	23.1683	12.4537	4.73388	28.1177	42.7582	44.163	29.9806	18.401	48.0689	46.5899	51.504	56.9126	29.0738	58.2879	47.6923	20.405	28.1353	42.6575	53.2807	170.641	113.376	28.2646	41.7274	17.4555	1.41535	37.3998	75.1937	141.494	120.675	21.6237	69.1055
105.518	85.0409	34.2285	31.6693	24.0987	104.394	39.0967	42.8556	87.6163	20.7665	14.6645	8.68004	10.4768	21.2394	13.7965	6.09066	23.8017	43.6802	39.5763	37.1464	15.5799	78.644	43.4847	45.2252	73.4671	28.7434	50.0674	43.0497	25.3821	24.5641	45.9321	49.322	164.2	106.647	25.8766	39.0368	15.4224	1.1364	42.5271	101.648	194.862	112.252	18.1906	72.8014
105.618	80.8549	55.3435	34.4378	21.3306	103.446	37.1048	35.2493	81.4476	18.6189	13.3747	7.24018	22.9001	18.4386	14.4226	10.4576	20.0626	42.665	35.3691	38.2274	33.6433	79.9151	39.631	39.3905	75.5091	32.971	45.3866	38.7078	28.1443	21.1694	58.7738	64.2541	155.566	97.7725	23.6859	39.401	13.6323	0.91274	42.5675	105.695	281.427	100.41	15.2701	78.1108
105.717	93.923	58.6733	34.1874	32.1258	110.876	34.2339	28.4007	83.5192	30.7394	12.1939	9.81606	28.0945	17.1432	14.5278	12.2359	16.868	40.4684	41.0629	36.444	38.4659	79.852	35.6053	34.1263	71.6328	32.8635	50.7441	34.7412	28.3271	30.1099	64.7461	67.9145	145.773	100.063	21.6785	37.2715	11.9011	0.733159	64.0798	104.807	297.343	87.4808	12.8004	73.1827
105.817	88.0518	55.9245	35.2558	34.6574	113.41	31.0878	22.5786	80.0205	36.7863	11.1133	10.3521	29.0928	14.9732	14.2626	14.745	24.9396	45.0788	42.7994	33.4487	36.9457	73.256	38.9181	33.9712	73.4713	30.721	49.4844	31.1552	26.5339	35.9118	66.2404	65.7989	148.61	96.4164	19.84	33.9027	19.5726	0.589041	71.0852	115.976	282.713	85.5115	10.72	64.7634
105.917	87.8192	68.1864	34.1191	33.5559	112.458	27.9715	20.0459	74.1702	38.9278	10.1251	10.0507	37.8447	12.7181	13.7417	15.2973	26.3531	46.332	41.4023	30.0745	32.7518	65.5473	38.5265	33.5182	75.5163	27.7565	46.3787	27.9283	24.0001	44.0955	64.9144	60.9539	146.32	89.7187	18.1569	30.0545	20.8942	0.47336	73.6066	112.043	256.413	78.9049	8.97215	55.7546
106.017	78.9488	67.7576	31.9362	40.9078	109.089	25.03	16.908	67.56	40.6353	9.22232	9.19303	40.1288	19.9385	13.0523	16.3724	24.8345	45.4279	38.6021	26.7273	27.7693	64.3553	36.2963	31.7375	71.6405	33.0728	55.4398	28.6835	21.312	43.637	66.5608	55.0414	140.826	84.7885	16.6162	26.1711	23.4809	15.9562	70.4774	101.622	227.784	70.2097	7.50614	51.3524
106.117	68.6228	63.175	30.9911	41.4437	104.11	22.3244	13.8384	63.1622	40.0017	8.39856	8.12981	38.808	23.6548	12.2599	16.0686	22.1965	43.2	35.286	23.5922	22.9109	58.7502	33.2613	43.0117	68.2302	33.4719	55.5672	27.2174	18.7345	48.4631	65.318	49.8605	133.439	77.961	15.206	22.4981	28.4033	20.9314	64.6892	99.3959	204.076	60.9444	6.27791	53.0995
106.217	64.0524	57.5242	43.8467	39.0806	104.894	38.6109	11.1144	57.7997	37.9823	7.64726	7.04403	35.6426	22.5659	11.4133	15.0423	19.2967	40.2208	31.8988	20.7417	25.0482	72.1634	29.9825	46.0578	74.7435	35.1669	51.4971	25.0169	16.3755	46.3496	62.3304	45.8144	125.051	70.4356	13.9153	35.8593	28.0125	21.0354	77.8363	90.7196	200.097	81.1099	15.0467	49.0343
106.317	56.3878	51.892	48.1833	35.6459	108.621	44.4568	30.2104	52.2829	35.2138	6.96264	6.02531	31.6912	19.9228	10.5484	13.6838	16.5189	36.8777	41.9543	18.1923	23.6127	76.2279	26.7545	44.8209	82.4185	43.3402	45.7617	22.6784	14.2674	57.6405	58.3648	65.83	128.939	74.6398	12.734	41.0553	44.3646	19.0896	79.8067	81.9713	194.93	86.7991	18.0627	43.0998
106.417	50.5709	62.2873	48.0645	32.3608	108.619	49.6197	35.1547	46.989	43.8416	6.33931	5.11158	27.5693	38.6837	9.69123	12.2201	14.0159	34.2617	44.5184	15.9336	20.7263	70.9771	23.7225	41.5236	92.5328	44.4314	39.6719	20.4312	12.4078	58.196	53.9292	75.3926	127.863	83.853	11.653	41.4736	46.9751	16.4691	85.6972	88.1551	178.844	84.2636	32.0125	36.9769
106.517	46.0048	73.1623	45.7286	28.9576	106.006	54.0379	33.6145	42.0774	47.2504	5.77189	4.3133	23.6169	41.2942	8.85998	10.7787	11.8303	31.3648	43.4224	13.9433	33.5972	63.7971	33.1634	49.6124	94.4797	42.1172	42.6786	18.3548	22.5208	54.6692	49.3536	75.9167	131.296	84.7668	10.6636	39.2514	44.2729	13.8138	83.5434	84.1289	168.593	77.4289	36.227	35.204
106.617	72.4701	73.5116	42.3974	25.7172	101.631	54.2516	29.4956	37.6003	47.3766	5.25542	3.62723	20.0053	44.4276	8.06703	9.42694	9.95463	41.1613	40.6597	31.4424	41.6312	56.7197	36.151	50.6761	111.626	38.3463	50.8692	16.4677	25.428	48.8212	44.8467	71.7907	166.64	81.1209	9.75829	35.7147	50.8451	11.3949	77.4667	80.5858	174.529	68.7039	40.3538	34.65
106.717	76.9985	68.8082	38.7273	37.3609	100.002	58.078	24.7131	33.5579	56.7337	4.78492	3.04371	16.8043	41.1129	7.32015	8.19565	8.36087	45.8191	37.2551	37.6196	41.2367	50.2518	35.7422	48.1749	111.533	34.4625	67.1267	14.7653	32.6038	48.9154	40.5354	77.937	184.576	75.1729	8.92987	31.6674	50.2937	9.30368	69.7774	72.7697	173.582	60.095	43.3973	31.8449
106.817	70.5059	62.7477	35.0618	39.9233	100.448	90.881	36.9673	29.9284	60.0492	4.35565	2.55079	14.0259	35.8365	6.6237	7.267	7.01447	47.0749	33.7245	57.9632	37.1343	61.9422	33.6505	44.0466	104.567	52.8032	69.7591	13.2345	35.7373	44.9379	40.5881	76.4698	190.919	68.2633	8.17188	38.1502	46.1566	7.54739	61.7353	63.6357	160.779	66.0656	41.6861	28.7215
106.917	61.6722	56.6371	35.0919	41.2401	98.3596	103.826	40.733	27.9318	59.5861	3.96339	2.13628	11.6498	30.411	5.97952	6.37836	10.1093	46.1451	47.9121	63.8669	31.7751	69.2937	30.8245	39.3544	95.2902	58.0809	65.8085	46.8263	34.737	43.9817	39.2418	71.3288	189.698	61.1685	7.47831	39.4447	43.5541	6.0976	53.9961	54.6143	143.956	65.0256	45.2042	24.9607
107.016	54.4064	50.9104	33.4444	39.2183	96.5506	104.702	52.7373	27.9268	56.8634	3.60439	1.78869	9.63942	43.6143	5.3876	13.3476	10.6073	43.8747	52.1133	62.7732	54.5363	65.4476	39.9122	34.6619	86.8251	60.8254	61.1692	56.4345	32.0058	45.8612	37.076	74.0842	225.823	54.3199	6.8436	37.8221	44.7496	4.91338	46.872	64.3487	134.852	60.2486	43.5846	21.2906
107.116	46.9773	45.6855	31.038	35.9191	92.9625	99.7256	52.3632	26.4419	52.8903	3.27575	1.49776	7.95192	51.6076	4.84652	16.3639	9.96592	40.8441	51.3951	58.5244	67.1379	59.0793	48.91	30.4013	90.5905	77.4156	54.4481	56.5611	28.7029	42.8236	34.477	71.1655	251.147	55.4491	6.26277	34.6982	41.6954	3.95245	40.4831	63.7574	121.422	53.7531	64.9046	21.6239
107.216	40.249	42.1358	28.367	32.2889	88.2163	92.1913	46.8019	24.3605	48.3269	2.97513	1.25445	6.54424	49.1923	4.35397	17.1001	8.89377	37.4462	48.3976	53.0771	66.344	52.5964	50.8435	26.4598	86.4652	80.3021	50.8567	57.6127	25.3697	50.4475	40.1891	65.6142	260.365	53.3541	5.73126	40.2227	37.3001	3.17591	34.8461	58.7546	107.151	46.746	70.1916	26.8749
107.316	48.8081	38.2034	25.6906	37.5814	82.7764	96.6484	39.6246	22.116	43.5953	2.70074	1.05087	5.37536	45.2543	3.9071	16.5752	7.72527	33.9413	44.482	47.4032	59.6733	46.619	51.1507	26.9294	83.5039	76.5503	57.5613	55.3946	45.7599	49.2518	45.202	59.0839	259.063	49.6073	5.24489	40.8701	32.75	2.5501	29.9246	51.9679	95.3192	44.1715	67.5947	26.4946
107.416	67.4403	34.4029	29.8502	37.4604	84.5709	109.252	32.5056	19.9149	38.9567	2.45117	0.880486	4.40861	39.3461	3.50271	36.0099	6.60978	30.4971	40.3366	41.9635	66.3628	41.2624	48.6048	25.6207	77.1344	69.9105	56.4263	51.196	51.5982	44.7485	46.7672	52.4475	251.091	45.1444	4.79981	39.9932	28.4979	2.04666	34.086	44.903	92.7144	56.8514	61.4964	23.9858
107.516	65.7356	30.8953	30.5118	37.6908	83.7942	109.69	26.1459	17.8499	34.5643	2.225	0.737732	3.61178	35.0327	3.1374	44.4868	5.60625	28.8129	45.1466	36.9562	75.8263	56.0532	44.7616	23.4362	97.6398	62.3331	51.7007	63.4237	50.7251	39.3376	46.1469	62.0949	239.087	40.5094	4.39251	40.6071	24.6892	1.64215	34.145	38.2586	86.3545	60.049	54.2002	25.3929
107.616	58.6803	57.0509	29.3971	44.5188	88.4426	133.692	32.5326	15.9567	30.5001	2.02059	0.618121	2.95658	30.0212	2.80787	51.6606	4.73064	29.7978	45.0754	42.4579	72.8106	55.1848	50.5055	23.5734	100.378	54.7963	45.643	64.0981	46.9921	44.7713	44.1958	63.2712	224.845	36.0064	4.01977	38.5433	24.4083	1.31723	32.1343	42.087	79.4405	65.6187	46.8706	35.4378
107.716	50.8798	62.1939	27.4492	46.4212	89.5703	146.54	31.8719	14.2431	26.8	1.83586	0.517842	2.41894	25.2714	2.51085	52.7264	3.97949	29.3288	55.2654	42.4564	66.7792	50.4179	50.7221	22.2319	95.235	47.7585	39.4111	68.3063	51.1739	43.1957	41.4878	64.3552	209.569	35.8632	3.6787	35.1351	22.3956	1.05633	29.2014	57.2981	75.8691	64.3899	57.2199	36.1341
107.816	58.9572	59.8121	25.1779	44.3227	88.2077	164.042	28.3041	12.7033	23.4709	1.66925	0.433513	1.9783	21.0892	2.24335	50.4622	3.34133	27.9624	57.2039	39.9226	57.7396	45.056	48.1534	28.4578	87.2657	41.4038	33.5608	68.676	49.6084	39.0427	44.4808	61.1734	194.055	34.0294	3.36662	31.1924	19.8964	0.846856	34.9374	59.7139	89.1972	59.5515	66.4159	33.1784
107.916	55.2376	55.1068	22.853	42.7965	85.5523	164.016	28.7781	11.3258	20.502	1.5193	0.362519	1.61778	17.5235	2.0026	46.5357	2.80225	26.0817	55.1568	36.3747	48.2241	48.5494	44.3224	34.5368	78.6638	47.2208	28.3242	64.6376	45.6482	56.3698	44.8205	65.5876	178.816	31.3649	3.08106	45.0035	17.4118	0.678714	43.6059	56.1893	88.3688	53.0678	71.0829	34.8992
108.016	62.4657	49.9445	20.6115	39.4826	81.6386	163.563	26.0083	11.9573	17.8719	1.38536	2.3993	1.32336	83.0683	1.78609	41.9299	2.34841	23.9461	51.3389	32.5717	39.4033	45.4361	40.0602	35.5006	70.3439	46.9551	23.7647	72.0439	50.1543	110.673	43.5071	63.9783	164.172	35.7539	16.6949	52.555	15.1268	0.54367	45.3663	57.3003	81.7068	50.712	68.1315	32.4469
108.116	58.1637	66.5766	18.5176	35.6241	76.938	159.317	24.5502	11.6105	15.554	1.26801	3.20225	1.08329	132.402	1.5916	37.2075	1.96712	21.7283	46.8848	28.8783	31.7312	40.9043	35.8065	33.8574	65.4354	43.8412	19.8615	76.8762	48.7973	130.809	41.2159	60.114	150.311	36.3903	22.0588	53.7671	13.0946	0.43534	43.5421	53.3754	73.0928	48.7012	61.8284	42.1835
108.216	52.0728	67.6932	16.5962	31.7773	71.7997	174.69	23.1092	10.8373	13.5194	2.01242	3.35805	0.887463	292.335	1.41712	32.6767	1.64717	19.5394	42.3617	25.4557	25.3002	46.6056	31.7816	31.0132	59.4113	39.5839	16.556	73.9915	44.9815	127.85	38.3979	63.3295	143.08	34.9543	23.5007	51.253	11.3154	0.348515	40.0211	67.2868	64.2818	44.455	54.4125	42.1596
108.315	47.5956	63.6237	14.8517	37.7948	66.478	173.088	31.7328	9.91111	11.7389	2.41703	3.19314	0.727459	333.642	1.26093	28.4922	1.37888	20.4423	38.04	22.3618	20.0331	44.2118	28.0842	65.3665	53.3163	35.059	13.7761	68.418	40.3493	116.216	35.35	61.2589	134.524	38.8142	23.1259	50.2025	9.76924	0.27892	35.856	68.8778	62.4346	48.942	47.0115	38.3902
108.415	45.803	58.1112	21.8119	37.9654	76.6588	183.906	32.0988	8.96459	10.1848	2.60185	2.88648	0.596739	314.437	1.12124	24.7182	1.15397	26.7105	34.0369	19.6036	15.7849	39.9623	24.7463	78.5776	61.2212	30.6962	11.4492	62.1863	35.6684	102.188	32.2638	56.6985	146.257	39.0148	21.955	46.6601	8.43068	0.223163	40.0454	64.2748	57.2023	67.7066	40.1523	33.519
108.515	42.3168	84.8309	24.2511	35.6666	81.942	202.828	30.3998	8.05873	8.83103	2.89198	2.53388	0.489808	276.212	7.10025	21.3671	0.965463	39.0713	43.1848	30.1557	14.9009	36.0719	41.2654	94.3289	60.5723	26.6873	9.50738	56.0906	31.2758	88.3851	42.8954	55.8663	149.702	37.2158	20.4788	41.9627	7.81821	0.178566	39.7624	57.2418	58.0646	73.5028	49.686	28.6593
108.615	37.1265	113.286	24.3193	48.2665	83.6706	209.74	26.5457	7.21878	23.7661	2.9901	2.18435	0.401786	235.239	11.1574	18.4227	0.807458	45.4181	45.3733	56.0858	13.0892	46.3364	47.3772	106.541	56.5501	23.1004	7.89039	50.4169	32.8307	75.8027	48.0141	52.2287	147.771	38.4192	18.9301	36.9105	18.6946	0.142857	37.2435	64.2815	54.2727	71.8862	70.4738	24.2376
108.715	31.9939	120.886	23.2014	50.5511	82.8698	215.414	22.1794	6.45251	31.7865	2.9645	1.86134	0.328728	203.413	16.6111	15.8545	0.675038	47.7504	44.0561	99.4038	20.5653	45.1205	47.9434	126.107	51.4316	27.0142	9.37183	45.2454	31.3361	64.724	60.5219	47.4163	142.465	48.3042	17.4161	31.9627	26.9523	0.114178	33.7491	65.0816	48.8145	77.9581	83.606	20.3783
108.815	38.4745	164.804	26.1778	48.3554	80.3156	231.111	18.0476	17.3907	35.3141	2.86194	1.57407	2.07308	171.967	20.0758	21.6967	0.564104	47.4726	41.1563	195.893	21.929	41.0944	45.6968	128.315	46.1937	27.1379	25.6841	40.5749	49.8729	69.5719	66.2023	58.4266	135.154	56.3923	15.9833	31.9457	27.915	0.0912907	48.6617	60.4164	43.0528	107	83.7577	17.0788
108.915	40.005	208.938	44.6903	44.6152	76.5981	228.439	14.441	60.5516	35.9916	2.71421	1.32454	2.87412	143.81	22.0549	23.6603	0.471241	45.5633	37.6614	239.722	20.4468	41.1055	42.1574	121.74	41.2334	33.089	31.4226	36.3747	55.2558	65.7349	67.4668	60.4875	130.26	58.0369	14.6491	30.0485	26.0904	0.0731742	53.2652	55.3975	37.5766	119.693	77.7778	17.9031
109.015	45.2064	263.86	58.6763	45.2138	72.1571	248.571	16.1051	90.439	34.925	2.54318	24.1823	3.1199	119.62	27.3372	23.4402	0.393575	42.6983	34.0672	274.588	22.2251	58.1837	74.9198	111.181	45.2079	41.3545	31.7777	32.6047	53.9427	58.8592	65.9573	58.0112	123.549	56.0955	13.4168	27.2341	23.3722	0.0587205	52.4014	48.8632	32.6107	118.826	90.4175	16.6223
109.115	42.0849	294.383	62.8746	42.6423	79.7329	245.443	15.1456	101.106	32.8517	2.36394	42.56	29.011	110.264	30.4306	24.5904	0.328676	50.759	33.7542	274.25	21.8655	57.7191	144.493	99.2684	56.6369	43.4286	29.5827	29.2231	49.8056	67.756	62.7832	53.438	115.864	52.2978	12.2836	24.0841	23.8371	0.0470401	56.7441	61.8798	28.2123	138.017	89.7999	14.6475
109.215	58.9993	304.564	61.9907	38.8983	91.2947	231.287	13.1774	129.2	30.2571	2.18603	53.4646	41.0241	99.1847	31.9063	29.1796	0.274481	53.9749	31.8603	257.73	19.6234	59.6221	204.523	93.3101	57.6792	42.3407	29.302	26.1911	52.6235	65.6315	67.1478	48.0938	107.77	47.6759	11.2439	20.9366	22.1463	0.0376986	82.4222	64.2471	24.3644	139.509	83.0234	12.5822
109.315	57.6747	333.246	58.6131	36.9227	97.1926	245.425	12.9046	135.125	27.4548	2.01507	54.8752	44.8521	85.4878	32.2053	30.9532	0.229251	59.615	29.32	234.75	16.7584	61.2979	263.271	84.7592	54.5117	48.7499	38.6279	23.4728	50.3694	62.0933	67.566	42.6776	108.906	42.8313	11.2453	17.9767	19.7862	0.0303622	90.4309	60.3508	26.6176	132.583	73.8547	10.6661
109.415	51.531	329.464	54.1511	33.7864	98.9847	260.59	53.0333	130.637	24.6419	3.13807	51.6465	44.0588	87.7756	31.6667	31.579	0.191518	60.9839	26.6068	210.167	13.8894	56.672	278.856	75.4276	51.47	76.4507	40.1284	21.0361	46.0596	55.6318	65.5288	37.5388	106.626	38.1024	10.7581	15.2942	20.5728	0.0245961	89.2407	53.9385	25.6525	120.668	64.3907	8.97801
109.515	45.7937	348.71	57.8896	30.358	107.702	254.454	69.2733	121.643	21.9379	6.62402	46.4296	40.8438	79.7529	30.5493	30.2162	0.160014	59.6154	23.9525	192.234	11.2918	55.8192	271.957	66.2649	48.692	87.5768	37.8487	21.5035	48.8701	48.5716	62.0418	48.6874	102.233	33.6676	10.0736	12.9221	26.2435	0.019977	83.3089	46.8898	28.0978	111.915	55.3105	7.52801
109.614	39.6433	363.172	57.012	27.0208	111.213	238.385	68.981	111.076	30.5924	8.56415	40.633	36.5367	68.9662	29.0496	27.8613	0.133643	56.5737	21.4634	172.511	9.06213	51.0036	254.14	57.7347	44.5583	87.2428	33.9663	24.1104	46.861	60.2679	57.7765	51.379	106.127	29.6094	9.33045	10.8599	26.2999	0.0161786	75.3436	41.2136	36.1336	99.9155	47.0659	6.29887
109.714	33.9974	376.828	61.2154	23.9305	110.994	236.546	61.7389	100.353	41.271	9.50319	34.9713	31.9177	58.3059	27.3148	25.1016	0.111463	52.6546	27.2353	153.141	7.2084	60.0229	231.783	62.2889	40.1404	81.5323	29.6211	23.61	42.8897	82.9878	53.1749	49.74	105.683	25.9545	8.59338	9.08896	24.2647	0.0131074	66.8301	43.4995	36.8955	95.6007	40.6662	5.26432
109.814	29.0546	356.626	60.4124	21.1367	108.169	227.674	52.31	90.1299	46.0104	9.80293	29.7768	27.4243	48.7599	25.4541	22.2733	0.0927055	48.2637	30.3348	153.708	5.69831	57.3636	208.328	65.6602	35.8835	73.653	25.3821	35.3676	38.3279	84.9511	48.5219	46.0578	102.486	22.6976	7.89096	9.21162	38.0425	0.0104408	58.5492	41.1686	34.575	87.5575	46.4732	4.39706
109.914	24.7983	326.592	57.1498	34.7153	103.591	211.668	42.9308	80.6783	46.9794	9.70285	40.4917	28.1688	43.6751	23.5477	19.5603	0.0767915	43.7383	44.7317	144.798	6.54294	51.9623	191.11	63.4129	31.9553	67.6128	22.3709	37.5764	33.811	78.7383	43.9954	41.5796	97.6218	19.8164	7.23449	8.73414	45.0016	0.00792606	50.8802	56.3274	50.1273	77.5207	45.833	3.67158
110.014	21.1552	295.288	52.8148	38.2576	97.8969	202.397	34.5404	72.0807	45.6384	9.3607	46.7657	26.7823	40.9209	21.6527	17.0553	0.0633269	39.2949	51.2013	140.969	6.2954	52.9634	172.381	58.4998	28.4024	60.4642	28.9039	36.1089	29.6124	69.8782	43.1832	36.9673	98.4037	17.2806	6.62708	7.95628	55.3512	0.00531876	43.9777	75.4735	53.0178	101.234	49.5453	3.065
110.114	18.0438	267.262	48.1502	37.3581	93.5666	197.579	27.4334	64.3298	42.9616	8.87987	46.4391	24.3438	38.3484	19.8094	14.7963	0.0520258	35.066	51.5984	130.795	5.58612	48.8522	153.883	56.2787	37.5496	53.2485	29.8187	33.3669	34.4431	60.7231	41.214	43.216	96.1884	23.3424	14.5622	7.05994	65.5254	0.00289514	37.8736	78.2556	106.231	107.543	63.7282	2.55727
110.214	15.3889	261.928	44.0264	35.4929	88.2881	185.076	21.6018	57.3769	39.5905	8.32736	60.0211	21.4974	61.4079	18.0449	12.7907	7.12054	31.1267	57.4674	118.309	21.5404	43.7834	136.477	51.8054	46.0091	46.4605	28.0316	30.3191	35.6839	52.2052	38.5962	57.5838	92.1234	25.4994	17.479	6.1517	64.1847	0.000591652	51.1041	73.4639	131.371	113.496	65.7607	2.85281
110.314	13.1241	244.986	52.046	32.4921	82.4722	180.662	19.0304	51.1575	35.9395	15.7652	62.2456	18.6134	63.2247	16.3767	11.0283	9.53996	27.5132	57.2574	105.504	26.5788	45.1076	133.704	46.4772	46.9551	65.7804	25.1106	43.4502	33.8642	44.6324	35.6663	61.3508	86.9911	25.4267	18.0249	18.3605	58.6681	-0.00163909	54.7144	65.6363	168.127	109.373	61.961	23.5338
110.414	11.1923	246.932	62.1424	29.2014	76.4199	169.226	28.5667	59.5458	32.2698	19.8608	58.8819	31.9813	60.4288	14.8149	9.49108	9.79662	24.2363	54.1957	93.3155	26.2867	52.0765	125.511	41.0416	44.4154	72.002	32.8177	45.6766	32.34	38.046	40.2533	59.6668	81.3203	24.1444	17.4865	23.9595	52.0304	-0.00363614	63.7665	57.0479	171.41	100.049	71.2553	29.3754
110.514	9.54469	233.968	64.2357	29.6768	73.3774	166.097	29.6451	60.1998	28.7392	21.793	53.0859	37.1078	53.3924	13.3643	8.15724	9.11708	21.2907	49.9498	86.4963	30.1402	55.953	114.774	35.8777	49.4129	70.3493	41.8584	43.7225	29.5394	32.3809	41.7231	55.3889	75.4639	22.2667	16.4866	33.9971	45.4948	-0.00542366	70.6947	48.7805	160.522	111.84	70.4567	28.9986
110.614	8.13959	218.768	62.2369	28.0238	69.4846	156.03	27.0414	83.7582	25.437	22.3456	52.3475	56.6914	58.3226	12.0259	7.00404	8.0961	18.6609	48.3837	78.1968	65.9607	52.3226	103.327	36.3925	48.3373	65.093	42.9851	40.3367	26.3689	27.5365	48.7455	50.0776	69.6531	20.1569	15.3234	37.4834	39.5082	-0.0065832	69.9603	41.296	144.516	110.993	64.993	26.2677
110.714	6.94129	230.317	58.781	37.6311	65.0902	175.821	23.1519	97.0313	22.4077	22.0386	57.3456	92.8049	54.1725	10.7979	6.00954	24.9646	16.3256	61.3743	69.7113	75.5965	49.0082	92.1284	34.4723	56.1382	62.1817	50.9482	36.6259	23.2471	23.4065	51.4331	60.2263	87.3244	18.0238	14.1376	37.1767	34.1938	-0.00724928	65.4105	37.5271	127.522	103.342	57.7411	22.8764
110.813	5.91937	219.026	68.8856	39.3217	67.1604	188.468	19.1209	132.591	19.6665	21.2148	55.6564	120.98	47.2955	9.67671	5.15361	30.0996	14.2609	64.3152	61.6469	72.6793	48.9277	81.645	31.4535	55.7636	56.8524	74.5552	33.0204	20.3529	19.8913	51.3483	61.7583	174.093	15.9824	12.9931	56.809	29.5448	-0.00724264	59.2111	32.9344	111.332	92.4961	50.1765	19.5338
110.913	5.04788	200.948	70.6632	37.5774	66.9951	184.839	15.446	141.736	17.2108	20.0991	50.8903	185.035	40.165	8.65714	4.41788	29.855	13.0083	62.3719	54.5346	81.7415	47.9459	72.0742	28.0677	71.8882	50.7234	80.0806	29.6731	17.7489	16.902	57.9566	59.8226	224.614	14.0907	11.9165	64.2004	28.1018	-0.00677272	52.5514	28.326	96.6341	80.6181	45.79	16.5081
111.013	4.30473	182.422	77.5697	34.4977	65.2686	173.565	19.008	138.362	15.0273	18.8372	44.9923	207.585	42.7693	7.73354	3.78618	27.3527	11.7457	67.4274	58.1322	77.9842	43.7441	63.4666	26.8641	78.5889	70.0939	102.18	26.6255	15.4433	14.361	60.0748	55.4121	259.423	12.3728	10.9169	64.453	25.3683	-0.0057528	46.0581	24.0663	83.6078	68.9498	56.7801	13.874
111.113	3.67108	191.081	77.3405	31.0486	66.9438	159.194	24.6847	129.464	13.0969	17.5217	38.9728	212.781	39.3759	6.89928	3.24412	24.0958	10.5228	66.3188	56.3195	77.8379	43.5596	55.7968	26.4384	78.1004	77.9918	138.424	27.0735	13.4198	12.2016	59.3435	57.4813	387.564	10.8334	9.99507	60.7819	22.3687	-0.00431639	40.0371	33.0327	79.4414	58.1509	57.9595	11.6253
111.213	3.13079	207.802	76.2309	27.6595	78.2035	149.924	47.7677	118.523	11.3978	16.2111	33.3232	208.862	41.6603	6.14773	2.77922	20.7811	19.3766	73.5977	58.2395	109.361	41.45	57.2027	35.5268	73.0532	76.7476	172.275	25.5918	11.6525	10.3669	56.8743	75.335	458.567	9.46636	9.1479	55.1797	19.5048	4.40409	34.6141	34.5143	82.0521	48.5235	83.3031	9.72503
111.313	2.67009	203.239	72.0659	36.8916	84.2053	150.017	54.7615	107.232	9.90741	14.9403	28.2524	207.711	38.2675	5.47252	2.3807	17.7083	24.2373	73.2167	93.1787	217.581	37.499	66.0755	37.9313	68.7689	78.9781	182.159	23.4845	10.1134	8.80794	53.414	79.7985	491.188	8.25992	8.37078	48.8512	16.9151	6.55603	29.8166	49.1872	77.2731	68.5288	97.5696	8.12804
111.413	2.27716	188.414	66.574	38.4706	86.3831	142.33	52.0632	96.3828	8.60391	13.729	23.8193	193.939	48.3878	4.86624	2.03916	14.9847	26.4091	69.2486	160.308	244.949	33.4072	67.0401	36.8607	62.7867	75.0016	173.254	21.2733	9.8005	7.48341	49.4582	77.3946	498.441	7.19984	7.65866	69.513	14.6298	6.83658	25.621	51.9875	69.7595	106.613	97.1966	6.7899
111.513	1.94204	171.177	60.6803	36.7326	85.8331	135.343	49.878	86.3117	7.46634	19.8835	20.0069	174.286	48.8687	4.32337	7.52229	23.1077	26.8104	63.7968	222.427	233.784	31.4448	63.9851	34.1222	56.4987	71.5571	156.203	27.7769	9.01619	6.358	45.3303	71.7395	489.323	6.27125	7.00649	77.7462	12.6363	6.30693	24.4067	49.2324	61.6447	137.625	90.0002	5.67051
111.613	1.65629	154.276	55.6292	33.7084	83.3865	125.006	43.8086	77.1309	6.47521	23.0724	16.7625	152.732	44.1277	3.83715	32.5632	24.69	26.0839	57.9284	328.502	206.56	28.3566	86.5761	96.8145	50.4794	65.3799	136.6	28.4986	8.07896	5.40182	41.2358	64.8054	470.022	5.54495	6.40942	77.6588	10.9071	5.48809	22.3407	44.1917	53.8598	183.785	80.1311	10.9753
111.713	30.1765	138.593	50.4738	30.3322	79.6703	125.027	36.7257	68.844	5.61275	24.3526	14.0203	131.526	56.8652	3.40234	44.2293	34.4484	24.6752	52.1674	366.195	174.791	25.3488	114.268	139.529	54.3512	58.309	117.257	27.0319	7.13721	4.58947	40.4216	61.8389	444.762	4.8788	5.86294	73.0208	9.41147	4.6256	19.9704	38.5125	46.7688	217.79	91.5688	16.2158
111.813	34.8937	124.339	45.5107	43.0934	75.1546	118.593	29.9458	61.4053	4.86297	24.4269	11.7128	111.849	56.0953	3.01368	48.1019	45.5018	38.6026	46.755	361.959	144.029	22.4979	126.664	152.471	52.5197	51.267	99.4748	24.8426	6.25545	18.0935	38.544	70.5122	416.398	4.27789	5.36283	66.1655	8.11955	3.82626	17.5887	32.9847	40.4737	222.133	113.569	16.7819
111.913	32.6751	111.492	40.8785	45.7691	72.8079	115.049	23.9935	54.7485	8.70459	23.7604	9.77696	94.2369	64.2904	2.66637	47.5903	46.5255	45.9535	41.7866	338.413	116.644	22.6097	157.239	156.479	48.526	44.6871	91.1902	22.5183	13.8829	42.9784	36.0734	70.7201	386.837	5.563	4.9052	58.5013	7.0044	3.12885	20.9505	35.1424	34.96	218.568	115.659	15.5026
112.013	35.2035	99.9498	43.3594	53.8917	69.4145	108.934	21.4637	48.8023	21.997	22.6593	8.15648	78.9672	60.6714	2.35647	44.7572	43.2211	48.8995	37.2844	307.384	93.3665	20.7753	164.281	149.117	43.9173	38.8818	88.5152	20.2855	16.2801	49.0609	33.3202	66.7359	357.326	5.99027	4.48651	50.8472	6.04218	2.54014	21.3971	33.399	30.1657	202.474	108.281	23.6774
112.112	32.3595	100.175	43.1316	59.0516	84.7156	119.288	18.1809	43.4963	29.615	21.324	6.80185	65.7959	61.9465	2.08022	40.8326	38.3499	55.8893	33.2345	285.613	74.1317	18.5986	172.488	141.248	39.3497	33.6726	80.6826	18.2223	16.2455	61.2694	30.4857	60.9125	337.824	5.92994	4.10348	43.6511	5.21204	2.05267	20.3484	30.0359	26.0136	180.623	97.0062	24.7048
112.212	28.3422	93.6826	47.6364	57.5344	93.3889	125.995	14.9188	38.7646	32.9887	19.8842	5.67055	54.5818	56.167	1.83438	36.5341	33.2067	58.2447	29.6073	262.551	58.5249	31.6377	169.034	128.877	35.0821	29.0757	71.0143	16.3478	15.1563	67.219	30.5444	54.5184	316.076	5.60733	3.75314	37.1311	14.7833	1.6538	18.6093	26.2041	50.8103	157.064	84.7225	22.8961
112.312	24.4091	85.4026	57.3533	53.3039	97.2157	122.728	12.0019	34.5466	33.6681	18.4224	4.72635	45.1251	51.9134	1.61608	32.2666	28.3616	58.4528	26.3667	243.158	65.9235	40.7071	158.378	115.003	46.6599	25.0598	61.2042	14.6573	13.6806	65.698	29.5432	71.8314	293.496	5.1578	3.43276	31.3666	17.1857	1.33001	16.6264	22.4575	61.4618	134.105	77.312	20.1599
112.412	20.8933	87.5288	59.4842	50.4586	107.947	114.83	9.53178	30.7874	32.6972	16.9902	3.93859	37.2074	45.2274	1.42264	28.2451	24.032	56.4458	23.476	239.945	62.9333	39.6523	144.67	101.209	52.3135	21.5732	52.0566	13.138	42.4009	59.7201	32.31	76.6174	282.964	4.66119	3.1399	26.3565	16.7351	1.06836	33.5533	25.2478	64.6511	153.35	71.4238	23.3422
112.512	24.0757	107.375	57.7296	46.1114	112.861	113.917	7.50506	32.3454	35.8344	15.6183	3.28181	50.397	38.3707	1.2518	24.5717	20.2686	66.837	20.8997	224.15	55.6114	36.1176	130.154	88.2804	51.3195	18.5578	43.8994	11.7744	53.0493	52.5121	41.9618	74.5552	268.447	4.1632	2.87225	22.0557	15.2591	0.857625	40.0797	24.5531	64.0817	153.86	63.5088	22.4825
112.612	42.0208	117.527	54.1193	52.6463	113.585	107.606	5.87459	33.916	36.2548	14.3237	2.73516	54.2606	50.3017	1.10138	27.263	17.0473	70.9312	18.6049	207.19	51.2465	40.6551	115.999	92.5952	47.7345	15.9564	40.4104	10.5518	54.1709	45.4207	46.5061	69.2311	273.094	3.68885	2.62768	27.9218	15.6745	0.688365	40.9774	22.3448	59.2636	144.169	55.2172	20.147
112.712	42.6786	118.166	49.7543	61.6594	111.361	99.0232	4.57961	32.8274	35.0218	13.1148	6.62748	52.8901	49.3809	0.96934	27.9914	14.3143	70.9122	16.5615	187.023	52.269	38.4557	115.372	90.0611	79.4359	27.5302	47.7642	9.45613	51.0772	44.5884	47.7368	66.3983	268.856	3.25063	2.4042	37.9138	14.6033	1.61296	38.9855	32.176	53.0212	129.571	47.3483	17.4531
[truncated: 1,940 more rows]
