# Supplementary material for: Dynamic and selective engrams emerge with memory consolidation
Source: Nat Neurosci. 2024 Jan 19;27(3):561–72. doi: 10.1038/s41593-023-01551-w (PMC10917686; doi:10.1038/s41593-023-01551-w)
Supplement: Supplementary file 5 — Statistical Source Data [file 41593_2023_1551_MOESM5_ESM.zip › Source Data Fig. 4 - Mouse 3 Training Context at Delay = 1h.xlsx]

## Sheet: Mouse 3 Training Context @ 1h
Time (s) / Cell	1	2	3	4	5	6	7	8	9	10	11	12	13	14	15	16	17	18	19	20	21	22	23	24	25	26	27	28	29	30	31	32	33	34	35	36	37	38	39	40	41	42	43
0	8.63913e-05	0.0022693	6.93203	6.15286e-05	0.000503955	0.000633281	-2.12185e-05	0.00040437	0.000523056	0.00689513	0.000441089	0.000126441	0.00157717	-0.000548893	0.000285911	2.38978e-05	0.000120613	-0.000276253	-0.000399167	-0.000430219	-0.000188776	-0.000107041	-0.000649882	0.000128379	-0.000119355	0.000265411	0.0002247	0.000278643	6.92016e-06	0.000954326	-0.000214723	-0.000937942	0.00058975	-0.000252881	-0.000203539	-0.000934131	0.000520593	-0.000494751	-0.000218462	-2.59291e-05	0.000161234	-0.0001122	-0.000597351
0.099922	7.76962e-05	0.00378873	36.8502	6.81842e-05	0.00102133	24.9989	-9.17077e-05	14.9376	0.00197634	19.3073	0.00129478	2.57615	0.00531518	-0.00253125	0.00124062	10.9952	4.88789	-0.000944942	-0.00106462	-0.00156296	92.5298	-0.000308297	-0.00122933	13.6802	-0.000134789	11.4461	9.42182	0.000852633	5.51824e-05	0.00201809	-0.00047914	-0.00153998	0.0018974	-0.000902133	-0.000399955	-0.0021938	0.0015563	-0.00150015	-0.000440654	-7.60148e-05	31.1214	-0.000471753	3.31565
0.199844	22.2328	0.00649303	54.0822	1.15191e-05	0.000963448	42.5492	1.1726e-05	33.6516	0.00419413	32.7898	15.6511	3.85256	0.00976614	9.1013	0.00297479	15.6129	8.10819	3.94703	16.0772	-0.00307189	155.928	-0.000560563	-0.00143223	20.6163	14.5215	25.1481	13.108	0.00147642	0.000163555	0.00264532	-0.00058309	-0.00170699	1.8577	5.8218	13.9643	-0.00339972	12.1694	-0.00269835	-0.00055868	-0.000167824	44.5532	-0.00101368	4.79981
0.299766	28.0385	0.00905223	63.1272	-0.000123172	18.4706	50.3176	0.000296446	43.1434	0.00705547	49.9719	26.2179	5.78915	0.0138228	30.8796	0.00520578	16.9452	10.0878	5.56672	21.3116	-0.00466707	163.408	-0.0008487	-0.00138628	21.2134	21.5148	43.7921	13.9787	1.38588	0.000282566	1.39447	-0.000548581	-0.00211928	2.66045	12.5053	19.1111	7.30995	16.5901	-0.00423387	-0.000513382	-0.000296904	48.7212	0.720122	13.3962
0.399688	27.5858	0.0109976	66.9435	7.81213	26.3917	52.4267	0.00096899	46.9897	0.0103633	61.2202	44.3498	20.4995	0.0168449	48.4465	0.00744214	16.6427	23.1049	6.05654	30.6995	-0.00604706	153.052	-0.00116203	-0.00130118	19.6645	24.0539	50.5739	13.5245	29.0926	0.000297664	2.25424	-0.000461371	6.25108	2.91829	14.4045	20.1601	11.3166	26.372	-0.00572398	-0.000460171	-0.000448587	48.1879	1.05233	16.9495
0.49961	41.7252	0.0128223	67.4763	11.622	44.7144	51.3624	16.7459	93.994	0.0137236	67.9314	50.7401	27.462	0.0184693	58.2256	0.00918973	15.5799	31.3865	6.01116	33.4888	-0.00690365	137.994	-0.00146467	-0.00138807	17.5332	24.0489	74.1951	12.4992	79.6248	0.000132557	3.12203	-0.000389061	10.7538	6.32915	24.7989	19.3864	13.2495	37.6033	-0.00738325	2.63989	-0.000588825	67.5889	1.16394	17.716
0.599532	42.82	0.0141591	65.9977	12.758	51.5582	48.6144	26.2412	122.065	0.0166167	71.2176	50.9547	29.7534	0.0187599	62.9445	0.0104463	14.2146	36.1694	5.72449	31.356	12.7613	122.651	-0.00172678	-0.0017043	15.3847	22.6738	94.6286	25.4191	106.284	1.74592	3.59453	14.4154	13.8826	7.66315	27.4639	17.8775	13.9028	39.624	-0.00909761	3.5747	-0.00070143	73.44	1.15494	26.4437
0.699454	58.8488	0.0154146	63.3346	12.5853	52.7741	45.0656	38.8328	133.645	0.0183918	74.5259	48.1039	29.3363	2.11735	64.4137	0.0112178	12.7809	38.4064	5.34066	27.5788	48.8377	108.411	-0.00185726	-0.00181571	13.4074	20.6394	99.0445	29.7159	136.486	2.31082	3.79861	33.5571	15.9405	7.93482	27.0052	16.1447	13.785	37.4218	-0.011551	9.53613	-0.000791435	76.9406	1.08404	29.2613
0.799376	62.0181	0.0158095	60.0153	17.0182	51.3129	41.2316	41.6601	136.266	0.0185256	75.2083	43.903	27.4472	12.7796	63.8314	0.0117399	36.0366	52.2907	14.5296	58.9565	61.7021	122.881	-0.00187188	-0.00161589	16.3023	18.3659	94.916	29.8555	164.731	2.37309	3.82385	41.9029	17.1702	17.5392	25.3673	14.4211	13.221	33.5276	-0.0152067	11.4574	-0.000837213	74.6075	0.985183	28.896
0.899298	57.9072	0.0160017	56.6331	18.1475	48.6566	37.3959	39.9082	137.817	34.0864	80.6899	39.2784	24.8522	17.9745	61.9891	30.3534	57.9494	60.3192	32.398	65.1317	63.1245	117.822	-0.0017741	-0.00121782	15.9175	16.0933	86.6489	33.871	174.812	11.3043	8.06258	44.2516	17.7657	21.3103	23.3635	12.8061	12.4159	29.1907	-0.022174	11.6325	-0.000812558	82.2457	0.877515	26.9326
0.99922	51.7956	0.0156004	53.0624	17.6749	45.544	33.7297	43.4945	158.932	67.6405	82.7999	34.713	22.7949	19.8961	59.4071	47.1623	65.1628	65.3306	56.6788	61.2655	59.2583	107.129	19.2457	28.9502	21.2694	13.9501	76.7827	50.6765	173.76	14.032	10.5762	62.691	23.1311	22.0977	21.327	11.3357	11.498	24.9972	-0.0338156	11.0877	-0.000708812	81.6369	0.771446	24.2764
1.09914	66.3818	0.0148204	49.4691	21.8227	42.3382	30.301	44.1509	165.152	81.6827	82.4325	30.4412	36.967	39.7505	56.4257	55.5507	64.9934	67.3437	65.2064	59.441	53.2706	95.5266	25.9331	77.5062	34.3616	12.8591	66.73	55.1974	166.173	14.1359	15.0962	69.2943	26.6713	21.4142	37.1026	10.0166	10.5464	21.1943	-0.046951	26.9088	-0.000538203	77.069	0.672213	21.4308
1.19906	86.7112	0.01357	61.5845	26.1782	39.2124	27.1482	41.246	162.593	85.0153	80.2882	39.4772	46.0891	48.5968	53.2655	58.5682	61.3251	84.257	66.1953	60.9405	100.718	98.8706	27.0465	94.3245	48.0759	11.5364	83.9452	53.8929	155.03	13.2025	24.9109	69.4432	28.7995	20.0575	41.1766	8.84238	9.6084	17.8608	-0.0573512	51.4801	-0.000294837	74.3535	0.582132	18.6641
1.29899	86.0755	0.0134194	78.0518	26.7673	36.244	24.2806	61.9239	155.089	82.6786	76.9123	68.1221	48.5198	81.7013	50.0677	67.1546	64.7958	93.438	63.713	55.7181	130.266	162.458	25.8028	148.38	69.5334	17.4098	87.3926	53.6819	142.232	11.9261	30.554	66.2357	29.8465	18.4433	64.5398	7.80152	8.71128	16.6137	-0.0657138	58.7543	-2.30428e-05	69.1472	0.501951	16.1078
1.39891	78.7514	0.0122458	85.9964	25.5685	63.5941	21.6935	66.7001	180.906	77.5366	100.619	79.0451	47.1187	95.6514	46.9207	89.1728	68.4836	97.0331	59.7624	56.6575	174.731	171.115	23.6701	214.577	70.9059	34.8874	83.5181	97.7661	128.971	10.603	33.3422	61.4383	30.0761	16.7833	70.0544	16.9681	7.86985	24.7463	-0.076778	58.6027	0.000239477	63.0082	5.1103	13.8158
1.49883	69.8826	6.51089	104.932	23.6025	73.9313	19.3751	64.0055	189.008	73.2238	140.548	79.858	43.6815	98.3541	43.8783	124.46	66.4548	96.6812	55.319	51.6315	182.4	218.519	21.3067	270.828	65.5227	42.3108	76.1189	111.758	115.967	9.35278	66.5929	75.5291	29.6977	15.1811	68.3901	19.8724	7.09095	41.9165	-0.0852563	55.4368	1.48083	85.2109	7.20586	11.7992
1.59875	61.2507	8.05172	113.654	21.387	75.9201	17.2905	58.159	186.644	80.0572	177.557	75.6253	39.3146	94.7365	40.9714	140.926	61.8214	93.6248	50.8483	44.8447	172.84	236.454	18.997	316.858	58.3484	51.0724	67.3808	111.303	103.637	8.21719	86.2097	98.7971	28.877	13.6839	64.0484	19.9119	6.3766	46.2212	-0.0928186	51.2116	9.29131	91.4953	7.87868	10.0467
1.69867	53.4091	37.6007	144.879	29.0826	89.425	15.4334	51.3241	178.362	79.7583	200.183	69.1439	34.6813	87.8335	38.2162	145.747	56.2061	88.7972	46.5631	38.0415	156.154	223.663	16.8547	349.828	51.1725	52.8771	58.5174	104.348	92.1983	15.5502	107.758	106.198	37.7081	12.3089	58.9094	18.7191	5.72583	44.5115	-0.10124	46.7789	11.8976	89.7474	18.2356	8.53603
1.7986	46.47	43.8017	174.064	39.352	111.66	13.7718	44.5419	166.99	75.8043	211.927	61.9268	30.1627	79.483	35.619	143.547	50.4341	82.8921	42.5522	31.8779	137.429	202.381	14.9156	343.327	44.5869	50.8314	50.1626	94.8773	81.7455	52.7687	159.49	110.597	43.5422	11.0586	53.7411	17.0697	5.13594	40.281	-0.105256	72.6189	11.9662	84.2039	26.1622	7.24161
1.89852	40.3953	41.9616	187.187	41.9727	135.104	12.2812	46.5373	159.499	70.1583	215.559	54.7649	25.9629	70.7695	33.1804	137.29	44.9062	76.4178	38.844	26.5393	119.119	180.128	13.1817	319.748	38.7389	46.8285	42.6104	84.844	72.2939	63.7461	188.437	120.477	62.7268	9.92804	48.8413	15.3246	4.6032	35.2684	-0.115047	79.2895	10.9068	77.1136	32.7803	6.13555
1.99844	35.1008	37.1225	190.174	45.6327	140.865	10.9444	59.673	157.692	63.9108	239.99	48.0459	22.1764	62.3079	30.8968	128.862	39.7996	69.7408	35.438	22.0171	184.338	159.3	11.641	290.031	33.6164	41.9997	35.9606	89.5406	63.8125	111.668	201.845	119.906	95.9974	8.90911	44.31	13.6446	4.12331	30.302	-0.117942	79.6973	9.44532	69.6458	54.6217	5.19445
2.09836	30.4951	31.7566	186.908	44.8272	138.141	9.74768	61.2332	150.803	57.6512	252.128	41.936	18.8322	54.4234	28.7624	119.447	35.1752	63.1185	32.3206	18.2303	286.416	140.527	10.2766	259.388	29.1557	37.0016	30.2062	160.848	56.2443	122.789	204.832	113.938	118.815	7.9924	44.7683	36.2862	3.69195	25.7439	-0.120163	87.2684	7.93925	62.386	66.0986	4.39408
2.19828	26.4918	26.7519	179.922	44.563	131.555	8.67943	57.4944	141.252	51.6837	255.127	36.4824	15.9214	47.2646	26.7703	109.777	33.4163	56.7267	30.8009	15.0789	399.672	123.842	9.0701	230.184	25.2811	32.1973	31.0636	186.53	49.5189	118.693	201.001	134.139	133.5	7.16848	45.3698	51.8687	3.30478	21.7218	-0.121546	85.7271	6.55065	55.6068	68.2549	3.7148
2.29821	23.0132	22.3724	170.858	41.987	123.419	7.7289	51.6526	130.53	46.1506	251.472	31.6702	13.4145	40.8761	24.9128	100.292	31.7865	50.6791	28.7464	12.4649	496.666	109.095	8.00437	203.378	21.9194	27.7716	29.4969	186.823	43.561	108.904	192.873	138.277	188.738	6.42849	49.1016	55.4078	2.95762	29.0215	-0.124927	80.5585	5.34045	49.415	65.4557	3.13896
2.39813	19.9909	18.6443	160.756	38.4753	114.87	13.1277	45.292	119.531	41.1047	243.104	27.4549	11.2725	35.2428	38.6857	91.2438	29.2579	45.0442	66.1552	10.3007	518.996	96.0885	7.06342	179.249	19.0039	23.8025	26.7816	175.626	44.805	97.5536	182.196	133.884	312.074	5.76403	47.8836	53.5619	2.64657	35.2825	-0.12393	74.1874	4.31928	45.0779	60.2483	2.65119
2.49805	32.5008	15.5111	150.294	34.7207	106.458	15.5185	39.1601	120.124	36.5499	231.529	23.7794	12.3949	30.3173	48.9014	82.7664	26.4419	39.8579	108.789	8.51054	492.026	84.6276	6.2329	157.76	16.4759	20.3057	23.6497	159.916	43.7438	86.373	170.174	125.271	447.377	16.5076	48.4687	49.5164	2.36801	35.2904	-0.119731	67.6642	3.47466	40.6186	54.0915	2.23838
2.59797	35.1032	12.8938	139.903	31.0596	98.4342	16.1705	33.5747	116.005	32.4648	217.907	20.5844	12.3137	26.0373	54.1078	74.9178	23.6447	35.1304	123.353	7.60989	444.635	74.5317	5.49999	138.735	14.2838	17.2631	20.5057	143.119	41.3635	90.8883	157.622	114.877	546.545	22.8206	46.0718	44.7724	2.11878	32.538	-0.11337	61.4245	2.78496	36.3334	58.538	1.88937
2.69789	33.0366	10.7142	129.835	27.6435	91.0982	15.8478	28.6386	109.337	28.816	203.121	17.8122	11.572	22.3348	56.0842	67.7111	21.0106	36.1028	134.141	6.54932	391.373	65.6394	4.85327	121.949	12.3829	14.6387	17.5587	126.85	45.02	131.225	145.072	104.05	609.815	25.4335	42.655	40.0165	1.89593	28.7822	-0.106196	66.5926	14.3962	32.3565	57.4838	1.59455
2.79782	29.6392	15.9142	120.229	26.7397	84.1682	15.0073	61.106	101.452	25.5655	187.833	15.4098	10.5071	32.4698	56.0097	61.1317	18.5994	35.7206	133.105	5.52946	339.257	57.8078	4.28266	107.165	10.7344	12.3894	14.9038	111.805	45.3754	143.594	132.886	94.1841	645.428	25.4664	39.0299	35.5444	1.6969	24.8768	-0.0987073	65.1682	18.2178	28.7373	54.2179	1.34571
2.89774	26.0946	16.0715	111.165	24.8467	77.6942	13.9197	71.223	93.1627	32.3075	172.531	13.3293	9.32331	62.9571	54.6639	55.1481	16.4272	34.418	126.74	4.62173	291.384	69.0098	3.77924	105.885	9.30506	10.4706	12.5713	98.2269	43.7664	138.554	121.275	84.6095	659.972	34.2088	35.5208	31.4656	1.51943	21.2104	-0.0911979	61.136	18.2481	64.6095	49.4137	1.13555
2.99766	22.7956	26.4261	102.682	24.323	71.6826	12.7432	70.5935	84.9481	34.2371	157.568	11.5284	8.14061	76.4419	52.5603	49.7209	14.4886	32.5196	118.234	3.84224	248.857	67.1181	12.1462	98.934	14.8693	8.83943	10.5558	86.1343	41.0614	127.025	110.363	75.6384	658.695	42.6789	32.2461	27.8034	1.36137	17.9358	-0.0838613	56.256	16.5998	78.5868	44.0877	0.957797
3.09758	19.8482	27.268	100.551	22.7402	66.1173	11.5681	65.1945	77.0811	48.3751	143.19	9.96964	7.02528	94.1715	50.0353	44.8084	30.6632	32.5861	111.347	3.18483	220.127	61.3324	14.8156	119.764	46.6505	7.45632	8.83411	75.4464	37.8175	113.743	100.219	67.4044	645.76	44.6965	29.4901	24.5425	1.22071	15.0898	-0.0767057	51.2895	14.3596	81.2368	48.5359	0.806475
3.1975	17.2577	25.5213	96.5689	20.7507	60.9742	10.4442	58.0502	86.5977	58.6206	137.427	8.6207	6.0103	99.0281	47.3072	45.7034	39.7449	31.6834	103.285	2.63563	196.57	54.7935	19.6451	121.762	53.3215	12.9767	7.3751	78.5492	34.3851	116.228	90.8546	59.9422	624.453	43.5167	41.1356	38.5621	7.16485	12.6553	-0.0696443	46.5508	12.0618	78.2664	62.96	0.679372
3.29743	14.9961	22.3662	100.558	18.6811	68.776	9.39632	50.642	88.8455	61.0992	130.139	7.45351	5.10836	96.5601	44.5166	44.6502	41.8665	45.6936	95.0464	43.988	192.423	48.5289	20.3914	115.305	51.1378	32.3208	11.043	75.1879	30.9791	109.194	82.2041	53.2332	597.353	40.8573	49.1956	65.8127	10.378	10.5925	-0.0627547	42.1558	9.94774	72.7316	66.8241	0.571063
3.39735	13.0274	19.0525	100.301	16.688	76.3008	8.43483	43.6522	86.8385	59.4631	121.918	6.44381	4.32016	90.196	45.6737	42.487	41.6623	54.0009	87.0912	55.3262	176.791	42.8346	19.4155	110.402	46.2048	40.8957	12.2202	112.831	27.7251	113.359	74.3106	47.2321	611.542	37.6148	50.7541	73.5139	11.8809	21.0816	-0.0560662	38.1335	8.10747	66.2457	64.9925	0.480641
3.49727	11.3159	32.8257	97.4723	14.8401	76.8834	7.56125	40.5936	88.9023	55.7878	113.211	5.57056	3.63969	82.0213	45.3322	39.7454	49.2602	58.1433	88.1662	54.3276	157.07	37.7575	17.7941	101.575	40.7681	43.1807	12.0369	138.662	24.6914	263.14	67.1218	41.8823	635.93	34.248	48.6087	72.3552	12.331	24.0645	-0.04971	34.476	6.5558	70.8885	60.3134	0.403746
3.59719	9.82879	34.1786	107.095	13.1616	74.1997	6.77194	37.5396	93.0664	51.2384	104.352	4.8154	3.0575	73.2759	44.0683	36.7582	59.2157	59.3001	88.6587	48.7952	138.401	37.0667	16.0097	91.5432	35.6121	54.3785	11.1642	141.926	21.9095	320.376	60.5857	37.1233	642.36	30.9835	45.1513	67.4633	12.1502	23.5017	-0.0437885	31.1607	5.27299	69.4247	54.4268	0.339103
3.69711	8.53701	35.9897	110.08	11.6546	70.0926	6.0607	33.4504	92.0027	46.4559	98.7066	4.16257	2.56276	64.6703	42.2612	33.7294	60.6774	58.7083	84.9553	42.0872	147.299	33.9808	14.2705	81.5828	30.9733	59.9822	9.99231	134.794	19.3878	320.769	54.6522	32.8959	652.109	27.9253	44.5243	61.2659	11.6076	21.418	-0.0383588	28.1605	4.22583	75.6309	48.252	0.28443
3.79704	7.41509	32.9842	117.079	10.3106	65.4784	5.42041	29.1938	87.9783	41.7812	92.3863	3.59821	11.2491	56.5879	40.1589	30.7805	58.0225	56.5921	85.8404	35.5751	140.806	30.3951	12.6591	72.2545	26.8877	59.5775	8.74204	123.397	17.1209	305.542	49.2744	29.1445	669.468	39.1007	41.8731	54.8843	10.8736	18.8258	-0.0335351	25.4476	3.37822	74.6754	42.2822	0.238312
3.89696	6.44073	28.6538	118.206	9.11663	60.8043	4.84432	25.1709	83.1743	37.3848	93.7454	14.0586	15.4086	49.2121	37.9223	30.1891	53.5579	53.4887	84.0782	33.4509	127.799	32.7928	11.2013	63.7683	23.3219	55.9595	14.3465	137.627	15.0956	278.503	44.4073	25.8174	670.714	42.5905	44.22	51.1585	10.0545	26.5994	-0.0293505	22.9952	2.696	70.3041	36.9757	0.199667
3.99688	5.59455	24.3112	115.755	8.05839	56.2816	5.93067	21.5443	77.3307	33.3407	92.5871	21.0565	16.8335	42.6074	35.6542	28.7976	48.4796	49.7965	80.2548	29.4784	112.768	30.9914	9.89821	56.1668	20.2223	50.8174	16.3087	135.711	13.2941	256.174	40.0082	22.8681	659.424	42.2198	42.7319	46.4517	11.756	27.953	-0.0258231	20.7789	2.14901	64.5084	32.3946	0.167028
4.0968	4.85968	29.113	111.134	8.40501	52.0033	24.1965	27.9965	73.6266	29.6704	90.3288	23.2941	23.7333	36.931	33.4191	26.984	43.3895	45.8069	74.9657	25.1896	107.1	36.4746	8.74036	49.4151	21.4905	46.0555	23.3106	133.195	13.0479	229.749	36.0365	20.2545	639.083	40.1817	39.8463	43.5454	12.3278	26.3675	0.89703	18.776	1.71158	58.3267	45.3983	0.139697
4.19672	4.2214	33.5427	105.369	17.3212	48.004	33.1313	34.2482	81.7029	26.3672	86.6407	23.0484	26.2005	42.1416	31.2564	24.9852	61.3307	41.7287	85.4765	21.1892	96.8756	35.3398	7.71485	43.4469	22.1854	40.8625	25.4136	123.981	12.3796	211.79	32.4535	17.9388	612.43	37.2704	40.4299	50.7893	12.22	23.6087	18.3873	36.5161	1.36243	67.197	54.5706	0.116823
4.29665	3.66695	31.6677	99.0414	20.5234	54.1735	36.6052	34.5664	83.3055	23.4099	91.9994	21.5892	26.0812	42.8182	42.6973	22.9462	131.454	37.7084	101.837	17.6769	85.317	32.2507	6.80809	38.7306	20.589	46.1468	43.5276	143.925	23.0513	192.524	29.2231	15.8875	581.602	34.0795	38.4676	50.8142	11.7192	20.5475	26.977	42.8967	1.08407	70.2991	56.1936	0.0977655
4.39657	6.9134	27.8515	92.5308	20.8861	62.9817	36.9569	32.2031	94.8155	20.7714	93.7633	28.3186	26.8096	40.9688	52.1237	20.9538	236.814	33.8449	111.478	14.6812	73.9796	41.9649	6.00703	53.7509	18.3662	46.3599	50.0525	144.21	28.4315	171.689	26.3116	14.0705	550.32	30.9078	38.7378	47.7383	11.0064	17.5919	30.3939	43.2212	0.862359	77.1404	64.8774	0.0820488
4.49649	7.38541	23.7632	86.7037	19.9055	68.1086	35.5922	28.8097	97.9022	18.4224	92.8961	30.002	25.6961	37.8275	56.7662	19.0578	340.665	30.202	113.295	12.1637	63.5527	82.7552	5.29969	75.4086	16.1192	43.8294	50.1797	135.593	30.47	151.675	25.242	12.4613	517.206	27.8981	41.6355	51.5488	12.1721	14.9136	30.8747	47.5207	0.685873	101.837	65.6557	9.33758
4.59641	6.92635	19.9939	88.9995	18.3529	67.8864	33.3494	25.201	96.0407	16.3344	90.1526	29.0929	29.8458	34.1394	58.331	17.2834	410.058	30.7832	109.109	10.0646	54.2839	88.9294	4.67533	100.63	32.1276	39.9658	47	125.953	30.4527	133.362	32.126	11.0363	485.897	31.1688	40.5005	51.2341	17.718	12.567	29.7543	46.7533	0.545435	119.352	62.2915	13.4763
4.69633	6.2059	16.7114	88.0275	16.6191	65.1727	30.7221	24.2673	91.4087	14.4803	86.1194	31.7146	32.774	33.0015	57.9484	25.273	475.953	30.2869	109.968	8.32162	54.4547	83.9425	4.12433	105.725	34.7774	35.6048	44.4644	113.958	29.2217	116.979	35.6722	9.77458	463.678	31.2417	37.8724	47.987	20.3203	10.5501	27.8223	43.9643	0.433704	129.438	62.8291	14.7544
4.79626	5.46097	30.7977	85.0758	14.8963	65.9538	32.2465	22.09	96.9943	12.8351	81.2488	35.2703	32.538	30.6641	56.3654	29.1016	480.988	29.0636	109.844	6.87768	50.6402	78.4608	3.63814	113.407	36.8427	31.2251	40.2815	101.627	27.323	102.483	36.9611	14.8681	455.236	29.7741	36.5247	67.9647	21.1108	8.83605	25.5398	40.5	0.344847	127.543	86.5513	14.4971
4.89618	13.8605	36.99	93.0581	13.2736	63.7833	31.718	19.5133	97.7922	11.3761	75.8857	34.9808	30.5684	27.7889	55.2946	30.3489	456.827	27.376	106.639	6.02296	54.4209	91.9212	3.20922	109.97	34.4932	27.0854	35.52	89.8923	25.1061	97.5215	36.755	16.8077	440.716	27.6364	53.0187	72.4126	20.8157	7.38962	23.1708	36.9442	0.274179	132.997	98.412	18.175
4.9961	23.8569	47.553	95.4255	27.4729	60.3167	30.0934	16.9445	102.921	10.0828	70.2899	47.6448	27.7533	32.032	53.3455	30.034	420.126	25.4188	100.461	20.9606	52.2454	88.9511	2.83092	106.216	39.1817	23.3114	30.7681	79.138	22.7902	114.398	35.5892	28.9623	421.973	25.2793	56.5093	69.9236	19.8983	6.17419	20.861	33.5396	0.217992	128.675	98.9129	18.9294
5.09602	25.0977	46.3414	94.3304	32.5789	56.3779	60.4073	14.5653	108.501	8.93662	64.6539	53.1776	24.6306	32.7016	51.0904	28.8105	379.493	55.7297	93.2027	24.5749	47.5252	87.4894	2.49735	98.1512	44.461	19.9498	26.3286	69.4792	20.5085	113.14	33.8372	33.8992	400.453	22.93	61.924	76.5591	23.7284	5.15561	18.6865	37.6897	0.173319	119.847	113.119	18.1486
5.19594	24.8996	50.4356	115.332	33.1652	52.3698	83.4556	12.4431	107.677	13.8714	59.1172	52.8262	21.5148	31.3731	48.505	27.0946	339.235	109.94	85.7746	28.9162	41.9888	80.2576	2.20324	88.6636	42.5471	17.0022	22.3374	60.9011	18.3387	122.688	31.7556	37.2068	377.274	20.6974	60.6616	76.4587	25.1149	11.3504	16.682	37.3822	7.18694	122.453	113.991	16.6339
5.29587	22.7764	46.7492	125.045	31.6128	48.4836	92.4983	12.2624	109.56	31.6919	53.778	49.5866	18.5792	29.0159	75.727	25.148	301.376	195.877	100.193	45.0487	63.6347	75.5552	1.9439	79.1189	38.4122	14.4459	18.8355	53.3316	16.3221	117.981	32.6426	37.1634	353.291	18.6286	68.5274	71.7715	25.0247	13.198	14.8587	35.2768	9.63275	117.304	112.376	14.8389
5.39579	20.2098	46.667	132.589	29.1491	44.8038	93.529	11.2926	106.576	39.3509	48.7028	45.1071	15.909	26.2159	100.333	29.8224	266.749	266.095	102.309	46.8246	68.8994	68.2482	25.995	70.1244	33.884	12.2463	15.8125	46.6769	14.4768	123.655	32.9334	35.3834	329.152	16.7382	67.8522	65.4	24.0759	12.9827	13.2143	32.5511	9.8367	108.67	114.182	16.4069
5.49571	17.713	54.2655	133.648	27.2745	41.362	90.1511	10.0403	100.908	96.0297	43.9332	70.1351	13.5365	23.318	114.395	31.5429	245.857	347.827	98.7404	43.0456	70.736	60.7037	34.229	61.9163	29.5991	10.3642	13.232	40.8391	12.8069	117.36	32.1904	32.7861	318.61	15.0248	63.9211	62.9965	28.2261	26.2462	11.7394	29.7173	14.401	98.8026	108.566	16.1958
5.59563	15.4452	51.378	143.769	24.8995	38.1632	84.5138	8.7518	93.9116	130.449	48.9702	78.4379	11.4624	20.5166	136.882	31.4654	227.463	438.487	92.7445	49.2199	66.5131	53.6705	35.4555	54.551	25.7476	8.76036	11.0466	41.4653	11.3075	106.799	30.7969	33.2116	305.026	13.4793	94.911	92.6573	29.6384	39.0533	10.4216	26.9894	15.1072	88.854	99.4249	15.0917
5.69555	13.4386	45.2389	148.289	22.4218	35.2009	77.8831	9.36437	94.5727	141.944	51.4822	77.9903	9.67034	17.9138	147.664	30.3327	206.165	488.085	108.588	46.8639	59.8451	47.3404	33.7297	48.0031	22.3564	7.39787	9.2063	39.2335	9.96907	95.2916	29.022	31.8616	289.442	60.6888	119.897	99.7626	29.4018	41.6558	9.24699	24.4491	26.0236	83.9478	88.9805	18.7238
5.79548	11.6819	38.6183	147.211	20.0324	45.5371	70.9901	8.96031	101.875	141.095	52.1169	74.696	8.13522	23.5064	150.931	28.6183	184.662	507.992	110.98	41.5312	52.5453	60.0469	41.652	42.2117	19.3963	6.24295	7.66295	57.4392	8.77944	84.2049	27.0534	29.6545	272.666	104.606	202.36	96.7535	28.2111	39.5514	8.2017	32.6661	28.4792	77.1772	78.4601	19.4214
5.8954	10.1508	32.5008	142.616	17.8158	48.6165	64.2442	8.13049	102.284	133.935	53.9555	76.1745	6.82864	25.3604	153.497	26.6207	164.636	506.899	107.153	35.5881	45.4807	59.3142	42.2839	37.1047	16.8219	5.2655	6.3725	62.1825	7.72544	74.0478	28.8979	27.1067	255.315	130.34	261.137	89.5854	26.5063	35.534	7.27264	34.28	26.9713	69.8586	68.5039	18.5817
5.99532	13.9883	27.1681	136.009	15.8017	56.5545	57.8619	7.17007	98.7226	123.869	54.0491	72.4844	5.72195	36.2723	159.254	24.525	182.091	491.393	100.668	29.9802	39.0276	65.3345	55.6659	32.6082	14.5863	4.43915	5.2958	69.6817	6.79381	64.9556	30.2494	50.9582	237.855	136.439	269.666	85.8564	24.5626	33.5151	6.44753	33.1208	23.8488	62.6582	59.4115	17.0107
6.09524	22.3326	32.891	128.358	20.6567	65.4493	55.4034	6.22064	96.0916	112.788	52.8833	66.4532	4.78804	40.3862	159.13	22.7219	180.333	466.425	99.0328	25.0304	40.4995	62.1287	57.6568	28.6527	12.646	3.74106	4.39878	69.2494	5.97184	70.2854	30.2748	60.9249	220.633	132.809	258.365	79.041	22.5489	31.2769	5.71514	30.8944	25.2564	70.4359	51.8112	15.1639
6.19516	23.1683	31.5185	120.278	21.7824	67.0898	51.7298	5.34458	91.0137	101.712	50.8365	59.6147	4.00214	40.5515	155.356	39.4475	174.761	435.675	109.132	20.7973	43.1363	56.3242	54.8487	25.1752	44.1505	3.15172	3.65227	80.4306	5.24759	67.5337	29.4435	63.2153	203.899	124.679	240.029	71.3145	20.5659	27.8465	5.0653	28.3515	23.5787	70.5111	45.7811	13.2903
6.29509	35.3408	27.8875	112.147	21.1079	65.2772	115.481	4.56464	84.7198	91.1674	48.2016	52.7741	3.34219	48.225	149.404	47.9279	162.465	401.843	108.889	17.2349	43.3423	50.1676	50.2481	22.1196	52.2606	36.0289	3.03146	80.6055	4.61012	61.7983	28.0811	61.4141	187.832	114.778	219.974	63.6662	18.6712	24.1579	4.48878	44.5904	30.1876	66.8546	80.4599	11.5183
6.39501	50.5716	23.8586	104.203	19.6315	104.56	145.354	3.88418	98.5252	81.398	45.203	59.1474	2.7889	49.939	149.022	51.2623	147.653	366.875	107.195	14.2622	40.338	44.3794	54.9304	19.435	50.641	51.6816	2.51528	75.7965	4.04945	67.3786	26.412	57.5747	180.3	104.501	200.341	56.516	21.3851	20.6434	3.97746	48.8381	39.7425	61.5841	102.795	9.90715
6.49493	74.525	20.1003	96.5792	17.8626	138.505	155.505	6.60361	102.79	72.493	42.0108	71.1719	13.5573	48.2896	145.32	51.4522	132.463	332.142	112.988	23.1322	36.0932	39.1535	64.0062	17.0767	45.9368	59.9703	7.33127	69.0268	3.55661	64.9256	24.5898	52.8592	171.457	94.5385	181.933	50.0138	22.2019	17.4802	3.52414	58.8686	43.9532	93.0005	126.719	8.47728
6.59485	78.9645	16.8109	89.3368	16.0548	149.044	154.481	20.5098	101.422	64.4571	38.7519	72.986	20.8072	57.0364	139.644	49.7846	142.402	298.582	113.747	24.2638	31.5895	45.312	63.7059	15.0054	53.8939	61.0125	9.33997	61.7818	3.12354	59.4874	22.7188	47.9119	161.807	85.2059	164.993	44.1847	21.882	14.7191	3.12239	59.833	49.5312	103.335	149.935	18.8522
6.69477	98.9815	15.2831	82.6527	17.7554	148.24	147.41	25.254	102.202	57.2511	35.5195	73.1777	23.6335	58.8831	132.875	47.0814	139.263	270.067	109.056	22.3848	27.2902	55.3469	59.5773	13.1866	55.7142	58.0921	9.77128	54.7612	2.74307	53.2518	20.8634	43.0784	151.737	76.6247	149.536	38.9987	20.9099	12.3511	2.76654	63.3277	61.2437	102.927	206.566	31.891
6.7947	114.743	17.9742	76.3546	17.5708	142.167	137.342	25.5496	107.919	50.8155	33.2133	69.0254	23.8577	56.8434	139.414	43.8622	130.084	252.747	102.094	26.1364	23.391	54.1542	54.1375	11.5893	64.0786	58.8686	9.36143	76.271	2.40886	47.133	19.074	38.5325	141.541	68.8172	164.954	34.4037	19.592	19.1554	2.45148	61.3955	66.4051	97.3409	224.068	36.5693
6.89462	137.296	17.0764	90.244	16.5178	133.867	126.064	23.8304	112.36	45.0827	30.7939	62.9664	27.3392	52.7744	140.233	40.4507	145.56	233.476	138.254	25.0628	19.9516	57.1251	48.5017	10.187	61.5701	55.9272	11.2501	81.3655	2.1153	41.4817	17.3774	39.316	131.436	61.7569	161.973	30.3415	18.1196	20.6626	2.17247	57.3568	73.6576	89.542	220.282	47.4934
6.99454	133.19	15.0562	100.097	22.5634	124.845	114.603	54.8295	110.74	39.9845	34.3866	56.3167	27.7155	49.5388	137.484	37.044	144.878	213.422	148.569	30.3061	16.9666	53.6145	43.1398	8.95571	71.7235	51.1514	11.4962	81.6158	1.85743	36.4035	15.7927	39.1748	121.584	55.3951	152.06	26.7548	16.6099	20.6394	1.92533	52.6746	70.156	81.0804	205.678	111.618
7.09446	120.854	12.8602	103.427	24.1392	115.833	103.526	94.5538	105.7	35.4558	36.1921	49.7612	26.3562	68.1242	132.585	33.7578	139.73	193.415	146.68	30.3313	14.4009	48.3758	38.2273	7.87461	69.1774	45.6604	10.8794	79.2602	1.6309	31.9004	14.3209	37.2486	112.097	49.6748	140.011	23.5901	15.1325	19.0174	1.70634	47.9784	79.118	79.0672	186.305	137.406
7.19438	106.891	10.8255	102.701	23.5449	107.171	93.1266	105.498	116.665	31.4358	36.6682	43.633	31.4115	74.8021	127.184	34.0807	129.57	174.02	141.708	27.4611	12.2086	49.9462	33.8081	6.92539	62.6411	55.8988	9.85784	73.3891	1.43187	27.9334	12.963	34.4874	103.052	45.367	127.79	20.7987	13.7272	16.8164	1.51213	43.5253	78.5121	73.954	165.572	142.083
7.29431	93.5599	9.05004	99.5256	21.9715	99.0072	118.355	102.755	118.627	27.8692	36.1753	47.0121	32.4267	74.5914	132.87	33.0919	117.589	155.613	133.173	23.7773	10.3423	46.5596	29.8692	6.09183	55.3238	58.2248	8.69392	66.2857	1.25698	24.4504	11.7179	31.4235	118.018	41.1159	116.165	18.3371	12.4144	14.5319	1.33995	51.0163	71.0949	79.2881	145.323	135.722
7.39423	81.5349	7.54074	94.9449	20.0282	91.3882	127.114	94.0778	128.955	24.7057	34.9954	45.9554	38.7974	70.6071	143.818	31.3653	105.404	138.421	134.205	20.1379	24.7232	43.2798	26.375	5.35904	48.3508	60.9425	7.53199	59.056	1.65212	21.3975	10.5817	28.3475	127.169	44.2437	109.96	16.1666	11.2028	12.3887	1.94531	51.3626	61.3422	93.2553	126.487	124.132
7.49415	70.9244	13.4121	89.6304	18.0191	84.3161	126.529	85.1739	130.096	21.9005	33.3472	52.5339	40.1215	64.7561	147.275	29.6799	93.7948	122.565	128.731	16.8607	31.4126	41.6602	23.2829	4.71607	42.0662	58.9293	6.44639	52.2078	1.81928	18.7239	9.54919	25.4107	162.423	43.6194	101.618	14.2529	10.0938	10.4751	5.49625	48.7825	51.4453	95.1332	109.464	110.591
7.59407	61.6462	17.7632	84.0146	16.0898	77.7711	120.876	76.4086	125.923	19.4133	31.3991	52.7384	51.5619	58.1831	146.004	27.6613	83.1004	108.09	120.542	14.0304	53.7749	37.9312	20.5504	4.14823	36.5268	59.4515	5.47058	61.2022	1.84505	22.6383	8.6134	22.6851	185.496	41.2223	92.9048	39.8927	9.08467	8.8124	7.16161	45.148	42.3859	91.0623	94.3579	96.8904
7.69399	54.4553	50.4628	78.3638	14.3038	71.7234	112.7	66.9432	118.855	17.2083	37.9962	71.281	54.9632	51.5541	156.796	25.5173	81.3567	98.9303	111.482	11.6364	60.0691	33.8404	18.1371	3.65254	31.6898	58.1677	4.61467	61.5551	1.7863	51.5558	7.76692	20.198	199.156	38.0886	84.5193	48.4767	16.5594	7.39018	7.73809	41.277	34.5216	84.3257	91.6615	83.9515
7.79392	59.0581	69.5088	72.8366	12.6827	73.2434	103.492	70.6161	110.388	18.7659	41.885	76.312	53.7338	52.4223	169.535	23.3737	102.251	93.8807	115.636	9.6334	58.6293	40.8703	16.0065	3.21239	27.4833	54.1569	3.87602	57.9817	1.67999	59.3572	7.00208	31.4705	205.616	43.6987	90.1248	49.2173	20.3295	6.18517	8.33015	37.5146	27.9018	97.2981	85.0037	105.183
7.89384	55.6531	89.8247	67.5237	11.2279	71.1381	94.1114	97.8627	118.79	26.7015	43.7332	74.371	50.0173	50.1803	176.705	21.3046	106.535	90.1933	112.403	7.9672	53.7864	56.6111	14.126	2.82718	23.8312	48.9061	3.24589	52.8507	1.54989	58.3294	6.31139	35.8311	206.643	44.2932	87.4096	46.5459	23.295	5.17011	12.4095	33.9958	29.2359	98.483	80.0071	118.745
7.99376	51.5296	87.659	71.8028	9.93084	67.4194	85.0313	106.9	120.298	29.5123	44.0684	83.7598	45.1378	49.1814	177.056	23.7872	102.689	89.7206	105.957	6.58554	47.7469	89.1485	12.4663	2.48958	20.663	43.2873	2.71259	47.3271	1.41101	53.9054	5.68785	36.3981	203.639	42.4491	81.6337	42.5719	24.1911	4.31816	14.05	30.7624	27.1634	93.9016	78.6396	118.886
8.09368	45.9414	92.1344	72.4889	8.77892	65.4538	76.4984	106.584	125.612	29.5518	43.3055	83.5411	39.8919	52.8323	199.357	24.4262	95.1925	86.7832	98.3343	5.44181	41.5967	93.8232	13.1549	2.18873	17.9154	40.1448	2.2639	41.961	1.27254	49.6771	5.12488	34.9692	197.714	39.5219	87.4215	53.079	23.8471	3.60474	14.3047	27.8165	23.7738	86.7694	73.4179	111.642
8.1936	47.4989	85.8187	70.974	7.75841	63.0549	68.624	111.901	123.997	28.1631	46.2422	90.4928	34.7404	52.0984	208.575	25.4452	92.7471	82.2358	97.8802	4.49597	35.8358	87.9941	12.6105	1.9231	15.5328	36.1614	1.88878	36.9915	1.13987	47.2139	4.61623	32.5717	189.74	36.2149	84.9225	54.617	22.7914	3.00823	13.8025	25.1435	20.1106	78.776	66.4978	101.083
8.29353	51.0485	75.0601	68.1542	6.85559	66.696	64.7648	106.172	128.214	26.1054	47.3045	91.1984	56.4654	48.994	209.458	25.165	97.4957	76.7133	102.808	3.71427	34.7196	81.163	33.1154	1.68487	13.4669	31.9522	1.57509	35.0327	1.01593	42.9924	4.15698	29.7846	180.398	32.8846	88.9594	51.9599	21.3581	2.50996	12.9154	25.6696	16.6601	70.7839	59.0946	89.5744
8.39345	47.9673	71.8364	67.1233	6.05736	65.8331	66.1561	95.9098	125.868	23.8014	46.9915	86.2548	65.2672	44.7488	205.146	24.1296	94.3696	70.681	100.495	3.06841	39.1605	72.7645	39.4468	1.4746	11.6758	27.8616	1.31404	32.023	0.902052	38.3715	6.17092	26.9268	170.216	38.0228	85.7024	47.6634	19.7557	2.09401	11.8607	24.5235	13.6179	79.7901	55.738	85.4114
8.49337	43.0091	63.5276	64.7013	5.35153	62.8989	64.1264	84.3604	121.759	21.4806	54.4039	82.0614	66.4365	40.0974	198.126	34.8546	87.6743	73.5883	95.9111	2.5348	38.3749	64.5336	42.0778	1.28538	10.1228	24.0683	1.09598	37.6079	0.798599	33.9121	7.29859	24.1673	159.599	41.8468	79.8098	59.5887	18.1117	1.74692	10.7629	22.7574	11.033	79.9707	56.2664	78.4077
8.59329	37.8574	54.3362	68.2995	4.72713	59.1098	60.318	104.497	114.876	19.2623	59.3569	75.2257	75.0757	35.4644	195.94	39.9612	79.6976	73.4453	124.392	2.09377	52.108	56.9924	40.5119	1.11624	8.77651	33.1276	0.914003	37.851	0.705349	29.8236	7.82231	21.5893	148.854	41.6724	73.2201	65.3888	22.8177	1.45733	9.69096	20.8326	8.88586	88.5395	55.8546	70.0157
8.69321	39.3752	45.7704	68.6702	6.20171	55.0671	55.7008	168.335	111.398	17.203	61.5733	67.4803	75.6007	31.0819	210.822	41.5844	92.1652	71.2085	134.047	21.3509	54.6095	50.2489	37.3225	0.968011	26.3351	36.6804	0.762192	35.6655	0.621761	26.1623	7.94127	19.2276	138.21	39.5851	66.7181	76.2137	27.3633	5.95667	8.68102	25.8746	7.12762	110.459	64.5457	83.0212
8.79314	45.8628	38.2768	67.0606	6.54756	51.0613	77.0092	255.083	105.263	15.324	61.7665	59.7347	80.0586	27.0642	215.167	41.1122	93.0014	67.5969	132.501	117.31	51.8407	44.2743	33.6676	0.831989	65.0196	36.5007	0.635408	32.515	0.547113	22.9213	7.79545	17.0899	127.834	36.6792	77.5337	76.2317	29.0356	10.4217	7.74975	26.5558	5.70144	115.283	66.4886	88.822
8.89306	53.3727	31.8983	74.8259	6.34917	47.2268	99.9919	300.408	117.089	14.2957	60.4969	52.4386	77.9936	23.4551	212.871	39.413	102.129	63.1458	125.93	165.031	46.8807	39.0002	30.0514	0.716036	72.4612	34.3208	0.529551	29.1197	0.480613	20.0687	7.48255	15.1701	117.846	33.5197	77.508	71.6094	28.971	11.5784	6.90256	25.4263	4.5519	151.534	63.6802	90.3426
8.99298	51.3726	26.5378	80.732	5.90792	43.6195	108.301	298.942	119.53	13.0858	58.2019	45.7883	72.4442	20.257	206.507	37.0505	100.828	58.9624	117.367	230.106	41.2818	34.351	26.6784	0.615892	75.9994	31.1879	0.441047	28.5037	0.421494	17.5651	7.07028	13.4545	108.325	30.3904	79.401	65.2758	27.8946	11.1847	6.13855	23.6198	3.62934	196.456	58.5701	85.5577
9.0929	46.4803	22.06	82.1694	5.37657	40.257	108.264	276.617	116.495	11.8397	55.2199	60.425	65.2848	17.45	197.762	34.3787	94.6431	54.3695	108.278	268.74	35.7936	30.2549	31.4839	0.53198	70.9138	27.7206	0.367017	26.4969	0.369034	28.6503	6.60516	11.9266	99.3224	27.4259	75.8347	58.5922	26.2663	10.1374	5.45348	21.6336	2.89112	207.911	52.56	77.8563
9.19282	41.0626	18.3304	80.8533	4.8306	37.1384	103.68	246.566	124.272	10.6339	51.811	68.7595	75.0875	15.0025	187.741	31.616	86.4793	49.6283	99.3513	257.723	30.7476	26.6468	31.4761	0.458552	63.3946	28.3279	0.305082	23.9832	0.322558	37.1064	6.11872	10.5689	92.626	24.6834	70.3568	52.1642	24.3739	8.88334	4.84139	19.6796	2.3016	202.571	46.4284	69.1436
9.29275	37.3532	17.244	77.8951	7.02534	34.2528	96.8115	215.232	127.37	9.50558	48.172	68.8893	76.2543	13.6615	184.392	29.7837	77.8259	44.9235	97.9972	229.125	26.2628	23.4688	29.4938	0.394984	55.6897	27.0384	0.253386	21.3929	0.281396	37.8695	5.63207	9.36426	85.9955	22.1792	72.0093	51.9641	22.3954	7.63597	10.4068	17.8424	1.83151	194.691	40.5855	60.452
9.39267	33.0709	34.7121	74.0069	7.65829	33.4323	88.9861	185.593	139.857	8.47083	44.4504	66.7756	72.5873	12.5319	178.029	27.6731	69.4177	40.3817	93.0421	196.645	22.3529	20.6696	26.8259	0.339372	48.5574	24.8008	0.210334	18.9251	0.245033	35.5595	12.0493	28.7669	79.5347	19.9104	68.7504	63.5981	20.8729	6.4889	16.9025	16.1501	1.45701	180.687	37.2704	71.3651
9.49259	28.9586	37.1236	69.6623	7.52919	41.3399	80.9682	158.863	142.124	7.53367	40.7542	61.8552	69.1728	11.2601	169.945	25.4725	61.5901	42.543	94.4535	165.792	18.9829	18.2042	24.0445	0.290282	42.2015	22.1801	0.174516	16.6622	0.212909	32.2021	19.7065	40.6104	73.3169	17.8637	63.7745	64.7298	19.2361	5.47567	19.6426	14.6064	1.15885	164.452	42.8116	72.5312
9.59251	25.2412	43.9468	65.1519	7.052	51.2214	73.1829	135.373	138.153	6.69177	37.1608	55.8329	63.377	17.5012	160.981	23.2944	54.4705	42.7947	90.9124	144.168	24.3503	45.4144	21.3914	0.246263	36.6257	19.5028	0.14472	14.6292	0.184586	28.6649	24.1008	44.8354	67.3914	16.0224	58.4059	79.9221	44.9764	4.6006	20.2394	13.2049	0.921613	159.245	43.2273	68.6619
9.69243	26.1516	41.8346	60.6681	6.43805	54.5851	65.8525	115.037	132.384	5.93964	42.1488	49.6154	56.5946	36.4054	151.68	28.0374	73.6602	41.7255	85.2769	131.422	31.2921	54.4578	18.9579	0.207357	31.7667	16.9478	0.119896	12.8234	0.159774	25.3007	26.2629	62.7139	63.2771	14.3685	59.1247	81.59	102.235	3.85482	19.6565	11.9354	0.73288	148.389	43.2397	64.2695
9.79236	27.0819	36.9165	56.3191	7.90172	54.0581	59.0794	97.5881	126.05	5.27017	98.6233	43.6619	49.651	44.9027	142.385	29.8579	78.7121	39.7792	86.6979	114.164	35.6745	53.0279	16.7676	0.173135	34.7085	14.6045	0.0991617	11.2296	0.138228	22.2361	26.9214	69.0249	62.2225	12.8843	56.2029	77.3506	155.472	3.22434	18.4647	10.7867	0.582779	151.917	40.7648	62.8375
9.89228	25.1409	45.9493	52.1632	8.146	51.7333	52.8968	86.1433	121.159	6.50711	137.08	41.0534	43.011	47.2415	134.93	29.8966	95.4304	42.4187	83.505	100.981	35.1115	48.4769	31.9173	0.143309	35.7571	12.509	0.0817926	9.82846	0.119469	20.229	29.5445	69.0349	60.312	11.5531	52.0358	80.5878	211.655	2.69399	16.9986	9.74809	0.463415	145.672	37.1425	58.2415
9.9922	22.4373	55.4742	52.3818	7.81004	62.5433	47.2975	85.7329	113.862	6.83455	161.674	37.381	36.9141	46.0749	133.536	28.8862	98.1061	43.0034	78.4357	86.4488	32.347	43.3157	62.7679	0.117586	49.7072	10.6665	0.0671886	8.59927	0.0982875	18.2155	30.4087	65.7748	57.8058	10.3594	48.7251	77.0829	236.865	2.24923	25.0603	8.80923	0.368512	156.123	33.1333	52.3172
10.0921	30.6207	53.1158	57.7978	7.22332	65.191	42.2529	79.3347	110.734	6.67834	175.714	33.396	31.4615	43.0425	141.414	27.2938	93.9614	42.1572	76.7143	74.1026	28.782	38.3662	71.4797	0.095517	50.2291	9.06549	0.0548435	12.5549	0.0782673	16.1693	30.1117	60.9726	54.9068	9.28944	51.7069	74.8208	243.089	1.87702	28.2788	7.9607	0.293059	153.008	29.1537	46.081
10.192	47.3451	47.7273	59.5536	6.55256	65.2799	37.7233	70.7174	118.204	6.28063	181.829	29.4878	26.6727	39.142	143.025	25.4138	93.5194	40.351	72.5359	62.4357	25.109	33.8656	70.5602	0.0767739	46.2669	14.4945	0.0443221	13.5809	0.0621416	16.9227	29.0726	55.5978	51.7713	8.33028	61.0567	69.3053	238.009	1.5659	28.7476	7.19384	0.233064	143.491	25.4177	63.3306
10.292	48.8064	43.8635	63.0283	5.87943	62.8121	33.665	61.7307	134.684	7.3291	182.091	25.8444	28.5488	34.9668	140.709	23.4295	88.1463	39.4152	76.871	63.8232	21.6494	29.8521	65.747	0.0609862	41.1476	16.5917	0.0352665	13.221	0.044798	16.0522	27.5829	54.253	48.5185	7.47048	70.6924	62.7281	226.511	1.30605	27.716	6.50074	0.185371	131.375	22.0224	68.2181
10.3919	45.2393	47.5512	63.4586	10.7139	60.4172	42.8351	53.2296	139.145	7.52001	178.129	25.7157	27.9706	30.8575	136.01	27.1396	98.1165	37.6262	75.4385	59.5067	18.5339	26.2997	59.6389	0.0477881	36.0672	31.3143	0.0274014	12.2565	0.0281905	14.6041	25.8433	50.9908	45.2373	6.69975	70.582	56.0945	211.68	1.08916	25.9229	19.8402	0.147448	135.827	24.6979	66.5094
10.4918	40.3504	44.0177	62.0242	23.0437	56.9746	49.3901	57.0439	136.543	7.26034	171.213	36.5563	26.07	26.998	129.942	29.196	97.8988	35.3015	80.3984	69.9857	15.7971	30.6033	53.3835	0.0368911	31.4179	37.4573	0.0205571	11.0773	0.0100428	13.0291	23.9907	46.8879	41.9939	6.0089	66.7206	66.3757	195.435	0.908187	38.6412	24.2187	0.117284	130.872	24.6675	61.5468
10.5917	35.4408	38.3999	69.7318	27.5216	53.1743	50.8799	54.618	129.983	6.78102	162.326	51.1098	23.5468	23.4767	123.164	29.3971	92.3905	32.6757	89.5649	71.5994	13.4275	29.5593	47.4609	0.0278957	30.6655	38.6286	0.0146448	9.87259	-0.00798593	11.5127	22.1167	42.5428	38.836	5.38959	65.2114	66.7576	178.946	0.75722	43.7586	28.0017	10.8437	134.269	23.2362	55.2325
10.6917	30.9303	32.6427	72.5641	28.0935	49.3525	69.0851	49.5723	121.394	6.21138	152.22	55.3384	36.0723	21.3466	116.103	28.4995	84.6725	29.9192	89.7659	82.5063	11.5997	57.096	42.0472	0.0203318	27.8924	37.0551	0.00962039	8.72937	-0.0252962	10.1238	20.2811	40.1451	38.9758	4.8344	65.2678	62.8667	162.908	0.631316	44.5576	28.058	14.5978	128.885	25.7223	49.6776
10.7916	26.9213	27.4171	72.3501	26.8135	45.667	76.0938	43.7187	111.96	5.62233	141.468	54.2173	47.0326	19.0696	109.028	26.9862	76.3305	27.1538	85.8824	78.7657	16.7229	61.1686	37.1825	0.0140301	24.6791	34.0929	0.00546301	7.68325	-0.0366793	8.8806	18.5216	37.0033	38.3698	4.33673	61.7581	57.3778	147.707	0.526335	42.9973	26.5947	14.9279	119.533	26.0059	50.5114
10.8915	23.405	22.8963	70.283	24.741	42.1869	76.7058	37.9273	102.392	5.05127	130.493	50.5165	50.4246	16.8298	109.489	25.1635	70.6675	27.0509	80.314	76.1196	17.8501	57.6845	39.8443	0.00877174	31.2542	30.5519	0.0021451	6.74444	-0.0515497	15.6476	16.8606	33.6234	37.5837	3.89046	75.1746	51.5363	133.542	0.438799	40.2373	24.5902	13.7144	119.218	24.6605	47.8278
10.9914	20.3381	19.068	68.5874	22.4134	38.9364	73.8065	32.5837	106.888	4.51651	119.607	45.7553	49.4464	14.7265	107.234	23.2213	64.0752	26.1931	93.2155	67.9007	17.0852	61.4863	38.4314	0.00418851	30.8558	26.9012	-0.000338079	5.91104	-0.0662896	17.2263	15.3101	30.2793	36.3196	3.49028	76.2793	58.5356	124.797	0.365782	36.9548	24.3282	11.9292	112.825	22.5478	43.5181
11.0913	17.6695	33.1738	68.1683	20.095	35.9183	84.273	27.8277	109.996	4.02571	109.034	45.1793	46.1103	12.8071	105.443	21.2761	57.4054	24.8395	94.9525	58.3713	15.5173	57.8939	35.4354	4.38571e-05	46.9093	23.3998	-0.00197518	5.1758	-0.0773894	16.6591	13.8748	27.1117	34.7258	3.13144	72.5781	57.9848	115.223	0.30485	38.1797	33.9346	10.0538	118.621	20.1587	38.6457
11.1913	15.3497	38.0682	66.0912	17.9086	33.1249	96.7459	29.2319	107.698	3.58074	98.9278	54.7806	45.5816	11.0881	101.882	19.3963	51.0669	23.1829	91.5375	49.255	13.6974	52.2982	31.9783	-0.0036123	48.3571	20.1785	-0.00274655	4.52948	-0.0881302	15.2885	12.5548	24.1855	32.9174	2.80963	67.2246	54.2263	105.508	0.253996	45.5245	36.047	8.3092	115.217	22.363	33.7865
11.2912	13.334	35.8953	63.0656	15.9039	30.5444	99.4649	27.7422	102.38	3.18037	89.3893	56.3484	42.712	17.225	97.3047	22.0709	48.2741	21.3655	87.5124	41.1591	11.8934	46.5179	28.5494	-0.00672081	44.8555	17.292	-0.00271503	3.96252	-0.0942329	13.697	11.347	28.4928	30.9836	2.52089	61.5237	49.3192	96.0598	0.211572	47.4432	34.9969	6.78136	123.785	22.2223	44.4251
11.3911	11.5831	45.0282	62.113	14.0945	28.163	96.7532	25.0639	95.7202	2.82187	88.6238	63.7912	38.7122	19.7029	92.2034	26.1285	49.7374	19.4903	90.9795	34.2145	24.3454	41.1286	25.3475	-0.00926418	40.0055	14.7504	-0.00190464	3.46582	-0.100785	12.1286	10.2464	31.1879	28.992	2.26181	55.9978	44.217	87.9329	0.176136	46.3565	32.7154	5.48844	121.452	27.6739	47.1094
11.491	10.6035	67.3997	59.8738	13.1731	25.967	91.1955	30.9566	101.451	2.50186	86.0536	63.7685	38.4678	20.042	86.8952	27.6134	47.6869	17.6302	88.527	28.3611	28.2503	36.2777	25.3006	-0.0111103	35.109	12.5395	-0.000575017	3.031	-0.107351	10.6774	9.24655	31.1114	26.9937	2.02928	55.5041	60.4077	80.0403	0.14653	43.7012	30.0535	4.41707	124.487	50.5437	45.5779
11.591	9.41172	81.2361	56.9122	12.0188	27.7412	84.3202	35.1791	108.72	2.21672	82.2413	60.0559	36.1575	19.1884	81.5821	27.5328	44.0799	15.8353	83.4922	23.4728	28.0016	31.9689	23.6906	-0.0120288	30.6003	16.5822	0.00126614	2.65053	-0.120212	9.3724	8.34012	29.6001	29.1833	1.82065	59.0084	63.6892	72.5663	0.121831	40.3204	27.3776	3.54121	128.344	59.4983	41.9935
11.6909	8.2503	84.7488	53.5964	10.8193	27.504	77.0159	34.5211	110.024	1.96363	79.4914	54.7339	32.8375	17.7238	76.3901	26.5336	55.1526	14.1384	77.5064	19.4106	25.8879	28.1613	21.5405	-0.0117987	26.5911	17.8133	0.00329478	2.31769	-0.123701	8.21478	7.51952	35.1036	30.2681	1.63346	57.1668	61.2295	65.6036	0.101264	40.5559	24.838	2.83153	123.492	60.7257	56.017
11.7908	7.19468	89.3699	50.1517	9.66468	32.4104	69.785	43.8333	108.167	1.74025	75.6985	58.4909	29.1479	15.9994	76.6427	25.028	57.3694	12.5592	71.3532	16.0438	23.0797	24.8035	19.3041	1.40763	23.0769	25.0324	0.00552854	2.02658	-0.122946	7.19489	6.777	36.2993	30.5173	1.4655	53.3641	61.9832	66.8263	0.0841584	45.4109	22.4883	2.25996	114.68	57.877	59.7117
11.8907	20.7679	83.9171	49.9385	8.59462	33.4572	62.8984	44.8284	114.92	2.59388	71.2387	61.5986	25.463	23.5128	76.104	39.5605	55.2557	17.6022	79.0228	13.2577	20.1572	22.994	21.0504	1.95116	20.0153	27.4923	0.0077585	1.77201	-0.119163	6.29939	7.48213	46.4509	30.1451	1.31478	49.0111	67.1207	65.1443	0.0699326	45.9948	24.1952	1.80148	104.412	53.0788	57.9188
11.9906	55.9495	73.6414	53.4113	7.62289	32.66	56.4895	42.0251	114.529	2.91046	66.3993	62.7746	21.9895	26.421	74.0047	46.7467	51.201	20.5592	80.9847	10.9538	32.0689	53.4373	22.7264	2.07398	17.3552	27.2482	0.00994326	1.54939	-0.112227	5.51448	7.72656	52.488	29.3205	1.17966	61.2145	65.2493	66.0966	0.0580708	44.2544	26.9294	1.43477	97.5111	47.5454	66.0702
12.0906	62.6337	62.7695	54.0977	6.92748	31.0318	50.6115	37.7232	120.293	2.93475	61.3968	59.7099	20.8536	26.6485	70.9854	49.3608	46.4478	25.6978	93.0322	9.04964	35.4693	61.3791	32.6312	2.00317	15.0467	28.9314	0.0119995	1.35473	-0.102821	4.82707	7.66685	60.6279	30.5523	1.05849	62.6071	60.4828	64.2822	0.0481641	41.3411	26.6158	1.14204	111.756	41.9485	66.1557
12.1905	59.6021	57.4115	53.0689	6.22208	29.0779	45.2711	33.0617	119.137	2.80742	56.391	64.6171	20.9915	25.3915	67.4651	49.1937	57.5034	28.4843	97.5834	7.47612	34.4758	59.0729	34.6436	5.74474	19.5785	28.1869	0.0138605	1.18451	-0.0924502	4.22527	10.0139	61.9842	30.906	0.949763	59.7567	67.0484	60.9179	0.0398174	37.9268	25.0783	0.908649	136.109	36.6399	62.1285
12.2904	53.6974	49.8319	51.027	5.55081	27.0471	40.4496	28.5766	123.945	2.60841	51.4969	63.2905	19.8806	23.3843	72.2843	47.3958	59.5823	29.5712	95.3308	6.17594	31.5615	53.7828	33.2913	7.47595	25.8115	26.1775	0.0154792	1.03567	-0.0825151	3.69851	13.6	59.7562	30.6055	0.852243	55.4249	66.692	56.769	0.0326804	50.0936	34.3843	4.95083	140.769	31.7853	56.2546
12.3903	47.3573	72.4367	48.4207	8.88091	25.0584	36.1153	28.0797	122.105	2.38219	59.0809	64.9959	18.1437	21.0693	73.5994	44.7	70.0012	29.457	108.763	6.34207	27.9848	47.9818	40.7858	7.79116	29.0519	23.6013	0.0168193	0.905543	-0.073724	3.23746	15.5349	55.7736	29.828	0.764823	50.7563	62.488	53.4778	17.4629	54.4025	36.3509	6.28681	135.656	28.425	49.8018
12.4903	41.4016	74.1023	61.2332	12.609	23.1657	32.2305	25.8208	116.518	2.15279	63.2002	68.5166	16.1594	18.705	75.4537	41.569	71.0872	28.5198	130.464	6.91897	24.3635	42.4728	41.2966	7.46024	36.6915	20.8668	0.0178959	0.791803	-0.0661732	2.83394	16.3488	51.0689	28.7119	0.686276	60.3325	78.7298	49.6382	23.7915	71.9972	44.6328	6.30491	139.064	25.0519	43.4513
12.5902	39.224	67.2179	67.396	25.3722	21.3906	41.5402	22.9363	108.988	1.93254	64.7284	67.5849	16.5969	16.4362	74.8573	38.2897	67.6783	27.0437	134.552	8.65463	20.9808	37.4808	48.361	20.2239	44.9604	18.2031	0.0187668	0.69238	-0.0597873	2.48077	19.0852	46.2119	28.3228	0.615822	60.7598	87.9982	45.6167	24.7264	78.2485	52.4103	5.73882	133.433	21.8658	37.5435
12.6901	57.1836	60.1284	74.0644	29.9243	19.7383	44.8629	19.981	100.622	1.72739	64.3543	63.1995	15.9007	14.3374	73.998	37.6793	62.3216	25.2403	130.452	8.4841	17.9483	33.0352	48.2189	24.653	43.9939	15.7295	0.0195006	0.605417	-0.0545294	2.17167	20.3176	41.5055	27.5175	0.552639	66.3366	86.632	67.2147	23.2079	78.1173	52.7995	4.96603	123.724	18.9595	32.2249
12.79	58.2284	51.6911	76.1466	30.3989	40.1227	44.7832	18.6077	92.0854	1.53953	62.6175	67.468	14.6176	12.4408	71.7547	36.0178	56.3349	23.2644	139.909	14.8484	15.2912	49.6001	45.1291	25.126	40.0525	13.4994	0.0201532	0.529311	-0.0503605	1.90114	20.5435	39.0824	26.4176	0.495982	64.8973	81.3501	106.039	20.7249	74.5577	50.1608	4.17222	112.549	17.2712	27.5335
12.8899	62.2326	67.6066	75.3804	28.9468	52.1644	51.7438	29.6206	83.7688	1.36922	59.9382	67.4361	13.0828	12.7464	68.7042	37.5385	50.3796	21.2276	172.311	15.8265	12.9943	50.8676	41.0239	23.8191	35.4518	11.5278	0.0207209	13.326	-0.0471489	1.66436	20.1132	46.6631	25.1183	0.445266	60.8311	74.1415	124.9	31.5888	69.3125	46.4296	3.4414	101.25	15.4052	33.1112
12.9899	62.431	67.3849	72.8955	26.6766	75.1433	53.3562	32.4081	75.8886	1.21574	56.6403	63.5053	11.4956	30.9892	72.9706	37.1366	44.7681	32.2196	179.41	14.6911	11.0248	47.316	39.1202	22.4171	36.5056	9.80793	0.0211797	18.4681	-0.0446969	1.45702	19.2717	48.3897	23.695	0.399957	68.2734	66.5438	131.433	33.9163	63.3944	42.4521	2.80494	90.4825	24.4814	33.9143
13.0898	57.3309	60.5378	69.4315	24.1502	82.9936	51.9861	64.9739	84.2162	4.15868	52.9717	57.8756	9.96927	39.4046	73.93	35.6176	45.1962	40.1913	174.693	12.8704	9.34436	42.5525	42.9437	20.4441	33.849	8.32182	0.0214794	21.0816	-0.0428238	1.2754	18.1892	46.9969	22.2066	0.359612	67.4484	59.2405	130.536	32.2948	57.3786	43.5068	2.26816	80.5354	27.7816	32.2363
13.1897	64.8654	52.1407	65.4666	21.6433	83.4718	83.8079	79.7859	96.8474	5.47382	49.1195	53.6816	13.6167	41.9844	85.7849	33.4941	62.5116	44.5045	179.304	10.9656	7.91496	37.7841	73.0715	18.3377	30.1844	7.04642	0.0216026	20.9841	-0.0413113	4.62694	16.9823	44.0511	20.6987	0.323636	63.481	52.5072	125.333	29.0571	51.5788	41.6329	1.8243	71.5061	27.8982	29.3981
13.2896	74.1697	44.0639	61.3032	19.2835	122.164	142.384	80.6383	100.509	9.38947	45.3552	48.4925	14.8605	41.2241	91.1552	31.0881	68.889	46.1756	200.912	24.8824	6.70139	33.3839	80.839	16.2997	32.3387	5.95728	0.0215349	19.6675	-0.0397769	16.4647	15.7298	40.4387	19.206	0.291627	58.5169	68.2914	117.803	25.359	46.1547	38.6668	1.46191	74.5591	26.5314	26.1436
13.3895	71.8285	36.9071	58.8474	17.1223	135.55	168.302	75.1738	101.411	10.9562	46.5669	43.1129	14.7069	42.8722	92.375	28.5986	68.1165	45.9808	203.727	31.3183	5.67232	29.4382	78.9435	14.4149	30.3907	5.03063	0.0212975	21.8895	-0.0377555	19.9781	14.4836	41.9562	19.5145	0.263275	74.4097	72.4929	109.185	21.7466	41.1754	40.0357	1.16855	72.1338	24.3003	22.8774
13.4895	66.631	30.7803	57.9014	15.1725	136.594	232.933	67.275	101.211	11.2397	46.3781	37.9515	13.7907	41.5541	90.9895	26.1455	63.9891	46.7284	211.299	30.7597	17.2394	25.9387	73.2024	12.7116	38.5121	4.24439	0.0209071	21.5661	1.4109	19.9804	13.2769	40.7594	19.3885	0.238029	76.5104	69.8935	100.24	18.454	48.6619	38.4742	0.932403	74.7797	21.7491	19.8063
13.5894	59.4485	25.6172	55.7761	13.4287	131.831	262.401	58.8584	97.3464	10.8495	45.1838	34.4791	12.5052	44.5784	88.0182	38.5527	58.4955	45.8822	207.93	27.6301	21.251	22.8481	66.2445	11.1916	38.0308	3.57869	0.0203691	20.1122	3.28177	18.604	12.1296	44.9567	18.9448	0.215593	73.1807	65.1803	91.4244	15.5598	53.3222	35.8026	0.743055	72.1459	19.1783	17.0236
13.6893	52.2221	32.1546	52.9881	11.8768	124.537	304.364	50.8203	93.5369	10.1314	43.2912	36.3139	11.0886	43.928	84.1311	44.5219	52.6558	45.9013	197.192	23.8332	21.5507	20.1234	59.2246	10.2692	34.831	3.01596	0.0196755	18.2356	4.2557	16.7811	11.0526	45.0094	18.2747	0.195596	69.4817	59.198	83.0004	13.0673	53.4487	35.2613	0.591644	67.0949	16.7451	14.559
13.7892	45.5794	31.1311	49.8712	10.4999	116.341	344.71	43.5352	107.893	9.2787	40.9379	43.6167	11.5855	41.2924	91.3772	46.4954	46.9742	44.5781	183.579	20.1465	20.1465	32.7939	52.7837	9.24205	45.6101	2.54082	0.0188	16.2818	4.66097	27.6827	10.0506	42.9169	17.4489	0.177651	70.8865	53.0344	75.1068	10.9467	52.5653	33.1745	0.47079	61.1385	15.2674	12.4081
13.8892	47.6102	27.6564	46.6404	9.28027	108.037	409.056	39.7135	112.129	8.39742	38.3058	44.696	11.2049	37.703	93.7546	46.0487	41.6812	42.3702	171.473	16.8512	18.0702	34.1624	55.4032	8.22987	45.4244	2.13999	0.0177267	14.4117	4.71399	37.7134	9.12442	39.8006	16.5224	0.161365	69.5928	66.8136	67.8054	9.15587	63.1422	30.5686	0.374447	80.3583	13.6253	15.7594
13.9891	44.3259	26.2185	43.4274	8.2011	100.004	433.726	40.626	110.398	7.54347	35.5329	61.3377	17.7107	33.7758	93.0553	44.193	36.8653	39.6177	158.377	14.0155	15.8376	31.9368	65.3149	7.28546	46.8225	1.80199	0.0164793	12.6927	4.55643	39.0528	8.27231	36.2992	15.5372	0.146583	65.329	79.4443	61.1115	7.65039	66.0854	32.175	0.297731	85.4531	11.9923	25.2581
14.089	43.8112	30.7945	40.3108	7.24679	92.4048	428.889	38.091	105.308	6.74432	32.7216	66.0053	20.3012	29.8665	90.4627	41.5723	48.934	45.9178	152.389	11.6214	13.6937	55.7863	65.2753	6.42813	43.434	1.51707	0.0151132	11.1463	4.28036	36.8871	7.49108	32.7634	14.5253	0.133163	73.8343	80.0413	55.0123	6.38848	64.7179	47.4843	0.236689	83.4458	10.4576	40.6382
14.1889	40.0229	44.0567	48.1714	6.40323	85.3009	408.177	34.1953	105.844	7.79699	29.9471	64.4822	26.1176	26.1697	86.7551	38.5927	51.9675	50.3652	142.919	9.62011	27.2515	78.966	68.8911	5.66124	39.9471	4.49392	0.0137252	9.77161	3.94495	33.4943	6.77677	29.3774	13.5116	0.120809	78.9328	75.436	55.381	5.33255	61.0917	51.2004	0.188141	78.1064	10.2626	45.9701
14.2888	45.8349	44.1085	52.8849	5.6577	78.7017	379.688	29.9725	105.118	7.96687	27.2628	59.987	27.8522	22.7811	82.441	35.5051	50.5401	51.958	132.286	7.95599	31.45	79.999	66.0434	13.0583	41.1671	12.6869	0.0123974	8.55791	3.58758	29.8626	6.12517	26.23	12.5147	0.109377	76.6276	68.8772	53.6107	4.44999	56.4121	50.001	0.149543	71.4342	9.5726	45.8567
14.3888	43.9135	39.6927	54.3392	4.99883	72.5916	348.161	25.909	101.214	10.0672	24.7052	54.2834	27.2351	28.7498	77.8503	34.6564	47.0717	51.541	130.202	6.57621	32.1557	96.5808	60.7228	15.5452	38.1835	16.376	0.0111719	7.49055	3.23125	28.2935	7.22963	23.3556	11.5485	0.0987855	71.5929	61.8781	50.6557	5.81741	51.3749	46.8641	6.85298	64.4661	8.66557	42.9774
14.4887	41.1574	34.2118	60.8296	4.41659	66.9452	316.308	22.2112	108.812	10.668	22.298	48.3134	37.5677	30.5373	73.194	32.9584	42.825	49.7538	123.49	9.18079	30.1775	94.2127	54.7221	15.7088	34.0548	23.4232	0.0100268	6.55401	2.8896	25.7273	7.74005	20.7592	10.6231	0.0889373	67.9467	55.1152	47.1156	5.96651	46.3703	52.5558	13.7708	57.7196	9.6499	38.8666
14.5886	36.8679	28.9219	69.9487	6.48562	61.7323	298.506	18.9452	109.134	10.4687	23.6827	42.5583	41.1483	29.9349	68.6052	30.8191	48.3297	47.076	114.97	9.28634	27.1239	86.1803	48.8195	14.8342	39.5476	25.8823	0.00886028	5.73334	2.5702	22.9463	15.7821	18.4303	9.7455	18.0741	69.0884	48.8643	43.3609	5.56628	41.6069	52.0883	17.4428	52.2347	9.60641	34.3817
14.6885	43.4438	24.2283	73.6424	7.093	56.9224	276.225	16.1089	105.27	9.86721	24.141	37.2437	40.7988	30.1764	64.1648	28.4935	93.9808	43.8636	113.052	8.44456	40.1482	77.0227	43.3283	13.5525	47.6295	25.7298	1.79881	20.6191	2.27674	20.3656	31.3956	16.3508	16.3086	25.8467	66.9664	43.2129	39.6155	7.76008	37.186	57.0641	17.4776	46.8462	9.03272	29.982
14.7885	41.9653	22.9902	78.9514	6.98567	52.4856	254.375	13.6705	99.1458	14.0906	23.9212	32.455	38.2992	28.7432	59.9194	26.1385	110.485	40.3769	108.67	7.32756	45.0383	68.2277	40.1318	12.1683	46.382	24.1792	2.605	31.4576	2.01048	17.9485	41.9025	14.4995	20.858	28.3385	62.525	38.1622	36.0093	24.7576	33.1468	62.2964	15.9014	48.5873	8.21709	25.8962
14.8884	42.3341	20.2613	80.0933	16.1824	76.8162	231.748	11.5868	91.952	25.1744	23.2177	28.2042	34.7541	31.1796	59.386	23.8474	112.228	42.6143	104.429	6.2136	44.0361	60.2263	46.2619	10.8222	42.1512	21.9642	7.50291	34.4478	1.77113	15.7623	47.5142	12.8546	23.8385	28.1731	57.4299	34.1043	32.6132	40.3629	29.4933	63.8012	21.9151	50.4846	7.32277	22.5986
14.9883	38.9514	17.3033	87.0282	19.5782	187.763	236.361	9.81305	84.4112	33.054	22.1816	24.466	30.8321	30.9005	57.676	21.6739	106.86	42.9127	110.695	5.20671	40.4345	53.09	45.8686	9.57409	37.282	20.5092	14.7155	33.7101	1.55751	13.8175	49.8043	11.3951	25.6068	26.739	52.3584	48.051	41.2509	44.0986	26.2103	61.0339	23.6832	48.76	6.43887	19.5276
15.0882	34.6421	14.565	88.9471	20.0833	246.207	228.913	8.30681	84.0168	35.5333	20.9292	25.3398	26.9239	29.1443	58.0729	19.6449	111.392	41.8685	108.641	4.33571	36.2041	46.7737	42.8233	8.44467	32.6024	45.9563	17.4827	42.1012	1.36793	12.1015	49.8832	10.1012	26.4478	24.7643	60.761	55.4985	44.8142	42.3041	23.2731	56.6743	22.3081	45.3729	13.6905	17.4935
15.1881	30.3912	23.73	90.4113	19.2133	276.563	215.206	7.0297	82.2136	35.1154	22.8514	24.3012	26.7081	26.6678	56.971	19.8376	107.396	39.9313	102.896	3.59846	41.4584	41.1998	38.8815	7.43568	28.3709	57.0402	17.7788	43.3399	1.20043	10.5937	63.5992	8.95471	26.5884	38.9488	60.7127	55.3247	45.288	38.2091	20.6529	51.8976	19.6689	41.3585	16.6638	15.3807
15.2881	39.5481	24.4406	88.8885	17.7503	280.116	198.667	5.9479	78.1277	33.2265	24.0646	30.9929	25.0793	23.924	57.329	19.2654	101.697	37.4362	107.254	2.98143	56.2959	36.2869	34.8196	6.54068	24.6358	59.7552	16.7815	41.7471	1.05295	17.2751	70.6742	7.93915	26.2093	53.1943	57.4091	51.8897	43.968	34.0938	21.3946	64.8448	16.7112	37.6254	17.2488	13.3582
15.388	50.2944	26.5634	85.5852	16.0915	271.007	196.917	5.03223	79.3571	30.6707	24.3902	32.5026	22.7626	25.9656	56.2211	18.2626	93.374	38.563	115.66	2.46811	58.9986	31.9586	30.9638	5.75025	38.3283	57.8074	15.1819	38.4957	0.923433	20.7487	73.2581	7.03973	25.4533	57.4815	53.0295	52.1414	41.6215	29.6158	20.8379	66.6796	15.6414	41.945	16.562	11.5064
15.4879	51.1378	24.6106	81.2896	14.4328	256.331	187.663	4.25752	77.1173	27.8934	24.0683	31.3628	22.4035	25.7407	54.2291	17.0409	84.2643	38.2154	119.274	2.04242	56.0071	28.146	35.777	5.05377	47.8006	53.4595	13.375	34.6919	0.809892	20.6827	72.867	6.24316	25.592	56.7776	48.472	68.5067	38.76	25.3277	19.6077	66.9285	13.7441	50.2448	15.2553	9.85523
15.5878	66.4902	21.4774	76.4973	12.8654	239.617	178.297	3.6021	72.9695	25.1345	23.2869	28.9792	20.9389	24.4834	51.7345	15.7325	75.2837	36.8636	126.147	1.68999	50.6482	27.2229	35.5024	5.68679	51.818	48.067	11.5781	30.8692	0.71044	21.2906	70.5641	5.53757	26.0596	57.5813	44.0927	71.3713	44.3874	21.4579	18.0703	63.4846	11.6539	51.6323	21.1424	8.40776
15.6878	66.9863	18.2604	71.523	17.1637	222.594	165.678	3.04758	67.8811	22.5167	22.4689	26.1189	18.9465	30.2351	48.9858	14.418	84.0732	34.8605	123.686	1.39844	44.599	34.0411	37.0508	7.20576	48.8809	43.4662	9.90246	54.6435	0.62331	32.4127	67.0904	4.91243	37.4	55.1986	40.0191	68.2661	46.0813	31.2091	16.4367	58.7199	9.66872	49.6025	22.9805	7.15301
15.7877	88.5485	15.3383	66.579	18.2227	206.08	151.818	2.57863	62.4418	20.0963	21.3666	23.1886	16.7754	31.8268	46.1431	13.1452	83.6084	32.4677	117.09	1.15732	49.5797	33.5067	35.3566	55.3906	43.8856	38.508	8.3976	62.0729	0.546944	34.5459	66.2659	4.35835	62.9776	51.3994	36.284	62.8184	45.4183	33.0759	14.8244	60.4545	7.91069	46.0253	22.6141	6.07363
15.8876	98.4486	12.8097	61.7935	19.7741	190.439	137.867	2.18189	57.0028	17.893	20.0845	20.3938	14.6282	31.0501	43.308	11.941	78.7719	29.8765	108.907	0.957914	48.2944	35.1646	32.4385	73.3778	38.6206	33.6401	7.07807	61.6656	0.479994	33.0025	63.8686	3.86704	80.7166	59.2215	32.8815	56.6643	43.4031	31.3172	13.2958	57.958	6.41317	41.8865	21.1261	5.15002
15.9875	105.214	10.6683	70.2967	19.4093	175.807	131.566	1.84621	51.7657	27.0049	18.7021	18.8168	12.6157	29.0126	40.5437	10.819	72.1251	27.2243	100.365	0.79297	61.443	71.4676	49.7961	76.9147	33.6997	29.0988	5.9395	57.742	14.4942	30.1218	60.5224	3.43116	92.3449	60.1323	29.7912	50.5808	40.6709	28.0954	11.8807	61.539	5.16715	39.3172	28.0176	4.36267
16.0874	117.495	21.9094	73.5938	18.1714	162.21	122.588	1.56218	46.839	30.4064	17.279	16.9444	10.7914	26.3881	37.8874	22.465	64.985	24.6074	92.0382	0.656487	63.0125	84.6856	53.7872	73.8427	29.298	39.0517	4.96795	52.4672	25.2771	26.9144	62.6093	3.04423	99.2493	57.6785	26.9884	44.8971	37.6182	28.9756	10.5897	60.8077	4.14575	36.0179	29.9818	3.69326
16.1874	143.783	27.9228	73.6378	20.7764	149.619	119.028	1.32176	42.2736	30.7076	20.9401	15.0345	21.9106	25.3619	35.3597	28.5432	58.0047	30.075	84.1775	0.543474	62.2349	82.2012	52.0431	89.7702	38.6757	42.1845	4.14545	48.7929	30.6336	23.7999	85.6244	2.70054	102.54	53.726	24.4476	39.7302	34.4877	27.1009	9.42278	57.2887	3.31665	32.5384	29.2794	3.12517
16.2873	155.216	38.9086	71.7008	20.8473	137.982	116.315	1.11804	42.5954	41.8713	23.1012	19.7326	26.8107	28.0344	35.8064	31.1346	51.4857	32.9604	76.8767	0.449794	58.5928	75.0637	48.0554	91.4072	38.5937	41.4646	3.45305	44.1735	32.5697	20.9366	98.0897	2.39509	103.104	49.5612	25.8625	48.8632	31.4241	24.1566	8.37429	52.8218	2.64805	29.154	27.2349	10.3076
16.3872	146.053	40.4449	68.6018	47.6412	127.239	109.934	0.945667	42.3567	45.6201	24.1318	20.9096	34.7162	28.0493	35.253	31.5845	45.5457	33.9856	70.1536	0.372047	52.7543	67.0435	43.3979	86.6204	45.7394	38.7107	2.87253	39.4073	44.6158	20.1539	103.386	2.12345	101.643	45.1768	25.0086	49.8161	28.5092	28.4309	7.4365	48.2056	2.11129	25.9922	24.612	13.3311
16.4871	132.718	43.5244	64.881	57.5077	117.327	101.824	0.799764	40.6472	45.3751	24.3241	20.2778	41.629	26.6032	34.0918	30.7583	40.2088	33.7013	63.9907	1.40751	47.1863	59.3724	38.7584	79.2789	44.4696	35.0181	2.38727	34.8638	49.9431	22.3654	103.9	1.88178	98.7146	40.898	23.3265	47.4709	25.7855	28.0966	6.60121	43.7732	1.68171	27.7199	21.8399	14.0506
16.5871	117.453	40.19	64.026	58.9415	108.184	93.1129	0.676174	38.157	43.0868	23.908	21.3326	43.0921	25.2299	32.5804	29.2093	35.453	32.5245	58.3554	10.928	41.2898	82.1432	34.418	71.2492	40.3902	31.0307	1.98267	30.6964	51.4858	41.0571	101.309	1.6667	94.7561	36.8755	21.416	45.7471	29.2467	25.7546	8.87549	39.6501	1.33859	27.1068	26.0626	13.5526
16.687	102.829	35.0241	61.7972	56.3659	99.7525	93.7277	0.571448	35.3111	41.9678	26.8972	22.5921	41.4637	30.5198	30.8865	27.2881	31.2358	30.7678	53.2094	13.4623	35.6657	86.6208	30.4733	63.3989	38.9113	27.1121	1.64614	36.9828	50.3335	45.5668	96.7839	1.47526	90.1094	42.881	20.6971	42.2283	30.2185	22.7094	9.7041	40.0703	1.06496	25.393	26.7557	12.465
16.7869	90.9722	29.7586	58.7895	52.5124	91.9766	90.1121	0.482913	47.3345	39.392	28.4384	29.1233	38.2205	31.8429	29.1184	25.2143	27.5075	29.0947	48.5138	13.1349	30.5672	81.289	31.6779	59.5614	40.7318	26.2105	14.605	37.5807	47.6352	44.1968	91.1365	1.30486	85.0393	50.0226	19.3001	38.1528	34.9162	27.7999	9.71662	43.8982	0.846965	23.236	25.5797	13.5783
16.8868	83.9146	24.9889	63.7008	47.8261	84.8063	97.2296	0.408255	52.9828	44.713	28.9009	30.6623	34.2691	30.9177	30.4526	23.1223	29.4003	27.0961	44.231	11.765	26.0876	73.3433	30.1806	54.2715	49.4942	24.2292	24.5698	53.2988	44.132	50.3992	84.9226	1.15322	79.7485	51.049	17.7176	34.0858	39.3447	39.2286	9.28896	43.1305	0.673435	20.9767	25.284	13.3097
16.9867	74.7044	26.3342	64.9901	43.0095	78.1942	111.236	0.34521	54.2587	45.3203	28.5753	29.644	30.1502	28.8051	30.5733	21.0919	40.3529	26.6265	51.1313	10.1342	22.1929	65.2068	32.9891	48.6578	48.3196	26.2765	28.1193	57.1692	40.2939	49.3608	78.5174	1.0184	74.3911	49.0876	16.1492	30.2695	40.5192	41.2089	8.6435	51.1336	0.535401	34.5778	23.6795	12.3539
17.0867	65.5639	30.4285	118.565	38.3973	72.0976	119.569	0.291992	52.9779	43.4732	27.689	27.4203	26.172	26.1498	30.1896	19.1681	43.3297	27.208	59.7122	11.3494	18.8422	57.642	32.0673	43.2393	68.8969	40.864	31.8476	55.4513	36.412	45.5508	72.1688	0.898622	69.0817	67.2567	14.6708	26.7927	52.5688	38.8646	7.90986	55.8541	0.425667	39.3497	21.4886	19.8483
17.1866	57.2019	62.1982	173.154	34.1339	66.476	129.963	0.247017	50.2767	40.4513	26.4188	24.7295	44.1191	23.3339	29.2506	17.373	42.3522	26.816	60.9689	11.7327	16.9597	50.8401	63.6385	38.2341	89.2034	46.3895	31.7108	51.3122	32.6594	40.9152	66.0355	0.792396	63.9042	72.753	16.3899	31.0717	57.7181	41.6137	7.16195	54.8165	6.92112	39.5989	19.1194	22.4435
17.2865	49.7818	88.0172	249.058	30.2678	61.2929	130.15	0.209086	46.86	36.9688	24.9006	21.9638	65.8079	20.5758	27.9891	25.5108	39.5497	25.7661	58.841	10.7625	16.0254	44.8008	74.927	33.7138	102.192	46.7185	33.8171	46.3302	30.5299	47.559	60.2138	0.698359	79.2396	76.8828	25.7923	31.0211	58.6547	41.6988	8.89784	51.4901	9.16215	37.6461	25.6404	22.384
17.3864	57.9691	116.334	310.125	26.7999	56.5144	124.766	0.177125	55.4961	34.6879	25.8094	19.3212	104.477	17.9926	26.557	29.4188	36.0346	25.6913	55.269	9.37696	17.0335	49.6418	74.848	29.6807	98.0754	45.5539	45.7982	46.2846	28.0485	46.8898	54.7574	0.615298	92.8206	75.1705	28.0215	29.115	57.0986	38.48	9.43469	48.0886	9.75735	39.1921	27.8014	20.9763
17.4864	55.8067	161.2	345.471	23.7084	52.1093	116.574	9.67408	58.3924	31.8614	25.8756	16.893	128.312	15.8138	25.0522	30.7022	36.7587	24.8924	51.199	7.96718	16.2754	72.4951	70.1098	26.1064	88.6402	61.4143	69.1929	43.4572	25.4585	48.6863	62.171	0.54212	101.159	70.7334	27.3652	26.5282	54.1431	34.0544	9.30235	44.9938	9.13197	37.8881	27.3268	18.9686
17.5863	67.901	194.306	395.258	20.9625	51.4787	107.197	13.2281	57.8879	28.8887	25.3332	18.4681	142.973	13.7958	23.5372	32.3012	35.0734	23.6186	47.083	6.68218	19.7632	73.9291	63.7579	36.892	78.2225	66.4524	76.7808	39.5441	22.9158	82.0581	65.2132	0.477807	105.473	65.2004	25.6321	26.5493	53.1231	29.4418	8.81635	41.3505	8.02399	35.2735	25.5136	16.779
17.6862	70.3221	205.304	430.701	18.5288	49.2062	97.5695	24.7526	55.4505	25.9825	24.3646	18.1743	142.985	11.9708	22.0512	32.1259	32.3363	22.0551	43.1284	5.56596	27.4395	95.4762	57.1432	49.7929	68.3377	65.3738	75.7278	35.3777	20.4947	177.532	65.3445	0.421434	106.74	59.4068	23.5778	24.9458	57.2394	25.107	8.16239	37.6772	6.80355	32.1617	23.1108	16.1899
17.7861	65.2839	204.331	440.775	16.3747	46.2536	97.291	34.3338	51.9942	40.7327	23.1108	16.9734	134.908	10.3471	20.6179	30.9122	29.9126	30.1268	39.4223	4.61901	28.9595	122.495	63.7539	52.5003	59.4438	61.062	70.288	31.3496	18.2427	202.786	63.5911	0.372171	105.732	53.7667	21.5107	22.7422	57.5899	21.2333	7.44775	34.1865	7.34622	28.9723	20.5405	14.8939
17.886	58.2641	235.115	435.129	14.4694	43.0969	114.959	36.1383	49.6513	46.3812	31.4269	15.3938	122.822	8.91652	19.2505	29.1293	31.0077	34.8024	35.9932	3.82544	30.9776	121.34	65.7696	50.5328	62.0781	58.5423	75.126	27.6281	16.1805	198.725	60.669	4.44979	104.931	48.4714	19.5504	20.4147	55.7295	17.8655	6.73262	30.9552	6.91711	28.2975	18.0308	32.3947
17.986	51.1876	233.662	420.064	17.9662	61.737	121.357	46.7059	51.8807	48.5761	37.8559	13.7187	109.206	14.0017	17.9558	27.073	29.8162	37.0057	32.8418	3.1647	29.6786	111.579	62.4617	46.6149	57.8404	53.8437	72.7614	24.271	14.3131	183.433	57.0742	19.4857	102.431	45.3152	17.7372	18.1755	52.6452	14.9839	6.04935	28.0005	6.09749	36.5926	15.6964	39.3136
18.0859	54.0166	238.173	399.667	18.6072	68.0757	119.729	48.0554	51.2346	47.3907	41.6267	28.5164	105.728	16.0687	16.7362	24.9266	45.3967	44.1949	29.956	2.61646	26.9683	99.9188	57.1774	42.0704	51.6789	54.446	68.2063	29.9964	12.6359	164.785	67.8711	30.534	109.395	41.62	16.0786	16.1103	50.9278	12.5421	5.41392	25.3148	5.1799	38.6914	13.5866	40.4178
18.1858	72.9571	221.9	376.564	22.0204	68.4216	113.795	45.177	48.962	44.5226	43.3955	34.176	97.8296	16.37	15.5916	22.8015	50.294	47.8533	27.3185	2.16239	23.812	88.5763	51.4145	37.5232	55.4939	56.692	78.0139	30.7645	11.1383	146.104	72.9398	34.823	112.546	54.3603	18.0883	14.2453	48.0992	10.485	4.8328	22.8806	4.73824	37.6817	11.7138	44.2895
18.2857	73.0126	216.249	369.423	22.3991	65.953	113.584	53.9304	69.2549	40.9253	43.6808	34.9894	102.546	15.6854	14.52	20.7625	49.8446	48.9763	24.9106	1.78673	22.1929	96.3548	45.8175	33.2496	52.1882	54.6661	78.0249	29.246	9.80686	128.698	74.1638	35.4016	112.823	69.0661	17.8842	12.5794	44.7234	8.75833	4.30697	20.6778	14.5777	35.2207	13.3943	43.5359
18.3856	66.9913	192.605	368.993	21.3428	62.2638	121.333	63.8856	78.3307	46.0959	42.8904	33.36	105.596	14.7301	13.5187	18.8447	46.8792	48.3222	22.7135	5.52067	23.8336	91.2873	40.6406	29.355	46.7987	81.0779	72.9841	26.7863	8.62699	112.992	72.8685	34.0363	110.973	72.8115	16.8378	33.1757	45.9179	13.9701	3.83445	20.3177	17.5996	32.1863	23.58	56.7276
18.4856	63.0844	165.261	358.865	19.6756	58.1458	120.442	63.7154	80.6324	46.5599	41.3426	38.6562	101.308	26.3515	12.5843	17.0642	42.8821	46.4646	20.7092	10.6574	22.8739	86.6981	35.9616	25.8629	41.1633	90.6769	76.6278	53.4724	7.58393	99.0356	69.9813	31.718	107.585	71.1102	15.5232	40.0024	54.0651	15.1793	3.41168	20.217	17.3329	29.0333	27.5065	59.9549
18.5855	64.5106	139.414	343.109	17.8155	53.9856	115.113	59.021	78.9611	44.5801	39.2844	39.0305	129.863	31.3696	11.7131	15.4262	55.4687	43.8331	18.8812	14.5788	20.804	101.578	31.7809	22.7595	35.9104	105.052	96.0093	66.6441	6.66348	86.7287	66.1463	29.0147	103.125	86.8988	14.1766	40.5034	56.8827	14.5277	3.03449	33.352	25.9544	25.9881	27.9629	57.9091
18.6854	59.6332	138.237	324.346	15.9679	56.2133	108.147	52.6395	75.0714	41.4371	38.9835	36.9498	156.953	36.9233	10.9012	29.8416	66.2195	40.746	19.7352	14.6659	28.0672	98.2974	28.0676	20.0148	45.441	106.969	108.53	68.5546	5.85234	75.9176	61.806	26.2395	97.9539	90.3068	12.8905	38.2583	56.4885	22.2831	2.69854	36.9315	45.1644	23.1545	26.5946	53.3038
18.7853	53.1327	134.623	304.254	14.2278	64.36	142.394	45.9645	80.6634	37.8453	44.5281	34.8845	163.036	38.0596	10.145	37.2945	70.939	37.4357	19.2495	13.3062	29.3538	89.6663	24.7795	17.5939	44.8519	101.896	107.967	72.6743	5.13834	66.4391	57.2598	23.5583	92.3523	87.6023	11.6974	37.8304	54.2339	24.6359	2.39956	38.6077	58.6431	20.5717	24.6248	47.6785
18.8853	46.6479	119.872	283.878	12.6336	65.6925	160.91	39.6417	81.7198	34.1936	47.5092	31.8387	157.177	36.7101	9.44064	40.3929	70.8081	34.0683	30.5368	11.5327	33.1618	99.1144	21.8724	15.4617	67.9304	93.3486	100.695	70.1288	9.58714	58.1373	70.3784	21.0526	86.5351	88.9816	10.6047	52.8809	50.9744	23.7504	2.1335	54.4596	97.4209	18.2455	22.1905	41.88
18.9852	40.7047	102.842	263.892	11.1952	68.3701	164.217	33.9349	79.2934	30.6852	48.5746	28.485	145.057	36.1197	8.78463	40.8218	66.8369	30.76	34.3156	9.77237	32.518	101.211	19.3045	13.5855	69.9708	83.4175	90.4325	64.7257	11.8306	50.8697	76.8743	18.7565	85.4878	86.8516	9.6097	57.1267	47.2452	21.5048	1.8967	58.0267	158.965	16.165	19.6552	36.3501
19.0851	35.427	113.748	244.667	13.9338	103.305	159.098	28.9176	74.9579	41.8999	48.235	25.1734	130.165	34.8248	8.17383	39.6654	61.2601	32.0217	34.5138	8.18406	29.902	94.0134	19.1977	25.2597	65.3742	73.308	79.2924	62.5987	12.6811	44.5093	78.908	36.2433	84.7373	117.969	17.9446	55.4795	43.3754	18.8344	1.68583	56.4046	224.044	14.3124	17.2129	31.2973
19.185	33.1536	106	226.431	14.4434	115.66	149.604	24.5729	69.6869	45.6737	46.8906	26.8513	114.585	32.3072	7.60546	37.6161	55.2283	37.6038	33.0756	6.81106	45.6705	84.5057	27.7438	38.7268	58.4723	63.6791	68.42	57.8414	12.6748	38.9436	78.0002	43.6032	82.6407	127.248	34.0744	51.4027	39.5617	16.185	1.49794	52.7563	261.432	12.6668	16.1896	26.7984
19.2849	58.7235	92.73	209.275	13.886	116.987	138.125	20.8446	84.0581	45.4389	44.853	26.1221	104.717	29.2483	7.07664	35.112	49.3134	40.3487	30.9572	5.64919	75.114	75.0217	29.5061	42.3528	51.3761	54.8587	74.5546	52.184	12.163	34.0737	96.6312	62.36	79.5883	179.996	38.4487	46.5304	35.917	13.7518	1.33041	48.4764	294.184	11.2074	14.7298	22.8584
19.3849	62.0877	78.9283	193.244	12.8619	113.826	132.093	17.6627	89.1853	71.1088	43.056	24.2454	93.3491	50.5108	6.58426	32.4267	43.7805	41.0621	28.6234	4.67683	92.9221	66.2801	43.4237	41.4044	61.4207	46.977	72.8957	46.4629	11.3734	29.8128	105.951	69.1438	75.8857	196.687	64.3498	41.6126	49.7494	11.6039	1.18097	53.0383	281.873	9.91444	13.1277	27.0477
19.4848	58.0337	74.5081	178.319	11.6767	135.179	130.372	14.9564	88.8175	80.9287	40.7794	21.9106	81.7956	63.7502	10.6261	29.7271	38.7347	40.3573	26.295	3.86791	109.245	58.4451	46.404	38.4883	73.2894	40.0508	80.0329	41.0601	22.9012	26.0847	108.993	69.3937	71.7704	237.815	70.8531	36.9739	75.0723	9.74985	2.58916	52.0854	250.763	8.76958	11.5437	27.5168
19.5847	51.93	65.527	164.471	10.4814	139.959	123.939	12.6594	85.3094	82.1252	38.209	34.4874	70.7928	89.5512	12.8871	27.1126	34.1988	38.6977	24.0723	3.19713	123.937	51.4971	44.7092	34.8771	71.1814	34.0344	78.5369	55.368	28.7936	22.823	107.892	66.241	67.4253	275.204	69.527	32.7369	97.0112	8.17017	3.23101	48.9385	214.177	7.75629	10.06	27.7601
19.6846	45.672	55.9077	151.646	9.34698	136.811	115.211	10.7126	97.7283	78.8275	35.4853	52.5418	60.7161	99.0821	17.4664	24.6382	30.1555	36.4296	25.1963	2.64186	131.841	45.3613	41.2026	34.1613	106.575	28.8514	84.1338	66.0756	31.1209	19.9693	104.144	61.4718	62.9896	288.157	65.2546	32.5676	106.34	6.83496	7.59672	45.0655	178.501	6.85963	8.71328	53.3657
19.7846	39.8821	47.0396	139.784	17.8812	130.078	105.599	9.064	101.228	73.3745	43.6837	58.4183	51.7203	99.1794	19.9023	22.3309	26.5695	33.809	24.5916	2.18261	126.002	39.9519	37.173	31.7848	109.826	24.4131	81.5784	68.8287	31.2497	17.4726	98.7923	56.089	58.6273	280.526	60.0778	30.5168	107.974	5.71191	9.60648	41.1023	146.477	6.06631	7.51478	63.1217
19.8845	39.1252	39.3164	135.757	22.043	121.928	95.9106	7.66881	99.4793	68.1917	48.5978	61.0812	63.7149	94.0885	26.4324	20.2009	23.3987	35.5764	23.2278	1.80295	114.349	35.1859	33.182	28.8165	101.861	20.6292	75.7616	65.8988	50.0615	15.2882	92.5536	50.6421	54.3391	263.371	54.8325	37.5909	105.057	4.77018	10.2591	37.3125	118.983	5.36453	6.46179	64.2058
19.9844	35.6456	75.5662	139.191	22.7687	113.431	108.596	6.48843	94.7845	68.0614	51.0328	58.8528	66.7351	86.411	29.8723	18.2482	20.6001	35.7565	46.1678	8.98926	100.894	37.9341	29.4578	25.7651	90.8407	17.4138	67.8624	60.5785	65.2878	13.377	85.9176	46.3383	61.9776	242.466	49.8446	45.5553	99.5898	8.44933	10.1527	33.794	95.9947	4.74381	5.54464	60.8071
20.0843	31.5783	83.1384	137.559	24.1063	105.097	126.158	5.49015	88.5731	69.9597	51.6255	54.4067	83.8613	77.7106	31.3146	16.467	18.1329	34.8396	55.1214	10.8318	87.5836	35.8422	26.0771	22.8611	79.718	14.6882	59.4002	54.5007	71.6644	11.705	79.2115	41.9123	66.4891	235.133	45.2255	46.2079	92.8292	9.41315	9.64273	30.5722	77.0919	4.19487	4.75052	55.3347
20.1842	27.6585	77.3401	132.886	28.0081	97.1612	130.411	4.64599	81.7216	67.6033	50.8767	62.3341	88.5757	68.8994	31.4832	14.8479	15.9593	43.8895	56.7507	18.4912	75.2898	55.2728	23.0498	20.1974	88.0321	12.3818	51.195	48.4491	81.1715	10.2421	72.6489	37.6323	68.6096	228.451	72.9649	43.6822	85.5563	10.265	8.93865	27.6419	61.7163	3.70947	4.0657	71.2472
20.2842	24.1104	89.1553	126.492	28.2847	105.704	127.232	3.9322	74.757	63.1706	49.1783	79.4914	89.1651	60.4843	30.8571	13.3798	14.0453	48.8368	54.9783	20.846	64.3354	63.1827	20.3578	17.8006	83.5349	17.6482	55.3068	42.7764	83.5313	8.96228	66.3639	33.6305	68.926	302	112.295	39.9457	78.2453	9.83924	8.16162	24.9855	49.2999	3.28026	3.47682	74.9666
20.3841	20.9752	84.1854	124.247	26.8568	105.632	126.861	3.32869	67.9858	57.8815	46.8338	90.9728	84.4498	52.7233	29.752	12.0512	12.3603	62.5016	62.9381	19.7505	54.771	80.2772	17.9727	19.1178	75.1708	21.7874	53.8498	37.6189	81.573	7.84261	60.4352	40.8127	67.904	327.62	121.38	35.9164	71.174	8.88299	7.38006	22.5813	39.3222	2.90079	2.97143	72.2477
20.484	18.2321	74.0453	119.561	28.4913	101.538	122.845	2.81822	61.5768	52.4043	44.0771	104.304	85.2064	45.7241	28.3754	10.8509	10.8771	70.0815	90.524	17.4644	46.5201	79.3308	15.8633	18.5479	66.2164	22.7736	49.6157	33.007	77.1416	6.86302	54.9036	42.6087	66.1661	324.178	118.314	32.0063	64.4964	7.76736	6.63078	20.4072	31.3311	2.56526	2.5383	85.115
20.5839	15.842	63.4181	113.52	27.6851	95.7221	141.838	2.38648	62.1552	47.0917	41.0855	104.841	97.2956	39.5065	26.8623	9.76783	9.57187	73.2555	115.019	17.5458	39.4543	72.8903	13.9998	33.3405	92.1196	22.0051	54.0667	28.9214	81.745	6.00595	49.7843	41.5249	63.6777	306.937	110.731	30.7995	58.2879	6.66851	5.93195	18.4419	24.9458	2.26852	2.1675	101.966
20.6839	13.7631	58.9626	106.818	25.7858	89.3251	242.389	2.02141	60.5474	42.117	38.2225	99.0218	98.4696	34.0405	25.2999	8.79133	16.2377	73.3066	129.113	15.9105	33.4307	65.2535	12.3544	37.8771	154.17	50.6614	55.0751	40.2314	81.1828	5.25603	45.0754	38.9984	60.6816	283.894	101.816	37.1995	52.5759	5.66285	5.29121	16.6656	19.8517	2.00611	1.85031	106.444
20.7838	11.9563	51.5315	99.8925	23.4817	82.9033	286.965	1.7126	70.3923	37.5528	36.5958	90.3984	93.5507	29.2707	23.7432	7.91179	21.8589	71.2082	129.802	13.7864	28.3102	57.8393	10.902	45.5823	170.873	67.0056	52.0335	53.0621	77.5918	4.59984	40.7643	35.8427	57.3666	259.172	92.8707	37.6866	47.3584	4.77684	4.71013	15.0602	15.7924	1.77407	1.57919	102.174
20.8837	10.3864	43.842	93.0087	21.1158	76.7176	355.994	1.45124	73.4301	33.4168	34.5884	80.889	85.5459	25.1306	22.226	7.1201	23.3231	67.6922	141.232	11.6804	23.9652	51.0685	9.62023	46.244	162.332	71.9852	47.1011	55.6422	72.3562	4.02556	36.8314	32.51	59.2721	234.832	84.3973	35.6058	42.6164	4.0128	4.18684	13.6093	12.56	1.56895	1.34764	93.7125
20.9836	9.02242	36.8381	91.4416	18.8514	70.881	407.437	1.23012	72.4489	29.6977	32.3528	71.4937	76.2896	21.5508	27.02	10.3775	22.7313	63.3034	140.174	9.78128	20.2824	45.0209	8.48915	43.7482	146.143	70.5593	41.5131	55.1116	74.473	3.52293	43.5556	29.243	59.6038	211.845	76.5644	32.549	38.3218	3.36227	3.71764	12.2978	9.98745	1.38788	1.15003	83.6376
21.0835	22.3499	30.7695	88.0433	16.7588	65.4327	445.741	1.04298	69.1972	26.3697	30.0036	62.6999	66.8656	18.4645	29.3683	11.9362	21.1952	58.4418	133.487	8.14	17.1632	39.6653	7.49115	40.0055	128.759	65.7646	35.949	51.5297	72.7358	3.08296	46.6758	26.1645	62.1376	190.614	69.4022	29.2592	34.4423	2.81257	3.6038	19.1535	7.94089	1.22827	0.981469	73.3612
21.1835	39.4817	25.6268	83.6186	14.8617	60.3759	485.931	0.88453	65.1704	26.066	27.6261	54.7138	57.8816	15.8096	32.6446	12.4414	19.2952	54.047	124.536	16.2448	14.5224	40.3363	6.61063	51.0274	112.41	59.429	30.7573	46.7863	68.7923	2.69777	47.3788	29.7032	62.8791	179.843	62.8861	26.0694	30.9441	14.0789	18.4767	23.5572	6.31317	1.08746	0.837716	63.6149
21.2834	41.7245	21.314	78.6883	13.16	55.6967	531.062	0.750307	60.4409	24.6678	25.2823	47.5905	49.6486	13.5295	39.5503	12.3089	17.3272	49.4505	114.953	17.7432	12.2874	57.6847	26.0698	52.8288	97.7492	52.6249	26.0935	46.5219	63.7041	10.4902	46.4996	30.1344	62.2822	166.02	69.1361	30.8958	27.7939	17.9517	25.6547	24.1017	5.01881	1.05976	0.715134	54.7384
21.3833	38.9945	17.7149	77.8396	11.6431	51.3732	535.992	0.636496	65.4415	22.7731	25.3878	41.307	42.2955	11.5741	47.3259	11.8057	15.4355	44.8492	128.809	16.6208	11.3452	78.3114	45.3977	50.4406	84.8536	45.9568	22.0034	43.5812	58.1442	31.2079	44.6227	32.2669	60.707	151.395	67.8049	31.0911	24.9594	18.2591	28.3715	23.0467	3.98966	17.8884	0.610579	46.8515
21.4832	34.8913	14.7187	75.2435	10.2956	47.3807	516.087	0.539684	65.8829	20.7135	24.8846	44.3271	35.8439	9.89862	51.0545	23.4333	13.6845	40.3786	147.026	14.6217	10.1072	88.5134	97.0032	87.9215	73.6035	39.7424	18.4736	39.6095	52.5287	77.6314	42.1538	31.8471	58.4377	137.088	63.623	41.405	23.0109	16.969	28.5666	35.5217	3.17145	25.0967	0.521306	39.9539
21.5832	31.9768	12.2274	82.9303	9.10133	43.696	483.489	0.457556	63.6916	18.6676	23.9543	48.1663	30.2548	8.46326	52.1846	29.4667	14.016	51.1359	148.797	12.4835	8.82354	87.4467	112.078	114.368	70.7579	34.1271	15.4609	35.4127	47.1055	90.5096	39.372	30.1229	55.6972	123.622	58.5686	43.3177	27.3576	15.0744	27.3962	38.7177	2.52099	30.3208	0.613217	33.9847
21.6831	47.4663	13.1719	88.2948	8.04392	40.296	456.141	9.47813	60.0703	16.7266	22.8472	50.8104	25.4579	9.08925	51.6758	40.2802	13.3998	57.0473	180.038	10.4961	7.61096	101.752	111.217	121.299	63.9922	29.1549	12.9095	31.9676	42.0131	92.0152	36.4662	27.8036	52.6588	111.207	53.4513	55.1234	28.9134	19.6911	25.5434	37.9676	2.00391	39.1331	1.4643	28.8558
21.783	59.9545	19.2282	90.5137	11.7417	37.1592	437.222	12.8329	61.5627	14.9323	27.2236	49.1688	21.3699	39.7944	50.1613	45.2522	12.3672	59.5676	186.268	12.709	11.1534	126.086	103.871	118.001	69.1016	24.813	10.7609	31.6563	37.3203	86.2642	33.5622	48.9767	49.4559	104.522	70.5565	56.8433	28.784	20.1908	23.4059	45.2634	1.59288	41.3507	4.99449	24.4703
21.8829	59.0108	25.6784	96.2639	12.8186	34.2659	408.485	17.5975	67.9806	13.299	29.7575	45.5034	18.2877	95.168	48.0577	46.6144	29.3192	59.5674	189.07	13.6852	27.9742	123.823	95.1522	110.416	77.192	21.0582	8.95883	43.6663	33.0513	78.0602	34.3426	62.8394	46.1901	96.2851	73.3333	54.1291	27.6757	18.8345	21.2108	64.4496	1.26616	61.0485	6.53773	20.7333
21.9828	53.8263	25.2763	97.1979	12.6144	31.5972	375.608	18.4568	69.1411	11.8262	30.9058	41.05	15.552	244.539	45.6371	45.8047	35.7559	57.8333	181.972	12.7523	33.6002	113.528	85.5923	123.392	88.8628	17.8336	7.45199	46.4453	29.204	89.4331	33.8806	67.0616	42.9376	87.698	70.4361	49.6763	26.036	16.7651	19.0826	68.8448	1.00647	67.3868	6.96225	17.5564
22.0828	47.7072	31.021	95.1664	11.8239	29.1353	356.563	23.8258	67.2415	10.506	31.0297	36.4654	13.1622	337.991	43.0757	46.261	36.8405	54.957	170.688	11.1917	43.4656	101.552	76.2886	121.695	85.4075	25.8711	6.19476	67.5084	25.7601	87.7347	32.6286	93.4873	39.7544	79.3561	83.8469	44.7476	24.1452	14.5428	30.1505	66.9868	0.800048	93.4246	6.78243	14.8601
22.1827	41.7937	44.6286	104.892	10.8033	32.8736	346.837	31.8473	63.6561	9.32693	30.4126	32.0821	11.0985	371.803	40.4864	44.9309	35.322	51.3787	164.175	9.54366	44.8314	89.9855	70.9636	113.606	77.2341	93.5383	5.14742	72.9324	22.6928	81.0207	30.9012	102.779	36.6805	71.5333	84.4802	39.9139	22.1759	12.4267	37.8007	62.6821	0.635979	101.135	6.29961	12.5742
22.2826	40.713	44.7394	127.463	9.73138	33.3562	334.151	33.1329	59.2361	8.27631	29.276	28.0528	9.33147	371.096	37.9399	42.596	32.6504	47.4216	181.304	15.0302	42.2465	79.4417	64.3171	107.353	68.1731	129.271	4.2758	70.9606	19.9712	99.2492	28.9149	109.828	33.7432	64.3364	80.1535	35.4147	20.2317	10.5227	40.2282	57.6096	4.8079	99.5733	5.68752	10.6377
22.3825	49.9345	40.2801	137.803	8.6942	38.4356	315.342	31.3075	54.5014	8.97281	27.791	24.4325	16.3298	351.461	35.4791	39.7511	29.5783	59.7566	181.063	15.6617	38.0553	70.0308	57.5461	98.1125	59.5645	226.933	3.55076	65.7662	17.5631	195.524	26.8171	109.433	30.9597	57.7866	78.319	31.3322	25.0537	22.7573	39.7373	57.2757	6.21421	93.6052	5.04369	8.99801
22.4825	72.5223	36.1484	140.42	7.73013	39.3314	291.801	28.2206	49.7617	8.90362	26.0891	21.2247	19.2701	322.443	33.1284	36.7045	26.4856	66.5016	172.936	14.4117	33.4357	61.6989	51.1497	88.1062	51.8139	282.884	2.94774	59.4306	15.4372	249.005	24.7063	104.053	28.3406	51.8629	73.3742	27.6766	26.9708	26.3806	37.6983	54.1057	6.26996	85.8172	5.38029	7.61019
22.5824	73.7865	35.8902	138.267	6.85299	38.2381	288.801	24.7923	57.1586	8.44364	24.2696	18.407	47.6329	289.778	30.9008	33.6452	23.5538	69.2051	161.584	12.5746	39.0732	54.3457	45.3091	78.364	44.985	296.877	4.74589	52.9636	13.5633	252.842	22.6466	99.3648	25.891	46.5248	94.2162	43.3743	28.5087	25.9203	34.9177	54.1928	5.72362	77.5563	5.24606	6.4358
22.6823	68.0898	51.0819	133.27	6.06449	36.2573	284.584	21.4593	71.0904	16.4665	22.4069	20.701	60.5992	256.8	28.8013	30.6843	20.8603	69.05	156.93	14.7194	38.8366	47.8643	40.0637	69.3261	39.023	287.472	6.17927	46.8293	11.9137	236.922	20.6779	94.9905	27.7982	41.7249	97.1532	57.7724	28.3849	30.6106	31.8627	51.3574	4.96086	69.4989	15.1932	5.4421
22.7822	70.107	69.2341	126.672	5.36064	33.9376	270.292	18.4105	95.1452	20.21	20.5553	27.5368	64.3326	225.363	26.83	27.8836	18.4287	66.9332	147.865	17.0018	35.9541	42.1543	35.3925	61.1471	33.8381	266.001	6.5184	41.2174	10.4628	217.762	18.8236	91.0876	28.7005	37.4143	93.029	81.7754	27.2956	30.2907	28.7969	47.4828	4.17188	61.9619	19.5653	10.296
22.8821	81.0934	101.008	119.267	4.73495	31.5484	251.113	38.8818	105.419	21.1728	18.7538	29.3181	62.7582	196.402	24.984	25.2736	16.2559	63.5286	137.197	16.2443	35.4999	37.1247	31.2506	53.8388	29.3371	239.256	6.27132	36.1819	9.18763	209.12	27.502	110.14	28.8445	33.546	86.4059	87.1129	25.6822	30.429	25.8626	43.3903	3.44313	55.0712	20.7089	12.1342
22.9821	77.9184	104.668	111.575	4.18012	36.7043	230.078	45.2356	107.404	20.6589	17.0293	28.4973	58.3428	170.303	23.2588	22.8658	30.5631	59.3373	126.273	14.4182	32.7569	147.866	27.5865	47.3566	25.4326	211.196	5.73794	38.6105	8.06755	191.313	32.337	114.817	34.0923	30.0761	79.1778	98.7105	23.8209	28.1141	23.1306	39.6981	2.80734	48.8539	20.1133	12.3234
23.082	92.0648	111.761	110.305	3.6888	49.1314	208.918	44.804	104.557	32.5	15.399	26.4377	52.6089	147.132	21.6485	20.6596	35.6743	54.7267	115.716	12.3645	29.1722	258.668	36.8517	41.6312	22.047	184.03	5.09159	37.3665	7.08413	236.011	34.5521	116.227	37.3465	26.9646	72.1075	97.6939	21.8813	24.8972	20.6297	36.0923	2.27053	43.2879	25.9051	11.6611
23.1819	88.9983	111.781	117.143	3.25402	53.0498	188.582	46.1989	99.0437	37.0438	13.8736	34.7265	46.4715	133.966	20.147	18.6479	51.5754	49.9618	105.794	10.4202	25.4619	272.814	128.522	36.586	19.112	158.895	4.42904	40.6607	6.22099	237.296	35.0119	122.186	39.0682	24.1746	65.4806	91.324	19.9653	21.5332	18.3651	43.4719	1.82635	38.3284	27.4208	10.6064
23.2818	80.6507	103.506	191.138	2.86943	52.8422	169.552	43.4763	92.2045	37.6161	12.4582	61.3201	40.4582	129.519	18.7479	16.8193	56.2839	53.1224	96.5988	25.2884	21.9597	300.563	158.054	32.1463	16.5676	136.288	3.8013	39.6836	5.46359	221.445	34.3242	119.498	39.6264	21.6733	65.3618	83.0428	19.3351	18.3669	16.329	44.1727	1.46358	47.3408	31.4047	22.2305
23.3817	71.2955	101.981	287.881	2.52944	50.7147	176.377	41.3228	84.8584	36.1181	46.4889	96.9185	34.8531	120.36	17.4446	20.3406	55.4141	57.3663	88.1419	28.4647	18.8022	300.286	178.515	58.6241	14.3621	120.706	3.2324	36.8355	4.79904	199.958	32.9141	112.451	39.3147	19.4309	61.7795	77.1039	18.274	15.5349	14.5069	42.118	1.16982	49.2243	31.6677	52.4712
23.4817	62.3901	92.3329	360.604	2.2293	47.7717	179.689	37.3634	77.4939	33.626	78.0365	108.893	29.7899	109.086	16.2311	21.7098	51.9417	58.9094	80.3948	57.683	16.0264	362.745	181.38	66.8081	12.4505	113.54	2.73081	33.3148	4.216	177.74	31.077	103.476	38.3662	17.4205	57.056	69.8714	16.9991	13.0719	12.8812	39.0507	0.933325	56.3791	29.9866	117.603
23.5816	54.3658	79.7938	413.069	1.96477	44.5605	173.921	32.8814	73.8208	30.741	117.928	108.493	25.3118	97.2365	15.1015	21.7658	47.4243	58.2556	73.3136	64.395	13.6222	357.07	174.588	66.4016	10.7935	103.2	2.29641	29.7036	3.70446	156.765	29.0154	93.9237	36.9571	15.618	62.2691	69.9307	15.6452	10.9643	11.4336	35.7339	0.743696	62.9227	27.3943	165.319
23.6815	47.2887	67.5388	503.773	1.73207	41.3472	163.447	28.4901	85.6338	27.7919	143.993	102	21.4094	85.6859	14.0502	21.0474	42.6598	56.1099	66.8485	68.8123	11.5581	353.107	160.824	97.249	9.35732	91.7424	1.92475	26.2705	3.25564	137.725	26.8669	92.0072	35.2458	14.0019	62.9279	65.7088	14.2937	9.17849	10.146	32.4913	0.592067	95.2112	24.4783	206.696
23.7814	41.1015	56.6115	545.548	1.52719	38.256	187.631	24.4575	89.2379	24.9501	159.495	92.871	18.0452	74.8989	13.0719	19.8982	38.0409	53.2452	60.9498	63.9352	9.79583	357.546	145.065	105.038	8.11232	80.3357	1.60928	23.1261	2.8618	120.757	25.5528	86.6609	33.3342	12.5528	65.1269	59.9055	12.9921	7.67425	9.00154	29.4507	0.471068	105.853	21.5619	261.469
23.8814	35.7123	47.2311	618.625	1.34584	37.7593	192.902	20.8777	88	22.2995	167.032	82.9687	15.1683	65.0909	12.1614	18.5355	33.7462	49.7246	55.5699	63.1377	8.29627	331.203	129.478	102.152	7.0331	69.6076	1.3431	20.3028	2.51612	105.772	23.9849	82.2914	31.3062	11.2532	66.0106	53.7759	11.7664	13.0405	7.98453	26.6532	0.374677	105.462	25.7572	273.273
23.9813	31.0256	39.3161	713.392	1.18066	36.0755	205.217	17.7604	84.0333	19.8737	168.654	73.259	12.7231	56.3289	11.3142	17.0949	29.8425	45.8552	50.6638	78.3169	7.02303	306.048	114.942	112.69	6.0976	59.8572	1.11924	17.7959	2.21261	92.5982	22.2969	76.1317	29.2339	10.0873	63.8203	63.8804	10.629	14.3916	7.08094	24.1026	0.297959	99.753	26.4538	262.468
24.0812	26.9524	32.6913	807.732	1.03284	35.4342	203.28	15.0762	91.7425	17.6793	165.977	64.2079	10.6547	48.5954	10.5259	15.6583	37.2675	41.8582	46.1902	76.5768	5.9435	279.049	101.75	124.253	5.28666	51.1899	0.931604	15.5839	1.946	81.0439	20.5789	69.3342	27.1709	9.04114	59.5229	75.3879	9.58393	24.1859	6.27822	21.7877	0.23693	95.9169	25.2967	240.813
24.1811	23.4135	27.168	879.932	0.906176	33.7723	196.518	12.7805	92.7727	15.7087	160.263	56.0075	8.91164	41.8274	9.79237	14.2738	49.3641	37.8896	43.3147	68.7994	5.02908	269.621	89.9399	121.879	4.58357	43.6006	0.774636	13.6394	1.71168	70.9218	18.8896	68.5621	25.1454	8.10211	54.6458	75.7491	16.0193	26.6213	5.5653	19.6912	3.10342	89.0398	23.2453	214.965
24.281	20.3391	22.572	900.372	0.795898	31.6972	188.194	10.8249	89.9297	13.9473	152.49	48.7035	7.44716	35.9402	9.10987	12.9675	52.3869	34.0555	40.0896	59.3507	4.25502	245.815	79.4387	125.609	14.3375	37.0251	0.643722	11.9336	1.50562	62.0597	17.2664	68.985	23.1874	7.25876	59.5182	71.3034	19.2019	25.6182	4.93239	30.7526	4.08795	81.051	20.8482	188.572
24.381	17.6685	18.7514	888.744	0.701268	65.4372	208.113	9.16351	84.9702	12.3779	143.411	42.2663	6.21956	38.4334	8.47482	11.7519	50.931	30.4251	36.8486	50.172	3.60005	219.416	70.135	119.686	16.3836	31.3708	0.534866	10.4392	1.32431	54.3031	15.7316	65.9414	21.3176	6.50122	61.4471	65.0641	25.3233	32.0127	4.37089	33.6257	4.15096	72.9424	18.4095	163.526
24.4809	15.3486	17.9128	857.917	0.617933	78.6892	210.2	7.75423	94.639	10.9823	133.599	36.6311	5.19235	52.1673	7.88394	10.6316	47.4273	27.0399	33.7439	46.0309	14.1273	194.264	61.9078	117.406	15.712	26.5355	0.444658	9.13101	1.16467	47.5151	14.297	61.2429	19.5361	5.82036	67.7341	64.6551	27.9889	62.6729	3.87308	47.6978	3.80087	65.2002	16.0892	140.707
24.5808	13.3333	21.5091	816.214	0.545319	95.5529	212.854	6.56018	96.6833	9.74323	123.483	31.7194	4.33383	57.0071	9.82838	9.60623	43.1442	23.9218	30.8386	40.1076	27.0781	171.446	54.6397	112.732	31.8476	22.4172	0.370145	7.98622	1.02408	41.5752	12.9676	55.908	17.8609	5.20837	66.4931	60.5524	28.5417	71.3113	8.52695	52.7201	3.30006	71.8644	13.9635	120.425
24.6807	11.5825	32.6135	769.019	0.481382	99.7601	245.82	5.54905	94.2716	8.64408	113.378	38.6089	3.61674	59.5182	23.7048	8.67235	38.7272	21.0779	28.1524	34.078	33.093	151.117	48.2221	103.867	34.5628	18.9203	0.308739	6.98471	0.900181	36.3776	23.6696	50.4951	16.3004	4.65853	62.4171	75.7066	27.841	69.5563	16.1462	51.9715	2.77821	71.3277	12.0606	102.685
24.7807	10.0616	33.0862	719.73	0.424872	121.703	255.43	4.69324	89.3894	7.66979	103.513	40.4478	3.01787	73.72	31.7679	7.8246	34.4905	18.5056	41.3522	28.581	33.4545	133.131	63.4543	100.731	32.616	15.9578	0.25823	6.10867	0.79097	31.8298	29.9201	45.2977	14.84	4.16528	57.4687	80.355	26.4336	67.8628	19.5255	62.9394	6.33565	77.5307	10.3824	87.3301
24.8806	8.74035	51.94	670.482	0.375725	127.279	249.904	3.96944	83.2696	6.8065	94.0463	46.4625	2.51765	82.3297	36.0356	7.05609	35.251	16.1953	45.5215	23.8056	31.2274	121.791	65.7146	93.2696	29.2876	13.452	0.216759	5.34246	0.694691	27.8504	33.1179	42.4302	13.4861	3.72377	52.4517	77.47	24.664	61.8166	20.4734	64.0694	7.33124	76.4743	8.91677	74.1359
24.9805	9.47671	62.4531	622.571	0.331448	155.207	236.359	3.35751	79.0328	6.04148	85.0827	46.7395	2.09992	91.2721	37.8485	6.36032	33.6667	14.1329	45.4013	19.7545	27.9859	114.113	63.2144	84.3427	25.7759	11.3352	0.182775	4.67234	0.609836	24.3684	34.253	47.1095	12.237	3.32969	54.3604	71.5263	26.0307	74.1845	20.0716	67.2093	7.10373	71.96	7.64553	62.8543
25.0804	14.3027	65.1379	576.757	0.293233	177.105	219.017	4.2664	75.1086	5.3633	76.6852	44.1639	1.75182	91.451	38.0955	5.73146	31.0556	12.3017	43.3366	16.3596	27.2933	165.252	58.2141	91.8071	22.4926	9.54862	0.155053	4.08627	0.535103	21.3217	34.0229	56.7828	11.0917	2.97872	52.155	70.5691	25.895	73.8504	18.962	64.9269	6.3563	86.6489	6.54786	53.241
25.1803	21.1105	59.4983	533.442	0.259269	180.529	200.336	6.90536	86.7272	4.76166	68.8852	44.3616	1.46375	117.463	37.3648	5.16343	28.1009	10.6833	40.4792	13.5331	26.4152	194.865	52.5024	89.575	19.555	8.04183	0.132486	3.57373	0.469363	18.6558	32.917	59.1467	10.0417	2.66588	48.483	65.8722	24.8872	67.9365	17.5212	69.837	9.83999	89.2217	5.6031	45.7232
25.2803	21.5532	66.3496	493.702	0.229762	175.188	190.014	7.58704	90.1772	4.22741	61.6901	41.8847	1.22834	125.662	36.0441	20.2308	25.1457	9.25902	37.3879	11.1881	24.1292	196.191	46.858	83.1856	16.9737	6.77163	0.114272	3.12545	0.411617	23.6338	31.2761	57.5758	9.08484	2.38566	45.6694	59.8552	23.4068	60.0217	15.9662	68.1359	15.981	85.7966	9.67725	39.0813
25.3802	39.3432	61.9959	458.97	0.203515	165.957	176.382	7.34234	88.8106	3.75247	55.091	38.2294	1.38132	123.649	40.8545	28.3988	27.6678	23.6739	46.2526	9.24619	23.8247	181.394	73.0756	75.3416	23.2924	5.7013	0.0995712	2.73339	0.360994	23.9595	29.3357	54.0373	8.20857	2.13346	45.9855	54.69	21.7037	51.8415	14.4186	63.8338	17.2403	79.648	11.2339	33.2942
25.4801	56.8993	71.6464	425.549	0.180644	155.262	161.519	13.5235	95.4433	3.32985	57.4099	38.6753	1.39627	116.13	48.1446	32.2238	27.3389	32.9005	48.2336	7.63963	21.984	162.77	79.2384	86.2576	26.5495	4.79963	0.0878209	2.39049	0.316681	39.397	27.2561	55.9261	7.40752	1.9066	43.6193	49.1506	19.932	44.1829	12.9433	58.7007	16.227	90.6643	11.3961	41.7686
25.58	57.8379	67.7055	413.874	0.160426	144.294	150.616	15.3121	95.7071	4.29149	57.8379	45.388	1.33238	105.976	51.5523	35.4695	25.6735	41.4886	46.9978	7.47544	19.5783	144.407	80.2723	90.3802	29.2234	4.04021	0.0784135	2.09061	0.277973	42.7433	25.1452	54.2609	6.67629	1.70578	40.3471	57.6899	18.1838	37.3526	11.5718	53.5012	34.1178	91.2498	15.2032	43.5139
25.68	53.3556	59.5691	401.793	0.142598	133.621	138.326	15.0031	93.0163	12.8957	56.8163	46.0724	14.6778	94.9012	52.4712	36.1529	23.4648	46.1885	52.9654	6.70382	43.1919	127.548	102.382	86.7551	27.7022	3.40079	0.0709043	1.82832	0.244239	41.1111	23.9483	50.8301	6.01123	1.53231	54.5622	57.8503	16.5124	31.4212	20.038	58.1659	43.366	88.1521	16.3042	41.7252
25.7799	55.5682	50.8327	383.696	2.34673	123.495	125.8	13.7768	88.0194	16.7085	57.5808	62.1326	21.2175	83.8946	51.8238	35.3042	63.2792	48.0773	58.0557	5.77757	50.8096	123.941	105.017	79.9188	24.9188	10.0612	0.0648673	1.59892	0.214903	37.6365	39.6092	47.0042	5.40897	1.37552	57.09	76.5287	14.9458	26.3499	23.6979	62.7325	43.505	93.3266	15.9393	38.2469
25.8798	64.5599	42.7711	386.788	3.24496	114.015	129.466	12.228	81.8846	17.8742	56.8143	66.4665	43.9299	80.7529	50.2192	46.1873	80.8537	47.9776	63.3345	4.88122	79.4469	113.222	106.616	72.0731	41.5306	13.0748	0.0599549	1.39828	0.18944	36.7736	48.6164	58.6201	4.86027	1.23172	55.8291	82.8501	13.4967	22.0543	24.6084	61.2685	39.6049	99.4901	14.8355	34.122
25.9797	62.1109	35.7476	378.333	3.48488	117.284	126.007	13.224	92.246	17.6225	54.9654	64.7518	53.9852	86.9485	64.0344	50.9955	89.8874	46.5133	67.5	4.08117	88.0423	101.138	100.57	64.2533	43.606	15.2269	0.0558879	26.0909	0.167363	33.9003	53.07	61.875	4.36627	1.10179	54.7747	110.271	12.1681	18.4364	23.999	57.4273	34.2745	97.2651	13.4118	29.9216
26.0796	69.1367	29.7804	367.683	3.40442	126.838	118.811	12.7107	94.7686	16.6534	52.3803	60.1463	56.4843	97.5426	71.1243	52.0624	89.2177	44.153	93.1884	4.63337	85.6464	89.5709	91.7655	56.9164	40.703	23.64	0.0524348	35.6667	0.148223	30.4357	64.2626	69.35	3.92288	0.986242	51.4047	135.423	10.957	15.4003	23.756	52.8218	28.7972	91.0971	11.9041	25.9414
26.1796	65.6772	24.7692	361.997	3.17877	149.078	136.109	11.5584	97.0051	15.3613	49.3243	58.2892	54.671	98.304	73.8758	50.8907	83.9743	41.2452	100.738	9.6234	78.4391	79.0591	89.8559	50.2358	38.7078	26.8225	0.0494399	37.8309	0.131603	26.9779	81.3241	69.9485	3.52558	0.883856	49.7291	211.836	9.85774	12.858	22.5642	48.1491	23.7539	100.344	10.4394	22.3181
26.2795	59.1326	20.5846	348.863	2.89768	153.74	139.798	10.2033	110.188	13.9648	45.9987	53.9887	50.5785	93.6238	73.8709	48.4421	76.8469	38.0454	113.744	10.5818	69.5657	88.342	83.423	44.2484	34.8618	36.9771	0.0467779	36.5146	0.117118	23.7615	90.0624	66.9506	6.11622	0.792349	46.3925	243.284	8.86294	10.7321	20.915	43.6964	19.3616	99.567	9.08103	19.0997
26.3794	52.1377	17.1002	331.549	2.6061	150.008	157.079	13.3351	113.663	12.5809	42.5545	64.654	45.4586	86.1966	72.1551	45.3276	69.2178	34.7377	114.958	18.9723	60.5713	150.533	75.5386	38.929	30.7203	40.3364	0.0443727	33.7054	0.104401	20.8615	93.1757	62.2281	7.92002	0.709199	47.4498	242.007	7.96467	8.95614	25.5923	39.5689	15.6571	93.9789	7.85569	23.9738
26.4793	45.5765	14.2027	342.028	2.32563	142.497	159.875	13.7709	115.427	11.2697	39.1029	66.1748	40.0607	77.6455	69.4168	41.93	62.9324	31.4518	120.192	20.3193	52.2938	185.069	67.5544	34.2261	26.8219	39.8437	0.0421729	30.392	0.0930881	18.2859	92.5662	56.8342	9.79644	0.632732	45.2902	226.759	9.72719	7.47323	26.9658	38.1238	12.5939	86.3555	6.76953	24.9807
26.5793	39.6974	11.7949	339.259	2.06578	133.508	154.661	12.9674	112.156	10.0583	35.7248	64.3519	34.8141	68.9202	71.8806	46.8835	56.4716	28.2763	132.875	18.8962	44.8039	181.384	60.0311	30.0802	23.3248	37.3043	0.0401423	27.0516	0.0828567	16.0152	89.5679	51.347	11.1461	0.562118	42.0072	206.441	11.5164	6.23545	26.5003	35.5159	10.0932	89.0823	5.81774	29.4184
26.6792	34.524	9.79486	328.491	1.82991	124.174	166.011	11.6673	106.115	8.956	32.4766	59.7157	29.9475	84.9798	71.7423	48.1806	50.2842	25.2691	166.242	16.5687	38.2064	166.189	59.2446	26.4314	42.3641	33.8074	0.0382495	23.9017	11.28	14.0209	85.1101	46.0709	12.2532	0.497283	48.1829	185.18	12.1477	5.20252	25.0659	32.5729	8.06879	85.739	4.99022	29.8681
26.7791	30.0052	8.13425	313.142	1.61837	115.038	170.659	26.5914	98.7099	7.96242	29.3957	53.9574	25.5655	89.3955	69.9922	47.2808	44.5681	38.8793	182.085	18.185	32.485	148.619	69.3659	26.7702	45.174	29.9941	0.036443	21.0289	17.4421	12.2726	79.8345	41.154	19.8962	0.438604	47.9569	164.806	12.0805	4.34068	23.1743	29.6497	6.43924	113.279	4.27443	28.2592
26.879	26.0706	6.75613	295.414	1.42993	106.345	165.999	38.0859	102.472	7.07209	26.5055	61.3414	21.6986	87.1848	67.2822	45.121	39.3916	47.1093	181.225	17.0655	33.4275	131.679	69.1576	40.0555	42.385	26.228	0.0346617	18.4554	20.3827	10.7416	74.1789	54.1841	25.1774	0.386284	45.2752	156.55	11.6083	3.62161	21.121	26.8897	5.13261	120.677	3.65785	25.701
26.9789	22.6492	26.8942	276.713	1.26283	124.254	156.464	40.4753	100.827	6.27727	23.8183	61.4311	18.3344	94.3102	64.0393	48.3439	34.7573	51.3988	172.809	15.0261	35.0749	116.247	64.7241	43.5201	37.9738	22.7021	0.0328164	16.1734	21.3023	9.40136	68.4369	60.8863	28.6187	0.340228	41.792	155.389	10.9164	3.02168	41.4508	24.3424	4.08765	117.94	3.12776	23.7843
27.0789	39.9043	30.9939	257.929	1.11512	127.847	144.674	38.612	96.1406	5.56942	21.3384	57.9096	15.438	121.871	60.5409	48.5737	51.8717	52.8529	161.331	12.8349	33.3148	102.476	58.8357	44.4451	33.3894	19.5068	0.0308377	14.1614	20.9911	8.22852	65.7955	85.4917	30.6402	0.300121	38.1882	145.452	12.0328	2.52114	50.5381	22.0167	3.25349	114.079	2.67323	27.7813
27.1788	60.2957	29.264	241.888	0.984808	124.611	132.151	34.9785	89.8834	4.93998	20.2592	52.8069	12.9635	130.693	56.9647	47.0325	57.1404	52.3144	148.97	21.9087	40.1724	113.705	52.7205	58.7794	40.8933	16.6719	0.0286823	12.3934	19.965	7.20218	67.3768	94.2161	31.5776	0.265442	48.5826	132.353	12.2529	2.10352	53.1703	21.0124	2.58847	106.24	2.28359	36.0217
27.2787	69.5916	25.7386	238.504	4.71518	118.307	127.244	30.8154	82.9574	4.38087	23.8855	58.7291	10.862	128.762	53.4231	44.503	59.1568	50.4209	137.922	23.2335	40.4099	108.359	46.8967	61.5794	40.0091	14.193	0.0263224	10.8429	18.5578	6.30404	71.078	94.2871	31.6979	0.235556	49.9612	132.643	11.942	1.755	52.2119	23.8727	2.05877	96.8849	1.95023	38.0016
27.3786	66.8242	21.961	232.547	6.19447	119.585	119.207	26.7166	75.9041	5.80806	25.955	58.2478	9.08552	121.024	49.9852	45.3643	56.849	51.4839	146.659	21.5255	37.6293	98.3124	68.913	59.1056	36.4235	12.0474	0.0237641	9.48471	16.9817	5.51813	71.4703	89.8641	31.2131	0.209781	47.7896	124.712	12.9038	10.6117	49.3644	23.774	1.6371	111.769	1.66491	36.6714
27.4786	60.4071	18.4778	222.997	6.54311	126.464	111.311	22.9439	83.9902	6.26572	26.8549	54.629	7.58917	110.497	46.6913	44.3064	71.2498	52.0187	152.342	18.8419	33.6792	87.5941	73.6134	57.3548	32.2394	10.2036	0.0209985	11.5404	15.369	4.83043	69.7135	83.3184	30.2901	0.18758	45.9462	113.733	13.5002	14.407	45.6277	24.6141	1.30159	122.97	1.42104	34.2874
27.5785	70.9072	15.4442	211.222	6.34544	124.816	105.013	19.5909	94.3962	6.20275	26.8913	49.6691	6.33258	98.984	43.563	42.1537	74.1592	58.3833	155.584	16.047	29.4814	77.4994	70.9134	53.1215	28.2018	8.62769	0.0180113	11.7695	13.7994	4.22864	66.6174	75.9807	29.06	0.168283	42.933	102.112	13.3642	14.9569	41.5796	23.6538	1.03471	121.954	1.21256	37.0137
27.6784	92.3234	15.3322	198.409	7.75423	119.249	97.1554	16.6688	110.207	5.8749	26.3046	49.0065	5.27994	87.5257	40.6099	39.4299	71.4475	61.062	150.168	13.4757	39.4358	69.9253	74.5955	48.0446	24.5449	7.28588	0.0147786	11.1593	12.318	3.7019	62.7431	68.5792	27.6251	0.151417	48.3844	94.4376	12.8055	14.0317	37.5449	35.2659	0.822471	115.079	1.03438	36.1245
27.7783	114.74	13.7535	185.304	17.8347	112.064	88.7785	14.1515	115.191	5.42639	25.2825	58.3208	4.39996	76.6915	37.834	44.863	66.2146	61.1279	142.497	11.2323	41.1299	62.17	71.4159	42.9006	21.3149	6.14676	0.0112752	22.091	10.9482	3.24073	58.4753	68.4706	26.0646	0.136514	47.8682	88.1376	17.2989	12.5277	33.6975	43.09	0.653726	111.72	0.882206	33.4489
27.8782	112.456	36.5213	175.609	21.5515	104.4	93.5372	11.9978	113.777	4.93719	23.9702	60.025	6.8003	66.7617	35.2331	46.5099	60.0725	59.3951	153.119	9.3249	38.9583	54.9595	65.6208	38.037	18.4919	5.18198	0.0075119	25.6912	9.69938	2.83688	54.0736	66.6267	24.4393	0.1232	45.0794	80.0799	19.3015	10.8857	30.1228	43.9926	0.519564	110.564	0.75222	37.7564
27.9782	109.767	40.6062	172.97	22.0977	96.8071	92.1882	15.9601	108.743	4.45039	22.4791	78.7917	7.74129	69.4548	54.6742	45.871	56.1561	56.4755	151.167	7.72461	35.1895	48.4754	63.6223	33.5905	16.0359	4.3664	0.00353291	25.76	8.57205	2.48288	49.7096	62.5185	22.7952	0.111208	42.964	71.7572	19.7783	9.31113	26.8543	42.0297	8.49427	104.218	0.641196	37.6267
28.0781	106.266	53.1023	166.742	24.7237	89.5399	99.3684	16.5784	104.601	3.98807	20.8935	83.4967	22.3701	68.9411	65.4731	56.1035	59.649	52.8243	143.588	6.39148	30.966	42.7176	58.8019	29.5969	13.9033	12.9772	-0.000574628	24.229	7.56176	2.1726	45.4928	57.4296	21.1668	0.100285	44.0716	79.4566	19.3476	7.88933	23.8966	39.0044	11.2458	95.6915	0.546401	40.0998
28.178	97.9685	59.4224	158.495	24.5869	82.7043	99.0927	15.6537	104.284	3.56047	19.2762	80.9769	29.1821	71.6229	70.657	60.1865	58.0156	48.7756	148.088	5.28518	26.8378	37.63	53.1269	26.0447	12.0535	16.8741	-0.00471104	22.0679	6.66118	3.60635	41.4901	52.0725	19.5791	0.090323	53.1448	77.9362	18.403	6.64605	21.2379	35.9111	11.4379	86.5564	0.465497	48.3404
28.2779	87.1973	74.1419	149.238	23.1698	76.3332	99.7532	14.1048	100.232	3.17119	17.6733	75.0316	52.1754	70.5968	91.8076	60.5096	54.0366	44.7606	143.577	4.36902	23.3869	33.1435	56.7492	22.9019	23.0636	18.0093	-0.00876375	19.7532	5.86156	3.92016	37.7381	47.0894	18.5539	0.0811485	63.9579	75.7216	20.3567	5.57873	18.8588	32.7496	10.4812	77.6049	0.396502	49.5623
28.3778	76.5216	71.6621	139.614	21.2342	70.4236	103.974	12.3886	100.248	2.8203	16.1176	76.6314	61.9202	66.3715	102.807	58.6089	49.1625	40.6957	136.476	3.61117	20.15	29.19	55.0027	20.13	24.8065	17.5921	-0.0126218	17.5094	5.15365	3.77266	34.2535	42.2764	17.4588	0.0726935	64.6663	70.1721	24.3335	4.67245	16.7362	40.5285	16.818	86.3507	0.337729	47.1347
28.4778	66.7597	63.6221	130.025	19.1633	64.9563	112.775	10.7218	96.5375	2.50601	14.6313	72.975	63.7997	60.6077	130.622	55.465	48.2424	36.7149	127.206	2.98462	26.0337	25.7076	50.828	17.6892	23.3408	16.3629	-0.0161882	15.4337	4.52834	3.45432	31.0395	37.7791	16.3326	0.731296	61.4408	63.9007	25.7816	3.90809	25.4116	41.5478	18.0875	86.0631	0.287692	42.9981
28.5777	58.099	84.1868	120.715	17.1434	59.9056	112.817	9.19813	110.607	2.22566	13.2288	70.1054	61.2304	54.2975	144.858	51.8725	45.1417	32.9081	117.36	2.46674	26.8391	33.444	45.9194	15.5423	20.9345	17.7865	-0.0193875	13.56	3.97689	3.09088	28.0902	33.6581	15.2039	1.01249	56.8729	57.3274	25.7018	3.2661	28.9444	39.762	17.0016	81.4192	0.245134	39.6613
28.6776	50.5089	88.6689	111.823	15.2584	55.2434	108.085	7.84888	114.577	1.97626	11.9182	64.618	61.0312	48.0146	160.502	47.9655	41.1761	29.3322	124.41	2.0387	28.7749	36.8655	41.0183	13.6547	18.4152	17.5382	-0.0222055	11.891	3.49121	2.73477	25.3945	54.1044	14.0938	1.09906	54.5892	51.0237	24.7333	2.72829	29.5525	36.929	14.9734	96.262	0.20897	35.5215
28.7775	43.8907	83.8489	103.422	13.54	50.9417	100.951	6.67551	113.619	1.75479	10.7033	62.1878	57.4706	42.0726	166.489	48.2092	39.423	26.0192	122.106	1.6849	27.595	42.6287	36.4284	11.9957	16.066	16.4035	-0.0245969	10.4159	3.06387	2.40617	22.9382	62.1544	14.1966	1.08817	50.7542	45.2186	23.2805	2.27842	29.1907	33.8199	12.7134	98.4063	0.178249	41.3343
28.8775	38.1324	73.7938	95.5403	11.9939	46.9735	92.808	5.66604	108.853	1.5583	9.58439	57.3769	56.879	36.6262	166.343	52.5995	43.7676	22.9834	123.179	1.39241	30.4878	57.4251	32.2548	10.538	13.9664	14.8561	-0.0264129	9.11779	2.68811	2.11112	21.0891	81.0036	16.2782	1.03114	46.7569	39.9801	21.5971	1.9025	27.6921	30.7632	14.1297	94.293	0.152169	41.751
28.9774	33.1269	62.9803	88.1893	10.6131	43.3132	84.4595	4.80309	102.079	1.38401	8.55933	54.53	53.3366	35.6613	162.392	53.3653	43.4156	20.2263	118.213	1.1506	47.8858	73.6233	28.5144	9.25746	12.1222	13.175	-0.0274048	7.97841	2.35789	1.84966	27.3641	86.9523	17.5178	0.955105	47.8058	47.8713	19.8394	1.58859	25.6487	27.8897	13.4691	87.3667	0.129989	49.1206
29.0773	68.1885	52.9975	97.6513	9.8742	39.9368	76.3508	4.06831	94.4029	1.22936	7.62467	66.5105	48.3657	33.2809	156.172	51.9716	40.8514	27.8047	110.722	0.950684	52.3504	72.9159	25.187	10.8078	10.5141	11.5179	-0.0274516	6.97984	2.06777	1.61949	30.6496	88.6327	18.1119	0.873863	47.1268	48.3513	18.1014	1.32654	23.4034	25.2433	11.9505	79.4415	0.111067	49.8511
29.1772	73.8219	44.2987	100.803	8.98635	42.2317	76.4331	9.48705	86.4946	1.09202	6.77605	68.5731	42.8871	30.2459	148.688	49.355	37.3775	32.2083	102.413	6.20314	50.6328	67.0464	30.7424	10.8422	9.11657	9.96864	-0.026654	6.10544	1.81293	12.4651	31.9105	85.3115	18.2166	0.794151	45.1206	45.6207	18.2624	1.10775	21.1499	22.8294	11.7196	91.5661	0.094891	47.1558
29.2771	69.5271	36.9078	103.606	8.07788	61.1303	73.2576	11.2272	78.7461	0.969894	6.00864	65.613	37.438	30.1851	140.593	48.878	34.3276	34.3002	96.0866	7.5848	46.2354	60.0386	61.8861	20.3122	27.9659	8.56591	-0.0295116	5.34014	1.58911	21.0603	31.8275	105.061	17.9563	0.719129	41.9046	41.6776	17.7026	0.925067	19.6822	20.6379	19.1681	92.6405	0.0810643	42.8818
29.3771	62.3954	30.7015	109.629	7.20974	67.6122	81.4965	11.1931	97.8273	0.861151	5.31705	60.3415	32.3131	34.1425	132.307	46.9079	30.9829	34.7409	88.9557	7.383	63.8641	53.2226	73.3518	23.2787	31.8979	7.32224	-0.0311094	4.67054	1.39255	22.9838	30.8784	110.34	17.4297	0.65009	41.6502	37.4536	16.7436	0.772552	30.037	37.3311	20.7151	97.1615	0.0691486	40.8906
29.477	54.9413	25.5191	110.366	6.4082	68.0421	82.5524	14.0593	105.148	0.764217	4.69588	54.233	27.6571	34.5476	134.544	44.314	27.683	37.3873	81.7754	6.60618	67.2912	46.9939	73.4445	23.1876	31.7471	6.23519	-0.0339086	4.0848	1.21992	27.364	29.3964	107.86	16.7149	0.587222	46.8239	45.8299	15.5872	0.645232	34.2669	42.1489	19.5126	100.474	1.95989	37.3607
29.5769	69.8435	21.2033	109.498	5.68187	65.6269	91.356	14.3242	105.447	13.3677	4.13987	48.0651	23.5229	32.9805	132.812	41.2557	30.2795	38.1186	81.9078	11.5384	64.0356	53.2283	68.865	21.7487	29.0838	5.29449	-0.0339538	3.57245	1.06831	27.198	44.0661	101.472	15.8739	0.53013	46.2848	46.6422	14.3578	0.538924	39.4455	41.8781	23.7435	96.8177	2.82752	33.2644
29.6768	82.1042	17.6142	106.042	14.2801	61.9751	92.3033	13.4044	101.706	26.8967	3.64398	57.4621	34.7308	30.4109	128.655	38.0302	29.8415	37.5106	97.4686	12.2932	74.9276	61.2978	62.6563	19.7996	25.8087	4.48622	-0.0331984	3.12433	0.93516	25.2582	52.3072	95.461	14.9553	0.47833	43.5728	44.1581	13.13	0.450133	40.4702	39.5503	23.4516	102.915	3.11501	29.1318
29.7768	82.5513	21.8358	102.108	18.7916	69.2773	88.9295	12.0205	95.7834	33.5607	3.20329	63.6559	38.9551	30.5571	123.09	34.818	69.6392	35.9982	100.228	11.9676	74.5103	59.0367	56.1695	17.7424	22.6008	3.79535	-0.0294363	2.73237	0.818237	57.9801	61.8355	97.5254	13.9973	0.431189	40.1701	52.4568	11.9462	0.375955	39.7236	56.2243	21.1871	100.478	3.0852	38.506
29.8767	75.8669	37.6479	96.9815	19.8599	70.027	83.343	10.5285	96.7058	35.3903	5.00225	63.0237	39.0849	40.0802	116.78	31.7243	84.7056	33.9075	106.708	10.7093	68.9961	63.0324	57.0613	15.7615	19.6792	3.20704	-0.0256074	2.38956	0.715588	91.5349	66.2539	93.9838	13.0294	0.388113	36.685	52.8332	10.8295	0.313989	37.5476	60.0335	18.2567	102.261	2.8925	40.9105
29.9766	67.4424	39.2051	91.2688	19.2646	67.6859	76.7861	9.09629	93.6452	34.6454	6.18536	60.7335	36.9469	43.232	110.153	28.8131	87.1884	31.4798	108.859	9.22065	61.5655	61.1649	53.8396	13.9339	21.6497	2.70752	-0.0221195	2.08973	0.625517	98.4013	67.2455	87.7005	12.0739	0.348808	33.3567	55.6495	9.79183	0.262257	34.6995	58.4048	20.9488	97.7713	2.62634	39.6177
30.0765	91.4667	35.7909	88.8896	19.7174	63.9903	79.3829	7.79464	88.4121	32.6113	6.89744	56.0786	33.6776	42.7204	103.484	32.0374	83.5547	28.8914	105.017	7.78706	53.7973	67.1082	64.6988	12.2847	33.1631	2.2843	-0.0208572	1.82751	0.546527	103.051	66.4227	80.2917	11.1479	1.0792	30.2688	82.6834	8.83746	0.219027	42.6248	54.6487	20.2311	90.4807	2.33769	36.5215
30.1764	91.6257	31.717	96.7029	18.843	59.8042	77.452	6.64579	97.9782	30.0107	7.25342	50.5253	29.9687	40.2233	96.9429	32.8277	78.5796	26.2686	98.6205	6.51026	46.4312	72.3288	65.0867	12.4756	34.8691	1.92632	-0.0198079	1.59819	0.477288	113.885	64.0222	72.6493	12.3652	1.37825	34.9767	89.2668	8.74994	4.97419	44.9852	57.6938	20.0062	100.612	2.05306	32.6975
30.2764	84.0981	27.1534	98.8765	22.2571	55.5498	73.1351	5.64862	99.8315	33.1687	7.34447	46.6442	26.2268	36.7654	90.6331	32.1581	71.8774	23.6991	91.3449	5.41349	39.7738	68.3337	61.1538	22.7451	32.5634	1.62386	-0.0199667	1.39765	0.416619	111.34	60.6697	65.2472	13.0404	1.45572	38.6553	86.6712	8.37695	6.68441	44.246	55.8775	18.0849	100.249	1.78753	28.7381
30.3763	82.3112	22.8828	111.29	22.6233	51.4272	69.2132	4.7919	97.1899	33.2131	7.2429	42.0217	31.5022	32.9591	84.6133	30.6523	64.7248	29.6161	83.9919	4.48837	33.9134	61.8044	55.6953	57.494	30.7615	1.36849	-0.0185868	1.22229	0.363487	102.666	72.5682	58.3199	13.3899	1.42319	37.9818	80.2928	7.85809	6.91721	41.8722	52.1786	15.5887	94.8256	1.54422	24.9533
30.4762	74.9283	19.1404	115.876	21.5488	47.5245	64.1579	4.06024	92.0666	31.6533	25.9686	37.3007	73.0473	29.1588	78.9132	28.7063	57.753	35.6259	76.9294	3.71548	28.8331	54.9992	49.954	69.4073	27.633	1.15298	-0.0185625	1.06895	0.31699	117.278	78.2165	63.2312	13.4041	1.3395	35.6671	72.6779	7.27296	6.47977	38.7249	47.9095	13.0657	95.0359	1.32521	21.4905
30.5761	66.3567	31.4344	115.57	19.8621	43.874	77.9045	3.4377	87.7892	29.3424	112.597	50.9514	163.078	25.5588	73.5436	29.6222	51.2522	38.7226	70.3115	3.07302	24.4695	48.6364	46.796	70.4952	24.3222	0.971229	-0.0175834	3.22849	0.276325	114.932	80.1881	62.789	13.1703	1.23534	32.845	65.6452	6.66931	5.78072	35.3019	43.6345	10.7606	90.1632	1.13489	37.3494
30.6761	58.1119	65.2296	118.138	17.9828	40.4813	84.5817	2.90933	82.0762	26.755	172.472	54.7447	269.364	22.2557	68.5038	34.1604	45.334	39.7259	64.1889	2.54045	20.7428	42.9032	42.5581	73.2994	21.2227	0.818048	-0.0238946	4.00849	0.240783	106.09	79.2071	59.5895	12.7582	1.12628	29.98	58.639	6.07662	5.02086	31.8835	39.5834	8.76162	85.1056	0.970058	50.4973
30.776	50.654	74.8597	126.325	20.0935	37.3386	84.6546	2.46146	75.7514	24.1486	225.384	53.4436	337.654	23.4135	63.7856	35.6514	40.0196	39.2604	58.5624	2.09955	17.5711	37.8088	38.1436	70.1211	18.4478	0.688869	-0.0265083	4.11772	0.209733	95.3053	82.3169	55.1105	12.223	1.02017	27.2536	52.1438	5.51221	4.29353	28.6199	35.838	7.08002	78.2034	0.82485	54.0855
30.8759	44.066	72.515	127.934	19.9714	41.3882	81.1261	2.08213	69.3104	21.6567	318.994	58.0303	356.268	36.0525	59.3767	35.2973	35.2854	37.7984	53.4107	1.73478	14.8777	33.3063	33.9342	64.4863	16.0081	0.579441	-0.0262899	3.91715	0.182619	99.532	82.2916	52.3639	11.6069	13.7601	26.675	49.1055	10.7745	3.66698	25.5854	32.4154	5.69182	70.7696	0.700537	52.5846
30.9758	38.3026	68.6891	125.5	18.8153	41.6886	82.735	7.62613	63.0419	27.1995	382.872	63.7542	346.404	41.1264	55.262	46.1144	31.0882	35.6938	48.703	4.68598	12.5936	29.3354	30.0737	58.1042	13.88	1.18104	-0.0242904	3.58867	0.158965	95.7695	79.9608	63.6158	10.9428	89.3269	53.4258	44.8187	17.9254	3.10409	33.6933	29.3054	4.55971	63.4678	0.591698	50.8569
31.0757	33.2811	73.4494	120.666	17.2409	58.2413	80.1245	9.55695	57.1053	39.4929	420.186	62.8833	321.374	41.7807	51.4256	51.6855	27.378	33.2085	44.4058	12.892	10.6583	25.8362	26.5989	51.7763	12.0299	1.43717	-0.0214954	3.22225	0.138346	87.6913	77.5056	73.0235	10.2554	157.474	96.5675	40.2563	21.4568	7.96101	36.5508	26.4873	3.6439	56.6121	0.496573	64.6844
31.1757	28.9135	67.6753	114.498	22.3976	63.7381	75.3251	9.72901	51.5795	55.1597	437.502	58.803	289.387	41.8375	47.8511	53.178	24.1039	30.5336	40.4856	29.7505	9.01928	22.7537	23.5008	45.854	10.4241	1.49311	-0.0185602	2.86088	0.120392	82.3907	73.7386	76.5767	9.5628	238.699	134.42	35.8529	22.7494	9.48275	36.4555	23.9376	2.90708	50.3311	0.417072	68.1443
31.2756	25.1173	63.2967	107.684	25.9263	64.8381	69.5354	9.1006	46.494	60.5926	440.006	53.373	255.368	39.6986	44.5223	52.2185	21.2177	27.806	36.9105	33.2511	7.63181	20.6457	20.7521	40.4684	9.03129	1.43821	-0.0157788	2.52368	0.10479	81.9164	69.2295	74.7986	8.87802	266.25	146.033	37.0087	22.6892	9.41367	39.1994	21.6322	2.3165	44.6569	0.352261	65.713
31.3755	21.819	55.4561	102.631	26.1441	62.861	65.0942	8.15891	41.8497	60.5004	431.779	47.591	222.149	36.4644	57.8694	49.8491	18.6751	25.1214	33.6506	31.408	6.45754	26.4255	18.3195	35.6453	7.82362	1.3267	-0.0131435	2.21789	0.0912649	76.0841	75.7182	70.3382	8.21067	266.686	142.608	47.9384	21.8417	8.64788	38.9247	19.5485	1.84433	39.5735	0.296702	60.4312
31.4754	18.9536	47.2341	96.811	24.8065	59.5229	59.9317	7.14525	39.8928	57.5696	416.005	41.9707	191.25	32.7963	68.8525	46.7319	16.4361	22.5442	31.3128	27.7354	5.46386	42.918	16.1697	31.3621	6.77685	1.19107	-0.010552	1.94487	0.0795547	68.55	77.7814	77.5606	7.56721	254.073	133.57	49.7189	20.5652	7.63448	39.328	17.6654	1.46751	42.0057	0.243461	54.0228
31.5754	16.4645	39.7096	90.6798	26.102	60.2142	62.0648	6.17265	48.3541	53.3175	395.153	36.7564	163.379	29.08	74.0715	43.2818	14.4648	20.1158	28.8633	23.725	4.62306	44.6813	14.2709	27.5765	5.86947	1.0502	-0.00796675	1.70328	8.60997	60.8668	76.9264	77.6402	6.95259	235.796	128.231	47.4966	19.084	9.69924	37.7882	15.9634	1.16712	40.984	0.199605	47.435
31.6753	14.3022	33.177	84.5238	25.269	58.2249	60.6124	5.28911	51.4157	48.5878	371.116	32.0454	147.245	25.5301	76.8297	48.3331	16.8953	17.8602	26.4714	19.9687	3.9116	41.7625	12.5947	24.2396	5.08327	0.914543	-0.00535757	1.49063	13.3041	53.6547	74.2097	74.0095	6.36998	215.675	119.232	46.9788	17.5363	9.85309	35.2717	14.4249	0.927899	38.3443	0.165271	41.1613
31.7752	39.9894	27.6358	83.9943	28.0975	55.0589	58.1045	4.5095	51.265	43.8372	345.332	34.075	148.063	27.113	76.7588	49.6353	17.1174	15.789	24.2114	16.6644	3.30955	37.6249	11.1151	21.3026	4.40215	0.789441	-0.00275903	1.30406	15.5441	47.1247	70.3661	72.7529	5.8221	195.637	110.811	51.6783	16.0047	9.15155	40.0882	13.0555	0.737498	52.0318	0.131959	35.4336
31.8751	55.2055	22.9866	81.4262	36.5995	52	54.2896	3.83285	49.2762	39.302	318.876	33.101	140.144	37.7245	74.9336	48.6861	16.278	13.905	59.7085	13.8434	5.29757	33.4319	9.80932	18.72	3.81231	0.677111	-0.000335803	1.14071	16.2447	51.1365	65.9025	68.6598	5.31039	176.601	101.568	54.1014	14.5369	8.12732	40.8892	14.9935	0.586001	55.9321	0.105795	30.3365
31.975	55.5317	19.1057	82.4465	38.5476	48.5715	49.9236	3.25144	46.3065	35.0931	292.54	35.4536	136.981	45.6273	72.0621	46.4449	23.7424	12.3874	73.2002	11.4715	5.82012	29.5467	8.65679	16.4501	3.30165	0.57802	0.00206697	0.997873	16.0079	52.5586	66.4425	63.2883	6.77095	158.962	109.111	51.8564	18.9598	8.87601	39.4937	14.9881	0.465482	54.8919	0.0858173	39.132
32.075	51.0434	15.8745	80.9901	37.3338	49.0232	49.3142	2.75496	42.8839	31.2523	266.889	34.559	127.492	47.6029	68.6073	43.5202	25.9787	10.9831	76.0915	9.49323	5.64102	26.0578	27.8774	14.4554	2.85979	0.49172	0.00417512	0.873085	15.227	56.2757	64.9223	67.9018	7.72705	142.843	106.115	47.7441	20.8612	8.51338	47.5574	14.192	0.369643	62.9364	0.070169	41.2034
32.1749	45.3784	13.1878	80.0409	34.713	47.3468	53.7311	2.33268	62.7133	27.7836	242.317	42.2857	115.045	52.2618	64.8702	48.5634	25.6072	9.69761	80.2012	7.85048	6.17366	31.3627	34.011	12.7032	2.4776	0.417246	0.00601483	0.764122	14.1561	53.8565	64.1358	72.608	8.29437	128.229	99.2182	43.0805	21.2222	7.6885	49.772	29.8141	0.293425	79.628	0.057551	39.7229
32.2748	39.8036	15.2591	77.3254	31.5805	44.7399	53.8748	1.97409	71.7661	24.6713	219.082	43.6503	101.669	52.1109	61.0444	49.8528	24.017	11.4763	78.5178	6.4895	5.9739	36.2334	34.3894	11.1641	2.14711	7.25486	0.00757946	0.669021	12.9568	49.1946	61.8233	71.6157	8.56412	115.042	91.1914	38.4635	20.6709	6.72393	48.7405	34.5934	0.232823	83.5376	0.0473047	36.5246
32.3747	34.7188	14.4251	78.5773	28.3819	41.7987	59.4648	1.67004	79.0704	21.8909	197.34	58.3979	88.5372	49.3254	79.0986	48.8883	21.9355	17.9415	74.2757	5.36332	5.92035	34.9281	43.3345	9.81239	15.2301	10.5238	0.00882221	0.586025	11.7299	43.9732	58.5897	67.7134	8.60837	103.174	83.1635	34.1467	19.6069	5.77299	46.0085	45.3954	0.18466	81.057	0.0389938	32.6484
32.4747	30.2121	25.6085	77.238	25.3285	41.0222	74.271	4.16869	98.4887	19.4138	177.169	62.2959	92.1569	45.2368	88.4683	46.6307	24.0005	21.8662	69.0583	4.43199	5.47294	31.8181	44.2805	8.62507	24.2976	11.6839	0.00973195	0.513506	10.5357	42.2873	54.8519	62.4855	8.48366	92.5111	75.5696	30.2205	18.2816	4.90238	42.4835	47.3873	0.146395	86.9493	0.0322293	28.6654
32.5746	26.2641	26.8121	74.3582	22.5108	39.0787	79.2096	4.98558	105.978	17.2114	177.765	60.988	105	40.6444	92.2303	49.5635	39.1474	23.9291	63.6286	3.66201	8.54628	28.3921	41.8851	7.58189	25.2962	11.6419	0.0103376	0.45	9.40884	38.7106	50.8933	56.8171	8.23418	82.9404	68.5539	26.6998	16.8516	4.13531	38.6892	45.6879	0.116004	85.2494	0.0266283	24.8731
32.6745	22.8221	24.5241	89.3141	19.9581	36.6645	78.5633	4.99004	106.344	15.2559	209.341	61.2624	106.154	36.7967	92.4247	49.5764	44.1837	24.6514	58.3428	3.02551	21.322	56.4825	38.2694	6.6654	32.3382	10.9546	0.0107068	94.1457	8.36684	34.6381	58.1794	51.1883	7.89501	74.3549	88.6262	24.9965	15.4121	3.47387	34.9195	42.5759	0.0918981	94.2266	0.0219128	26.3199
32.7744	19.8277	21.2866	96.779	17.6694	47.2546	75.6594	4.6303	102.608	13.5215	227.327	61.6994	100.79	32.7742	90.4006	47.8704	44.1376	24.4305	53.3564	16.1218	44.3205	64.3449	34.3803	5.86017	34.0814	9.959	0.0108885	140.95	7.41673	30.6518	61.2517	45.8462	7.49364	66.6557	91.5695	24.2174	14.0192	2.91073	31.3314	46.3543	0.0727984	93.6388	0.0179321	28.0624
32.8743	17.2247	21.1573	98.7403	15.6298	50.3846	83.2314	6.57998	96.6556	11.9843	235.107	58.3299	92.1308	42.9193	87.0467	50.6707	41.679	23.5672	48.727	19.5046	51.5787	74.1815	47.3037	5.15226	31.8524	8.85407	0.0109217	153.552	6.55899	29.4851	61.5143	41.743	7.05239	59.7528	90.8286	22.412	18.7923	2.43494	28.0013	45.4366	0.0577199	88.453	0.0146099	27.2228
32.9743	14.9629	18.9873	102.951	13.8185	49.9074	83.852	6.9766	101.528	12.8031	235.351	57.343	82.1415	46.2672	82.9454	52.1422	38.2097	22.2872	44.4648	18.9219	51.1826	77.7058	49.6329	4.52982	28.4931	7.75326	0.0108207	149.934	5.79017	37.4208	59.9534	37.6394	6.59004	53.5643	85.6293	20.2758	20.9052	2.03486	24.9588	42.6561	0.0458403	81.3136	0.0118948	34.2588
33.0742	12.998	16.3461	102.76	12.2135	47.7634	87.9303	6.64861	100.555	12.615	230.158	58.4012	71.9827	45.7071	78.4753	51.2062	34.4517	23.6404	54.6607	19.1088	48.8533	72.7708	47.4687	3.98243	40.4305	6.71746	0.0106063	139.207	5.1047	37.9582	57.2573	37.4079	6.12261	48.0168	95.0358	18.1273	26.8851	1.69944	29.4543	39.2645	1.92388	73.6025	0.00973109	35.7337
33.1741	11.291	13.8113	99.892	10.793	44.9236	103.659	15.4471	106.193	11.9179	221.165	55.5331	62.3047	43.0288	73.8799	48.8853	30.764	34.7101	72.0234	24.2955	51.0758	65.6077	43.5968	3.50127	41.0503	5.77572	0.0103084	125.916	4.49597	50.0452	53.9027	35.5183	5.66453	43.0439	93.5204	16.104	29.4122	1.41871	30.5575	35.804	2.57891	66.0182	5.57657	34.286
33.274	9.80825	11.567	95.4687	9.53672	41.8683	107.862	22.4743	114.128	10.992	209.637	68.9562	53.4391	39.3254	69.3135	45.8293	27.3134	42.6315	76.7266	26.32	48.4329	58.3124	45.8557	3.07871	37.8761	4.93837	0.00994309	112.274	3.957	51.3425	61.0579	32.8578	5.22809	38.5862	87.8764	23.8077	29.8331	1.18404	29.7862	32.4988	2.63368	58.892	10.9962	39.6413
33.3739	8.52018	18.9356	90.2198	8.42629	38.8304	105.608	23.9936	114.446	9.9923	196.546	91.4511	45.5234	35.2507	64.8709	52.2999	37.8006	46.839	87.0771	24.581	43.7732	51.5417	43.8999	2.70801	33.7084	4.20499	0.00952452	99.3	3.48091	52.9779	63.9627	29.923	6.62548	34.5903	80.9461	25.6688	29.0091	0.988014	36.0271	29.4319	2.41811	60.6648	20.7565	39.9293
33.4739	7.40129	40.2081	84.6054	13.2852	35.9175	99.9289	31.0699	110.382	9.00197	182.627	97.2644	43.348	42.8405	60.6082	54.2999	40.6973	48.3697	87.9263	21.5951	40.9128	45.4578	40.3376	6.83458	29.5555	3.56951	0.00904244	87.4151	3.06112	51.2084	64.0387	53.376	7.54561	31.0084	73.895	44.0548	27.4878	0.824349	37.7761	26.6246	2.10263	87.5803	24.6247	37.6189
33.5738	11.1268	44.8985	78.9219	14.8188	33.1749	92.6238	34.7082	106.719	8.06322	168.429	94.4936	39.6965	44.7888	56.5561	53.5993	39.8271	48.0144	84.4189	18.4248	53.3463	73.453	36.3401	8.25104	25.7493	3.02306	0.00849995	76.743	2.6915	46.9844	62.284	63.0218	8.09494	27.7978	67.1788	49.2719	25.6135	0.687707	37.0302	24.0717	1.77171	96.02	25.2166	34.1277
33.6737	46.2306	63.3942	75.9962	14.718	37.2505	84.7403	33.8227	103.423	7.19532	154.355	87.6399	35.4365	43.5372	52.729	59.688	39.0105	63.2377	79.0864	15.4864	59.4703	78.7472	32.4154	8.38237	22.3712	2.55581	0.00790064	67.2664	2.36645	42.0875	61.0348	78.9463	8.36075	24.92	60.9551	48.5189	31.8452	0.573669	34.9757	21.7575	1.46411	95.0767	24.0763	44.2805
33.7736	53.6937	71.9086	72.1848	13.8609	50.0533	76.8737	30.9745	97.6938	6.40483	148.689	79.1651	31.0812	40.5926	68.7266	61.2082	43.6898	71.8685	73.1602	12.9139	57.9962	74.2776	28.7672	7.93725	19.4127	2.15792	0.00725738	63.4935	2.08087	37.2638	58.5082	91.3633	9.63125	22.3405	55.258	45.2485	34.3407	0.478523	32.3089	19.663	11.9311	105.146	22.1034	46.7261
33.8736	51.6521	69.8399	67.9363	12.6985	59.5547	69.3478	27.6753	92.7761	5.69147	141.215	90.6689	26.9192	36.8698	86.1906	59.9877	59.1081	75.7131	75.5705	10.7229	53.1831	67.1414	52.4296	29.3813	16.8363	1.82014	0.00657676	57.9381	1.83019	32.8012	55.2277	93.4855	10.3995	20.0284	57.0328	41.0961	34.5657	0.399161	29.432	21.7086	15.4714	114.121	49.8512	46.5279
33.9735	46.7233	62.1218	67.0959	11.4578	61.7054	62.3245	24.191	98.5946	5.05158	132.608	91.0938	26.3291	32.9108	95.0315	57.1968	72.8834	76.1538	73.3198	8.88307	63.6998	59.7353	59.2163	37.1027	14.5984	1.53406	0.00586796	51.9142	1.61026	28.7881	51.5524	97.4674	10.7797	17.956	54.6312	36.8173	33.4572	0.332957	26.5708	37.3439	15.6275	112.488	61.3743	44.1806
34.0734	48.9824	53.2713	64.7901	10.2488	60.338	55.871	20.8761	98.2752	4.47999	123.382	86.0168	24.5146	29.0258	98.3147	53.5781	80.9968	74.2402	70.0509	7.34966	63.9147	52.82	58.278	38.2838	12.6568	1.29226	0.00514554	46.0438	1.41739	25.228	66.972	95.0237	10.8647	16.0984	57.5554	32.744	40.3534	0.277731	23.8456	41.7295	17.6978	111.817	99.558	40.2666
34.1733	45.6573	46.5928	64.278	9.12123	57.8576	49.9994	17.8775	94.4449	3.97105	113.918	97.9173	22.1271	28.2175	98.0716	49.5973	87.6424	70.7629	65.4634	6.07675	59.4442	46.9345	71.1806	36.4982	13.503	1.08824	0.00443282	40.5987	1.24828	22.5036	75.0523	89.2614	10.7297	14.4334	55.5687	29.0065	42.9317	0.231627	21.3153	41.3041	17.0014	112.43	130.77	35.7956
34.2732	44.5973	44.8263	67.1034	8.09361	54.4739	50.6337	25.259	108.405	3.51911	104.499	98.1177	19.5583	38.904	101.596	45.5407	85.9618	66.3113	69.9647	5.0224	53.169	41.4806	78.5022	33.5068	12.6714	7.06758	0.00375005	35.6758	1.1	19.8828	78.1627	82.0497	10.4354	12.9411	51.7963	31.7361	42.8973	0.193149	19.0025	38.9431	15.1454	106.838	139.446	31.316
34.3732	48.4535	39.7244	67.9183	7.16916	56.1756	68.2198	26.7354	112.393	3.11881	101.922	92.5221	17.0345	42.762	101.425	41.5791	80.4178	61.319	68.914	4.15008	47.8199	48.0935	76.5708	30.1623	11.3534	9.88505	0.00309613	38.1207	0.969962	17.4833	77.9741	88.1346	10.0299	11.6034	47.5397	40.0733	41.3391	0.1611	16.9097	35.9197	12.9459	98.5382	135.941	27.3909
34.4731	45.6856	37.3891	66.597	6.34364	54.8102	77.5774	25.4589	110.511	6.05646	97.74	84.3859	15.6886	42.6685	122.161	38.7937	81.254	56.1002	65.3863	16.1838	41.9773	53.0886	70.9642	27.489	24.3626	10.8386	0.0024582	36.9131	0.855865	15.3361	75.6586	87.1243	9.55059	10.4041	43.3268	41.2186	38.947	0.134435	15.0284	32.7869	10.7947	111.546	126.322	26.047
34.573	46.5494	32.8423	64.0132	5.60963	52.0636	79.407	23.0417	116.717	7.2804	92.4953	82.4985	14.0585	40.4084	132.197	35.8135	84.2351	61.541	60.889	20.2784	46.6996	50.5155	64.2022	39.7629	36.0882	10.7337	0.00179672	34.1283	0.755688	13.436	72.6778	89.483	9.02656	9.32894	39.5249	39.2068	36.1537	0.112173	13.3445	29.7754	8.86089	114.245	114.087	23.7599
34.6729	42.9769	41.66	60.7295	7.41158	48.7762	77.0575	20.2888	115.947	7.56446	86.6077	76.7774	12.3638	40.0768	135.358	38.9988	81.0014	63.4917	76.3017	19.8894	45.5029	45.8061	57.3912	43.2281	36.9955	10.0646	0.00110122	30.7997	0.667656	11.7639	68.7067	86.475	8.47909	8.36509	35.9207	35.9619	33.2474	0.0934265	11.8418	26.9728	7.19921	115.656	101.198	31.8794
34.7729	38.2734	44.9678	60.6286	7.84349	45.3619	81.5713	17.5849	111.201	7.35147	82.0905	69.4932	13.105	43.8428	134.18	39.5279	74.9929	62.9844	79.931	17.8553	41.7088	40.8027	60.8931	47.6654	34.2501	9.12968	0.000390591	27.4272	0.590207	10.2964	64.2071	80.8246	7.9237	7.50086	32.5878	40.7186	35.0052	0.0775642	13.4757	24.4035	5.80916	110.284	88.7092	34.0527
34.8728	35.6632	62.0991	59.7552	12.3014	42.0195	86.3524	15.0989	104.35	6.89302	76.9619	79.4729	21.9242	43.6352	130.335	38.4769	67.9976	60.8008	78.0426	15.397	37.0084	38.2343	58.5013	51.0395	30.5227	8.105	-0.000289026	28.8306	0.521974	9.01041	59.4924	78.9034	7.37097	6.72579	50.1776	41.4859	34.776	0.0632374	15.3219	22.065	4.66575	101.911	77.2036	33.0642
34.9727	52.5222	82.5953	57.6259	13.702	38.8391	85.318	12.8906	117.334	6.33011	71.5099	79.7943	25.5536	41.2567	124.924	38.7403	60.9197	57.5276	73.7295	13.013	32.2332	34.4787	54.7763	49.4553	42.1929	8.5343	-0.000880989	27.7161	0.46178	7.88431	54.7712	74.175	6.82743	6.03054	55.5625	39.2955	33.3952	0.0507277	15.6315	22.2199	3.73548	100.487	66.8091	30.5263
35.0726	53.5986	81.2173	54.789	13.6004	35.857	81.1583	10.9668	120.43	5.74028	65.9497	79.3298	26.1126	37.8102	118.666	37.562	54.1933	53.6002	90.8658	10.8831	27.7654	50.9261	49.9484	45.7719	50.7532	8.27841	-0.00137846	25.5315	0.408604	10.6724	50.1786	72.5551	7.34464	5.40693	54.6322	35.9685	31.3919	0.0403193	15.1002	21.1058	2.98414	94.5386	57.5869	27.3557
35.1725	49.5113	72.5891	51.5958	17.8892	33.0823	75.4709	9.30979	117.738	5.16461	60.4389	74.4959	24.9449	33.9562	112.028	35.5767	51.2031	49.3372	94.6319	9.05076	35.6648	52.055	44.8271	41.3814	49.4066	7.66814	-0.00178426	22.996	0.361567	11.0314	45.7984	68.283	7.59013	4.84746	51.3177	32.3556	29.0972	0.0316802	14.1398	27.6747	14.4116	86.7111	51.7618	24.0578
35.2725	50.5971	82.1997	48.2728	23.099	30.5118	72.2177	7.89236	111.824	4.62354	55.0893	72.8052	22.8901	30.0779	105.308	45.3941	46.9555	44.9676	92.1525	7.50401	44.3924	60.1116	48.7031	42.8386	47.5244	6.90203	-0.00213173	20.4558	0.319898	10.4119	41.679	62.8366	7.63165	4.34536	47.2633	32.3859	26.7147	0.0248817	12.9912	32.7334	18.1506	78.3844	45.7718	20.8979
35.3724	63.2824	82.8816	44.9623	24.2564	28.1357	69.6153	18.2629	104.28	4.12591	49.9779	67.7437	20.4617	33.4176	98.693	49.6097	53.5591	40.6522	86.9442	8.88063	45.1754	57.939	47.2313	40.9004	42.9898	6.09594	-0.0024324	18.0675	0.282943	17.9928	41.461	63.3745	7.52142	3.89468	43.1431	30.7454	24.3665	0.0191845	11.7923	42.2746	18.1506	70.2518	40.0401	18.0027
35.4723	62.1268	84.161	49.4268	23.4619	29.789	65.2633	21.5852	120.121	3.67418	46.3619	74.3036	17.9642	33.5185	92.2973	50.382	53.7401	36.4999	80.7279	8.55394	42.3009	52.7779	58.4451	38.0595	37.9511	19.579	-0.00268545	17.0079	0.250126	19.7293	40.1538	73.1556	7.29892	3.49022	54.6801	28.1738	22.3685	0.0142278	10.6199	43.9187	16.4978	62.6388	34.7713	15.4203
35.5722	56.6164	76.1342	56.3717	21.8016	29.4164	60.1411	21.5089	126.449	3.26737	42.6995	85.7498	15.5698	31.8349	86.9236	55.0113	50.8594	32.7872	80.4637	7.61922	37.9739	47.0947	59.3715	44.7955	33.1604	25.7249	-0.00288729	15.4978	0.220962	19.0513	38.1792	74.7712	7.88398	3.12714	60.2993	25.3587	20.4002	0.00946123	9.51404	42.2614	14.2649	73.0616	30.0447	13.1561
35.6722	50.1615	79.2366	60.3195	19.8293	28.1122	67.9952	19.9152	125.388	2.90285	39.0878	86.4319	13.3675	29.2583	81.5711	55.8382	46.6827	36.0688	76.7821	10.6454	33.2977	53.5671	57.982	53.2073	28.8461	27.5682	-0.00303797	13.8756	0.195022	17.4721	35.829	74.222	8.16668	2.80127	59.2028	22.61	18.5194	0.00566592	8.49354	39.3483	11.9789	74.2812	25.8703	17.5952
35.7721	43.9368	76.864	61.115	17.8198	26.4229	75.3278	17.7571	123.009	2.57725	49.926	81.7527	16.5497	26.3249	78.1951	54.3971	42.121	37.276	71.7094	10.77	46.219	83.7836	53.7663	53.7223	31.3065	37.5002	-0.00314657	17.4366	0.171946	15.6481	33.3021	94.0092	8.22128	2.50892	63.5404	23.2774	16.7567	0.0010625	7.56474	36.0785	9.87767	70.9831	22.9844	18.7723
35.872	38.3008	72.8865	59.9681	20.1111	24.6188	82.937	15.7874	117.079	2.28697	56.6006	74.6948	27.3753	27.685	81.4823	52.2929	38.074	37.0213	66.2309	9.79414	49.532	86.6149	48.656	50.7111	33.723	40.7103	-0.00322417	17.9882	0.151419	20.3816	31.4764	99.8306	8.10502	2.24669	61.7743	30.4468	15.1261	-0.00363722	24.374	32.8367	8.04937	65.6715	20.1693	18.2157
35.9719	33.3203	64.2175	57.6712	23.012	22.83	83.5871	13.76	109.332	17.926	60.1215	78.5213	37.1816	26.996	81.6326	54.1512	50.8826	35.7684	69.4462	8.49817	47.4945	80.7756	44.4405	49.1416	49.0894	40.1168	-0.00325318	17.1464	0.133167	26.5175	31.5276	98.1294	8.99302	2.01162	57.7508	32.1983	13.6316	-0.00720896	32.3298	29.778	20.2889	59.6636	17.5525	16.8106
36.0718	28.9625	54.8354	62.7207	23.096	21.1173	87.1018	11.8537	107.394	35.5719	61.2885	78.9615	40.4935	25.2165	79.8324	57.7349	54.16	33.8654	67.836	28.6347	43.1769	72.7131	42.7649	46.2463	50.1305	42.4886	-0.00321546	15.726	0.116957	27.0998	33.0573	92.6049	9.47855	1.80099	70.5631	36.8998	12.2708	-0.00991715	35.1665	36.0245	23.8516	53.6331	19.0394	25.5924
36.1718	25.1654	63.3721	64.1141	21.8621	25.2407	85.3457	15.9002	119.182	42.9566	60.7322	74.9603	40.0326	22.9302	76.8637	57.8486	52.7273	31.5706	64.102	33.4712	38.1343	64.5894	39.3888	42.1762	46.3481	41.3422	-0.00309579	14.1303	0.102597	25.4615	33.1158	98.3061	9.66051	1.61238	71.684	47.8483	11.3173	-0.0141351	35.122	46.7563	23.2546	47.9074	24.8356	28.4889
36.2717	21.8627	64.6452	63.2446	20.0817	26.1999	80.7916	16.5603	121.524	44.7095	58.9467	68.632	37.5149	20.4841	73.2385	55.9162	49.1357	29.0732	59.5688	38.5377	33.1233	57.0763	35.5276	37.8312	61.452	42.0512	-0.00290323	12.5525	0.0899223	23.4453	32.2222	116.176	9.61686	1.4436	75.3105	49.6423	21.4521	-0.0164899	33.5291	48.6472	20.8731	49.0629	26.4151	28.2098
36.3716	18.9922	81.8485	61.0117	18.1446	25.7599	76.3114	15.6554	118.359	43.4812	58.691	66.5945	34.0041	18.077	69.29	52.8463	44.7164	26.5093	58.9133	36.7801	28.4846	50.3339	31.71	33.6265	61.3886	40.034	-0.00260093	14.9952	0.0787582	21.0388	36.9193	124.949	10.7145	1.29266	72.6337	47.3973	26.5995	-0.0179958	41.7757	46.8398	17.9198	64.6629	25.718	26.3309
36.4715	16.4982	79.4333	58.0197	16.2413	28.7328	70.6534	19.477	112.151	40.7773	57.1689	61.7224	30.1434	15.8168	65.2322	49.213	43.5031	23.9743	56.0097	32.6292	48.1477	74.0259	28.1505	29.7375	56.3141	39.127	-0.00220463	15.1897	0.0689589	18.6451	38.9172	131.181	11.3301	1.15781	67.672	43.5548	28.6511	-0.0193783	44.347	43.6232	18.9298	68.8277	28.5698	36.8984
36.5715	14.3317	70.6338	54.6341	14.4589	29.0215	64.5918	19.7776	104.426	37.443	54.7684	61.5147	26.3077	13.7551	61.2006	45.3739	40.5249	21.5328	52.2112	27.9743	53.6205	75.5998	24.9207	26.2229	50.0001	36.4055	-0.00175849	14.3562	0.0604293	21.3647	44.137	128.21	11.8136	3.84762	62.098	39.2598	28.8218	-0.0192947	44.9192	40.0035	17.6525	73.404	33.895	40.0089
36.6714	15.8128	60.5622	51.1124	18.3985	43.5567	58.5657	23.3953	96.1173	33.9432	51.7894	66.9306	22.8423	14.903	57.2784	41.5463	39.0286	19.2268	48.1737	23.5724	65.2575	70.226	22.0291	23.0857	43.7959	32.8615	-0.00126926	13.1087	2.29887	20.9615	57.1118	127.769	11.9566	4.95505	56.5898	40.2342	27.888	-0.0184046	51.4049	36.4118	15.4805	71.7764	34.7102	39.1306
36.7713	20.5987	67.448	49.311	21.8804	57.6923	52.813	28.9531	101.483	30.525	48.4613	85.3915	48.9562	14.7619	61.2273	37.8575	53.0296	17.0809	45.753	19.6833	65.8687	63.1247	19.458	32.5118	38.1388	29.077	-0.000950874	11.7497	5.71709	19.3598	63.891	121.497	11.8454	9.24625	51.4047	39.9508	26.3428	-0.0172044	52.5986	33.0215	13.1107	67.2317	33.1406	36.2753
36.8712	20.4338	62.9948	47.9569	22.3	62.082	47.452	29.3447	103.859	27.3117	44.9575	89.5624	60.6057	13.9198	62.2571	41.3163	56.755	15.1076	42.628	16.3558	61.438	56.0408	17.1799	43.7941	33.1284	25.3792	1.93398	10.4229	7.50731	22.436	69.8199	114.104	16.3127	10.8636	46.6247	37.4026	25.148	-0.0159772	50.8915	29.8924	10.8693	61.5132	30.4249	32.589
36.9711	18.6906	58.7434	58.2309	21.269	61.7471	43.8901	27.3932	110.497	24.8828	46.1335	86.4265	63.7611	17.1718	66.2049	41.924	55.3919	30.3796	58.7216	13.5549	55.0381	73.3046	41.7078	46.1467	28.7442	32.6579	2.8064	9.19121	8.26412	22.0987	71.6874	104.87	19.3145	41.6135	42.2594	58.2439	30.4288	-0.0148061	47.6997	27.0352	8.88873	55.526	27.549	28.7065
37.0711	16.5841	51.4032	62.9299	19.6184	59.2169	54.3104	24.5333	110.207	41.9727	59.3466	79.8603	61.8984	18.0682	95.2474	44.1471	75.2574	40.0001	63.438	11.2174	48.203	78.6574	60.6517	59.5735	41.4069	34.7149	3.07452	10.2024	8.38011	25.2913	74.3098	98.2877	21.1797	54.3878	45.4092	63.6532	32.4201	-0.0136852	43.8516	26.5531	7.20381	49.7222	24.4774	24.963
37.171	37.6973	43.7572	66.3088	17.7696	55.7577	57.6996	21.4734	105.951	48.7663	67.5174	71.9794	67.8754	17.6231	111.064	43.9299	80.5423	45.4531	62.7736	9.27577	41.6592	93.9207	64.6111	63.6543	51.3546	33.8417	9.25064	10.0409	21.905	24.8024	73.9141	93.1536	22.1711	57.9106	49.6613	62.1091	32.4197	-0.0126772	51.4308	24.9501	5.80298	44.3108	21.4807	23.0544
37.2709	41.3678	36.7763	66.5917	15.9298	53.3421	57.1146	18.546	99.5762	49.9382	71.8677	63.9059	67.338	16.4637	118.305	42.2838	78.607	47.8807	59.6923	7.66684	39.0212	170.148	62.1734	61.622	50.4171	31.4401	24.8387	9.35911	30.6951	22.9015	71.579	86.0832	27.5959	69.6751	48.6135	57.6736	31.2567	-0.0117726	53.2118	22.9762	4.6553	39.3727	18.6952	20.6637
37.3708	39.1264	30.7217	67.8671	14.1953	50.1626	65.8107	16.3847	114.495	48.1615	73.4462	69.28	63.2345	14.9721	120.054	39.8538	73.3478	52.4099	55.6486	6.33535	44.864	182.549	57.2641	57.8775	53.5216	28.3523	38.5036	8.48358	40.8488	20.5768	68.0562	78.3424	31.0982	71.9776	45.5792	52.2661	41.3394	-0.0109441	51.7933	20.9561	3.72403	34.9221	16.1791	18.1746
37.4708	35.1694	25.9731	69.9217	12.6054	46.7483	67.7757	14.2291	133.309	51.5272	72.9103	69.1457	57.3942	17.6816	118.354	37.0462	66.7993	67.4882	51.3462	5.23427	44.3065	200.251	51.6495	52.7304	50.1423	25.0712	43.0592	7.57357	47.1624	18.2456	68.0617	70.6199	39.7385	69.623	41.9434	46.7696	45.7433	-0.0101466	48.7169	19.0241	2.9732	35.633	13.9472	15.7887
37.5707	51.6815	23.1359	77.5658	11.1703	52.0658	65.99	19.9154	139.159	69.4765	75.9362	65.066	50.9252	22.0698	114.553	36.2691	59.9999	75.8952	47.1167	8.98156	40.8873	190.194	46.0985	47.2727	44.8966	21.8732	42.6234	11.8495	49.0015	17.7782	66.1506	63.2722	45.3942	65.1438	38.2724	41.5685	46.6747	-0.00930702	44.8859	17.2302	2.3705	34.112	11.9906	18.8874
37.6706	52.7159	19.8527	84.5267	9.88652	62.6462	62.2358	21.02	137.352	75.4015	76.3867	59.2727	44.4748	23.3366	109.535	34.5581	53.4566	79.4687	66.1427	9.53458	36.4151	184.054	42.2337	42.0066	39.4653	18.9026	39.6422	37.2622	48.1239	16.369	63.0545	60.0305	48.7441	59.8592	41.9487	36.81	45.546	-0.00846844	40.8202	15.5875	1.88814	32.4213	10.2889	19.7539
37.7705	49.8342	16.7489	92.022	8.74395	65.1832	57.567	40.3716	131.219	81.7159	74.9701	52.9686	38.3993	22.823	103.879	34.8952	61.5081	79.6134	74.8272	8.83674	31.785	194.79	37.9927	37.1428	34.4198	16.2239	35.5413	46.486	45.6766	14.6871	59.2797	55.5089	85.9204	54.442	59.9671	32.5301	43.2553	-0.007605	36.8098	15.8576	1.50289	29.9062	8.81662	18.9798
37.8704	52.2119	14.0177	94.1271	7.73016	63.8657	81.4089	46.1155	122.829	90.9824	72.2395	50.924	32.8742	21.3579	97.9585	35.5524	65.7151	77.3953	108.917	7.73595	27.4141	183.006	52.1815	32.7504	30.941	13.8553	31.1284	47.8351	42.4003	17.0526	55.1724	50.5371	150.12	49.2216	66.528	28.7155	40.3684	-0.00668903	33.0083	17.902	1.19566	27.1236	7.54753	17.4177
37.9704	48.6577	11.6867	92.8962	6.83221	60.7994	90.9696	45.3461	113.456	91.4155	68.6243	46.9577	27.9654	19.446	92.0105	34.7106	67.26	73.6165	119.591	7.22372	23.4731	165.186	54.7225	30.6695	27.243	11.7889	26.84	45.5439	38.7655	16.8059	50.9658	50.8428	216.779	44.3471	65.4574	25.3322	37.2366	-0.00570954	29.4891	17.7857	0.950887	24.3572	6.45633	15.5503
38.0703	43.4903	34.1701	89.6635	6.03765	57.0349	92.3451	41.7141	103.867	87.2839	64.4536	42.2715	46.3108	22.211	86.184	33.0159	65.7337	74.6784	119.147	6.34584	20.0086	146.885	52.3246	27.8992	23.7766	10.0031	22.893	41.7467	35.0648	15.5507	46.8132	58.5051	262.051	44.3995	70.6346	22.3395	34.0738	-0.00469296	26.2788	33.62	0.756006	21.7434	7.87669	13.6421
38.1702	60.1281	38.3305	85.3013	8.707	53.0893	89.2024	37.0626	94.5089	81.0014	59.9777	37.5013	66.731	22.5784	80.5683	30.8775	70.136	73.2347	131.619	17.2599	17.0078	129.853	50.0846	32.9658	20.6722	8.47031	29.9887	45.0486	31.4735	13.986	42.8124	59.7142	290.708	42.2903	68.8082	19.6963	31.0059	-0.00367873	23.3782	38.2841	0.600936	19.3404	22.8697	11.8305
38.2701	79.6539	35.884	80.3647	9.47179	49.2101	88.3532	32.2914	85.6317	73.9125	55.384	32.9663	79.5584	21.6085	75.2139	28.5513	68.3562	70.1094	131.46	19.7161	14.4317	114.533	48.7607	33.2206	17.943	10.28	31.7079	51.624	28.0906	12.4077	39.0223	66.5113	306.575	39.2438	64.3812	17.3637	28.1029	-0.00270533	20.7735	38.4564	0.47761	17.1651	29.3297	10.1794
38.37	80.4875	31.4517	76.9979	9.30672	45.5099	84.1672	27.8121	87.6197	66.7473	50.8101	30.5444	82.1427	19.9517	70.1458	39.2866	71.4493	65.9184	125.567	18.7659	12.2324	113.57	45.3273	31.3304	15.5626	34.3644	30.5439	53.8247	24.9665	13.1734	35.4751	86.3785	312.709	35.8932	64.7009	15.3063	25.4	-0.00181444	18.4442	36.4892	0.379563	15.2139	30.9954	8.71156
38.47	74.0981	36.9463	72.8907	8.71724	42.0334	78.34	23.7881	95.0315	59.8849	46.3549	27.5743	78.9256	91.1442	65.3732	44.247	70.1363	61.1163	117.328	31.8458	17.3511	114.673	41.0688	28.6048	32.5011	45.3761	27.9688	51.555	22.1202	12.5661	32.1846	92.6025	311.548	32.5579	61.3244	13.4924	22.9106	-0.00107752	16.3671	33.7555	0.301613	13.4732	30.0802	7.42739
38.5699	65.9147	35.0893	68.4427	7.96239	38.792	71.8645	20.2595	95.76	53.5057	53.3918	24.5056	72.6876	178.176	74.0258	45.6372	68.99	56.0339	108.387	35.084	18.4315	125.73	36.7395	25.6739	35.4273	48.7178	24.8325	62.3518	23.3032	13.1381	33.0737	91.4521	305.021	40.5797	67.315	11.8935	20.6351	-0.000541804	17.9706	43.1279	0.239643	11.9256	27.8794	6.31572
38.6698	57.8314	42.2443	63.905	7.17202	35.7836	65.309	17.2089	95.147	47.6791	77.3893	63.1405	65.1343	294.711	79.1089	45.8304	64.6366	50.9067	99.5236	39.2837	17.604	130.023	32.6533	22.8292	33.4786	47.7377	21.6098	63.4494	27.2033	38.8231	32.7179	86.5294	294.651	42.4835	65.9841	10.4847	18.5662	-0.000243661	18.0306	46.1803	0.19042	27.5983	25.1384	5.36027
38.7697	70.452	40.4151	66.9573	6.4087	32.9982	58.986	14.5934	117.251	42.4143	95.4626	89.3521	57.2818	422.145	80.4288	46.3531	58.9997	49.1837	91.0873	37.1301	81.8703	122.838	28.9238	20.1942	30.0782	72.2993	18.551	60.0977	41.9762	57.4992	31.5675	79.882	281.633	41.356	64.5232	10.1183	16.6923	-0.000134672	17.2573	44.9763	0.151332	33.7383	22.2746	4.54313
38.8697	68.6826	35.7351	69.2965	5.70013	30.4238	53.0554	12.3625	125.586	37.6888	106.313	109.05	49.7082	535.401	79.3823	60.1573	53.0639	46.5669	83.2189	32.7975	130.288	111.1	32.1596	17.8114	26.4779	81.4031	15.7744	54.9386	53.1431	96.2314	29.9361	72.654	266.897	38.8258	71.8503	9.34685	14.9996	-0.000168046	16.0703	42.1038	0.120261	34.9436	19.5115	3.84662
38.9696	70.8908	30.7034	68.8702	5.05617	28.0471	47.5877	10.466	125.709	33.4652	111.71	112.459	42.7166	569.853	76.8916	66.2029	47.3138	43.4116	75.957	28.0587	168.18	98.8675	33.5532	15.6843	23.1079	81.6613	13.3229	49.2756	57.6094	104.808	28.0396	71.0288	251.161	35.743	70.7896	8.44811	23.6995	-0.000332646	37.8957	59.4905	0.0955671	36.2694	16.9594	3.25436
39.0695	68.0516	25.9176	75.0835	10.0207	25.854	49.6464	8.85692	121.114	29.7001	113.052	107.618	49.7168	559.226	73.5628	67.4735	41.9694	41.2232	69.2924	23.6175	176.262	87.4297	32.0154	13.7977	20.0915	77.1402	11.1976	43.7283	57.9386	106.728	33.8807	66.8256	234.973	32.543	101.626	7.54918	27.928	21.3756	70.0075	68.2538	0.075931	45.6016	14.6632	2.75154
39.1694	61.5098	21.6954	87.1077	11.7831	23.8308	54.7293	7.49353	113.984	26.3494	111.44	98.9796	54.548	524.383	69.7916	65.8898	37.1129	38.5183	70.7784	19.7095	167.328	77.1237	29.3715	12.1336	17.4402	70.3028	9.37785	38.5698	55.8107	100.125	36.7025	81.7868	218.746	29.4404	133.655	6.70471	29.3945	43.8461	84.159	68.205	0.0603256	66.3375	12.6316	2.3251
39.2693	54.3187	18.0878	114.268	11.9561	21.9652	62.8512	6.33927	105.661	23.3706	107.736	88.9653	54.1314	478.043	86.1615	62.6805	41.8431	36.7371	72.8141	16.3724	151.319	67.9656	66.466	10.6664	15.1276	62.608	7.83332	33.8998	66.1765	90.6318	37.4935	85.6819	202.784	26.5338	138.771	5.9349	29.1957	50.3394	88.0144	64.5719	0.0479496	72.9	10.8536	1.96369
39.3693	47.5137	15.0501	127.905	11.3787	20.2454	79.4366	5.36254	100.965	23.2249	102.609	78.8521	50.8413	427.79	94.3268	58.6252	41.7808	34.4425	93.6868	13.5663	133.247	60.466	77.5074	9.37573	13.1173	54.8905	9.70086	29.7337	69.6471	80.6572	36.9497	94.4386	187.308	25.7632	133.236	10.9645	28.0319	49.2743	97.3776	61.8979	0.0381122	72.26	9.30899	1.65751
39.4692	41.3958	12.5104	132.79	10.4833	18.6606	85.126	4.53633	110.664	22.0433	96.5721	69.2766	49.7221	377.996	97.2105	64.2029	39.4447	31.8616	99.0267	11.2255	115.532	57.6588	80.3471	8.24074	11.3723	47.6012	10.0367	26.048	78.3838	71.1812	35.5587	94.5156	172.472	24.1541	123.893	12.4575	26.3464	44.9563	98.0662	68.2499	0.0302933	68.1679	7.97391	1.39825
39.5691	36.0047	10.3943	132.218	9.48906	17.2006	84.6386	3.83747	112.124	20.3851	90.0178	60.5226	46.2934	331.04	96.7489	65.2666	55.1408	29.1587	97.0692	9.28155	99.2435	52.3242	76.4608	7.24259	9.85879	50.5767	9.56117	22.8028	87.2911	62.554	33.6595	90.085	158.378	27.5896	113.587	12.3417	24.4171	39.5398	94.0564	67.2202	0.0240717	79.1762	6.82417	1.17881
39.669	31.2932	8.63407	128.337	14.9194	15.8567	80.8062	3.24632	108.8	18.5609	83.2399	52.6825	41.7834	289.728	99.4716	63.6369	59.5551	26.4506	91.8811	9.23806	93.1359	69.8283	70.0589	6.36497	12.017	49.2933	8.69814	19.9536	89.0536	54.8548	40.2757	83.5249	145.089	27.9138	116.797	11.5423	22.4151	34.0613	104.362	63.2409	0.0191246	80.3592	7.73033	0.993227
39.769	27.19	7.17126	122.547	16.6293	14.62	96.9481	2.74626	114.027	16.7385	76.4554	45.749	36.9316	252.011	98.8581	60.4789	74.1472	23.8178	85.4541	8.34451	86.9997	69.8199	63.0274	5.59342	14.9878	54.5452	7.69125	17.456	86.5248	48.0507	44.1975	76.1701	132.636	32.5331	111.715	10.498	22.2555	28.9831	114.446	58.2719	0.0151941	76.7254	7.75619	0.836424
39.8689	26.688	5.95597	115.748	17.0428	15.4391	101.658	2.32322	112.795	15.004	69.8209	43.2152	54.1284	218.226	96.1892	56.53	82.5571	26.368	95.2948	7.21684	77.9998	64.4085	56.1796	4.915	14.7367	54.2614	6.67537	15.2688	81.5622	42.067	45.4888	68.7507	127.816	33.1882	103.711	21.6631	21.3648	24.4782	114.76	53.163	0.0120808	70.9507	7.32406	0.704115
39.9688	24.3192	4.94679	108.513	16.2975	34.0014	99.94	1.96541	107.903	13.3975	63.4459	42.0934	60.5628	188.354	101.007	52.2522	86.0438	27.3544	110.527	6.10838	87.4879	64.4521	49.8377	16.8647	13.4405	51.0121	5.72056	13.3545	75.3607	36.8178	45.914	61.6487	121.932	31.9073	95.0141	25.5168	20.0795	20.578	120.861	49.1113	0.00962033	64.4424	6.67937	0.59265
40.0687	30.7271	12.3919	101.207	15.0531	41.3669	94.7914	1.66282	115.006	11.9335	57.4035	59.4345	60.6916	189.893	101.664	47.9283	82.9506	27.2364	117.641	5.11234	85.5361	59.4734	44.1021	21.1367	11.9054	64.9644	4.85889	11.6796	68.6757	32.2189	44.8971	64.0161	118.002	29.7578	86.5203	25.6213	18.61	17.2494	118.746	52.6839	0.00766182	62.7364	5.99346	0.498904
40.1686	45.9238	34.7709	94.0524	13.6445	43.2146	87.9903	9.02241	114.817	10.6123	51.7388	73.3268	57.3317	180.898	99.7246	52.2611	76.9015	26.3619	115.665	4.25303	117.786	53.3308	38.9759	21.753	10.4174	69.607	4.10078	10.2145	61.973	28.1924	49.631	81.0065	112.952	27.2944	78.5646	30.3085	17.0854	14.4329	112.303	51.3467	0.00610804	71.3059	5.29378	0.420172
40.2686	53.3662	49.4666	87.1824	12.2368	42.4111	80.5754	55.6868	117.302	9.42753	46.4758	75.9391	53.2762	166.58	96.2198	53.0048	69.782	24.9926	110.229	3.52668	127.257	86.8942	34.4221	49.6076	9.06743	69.2355	3.44467	8.93299	55.5283	24.6682	51.294	85.9915	107.168	24.7984	71.9286	30.4797	15.5832	12.0625	103.821	48.082	0.00488266	79.1009	4.62724	0.354096
40.3685	51.3451	61.9965	80.6688	17.9407	40.3993	73.1387	81.5067	114.374	8.36907	45.0714	72.8234	48.0254	150.079	112.457	51.6109	92.2426	23.3227	102.876	5.13306	135.938	90.5203	30.3894	78.0396	7.87428	79.6657	2.88296	7.81216	49.4943	21.5842	50.9255	84.5108	100.946	22.4067	65.4787	28.702	14.1477	10.0741	94.6197	44.206	0.00392601	78.7328	4.01623	4.18212
40.4684	46.5063	59.9978	74.5505	19.6116	37.9011	66.0039	161.788	108.448	7.42612	43.0313	67.0567	42.4114	157.953	119.938	49.0071	97.8236	21.4949	94.9787	5.24855	130.158	84.6261	32.599	85.9184	6.83101	84.0755	3.94148	6.83192	43.9447	18.8856	49.2543	79.745	94.5148	20.18	78.8469	26.1955	12.8028	8.40974	85.4425	40.2865	0.00317631	74.4335	3.46911	5.87421
40.5683	41.1037	53.2926	68.8372	19.3107	35.2733	77.6957	186.03	110.274	6.58704	40.5796	60.3141	61.7387	154.091	121.809	45.7813	95.0754	24.0439	110.176	4.79397	118.236	88.2964	33.1559	84.2249	5.92318	81.6528	4.23148	5.97466	38.9038	16.5243	46.7882	73.5	88.0464	18.1395	79.7344	23.5284	11.5591	7.01841	76.6882	36.5568	0.00257634	68.457	2.9865	13.0185
40.6683	45.8969	57.5117	63.5123	18.8604	32.6876	80.7921	183.408	107.228	5.84188	37.8873	53.4802	75.6076	143.979	120.152	42.3005	96.471	25.0977	112.206	4.169	104.381	82.5871	34.3634	78.3967	5.13486	75.6882	4.107	5.22495	34.3654	14.4581	43.8778	75.6158	81.6681	16.2868	75.7626	20.9544	15.0693	5.85628	68.5522	45.8698	0.00210719	65.4115	2.565	23.0556
40.7682	46.8237	53.1566	58.5749	17.6119	30.2221	79.0736	168.94	101.499	5.17995	35.0833	46.9978	78.9901	130.956	123.054	38.7901	91.808	25.0925	108.16	3.53972	97.6007	74.4248	41.2845	71.0898	4.45097	68.1561	3.77724	4.5693	30.3059	31.9655	40.7623	77.8991	75.4726	23.6681	70.1323	18.5766	17.312	4.88614	69.9977	47.2304	12.4462	63.3763	2.19928	26.7485
40.8681	52.1693	46.3428	56.9328	16.0609	27.9083	74.8031	150.213	94.4426	4.59275	32.2629	41.0653	76.392	117.01	122.001	35.3841	90.6587	24.3591	101.532	2.96882	87.5517	66.1377	41.5287	63.5693	3.85802	60.2096	3.36303	3.9959	26.6919	36.6368	48.3675	80.6853	69.525	32.9804	64.1674	16.4274	17.9996	4.07646	67.6487	48.5672	16.8135	59.0739	15.2116	26.9837
40.968	57.9228	41.0927	54.4132	14.4536	25.7301	69.3213	130.935	95.527	4.0678	29.4948	35.7489	70.639	122.243	147.439	32.1581	85.1068	23.1462	94.0231	2.47415	85.9521	58.4542	39.018	57.7198	3.34404	52.4935	23.9101	3.49444	23.4862	35.9459	51.922	78.3148	63.8684	35.8696	58.3961	39.6825	17.7551	4.16136	69.4738	54.0752	21.7528	53.8996	21.0838	25.4438
41.0679	54.9817	52.1251	51.4204	12.9087	23.7253	63.4103	112.809	92.6033	3.60736	26.8267	77.9517	82.6003	118.779	164.11	29.1502	82.7738	21.6386	86.4462	2.05511	79.084	73.4323	35.5347	51.6504	16.9029	45.3419	33.34	3.0559	20.6502	33.197	52.7588	91.3264	58.5297	35.5336	53.0118	47.2551	16.9754	3.87387	67.3526	53.4524	21.9553	48.5742	22.9179	23.0949
41.1679	92.1499	50.6123	48.2171	11.4777	21.868	57.5142	96.5125	87.4887	3.19568	24.29	94.2917	89.8079	115.635	170.648	45.6339	77.0949	30.6904	90.9	1.70435	70.3184	72.3633	31.8714	74.1461	31.1164	58.5356	36.0457	2.67238	18.1464	34.5346	51.8156	93.7589	53.5227	33.6643	49.1591	53.1867	15.9113	3.44443	63.2031	67.6393	20.0456	43.4545	22.5534	20.4787
41.2678	96.4787	68.065	44.9763	10.1784	20.1577	51.8747	82.2168	81.3067	2.83058	25.965	96.8974	124.584	110.909	170.743	53.7615	76.9135	36.0233	88.8995	1.41235	61.3191	76.4095	59.0435	112.466	55.438	62.3019	42.482	2.33696	15.9393	32.6794	49.7488	90.5866	48.8516	31.148	65.0214	52.5023	14.7196	2.98584	58.1475	69.8306	17.3762	38.7023	21.0702	17.8872
41.3677	91.0222	67.119	41.7997	9.01198	18.5627	46.6129	69.8539	74.7411	2.50248	26.5785	92.562	136.74	102.561	175.512	56.6902	72.5812	40.4388	84.0536	1.17013	52.857	125.553	66.4801	122.645	58.9184	60.7755	43.0536	2.04364	13.996	29.6984	47.0142	84.6558	44.5133	28.4416	75.4432	71.5686	13.4966	2.55015	52.8304	67.0235	14.6142	34.3768	25.0778	15.4678
41.4676	102.199	66.8251	38.743	7.97161	17.0954	41.7788	59.2529	92.8944	2.21307	26.4138	85.0467	160.768	92.6543	174.398	56.4583	66.5159	42.3003	78.1288	0.969592	45.2433	130.988	94.8924	119.755	65.7652	56.4854	40.5642	1.78716	12.2866	29.6238	43.9247	81.189	45.1939	25.774	75.379	75.4067	12.2996	2.15854	47.6099	62.3307	12.0626	30.4842	30.1483	13.2846
41.5676	97.3395	71.2142	39.6301	7.04734	15.7315	37.3816	50.2097	99.8647	1.95694	25.6912	76.3953	164.946	82.4055	179.649	58.9174	59.9621	42.3526	82.6604	0.803507	39.3883	133.963	100.584	112.66	62.6159	61.7846	36.6575	1.56288	10.7839	33.8766	40.6928	75.5499	54.1219	23.2532	71.276	72.4743	11.1613	1.81693	42.6745	57.1187	9.83643	27.0048	31.0466	11.356
41.6675	87.7257	75.0854	39.1138	6.22821	14.4853	33.4077	42.5198	100.159	1.7296	25.5312	67.6843	180.934	82.3582	187.812	58.332	53.538	41.1611	82.3042	0.666052	33.9189	124.499	96.5952	102.726	56.4199	61.1132	40.0853	12.5212	9.46374	39.755	37.4597	69.0504	59.7287	20.924	69.7112	66.8136	10.0987	1.52404	38.113	51.9714	7.95677	26.1435	29.7304	9.67557
41.7674	77.3785	68.846	37.7566	5.50331	13.3408	29.8316	35.9935	96.6112	1.52721	24.8321	59.4494	200.678	78.0604	188.521	55.9739	57.4114	39.15	78.4978	0.552284	29.0153	111.929	117.992	92.1345	49.7264	57.2639	39.2603	16.7138	8.30433	39.3231	34.3166	62.4119	62.7812	18.7988	65.3361	60.3254	9.11893	1.27552	33.9561	47.1231	6.40136	24.3583	27.3418	8.22497
41.8673	67.6513	66.5729	42.5189	4.86239	12.2863	30.6775	30.4613	90.99	1.3464	23.7619	87.6192	200.235	71.6519	192.174	52.6528	57.3693	36.6343	73.2915	0.458042	24.7186	99.3751	119.352	98.7446	44.6747	51.9224	36.2959	17.5947	7.28643	36.4431	31.3199	56.0151	63.8919	16.8736	60.5263	66.8566	8.22291	1.06602	30.2026	42.6532	5.13084	22.2193	32.2688	6.98065
41.9672	58.928	59.5492	44.2814	4.29601	11.3182	30.5588	25.7753	84.3875	1.18062	22.4492	144.414	196.67	136.007	191.602	51.9064	54.1824	33.8443	67.6794	0.379869	30.535	87.7993	127.355	95.7161	39.3264	46.0819	32.4199	16.9259	6.39297	32.8004	29.3716	84.3133	63.5483	15.1372	75.5984	77.1428	7.40794	0.890112	26.8338	50.6765	30.393	21.5342	32.971	5.91819
42.0672	51.249	51.1912	44.1697	3.79557	10.4295	29.2091	21.808	77.4666	1.03532	20.9918	164.11	209.962	217.022	186.801	49.6734	91.3432	30.9462	62.1313	0.31514	39.251	77.7805	134.488	96.3253	41.6388	40.3059	28.3244	29.6895	5.60886	59.9439	34.0644	95.01	67.5128	13.575	90.2131	76.873	6.66916	0.742817	26.5914	51.2576	44.2505	30.6896	31.4427	5.01387
42.1671	44.5409	47.9071	42.9234	3.35344	9.60659	27.2453	18.4499	70.6248	0.902958	22.0125	164.322	301.842	360.263	179.487	46.6421	103.959	28.0579	56.858	0.261422	40.3971	68.6609	128.959	111.782	38.9758	34.8943	24.3804	59.7368	4.92078	66.4705	36.139	96.0669	69.2109	33.2449	105.632	72.0878	6.00093	0.619705	25.273	48.7788	46.3464	33.7409	28.846	4.24579
42.267	38.6999	53.8266	50.7203	2.96282	8.84789	25.0295	15.6078	64.0772	0.782945	22.5073	154.89	375.989	539.147	170.782	46.8726	104.214	25.984	51.9431	0.216802	38.0295	79.4984	118.582	111.883	34.8865	29.988	20.7694	69.6919	4.31703	108.329	36.463	92.0714	69.2058	41.0981	105.861	68.9967	5.39746	0.516932	23.4346	45.1861	43.0525	40.5789	25.8448	3.59426
42.3669	33.6209	50.4159	54.3387	2.6177	8.13546	28.6477	13.2027	57.9416	0.675888	22.3507	141.238	468.227	707.958	169.861	45.3878	158.344	23.8007	47.4086	0.179839	34.2383	85.2359	106.87	105.182	30.662	25.6338	17.5637	69.964	3.78729	140.784	35.6467	89.5236	67.9437	50.0465	122.512	73.3645	4.85312	0.43114	21.3985	41.3304	37.6759	63.5167	22.8061	3.04184
42.4669	33.8918	44.1965	55.0876	2.31278	7.48925	33.8278	11.1675	52.2705	0.588087	21.7281	126.291	547.177	791.065	187.459	42.946	175.323	21.6032	43.2477	0.148929	30.0728	92.3124	95.3446	109.795	26.7407	21.8255	14.7741	65.8441	3.3225	155.57	34.1163	83.9669	65.7769	53.792	122.303	70.7834	4.36272	0.359456	19.3468	37.5719	31.8682	78.3968	19.9225	2.57334
42.5668	33.4212	37.6536	56.2783	2.04326	6.89886	35.2231	9.44528	48.7223	0.511864	20.7839	111.572	599.72	795.699	194.036	40.0262	173.712	19.4596	50.2458	0.123242	26.0352	87.3422	84.6214	105.217	23.2425	18.5286	12.3797	59.9895	2.9147	167.23	32.1677	95.849	62.9813	53.0053	115.605	67.2501	3.92151	0.299652	17.3786	34.052	26.3988	81.4942	17.2848	2.17583
42.6667	30.5054	31.6593	55.502	1.80486	6.35864	34.4981	7.98805	44.8785	0.441462	19.6296	97.8188	594.825	756.977	193.619	36.9259	163.357	17.4199	51.2018	0.101633	22.3442	85.8072	89.1077	96.8465	20.1721	15.6953	10.344	53.706	2.5569	160.282	30.0037	100.621	59.772	50.0788	106.768	61.6486	3.52512	1.05538	24.8373	30.8157	21.577	86.3983	14.926	1.83854
42.7666	27.0446	29.4292	54.0658	6.16693	5.86243	51.8043	6.75503	41.0075	0.381128	18.3501	85.3414	558.495	696.443	188.872	33.8272	149.417	24.4296	49.3691	0.0830838	19.0741	82.7347	85.3459	103.868	17.4961	13.2733	8.6252	47.6099	2.24296	156.761	27.7613	98.3377	56.3154	46.2651	97.5853	55.4995	3.16954	7.02065	30.0228	27.8662	17.4805	84.2493	12.8469	5.00789
42.8665	23.6949	48.786	54.0024	8.50762	5.40607	59.052	5.712	42.1349	0.330822	17.0098	74.2189	506.863	635.645	181.547	30.8363	134.545	28.5433	46.3497	0.0667264	21.4946	75.3745	78.4363	106.729	15.1709	11.211	7.18109	41.9681	1.96747	144.573	47.793	92.5015	52.7383	42.2085	88.7655	49.4889	2.85092	9.10462	31.4718	27.2262	14.0778	78.7994	11.0324	9.21187
42.9665	25.6392	50.4217	52.518	9.13058	4.98617	60.5134	4.82974	41.2188	0.287819	15.6565	64.4119	461.182	574.571	172.792	28.0116	120.05	36.3272	48.8647	0.0533775	21.0556	67.2616	96.0737	101.559	13.1531	9.46005	5.97221	36.8738	1.72571	129.823	59.394	90.9484	49.1369	38.2304	80.5628	43.9029	2.5655	9.42537	30.8458	25.5239	11.2918	83.4783	9.45891	10.7872
43.0664	36.3043	58.8573	50.5986	8.91845	4.59998	58.7603	4.0835	63.7914	0.25097	14.3249	55.8248	424.058	541.516	163.555	25.3816	106.535	40.6251	47.8437	0.040711	23.5398	60.8066	97.2697	93.147	22.4416	7.97679	4.96295	32.3359	1.51354	146.865	65.2193	97.6261	45.5826	34.4816	73.0419	50.6375	2.30956	8.83047	29.1311	23.4792	9.03212	81.373	8.1006	10.9268
43.1663	36.7307	62.1374	48.081	8.32868	12.9532	60.1907	3.4524	74.3791	0.21929	13.0394	48.3396	379.588	495.275	154.03	22.9565	94.2312	42.3992	45.2603	0.0298969	41.7869	54.102	97.5442	93.9213	23.666	10.8036	4.12195	28.3245	1.32731	159.59	67.1473	96.474	42.1274	31.0232	67.4933	50.4531	2.07953	7.87831	26.9072	27.3003	7.21097	76.0948	6.93167	10.3266
43.2662	38.1126	57.0011	45.2622	7.59532	16.3607	68.4267	2.91893	77.6955	0.192159	11.8163	41.8336	337.546	474.421	144.549	20.7362	83.1827	42.3852	42.8019	0.0185165	47.0722	50.8017	96.9038	88.6002	29.0983	11.7098	3.42215	24.7944	1.16384	176.133	66.5017	94.1203	38.8084	27.8708	61.7026	47.3096	1.87204	6.84296	24.5084	27.4096	7.35769	87.0129	5.92786	9.38611
43.3661	35.4045	52.4739	45.3882	6.83541	17.325	70.0299	2.46816	76.7158	0.169005	10.6664	36.1892	295.252	439.704	135.315	18.7142	87.6489	41.1416	51.0112	0.0122666	46.1039	45.8461	90.5479	80.902	28.4997	11.5301	2.84043	21.6958	1.02035	196.059	64.2105	96.8519	35.6505	25.017	70.0654	43.0868	1.68417	5.8517	31.0703	26.002	14.7371	87.7421	5.06715	8.33
43.4661	31.6053	48.7871	44.2527	6.10494	17.1095	67.9517	2.08737	73.3068	0.149272	9.59518	31.2974	255.972	397.833	126.448	20.6236	84.9324	39.0882	52.4826	0.00570919	42.3699	40.7638	82.2466	77.0806	25.9561	10.7759	2.35725	18.9801	0.89436	195.382	60.9201	93.6885	32.6694	22.4439	73.7622	38.657	3.14198	4.95723	33.213	24.0516	16.6569	97.3563	6.45471	12.4318
43.566	42.3443	67.3593	42.3788	5.42841	16.3509	63.9554	7.83879	80.4986	0.13245	8.60474	28.5127	244.997	376.422	118.014	21.0347	78.9528	40.4356	53.6946	0.00283652	37.6489	55.3069	82.2731	70.7411	22.979	9.75539	1.95612	16.6022	0.783709	181.65	57.0764	99.8645	29.8733	20.1295	71.1966	44.0569	7.40325	4.17537	42.0435	21.9835	15.9885	96.9131	6.80365	13.7555
43.6659	43.7676	66.863	40.735	4.81422	15.3677	59.0824	9.84829	81.6387	0.117986	7.69506	45.9612	225.088	346.673	114.606	20.5482	71.7527	40.185	51.8664	-0.00158149	35.2721	55.5087	91.2483	63.6694	20.1038	8.64969	1.62322	14.5209	0.686487	163.738	52.9835	98.3456	30.0843	18.0509	66.3555	43.6992	9.62513	3.50432	44.9169	27.2413	14.2371	104.058	6.59446	15.798
43.7658	57.8095	59.9756	38.6445	4.26284	14.3173	58.2929	13.4235	87.5707	0.105388	6.86423	51.9207	210.12	312.354	109.833	19.5532	76.3151	38.8426	48.737	-0.0068697	31.6737	68.591	89.1936	56.7001	17.4986	12.4587	1.34696	12.7	0.601027	156.463	48.8449	92.9056	30.9818	16.1854	60.8991	40.8914	10.5767	2.93462	44.4569	27.9381	12.1664	102.069	6.10818	32.0734
43.8658	57.5428	51.6216	36.3396	3.77116	13.2758	55.4057	19.0119	87.7256	0.0942117	8.22269	51.8539	189.977	314.231	104.323	31.6316	78.487	36.7883	53.1736	-0.0120765	27.7786	67.3123	91.184	68.8471	15.1969	16.6379	1.11769	11.1071	0.525876	142.822	44.7936	98.2447	31.0803	14.5122	72.066	51.0755	10.7527	2.45418	42.2237	26.7416	10.1432	95.7632	5.50631	38.3881
43.9657	52.6975	55.3343	34.9915	4.44972	13.9692	51.4973	20.1386	93.1288	0.0841121	10.385	48.8115	168.117	303.274	98.482	37.649	75.186	34.3043	58.2919	-0.0147862	27.7509	61.7009	86.2675	74.1635	13.1846	17.9385	0.927409	9.71378	0.459775	140.837	40.9126	98.7267	30.5863	13.012	72.4717	52.4355	13.0065	2.05069	39.1362	24.838	8.32522	87.6992	4.87909	39.2418
44.0656	46.7807	51.0271	42.273	4.52109	15.0341	47.1969	21.2616	99.6215	0.0748127	11.7063	57.1935	150.917	281.527	97.2476	39.8889	77.1926	31.597	58.0348	-0.0153077	32.9813	55.1873	78.8264	72.0445	14.631	17.6142	0.769482	8.49514	0.40163	146.028	37.2509	94.3073	29.6635	11.6672	68.707	49.8346	13.8557	1.71278	35.727	28.7927	6.76343	79.2061	4.27469	37.2619
44.1655	50.0486	44.4439	45.5765	9.51421	14.9536	42.864	20.224	104.335	0.0661006	12.3907	58.0182	137.616	254.976	102.15	39.829	73.8845	29.7734	55.9127	-0.0146172	32.9952	48.9	70.8171	66.7624	18.2923	16.433	0.638434	7.42929	0.350491	138.001	33.8422	100.828	28.4406	10.4619	63.5383	45.6912	13.8544	1.43026	32.2969	28.8772	5.45704	70.9501	3.71666	34.7144
44.2654	46.9596	37.7534	46.3709	11.3178	15.7927	53.7075	18.2934	103.168	0.0578975	12.5995	55.0589	132.492	232.388	102.819	44.5425	68.2336	27.6525	52.47	-0.0135147	30.6434	51.1672	68.5043	60.3987	17.9978	14.8578	0.52971	6.49708	0.305521	125.338	32.2694	103.033	27.0183	9.38179	58.1081	41.1374	18.196	1.19431	29.0086	27.3819	4.38245	80.7086	3.21441	42.8445
44.3654	42.0821	37.5802	48.6033	11.5354	15.5773	60.9469	16.1023	98.6705	0.0502309	12.4602	57.5037	122.173	230.167	105.475	45.7794	61.7815	25.3889	50.1753	-0.0124471	33.5676	55.2123	70.5232	53.9402	16.4191	13.1606	0.439501	5.68178	0.265992	111.727	30.345	99.3039	25.475	8.41389	52.8707	36.684	20.0778	0.997348	26.7974	31.868	4.0767	81.2066	2.76955	45.2353
44.4653	41.0549	47.2016	48.6627	11.0019	15.9409	64.2657	13.9534	92.4275	0.0431957	12.0725	55.3751	121.884	223.077	104.671	44.9255	57.2675	29.3511	46.9094	-0.0115771	32.4942	52.1814	77.532	48.8762	14.5456	11.4947	0.364638	4.96871	0.231265	98.6813	30.1534	92.6717	23.8708	7.54648	68.19	32.5441	20.4562	0.833006	34.1814	39.2291	11.6356	77.1971	3.60363	43.6693
44.5652	41.4623	45.7074	47.3978	13.0519	15.4978	72.1502	11.9793	86.0934	0.0368668	11.5146	51.1089	114.834	207.67	102.933	42.8692	51.961	31.222	55.2325	-0.0109406	29.6853	47.2018	75.5331	43.6877	12.7289	10.1588	0.30247	4.34506	0.200784	104.011	29.1815	89.6253	22.2511	6.76914	74.4949	28.7902	20.5413	0.695943	36.6276	40.1473	13.9175	71.216	6.01994	40.1846
44.6651	42.6518	40.6087	45.3594	13.289	14.6946	73.4053	10.2264	79.2633	0.0313293	10.8467	46.0335	104.45	195.455	99.4647	40.1756	46.5708	31.5998	56.5706	-0.0104333	30.3046	53.0498	69.9639	38.7568	21.4519	10.4161	0.250824	3.79961	0.174073	98.9353	27.7324	83.8052	22.4126	6.07246	72.8948	25.4301	22.4853	0.581656	42.4191	38.3944	13.6591	77.3888	6.92708	35.9372
44.7651	50.5215	38.0879	42.9056	12.6682	13.7538	80.0538	8.69963	83.7977	0.0266346	10.1153	41.7694	92.8122	178.607	95.0039	37.1994	53.2246	30.9392	54.6743	-0.00964747	28.4196	50.7431	63.7726	42.5931	22.5712	9.96065	0.207911	3.32254	0.150719	102.979	26.0157	93.6705	22.1241	5.448	76.8572	35.2508	22.8136	0.486277	43.6405	38.861	12.3013	76.325	6.99976	31.5628
44.865	48.873	60.7497	40.2645	11.6817	15.3272	80.6228	7.38484	91.9055	0.0226639	9.35549	51.634	93.6202	160.087	90.032	34.2662	55.7728	29.5836	52.0239	-0.00851307	25.534	46.0985	72.6474	41.7225	21.0835	9.1471	0.172265	2.90532	0.13039	97.469	28.9204	94.3592	21.509	4.88812	74.2264	37.3257	22.1866	0.406694	50.9647	36.9923	10.5811	85.1122	6.6356	27.3927
44.9649	61.4354	63.2876	41.641	10.579	15.473	79.1214	6.26021	93.1479	3.56428	8.59345	53.5138	88.7735	156.029	84.8589	31.3534	53.9046	27.7894	48.5156	-0.00778094	22.4011	59.0852	71.7212	42.0374	18.8558	9.82213	0.142668	2.54045	0.112851	88.5875	36.9934	90.2533	20.6638	4.38593	69.1963	35.9493	21.024	0.34014	52.6292	46.5953	8.85725	84.909	6.06591	23.5835
45.0648	65.2336	57.7839	41.3661	9.48271	18.9377	74.9683	15.5413	90.404	6.61986	7.84779	53.5563	81.0788	155.435	79.6812	28.5542	50.0408	25.746	47.5451	-0.00796592	25.0896	61.5867	66.8319	44.1536	16.567	9.62513	0.118101	2.22136	0.0979175	93.2522	41.4723	83.8537	19.664	3.93534	77.1426	33.175	19.5904	0.284589	51.174	48.0356	19.556	95.9455	8.55924	28.798
45.1647	61.0592	57.805	40.0924	8.44974	19.829	69.5452	18.5729	97.8374	7.87706	8.12594	50.4688	83.2732	147.049	76.2678	25.9199	49.7299	27.688	57.8845	5.61895	29.7704	57.5853	60.624	59.2373	23.2145	8.9696	0.0977212	1.94232	0.0853175	96.7886	43.2002	76.5665	18.5679	3.53091	76.0321	29.969	18.05	0.238092	57.4132	46.0772	22.5044	96.2637	9.36041	30.8646
45.2647	63.7461	61.3445	38.2416	11.7831	19.4836	63.6586	18.5849	98.4724	9.62316	8.14079	53.6256	79.7768	150.82	77.411	23.4739	61.6463	28.2177	72.8053	7.19548	29.7646	51.8872	54.2653	63.9165	23.5022	8.10446	0.0808341	1.69831	2.86844	91.5063	50.5379	74.9215	22.0825	3.16809	71.4904	41.2157	16.5029	0.199138	58.2058	42.8391	21.7584	96.5299	9.23843	30.0179
45.3646	59.8367	56.375	36.0933	12.6882	18.5733	57.7675	17.2433	95.1826	10.0642	10.4469	52.0741	75.2904	146.088	76.3286	21.2231	63.9053	27.7605	76.3641	7.10389	27.6347	46.1071	57.0703	62.1333	21.6627	7.17582	0.0668724	1.48494	4.39789	96.4097	53.8584	83.8542	24.2753	2.8424	65.8717	51.9382	15.0075	0.166401	56.0322	39.6005	19.4473	99.9782	9.84352	27.7398
45.4645	56.1635	63.1013	33.8212	13.3298	38.6025	52.1224	15.3924	89.7625	12.0064	16.2137	48.2849	68.557	135.912	73.8907	23.1743	61.4506	26.6378	74.6004	6.39516	24.6941	56.6824	64.9237	57.5974	24.1278	6.26609	0.0553704	1.29839	5.12538	94.5102	54.4892	90.6266	25.4525	2.54936	60.1418	53.3866	13.5962	3.4137	64.3207	36.1845	16.6548	96.4132	9.59219	24.8729
45.5644	60.2541	59.0316	37.4657	17.4068	46.4783	61.4823	13.4475	92.7164	12.4344	20.0004	63.8653	60.9636	123.272	71.9858	23.5221	65.3603	25.4665	70.4955	5.52182	27.0113	56.6016	67.1794	63.3826	26.1306	5.41857	0.0459327	1.1353	5.34995	109.713	53.3638	89.8544	25.8584	8.50129	54.6791	50.7657	20.7932	4.58022	69.672	55.139	13.9038	97.5376	8.91135	26.464
45.6644	66.3925	63.3738	38.6835	18.3488	48.3708	63.9915	11.6013	90.9714	12.0622	22.2738	67.8613	63.1803	109.934	69.1382	22.9146	63.6099	23.9194	65.5083	4.66949	30.4782	52.1905	63.8808	69.2333	36.7084	10.5145	0.0381819	0.99269	8.24471	154.892	51.1351	100.079	25.6872	10.9526	54.6567	46.557	28.457	4.73735	69.4394	59.9331	11.4217	92.976	8.04698	25.646
45.7643	62.8746	60.3405	38.3884	17.7777	47.3937	62.662	9.93299	91.4928	11.2946	23.4048	78.258	62.207	101.105	65.7708	21.766	59.2666	22.1588	68.0368	8.34451	29.8716	52.7467	58.5106	67.6483	37.185	12.6594	0.0317437	0.867986	9.62437	168.613	59.9652	100.65	27.742	11.6037	51.6912	41.9223	31.9102	6.33387	66.2127	58.7097	9.28447	85.9016	7.13713	23.6514
45.8642	56.5429	56.5596	39.1313	16.5328	45.1128	59.2966	8.46536	94.8377	12.9225	23.6865	78.8561	83.756	91.9005	64.1699	20.3385	53.9312	20.3026	69.2214	8.93078	27.4617	119.303	52.6281	62.8676	40.2555	13.0923	0.0262522	0.758943	10.4598	162.38	63.9847	96.1861	28.7539	11.516	47.7515	37.3861	32.7815	14.9951	61.5192	55.1019	9.47984	77.9815	12.4352	21.1804
45.9641	49.8302	49.5984	50.6786	15.0424	42.3097	60.27	7.19391	93.2379	13.1412	23.3495	74.5751	90.918	91.4376	61.6892	18.7958	48.4188	20.5554	66.695	8.3027	24.5058	141.183	51.9348	56.9604	37.9571	12.5785	1.07419	0.663596	10.5338	148.74	66.5541	89.3199	28.9775	10.9198	43.6495	33.1678	32.1143	17.6466	56.246	50.7147	8.70299	87.5498	38.0714	25.2045
46.064	43.5502	42.263	56.3618	13.5196	39.37	67.5257	35.8751	88.8604	13.0458	22.574	72.6442	89.7322	101.891	58.7185	17.2382	45.682	27.2884	66.8021	7.27882	21.4143	227.799	54.6144	50.9108	34.072	13.2245	1.5447	0.580226	10.1549	133.132	66.3422	83.2029	28.615	10.1089	61.43	29.3421	33.4069	18.0536	50.8965	46.2425	7.56713	87.5974	60.3417	49.1789
46.164	41.1041	39.9291	58.3177	12.0654	36.4802	68.6334	56.2806	83.0538	12.3739	21.9723	68.0905	88.4176	102.35	55.5115	39.4768	41.8598	31.1253	63.8925	6.20378	22.4849	244.307	52.2794	45.163	29.982	18.2836	1.68698	0.50734	9.52326	117.828	64.3387	81.4932	27.8264	9.23362	64.9608	25.9173	32.9638	16.8234	45.7446	41.9726	6.37601	83.0352	68.4233	59.7774
46.2639	50.461	35.129	57.9502	19.3299	33.7251	66.3444	61.3439	76.6468	11.4394	21.037	61.8875	82.6932	100.37	52.2321	51.2011	37.7327	32.8585	61.2276	5.21169	21.363	318.181	50.9081	39.8955	26.1607	33.4968	11.9616	0.443634	8.76741	105.026	61.2338	76.7513	26.7377	8.36924	62.8072	22.8728	31.5237	14.9666	41.9055	38.0111	5.26893	76.481	68.6861	61.4963
46.3638	50.0565	32.9913	56.1844	27.6035	31.1397	69.5917	59.1666	97.9001	10.4153	25.8598	55.2292	74.8578	94.0768	48.9839	56.3319	33.6885	33.0943	62.3187	4.34492	19.3272	381.746	47.144	35.1583	22.7428	41.4561	16.4852	0.387935	7.96811	92.7597	57.5044	70.6603	25.4472	7.55155	60.0833	20.1764	29.5538	14.8724	42.4059	44.248	4.29978	85.2722	64.8807	58.5876
46.4637	53.9418	29.8927	53.612	32.9753	28.7336	68.4285	53.9029	106.479	9.39445	28.7461	48.7321	73.6736	85.7399	45.8305	67.4179	66.8611	32.2933	76.5419	3.60744	37.9382	457.442	46.5706	30.9416	19.7395	43.3774	17.7511	18.9187	7.17491	90.4127	53.4766	79.7049	24.0313	6.79554	55.7824	17.7934	27.3452	13.6692	46.588	45.8033	3.47985	93.6155	59.1848	53.5012
46.5637	51.5001	25.8434	54.505	33.664	28.054	64.9113	70.5102	107.468	8.42433	30.1708	42.6919	79.6556	77.748	42.8104	74.3549	83.0664	30.8023	79.6184	2.98845	43.6632	445.542	62.0061	27.2096	17.1205	41.9368	23.3205	26.1451	6.41693	104.415	50.4489	86.5501	24.4339	7.97739	65.2061	15.6896	25.0768	12.0707	46.7573	44.0099	2.80054	93.0584	52.8357	47.6189
46.6636	46.455	27.9139	53.5914	32.1321	30.02	60.2598	105.851	107.45	7.5266	30.5095	37.228	78.4548	82.7048	39.9449	75.868	86.1807	28.8801	93.3186	2.47261	43.1374	483.424	64.44	26.567	14.8442	78.5222	24.6837	28.8892	5.71006	109.882	47.073	98.4902	28.179	8.16144	67.5078	13.8335	22.8547	10.4225	44.7599	40.9487	2.24525	92.5401	46.5124	44.2716
46.7635	52.0548	28.3704	51.6057	29.6496	29.7846	55.1865	114.013	103.47	6.70917	30.0577	32.366	73.3562	81.496	37.2419	86.829	82.9026	26.7171	95.4154	2.04438	48.6398	457.648	61.3862	26.4373	12.8692	99.1064	23.7903	28.3773	5.06168	104.456	46.0277	100.028	30.4305	7.85707	64.7426	12.1966	20.7394	8.88115	46.8153	37.5341	1.79535	87.4457	40.5652	39.8427
46.8634	49.5493	25.6736	49.0295	26.8606	29.7522	50.0969	109.406	97.3627	5.97166	29.0466	28.0836	66.3937	76.6052	35.2456	90.2789	83.8109	24.4513	98.1061	1.68959	47.6576	414.226	57.3682	24.7854	20.2036	104.538	21.7911	26.4251	4.47384	95.1248	44.0576	97.717	31.5372	7.33236	60.1736	10.7532	18.762	8.97129	45.8302	44.4491	1.43298	80.4034	35.1543	35.1355
46.9633	86.4172	22.736	46.1504	24.0822	28.5932	45.2129	99.4134	100.735	5.31008	27.6556	32.4861	67.5083	83.8118	33.1917	89.1891	90.5137	22.1809	107.107	1.39597	43.806	391.893	85.1965	53.3643	20.9659	101.498	19.3511	23.9404	3.94542	84.9045	41.5455	91.896	31.7774	6.72686	63.62	9.48048	16.9357	8.31052	43.253	48.6608	1.14229	72.7872	30.3321	30.5761
47.0633	91.1232	22.2847	45.0256	24.6796	26.9522	40.6463	87.7315	98.9421	4.71845	26.0231	40.69	64.3063	83.4242	36.0306	85.4653	100.198	19.9734	106.457	1.15311	39.4477	369.084	91.2578	65.2334	19.4921	94.068	16.8416	21.3658	3.47341	79.1529	38.7537	112.18	31.3727	6.11146	61.5063	8.35832	15.2626	7.36987	39.9344	70.6655	0.909767	77.183	26.0917	26.3726
47.1632	88.4645	41.8751	43.1301	23.5996	25.1492	36.4449	76.1396	94.2464	4.19033	24.2542	42.3819	73.3763	78.8846	36.959	80.3199	99.2684	28.663	101.449	0.952316	35.2761	349.785	88.007	102.513	24.6892	84.698	14.4585	18.9067	3.05382	71.4387	35.8599	117.399	30.4988	5.52074	75.8702	7.36897	21.5388	6.37911	36.3648	80.5285	0.724117	75.2707	22.3963	22.609
47.2631	80.2922	44.8581	40.8273	21.7972	23.34	44.7334	65.4281	90.5974	3.71924	22.428	40.7555	74.2348	72.2993	36.6805	74.5158	122.075	33.8061	100.711	0.786351	41.1216	322.089	81.1401	112.832	24.3754	74.8175	12.2946	16.6488	2.68225	63.4855	32.9815	114.555	29.2946	4.97041	77.3025	6.49674	25.2977	7.80961	32.8197	80.2782	0.576107	70.4058	19.1955	19.301
47.363	71.023	41.3568	38.3331	19.7574	21.5971	51.5093	55.8867	99.1895	3.29915	20.6029	41.5526	70.5111	64.9316	40.323	68.5244	136.182	36.3602	95.9151	0.649215	40.8327	288.579	73.2211	117.752	22.2643	65.2259	10.3836	14.6189	2.35419	55.9867	30.194	107.66	27.8693	4.46621	73.6722	15.8919	26.5846	17.202	29.446	75.9261	0.458213	64.3667	16.4346	16.4287
47.463	67.2328	37.853	35.788	17.7192	19.9518	53.0302	49.9439	100.439	2.92459	18.8209	39.5308	64.468	57.5162	48.8922	62.6293	135.366	37.059	103.891	0.535925	37.7834	260.463	65.3685	112.83	19.7324	56.3372	8.72648	12.815	2.06524	60.0707	27.5433	104.24	26.3078	4.00841	68.2867	18.96	26.382	20.004	26.3151	71.809	0.364358	80.147	14.0602	13.955
47.5629	60.4529	32.8655	33.2842	15.7938	20.8108	58.5555	43.6609	97.4289	2.59073	17.1109	37.4234	57.4864	50.459	53.0767	71.535	127.505	36.4615	129.497	0.442342	33.7008	236.436	68.3048	115.89	17.27	73.9037	7.30748	11.2227	1.81124	57.5339	25.0555	97.5349	24.6761	3.594	62.516	19.1254	25.3172	23.3482	23.4545	69.7655	0.289681	83.5887	12.0225	14.1771
47.6628	61.0306	27.8783	30.8728	14.0269	20.4117	60.993	37.6811	92.0862	2.29328	15.4921	34.2046	50.3822	43.9647	54.4421	74.3042	116.73	34.9895	137.268	0.365034	29.4414	241.862	76.2919	110.257	15.0334	153.451	6.10301	9.82246	1.58834	52.5722	22.7429	89.4421	25.8409	3.22077	76.3653	18.0348	23.7873	23.0009	20.8671	65.2443	0.230292	80.8791	10.2763	13.418
47.7627	56.1683	42.7035	28.5781	14.5511	35.8252	72.67	32.2704	85.6031	2.02854	13.9756	37.3635	43.6143	40.9303	54.0253	88.8092	105.166	32.9585	172.834	0.301162	25.4064	231.739	74.7725	101.115	13.0558	193.828	5.08709	8.59401	1.393	47.0004	30.3079	106.013	26.2321	2.88629	84.4575	16.4712	22.0407	21.0515	18.5424	62.4653	7.72163	75.3344	8.78148	12.2061
47.8626	49.959	43.4202	35.7962	13.9943	41.6512	75.9701	27.5072	78.706	1.79325	12.5674	36.7517	37.4181	37.1402	52.512	94.277	93.8653	30.6017	187.29	0.248372	27.3307	214.921	69.448	90.9726	11.3267	204.515	4.23413	7.51766	1.222	41.5732	35.1358	109.598	27.8029	2.58515	83.0074	14.7995	20.2303	18.5474	16.4628	71.5106	10.3299	68.7079	7.50294	10.8382
47.9626	43.8301	46.0186	39.2319	16.2796	42.7728	74.5665	23.3795	71.8272	1.58454	11.2688	42.5826	32.0489	33.5228	56.827	94.237	83.3142	30.2311	251.367	0.204737	29.7806	211.217	62.897	80.9983	9.82235	198.601	3.52039	6.57531	1.07243	36.5767	37.2673	106.274	28.4574	2.31066	77.9571	13.183	18.4475	15.9939	14.608	71.4079	15.9737	61.9046	6.40992	9.47496
48.0625	57.1068	42.2717	42.8621	16.4488	41.653	97.0189	19.836	80.7603	1.39983	10.0788	42.9897	27.2825	32.2891	58.1872	90.9565	73.7591	29.0955	269.363	0.1687	34.0502	213.819	59.6751	73.6247	12.6282	184.081	2.92464	5.75068	0.941652	32.0936	37.5963	99.5227	28.4231	2.05918	72.2573	11.6884	16.7447	13.6181	12.957	69.0703	17.0139	55.3719	5.4759	8.19779
48.1624	56.6521	36.7577	43.9319	15.6226	39.5283	105.164	16.8109	82.9443	1.23677	8.99381	47.3487	23.7616	52.1305	57.6829	85.8821	65.1479	27.4667	302.041	12.0086	46.3499	199.547	54.6011	65.9221	15.2673	165.755	2.42828	5.02925	0.827322	34.1248	36.751	91.3118	27.8808	1.83762	75.3116	10.3369	15.1497	11.5061	11.4896	64.4603	15.9244	49.312	4.67811	11.7121
48.2623	51.82	31.2009	43.4111	14.378	38.5844	105.168	14.2373	89.22	1.09317	8.00924	46.7531	20.4815	65.7759	56.0338	82.7412	57.4604	25.5461	360.051	15.3105	48.6129	191.282	49.0862	58.5384	31.2648	146.425	2.01532	4.3982	0.727328	32.5702	35.1704	82.7319	26.9737	1.63744	72.4143	9.1289	13.6748	9.67527	10.1867	59.1689	13.9927	43.7983	3.99684	14.637
48.3622	45.9802	26.1881	41.9404	13.0068	36.6598	100.735	12.0527	89.5109	0.966902	7.11944	43.7432	17.5187	69.8614	53.7121	78.0329	56.6785	37.1693	370.478	15.0959	69.2098	173.906	44.162	51.7408	33.982	131.411	1.67209	3.84626	0.639802	30.3233	33.1588	87.271	25.8139	1.45858	77.1966	8.05582	12.3231	8.11147	9.03059	53.8805	11.8646	38.8373	3.41491	15.2256
48.4622	40.2993	27.9803	39.9306	11.6522	34.3505	94.0711	10.2005	93.7231	6.95819	6.31788	67.6858	16.428	68.4827	51.026	72.565	53.178	44.082	358.814	13.5824	73.6004	155.066	39.3649	45.6121	32.0833	131.974	1.38705	3.36354	0.563086	36.7385	30.9252	87.2865	24.4891	1.30148	80.87	7.10583	11.092	6.78803	10.998	48.8738	9.84345	34.4036	17.4442	14.5884
48.5621	35.1394	51.5251	37.6475	16.6922	36.7447	86.472	8.63142	117.953	9.70956	5.59797	82.5135	14.8997	64.1734	49.2889	66.8391	48.5784	47.5535	341.364	11.7254	70.3306	137.234	40.42	62.4034	33.8905	124.745	1.15046	2.94138	0.495729	47.3303	28.6114	86.0332	23.0667	1.16363	77.9106	6.26642	19.8384	5.67378	20.5425	44.2471	8.05364	34.4098	24.0029	13.3664
48.662	39.2639	54.2994	35.2635	18.1231	36.4519	78.6834	23.731	127.481	10.6627	4.95312	102.579	13.214	58.4776	47.0671	61.1588	43.7105	48.5571	320.313	9.91576	63.8219	150.513	43.6823	66.0723	31.6986	113.731	0.954212	2.57219	0.43646	48.2271	26.3114	81.3137	21.5982	1.04123	72.5544	8.90326	24.2331	4.73926	24.7605	40.0202	6.52906	32.6117	26.0247	21.6425
48.7619	52.1135	49.7789	32.8784	17.7932	34.9163	71.1196	30.0654	128.218	10.645	4.37694	106.546	11.5358	52.3153	44.5961	55.7017	58.6021	47.8338	296.56	8.29547	56.31	159.325	42.2744	63.7116	34.4015	101.309	0.7915	2.24933	0.384173	45.2553	24.0861	75.0188	20.1223	0.931931	66.564	9.49441	25.9305	3.95697	25.924	36.1797	5.26054	30.0344	25.5785	24.5258
48.8619	51.9345	43.3092	30.5498	16.6607	32.8598	63.9967	30.7241	123.882	10.1285	3.86328	112.428	9.95631	60.882	42.0278	51.5715	62.4421	45.9433	272.631	6.89975	58.85	149.696	49.6404	69.8266	32.4633	88.8368	0.656618	1.96699	0.337929	43.1028	21.9694	73.7755	18.6679	0.834445	64.5797	9.17145	25.9922	3.30308	25.3922	41.2502	4.22072	31.7006	23.8788	24.4851
48.9618	50.2894	37.9028	28.3185	15.2165	30.6398	57.4139	28.7921	120.771	9.38007	3.40645	108.812	8.52089	62.431	39.4588	47.3574	60.8182	44.7749	249.681	5.92054	73.557	135.123	61.1349	68.3224	31.1905	80.553	0.544793	1.7201	0.296926	40.9822	19.986	69.641	17.2558	0.747069	60.3206	8.47582	25.097	2.75692	23.9718	47.2179	3.37668	52.5023	21.627	22.9578
49.0617	45.6008	32.267	27.1549	18.0594	28.4287	51.4027	25.8394	114.504	8.54794	3.00134	105.192	7.24637	60.0441	36.949	43.2395	56.6879	46.7348	243.841	11.9453	74.9668	120.153	62.0074	63.5369	30.2505	71.4955	0.452022	1.50418	0.260497	37.3249	18.1444	64.202	21.6573	0.66667	61.9582	10.6564	23.6752	2.30096	24.5949	48.153	2.69602	59.8207	19.2183	20.7672
49.1616	45.0418	27.1201	25.7232	18.3909	26.306	45.9568	22.6433	106.658	7.71249	2.64302	97.2971	6.13288	55.6185	34.5341	61.3969	67.2308	46.7221	230.389	13.0718	70.2479	120.544	58.4668	57.5877	45.0976	64.2238	0.375021	1.31532	0.228074	33.3162	19.1349	84.4513	24.5139	0.593492	59.2372	10.9457	21.9966	1.92045	23.8316	45.9828	2.14959	60.2312	16.8668	27.9777
49.2615	41.1365	29.4039	24.1567	17.5335	24.3049	41.0494	22.5928	111.054	6.9152	2.32649	87.7472	5.17134	50.3024	32.2341	69.9608	68.5284	47.5208	214.072	12.2536	72.4666	111.323	56.8472	56.543	46.2971	56.6431	0.311077	1.15016	0.199185	29.4457	19.2386	90.9652	26.1777	0.528265	54.9833	12.6724	20.2283	1.60298	22.3563	42.6636	1.71226	57.277	14.6798	29.9279
49.3615	36.4783	41.6345	22.6465	16.1692	22.4361	36.6433	20.9321	109.456	6.17541	2.04693	92.5446	4.34802	44.7727	30.0588	72.5823	65.361	46.687	197.176	10.7834	68.2931	99.849	52.6086	60.1102	42.8851	49.3285	0.257966	1.00572	0.173431	34.9982	18.766	90.0435	26.9306	0.470407	50.3686	15.8324	19.9433	1.33803	39.9601	39.0527	1.36296	52.8493	12.704	29.0794
49.4614	53.5647	41.5811	21.1256	14.6435	20.6994	48.7897	18.6702	124.902	6.55108	1.79967	89.5456	3.64757	41.3937	28.0116	73.1255	60.247	44.7549	180.764	9.20813	65.2097	105.633	47.5619	58.0642	40.9475	50.454	0.213854	0.879405	0.150465	34.7662	17.9338	93.4375	27.6051	0.415635	45.8646	17.9505	29.3925	1.11699	47.6472	35.5145	1.08439	67.8695	10.951	32.5219
49.5613	54.628	62.3107	29.2041	13.1266	22.6712	53.3522	16.3028	129.131	6.43177	1.5803	87.7419	3.05454	42.2052	27.4267	70.9175	68.6979	48.5355	184.702	7.74296	59.1513	99.2314	42.5009	53.657	36.9392	48.1823	0.177189	0.768927	0.129996	32.2789	29.3935	99.6685	27.6027	0.369058	41.6469	20.8003	33.8543	0.932604	49.6549	32.1932	0.86245	71.5857	9.41412	41.3952
49.6612	66.5463	63.2826	39.983	11.6972	22.7183	53.5898	14.0595	127.157	6.06323	1.96529	81.7585	2.55433	47.3283	28.1894	67.1671	78.1324	49.7234	178.312	6.4582	52.1773	90.7433	45.6537	50.822	32.5761	50.2366	0.146672	0.672308	0.111796	29.0775	35.9732	98.1889	27.1015	0.322149	37.7675	20.7606	35.2451	0.778707	48.5169	29.136	0.685758	69.6371	8.07737	43.3668
49.7612	73.4001	57.2506	45.4749	10.3873	21.8643	51.4601	12.0346	121.305	5.58368	2.83716	80.5094	2.13374	49.724	28.0093	62.6388	78.3025	49.093	168.934	5.36321	46.2561	98.7342	48.0311	46.502	35.397	48.4767	0.121191	0.587813	0.0956715	25.8163	39.2137	105.107	26.242	0.27127	54.0264	19.4827	34.7932	0.65029	45.7373	26.3483	0.545148	66.9901	6.921	41.7023
49.8611	69.5327	49.4591	47.6041	9.20529	20.6235	63.2015	10.2544	113.445	5.06961	3.40099	87.8146	1.7812	48.4613	27.248	57.8093	74.061	47.2301	157.191	4.47404	48.0505	102.292	45.9868	44.854	33.4185	44.7623	0.0998239	0.513933	0.0814642	22.7564	40.2045	103.726	25.1339	0.229669	57.371	17.7508	33.2816	0.543041	44.2628	28.142	0.433277	70.5801	5.9244	38.2885
49.961	62.5378	63.7701	47.9999	8.14796	25.384	66.9348	8.71301	104.724	4.5622	3.7294	86.3301	2.92591	45.2541	32.3399	52.9691	75.476	44.5734	144.893	3.71568	45.4298	95.4622	47.3083	41.4195	30.0145	40.2069	0.0818055	0.44933	0.0690204	19.9864	39.7135	100.349	23.8626	0.202434	62.1813	15.9292	36.3533	0.453462	41.4922	27.3813	0.344307	68.6231	5.0677	34.1939
50.0609	55.116	65.5079	53.6556	7.20701	26.6322	66.1474	7.39061	100.738	4.08261	3.88026	80.586	3.39278	41.145	34.7501	48.29	71.9821	41.4482	143.316	3.07831	52.7172	85.956	47.1973	43.1869	39.8559	45.6721	0.066516	0.392842	0.0582089	20.4576	38.2784	96.6801	22.4936	0.16749	62.0093	14.1797	36.8426	0.378618	38.1479	26.3513	0.273559	64.084	10.726	30.0046
50.1608	57.6839	59.7581	55.6662	6.37199	26.1911	66.8569	6.26232	115.68	3.64056	3.89972	73.0693	3.45899	36.7535	35.4395	43.8671	66.3482	38.0917	141.052	9.08202	52.253	76.3607	44.1844	41.3651	50.1073	46.0093	0.053479	0.34345	0.0488978	19.2326	36.2738	90.2024	21.0768	0.138231	69.3343	39.0239	35.8071	0.316138	34.6443	24.5361	0.217295	58.533	13.0435	26.0248
50.2608	74.194	69.1465	55.4032	5.63206	41.6765	64.4255	5.30267	119.963	3.23936	3.82376	72.8042	7.40923	32.5069	35.0448	48.1295	60.0085	34.6738	133.78	10.4722	48.3081	75.9825	40.1703	38.0642	51.5526	43.5652	0.0423035	0.300247	0.0409751	17.426	33.9576	91.1822	19.6492	0.107388	68.4068	51.2672	33.9192	0.263922	31.2115	35.9062	0.172571	52.7829	13.4963	22.3967
50.3607	86.8636	67.2344	53.7711	4.97685	47.3111	60.3851	6.40299	117.969	2.87856	3.67963	70.9285	9.17177	39.8698	34.5431	48.9747	53.6832	31.3133	127.004	9.99948	49.005	69.9778	35.9977	34.3078	47.7864	39.7626	0.0326715	0.262448	0.0343169	15.5154	31.5054	91.3556	18.2385	0.0793449	64.3483	53.4093	31.6017	0.220268	27.9703	38.6321	0.137038	47.2374	12.9567	25.1375
50.4606	83.7524	79.3579	51.3524	4.39699	48.1247	55.6382	7.61738	112.445	3.29993	3.4883	66.2547	14.9773	41.847	33.4297	47.7794	52.4627	28.0901	129.429	8.87271	45.8186	66.6331	32.0225	30.5762	42.6067	35.4453	0.0244099	0.229384	0.0288066	13.6958	31.925	87.124	16.8649	0.0587878	59.3022	51.0852	31.65	0.183801	30.9817	37.6951	0.108814	42.0812	11.9337	24.9865
50.5605	93.8716	75.477	48.5128	6.40392	46.654	58.8214	7.60857	109.971	3.36012	3.26779	60.099	17.3358	40.7624	31.9625	51.2555	48.9865	31.4099	124.802	7.60755	52.6851	81.1489	42.826	27.0808	37.3861	31.0972	0.0172226	0.20046	0.0243106	20.0058	31.2981	107.958	15.543	0.0411905	56.2934	47.6632	30.5444	0.153349	34.9021	35.3169	0.0864143	47.0388	10.7188	27.1798
50.6605	89.3608	66.5801	45.4902	6.98696	44.1727	58.0769	9.46553	104.469	3.2319	3.02802	77.8802	17.6576	38.0516	30.3098	53.656	49.5027	32.7792	117.172	9.85901	52.0325	81.7774	55.703	23.9005	32.5818	26.9806	0.011055	0.175149	0.0206753	21.1045	30.0126	113.663	15.7999	0.0282914	52.0878	43.2994	33.6698	0.127905	35.4524	32.4781	0.0686509	51.3871	9.47412	26.6243
50.7604	80.519	56.8832	42.4403	6.87563	41.3146	55.2236	17.423	97.4344	3.01285	2.80526	82.1511	16.8366	50.8179	28.5806	53.2146	47.0153	36.0166	108.516	9.76765	48.0179	75.6342	57.4845	21.0513	28.3107	26.6457	0.00576658	0.152991	0.0177788	23.3716	28.3374	115.397	15.7034	0.0179258	68.3893	38.7963	34.2874	0.106662	34.165	43.1115	0.0545534	54.5146	8.28552	24.7031
50.8603	74.3698	47.8908	39.4584	7.85087	38.3901	54.8379	19.7254	89.7808	2.7573	2.60018	79.4948	15.4313	55.1955	33.9724	51.1157	43.2379	41.3104	99.7754	17.3192	42.7661	102.333	54.6013	18.5203	31.912	24.9447	0.00117751	0.133584	0.0155602	25.8414	26.4574	110.84	15.3506	0.0115414	70.9736	34.5071	33.4186	0.0889609	31.9462	45.156	20.7199	53.1746	7.1942	22.2047
50.9602	74.301	40.0399	36.5949	8.99006	37.1692	62.4763	19.3275	116.598	8.32065	2.3963	94.2114	13.7828	54.7374	45.7222	48.1135	39.0561	43.7495	91.3839	18.5081	42.6429	102.641	49.9855	16.2829	36.1183	22.6051	-0.00260371	0.116586	0.0139495	25.03	24.4977	108.538	14.8174	0.00682622	68.13	30.7592	31.7129	0.0742443	34.4866	43.5965	27.9679	49.7428	6.21586	19.5661
51.0601	68.1331	39.1251	33.8758	13.1252	35.1688	64.0054	29.0751	127.662	10.7872	2.19428	97.5359	12.0935	51.6463	51.9548	58.648	53.4843	46.8377	92.883	21.8223	39.5394	94.7814	54.5734	14.3105	38.9366	36.0274	-0.00580059	0.101682	0.0127303	28.7476	22.5415	102.21	14.1625	0.00387396	65.9535	27.2823	34.1929	0.0620421	34.3132	40.9561	28.6249	45.4782	5.35214	25.7151
51.1601	60.5143	35.5742	36.4545	14.3346	33.3802	62.1409	31.3359	131.51	11.5428	1.99429	93.5187	26.7088	47.2691	54.6184	62.8209	57.3877	47.5984	89.4517	20.9941	46.3508	85.5102	63.9086	12.5742	36.6633	41.2011	-0.0083525	0.0886013	0.0115754	28.2259	23.5615	94.1344	13.431	0.0015431	61.5463	24.1328	34.4142	0.0519196	43.2745	37.7124	26.3088	41.034	4.59734	27.2642
51.26	66.4998	31.7062	37.0513	14.4427	31.2603	58.5059	30.0782	128.839	11.3818	1.80019	86.1049	33.268	51.3138	62.3973	63.1054	56.0745	46.736	83.9311	18.6902	46.1259	77.5238	63.7209	11.0467	32.8932	47.1514	-0.0103491	0.0771031	1.28218	26.0754	23.5572	90.1743	12.6561	-0.000310913	61.2293	27.5172	33.3093	0.0434703	46.1635	40.1373	22.8893	36.7353	3.94229	26.3754
51.3599	62.9238	27.2132	38.0154	14.7213	35.4735	54.0595	27.334	122.526	10.7569	1.61634	81.5146	35.0088	50.874	65.7783	61.0916	52.3551	44.7822	82.8954	16.0515	42.7274	89.9762	59.6376	9.70358	28.9385	47.6654	-0.0118603	0.0669821	1.98098	32.0761	22.8911	96.4995	11.8622	-0.0016698	67.9575	42.7031	31.4701	2.78577	45.656	38.9986	19.2934	44.5398	3.37649	24.2999
51.4598	56.5694	37.3974	38.7493	14.0417	36.0779	54.6868	32.8384	114.357	20.3564	1.44584	74.5143	33.9909	47.9931	66.3508	57.7947	47.6974	42.1345	101.359	13.5376	38.1332	93.6701	58.6247	8.52287	25.2482	45.2218	-0.0129226	0.0580472	2.31379	32.2215	33.5392	126.403	11.0669	-0.00249721	66.8734	46.6285	29.2683	3.77861	43.3436	46.4399	15.9471	45.9854	2.88932	21.7477
51.5598	52.2831	37.0792	38.1561	18.5945	34.9727	59.4891	35.3442	105.426	24.3257	1.29036	66.7292	31.5073	49.7165	65.1666	53.8571	51.0524	39.0864	105.264	14.8704	33.3251	90.4551	59.5199	7.48537	35.8342	41.3246	-0.0135612	0.0501433	2.4167	30.0578	39.4768	135.941	10.2825	-0.00310628	62.8358	45.4815	26.9338	3.9219	40.1633	47.0085	13.0158	50.128	2.47083	19.11
51.6597	46.5803	49.9718	36.7808	19.6919	33.111	62.6818	33.9033	96.3906	29.4734	1.15042	59.0077	28.3548	48.0843	62.9195	49.6798	49.8282	41.4323	102.378	13.9587	45.8072	82.4523	57.5482	6.57375	45.4316	36.8671	-0.0137982	0.0431555	2.37928	37.9574	42.2031	134.461	9.51778	-0.00382334	78.6293	42.7668	24.6057	3.67905	36.8826	54.8457	10.5348	50.3522	2.11193	22.2254
51.7596	77.5596	49.3045	37.6251	19.1186	34.8563	61.7801	31.47	96.1174	30.7176	1.0262	70.5349	25.0108	44.693	60.0647	45.5078	46.4956	51.2105	96.5327	12.2913	49.4748	73.5923	64.1099	5.77305	44.866	32.3623	-0.0136702	0.0369599	2.26012	41.5167	42.7774	127.333	12.8616	-0.00452958	80.4609	56.5252	25.9906	3.28469	36.0648	57.3029	8.47889	47.825	1.80439	22.4446
51.8595	90.0266	44.1241	37.1344	17.7987	34.3317	58.685	28.097	111.149	29.8942	0.917218	82.5467	23.4567	40.5112	56.8989	46.892	43.1853	56.4456	89.6006	10.4987	53.4092	65.1543	62.7721	5.0701	41.5199	32.439	-0.0132357	0.0314427	2.09723	40.0529	41.9448	141.842	15.0957	-0.00512144	76.8109	58.9984	25.8677	11.0761	34.0138	55.2676	13.2387	44.0986	1.54107	21.1755
51.9594	86.5887	50.8969	35.8433	16.2038	32.7668	54.525	31.2404	115.65	28.0463	0.822204	83.6941	21.4745	50.0056	53.6136	49.9626	46.8275	58.4032	82.4816	8.82947	51.3756	66.1835	67.4998	4.45346	36.9955	30.6291	-0.012576	0.026526	1.91492	45.5332	40.2264	143.236	16.4701	-0.00549915	95.0732	56.4766	29.8382	13.6499	31.3909	51.5116	14.1371	39.987	1.31568	19.2265
52.0594	99.097	48.0697	34.1001	14.5688	30.7761	60.7305	44.6064	113.938	27.9403	0.739235	79.4038	21.7224	52.628	50.3304	50.0512	45.973	58.0494	75.5929	10.3362	46.7819	69.0258	65.1967	3.91283	32.4538	27.9061	-0.0117809	0.0221431	1.72842	44.5467	37.9839	145.567	20.1472	-0.00561523	96.9665	51.9638	31.0866	13.7199	28.5773	53.0505	13.2469	35.9042	1.12283	21.3452
52.1593	96.2275	51.3902	32.1268	19.0124	28.6633	61.5525	47.3613	108.725	33.9199	0.666305	72.6741	20.6307	51.339	47.125	60.3309	49.0156	56.116	69.1141	9.92016	53.2431	64.5533	62.8121	3.43868	39.1814	24.8467	-0.0109358	0.0182131	1.54692	41.9216	35.4661	140.852	24.9354	-0.00553429	92.4472	46.8704	30.701	12.6795	36.391	51.8165	11.6471	32.0489	0.957877	21.1107
52.2592	98.3626	47.347	30.0635	20.1668	26.5745	59.4061	45.1635	101.698	35.38	0.601418	65.1291	18.8617	47.9682	44.4808	64.8325	47.7553	53.1523	85.4689	8.82229	52.3669	65.6336	57.8855	23.0046	38.1811	21.7809	-0.0101129	0.0146853	1.37575	38.0013	41.0032	135.093	28.0171	-0.00522595	89.0704	49.4812	29.3754	11.2301	40.4269	48.5694	9.87943	49.6333	0.816818	19.6922
52.3591	109.532	41.2227	30.3146	19.6779	24.5774	64.692	40.9066	106.574	34.445	0.542967	59.1973	17.692	43.6283	41.8077	65.2449	51.1362	50.9957	89.1189	11.9822	50.6634	60.8801	55.7296	35.0079	34.7073	29.4404	-0.00935285	0.011555	1.21768	33.8428	43.4284	125.714	29.7823	-0.00468647	82.9476	47.5966	27.5484	9.71352	40.7923	44.6751	8.19843	55.545	0.69618	21.9178
52.459	111.634	35.0108	31.9391	18.3668	22.699	65.4229	36.0355	111.291	32.3222	0.489613	52.8289	16.0462	54.2291	39.1789	63.2341	49.9196	48.0276	90.132	16.1942	46.2703	72.1285	51.3418	38.2082	30.7012	31.8862	-0.00866324	0.00886117	1.07387	37.2714	43.7743	114.901	30.5445	-0.0040596	76.0978	43.8966	25.4941	8.28573	44.7137	44.8256	7.79037	55.4985	0.59307	28.6058
52.559	108.441	29.3937	32.3253	16.7448	25.0322	67.3521	31.2419	109.869	29.6895	0.440551	62.4667	14.2309	57.2406	39.518	59.8656	46.5855	44.5876	86.6016	16.8456	40.9718	70.0096	59.888	37.3187	26.8488	31.3841	-0.00800788	0.006633	0.944484	36.0633	42.7666	110.043	31.0573	-0.00338986	69.3389	39.642	23.3806	7.00867	44.8259	42.5125	9.59112	62.1364	0.505001	30.2517
52.6589	98.4444	24.5422	31.6964	19.2999	25.3736	69.4381	26.8304	104.977	31.2103	3.68975	63.606	12.4249	55.9265	53.4316	55.8141	47.8554	40.9232	81.162	15.4907	42.0049	63.9296	68.0414	34.6728	32.2035	35.4027	-0.00734833	0.00478817	0.829048	33.1032	40.9127	118.807	30.8712	-0.00299051	67.5361	35.4077	31.2735	5.89787	42.8834	44.7134	10.5364	72.7983	0.429845	29.2289
52.7588	91.5354	30.7738	30.4655	19.4285	24.5578	67.6481	22.91	102.47	30.5055	5.94793	60.4775	12.0795	52.304	60.8277	52.1581	47.8882	39.9328	76.0585	17.6811	45.5465	57.0985	78.6239	31.4096	38.3621	35.5468	-0.00664787	0.00314165	0.726727	29.6592	38.5639	117.734	30.1722	-0.0029003	75.3032	46.2243	34.7594	4.94719	48.6789	43.2406	9.9948	77.1489	0.365698	26.9101
52.8587	81.7425	29.7857	32.6626	18.4191	23.2333	66.5581	19.4937	97.2291	28.6892	7.782	64.8191	11.2066	47.601	64.3532	51.0553	51.4509	40.4774	73.8815	16.8242	43.8968	50.565	78.0229	34.4344	37.2408	35.1529	-0.00590957	0.00150712	0.63646	26.2625	35.9613	113.169	29.1067	-0.00313116	74.2226	48.06	35.5477	4.14134	52.1131	40.3505	8.8453	75.2158	0.311011	24.0739
52.9587	73.0394	47.6023	33.1276	16.9348	21.7219	77.8502	16.5511	90.6127	28.0512	8.92725	63.2034	10.0912	42.5483	65.0484	55.5958	50.3035	39.6736	69.6205	20.0357	40.0117	44.6297	72.8709	35.4486	49.2557	32.9346	-0.00515654	-0.000107629	0.557125	23.1185	33.2678	106.358	27.7899	-0.00375543	69.7899	45.9288	34.7331	9.32044	51.6323	37.0366	7.53175	70.3431	0.264399	21.1485
53.0586	64.1996	52.8722	32.5252	15.4322	20.1813	80.7223	14.0339	89.6336	26.3864	9.54971	71.8535	8.90507	38.1014	63.971	56.3473	60.5119	37.9657	64.6007	19.3556	35.3909	63.6105	66.1755	33.7605	49.1744	29.8604	-0.00442747	-0.00138582	0.487651	33.3239	30.5913	97.793	26.3117	-0.0047518	64.3047	42.2243	33.0119	10.8785	51.494	52.7981	6.26532	77.8399	0.2249	18.3575
53.1585	65.5089	51.2008	31.2911	14.8265	18.6862	78.8853	11.8896	105.101	24.2726	9.78028	71.9597	7.74673	33.6821	61.8184	56.4334	62.022	35.6858	59.4582	17.2632	30.7667	67.1307	59.2677	30.9782	54.735	26.5007	-0.00372935	-0.00181299	0.426985	36.9128	28.0008	96.6225	24.741	-0.00605932	58.7107	43.4032	30.8231	10.717	49.119	57.8993	5.13503	77.3932	0.191226	18.1423
53.2584	60.5114	57.1986	29.7044	13.7277	17.2696	84.4924	10.0677	110.077	22.0286	9.72184	67.8357	6.66947	29.5071	59.0481	54.5337	59.3154	33.0786	79.7156	14.8396	29.2346	63.1866	52.7071	45.8949	58.894	23.1791	-0.00305427	-0.00240858	0.373993	35.7779	25.5388	95.8533	26.0207	-0.00770569	53.3773	45.5171	28.4396	9.80916	45.6465	56.9085	4.16789	73.1256	0.16266	16.9166
53.3583	53.8993	58.2095	33.4982	12.459	15.9431	83.9865	8.52206	108.849	20.2887	9.4549	61.8601	17.6173	25.683	55.9579	51.5316	65.0984	30.3224	86.0289	12.5217	26.4505	58.118	46.7014	49.7303	55.4213	20.6962	-0.00237132	-0.00516412	2.2178	32.8663	23.3604	101.309	26.4926	-0.00954447	60.4566	55.3145	27.765	8.64278	44.3039	53.4906	3.36093	77.7852	0.138431	15.2522
53.4583	84.7424	65.7595	34.9163	11.1805	17.5376	80.1705	7.21212	104.103	18.4269	19.5865	55.3159	22.6657	22.2499	54.9674	47.9848	74.067	27.5437	89.4673	10.4636	25.4694	54.172	41.301	48.4297	49.7106	18.1782	-0.00165351	-0.00775069	3.21815	29.4576	37.0766	99.348	26.3606	-0.0114097	59.9144	57.1953	26.3754	7.45318	65.0054	49.2658	2.69824	75.9683	0.117863	13.4671
53.5582	87.6501	70.5964	34.8445	9.96765	30.4728	74.7112	6.10255	99.9476	16.5911	29.9345	52.7078	24.1714	19.2098	53.076	44.2397	74.9879	24.8306	87.0686	8.69819	33.1305	48.7554	36.4885	50.2557	43.7298	29.6496	-0.00090145	-0.00983007	3.68025	26.0887	44.8979	104.753	25.7837	-0.0131963	56.4633	61.6362	24.619	8.07031	73.2402	44.9364	2.15966	71.1124	0.100381	11.7309
53.6581	81.3352	65.135	36.932	8.85214	35.3465	68.5862	5.16312	93.8528	14.8561	36.7025	48.3596	23.636	16.5436	54.3653	40.5073	71.2857	31.8443	82.1228	7.21012	34.2356	58.685	32.2198	48.0344	38.152	34.1365	-0.000146114	-0.0118983	3.80582	22.9676	48.6894	110.096	24.8856	-0.0148696	52.0784	59.799	22.7117	7.71242	74.3994	52.3595	1.725	65.04	0.085525	10.1264
53.758	72.5771	56.7438	37.2124	7.84369	36.2653	62.3561	4.36818	86.8719	13.2556	56.6425	79.4968	22.0039	29.0994	53.904	36.9113	65.5911	35.7417	76.2381	5.96728	36.8749	102.006	37.8094	44.1557	33.1666	34.6049	0.00051376	-0.014104	3.72755	20.159	49.7699	107.66	26.1674	-0.0163307	47.5698	92.1353	20.7851	6.95228	73.129	52.6073	1.37584	69.4875	26.7471	8.68739
53.858	73.6967	48.2064	42.2302	6.94111	35.3005	56.3315	3.69563	79.6418	14.7385	114.376	90.2768	19.8586	36.0177	52.3673	33.5194	59.2641	44.3924	70.1872	5.15633	35.436	107.469	46.6631	39.7772	28.7875	32.8823	0.00101878	-0.0152862	3.53207	26.1089	51.0326	104.109	26.6308	-0.0175741	43.2572	100.421	18.9161	6.07397	77.4202	49.9214	1.09625	93.3063	41.0331	16.1904
53.9579	67.9609	40.4777	44.1556	6.13805	33.4924	50.673	3.1268	72.5368	27.5747	153.374	90.367	17.5513	37.951	50.1992	33.7829	52.986	49.0509	64.3287	4.36223	32.251	100.826	47.362	35.4419	35.4488	30.078	0.00148717	-0.0173986	3.27526	37.4333	50.4128	110.621	26.4812	-0.0183784	83.4196	97.8779	17.1475	5.21203	76.2709	46.2963	10.6132	99.9489	52.8679	29.1875
54.0578	61.2018	33.799	44.1487	5.426	31.3594	45.4529	3.60933	70.0002	47.9354	191.696	85.1672	15.2852	51.5239	47.6895	32.7702	47.0777	50.8281	58.817	3.65003	32.0529	103.297	44.671	31.3872	46.8254	34.7642	0.00216751	-0.0183614	2.99261	39.2999	48.5936	114.707	25.88	-0.0187521	94.3878	90.8413	15.5006	13.2923	72.2457	42.3683	13.8536	97.9317	68.8732	34.0089
54.1577	53.9662	28.146	48.7453	7.71717	29.157	40.6923	10.9486	65.9468	56.1281	245.233	84.6932	13.17	56.3088	45.0257	31.0413	41.6713	50.5718	53.7071	18.2349	29.6724	129.735	40.7584	27.7014	49.8921	35.3047	0.00289557	-0.0201583	2.70614	55.8122	46.0504	111.401	24.9547	-0.0189234	93.5083	82.3028	13.9834	21.2424	66.8529	71.3249	14.0244	91.8293	73.2176	34.3699
54.2576	47.1759	23.4078	50.2453	10.9616	27.0067	50.5088	13.443	61.7164	57.67	315.491	80.3079	11.2577	59.6516	42.328	28.9505	36.8018	48.9242	49.006	65.8796	26.4727	172.273	36.5904	24.4012	46.7994	40.0546	0.00236446	-0.0204415	2.42901	58.4492	43.1108	104.416	23.8062	-0.0188398	101.566	73.638	22.1137	23.0923	60.965	79.3327	12.8229	86.1209	71.2681	32.4372
54.3576	57.1099	19.4548	49.8198	11.8698	24.963	64.2625	13.5861	56.9985	55.7166	375.081	74.5062	20.5119	58.3942	39.6718	26.7191	32.4564	46.3672	44.699	133.806	23.1305	202.863	32.5799	21.4707	41.9241	40.3274	0.169823	-0.0217056	2.16868	55.456	39.998	95.8525	22.5139	-0.0184485	99.1759	65.4453	26.0668	22.1054	61.9506	78.3894	11.1242	78.8505	66.1679	29.456
54.4575	70.5506	20.8981	48.2297	11.6389	23.0468	71.722	12.6654	52.1762	52.0582	409.478	70.5493	24.4615	54.6745	47.3941	24.4824	28.5998	43.2587	40.7617	182.598	19.9626	196.581	28.886	18.8807	49.156	38.1728	0.241799	-0.0214015	1.92883	82.3849	39.4958	86.8746	21.14	4.35673	92.8883	57.953	27.4396	19.9437	59.7137	79.1512	9.36034	102.659	59.7271	26.1249
54.5574	69.0366	19.287	45.9778	10.8897	32.3967	72.7642	11.3347	86.7238	47.6971	424.933	75.9071	25.259	49.7951	51.0879	22.3202	25.1884	39.8607	49.7188	235.719	17.1002	222.911	25.5543	16.5976	47.5014	34.8336	9.00621	-0.0204559	1.71081	114.33	38.0607	89.1771	19.7325	6.24927	85.4382	51.2165	38.5635	17.4322	55.8428	75.2682	7.72832	108.808	52.9611	47.256
54.6573	67.9474	16.8044	43.3771	9.94013	35.5189	70.2654	9.9169	141.296	43.1822	426.382	74.1505	24.271	44.5316	52.1955	20.2765	42.2377	36.3621	51.5888	282.355	14.5809	213.761	22.5808	14.5879	43.0437	31.047	12.9402	-0.01928	1.51452	118.994	36.0633	90.4071	18.327	6.85823	94.0077	45.2138	43.6744	14.9625	51.2656	77.7922	6.3032	106.088	46.4148	55.1095
54.7573	61.9768	14.2768	40.6463	8.94963	35.6106	69.6313	8.56266	177.122	38.8031	417.704	68.9783	22.353	39.3301	53.019	18.3728	48.0075	32.8962	50.1544	273.048	12.3972	201.949	19.9411	12.8202	38.0258	27.2355	39.3654	-0.0179993	1.33902	112.624	33.7592	86.769	16.9486	6.8213	92.2245	39.8907	45.0916	12.7041	58.4883	84.4885	5.09931	118.68	40.3581	55.718
54.8572	66.2211	11.9882	37.8986	7.99482	36.8511	66.351	7.8121	230.165	34.7023	401.922	62.4176	20.0299	34.4323	52.3004	16.6169	50.6405	29.5538	47.2815	243.636	10.5218	182.653	17.6045	11.2659	33.2356	30.4598	80.4526	-0.0167766	1.18287	102.36	31.3219	80.7771	18.3946	6.47598	86.5469	35.7223	44.3018	10.7153	63.6497	82.7383	4.10283	118.561	34.9027	52.5993
54.9571	62.1083	10.0104	35.2198	10.0342	36.0124	61.767	6.90916	259.143	30.9396	381.382	56.1153	17.6149	29.9553	50.6412	15.0086	49.0957	26.3944	60.4785	209.474	8.92009	162.542	15.5391	9.89987	28.9151	30.4582	103.347	-0.0156996	1.04446	91.2745	28.8671	80.8871	19.1206	5.99912	97.5377	44.9222	42.2519	9.00077	63.5839	80.1953	3.28874	112.297	30.0721	47.7741
55.057	70.5266	11.4771	32.644	16.8545	34.235	74.0238	6.00349	266.157	27.5297	357.88	49.7424	15.2858	25.9416	48.4363	13.5428	45.6507	23.5641	71.5316	176.771	7.55681	151.039	13.7149	8.69926	25.1056	28.7189	108.468	-0.0147836	0.922064	80.6306	26.4699	77.1186	19.3014	5.48213	104.998	50.1756	39.5396	7.54117	60.7084	74.912	2.62943	103.388	25.8426	42.3767
55.1569	67.3997	14.8442	30.2012	19.1061	36.2321	77.5828	5.16227	260.306	31.305	332.779	43.7045	17.7187	29.0017	48.096	12.2117	41.4927	20.9317	73.3886	147.722	6.39895	135.784	12.1043	7.64407	21.7789	26.1429	104.092	-0.0139532	0.814011	70.8936	24.1767	89.4588	19.7963	4.9707	102.193	49.3832	36.5378	6.30801	71.2509	68.7931	2.09857	93.6647	22.1673	37.0201
55.2569	60.8194	40.1464	27.9045	19.1043	43.2801	76.2523	5.30137	247.289	31.7556	309.314	38.182	18.0607	29.1783	46.7688	11.005	37.2253	18.5116	70.9832	130.417	5.41689	120.552	10.6825	6.71679	37.9141	23.2634	95.1029	-0.0131314	0.7187	62.1839	22.0146	98.535	19.7961	4.48651	95.5826	46.0438	33.4748	5.27113	73.7409	62.6583	6.37034	84.0569	18.9901	32.014
55.3568	65.6924	60.7765	32.8121	29.7879	44.9097	72.3136	4.97915	230.641	30.4739	295.778	33.2341	18.5594	35.3866	44.8598	9.91312	33.1417	19.4835	66.7466	115.602	4.58464	106.508	20.8682	5.90194	44.7284	24.1042	84.3158	-0.0122459	0.634664	54.4778	19.9976	104.725	19.4329	4.03864	88.6012	41.8138	30.4875	4.40189	71.787	71.1424	7.67853	92.5948	16.2533	27.4943
55.4567	73.3261	79.0314	39.705	33.1281	43.9446	67.1195	4.47363	212.527	28.3618	279.276	28.8571	17.7856	36.9617	42.634	8.92668	29.371	29.9233	61.8654	99.0699	8.2465	141.315	23.7355	5.18567	43.3002	32.1916	73.2996	-0.0112995	0.560581	47.697	30.9275	102.984	18.8099	3.6298	81.116	37.4584	27.6546	3.67455	67.8048	70.827	7.55761	99.8913	13.9018	23.5437
55.5566	96.9009	88.0208	42.8421	33.6316	41.8041	69.7531	9.10919	201.374	25.9231	261.012	35.6261	16.353	35.9096	40.2632	8.0363	25.9575	36.2333	56.9073	83.4628	9.3171	141.104	23.4197	4.55611	49.331	34.7106	62.8781	-0.0102947	0.495261	41.7468	51.3494	99.4938	18.0076	3.25935	73.8418	33.3137	31.4862	3.06661	62.6334	68.8725	6.81605	108.025	16.8677	20.083
55.6566	97.9851	83.4431	43.6071	32.0154	39.1967	68.2486	10.5259	187.499	23.4326	245.036	56.7581	22.5358	50.9276	37.8573	7.23321	71.4423	39.5186	52.1337	69.6842	9.13647	130.103	21.8178	4.00288	47.2647	64.8952	53.4378	-0.00925373	0.437638	36.5329	63.104	109.731	17.0879	2.92507	68.199	29.511	32.6045	7.01543	57.0532	71.0855	5.86766	106.307	17.437	17.0852
55.7565	90.229	73.5105	44.5168	29.5001	36.4706	74.7732	22.2485	172.579	21.0342	227.933	63.9141	24.6756	56.5371	35.4852	6.50948	102.043	40.6274	47.6555	57.8998	8.40159	116.625	19.7888	8.67378	42.6904	84.9636	45.1144	-0.00816513	0.386757	31.9676	71.2944	109.853	16.099	2.6242	82.7963	26.0858	36.0485	8.2104	51.5021	68.2205	4.91423	100.974	16.7313	14.5078
55.8564	80.272	62.7674	43.881	26.704	34.9875	78.2911	30.3411	165.131	18.7977	210.407	63.7457	45.2927	56.6865	33.1892	5.85804	112.816	40.2066	43.5098	57.7173	7.46807	103.426	17.7122	10.2181	57.866	113.657	39.0674	-0.00703724	0.341775	27.9715	99.5195	114.461	17.5927	2.35392	84.221	25.6191	36.7769	8.0967	46.2146	63.4406	4.04537	93.1085	15.4052	29.668
55.9563	70.431	52.8302	42.3316	23.931	32.9484	76.9083	31.9377	157.881	22.0235	192.976	59.966	54.115	54.3515	30.9937	5.27209	111.708	38.746	39.6988	82.5521	6.51126	101.681	15.7465	10.2854	58.1213	122.625	53.8015	-0.00589928	0.301981	24.4745	123.447	111.439	23.3689	2.11133	80.2135	23.8619	38.197	7.41429	57.9286	58.1346	3.29301	93.5533	13.8336	35.8104
56.0562	61.4413	44.164	40.2508	21.3212	30.7281	72.913	49.8887	168.882	22.6339	179.852	54.6192	55.9266	58.7975	28.9115	4.74463	105.014	36.6128	36.2088	87.0639	5.61229	102.078	13.95	9.69517	53.4209	120.458	57.9188	-0.00480008	0.266732	21.4144	135.439	104.599	27.6508	1.89362	74.3287	27.7203	37.6605	6.53415	61.644	52.8958	2.66063	93.8996	12.2249	36.7349
56.1562	53.4688	36.7982	37.922	20.6292	28.5089	74.4085	58.4696	173.469	36.1994	166.29	58.9565	53.7651	58.1905	26.9482	4.2692	96.0365	34.0794	33.0191	80.4915	4.80375	94.2893	13.7606	8.84961	47.468	112.417	56.2961	-0.00376444	0.235428	18.7369	142.451	138.533	30.31	1.69845	68.0387	27.6921	35.9979	5.63541	60.8895	47.962	2.13883	89.152	12.7159	34.9455
56.2561	59.076	44.144	35.4877	19.1712	26.3755	72.0871	58.0766	169.665	41.4545	157.486	65.7941	49.5324	54.8389	25.1045	4.73189	86.4693	31.3447	30.1072	70.3846	4.09394	84.5781	24.3908	7.942	41.591	101.67	51.8193	-0.00280862	0.207548	17.7683	152.862	149.8	31.7227	1.5236	61.9328	37.7082	33.7363	4.79858	57.7637	43.4137	4.35544	82.1874	12.4785	31.8846
56.356	80.8084	42.1886	37.2416	17.4363	24.3635	71.5779	62.7012	164.232	42.1831	150.407	65.3551	44.3956	50.1532	23.3777	4.84055	77.15	29.1905	27.4502	59.9111	23.0301	75.026	27.2188	10.8709	36.2228	90.0792	46.1608	-0.0019684	0.182796	30.7096	155.29	148.561	32.1893	1.36687	68.309	47.7532	31.2064	4.05444	58.3765	39.263	4.93859	74.5145	11.6395	28.3647
56.4559	81.1121	37.2879	37.3145	15.6679	22.485	68.2839	60.2281	155.204	40.5478	141.873	61.3446	39.0499	50.4631	21.7633	4.73749	68.4629	34.816	25.0266	50.2944	29.9684	66.2634	26.6679	41.8889	31.4647	78.6955	40.2591	-0.00116933	0.161024	33.6745	152.49	148.44	31.9487	1.2264	67.0713	49.164	28.6116	3.40933	56.0985	45.6348	5.39272	80.1533	10.7374	24.8278
56.5559	74.5006	31.885	36.3769	13.9814	20.7413	63.6114	54.7543	144.264	37.7741	132.488	68.2601	33.8912	48.0161	25.7615	4.51356	60.5556	38.3108	42.9096	42.3525	40.9178	62.493	24.7652	53.0919	27.4375	68.0729	34.6139	-0.000521087	0.141902	32.5178	146.39	145.932	31.19	1.1006	62.9654	51.761	26.0734	2.85828	63.1816	45.8114	8.33933	82.1067	9.65386	21.4997
56.6558	66.2125	26.8555	34.8336	12.4258	19.1277	58.385	48.3331	132.632	34.5468	132.803	67.7173	29.1273	44.1814	27.6448	4.22605	65.4344	40.6016	49.1379	35.3525	48.6857	56.4861	37.8755	54.8491	33.8467	58.4665	29.4658	5.04683e-05	2.06571	29.8223	152.512	144.255	33.4734	0.988109	57.9759	49.7312	27.1672	2.39175	64.1705	43.4572	8.88248	78.7541	14.7383	18.4828
56.7557	63.2637	22.4578	32.9672	11.0169	17.6372	60.3216	41.9528	121.034	35.868	130.001	80.3487	24.8506	39.7833	31.1119	10.4097	64.1402	40.996	55.1686	29.3702	52.3166	55.8524	44.4997	52.3195	33.1806	49.9556	24.9068	0.000477763	3.11944	39.127	152.178	137.937	34.5485	0.887251	71.8704	58.4544	26.8352	1.99896	61.836	45.6823	8.31376	73.0094	16.5285	15.8097
56.8556	58.0175	45.7832	33.0859	9.75416	16.2616	58.8351	36.0531	132.761	35.2156	125.018	94.1255	27.6903	43.6897	32.5423	13.6899	59.9842	40.1453	57.1047	24.3377	50.2236	62.8733	47.2227	52.4069	30.2288	42.5205	20.9461	0.000838373	3.61687	40.0839	147.681	148.61	34.7107	0.796898	76.0631	58.6485	25.6831	4.41798	57.8175	44.169	7.30534	66.4078	16.5083	13.4762
56.9555	63.2507	49.0607	32.2719	8.62895	14.993	62.0658	38.6762	134.564	33.2019	118.575	95.4731	27.6928	45.15	32.6757	25.8246	54.6977	38.3917	55.4553	26.2009	49.1303	60.167	57.7216	49.2856	26.7634	36.0891	17.5499	0.00112686	3.76554	40.6938	141.497	152.389	34.1948	0.716012	73.5639	55.1694	24.0942	5.14072	53.0725	41.2144	6.19438	65.3472	15.5508	11.4589
57.0555	59.7016	45.237	30.92	7.62974	19.0262	61.2103	37.048	133.057	30.5838	111.227	99.3728	26.1287	43.6106	32.0011	32.0746	62.828	36.0678	69.8643	24.4128	45.1234	85.7534	58.4004	53.8132	23.413	30.5654	14.6642	0.00134752	3.70222	38.1284	139.095	147.143	33.1868	0.643639	68.6203	66.2354	31.0146	5.05855	55.6588	37.8297	5.13926	61.4136	15.8819	9.72669
57.1554	53.6222	57.365	29.264	14.4446	20.179	58.1642	33.6332	127.254	27.7794	103.394	95.5331	23.7881	40.5034	32.3469	38.3611	63.2228	33.4193	73.3203	22.2513	40.0821	87.0031	63.3351	54.6663	20.3763	31.1566	12.2284	0.00151224	3.51628	34.493	133.63	137.46	31.8333	0.578941	63.0018	69.5514	33.9469	4.62762	54.5643	43.1635	4.20488	65.1038	15.1423	17.0929
57.2553	56.0769	60.2766	33.7513	16.8262	20.8395	54.0529	36.0874	125.379	25.0127	95.3927	88.0901	21.1512	36.6963	40.6823	40.7352	59.9201	41.9201	71.6445	32.312	34.9322	80.6458	61.378	51.7475	17.6933	29.697	10.1821	0.00163658	3.26546	30.7964	126.338	134.81	30.2499	0.520973	57.9121	66.7505	34.4453	4.07647	51.5383	43.0487	3.40891	69.3105	13.8902	19.7924
57.3552	59.3782	55.2207	38.9005	17.0103	20.3466	56.4911	34.5711	119.65	23.2236	100.308	79.2976	27.6757	32.7024	44.9126	42.6002	67.8846	47.7124	67.7099	33.019	30.101	72.4336	58.2728	47.3347	15.3483	27.2158	8.46897	0.00169699	3.92883	27.2222	118.07	131.334	28.5264	0.469211	56.2559	61.494	33.5046	3.51531	47.6082	40.7221	2.74659	67.7184	12.4441	32.387
57.4552	55.5282	55.0384	40.9983	19.4182	19.3338	69.4012	31.3856	113.599	21.1964	101.564	77.3327	42.3505	28.8134	46.4969	45.2773	67.9215	50.3074	64.3512	30.1497	25.7597	64.2854	53.335	42.5268	13.3086	24.3261	7.03857	0.00169801	4.16326	23.9425	109.406	123.317	26.7323	0.423143	52.5737	55.5026	35.366	2.99345	43.367	37.6181	2.20364	63.4033	10.9806	36.8079
57.5551	71.2196	73.6855	41.1816	19.472	18.117	86.0836	27.683	105.911	21.3843	100.154	71.8727	56.5742	25.1836	46.4018	45.2878	64.1893	50.6275	68.0987	26.211	21.9506	56.7885	47.9557	37.8339	11.5384	21.3813	5.84653	0.00164342	4.1349	21.0045	100.728	123.443	24.92	0.382097	48.5014	52.1368	35.1871	2.52955	39.1476	40.6371	1.76289	57.9963	10.4573	36.7943
57.655	70.374	83.2465	51.151	18.4256	16.8517	91.5462	24.0169	103.36	20.4622	96.8537	65.0021	61.2288	21.8845	45.59	43.7291	65.03	49.3733	66.7947	22.245	18.6551	62.8508	42.7334	33.4745	15.5839	18.5752	4.85459	0.00154826	3.9524	18.4032	92.2853	117.669	23.1289	0.345508	45.7035	55.339	33.8224	2.12732	35.128	45.5819	1.40742	52.7281	9.58624	34.5232
57.7549	64.2813	94.8189	55.8542	16.9239	15.6119	95.0812	20.633	106.171	19.013	92.2663	57.833	60.337	18.938	61.35	41.3008	69.9477	47.0726	75.8174	28.7451	15.828	64.5568	37.9038	29.5258	16.3051	35.3518	4.03003	0.00140639	5.1851	16.1135	84.2329	109.108	21.387	0.312906	42.1521	53.3526	31.8135	13.9114	50.2817	53.4226	1.12201	67.3583	8.58474	31.2424
57.8548	57.0053	89.1981	57.2228	15.2925	24.4346	93.0002	17.6211	109.357	17.3618	94.3387	50.9326	56.4336	16.3381	70.8085	38.4444	68.4229	44.119	76.5613	28.4549	13.4156	60.08	33.539	25.997	15.201	45.3482	3.34513	0.00122283	9.69092	14.104	82.8338	110.704	19.7138	0.283962	38.5024	61.1724	29.4999	19.0487	56.1883	53.7839	0.893585	86.572	7.57296	27.6492
57.9548	49.9507	78.3348	58.8222	13.6902	33.1086	87.9464	14.9945	107.127	15.6853	93.6816	44.5653	51.0882	14.0634	75.0361	35.4346	69.1565	40.8023	73.5092	25.6447	11.3637	66.3936	29.6393	22.867	13.5838	48.1449	2.77655	0.00100623	11.9643	12.3429	79.5994	106.296	18.1221	0.258202	35.0121	60.8139	27.0911	19.8284	56.8553	51.0818	0.711161	91.3387	6.61386	24.1181
58.0547	74.0509	66.7927	60.5146	12.1898	35.8896	81.4859	12.7311	101.872	14.0757	91.0718	40.9544	45.2488	12.0854	75.9189	33.0279	65.687	37.3325	68.8668	23.5184	13.4598	63.1965	26.1757	20.1028	25.218	46.904	2.3047	0.000775728	12.8279	10.8008	75.2695	98.9814	16.6192	0.235426	31.7722	56.9664	24.7132	18.6237	58.1051	59.3877	0.565706	88.8644	5.73708	20.8359
58.1546	75.675	56.1811	59.928	10.8197	35.8097	83.3675	11.5373	96.8651	12.577	87.1141	57.0838	39.4667	10.3731	74.705	30.4701	60.412	33.8587	63.7073	25.4572	13.4491	59.8658	23.1088	26.4884	26.9888	43.5592	1.91322	0.000537356	12.8239	9.45094	70.3535	90.5037	15.2086	0.214963	36.9822	51.8547	27.5707	16.6371	56.1808	59.6225	0.449869	83.0155	4.95331	22.5757
58.2545	80.8054	47.1362	57.9715	10.26	34.3958	80.8791	12.7345	102.015	11.2067	82.275	61.7448	38.3279	12.5861	72.2181	32.5241	54.5702	40.3762	58.5411	23.768	12.4845	54.1983	20.3975	27.7175	25.3516	39.2723	1.58842	0.000294308	12.3075	9.39125	65.197	92.4788	13.8916	0.196794	58.5976	46.5108	28.25	14.4603	52.6347	56.5598	0.357699	75.8397	4.26285	22.0726
58.3544	76.6692	39.6675	55.2292	9.43493	32.4128	76.1144	12.3477	101.185	10.6502	76.9111	60.4655	42.6617	13.1504	68.9985	32.6089	48.7816	43.684	53.6006	20.8779	37.1587	48.2487	27.7848	27.388	30.181	34.7226	1.31888	5.28926e-05	11.5091	19.8835	60.0302	89.1295	16.0559	0.180499	63.7599	41.4948	27.6334	12.3694	68.139	52.3171	9.17121	68.3972	3.66068	25.12
58.4544	68.9978	33.1578	52.0791	8.53165	38.8567	74.7835	11.2799	96.9535	9.85617	77.0083	56.3238	42.6425	12.7797	65.3989	31.5314	43.3379	44.6876	48.9815	17.8117	45.6902	48.5124	41.4029	25.5903	29.2928	30.2911	1.09516	-0.000167242	10.5762	38.1309	55.002	109.703	17.3629	0.165993	62.3004	36.8213	26.2826	10.4797	73.4371	52.8472	12.2319	76.2977	3.22184	30.2154
58.5543	66.3453	27.6263	48.7684	9.21032	40.3749	72.7461	9.9849	90.9276	27.0675	75.3222	51.0074	40.2212	21.2508	61.6469	39.4978	67.7199	44.0773	44.713	14.9705	46.294	53.1183	44.3876	23.2511	26.5871	26.1761	0.909439	-0.000333149	9.60116	42.668	59.9811	115.191	18.8618	0.152934	58.3671	51.952	24.5517	8.82646	73.0072	50.2635	12.471	76.1272	2.81042	32.1521
58.6542	60.0047	22.9815	53.0146	9.02013	39.5326	81.091	8.68205	84.0954	34.6336	72.3888	67.2965	39.8635	24.8027	63.4958	42.8207	75.567	42.3744	48.8957	13.6571	51.3439	50.4229	48.3103	49.0534	30.0762	22.4662	0.755341	-0.000422996	10.593	41.5086	64.3324	112.589	19.6263	0.141121	53.693	55.292	23.433	7.40686	69.5145	46.5492	11.4411	72.0599	2.43706	31.16
58.7541	63.9493	22.27	63.337	8.4351	37.6196	82.2208	7.46989	84.9517	40.7762	68.6232	71.4441	37.4125	25.4658	63.1701	43.2959	115.002	39.9696	48.6322	12.2668	49.9652	45.6832	65.0765	57.676	47.7574	19.1862	0.62758	-0.000433729	10.7543	38.1924	70.2191	105.914	19.8344	0.130383	48.9862	53.3675	21.9399	6.2015	90.5763	50.8887	22.3012	81.5439	6.41913	28.7374
58.8541	66.6803	19.7914	67.9267	7.69809	35.2803	84.2901	6.38576	85.7506	41.9938	64.3434	76.5998	33.9445	24.5052	61.5022	42.0788	131.964	37.1519	46.3593	10.5805	45.7705	40.6802	67.8643	58.0151	52.1558	16.3248	0.521768	14.1211	10.4185	34.2578	72.048	101.466	19.6271	0.120614	44.5215	49.2999	21.8923	5.18498	97.8631	61.9214	38.8397	91.9946	8.11628	25.7354
58.954	64.3792	29.4191	68.9091	6.93071	44.9794	81.8651	5.43709	87.1126	40.6192	59.7904	74.703	42.8336	22.701	59.04	41.7689	164.738	38.946	43.2735	8.94318	44.4499	37.0427	85.8127	54.6674	49.3172	13.8519	0.434187	19.646	9.80274	30.3514	71.2029	102.452	19.1166	0.111506	44.3768	44.5595	21.0797	6.66817	98.1348	90.8668	49.1604	92.2368	8.53138	22.6231
59.0539	58.3142	30.3053	67.6587	6.19125	47.7832	77.1915	4.6174	90.5406	37.9765	55.1442	69.4298	45.3199	29.1643	56.1418	40.142	171.217	39.0555	42.3277	7.47971	40.6751	51.4974	87.7819	49.8894	49.4097	11.7295	0.361694	20.9513	9.04623	26.7252	68.6535	98.1176	18.3912	0.103044	70.2639	46.6325	19.8497	6.80204	93.8974	97.8348	49.2458	87.526	13.7414	19.6459
59.1538	54.7334	27.5587	65.0782	6.22599	47.2559	78.5972	5.28072	89.1483	34.8071	50.5367	62.7933	44.1305	32.8736	53.0401	37.797	164.843	37.9937	40.0237	6.22037	36.0572	77.5183	83.0709	44.7661	45.373	9.91705	0.301583	20.2706	8.23664	23.459	65.0743	91.2275	17.5219	0.0951103	77.9257	44.6902	18.42	6.81093	87.4232	95.4882	70.215	80.6648	15.6541	25.1672
59.2537	49.0549	23.8611	61.7655	5.89917	45.1915	76.0504	13.1523	87.7452	31.5177	46.0621	55.8678	40.9787	33.2124	49.884	35.1104	152.714	36.1577	37.2043	5.15712	31.3869	79.5409	75.9151	39.7991	57.314	9.03372	0.251601	18.7339	26.3321	20.5592	60.9304	83.3369	16.5661	0.0877168	78.9169	41.142	25.5502	6.64481	93.5975	105.014	73.0902	73.1221	15.7475	26.4297
59.3537	49.6829	20.2138	58.096	5.42181	42.4877	71.4573	15.7269	83.6838	28.3234	41.7855	65.1407	71.8338	31.6815	46.7673	32.3157	138.52	33.8428	34.2754	5.66029	38.7389	84.0648	68.2062	35.201	56.5452	8.04246	0.209905	16.9034	42.1774	18.0031	67.2095	75.3004	15.5707	0.0808816	75.0292	37.12	32.085	6.05254	120.725	103.328	67.7055	65.6445	14.8922	31.891
59.4536	52.321	25.3981	56.2351	7.44089	39.5891	71.209	15.7425	78.2475	25.3301	37.7496	80.9243	131.769	29.2019	43.7474	40.3152	124.128	34.3593	31.4264	5.31166	43.2083	78.9456	60.755	35.1041	51.6361	7.04946	17.7947	15.0514	61.15	15.7582	69.3767	80.7071	15.1579	0.0745918	69.4709	33.1388	34.7492	5.31855	129.929	97.1686	59.1598	92.8801	13.5942	32.7086
59.5535	48.8417	24.5965	53.5992	7.97225	36.7109	68.0725	14.6105	72.2239	22.5829	33.9796	84.7601	218.333	26.329	40.8576	49.5625	110.436	43.5661	28.7397	4.67672	42.1458	71.247	57.6132	32.9448	45.7618	6.11205	29.014	13.3018	69.906	13.7902	68.8255	79.6953	14.5908	0.0689684	63.5694	29.4169	35.0583	4.57938	129.079	89.514	49.9952	101.199	12.1413	38.6048
59.6534	73.7072	21.8535	51.8877	7.78121	33.9531	79.7509	13.0461	66.0868	22.9847	30.4874	96.2906	254.659	25.1549	38.1157	53.2921	97.8333	48.6317	26.2456	3.99486	41.9309	63.3492	52.7018	30.0026	40.0518	5.25803	32.9222	11.7047	74.1911	12.0666	66.533	93.1221	13.919	0.0640125	57.855	26.0324	33.9815	3.89561	132.005	81.6566	41.3915	115.247	10.6915	39.6231
59.7534	75.6058	18.7306	60.7814	7.26407	31.3576	82.7536	11.4007	60.1125	22.0962	31.333	96.4024	260.317	29.715	35.5294	53.6453	86.4436	50.7004	23.9495	3.36022	38.8362	68.7226	47.3732	26.8914	45.0094	4.49766	32.8082	10.2733	73.7481	10.5578	63.1794	95.6849	13.1897	0.0597218	64.5968	37.5969	32.1344	3.28961	127.684	74.1328	33.8192	116.013	9.32656	37.7026
59.8533	69.9626	34.5209	64.5727	6.62347	28.9379	80.9021	12.5467	54.4531	31.8024	31.3449	90.8628	248.725	30.6762	33.0997	51.9995	76.2592	50.6475	28.0595	2.8036	34.6569	65.0545	42.2084	23.893	42.9439	3.83113	30.6279	9.00363	70.5295	9.23747	59.2345	92.9793	14.7632	0.0562373	63.7008	40.7625	36.6452	12.9073	119.655	67.1433	27.3924	110.312	8.08395	44.5882
59.9532	77.1697	36.3849	65.1499	5.96049	26.694	87.3552	13.6834	49.1844	35.2812	30.6384	82.8507	228.263	29.6114	30.8237	49.234	67.2096	49.1367	28.6852	2.32906	35.7601	58.8804	54.9732	21.1253	45.5511	3.25319	27.5234	7.884	65.8003	8.08224	55.0183	87.222	15.6778	0.0534764	59.9088	39.6456	37.9643	16.1441	113.216	68.7198	22.0571	108.966	6.976	45.3507
60.0531	73.1041	37.1116	63.754	5.32352	24.6185	91.7494	13.2001	65.6381	35.3899	29.4299	74.0814	204.062	27.5534	28.6959	45.9047	61.5657	46.667	27.6996	1.93024	33.7032	52.4116	56.7543	18.6261	54.4372	2.75605	24.1434	6.90007	60.3684	7.07163	50.7457	98.078	16.0814	0.0513286	55.2055	41.8405	37.3732	16.312	104.694	65.7211	28.775	109.814	6.00134	42.9483
60.153	65.7502	40.55	61.1897	4.73365	29.8377	90.277	12.0256	72.6453	33.7593	27.8866	65.4468	179.165	24.994	26.7096	42.3588	71.2816	47.0546	26.0251	1.59753	45.1709	46.3532	61.1328	17.2903	52.8948	2.33092	20.8404	6.03713	57.2207	7.39901	58.3571	99.0723	16.0905	0.0497156	50.4054	40.2415	35.6883	15.1123	100.703	75.913	30.7573	104.476	5.15164	41.4378
60.253	75.2968	65.3013	57.9863	4.19819	33.9024	85.67	10.6266	79.8313	31.3115	26.1369	57.3802	161.332	22.292	24.8571	38.8082	71.9632	45.9513	24.1113	1.32104	47.1399	40.8909	59.0857	31.2433	58.8416	10.0331	17.7908	5.28119	53.0671	7.01779	66.4159	94.9022	16.359	0.0485183	59.0634	37.1109	33.4251	13.4027	94.0571	76.0401	32.5105	96.424	5.14877	38.1189
60.3529	86.5904	69.1027	54.479	3.71756	41.5533	79.549	9.22866	80.9929	28.5598	24.2784	50.0624	142.366	19.6514	33.4987	35.3775	83.6521	43.8545	43.3189	11.1056	45.5506	36.0358	54.531	35.6244	55.9646	13.6091	15.0692	4.61941	48.4857	7.23497	69.7557	109.463	16.2889	0.0476207	59.2056	33.513	30.9056	12.6117	86.2804	72.0637	30.325	87.4804	4.85151	34.0834
60.4528	113.766	63.4415	50.8827	3.28897	43.5308	72.861	7.93328	98.2565	25.7829	22.3838	59.2948	123.846	17.181	38.0855	43.5579	84.5884	41.1355	50.1319	16.9538	41.5741	52.0179	49.2337	35.4153	50.4061	14.7587	12.6929	4.04031	43.8355	6.82166	72.9276	111.841	15.9253	0.0469523	61.4484	29.9331	28.871	17.763	78.2427	66.6277	26.5975	78.5733	4.41855	29.9313
60.5527	128.194	55.1531	47.3257	2.90823	42.781	66.1459	12.5023	104.518	23.1256	20.5066	63.3053	106.62	20.49	40.049	46.8676	80.3637	38.0675	51.0092	17.5385	36.8	77.6884	43.9647	33.1874	44.4183	14.5355	10.6482	3.53368	39.331	41.1069	72.9255	107.785	15.3653	0.0464642	68.8526	26.5783	28.9871	18.6494	70.4239	60.8856	22.5278	70.1501	3.93998	25.9753
60.6527	131.084	46.8102	43.8914	2.57075	46.0389	69.8056	13.6437	104.233	25.3373	18.685	61.6139	91.0822	21.244	40.3388	47.1965	73.9198	35.3127	49.1493	16.0929	32.0059	79.5892	40.9024	48.5544	38.7815	13.5857	8.90674	3.09051	35.0932	146.536	70.8715	102.799	14.6703	0.0459976	73.1223	23.5238	28.0154	17.5844	63.0721	60.2574	18.6774	62.4021	3.46522	22.3624
60.7526	121.171	39.2876	40.6223	11.8545	56.9243	76.2968	20.6753	100.201	25.2681	16.9456	57.2005	77.3545	25.1525	43.9645	45.7595	66.7771	38.504	46.1274	14.0228	27.5452	74.3074	37.0742	52.4285	33.7247	12.2987	7.43414	2.70288	31.1829	177.835	67.5489	107.808	13.8869	0.0455989	70.8118	20.7839	28.7398	15.7413	56.3	61.2933	15.2746	55.3862	3.01978	21.837
60.8525	125.876	42.5226	37.546	15.529	59.8229	76.6192	29.0962	104.421	24.0285	16.2143	67.1344	65.4024	25.9943	45.1951	49.04	71.6961	39.578	62.4525	11.915	28.5055	66.9184	33.1726	50.982	29.276	12.4579	6.19533	2.36385	27.6229	177.868	63.4992	105.307	13.0533	0.0452534	66.0897	18.3454	28.1324	13.6989	50.1423	58.4679	12.3795	49.092	2.61503	20.2259
60.9524	123.697	39.3417	41.4127	16.3869	61.1505	73.566	30.76	107.936	22.2458	15.3175	68.1436	69.4277	25.1081	44.9103	49.2763	70.0756	39.1645	67.108	9.99315	26.9034	65.0012	29.4862	47.268	25.3945	13.766	5.15702	2.06733	24.4126	165.622	59.0933	99.0285	12.1998	0.0448862	67.1489	21.4114	26.7696	11.7279	44.5901	54.2207	9.9724	43.4763	2.25438	18.1614
61.0523	115.727	43.6485	44.0262	15.8845	59.4198	68.8012	29.2757	105.947	20.2685	25.0794	66.9394	67.725	23.3189	43.6916	47.7126	65.4372	37.7398	66.2526	8.32346	28.1534	59.3717	26.1198	42.7742	49.2729	13.6851	4.28908	1.808	21.5375	149.398	54.5808	91.0862	11.3493	0.044483	68.3823	21.4272	25.0152	9.94248	39.6114	49.6196	8.00028	51.6122	1.93711	15.9932
61.1523	119.043	41.2437	44.4399	14.7758	56.3263	63.303	26.4886	100.875	20.9905	31.5438	64.8475	77.9493	21.1266	41.9215	45.1434	59.6207	35.6611	64.4524	6.90686	43.1318	53.0328	34.9208	38.2062	57.9626	12.8606	3.56495	1.58117	18.9758	132.73	50.1264	82.6564	10.5185	0.0440067	67.5396	30.5884	23.0951	8.37826	41.0609	45.1183	6.40003	52.8477	1.66099	21.1968
61.2522	134.961	48.9011	43.5059	13.4454	52.7151	59.3179	23.3197	103.958	20.3617	35.4837	60.0409	79.1874	18.8264	39.8503	42.0713	68.3121	42.8811	60.7803	5.71964	46.8391	46.9662	42.9608	47.4321	57.8399	11.6827	2.96168	1.38278	22.2131	117.037	45.8349	76.3934	9.7192	0.0435509	63.5605	32.6634	21.1471	7.03379	67.4614	54.5745	5.10988	66.5147	1.52205	23.3647
61.3521	129.664	46.5728	41.7746	12.0849	49.7242	62.8223	20.2095	114.076	24.7812	37.5141	66.5281	78.5335	17.4813	37.6402	38.8092	68.6709	46.599	63.6786	4.73114	45.2173	45.0023	43.5586	48.6559	57.8514	10.3815	2.45963	1.2093	23.2353	102.809	41.7701	84.9391	8.95903	0.0429824	65.3087	31.5704	19.2522	5.89122	78.6532	55.5324	11.8901	69.6469	12.4693	23.0301
61.452	117.236	41.1055	40.3788	10.7853	56.8444	62.0791	17.3511	125.409	25.8744	38.1219	90.381	78.2099	22.139	35.3951	35.5481	65.0503	47.7998	62.1769	10.0293	51.5589	40.9081	41.0653	46.2639	69.1994	9.08821	2.04217	1.05758	22.9079	90.1359	37.9673	85.356	8.24231	0.042302	62.4491	29.1837	17.4559	4.92685	81.1618	61.85	13.8044	67.5172	17.429	21.4416
61.552	117.364	35.1274	40.3756	9.58558	60.4416	69.0605	16.5505	131.639	25.2037	37.6904	96.9243	73.61	23.643	33.1803	32.4004	59.7388	47.2343	63.9534	11.0647	50.7486	76.2268	37.4605	42.4149	67.2561	21.7989	1.6952	0.924886	21.7965	78.947	34.688	81.5351	7.57072	0.0414452	57.9679	26.3865	15.7812	7.50609	92.3186	61.1451	13.3936	62.9525	19.0004	19.3124
61.6519	107.697	46.5571	43.6979	8.49865	59.7986	72.224	14.992	130.33	23.6576	36.5197	94.5325	66.9091	27.6196	38.807	31.9827	77.3696	45.4703	61.9294	15.3641	46.7542	81.218	33.6263	38.1522	61.077	27.4014	1.40691	0.808821	20.2666	75.4138	31.5934	85.8239	6.94373	0.0403472	53.104	32.909	15.862	8.05812	94.1985	57.6192	11.9924	72.2573	18.725	17.0389
61.7518	95.681	45.7386	44.555	7.5242	57.1987	70.9011	13.2069	124.742	21.7346	34.8427	87.8634	59.427	28.3716	44.3117	42.8282	85.7315	42.9331	58.2671	15.5185	41.602	76.463	29.939	35.0888	59.0239	28.8553	1.16739	4.70836	18.5508	68.8284	28.7055	83.99	6.35947	0.0391153	48.3558	49.192	18.0217	7.67238	91.0028	53.1319	10.2809	72.9781	17.5075	22.0393
61.8517	92.259	40.8651	43.8855	6.65573	53.7846	70.2031	11.4494	116.906	19.7094	32.8389	79.4674	61.3942	27.3129	46.7005	49.0826	84.9719	48.8814	54.0222	14.1034	40.9453	88.5925	42.0129	31.6144	53.4861	36.6745	0.968376	6.18492	16.7941	61.4985	26.0329	79.0656	5.81555	0.0375099	51.5978	53.1943	18.6364	6.90286	85.2191	48.4909	8.58825	69.507	15.8714	31.7037
61.9516	97.1275	46.6964	42.3048	8.54123	50.1215	66.8638	9.83173	108.071	17.7284	30.6457	70.7051	59.0096	25.3142	47.0998	51.0675	79.92	51.583	49.7003	12.2338	37.7212	85.4686	44.3256	28.1677	47.2515	38.7933	0.802998	6.47704	15.0837	54.3816	23.5749	72.7796	5.30947	0.0357684	81.1298	51.6816	18.3271	17.078	78.301	44.033	7.05796	64.1889	14.1121	34.6752
62.0516	90.659	45.0477	42.9775	8.94997	46.4832	79.3251	8.3941	98.9896	31.3807	28.3663	66.4586	54.3571	22.9024	46.2551	50.4708	73.1075	51.9395	59.1049	10.3713	33.5636	90.663	42.4877	26.0474	41.2996	37.7208	0.665548	6.21621	13.4692	47.8388	21.3242	85.753	6.32385	0.0336897	88.1248	47.8932	17.4893	20.2349	71.0817	43.2421	5.73881	58.2554	12.3899	34.0553
62.1515	81.0804	49.1276	42.2406	8.64803	50.3938	82.7729	7.14118	101.671	36.9102	26.077	76.2909	48.7156	20.3887	44.6578	48.3753	65.8344	50.6726	60.7626	8.68832	29.28	85.2385	39.0624	23.5368	35.9312	43.4226	0.551281	5.72132	11.976	41.9723	19.2688	88.4291	9.49922	0.0314385	86.0535	43.3581	23.9908	20.0479	64.0225	40.6294	11.3296	76.2302	10.7858	31.6444
62.2514	71.2941	45.568	40.662	8.03159	50.2842	88.5847	6.06203	99.4367	37.9963	23.8326	76.7243	44.1795	17.9493	42.6304	45.4694	58.7439	48.3259	62.8535	7.23248	27.9294	86.893	35.2011	21.0054	34.3102	47.712	0.456273	5.15065	10.6144	36.7758	20.469	85.6351	11.6706	0.0290409	80.5991	46.5271	26.9256	18.3998	57.3646	41.324	13.8186	80.9386	9.33491	30.9805
62.3513	62.2504	49.8568	38.6139	7.30242	48.2996	88.0184	5.13891	94.4642	36.7441	21.6709	72.4855	50.1952	15.6775	51.2529	43.4416	65.4884	45.3047	61.0205	6.00002	25.3211	80.6687	31.4037	18.6183	40.0568	47.2999	0.377252	4.58033	9.38499	35.6243	20.6679	80.1348	13.0616	0.0264565	74.1358	47.7943	27.6732	16.2355	69.3639	47.5525	23.6434	91.3578	8.04692	29.4578
62.4513	63.275	46.2943	41.0809	6.56098	45.5149	84.0003	4.35274	93.0944	35.2932	19.6166	70.7603	50.6788	13.6162	55.4157	40.7457	65.0778	44.1596	57.485	4.96824	26.7	72.4956	27.8712	16.4395	42.7499	44.3791	0.311528	4.04477	8.2829	32.7167	20.2158	85.1049	13.851	0.0238349	67.633	47.2328	27.1175	14.0125	74.9374	47.5686	27.3793	91.618	6.91742	36.3434
62.5512	95.6279	40.4381	42.3571	5.85472	42.4632	83.9346	7.58007	90.9878	32.8665	19.0163	70.8976	48.0807	18.6979	56.7139	37.7497	66.0392	46.7085	53.3321	4.10954	25.4169	64.3547	28.3563	14.4842	40.1215	45.2549	0.25685	3.5574	7.30017	29.3198	19.356	83.6586	14.1816	0.0212933	68.5916	55.2236	25.821	11.9371	74.5892	45.0552	28.3574	86.9483	10.2876	37.6134
62.6511	98.1208	48.9944	42.0004	5.20384	39.4042	80.3612	8.47657	97.9485	30.0553	18.1494	72.094	43.9282	20.5203	58.0987	41.2021	62.8501	47.102	61.6701	3.39713	40.9639	56.8547	26.7725	18.2766	44.1947	43.1446	0.211344	3.12137	6.42728	27.4173	18.8498	78.9512	18.5768	0.0188211	65.25	55.2998	24.1386	10.0889	73.335	46.4941	26.2075	85.2924	11.8163	35.9458
62.751	90.8063	46.9604	40.6647	4.61472	36.4596	75.0269	22.8836	98.3087	27.1811	17.174	73.1568	47.8317	20.4573	57.6103	41.8092	57.8648	46.0014	62.7293	2.80713	45.0839	50.9295	29.8761	18.8534	41.9038	46.7914	0.173454	2.73496	5.6541	24.7804	23.0294	74.1058	21.4831	0.0165804	70.2432	51.9738	22.2914	8.48549	69.3849	44.6168	22.8707	81.4332	12.9306	32.885
62.8509	95.2562	41.5537	38.7643	4.08693	36.1347	68.9578	27.6798	94.8677	24.4106	16.0822	77.879	47.2828	19.3621	55.9706	40.7212	52.3013	43.9051	60.4329	5.13706	43.7291	68.8566	29.2711	17.9722	37.6968	46.0857	0.14189	2.39442	4.97065	22.037	28.8566	68.0863	23.2372	0.0146314	68.3676	47.3893	21.865	16.025	64.1607	41.489	23.6353	75.3032	12.766	29.3034
62.9509	88.808	35.5512	36.7114	3.61686	34.5939	72.3097	27.8225	89.3728	32.1771	14.931	81.9384	44.3067	17.7575	53.6541	45.9994	46.7702	51.3805	62.1277	5.52332	42.009	69.0521	27.1825	16.4986	45.5013	43.0759	0.115633	2.09527	7.65232	21.1609	31.8109	87.1616	24.1085	0.0130277	63.9455	42.5429	20.8326	18.1012	60.9216	38.0178	22.5205	68.3949	11.9481	31.7751
63.0508	79.389	29.9507	40.4699	3.19963	37.8731	71.0885	25.8699	82.9023	39.314	13.7624	79.1895	40.1588	27.0008	50.9714	47.5164	41.56	55.0268	60.147	5.14389	38.2263	63.7606	42.5226	26.7366	52.307	38.9966	0.0938529	1.83298	8.92933	35.0057	32.8263	92.9375	24.3116	0.0117293	68.046	37.8785	26.1248	17.604	56.4578	34.5908	24.2962	61.4718	10.8385	33.8951
63.1507	76.0379	34.2953	41.6777	2.83003	37.9497	67.427	23.1202	94.6036	41.1088	12.607	73.2346	35.5985	30.6805	48.1239	48.9184	36.7898	55.9329	56.5831	18.9851	36.401	57.1858	46.1432	29.6558	59.9373	34.5739	0.0758611	1.60326	19.2089	38.0293	35.3546	91.5387	24.0177	0.0107555	68.1539	33.5754	28.2778	16.01	58.978	48.5817	22.8686	54.9038	9.64147	33.2825
63.2506	68.6709	32.3159	41.3028	2.50293	50.1615	62.59	20.2126	97.8081	40.0676	11.4869	66.0403	31.0683	31.1124	45.24	52.6701	46.783	54.9277	58.0824	22.3761	33.2783	73.3505	44.7278	41.7249	57.5275	30.2184	0.0610341	1.40217	24.5109	38.0001	35.9952	86.4831	23.3619	0.0101406	64.508	29.6889	28.5208	14.0563	57.6996	51.7027	23.9084	48.8516	8.46778	30.923
63.3505	60.6221	28.3995	39.9735	2.21361	53.94	63.5232	17.4449	96.0176	37.6186	11.1698	58.6508	33.5504	29.7377	42.4005	53.0588	48.9488	52.6372	62.1424	28.9488	31.5264	72.6539	41.335	44.5508	52.5917	28.2771	0.0488287	1.22622	27.9277	35.3694	35.3965	86.1953	22.4511	0.00980924	59.6122	26.2173	27.6402	12.0966	59.8871	53.786	22.1909	43.3656	7.3736	27.8189
63.4505	56.4879	24.2225	38.0958	1.95775	53.6322	61.3546	14.9402	91.4266	38.755	10.686	51.5936	42.3612	28.8879	39.6543	51.4555	47.2758	49.5293	61.2362	28.6669	28.4782	66.8079	37.3441	43.115	63.3438	25.6173	0.0387849	1.07229	28.8265	44.1539	34.0132	92.303	21.3687	0.00972589	60.8615	28.4296	35.9447	10.2871	58.3891	58.7343	20.3416	38.4409	6.38345	24.5262
63.5504	57.0089	20.3771	35.9389	1.7314	51.4265	71.4308	12.7347	85.3981	46.8797	10.0932	64.3579	44.8308	26.9242	39.2357	48.7354	43.8708	53.3822	64.8574	30.1748	34.3566	60.7184	54.7066	39.8795	66.3599	23.3324	0.0305622	0.937668	28.202	52.026	32.1619	100.644	20.1798	0.00978518	69.4011	27.6526	40.4108	8.6853	54.9751	57.637	17.6718	34.0455	5.50405	21.3395
63.6503	56.3397	25.2631	33.669	1.53113	48.4189	74.1625	25.4961	78.7673	48.8292	9.4356	66.933	45.6058	24.4495	44.5116	45.4511	47.691	54.4785	63.6318	27.8761	41.9995	64.9891	63.6395	38.3189	61.8949	20.7701	0.023921	0.819934	26.7029	51.5313	34.6098	100.212	18.9341	0.00980306	68.9382	25.6393	41.5684	7.30029	50.6826	57.0984	14.8825	47.6531	4.73248	18.4028
63.7502	51.4643	24.3742	31.3903	1.35395	45.1519	72.5253	29.3653	82.6517	47.5088	16.6482	64.3214	43.4556	24.2976	46.7535	41.947	51.4036	53.6467	60.2572	24.3672	42.4623	61.27	77.3586	35.3174	55.323	18.2047	0.018653	0.716974	24.7471	62.3029	35.2176	95.2474	17.6695	0.00979718	65.0299	23.2174	40.753	6.11914	62.2088	62.4083	12.2944	51.744	4.06109	15.7738
63.8502	54.6838	21.624	29.168	1.1972	49.2158	76.6196	28.9703	81.8102	44.568	25.6184	59.2974	39.8121	73.9735	47.0603	46.6084	51.9856	51.5128	56.055	20.7374	39.6373	58.9077	81.8616	36.7318	48.5952	25.9732	0.014568	0.626944	22.6002	62.2383	34.6185	98.8433	27.3845	0.00974376	60.0049	20.7672	38.8149	5.12021	65.6321	61.2635	10.0308	52.6581	3.48027	13.4632
63.9501	53.576	23.5316	27.0382	1.05835	49.2225	75.6217	26.6934	78.2878	40.9324	31.5002	53.3724	35.5501	97.4295	46.1589	59.1142	49.3922	48.5453	51.6624	17.4068	35.5238	53.6131	89.4888	35.1429	42.3697	28.6756	0.0114539	0.548231	20.4263	57.9231	33.2563	96.0336	41.6594	0.00951142	86.7217	18.4535	40.2585	4.27961	67.3024	57.5523	8.1168	63.5532	2.97974	11.4571
64.05	57.5283	26.7539	28.2178	1.48628	47.3327	71.8912	23.7385	88.2157	37.1118	35.0219	47.3457	31.1877	105.264	44.5285	64.4322	45.433	45.0908	65.6882	14.5048	41.5631	68.3875	86.992	32.3204	36.8229	28.4947	0.00912942	5.67083	18.3237	57.7185	31.4392	114.143	51.44	0.00908335	96.7346	16.339	39.6563	4.14094	65.1948	52.9932	6.53163	96.9143	2.54958	9.72967
64.1499	63.9779	25.1533	28.1804	1.60382	44.6292	66.8289	20.6939	90.6372	33.3777	36.7623	41.6186	27.0165	104.11	44.7383	65.3353	41.0433	41.4018	69.1544	12.4922	45.9266	76.7569	80.4982	29.1224	38.0228	26.7713	0.00743188	7.6417	16.3474	53.6599	29.3793	118.141	57.7231	0.00839146	95.3607	14.4385	37.8814	3.75644	61.1486	48.3306	5.23615	107.986	2.18054	8.25111
64.2498	72.3593	25.6808	27.4023	6.51142	41.6489	61.2542	17.8296	88.6613	32.5741	37.1792	36.3718	23.1867	98.0778	43.8301	63.6082	51.8462	40.4908	68.3246	10.9724	45.062	79.3763	72.7728	41.3041	39.9447	28.2943	0.00622378	8.06879	14.5249	48.3678	27.2207	128.353	61.3081	0.00753568	89.6715	12.7453	35.4856	3.29352	56.24	43.8729	4.18672	107.692	1.8643	6.99066
64.3498	69.0691	23.278	26.1983	11.2153	38.6539	55.6349	20.1166	84.2349	30.6084	36.6328	31.6669	19.7617	89.6787	44.5193	60.3927	54.117	38.6853	64.9213	9.36049	41.4494	74.0336	75.4274	58.2615	37.2921	41.5174	0.00538282	7.77233	12.8663	42.9561	25.0593	127.581	62.8344	0.00654988	109.86	11.2439	39.2832	2.83218	61.8129	39.7346	3.34159	101.912	1.59352	5.9188
64.4497	62.2984	20.1268	24.7676	12.7903	35.7674	60.234	19.6831	89.1335	42.8427	35.4042	40.2844	16.7536	80.415	48.9373	56.4124	67.0302	36.317	65.9181	7.86698	37.5335	68.5945	80.1553	62.2541	33.3449	46.2704	0.00480816	7.16685	11.3709	37.8704	22.9571	121.145	62.8124	0.00544191	111.698	9.91597	40.0906	2.40754	62.0504	35.9455	2.66371	93.7809	1.36184	5.30452
64.5496	57.8315	17.0397	23.2342	12.8208	33.0423	60.2014	18.0624	88.6326	47.0958	33.7117	42.2066	31.41	71.1567	50.5443	52.1195	69.4655	33.6306	72.0693	11.2377	33.0756	69.2479	77.0557	60.2678	32.5893	46.19	0.00441081	6.45844	10.8682	33.2632	23.7229	112.076	61.6473	0.00433447	106.363	8.74299	39.1238	2.03225	59.4066	35.7565	2.12148	84.9372	1.16368	4.66615
64.6495	51.612	14.5522	21.6771	12.13	30.4972	57.6463	16.0272	97.0162	47.0396	31.7227	40.7073	37.7259	62.3818	50.369	52.5169	66.7876	30.8039	79.8718	11.4353	30.5584	67.4483	80.0521	65.3077	46.9392	43.5108	0.0040294	5.74645	10.1355	29.8349	23.5506	108.497	59.6598	0.0032968	98.5518	13.98	37.1562	1.70801	55.3306	37.0615	1.68862	76.2116	0.994239	4.05552
64.7495	66.1223	21.8906	21.9107	11.1412	43.9119	58.2169	122.045	101.661	44.7685	29.5648	37.6037	39.0801	54.3274	49.0915	50.9357	61.8842	30.1952	79.8799	10.424	27.2617	70.2637	76.8322	65.7665	47.8215	39.5846	0.00340413	5.07601	9.29617	26.4323	22.777	102.508	57.1024	0.00245397	90.2084	44.8443	34.6751	7.91252	50.6661	40.2587	1.34352	68	0.849346	3.49657
64.8494	78.7176	22.1693	21.4673	10.0679	80.8914	56.074	199.976	104.618	41.466	27.3337	33.8868	43.209	47.0865	47.1595	48.2449	57.7134	28.8976	84.8315	14.2025	23.8189	65.6887	70.6805	62.0041	44.1771	35.2107	6.92435	4.46497	8.42735	23.2744	21.6363	104.773	54.1718	0.00192639	82.1113	79.3454	31.9833	10.0331	45.8935	39.4275	1.06866	60.4669	0.725443	6.7347
64.9493	76.2566	32.7632	20.6271	9.01438	109.469	53.4468	293.972	102.425	37.79	25.1005	75.0042	47.535	40.6681	44.8659	44.9941	52.5452	32.752	90.8502	14.2729	20.5559	62.5952	75.8888	56.6002	45.3199	30.8451	10.0445	3.91782	7.57589	20.4301	20.2905	103.865	51.0205	0.00192728	74.5474	157.92	29.2651	10.1856	41.2759	37.0008	0.849882	53.6565	0.619503	7.97027
65.0492	79.6468	35.9282	19.5635	8.02783	188.163	50.9273	478.364	99.3435	34.0969	22.9163	174.746	50.2487	35.0342	42.4009	41.526	47.1885	34.4498	89.56	18.3829	17.6076	65.2965	73.2545	61.3649	41.9676	27.2463	11.3447	3.43268	6.76876	27.6535	23.3999	98.4802	47.7649	0.00254985	67.5983	216.846	27.6236	9.4576	36.948	34.0534	0.675831	47.5524	0.528907	8.10979
65.1491	93.9987	52.878	18.3953	7.12654	217.705	47.4078	542.801	99.7314	30.5709	20.8175	317.438	48.9061	30.1232	39.8869	38.0496	45.1891	34.6148	94.798	18.1801	15.0125	62.5498	67.5679	62.1174	37.4041	23.7527	11.2812	3.00494	6.02011	28.5839	27.1759	91.0279	44.4926	0.00377173	61.2623	264.67	28.6486	8.39781	32.9691	31.05	0.53741	42.1094	0.45146	7.68242
65.2491	90.8386	53.289	19.4738	6.31428	223.143	43.4918	532.327	96.2466	27.299	18.8281	376.493	45.3997	25.8639	37.4008	46.1272	60.6362	33.7207	104.052	16.3779	12.763	63.9971	60.9866	58.7053	32.8155	20.5152	10.5189	2.62905	5.33598	26.979	28.8517	95.2198	41.2682	0.00558091	55.5055	269.125	28.22	7.27432	29.3556	28.1829	0.427355	37.2713	0.385247	6.99254
65.349	99.1051	48.072	19.6118	5.58795	217.109	47.0439	489.052	98.9748	24.3137	16.9634	383.838	40.8967	22.183	34.9899	53.8411	64.6289	36.9844	103.65	24.7249	10.8309	59.4847	82.8372	53.9192	28.5956	17.6005	9.4458	2.29936	4.71734	32.2877	29.1228	92.8912	38.1385	0.0077987	50.2834	254.691	26.9587	6.21041	26.0999	25.5228	0.339854	32.9791	0.328612	6.21127
65.4489	93.5661	41.4781	19.1717	5.96501	205.947	46.9967	434.216	101.985	21.6183	16.741	365.192	36.0979	19.0106	32.6817	71.6571	62.9581	38.153	98.877	25.509	9.18096	82.8697	100.424	48.5498	55.2305	15.0262	8.28175	2.01057	4.16215	71.0044	28.4784	103.441	35.1353	0.010163	56.3735	233.026	25.257	5.2559	23.1823	23.0879	0.270277	29.1757	3.90561	5.43138
65.5488	85.4033	35.0823	18.3949	7.55905	192.818	46.1479	378.175	107.853	19.2009	16.1988	334.779	31.4069	16.2816	33.573	79.6665	58.6885	37.8464	92.3291	23.3812	7.77681	83.6636	101.326	43.2458	59.491	12.7822	7.14608	1.75778	3.66668	81.3132	27.2604	104.022	32.2795	0.0125538	55.6716	209.573	23.3595	4.4242	23.6747	31.2741	0.214955	37.1613	5.53584	4.70005
65.6488	96.8627	29.3968	17.4309	7.88619	179.274	46.1676	325.657	107.216	17.0419	15.4396	300.314	27.0408	26.0526	33.3474	81.6274	53.4196	38.8195	85.2645	20.3633	6.58453	77.4243	95.3251	38.2904	56.0003	10.8444	6.09846	1.53659	3.22632	79.7566	25.706	99.4038	29.5833	0.0147711	52.3895	186.776	21.4159	3.71163	22.8821	32.9493	0.170954	39.0807	6.06355	4.03842
65.7487	92.5356	24.5229	18.0279	7.60483	166.054	56.789	278.523	102.871	30.6659	14.5418	265.846	23.1009	30.0694	32.4343	79.9603	47.9669	50.5444	78.2778	17.2981	10.131	69.4983	86.8699	33.7884	73.5429	24.6996	5.16393	1.34311	2.83619	80.8174	23.9779	92.3053	28.9877	0.0165107	48.2904	165.645	19.5148	3.10729	21.4334	31.8855	0.135932	37.9639	5.98974	9.87432
65.8486	83.4905	28.5621	17.909	7.05528	153.493	60.1833	241.805	96.5595	36.2151	13.564	233.376	19.6193	42.1229	31.1162	76.2154	43.0334	57.1371	71.6358	14.5064	11.0147	61.6664	77.9391	73.832	73.2875	30.7533	4.34809	1.17393	2.4914	75.6636	22.1861	84.2557	28.0197	0.0174397	66.62	147.375	17.7066	2.59795	39.6313	29.7634	0.10804	49.5475	5.60853	12.2385
65.9485	79.8148	27.0576	17.3566	6.41077	141.72	59.4964	215.299	96.846	37.3451	12.5486	209.222	16.5878	46.5605	38.8018	75.3401	50.3638	60.0073	65.4444	12.0825	10.6282	63.566	69.6	87.1037	70.561	32.2593	3.64616	1.02603	2.18729	69.7159	20.4035	76.0933	26.7947	0.017575	70.0819	147.921	16.0172	2.17036	47.6529	27.323	0.0858348	52.5596	5.09008	12.689
66.0484	73.3137	23.8319	24.7903	5.75728	130.768	58.3494	187.819	93.4162	36.1475	11.5294	185.139	16.6455	46.5837	42.6731	72.2211	52.9531	60.2326	68.3867	10.0268	17.4488	72.3792	61.8026	90.0031	63.8481	31.2299	3.04831	0.896773	1.91949	70.2957	18.6772	89.0684	25.402	0.0171263	67.6251	139.171	14.4574	1.8122	49.8406	24.8823	0.0681731	62.7271	4.53039	12.1371
66.1484	65.1594	21.0101	29.1935	5.13541	120.62	55.265	172.545	87.9815	33.8092	10.5351	177.849	15.7363	44.1804	44.0861	71.6272	64.4702	58.6311	66.696	8.30421	19.2937	71.6434	91.2713	96.0046	56.3698	29.3034	2.54276	0.783814	1.68399	65.6783	17.036	91.5885	26.8684	0.0162392	63.0195	126.962	13.0289	1.51258	48.7915	50.328	12.2245	64.3641	3.98164	11.1088
66.2483	75.6175	17.9474	31.0955	4.56236	111.238	59.337	153.196	81.5978	30.9955	9.58505	165.928	14.3445	40.5686	60.3216	68.8022	66.3836	55.8188	62.9741	6.87011	18.8344	65.8646	99.9028	94.0755	64.9678	26.5938	2.11755	0.685119	1.47714	59.3386	15.4963	88.5642	27.4613	0.137485	57.8347	114.01	11.7278	3.03471	46.0477	58.0192	19.4019	71.1461	3.47013	9.90116
66.3482	89.8509	15.1108	31.4214	4.04352	102.575	62.2245	142.496	74.9063	28.0712	8.64323	150.405	12.7653	36.4801	68.9989	64.7617	64.7141	52.2551	58.4936	5.68027	17.2801	79.9666	97.1629	87.549	62.4621	23.6167	1.76138	0.598893	1.29563	52.7594	25.9167	100.468	27.3992	2.85849	52.7069	101.525	10.5477	3.46945	42.5147	61.9985	20.8078	70.704	3.00745	8.67676
66.4481	90.9743	28.312	34.5423	3.57842	94.5813	61.1752	137.889	72.0166	25.2293	7.7703	134.001	24.6999	48.9611	72.7848	60.1456	60.3481	48.279	53.8667	4.69488	25.0875	78.1211	89.9295	79.3813	56.4909	20.6654	1.46407	0.523579	1.13648	57.0163	45.1869	101.893	26.8547	4.02863	47.8786	92.8956	9.48044	4.79954	38.7149	60.3341	19.5345	66.7892	2.59667	7.51929
66.5481	83.8103	29.9266	39.6869	3.16396	95.2613	58.0252	129.506	94.0007	22.5651	6.93818	118.114	38.9486	96.8699	73.4486	55.3503	54.9418	44.1367	54.3137	3.87955	26.8339	75.7238	81.308	70.9796	55.0875	17.8962	1.21663	0.457813	0.997041	54.7582	56.3699	100.405	25.9636	4.3974	43.4269	83.549	8.51732	5.01177	34.9412	70.5551	17.1929	61.3987	2.23633	6.46723
66.648	81.1229	27.465	41.7595	2.79595	96.1971	53.8634	116.363	103.129	20.1191	6.17274	118.396	44.6131	118.168	73.8083	50.6153	49.3396	40.0035	52.1118	3.20527	25.7079	69.1151	110.779	76.0008	52.2435	15.3831	1.01127	0.4004	0.874916	50.0975	62.259	94.8832	24.833	4.3633	39.3611	74.4621	7.64957	4.71406	31.3502	70.978	14.5923	55.5762	1.92281	5.53355
66.7479	87.0565	23.8737	41.9077	2.46995	92.9362	53.301	102.042	104.54	17.9016	5.46389	124.527	49.7701	123.741	145.924	47.8305	43.9536	36.0013	48.8035	2.64782	23.3604	61.7188	174.027	81.547	47.1995	13.1513	0.841128	0.350286	0.76801	44.8145	64.3136	87.5299	23.5458	10.2124	35.664	66.0386	6.86866	4.2145	28.0179	67.3904	12.114	49.8494	1.65152	4.75028
66.8478	103.635	20.2615	40.8783	2.18156	87.8398	50.7955	100.476	101.471	24.4522	4.82501	120.331	50.1797	120.388	187.304	58.377	38.9676	32.4715	45.1389	2.71464	20.627	85.3062	204.048	79.0847	41.646	28.9464	0.699996	0.306539	0.67444	62.2436	63.832	84.8616	22.1663	39.358	45.4312	58.4115	6.16645	7.87612	24.9736	67.2156	9.91542	44.4686	1.41758	9.66151
66.9477	118.713	21.2996	39.1809	1.92668	82.0816	47.2897	92.4924	95.9441	31.1194	4.25781	113.88	47.5688	112.304	254.306	73.3335	34.447	29.104	41.4746	2.48192	17.914	85.9735	301.738	122.751	36.3812	35.802	0.581967	0.268358	0.592531	64.7974	61.725	90.571	20.7439	51.4696	46.7382	51.5896	5.53527	12.5032	22.2202	63.5839	11.8382	52.1038	1.21627	11.5679
67.0477	113.742	28.3023	37.0985	1.7016	76.2354	43.3865	85.6146	89.212	33.0666	3.74304	104.083	49.1928	102.04	303.729	79.7348	30.3971	25.9423	37.9726	2.15902	15.4043	80.1465	404.528	134.676	46.355	37.4514	0.481382	0.235021	0.520776	61.3341	58.6268	89.2498	27.4286	54.8139	44.7132	45.5277	4.96796	13.5689	19.7463	58.7373	11.61	53.0713	1.04323	11.8266
67.1476	119.011	42.4918	34.8391	5.63028	70.573	57.2764	76.328	93.4911	36.222	3.27695	93.1995	47.3085	91.1112	358.305	80.7467	26.7945	23.0124	34.6994	1.83318	13.166	80.4361	448.813	151.67	45.8382	36.2025	0.393241	0.205889	0.457835	62.4427	54.9753	84.3426	31.8649	53.7847	48.8012	40.1603	8.9806	12.9797	17.5332	53.653	10.452	50.7616	0.894567	11.2302
67.2475	110.862	43.0143	35.0729	7.15138	65.2145	68.3889	66.6349	92.4776	36.1191	2.85972	88.1257	45.685	80.3833	397.249	78.5522	23.6032	20.3266	31.675	1.53731	11.2108	76.8757	448.662	150.046	51.7327	33.4639	0.321514	0.180407	0.402543	70.0908	51.0689	80.6029	34.5607	50.7038	47.7366	36.2925	11.0004	11.7061	15.5594	80.9142	18.1917	51.7953	0.766889	10.2351
67.3474	99.0716	51.0416	40.8879	7.46662	61.6834	71.5622	57.4624	89.5195	34.3445	2.49392	80.504	42.2066	70.3214	463.142	74.5469	20.7837	17.8876	28.8975	1.28081	9.52347	69.8187	422.757	140.28	49.4238	30.0793	0.261595	0.158111	0.353914	95.9582	47.1076	82.518	35.9228	51.9839	44.7434	32.428	13.9429	13.8199	13.8023	87.7238	27.9619	61.2826	0.657181	9.09827
67.4473	104.614	57.3061	43.3361	7.20253	57.6617	70.2756	76.4394	84.4999	31.7939	2.1631	72.0649	43.5427	61.1465	493.304	69.6148	18.2965	15.6901	26.3553	1.06336	8.07819	62.2298	413.121	127.5	44.5916	26.54	0.214434	0.138598	0.311127	149.156	43.2223	79.6087	36.2754	79.1796	47.4644	28.7994	17.2923	13.6735	25.0472	85.8482	29.7344	62.6663	0.562862	8.70339
67.5473	97.7429	68.0227	43.6702	6.68307	53.5647	69.7301	79.4021	79.9498	28.9655	1.86834	76.8045	41.8187	55.8079	548.967	64.3074	16.1046	13.7244	24.0325	0.88106	6.84582	55.065	383.193	114.156	39.3227	23.1192	0.175652	0.1215	0.273502	179.404	39.4954	74.3334	35.8764	88.4403	47.8806	33.7371	18.6273	12.5412	30.4661	80.5369	27.8103	64.3894	0.481727	9.98411
67.6472	87.4489	64.8061	43.4685	6.07343	49.59	66.4944	75.7914	94.0493	26.1288	1.62308	74.6908	38.503	50.9232	618.539	58.9625	15.4365	13.2134	21.9122	0.729074	5.79794	57.6174	348.39	106.357	46.2072	19.9575	0.141433	0.106495	0.240448	178.917	35.9756	68.0798	34.9295	88.6381	45.4504	33.8076	18.7388	11.0621	32.0211	74.1084	24.4273	84.9192	5.88729	10.0223
67.7471	76.9057	86.1223	42.1827	5.58346	45.8248	64.0224	73.768	98.6509	23.423	1.39858	69.3113	34.4955	45.5982	659.861	53.78	14.2668	12.4795	23.4721	8.40098	4.9085	58.2477	346.524	96.4909	44.6803	17.1158	0.112415	0.0933162	0.211401	166.394	32.6885	61.6141	33.5952	84.4717	46.625	43.0384	18.1325	9.54539	35.0527	67.5656	20.7076	92.208	8.35141	9.44448
67.847	96.1219	84.6669	40.2715	5.04843	42.3025	59.9774	67.5161	97.631	20.9139	1.19931	78.9599	30.3327	40.3077	670.203	48.8722	19.2694	11.6123	23.1419	17.2594	5.5493	53.9277	337.5	86.3047	40.4972	14.6085	0.0869909	0.0817506	0.185796	150.008	29.6443	81.3262	31.9987	78.4086	44.5551	44.387	17.1289	8.13054	35.1183	61.3229	17.1777	97.5	9.14936	14.3283
67.947	94.35	79.7676	39.4996	4.52196	39.0293	61.1446	65.0465	93.4223	18.6257	1.02577	80.1857	26.3193	38.8605	661.072	44.2952	20.5827	10.6779	21.9671	18.9442	5.44316	48.4148	312.579	76.5904	35.7802	12.4245	0.0636512	0.0715994	0.163093	133.235	26.8427	87.7081	30.2375	71.7254	41.3464	42.2701	15.9294	6.87109	33.5849	55.5331	14.0532	94.9576	9.0378	16.6936
68.0469	85.9762	70.0958	37.98	4.69241	35.9987	60.6493	62.7117	87.5395	16.5606	0.87716	76.1379	22.6153	36.0503	640.067	40.0708	20.0705	9.72393	21.3399	17.7777	10.5539	65.2732	282.701	67.6706	31.4919	10.5391	0.0435917	6.96947	0.142869	117.465	24.2766	97.0347	31.6338	65.0657	37.8724	38.794	14.6584	5.77861	31.2597	50.2346	11.3924	88.7567	8.46123	16.871
68.1468	76.1722	59.7838	36.0425	4.51402	49.3459	57.8233	57.1205	88.2776	20.2689	0.75156	69.7179	19.2914	32.6376	612.177	38.3429	18.7192	8.78381	38.7075	15.6522	18.9604	65.4164	252.668	59.6409	27.4818	8.92235	0.0273631	10.5878	0.124885	103.177	21.9352	99.7132	32.0886	58.7373	34.4841	43.3333	13.3911	4.8451	34.2909	45.4165	9.17881	81.11	7.67672	15.9233
68.2467	66.7194	50.2917	33.902	4.18243	53.6865	53.8465	50.4754	85.4248	28.8641	0.645625	62.4978	16.365	37.7659	580.663	36.0007	44.6506	16.6395	44.888	13.3687	21.4162	60.3899	224.459	52.4905	50.0356	7.54247	0.0137812	11.5808	2.21163	90.4549	30.6535	96.386	31.8403	52.8723	31.3121	42.6498	16.246	4.05465	40.2209	41.0492	7.36455	73.1638	6.82948	14.461
68.3466	94.1534	42.0305	31.6957	3.79739	53.651	49.4102	43.8393	80.6174	31.9113	0.554849	55.3009	13.8234	38.6264	547.63	35.8978	54.5077	21.5581	45.7092	11.2426	20.9989	54.1576	198.773	56.1723	53.3766	6.36894	0.0046763	11.3272	3.35557	79.2247	41.1701	95.9462	31.764	47.512	28.3953	47.1578	17.3301	3.38912	41.615	37.0969	5.892	65.4887	5.99838	20.6717
68.4466	100.497	35.0153	40.8664	3.40853	51.5716	57.6899	37.6881	74.8663	31.9585	0.475712	77.133	11.6376	39.2702	514.421	34.5967	56.1823	29.5072	44.0576	9.37746	19.3091	49.8803	193.855	78.2061	50.1557	5.37352	-0.00476024	10.5257	3.89703	69.3543	46.8084	91.1791	39.2324	42.6518	25.7347	46.2285	17.3416	2.8307	40.5063	33.5227	4.70457	67.9367	5.22334	24.063
68.5465	96.7651	29.1261	45.3539	3.03932	58.8824	59.7704	72.3932	73.0008	30.4599	0.404922	83.4497	9.77168	37.5881	481.874	32.6356	58.9907	38.4114	41.3551	7.78727	17.163	44.6937	179.649	83.243	44.9624	4.5308	-0.0109581	9.52528	4.0613	69.8963	49.1355	100.871	44.0324	38.2656	23.3172	61.4772	16.7264	2.36314	38.1006	34.1973	3.75131	66.7459	4.5218	25.5649
68.6464	87.5614	24.2092	51.7239	2.69961	63.9146	58.3849	82.6946	74.3791	28.2374	0.350099	81.7296	8.18762	34.7147	450.492	30.3539	66.3136	43.4183	38.2946	6.45121	14.9633	39.6285	162.525	80.4539	44.746	3.8184	-0.0144288	8.49557	3.99625	65.2914	61.7805	101.129	46.7747	55.6713	21.1244	71.8568	18.5436	11.4338	35.1046	45.8931	9.02507	62.676	13.1626	24.7565
68.7463	89.9004	20.1152	54.2276	2.39242	63.8089	64.3798	81.3163	72.4091	31.7678	0.307033	76.1359	6.84859	31.3356	431.652	27.9623	66.1323	45.5989	35.2072	5.33735	15.5098	34.9932	148.744	74.3693	40.9914	3.21683	-0.0171624	8.48496	10.4003	58.983	68.2146	112.105	47.9477	61.358	19.1373	71.9481	18.9394	16.4413	31.9249	59.7021	10.5344	57.4256	17.3904	22.8213
68.8463	92.4189	16.7112	54.3044	2.11742	79.6743	64.9335	74.8049	71.6285	32.0707	0.264959	68.9518	5.72047	27.8538	409.943	25.5888	62.3952	45.772	32.2447	4.41261	14.6489	30.8498	150.428	67.1926	43.8163	2.70929	-0.0198864	7.96567	19.8071	52.4409	70.4533	112.498	47.9401	61.1403	40.27	67.6172	30.4068	17.3674	28.7884	62.1598	25.7204	51.8788	18.5841	26.9285
68.9462	90.9116	29.5939	52.8977	1.87264	84.0256	62.4997	66.466	84.1947	47.1871	0.215323	61.3984	4.77256	30.9075	386.959	23.3079	57.1749	48.7641	55.784	3.64662	13.2114	40.0239	141.661	59.9646	43.39	5.04047	-0.0206569	7.24801	24.5707	46.2588	69.9176	107.381	47.0605	58.3325	46.2401	61.651	38.463	24.6177	25.8145	59.8668	30.0909	46.4788	18.1367	27.363
69.0461	94.3419	30.9718	50.6192	1.65547	82.8288	58.5414	57.9127	88.282	52.7167	0.175936	60.2713	3.97783	45.2737	363.714	56.4263	51.538	49.4034	64.0146	3.01295	11.615	39.7524	129.158	56.6138	42.9364	45.0285	-0.0197036	6.48421	30.3206	64.9174	67.6035	99.647	45.5525	56.2102	51.4286	55.345	41.7866	25.8951	27.2188	64.0271	29.2828	41.4325	16.8643	25.9006
69.146	118.79	36.1668	47.8768	10.5701	79.0851	54.1535	49.8834	87.3519	58.0452	0.139749	56.2159	3.31272	50.8185	340.847	85.1603	46.0144	48.4055	70.3172	18.1243	10.0601	36.5871	142.305	51.7161	62.5295	63.9977	-0.0183102	7.48055	39.0041	67.7717	64.205	90.9204	43.6077	52.4878	50.6497	49.2761	42.2285	24.4367	26.7572	62.3272	26.2591	36.8213	15.2376	23.5621
69.2459	116.825	34.2869	44.9183	14.1434	74.2948	59.3497	42.6707	83.5771	69.992	0.10335	50.9482	2.75695	51.2291	318.745	109.189	40.8497	48.7097	70.0688	22.073	9.56439	32.7744	138.753	52.8753	63.862	70.5629	-0.0165268	13.2978	42.5714	64.2236	60.2009	82.0917	41.3752	48.1755	47.6129	43.6776	40.9725	21.8847	25.3126	61.9786	22.5313	32.6621	13.5206	30.1994
69.3459	106.531	37.0454	41.9112	15.0306	69.1995	59.6774	36.3462	78.3095	72.804	0.0773925	45.3869	2.29319	48.7977	300.584	139.974	36.1405	67.2305	66.8534	21.4589	8.6543	29.0574	128.572	61.0223	59.0455	70.0723	-0.0144697	15.1201	58.5552	61.3327	55.9179	73.6275	38.9707	43.787	58.0464	38.621	38.7703	19.0494	34.9665	58.5513	18.8319	28.9394	11.8554	31.7211
69.4458	94.4088	34.2537	38.9564	14.617	64.1579	57.3381	32.4969	72.3804	70.7818	0.0576419	40.0031	1.90666	44.9309	293.395	153.256	31.9079	78.6476	69.8831	19.1912	7.62129	25.6582	118.642	82.277	52.5918	92.8453	-0.0122837	15.0266	65.6509	55.9714	51.5748	65.7527	36.483	39.5729	58.932	34.1042	36.0947	16.3105	42.9207	54.0523	15.4818	25.6226	10.3125	33.8515
69.5457	82.7023	40.1417	36.1117	13.6198	59.3357	53.6441	32.8865	66.2917	66.3684	0.0485189	35.0195	1.5848	40.4761	282.123	155.776	28.1353	88.5169	70.4791	18.322	6.60616	22.6204	107.109	131.844	46.1278	120.957	-0.00979147	14.073	67.2111	50.009	47.3151	58.5563	33.9791	35.6452	56.0886	30.0933	37.7687	13.828	45.2847	60.4521	12.5913	22.676	8.92154	32.8532
69.6456	84.3138	51.7977	33.4123	12.4055	58.1729	54.6471	30.6765	60.3374	64.1646	0.0363086	30.5233	1.31702	35.9294	268.58	151.877	24.7896	92.7283	67.6292	16.2565	12.501	19.9297	95.6425	145.832	40.1926	129.196	-0.00695271	12.7885	65.4381	44.2214	43.2291	52.0523	31.5092	37.4162	65.6825	26.5433	45.9883	11.6525	46.5519	59.8519	10.167	20.0627	7.68905	30.3231
69.7456	77.858	50.5287	30.8699	18.9148	67.7672	58.2274	30.1857	54.681	59.9731	0.0357046	26.5287	1.09434	31.5681	259.411	144.334	21.8315	92.9253	63.3392	13.9383	14.2777	19.6406	91.1779	177.248	34.9208	126.261	-0.00393738	11.4325	84.0179	42.637	39.3706	49.1043	29.1097	36.4681	65.8298	23.4068	49.1377	18.2055	45.4472	57.7552	8.16961	17.7475	6.60935	27.1683
69.8455	78.243	45.0217	28.4941	20.9076	69.6464	57.7278	27.8375	49.4052	57.7695	0.0337645	36.4373	0.909259	33.4619	256.849	134.908	19.2208	93.9878	80.7127	11.7456	14.061	18.0291	104.025	186.942	30.3024	117.474	-0.00123994	10.1263	91.6246	39.0764	35.7684	45.252	26.8065	34.259	70.8993	20.6384	49.2152	19.676	47.9863	53.8394	6.54276	15.6979	5.67072	23.8895
69.9454	72.5871	38.6368	26.2814	20.6854	74.5324	55.026	24.7673	60.3325	55.3967	0.0330613	39.2212	0.755473	38.7814	249.3	124.701	16.9194	91.9819	85.0363	9.808	12.9569	16.1344	103.983	179.96	33.9918	106.038	0.00243889	8.92186	94.0726	34.985	32.4339	43.7937	24.6168	42.9947	69.0199	18.1962	47.4971	20.1873	47.213	62.7941	5.22783	13.8841	4.85891	20.7489
70.0453	65.3632	40.9137	24.2335	19.4431	73.9502	51.3476	21.5963	64.364	51.5361	0.0357794	38.3215	3.87187	39.6928	243.44	114.385	14.8919	87.9237	83.2363	8.15007	19.5978	23.9609	100.455	166.018	37.4099	93.8264	0.00452715	7.83649	92.9037	30.9671	29.3671	40.9654	22.5511	45.1251	64.5632	16.0425	44.7926	18.8364	46.0083	63.1098	4.17049	12.2794	4.15929	17.8719
70.1452	67.7755	46.5648	22.3355	17.7933	74.3229	64.7631	18.6099	64.2884	47.0939	0.0213591	35.6532	5.37338	43.4004	234.151	104.363	13.1066	82.5743	78.7322	6.75436	21.2079	24.5191	92.6917	155.306	47.7781	81.8946	0.00752497	6.87075	97.8116	38.4922	33.5175	43.2596	20.6153	51.3429	59.6578	14.1435	41.6094	16.7693	44.468	63.4248	3.32329	10.8599	3.55784	15.306
70.2452	69.858	47.8673	20.5774	16.0445	71.6403	69.3419	19.6121	61.8588	56.7422	0.0146445	32.2653	9.16193	43.1865	222.949	94.8584	14.2813	78.8428	76.6372	7.96981	28.5846	26.6456	91.6952	141.199	52.817	70.7943	0.00949869	6.01765	96.7894	38.7945	35.2572	43.3536	18.8106	56.138	54.5402	19.1395	38.2607	14.5476	50.498	60.1907	2.64613	9.60442	3.04167	13.0563
70.3451	78.1942	46.2787	19.4099	14.3455	75.9254	68.913	18.6394	64.0199	60.6351	0.0144691	28.7183	10.7356	43.9371	210.818	85.9871	14.0513	73.9802	73.679	16.0065	29.8866	25.7316	85.5214	145.692	50.1356	60.7753	0.0111019	5.26723	92.3051	44.4779	35.389	50.9582	17.1358	55.7429	49.6171	20.1217	34.935	12.4311	51.4874	76.1125	2.10579	8.49403	2.59919	11.1059
70.445	74.4068	45.1934	18.1841	12.7633	81.005	65.7742	16.8524	62.8845	59.7488	2.99114	25.2984	10.9976	42.0707	198.392	77.7946	13.1664	68.4812	69.0705	18.6613	34.7922	51.4101	80.0668	139.509	45.1217	51.9105	0.0123531	9.37777	96.1102	43.6445	35.1435	62.722	15.5875	52.873	45.0352	19.3211	31.7415	10.5263	49.7194	78.5593	1.67515	7.51203	2.22024	9.42788
70.5449	67.0345	40.2847	16.9602	11.3226	80.2653	67.136	14.8302	59.8993	56.4456	5.30854	22.1396	10.5205	38.8632	187.005	70.2843	12.0192	62.7048	70.7448	23.4427	34.5298	65.5781	73.6068	139.588	39.7491	44.1732	0.0131422	10.6666	102.218	40.3095	33.995	65.8597	14.1604	48.952	40.8325	18.1697	29.4241	24.1174	46.5464	75.3921	1.33221	9.90649	1.89592	7.9919
70.6449	59.1194	34.578	15.7697	10.0271	76.8344	65.0489	12.8492	60.1087	57.0609	6.86563	19.2932	15.0171	35.0852	175.595	69.7318	10.8106	56.9058	80.1569	23.0111	31.943	64.8674	84.973	146.201	34.7727	50.2176	0.0134915	10.6022	101.728	36.2221	34.61	68.4829	14.3863	57.9199	37.0032	18.4801	27.0159	28.2323	42.7593	70.1077	1.05927	10.5468	1.61853	6.76763
70.7448	54.5963	29.1751	14.6309	8.87062	72.2781	61.1701	11.0708	65.0261	56.2375	7.8311	32.3343	16.6506	42.7954	164.435	66.9965	17.7848	73.7213	82.3411	20.6647	40.7833	59.6551	84.294	140.312	30.2645	54.8656	0.0134309	21.446	97.3606	42.0207	34.0328	66.6049	18.1188	59.4439	33.5251	30.9603	24.6411	27.8436	53.2995	69.8374	0.842151	36.4386	1.38137	5.72675
70.8447	63.2352	24.4177	18.3733	7.84264	67.3713	56.4784	22.6708	65.4348	71.1072	9.73889	36.905	16.611	47.6994	153.69	63.4521	32.7668	83.142	82.2613	17.8225	42.3111	53.4227	83.559	162.67	30.1172	54.2381	0.0129446	27.1492	90.8778	41.4016	32.7003	62.4801	20.5443	57.3174	30.3704	34.4373	22.3711	42.7402	56.59	66.0266	0.669483	47.0613	1.17863	4.84363
70.9446	60.7825	22.1285	20.162	6.93121	62.4894	59.7747	31.4003	72.6782	75.3699	10.8886	37.0227	15.6501	58.4795	143.451	59.1732	38.077	87.2022	109.443	15.064	39.9802	57.2777	101.854	162.757	38.498	50.8049	0.0120395	28.0799	83.4052	38.3051	30.9158	57.3848	21.9601	53.5387	27.511	33.8381	20.2438	58.5606	55.8329	65.0936	0.5322	49.7386	1.00537	4.09545
71.0445	55.528	19.1308	20.7079	6.12417	57.8069	59.0516	33.0354	80.8259	73.9718	11.4682	36.7383	14.2348	61.3692	133.764	54.6096	38.4982	87.4568	116.952	12.5986	36.0663	54.3118	102.957	152.981	50.38	46.0564	4.519	26.7977	75.6475	36.2	28.8876	58.8151	22.6037	49.1475	33.9204	33.0191	18.2764	60.9694	52.9318	86.8006	0.423054	48.4304	0.857346	3.46204
71.1445	60.8289	16.195	44.8082	5.41011	53.3973	56.1686	31.3734	82.502	69.7274	11.6258	46.1923	19.0863	63.4254	162.921	50.0364	36.5731	85.0864	116.291	10.4772	31.7145	49.5119	96.9368	139.43	50.1624	43.8565	6.55047	24.5932	68.0323	35.5681	26.7532	63.5186	22.6646	44.6729	44.0223	30.662	32.1621	62.8552	49.0065	91.0371	10.4025	59.3803	0.730936	4.46838
71.2444	57.502	18.1977	70.178	4.77888	49.2841	59.0134	28.3546	80.4025	64.2208	11.4761	48.1854	27.4787	61.2655	177.236	45.6151	33.6392	80.9792	117.877	8.68615	27.4754	44.193	88.3721	125.024	45.961	40.1689	7.17409	22.1057	68.9296	44.5976	24.6172	62.9553	22.2936	40.3731	45.5345	33.6691	43.1479	90.7733	51.7728	87.9384	32.3673	103.732	0.623076	4.70534
71.3443	61.876	17.0447	83.7426	4.22096	45.4667	58.0764	24.9467	76.2144	58.327	11.1086	46.3744	30.5588	56.9014	182.008	58.5751	30.388	75.7966	113.378	7.18911	23.5903	39.1262	82.6414	111.108	40.7878	76.6504	7.03134	19.6412	66.6964	45.0693	22.5495	59.6842	21.6101	36.3639	43.6538	33.8002	48.0136	200.187	55.5185	85.6176	39.1291	132.893	0.531173	4.62918
71.4442	58.1644	14.9416	89.7544	3.72852	49.3718	55.1183	21.6111	70.9828	52.5148	10.5925	42.7877	30.5321	51.5525	180.746	64.178	27.1655	70.025	106.313	5.94449	20.1436	34.5299	80.9824	98.2489	35.7192	121.317	6.50249	17.3364	62.7035	42.1482	20.5749	55.1607	20.7084	32.6871	40.5668	31.8032	49.1323	306.234	55.054	80.1368	38.5549	161.453	0.452933	4.30527
71.5442	52.1601	16.8909	91.0035	5.02129	49.2973	86.5576	23.8985	65.3459	47.0215	9.98095	38.5313	28.7918	45.9402	175.77	65.2573	25.6828	64.016	98.3938	4.91278	17.142	30.4351	86.0514	86.6324	32.3304	194.666	5.80859	19.1491	57.831	38.0962	18.7284	113.017	19.6625	29.3467	37.1819	29.0138	48.0237	329.123	52.3447	85.0142	50.6461	166.822	0.38629	3.87539
71.6441	45.9152	15.8511	89.3201	5.34721	47.3655	105.322	23.1908	59.6852	41.9539	9.31466	44.5117	26.204	40.4741	168.604	72.5798	24.5643	58.0188	90.4425	4.05896	14.5567	26.8125	88.4902	76.2666	39.1286	223.065	5.07432	18.807	52.6344	33.8794	17.0015	162.304	18.5297	26.3285	36.6529	26.0536	45.6549	313.523	49.036	82.4955	51.3789	189.831	0.329538	3.41804
71.744	40.1096	13.9065	85.9018	5.20426	44.6399	111.108	21.1925	65.9477	37.3469	8.62395	49.1769	23.2947	35.3718	160.245	74.3807	22.6766	52.2045	110.068	3.35297	12.3449	23.6163	83.9274	67.0794	38.156	225.631	4.36663	17.512	47.4545	29.8885	15.4375	230.117	17.3543	23.6106	42.4321	28.8757	42.6353	282.154	45.065	82.9424	47.0242	205.175	0.281222	11.3055
71.8439	34.9254	24.4276	81.5327	4.85053	41.715	109.579	22.2554	67.0939	33.1965	7.93122	66.1588	20.3724	30.7339	151.339	72.8701	20.5277	47.321	136.324	2.76933	10.4604	20.7996	84.8779	58.9682	34.6932	214.138	3.71837	15.8648	42.4923	26.2614	13.9968	325.901	16.1697	21.1677	42.3642	39.7234	39.3443	246.275	40.9149	78.7305	40.8172	206.162	0.240121	60.0202
71.9438	30.3696	32.5899	76.6943	4.8282	38.7439	104.128	21.1181	65.2617	29.4788	7.25243	70.7147	17.6081	31.9239	142.3	69.4625	18.3733	42.5851	142.224	2.83966	8.8589	28.709	79.9316	51.8227	30.6919	195.727	3.14271	14.1584	37.8575	23.9977	12.6809	437.458	15.0011	18.9747	40.0458	41.9684	36.0128	211.208	36.8538	72.8455	34.3566	204.697	0.205206	81.1351
72.0438	60.4788	32.0714	71.696	4.55155	35.867	96.7688	19.0777	61.7884	26.1611	6.59884	68.8629	15.0873	33.2866	133.388	65.0562	23.5601	38.0887	138.608	2.59572	7.50001	36.2817	72.8767	85.051	26.842	174.64	2.64181	12.5287	33.602	21.4548	11.4761	518.249	13.8665	17.0072	36.9853	40.384	32.7771	179.237	45.6717	66.5914	28.3723	193.273	0.175477	88.3039
72.1437	68.4958	28.6726	66.7329	4.17154	33.1457	91.83	16.7806	63.045	23.2074	5.97788	63.9508	12.8435	37.0678	124.761	64.4113	24.724	41.7052	143.155	3.68672	6.34802	72.3898	70.6991	94.6301	27.5708	153.316	2.212	11.0325	41.6514	19.3009	10.3767	619.89	12.7785	15.243	39.2726	37.252	29.7135	151.13	48.3761	60.5184	23.1434	177.628	0.150028	86.521
72.2436	65.4078	24.6428	61.917	3.76424	30.6022	85.2682	14.5349	67.6588	34.7412	5.39455	57.8108	10.879	49.4365	116.51	61.8055	23.9121	52.5338	146.329	3.74562	5.88059	77.9224	88.3589	93.1642	39.1726	133.081	1.8468	9.68741	44.7367	28.6952	9.37645	643.31	11.7451	13.6614	38.0294	33.646	26.8599	126.922	47.6701	54.8407	18.7246	160.76	0.128174	80.2892
72.3435	61.3749	29.2132	57.3184	3.36666	28.2394	78.0987	12.4748	67.7957	39.0207	16.5983	51.4202	9.17995	53.668	108.686	63.3325	22.2061	58.4542	141.292	3.71307	8.55547	73.5905	90.0495	86.8978	39.7854	124.621	1.53872	31.6572	44.766	32.8184	8.46883	625.034	10.771	12.2439	43.4515	30.0553	24.2312	106.326	45.1607	59.6526	22.3759	152.463	3.76857	72.1751
72.4435	62.074	27.8209	52.9738	2.99565	26.0507	70.9002	10.6472	83.6188	39.3635	24.2955	65.3534	7.72281	53.2095	115.406	62.0422	36.227	60.8257	132.746	3.3484	9.1566	66.5501	85.0816	78.8846	50.7585	112.952	1.28015	39.6651	43.6584	32.1754	7.64722	585.986	9.85833	10.9735	43.1908	35.3001	21.8278	88.9327	58.35	73.4887	24.0432	140.468	5.4392	63.6015
72.5434	57.1642	39.3988	58.0797	2.65759	24.0262	73.1087	9.05626	89.5967	37.6645	31.8318	68.4489	14.1079	50.1979	116.9	59.1382	40.8894	60.6871	122.984	2.8939	10.4287	59.2195	85.0051	92.0683	52.4689	100.221	1.064	40.8784	41.254	34.1197	6.90445	538.006	9.00712	9.83498	40.7534	45.5601	19.6423	74.3111	62.8406	75.2275	22.7415	155.207	5.99278	55.3213
72.6433	76.2214	41.3038	59.644	2.35368	24.6317	71.2309	7.68661	89.7024	34.9958	36.5383	79.6896	18.3961	45.9398	118.641	55.3846	49.8289	58.8258	113.1	3.90412	25.9287	52.3675	83.9566	92.352	48.7154	100.379	0.88385	42.1833	38.1799	32.5314	6.2332	487.662	8.21557	8.81453	37.6088	47.1966	19.7813	62.0547	82.5894	71.9502	20.0951	156.329	5.93549	47.6997
72.7432	76.0442	37.7959	61.6752	2.08254	23.967	67.2057	6.51542	86.434	31.9554	39.0979	80.6217	19.7236	41.2175	125.51	51.2607	59.7004	55.8339	103.599	3.91257	31.1016	46.1942	78.2478	89.9457	43.4636	94.7357	0.734082	40.2148	34.8335	29.6655	5.62601	438.471	7.48099	13.047	41.8411	45.0318	19.1532	51.7995	89.5269	83.9159	17.0955	192.292	5.56475	40.8819
72.8431	78.1864	46.1101	61.2624	1.84167	22.7352	62.18	5.51817	91.2309	28.8686	40.0518	76.4034	19.3414	39.7462	126.861	47.0613	61.0953	52.1514	95.4386	3.54425	31.2231	40.7088	70.9858	83.457	38.1486	86.2897	0.609855	36.8865	31.4603	26.4956	5.07586	392.205	8.12015	14.4531	59.7109	41.3667	18.0998	58.2029	89.261	84.3409	14.6543	199.858	5.05282	34.8924
72.9431	72.5705	61.931	59.3687	1.62818	21.2861	56.8208	4.67116	118.824	25.9051	39.827	69.8836	18.0369	36.8762	130.69	42.9625	58.3852	48.101	87.5032	3.06959	36.7368	47.8357	63.543	75.5528	33.2501	76.8162	0.507001	33.1456	28.2066	23.4248	4.57662	349.645	8.44248	14.4339	63.369	37.2805	19.326	56.4839	85.1307	85.6816	12.2408	210.984	4.4972	31.0925
73.043	68.3029	71.1154	56.6272	3.66637	19.7916	58.5795	3.95292	130.251	23.1462	38.7582	62.6042	16.297	33.3867	130.034	39.0647	54.0348	43.9153	94.2362	14.9178	36.61	46.3276	56.494	67.4984	28.8929	84.0272	0.421962	29.445	34.0891	20.6046	4.12328	311.022	8.5257	13.731	61.3507	33.9809	19.349	59.3732	134.109	81.6885	10.0593	205.325	3.95087	27.2415
73.1429	61.2809	72.9872	61.6691	8.76014	18.3339	57.069	3.34438	131.975	20.624	37.1056	57.9096	14.4154	29.7378	126.61	35.4198	64.1149	39.7581	93.1243	17.9467	33.9355	72.6586	50.0498	59.8631	27.9067	90.9091	0.351699	25.9871	36.1976	18.0772	3.71228	279.548	8.43177	12.7336	57.2535	33.2182	18.6686	82.6538	157.269	75.7359	8.17882	195.064	3.44078	23.6014
73.2428	54.0668	66.3843	67.402	10.6518	16.95	73.9678	2.82893	128.067	18.3437	35.0702	52.2276	14.3449	26.1905	121.547	32.0497	80.2697	35.7413	88.8449	17.3794	30.2969	75.1531	44.2589	52.8738	25.2832	89.428	0.293686	22.8485	35.9922	15.8388	3.34142	256.416	8.21038	11.6427	52.5764	37.2672	17.6021	86.4739	162.706	69.3012	6.60277	179.888	2.9788	20.2926
73.3427	47.2749	63.4876	73.4635	10.9467	15.6541	83.1436	3.49867	121.07	16.2966	32.8055	46.3874	13.4955	24.1669	115.585	28.9581	89.1452	31.9381	82.9657	15.5167	35.3885	70.0982	39.1001	46.592	22.3342	83.5267	0.245803	20.0446	34.428	13.8682	3.0089	239.656	7.9008	10.5593	47.929	41.0615	16.3483	81.4069	162.445	63.011	5.30478	163.127	2.56831	18.4831
73.4427	41.7435	58.4352	75.1887	10.481	14.4488	86.4021	5.36763	121.193	14.4668	30.4276	40.8081	12.2639	21.8011	109.203	26.1376	92.0327	31.0351	76.6194	13.3448	35.1667	63.1053	34.5251	41.0025	49.1118	75.5815	0.20631	17.5619	47.193	25.4825	6.97582	219.623	10.9444	9.53153	43.5442	40.1964	15.0301	72.8134	155.047	57.1128	4.2479	146.478	2.20807	16.4224
73.5426	36.5498	50.8555	74.2263	9.68634	13.3318	87.1936	9.41028	116.764	12.8361	28.0222	50.2229	10.8907	33.1954	102.707	23.5743	88.3242	29.5112	70.3418	11.2633	32.5525	56.0565	47.0078	42.761	53.925	66.9888	0.173755	15.375	62.1101	28.2866	15.309	198.839	12.9976	8.57973	41.344	37.3835	21.0394	63.3345	171.292	51.6863	3.39384	145.769	1.89455	14.3611
73.6425	37.8804	43.184	71.6527	8.78206	12.2983	83.9504	13.907	109.889	11.3855	25.652	51.9632	9.51695	47.7076	96.2926	48.6414	81.6864	31.8622	71.837	9.41323	29.0406	56.0571	49.1741	40.9613	64.13	73.725	0.146929	13.4543	68.4324	87.3188	20.2611	211.091	14.282	7.71016	38.259	33.9052	24.5103	54.205	172.894	46.739	2.70724	151.911	1.6232	12.427
73.7424	35.1748	51.3395	68.1669	7.8765	11.3435	78.6458	14.9137	101.866	11.7978	23.3607	55.062	8.22024	53.2059	90.0765	61.7138	74.0232	32.5537	76.97	7.82569	51.5268	80.3869	46.9712	56.8543	72.1473	73.1463	0.124814	11.7704	69.4239	104.48	22.8892	207.465	16.5109	6.92182	34.9999	40.6401	26.1105	45.9427	166.033	46.1408	2.15719	146.931	1.38918	10.6772
73.8424	41.8529	48.9346	64.2224	7.02023	10.4614	72.442	15.6195	93.4828	23.9556	21.1785	53.3988	7.03944	53.4668	84.1279	73.0212	66.2959	38.5358	75.8952	6.4873	58.0375	123.73	71.9798	60.4608	68.8598	87.5251	0.106563	10.2957	67.2267	113.516	23.9412	216.413	17.8596	6.21012	57.6097	44.5599	26.1083	38.7082	154.924	53.9177	1.71762	136.831	1.18789	9.1293
73.9423	63.3816	43.2042	60.1068	6.23413	12.7343	66.0098	14.8032	85.2047	39.1211	19.124	57.0805	5.98985	65.9669	78.4837	77.1527	58.9647	41.5517	72.0459	5.36932	68.6669	198.886	77.7154	69.6698	62.104	90.2752	0.0914244	9.00486	63.2341	150.549	24.2159	218.85	18.5324	5.56931	63.209	49.7699	25.1708	32.4924	142.027	54.2274	4.0335	151.213	2.61574	7.77961
74.0422	65.3363	36.9264	55.9967	5.52409	35.9924	59.7241	28.2536	80.4338	53.0739	17.2081	55.5881	5.0723	73.3789	73.1596	76.9175	52.2263	42.4196	75.3844	5.1323	68.5777	248.996	75.1827	112.272	73.3786	86.6047	0.0787846	7.87548	64.293	167.196	26.3761	212.087	18.6931	4.99335	61.948	68.0585	23.7211	27.2116	131.828	51.4817	4.68991	150.257	6.85703	6.61398
74.1421	60.5605	31.0947	60.5841	4.88867	46.7808	53.7829	32.2319	74.7149	57.7242	15.4355	51.6245	5.77966	73.6451	68.1577	86.133	49.7858	55.4699	73.5638	21.6314	63.6358	281.264	92.456	124.358	71.067	79.6854	0.068112	6.88751	62.3416	162.209	27.0315	198.548	18.4724	4.47619	58.1104	76.7778	22.0243	22.7558	120.451	47.6376	4.55296	141.93	8.66238	19.8516
74.242	54.0157	25.9997	61.7558	4.32303	50.0239	48.2794	33.47	68.6648	67.5049	25.6176	46.6691	5.84397	69.9718	76.8757	88.5796	45.8776	76.5352	77.9825	25.7679	56.8474	286.442	109.028	122.209	74.9535	71.4113	0.0590065	6.02336	58.6901	156.607	26.6942	182.135	17.9742	4.01229	70.9973	75.8576	20.2442	19.0123	108.95	43.55	9.48618	130.471	9.10142	25.3717
74.342	47.4435	21.6657	60.8186	3.8211	49.6163	43.2463	31.5995	78.098	69.3208	32.3727	42.7291	5.54893	64.5276	80.5027	86.9585	55.201	88.7986	76.538	24.8736	49.7072	265.841	113.99	129.078	87.3245	67.9186	0.0511896	5.26761	54.1807	143.613	25.7238	170.485	17.2798	3.59663	72.124	70.8551	18.4796	15.8754	103.322	39.5795	11.8785	118.096	8.80697	26.6219
74.4419	41.4061	18.0242	58.6228	3.37653	47.5184	45.0614	28.4717	80.6178	66.9518	36.5033	48.8477	5.07196	64.0835	85.0086	82.9999	56.5833	94.65	72.4923	22.5009	42.9178	238.88	108.86	124.336	84.2275	62.1617	0.0444631	4.60671	51.8227	128.612	24.3712	156.383	16.4528	3.22417	68.6562	64.4041	20.0649	13.872	95.6784	35.8665	11.8544	120.899	8.14919	25.6205
74.5418	36.04	17.4574	55.7202	2.9833	44.7111	47.2001	25.2611	79.0757	62.5423	38.6482	49.0377	4.52194	60.5159	85.8325	77.8021	54.1156	95.9205	67.4433	19.4747	36.7729	212.046	112.844	159.029	76.2699	55.5138	0.0386881	4.02877	48.3526	113.858	22.8103	155.142	15.5424	2.88972	78.5448	57.7231	20.2717	18.7076	87.2922	36.8712	10.7643	121.822	7.34071	23.5342
74.6417	35.9565	26.0107	52.4691	2.63574	55.1639	46.376	21.9922	89.5243	57.2931	39.3133	54.3163	3.96331	64.4293	95.995	72.0551	49.9547	94.0032	75.0597	16.4905	31.3595	187.331	107.385	164.796	84.3228	48.7655	0.0337351	3.52339	46.5206	107.248	21.1594	147.17	14.5869	5.138	81.7625	51.3491	21.7039	19.3808	82.1234	35.3264	9.30225	115.892	6.50044	21.0236
74.7417	34.0956	26.2854	52.4819	2.32872	57.9282	43.9723	18.9339	92.2004	51.8618	39.7344	53.7736	6.52597	63.2376	100.076	66.1834	45.2191	89.9492	75.1983	13.8052	29.8667	165.185	111.192	171.7	80.045	54.3875	0.0294552	3.08145	43.5735	98.9228	19.4975	138.988	13.6154	5.971	78.5791	59.8306	21.7623	18.1645	89.1348	32.8258	7.80898	106.956	5.75671	27.8672
74.8416	32.5722	32.4267	51.0921	2.05761	56.993	40.809	16.1916	90.3155	46.5957	39.1323	56.006	7.57271	59.3028	100.288	60.4413	40.4723	86.6673	71.9315	11.4871	27.0558	145.549	105.764	164.403	72.0413	54.3123	0.025711	2.69503	40.0859	92.9556	17.8756	128.179	12.6495	6.08483	79.0102	59.8376	21.0163	16.2092	97.2213	46.9984	6.43785	97.0333	5.04071	29.6376
74.9415	29.3882	31.242	51.6039	8.2255	54.3648	60.6977	13.7895	85.8821	41.6656	37.8065	55.5318	7.7229	54.0649	98.0928	54.9742	35.9827	81.8866	71.567	13.9504	23.8481	128.209	96.8869	151.261	65.685	51.1725	0.0223483	2.35717	36.419	84.2056	16.3253	121.907	11.7057	5.84791	84.0228	56.2062	24.6534	17.3889	97.23	50.2772	5.24554	120.971	4.38004	28.7154
75.0414	56.3093	27.7018	50.536	10.6478	51.0465	68.9767	11.714	80.1499	37.1435	35.9892	52.0744	7.36972	48.3825	94.4546	49.8576	43.8422	76.2124	78.8795	13.5501	20.6898	112.921	87.1531	136.324	58.1759	46.5611	0.0192725	2.06176	32.8284	74.9659	20.2956	112.896	10.7953	5.45371	81.4091	51.2334	31.1587	28.2618	92.8918	48.9484	11.661	126.223	3.78586	26.4787
75.1413	60.3078	38.6823	48.5351	11.1911	47.5331	71.89	9.93525	87.851	33.0468	36.5707	47.3427	8.05181	43.7055	90.0048	45.1239	45.1577	70.0876	78.7108	12.1135	17.7798	99.4517	77.6797	121.494	65.1946	41.42	0.0164054	1.80347	29.3917	77.8416	22.6301	120.315	9.92621	5.00304	75.997	49.025	33.839	30.8536	86.4084	45.8148	21.1588	122.158	3.26014	23.7103
75.2413	56.6051	53.737	46.021	10.8286	44.9831	72.0337	8.41844	89.0097	33.8767	36.1561	42.2557	7.97363	38.8681	85.1547	40.779	54.9776	63.831	75.1488	10.4246	35.4649	106.023	71.5129	107.606	63.2724	36.287	0.01372	1.57764	26.1837	79.7956	23.502	118.48	9.10358	4.54711	73.2244	45.0991	34.1903	29.5883	79.0603	53.4991	23.4304	113.796	2.79994	20.8413
75.3412	57.1872	64.4693	46.3742	10.0639	42.062	69.0755	7.12887	86.3709	32.6895	35.0328	39.3903	18.9112	34.1935	81.353	36.8128	62.1157	57.6658	70.2021	14.295	40.948	99.8347	64.4862	94.9731	67.0653	48.4466	6.15853	1.38019	26.0573	75.063	23.4044	113.741	8.33007	4.1109	68.1936	42.2516	33.1695	31.624	83.5336	53.793	22.3009	103.793	2.39999	18.0978
75.4411	74.1596	62.9964	45.3513	18.3749	39.08	75.6643	6.0344	81.6509	30.5208	33.4243	49.8948	26.5286	32.281	77.1062	33.2062	62.0799	51.7436	66.2443	18.5119	40.5077	96.4787	59.2888	83.6568	62.7991	54.1368	8.92828	1.20755	24.9383	68.031	22.6838	105.904	9.95695	3.70534	65.9325	38.4627	31.3845	43.0363	82.6848	51.0631	19.7709	93.5193	2.05411	15.587
75.541	73.4827	67.4281	43.5158	21.2373	36.1838	76.0657	5.1064	80.0802	27.9503	31.5026	52.192	29.234	29.5552	72.6817	33.4346	60.0471	46.1617	61.5121	18.3365	37.4135	124.851	53.4281	73.6058	56.2186	69.422	9.77865	1.05661	23.2776	60.5807	21.5815	96.8283	11.5611	3.33425	67.3398	44.8423	29.2174	44.7123	78.5347	47.2469	22.1152	105.68	1.75608	13.3492
75.641	67.1871	62.1482	41.2326	21.4026	40.5348	75.3655	5.06563	101.596	25.296	32.3621	68.9594	41.6187	26.5239	68.4773	32.4135	55.7675	40.9775	56.6374	16.5297	53.0456	127.361	47.6637	64.7208	53.3378	73.6932	9.58438	0.924627	21.3633	53.4797	20.2638	93.4573	12.5343	2.9977	64.2387	44.857	27.9424	41.9603	72.7936	46.0311	21.1376	106.032	1.49994	19.0396
75.7409	59.6055	54.1186	53.3089	20.3016	47.8028	71.8075	4.67971	110.173	22.7241	32.2438	73.2465	53.6827	23.4821	71.9981	51.1536	54.144	36.2192	51.9138	14.2825	56.3413	118.264	46.1586	56.8875	47.9948	78.0321	16.4949	0.809208	19.3759	55.435	18.8442	87.2869	16.8566	2.69404	83.5949	50.8965	26.1966	37.4691	66.4528	47.5556	18.7806	100.653	1.2802	24.5923
75.8408	52.2375	45.9672	59.2368	18.671	49.3608	66.8415	4.16717	111.008	20.3181	31.4236	71.1149	57.3082	37.6109	72.5133	60.4153	61.3053	42.4713	61.9101	12.0832	53.8089	106.291	42.6385	49.9918	42.2777	90.4418	18.9911	0.708274	17.4251	52.382	17.3985	102.366	19.7399	2.42077	86.5338	50.3978	28.9671	32.5608	79.5738	45.6566	16.0285	92.8325	1.09204	25.9068
75.9407	45.5477	38.5938	61.2659	16.8833	48.1907	77.1481	9.02673	107.367	18.1119	30.1166	65.9339	56.07	43.4223	71.1507	63.7786	68.4848	45.5371	80.6955	10.1108	48.8155	94.3588	38.5131	43.9264	36.9079	91.9648	19.0501	0.619991	15.574	47.5729	15.9762	105.348	21.508	2.17536	82.9849	47.1225	29.5461	27.8518	83.0795	46.535	13.3524	84.6048	0.931239	27.2784
76.0406	47.1339	32.2241	60.8702	15.1208	45.7904	79.5108	10.5494	101.293	16.1132	28.4887	59.5458	52.2166	44.3629	68.654	63.5538	68.1157	46.3219	85.6629	8.41077	46.7815	83.3632	44.5502	38.5937	32.0956	87.5369	17.8486	0.54276	13.8562	42.4056	14.6089	102.423	22.4201	1.95496	77.1269	42.854	28.8252	23.5984	81.2548	46.9859	10.9535	101.533	0.794025	31.816
76.1406	45.0907	26.834	59.0108	16.2127	42.9073	79.9468	10.7666	94.0484	15.1954	26.667	52.9318	47.1372	42.5789	65.5113	61.2246	64.18	49.6305	84.1296	6.97433	54.8636	73.5091	46.501	33.9059	27.8643	80.1565	16.075	0.475189	12.2859	37.4538	13.3152	96.0598	22.683	1.75695	70.6957	38.4181	27.3708	19.8784	76.6436	44.6803	8.89549	104.411	0.677091	32.169
76.2405	40.7042	25.8215	56.3066	15.8293	39.9095	76.8119	19.1666	86.4	15.8344	24.7476	68.9037	41.6681	39.3905	62.0406	62.0485	58.7668	50.4624	79.7099	5.77321	54.6061	64.7708	44.3779	31.1558	24.1738	71.6069	14.1208	0.41606	10.8658	39.3302	12.1051	98.076	22.4617	1.57916	64.7692	60.106	31.2536	16.6842	70.7389	41.3749	7.17563	100.338	0.577609	30.3692
76.3404	41.5127	22.8843	60.6532	14.7793	36.9737	76.6768	21.5409	78.8043	15.4087	22.802	73.5974	36.2932	35.596	58.4467	60.3891	52.9504	49.5658	82.693	7.68266	50.5866	59.4948	47.1384	36.1214	20.9663	62.9154	24.2859	0.364314	9.59123	37.3555	10.9827	94.4826	21.8869	1.41944	58.9801	65.7643	33.5755	13.9716	66.6903	37.8378	5.76183	93.1151	5.55292	27.584
76.4403	48.7554	19.5919	61.6739	13.4765	34.1793	73.3686	22.5042	71.5211	14.4552	20.8821	71.6466	36.8111	31.6653	54.8599	57.3261	47.2633	47.5064	80.3916	13.6165	45.149	59.6135	52.8684	53.2938	18.1828	70.6154	27.9563	0.319007	8.45382	62.2283	16.274	88.1484	21.062	1.27592	53.5573	64.1975	33.727	11.6834	68.3351	58.874	4.61203	84.7456	7.81353	24.4683
76.5403	49.9985	24.5165	60.6431	12.1274	32.923	81.0781	21.3044	64.6875	14.3638	19.0248	76.6822	39.5028	27.8637	51.3608	53.5438	69.2354	48.9746	75.7902	14.5501	44.3328	59.0686	70.9254	57.6803	15.7688	85.768	28.0406	0.279313	7.44299	98.5922	19.2358	80.6919	20.0679	1.14659	60.3447	70.5138	33.6739	9.76123	66.1679	64.3177	3.68363	79.9498	16.3704	21.3762
76.6402	57.0423	50.9764	58.3937	10.8312	31.0691	81.8602	19.2225	58.3651	13.632	17.2553	74.7213	93.6702	41.5429	50.4588	49.4692	75.8539	48.5594	84.293	13.5191	40.7943	58.7978	73.8751	56.1434	13.6757	89.035	38.5983	0.244514	6.54748	122.57	24.7252	73.0059	18.9675	1.02952	59.6962	68.9408	38.3793	18.0231	64.2006	77.1656	2.93764	90.0871	19.8667	18.4863
76.7401	54.5891	58.2173	58.1162	9.63116	29.0072	90.983	16.8965	52.5706	12.6056	15.5897	74.632	118.281	46.9044	55.939	45.364	74.8112	47.0883	84.4302	13.4505	36.2746	82.5888	70.4408	52.1656	11.861	112.407	57.2802	0.214	5.75599	186.425	30.153	65.5643	17.8091	0.922988	62.8242	65.9205	39.7503	20.262	60.2744	78.3075	2.3402	90.2774	20.5388	15.8772
76.84	61.7618	54.8111	60.6537	8.54254	26.9273	92.1189	15.2479	47.294	13.4399	14.0369	70.2562	125.182	51.0702	58.0429	41.3828	70.1856	44.7062	80.758	12.1478	31.6331	83.5299	65.1175	54.0631	10.2873	134.091	82.8372	0.187239	5.05768	290.787	32.8125	67.746	17.4739	0.826599	75.7773	60.6179	39.1259	19.6679	55.4696	74.6242	1.86283	85.644	19.7084	13.5717
76.9399	70.0289	48.7724	60.5829	7.56553	24.9192	88.8552	16.5093	50.3764	13.2286	12.6007	64.0153	143.943	50.7104	58.0024	37.6125	86.1305	41.7666	100.749	10.5058	28.678	77.3465	58.8392	51.6436	8.92281	138.119	90.6572	0.163774	4.44243	353.071	33.608	90.6504	17.8276	1.4017	76.6707	54.6575	37.3594	17.8698	68.8935	69.1722	1.482	85.8982	18.1468	11.5625
77.0399	66.8946	50.9772	58.9213	7.55614	23.022	89.5607	15.8779	50.2756	12.4894	11.2814	58.1178	146.163	47.8827	56.6317	34.0961	90.2878	41.496	105.378	8.89221	25.8932	83.069	52.5639	47.4598	7.73938	132.406	88.8263	0.143173	3.90092	353.192	33.1766	103.334	17.7649	1.60982	72.8669	52.0695	34.9895	15.6807	79.1928	63.4194	1.17855	93.2353	16.2956	9.82785
77.1398	60.3538	65.0474	56.3282	7.13519	21.25	86.1706	14.4442	54.4751	11.5139	10.0763	51.8291	139.125	43.8456	64.9899	30.8504	87.2787	40.1014	102.818	7.44255	30.4084	88.7686	46.6843	42.7478	6.71263	171.688	114.138	0.125068	3.42466	328.896	32.701	105.028	17.3963	1.63141	67.458	47.794	32.3523	13.4901	81.1974	57.7186	0.936966	91.9058	14.4006	8.33971
77.2397	68.9117	63.2619	53.738	6.71592	19.6047	80.6915	17.1304	63.5466	10.4633	8.98071	45.712	127.372	39.3535	73.1943	27.8763	102.135	37.9738	103.611	8.48524	30.2818	83.6476	41.3367	38.0868	5.82147	188.226	119.808	0.109162	3.00603	296.687	31.4735	106.343	16.809	1.5632	71.3784	54.4224	29.6538	11.4697	78.6492	52.3409	0.744738	110.813	12.5915	7.06865
77.3396	65.9634	67.0245	50.7207	6.3582	18.0823	80.1779	17.0922	66.3948	9.42417	7.9886	40.0349	117.184	39.4485	82.277	25.1647	103.556	35.4033	114.431	8.07076	28.0599	75.5844	36.5436	33.7298	5.04768	186.393	114.983	0.0951973	2.63823	263.591	29.7947	101.996	16.0717	1.45595	75.4589	53.9611	27.016	9.68234	73.7649	47.3796	0.591864	114.163	10.9308	5.98633
77.4396	68.5405	61.5591	52.1803	5.84143	16.6761	95.7701	15.8361	65.5661	8.44051	7.09338	34.9044	109.214	43.9759	86.0056	22.7008	98.5142	32.6031	120.349	11.2228	25.0469	83.9234	32.2794	29.7706	4.37535	174.768	105.059	0.0829364	2.31523	232.427	31.1588	94.9151	15.2376	1.3356	75.9993	50.4845	24.5081	8.13737	70.0671	45.9227	0.47034	109.808	9.44221	5.06676
77.5395	63.7816	53.5261	51.6801	5.27961	15.3784	100.23	14.1255	74.712	7.53219	6.28792	41.4562	98.6325	44.1828	86.3242	20.4672	90.6797	29.7265	117.709	11.3398	26.3872	79.9925	28.5002	26.2267	16.2012	172.333	93.1474	0.0721807	2.03167	212.987	32.3009	112.78	14.3474	1.21492	72.0957	55.2472	22.1656	6.82008	64.9475	42.8972	0.373754	101.953	8.12838	4.28666
77.6394	56.9758	45.4332	49.9961	4.7276	14.1809	98.4363	12.3352	88.0066	6.7057	5.56509	42.2887	89.3116	42.0053	84.5188	18.7898	81.9507	26.8819	111.297	10.3071	25.1086	72.5798	25.1576	23.0804	18.7763	163.891	85.1885	0.0627579	1.78278	190.673	32.1305	118.416	13.4323	1.09991	66.6902	53.9356	20.0034	5.70617	78.9348	39.3934	0.296998	96.0234	6.9805	3.6256
77.7393	61.4901	46.1812	47.6313	4.21018	13.0763	93.3098	10.6388	92.371	9.90292	4.91787	40.2458	81.1869	38.6305	84.0931	17.9268	76.5746	27.081	103.453	8.9412	22.7342	78.8828	36.5181	20.2996	18.0798	149.991	80.077	0.054501	1.56434	173.115	31.1167	116.868	12.5155	0.993425	60.9981	50.0964	25.3352	4.769	82.9351	39.3628	3.1681	105.167	5.98454	14.7135
77.8392	57.8554	46.8388	45.9797	3.73712	12.0577	94.5892	9.10751	91.4485	13.4218	4.33949	36.9005	72.1072	34.7725	81.8777	16.7988	72.6571	26.4299	95.334	7.57992	20.0327	74.7142	38.8833	17.8482	32.55	133.944	72.2628	0.0472607	1.37277	154.289	29.587	116.188	11.6139	0.896357	55.5036	45.4053	27.5391	9.26378	81.383	48.6376	4.14872	107.877	5.12455	19.4546
77.9392	59.9409	42.3532	51.908	3.31073	32.5276	91.2996	7.76098	90.6162	14.5918	5.98445	33.1065	82.3838	30.8483	78.6028	15.5536	66.7839	25.213	94.186	6.34963	17.376	67.637	37.4089	15.6898	34.6537	117.657	63.5607	0.0409222	3.77379	136.262	27.7671	110.338	10.7398	0.80844	50.3824	45.4065	27.8381	10.5241	76.9127	49.8361	4.20441	111.047	4.38448	20.6718
78.0391	55.6535	36.5813	61.371	2.9296	40.8441	98.7158	6.59495	86.7765	17.1226	7.03355	29.8404	83.3987	27.0904	74.7464	14.2824	60.3055	23.6421	98.1575	5.28527	22.5944	60.2107	42.5739	13.7906	32.4947	113.318	54.9637	0.0353811	5.04116	119.791	25.8115	102.084	9.90184	0.728962	64.8704	42.6491	27.0145	10.2585	71.0718	47.6839	3.84619	106.767	3.74916	20.7596
78.139	78.6306	30.9551	65.4895	2.59062	43.1613	98.5964	5.59452	89.1286	24.7111	7.62923	44.5951	79.2441	24.3982	70.6185	13.0401	53.8973	21.8733	96.2854	4.3842	23.3449	64.6868	42.0163	12.1199	38.3651	104.514	46.9767	0.0305531	11.6902	105.067	23.8235	92.9721	9.10579	0.657144	69.5278	38.8752	25.565	9.34028	64.7541	44.2818	3.51884	99.1073	3.20453	19.6171
78.2389	79.5147	25.9436	66.2431	2.28999	42.5856	94.3758	4.74114	87.1713	27.4365	7.88452	49.3053	72.4707	34.6673	69.5071	21.7783	47.8762	26.8191	91.1699	3.62994	22.0164	61.0546	39.1458	10.6505	37.1472	93.8076	41.2501	0.0263561	15.1494	126.987	21.8707	83.8461	8.35495	0.592209	67.5611	34.894	23.802	8.20564	74.6567	41.7112	3.05378	92.3079	8.23977	17.8281
78.3388	73.222	44.7512	64.9307	2.02385	40.6804	100.648	4.01537	82.8133	32.2772	7.88865	48.7776	64.6345	46.0012	67.2053	26.1687	48.3852	36.3827	86.0465	3.00235	19.8405	55.2015	35.5067	9.35798	35.7754	90.1108	42.539	0.022722	16.5854	126.842	19.9957	75.3832	7.65095	0.533331	82.6053	31.0658	26.8673	7.06412	76.65	49.1649	3.19652	84.1847	10.3768	19.3208
78.4388	65.1423	46.6063	62.3948	1.78852	38.227	99.8236	3.39858	77.9497	38.1416	7.71185	52.7308	69.196	49.8374	64.2183	30.0619	45.9552	43.8963	79.9063	2.48183	19.9557	49.1167	34.6166	10.3878	32.3751	83.3535	40.452	0.01958	16.7688	118.042	18.2237	67.426	6.99401	0.479916	83.9351	27.5358	27.6934	6.0087	74.2985	50.517	2.96855	102.313	11.3502	23.2838
78.5387	57.1562	42.5489	59.1795	1.58063	35.6122	95.1673	2.87365	86.6826	42.4346	7.40868	53.484	67.8028	50.7299	60.8756	34.3446	55.74	47.7863	83.0314	2.05087	29.7279	43.432	37.1188	12.6184	28.5836	74.9571	36.7596	0.0168665	16.2048	109.475	16.5678	60.1076	6.38325	0.431455	79.906	38.9146	34.4737	5.07373	69.7143	48.391	2.59746	105.73	11.2033	23.8691
78.6386	76.4464	36.9019	55.6361	1.39706	33.0228	98.5912	8.96867	88.4782	42.6209	11.254	50.7617	63.2006	51.4596	57.3896	35.6783	57.3107	49.0707	101.212	1.69434	32.0332	67.0554	35.8118	12.845	24.9752	66.1569	32.4784	0.0145279	15.2221	98.5655	15.0332	60.8415	5.81709	4.90077	81.263	41.8412	37.1967	20.6799	64.1336	45.6566	12.9507	107.654	10.4844	22.6984
78.7385	76.3257	31.2858	68.5932	1.23501	30.545	96.3018	21.5602	86.3266	40.6855	13.7692	54.1683	57.087	62.2526	53.8953	35.2307	54.8914	48.822	104.994	1.39953	34.9058	69.1484	33.024	12.1707	49.3057	57.6416	28.1708	0.012531	18.5986	111.341	13.6197	70.1172	5.29335	6.81245	77.389	40.556	37.4544	25.9527	79.5299	42.1246	22.7034	102.95	9.51023	20.7055
78.8385	69.9737	38.0726	74.6485	1.092	28.2144	90.9959	40.4875	81.8885	37.751	15.2684	52.7173	52.4894	64.9518	61.1537	33.7496	52.5055	47.23	102.064	1.15584	33.7133	64.4349	29.8039	11.1378	53.2931	51.1274	24.1284	0.0108236	19.8477	108.683	12.3238	71.6138	8.65482	7.40315	84.7807	37.5409	38.3492	26.2532	84.2619	54.6808	24.947	97.4645	8.45965	18.4165
78.9384	78.2465	48.6356	76.3427	0.965777	26.0415	84.2699	139.419	82.5144	34.4423	16.0012	64.0998	46.9839	63.0649	64.2404	31.7117	48.472	47.9198	96.2123	8.87974	30.7633	57.9863	40.2981	10.0083	50.9247	44.7011	20.4841	0.0093653	28.9091	107.936	11.1401	69.6014	10.9788	7.33072	83.043	33.9663	37.4986	29.7799	83.0444	56.8943	23.6671	89.7086	7.42976	16.1176
79.0383	74.8915	47.3157	75.3351	0.854341	24.0253	77.0533	193.807	79.8113	34.9272	16.1648	66.383	41.2882	58.7571	64.6661	29.4164	64.2034	46.9992	95.4463	10.9344	27.2274	51.502	43.6048	8.90433	45.9488	45.6399	17.2809	0.00813911	33.1031	111.776	10.062	71.1669	12.4946	6.9433	77.88	30.3685	35.6596	29.3282	90.5628	54.7807	20.9461	81.2598	6.46967	13.9551
79.1382	74.9344	69.4651	73.4436	0.755924	22.1595	69.8735	249.41	87.6603	33.5126	15.9145	63.6625	35.8095	53.343	63.4301	32.4016	68.1329	44.9972	90.8717	10.6671	23.6787	45.5093	42.2201	7.87852	40.52	51.4766	14.5121	0.00713117	34.2537	105.58	10.3855	68.613	13.3863	7.57187	71.676	32.7999	34.6812	26.8386	90.5631	51.0173	17.8359	80.2178	5.60089	23.3548
79.2381	68.7501	75.4404	70.3299	0.668957	25.8181	69.2706	256.243	88.9117	31.1879	15.3714	58.6244	33.529	47.6021	61.1911	33.0383	66.2372	42.3098	84.7685	9.55402	20.3777	49.899	38.9977	6.94971	35.3884	51.6829	12.1462	0.00630753	33.5604	95.8698	36.1337	67.2389	13.8008	7.50996	65.4064	33.2991	32.8678	23.644	86.5182	51.1785	21.9223	75.5146	4.82921	26.7045
79.3381	61.075	71.0705	66.9118	0.592059	44.2956	75.5648	240.732	86.3305	28.5057	14.6294	52.7317	41.0749	41.9792	58.3814	32.2714	61.6785	39.2308	78.2406	8.22932	21.0889	47.3864	36.3626	27.1066	30.7777	48.8447	35.4409	0.00561774	31.8055	89.5761	51.757	69.5383	21.8321	7.11925	59.4507	31.4909	30.6313	20.3877	96.1542	48.5315	22.4734	74.2725	4.15214	26.7672
79.438	66.0377	62.4515	63.0389	0.524015	56.7019	75.8099	216.335	81.6456	46.5304	21.2438	46.7578	42.9187	36.7126	55.2825	30.7053	70.8397	35.9739	71.8087	6.95093	19.9041	50.619	32.9955	34.3943	33.2083	52.7546	45.1599	7.15315	29.4938	80.9308	60.3976	67.4421	28.1847	24.6537	59.816	28.802	28.2274	21.1381	97.0441	44.8817	28.6657	69.784	7.66838	25.152
79.5379	83.7086	53.2633	66.0295	0.463733	60.32	87.1792	189.726	75.9273	59.4442	25.5265	41.0903	55.4075	31.9146	52.0756	28.7228	73.4031	41.9176	67.463	5.81124	22.7903	47.6934	29.5398	36.7069	31.2786	63.7547	47.2505	28.3664	26.9459	71.9579	64.2824	63.1643	32.3621	31.8934	56.7205	42.8671	25.8119	19.8186	93.1881	48.053	28.7924	63.9593	9.05114	22.7818
79.6378	82.4666	54.9425	66.0871	0.410338	70.001	89.7004	164.055	69.828	63.2564	40.1075	57.7268	59.17	27.6228	48.8761	26.5635	70.5685	47.5857	68.0128	8.88248	22.47	43.0941	40.3865	35.5174	38.4857	70.8335	45.2725	38.1011	24.3605	80.5222	64.9847	57.9566	34.8574	54.1259	52.4583	46.3015	23.4762	22.3526	86.9507	46.7973	27.3237	57.8272	11.2211	20.173
79.7378	75.2462	62.2903	64.3559	0.363021	71.8346	87.2937	140.662	63.7363	62.2037	49.7022	62.601	57.9022	23.8316	45.7554	24.3746	65.3255	50.0951	65.251	9.19123	29.1859	38.3347	42.2981	32.8494	48.8109	70.6042	47.5266	40.1896	21.8567	79.6047	63.6103	52.5127	36.0656	62.206	48.0715	48.5235	21.2707	34.9955	88.3173	43.8069	24.8248	60.1918	13.7037	17.6031
79.8377	71.7373	58.5114	71.9637	0.321055	69.9319	82.3028	119.986	57.8752	58.6979	55.8299	61.3775	67.8255	28.1091	42.756	22.2438	59.2277	50.3592	61.1062	8.43427	30.1446	33.8947	40.4235	29.688	48.2077	74.455	45.6148	43.2124	19.5013	73.7578	60.9325	47.2039	36.3012	63.0974	62.1095	46.5302	30.8373	37.8425	90.3632	40.2691	21.4596	58.1855	14.2042	18.9456
79.9376	65.082	67.2396	88.3515	0.283857	66.358	91.7919	102.026	52.364	54.0967	58.973	57.2609	69.4697	29.0006	39.9014	44.2404	53.0606	49.0707	64.7887	7.34939	28.4248	29.8974	37.6815	26.4989	44.0396	72.2802	41.6788	49.3601	17.3281	76.4545	57.4876	43.2056	35.8139	75.7674	64.1607	42.8484	37.0083	36.1438	87.428	36.6961	18.6178	54.169	13.6485	18.4634
80.0375	71.8097	63.4298	95.9697	8.07427	62.1412	106.078	86.6692	47.2581	49.1509	59.8929	51.9026	68.8986	27.9856	37.203	55.6576	47.2012	48.1318	75.6452	6.24458	32.1517	26.3465	34.1877	23.49	39.0356	66.984	40.8691	49.1448	15.3496	75.7747	53.6437	39.0873	34.8015	83.5461	61.4799	38.6654	39.2839	32.5716	81.9437	33.298	15.6663	49.3899	12.5772	17.0818
80.1374	79.2441	55.768	98.0455	11.2609	57.787	109.39	73.5067	42.574	67.2254	59.1889	51.5311	64.6884	25.9758	34.6641	60.4536	41.8115	48.8809	77.2306	17.025	31.5433	23.2086	30.6049	20.7423	58.0319	64.4265	37.8083	46.0673	16.3502	82.5254	49.65	35.1014	35.2591	83.2668	60.7449	34.5213	54.0512	28.4514	75.3327	35.0311	12.935	44.4919	11.3001	15.327
80.2374	78.3232	47.5752	110.918	12.1263	53.5362	109.191	62.2814	38.3062	73.8288	57.3302	58.1919	58.7068	35.2856	32.2832	61.1872	36.9427	47.9764	74.5315	32.5409	29.013	20.4413	47.7964	18.2757	79.656	64.97	33.785	41.883	16.2857	79.4882	45.6721	31.3729	34.9543	79.1289	58.3526	30.6455	60.7333	39.1439	68.4107	95.2324	17.778	39.7927	33.4444	13.4903
80.3373	71.549	77.5706	115.79	11.8622	49.4969	154.259	52.7385	34.4354	100.383	54.681	58.1074	52.0856	38.5695	30.0557	120.918	32.5902	45.9587	70.0042	35.2729	37.3553	18.0028	51.8453	16.0821	83.4036	61.5553	29.5256	37.4524	15.5946	72.8169	41.8164	27.9544	34.093	73.336	54.2731	27.1204	62.4555	41.6037	61.6306	153.356	42.4277	35.4358	106.648	17.933
80.4372	77.0103	79.9066	115.66	11.0861	45.7107	244.067	44.6414	49.4349	133.685	51.5221	54.6933	45.4853	38.3721	27.9751	216.928	28.7233	43.2331	64.8463	32.9493	39.834	15.8549	50.247	14.1413	82.1987	57.0697	40.1096	33.1792	14.5612	65.1784	38.149	24.8584	32.8373	67.0263	54.7263	23.9598	61.22	45.3118	55.2295	233.388	51.2907	31.4725	147.206	19.092
80.5371	80.3789	72.6654	112.492	10.1142	42.1873	282.719	37.7797	56.2085	189.85	48.0674	62.1155	39.2698	36.2721	26.0342	265.94	25.3007	40.101	59.6301	28.9496	39.3702	13.963	46.4322	12.4297	75.0336	53.4104	42.9729	29.2364	13.3671	57.6866	38.0194	22.0763	32.6553	60.7715	89.4216	21.1477	58.3018	66.6085	49.3181	293.739	56.2764	27.9072	173.621	18.5076
80.6371	77.5328	62.9168	107.562	9.10443	38.921	291.865	31.9685	66.5228	258.768	44.4784	62.1798	33.6178	33.2356	24.225	348.752	22.2782	49.4453	54.6185	24.7008	36.3462	12.2967	41.9477	10.9225	66.4869	48.6586	41.6702	25.6819	13.7196	50.7687	36.8676	19.5885	31.9281	54.844	97.9584	18.6559	54.5058	70.8063	43.9343	335.477	53.3556	24.7211	177.351	17.0714
80.737	83.7805	53.3011	101.685	8.13267	35.8991	284.548	27.0493	69.9736	326.422	40.8747	58.603	33.5675	29.842	22.5397	398.836	19.6125	54.4355	54.5964	20.7619	32.3776	10.8292	46.0052	9.59681	58.1868	43.3221	38.3038	22.5186	24.5789	77.6941	35.0879	17.371	30.8115	49.3586	95.9493	16.453	50.3334	67.1298	39.0747	334.695	47.206	21.8852	169.107	15.2899
80.8369	95.1927	44.6968	95.3851	7.2321	34.423	268.569	22.8864	69.3578	345.678	37.3432	53.4339	31.6416	26.4282	20.9705	475.61	17.2637	56.2837	52.1688	21.9095	28.2645	9.53671	44.7777	8.43135	50.6512	37.975	34.091	19.7238	30.0084	82.9116	37.4276	15.3986	34.2454	44.3497	89.9836	14.5079	46.091	60.2653	49.4731	316.647	40.189	19.3672	155.129	13.4422
80.9368	90.9885	37.2991	88.9971	11.1122	49.6254	248.543	19.3638	66.4319	339.113	33.9445	47.7776	36.9309	23.1804	19.5099	549.642	15.1949	55.9149	55.3866	20.26	24.3798	8.39839	58.6819	10.3306	43.9887	32.9275	29.714	17.265	51.3643	79.2456	37.8884	17.9128	36.1585	62.8567	82.8155	12.7917	41.9604	52.5301	52.8583	292.528	33.4276	17.1348	138.981	11.6746
81.0367	93.4448	31.0524	82.7296	12.3091	54.8219	227.156	16.3837	62.2889	319.574	30.7197	42.2088	37.7629	20.1923	18.1506	591.403	13.3734	54.0331	54.3969	17.7175	20.8763	7.39582	60.6974	20.6963	38.1632	28.3295	25.5354	15.1072	61.9209	73.3877	37.1216	24.9062	36.9133	68.727	75.5716	11.2778	38.0436	45.0148	52.3186	267.215	27.395	15.1576	122.635	10.0565
81.1367	86.5055	25.8221	76.6998	12.1896	55.1431	205.928	13.8625	57.6013	294.291	27.6941	37.0064	36.0871	17.5023	25.348	595.542	11.7699	51.164	51.5384	15.0814	17.7959	6.51283	57.7081	42.7111	33.0939	28.1992	21.7291	13.2162	65.6751	66.0291	39.0627	32.3986	36.7989	68.2431	68.6903	9.94281	34.3924	38.1834	49.6912	242.757	22.2338	19.1952	107.124	8.61406
81.2366	89.7228	21.4605	70.9776	11.4631	53.1741	185.682	11.7297	52.7751	267.256	24.8819	32.2871	34.652	15.1172	29.2274	577.396	10.3585	47.6955	47.9569	12.6602	15.1276	5.73518	52.8532	49.8795	28.6917	26.5196	18.3607	11.5604	71.0148	58.5885	39.2197	34.7543	36.0445	64.7292	62.3212	8.7657	31.0274	32.1873	46.0577	219.943	17.9277	20.1445	92.9358	7.34974
81.3365	83.3361	17.8307	68.655	10.4938	50.2108	166.823	9.92543	48.0489	240.609	23.2666	28.0803	31.9005	75.0661	30.9574	554.484	9.11613	43.9171	44.2052	10.5494	12.8368	5.05031	47.5379	50.0446	24.8724	24.1014	15.4359	10.1113	71.7835	51.6284	38.2193	34.3329	34.8312	59.9285	56.494	7.72786	27.9497	27.0279	66.1369	199.006	14.3919	19.5497	80.2477	6.2538
81.4364	84.6428	15.5332	65.4053	9.46465	46.8971	155.771	8.39911	43.5555	215.431	25.1855	24.371	28.5778	138.311	31.3131	521.835	8.02271	40.039	41.6827	8.75541	10.8808	4.44726	42.3678	47.1001	21.56	21.4233	12.9288	8.84343	74.4245	45.3367	36.4998	32.5545	33.3016	54.7403	58.0401	17.2371	48.7886	22.6406	73.9867	179.942	11.5184	18.2387	83.4063	18.5949
81.5364	83.4693	13.1959	61.6793	8.46436	43.5473	143.184	7.10776	39.3623	192.209	26.5645	21.1228	25.1277	233.817	30.8073	484.584	7.06036	36.2016	43.3439	7.25048	9.21636	3.91653	37.5824	54.3111	18.6876	18.7581	10.7992	7.73433	73.0013	39.7412	34.3645	30.092	31.5661	53.1664	55.4958	23.7862	61.27	18.9365	74.9056	162.65	9.19937	20.6499	80.2572	24.8103
81.6363	76.1881	11.08	57.764	7.53267	40.3098	130.289	6.01509	35.4965	171.101	26.9532	27.7178	21.8021	347.265	29.7784	445.913	6.21339	32.5076	42.1798	5.99683	7.80296	15.7381	33.2555	60.0598	16.1972	16.2522	9.00219	6.7642	69.2341	34.8046	32.0212	27.391	29.7102	49.8541	58.4573	25.1528	66.3591	23.4559	81.2055	149.852	7.33659	43.4516	76.6274	26.4487
81.7362	78.1023	15.6202	65.8216	6.68424	37.249	128.814	5.0904	31.962	154.618	26.619	29.3696	18.7333	427.51	28.4487	417.609	5.46796	29.0151	39.7827	4.95646	6.6043	18.1665	29.3888	74.4586	14.0379	13.9749	7.49301	5.91566	64.2332	30.467	29.6097	33.2976	27.7997	49.5258	56.436	25.1535	66.9499	27.272	80.968	136.704	6.83634	52.2119	73.6952	25.6554
81.8361	72.2578	15.5836	69.4778	5.92138	34.388	134.306	4.30794	28.7484	142.133	25.7715	28.4817	15.9797	484.376	26.9629	386.517	4.8119	25.7696	36.9313	4.09489	5.58862	17.508	25.9541	76.3419	12.1656	11.9509	6.22999	5.17348	58.7041	26.6634	27.2221	34.7878	25.8844	49.0819	60.0728	23.6258	64.893	26.8264	77.2235	124.11	5.99268	61.0071	72.1661	23.6725
81.936	76.4341	28.5663	69.8441	5.24041	31.73	139.89	3.64577	25.8379	128.937	24.5734	28.9056	13.5558	490.497	25.4149	354.859	5.12491	22.7855	37.9436	3.38221	4.72844	15.9479	22.9125	72.5722	10.5424	10.1788	5.17568	4.52434	53.0846	23.3317	24.9166	33.9156	28.3431	60.0921	58.2245	21.535	61.3642	24.5347	71.7593	112.409	5.07404	70.6039	67.232	22.6319
82.036	76.963	30.0802	78.4227	4.63508	29.2687	137.036	9.44019	23.2089	116.002	23.1501	27.4376	26.2397	468.421	23.8641	329.155	4.99068	20.0645	36.7236	2.79306	4.00022	17.4193	20.2235	74.7443	9.13497	8.64348	4.29726	3.95658	47.6369	20.4149	22.7286	31.8587	50.2028	62.4931	54.3618	24.0322	57.1027	21.6073	65.6138	101.692	20.6837	71.5527	63.6915	25.4778
82.1359	70.7673	32.6486	81.5535	4.09836	26.9932	142.602	18.9477	24.3487	103.819	21.5969	26.2267	32.4112	431.998	22.3477	306.188	4.65135	17.609	49.532	2.3062	3.38384	16.5236	17.8483	74.1203	7.91477	7.32327	23.9679	3.46001	42.509	17.8621	20.6771	29.2843	69.3617	60.642	49.9316	24.1816	52.5666	18.6279	61.2644	96.5282	25.7002	70.6566	58.201	25.3595
82.2358	83.271	55.5209	81.2841	3.62314	25.4824	155.529	21.8353	33.9409	93.4738	19.9859	24.1059	44.2958	389.581	20.8876	282.087	11.209	15.4047	53.1611	1.90399	2.86218	14.9668	15.7512	73.1846	6.85694	6.19427	38.134	3.02568	37.7757	15.6282	18.7706	30.6025	143.553	56.8369	45.5224	22.7769	48.0332	15.8582	79.0861	89.3129	28.818	66.5247	52.0149	24.2701
82.3357	81.5805	57.6665	84.0886	3.20274	23.797	156.019	21.5475	38.1862	83.6964	18.3697	29.9343	69.6465	346.072	19.4964	267.592	21.8546	13.4403	52.4568	1.57179	2.42075	24.61	13.9003	68.3576	5.93999	5.2327	49.2705	2.64582	33.4653	13.6735	17.0108	29.8387	195.728	52.276	41.3598	23.7198	47.035	13.3975	85.1429	81.6447	27.572	61.0432	45.8233	22.2215
82.4357	77.704	52.5953	83.5497	2.83098	27.714	149.713	43.1962	50.0468	74.677	16.7864	31.0785	79.7049	304.219	18.1803	249.812	29.4732	11.6994	73.9547	1.29753	2.04728	38.4921	12.2667	62.0991	5.14529	4.41621	51.826	2.3136	31.4516	11.9634	17.685	28.4411	257.675	47.5712	37.5175	22.6839	44.766	11.2652	84.5988	74.1984	24.5104	56.9386	39.984	19.8101
82.5356	87.1598	45.5964	82.4695	2.50228	28.4792	139.969	66.3697	54.9962	66.4773	15.2627	29.8407	80.7519	274.031	16.9411	230.714	31.4662	10.1642	80.4525	1.07117	1.73139	39.7928	10.8251	62.8996	4.45652	3.72448	49.7919	2.02307	29.001	10.4672	20.5939	26.3702	306.077	43.0236	34.0066	20.8616	41.8367	9.44444	80.5272	67.2371	20.9252	51.9717	34.6625	17.362
82.6355	82.9908	59.7857	79.605	2.2117	30.0893	128.763	71.9418	55.7953	59.0899	13.8168	27.4974	76.7646	258.757	15.7785	357.276	30.676	8.81469	79.8439	0.884409	1.46427	37.11	9.55305	59.4612	3.85973	3.13945	45.5229	1.76899	26.3904	9.15827	21.8945	36.7516	408.257	38.77	30.8133	18.8123	38.6272	7.90327	74.7393	60.8419	17.435	49.6575	31.3003	15.0461
82.7354	74.7858	58.5699	75.7296	1.95482	29.685	117.232	69.8036	54.1828	52.4725	12.4597	24.7438	70.2234	237.9	14.6903	474.797	28.607	7.63192	76.0317	0.730326	1.23847	43.2154	30.524	55.3003	3.34276	2.6453	40.3779	1.54678	23.7899	16.3524	22.119	46.3489	486.144	34.8624	27.9151	16.7901	35.3692	6.60578	81.8885	55.0159	14.3046	58.5371	28.8886	19.477
82.8353	102.513	52.2728	71.3428	1.72774	28.3548	106.01	76.3698	57.9292	46.5666	11.1975	21.947	62.6419	214.103	13.6737	553.897	26.0445	6.59714	70.9321	0.603196	1.04765	41.75	58.1021	50.1241	2.89497	2.22828	35.1139	1.35243	21.2997	50.9203	21.6416	49.1365	550.002	31.3087	42.8175	14.9022	32.1993	5.51699	82.0774	58.4175	17.7152	59.7701	25.9807	23.686
82.9353	102.949	44.8921	66.7647	1.52698	26.6432	95.6882	73.7772	57.9291	41.3085	10.0325	19.2911	54.9148	198.597	12.7252	619.701	23.389	9.63671	78.3406	0.498295	0.886407	38.062	65.7646	44.8107	2.50697	1.87654	30.1287	1.18249	21.1095	60.9843	20.7239	50.9555	610.33	28.0959	46.2455	13.1866	32.2205	5.29493	78.5129	56.7074	17.6096	66.7265	31.0791	24.3729
83.0352	94.5739	37.8871	62.1996	1.34945	24.8193	86.0316	67.2693	55.7792	36.6345	8.96437	16.859	53.5046	179.777	11.8412	637.259	20.836	11.446	78.2394	0.411724	0.750151	33.9738	64.7737	55.5281	2.17084	1.57999	25.6096	1.03389	20.1508	60.7329	19.5475	49.489	649.89	25.2013	45.0645	17.7145	31.0761	4.78314	73.088	53.0074	15.9594	66.6	31.9386	23.2243
83.1351	98.0693	36.9278	67.6527	1.19241	27.9041	83.6824	77.5242	52.4755	32.484	7.99035	14.6786	49.7012	160.113	11.0176	625.57	18.4726	12.3562	84.0581	0.340262	0.634998	30.0789	60.2946	56.9236	1.87966	1.33009	21.6235	0.903968	18.7765	56.4485	18.237	48.3994	716.482	28.6373	45.4051	19.1131	39.5709	4.18358	74.6205	49.2675	13.7767	63.0524	30.5514	21.2116
83.235	91.0814	42.3736	73.7352	1.05356	28.2735	80.5403	79.562	48.6321	30.4506	7.10617	12.7489	48.8441	141.006	10.2506	597.069	19.2497	12.6218	90.415	0.281233	0.537687	26.5456	54.6659	54.1089	1.6275	1.11962	19.4678	0.79037	17.2116	50.8758	18.4594	45.5447	752.612	28.9114	43.0793	19.956	45.1074	3.59209	75.8864	45.1354	11.5573	78.188	28.0791	18.8824
83.3349	91.4168	39.9543	75.4708	0.930803	27.3597	80.1059	74.7089	44.6211	33.3779	6.30629	11.0547	45.6095	138.364	9.53639	569.571	18.5564	12.4365	89.3011	0.232426	0.455509	35.7173	48.9192	49.6001	1.40909	9.72271	17.0975	0.69107	15.5971	45.1813	18.0834	41.9091	765.588	27.653	39.8515	19.1056	49.646	3.05023	75.8326	41.0627	9.52376	81.4199	25.1862	16.5347
83.4349	92.6709	35.1215	75.3097	0.822253	25.8808	76.4928	67.1202	47.3544	51.5055	9.61361	19.5882	41.2452	129.736	8.8716	538.082	17.2025	11.9464	84.8405	0.192036	0.386145	40.9963	43.4854	44.6134	1.22013	13.8018	15.2424	0.604302	14.0181	39.8316	17.3311	38.0403	761.233	26.206	37.6985	17.5801	50.5135	2.5724	72.4165	37.2299	7.75759	78.7219	22.2413	18.9025
83.5348	85.409	29.9593	75.1728	0.726336	24.1941	71.3	58.8559	47.1651	66.8119	11.7777	22.6699	46.917	118.263	8.2529	502.85	15.6096	11.2611	79.0561	8.57354	0.327573	39.448	38.5217	39.716	1.05686	15.2115	14.2596	0.528515	12.5232	34.9858	23.32	34.2334	744.161	24.2508	34.8286	15.8574	63.5393	6.41663	67.3439	33.6977	15.5548	77.5005	21.787	18.9449
83.6347	76.0095	25.2048	73.0873	0.641582	34.0597	65.4653	50.8879	45.306	71.5043	13.0691	22.8775	54.7245	109.528	13.1866	464.735	32.6512	10.4617	72.9262	10.9041	0.278066	44.3609	34.063	35.1533	9.03543	15.1027	12.8315	1.82853	11.5733	30.672	26.5339	30.6387	718.013	22.1455	31.8376	14.1547	68.8648	7.61169	68.8663	30.475	19.0872	72.8527	21.707	29.2701
83.7346	66.7002	21.0658	69.8693	0.566721	37.671	74.1536	43.6303	42.5576	70.5115	13.7023	21.6524	55.9413	110.341	15.9427	426.24	38.9465	9.60715	75.8099	10.7432	0.23619	42.4388	30.0917	31.0143	16.5644	14.1823	11.2658	2.30523	16.4156	26.8642	27.864	27.3242	685.638	31.4593	30.2763	12.5639	69.5047	7.54443	66.6094	27.5489	18.9105	66.79	20.42	32.727
83.8346	58.19	17.5507	66.0447	0.500606	41.507	75.7628	37.2173	39.4001	72.701	13.8469	19.7902	53.4504	105.06	17.2829	388.853	40.8328	14.9977	73.7643	12.4845	0.200767	38.5563	26.5703	39.736	17.6908	12.8772	9.72987	2.38097	23.2475	23.5176	32.4195	24.3118	649.257	34.4221	46.8841	21.0162	67.3864	6.92542	76.5117	29.6575	17.1105	60.3599	23.9899	32.5034
83.9345	53.6383	14.5999	61.9505	0.442221	41.704	73.4467	31.6477	40.8792	70.3632	13.6363	32.0114	52.1387	109.86	22.1922	370.527	39.4749	18.2691	72.8002	11.9526	0.170801	34.3698	23.4548	41.2005	16.6071	11.4393	8.30852	2.27092	26.3515	20.5826	34.4513	21.5987	610.579	34.1907	50.7496	23.3681	63.7338	6.11116	78.4224	28.9445	14.7567	72.0743	24.4638	30.3895
84.0344	49.3733	12.1363	57.8015	3.80581	40.1928	73.8385	26.8601	40.21	65.8072	16.3601	36.1956	48.4669	106.794	24.723	372.52	36.6502	19.9877	69.1381	10.6183	0.145425	30.4138	20.7017	39.3645	14.8815	10.012	7.03819	4.72349	27.1289	18.0114	34.7949	25.2002	570.908	32.4357	49.4939	22.9583	59.3163	5.27408	75.9476	27.4746	12.3726	74.9014	23.3055	27.4428
84.1343	43.918	10.0847	62.8571	5.16404	37.9412	70.9398	22.7699	38.3335	65.9599	17.9509	36.1638	43.6997	104.492	27.0313	360.818	33.2847	20.5879	64.4125	9.10981	0.123855	26.8355	30.2386	55.2505	13.0857	8.67197	11.6313	5.54538	26.5005	24.2142	34.0376	25.8772	531.226	30.0332	46.332	21.3879	59.8837	8.88462	71.2236	25.4206	25.4756	72.3489	25.3431	30.0312
84.2342	49.8794	8.37842	64.2533	9.95471	35.4305	66.3701	19.2888	35.834	65.7578	18.6886	37.1265	38.5973	105.956	27.8354	341.461	29.8478	20.4013	59.4125	7.6791	0.105445	36.001	33.3089	58.9505	11.4143	10.4864	20.7816	5.58057	25.0666	24.9808	36.3061	35.2351	492.257	27.4353	42.6063	23.1939	58.0677	9.78383	65.5004	39.7242	28.9477	67.3265	24.9449	40.8863
84.3342	47.6704	6.96029	63.3887	11.6396	47.7988	61.0821	16.3332	33.0698	62.5196	18.7944	35.4481	33.5983	101.262	34.3645	319.754	26.5669	33.6766	54.5089	6.41336	0.0896374	36.0389	33.0471	60.7959	9.92158	10.8655	24.1551	5.25814	23.2143	23.5599	36.7507	38.4245	459.088	24.8684	43.7267	22.5604	54.9254	9.41643	59.495	43.4417	27.8465	61.3719	23.3071	47.168
84.4341	43.0172	15.1306	68.3541	11.7843	51.7416	55.6255	13.8276	41.3781	60.8887	18.4422	41.1466	28.9391	93.4313	37.619	295.928	28.8372	41.8278	49.8661	5.32962	0.0760097	33.2571	41.0972	57.9472	8.61069	10.4502	24.3325	4.79368	21.1893	21.3781	44.1051	38.2621	435.281	35.1457	41.7929	20.9182	51.1215	8.51885	80.0046	42.6536	27.5507	82.4931	21.1207	47.4646
84.534	37.9629	16.3697	69.5522	11.2032	51.5947	58.4144	11.7049	44.6114	127.49	17.768	41.5761	40.2752	90.5478	38.7658	276.207	28.324	46.2175	45.5472	10.5146	3.35247	29.8208	51.5794	53.1925	7.46766	11.5379	37.3481	4.2932	23.6716	27.426	47.6174	36.3679	409.78	43.7902	40.0791	30.0738	52.596	7.45742	87.4666	40.0735	24.9111	88.3964	18.7754	44.695
84.6339	45.3252	15.143	68.4235	10.3157	49.5423	68.8369	9.90788	47.3649	205.104	16.8771	39.3758	44.2571	84.2686	38.5781	271.367	27.9347	47.8923	43.2007	18.2797	4.59799	26.4488	54.9678	47.8813	6.47415	11.4659	41.6432	3.80682	24.6931	27.9104	48.5476	33.6647	383.49	45.838	40.4282	40.7973	51.5708	6.40656	87.5748	36.9007	21.4759	88.4188	17.1033	40.5343
84.7339	54.5457	21.0673	68.4385	9.33446	46.6786	71.6161	8.38712	47.188	256.997	15.8505	36.0029	43.9536	89.8218	42.211	259.14	29.0408	47.651	45.635	19.4576	4.83384	43.0801	65.0033	42.6441	5.61183	10.7732	41.1643	3.35632	24.307	38.3153	47.783	32.3378	370.19	44.6179	39.2569	42.9229	49.1233	7.53799	83.7215	33.6546	18.0018	88.9634	17.0436	39.1878
84.8338	74.2713	20.9509	73.6315	8.36338	43.5461	70.1133	7.09941	58.722	271.451	14.7494	53.1608	41.3011	88.2145	46.224	242.987	27.9631	46.0991	44.7206	21.8301	4.59518	44.8734	65.0339	37.7556	4.86396	9.90939	46.1731	2.94939	23.1049	39.76	45.9447	31.2845	353.63	41.8866	36.681	41.2284	45.9333	7.44862	77.9086	47.2289	18.6703	94.5734	16.0343	38.8898
84.9337	74.4704	30.6061	74.8243	7.45045	40.4085	66.34	6.01073	106.777	265.954	16.1085	58.5573	53.0421	82.7563	47.6427	225.083	45.2213	43.6908	42.3244	20.6478	14.5932	41.9487	60.9577	33.3165	4.21565	8.87872	45.7694	2.58683	21.4689	37.5867	46.3821	29.2581	334.966	38.5609	33.7026	37.9967	42.4248	6.82746	71.3011	50.2521	26.4489	92.3379	14.5905	38.0615
85.0336	68.3747	30.7912	73.551	6.61484	37.3888	70.655	5.08902	173.669	250.454	16.7206	57.826	75.8756	75.4658	47.4182	206.766	50.9255	40.7634	55.5629	18.244	46.1763	37.7949	55.4527	29.3441	3.65393	7.81663	70.8099	2.26632	19.6423	34.1427	45.3599	26.8226	315.087	35.1096	30.7303	34.3015	38.8562	22.8591	64.5611	65.8427	27.4788	86.4227	13.0042	38.8792
85.1335	71.2078	27.7591	70.8168	5.86125	34.5394	76.4474	4.30877	223.375	230.544	16.7799	54.1077	182.367	67.5475	46.1787	188.84	50.8245	37.5639	59.12	15.6103	57.1933	33.5836	49.7075	25.8177	24.7909	6.79804	148.329	1.98424	17.7761	30.437	43.4231	47.6023	294.819	31.7642	51.2748	30.6317	35.3809	28.1494	58.0508	68.7005	25.4318	79.0364	11.4351	36.9033
85.2335	66.2289	26.2814	67.2677	17.0515	31.8792	76.3816	3.64923	343.057	209.315	16.4386	51.1475	243.281	63.9055	44.3379	171.763	47.9707	34.2699	77.4265	13.1402	100.136	29.6811	44.225	22.7011	33.6279	5.86103	178.706	1.73665	15.9614	26.884	40.9496	68.1115	274.487	28.6306	56.4196	27.1957	32.0852	28.2861	51.9549	66.2243	23.9351	71.3248	9.96488	33.6262
85.3334	59.1499	48.269	63.3133	22.0174	33.632	73.1266	3.09053	413.476	188.419	15.8162	53.3309	263.158	62.6952	42.1665	155.776	43.9663	31.0066	83.5388	10.9662	116.81	26.1764	39.195	19.9538	33.7823	5.02148	207.697	1.51964	15.0055	23.6358	38.199	75.5324	258.262	25.7493	55.3495	24.0691	29.013	26.1377	46.6047	61.7081	21.0939	64.1104	8.63034	29.8881
85.4333	63.2908	50.8443	59.2161	23.1201	37.3547	74.2481	2.61764	516.223	168.689	15.0054	51.3162	259.254	58.7824	39.8405	140.983	39.6363	33.3187	82.6179	19.6841	124.431	23.066	34.6669	17.5355	31.0524	4.28244	209.213	1.32958	13.8394	20.731	35.3466	75.8106	241.581	23.1277	51.9417	21.7067	26.1818	23.1486	41.6441	60.1359	17.9173	57.2633	7.44276	26.1452
85.5332	72.0033	48.879	55.1394	22.3616	44.8623	71.7299	2.21755	556.033	150.499	14.0773	47.3434	242.443	55.1511	53.7683	135.063	37.1263	35.4516	78.5405	21.6584	121.872	20.3183	30.6294	15.4084	44.7301	3.63979	196.464	1.16319	12.5959	18.1614	36.619	72.3691	224.865	20.7568	49.2123	19.3744	23.5932	20.022	44.0567	56.3102	14.8816	50.9524	6.39958	22.6298
85.6332	73.0235	51.6644	51.1879	20.7773	83.0476	82.21	1.8786	558.247	133.968	13.0861	42.6327	219.455	52.9577	69.087	130.308	56.3117	35.8864	104.365	20.3429	112.001	32.1276	40.3884	13.538	45.6981	3.08588	177.185	1.01758	19.5783	15.9004	36.4114	67.1601	211.458	18.62	45.4975	17.1967	21.2392	17.0788	43.3869	51.7698	12.1846	45.2313	5.49112	19.4467
85.7331	74.4681	55.1197	47.419	18.8953	103.233	86.4576	1.59141	538.803	125.402	12.0725	44.3105	194.357	49.0086	89.735	123.005	66.7986	35.14	111.482	17.9181	99.522	54.8918	64.2946	11.894	43.6007	2.61148	155.786	0.890222	40.2394	13.9166	43.1803	74.031	197.709	16.6983	41.6039	15.2464	19.1064	14.4465	41.0885	49.6365	9.88294	40.0951	4.70462	16.6284
85.833	85.7064	57.3477	43.8588	16.978	112.434	85.1277	1.34801	618.909	115.019	11.0665	44.8018	169.513	55.1252	106.958	114.456	68.2299	33.6024	117.057	15.3075	86.7519	134.188	70.0611	11.4656	43.6351	2.20706	134.677	0.778832	50.8314	12.1782	51.8486	74.0949	183.959	14.9721	42.8979	13.4833	17.1791	12.157	38.0166	64.2316	7.96563	35.5108	4.02665	14.1692
85.9329	82.2307	52.3364	42.4385	27.9163	112.41	91.5696	1.14155	651.548	113.723	10.0896	42.4437	146.214	55.6274	115.166	128.346	65.1432	31.5651	114.407	12.875	74.7627	209.495	68.0223	10.585	40.0544	7.08384	115.083	0.681397	55.0508	10.6561	55.9926	71.6942	170.457	13.4229	41.0758	11.9074	15.4405	10.1975	34.6656	66.7702	6.3928	31.4337	3.44402	12.044
86.0328	90.2516	45.3837	41.6398	35.3034	108.077	100.191	0.966218	646.101	107.637	9.1566	38.8144	125.085	53.0183	117.588	139.096	60.08	29.243	113.851	10.7401	63.9843	216.498	62.9091	19.6979	35.5728	9.30633	119.071	0.596158	55.3367	9.32386	57.0959	67.0573	157.385	12.0334	38.151	24.4118	13.8738	8.53677	31.3141	64.2673	5.11546	27.8153	2.94447	10.2195
86.1328	85.3654	38.474	40.0394	36.8033	101.898	101.037	0.817239	618.998	99.376	8.27707	34.768	106.348	48.8348	116.363	140.615	54.357	26.7927	108.556	8.91954	68.5844	201.88	56.856	22.5439	31.1623	12.241	113.426	4.40266	53.2874	8.15803	63.4311	61.4792	144.868	15.3237	34.9594	36.3082	12.4632	7.1375	28.112	59.8453	4.08505	24.6083	2.51683	8.66036
86.2327	104.164	32.2733	37.9917	35.4767	95.0934	100.569	0.690635	580.474	90.3903	7.4566	30.751	89.9914	44.0033	112.902	136.65	48.6366	24.3257	101.343	9.8367	65.7679	181.722	59.796	22.444	40.1153	14.4922	103.18	5.85588	54.894	7.13792	67.3045	55.6767	149.353	28.7654	37.1303	39.2102	11.1937	5.96285	25.1333	72.604	3.25762	33.8333	2.15108	7.33211
86.3326	101.593	41.7409	39.1025	32.9057	88.2587	96.0755	0.583047	536.825	83.9249	6.69777	26.9818	75.8734	43.9222	108.134	129.593	43.2332	21.9193	93.5766	12.5636	59.7905	161.418	70.1544	21.0463	42.2817	14.8781	91.2251	6.15759	53.6425	6.24538	67.9152	57.9689	149.946	33.8417	38.1982	38.0748	10.0517	4.97904	22.4076	73.9525	2.59525	39.6362	1.83836	6.20317
86.4325	108.401	40.7438	44.5814	34.4031	81.6724	89.5773	0.491766	491.853	88.0096	6.00096	23.5541	77.0963	46.1688	102.665	120.962	38.2788	19.6252	85.9028	16.3134	52.8073	149.389	69.9937	19.1584	39.5176	14.2376	79.1616	13.5279	60.9353	24.8896	67.6646	61.9622	148.942	45.7633	36.5434	35.2752	9.02464	4.15623	19.9396	70.5854	2.06617	55.2606	8.71841	5.24524
86.5325	101.624	36.3121	46.7315	33.2075	75.4546	85.7519	0.414308	447.792	109.01	5.36443	20.4941	73.4129	45.0083	99.5346	111.701	49.0145	17.4754	92.5101	16.1715	45.8675	134.1	65.5271	26.7897	35.3503	13.0809	67.8227	20.1639	63.5335	30.4951	82.4075	61.1037	145.867	52.7846	33.9285	31.9312	8.10142	3.46864	17.7209	65.4772	4.94921	59.9293	12.437	4.43347
86.6324	101.011	31.1655	55.9885	30.8227	69.6476	83.7567	0.3488	405.887	115.507	4.78454	17.793	85.3444	52.8674	95.2808	102.391	51.4099	17.5386	91.4172	14.5829	43.7104	118.989	59.5746	45.4356	31.0622	11.7123	65.3473	21.9402	62.5215	30.5944	89.6176	57.7679	140.942	53.6206	31.0848	28.5566	7.27186	2.89434	28.3783	66.2182	5.77297	59.0517	13.6507	3.74633
86.7323	106.228	26.2948	60.1198	28.0149	64.748	80.9939	0.293529	367.668	127.039	4.25607	15.4257	87.1071	54.4436	106.153	93.372	49.7099	28.415	86.8725	12.6024	39.6084	110.344	57.1791	50.9491	39.9108	10.3075	59.8452	21.4129	59.4176	28.5248	91.7565	53.3044	134.739	51.4442	35.0408	25.3739	6.52671	6.25354	32.8457	63.0129	5.61144	55.5361	13.4961	3.1652
86.8322	99.119	22.0068	61.0314	30.5608	70.9243	78.721	0.247235	333.709	127.987	3.773	13.3604	96.2602	52.4862	110.439	84.8366	46.1576	35.0692	80.96	10.6628	34.9178	99.1252	53.8304	50.3174	51.3282	10.2089	53.5548	19.8769	55.2023	25.7461	90.5576	48.4667	127.706	47.9249	44.2147	22.4668	14.5761	7.24773	41.799	58.371	5.02907	51.8274	12.6413	2.67412
86.9321	88.6345	27.8012	59.9628	30.5519	71.0835	80.0619	0.208476	301.837	143.397	9.27906	11.564	95.872	48.6893	110.537	76.8808	41.9213	38.6254	74.6874	8.9227	30.2957	87.9806	49.0721	47.0041	50.8795	10.9398	52.4913	21.3779	56.8336	32.1363	87.2353	43.6637	120.189	57.344	45.3589	19.8544	28.3925	7.12053	44.7503	53.3899	4.31371	47.32	11.4727	2.25935
87.0321	83.2125	32.7672	57.7067	28.866	68.4245	85.834	0.176146	272.344	144.494	13.0272	14.0754	93.3826	44.079	108.035	75.313	37.5938	39.9471	68.5289	7.42257	26.035	93.3223	44.0346	42.7037	63.7049	10.7085	48.549	20.7606	55.5191	32.4306	85.3407	39.1058	112.451	59.1126	43.3458	19.2213	35.4399	6.50838	44.446	48.5346	11.8552	58.6995	10.2087	11.5945
87.132	74.5863	37.8841	67.6521	26.4916	64.5508	88.2298	4.85508	252.484	138.172	15.4226	24.8778	102.1	39.261	103.977	71.787	33.4619	39.6934	62.6949	6.15486	22.2428	113.509	39.1992	38.2255	81.2326	9.97193	69.3556	19.2234	53.8183	30.3107	81.715	34.8907	109.2	57.1201	40.2245	19.1807	38.2836	5.72997	42.297	43.9874	14.5393	63.6157	8.96796	15.635
87.2319	65.6433	35.8048	84.1792	23.927	60.2581	101.113	14.2146	231.717	128.334	17.98	37.6744	101.14	34.5789	99.0461	67.2301	32.5029	38.3633	58.6808	5.09472	33.4396	115.913	34.7508	33.9387	80.3428	9.0054	75.5987	28.5422	50.6563	27.3891	77.0722	31.053	104.813	53.4162	39.57	17.9983	38.5717	9.03678	39.2504	39.8066	19.1165	62.6651	7.81045	23.1811
87.3318	57.3382	31.5037	91.9895	21.415	55.935	103.873	17.3776	233.105	117.156	19.4073	41.8233	94.893	30.2144	93.6885	67.6506	30.2528	44.2938	54.2576	4.21314	36.1255	126.214	39.5251	29.9951	78.2332	7.97054	78.8678	31.0226	46.7578	24.354	71.9023	27.5925	102.186	49.0679	47.5395	23.9328	37.358	9.79051	35.8565	35.9962	29.8346	58.9249	6.76253	25.5974
87.4318	49.9251	26.8846	94.2778	19.066	51.7642	143.733	17.5351	233.4	105.821	19.9901	41.447	86.3502	26.2506	101.916	65.5599	27.5134	47.0838	49.8441	3.48231	34.7613	119.61	38.999	26.4412	71.0955	6.95842	77.3882	30.2623	42.5804	21.4835	66.537	24.4916	98.3862	44.619	48.0394	26.4281	35.3111	13.3215	32.4272	32.5383	31.8556	54.0306	5.83148	25.2527
87.5317	45.7585	22.6221	93.1379	16.9224	47.8252	267.624	16.3346	237.886	94.9442	19.9522	38.8554	76.752	22.7124	105.913	62.064	28.3341	47.6321	48.8742	2.8775	34.5755	108.302	36.3311	23.274	74.8643	11.1235	71.619	28.0836	38.4057	18.8755	61.1964	21.724	93.7896	40.3356	45.6328	25.8941	32.8515	13.8395	29.132	41.7647	29.8481	48.8341	5.01438	23.5231
87.6316	42.5698	18.9086	89.9422	14.9924	44.1458	323.854	15.9979	231.633	84.8222	19.4679	60.3234	83.6497	19.5912	107.457	57.8622	45.9843	46.6227	66.8443	2.37745	66.1352	96.4184	32.9522	23.6181	69.948	12.7328	84.2093	25.3958	34.3999	16.5504	56.0221	24.1326	88.6882	36.3377	43.0555	24.0921	30.2391	12.9875	26.0565	51.0011	26.2427	43.7633	4.30318	21.1947
87.7315	49.3151	18.3972	85.5925	13.2682	40.7287	340.844	26.3847	219.448	75.5708	18.6722	67.9567	82.7287	16.8605	105.922	53.3904	51.8327	44.5712	74.1764	1.96428	75.7154	85.2781	29.4941	22.3466	62.5639	12.8735	95.6323	22.641	30.6544	14.4968	51.1013	48.3565	83.3069	32.6691	39.7322	40.3485	27.631	11.5973	23.2371	56.0262	22.2593	39.0189	4.53373	18.7049
87.8314	57.0744	46.2896	80.6694	11.735	53.0677	335.733	46.3284	204.312	67.2084	17.6695	103.865	106.012	14.4855	102.512	48.9144	51.7502	41.8625	74.2248	1.62299	74.6472	75.2308	26.2207	29.7962	54.9715	12.2152	162.25	20.023	27.2129	12.6913	46.4831	58.6392	77.8167	29.3351	36.3012	44.8765	25.1187	10.0782	20.6821	66.9397	18.4716	34.6808	4.39321	16.2861
87.9314	168.92	51.0586	75.5311	10.3752	56.7938	318.799	51.9062	188.043	59.7021	16.5401	128.003	136.861	23.3813	98.0176	44.5905	48.854	38.7805	70.9601	1.34113	68.8284	71.9788	23.2291	31.297	50.377	17.0527	186.104	17.6256	24.0889	11.1077	56.6995	61.2013	72.3461	26.3223	40.3199	44.0947	22.752	8.62079	18.3843	67.8359	15.1153	30.7666	12.6772	14.0521
88.0313	190.91	47.538	70.3803	9.17115	56.3517	296.136	50.6431	171.728	52.9944	15.3452	137.377	146.154	41.9963	92.9537	40.5054	44.7807	35.5316	66.334	1.10839	61.2721	65.3966	30.8009	30.0741	96.7649	18.6856	186.368	15.4733	21.2777	9.72036	61.7069	95.8212	66.9897	23.6087	39.6876	53.1878	20.5547	10.6466	16.3282	64.6072	19.772	27.2625	16.244	12.0492
88.1312	192.76	58.3121	65.3638	8.10599	65.1243	271.309	46.4069	155.991	47.0174	14.1308	134.039	143.023	50.0443	87.6543	36.7022	40.373	34.4987	61.2938	0.916203	53.4682	58.2968	50.9772	27.7195	114.215	18.4992	183.479	13.5623	18.7642	8.50573	64.3786	183.448	61.8152	21.1694	37.2967	53.9018	18.5347	21.8528	14.4945	69.3677	20.03	24.1404	17.1608	11.5062
88.2311	190.094	64.6136	60.5594	7.1642	66.7204	246.351	41.1455	144.152	57.5613	12.9306	124.609	133.208	57.2833	82.3317	33.196	36.0496	32.7839	59.248	0.757518	46.1097	51.5877	65.5163	25.0062	114.848	17.3433	170.123	11.8762	16.5272	7.44273	64.294	270.178	56.8696	18.9795	34.3572	50.934	20.5737	25.092	12.8626	67.6307	18.3201	21.3666	16.6514	34.1617
88.331	183.942	67.4728	56.0096	6.33173	64.9013	222.373	35.806	132.006	60.2437	11.7689	112.715	120.259	77.3591	77.1182	29.9856	32.005	38.7716	65.5404	0.626486	39.479	45.5191	67.3626	26.2998	126.612	15.7311	152.235	10.394	14.5433	6.51264	62.4304	346.581	52.1834	17.0145	51.536	47.2837	21.0259	24.5621	11.412	63.3411	15.8961	18.9066	15.4319	43.5946
88.431	166.749	61.6568	51.7456	5.59601	61.5561	199.938	30.8185	120.138	61.1269	10.662	100.292	106.311	84.3764	72.0932	27.0603	28.3162	51.483	90.0186	0.518258	33.6518	40.1186	63.885	25.2864	120.081	13.9652	133.166	9.09385	24.6251	5.69853	59.4693	449.531	48.6869	15.2523	55.3702	42.8443	20.5361	22.4103	29.6089	58.2397	13.3771	16.7275	13.9145	54.2865
88.5309	147.429	57.4168	57.2527	4.94579	57.626	179.286	26.3499	108.868	58.6685	9.62026	96.0986	110.389	83.8556	67.302	41.2801	25	58.7278	106.466	0.428803	28.6054	35.3427	58.4417	29.7602	108.036	12.2171	114.722	7.95474	29.5935	5.17354	55.882	481.691	49.3687	13.6721	53.8525	86.2502	19.5143	19.7108	41.8198	55.3094	15.7673	14.7984	12.3296	75.8869
88.6308	147.307	50.2141	59.0846	4.37109	53.5737	160.472	27.3008	98.3623	54.6078	8.87958	88.448	106.4	79.2206	71.8845	77.2962	22.044	65.8822	109.228	0.354775	64.9827	31.1298	52.5342	38.8468	95.1593	12.194	97.7927	6.95746	31.3421	4.61083	62.5861	475.595	66.1474	12.2555	50.3538	99.645	18.2189	16.9802	46.52	54.0458	15.3881	13.0913	10.8008	82.2159
88.7307	135.083	42.8204	61.226	3.86311	49.6202	143.452	25.7476	88.6845	49.9164	8.14273	79.5329	98.1821	72.5655	73.061	181.228	19.4224	68.8854	105.647	0.293414	155.887	27.417	46.8077	40.5261	83.0677	22.5783	82.7393	6.08475	31.1184	4.07239	102.331	449.936	77.3324	31.0259	48.1858	99.343	16.8103	14.4493	46.9685	50.6684	23.6573	11.581	9.38861	111.798
88.8307	142.382	36.0197	60.8879	3.41399	45.865	128.125	23.1851	79.841	45.1241	25.1424	70.5107	88.0943	65.1459	72.0958	285.564	17.1044	68.9459	99.3412	0.24248	223.692	24.1461	41.5156	38.8252	72.2312	26.8831	69.6264	5.32128	29.7385	3.58055	125.139	415.339	84.1828	38.5534	70.4892	103.905	15.3859	12.2042	45.1094	46.6096	25.1582	10.2451	8.11794	191.085
88.9306	132.952	30.1024	63.0786	3.01687	59.6716	114.367	20.3564	71.8041	47.7923	37.7295	61.9596	92.7342	57.6911	69.8235	337.103	15.0586	66.9804	92.0755	0.200197	238.442	21.265	36.7346	35.7304	62.7018	27.6677	61.0089	4.65349	27.7308	3.14081	136.359	377.741	87.7082	48.4738	75.2733	103.091	14.0031	10.2605	42.092	42.4886	29.9137	9.06346	6.99348	317.123
89.0305	118.923	25.078	62.7312	2.66573	63.83	102.045	17.6136	64.5279	48.0645	45.9413	54.1378	90.0533	50.6034	66.7923	355.787	13.2551	63.6785	84.6954	7.10372	228.087	18.7274	32.4639	32.2049	54.3891	26.5116	52.6198	4.06946	25.4327	2.75184	139.774	355.58	88.7143	69.1475	73.0449	96.4813	12.6937	8.60159	38.5866	48.3756	29.2918	8.01833	6.00923	405.405
89.1304	104.575	20.8599	60.8453	9.59204	63.3195	91.0272	17.9043	57.9577	45.9148	50.8124	47.1308	83.4825	44.085	63.3602	354.487	11.6664	59.5534	77.5901	9.01918	207.092	34.6672	28.6711	28.7009	47.1628	24.3764	44.891	3.55872	23.0553	2.40968	138.048	327.261	87.8417	75.7565	68.2338	87.784	16.2368	7.19784	34.9757	54.418	26.3496	7.09389	5.15404	426.85
89.2303	101.699	17.3381	75.779	25.2584	60.6465	81.1871	19.8147	62.7043	79.9523	53.1647	40.9331	75.136	38.2172	59.7588	341.472	10.2675	54.982	70.9245	8.88147	182.774	36.8993	25.3127	25.418	40.8907	21.8358	50.6835	3.11209	20.7263	2.10941	133.049	310.029	85.598	75.2896	72.9045	78.7191	17.7227	25.043	31.4699	54.0682	22.6496	6.27612	4.41477	411.506
89.3303	92.3621	14.4054	82.8459	31.1702	57.0656	74.0399	20.5676	63.74	113.888	53.6482	35.4951	66.2814	33.0109	56.1358	322.01	9.03601	50.2372	74.1834	7.98659	158.687	34.7284	22.3436	22.4313	35.4507	19.222	55.9542	3.515	18.5194	1.8462	126.075	286.423	82.3826	71.4451	70.7606	70.047	17.9544	30.9631	31.3424	51.2314	33.8879	5.55271	3.77797	378.37
89.4302	81.7203	11.9661	84.9332	32.2102	53.198	86.2273	19.4144	61.9684	125.923	56.4173	30.748	57.6471	31.552	52.5835	299.426	11.6819	52.4697	72.38	6.89264	136.427	31.3673	19.7206	19.7567	49.2747	16.7182	55.0529	3.48392	16.4732	1.61562	118.02	260.625	78.5078	66.1627	69.6256	62.0703	17.4457	31.1581	29.8737	47.3627	49.0076	4.91271	3.23087	338.213
89.5301	71.5393	9.93853	83.9166	30.9222	49.3453	89.2348	17.4907	58.6513	138.608	57.1269	26.6174	49.6229	29.1134	49.1576	275.786	12.2943	101.931	68.3552	5.82786	116.586	27.8994	17.4041	25.0974	49.7911	14.4165	51.0275	3.25863	16.6305	6.04009	109.494	234.911	77.6443	60.4433	67.0579	54.8766	16.523	28.811	27.749	43.279	60.3895	4.34654	13.3962	296.951
89.63	62.3486	8.25373	81.0511	28.62	45.6475	87.1137	15.3612	54.5704	138.531	56.3358	23.0311	42.3894	26.2631	45.8898	252.341	11.9066	179.149	86.088	4.87506	99.2589	24.6672	15.3591	31.9267	50.4619	12.3552	45.6515	2.95924	18.2243	7.36113	116.55	210.456	75.5918	54.789	76.4575	48.4558	32.1672	25.5253	25.3663	41.3895	59.9216	3.84561	22.6268	257.666
89.73	54.2366	6.85398	77.1316	25.9719	42.1641	82.2877	23.1638	50.2029	131.89	54.4812	19.9213	36.0014	32.9808	42.7961	248.808	11.065	230.617	92.614	4.05467	86.1523	21.758	27.4538	40.2016	46.5299	10.541	39.9268	2.64452	18.4353	20.2407	118.836	187.811	73.6138	52.0458	75.9445	42.7567	40.1462	22.0819	22.951	38.4277	108.251	3.40238	26.1134	221.805
89.8299	48.6369	5.69096	72.6458	23.3082	69.0575	76.191	24.9808	65.752	122.189	51.9022	22.6268	30.4416	34.9606	39.8824	238.13	10.0542	340.816	91.4798	3.3618	74.0534	19.1738	34.2377	41.4423	41.3991	8.96334	34.3924	2.34196	17.8211	23.9029	116.97	168.151	70.8119	48.2253	71.6379	37.7136	43.3646	18.8378	20.626	35.1864	119.757	3.01016	26.4224	189.894
89.9298	68.525	4.7244	67.9857	20.7839	86.4705	69.658	26.347	74.1463	111.374	48.86	22.6506	25.6532	34.2346	37.1481	223.614	9.0186	409.623	86.9137	5.10836	79.9737	42.5128	34.8691	51.5484	36.2944	7.60313	29.314	2.06324	28.7388	23.6931	112.474	149.996	67.4537	44.0706	66.1019	33.2582	43.6886	15.9351	35.2082	32.003	132.201	2.66303	25.0664	181.418
90.0297	69.2515	3.92132	63.3267	18.4633	91.2828	66.3669	29.6972	76.2124	105.047	64.9507	21.3473	21.5613	32.0597	34.5889	207.343	8.02846	470.622	110.822	15.2059	76.9418	46.4201	32.9365	75.3108	44.2734	6.43761	24.7992	1.81218	34.0361	21.9774	106.404	137.989	80.1227	39.9552	60.3916	29.3255	42.3115	13.4096	41.4816	29.0119	131.726	2.35582	22.9251	180.769
90.1296	63.7569	3.25469	66.2049	16.3654	90.0216	61.7763	30.6905	74.5701	96.7866	75.0678	19.4637	18.0851	29.2014	32.1978	192.743	7.11453	562.186	145.786	17.5508	70.0685	44.0279	30.0731	103.897	43.2679	5.4434	20.8668	1.58886	35.8006	19.7884	101.46	125.231	91.8756	36.0564	54.923	25.856	39.9907	11.2479	43.0042	26.2575	119.521	2.08388	20.4996	169.315
90.2296	56.7166	2.70146	66.193	14.4866	85.9708	60.3728	28.9111	82.6522	87.9239	80.6484	32.7766	15.145	26.1159	29.9665	178.099	6.28725	638.952	191.187	16.7645	66.9599	39.8772	27.0078	166.58	39.3737	4.59818	17.4893	1.39164	35.4072	17.5642	95.4108	112.687	98.8811	32.4492	49.8435	22.7961	40.4802	9.41553	41.9026	23.7453	103.242	5.51409	18.066	167.054
90.3295	49.7616	2.2425	64.4246	12.8134	80.7715	59.991	42.3297	84.2237	79.1739	82.8318	37.4558	12.6668	23.0657	27.8862	163.325	5.5468	716.891	231.833	14.878	62.58	35.5057	24.052	185.973	38.421	3.88136	14.6163	3.29535	33.7548	15.4795	93.5817	120.262	105.752	29.1556	45.1888	20.0977	39.3147	14.7638	39.4381	21.4646	86.6453	6.88543	15.7675	155.624
90.4294	43.93	1.86177	61.6362	16.0966	75.2352	57.2546	45.2738	97.8214	70.8985	82.5165	37.5951	10.5834	20.1931	25.9476	148.986	4.88847	749.63	252.528	12.7579	57.1333	31.405	21.3271	224.8	34.943	3.2745	12.1895	10.2487	31.4246	13.5931	89.7672	118.91	108.899	26.171	42.5537	29.5265	48.5271	15.9713	36.3501	24.2793	71.4187	7.18864	13.6711	140.226
90.5293	38.4213	1.63244	58.2945	23.7812	69.7547	60.8799	43.3117	101.995	63.2616	80.4075	39.6619	8.83524	17.5672	24.1419	135.397	4.30552	750.324	250.754	10.7512	50.5808	27.7058	18.8682	228.436	30.9158	2.76137	15.2622	12.7692	28.7873	11.9145	97.7517	112.584	109.24	39.17	44.0581	33.5201	52.165	28.6373	34.4351	30.1596	58.1846	6.95905	11.7996	144.585
90.6293	33.472	6.53455	61.8772	26.0534	64.511	73.763	39.2937	105.773	56.317	77.0536	38.3814	21.6944	15.2134	22.4601	122.721	3.79056	728.954	238.845	11.753	43.9953	24.4172	16.673	290.269	27.0385	2.32785	30.2124	13.1339	26.0742	10.4331	113.305	103.976	107.504	43.5327	42.254	33.1988	52.418	31.991	31.866	30.9555	47.0363	10.1089	10.1522	137.907
90.7292	29.1119	8.66333	62.4087	25.6775	59.58	77.6747	34.6457	104.016	50.0595	77.0059	35.5198	27.5677	13.1313	20.8939	111.019	3.33634	693.029	222.855	11.013	37.8655	21.5101	14.7242	322.057	23.53	1.96181	54.4148	21.501	23.4251	9.13112	120.169	94.5906	104.265	43.5359	39.272	31.0447	50.6857	30.9729	29.0598	29.6399	50.4705	11.104	21.4197	126.021
90.8291	26.3152	8.51186	61.0582	24.0878	60.5847	76.5329	30.0522	99.1478	44.4536	87.3137	32.0422	29.2519	11.3066	19.4356	100.293	2.93608	648.137	205.718	9.68987	32.3804	18.9459	12.9991	326.713	26.2248	1.65289	63.3746	23.9781	20.92	7.98934	121.225	85.2464	99.9756	47.1314	35.9973	28.2346	54.0105	28.1048	26.2514	27.5347	60.5613	11.0044	26.0314	113.181
90.929	23.3806	7.60529	58.5972	25.1362	58.725	77.4285	25.816	92.6748	39.45	92.752	28.4613	40.0478	9.71783	18.0777	90.5109	2.58358	598.384	188.819	10.5307	32.3411	16.6862	11.4742	310.535	41.1766	1.39222	63.8956	23.6433	18.6004	6.98919	118.497	76.3653	94.9888	52.5673	32.787	25.3133	54.0143	24.6443	29.8894	25.2196	59.5069	22.4165	26.9283	99.6787
91.0289	20.5031	13.9473	72.7161	24.2399	60.9445	85.6231	22.0465	85.5211	34.9949	132.183	25.0367	43.7442	8.34103	16.8133	94.5227	2.27328	546.738	172.776	14.897	30.0118	14.6954	10.1274	326.397	55.2551	4.79825	60.0317	22.0583	16.4835	6.11358	113.4	88.3446	89.5779	52.6519	29.7754	24.2377	52.0795	21.1925	30.5116	22.9417	58.3328	27.8096	25.8481	109.332
91.1289	24.5529	18.1121	86.6368	37.0015	61.8885	86.4796	23.8786	78.242	31.0344	157.589	21.8874	43.3122	7.15194	15.6362	103.873	2.00021	495.293	157.832	15.1207	26.8109	35.2183	8.93823	341.689	57.1499	14.7674	54.1568	20.0043	14.5712	5.34731	106.915	90.3825	83.9522	61.8211	29.4304	22.3038	49.0823	18.0142	29.4837	20.7994	52.502	28.9637	23.8051	116.056
91.2288	23.8241	27.4553	97.3523	40.9114	70.8326	83.301	22.9682	71.1612	27.5172	172.308	19.0566	40.6251	6.12747	14.5405	106.957	1.75993	445.485	144.05	13.769	23.4437	38.8222	7.8885	345.905	53.9619	19.2947	47.6249	17.8631	12.8567	4.67683	99.7164	102.268	78.2702	63.2545	27.705	20.119	45.5725	15.2047	27.6141	18.8256	47.5906	28.006	21.3804	112.341
91.3287	21.6193	27.8519	101.267	40.4803	72.2895	78.0574	20.8954	64.4566	24.3959	178.988	16.5471	36.8449	5.24639	13.5209	249.99	1.54852	402.942	131.407	11.9546	20.2418	36.9257	6.96184	326.915	60.4397	57.3131	43.2493	15.8122	11.3278	4.09023	92.2586	106.894	72.6502	60.9019	25.5408	17.9593	50.2983	16.6081	25.3753	17.025	41.0859	26.0765	18.8969	111.044
91.4286	19.1223	25.1865	100.941	38.0493	70.1913	71.9096	18.4521	62.8495	21.6273	179.721	14.3417	32.6748	4.48961	12.5724	326.819	1.36253	362.507	119.841	10.1388	17.3438	33.4791	6.14382	298.798	57.6066	74.5209	70.5754	13.9265	9.97009	3.5772	85.7069	105.951	74.4461	56.8433	23.3244	15.9414	51.2532	20.24	23.038	15.3903	34.4693	23.7776	16.5255	119.68
91.5286	16.7379	21.755	98.0418	38.3126	69.9509	65.5285	16.02	65.5983	19.1722	176.15	12.4148	28.5253	3.84029	11.6906	434.08	1.19891	324.14	109.277	8.49487	14.7907	29.8214	5.42171	268.336	54.747	80.8841	80.1009	31.9416	8.76803	3.12857	79.0615	100.45	77.5977	69.739	21.208	14.107	49.9728	20.2623	20.7522	13.9097	28.4057	21.4201	14.3482	116.715
91.6285	14.5869	30.74	93.6502	36.3244	67.1492	68.4982	13.7691	64.7415	16.9957	169.56	10.7373	24.6219	3.28376	10.8711	522.367	1.05502	288.312	114.463	7.07146	12.5764	26.3823	4.78432	238.673	51.1784	79.6959	79.8322	38.1452	7.70629	2.73632	72.5426	92.8439	78.5103	73.6208	32.2923	12.4626	48.954	18.6898	18.596	12.5702	23.1387	19.1578	12.3964	108.023
91.7284	12.6888	30.6856	88.4705	33.3966	63.2579	67.2293	11.7624	61.8478	15.0662	160.944	9.28085	21.0752	2.80714	10.1098	614.888	12.3166	260.764	117.76	5.86583	10.6739	23.2773	4.22177	211.152	45.7851	74.508	74.5307	38.6353	6.77015	2.39339	72.2395	115.942	77.7503	83.6352	34.8181	10.9995	52.1861	27.9279	16.6059	14.8152	18.7035	17.0599	10.6734	116.278
91.8283	11.0289	39.4668	82.9377	44.8647	157.276	63.7044	10.0105	57.893	13.3558	158.905	8.01864	17.9259	2.39925	9.40287	648.087	28.5424	267.923	114.044	4.85607	9.04871	20.516	3.72535	186.239	40.2322	67.4616	66.977	56.4481	5.94592	2.09362	78.8194	127.669	75.7665	84.426	33.908	9.70326	52.2017	29.824	14.7938	24.9576	15.0398	15.1514	9.1676	113.326
91.9282	10.9167	38.4665	77.3494	47.7399	277.696	59.0984	8.49976	53.4765	11.8393	153.811	6.92645	15.1741	3.99292	8.74629	645.226	34.6768	265.048	107.305	4.01522	7.66539	18.0748	3.28737	193.969	35.0835	65.626	58.7505	61.0741	5.22088	15.7129	80.8543	127.716	72.9128	80.7465	31.824	8.55818	50.3391	28.3318	13.1581	28.0353	12.0508	13.4345	7.86083	104.85
92.0282	41.955	34.2625	71.8874	46.4526	335.019	54.0974	7.2064	48.959	10.4948	146.633	5.98245	12.797	4.66111	17.5173	621.243	35.6773	280.073	99.4902	3.31715	6.49062	15.9215	2.90104	206.754	30.4924	60.8922	50.7093	59.4608	6.57465	19.9776	79.8946	129.909	69.4682	75.0962	29.2987	7.54863	47.4468	25.4608	11.6903	27.8026	24.6294	11.9002	22.5786	94.0815
92.1281	48.4647	29.3987	67.3918	57.8363	362.171	49.0919	6.10402	44.551	9.30256	138.115	5.16717	10.7606	4.78628	23.6973	585.657	34.1831	284.197	91.5325	2.73898	5.49439	14.0239	26.7118	199.946	26.4637	54.8674	43.2836	55.1259	19.5705	20.2749	77.0264	124.902	65.6511	75.1847	26.7398	7.67754	45.6881	22.2053	24.0344	26.235	27.9468	10.5346	28.9121	87.71
92.228	46.5491	24.8011	62.8457	59.9602	360.935	44.2953	5.16693	40.3689	28.9164	128.826	4.46338	9.02686	16.0935	26.9829	544.471	31.586	278.761	110.678	10.4703	4.65032	12.3521	38.3009	184.877	34.8294	48.4911	36.6556	49.824	26.4631	18.9937	73.0057	116.396	61.6304	95.8964	27.9081	7.26782	43.0232	23.1367	62.2344	24.207	26.8684	9.3222	30.536	79.0683
92.3279	42.0829	20.7555	58.4	61.6947	346.479	48.1714	4.37173	36.4717	48.5441	119.192	3.85614	12.7884	33.1882	28.3956	521.192	28.6081	266.906	124.371	12.377	3.93559	10.8794	44.1721	167.848	36.2803	42.2893	36.407	44.4066	29.474	17.1807	68.5429	106.477	57.5352	112.949	26.8483	6.65059	39.9247	21.7409	80.0087	42.1709	34.5481	8.24742	29.6253	69.8025
92.4279	37.166	17.3029	62.1949	59.1082	326.401	48.2538	3.69777	32.8824	56.3299	109.53	5.52475	27.5159	40.8589	28.6132	489.477	25.6138	250.981	141.176	21.6345	3.33066	9.58208	43.8039	164.317	33.7735	36.5356	33.9242	39.2657	55.1379	15.284	74.4041	96.2928	53.4622	115.871	29.4404	5.98173	40.3876	19.4272	114.56	47.2486	34.7969	16.1502	27.4531	60.789
92.5278	32.5109	14.3978	62.8501	54.6494	304.468	46.2654	3.12697	29.6024	70.1178	101.584	6.02924	34.0883	42.954	28.084	453.893	22.777	242.564	191.777	33.8637	2.81884	8.43924	43.9529	152.846	35.3496	52.8758	49.8772	34.5614	68.0881	22.0987	82.379	99.1458	51.1651	111.704	28.8466	5.3327	45.6928	16.8889	152.482	46.8124	31.7382	19.1292	24.7517	52.4588
92.6277	28.325	22.3596	61.5642	49.5627	282.509	52.5326	2.644	31.6248	88.3111	94.9131	5.92888	43.943	41.8771	27.1038	436.708	20.1717	230.239	225.038	35.2377	2.38589	7.43245	41.2506	138.553	32.9607	58.6599	54.8768	30.3397	78.1219	36.8679	88.4216	95.9367	48.5373	119.931	27.0568	6.12598	47.1515	14.4499	195.486	44.1548	35.9223	32.5478	21.9309	44.9892
92.7276	26.846	22.8023	59.1386	55.8543	261.382	53.734	2.23535	37.9363	93.4636	87.9399	7.81118	46.8963	44.0027	25.8665	411.5	17.8203	215.058	230.194	53.8427	2.01961	13.7365	37.5482	123.872	34.2671	61.1866	70.5128	26.5922	80.9176	40.127	89.8391	89.7336	45.712	118.302	24.9029	6.09667	46.3124	12.2451	209.894	40.734	34.5007	37.3377	19.2102	38.4176
92.8275	31.8266	28.6909	60.9445	55.7114	241.454	52.1242	1.88985	40.1507	99.7739	82.1832	10.6406	47.1049	42.8884	24.4985	382.442	23.2129	198.354	222.345	55.7126	1.70963	17.0536	33.6683	109.904	54.7937	59.0558	74.0145	29.1051	79.3255	38.6419	88.2278	82.2703	42.7907	120.756	22.7252	5.71492	44.1621	18.6532	212.397	47.1328	31.496	37.7013	20.0148	32.7077
92.9275	46.6103	27.797	162.072	80.3562	222.854	69.1803	1.59796	39.9316	98.2658	76.1599	11.4218	65.7656	40.0519	23.0812	352.122	24.494	181.089	237.364	53.3417	1.44719	16.7554	39.5115	130.609	57.0719	54.538	71.0334	28.4756	75.2052	35.3963	84.7045	74.5059	39.8507	116.129	21.1394	5.20469	48.072	38.6637	204.258	47.2405	30.7676	35.9038	19.2835	27.7879
93.0274	47.5085	25.5476	228.81	87.4189	205.587	75.559	1.35142	38.3242	92.8068	70.0816	11.1452	72.3488	36.4165	21.6662	322.106	23.7505	163.942	255.974	48.3234	1.2249	31.8998	39.4248	131.897	62.2482	48.9922	64.9027	26.4642	69.7566	31.6832	80.0447	71.7593	36.9498	117.367	34.3316	4.67042	48.6824	44.4758	190.755	44.7819	27.6439	35.7094	17.7981	23.573
93.1273	50.8745	22.2204	278.041	159.593	189.606	75.8505	1.14328	54.6257	85.9858	64.1022	10.3616	71.8923	32.5308	20.2856	294.29	22.086	155.047	253.1	60.5928	6.61233	34.1009	36.9104	142.122	58.8358	43.2093	167.486	23.9503	63.7418	28.0423	74.7815	66.9398	34.1313	112.319	37.5596	4.15861	47.2931	43.5678	174.97	42.174	23.7459	34.2343	16.0071	19.9765
93.2272	63.8749	18.8634	300.599	199.362	174.979	72.8126	12.8689	61.954	85.6456	58.3307	9.3729	69.3336	28.7093	21.2357	267.747	20.0757	167.632	240.586	59.4449	11.0263	32.1372	33.5581	138.078	52.8637	37.6288	282.937	21.3619	57.6337	24.6807	69.2763	61.2726	31.4264	104.492	36.7719	3.6878	44.7864	39.7648	158.661	47.9063	29.5188	35.3273	14.1605	16.9159
93.3271	62.7717	15.8334	306.303	206.925	161.411	78.7196	19.0648	100.652	83.6773	52.8405	8.34006	64.0011	25.1212	21.3327	249.736	18.012	171.881	224.245	53.3713	12.2392	29.0405	63.4408	127.962	46.5366	32.4759	369.087	18.8968	51.7154	28.5654	63.7695	55.4335	28.8571	95.7077	44.9906	3.26336	43.0989	39.4488	142.799	48.9847	37.9915	34.0071	13.2441	14.3164
93.4271	57.2249	13.2183	301.597	199.06	148.863	90.9113	22.8953	126.457	79.1342	47.6785	7.34521	57.4389	21.8473	20.8978	230.504	16.037	193.302	206.887	46.0259	11.9143	49.7794	93.2318	115.768	40.6129	27.8473	389.637	25.5326	46.1466	84.225	58.4163	49.7815	26.4375	86.8851	62.6535	2.88453	40.5685	47.1898	127.886	56.3806	38.2772	31.5882	12.0088	15.6497
93.527	50.7081	11.0066	290.677	184.438	137.276	110.23	22.9523	136.573	73.0256	42.8708	14.5694	50.5688	18.9159	20.1429	238.161	17.5485	202.409	189.836	38.9007	12.116	59.2954	99.5934	103.391	35.3104	23.7652	375.034	51.3239	41.0075	100.275	53.3131	44.4938	24.175	78.4682	66.0727	2.54809	37.6369	49.3214	114.149	56.4042	34.9179	50.1986	10.6787	15.3655
93.6269	44.4183	9.15337	276.271	167.471	126.585	116.111	21.3144	137.312	66.4025	44.8381	17.2951	43.9171	16.3246	19.207	234.436	17.298	202.781	173.679	32.5346	11.3416	65.8954	95.942	91.6786	30.65	20.2106	343.25	114.017	36.3282	99.6651	48.5149	39.6454	22.0706	70.6511	63.8159	2.24996	43.7724	46.4106	103.178	73.2799	30.2533	56.5773	9.37545	21.9239
93.7268	39.7541	7.60765	260.121	150.346	116.724	114.421	19.0359	132.641	59.8302	60.4261	17.6389	37.762	14.0544	18.1804	224.141	16.224	206.779	158.644	27.0578	10.18	62.8251	88.4117	80.9668	26.5859	17.1428	304.663	178.828	32.1082	92.5561	44.0489	52.711	20.1193	63.4981	64.5159	1.98604	47.3644	41.5017	92.6662	76.2669	25.4365	56.7028	8.16067	23.9146
93.8268	34.966	28.9467	243.341	153.459	107.628	108.678	16.6354	125.04	53.5971	70.2837	16.7854	48.1132	12.0784	17.1215	210.336	14.818	208.726	144.785	22.4347	8.92607	57.0083	79.7633	78.9691	49.1363	14.5122	265.063	197.27	28.3286	83.3852	41.2568	56.9978	18.3101	57.008	63.7095	1.75249	47.7631	36.0942	82.8709	81.021	22.2387	53.7957	7.06145	23.4567
93.9267	30.5342	33.2454	226.627	226.785	109.866	100.968	24.687	116.04	47.8355	75.786	16.7975	58.7266	10.3663	16.0671	194.942	19.5134	203.989	132.074	18.5707	7.71974	50.7946	71.2	76.9733	52.5501	12.2673	232.995	223.085	24.9606	74.0371	53.8782	82.4731	16.6279	51.1484	75.1384	13.941	46.2834	30.8889	73.899	78.6641	19.5233	49.5733	6.08547	41.2449
94.0266	26.5835	71.5373	210.399	261.062	106.688	92.5123	30.7496	106.569	42.5909	78.024	15.8294	61.2662	8.88805	15.0401	179.145	20.6674	194.792	120.448	15.3583	6.62111	44.9401	63.2099	71.4484	49.3537	10.3579	201.392	282.827	21.9709	65.2639	60.5191	91.7919	23.2582	54.2831	75.4788	18.3266	43.7604	26.1793	65.7708	73.5377	33.8745	44.9353	5.22978	47.7656
94.1265	39.344	77.2815	194.897	262.669	101.101	84.0068	31.2374	97.1805	37.8622	77.8581	23.8018	59.2048	7.61493	14.9878	166.109	20.075	182.794	109.83	12.6953	5.6498	45.8051	55.9574	65.7759	44.2341	8.73809	172.072	292.672	19.3243	57.3212	63.1083	92.2858	27.7129	53.1791	71.5263	19.0962	40.7186	22.0563	58.4595	78.5527	37.1336	40.3391	18.904	48.1471
94.2264	40.1926	71.4543	180.255	248.961	94.6018	75.8326	31.1596	88.1861	49.1437	75.9637	26.363	54.7198	23.1383	14.8699	159.756	18.6854	187.093	106.96	10.491	4.80563	42.5218	49.4635	59.968	38.9	12.8898	145.826	279.372	16.9866	50.2519	63.0062	88.177	30.4838	52.4112	66.1327	18.2667	37.483	18.514	51.914	76.4327	58.6969	36.0036	35.2317	45.3787
94.3264	37.141	62.3045	166.533	228.869	87.9266	68.1833	28.8664	79.7506	52.6066	72.8663	28.7147	49.1503	42.2578	14.4514	150.494	16.9937	184.603	100.919	11.0571	4.07943	38.2128	47.149	53.7818	44.9458	14.3901	140.03	256.419	14.925	44.0128	61.1676	81.874	31.9583	49.5221	69.8338	21.6697	45.6418	15.5046	47.4926	71.5208	65.7325	32.0213	41.6741	44.772
94.4263	33.0878	52.9523	153.731	206.907	81.4259	61.1415	25.7467	80.1211	73.9496	68.9719	28.2118	43.2969	50.5706	13.8559	139.841	22.523	177.516	93.7038	10.2199	6.8635	33.9211	43.2349	61.0624	43.2457	14.3767	132.059	230.498	13.109	38.5296	58.2584	74.7305	33.0247	45.7523	81.3859	47.7775	49.3757	12.9654	42.9919	73.4273	62.8567	28.4184	42.6223	41.7079
94.5262	29.0478	86.1868	141.824	185.282	75.2568	56.7326	22.4827	77.3593	81.4087	64.5905	30.9968	37.6176	52.5148	13.1644	128.737	23.9071	167.473	86.2749	8.93559	7.63501	29.9675	38.9108	60.6032	39.1236	13.5488	124.089	204.806	11.5111	39.3569	54.7392	77.2095	33.1986	41.7403	86.1881	56.0834	49.7851	10.832	38.6498	78.0558	55.8617	25.1876	40.6681	46.7546
94.6261	25.3462	104.772	130.784	165.005	69.48	51.9383	32.8973	72.9031	88.8729	59.9557	30.5752	32.3555	50.8591	12.4295	117.753	23.245	155.69	79.0777	14.6865	7.43907	26.4247	34.6902	56.7455	41.1801	12.3293	111.954	180.777	10.1058	42.9609	50.9246	74.921	32.7205	37.8046	83.3761	56.2427	48.2397	9.04434	34.5871	85.2987	64.125	22.3059	37.3212	46.4476
94.7261	22.7567	111.041	127.108	146.472	64.1087	59.0052	35.1788	67.6402	88.4797	63.8443	28.5926	33.2558	47.3116	11.6847	121.847	21.6472	151.229	72.3044	15.4499	6.81858	36.0916	30.7775	51.6158	49.3346	22.6743	118.625	158.956	8.87073	41.4149	52.5773	70.1897	31.7766	34.0946	77.7809	52.8951	45.6092	7.54891	30.856	86.3698	80.3157	19.7439	33.4444	43.4331
94.826	20.0418	181.755	126.782	129.773	59.1335	60.3687	47.2587	70.3831	88.5004	65.1865	42.4624	43.5038	42.9085	10.951	120.046	19.6929	145.664	66.0238	14.2696	6.04996	36.2774	27.2372	46.2323	60.5219	26.9521	114.393	149.124	7.78566	41.1635	52.1659	64.4144	30.5085	30.6711	83.9363	49.1419	42.4397	6.29929	27.4697	82.2296	80.1589	17.4707	29.5153	42.0915
94.9259	17.5112	215.507	123.196	114.847	56.5168	60.1751	49.2454	90.0336	84.293	64.6633	46.855	46.7022	38.2639	10.2414	120.13	17.6772	137.597	60.2452	17.9864	5.26913	33.523	24.0721	41.0608	59.2397	27.718	104.813	138.057	6.83268	38.2276	50.4319	71.5233	29.0221	27.5497	81.7678	57.7285	39.0694	5.2558	29.915	76.1887	72.7901	15.4562	25.7847	38.8184
95.0258	15.2492	224.803	117.717	104.15	60.0674	57.533	46.5658	112.757	78.1097	62.8069	46.3072	45.8276	33.7275	9.56321	116.028	15.7435	145.993	80.2961	17.6733	29.4456	30.0747	21.2601	36.2952	53.9391	26.5488	93.0946	124.683	5.99592	34.4399	47.8921	81.3262	27.8856	24.7235	76.5078	57.9083	35.7027	4.38487	43.3856	96.5858	62.9046	13.6723	22.3713	34.7633
95.1257	13.2606	205.35	111.662	93.4331	59.4165	53.6679	41.9899	130.055	71.2053	71.2036	43.3488	42.7538	29.4858	35.776	128.843	40.1001	147.519	85.8553	25.6887	38.3008	31.1368	36.4226	31.9968	47.746	24.4041	81.0318	114.268	5.26133	51.7311	51.5935	82.5662	26.5392	22.1748	70.3408	54.4684	32.4589	10.5462	48.6961	121.01	52.8066	24.9332	19.3183	30.5596
95.2257	20.2631	203.671	108.04	87.6061	56.8273	64.7972	46.4761	135.156	67.6453	75.6284	39.3703	38.6396	25.6261	51.2164	131.932	49.46	148.115	84.5806	30.691	39.5778	37.7652	54.783	28.1649	64.912	21.8564	69.5712	112.048	4.61655	93.0206	52.5339	80.903	25.0619	19.882	64.1577	49.7905	29.4026	12.442	56.2233	137.312	43.5344	48.2755	16.6275	26.5386
95.3256	20.8385	183.6	112.647	80.0703	53.4321	72.1232	45.1171	133.069	62.5887	77.0918	48.6391	34.1836	22.1767	59.6124	129.19	72.1171	144.213	83.5447	31.7856	45.1211	42.2477	89.9404	24.7709	75.2216	19.2371	59.1623	117.498	4.05065	102.822	51.6632	76.2129	23.514	17.8224	58.3028	44.7583	26.5649	12.3073	57.7619	142.373	43.658	57.0448	15.4666	24.9586
95.4255	37.5874	158.368	133.434	87.5061	49.7903	73.0741	41.2379	127.487	57.0019	76.389	63.3412	29.7907	22.9497	63.4413	142.865	78.9018	137.331	107.79	29.1789	44.4091	56.5535	109.686	39.3322	72.4389	16.7286	49.9686	112.835	3.55403	110.905	49.6468	89.6816	21.9407	15.9739	64.4938	39.8796	23.9561	11.2869	56.0094	204.468	39.7371	58.3026	21.1683	36.1628
95.5254	41.2607	133.928	142.522	86.1579	46.173	71.3895	36.5108	119.552	51.4095	74.1419	67.7829	25.6809	30.2421	64.3465	145.976	77.7699	128.599	116.997	25.431	40.9125	69.4317	110.892	99.9284	65.5551	14.4231	41.996	103.885	3.11822	106.435	113.277	92.4284	20.3722	14.3157	67.2896	35.363	28.636	9.95535	52.5645	234.499	37.563	66.7416	22.9087	39.6432
95.6254	55.2949	140.941	162.934	100.029	42.7056	77.8733	31.7463	121.241	50.0131	70.8333	66.0453	23.0286	32.68	63.4157	142.763	72.9386	125.251	116.002	21.6107	36.4034	68.0247	104.414	120.723	57.8816	12.3585	35.1685	93.5412	2.73582	128.228	174.541	108.715	18.8293	12.8289	64.7266	31.2763	30.3409	8.59037	48.7042	306.292	49.5568	67.332	22.4957	38.9763
95.7253	87.0757	148.19	171.015	100.991	39.4409	78.1235	27.3105	117.71	46.9111	66.8348	61.3537	22.1012	32.3242	61.3669	135.939	66.6161	119.302	110.413	18.1261	31.7576	62.3182	95.6801	122.649	50.5786	10.5415	29.3732	83.1945	2.40028	138.845	215.373	112.024	17.3636	11.4962	60.2365	27.6222	30.2481	7.3172	44.4518	380.1	50.3457	64.0934	20.9903	36.2389
95.8252	92.7039	137.202	171.373	103.538	36.3966	84.0271	29.1421	111.316	43.0786	62.4301	65.1372	20.3401	30.4524	61.0961	127.225	59.9341	111.736	106.636	15.0981	27.3819	55.727	99.2241	116.106	43.9994	8.96161	24.4846	73.474	2.10589	145.425	293.063	112.962	15.9546	10.3018	71.0271	24.3758	29.6652	6.18395	40.1785	450.283	55.1609	74.1589	19.0051	32.616
95.9251	112.503	119.701	167.011	103.581	33.5726	83.7026	27.8508	103.516	39.053	57.8331	63.228	18.2183	41.362	64.5315	117.701	53.4502	103.279	125.866	12.5289	23.4413	49.3734	120.221	106.21	38.2012	7.59964	20.3799	64.6261	1.84761	137.986	335.028	108.105	14.6215	9.23144	71.3435	21.5016	29.5432	5.2009	36.0849	491.083	52.2663	85.6328	21.7723	28.7655
96.025	109.564	101.759	159.9	97.9014	30.9602	79.998	25.2753	95.198	35.1202	53.2025	58.6151	16.0171	45.2111	65.1666	108.03	47.4184	94.4558	132.149	10.3758	19.9796	100.704	149.781	95.4268	33.1388	6.43279	16.9447	56.7088	1.62101	125.554	352.723	100.472	13.3743	8.2725	74.112	23.5866	28.4121	5.55259	32.2704	481.675	46.2274	96.7387	21.9574	25.0363
96.125	99.556	85.4714	151.306	89.8667	28.5475	176.287	28.9137	86.8918	31.4227	48.6535	53.1273	13.8967	44.9817	64.0487	98.6058	58.6936	85.6368	137.327	8.58307	16.9822	164.155	159.259	84.9007	28.7365	5.43767	14.077	49.6923	1.42222	127.598	354.234	91.7579	12.213	7.41342	89.4343	35.6101	26.7321	10.5167	42.7149	452.33	39.3485	97.0495	20.7935	21.5986
96.2249	96.3888	71.3795	142.039	84.0254	26.3211	221.327	28.4483	78.9004	28.0224	44.2666	47.3312	11.9408	44.5867	61.8687	89.653	60.8111	77.0777	133.6	7.09574	17.7801	185.092	156.913	75.1232	24.9149	4.59188	11.6876	43.5084	1.24787	126.254	345.243	95.3022	12.0521	6.64389	90.5016	38.6087	24.7914	11.8864	46.4263	416.424	34.611	92.12	18.9972	18.521
96.3248	87.3977	83.2754	132.61	76.6795	24.2676	236.542	26.1779	78.0958	32.2715	40.0964	41.7188	10.1863	42.0575	59.0801	81.2871	58.4602	84.5844	125.99	5.86412	16.8709	195.451	146.085	66.2664	21.5998	3.87481	9.69944	38.0756	1.09494	117.024	329.718	104.987	11.7142	5.9545	86.0158	37.551	22.7676	11.5628	46.3489	379.75	29.3651	92.1258	16.9763	15.8161
96.4247	87.4161	94.465	123.33	82.0354	22.375	234.863	23.2634	87.78	32.9194	36.1771	36.5229	8.64196	38.4861	57.687	73.5555	54.1157	87.2853	116.952	4.84527	19.6076	316.109	132.457	58.3509	18.7254	3.26797	8.04685	33.3118	0.960666	105.334	310.406	105.047	11.2518	7.5247	81.1321	64.3016	20.7675	10.5171	52.8369	344.706	24.3722	87.3063	14.9549	13.4674
96.5247	119.484	88.7501	114.383	80.0177	20.631	224.049	20.2715	93.6007	31.6836	32.5282	31.8344	7.30082	34.5275	81.9404	66.4632	55.2726	86.6017	107.665	4.00292	23.29	362.982	118.538	51.3288	16.2334	2.75504	6.67415	29.1392	2.94412	96.8405	289.192	100.109	10.7053	7.91725	79.7476	75.0577	18.8532	9.2344	53.9671	312.182	22.9427	80.4041	13.0496	11.4445
96.6246	119.911	87.6397	113.414	90.0223	21.9875	208.713	17.4616	93.4678	50.6023	29.1571	27.6688	27.5972	30.5626	95.0932	59.9921	52.7709	83.6095	111.446	11.1152	23.2946	357.652	117.03	45.1254	14.5582	2.32185	9.39773	25.4868	3.99748	86.8306	267.345	92.8115	10.1062	9.64528	74.8984	75.1163	17.0577	7.94713	52.1639	282.407	20.2216	72.8552	11.3138	9.71202
96.7245	128.606	78.7058	119.712	89.7314	21.7773	191.56	27.917	94.1898	57.9253	26.0629	27.9329	37.2421	28.9846	101.051	54.3809	53.0149	79.1164	108.23	12.7283	21.9576	348.007	109.053	39.6584	12.8059	1.95624	10.194	22.2908	19.7724	76.9153	245.705	84.6348	9.47849	10.0116	75.49	70.5792	15.3964	6.75834	51.3522	270.73	18.3631	65.3886	9.76557	8.23381
96.8244	120.764	67.7777	120.348	87.2774	20.8425	174.139	43.7212	91.1088	58.9329	23.2387	26.4422	44.0738	26.6155	102.403	52.3487	50.2041	73.7217	101.976	12.1251	19.7819	388.722	104.604	34.847	31.6238	1.64785	17.4519	19.4949	28.2983	83.0606	243.329	86.828	8.84102	9.70612	76.7673	91.5979	13.8734	17.0458	48.6211	260.755	15.8694	58.3526	8.40356	6.97588
96.9243	124.723	57.2743	120.96	81.3301	19.6046	157.307	47.6331	85.9597	56.643	25.9067	34.2003	60.568	42.3239	100.867	50.0078	74.5954	67.8641	102.387	10.7479	38.8897	371.16	96.2016	30.616	47.8318	1.38784	31.995	17.0493	45.1442	88.035	241.351	89.8123	8.20802	9.09251	73.1055	95.0577	12.4862	20.2549	44.9793	242.882	13.322	51.8932	7.21628	5.90728
97.0243	137.229	47.9703	118.104	74.0816	19.0469	141.505	45.9331	79.8148	52.7656	27.2391	37.3339	92.5528	48.8825	97.5728	46.9019	82.0675	61.8588	105.023	9.21103	50.2987	336.974	89.3116	26.8972	49.2548	7.48913	55.9032	14.9103	53.2859	83.9206	233.283	87.1133	7.59028	8.36059	67.7379	90.7695	11.2281	20.0895	57.4189	222.741	33.3896	46.051	6.18775	5.0006
97.1242	129.899	40.0065	118.288	66.6256	21.6041	134.831	45.7167	73.3263	48.256	27.5782	36.7163	129.366	49.9508	93.2638	43.4528	81.0873	68.59	109.612	7.76017	51.8758	300.307	88.4039	23.6296	45.6707	17.8181	66.6584	13.0395	55.9596	76.5207	221.506	88.2846	6.99542	7.60704	64.8382	83.4156	10.5034	18.4477	73.4107	217.889	39.2197	40.8134	5.30051	4.23191
97.2241	116.798	41.7111	115.234	59.4832	21.969	125.511	42.3058	66.8812	44.3006	27.1938	34.2802	142.376	47.947	88.4249	44.4883	76.145	71.2238	106.844	6.47925	48.8834	265.717	82.4734	20.7588	53.1318	35.1632	68.7019	11.4034	55.2959	68.3409	207.663	89.7389	8.4773	9.31897	78.0871	75.1923	11.7043	16.2824	91.4184	204.371	38.2253	40.1472	4.53739	3.58056
97.324	102.924	40.734	110.294	52.8801	21.2966	125.922	37.7112	76.0947	56.0333	26.2966	31.0863	149.406	44.359	83.3697	43.5602	69.5929	70.9631	100.855	5.38364	44.0333	250.03	74.8548	18.2369	89.7439	45.0507	65.3124	9.97251	89.9258	60.4185	192.874	88.0776	9.41725	30.6272	78.9698	67.0952	11.9857	28.1431	100.236	199.665	34.305	54.2586	3.88228	3.02887
97.424	92.3519	46.2811	109.848	70.8241	20.166	145.795	32.9191	78.5585	59.4003	25.0504	27.703	144.841	40.0864	83.9164	44.3644	62.6375	68.7193	93.6672	4.46152	38.6878	225.811	67.0225	16.0216	101.679	47.8054	59.3408	12.2648	106.778	53.1433	177.89	83.0495	9.94022	39.393	75.0373	59.5441	11.7202	31.18	100.503	194.185	29.4482	64.4001	3.32064	7.23798
97.5239	83.1602	49.8253	132.633	78.9264	18.8655	160.432	34.1752	77.0574	58.3022	23.5809	43.3772	134.132	35.6593	82.309	45.4342	59.8618	65.1772	86.2525	6.47996	33.4998	217.685	59.5949	14.0757	119.594	46.5608	52.4239	12.5569	116.704	46.6235	163.202	76.5122	10.1458	41.7107	71.3765	54.1389	11.6618	30.0854	96.158	181.669	44.0493	65.9369	2.8395	8.93626
97.6238	73.3263	52.9881	142.96	78.3586	17.536	161.646	42.8212	81.1781	54.959	21.984	48.6085	128.984	31.3767	79.4018	44.4938	71.0038	60.8455	79.0631	6.62198	28.7538	198.305	52.8002	12.3663	131.396	53.0545	52.1252	11.9274	117.89	40.8499	149.117	69.5007	10.1129	40.8187	74.0108	75.1967	11.2091	31.9578	89.5246	185.001	46.4922	63.2292	2.42752	9.25141
97.7237	64.0993	48.7304	149.174	73.7811	16.2434	155.495	43.5912	92.6057	50.6199	25.1229	48.3736	131.661	27.3955	75.7553	42.4029	72.3784	56.0971	72.2945	6.04666	24.5474	184.919	46.6924	10.8645	146.524	53.5242	48.6001	11.272	113.864	35.7671	135.819	62.575	9.90372	39.9883	71.0192	96.397	15.9912	31.3789	144.989	176.557	59.0115	58.6091	2.07486	15.0274
97.8236	57.0073	42.3936	156.497	67.5867	15.0172	178.329	40.7768	95.7273	45.9752	26.8121	45.4501	125.696	23.7862	71.7346	39.7073	69.0358	51.2002	66.017	7.60775	33.3091	200.357	41.2504	9.54495	141.137	59.2895	43.6398	10.2923	106.922	31.3059	123.403	56.0212	9.56649	54.1285	86.6996	99.6432	18.209	28.673	182.291	163.767	59.1717	56.305	1.77308	17.0442
97.9236	54.4935	35.9911	156.767	60.9796	13.8678	183.256	36.5604	93.9661	41.3946	29.5614	41.3671	115.297	20.5683	67.5747	36.7488	63.6362	46.3439	60.2407	8.67616	34.9004	189.593	36.4237	8.38625	127.737	59.0112	38.2605	9.22535	98.5342	27.3963	111.908	49.9705	9.1402	58.3207	121.393	94.9848	18.8505	25.2397	194.221	155.891	53.8543	52.2427	3.60225	17.0225
98.0235	49.1777	30.21	152.745	63.6278	12.7969	178.217	32.0215	91.2241	45.9686	40.1989	36.9478	103.036	17.7323	63.425	33.7382	57.5573	41.6568	54.948	11.5198	33.1274	171.577	32.153	7.36897	133.653	55.4936	36.9183	8.18373	89.6294	23.9728	101.33	50.0741	8.65861	58.3	137.354	87.2159	18.549	21.7534	191.964	144.427	46.5998	56.221	4.3437	15.964
98.1234	43.4007	39.1037	146.213	61.3601	17.1381	167.96	27.6671	86.2648	46.1318	46.9495	42.089	90.4422	15.2537	59.3776	30.8008	61.8721	37.2221	50.1094	11.4931	29.956	152.72	28.3789	7.96371	124.607	51.5798	35.9041	7.2167	84.1266	20.9761	96.1381	47.7594	8.14268	105.829	148.302	78.5836	17.7079	18.5159	182.176	132.11	39.1497	55.2036	4.47873	28.2163
98.2233	37.9533	66.9672	138.329	56.9258	36.2423	155.291	31.9134	80.2172	44.0178	50.7448	42.1883	78.3754	13.1004	55.4877	28.0083	60.5067	33.0899	45.6915	10.3918	34.5057	135.064	25.0459	7.74749	111.358	46.5282	33.0581	6.34205	77.5032	18.3536	100.336	57.6213	7.61066	143.606	150.05	80.0986	16.5818	15.6409	168.771	121.035	35.8685	51.8217	10.8368	32.7197
98.3232	44.2729	69.6496	129.832	51.7258	43.7785	141.841	31.5029	73.7694	40.8327	52.3233	44.512	67.2823	25.0561	51.7859	25.3978	64.1591	29.2855	41.6603	9.43515	39.6605	162.389	22.1034	7.18482	112.413	41.152	29.4518	5.56219	70.4832	16.0587	100.334	71.6898	11.7418	157.658	206.014	76.8016	15.3297	21.6299	154.02	110.116	31.1519	47.4722	13.5107	32.9999
98.4232	42.6429	63.5573	135.277	46.4551	45.6188	128.532	33.891	70.9937	37.2483	52.2683	43.0777	57.3539	30.3253	48.2866	22.9842	62.3526	25.8164	37.9832	8.1804	39.1628	195.247	19.5062	6.50236	103.508	35.9079	25.8203	4.87247	63.5103	14.0508	107.106	75.5994	14.5815	165.73	219.251	70.7215	14.0489	22.5838	139.203	106.804	26.2303	46.3509	14.1213	43.3428
98.5231	52.9603	55.1134	135.859	41.4416	50.2354	115.86	52.3685	66.7663	36.5048	51.0373	39.8688	48.6302	33.0707	44.9941	20.7694	58.0517	22.6783	34.6297	6.933	36.1382	190.255	17.214	5.80756	92.0427	31.0342	22.2769	4.2653	56.8445	12.2938	108.47	74.0522	16.419	161.641	213.493	69.9188	12.7971	22.9801	125.013	103.063	21.6662	43.3809	13.6273	45.9432
98.623	51.8971	46.7237	147.299	51.9989	51.5239	104.071	63.1696	86.6067	34.3829	48.9867	40.7178	41.065	37.7586	61.3087	18.7479	59.0839	23.8636	47.6531	5.80685	51.5485	173.969	15.1911	5.14921	80.6738	26.6382	23.8192	3.73227	50.6273	10.7566	106.298	69.7467	17.4836	151.905	199.719	65.3276	17.3008	21.3604	111.793	108.699	17.6758	62.8211	12.589	44.4406
98.7229	47.2626	39.1951	150.833	54.0577	50.1438	93.26	63.4304	94.7794	31.6528	46.392	38.7746	34.5672	46.0162	70.0124	26.1327	65.1123	29.2932	51.4631	4.83309	54.8503	155.459	23.3633	4.5471	76.1606	22.7503	23.0735	12.6217	44.9242	12.1571	101.903	64.2135	17.9602	139.924	183.601	59.3889	19.3093	18.9775	99.6864	105.236	14.3024	74.6409	12.2916	45.9419
98.8229	49.3595	47.1422	148.955	52.0421	47.5705	113.023	58.95	95.9526	28.7398	43.4635	36.985	29.0262	48.1666	79.3334	29.5759	64.3814	32.1758	50.9161	4.00892	52.427	137.699	55.4003	4.00656	89.88	19.3577	21.1969	15.8733	39.7535	11.869	96.1946	58.3049	17.9954	127.441	167.453	53.2324	19.7895	16.4438	88.7191	98.2509	11.5088	135.002	11.4319	43.8796
98.9228	49.0486	50.6579	143.834	48.2382	44.5393	122.594	52.6703	93.0654	25.8713	40.3605	34.9093	24.3266	46.8499	83.279	30.5802	70.0725	33.2226	61.8962	3.31906	47.5816	121.546	65.0622	3.52607	87.0188	16.4251	18.8591	16.38	35.1046	16.3498	89.797	52.481	17.7034	115.318	173.978	80.3375	19.3605	14.0415	82.8911	92.296	9.22596	171.413	40.3604	43.9527
99.0227	44.8916	46.753	136.878	55.6668	41.4106	122.643	46.0394	87.9549	23.9102	41.7493	43.2645	20.3573	43.6967	83.7965	30.1146	70.9568	32.9761	64.1468	3.94319	41.9844	110.317	64.9359	3.10136	78.9093	23.8384	16.4346	15.6157	30.9503	16.9824	83.1342	46.9766	17.1738	103.951	167.081	103.863	18.4163	11.8846	76.0526	84.9829	7.37675	219.633	53.04	41.2854
99.1226	39.8419	40.7339	140.641	56.0653	38.3564	117.5	39.7317	81.7581	34.6638	41.7968	44.8845	17.0154	39.698	82.1737	28.8	67.4591	34.9582	62.3295	3.8029	36.4464	98.3025	60.8014	3.2944	82.8091	26.5004	14.1223	14.3234	27.2548	16.0603	76.4875	58.339	16.4763	93.4929	155.934	138.149	17.2054	10.0046	68.976	90.408	5.88761	251.096	65.212	37.3866
99.2225	34.9228	34.6059	139.177	71.4742	35.4542	129.487	34.0257	75.1678	45.95	40.8765	43.0809	14.2088	35.4421	79.2593	27.0307	62.1505	43.1089	58.7434	11.2598	31.3311	100.617	70.1566	3.18193	77.2822	39.7995	12.0172	12.8709	23.9788	14.5912	70.0385	61.4759	15.6651	83.9751	143.2	144.477	15.8823	8.3937	62.0875	87.8269	11.6367	263.319	67.7792	33.1006
99.3225	52.8562	29.0576	140.691	74.7222	36.1138	130.561	29.0026	68.5976	58.9986	39.2797	39.6895	12.7102	44.104	75.6105	33.7297	56.1972	47.4599	54.5121	23.1061	28.0576	93.5326	69.5841	2.94088	76.628	44.691	10.1551	11.4341	21.082	13.0086	63.8991	60.1961	14.7826	75.3658	130.543	160.87	14.5412	7.77906	55.6079	82.1239	13.1183	255.451	65.2203	28.881
99.4224	61.3901	28.1104	137.86	72.1233	41.062	125.644	31.3878	73.5651	62.9014	44.9756	35.7097	12.7194	46.5754	71.5902	36.5065	50.2667	49.0711	50.1744	25.3571	30.593	84.0974	64.9741	2.65706	85.9461	44.7749	8.53887	10.0916	18.5256	27.6983	58.133	60.55	18.1783	67.6056	133.048	158.136	13.2381	6.90042	49.6375	75.4523	12.5787	238.271	60.1508	24.9551
99.5223	72.4083	24.9655	132.45	66.9422	41.7955	131.916	30.1812	73.6864	61.9121	48.054	31.6692	12.0052	45.5174	67.4328	36.8792	44.6743	48.7512	50.7882	34.0598	32.7993	74.6677	65.6693	2.37124	92.4292	42.2649	7.15378	8.8731	21.1939	31.5574	52.7707	57.8698	20.3539	60.6256	126.816	176.922	12.0039	5.97384	44.5391	68.7399	15.727	217.485	54.0708	21.4203
99.6222	69.9618	21.3941	135.329	60.8428	46.7317	129.775	27.453	76.4996	58.4527	49.1762	35.8956	10.9321	42.5755	63.2874	35.8241	53.9989	47.1124	50.5211	34.0915	44.5844	96.3718	61.8259	2.10167	86.9647	38.5011	5.97584	7.78454	21.9207	30.8977	56.0458	53.7418	21.5902	54.8405	118.128	177.438	10.8542	5.09846	67.3741	74.3835	15.6865	221.759	47.8157	19.1215
99.7222	63.3884	30.9023	133.459	54.6511	47.2419	132.945	24.2408	75.2757	53.8873	50.8103	43.7192	9.72173	38.7509	59.2462	33.9649	71.6977	44.6141	55.4425	30.8668	46.7404	95.6003	56.3619	4.81891	77.9988	34.2766	6.1805	6.82073	21.4717	28.5092	60.8423	49.0577	22.1111	49.492	108.388	178.076	9.79495	4.31399	76.6516	72.7401	25.0687	212.22	41.8288	16.7743
99.8221	56.0318	46.0125	142.96	48.7572	45.6647	129.07	21.0446	71.7802	48.9702	51.0218	45.0488	19.129	34.6399	55.3643	31.6969	96.719	41.5971	55.2242	26.7265	44.3773	97.1064	50.5765	5.7312	78.6035	50.0349	5.88327	5.97175	20.346	25.6064	68.0578	44.3067	22.0951	44.5408	98.7702	187.352	8.82601	3.63086	79.4724	68.2174	26.9332	196.495	36.3244	14.5468
99.922	49.0318	46.4919	144.924	52.5839	43.1729	126.646	18.0871	77.4248	44.1066	50.0117	43.6008	32.5568	30.8892	65.2586	29.2665	103.27	38.3108	52.6792	22.6355	40.1345	107.249	52.1948	5.78972	79.2334	55.6674	5.43209	5.22615	18.8657	22.7018	70.8062	39.7457	21.6836	46.2416	109.466	179.955	7.94395	3.04577	77.4405	74.0375	28.5606	197.137	31.3858	12.5171
100.022	43.0399	41.9813	142.248	66.6355	40.3497	119.989	15.4503	85.3803	51.8633	48.1441	41.9156	38.1297	27.2265	69.8875	26.8251	125.138	47.55	49.1887	18.9515	35.3427	102.067	49.5772	5.4667	72.9194	55.5243	4.84708	4.57249	17.2352	19.9966	70.5902	35.499	20.9879	44.8338	111.106	171.303	14.7332	2.54967	72.8885	75.1183	26.6793	187.129	27.024	15.6508
100.122	40.2776	36.2384	150.792	69.5172	37.4804	111.304	23.6863	86.7774	53.3836	45.7009	38.6505	45.5686	31.8193	71.14	24.4617	136.758	61.0345	54.6114	17.6028	30.6446	92.557	45.3862	4.99366	64.8285	52.2787	4.23208	4.00002	15.5814	17.5561	68.4645	31.6163	20.0949	42.001	106.479	157.185	18.1673	2.13164	67.1837	78.9182	23.4182	177.515	23.2116	17.257
100.222	43.6631	30.6565	169.086	67.0341	34.7	101.88	25.6586	89.5811	51.6228	47.444	34.7955	47.0995	36.0587	70.2663	32.3177	138.478	68.5329	54.6562	20.6156	26.5389	117.475	40.9814	10.574	56.8161	59.4324	3.64136	3.49895	13.9801	23.33	65.1644	28.1061	19.0719	38.6201	115.626	141.577	19.5194	1.78071	61.1135	76.2823	19.8441	163.57	19.9027	17.0134
100.322	41.1401	25.69	175.707	62.1873	32.0682	138.03	24.6821	87.8654	48.2579	47.6194	30.8732	45.2819	36.5175	68.0908	36.6568	131.651	80.4363	59.3001	19.7894	23.5254	127.405	56.2243	12.4065	49.4892	59.8942	3.10105	3.06054	12.4738	32.6718	61.1982	24.9553	17.9711	35.138	120.01	126.278	19.6074	9.69717	55.1178	111.329	16.4572	148.26	17.0447	15.8426
100.422	36.9261	21.4307	175.054	56.5057	29.6067	151.912	22.4557	83.6198	44.2283	46.6617	27.1446	41.7184	34.8748	65.3241	37.9432	121.14	86.2824	70.2028	17.6017	31.4568	123.485	58.9434	21.3341	71.7076	56.7251	2.62156	2.67705	11.0841	34.0881	56.9133	22.1399	16.8321	31.7741	115.494	112.04	18.9542	12.4338	49.4297	208.763	13.4614	133.09	14.5846	14.2717
100.522	32.5168	17.8383	169.981	68.2475	27.3191	153.074	19.8313	78.0795	40.0488	44.9046	25.1129	37.3924	32.1621	62.0834	37.3882	109.458	87.7918	72.0483	15.1111	32.8041	116.297	56.5472	23.9989	73.153	53.4183	2.20451	2.34162	9.81898	54.8253	52.5434	19.6319	15.685	28.6285	118.287	99.1245	17.8916	12.6707	44.1614	303.615	10.9113	118.783	12.4721	16.93
100.621	28.4096	18.6289	162.358	80.0543	25.2	157.672	27.5853	86.1059	35.9916	42.6152	45.4243	32.89	29.0018	64.8026	35.7687	97.8639	86.2741	76.7737	12.7435	31.0702	105.065	52.0089	23.7319	67.6088	48.5888	1.84678	2.04826	23.9178	59.1894	48.6603	17.4017	14.5526	25.739	112.964	87.5609	16.6283	11.7858	39.3547	326.139	8.79038	119.59	10.6612	17.2423
100.721	24.739	36.9099	153.379	81.1514	23.2404	153.533	29.0611	87.5161	32.1907	39.9932	52.8274	42.1104	25.7592	64.9762	33.5785	86.9516	82.7184	75.5214	10.6467	36.3032	93.4556	46.8771	22.1831	60.209	43.2145	1.54291	1.7917	31.2875	56.8234	44.7822	15.4213	13.4512	23.1113	104.8	85.2664	15.2931	10.475	46.9633	318.03	7.05231	113.721	9.11068	16.3407
100.821	25.2956	48.5063	143.809	77.1966	30.5463	144.806	29.6649	85.0777	28.7027	37.191	53.4183	44.8202	22.6395	63.566	31.1285	76.9657	83.372	71.6076	8.85029	36.0808	82.6297	41.8245	20.1613	52.8045	37.8535	1.28658	1.56731	34.3865	51.9779	41.0162	18.3844	12.3927	20.7356	95.9821	79.2633	13.9642	9.07863	54.1079	297.883	5.64174	104.928	7.78422	15.936
100.921	62.2558	47.5481	134.147	71.1051	38.0928	133.948	27.7853	80.5212	25.5417	34.3229	50.6069	45.2265	19.7492	63.3854	28.6106	76.6542	81.3942	74.0697	7.33681	36.536	72.8846	37.1222	18.0525	46.008	32.8055	1.07146	1.37105	34.8385	46.4927	37.4284	26.1991	18.2234	18.5952	87.3898	71.875	12.6869	7.75341	55.5351	273.903	4.50439	95.1801	6.65008	14.7496
101.021	68.9904	42.4455	124.679	67.6633	40.1548	124.209	43.3848	74.9183	22.6994	31.4727	46.2772	42.894	17.1349	61.7949	26.1404	72.2741	77.6641	71.9089	12.5151	47.6767	72.1406	32.8593	16.0326	39.9722	28.2142	0.891662	1.19941	33.7085	41.1345	34.0567	29.0149	22.1968	16.6707	79.3494	65.2397	11.4858	6.56311	95.3192	249.632	3.59139	88.5988	5.68087	13.2378
101.121	65.4497	36.456	115.582	62.3362	46.3114	124.295	86.8574	68.9223	20.1561	28.6999	41.449	39.1814	14.8083	73.3609	23.7839	86.1005	72.8372	73.2035	15.2726	49.3197	98.1688	29.0448	14.1739	34.685	24.1309	0.741867	1.04929	31.6893	36.1953	46.8566	46.9421	24.7273	14.9426	71.9569	58.4311	10.3725	5.52536	112.469	226.53	2.86069	117.85	4.85292	11.6533
101.221	58.8983	30.769	106.954	56.4235	47.4083	119.104	100.038	68.3349	17.8875	28.5703	44.6941	34.9167	12.7607	78.8325	21.5757	87.917	67.3964	70.5506	14.8568	46.5397	98.5925	25.6542	12.4987	30.0805	20.5543	0.617385	0.918007	29.2258	31.7612	64.5151	54.0244	26.1466	13.392	65.2145	57.2795	9.35055	4.63601	116.673	215.769	2.2771	125.838	4.1458	23.2484
101.321	51.9204	25.7557	98.8412	64.3997	46.098	111.255	99.6841	65.4615	15.8679	27.8239	46.1118	47.0335	10.9729	84.4086	19.5319	83.9265	64.3753	71.1927	13.2897	41.9535	91.0821	22.6508	11.0058	32.6292	17.4547	0.514116	0.803192	26.5984	84.2862	74.1562	55.1442	26.7197	12.0014	59.0876	65.6155	8.41856	3.88157	113.724	199.959	1.81169	123.116	3.54191	27.7225
101.421	45.3832	27.5759	91.2582	64.5736	43.7133	102.29	92.2999	61.3832	16.0554	26.6497	44.1373	51.0643	9.42083	85.9063	17.6553	78.28	60.4231	68.3323	11.4396	36.8762	88.2058	19.9951	9.68336	38.4142	14.7888	0.428512	0.702768	23.9797	138.844	81.0177	53.1167	26.6575	10.7546	53.5296	65.2092	11.081	3.24559	107.057	182.931	1.44094	115.355	3.02611	31.3219
101.521	39.5278	33.9712	84.2016	61.1008	40.918	93.0935	82.3011	56.7651	15.3863	29.6004	40.5997	50.403	8.07906	85.3111	15.9417	71.2752	55.9456	64.0064	9.65887	31.9391	89.4463	17.6492	8.51592	44.4117	12.5087	0.357525	0.61491	21.471	183.748	83.1725	49.552	26.1268	9.63711	64.4783	94.9725	19.3055	2.71157	98.6879	166.309	1.1458	105.561	2.58557	31.2275
101.621	34.3763	32.7171	77.6425	56.1194	38.0381	84.1589	71.8555	52.0085	14.3086	31.8984	49.0415	47.1886	6.92251	82.9557	14.3829	64.0117	51.2374	59.2059	8.07325	27.4185	100.413	15.5778	7.48704	94.391	10.5666	0.298543	0.538022	19.128	188.716	82.2247	45.358	25.2595	8.63575	65.2117	104.201	23.4143	2.26421	89.7766	150.733	0.910975	95.2963	2.20931	29.2578
101.721	29.8771	29.0053	71.5762	63.6703	47.6283	75.7435	61.9664	47.3488	36.6568	32.8252	50.3677	47.5434	5.92779	79.5618	12.9685	57.0265	47.8801	54.4021	6.71129	23.4097	96.0149	13.7494	6.58147	152.429	8.91756	0.249379	0.470701	16.9769	177.66	79.2983	41.0359	24.159	7.73861	61.9676	107.873	24.9733	1.89	80.9714	136.673	0.724208	85.3405	1.88792	26.4544
101.821	25.9596	24.8364	80.4928	63.6858	50.2787	87.7469	53.8717	63.6336	46.4092	33.5687	48.099	45.0517	5.07365	78.5319	12.2571	64.3239	44.1774	49.8093	5.56246	25.7586	87.2161	12.1356	5.78458	170.048	7.52058	0.20824	0.411712	15.0255	161.848	75.1751	36.8517	22.9062	6.93499	57.3656	142.256	24.9881	1.5773	72.6167	123.709	3.97285	76.0556	1.61335	23.3989
101.92	22.5533	20.9323	83.77	71.7225	53.8678	105.601	46.3393	70.6181	49.2157	33.3374	44.1849	41.1292	4.34107	76.0653	11.4152	64.2406	57.3681	52.7609	5.01119	24.9823	83.7678	10.7114	5.08346	170.546	6.33861	0.173684	0.360019	13.2705	148.345	70.3942	32.9369	21.5635	6.2153	65.8338	172.783	24.1007	1.31621	64.8774	144.299	5.04709	71.9062	1.37869	20.4032
102.02	19.593	17.5103	83.5274	71.5213	53.4739	110.879	39.605	75.5992	48.3145	37.4657	57.223	46.2918	3.71322	74.4198	10.5267	66.4458	64.7717	51.766	4.32768	22.8446	80.9785	9.4545	11.2445	189.616	5.33924	0.144557	0.314758	15.0417	132.819	65.3225	29.3471	20.179	10.6819	65.5373	175.394	22.7185	1.09837	59.8177	145.036	21.4668	66.1342	1.17809	18.6515
102.12	17.021	14.5951	81.1528	67.4915	51.2337	109.081	33.7166	75.6523	48.7276	39.587	60.3471	46.5251	3.17542	71.6694	9.64197	71.344	67.9791	63.7035	3.65936	20.2425	73.8416	8.34522	13.2935	180.314	5.25746	0.119947	0.275201	15.4852	117.568	60.2053	26.0957	18.7893	16.5616	61.8779	178.731	24.1824	0.916628	54.4231	141.962	32.8875	59.8792	1.00653	18.5971
102.22	14.7865	12.144	78.2452	85.8884	58.1194	170.972	28.634	72.8752	46.6182	40.2129	58.3889	53.5781	2.71502	68.2982	8.78984	69.7324	68.2072	66.3089	3.06022	17.6158	65.916	7.36619	13.3989	162.394	4.91078	0.0991751	4.61432	15.1266	103.477	55.2026	23.1738	17.4214	18.5906	57.1197	169.307	37.2483	0.764851	49.0894	148.122	34.941	56.1839	0.859767	21.5069
102.32	12.8453	10.096	85.3096	89.736	59.1025	204.105	25.3389	80.4036	43.3117	39.7471	54.0318	54.7109	2.32104	64.6207	7.98595	65.1164	67.9332	64.5567	3.22152	15.1655	58.3612	6.50214	12.6378	143.099	11.6101	3.88528	6.29527	14.3084	90.8118	50.4146	20.5612	35.9881	18.6717	69.4019	154.978	43.5405	0.637875	44.0265	143.391	32.6669	51.4547	0.73422	21.6652
102.42	11.159	8.38979	87.3253	86.5905	104.139	249.514	38.3035	81.7401	39.547	38.5054	48.7416	52.243	1.98407	60.8387	7.23782	63.0428	65.7684	62.0211	2.97519	12.9704	58.7374	5.73954	11.5391	124.937	14.5536	6.21204	6.67306	17.6295	79.5802	45.9004	18.2326	65.599	17.8131	72.6004	139.414	45.6528	0.795119	39.3357	133.869	28.687	85.6239	0.626798	20.6071
102.52	9.69404	6.97048	98.8783	80.3586	168.15	286.896	41.3359	79.4738	35.7259	36.7326	43.2971	47.9268	1.69592	57.0798	6.54761	58.5764	62.366	58.1217	2.59934	11.0477	54.301	5.06648	27.0721	108.645	17.5681	7.00782	24.3225	18.8848	69.6854	41.6905	16.1617	86.2678	16.5441	69.9052	124.265	51.9699	13.0681	38.1012	123.926	24.3156	97.6777	0.534894	42.2505
102.62	8.42138	5.79084	103.276	73.0311	191.599	295.174	54.9146	75.2243	32.0581	34.6171	38.0922	57.343	1.44961	53.4222	10.5189	53.2197	62.7873	65.423	14.6524	9.38572	48.7233	4.4724	32.315	94.3131	18.1886	6.9613	30.8227	21.9307	60.9976	37.796	14.3226	99.9577	15.139	65.0839	111.754	53.7949	17.842	39.2338	113.314	20.1691	98.3982	0.456345	50.6722
102.72	7.31579	4.81072	103.206	76.941	195.191	287.243	57.0179	69.9946	28.6441	32.3028	187.081	59.2995	1.4586	49.9119	19.8218	56.4704	61.2502	65.8448	17.7827	7.96075	43.2257	3.94798	32.6874	81.8086	17.4846	6.48199	31.8907	22.851	53.3824	34.2156	18.1033	108.246	13.7362	59.704	99.596	62.5061	18.5553	49.4179	102.992	16.4997	96.5773	0.389226	54.2377
102.82	6.35544	3.99671	100.4	74.5286	189.366	270.814	53.8276	64.3963	25.5232	29.8979	287.274	57.027	8.13361	46.5742	55.5856	54.8974	58.4104	63.121	17.2684	6.74518	38.179	3.48503	30.8812	70.9379	57.5733	18.0504	30.4391	22.4786	46.7132	33.1507	19.2089	112.395	12.4018	54.3997	88.3277	65.3507	17.4211	52.6902	93.3348	13.3753	90.6409	0.33195	73.6295
102.92	5.52125	18.0048	96.024	69.3022	179.362	326.891	48.4967	58.7939	22.702	38.7161	320.135	56.6552	11.379	43.4211	74.7137	56.8498	54.7567	59.0878	15.4357	5.71159	33.6624	3.07633	28.2196	61.5026	103.823	22.8408	33.8895	21.3577	40.875	34.1363	18.874	113.412	11.1644	49.4116	78.1258	64.6689	15.5603	69.4547	84.4598	10.7763	83.0237	0.283091	78.9739
103.02	4.79654	27.0086	90.7803	70.2571	167.79	384.14	42.5928	53.3966	20.1693	44.1891	317.801	53.2468	12.5718	40.4562	83.3894	54.6388	50.6495	54.638	13.2827	4.83454	29.6594	2.71555	25.3398	53.3186	122.809	23.8259	33.3935	19.8394	35.7655	33.813	31.889	112.097	10.033	44.8149	76.7321	61.9531	13.5237	75.3728	76.3731	8.64627	74.9919	0.241374	76.8358
103.12	13.0639	27.3351	85.1722	80.0302	155.93	399.144	42.2609	48.3171	17.9056	47.1258	298.203	48.3548	12.5751	37.6774	112.344	50.5715	46.3492	51.5567	11.2144	4.09124	60.1798	2.3971	22.5372	46.2224	142.302	22.7849	31.1441	18.1472	31.2941	32.6528	39.5482	109.087	9.00711	47.7036	71.4737	58.1476	11.5671	75.1905	69.3921	6.91746	67.1798	0.205716	72.0814
103.219	21.5761	24.6982	79.4835	80.1805	144.391	460.1	39.0491	46.3954	15.888	48.1688	271.207	42.9203	11.9249	35.0793	125.503	45.8466	42.0403	47.873	10.788	3.46173	64.9342	2.11586	23.8917	40.0705	176.478	29.1328	28.239	16.4202	27.3816	30.9844	41.6521	104.878	8.08125	46.2357	64.8755	53.8422	9.79995	103.865	62.8745	5.52341	64.9327	0.175215	65.2247
103.319	22.5281	21.3257	77.6116	75.8374	139.42	506.557	34.7798	43.5702	14.0929	47.8219	242.12	37.4935	10.9497	32.654	128.91	41.0701	46.6138	44.0785	9.60524	2.92883	61.3689	1.86702	23.0507	45.2553	184.815	30.5142	25.2137	35.3555	33.522	29.0345	40.7737	99.8609	9.12504	43.1679	61.2581	49.3991	8.25164	114.655	56.8907	4.40425	60.4466	0.149115	57.7193
103.419	20.9707	18.0438	94.8192	69.639	131.736	510.521	31.6891	40.3318	13.4852	46.4812	213.688	32.3779	9.84585	30.3921	126.46	36.533	48.3996	40.4018	13.5826	13.0652	55.5125	3.466	37.6002	47.1077	178.759	29.2464	22.3175	45.1238	35.7965	26.9575	38.3892	94.3392	32.124	39.6494	55.9849	45.0344	6.92242	115.34	51.4411	5.15362	55.1118	0.126759	61.5084
103.519	18.7354	15.1222	102.762	64.3804	129.187	491.163	32.9786	36.9766	12.5297	51.3461	187.229	32.3631	8.95449	32.3465	120.648	32.3601	48.2149	37.5534	17.02	16.7264	51.4059	3.90283	41.7735	61.6202	165.296	26.6954	37.9802	49.0853	34.2224	35.9529	40.4606	88.5458	41.6311	36.1475	50.3212	40.8712	5.79392	110.556	46.4977	14.4832	49.6454	24.3666	59.653
103.619	16.467	12.6158	104.835	58.3859	123.028	459.913	38.7114	33.6783	23.0342	53.9057	163.281	46.0142	11.8146	35.1924	113.057	28.5907	56.7061	50.3305	16.6955	17.1908	54.5009	4.31648	41.1029	61.4611	148.611	26.1779	42.7545	49.4577	31.2457	45.4797	40.2534	82.6587	45.0448	32.8414	44.8338	43.3286	4.84169	103.044	51.1726	18.4651	56.9257	35.5336	66.8755
103.719	14.3756	10.5019	103.311	64.5072	115.42	423.5	38.474	48.3787	36.7406	54.5216	141.965	50.9496	12.7734	36.1416	104.683	25.2211	60.8914	53.9099	15.4014	16.1727	51.2319	4.21427	72.1581	95.1041	131.143	24.2142	42.319	47.6949	27.9234	50.357	43.9099	79.9272	63.0377	29.7897	39.7555	45.0063	4.04345	94.4	50.3645	18.5437	57.4692	39.2832	89.0906
103.819	13.7425	8.73294	99.6137	63.8098	107.426	385.808	35.579	55.0192	59.7407	53.7225	123.187	57.4781	25.7357	35.8911	96.1356	22.2275	61.993	53.1497	17.6457	14.5554	46.252	3.90729	81.5536	167.727	114.251	21.6332	40.9055	44.7414	24.6945	52.0921	43.7304	76.4591	68.6523	30.2532	35.1613	45.0258	3.37319	85.532	47.3674	16.8899	54.7241	38.9727	94.9215
103.919	12.4022	7.25827	94.7162	59.9726	99.5607	349.009	32.39	56.7882	68.7285	51.9215	117.683	57.8329	31.5226	34.9014	87.7828	19.5779	67.2512	69.8732	20.9261	12.782	41.1303	11.5686	80.796	238.751	98.6322	18.9016	37.7861	41.203	21.7248	51.7478	41.5688	72.5102	68.0489	28.7946	31.0541	43.4217	2.81398	82.8155	43.6382	14.6209	64.9362	36.5756	92.0499
104.019	18.6633	6.03103	89.1959	54.8832	92.0587	317.107	28.6134	55.6963	70.0781	49.4395	108.132	83.224	44.2617	33.4759	79.8328	17.238	68.9064	117.237	20.1706	11.0646	36.3621	13.9848	75.5906	242.587	84.5908	16.2697	34.085	37.4608	19.0616	50.0694	38.4809	72.5745	64.4867	26.674	27.4054	48.1734	2.34737	77.6545	39.8086	12.2866	72.1054	33.2344	91.5799
104.119	19.1326	19.2362	86.514	49.4902	92.4916	296.908	24.8472	53.0029	67.4331	53.595	97.135	92.5374	48.965	31.813	84.8977	15.2328	68.0361	134.156	17.9727	20.0206	40.7361	14.097	68.7315	223.886	72.2002	13.8597	52.8011	33.7484	16.7022	47.576	35.0583	71.303	59.6738	24.4129	24.1751	49.2195	1.95787	71.4087	36.141	10.1361	71.8005	29.5956	85.7053
104.219	29.0671	21.7634	88.7836	44.2525	95.4382	281.644	32.821	49.4902	62.8588	55.3681	97.4709	92.4477	49.0093	30.0415	88.2794	13.439	73.8743	137.775	15.4419	22.6496	38.929	13.2568	83.722	204.991	61.4059	11.7202	60.4003	30.2022	14.6247	44.6262	31.6239	69.0662	54.4911	22.2201	21.3206	48.0654	1.63292	72.0228	43.5076	8.26252	67.8945	26.0115	77.44
104.319	29.8571	20.4298	87.7929	51.5528	96.9824	261.456	38.3869	45.6379	57.5098	55.3835	97.9514	87.1718	46.4916	28.2442	87.2189	11.8447	75.738	133.32	13.0265	22.2225	35.354	12.0785	85.3126	192.948	52.0874	9.85906	75.6806	26.8966	12.801	44.3243	28.3459	66.1561	49.38	27.7727	18.8007	45.6681	1.36179	69.136	44.2012	6.68203	65.032	22.6613	68.4658
104.418	28.6482	17.9262	84.845	63.9896	93.9812	251.554	41.0572	41.7334	52.0172	54.1315	124.903	79.3308	42.6968	26.4732	83.5803	10.7441	74.8147	156.525	14.1721	20.4407	31.5104	27.0545	80.8762	188.38	45.2326	8.26217	77.996	23.8654	11.2027	42.8826	25.3041	62.8014	44.5489	28.4105	16.5775	42.6308	1.13574	64.4946	42.1418	5.37501	60.2426	19.6246	60.5596
104.518	30.1374	18.0605	103.176	66.2642	94.4832	261.279	39.2782	54.3284	46.8855	51.9944	130.978	70.5171	73.594	30.259	78.5503	30.8859	72.002	162.064	41.0519	18.172	27.8818	35.9849	74.0397	171.956	51.2424	6.9043	74.3123	21.1181	13.6258	44.4601	34.9595	59.1794	40.0849	49.6898	14.6166	40.1744	0.947242	59.1163	39.0709	4.30787	54.7715	16.9246	52.8069
104.618	28.1236	28.3812	117.403	63.6772	92.0376	275.142	35.6346	59.5408	43.1408	49.2681	126.38	61.7514	86.7518	34.1103	72.8751	47.7488	72.8728	157.405	52.5189	15.8448	24.6008	38.4176	68.8028	154.405	51.5553	6.3518	68.1413	18.6484	13.6383	45.951	38.3162	55.4263	36.0118	68.8316	12.8874	37.299	0.790062	53.5816	36.1859	3.44391	59.9413	14.5539	45.6093
104.718	34.6952	35.9669	131.802	58.9664	91.3677	273.451	31.4196	81.1901	39.1582	46.1794	116.772	53.4211	102.815	35.7106	67.0163	53.1257	71.3514	148.317	69.9997	13.6573	29.4425	54.9086	62.3386	158.26	48.7817	6.76249	61.2205	16.4419	12.7034	45.6218	38.2458	51.6451	32.3224	72.4868	11.3627	34.282	0.6589	48.2098	39.0231	2.74846	59.3056	12.49	39.1371
104.818	33.9384	34.9143	137.04	61.4212	87.5454	261.978	27.2542	122.771	35.243	42.8999	105.244	45.8019	106.307	35.8763	61.2522	52.7479	68.2286	137.618	69.9132	24.3526	28.6546	58.2228	55.7194	146.508	44.504	6.53686	54.3807	14.4793	11.4609	44.1255	36.4001	47.9122	28.995	69.9739	10.0184	31.2904	0.549544	43.1654	38.1109	2.19081	55.8939	10.7033	33.4325
104.918	30.8881	31.0499	136.567	59.1844	90.9857	244.685	23.4132	189.698	31.5494	39.5577	101.005	39.0061	102.713	37.2142	55.7427	49.6567	64.0951	126.659	63.2439	27.4605	26.1904	55.9222	49.4293	145.497	39.6603	5.99701	47.9922	20.5146	10.1832	41.9179	33.7207	44.2833	26.0016	65.2193	8.83318	28.4206	0.458448	42.0118	35.7211	1.74484	51.3175	9.16303	28.4699
105.018	27.3527	26.6244	132.628	54.8842	98.0796	224.951	19.9959	259.698	28.1456	37.3547	93.047	47.0217	95.4108	42.465	50.5735	45.4469	59.3867	116.068	54.738	26.9068	23.3998	51.4623	43.6634	133.186	42.6366	5.33033	42.1952	23.2575	8.97976	39.3137	30.7352	43.3562	23.3129	59.8577	7.78823	25.7245	0.382593	39.5135	32.8566	1.38881	46.4172	7.83873	24.1906
105.118	24.905	22.4537	126.676	49.859	97.6239	204.719	22.6188	290.234	25.0534	35.9601	83.7128	48.789	86.4503	44.7392	71.9498	40.938	54.4195	106.113	46.3504	24.7327	20.7246	46.3969	38.4769	118.15	50.773	8.90131	37.017	23.9455	7.88838	42.4117	27.7322	41.8822	20.9	54.5522	6.86702	23.2263	0.319435	36.403	29.9506	1.10495	41.6168	6.70232	32.1782
105.218	22.0581	18.7882	119.67	44.7729	93.6574	185.067	72.9328	296.988	22.2687	34.1346	74.2401	47.0068	77.0422	45.1129	82.0461	36.5361	49.4188	96.8869	38.8034	21.9795	18.2922	41.4016	33.8595	103.452	52.258	10.1672	32.4324	23.3921	7.55399	43.2223	27.4378	40.0313	29.6123	49.5551	6.05491	20.933	0.266896	33.1021	27.1816	0.878861	37.1162	5.72842	87.6457
105.318	19.3182	15.6618	119.933	58.916	88.2031	166.56	90.1886	289.844	19.7749	35.2122	65.249	43.3659	118.248	44.298	164.687	32.428	46.1712	88.4012	32.2881	19.1605	16.1233	61.0798	29.7726	92.7507	50.0757	10.1626	28.3941	22.1275	15.6167	42.5308	25.9873	37.9363	32.375	44.9473	5.33898	18.8415	0.223202	29.8464	24.6145	0.698888	32.9963	4.8946	110.5
105.418	16.8393	13.0316	123.178	62.2663	82.2638	149.456	91.3831	274.99	17.5496	35.1856	57.0181	38.9048	232.126	57.8409	223.015	28.6864	42.5932	80.6276	26.7784	16.5132	25.6935	65.3138	26.1672	81.5765	46.0427	9.50334	24.8476	20.4935	17.7063	40.8875	27.4718	40.4476	34.1174	40.7388	4.70779	16.9431	0.186895	33.3796	22.2654	0.555685	29.2764	4.18125	115.339
105.518	14.6491	10.8332	121.971	60.4022	76.3265	148.484	85.2953	256.263	15.5685	34.3632	49.6409	34.2433	309.986	64.9049	304.85	25.3254	38.892	73.5221	22.169	14.1329	26.6545	62.9446	22.9926	71.1657	41.2431	8.54908	21.7384	25.6261	44.7427	38.6756	32.419	41.5652	45.3489	36.912	4.15126	15.2257	0.156736	33.789	20.6472	0.441779	25.9449	3.57128	110.706
105.618	12.733	9.00136	143.189	56.211	70.6188	142.627	76.3864	236.007	13.8073	32.9853	43.114	29.7348	430.358	67.7835	411.129	22.3308	35.2141	67.0352	18.3349	12.0439	24.8842	58.0151	20.2004	87.6128	36.3047	7.50449	19.0153	44.2602	52.2751	36.1589	33.4526	41.7432	48.5655	33.4395	3.66054	13.676	0.13176	32.4996	18.8947	0.351203	22.9757	3.04999	101.534
105.717	11.0634	7.47727	152.281	53.7511	65.2376	133.424	66.8597	215.625	12.2433	31.2376	37.3862	25.5656	475.327	67.9974	472.834	19.6756	31.6589	61.1172	15.1557	10.2362	22.4083	56.6646	17.746	120.003	31.5734	6.48086	16.6319	53.4939	51.6296	34.8682	32.4065	41.1146	57.3179	30.2914	3.22776	12.2804	0.11099	30.3538	17.1806	0.819938	20.3373	2.60458	90.6159
105.817	9.61113	6.20998	156.085	49.65	60.2154	140.253	57.7469	195.928	10.8554	29.2626	32.3858	21.8196	475.379	66.5524	498.273	17.3281	28.2916	55.7202	12.5239	8.68519	31.3551	56.0683	15.5891	120.837	27.2237	5.5342	14.5465	56.8044	47.8174	33.0558	30.3307	39.9026	58.7674	27.4389	2.84605	11.0255	0.0936838	27.8434	15.5728	0.952467	17.9971	2.22416	79.4798
105.917	8.34901	5.15697	154.231	55.5662	55.5543	138.065	49.4797	177.354	15.0067	27.1683	28.035	18.519	450.752	64.1113	496.025	15.2563	30.3498	50.7994	10.3474	7.3613	31.6853	52.2985	13.6941	125.901	23.3279	4.68838	12.7222	56.4832	43.0243	30.9582	27.8189	38.2827	56.6381	24.8545	2.50934	11.712	0.0791923	25.249	14.0933	3.51829	15.9235	1.89937	68.918
106.017	7.25248	4.28222	148.978	55.2709	51.2409	131.707	42.1906	160.114	17.1374	25.0358	24.2577	15.6508	413.843	61.1083	477.56	13.4298	30.8817	46.3135	8.54823	6.2348	29.3308	54.3566	12.0294	134.161	19.8989	3.94916	11.1265	61.0947	38.1764	28.7358	25.1996	36.3917	52.8916	31.601	4.33891	11.6936	0.0670726	22.7254	14.3615	6.58228	14.0876	3.5922	73.7375
106.117	6.29998	3.55575	154.781	52.0968	47.2554	122.694	35.8678	144.28	17.417	22.9246	20.9829	13.1834	372.101	57.8261	450.187	11.8206	30.348	42.4278	7.06151	5.27809	26.3303	51.7835	10.5666	185.2	16.9171	3.31266	9.73089	61.3703	33.641	26.4952	28.7906	34.335	48.548	34.9043	21.1918	16.6742	0.0568807	20.3525	13.7097	7.33722	12.4627	4.2637	71.6545
106.217	19.7725	2.95251	154.182	60.9365	43.5762	127.848	30.436	129.839	16.7311	20.8773	18.1463	11.0766	334.276	54.4468	418.518	12.789	29.0974	55.0376	5.83313	4.46644	23.3632	47.472	9.28116	188.425	14.3464	2.77026	8.51032	59.0733	29.5408	24.3054	29.2924	32.1934	44.1265	34.2892	58.1501	18.9842	0.0482344	18.1667	12.7183	11.4322	11.0248	13.3393	66.1845
106.317	23.6133	2.45182	153.561	61.7068	40.1811	125.27	25.797	116.734	15.5811	18.9232	17.2783	9.28762	296.156	51.0856	385.414	12.5431	27.3902	58.3323	4.81829	3.7774	20.6366	42.7183	8.15138	210.815	12.1437	2.31145	7.44286	55.3484	25.8941	22.2093	28.1673	30.0277	39.8802	32.197	70.4839	19.6523	0.0408483	16.1789	11.6412	12.2013	9.75255	17.2784	59.3262
106.417	32.5519	6.08481	149.079	68.7964	44.518	132.393	21.8494	104.882	14.2472	17.0816	25.0348	7.77509	259.853	47.8137	352.611	11.7337	25.4187	57.247	3.9799	3.19938	18.1956	38.0819	7.15868	201.322	10.265	1.92543	6.50933	51.3545	22.6768	20.2322	26.2513	27.8833	48.1208	29.6485	71.4977	19.3378	0.0345063	14.3865	10.5862	11.4302	8.62697	18.3287	62.372
106.517	32.7334	6.70049	142.37	68.3167	44.9866	130.695	18.4977	98.2571	12.8824	15.3637	27.4164	6.50109	233.963	44.6733	321.116	10.9166	30.0762	54.2188	3.28729	2.70593	16.0322	33.7851	6.28646	200.903	8.66795	1.60194	5.69294	46.936	19.8499	18.3891	24.0156	25.7933	49.7668	27.0619	73.5164	18.4609	0.0290444	12.7792	13.2102	16.5479	7.63118	48.0378	60.2528
106.617	38.9104	6.23509	134.484	64.3349	43.4763	124.261	15.6561	100.494	11.5667	13.7745	27.0026	5.42839	207.605	41.6876	291.481	9.92534	32.4048	62.2679	2.71516	2.28564	14.1224	29.8978	5.52013	228.095	7.31383	1.33162	4.979	53.7415	17.3711	16.6889	21.7197	24.7152	48.1651	24.6007	69.9178	23.2962	0.0243709	25.9572	13.5784	17.3031	6.75021	60.6815	55.4661
106.717	37.6781	22.1034	126.091	58.9395	41.0993	115.518	13.2489	98.0483	10.3391	12.6929	25.2309	4.53073	182.356	38.8672	270.068	20.4572	33.0637	63.1697	2.24257	1.92969	20.0356	26.4229	4.84703	240.031	6.16776	1.1062	4.35463	55.6065	15.2	15.2139	19.5012	26.1851	47.72	22.3209	83.5859	25.2834	0.0203901	31.8882	13.0089	16.0614	5.97082	63.7534	49.6155
106.817	34.1654	35.1468	132.734	59.3796	38.4088	118.195	11.2108	93.0059	9.21531	11.6239	22.8906	3.77596	175.41	36.215	248.129	24.3323	41.2733	63.4309	1.85224	1.6259	20.3083	23.3356	4.25617	224.216	5.19912	0.918497	3.80861	57.8931	13.2993	13.8401	17.4278	26.7945	47.2313	20.2342	110.776	25.5373	0.0171216	33.6548	12.0879	20.2387	5.2813	61.6872	70.3954
106.917	30.21	38.0227	133.235	56.3173	41.3516	114.672	9.48568	86.6607	8.19849	10.5886	20.4051	3.14621	176.338	33.7288	234.194	24.8303	45.7189	60.7409	1.52985	1.36977	18.8192	20.6016	3.73758	217.994	4.38125	0.762327	3.3311	56.9224	11.6359	12.567	15.5277	26.7575	44.7253	18.3349	123.322	24.7718	0.0144097	33.1016	11.0727	28.9768	4.6713	83.2481	83.3267
107.016	27.9984	55.049	134.393	52.5967	41.1375	107.919	8.02561	79.804	7.28509	9.60119	30.5745	2.61841	167.703	31.4033	217.897	23.6961	47.4459	57.2814	1.26361	1.15528	27.8694	18.1843	3.28253	210.003	3.69119	0.632447	2.9135	54.3411	10.1804	11.3963	13.8072	32.8732	41.3701	16.6105	125.757	23.4401	0.0122194	31.3251	10.0728	30.2006	4.13166	98.1372	84.7845
107.116	43.048	55.2674	133.072	78.6237	39.456	99.6908	6.78961	80.6572	6.46832	14.4428	33.8277	2.17805	154.261	29.2316	212.499	21.849	47.2524	53.5701	1.04375	0.968587	28.5029	16.049	12.2054	204.404	3.10925	3.53743	2.54829	50.6375	8.907	14.4176	12.2614	36.7905	37.7683	15.0467	119.164	21.8265	0.0104047	28.9695	9.13218	27.9915	3.65426	100.224	80.3095
107.216	56.9503	49.7866	128.706	86.4275	37.154	110.218	14.0214	78.1555	5.74007	17.603	33.473	1.81045	138.875	27.2058	201.976	19.765	45.7435	51.8466	0.862193	0.809781	26.4897	14.1635	18.8786	193.515	2.61862	14.5074	2.22886	46.4198	7.79283	15.9714	10.8791	39.0128	34.2214	13.6295	109.097	27.3494	1.7976	38.1725	8.2655	24.466	8.49547	95.5545	73.0888
107.316	56.7098	42.9316	137.438	85.3079	37.9777	111.625	16.2447	73.8211	5.0919	30.3257	31.3552	1.50441	123.219	25.3174	188.802	24.5105	43.7233	48.7672	0.712217	0.681656	23.8157	12.4992	20.6937	173.981	2.20508	19.2253	1.94945	42.0675	6.81807	16.5296	9.64724	39.9429	30.8717	12.3455	98.1487	32.9338	2.44613	41.419	7.47484	20.6797	10.3935	87.6503	64.914
107.416	51.9419	47.5456	145.057	80.0908	49.2216	121.41	16.0631	83.5503	5.86971	38.8042	28.4886	1.24993	108.227	23.558	174.523	38.9375	41.0607	45.2074	0.588252	0.566164	21.1449	11.0302	20.2492	185.853	1.85667	20.4144	7.91005	37.8101	5.96526	21.9823	8.5516	39.9019	33.3857	11.1824	87.4881	35.0067	2.54151	41.3158	6.75701	20.8584	10.7678	78.5226	59.8562
107.516	46.1126	44.3256	145.826	73.2509	52.583	121.624	14.8171	86.0345	5.99018	44.0302	37.0143	1.03852	94.3768	31.8403	160.087	43.6433	38.0338	41.5867	0.485693	0.472862	18.6817	9.73362	18.8315	184.004	4.09813	19.707	19.2299	33.7793	5.21911	26.6043	7.57845	39.1448	46.4398	10.1287	77.5983	34.9542	2.3853	39.4147	6.10687	24.0621	10.385	69.2841	61.8743
107.616	40.4243	52.55	142.397	66.0312	52.1318	116.807	13.1847	84.2678	5.76671	46.7924	39.0809	5.36126	86.3858	63.9702	146.058	43.47	34.8445	38.0982	0.400786	0.394018	16.4732	8.58931	17.0684	198.451	5.07181	30.4791	23.1789	30.044	4.56631	28.8422	6.71481	37.8736	50.4798	9.1741	68.64	33.6641	2.13022	36.6311	5.51863	27.6293	9.65581	60.5201	59.0947
107.716	35.2517	50.0463	136.501	68.0495	49.9157	109.259	11.4977	80.127	5.37694	47.7157	37.834	46.8576	80.0542	82.4286	143.907	40.9877	31.6363	34.8242	0.330512	0.326455	15.6741	7.57937	15.2588	186.892	11.3015	43.9622	23.5576	26.6329	3.99518	29.477	5.9488	44.3756	49.9943	8.30929	62.2074	41.1374	1.8513	33.497	10.2258	26.6902	8.7971	60.1682	54.0428
107.816	30.6728	44.1702	131.354	65.2448	48.2457	100.54	9.90848	74.7771	4.92018	47.2925	35.0213	100.431	100.565	91.9727	137.946	37.5453	35.1474	31.7924	1.17198	0.273124	21.1725	6.68802	13.5377	167.685	14.0122	48.0711	22.2999	23.5501	3.49551	29.0581	10.9303	48.3697	51.109	7.72739	67.4601	49.1561	2.07203	30.3142	11.6002	23.8446	7.92056	56.5328	59.4485
107.916	26.9163	37.7452	129.48	60.3464	71.4085	91.5524	10.3521	68.9317	10.1265	45.9085	31.5975	124.331	109.52	95.7619	129.67	33.8366	47.3239	29.0049	1.37607	0.225874	21.2289	5.90135	11.9599	153.888	14.6727	76.7283	20.3791	20.7849	3.05833	27.9701	16.7935	50.4398	49.1868	11.0931	68.8906	52.079	6.69055	41.3383	11.5451	20.4155	7.08121	100.439	58.5433
108.016	23.482	31.7803	124.876	54.7418	79.4887	83.9875	29.0324	63.0189	12.3228	43.8638	28.0702	130.497	108.759	95.8912	120.317	30.2062	54.3217	26.4518	1.32169	0.18691	19.6015	5.20709	21.2266	136.906	14.1911	86.5417	18.2751	18.3181	2.67581	26.48	20.8721	51.052	45.8975	11.7906	65.321	51.9218	8.20651	45.4233	10.9111	17.0406	6.30378	152.405	54.4799
108.116	20.4355	26.5704	118.734	59.1697	80.209	76.3257	35.2975	57.287	24.6661	46.7611	24.6962	126.524	102.7	93.7457	117.403	26.8134	57.5537	24.1184	1.17554	0.15492	17.5806	4.5944	79.901	163.535	13.1219	86.0042	16.216	16.1267	2.34112	24.7719	22.0012	50.5769	45.5363	26.2578	59.8222	49.9706	8.23493	45.5924	17.1201	48.7202	5.59701	170.599	49.0582
108.216	62.5734	22.1391	111.822	65.1428	86.3837	82.112	35.5459	51.8716	38.1379	47.7838	21.5941	117.177	98.4001	90.2379	111.63	23.7208	58.1013	21.9882	1.00884	0.128759	18.8412	4.0537	101.053	158.881	11.7973	80.83	14.302	14.1857	2.04827	22.9708	21.5465	49.3081	43.172	30.414	53.8294	47.0407	7.60468	43.647	18.7405	58.287	4.96146	219.877	45.8085
108.315	70.9465	18.4167	104.629	64.3413	85.9484	81.8045	35.9726	46.8389	43.2521	47.4326	18.8067	105.392	90.9338	85.9658	104.374	20.9416	60.1323	20.0449	0.850231	0.107409	33.4245	3.57655	104.322	159.913	10.4108	72.9342	12.5697	12.4706	5.49151	21.1603	37.3719	47.4766	39.9585	30.3707	47.9888	43.6437	6.73302	40.6508	23.0052	81.2748	4.39369	275.341	43.9681
108.415	67.7706	15.3086	97.4493	60.4263	82.4406	78.1893	33.5561	42.2129	51.5923	46.0997	16.3367	92.9274	82.1155	81.3186	96.4982	18.4647	59.7787	18.2728	0.709703	0.0900406	35.334	3.15545	99.479	147.09	9.07005	64.1455	11.0246	39.9194	6.46519	33.9045	43.8164	45.2627	36.4917	28.7108	42.5681	40.0959	5.82293	37.2231	23.5226	84.0352	3.8885	293.944	40.3253
108.515	61.1439	12.7125	108.473	69.2804	80.8757	72.9237	30.0408	37.9918	56.962	44.09	14.167	80.7921	73.0118	76.5463	88.5293	16.2684	57.7953	16.6573	8.63561	0.0759061	33.1846	2.78382	91.3376	152.332	7.83065	57.46	11.85	54.5339	6.40222	46.0951	45.0881	42.8068	37.4714	26.5175	37.6568	36.5872	4.96692	33.7161	22.4875	77.603	3.4401	286.719	35.9889
108.615	84.7464	10.5478	118.638	69.5939	77.0353	76.0815	26.2881	34.16	69.0462	41.6385	12.2719	84.2012	64.2237	71.8073	80.7815	14.3266	54.7488	15.1848	10.789	0.0642518	31.5089	2.45584	82.227	141.525	6.71664	52.9021	11.5043	63.4389	5.9367	60.8718	46.4843	40.2164	36.1398	24.2373	33.2619	33.2272	4.20145	34.3361	20.8756	67.6931	3.04274	266.521	31.566
108.715	86.9379	8.75841	121.656	65.9095	72.2791	95.1769	22.7013	30.6943	71.9738	38.9243	22.0453	83.3497	56.0648	67.1992	73.432	12.613	51.3132	13.8427	10.5723	0.0543791	28.5498	2.16635	73.237	139.235	5.73388	47.1308	10.6504	73.7445	5.34532	69.4718	46.7209	37.5735	33.7619	22.0469	29.3552	30.0748	3.53545	34.1185	19.1145	57.1484	2.69093	240.756	31.259
108.815	81.0387	7.26995	131.767	60.5644	67.2779	105.118	19.4487	27.5671	70.0506	36.0824	25.5977	78.1675	48.6747	62.7794	66.571	15.8348	47.457	14.3431	9.4869	0.0457929	25.4238	1.91085	64.8425	128.665	4.87803	41.1071	9.61872	76.8763	4.7454	73.0752	44.6337	34.9394	32.5648	20.0097	27.4444	27.6308	2.965	44.15	17.3862	47.2833	2.3796	213.584	29.179
108.915	72.4391	6.01708	134.403	54.7396	72.7229	106.106	17.7479	24.75	65.723	33.2124	25.8685	79.0875	42.0903	58.5789	60.2347	16.4916	53.0745	21.6449	8.17867	0.038212	22.4884	1.68535	57.2174	126.618	4.13955	35.3423	8.56914	75.6447	4.18353	73.3479	41.4395	32.3591	30.4241	18.1417	24.9571	25.2147	2.4809	47.5755	15.7626	38.6169	2.10412	187.243	29.9739
109.015	74.4407	4.99024	132.417	49.0118	72.472	102.171	15.6993	22.2151	60.3645	30.3868	24.5012	75.1244	42.9614	54.6122	54.4259	15.8933	55.3942	24.0057	6.91103	0.0314927	19.8394	1.48635	50.3927	118.718	3.50659	30.0846	7.57515	71.8849	3.67535	71.4605	45.6583	34.7918	27.9328	18.0696	22.3734	28.9268	5.40685	47.2934	14.2675	31.2696	1.86035	162.843	28.5342
109.115	72.6825	4.13023	127.666	43.6446	69.5687	119.14	13.6434	19.936	54.7308	29.8663	22.4034	68.6894	43.8516	50.8826	49.128	14.7317	55.3779	24.0159	5.77893	0.0256352	19.4771	1.31074	44.3337	106.333	2.96674	25.4283	6.66653	66.7822	3.22323	68.2301	45.6878	35.9547	32.1289	37.1472	19.9056	35.3643	6.27451	45.0291	12.9036	25.1744	1.64461	140.85	26.0451
109.215	84.9207	3.42321	121.359	53.3536	65.5372	129.807	11.734	17.8884	49.224	28.8095	20.0661	61.2535	42.0661	47.3867	44.3134	13.9801	55.6622	22.9572	4.80513	0.0206789	41.4865	1.1558	43.5346	93.4835	2.50798	21.3834	5.85161	66.948	2.82418	64.2226	43.542	36.1592	48.6698	42.4918	17.6375	39.7058	9.20355	46.8955	11.665	20.1877	1.45368	121.367	23.1748
109.315	81.8316	2.83772	124.085	54.9423	61.1332	148.706	12.0898	16.0497	44.0448	27.3903	17.7459	75.1562	38.903	44.117	39.949	12.8512	54.2377	21.4593	3.98314	0.0166589	53.7299	1.01914	44.9962	81.5383	2.11922	17.9154	5.12845	65.4108	2.47334	59.8256	40.3689	35.652	54.2779	42.2531	15.5931	48.3437	9.7754	45.8047	10.5426	19.3508	1.28474	104.303	20.2871
109.415	74.0694	2.35246	126.064	66.4673	56.7246	152.736	11.3739	14.3991	39.4496	25.7422	19.3514	78.5829	35.147	41.0637	35.9993	11.6053	51.679	40.0714	3.29612	0.0135364	65.6415	0.898648	42.9298	70.8754	1.79044	14.9694	4.49061	61.8807	2.16548	55.3006	36.8128	36.8014	56.1519	39.8751	13.769	51.6533	9.26214	43.1713	10.7242	41.5412	1.13535	89.4715	25.7139
109.515	65.4467	1.95004	136.706	68.1804	52.4834	148.495	10.6145	30.1321	35.2051	23.9669	19.022	76.0323	31.2601	38.2157	32.429	10.3726	48.4143	46.7577	2.72496	0.0111622	64.2297	0.792522	39.4261	61.5145	1.51283	12.4833	3.93002	57.3149	1.89563	50.8201	33.2263	36.9806	54.3526	39.5182	12.1503	51.7325	11.7081	39.8255	10.2293	49.9704	2.00058	85.3139	34.0826
109.614	57.2604	1.61652	139.535	65.2258	48.4837	159.295	9.50524	40.407	31.3434	22.1409	17.7549	70.3261	27.5028	35.5611	40.296	9.21421	44.759	47.7267	2.25149	0.00930215	58.8159	0.69912	35.4971	61.847	1.27867	10.3952	3.43834	52.3202	1.6592	46.4945	34.2617	36.4409	55.2921	37.2425	10.718	49.9221	11.8715	36.2458	9.48534	49.1459	9.18304	78.2628	36.2471
109.714	49.8916	1.34018	137.533	60.2582	44.7507	168.745	8.31944	44.8038	27.8627	20.3205	38.4287	63.2007	29.9657	33.088	49.8484	8.15508	40.9415	46.0539	1.85963	0.00778441	52.5866	0.616902	31.6167	57.8041	1.0813	8.64699	3.00764	51.3765	12.3637	42.3908	33.1784	35.3805	57.014	34.3503	9.45266	47.0729	11.0154	46.4779	8.67949	44.3062	12.1786	76.0941	35.119
109.814	43.3953	1.1113	132.652	55.6119	41.2859	168.943	7.18498	45.6639	24.7442	42.6619	46.4188	116.983	36.0515	32.0608	53.7443	7.20159	37.1235	43.2543	1.53562	0.0065209	46.5885	0.544343	27.9913	57.1263	0.915036	7.18743	2.63063	50.6512	30.1498	38.546	31.047	33.9549	55.1	31.3769	8.33563	43.7196	11.3883	49.9073	7.89104	52.7475	12.991	76.653	32.3835
109.914	37.7169	0.921521	126.153	50.3848	38.0797	161.93	6.15565	44.4626	23.8666	86.6523	47.6744	189.252	37.5252	30.6783	56.5229	6.35092	33.4163	40.0664	1.26786	0.00547804	41.1266	11.0944	24.6974	55.1788	0.775024	5.97035	6.85647	48.1922	36.2998	41.0089	28.4725	32.2856	51.5309	28.5331	7.34991	40.1928	20.0665	49.5235	10.6005	54.6543	12.7044	72.5439	28.9978
110.014	32.7713	19.5687	118.838	45.1746	95.3858	151.284	15.6774	42.1222	22.278	116.383	45.5275	284.002	36.388	31.4094	56.5267	5.59607	29.8933	36.843	1.04667	8.64588	36.2535	14.8743	21.7486	49.9924	0.657152	4.95712	8.35028	50.95	36.2128	41.4468	26.7135	30.4664	47.3382	25.8931	11.8417	36.6939	22.3295	47.1053	11.1409	50.5203	11.9009	66.2507	48.6036
110.114	28.4705	23.9004	111.217	40.2592	118.5	139.107	18.8071	39.215	20.399	184.157	41.823	332.313	33.8741	31.1346	54.5733	4.92841	26.5995	33.746	0.863996	11.9448	38.9027	15.4899	19.1299	44.1617	0.557901	4.11465	8.51896	50.5366	33.6825	46.1048	24.5372	28.5692	43.0475	23.4748	13.0506	34.6704	23.248	43.7009	10.7696	44.0925	10.8891	59.1866	55.5972
110.214	24.7329	22.9616	103.617	49.7363	124.745	130.076	32.5924	36.0901	18.4601	256.769	37.5636	438.229	50.0686	30.2422	51.5356	4.33907	27.3289	30.8438	0.713168	12.5866	59.0997	14.7684	16.8151	38.5978	0.474304	3.41281	8.07862	48.2668	30.3672	47.8183	26.4597	26.6489	38.9161	21.2727	30.6137	32.2483	21.8376	39.9182	10.0471	37.236	9.82945	57.4983	55.7376
110.314	21.4855	20.3372	96.2275	51.4156	155.598	137.653	36.4063	32.9562	16.5827	324.351	33.2771	512.356	56.3673	28.9872	58.1326	3.81947	32.7427	28.1592	0.588656	11.9779	60.7522	13.5438	14.7743	33.58	0.403831	2.82959	7.38979	44.9915	26.972	50.216	26.2057	26.9079	36.824	19.273	36.2939	29.6808	19.5095	36.1012	13.2451	30.8145	8.80197	53.3235	52.3793
110.414	18.6645	17.4072	89.159	49.368	166.557	182.662	35.4763	29.9337	17.7226	404.373	29.226	524.316	56.9033	27.5363	60.0056	3.3617	36.0616	39.826	0.485881	14.6027	56.554	12.1897	12.9778	29.1561	0.344387	2.34044	10.9439	41.2535	23.7794	55.9737	24.8345	26.6097	38.7901	26.5673	36.5281	27.1197	16.9581	32.4365	13.8446	80.5639	7.84382	59.3206	48.3413
110.514	16.6937	14.6683	88.4674	45.6964	165.277	212.181	32.4883	27.0874	20.8268	523.984	25.5265	501.278	54.2451	25.9969	59.0345	2.95856	37.2943	45.6668	0.401048	15.403	50.8755	10.8676	11.3977	37.0538	0.294217	1.93263	26.9129	37.3922	20.8862	58.1203	22.9482	39.2683	40.6949	27.9411	34.4101	24.6557	16.7802	29.0176	13.3549	153.059	6.9694	72.6319	43.3103
110.614	14.6794	12.2692	85.6779	41.4699	158.326	268.849	28.7947	24.4479	24.0697	598.248	22.2157	460.22	53.0126	24.4383	56.4235	2.60363	37.0562	75.5294	0.331018	16.8769	45.1806	9.64178	10.009	44.7828	0.251837	1.59393	56.99	33.6129	18.31	57.8724	20.8838	47.9004	39.6538	26.9574	41.3865	22.3377	15.391	25.8839	12.448	171.166	6.18131	77.0699	42.9465
110.714	12.8176	10.2258	86.1591	37.2174	148.991	313.918	25.0525	22.0254	44.0409	638.134	19.2891	411.534	49.5849	22.9036	52.9371	2.29118	42.2576	128.637	0.273197	16.3389	39.922	8.5325	8.78876	43.6524	0.216009	1.30484	67.1253	30.0337	16.0357	56.0837	18.8246	53.4027	55.5407	39.1288	41.8678	20.1886	18.4812	23.0437	11.4194	163.583	5.47635	74.9476	40.1187
110.813	11.1588	15.086	84.1442	33.187	153.961	371.333	21.56	21.9231	52.2184	698.366	16.7224	361.415	45.13	23.211	49.0559	2.01618	46.0021	147.083	0.225454	28.171	35.2058	7.54072	7.71686	41.2098	0.185681	1.07015	72.5613	26.7161	14.0366	53.3498	16.8655	95.7634	79.4929	72.8821	45.4841	18.2157	18.4018	20.4883	10.3957	145.335	4.84858	72.7811	36.2102
110.913	9.70262	15.2116	80.6652	29.482	151.696	419.08	18.4323	21.0501	53.9378	748.277	15.8681	313.312	40.3422	22.8631	45.0761	1.77416	47.2383	192.273	0.186035	31.5214	31.0227	6.65945	6.77564	59.3042	0.159945	0.864952	71.9283	23.6861	12.2832	50.0818	15.051	163.486	87.1798	133.2	44.2741	16.4165	16.9297	18.2002	10.0971	124.035	4.29108	67.4814	31.9917
111.013	9.29721	24.0596	76.3931	26.1325	144.803	453.837	27.5448	19.7676	52.2523	767.188	14.5246	269.042	35.6197	22.1167	41.1758	25.5654	50.7676	204.471	0.153483	30.7873	27.3283	5.8789	5.94942	60.4072	0.138062	0.697083	67.2804	20.9474	10.747	46.5607	13.3974	224.925	86.6819	149.242	41.0658	14.7829	14.9579	16.1579	27.0753	103.325	3.79683	60.8618	30.3587
111.113	8.39805	26.7134	75.3348	23.1331	136.013	501.099	29.6308	18.2978	48.895	763.323	13.0178	229.391	42.236	21.1402	37.4571	42.8817	51.7174	215.203	0.126588	28.2539	24.0712	5.1887	5.22429	55.7999	0.119385	0.55643	61.1	18.4905	9.40202	45.9677	11.9057	266.194	96.9773	197.989	37.1944	13.3039	12.9196	14.3391	43.4621	84.7613	3.35914	53.9378	27.6591
111.213	7.41444	24.9248	72.6808	20.4618	126.676	545.504	28.4174	16.7754	44.8376	743.13	11.5176	194.532	43.6805	20.0434	33.9738	48.7426	51.7383	221.145	0.104363	25.0858	21.2014	4.57895	4.58802	56.5814	0.10341	0.437182	54.6018	16.2984	8.22471	44.2912	26.5695	291.82	102.989	229.842	37.8118	11.9671	20.039	12.7215	47.8296	68.8373	2.97175	47.2534	24.5825
111.313	6.48502	24.5985	69.1236	18.0906	117.442	559.084	25.8141	15.2795	40.6133	711.627	10.1079	182.999	42.2088	19.5381	30.7495	51.9814	65.6308	214.055	0.0860428	21.8564	18.6735	4.04056	40.6386	81.047	0.0897179	0.345051	48.3541	14.3506	7.19438	51.6041	49.9477	305.429	101.864	229.684	35.7805	10.7597	21.6163	11.2842	47.0737	55.53	2.62897	41.0769	21.5031
111.413	5.64985	29.95	65.1082	15.9898	108.612	550.876	22.7765	13.8541	36.5044	672.692	8.8244	166.286	39.2112	18.771	27.7892	50.6507	73.2767	201.353	0.0710544	18.83	16.4467	3.56536	54.1447	82.4681	0.0779587	0.266875	42.5984	12.625	6.29277	54.8784	59.7164	309.918	96.4266	217.196	32.7354	9.66976	20.6245	10.0079	44.2726	44.5911	2.32575	35.5183	18.6118
111.513	4.91402	33.574	60.917	14.1307	112.121	560.404	19.7645	12.5221	45.6245	629.287	7.67771	162.09	35.5306	17.8596	25.0871	47.222	81.7109	186.663	0.462489	16.1118	14.4852	3.14602	61.601	76.151	0.0678601	0.207198	37.414	11.0997	5.50395	55.4505	61.9609	307.591	96.797	200.631	33.01	15.609	18.5763	8.87502	40.7873	35.6953	2.05748	30.5988	15.9941
111.613	28.6091	53.5102	56.7288	12.4864	109.45	544.13	16.9822	11.2926	48.143	583.649	17.4103	150.61	31.6654	16.8801	22.6295	42.9857	85.1339	171.721	0.565446	13.7275	12.7575	2.77605	61.1869	83.6536	0.0591327	0.159791	32.8023	9.75386	4.81382	54.2602	60.1948	300.275	92.321	183.391	31.3061	18.5154	16.2217	7.86958	37.2079	28.5126	1.82008	26.2927	13.6769
111.713	33.8615	54.8661	52.6598	11.0327	103.993	512.328	14.5047	12.3834	65.9051	537.444	21.2117	135.757	27.8992	15.8812	22.9894	38.5995	85.0099	157.328	0.550228	11.6651	20.6175	2.44969	57.314	79.2507	0.0515489	0.124914	28.7291	11.2863	4.21011	51.9644	56.4311	289.406	85.7317	169.718	28.6732	19.5471	13.9159	6.97736	35.8486	22.7413	1.60996	22.5517	22.1896
111.813	42.0759	49.8098	48.7757	9.74753	97.4447	473.406	12.3433	20.5884	73.6295	491.884	21.8604	119.882	24.3828	14.8933	22.406	34.3842	82.4498	143.822	0.492042	9.89588	21.4451	11.1146	52.1438	77.4674	0.0449293	0.0986497	25.1461	21.7336	3.68205	49.019	52.8907	276.113	78.4438	160.631	25.8014	19.4475	11.8116	6.18566	39.1404	28.6572	1.42403	20	25.1593
111.913	45.8062	43.0956	51.3662	8.61123	90.6375	437.512	20.9404	43.0979	77.0104	447.828	35.1437	109.28	30.2473	13.9351	21.2866	30.4828	78.2885	163.461	0.423268	8.38616	20.0382	13.9713	46.7111	70.5021	0.039109	0.0789584	22.002	28.7435	3.22029	45.7363	57.114	261.271	71.1708	180.752	23.0016	18.6914	9.96063	29.3192	38.4067	47.1007	7.37173	17.5293	25.1235
112.013	43.2167	36.4961	57.3253	17.3306	83.9712	411.243	46.6601	54.4169	75.0808	405.861	63.9941	97.249	31.9007	17.5512	19.8898	26.946	73.1469	165.157	0.357128	7.10201	29.1513	14.2653	41.4899	71.2842	0.0339473	0.0649842	19.2468	31.7322	2.81653	42.3269	56.6044	245.554	64.2548	178.73	22.6893	17.5793	8.36594	40.4569	39.2403	50.9642	29.9982	19.5537	30.6321
112.112	38.8094	30.5985	64.4012	41.3427	77.6267	396.78	54.8016	58.8939	70.5115	380.137	74.5442	88.5917	31.155	19.3888	18.3774	23.7777	67.4808	158.622	7.06561	6.01199	59.6267	13.4894	36.6771	65.6754	0.0293413	0.0551165	16.8345	37.6352	2.46354	39.6756	55.215	229.478	57.8428	168.281	21.1774	16.2993	7.00887	60.3677	37.5007	48.0312	39.3766	19.4811	31.5525
112.212	34.182	29.995	66.9791	50.2571	71.6759	381.465	54.4775	59.2782	64.8024	367.756	78.4372	78.8035	29.1303	20.0797	16.8487	30.4529	69.3508	148.636	8.91157	5.08798	64.4102	12.3233	42.7206	61.749	0.0252546	0.0468293	14.7233	39.6136	2.15494	100.171	52.37	213.429	51.9813	155.148	19.2423	14.9672	5.86268	68.3849	34.8059	47.3335	43.1701	18.3258	30.0796
112.312	29.8666	36.738	66.7577	76.0433	66.1365	357.042	50.3841	57.2993	58.7797	350.445	79.2652	68.9444	26.5081	20.0427	15.3633	32.4378	68.6182	143.615	8.75801	4.30535	60.8944	11.0705	84.3273	61.3919	2.30973	0.0407061	12.8764	39.1944	1.88521	146.201	55.6145	197.692	46.6662	141.691	17.2431	13.6523	4.89902	69.6447	31.865	42.7148	42.7445	16.6758	27.4787
112.412	26.0084	48.9784	64.8395	83.8745	80.7873	334.56	44.8985	54.0371	52.8828	329.974	75.0746	79.358	23.6938	19.5548	13.9547	31.5902	66.1166	134.982	7.86902	3.64279	55.09	9.86069	166.599	65.8151	8.29037	0.0353808	11.2609	37.3756	1.64943	219.237	54.6676	182.471	46.8488	128.837	15.3379	12.3945	4.09118	67.2128	28.9798	52.8629	41.7103	14.8643	26.008
112.512	22.6162	48.1887	61.9378	88.837	163.87	308.209	39.1866	50.159	47.3316	307.693	68.6461	101.126	20.9202	18.7982	12.6404	29.4434	62.4711	125.088	6.78869	4.95633	49.0291	8.74468	192.967	61.86	11.0386	0.0306554	9.84797	34.8029	1.44329	274.571	51.5906	167.91	46.013	116.912	13.5889	15.4394	3.41525	62.9035	26.27	52.5349	39.026	13.0731	27.6214
112.612	19.6545	62.3857	58.5122	86.2588	272.906	280.859	43.6795	68.5696	42.2225	290.876	61.4841	107.427	18.3127	17.8922	11.4276	27.0205	58.1449	115.058	5.7392	5.19753	50.4125	7.7373	193.003	55.4598	32.9089	24.7954	8.61229	31.8881	1.26307	335.617	54.003	154.101	43.3987	105.989	12.0132	16.6623	2.85032	57.7769	23.775	47.606	35.6843	11.3953	65.5483
112.712	17.0762	76.0051	54.8595	84.2145	333.227	254.119	59.6597	76.59	37.5838	289.086	54.3748	104.832	15.9317	16.9145	10.3169	47.5519	53.4764	118.474	7.91181	8.61999	63.651	6.8378	181.381	48.7781	65.3001	35.9605	7.53165	28.8879	1.10552	416.911	52.7007	141.1	40.0556	96.0435	10.6077	16.7776	2.37848	52.4397	21.4996	41.0922	32.1995	9.87269	81.9594
[truncated: 1,963 more rows]
