# Supplementary material for: Dynamic and selective engrams emerge with memory consolidation
Source: Nat Neurosci. 2024 Jan 19;27(3):561–72. doi: 10.1038/s41593-023-01551-w (PMC10917686; doi:10.1038/s41593-023-01551-w)
Supplement: Supplementary file 5 — Statistical Source Data [file 41593_2023_1551_MOESM5_ESM.zip › Source Data Fig. 4 - Mouse 3 Training Context at Delay = 24h.xlsx]

## Sheet: Mouse 3 Training Context @ 24h
Time (s) / Cell	1	2	3	4	5	6	7	8	9	10	11	12	13	14	15	16	17	18	19	20	21	22	23	24	25	26	27	28	29	30	31	32	33	34	35	36	37	38	39	40	41	42	43
0	-2.54382e-05	0.000604914	-0.000478588	-1.19741e-06	-0.000117048	-0.00113871	0.000502596	0.000215017	8.16343e-05	0.000402974	-0.00554511	-0.000934197	0.000114416	-3.20448e-05	0.0005678	0.000360912	0.000176942	0.000108199	-4.05445e-05	1.15616e-05	9.63251e-05	5.62669e-05	0.00167858	7.48618e-05	7.9236e-05	0.000498515	0.000190988	0.000101396	-0.000562346	-9.89046e-05	4.8522e-05	0.000998543	-9.18797e-05	0.000144258	-0.00043473	-0.000124093	3.6522e-05	0.00122648	8.45301e-05	-0.000106715	0.000299424	4.27918e-05	-0.000284188
0.099922	7.09991e-05	0.00051137	14.2967	30.4308	10.1118	2.1931	6.1895	0.000549297	4.99004	0.000824676	16.2022	32.4884	0.000170835	5.76254e-06	0.00224007	3.63384	0.000341382	0.000190839	12.9964	6.95579e-05	3.71855	17.1496	6.62266	0.000254455	0.00013792	0.00069664	0.000739215	7.98464e-05	-0.00184169	-0.000409377	-0.000182042	0.00308957	2.22177	0.0002372	-0.000963177	-0.000138955	0.000139495	0.00357339	0.000192502	-0.000225282	0.00104267	-0.000127806	7.3995
0.199844	0.00020546	-0.000439794	21.4641	64.201	15.5728	13.5513	8.73591	0.000843667	7.33464	17.8612	39.2084	54.6774	0.000103007	11.6653	0.00445024	23.2599	17.7071	11.2723	20.2358	0.000125328	38.854	26.7943	9.55868	0.000539202	0.000125624	0.000352713	5.94404	4.09428e-05	-0.00409621	-0.00105854	-0.000874588	0.00573732	3.10391	0.000350267	-0.0013931	-2.7797e-05	0.000240453	0.00646212	18.5179	10.5549	0.00199814	3.05684	17.1442
0.299766	0.000339675	-0.00221347	65.2129	75.2439	18.156	19.4431	22.4665	21.0282	18.4726	29.2498	50.404	63.812	11.2881	14.3359	2.82628	29.5463	29.0351	28.6659	20.6565	0.00019099	44.905	28.8352	29.0647	0.000915403	22.6268	7.26764	7.78403	0.000114666	1.42219	-0.00211835	-0.00196207	0.0089563	3.3213	12.3482	-0.00175116	6.142e-05	0.000312464	0.00923342	25.6983	22.2751	0.00299361	17.7403	20.6273
0.399688	0.000452924	-0.00459408	125.982	118.519	18.9872	24.9581	30.0236	29.328	22.046	36.006	54.2684	73.0155	14.6134	15.2527	4.07026	29.8816	31.6853	51.3092	18.7399	0.000272717	60.1926	27.4317	50.8706	0.00138069	31.2746	9.79618	7.89863	0.000303908	1.94002	-0.00344732	-0.00323201	0.0129927	3.22203	16.4752	-0.00185135	1.26136e-05	6.94595	0.0115439	29.4584	25.6288	0.00393781	29.0036	20.7235
0.49961	0.00051124	-0.00711581	232.253	156.774	26.601	27.0042	30.6242	31.1187	22.0943	39.4858	53.7382	74.2068	14.3428	14.6955	4.44929	27.8353	30.6251	60.7297	16.2275	0.000358332	58.5667	24.6526	58.656	0.00189778	32.1357	10.2236	27.6696	0.000489907	2.02799	-0.00465567	-0.0045245	0.0181101	2.98407	24.3028	5.6486	-0.000197547	15.3985	0.0131517	28.9553	24.9841	0.00477848	30.9624	19.1295
0.599532	0.000532036	-0.00981796	324.18	161.35	42.1679	37.3461	28.3659	29.7538	37.5735	40.6849	50.7175	93.4801	12.6448	13.7518	4.37199	28.7865	37.1973	62.8929	13.7648	0.000463038	52.3478	21.4997	58.902	0.00242878	30.1832	9.7627	40.1307	0.000572598	1.92299	5.02261	-0.00574865	0.0244164	17.7182	25.9474	10.9423	15.0953	17.3595	0.0138642	26.5122	22.6158	0.00548369	57.9393	16.8221
0.699454	0.000511116	-0.0121731	390.152	151.73	49.6117	41.6027	25.3979	27.0167	41.7289	40.3312	46.4229	99.0401	10.5564	12.7494	14.6696	30.986	39.3822	61.2071	18.621	0.000674534	45.4499	18.4352	55.3402	0.00289159	27.3731	11.1064	41.8702	0.000534097	9.99911	16.3092	-0.006833	0.0316822	23.3911	25.0641	13.3216	21.511	19.4937	0.0138624	23.3552	24.485	0.006051	63.6379	14.3431
0.799376	0.000464855	-0.014022	449.14	136.95	52.1052	53.3167	29.9098	28.4741	40.6889	38.9533	41.6155	106.07	8.54108	11.7841	18.9418	30.6926	37.6131	57.6062	44.6032	7.04402	41.393	24.0592	50.0862	0.0033046	24.4572	15.3316	59.6222	0.00035746	12.8053	22.6372	-0.00768411	0.0392119	24.5845	23.2388	13.9829	23.1189	21.8058	0.0134495	20.1077	24.182	0.00651707	60.3504	11.9752
0.899298	0.000386693	-0.0149406	460.608	121.098	51.656	57.6506	46.8137	36.9989	37.4659	36.9326	36.7583	104.382	6.77872	11.4796	23.1	28.9364	34.3542	53.1757	52.8315	9.72466	36.1804	27.8886	44.31	0.00364621	25.6612	26.8633	76.4141	9.31494e-05	13.1303	25.7663	-0.00825355	0.0458688	23.6597	21.1509	13.6673	22.208	20.9343	0.0130427	17.0661	22.0323	0.00691088	53.7653	9.85017
0.99922	0.000293536	-0.014784	445.515	105.936	67.7818	57.574	49.8182	40.7976	33.5154	45.4235	33.7926	98.0837	5.31431	24.3251	23.7918	28.7203	40.3572	48.5138	50.3371	12.0815	44.0939	27.3322	38.6324	0.0038929	27.4121	29.9222	79.2527	-0.000198647	12.3565	26.8608	-0.0085348	0.050341	25.8761	19.0829	12.8297	20.1075	18.9298	0.0126824	14.3521	20.4676	0.00719935	59.3114	8.01412
1.09914	0.000241357	-0.0136245	416.573	92.1381	74.6206	54.9802	64.5161	43.5368	29.5185	49.7922	31.0056	106.118	4.15593	26.6515	22.7071	26.4502	40.076	45.7373	44.4817	12.2163	41.9795	30.4661	33.3599	0.00403014	34.0353	29.3151	74.2838	5.26956	19.2751	26.6888	-0.0085393	0.051731	25.3415	25.296	11.7454	17.5688	16.6577	0.0121245	14.6715	18.0659	0.0073473	56.3411	14.4433
1.19906	0.000181984	15.7665	381.387	79.8864	79.2167	51.0627	67.0642	47.4728	25.7737	53.079	28.3758	104.968	3.22738	25.8824	20.7983	23.5094	37.2564	42.2624	38.0784	11.3206	37.2552	29.4054	28.621	0.00404109	42.7246	27.2419	67.4888	7.13265	20.9349	40.3787	-0.00831182	0.0503469	23.5818	26.2477	10.5783	23.3507	14.4663	0.0110077	13.7001	15.4918	0.0073625	50.233	16.4931
1.29899	0.000165325	41.5129	344.413	69.1449	78.9977	46.5619	62.6165	45.9508	22.3935	53.7649	25.9139	98.9293	2.49498	29.4338	18.5917	20.5163	33.5942	38.5812	32.1286	10.0221	49.7175	26.6179	24.4469	0.00395251	44.8945	24.6963	60.0122	7.43631	21.874	47.4132	8.53208	7.11146	34.189	25.0745	9.4223	38.8194	12.4807	0.00899695	12.2038	13.0558	0.00726313	50.2049	17.4152
1.39891	0.000144894	46.1969	308.176	59.7912	86.2849	41.9266	55.7064	41.9964	19.4019	52.699	23.6186	90.5685	10.3166	31.6908	24.5866	17.7289	29.8363	34.9575	26.9244	8.64064	57.2122	23.3059	20.8181	0.00373776	42.5087	22.1152	88.7667	7.06325	46.0817	55.0764	13.5591	12.0834	42.8647	23.1352	8.32879	43.6627	10.7317	0.00510651	10.5782	10.8844	0.0070821	49.4494	16.4936
1.49883	17.4492	43.6848	274.026	51.6758	91.5357	37.4195	58.1078	37.1893	35.056	50.4966	21.4842	81.388	12.3459	30.6325	26.1087	15.2375	26.293	31.5251	34.5523	7.48885	53.6895	33.4326	17.6905	0.00341947	60.4717	19.6799	93.0766	11.3013	53.3777	58.0048	19.6745	92.8301	44.2656	27.4412	7.32288	44.0528	25.896	0.00097438	17.0156	9.86026	0.0068118	44.8272	14.729
1.59875	20.9376	39.0721	242.606	44.6488	91.2481	33.1858	59.6039	32.3251	39.6098	47.5996	19.5071	103.427	11.8027	28.6944	25.3001	13.0565	43.8398	46.9729	33.6772	17.614	47.4173	35.8148	15.0105	0.00309585	62.5757	45.8361	91.434	12.3245	55.5517	57.9751	37.1526	149.47	42.2586	27.5163	6.4141	41.1947	29.5525	-0.00330138	18.7044	8.58326	0.00639509	39.0667	12.6854
1.69867	19.6508	42.1476	222.244	45.9897	87.7796	29.2974	55.3404	32.6148	52.67	44.3222	17.6858	148.085	38.7912	26.6116	23.3734	11.1685	55.3002	64.2591	30.0269	22.9292	40.9896	34.0057	12.7232	6.11251	58.9249	53.7137	88.5925	18.4773	52.6283	56.1549	46.7109	187.419	38.8145	25.9233	5.60288	40.0719	42.3416	-0.00830093	18.0608	7.3005	0.00585724	33.3554	10.665
1.7986	17.0127	55.8637	200.781	43.2625	86.2658	27.5415	49.0987	41.7874	58.6639	40.8842	16.0103	212.943	45.4357	24.5994	25.2187	9.54405	56.2314	88.5581	25.8062	25.2279	35.1506	50.2061	11.2753	7.63962	61.8016	55.5202	80.7183	19.8231	66.4603	53.307	50.9598	272.114	34.9196	23.7681	4.88463	36.5412	43.7848	-0.0172045	16.3837	6.12225	0.00528419	28.1627	8.81633
1.89852	23.7064	88.0888	179.71	39.0543	86.5012	34.8965	42.5992	56.3472	61.2318	37.4367	14.4749	316.3	43.0984	24.8105	24.8357	8.15114	60.5905	97.1739	29.5913	24.3057	30.0516	53.2222	9.84115	13.6658	58.4784	52.9125	85.031	26.387	74.0225	49.9247	60.1261	327.845	31.0516	21.5188	4.25223	32.0706	40.8263	-0.0211983	14.355	5.08886	0.0047724	23.6307	7.19939
1.99844	23.11	98.4881	174.713	56.4203	83.5061	37.5628	36.495	59.1421	58.174	34.0804	13.0703	418.962	39.6964	23.5425	23.1498	6.9591	58.2746	121.216	33.6849	21.9773	25.6623	50.3076	13.9281	14.5311	53.1965	48.5498	93.4057	27.3727	72.1505	46.3235	63.6326	380.86	27.4273	19.3649	3.69758	27.4623	36.4416	-0.0283148	12.3179	4.20615	0.00436281	19.7581	5.82565
2.09836	30.47	144.128	177.814	62.3242	78.7584	38.5166	38.5665	56.2648	54.3775	30.8801	11.7873	492.671	33.922	21.9246	20.9132	5.94016	53.3985	128.242	34.4389	19.1859	42.6842	45.0637	15.1121	13.6004	47.593	43.7388	89.4947	25.9437	66.3155	42.7008	63.4679	411.31	24.1309	17.3755	3.21243	23.1268	31.8688	-0.0327889	10.4325	3.46389	0.00404885	16.4867	4.68161
2.19828	40.2567	177.855	171.263	60.3118	73.1732	47.6737	57.4182	50.9512	49.0254	33.3941	10.6183	506.952	40.3981	23.8977	23.0575	5.06984	47.8098	126.157	31.2612	16.4007	43.2686	39.2297	14.7621	12.1481	44.5679	39.5788	81.1397	23.5945	65.2722	40.3471	61.0125	424.742	21.1817	15.568	2.78895	19.2487	39.4007	-0.0350075	8.76135	2.84569	0.00379858	16.144	3.74239
2.29821	38.7484	227.836	159.729	55.1824	67.3083	50.8042	60.3432	44.8792	43.3629	34.1225	9.55429	488.477	38.5496	23.1763	22.744	4.32685	48.5468	119.453	27.0765	13.8365	39.1761	49.356	13.6624	20.069	46.4637	35.4094	71.7081	21.0161	60.2755	37.6647	57.2149	425.541	18.5674	13.9385	2.41995	15.8864	39.0932	-0.0400731	7.31702	2.33367	0.00355586	14.5965	6.6356
2.39813	33.9486	237.715	146.001	81.6075	61.4947	50.5553	56.5966	42.7405	39.9759	33.6412	8.58933	453.308	33.5319	21.7323	21.2188	3.69285	45.5698	110.66	22.9699	11.5747	34.172	49.8173	12.2546	47.0456	43.8708	31.4957	78.2332	18.515	53.9112	34.8663	54.9197	417.155	16.2625	12.4752	2.09892	25.8856	35.8488	-0.0404365	6.08803	1.911	0.0032426	12.7037	7.54731
2.49805	40.6249	221.791	157.493	86.6716	55.9214	51.3093	50.4614	38.726	35.7816	40.8805	7.71322	410.959	27.7853	20.1616	19.1791	3.15198	48.6396	101.18	19.2987	9.62893	45.8073	46.0697	19.2234	52.1051	42.0953	27.9305	79.9152	16.215	47.3967	32.0849	51.4481	402.28	18.4443	11.1636	1.82002	28.9579	31.7545	-0.0384488	12.6181	1.56286	0.00283652	21.8459	14.4139
2.59797	38.0993	197.352	165.578	82.5772	50.6882	49.469	43.8625	34.1222	36.8023	56.1874	10.0219	366.927	22.3795	18.6391	28.6432	20.0637	46.6057	91.7656	20.1951	7.98064	44.5704	51.1878	21.5258	49.4215	38.5112	24.7302	75.3923	14.1545	41.2705	30.7869	47.3691	383.009	24.9006	9.98914	9.12714	28.3451	27.6668	-0.0337065	14.6856	1.27684	0.00235764	23.584	16.6833
2.69789	32.9748	172.295	162.324	92.4255	45.84	46.2253	37.6148	29.5694	34.737	64.7899	12.8561	324.262	21.6705	17.2117	31.6582	25.4791	48.0901	82.806	18.4845	6.59811	39.8379	54.414	21.5514	52.0308	34.5396	21.8788	67.8796	13.5645	35.7392	29.0432	43.0613	360.953	33.4561	8.93804	29.5012	25.9384	23.9086	-0.0302587	14.5243	8.78955	0.00186519	22.2167	17.1995
2.79782	27.6181	149.22	153.01	98.3292	41.3886	42.3218	39.1688	25.3617	31.4741	68.6836	13.8287	284.534	19.4009	15.8875	34.4383	25.7659	45.4481	74.481	16.0669	5.44602	37.9091	62.1641	20.2159	55.999	30.7102	19.3479	69.5281	12.4024	30.8512	27.0861	38.7699	337.34	35.3647	7.99762	39.2727	26.9875	28.2968	-0.0261005	13.3877	22.11	5.25831	21.5235	21.8825
2.89774	22.7976	128.794	161.403	93.7493	37.3264	38.2137	36.5971	33.5605	37.4864	69.3312	13.6853	248.44	16.3327	14.6633	33.7589	23.9264	41.3052	66.8553	16.6583	4.49009	33.6375	60.5849	28.3627	52.6244	30.7893	17.1058	64.8464	11.0778	26.5825	25.0628	34.648	313.093	34.1221	14.5448	42.7385	26.7903	27.6901	-0.0220502	20.447	26.1898	21.2381	26.7257	22.4753
2.99766	18.6933	110.999	158.511	98.0128	33.6347	40.7061	32.569	35.0048	37.5406	67.7987	12.9107	216.167	13.2805	13.533	35.0216	37.3759	36.8311	69.4755	20.594	3.69919	29.1278	55.1034	30.6857	55.4315	30.0203	15.1214	58.0788	18.7325	22.8798	23.0637	30.7848	288.897	31.514	24.0943	42.568	24.7063	25.2449	-0.018478	28.4883	25.8224	43.6001	26.4656	20.9892
3.09758	15.2805	107.207	171.924	127.204	35.3041	61.6782	30.335	33.2037	35.7887	64.8582	11.8145	196.734	10.5729	37.9472	33.8948	50.0157	32.5244	67.7325	19.8669	3.0461	48.5451	59.075	39.6163	62.7766	43.5329	13.3659	59.1097	20.6927	19.6804	21.1424	27.227	265.248	28.4378	26.4283	40.4061	21.8349	22.4694	-0.0154739	30.0462	23.5089	52.5966	24.3845	18.5879
3.1975	12.4726	109.894	188.325	143.152	35.4484	70.9339	26.9547	37.2347	45.5971	61.0633	10.5892	177.797	8.3045	42.8122	31.2921	51.4029	28.5764	63.8112	17.6426	17.1523	49.2258	60.8737	41.6292	62.8835	58.5749	12.0675	75.61	20.1234	16.9221	19.3278	23.9922	242.495	25.3317	25.7876	37.2539	18.7833	23.8596	-0.0132128	28.4762	20.523	54.1435	21.4237	15.9223
3.29743	10.1737	110.575	195.322	146.915	34.2486	73.0829	27.6289	36.4796	46.7456	74.2781	9.35256	170.239	10.4833	41.8954	28.1071	48.0674	25.0408	58.9384	15.1359	22.2814	44.5742	59.9905	40.0369	61.6084	59.7811	19.4541	76.1973	18.5276	16.3597	17.6335	22.0053	242.568	22.3976	24.0151	33.7103	15.868	41.6065	-0.0117327	31.1818	17.4867	51.7432	18.3705	13.3365
3.39735	8.29588	101.169	201.298	137.989	32.3172	71.0751	25.6443	46.5871	44.0593	80.9757	8.17096	186.378	12.9058	42.7548	24.8222	43.0474	21.9118	53.7907	22.6393	22.8889	38.8817	54.8565	36.7307	67.7052	79.8682	21.2722	70.596	16.6069	14.9767	16.0638	19.9472	237.512	36.492	21.902	30.1233	32.9906	44.9816	-0.00851679	30.058	14.6807	47.4419	15.5472	16.4684
3.49727	6.76363	89.331	195.231	146.486	30.0341	66.7806	22.748	47.9992	39.8925	83.1432	7.07992	189.899	12.4584	40.7097	21.6849	44.9261	29.3962	50.1384	34.2144	21.3738	33.4569	48.2942	32.7694	64.0587	82.0436	20.6922	63.0337	14.6788	26.5491	14.6168	17.9207	228.839	40.7498	19.7798	36.9238	39.0919	42.6571	-0.0127854	27.2429	12.2108	42.4109	27.0035	16.7196
3.59719	5.51398	90.7248	182.85	139.54	27.6312	61.3699	25.2441	45.2652	36.7657	82.2319	6.09677	181.992	11.612	37.9537	18.8103	42.2843	30.4578	46.0142	34.7018	19.0034	28.6409	41.6351	28.7263	57.4644	87.0478	37.5191	55.2922	12.8775	29.7219	13.288	15.9892	219.035	40.2586	30.5409	41.9154	39.2399	44.944	-0.0146511	23.8578	10.0957	37.2996	29.214	15.5199
3.69711	4.49508	90.5504	167.585	129.795	25.246	55.561	24.1905	47.7121	53.4254	79.2955	5.40489	168.337	15.3523	35.1444	16.2401	37.9883	42.6081	53.618	31.4079	16.4262	24.47	35.462	24.895	50.4388	126.022	42.0843	48.073	11.2509	29.0293	12.0709	19.8993	207.303	37.6267	32.9712	42.6235	46.8716	42.2113	-0.0148121	22.0034	8.40366	32.4488	55.6404	13.6946
3.79704	8.77618	85.0847	151.449	116.526	22.9576	49.7815	21.7896	45.48	62.1446	75.0931	4.80335	158.79	15.1682	32.4703	13.977	33.3398	44.6766	55.6259	47.2824	33.2965	23.8066	29.9877	21.41	43.8586	130.952	68.3863	46.8096	9.80742	26.7079	16.265	21.6086	194.417	34.1742	31.9825	71.064	47.2069	42.2953	-0.0146028	19.464	6.95136	28.0197	64.2372	11.7031
3.89696	9.12088	75.9165	146.066	102.753	20.8077	44.2739	19.0406	41.228	61.6936	96.8826	4.25998	145.45	13.4139	29.9775	12.0038	29.0708	42.5027	54.184	123.792	38.4285	39.7563	25.2488	18.317	37.9791	123.499	74.9183	63.8299	8.53843	23.8413	43.2123	21.8773	180.965	30.553	29.7076	83.2519	43.8755	45.7525	-0.0147486	16.8001	13.8344	28.7614	96.7435	9.78706
3.99688	8.19186	106.854	136.341	89.7539	21.6498	39.1649	31.2559	37.4376	57.2952	108.649	3.7811	130.753	12.6081	27.6692	10.2943	44.3773	38.749	51.0226	214.113	40.564	40.3269	21.2027	15.6147	32.8268	112.19	72.9342	69.5975	7.42851	20.9377	58.1878	21.2346	167.387	33.0211	27.0611	85.9093	38.9609	43.3972	-0.0154304	14.2815	15.7411	27.4446	101.257	8.06042
4.0968	10.1726	112.149	124.689	78.0006	24.0354	34.5097	33.6373	33.0287	53.2138	113.407	3.35489	129.811	10.8853	31.0972	8.81978	50.2032	37.3746	64.7026	306.231	38.3648	36.5197	17.7762	13.2779	28.3497	124.833	68.6679	96.6711	6.46049	29.1761	72.6663	20.0454	154.007	32.1741	24.4247	83.1961	33.6201	40.549	-0.0164863	12.0221	15.2769	25.1404	113.169	6.5647
4.19672	36.9432	104.093	112.522	67.5982	53.0101	31.4147	31.8522	32.9222	49.5436	113.363	2.97109	145.453	8.98161	50.2705	7.55133	70.5711	34.2924	70.3065	319.106	34.349	31.8569	14.8885	11.271	24.4738	120.535	67.0049	105.724	9.7322	30.7194	87.6268	18.5583	141.056	35.4585	21.9478	86.2811	28.4626	36.2281	-0.017656	10.0551	13.7977	22.4611	108.032	5.30218
4.29665	41.1382	92.4348	100.637	67.4834	67.7877	32.9629	28.5302	30.5468	44.5765	134.725	2.62852	146.372	7.21548	62.7813	6.46224	73.568	30.7234	70.0688	291.644	29.8146	27.4123	13.1185	9.55579	21.124	128.161	62.1526	114.468	10.4536	29.2504	105.322	16.9399	128.69	34.8388	19.6798	83.785	23.7787	31.6967	-0.0186643	8.37443	17.8703	19.7462	96.5431	4.25554
4.39657	37.7759	84.724	89.4585	62.6241	73.8495	32.3855	24.8586	27.2836	39.3851	145.135	2.32216	139.311	5.7006	64.3985	5.52842	75.1293	28.0944	66.8212	253.339	25.3977	23.4664	11.315	8.09458	18.2312	121.857	56.2944	121.956	10.053	26.5768	140.739	15.2995	118.712	32.4724	17.6276	78.3407	19.6783	27.4483	-0.0193391	6.95459	26.2701	17.1733	88.0169	3.39911
4.49649	32.4257	105.252	86.292	56.1573	76.3915	30.6163	21.3457	23.8379	34.45	147.957	2.0498	128.315	4.45525	61.4092	5.85456	70.0631	28.5138	62.1623	215.202	21.3806	20.0488	9.63994	6.85267	15.734	112.573	50.3883	115.517	9.20692	23.5666	164	13.7061	112.784	29.4493	18.4105	71.5396	16.9832	30.5642	-0.0196364	5.76153	27.8146	14.8262	77.7878	2.70499
4.59641	27.0606	102.706	83.129	57.228	75.0915	28.2418	18.1838	20.5507	29.9624	145.646	1.80969	115.766	3.45706	57.2788	5.66539	62.6623	26.7598	56.9812	180.921	30.2134	20.6234	8.15292	5.79894	13.5787	110.579	44.8304	107.629	8.23044	20.62	172.988	18.4813	106.097	26.3071	17.6326	64.3227	14.3791	29.2956	-0.0195668	4.76714	26.1831	12.7345	66.9103	2.14646
4.69633	22.3008	92.9446	77.5397	55.3004	71.6244	25.6253	15.4219	26.8279	25.9745	139.98	34.5599	103.029	16.1973	53.0472	6.01481	54.8656	24.2396	51.7612	151.353	35.7823	36.9868	6.86482	4.90583	11.7189	102.108	39.7613	96.3508	7.26485	17.906	173.473	31.4263	98.9982	23.2982	18.7408	64.1253	12.0136	26.4721	-0.0191529	3.94131	23.2759	10.8987	56.7245	1.69951
4.79626	18.2722	88.6588	87.8443	50.5632	67.0341	22.9864	13.0472	52.9411	22.4751	142.807	91.2495	118.871	19.5677	53.2682	5.82777	47.7516	25.3019	46.7537	126.319	35.5329	37.9466	32.4405	4.14947	10.1141	91.9421	35.2082	123.152	6.3688	26.8794	168.371	38.3608	91.7506	20.5304	18.0719	60.9002	9.94237	23.2871	-0.018462	3.24763	20.0439	9.30393	47.7047	1.34337
4.89618	28.4214	96.751	100.1	50.7726	61.9628	20.4528	11.0227	61.3529	19.4259	189.304	119.107	149.967	18.7671	64.4868	5.38348	53.668	24.2767	42.0794	105.305	32.6332	34.4833	40.9113	3.5093	16.1535	81.8908	31.1502	124.08	5.56234	45.1312	160.052	41.2776	84.5505	18.0381	16.7442	56.1667	8.17166	20.2203	-0.0175662	2.67918	16.9371	7.92819	63.3014	1.06053
4.9961	28.3726	90.937	102.169	47.2383	56.7977	18.0941	9.30494	60.933	16.7796	243.748	129.043	158.98	16.3645	64.2046	27.4784	52.019	22.4527	37.7857	87.7381	28.7448	43.3759	44.5682	2.96775	16.8145	72.5859	27.5479	114.948	4.84778	63.2928	150.063	41.5726	77.5404	15.8208	15.2363	57.9007	6.68215	24.424	-0.0165832	2.20745	15.6873	6.74714	63.9919	0.836428
5.09602	25.131	81.1469	98.5615	42.4143	51.7659	15.9426	7.85133	56.4329	20.5872	273.099	128.212	155.629	22.0201	87.3626	38.9534	47.391	20.1947	33.8804	88.2059	24.7078	41.6078	49.2666	5.27062	15.624	64.1984	24.3567	110.15	4.22016	66.7666	139.292	40.3886	70.82	13.8617	17.2626	56.0403	5.4434	24.0575	-0.0156041	1.81389	21.3823	5.7367	59.5585	0.659218
5.19594	21.2565	118.931	92.0128	48.6739	46.9931	15.8925	6.62303	50.3521	21.9579	336.838	121.254	147.06	36.2366	110.042	42.3543	41.8921	17.9127	30.3501	90.4551	20.9194	37.0178	59.4993	10.394	19.7983	70.9923	21.5325	107.345	3.67171	63.6259	128.464	42.6535	64.4551	12.1376	17.0431	52.2939	6.63229	21.9938	-0.0146492	1.49294	22.1319	4.87434	52.5856	0.519216
5.29587	17.6241	126.987	84.1568	67.4424	44.8002	16.4361	11.7743	43.9652	21.0563	388.693	111.138	140.056	37.9862	110.559	41.5085	36.4537	15.775	27.171	82.1991	17.5422	47.6608	59.4817	12.3207	22.0866	68.4085	19.0345	127.736	3.19381	57.8342	117.917	42.4895	58.485	10.6239	15.9534	47.6923	6.7342	36.2379	-0.0136471	1.22539	20.6209	18.8217	45.2091	0.408659
5.39579	14.4806	118.529	94.9574	70.3631	41.9156	16.0185	12.8933	37.8872	27.1531	455.091	99.7254	129.053	34.4891	104.789	38.5877	31.453	13.8403	24.3154	72.183	14.6186	45.963	54.7614	15.6723	27.8673	62.6907	16.8256	140.196	3.4217	51.2956	107.86	40.812	52.9285	11.4428	32.7387	42.844	16.9065	38.7193	-0.0124696	1.01034	18.2309	24.9278	38.3159	0.321439
5.49571	11.8479	105.484	96.4676	80.6385	38.7365	15.0697	12.2925	32.382	28.2012	543.375	88.1464	116.463	29.2527	97.5521	43.6157	27.0119	12.1187	21.7543	61.6189	12.1323	40.9641	48.3849	16.3775	27.4589	56.6205	14.8725	134.283	3.28741	44.8882	98.4138	38.2498	47.7886	20.5113	37.4087	50.6749	20.7309	36.5584	-0.0109603	0.825173	15.6495	26.6143	43.425	8.93499
5.59563	9.67469	92.0971	111.368	79.1204	35.5026	37.4893	11.046	30.0989	26.7345	586.779	77.0557	103.667	23.891	90.2879	43.5086	23.1377	10.6001	19.4597	51.9229	14.9187	35.5293	41.7986	15.7075	25.018	61.3997	17.228	121.729	3.00939	38.9839	89.6342	35.2288	43.057	23.4285	37.0391	52.5188	21.1032	32.8166	-0.00900067	0.677242	27.5357	25.9136	41.6685	12.5063
5.69555	7.89267	90.606	122.822	90.7207	32.3539	53.3585	9.64058	26.9096	24.277	599.065	66.8076	91.4219	19.0723	83.4048	40.8374	19.7905	10.8865	17.4053	43.4853	15.0294	54.056	35.6437	14.3877	63.5074	58.7773	17.1222	121.113	2.68972	33.709	81.5335	32.0328	41.7331	23.3605	34.7094	50.9807	19.7249	28.7769	-0.00653948	0.549591	34.3621	24.0187	37.3267	18.9608
5.79548	6.43595	91.2691	123.397	95.1818	29.3682	95.2668	13.9065	23.5239	37.1742	590.279	57.5603	80.1051	17.8528	76.9977	37.0431	16.9138	18.2594	15.5667	38.6157	13.9034	53.9444	32.742	42.1669	71.0299	53.7221	16.0132	111.612	4.38191	29.0745	74.0972	28.8457	42.5828	21.9325	31.7463	47.6573	30.314	24.948	-0.00354085	0.44411	34.533	21.6179	32.3331	24.5034
5.8954	5.2469	88.9215	147.163	115.536	29.9031	135.99	14.4939	32.5265	40.2368	567.708	53.5975	69.8723	28.7252	74.3675	32.915	14.4487	25.7794	13.9218	53.2056	12.2982	49.6382	28.8955	53.5006	67.5806	48.1618	18.4327	99.4066	4.79907	25.0406	67.2946	25.7823	42.2978	38.4056	28.709	45.6933	33.3527	21.8745	0.201569	0.359137	31.731	23.9956	27.5159	25.3157
5.99532	4.27704	92.4775	158.984	115.68	31.4608	173.986	13.5475	34.4179	38.8245	536.596	50.1871	65.8776	29.9511	69.6451	32.0548	12.34	27.0996	12.4504	52.8155	17.172	43.5446	24.946	67.5211	67.2815	42.8134	21.7063	87.0911	4.65106	21.5481	61.087	22.9099	41.1945	43.636	26.8934	51.1859	32.3975	26.848	0.301935	0.289605	27.8411	23.8075	23.1898	23.7136
6.09524	3.48624	85.5732	158.082	107.492	31.22	241.809	12.1235	32.8669	35.5673	500.678	54.0641	66.6159	27.1313	71.4436	29.6955	10.5378	25.8076	11.1345	47.4217	18.064	37.5481	21.2651	76.1306	61.5352	37.9154	21.6986	75.675	4.27503	18.5336	55.4318	20.2634	39.5216	43.4166	25.0611	70.3063	51.7707	27.8526	0.339835	0.228821	29.6994	22.3027	28.8446	21.039
6.19516	2.84156	75.8984	150.251	96.4543	29.9508	280.593	10.5583	29.8238	31.7317	462.575	53.5512	63.5747	22.9838	68.1286	26.7277	20.8589	23.5399	9.95761	40.8809	17.0588	32.1689	17.9921	75.6974	54.4525	33.5206	20.3452	94.3645	3.82836	15.9364	50.2858	17.8565	37.4727	40.7202	22.8632	79.8938	60.178	27.3424	0.341583	0.1827	28.0503	24.9991	37.5052	18.0435
6.29509	2.31603	79.6412	138.988	85.031	28.135	347.879	9.06398	26.3015	27.9065	439.642	50.5493	58.654	19.5405	63.5466	23.6341	23.5101	21.0281	23.842	34.6057	15.2616	27.4924	15.1545	70.7432	47.5181	29.6124	18.5237	94.3624	3.38215	13.7011	45.6071	15.6887	42.4329	37.0533	20.6511	83.6326	59.9141	24.9617	5.52963	0.140672	24.9797	29.3273	37.6827	15.1258
6.39501	1.88768	89.3248	126.367	74.2632	26.0701	407.526	7.72029	22.8053	24.3465	411.916	46.2734	52.9751	15.9804	85.8353	20.6637	22.8125	18.5866	38.3282	29.0452	13.242	23.4734	12.7298	63.8252	41.2154	26.1506	16.6235	88.6821	2.96623	11.7783	44.7643	13.7508	45.1405	33.1621	18.5637	81.624	55.3418	22.0647	7.98903	0.107883	21.5333	37.912	34.4608	12.4779
6.49493	1.53862	84.6695	113.588	64.5332	23.9365	452.909	6.54715	19.5681	21.144	390.866	41.4843	47.1809	15.6341	87.5374	17.9335	25.4555	16.3386	44.1095	24.2793	11.2787	20.0345	10.6753	56.3521	35.6525	23.0899	14.8094	110.522	2.97694	10.125	53.1336	12.0286	46.1561	29.4013	16.6483	76.552	48.9578	19.2046	8.82534	0.082801	18.207	40.1138	30.1643	19.3914
6.59485	7.68811	95.787	101.315	55.9244	21.8405	458.779	12.6659	16.6801	18.3147	372.757	36.8231	41.6238	13.7621	93.7136	15.488	24.6061	14.3209	45.1319	20.2556	9.4951	17.097	8.94323	49.0675	30.8036	20.3858	13.1437	110.501	2.78078	8.70353	59.8439	21.4153	46.1646	25.9248	15.4109	70.0416	42.1427	16.5873	8.73431	0.0618321	15.2111	38.8818	25.8147	21.2897
6.69477	8.74249	119.05	89.8911	48.3913	38.6195	441.8	14.1029	14.1585	15.84	350.139	36.0029	36.4813	11.4792	90.4433	13.3323	27.331	12.5333	43.648	16.8828	7.93348	28.2662	7.4875	42.3333	26.5999	17.9979	11.6426	102.04	4.29657	7.48155	76.3871	27.7151	45.1955	22.7861	14.0155	63.1963	35.6176	18.4216	9.73067	0.0446625	12.6117	35.9454	28.4995	20.5459
6.7947	8.07901	130.939	79.4626	41.8383	46.8903	474.726	13.5315	11.9854	13.6876	325.158	38.0295	31.8276	14.4215	84.6799	11.4513	26.3724	10.9597	40.9344	14.0651	6.59579	53.6268	6.26623	49.7734	22.9644	15.8894	10.3022	90.9686	4.64505	6.43101	84.0304	30.6292	43.5346	19.9894	12.6403	56.3595	36.0388	26.991	12.7177	0.0296058	10.6166	33.095	27.0803	18.5486
6.89462	30.0818	129.627	71.4929	52.0294	52.4658	472.507	15.5661	10.1278	11.8215	299.312	37.2681	27.6771	14.017	78.5208	13.3019	23.9752	9.5795	37.7059	11.715	5.46541	55.4776	5.24264	50.401	19.8236	14.0279	9.11099	80.1837	4.47865	5.52776	86.0469	35.6375	41.4054	17.5162	11.3541	49.8595	33.578	28.0685	13.5457	0.0166646	8.84502	33.0357	24.148	16.0869
6.99454	33.5618	117.919	85.1478	64.7123	61.7731	450.297	19.6123	8.54796	10.2067	293.242	34.9474	24.0113	12.3006	72.5794	22.9545	21.1694	12.1206	34.3552	9.75677	4.51865	50.5397	4.54928	47.5628	17.1113	12.3844	20.3845	69.8859	4.10676	4.75106	84.5936	37.4501	38.9822	15.3387	10.1787	58.3128	29.8609	26.2295	13.1584	0.00619309	7.49439	31.0519	37.5999	13.5895
7.09446	30.8369	103.88	88.676	65.3214	64.9002	417.641	19.6448	9.31365	12.2509	280.894	31.8504	24.589	18.4478	67.0175	26.4058	24.4882	12.3365	31.0907	11.9568	4.31867	44.1798	3.88948	43.1591	16.0454	10.9335	23.7407	67.1795	9.2227	4.08315	81.0844	37.1961	36.3994	22.0147	9.11619	60.1271	25.7923	23.4357	16.0027	0.0008266	21.0539	28.1893	39.6806	14.2626
7.19438	26.4758	102.894	86.4941	60.9144	64.3529	380.462	18.0536	9.01192	12.3027	264.715	28.4651	43.7934	19.6422	61.8605	26.5453	23.9893	13.0249	28.0163	11.506	3.88855	38.046	15.0447	40.4343	14.3429	9.65265	23.6404	67.0172	10.7549	7.65954	76.439	35.6586	40.9812	23.7487	8.16092	58.2023	30.8289	20.5049	16.5517	-0.00704174	32.4885	25.0411	37.3581	17.8144
7.29431	22.0976	93.6183	81.2859	54.7559	61.7083	343.169	15.9364	9.6609	11.4866	246.442	25.0862	51.8791	17.9513	65.5363	25.0182	21.9624	20.7288	25.1774	10.2077	3.52048	32.5792	18.6684	36.5337	12.5707	27.1263	22.1285	61.8276	10.6754	8.67765	75.0829	33.3749	43.8248	23.121	7.30427	54.3148	33.3828	26.6734	15.8291	-0.0122236	36.4598	21.9312	33.1671	24.7894
7.39423	18.212	82.4791	74.6619	50.9313	57.9508	333.934	13.7796	16.6926	24.1373	227.292	24.6102	53.5575	15.2782	63.0677	22.7478	19.4627	22.4647	22.5868	8.75344	6.10143	27.8376	18.7538	32.2858	21.1679	31.3992	20.1317	67.2725	9.92273	8.51494	71.9276	30.7092	44.9676	21.4516	6.53707	50.0415	36.9327	29.5192	14.4654	-0.016206	35.1871	26.3658	41.5877	26.2909
7.49415	14.9227	82.1163	76.0665	78.4199	53.688	313.854	11.783	18.7857	27.9804	208.101	23.0922	51.6987	12.5031	60.8951	25.7165	16.9585	21.6548	28.2849	7.39174	7.64318	26.6305	17.3049	28.129	22.262	30.7049	18.0601	74.1119	8.93744	7.85123	67.7808	27.9031	44.8541	24.5081	12.8447	72.2349	35.9673	28.2321	12.8399	-0.0191022	33.4361	27.1023	41.3126	30.0344
7.59407	12.1946	75.6951	81.9983	93.8254	49.2882	288.463	10.014	18.4327	31.6956	189.425	21.0544	48.0333	9.994	62.2399	25.6531	18.8971	19.8635	29.97	14.7367	7.7516	23.6712	15.3085	24.2781	20.759	28.3032	16.0867	71.0833	7.92057	7.01634	74.0102	25.1133	43.8319	27.4774	14.5679	80.9297	32.8195	25.4868	11.1734	-0.0183311	29.8721	25.8812	42.0833	29.5151
7.69399	9.95285	67.0367	99.1273	93.48	44.9688	272.699	8.48136	16.9662	31.1477	186.543	28.2379	43.6026	7.87066	61.1787	24.6067	18.2568	17.7936	31.6435	15.7409	7.19433	20.5107	18.6215	20.8219	18.7998	25.4665	14.2764	76.0246	6.95888	9.69649	75.4809	22.4369	42.1711	27.1911	14.3869	81.7783	28.8158	22.4102	9.58728	-0.0195762	27.2757	23.7192	40.8036	28.3782
7.79392	8.11857	58.4113	103.91	87.7688	40.8523	266.602	7.16931	15.0849	28.7877	179.34	41.9201	47.2089	6.13877	59.9781	22.6002	16.6071	15.7501	31.0978	14.5105	6.37556	18.7577	30.0435	26.9841	45.3427	22.6752	12.6456	72.1174	6.08513	10.1841	74.1672	28.0898	40.0802	25.4344	13.4679	78.2705	41.1644	19.4546	15.4328	-0.0191631	23.8495	21.1979	36.7276	28.4681
7.89384	6.62074	50.5479	101.709	97.8791	37.548	251.297	6.05344	13.143	28.2068	183.881	47.6366	46.7254	4.75722	69.7485	20.2804	14.6685	13.8553	29.4289	12.6502	5.50116	23.7794	32.5941	28.395	50.4004	20.096	11.19	75.6191	13.5625	9.68663	71.0654	30.5853	37.7198	23.1104	12.3129	76.7872	44.277	16.7813	17.6357	-0.0185184	36.651	22.7687	31.8923	26.2575
7.99376	5.39881	43.6151	95.7852	95.0638	34.2851	241.969	5.10793	11.3096	26.033	181.696	48.5013	51.8082	3.67055	79.4301	17.8986	12.7585	12.1488	27.2537	10.7633	4.6699	37.1002	31.528	27.328	47.8595	17.7729	9.89675	71.1877	18.3143	8.79642	73.9142	31.013	35.2122	22.8819	15.9394	73.3394	42.5487	14.4286	17.7387	-0.0168219	40.4173	22.2357	27.1766	23.0789
8.09368	4.40241	38.8031	89.6922	87.126	33.6364	234.807	4.30844	12.1977	23.3165	175.095	46.5431	54.777	2.82369	81.1621	15.6297	11.0051	10.6342	24.9136	9.05542	3.92363	40.7863	28.5701	34.0402	42.9944	15.7035	8.75046	64.0325	25.5772	7.79782	73.3414	30.131	32.6501	21.4081	16.4257	67.8789	38.5324	12.3852	18.3685	-0.0148816	38.7243	20.6453	40.098	19.6711
8.1936	3.59003	33.8772	108.802	91.1621	32.0446	220.304	3.6332	11.747	20.5495	167.596	43.0667	53.5564	10.7477	77.3083	13.5544	9.44901	9.29982	22.5927	7.57805	3.27475	37.809	25.03	36.5456	40.748	13.869	7.73573	80.896	26.9115	6.82163	70.7148	28.4623	30.1024	31.8919	15.6486	61.5769	33.6719	10.6222	17.578	-0.0130793	37.1498	18.6018	41.7484	16.4194
8.29353	2.92774	46.8546	114.22	86.3241	29.9662	202.249	3.06334	10.705	17.9491	157.854	38.8962	67.0138	12.7694	72.0831	11.701	8.09195	8.12894	20.3852	6.32552	2.72109	33.2519	21.519	38.8433	36.578	15.6685	28.185	81.22	25.6601	7.5409	66.9263	26.3632	27.6187	34.7738	14.4203	55.1184	33.2019	9.1062	16.0699	-0.011367	33.3548	16.4444	41.5332	13.5031
8.39345	2.38781	46.9614	112.79	91.3265	27.6817	206.989	2.58264	17.8465	15.5982	146.894	34.5388	70.8065	18.3103	66.75	10.0702	6.91963	7.10366	18.3348	5.27353	2.25415	37.7509	18.2989	37.5688	32.1158	15.2043	36.5477	75.1338	23.4045	7.32794	63.5995	24.0725	25.2342	43.7778	13.087	48.8877	30.5066	12.4868	14.2678	-0.00970081	30.3697	28.046	37.8175	10.9844
8.49337	1.94764	46.1377	131.769	94.8603	25.3607	208.156	2.17731	19.9067	13.5155	140.663	30.2947	69.1939	18.5286	61.6718	8.64911	5.91222	6.20685	16.4572	4.39391	1.86335	44.5039	15.4595	34.757	46.7731	13.9724	46.8899	78.1704	20.8782	7.43292	59.608	21.747	22.9718	55.6441	11.791	46.9754	30.2169	12.7648	17.8628	-0.00815592	26.5124	32.3927	38.9676	8.86268
8.59329	1.58878	41.8578	136.051	89.5514	23.1027	211.482	1.83562	19.457	11.691	132.528	26.3299	66.9404	25.9493	56.9374	7.41853	5.04913	5.42287	17.9624	3.66	35.5217	42.0223	13.0095	31.1681	48.4509	12.5556	48.2146	73.3651	18.408	111.48	60.135	19.4858	20.8458	57.7377	10.5862	43.6407	27.8319	14.5824	27.6238	0.53246	29.1599	32.7275	47.4047	7.10643
8.69321	1.29615	36.8358	132.085	80.9788	20.9627	208.679	1.54757	21.0866	10.1027	123.356	22.7254	62.2695	26.0834	52.5534	6.35733	4.31095	4.73769	17.9399	3.04827	48.1837	41.0931	10.9215	27.4129	44.9448	11.1729	45.7577	82.0915	16.1278	179.862	58.5849	17.3487	18.8637	62.3783	10.4568	39.6858	33.1462	14.1022	31.1883	13.673	27.9067	30.966	46.6275	18.4852
8.79314	1.05753	32.0113	123.786	90.9098	18.9689	199.92	1.30472	20.3542	8.72526	113.754	23.6744	66.2796	23.2493	48.7002	5.44479	3.6803	4.13892	17.1284	2.53861	56.1521	48.5377	9.15505	23.8089	40.002	13.533	41.9023	79.1827	14.0814	197.01	55.8253	15.3685	17.0278	60.7678	9.78945	47.4932	33.34	13.8312	31.1919	18.728	25.024	28.2236	49.9468	22.8024
8.89306	0.862911	27.6701	135.91	88.5166	17.1321	210.922	14.3692	18.5748	7.53311	104.138	23.0187	65.0185	19.5261	45.0059	4.66123	3.14183	3.61566	15.945	2.11408	55.4079	45.8539	7.66725	20.5063	48.7562	13.417	37.7131	72.0039	12.271	190.735	57.7786	13.5599	15.3368	56.3977	8.95005	62.2368	30.9628	25.1265	29.2752	19.6449	21.6572	28.491	46.9062	23.1409
8.99298	0.704179	23.8621	137.615	81.2185	15.4531	207.863	20.4093	16.4341	6.50259	111.45	37.1385	75.3863	15.8546	43.0322	3.98912	2.68221	10.3532	14.6222	1.76044	50.7238	40.588	6.41749	17.562	47.5874	12.4337	33.6478	72.5547	10.6822	174.735	59.2569	11.9256	13.7859	51.0282	10.1721	81.8794	31.1658	35.0744	26.441	18.9214	18.3556	26.9449	41.5945	21.4759
9.0929	0.574664	20.5571	132.162	110.71	15.036	208.868	21.182	14.2768	5.61234	113.163	43.3471	83.417	12.6108	62.8483	3.41297	13.5773	14.3064	31.7268	3.94942	44.5987	35.1148	8.01564	14.9821	75.6519	11.2128	29.8863	67.2184	11.3761	155.629	58.3104	10.4611	12.3684	45.5234	15.6069	88.703	28.9535	36.0258	23.2867	21.1715	15.3583	24.5517	35.8412	18.9477
9.19282	0.468934	46.7716	123.043	114.961	17.11	200.185	19.7641	12.8905	4.84362	114.995	53.9198	83.4378	9.89937	65.082	2.91931	29.5989	14.9496	49.6733	4.29263	40.9665	30.1218	8.07029	12.747	83.478	14.4739	30.0894	60.0172	22.4307	136.505	57.4108	16.473	11.1694	43.1459	19.9356	88.1454	25.6993	33.5024	20.1541	20.6001	12.7459	21.8614	30.4145	16.191
9.29275	0.382608	51.1485	121.004	108.515	23.6091	186.349	17.5772	15.8249	4.18002	112.959	57.2493	79.142	7.70399	86.8182	8.02762	33.9248	14.2024	62.6547	3.98026	79.1616	25.755	7.45422	10.8253	79.0852	41.5872	38.4345	68.578	25.5732	118.706	74.8323	19.6239	13.2609	39.4796	31.7607	83.5559	28.4619	29.8681	17.2261	18.7629	10.5219	19.1764	25.5922	13.5391
9.39267	0.312134	48.1064	122.422	98.1226	30.905	170.179	21.3108	68.0898	3.60731	108.403	56.2617	72.7422	5.96088	93.136	10.1017	33.123	12.9397	66.5735	3.47827	122.275	21.9938	6.59746	9.18134	76.1	48.2527	56.7166	80.394	25.1734	102.719	83.0556	20.8679	33.8723	35.4434	34.5373	76.9722	27.7278	26.105	14.5888	28.2195	8.65592	16.6528	21.4322	11.1496
9.49259	0.254577	53.2814	117.52	86.8462	50.4436	153.393	21.0783	109.442	3.11312	102.298	52.8515	65.5392	4.59411	100.981	10.5321	42.0323	11.5525	74.7626	4.11914	132.476	18.7728	5.70471	7.77992	68.7165	47.2206	60.6871	91.4439	23.3092	88.633	85.4533	20.8728	48.1176	31.4794	33.5926	69.6121	25.3032	22.5943	12.2707	30.4545	7.1044	14.3618	17.8999	9.0796
9.59251	1.58857	72.0282	109.383	76.0097	59.8766	151.872	19.263	141.408	4.18991	111.532	58.6003	58.2752	3.53126	102.039	12.8846	44.8725	10.2081	75.6633	4.47529	126.775	17.3742	4.86725	6.58813	60.4839	43.5393	58.5399	120.753	20.9543	76.3517	84.2489	20.1023	60.1239	27.7855	39.4422	62.1827	32.4058	19.4599	10.2674	29.1676	5.82179	12.3266	14.9267	7.33233
9.69243	1.82634	71.8003	99.8508	71.7102	63.1449	144.271	16.9566	146.294	15.2763	117.562	58.9289	51.3532	2.70928	111.788	13.2873	49.2306	11.3855	72.7552	4.14881	114.222	15.4825	4.16209	5.57653	52.6589	41.9685	54.0173	122.832	18.5513	65.7085	80.9007	18.8752	77.3318	24.4359	54.841	55.0765	33.5477	16.7185	8.55736	26.3446	4.76547	10.5442	12.4365	5.88373
9.79236	1.69327	65.4764	89.9972	78.6432	62.7425	144.879	14.6404	220.687	21.8828	118.249	78.6935	44.9724	2.07598	108.559	12.6895	48.388	11.0962	68.0074	3.62502	99.5099	13.4278	13.3668	73.8197	45.6266	38.4655	48.802	114.24	19.9296	56.5171	76.3586	17.4079	88.1917	38.0726	57.6619	48.4932	31.6306	14.345	7.11063	23.0238	3.89761	8.99794	10.3564	4.69815
9.89228	1.45901	57.7383	102.288	75.8909	60.2395	138.805	12.5092	307.643	23.258	115.357	86.0348	58.0812	1.58969	101.838	11.6268	47.9098	10.2294	62.5199	12.9758	84.9588	11.5292	16.2815	110.763	39.4493	42.754	43.6274	102.185	19.1672	48.5953	71.2351	15.8447	94.2163	42.027	55.3711	42.5173	28.3294	12.3004	5.89485	19.7252	3.18574	7.66537	8.62168	3.73707
9.9922	1.21967	50.218	104.275	70.8285	56.6166	129.18	10.6269	408.58	22.2702	110.163	85.8903	62.146	1.21684	94.4903	10.3955	44.0745	9.18608	56.8946	14.8301	74.3868	9.86126	28.2651	133.714	34.0758	41.2674	38.7917	91.7971	36.9342	41.7759	70.9732	14.2794	96.6055	41.3205	51.2401	37.1656	24.5822	10.5436	4.87826	19.246	2.60249	6.52228	7.17608	2.96357
10.0921	1.00594	43.4229	100.527	71.6337	58.961	117.951	8.9987	449.345	29.4969	103.584	81.466	61.1282	0.931221	102.46	9.15381	39.153	14.1805	51.4489	39.748	70.3062	8.42203	31.1992	179.973	29.4217	38.5048	34.3961	80.7654	41.9253	35.9093	68.609	12.7708	96.3065	38.5268	46.5947	32.4171	20.89	9.03619	4.03142	17.5543	2.12496	5.54492	5.97205	2.34451
10.192	0.824513	37.4528	93.8107	105.705	58.1778	106.304	7.60607	436.571	30.6226	96.2687	74.814	57.4246	0.712899	99.2287	7.98174	34.16	15.2558	50.9002	44.1752	62.9231	7.18853	29.9942	204.262	25.3984	34.8239	30.4548	70.3287	42.3905	30.8645	66.2883	11.3536	94.0636	52.2067	43.7918	28.2308	17.499	22.3516	3.32809	22.9127	1.73423	4.71117	19.9111	1.85114
10.292	0.673787	32.2677	85.7817	172.701	60.5303	94.9327	6.42226	399.785	29.025	88.6702	67.2223	52.4649	0.545932	93.0061	6.91493	29.5172	14.6636	62.6639	41.2636	60.7875	6.13411	27.0982	207.053	21.9234	31.0768	26.9452	60.9202	39.7307	26.5272	62.8226	28.6315	90.4575	55.3356	40.1078	24.5571	14.5094	31.667	2.74552	23.6504	1.41473	4.00106	23.7315	1.45921
10.3919	0.549838	28.0582	77.4058	241.703	59.6949	84.2235	5.41945	354.424	26.3548	81.6722	59.476	47.0841	0.41783	86.2718	12.9978	25.3709	13.4328	65.9527	36.1717	55.0433	5.23374	23.7016	241.727	30.1132	27.5695	23.831	52.6281	35.9345	22.7986	58.7716	39.1744	85.9381	53.4563	55.7575	33.8047	19.9119	36.8676	2.26401	27.426	1.15362	3.3969	23.1819	1.14863
10.4918	0.448395	24.2585	69.2283	252.887	57.0528	74.3674	4.57164	308.276	23.4012	74.6985	52.0321	41.7538	0.320417	85.5193	15.2609	21.7433	12.0252	64.7125	30.8532	48.0934	4.46528	20.3583	244.042	30.3206	24.3933	21.0727	45.4014	31.9156	28.8216	54.4932	44.3186	80.8509	49.401	58.6231	44.2325	21.1327	35.8821	1.86641	27.0849	0.940286	2.88313	20.9369	0.90293
10.5917	3.8366	20.9229	61.5382	239.461	53.4653	65.4361	3.85568	265.023	20.5261	67.9384	45.9054	36.7259	0.244684	80.7305	15.4757	18.6043	10.6407	61.1859	25.9884	41.135	3.80962	17.3028	229.937	50.5437	21.5572	18.6318	39.1387	28.0737	29.4283	64.9743	45.8945	75.4584	44.5939	66.5146	48.7621	20.1756	32.6384	1.53753	24.8595	0.766083	2.44653	18.212	0.708759
10.6917	8.09596	18.0277	54.4708	216.858	49.463	57.4296	3.25148	226.173	17.8808	61.5119	40.8753	33.9285	0.185651	85.5576	14.652	15.904	9.35906	56.6342	21.761	34.7179	3.25032	14.6139	208.456	53.0546	19.0405	16.4727	33.7272	24.5652	27.6425	69.304	45.1793	69.9575	39.7308	65.6952	48.8838	18.2025	29.9099	1.26433	21.9296	0.62387	2.0756	15.5336	0.555472
10.7916	10.5603	15.5265	49.3933	192.086	45.3665	50.3067	2.74179	192.115	15.5155	55.4895	36.3916	30.6705	0.139544	82.3427	13.3578	13.5887	8.2058	53.7844	18.1694	29.0521	2.77326	12.2963	185.074	49.4404	16.8136	14.5634	29.0582	31.2352	24.9431	69.7745	43.0573	64.4929	49.8497	61.499	57.0609	15.8684	26.4856	3.28656	18.8965	0.507777	1.7607	15.3641	0.434543
10.8915	12.6806	13.3699	50.7755	168.188	41.364	58.5198	2.31197	172.533	13.4329	49.9068	32.3994	41.8491	0.100066	77.0284	11.906	11.607	7.18271	49.9127	15.186	24.1752	8.83746	10.3226	173.06	44.0841	14.8454	12.8752	25.033	31.9389	22.0352	68.8812	40.1337	59.169	51.4923	56.2226	58.785	13.5272	23.0725	4.17222	16.0469	0.413036	1.82535	16.2743	0.339273
10.9914	11.9037	17.7125	63.5395	153.602	37.5604	60.6214	1.94957	151.232	11.6147	44.7751	28.8417	45.7147	0.0689545	71.4056	10.4624	9.91239	6.28162	45.6855	12.6683	20.0425	9.67215	8.65384	164.828	38.5957	13.107	11.3823	21.5643	42.8959	19.2393	66.2014	38.8266	54.0584	49.1635	50.8325	56.8762	16.989	19.9368	13.8547	13.4998	0.335704	9.84091	15.2153	0.264337
11.0913	10.3064	18.0638	77.6282	144.225	35.5173	59.1362	1.64407	132.533	10.035	40.0893	25.6735	45.4428	0.0443159	65.9964	9.10996	9.86661	5.49104	41.4631	10.5583	23.0535	14.9922	7.24883	150.375	48.6132	11.5719	10.0622	18.5756	44.9528	16.6866	62.5218	36.5699	53.4844	49.9286	45.7156	53.062	27.1158	17.1567	27.7347	11.2873	0.272666	14.9906	13.4634	0.205449
11.1913	8.63342	16.6038	98.8074	130.079	33.0544	55.6661	1.38655	114.469	8.66637	46.9598	28.5003	50.9999	0.0236555	60.9372	7.88444	9.09831	4.79878	37.4315	8.79576	22.6281	15.0122	6.06901	133.697	61.5924	10.2165	8.89498	28.8592	42.7903	14.4171	58.3502	33.8027	51.9406	60.7876	41.008	50.5433	33.8387	14.7335	35.4044	14.0269	7.73727	16.7696	11.588	0.159258
11.2912	7.12699	14.6877	114.731	114.978	30.4387	56.6537	1.16944	117.597	7.48253	50.2057	40.4758	51.3736	0.00877025	96.544	6.79619	8.09194	4.19325	33.6785	7.32594	20.6588	13.541	5.0798	123.01	60.7572	9.01983	7.86303	30.6221	38.9972	12.4285	54.0092	30.8189	49.726	73.3912	43.3679	51.3928	38.539	12.639	43.6036	17.3215	10.4104	25.9312	9.82708	0.123123
11.3911	5.84407	12.7922	118.128	121.741	42.9681	55.9034	0.986321	110.745	6.45946	51.9541	45.2884	56.1313	-0.000642764	101.435	5.84219	11.199	3.6638	30.237	6.10113	18.135	11.7954	4.25117	109.938	55.3792	15.7997	16.4265	28.9606	34.7729	10.7003	50.6634	27.8102	48.7346	74.7612	45.3656	49.362	38.0288	10.8362	48.3946	17.5286	10.7313	29.9628	32.2889	0.0949452
11.491	4.77716	11.0688	114.508	147.779	49.9295	52.9963	11.8547	99.7326	5.5758	51.647	45.7554	55.8127	-0.00599248	97.388	5.01284	16.0991	3.2011	27.11	5.08084	15.5546	10.1446	3.55746	124.778	50.17	17.0872	18.9175	42.9398	30.6517	9.20533	47.0615	24.8976	46.9891	72.4881	45.7627	51.6507	34.9558	11.1858	50.4414	16.287	9.98019	47.2421	38.4278	0.0730479
11.591	3.89937	9.55113	132.278	153.694	52.1336	48.9852	17.8415	87.5627	4.81276	49.9791	43.7103	57.8658	-0.0085847	91.2508	4.2958	16.8869	2.7967	24.2851	4.23112	13.1507	8.68289	2.97686	138.651	44.2202	16.3424	27.0317	45.0526	26.8514	7.91571	43.4165	22.1529	47.6384	85.7933	43.2206	50.3994	36.2223	22.3722	48.438	14.468	8.81541	53.3925	37.5188	0.0562015
11.6909	3.18073	8.23199	139.628	150.361	54.558	53.3575	18.8024	87.2791	4.154	47.452	41.5422	55.9976	-0.00958043	90.5182	3.67829	15.9276	2.44316	21.7422	6.04299	11.0164	7.41821	2.49103	136.953	38.5228	14.9313	28.6785	42.4224	23.4424	6.80498	40.7031	19.6149	47.1067	86.7425	50.2885	53.3228	34.17	24.808	48.7335	12.5198	7.56385	53.4193	33.8778	0.0433159
11.7908	2.59368	7.09157	137.175	141.411	53.9802	69.8436	17.6549	80.9814	3.58525	44.424	38.2004	62.6572	-0.00967578	85.4676	16.5518	14.3242	2.13426	19.4584	6.05075	11.888	6.33334	2.08454	129.655	33.3881	15.4074	27.5694	38.1621	20.4278	5.84916	37.7936	17.3002	45.7289	81.9891	50.1022	52.3399	30.6131	23.743	49.3725	10.6602	6.37791	50.2749	39.2945	11.5078
11.8907	2.11462	6.10782	129.467	142.864	51.6934	76.1723	15.7495	72.3298	3.09423	41.1483	50.4343	63.0168	-0.00928319	79.4676	22.0007	12.5785	1.86427	17.4103	5.45035	17.7855	5.40571	1.74438	117.872	28.8724	14.4936	25.3986	33.5985	17.7824	5.02708	34.8561	15.2111	43.7665	74.9145	47.0744	50.9339	44.3378	21.8397	46.6784	8.98366	5.31976	45.6752	44.0403	16.2916
11.9906	1.72389	5.25994	119.238	133.276	48.5046	92.1009	13.6936	77.9055	2.67041	37.8006	54.8906	59.9601	-0.00869963	73.5206	23.405	10.9069	1.62835	15.5752	4.70501	19.0982	4.61346	1.45961	104.57	24.9426	15.2953	37.8696	29.2666	15.4707	5.11351	35.1441	13.3408	41.421	67.2022	43.1078	47.6857	47.9022	19.3729	42.3536	7.52	4.40634	47.256	42.0851	29.9176
12.0906	1.40532	4.52933	108.103	119.824	44.9111	97.1247	11.7449	74.9966	2.30464	34.5002	54.6678	55.2185	-0.00795614	67.9068	22.7	9.39271	1.42224	13.9319	3.98512	18.2047	3.93712	1.22116	91.3371	21.5383	14.5046	40.6286	25.7999	13.4552	4.79496	34.2243	11.6772	38.8477	59.6598	39.0058	43.581	46.131	28.0744	37.4159	6.26667	3.63304	45.2803	39.2588	37.5994
12.1905	1.14565	3.89968	96.9871	105.74	41.2145	95.6923	9.99867	74.9818	1.98892	31.325	51.7765	49.8127	-0.00708346	62.6874	20.9815	8.05806	1.24215	22.166	3.34552	16.369	3.3598	1.02149	78.9666	18.5951	13.2062	39.5812	35.9704	11.7001	4.32296	40.4667	12.8567	36.1625	52.6461	35.0926	41.12	41.8279	29.1152	32.4511	5.20647	2.98603	60.5054	34.7007	38.4368
12.2904	0.934117	47.5455	86.3987	92.4002	44.9563	90.6328	8.47685	69.6778	1.7164	39.8178	47.503	44.328	-0.00613309	57.8588	18.8592	6.89838	1.08484	25.4352	2.79669	14.2449	2.86704	0.854417	67.8037	16.0527	11.8196	36.6889	37.1458	10.1727	3.81733	42.9879	21.3864	33.4532	46.2933	31.4846	41.08	38.1302	27.1785	27.7769	4.31681	2.44871	64.8084	29.8501	35.8076
12.3903	18.8612	57.4735	76.5904	80.3178	46.4699	83.7239	7.17005	62.2872	1.48121	44.3464	42.654	39.0843	-0.00520647	53.5749	16.6623	9.50552	0.947463	25.9914	2.33313	12.1549	11.8806	0.71488	58.2208	13.8572	10.4992	34.6424	34.7583	8.84392	3.33232	43.178	25.9336	30.7826	40.6226	29.9435	41.5815	42.3691	46.681	23.5467	3.57408	2.00466	63.204	25.307	31.6645
12.4902	24.2808	55.6698	67.6648	70.1031	45.6599	76.0636	6.05694	54.4476	1.27829	46.1067	37.7206	34.2413	-0.00436575	49.4981	14.5603	12.246	0.827522	51.8017	1.94451	10.2439	35.2711	2.02248	49.758	11.9613	9.29496	31.6481	31.178	7.68803	2.89	41.9509	40.3562	28.1964	35.6025	35.2948	39.8349	41.3446	50.3133	19.8164	15.5247	1.63882	58.6369	21.2838	27.0977
12.5902	46.3969	57.1589	73.705	76.1287	43.54	68.3129	25.4808	46.9529	5.11422	45.9734	44.6521	29.8643	14.6861	63.0431	18.3082	25.6423	20.7681	67.0303	7.32846	8.56443	38.3742	18.017	42.3881	17.8393	8.21633	28.4518	27.4109	6.68267	2.49689	51.5449	60.7226	25.7254	31.18	35.3179	46.9391	37.7689	47.6595	16.5855	19.8855	1.33807	52.8064	28.1796	23.3611
12.6901	48.0576	52.6629	83.38	73.1821	40.7419	84.0876	31.2455	40.1482	19.1799	49.1331	66.3057	25.9642	19.0142	63.4952	21.318	31.704	27.4812	71.9159	8.41063	36.9626	35.4709	42.7564	39.7528	22.654	7.25787	25.3721	23.8599	5.8085	11.8543	72.4089	71.2189	23.3899	27.2948	35.7692	52.052	33.1848	42.8431	20.9298	20.3914	1.0912	46.6666	28.4695	19.6539
12.79	62.6237	50.5016	84.8107	76.3761	49.381	89.3786	40.8584	43.2838	23.9751	49.8461	75.3565	28.001	18.6631	60.2253	30.0977	31.7832	28.3582	71.2355	7.93685	47.0979	31.1653	50.0501	35.9399	24.9995	6.40922	22.5324	28.0094	7.07139	15.089	82.7919	97.2532	21.202	23.8874	33.8378	52.3346	28.4371	37.5951	21.986	19.0696	0.888711	62.3723	29.1999	16.2549
12.8899	87.8247	51.6315	81.6596	76.8825	52.5708	88.4421	41.4047	45.2854	24.4221	51.9644	76.7311	27.6528	17.8879	56.079	32.6824	29.4016	30.1921	67.7073	6.9865	48.0578	26.8891	56.9468	31.7734	23.6848	16.9582	19.9682	28.9375	11.3634	38.0195	86.5055	118.018	19.1673	20.9019	35.1115	49.9472	37.5619	32.604	33.7121	17.0004	0.722719	66.8137	26.9414	13.2784
12.9899	85.7421	65.2849	78.0999	71.6095	54.3773	83.987	53.4039	43.0178	32.002	51.9035	73.6394	32.6857	19.0563	53.9582	38.0689	26.191	29.6148	64.1763	5.97039	44.7319	33.8438	62.0177	27.6898	21.2588	20.6829	17.6767	27.0824	12.4053	46.3872	86.0651	126.639	17.2865	18.9973	34.6016	46.2074	39.3324	28.1093	37.963	14.7422	0.586696	65.1622	23.6879	10.7477
13.0898	99.5586	66.6595	72.5271	83.0864	53.4485	77.7178	53.8894	38.9237	33.1101	50.3934	68.1459	33.7099	18.4501	50.4719	38.4754	40.3956	27.3808	59.4888	8.7305	46.997	32.4684	64.2873	23.9033	18.6655	31.3806	15.6395	31.8278	12.0088	46.7885	83.123	133.881	15.5569	16.9908	38.4309	41.9051	37.301	24.1617	38.1255	12.5687	0.475264	71.9659	31.9552	12.9782
13.1897	98.8888	62.1886	69.5513	90.145	54.8875	70.689	50.4343	59.9573	31.3353	47.961	65.3293	32.5213	17.0127	46.7866	36.3645	43.1556	24.6236	61.6548	15.9887	44.3532	36.3476	60.1744	31.9406	16.2344	32.959	13.833	31.2254	11.0335	43.7054	78.7575	151.217	13.9733	15.0578	37.6705	41.3285	33.5225	20.7367	35.8681	10.6002	0.384008	71.2327	32.4628	13.0582
13.2896	87.434	55.3341	73.3958	90.4582	53.7288	77.9486	44.9202	65.51	28.4308	44.9835	60.4136	30.2022	14.5462	83.3094	33.1203	41.0098	32.098	60.0256	16.839	39.6639	45.7624	53.632	38.2556	14.0615	31.2023	12.2332	28.6045	9.87986	39.3254	77.5255	156.461	12.5291	13.2742	35.1503	52.0379	29.1519	32.9421	33.4458	8.87707	0.309426	66.6418	38.273	12.0634
13.3895	73.8993	48.3081	80.6593	88.5906	55.8267	78.6436	39.3684	63.4662	25.234	41.7275	64.2364	27.394	11.9357	89.167	33.0219	46.2349	32.9733	56.5068	15.4474	34.4033	43.9057	46.5589	39.0382	12.1572	28.3899	10.8173	38.1816	8.7285	34.6877	74.3695	163.109	11.2177	11.6654	35.8263	55.398	24.8098	34.9168	30.0815	7.39915	0.248562	60.3257	37.2475	10.6134
13.4895	61.2513	41.8389	80.8952	94.4257	55.0143	75.5551	33.9111	58.0316	22.1283	38.3785	70.4277	24.4673	9.55592	94.3385	30.9862	44.8667	43.5766	57.5489	13.4399	29.2926	39.0642	39.8173	36.9893	10.5023	25.4017	9.56398	38.9587	7.65524	30.2611	70.1465	161.223	10.2055	10.2329	33.9796	54.5529	20.8037	32.8684	26.416	6.14785	0.199087	68.5656	33.5842	9.05209
13.5894	50.3196	36.1122	77.2707	96.1177	52.5546	70.4407	28.9375	51.4031	19.2736	35.0624	70.4138	21.628	7.53315	90.7511	28.1032	40.897	44.9503	55.5217	11.4251	24.6512	38.7711	38.9272	33.6445	9.06939	22.5613	8.67986	46.5592	7.02434	26.2341	65.6676	154.068	9.2566	8.96655	37.9177	51.4361	17.2621	29.464	22.8136	5.09721	0.158908	68.7767	35.9431	7.55918
13.6893	41.1693	31.1234	71.6996	104.635	55.6926	64.3947	24.5655	54.1188	16.7221	31.8622	66.8459	18.9825	5.87904	84.8819	24.9693	44.024	42.4751	51.9978	9.6085	22.9367	45.2655	35.4597	35.2744	7.83111	22.3726	7.77695	45.9324	6.28488	22.661	60.9141	143.88	8.37369	7.85175	39.7985	47.2216	14.215	25.8198	19.4668	4.22001	0.126356	65.5713	33.7435	18.808
13.7892	33.6182	26.8068	83.2439	135.403	55.485	66.6256	35.8042	51.5596	14.4762	28.8297	61.4226	19.1175	4.55743	82.7228	21.8984	41.9631	46.2103	47.8571	8.03967	20.3519	75.3208	31.1544	34.6731	6.76045	25.7167	6.92267	42.1771	5.54986	19.5335	61.5031	132.173	12.0867	6.87275	44.8305	42.6084	23.6074	24.8969	16.464	3.49038	0.100323	60.0356	29.9175	35.9159
13.8892	27.4273	23.0825	85.7034	147.272	53.357	70.5393	41.3588	46.7264	12.5157	25.9947	55.2109	18.205	3.51684	91.7363	19.0437	37.9302	44.6111	62.8698	12.2704	17.5701	76.3564	26.8284	32.6312	5.8364	25.093	6.14153	37.5013	4.86651	16.817	65.4425	124.617	14.5282	9.24491	44.1656	38.0005	31.1911	22.5557	13.8314	2.88483	0.0797673	56.3888	36.1647	41.5699
13.9891	22.367	19.8731	83.073	145.349	50.1994	69.6497	40.2245	56.3848	10.8126	23.3713	55.979	16.7751	2.70534	89.3733	16.469	33.3945	40.949	67.8292	12.4718	14.916	69.1351	23.1613	29.5625	5.03807	26.373	5.43887	32.8276	4.25115	14.4679	65.7938	115.27	15.9946	9.77578	41.2999	45.0103	32.6643	19.866	19.5547	2.38325	1.79631	67.3828	38.5455	41.086
14.089	18.2368	17.1088	87.9908	134.193	55.131	66.0532	36.4811	56.8963	9.33727	20.963	53.589	15.3008	2.07651	83.9236	14.1894	28.997	36.6945	67.3691	16.5989	24.068	60.304	19.7436	26.1694	4.34851	42.0358	5.4555	49.1153	3.70595	12.4417	63.9615	105.15	16.7221	9.4336	37.7379	46.678	30.978	17.26	21.4377	1.96825	2.40999	69.0892	36.1272	37.5911
14.1889	14.8678	17.2189	86.6009	120.031	71.0683	82.5357	34.9298	53.115	59.3455	18.7657	51.8595	13.7174	1.59131	84.8175	18.4333	28.8442	32.4862	64.4036	16.3342	26.3811	51.8892	16.7044	26.2718	3.753	57.4164	5.12311	51.6469	3.22702	10.6966	62.6349	94.921	17.7543	8.71295	34.1124	45.3266	27.8394	14.8943	21.1337	1.62524	2.48222	65.8878	36.6908	41.236
14.2888	12.1206	17.1048	81.8208	105.639	77.6795	88.2996	31.4504	47.6031	131.796	16.7709	57.8711	12.1566	1.2181	80.5314	20.86	26.5908	52.4451	59.9987	14.6175	25.3746	44.4194	14.0691	24.6795	3.2387	59.4587	5.26605	48.674	2.80822	9.19491	59.8846	96.6647	18.1292	7.86241	43.0932	46.0234	25.5488	12.8086	19.6691	1.34191	2.30852	60.3355	33.7095	39.7805
14.3888	9.88086	20.6014	75.4058	100.443	82.6162	87.6806	27.4764	45.2276	155.384	17.059	58.3888	26.1055	0.931651	75.0115	20.8199	23.6466	57.0275	55.0459	12.5834	22.9239	37.9501	11.8168	22.3345	2.79462	56.005	6.88789	52.7998	2.44291	7.9033	67.9198	94.1726	18.019	7.00332	44.0835	52.9327	22.5109	10.9958	17.6686	1.10787	2.0402	71.0446	29.5744	35.9062
14.4887	8.05483	29.6272	68.393	95.3577	82.4705	83.4398	30.8442	54.6342	155.032	16.7673	55.7331	33.6881	0.712129	69.4386	19.5472	20.6427	55.0429	50.0305	10.645	20.0025	32.3984	9.90812	19.7577	2.41124	62.0795	9.89853	50.3542	2.12468	6.79269	71.2071	89.1229	17.5584	6.19166	41.8737	54.16	19.3253	9.431	19.3346	0.914476	1.75242	75.6738	35.3463	53.403
14.5886	6.56624	38.1052	61.3785	96.016	79.4015	79.4771	46.0601	55.1521	144.318	16.0979	51.3938	36.0344	0.544022	67.9332	17.7341	17.8423	50.5199	45.2061	8.93221	17.0943	38.3312	8.29902	17.2257	2.0803	59.8675	10.5174	55.3541	1.84773	5.83793	75.5992	90.9435	16.8527	5.45019	38.5359	52.2028	16.302	8.08524	48.6979	0.754751	1.47999	73.5958	38.6856	57.8647
14.6885	11.295	37.5206	54.6889	89.4405	78.0672	73.6881	48.4441	51.497	129.839	18.1417	46.3094	35.4385	0.415431	63.8729	15.7597	22.3288	45.2691	40.6952	7.46598	14.4201	57.3324	6.94677	14.8744	1.7947	54.881	10.1169	62.0704	1.60691	5.01726	75.9088	92.4898	15.9829	4.78517	34.9514	48.5893	21.4347	6.92991	61.5367	0.622941	1.23689	68.1692	36.637	55.4973
14.7885	15.4514	34.0657	67.0283	100.169	89.1932	67.112	45.4507	51.6058	114.713	18.989	41.0553	33.2884	0.317206	59.5711	14.5674	35.5309	40.0765	36.5474	6.22883	12.063	57.0315	25.2752	12.7607	1.54829	49.2638	9.32304	59.9159	1.39765	4.31189	73.737	90.0292	15.0116	4.19485	35.3785	44.2403	22.4074	5.93896	64.674	0.514222	1.02692	77.9295	32.6182	49.9249
14.8884	26.0447	40.5337	70.6778	103.104	99.9027	66.0724	40.5298	48.0109	100.336	19.0154	40.1753	30.4118	0.242241	62.2017	27.4262	38.249	35.2581	32.772	5.19201	17.4333	94.3094	31.1851	26.9683	1.33586	43.8181	8.41725	58.4303	1.21588	3.70569	70.1301	88.8625	13.9862	3.67401	33.4605	39.6978	21.2319	5.53144	62.9093	0.424424	0.848926	84.2252	30.6328	43.2018
14.9883	40.6956	39.0894	104.631	96.9607	102.457	64.9032	43.9158	50.6694	87.2643	18.4945	55.8179	27.2923	0.185087	59.6162	34.2147	36.4587	30.9171	31.7426	4.32585	18.5317	95.5066	33.1618	32.4255	1.15285	38.8156	7.52188	53.4597	1.05807	3.18478	65.7666	86.7121	12.9424	3.21608	30.7337	35.2697	19.0714	4.9349	58.0866	0.350208	0.699744	88.6061	27.1639	36.7725
15.0882	40.663	36.6609	118.372	105.486	100.221	61.3579	41.6968	48.3272	75.6489	17.6236	61.9555	24.2028	0.141514	63.9137	42.7811	32.9545	27.0633	29.7932	4.1975	17.5836	86.4467	31.3879	57.9431	0.995251	34.3209	6.68649	47.4516	0.921184	2.73716	61.0806	82.1529	11.9067	2.81433	31.7086	31.1199	16.5794	4.31466	51.9116	0.288869	0.575768	85.635	23.4065	30.6658
15.1881	39.4742	35.0701	120.404	110.169	95.3058	66.7164	46.0516	43.8232	65.4567	16.5442	62.3382	27.8148	0.108185	61.7073	44.4959	29.0134	23.6679	27.4546	3.736	15.7706	77.4709	28.1354	67.1505	3.42982	30.6597	5.92778	41.5025	0.802452	2.35254	56.3449	76.2553	10.8984	2.46235	42.2792	27.3252	25.4447	3.7351	45.3872	0.238305	0.473213	79.0341	19.8625	25.2029
15.2881	34.6127	31.863	115.926	116.224	89.0267	66.8228	47.7544	50.4717	56.576	15.3562	69.2835	36.5271	0.0827603	57.782	42.6775	29.1761	20.6882	25.0193	3.20821	13.7029	79.346	24.5023	80.7047	3.95531	30.9625	5.3956	36.0313	0.699395	2.02209	51.7262	69.7389	9.93106	6.70829	43.9421	23.911	27.9835	11.298	47.0928	0.196534	0.388904	85.6897	16.7133	32.4087
15.388	29.1521	36.0009	108.092	110.43	96.4535	63.9223	44.659	54.5625	48.8693	14.7166	69.7596	46.4131	0.0634066	53.5812	39.1995	27.0266	18.0787	32.3557	2.71063	20.3199	72.0666	20.9927	82.4711	3.7991	28.8949	4.84158	40.2946	0.610012	1.73821	47.3213	63.0771	9.01385	8.24715	42.0047	21.797	27.1764	17.3743	45.1148	0.162061	0.319859	90.0032	13.9968	33.4209
15.4879	24.1246	34.2001	98.7831	100.17	97.2492	59.4318	39.7618	52.6117	42.1968	13.8728	66.5057	49.3439	0.0485691	49.5274	35.0999	24.0913	15.7962	34.7049	2.27278	21.7643	62.9307	17.8145	88.8259	3.42822	26.1346	4.31294	38.8586	0.532488	1.49437	62.0197	56.5711	8.15269	8.45706	38.7661	38.3414	26.7306	18.2795	41.2721	0.133632	0.263481	86.9153	21.6767	40.4
15.5878	19.8046	55.9973	89.0998	88.8021	106.019	54.2316	34.5368	47.9871	36.4275	14.1505	61.276	48.5672	0.0371392	45.732	30.9354	21.0566	13.8007	34.3708	1.89864	20.7213	54.172	15.0312	86.464	3.01665	23.3231	15.6784	46.8118	0.465317	1.28489	68.9922	60.0427	7.35089	8.0472	35.2068	49.8567	26.4229	17.1587	36.66	0.110128	0.217506	80.1789	24.0625	40.6664
15.6878	16.7479	58.1476	79.6616	77.7883	107.244	48.8566	29.6061	43.5388	31.443	13.934	55.1828	45.6415	0.0283061	42.2126	26.9888	18.2119	12.0569	32.6647	1.58321	18.619	46.3811	12.6389	79.8661	2.62595	20.6911	23.7605	46.3018	0.407134	1.10491	71.0699	67.1604	6.60979	7.37866	31.7314	53.7671	24.3111	17.7166	33.6084	0.0905563	0.179923	75.657	24.6645	37.577
15.7877	13.8848	53.7784	70.7953	71.0336	120.79	43.6207	25.1968	38.3929	27.1386	13.3947	48.9021	41.7092	0.0214601	38.9595	23.3887	21.1953	10.5333	39.0214	1.31896	16.1951	39.6286	10.6048	71.5506	2.27498	18.3074	25.5975	42.5633	0.356769	0.950212	70.1188	69.1244	5.92923	13.2632	28.494	53.305	21.4555	16.5097	46.9647	0.0742509	7.31576	68.8431	43.0463	33.0654
15.8876	41.9886	47.6882	62.6518	69.7743	124.231	38.698	29.6315	33.2859	23.4225	12.6559	42.8313	37.4373	0.0161809	35.9557	20.1785	20.8097	9.2021	40.569	1.09828	13.8139	33.8324	8.88646	70.4348	5.69064	16.1789	24.7581	37.8644	0.31315	0.817154	85.2828	67.791	5.30791	19.599	25.541	50.4606	29.6911	14.7326	51.2776	0.0606628	11.6476	61.4651	46.6177	28.2047
15.9875	46.0281	41.5734	59.4229	102.088	125.105	34.1748	29.0027	28.558	20.2148	11.8054	37.1878	33.2026	0.0121406	33.183	17.3566	19.0706	13.2948	47.1037	0.91431	11.6391	28.8751	7.44055	65.4666	22.3807	14.29	22.8732	33.154	0.275444	0.702647	91.8142	64.4441	4.74365	26.6678	22.874	46.4442	31.6018	12.8823	50.4481	1.06129	12.6015	54.0122	43.9689	23.5555
16.0874	42.061	35.983	54.895	108.117	121.084	44.8195	26.3803	24.3405	21.0966	10.9048	32.6511	29.2065	0.00906132	30.6239	14.8987	16.9081	14.063	48.3829	0.76111	9.72975	24.6412	26.2531	58.8717	26.0758	27.5731	33.2176	61.2549	0.242866	0.604056	92.9157	59.9614	4.2336	28.3031	20.4767	41.9786	30.214	11.1524	46.8963	1.44447	11.9745	46.9616	46.9854	19.4439
16.1874	36.034	31.0482	49.8679	102.891	114.384	48.9275	23.167	20.6585	20.5982	14.0512	29.0612	25.998	15.3439	28.2622	12.771	14.7363	15.7428	58.3767	0.633595	8.09204	21.0271	32.2945	51.8713	25.1214	30.333	35.394	67.4188	0.214717	14.6301	90.6948	60.2812	3.77433	27.3579	18.3268	37.4848	30.5994	9.60648	42.095	1.51198	10.6971	40.5364	44.0831	15.8607
16.2873	30.0463	26.7546	44.8016	98.6767	106.384	49.1166	19.9774	24.3049	18.9788	15.7493	25.863	22.9266	37.4753	26.0825	10.9365	17.6424	25.2236	62.1948	0.527516	6.70736	24.6249	36.3684	45.1048	22.6938	37.0449	34.0843	64.6418	0.190297	19.6972	86.531	58.2469	9.4922	25.2902	17.3337	33.1928	28.5245	8.25374	36.9152	1.42778	9.23737	34.8148	48.0994	12.8237
16.3872	30.3632	23.0415	39.9487	90.5353	97.9221	55.9402	17.0581	24.2851	29.9067	16.4346	23.0151	20.0878	42.2959	24.0709	9.35931	28.302	27.3794	67.2608	0.4393	5.54725	51.1742	35.2459	38.8793	35.9352	36.8163	31.4262	65.325	0.169019	20.5243	86.2833	54.8152	13.4421	22.8332	15.9213	29.2191	25.3753	7.08225	31.85	6.77876	7.81862	29.7956	45.4985	10.2985
16.4871	41.9525	19.839	35.4373	80.7267	89.5013	57.3679	14.4863	22.5605	32.61	16.4264	21.1093	17.521	39.5663	22.2145	8.00589	30.5265	26.4087	66.881	5.61768	4.58107	66.4788	42.8633	33.3156	45.4181	34.1499	28.3806	60.5922	0.150311	21.8543	83.4511	50.6364	16.0248	20.3452	14.4273	25.6117	26.8726	7.08644	27.1581	10.0071	6.53668	25.4368	40.4853	8.22784
16.5871	40.8167	28.1495	33.6345	99.2742	82.7947	55.6451	17.0132	21.0162	31.5612	15.9565	25.7301	15.2334	34.0789	20.5012	6.84602	29.1206	24.2311	63.7024	6.80117	3.77955	64.2392	42.756	28.4329	44.7749	30.8088	25.3655	54.1303	0.133742	24.701	79.1419	46.1451	17.5602	17.9919	13.378	22.3857	25.6285	6.52098	22.9563	10.7417	5.42271	21.6776	34.9479	9.53265
16.687	35.8191	38.5836	31.0852	123.131	75.9328	52.1953	16.6449	18.813	32.7843	15.1927	27.0745	13.2146	28.0811	18.9201	5.85281	26.3319	21.7094	68.3837	6.52191	3.11637	57.2897	39.3224	24.1981	40.8055	27.4639	22.5506	51.1187	0.118879	24.2167	74.0724	41.6247	18.3023	15.8407	22.9871	19.5213	23.1082	5.78558	19.2774	19.2091	4.47636	18.4511	29.6854	11.1519
16.7869	30.1786	38.5877	31.0572	124.177	69.2298	47.9094	15.1365	16.4586	31.0814	14.2545	29.3866	15.763	22.5406	17.4609	5.00281	23.1876	23.5671	67.755	5.77803	2.56838	49.7004	34.7249	20.5541	36.3823	24.3525	19.9931	46.0461	0.105367	22.3208	68.7	37.2537	18.4527	17.0772	25.4097	16.9956	20.1376	5.04481	16.1069	21.6728	3.68333	15.691	24.9925	11.0732
16.8868	24.9779	39.6147	29.5985	115.753	62.8613	43.3342	13.2912	16.7162	33.9451	13.2263	29.2243	16.3226	19.133	16.1143	4.27583	20.1363	35.4989	64.4086	4.95179	2.11572	42.6779	48.5756	18.7664	31.8547	21.5422	17.7003	40.5657	0.0930074	19.9445	63.3113	33.1381	18.1705	19.4915	24.8638	14.7797	17.1623	4.36124	13.4058	24.5225	3.02445	13.3355	20.9367	10.1571
16.9867	20.5065	36.4971	27.4232	104.031	65.5003	38.7954	11.4599	25.8509	35.0765	12.1674	30.4006	15.7818	15.6333	14.8715	3.65425	17.355	38.8723	59.8063	4.18014	2.19392	36.5056	50.7065	18.6968	27.6706	19.0358	15.6589	35.3471	0.0817535	17.5252	68.2647	29.3349	17.5804	23.1633	23.1828	12.8413	14.4052	3.75399	11.1241	23.9737	2.47997	11.3286	17.4894	8.89755
17.0867	32.4302	32.315	28.8867	91.785	64.6502	34.4779	9.7839	28.2754	35.5015	11.1185	35.1075	14.6759	21.9168	13.7246	3.12298	14.8958	37.6214	54.7598	3.50374	2.05712	31.1795	47.6092	17.492	23.9513	16.8128	13.8478	30.6288	13.8141	15.2555	69.1422	25.8681	16.7797	23.4559	21.1548	11.1493	23.6892	3.22417	12.4332	21.8897	2.03158	9.62077	14.5858	7.56707
17.1866	36.4096	30.1228	28.3461	97.5242	61.8203	30.4774	8.30735	27.406	33.2674	12.1127	36.0285	13.3227	22.0368	12.6662	2.66912	12.7557	34.5733	49.7085	2.92679	1.8322	27.8501	42.5003	15.7916	20.699	14.8461	12.2441	33.8972	18.6642	15.4148	67.5243	25.5492	15.8439	22.1868	19.1098	9.67512	26.5674	2.76596	12.3742	19.2525	1.66311	8.16864	12.1527	6.30669
17.2865	34.7751	36.5173	26.7346	97.7169	65.9135	26.8351	7.03189	25.0649	30.0319	12.4337	34.7349	13.7005	19.6454	11.6895	2.28146	10.9092	30.9997	44.8799	2.44084	1.5841	24.1745	36.9276	19.1179	17.8757	13.1081	10.8252	32.5665	23.5876	14.7987	64.4457	29.7582	14.8305	24.5937	17.1786	8.39262	32.5936	2.37147	17.725	16.5598	1.36073	6.93459	15.0227	5.18094
17.3864	30.3082	55.1248	24.6123	97.0981	73.3768	23.559	5.94177	22.2043	26.5825	14.2691	32.2392	13.1973	16.5007	13.3026	1.95025	9.32341	27.4539	40.3818	2.03398	1.34441	20.7632	31.6422	19.5946	15.4328	34.6895	9.57047	29.5618	24.0712	13.501	67.8707	31.2886	15.9569	24.2226	15.4061	7.27814	33.1859	2.03263	23.2014	14.0466	6.7069	5.88627	14.8548	9.46784
17.4863	25.4609	70.016	22.309	89.9197	75.0217	20.6379	5.01555	19.3039	23.2753	15.0886	32.3155	12.2458	15.9666	13.0464	1.66721	7.96499	24.1589	36.255	1.69431	1.12718	31.7871	26.8533	18.6084	13.3218	39.8836	8.46123	33.3343	22.6533	25.4614	67.8345	31.0862	16.4387	26.8881	29.6939	6.31058	38.2005	1.74194	24.727	11.8087	8.52435	4.99591	13.4898	10.8474
17.5863	21.0455	69.5548	20.013	94.8507	73.2539	18.0502	4.23128	16.5899	20.255	15.2081	51.0441	17.858	13.9822	12.2759	1.42539	6.80283	21.1884	32.5042	1.41111	0.93731	31.7576	22.6582	16.948	11.4988	38.9191	7.48068	32.2411	20.5305	28.8782	65.703	29.8071	16.4425	26.4979	33.5603	5.47118	37.8722	1.4927	24.0282	9.86924	10.6615	4.23982	11.7668	10.6732
17.6862	17.2677	63.3511	21.5318	90.1182	69.5836	15.7686	3.56852	14.1544	17.5649	14.8584	59.1919	19.9611	16.3903	11.4014	1.21893	7.2585	18.5501	29.115	1.17515	0.775142	37.8001	19.0514	15.0524	9.92491	35.8448	6.61394	29.353	18.2539	28.3503	62.3687	27.9016	16.0992	36.2453	33.1011	4.74331	34.9014	3.13902	28.9565	8.21557	10.723	17.8065	10.0517	9.74106
17.7861	14.1194	55.8368	21.3658	81.7433	64.9497	13.7643	3.0091	12.0207	15.2013	14.207	60.8625	20.0649	15.5514	17.1351	1.04263	6.89403	16.2256	26.0638	0.978607	0.638662	35.7791	15.9843	13.157	8.56623	32.2405	5.84768	25.9927	16.0659	26.1476	58.4093	25.6747	15.511	38.5316	31.4619	4.11249	30.832	7.4363	29.8325	6.81978	9.85666	25.5081	8.48954	8.5062
17.886	11.5266	48.554	31.8944	72.4654	59.9286	12.0083	2.53719	10.1783	13.1403	13.3737	58.7435	19.0861	13.4895	25.7258	0.89206	6.22058	14.185	23.3236	0.814977	0.524879	37.8349	13.3931	11.3803	7.39346	31.9045	5.17019	22.7072	14.0627	23.3716	54.1944	23.3292	14.7575	37.2721	28.9617	3.56576	26.5159	8.46476	28.4691	6.60364	8.65016	27.9861	7.12492	7.21885
17.986	9.40286	41.98	41.9617	100.793	54.866	10.4726	2.13919	8.60183	11.351	12.4434	54.5599	29.7885	11.1601	26.7755	0.763401	5.47129	12.3979	20.8662	1.5519	0.430757	34.6902	11.2125	9.77453	6.38122	29.5451	4.57126	19.7019	17.109	20.5402	49.9556	20.9962	13.8998	44.9297	26.2704	3.09212	31.0044	8.17601	44.9316	5.99772	13.8891	27.6141	5.95825	6.00741
18.0859	7.66772	42.5152	45.5309	105.272	50.7472	9.13118	1.80358	10.2086	9.80145	11.4752	50.833	34.0181	8.98029	25.6393	0.653467	4.7477	10.8343	18.6649	10.4717	0.353417	30.3935	9.38194	8.35517	5.50762	31.2271	4.04157	17.0346	20.1078	17.8817	45.8342	18.7576	12.9846	45.7418	23.6626	2.68157	40.0659	7.41279	51.0447	5.25813	20.4189	31.7983	4.97257	4.92966
18.1858	6.25179	38.9866	63.578	99.6107	50.1087	7.96019	1.81925	10.2352	8.46142	10.5095	46.127	34.5413	7.10253	23.9464	0.559492	4.08964	9.46688	16.6941	22.0415	0.290103	45.0956	7.84756	7.11845	4.75373	32.3948	3.57307	21.5675	20.0155	15.4834	41.9122	16.6609	19.6355	43.3775	21.2412	2.32574	41.6191	6.5314	52.0929	4.51373	21.6202	36.4905	4.14509	4.00366
18.2857	5.09695	34.4554	91.1585	90.409	50.0922	6.93797	1.67694	9.52455	7.30356	9.5726	41.0991	38.8536	5.55519	35.7986	0.47911	3.50861	8.27224	14.9306	23.74	14.9365	52.6304	6.56268	6.05097	18.6788	30.5325	3.15868	21.668	18.6283	13.3649	38.2329	14.7308	24.0489	39.7031	19.0358	2.0172	39.3096	5.67592	58.4438	3.8242	20.3531	36.7617	3.45293	3.22644
18.3856	4.15529	29.9956	102.037	108.132	48.2696	6.0452	1.48248	8.52099	6.30355	8.68057	48.5551	43.5825	4.31311	37.2305	0.410388	3.00349	7.22786	13.3529	21.9463	20.4872	49.5698	5.48742	5.13541	21.7612	27.7298	25.031	20.7927	18.1252	11.5152	34.8152	12.9764	26.7452	46.0182	17.0453	1.74952	35.2437	4.89866	58.2723	3.21279	18.0943	34.7286	13.3333	3.71186
18.4856	3.38751	25.9471	103.262	107.721	45.4722	6.56862	1.28286	10.464	5.44015	7.84119	59.0283	43.8804	3.33238	35.6427	0.351465	2.56806	6.31547	24.8161	19.1556	21.4287	43.8328	4.58801	19.2693	20.9643	38.7468	33.287	18.8645	16.6926	9.91087	31.6626	11.3972	28.1386	47.6484	15.2565	1.51726	30.6035	4.21318	61.6507	2.68435	17.5414	37.0427	19.2028	3.65901
18.5855	2.76155	29.5198	99.144	109.902	42.2143	6.57579	3.3857	10.629	4.69488	7.05653	62.0426	41.7757	2.56619	33.2869	0.300816	8.20789	5.51844	30.2944	16.3075	20.181	42.3801	3.83598	25.1725	18.9388	43.6974	34.6024	20.6447	14.9653	8.52457	28.7688	9.98609	28.5568	45.544	13.6524	2.21453	32.145	3.61726	59.6784	2.23494	15.8334	36.0505	20.1259	11.9324
18.6854	2.25122	28.1018	92.2906	102.964	38.8093	6.28875	3.95858	10.1679	4.05169	6.32535	60.6322	38.485	1.97185	30.8404	0.257025	9.89884	4.8223	36.1119	18.0791	22.5436	40.8666	3.20737	26.5666	16.6731	42.3789	32.989	24.4024	13.2305	10.9213	26.1219	8.73265	28.2586	41.8589	12.2155	2.49028	30.5341	3.10284	54.9418	1.8567	13.7535	41.22	18.7356	15.0974
18.7853	1.83518	25.1986	84.2574	92.765	35.4434	5.8475	3.86679	9.23474	3.4966	9.8796	56.7591	35.9031	1.5131	28.4991	3.46237	9.84098	4.21408	37.5098	16.874	22.5092	47.5247	8.8401	26.651	14.5173	38.9365	30.2744	45.0562	11.6093	11.2007	23.707	7.62443	27.4469	39.3473	10.9291	2.52088	27.4691	2.66037	49.0058	1.54047	11.6808	53.5312	16.5438	22.944
18.8853	4.86855	36.9293	75.9508	81.95	38.72	5.33857	3.51409	13.5138	3.01754	11.9535	51.6691	32.6581	1.16011	26.3128	4.85833	9.06982	3.68281	36.5602	14.787	20.7295	44.72	10.5711	28.0361	12.5791	34.9849	27.2769	49.5839	10.1451	10.5421	45.3302	6.64826	34.1974	39.1547	9.77783	2.41521	23.9062	2.28045	42.7883	1.27736	9.784	56.7384	14.224	25.0244
18.9852	5.2662	70.8984	67.8799	76.7266	40.5639	4.81362	3.08478	18.5005	2.60413	12.9819	46.1412	29.2233	0.888969	24.6093	5.2647	9.50909	3.21881	34.439	12.6111	18.2884	39.5321	10.4805	26.9786	10.8762	31.1308	31.9546	47.5394	8.84534	9.52256	57.5879	5.79098	38.3764	36.7253	8.74767	6.26603	32.0603	1.95453	36.8019	1.05925	8.12356	55.0439	12.0557	24.0754
19.0851	4.79199	77.7146	60.312	69.3038	42.7696	4.3014	2.6595	19.5149	2.24734	13.282	40.6415	25.8635	0.680995	42.4517	5.15121	10.5802	2.81286	36.9269	10.622	15.735	52.079	9.61085	24.7589	9.39468	27.5818	31.8848	43.1137	7.70198	8.41734	63.2197	18.2332	41.0626	33.4194	7.82602	21.0357	33.757	2.85598	35.5857	0.878939	6.70718	55.6744	10.1372	21.6965
19.185	42.8359	73.1464	53.37	61.8362	57.0412	3.81597	14.7157	18.6096	1.93944	16.9624	35.4363	22.7176	0.52166	45.2195	4.78425	10.216	2.4584	36.5668	8.89404	13.3301	50.4812	11.1365	22.0935	8.11147	24.3899	34.1495	38.1073	6.70131	7.35194	64.664	25.342	42.1472	29.9108	7.00156	28.1361	32.1039	2.96803	32.7398	0.730128	5.51796	52.7092	15.225	24.6483
19.2849	49.8965	65.3066	47.0918	67.5396	63.2011	3.36308	18.3834	16.8751	1.67377	18.9165	30.664	19.8489	0.399591	43.5815	4.31208	9.29063	2.14809	34.7501	7.42615	11.1816	45.0657	16.1963	19.3707	16.8818	21.5485	32.9535	33.2595	5.82809	6.378	63.5271	28.8503	42.0468	26.5194	6.26408	38.0208	28.9014	2.77284	29.1903	0.60717	4.5294	48.0583	15.9241	24.5886
19.3849	46.437	57.0948	41.4669	65.0728	67.8811	3.36797	18.3635	14.8771	6.87953	19.669	26.6925	17.2775	0.306068	40.7868	3.81535	8.20519	2.5232	35.7248	16.7582	16.7983	39.1101	40.0774	16.7896	18.6397	19.0306	30.4122	28.8438	5.06758	5.51164	75.5305	29.9761	41.0886	23.3844	5.60449	41.6095	41.7088	2.47724	25.4797	0.505723	4.07245	42.9786	14.8115	22.6109
19.4848	50.4562	49.4774	43.8678	59.417	72.8236	3.21685	16.8557	16.3807	8.66934	19.6013	29.501	14.9986	0.234413	41.0042	7.56304	14.8803	2.50557	40.5822	18.2298	18.0588	33.5887	51.9094	14.4413	17.6623	16.8039	27.4773	41.1412	6.94953	42.9695	80.4493	34.6053	39.5284	20.554	5.01453	55.0816	45.0113	2.16732	21.9107	0.421964	8.52467	37.8085	21.4446	19.837
19.5847	45.9793	42.7135	43.1456	63.5139	73.331	2.98774	22.0872	23.5723	12.0275	22.4888	40.2749	12.9953	0.179443	38.8714	8.98271	16.489	2.32929	41.2843	16.9088	17.2214	28.7324	79.6552	12.3571	25.9242	14.8365	24.5636	54.5218	7.27249	56.2306	80.9253	36.2191	37.5645	18.0319	7.17584	59.8137	43.3239	1.87678	18.6379	0.352888	9.79289	32.8973	34.4502	16.8873
19.6846	43.575	43.8156	40.747	69.4649	70.9688	2.72826	26.4348	25.2527	18.5667	23.7669	44.4102	11.2437	1.74822	36.189	9.15138	15.8966	7.18587	39.8066	20.8732	15.487	24.5409	85.3221	10.5362	38.4751	13.099	21.8399	55.5172	6.91664	58.07	86.7881	42.1529	35.3494	15.8012	7.60249	59.5086	39.2705	1.61684	15.7262	0.295834	9.54028	28.4104	36.6281	26.8584
19.7846	41.65	40.3534	37.5425	66.9631	67.0393	2.46437	26.0319	24.2501	23.2785	23.9408	44.5314	9.71791	2.19053	33.4949	8.68365	17.0004	8.67738	48.6811	20.1278	13.4768	23.1053	81.0084	8.96168	39.437	11.5647	19.3635	51.6546	6.29883	54.8258	87.6397	44.3031	32.9988	13.837	11.8752	56.4475	34.3365	1.38928	13.1884	0.248475	8.63294	24.4085	34.2964	29.684
19.8845	36.8408	58.5918	38.3059	66.6513	62.3502	2.2087	24.7388	22.0704	32.0675	23.3775	42.3482	8.39273	3.83056	30.9416	7.92565	17.5297	12.2744	51.0993	17.8713	14.8089	21.4653	73.5009	7.60964	36.4484	16.4044	17.1427	46.2118	5.61295	58.9986	85.431	44.0063	30.5995	12.1118	12.8549	52.0191	30.1843	1.19217	11.0083	0.208978	7.51029	20.894	30.3696	28.7359
19.9844	31.1434	59.3674	36.9472	61.7709	57.3938	1.96649	22.1961	19.4973	34.6464	22.3409	38.9531	7.24419	12.345	28.5647	8.48849	16.4153	19.9873	50.0712	15.3309	14.7987	18.8925	76.0136	6.45416	32.3914	16.9635	15.165	40.5752	4.94571	56.7019	89.2365	42.1895	28.2147	13.42	12.4822	47.0534	29.7912	11.6684	9.15512	0.175823	6.38542	17.8396	26.1497	25.9881
20.0843	31.3036	54.4477	34.4893	70.9613	52.4635	1.73957	19.3565	16.9234	33.4051	21.0187	35.0405	6.25029	38.2791	26.3649	8.25824	26.5167	21.777	47.3069	12.9482	13.6338	16.3107	71.0761	5.46988	32.2822	15.97	13.4101	35.2949	8.76008	51.7578	88.7683	39.489	25.8896	18.5959	11.5996	42.0334	27.3874	14.6926	8.39626	0.147598	5.35311	19.551	22.1815	22.5639
20.1842	42.8819	61.309	35.1877	69.6868	47.7265	1.5292	16.6289	14.5311	35.2019	21.8006	31.0279	5.39123	44.5519	24.3328	7.64484	28.6475	21.0354	44.5922	23.2752	12.0302	22.0422	63.3137	4.63326	34.5936	14.4972	11.8558	40.3599	9.77552	46.0089	88.9386	36.3357	23.6557	19.8492	10.5687	37.2273	32.7673	14.6596	7.47004	0.123497	6.78437	19.2807	18.6604	21.7179
20.2842	54.91	58.1825	33.9383	76.7701	43.2718	5.16226	14.1693	12.3921	40.3176	21.7053	27.1606	4.64929	42.161	22.4567	6.87674	27.3459	19.3137	43.1618	24.543	10.3505	23.1261	57.2739	3.92313	58.1858	12.9584	19.0231	39.2275	9.54365	40.3112	86.2781	33.0161	21.5339	19.2354	17.5224	32.7726	33.0241	13.4741	6.51063	0.102901	6.85476	18.0009	15.6253	19.577
20.3841	52.4385	52.1095	36.1802	74.2135	39.1401	9.12821	12.0189	10.522	39.7903	21.0294	23.5719	4.00908	48.3667	20.7252	6.07781	24.7346	34.062	40.4976	23.0198	29.8362	21.1555	60.6083	3.32111	61.1804	19.102	20.7793	35.7888	8.80212	37.9299	81.9858	29.7155	19.5379	17.805	19.5879	28.7278	40.4234	11.9481	5.59248	5.14663	6.31445	16.2742	13.0493	16.9625
20.484	45.7005	60.7216	40.4332	84.0061	35.3431	10.9962	10.169	8.90884	36.8507	19.9862	20.3243	3.45685	45.526	19.1272	6.81752	21.7844	37.7647	37.3584	20.2133	36.4391	18.5203	83.5231	2.81109	57.0458	22.7367	24.4714	31.723	7.89629	39.1416	76.8383	29.8184	23.3225	16.0871	19.2453	25.1055	41.1206	12.8073	4.75307	7.09439	5.54796	14.4183	10.8813	14.32
20.5839	38.3906	69.8512	40.8865	92.7689	31.875	11.5825	8.59145	7.52896	33.0647	18.7279	18.0287	7.50354	39.3332	33.9613	16.5801	21.3247	36.7225	34.0698	17.2543	36.613	15.9577	86.7982	2.37903	50.8777	22.4251	24.4627	30.0783	17.7357	36.943	72.9653	46.8282	25.5718	14.3403	17.9761	21.8921	38.4208	14.6044	15.2437	7.45679	14.1798	12.6052	16.1774	11.8729
20.6839	31.7327	66.7126	39.2378	98.1969	30.0644	11.4101	7.25269	6.35492	29.1695	17.3615	16.0364	9.29635	32.4676	36.3338	20.4701	22.053	33.8196	30.8504	14.5387	33.8228	13.6676	81.3356	2.01309	50.7364	20.7403	22.9361	27.1418	20.6826	33.4177	74.7783	55.7346	26.6576	12.6847	16.4177	19.0605	34.2257	14.1145	19.9629	7.05571	22.6849	10.9214	16.8762	9.71647
20.7838	35.4886	73.1693	36.5143	93.4304	27.9316	10.8109	10.9973	5.35954	25.4921	15.9613	24.0354	9.78229	26.0895	35.0597	21.1862	20.6766	30.3555	28.6493	12.1756	40.3223	11.6793	72.5336	1.70325	61.6586	18.6885	20.8814	23.9311	26.4447	29.5622	73.5515	59.2409	26.8771	11.1698	14.8376	16.5772	29.5952	12.7999	34.4039	6.34119	24.5752	22.5874	15.6802	7.87507
20.8837	33.5633	68.8807	33.3286	84.8052	25.6916	26.537	11.6117	9.38435	22.1596	14.5779	40.0674	13.6572	20.6154	32.8237	20.2704	18.541	26.8968	26.2338	10.1667	40.1437	15.95	62.9873	1.4409	136.581	36.1643	33.7555	20.8602	27.0882	25.8316	70.5221	72.3385	54.7903	9.80964	13.3424	14.4068	25.0905	11.2788	40.0749	8.97254	27.2194	27.2899	17.8654	6.33585
20.9836	29.1429	61.5023	30.0377	99.6256	23.4716	36.7855	10.9116	11.0086	19.2037	13.2448	49.4321	21.4413	16.114	30.4358	18.5928	20.0707	23.6738	32.7645	8.47707	36.9145	15.5808	53.8758	1.21874	211.412	39.8037	36.935	23.5414	33.364	22.4149	66.4952	77.8513	73.8876	12.0869	11.969	12.5147	20.9825	9.80156	40.6675	9.5093	26.1267	28.1102	17.1761	5.15893
21.0835	24.4426	53.7705	39.9206	98.6254	21.3437	41.0091	9.73785	10.9869	16.6127	12.797	52.2964	24.5287	17.592	35.6228	16.6348	19.1738	20.764	34.6806	7.06332	32.538	16.0334	45.6739	1.03064	218.656	38.2956	35.9399	22.7753	33.7579	19.7343	61.9894	78.4145	86.1829	12.4047	10.7246	10.868	17.377	8.45905	38.4851	9.03288	23.4639	26.8728	15.4006	4.16544
21.1835	20.1891	46.5977	43.4819	93.434	19.3458	41.6016	8.46863	10.2014	14.3569	12.2056	51.2923	24.9261	16.2432	35.1815	14.6544	27.6699	18.8242	34.125	5.88334	27.9778	14.5832	39.2077	0.871323	202.724	35.0735	33.294	20.737	31.6497	17.1974	57.3335	89.153	93.284	11.8081	9.60426	9.43675	14.2894	7.2749	34.9406	31.2496	57.6174	24.6435	13.3472	3.34233
21.2834	16.5594	49.5768	53.9383	106.332	17.4951	40.093	7.26452	10.3951	12.4004	11.464	48.1226	23.8536	13.8979	35.8779	12.7817	30.1848	16.7638	32.3161	4.89968	23.6901	12.7409	36.0472	0.736354	180.39	49.1902	43.4201	18.3633	28.6306	14.8993	52.7313	92.5669	113.847	10.8295	8.59876	8.19367	11.6893	6.24529	30.8798	53.0309	111.241	22.0328	11.3626	2.6695
21.3833	13.538	66.1547	67.6116	104.063	15.7959	37.4503	6.18499	20.9956	10.8571	10.6446	48.9069	22.0443	11.4086	34.1547	11.0756	28.9234	14.7934	29.9393	4.0802	19.8631	10.9698	40.4797	0.622124	157.793	50.7273	44.8714	16.0419	25.4314	12.8649	48.3049	91.2716	126.37	9.73492	7.69749	7.11447	9.52514	5.35644	26.7903	59.0924	160.88	19.3789	9.57912	2.12479
21.4832	11.0511	66.4501	71.9639	100.928	14.2452	34.2761	5.24387	27.7229	11.1892	9.79808	46.8831	19.9314	9.26513	37.1675	9.55544	26.2081	12.9924	27.3746	3.39774	16.5472	9.39287	39.1859	0.525521	137.004	47.7086	42.6746	13.9182	22.3718	16.0149	44.1227	87.0782	132.794	8.65269	6.89001	6.1776	27.9192	4.59192	22.9369	57.396	169.539	16.8596	8.03182	1.68667
21.5832	9.01452	60.7608	71.0089	93.4519	12.8362	30.9378	8.36232	28.8964	10.5711	8.95819	47.1947	30.506	7.37049	36.0295	8.21988	23.1021	11.3816	44.3966	2.82947	13.7255	8.02569	35.5228	0.443858	118.564	43.2911	39.1181	12.9794	19.577	20.3631	40.2192	81.2269	134.658	7.64079	6.16673	5.36401	43.2498	3.9355	19.4478	52.2289	159.26	14.559	6.71397	6.29693
21.6831	7.35077	53.6379	67.1911	104.017	11.5597	27.6527	8.93885	31.4306	9.58299	8.14674	258.779	34.6287	5.78631	33.7801	7.05708	20.0718	9.95686	51.2174	9.97793	11.352	6.85196	31.1272	0.374795	102.456	56.3753	35.2249	11.6238	17.0819	20.8321	42.7288	74.5554	133.174	6.72144	5.51869	4.65688	47.6963	3.37239	16.3695	45.8454	141.42	12.5075	5.60297	12.0491
21.783	5.99313	46.6727	61.982	100.951	12.2439	24.543	8.44163	44.5658	8.50179	7.37712	394.637	36.9019	4.50319	31.3371	6.05071	17.3029	8.70369	52.4593	14.1666	9.3702	5.84804	26.7636	0.316329	88.4776	57.0423	34.4343	23.2846	14.881	19.5852	100.581	67.618	129.292	5.89926	4.93792	4.04165	46.3807	2.88957	13.702	39.3845	121.706	10.7063	4.67149	13.9513
21.8829	4.88585	57.9778	56.2521	92.4903	12.1946	21.6709	7.55127	47.5301	7.45399	6.65697	647.162	36.2218	3.48405	28.9703	8.41641	14.8518	7.60479	50.7611	14.1653	7.72375	4.99056	22.7597	0.266891	76.3842	53.2722	31.9668	26.0053	12.9521	18.391	168.907	62.0685	123.752	5.1706	4.4173	7.00049	48.9163	2.47569	11.4198	33.3808	102.802	9.14103	3.89308	13.7898
21.9828	3.98301	72.9265	50.5027	87.0944	11.7246	19.0619	6.57473	55.2252	6.49202	5.98991	825.906	33.9856	2.68475	32.9093	9.09435	14.322	6.64281	55.0012	12.7534	6.36044	4.25858	19.2282	0.22522	65.9351	48.1979	28.9652	25.2362	17.2616	16.5924	227.791	74.0071	117.123	4.52822	3.9506	8.28671	46.5564	2.12099	9.48591	28.0475	85.8332	7.79045	3.2438	12.6158
22.0828	3.24692	88.8209	45.0093	79.7515	18.6664	16.719	5.64302	54.9046	5.63271	5.37688	1004.96	31.0266	2.06308	32.2609	8.8866	19.2004	5.80149	54.7404	11.0076	5.23428	7.14997	16.1805	0.190021	56.9121	43.0188	25.9312	23.009	17.9129	14.657	295.736	78.7334	109.844	3.96369	3.53221	8.59075	41.9278	1.81704	21.1873	23.4323	71.1384	6.63089	2.70261	11.0321
22.1827	2.6468	86.2116	39.9108	71.0406	21.9907	14.632	4.80541	55.8333	4.87641	4.81699	1115.11	27.8309	1.58227	30.3514	8.24794	19.7441	5.06611	52.1643	10.9937	4.3056	37.5245	17.5139	0.160292	49.1225	38.1664	23.0727	20.3892	16.9804	12.797	382.556	78.7722	102.243	3.46852	3.15717	8.33986	36.51	1.55656	39.3856	19.5026	58.679	5.63878	2.25165	9.37066
22.2826	2.15761	79.0409	35.2655	62.3874	23.7225	12.7839	4.07414	52.3213	4.21623	4.30824	1121.85	24.6724	1.21179	28.1879	7.43208	18.4676	4.42358	48.5062	9.89391	3.54072	42.3686	19.486	3.01321	42.3985	34.3477	20.4641	17.8182	15.444	11.0992	427.21	75.8767	94.5682	3.0347	2.82111	7.79571	31.0999	1.33337	46.7767	16.1911	48.2512	4.79195	1.87587	7.80258
22.3825	7.55544	70.1523	31.0844	54.3751	30.201	11.1549	3.4455	46.9909	3.64267	3.84773	1069.02	21.6972	0.927009	26.0684	6.57651	16.5409	3.86244	44.452	8.53824	2.91122	39.5614	18.7936	4.25959	36.5947	30.5853	18.1206	15.4628	17.4314	9.58996	440.97	71.2527	87.0038	2.65491	2.52013	7.88782	26.0944	1.14214	47.8852	13.4193	39.5954	19.8425	1.56268	6.87986
22.4824	8.38923	61.1804	27.3521	47.1981	32.8408	9.72415	2.90958	41.1909	3.90645	3.43245	984.744	18.9742	0.708572	24.0748	5.7524	14.4934	3.3726	40.3739	7.45812	2.39344	34.8804	19.3096	4.62019	31.5853	27.107	17.3603	45.9579	17.0935	8.26756	435.595	65.7185	79.6731	2.32255	2.25084	7.55352	21.6621	0.978354	45.5375	11.1098	37.2014	46.4679	1.30159	5.8765
22.5824	21.33	53.5456	33.2995	49.3187	33.1729	8.47123	2.45487	35.5823	21.8678	7.11623	886.71	24.1859	0.541329	22.2234	4.99368	12.5515	2.94514	36.4654	6.35163	1.96781	30.1332	18.0026	4.51282	27.2617	23.9735	25.8829	54.2162	15.7994	7.11819	418.799	59.82	72.6727	2.03179	2.01009	7.00072	17.8442	0.838095	41.4706	9.19122	33.0374	57.5014	1.08391	4.91251
22.6823	22.9631	71.3699	55.4232	46.6754	32.1634	7.37685	2.07013	30.4589	34.9969	9.36825	785.75	32.6725	0.413465	20.5112	4.31336	10.8003	2.57211	32.8188	5.34622	1.618	37.4249	16.0121	4.17681	23.53	21.1821	27.7683	66.3084	14.1898	8.57296	395.611	53.9121	66.0578	1.77744	1.79511	6.3545	14.6161	0.718027	36.7268	7.6005	32.2411	59.8125	2.26771	8.20908
22.7822	20.8641	70.9019	64.9699	58.8723	38.4855	6.42292	1.74513	25.9234	38.3081	10.6027	688.216	40.1957	0.315825	34.6471	3.71321	9.26012	3.00385	29.4702	4.47478	11.4432	41.2934	13.8843	3.74692	23.048	18.7075	26.8136	65.9051	12.5556	10.1751	369.271	48.2173	59.8634	1.5549	1.60339	6.38444	15.1235	0.615277	31.9098	6.28327	29.9939	69.7086	2.54175	9.19646
22.8821	17.8333	64.579	73.6535	78.1321	40.7355	13.4182	1.47092	21.9819	37.1349	11.124	603.872	42.1741	3.14051	36.7856	7.55981	7.92352	2.97682	26.425	15.1113	15.0553	38.3179	11.8659	3.29686	24.4083	16.5188	25.7016	60.7084	11.0211	22.0373	341.843	42.867	54.1067	21.5934	1.43266	6.08913	17.9305	0.535692	27.3499	5.19346	26.4965	99.1982	2.42896	8.95861
22.9821	25.9128	56.9195	93.1503	109.588	40.5573	16.8233	1.23973	18.5953	45.0778	11.155	537.881	41.0627	3.93776	35.4211	9.0304	6.77199	2.76499	23.6723	51.8021	15.5333	33.7119	10.0546	2.86487	40.1622	16.9096	23.6458	54.0585	9.63202	25.6499	314.608	37.9304	54.372	29.4582	1.28076	5.62982	18.0027	0.462769	23.2094	4.29224	24.9572	108.597	14.5095	8.13101
23.082	25.5002	49.496	103.801	130.929	38.9863	18.026	1.04492	15.7062	45.4526	10.8585	479.1	38.3439	3.82479	33.1402	9.22316	5.78402	2.49222	21.1937	126.621	14.5353	29.1009	8.47625	2.46907	62.2928	15.8602	21.3308	47.3562	8.3979	25.4316	288.336	33.4358	53.4207	33.3785	4.87425	5.10315	16.7044	13.4549	19.5497	3.54709	22.1943	107.04	23.7796	7.07594
23.1819	22.4711	42.7948	104.819	134.908	36.6699	17.9168	0.880817	13.2528	42.519	10.3514	426.737	34.8994	3.35552	30.7226	8.76463	4.93848	2.21298	18.9672	216.043	17.373	24.942	7.12358	2.11625	64.4543	23.552	19.0535	41.1462	7.31222	23.5663	263.465	29.3844	51.6062	33.1739	7.92415	4.56553	25.1543	17.2865	16.3747	2.93089	24.265	99.9069	25.3996	5.99136
23.2818	18.9658	36.9096	100.514	126.927	34.0078	17.0625	0.742607	11.1753	38.3499	9.71804	380.098	31.2415	2.79373	28.3957	8.00777	4.2159	9.05109	16.9703	229.901	17.3138	21.3195	5.97544	1.807	65.0993	24.6175	16.9334	35.6014	6.3623	21.1162	244.137	25.7607	52.2695	31.0967	9.4431	4.04838	27.5076	17.3508	13.6565	2.42131	23.1638	90.3083	31.8819	4.97791
23.3817	15.7098	34.5524	93.4938	114.59	47.2365	15.8201	0.626184	9.41964	33.9289	9.01788	338.554	27.6572	8.14749	26.219	7.14712	3.59896	41.3382	15.1811	211.659	15.9299	18.204	5.00653	1.53893	59.8505	23.2653	15.0098	30.7374	5.53376	18.5831	225.713	22.5389	51.6504	28.2881	13.3467	3.56781	31.2227	15.9866	11.3521	16.5329	20.7443	80.0015	31.6818	7.02156
23.4817	12.9022	69.214	85.3119	101.338	53.1497	14.4104	5.12768	7.9378	29.6998	8.29268	301.55	24.2976	9.4153	24.2012	6.2863	3.07239	51.6874	20.6454	184.428	14.0462	15.5375	4.19184	1.30838	53.074	22.5951	13.2864	26.5084	4.8123	27.728	207.54	20.7511	50.1134	25.3132	14.0942	3.13074	30.7629	14.192	9.41265	21.82	17.9403	69.9373	28.8336	8.77976
23.5816	10.5546	81.4085	76.8737	88.6552	54.6333	12.9669	6.52692	6.68814	25.842	7.57126	268.585	21.2324	8.88662	24.9099	5.47724	2.62276	63.177	22.5503	156.885	12.4533	22.2387	3.50821	1.11109	46.8953	20.7712	11.7523	22.8481	4.18463	29.7653	190.084	18.8636	47.9429	22.4402	13.5564	10.2681	28.2533	12.3782	7.78958	30.1469	15.1991	60.5939	25.1782	10.7266
23.6815	23.1056	78.2523	68.6861	77.11	53.5109	11.5676	6.55874	5.6349	22.4081	6.87298	253.272	18.4843	17.3822	23.7771	4.74287	2.23835	63.5883	28.6899	139.315	10.7457	21.9339	2.93521	0.942832	40.8953	34.3285	10.3915	19.6871	3.63876	28.5771	178.544	18.8804	45.3591	26.8405	12.5445	13.6948	27.3377	10.7025	6.43698	31.7107	12.7143	52.1757	21.5203	11.7439
23.7814	24.4146	70.4233	61.0154	77.1695	50.9273	10.2549	6.03558	4.74754	20.4935	6.21046	239.175	16.0489	18.9009	22.1848	11.8576	5.16294	59.4633	30.5853	119.519	10.1262	19.6903	2.45535	0.799619	51.9969	36.7109	9.18655	16.9608	3.16399	31.8935	166.006	18.1909	48.6785	27.246	11.4054	14.914	24.8545	9.21299	5.31342	30.0167	10.5503	44.734	18.1805	11.319
23.8814	22.0489	61.7698	53.9832	71.6913	47.5954	9.04958	6.8386	4.00009	18.267	5.59121	219.013	13.908	32.0607	20.5479	15.7543	5.96991	53.7706	30.2017	100.946	9.048	17.1226	9.82164	0.677797	51.3389	34.975	8.12054	14.6109	12.0979	31.1122	153.253	17.0848	50.0633	25.8019	10.2832	14.8601	21.7729	7.913	4.38235	26.9403	8.70915	38.2377	15.2594	10.2111
23.9813	25.2862	53.6039	53.2805	87.598	49.0358	7.95869	7.4192	3.3706	16.0567	5.01946	196.396	12.0363	38.0851	18.986	16.757	5.84676	47.8241	28.6568	84.6356	7.8444	14.7164	14.0037	0.574244	50.6247	31.905	7.17772	12.586	18.0604	28.6073	140.768	15.7595	50.0138	35.3128	9.23349	14.1086	18.6211	6.78867	3.61214	23.4569	7.1649	32.6147	14.3116	8.85159
24.0812	23.4262	46.306	50.4234	87.903	48.0908	6.9816	7.04832	2.84048	18.9062	4.49677	173.516	14.6386	36.3095	17.5289	16.2509	8.1388	42.1757	26.5803	74.4194	15.8668	12.5923	21.3696	0.486211	46.1369	28.5789	8.49196	10.8415	26.9668	32.997	129.159	14.3467	48.9242	37.547	8.27398	13.0102	15.6677	5.82066	2.97576	20.0504	22.6103	33.6402	12.6828	7.4749
24.1811	20.179	39.923	46.5192	81.7612	45.8051	6.11306	6.32371	2.39399	19.8009	5.80447	154.128	15.285	31.5691	23.2831	15.0199	8.46101	37.0299	25.7292	77.3256	23.2395	10.7564	22.8565	5.57669	40.7659	25.3957	8.50245	9.33878	38.7779	33.9155	131.553	20.7089	47.1032	36.3226	7.40637	23.4988	13.0323	4.9892	2.45027	16.9394	27.5914	32.1822	10.9248	6.40527
24.281	20.3466	34.3904	47.2867	96.0422	42.8294	5.3455	5.51555	2.01786	20.5554	9.70438	137.268	15.257	31.5696	23.6625	13.5003	7.95105	32.436	24.1419	70.5992	24.8033	9.18225	22.1332	7.78795	41.3174	33.1333	16.3078	8.04441	41.138	31.953	128.913	23.9222	46.1317	33.5911	6.62586	28.1258	10.751	4.27586	2.01644	14.2027	27.5061	29.5248	9.26892	5.36657
24.381	31.0901	55.5606	45.5136	101.328	39.5639	4.67013	4.73968	1.7009	30.9214	12.0278	128.11	22.5781	32.0322	22.5035	11.9276	7.13843	28.3769	22.2449	63.8517	24.4107	7.8365	20.0673	8.41277	38.0337	42.3238	18.4948	10.6978	41.4824	37.3734	126.152	25.0457	44.4558	30.3344	5.92555	29.3042	10.43	3.66421	16.6271	11.8483	25.1758	26.4039	7.7984	4.42557
24.4809	30.9243	58.81	54.4225	96.2811	36.2496	4.07796	4.04018	1.43372	33.3118	15.9451	147.981	25.3572	30.9167	21.2632	10.423	15.277	24.8095	20.2721	60.0495	26.0302	23.2051	19.9397	8.20049	33.745	42.6007	18.2412	15.5891	40.0976	37.1235	123.542	24.82	42.3032	27.0324	5.29804	28.5287	9.4968	6.06418	34.6459	11.6477	24.7038	24.7535	6.53046	3.60778
24.5808	37.0048	54.7374	56.7774	96.5468	33.0273	3.56012	3.42856	1.20843	32.0793	18.1029	151.883	25.5454	36.4623	19.7751	9.04302	17.4568	21.683	18.3481	52.7861	26.7534	25.241	18.3047	7.58052	30.9994	39.7066	17.0024	32.0384	36.8137	34.4308	118.121	33.2166	39.8494	23.9072	4.73613	26.7162	20.8915	6.4856	42.2312	10.6653	22.4356	41.0438	5.45416	2.91612
24.6807	34.7041	68.0811	55.4332	89.7728	29.9748	3.10811	2.90224	1.01849	29.3593	19.0275	146.441	27.8824	35.8823	29.0346	7.80846	17.0262	18.9471	20.4021	45.0812	24.9892	34.9243	31.1856	6.79415	48.2334	37.4789	15.4371	35.9388	32.9517	30.8658	111.166	37.2379	37.2281	35.6873	4.23323	28.887	25.0307	6.12583	43.723	9.39535	21.4313	47.0489	4.5482	2.342
24.7807	38.3302	66.4549	52.1252	112.453	27.1308	2.71392	2.45315	7.08487	26.1792	19.1046	148.654	27.7021	31.6739	32.4324	6.72086	15.5573	17.6516	22.0585	59.5046	22.2213	34.2095	34.2754	5.9733	49.9398	34.0589	29.3205	34.6961	29.1067	27.1705	103.499	38.3719	34.5404	38.9359	3.7833	28.6771	31.508	6.66173	42.3052	8.089	19.1991	49.263	3.88317	1.87177
24.8806	35.1089	60.1452	71.9679	113.776	27.1204	2.37012	2.07166	10.8708	23.0162	18.6147	142.408	26.1749	26.4609	31.6566	7.33276	13.7737	24.1348	21.9314	58.4308	19.2095	43.5922	32.8936	5.18639	46.3183	35.118	33.1929	43.1089	25.5281	23.6761	95.6389	37.6567	37.6109	44.4791	3.3809	28.209	39.5422	6.33111	48.367	6.86543	16.6069	57.3563	3.27858	1.49029
24.9805	34.1038	52.8753	83.4638	129.79	26.1327	2.06961	6.87498	12.4621	20.0761	17.7609	131.633	24.0011	21.4179	29.7435	7.19803	11.9961	32.2052	20.8879	60.8296	16.3218	43.72	29.6911	4.46587	62.9034	33.0259	35.7328	43.0599	22.3028	20.5121	87.9061	35.8104	42.9181	48.1534	3.02115	32.2646	45.8384	5.69956	50.8293	5.77344	14.0707	58.1542	7.9954	1.1829
25.0804	35.6993	45.9287	85.8877	144.449	24.6173	1.80584	10.2469	12.3224	17.4328	16.6882	118.808	21.591	17.0023	27.6117	6.69764	10.3554	33.3158	27.8638	55.5759	13.7172	39.4547	25.9562	3.82386	63.1622	45.2933	34.5528	45.64	19.4434	17.7117	80.4908	39.3966	45.8667	46.9528	2.69963	32.9276	45.5838	5.00481	49.029	4.82536	11.7706	55.129	14.539	0.936423
25.1803	32.1403	39.6911	86.1601	140.187	22.8524	3.51505	10.7717	11.3868	15.0984	15.4997	105.457	19.178	13.33	32.6227	6.04437	8.89525	31.519	30.2285	48.2695	11.4468	34.3743	23.1413	3.26157	62.9613	46.4496	34.4346	50.7735	16.9306	15.2641	73.4982	40.1771	47.0415	43.5965	2.41245	31.6933	42.0783	4.34172	45.0409	7.4763	9.76713	54.223	15.8789	0.73961
25.2803	27.3693	34.2251	82.3122	137.801	21.0076	4.33349	10.1038	10.1466	13.0569	14.2675	94.2436	16.8878	10.3656	32.2924	5.35398	18.5751	28.6604	30.1034	41.0003	16.2586	29.5647	20.0928	2.77455	57.6102	43.5962	32.2443	48.8719	14.7326	13.1397	66.9791	39.1734	46.9037	39.4559	2.15613	29.4759	42.6207	3.74357	40.1184	8.13514	8.06236	50.5483	15.0259	0.583021
25.3802	22.7606	29.4837	76.3865	136.537	19.1838	4.60572	9.00854	8.85214	11.2817	13.0408	83.9226	14.7819	8.01626	30.4712	4.68656	32.3005	25.5625	35.8017	34.4678	17.1924	25.3045	25.3972	2.35579	50.9884	39.5257	29.3396	47.6401	12.8149	11.3034	60.9493	37.0904	45.8155	45.8721	1.92751	26.8258	39.7326	3.21778	34.9949	7.8196	6.63228	45.6579	13.3725	4.06149
25.4801	18.7268	25.3885	69.5982	126.282	17.4385	4.55286	7.8302	7.62381	9.74285	11.8522	74.809	18.4421	9.26081	28.3263	4.07084	35.4796	22.5764	37.1518	28.8343	16.2733	21.6177	26.9704	1.99764	44.4982	35.3106	27.3537	43.5206	16.6175	9.71991	55.4033	34.4092	44.0595	46.5041	1.7237	24.0661	35.3463	2.76136	32.8518	7.07629	5.44346	41.199	15.8124	9.48285
25.58	15.332	22.3849	62.6527	113.054	15.8021	4.31588	6.71451	6.51302	8.41148	10.7224	68.3245	19.4623	8.73976	36.8906	3.51813	34.0897	19.8373	36.1932	24.0649	14.576	18.4549	25.513	1.69247	38.5965	36.1311	24.837	38.6014	17.0986	8.35611	50.3227	37.9393	41.8552	44.0119	8.00945	21.3797	44.2575	2.36768	29.6746	6.19118	4.46097	36.4554	15.4039	11.4251
25.68	12.5235	26.0834	55.9431	99.5448	29.7477	3.98369	8.84543	5.53548	7.2608	9.66367	61.1564	19.0075	7.5608	41.9892	3.03015	30.9303	17.3835	34.0836	20.0616	12.6545	15.7504	22.8627	1.43314	33.3867	33.8837	22.2589	33.7496	16.1492	15.4368	62.6147	38.7389	39.3715	40.2413	10.0089	24.5084	45.4252	2.02922	26.1351	5.30753	3.89889	45.53	13.8949	11.4852
25.7799	10.2184	35.7308	49.6737	87.6018	36.7056	3.61172	8.98356	4.68917	6.26685	8.68367	54.33	17.7813	13.0151	41.1823	2.60387	27.2848	15.2115	31.4729	16.7152	34.7973	13.4408	19.9073	1.2131	28.8451	30.7095	19.8159	29.295	14.6617	17.4341	68.1114	37.801	36.7378	36.112	10.2052	27.4423	42.6412	1.73873	36.5541	4.4916	5.34585	55.3394	23.5325	10.6055
25.8798	8.33328	48.0907	43.9362	88.7075	39.3831	3.23393	8.30556	3.9639	5.40868	7.7863	48.3705	16.2025	13.7847	38.7507	2.23392	23.7167	13.3008	28.7196	16.4879	42.4775	45.7347	22.5602	1.02662	24.9077	27.4304	17.5804	25.3343	19.1841	17.0869	72.4047	35.8115	41.7096	38.8181	12.3067	27.7215	38.0913	1.48966	43.533	7.15531	5.54392	57.1447	25.3208	9.3285
25.9797	6.79437	57.8026	43.8967	82.8378	39.4956	2.8706	7.35328	3.34636	4.66798	6.97219	43.0641	14.5152	12.5703	35.9903	1.91429	20.7459	11.6254	26.0153	15.3217	42.6728	50.3103	29.0138	0.868715	25.512	33.9245	15.5692	21.8674	23.2127	17.8616	72.7537	33.238	46.3018	37.7333	13.4502	26.5272	38.276	1.27619	44.6177	7.84477	5.17021	54.7006	28.7495	7.95529
26.0796	5.53909	58.6516	41.839	90.7782	38.1248	2.53328	6.36793	4.70402	14.7193	6.25625	38.3369	12.8565	28.1279	33.2848	4.63011	18.9711	10.1587	23.4572	13.4024	39.4179	46.6465	29.6561	0.735166	23.5726	33.838	13.775	18.8562	23.3448	16.9542	70.7037	39.727	48.6607	34.9813	13.1066	24.5807	37.5668	1.09327	51.6974	7.56582	4.57328	50.2015	27.6052	6.64284
26.1796	15.1947	53.8195	38.7715	87.5755	35.949	2.22756	5.44971	5.00351	18.0769	5.60564	35.6503	23.8044	33.5969	30.7395	5.71106	16.8017	10.1389	21.0888	11.4209	34.8347	41.0276	27.5838	0.622413	20.9465	39.4912	12.1817	16.2514	21.8278	21.0533	67.2649	42.3133	49.3489	31.6317	12.1984	22.3156	34.4286	0.936602	61.7927	6.85907	11.5642	44.9047	24.7365	15.0494
26.2795	16.4951	50.9772	35.2931	80.0119	33.3891	1.95517	5.81779	4.78923	19.8011	5.01437	51.1298	28.4751	32.0933	28.3758	5.90855	22.0405	16.0455	18.9241	9.616	30.0011	39.5752	24.5037	0.527336	28.0817	39.7125	10.7701	14.0028	19.7186	21.3662	63.0918	42.3627	48.8092	28.2097	11.1219	19.9857	30.3105	0.802449	63.4345	6.00803	22.5306	63.5453	21.4309	18.0327
26.3794	15.0273	63.8184	31.7512	77.2497	30.702	1.71431	5.49106	7.88577	23.5519	4.47837	66.6372	29.5236	27.9301	26.1899	5.65188	22.516	17.3662	24.3658	11.7848	33.2253	35.2735	21.2325	0.447206	33.9138	37.0017	9.52082	23.5817	17.5184	20.0146	68.9713	43.4877	47.389	24.9592	10.0426	17.7338	26.0086	0.687603	60.4164	5.15507	25.528	69.4363	18.2398	18.0858
26.4793	19.0705	62.4015	28.339	80.8645	28.0401	1.50424	4.9103	12.8781	23.5746	8.15851	142.333	29.1414	23.1501	24.1711	5.18326	21.0007	16.7317	28.692	11.3405	32.1009	34.0759	18.138	0.379684	33.0148	33.4446	8.4158	25.4763	15.412	18.035	70.3874	55.0861	45.3588	22.1462	9.0258	15.6346	21.9337	2.67059	55.0712	4.36623	24.7333	68.3801	15.3731	16.6802
26.5793	32.6513	61.7866	46.5496	76.5872	25.4903	1.32182	4.27434	14.2915	21.9785	10.377	178.495	33.6287	18.6493	30.9348	4.63688	18.7836	15.3445	29.6491	10.0607	29.0693	49.7503	15.3649	0.322885	29.9435	35.3459	13.0353	24.2592	13.4869	15.9209	69.0565	60.3012	42.9287	19.5366	8.0937	13.7216	18.2742	3.20609	48.7999	3.66716	29.8382	63.7907	12.8865	21.4805
26.6792	33.1978	56.2673	54.3646	69.3647	23.0988	1.16367	3.66805	13.9397	19.7887	11.5583	190.184	34.3153	14.7601	31.1899	4.08441	16.4467	13.7446	28.8213	8.6272	25.4004	49.2605	22.7321	0.275191	40.2831	35.4428	15.5515	30.8335	11.7678	13.8955	66.1036	61.3292	40.2598	17.176	7.24994	12.004	26.5635	3.15183	42.4153	3.06292	36.8065	57.6439	10.7687	36.3673
26.7791	34.985	54.0194	56.1233	61.4441	20.866	1.02636	3.12333	12.7915	17.4907	14.4571	187.266	35.4312	11.5495	29.5931	3.56209	14.2382	12.1663	27.1075	7.28486	21.7266	44.2764	24.1113	0.235176	47.4309	32.9878	15.6158	31.0135	10.2511	12.0495	62.2602	59.6993	37.4742	15.0703	6.49078	10.477	30.1638	2.8791	36.3623	2.54883	36.837	51.0545	8.98315	151.02
26.879	31.5674	53.2025	54.4838	57.9411	18.8251	0.906872	3.17854	11.3537	15.3023	15.9766	176.129	40.0992	8.96941	27.5587	9.09882	12.2502	10.7034	25.0125	20.6401	18.3384	38.5197	22.7963	0.201643	45.8367	29.803	15.0062	28.711	8.92177	10.4099	57.9973	56.467	40.8641	28.941	5.80977	9.12877	37.8676	2.54567	30.8607	2.11578	33.781	44.6256	7.48592	234.363
26.9789	26.9059	48.3075	69.088	70.5016	16.9581	0.80237	2.94102	9.88294	27.7545	16.5358	160.847	40.5462	6.93047	33.2568	19.8119	10.5038	9.38615	22.8147	23.0791	15.3468	33.1122	20.4224	0.173568	65.561	28.276	13.822	25.6261	7.76076	8.97385	53.6129	66.1452	42.4636	37.2747	5.19983	7.94391	38.9061	2.21592	25.9949	1.7534	30.3425	38.6599	6.23446	343.767
27.0789	22.3843	42.5243	73.8828	92.6888	15.2702	0.710404	2.60466	8.5006	31.2657	16.4404	143.964	38.6947	5.33665	33.0867	23.983	8.98926	8.21713	20.6628	21.6004	12.7716	28.335	17.7794	0.149913	66.6451	25.7502	12.476	22.4752	6.74881	7.726	60.2582	69.7489	43.4315	38.8535	4.65388	10.4475	36.5407	1.91389	21.7714	1.45125	27.5303	33.2866	17.9639	412.031
27.1788	18.4207	41.839	73.0821	97.205	13.7432	0.629082	2.2559	7.25706	31.7566	15.9122	127.018	35.6995	7.26218	31.2682	24.6282	7.68501	7.1874	25.0966	18.9501	10.5894	24.2048	15.2295	0.129832	61.414	23.0487	11.148	23.0345	5.86778	17.0791	62.4091	69.4185	43.2187	37.2512	4.16538	11.3164	32.6516	1.64651	18.154	15.7224	23.9863	28.5375	21.0733	413.303
27.2787	15.0829	37.9756	69.254	92.1339	12.3633	0.556867	1.9306	6.16589	31.7355	15.111	111.186	32.242	7.23856	29.0814	23.4691	6.56614	6.28386	26.2733	16.1696	8.75875	32.2596	15.7417	0.112724	54.5132	20.4746	15.5494	21.4888	5.10117	19.9481	61.7714	66.6388	42.1533	34.2911	3.72841	11.2439	28.2902	1.41361	15.0862	31.9074	38.8912	24.3924	30.1227	381.191
27.3786	12.3209	33.4242	64.6907	83.4758	11.1209	0.492594	1.64127	5.22266	29.5644	14.1509	99.0094	28.7135	21.0933	26.9076	21.4769	5.60833	5.49265	25.7136	13.6223	7.233	31.3493	14.7153	0.0980861	47.6341	25.1064	16.3886	19.2486	6.83365	19.8041	65.8722	62.4297	40.4915	30.8876	3.33751	10.6573	28.9097	1.21238	12.5035	36.9838	42.2757	20.8048	31.1004	335.038
27.4785	10.0537	35.8679	59.1911	86.4392	9.99908	0.435394	3.1816	4.41483	26.6085	13.1123	88.1693	25.3287	34.3405	24.8538	19.1871	8.38452	4.80051	24.2814	11.4074	9.4723	28.0091	17.997	0.085436	41.3396	24.9805	15.763	16.9116	7.10253	18.3628	66.3082	57.4823	44.4923	27.4851	2.98785	9.8165	27.0761	1.03922	22.5721	36.5182	40.2572	28.9166	28.7728	285.567
27.5785	8.1995	46.3874	53.4335	81.4962	8.9922	0.384393	12.6692	3.72706	23.5136	12.0513	78.5115	22.196	46.236	22.9437	16.886	27.099	4.19537	23.5599	9.52506	16.2428	34.9502	17.9877	0.0744173	35.7686	23.1813	14.5262	14.7159	6.73764	16.4592	64.512	52.2563	46.4579	24.2867	2.67506	8.87689	24.1539	0.890534	26.6131	33.5164	36.0052	31.4055	35.0676	238.366
27.6784	6.68588	45.74	47.8018	88.5218	8.08707	0.338775	15.4667	3.14379	20.5692	11.0055	69.9168	19.3611	47.191	21.1764	14.7175	32.7198	3.66648	22.14	7.94223	18.0787	44.0163	25.8425	0.0645688	30.9067	33.5087	13.1152	15.0372	6.13089	14.4875	61.4205	47.0498	46.905	21.3728	2.3952	7.92867	20.9049	0.763031	27.1548	29.5666	34.0042	30.8369	34.5144	196.034
27.7783	6.10945	41.5498	48.1229	85.1032	7.27286	0.29793	15.3336	2.65043	17.8906	9.99936	62.257	16.8328	42.3527	19.5441	12.7456	32.5408	3.20431	20.4218	6.61791	18.4811	49.1596	27.1859	0.0558185	26.6895	34.8065	11.7203	15.4325	5.46358	12.6236	57.6412	42.0484	54.0101	24.2631	2.14482	7.02198	17.7336	0.653706	25.776	25.4784	30.2811	28.7195	31.2777	179.005
27.8782	5.23438	36.5827	46.0671	80.0884	6.5396	0.261318	14.0277	2.23391	18.7377	9.04799	55.4295	14.6003	44.686	18.0371	10.9912	29.9956	2.80044	18.6255	20.7895	28.365	50.6267	25.6121	0.0480811	23.0415	32.8206	10.4185	14.4048	4.81613	10.9364	53.5628	37.3608	58.028	24.1329	1.92082	6.18235	14.8363	0.560002	23.4463	21.6378	36.6521	39.8036	27.2534	156.364
27.9782	4.36523	31.7978	47.5236	85.2967	5.87895	13.9863	12.3546	1.88271	17.8288	8.15965	49.3476	12.6422	44.1045	16.6462	9.45162	38.9659	2.44753	22.6077	23.4885	30.6792	46.058	22.9036	0.041182	30.7534	35.2746	25.9193	12.9062	4.22097	9.44334	49.4303	35.8197	59.7205	25.1105	1.72039	5.4204	24.1839	0.479775	23.6322	18.205	36.4297	44.686	23.2666	132.729
28.0781	4.41005	27.488	46.117	81.9084	5.27565	21.2126	10.6698	1.58685	16.22	7.3379	43.9356	10.9331	38.985	15.3625	8.11142	45.5725	2.13913	23.6601	22.0567	34.8661	59.084	40.2854	0.0351506	33.5459	33.6647	30.665	11.3406	3.68818	8.13865	45.3932	33.5279	59.6896	24.0555	1.54101	4.73805	27.0571	0.411049	22.2781	15.2226	48.414	45.9594	21.4753	110.472
28.178	3.92305	23.7062	54.4445	74.6722	4.73463	24.4035	9.11805	1.33774	14.4172	6.58302	39.1187	9.44667	32.5931	14.1777	6.95184	44.8215	1.86959	23.15	19.3771	34.0553	66.6059	44.5976	0.029656	31.663	30.7312	30.7035	9.86895	3.21769	7.00667	41.5392	30.8513	58.4082	22.135	1.38046	4.13223	26.4858	0.352182	20.2683	15.029	52.9746	43.9014	18.8842	93.9236
28.2779	3.32448	22.9238	56.4796	86.249	4.23703	25.1458	7.7468	1.12804	12.6533	5.89314	34.8185	8.15715	26.3931	13.0843	5.95339	41.1083	1.634	22.4118	16.5445	31.0141	62.1667	46.4245	0.0249468	47.9794	27.5358	28.8084	8.54622	2.80521	6.02862	37.9155	28.033	56.2463	32.9355	1.23681	5.83048	24.2376	0.30176	36.9637	13.7913	54.6012	43.9127	20.4646	83.4825
28.3778	2.75893	29.2116	61.0073	93.0008	3.78972	24.4548	6.56054	0.951483	17.3293	5.26536	30.9932	7.04054	20.9575	12.0751	5.09551	36.4615	1.42805	22.6213	13.9428	27.1873	54.803	43.5352	0.020771	65.4686	24.4722	26.2373	7.38227	2.445	5.18557	34.5436	25.2306	53.4907	35.901	1.10819	6.4805	26.5955	0.258539	43.6932	13.9626	51.1035	49.5301	20.5118	83.1758
28.4778	2.26802	28.695	62.1956	89.812	3.38162	33.1616	5.54599	0.802765	45.7102	4.69599	27.5828	6.07485	16.4335	11.1437	4.35995	31.7845	1.24796	21.7207	11.678	23.2999	47.3419	38.8387	0.017298	65.814	21.6703	46.0014	6.36873	2.13105	4.45991	31.4288	22.542	50.3623	35.1093	0.993011	6.52253	26.9583	0.221517	44.6342	12.9762	45.29	52.761	23.8428	76.434
28.5777	3.37487	26.0304	59.9607	82.0946	3.00903	36.6677	4.6837	0.677389	57.2286	4.18094	24.5501	5.2405	12.7801	10.2841	3.72887	27.4503	1.09042	20.2866	9.75225	19.6892	47.1633	33.7342	0.0142592	60.4059	19.1578	52.5107	5.4908	1.85767	3.83582	28.5662	20.0242	47.0294	32.6481	0.889946	6.22818	25.1415	0.18983	42.3957	11.5278	42.2453	51.3139	25.9219	75.0452
28.6776	3.33836	22.9055	55.9544	73.0627	2.68144	38.0223	3.95334	0.571589	96.989	3.71639	21.8456	7.06831	9.88409	9.49083	3.18851	23.5861	9.01303	18.6405	8.13252	16.4886	42.473	28.8579	0.0117665	53.5304	28.2013	135.669	4.73239	1.61967	3.2993	25.9449	17.7066	43.6185	29.5712	0.79772	5.76293	22.3713	0.162703	38.5805	9.97556	53.2888	47.5311	24.4862	68.4099
28.7775	2.94733	19.9045	51.1635	64.1334	2.39525	37.1112	3.33592	0.482154	143.506	3.29846	19.4347	7.68807	7.61587	8.75872	2.72557	20.2086	11.6287	16.9581	6.77716	13.7271	37.1392	26.2192	0.00966595	46.7419	39.2762	189.843	4.07806	1.41249	2.83813	23.5512	15.6002	40.2231	26.397	0.715066	5.22621	19.3306	0.139431	34.1495	8.49333	53.959	42.7631	21.7739	59.6939
28.8775	2.48948	17.2049	46.1653	55.8832	2.13496	34.9464	2.81451	2.1595	224.264	2.92357	17.2887	7.62487	5.8533	8.08308	2.33026	17.2875	11.9081	15.332	5.64577	11.3836	33.0215	41.3499	0.00796422	40.5523	50.0692	293.972	3.51385	1.23208	2.44173	21.3694	13.7039	36.9107	23.3681	0.641303	4.67622	16.3802	0.119447	29.6591	9.22409	49.7601	47.1062	18.7893	50.6345
28.9774	2.06267	14.8375	41.2857	48.5008	1.88153	32.1619	2.37441	2.78738	302.984	2.5882	15.3821	7.1972	4.49083	7.45956	1.99065	14.7758	11.218	13.8075	4.70243	9.41557	28.6156	44.6058	0.00645736	35.0821	50.3689	318.393	3.02747	1.07497	2.10092	19.3837	12.0094	33.7287	20.5867	0.575321	4.14579	13.6935	0.102324	25.4127	8.85869	44.5759	46.5692	16.3751	42.1224
29.0773	1.6941	12.7831	36.6983	42.0023	1.66951	29.1473	2.00301	2.88246	348.365	2.28913	13.6827	6.59535	3.44143	6.88414	1.70056	12.6227	10.1798	12.4036	3.9163	7.77403	24.5621	42.4774	0.00531047	30.3112	46.9374	308.598	2.60822	0.938075	1.80772	17.5785	10.5039	30.7087	18.0847	0.516629	3.65213	11.3376	0.0876442	21.5591	8.01277	44.2837	52.6329	13.9811	34.5565
29.1772	1.38571	16.7749	32.4847	36.3312	1.48832	26.1354	1.68959	2.7228	344.32	2.02329	12.1602	5.93076	2.63511	6.35312	1.45156	11.7767	9.07008	11.1246	3.26136	6.41108	21.0065	38.1932	0.0043281	28.2137	42.4277	285.376	7.77867	0.818663	1.55532	15.9391	9.17252	29.4655	19.0907	0.464127	3.20299	9.32136	0.0751127	21.2912	7.00866	46.2086	52.6598	17.9758	28.0602
29.2771	1.13132	39.0804	28.672	31.4052	1.33122	23.2588	1.42514	2.45589	319.11	1.78753	10.8031	5.26676	2.01656	5.86309	1.23768	11.3809	8.00613	9.96727	2.71578	5.28287	25.3642	33.3178	0.00352116	25.1454	38.1761	258.091	9.17994	0.714334	1.33784	14.4511	7.99944	40.048	18.4087	0.417695	17.9041	11.5912	0.0643425	22.1695	6.00796	43.213	58.0812	17.9987	37.0527
29.3771	0.922852	47.3691	25.2565	27.1374	1.19271	20.587	1.20202	2.15801	286.435	1.57884	9.60837	4.63735	1.5426	5.41089	1.05658	10.354	7.03259	11.4561	2.26135	4.35083	24.0933	28.5734	0.00279556	22.0105	33.9918	230.836	18.0679	0.623051	1.15032	16.2627	6.9689	46.885	16.9962	0.376396	25.1194	18.8543	0.0551574	22.4732	5.08535	38.2797	66.5407	16.435	38.5848
29.477	0.752544	53.2242	22.217	23.4449	1.06936	18.15	1.01383	1.8669	252.748	1.39457	8.54363	4.05902	1.17966	4.99358	0.899769	9.14624	19.8638	11.7149	1.88288	11.4923	23.5046	29.8077	0.00212206	19.1165	30.1252	205.291	20.1174	0.543048	2.6888	24.4943	6.06576	50.8595	15.3345	0.339794	27.8673	24.9812	0.0472995	21.254	4.2695	32.8963	66.9851	14.3749	45.5011
29.5769	5.88239	77.9746	19.5241	20.2526	0.959192	15.9545	0.855087	4.21088	220.917	1.23216	7.58371	3.53789	3.13617	4.60852	0.764096	7.95609	23.7448	11.3262	1.56773	13.8688	47.3205	27.979	0.0014426	16.5459	26.6425	182.036	19.3699	0.472784	3.16887	28.7175	8.51016	52.6725	13.6583	0.307372	28.0249	26.1879	0.0405811	29.2755	3.56561	27.7615	63.2549	16.8132	45.3324
29.6768	16.4545	79.164	17.1455	17.4938	11.7506	13.9936	5.91806	5.00425	192.059	1.08912	6.75054	12.5826	4.09594	4.25321	0.648632	6.86379	23.7216	10.6198	1.30535	13.8722	49.3575	24.9729	0.000770219	16.4317	23.5401	161.168	17.5998	4.27309	3.15636	30.5785	19.9888	52.8786	12.0757	0.278622	26.7504	25.8921	0.0348905	31.8002	2.96731	41.5526	57.5845	16.3168	41.6572
29.7768	22.4395	72.656	15.0491	26.0417	23.4238	12.2531	7.47963	9.11623	166.456	0.96306	6.03765	25.749	10.8605	3.92535	0.545765	5.89475	22.1113	9.78049	1.08696	12.7865	45.074	43.3549	9.23867e-05	29.2158	20.79	142.578	15.5702	5.58468	2.93106	30.7549	26.4298	51.9142	10.6306	0.253088	24.7503	23.8254	0.0300017	31.2053	5.64838	44.2196	51.2451	14.6931	49.1837
29.8767	21.7649	64.2336	13.2042	32.2535	29.3021	10.7154	11.8242	10.3859	144.011	0.851788	5.33397	38.965	26.3196	3.62279	0.460031	5.04997	19.9638	8.90978	1.32216	13.9788	39.4357	58.8028	-0.000517463	31.0325	18.3576	133.115	13.5958	5.76035	2.62908	29.9057	29.4801	50.1207	9.3347	0.230399	22.4484	21.0278	0.0258384	28.9649	6.46221	41.7194	44.9344	12.7617	49.0264
29.9766	36.1272	55.9275	16.1638	32.5119	31.8921	9.36163	17.8601	10.2433	139.269	0.753734	4.67345	44.0744	29.6711	3.3436	0.384072	4.32044	17.7429	8.06161	1.26965	34.4143	33.9714	60.8129	-0.00108447	29.0346	31.8876	135.538	11.7936	13.1214	3.21069	32.8972	30.2961	47.7635	8.1845	0.210189	20.0926	18.0729	0.0222215	25.9748	6.34766	37.1307	39.0115	10.8765	45.0641
30.0765	36.5234	51.3819	42.9741	36.7496	32.2302	8.26165	18.8394	9.45352	166.602	0.667479	4.07222	44.5524	27.744	3.08597	0.317359	3.69369	15.6419	7.26291	3.93541	41.0951	29.0935	56.8629	-0.00178922	25.9307	34.4318	128.097	10.1958	15.3359	3.23935	33.6865	29.6839	45.0469	7.16966	0.192108	17.8216	15.2585	0.0191139	22.7644	5.81076	31.9965	37.4621	9.17444	39.5255
30.1764	32.4945	45.4451	55.6649	35.8745	31.2585	7.26699	17.6964	8.41843	167.111	0.591733	3.53826	42.5105	30.9726	2.84822	0.266387	3.15668	13.7316	6.52544	4.44064	40.9398	24.8602	57.7705	-0.00263151	26.5658	40.3728	117.073	8.79917	15.2349	3.02618	33.1183	28.2008	42.1268	6.27734	0.175851	15.7076	14.9093	1.15975	19.6327	10.2621	42.4214	34.4454	7.69403	33.6427
30.2764	28.2474	40.0379	60.033	62.9491	29.5675	17.8723	15.7895	7.34239	155.947	0.52535	3.09846	39.2166	32.6783	2.62878	0.220936	2.6973	12.028	5.85257	4.16819	37.6596	21.2242	53.5853	-0.00355205	34.203	74.5697	105.265	7.58704	14.166	2.72302	31.7464	26.2277	39.1204	5.49435	0.161204	13.7826	13.63	1.49781	16.7359	11.5453	43.5204	30.8476	6.43134	28.0548
30.3763	24.8969	34.8125	59.6395	69.6112	27.5233	23.4891	13.7297	6.32343	140.481	0.467138	2.69058	35.4183	29.7512	2.42625	0.178937	2.30464	10.5233	5.24322	3.66108	33.2023	18.5391	47.5331	-0.00425621	40.6668	149.164	93.8698	6.53893	12.7616	2.402	29.9306	24.021	36.1148	4.80811	0.147988	12.0551	11.9812	1.5056	14.1441	11.2603	40.3824	27.1617	5.36578	23.0563
30.4762	21.015	33.252	56.6561	67.3914	25.3498	25.6593	14.9748	5.40314	124.202	0.416434	2.37566	31.544	26.6876	2.2393	0.146641	1.96916	9.20132	4.694	3.12549	28.5542	15.9598	41.1545	-0.00463329	39.4121	168.519	83.3532	12.8452	11.3106	2.0956	27.9025	22.8915	33.1728	4.20707	0.135693	10.5201	10.2701	1.38791	28.3135	10.2693	43.4036	31.4954	4.47183	18.7465
30.5761	17.408	31.5909	52.3924	61.6719	23.1804	25.7627	14.2546	4.59385	108.679	0.372505	2.10132	27.8285	22.4907	2.06675	0.119754	1.68256	8.04287	4.20044	2.63366	24.183	13.6639	35.1403	-0.00428308	40.8577	167.31	73.8516	14.2976	10.3518	1.81686	25.8086	29.2125	30.339	13.2728	0.12443	9.16534	12.4255	1.23221	34.2128	9.026	43.0437	37.2539	9.6136	15.1202
30.6761	19.485	28.3068	47.6255	55.435	21.092	24.6801	12.7997	3.8934	112.995	0.334543	1.89457	24.3901	18.2992	1.90748	0.0974159	1.43773	7.02922	3.7577	2.20563	20.2813	22.1901	35.07	-0.00746711	37.9114	155.133	65.3576	13.7651	9.25082	1.56939	23.7397	32.0837	27.6433	23.444	0.114567	7.97552	17.3398	1.07461	45.776	13.4896	39.297	38.0319	10.8246	16.5844
30.776	17.9208	24.7845	42.804	53.0925	19.1257	22.9676	11.167	3.29306	107.17	0.301859	1.77575	21.2782	26.6844	1.76045	0.0791447	1.22863	6.14295	3.36094	10.0243	16.9012	22.402	38.9092	-0.0125636	33.7458	139.933	57.8053	12.5069	8.66987	1.60479	21.7496	34.4461	30.1756	26.6895	0.104789	6.9341	26.0413	0.928872	49.195	19.9978	37.6603	36.186	10.3618	25.937
30.8759	17.4525	24.7866	38.1764	57.483	17.3009	20.9713	9.59591	2.78168	97.3428	0.273935	1.67734	18.5026	27.1282	1.62471	0.0640813	1.05003	5.36836	3.00555	11.6573	14.0256	20.2567	37.4838	-0.0148118	29.5226	124.731	65.9433	11.0647	18.4092	2.27921	26.4921	34.6464	31.3778	28.1873	0.0960755	6.02484	28.4542	0.799235	48.0114	21.4919	46.6345	40.4114	9.27171	31.5542
30.9758	18.805	22.6296	33.87	55.1925	15.6238	19.1531	8.17801	2.34773	86.4484	0.250279	1.57153	26.9527	24.3042	1.4994	0.05147	0.897502	4.69149	2.68725	11.0455	11.6786	32.9164	35.2346	-0.0203594	35.4502	110.596	65.1776	9.66175	21.2688	2.41314	28.5408	36.042	32.9108	27.1862	0.0880451	5.23241	30.5945	0.68612	44.4186	20.5448	46.7375	47.8118	8.02665	31.8449
31.0757	25.1751	23.4213	29.9394	66.2829	14.0927	17.2654	6.93777	1.98037	75.8333	0.230453	1.49867	30.1139	27.5209	1.38372	0.0408215	0.767198	4.10014	5.6872	9.73877	9.68704	33.2349	31.5248	-0.0263798	37.6564	97.8319	60.8074	18.0794	21.0397	14.3152	30.5586	35.579	33.3301	25.103	0.0805766	4.54275	32.9887	0.588361	39.7476	19.7686	42.8886	48.8154	6.82856	34.5446
31.1757	27.4318	21.6385	26.3972	66.1243	12.7012	15.4213	5.87058	1.66985	82.5223	0.212269	1.40639	30.2623	25.7774	1.27693	0.0318813	0.655786	3.58354	6.98424	8.32843	11.735	30.0542	27.4255	-0.0300584	51.3822	86.4482	55.2303	19.9466	19.5257	22.0464	30.8312	33.9706	32.9321	22.65	0.0737441	3.94308	31.7388	0.504307	34.7826	17.8994	39.8245	46.4488	5.88001	33.1491
31.2756	33.1109	32.987	23.2323	61.3442	11.4408	13.6833	4.96046	1.40763	79.8024	0.190024	1.31926	28.7799	29.1096	1.17834	0.0245125	0.560451	3.1323	7.34297	7.02373	11.7554	26.2031	23.4833	-0.0313519	53.8534	93.2357	55.1109	19.1418	22.207	23.8661	30.0383	31.7052	31.9494	20.1747	0.0674687	3.42197	28.7626	0.432175	30.3006	15.6656	35.1443	60.5864	7.25596	29.8297
31.3755	32.5876	48.7844	20.421	70.0311	10.3016	18.8859	4.18813	1.18633	98.3434	0.168624	1.22305	31.9327	43.9936	1.08736	0.0183019	1.19531	2.73806	7.20049	5.88465	10.8435	27.3663	19.9212	-0.0304715	50.1589	89.0876	51.6321	20.793	21.8397	22.9945	30.3251	29.1127	30.5633	27.6517	0.0617115	2.96919	25.1454	0.370343	26.0189	13.4328	48.3235	64.3218	7.17037	25.8174
31.4754	40.4094	49.63	40.6219	68.6157	9.27354	26.9937	3.53454	0.999701	99.6873	0.169017	1.11591	31.9829	45.1549	1.00338	0.0130802	1.36506	2.39351	12.886	4.91484	9.57492	25.0005	17.3817	-0.0305772	44.7156	81.3644	46.9918	19.8401	20.214	21.0157	29.5561	26.4116	35.6228	47.1385	0.0564449	4.48592	21.4762	0.431466	22.1088	11.3709	50.1555	62.4523	8.1	21.7787
31.5754	48.9525	45.5826	49.8017	83.6944	8.34682	34.9513	2.98228	0.842396	93.4794	0.158306	1.00755	30.3587	40.6256	0.925881	0.00894284	1.331	2.09237	15.2509	4.09869	8.24195	24.78	14.9085	-0.0303328	39.1452	72.9196	42.1639	17.9547	18.1684	18.6941	28.1716	23.7426	38.5445	53.2237	0.0516634	5.10227	18.0531	0.420092	18.6396	19.6634	64.0147	82.6184	7.76272	18.0468
31.6753	48.7609	40.3103	61.625	83.9372	7.51204	40.1113	2.516	0.709831	84.4186	0.144636	0.903489	29.7865	34.2914	0.854392	0.00575678	8.21501	1.82906	15.7935	3.41557	21.8432	22.2799	12.66	-0.0287797	33.9999	64.8128	37.5596	15.8536	16.0839	16.3851	26.4574	21.1927	39.8529	52.8214	0.0473595	5.19365	15.0064	0.382271	26.0195	22.0108	87.969	88.1713	6.94975	14.7631
31.7752	45.555	35.1021	83.5646	78.0524	6.76032	41.2821	2.12247	0.598051	74.7374	0.131396	0.805322	27.9403	27.927	0.788434	0.00335234	11.362	1.59869	15.3699	2.84529	26.3728	19.3852	20.2068	-0.0267514	49.447	58.9918	33.3334	13.8299	14.1236	19.5009	24.5966	18.8118	39.9627	49.4789	0.043457	4.99181	24.3921	0.337502	28.3985	21.4203	91.2867	85.8326	6.01805	11.9621
31.8751	39.3695	30.3678	109.084	77.4578	6.08326	40.1202	1.79032	6.90044	65.4467	0.119353	0.711101	30.3937	22.2551	0.727585	0.00165028	11.7901	1.39708	14.4653	2.36978	26.3845	16.6644	21.8643	-0.0246951	50.4551	62.5686	32.6213	11.9909	12.3478	19.4951	22.7051	16.6249	39.2001	44.9929	0.0399299	4.63807	27.269	0.293666	27.934	19.5116	85.1549	79.5476	5.12052	15.8403
31.975	32.9528	26.1986	118	71.69	5.47352	37.6762	1.50993	9.34596	56.9584	0.108705	3.57121	30.1465	17.4919	0.671459	0.00056206	11.0702	4.01355	13.3519	1.97351	24.322	14.2603	20.8481	-0.0226012	46.5573	59.4391	30.2989	10.3638	10.7692	18.1352	20.8538	14.6406	37.8205	40.2526	0.0367909	4.21732	27.6479	0.25365	33.6431	17.137	95.6298	71.5917	8.21934	16.5119
32.075	27.1934	22.5742	117.409	64.2029	4.92446	34.6074	5.18876	9.82391	49.3963	0.792444	6.29223	28.457	13.6246	3.65376	9.77423e-05	9.93392	4.80739	17.3933	1.64341	21.4691	12.1816	18.7581	-0.0216666	43.9552	54.1581	27.4605	15.2775	9.37994	16.2827	19.0845	20.5275	36.0225	35.6796	0.0339492	8.59853	25.7879	0.218252	34.6519	14.7274	100.788	63.2413	8.73717	15.5376
32.1749	27.5841	19.4407	111.637	62.3317	7.84849	31.3169	6.25083	12.4425	42.7512	1.22585	7.53315	26.0775	10.5485	26.4756	5.505e-05	14.1587	4.80594	18.8342	5.226	21.2124	10.399	22.4072	-0.0203598	54.0398	48.4875	37.1986	16.0062	8.1638	14.3454	18.1264	23.4502	36.6376	31.4566	0.0313631	10.5889	22.9482	0.187414	33.0636	12.4856	94.6816	55.1804	37.5829	13.8226
32.2748	28.4551	51.9469	103.297	57.1165	9.24916	28.0447	6.16938	12.7822	36.9564	1.47994	7.86552	23.449	8.13387	31.5045	0.000415224	45.3527	19.6499	18.7402	5.91122	19.4318	8.87494	22.2075	-0.0186087	52.872	50.8864	38.8782	15.0633	7.10222	12.5063	16.9828	25.3669	36.3121	27.646	0.0288796	11.1677	19.83	0.160752	34.3657	10.4927	84.0772	59.3507	45.8059	11.8758
32.3747	25.4927	57.9016	93.9359	50.8957	9.72097	24.9263	5.63279	12.0375	31.9252	1.60721	7.66237	20.8222	6.25462	37.5567	0.00102643	54.7075	25.1636	17.8562	5.55285	17.0916	7.57343	34.6137	-0.0170224	48.0447	48.1608	37.1476	13.5473	6.17703	10.8375	36.0088	25.6261	35.3108	24.2516	0.0264073	10.942	16.8038	0.137804	34.4838	8.76701	72.3569	58.0003	45.0835	9.96817
32.4746	21.6647	54.7803	90.674	61.2931	9.64042	22.0324	4.95615	10.8407	27.5679	1.64635	7.16359	18.3318	4.80039	44.5363	0.00169703	54.3902	26.1901	16.6029	4.87888	21.089	34.1977	47.913	-0.0155703	42.4004	43.8149	34.126	14.4042	5.37143	13.6123	49.2858	24.8384	33.8399	21.2505	0.0239236	16.7113	14.048	0.118091	32.4256	7.29663	61.1174	53.8723	40.8558	8.23115
32.5746	28.2283	49.0054	84.6804	61.2043	9.24479	19.3945	4.27807	9.51807	23.7999	5.51038	6.52066	16.0436	12.5936	54.4131	0.00242509	50.1279	24.8401	15.2146	4.16585	21.2703	38.315	49.8584	-0.0151674	51.0765	39.2012	30.763	13.6335	4.88704	13.8684	55.7936	23.4251	32.0592	18.6085	0.0213911	19.071	11.6312	0.101183	29.3203	12.611	58.7096	60.6053	40.6445	6.7166
32.6745	41.2492	63.5306	84.7804	59.3177	14.3415	28.2545	3.85176	8.23026	36.6508	7.92757	5.82747	13.9821	16.0557	54.291	0.00313554	44.5704	22.614	13.8185	7.85416	25.2206	38.6662	68.1801	-0.0147804	58.3154	34.817	27.4689	12.2933	4.35361	13.014	58.0001	21.6727	30.0912	29.6367	0.0188178	19.4416	9.56286	0.0866984	25.8415	23.4192	52.7469	73.9781	55.3355	5.43271
32.7744	48.9207	86.7555	80.9016	66.6425	16.76	37.1009	13.1439	7.04962	39.7289	9.31258	5.14099	12.1492	15.681	51.3513	0.00366381	38.9034	20.1817	12.4807	8.31311	25.0566	34.9606	70.6879	-0.0149453	65.3543	30.8217	24.4079	10.8358	3.8354	11.7374	62.4154	19.7732	28.0289	39.819	0.0164319	18.7005	16.899	0.0743153	48.1025	37.7732	45.701	76.5258	56.3609	4.36529
32.8743	73.3272	86.6885	75.0236	73.6293	17.5482	40.5231	15.8234	6.0022	45.178	9.97089	4.49636	10.5342	13.7928	47.7731	0.00392333	33.6219	17.8295	11.2325	14.0894	23.0179	30.4797	66.1703	-0.0168111	62.2197	27.2446	21.6332	9.4446	3.35854	10.3665	63.1488	17.8521	27.9547	42.0903	0.0144422	17.3845	19.3082	0.0637299	63.09	47.6563	57.4969	88.3342	122.913	3.49008
32.9743	72.6435	86.5944	76.2425	71.2565	17.3688	40.6953	15.6135	5.09066	44.4642	10.1266	3.89349	9.12015	11.5002	44.2061	0.00396786	28.9	31.7321	10.0863	22.0985	20.2787	29.2831	67.7503	-0.017637	59.0696	26.722	19.1485	8.18537	2.93153	9.05022	61.6295	15.9886	27.312	40.6112	2.45356	15.8161	25.9989	0.0546614	67.2903	48.6281	83.2011	89.2235	145.517	2.77972
33.0742	70.7036	79.0258	73.3727	82.7066	16.6388	39.0002	14.2537	4.30662	41.1253	9.94337	3.39502	7.88737	19.1722	40.8331	0.00383945	24.7665	35.2479	9.04396	27.4605	17.4327	30.7392	63.065	-0.0182348	53.06	24.6606	16.9375	18.1422	8.80397	47.7138	58.7933	14.2303	30.8388	37.5068	3.26755	14.1853	27.4116	0.046862	68.51	49.9727	87.6937	84.4087	200.68	2.20766
33.1741	62.0553	81.3411	78.4075	92.1806	15.6187	37.5177	12.5405	3.63717	36.8749	9.53959	2.9871	6.8158	20.1588	37.6954	0.00367787	21.1888	36.6834	8.10158	26.5293	14.7607	33.7941	60.0047	-0.01865	62.0633	28.9703	14.9761	20.599	10.6835	89.3979	55.2477	12.6029	32.7488	33.8454	3.39403	12.5992	26.085	0.0400801	64.952	46.7824	82.3833	76.9264	222.02	1.7497
33.274	59.5596	75.0065	77.5272	89.5094	14.4684	40.6887	10.8245	3.06818	32.5186	12.2406	2.65291	5.88652	18.3265	34.8083	6.47695	18.1112	34.7914	19.6482	23.5723	12.3777	31.3278	68.0993	-0.0189213	60.3914	28.4595	13.2392	19.9722	14.6197	101.26	51.3828	11.1178	33.4452	30.4475	4.03718	11.1148	23.4895	0.0341876	59.0365	41.7313	73.1581	68.5057	211.133	1.38477
33.3739	61.4833	66.4353	73.4479	85.4919	13.2849	40.6883	9.24749	2.58597	28.413	13.693	2.35545	5.08187	15.5546	32.1302	11.0057	15.4728	31.6729	24.7424	20.228	10.3141	27.5526	66.1985	-0.0189412	78.1191	26.2802	11.7025	18.4185	27.1641	125.922	47.445	9.77667	33.246	27.0741	4.04999	9.75848	20.4529	0.0291249	52.2135	36.2026	62.9617	60.0973	188.342	1.09492
33.4739	55.0953	72.6443	67.8056	77.7412	12.1247	38.8742	7.85537	2.17811	24.6958	14.2732	2.10612	4.38581	12.7087	35.2105	14.1721	15.8482	28.2658	27.6097	17.0865	8.55929	26.1231	60.1334	-0.0188025	77.4822	26.2728	10.3435	21.0503	30.6153	130.858	43.5857	8.57534	32.401	32.0107	3.81343	8.5385	17.4212	0.0247373	64.8915	30.8741	53.183	52.1922	162.793	0.865264
33.5738	51.9782	68.3216	61.5689	85.1009	11.0195	36.1069	6.65159	1.83359	21.4002	14.2563	1.90284	3.78423	10.148	39.2137	14.9047	14.7989	24.9712	27.861	14.3263	7.08434	43.0001	52.751	-0.0186994	75.9809	24.425	9.14213	20.4568	36.7588	157.299	40.9234	7.50594	31.1052	32.3521	3.4922	7.4528	21.351	0.0208858	73.3502	27.1922	44.4047	45.0151	138.376	0.683656
33.6737	45.09	60.9809	55.2962	82.0637	9.98562	37.9421	5.62215	1.54284	18.5122	13.8425	1.71629	3.26463	16.88	45.0937	16.2981	13.2446	31.7129	26.7486	11.9695	5.93606	46.4134	55.9886	-0.0187355	69.1028	22.0562	8.08012	18.6635	36.8687	176.282	42.4092	6.55868	29.5096	30.5735	3.15634	6.49362	21.7298	0.01743	73.3984	26.1375	36.8023	40.2933	116.545	0.540115
33.7736	37.8024	57.5785	54.232	74.9613	9.02969	51.1481	4.74716	1.29774	15.9978	13.1765	1.5389	2.81589	27.3163	44.3414	16.0152	11.6007	32.3158	24.9805	9.98326	4.94469	42.8064	58.1936	-0.0189541	61.0066	22.229	7.14147	16.8473	34.4311	172.246	41.9904	8.22785	27.7298	37.2967	4.04471	5.65049	20.3081	0.0143259	68.9078	23.6532	41.4723	35.4673	97.6523	0.426604
33.8736	31.2182	63.9506	53.1701	87.0085	8.15278	56.4335	4.006	1.09139	13.8168	12.3614	1.37277	8.36674	28.5214	41.7562	14.91	10.0449	30.3798	22.9522	8.31966	4.10224	37.5814	54.5352	-0.0192379	53.1831	35.4235	6.31208	14.8581	31.0854	168.253	40.4313	8.96722	25.854	38.1383	4.15096	7.85944	18.0931	0.0115701	62.2458	23.2187	40.6312	30.8726	83.4462	0.336779
33.9735	25.6033	68.4716	50.1221	85.7662	7.35271	56.9548	3.37944	0.917486	11.9292	11.4704	1.22688	10.9256	25.8517	38.7916	13.4594	8.6433	27.5415	20.8798	6.93045	3.39416	48.7603	48.6354	-0.0195022	51.8741	42.5496	5.57916	13.0495	27.583	171.064	38.2302	9.09744	23.9477	36.2423	3.94304	8.69223	26.8062	0.00913981	54.8228	21.2449	38.3151	26.6693	73.5293	0.265656
34.0734	20.9309	85.308	46.1278	79.1394	9.78896	60.1974	2.85035	0.771548	10.2975	10.5541	1.08756	11.7402	21.907	38.8652	11.9231	7.41149	24.5275	18.877	5.77205	2.80368	48.6779	42.2355	-0.0197879	47.0834	42.0805	4.93129	11.3536	28.5563	160.375	39.0238	8.84171	22.0593	33.2087	3.62437	8.72785	29.1683	0.00694857	64.9917	21.7914	39.0236	30.8666	63.1484	0.209408
34.1733	17.0854	84.0365	52.3841	70.7677	22.9149	59.3813	2.40389	0.648653	8.88802	9.6471	0.959241	11.5732	17.8825	36.8063	10.4362	6.34305	21.6455	16.9996	4.80682	8.68032	61.337	36.1266	-0.0200858	41.5323	46.2917	14.8109	9.8308	27.0425	144.573	38.292	10.0914	20.2238	41.1786	5.64768	8.32338	28.1854	0.00500055	66.4765	20.3821	36.0866	31.2141	61.9662	1.98643
34.2732	30.2782	81.9226	53.3814	70.128	29.649	56.2818	2.02729	0.545536	7.67112	8.77188	0.841775	10.886	14.2713	36.9243	9.06356	5.42296	19.0118	15.2706	4.00283	10.6976	58.8597	30.6274	-0.0201967	36.1931	53.1215	17.9422	17.0064	24.5837	139.096	36.66	10.4992	18.4655	42.3854	6.10706	7.69657	25.6058	0.00325915	63.1868	18.1729	31.7738	40.2253	56.0799	2.71182
34.3732	31.6561	76.6837	52.6765	74.3521	32.4564	52.015	1.70971	0.458902	6.62064	7.94239	0.733296	9.95414	11.2277	38.5545	7.83059	4.63363	16.6569	13.6957	3.33324	10.785	62.6736	25.8272	-0.0200759	31.3727	51.8055	18.1104	26.4936	21.8926	127.037	34.5346	12.1125	16.8009	40.4022	5.92481	6.97784	22.4203	0.00178827	57.5246	15.7611	30.1734	42.5111	48.8315	2.85722
34.4731	28.9036	68.3199	49.8476	70.7894	32.8994	47.2705	1.44193	0.385851	7.27071	7.1667	5.69644	8.93844	8.75103	36.9519	6.74186	12.626	14.5744	12.7882	2.77563	9.97947	57.5788	21.7091	-0.0198643	36.0007	47.7019	17.0526	28.1299	30.0359	118.014	32.1773	13.4101	23.8218	37.08	5.50165	6.24337	21.6101	0.000550498	64.4984	13.4393	36.0903	41.1809	47.2137	2.70299
34.573	35.5495	59.6771	45.9869	64.274	31.9638	42.4634	1.2161	0.324588	7.05746	6.44874	11.9305	7.9299	6.77865	34.9896	5.79097	14.9467	12.7432	11.7488	2.31125	8.8268	50.4817	18.2116	-0.0196852	34.5246	42.901	15.5576	27.4975	31.4405	105.884	29.7534	13.7249	28.4158	44.5283	5.00937	5.53578	19.6039	-0.000496941	67.4945	11.3363	35.713	54.7759	44.3745	2.41219
34.6729	33.5915	51.6969	57.2576	59.4573	30.2677	37.8339	5.39383	0.27291	6.48423	5.78921	14.8974	22.9643	5.22904	43.2469	4.96624	14.7637	11.1379	11.8557	1.92451	7.60497	47.553	15.2594	-0.0193092	40.6094	44.4124	13.9763	25.1501	29.9139	93.2492	27.3648	13.4131	31.1515	45.2689	8.26662	4.87723	17.1495	-0.00135164	64.9568	9.49527	34.1458	58.5739	39.3644	2.07665
34.7729	29.1576	44.625	60.7758	85.7501	28.195	38.1746	6.64063	0.229386	5.79383	5.187	15.8425	30.0895	4.02236	43.265	4.2542	13.5673	9.73291	11.3823	1.60244	6.44716	42.051	12.7764	-0.0186988	39.233	41.8277	12.4579	22.3202	27.2563	81.2752	25.0717	12.7209	32.4811	42.9002	9.05951	8.55057	14.6533	-0.00206904	59.591	7.91598	36.2623	57.0766	33.926	4.16409
34.8728	24.4514	38.4615	76.5342	90.4646	25.9801	37.3531	6.60169	0.192862	5.09957	4.63983	15.5817	32.3751	3.08823	40.9549	4.48939	12.0459	8.5043	14.8862	18.0609	5.40949	36.3673	10.6925	-0.0178566	39.5592	37.9763	11.0598	19.5205	24.3015	75.4427	22.9074	11.8165	32.7635	45.5834	11.4528	10.1551	32.0878	-0.00262728	53.0303	17.0874	34.1813	52.9272	28.792	14.0721
34.9727	20.1948	33.1273	81.6158	85.9556	26.4115	42.1268	6.0465	0.162256	4.45094	4.14462	14.644	31.935	2.36802	38.111	4.33645	10.5067	7.43031	20.4209	21.8016	4.50826	52.1906	8.94581	-0.01689	36.3481	49.1695	12.4759	29.7803	21.4206	73.8865	20.8876	14.1999	41.5503	44.0835	11.7184	11.1364	38.4118	-0.00304505	46.229	20.0393	30.4079	47.6504	28.1091	22.0049
35.0726	16.5634	28.5248	80.6138	77.9691	62.8748	42.9886	52.9278	0.136688	3.86629	3.69776	13.3669	31.8478	1.81417	41.4002	3.99823	12.1195	6.4916	22.3722	20.8885	3.74035	51.5023	7.48275	-0.015967	32.2254	49.6738	12.2808	31.4636	18.7648	68.0666	19.0171	15.1651	47.055	40.7617	11.1318	14.7081	49.6788	-0.00338238	42.6263	19.8798	26.1968	58.6057	37.7608	24.2027
35.1725	13.5409	24.5584	76.3271	78.4877	81.61	41.5746	94.0223	0.115497	3.34917	6.46814	21.2126	30.1567	1.38898	40.1138	5.04993	19.3802	8.09734	22.3834	18.4998	3.0939	46.2419	15.4952	-0.0150009	28.1444	46.8514	11.4368	29.707	16.3828	60.9487	17.2941	18.1005	50.0617	36.8063	10.2447	15.9576	57.1945	-0.00361876	38.0603	18.2887	22.142	60.811	38.3115	23.3772
35.2725	11.0532	33.5557	72.0757	79.7509	89.4509	38.9213	102.942	0.0980491	2.89662	8.13	31.6962	27.6889	1.06289	37.604	5.27284	20.8874	8.20397	21.3912	15.8526	2.55398	40.2142	17.7264	-0.0139194	26.8372	49.5419	11.1148	39.4031	14.2762	53.6163	19.3233	19.2663	51.1921	34.1963	9.29183	20.902	56.7069	-0.00373522	33.2555	16.1549	18.4947	58.3572	35.1836	21.1153
35.3724	9.01607	42.8657	66.4066	74.5854	90.7294	35.6767	98.1382	0.0838075	2.50307	9.0061	36.0976	24.9304	0.812937	34.8829	5.06841	20.0229	7.69323	19.9242	13.9733	2.10536	34.5638	17.2855	-0.012658	24.1485	65.5085	20.7288	41.2619	12.4276	49.2766	19.9509	19.2816	54.2614	37.1539	8.3694	22.6051	52.2607	-0.00380612	28.6178	13.9319	15.3323	53.6369	30.8616	18.3189
35.4723	7.35198	57.7178	60.2247	67.1411	88.1797	32.2378	88.1841	0.0721898	2.16209	9.33382	36.7929	22.1574	0.621529	32.2478	4.66314	28.1833	6.96565	18.2773	11.9486	1.73393	29.5755	15.7258	-0.0113703	21.2241	66.553	29.7311	38.8235	10.812	60.5323	19.7104	18.5765	55.348	36.2837	7.51352	22.443	46.168	-0.00378117	24.3554	11.8371	25.1385	48.0226	26.4407	15.4785
35.5722	16.3861	57.4802	56.3484	59.2891	83.5162	28.8409	76.9628	0.0627234	3.61566	9.28715	35.3301	19.52	7.64987	29.7779	4.18186	29.391	6.19896	16.6107	10.0769	1.42729	43.3627	13.8063	-0.0100814	28.0715	63.4498	31.5748	34.9126	9.40328	61.2011	18.9519	20.9437	54.9718	33.7163	6.73451	21.2631	39.7051	-0.00372361	20.558	10.6272	27.4026	49.861	40.7517	12.8412
35.6722	21.0709	52.3997	51.6143	51.8285	77.8034	25.6193	66.146	0.0549484	4.00018	8.9925	32.7042	17.0915	9.65143	27.4869	3.69097	27.654	11.5282	15.0084	14.074	13.2928	46.659	57.9192	-0.0086654	28.0021	57.8966	30.8226	30.7323	12.9706	60.035	17.9034	22.7655	53.541	30.5268	6.03187	19.5809	33.5363	-0.00358985	31.8802	9.25485	28.1607	47.8647	42.8996	13.427
35.7721	20.1442	46.2004	46.6291	55.8398	71.6932	22.6415	56.376	0.0484858	3.89463	8.54127	29.5444	14.901	9.39384	25.3689	3.22377	27.6068	34.7229	14.7378	14.0177	17.6963	42.9949	72.3735	-0.00720175	35.8719	51.8672	28.8032	26.7677	13.5984	69.5887	17.4932	23.0614	51.3746	27.2439	5.40084	17.7044	32.9496	-0.00345232	36.0247	7.91179	26.1511	52.1394	50.9874	16.0056
35.872	17.5629	45.548	44.9054	55.1807	65.5752	21.8573	47.8266	0.0429549	3.58367	7.99881	26.2385	12.9516	8.24911	23.4132	12.3776	25.4904	41.8188	13.9407	12.6023	18.3302	37.7351	72.8797	-0.00586185	44.6836	46.0928	36.6947	23.1896	12.9465	68.889	20.013	22.3919	48.7196	24.1147	4.8354	15.8121	30.2144	-0.00323788	36.0433	10.4349	25.7479	59.138	52.672	16.0186
35.9719	19.6287	41.3724	41.8783	50.9746	59.6744	28.6211	40.4682	0.0381431	7.08524	13.6568	23.0165	14.4292	6.8715	21.608	16.5411	22.6857	41.8843	12.907	11.0419	17.1844	32.5445	67.3244	-0.00481823	49.3338	40.8142	37.649	20.0344	11.7998	63.7895	20.9169	21.143	45.7661	21.2431	4.32926	14.0032	29.3306	-0.00302148	33.8355	10.8094	29.6892	59.2641	48.7417	14.7559
36.0718	18.0446	36.4249	38.2766	57.7837	54.1118	31.2193	34.1916	0.0338269	12.1014	17.0384	20.005	18.4751	5.55195	19.9418	17.6294	19.8116	39.0844	11.7968	9.41656	15.3117	27.884	59.5922	2.09916	49.2485	39.8332	35.6979	17.2838	10.5221	57.136	20.8145	19.5779	42.6582	19.5795	3.87646	12.3278	26.7156	-0.00281002	35.8388	10.1582	32.4473	55.8255	42.9149	12.9597
36.1718	15.4959	49.9041	34.5271	57.044	48.9439	31.3209	29.0964	0.0299667	13.453	18.8085	17.2683	19.7011	6.74031	18.4041	17.1114	17.1272	35.3071	10.6967	7.93129	13.2523	23.831	55.5987	3.02596	63.3582	47.224	32.6763	14.8998	9.27539	52.2571	20.106	17.873	39.5039	31.4048	3.47157	10.8072	23.4303	-0.0025457	34.714	9.08059	30.9696	55.3611	36.8407	12.5701
36.2717	19.6376	52.8698	44.4913	52.6719	44.371	29.991	25.7789	0.0263996	15.2292	19.4553	16.0742	19.3444	6.47525	20.6546	15.8192	14.7247	31.3869	9.65082	6.64109	11.2686	38.0742	49.4695	3.30259	62.7523	46.5206	29.4037	17.4099	8.12566	46.5022	20.6859	16.1439	36.3823	34.9298	3.10957	22.7686	26.6563	-0.00223147	31.9714	7.88719	27.7322	51.8477	45.2812	11.3808
36.3716	18.7035	49.223	47.8841	70.8381	40.1251	27.9016	22.3334	0.0229255	14.962	19.3358	14.5779	18.1533	9.26437	28.4921	14.217	12.6204	29.9475	16.4457	5.54513	9.4751	38.3309	42.9041	3.23478	57.2834	43.0047	26.2317	19.0974	7.09421	45.176	20.3927	14.4638	35.6283	34.4513	2.78593	28.2401	26.2908	-0.0019072	28.525	6.73102	25.4998	46.964	44.6918	9.88831
36.4715	16.2837	43.7624	47.5201	73.2686	36.2224	25.4704	19.1178	0.768597	13.8264	18.7096	14.5206	25.2985	10.5934	29.1811	12.5563	28.5794	27.3403	19.226	4.62378	7.90944	34.6319	41.7797	2.99799	54.6444	38.7415	23.2985	18.2883	10.1634	41.4555	19.5784	13.6353	34.3302	32.1722	2.49662	29.8767	24.1598	-0.00160975	24.9112	5.68028	25.015	41.6598	40.5517	8.36347
36.5715	13.673	41.4549	45.1155	72.5886	35.7795	22.9513	16.2576	1.06147	12.3915	17.7638	16.0765	27.8426	9.9586	27.8143	10.9672	32.9668	26.9332	19.8067	3.85304	18.8727	30.1852	49.6962	2.69125	49.177	34.5134	27.7832	16.5771	10.7706	36.9554	18.4727	12.6118	32.6645	38.8506	2.23795	29.3247	24.6461	-0.00129399	21.4292	4.75867	22.715	60.8895	36.3445	6.94349
36.6714	11.2995	48.7706	41.7041	67.1325	34.2275	22.2772	14.2794	1.12326	17.2587	16.6318	16.1539	27.7763	20.8362	25.9399	9.51099	32.6126	24.9496	19.2244	3.20985	24.2491	25.9659	49.1767	2.36875	45.5649	30.5946	27.8946	14.6485	10.3007	32.4303	17.2241	12.9741	30.767	43.4874	2.00664	34.4272	23.062	-0.000991953	18.2327	3.96731	19.7999	67.2424	31.4906	8.63434
36.7713	9.27015	46.8826	45.0358	60.0985	32.0937	31.6369	17.6257	1.07332	18.1941	15.4078	15.3805	26.3072	22.9375	24.0225	8.79324	29.99	22.4585	18.0668	2.67368	24.8156	22.5854	45.0564	2.05861	57.6921	28.5617	26.2051	21.3007	14.1083	28.2092	15.928	12.72	28.7413	43.0058	1.79976	50.3828	37.3662	-0.000706773	17.398	3.29676	16.8543	71.7213	26.8028	8.79063
36.8712	7.57961	55.9544	47.6105	65.1769	29.7036	35.5844	17.5377	0.974982	17.3603	14.157	14.1589	24.1583	26.8122	22.1955	9.51896	26.6359	19.929	16.6636	2.22697	23.1306	19.4134	40.9757	2.97401	56.8996	25.8371	23.8819	23.6368	21.683	24.4139	14.6441	12.0894	26.6655	40.2142	1.61465	58.1914	41.7364	-0.000460264	15.8769	2.73331	14.1405	69.7992	22.5907	8.17218
36.9711	14.4365	54.0074	47.2259	62.621	27.2541	36.2845	16.0697	0.861089	15.8158	12.9236	12.7423	21.7541	25.4137	20.4919	9.30998	23.2362	17.5547	15.196	1.85483	20.5442	16.612	53.8304	5.52755	62.5389	23.0592	27.0751	22.7308	23.4106	25.8134	13.4085	11.2466	24.5973	36.534	1.44897	59.6576	40.8243	-0.000248778	26.2999	2.26254	20.9888	64.6778	19.936	9.61349
37.0711	14.9454	62.8332	46.6538	57.1032	29.8349	40.5288	15.0451	0.747957	14.0683	11.7366	11.2854	19.3369	22.0328	18.9141	8.6464	21.1712	15.4038	13.7607	1.54481	26.6202	14.1904	55.1152	6.46585	59.1733	31.9342	26.7003	20.6422	22.5604	24.6234	12.2417	10.3022	32.7175	32.6677	1.30059	57.5647	37.3433	-3.36636e-05	30.3023	1.87099	25.7823	58.2032	40.4881	9.5682
37.171	13.4056	88.6306	50.2607	50.7591	30.246	49.432	13.4026	0.643053	14.5923	10.6141	9.87892	17.0376	18.223	17.4564	7.79531	20.9403	13.489	12.406	3.05238	27.3221	12.1137	51.3036	6.53331	53.0832	32.8293	24.8851	18.2569	20.682	22.5581	15.4385	9.3292	37.9219	28.9476	1.1676	53.6162	32.838	0.000134798	31.0318	1.54614	25.7644	51.4111	45.1488	8.78793
37.2709	11.3983	89.6006	49.9035	44.5271	29.3918	52.3304	11.6447	0.549214	18.5516	13.2913	9.40128	14.9205	14.6611	16.1106	6.90117	26.1416	11.7995	11.1534	3.25574	25.503	10.3383	49.6205	6.15886	51.2312	30.8402	22.5919	15.9395	23.429	20.0916	17.5527	8.37446	40.9002	25.5167	1.04833	48.8392	28.1554	0.000285493	46.7178	1.27713	23.6093	44.8562	43.0632	7.70432
37.3708	9.47265	82.1133	47.3924	55.8008	27.8397	51.6675	9.98388	0.467002	19.0055	14.6978	10.4929	13.0108	11.5943	20.3918	6.03871	26.2901	10.3156	10.0094	2.99984	22.6697	14.2384	44.963	5.58587	55.0136	27.971	20.2454	13.8256	23.0064	17.6227	18.2879	7.46656	42.2002	22.4232	0.941302	43.8387	32.4633	0.000412633	52.3023	1.05475	20.6837	52.1962	38.4684	6.55584
37.4707	18.5292	72.552	48.1158	57.0326	27.5698	51.5077	8.49799	0.39591	17.9078	15.218	10.5866	11.3111	9.06767	20.5098	11.6912	24.3541	9.01556	8.97243	2.61483	19.5932	15.9703	39.3904	4.94915	51.6596	24.9922	18.0227	11.952	22.227	15.3248	18.1649	6.62161	42.2546	34.6673	0.845192	38.9583	32.2074	0.000540444	52.0955	7.29627	17.6595	53.6364	33.2741	5.4661
37.5707	24.6653	63.1549	52.345	53.473	26.4196	49.1332	7.20414	0.334944	16.2116	15.1333	10.1039	9.81188	7.03984	19.4456	13.8174	21.7098	7.87795	8.03693	2.22475	16.6462	14.8858	33.8644	4.32039	46.204	27.2423	19.4576	22.5419	20.4015	13.261	17.5256	5.84734	41.404	38.189	0.758862	34.3808	29.6924	0.000650264	48.7782	11.4248	14.8439	51.2107	38.956	4.4919
37.6706	23.785	54.6286	52.2334	59.8402	24.8025	55.1691	6.09353	13.242	14.3715	14.648	11.9355	8.49764	5.43874	18.1044	14.0503	32.898	6.88315	7.19551	1.87179	13.9894	30.9426	32.6317	3.73493	40.5046	35.7388	18.8356	24.9063	18.2588	11.4424	19.604	5.14597	39.9147	37.5145	0.681223	30.1925	32.279	0.000753417	43.9877	12.4689	12.3556	46.9275	41.8555	3.6522
37.7705	20.8044	47.125	49.7495	58.1951	22.9743	60.3375	5.14762	39.6655	14.9125	13.9099	21.268	7.35066	4.18792	16.7568	13.3216	34.9897	6.01356	6.44011	4.78663	18.8609	32.4106	29.5146	3.20783	55.0609	36.2329	17.4089	23.9142	16.1265	9.85684	20.2533	4.51627	37.9931	34.9629	0.611372	26.4229	31.1776	0.000838293	38.6974	12.0019	31.8173	41.9361	39.3548	2.94574
37.8704	17.5039	40.6041	46.0812	64.0396	24.0016	65.1353	4.34546	58.4485	19.3332	16.9518	25.5372	12.9832	3.2176	15.4794	12.1559	33.1898	5.2536	5.7627	5.29087	26.435	29.6345	25.8308	2.74307	55.3004	33.8629	15.7412	21.702	24.3237	8.48266	20.0176	8.20127	35.7984	35.0022	0.548473	24.2146	28.3169	0.000896648	33.4632	10.8695	38.4716	36.8732	34.9184	2.3614
37.9704	14.4784	51.294	41.9334	68.4432	23.7248	64.9912	3.66684	63.0603	43.6382	18.4976	26.6911	15.3474	2.46853	14.2903	10.8417	29.9295	4.58958	5.15566	4.93334	27.8384	25.9388	27.1096	2.33876	71.3546	30.6468	14.0786	27.1506	26.1358	18.1053	19.2531	10.2026	33.4515	38.3867	0.491857	25.7975	24.7903	0.000918732	28.5813	9.51471	53.2147	35.3808	30.0974	1.88403
38.0703	11.8832	50.2737	47.3312	75.7071	23.8288	62.0283	3.09357	60.7518	51.2091	19.0032	29.9092	22.3459	1.89165	13.1898	9.53229	26.3174	4.00946	4.61207	26.5194	26.2999	37.5561	30.9646	1.99009	70.7269	36.3738	12.5215	40.538	25.1385	21.0199	18.1913	11.0762	31.0433	37.6377	0.440894	25.4158	30.4223	0.000909049	39.1664	8.16001	55.334	32.5167	31.3377	1.49759
38.1702	9.71813	49.0456	48.0897	80.2187	23.026	57.5852	2.60966	55.3859	51.0049	18.8018	41.2478	24.963	1.44895	18.0953	8.30416	22.8352	3.50269	4.12576	31.1433	23.532	40.6668	30.1757	1.6911	64.5814	35.8441	11.1043	42.606	23.0253	20.8211	33.5613	11.2115	28.6413	35.0447	0.39499	30.3518	30.9786	0.000911157	42.4647	6.90866	51.6653	29.112	31.0186	6.23155
38.2701	7.93411	60.191	58.7205	76.3562	21.7299	52.4927	2.20131	48.9764	47.4417	18.1352	45.6571	25.0844	1.10911	39.5315	7.19063	19.6706	3.06007	4.9521	29.5966	20.4168	41.2925	27.4443	1.4357	57.1093	33.1395	9.83261	40.1457	25.9107	23.8104	41.8282	17.9323	26.2942	39.3989	0.35378	31.5908	28.9601	0.000912207	48.4751	18.9404	45.7297	25.6289	28.1808	12.3055
38.37	6.47249	69.7956	61.8196	100.998	20.1965	57.0173	1.85672	42.5342	42.6641	17.1778	45.8736	23.855	0.848944	43.4706	6.20139	16.8767	2.67349	5.15948	26.1266	17.3863	39.3689	24.0908	1.21816	49.8213	29.8559	8.69958	53.4596	25.3796	26.1398	45.5309	21.472	24.0966	39.0323	0.316968	30.7829	25.8062	0.000902774	49.8098	23.4294	39.2808	22.3112	24.5863	14.348
38.47	5.27815	66.8149	60.6527	153.906	18.5818	57.0767	1.56589	36.532	37.6851	16.054	43.6784	21.9614	0.649693	42.257	5.33367	14.4471	2.33588	7.61162	22.3551	14.6322	34.955	20.7342	1.03325	53.2766	26.5981	7.6939	54.511	23.4465	39.9098	46.3543	22.8905	21.9934	36.5305	0.284185	32.455	35.884	0.000930542	47.4645	23.7246	33.1412	19.2755	31.9958	14.2259
38.5699	4.30344	73.4356	57.2056	170.944	16.9787	54.5812	4.94788	31.1588	32.958	16.7498	40.2126	19.8078	0.497223	39.653	4.57905	12.3516	2.041	8.54064	18.8578	12.2208	30.2756	17.6424	0.876273	66.452	23.5783	6.80305	50.7477	21.0531	43.106	45.4086	22.9296	20.0031	39.8252	0.254996	31.8009	41.7873	0.000930646	43.2789	22.051	27.6507	16.5652	41.8311	13.0378
38.6698	3.50843	70.9299	52.6707	165.773	15.4403	50.7359	5.90981	26.4581	28.6622	16.739	36.194	17.6254	0.380671	57.6036	3.92633	10.5526	1.78342	8.64032	15.8013	10.1554	25.9819	16.4916	0.74308	65.2745	20.8546	6.01456	45.4134	25.4593	41.4919	43.4212	22.1043	25.5132	38.9487	3.16305	29.8972	41.6366	0.581013	38.3584	25.6796	22.9061	14.1837	42.0992	11.4142
38.7697	2.86016	77.2841	47.751	151.822	13.9948	46.2891	5.8159	22.4024	24.8461	16.2573	41.6031	28.4787	0.291658	59.5911	3.36376	9.01199	1.55838	8.3066	13.1977	8.41071	22.2191	14.6881	0.630181	64.2437	18.427	5.31683	39.8805	25.5986	37.9031	40.8652	20.7687	28.9748	48.7193	4.1204	27.3976	41.4478	0.753638	33.3443	25.4038	18.8883	12.1132	38.5275	9.70271
38.8697	2.33159	89.8719	42.8561	135.807	23.9847	44.0581	5.30336	18.9335	21.4981	15.4753	42.5971	32.8572	0.2237	57.3289	2.88006	7.69463	1.36171	7.76359	11.0061	6.94993	18.9757	12.7457	0.534509	71.5847	16.2746	7.38478	47.3548	23.9326	85.327	38.0454	19.1633	30.877	50.27	4.25427	24.6919	39.4109	4.87854	28.5881	23.337	33.6518	10.326	33.7362	8.08304
38.9696	1.90066	86.1052	38.1969	119.528	28.873	40.83	4.66371	15.9827	18.5813	14.5153	41.012	33.5206	0.17189	60.2601	2.46483	6.56921	1.18976	13.1777	9.17166	5.73398	16.1974	10.8971	0.453261	68.028	17.4191	8.06305	46.6185	27.4393	104.596	35.1545	17.4486	31.6072	47.9725	4.05642	22.0049	35.4732	7.73794	24.2638	20.5968	37.4099	8.79112	30.207	6.63718
39.0695	1.54936	77.3954	33.8913	128.618	31.1157	38.499	4.02499	13.4812	16.0501	13.4644	38.0297	32.1478	0.13251	57.8633	2.10885	5.60835	4.99269	15.3895	7.64029	4.72579	26.1915	9.23559	0.384151	61.1313	18.1772	7.83972	42.7686	51.672	105.674	51.0838	15.729	32.6155	46.6591	3.73982	19.4593	30.8786	8.19895	20.5772	17.7532	35.963	7.47747	26.1596	5.39199
39.1694	1.26301	100.4	29.9522	134.92	31.2819	35.4604	3.43872	11.3656	13.8588	12.3834	34.3983	44.5966	0.102687	54.0901	1.80408	4.7881	6.20323	15.847	6.36358	3.89217	26.4233	7.78647	0.325389	53.6987	23.8509	7.26036	38.011	58.3911	98.7858	59.1424	17.4621	32.6598	49.2773	3.39532	17.115	26.2967	7.71702	17.3227	20.9104	37.8058	6.35596	22.2593	4.34454
39.2693	1.02967	99.0746	26.4713	127.894	30.2454	32.1519	2.92131	9.57879	11.9642	11.3139	33.5108	49.0017	0.0799482	50.1299	1.54322	14.1352	18.9759	15.3769	5.30004	3.20426	23.8888	6.54381	0.27552	59.4306	24.1818	6.5711	33.267	57.2844	88.9199	62.1847	20.1546	32.0029	47.5272	13.9046	14.9951	22.0608	18.0561	14.5016	29.131	35.4743	5.40014	18.7583	3.47397
39.3693	13.1856	101.194	23.3496	121.303	28.5533	39.0661	2.47375	8.0712	13.6333	10.2821	37.4334	48.8451	0.0626933	46.3289	1.31997	26.984	22.8928	14.448	4.41411	2.6374	20.8263	17.1133	0.23325	61.2253	22.6005	5.87955	28.8911	63.3355	78.4489	62.095	21.0921	30.8505	43.8858	17.2175	13.1014	18.3115	20.5173	12.0881	35.5634	31.4817	4.58655	15.7224	2.76457
39.4692	15.4987	93.6156	20.5595	109.939	26.5448	80.2957	2.09046	6.79999	13.4286	15.5464	37.787	58.2761	0.0494919	42.7762	1.12888	30.2791	22.9416	13.3233	3.67638	12.4756	17.9168	20.3201	0.197421	57.8897	20.4542	5.22984	40.8453	77.0707	71.2988	60.1118	20.897	29.3622	59.3777	17.5054	11.4239	15.083	19.8052	10.0429	35.8346	27.0833	3.89456	24.6245	2.19041
39.5691	14.4618	83.0239	18.0917	97.4193	24.4265	114.223	1.76404	5.72855	12.4251	18.6094	36.0784	60.3487	0.0396931	39.4838	0.965336	29.3311	21.4128	12.1475	3.06203	16.0125	15.3365	21.6024	0.16686	51.9206	18.2589	5.51289	42.3366	114.611	76.6886	57.0446	20.0006	27.6614	62.9056	16.587	9.94654	12.3537	17.9513	8.32227	33.2259	35.1586	3.30634	26.0238	1.72218
39.669	12.4921	72.3829	15.9126	85.3171	22.3218	166.449	1.48812	4.82568	11.1434	21.0987	33.2751	58.3496	0.0318575	44.0992	5.6318	26.7143	19.3452	10.9978	2.55046	21.6551	15.018	20.4444	0.140853	68.6001	16.2004	5.28562	39.6741	139.786	96.5603	53.418	18.6986	25.842	60.7556	15.2482	8.65088	10.0759	15.8143	6.88248	31.0595	46.1236	2.80654	33.216	1.35425
39.769	10.4538	62.6522	13.9912	74.2495	20.3011	188.927	1.2535	4.06489	11.485	25.4082	29.987	70.9338	0.025927	46.3298	7.6291	23.6114	19.4596	9.91312	2.12447	25.8167	13.4511	18.3247	0.118778	87.7639	14.3349	4.86334	35.6116	172.05	114.236	49.5662	17.1912	23.9753	56.14	17.9578	7.51809	8.19215	13.7414	5.68243	36.2589	47.1541	2.38199	33.1823	1.05855
39.8689	8.62581	54.0619	12.2983	74.9123	22.9132	193.403	1.05517	3.42373	12.5368	27.5572	55.7898	78.7498	0.0212809	51.5654	8.17011	20.5448	26.4339	8.91051	1.76973	25.7032	11.6874	15.9578	0.100078	127.932	12.6686	4.38717	31.3193	188.949	113.952	45.6968	15.6112	22.1139	52.3462	17.9647	6.53	6.64477	11.8585	4.68502	35.9045	43.6826	2.02136	30.2693	0.827033
39.9688	7.07161	46.5866	10.8068	140.14	23.5889	187.39	0.88741	8.66357	12.1392	29.9728	111.778	78.8955	0.0172913	69.1118	7.94946	17.7259	31.4696	7.99532	1.47429	23.6366	10.042	13.6717	18.1591	139.702	11.1898	15.1855	27.2665	191.247	105.896	41.9423	14.0445	20.2961	47.4822	16.9084	5.66971	5.37995	10.1981	15.2587	32.9998	38.4992	1.71497	26.4622	0.643662
40.0687	10.1116	44.0837	9.49278	157.13	30.1058	226.071	0.745524	18.4484	11.14	30.7342	138.196	74.9011	0.0141861	76.8608	11.1793	15.2228	31.3949	7.16641	1.22823	20.8354	8.59156	11.6014	26.1058	146.795	9.88111	18.6704	23.6162	192.003	95.0831	38.3799	12.5443	18.5488	42.4199	15.4963	4.92183	4.3499	8.75454	52.8812	29.1333	32.9867	1.45463	22.631	0.501267
40.1686	13.5888	39.4391	8.33517	152.923	33.0032	263.355	0.62599	21.6985	9.9481	30.3721	146.343	68.8824	0.0115383	74.9365	12.1236	13.0395	29.2456	6.41937	1.02326	17.9167	7.33866	20.4245	28.4691	159.519	8.72442	18.9385	20.4005	203.419	88.4736	35.0537	11.1414	16.8899	37.57	14.0276	4.27247	3.51333	7.50849	87.2488	25.1157	27.7872	1.2334	19.125	0.390815
40.2686	13.1341	52.3101	7.31418	140.286	33.4781	286.345	0.52463	21.6778	8.75406	34.8881	143.612	62.0838	0.00937283	70.383	11.8672	11.1531	26.3974	5.74823	0.852516	15.1727	6.26455	22.6151	27.8764	169.776	7.70262	17.8706	17.5985	194.521	79.4468	31.9571	9.85144	15.3304	47.0469	12.6231	3.70922	2.83533	6.43669	100.413	21.3343	23.1601	1.04547	16.0549	0.305583
40.3685	11.9168	51.9046	6.41253	125.079	32.5398	286.796	0.436919	20.1366	7.6405	36.9053	134.788	55.216	0.00758058	65.3306	11.0251	9.53195	23.4572	5.1465	0.710245	12.7239	5.34637	21.7689	50.274	180.814	22.985	16.3212	18.3526	177.671	69.9999	29.0948	8.6801	13.876	48.5641	11.3268	3.22102	2.28679	5.51648	145.917	17.951	19.1729	0.88591	13.4268	0.239304
40.4684	10.18	52.1664	5.93838	109.897	30.8209	274.342	0.363839	17.9965	6.63774	37.1993	122.92	48.6652	0.00596838	60.4077	9.94057	8.14269	20.6783	4.60768	0.591684	10.6025	12.5816	19.6788	58.3937	169.327	26.7737	14.6705	17.2399	158.609	66.345	26.4651	7.62645	12.5284	46.3534	10.1496	2.79808	5.57632	4.72725	161.476	15.0107	15.8025	0.750344	11.2045	0.187791
40.5683	8.47776	50.7878	9.37191	104.817	28.7144	255.063	0.302867	15.729	5.75142	36.3362	109.907	43.8928	0.00504937	55.7848	8.79983	6.95412	18.1527	4.12554	0.492889	8.79768	13.3771	17.2172	58.824	151.281	26.2327	13.081	15.4915	139.902	60.1413	24.0618	6.68553	11.2863	46.4918	9.08844	2.43173	6.80506	4.05073	171.497	12.5	12.9872	0.63496	9.33866	0.148148
40.6683	7.75902	45.9223	19.7154	95.2513	26.4608	232.737	0.253553	13.5625	4.97601	35.8918	96.8961	39.0552	0.0041775	51.494	7.69958	5.93828	15.9008	3.69421	0.410571	7.27963	12.2845	14.79	61.4719	132.56	24.6452	11.6151	17.5293	122.603	53.2638	21.879	5.85001	10.1467	43.775	8.13613	2.11435	6.94246	3.47094	224.212	10.3802	10.6533	0.536945	7.77787	0.117513
40.7682	6.65143	40.3564	41.6923	84.5195	24.2039	210.625	0.209533	11.5961	4.30147	34.5739	84.5453	34.4324	0.0036532	47.5266	6.68567	5.0706	13.9124	3.30831	0.342032	12.6633	23.9951	12.5669	58.9574	115.183	22.3529	15.3605	16.9751	107.062	46.5728	19.883	5.11141	10.1141	39.9159	7.28235	1.8393	10.6699	2.97411	238.843	8.6035	8.72817	0.451901	6.47518	0.0938534
40.8681	5.54781	35.0492	53.626	101.68	22.0268	188.648	0.17229	9.86193	3.71648	32.7113	73.1977	30.1641	0.00410977	43.8629	5.77585	4.32978	12.1654	2.96293	0.284995	14.1414	25.7063	10.6123	54.0039	101.082	19.9725	19.1654	15.4627	94.6346	47.5187	18.0689	4.46081	14.8633	37.9963	6.51825	1.60076	11.7398	2.5484	234.735	7.12141	7.14532	0.378421	5.38947	0.0754988
40.968	4.57099	30.2873	75.4824	132.736	19.9745	187.247	0.140491	8.35848	3.21003	30.5377	62.9997	26.3074	0.00384789	43.0567	4.973	3.69736	10.6346	2.65367	0.237581	13.7113	23.658	8.92433	48.1335	103.897	17.7281	19.5336	13.6961	103.243	44.6218	16.432	3.88934	17.9968	34.8469	5.83423	1.3937	21.8065	2.18369	218.075	5.88899	5.8467	0.31687	4.4852	0.0614619
41.0679	3.74504	29.8803	83.9487	136.061	18.0684	182.498	0.111263	9.53506	2.77202	33.6433	54.6001	22.8718	0.00380537	46.5017	4.27198	3.15752	9.29506	2.37658	0.198183	12.4393	20.7548	7.48104	51.1054	96.1179	15.6895	21.4532	11.9664	99.9118	40.2591	14.9335	3.3885	20.5387	31.3239	5.22233	1.21378	25.2148	3.82897	195.671	4.86642	4.78267	0.263884	3.73231	0.0504456
41.1679	3.06036	27.1473	84.6885	127.73	16.3156	187.031	0.0872086	9.40938	2.39339	34.7507	48.61	19.8406	0.00473255	44.9862	3.66419	2.69665	8.12373	2.12815	0.165454	10.8806	17.8969	6.26738	50.407	85.4534	13.8668	20.9057	10.3833	91.779	35.5639	13.5576	2.9503	21.9509	27.8409	4.6748	1.05728	25.0469	4.14418	171.548	4.01924	3.91173	0.220086	3.1058	0.0419258
41.2678	2.49782	23.9023	81.1619	115.191	14.7146	181.333	0.0659477	8.68653	9.39676	40.5657	43.2814	17.184	0.0045615	50.7779	3.13948	2.30319	7.09993	1.90527	0.138279	9.98734	15.333	5.23593	46.9019	74.7205	12.2484	19.3804	8.97783	82.1726	38.6157	12.299	2.56733	22.5132	24.5845	4.18488	0.920996	23.1064	3.93166	152.266	3.31819	3.19945	0.183934	2.58452	0.0351483
41.3677	2.0375	20.7746	75.4624	101.814	13.2591	170.039	0.0478278	7.73678	11.7947	43.2839	59.565	14.8665	0.00468961	66.6356	14.6679	1.96714	6.2052	1.70521	0.115724	8.79442	13.1041	4.37424	42.2044	79.5023	10.8158	17.5492	7.74849	72.5929	40.1837	11.1516	2.2329	22.4468	21.6265	3.74565	0.802237	20.4249	3.53677	132.497	2.73854	2.61673	0.153939	2.7477	0.0300112
41.4676	1.66152	32.8223	68.837	89.0446	11.9404	156.046	0.0358759	20.5956	12.0314	64.8617	99.9172	12.8519	0.0045053	76.2832	19.5567	1.67998	5.42333	1.52557	0.0970069	7.55753	11.1885	3.64504	37.2011	74.4267	9.54959	15.7063	6.68118	71.7659	38.0664	10.1083	1.94096	21.9256	18.9818	3.35147	0.698687	17.5725	3.10459	113.683	2.25961	2.14045	0.128777	19.8921	0.0258513
41.5676	1.35467	88.4069	62.0125	77.4365	12.5985	141.13	0.0278625	25.1248	11.3143	77.3943	117.98	11.1047	0.00423454	78.2058	20.8279	21.4207	4.74003	1.36426	0.0814724	7.60377	9.54954	3.04239	32.357	66.4856	8.4311	13.9732	34.9259	66.5824	34.4974	10.522	1.68613	23.3969	16.6385	3.00025	0.608402	14.8464	2.69287	96.5402	1.86418	1.751	0.107741	24.9928	0.0225926
41.6675	4.73177	98.6276	55.3962	67.1342	30.056	126.348	0.0224788	25.4577	10.2323	83.5503	122.365	9.59194	0.00391234	84.1843	20.2118	36.7083	4.14268	1.21944	0.0686085	24.2772	30.8775	2.5335	27.896	58.254	7.44341	12.3931	43.1591	75.1318	30.6563	20.0493	2.05452	27.2687	14.5732	2.6873	0.529683	12.3858	2.32185	91.855	1.53786	1.43283	0.0904619	24.8437	0.0196768
41.7674	42.1941	93.3384	49.2019	65.3031	39.0276	112.297	0.0152746	27.7162	9.06569	85.2867	118.694	8.28311	0.00353162	99.0101	18.6879	40.1927	3.62021	1.08949	0.0579331	36.9619	33.8332	2.10854	33.695	52.997	6.57136	10.9738	43.0366	73.6683	26.8554	25.1947	2.20831	29.5041	12.7581	2.40603	0.461062	10.2403	1.99592	83.6758	1.26856	1.17224	0.0763011	22.6135	0.0169131
41.8673	49.1453	83.5115	57.5645	59.8923	42.7844	99.2861	0.00808029	54.9657	7.94196	90.8492	110.592	7.15142	0.00314199	99.018	16.8013	38.5686	21.615	0.972872	0.0490625	49.1894	31.3353	1.75521	34.5033	70.7261	5.80146	9.70848	49.7202	68.4294	23.3368	37.5475	2.2221	32.2656	11.1657	2.15466	0.401257	8.41135	1.71314	78.7813	1.04627	0.959907	0.0645265	19.748	0.0140858
41.9672	47.0119	93.1375	59.4748	58.0426	43.4524	87.4469	0.00478006	68.6245	6.91342	91.9826	100.362	6.17347	0.00282859	93.7216	14.8469	34.9712	38.8892	0.868283	0.0416933	51.2067	27.5506	1.46052	32.751	70.7104	5.12179	48.9677	177.721	61.6134	20.1857	43.8601	2.14779	33.9723	11.9448	1.93308	0.349092	6.87595	1.46922	71.2938	0.862753	0.786693	0.0546262	16.8794	0.0117297
42.0672	40.997	88.1362	57.7623	53.1418	44.9997	77.6532	0.0040975	70.133	10.093	90.1324	89.4286	5.32865	0.00259637	87.2106	12.9761	30.8372	43.2938	0.774469	0.035555	48.1192	23.7765	1.21537	29.8206	70.7606	4.52176	86.7181	281.172	55.2363	17.4135	46.3187	8.25487	34.4949	11.5861	1.72991	0.30354	5.60073	1.25953	62.8687	0.711072	0.646611	0.0462982	14.2602	0.00931684
42.1671	49.7093	78.8558	54.1449	57.8588	44.2623	78.8027	0.000897423	114.329	10.7848	86.3458	78.6484	4.59882	0.00234346	80.7048	11.26	26.7967	42.1636	0.690407	0.0304549	42.931	20.3767	1.0112	26.4809	64.8387	3.99204	96.808	344.377	48.8305	14.9986	47.5197	11.7695	34.1471	10.7288	1.55286	2.16212	6.63858	8.88649	54.4564	0.586102	0.529047	0.0392691	11.9694	0.00719372
42.267	46.7891	77.1353	49.6518	55.6757	42.2343	85.1026	-0.00419301	126.82	16.6419	81.3758	68.4962	3.96814	0.00200584	74.5488	9.72494	23.1017	38.8573	0.615063	0.0262268	37.1853	17.4165	0.842118	23.1445	57.4196	3.52439	94.9232	342.438	42.8444	12.9069	46.7707	13.532	33.1746	9.69405	1.39126	3.07906	8.62966	11.0569	46.5685	0.483726	0.436975	0.0333548	10.0098	0.00550719
42.3669	40.5528	69.8689	50.8756	50.8065	39.5357	85.7769	-0.00554569	137.389	20.3049	75.7578	59.2179	3.4232	0.00162438	68.8209	8.37295	19.8291	34.8886	0.547947	0.0227525	31.6339	30.7461	0.702283	20.0183	50.1232	3.11151	88.2434	315.497	37.4383	22.9755	44.8657	14.1331	31.7713	14.0177	1.2464	3.43347	8.98266	10.9922	39.4487	0.40064	0.358299	0.0283688	10.29	0.00422499
42.4668	33.9856	61.4464	49.1858	45.1783	36.548	82.3597	-0.00782277	132.602	20.5107	69.8673	51.2077	2.95249	7.45601	63.5205	7.19407	16.9788	30.9185	0.489113	0.0199315	26.6068	38.5764	0.58607	17.1935	43.4802	8.7691	80.012	280.964	32.6406	29.0747	42.3211	13.9854	42.5513	15.1527	1.11777	3.46123	8.49093	10.0882	35.1712	0.541564	0.293306	0.0241492	18.3513	0.00323061
42.5668	28.0614	60.3352	45.9789	42.51	33.5015	76.7552	-0.00990555	121.006	19.2029	63.9625	46.4623	2.54577	9.65169	58.6243	6.17287	14.5185	27.2156	0.441139	0.017646	53.0803	37.8819	0.48925	14.697	48.0004	18.1585	71.6561	246.141	39.131	29.697	39.4689	13.3748	53.6552	14.7629	1.00151	3.30795	7.61344	8.93955	38.4146	0.5674	0.239471	0.0205809	19.9641	0.00247956
42.6667	25.2387	55.4251	48.4783	53.7342	30.5312	70.149	-0.0140058	110.853	22.7215	58.216	41.3948	2.19449	9.47281	54.1044	5.29213	12.4055	23.8718	0.386616	0.0158213	79.1693	33.9598	0.408452	12.5218	50.3595	20.2029	76.0227	213.869	40.1137	27.8998	36.519	12.4971	60.584	17.9453	0.898941	3.06259	6.60837	7.7903	42.1072	0.537163	0.195008	0.0175731	21.132	0.00198265
42.7666	32.2995	63.7631	47.5988	54.5254	27.7125	76.3928	-0.0183936	130.325	22.7001	52.7381	36.8409	1.89135	8.35126	49.9326	4.5347	10.5958	20.8998	0.345674	0.0143477	84.9364	29.5165	0.34087	10.6443	53.2775	28.2765	73.0828	185.051	37.8252	25.1782	33.6013	11.4848	68.6649	18.3252	0.806108	2.7786	5.61461	7.92115	41.5074	0.483541	0.158474	0.0150403	30.0974	9.65242
42.8665	37.659	69.2312	44.9097	50.9633	25.0831	76.577	-0.0191983	145.919	21.1445	47.5949	32.7937	1.62982	6.9718	46.0824	3.88458	9.04814	18.2799	0.310141	0.0131545	82.2296	25.3639	0.284473	10.316	77.0445	29.1451	81.1434	159.771	34.3139	22.2453	30.7932	10.4259	73.0836	17.4028	0.716206	2.4872	4.70109	9.90741	38.6296	0.983656	0.128562	0.0128754	31.0441	13.6821
42.9665	38.0644	83.8551	41.3546	53.4982	22.6584	74.3918	-0.0177472	142.868	19.0293	42.8207	29.1895	1.40405	5.64057	56.0228	3.32724	7.72567	15.9796	0.278172	0.012175	77.3326	21.7015	0.237441	16.3646	78.5149	27.4054	79.4002	137.79	30.5244	19.4251	28.1382	9.37711	74.7512	15.9406	0.636332	2.20582	7.31526	12.167	45.3807	1.14182	0.104374	0.0109923	28.7091	15.5911
43.0664	33.8632	95.8303	57.5983	54.0846	20.4397	76.0743	-0.0182493	131.355	16.8156	38.4281	25.9785	1.20927	4.47627	55.8325	2.84967	6.59597	13.965	0.249358	0.0113247	69.0242	20.336	0.198247	18.3829	78.0105	24.8658	78.1926	118.764	29.1845	16.8502	25.6586	8.3735	74.3872	23.6041	0.567285	1.94332	9.22808	12.0471	53.4472	1.12843	0.0851598	0.00935496	33.6427	15.3043
43.1663	36.8199	91.3482	63.8241	50.4698	18.4204	73.6627	-0.0187239	116.718	14.7102	34.4142	23.1198	1.04138	3.50847	52.791	2.44073	6.64275	12.2021	0.223573	0.0105357	59.8023	17.9515	0.165797	18.2479	71.2952	22.2216	72.8312	107.242	31.442	14.561	23.3626	7.43541	82.1482	25.6944	0.494176	1.70351	9.50001	11.0378	55.1658	1.0358	0.0701203	6.61388	32.6709	13.9494
43.2662	33.5603	81.9518	64.2737	59.816	16.5897	69.0162	-0.0181591	101.661	13.1411	30.7665	20.5727	0.896748	2.72739	49.1071	2.09072	6.15739	10.6568	0.200629	0.00976671	50.8829	24.1968	0.138899	17.0384	79.0366	19.7262	66.0996	94.5894	30.2743	12.5552	21.2499	6.57311	101.672	25.1135	0.437251	1.52715	8.9333	9.7734	58.9535	0.913211	0.0583736	14.2672	29.4283	20.5009
43.3661	28.7218	71.7894	68.8435	60.4042	18.0321	63.297	-0.0164488	97.356	11.5656	28.5344	18.3041	0.772347	2.10849	45.4387	1.79106	5.4907	9.30969	0.180184	0.00895398	42.8015	38.6574	0.116653	26.7617	74.9885	17.4586	59.225	89.8739	27.7432	10.8117	19.3147	5.79024	113.701	23.3467	0.383186	1.35407	7.99015	8.51379	57.3685	0.786154	18.2223	17.3848	25.5632	22.1316
43.4661	23.9383	62.2641	68.1523	81.2465	18.2107	66.4821	-0.0140282	88.4752	10.0942	26.2396	16.2817	0.665268	1.6238	41.9712	1.53441	6.28605	8.12872	0.161841	0.00807662	35.7382	39.7672	0.098286	31.1031	71.1521	15.4309	52.7194	84.0132	24.8088	9.30324	17.5472	5.08606	120.037	34.1391	0.332358	1.191	6.92878	9.74149	52.9836	0.66687	29.4747	17.9706	21.7874	21.1883
43.566	19.716	53.7729	84.4118	84.0374	17.6547	85.6112	-0.0114652	92.8991	8.76807	23.9674	14.4817	1.71535	1.24717	38.7458	1.31456	9.7963	7.09985	0.145234	0.0071415	29.6958	36.1666	0.0834443	31.3406	63.8996	13.6303	66.7495	75.3232	21.9024	8.00141	15.9362	4.45728	129.02	43.8728	0.291395	5.37013	5.88653	9.42583	59.0715	0.560597	32.0195	17.2113	19.2518	19.041
43.6659	16.1498	65.1034	89.4002	79.1947	16.6956	92.7557	-0.00915505	88.3951	7.59509	21.774	12.878	2.19256	0.956021	35.7615	1.12642	10.4924	6.20069	0.130069	0.00616159	24.5955	31.5966	0.0720936	29.4992	61.6835	30.7418	72.9332	69.9642	19.2035	6.87961	14.4689	3.89892	135.068	45.6969	0.250507	7.40561	4.93051	8.55229	62.1217	0.468529	30.4823	15.8007	16.5579	16.4657
43.7658	13.1949	63.0867	87.9838	71.5535	15.5388	92.7326	-0.00725008	80.0545	6.56839	19.695	11.4495	12.3425	0.731709	33.005	0.965187	9.98098	5.4146	0.116113	0.766593	21.1241	27.2038	0.061533	34.2053	55.7667	34.6328	70.9313	67.8624	16.774	9.02972	13.1331	3.40535	136.611	44.3137	0.220165	8.16365	11.4822	7.53778	59.9438	0.390062	27.2593	28.0605	14.0364	13.8819
43.8658	10.7677	56.9439	87.3654	63.3046	14.3097	88.6123	-0.0057261	70.5178	5.67504	17.7508	15.0008	23.0653	0.559342	35.5451	0.82728	9.01327	4.72668	0.103191	0.946128	21.7759	23.2929	0.0531617	34.4321	49.111	33.5764	65.6962	61.8596	14.6215	9.33372	11.9169	2.97056	134.936	47.0912	0.193449	9.25635	13.9015	6.55108	61.3383	0.323958	23.5563	32.747	16.8141	11.4985
43.9657	8.78205	50.0059	82.9724	55.3935	13.0835	88.3574	-0.00453767	61.0982	4.90038	15.9515	37.6253	27.6521	0.427159	34.3605	0.709182	7.93198	4.12123	0.0912009	9.64977	28.5575	19.9023	0.046033	32.3918	46.428	30.8449	59.4608	60.1295	12.7308	8.81551	16.6973	2.58861	130.878	45.5443	0.168748	9.40685	19.3051	5.65382	58.3155	0.268502	19.9491	33.2366	16.4525	9.92151
44.0656	7.16064	64.2891	76.716	48.1855	20.6877	94.3124	2.34761	57.9398	4.22999	14.2998	48.6807	28.696	0.325981	32.1873	0.608044	6.88617	3.5947	0.080087	11.6181	29.4315	16.9914	0.0395701	29.339	46.7593	27.713	53.2029	54.8623	11.0777	7.9767	26.2579	2.25386	125.175	42.114	0.140863	16.7551	20.5718	4.86215	53.0962	0.222238	16.6854	32.3378	14.8703	10.2334
44.1655	5.83788	63.2952	69.7292	41.7812	24.3208	93.5332	8.02685	52.3769	3.65046	12.7937	52.5508	27.7769	0.248663	30.6228	0.521523	5.93412	3.14	0.0698459	11.123	27.5258	14.5017	0.0351646	25.9678	42.9457	24.6595	47.3252	48.6326	9.63591	7.05729	32.5759	1.96103	118.399	38.0282	0.120165	19.9818	38.589	4.17372	50.2281	0.183972	13.8462	38.0553	12.9394	9.57766
44.2654	4.75917	57.4643	72.3439	36.1646	25.5341	88.9385	9.66517	55.2523	3.14984	11.4279	52.1102	25.8477	0.189694	28.5423	0.447712	5.24728	2.73954	0.0605434	9.848	24.4939	12.3753	0.0296463	22.6475	38.0681	22.053	47.5248	42.5078	8.38026	6.167	35.3897	1.70528	110.986	35.6762	0.102264	20.7848	57.9457	3.57939	45.5902	0.152311	11.4319	38.7646	11.0379	8.49318
44.3654	3.87964	71.2423	70.4188	31.2729	25.309	82.3648	10.9232	52.687	2.7176	10.1947	49.2233	23.4739	0.144666	26.4274	0.384728	4.56664	2.39221	0.0523148	8.43747	21.1827	25.9855	0.023655	19.5606	33.2446	21.2075	44.672	36.892	7.28751	5.35137	35.9946	1.48185	103.267	39.6247	0.0875573	20.216	63.3127	3.06824	42.1877	0.125999	9.40691	36.8399	9.31398	14.6367
44.4653	3.16263	69.641	66.0968	27.0286	24.2633	77.2378	19.602	47.7711	2.34463	16.9735	51.6786	20.9831	0.110216	24.4159	0.330928	3.94024	2.08991	0.0452474	7.12189	18.0029	32.3029	0.0196212	16.7841	28.844	19.4191	40.7216	41.117	6.33692	4.625	35.2438	1.28648	98.1359	39.0594	0.0706884	25.0148	61.2991	2.62948	37.7564	0.10422	7.723	35.7618	7.81156	21.4076
44.5652	15.2856	83.9973	60.6624	23.3536	32.9589	70.8772	21.5066	42.1084	2.02299	21.0078	50.4727	18.5574	0.0839288	30.6406	0.285096	3.38362	1.82626	0.0391839	5.96937	25.0753	30.9002	0.0166933	14.3374	24.9539	17.4229	42.3999	39.6032	5.5101	3.98798	33.6958	2.8355	92.3441	36.4654	0.0523414	26.4381	57.2816	2.25327	33.0431	0.0864054	7.71295	33.0895	6.93139	23.0754
44.6651	35.4054	81.3127	55.2498	20.1753	37.6918	64.0933	20.5196	36.4981	1.74587	23.1001	47.2304	16.2919	0.0639812	30.7591	0.246121	2.89786	1.59613	0.0336534	14.5345	26.3554	27.466	0.0143307	17.0734	21.5607	15.4935	40.4498	35.9894	4.79096	3.4341	31.7133	3.69889	90.44	33.0996	0.0361881	25.9359	51.0308	7.66833	33.9056	0.0718968	7.06473	29.7501	14.6623	22.0758
44.7651	37.6895	73.3693	59.7796	17.4281	39.0547	60.5831	18.4452	31.3086	1.50728	23.8393	42.9855	14.2295	0.0487889	29.1467	0.212883	2.47815	1.39513	19.9745	15.9695	24.877	23.7987	0.0122672	17.3813	18.6181	13.7231	37.1326	32.097	4.16558	2.95484	29.529	4.10186	87.1525	29.5823	0.0242196	42.1433	44.1285	12.1518	34.119	0.0599639	6.18667	26.2629	16.4659	32.7642
44.865	34.12	64.4227	60.1371	15.0545	38.4262	55.8873	20.6697	26.6816	6.72004	25.2462	38.3808	12.383	0.0372055	31.3792	0.184455	2.11753	1.21942	31.3837	14.8613	22.2487	20.4267	0.0105327	16.4487	31.9276	12.1334	33.4609	39.184	5.34182	2.54117	27.29	4.20208	82.93	31.414	0.0151106	49.0086	37.4126	12.8732	32.1347	0.0499438	5.27958	22.9053	15.7475	36.2928
44.9649	29.1207	55.9315	57.5434	13.0041	36.673	50.7246	21.1729	26.4873	8.52444	25.4675	33.8028	10.7483	0.208008	34.0985	0.160061	1.8087	1.06574	35.8844	13.0075	19.2986	17.4694	4.21212	20.6782	33.6923	10.7192	43.347	38.9231	14.5451	2.18451	25.0865	4.10919	78.1175	30.3724	0.00786389	50.4025	31.2875	12.1157	32.3272	0.0414775	4.43535	19.8133	14.0858	35.1703
45.0648	34.0174	48.3263	53.4544	11.233	34.3351	45.5252	19.647	37.8504	8.72725	24.893	29.4713	14.4547	0.254281	33.0419	0.139001	9.44342	4.88332	36.6118	11.0873	25.4453	14.9197	5.69229	28.8712	41.8028	19.1724	44.7048	35.8452	17.4392	1.8772	29.295	3.8989	72.9779	32.883	0.00206203	48.7194	35.7627	10.8601	30.4419	0.0343372	3.68956	17.0417	12.1927	31.8259
45.1647	32.9198	41.6687	52.0245	9.70319	31.745	40.5353	17.4262	40.4647	9.71941	26.1549	31.8779	15.7058	0.244921	30.9753	0.120738	11.8592	10.9791	38.288	9.33619	30.701	12.7353	11.1203	31.1855	41.0028	20.8146	42.4799	43.1101	17.4825	2.9354	30.9325	3.6228	67.7089	32.0637	-0.00262638	45.4258	35.3458	9.51686	27.5521	0.0284268	3.0499	14.5996	10.3724	27.6421
45.2647	31.6151	35.896	48.8292	8.38179	29.1033	39.7006	16.1924	38.8232	9.48802	26.2541	36.6816	15.5699	0.214013	28.7341	0.104766	11.95	14.6719	57.281	7.81648	30.7065	13.7004	12.5824	30.3982	37.2943	19.9334	38.9238	42.6176	16.3233	3.18959	30.9623	3.31573	62.4573	29.7719	-0.00645462	46.5359	33.4057	8.24795	36.6658	0.0235368	2.51094	16.0495	8.73979	23.3723
45.3646	27.6109	33.5374	44.8146	7.24042	26.5278	47.1628	14.3717	35.3172	9.29584	25.5763	37.5782	14.6944	4.36156	26.5635	0.0907073	11.08	15.1845	65.9546	6.52608	28.3021	12.6237	12.2165	33.6011	32.9261	20.7339	35.0429	39.1676	16.0206	3.07733	30.0177	3.0005	57.3296	27.9814	-0.00960607	44.8854	29.9613	7.10863	39.3245	0.019277	2.06193	15.851	8.56013	20.6697
45.4645	23.2154	44.0023	40.5372	6.25456	24.0838	49.338	12.4624	31.191	8.57923	24.4004	36.1918	13.4662	5.5596	24.529	0.0782902	9.88162	14.3682	67.4984	5.44146	24.9803	11.0793	11.0906	33.1097	28.7039	19.8888	40.9664	34.8397	14.8146	2.81406	28.5127	2.69173	52.4012	33.7435	-0.0121748	41.797	26.0215	9.34455	38.3387	0.015393	1.69049	14.811	7.74024	17.6872
45.5644	26.5266	43.5443	36.3142	5.40308	23.7582	48.3944	10.6731	29.7135	7.68391	22.9262	33.5679	12.1116	7.83064	22.6418	0.0671542	8.63959	13.0663	65.2869	4.53417	21.4978	9.55529	9.72608	30.7913	24.8849	18.1931	40.8469	30.5039	17.7579	2.50373	27.2002	2.39834	51.6601	34.3587	-0.0142304	38.1183	22.1264	9.44149	39.9903	0.0119177	1.38451	36.2268	6.73671	14.8019
45.6644	25.1451	39.6056	32.3172	4.66763	22.7111	47.4888	9.07831	26.9267	9.20748	21.2951	30.3681	10.7591	7.88396	36.7386	0.0571351	7.47395	11.6547	61.2323	3.777	19.488	22.1937	8.36674	27.699	21.5212	16.3158	47.2399	26.4967	18.4865	2.19456	27.1638	2.12542	50.0359	32.5853	-0.0158347	46.7664	27.6882	8.72255	43.3499	0.00879579	1.13317	45.1694	5.7476	12.1934
45.7643	22.024	50.8899	37.5993	4.03233	21.286	46.4336	7.69217	23.7276	9.24113	20.853	27.0002	9.47747	7.03249	38.7541	0.0481238	6.42821	10.2937	56.4053	3.14577	17.038	25.3612	7.11738	24.411	18.5917	14.5062	46.9227	23.5079	19.6282	1.90736	26.2973	1.87539	47.8046	29.8264	-0.0170425	49.2486	36.2707	7.75285	49.8106	0.00598481	0.92703	47.1276	4.85065	14.2186
45.8642	18.5408	50.0966	46.7656	3.4834	19.6946	43.7723	6.50341	20.5625	8.62613	19.9682	23.7053	8.30023	5.90847	59.4542	0.0399572	5.5111	9.04517	51.3942	2.61985	14.5781	27.3657	6.01448	21.2302	29.8245	12.8476	43.8727	23.4627	18.7868	1.64958	30.516	1.64891	45.1787	26.7821	-0.0178832	48.2192	37.8663	6.76597	50.23	0.00341733	0.758073	45.355	4.06898	14.0962
45.9641	17.8669	45.48	59.3422	21.6494	18.0651	40.3107	5.49138	17.6368	7.77164	18.8136	20.6172	7.23963	4.79834	65.5202	0.0327245	4.71635	7.92668	46.5113	2.18174	18.2735	25.2367	5.06213	22.4569	36.4764	11.3588	39.8913	28.5765	17.1672	1.42247	32.1219	1.44555	42.3198	29.6626	-0.0184391	45.3086	35.8562	5.85151	53.7953	0.000957849	7.81018	43.6977	3.40147	12.917
46.064	15.6239	40.0332	71.5727	40.1538	16.4728	39.7784	4.63334	15.0292	6.87147	17.512	17.8123	6.29616	3.81671	63.7274	0.0262972	4.03207	6.93658	41.9123	1.81687	18.537	32.6252	4.25018	28.8017	48.0696	10.0347	35.7755	28.3651	15.3292	1.22446	32.0957	1.26467	39.3489	30.6434	-0.0186594	41.5045	34.4798	5.03751	54.6143	-0.00125483	10.9413	40.2564	2.83779	11.3068
46.164	13.1438	34.7929	79.2263	44.9113	14.9595	49.511	3.90757	12.7538	6.01285	16.1493	16.6936	5.46381	2.99585	61.5993	0.0206601	3.44496	6.06549	37.6654	8.91578	17.2049	31.4917	3.56312	30.1904	49.5732	8.86177	46.6541	26.114	13.5231	1.05288	31.9676	1.10552	37.9953	29.259	-0.0184481	37.3937	31.2373	4.32657	51.6953	-0.00305193	23.3932	36.0951	2.36464	16.1007
46.2639	10.8712	30.0752	79.7433	43.6683	13.5466	60.5269	3.29452	11.1347	5.23075	14.7844	16.7108	4.73371	2.33114	57.7019	0.0157107	2.94213	5.30153	33.7898	10.4171	15.245	28.0748	2.98432	28.9992	52.6808	7.8247	48.2133	23.2475	11.9959	0.904782	30.8965	0.96674	36.2043	29.4849	-0.0178121	33.314	27.981	3.71146	46.9401	-0.00441735	26.979	31.8067	1.9691	17.2065
46.3638	8.92229	25.9364	76.3269	40.0428	12.2424	64.1429	2.77713	9.59423	4.53516	13.4572	15.8793	4.0959	1.80339	53.5134	0.01154	2.51192	4.63264	30.2792	14.6226	13.1506	24.3525	2.498	26.5846	49.2972	6.90848	45.8525	32.0376	15.4476	0.777248	29.2877	1.02506	34.1322	27.8249	-0.0167225	29.4499	26.9099	3.18181	41.4873	-0.00537723	28.233	27.7059	1.63909	34.3204
46.4637	7.29644	36.3915	70.9145	35.6945	11.0477	63.3702	2.34071	13.7804	21.3394	35.3398	14.6013	6.29343	1.38955	49.4669	0.00820783	2.14399	11.0869	37.1467	14.5814	11.1584	20.9105	2.09004	23.7057	61.9096	6.09934	42.3809	83.486	15.8608	0.667598	27.4034	1.02525	45.4534	25.4025	-0.0151826	25.8926	26.8084	2.72684	35.9938	-0.00575634	26.4375	23.9446	1.3641	40.1036
46.5637	5.95685	36.5928	64.6597	31.3586	20.2259	60.1248	1.97273	14.7547	27.1755	48.9122	13.1307	7.15236	1.06773	45.6769	0.00560489	1.8294	12.965	39.0415	13.1146	24.7525	18.9095	3.02191	20.7735	60.9253	5.38488	38.3191	238.495	14.9666	0.573449	40.7223	0.988316	52.7031	22.7766	-0.0132839	22.6772	30.6112	2.33651	30.8164	-0.00579017	23.436	20.581	1.13514	39.7996
46.6636	4.85941	64.7199	58.2332	27.3369	24.7827	55.6112	1.66256	14.1654	27.8561	56.5652	11.6234	7.24624	0.81891	42.1622	0.00363616	1.56047	12.8542	43.7789	11.3141	29.0507	16.4867	6.07611	17.9982	55.4834	6.81783	34.2682	284.273	20.9167	0.492647	47.5216	0.928359	56.8468	20.2148	-0.0111717	19.8065	30.2405	2.00189	26.1281	-0.00565529	20.1487	17.6222	11.2152	36.4952
46.7635	3.96279	68.1513	75.2007	34.4806	36.657	50.573	1.40119	12.89	26.2538	60.0586	10.1712	6.92349	0.627365	38.9134	0.00209224	1.33058	11.9414	44.2763	9.58065	28.7458	22.4976	6.91346	15.4758	49.0097	6.84561	30.4741	280.204	43.0766	0.423289	51.7353	0.855881	64.1136	17.8354	-0.0091101	17.2651	27.8141	1.71509	22.4545	12.7976	26.4995	15.0477	14.2563	31.9621
46.8634	35.3633	63.3245	86.1396	34.9641	42.1723	45.4575	1.18099	11.3854	23.7702	60.6834	8.94548	6.39306	0.480334	35.9135	0.00104023	1.13405	10.764	42.5591	8.04253	29.3056	46.1903	6.72743	13.2388	42.7347	6.37463	27.0216	257.2	54.1051	0.363762	52.6787	0.778166	68.0337	16.8983	-0.00737028	19.4835	24.5415	1.46935	19.0917	22.4393	27.1142	12.8243	18.9506	27.1776
46.9633	41.1902	56.2563	93.3288	43.2984	43.8237	40.5229	0.995508	9.88027	21.0735	60.2586	7.94291	5.77806	4.65273	33.1445	3.9254	0.966025	9.55825	39.7731	6.72342	27.2652	48.304	7.54015	11.2857	37.053	17.1873	23.9238	228.646	55.1044	11.2743	55.2354	0.700166	69.4453	15.4595	-0.00617766	19.7567	21.1792	1.25883	16.1036	25.2013	25.128	10.9142	19.1673	22.6474
47.0633	38.3341	49.0809	101.512	43.6437	46.5348	35.9078	2.08661	8.48128	18.4679	58.2698	7.05128	5.14914	13.9192	30.5889	9.59398	0.822496	42.7448	36.5585	5.60954	24.1914	44.1456	9.4806	9.5978	49.043	19.8031	21.1643	200.133	99.6572	18.5563	55.0667	0.624942	69.0083	22.3454	-0.00570418	19.7125	17.9314	1.07846	31.8273	24.5598	22.1514	9.27922	17.579	18.6026
47.1632	33.0795	48.4772	101.284	59.3787	46.4122	31.6769	5.05364	7.23052	16.0794	55.297	6.25883	4.54512	16.1336	34.3353	11.8545	0.699891	53.3651	33.2654	4.6758	27.6161	38.6337	21.8443	12.3206	61.0804	24.9104	18.7152	200.959	111.701	20.424	53.253	0.554305	67.239	25.3288	-0.00608525	18.7288	30.5847	0.923971	38.3486	22.3879	20.0248	7.8835	15.4094	16.6628
47.2631	40.7843	54.6578	96.4605	67.2941	44.6612	30.3379	5.83924	6.13715	13.9478	51.7541	5.55169	3.98531	15.2446	33.5562	12.2729	0.595321	54.7457	30.0784	3.8958	27.0228	33.2838	25.4506	17.6719	59.9734	24.9666	27.5881	206.549	118.921	19.8124	50.4993	0.489289	64.5395	33.2907	-0.00718701	17.2748	35.1208	0.791596	39.5059	24.472	31.3923	6.6942	13.1976	14.3789
47.363	38.5632	57.8735	89.3448	65.7555	45.3006	28.227	12.0141	5.1943	12.0728	47.9326	4.92201	3.47765	13.1962	31.5406	12.7936	0.506066	53.4007	27.0882	3.24534	28.6803	28.5057	24.9901	19.2574	56.6921	25.8873	29.5112	201.244	144.268	18.1679	47.2619	0.430354	61.221	34.938	-0.0086956	15.6318	34.782	0.678159	41.2447	23.5715	33.829	5.68227	11.1623	12.1052
47.463	33.4817	53.8721	81.3037	60.4428	44.0291	25.7716	13.5269	4.38823	17.3598	44.0345	4.3598	21.4086	10.9047	29.2837	12.2847	0.43004	56.8031	24.3331	2.70335	27.1929	24.3584	22.81	18.8501	50.8385	31.4512	28.4635	183.803	145.222	16.1897	43.8322	0.377509	57.523	33.6013	-0.00995733	13.9648	32.035	0.580994	39.6444	21.3548	32.0928	4.82207	9.3753	12.2596
47.5629	28.0807	47.8929	73.1288	53.9448	41.7025	23.231	13.0333	4.82991	19.8725	40.1959	3.86136	29.9641	22.0729	30.5444	11.2909	0.365264	54.3535	21.8222	2.25192	24.379	21.7466	20.0599	17.4665	44.617	31.2095	29.7247	163.01	165.632	14.2044	40.3927	6.92081	53.6275	42.8363	2.91338	17.5296	28.2895	0.497785	41.6735	18.6966	28.6464	4.09132	7.84348	11.365
47.6628	28.2104	41.7967	65.2597	47.4222	38.8523	20.7561	11.7695	11.2481	19.6089	36.5053	3.41817	33.0265	24.1554	33.5192	10.1143	0.310137	49.6877	19.5495	1.876	21.1771	20.6335	17.2815	15.6788	38.795	34.4066	30.2489	142.514	163.067	12.3542	37.0542	10.7582	49.6709	44.4945	6.37792	22.8943	30.835	0.426498	46.1227	16.0364	24.727	3.47088	6.54735	10.0199
47.7627	25.6994	41.8262	57.9227	41.3545	50.5113	18.4294	10.298	13.4405	18.1589	33.0171	3.92928	32.971	36.2145	32.5658	8.91678	0.263288	44.4349	17.5012	1.56302	18.048	18.2906	14.711	13.7995	33.5951	33.1207	28.5817	131.907	151.522	10.6913	40.0046	12.7602	45.7532	42.5915	7.36596	24.7356	30.8959	0.365408	46.2399	13.5782	20.9241	2.94435	5.45841	8.5575
47.8626	21.9895	49.6452	51.2168	35.9068	55.401	16.2901	8.86266	13.5115	16.2931	29.7614	11.5684	38.0252	37.0921	30.5537	7.78097	0.223477	39.2977	15.6605	1.30242	15.1976	24.9116	12.4344	11.9915	29.0392	30.34	26.1193	117.722	136.455	15.6802	41.1894	13.5396	41.9461	39.1751	7.32203	24.5487	28.6364	0.313068	43.4578	11.4011	17.49	2.49764	4.54716	7.15273
47.9626	20.6296	52.6696	56.6811	31.1028	57.361	14.3513	7.55923	12.5902	23.4947	26.7518	15.3573	38.7848	33.3405	50.0971	6.74433	0.189671	34.5543	14.0091	1.08543	17.5181	24.3215	19.2578	10.332	29.7391	27.2261	23.4837	114.241	140.944	16.753	43.0072	13.525	42.1278	35.2715	6.87468	23.2546	35.9024	0.268219	61.7362	9.52052	17.7228	10.1285	5.21582	5.88797
48.0625	23.8692	51.2335	57.0436	41.7291	56.4142	12.6104	6.41555	11.2722	25.0181	23.9903	16.75	37.1913	28.128	52.9359	5.8197	0.161001	30.2914	12.5295	0.904759	20.1277	21.763	23.2136	18.4697	30.422	24.2131	32.8376	121.574	133.34	16.0521	42.7708	13.0139	41.444	31.3787	6.29479	21.4145	36.8681	0.229801	67.7947	7.92102	21.5123	13.4793	5.34546	4.79305
48.1624	24.7157	58.428	54.5952	43.13	53.8273	11.057	5.42983	9.86263	23.9745	22.9455	16.7002	34.412	22.9004	50.9045	5.0069	0.136713	26.5119	11.2048	0.754286	24.9462	18.9031	23.0836	24.1104	28.0968	21.4474	34.6308	148.315	121.157	14.6302	41.2979	12.2109	40.0743	34.5774	5.69656	19.3646	34.6176	0.19687	66.8901	17.9752	21.4041	14.4167	4.93021	3.86923
48.2623	22.1707	76.6326	54.5327	46.1475	50.3895	18.443	4.58846	25.9975	21.8883	21.5998	15.8279	31.1375	18.2456	47.6063	4.29903	0.11616	23.1842	10.0195	0.628973	25.2022	25.5136	21.2001	25.4391	37.2132	38.2429	38.442	147.295	109.577	12.9945	39.1218	11.255	38.2355	38.3352	5.12599	17.3	30.9285	0.168675	62.2861	21.2691	19.5722	14.0495	4.33377	3.10357
48.3622	18.8515	93.5449	61.3794	50.6356	46.5861	21.8458	3.87415	31.6696	19.4921	20.0923	41.7985	42.7669	14.3383	44.1267	3.68622	0.098804	23.4237	8.95933	0.524576	23.3445	24.8615	18.7088	27.2381	37.1342	41.4953	37.613	146.786	102.116	11.3799	36.5873	10.2388	36.0948	50.072	4.59972	20.7239	28.6177	0.144538	55.9705	21.1745	26.5494	13.0288	3.71715	2.47714
48.4622	34.0282	90.8526	62.2808	53.8905	42.7098	22.8211	3.26954	32.0719	21.4707	18.5201	80.4893	47.8612	11.1667	40.7821	3.15771	0.0841382	29.9711	8.01146	0.437617	20.6622	22.2326	16.1523	26.4387	46.5234	39.731	34.932	135.362	104.387	9.88669	33.9145	9.22243	33.7805	52.4406	4.7265	25.9232	31.3236	0.123835	58.5772	19.5148	27.4382	19.438	3.14644	1.96953
48.5621	34.9583	82.0761	82.5618	73.5947	38.9323	22.3663	2.75863	29.9936	23.8994	16.9495	98.5828	48.1357	8.6445	56.126	2.70305	0.0717605	30.6125	11.8194	0.365191	22.7638	19.3068	13.77	24.3825	45.7541	36.3169	35.1948	120.597	98.3115	8.55008	31.241	8.24372	31.3894	50.7561	4.49801	27.5192	38.0637	0.106049	56.3783	17.2554	25.5467	21.8447	2.64402	1.56121
48.662	31.2748	72.1027	102.819	76.9464	35.3484	21.1148	2.32732	26.9076	23.3251	15.4251	103.96	45.7994	6.66489	57.4556	2.31295	22.8943	28.8072	13.2615	0.30488	21.9441	30.7304	11.6512	21.8228	41.6574	46.6973	33.1118	105.673	89.1314	7.37439	28.6501	7.32492	31.3182	46.9511	4.14337	27.0573	38.8482	0.0907623	51.7231	14.8902	22.577	29.7686	2.21279	1.23466
48.7619	26.5632	62.6117	109.144	72.8403	32.0057	25.2418	1.96339	23.5708	21.4872	13.9748	101.787	42.1769	5.12439	54.7558	1.9786	30.5203	26.1844	13.4161	0.254662	19.8482	30.9174	9.81339	19.2972	36.7933	47.0879	34.8265	111.194	79.2628	6.3503	26.19	6.47785	30.6072	42.4049	3.76039	25.488	36.3605	0.0776733	46.0294	12.6564	19.3755	32.1099	1.84755	0.974663
48.8619	22.065	54.1024	107.543	65.9553	28.9225	29.4141	1.65644	31.0742	19.2263	12.6144	95.3984	38.048	3.93241	51.0624	1.69193	31.3314	23.3496	12.8982	0.212871	17.331	27.9284	8.24221	16.8196	40.1435	43.919	33.362	104.82	69.7693	5.46326	23.8857	5.70735	29.4465	37.7919	3.38918	23.3874	32.4239	0.0664838	40.1259	10.6541	16.3376	31.4233	1.54031	14.9835
48.9618	18.1452	46.65	101.676	58.4166	26.1002	30.4947	1.39754	32.6888	16.9359	11.3522	97.3159	33.859	3.01373	47.2861	3.22014	29.2845	20.6198	12.0556	0.178089	14.8176	24.3408	7.74293	21.3692	37.8932	39.7143	35.5089	104.882	61.0732	4.69742	21.7474	5.0135	27.9836	40.919	3.0447	21.0979	28.3385	0.056877	34.4725	8.91202	13.6252	29.2103	9.6165	20.756
49.0617	14.8525	57.7854	93.7431	51.146	23.53	29.7603	1.17916	31.1307	14.7887	10.1905	93.4953	34.485	2.30765	48.6611	3.7908	26.2203	18.1171	11.0826	0.149146	25.1429	20.938	6.91322	22.3205	46.3731	35.4387	43.8794	108.03	53.2987	4.03751	19.7762	4.39317	27.2971	39.9008	2.73126	18.816	24.199	0.0485876	40.1137	7.42342	16.4069	28.1607	12.1099	21.9796
49.1616	12.1309	69.2712	85.0466	44.5042	21.1976	28.0214	0.994884	28.2064	12.8497	10.8479	86.5807	33.0419	1.76595	46.4451	9.36249	22.9714	18.4491	10.0855	0.125021	27.9108	17.9217	6.00653	21.4023	45.3128	31.4382	44.5823	120.478	50.4694	3.46955	19.1	17.1439	30.758	43.7972	2.44858	16.6488	20.3393	0.0414556	42.8233	6.166	16.2757	37.8899	12.0464	22.1402
49.2615	9.8979	103.116	76.3354	38.5949	37.3795	25.7854	0.839383	24.8529	11.1331	10.9785	78.243	30.5587	1.35086	43.3334	11.5884	19.8936	17.339	9.12028	0.10486	26.9938	15.3109	6.42937	19.6013	41.1558	27.816	42.0963	118.497	51.2452	2.98112	26.1299	24.4859	36.0985	42.9585	2.19468	14.6495	26.6463	0.0353484	41.6467	5.11196	14.8611	40.6853	20.5198	20.466
49.3615	37.7134	105.048	68.021	33.4087	45.3509	23.3643	0.708177	21.5365	9.62983	10.7543	69.5118	27.6434	1.44758	40.1352	12.0058	17.1196	15.7169	8.21455	0.0879574	24.4575	35.6011	6.10201	20.6178	36.3138	24.5819	38.4569	108.669	48.1197	2.56132	29.5747	28.1722	44.3976	40.0065	1.96707	12.839	31.1136	0.0300662	38.4462	4.23289	12.9945	39.7269	22.107	18.013
49.4614	47.9617	96.5262	60.3124	28.8904	48.3025	20.9446	2.2169	18.4718	8.3217	14.8517	60.9963	24.6458	1.32658	37.084	11.4926	14.6811	19.0511	7.3799	0.0736765	21.3768	59.0318	5.47698	19.8389	31.6494	21.7122	34.5706	96.5624	43.5625	2.20065	30.7414	29.4347	49.4849	36.2653	1.76313	11.2199	31.0373	0.0254801	36.0963	3.5021	11.0829	36.8821	24.5131	15.3674
49.5613	45.7224	85.3764	53.465	24.9694	48.2546	18.6331	2.64539	28.5664	15.9805	26.6225	53.403	21.7587	11.9149	34.2375	10.5439	12.5655	20.9099	6.61923	0.0615074	18.2875	59.8085	4.77312	18.2058	34.3023	19.1727	36.9639	91.4846	38.7097	1.89084	30.4923	29.1338	52.1345	32.3873	1.58048	9.78438	28.6989	0.0215428	32.6045	2.89572	9.31078	33.2293	23.331	13.2127
49.6612	39.8214	74.3498	47.2391	26.6568	46.4799	16.486	2.60263	31.2461	27.3635	33.7074	47.5433	19.08	14.8872	31.6014	9.86305	10.7431	20.2551	11.5761	0.0510685	22.8342	54.1427	16.3683	16.2452	32.3094	17.186	35.6453	82.5263	41.3745	1.62477	29.3935	27.8658	52.9591	28.6786	1.41697	9.44092	29.3008	0.0181387	35.8503	2.3933	7.74839	29.3741	20.8209	11.0956
49.7612	33.4433	68.8969	49.8521	25.451	43.7745	14.5283	2.37309	30.2859	30.4374	37.471	42.3258	22.0815	14.4436	48.352	8.92842	9.17933	18.6217	24.3811	18.6695	23.1309	47.2238	22.4752	14.2427	28.9324	32.9598	32.8861	72.7551	43.9186	1.56045	27.8145	26.0397	52.4418	35.99	1.27059	8.79312	27.4295	0.0152456	35.3914	1.97725	6.40922	40.4378	18.0002	9.16486
49.8611	37.7991	61.141	48.9744	31.4839	40.6309	12.7662	2.08695	27.6995	29.6975	38.9159	37.6768	39.1615	12.6643	50.4956	7.92304	14.8058	16.7005	29.9152	23.0763	21.454	40.6335	23.3309	12.3445	25.3766	36.222	47.8731	72.9985	45.1741	7.44705	37.6469	23.9322	50.9616	37.1787	1.1396	8.00939	24.4625	0.0128234	32.9635	1.63295	5.28053	43.7734	15.302	7.47956
49.961	34.868	53.3183	53.7283	31.7236	37.3488	11.1954	1.8014	32.4245	27.3535	38.7759	33.5391	46.3427	27.8436	48.3989	6.94283	17.8276	21.1383	31.443	22.2599	19.0029	34.7839	21.8518	10.6174	22.0595	34.8315	51.0419	67.5084	42.6596	9.48263	43.5872	21.7266	48.8136	35.4985	1.02232	25.2549	21.1684	0.0107505	31.1711	1.34809	12.1649	42.9119	16.3836	6.04968
50.0609	29.985	46.1549	53.8402	29.5603	41.7927	9.80636	1.5395	33.9218	34.2711	37.5842	32.1833	48.2954	30.9129	45.2169	6.03403	17.7133	21.5182	30.8312	22.2271	21.0961	39.2297	19.8037	20.3639	40.1998	31.8937	49.1653	63.5318	38.7274	9.7056	52.316	19.5414	46.2263	34.4559	0.917254	33.5113	22.035	0.00904393	34.9523	5.44552	26.6651	46.7053	15.3832	4.85997
50.1608	36.1064	47.4289	51.4034	26.5613	42.8406	8.57311	1.3086	32.2222	34.9374	35.7262	33.703	46.8539	28.7339	41.8986	5.21551	16.3209	20.2212	29.1403	20.0009	20.4032	36.6196	31.9341	23.992	42.8835	28.6152	45.3358	57.1364	34.4633	9.34132	55.9752	32.5166	44.3561	31.9191	0.823098	36.4226	22.287	0.00760623	34.84	6.93094	30.8881	45.9073	13.6399	9.88447
50.2608	33.9216	43.7104	47.6835	23.432	41.8938	11.0524	1.10913	29.1548	32.8465	33.4769	32.8691	43.6576	24.669	40.6155	4.49128	14.5098	26.2852	26.9667	17.2583	18.4861	32.2835	34.6409	24.3494	40.1806	25.4465	40.9437	75.6474	37.8241	26.2709	56.4505	39.661	42.0648	28.8512	0.73866	36.2526	20.761	0.00643941	32.6349	7.09101	30.1911	42.7802	11.7524	23.899
50.3607	29.3801	41.1894	46.6245	20.4722	39.8323	12.5894	0.938693	25.6676	29.7019	31.0311	30.729	39.6807	22.6997	38.0798	3.85756	12.6645	26.9796	24.6404	14.6153	16.1577	27.8889	33.0649	23.0057	35.9058	22.5391	36.5939	77.0073	39.8567	31.7876	65.0412	52.5288	39.516	28.1548	0.662827	34.3962	18.4605	0.00551303	29.4369	6.62383	27.3654	38.6323	9.97245	66.4169
50.4606	24.616	60.7164	52.2439	17.7932	38.4503	12.9082	0.793943	22.2316	26.3146	28.5236	27.9488	47.0651	19.388	35.3261	3.30716	10.9454	25.4418	22.3388	13.3308	13.8228	23.9102	29.765	20.8905	31.4649	19.9283	32.5322	75.968	38.0274	31.9683	68.2208	58.6327	38.2924	33.4619	0.594689	31.7025	15.944	0.00475258	25.9005	5.90131	27.1943	34.2014	16.7782	91.6569
50.5605	48.4536	61.7243	59.0463	15.421	40.5382	12.5157	0.67142	20.146	36.6986	26.0463	24.9426	48.6137	32.428	32.658	2.83159	9.40865	26.1891	20.1525	11.5701	14.8245	31.4224	25.9821	18.5196	31.7017	32.3238	46.5998	69.7555	34.6957	29.8212	68.0252	60.2784	36.5979	33.8859	0.533517	28.6793	20.3099	2.43572	22.3993	5.11545	24.8522	29.886	18.027	96.9346
50.6605	50.4212	56.6751	60.0322	13.3444	44.2867	11.734	0.567897	17.7524	42.4723	23.6591	24.3933	46.9382	43.4583	30.157	2.42226	8.06359	24.7258	18.1234	16.7824	14.1221	30.442	27.0597	16.1684	36.4294	34.4362	50.9498	62.0211	30.9559	26.8135	70.9775	59.0739	34.5974	44.9843	0.478511	25.622	20.9838	3.15927	19.1326	7.78453	28.5078	40.0201	16.95	91.877
50.7604	45.306	56.9833	57.7865	11.5375	44.8447	16.1933	0.480497	19.039	42.0836	21.3995	22.8448	43.6121	43.1169	28.7452	2.07087	6.89942	22.4614	16.266	16.8647	19.2595	27.1715	42.1405	13.9742	34.9507	32.7647	49.5637	65.9222	46.9229	26.3347	70.5586	56.1306	32.4169	47.3654	0.428882	22.6947	19.7649	3.17983	20.779	8.42929	27.7568	42.8991	15.0392	124.688
50.8603	46.5935	63.9941	53.8748	15.8685	43.545	26.5581	0.406697	24.0428	39.048	19.2889	20.802	49.196	38.2042	36.8665	1.7697	5.89785	20.0238	14.5802	15.2118	20.1073	23.5792	45.3124	11.9962	49.2161	29.8726	45.9108	62.3855	50.4832	24.2933	68.1117	52.2087	30.152	45.621	0.699368	19.9812	17.6916	2.9332	25.4149	9.82632	25.1096	41.8529	12.963	131.11
50.9602	41.7	60.6829	59.3861	27.25	43.3635	31.3087	0.344366	25.6068	35.071	17.3372	18.579	49.6643	31.9827	37.1875	1.51189	5.03891	17.68	16.6791	16.0252	18.9202	24.2829	43.0919	10.2506	49.8492	26.7522	41.5552	70.9994	48.5811	21.7162	64.5129	47.8197	35.5723	42.0959	0.764321	17.5175	15.7924	2.60539	26.3512	9.72503	21.84	38.8371	20.8712	123.913
51.0601	35.424	54.3334	69.6636	29.9942	41.6927	32.6387	0.29167	24.5257	30.9566	15.5467	16.3656	47.3521	33.3786	45.7195	1.29139	4.30339	15.5326	24.74	14.702	16.8923	23.148	38.9616	14.4597	45.8769	39.4312	37.182	68.894	44.5078	31.5794	60.3282	43.3013	38.7576	37.968	0.744633	15.3111	13.9611	2.27309	25.2349	21.5572	18.5661	34.98	22.2025	110.521
51.1601	29.4281	53.8261	97.7116	28.9855	40.919	31.9541	0.247101	22.2901	27.063	28.8696	14.3923	43.6622	30.2487	57.2531	1.10279	13.1223	17.6427	39.4842	12.7916	14.6374	20.5516	34.0919	15.6717	40.7003	41.1447	34.1249	62.8113	40.4149	33.6603	63.1233	38.8693	40.2537	33.8115	0.692723	19.3654	28.6175	1.9656	23.0802	25.4032	15.5631	30.9156	20.7939	95.1118
51.26	29.3977	48.9772	108.54	29.6292	38.9941	31.1397	0.209372	19.6752	34.3849	36.9248	12.7975	39.4218	30.2216	57.4469	0.941426	15.7438	17.3103	45.3475	10.8738	12.4552	23.0414	29.2888	20.3139	45.2008	38.861	43.1951	58.4965	37.6431	32.2198	62.8533	34.6557	40.4919	52.4239	0.631062	31.0356	33.8121	1.69213	20.4981	25.2495	14.4902	26.9842	18.4153	79.9213
51.3599	26.0456	50.41	109.435	27.7816	36.4753	29.2963	0.177413	17.0683	35.2188	41.2434	11.3771	35.1045	26.8643	54.4275	0.803593	15.6234	16.0063	46.3572	9.14461	28.7164	21.4742	51.6569	21.3775	42.91	41.7967	44.2281	55.856	33.9407	29.3519	66.1623	30.7349	41.7643	57.7936	0.569209	38.1789	33.899	1.45363	17.8442	23.2514	12.8053	23.3541	23.4768	66.0431
51.4598	22.9119	46.4836	104.847	25.4173	38.1054	34.5533	0.150312	22.0356	33.1815	42.9511	10.1139	34.1462	22.5289	50.6623	3.68406	14.3868	14.3949	44.8124	7.65122	33.9279	18.921	57.2206	20.5745	39.2772	39.8993	58.3385	64.8916	37.9347	26.0643	66.1093	29.1804	41.808	56.7912	0.511069	47.0853	33.9808	1.42503	26.5215	20.5498	10.9888	20.9499	23.4449	53.9165
51.5598	30.7418	63.8111	107.262	27.6625	37.6684	36.0277	0.127334	22.7906	33.5194	42.8718	11.9788	38.3334	24.4166	46.8878	9.31285	30.5002	20.1044	42.0157	6.38595	33.66	16.3798	55.0891	24.7235	49.2699	36.4264	60.4983	63.4166	37.0604	27.6301	64.0226	27.1262	40.9587	53.329	0.457996	49.6965	31.9011	1.30078	29.5691	17.7279	9.26516	18.467	21.3837	43.6208
51.6597	46.4712	63.8409	108.325	26.6145	48.5716	35.2726	0.107863	21.5319	31.3828	41.6048	15.4535	38.6077	22.4779	43.3128	11.5706	34.7948	21.0706	38.6962	5.32352	31.55	14.0542	49.8046	25.2632	48.4716	41.0907	57.6221	57.9964	34.1958	26.3859	60.7694	24.8355	47.8598	48.558	0.410254	48.7189	28.4986	3.0829	29.3931	15.0652	7.72656	21.2101	18.6931	35.0505
51.7596	46.2916	58.8252	103.881	24.2848	53.0977	33.2753	0.0914003	19.425	29.83	42.5369	16.6614	36.7608	19.2028	39.9853	12.0047	33.914	20.0412	35.2546	16.7685	28.1085	12.018	43.5776	23.954	56.4173	39.854	52.8593	51.4677	30.6862	25.2808	56.9109	23.5337	51.86	44.1149	0.367656	45.8142	24.688	3.50968	30.1556	12.6797	7.1454	31.7085	24.4585	28.0164
51.8595	48.7136	60.5249	96.6282	21.5939	53.784	30.6561	0.0775052	22.9343	27.1243	41.9531	16.5096	33.8667	19.824	46.3483	11.4994	30.9764	18.2692	31.9032	18.95	24.3259	18.0409	41.0516	21.7968	54.3357	36.6178	51.2306	45.0104	27.1416	23.959	52.8058	23.132	53.6707	39.4467	0.329798	42.0923	20.9562	3.38998	28.7113	12.1568	11.582	35.2676	26.2969	30.5192
51.9594	43.9338	71.6776	88.1729	23.7511	52.2323	27.7975	0.0657971	23.5503	24.1027	40.3759	15.5867	30.5572	17.8804	45.6653	10.554	27.4181	18.1709	28.7479	17.7959	20.6834	49.8465	56.1733	19.3477	49.0804	33.9761	47.3781	39.0746	23.821	21.7179	52.6804	22.9193	53.8545	34.9549	0.296187	37.9998	23.0155	3.0733	43.5442	10.9862	12.5892	35.0247	24.7324	29.3444
52.0594	37.439	69.0319	79.4514	22.9459	49.4471	24.9294	0.055953	22.1734	21.1498	38.1816	14.2686	27.1934	15.1125	43.0289	9.44495	23.8753	16.9042	25.8347	15.6338	17.3911	53.8803	58.2509	16.905	43.2064	30.6559	42.8537	49.3584	20.8182	19.2339	50.9662	21.9367	52.8539	36.4412	0.266404	33.9024	22.3376	2.70757	48.8641	9.60473	11.9883	32.8282	21.947	26.4354
52.1593	31.1449	62.1689	70.9889	20.9775	52.4902	22.1837	0.0476901	19.9663	24.9567	35.6384	12.8642	37.3035	12.317	41.1122	8.32068	20.6079	15.2478	23.1765	13.3479	14.5176	54.3434	54.5328	17.5576	38.719	36.1225	38.335	49.5535	18.1512	16.828	48.3424	20.5088	51.015	44.1699	0.240014	42.3749	20.3435	2.35253	52.3978	8.23088	10.7225	29.7505	20.2553	24.1268
52.2592	43.6906	68.2533	77.0786	18.6708	52.3435	19.6303	0.0407586	17.5287	24.9078	32.9349	14.9872	42.398	10.1148	38.3709	7.25655	17.7019	13.5446	20.7686	11.2481	12.0616	49.127	48.6073	16.7867	33.9711	41.7736	50.3559	45.8387	15.8053	14.6128	45.2485	18.8553	48.6067	45.06	0.216575	44.9758	17.8404	2.02996	51.0791	6.96537	9.26699	57.6653	17.8104	22.3247
52.3591	42.6572	64.2722	85.7905	23.4002	50.3643	26.8059	0.0349228	35.7858	23.1895	30.2011	15.4445	42.9573	17.7448	35.5434	6.28645	15.1649	11.9374	18.5976	15.1292	10.3314	42.8278	42.1984	15.348	29.5346	40.8378	52.1574	40.8984	13.7524	12.6343	41.9657	17.122	45.8359	42.7722	0.195693	44.2219	23.1484	1.74545	52.0885	5.84682	7.84851	68.7041	15.2789	19.6624
52.459	37.4825	57.3938	112.45	23.6798	47.401	33.0846	0.029969	41.754	22.2295	27.5248	14.9246	41.0433	18.8724	34.4349	5.422	12.972	10.4777	16.6458	14.928	8.72832	45.8647	36.0885	13.6633	44.5894	37.6389	49.6545	53.42	14.4826	10.8962	38.6703	15.4029	42.8605	41.8039	0.177054	41.6595	24.0822	1.49802	60.4548	4.88193	6.56482	74.9198	18.638	16.7845
52.559	31.5973	50.1964	121.832	22.1069	43.9776	35.2071	0.0257259	41.5821	20.2985	24.9628	13.8717	37.8944	17.2397	36.9534	4.66275	20.5025	9.17647	14.8945	13.3724	7.30911	42.2057	30.5918	30.4772	53.2017	33.8645	45.541	54.1683	15.1939	9.38343	35.4699	13.7564	39.7991	38.8618	0.160336	39.7496	26.2671	1.2844	61.2466	4.06202	5.44803	73.7076	22.5056	14.0282
52.6589	26.1585	52.9989	121.315	19.8832	40.413	34.8592	0.022039	38.5649	18.078	28.085	29.0626	34.242	14.6689	35.6874	4.00202	22.0353	8.02755	13.3249	11.5159	10.2805	37.0251	25.7951	37.0266	72.0754	30.1517	50.1848	57.8913	14.4703	8.07379	32.4271	12.2165	36.7398	42.2419	0.145229	36.7671	25.4108	1.10067	57.9049	3.37175	4.49838	69.2197	22.082	11.5505
52.7588	21.4782	51.1476	115.397	17.5504	36.8962	33.1144	0.0187729	34.437	15.8831	29.3693	48.6746	30.507	12.0026	33.4201	9.486	20.9905	7.01812	11.9195	9.74335	10.8388	31.9266	21.6807	38.0039	115.924	26.7214	48.9687	54.9006	13.1912	6.94345	29.5753	10.8002	33.7463	41.2605	0.131529	49.4943	23.1	0.942969	52.5398	2.79404	3.70203	62.8044	19.9837	9.40687
52.8587	17.568	46.0988	106.794	15.339	33.534	30.6482	0.0158049	30.0838	19.2081	29.3932	57.4464	33.5944	10.3348	30.9915	11.6607	18.9672	9.54762	10.6619	11.0878	10.2459	27.3527	25.6491	36.1174	121.005	23.6319	45.4239	49.5467	11.7641	5.9696	26.9287	9.51369	30.8637	38.3448	0.118982	54.088	20.2346	0.807756	46.4136	2.31251	3.03995	55.7709	17.4006	11.9322
52.9587	14.3439	57.5725	97.1214	13.3355	41.452	27.879	0.0130376	25.9333	24.6289	28.5773	59.5652	33.5238	12.365	37.342	12.0477	16.6961	11.5661	9.53687	10.4355	9.1711	23.3763	25.33	32.9088	112.547	29.0175	41.1437	43.6898	12.5234	5.13142	33.6089	8.35612	28.1224	34.7196	0.107455	53.9857	20.5949	0.691854	40.2539	2.8723	2.49246	48.8333	14.85	17.6916
53.0586	11.7017	69.6146	87.3124	11.5604	48.6712	25.0594	0.0104125	22.1703	25.3026	27.2253	57.7666	39.2936	11.8186	37.1374	11.5165	14.496	11.6069	8.53094	9.17582	7.95902	30.5816	23.1853	29.236	100.276	28.8837	36.8277	38.0868	11.9996	4.41045	36.6104	10.7789	25.5414	30.9869	0.0968653	51.306	23.2743	0.592573	34.455	2.91287	6.7354	42.3554	21.1009	19.1492
53.1585	46.8777	67.436	77.8853	10.0058	51.0694	22.336	0.00793898	18.8535	23.871	25.555	53.8154	40.3731	10.2885	41.3107	10.5573	12.4921	10.8401	7.63167	7.83739	6.7787	44.1088	20.4224	25.5596	87.7634	26.8079	32.7655	33.0104	21.0546	3.79059	37.3091	14.5889	26.3574	32.667	0.0870443	47.3392	27.3972	0.5076	33.1766	4.90668	10.0669	52.5183	21.7509	18.354
53.2584	52.5792	60.8635	69.1046	8.65269	50.6029	19.7884	0.005624	15.9784	23.2568	23.72	48.8314	38.8697	8.52909	40.2788	9.44157	10.721	9.79633	6.82796	9.52348	8.54795	52.1201	17.6115	22.1112	76.2196	24.1913	29.0603	28.5254	23.4481	8.48113	38.2162	16.432	26.3956	39.2608	0.0779103	42.8573	30.9608	0.434851	47.1706	10.9742	10.7088	54.6733	20.1099	16.5028
53.3583	48.3886	53.447	61.0833	7.47881	48.5023	17.4548	0.00347626	13.5119	35.3036	21.8272	43.5089	42.4301	6.87151	37.832	8.31448	9.18013	8.71018	6.10968	9.14209	8.68949	49.2437	15.0026	24.5824	65.9685	28.816	25.7319	24.612	22.8762	13.3353	37.5794	16.976	25.8685	39.9258	0.0694768	38.3095	30.4448	0.372551	51.8147	12.9524	32.6773	52.5564	17.6983	14.2742
53.4583	41.572	46.404	56.9238	6.46228	45.5363	15.3476	0.00148569	11.4096	38.1244	19.9496	46.2971	42.157	5.43884	35.1165	7.24937	11.3453	24.487	5.46773	8.1027	8.0729	43.5906	12.6876	26.8434	78.2866	33.3898	22.7653	21.2185	24.7844	23.1255	37.3219	16.6871	24.9421	37.8421	0.061722	33.9462	27.9306	5.93078	51.1309	12.8819	40.8786	48.9508	15.19	12.0351
53.5582	43.6207	61.9835	51.9995	5.58297	42.1789	13.4639	-0.000341763	21.5637	38.8591	18.1351	45.5543	39.8323	4.25604	32.4704	6.27921	11.372	29.2543	4.89392	22.515	7.15674	37.7133	13.3152	33.0101	75.8303	32.6618	36.0991	18.2853	25.5821	27.2431	48.5951	15.8877	32.216	42.1157	0.0546748	29.896	24.6056	10.2528	57.2446	11.866	41.1177	44.1907	17.8423	9.96854
53.6581	39.3032	66.8984	46.8879	4.82281	38.7174	11.7924	-0.00197097	30.7251	40.7491	16.4139	87.2768	43.8677	3.30546	29.9855	5.41479	10.5191	29.2196	4.38086	25.123	6.17495	33.3963	12.5312	34.0465	70.4276	30.1106	72.1729	15.7543	24.1947	29.8091	53.912	24.1678	36.8173	41.5498	0.0485976	26.2143	43.721	17.448	58.992	10.489	37.7977	56.4514	17.3416	16.6241
53.758	39.9859	62.6587	41.9127	4.16588	38.4736	10.3166	-0.00334569	32.818	38.793	14.8034	144.859	43.7767	2.55425	27.6791	4.65532	9.36966	27.233	3.92188	23.4975	5.24	30.8072	28.7136	32.4376	62.7136	27.0939	82.4797	24.2284	21.9809	47.4362	59.4081	28.4524	39.3815	49.9613	0.0433292	22.9137	50.4273	18.7701	56.3041	9.04917	50.3353	79.822	15.627	19.7555
53.858	35.6534	60.2051	43.0624	3.59824	44.212	9.01845	-0.00443504	31.4735	35.3016	13.312	170.52	41.4672	1.96701	35.5416	3.99399	8.18571	24.5863	3.51105	20.6088	4.39969	32.7556	33.4246	29.5989	62.8921	24.1247	81.575	25.647	19.5683	51.7819	60.8894	30.0787	40.4129	50.8171	0.0382127	19.9825	76.1442	17.7676	66.917	7.69005	53.5243	89.6413	13.5779	20.458
53.9579	48.8438	72.9804	46.3482	3.10775	45.9182	7.87945	-0.00525113	28.6244	39.0595	11.942	176.6	45.4423	1.51127	35.8603	3.4214	7.07727	21.8497	3.14303	19.1515	3.66859	42.5426	32.8103	26.3187	57.6741	22.5641	76.1275	24.2331	19.1078	50.0626	59.893	29.9818	40.3101	48.1696	17.712	17.3966	83.3369	15.9672	68.5226	17.5226	50.4814	89.4238	33.0209	19.1863
54.0578	47.4267	71.845	45.9977	2.68395	57.3723	6.88187	-0.00581838	25.2763	38.0288	19.3469	171.158	45.6996	1.15932	44.0522	2.92774	6.08377	19.8242	2.81315	18.3925	3.04496	41.1074	29.9456	23.0213	62.2639	22.8244	69.1553	28.4029	17.6267	45.8315	57.4265	28.8103	39.3864	44.0797	23.6152	15.1259	80.7505	14.0093	65.1721	20.7481	44.9221	84.0242	44.4478	17.0347
54.1577	41.5894	95.2371	52.9488	34.784	61.8958	6.009	-0.00614859	21.9326	34.9909	23.7301	159.39	71.2064	0.888385	53.6069	2.50336	5.21266	17.6619	2.5173	16.3045	2.51952	36.6598	26.3364	27.6216	58.5712	44.142	61.9917	27.8404	15.8154	40.8051	54.1459	27.0102	44.3286	39.5754	27.6512	13.1389	75.7291	12.1486	59.3551	20.6612	38.7077	76.2618	45.1229	14.6163
54.2576	50.3731	100.65	54.3	45.5241	62.262	5.24559	-0.00626742	18.8273	53.5344	25.9767	144.597	81.274	0.680267	53.437	2.13916	4.45779	15.5899	17.9478	17.7086	2.08029	31.8033	22.6918	28.2059	66.4401	60.8189	70.7887	36.3021	13.9872	35.7837	50.474	24.8835	46.9817	35.1506	27.6062	11.4045	67.61	17.5121	52.5659	19.0439	32.7198	67.7353	41.4501	12.2569
54.3576	49.9564	93.633	55.0026	46.7018	60.2191	4.57804	-0.00619273	16.0522	57.9316	36.3375	128.814	82.5029	0.52058	50.5295	1.82708	3.80778	13.6947	40.5752	16.4168	1.71503	33.0034	19.3206	26.7338	68.983	88.128	69.9923	36.7924	12.2749	31.1139	46.6791	22.6314	47.917	48.4776	26.2528	9.89352	62.821	18.1371	45.6703	16.8397	27.3317	59.3175	91.5919	11.0962
54.4575	44.1452	83.2205	52.8354	43.8576	56.8619	3.9944	-0.00599482	13.627	55.8925	45.629	113.262	78.906	0.398187	47.0044	1.56	3.25003	17.8826	50.4662	14.3462	1.41232	30.0936	16.3346	24.3196	64.0426	98.0169	69.4902	52.6702	10.7269	26.9219	42.9277	20.3842	47.5856	51.667	24.1722	8.57966	55.7745	16.9218	39.1416	33.9451	22.659	51.4534	122.477	9.64031
54.5574	37.3028	72.6198	50.978	39.5602	52.8687	38.8606	-0.00573001	11.5358	58.9614	50.5237	98.6293	72.8945	0.304462	43.4936	1.3317	2.77246	18.38	53.3304	12.2197	1.16211	26.3152	18.4362	21.5825	69.5391	94.6297	64.9598	54.7717	9.35225	23.229	39.3195	18.2235	46.3416	53.0603	21.9287	7.43717	48.1235	16.9909	33.2124	41.2063	18.6936	44.341	124.096	8.15315
54.6573	30.9151	74.8347	48.2443	34.971	48.6538	99.1672	-0.00541821	9.74784	56.2761	52.3516	85.9393	68.7654	0.232778	40.1746	1.13663	2.36405	17.342	64.4893	10.2863	0.955863	22.6644	17.8827	24.8058	65.5383	86.7862	59.0589	59.7227	8.14334	20.0097	35.9102	16.1969	44.4615	50.5219	19.7532	6.43923	40.7379	15.6573	27.9713	41.4315	15.373	38.038	113.898	10.4335
54.7573	25.3963	69.0335	47.6183	30.5892	44.4639	143.174	-0.00505866	12.0479	51.2776	56.4637	76.5259	62.9908	0.177932	37.0875	0.970194	2.01507	15.7492	87.271	8.61063	0.786534	19.4086	16.2268	24.8732	62.15	77.918	52.9629	59.8631	7.08557	17.2198	32.7279	14.3292	42.1595	50.3796	17.7323	5.57615	34.1149	13.9007	23.4237	38.3742	12.6156	32.5267	99.8781	10.7399
54.8572	20.7776	68.6493	45.0667	26.6055	40.4399	185.438	-0.00465381	12.2671	45.6161	59.9353	68.1399	56.6277	7.98771	46.653	0.828236	1.71703	17.0665	95.1595	7.1887	0.647917	16.5842	14.2263	23.349	57.3092	71.2846	52.6048	69.853	8.41346	14.8101	29.7824	12.63	39.5999	51.3782	15.8913	4.83164	33.4652	12.1247	19.5298	34.0269	10.3383	27.751	85.5582	10.0415
54.9571	16.9664	64.9704	41.5809	23.0699	36.6573	232.787	-0.00419967	12.0671	40.0527	60.5491	60.6698	50.2758	10.2687	46.8583	0.707196	1.4626	16.4508	94.9954	5.99391	1.93213	14.1588	12.2354	21.12	53.9817	63.9329	49.1842	83.9869	17.5375	12.7328	27.0723	11.0992	36.9075	48.7589	14.2296	4.19041	44.3181	10.4837	28.2182	29.4126	8.46412	23.6383	72.37	8.8994
55.057	15.9031	58.1287	37.7467	19.9711	45.717	260.11	-0.00371478	12.7832	34.9109	67.0287	54.0206	44.2581	16.8468	44.4089	0.604039	1.24538	15.0902	90.6748	4.99469	4.17133	12.8657	14.5173	27.0552	58.5384	56.8436	45.9272	83.0196	20.1967	10.9439	24.5893	9.73029	34.1758	58.4794	12.7362	3.63332	46.4506	9.02502	31.1673	25.0264	6.92516	20.1121	60.7855	7.62733
55.1569	13.7613	50.8631	33.9005	17.2731	49.2828	289.792	-0.00319355	12.2131	30.3022	69.4451	48.093	50.3592	23.2058	42.8067	0.516155	1.06017	13.5183	84.3976	4.16088	4.87108	17.0717	20.4434	28.3471	55.1464	57.0864	41.7328	76.296	25.015	12.8587	25.933	8.51337	31.4734	59.4208	11.3972	3.15377	44.0723	7.75196	32.9958	21.0807	5.66334	17.0979	50.8532	6.39148
55.2569	24.411	60.5605	30.2263	14.9323	49.5539	306.101	-0.00262507	11.0847	26.2389	69.0871	44.1961	51.0472	23.2136	40.0636	0.441195	0.902127	11.9666	89.1678	3.46587	4.80997	29.2939	21.3821	27.223	49.3845	53.1631	37.4149	67.8644	29.3182	12.7927	25.9406	7.43658	34.111	56.2943	10.1978	2.73583	39.6188	6.65096	33.929	22.0512	4.62976	14.5269	42.4479	5.27139
55.3568	31.8336	64.3305	26.8156	12.9051	49.1651	301.857	-0.00205213	9.77593	22.6888	66.8917	40.3111	48.783	20.6463	37.145	0.377145	0.767425	10.5279	87.6585	2.88684	4.40487	29.8466	20.0933	24.9543	43.315	57.7863	33.3147	59.4182	39.2166	11.8716	25.139	6.48722	35.3067	51.4954	9.12401	2.37856	34.4595	5.70311	40.9466	20.8185	3.78375	18.7497	35.3861	4.29737
55.4567	37.9577	59.9449	23.7051	11.1514	50.4507	286.053	-0.00157012	8.47551	19.6033	63.5347	39.1683	45.0451	22.1213	34.333	0.322416	0.652491	9.23226	82.9694	2.40456	3.87362	27.0654	17.9449	22.2523	44.8751	59.775	29.5589	51.6125	40.7413	10.6439	23.8722	6.99161	35.4302	54.3454	8.16302	2.06364	29.3304	4.88899	52.5806	18.6575	3.09156	29.0406	29.4775	5.40892
55.5566	35.5622	72.8524	20.8999	9.63474	50.502	264.34	2.14151	7.27079	16.9294	59.4997	36.5328	51.0134	20.2696	31.7016	0.27578	0.554547	8.08243	76.8453	2.00291	10.066	23.621	15.5955	19.5017	41.6289	56.2801	36.6869	44.651	38.6386	11.8553	22.3631	7.04811	34.7725	52.3937	7.30305	1.78751	24.5964	4.19059	55.6191	16.2307	2.52536	34.85	24.5452	7.38946
55.6566	38.5805	70.6704	29.4866	8.32351	51.5511	240.21	2.83235	6.1958	14.6162	60.1028	33.1751	51.5959	17.2746	58.5844	0.236073	0.471028	7.06951	70.2523	1.66843	17.2762	20.3291	13.3453	16.8987	37.0503	51.0919	37.327	38.5481	35.1504	11.5547	33.8099	6.82243	33.5614	48.3653	6.53366	1.53868	20.4104	3.59182	53.8352	13.8661	2.06227	35.7965	20.4335	7.78793
55.7565	35.14	63.8151	32.8176	14.4619	61.6637	215.769	2.88033	5.25735	12.6171	58.8021	29.5731	49.2463	14.1478	63.0421	0.202086	0.399839	6.18061	63.7106	1.3899	19.2309	22.3257	11.3165	14.5326	56.7254	56.5643	35.2657	39.358	31.3139	10.6191	39.691	6.42867	31.9743	43.629	5.84543	1.3188	29.2686	3.07863	56.7697	11.7111	1.68355	34.4854	17.0084	7.36871
55.8564	30.0652	61.5648	33.1174	23.4194	65.2592	210.837	2.6647	4.44903	10.8904	56.27	28.4245	45.4383	11.314	60.9276	0.172859	0.339132	5.40202	67.3389	1.15797	21.3633	36.5772	9.54403	15.9171	58.5337	54.5266	32.2246	58.7888	27.5891	9.47355	42.0197	5.9444	30.1479	50.6108	5.22986	1.1279	31.5206	2.63883	54.8587	9.81766	1.37382	50.8657	14.1563	6.57635
55.9563	37.0189	69.3123	41.6198	28.3038	64.9688	202.788	2.36006	3.75863	9.39944	52.9895	26.3281	41.0409	8.91279	59.688	0.147777	0.287376	4.72066	66.2124	0.964807	20.6676	55.0846	8.02273	16.5249	54.224	51.5635	39.3259	61.7941	26.5637	8.31681	42.1255	5.42156	28.1869	50.7727	4.67934	0.963507	30.3084	2.26197	50.4523	8.19008	1.1206	56.3366	11.782	5.66136
56.0562	46.5483	69.8429	68.2214	38.7111	62.4494	189.199	2.04408	8.88698	8.1124	49.3035	24.5104	52.5017	6.95281	56.1438	8.40171	0.243249	4.12466	62.6776	0.803914	25.3445	54.8661	6.7305	15.7963	48.2335	46.8946	39.7913	58.6078	24.342	7.23575	40.8822	4.89401	26.1699	47.81	6.06952	0.822093	27.457	1.93908	44.9711	6.80996	0.913569	55.8375	9.8051	4.75793
56.1562	44.2439	63.934	83.9159	40.2373	58.737	182.453	1.74901	10.6459	9.10252	52.8419	25.3505	55.9667	5.38865	54.0069	36.031	0.205644	7.61161	58.0552	0.66985	25.5045	49.4067	21.0539	14.4412	51.0164	41.9505	37.5059	110.974	21.7662	8.22093	38.8608	4.38305	30.6619	43.5975	12.4572	0.700991	25.3861	1.6624	39.2477	5.6499	0.744351	52.2781	8.15898	3.93183
56.2561	38.4901	56.4643	88.6194	37.9973	55.8809	175.3	6.44028	10.7125	10.7682	53.7017	24.5496	54.9444	4.15808	50.5132	47.6949	0.173597	8.51671	53.0766	0.5581	23.5793	51.9747	33.5614	12.8559	48.8199	37.2563	34.2344	190.288	19.2151	8.076	36.431	3.90138	33.2769	39.0659	14.2341	0.597517	29.96	1.42527	33.746	4.68027	0.606159	47.3451	19.3248	3.20963
56.356	32.3088	49.1418	87.0838	34.3659	52.2127	183.752	7.8083	9.98672	16.3513	52.7533	22.8494	51.557	3.19889	46.8232	50.665	0.146297	8.31006	49.6045	0.464954	22.7707	47.5828	36.3018	11.254	48.5676	32.9801	30.762	218.694	16.8465	7.45103	33.8291	3.45584	34.4744	44.4563	14.0931	0.509562	30.0225	1.22203	41.2578	3.87281	0.493399	41.9927	22.0889	2.59635
56.4559	26.6962	42.5041	82.2013	30.4207	48.2095	180.441	7.72233	15.0836	17.6595	50.6274	20.7201	47.0704	2.4558	43.3267	49.1043	0.123026	7.66504	46.1695	3.14575	20.6153	41.6673	34.6086	9.7442	44.4076	29.1521	27.4231	212.934	19.1776	6.66139	31.2034	3.04938	34.6181	44.261	13.2059	0.43498	27.8285	1.0478	42.7704	16.3499	0.40146	36.7398	21.2599	2.08584
56.5559	21.9002	58.8154	75.7118	26.6276	45.6545	170.55	7.05613	16.888	17.0239	47.7774	19.6981	42.3049	5.77067	40.0206	45.3696	0.103167	6.88521	42.3347	3.73474	22.109	35.9056	31.1354	8.37513	39.2916	28.7581	44.3627	194.423	18.8671	5.85529	28.6443	2.68231	33.9937	41.5253	12.0774	0.371422	24.6709	0.898466	43.2747	20.8924	0.326572	43.4438	19.0697	1.6669
56.6558	17.9058	71.7333	68.6432	23.1678	52.1057	157.337	7.85132	16.5347	15.5885	44.5259	22.5931	37.5535	6.47504	45.9782	40.7714	0.086291	6.10311	38.4644	3.56086	21.0617	30.7539	27.169	7.16257	34.2857	26.5991	48.5508	172.405	26.0629	5.09814	26.2045	2.35321	33.3592	37.7927	10.9203	5.60177	29.8643	0.770449	50.6495	21.406	0.265655	44.3452	19.1708	1.3266
56.7557	23.8021	69.6518	61.5856	20.0922	53.9361	142.81	7.53073	15.2024	18.2937	41.0987	23.1095	33.0548	6.24392	45.2004	36.0177	0.0719313	5.3729	36.8308	3.14747	18.9303	44.7205	23.3041	6.1046	29.7369	23.9677	47.2476	150.717	27.3364	4.41481	25.6342	7.1483	32.1959	33.8276	9.82017	8.20532	34.0355	0.660727	51.5106	20.0109	0.216126	42.2262	17.5336	1.05228
56.8556	29.2221	62.9175	54.8618	17.3941	53.0373	128.176	6.78592	13.5088	18.221	37.6511	22.237	28.9246	5.45878	42.562	31.4721	0.0597337	4.71305	34.3442	2.69466	16.4684	46.4378	19.789	5.19044	31.3517	21.3541	43.7731	130.815	26.0311	3.81096	44.172	9.88329	30.6726	29.9933	8.80721	9.23829	33.595	0.566645	60.9291	17.8365	0.175872	51.961	15.346	0.832477
56.9555	27.5991	55.2699	48.6328	15.0439	50.5983	124.957	5.93084	11.7666	16.9483	34.2873	20.6135	33.4817	4.53613	39.5392	27.3045	0.0494335	16.5619	31.5271	2.27367	14.0479	42.3517	25.918	21.4883	53.6402	23.0794	39.624	113.126	23.7281	3.2834	54.0244	11.2281	28.9193	26.448	7.88831	9.35712	30.8851	0.486	77.6227	15.4662	0.1432	53.9273	18.4614	0.657155
57.0555	23.9517	47.9937	51.7607	13.0047	47.3605	121.375	5.1012	10.1247	18.0402	31.0742	18.6422	41.8462	3.65991	36.5697	23.5766	0.0408255	21.9168	28.6647	1.90534	18.6982	37.0367	26.5104	28.3411	63.524	43.7035	35.4565	97.6427	25.5538	3.00475	58.3112	11.6534	27.0356	55.8391	7.06068	8.96681	27.2434	0.416815	81.8491	13.1859	10.5009	58.1833	18.0892	0.517811
57.1554	20.0842	41.4706	57.55	11.2388	44.1577	113.945	4.34965	9.22348	30.471	28.0522	16.5707	44.1927	2.93726	33.7741	20.2932	0.0338008	22.6166	25.9064	1.59143	19.3668	31.8993	31.7159	30.0146	70.162	47.926	31.5405	84.1963	28.0732	5.93975	59.0944	11.4875	25.0967	68.3434	6.31791	8.31471	27.2856	0.357394	79.0919	32.6016	19.7411	56.9457	16.3588	0.407365
57.2553	25.3146	36.871	59.043	9.71145	55.776	104.643	3.69103	8.15252	42.6844	25.243	14.5458	46.8632	10.1713	31.1773	17.4298	0.0281644	27.3958	23.3245	1.32711	28.629	27.3172	31.4504	28.9783	71.1532	46.0531	32.4866	72.5647	33.6898	6.7999	62.2326	10.9578	23.1587	69.9701	5.65257	7.54973	31.4866	1.92361	72.7381	39.124	22.2035	55.8866	14.2379	0.320041
57.3552	24.2985	46.3487	57.1209	8.3912	60.4518	103.044	3.12369	7.0784	45.0749	22.6553	12.6516	45.8828	11.977	28.7755	14.949	0.023464	27.4914	21.1771	3.54786	30.6358	25.7748	28.8442	30.4581	65.5127	42.1567	30.8531	62.5235	33.7848	6.6999	62.1982	10.2203	21.2624	66.5291	5.05721	6.75932	31.2498	2.36144	64.8356	39.165	34.2783	52.0338	24.0319	0.251179
57.4551	25.5673	51.2406	53.4177	7.25039	60.9574	97.5562	2.63952	6.07861	43.0413	20.2887	11.0409	42.986	11.3826	26.5573	12.809	0.0189472	25.6745	19.122	8.80537	29.1557	22.8054	25.4341	31.5106	58.9795	37.8184	30.0293	53.8644	31.5489	6.19032	60.2438	14.4077	19.4368	60.9785	4.52476	5.99293	28.8154	2.33799	56.5842	38.2275	38.0256	72.4974	25.8388	0.197044
57.5551	23.6858	59.1588	48.9112	6.26476	69.353	90.0893	2.22844	5.18414	40.3459	18.137	9.87063	39.2063	9.88135	24.5097	10.968	1.45301	23.2019	17.2066	25.3927	26.1917	19.7272	21.947	30.0683	71.7071	33.6286	27.8226	48.3878	28.4825	5.53849	61.3096	16.4937	17.7016	81.157	7.62053	5.2767	25.4647	2.1422	68.0618	42.6853	42.0656	78.8024	25.698	0.154643
57.655	31.8728	56.5611	49.138	5.41321	71.679	87.1235	1.88042	4.40175	36.4282	16.1901	9.1391	35.1458	8.1788	22.6198	9.38759	1.93051	20.652	15.4489	28.4462	22.7792	29.6664	18.7028	27.4616	93.1005	43.2784	25.186	57.3143	25.2731	4.87024	60.0491	20.9285	16.069	128.362	37.0325	4.62263	21.9048	1.89696	70.0635	41.4967	41.9341	78.4236	23.3966	0.121426
57.7549	34.4357	65.5364	52.2517	4.67748	70.4233	81.563	1.58626	3.72688	32.2471	15.7754	8.26257	31.1433	6.58313	21.6708	8.03266	1.97996	18.2201	13.8512	29.8898	19.4284	29.5407	15.8206	24.4323	92.4304	43.6508	28.7498	66.2425	22.2196	4.24128	61.3681	22.9277	18.927	180.982	46.4133	4.0344	18.5045	1.65264	67.4829	37.7782	38.3813	73.591	31.6954	0.0954426
57.8548	38.1717	77.6092	51.5326	4.04168	70.4932	74.7679	1.33785	5.11773	28.2367	15.0529	7.34394	39.83	10.1883	20.2431	6.87197	1.85023	16.0005	12.4073	27.3974	16.3686	26.599	48.2279	21.3801	125.677	40.7169	29.9285	69.6968	19.4375	25.594	60.2592	37.7651	20.6028	202.486	47.3649	3.51089	15.4359	1.42814	61.9388	33.1696	33.6039	66.739	32.2365	0.0750427
57.9548	35.0029	85.1752	51.0506	3.49208	67.9807	67.5696	1.12815	5.40348	24.5734	14.1457	6.48608	42.4541	16.0726	18.7566	5.87813	1.65679	14.0171	11.1073	23.8284	13.6822	25.3251	58.3973	18.5074	186.181	36.8201	41.4907	65.6993	16.9569	33.0766	57.7145	45.6484	25.8864	210.189	44.9461	3.0484	12.7601	12.0699	55.1376	28.4995	28.6804	59.2469	29.6357	0.0589332
58.0547	47.8427	83.8191	48.4181	3.01687	64.0717	60.4605	0.951164	5.15463	36.9588	13.1411	5.7568	41.6762	16.6778	17.333	5.02734	1.45183	16.5448	9.93976	20.2527	11.3778	22.4755	76.593	15.9046	190.76	32.8565	43.6517	71.6933	20.6312	34.0202	83.0254	48.8886	29.1756	211.176	41.3448	2.64196	10.4789	15.124	66.9345	24.1571	24.1023	59.4091	26.0087	0.0461976
58.1546	55.4561	76.0856	44.7298	5.6225	59.4997	53.7175	0.801773	4.6745	39.814	12.0999	5.10486	39.1053	15.0762	16.0033	4.29913	1.25766	28.7877	8.89282	17.8202	9.42917	19.4635	82.0945	13.6005	176.279	29.1476	43.7204	68.5236	30.9439	32.0611	106.647	49.1035	30.9475	221.642	48.4726	2.2862	8.56359	17.5177	71.5536	21.3124	25.2255	59.6582	22.289	0.0361346
58.2545	51.5378	66.9697	79.9181	18.3352	54.7115	47.4822	0.675639	4.12062	38.3403	11.0631	4.52512	37.1892	12.7576	14.7713	3.67592	1.08265	33.5336	7.955	15.2258	7.79647	19.6402	77.9655	11.5908	156.649	25.7893	41.0277	62.0584	33.2005	32.7766	117.775	47.4177	31.5806	213.169	48.4171	1.97575	6.97279	24.6115	69.6417	18.3656	24.8031	56.2602	18.8573	0.0281745
58.3544	44.4485	64.1818	121.44	22.4111	49.9733	41.813	0.569112	3.57154	35.0892	12.363	4.01015	43.5508	10.4049	13.6328	7.721	0.928797	33.2015	18.3383	18.7645	6.43664	20.3078	70.0063	9.85498	136.947	37.1433	37.3701	65.3796	31.9141	68.3548	120.852	44.605	31.3733	196.551	45.5404	1.70552	7.37547	25.3214	64.3254	15.5965	22.5481	51.1757	17.7665	0.021854
58.4544	37.1707	63.0301	188.867	22.4916	49.0566	44.984	0.479124	3.06353	31.2884	12.8775	3.54676	44.7304	8.29886	12.5816	9.28112	0.795147	30.8253	29.6964	18.0861	5.30853	18.4974	61.0241	8.36547	118.876	38.549	33.5442	84.3402	29.4196	79.0329	118.959	41.1915	30.5605	177.204	41.724	1.47082	7.0296	32.1167	65.577	36.8531	19.6663	45.5187	15.7786	0.0168592
58.5543	30.6614	57.1723	249.92	20.9209	46.7548	51.8397	0.403123	2.61058	27.5082	14.1743	3.13721	43.0569	6.52611	19.342	9.50343	0.679773	27.7775	34.888	19.4863	4.37517	16.1688	52.3117	7.09294	113.901	52.3907	29.8873	85.2094	26.3878	117.868	114.115	37.5287	29.3251	157.767	37.7634	1.26738	14.249	36.1031	62.2169	49.4112	16.7461	39.9001	13.6065	0.0129633
58.6542	25.1333	69.4643	296.086	18.7823	43.7385	53.514	0.338967	2.21533	23.9944	14.6354	2.77408	39.9325	5.08482	20.2162	18.6449	0.580543	33.09	36.017	18.6693	3.60432	13.9237	46.3061	6.00914	102.681	53.6052	26.5271	79.0274	27.2217	126.512	107.635	33.8455	27.8091	139.452	33.9795	1.09141	16.7963	34.7198	56.5764	51.4682	14.0523	34.6334	13.7085	0.00990998
58.7541	30.7191	67.3792	307.634	16.5624	46.9263	53.1163	0.284863	1.87487	38.6419	14.5264	2.44826	36.1875	3.93748	19.3811	22.0993	0.495544	35.5068	41.5387	16.5342	2.96835	11.9229	40.0448	5.08807	103.327	50.63	23.4978	77.0636	31.4588	157.664	100.366	30.2863	26.1214	127.011	30.4885	0.939476	16.8229	31.4188	61.0147	49.7531	11.6836	29.8603	12.5511	0.00749398
58.8541	32.8737	67.3319	299.687	14.4675	47.0668	50.5343	0.239286	7.51609	55.4717	14.0401	2.15769	32.3011	17.82	18.1079	22.4988	2.78046	34.0937	42.5417	18.3524	6.1592	13.3501	34.1694	4.3065	94.8707	54.9523	20.7928	70.411	37.7973	160.205	92.8443	26.9365	24.3448	121.091	27.3186	0.808546	15.5894	27.6576	79.971	48.5651	9.65693	25.6248	10.9926	0.00562532
58.954	29.8113	98.8413	281.43	12.5734	45.4457	46.8184	0.200952	9.61007	58.9936	13.3155	1.90102	38.9006	21.4736	16.7792	21.3455	4.83159	31.2175	41.1635	17.1358	7.14061	23.0011	30.2803	3.64392	90.9581	53.2313	18.3892	62.457	44.9906	151.18	85.4042	23.8421	22.5412	123.984	24.462	0.695901	13.8184	24.0236	85.2729	44.3077	14.8789	21.9179	9.4104	0.00422451
59.0539	40.9113	100.393	258.374	10.8972	44.8805	42.6187	0.168768	9.90504	56.5027	12.4521	1.66985	40.4475	28.3621	15.5059	20.4182	5.30589	27.9402	38.6154	15.0187	7.49765	23.4502	26.2022	3.08263	82.0176	52.7893	16.2587	56.9451	44.9878	136.739	78.2445	21.0221	20.7563	124.482	21.8971	0.599116	11.9104	20.7284	82.885	38.9509	20.0925	18.7036	7.95688	0.00314847
59.1538	51.0502	117.062	233.759	9.43002	42.931	44.9869	0.141806	10.6779	51.573	11.5202	1.46551	39.1922	32.8139	30.8918	19.2207	5.09695	24.7211	35.576	12.8094	7.07353	21.2693	22.3655	2.60746	83.0275	55.4911	14.3729	50.4615	41.956	120.955	71.477	18.4785	19.0229	119.603	19.5983	0.516045	10.0754	17.8249	76.4969	33.4926	23.7135	25.7136	6.68174	0.00233052
59.2537	48.4249	112.245	209.432	8.15332	40.2535	44.3466	0.119283	10.2821	45.9212	10.5692	4.99896	36.492	30.9846	33.5842	17.4649	5.25736	21.7429	32.4182	10.7893	6.32428	18.5638	18.9367	2.20538	95.1334	52.5493	30.5955	80.4371	40.1013	105.685	65.1573	20.8502	17.3639	110.222	17.5397	0.44479	8.41276	15.3017	68.3447	28.4039	23.3468	33.5866	10.5792	0.00172966
59.3537	49.9526	101.751	186.391	7.04573	37.253	42.015	0.100509	12.5691	40.3412	9.63248	13.7764	49.5241	26.812	32.5474	15.5354	4.92285	19.0639	29.3399	9.03417	5.48463	15.9772	15.9554	1.86512	91.1914	47.8186	35.3462	85.8576	36.6191	91.9687	64.143	21.5613	18.6863	99.3444	15.697	0.383676	6.9594	13.1242	59.7427	23.8752	21.2381	35.6757	11.2095	0.00124773
59.4536	49.3936	118.697	170.522	6.08634	34.6083	38.8199	0.084886	12.7445	35.1724	8.73229	18.1066	53.9888	22.1517	30.5129	13.6351	4.41072	16.6875	26.44	7.54319	4.66928	21.7299	13.4034	1.57726	82.2216	42.7878	35.0951	81.3832	32.6862	86.1663	61.5355	21.2071	19.2525	88.4334	14.0479	0.331255	5.71816	11.2515	66.5581	19.9517	18.5307	34.6477	10.4814	0.000858781
59.5535	43.6016	113.826	153.918	5.2561	36.8234	35.2726	0.0718859	11.925	30.5342	7.88251	19.671	53.6068	17.8098	28.3054	11.8639	5.68869	14.5946	23.7617	16.9246	3.92899	22.2242	11.2387	1.33374	77.9448	42.6139	35.8596	73.4309	29.5924	77.6501	58.0449	20.1995	19.2576	78.1596	12.5722	0.286256	4.67472	9.64387	69.8552	16.6083	15.7828	32.0671	14.3526	0.285518
59.6534	39.9401	102.347	160.931	4.53831	36.767	31.6813	0.0610724	19.1943	26.442	7.09101	19.5732	50.6334	14.0777	34.1292	10.2639	5.78023	12.7584	21.3177	18.3963	4.69102	48.5652	9.41274	1.12771	69.9749	52.8155	33.9419	86.9034	26.2965	68.5494	55.3925	18.8204	18.8555	100.772	11.2518	0.247583	3.80733	8.26508	67.3348	13.7889	29.464	28.8355	25.0655	5.97788
59.7534	47.8494	89.7383	157.305	4.66089	35.4037	36.0297	0.0520962	21.2205	30.1538	6.3614	23.4162	55.1511	11.0061	33.9479	8.84587	5.4218	11.1505	19.1036	17.0587	4.6729	51.1896	7.87759	0.953407	61.4407	52.7131	31.0439	88.3307	23.1378	66.8756	63.5092	17.26	18.1661	105.078	10.0701	0.214292	4.9916	7.08307	61.832	13.2115	34.768	25.4581	27.1489	8.33228
59.8533	44.8889	77.8627	168.807	21.5763	33.3367	60.2927	0.0446744	24.4822	29.7098	5.69422	34.5134	61.5692	8.54233	42.7648	7.60409	4.86256	9.74381	17.1065	14.9086	4.29822	50.1044	6.58967	0.806004	92.7109	48.9748	27.9246	82.1255	20.2497	64.6412	66.4522	24.3376	17.283	100.762	9.01277	5.94395	5.2127	6.06996	55.0597	11.9351	34.2283	26.7816	25.6078	10.5039
59.9532	38.8559	67.2571	178.162	27.0053	30.9389	71.4906	0.0385502	24.2702	34.2418	5.08809	39.1255	61.849	10.6873	42.9667	6.52524	4.26365	8.51389	15.3765	12.6992	3.78939	44.87	5.51059	0.6813	95.3718	60.9492	24.9089	73.4483	17.6702	59.1718	66.1695	27.8636	26.0951	92.7647	8.06656	8.80617	4.93673	5.20172	59.5695	10.4319	31.1352	35.8355	22.7557	10.7506
60.0531	32.5454	57.984	175.019	27.3163	28.4374	74.7228	0.0334532	22.457	33.8751	4.54019	39.7867	58.807	10.3732	40.7246	5.59285	3.69423	7.43884	24.6783	10.6899	6.96565	38.9845	4.6072	12.1372	88.6034	60.9024	22.1233	64.4804	15.3944	59.3155	63.9394	29.0369	31.9408	84.5318	7.21978	13.5967	4.43318	4.45768	58.336	8.93821	27.1646	38.4029	19.6298	10.0215
60.153	26.8654	49.9475	165.178	25.497	25.9666	73.2579	0.0291376	20.0268	31.4084	4.04684	38.1549	54.1324	9.0973	52.8819	6.823	3.1805	10.8288	28.3878	8.9482	7.87732	33.495	3.85123	17.1396	78.908	56.6087	19.605	56.0862	13.3999	55.2486	60.594	28.6947	35.5101	75.7149	6.46195	15.5704	3.85345	3.82009	54.0811	7.56309	23.1343	37.4613	16.6678	33.0379
60.253	22.0291	53.1478	152.124	22.9294	23.6024	69.1725	0.0256524	21.0584	28.1986	8.36235	35.2912	48.8194	7.57283	55.1067	7.028	2.72885	11.4775	29.0398	7.47014	27.5733	28.657	3.21903	18.583	74.8529	51.1151	26.0723	55.9704	11.658	49.6379	66.9127	27.417	37.3521	72.984	5.78366	15.8992	3.27876	3.2737	63.6757	6.34808	19.4134	34.7591	14.0297	46.323
60.3529	18.0073	59.3941	137.916	20.2364	30.023	63.7704	0.0228022	20.0508	24.8852	11.5566	31.8658	43.4365	6.11642	57.2973	6.70704	2.33705	10.9669	28.0817	6.22814	34.4506	24.478	2.69052	18.1461	67.2189	45.583	29.9609	51.6447	10.1398	43.748	82.744	25.6015	37.9017	67.3717	5.17652	15.3071	2.74919	2.80549	67.2716	5.30008	16.1399	52.0211	11.7513	49.2531
60.4528	20.0838	77.7621	123.736	17.6834	49.6063	57.8555	0.0201951	18.1654	21.7526	13.3562	28.2915	38.294	4.84879	54.8496	6.14182	10.4431	10.9841	26.3337	5.18941	34.9064	20.8954	2.24878	16.7907	62.382	40.4258	29.6908	46.0244	8.81797	54.9036	89.739	23.5169	37.5021	60.7786	4.63305	17.9452	2.28136	2.40428	65.0713	4.40939	13.3383	57.8799	9.81524	46.8066
60.5527	45.8493	76.913	110.229	15.37	59.0945	51.9097	0.0182103	16.0047	18.9118	14.1761	24.8125	33.5461	3.79806	51.2227	5.48817	12.9773	10.2498	24.2553	4.32261	32.3796	17.8328	6.25633	21.976	75.3446	35.7633	27.7318	40.3341	7.66769	55.9215	112.802	25.1755	38.2497	66.2731	4.1465	18.5238	1.879	2.06048	59.8806	10.9276	10.9803	66.5068	11.1996	41.883
60.6527	50.223	69.9441	102.196	13.3201	64.5954	46.2106	0.016581	13.8684	16.3911	14.3201	21.5642	48.8439	2.9516	47.4567	4.82939	13.0328	9.2593	22.0987	3.6001	28.6821	51.0204	7.49048	23.2089	73.3539	31.6032	25.2019	35.0521	6.66699	52.47	129.393	25.2802	37.9865	64.8206	3.71091	26.5296	1.53906	1.76587	53.3966	19.4766	9.01665	67.0399	10.7731	36.1187
60.7526	45.8837	61.6093	102.948	11.525	65.4262	40.9078	0.0153501	11.8946	18.0589	14.0102	19.0482	54.5647	18.5116	43.8744	4.20749	12.067	8.23111	19.998	2.99819	26.8657	55.3272	7.42976	22.3768	73.2832	27.9129	22.5957	30.3318	5.79657	47.3195	135.406	33.9377	36.9949	69.6352	3.32098	29.6429	1.25538	1.5134	65.6432	21.9575	11.3918	70.0639	9.66158	30.3937
60.8525	53.4593	62.4878	98.7197	9.96282	70.8368	36.0715	0.0140661	10.1358	30.3143	13.408	16.9429	54.8302	27.6306	40.5141	3.64135	10.7552	7.2565	18.0199	7.696	36.8982	51.0941	6.81476	20.5581	67.1141	26.4753	20.1206	26.1894	7.67993	41.7903	152.942	38.0965	35.4956	73.1849	2.97183	29.9143	1.02072	1.29705	68.4295	29.5626	18.1064	67.4868	8.37408	25.1415
60.9524	49.7563	71.1351	91.8232	8.60836	95.9488	31.6997	0.0132251	8.60129	33.5656	12.6297	15.0671	52.1426	28.4838	37.3963	3.13679	11.1164	16.8638	16.1936	8.51066	38.6103	44.8777	6.00907	18.357	62.776	62.2205	17.8535	35.0459	7.95532	36.4818	158.802	39.2865	33.6592	70.4304	2.6592	31.222	2.70592	1.58566	65.7213	30.8357	19.5824	62.163	7.12881	20.5404
61.0523	42.937	68.9765	83.7856	7.43659	106.946	27.8042	0.0124923	7.63062	44.283	12.6183	13.3985	52.428	26.5621	34.5139	2.6941	10.4212	19.9967	34.6481	7.93698	36.3701	38.7155	5.18494	16.1014	60.7682	70.4888	15.8127	38.1294	7.53533	41.471	179.831	38.5749	31.617	64.9602	2.37938	32.2017	3.34642	1.56787	60.2168	29.0732	26.5218	55.7323	6.00908	16.6272
61.1523	35.9159	62.2763	75.4964	6.42431	109.411	24.3492	0.0116124	15.0903	45.9156	12.2561	11.9108	56.1705	24.7787	39.9842	2.30834	9.34565	22.6746	42.6458	24.944	32.4917	33.1747	6.51619	13.9593	55.0033	68.4617	13.9916	41.8701	12.5054	42.1399	193.924	36.6999	29.4687	58.5761	2.12908	31.1757	3.41797	1.43575	53.543	26.0364	27.3961	61.3862	5.03704	13.366
61.2522	47.4595	60.4652	67.4546	5.55049	106.871	27.243	0.0107462	17.4957	43.4959	11.6692	10.5868	55.2874	21.312	39.3892	1.97453	8.19585	22.2321	44.8801	28.1838	28.1655	28.3537	6.57455	12.9617	63.7049	62.937	22.1941	40.1118	18.6343	39.4967	196.429	34.1665	27.2886	65.7049	1.90528	29.0966	3.2003	1.27107	66.1335	22.64	25.5016	67.2758	17.7312	10.6869
61.3521	45.6832	54.6176	68.4427	4.79616	101.539	27.6912	0.00986711	17.379	39.4832	10.9484	9.4073	56.5699	17.5469	37.1132	1.68695	7.10292	20.9798	44.0347	26.4661	23.9731	28.3709	11.9496	16.419	79.4833	65.7853	24.1778	42.0898	19.959	35.6006	191.842	31.3151	27.2427	65.0331	1.70515	26.5397	8.2719	8.92934	68.8541	25.2555	22.5342	66.3468	21.2455	8.50939
61.452	39.9314	49.9475	70.3588	10.1394	94.7902	37.2796	0.00897166	16.0969	40.0595	10.1586	8.35542	54.3404	14.0778	34.4844	1.43979	6.11633	33.452	41.6346	27.8808	20.1706	35.3471	14.0065	17.1307	78.0862	70.0668	23.487	48.8402	19.1721	31.4321	193.424	28.3704	26.6357	75.5781	5.61947	23.8442	22.0733	20.3331	67.0168	24.542	31.128	73.2386	20.7908	6.75343
61.552	40.9895	44.0936	68.1463	16.4505	87.4695	41.1095	0.00796651	14.3632	37.5805	9.34545	7.42053	50.3336	11.1129	31.8965	1.22795	5.2484	36.7845	38.5378	26.2536	16.8452	33.83	13.7848	16.4167	79.6591	66.6598	28.1843	47.7108	17.5495	27.4354	188.37	25.4765	25.6343	75.8769	6.82714	21.2039	27.3261	24.7495	61.9019	22.338	37.4152	75.9941	18.7928	5.34606
61.6519	50.397	56.9337	72.4501	17.8751	80.0845	41.4773	0.00693185	12.5417	43.5363	8.53986	6.58636	50.7098	8.68066	36.5639	1.04658	4.49522	35.6573	35.2188	23.0898	13.9992	41.2389	12.597	19.4169	78.3432	66.9622	28.3575	56.2721	20.0868	23.7912	179.455	29.4837	26.3114	71.4761	6.89914	18.7222	27.9227	151.192	55.3342	30.1464	46.2637	83.9157	16.3539	21.4873
61.7518	47.6167	84.0812	71.4492	17.1855	72.9295	39.8496	0.00584253	10.8081	43.1542	7.76236	5.84537	48.2942	11.8356	35.9255	0.89166	3.84643	32.7916	31.933	19.724	11.5961	39.2636	11.0864	20.0524	71.3323	62.3663	26.6641	55.2732	19.8018	23.8099	174.185	30.8981	36.3099	65.191	6.51997	16.4486	26.1509	237.242	48.3872	31.4695	46.3416	83.0546	13.952	74.3718
61.8517	58.1807	85.511	94.8038	15.6748	66.1661	37.153	0.00477961	9.23785	40.0487	7.02554	5.18377	62.9156	11.8038	33.8228	0.759605	3.28978	29.4121	28.8109	16.6254	9.58461	34.8456	9.55639	19.1173	79.5167	56.3614	24.3103	50.6597	18.3478	45.08	165.578	30.6378	42.8016	58.4209	5.98531	14.4	23.3283	250.766	41.6632	38.5873	44.8404	77.6986	11.7745	94.7524
61.9516	54.878	78.5274	108.27	13.9345	59.8737	33.965	0.00369946	11.5074	35.9732	6.33666	4.59428	67.5458	12.5995	31.4191	0.647234	2.81317	26.0516	25.9125	13.9256	7.91037	65.7134	8.13929	17.451	75.7308	50.2799	21.8319	45.0035	16.4994	56.6225	155.22	29.3394	46.6113	63.8204	5.42101	12.5747	20.1904	235.809	37.6165	41.194	40.4363	70.3329	9.8767	97.3709
62.0516	47.602	69.4399	110.625	18.5246	54.0807	57.4511	0.00267962	22.1207	31.7545	5.69917	4.06977	66.5538	11.5269	29.0591	0.551786	2.40547	22.9256	23.259	11.6291	6.52211	80.3137	6.88327	15.5211	68.1126	45.3745	26.025	39.3775	14.6093	57.6882	144.122	27.4396	48.3942	73.1187	4.8779	10.9608	17.1276	211.287	33.1196	39.2601	35.1088	63.3831	8.96261	107.657
62.1515	39.9072	60.4652	121.263	19.094	48.7853	71.9508	0.00168826	25.4969	27.7612	5.11392	3.60382	62.584	9.81586	26.8376	0.470762	2.05684	29.8699	20.8503	9.6971	13.4943	76.5149	5.79634	13.5793	59.8537	40.4534	38.4636	34.1934	12.8291	154.672	132.921	25.2339	48.6684	72.9948	4.37506	9.54162	14.3294	185.115	28.6567	35.3668	29.8148	56.0388	7.81454	104.238
62.2514	58.3307	52.3083	121.464	17.9665	43.9683	93.98	0.000802956	25.2669	24.1375	4.57986	3.18827	57.2144	54.2882	24.7741	0.402021	1.75866	30.6798	18.6754	8.08038	15.6363	67.9195	4.86869	11.7531	60.7104	35.8723	41.1729	29.5765	11.2152	218.508	122.007	26.5105	47.8418	68.5731	3.9176	8.2983	11.8706	160.414	37.9255	30.8611	42.7801	48.9245	6.67358	94.2815
62.3513	57.476	45.1252	115.938	16.2201	39.6012	102.408	2.04167e-05	23.3749	20.9213	4.09459	3.90373	51.3679	66.3021	22.8656	0.343719	1.50355	28.9386	16.7185	6.73088	33.7038	58.8216	4.08348	10.0991	55.9018	31.7333	39.7225	28.1016	9.78026	230.994	111.605	26.3267	46.2337	70.455	3.50477	7.21185	9.7635	138.245	40.5905	26.415	44.9783	48.9304	5.63518	81.8659
62.4512	50.6723	38.8815	107.532	14.3431	35.651	103.613	-0.000603646	24.4046	18.1009	3.65489	5.15803	45.5661	63.8297	21.103	0.294284	1.2853	28.6441	14.9617	5.6058	39.3534	50.4777	3.42201	8.63544	49.6047	34.4475	50.1351	25.3828	8.51747	220.33	102.522	25.2358	44.0922	69.6093	3.13366	6.26415	11.9475	118.807	39.53	22.3358	42.2073	58.4028	4.72849	69.5626
62.5512	42.7764	33.4848	97.9387	12.5459	32.0837	99.7091	-0.00100506	23.16	15.6444	3.2577	5.6141	50.5809	55.7596	19.4759	0.252379	1.09862	26.591	18.4342	4.6684	38.8615	43.1666	2.86639	7.35902	43.3388	37.5068	51.2873	39.93	7.41245	200.365	105.257	23.6179	41.6088	65.0604	2.80077	14.585	12.1522	101.956	36.5256	18.7379	44.7106	59.8527	3.95343	57.9393
62.6511	35.4359	53.5447	88.1399	10.9097	32.8841	93.0584	-0.00101055	20.945	25.7553	2.90007	5.58984	50.6718	46.3143	34.7283	0.216724	0.93893	27.5834	19.4083	3.88761	35.5898	36.865	2.40063	6.25661	46.1397	35.9542	48.5694	45.8745	6.44845	177.754	103.641	26.7021	41.8858	59.0916	2.50251	18.4523	11.3536	89.4899	47.5517	22.1856	42.0976	57.0646	3.83845	47.9399
62.751	29.1042	60.1662	78.6838	9.45632	32.1542	85.132	2.39635	18.4351	28.3871	3.29291	5.29108	48.105	37.6902	42.8214	0.186313	4.10737	26.1256	19.0466	3.23737	33.0636	31.4672	2.01063	15.0389	51.4378	37.8333	44.4325	44.6608	5.80401	155.569	99.4403	39.089	45.7194	77.7349	2.23546	19.6824	13.5927	108.232	50.572	22.0924	37.428	79.5673	3.45704	41.5498
62.8509	23.809	57.0647	69.8548	8.18188	30.5691	76.8272	3.16924	15.9652	27.595	5.88705	4.85006	56.2301	31.099	50.8731	0.160349	6.99408	23.7689	18.0102	2.69591	29.3129	34.0045	1.68434	18.6364	58.9331	35.8406	39.9702	40.7762	5.14146	135.113	99.869	45.3902	47.5386	81.6052	1.99639	20.0264	16.9023	106.651	51.1027	20.3634	32.2335	86.5101	3.00286	38.3247
62.9509	25.3364	53.2107	72.889	7.07201	28.5483	68.6734	3.72229	13.6887	25.3715	7.44875	24.9228	57.7044	25.0912	57.8428	0.138121	8.40578	21.2055	16.671	2.24504	25.294	54.4014	1.41148	19.2799	58.1753	33.9829	43.4578	44.8991	4.51518	116.831	99.584	50.0654	53.3187	78.4939	1.78259	19.2425	17.3016	97.5196	48.2445	18.0076	31.9887	84.9888	10.9654	36.3541
63.0508	22.9345	58.9209	71.1708	6.10913	36.7101	63.5615	3.64167	11.6629	22.6787	8.27824	54.7585	55.5187	19.8779	67.4686	0.119013	8.34712	18.7309	15.2351	1.86959	21.4671	54.781	1.18331	31.0935	53.0399	30.9395	42.1833	43.0566	3.9459	100.766	96.3154	51.9947	56.3907	72.3785	1.59159	17.8766	16.2186	86.2663	43.7345	15.5408	30.4449	83.2357	29.6234	46.6128
63.1507	19.5733	55.6346	69.1799	5.27554	40.0836	57.8196	3.31161	9.89704	19.9657	8.59613	69.0787	51.4736	42.3775	66.5769	0.10257	12.1901	16.4594	13.8132	1.55691	18.0284	49.4981	0.992484	36.524	76.685	27.6906	39.0343	39.0518	3.43881	86.7798	91.3412	51.2745	57.4327	86.5667	1.42099	16.2572	14.4761	75.1119	38.6114	13.2108	27.2217	77.4071	39.0745	48.0162
63.2506	16.2933	66.2448	64.8812	4.5548	40.5763	68.9998	2.9078	8.37678	18.3887	8.56397	73.7893	54.575	49.8986	66.8041	0.088317	17.3542	38.9984	12.4619	1.2965	15.0374	56.3097	0.832916	38.6944	149.418	24.5972	44.2512	34.5186	2.9924	74.6703	85.4885	48.9234	56.9793	87.8732	1.26875	14.577	12.5335	64.8877	33.4731	11.1224	23.5204	69.8445	39.4304	44.9093
63.3505	13.4119	67.533	59.5178	3.93217	39.3913	72.3319	2.50724	7.07812	16.452	8.29954	72.7574	53.427	47.4217	63.2934	0.076063	18.1554	45.5383	11.2072	1.07958	12.4863	91.6997	0.699327	56.9441	233.118	21.776	43.6365	30.1281	2.60229	64.2178	79.2855	45.6388	56.7417	83.2154	1.13312	12.945	10.6349	55.8329	28.6426	9.30547	28.6876	61.8006	36.1273	39.8079
63.4505	10.983	62.0708	59.2986	3.39458	37.2824	71.0304	2.14068	5.97418	14.4911	7.88823	68.4884	50.0481	41.1667	65.282	0.0655394	17.1053	45.1258	15.73	0.898901	10.3369	93.7443	0.587359	62.5602	241.502	26.7245	40.668	26.1285	2.26297	55.212	73.0632	41.892	55.3736	76.1109	1.01234	11.4187	8.89905	47.9446	24.2754	7.75317	28.5938	53.9832	31.6529	34.1198
63.5504	8.97234	66.1738	56.4282	2.93064	34.7175	70.9099	1.81774	5.03868	12.6532	7.39134	62.5814	45.6417	34.0729	62.3503	0.0564631	15.3752	41.9119	17.3668	0.748351	8.5403	85.096	0.493424	61.4706	224.034	38.8791	50.0868	27.824	1.96879	47.4609	67.0226	37.9948	62.1735	68.3134	0.904853	10.0247	7.37305	41.1282	20.4266	6.442	26.1694	50.237	27.1023	28.591
63.6503	7.32147	61.7363	52.2382	2.53032	31.9827	67.6981	1.5387	4.24747	10.9939	9.95567	56.0365	62.8207	27.4248	58.1858	1.60072	14.0749	37.7748	17.4385	0.622887	7.04636	74.2935	0.414527	57.0764	199.399	40.4458	50.8331	37.752	1.71397	40.7937	61.2803	34.1479	68.7012	70.8311	0.809242	8.77095	10.9549	35.2622	17.094	5.34274	22.911	45.3274	22.9188	23.5792
63.7502	14.5367	56.9094	47.52	11.2417	29.2488	62.8617	6.89919	10.4168	9.52503	11.3826	49.4508	68.8318	21.6934	74.2668	2.27726	12.4723	33.5412	21.2903	0.51829	5.80847	63.9486	0.348148	51.2952	174.438	39.5633	47.9754	38.6975	4.3846	35.061	55.8973	30.4751	71.991	79.271	0.724288	7.65517	11.9307	30.2245	19.266	4.42564	19.5534	40.1061	19.2473	19.2214
63.8502	15.1466	63.3142	48.2742	14.0279	26.6146	57.3108	11.6687	15.3086	8.23885	12.0116	43.1805	68.515	16.9685	74.8346	2.47861	10.8673	29.5539	22.3324	0.431076	4.78503	54.7499	0.292134	52.8167	151.464	50.4734	43.8173	36.1027	7.14051	30.1329	50.8998	27.0472	72.8619	78.3872	0.64884	15.2469	11.5334	25.9029	19.2518	3.66309	16.4313	47.2216	16.1007	15.5337
63.9501	13.6155	82.9296	46.448	14.175	33.0298	51.5971	12.6422	16.5036	7.11958	12.0913	37.4066	64.8054	16.042	82.6392	2.43002	12.5469	25.936	21.8752	0.358309	3.94011	51.9477	0.244855	50.2773	131.081	50.7861	39.3847	33.0282	7.81761	25.8969	64.9101	23.8998	71.9588	73.2958	0.581812	27.9632	10.4801	22.1976	18.0596	3.03044	13.6739	48.1122	29.9101	13.2605
64.05	23.1044	82.0329	43.2928	13.2249	37.7092	46.0434	12.003	16.5515	6.14898	15.6938	32.2077	68.2383	14.051	89.3915	2.25926	12.2829	22.7124	20.6633	0.297604	19.3186	46.0494	5.3596	45.8543	113.273	47.3299	42.0441	33.6366	7.57399	29.156	71.3762	21.0446	69.7871	66.5864	0.522202	33.5971	9.17737	19.0216	39.6206	2.50613	17.6909	45.7283	32.8052	17.812
64.1499	43.4713	105.487	39.556	11.8906	39.0406	40.8279	10.7646	15.4046	5.30902	17.6491	27.6006	66.5639	11.6879	93.24	2.03746	15.7722	19.8668	19.1153	0.246982	24.8616	39.8614	13.5051	42.1621	110.406	42.7841	40.5181	34.967	6.95965	28.5402	74.478	18.478	66.7402	59.5389	0.469194	43.5158	7.84675	16.2996	49.4946	2.072	18.0019	59.5343	31.0935	18.662
64.2498	62.4578	114.556	51.029	10.4934	38.3948	36.0383	9.38529	13.7827	4.58297	18.4517	24.3319	62.2241	9.43571	89.3376	1.80333	16.0059	17.3671	17.4625	0.204813	25.4567	43.0685	18.652	37.667	100.183	38.1724	37.3705	32.806	6.2313	29.1329	74.041	16.1872	63.1223	52.7582	0.422017	46.855	6.6008	13.967	65.2248	1.71287	16.6398	63.16	27.6935	17.6058
64.3498	61.3103	107.507	66.611	9.16991	42.062	31.7063	8.06164	15.3915	19.9401	18.4635	21.651	56.6725	7.47788	83.4548	1.57713	14.886	15.1767	15.8293	0.169758	23.7344	43.0916	19.3963	33.0493	88.3624	33.8612	42.347	29.4624	5.50471	27.3618	82.0615	14.154	59.1662	50.2842	0.37995	54.842	5.48944	11.9682	75.0067	1.41592	14.6479	61.3024	23.9172	15.6863
64.4497	60.5793	95.8763	72.0551	13.9548	42.653	27.829	6.86854	17.8418	25.2437	17.9483	25.2669	60.4032	5.85617	77.3276	1.36871	13.2957	13.2602	14.5062	0.140652	21.0836	74.6546	18.1809	28.659	76.9995	29.9591	41.7538	25.9179	4.82835	24.6885	84.3675	12.7872	55.048	46.1466	0.342351	56.569	4.5276	10.2554	75.666	1.1705	12.5421	56.7166	21.5084	13.4902
64.5496	58.3366	83.7814	71.694	18.5551	41.4496	47.9451	5.82562	17.7216	25.8248	17.0967	37.4044	59.295	4.55034	71.4591	1.18173	13.6206	11.5845	13.1753	0.116528	23.7942	76.1794	16.2158	24.6576	79.2052	26.4755	38.9134	22.567	4.219	21.8098	83.1419	19.5614	50.899	48.2661	0.30869	54.7698	3.7117	8.78771	71.365	0.967636	10.5614	63.5094	18.668	14.4093
64.6495	50.9997	72.5895	88.8623	19.1266	39.256	57.328	4.92857	16.4136	24.3176	16.0452	42.4649	63.9689	4.36164	73.0995	1.01692	21.5111	10.1199	11.8997	0.0965389	23.173	69.113	14.0828	31.6237	73.2943	23.3846	39.0164	19.5472	3.67902	21.2025	79.8161	23.0746	46.8152	46.3482	0.2784	51.1191	3.02912	7.53011	64.6536	0.799719	8.80123	77.9955	17.2083	77.9228
64.7495	45.3229	62.6628	94.1428	28.3469	36.5715	60.1579	4.16372	14.6453	22.0071	14.8906	43.2161	73.1399	9.75363	69.6512	0.8733	23.1149	8.84034	10.7096	0.0799829	21.0717	60.3276	12.0461	41.4618	65.1692	20.6495	36.6333	17.2722	3.20453	34.9811	75.3222	24.4174	42.8648	42.7002	0.251035	46.6277	2.46373	6.45252	57.0554	0.660586	7.28566	80.8817	15.1223	103.303
64.8494	38.3887	56.6007	123.836	30.1231	33.7012	59.3428	3.51478	12.7878	19.5057	35.7776	41.4615	74.3059	10.8591	64.9501	1.89783	22.0172	7.72253	9.61667	0.0662816	18.8504	51.9233	10.2124	43.8158	65.7458	28.0927	33.3789	15.0729	2.78928	38.5241	70.2608	24.3524	39.5516	58.0335	0.226253	41.8921	1.99874	5.52916	49.4464	2.11042	7.44431	77.5934	12.9689	107.727
64.9493	31.8487	49.719	134.353	28.7066	30.8276	56.2492	2.96573	13.7589	28.9222	58.6115	53.7399	71.0986	10.1048	60.1468	5.30126	19.8941	6.74611	8.62275	0.0549755	16.7119	44.453	8.61149	42.2584	66.3145	34.3635	55.9063	14.0555	2.42659	37.3793	65.013	35.9757	36.3136	69.6437	0.203719	37.2522	1.61838	4.73798	42.2997	16.032	28.4902	72.6985	10.9766	101.392
65.0492	27.0331	43.172	133.881	26.0764	28.0558	51.9898	2.50196	14.942	53.9218	72.1582	58.0559	65.7005	14.7492	55.5717	13.0729	17.5114	5.89324	7.72432	10.6258	14.4206	37.9802	7.23803	38.831	74.8262	34.5986	61.6723	12.5878	2.1102	38.8729	59.8152	41.9145	33.1984	70.784	0.183137	32.8903	1.30849	19.3861	35.8422	21.2693	35.4711	65.8666	9.22279	95.865
65.1491	22.4488	37.3024	127.411	23.1336	25.443	47.2507	2.11062	21.0222	61.0935	79.1359	57.7309	59.4003	14.9985	51.3058	43.1189	15.2032	10.3529	6.9153	17.9421	22.9081	32.4245	11.4444	34.6777	71.3885	39.3436	69.4085	14.426	1.83427	36.8147	54.8087	44.0765	42.2823	67.0722	0.164267	28.8931	1.05679	23.3687	30.1536	25.5907	35.6584	70.2431	7.71744	85.5253
65.2491	18.4583	37.9844	117.956	20.2721	23.0164	42.4463	1.78057	22.3667	60.3718	81.5411	54.626	57.8638	13.4386	47.3555	55.5663	13.1007	20.3383	6.18855	18.6172	33.6515	27.6731	12.3535	30.4192	84.0665	38.2582	68.265	17.8031	1.59372	33.3587	60.3753	43.7955	47.9843	80.4833	0.146895	25.2907	9.31533	23.0034	25.2297	25.6433	33.4513	68.3551	13.5169	73.6135
65.349	15.1078	67.0278	107.305	17.648	33.0345	37.8175	1.50225	21.4125	55.9461	80.8328	50.0857	61.7103	11.3182	43.7057	58.4548	11.2423	33.8108	5.53675	16.9894	36.5968	23.6153	11.7671	26.3742	81.2445	35.1876	63.549	17.7454	1.38424	31.0723	61.869	41.9965	51.1116	81.7983	0.130833	22.0804	12.7471	21.0246	21.0212	23.7108	31.588	64.4089	20.2648	61.8645
65.4489	12.3392	70.5545	96.4933	15.3089	39.0125	33.4954	1.26759	19.4558	50.2151	78.0711	44.9526	69.0831	9.20541	40.3362	56.3843	9.62536	37.0113	19.5602	14.7487	35.08	20.1516	10.5817	22.6897	73.4837	31.6307	57.6605	16.366	1.20196	37.679	60.8498	39.3143	52.3044	77.5078	0.115963	22.3947	28.1534	18.5946	17.4576	21.0048	28.1274	58.5585	22.2432	65.2631
65.5488	41.3057	65.5495	92.475	13.2539	41.0453	29.5419	1.06971	19.1662	44.3081	74.02	39.7392	69.4893	11.3566	37.226	51.956	8.23033	35.8156	29.8298	13.8039	31.6343	36.7467	9.23169	19.4169	74.8265	32.4353	57.9339	14.5818	1.04357	37.9224	58.3406	36.179	52.0682	70.9126	0.10212	21.4791	33.7567	16.1886	14.4612	18.1463	24.2454	52.0686	33.571	61.7819
65.6488	45.6934	58.23	85.9838	11.4624	40.7311	25.976	0.902851	17.6774	38.7273	69.225	34.7433	66.121	13.1221	34.3556	46.6138	7.03243	34.9117	33.8098	19.4538	27.5735	54.4088	7.91751	16.5559	68.9951	30.442	54.441	12.7777	0.906065	45.1534	55.0072	32.8764	50.8	63.6586	0.089234	21.4041	34.0515	13.9842	14.5231	15.4352	20.4995	45.6318	35.1564	55.1586
65.7487	41.8737	50.8016	81.786	9.9071	39.0757	22.7911	0.76216	15.7358	33.6682	64.0705	30.865	64.772	12.3846	33.3248	42.8823	6.00653	32.1874	34.3601	19.4173	23.5486	54.0194	6.72282	14.081	76.1027	27.5993	49.6202	28.3435	24.9033	45.1474	51.2785	44.1497	48.8094	56.5374	0.0772646	20.3225	31.6747	12.0323	16.9919	12.9994	19.297	54.4597	32.7171	51.4665
65.8486	39.8707	43.9849	75.6924	8.55984	36.7074	19.9658	0.643552	13.7205	29.1799	58.8226	27.4689	64.1043	18.4757	31.8878	38.4644	5.12911	42.2297	33.1121	17.4703	19.8559	48.5954	5.67432	25.6895	99.467	24.6561	44.5546	32.1852	33.3273	42.0018	47.4265	49.5665	46.3365	60.408	0.0661639	18.7397	28.1408	10.332	17.278	10.8771	18.146	55.8102	28.8855	72.5763
65.9485	34.7088	48.8505	68.8432	7.39425	38.2584	17.4707	0.543576	11.8131	25.2451	53.6611	24.4427	60.4353	18.8986	29.7756	33.9391	4.37922	43.4662	30.9898	15.0742	16.605	42.2902	14.6221	29.9206	98.921	21.8839	39.7041	31.2066	34.6286	37.713	57.8973	51.1184	43.5656	60.2731	0.0558526	16.9579	24.2911	8.86289	17.2233	9.06213	16.1223	57.4832	24.8331	104.775
66.0484	48.5335	50.774	61.8983	6.38659	37.7669	15.2736	0.459322	10.0905	21.8184	48.7032	21.7492	55.3388	24.8364	27.5857	32.4492	3.73853	41.0355	28.5098	12.7657	13.8117	37.5997	17.3262	30.1767	93.1972	43.9124	35.2438	28.4418	32.8441	33.5335	62.4382	50.1947	40.6368	56.6072	0.046345	15.1531	20.5692	7.59869	16.1344	13.5037	13.8792	54.9518	21.0466	112.471
66.1484	47.3503	46.9733	63.9596	11.6669	36.1163	13.3415	0.388325	12.406	18.8456	44.0213	19.3499	49.736	24.4929	25.491	29.7512	3.19123	37.5154	25.9554	10.7168	17.3212	32.5818	17.1207	28.4173	83.4644	48.6169	31.2213	25.1989	29.8808	38.0033	63.2473	47.7563	37.6551	55.1551	0.03764	13.4231	17.1869	6.51306	23.327	17.3421	11.7256	55.8789	17.6974	107.383
66.2483	65.0128	41.6585	68.9068	13.0099	47.5516	12.6289	0.328505	12.6065	16.2722	39.6562	17.2147	44.1497	21.6415	35.8187	26.6106	2.72377	33.5505	23.4764	8.95937	18.7445	36.0918	15.6754	25.7544	90.5303	46.8659	27.6288	22.0194	26.621	37.297	61.7715	44.4606	34.6978	51.1934	0.0297509	11.8182	14.2248	5.58179	25.7707	17.8001	26.7946	53.0558	14.8152	96.3486
66.3482	63.1593	44.0892	76.4182	12.636	52.4196	11.6585	0.278086	11.8085	41.6138	35.6256	15.3095	38.8605	18.0894	36.8188	23.4373	2.32445	31.3256	21.147	7.47521	17.9287	39.0936	13.8094	22.8035	100.948	42.9555	24.4362	19.1076	23.4558	34.394	59.3175	40.7507	31.8206	46.3218	0.0226949	10.36	11.692	4.78334	25.5029	16.6545	39.1313	49.2599	12.3711	83.2335
66.4481	58.3798	41.3691	76.9872	11.5816	53.327	10.5829	0.23554	10.6022	49.7723	31.9325	15.3327	59.7844	14.6465	35.131	20.4384	1.98331	28.3056	18.9988	6.23089	17.808	36.0902	11.9096	23.9448	101.01	38.5562	43.2083	16.522	20.5433	30.74	58.8522	36.9191	29.0623	41.3259	0.0163985	9.05365	9.5612	4.09893	37.7599	33.7562	41.3544	44.3829	10.3152	72.6767
66.5481	54.3305	55.6767	73.7271	10.3217	53.6534	9.49419	0.199551	12.8358	49.921	29.6502	18.7626	67.9721	19.7899	32.7741	17.7071	1.69189	25.1662	17.0403	5.19125	16.357	45.2698	10.1457	23.0206	92.5538	48.2544	56.7789	20.993	17.9332	31.9092	60.6693	34.3776	29.5297	57.4823	0.0108633	7.89442	7.78899	6.5939	44.5624	39.1168	38.8966	48.3296	8.5938	61.6745
66.648	46.8823	78.4478	68.521	9.06636	52.8208	8.44632	0.168999	12.9685	46.5848	27.2959	19.7777	68.8749	19.6833	30.3544	15.2738	1.44295	22.19	15.2675	4.32406	14.409	43.8105	8.5802	21.1154	93.0761	48.468	58.812	21.1136	27.3174	30.195	70.3533	31.5132	29.2474	61.4272	0.00614104	6.87273	6.32712	13.9293	50.3693	39.7908	48.6909	62.5413	7.15621	51.3226
66.7479	56.4891	78.9576	62.4907	14.8404	50.429	7.46906	0.142935	12.115	41.9642	25.3352	19.3591	67.5432	17.4605	28.0464	13.1359	1.23033	19.4813	13.6699	3.60125	17.5034	39.0899	7.22439	18.8361	85.4392	45.1396	55.9855	25.4728	29.4272	27.3493	74.0307	28.553	28.7298	59.5564	0.00224753	5.97661	5.12849	15.5858	50.4014	37.0669	49.0074	66.1992	15.376	42.1139
66.8478	53.0785	90.8935	71.4471	29.8993	47.2253	6.57692	0.120566	10.8636	37.1012	32.2575	18.1404	66.4663	14.6263	31.5384	11.2746	1.04875	17.0642	13.3685	2.99902	17.5513	33.9176	7.93153	16.5111	80.1919	40.7926	51.3412	25.2075	28.3328	24.2108	73.9564	25.6427	27.7494	55.1401	-0.000820215	15.3435	4.15006	14.9643	53.7685	32.974	45.0643	64.1787	17.3114	34.2027
66.9477	47.5704	92.0002	99.3883	33.9698	49.5875	5.77448	0.101268	9.51553	32.4643	35.9543	16.5239	71.4631	11.858	30.8365	9.66366	0.893749	14.9289	12.6166	6.21335	16.1975	29.323	7.60846	14.3088	71.7095	54.3806	46.2403	23.177	25.9636	21.1637	71.6125	22.8714	26.4536	49.8248	-0.00294	19.7494	3.35406	13.5318	52.2758	28.5582	39.5562	59.3388	16.5708	27.5627
67.0477	40.4336	84.3479	110.081	33.2243	54.4412	8.44951	0.0845927	8.21703	28.2414	37.398	14.7621	80.4586	9.42302	28.9877	8.27485	0.761493	13.0524	14.2582	23.4578	14.3064	45.6812	6.86623	12.3059	62.8586	55.3657	41.2699	20.6203	23.2175	18.3684	67.9671	20.2898	26.9948	59.222	-0.00400782	21.213	2.70814	11.9075	48.2539	28.3049	53.2198	53.3257	23.8801	22.0803
67.1476	48.3348	74.5387	110.832	30.548	55.2673	22.0513	0.0702325	11.0307	24.4857	37.3003	14.3151	81.1526	7.3928	44.0723	7.08084	0.648733	11.4077	14.4713	26.9255	14.7474	45.7839	6.00197	17.975	75.3009	51.8256	36.6625	18.0561	20.4979	15.8768	65.1805	17.9225	26.8194	73.9182	-0.00476416	20.9872	6.87092	10.3407	55.0119	26.0274	54.8583	67.5143	30.066	21.2234
67.2475	45.3166	64.8881	106.103	27.2672	63.3719	28.8491	0.0580019	15.1183	21.1884	40.1081	15.5104	81.1169	5.75132	45.974	6.05634	0.552707	9.96833	13.9362	25.41	13.7938	41.3084	5.15366	23.3706	120.796	46.9342	50.6872	15.6851	17.9727	13.6904	61.4675	15.7771	26.1274	92.0477	12.8209	19.8432	8.43945	8.92105	55.2712	30.2249	51.015	73.9048	29.9066	22.0537
67.3474	39.217	56.1282	98.5928	23.9715	65.7478	31.4556	0.0477705	15.9509	28.6978	40.8421	15.4099	76.9101	4.44915	44.0504	5.17836	0.470935	16.7764	13.0381	22.368	12.275	35.9867	4.37953	24.6227	125.849	50.8925	56.2818	23.8777	15.6994	11.7886	57.3089	18.3408	31.8278	97.155	17.1083	18.2499	14.489	7.67058	52.0101	29.8662	45.0552	72.8431	30.2045	30.5935
67.4473	32.8445	52.0052	89.9088	20.9047	64.7366	31.5502	2.96274	15.2089	30.0005	40.174	14.5722	70.6729	3.42865	67.8218	4.42655	0.401315	18.4145	24.2206	19.1152	14.7853	30.9507	3.69875	23.7126	122.888	48.7178	71.2579	25.2144	13.6853	15.3189	53.4855	23.2121	42.209	93.6789	17.7856	16.4867	16.4346	6.58412	47.0509	27.4204	40.711	69.1747	27.6843	33.6306
67.5473	27.1112	70.5999	80.9852	18.1509	61.8104	30.204	16.2889	13.7866	28.522	38.5909	13.3548	63.8709	5.53638	70.906	3.78326	0.342078	17.8381	36.238	16.1155	15.9851	26.4904	3.11216	35.4419	111.586	51.2811	72.9671	23.8018	11.9159	15.7841	49.5069	25.3994	48.8543	87.2841	17.0034	18.0767	16.1877	5.64661	41.4812	24.1927	35.3874	69.6679	40.7726	32.4749
67.6472	30.8735	70.4477	72.3441	15.7225	70.9933	28.0932	20.3418	12.1495	25.9376	36.4432	11.9817	56.9083	5.77754	67.9825	3.23305	14.9956	20.8402	40.836	13.4998	15.2829	22.6308	2.61267	39.125	117.113	48.5858	69.1275	21.4357	10.3686	14.887	45.557	25.8264	52.6478	79.1427	15.6936	18.0726	34.2992	4.84051	35.925	20.8483	30.0721	67.9312	42.4311	30.7045
67.7471	44.7589	64.2665	64.2581	39.0442	73.7146	25.638	20.3188	12.1515	40.8418	33.9804	10.589	50.2185	5.23548	68.3054	2.76275	21.9153	31.9475	41.3929	11.2741	13.7627	28.6456	2.1903	38.5307	112.714	45.7647	63.2507	18.8825	9.01882	13.4613	41.7461	25.1363	54.2917	70.6901	14.2535	18.5093	40.7972	4.14862	30.7178	24.7487	25.2036	63.0162	39.385	27.3924
67.847	44.0242	56.68	56.85	106.203	72.614	23.0942	18.6518	16.8845	44.5252	31.3778	9.25553	44.0216	4.436	64.7413	2.36104	23.0902	34.3113	39.8354	9.40126	11.9864	27.5177	1.83445	36.4038	101.786	41.5531	56.9038	16.4524	7.84304	11.9056	38.1371	23.7727	54.3408	62.9794	12.8471	17.85	41.0168	6.26314	28.0995	24.67	20.9395	56.7466	35.8393	23.5769
67.947	38.7877	49.3007	50.1558	155.726	69.351	20.6123	16.457	17.8941	43.09	33.1553	8.02416	41.1592	3.62069	60.2699	2.01794	21.8186	32.9574	37.2542	7.83388	27.4597	24.4934	14.0186	33.0574	89.5939	37.1458	52.3142	14.2555	6.81961	10.4017	34.7622	22.0383	53.2315	55.6902	11.537	25.2701	41.915	6.56087	26.8712	26.4439	17.2995	50.1467	31.2932	19.8136
68.0469	46.3979	42.6305	48.2796	165.018	73.5302	18.2757	14.2278	17.0996	39.5321	33.4001	8.02387	37.4924	2.88926	55.7817	4.37324	19.6397	30.1818	34.2589	6.52543	32.4082	21.2338	18.1679	29.3067	78.0036	42.4543	47.1758	15.3906	12.5401	9.02502	31.6343	20.1361	51.305	67.8081	10.3419	36.9853	39.2568	6.14837	24.5554	32.4539	14.24	43.7661	26.7451	16.3744
68.1468	43.5087	36.9888	45.0116	157.079	73.2767	16.1258	12.1662	20.6718	35.2958	32.6168	10.3	33.5816	2.2728	51.5289	5.28942	17.2539	27.0151	31.183	5.4345	32.139	18.2286	18.5422	27.2573	91.673	41.3495	42.1323	14.6517	14.1033	17.9897	28.7536	18.1994	55.8256	69.2903	9.26258	43.8715	35.0205	5.50059	22.7718	32.7662	11.6935	38.3913	22.5939	13.3686
68.2467	47.9298	48.9136	41.133	142.61	70.4782	14.1782	16.0102	20.873	34.5603	31.1708	11.0833	39.2184	12.76	47.5702	5.43005	18.2356	23.9029	28.2028	4.52549	29.4965	15.5907	17.2349	24.5213	94.6227	38.0549	37.9576	13.2459	13.8113	20.6269	26.1126	16.3132	57.9303	65.8241	8.29233	45.5265	33.8568	4.81576	48.7084	30.4108	13.13	57.7094	19.9152	10.8161
68.3466	57.9831	48.4991	40.1782	126.483	66.3144	12.433	17.873	19.4913	31.887	29.3242	10.9716	40.2312	15.5977	60.6478	6.92206	17.2534	21.0231	25.4049	3.7683	25.9719	18.5767	15.3051	21.611	87.6664	35.3629	33.883	11.6902	17.2989	20.335	23.6994	20.3545	58.2368	60.3041	7.42214	44.224	33.8535	4.17173	62.4678	26.9972	12.6745	64.2962	24.2497	9.40476
68.4466	54.5427	44.1438	44.6224	110.824	61.5146	10.8815	17.1652	17.4707	28.5552	27.2633	10.3524	38.7	19.4565	61.0959	7.25276	16.405	18.4322	22.826	3.13768	22.3187	17.5881	13.2595	18.7951	77.9861	31.9276	42.5772	10.1959	17.602	18.7926	21.4995	22.1288	57.2315	54.2762	6.64257	49.2239	31.3426	3.59465	73.4826	23.3529	15.8035	63.9041	26.0692	7.95849
68.5465	48.6714	38.8973	45.9891	96.4738	56.5221	9.5099	15.4769	15.2957	25.1647	25.1181	13.35	35.8768	18.866	59.9669	6.98241	14.8107	16.1338	20.4755	2.61255	20.4331	26.5833	11.3262	16.2029	68.2086	28.4707	43.4941	8.83949	22.8392	16.8151	32.1677	22.4189	55.2951	49.8272	5.94457	49.5813	27.7663	3.08903	74.9008	19.8795	16.8082	59.923	24.5172	11.1518
68.6464	52.0537	46.7428	44.6042	83.6863	51.5994	8.30264	13.5305	13.2031	21.9797	22.9779	14.3916	46.5939	18.3847	56.439	6.4276	13.0313	14.1096	18.3477	2.17532	17.9661	26.4958	19.5995	20.4657	73.8334	25.2491	41.1635	7.64018	23.5054	14.7864	37.6305	21.77	52.7234	55.348	5.3198	47.3681	23.9231	2.65089	71.0564	16.7504	15.854	75.0862	21.7559	16.0291
68.7463	56.5378	65.654	41.7771	72.454	57.8371	7.24339	11.6388	11.8983	41.3562	25.9911	14.2602	56.6031	16.1538	52.4224	5.7639	11.311	13.1633	16.4299	1.8113	23.5725	23.8644	21.6186	21.3296	72.5019	22.3369	37.6455	6.59327	22.2025	13.5817	39.7749	20.5577	49.745	59.5187	4.76071	43.8488	39.4177	2.27333	64.6104	20.4247	14.1088	78.4951	18.7535	17.1822
68.8463	51.5152	70.087	46.7181	62.663	95.6568	6.31589	9.92388	10.4509	46.9446	27.5492	15.8157	59.0742	19.4858	48.4827	5.08577	9.74552	11.8895	14.7061	9.86735	24.2978	20.777	20.7777	25.4385	65.9726	32.436	33.9562	5.68529	20.1585	12.1136	39.8446	19.0379	46.5341	57.8657	4.26047	45.5883	44.3264	1.9489	57.1581	20.571	12.1573	75.6188	15.9171	16.3938
68.9462	44.0821	65.4144	56.2375	54.1634	124.939	5.50481	8.42052	9.03936	46.1709	27.8068	15.9062	65.7488	25.3009	54.3847	4.44138	8.36246	10.5682	13.1594	11.5961	22.7263	17.8652	18.7686	25.9139	58.2556	33.7288	30.3293	4.90034	17.9404	10.6332	38.6543	17.382	43.2223	61.7745	5.80794	45.2399	43.4913	1.6705	62.2015	19.0692	10.2768	79.1064	26.484	15.7658
69.0461	36.7382	66.5112	70.912	50.8671	137.291	4.79645	7.12553	10.245	42.69	27.1919	15.1527	65.951	28.5837	53.1414	3.85268	7.15939	9.31667	17.6785	11.0226	20.2241	42.27	16.4146	24.5319	50.7896	37.8844	37.329	4.22281	15.7986	9.25068	37.3273	15.7024	39.9073	65.82	6.07432	55.4778	39.8512	1.43172	61.0938	17.083	9.68507	76.2346	35.9427	15.7586
69.146	35.108	73.5929	82.8952	51.9483	139.439	7.56876	6.02055	10.0823	38.2718	26.014	13.9537	63.9051	26.749	51.5144	3.32732	6.12168	8.17813	19.2267	9.7313	17.4908	47.3381	19.0711	29.7473	44.0342	36.6932	37.8775	3.63845	13.8331	8.0069	39.3554	14.0701	36.6603	63.7327	5.82127	58.412	35.0808	3.0591	78.8129	14.8576	29.504	79.0147	36.5752	14.5066
69.2459	45.1875	69.4691	90.3548	48.6888	155.606	11.894	5.08257	9.29379	33.748	24.4947	12.56	59.5038	26.7812	48.2983	2.8653	5.23076	7.16265	19.1693	8.32706	14.8659	44.105	18.7073	36.4293	38.083	33.6952	35.7454	3.13477	12.0743	6.90996	39.3518	12.5276	33.5312	71.1446	7.59191	57.1868	30.0998	3.42907	87.1976	18.8967	35.8551	75.7822	33.6316	12.7352
69.3459	43.2103	62.0927	90.2493	43.8737	184.859	18.6318	4.2886	8.26948	29.4866	22.7907	11.1251	54.0607	23.8285	44.8054	2.46284	4.4678	6.26601	18.2838	7.02475	12.4963	38.8573	17.0684	37.5109	57.1039	39.0796	32.6459	2.70093	10.5208	5.9532	38.1138	11.0985	30.5541	70.2761	7.84069	53.7338	25.3828	3.2943	91.6	19.329	35.6903	69.6288	29.5186	10.8463
69.4458	37.6767	54.3099	86.0046	38.7613	195.025	21.6582	14.2765	7.20785	29.4918	21.0113	16.5725	48.3373	19.993	42.3909	2.11438	5.04114	5.47839	17.0094	5.88657	10.4296	33.5597	15.0087	35.7079	58.6631	38.2389	29.3417	2.9772	9.15833	5.12385	36.1666	9.79318	27.7502	75.4712	7.47638	62.2142	58.3822	2.97955	88.3376	18.0544	32.6429	62.3274	25.3091	9.04857
69.5457	31.6569	47.0732	79.6895	33.8911	193.824	22.4308	17.1446	6.20405	33.4275	19.2314	57.2953	42.7583	16.2243	48.3354	1.81376	4.89332	20.1205	15.5905	4.91707	8.66375	28.7692	12.9303	32.5669	54.2606	35.2563	40.5405	2.85708	7.96792	4.4076	33.8545	11.1849	37.6392	73.3302	6.89242	63.8545	75.6191	2.62193	86.8451	16.0849	34.4322	63.1837	21.4184	10.0393
69.6456	26.1692	69.6416	72.5333	29.4687	186.117	21.8828	19.9422	5.29833	32.8576	17.5014	77.7231	44.966	12.8999	47.4279	1.55494	8.23628	25.4764	14.1601	4.10102	7.17437	24.5925	11.0085	28.9495	48.2368	47.7964	42.6102	5.3731	7.40145	3.79031	43.9301	11.6411	44.024	73.075	6.25643	61.6533	78.6179	2.27671	80.6961	13.9432	32.3585	61.6751	17.995	13.5515
69.7456	41.1661	70.8526	65.2485	25.5449	174.938	20.6053	19.4435	4.50252	30.3721	15.8536	85.4945	60.7189	15.542	44.6337	1.3324	8.98254	25.9359	12.7875	3.41796	12.0097	20.9992	9.30653	28.6193	53.2681	48.8736	40.8066	5.93405	9.95094	3.25889	55.2298	11.4949	47.7307	68.5867	5.63744	57.4465	74.2878	1.9638	72.4143	11.885	46.902	57.2479	15.0569	14.2228
69.8455	49.1073	65.075	62.6638	22.1076	162.165	18.9683	17.6544	3.81435	27.2248	14.3074	85.624	66.937	14.8915	41.456	1.14136	8.60696	24.3719	11.5062	2.84779	13.2874	28.5844	7.83418	26.6626	56.761	51.1329	37.526	5.69692	10.3539	2.8017	60.3612	10.9774	49.4159	66.7956	5.06159	52.3411	66.6204	1.6882	69.0169	16.3927	49.4585	51.5719	12.5691	13.4295
69.9454	46.0139	57.5481	62.5538	19.117	148.935	17.1986	15.4901	8.11612	44.0166	15.1198	81.3703	66.8311	12.9785	38.3402	0.977462	7.79994	22.09	10.3294	2.37247	15.3456	27.9036	6.57771	24.0102	58.2244	48.3408	49.6093	5.16957	9.82607	2.4084	61.5983	22.0574	49.5987	61.9814	4.53661	46.9897	57.8556	1.44881	88.0495	17.2335	47.0025	58.8675	10.4784	23.1384
70.0453	39.8116	50.1126	59.5911	16.5176	143.57	15.4313	15.2302	9.54503	48.3024	20.8352	74.8208	64.9857	10.7657	35.4086	0.836922	6.8775	19.6701	9.25956	1.97645	15.0874	29.8158	5.51407	36.7119	68.5357	43.9587	51.478	10.2012	12.2285	2.06993	60.4375	28.1722	53.2443	56.0742	4.06258	41.7631	49.1925	1.24237	92.8955	16.3083	41.9941	84.2469	15.8465	26.1286
70.1452	33.3397	43.3539	55.2035	14.2665	138.206	13.7435	13.8815	9.53598	48.4543	24.0511	67.2875	61.7173	13.1906	37.9633	0.716559	5.97797	21.8951	8.29295	1.6466	13.7865	27.4197	13.3429	40.8035	69.7565	44.515	49.041	11.3635	12.4162	2.64614	57.8588	30.9538	55.6799	60.2733	3.63656	36.8591	51.1112	1.06495	89.7926	14.6343	36.2685	92.4018	16.6031	25.5439
70.2452	38.4855	37.4016	56.3516	12.3156	130.113	12.1755	12.2032	8.85822	45.2194	25.5117	59.5714	57.1332	12.7127	36.6534	0.613251	5.15626	21.3227	7.42312	1.37188	14.4588	24.0487	15.6654	40.3084	67.3495	41.7552	44.9898	10.943	11.659	2.71169	54.5003	31.5467	56.274	73.1977	3.25464	34.1283	48.2807	9.67019	82.5938	14.1211	34.8916	91.1596	26.601	23.2296
70.3451	38.0562	33.0698	54.3657	10.6303	120.74	10.7447	10.5288	7.91704	47.5035	25.7622	52.1405	65.8395	11.1111	35.4042	0.524543	4.4289	19.6504	14.5158	1.14306	14.0531	24.1623	15.4266	37.5374	60.8933	37.8468	40.5286	9.94359	10.555	2.55127	61.3894	30.7484	55.5196	78.68	18.015	30.9679	125.454	14.2791	88.8446	28.5938	32.9179	97.8662	30.27	20.2394
70.445	33.5948	43.6163	50.7554	9.17788	120.464	9.45507	16.5663	6.91974	47.7268	25.1996	45.2484	69.7642	9.23174	36.3923	0.448456	3.79539	17.6434	21.2375	0.952418	12.7654	25.3745	14.1012	33.795	61.7104	33.8066	36.1764	8.79716	9.37949	2.30411	63.6525	29.1092	53.8025	77.3098	22.7565	32.5293	154.676	14.8776	86.7486	33.1282	30.4163	95.5512	29.0887	17.1502
70.5449	51.1075	43.2188	46.4228	7.91996	115.944	8.30224	17.6519	5.96677	51.9145	24.1115	39.0129	68.2762	9.10162	38.3324	10.3238	3.24831	29.318	23.7662	0.793595	11.174	23.2186	12.5893	29.7982	56.804	39.3748	49.8599	7.68163	8.25292	2.0366	63.2561	27.0046	51.4228	72.0608	23.2791	32.1043	157.797	13.9132	80.2802	32.7043	26.7697	97.8482	31.076	14.2566
70.6449	57.0188	55.0555	41.8953	6.83435	109.143	7.27781	16.6489	7.03472	50.1946	22.7036	33.4703	63.9497	8.04143	36.8292	14.6462	2.77798	32.0901	24.014	0.661256	9.56802	20.5593	10.9393	25.9235	67.4772	44.835	52.3702	6.66334	7.22277	1.77889	69.3503	24.6869	48.612	66.3	22.1122	46.6491	147.66	12.4355	71.8519	30.0118	22.918	96.8907	29.1535	11.6894
70.7448	52.3901	54.5609	44.5681	5.89565	101.274	6.37116	14.884	7.03468	46.0291	21.1223	29.7786	58.3177	6.72166	36.7393	15.9289	2.37455	31.0522	23.0714	0.550979	8.08112	17.7892	9.36031	28.4069	77.0832	46.4862	50.1412	6.77105	6.30241	1.54335	70.8852	22.3218	51.1181	59.7032	20.3501	52.3811	131.656	10.8821	76.4926	26.4721	19.2961	90.6666	25.8392	9.48769
70.8447	49.7041	69.0063	43.9635	5.08567	93.0734	5.57101	12.9556	9.8985	41.5313	19.4698	26.5001	55.5426	6.62689	34.7479	15.6127	2.02893	28.5337	22.3627	0.459102	6.76534	23.5278	7.93707	27.8786	73.8213	43.8047	57.8689	7.70891	13.3711	1.33379	69.6112	20.0147	51.86	69.5732	18.4582	52.9878	113.911	9.42422	86.5067	22.8094	26.029	82.0845	28.0117	7.64203
70.9446	49.0062	67.6552	46.0318	4.38664	91.9037	4.86629	11.1184	11.7152	40.5517	18.6133	23.5821	59.6114	5.85488	32.3261	14.5153	6.06458	25.5827	20.9991	0.382561	5.63127	22.8257	6.6939	25.8686	72.2568	53.8631	61.8699	18.9118	15.4455	1.15	66.6755	17.8293	57.6545	69.9226	16.6269	50.7463	96.6105	8.11872	86.584	19.3695	26.8527	76.1995	27.8977	6.11946
71.0445	43.2158	61.5483	59.5889	3.78262	87.9032	12.8003	11.3206	11.733	37.3642	17.5135	22.0734	67.933	4.89381	40.5014	13.093	7.25986	24.9705	19.3578	0.618002	16.7892	20.3826	5.62715	23.2391	65.6699	57.0447	59.6618	21.7905	15.278	0.990105	62.8247	19.0543	60.6463	65.901	14.9278	48.5154	82.8567	6.97567	81.2977	17.1382	24.981	73.1552	25.4144	4.87803
71.1445	38.1612	60.7974	64.2501	3.26092	84.6999	16.7675	10.4774	10.9125	33.4361	16.2838	30.407	68.91	3.96243	40.6431	14.9109	8.09981	23.0358	17.646	0.635776	20.5938	17.6907	4.72118	24.4318	57.9587	54.1635	62.3616	21.2352	14.1778	18.4712	58.5397	19.1144	61.5411	72.9257	13.381	44.9306	69.8507	5.98476	73.4441	14.7958	22.0673	67.2543	34.6639	3.87458
71.2444	50.5926	59.2743	63.823	2.81205	91.9125	18.291	9.28099	9.75965	43.3302	27.2079	33.6429	71.0173	3.14615	38.5083	14.9242	7.82925	20.6939	20.4045	0.578447	20.7257	20.5757	3.95641	23.5031	60.7033	63.7518	63.1827	31.6108	12.7592	27.8117	54.125	18.4436	60.8954	71.7746	11.9856	49.5171	58.182	5.12999	64.6893	12.5807	30.0434	60.2239	37.4761	3.06887
71.3443	48.7392	64.5865	64.7016	2.42381	92.742	18.3501	8.03952	8.53354	49.6868	33.711	33.7958	68.4865	2.46678	38.4145	14.0333	7.12352	18.3445	20.921	0.50152	21.4805	19.3708	3.31316	21.5657	64.8152	62.6651	69.9813	33.1989	11.3022	29.9282	52.7803	17.3404	59.1453	66.9565	10.7322	49.6331	49.2584	4.3952	71.9341	11.3728	31.0852	71.5849	37.268	2.42529
71.4442	47.28	70.0033	62.1819	2.09062	99.8546	20.1291	10.7365	15.1562	49.0595	37.0863	32.1755	63.5872	1.91811	39.9448	12.7433	9.31734	16.1508	23.5905	0.425667	20.1433	17.1263	2.77317	19.7391	60.7483	59.7217	68.4157	31.2727	9.9271	28.7629	58.3087	19.7194	56.6301	60.7511	9.60856	47.285	43.229	3.76296	71.4145	9.94504	31.7552	84.3177	33.9285	1.91335
71.5442	54.1887	65.6551	57.918	1.80279	100.339	20.253	10.9487	17.1672	45.4453	42.3578	29.6217	58.9709	1.48309	40.0237	13.5476	18.1355	14.1688	23.9188	7.42742	17.951	42.0808	2.32032	17.5853	71.4946	57.8914	63.5162	28.137	8.67909	26.2548	71.7275	20.4772	53.6112	54.2828	8.60243	43.696	37.0156	3.22174	66.7395	8.52423	29.4067	85.9228	29.6317	13.4072
71.6441	50.1939	62.2539	52.8971	1.5581	96.9861	19.4259	10.1402	16.8901	41.1272	44.6684	26.6621	57.7679	1.1422	37.9042	13.1355	20.3764	12.4066	25.1488	13.2193	15.5381	44.9533	18.6927	19.8336	72.8994	53.1789	57.5536	28.5078	7.56861	23.3386	77.6234	33.0183	50.2877	63.1112	7.70178	39.5991	31.1708	2.75602	60.111	7.21489	25.912	81.6737	30.8127	18.0551
71.744	43.2337	55.7379	51.9641	1.34352	91.5436	18.0919	14.2505	15.8017	44.2137	44.9415	23.6194	62.1641	10.276	35.2773	12.1393	19.7482	17.5269	37.0447	19.7692	13.2131	41.3378	24.2798	19.7233	71.6101	51.188	54.8263	26.4705	6.59087	20.4484	78.7806	39.641	46.8102	68.2966	6.89578	35.422	25.9431	2.3576	52.8369	6.75106	25.3046	74.6457	29.3102	18.9338
71.8439	45.0766	55.4576	50.343	1.15965	85.0938	28.032	17.3051	14.1788	57.956	43.8508	20.6826	61.324	15.9366	32.6476	11.9388	17.9904	38.4098	41.5439	21.5444	11.1106	43.0455	25.6669	22.0328	65.1696	46.8894	55.043	23.6594	5.73485	17.7706	84.5839	42.3153	43.2913	66.5818	6.17455	31.4038	21.4109	2.01494	45.6621	6.02123	22.9259	66.5949	26.1496	17.8703
71.9438	40.529	50.5393	47.12	1.00083	78.297	33.6285	17.1255	12.422	59.9694	41.884	18.0188	57.7059	16.4666	30.1579	11.1204	15.9027	44.3148	42.0179	19.9953	9.27511	88.6067	56.3477	21.8158	78.8388	42.0767	51.7064	20.7644	4.98769	15.3716	85.4687	42.42	46.9794	61.8168	5.52915	27.6681	17.5618	1.7228	38.9824	5.22349	19.9582	72.2118	22.6041	15.9262
72.0438	51.9181	44.5541	43.1702	0.864188	76.5849	35.3369	15.6544	10.7271	56.7575	39.3896	16.0244	52.7776	14.8584	27.8409	10.0421	13.838	43.7258	40.3895	17.4815	7.70608	112.939	70.5746	20.3418	76.7866	37.4203	56.6293	18.0585	4.33673	52.1889	103.629	40.9133	48.6553	55.9429	4.95156	24.2691	14.3389	1.47045	32.9808	8.53389	16.9762	70.8496	19.215	13.6987
72.1437	49.5863	70.7231	39.0059	64.6671	91.0681	34.747	13.7816	9.18064	51.4975	38.8465	14.244	47.3977	12.5617	25.6967	8.89844	12.7874	40.534	37.7466	14.8935	6.38229	108.665	80.8637	18.3278	69.6571	44.4239	55.1247	20.57	3.77015	64.5299	119.037	38.4541	48.8347	49.9136	4.43461	25.2514	13.3195	1.25608	27.7144	12.5675	14.2365	65.9558	16.1846	11.5069
72.2436	43.2164	73.0007	34.9169	98.439	99.2585	32.8694	11.8995	8.59331	45.7073	37.3887	12.6683	56.2287	10.2401	23.7159	7.79089	11.3849	36.4986	38.303	12.5386	7.55998	96.7734	78.8991	16.168	61.4305	43.7807	51.0772	20.0247	3.27725	65.3921	124.668	35.4902	47.9229	51.3725	3.97197	28.0288	11.8234	1.07048	23.1686	13.4804	11.833	59.5234	13.5621	9.50648
72.3435	36.3045	67.38	31.0575	128.466	100.385	30.3387	10.1673	7.71307	40.0815	35.363	11.2594	58.0842	8.16532	21.8874	6.76811	9.94466	32.3924	36.8828	10.4967	7.50815	90.206	71.8001	14.0699	53.528	48.2893	46.2384	18.2824	2.84865	61.2137	124.202	32.3204	46.2362	48.967	3.55785	28.1941	10.2003	0.913127	19.2913	12.8754	9.77936	52.675	11.3316	7.75968
72.4434	38.376	59.7029	31.605	131.673	97.401	30.087	8.63702	6.75869	34.9103	34.5988	10.0018	56.0855	8.94336	23.0043	5.84934	16.0745	28.5346	34.5042	8.76379	6.89619	90.0484	63.0468	12.1342	48.1081	46.4927	41.3762	25.6774	2.47607	55.1391	120.059	29.1392	46.3584	44.9397	3.18714	26.9148	8.63407	0.776603	16.0131	19.9001	8.05241	46.0161	9.45249	70.7661
72.5434	37.7756	57.4994	30.4374	123.605	92.1556	45.5806	7.31332	5.83719	30.2886	33.114	8.88226	70.9304	10.6887	22.1249	5.038	17.3687	27.5398	31.736	7.30757	6.07521	81.1448	54.2728	10.4013	42.2608	45.0966	36.807	26.5683	13.6527	48.6648	113.818	26.0689	45.4552	46.1712	2.85525	24.9033	7.21234	0.660768	16.926	21.6413	6.61443	39.8489	7.8778	150.902
72.6433	35.8076	59.5502	28.3849	111.469	85.7972	52.418	6.18121	4.99599	26.2202	31.1912	7.88965	75.2675	10.2126	20.6924	4.32925	16.5805	25.2759	28.89	6.08959	10.6875	76.0269	66.39	9.47711	69.3898	47.3675	32.6421	24.8801	21.7191	42.4677	106.501	24.1294	43.8286	53.0646	2.55816	22.587	5.96809	0.562262	17.8967	20.7975	5.42458	48.5727	6.56204	192.403
72.7432	31.1186	65.7056	25.9437	98.5231	79.0276	54.0041	5.219	11.089	22.669	32.9149	8.59583	73.7193	8.88867	23.7413	3.71466	14.9978	22.6483	26.1306	5.07322	16.6792	67.1088	66.361	8.41917	72.6252	44.8446	30.0145	34.6176	23.6514	36.8225	105.469	22.0215	41.7128	53.0411	2.2922	20.2159	5.4206	0.47805	17.3188	18.8186	4.44398	50.2161	5.46436	197.777
72.8431	43.5194	70.8964	29.2764	86.1664	72.2663	52.5182	4.40404	13.1409	19.5843	33.1323	9.88152	69.0797	24.0636	23.3317	3.18436	13.2093	20.05	23.5391	4.22599	18.1211	58.0002	61.0908	7.36018	67.6105	45.08	51.1773	35.7292	22.8714	36	101.566	30.9755	39.2871	54.4749	2.05404	17.93	16.8725	0.406226	17.7988	16.4637	3.63801	48.0978	4.54955	184.778
72.9431	42.4599	66.3978	32.7956	74.9336	68.2033	49.3425	3.71514	16.1269	18.0303	32.3403	10.1188	63.0139	29.2751	21.9672	2.72815	11.4722	17.6392	21.1499	3.52015	17.3618	49.7341	53.9755	6.36711	72.0221	53.6221	56.6741	33.4254	21.0021	46.5392	107.997	36.0507	49.095	51.8725	1.84076	15.8022	25.1982	0.345891	16.9625	21.1462	2.97666	44.1577	3.78752	163.682
73.043	37.2994	59.1678	33.2015	64.9645	82.6054	45.342	10.4821	25.4003	16.128	30.8981	9.74297	56.4928	28.1458	24.6266	2.33638	11.5759	15.4673	18.9719	2.93226	15.6518	42.5182	46.6273	10.9093	67.4508	52.8769	55.4023	33.9134	18.8001	47.8721	138.875	40.6706	55.1701	47.5816	1.64983	13.8649	27.4863	0.295207	15.4678	21.7052	5.05678	39.5077	3.15264	140.234
73.1429	47.7936	75.3249	31.8836	56.2267	87.9144	41.0478	31.3449	40.9251	22.8191	29.0635	9.03446	62.2472	24.5715	24.0596	2.00042	10.7392	13.5392	17.0002	2.44269	15.1723	36.3073	39.7608	12.512	60.2635	69.0652	67.09	31.5077	27.5055	45.118	153.256	42.0538	58.4111	62.4796	1.4789	12.1263	26.5912	0.252309	26.9479	20.3078	6.34158	34.7651	2.6237	117.476
73.2428	47.9665	77.827	42.4654	48.6189	87.7915	36.7758	37.2114	53.8022	24.1672	27.0198	8.17122	62.5919	34.0918	22.6118	1.71264	19.4758	11.8405	15.223	2.03502	13.7616	47.6254	33.6463	16.2865	60.9904	69.9386	67.7096	35.0062	29.3168	40.7825	171.929	53.9224	59.53	65.5507	1.32592	10.5814	28.527	0.215677	42.0247	18.1094	6.38438	40.4149	5.48818	96.8628
73.3427	47.3197	76.9222	46.2912	42.0189	92.9244	32.705	36.5419	60.2817	23.1057	24.9415	7.26307	59.5461	34.1754	21.7651	1.46625	29.62	18.5474	13.6256	1.69555	12.034	54.9283	28.7264	17.1665	58.4622	65.3358	63.7502	33.6793	28.1039	36.0629	184.099	59.3497	59.0874	63.0341	1.18908	9.21782	27.379	0.184353	47.5696	15.707	10.026	40.9497	6.15106	78.9487
73.4427	41.7361	73.2087	46.239	36.3043	92.5187	28.9285	33.2872	59.0378	28.028	22.8532	6.37574	74.0216	30.4249	20.3612	1.2553	31.5325	20.0247	12.1923	1.41282	10.2965	51.5767	24.3262	20.5005	52.7114	72.759	67.6089	30.5908	25.6999	31.5052	191.747	67.2461	57.5222	58.1148	1.06673	10.6823	28.643	0.157603	47.6328	13.3935	10.8093	38.8055	5.87776	79.295
73.5426	49.9246	92.6359	44.065	31.3619	88.9361	25.4871	36.7093	64.6684	38.3105	24.0472	6.8651	77.9998	25.5357	18.8752	1.07462	29.9219	19.2742	10.9079	1.17734	11.0664	47.9328	20.499	20.8949	47.487	70.2738	64.9845	45.8451	22.9566	27.335	200.765	69.6941	55.1756	52.3917	0.957428	10.9681	27.1511	0.134769	44.7359	12.358	10.2566	47.3392	5.25497	73.185
73.6425	47.4267	91.5325	40.8297	27.0898	88.3189	22.3913	41.7885	62.7197	40.1613	24.1627	6.79773	76.1167	20.7263	20.0296	0.919953	31.3329	17.6679	9.75769	0.981163	10.5516	46.3432	17.2224	19.7861	41.757	64.4597	59.8642	48.2278	30.954	23.623	220.597	68.6425	52.3111	59.5202	0.859875	10.5915	24.3941	0.115307	53.3856	10.9348	9.15611	60.6829	4.54721	66.1469
73.7424	41.2504	85.4632	37.1635	30.9304	84.7666	19.6358	40.4272	57.3817	38.2283	23.5559	7.13116	71.1727	16.482	19.2839	0.787582	29.5318	15.8217	8.7282	0.817735	9.48773	51.1887	14.4431	17.9905	36.339	57.8771	54.0384	45.4588	37.2961	20.368	225.748	65.4402	49.1311	59.2181	0.772904	9.86866	21.2099	0.0987039	54.7649	9.88979	9.81218	71.1048	3.86735	64.2932
73.8424	40.7805	76.0675	65.0669	30.307	84.7273	23.9948	36.5761	62.0077	34.7856	22.4844	6.96016	73.8385	17.3881	18.0416	0.67421	26.5496	14.0024	7.807	0.681606	8.25555	47.5143	12.0989	15.9618	39.3904	74.3292	64.5022	40.9126	37.4534	20.8084	221.85	61.011	45.7893	55.5387	0.69543	8.99033	18.0486	0.0845446	52.1382	8.65062	13.64	72.2952	9.37567	66.3224
73.9423	43.928	66.4177	87.1751	27.8901	81.6377	35.1029	32.0341	59.7799	30.9225	21.1336	6.50906	75.6359	15.8299	16.7253	0.577036	23.3095	12.3169	6.98285	0.568208	7.04306	41.8071	10.3347	13.9427	47.1924	74.9258	68.2127	36.028	34.9964	22.8918	212.593	55.9784	47.474	62.0203	0.626453	8.06911	15.1331	0.0724386	47.5127	7.41589	17.3345	68.6372	10.7536	62.0762
74.0422	49.7895	57.5263	95.2406	24.9075	76.902	39.8999	27.5841	54.52	35.1399	19.6353	10.9958	84.5096	13.4453	17.393	0.493709	20.2096	10.7996	6.24561	0.473726	5.93486	36.0902	8.75429	18.9924	54.0899	69.8747	65.49	31.3864	31.6044	22.202	200.379	50.7548	47.6977	61.273	0.565007	7.16917	12.5562	0.0620851	42.0938	11.5783	28.1334	62.686	10.3635	55.0488
74.1421	45.9663	49.6535	95.2416	21.9049	71.389	40.8764	23.5346	48.22	34.5755	18.0814	19.5591	84.9283	13.6567	31.2668	4.41202	17.4028	9.45317	5.58623	0.394956	4.96144	30.9329	7.37823	20.3439	67.8156	73.6607	60.2978	27.1935	28.0475	20.3572	186.754	45.6053	46.8561	57.2674	0.510221	6.32492	16.512	0.0532452	36.5807	12.6267	30.5897	55.8997	9.30202	47.1965
74.242	39.5403	42.7941	90.8267	19.1086	65.6275	39.626	19.9776	43.33	32.6991	16.5346	23.4742	80.7697	19.4647	33.5121	6.10794	14.9295	12.2646	4.9966	0.329249	4.12596	26.4404	6.19941	28.1537	66.7074	79.3986	54.4157	23.4946	26.8448	18.1395	172.699	40.6931	45.5375	58.71	0.461259	5.55266	17.2628	0.0456397	48.5615	21.068	29.1333	49.0824	8.06549	39.5566
74.342	33.0286	36.8582	84.1988	16.5966	59.9314	37.1595	16.9098	37.9919	32.7439	16.6058	24.529	74.3594	19.6632	32.3529	6.58933	12.7809	12.5809	4.46923	0.274386	8.60025	22.5768	5.1992	38.5473	60.7388	75.8512	48.6166	20.2693	24.5303	15.9146	164.917	36.1113	54.3216	67.2434	0.417404	4.85787	29.0084	0.0391087	52.0341	28.8588	26.0592	56.4453	10.0947	32.6276
74.4419	27.2307	31.7359	76.6667	14.3811	55.6415	34.1077	14.2899	32.8223	31.1374	16.9289	23.8924	73.4542	20.2093	30.2944	6.43396	10.9288	13.0464	5.24737	0.228609	9.97933	19.27	10.0225	41.3631	53.6482	69.2699	43.2123	17.4735	21.9038	13.8414	157.536	31.9062	59.5521	67.9712	0.378053	4.23967	32.721	0.0335018	50.7044	30.272	22.5224	56.9189	10.0217	26.6007
74.5418	22.3158	67.5515	68.9887	12.4457	67.7814	30.8566	12.0646	31.1275	28.3192	16.6642	22.3192	69.1745	22.2642	28.0919	5.96929	9.33906	12.3552	5.41608	7.6056	22.9736	16.4449	11.3107	40.1914	46.778	76.411	44.8171	15.0575	24.0694	11.9783	161.26	35.5174	62.0934	64.2388	0.342628	8.14041	32.1489	0.0287094	46.8667	28.6178	25.3035	57.4522	9.11637	33.5318
74.6417	54.6876	73.2141	61.5863	10.7638	72.3238	27.6353	17.472	28.1388	25.1674	16.0156	23.757	63.2976	20.6316	25.9667	5.37778	7.97773	11.24	5.26221	9.3311	33.8875	37.7013	10.9708	37.0875	50.1082	73.5695	42.6865	12.9728	27.1934	10.336	158.5	36.4604	62.6295	58.6914	0.310625	9.89029	29.4804	0.0246103	41.9127	25.6663	24.4334	68.2415	7.95807	34.3191
74.7417	62.9047	68.6657	54.6773	9.30595	72.3241	24.5738	27.3635	24.7598	36.5977	15.1295	23.3792	56.8636	17.6852	23.977	7.05328	6.8135	10.0275	4.94831	14.5667	36.2399	39.9655	16.5289	33.2059	60.3932	67.3981	39.1564	11.1756	26.6766	8.90381	151.9	35.699	61.6992	52.6461	0.281837	16.1007	30.5556	0.0211376	36.6617	22.338	22.0131	69.7912	14.7721	31.9918
74.8416	58.3288	61.2225	48.3581	8.04476	79.4286	21.7391	29.1241	21.4384	40.9032	14.1104	21.9801	50.4613	14.5326	22.132	7.46779	5.8186	8.8572	4.56552	14.8777	34.4791	39.3475	20.6798	29.176	68.4348	60.4829	35.2718	9.62682	24.6623	7.66246	148.531	33.8994	59.7241	59.034	0.255746	18.7342	28.8276	0.0182018	37.256	19.0887	25.6145	80.0369	16.1988	28.3015
74.9415	50.261	53.4946	46.6475	6.95414	80.6468	19.1598	27.4569	18.3786	40.6739	21.1659	20.067	60.4483	11.6457	20.4266	9.02869	4.96874	7.78299	4.16409	13.4999	30.9687	35.3024	20.8334	25.3237	65.3766	53.7902	31.4834	8.29248	22.1537	20.1533	141.869	31.5171	57.0328	58.4212	0.232133	19.273	25.8285	0.0157149	47.125	16.1242	25.084	89.7359	15.3518	24.2263
75.0414	48.6503	51.9695	43.5474	6.01155	78.4282	16.841	24.5416	15.6569	49.9163	25.2648	17.9563	62.709	9.18612	18.8519	9.26689	4.24299	22.0528	9.1546	11.6909	29.3973	45.0342	19.2491	21.8015	66.194	59.1914	54.7015	7.14303	19.6063	24.1697	137.851	28.8584	53.8786	67.7339	0.210998	18.6341	22.4171	0.0136115	49.5476	20.5612	22.7611	89.4505	18.3993	23.1476
75.1413	42.6131	48.8805	47.332	5.197	74.3092	14.7748	21.36	20.8831	50.5252	27.2786	15.9474	60.6901	19.1395	17.3983	8.82879	3.62334	26.3714	15.7944	9.91697	26.3721	43.3382	17.0401	18.6658	60.9116	56.9441	60.822	6.1529	17.2145	24.2297	131.127	26.1253	50.4553	67.9369	0.191907	17.3791	19.0529	25.3687	47.8052	24.2665	22.1496	84.0145	18.0068	20.7782
75.2413	38.2327	51.5848	47.2098	4.49296	69.2449	12.9458	18.3308	21.8403	47.3474	28.2779	16.0186	56.4694	26.7718	16.0568	9.20782	3.0943	26.3488	18.5234	8.33162	26.3422	45.367	14.7363	29.7985	54.0356	52.1503	63.7167	18.4665	15.0491	22.5688	122.974	29.3657	49.9877	63.9651	0.174544	27.7929	15.9615	32.9177	43.924	24.1341	20.0351	76.2339	16.2766	17.9554
75.3412	43.7528	47.967	44.9526	3.88433	68.6878	11.327	15.6103	20.7428	42.7434	28.1422	15.249	61.1262	29.4196	14.8186	8.8437	2.64265	31.3332	19.1085	6.9677	30.0003	41.4738	12.5741	33.5335	47.2047	46.7929	60.939	21.8081	13.1249	20.2769	125.454	30.3045	48.5968	71.5261	0.159139	32.1725	13.2354	33.1355	56.404	22.2308	17.4286	88.6915	14.1642	15.1305
75.4411	40.5089	56.8317	45.3529	3.35815	79.6717	9.90264	18.3353	18.7664	37.8344	27.2544	14.0365	66.153	29.0332	18.532	8.12942	2.25699	33.299	18.559	5.8142	29.3278	46.6062	26.0286	33.3143	40.962	42.3256	56.0072	23.2822	11.4314	29.3372	123.05	29.7686	46.5651	70.7021	0.145118	33.0209	17.4854	30.5663	63.0875	19.6507	25.9775	89.8957	12.084	18.0975
75.541	34.8852	54.7428	53.9352	2.90324	83.1183	8.64925	17.9386	16.5204	47.4786	25.8911	12.6314	65.4467	25.6616	18.5891	14.3036	1.92766	31.8513	17.4475	4.84648	26.7207	43.4634	29.7746	31.1202	73.5278	45.7088	59.1872	25.1718	9.9489	40.3971	131.445	33.7576	44.1112	80.8548	0.132485	31.8857	18.3107	27.1497	62.8098	16.9532	27.615	85.2042	10.1985	18.1376
75.641	29.1546	50.9145	56.1328	2.50989	82.0973	8.73088	16.3135	14.3075	52.7085	24.2495	11.1869	61.6877	21.4533	17.6104	19.3001	1.64638	35.5124	23.3168	4.03772	23.43	38.3043	29.0328	28.0701	78.2313	43.6949	56.8084	23.976	8.65474	87.9874	132.436	36.3868	49.4042	80.6581	0.121047	30.308	17.3653	23.6864	58.7951	22.2731	26.0437	77.7386	8.55526	16.7207
75.7409	33.1254	48.3662	61.6579	2.16982	78.539	8.38823	14.325	12.2662	62.5841	22.4689	9.79267	63.0889	17.372	16.3915	21.4982	1.40613	34.6052	25.3121	3.36308	21.2233	35.0337	26.4124	24.7804	83.7916	39.9142	52.2974	21.6805	14.1104	110.569	128.915	36.6829	52.206	75.7452	0.110725	27.9694	15.6064	20.4825	58.2714	23.0416	23.1766	69.2785	20.6764	14.6922
75.8408	48.8783	65.7221	61.8232	1.87587	73.647	7.81914	12.3521	10.4489	62.6048	20.6459	8.59652	62.5885	13.7941	15.1701	21.3055	1.201	31.9	25.2151	2.80082	18.5472	44.4981	23.1885	21.5757	79.3671	35.7746	47.1925	19.136	15.4565	138.785	130.062	46.4758	53.14	68.972	0.10145	25.3255	13.5716	18.6977	54.4032	21.6395	28.4412	82.4135	23.705	29.0479
75.9407	52.9055	65.5955	59.0453	1.62186	68.1629	7.36528	10.5467	8.86412	58.3489	18.8462	7.6321	59.0879	12.113	14.0132	19.9275	1.02582	28.6458	24.0406	2.33241	15.8654	42.7799	19.9596	36.3559	79.7568	31.7987	42.1618	16.69	15.3966	141.366	126.71	50.88	52.6983	66.859	0.0930393	22.6417	11.5501	19.7989	48.9693	19.3374	28.4122	84.3395	28.1302	33.8783
76.0406	61.8855	59.8447	63.2225	1.4024	78.9476	6.7802	8.95639	7.49958	52.5277	17.1128	11.5135	65.1181	10.0902	12.9367	18.0391	0.87612	25.3877	22.3612	1.94229	13.3911	38.0883	16.9844	41.5149	86.141	28.1598	37.4744	14.4691	16.8392	132.644	122.238	53.5803	51.2673	67.5521	0.0853331	20.0659	9.68494	18.8201	63.0095	17.8972	29.5118	80.3501	27.4374	46.6187
76.1406	57.6647	72.139	62.577	1.21272	82.3044	6.14685	7.58275	6.33394	46.4241	15.4736	15.8817	65.0057	8.15298	19.8651	16.0088	0.748068	22.348	20.4959	1.61741	11.2061	33.0227	14.3543	41.5118	81.0432	24.8957	33.2194	12.505	26.6397	128.524	115.728	55.9035	49.1485	63.8336	0.0783632	35.0022	8.03616	16.9443	70.687	15.8636	27.5416	80.2814	35.8471	92.5244
76.2405	49.7839	76.7671	59.3202	1.04863	83.1692	5.51449	6.40877	5.34334	40.6137	15.5234	17.5794	61.5897	6.46499	20.759	18.2181	0.638241	19.6024	18.6176	5.07514	9.32506	45.1182	25.2469	38.9125	72.5393	30.4139	46.109	10.7902	28.9707	117.789	108.188	55.2848	46.5753	68.0333	0.0719097	41.5149	6.61754	14.8797	70.4777	16.2059	24.7436	75.4996	36.0695	108
76.3404	41.6512	71.5756	64.4107	0.906479	80.6572	4.91146	5.41124	4.50433	35.3261	23.1228	17.6621	56.5699	5.06501	19.9006	20.2102	8.96338	17.1619	17.2563	5.73346	7.73099	52.3413	27.949	35.1703	63.6117	32.9199	48.5271	22.7967	28.0004	104.931	100.257	52.8483	43.7268	65.8883	0.0659014	49.1964	5.41899	12.9089	66.0281	15.1286	21.438	85.104	33.0063	107.132
76.4403	52.4755	63.6713	68.2001	0.783112	76.2899	7.15142	7.92731	3.79537	30.6255	27.5293	16.8157	50.9451	3.93676	18.5932	19.9917	18.3486	15.0102	20.0925	5.38379	21.4775	49.2216	28.9009	31.0876	55.2919	36.3668	46.4991	25.6885	25.7057	92.0478	104.781	50.5956	41.9589	62.573	0.0603305	51.029	4.41914	11.1312	59.5656	18.9317	23.1329	92.063	36.934	98.2127
76.5403	49.9032	56.5675	67.1114	2.0295	71.0116	8.11711	8.29604	3.19725	30.6174	29.6848	15.4801	45.2845	8.2226	17.229	18.6797	20.8043	13.1214	20.6626	4.72961	26.1026	43.5024	27.0222	47.7081	47.8732	48.4929	52.1934	24.8402	23.0081	80.0498	104.263	47.311	39.7922	64.9869	0.0551245	50.0945	7.82297	9.56867	52.4151	19.252	26.9809	98.8103	35.2735	86.0008
76.6402	55.6089	49.353	94.3077	2.39751	65.3996	8.31025	21.105	16.6722	29.1051	30.2801	13.9317	39.8972	14.7813	15.9218	16.8994	103.583	21.0565	20.0359	6.87352	26.1792	37.6153	24.0704	54.5745	41.3778	49.3745	51.2812	22.6128	20.3227	69.2711	100.707	44.2051	39.3664	62.2052	0.0502248	47.1459	19.1102	8.21243	45.3333	17.9314	26.4431	96.4607	31.5289	73.1205
76.7401	55.5937	45.6737	104.828	3.22075	59.7988	8.05259	27.7156	21.7654	26.4655	29.8194	12.3397	34.9353	15.8028	14.7006	14.992	173.963	44.3372	18.8183	13.7627	24.1622	32.2601	45.8123	54.6134	46.0339	46.2186	47.7158	27.8371	17.8233	59.7719	95.4231	40.6236	46.6657	57.2153	0.045547	43.2337	28.0643	7.04263	38.7243	19.8189	24.0005	89.5417	27.2803	60.9285
76.84	62.7197	45.7482	105.727	7.37693	61.7619	7.54903	28.1222	22.598	33.1285	28.6685	10.8028	30.4587	14.4669	13.569	13.1356	189.627	50.8188	17.3497	14.7106	21.3424	27.5814	68.7894	51.2164	47.4463	62.3628	43.2839	27.7249	41.2932	53.7495	99.11	49.0114	50.9811	51.5144	0.0411797	38.9818	30.4536	6.03684	41.25	31.7736	23.8312	86.3028	23.202	50.0443
76.9399	58.9612	41.7896	101.314	8.56195	60.658	15.0175	25.9899	21.3893	36.5864	27.0903	10.1296	26.4743	12.3234	12.5233	11.4163	181.649	50.0263	15.8167	13.5638	18.902	23.553	79.5677	46.304	53.64	63.6911	38.7723	25.561	48.3912	47.3943	98.261	52.4427	53.0814	49.0313	0.0371043	34.7499	29.389	5.17348	45.7599	34.897	25.6276	79.524	19.5481	40.6721
77.0399	58.5573	36.876	94.1969	13.0991	59.6155	18.6223	23.0063	19.3159	35.5936	25.2717	12.2967	22.9606	10.09	11.5579	9.86909	164.578	52.386	14.3187	11.8263	28.6101	28.1076	77.9171	40.9365	62.631	59.6877	35.349	22.7705	82.5782	41.3372	94.6924	52.6457	60.0057	55.5045	0.0333313	30.7349	26.6794	4.43305	57.8554	35.3969	26.018	75.1014	16.3829	32.7936
77.1398	53.0203	32.0825	97.8774	26.105	63.6119	19.8582	19.9225	16.9866	32.8884	24.79	12.9154	19.8819	8.06747	10.6667	11.0941	145.071	49.8102	12.9057	10.0629	30.8224	34.9555	71.0319	35.6754	71.9008	54.0805	32.9774	19.9516	98.3629	35.831	89.5881	55.8255	63.764	55.1437	0.0298599	27.0346	41.695	3.79837	66.6451	32.9275	37.0204	68.3723	13.6891	26.2812
77.2397	45.2547	27.7448	98.069	29.5997	63.6127	37.8938	17.0499	14.7028	29.4744	23.7668	12.6158	33.3325	6.35431	9.8443	22.337	126.046	52.1138	11.5996	8.46651	35.1293	33.4408	62.7977	37.458	69.1621	48.2999	41.1869	17.3372	128.656	30.9474	83.7126	66.0533	65.1463	56.7008	0.0267836	23.6874	46.0995	3.2545	68.5042	29.2688	38.8261	62.7852	11.4189	20.9636
77.3396	37.6732	23.9315	93.6257	28.9282	62.4896	48.0373	22.291	12.6015	25.9854	22.412	11.8052	38.8588	5.14158	9.08537	26.9031	108.665	50.9686	10.4071	9.0869	37.3608	29.7251	67.7437	36.5481	74.8535	51.1392	41.9913	15.0017	135.779	46.3771	84.0813	79.9405	64.7765	66.655	0.0241142	20.6973	47.7962	2.78858	65.2912	25.3372	45.3096	61.7444	9.5158	16.6608
77.4395	31.0116	24.6287	95.0039	26.5888	59.5808	51.7064	37.7279	23.1569	22.7018	20.8745	11.9786	39.8302	13.7583	8.38509	27.5706	93.2776	47.062	9.32636	11.1694	41.8791	25.7565	64.5126	33.8038	130.109	48.5513	46.9128	12.9526	129.631	49.8429	84.6252	85.666	63.1437	69.8311	3.88883	18.0492	45.1006	2.38943	59.5408	41.6681	44.4158	57.5553	7.92547	13.2031
77.5395	41.1517	22.7093	106.574	23.7294	58.7301	60.8053	46.0268	26.4331	19.7308	19.259	11.4717	38.2974	15.7275	7.73896	26.2463	79.8781	44.2374	9.85561	10.7573	40.67	30.126	58.0075	30.3082	230.014	55.6675	46.0121	11.1707	118.31	47.8766	82.3237	86.0727	60.6292	72.5135	5.17912	15.7181	40.4125	2.04745	52.776	46.0671	40.3172	51.9843	6.59887	11.9215
77.6394	39.6525	36.354	107.968	20.8597	56.1141	63.3112	45.6198	26.0903	37.091	17.6374	10.6018	37.3078	14.7843	7.1428	24.0045	68.3121	40.1018	24.4701	12.7879	36.9271	35.5132	51.7191	26.6532	244.07	62.4748	56.4904	24.5019	105.575	43.6903	82.1797	83.1368	57.5281	69.4028	5.38099	13.6751	35.0773	2.99342	45.8807	49.3156	46.4751	46.0276	5.49331	10.3403
77.7393	45.489	37.5862	118.281	18.1905	52.5754	61.9369	41.7298	24.0876	42.0951	16.0584	9.56956	34.8491	16.8183	18.334	21.438	58.377	48.2113	30.9356	12.1972	32.3149	36.3405	70.6912	23.1467	228.28	60.4934	60.5894	27.7747	122.02	42.9589	88.0877	78.7134	54.0672	63.8313	5.14296	11.8902	29.8147	3.11133	39.3393	47.0597	45.3394	40.2233	4.57226	8.73556
77.8392	42.1469	37.6827	118.442	15.9393	48.6332	58.4054	36.7508	21.4539	41.3981	14.5507	12.6367	56.8946	15.7806	20.5144	18.8635	52.3174	50.4794	40.0342	10.7829	27.6652	32.9977	73.2818	19.9344	203.849	74.289	73.9333	33.9318	129.314	42.7357	96.737	73.0283	50.4186	57.4685	4.74599	10.3343	24.9782	2.90701	33.3914	42.4214	41.0566	34.8412	3.80488	7.24627
77.9392	48.9045	53.5837	113.035	19.9973	44.6011	53.797	31.7385	18.7126	45.4209	13.1352	79.251	65.8364	18.2238	20.0334	16.4398	58.4579	55.2144	58.4031	35.5414	23.363	28.8119	82.2879	24.2054	178.583	80.4579	74.8063	33.7135	148.853	40.9352	98.9675	72.0928	46.7112	51.1247	4.3099	8.98017	20.7129	2.5973	28.1296	37.0314	35.7316	29.9958	17.9585	5.93232
78.0391	59.9615	57.0841	115.632	20.2423	40.663	48.7772	27.122	16.1149	72.877	11.8206	222.775	77.8542	17.1964	18.8263	14.2373	56.537	53.4143	65.2969	40.3344	19.5575	76.4197	79.6574	24.8394	155.158	76.9881	70.5094	47.4282	169.168	37.3042	97.2417	68.835	43.0399	50.7047	3.88424	7.80307	17.0487	2.27251	23.5614	48.3537	30.3874	25.7146	22.035	4.80953
78.139	60.1138	95.5407	128.982	18.8995	36.922	43.7448	23.0425	13.7676	79.8231	10.6104	475.458	88.1089	16.8545	18.3381	12.2781	51.4541	54.8542	65.9499	38.9375	16.2781	82.2801	74.2594	23.6047	154.749	70.3543	64.3591	49.0955	188.207	47.2798	93.174	64.2448	39.4728	50.1358	3.48784	6.78049	13.9562	1.96804	19.6484	54.7944	25.4799	21.9785	21.7356	3.87064
78.2389	59.9536	127.987	130.309	24.191	41.4728	38.9285	29.1087	15.1924	77.3983	9.50419	710.561	89.0858	14.8498	17.2199	10.5586	45.4598	51.7374	63.3468	34.5875	13.497	81.2959	81.1196	21.5074	149.462	78.4587	57.8309	45.9838	194.426	48.3165	87.8145	69.4078	36.0571	46.8777	3.12642	5.89236	11.3782	1.69563	16.3294	53.6018	21.1756	18.7454	19.7165	3.0975
78.3388	53.0859	162.296	124.99	24.6447	42.5942	34.4494	29.1817	14.7822	71.0735	8.49829	809.316	85.0134	12.393	15.9835	9.06244	39.5467	46.9767	59.1761	29.6768	11.1625	73.0212	77.6548	19.1072	135.152	79.5271	66.2783	41.2652	183.947	45.4027	91.5343	70.0652	32.8239	42.5858	2.8001	5.12094	15.5721	2.0966	13.535	54.1076	17.498	15.9638	17.1879	2.46792
78.4388	51.5051	198.172	116.278	28.1524	41.6988	46.9344	26.8281	33.2541	63.4879	18.7645	824.982	116.219	28.2834	14.78	26.2836	34.1161	41.8684	54.3809	25.0666	9.21602	63.5119	70.0072	16.7046	119.587	94.3109	65.6192	36.2871	167.579	46.5397	91.6567	67.8794	29.7911	38.0781	9.03633	4.45058	16.5113	4.71742	23.5498	57.6745	14.4052	20.9093	14.6771	1.95952
78.5387	45.1525	224.545	121.24	27.5892	39.6734	58.2156	23.6867	39.501	55.8727	25.0697	792.264	127.034	31.5923	23.7563	33.3235	29.2962	36.9634	49.4764	21.0171	7.60013	65.3566	61.1596	25.0052	119.861	97.7027	61.2656	31.5895	149.399	45.7142	88.8817	63.9958	26.9672	42.8099	29.1569	3.86766	15.7561	5.33028	33.452	54.9283	11.8299	22.2328	12.393	1.55165
78.6386	50.876	267.404	118.332	25.3897	37.0706	62.0845	20.4837	39.6174	67.6524	34.325	733.486	126.303	29.4352	25.021	34.8432	25.0928	32.4723	44.7342	17.5597	6.26264	63.8477	74.2544	27.6155	125.351	92.0403	55.6674	27.3596	131.683	42.1736	84.4386	59.1942	24.3526	42.412	35.3487	3.36037	14.2113	5.13549	36.7335	49.462	16.3067	33.5319	16.3783	1.22601
78.7385	46.8858	323.088	111.249	37.4226	34.2294	61.5447	17.5174	38.68	70.3759	39.5166	662.754	119.39	25.3014	24.0399	33.5081	21.4619	28.4527	40.2873	22.1426	5.15781	57.1422	100.695	32.9039	116.664	83.5743	49.9071	23.6338	134.811	37.7013	79.1235	53.9961	21.9428	57.0067	35.6987	2.91866	12.3869	4.65105	36.2427	49.6681	25.8306	37.3976	16.5366	0.967008
78.8385	46.2487	319.928	118.731	39.7104	31.3535	58.5086	14.8889	35.5112	66.7629	41.8551	588.747	109.504	20.8244	22.4769	30.824	18.3416	24.8964	36.1915	21.479	21.2343	49.636	105.021	33.5051	120.009	101.063	44.4386	20.3877	127.047	33.164	73.4456	50.7899	19.7298	84.7989	33.7312	13.5356	11.9913	4.09568	33.7479	45.9733	46.4875	81.778	15.1542	0.761614
78.9384	40.7899	310.334	117.321	41.1039	28.5617	54.1798	12.6114	31.5279	60.6475	42.2271	516.605	98.5249	16.7039	20.8332	27.6262	15.6679	21.7686	32.4599	37.9585	26.9476	63.4186	98.5676	31.711	118.193	100.148	39.4301	17.575	115.221	28.8867	70.1799	46.9013	22.1152	92.4269	35.745	18.7166	21.3898	9.81727	30.3259	40.7503	51.7956	141.599	13.2784	0.599151
79.0383	34.4396	281.248	123.943	46.8627	25.9194	49.3036	10.6615	32.7843	53.8633	41.2789	449.177	87.5246	13.1842	49.9497	29.484	34.449	19.0263	29.083	39.7238	27.4574	61.0524	87.9728	28.8245	107.667	96.2178	34.9217	24.0237	102.48	25.0203	66.0209	51.838	23.3757	90.3853	34.4291	22.781	27.8667	11.1924	26.6147	35.2165	53.7857	164.189	17.0573	0.470877
79.1382	28.5318	247.388	145.705	45.8937	23.4587	44.3302	10.4055	41.5533	47.2512	39.4782	393.587	77.0809	10.2979	55.5007	28.6404	45.5169	16.626	26.0399	36.3601	25.5393	54.3809	82.9791	36.577	109.197	88.0708	30.8989	24.676	90.2141	21.6014	82.0956	97.2845	23.7928	84.0474	33.0897	36.5802	29.0342	15.9598	22.9759	44.6797	50.1882	166.174	17.0743	12.5934
79.2381	36.068	214.939	150.864	64.3669	21.1912	44.6375	31.7339	53.5944	41.1641	37.1607	350.57	67.476	7.98786	54.0988	26.4952	46.6011	28.5495	43.1569	31.6049	22.6574	47.1558	85.1295	38.1876	100.543	79.0052	34.1365	23.0404	80.3696	18.6148	93.4968	192.177	23.589	76.1254	30.6119	50.4479	38.1725	20.0638	19.6001	49.5796	44.4072	157.378	15.589	17.6181
79.3381	37.0239	185.769	146.69	68.9341	24.33	50.251	37.7567	55.4118	38.9265	34.5647	312.254	58.8186	6.16719	55.266	23.8274	43.5062	32.7767	50.083	26.855	24.4347	40.486	79.3132	36.6084	106.656	73.629	34.7798	20.6467	72.1187	16.0239	97.4945	244.424	22.9392	67.9533	31.9906	60.4422	39.9046	20.0075	16.5741	59.0069	38.1376	158.099	13.6344	18.7185
79.438	33.1137	160.196	137.597	65.9006	25.257	51.9715	37.1058	52.343	35.3039	31.8572	280.609	51.1185	4.74651	75.5064	30.7454	38.9315	32.2845	51.4309	27.6638	37.122	34.6284	70.5183	33.5235	100.836	80.888	32.8794	31.5437	63.7874	13.785	112.601	268.053	21.9796	60.1556	30.6465	63.0012	37.8115	19.4401	13.9229	63.8065	32.1731	149.625	47.9346	17.7821
79.5379	28.1219	138.008	126.233	59.9529	39.5986	50.6513	33.8125	47.2171	31.3273	40.5082	263.916	44.3314	3.64535	77.1826	33.8256	44.4809	29.9049	54.5933	25.9254	40.0348	29.5754	84.7626	29.8745	90.4289	77.7738	30.054	38.0807	55.9833	11.8549	118.249	272.902	20.8159	52.9953	39.104	61.3467	33.9644	31.4944	11.637	61.1645	26.8412	140.262	57.4295	15.9082
79.6378	23.3586	135.838	114.152	53.229	46.429	47.6523	46.7868	41.496	35.2592	45.1223	241.016	38.3864	2.79556	73.5258	33.3328	43.3792	27.9107	53.7938	22.7569	38.2338	25.2456	85.4896	26.1699	86.6151	71.2107	27.0246	37.6917	48.9266	10.1931	117.993	265.82	19.5294	46.5544	48.1882	98.7204	29.5269	33.5278	9.68866	55.2707	22.2345	127.123	56.1994	13.717
79.7378	19.2085	172.27	102.24	46.6643	48.6839	43.8272	48.2061	35.902	34.5628	46.9171	215.719	33.2015	2.14168	80.0678	31.0807	39.6319	25.2151	57.1752	19.4227	60.8087	21.545	79.0301	57.5883	78.0719	63.8892	24.0997	34.6584	42.6599	8.76333	114.17	251.536	18.1825	40.8275	48.9185	114.477	25.1236	31.6129	8.04211	48.3177	18.3335	138.488	60.6069	11.5419
79.8377	37.3236	169.015	96.4875	40.7182	52.0946	39.6994	44.8425	30.7625	35.5826	46.7833	190.328	31.5987	1.63957	77.631	28.0837	35.0838	22.416	56.374	16.365	66.4026	23.0831	69.9801	69.7875	68.6666	60.0371	21.3996	30.8363	37.148	7.53366	108.307	233.276	16.8218	35.7692	46.3212	117.579	21.0636	28.3597	6.65943	43.0064	16.7526	137.649	60.5662	9.54706
79.9376	38.7608	153.253	88.8617	35.3663	52.1733	35.5813	52.8741	26.1976	33.601	45.3688	182.765	29.1038	1.25456	72.7886	31.4494	30.5525	19.7638	53.4458	13.7051	63.7653	36.676	80.9636	80.1904	64.6272	54.4587	18.9597	27.0018	52.2893	6.47618	101.39	213.206	17.1034	31.319	42.5687	113.57	17.4761	24.8614	13.6655	53.9652	14.6535	140.843	55.2581	7.7999
80.0375	34.804	142.681	80.5635	30.6414	63.2781	31.6515	52.3477	22.2225	53.3302	43.1414	175.049	26.257	0.959686	67.5259	31.2424	26.3723	25.5384	49.5485	11.4442	61.2959	36.8874	89.8453	122.122	75.2832	59.6494	16.7784	23.456	66.2297	5.56675	94.0495	192.745	16.9499	27.4126	38.5834	105.847	14.3901	21.5503	44.4972	57.0719	12.4994	134.169	48.3126	6.31422
80.1374	45.1072	126.852	72.2816	26.5114	67.3862	28.0036	50.3725	27.4575	58.2559	40.4356	161.782	37.9487	0.733904	62.4261	29.2593	22.6536	26.1646	45.3238	9.54285	60.2629	33.3176	86.5613	135.571	72.523	70.9076	14.8388	20.2927	67.6366	5.27329	94.2728	185.601	16.4839	24.0599	42.3439	96.4546	11.7833	18.575	58.3863	54.1591	10.5008	122.783	41.3204	5.07614
80.2374	45.5178	127.695	99.8072	27.9933	67.3146	28.5849	56.0456	30.5307	56.4241	37.488	171.594	42.2894	14.2772	57.6452	26.5063	20.5165	35.9774	41.1183	7.95198	55.0657	40.7943	78.2857	133.853	65.5146	69.9082	13.1192	17.5192	71.9467	18.784	91.4778	174.252	15.8006	21.0892	41.3259	93.3605	9.60875	15.9646	62.2837	49.3151	8.73808	124.766	34.9203	4.05918
80.3373	56.2313	136.633	110.253	26.6074	64.8371	27.6527	54.4852	29.8039	51.7857	34.4629	179.949	46.066	18.1856	60.4667	23.5336	18.0808	37.5424	37.1101	6.62413	48.3649	38.8818	74.0766	124.614	69.365	64.6452	11.5968	15.1083	70.6346	23.3382	86.9419	162.009	17.1989	18.4707	38.489	103.888	7.81118	13.7009	60.553	57.805	7.22749	118.416	29.3152	3.2326
80.4372	53.1971	135.71	110.86	35.7704	61.063	28.415	49.4053	27.3602	46.2458	37.2422	198.657	51.0327	17.756	58.0279	25.1719	29.9001	35.6452	33.3828	5.51715	41.4992	34.5191	69.5904	113.076	89.2969	58.2444	10.2502	13.022	65.3242	23.6895	81.4928	148.344	24.8543	16.1696	35.1043	104.628	6.33497	11.7494	72.3006	60.1536	5.95489	139.875	27.8199	2.566
80.5371	57.5035	123.597	150.881	39.4875	56.678	27.5933	43.3186	29.3795	41.2612	48.2595	199.333	51.0743	15.6157	73.6631	24.4778	32.4784	32.4671	29.9669	4.97154	36.9289	30.6198	62.1404	100.198	89.2728	51.8909	9.05963	17.9449	58.6887	22.1928	90.6628	134.296	29.8866	49.063	31.7038	99.9501	5.12861	10.072	74.1871	63.0542	5.0197	142.711	24.7911	2.03155
80.6371	52.3152	109.162	231.235	38.2023	61.6178	25.9015	39.2332	28.2437	40.4468	54.2298	189.646	48.4601	13.019	74.137	22.6578	31.0691	28.9821	26.8643	4.29266	34.1603	47.5008	54.0012	101.114	81.7724	46.0002	8.00721	18.4732	51.9426	19.9988	93.3974	120.529	32.9109	61.1588	35.0286	92.5196	18.8811	8.63235	70.6394	59.5887	25.89	152.477	23.0865	1.60511
80.737	54.795	131.934	313.92	34.9487	64.3559	23.7865	34.3789	25.7199	37.3382	56.6699	174.513	44.55	23.2254	71.9322	20.3838	28.1913	52.3737	29.2386	3.63662	30.2124	47.5715	46.2094	95.2489	72.4305	40.687	7.07714	17.2643	45.6046	17.6551	92.1501	107.448	34.4157	63.0285	34.2706	90.0345	24.346	18.4425	64.3794	69.1023	33.0087	148.516	20.3873	1.26609
80.8369	66.8796	143.421	356.243	31.1165	63.6043	31.0986	29.6107	27.3714	33.4461	56.6894	158.64	40.1434	24.7906	90.1909	18.0192	24.869	58.3578	29.1625	9.82163	26.0327	52.7994	42.4288	86.3393	69.9014	35.951	6.25521	15.4773	39.8654	15.4097	88.5302	95.2813	34.7864	60.114	47.4402	84.2919	26.9753	20.6729	57.0419	68.2437	33.4223	137.685	32.614	0.997313
80.9368	77.2246	134.637	463.622	27.3193	60.8691	51.3895	25.2666	26.2065	42.1021	55.0963	170.268	36.7768	22.6798	112.54	15.7516	21.617	59.4442	27.8228	10.9253	22.0743	49.074	37.4355	76.4559	76.2434	31.7517	5.52879	13.6037	34.7648	13.3632	83.5863	84.1375	34.3255	55.1876	60.1435	77.0372	26.2883	19.8614	49.5748	62.6369	30.8218	131.446	34.6397	4.85833
81.0367	71.9694	120.809	511.63	23.8072	57.0899	60.7101	21.4486	34.3949	42.9891	52.4745	168.322	54.1367	37.8942	112.83	16.7002	18.6407	55.8739	25.8895	13.8026	18.5277	60.039	44.938	66.701	120.36	30.6298	9.17733	11.8401	30.2765	11.5455	77.9943	77.8118	33.2695	49.6366	65.3252	69.3036	23.9969	17.9655	42.4971	60.8648	27.099	120.444	33.6873	12.7574
81.1367	62.1375	117.813	514.188	20.663	52.8456	73.33	18.1548	41.8285	40.4454	49.2423	158.7	60.6956	99.6346	108.856	16.1704	16.0035	50.6495	23.7354	13.396	16.9207	57.2135	44.6167	68.9522	155.043	42.9661	10.1032	10.2538	26.3479	9.95352	72.5336	71.982	43.7146	44.132	63.5107	61.6826	21.0745	15.8116	36.0651	57.4051	23.1881	107.629	30.3625	15.6707
81.2366	51.9883	106.591	491.732	17.8944	48.487	81.3922	15.3418	46.0349	36.5866	45.696	160.527	61.0963	113.626	108.784	18.1874	13.7052	51.3968	21.5632	11.9245	14.8568	50.7906	53.2505	65.7702	153.613	55.1369	9.85467	8.85741	22.9195	8.57025	66.9726	77.166	50.3744	38.9779	66.7286	54.4938	18.0537	13.7326	30.3772	58.2691	19.5197	94.6312	26.3819	15.8764
81.3365	77.8378	93.6956	456.619	15.478	44.2199	82.3919	12.9527	44.7403	32.4203	42.2072	197.65	58.1587	106.715	102.943	31.8079	11.7199	49.6829	24.4097	10.241	24.0514	43.9887	52.7586	77.2792	140.243	55.5677	9.13986	7.6411	27.7061	7.37373	61.5237	77.5492	54.1471	34.2921	64.0591	47.8926	15.2077	11.8483	37.6712	54.2211	16.2647	93.8242	72.4999	20.6505
81.4364	77.0939	101.644	416.202	13.379	40.1601	79.3104	10.9298	67.0464	28.4043	38.6895	208.923	53.574	92.0975	95.7841	46.6892	13.6317	45.6318	24.7931	8.65403	26.3857	37.7495	48.366	121.245	124.008	51.8176	8.278	6.58739	29.6366	6.34149	64.9925	74.9146	55.7455	30.1004	59.2321	41.935	12.6599	10.1882	41.0416	48.2022	13.4641	87.8586	99.4067	21.3862
81.5364	68.094	120.072	374.755	11.5605	37.829	74.0331	9.22005	80.876	24.7271	35.2513	204.822	48.3384	75.9747	88.6367	51.3302	13.3791	41.9481	23.8858	7.25762	29.3974	32.2822	45.7448	135.772	108.18	63.9167	12.7648	5.67705	28.4528	5.45233	65.0733	70.4896	57.8836	26.3851	53.8413	36.6211	10.4497	8.74578	40.3335	42.6039	11.0982	79.576	101.454	20.0574
81.6363	57.5283	141.272	348.06	9.98749	42.5259	67.7361	7.77647	81.5982	21.4473	31.9639	192.121	53.9369	61.027	86.0822	50.5658	12.2577	37.6174	22.3516	6.06455	28.4755	41.2762	40.9884	155.88	96.4896	63.7056	13.8112	4.89164	26.0379	4.68709	65.024	75.037	68.5785	23.1097	48.5467	31.9196	8.57191	7.501	55.9133	36.7518	9.12208	70.5841	93.4051	18.5737
81.7362	47.6729	135.807	323.477	8.62799	43.6935	68.8645	6.5583	76.1698	18.5635	38.6165	186.93	54.1697	48.2109	80.7544	47.1413	10.8649	33.3156	20.5618	5.05882	25.8207	83.0331	35.6871	156.24	84.4879	84.3127	13.3816	4.21447	25.2388	4.02889	62.9734	75.101	74.8954	20.2312	45.5848	27.7832	6.99917	6.43049	60.8741	34.6892	8.03291	96.2436	82.0329	16.3654
81.8361	39.161	122.224	304.605	7.45284	42.7849	66.4623	5.5307	72.0442	16.0481	41.9537	177.014	51.4994	37.6779	74.9283	42.5912	13.2932	29.316	20.4299	4.21634	37.3631	86.5983	30.5703	146.645	77.0066	85.6773	12.3731	3.63082	23.2022	3.46295	59.7745	84.5795	77.9033	24.1065	41.732	24.1588	5.69529	6.71432	61.8531	56.0143	7.02876	103.834	70.3287	13.972
81.936	32.0384	107.206	282.695	6.56025	40.7126	63.6827	4.66397	67.0141	13.8641	42.9877	162.388	61.9816	29.2366	69.2733	37.7514	13.2787	25.7093	19.4509	3.51275	45.3804	79.0802	44.5138	132.644	88.633	80.1426	11.1896	3.12785	20.7818	2.97643	55.9793	87.375	78.4476	24.4356	37.756	20.992	4.62225	6.28421	58.5739	61.6319	5.99687	102.615	59.5145	11.6759
82.036	28.8259	93.0325	279.813	5.72323	38.0451	59.2777	8.25425	59.9391	24.521	42.4581	162.74	64.4305	22.5777	63.9692	33.0577	12.2637	24.2061	18.0773	2.92595	45.5028	69.1872	47.0057	117.303	109.605	73.9608	10.0076	2.6945	18.3628	2.55823	53.852	85.8855	77.1932	23.1248	33.9661	18.2306	3.74397	13.6544	76.1982	72.4769	7.1105	95.9169	50.0004	9.60945
82.1359	32.5821	101.756	265.253	15.1188	49.8398	66.2763	23.6271	75.9351	27.4743	40.9023	154.717	62.4244	17.3784	59.0481	34.9576	10.9156	21.9603	16.5609	2.43687	41.9926	59.6001	44.3569	102.247	107.409	81.9109	8.89904	2.32114	20.7193	2.19871	50.8897	81.7703	74.6592	31.1645	32.3872	15.8263	3.02803	15.3461	81.013	71.9762	7.0133	109.109	41.8362	8.83778
82.2358	30.0551	95.7083	253.044	17.9092	54.8324	67.3444	27.9065	85.2295	28.0852	39.8825	142.303	66.6771	15.2299	54.4986	33.8058	9.5334	19.5639	15.0381	6.67051	37.0906	51.0422	39.6986	88.2774	97.6609	78.9693	11.5082	1.99948	20.3155	1.88961	47.5138	76.1647	71.2488	40.5818	29.8562	13.7349	10.7103	14.7571	84.5619	90.4665	6.38603	126.307	34.9239	7.752
82.3357	25.845	115.706	257.841	17.7813	55.7247	67.2571	27.3559	83.5334	26.4376	38.0734	180.834	69.2909	12.6722	56.0679	31.1957	8.24214	17.2681	14.9325	19.6018	31.9339	48.6585	39.384	91.5354	94.8585	72.3835	15.1364	1.72237	18.7771	20.528	55.5404	69.8343	71.0406	42.4581	27.1003	31.5917	13.7509	13.3537	81.2717	95.5012	12.892	127.741	29.1149	11.3461
82.4356	52.73	112.079	260.828	16.4611	54.2219	64.227	24.8994	76.8424	25.22	35.7897	193.763	71.8263	10.2318	53.5112	28.0126	29.2154	15.168	14.212	32.0307	27.0645	43.2015	36.1276	87.4467	85.9611	64.9718	15.6802	1.48367	16.8648	27.1857	58.6742	84.9188	69.3919	40.7765	24.4184	57.5475	14.2494	42.3796	74.496	90.5514	14.7099	126.843	24.2537	12.2299
82.5356	56.8153	101.153	250.363	28.2026	51.3934	59.6472	34.0589	68.2996	22.9741	33.2546	203.979	69.4844	8.1092	60.9337	24.7342	35.6019	13.2893	18.4681	33.023	36.2276	37.4176	31.8595	81.565	103.748	65.7402	21.953	1.2781	14.9241	45.2908	79.7508	91.2089	66.732	37.5699	21.9237	80.69	16.8921	49.954	66.2577	83.6971	14.2924	136.346	20.1955	13.0294
82.6355	51.636	88.8253	247.855	31.0276	47.9037	54.3842	37.7465	77.0445	20.4351	48.076	211.849	64.6357	27.4597	81.3398	29.3499	37.2242	14.3441	19.8451	30.0666	37.5931	52.8197	27.4929	73.5031	109.271	105.483	24.7871	19.874	13.1022	55.2874	90.0344	91.7636	63.3944	33.8581	19.6499	99.7968	16.9592	48.818	57.7377	77.3475	15.8463	133.204	53.6487	12.3922
82.7354	44.14	109.734	234.98	39.4079	45.6488	48.9639	36.1531	79.5814	27.2621	58.6506	205.65	58.6869	32.2617	82.7512	62.1988	36.9047	13.8049	19.6717	26.0756	35.2734	52.146	23.4297	80.4882	101.945	122.882	24.4061	51.4304	11.4531	97.6864	93.4629	88.7095	59.636	30.1376	17.5972	105.455	86.4939	57.8048	49.5898	68.4982	15.2164	123.703	79.872	15.9372
82.8353	36.7698	106.92	226.376	73.3915	52.2368	43.694	32.5569	75.1406	28.3667	85.7897	191.705	52.4526	30.6352	90.2728	80.2469	33.9701	12.6534	18.7042	25.9226	31.4446	53.8007	19.8196	92.5739	104.909	178.413	22.7302	59.6798	9.98779	135.045	92.6337	83.5107	56.2222	26.6354	15.7525	142.575	126.892	62.7196	42.1441	59.1632	13.668	111.472	102.313	16.4351
82.9353	51.164	97.3768	221.991	82.1546	60.7482	38.7436	30.1444	67.7663	26.9134	101.434	174.029	46.3865	26.5834	87.5671	125.74	55.0763	11.3306	17.3689	23.2882	27.2233	64.5452	16.6909	92.8603	97.0947	229.221	20.6279	58.2999	8.69844	141.852	90.8982	77.1631	52.5604	23.4425	14.0986	156.06	137.651	66.1772	35.5353	50.3147	11.8404	98.5507	102.326	15.3803
83.0352	71.1063	97.1932	209.498	79.9058	63.4542	34.1955	27.2486	59.5477	24.4496	108.981	155.108	40.7239	37.2094	90.9527	173.493	59.5532	10.0273	15.9028	20.0809	23.153	62.2945	32.2963	87.4356	97.3436	235.157	18.4818	53.3077	7.56995	160.699	87.0217	74.0404	48.7957	20.5817	20.7041	162.954	132.819	63.579	29.7849	45.4261	34.0816	86.0368	96.4532	13.6382
83.1351	69.2751	88.6729	206.634	73.2822	62.718	30.08	23.8535	51.5167	31.0341	110.921	136.431	35.5707	37.396	94.6433	186.962	56.8664	26.75	14.4343	19.6131	19.4709	55.5333	51.241	79.2363	89.2569	220.741	16.4516	47.3029	6.58512	190.466	88.1085	69.3429	45.9771	18.0438	22.0808	158.826	120.564	57.5097	24.8514	57.3788	41.1277	74.4732	96.4987	15.6564
83.235	65.2609	79.0168	195.478	65.3293	75.47	26.3956	20.8074	55.0553	39.0479	109.074	122.2	30.9577	40.1422	90.6216	186.38	51.4441	31.7497	13.0298	22.7115	16.2558	48.1696	55.3597	70.1544	90.7645	266.431	14.5954	41.3665	12.0078	190.122	104.369	67.6467	42.9627	29.5516	21.3204	148.837	105.51	50.6146	22.0365	67.2085	40.8324	92.7819	88.085	15.4191
83.3349	69.1339	79.739	180.298	57.3959	80.5856	37.3026	17.8777	68.929	42.8132	104.756	116.293	36.3098	48.2269	91.0551	174.877	45.3112	31.6411	11.7211	21.4917	13.5069	54.2278	52.752	61.1969	127.824	263.874	12.9264	35.9105	21.9994	176.737	110.971	64.0784	39.8696	33.0426	19.7645	150.819	90.1767	43.9594	19.1629	66.6409	54.1509	96.7727	77.0318	14.0798
83.4349	67.5481	104.431	206.247	50.0361	80.6187	41.8871	42.8694	147.448	41.5301	98.9161	107.031	50.7767	46.1635	86.3052	158.598	39.3526	39.2475	10.5203	34.0808	11.1875	50.5952	47.447	52.8623	129.471	244.438	21.5095	31.0575	30.7271	158.626	111.52	59.4709	36.7847	32.6619	17.9875	152.096	75.8394	37.9274	16.4338	61.2915	83.9262	113.032	65.8916	12.2993
83.5348	96.3255	107.546	226.56	43.4373	85.9925	42.6538	49.4624	186.9	38.1444	92.2273	96.3165	55.9504	40.2153	122.322	146.925	33.9183	39.6937	9.42904	43.9056	9.24685	55.4235	42.8054	45.3625	119.155	221.105	29.1544	26.8084	32.3314	190.453	108.385	63.328	33.7713	33.1141	19.1032	152.468	63.0622	34.0253	13.9491	62.7996	99.0622	114.765	55.69	10.4407
83.6347	94.3975	121.141	227.175	51.4758	85.9787	51.1979	48.086	192.057	35.7509	85.1625	85.3108	55.8499	33.3513	130.496	132.243	29.1119	37.1959	8.4432	43.0804	7.63205	54.6326	65.5905	38.7517	122.032	197.327	30.4758	23.1176	30.8292	198.048	103.118	63.3939	37.6756	32.412	18.4156	145.263	52.0105	29.8283	25.7728	70.5184	99.4892	114.456	79.7575	8.69055
83.7346	83.0587	128.793	216.97	51.1159	124.314	53.8138	43.6031	180.888	32.2773	78.0473	75.4235	52.9132	26.8763	174.741	122.676	32.0963	33.6686	7.55613	38.5101	6.29344	49.0354	93.5438	33.0018	119.102	177.093	29.1211	19.9245	28.1204	201.376	108.125	61.0853	39.7161	52.8497	17.0595	134.242	42.6393	32.4767	36.0208	73.2294	91.3884	133.043	127.053	7.13309
83.8346	105.035	120.311	206.059	63.3103	183.68	52.9234	38.2318	162.912	34.6491	71.0996	67.1658	48.6003	21.2758	194.412	110.507	30.883	29.9604	6.75992	42.5339	5.18655	42.6381	98.2003	28.0448	109.595	157.502	26.7532	17.1679	25.0861	188.801	107.796	57.3767	56.2954	59.0284	15.5253	121.657	34.8016	42.4041	39.3244	68.8993	80.172	134.797	156.112	5.79477
83.9345	135.887	107.103	195.623	70.483	211.242	50.0663	32.9403	143.038	33.3177	64.4596	59.8102	43.768	16.6499	206.809	97.7679	28.0394	36.2054	6.0464	39.6503	4.27257	36.6455	92.4306	23.7971	97.2225	139.514	24.1175	14.7905	22.119	170.201	104.246	59.7147	67.1428	58.3441	28.3071	108.824	28.3103	42.7612	43.3233	61.6322	68.5054	127.736	154.064	4.67142
84.0344	144.595	93.5231	214.169	71.1949	219.479	46.21	28.1132	123.685	30.4704	58.2124	53.2573	38.9047	12.9313	211.122	85.5095	24.7428	36.303	10.9917	34.7287	3.5186	31.3561	82.6171	20.293	100.311	123.356	21.5362	12.7415	19.38	150.282	98.8554	58.9641	73.6013	59.3669	31.6635	96.4778	23.1414	39.4742	42.8073	74.1651	71.199	116.529	139.784	3.74386
84.1343	130.884	81.0051	233.702	66.4117	216.282	41.9509	23.8679	107.796	27.1596	53.7557	47.4203	34.2756	9.99225	201.042	88.049	21.5107	33.8921	13.0587	37.0194	2.8971	55.7576	77.787	23.3075	107.214	111.052	19.1381	10.976	16.9214	131.178	92.5185	56.3089	76.7387	59.8056	31.116	84.9996	20.7122	35.0735	45.2452	74.3221	66.4633	112.06	121.874	2.9871
84.2342	111.7	69.9191	246.224	59.7066	206.612	37.6484	20.2044	92.7867	26.269	55.529	42.2201	55.835	7.69458	187.437	84.0239	18.5505	30.623	13.5455	35.5215	2.38511	58.0031	69.539	23.3653	138.692	118.09	16.9642	9.4549	23.5585	113.757	87.4683	52.5605	77.3998	56.4298	30.1854	74.5562	17.9651	30.6042	47.4534	68.7238	61.6312	103.122	104.079	2.37514
84.3342	92.9824	60.2597	241.657	52.6881	193.563	33.5117	17.075	79.2473	25.1181	55.1377	37.5885	64.5691	10.4408	173.565	76.9547	15.9267	30.5988	13.1935	31.478	1.96331	52.9275	63.7869	21.9327	137.564	129.836	15.0178	8.14449	24.765	122.371	89.2875	48.2672	76.25	51.5128	50.4978	66.2759	15.4077	26.4666	45.7206	68.1147	54.3473	92.3987	93.6835	1.88355
84.4341	76.5387	51.9006	227.944	46.0409	179.04	29.6458	14.417	76.3207	25.3668	53.3163	33.4627	65.9418	10.3977	160.359	72.5166	13.6403	41.2356	12.4236	26.9806	1.61581	46.294	56.2501	19.8403	143.588	133.782	13.2856	7.01563	23.6042	117.591	87.6137	43.7921	73.8102	55.2616	55.5069	72.987	12.9891	22.7855	64.1682	62.6347	46.5806	87.9312	81.3503	1.4906
84.534	62.6781	61.6744	209.858	40.0206	164.192	26.1038	12.1664	79.5057	23.7468	50.9146	35.3969	63.2775	9.22882	148.048	72.186	13.2301	42.7805	11.4718	22.7785	23.3349	39.8753	48.54	17.5471	133.548	125.781	11.7489	6.04319	21.5249	111.752	83.8768	58.2721	70.4855	60.5899	55.8945	73.1307	10.8184	19.5713	80.1763	62.8863	47.3071	80.4203	69.3218	1.17776
84.6339	51.2038	79.7015	223.602	34.6876	149.696	22.9022	10.2642	81.3582	21.4265	47.8743	46.8158	58.5756	26.1039	136.649	88.4199	12.0567	47.9856	10.4685	19.0945	31.473	39.0916	41.3659	15.2964	118.988	114.119	10.388	5.20552	19.1992	101.439	79.0067	65.1717	66.5883	59.4011	52.7509	69.6558	22.5754	16.7909	83.8742	58.2046	43.6875	82.6847	58.4658	0.929431
84.7339	75.5289	78.5736	220.757	30.0178	135.926	20.049	8.65795	76.4735	18.9605	60.824	50.9892	53.0183	30.0532	126.117	91.2281	11.0605	48.7366	9.48318	15.952	37.3731	35.0254	34.9916	13.2079	104.14	103.565	9.18368	25.1636	16.9265	89.9027	91.5934	67.073	62.3576	55.3057	48.4041	64.3596	88.4215	14.3969	80.7058	51.5906	38.4377	86.885	49.0262	0.732691
84.8338	82.8412	73.4959	239.257	50.6047	123.073	17.5297	7.30248	83.4679	16.5994	67.7257	61.5739	47.2868	28.3262	116.394	96.8224	23.9026	46.867	8.55104	13.3048	37.1515	49.8752	36.4251	11.3316	90.4419	92.5598	8.11834	33.5456	14.8294	78.6392	96.3676	65.7764	57.9736	52.2247	43.8406	58.3191	128.585	52.4205	88.2776	48.1507	39.7109	102.317	40.9765	0.577014
84.9337	90.231	73.8854	238.289	55.475	111.213	15.3205	6.15896	85.6402	14.4445	70.4032	64.5234	68.4064	24.4898	107.419	114.958	27.3566	42.9422	7.68795	11.088	34.138	58.5932	44.6113	9.6793	81.4261	82.1684	23.1436	34.2159	12.9475	105.76	96.2625	62.5272	53.5704	56.213	39.4609	54.2854	201.275	66.4476	86.928	48.5936	36.9674	104.256	34.1845	0.454018
85.0336	90.2056	67.5792	226.703	53.5252	100.354	13.3413	5.19442	81.7513	22.0478	70.2786	62.9505	76.2538	20.2233	99.136	117.121	26.6959	41.6814	6.89901	9.23696	30.0794	55.2784	57.2268	8.24281	71.5817	102.124	27.8673	31.8575	11.2832	110.165	93.2057	58.1767	49.5981	54.6739	35.4119	52.8854	324.283	73.8666	121.805	63.8961	32.6672	99.0953	28.4878	14.7612
85.1335	90.9476	59.6637	209.839	48.9056	90.4653	11.596	4.38089	82.5015	33.7299	68.2042	58.8668	79.8414	16.2549	95.6913	111.159	24.397	38.3547	6.18358	7.69343	33.0575	48.9083	58.139	12.9346	63.381	102.008	28.0708	31.9047	9.82283	104.409	88.4564	64.6979	45.67	50.7011	31.7317	49.5451	371.297	70.7585	133.118	70.7665	28.0334	127.683	23.726	54.316
85.2335	89.9913	56.8394	196.959	43.5158	81.4928	10.0773	3.69475	98.653	36.4999	64.8901	53.5516	77.6525	12.8468	89.5978	113.412	21.6005	34.4121	5.53803	18.0561	31.8331	53.4816	53.9267	16.3605	55.3232	98.4454	41.2555	29.4826	8.54688	95.4973	82.8297	66.3799	41.8569	45.8541	28.4136	45.3001	367.244	73.313	131.028	68.5546	23.6376	146.893	19.7531	83.6275
85.3334	89.0267	69.7521	190.713	49.4784	77.7493	8.75438	3.11605	123.165	35.2149	72.4469	48.6207	72.4641	10.0433	83.0822	107.717	18.8985	30.4852	4.95738	19.7453	28.776	77.9709	47.8359	17.0598	71.9458	100.515	44.0964	39.1212	7.43462	84.9834	76.8467	64.9718	45.3929	54.9577	25.4752	40.7639	338.002	68.4116	140.58	68.4929	19.7138	148.151	16.442	91.5639
85.4333	78.6008	89.2521	178.442	62.9159	72.7779	7.60228	2.62791	137.854	32.2584	75.4272	58.9366	81.7853	7.79528	76.7961	100.318	16.3542	26.8298	7.61821	18.3464	25.1173	99.1396	41.4168	16.344	71.4583	113.464	55.6464	39.8502	6.46629	74.5058	70.834	61.6826	47.0031	55.831	22.8178	51.6024	298.355	74.5391	137.081	63.2374	28.3512	151.649	13.6844	88.2526
85.5332	66.3931	87.8414	175.901	81.5861	67.2787	6.60094	2.21616	139.668	28.7782	75.2756	61.8655	82.5855	6.0213	70.9112	90.5792	27.0233	23.5318	8.65441	16.0473	21.4691	95.3345	35.3644	31.5834	65.2982	110.073	64.5277	47.8403	5.62373	64.7733	64.9902	57.3385	47.1814	52.8914	20.4275	55.0553	256.453	70.8894	131.934	83.7451	29.8277	153.77	11.3887	79.6159
85.6332	55.0147	79.7399	183.017	94.7816	61.6742	5.73276	11.1043	130.647	25.3079	73.0426	60.4152	78.7532	4.6359	65.4545	80.2545	29.3482	20.6018	8.80435	13.6743	18.1117	84.8856	31.6506	42.4111	57.761	120.771	64.1551	47.2659	4.89079	56.0419	59.4303	52.4953	46.3169	48.3855	36.0339	54.2788	216.531	66.9369	122.192	86.8714	28.8777	145.776	10.5283	69.0178
85.7331	45.1902	70.1873	208.225	93.4579	56.2117	4.98123	13.7873	117.219	22.0784	69.4868	56.5299	91.2708	3.56145	60.8502	72.9612	28.0723	18.0194	8.48933	11.5128	15.1509	73.5976	35.0248	45.2039	63.6746	116.071	80.8111	43.4288	4.25327	48.3529	54.2151	47.5194	44.7137	97.648	40.0454	51.214	180.627	69.5379	109.419	81.6927	26.0486	133.021	9.72532	58.2849
85.833	36.9703	60.9988	218.855	87.5573	57.1318	14.6283	13.745	102.69	19.1734	65.1508	51.4467	93.3036	2.73192	59.2163	64.9211	25.4154	15.7527	7.94785	9.63784	12.6039	63.1843	33.7065	43.7808	72.6459	106.258	96.2569	38.6255	3.69868	41.6517	49.3706	42.6449	54.3882	177.421	64.0168	47.0398	149.319	64.956	95.7972	74.3578	22.6201	118.554	24.038	55.3187
85.9329	30.1883	52.7274	214.523	96.4163	55.5931	45.9971	12.6053	88.6741	16.6071	61.6741	45.935	89.5826	2.09344	55.5862	62.1738	22.3936	13.7674	7.3132	51.3178	10.4466	54.0413	30.4669	55.5555	84.9906	104.119	103.987	42.861	3.21623	35.8458	44.9014	40.6213	60.2633	203.262	77.6805	42.4584	148.636	58.027	82.5564	65.2792	19.211	104.058	27.6472	49.4624
86.0328	24.6284	60.0778	202.197	93.1897	60.7923	61.8911	22.2218	110.862	30.4369	57.6119	52.5183	82.9535	1.60308	51.5864	57.0586	19.4515	12.0305	34.5397	102.228	8.63708	46.1549	26.6545	58.0029	81.9796	102.199	100.686	80.3733	2.79653	30.8324	43.8344	37.8496	68.4706	202.915	78.4722	37.8756	137.278	50.7657	70.3357	56.084	16.0947	90.4032	26.6711	42.6342
86.1328	20.0841	76.9899	186.066	85.2156	61.5867	68.2338	24.2908	131.685	34.3629	59.5026	64.6816	75.1	1.22701	51.9822	57.7586	16.7658	10.5118	47.0775	175.305	7.12919	39.3976	22.8969	55.6059	74.0939	94.3421	93.0667	88.7085	2.43139	26.5119	49.5717	38.7216	74.5072	190.622	74.1563	41.237	121.435	64.4927	59.4171	47.5368	13.3684	77.9912	42.5388	35.864
86.2327	16.3751	144.572	168.599	75.8544	82.2616	68.8355	35.272	279.526	41.8279	59.0769	68.3784	66.9923	0.938891	49.3123	54.6347	61.5496	9.18425	67.0547	186.742	5.87792	33.6225	19.4607	50.9223	65.2421	84.9386	84.1493	104.601	2.11378	22.7925	51.5054	41.5247	77.3184	173.606	68.0867	41.0818	104.527	115.52	49.8726	39.9428	11.0426	66.9564	48.6479	29.6589
86.3326	49.979	153.768	151.21	67.4483	91.1974	66.1285	36.8266	347.089	42.2168	57.1209	67.0385	59.1665	0.718252	45.9195	49.7845	89.0993	18.8671	99.0451	171.984	4.84261	28.6917	20.1987	65.2922	56.8106	75.6486	75.2545	126.824	1.83764	19.5927	51.0758	51.0778	77.7298	155.449	65.2586	39.0002	88.3401	179.866	41.6566	33.3709	9.0887	57.2868	46.834	24.2259
86.4325	94.8853	143.345	139.363	59.176	93.0452	61.6501	34.447	447.231	39.5097	54.2013	62.8813	51.8966	0.549313	42.504	44.3617	93.6364	21.5341	111.17	149.879	3.98764	33.8522	18.9171	68.4356	49.2271	67.0511	66.9225	154.48	1.59762	16.8407	49.2281	55.1615	76.3913	137.857	159.357	35.9604	73.7131	189.782	34.6625	27.7748	7.46273	48.8955	42.0181	19.6068
86.5325	98.1795	127.506	132.537	51.549	90.7417	56.3574	30.6728	462.239	35.6439	50.7233	57.3199	45.301	0.420051	39.2648	41.246	88.3855	21.1658	112.483	127.504	3.28252	36.0046	36.5391	65.7358	42.5631	61.0894	59.3399	153.341	1.38904	14.4744	46.5783	55.6719	73.8112	121.576	221.705	32.5416	60.9489	178.341	28.7577	23.0585	6.11789	41.662	36.4255	15.7579
86.6324	88.0485	111.299	122.648	44.7316	86.1299	50.8337	26.6435	436.569	39.3494	46.9721	51.235	39.4085	4.13354	36.2488	37.2054	79.5168	42.1514	108.146	110.498	7.67096	33.0671	41.2517	71.531	36.7655	61.9072	52.5367	141.173	1.20773	21.4077	43.5245	53.9277	70.3842	106.866	236.039	29.0804	50.0603	159.747	23.8037	19.1103	5.01	35.4553	31.0116	12.5965
86.7323	74.859	96.3848	111.542	38.7339	80.355	51.3354	22.8401	393.782	38.2763	43.1452	45.1578	34.1985	5.18102	33.4573	32.9448	69.8364	49.4353	101.082	93.7635	12.4373	32.7777	40.0178	69.9711	41.0188	57.8486	50.6231	125.677	4.00218	43.7822	40.3206	59.5603	66.4148	93.7545	227.756	30.5285	40.915	139.939	34.5837	29.7059	4.09957	30.1471	26.1419	10.0269
86.8322	62.2101	83.1852	100.285	33.5012	80.4287	49.3469	24.3272	357.925	66.9957	39.3762	39.3926	41.6464	13.5894	39.5929	28.8302	60.5579	49.0626	105.399	90.9908	19.3884	29.4716	36.3148	64.8095	45.1138	52.351	108.236	110.082	31.7267	50.4422	37.1258	60.8766	62.135	88.8024	211.069	38.1808	33.3176	121.257	38.2697	33.8848	3.35278	25.6178	31.8171	7.95494
86.9321	51.1691	71.6877	112.782	28.9565	83.1445	46.0232	40.5886	315.953	74.8905	35.7522	34.0981	43.5086	23.9914	39.2072	25.0361	52.1486	45.5993	102.932	80.9911	21.0585	25.6429	31.8392	58.1592	42.6952	46.7307	233.238	100.355	41.2598	49.8202	43.3674	59.4437	57.7197	81.2294	192.061	44.9838	27.0559	104.496	42.7847	33.2381	39.1126	21.7593	31.3006	6.29443
87.0321	45.9922	61.74	114.394	25.0191	88.0229	42.0837	43.8417	286.64	73.2136	32.3271	29.5811	62.1011	35.542	37.0002	21.6307	44.7347	41.1119	97.0666	83.0936	20.1744	22.0442	27.3847	63.7215	38.3045	41.4617	281.158	88.9232	42.493	46.4445	67.394	66.2452	82.8464	72.9116	173.261	46.5385	21.9251	89.8016	42.5871	30.4012	51.7484	18.476	28.3592	4.96992
87.132	39.1388	53.1583	109.969	21.6124	87.6477	37.9668	41.5752	252.75	81.649	29.1311	26.3276	68.913	45.4095	34.3969	18.6245	38.2925	36.5106	89.7057	75.5218	18.1878	18.8641	23.2922	62.5325	33.6238	36.687	283.319	77.7083	40.1495	62.5972	79.8492	76.6629	99.3369	64.751	155.652	45.1316	17.739	140.773	39.8599	26.7643	53.0528	15.6844	24.7079	3.91735
87.2319	52.3986	45.7642	102.443	18.6672	84.2589	42.5896	37.2644	219.123	89.6576	26.1779	23.4315	69.0259	44.3807	31.821	15.9993	32.7388	41.6218	81.8997	65.4479	15.8511	32.9962	19.6803	69.4949	29.239	75.6249	266.575	67.4348	36.4584	67.0538	84.9106	80.7441	145.866	57.1503	139.549	42.1644	14.3349	183.214	35.9362	23.0336	49.2118	13.3122	21.0925	3.08338
87.3318	50.5989	39.3971	93.5673	16.1221	79.2562	43.345	32.845	187.995	87.0241	27.7076	20.8538	65.5238	48.1986	29.3906	14.0452	27.9721	40.8924	74.2115	55.5354	13.5368	41.9342	16.5619	72.1821	53.583	85.177	243.118	58.3104	41.7388	66.5696	85.3371	80.3047	196.666	71.4241	124.987	38.4833	13.0162	184.587	52.4832	19.544	43.4041	33.5086	17.8075	2.42424
87.4317	55.9252	51.1759	84.364	13.9234	86.7411	48.9942	28.3776	172.29	79.9534	27.9415	18.5544	60.2545	44.4089	27.1315	12.2221	23.8911	37.8353	66.927	46.6651	11.4142	40.3205	13.9037	112.061	57.5873	82.5722	218.366	72.428	44.8075	61.7251	82.9432	77.0532	229.391	73.6754	111.891	36.7755	16.4911	170.334	58.1771	16.7954	37.206	52.4978	14.9413	1.9043
87.5317	53.1897	58.9673	75.4086	12.0243	87.9148	50.0525	34.8712	152.81	71.4395	37.0279	16.5079	54.3052	37.9554	25.0415	10.5741	20.4019	39.7888	67.4073	50.7111	9.54584	37.5555	11.6546	125.108	54.0913	75.8521	194.623	76.9696	50.8272	55.3261	80.308	72.163	248.308	70.2986	100.144	35.1801	17.0034	151.319	57.6678	21.8948	31.3511	59.2224	12.4924	1.4948
87.6316	56.5481	64.6593	75.0739	10.3842	85.4092	48.4393	34.646	132.95	71.9926	42.0307	14.6834	48.2966	44.2787	28.3444	9.11305	17.5428	46.9726	64.6498	47.0203	7.94049	46.2444	9.76046	123.842	48.3844	68.149	172.773	72.8358	49.9376	48.6979	76.2159	66.4287	256.804	64.552	89.6195	32.5926	15.9989	132.027	53.8445	22.5908	26.1365	59.2015	10.424	1.17266
87.7315	51.1712	65.0654	74.4036	8.96794	80.8742	45.3704	31.7256	114.315	79.5219	44.1721	13.0587	42.566	41.9386	29.1037	7.83355	15.0378	46.7255	76.4708	47.4659	6.58164	58.5518	8.16955	115.456	58.0795	65.4799	153.058	65.7562	52.0499	46.1667	82.9227	60.3788	257.558	75.071	80.1968	29.585	24.8527	114.173	52.7504	32.9301	21.641	55.6904	8.68814	0.919583
87.8314	43.6661	59.5326	85.9107	7.74515	75.3345	41.6053	27.9551	97.5681	77.3709	44.3472	11.6116	37.281	36.3463	28.2394	7.88019	12.8683	43.4709	79.1732	42.8865	5.4424	62.2893	9.18211	104.014	78.9317	62.0789	135.447	67.6753	49.4328	48.0941	84.4066	54.3556	252.675	91.5409	73.752	26.4925	31.3638	98.2919	62.9214	35.216	17.8395	50.5805	7.23657	1.63169
87.9314	43.0972	52.5671	88.2271	13.4724	69.4164	37.6089	24.1492	82.8821	71.1671	43.2079	10.3219	32.5088	30.055	26.4842	11.1967	11.001	39.2121	77.04	37.0718	4.49321	75.0619	19.4409	91.7512	79.271	71.7963	119.794	75.6957	45.0011	45.5819	83.6778	48.5723	243.805	93.5924	72.3842	23.5033	32.2892	84.4265	64.5348	42.5174	14.6629	44.9451	6.02512	5.84679
88.0313	38.0181	45.7458	85.4022	16.892	63.4946	35.9891	20.6398	76.8071	69.2924	41.2255	9.17285	33.0772	36.1867	24.5713	12.1833	9.3994	38.565	72.5016	52.852	3.70563	71.2664	38.6862	79.8422	75.2737	70.1896	105.919	73.0022	40.1041	46.5719	81.7358	43.8926	232.226	88.9331	67.5781	20.7163	30.3579	72.8086	61.4337	42.6609	12.0286	39.3711	5.01517	7.47768
88.1312	41.7737	43.9069	79.8928	29.1007	57.7847	50.3329	17.5367	68.5542	63.7588	38.7378	8.14897	38.6022	46.0662	22.7162	18.9409	8.02824	35.6986	66.9215	52.8979	3.05397	65.0587	43.9295	68.8565	72.4079	65.2309	93.637	66.3784	35.341	44.7363	78.018	39.3377	218.925	81.486	61.7033	18.1759	27.1439	88.9137	55.981	39.4705	29.5818	34.1584	4.17382	7.69543
88.2311	38.2013	39.4916	85.7123	46.4583	52.4036	89.2623	14.8511	59.8708	69.6791	35.9839	7.23912	39.5862	55.745	27.6408	21.1844	6.85569	32.1224	61.0515	47.6426	2.51576	56.9134	42.7128	59.0226	65.3747	68.959	82.7721	58.7438	30.955	42.7517	75.0892	35.0298	204.655	89.5904	55.7544	15.8947	26.7104	95.7446	62.0009	39.1217	34.9188	35.0447	3.47345	7.19393
88.331	41.2645	44.4795	84.9234	69.7056	47.4065	107.561	12.5534	51.6005	73.7732	33.1309	6.42784	38.0728	53.4953	27.5526	21.0331	5.85365	28.4988	55.2933	41.1264	2.07186	66.6706	38.8036	50.3834	100.254	65.4342	85.2195	51.3029	27.0232	38.9142	80.3277	31.0362	189.982	91.7365	50.1271	13.867	29.8553	90.6634	61.4321	46.141	34.3809	33.4316	2.89045	6.37502
88.431	64.3601	43.9589	80.5518	77.8158	42.8109	113.255	10.6002	44.1068	70.5237	30.2924	15.0279	35.2919	47.8793	26.0534	19.692	8.85484	25.1004	49.8495	34.8351	1.70613	62.8532	56.3579	42.8856	103.487	59.5928	89.2474	44.506	23.5474	34.54	81.7025	27.3872	175.328	98.6384	44.9577	12.0775	45.5674	81.4886	57.3451	45.9989	31.2765	47.6614	2.40528	5.46355
88.5309	80.4918	53.4397	75.6048	75.6072	38.613	111.491	8.94551	46.4532	72.1999	27.5438	52.0071	34.0412	65.8548	24.2359	35.5076	9.41361	37.0548	44.811	35.437	1.40494	63.7371	59.471	36.4311	95.8816	59.316	85.3461	38.4777	20.4976	44.0993	79.9951	24.0891	160.995	104.957	40.2727	10.506	56.6448	71.5016	51.6122	46.2157	27.2901	62.6219	2.00152	9.65292
88.6308	78.2027	59.9507	71.3194	75.2067	35.9642	105.542	7.54667	44.2635	68.0086	37.0107	70.5596	45.5451	70.6191	35.7083	43.3805	23.7196	39.4184	40.2067	35.2906	1.15679	57.7147	56.1033	30.9052	85.2955	55.0527	81.1509	60.3215	17.8326	51.4652	76.4761	21.1328	147.199	109.959	36.0539	9.13112	57.9756	62.007	45.3445	47.8484	23.244	66.6628	1.66545	19.7828
88.7307	68.5922	56.8307	74.9038	80.0726	47.4753	97.463	6.36545	40.1177	61.5575	44.3268	77.6166	62.0976	78.572	37.0378	44.7122	27.7886	37.7192	36.0323	31.7249	0.952194	59.592	50.2049	32.2639	74.6026	64.4193	95.4774	64.1414	15.5091	51.0783	71.9706	18.4997	134.085	105.669	32.2667	7.93135	58.1434	53.4584	39.174	65.0565	19.944	64.8131	1.38586	23.2488
88.8307	57.7783	50.8791	73.3914	78.9791	52.3902	95.0804	5.36862	35.3544	54.5655	48.9	77.7322	67.8107	73.095	52.5666	42.6891	27.3479	34.4815	32.2664	27.3635	0.783427	74.0088	43.6813	31.4528	64.7717	89.2867	95.413	68.9561	13.486	47.3545	67.0084	20.9985	132.393	123.709	28.8723	19.0973	53.9178	45.9512	33.4356	76.009	16.8152	103.623	1.15332	23.1298
88.9306	47.8168	44.534	86.0049	72.8968	53.3264	121.423	4.52764	30.6403	47.8152	50.5603	73.8736	72.3323	62.7811	72.6529	39.1082	25.0901	30.8361	28.8798	23.1688	0.644126	87.0073	37.4048	29.0768	56.0536	91.8088	89.4493	65.5409	11.726	42.4421	61.9236	21.7836	153.268	124.554	39.0744	44.0797	47.8123	39.4382	28.2833	75.7169	20.0941	139.894	0.959835	27.7057
89.0305	39.2553	38.6146	88.9223	115.607	51.9358	131.1	6.19877	26.2822	41.6297	50.2338	67.9229	71.0346	51.6489	74.4383	34.9628	22.2578	27.2709	25.8405	19.4484	0.529065	82.1	31.7322	56.2139	48.4386	86.2532	81.4363	63.6022	10.1955	37.3559	56.9218	21.4673	174.886	122.723	40.7779	55.6767	41.221	33.8221	23.7642	69.8015	19.8774	160.544	0.798783	27.7856
89.1304	32.8331	33.3485	115.818	132.88	49.2546	130.822	6.36756	32.0006	50.772	48.5934	61.0757	66.6686	53.0733	70.9593	30.7842	19.4041	23.9791	23.1165	16.2582	0.434109	72.6437	26.77	66.3459	41.831	85.5371	87.3233	61.5518	8.86521	32.5484	52.1245	20.4737	186.891	114.547	39.0393	61.1351	34.8757	28.9941	19.8646	61.729	29.6015	161.74	23.7883	29.7298
89.2303	32.0768	28.7516	125.175	160.55	49.6033	124.864	5.91579	32.4013	51.2793	46.1241	54.4188	60.875	47.7736	66.1796	26.84	32.3002	23.7361	20.677	13.5644	0.355896	62.8393	22.5075	67.291	36.1141	86.1241	84.304	56.0523	7.70908	28.1964	50.0576	19.0933	191.666	103.962	36.3453	61.166	29.1233	24.8503	16.5391	57.879	31.4574	152.797	37.5401	28.3415
89.3303	39.1249	24.7704	124.491	160.498	48.0087	115.924	5.25026	30.2989	48.0062	43.1732	48.4499	54.6112	40.3355	62.9828	23.2504	35.1374	32.5574	18.4936	11.3061	3.30909	53.9018	18.8851	63.5566	31.1742	80.2837	77.8191	49.6419	6.70454	24.345	47.2493	17.5219	191.093	123.226	33.1389	60.6556	24.0934	21.2965	13.7279	51.676	29.6612	139.135	39.7456	25.4074
89.4302	36.8863	21.3346	118.983	149.032	45.6128	129.633	4.55269	27.1801	43.316	39.9852	43.1418	48.4172	32.8542	88.7304	21.2076	33.6319	33.9497	16.54	9.41934	9.82753	46.0871	15.826	57.7024	30.9264	76.0734	70.3161	43.3701	5.83178	20.9789	44.0792	15.8894	186.65	124.66	29.9202	57.427	19.7967	18.2499	24.1491	73.0559	39.7086	123.838	37.1525	24.9866
89.5301	31.9898	18.3732	110.444	133.851	42.5812	218.992	3.89911	23.8082	42.0074	36.7299	38.4129	42.5806	26.1838	91.2544	18.9084	30.4584	32.2248	14.7924	7.84563	12.0492	39.3569	13.2525	51.1484	28.8605	69.2426	62.8622	37.9735	5.0735	18.0578	40.7887	14.2791	179.493	147.121	64.377	52.8606	16.1846	15.6388	28.2831	77.4031	54.5507	108.599	32.8717	27.697
89.63	26.8165	15.8221	118.883	118.055	39.293	271.286	3.31666	20.9827	38.578	33.5219	34.1921	37.2375	20.5808	87.0842	18.0166	41.6636	29.3479	13.2292	6.53402	12.1253	33.5935	11.0926	44.6526	25.7486	87.8999	69.1748	32.9856	4.41457	15.5331	37.5277	12.7424	170.516	157.085	74.1264	47.7802	13.1817	13.401	28.7721	85.9057	57.13	94.2911	28.2917	26.8498
89.73	22.1447	13.6252	117.989	103.131	35.9758	366.147	3.08204	18.1848	34.4624	30.4363	30.4322	36.0408	20.5724	81.2464	16.4859	43.0956	26.1963	11.8312	5.44131	11.2109	28.6688	9.28244	38.5925	22.5485	88.3234	67.4594	28.537	3.84178	13.3562	34.386	11.3086	160.408	152.244	73.5868	42.6641	10.7057	11.4834	27.2653	91.7087	53.5157	81.3111	23.9926	24.3022
89.8299	18.1614	11.7328	112.026	89.6316	32.762	418.458	7.65576	15.5976	37.5266	27.5194	29.7793	40.268	19.6958	80.5958	14.7275	40.4089	23.1456	46.1262	7.07756	9.91353	24.4643	7.76668	33.1306	24.1913	82.2702	62.5575	24.6369	3.34374	11.4818	31.4146	9.9924	149.691	140.929	69.0344	37.777	8.67608	9.84019	24.7749	92.2738	47.4496	69.7857	27.8368	28.0528
89.9298	40.0955	10.1028	103.562	77.6808	38.3536	429.817	8.87779	19.5987	36.2996	26.4393	31.3218	40.4668	19.9752	81.6366	12.9612	36.2366	20.3418	61.8025	17.9914	8.54169	20.8759	6.49802	28.3113	27.8087	74.3523	64.0592	21.2469	2.91045	9.86908	28.6386	8.79864	138.757	127.331	63.1734	48.9615	7.01975	8.43209	21.9073	85.4942	40.7992	59.6947	26.9379	27.6938
90.0297	42.4153	8.69847	94.1217	67.2202	40.1872	417.261	8.64634	20.0758	33.2945	28.5648	30.6193	38.485	17.8768	105.346	11.2975	31.7715	17.8278	67.1526	19.8727	7.24282	17.8136	5.43647	24.1166	26.6827	66.3311	60.6888	18.3131	2.53334	8.48224	26.0674	7.72597	127.898	113.504	57.1442	52.733	5.67251	7.22548	19.0128	75.8235	40.1472	53.272	24.5129	25.3217
90.1296	38.3197	15.1278	84.5845	58.1191	39.789	391.593	7.84667	18.8794	29.7227	29.1713	28.6673	35.4308	18.5495	106.405	9.78539	27.5251	15.6012	66.9246	18.5258	19.0951	15.2005	4.54826	20.4982	24.0674	58.8367	55.5294	22.5977	2.20471	7.28995	25.0826	7.81239	117.32	100.398	51.4047	52.2443	4.57945	6.19151	16.2819	67.2805	36.512	75.2076	27.2521	23.8556
90.2296	32.6778	35.8224	81.1748	103.568	45.8459	359.567	12.2648	16.9889	26.1482	28.7486	26.0989	31.9568	17.9634	101.01	11.6834	23.6909	13.642	63.8224	16.2265	23.0376	12.9707	3.80511	17.396	21.1742	52.055	49.9573	22.5236	1.91931	6.2651	44.5697	7.57726	107.169	88.4066	46.1176	78.4701	3.69432	5.30549	13.8073	60.484	32.0971	82.1147	25.9635	22.1741
90.3295	27.1925	65.4772	86.6537	126.657	47.6764	325.326	28.929	14.909	22.8162	27.6527	23.3077	28.4364	15.7371	94.0814	11.931	20.3168	11.9238	59.3723	13.8355	24.2916	11.068	3.1834	14.7473	23.3452	46.0015	44.5628	20.7724	1.67019	5.38422	54.9845	7.14947	97.5435	77.6408	41.32	95.4055	4.4094	4.54623	11.623	52.714	27.4599	87.6197	23.1807	19.5822
90.4294	22.3799	87.957	85.6331	138.573	47.0054	291.334	33.297	12.8879	19.8163	26.1395	20.5294	25.0727	13.0925	87.09	11.3372	17.3878	10.4197	54.4236	11.6518	22.9632	49.3263	2.66314	12.4923	22.1108	40.6306	39.5769	18.5076	1.45402	4.62714	63.1159	6.61685	88.5018	68.079	36.9977	100.082	4.43947	9.64368	9.72987	53.8193	23.1101	85.2889	20.0451	16.7432
90.5293	18.3257	87.5456	94.4277	150.362	44.917	258.991	32.342	11.037	17.1649	29.756	18.7917	21.9663	17.4172	80.4551	10.3579	14.864	9.10419	49.4378	9.75545	20.5537	55.2247	2.2277	10.5764	28.9679	35.8783	35.0689	16.2177	1.26592	3.97641	66.0778	6.03835	92.5454	59.639	33.1169	97.7907	4.12539	20.8981	8.11013	50.2249	19.2506	88.1505	17.0425	24.7438
90.6293	14.9704	79.7921	95.9637	168.383	42.0874	229.023	29.315	9.39602	14.8453	31.3217	19.0628	19.1583	28.2274	74.2758	10.3057	12.6982	7.95421	44.6551	8.14471	17.837	51.449	3.25417	20.6622	28.8265	31.6784	31.0374	14.0932	1.1028	3.41712	65.8174	5.45261	93.6103	52.2163	29.6386	102.764	3.6628	23.4776	6.73747	44.724	15.9306	84.4201	16.5669	26.7581
90.7292	51.419	70.3474	118.058	166.907	38.9332	222.494	27.7467	7.96872	12.8278	31.4774	18.2536	16.6557	29.4836	68.556	9.65935	10.844	6.94922	40.1908	6.79059	15.1921	45.3262	3.4395	26.2073	26.3598	27.9687	27.4523	12.1951	0.960598	2.93635	63.6137	4.88402	92.4111	45.7024	26.5236	100.504	3.16035	22.5733	5.58252	38.7582	23.582	77.4982	14.9294	25.639
90.8291	57.0033	61.1797	136.026	162.244	35.706	211.22	24.8474	14.0409	11.0787	33.5517	16.8658	24.4858	28.4772	63.2719	16.1209	9.25879	12.3667	36.0901	5.65775	12.7876	39.1461	3.24711	27.3568	23.3237	24.6929	24.2734	10.5295	0.838171	2.52315	63.1427	4.34726	89.5942	39.9928	23.7351	117.435	2.67521	34.7672	4.61609	47.9534	25.0178	69.3338	12.9717	23.0517
90.929	52.2727	52.8989	160.202	148.755	32.5533	204.552	29.3404	15.8749	22.1863	33.9825	15.217	27.4401	27.4374	58.3938	18.3857	7.90457	14.6991	32.3605	4.71229	10.6819	33.558	4.50726	26.2237	20.3522	29.8851	21.4587	9.08103	0.732004	2.16806	70.2198	3.85038	85.6627	40.9558	26.8265	121.038	2.23465	36.5918	3.81081	50.3613	23.5712	61.0089	11.0572	19.9402
91.0289	44.845	45.6242	166.009	133.692	29.5577	191.674	28.7589	15.607	32.7168	33.3067	13.5014	27.6149	23.9778	62.398	18.4135	6.74822	14.6562	37.3879	3.92417	8.87813	28.686	4.69422	24.0137	19.8833	29.6219	23.5197	7.82722	0.639386	1.86292	72.3224	3.39707	81.0046	38.946	26.4599	117.137	11.7782	34.3529	3.14205	57.3541	22.8223	53.0932	17.8277	16.8146
91.1289	37.416	65.5119	164.244	117.956	26.7613	175.816	31.4243	18.9155	35.0563	31.9132	11.8364	26.2829	19.9205	60.19	17.3196	5.76109	13.6494	38.3206	3.26764	7.35424	24.4944	4.40307	21.4003	23.2152	31.0362	22.9012	6.74444	0.562645	1.6007	71.3474	12.2615	75.9166	43.9042	24.7549	109.299	15.6687	30.758	2.58814	56.2225	20.5877	50.3625	19.6672	13.9296
91.2288	30.8314	66.2181	155.657	103.065	24.1807	158.959	29.9344	19.1191	33.683	30.0814	10.3565	24.2077	16.0702	56.3455	15.7302	8.51987	12.3184	37.0947	2.72097	16.489	21.8118	3.92868	18.7475	22.379	46.4742	21.2222	5.81051	0.493548	1.37539	74.385	17.3537	70.6232	43.544	22.6237	109.484	16.4492	26.9384	2.13033	63.624	17.8789	46.1856	18.6824	11.3927
91.3287	25.2604	60.6808	143.731	89.5833	21.8182	142.277	29.9436	17.8632	30.7927	28.01	9.22457	42.6023	12.7301	52.2445	13.9882	9.00478	10.9452	34.8075	9.10548	19.3886	33.3912	3.41277	16.2406	24.6104	48.6685	39.3661	5.0055	0.426833	1.18183	78.2457	19.8971	65.2919	40.7755	20.4502	104.264	15.6197	23.3397	3.13311	64.0728	15.1854	45.7614	16.6568	9.22973
91.4286	21.7949	53.6135	130.531	77.6435	19.667	126.435	27.502	16.017	33.9348	37.0621	8.45566	50.3132	16.7904	48.2906	12.8268	9.96786	12.5175	32.0736	10.3475	35.6269	33.3596	10.7197	13.9636	26.8873	55.1294	44.3595	11.7407	0.368568	1.0156	78.1514	31.7759	60.0454	37.0722	18.3881	96.3268	14.0481	20.1123	3.48129	59.3914	12.7232	42.8363	14.3934	7.42401
91.5286	22.4134	51.5159	124.216	67.1901	36.6397	111.775	24.2699	14.0264	32.9862	42.0417	7.58997	51.8696	16.5769	44.5897	12.2983	17.5651	13.8323	29.231	9.73456	99.3072	57.2851	17.3342	23.2154	25.3908	55.6703	59.0364	27.1772	0.317725	24.3029	75.6651	38.0307	54.9717	33.163	16.4913	87.2804	12.2226	17.2834	3.45501	52.6865	10.5694	38.7898	12.2328	12.2065
91.6285	20.0587	83.4759	114.995	58.0941	59.0214	98.4404	20.9825	36.7971	35.7498	44.1672	6.70982	81.8446	22.3074	41.1584	21.2629	19.3483	23.1964	26.459	8.55827	146.48	63.2108	18.8165	26.4161	22.76	51.9517	61.3837	31.0582	0.264477	32.7151	71.8077	40.5347	50.1312	29.3934	14.7711	78.064	10.4058	14.8314	3.22834	45.5541	8.73222	34.4021	10.3021	13.6153
91.7284	17.1465	86.5103	104.608	50.2059	69.782	86.4544	17.9412	44.7941	34.5133	44.3306	5.96574	93.7698	22.1599	46.4839	24.4714	18.6102	25.4414	23.8473	7.30955	193.306	58.6569	17.9658	26.3731	19.9712	46.9885	67.0822	43.4845	0.214233	34.0876	87.3077	47.2867	58.7057	25.9131	13.2219	69.202	8.72783	12.718	2.90748	38.7676	7.18906	30.0972	8.63161	13.2365
91.8283	29.6178	89.637	94.0661	45.9085	73.4568	75.7703	15.2477	45.351	31.6266	43.1821	5.29001	95.3542	19.6464	59.4262	31.2901	16.8937	24.6379	21.4349	6.16086	199.644	51.6061	22.5796	37.4837	22.016	56.4829	65.9173	44.956	0.172598	32.31	93.9793	64.6752	64.1594	22.773	11.8314	60.9659	7.24347	10.9017	6.27191	32.6594	5.90517	33.8838	7.21095	11.9996
91.9282	44.3409	91.7915	88.5006	40.8652	72.9154	66.3041	12.9147	42.4062	28.2199	41.1934	4.67752	105.022	16.7986	59.9016	32.8212	32.8338	22.6478	19.2333	5.16035	186.905	64.5593	22.7826	58.3574	20.8509	57.0581	61.3376	42.0856	0.137623	40.4597	95.0974	83.5986	66.7659	19.9761	10.5853	53.474	5.96576	9.34299	13.3113	27.3322	4.84348	33.8405	6.01408	10.4345
92.0282	56.1898	144.214	93.3183	35.8741	69.9642	57.9538	20.6679	38.0399	34.5048	70.1698	4.14661	107.691	24.6169	56.8305	31.6133	36.8806	20.3091	17.2388	5.4118	166.41	61.8478	40.1702	65.2049	27.8937	53.2543	55.6418	44.7619	0.10856	51.0133	92.8176	92.3394	68.4367	17.5032	9.46962	46.7557	4.88602	8.00632	16.2887	22.774	3.96896	31.8174	11.7911	23.3815
92.1281	57.4579	169.603	91.6272	31.2608	67.7576	62.4693	22.1116	33.3207	48.0504	122.59	3.6838	129.083	33.0877	61.701	29.1069	35.7398	37.4715	15.4405	4.95729	143.962	55.001	44.4939	65.3058	28.8121	48.1695	53.1923	42.3715	0.0845604	52.0409	88.5508	94.3854	69.4846	15.3263	8.47132	40.7893	4.48828	6.86054	16.8921	18.9205	3.25044	28.8893	15.0629	33.6347
92.228	60.5794	199.408	123.817	38.013	64.0337	62.2822	20.889	28.7707	50.6532	206.518	3.26543	133.945	38.4471	72.8912	36.2287	32.5569	41.9264	13.8238	4.31039	123.641	59.1368	42.8355	61.2704	29.6472	54.6304	48.8772	38.5511	0.0647024	51.965	83.2133	92.4883	68.7803	13.4149	7.57836	35.5262	3.95725	5.87858	16.178	15.6883	2.66101	36.9299	22.1411	36.0637
92.3279	65.5221	191.655	161.221	54.4739	59.5701	70.2758	26.5225	30.7052	48.3317	289.818	2.9473	129.65	36.362	77.8768	37.6146	31.1752	40.9093	12.373	3.66318	104.625	54.4809	38.7261	55.4072	27.4378	59.7218	44.0655	34.1274	0.0482222	48.3143	77.3936	87.8732	66.8174	11.739	6.77988	30.9056	3.39887	5.0371	23.6515	16.1511	2.17785	40.9538	23.03	34.4134
92.4278	59.6217	172.471	179.458	57.5486	54.8418	81.4243	26.632	29.4367	44.0321	354.838	2.72114	120.644	31.4905	75.1176	36.0458	44.6905	37.7341	11.0728	14.8113	97.8745	47.8125	33.8842	48.9915	24.3972	57.3277	39.3497	29.8092	0.0346073	43.3669	71.4631	96.1591	63.9815	10.2712	6.06601	26.8627	2.86817	4.31609	26.2264	25.2351	1.78195	46.4229	21.3721	30.8673
92.5278	50.9914	151.273	181.121	54.7107	50.1322	84.1887	24.5013	26.7672	39.1673	417.134	2.46445	109.563	26.0291	70.3186	33.0921	46.8416	35.7439	9.90838	17.0883	87.1058	41.2346	29.1097	42.6994	21.3342	52.4551	34.9668	25.8619	0.0234902	38.2013	65.65	112.906	60.5723	8.98625	5.97712	23.3341	2.39065	3.69836	26.0009	27.525	1.45762	46.5089	32.7651	33.3848
92.6277	42.4864	133.59	173.629	49.6406	45.6039	90.3656	21.6399	23.6344	39.9105	446.806	2.2042	97.9359	20.9333	65.2004	29.6228	44.1662	32.5212	8.86608	28.366	75.3371	35.3293	24.7426	36.8631	43.8456	47.0484	30.993	22.3598	0.0144889	33.3007	60.0889	119.198	56.8207	7.86183	5.59001	20.2595	1.97512	8.37072	24.2789	32.6411	1.19195	43.8038	35.5768	31.9907
92.7276	35.2687	116.26	161.471	44.0129	41.3439	89.8916	18.7169	20.5073	37.514	498.707	1.96887	86.6143	16.5499	60.2659	26.1041	39.7136	29.0146	7.93337	29.336	68.501	30.194	20.8973	31.6212	48.0031	68.3197	27.4341	19.2974	0.00730493	28.8562	59.9361	130.372	52.9023	6.87813	5.1084	33.664	1.62133	16.8946	21.8559	35.691	6.01005	39.8139	33.5897	28.7636
92.8275	28.9944	100.555	147.321	38.5569	37.3927	85.6368	42.7272	17.6037	33.9188	559.687	1.74842	76.042	12.9406	55.6472	35.0898	34.8702	26.4831	7.09887	26.7395	59.995	25.7803	17.5817	27.0063	45.3627	71.0423	26.4263	16.6391	0.00163772	28.8655	62.2563	143.836	50.9953	6.01767	16.4247	39.4	1.32456	18.9802	19.2037	43.8428	7.65065	57.5973	29.8621	24.8816
92.9275	23.7295	163.345	132.736	33.5606	40.6407	79.4093	54.185	15.0093	31.9808	584.446	1.59108	66.4193	15.3602	51.365	37.477	30.2342	23.6653	6.3523	23.2011	67.218	22.0036	14.7576	22.9956	40.6739	67.0155	24.3684	14.3401	-0.00287213	28.0982	74.8548	146.928	56.7322	5.26511	19.9056	63.0592	1.07825	19.0677	16.5911	44.2797	7.74197	63.3963	25.7662	20.9819
93.0274	19.3798	174.65	118.59	29.1099	62.6457	72.3297	54.3876	12.7419	28.9614	584.38	1.47464	57.8053	17.9463	53.3861	36.4177	26.0355	20.9212	5.68441	19.6983	74.6222	27.81	12.3692	19.5396	35.6946	65.915	22.008	12.3557	-0.00634704	25.8093	80.1569	143.417	59.7007	4.60699	20.1005	91.0253	5.4531	23.9191	14.1606	42.0282	7.13703	67.5266	21.8814	33.8403
93.1273	70.0926	163.088	113.003	25.2012	73.0583	65.0764	50.0278	10.7868	25.6787	567.784	1.39489	50.1793	17.0072	51.1002	33.6966	36.7051	18.3923	5.08687	17.7873	72.1714	61.8396	10.3581	16.5786	31.0362	64.892	19.6705	10.6445	-0.00897847	23.0196	80.876	146.819	60.5969	4.03148	18.9918	101.982	12.8603	23.8379	11.9777	37.7755	6.27323	65.672	18.4196	37.5474
93.2272	78.0268	145.163	104.7	21.7945	76.4139	58.0448	44.1813	10.8952	22.5053	540.647	1.30366	43.4793	14.7432	50.9446	30.3075	38.2953	16.1216	4.55222	15.3717	65.3902	65.3184	14.5038	28.443	41.0174	59.973	17.4878	22.7441	-0.0108959	23.0011	78.7973	148.095	61.3038	3.52825	17.4361	103.051	15.6044	21.8997	10.0626	35.6465	15.8853	60.8296	38.1623	45.0743
93.3271	71.6422	126.747	95.2945	18.8374	75.5817	57.3428	53.425	15.719	31.337	507.261	1.20635	37.624	12.193	56.6302	26.7876	36.0393	14.1092	4.07377	13.0269	57.1531	59.8698	15.1443	32.6307	40.9078	54.022	15.5045	25.6759	-0.0121827	23.9249	75.0889	145.978	62.7321	3.08822	18.3901	98.6313	15.8175	19.4151	8.40978	35.6551	18.8343	58.758	74.479	61.4081
93.4271	64.9539	109.776	102.404	16.2764	76.944	54.399	52.7954	16.8534	60.3582	470.657	1.14952	32.5263	9.80902	55.2057	23.414	32.3766	39.3537	3.64557	21.9404	48.8933	52.4484	14.2211	32.6953	37.4379	48.124	14.0227	24.8439	-0.0128319	22.6605	70.5084	139.243	62.4513	2.70345	28.5043	91.4072	14.7516	16.923	7.00016	46.7942	18.5758	54.212	137.73	64.6576
93.527	55.4699	109.9	101.549	14.061	74.9441	50.304	48.2294	16.1908	68.8361	432.948	1.0885	28.0999	26.1742	63.2302	20.3168	28.4148	46.9707	3.26225	22.7547	48.2607	45.2027	12.696	30.6821	33.1372	42.6589	12.5424	42.7965	-0.0128627	24.2667	78.4284	129.868	60.9355	2.36697	31.698	82.992	13.1262	14.6274	5.80855	48.3924	17.7244	48.654	169.488	61.1496
93.6269	46.1876	114.817	104.518	12.1457	71.0789	45.7325	54.6295	14.7385	67.8245	395.572	1.08921	24.264	29.9088	62.1131	17.5444	24.6311	46.8999	2.91899	20.7615	44.1879	38.7193	11.032	27.7499	29.8342	37.7308	18.0816	46.4542	-0.0120651	23.3487	80.7852	119.188	58.5544	2.07269	31.0846	74.3307	11.3421	12.5899	4.80795	45.4408	37.3715	42.9008	215.868	54.5624
93.7268	58.4585	106.408	101.297	16.3782	66.2788	45.0013	73.6788	13.0214	62.7654	365.986	1.09053	20.9443	28.1105	58.4739	18.8499	26.0914	43.7052	2.61145	18.0218	39.6996	33.0879	9.43973	24.5389	35.3002	57.3364	19.2287	44.3131	-0.0100937	21.3252	79.7	108.089	55.5947	1.81527	29.0104	65.9549	9.61105	10.8129	3.97209	51.0614	42.9906	37.3868	257.99	46.9673
93.8268	55.6595	94.4358	105.43	16.9532	63.1364	42.5885	75.3554	11.3024	61.0348	335.917	1.07198	24.9259	24.2687	54.317	18.3696	24.7091	39.4549	6.47772	15.3037	46.8258	28.2499	8.00468	21.3885	34.1628	60.2413	18.5025	46.0593	0.15177	18.9629	79.4684	105.364	52.2767	1.59004	26.484	58.1433	8.03474	9.2766	3.27664	49.7731	41.9059	32.3225	252.25	39.4732
93.9267	48.4524	82.357	102.803	15.9809	59.0404	39.3218	69.8785	9.70399	56.1264	306.377	1.02257	25.7842	25.6002	50.2363	17.0244	22.2653	40.2232	8.18789	12.8638	46.4258	24.111	6.7511	21.2061	30.9158	57.0377	19.1529	64.5916	0.211045	16.618	76.8572	112.588	51.5865	1.39289	23.9288	51.0215	6.65254	7.95412	2.69979	45.3768	37.9317	27.7904	227.92	32.623
94.0266	45.2886	77.8927	96.5954	14.4408	66.2022	35.7124	70.0473	13.9656	55.8463	278.027	0.94263	24.9154	23.3049	46.3956	21.3796	19.5717	37.8207	8.70698	13.2268	42.6034	20.5757	5.67509	19.7875	27.2369	72.3598	18.2277	66.806	0.222895	14.4439	72.8868	112.934	49.998	1.22026	21.513	44.6251	5.46969	6.81831	2.22248	39.8735	33.004	23.8017	198.298	26.6354
94.1265	58.0057	76.2546	91.883	13.326	67.933	32.0675	67.8879	14.9622	64.6814	264.696	0.852928	23.161	19.7939	42.8281	22.2739	16.9802	34.2902	8.58713	20.6799	37.5101	21.3094	20.4925	24.7712	30.615	72.6953	16.7138	62.551	2.10473	12.4951	68.2168	120.407	47.7901	1.06901	19.2943	51.5885	4.47398	5.84389	17.1816	34.2767	28.5839	38.5629	176.344	30.5222
94.2264	55.3982	73.7935	86.8872	16.5776	66.4711	28.5645	61.4715	18.1514	73.8688	248.321	0.764966	22.45	25.0283	39.5287	21.3817	14.6273	30.5389	8.14229	21.1283	32.2328	19.419	28.1514	25.7281	29.9187	83.4062	15.0526	56.1238	2.75583	14.4602	67.3902	120.62	45.9004	0.936428	17.2841	61.4886	3.64547	5.00838	42.3844	31.1969	24.2369	46.5065	152.177	30.0351
94.3264	48.2811	71.9172	80.1202	16.7347	63.2228	25.2979	53.8599	18.3532	72.8221	230.382	0.684123	20.908	24.3783	36.4816	19.6488	12.551	26.9512	16.5785	19.174	27.2846	17.2586	29.2274	24.5996	35.5911	81.3356	23.3009	56.4159	2.84439	17.1936	75.5383	116.282	43.565	0.820128	15.4746	74.5397	2.96182	4.29217	53.3679	27.3871	26.8118	66.1357	157.572	27.4135
94.4263	59.5355	67.9583	72.6967	15.606	59.0625	22.3114	46.3871	17.1504	67.4073	211.91	0.615186	33.4338	21.4152	33.6688	17.5989	11.947	23.6722	35.6603	19.3751	22.8752	22.7951	27.3765	22.4928	41.2851	74.8913	25.2344	52.2136	2.68998	20.1771	83.8935	109.258	40.9598	0.718038	13.8506	78.0946	2.40108	3.67827	77.8121	35.5656	25.722	72.3853	145.955	23.9393
94.5262	56.2953	76.9664	65.2579	14.0283	65.9517	19.6172	39.5806	15.3788	60.6913	193.606	0.550633	50.7158	17.8428	31.0727	15.5138	10.792	20.7402	43.9369	17.5122	19.0586	28.6434	24.4087	20.0258	39.7215	67.3533	36.518	46.5975	2.44363	20.0668	88.32	100.814	38.217	7.46075	13.9821	76.2542	1.9432	3.15213	86.2065	36.6474	23.494	71.3404	131.942	20.9937
94.6261	55.3316	73.1697	80.3384	31.8848	67.5345	17.2088	33.5991	13.4677	53.6434	191.259	0.487611	61.7761	14.4189	28.6767	13.5366	9.49871	18.1473	46.2574	15.1402	15.8129	50.7602	21.194	17.532	35.8657	59.9579	39.0953	40.8652	2.17523	22.049	111.732	97.878	35.4329	10.0954	14.4268	71.5361	1.57057	2.70122	85.4289	34.3531	29.1768	66.8172	114.823	29.9872
94.7261	54.471	65.5766	84.8706	36.9653	66.002	15.07	42.2223	11.6265	46.9317	184.279	0.426468	64.5464	24.8009	38.0464	11.7322	8.24697	15.8674	47.9153	12.8331	30.6212	61.1158	18.1274	15.1807	34.9289	53.3854	37.7197	35.5264	1.91571	21.3739	122.436	92.4131	32.6749	17.8387	19.859	65.9492	10.9973	2.31483	79.7526	35.7335	29.2716	85.0058	97.9603	32.0795
94.826	49.3479	57.4211	85.6149	41.7554	62.7298	31.9248	42.257	9.948	40.823	179.628	6.91013	62.7075	26.2626	38.6568	10.1231	7.10719	13.8686	46.636	10.7778	35.3613	58.013	15.3678	13.0482	47.6328	66.0421	34.8084	32.6981	1.67751	19.5931	125.112	85.5687	34.4494	20.3101	20.8241	61.9471	14.8873	1.9836	86.1215	45.3368	26.8748	89.4772	82.6739	30.5776
94.9259	42.1297	49.7943	82.05	40.7508	58.5737	40.1447	38.8201	8.46381	38.0894	171.444	30.2186	58.4799	23.947	57.8907	8.70833	31.5238	12.119	43.895	9.0121	34.7644	51.4333	12.9594	11.1591	55.312	65.8789	31.4483	29.1052	1.46437	17.4564	125.228	78.1148	41.8491	20.225	19.9758	56.7355	15.7254	1.69972	118.22	46.3336	23.5705	86.5016	69.352	27.409
95.0258	35.0752	43.0018	97.6647	63.4527	71.0782	43.0634	39.0341	7.175	46.9671	161.136	42.0416	53.183	20.3568	60.2253	7.47601	39.1481	16.4271	42.9502	13.2544	47.3293	44.524	10.8934	19.6328	53.234	61.1946	28.1129	25.492	1.27612	15.3142	131.01	70.5558	46.3303	18.9769	25.2171	51.112	14.9781	1.45644	128.255	43.2603	20.1382	88.2157	72.5734	23.6635
95.1257	28.8743	37.0696	104.77	78.9181	75.7108	42.822	39.8182	6.06828	47.6189	154.501	46.6881	47.5832	16.6477	58.743	6.40931	45.0043	21.8268	40.5465	16.7095	49.3852	38.2019	9.13902	22.6664	53.4884	55.2407	26.7319	22.1473	1.11102	13.3187	131.211	63.2114	48.5986	17.2721	26.2019	45.5353	28.8385	1.24794	125.775	38.5328	16.9354	86.0291	74.9764	19.9281
95.2257	29.1966	31.931	103.801	79.6604	92.3684	40.7846	36.8829	5.12457	62.1842	145.706	67.2357	42.9215	13.3013	55.1809	15.6516	43.9886	22.7991	57.332	16.2076	46.4574	32.6667	7.65802	22.7741	49.0842	49.2562	36.0441	19.1621	0.966756	11.5256	157.515	56.2733	49.2154	15.4605	35.7477	40.2553	33.6192	11.196	116.698	33.3986	14.1013	79.8112	69.3836	26.4663
95.3256	42.9638	27.4953	98.4548	74.2861	98.6237	37.8112	37.8533	19.8993	64.2666	135.72	92.9806	38.1937	10.4723	51.222	19.3367	40.2303	21.6559	65.975	14.4237	52.7067	27.8973	6.41242	21.4035	48.7432	60.1172	46.8772	16.544	0.840998	9.94523	176.991	49.8466	48.6243	13.7086	37.3931	46.0289	33.5137	14.559	104.623	30.6235	11.6675	71.8744	61.0899	27.8124
95.4255	42.396	28.6986	90.9597	66.776	98.6585	34.4352	50.589	28.9019	60.792	128.876	103.026	33.6745	8.16629	47.3629	20.0182	42.746	19.729	67.5022	12.3861	62.1178	23.8123	5.36707	19.3753	44.5385	59.7352	48.4041	34.3662	0.731451	8.56703	183.282	47.9377	47.1726	12.0886	48.9109	59.9825	40.3055	14.6645	91.6723	29.3195	9.61425	63.5173	52.4436	44.1894
95.5254	37.397	86.5328	82.6355	58.9216	95.1075	30.9793	62.042	31.0497	55.1434	120.667	103.572	29.5009	6.32768	53.7141	19.1553	48.039	17.6132	82.6639	10.4661	61.5673	20.3214	4.49094	17.1432	39.3965	55.405	46.0183	38.6185	0.636078	7.37245	181.395	64.9064	45.1293	10.6258	50.5557	64.7412	40.7082	13.531	79.0473	27.0158	7.90149	55.4367	44.4117	48.8245
95.6254	33.3441	104.035	74.2431	51.4855	89.6193	27.6313	61.601	29.856	48.9364	111.782	105.085	30.5867	4.88217	53.7679	17.5711	60.7272	15.5634	86.8178	8.77714	72.8479	17.3409	3.75722	14.9482	34.3729	49.983	44.8713	37.3064	0.553126	6.34065	174.613	73.1172	42.7002	9.3223	48.2219	69.8898	37.892	12.0201	72.5125	23.8851	6.48252	47.9768	37.3249	47.2589
95.7253	61.2784	100.757	66.2022	44.7518	83.2129	24.4936	69.3612	27.192	42.9102	103.914	109.119	29.5927	3.75615	65.3853	15.7211	64.9184	13.6787	85.0945	7.3342	72.3143	14.7971	3.14297	12.9092	45.5831	44.5557	41.6085	33.9464	29.5611	5.45126	167.037	75.5442	40.0411	8.16941	44.4616	69.3247	33.6779	10.4877	69.859	23.3632	5.31245	41.2793	31.2359	42.7371
95.8252	64.3373	93.5691	68.6338	50.2179	86.9281	21.6155	66.831	42.0949	37.3729	110.315	105.913	39.2285	2.8842	73.1371	13.8491	61.707	11.9885	80.4092	6.11786	68.2746	12.6262	2.62885	11.076	45.5007	39.5077	44.5125	44.8419	40.3545	4.68551	157.257	74.2626	37.2687	7.1542	40.3624	65.6449	29.0785	9.06974	64.129	21.338	4.35056	35.3724	26.0744	37.1048
95.9251	61.6893	86.1231	66.781	48.8883	85.9222	19.0134	60.3513	46.0573	40.8566	111.454	98.7223	42.3952	2.21166	81.0307	12.0789	55.702	10.4914	74.4011	5.09895	61.0692	10.7738	2.19861	9.4611	44.65	43.9057	42.9338	47.3824	42.1795	4.02663	146.447	70.7082	44.2932	6.26252	36.3717	60.4309	24.6276	7.80853	57.0925	18.77	3.5613	30.2238	21.737	31.367
96.025	53.8441	89.7459	63.0828	44.8548	82.2325	16.6842	67.954	44.6486	39.5846	109.056	94.2695	41.9129	1.69441	78.9241	11.9575	49.0067	32.2784	68.8851	4.24798	52.976	9.193	1.83859	8.05699	40.6189	42.3772	39.6147	45.0494	40.1063	3.45995	135.349	65.8634	49.1253	12.6362	39.6579	54.6267	20.5808	6.70742	49.7846	16.1459	2.91438	25.7721	18.1054	39.4479
96.125	53.2038	91.3195	72.9723	53.3822	85.2045	14.6141	72.0277	58.8019	36.3364	104.37	92.8358	43.472	1.29733	74.1058	11.1773	45.4126	56.3519	62.9611	3.53825	45.1097	7.8441	1.53737	17.1598	35.8635	43.8936	35.788	63.182	36.5319	2.97266	125.966	60.3909	53.3632	16.6604	44.405	68.9539	19.8786	5.75492	42.7801	13.6964	2.38453	22.4866	15.0711	40.3372
96.2249	59.5359	95.5002	75.0028	57.9537	93.9127	12.7833	67.7908	61.2349	50.9787	98.2931	122.535	43.2314	0.992853	71.5827	16.9235	40.4879	62.3451	58.8576	2.94675	37.9642	6.69309	8.13793	69.5526	31.266	41.3471	31.9913	65.35	32.5664	2.55376	116.37	54.7286	55.3158	26.061	43.6519	73.4825	22.6286	4.93476	42.229	11.5147	1.95113	19.4567	12.5426	52.0121
96.3248	54.7518	108.602	78.0086	55.704	112.559	11.17	60.7493	58.0415	53.8578	102.19	133.352	40.8699	0.759581	71.6219	18.782	37.769	60.5759	54.1113	4.30035	31.7096	5.71101	15.7065	112.584	34.489	37.5429	28.4428	63.5085	39.8384	2.19369	109.583	49.1573	55.5684	36.8165	40.7805	74.2191	22.3242	4.23019	39.3337	9.62396	1.59629	16.7383	10.4347	53.6916
96.4247	52.5078	103.371	76.0354	50.8052	119.23	9.75201	52.9441	52.4552	51.4378	120.82	132.808	45.6503	0.580868	81.2299	18.5826	33.7842	59.1256	49.2444	12.1362	26.3541	4.87312	31.0242	127.183	32.6709	33.5613	27.7331	57.9397	58.058	1.88423	108.58	43.8495	54.5815	39.5293	37.2456	71.0173	25.7201	3.62563	43.3035	8.01248	1.30596	16.589	8.68121	50.2723
96.5247	47.1628	100.105	71.4269	57.045	131.318	8.50821	45.4679	49.6557	46.8837	129.805	125.784	45.8692	4.02712	89.9717	17.365	48.5377	65.0703	44.5322	13.5647	21.8308	4.15832	35.1786	126.569	29.3221	29.7966	25.7156	51.3579	61.8168	1.61829	104.597	38.9033	52.7153	38.405	33.6583	67.8002	25.5088	3.10723	42.7802	6.65357	1.06827	25.5447	7.22119	44.5909
96.6246	40.1235	93.3191	65.5886	55.5467	177.329	7.41956	38.7352	63.5946	41.714	132.111	118.519	43.6188	4.978	87.6262	15.7112	50.9046	63.0973	40.1102	12.694	18.0438	3.54858	34.1841	118.341	25.7432	26.3729	23.2872	44.8884	59.2352	1.38975	98.9338	34.3665	50.2503	37.8717	30.2621	62.7358	23.5127	2.66283	48.6248	5.51545	0.874375	28.6696	6.0073	38.2358
96.7245	33.3533	83.0079	59.3478	50.9682	220.818	6.46799	32.8527	65.5888	39.1377	133.72	108.368	57.2371	4.81211	94.0218	13.9385	48.009	59.2074	36.0354	11.1361	14.8914	5.92074	31.0454	106.798	22.3878	23.3103	25.3473	38.957	55.1798	1.19336	92.4284	35.2205	47.7238	35.3634	27.1413	56.9016	20.7736	2.2819	48.7847	4.56653	0.712509	28.5919	4.99631	52.0802
96.8244	27.4373	72.4573	53.1759	46.2546	243.275	5.63461	27.7941	61.8835	41.1365	131.003	97.0767	61.6196	4.21195	90.797	12.213	43.1741	53.6278	32.3218	9.5021	12.277	6.00524	27.2296	94.3104	19.3888	23.4733	24.6149	33.6874	49.7561	1.0246	93.2976	37.0526	44.8855	32.1025	24.3127	63.5392	17.8668	1.95543	47.874	3.77764	0.577696	26.8611	4.1566	54.8319
96.9243	27.6419	62.7476	63.6083	41.0142	247.411	4.90686	23.4814	55.7877	39.2015	125.482	85.703	78.9717	3.50224	86.3463	10.6147	39.4139	47.7373	28.9606	8.00525	10.1143	5.43857	23.4235	82.1291	16.7604	23.778	22.783	29.0765	45.9952	0.879671	92.9624	36.825	41.8806	28.6929	21.7658	64.1014	15.0916	1.67568	67.0652	3.12309	0.465935	24.377	3.45832	55.5028
97.0243	29.0388	54.1538	66.3708	35.9305	240.839	4.27118	19.8221	49.0099	35.6919	118.251	112.279	84.2444	2.82678	80.4689	9.17619	46.6036	42.1181	25.9313	19.4117	8.32844	4.74465	19.9233	70.864	14.4764	41.4086	20.6152	26.9367	41.3139	0.755221	89.8701	45.2313	38.8178	42.7895	23.4608	61.2947	38.007	1.43596	73.2882	2.58064	0.371952	21.6499	2.87772	56.928
97.1242	26.1748	46.6675	64.8043	49.3028	228.334	3.71871	16.7257	42.3937	31.7381	114.306	142.932	82.7365	2.23997	74.5029	7.90425	46.0138	36.9885	23.2087	36.0594	6.8554	4.08324	16.8325	60.7644	12.4991	44.7339	18.4463	24.0508	36.5604	0.648407	85.2039	48.8138	35.7762	55.1711	34.2801	56.7714	46.6279	1.23049	72.1346	11.6682	0.293561	48.6902	2.39507	53.8672
97.2241	22.3001	40.19	88.4983	51.2936	212.864	3.23741	14.1094	42.0011	27.8609	108.441	153.265	77.653	1.75404	68.8312	6.79209	42.2766	32.4046	20.7661	38.0705	5.64133	8.90825	14.1634	51.8831	10.79	42.768	24.86	21.0977	32.0966	0.556758	79.7295	51.058	32.8128	57.5295	36.5137	51.5236	47.475	1.0544	67.074	14.9947	0.228237	78.5217	1.99342	54.9207
97.324	18.549	34.6018	100.319	48.4552	196.244	15.3577	11.9006	38.8513	30.5026	101.463	151.437	70.9052	1.36281	72.4653	5.82666	37.5317	28.3521	45.1502	34.9541	4.64131	9.38804	11.8882	44.1699	9.31369	39.0694	25.9464	20.3621	28.0553	0.478134	73.9358	50.5694	120.861	56.6817	35.2397	46.132	55.8947	0.903456	60.2179	15.3938	0.173579	89.3196	1.65923	60.3708
97.4239	15.2631	29.7868	102.139	54.3756	179.564	21.6042	10.0368	50.4566	29.5706	93.9409	142.736	89.6697	6.98525	69.614	4.99257	32.7338	24.7893	59.2386	30.4221	3.81786	8.59948	9.96351	37.5266	26.663	35.0178	33.3285	18.521	24.464	0.410718	68.1289	48.3893	192.545	52.9049	32.6616	40.9231	60.6887	0.77426	52.8153	14.404	0.132398	89.628	1.38084	58.2955
97.5239	12.4967	25.6407	98.3975	52.9362	163.452	24.2169	8.46453	52.2928	27.1519	95.6277	130.537	103.45	8.49071	65.0836	4.27428	28.2786	21.6664	68.8719	31.2958	3.13995	7.53198	8.34272	33.9957	30.2183	31.1261	45.7253	16.3939	21.304	0.352866	63.389	45.2318	270.888	48.0156	29.7223	36.0677	58.5837	1.58242	45.5735	12.8449	0.099911	84.489	1.1487	52.6461
97.6238	10.2079	22.0713	91.7824	48.5687	148.251	24.637	7.13825	51.5587	43.9126	94.042	116.952	122.669	8.16076	60.3213	3.65712	24.3024	18.9332	70.7821	28.4715	2.582	6.49101	6.98161	30.0927	28.869	38.356	47.9665	14.3189	18.5384	0.303232	81.2524	41.5799	349.189	42.9104	31.617	31.6426	53.1911	1.76138	38.8641	11.1407	0.0739526	76.8345	0.955076	45.6687
97.7237	8.32922	18.999	83.8992	43.3068	134.124	23.7852	24.2681	58.815	48.1923	90.3221	103.259	126.692	7.42111	55.7484	3.1276	20.8248	16.543	68.6135	24.6837	2.12294	5.55982	5.8405	36.4154	31.0456	38.2185	59.8844	26.8549	16.1254	0.260566	89.5435	47.2026	431.726	38.0117	31.0625	27.6692	46.5571	1.7453	32.8545	15.5101	0.0535532	68.3303	0.793623	38.5846
97.8236	6.79284	28.6985	75.6849	38.052	122.834	22.2437	29.2048	62.5737	62.7197	85.2862	90.1974	122.32	6.29965	51.4736	2.67363	30.7502	14.4538	64.4326	20.9489	1.74531	4.75102	4.88483	37.9727	29.1668	35.4859	61.046	29.641	18.3967	0.223856	96.0076	48.9708	482.531	33.5003	29.0126	24.1371	39.7953	1.59964	27.5921	16.3539	0.0365437	59.8892	0.659074	32.0086
97.9236	12.1101	39.8539	67.6669	33.1748	115.189	20.3762	45.0109	59.9025	67.2249	79.5164	79.4336	113.65	18.3395	47.5119	2.28464	32.4871	12.6281	59.3974	17.604	1.43485	4.05615	4.08497	36.3801	26.0917	32.0277	63.0866	28.4496	18.114	1.64749	96.9374	48.2616	509.237	41.2029	26.4957	21.0196	33.4708	1.41661	23.0564	15.4974	0.026397	51.9796	0.547243	26.2059
98.0235	19.9364	39.979	71.1051	28.8009	106.612	18.4049	48.4495	54.4277	71.9249	73.4213	71.2573	103.112	21.1886	43.8505	1.95168	50.496	11.0328	54.1451	14.7236	3.68012	3.46167	3.41576	42.787	22.8751	28.5557	62.9955	25.8137	17.6773	14.7974	94.4871	46.0284	517.89	49.8235	47.4129	18.2814	27.8333	1.23399	49.7313	19.7272	0.0192187	50.5849	0.454419	21.2472
98.1234	31.2354	43.089	69.6781	24.946	113.57	16.4618	45.8815	49.2007	92.4988	67.2821	66.6958	92.1107	19.997	40.4699	1.66686	59.0267	12.2219	49.0146	12.2867	4.42213	9.3301	2.85614	43.3322	36.621	25.3227	69.0749	23.5543	16.3026	19.4728	90.0662	42.9243	513.26	110.793	52.8415	15.885	22.9566	4.46887	61.0568	20.1847	13.2264	46.8724	70.5705	17.1005
98.2233	51.2246	40.3393	65.6524	21.5797	120.269	14.6217	41.0972	43.2925	135.089	97.9033	60.7114	81.4286	17.2996	37.3495	1.42361	58.0434	11.8807	44.1759	10.2418	4.4164	10.0612	2.38896	40.8952	124.285	22.7051	67.2662	45.69	14.6253	20.1458	84.5895	39.3902	499.086	132.026	81.754	13.793	18.821	5.33318	63.4075	18.8566	17.9945	42.1796	109.306	13.6858
98.3232	51.6689	64.3655	65.0779	32.9935	119.775	15.0556	35.8085	37.4847	145.697	127.652	54.2152	71.4695	14.2903	37.0659	1.21582	53.2309	10.9398	39.7036	8.53268	4.0682	9.27668	1.99976	37.1107	143.127	24.9348	70.9132	72.2461	12.9336	19.0354	78.6436	35.7179	478.284	139.569	97.6046	11.9702	20.4086	18.4319	60.7735	16.8013	18.6136	48.6544	115.207	10.9051
98.4232	45.933	66.5063	61.7361	46.897	115.154	14.6387	44.1744	32.1339	140.373	143.849	47.9001	62.4141	11.4879	35.524	1.03833	64.9245	9.81799	35.6202	7.10695	3.59031	25.2247	1.80757	32.8854	137.407	23.972	67.9955	82.9908	11.3496	17.2286	79.3454	32.095	453.11	150.593	98.0813	10.3839	28.7555	21.9055	55.6135	14.5653	17.3373	49.1291	107.496	8.65979
98.5231	38.9111	61.4083	57.0372	57.0246	108.322	13.7551	43.9457	27.3738	128.501	150.563	42.6443	54.3131	9.07961	59.1393	0.886783	64.7911	8.69838	31.9199	5.91871	3.0904	27.2246	1.58267	28.7026	123.965	21.948	62.5673	127.791	9.91786	15.2454	81.6971	28.6371	425.292	158.619	92.4852	9.00497	31.2796	21.4649	57.3177	12.4162	15.3249	46.4704	95.0291	13.4316
98.623	32.2845	54.4221	51.8152	60.4648	101.534	15.0483	41.1563	23.225	114.597	150.77	37.9671	56.7706	7.09765	73.7263	2.08721	59.8149	7.65525	28.5827	4.92884	2.61959	25.1082	1.36004	24.803	109.073	19.6911	56.4475	135.313	8.64662	13.3238	92.7319	25.4106	396.143	161.33	84.8313	7.80717	32.4434	19.5809	54.7097	10.4715	13.1533	42.3472	81.7542	14.7381
98.7229	26.5354	47.4359	55.1569	59.4277	108.912	15.1261	36.6685	23.2334	100.759	146.64	47.375	55.164	5.50786	73.901	2.96564	55.7551	6.71369	25.5819	4.10442	2.19912	22.0432	1.15526	21.2898	94.9464	17.5102	50.4246	137.691	7.80668	11.5626	96.5314	22.4484	389.285	152.922	77.9958	6.7674	32.8595	17.3022	49.9363	8.77	11.0918	37.7098	69.3165	14.2195
98.8229	21.7153	41.0582	54.4277	54.7632	109.219	22.5609	31.8614	24.0688	87.8923	139.736	66.7514	51.4505	4.25296	76.8218	3.2271	49.854	5.87716	22.8889	3.41785	1.83485	19.0132	0.974327	18.1907	82.2614	25.4809	61.6713	149.312	6.92657	9.99358	95.8316	19.7612	376.107	149.827	70.709	5.86525	30.6318	18.7249	44.2888	7.31128	9.2513	33.0806	58.2987	45.4996
98.9228	17.7347	35.4315	58.3761	48.9373	117.678	25.8149	27.318	23.579	76.3232	131.182	74.4756	47.2328	3.27271	82.4295	3.16412	43.6454	5.13993	20.4752	2.84612	1.52498	21.7107	0.818318	15.4939	71.1222	31.9996	62.4473	142.378	6.08858	8.61701	92.4292	17.3459	358.618	142.882	63.6743	5.08279	27.2495	39.2767	38.5172	6.07655	7.66242	28.7294	49.2969	57.4346
99.0227	14.4699	30.536	57.8306	43.0483	124.983	26.5331	23.252	21.6856	66.1052	121.77	75.1354	50.4547	2.51235	79.6025	14.2836	94.2573	4.49295	18.3135	2.37003	1.26432	20.3328	0.685803	13.168	61.434	32.057	60.2823	128.81	5.3246	8.45106	87.4962	15.1904	338.37	143.203	57.1536	4.40432	23.5416	46.0986	33.0338	5.03994	6.31791	24.7794	42.2035	64.1942
99.1226	11.801	26.3014	54.8491	37.5532	137.095	61.6797	19.7109	27.8294	57.1694	112.053	71.7159	49.5854	1.92534	74.5444	18.9912	171.854	3.92641	16.3789	31.1361	1.04662	17.9451	3.43178	11.1743	53.0433	29.8259	55.6427	113.72	4.64324	18.1883	83.1162	13.2774	316.545	142.106	51.2196	3.81619	19.946	44.9869	28.0432	9.06015	5.19398	21.2707	35.6857	62.4666
99.2225	9.62224	22.6473	50.672	32.6122	139.113	88.8423	16.7229	37.3192	49.3985	102.409	71.8654	46.5564	1.47359	69.1268	20.2059	240.294	9.14125	14.6482	48.5053	0.865764	15.5086	4.34561	21.327	69.4972	26.9425	50.2768	99.1951	4.04261	21.1468	77.8808	11.5873	294.036	145.889	71.6688	3.30678	16.6729	40.9669	23.6253	16.101	4.26167	18.1978	29.9668	56.6595
99.3225	7.84495	21.2405	46.0336	28.2516	135.24	119.119	14.1502	39.0992	42.6623	93.0851	89.6398	42.5192	1.12676	63.8975	19.5992	299.659	25.4693	13.1004	49.5191	0.71593	13.2981	4.39589	29.923	69.1588	24.031	44.947	86.0002	3.51646	20.9583	93.9943	10.0996	271.504	157.757	101.393	2.86607	13.8034	36.1699	19.7881	18.1396	3.49203	15.532	25.0663	49.2858
99.4224	6.39563	56.8851	41.3578	24.441	128.112	131.147	11.9553	37.1654	54.6475	92.3905	95.2898	38.1463	0.860879	59.0013	23.6805	301.255	30.3949	27.9251	44.9261	0.59189	11.3686	5.26032	32.3743	63.2416	21.3139	39.9636	74.3279	3.05723	24.5469	100.83	8.79394	253.085	155.72	117.954	2.48488	11.348	31.4632	16.5002	56.8326	2.85871	13.2347	20.9206	41.718
99.5223	5.21393	82.7971	36.8784	21.1288	123.606	132.21	17.7156	39.399	63.0782	91.2423	93.7094	38.3888	0.657342	54.461	24.2996	279.026	30.3477	34.3459	38.9035	0.489149	9.70793	5.21648	31.5817	55.958	18.8565	35.4325	64.5807	2.65729	24.395	111.915	7.65082	257.327	162.148	170.069	2.15404	9.28125	27.1674	13.7109	83.0387	18.778	11.2637	17.4383	34.6534
99.6222	26.4927	83.9411	32.96	18.258	166.093	126.958	84.6301	37.6553	62.4385	87.8937	88.0672	36.5331	0.501749	50.2643	23.1481	248.709	28.28	36.1349	52.6223	0.404042	38.8796	4.78409	29.2071	48.8294	16.6635	31.369	55.8779	2.30945	22.6307	115.148	31.6832	295.141	174.844	200.219	2.49908	7.5617	23.3704	11.3623	144.552	31.5028	9.5781	14.5251	28.3985
99.7222	40.7804	77.0026	46.4044	20.6642	184.564	118.329	131.818	34.184	57.9075	90.361	80.3832	33.6421	0.382901	46.3892	21.1792	276.194	28.1588	35.4491	65.8396	0.33359	43.2524	9.33535	26.1853	42.3509	14.7179	27.7503	87.8298	2.00711	20.2895	113.528	45.5451	335.846	190.796	200.267	2.56721	6.1429	24.4298	9.39592	223.687	34.534	8.13981	12.0937	23.0412
99.8221	44.1865	68.0629	82.8529	20.1816	188.527	108.15	140.111	30.1541	64.7041	89.445	71.9178	30.3424	0.292177	42.8123	19.4144	279.558	60.3188	33.514	63.7285	0.275237	40.2259	31.3767	37.8353	36.6333	12.9964	24.5392	93.4479	1.74448	20.3832	118.728	52.5301	358.311	198.923	272.425	20.7607	4.97942	30.7434	7.75684	243.341	33.0035	6.91439	10.0672	18.5542
99.922	40.2302	59.2561	98.9723	27.9706	183.986	97.5372	132.018	26.1491	63.2447	86.3017	63.4327	29.0502	0.222878	39.511	17.3632	259.702	69.3352	31.0193	56.6678	6.0368	35.4178	38.4059	41.3276	51.7925	11.475	21.6948	92.7636	1.5164	21.8525	118.186	54.9537	367.067	190.741	288.421	40.1541	4.02965	30.6684	6.39518	233.892	29.5727	5.87146	8.3795	14.8553
100.022	34.4148	67.2679	121.144	43.5808	174.71	87.1462	117.968	22.4388	58.3034	81.7642	55.3648	26.8491	0.169951	36.4642	33.1888	231.827	68.3247	28.3463	48.6444	8.20736	30.5822	38.3975	50.661	53.9059	10.1312	19.178	99.1735	1.31828	20.9684	120.768	54.4337	365.689	179.499	277.703	48.8683	20.4148	37.2121	5.26705	211.659	25.5831	4.98449	6.9745	11.8414
100.122	37.753	63.9942	127.926	46.9023	163.04	77.3424	102.659	19.1276	103.914	76.4267	47.9446	24.2719	2.03636	33.6524	39.1146	202.781	63.302	25.7005	41.0964	8.55976	38.1686	54.6481	52.1857	50.0874	15.1444	16.9523	94.0626	1.14611	28.2278	126.41	52.0912	356.984	185.515	267.997	54.9388	33.9113	36.7064	4.33447	185.188	21.6776	42.2154	5.805	9.56605
100.222	34.5071	57.3685	125.706	44.9261	150.414	68.3089	88.0918	16.2361	150.063	70.7078	42.0512	21.6259	2.56737	31.0573	39.728	175.461	56.9856	23.1865	34.4606	8.05007	36.5455	63.4126	49.6876	48.6982	15.8532	15.7097	84.8947	0.996394	69.1727	125.897	48.6954	343.145	177.171	262.309	69.3373	38.1346	33.5781	17.4111	158.772	18.1348	58.9893	4.83146	7.67847
100.322	45.9065	50.2397	118.657	40.9089	137.694	60.1161	75.0139	13.7444	243.035	64.8968	37.4346	24.4146	7.82645	28.6624	37.645	157.984	50.5691	20.8527	28.793	7.18463	32.4939	62.1724	52.0468	44.1473	24.2645	14.2223	74.8616	0.86616	111.42	121.673	44.7663	325.872	162.763	244.604	73.8868	46.5694	31.5684	23.3921	134.396	15.0486	64.1835	4.02071	6.13238
100.422	44.2616	43.5695	109.291	36.3375	125.38	52.7672	63.6056	11.6146	290.076	59.189	33.3215	24.6543	9.09145	26.4522	36.6881	140.102	44.5448	25.6802	24.8733	6.22368	28.1584	60.6168	49.9769	38.9225	25.5343	12.727	65.262	0.752821	121.994	151.914	40.6492	312.45	153.996	223.219	72.7983	47.328	28.2829	25.1784	112.827	12.4225	63.0771	20.8334	4.87825
100.522	38.7126	37.6279	113.202	50.4257	113.745	68.301	53.8034	9.80371	313.872	53.7116	29.6612	23.5091	8.59755	24.4124	38.5603	122.126	39.0867	27.0313	32.1934	5.29418	24.1698	55.1428	45.8086	33.9112	24.19	11.3214	56.5639	0.654196	155.378	165.504	36.5668	296.125	140.782	201.649	80.0344	44.1987	24.7783	31.0757	94.2065	10.2198	58.7752	25.7197	3.86866
100.621	32.5702	32.4385	110.093	52.6322	102.924	74.1539	45.4504	8.26919	302.813	48.5427	26.4013	21.6778	7.44542	28.8825	37.1791	136.852	34.2273	26.5247	31.4498	4.45203	30.8303	48.4108	40.8455	29.3917	23.7717	13.1296	48.8792	1.42527	159.046	168.588	32.6575	282.519	129.294	181.276	80.1246	39.3608	21.4713	32.3441	78.3752	8.3888	63.8127	25.4216	3.06069
100.721	26.9401	27.9431	137.581	50.639	92.9624	74.214	38.3649	6.97154	277.387	43.7256	23.496	19.5723	6.15398	28.5995	34.2537	135.674	29.9394	25.0804	28.0658	3.71599	29.6688	41.6692	35.7929	42.1675	23.3562	13.0542	42.1735	9.45568	149.565	165.215	29.0012	275.796	116.313	171.74	76.7227	34.0286	18.5036	31.0379	70.7796	6.87564	62.6473	33.1248	2.41687
100.821	22.1109	24.0628	146.253	51.1827	97.0879	70.9619	32.37	6.026	266.06	39.279	20.906	17.4281	4.94909	26.9892	30.7321	124.886	27.3798	33.6981	24.1301	3.08642	28.2548	35.4575	31.0113	42.8945	21.569	12.2106	36.3588	12.1992	135.04	158.037	29.0766	265.105	103.426	160.721	77.7371	28.8449	15.9014	39.4061	61.8523	5.62986	74.9578	33.3034	2.61991
100.921	18.082	20.7185	165.186	74.5869	95.951	76.3202	38.7841	7.35561	243.022	43.2468	18.5999	15.3739	3.91273	25.0901	27.1243	115.002	24.49	36.6523	20.4009	2.55507	25.0776	29.9667	26.6651	39.923	19.4223	15.168	31.3328	12.5323	119.336	148.778	28.0459	251.76	109.086	146.911	74.5172	24.1197	13.6455	41.4941	52.9886	6.43158	76.8977	30.4647	9.87382
101.021	14.7623	17.838	170.71	78.9075	91.8229	76.0055	38.2074	7.45485	216.472	44.6642	16.547	13.4739	3.05947	23.2111	23.6897	112.798	21.6608	46.84	23.4201	2.11043	21.7175	25.2221	22.8097	35.58	17.2993	15.4372	34.3985	11.8281	104.215	138.546	26.3614	236.77	105.148	132.818	69.1249	28.927	11.7009	40.0667	44.831	6.2519	73.3555	26.6703	32.446
101.121	12.0424	15.3577	165.815	75.0605	86.1205	72.4619	37.1783	6.97417	190.209	44.3431	14.7183	11.7546	2.37493	21.4383	20.5473	106.665	19.0472	50.0194	22.1028	1.74052	18.6365	21.1753	19.4422	31.1436	15.3338	14.5869	32.951	10.7345	90.3997	128.044	24.3303	220.902	97.0616	119.445	62.8001	33.2911	10.0295	36.8314	37.624	5.65107	67.1852	22.8261	41.0891
101.221	9.81997	13.2221	155.441	68.1238	79.7174	80.5584	33.7265	6.25755	166.761	47.1471	13.0887	13.2268	1.83451	19.7904	17.7388	96.0454	21.7556	49.4332	27.1475	1.43404	15.9372	17.7506	16.5309	35.9772	37.0126	26.0287	40.6275	9.55048	78.1119	126.041	22.1576	215.287	87.5624	131.87	56.2696	33.002	8.59494	32.8203	31.4084	15.0029	60.0195	23.3585	42.1277
101.321	8.00625	11.3834	142.549	60.4092	73.1424	81.6199	29.578	5.48197	159.973	47.6792	11.6371	13.3367	3.08489	18.266	16.1634	84.393	25.8099	46.9258	36.1467	1.18094	13.6106	14.8657	14.0313	34.5718	42.078	31.5375	42.9283	8.40783	72.8135	134.3	19.9769	206.677	77.9859	128.98	49.9433	30.4117	7.36471	28.6376	26.1275	19.9747	52.7622	22.5979	39.306
101.421	6.52699	9.79989	128.874	52.9244	68.264	78.6109	30.6318	14.7064	152.955	49.0498	10.3438	15.8889	3.25001	16.858	19.9492	73.2023	28.0567	43.5368	35.5744	9.5478	11.6177	12.4426	11.8951	31.201	47.0447	31.8348	40.5332	7.35933	72.6629	139.898	30.0038	196.074	68.9467	120.237	46.0309	26.8648	6.31011	28.1991	21.6838	20.5202	64.5033	20.3198	34.7902
101.521	5.32084	32.8642	115.406	46.068	64.428	73.4071	34.4111	17.9604	139.491	48.5734	13.6154	16.4436	7.13645	15.5582	20.6443	67.0265	27.0772	39.8431	31.8372	12.6398	9.91468	10.4107	10.0754	27.4569	55.8861	29.9758	46.4096	6.42089	67.539	150.363	35.1652	197.323	78.8102	109.71	41.642	23.1032	5.40623	26.2273	18.5925	19.0527	66.7666	17.6356	29.7905
101.621	4.33748	67.3644	102.675	39.9592	83.9012	67.1788	33.1273	18.2061	124.148	46.88	21.9078	15.8936	7.92143	14.3585	19.75	82.4035	24.8507	36.1566	27.4068	13.3495	8.46064	8.70867	8.52887	23.9023	55.0872	27.3479	45.1286	5.59186	60.614	152.025	37.0913	194.075	84.7994	107.551	37.2043	20.3743	4.63162	23.5497	15.7407	25.2547	75.3288	15.4237	36.2856
101.721	3.53586	72.6197	95.1405	34.5936	96.5955	60.6407	29.9035	17.0344	109.034	44.4243	25.5488	14.7767	7.36245	13.2514	18.1136	82.4542	22.2671	32.6381	33.9549	17.8863	32.5289	7.28406	7.21681	20.7092	50.936	40.5608	41.1822	4.86465	53.3895	148.307	36.9217	190.733	82.4652	106.184	38.7872	17.5021	3.96783	20.6562	13.2178	25.9269	76.1569	15.9882	42.566
101.821	2.88239	67.9919	118.096	29.9158	103.093	54.2153	26.1593	20.7296	101.529	41.5305	26.3415	20.2679	6.32068	12.2296	16.2041	76.2117	19.7124	29.3635	33.4344	20.7047	36.0922	6.09208	6.10496	17.9049	45.891	52.5061	36.5086	4.22933	59.3854	141.445	35.4473	184.291	76.4673	99.3847	37.7726	15.0763	3.39904	20.3681	11.0401	30.9244	72.0831	25.6242	42.3138
101.92	17.5701	60.5816	127.799	26.0989	103.106	48.1387	22.5108	20.9848	91.3569	38.427	25.4629	38.5187	5.19862	11.2865	14.2731	67.861	17.3419	26.3608	29.9276	20.3759	33.5428	5.09492	5.16346	23.4163	54.5136	54.139	31.9117	3.67557	57.8526	146.615	33.211	177.284	69.1541	90.8507	45.8267	12.7481	2.91165	41.3069	17.0585	30.5691	65.713	27.2291	38.8363
102.02	20.1786	52.9196	127.184	22.664	99.3812	53.7267	26.4104	22.8925	91.1201	39.9596	23.6718	51.5949	4.16824	10.4162	18.4201	71.7955	15.2064	36.7083	25.7651	24.4992	29.5263	4.26084	4.36651	23.2912	53.7337	60.8511	32.3141	3.19353	56.7364	145.188	30.5809	168.464	61.6769	82.1378	48.029	10.6411	2.49409	50.0577	18.551	28.8943	67.2448	25.4901	34.0321
102.12	18.7022	45.8436	120.946	19.6314	93.6377	54.5396	25.8285	22.1629	119.249	39.8486	26.3655	57.2103	3.28918	9.61304	19.3885	67.9561	13.3107	41.6322	21.7965	33.932	25.4928	3.56325	3.69221	29.8441	49.6842	59.8177	30.6947	2.77427	52.3022	139.811	30.1143	158.513	62.0027	73.8682	46.9061	8.8008	2.13633	51.6972	17.8289	25.7423	68.6711	22.5691	32.0464
102.22	16.1125	42.7752	126.718	43.3105	86.9387	52.587	23.8115	20.2575	123.327	38.6461	45.4488	57.283	2.56882	8.87177	18.7075	68.1032	14.0142	42.3219	18.2887	35.6011	21.8514	2.97993	7.29196	33.4938	44.7632	69.3764	51.6727	2.40991	46.7371	145.914	28.7063	147.952	68.1617	66.2607	44.009	11.7343	1.82986	49.4008	16.1339	27.9859	65.3493	19.4318	28.5212
102.32	13.4681	38.9376	124.001	49.9735	79.9316	49.1404	21.0523	17.9394	116.695	36.7507	54.081	73.8848	1.99257	8.18766	17.2418	62.9902	13.3545	40.7914	15.2855	33.5762	18.6785	2.49222	8.64612	48.127	47.7358	68.9802	55.8196	2.09342	41.0689	147.482	26.7615	139.514	87.9332	59.362	40.2769	18.6563	1.56733	45.123	14.1167	26.6513	59.7665	16.4823	24.5104
102.42	15.0446	46.4031	116.758	49.1544	112.769	49.3425	30.354	15.5931	105.869	34.4478	56.29	106.698	1.53857	17.7376	15.4714	56.1073	12.1845	47.2023	12.7515	30.0145	15.9494	2.08439	8.78627	48.9747	46.8461	64.525	53.1512	1.81861	56.8577	143.848	24.5532	141.286	91.7089	53.149	40.1476	20.7286	1.34249	40.0397	15.3589	24.0721	53.3436	24.1841	27.524
102.52	13.8283	44.7699	107.374	45.3128	127.608	54.736	33.4294	13.3992	93.96	34.8091	54.7085	118.871	1.18429	24.25	13.6545	49.021	10.8859	48.4125	21.9667	36.4324	13.6135	1.74327	8.30715	45.1483	43.2415	58.6818	54.6252	1.58013	62.7659	163.752	31.1454	139.596	98.5681	47.572	60.8765	20.2265	1.14993	34.8346	14.7639	23.3107	46.8657	25.1433	26.8407
102.62	11.8743	64.0223	97.2512	40.5005	137.15	62.4271	37.3167	11.4313	82.3931	34.0635	51.0355	119.293	0.909621	34.0007	19.7501	42.3894	9.62253	46.8796	27.7446	36.5215	11.618	1.45787	7.54642	40.0825	38.9302	52.6329	51.0163	1.63542	60.96	179.116	35.8561	135.429	95.8081	57.5448	82.6168	18.4768	0.985028	29.8837	13.3616	23.5672	40.7422	31.0775	47.1873
102.72	9.91127	68.6955	87.1943	35.6313	150.489	64.057	44.2333	9.70757	71.7629	32.6013	46.3503	113.363	0.697667	34.9352	21.6132	36.4482	26.2543	43.9968	26.9251	33.6995	9.91447	1.21914	39.1192	71.797	48.9467	46.876	45.7209	1.54842	65.6342	182.852	37.4739	131.093	93.5169	58.0729	91.3259	20.5273	0.843849	25.3747	38.4062	30.909	35.1643	34.5426	53.557
102.82	8.16859	64.2216	77.6399	31.0859	168.649	62.1495	49.4182	8.21918	65.171	30.7031	41.3222	104.315	0.534574	33.3298	28.6545	31.2415	31.2506	40.5445	23.9663	29.7627	8.4606	1.01944	77.1923	76.3629	72.0516	41.5974	40.1796	1.4073	72.9106	179.43	37.0968	125.184	94.1219	54.8561	91.6771	37.2467	10.1415	21.3813	47.0981	65.3097	30.1985	32.9066	52.7329
102.92	18.7063	57.1893	68.8046	26.9978	173.01	58.3045	47.4764	6.9455	59.3047	28.5678	36.3523	108.078	0.409278	31.093	30.4556	26.7317	31.1744	36.9517	26.0126	27.4624	7.21991	0.852444	96.4567	71.4803	182.718	36.8433	34.9671	1.25285	70.9918	171.781	35.4858	118.258	88.77	77.1808	87.4155	42.8313	12.8424	17.9116	55.8461	75.1586	25.8431	29.3786	57.7299
103.02	41.0629	49.9448	60.7733	23.3894	169.26	53.5222	42.8147	5.86174	79.4349	26.3349	31.6662	187.925	0.313239	28.7976	29.5252	22.8506	33.1795	33.4464	38.9118	24.254	6.16116	0.712698	100.111	68.461	209.012	32.6002	30.2803	1.10324	65.217	161.809	33.1624	110.739	81.0164	83.4842	80.8246	42.4443	15.6472	14.9378	55.644	73.2735	22.061	25.404	55.6389
103.12	43.4051	43.2629	60.9959	20.2359	160.972	48.416	37.4352	4.94299	82.7566	24.1003	27.3806	300.541	0.239684	26.6085	27.2834	19.5222	31.7559	63.88	48.0908	20.8807	5.25764	0.595649	95.685	61.7085	203.63	28.8307	26.6976	9.62413	65.6428	154.592	30.4796	102.948	72.629	85.3431	73.2732	48.0309	15.4546	12.4143	51.3037	66.3296	18.7993	21.5986	50.1922
103.219	39.2041	37.3439	61.4458	17.4943	150.371	43.3511	32.205	4.166	114.473	21.9279	24.0748	345.705	0.183298	24.5666	24.5199	16.6737	29.0331	76.768	46.3955	17.6963	4.48659	5.15946	87.472	54.2759	187.427	43.6527	23.2725	18.9581	61.2576	154.992	27.6715	96.4564	73.088	81.0414	65.5609	47.2594	23.2177	10.289	45.3742	57.7157	15.9996	18.1935	51.8156
103.319	33.4285	32.1862	58.8413	15.7155	138.819	38.5345	27.4622	3.50994	134.521	19.8587	21.4185	352.195	13.2131	22.6756	21.6617	14.2386	39.0894	80.0086	41.2018	14.848	3.82858	6.72078	87.4049	47.2399	168.535	47.0166	20.1703	36.2628	68.1894	152.922	38.5275	89.7137	84.4231	74.5711	58.1348	63.5724	24.2926	8.50944	39.1597	49.0771	15.7265	15.2455	56.0153
103.419	27.816	27.7227	54.6848	26.3503	127.137	60.1232	23.3036	2.9566	134.055	17.9171	20.0859	337.511	17.0312	20.9283	18.9279	12.1583	40.5433	78.1159	35.3481	12.9047	3.26704	6.86228	81.9022	53.0133	150.019	64.8938	17.4299	41.1044	66.4498	146.915	46.8561	82.9312	84.554	67.6295	51.227	67.0029	22.7548	7.02585	44.1946	41.1473	17.7637	12.7373	53.6639
103.519	34.7501	23.8714	58.6029	28.8512	115.804	69.8007	19.7206	2.49023	124.72	16.116	24.8972	312.177	28.6172	19.3152	16.4212	10.3818	47.8589	73.6532	31.5656	11.0012	2.7878	6.37969	74.0101	50.4925	132.937	68.189	15.0388	40.3734	72.9424	138.711	50.3303	76.2633	79.5576	60.912	44.9398	63.7491	20.3529	5.79296	48.0078	42.488	17.7679	10.6238	48.2443
103.619	32.9734	20.5524	58.0299	41.72	113.534	72.2398	16.6628	2.09724	112.174	14.4599	26.3939	282.412	30.1446	17.8262	14.179	8.86505	47.6057	68.0603	27.147	32.007	22.7532	5.66592	65.41	45.4134	117.561	65.2972	12.9654	37.3588	70.6818	129.431	50.6379	69.8193	72.5172	54.6787	39.2992	57.4	17.8168	5.29127	46.1138	39.5431	16.7196	8.85228	41.7299
103.719	33.3428	17.6936	56.0788	44.0453	126.148	70.4329	14.0669	1.76608	99.0902	20.2973	29.4893	251.796	27.4258	16.4519	12.2043	7.57027	44.2894	62.1322	22.9546	39.1379	26.1252	4.90894	56.992	39.9061	103.869	60.0477	24.4276	38.7825	64.7809	120.403	48.9527	63.6734	64.9637	49.0035	34.288	49.9766	15.4328	4.69415	41.7156	34.9389	17.7474	7.37187	36.3979
103.819	35.661	15.2317	52.4084	42.8076	128.85	71.4962	11.8696	1.48713	91.7354	23.6097	36.8758	222.302	26.0656	15.1836	10.4821	6.46494	39.9506	56.2952	19.256	39.3429	27.9278	4.19334	49.1922	34.7178	91.733	54.1578	44.985	37.2766	63.7198	119.825	46.083	57.8728	83.1335	43.8826	29.8663	42.567	13.2972	19.6063	36.491	29.9808	66.1983	6.137	30.8656
103.919	32.333	27.8964	47.967	39.2454	134.622	68.9356	24.5789	1.25276	84.5156	29.4203	39.2442	194.935	22.628	14.0129	8.98989	5.52133	35.4886	50.7654	16.0922	36.3535	25.6867	3.55227	47.2249	30.0715	80.9998	48.3716	58.3468	46.986	58.8242	147.733	42.5783	52.4444	86.4643	47.7903	25.9838	35.7135	11.4263	50.422	31.2816	25.2786	87.3617	8.56196	25.6719
104.019	27.6126	44.8666	52.8976	34.9798	133.075	64.4165	32.2267	1.05712	86.2319	32.6579	38.6137	170.126	18.729	21.3924	7.70246	4.71564	31.2776	45.6412	18.3527	32.1325	22.5298	2.99415	43.3561	25.9961	71.5164	42.9878	59.0429	47.908	52.6056	163.278	38.8069	65.4453	87.6543	46.509	22.5857	29.6454	9.80514	63.9381	27.6274	21.0822	93.1506	8.78099	26.684
104.119	24.4742	46.4302	74.477	30.7285	127.367	58.978	32.6838	1.20413	81.1021	33.8891	36.2984	153.286	15.0747	22.3321	6.59471	4.02755	27.453	40.9554	20.086	27.677	19.4261	2.51596	38.6972	22.4535	68.5889	38.1039	54.7956	45.0694	47.4045	167.615	35.5269	73.5007	82.9564	43.263	19.6197	24.4191	8.40805	67.2928	36.1123	17.4603	104.834	8.10101	38.7681
104.219	24.6747	42.8917	88.1416	26.7864	119.468	53.2548	30.1992	1.25732	73.3519	33.7496	33.1371	146.26	11.9243	21.4019	5.64332	3.43968	24.0436	36.7054	31.6029	23.463	16.6427	2.11009	33.9324	23.8873	86.5671	41.1248	48.9643	40.8395	41.8481	165.031	37.0562	77.7962	75.8492	51.3235	17.0355	20.0006	7.20744	64.9611	43.3447	14.3958	129.243	7.1219	41.7001
104.319	48.2253	38.0164	91.5367	41.927	110.592	56.5112	26.7295	1.19555	64.9929	32.7014	29.6498	134.924	26.4842	19.9941	15.4394	2.93733	21.0332	32.8704	35.5455	23.5519	14.2231	1.76748	29.4127	25.1786	92.5618	39.8047	43.8279	53.1458	36.5244	166.345	36.6404	79.2716	68.0663	51.4666	14.7865	16.313	14.0429	59.7063	43.3936	26.3294	161.596	6.10907	39.8531
104.418	62.8466	33.1341	120.563	45.1731	101.474	62.3477	23.1452	4.05735	56.9393	31.0779	26.1518	121.85	29.4529	18.5261	30.8452	2.50796	19.3211	29.4214	33.3309	21.7469	14.1929	1.47933	25.299	32.5364	88.1806	49.173	38.4922	91.461	31.6722	161.97	35.0238	78.6688	60.44	48.488	12.8312	13.264	15.5016	53.1985	40.1048	51.0723	168.787	5.17132	35.7782
104.518	66.5817	28.6743	130.868	43.2892	92.5468	62.9207	19.8074	6.0631	66.5323	29.1175	22.8246	108.516	27.3947	17.1198	36.7021	5.74473	17.3202	26.3261	29.2644	19.2143	12.788	1.23758	21.6467	32.2627	80.4387	52.1226	33.4876	103.606	27.3621	154.286	32.7168	76.5704	53.3414	44.4576	11.1332	10.7599	14.8123	57.5973	36.9351	136.77	162.531	4.34545	30.9195
104.618	60.1821	24.7387	135.691	39.4266	85.3877	73.9097	20.7368	6.56912	66.1614	26.9885	19.7635	95.7293	23.5269	15.8061	37.4264	14.7238	15.4997	44.428	24.9797	19.6919	11.135	6.1128	18.4552	35.8031	75.2539	50.0891	29.7084	109.236	23.5871	150.065	30.0635	73.4316	46.9085	40.2513	9.65767	8.7135	13.3666	56.4256	57.5772	185.199	149.684	3.63621	26.0562
104.718	51.3315	21.3148	155.325	45.6892	78.1715	76.9152	19.4187	6.34076	61.4934	24.8076	17.0807	83.8981	19.354	14.5888	35.5377	17.29	13.7127	51.8072	21.0484	20.4719	11.3768	7.73311	15.6951	43.7831	68.1358	46.1379	25.9766	117.704	20.3069	142.844	27.292	69.6049	41.1645	39.2357	8.37793	11.2074	11.7508	52.322	62.7627	236.38	134.187	3.50162	21.576
104.818	42.7185	18.3539	158.872	46.4614	71.1836	75.2227	17.3006	5.78682	71.1507	22.6541	15.1901	84.7846	15.5196	13.4639	32.4542	17.0297	27.6911	53.3129	17.6277	19.2252	10.3253	7.82003	16.299	42.7733	73.5823	44.127	22.5489	169.644	35.5946	134.032	24.5485	65.361	36.0788	36.5226	7.26617	16.5968	10.2002	54.2238	74.3195	246.35	118.233	3.1419	17.6409
104.918	35.1595	15.8	162.723	43.4665	67.1936	70.9186	15.0322	5.12078	70.4932	20.5797	16.3867	86.0103	15.8268	12.4253	28.9581	15.629	31.5106	51.7142	16.4546	19.6652	9.01383	7.23829	15.5831	41.2212	70.3403	40.556	19.5009	183.536	39.7491	124.529	21.9232	60.9052	31.598	50.8467	6.30162	18.0554	8.79828	51.9137	75.3795	230.253	102.986	72.7914	14.2885
105.018	28.7906	13.5987	157.283	39.1336	62.4622	65.3118	31.3616	4.44982	77.6711	18.6164	23.4169	95.7493	14.1989	11.4666	29.2496	13.8666	30.938	48.5817	14.4202	18.3255	11.3416	6.41405	14.2479	37.2434	74.2554	36.5674	16.8325	189.74	38.7841	120.466	21.2815	56.3901	27.6616	53.4803	5.46436	17.4432	7.56466	47.4746	70.1189	203.911	89.0065	157.817	11.4912
105.118	23.5192	11.7015	147.006	34.5586	78.0947	59.2087	35.3958	3.82395	80.0294	16.7823	26.2573	101.133	11.9669	10.5818	27.6358	12.0895	28.6168	44.7956	12.2986	19.2612	15.2333	5.5505	12.7465	32.7894	70.4246	33.5064	14.5147	179.571	46.1519	114.261	28.6353	56.6083	24.2093	51.3622	4.73728	15.8426	6.49336	42.1606	62.3268	175.209	76.5083	179.95	12.5822
105.218	19.1915	24.2279	134.556	30.2105	84.2763	53.0927	34.1346	3.26313	75.6006	15.0859	26.5543	98.8131	9.73722	9.76519	25.1657	10.4415	25.7407	40.8403	10.359	18.1807	14.8281	4.73838	11.1938	28.5502	64.1244	30.1657	12.5096	163.195	46.1355	109.539	32.1745	55.574	21.1846	49.3095	4.10596	13.8673	5.5691	64.8632	53.9549	147.85	65.5156	173.054	12.1276
105.318	21.6452	26.1533	121.495	26.2661	84.788	47.2412	39.8911	2.77199	68.5293	13.5286	36.933	92.4623	11.6826	9.01157	22.4156	8.97167	22.833	36.974	8.67389	16.2598	47.4618	4.01283	9.71237	24.7385	57.3934	26.9181	10.7786	145.308	42.9165	103.275	33.1954	53.6504	18.5362	45.626	3.5576	11.852	4.77438	73.1166	50.5277	123.368	55.9518	155.183	11.4451
105.418	53.728	24.4969	110.196	22.7694	82.0142	41.8016	50.7693	2.34776	60.7934	16.6747	41.0097	86.8868	11.1774	8.3161	19.6909	7.68686	20.1086	33.3261	14.6452	14.1038	56.5568	3.38206	8.35942	21.3894	50.9829	23.9108	9.28587	127.99	38.5321	111.01	32.6028	51.1195	16.2181	65.6331	3.08109	16.0133	4.09218	73.0695	63.636	105.465	83.8475	134.494	10.1994
105.518	57.6805	21.8316	112.473	19.7065	77.4466	40.624	51.3194	1.98442	56.3518	18.9487	45.0931	84.2319	13.4457	7.67429	17.1427	6.57575	17.6428	29.9537	15.196	20.0514	57.5061	2.84203	7.15581	18.4758	45.136	22.517	7.99941	112.078	33.9473	112.243	31.0228	48.1997	14.1896	69.63	2.66691	24.3876	3.50707	68.5489	146.403	88.7185	113.692	114.488	8.77261
105.618	57.9308	19.0739	108.502	17.0405	74.499	38.151	47.3505	1.67484	53.822	19.9267	45.1526	78.4532	12.8761	7.082	14.8361	20.4624	15.4486	26.8743	13.8673	21.2093	68.0211	2.38381	6.10297	15.9522	39.8989	35.1252	8.29682	97.8296	29.738	109.499	28.8837	45.0586	12.4146	75.6705	2.30691	26.7612	3.00544	75.1772	243.42	79.7334	122.418	106.276	24.4994
105.717	57.2888	16.5268	101.361	14.728	70.1031	35.0468	41.8806	1.41195	49.0581	20.0137	42.9039	71.2897	11.2194	6.53543	12.7894	24.6062	13.513	24.0837	12.0384	20.0786	64.2838	1.99711	22.6653	13.7707	35.2451	50.1687	7.77715	85.2413	30.7906	114.534	26.4744	41.8239	10.8615	88.3036	1.99411	25.9639	2.57546	74.1264	314.75	69.0954	119.699	93.7135	30.3714
105.817	50.573	14.2692	105.15	12.7258	65.0319	31.7191	38.6249	1.1892	43.6494	19.5045	39.4467	95.2553	9.3056	6.03107	11.2779	35.6302	11.8132	24.4449	10.2233	17.9866	56.909	5.12232	39.6832	11.8865	65.4674	53.2178	19.8416	87.4115	29.1038	114.022	23.9856	38.5913	9.50277	99.6838	1.72254	23.6427	2.20701	68.9987	323.834	65.6202	111.216	138.343	30.8823
105.917	42.7161	12.3011	102.346	10.9937	62.3841	37.138	41.5883	1.00074	57.5158	18.6127	35.4719	131.169	7.49954	5.56566	9.84292	37.447	10.324	23.5419	8.59375	15.6174	49.2376	6.06547	76.3619	10.2598	71.5549	60.1391	42.0988	82.4364	26.3458	111.784	21.5395	35.4305	8.31399	98.2805	1.48712	20.7326	1.89126	71.0765	303.337	62.0993	100.252	167.25	28.6894
106.017	41.7047	10.5966	103.969	22.2407	58.6004	38.59	39.3889	0.841452	59.6129	17.4913	31.4018	152.686	15.0574	5.13617	8.532	35.3479	14.0687	22.0253	7.18897	13.3069	42.2376	5.99184	117.122	8.85568	68.6819	59.2358	54.3268	74.7887	23.3151	106.953	19.2109	32.3909	7.2739	91.9336	1.28367	17.7438	1.62069	67.8234	270.676	58.2654	88.6513	228.132	25.327
106.117	36.6452	9.12359	100.034	25.2863	54.2997	41.6786	37.9417	0.706902	58.9661	16.2489	27.4831	156.397	16.4535	4.73984	7.36163	31.8014	14.6428	20.2591	5.99978	11.2045	45.7465	5.48505	144.35	13.0823	79.0078	76.0851	56.9655	66.531	20.377	100.703	17.0421	29.5056	6.36389	84.0173	1.10871	14.9369	1.38885	62.8758	234.863	51.7058	77.4071	308.057	38.2862
106.217	30.8914	7.85067	104.886	29.3458	49.8571	56.0765	45.9243	0.593327	54.6686	14.961	23.9719	150.324	15.1974	4.37411	6.33161	27.9304	13.8879	18.4426	5.00161	9.36226	42.5291	4.83141	164.751	28.0577	77.1099	78.2623	53.627	58.5729	17.6836	95.1764	15.0537	26.7947	5.56769	75.9509	0.958998	16.7833	1.19021	77.8144	200.321	44.4815	67.0116	313.022	41.6911
106.317	25.5741	6.90694	102.677	28.9246	47.908	61.8217	45.3979	0.497516	49.08	13.6795	21.3271	139.993	13.0056	4.03661	5.43368	24.2203	12.6432	26.5026	4.16718	7.7838	37.4407	4.16615	198.377	30.7036	71.0235	74.2852	48.2362	51.2769	15.2838	88.872	13.2518	24.2681	4.87104	68.301	1.00546	16.4609	1.01999	81.0821	169.003	37.5636	76.1853	287.652	40.0796
106.417	20.9983	5.99432	113.969	26.688	45.0523	68.4304	41.4778	0.416716	55.324	12.4385	18.9763	127.2	11.3858	3.72517	4.65583	20.8581	11.2832	36.6767	3.47101	6.44997	32.3273	3.54863	202.88	29.0104	63.8837	79.979	42.4654	67.666	13.1785	84.8168	11.6333	21.9284	4.26148	61.266	10.632	15.0802	0.874083	94.9666	141.572	31.3587	91.6146	260.853	36.1036
106.517	17.1754	7.785	114.865	24.8576	41.777	69.1747	36.5072	0.348607	54.2638	11.2597	16.8824	117.251	10.6588	3.43778	3.98491	27.8418	9.96819	40.3019	2.89076	5.33272	27.7098	3.00057	195.2	48.6639	56.8727	78.6874	36.9892	70.0065	11.3476	95.5914	10.1895	19.7725	18.0381	54.8878	15.4089	13.2736	2.91422	96.6104	118.039	35.2216	94.1837	234.795	31.2681
106.617	23.6991	7.67987	110.027	22.3304	56.6915	66.533	31.5182	0.291224	50.1073	10.1556	15.0152	115.924	9.18386	13.3442	3.40807	28.5926	8.76023	40.3792	2.40735	4.40221	23.6861	2.52576	179.125	51.1424	53.6073	73.2609	32.0457	66.2758	9.76334	99.1461	8.90844	17.794	23.2543	49.1437	17.2872	11.3885	3.45182	91.5516	116.604	43.035	89.9448	203.885	26.3885
106.717	30.3216	6.97501	112.365	19.6965	64.378	62.0724	26.9292	0.242918	48.1741	9.13261	13.3507	109.224	7.56912	15.4282	2.91315	26.7287	7.6774	38.6182	2.00476	6.47727	28.7293	2.12005	163.765	47.6779	55.8239	66.4757	27.6859	60.2408	8.39659	98.9687	11.3597	15.984	24.2471	43.9878	17.4804	9.60381	3.37876	83.1895	115.005	42.9219	106.416	177.28	21.8737
106.817	28.9507	12.4346	108.432	17.2061	66.4776	56.7694	22.8766	0.202259	81.3951	8.19237	16.8656	99.9758	9.30504	43.305	2.4891	32.4252	6.71868	35.9852	6.25418	6.92191	28.5956	1.77642	145.795	43.9853	52.687	59.5555	27.5271	53.6426	14.7999	120.727	12.4723	14.8205	30.5108	39.3671	16.7375	8.00138	3.08085	73.5605	105.487	39.2949	133.278	160.257	17.8977
106.917	25.2287	33.3531	101.247	36.798	69.5297	51.2198	19.3715	0.16802	144.454	7.33383	29.7346	104.341	8.97821	72.4515	2.12638	32.2996	5.8752	33.0185	7.06148	6.58337	25.7446	1.48673	128.66	39.0607	47.8777	53.0106	25.3603	47.2516	16.5483	130.151	12.7062	13.662	31.5483	44.4511	50.7096	6.60855	16.985	63.8406	98.9422	48.8171	139.301	139.464	23.1739
107.016	21.1925	41.8172	122.142	42.2427	82.7575	45.7749	23.5293	0.139092	161.968	16.4364	35.6004	101.306	7.85156	82.4555	1.81665	36.0725	5.13551	30.0114	6.6296	5.91137	22.4106	1.2432	129.27	34.138	42.8148	47.0269	42.2656	41.3784	16.1554	131.812	12.3817	15.6601	32.6379	43.8287	66.9287	26.2667	20.8787	54.6698	88.3544	86.181	134.184	118.983	23.9592
107.116	17.5168	52.3086	127.92	41.4735	87.3848	40.6309	23.2871	0.114524	158.532	22.0327	37.1589	97.3576	6.52548	80.8692	4.50305	38.1122	4.48791	27.1175	5.82358	5.13821	19.2687	1.03885	121.49	29.629	38.0177	49.8369	45.5596	36.1187	14.8607	128.72	11.7199	64.4904	47.4554	40.9989	72.5962	34.1318	20.6788	46.3595	76.6983	95.6081	123.602	123.481	22.4512
107.216	14.3721	60.8293	126.682	38.2002	86.8888	38.1166	50.3623	0.0935243	146.242	25.1356	125.542	90.2036	5.26544	78.9737	5.57715	36.0543	3.92142	24.411	4.97191	4.37883	16.4901	0.867458	118.09	25.6366	33.6515	47.8884	43.3467	31.4716	15.4112	122.848	10.8715	98.5708	51.388	37.4675	72.1849	35.5277	18.9484	39.0246	65.4358	91.8315	110.818	121.216	19.9236
107.316	11.7516	66.0532	135.585	34.1287	83.4583	34.9883	63.5989	0.0736028	130.948	29.5697	271.373	81.6924	4.17168	85.6406	5.77954	32.4714	3.42618	21.9221	4.18978	3.6862	14.0867	0.723917	108.992	22.1518	29.7443	44.1093	51.8953	27.3953	14.5776	115.473	9.93791	121.228	50.1121	33.8681	68.45	33.5913	16.7781	32.6671	55.2157	82.5005	97.6491	109.72	17.0897
107.416	34.0788	73.2287	134.17	59.5555	88.129	31.6487	64.1672	0.0553956	115.393	32.0052	572.296	72.8897	3.26641	99.5577	5.53349	60.1752	2.99334	19.6566	3.50904	3.07108	12.0252	0.603743	97.5971	19.129	26.2738	39.8146	51.8294	23.834	13.2012	107.418	8.98549	135.117	46.5325	30.4541	63.0683	30.1351	14.6154	27.2279	46.2591	71.4783	85.0599	95.547	14.3282
107.516	37.206	69.1663	127.169	83.0751	87.6304	28.3372	59.5291	0.0374698	100.784	32.7198	715.732	64.3847	2.53778	126.603	5.07775	69.2437	5.95538	17.6077	11.5554	2.5463	10.2625	0.503117	85.7593	16.5143	23.2015	35.5756	47.8397	20.7294	23.4045	99.202	8.05654	142.35	42.1144	27.314	120.671	26.1767	12.6284	22.6187	38.5725	60.6229	73.5147	81.5444	11.8214
107.616	33.9562	61.836	117.433	86.8374	84.1711	25.1887	52.7943	0.0234162	88.7105	32.2681	761.717	56.479	9.10034	141.946	4.5444	69.0237	6.75872	15.7621	13.1127	2.0989	8.75721	0.418885	74.4393	19.3989	20.4856	31.6235	46.3633	18.0261	29.7448	91.1431	13.216	144.6	37.5774	24.4667	149.716	22.261	10.8667	18.7407	32.062	50.7465	63.1923	68.8333	9.63964
107.716	29.0758	54.0909	106.651	82.1943	99.2546	22.2728	46.5185	0.0105747	79.1941	31.0523	749.563	49.3043	10.7527	230.324	4.00413	63.6904	6.6294	14.1041	12.3304	1.72829	7.47231	0.348417	64.088	18.7342	18.0866	28.0347	50.0801	26.8524	30.4249	97.6653	26.5256	143.186	33.2573	21.9025	199.94	18.6567	9.33107	15.4958	26.5941	42.1284	54.1131	57.7484	7.79218
107.816	24.239	46.8861	95.7952	74.4206	104.353	19.6181	40.1847	0.00071661	91.2131	29.3619	704.721	42.8934	10.2319	248.418	3.49276	56.6639	6.12926	12.6171	10.8384	1.41411	6.37576	0.289506	62.1778	16.9399	15.9681	24.8183	47.6846	28.7593	49.7296	98.5787	33.8696	139.143	29.2946	19.6009	252.442	15.4751	8.00382	12.792	22.0271	34.7879	46.2141	48.2809	6.25713
107.916	23.4684	40.4822	85.4031	65.9123	103.514	17.2302	34.3446	-0.00690984	90.2133	27.4029	643.421	37.2245	15.3748	240.236	3.02657	49.4761	5.51201	11.2849	9.25601	1.1549	5.44001	0.240304	57.3267	14.9191	14.696	21.9547	43.1124	52.8386	62.4267	96.0676	42.7836	133.278	33.6904	17.5386	283.957	12.7401	6.86156	10.5466	18.2268	28.6268	39.393	40.2858	5.59156
108.016	27.3925	52.5959	75.7473	62.9601	102.585	15.1015	29.1806	-0.0111249	83.634	25.3201	575.795	32.8349	15.7568	247.92	2.61074	42.7678	4.88875	10.0925	7.8008	0.945545	4.64149	0.199261	51.2999	12.9921	14.3061	19.4143	38.0495	59.416	63.5898	91.5608	46.7749	126.214	33.6842	15.6923	293.644	10.4307	5.8806	14.4346	15.0724	23.5033	33.5331	33.5767	4.81774
108.116	25.5082	51.9214	66.9433	57.2552	114.119	13.2171	24.7114	-0.0150395	75.0825	23.2141	507.962	28.7742	16.2436	251.421	2.24507	36.7659	4.30514	9.02564	6.53333	0.768948	3.96007	0.165051	66.5463	24.2607	15.5513	17.1648	33.1844	71.2999	59.6675	92.9546	47.5384	118.429	37.267	14.0404	284.7	8.50489	5.03913	21.8396	12.4583	19.2677	28.5173	27.9668	4.05117
108.216	22.0165	47.1843	59.0153	50.8233	120.837	12.6651	20.8877	-0.0201607	66.2581	21.1524	443.439	25.1002	14.8232	264.787	1.92643	31.5096	3.77702	8.07136	5.45541	0.624671	3.37857	0.136559	70.051	26.9286	14.8993	15.1748	28.7677	71.5006	53.8119	108.266	46.2541	110.285	55.6071	12.5628	265.943	6.9132	4.31776	24.4891	21.9758	15.7794	24.2351	23.2855	3.34873
108.315	18.4178	41.55	65.2671	44.5504	120.334	11.7946	17.6368	-0.0252634	58.9493	19.1791	384.072	29.1425	12.606	254.394	1.65026	26.9587	3.30715	10.3257	9.34668	0.507225	2.88235	0.112885	75.0363	25.5594	13.6224	13.4154	33.7125	66.7696	47.5251	114.173	43.7361	102.053	61.1896	14.612	242.702	9.99437	3.69958	33.3456	24.7157	12.9136	20.5858	19.3835	2.73368
108.415	17.8532	36.1166	65.6637	38.7903	115.689	13.8937	14.8829	-0.0262837	51.7629	17.3211	340.209	29.8159	10.3115	237.845	1.41191	23.043	2.8927	11.031	12.707	0.411852	2.45892	0.0932225	89.9713	22.9571	12.2142	11.8603	46.8281	93.1917	41.4889	114.358	40.5397	93.9291	60.0812	15.8397	218.347	10.7914	3.16988	36.0701	24.1013	17.1691	17.4799	18.3453	2.2107
108.515	21.1658	36.0641	62.8348	33.6522	108.824	14.4817	12.5546	-0.0224581	60.2685	15.5927	310.961	28.6397	8.23965	220.444	1.20653	19.6856	2.52884	10.9038	12.5718	0.333435	2.09761	0.0771162	91.8539	40.9804	10.8586	10.4861	48.3099	98.0368	35.9816	110.916	37.0373	86.0553	65.573	15.3885	194.34	10.3894	2.71603	36.4442	21.977	17.6295	14.8391	19.5728	1.77485
108.615	19.7982	32.9077	66.1341	36.5555	100.93	14.1783	10.5886	-0.0192129	74.1739	14.0002	278.494	28.4034	6.48738	209.512	1.02981	16.8125	22.2653	31.9144	11.2734	0.270632	1.7893	0.0639511	87.0538	43.5592	9.61677	9.27135	78.7303	94.1257	41.8669	105.383	54.575	78.5282	64.1611	14.304	183.994	9.41859	2.32717	34.4034	21.2587	16.3647	12.5951	18.3522	1.4169
108.715	17.118	29.0265	69.6605	35.1449	92.7274	13.3784	8.92946	-0.0168137	75.1533	12.5437	251.416	132.945	5.05867	210.132	0.878168	14.3567	30.6851	50.0086	12.1827	0.210829	1.52628	12.0309	88.1223	61.2808	8.50237	8.19811	86.5008	86.1387	58.0344	98.7575	63.525	71.4105	59.6793	13.0344	189.753	8.23586	1.99401	31.186	19.3029	14.4386	10.6892	16.2614	1.12605
108.815	14.331	25.2499	68.3595	32.058	84.6442	12.3302	7.52992	-0.0137805	104.466	11.2194	223.935	229.222	3.9193	221.638	0.748092	12.2589	32.0405	77.561	17.5361	0.165075	1.30193	16.2438	88.647	68.453	7.51125	7.24928	82.8845	86.8369	61.009	91.6755	66.7701	64.739	54.0626	11.7671	183.699	7.03504	1.70857	27.5319	16.9222	12.3792	9.0711	14.0062	0.891647
108.915	11.8273	21.8359	64.4739	28.5007	80.1353	11.1865	6.34959	-0.0109748	110.066	10.0207	201.432	269.265	15.7441	232.887	0.63672	10.4677	32.3191	88.3492	17.5912	0.129649	1.1106	27.5658	85.058	65.1029	6.63331	6.41058	75.1486	104.914	58.0525	98.189	66.3256	58.531	54.3406	10.5754	185.419	5.91426	1.46402	40.5195	14.526	10.4324	7.69763	11.8825	0.703993
109.015	9.69743	18.8357	59.3522	49.7039	95.449	10.0387	5.35422	-0.00849145	104.997	8.9396	186.967	276.94	18.7935	223.602	0.541413	8.93847	53.2124	89.988	43.4174	0.0996209	0.947456	37.8141	128.728	58.5201	5.85697	5.66925	66.4139	105.456	52.7283	99.0808	64.2088	52.7894	51.2181	9.48385	177.356	4.9165	1.25447	45.0302	12.3056	8.69809	6.53204	15.4173	0.554681
109.115	7.9259	16.2295	53.7908	70.7765	114.223	8.93901	6.35352	-0.00641654	101.884	7.96708	188.735	266.78	17.9485	209.014	0.459915	7.63309	58.1232	86.8229	47.7848	0.0734396	0.808344	39.2424	142.638	51.4102	5.17097	5.01815	57.9617	98.5805	46.7475	106.808	60.5045	47.5067	46.7286	8.49587	177.154	4.0541	1.0749	44.6917	10.3358	7.20286	5.54306	25.2758	0.436554
109.215	6.46841	13.9764	48.2468	74.4082	134.974	7.91506	10.1286	-0.00442831	94.7851	7.0944	180.21	247.534	15.6188	193.71	0.390443	6.51875	56.1984	81.3149	56.3929	0.0526202	0.689736	36.7499	183.654	44.7208	4.56512	4.43576	50.2651	89.0456	52.9947	108.167	55.9443	42.668	51.8525	7.60673	168.438	11.5354	25.3621	41.759	17.6571	5.93865	4.70404	27	65.3863
109.315	5.2763	16.1211	42.9699	124.563	143.294	6.97916	10.8261	-0.00308887	85.2489	6.31292	166.22	224.387	12.9453	179.021	0.331332	5.56773	51.6216	74.841	53.6713	0.0381398	16.2421	32.7625	242.112	38.733	4.03034	3.9248	43.4489	79.0335	52.0159	105.627	51.0175	38.2535	51.093	17.8925	155.466	22.6037	35.2856	37.6077	19.7072	4.88266	3.99229	25.3288	155.807
109.415	4.30167	21.514	38.0845	140.695	182.931	15.0781	10.2236	-0.00187027	75.3046	11.278	149.806	200.333	10.4286	165.293	0.281145	4.75572	46.2744	68.1563	47.4069	0.0282783	19.0147	39.38	256.365	33.4821	3.55761	3.47125	37.4941	70.3719	49.07	100.806	46.0441	34.2401	55.7304	20.8819	153.369	26.4529	36.211	43.9622	19.1546	4.0073	3.38824	22.4492	292.929
109.515	3.50699	21.3802	39.7761	137.306	203.125	19.0399	10.4709	-0.000747087	65.8609	14.2654	179.716	177.031	8.25437	152.571	0.238582	4.0628	40.9746	61.6607	40.5743	0.0202916	17.9232	48.2839	293.184	28.9178	3.14045	3.07241	47.291	70.5038	44.3757	94.7533	41.2258	30.6029	54.5167	20.8261	144.77	26.4136	33.6627	59.4776	17.9013	3.28529	2.8753	19.3388	337.843
109.614	2.85588	19.4766	38.8561	126.121	207.41	32.921	17.3381	0.000145737	57.2775	15.851	187.765	155.337	6.45964	157.419	0.202588	3.47081	36.0518	55.5526	34.2313	0.0161048	15.8532	51.3202	293.359	24.966	2.77224	2.71631	47.4563	78.8121	39.2497	103.524	36.6831	27.3161	50.702	19.5765	133.012	24.4363	30.0061	64.1851	15.9534	2.69166	2.44062	16.4079	333.391
109.714	2.32637	22.7503	40.1019	112.521	202.371	46.9967	29.215	0.00101	49.6521	16.4581	182.885	135.629	5.01739	150.365	0.172368	2.96585	31.6149	49.9172	28.6851	0.0132507	13.7118	55.8404	275.092	21.5506	2.44595	2.39673	43.8902	77.0005	34.2932	105.617	32.4813	24.3536	46.7268	17.931	126.241	21.6382	26.2232	62.7743	13.8319	2.20465	2.07231	14.723	304.767
109.814	1.89526	31.802	38.9223	98.8978	192.143	52.9623	31.6261	0.00175228	42.9618	16.3966	170.846	118.008	3.87772	140.326	0.795149	2.53422	27.6751	61.9676	32.0378	0.0115162	11.7611	80.4329	248.692	18.6011	2.15813	2.10923	39.1562	73.5854	39.8557	114.686	28.6486	21.6898	129.848	32.1119	116.387	18.6378	22.6952	58.1509	11.792	1.80574	1.76203	12.7638	266.402
109.914	1.54398	31.9507	36.4686	86.2356	179.295	79.4908	30.0171	33.5517	37.1329	15.8919	216.081	118.627	2.98684	138.549	4.91811	2.16589	24.2037	65.4355	39.4901	0.010474	10.0558	84.6772	219.854	16.0548	1.9027	1.85993	34.3334	67.1909	39.4947	116.613	26.5683	23.6424	223.914	35.7942	105.312	15.7587	19.5459	52.0795	9.94574	1.47935	1.49961	10.8664	231.318
110.014	1.25772	29.2171	33.4304	74.8722	165.402	155.606	26.9158	46.7944	32.0748	15.1068	247.867	112.836	2.29541	134.229	6.68607	1.85111	21.1572	64.311	38.0638	0.0097166	8.58723	79.801	191.593	13.8571	1.67801	1.63829	29.8453	59.973	36.5886	114.154	34.6136	24.5615	354.252	35.1311	101.647	13.1538	16.7917	45.6007	8.33046	1.21246	1.27428	9.15972	195.562
110.114	1.02439	25.7928	30.2133	64.854	151.41	215.898	28.9797	49.6512	45.5632	14.1576	253.548	104.667	1.76128	128.618	7.16884	1.58209	30.2029	60.862	35.6563	0.00891091	7.32966	71.3738	168.551	15.5832	1.47962	1.44266	25.8297	52.8946	32.7806	109.117	38.3643	25.3241	406.373	34.5035	94.688	10.8787	14.4071	39.3007	6.94557	0.994286	1.08261	7.67849	192.014
110.214	0.834238	22.4439	27.048	56.1042	137.867	240.798	27.4466	47.4728	48.3107	13.1264	254.738	94.8623	1.35001	120.15	6.97933	1.35234	32.0519	56.365	31.2931	0.00800673	6.25505	62.0812	166.214	14.8519	1.30509	1.27082	23.8017	59.0677	28.8463	108.281	39.2891	25.3443	405.888	32.2223	100.747	8.93685	12.3531	39.6823	5.7733	0.815961	0.920976	6.41671	175.038
110.314	0.679396	49.1393	24.0591	48.5005	125.073	283.245	28.2583	43.105	46.2115	12.0696	242.547	84.6823	1.03393	111.329	17.6844	1.15584	37.1043	55.9222	26.7063	0.00703258	5.33752	53.1514	159.165	13.3614	1.15098	1.11236	22.5216	59.2975	25.1312	110.65	38.4115	24.825	381.394	29.4262	99.1787	7.30502	10.5885	44.0264	4.7893	0.670334	0.783436	5.35294	152.737
110.414	0.553269	54.1118	21.3065	41.911	115.588	326.135	26.2784	38.027	42.1528	11.0258	223.306	74.8258	6.26103	102.881	21.9796	0.987819	36.656	68.1996	22.5012	0.799226	4.55435	45.0857	152.293	11.7424	1.01288	0.974478	25.4225	55.3998	37.8717	108.644	36.4386	23.9252	347.396	26.5929	93.4923	7.17941	9.0745	43.66	3.96787	0.55135	0.666819	4.46143	139.394
110.514	0.450609	54.8853	18.8115	36.2088	106.617	336.2	23.3326	32.9774	37.5205	10.0201	201.003	65.6524	8.63696	94.989	22.8075	0.844147	33.9994	87.5182	18.8436	1.10007	3.88591	38.032	139.308	28.0213	0.893104	0.858744	24.5981	50.0272	40.763	104.05	33.8532	25.7742	311.087	23.9123	96.1101	6.58376	13.9179	40.776	3.28452	0.454018	0.56651	3.93677	121.722
110.614	0.36705	50.3564	16.5734	31.2785	97.5886	327.052	20.2373	28.2979	57.4967	9.0678	178.071	57.3205	8.64349	87.6771	21.8499	0.721298	30.6234	93.6052	15.7347	1.15171	3.31543	31.9739	125.177	31.1051	0.787602	0.755912	30.489	44.3956	45.2854	98.9769	46.7303	26.573	275.894	21.4494	92.8753	6.07782	14.6341	47.8514	2.71725	0.374283	0.480975	3.38392	105.869
110.714	0.299009	44.5125	14.5797	27.0173	93.8064	307.326	32.2324	24.1212	62.2456	8.17777	162.404	49.8719	7.68891	80.9202	20.0561	0.616224	27.1825	92.5792	13.1203	1.08488	2.82854	26.8255	110.237	29.524	0.694555	0.66597	41.4477	43.2135	44.0949	92.8264	53.3854	26.5926	243.315	19.2168	95.1919	5.3738	13.7335	48.7227	2.24704	0.308794	0.408242	2.86779	89.6057
110.813	0.243588	38.7537	12.8116	32.4291	88.2315	282.428	34.4447	20.4739	60.0652	7.35391	145.221	44.8519	6.45042	74.6816	17.9516	0.526213	23.9474	97.0592	10.9328	0.968997	2.41296	22.4777	122.069	53.4012	0.61235	0.588855	42.5085	50.9767	40.5086	86.2152	55.5702	32.148	213.879	17.2057	91.8372	6.94293	12.2943	56.2028	1.85765	0.254891	5.05085	2.41151	84.831
110.913	4.88165	33.5238	21.7169	35.1617	81.8253	255.677	37.3439	17.3307	62.4435	6.59698	129.124	39.8314	5.23398	68.9232	15.8181	0.542672	21.0145	122.988	21.8497	5.51345	2.05828	21.5883	123	56.8922	0.539772	0.522015	39.6667	50.8105	36.1324	80.5879	54.877	35.5024	187.64	15.3996	87.9629	7.21109	10.7668	56.7784	1.53521	0.210351	7.15504	2.01907	87.5349
111.013	13.6606	33.2191	31.0617	33.7803	75.1721	229.051	35.4651	14.6442	59.2213	5.90566	115.469	35.0699	4.16123	63.6085	13.7984	0.507834	20.8263	130.912	27.6649	7.16677	1.7556	29.298	115.773	53.2831	0.475753	0.464158	35.5355	47.3175	31.7181	74.6743	55.2989	37.1889	164.429	15.8741	81.5556	6.8103	9.32813	53.5948	1.26825	0.173397	7.82089	7.53903	81.9432
111.113	14.8605	30.2287	34.739	30.803	68.6173	203.678	31.81	12.3602	53.7892	5.27738	106.979	30.6942	15.3431	58.7037	11.9571	0.764806	32.7817	141.899	26.8658	7.36375	1.49726	30.3052	107.589	47.606	0.419322	0.411965	31.2226	42.6592	36.6621	68.772	53.5126	37.6295	143.992	17.6884	74.0669	6.10538	8.03824	48.5799	3.22565	0.142712	7.70289	9.08257	72.6728
111.213	40.9331	26.6328	35.1415	27.3806	62.3565	188.424	27.7359	10.4249	61.484	4.70879	96.7125	26.7525	18.1763	54.177	10.3161	0.811712	41.4962	144.673	23.9198	6.87681	1.27681	44.3182	99.6672	44.8051	0.369623	0.366706	27.5386	37.8243	36.2548	63.0603	62.3347	37.1568	126.042	17.3604	66.3478	5.30089	6.90786	42.886	3.88733	0.85133	7.18606	8.9048	62.3092
111.313	44.5862	23.1549	33.7316	24.0189	56.6239	179.03	23.8253	8.78846	63.4885	4.1963	85.9481	23.2478	17.3118	49.9994	12.4009	0.768613	42.2416	139.656	21.3565	6.11407	1.08875	46.8564	89.4471	49.476	0.325894	0.326381	30.3371	34.4812	33.7381	57.6419	65.5437	53.2997	110.304	16.2101	60.8588	4.50641	5.92822	38.4326	3.89733	1.0955	6.79878	8.05579	52.2232
111.413	48.6849	29.7423	31.3945	35.0443	51.2709	187.371	27.9432	7.40676	63.7323	3.73594	76.3293	20.159	15.0443	55.6735	12.6985	0.691481	43.0721	130.835	23.9608	5.28442	0.928389	44.2399	78.7106	51.8639	0.287448	0.28925	29.0975	30.7511	30.2973	52.5697	65.1218	63.8933	102.189	14.8046	72.3476	14.6489	5.08391	33.666	3.60427	3.11921	12.8734	7.0131	43.0745
111.513	44.4343	29.2762	40.4136	37.0862	47.4596	183.835	28.108	6.2411	59.4965	3.32377	75.0436	18.6041	12.4592	54.297	12.0836	0.606027	40.5027	151.253	22.4499	15.7433	0.791651	39.6055	68.386	63.7	0.253587	0.81094	26.3938	46.4322	26.6951	56.5249	79.7262	70.2361	92.3709	13.3815	88.4892	18.6256	4.35814	44.1491	3.19302	61.5964	15.2558	5.98423	35.1165
111.613	38.0485	27.4002	43.4785	35.6956	60.6244	173.665	25.879	5.25818	53.6059	9.58252	103.066	16.8054	10.0316	51.0027	11.0488	0.523467	36.7233	162.059	19.7043	22.6807	0.675094	36.4405	73.5304	62.3062	0.223524	0.974176	23.4596	49.9054	28.2444	57.1635	92.9952	82.856	82.3609	12.035	93.0658	19.2296	3.73515	65.5643	2.75828	91.9022	18.6099	14.471	28.3808
111.713	33.7668	40.2876	43.1401	37.3023	66.0157	160.154	25.3265	4.42957	47.3988	13.4799	113.904	14.9685	26.4272	47.343	9.86622	0.448334	32.7065	160.42	16.8167	24.0869	0.575747	42.7236	84.7335	56.6116	3.3701	1.95946	20.5328	48.0057	26.9502	55.7734	99.3206	95.7347	72.8621	20.2795	91.0597	18.1056	3.66309	73.0789	2.34592	97.7149	19.2453	20.1447	25.8742
111.813	28.5842	40.9344	40.9532	35.3042	66.7324	171.203	23.035	3.73121	41.4771	16.5895	114.354	13.2061	30.1462	43.776	8.68072	0.382009	28.8644	152.419	14.169	22.8448	21.2695	42.0513	85.0659	60.2662	4.24513	2.24268	19.9868	43.9721	24.5125	55.8183	99.5965	103.065	64.1648	26.6937	85.5309	16.2027	3.34287	72.6345	1.97538	92.156	25.541	20.6479	30.5378
111.913	23.7085	37.5799	37.8555	31.9638	65.4315	169.931	20.2283	3.14288	36.0827	18.1909	121.056	21.1936	28.3153	40.426	7.56495	0.32446	25.3527	141.484	11.8659	20.4847	24.9922	38.4295	90.1836	60.4716	4.81263	2.22007	18.2475	39.3118	21.7483	60.0866	96.0774	106.215	56.3537	27.6398	78.3333	17.513	2.95482	67.9252	1.6526	82.0055	30.9352	19.7406	30.4354
112.013	19.4835	33.2275	61.6375	55.5919	62.3127	161.672	17.4428	5.8655	31.2844	18.7424	118.775	28.0963	24.4377	37.3165	6.55114	0.275299	22.2125	129.521	9.90822	19.0602	27.8772	33.8214	96.144	66.1092	4.67451	2.07325	16.1805	34.7016	19.0349	61.9022	90.3146	106.264	74.9134	26.38	81.1818	16.8691	2.57231	61.2056	1.37653	70.6596	31.898	17.6538	27.9735
112.112	15.9429	28.9318	71.8034	61.359	65.154	149.785	14.8934	6.71854	27.0718	18.5787	111.463	43.46	20.1599	34.4415	5.64932	0.234013	19.4354	117.559	8.26194	16.913	25.9451	29.1525	93.1251	62.4434	5.15669	1.8843	14.1449	31.1894	24.5786	70.4788	83.3615	104.063	78.9138	24.3272	81.6105	15.2973	2.22241	63.8922	1.14325	59.7277	56.7802	15.2788	24.5347
112.212	13.0196	30.0795	74.04	59.359	64.4322	152.772	12.6475	10.6589	39.3533	17.9434	105.622	49.4947	16.1936	48.924	4.85775	0.199552	16.9936	106.131	16.8239	14.6025	26.0228	24.8273	106.119	55.9787	4.9648	8.86036	12.2771	27.6093	27.9555	75.0841	75.9215	100.275	79.6429	22.0845	77.8798	13.3787	1.91262	79.5396	0.947596	55.1969	74.9736	12.9963	20.8828
112.312	12.8392	27.8296	125.101	65.2106	72.8027	156.171	10.7076	11.7398	53.5215	20.5806	96.9349	50.191	12.7928	63.2118	10.6574	0.170254	14.8531	102.524	18.0297	12.3986	23.4841	20.9932	117.601	49.1219	4.54833	11.1708	10.6169	24.2419	27.4746	75.5385	68.4527	95.4157	75.2134	19.9001	72.0431	11.4294	13.9403	83.7188	8.32436	48.5827	98.5815	10.9503	17.4144
112.412	20.5077	49.9939	164.217	77.4574	74.9906	151.191	9.04968	11.4135	56.0217	33.4567	87.0587	47.9751	9.99778	71.1886	12.9194	0.201439	15.7958	96.0877	16.6391	10.4162	23.1774	35.8346	116.018	46.9846	4.08173	11.4235	18.4104	21.1907	31.7068	73.4655	61.2426	89.8808	74.2853	30.7011	65.3317	13.493	17.3688	80.8209	11.1122	41.5939	106.768	21.4486	14.3116
112.512	20.5808	52.7848	194.196	76.9781	73.5369	173.799	7.641	10.4552	53.29	41.0844	77.0008	49.557	7.75786	69.6322	13.2743	14.4007	15.1133	88.4749	22.0715	8.83611	20.8107	50.2776	128.984	42.3278	3.6301	10.8163	20.0111	18.4782	31.3359	69.9266	54.4616	83.972	69.419	33.1379	66.851	13.523	17.2745	76.4521	11.5579	35.0211	176.617	26.4453	18.9282
112.612	18.2634	49.0892	201.605	74.5111	70.0375	179.021	31.8832	14.1905	48.4747	45.0006	74.6305	51.6854	5.99096	65.4664	12.6533	19.1327	26.4048	80.5928	27.1727	7.41944	18.0981	52.5294	127.436	37.2204	7.46997	9.89399	19.0985	16.0908	28.9935	65.61	48.2004	77.9158	63.0443	32.1421	64.4375	27.2715	15.8568	69.3915	10.8828	29.1811	211.673	32.0558	43.5296
[truncated: 1,946 more rows]
