# Supplementary material for: Dynamic and selective engrams emerge with memory consolidation
Source: Nat Neurosci. 2024 Jan 19;27(3):561–72. doi: 10.1038/s41593-023-01551-w (PMC10917686; doi:10.1038/s41593-023-01551-w)
Supplement: Supplementary file 5 — Statistical Source Data [file 41593_2023_1551_MOESM5_ESM.zip › Source Data Fig. 4 - Mouse 4 Fear Training.xlsx]

## Sheet: Mouse 4 Fear Training
Time (s) / Cell	1	2	3	4	5	6	7	8	9	10	11	12	13	14	15	16	17	18	19	20	21	22	23	24	25	26	27	28	29	30	31	32	33	34	35	36	37	38	39	40	41	42	43	44	45	46	47	48	49
0	106.534	51.0766	32.1349	43.123	219.381	155.912	273.987	46.978	280.485	48.1338	-80.7193	75.8394	3.06869	276.195	112.191	150.614	62.1772	59.7332	84.4611	11.6617	110.545	95.1758	58.5373	131.388	-31.8918	147.255	269.223	204.201	173.656	15.2755	267.752	17.5695	114.026	-62.0079	1912.03	-75.7594	-54.8181	-36.3722	-6.24891	64.7049	21.0597	-24.5696	155.682	-93.3743	62.3794	-20.4324	507.888	67.3092	-119.794
0.099922	122.362	48.529	33.1703	22.1926	221.712	127.813	263.676	34.9033	233.33	44.7797	-45.585	68.7074	63.3064	268.682	129.761	140.054	45.9699	43.4779	101.413	-4.49155	79.4448	86.4693	58.0694	121.253	3.00688	140.819	273.095	266.784	178.673	41.483	284.893	33.5429	138.309	-53.4785	2106.92	-56.86	-20.568	-32.5959	-31.2418	34.4645	3.40092	-11.9837	189.524	-57.8877	96.2838	-6.15539	438.82	56.9226	-118.503
0.199844	149.475	117.989	15.5507	40.121	301.766	135.05	270.38	29.5145	236.016	55.2218	-91.8244	51.966	113.301	269.763	114.808	164.101	21.6639	27.4057	121.962	-11.9487	105.548	69.6232	95.0074	88.1589	13.2624	133.373	279.556	309.601	191.731	60.6615	244.002	61.7372	140.041	-68.4918	2138.24	-44.406	-24.7478	-22.0808	-32.7819	11.8609	-19.9781	5.31419	224.594	-7.53727	67.0193	39.0129	375.454	61.4269	-131.576
0.299766	146.246	186.456	5.80282	33.8387	414.289	107.314	213.08	70.6791	232.589	48.1787	-102.337	52.8836	181.805	253.472	140.703	124.594	36.993	24.789	294.857	-28.1499	63.6385	66.4267	258.144	71.0211	20.9165	126.497	343.433	328.481	124.117	55.624	216.911	10.1669	126.983	-65.4669	2032.21	-6.31106	-52.4027	50.3308	-12.921	-12.2593	-13.2452	-21.1889	322.189	3.43332	100.473	37.5554	342.807	46.5469	-89.1477
0.399688	171.507	145.852	16.235	27.1584	485.853	102.949	251.607	71.8986	213.009	46.5617	-113.131	42.6422	238.661	211.877	159.266	121.042	9.97639	16.7539	412.99	-13.8886	31.3378	37.9929	466.75	23.0662	68.4644	113.962	481.026	453.04	181.657	53.6827	215.512	17.2194	145.697	-40.6538	1937.73	-21.17	-66.8616	45.321	-47.4629	11.3847	-40.3079	-14.7907	356.112	-41.1801	49.824	31.4333	304.74	29.9299	-100.712
0.49961	189.561	127.923	11.901	11.4352	476.31	90.7528	243.167	36.9685	197.429	13.4494	-64.678	45.0025	280.296	216.429	176.924	129.403	53.9092	43.3112	421.778	-24.9765	93.3457	42.5244	574.74	9.15218	131.738	91.6671	621.078	500.971	202.744	27.1184	239.387	-27.1991	112.923	-16.9184	1858.36	-42.5519	-103.283	16.0147	-75.156	0.537324	10.8333	4.62244	408.784	-78.296	106.457	-6.67363	281.012	37.0585	-94.4882
0.599532	198.546	115.069	3.61843	25.3387	482.274	110.855	283.212	52.4232	190.331	1.92705	-45.9656	33.6076	304.436	193.418	170.222	108.076	67.2544	34.965	367.089	1.68127	139.407	34.7039	593.711	-13.7633	152.304	76.5471	708.006	573.531	206.118	58.1001	198.137	-14.5404	109.01	-43.7953	1760.95	-4.14649	-120.428	77.5978	-25.997	-33.0977	21.5571	-5.93565	464.573	-99.5298	97.782	10.0105	365.526	25.1065	-113.042
0.699454	164.402	76.0923	-1.23497	17.2935	436.208	117.231	300.536	56.7571	175.369	4.46842	25.753	4.19831	327.298	211.295	150.371	99.1121	132.079	32.8209	311.943	26.009	124.895	16.9095	453.373	-12.0523	70.9187	81.4936	792.36	682.698	187.435	55.3876	170.898	-25.7628	90.0987	-47.444	1641.55	-1.56924	-126.805	26.4475	-18.7546	-1.90488	40.921	27.6319	536.047	-79.7478	70.1719	22.2885	392.445	40.7777	-126.391
0.799376	158.839	48.9521	12.0119	20.0881	427.897	111.982	291.089	66.3656	168.087	10.5777	16.3387	7.31234	303.136	228.007	154.806	86.5804	162.801	44.6154	331.193	-21.7118	120.11	13.5695	374.845	-12.2398	19.7631	73.615	813.311	623.742	137.984	35.0789	176.081	-11.7199	81.7115	20.2067	1574.95	20.5913	-106.161	17.5539	-7.97348	8.34434	6.02027	22.7511	488.196	-47.0976	73.0821	14.5787	436.427	10.8317	-76.3572
0.899298	129.465	77.9259	19.5428	3.64296	394.013	107.382	269.792	46.4421	173.883	0.527621	50.9128	34.4367	234.649	226.161	139.952	85.5046	172.986	10.3981	404.607	-6.8058	67.5352	28.2263	323.006	-1.78016	-2.82863	145.653	790.809	596.111	132.28	25.3801	191.858	3.90548	75.5598	-0.876273	1513.88	26.1952	-71.6419	-0.729454	19.9555	-2.91897	30.3409	44.2006	487.217	-84.6465	82.3221	-28.1548	413.191	11.8974	-91.1978
0.99922	121.679	51.487	23.3978	14.0786	360.464	87.6458	288.181	33.0282	185.841	28.0441	62.4451	57.8537	199.131	182.773	140.118	94.3525	204.257	3.01964	460.946	-9.06862	32.4776	-8.81454	289.906	46.4532	-12.4746	128.757	782.259	579.62	65.2567	68.3402	146.523	35.6868	57.5988	8.09166	1408.42	20.2377	-79.112	28.9872	82.1932	29.5095	26.0433	24.6751	497.135	-48.7701	57.5438	-5.85099	424.089	23.9724	-32.8762
1.09914	119.172	37.206	-0.330116	2.31158	347.321	101.449	293.671	24.048	182.985	36.3961	45.0575	65.8928	188.102	185.972	137.814	95.2843	192.622	-22.7861	410.783	-61.1175	30.3591	15.0233	277.997	19.3809	8.67238	181.061	749.486	531.575	90.0752	69.684	141.984	41.6044	66.7698	-13.7871	1376.91	67.3558	-100.366	5.78948	151.518	10.3985	24.8553	29.0007	428.223	-55.3621	76.7616	28.288	410.79	0.485355	-66.4629
1.19906	102.037	36.683	-11.8654	43.2024	312.353	83.9013	303.256	53.4766	182.238	28.4281	30.3109	55.497	152.338	212.798	106.767	110.513	200.691	42.0344	348.033	-45.7495	41.2018	13.2081	285.539	7.0752	8.32445	146.099	700.075	536.794	121.314	63.8508	122.717	21.447	69.2086	-0.86968	1322.99	63.9379	-71.0352	-3.834	188.108	7.69221	22.5221	33.3867	408.797	-0.305534	53.5502	17.5033	404.773	-8.39737	-35.5765
1.29899	95.025	42.4956	-8.63306	44.7838	284.966	108.068	291.936	30.9181	157.365	67.0225	45.5146	46.9545	151.798	180.422	121.265	110.552	132.881	-0.337716	231.401	-19.5037	22.8295	8.90646	238.381	33.8299	-28.8044	135.667	733.872	515.167	107.783	81.1439	112.271	-7.43315	60.7508	7.13096	1248.85	91.45	-69.0399	-1.74641	264.403	24.6889	55.306	21.5371	377.719	-13.1744	40.981	27.762	370.275	-3.92171	-40.6587
1.39891	84.032	19.5224	10.2568	70.0704	311.125	93.7192	319.102	62.8015	161.461	56.1532	15.752	25.1076	132.91	169.243	113.917	100.219	108.144	-5.50449	235.545	-52.5874	48.773	14.6617	198.333	59.563	-26.889	146.094	758.547	567.841	121.178	54.0401	126.779	15.0567	92.3881	7.37196	1156.07	94.647	-57.4106	-23.7736	311.18	69.5081	26.4255	19.6526	352.196	-19.5064	53.1924	28.8573	382.144	-27.4712	-29.0943
1.49883	73.5499	6.95253	13.9715	79.0954	294.162	121.287	306.941	49.8363	189.952	44.3142	8.2908	23.8902	147.81	184.81	89.442	62.5087	80.548	14.3386	217.342	-16.2342	38.1957	6.6735	199.521	77.8157	-23.5091	142.638	724.526	536.389	71.5503	66.9528	83.5065	12.0744	79.7478	-0.662118	1102.22	124.907	-36.4257	5.66528	294.478	15.8758	51.8907	24.637	317.762	22.13	45.7899	44.5311	359.252	-31.7712	-21.882
1.59875	65.0264	-2.58643	27.2954	53.8036	261.491	119.392	290.344	23.5869	158.068	74.5075	26.8795	0.825273	135.881	160.186	92.586	71.9746	49.0835	-7.33482	163.767	-17.4577	13.7126	0.189094	157.691	56.9585	-29.1136	154.102	720.719	540.074	91.3049	92.6174	98.9998	-4.11599	59.0156	-40.9374	1044.41	116.928	-34.2976	1.54907	353.687	5.24615	39.9679	3.09722	330.902	-23.7105	59.6013	45.9181	327.687	12.493	-89.0645
1.69867	57.3088	6.58266	-9.15835	37.2627	250.848	113.944	287.02	41.3634	131.438	71.1666	8.44245	-7.77551	121.029	165.888	74.7423	93.46	48.6212	-8.7251	139.335	-20.2135	37.6834	8.18632	145.466	86.7454	-10.0311	152.682	695.942	480.692	99.7666	84.2657	104.096	27.2542	64.0653	-31.5061	991.04	79.4724	-1.8871	-6.08131	401.317	59.5608	30.8256	-7.97199	303.163	-38.4878	53.1886	19.6702	342.484	-9.41499	-52.3211
1.7986	77.0452	8.56815	38.3185	48.6139	199.092	101.643	312.484	54.0344	141.266	53.0399	15.0525	5.13619	128.781	173.494	75.2204	88.469	17.7015	-22.8291	127.468	10.0756	17.5225	-9.2452	158.715	23.1706	19.2574	141.128	609.115	465.415	82.4802	82.822	130.025	38.3091	53.2449	2.19022	1007.08	73.4478	12.1885	48.9643	435.967	18.9106	49.2352	6.56768	322.512	-9.27032	82.8373	19.0384	279.337	-21.9188	-38.5783
1.89852	61.4554	22.8842	6.33889	32.2751	211.757	101.213	303.898	30.191	113.178	37.3652	4.23812	-16.3498	121.043	159.813	69.6238	82.1622	44.9329	6.65186	106.529	-54.5322	20.887	-14.553	131.954	41.7517	-6.36084	161.2	599.172	445.308	109.944	85.5335	123.642	11.5764	78.7689	-2.12759	939.693	16.0135	-10.2283	34.1096	430.541	25.3641	65.6231	46.226	322.072	4.00715	94.7023	35.0382	252.775	20.5713	-55.0581
1.99844	64.4864	16.8473	10.7798	48.1272	217.686	81.9457	297.45	34.5411	114.25	66.2501	10.5889	7.76896	123.474	150.527	74.2664	87.5543	32.9297	13.1057	57.4991	-23.9664	22.1416	32.6014	127.4	56.0474	21.0396	145.052	550.725	408.945	172.368	46.645	133.93	12.3057	74.0669	0.0620457	944.466	11.8938	-4.40287	9.63092	373.119	32.2537	47.2935	32.0944	278.433	1.76639	85.9564	-28.6715	223.93	6.79144	-46.8277
2.09836	45.4962	12.3589	18.26	62.5107	188.372	103.802	309.779	30.2661	128.28	38.972	3.68942	17.0004	122.227	180.51	58.3608	83.0495	34.5856	10.2971	61.4986	7.09058	0.903137	19.4204	129.861	40.4344	15.3386	150.804	528.568	402.274	144.912	47.4712	130.573	60.8556	88.9544	6.87032	929.051	25.4419	9.00144	17.8232	362.978	13.0168	5.45358	49.4517	270.432	-5.93981	90.7848	-6.69456	201.618	5.2131	-72.6983
2.19828	25.3695	-9.26117	17.0038	46.4163	186.357	96.7426	321.702	78.0124	126.912	68.6507	50.3833	7.80398	104.227	174.802	56.0032	77.3638	59.9485	6.62742	89.8513	-39.9146	49.6598	-0.438583	131.091	50.6373	10.7188	146.578	544.606	365.774	106.162	67.3176	99.7612	29.6404	103.172	-44.5382	863.628	74.7849	-12.0273	21.4662	290.116	23.514	27.3977	8.53373	316.673	6.74275	59.5775	57.2195	260.885	20.1921	-74.6442
2.29821	39.3658	-12.1423	15.7648	49.4197	171.763	92.7398	306.892	101.279	139.809	67.3649	14.9399	14.4428	80.6851	183.988	67.092	72.7719	83.3353	12.7885	66.61	-37.6395	49.7942	0.846015	142.835	42.2279	-12.2248	157.908	490.975	342.303	107.202	62.7382	108.439	27.2857	101.485	-6.31001	831.028	75.2994	12.5502	13.386	282.793	23.8154	43.5175	28.1434	267.837	11.5112	50.5792	49.3726	225.373	9.5405	-59.4948
2.39813	23.2821	-11.901	-1.6827	34.3607	154.084	127.076	313.567	73.4052	128.449	71.6771	21.6761	20.2844	88.4915	180.848	104.029	81.2243	59.8029	2.64759	53.532	-16.4369	33.9434	2.47212	112.765	70.7012	-11.412	157.001	473.637	313.169	74.0715	60.0007	87.0361	9.34503	85.557	-0.941095	826.603	87.3543	-22.3727	15.9458	259.884	70.8608	51.311	62.1854	281.593	12.0883	28.6764	57.3092	230.284	11.7195	-51.6895
2.49805	22.3445	-12.7174	-0.273426	46.0777	144.041	103.968	308.088	65.1266	125.627	96.5584	20.771	9.50895	92.1792	153.149	79.3307	70.583	37.579	18.8572	40.2165	3.19316	25.9093	12.9472	150.373	57.3607	27.0504	135.843	431.572	277.571	95.9094	69.9163	125.811	6.36233	83.0548	-20.4708	801.585	81.1443	-10.3439	30.9293	227.473	57.4856	48.4276	40.5883	261.539	-1.70471	37.7035	42.9675	194.579	18.4214	-65.7683
2.59797	13.8329	-26.7649	6.66497	34.4591	104.011	91.3514	300.315	89.8731	116.599	67.9603	59.9918	13.3916	95.6251	170.825	84.9875	76.7609	35.2709	6.51179	60.8044	-12.1934	-9.64736	-14.6535	125.695	37.4668	15.5652	149.626	412.774	288.619	146.878	39.9726	134.412	2.33049	112.414	-4.88156	758.703	72.6959	-10.6231	29.5965	261.809	64.7889	45.6835	50.3206	265.911	43.2054	63.8456	21.0465	152.922	41.5239	-57.0459
2.69789	27.4687	6.69137	7.1145	59.7149	165.94	135.454	321.055	83.1671	105.965	71.2471	32.4654	5.48545	80.9677	153.928	84.1484	65.6555	34.8449	11.7355	40.3093	-30.2925	1.06625	-12.0464	109.36	65.9014	5.60259	155.746	385.376	263.645	145.757	41.1679	146.382	26.4753	103.531	10.9298	762.148	45.974	-23.387	30.2369	263.535	22.3837	43.975	45.6029	197.825	-4.53902	96.1064	21.9793	163.715	-6.9912	-0.182714
2.79782	35.234	17.5792	10.6634	63.5403	131.76	125.479	309.08	55.2244	87.7607	63.5965	-5.50526	-4.97138	87.9453	159.076	60.8601	74.1489	16.7201	-1.8426	23.2257	5.28221	6.93547	-12.7076	79.2308	36.6928	29.496	143.459	352.336	244.798	160.965	74.4466	112.431	-26.2108	81.865	18.6183	722.745	66.4408	12.7283	45.6601	259.641	11.6441	6.75782	52.6169	204.396	29.8568	127.224	10.8364	153.732	12.1068	-23.5543
2.89774	24.9228	9.02447	11.1712	50.7112	142.78	131.396	327.928	53.4586	89.2079	35.7328	19.4563	-1.74955	75.968	154.539	84.5851	85.334	33.9974	8.84471	30.7587	4.6829	5.69318	12.8365	70.8603	51.3739	7.87521	108.455	339.469	261.28	122.056	71.5494	81.7175	16.7955	95.4369	-5.11755	724.09	14.3599	-8.98958	57.1915	222.108	26.7766	29.8121	77.7705	223.23	71.0011	150.202	27.1617	164.097	1.92404	-39.1969
2.99766	26.846	16.8319	9.48008	51.1943	137.68	115.832	339.672	53.7893	61.0534	72.7528	1.26412	-0.426075	72.1287	143.425	54.6866	53.3426	23.4893	8.67433	1.96723	39.3646	8.08787	13.9916	55.7982	34.5341	-1.2521	114.544	337.074	256.083	111.139	62.0251	75.1696	-1.14027	62.4496	17.4808	679.383	-11.1607	-25.4068	65.108	231.662	19.7911	70.4123	91.5811	220.401	43.5627	164.582	27.0779	196.876	0.317088	-23.0361
3.09758	17.0576	18.0638	13.8514	65.1158	127.573	120.91	333.355	54.0981	55.251	60.4669	14.2607	2.43161	53.1912	157.295	96.0513	52.1512	20.1982	8.53391	96.9445	21.1896	22.3503	3.9154	48.9876	25.0511	9.35295	118.385	326.054	274.759	140.17	55.7677	90.9388	-14.0473	63.9832	21.2685	675.534	42.2381	-17.2968	75.0528	209.634	39.3757	84.7648	74.0722	228.531	13.2404	118.365	36.2074	200.417	4.03225	-29.2348
3.1975	42.2869	-0.753657	3.44163	79.0823	126.778	113.627	314.779	41.8658	79.0339	79.0315	34.4065	-8.69363	50.0712	145.156	80.8608	54.123	27.2545	4.00818	138.343	50.5208	59.7933	7.23585	48.4755	0.708739	36.2291	107.316	304.173	269.154	159.691	56.44	110.858	15.9037	88.8208	-19.7136	657.221	89.6717	16.3002	44.9071	213.353	29.8136	15.8522	83.3153	250.681	40.3904	134.604	12.5636	155.153	15.6837	-57.2489
3.29743	57.9904	9.12592	6.97414	95.1329	156.375	106.181	297.826	50.3732	81.8375	64.8047	-2.66527	13.4575	29.8833	148.527	96.5082	93.3753	36.9494	4.00094	277.479	67.1209	97.3715	43.8167	33.2594	-8.75804	22.0204	117.28	323.196	343.739	183.334	33.2932	101.514	-9.17044	105.211	27.1782	688.68	72.0544	2.05133	64.6688	272.111	-13.6642	48.2762	75.0548	234.092	58.9628	141.37	-4.58147	174.277	1.71747	-4.45075
3.39735	82.3809	7.58896	-2.56734	90.445	144.732	120.701	304.049	34.9021	56.156	70.6816	27.8917	7.81325	59.4024	164.623	70.193	108.112	86.2503	13.9819	321.649	76.3644	79.5499	89.3033	10.7276	-13.8032	23.1339	98.2896	359.417	442.729	151.184	48.7647	91.7654	0.946158	114.738	10.8691	646.454	66.3241	-11.3001	50.0912	243.478	24.8779	39.6405	110.612	286.448	45.4382	131.036	-6.60415	172.044	6.53508	-41.6382
3.49727	59.1303	2.6333	0.99125	67.268	123.923	112.972	292.595	45.5437	61.6343	55.4841	-9.12407	31.9039	20.1651	176.052	101.781	92.2438	122.727	62.3934	257.286	52.4902	97.97	85.4758	12.8834	-33.712	40.8865	87.6513	507.622	428.981	159.221	33.543	108.286	-36.1799	81.7875	34.4344	632.759	56.8041	22.0338	70.4557	253.136	36.3233	16.8598	99.5534	361.024	-18.8773	149.637	0.178875	234.136	-17.6627	3.68519
3.59719	56.2987	21.2808	3.31121	80.9039	137.719	109.221	264.203	69.0787	118.385	57.8951	6.78215	8.639	47.8216	158.194	87.092	74.8602	81.6019	44.3065	169.873	0.477262	76.303	84.5637	14.9744	-42.4021	144.941	86.8011	575.917	571.434	144.984	48.525	87.6952	1.56549	88.3513	-10.3665	629.048	67.9619	-8.05402	77.2356	214.965	31.4716	17.0805	71.9734	380.435	-2.1475	127.593	-3.71962	280.954	-23.6576	-28.2889
3.69711	54.111	25.8017	14.61	71.7763	142.854	99.0257	287.886	76.4228	86.6633	72.9985	4.73756	21.3874	31.6471	184.737	78.0401	78.3169	64.6689	34.2077	122.544	12.2056	19.1689	42.4654	4.06833	-29.8277	328.572	98.1035	667.864	574.021	137.088	23.1226	132.792	-9.8693	43.6526	5.94012	571.059	13.8901	2.10384	82.0976	136.646	47.1756	54.0589	109.686	400.228	-48.8553	118.658	-5.81206	289.162	23.4778	-19.8371
3.79704	77.2252	25.9667	12.649	57.3908	154.434	91.5402	274.355	76.3156	92.2702	32.9643	-12.7466	30.0602	28.2111	216.882	141.341	73.2791	40.5327	22.6002	131.98	20.5591	21.5473	45.463	39.3718	-14.4941	386.013	156.181	615.092	538.934	93.5332	55.3742	116.863	0.806107	45.6668	0.902444	536.982	3.06347	2.73107	107.51	151.203	48.2839	55.9822	136.005	398.739	-29.8793	124.102	-2.96816	237.421	1.29002	12.9517
3.89696	91.377	58.269	16.4238	41.8803	135.47	88.8933	267.424	65.2626	133.899	41.4445	-2.15023	54.2456	20.7391	325.365	185.625	90.8558	23.4851	4.44326	122.641	8.19079	9.89688	23.9176	1.62525	-13.4408	314.365	197.509	604.342	538.834	111.396	8.49506	119.262	0.955404	59.1626	36.1641	470.927	44.8015	25.6297	80.6806	127.007	24.5371	81.8733	139.964	376.748	7.22521	92.34	-20.0617	272.673	-17.5547	-5.91322
3.99688	79.4316	58.0816	6.71145	46.0559	116.663	98.1784	313.275	54.4856	145.209	46.7919	29.3651	31.4215	28.9277	465.288	176.918	101.653	36.0436	8.71842	84.6331	24.7144	-2.7462	19.2258	4.04955	-47.8226	241.528	232.709	616.06	583.829	123.75	-2.39038	109.432	3.03185	101.344	169.527	458.345	18.8856	7.09251	66.7814	112.079	48.8023	54.5909	135.448	410.869	-12.6145	78.1637	-2.97968	259.659	-31.171	42.8538
4.0968	64.8989	48.0425	13.4219	44.1825	111.566	126.171	309.337	25.17	148.603	41.0537	13.4923	22.2468	17.2352	522.443	167.518	89.1441	108.567	35.2476	71.5268	36.4102	4.3882	12.4974	-10.6416	-71.465	180.746	310.957	597.453	532.989	90.3093	46.0711	76.5109	1.79853	77.134	286.012	438.743	28.9371	18.2959	73.6535	117.079	31.4489	68.1104	139.695	478.809	-17.8614	85.4398	7.79289	275.895	-18.8937	20.1059
4.19672	31.7847	46.3197	14.6419	22.1144	69.1023	180.109	313.283	44.3732	142.802	46.193	-4.83381	48.412	7.89204	462.476	172.57	90.926	136.62	37.9568	129.042	116.895	45.3239	-16.4582	25.1802	-87.9171	169.791	257.068	687.461	548.486	72.4238	36.6035	77.7931	-30.5379	55.5981	391.847	392.786	9.92817	-19.9816	113.243	61.2206	34.3847	98.2449	135.116	477.013	-30.4293	44.6627	41.7731	285.526	0.641082	-6.08553
4.29665	52.8994	57.6925	-6.24245	30.7315	81.0978	167.283	321.784	62.1813	119.564	41.554	-18.3038	46.8804	-16.3215	442.165	162.147	78.7998	117.551	19.8712	134.79	143.582	56.1604	3.7342	9.30253	-61.3265	159.864	209.832	643.014	514.491	124.79	36.0604	116.883	-0.19207	88.3338	576.841	379.586	6.09129	-16.2902	146.776	95.7468	36.5791	55.3121	133.376	490.516	-25.5321	45.7533	37.1823	221.882	5.90977	28.2204
4.39657	34.9888	53.9802	19.723	46.3236	110.769	191.521	331.914	35.7508	121.05	25.352	-41.9057	52.4501	-17.5863	396.871	145.081	74.1802	66.7636	33.7704	236.237	113.351	-2.02665	-50.3273	72.5542	-70.1488	140.363	200.507	664.923	498.975	112.277	54.8028	113.359	-0.876901	73.3632	692.673	300.021	-51.8805	-24.0678	125.191	33.614	18.0607	51.2881	115.877	461.995	-17.56	44.6407	19.5673	228.138	-27.5039	11.9219
4.49649	48.9135	49.627	3.56629	76.8851	102.79	196.179	313.963	49.054	100.642	56.4083	-56.6508	51.8751	-31.5299	446.258	132.816	70.0645	80.6907	64.747	188.707	116.499	-10.3926	-13.3899	66.2058	-27.0751	152.715	230.688	590.632	432.88	88.9633	63.5237	94.516	38.7793	43.549	809.959	291.108	-39.7296	-18.7771	122.926	48.2546	14.2709	66.2435	111.946	425.754	-2.32661	70.3374	57.1952	213.896	16.2911	-12.9134
4.59641	59.7528	26.4743	27.6701	101.367	110.067	200.358	297.302	40.1202	99.0853	20.6893	-34.0085	33.3384	-23.186	557.959	132.699	68.2285	58.3349	42.2209	178.619	76.0826	1.62802	-29.0242	33.5167	-45.9133	128.921	205.492	586.5	467.247	119.196	15.3244	143.296	18.7382	103.249	990.765	328.528	-52.7691	-14.6684	93.4976	39.313	-9.15441	45.5738	54.6548	401.237	5.37675	68.3758	52.835	189.584	-9.6893	62.0052
4.69633	45.3485	42.0075	47.2939	78.1067	143.14	189.031	269.751	7.23167	101.827	-2.01745	-16.2929	61.5939	-37.5226	644.123	136.42	36.5015	63.0835	36.5462	114.998	85.905	-5.13916	11.5166	42.7388	-53.6598	157.895	202.233	494.195	347.753	146.786	20.9967	150.57	23.5326	105.058	1094.39	324.087	-57.5006	3.07278	123.805	54.5305	-7.00423	57.241	52.2054	341.151	9.31319	45.2208	15.8805	141.221	-20.4247	65.0379
4.79626	34.0491	46.9575	16.4921	95.0277	149.655	191.417	283.392	14.3843	79.1503	31.308	-0.297429	23.5329	-3.40511	752.227	112.146	33.9986	30.274	14.4732	129.18	61.0155	5.64245	-21.3967	53.1473	-45.813	123.146	177.499	473.327	336.481	85.2915	30.8689	110.042	16.5277	80.8753	1176.88	305.28	-95.8687	23.8654	194.915	17.7664	-23.619	68.1335	60.457	334.747	23.6038	53.5912	41.892	154.613	-1.60408	20.0468
4.89618	33.1478	41.2953	7.69252	80.2989	131.647	182.227	279.877	48.9462	96.553	29.4814	17.9981	30.4604	7.32073	847.822	112.501	37.078	26.8516	10.7007	101.404	29.8826	-11.1662	-21.6554	97.2579	-0.116043	107.511	186.845	454.613	363.508	158.683	45.2405	142.131	36.6296	111.732	1209.21	262.13	-79.8717	28.609	398.488	5.79642	-60.3749	46.5765	45.8266	301.07	20.4717	38.8867	42.2666	158.213	-22.3222	-5.10719
4.9961	42.688	40.2974	38.6474	90.8879	121.636	202.982	234.447	52.3003	91.209	44.2683	-1.60271	22.7706	11.0708	933.54	62.2024	16.0109	10.0969	14.4067	102.15	28.6434	-25.2083	-31.7428	105.876	-14.6493	141.306	157.291	453.297	312.852	118.053	41.3936	137.018	16.5982	106.308	1260.43	221.061	-59.5601	37.4736	501.068	20.2269	-12.7158	52.8103	5.95303	300.072	39.3732	48.7089	32.8329	143.944	-6.7912	9.21475
5.09602	17.1662	20.4235	65.6727	69.4338	113.268	199.548	289.279	23.7157	90.181	7.65661	39.8121	28.5813	14.7096	988.962	68.5761	13.1894	13.2657	13.5287	57.4489	18.8473	-28.4719	-26.7343	70.515	-19.5954	117.946	183.341	411.025	281.646	114.354	42.8063	144.868	9.05382	103.333	1322.08	218.935	-85.576	58.8226	682.848	25.6967	-0.212074	64.1352	5.24585	288.556	21.1951	33.0674	31.1992	146.82	20.4457	16.8948
5.19594	28.3434	19.2862	100.469	44.8979	125.799	186.226	288.538	18.5442	47.2187	22.6495	10.4907	46.3288	14.8054	1038.11	70.5578	27.2448	-0.343807	12.1789	67.467	37.1344	-32.331	-25.0583	104.125	-16.0956	112.809	188.627	388.127	286.948	127.522	48.3454	148.642	49.4906	121.653	1268.51	239.443	-55.0993	68.9305	826.564	7.4924	-33.0091	44.2499	15.7663	264.372	38.1109	63.4282	30.0648	161.524	7.76272	5.79219
5.29587	47.3512	9.51216	113.685	55.9838	99.9192	206.355	302.357	22.1479	41.9591	56.0375	-24.244	66.5815	23.2886	1043.86	69.6658	19.703	0.858305	11.2382	24.4466	23.435	-25.0356	0.802335	77.4201	-24.2527	111.215	185.968	361.029	254.069	120.824	42.7096	146.302	47.123	108.372	1102.86	256.451	-42.1468	85.0009	982.497	25.9431	-14.8563	58.6622	-49.0903	247.071	44.0826	52.5254	12.3363	131.211	16.2395	-6.6339
5.39579	24.5853	18.6313	165.389	34.9212	97.3012	168.563	283.298	52.1649	20.8189	48.8231	-36.3317	60.8153	18.5769	993.233	67.0258	70.5624	35.9084	8.41664	71.7192	-1.92697	-29.8303	0.442455	102.331	-17.5635	116.079	161.632	342.176	264.926	115.944	27.1866	154.64	26.2045	97.6872	1025.87	232.471	-37.5218	115.572	1082.55	22.6608	-23.5402	48.9352	-72.5604	281.654	88.4478	119.2	-43.445	146.813	33.4579	91.0339
5.49571	21.7365	34.4231	180.003	38.9092	63.4081	167.155	287.402	59.5047	9.14374	52.9843	-6.40125	38.4693	15.0874	974.248	49.2798	49.2569	22.8217	14.887	47.7899	-0.726347	0.493676	5.92162	65.0396	20.0591	97.3718	157.868	297.454	275.533	160.939	37.5475	146.168	12.0727	90.527	969.593	243.611	-27.6019	120.109	1098.61	45.6259	-16.2938	78.1693	-42.212	285.692	101.268	79.4564	-33.0513	151.275	17.7299	75.0521
5.59563	14.1618	28.7029	150.579	37.051	84.1745	150.983	276.41	38.7014	6.69196	60.9434	1.79272	42.7507	43.2175	933.076	67.7677	63.0197	25.6056	26.258	39.6517	5.92647	14.2424	-13.9519	41.4925	13.3198	134.384	133.437	302.488	241.788	175.102	7.22581	176.206	43.051	103.866	906.929	192.768	-59.1854	129.272	1057.7	9.06634	-26.459	53.749	-20.6966	250.107	65.8456	89.6998	-59.6645	131.306	20.9185	85.8805
5.69555	33.6246	42.2317	143.351	54.0756	83.3452	141.721	302.385	32.1164	46.1638	46.8732	-25.3064	45.8062	16.5796	858.625	66.0044	54.5564	33.3322	26.9377	21.4187	-13.3871	19.762	12.6646	31.1442	32.2467	98.044	146.537	362.92	232.636	140.528	6.7821	132.952	21.6884	111.154	925.729	167.839	-48.5465	191.295	989.559	-8.37815	-12.8514	21.4705	-13.548	335.309	37.5135	120.949	-22.8749	152.285	-13.0846	57.5979
5.79548	23.892	34.8583	139.504	47.3505	64.935	117.671	342.084	62.6239	44.206	54.2495	18.4489	72.376	25.2116	761.296	59.6578	56.4553	36.1863	19.5294	8.9879	-14.7326	19.479	29.362	57.8136	-14.8543	103.699	136.882	571.532	338.407	123.739	20.016	138.82	-4.90448	84.0856	1045.43	168.424	-39.9627	324.979	936.587	4.10479	-36.5908	17.9669	-1.43028	315.473	57.3388	101.631	-22.9794	158.359	-2.45934	72.951
5.8954	22.4561	39.4332	118.87	42.1982	63.733	102.573	322.216	49.2726	52.9912	33.3113	-23.3626	59.8813	16.3843	737.741	112.227	42.6332	25.9152	18.9142	52.6096	-5.45267	22.9398	23.4791	36.984	-10.8048	79.9116	146.753	825.39	388.484	150.559	-6.85369	148.439	15.4693	84.3806	1120.38	151.89	-50.152	430.414	809.987	-16.8164	-14.3782	16.296	24.6704	310.721	56.514	110.078	-19.9591	175.655	-8.12216	32.3272
5.99532	27.0338	6.07238	95.908	27.2675	58.2037	147.884	350.766	57.0972	83.9036	45.0744	10.997	53.8591	11.4396	680.962	112.152	42.5842	46.313	19.0674	-0.799764	23.0002	19.5943	50.4254	25.6449	-11.8448	103.046	115.127	1142.88	406.517	169.406	1.99908	145.631	18.5985	82.2933	1244.56	136.269	-55.9265	564.707	722.411	-6.71368	-21.5517	-7.98318	97.6978	314.212	46.9838	133.543	-36.4085	205.893	53.2242	41.5498
6.09524	27.6094	24.4248	64.4498	47.437	74.9651	129.145	332.584	61.2274	130.154	55.8443	25.6139	59.915	21.2642	624.381	123.844	54.6956	61.1056	35.8503	29.5326	6.57195	-21.6727	26.2533	24.8517	-10.2708	91.5384	160.545	1403.66	405.527	157.139	-6.11853	148.004	31.2758	90.5834	1301.41	153.869	-64.9763	700.139	646.539	-26.1749	-26.7123	-38.1781	99.8009	280.823	18.4963	166.876	-18.862	223.394	67.6339	19.9771
6.19516	20.4288	13.9619	70.8439	33.3645	88.2452	118.109	316.973	45.9159	138.736	63.5366	27.9455	56.5703	10.186	587.593	117.784	44.8237	15.5129	5.77828	43.5117	14.0871	-22.9395	-5.15781	16.584	-12.8067	77.5806	108.997	1678.39	480.042	115.406	19.877	123.02	43.3762	59.2148	1314.84	154.82	-24.8545	806.496	605.919	-29.5726	-15.6052	-33.3223	134.599	267.224	-6.40271	107.84	5.9438	252.52	54.95	-36.5581
6.29509	31.6317	25.5362	56.4738	27.2362	71.5546	134.649	306.367	25.8278	174.234	49.5111	17.9601	56.5671	30.0811	552.016	187.109	47.9883	31.3347	14.5543	38.9129	37.4733	26.4175	16.6415	-2.66811	-35.7456	85.4198	88.907	1948.4	602.467	124.451	8.92236	159.469	37.5371	49.9807	1364.97	132.73	-53.83	902.765	526.946	-40.3503	3.99917	-21.2006	142.3	294.19	-13.4778	75.7093	-29.6942	234.339	131.917	10.1851
6.39501	20.2937	10.0845	52.0453	24.4562	56.8229	116.264	271.077	62.8682	164.777	77.5594	38.4612	50.1314	32.6086	513.071	221.298	20.4658	-9.43936	-11.6839	55.4671	59.7015	-5.70403	3.33976	20.7141	-46.0615	104.658	102.146	2206.95	628.979	158.818	34.0285	134.852	18.2741	54.5351	1346.09	127.552	-32.6667	1027.2	528.081	-12.2536	20.7088	-1.88752	163.133	283.667	-24.2204	92.4271	-8.92341	287.86	153.24	-26.9059
6.49493	32.4053	10.2324	31.0365	6.17494	94.9248	96.8598	255.402	63.4803	148.617	86.84	24.0007	33.3808	30.3392	435.162	205.466	34.7618	16.7376	-8.2716	36.3041	11.1241	13.0135	19.1658	-17.5234	-44.5403	93.5296	105.619	2336.87	714.461	164.614	22.125	154.021	80.0254	76.769	1301.68	120.402	-35.525	1101.77	463.868	-21.5389	-30.7124	-5.92051	291.342	252.266	-12.8434	73.2966	-5.85171	263.798	114.901	-9.51801
6.59485	15.3712	-5.25629	36.575	20.1779	64.4446	99.6316	242.22	115.318	167.084	90.8298	42.1402	55.7186	31.5837	403.039	227.346	13.0456	11.8215	1.99534	29.5956	16.3413	2.69855	-20.2233	17.6003	-64.9651	63.374	117.957	2692.07	738.629	130.324	0.345936	119.739	47.97	91.7988	1212.79	122.512	-10.8514	1029.09	450.499	-55.6639	-31.4394	-3.61136	343.863	210.27	-3.03457	104.423	-5.76808	293.231	95.757	-44.0411
6.69477	31.7568	2.19759	42.2868	28.1571	82.4978	93.9626	224.68	84.4325	154.593	72.5659	39.5279	57.103	41.3809	413.348	221.387	2.77414	2.86673	-5.91075	45.0743	28.6011	-17.3714	4.16965	-3.01671	-56.6199	54.5077	137.006	2944.55	726.61	127.397	27.5643	135.519	26.1695	51.0984	1108.1	132.901	17.7758	922.257	392.302	-19.1336	-37.544	-1.64084	291.972	200.806	-4.28348	96.8892	-8.36564	269.431	90.5928	-84.0178
6.7947	12.7487	21.6307	38.1136	15.4415	68.5393	97.8444	230.948	94.9562	187.435	89.4227	31.0658	57.9254	37.566	388.724	218.956	-19.7974	-9.10168	-9.29732	18.7681	-14.6569	25.2759	-13.2444	4.94507	-44.4082	52.7642	118.029	3099.46	701.496	108.494	8.55303	150.185	18.1537	54.7326	1039.69	129.328	-6.68438	866.633	385.418	-7.6825	-51.466	21.4442	271.644	174.596	-19.4091	83.995	-4.14073	288.859	69.058	-45.6857
6.89462	2.68019	2.29613	40.4909	9.98873	78.9484	98.898	222.055	86.9866	154.248	121.143	34.2173	45.5895	45.4836	364.344	233.886	1.85105	-1.80061	-1.72968	64.8815	-18.1068	14.1285	19.5583	40.9289	-81.9336	64.6961	120.022	3234.08	680.217	91.3542	36.3949	121.685	11.7434	48.9733	969.208	142.312	11.5601	875.209	376.955	-14.5026	-40.6444	10.4561	247.544	187.829	-16.8968	56.9049	-3.58738	304.201	86.0556	-47.8612
6.99454	6.73568	-3.71497	44.5201	-11.7496	66.8666	100.334	221.485	75.0613	128.25	91.139	25.827	54.9564	34.611	359.61	278.716	3.21797	8.91129	-17.3295	40.9893	3.42072	11.6498	31.8562	-3.54493	-62.0708	30.9297	129.906	3284.21	682.732	111.644	35.9851	152.042	23.8141	50.8006	885.86	71.2245	24.2735	823.293	320.776	-0.971048	-43.4772	-17.2098	188.39	207.482	-4.0532	48.4186	-2.23854	292.356	99.3511	-53.7908
7.09446	17.5185	-11.3381	35.3099	4.93161	86.7378	59.9141	165.738	89.3153	129.613	77.1556	20.4723	46.7281	38.8843	337.913	319.095	-32.4338	17.0394	-1.73617	84.4322	30.6818	7.31036	16.2503	32.5611	-58.6044	81.451	123.741	3173.36	723.095	68.9347	37.9039	120.546	15.4404	39.1193	789.004	63.2094	-0.583565	719.659	304.304	-32.2393	-23.279	9.78766	154.532	275.876	9.67446	51.2216	41.218	321.54	125.327	-94.4784
7.19438	-11.6534	2.34155	26.9069	-21.8324	79.3217	66.2805	138.061	79.6864	95.5316	68.0188	24.3634	40.7449	19.9842	314.233	397.437	-45.3651	-3.33628	-23.7973	219.538	2.00904	-18.9925	2.75013	4.32305	-61.7631	63.4712	153.253	2895.26	589.601	96.9312	27.3406	155.47	36.8161	31.7839	734.321	67.9014	55.7312	646.471	291.147	17.8491	9.42868	36.7843	126.633	195.596	23.6281	50.427	37.9172	261.347	112.914	-75.1983
7.29431	-14.9361	-12.6139	30.5316	7.01271	73.5397	75.7684	124.153	56.4352	100.373	66.9592	-3.10384	24.4536	46.5333	278.318	381.187	-55.4922	5.4487	-14.9351	321.065	48.4008	-13.0811	52.62	18.9648	-69.8648	70.2502	147.85	2744.85	513.995	83.943	34.4861	147.983	37.6853	55.807	647.799	105.182	62.5602	552.772	271.964	22.0024	50.9077	38.7842	109.252	161.284	21.7554	48.7306	42.0435	252.548	104.598	-124.102
7.39423	-2.04258	1.51799	32.7774	14.6259	60.9311	90.4558	173.792	19.2382	104.698	90.9888	15.8948	40.0647	32.2554	285.128	374.067	0.220066	-32.1656	-9.59978	301.292	59.6676	-28.6305	128.138	26.1362	-77.324	70.573	123.552	2550.23	482.224	70.5502	40.7426	152.983	18.8644	51.4982	575.214	116.276	55.7308	501.193	226.041	6.81585	60.5818	55.7233	94.5345	160.666	13.2405	6.76736	55.1654	358.837	65.7737	-108.626
7.49415	-8.64523	-2.84997	19.4772	-1.21232	54.6277	80.0281	183.605	18.7476	69.4568	107.79	-22.0409	36.072	29.1798	254.199	365.041	4.73813	16.909	3.45694	239.281	33.5955	-23.2902	201.567	7.61956	-70.7582	65.4772	103.624	2359.07	461.822	61.6705	31.2083	149.318	61.7242	39.941	527.768	118.481	28.6605	426.739	234.276	-37.2513	52.6378	30.1913	67.1998	153.066	17.8684	50.7213	54.5203	568.838	62.9992	-87.4628
7.59407	-5.65961	13.5755	25.5443	1.3215	58.526	65.5755	226.349	20.2969	102.603	87.4688	-28.3922	27.1615	39.0711	246.213	324.029	-24.897	-2.85666	-21.7886	176.958	50.925	3.44408	169.557	-3.41027	-81.1449	32.2158	122.756	2148.73	348.191	85.6188	13.6964	157.796	35.5186	47.183	496.446	155.843	24.8371	412.84	191.77	-17.076	37.9451	59.5324	63.3048	88.6661	-17.2566	39.6503	33.2644	634.886	51.1366	-69.7226
7.69399	6.75056	8.65336	2.29847	-14.5208	52.1763	65.0228	238.895	50.3045	62.1947	81.6778	-0.356792	15.3517	34.8859	245.811	270.279	-25.2083	8.89576	-8.88845	172.921	-6.17743	-37.022	122.316	21.9346	-78.8209	50.5122	98.4016	2001.96	331.926	71.4802	36.5392	156.315	39.7488	38.0856	467.526	188.186	38.4228	366.385	205.538	-22.8728	70.6775	51.9412	67.9131	57.8633	-23.126	116.644	23.0184	827.647	27.3978	-78.8305
7.79392	-0.123532	-7.32191	16.2309	-19.2621	65.5616	68.0752	257.599	45.2594	64.2271	75.484	-14.5665	-0.563372	70.8594	215.968	232.279	-5.18285	20.9345	9.13779	125.81	19.086	-50.9351	103.274	40.6571	-55.4679	63.681	108.135	1901.86	366.558	70.7879	27.0126	133.979	10.8031	33.528	423.863	170.784	32.9769	345.318	208.124	-34.3725	92.7097	19.734	65.4926	94.3696	-16.099	111.45	24.4377	1067.45	40.3672	-105.293
7.89384	30.1972	1.68472	20.2624	7.29418	39.3919	63.603	319.954	26.1522	78.8085	115.719	-15.7782	15.697	88.5079	234.081	233.928	4.06373	24.7593	4.87549	98.7664	35.9418	-40.8687	84.7034	35.5688	-56.6128	62.8163	120.785	1961.05	607.011	57.2511	9.05636	139.496	44.6371	25.8061	457.508	132.218	18.515	311.105	178.614	-40.0042	58.2414	16.4502	71.9778	112.184	-58.9862	101.482	12.2065	1081.91	46.9946	-87.7373
7.99376	13.8195	6.42764	21.6234	-11.8936	47.3663	70.8552	301.859	4.35678	51.3593	128.331	-27.6345	-0.189649	78.8223	215.806	227.218	38.3712	6.13725	-5.99386	102.044	30.5559	-22.5358	55.0291	71.0664	-17.4401	53.775	116.391	1864.65	815.128	68.3337	-12.1588	165.943	59.436	40.9272	473.883	117.998	24.9161	305.333	149.856	-21.2773	43.2859	22.1892	60.68	173.055	4.71511	60.3956	35.5448	924.399	80.7301	-59.9196
8.09368	19.1348	-15.9908	-2.70183	-10.0678	53.0874	46.2386	258.376	24.9408	83.965	117.837	11.0978	6.41687	81.2541	239.478	205.424	4.05839	7.8156	-3.7783	101.197	48.3428	-46.3859	59.2505	65.5502	-33.1688	34.1039	110.45	1808.77	1020.61	46.0392	-28.1411	137.886	31.8989	24.6877	446.769	78.7283	32.1871	261.066	165.782	-65.754	36.5996	25.0496	131.436	175.031	17.8336	61.4788	73.4265	791.83	89.0476	-81.9395
8.1936	9.19822	-15.1807	-9.0959	5.88277	27.9466	34.3306	235.967	25.3183	125.051	107.254	14.4256	6.42115	51.7937	264.343	198.51	23.9194	23.9363	15.4482	101.198	-9.69598	-7.83084	41.1645	74.2013	-87.7841	38.026	66.0844	1740.69	1248.55	-23.3503	-11.2064	90.4536	53.1211	33.1627	487.605	36.0887	32.7327	204.701	149.71	-67.4545	21.0924	13.4003	183.367	205.563	44.114	30.1266	63.3888	735.812	65.5934	-103.055
8.29353	17.119	-7.91885	2.87473	20.6835	20.9651	36.0111	232.104	25.3058	91.2295	105.503	10.4561	25.8557	41.8291	259.102	162.139	53.6276	15.7992	15.4284	85.8455	-14.2217	11.4588	79.5139	105.033	-91.6072	76.6299	87.8629	1601.34	1435.85	27.7517	-18.6217	122.611	86.0678	87.3638	474.134	17.6774	36.3861	202.902	193.78	-53.035	-9.44148	-37.5734	163.755	195.77	163.126	27.9883	54.7439	562.872	80.5846	-70.6024
8.39345	10.541	-3.99316	-17.096	27.2937	27.386	62.8269	275.561	38.5625	100.495	108.114	11.0591	-5.17556	47.7991	269.14	165.376	37.979	31.0252	17.9835	52.9607	-21.4226	-12.6562	53.3931	104.751	-92.9291	78.939	66.1677	1480.97	1616.49	43.0393	-19.7614	132.049	130.293	127.633	407.462	57.0037	19.4149	215.527	190.536	-64.3286	-6.90407	-33.7951	158.865	198.586	175.477	32.6867	71.8025	445.011	149.08	-83.4514
8.49337	14.8	20.8368	-6.93452	6.00127	45.4705	51.0528	309.522	40.1944	57.3898	113.795	-7.31401	12.7975	31.9535	215.231	137.093	62.3475	1.21211	6.7616	82.959	-14.1668	9.16511	34.5296	57.8484	-82.3534	38.2361	99.4287	1410.2	1789.76	31.6365	-4.14575	124.297	156.622	103.302	368.461	66.0135	68.588	178.607	154.838	-86.221	-28.8673	-23.9786	145.502	166.381	90.788	46.7094	77.0234	395.024	116.157	-97.1761
8.59329	-5.01103	127.055	22.652	-2.46574	25.2334	67.5913	324.011	35.8397	44.2	98.0888	3.26021	54.795	21.7605	224.684	176.225	51.3567	28.772	26.3978	84.9922	-19.7021	40.1175	9.04829	75.5567	-116.988	83.4528	90.3451	1283.91	1991.16	15.8227	9.70647	136.104	142.266	71.3615	382.98	62.9453	70.837	189.816	181.163	-43.8143	-18.8241	-2.74935	110.909	154.484	76.857	33.0426	63.0681	363.84	138.863	-67.7993
8.69321	-9.92314	203.989	-10.0285	-15.363	29.3903	39.2872	297.623	11.4392	14.4895	142.125	9.03463	12.1435	35.9017	193.402	157.124	33.5393	28.7579	-5.86674	26.2234	-3.08598	62.6663	41.9094	59.7089	-106.277	50.7928	99.5809	1210.6	2171.13	-19.7828	11.7914	130.919	130.596	36.8963	374.372	65.006	55.9455	142.212	157.316	-47.3765	8.6445	12.3243	109.732	193.349	12.7036	38.0176	75.2994	308.724	100.671	-77.211
8.79314	19.7077	193.372	-16.7314	26.9008	34.7212	51.4347	269.474	31.2912	48.4522	104.759	23.8063	25.0797	28.6675	204.55	190.354	26.4106	45.2627	28.1865	60.4059	-3.34604	27.9238	52.1181	50.3079	-122.256	53.4448	94.5555	1091.68	2241.4	29.7537	33.9235	143.431	119.774	46.8803	327.492	84.1401	38.5816	143.105	182.473	-44.9808	-2.72301	18.4826	100.724	185.679	17.0599	42.9525	60.2357	246.649	89.613	-60.5057
8.89306	-1.39184	156.222	-24.6946	14.8245	13.9365	37.2903	252.78	19.8585	20.8612	95.1929	15.3076	76.8618	42.7363	158.143	373.728	22.6738	51.1329	28.0722	76.8744	-4.7628	117.017	42.0993	30.0323	-146.905	50.1932	75.1407	998.409	2223.79	9.71326	34.4291	154.75	110.174	35.5186	346.403	88.7315	46.2536	164.84	199.088	29.2979	-9.27816	-7.25123	87.1156	243.041	19.2245	36.0664	68.6618	203.592	70.8265	-52.12
8.99298	-10.4093	133.448	-0.0606557	9.95297	2.84889	37.6994	254.283	59.2369	28.7021	77.9324	21.2402	80.4269	28.7578	185.169	557.778	20.4511	80.6819	27.7279	76.431	-3.18226	63.5864	62.035	24.4789	-174.784	56.096	80.913	888.932	2066.55	53.27	22.4387	179.307	92.1442	19.5335	325.411	84.4592	52.5109	184.727	183.112	22.9372	-2.95425	-9.08497	61.7227	209.538	27.3661	83.8033	29.5977	160.443	35.8018	-49.9352
9.0929	-21.3098	94.987	-9.33016	-4.6786	-17.7208	34.2267	262.299	44.8153	0.85365	78.2737	5.08168	69.1106	12.4015	179.286	657.115	36.9047	50.2061	7.09489	65.7199	-9.037	-15.7108	122.856	23.9975	-157.591	45.278	72.457	843.106	1973.74	22.2576	21.1052	160.17	73.511	7.07334	303.868	97.8838	39.3904	176.397	198.534	15.865	19.3268	6.16202	73.3599	192.669	-14.0067	116.891	33.9901	179.616	39.975	-64.9459
9.19282	-45.4952	79.5504	1.67585	-4.3263	-28.2118	21.8658	242.595	-1.68652	22.1572	60.6975	11.5141	62.3374	24.1364	156.244	708.88	54.4042	61.6946	36.7083	21.3328	23.9563	-35.477	174.161	7.00409	-146.293	16.6372	86.2733	823.08	1891.24	21.281	36.4954	143.898	44.9786	11.8549	288.425	55.4444	32.3451	126.136	168.775	39.9182	-18.0144	63.7311	73.7574	197.939	-13.5181	102.123	59.4184	179.626	71.3792	-28.0928
9.29275	-48.5141	74.0343	18.942	-19.6055	-4.87124	17.8508	288.108	0.520799	0.781092	59.7077	13.9456	69.1783	1.14736	148.988	694.917	40.008	65.1889	28.9365	7.60536	-6.00019	-70.3846	182.865	15.66	-148.178	38.6931	71.7619	827.426	1771.92	3.28852	17.6617	124.53	28.4313	11.1426	261.768	42.1386	26.5904	203.463	157.245	38.6306	-5.07106	39.6204	54.0227	194.928	-53.2102	82.241	63.3233	181.109	126.332	-2.52267
9.39267	-64.9082	63.1594	-7.59501	-47.577	-26.4113	30.1857	264.208	-12.495	-24.7253	57.8148	-6.41728	76.438	0.867186	152.816	760.96	66.2722	61.4104	28.979	14.7861	0.275139	-77.259	149.824	10.5902	-153.554	-2.319	59.6981	751.499	1638.28	30.3626	32.4343	161.175	11.1831	32.6572	223.378	25.6131	56.0262	218.637	156.159	11.5387	-0.894624	22.5864	30.4129	223.741	-50.2725	96.7603	47.4502	154.598	116.751	52.8688
9.49259	-61.9818	54.3981	1.27071	-54.1889	-3.7779	18.6364	253.548	-33.3291	-28.7516	103.103	-20.2243	60.9331	-1.30792	132.077	848.543	76.536	55.4718	21.6913	-9.71177	13.8036	-29.9646	146.355	2.63674	-109.763	10.2607	38.0303	733.849	1539.57	42.8801	25.4586	185.006	67.6844	21.5065	246.131	42.0986	10.8877	248.147	129.488	41.8221	-17.6559	20.6095	0.0635513	204.268	-52.6448	90.5996	21.1777	174.861	125.535	47.3221
9.59251	-73.506	46.1684	-5.37539	-69.037	8.60751	25.6942	247.67	-0.449062	-30.2993	107.633	-1.92472	70.5516	5.8845	124.921	952.547	77.8193	70.2763	25.5383	9.86307	-26.1599	-37.4086	123.83	-4.44665	-136.615	-9.02766	62.4023	663.019	1460.74	39.014	49.4401	162.846	50.2751	56.3205	233.496	24.7265	5.21516	323.966	148.331	16.8423	-50.8067	-6.95394	79.6879	188.982	-36.6881	141.214	28.2751	122.061	124.216	22.2235
9.69243	-32.3511	36.3616	32.7323	-16.0947	7.43764	15.0295	226.372	28.3009	-11.6972	88.7827	-14.4125	92.6131	-2.07812	114.931	1025.2	76.5323	60.8313	47.4405	28.5587	0.0705132	-61.1879	138.76	-13.1136	-133.37	37.2859	93.6259	615.372	1305.23	41.85	25.8085	170.106	1.52671	80.5277	225.729	-16.8054	5.91055	345.051	162.515	32.3328	-29.0531	-32.2058	79.732	179.653	-18.9794	127.171	21.3292	89.2043	163.728	-8.2187
9.79236	-44.2506	73.7703	7.8774	-28.2036	11.6855	-14.4632	252.232	76.1223	-31.1305	90.655	1.36947	54.4716	0.00772799	96.2883	1045.26	69.0167	51.6376	51.8206	22.5828	-24.1163	-42.5903	146.623	-4.22671	-128.248	34.7754	76.7884	573.047	1235.35	43.2483	35.3036	155.243	6.95734	71.979	251.968	-3.28015	11.1455	341.015	178.825	45.4432	4.58058	-4.65677	90.5574	166.489	-24.8477	109.889	48.0407	59.5902	141.724	5.24264
9.89228	-17.5185	59.2497	-8.61825	-25.3991	28.8952	13.8155	272.723	254.204	-29.8102	113.825	-1.94358	55.4919	30.5686	112.698	1015.28	130.233	68.515	66.1959	18.8846	-34.5068	-33.1937	143.016	19.3947	-94.1305	42.4866	120.469	542.369	1130.97	20.2591	31.9994	138.26	0.60449	44.1136	224.813	-9.39874	48.0717	336.266	220.065	21.4779	8.62061	40.5513	106.2	178.34	-24.6422	155.856	56.5804	42.6805	184.374	-8.44698
9.9922	-27.228	63.8664	4.29438	19.9985	8.06683	15.6702	280.53	459.568	-0.33691	251.235	2.68689	33.2989	2.65935	131.402	899.48	238.68	63.8677	76.5443	10.409	-65.5878	-74.5402	76.4923	0.780277	-82.3355	36.3027	93.3473	547.401	1142.55	10.0634	37.8305	144.655	33.015	15.0526	210.366	-3.20058	-4.26673	254.3	174.109	44.2873	-14.5477	36.8703	192.462	157.816	-42.7743	121.12	54.6808	66.1054	143.847	-26.9673
10.0921	-2.19902	54.3597	0.440528	13.8706	6.51281	25.1334	270.871	502.755	-1.01907	333.161	45.6021	0.857819	-14.3005	138.422	784.845	301.287	57.2297	42.1665	34.0011	-48.4244	-81.232	95.9487	9.84119	-58.8312	43.9693	103.629	597.476	1028.7	12.9373	36.1215	131.405	44.8381	48.802	237.227	-1.04094	11.9444	225.096	158.707	29.8341	38.4128	30.8904	219.57	123.942	-27.3778	125.123	59.3131	50.8081	111.755	-35.3909
10.192	12.4461	48.846	6.40524	33.0452	8.11565	34.7847	277.99	420.797	6.89348	439.011	15.7677	1.85408	-24.7387	170.15	705.468	394.208	36.3039	38.3761	8.45091	-28.1072	-49.5895	59.4666	31.7926	-57.9886	41.0638	84.5694	640.495	995.461	35.0373	31.5947	138.565	35.6896	25.2639	247.139	-17.0197	-6.57074	196.355	157.127	28.1291	16.9818	55.4163	288.819	121.083	0.503319	86.618	68.9697	30.834	123.59	-14.21
10.292	5.95418	35.1945	9.30363	18.7971	10.3173	29.9869	270.738	374.301	22.2283	510.993	7.93676	-20.8429	-27.4212	163.081	613.419	521.444	32.8561	49.9503	33.44	-17.2502	-52.2647	74.6072	74.9091	-15.2956	69.2541	147.169	606.438	927.564	16.9154	44.8678	137.698	60.0117	41.4193	195.611	17.04	28.4786	217.895	141.619	-5.96935	7.52367	76.2009	235.178	83.3038	-13.2185	113.597	65.7598	39.9472	106.267	-67.9201
10.3919	-10.5802	32.9845	-5.61574	24.0134	-23.0764	38.9447	256.563	306.77	20.04	550.78	9.27492	-3.20802	-33.7737	168.163	559.969	581.965	27.6956	68.1696	36.928	-42.7396	-40.8086	60.6719	31.9095	29.8147	18.3789	152.473	614.447	851.634	40.3334	20.6308	151.096	69.4754	36.2165	181.345	31.3864	-15.0965	170.458	111.637	11.0836	6.97654	102.667	225.494	82.5213	-29.4408	113.399	67.1274	72.7201	78.954	-41.0836
10.4918	-34.151	10.6001	-15.8149	9.93703	-30.0784	25.6807	239.475	302.245	-14.4815	595.989	39.8706	1.44476	-13.5514	138.108	479.2	685.93	23.5595	32.6281	26.0183	-26.3753	-66.097	93.6876	63.6564	18.8768	39.5837	160.532	583.963	841.803	19.2592	40.1742	107.8	45.3694	44.6479	171.003	-4.71337	17.9976	186.633	128.806	42.7706	5.18749	65.7332	193.497	127.872	12.9583	123.92	63.5854	69.3269	109.382	-19.0678
10.5917	-0.209419	27.0767	38.1483	47.1688	-13.7876	43.3002	240.775	289.783	25.2548	604.045	11.8219	0.206594	-4.57913	158.357	486.617	702.6	102.297	73.3322	27.9664	-11.195	-51.6502	86.349	45.7372	-1.42204	22.0875	120.148	500.275	780.176	24.5712	4.76291	132.799	54.1496	54.8042	231.325	5.10376	-8.39282	186.024	144.623	28.3221	-15.0417	78.3012	202.354	84.369	18.6618	107.288	67.1578	23.624	70.9574	10.3646
10.6917	19.278	46.0527	16.0259	79.3939	-12.5149	8.29457	218.612	265.958	101.585	580.944	1.0811	11.8789	11.7206	128.247	432.928	655.81	27.8138	10.0762	28.6821	-32.2345	5.46651	4.67452	32.1937	-8.12172	38.8136	120.745	472.034	838.05	11.8363	13.5741	130.791	68.7322	58.7431	212.276	23.7011	-27.4074	162.713	127.412	2.4253	-7.35351	62.0478	215.2	88.2151	31.6916	95.8236	46.1344	3.02537	71.4197	-4.05298
10.7916	27.0198	15.126	-25.7417	103.695	11.475	13.1314	166.087	251.129	226.613	544.995	55.2528	12.7636	2.5554	125.893	410.91	584.121	20.8597	-8.27234	35.1138	-16.8017	5.55879	-13.137	12.2063	0.764822	-2.79706	107.844	493.541	800.488	-1.61446	2.23102	108.013	78.8972	33.7162	275.885	-9.20465	-24.3941	141.837	109.819	0.641371	12.7661	87.6689	240.132	95.8069	43.3715	86.0989	78.2583	60.0876	88.6699	-18.466
10.8915	31.9377	19.0377	8.54903	85.5334	-11.7683	24.9222	207.729	221.172	445.75	466.096	-22.62	3.31086	-10.564	143.457	487.955	530.555	85.7722	46.2234	48.8605	-3.81399	24.6773	50.731	32.7357	-18.7376	70.3445	127.843	525.234	792.996	27.0829	18.2458	123.71	80.9925	77.7161	252.41	-29.2207	-29.5546	176.579	153.835	-22.4806	-3.23741	45.4824	309.821	96.9566	29.3899	101.759	44.7844	23.9182	92.8369	-21.6226
10.9914	41.5533	17.3648	10.3289	97.3511	-2.71946	4.28749	162.184	206.257	534.832	390.118	45.5409	37.9799	-2.69692	125.036	536.936	468.187	91.2334	57.3264	48.5651	0.857916	-17.8532	56.815	15.7848	5.88733	49.8896	127.024	518.812	792.776	25.3027	10.5787	134.778	73.3721	33.5729	250.765	-23.5422	-14.4833	116.144	134.112	12.1933	15.5626	68.1185	291.337	92.3459	9.20503	130.579	57.1162	26.1948	97.5797	-17.5256
11.0913	14.0284	39.0771	17.8072	121.47	-26.7728	28.3576	167.852	202.726	585.217	344.811	26.8702	56.6687	-31.0351	158.611	571.398	414.417	85.2774	40.9266	54.7229	2.58683	-14.0536	60.2116	27.7161	-41.3155	65.5585	109.389	446.314	784.272	45.8219	-1.43379	156.949	76.2657	56.9531	216.042	3.93307	-1.00036	157.278	138.67	12.9546	7.37316	64.0233	261.926	126.033	-9.83588	98.2699	20.7124	-7.79023	71.4346	-6.38778
11.1913	29.7	97.3315	-0.541524	144.931	24.6147	-2.82953	148.742	302.678	642.838	356.075	141.252	63.5909	0.520197	103.421	712.554	384.476	30.7477	26.7527	46.7281	11.9103	54.4573	-11.9152	18.8678	-49.4492	15.6176	81.8375	446.924	1034.16	17.5348	17.7276	135.339	179.159	39.0474	182.74	8.7359	-21.9545	80.6661	123.166	20.1292	28.4339	69.4739	269.924	196.586	8.07418	53.1529	41.0267	3.54618	69.4907	-28.5742
11.2912	-3.21773	192.829	3.35695	119.449	14.1995	9.30638	177.085	314.841	626.655	325.422	203.531	88.6131	-14.891	134.873	896.077	364.393	4.29023	-12.4726	30.5475	16.895	36.6197	8.19948	13.3079	-68.9867	26.7065	93.2489	420.714	1369.11	27.1171	17.1023	122.847	280.601	63.4307	163.524	7.08656	-17.0953	57.5136	145.671	0.916809	-12.4624	39.6763	203.698	216.409	-19.2404	65.0529	41.5737	-2.16724	82.4272	-23.5419
11.3911	5.39213	300.114	-16.3545	110.974	47.6784	17.526	174.847	284.705	566.425	327.39	206.994	71.3619	9.38929	109.536	1023.12	347.622	38.835	7.5483	58.4238	19.6903	-28.7972	24.6578	22.2616	-48.9252	20.4291	100.879	403.936	1704.4	25.8616	15.912	152.989	369.25	17.0012	164.819	4.80953	-9.65491	43.4342	162.953	28.1939	-10.7295	74.9735	184.525	189.718	-1.81824	78.7321	25.9089	5.57632	49.7569	-3.06399
11.491	-36.262	300.543	-19.2708	92.5679	15.7148	4.15427	145.409	271.234	504.982	298.961	176.439	69.2609	13.2001	95.9574	1138.55	289.319	70.5916	22.5459	59.7261	-3.64469	-48.1052	23.5127	24.8534	-91.8765	70.2996	92.3509	412.492	1998.6	39.4245	-9.60904	146.758	466.595	27.5413	147.277	-1.94392	-34.6808	75.3935	149.481	-22.6885	-28.8268	36.4262	142.425	190.207	11.4185	52.0276	40.2134	18.767	123.292	37.686
11.591	-40.3383	342.628	-18.7842	55.5926	56.2884	30.8982	158.67	214.369	454.945	258.855	137.664	71.3587	-17.3427	94.7512	1291.68	276.873	51.9544	11.584	70.9985	-16.5169	-52.1003	39.2628	8.46291	-97.9517	44.7488	87.4559	410.213	2215.32	14.7379	4.97687	170.228	459.555	13.5828	112.823	-11.0272	-47.5373	91.0934	134.99	-44.2964	-30.1717	13.7281	133.999	199.667	18.1918	56.4886	20.5237	24.0161	158.379	-12.5435
11.6909	-75.7928	318.911	-25.9287	7.57836	51.5398	22.462	155.258	167.444	373.129	237.867	56.626	45.7154	10.5162	69.26	1412.3	242.61	54.9413	30.8842	47.6595	-11.319	-39.8128	38.0208	8.27833	-107.969	51.1678	107.508	499.027	2218.35	1.34057	8.24609	116.792	383.328	62.6182	128.127	-61.4279	-16.1604	92.9303	156.517	-9.30783	23.9578	39.8423	141.228	212.854	50.4933	93.2404	36.2336	9.37596	170.305	-12.286
11.7908	-50.103	243.321	-31.9633	26.0909	82.6226	20.0607	98.1924	152.912	360.244	232.328	58.371	36.2706	-22.1583	65.2075	1368.92	200.209	31.9855	-1.87998	26.537	8.03434	-36.8388	64.3931	10.3682	-128.038	43.3099	117.436	515.124	2128.39	51.0747	-11.5783	137.96	336.062	136.635	131.016	-57.1268	-20.6307	72.2523	117.058	-3.75334	27.447	8.4166	120.491	156.281	71.9221	64.4659	43.3553	70.5555	148.89	11.8114
11.8907	-71.3922	197.131	-15.6064	25.3907	73.128	13.5724	108.772	174.212	304.786	204.67	6.16608	54.7562	-13.0183	53.7349	1413.34	196.021	15.3539	1.06832	34.0685	-8.70971	3.81776	51.4888	10.0491	-156.116	65.256	73.6908	684.309	2098	127.456	-3.08703	155.637	297.015	344.393	60.6749	-40.6467	6.9222	50.5293	154.602	-8.06909	4.37556	62.8051	101.188	169.281	52.277	21.4302	50.8867	112.768	165.401	-50.8606
11.9906	-73.3864	147.414	-19.0181	17.0678	61.4561	14.993	110.922	207.463	297.781	180.725	42.6152	39.1837	20.0599	52.3127	1503.08	166.56	38.0892	33.7306	162.803	33.8802	-4.60193	38.8989	11.3651	-145.477	63.6621	72.3969	674.213	2042.27	105.65	-16.6487	156.406	258.586	540.704	68.5142	-45.1145	-20.9358	31.6897	161.694	-9.88662	-16.3336	43.9051	72.1601	220.209	59.8631	27.2331	42.6075	97.9059	178.521	-21.9355
12.0906	-55.3641	122.645	-6.67553	9.13369	56.7854	4.32894	133.419	180.4	265.155	164.028	46.1981	32.7552	2.99796	91.0861	1550.82	144.228	46.2216	42.3055	241.308	26.4169	-3.77646	50.518	-16.3998	-121.081	25.2248	85.6734	710.448	1982.13	171.434	7.08105	109.484	216.966	721.255	76.7522	-74.5528	-1.0521	20.5692	165.045	23.46	-1.28645	48.5868	67.4793	234.603	71.9382	47.479	24.1841	117.959	152.813	35.5432
12.1905	-68.7929	121.365	10.1066	-4.63601	77.7052	6.3366	100.483	158.178	234.221	149.572	51.3626	5.93417	-4.63913	91.3911	1498.83	115.367	27.2595	52.7939	177.43	46.824	-22.9231	25.4944	5.57398	-130.194	74.2852	89.1927	716.443	1899.91	193.412	1.89057	159.129	241.94	966.767	59.6292	-30.8396	12.956	20.4324	175.148	-2.48635	-28.6013	42.2628	82.0061	205.816	73.6701	45.2572	32.6113	96.0841	148.17	3.11705
12.2904	-56.7604	77.8094	-5.63247	19.3566	44.2092	21.9511	127.641	143.149	220.837	150.655	17.7813	9.68026	5.23143	105.876	1362.72	113.939	24.0924	27.1158	144.753	15.3533	-20.3875	25.6367	-3.72686	-102.445	94.9393	58.151	683.9	1787.93	206.148	6.97983	131.731	206.841	1155.31	44.8585	-17.1826	-25.8797	10.0889	288.522	-33.9523	-15.9481	68.9944	62.8334	216.878	49.4291	22.207	49.4048	115.117	139.998	-2.59222
12.3903	-52.4304	87.0112	10.6441	1.10573	59.0721	0.988765	97.4371	103.082	190.778	160.195	32.6651	16.0539	-0.366748	71.186	1253.8	114.374	37.2223	38.6611	210.455	42.0933	-48.9356	29.2531	-5.95237	-77.9339	89.7574	62.9077	597.27	1680.56	272.001	-15.32	175.697	207.068	1322.23	62.5361	-16.3579	-33.408	-9.50079	505.432	-7.66684	-10.0438	45.3192	61.103	260.981	80.3059	12.518	5.63669	68.3598	114.243	-4.73601
12.4902	-54.4778	73.7627	16.7801	6.2369	48.832	17.6868	141.773	84.8759	177.783	146.645	-0.959512	21.8246	11.2865	96.2113	1157.57	129.303	18.2758	23.0566	342.548	-11.999	-39.5572	-7.86709	-14.9537	-46.8082	66.1986	74.771	544.267	1568.82	280.534	5.6859	136.749	170.321	1498.33	48.3997	5.72802	-3.36791	-7.88864	803.21	20.5744	-33.7792	75.2208	39.7552	292.925	59.406	31.3549	15.0134	66.9147	104.991	-51.6665
12.5902	-44.6867	58.6479	23.8735	21.2364	33.2782	14.5722	109.976	90.7948	181.527	151.428	-7.86279	35.9338	2.55149	109.533	1038.69	93.1668	22.0877	34.6585	297.063	38.6972	-8.02314	9.78152	24.9272	27.3031	83.7042	45.7782	622.332	1525.97	283.924	-19.0897	143.985	138.394	1655.58	86.1216	-3.81272	4.29381	-26.057	955.364	-11.3162	-24.3417	102.684	40.0456	312.016	84.32	12.0014	5.03456	95.4714	102.393	-38.1885
12.6901	-46.566	56.436	16.1482	42.898	9.25258	27.3723	114.256	113.284	156.969	148.978	-1.82546	13.1048	20.6055	104.444	1044.93	112.599	27.7368	27.0203	239.488	-10.1729	1.69521	6.6861	18.785	71.0122	71.8201	66.9469	546.751	1389.37	289.456	14.9786	144.336	120.293	1802.02	196.437	2.67623	-20.9183	25.9607	1092.6	-13.4842	-23.0766	103.396	37.4531	264.959	67.6428	48.4022	5.45768	31.7869	110.656	-0.0632317
12.79	-41.5047	44.2038	24.0373	25.3159	25.0761	72.646	120.096	137.207	127.703	165.403	10.6343	25.7243	16.2621	139.244	1010.15	97.5402	36.8721	19.8504	174.104	14.2616	16.5405	9.75317	15.4399	51.3584	46.2338	74.8276	512.513	1285.1	256.261	0.0877563	152.567	54.1122	1765.46	370.505	-19.9854	-47.8287	30.3637	1221.63	-1.62976	-19.4472	140.234	32.2872	232.34	79.425	62.1523	5.97398	43.6844	107.524	3.34919
12.8899	-16.7988	50.7409	63.2608	38.7476	31.4017	175.455	98.7088	172.458	93.6534	172.677	4.83773	38.6834	-7.45714	181.441	974.994	82.3855	28.3062	12.7563	167.872	1.75904	13.8272	-19.9827	17.1822	90.5626	53.3729	104.786	522.201	1225.89	228.732	15.8823	126.966	76.1587	1661.51	511.21	-12.1091	-40.8946	98.8508	1327.27	-5.07634	8.35096	126.423	31.4574	218.329	60.5226	74.0591	-5.86798	8.81146	105.122	-8.77511
12.9899	-38.1579	32.5967	85.0097	56.2183	25.6015	279.353	68.5356	184.356	86.8803	123.339	-0.552376	57.2464	-22.1564	236.586	939.797	61.3929	51.5468	31.169	157.123	11.3392	-36.2498	5.75349	-15.7644	74.5675	15.758	70.4555	569.368	1148.87	185.635	33.2333	113.946	85.2621	1524.87	662.504	-63.3434	-50.3227	77.825	1245.07	-28.6531	-29.0894	131.586	72.9481	210.459	98.1496	27.9102	-2.45049	40.4422	131.184	-5.9189
13.0898	-32.1583	34.2079	102.463	49.1404	10.1723	333.253	66.9583	182.038	84.5516	155.923	-2.96218	52.5047	-6.63641	417.292	848.612	49.1487	30.2785	17.1522	154.637	25.2516	-14.4258	-11.422	-49.0808	47.0216	7.38952	79.2472	582.337	1096.74	172.456	16.3044	90.2781	79.1345	1476.61	832.819	-53.7483	-46.2275	82.3921	1113.11	-1.15621	22.0677	128.247	53.4891	179.208	91.1536	46.1327	25.2299	24.7173	109.178	-9.59543
13.1897	-44.2805	21.9964	122.26	43.7822	37.0056	473.464	53.9158	154.254	92.942	140.955	-25.9455	41.4103	-20.5458	559.071	781.176	30.4849	11.7759	9.50445	121.108	13.9506	-19.142	-13.7403	-16.6948	52.3901	13.5194	50.4124	598.747	1020.32	179.001	-5.18576	119.473	102.809	1360.02	971.655	-54.0108	-50.5105	68.1427	1038.81	-27.1368	31.9234	84.8462	21.686	198.922	85.2532	4.49024	26.1214	34.8335	127.177	10.7965
13.2896	-38.9912	8.52692	138.992	29.8498	36.1853	585.599	36.172	157.765	84.1165	124.937	-17.1871	33.748	-6.95712	532.197	731.834	15.9986	19.3372	1.62298	128.454	-10.7573	-14.3523	-11.1063	-41.4435	46.4502	-16.36	43.0266	535.696	1000.25	211.701	3.13988	136.964	90.209	1315.48	1048.4	-57.8118	-53.4208	99.6951	973.154	-17.4175	27.1394	114.802	29.7079	189.576	79.2823	-6.23972	15.8535	14.6609	156.832	-7.42116
13.3895	-28.2981	-1.5096	137.459	27.1786	48.8709	743.346	14.5205	138.057	65.7527	150.167	-1.95814	26.4787	5.17577	475.514	660.227	2.85206	27.2698	13.7799	110.024	-9.75425	-36.7886	13.312	-1.78357	31.6616	15.544	41.07	534.55	972.827	123.947	28.3743	100.886	98.1644	1223.54	1183.15	-41.3657	-88.7863	91.2095	917.092	-57.5935	30.7685	84.824	22.7388	240.3	122.682	-4.54261	33.9294	39.7925	130.878	-59.2019
13.4895	-47.6808	-12.042	158.664	13.5415	17.4552	876.504	-7.13172	157.469	71.154	118.744	-3.25314	22.5677	-7.33449	455.082	658.687	-20.6602	-2.09867	-0.758114	93.7583	22.8094	-44.9703	-17.9958	-25.9719	-17.2608	6.27866	26.2041	488.681	894.024	164.098	11.2438	129.902	81.4798	1147.05	1276.15	-55.8726	-64.3357	100.29	804.273	-41.5409	29.1695	102.625	32.188	231.993	69.9576	-26.4426	27.752	7.93253	140.623	8.62297
13.5894	-38.2971	16.5645	149.359	21.3808	35.4493	989.205	-16.1214	123.1	55.5827	91.3537	5.70747	28.4233	9.9254	388.788	648.958	-32.7248	-1.25609	-11.366	100.288	17.2125	2.54193	-20.0643	-9.73249	10.4776	32.5613	23.6103	473.864	941.517	136.203	9.14496	118.482	85.0727	1076.72	1175.29	-79.0967	-61.4432	87.9711	749.719	-41.9177	-7.29842	70.4845	3.01722	230.244	84.714	-33.2642	59.5821	48.7903	121.846	-12.683
13.6893	-35.7687	19.5099	139.589	16.2415	29.3032	1105.7	-20.8214	158.373	55.1235	99.4668	7.89408	11.8064	11.8179	346.8	619.245	-33.3133	-11.7418	-33.6263	188.19	-1.09751	3.6851	-50.2099	-32.0049	-19.0321	31.0485	51.5038	407.498	859.149	131.229	33.9713	136.948	117.792	1031.62	1077	-66.6943	-41.6365	69.5342	700.435	-33.1205	-10.8594	51.3487	-22.7967	184.35	84.1983	1.88958	64.0456	53.7504	119.177	-20.2738
13.7892	-42.1667	-6.3029	156.78	22.241	16.7487	1175.48	4.58473	148.999	71.3244	80.1571	-12.5497	12.3582	4.62547	351.028	566.458	-11.2561	-10.8056	-34.2484	342.335	-9.6377	35.7777	-31.2311	-24.0921	-23.1833	54.4652	20.9592	413.482	827.171	120.003	-6.11673	157.069	102.927	1004.77	981.945	-52.7484	-37.6621	43.3655	599.948	-42.9876	5.98961	57.8724	2.8651	208.875	62.14	-15.4899	53.4164	50.4974	111.411	-75.5935
13.8892	-56.9035	2.12324	124.091	31.3568	-1.80806	1210.13	38.2004	125.218	74.8895	96.4253	31.1023	37.6565	27.1688	344.156	532.248	-12.2452	-17.6853	-25.7888	367.795	-1.21718	59.67	-28.8081	-2.90806	-49.2027	50.3837	33.5905	342.131	788.239	164.353	6.11027	175.256	73.3678	1014.62	902.122	4.14502	-0.0663336	75.1735	550.435	7.21276	15.6133	51.1206	-28.4326	151.716	42.2802	-16.6745	38.1168	14.0516	69.3915	-62.5802
13.9891	-55.3636	12.3619	100.057	-1.4654	15.6718	1099.02	48.4223	128.843	48.5212	92.4198	42.4006	13.7466	15.8111	302.572	471.57	-1.80024	9.63774	22.0644	301.498	-35.6054	43.0408	-31.3958	-9.90287	-42.8887	95.752	36.0317	293.188	684.199	156.631	8.83268	193.493	64.7854	960.141	794.326	32.266	-7.15826	101.203	491.972	-34.9465	18.9648	64.9584	-67.4136	112.624	71.3362	41.3563	35.3532	10.5807	40.5835	-52.4764
14.089	-35.0315	14.2951	90.337	35.1869	37.6934	1052.85	47.9069	126.966	33.3874	100.463	40.9844	28.0707	32.7347	235.826	432.589	6.29171	33.2229	49.1623	259.982	-44.673	44.1972	-6.15767	28.5576	-41.0195	69.2702	32.1647	324.122	676.683	118.472	9.02474	176.025	98.1225	914.735	701.99	-3.11396	-23.6934	148.837	457.367	19.3231	-16.4615	73.6021	-60.8237	157.867	42.5177	59.7596	29.4426	16.2281	85.1288	-67.8619
14.1889	-74.443	16.6243	68.4263	21.9955	-1.71266	926.227	31.5773	123.733	81.3833	80.689	37.394	25.9987	29.1625	227.034	393.101	-13.196	20.4972	58.5077	230.602	-35.5549	35.1834	-16.8312	6.79811	-59.6888	56.5322	38.4212	287.128	638.5	121.947	-4.96648	160.266	78.0714	894.085	643.729	6.40543	0.729372	107.186	401.183	-3.58519	-40.3018	86.2149	-48.4757	143.256	47.4717	93.5254	10.6389	29.0301	59.1014	-50.5308
14.2888	-20.4205	31.7952	74.6778	27.2374	24.8488	810.324	13.4192	83.0996	73.1097	112.433	58.2117	38.7539	29.3905	133.92	403.177	5.68194	11.3375	42.8969	172.109	-53.9679	-8.60779	-25.9146	-2.39318	-80.001	82.8249	22.6977	245.956	569.997	99.6384	10.3534	119.392	47.0009	832.745	570.094	-11.3577	-1.02561	69.3435	389.734	54.2158	18.858	45.658	-66.0923	141.956	93.6404	102.391	-6.50026	12.9729	29.1779	22.446
14.3888	-16.8389	51.5815	64.5236	10.0628	15.9563	762.104	39.8634	107.181	49.6416	63.8266	14.3061	35.4113	18.122	140.398	480.644	23.2391	-5.72134	34.3319	158.287	10.0267	7.55707	-29.2397	-24.4269	-60.2329	78.9077	23.6682	220.303	516.062	112.073	-35.442	153.983	38.5028	762.461	543.931	13.9894	6.76973	65.9888	379.458	40.3588	11.7482	69.2879	-40.2068	80.1287	57.4892	105.554	-30.6026	14.8343	10.4824	45.6782
14.4887	-24.1566	27.0138	97.4266	-0.536418	8.98905	757.602	56.113	76.1469	92.8766	76.3244	6.58794	37.3298	10.1723	164.493	436.479	0.863337	25.1857	39.8354	95.8921	4.68043	-12.191	7.05347	-4.02193	-31.3393	57.7567	35.004	225.139	517.157	110.714	-5.42811	139.102	22.2116	736.329	543.359	-14.075	-18.2665	49.6431	354.734	76.0734	48.9203	110.271	-9.56349	161.808	64.1081	108.798	-32.2744	44.3443	44.0573	91.6303
14.5886	-33.9917	50.4829	68.6578	3.53545	-8.98633	772.521	92.5912	45.9496	64.11	56.1445	25.1742	48.9998	-13.6217	158.246	443.414	22.7048	14.5006	47.6798	80.1976	1.79785	2.97393	-9.34036	-7.82051	-13.9265	9.73615	21.356	254.798	502.27	79.6527	-9.14441	119.595	11.4658	745.823	524.008	-71.4424	7.32411	44.8221	340.89	47.5367	22.8067	116.361	-9.64851	199.62	33.0223	93.6804	-12.8812	68.9993	51.2812	48.9424
14.6885	-53.1456	35.8708	42.958	-9.24466	-21.0047	782.532	63.3596	70.3994	90.0373	77.2574	-6.80514	66.3375	21.5907	162.58	368.546	-3.6893	4.91537	53.7097	80.9021	14.5682	21.1515	-3.21374	-8.53048	3.22415	59.3964	27.1138	240.21	490.172	56.7934	5.07432	123.857	23.4437	720.417	503.778	-2.03214	-18.8247	35.9427	337.065	17.8203	27.2436	237.503	2.1667	176.344	43.5486	122.065	-1.75263	30.3584	54.7404	50.4151
14.7885	-12.3741	38.1173	48.2182	22.6955	3.20148	786.414	83.8452	33.372	111.97	74.6697	11.927	107.36	0.343989	225.719	380.407	16.952	13.661	45.6211	78.25	31.6724	51.6847	-11.2321	-15.8833	9.52726	40.0389	27.5298	220.271	527.759	61.4338	14.1948	125.753	21.869	692.306	506.587	8.02846	2.07009	40.9898	371.269	46.8186	57.963	394.645	35.6976	219.469	39.0684	92.2338	2.01018	71.1897	38.6414	3.75084
14.8884	7.2801	24.3205	49.8378	46.654	-5.26618	776.201	63.2052	54.0406	121.795	33.3186	-4.66447	195.153	-37.7138	382.213	374.167	11.2389	5.86672	12.652	66.8148	-6.58527	25.0232	2.80265	-15.1381	8.5804	27.1493	-1.21595	253.099	547.964	46.3922	4.99768	133.03	9.26715	655.501	498.109	18.0624	-28.569	43.1189	334.383	3.2134	85.8322	548.188	104.609	237.338	40.1507	49.8763	2.61964	101.031	34.1772	-4.85633
14.9883	-8.17638	17.8622	29.9927	31.026	-3.89449	737.37	88.6551	56.8303	161.775	58.3674	-1.89865	196.854	-21.3523	604.615	326.407	52.8413	20.7623	47.9624	61.8126	12.2485	27.4509	-4.47349	12.3447	-37.2606	46.4437	21.9944	313.525	510.978	56.0584	-2.29487	131.778	37.1552	662.589	604.962	14.5206	-7.51162	8.93602	331.22	14.9299	55.2057	561.627	141.076	264.13	29.6964	91.2487	-0.581702	110.88	25.9938	-15.0867
15.0882	80.4561	55.5945	28.6072	35.0735	18.7818	714.424	95.0612	45.9809	204.097	53.8442	0.478565	163.457	-25.0411	722.376	352.205	42.7624	25.4521	43.2854	48.5556	-9.65424	10.4254	48.4113	0.895975	-5.98395	37.9376	37.7978	463.433	550.856	56.9281	-9.29334	128.927	31.3171	641.886	616.826	-30.4254	11.9075	135.866	312.499	21.4951	65.6695	437.917	186.587	270.861	48.1645	69.3715	-21.8302	122.947	10.5798	24.2405
15.1881	77.777	42.7446	22.4945	44.0426	-14.31	699.002	126.082	53.0915	284.783	61.2281	14.4579	102.682	-8.60276	794.534	322.745	63.5732	39.7094	46.6462	44.5861	-14.3695	-10.5982	72.0379	4.3577	-70.7277	21.693	29.5961	731.25	571.051	51.8122	31.1765	147.244	21.4357	596.597	679.885	-95.405	27.8995	285.478	331.146	56.1802	64.4395	300.863	190.254	276.027	-2.52175	65.5238	-13.6738	101.197	62.5652	11.1602
15.2881	90.9771	43.5479	33.6825	63.6997	8.11077	647.903	89.8785	48.6826	290.246	28.7279	40.7238	79.1675	-11.7597	809.279	335.995	11.5639	30.658	44.7325	47.7595	-3.59744	-42.0479	69.0806	2.18687	-47.2629	16.3071	36.3324	1004.56	649.265	90.3088	15.7899	144.229	5.48313	604.702	820.03	-81.1653	-0.282438	351.813	310.967	40.1336	-6.0628	240.22	232.706	258.404	-23.5214	112.763	-10.5022	95.3167	46.8427	25.264
15.388	60.0904	46.8847	14.7362	27.3909	4.26676	627.526	118.652	29.648	337.67	77.8428	-5.6652	67.2339	-15.6901	742.295	308.858	49.0886	62.5726	72.195	52.82	-19.9346	-48.9741	39.5147	8.01099	-51.464	52.5089	43.6082	1270.24	697.691	102.156	-0.216225	153.357	44.0486	572.313	789.165	-72.7796	-15.8921	357.383	306.116	-6.85944	-23.1154	201.068	237.111	236.901	-31.0061	129.062	0.189717	133.832	31.2818	-4.54745
15.4879	35.8252	15.9708	17.9031	21.5176	-14.6075	628.507	102.436	66.7519	318.934	59.325	12.473	80.6331	2.6432	723.241	301.537	45.2077	27.8906	31.6466	33.8724	6.70997	8.11708	48.6418	23.6633	-40.3367	36.7308	67.5247	1463.01	699.526	83.6235	18.586	144.979	-9.15238	514.605	738.068	-76.545	-10.8575	296.139	346.799	24.325	-22.9875	165.22	245.151	250.769	-44.3197	156.46	-0.375391	163.674	59.0633	-10.8072
15.5878	61.8177	22.012	38.8785	64.4583	-25.2226	575.744	78.1079	22.5574	299.313	75.6027	51.2793	94.3187	-14.6119	689.95	316.135	26.3369	5.64813	6.85938	25.6904	0.774152	61.8061	20.3901	18.2331	-47.4114	39.3952	31.0589	1703.25	737.867	57.8455	10.9065	131.888	-8.60463	452.51	677.559	-68.6986	-23.1082	271.234	383.8	-21.7537	-36.3718	195.482	235.924	213.615	-50.1661	113.727	3.35179	262.331	68.597	-10.1911
15.6878	7.40835	38.7637	37.2081	22.0679	-43.1678	529.141	69.8534	48.8459	264.417	81.4053	30.6795	117.892	-10.892	639.336	347.213	6.65434	26.9499	-0.645153	10.8636	-4.37292	72.6762	17.8643	8.86847	-53.7458	10.1358	48.3984	1824.79	881.143	49.6383	21.582	112.69	5.48226	431.013	629.27	-48.052	-12.4214	223.045	364.434	-9.5486	-29.7921	137.886	249.275	238.873	-58.6858	161.555	-11.0025	338.146	9.59627	21.2897
15.7877	10.6648	18.6707	15.3927	18.1044	-27.0333	495.136	34.7646	63.9416	234.575	70.7321	34.7992	107.194	9.43382	576.357	354.343	-8.90624	18.0276	0.77973	13.2986	-45.7313	47.001	-2.36202	-5.7892	-77.3876	31.8632	35.2965	1700.6	841.571	56.3392	40.7805	120.928	18.7201	427.11	670.711	-94.842	-34.1863	204.468	326.546	-34.2038	-51.511	110.954	304.588	251.752	-23.2938	129.397	15.4167	249.414	13.981	1.76116
15.8876	-22.3221	26.3619	21.1993	-10.7088	-35.9823	460.835	60.8908	44.9603	229.529	81.5712	11.5208	99.8149	9.23436	561.517	425.942	-23.0906	-13.8334	-8.88398	-0.685878	7.16849	48.9597	3.4766	20.2294	-75.6552	31.855	95.663	1571.48	791.257	48.9184	15.7818	153.714	13.8514	376.851	590.341	-51.8861	7.85749	202.236	318.903	-17.2012	-15.3485	157.559	276.977	248.778	-27.8563	111.257	35.9098	197.531	9.18804	13.0586
15.9875	-0.340174	29.8977	45.2835	18.3251	-24.9239	483.201	62.1226	43.4578	193.826	93.0164	12.6254	98.2664	-0.453333	515.222	367.28	-12.4917	23.4561	20.3516	-6.68032	23.1392	73.9592	27.0801	17.2787	-60.0211	32.3541	103.917	1428.58	723.511	132.258	26.5983	104.42	0.297494	348.625	549.674	-83.2103	40.3501	163.215	328.562	-20.2625	13.3323	180.115	209.511	211.211	-5.36373	98.1566	32.0256	187.831	19.0298	-1.09484
16.0874	-22.3179	29.2256	75.4829	-24.8002	-16.6568	467.004	57.7471	111.965	173.008	67.8454	3.92008	119.26	6.19801	473.392	370.308	-20.6345	15.4566	12.7878	5.73334	35.9355	23.8984	31.1941	4.9199	-91.9973	13.6615	103.593	1334.72	697.614	142.844	37.8658	117.703	2.92848	324.796	510.691	-63.5907	14.4235	151.961	341.153	-33.1804	31.6655	153.429	197.181	241.112	3.91569	106.287	28.1266	150.758	17.5434	-1.94156
16.1874	-33.2086	6.8855	95.7224	-16.9479	-6.15966	448.085	63.8019	55.6811	167.522	113.947	-10.0263	93.6034	15.5588	457.011	410.813	-29.7258	27.1797	-2.56112	0.868431	44.28	17.3336	44.6064	1.79112	-93.4827	20.9188	114.809	1249.35	685.134	209.238	33.7752	119.761	28.0807	333.227	487.639	-68.4725	29.6823	106.763	299.676	4.96881	4.93605	158.475	184.346	218.084	9.33291	88.6033	39.8924	135.081	28.321	-9.6905
16.2873	-15.9668	20.7341	108.118	-2.5446	2.37736	399.436	35.8431	110.781	156.831	80.2963	-13.3408	83.1411	8.50811	421.221	440.271	-50.8061	11.9017	-8.57405	5.28972	30.2452	-8.24616	12.7293	-0.390349	-98.1106	27.6759	166.83	1177.65	638.945	301.244	30.277	113.005	12.217	321.309	469.157	-75.1276	14.7248	91.9455	290.356	6.32355	-8.99373	175.814	189.848	205.672	1.46198	53.9164	43.5748	73.4546	12.2857	-12.0797
16.3872	-28.8224	26.4117	66.8818	-10.6081	16.0131	428.084	51.4864	110.88	150.9	77.1472	-26.4843	77.0602	-3.67286	394.906	418.287	-43.8067	-0.560693	-17.4455	54.9663	-9.54832	-43.7111	-6.85009	2.92287	-74.0972	35.8527	139.319	1087.56	592.499	335.858	53.4697	150.092	-1.78702	287.519	429.412	-73.2298	-4.73017	165.242	279.8	5.70822	-3.92842	161.113	155.556	224.564	24.0808	45.9714	32.2113	55.1892	66.254	-9.55987
16.4871	-30.0265	34.4848	61.0214	-22.1653	25.6049	404.951	43.4644	58.1837	121.206	143.36	7.66288	86.7521	34.0231	419.189	386.154	27.5141	3.39015	0.596959	4.27008	79.966	-20.7962	-15.7649	13.7752	-67.6629	27.735	149.413	1064.53	571.936	325.187	37.2751	109.37	-7.94875	265.91	424.244	-63.2214	-15.5582	89.9694	315.64	-10.9734	15.7634	189.587	167.036	193.398	-9.43829	44.5065	63.8795	90.6543	17.4969	-0.130514
16.5871	-16.0114	49.0023	41.1198	-11.2823	3.09984	413.664	57.7211	84.8473	115.997	128.417	2.6507	114.315	42.9557	483.015	351.043	21.5341	42.3313	10.0185	1.44352	66.3378	-31.0654	3.28688	5.4082	-62.7301	23.5491	176.613	992.588	528.879	379.601	51.4561	102.535	-0.778241	257.398	411.994	-8.25565	-7.69441	79.5522	321.709	-0.441603	30.4652	233.141	124.091	161.506	16.9488	52.7664	60.4937	57.8916	32.5388	-19.6359
16.687	-57.0768	47.5016	39.1068	-13.5949	-23.0713	451.556	47.9918	24.804	139.822	182.049	-5.39893	199.11	26.1721	462.303	310.279	12.2043	20.3021	14.9198	4.49889	107.442	-39.5713	-30.7142	16.0829	-106.918	17.9114	198.036	924.822	491.867	411.836	28.022	143.963	51.7916	295.874	398.149	-6.06215	-0.17278	107.03	277.058	14.6183	35.5095	242.121	130.982	163.003	7.84142	68.5427	14.124	44.0368	40.1146	-48.7171
16.7869	-46.7374	48.4297	44.0684	6.35025	-28.5243	432.024	56.1748	50.2422	102.616	187.524	-45.6107	264.264	93.3995	390.163	280.952	47.4136	26.6627	20.1741	44.4171	103.9	-24.3904	-11.1103	11.2085	-112.957	39.0018	188.899	876.676	456.626	371.548	50.0103	139.386	68.7142	259.055	370.104	-16.5612	-12.5009	71.578	261.269	-17.3192	8.89535	226.548	103.44	144.894	18.409	87.1074	39.9112	55.7335	33.0498	-25.2399
16.8868	-41.7703	42.1143	37.3369	-21.173	2.15004	408.377	73.1889	18.8786	85.3198	149.958	-29.9549	304.464	132.641	362.606	254.408	58.2447	33.4598	22.2329	41.5141	67.7195	-9.29644	9.66944	32.745	-85.8729	35.1716	181.912	833.524	432.361	383.292	29.1641	182.222	71.8746	265.843	358.324	-0.35822	-15.9026	84.2491	296.007	47.4595	-13.5447	210.874	108.18	141.763	25.1593	103.046	20.4043	60.5249	24.3743	9.87356
16.9867	-26.3724	44.7611	32.5128	-13.3735	-6.7934	416.674	96.476	11.8377	58.1907	141.281	4.67215	311.236	207.769	326.204	243.381	82.3987	27.3653	26.5484	24.178	112.704	-64.3416	26.8596	56.5456	-78.7626	20.8488	127.303	787.461	411.905	319.289	99.8994	155.19	53.8427	266.675	333.624	14.6578	-11.1052	122.358	352.796	38.0203	-3.62848	165.388	108.116	123.126	31.9209	105.36	44.5097	114.612	10.3388	-12.5534
17.0867	-36.0336	50.4966	36.7051	-2.14251	-10.0353	392.038	87.7241	30.4557	66.4972	125.938	-3.62043	259.345	222.696	305.64	198.175	59.2913	52.216	33.6693	19.5666	108.757	-31.6664	72.6181	64.9741	-77.7525	6.65177	122.835	779.682	391.27	268.332	94.8244	143.821	68.0023	202.646	310.33	36.4703	13.6816	89.8145	390.514	31.6831	7.79705	184.002	100.013	161.756	26.8803	94.215	107.586	170.241	53.2788	-10.0634
17.1866	-27.6201	75.86	24.4743	13.6858	-5.67225	378.011	104.541	59.4249	69.4365	113.713	21.0154	204.815	274.728	284.121	199.541	100.686	32.3562	25.9966	51.1169	56.3789	-23.7829	54.8413	93.4937	-75.5954	6.00322	58.1051	737.882	436.722	237.432	81.0217	170.705	42.9573	231.268	288.363	57.4573	16.4949	84.1728	415.732	28.8233	-18.5678	145.8	85.4129	173.718	62.3586	28.2145	87.4834	141.532	48.4577	-14.5727
17.2865	-42.3871	146.711	17.3813	34.4925	-1.60147	382.013	111.006	19.9122	44.6743	112.24	5.27175	168.853	309.795	255.564	210.293	93.86	31.8018	4.08286	20.3001	45.0352	-35.9817	39.5563	149.078	-97.3381	12.4768	74.1299	686.893	359.156	219.937	127.618	138.437	18.7285	218.816	237.158	120.795	31.3029	101.395	460.98	25.7812	-11.6127	160.834	72.309	121.999	83.4563	13.7053	192.157	108.986	33.0395	-34.7785
17.3864	-45.1238	245.2	18.0814	23.6058	-4.33731	320.803	151.466	80.0612	34.7261	111.497	-26.0717	122.044	320.832	204.113	253.101	78.7362	1.87109	4.30457	28.6942	45.0871	10.7264	42.1621	120.752	-103.889	-6.43463	69.1751	651.86	365.78	205.18	113.523	214.079	82.2788	210.996	241.951	124.618	46.5668	102.844	407.08	25.4706	18.4952	132.634	84.3044	106.248	48.1368	36.8525	158.459	73.7003	31.2475	-51.5267
17.4863	-57.8668	239.119	26.9335	15.3915	0.0832583	309.394	148.876	96.755	26.9324	117.622	9.86337	106.68	338.301	211.505	346.67	83.1894	-4.39259	-5.60033	37.0423	28.1821	-24.3166	25.2338	124.685	-107.962	16.5061	78.9952	658.295	355.165	205.269	82.7742	245.274	66.7279	193.958	228.6	94.6837	21.811	108.285	336.603	-3.89741	7.73732	128.974	173.932	98.9004	37.9576	33.4314	122.282	65.4539	35.8317	-24.2695
17.5863	-47.3152	152.858	12.5869	22.6291	6.43159	272.231	141.82	94.16	27.9455	113.2	29.3895	80.8311	367.609	180.004	497.13	86.3463	27.7648	-10.0927	15.1881	43.1321	-33.6058	57.6728	87.772	-103.266	16.4727	69.0332	648.708	387.368	165.294	70.3544	236.983	48.9344	163.508	228.977	91.4757	52.6599	79.4714	247.341	7.484	14.3444	127.266	175.324	103.973	61.866	29.7838	94.4647	97.3234	51.9825	-18.644
17.6862	-61.8923	112.416	7.15289	15.8236	-1.2424	260.695	174.852	65.2382	34.3995	103.767	33.1155	67.42	339.766	159.531	600.421	90.5664	10.9434	5.30554	22.4513	51.6181	-15.9006	18.4673	77.5695	-102.191	10.5883	96.9188	629.897	375.171	187.308	97.3699	221.567	44.1716	191.31	190.107	69.4059	39.1611	55.1683	229.935	5.70268	36.6215	86.3651	141.555	77.1342	16.5695	73.9156	60.3513	90.2679	12.9725	-53.4492
17.7861	-52.7178	89.8031	8.17804	23.5877	4.12278	266.745	171.315	86.4546	32.5368	132.471	13.5434	54.5755	329.637	165.382	523.513	70.3918	17.2727	14.3081	21.225	36.8175	-3.99126	49.1797	60.4948	-82.196	15.89	84.5485	582.492	372.896	172.201	86.2987	210.926	63.7506	214.785	179.381	65.39	41.076	83.8743	182.765	29.4302	40.5116	106.116	139.41	93.9135	50.4058	56.0049	24.7311	86.9995	33.39	-42.8607
17.886	-24.5732	78.3402	11.2799	43.8308	21.0106	231.264	206.176	101.684	20.3165	115.482	9.59315	38.0495	294.912	138.994	454.149	25.9019	34.3878	13.6611	21.3306	37.0486	-8.32958	53.8286	57.6636	-69.7073	16.952	102.211	517.855	350.861	183.814	72.6792	250.809	38.928	221.496	134.373	223.528	56.9143	90.1833	176.491	57.4071	7.88741	128.638	73.5629	73.4902	31.9964	77.0486	37.7668	54.5902	30.4316	-36.8603
17.986	-32.7375	84.8718	16.8779	15.2661	8.88484	227.829	237.024	74.7606	-0.849182	97.1823	28.2573	27.255	257.702	170.773	463.801	60.8742	19.2541	12.6513	13.8639	2.22133	-53.838	59.0957	52.9049	-63.4106	26.4375	84.3716	543.249	352.598	169.125	50.7381	264.77	46.3866	221.268	115.178	455.599	35.9265	85.5906	152.689	73.2722	11.5497	87.057	68.8664	103.73	2.79864	72.8436	5.80244	90.4669	20.6085	-38.1338
18.0859	-12.8606	71.0184	15.0867	27.8922	0.975652	203.213	193.162	20.9869	29.3462	95.3896	19.8615	42.3952	220.755	157.733	457.783	48.1454	3.62395	0.149636	20.5376	21.1428	-24.0965	-5.51285	29.6031	-91.765	16.4613	139.692	511.918	330.883	173.309	65.7608	227.839	47.3789	262.415	132.241	663.817	65.5934	101.819	127.784	91.5887	-22.3392	79.7952	86.9751	123.688	-4.97373	88.546	-9.43776	79.3048	10.5374	-36.5901
18.1858	-22.1915	60.6816	3.77328	37.0305	-11.9789	201.56	204.103	41.0053	15.0377	93.1254	35.5683	19.7609	224.724	171.422	393.301	50.1333	24.2299	36.1733	30.6183	16.2612	-28.6826	11.1822	27.6971	-122.306	26.3751	128.661	478.26	343.999	140.977	41.7343	241.017	73.8052	265.714	121.344	850.495	13.4727	115.87	133.996	43.257	-19.1678	39.6321	79.6494	145.491	-17.525	134.896	12.8665	90.6319	-20.5955	-29.501
18.2857	5.67132	68.0833	24.3502	31.5348	9.12419	208.38	203.743	27.2203	12.9426	79.8868	72.1036	20.431	175.92	183.175	378.378	36.4526	15.8561	-0.134237	30.7806	-14.6251	-10.3326	18.9817	22.5554	-94.6407	34.2702	120.061	419.909	291.031	123.826	24.154	245.23	63.6657	247.623	118.032	987.893	30.3992	113.039	111.903	30.4662	-8.48712	131.079	79.0941	98.7096	4.92963	151.281	6.3578	65.4723	-33.7937	-9.97117
18.3856	10.036	50.9891	28.1924	29.1799	19.5668	195.732	200.252	18.8478	2.23434	89.6482	50.1353	38.456	176.941	162.692	397.931	50.7363	11.067	0.508821	49.3693	4.09654	16.3433	2.22548	22.2461	-71.7741	25.6452	117.587	402.455	250.48	125.788	62.3091	232.918	38.1964	253.926	87.7982	914.486	43.4864	91.5356	86.9954	45.8487	-48.7175	132.748	57.8587	95.5918	-0.709218	124.957	-13.2949	101.732	-22.1968	-17.5274
18.4856	-9.45005	50.2811	33.3145	37.5477	2.03378	183.169	195.492	48.2156	20.9975	94.2496	35.1373	24.6839	199.262	149.982	379.486	21.9944	29.7408	13.3701	35.5551	47.87	39.3138	37.1718	25.303	-97.831	34.2945	115.687	411.122	274.3	141.061	48.4842	281.545	44.7178	311.85	91.8812	774.33	27.0692	71.6027	85.0764	35.3337	-34.1434	134.63	59.2472	125.625	-14.6176	111.11	19.2911	114.672	6.60253	-26.7259
18.5855	17.9395	17.3373	16.788	38.7811	-0.219393	184.2	186.994	26.6912	16.2704	81.5405	36.9363	13.8361	208.474	143.163	434.544	38.5944	30.7675	-5.25981	-19.049	32.3378	66.872	12.0448	21.4745	-66.5375	44.8764	67.6881	430.15	276.375	124.791	47.2991	335.942	51.1042	348.609	90.611	654.507	16.7923	96.135	95.5598	36.0296	-30.918	72.5123	79.0374	159.669	27.6897	70.6342	11.8896	122.601	24.2318	-1.7908
18.6854	-13.9924	-1.32479	15.2711	3.36285	11.7312	158.283	193.583	65.2332	14.8866	76.5766	60.2606	28.8943	203.59	147.653	443.829	31.3678	26.4074	11.6858	3.7737	49.3791	42.9712	27.7334	16.8743	-88.112	31.1508	83.8865	388.948	270.242	112.349	48.5913	337.476	3.23756	385.986	106.805	655.096	21.6435	55.3631	85.6305	76.088	8.26165	63.4397	27.5424	123.352	21.4026	72.107	12.9582	130.337	6.67234	9.58301
18.7853	17.5648	24.0463	4.73562	39.8616	20.9274	184.48	222.624	26.6132	33.8066	100.982	20.1653	39.3353	212.681	114.961	516.434	37.0278	29.0242	12.6081	5.61383	49.6735	27.0432	30.5974	-4.70517	-92.9917	20.8238	160.091	339.738	198.641	152.261	71.4269	331.524	4.36773	389.175	104.03	600.618	8.89964	41.9027	105.98	73.0521	2.15408	124.935	102.464	93.5401	13.0756	90.4004	26.9935	96.2854	-22.9277	8.25353
18.8853	43.5027	23.7403	8.42578	42.6205	28.8108	164.81	198.573	8.08635	54.4688	73.1952	4.02227	32.2602	188.944	95.9423	562.005	29.7454	10.6206	-1.64273	-20.7311	30.9308	33.9049	22.8696	-10.3859	-60.3331	-0.0749567	166.544	331.85	234.303	171.761	34.266	349.179	2.32803	396.558	96.676	559.967	5.31349	42.9956	82.9292	94.5075	-5.00361	117.886	100.611	90.236	28.7504	105.748	6.97553	84.6222	-13.3072	5.02925
18.9852	20.7444	24.9382	14.3714	28.6407	12.3279	203.945	210.823	36.6897	40.9288	76.5258	-2.52416	43.7353	173.145	90.1364	595.403	43.6433	19.5146	3.39931	19.4233	37.3546	-18.4119	7.74675	-6.12589	-74.4897	-1.90872	161.617	351.494	206.197	140.439	37.7162	326.74	6.40589	402.994	80.558	487.258	13.8803	36.829	69.8559	95.2453	-4.41353	111.978	101.559	110.569	19.339	128.601	-7.64957	94.3016	-9.55284	-9.20345
19.0851	2.99134	38.7405	22.7718	20.317	12.2608	230.247	186.497	51.0259	22.8936	80.536	-6.32319	48.8963	145.036	98.1941	583.316	37.7976	16.1696	13.221	31.4463	40.5916	1.04337	-11.9692	-16.773	-105.676	-6.45697	131.265	322.998	237.159	104.608	55.7925	297.891	8.17528	347.316	94.6671	479.094	-0.499419	52.7863	106.454	75.4257	-25.6772	131.922	104.597	129.999	4.57812	104.701	-6.86449	127.534	2.54424	17.9344
19.185	21.9201	15.2602	2.43382	28.8124	30.5914	226.59	194.574	38.9881	23.3508	127.339	-15.6501	51.2321	152.681	123.385	558.6	41.761	33.9457	0.391827	-1.12563	-19.7752	20.4819	25.1595	-3.70869	-64.0975	19.8631	100.408	326.97	241.607	61.5163	33.2675	284.772	2.08127	323.286	66.5318	424.449	9.09758	32.9765	129.62	87.4116	-18.2816	96.8121	139.024	164.594	7.53162	74.1896	-2.92088	81.4389	-4.39433	7.04138
19.2849	17.8172	24.5259	0.151417	22.4743	34.7471	226.597	201.304	45.8389	72.6621	122.637	11.0641	91.0917	116.389	123.987	525.566	52.4301	15.3809	16.6558	10.1639	12.0604	13.6552	11.1626	-2.67999	-71.9552	42.6594	100.109	314.707	226.622	77.4857	16.0282	284.283	12.9021	320.407	85.7789	393.364	6.20624	57.425	110.858	71.6981	-24.7153	64.7964	146.737	176.001	0.6024	88.2605	-12.1132	73.4787	3.45993	42.4881
19.3849	26.4344	30.9221	9.94506	20.5435	36.828	246.147	211.048	19.2751	71.7434	124.603	12.9252	75.401	113.609	145.119	488.156	37.693	23.4289	9.05773	45.8948	-0.841365	22.3722	19.5941	-16.2966	-60.361	36.04	142.142	253.951	223.775	130.983	45.3788	312.568	24.0705	328.247	102.087	356.028	2.80044	50.7636	118.119	58.3483	-12.8074	85.4199	200.725	175.278	-6.76092	120.165	7.43731	27.1648	6.47872	35.949
19.4848	0.0849048	20.6051	8.08435	30.9113	22.1607	209.182	200.048	26.7289	70.3167	124.078	26.8061	72.2262	95.0615	163.638	460.888	43.6463	30.8307	21.5852	37.0834	25.1452	-26.8336	22.1744	-9.46031	-57.9699	37.5961	131.601	259.523	195.581	91.4576	15.4369	278.521	-13.7367	297.509	89.5076	393.992	-8.093	66.8423	90.4245	31.9427	-11.8455	72.7202	257.024	135.68	7.67906	113.959	23.6283	66.9353	-0.368159	34.0827
19.5847	38.3864	11.3539	15.7763	64.4647	17.9273	206.802	188.25	34.7975	48.5558	134.244	14.8947	49.8043	98.6194	171.132	446.641	34.7889	45.6661	30.4163	16.5332	71.9241	10.6569	26.0513	-25.4641	-85.8133	6.60204	133.702	293.536	211.995	93.1067	21.1115	270.34	3.5161	311.301	99.4856	295.863	-1.30934	69.5689	92.0285	62.3841	-0.942792	72.9843	291.673	157.589	42.6734	108.958	43.7437	79.3487	13.4806	26.8003
19.6846	49.3256	19.9856	4.05813	111.227	32.1707	185.096	142.903	34.0549	94.9557	113.596	25.6651	52.0249	84.3283	164.047	496.848	3.77231	25.0692	27.2329	52.4119	19.8269	0.948078	6.37316	-37.6758	-93.8501	6.70862	123.137	283.28	200.699	58.721	41.5335	212.69	9.89792	290.913	95.29	288.958	14.0174	41.9561	89.6079	63.0185	30.0455	30.0759	374.333	196.312	40.6646	100.967	26.5992	92.2968	8.12411	9.87229
19.7846	62.2847	14.6239	-8.07272	141.49	8.63005	171.466	112.033	56.9546	210.136	103.893	18.3985	41.295	66.5888	170.525	585.41	9.86895	33.3353	14.4473	39.0895	31.8736	-4.7592	16.0567	-30.2734	-118.903	-5.40237	102.028	297.16	259.921	98.3849	20.8729	235.855	9.81948	279.04	122.709	237.749	-24.0494	42.4798	86.5698	39.88	11.5473	45.1834	374.915	202.111	57.541	77.1021	26.4845	88.5424	8.68284	2.24503
19.8845	39.057	10.9518	-10.698	142.558	-12.6996	160.629	107.916	3.34094	384.969	116.016	26.6943	27.6433	45.8518	163.661	593.573	1.99289	-4.2362	-37.0443	42.4785	36.2801	-2.85177	-13.2592	0.227577	-127.345	23.9795	111.469	306.849	257.624	57.8354	33.2237	214.779	22.5635	278.443	149.577	250.094	-35.5607	51.362	90.0748	36.8807	23.3907	24.2276	387.94	223.683	39.7641	71.2488	4.18341	73.724	7.34563	34.1464
19.9844	53.6812	10.3867	-14.804	156.57	-6.50039	142.37	73.6807	32.5389	543.119	91.7997	10.5159	13.5201	47.3143	148.162	679.701	-8.4274	39.9682	7.1647	64.7206	23.5487	8.16972	6.85373	-34.8291	-117.275	18.7749	110.455	244.145	230.917	89.5755	46.4241	230.827	7.19175	263.744	170.573	252.506	-19.0977	72.4762	83.1756	52.144	18.7471	45.6028	448.711	172.548	55.8475	71.8019	27.5265	21.3468	1.52094	4.25956
20.0843	37.7323	-2.84206	-5.1344	139.791	8.20754	116.649	48.3567	-6.32938	720.379	91.1447	-7.56035	32.2522	40.8855	127.789	677.433	-32.0474	23.109	-5.10916	35.4734	19.8122	-30.4927	0.524696	-13.691	-126.879	33.2962	65.281	246.196	251.486	44.3958	35.485	216.563	-1.23889	252.463	148.535	221.249	2.21953	76.8228	68.2428	37.232	17.4082	60.8259	417.62	215.625	72.0571	27.8776	-4.91869	44.7994	10.9201	-0.285652
20.1842	30.3099	20.3118	-5.52682	141.666	-22.8662	125.835	52.1123	6.65663	722.003	93.9048	-3.0333	40.6978	33.7273	179.025	735.934	-33.4804	30.2107	-0.11731	56.3303	0.881117	-21.5416	-13.8429	-13.2158	-137.36	29.2799	99.6431	251.7	317.141	84.9732	21.4632	226.433	44.8378	252.703	116.82	223.879	-5.26018	101.897	81.8617	21.3584	16.9239	48.8261	359.789	201.89	53.2226	80.171	12.9053	51.4092	19.9302	4.0022
20.2842	19.004	58.7203	0.0815315	155.907	2.28889	106.587	35.7173	-17.4221	714.295	112.24	-34.2024	43.5735	12.9702	176.445	808.025	-24.4455	25.1347	-6.96071	28.71	81.7747	-3.15465	13.3422	16.9816	-153.222	42.6912	46.0832	189.302	504.181	25.6379	16.8174	208.439	93.7693	237.148	95.9422	255.248	-28.1171	100.627	124.156	-2.80713	6.74687	35.1178	318.791	221.493	70.4815	64.9072	-3.47758	51.275	-4.60782	-5.1886
20.3841	2.83683	182.737	-12.3329	105.824	-7.20686	94.3541	57.3495	31.0356	620.012	176.241	-13.106	83.8173	4.44302	153.746	860.419	0.364643	11.2827	-14.8276	13.7785	233.04	49.5467	7.20228	32.1894	-158.433	17.8628	47.1632	154.742	615.706	36.5423	3.3134	193.342	113.916	241.388	93.9309	236.597	5.02425	130.447	176.479	62.204	51.3864	35.1765	260.431	242.67	56.9856	52.4226	71.5271	10.6839	-12.594	68.3424
20.484	-24.1196	243.417	-10.5639	59.25	10.8515	113.776	88.7617	36.017	528.295	225.333	-24.6631	106.856	2.61441	108.301	958.863	2.34564	38.2186	9.14256	-27.5318	284.557	58.26	8.25405	23.4086	-151.333	9.67089	65.2443	146.635	790.881	22.7361	17.6873	189.785	264.321	193.32	40.423	207.308	-7.76377	125.352	219.907	10.5602	-6.40762	-38.0922	220.997	217.602	19.1201	95.484	139.19	47.3673	-28.027	-12.1463
20.5839	-42.3984	247.524	-26.8291	39.4577	20.2021	101.052	81.1727	39.4764	449.795	176.017	-11.0327	102.514	2.58942	79.8331	1007.73	-10.3252	22.4327	17.1799	8.68714	189.081	54.3583	-7.6194	57.2469	-156.001	1.99895	70.8692	181.072	1133.23	19.4348	17.0697	171.605	359.294	205.236	57.7647	116.16	-51.2501	67.0888	287.782	-25.8272	29.9648	-76.5421	222.25	256.953	38.9995	65.8801	276.518	69.1193	64.6569	-7.50851
20.6839	-34.5284	208.471	-10.4445	52.0383	9.62243	82.8099	43.4902	35.8785	432.509	143.452	4.58057	79.4237	4.79016	101.05	1112.28	-44.3589	16.4414	-1.311	52.1651	165.38	50.8958	20.238	33.6068	-157.998	-13.8876	130.354	140.563	1153.59	15.2544	17.5474	163.541	451.471	197.117	65.3977	102.531	-40.3666	105.349	298.484	-6.93933	-0.492925	-42.522	178.343	217.614	25.4784	52.0219	324.968	3.14292	35.283	28.9063
20.7838	-53.672	164.799	26.8625	16.1101	54.158	54.7844	38.5843	19.795	370.373	124.115	-26.4955	82.9489	20.2057	81.341	1029.41	-36.0269	17.0418	-4.73043	26.3396	132.449	30.3614	15.0269	16.2998	-149.453	2.59893	113.487	138.764	1310.98	-8.0278	48.9964	144.607	535.981	173.111	62.4965	80.1292	-43.4827	112.25	286.379	-35.3193	-17.932	-66.8635	138.634	205.001	7.10115	98.8824	384.262	22.1633	47.1934	11.2276
20.8837	-6.74967	114.891	50.4851	33.9014	76.4895	31.7768	11.2177	38.6783	343.303	142.02	-4.40815	93.6592	34.0851	66.0291	981.788	-68.1859	10.3755	3.60982	21.0944	102.919	26.3501	33.3075	20.4748	-137.939	17.1019	102.298	144.073	1555.1	5.65212	-5.90695	167.353	618.248	146.406	40.0228	48.7005	-30.4458	128.253	230.171	-3.93129	85.9543	-105.515	131.019	178.497	1.72395	42.6729	301.041	47.4576	98.5562	11.4466
20.9836	-29.4667	76.2818	60.0264	23.2681	47.5819	50.1143	8.17079	52.1345	307.072	126.896	-9.30266	86.2751	80.3917	86.0786	882.395	-88.0268	10.7427	-7.2424	55.4716	101.971	25.81	0.797869	30.0148	-115.527	31.681	87.7695	138.762	1825.84	-16.8182	10.3307	143.152	766.257	146.842	50.2735	28.0842	-35.1074	120.712	200.054	-31.7734	282.997	-111.369	136.729	235.087	23.7723	22.9557	287.667	17.6026	153.856	21.1769
21.0835	-48.9899	52.3305	61.9676	7.32583	19.9617	44.6686	4.24215	50.5421	299.3	136.691	-21.0017	66.7791	65.7896	97.2678	835.881	-107.981	30.5907	-4.05665	50.1304	79.6885	39.1957	18.3343	1.76055	-126.789	51.0951	99.7366	123.773	1954.56	15.82	11.8825	195.336	738.213	124.025	54.5155	33.9635	-47.1165	71.6786	158.722	-44.0652	255.425	-41.2888	158.568	207.565	-3.52073	21.7771	215.692	21.762	132.02	10.7935
21.1835	-55.0028	42.8231	71.8024	12.1075	1.10309	78.7712	50.9457	64.7022	307.146	124.907	-1.01717	79.7885	58.5741	104.073	810.961	-96.6734	6.21101	-7.33729	48.1701	74.8262	14.2032	12.5349	-3.0124	-146.491	29.6511	97.0439	103.798	1959.17	13.9523	31.7886	183.182	628.575	132.442	44.5477	-15.7537	-33.0047	77.3805	156.222	-19.7365	199.214	-85.3371	180.357	183.866	15.146	11.9125	218.86	30.0496	123.835	17.4069
21.2834	-50.6133	47.1796	95.4643	16.8167	11.7286	90.6556	92.4763	51.8832	223.838	141.693	-13.1229	88.2228	42.5098	31.8214	752.107	-25.4824	28.1817	20.0378	11.2909	73.1001	14.7632	52.0304	15.7927	-130.931	23.8967	103.484	89.2079	1864.07	31.6524	11.3725	175.837	550.214	133.752	79.4959	10.8653	-22.9608	86.4813	158.225	-7.99102	112.737	-61.062	196.742	165.978	-32.3607	15.4373	192.296	23.18	122.56	47.2706
21.3833	-56.9985	45.385	80.0353	-0.743743	19.8663	97.5631	117.541	102.313	173.578	178.362	-4.65202	81.5821	32.7467	-1.58928	661.579	5.93684	7.37809	8.25653	37.4772	42.5948	3.6852	29.9857	17.6702	-112.547	17.5612	103.091	107.503	1740.91	67.2754	55.8072	146.107	509.564	160.953	43.8835	-11.5826	-1.58601	79.5488	152.732	-26.8329	119.51	-128.134	164.157	178.072	-38.1143	31.4369	193.038	-33.3226	122.403	3.67933
21.4832	-56.4062	51.6831	51.705	39.8439	29.2138	92.1045	157.553	67.9868	210.613	191.255	3.44896	77.6336	23.0529	39.3987	600.276	-4.90986	-1.21314	0.0873231	53.7022	65.1118	2.01624	25.9391	25.9802	-118.04	38.0853	112.983	137.111	1650.79	60.9399	50.7681	154.354	419.74	148.732	50.1097	66.2082	52.1483	29.6879	113.588	-27.9497	80.6038	-73.6477	152.823	114.059	-61.14	59.8519	122.435	23.5515	76.8841	0.832352
21.5832	-16.5422	1.29204	53.0929	71.0657	34.4024	107.876	113.654	59.6154	215.441	201.827	-3.70923	58.946	31.854	56.7295	494.277	-10.931	4.70499	4.42884	44.9394	24.3483	-7.70766	13.1833	-6.68342	-136.45	-1.15842	111.399	180.667	1564.14	120.348	9.47256	154.362	384.828	211.149	59.4758	64.6831	252.347	11.9183	72.9929	-9.91787	91.434	-37.2975	142.149	174.008	2.14005	30.8225	91.3817	23.0833	67.413	31.3884
21.6831	-11.0335	4.10279	49.1862	128.273	39.4393	71.5095	175.586	15.4726	254.263	207.211	-10.3661	44.1223	24.5719	42.2788	449.655	-18.8322	12.2476	-0.325211	52.3053	15.9966	-34.9602	28.4291	-25.0465	-129.897	-30.6645	108.527	261.763	1554.65	122.249	23.8458	137.79	359.952	258.761	31.0103	92.556	474.91	6.24675	67.4274	-91.2679	94.2662	-30.8357	95.9761	200.516	-17.2906	-2.49733	97.7725	51.3009	90.5962	4.28784
21.783	-14.7875	7.59881	26.3448	92.9024	52.4141	90.8453	184.764	32.6658	254.602	169.229	17.6789	43.9178	22.1834	66.1524	378.957	-28.5746	-23.5823	-18.2509	42.6115	3.72375	-56.8203	1.67055	-2.11546	-126.514	-16.9556	111.62	318.444	1527.83	112.03	31.8647	154.569	324.188	228.848	20.0602	126.582	628.057	-22.8299	64.1745	-63.8389	60.0111	-6.62769	83.3561	277.836	3.06705	22.3638	86.2267	115.634	93.7471	-20.3417
21.8829	-27.1503	-5.30021	19.8821	82.1759	40.9789	81.3601	226.478	20.3708	241.841	181.273	8.02136	32.5031	22.1204	62.6117	367.649	-12.2557	-9.11622	-7.00543	27.9039	32.6223	-34.2403	6.01239	-13.5566	-140.963	-19.6826	61.832	485.746	1568.87	67.2707	74.433	135.678	294.529	184.398	33.6561	91.3015	743.776	35.0184	60.8826	-51.9239	58.9404	37.7651	77.626	303.504	-20.1196	-1.20226	77.2368	137.897	98.3539	-34.32
21.9828	-10.9351	9.07605	14.1763	76.1996	15.7988	73.002	215.944	40.4001	216.08	159.812	-37.3871	35.6693	40.2664	71.4888	310.18	-22.9917	-6.6995	-3.69296	163.21	15.949	-37.2312	-4.15063	-23.4354	-127.078	-17.4166	58.2066	578.307	1545.12	66.5072	39.2802	187.804	277.884	179.67	27.8081	133.799	643.168	43.1007	14.9213	-43.2399	59.5921	23.5828	52.6579	409.32	-47.6784	26.0363	60.0496	200.054	127.49	-35.4457
22.0828	-14.3541	-3.53346	16.8984	78.916	11.6469	88.3858	228.639	18.0155	176.964	156.919	-21.39	12.5177	31.7518	63.3003	298.687	-31.2605	7.87547	4.25983	318.246	37.4425	-40.8688	-18.8163	-8.59356	-109.365	-13.2355	63.998	673.471	1567.84	101.238	26.6583	194.168	257.084	159.54	21.8479	185.96	532.047	32.3576	28.5953	43.5541	26.6932	63.1327	68.9277	546.858	-49.3671	1.82052	36.9169	235.832	80.8753	-15.7386
22.1827	-24.8122	-2.28576	19.4598	52.81	24.6327	83.8037	261.858	43.2751	172.144	172.885	-17.0153	17.0847	48.7686	106.595	260.715	-15.0713	-7.24982	26.3036	374.991	33.0199	-33.6988	-26.6077	-19.6803	-89.7832	-19.6382	64.5923	873.834	1609.16	51.9659	38.394	151.317	240.355	131.862	32.3473	148.251	473.096	31.2928	19.9541	77.3914	37.6634	87.2577	83.5191	576.505	-90.0979	10.4297	67.3691	256.633	97.6213	-52.7145
22.2826	-21.1016	-2.37162	17.6733	61.386	3.11743	75.8139	261.213	49.5672	159.419	141.129	0.955664	21.2596	45.3013	91.1817	262.413	-8.74023	-26.7986	5.82272	400.965	-15.3879	-54.2265	-15.0492	-19.7133	-99.4348	-5.48365	52.507	998.062	1551.23	8.54632	44.5049	154.712	233.153	96.125	7.79142	131.514	377.218	48.2648	19.588	100.036	11.2853	66.1621	62.7803	597.31	-79.0208	10.8491	55.6559	309.063	122.549	-25.5433
22.3825	-29.8162	18.2865	6.45023	64.3949	-4.78785	44.8175	279.106	30.3479	149.656	133.174	-0.134269	15.8154	44.3133	114.413	242.107	-25.9523	11.8909	40.1317	296.914	-32.953	-55.417	-17.9856	-62.7862	-104.452	-49.0613	76.1798	943.212	1557.87	32.584	26.8745	174.074	204.745	100.726	23.0091	172.622	309.674	54.6429	-11.1442	164.033	15.2357	64.5169	68.5712	667.18	-101.133	34.563	28.7014	307.093	62.5891	-24.0822
22.4825	5.05349	-0.142136	-5.35712	56.878	31.2095	78.3196	315.25	7.46415	139.029	110.838	10.4956	18.471	35.0342	110.022	235.727	-26.0218	13.1037	35.1075	237.096	9.82305	-62.7181	7.4783	-23.411	-124.99	-12.6877	53.421	1014.53	1510.48	31.9423	39.2355	186.746	174.338	88.3329	20.929	112.273	272.346	29.0003	13.3502	136.254	-10.9187	45.3287	105.088	736.731	-87.3448	11.7313	52.9907	309.091	79.7033	-56.7228
22.5824	11.6047	2.9493	7.73205	77.3778	11.3	48.3728	261.166	-0.134142	140.07	133.061	3.38161	38.9768	31.5375	143.587	212.965	-27.9409	46.7114	26.9961	208.407	7.94064	-29.992	25.9778	-23.2278	-127.359	-15.2264	96.1967	967.027	1480.44	100.983	6.06045	219.467	170.372	138.892	-8.37391	152.346	243.53	69.8887	-6.70811	120.434	-25.2954	30.3908	72.5832	771.916	-138.884	28.4075	52.1655	267.437	72.348	-41.4327
22.6823	7.00936	-1.84981	11.888	87.5162	22.7912	56.9221	258.058	-15.6428	143.052	131.238	52.7271	36.9383	31.0842	100.249	199.431	-23.4634	42.2181	11.6755	211.816	9.01348	-63.2103	14.1229	-30.4608	-88.9009	-9.01759	82.2748	1016.88	1479.95	44.0996	10.3532	182.994	156.99	127.758	-20.205	99.1423	241.112	59.8292	1.28495	154.763	-21.4935	24.4135	54.431	775.789	-101.867	64.7108	27.0985	354.997	97.6247	-61.0297
22.7822	-1.03621	-2.95376	-8.26494	50.4757	13.8044	87.2178	283.508	25.3731	156.038	90.3926	13.8469	36.7751	18.85	119.349	185.297	-36.9016	102.065	33.2567	224.309	31.2384	-49.4188	75.0639	-6.64394	-93.9506	11.0897	70.1707	1020.85	1441.79	35.1554	48.2491	164.841	147.666	106.007	-22.9417	85.2207	220.859	-4.38259	8.75203	179.331	-35.4953	52.9	36.6924	820.006	-126.926	47.7484	32.9436	386.826	48.7561	-57.3787
22.8821	-13.6479	9.22682	-17.3468	41.5982	17.0676	82.083	262.163	26.5706	116.071	104.394	6.60546	35.1931	20.6181	91.2816	147.139	-23.6399	82.8242	28.0591	157.201	60.1206	-43.2804	91.9981	-40.4328	-115.223	-25.8061	51.2131	940.232	1359.41	54.2008	62.9876	140.672	111.19	121.856	-39.0452	95.57	207.903	9.60678	15.5965	231.859	4.95998	3.36752	80.0176	881.15	-88.9887	91.5435	46.7683	297.662	37.734	-75.2123
22.9821	-1.85479	25.8576	16.0908	56.3305	14.6692	103.623	288.352	27.6072	112.878	101.243	-37.134	64.1766	16.4781	79.3377	189.175	6.53135	53.5402	54.1875	129.034	19.201	-62.4707	34.5208	-41.7765	-92.3785	-14.4329	47.5602	928.163	1314.66	1.26389	67.0149	104.973	64.3485	95.0369	-1.87075	70.8914	117.886	7.61054	72.8914	183.341	-2.71692	0.71173	107.537	827.803	-99.831	103.077	68.3481	289.015	37.3507	-39.269
23.082	-12.0917	12.8078	15.1182	71.1212	22.7189	108.928	245.092	35.4687	152.368	80.7694	-27.0085	45.0153	23.3732	101.462	261.198	-10.8857	39.0492	65.2856	99.756	24.1324	-41.2214	22.8129	-56.5615	-58.9386	-0.472466	68.267	814.516	1291.49	56.956	36.949	148.408	64.8574	127.116	20.6379	57.2441	89.6225	17.9349	81.7612	130.226	1.8126	18.7985	135.77	762.778	-64.9359	97.1542	43.3245	249.375	24.5995	-7.16224
23.1819	-26.0085	32.9914	5.47428	53.5461	1.6667	96.1263	220.729	2.85421	121.496	96.2651	-32.0872	48.533	11.7425	113.385	384.881	0.965133	40.1206	56.2622	88.9209	24.1122	-3.82714	8.21576	-36.1192	-53.7432	5.0527	62.0598	793.623	1238.01	41.3242	-16.5503	139.525	45.7561	131.163	13.2384	56.6672	85.1384	15.0911	57.8206	125.721	15.8192	22.3812	119.422	787.969	-41.9439	98.1157	13.5496	295.82	36.4708	-14.7727
23.2818	-22.4797	57.1401	12.0538	40.2856	11.5183	133.693	217.731	-39.5761	130.385	100.63	-13.3535	42.6913	12.6862	121.082	398.825	29.3205	29.2372	49.1483	61.4329	23.3621	-31.1382	-11.4797	-58.8897	-62.4627	-8.74814	65.4807	772.594	1187.68	23.1763	17.6721	118.016	54.675	83.8563	55.5588	60.056	59.397	-47.4037	69.0043	98.1349	14.4518	44.328	131.067	783.452	-47.8055	125.776	26.1683	329.431	-8.75522	-16.4696
23.3817	-12.5615	69.261	11.7066	47.1221	-0.400168	157.788	198.212	-0.363632	107.301	70.6562	-20.5521	42.1561	1.10497	123.036	515.843	21.0158	34.4726	53.0106	50.3032	16.4299	-43.5188	15.0747	-32.1391	-71.149	-5.98983	60.9153	770.238	1123.59	24.4466	28.1129	125.177	72.2013	83.4138	73.9573	6.88978	53.4174	13.1894	99.2959	95.9426	15.8008	-31.5225	148.64	787.348	-38.7415	133.335	24.5877	293.932	28.3862	-10.0895
23.4817	-15.068	51.2128	32.7602	36.8509	0.911724	121.419	160.809	37.1328	111.476	86.7851	-14.5416	53.6205	3.53124	174.08	556.775	-21.3303	42.0362	55.4898	57.6121	2.52441	-11.0928	22.4628	-13.1571	-86.1057	34.2912	56.7956	775.04	1096.69	-1.81024	2.9449	100.084	63.1774	85.0991	113.209	-19.2878	52.2353	-20.7341	105.836	85.3151	33.9781	-16.9866	202.265	773.443	-26.099	118.266	24.3973	310.899	45.672	-20.3275
23.5816	-3.7035	76.2859	18.9758	64.4374	24.1573	130.528	165.503	31.9825	125.067	80.0856	-2.27343	37.1984	14.5344	167.895	559.44	-28.7118	22.4581	29.7673	48.2109	19.0896	-3.10286	32.7233	-17.5281	-66.5216	12.962	86.1539	695.087	1006.49	22.702	19.781	116.313	47.2034	96.4803	118.651	-17.8445	33.8939	-18.3931	78.5131	76.6587	25.6938	22.1692	277.557	658.585	5.66857	117.477	20.3101	268.179	-23.9066	7.69683
23.6815	-16.6116	75.9885	18.1751	43.2174	30.8883	134.4	164.608	31.4884	136.06	93.3379	-5.94686	30.9003	25.8688	161.477	602.013	-23.5258	9.12123	33.2139	24.7648	8.09672	43.9323	-5.00587	-10.3911	-62.8839	10.9387	74.1727	612.341	931.613	35.8575	29.6199	137.768	23.1917	102.819	128.931	-22.6228	27.8762	-13.2166	107.176	99.2422	4.02781	20.6158	291.318	642.31	2.20997	92.9043	25.9511	189.982	36.3001	17.9182
23.7814	-44.4901	82.1387	36.887	10.4856	0.0122828	140.931	202.932	27.3956	110.873	75.7687	-7.73946	29.4746	4.81381	178.847	639.284	-15.2731	4.5865	15.6909	6.38954	37.4042	46.3362	6.0717	-22.6418	-83.5389	16.6468	105.129	560.14	843.599	20.5299	32.5918	146.763	63.3789	96.0726	86.0183	2.74458	38.8591	71.5431	93.3975	98.6692	1.39393	27.8749	275.427	576.014	-1.71207	104.316	35.6978	179.699	22.1064	-12.2001
23.8814	-15.6533	70.8615	24.0287	26.0642	18.6388	148.685	204.641	54.1555	113.247	82.4811	36.5579	35.0199	-0.228632	209.725	680.666	-5.06443	1.44254	3.41589	21.3053	-14.2752	15.0899	-3.36104	-30.0377	-81.7761	16.918	96.6854	531.658	779.866	23.3896	11.0285	140.992	64.8886	100.546	103.656	-26.2593	56.6733	147.937	100.563	105.706	32.6959	36.9487	260.363	544.391	25.5987	97.8162	11.1961	138.532	32.8667	-5.60818
23.9813	-24.6778	75.8055	25.3876	25.5349	19.1801	109.653	156.048	73.9226	94.4488	92.8665	12.7716	32.249	-8.88482	257.489	652.148	-48.238	12.0804	20.536	24.3711	8.25223	-0.344012	-10.3372	-34.7349	-98.0692	4.1119	86.5423	484.836	720.461	20.6767	20.01	126.523	50.0451	97.5828	88.0497	-10.7593	9.7899	234.887	92.1857	62.8272	19.1066	-6.82047	279.636	513.175	26.8534	83.6244	57.5726	133.208	24.2016	2.45654
24.0812	-20.706	79.8538	17.5819	45.8399	18.6089	73.9919	108.611	99.1997	94.225	86.3151	19.6701	57.8999	2.75352	422.1	575.599	-80.0807	-2.54904	-11.5081	131.89	16.2988	-37.6248	-46.0508	-24.951	-94.7023	-0.799766	103.124	460.175	682.942	43.609	30.274	125.291	34.2208	106.341	111.266	-17.8793	-7.8119	353.697	80.3735	62.257	-13.1105	-2.66105	272.783	481.059	24.6133	46.9256	54.2904	179.569	24.3638	-5.07306
24.1811	-14.7134	60.4953	23.4931	65.1941	56.39	71.6607	101.434	44.1377	100.574	76.1098	8.59693	43.1935	-0.402626	577.344	519.725	-86.5126	-20.7493	-27.1689	239.608	1.0883	-24.9861	-26.2269	-5.12709	-88.4528	25.1658	87.7292	451.165	621.38	29.5006	27.3458	129.763	26.5338	63.7516	110.629	24.0656	4.03733	495.507	81.6767	70.1349	-13.1053	21.5407	361.401	467.831	4.03195	60.9443	60.0452	132.933	70.4979	-0.70961
24.281	-19.3709	31.8255	32.2377	74.8723	84.9976	69.4881	102.081	53.5869	84.9273	75.5154	29.4805	59.7354	-3.39837	703.026	460.852	-77.3369	-7.04235	-18.6612	195.737	5.03803	-15.9083	-43.0331	-26.9556	-119.732	17.9204	78.3449	398.045	608.927	92.2088	18.008	149.519	37.7511	110.667	123.251	5.30806	0.421022	544.217	43.5628	103.495	11.6447	16.4318	391.757	420.399	17.3489	75.6188	65.628	192.912	27.8366	-1.18329
24.381	-21.6534	48.8961	41.0767	61.4051	98.4079	65.7734	91.9529	102.447	61.564	115.593	77.4989	71.1159	37.4286	708.898	423.62	-51.8223	9.7204	-6.64343	125.623	7.57428	31.9953	-13.7351	-17.5195	-100.314	11.3248	70.15	341.282	572.269	96.1475	26.1387	127.049	27.6065	98.4453	105.85	40.12	27.8399	568.899	53.5217	54.2771	-5.8786	10.895	341.469	378.181	-18.3196	54.3943	49.7174	391.532	11.7922	-17.7712
24.4809	-41.1184	55.481	78.797	49.8693	85.2311	123.359	126.705	266.577	58.8625	85.7325	59.072	54.5372	-0.97862	737.371	379.835	-49.9771	31.1756	9.57758	129.337	-17.3538	41.6039	-21.2265	-3.88172	-121.093	2.21219	83.2615	292.35	489.984	132.006	28.9024	103.312	-5.04016	77.9499	94.6638	81.4342	26.7045	459.862	65.5661	63.3773	-7.01009	43.5106	321.661	315.152	-17.6576	91.9808	62.0361	591.282	-21.1472	-41.7809
24.5808	-27.0662	67.0135	134.727	53.343	62.1243	115.715	150.632	309.357	31.2489	91.2041	42.576	93.3535	19.5354	711.151	367.152	-35.9214	7.77958	12.9017	241.56	-11.783	28.6653	-9.80516	-54.83	-113.962	-19.7033	96.974	280.338	440.686	120.46	5.4709	114.18	-12.7247	100.332	66.9614	81.2762	21.7533	408.951	32.3659	47.3616	21.0211	24.2816	276.758	285.69	19.4309	146.521	79.5539	803.619	11.6822	-56.7684
24.6807	-44.5758	50.5174	111.653	18.7653	47.2615	109.733	154.076	251.063	2.79126	115.829	64.9655	72.547	30.4803	661.22	303.4	-10.6996	4.67447	-0.328072	344.593	0.0674718	27.8922	-5.07714	-35.3799	-99.0538	-10.5126	88.4912	274.284	410.354	132.829	4.55785	140.349	17.0132	95.6071	81.8541	69.4116	3.82611	345.965	34.7681	46.8245	4.29711	60.6058	251.888	243.99	17.9205	135.94	75.4397	1008.99	-26.0085	-46.321
24.7807	-35.8781	49.0196	120.685	50.1969	60.3753	95.5324	194.688	210.858	12.281	97.0296	36.7527	71.8764	14.52	582.888	303.924	-14.6994	8.73906	22.0443	297.431	10.2359	-1.40119	36.3695	-10.081	-93.4895	-23.5695	76.022	246.583	369.977	131.615	19.9724	130.206	-0.380607	86.6826	73.7778	82.8671	-6.69181	314.86	35.7534	37.1284	8.20394	53.2106	240.409	222.261	13.7651	121.84	92.8449	1106.12	-21.5122	-49.662
24.8806	-32.48	53.3011	137.713	62.5728	46.2121	93.165	219.612	176.512	21.4829	101.178	12.0594	75.5711	32.1296	553.482	284.001	-14.5776	14.3011	11.8825	261.765	-9.98387	0.48664	24.7377	-27.833	-71.1495	-37.8105	109.856	267.74	348.731	102.996	26.6651	118.422	-4.4154	106.467	65.262	50.5455	0.568964	300.605	6.21868	58.2748	-28.5404	11.5737	205.078	213.35	58.7513	120.045	78.7915	1092.93	-12.5526	-37.675
24.9805	-37.3041	46.888	153.184	55.1993	21.8872	96.5628	254.117	179.157	32.0283	107.726	23.1096	79.084	50.6125	502.379	271.623	-13.9115	17.6421	18.9762	209.72	-18.5908	-9.24126	5.54934	-25.1462	-12.1503	4.60126	104.884	254.282	353.206	103.012	-0.434441	124.343	40.8969	130.25	68.0813	57.3576	-1.04439	298.841	10.1259	39.576	9.70297	32.9909	219.02	231.169	44.2774	125.71	76.2502	990.557	12.028	-31.4844
25.0804	-36.8793	40.6635	160.058	56.7978	28.7279	81.0428	258.793	131.122	19.6647	91.2771	-3.39211	80.2057	37.6083	448.616	284.496	-8.21546	14.9542	18.7423	164.203	-26.7638	6.91779	7.92391	-6.97028	-2.12007	13.9231	104.45	198.037	317.683	95.3135	12.2521	139.433	33.7357	117.08	46.022	68.6904	-10.1548	300.178	49.4966	31.1988	-6.47081	40.5778	196.341	189.498	65.1963	115.738	56.98	832.908	-7.4153	-57.693
25.1803	-16.931	41.784	162.676	57.1839	33.9684	81.0177	255.21	140.4	1.57611	93.332	5.02863	93.8936	49.4685	437.634	259.858	-10.6726	10.317	20.675	143.538	5.62589	-20.2538	20.9854	-14.8657	83.4304	17.6151	97.6593	195.632	338.103	79.4323	24.1163	116.924	6.09922	116.168	63.522	29.9891	5.43821	275.496	38.3952	27.1795	-13.6914	70.9777	161.519	213.168	47.6076	125.084	82.168	738.046	39.1497	-32.7199
25.2803	-25.6608	36.4708	141.458	50.9526	24.7155	145.711	270.719	126.051	16.3503	114.681	4.94632	61.5294	49.6152	422.332	238.305	-2.9393	11.5424	14.7731	132.265	-25.4153	-33.6468	27.7769	-5.30037	90.8196	6.48563	82.4509	240.183	315.5	66.0922	10.708	131.238	-27.9171	107.417	43.451	20.1053	14.37	224.383	32.7489	39.5082	-17.3742	47.1542	197.486	262.535	21.9669	119.95	79.3046	647.123	14.6256	-9.66486
25.3802	-24.7823	31.4982	123.377	58.5803	10.0731	142.13	259.526	140.159	53.02	104.739	30.3625	37.9563	45.0147	393.458	215.969	-13.3863	12.9463	5.43203	149.661	18.1841	-55.0227	33.579	-10.5564	87.1013	14.7362	94.0656	198.741	353.101	59.8913	30.6145	138.567	19.9397	112.314	49.4857	8.96706	36.6463	227.917	61.9709	52.3579	-2.68962	29.4671	206.833	271.469	8.37715	101.751	72.1191	548.763	38.3102	-32.8629
25.4801	-32.2105	6.85548	139.342	48.8277	33.6904	147.427	290.04	167.778	10.8626	105.868	30.6432	59.8814	29.7386	346.715	203.696	13.7752	-0.33935	5.16931	212.4	26.0798	-20.8169	28.4049	53.891	78.3757	26.3936	135.916	196.998	363.81	88.8484	35.7722	151.173	61.4379	125.493	54.3953	17.3388	-18.4362	231.401	63.9046	70.4722	19.3003	65.3255	198.253	215.687	51.5667	97.9281	80.3448	461.523	82.7297	-8.26843
25.58	-19.3086	9.03425	123.348	55.0015	27.2725	130.257	265.36	187.789	9.39785	96.2038	18.0674	63.0178	36.1425	363.555	190.072	-4.98808	37.6489	33.1694	190.979	-27.0901	-40.4836	37.8632	10.9787	49.9492	-6.92306	102.542	203.719	344.791	59.1779	43.7568	138.239	51.0009	96.9188	24.4209	17.0483	31.6979	203.882	57.7082	60.7727	27.0565	16.4104	159.565	276.328	25.7919	78.3801	69.0653	427.961	61.7661	-33.9891
25.68	-31.2435	16.3478	118.091	79.3828	22.5859	129.893	265.01	167.468	33.8444	120.175	37.6707	54.5162	24.5498	338.06	256.485	-16.1435	-1.86622	5.62092	155.943	-55.2885	1.15068	37.5072	20.1323	7.00168	22.9407	138.621	206.64	320.708	68.8242	23.4552	157.057	90.0171	89.4423	43.5085	18.2052	19.7258	197.277	52.8028	50.7068	-4.781	48.623	164.872	267.164	19.1019	94.9616	52.0026	387.626	66.1767	-21.4122
25.7799	-33.5791	6.09858	113.819	64.8723	19.6131	164.061	273.836	151.212	46.8299	111.817	47.3996	57.1098	20.0377	294.738	366.033	-7.70042	-8.81129	2.08121	150.631	-67.3124	-18.5038	44.6811	10.9281	21.2649	-3.4412	139.282	198.262	312.821	77.3624	21.0886	136.125	66.8009	126.079	55.2119	16.5333	19.1559	213.849	31.5749	52.2728	-13.2647	33.2644	204.278	255.514	46.2092	58.0463	80.7602	325.221	65.2951	-8.87833
25.8798	-20.6413	24.1469	108.385	79.293	32.3776	139.586	236.377	150.086	57.8287	93.8334	46.4464	27.1813	14.4394	273.611	396.623	-23.2716	-2.78617	-14.0089	121.506	-17.1295	19.1974	21.67	35.5071	-7.66641	2.32662	147.665	199.958	307.474	40.2203	60.8478	117.299	85.9531	111.9	44.466	10.5378	24.0244	169.541	58.4282	54.9214	3.22086	40.0647	224.325	247.096	78.5828	82.1512	84.959	284.453	89.4145	-22.1602
25.9797	-32.898	-15.0129	95.5668	58.469	5.88294	165.539	243.347	130.531	56.9048	100.887	65.7965	27.4277	25.3285	272.548	424.046	-27.7637	5.23566	27.9039	57.6151	-9.88783	53.2569	28.1539	45.3383	2.61756	-9.79843	125.133	182.233	320.691	37.2415	48.2495	119.732	75.2324	97.6009	39.7228	12.698	26.4082	185.4	44.5784	79.2505	-27.3478	13.4586	250.603	229.947	37.308	75.597	100.746	292.903	77.035	-7.38375
26.0796	-38.0202	-21.8185	94.2	62.9028	15.3653	152.129	240.076	133.032	73.6176	95.4969	58.1512	18.4886	20.5594	221.863	404.211	-19.9384	-1.63605	-2.47356	60.5142	-43.1354	121.294	35.5944	74.1976	9.36321	24.487	111.813	176.972	305.909	46.5563	40.7986	130.517	82.3097	109.02	34.086	9.24459	2.66125	178.384	42.1091	70.4928	1.37638	15.8474	215.082	230.575	54.8337	52.3425	88.5064	307.462	90.5156	-18.3158
26.1796	-41.1366	-29.8904	82.892	59.2377	2.95502	140.496	264.728	122.624	79.4352	102.332	67.8652	20.0718	48.6575	218.208	360.581	-20.7014	1.7904	4.40936	62.665	-67.6805	118.17	26.9854	64.5447	-5.81308	13.5768	121.909	170.59	327.235	41.6342	21.98	140.151	100.936	94.5996	24.4709	-4.73007	15.8514	169.896	19.2085	25.7509	-6.07201	32.5268	204.923	224.706	75.8836	43.0929	87.5671	351.743	68.5109	10.6637
26.2795	-41.0443	-29.0666	62.8602	65.2366	18.3373	126.785	271.195	116.256	83.188	111.053	77.4978	3.62409	63.6157	221.915	306.513	-36.2548	8.92145	13.5223	67.7971	-33.5887	88.2653	7.74753	72.8909	-6.0675	8.53144	140.114	163.442	288.926	58.6441	16.0709	166.358	92.9973	69.6151	3.89782	-8.49821	-18.9097	182.41	8.99154	1.86808	-7.3865	29.828	156.539	193.632	43.5709	27.943	150.4	408.255	72.894	1.11442
26.3794	-39.6943	-16.0193	63.3526	66.5927	24.6442	117.425	279.601	80.7189	46.0777	121.182	76.405	24.3683	58.1348	171.285	303.917	-14.6335	-36.6844	-3.66782	69.1025	-34.8055	96.1164	9.5315	60.918	-20.7533	-5.72105	130.432	117.044	226.051	53.8515	3.85364	145.62	47.9891	95.4182	18.6787	53.8313	-21.0155	123.11	17.2429	42.6932	10.9916	54.4601	156.591	166.242	56.491	60.0022	176.531	477.504	42.2949	13.2525
26.4793	-28.324	-1.66602	66.9311	40.7284	-0.0114416	99.891	268.328	101.334	25.2052	101.704	46.4374	3.99058	76.1567	159.14	266.678	-22.855	30.0777	24.8344	39.7578	-39.8289	28.0693	-13.9549	11.7688	8.67053	-9.2401	112.215	118.864	232.86	50.503	5.21224	127.941	55.067	78.9669	35.7309	44.51	-10.6935	142.31	7.87138	43.7057	-1.39449	46.2099	168.044	143.512	40.8681	77.3557	147.186	572.023	35.5306	-10.1675
26.5793	-23.7148	10.2869	57.8012	51.4727	3.4525	97.6252	308.562	87.47	27.7597	102.627	39.8346	12.7995	69.9089	138.049	269.71	-19.3574	22.7007	26.2274	18.6685	6.5337	-10.6191	10.6361	27.3908	24.494	22.7989	129.529	101.917	194.499	52.7416	-8.1998	136.794	22.6169	75.5621	21.5049	74.9236	-1.85554	111.021	28.5258	58.4153	29.1706	57.5123	139.858	128.429	62.8888	105.591	104.181	467.248	36.746	3.38383
26.6792	-14.5748	8.01811	51.5049	49.4164	20.1241	70.2816	260.863	71.9973	27.9656	76.5368	33.5104	6.35149	73.5414	153.753	262.533	-22.0444	-3.51069	23.1966	18.7898	12.9622	-11.5313	9.39908	-3.61684	24.5243	17.915	138.536	108.909	187.303	62.0925	-3.00995	152.373	38.6714	84.303	38.1961	18.664	8.79458	94.8779	22.3575	51.0199	-3.18367	88.5955	122.379	128.396	54.5046	105.936	84.1002	400.094	8.28994	18.7876
26.7791	-4.61778	35.6684	51.3457	45.2473	4.19039	90.7789	276.882	59.8309	30.1869	83.2148	33.3443	11.5388	84.442	135.75	246.556	-9.75758	28.9147	35.842	45.641	-3.2024	-7.43265	13.4428	2.98787	3.56371	56.2946	183.224	111.416	200.601	64.6131	-3.939	157.912	44.6143	101.448	27.7896	6.24805	4.10362	121.325	63.4715	48.4446	-0.593029	65.0403	169.289	140.649	78.4289	102.111	61.435	338.46	30.9187	-14.8971
26.879	-29.2513	23.9506	61.818	28.7164	-9.88656	74.7742	256.93	60.3707	21.6772	84.519	8.82803	25.0167	72.3604	191.784	344.925	-43.0475	15.2348	0.292799	30.1451	-22.1221	12.5571	25.6115	27.3725	13.1766	64.2103	153.204	135.193	234.016	15.5421	4.89799	114.064	19.6466	99.3685	8.3364	13.3966	0.241929	134.324	79.5751	59.8637	14.4109	97.0111	141.055	134.518	84.2907	81.2776	44.7939	308.508	56.2813	-21.5861
26.9789	-34.4748	26.5079	77.7005	63.5213	36.2694	81.7575	245.606	75.3889	55.6711	81.4413	4.73414	41.9346	73.5362	194.22	405.954	-41.0898	32.0704	21.1217	51.9282	29.4486	0.543884	36.1046	-9.56779	-22.7163	28.2753	168.062	138.463	277.661	11.6932	25.2896	122.436	56.2089	66.6463	8.05172	38.7752	-15.1572	167.507	46.4255	43.5699	-11.2935	62.7822	149.792	147.959	85.4211	84.1437	33.5277	287.058	68.8532	-4.22524
27.0789	-12.6788	33.5659	104.458	62.207	43.7385	105.752	233.259	51.8562	94.2109	82.7363	4.81344	40.1699	57.7265	184.555	449.875	-52.9237	5.73027	4.59269	19.8597	-29.2374	-1.8435	20.2763	50.7336	4.5958	42.7345	159.148	157.599	278.666	9.71864	32.7593	95.4312	20.726	98.9439	-13.148	12.0249	8.95946	214.273	73.2855	62.0193	16.7346	37.8112	149.292	131.702	62.2801	67.6058	50.9392	262.279	93.2647	-24.6526
27.1788	-8.42262	37.8947	121.23	45.6451	36.8804	137.882	237.911	91.9512	57.274	69.3833	5.13952	52.7846	59.8511	154.468	420.453	-42.2763	16.5898	2.87925	7.18415	-24.7849	-5.32954	48.2342	30.5487	-11.378	33.8026	135.625	170.864	279.788	24.7701	15.552	109.737	46.4438	88.0989	9.43731	-6.06083	-1.49058	171.831	57.2756	51.6033	32.7326	86.9446	146.176	140.371	72.1085	59.4678	46.9459	235.477	107.911	-5.10012
27.2787	-1.06645	31.7199	95.5718	70.4542	33.5806	114.679	253.186	68.711	61.0813	90.3259	-2.10227	34.1042	41.5648	121.344	393.9	-26.4555	23.521	15.425	16.4463	-19.8396	-19.4254	39.3938	45.5316	-13.6642	28.521	132.797	173.061	263.488	22.871	43.2236	124.44	47.5637	112.497	17.7024	7.86833	17.9269	162.21	66.7766	66.54	16.8525	94.8872	149.192	139.573	73.7508	41.6426	38.1406	186.263	128.482	-6.58931
27.3786	-14.2862	8.58217	97.8924	54.2002	30.8465	108.232	274.217	76.9057	65.6481	84.6721	6.4251	27.7513	50.3754	152.069	345.654	-52.4126	19.4147	17.4417	38.8791	-11.5501	-36.5743	55.0183	60.6703	-8.27622	0.813985	142.552	146.081	223.503	39.9723	97.5709	118.26	16.5152	108.344	18.1466	5.09742	26.7253	133.841	51.052	54.7523	66.3923	91.0605	111.607	177.333	63.6277	45.4027	32.2752	159.77	100.495	-32.4098
27.4785	-18.2953	-8.50728	76.5445	44.423	36.0679	110.598	279.725	89.3688	82.8617	106.494	-0.0856229	10.9126	50.4136	138.162	305.409	-39.8263	4.3171	-11.0593	11.2711	3.3934	-11.3756	52.438	90.4736	12.2601	36.712	152.41	152.069	225.241	76.8597	83.267	92.3378	45.1523	90.7663	10.2624	18.1912	17.0266	116.855	42.8787	49.1228	20.5077	74.2876	109.962	193.179	67.3657	48.6944	62.0509	174.652	107.48	-10.2778
27.5785	-7.25585	4.35601	47.1613	52.25	21.5115	106.085	283.822	101.894	50.9488	96.5026	12.2114	2.23787	68.4504	124.336	313.412	-24.1365	31.9402	4.58493	-1.50917	-15.2442	-22.7215	65.5075	91.2197	13.2774	34.9048	132.888	141.883	184.561	70.3267	82.2721	114.831	56.3916	119.938	3.38045	34.7534	35.3533	91.9891	40.3661	47.119	35.6857	85.2518	124.278	194.649	81.0966	28.0965	53.2624	127.366	93.7349	0.208418
27.6784	-34.9095	10.3175	61.6994	24.2018	25.9085	103.147	305.038	93.4483	57.072	90.5548	42.9887	0.435031	65.9471	104.396	301.13	-14.2517	28.493	3.54576	22.1588	-1.39513	-35.7742	40.9021	69.9439	-1.46362	51.3807	142.359	105.768	176.315	41.7477	71.8868	105.287	68.8594	70.1794	2.82746	36.2653	24.1711	91.5177	62.1557	63.9962	-2.67652	127.918	109.379	186.982	106.981	102.734	46.8115	83.4003	70.0889	8.79822
27.7783	-4.79558	10.2739	66.868	46.7531	2.77655	70.7493	270.012	68.6987	28.005	91.255	8.02091	2.68676	67.062	72.7066	259.695	49.0697	27.6478	13.1846	9.83707	3.6417	-52.0082	32.3681	53.9081	4.09758	36.5119	114.393	117.264	184.63	55.5079	56.6356	138.454	53.7335	97.131	13.3299	32.4073	39.4865	95.7115	54.807	89.4042	37.2053	52.2692	101.944	201.077	60.9404	82.5771	35.7009	96.9295	90.4152	5.67369
27.8782	-10.9357	15.4203	42.3662	31.6398	-1.41598	85.4612	325.258	111.454	30.821	78.6308	2.84803	-7.62424	78.0092	70.5713	240.793	38.4616	18.4313	11.2974	27.96	2.8926	-44.8146	53.6912	49.2813	-6.70749	23.1601	103.28	89.6953	197.424	103.497	51.0213	158.166	79.1508	116.566	22.7777	51.5073	33.6362	93.3431	43.3161	65.8028	11.5132	50.6178	135.675	150.443	60.1749	80.8785	25.6236	106.515	60.6353	-2.07503
27.9782	-28.8315	4.84459	48.5788	11.5893	5.45581	85.4118	291.689	65.8363	26.6878	117.325	54.4985	32.8697	69.9614	98.6084	213.567	26.6498	21.9027	-4.8515	18.2286	-18.5774	-4.7857	55.0698	72.2186	2.72122	41.9424	139.172	106.231	213.964	65.7281	69.1109	139.535	83.5367	94.7453	-5.57037	59.5587	42.4415	117.516	52.5548	52.9756	52.0143	21.8061	89.3594	217.266	47.9071	83.2363	42.3435	132.131	50.5679	-18.8182
28.0781	-10.8466	-2.85892	42.4404	28.4524	1.23838	68.9804	296.414	78.2676	10.8073	107.128	52.618	25.5539	57.0012	118.113	193.909	14.4452	31.109	9.21891	80.3272	-22.8992	10.1773	47.8265	116.239	16.8765	22.3698	120.468	123.594	212.268	44.0418	73.3577	114.078	73.4485	104.273	12.8757	36.3362	59.1342	72.1328	103.533	70.3024	32.5697	70.7888	146.123	213.947	73.95	35.0502	72.697	122.247	76.5448	-29.6814
28.178	16.4046	-27.6109	38.9914	37.7206	41.9836	70.2263	285.524	116.916	16.6092	116.011	50.82	24.9651	57.0232	119.667	168.379	-0.0340819	30.3876	-8.57098	57.5645	-4.17374	7.11318	96.3063	86.785	30.6037	43.8694	144.863	110.049	204.332	90.2638	90.1457	146.352	88.9095	90.4287	17.3607	36.3817	33.0583	93.0139	57.1869	52.6949	41.2435	65.9836	106.395	218.052	74.6804	49.078	71.9251	140.843	90.6986	-14.8475
28.2779	-20.3159	-15.7318	49.3188	12.922	-0.786695	68.1056	291.75	85.4699	57.1993	113.908	53.8924	19.0744	81.3663	103.643	156.824	20.4555	19.9661	-11.2957	133.863	-55.6981	2.7246	102.122	114.622	-27.2146	46.7368	145.275	147.165	172.591	104.935	72.7661	172.216	130.78	102.82	27.7243	56.266	36.5745	72.6499	61.2008	66.7282	23.2308	63.5304	151.253	193.5	65.8307	58.5937	55.0645	109.787	92.5168	-4.80213
28.3778	-14.23	0.785199	45.0403	27.5464	4.06043	100.959	270.851	78.7671	59.2325	117.997	62.1362	12.4728	76.4084	93.1674	144.686	13.4414	19.6159	-6.70942	294.024	-17.3119	-25.8955	76.3891	134.452	6.17762	59.7608	122.754	143.464	203.179	78.3618	78.7383	161.305	127.677	118.216	16.9202	54.8834	34.6692	97.3351	63.7742	81.8141	0.0211364	27.6437	126.101	187.099	76.5875	39.9695	83.2139	95.1208	106.57	-24.1531
28.4778	-33.1619	-0.526638	25.0074	30.32	8.38514	72.8359	289.993	75.7248	60.7826	115.456	79.5935	23.7615	84.1457	83.3874	143.67	34.9964	10.1773	0.57751	445.158	-26.6347	-38.9433	42.0163	145.373	31.2057	49.1218	152.461	182.259	198.424	61.2784	122.137	118.923	98.2528	122.093	26.4966	30.7594	49.8184	88.3588	53.8046	52.0198	4.18765	55.4899	133.334	174.949	70.4977	63.4812	62.7007	175.619	114.552	-21.6278
28.5777	-8.8994	-11.1242	39.7024	53.3593	-6.34407	75.7254	297.103	98.048	54.6273	100.038	84.1725	6.99077	87.8131	94.2179	117.023	14.4399	19.7178	-10.0444	434.803	-11.2871	-1.11311	58.3912	92.2549	11.7782	32.1898	123.614	172.351	233.219	77.092	95.6006	210.244	65.5515	131.947	-12.6116	-11.2181	50.7105	88.1974	22.4623	55.6258	1.46807	89.203	105.876	197.206	80.6569	27.266	72.2934	154.003	134.88	-49.8007
28.6776	-25.6563	-10.8794	31.5793	20.7223	29.2821	78.9923	298.54	70.4249	51.0786	120.818	71.1867	14.426	92.9711	76.6903	135.497	6.2633	3.12724	9.32368	409.123	-14.7552	11.7046	57.4357	119.521	16.1828	59.3123	139.951	153.382	218.572	66.582	128.601	180.462	90.3186	148.208	19.8688	-9.28842	40.4455	83.1576	35.2678	75.2515	14.4339	103.252	101.482	179.221	91.851	47.0674	64.5242	131.986	155.515	-16.9413
28.7775	-28.8484	-11.8132	22.4548	55.7617	17.3967	91.1473	304.36	71.0187	54.8672	119.153	33.2037	8.75114	75.9422	57.1375	105.473	23.9349	8.7163	6.05944	366.581	-50.9196	-27.2754	67.4051	112.221	40.591	46.0945	132.802	142.716	203.708	62.0489	110.306	182.835	88.8633	132.232	12.0448	-6.84321	14.5007	85.1144	27.5793	77.0984	-8.88516	67.0207	104.931	159.16	69.7894	44.5442	57.4196	111.189	162.236	-10.9333
28.8775	-16.9951	-5.92277	19.857	67.4744	16.13	86.2991	304.141	85.3611	56.8832	124.14	40.1198	3.25235	86.6022	60.2456	96.6525	1.3626	5.41761	-4.33605	260.798	-6.97249	-15.1335	76.1233	103.987	10.5846	31.1753	120.231	178.881	244.009	81.7561	109.303	179.962	83.7965	137.962	12.7629	-14.8201	45.0346	87.0171	14.0221	66.7558	-10.7355	64.5757	99.879	160.038	38.7561	37.8098	59.1242	113.852	164.446	-23.5664
28.9774	-18.3404	-0.0278605	10.3624	59.3887	25.5321	73.9593	312.847	74.212	40.6472	124.916	25.3127	5.99988	71.0112	48.1132	82.4243	2.65507	-15.0182	-21.1787	230.808	-40.0466	-45.1842	44.7216	131.735	15.1869	36.7874	147.27	144.739	210.323	89.9043	96.5982	197.857	89.4787	139.182	-4.04402	33.1201	51.9111	95.9021	27.208	54.9747	-5.4002	58.0368	114.751	142.332	90.2159	28.2714	69.6012	148.564	155.335	-35.7002
29.0773	-24.4042	-15.7905	12.1279	47.848	-5.59682	87.0798	280.02	70.9044	42.0488	101.236	68.6034	-3.33873	96.1887	65.9446	81.9792	-1.62383	5.17819	-6.03622	195.682	-48.6427	-23.8738	67.2489	107.761	-8.7641	39.1538	141.115	164.022	223.366	104.61	108.159	197.243	71.368	137.138	-13.1824	-3.61629	69.6756	98.0114	8.41585	55.25	-18.3049	39.772	90.0796	163.681	47.0609	37.2776	74.7303	119.749	173.739	-40.1398
29.1772	-31.5976	-12.7449	38.685	31.7046	1.38159	77.5502	317.699	88.3123	30.964	99.7379	26.985	-13.2456	79.1612	49.2278	84.2108	10.2119	10.448	9.86405	179.843	-24.7705	-12.5821	52.921	120.994	15.4202	19.5983	183.7	153.373	240.672	104.19	81.2604	212.286	67.5354	142.172	-3.65486	19.1121	34.7443	82.9662	27.6755	51.4173	24.6035	41.1416	99.3558	140.051	68.4985	89.5208	54.5142	162.501	141.626	-19.6212
29.2771	-8.83246	13.1679	15.0974	45.6492	18.5564	57.3365	314.525	85.7671	50.3901	89.2507	44.3333	-2.11734	72.1815	51.6298	71.3381	-12.6391	15.8007	8.7438	134.482	-4.68018	-21.8272	27.1079	71.6274	24.9855	36.1933	137.833	136.501	215.598	108.553	73.6663	204.269	62.2834	96.6768	7.44388	35.0716	65.4262	116.912	30.4399	51.1592	14.2602	81.0053	111.09	128.493	58.0755	79.6448	53.9558	138.567	139.4	-24.5985
29.3771	-15.7589	-0.384719	12.9828	39.9361	-6.53287	55.5265	312.226	47.6222	16.2855	86.7146	49.8888	-4.11143	84.9966	30.9918	73.1867	9.66386	22.7604	37.4809	165.382	-25.9616	-44.2153	20.958	69.513	-4.92791	47.8697	126.787	122.444	255.677	77.9627	81.814	177.865	83.0413	111.819	10.178	55.9861	114.601	108.633	24.1859	67.1874	25.4129	67.508	88.3606	118.831	81.0794	70.1443	63.6271	125.389	122.232	-11.8926
29.477	-17.7208	5.11979	21.6536	43.3248	-3.28801	41.6591	295.699	28.0598	27.1	84.6166	32.5584	-5.52014	85.9556	77.5652	69.3407	-5.94802	18.5109	54.3811	154.05	-33.308	-52.9868	27.7325	53.7097	-16.2763	54.6063	175.797	98.365	220.346	68.4005	90.2873	167.855	75.6982	116.938	22.8227	66.5567	105.99	126.369	25.8338	77.4366	4.04658	70.3559	81.1862	89.5722	29.619	87.079	65.7788	101.574	120.358	-31.9385
29.5769	-13.7228	5.58498	19.746	32.4375	21.1363	47.0181	304.059	40.747	20.2292	94.2079	33.9317	8.95069	68.846	70.4059	50.0176	-10.3602	14.9202	39.5554	129.946	-16.6678	-46.5099	41.8007	89.3649	32.018	66.2119	157.077	97.4673	249.8	102.871	71.4289	175.578	97.6345	113.469	18.659	44.4751	124.036	115.264	17.274	51.478	5.67104	90.573	98.7506	93.8705	35.5588	62.4498	95.9161	93.143	124.091	-12.2816
29.6768	-20.4299	5.04994	10.5282	25.9736	9.65507	59.0328	350.47	32.5174	15.8772	92.9019	41.4525	16.0567	89.3319	67.8395	71.9379	1.25497	13.3933	24.2218	108.486	-17.759	-21.5954	67.6537	92.6914	13.9726	48.378	181.801	115.066	245.798	110.682	69.115	196.374	117.787	115.329	-8.11616	38.754	98.3558	105.565	13.3583	51.3265	10.2289	71.6269	118.413	92.2295	76.3907	71.4678	101.28	125.578	118.664	-29.9517
29.7768	-15.6989	-1.69299	6.4268	51.0513	-1.44139	37.7956	305.524	60.9908	15.6565	78.7376	54.8336	-4.89204	91.8831	91.4582	56.2311	7.3584	23.9561	35.5274	113.264	-34.8088	1.91321	44.7878	113.038	13.9559	58.8455	157.009	142.962	251.888	84.5674	39.3384	180.052	107.891	137.036	10.9042	35.9688	95.5889	109.139	18.5132	44.7883	3.5498	96.5263	116.029	117.177	46.144	42.7485	81.6184	119.172	121.135	-29.433
29.8767	-30.4763	-0.811618	4.86988	36.8163	9.61401	42.1819	332.551	46.1931	22.7174	126.194	45.185	-9.15011	86.0104	105.046	60.8352	-13.861	33.1128	28.1979	83.3568	-0.823517	-22.1191	67.3429	81.3883	13.1341	57.1666	175.052	111.128	210.73	104.104	50.5157	193.388	95.6911	123.919	3.28066	69.299	94.543	128.985	-13.0067	19.7069	-6.20665	65.9175	94.9835	95.0041	46.9632	81.4147	58.932	192.445	108.163	-36.7611
29.9766	-4.47735	3.26019	10.8076	20.7189	1.69753	35.5724	292.123	9.58026	3.297	119.488	60.5149	-10.1593	83.4459	74.7482	36.6892	-9.83075	33.6427	34.1293	59.2031	-5.72052	-77.0669	49.9248	63.4184	14.593	56.9971	155.126	127.321	198.53	112.991	53.6882	176.577	120.362	122.753	-0.130392	72.0447	104.529	112.099	10.6816	59.3616	-18.0784	60.0782	96.7876	138.835	56.8725	90.4567	58.299	141.838	112.57	-27.5756
30.0765	6.37647	17.123	21.2947	39.3902	-3.19113	48.9356	346.952	41.3604	19.0327	97.0911	35.2545	-7.55612	84.9858	87.2732	48.6942	7.82421	-2.45858	42.3816	90.3622	-63.4408	-43.8562	21.6644	66.7098	-13.6187	29.0207	153.296	105.122	201.154	88.3311	58.376	155.868	79.2706	102.187	4.83106	66.6508	89.6946	143.054	35.3288	95.9559	-17.5226	71.3652	107.173	129.201	47.7028	138.242	27.5912	135.334	87.2456	-31.2237
30.1764	-23.3738	18.3858	9.5173	17.3722	9.13871	66.1287	316.315	41.0011	12.973	99.1718	-17.6142	-1.36135	72.4448	89.3998	41.5544	-19.8447	15.6804	32.6671	39.3682	-14.713	-18.3678	47.5048	27.7548	3.21744	20.5585	139.316	86.4662	184.856	97.5829	45.5123	158.645	75.586	95.2251	4.08167	53.561	57.0866	101.168	36.7614	78.9424	-17.802	61.6558	112.812	119.757	33.7745	132.637	28.9082	213.229	78.0568	-19.2437
30.2764	-9.79121	22.81	13.8606	42.0326	0.376973	98.7189	325.132	19.6344	6.73464	91.3519	-26.3331	-10.1538	54.196	75.8467	132.981	7.01822	31.5329	47.1789	60.0302	-21.0093	-2.62747	49.1968	-27.888	-1.70049	27.5213	122.453	78.8139	184.657	167.571	35.2914	161.525	54.7854	103.931	47.7075	66.4093	30.8856	140.779	25.958	74.8136	-0.975134	68.453	124.641	98.2291	65.9066	134.752	12.4568	394.346	46.5705	-28.1267
30.3763	4.24241	31.2526	27.8819	51.3198	-8.97123	79.4288	295.731	54.3494	57.4714	85.551	18.6881	-4.7271	54.6145	127.141	227.773	-8.29434	-2.20846	-2.62678	12.2371	4.46974	-35.4955	21.1864	20.8959	4.50911	45.5549	87.7602	68.4192	162.056	173.016	33.8384	168.709	82.9302	83.2738	84.638	54.2797	37.7998	102.577	54.7436	94.916	-0.684148	58.7801	96.6206	119.861	66.8786	148.393	22.1143	450.285	76.3686	-8.08551
30.4762	-28.1211	34.6216	14.039	11.4767	24.8803	84.5732	284.64	66.3836	118.777	81.3086	27.2095	3.03465	24.9205	109.889	318.482	-16.7742	-6.78249	6.45665	-21.082	18.7264	-34.0937	40.5782	4.56166	-45.1801	35.7861	90.9817	92.4777	193.272	209.661	29.2203	172.045	89.4108	129.502	85.1351	4.66786	46.289	122.647	35.7803	118.887	-6.75697	7.24814	174.714	147.673	79.6634	178.31	17.3816	392.349	60.1575	-7.48054
30.5761	-12.1077	56.9338	24.067	64.6022	0.893343	118.247	289.357	56.5802	100.351	85.9707	32.4408	21.3927	21.2798	105.805	363.566	1.15675	10.8409	10.7187	2.79462	71.7873	-38.1103	54.6545	12.2017	-32.5857	40.6518	110.621	139.828	217.779	196.428	33.3138	168.452	89.4635	112.902	62.9316	13.0534	20.1154	130.907	26.4639	78.5537	-18.9129	29.239	207.984	166.474	42.1548	178.908	12.1745	346.178	81.8215	-33.1893
30.6761	-17.0622	66.7248	-5.95833	60.1124	-8.89488	100.158	248.248	51.9434	142.22	71.2657	57.6479	28.5409	18.1267	124.871	423.375	-12.5897	21.1185	25.5281	24.9734	43.4074	-59.8452	27.12	-3.41953	-19.3371	19.351	120.516	150.337	223.73	170.526	29.8826	172.108	102.552	101.748	180.224	-1.91321	-14.1269	82.517	27.7171	47.7899	32.3363	41.9027	193.076	159.891	112.723	148.968	43.8647	325.154	106.093	-28.8029
30.776	-0.0464385	97.4114	5.26831	53.403	7.20486	111.062	249.469	52.6396	125.844	65.8422	42.8877	42.9361	17.3172	122.116	466.58	6.27369	-11.5315	55.007	39.1329	26.6388	-34.9918	-0.63165	74.8079	-52.56	51.7732	152.469	127.376	208.848	138.998	46.5873	133.3	71.3962	97.9596	281.873	17.2204	-0.334616	86.2116	56.4091	38.7915	25.7495	26.0717	224.596	164.632	103.102	140.42	45.8829	290.819	104.872	5.85727
30.8759	15.7339	93.1835	-7.26491	48.8167	8.09381	117.117	247.095	58.199	116.749	92.1431	27.8659	40.0411	9.69928	149.433	467.844	-19.1656	-3.7414	76.8958	4.87467	5.51666	-23.1032	6.48878	67.1128	-21.4829	54.381	166.072	129.194	196.451	137.377	32.2808	149.142	60.6077	95.6556	412.714	-3.17371	0.724365	77.1332	25.481	54.3064	11.839	37.867	322.088	173.003	78.8717	122.731	55.0682	232.666	115.143	3.83006
30.9758	8.89356	84.1752	-10.4112	35.2285	12.1363	109.734	239.045	33.5454	112.609	71.1936	58.4021	28.1945	31.7856	104.23	491.826	-3.22463	-5.87005	72.9013	2.96328	42.7574	-74.4413	15.593	52.7376	-27.2306	58.8782	157.317	129.114	190.338	192.691	44.267	155.48	54.3267	98.3616	604.284	5.51111	-35.6924	66.0159	35.3708	34.7149	22.3204	76.9339	392.426	161.665	61.8308	131.881	94.2287	221.314	88.7211	31.2605
31.0757	32.6902	70.6308	2.31814	39.3445	1.91621	106.914	226.474	9.41507	114.643	82.2174	10.6555	36.209	15.2498	119.885	484.218	-0.795099	15.6195	82.9823	26.9284	18.661	-11.6794	10.8865	54.1913	14.3006	35.0246	125.949	111.967	176.646	214.146	2.20424	164.879	47.6063	89.3352	770.722	-15.018	-27.9032	12.5053	7.09772	18.1309	30.1697	102.673	409.002	151.056	81.1374	132.702	111.421	178.321	79.1859	87.4144
31.1757	32.2168	80.2047	-18.2135	21.9959	15.2504	98.4203	269.723	49.3189	113.218	76.5588	-3.5918	44.4876	21.6364	120.277	468.831	-0.899124	-6.22145	51.7579	45.7054	44.6509	-44.6968	-5.64098	30.9331	-5.76235	60.5934	114.129	115.245	176.254	194.251	2.20959	175.378	72.7973	87.5001	933.901	-6.58929	-46.6473	52.3179	3.59911	29.7461	30.7924	93.7132	396.595	141.222	88.9364	157.477	92.0256	165.716	63.4678	130.94
31.2756	-10.3794	54.3714	-13.5688	23.9667	-18.911	91.0146	277.92	14.099	132.199	90.1239	15.0734	35.3133	43.3479	159.257	498.3	-19.915	1.78797	43.3809	31.818	36.9	-19.3943	6.36813	28.9889	-12.8339	62.4403	132.687	133.179	157.374	199.356	18.7972	174.81	69.4857	77.5085	1000.68	-5.67672	-39.1281	39.7352	21.394	41.889	-2.41274	61.7448	458.839	166.354	93.6811	152.464	96.0789	129.553	72.7772	104.683
31.3755	16.8259	46.3489	-7.77391	36.3083	-8.22197	96.7231	263.55	16.4569	125.737	81.1771	18.7851	33.0175	24.9128	142.76	434.681	-16.948	34.7006	43.5923	23.2496	13.4221	-2.51039	7.35181	59.4305	-1.58702	68.3563	101.479	122.848	146.78	175.379	-12.0299	169.867	51.6496	73.9595	1094.6	3.26047	-35.081	37.7713	61.0587	44.5923	-0.770695	99.7996	440.979	164.759	69.1073	114.115	66.0842	100.562	76.6021	125.338
31.4754	9.92882	44.3376	-20.4404	35.5121	-2.14131	93.379	261.526	39.1912	115.172	72.4899	-29.8744	27.9713	49.0496	120.706	420.022	21.6224	8.7109	31.4311	52.5624	-3.62111	-14.5213	-7.52724	39.6687	-6.36258	35.883	87.4531	114.045	148.556	152.026	12.1462	163.023	48.1187	55.758	1200.77	-1.92987	-44.8583	102.806	51.4459	23.8545	8.88394	89.4082	421.383	145.124	56.9449	108.08	59.5639	170.717	59.8853	147.636
31.5754	3.40373	57.1486	-9.52919	9.07213	12.6856	152.865	238.367	12.3623	99.3766	92.2909	-3.00882	24.2658	32.2296	153.095	482.125	-10.4534	14.6133	44.1346	8.79004	-17.2054	15.5371	-4.66025	45.2449	-2.68391	64.5541	95.3209	118.716	156.879	154.768	25.9696	144.763	46.2381	76.4138	1265.58	-48.8657	-54.8609	86.0211	92.6441	28.8174	37.2966	61.0929	377.564	167.787	68.8582	112.24	43.391	128.249	75.304	140.705
31.6753	-4.52985	76.4776	-26.5815	18.054	-8.92281	154.426	249.415	19.1197	151.661	84.9462	-0.879142	33.0904	36.4736	171.589	532.053	-14.6358	7.07064	40.9223	28.7584	-65.3121	130.906	1.69394	45.0939	-14.0481	35.6106	93.269	120.239	169.068	191.419	18.1348	159.179	53.3648	71.7122	1253.13	6.38036	-51.2723	98.2733	82.7141	13.5368	38.6503	39.4559	350.404	151.168	55.6873	126.631	30.3362	132.992	56.4859	133.778
31.7752	9.07298	121.331	3.22708	21.2078	22.1504	117.078	189.12	4.93273	152.838	73.3315	-11.7697	30.7321	24.1411	224.618	474.572	-15.9072	8.71641	36.0932	-8.46426	-23.869	178.855	-18.6322	22.3224	-39.7688	26.0533	87.8622	111.527	193.708	175.301	17.8812	135.899	66.5724	61.4893	1288.34	47.2461	-47.825	79.4407	68.0006	16.1364	34.3959	95.9724	281.36	172.503	51.1262	108.102	45.492	105.119	62.8073	131.984
31.8751	-8.66039	142.856	-19.0204	12.244	-14.4266	118.978	215.429	21.383	154.75	80.7953	5.33089	25.0249	32.8404	244.942	466.959	-23.8586	30.9257	36.6445	18.1106	13.0706	156.41	-2.93272	11.7335	-44.7857	24.2902	88.6319	67.393	163.365	172.69	37.2794	143.757	26.8352	72.1938	1246.28	-24.2411	-58.7079	87.1783	87.1996	17.1189	76.3412	79.7878	253.293	155.928	63.636	108.869	29.2109	82.1736	58.2586	143.881
31.975	-31.962	154.486	-13.8078	-1.81595	-6.58571	98.0804	249.889	36.2981	161.414	83.5803	11.7211	39.1622	17.5468	273.171	423.431	48.132	6.87984	16.5217	25.9945	-15.4925	117.523	-15.1876	47.9175	-61.1689	54.7302	71.3303	85.6238	182.121	143.581	76.2032	139.379	13.949	48.27	1178.02	3.11598	-58.0427	90.8131	99.4806	-0.887546	82.5472	58.6979	220.802	156.425	74.9315	91.1891	38.3235	92.0172	63.2248	103.309
32.075	-42.435	135.55	-7.25788	4.70109	-43.5885	130.369	282.255	36.599	169.987	81.7535	7.52609	22.3256	33.9115	315.401	369.695	84.1357	11.5295	27.166	19.081	-15.5677	70.5436	-0.91972	22.5864	-104.727	25.1561	86.9715	92.0861	164.008	153.707	54.7453	157.119	36.4703	46.5033	1023.85	-6.54747	-23.2201	91.733	77.1971	43.0052	35.5469	81.6248	172.302	155.287	58.2433	126.358	33.5271	89.0494	56.183	61.7478
32.1749	-44.0882	109.341	-25.3944	15.5786	-16.4113	95.7475	200.743	35.0499	183.116	86.5599	5.2834	20.5753	49.1432	294.556	302.46	38.6309	11.8417	11.8339	7.29562	-10.3567	32.6414	0.788838	49.2631	-97.3808	36.4839	77.7539	100.172	201.725	178.954	60.4591	140.521	33.0761	76.3963	957.596	8.75477	-35.9404	57.4268	52.9032	25.9664	87.8942	48.6313	169.798	164.729	88.4609	111.438	45.4634	85.1844	88.7651	34.7319
32.2748	-16.0039	105.263	-13.46	24.2596	22.9337	82.8397	223.505	65.3866	128.272	96.5591	18.5305	13.069	63.4502	217.069	280.393	54.6186	24.3109	15.4158	16.2328	-44.6459	-3.43128	46.3424	64.2064	-78.5726	53.2565	95.9711	103.341	201.157	175.498	49.1746	163.985	90.1121	72.8243	864.547	-7.5411	-24.5825	32.5875	57.7566	13.4463	61.3479	72.8099	202.978	147.871	89.1364	100.844	44.5634	84.4152	92.4829	-7.40717
32.3747	-32.3548	105.662	-29.8404	13.0229	20.0489	92.1001	274.585	46.3497	119.048	85.1946	17.7248	20.3272	44.198	193.648	283.714	57.3862	35.8987	22.2843	10.7176	-22.4259	20.9241	27.492	46.6863	-46.063	18.0962	97.6684	96.4891	244.333	168.206	56.6046	153.536	59.1005	74.8427	765.196	15.3549	17.1829	86.0716	38.9958	-2.34734	26.4107	65.9271	152.352	157.522	57.6004	103.773	42.8538	52.4525	130.761	-66.4699
32.4746	-24.5028	68.4185	-10.4094	20.1937	9.2124	93.9461	258.423	37.4498	92.9631	106.958	24.3443	21.1913	67.2062	172.32	256.737	65.9802	16.6785	8.86777	52.3162	-28.7542	19.5393	4.75072	60.898	-47.3839	6.22188	108.911	96.1488	258.154	100.64	56.4093	117.129	74.1849	71.4181	702.725	45.8645	35.7428	55.3972	73.1234	36.2196	67.1162	65.9666	106.073	143.635	73.1063	113.203	50.8431	84.5162	77.6564	-78.9
32.5746	-39.6576	78.5313	-12.2496	4.38818	-19.5319	73.8896	245.157	13.3458	83.638	109.887	19.8227	10.0012	115.923	175.498	240.641	97.0038	13.1296	-1.1605	37.44	30.8201	16.4223	5.05852	64.888	-94.3082	2.71587	145.935	75.8939	210.401	118.855	95.8016	109.805	83.7953	64.5275	622.983	45.7007	65.4071	39.4211	97.7675	69.0047	72.6573	43.9557	114.514	88.2461	-2.37448	119.841	34.4996	72.1089	51.0991	-82.9426
32.6745	-29.552	63.1347	2.02363	4.81835	-14.3402	73.8667	253.769	40.1073	69.4162	103.984	1.4952	25.782	140.583	158.464	254.592	200.872	44.6154	63.6377	53.709	174.18	88.9405	-3.83708	13.9764	-92.9762	45.0142	123.54	83.6968	423.837	158.63	98.8265	107.238	80.1464	44.2352	564.795	80.1179	59.0993	58.715	84.8539	123.798	6.32473	42.1119	70.278	73.279	3.92122	123.891	21.509	91.0969	49.8212	-37.9213
32.7744	-34.6865	123.156	-2.26807	21.0748	-17.6378	69.2487	239.177	59.9136	65.2527	73.2387	-5.12312	13.3379	161.865	158.267	222.358	212.768	77.577	89.7848	40.2689	277.896	119.487	-28.9357	52.4854	-88.0615	117.549	117.095	90.9268	630.956	200.339	45.6406	123.921	132.088	86.8948	522.021	118.219	37.0476	85.4689	138.759	92.9825	-6.14778	6.73954	8.70255	101.473	15.786	121.646	3.17449	93.8313	61.1322	49.1442
32.8743	-15.3397	158.036	-19.7679	52.4034	10.0315	64.9651	238.672	62.7453	64.3817	62.4581	0.108662	15.9637	158.873	145.061	299.002	187.409	60.5521	70.7311	40.2942	240.336	103.996	-49.8119	90.6089	-67.0107	185.85	91.5096	140.434	858.297	369.541	22.2682	104.955	109.433	224.599	530.021	78.8	-12.1219	55.9203	123.078	2.32158	-15.3267	32.233	28.0604	124.669	36.9419	72.25	-11.9257	76.5404	51.8486	62.0527
32.9743	16.5886	138.649	-26.4012	30.8092	3.80082	28.8171	203.36	41.9275	52.2037	75.1844	-2.53216	-5.3237	134.54	117.216	346.204	146.03	33.4742	13.9583	16.4802	148.393	56.8938	-2.11133	52.7764	-59.6911	379.13	56.6476	148.783	1068.35	638.293	33.8132	103.1	92.5384	439.156	512.527	40.0328	-50.272	24.0053	112.451	-3.11567	-4.768	61.1906	89.8096	165.964	37.1992	64.6387	15.5779	59.0044	108.101	34.9918
33.0742	-16.0611	99.3645	2.36126	18.8403	-2.65205	62.6613	218.445	38.8637	54.5718	86.3952	-2.3443	24.503	118.731	120.022	358.636	128.747	35.5299	18.2515	61.3667	135.275	26.4252	-25.9943	36.5755	-54.6663	505.555	0.719418	115.45	1216.69	817.136	5.28041	140.407	54.4492	657.995	482.396	58.0317	-23.4222	52.7389	80.9187	-5.16107	-38.7187	93.0532	147.935	155.946	54.2206	-15.4125	-11.2195	8.71996	125.073	49.1686
33.1741	-17.5497	83.6586	-15.4811	19.4137	-1.30398	63.6008	192.057	56.273	60.1708	64.907	18.7029	17.5568	117.363	172.502	366.143	98.5881	35.3713	10.5512	25.3788	95.7833	39.6287	33.6463	33.6112	-70.2014	552.194	-19.2602	89.6582	1225.67	1026.34	33.4036	149.896	49.2168	858.981	433.339	60.1528	-14.9629	48.6686	104.188	-33.3433	-34.9004	96.2926	137.205	157.949	74.2938	-27.9133	-3.49537	-0.0655226	138.946	6.06325
33.274	-20.7889	56.1004	15.1891	13.3401	4.76775	58.9128	226.419	56.0515	61.4904	85.0916	60.5363	26.3369	112.979	169.071	395.216	70.608	55.9153	13.7811	34.9022	55.6316	-3.68415	28.3557	60.0752	-30.5159	581.441	-6.43467	100.992	1168.23	1300.29	19.0478	176.589	55.4167	1035.66	431.883	73.6315	-33.1173	50.3574	85.2731	-37.8805	-20.88	152.099	124.31	127.005	91.7463	-20.2764	5.14133	-29.4352	128.292	36.2857
33.3739	-1.90931	62.2384	-15.7398	21.2929	46.7988	69.7323	214.402	67.0633	69.4679	71.6448	25.9428	4.79096	95.8108	140.436	398.224	50.5635	37.7201	19.106	14.3757	53.2975	5.0248	-13.2164	17.1535	-14.4134	477.761	9.4957	55.2967	988.078	1607.69	41.175	170.434	41.1449	1320.43	364.113	132.586	-10.7818	50.2603	52.5615	4.89769	-14.233	187.396	116.408	42.8025	37.2914	-13.6478	13.6235	-39.055	91.1796	-19.1411
33.4739	4.11257	53.6834	-14.4915	23.8168	41.6965	28.4546	169.393	9.94399	32.1097	95.1146	46.0587	0.651912	92.4	95.3743	412.083	53.1554	22.5958	2.23915	46.3155	33.4646	7.26943	14.5939	-12.905	-41.2471	389.507	14.5134	38.2058	887.998	1936.78	57.6863	198.412	72.7172	1547.57	329.809	137.71	-26.7565	14.3644	12.1732	55.2347	-13.3365	263.226	131.95	17.7997	66.7634	-22.2951	-12.4369	-33.3644	67.1803	-1.05636
33.5738	-20.2581	61.6749	-9.20062	29.7587	21.9174	58.0305	182.98	59.8337	35.3899	90.9256	24.1989	14.7436	72.8687	113.315	430.674	40.2698	39.8881	19.6963	30.516	26.6197	19.5594	27.7406	-42.4868	-28.5776	313.845	-6.20522	23.1255	830.075	2114.69	60.7349	151.415	60.6086	1659.97	335.335	138.55	6.04179	51.0016	16.6258	46.8074	-21.3713	245.825	119.124	17.9526	64.9725	-38.1991	18.9589	-33.2499	58.9646	6.69788
33.6737	-22.3149	78.9862	-14.3517	51.0533	43.9971	46.7544	174.343	137.067	27.6728	102.439	33.1598	28.5763	80.3727	97.1062	389	22.1413	28.1292	21.7414	39.2835	25.509	2.15336	52.5703	-31.6326	-59.1337	265.276	-27.1408	48.1257	781.461	2164.5	74.752	149.481	68.5913	1602.84	291.365	108.871	-8.90949	54.9325	21.4374	39.0115	-18.7107	274.327	119.367	-9.924	36.8772	-46.8642	11.8863	-26.3358	33.4208	26.9036
33.7736	-10.7188	70.3632	12.946	54.9111	41.439	47.3549	210.983	138.02	50.4432	85.8194	13.2127	95.4099	68.4176	96.4884	374.175	17.4384	36.5532	17.9906	65.3027	7.10241	-2.0067	58.7827	-46.6249	-4.42936	199.674	6.34984	60.4217	700.696	2368.65	62.8028	180.743	42.1473	1498.19	269.243	88.8953	-12.8512	17.5206	-4.2408	36.7639	-5.7382	257.82	105.328	-3.96189	69.2051	-53.9478	17.5026	-31.6978	88.8873	26.8496
33.8736	-8.29592	56.363	45.1203	48.7978	46.4303	54.6071	258.478	138.512	80.3264	110.273	38.2447	108.968	40.9105	85.2556	339.756	30.5524	25.855	34.6035	29.6423	-8.53466	-46.6667	46.0345	-49.6863	25.6361	157.837	18.6549	32.7101	636.572	2301.94	82.2053	208.557	34.839	1423.89	245.155	81.3709	-7.12488	53.7038	4.56914	82.3333	-11.9687	215.71	99.5386	-13.3866	43.379	-36.4936	24.3472	-51.7858	66.5084	29.1904
33.9735	-10.7829	59.5308	84.8927	48.2189	19.624	54.7109	280.455	115.989	95.7502	79.7803	16.3663	100.572	37.5439	82.4956	339.958	41.8663	9.52224	24.8002	73.4808	23.2354	-80.8473	28.4082	-34.8295	9.43417	143.699	4.53732	55.6472	624.349	2116.79	65.1939	188.624	67.8071	1374.71	236.092	82.8032	0.514964	26.8853	10.4479	42.2367	-0.805523	197.059	119.904	8.63681	66.6519	-55.0503	46.5138	-43.7738	112.195	38.2222
34.0734	-42.6712	88.3014	92.8302	8.31756	18.23	36.2037	275.966	104.579	66.7146	102.18	25.2964	81.5318	55.8616	77.9162	332.498	41.4353	24.9065	47.9112	40.4689	-7.21026	-44.0715	61.4027	-5.86935	-15.4774	148.577	48.232	84.1463	577.184	1876.88	70.2335	109.419	98.2261	1255.15	230.956	74.5702	-13.9747	38.2465	25.9599	49.3411	22.5029	175.077	127.375	47.1148	54.2351	-9.91712	52.8962	-10.3642	122.382	32.9237
34.1733	-35.4416	96.2931	80.1787	17.0338	28.4107	40.8235	281.538	103.506	64.8629	100.119	-9.06379	56.9841	53.3795	97.21	299.95	23.9332	30.766	41.1755	-2.69402	-6.09583	-30.9415	18.5299	-40.3051	-37.7555	113.197	49.5534	66.5694	538.803	1687.16	73.3231	70.9208	84.4496	1129.84	214.282	42.7072	12.5705	44.6396	29.9122	67.4034	7.56591	127.501	128.575	51.9308	107.624	1.02565	72.1648	-25.4365	126.746	23.8179
34.2732	-14.0415	77.407	73.9472	35.3214	9.09947	46.4015	292.097	103.72	49.7145	88.5726	24.6911	63.9109	56.9895	97.9154	315.126	20.2802	13.8043	38.6005	12.068	-7.78911	-50.5248	19.6527	-6.78351	-26.484	146.249	95.759	40.8969	511.457	1582.58	91.9805	71.9457	70.8338	1084.15	219.811	58.1902	14.5723	51.301	78.63	48.1327	0.751028	134.62	151.951	42.4188	85.7974	11.8258	60.4549	-2.78509	120.07	15.5835
34.3732	4.94894	44.5226	49.3138	43.4181	12.0114	42.201	252.355	116.318	81.392	119.951	-5.46579	57.3258	52.6389	123.437	315.889	58.111	15.0768	29.5391	16.8052	34.9837	-44.7946	33.3799	35.5602	-39.3745	144.996	36.2754	90.6129	561.989	1403.9	49.4128	91.2284	99.145	1022.88	191.23	40.5802	22.1027	75.7179	53.3004	51.4599	7.12123	95.1548	112.231	91.6388	104.034	-5.81196	10.9227	35.137	160.185	33.0603
34.4731	-11.8388	58.6356	40.2674	21.4142	8.54135	41.1544	270.86	171.869	19.7805	131.214	16.906	30.2428	20.8543	103.302	297.937	97.7179	29.0309	35.1023	-17.4287	12.6351	-55.0836	34.5559	26.7214	-42.7314	101.614	74.3982	92.1298	752.821	1270.97	67.8478	31.6336	114.584	916.143	210.773	54.0811	23.396	103.167	60.7811	33.5117	4.50231	77.5127	130.414	142.159	74.4723	1.6273	47.5566	42.5906	130.173	22.1719
34.573	-3.55924	54.1566	39.1378	63.7261	16.4944	21.0206	289.77	214.839	44.2257	140.592	8.16815	38.1831	17.8654	99.9494	275.457	95.5378	27.5346	36.5677	22.9063	47.7028	-60.1826	38.835	37.9068	-61.9936	117.261	55.5726	80.7445	927.362	1203.87	47.6606	93.8031	137.008	858.865	207.683	50.4688	-2.4405	75.3673	62.3476	10.703	-16.4791	87.6534	133.575	151.139	60.4688	48.2664	39.9077	23.5888	146.47	11.6038
34.6729	-20.5065	49.8543	20.5871	50.334	5.69435	15.457	302.173	199.852	49.4427	171.584	37.866	37.0297	-7.49862	95.8647	276.118	122.092	32.5681	20.8642	23.8818	43.1549	-17.5278	45.1761	28.2607	-59.0072	133.692	36.3407	56.0708	1192.63	1035.79	69.5257	25.3986	124.688	785.512	177.615	51.6914	26.4788	75.4456	57.188	26.9663	-33.242	57.9625	97.3873	150.45	37.8145	105.417	41.2493	13.6053	148.802	37.2605
34.7729	-14.896	52.3771	27.1578	57.4999	2.02159	20.0281	289.036	209.722	46.5493	170.609	41.3343	22.9048	5.36713	146.061	247.722	95.46	21.8767	22.8019	15.0045	26.3175	13.2039	44.3043	66.6486	-53.0132	132.226	51.2259	35.3491	1456.16	1016.91	34.6459	83.2133	123.232	722.422	178.433	52.5309	0.502977	87.8509	104.287	13.2172	-36.7066	83.5865	96.3748	130.335	36.2949	60.0594	63.6327	-30.3651	134.569	23.6581
34.8728	-7.96376	62.0721	14.8258	72.9235	5.99135	10.8735	260.044	229.496	52.7576	163.84	46.5433	41.9881	-16.8325	153.387	287.88	64.9617	19.6893	10.5919	77.1053	-32.6996	11.2719	68.0811	40.959	-77.5637	128.577	-3.44088	68.5979	1730.14	911.853	56.3358	100.197	160.69	711.739	127.864	41.996	-7.0999	123.582	36.0087	30.0214	-55.1196	49.434	53.041	154.746	0.385436	27.1121	30.9374	-1.75246	169.91	2.68749
34.9727	-15.7751	133.933	12.4016	57.7451	8.14162	23.0604	288.488	230.537	30.5692	180.225	34.5579	59.9416	-11.6709	173.098	308.879	90.1675	70.5172	49.4926	202.812	10.4571	43.0528	59.9609	44.636	-69.7318	163.868	5.45175	68.0144	1975.52	864.448	52.8703	134.159	200.907	675.972	62.211	48.5851	-3.05953	109.465	37.5497	17.8322	0.944646	23.0265	26.2763	135.304	-24.7615	7.97183	1.81281	36.6893	133.786	-29.8324
35.0726	-10.4633	204.3	15.1545	61.552	-2.14352	2.23057	234.488	221.722	41.0149	183.444	37.943	79.5262	-32.7144	167.651	263.452	63.5786	38.2723	50.9629	321.392	31.5031	80.5462	64.0021	15.4245	-73.311	136.738	55.9704	118.623	2116.71	829.714	49.0042	74.7704	183.07	700.216	76.5498	-19.8851	-50.7419	80.7444	-25.0347	57.8489	-17.6995	-0.260079	31.7848	79.0602	-43.0217	53.5609	-32.9334	181.193	89.5462	-20.7025
35.1725	-13.6483	171.011	17.4084	57.2117	2.53519	-6.61326	295.042	226.463	34.0068	189.607	45.7639	51.775	-18.383	131.201	191.981	86.209	75.2149	36.2978	383.732	-16.9067	-2.39909	134.83	-0.367173	-58.2745	110.222	65.0341	97.2177	2214.72	792.335	59.193	85.8207	190.406	829.664	53.6339	-3.67764	-0.25525	51.1533	-4.55088	97.7069	-18.1716	-0.463973	-4.33338	83.9555	-5.1441	93.5031	-36.9406	99.8469	69.7807	-7.01115
35.2725	-9.33514	135.752	-0.0393417	50.2578	15.1429	-2.23222	285.608	212.321	22.8073	158.436	-0.771572	66.3745	-7.68894	124.5	198.575	66.9243	67.8051	76.1504	351.349	-29.0808	0.484684	104.087	6.19973	-80.0335	98.3662	95.7351	107.749	2325.13	770.393	34.3997	95.0589	163.459	829.8	83.6136	-27.0231	0.494003	33.6697	34.5597	36.705	-11.2803	-11.7195	31.7931	113.494	33.7488	52.0142	8.08664	36.3974	83.5633	15.2872
35.3724	-0.845809	114.156	10.635	52.284	19.7429	-1.33781	277.099	270.635	13.6157	114.467	31.4759	51.6424	17.2225	120.951	212.895	42.104	71.4017	59.6042	331.293	-37.0272	-12.6578	81.0172	-7.72599	5.79198	142.712	103.105	92.3231	2542.19	732.119	31.0608	137.198	170.121	746.009	83.4337	-36.2648	-1.37888	37.719	34.2912	-21.2989	-25.3326	-22.0858	49.624	106.883	30.645	55.8178	30.4391	34.6759	107.616	-25.3658
35.4723	8.268	69.1442	13.4603	68.8415	36.9307	13.4357	283.934	185.252	18.2031	130.91	16.5863	27.2566	32.2394	108.225	208.695	58.4268	35.8285	46.7498	262.862	-27.5094	-21.4342	44.1276	37.0285	1.06928	144.65	88.4502	175.091	2572.71	671.044	33.7917	107.783	183.604	724.511	87.6116	-18.6346	0.796392	34.5553	111.554	9.44414	0.271077	16.104	80.5078	117.366	10.8915	74.6684	78.2123	36.8029	92.9691	1.65812
35.5722	-28.4583	55.9592	10.6967	51.2481	-16.2968	20.2885	287.216	161.713	23.614	112.489	14.2993	28.4968	53.3159	152.394	279.53	43.6251	35.0549	39.7907	191.988	-20.7941	-13.0442	36.2474	42.9078	-1.49639	145.965	94.6258	193.863	2378.59	618.525	42.6655	105.18	150.553	646.397	63.9794	11.6307	2.27639	31.8258	197.859	9.5833	-41.3564	27.2838	85.6987	87.0025	-10.4971	85.9409	87.3533	25.3657	136.405	-27.3354
35.6722	-30.3755	54.2092	22.9554	29.6433	5.96862	33.3882	275.241	149.789	5.18411	94.0154	23.2688	29.8208	38.2862	133.851	335.48	39.7287	17.927	21.7887	197.188	20.2379	-24.3078	23.5975	17.3466	21.119	102.801	63.3431	209.275	2352.71	609.576	16.1204	131.665	108.543	628.908	90.7452	4.01771	26.7182	56.0885	132.999	47.431	-23.9286	39.0562	70.6027	110.819	-30.6854	36.9447	47.8793	92.7518	143.23	-24.5746
35.7721	-3.63158	35.7378	24.6795	37.4404	31.4792	-3.28661	212.446	142.373	8.55815	79.3593	2.52684	23.5618	47.9484	158.87	428.211	17.0005	11.9729	4.13814	157.938	-16.0806	-21.6558	4.981	-53.4609	30.7694	35.1017	67.2479	302.496	2266.35	568.843	34.7362	124.228	66.6252	610.04	58.299	-23.9154	18.825	30.9469	107.485	10.0898	12.6587	56.4597	78.6561	197.238	-30.5203	43.0459	45.7647	83.03	109.831	-35.8523
35.872	-15.6334	20.7474	26.9313	16.6559	18.1698	22.4851	219.63	92.884	-12.4508	110.707	-7.91425	21.0662	52.7417	135.267	421.06	15.9608	11.464	22.1807	104.246	61.2985	-21.1647	-5.7592	-15.8843	35.6095	59.9831	65.7081	386.365	2191.86	517.813	47.0431	132.087	52.0873	554.818	77.9441	-11.742	23.6412	24.0465	114.505	17.4555	18.0793	30.6231	74.5713	222.43	-74.0412	28.8547	53.0024	129.652	103.039	-44.6351
35.9719	-30.5454	18.5782	34.6875	6.76582	-5.43253	23.0629	233.741	129.178	-25.8828	109.031	-24.3692	28.4528	49.3061	144.367	388.522	13.2092	10.8483	2.52365	100.461	23.7361	-42.4288	31.8237	7.90964	73.7662	88.6913	77.8126	400.407	2127.89	483.626	60.671	124.578	60.4093	481.677	59.2508	-10.4205	34.7379	8.37582	193.948	-24.5815	21.4097	30.1307	46.2986	334.029	-93.9399	23.3402	33.2619	207.777	144.845	-48.794
36.0718	5.57218	21.1912	49.6564	25.0429	24.3688	24.3641	217.202	131.613	-5.72621	111.498	-25.7524	20.3312	37.8715	163.088	431.851	17.8061	31.4122	33.8387	57.1515	44.558	-18.355	52.0966	7.39927	56.2726	101.158	45.7831	449.671	2101	431.151	42.6222	110.539	68.799	426.11	70.7597	-53.947	10.9301	31.0598	387.175	-29.5876	-1.3746	46.0313	48.4698	451.493	-73.7127	-18.2024	33.7646	288.494	153.512	-44.5735
36.1718	-0.448345	36.1056	82.205	10.0641	2.60318	18.2017	189.586	94.5493	-28.1481	89.8079	-22.9295	35.9316	42.9835	168.655	427.216	72.9614	14.9938	26.5053	84.9351	63.4713	-38.9207	24.0265	1.45379	80.6513	101.985	77.508	462.641	2008.87	422.263	33.8521	123.765	48.205	451.885	80.9781	-45.7144	20.7847	43.6642	570.053	-35.8849	-7.90846	-0.117096	50.6573	449.347	-50.8832	-3.48336	24.9126	392.657	173.776	-55.6302
36.2717	-12.2626	42.5928	44.6195	4.63905	0.836134	10.6361	174.474	108.543	-25.1479	101.153	-30.586	26.5917	37.7985	141.474	384.262	188.179	23.4385	47.1105	101.781	225.01	-55.9055	60.134	-5.83239	65.8099	77.4894	106.162	390.047	1826.86	411.679	25.9704	124.821	27.6104	441.817	123.517	-50.0971	80.4535	43.7779	747.391	20.0169	-16.1534	-49.8944	37.3629	407.269	-22.2081	19.2289	-14.1972	513.201	181.864	-31.0243
36.3716	19.5016	54.7274	44.1671	6.92384	-1.78093	-6.13868	144.667	106.893	-16.9655	80.8198	-44.5778	15.0468	30.2204	145.941	388.778	275.249	10.1298	40.4373	155.15	273.65	-52.1342	59.0671	8.16151	24.7139	74.2282	111.185	297.551	1656.18	423.083	2.64955	123.819	19.9581	399.944	120.258	-25.0855	32.8734	41.4406	896.412	-14.2997	7.85283	-23.5219	51.9596	313.532	-13.3874	92.8031	-16.7386	645.395	129.146	-12.5263
36.4715	-0.87538	36.5155	28.0294	-0.629608	-20.0602	1.94269	140.94	98.3064	-33.9638	93.5137	-45.081	6.63483	44.41	121.294	408.004	367.144	18.3114	64.1906	148.83	261.27	-60.7445	70.3834	-1.93803	53.5421	89.7939	110.542	314.668	1555.85	403.534	-2.52957	105.685	30.931	421.575	86.7317	-37.8982	6.89354	53.9158	1020.77	-28.7029	21.3479	-39.6185	36.4603	320.45	-29.3196	83.6398	-20.3191	831.229	159.27	-12.7183
36.5715	5.40876	28.8704	16.823	26.9905	-20.858	14.7196	126.322	137.579	-7.83287	52.546	-61.7653	11.2381	34.7844	145.955	380.996	424.706	12.7359	52.0605	116.88	223.85	-69.9216	55.2221	20.1132	62.6648	90.3829	103.568	294.902	1407.14	431.872	-10.2031	98.4955	16.0395	357.377	88.1424	-9.77235	-6.4666	25.7142	1086.11	-32.2839	30.4126	-25.7326	45.0291	294.207	-34.2144	102.986	-50.4755	999.455	154.288	-31.6869
36.6714	12.63	25.1413	25.0027	5.25424	-23.4101	-21.0295	138.826	141.906	-48.4455	45.4759	-4.51106	1.97582	26.0719	81.4046	380.35	510.564	50.0403	44.172	74.6082	159.398	-87.4287	76.6114	11.8516	79.7088	71.4256	118.4	212.597	1277.88	428.423	4.82194	64.9667	14.7961	342.764	72.1759	30.1683	12.8039	-0.862481	1030.36	12.8065	38.431	-3.17142	32.2593	234.679	-6.0812	102.555	-51.8281	1118.72	115.192	-11.4565
36.7713	0.692486	49.0179	41.9957	-3.50247	-10.2777	10.0178	130.957	102.956	-43.1287	51.6877	-46.689	-1.79813	19.2425	85.2558	351.927	536.732	28.4333	54.8036	45.5292	127.761	-56.9668	82.3905	-7.47233	91.0154	44.3003	109.909	226.504	1196.47	429.385	-46.1489	124.92	10.9149	335.265	61.2944	4.03251	-9.91495	16.1617	884.87	-10.6834	35.4689	-25.1881	64.0337	235.977	27.1843	93.4826	-106.322	1149.67	163.284	7.919
36.8712	17.84	36.52	50.6907	-13.7633	-34.7513	6.69374	139.159	139.156	-41.8121	42.5134	-40.3601	2.05341	34.2308	129.541	363.849	582.844	40.9118	59.336	47.8203	219.982	-37.9943	53.4003	-12.0274	104.204	60.8726	73.9055	311.214	1178.86	379.45	-33.8415	111.188	6.75445	324.236	53.4446	-6.60553	-0.213133	43.4062	866.941	9.75978	7.62269	-33.1557	45.8832	279.985	27.8216	124.358	-90.8174	1031.33	210.146	-10.748
36.9711	11.9158	43.8834	24.7728	-6.946	-26.2621	8.43217	134.207	141.643	-36.8621	64.6058	-37.1985	-3.64198	18.1146	110.903	308.765	616.43	32.9283	74.0285	49.8459	354.776	-42.336	53.3376	-8.57808	120.671	75.9515	42.0386	262.8	1144.97	326.93	-14.8042	106.385	20.3467	309.94	67.7258	25.5145	13.2805	33.1328	787.485	8.31074	12.3401	-25.8114	32.4439	286.278	49.6273	117.368	-94.9141	883.438	234.801	-0.947319
37.0711	18.7093	33.3223	30.9139	21.7477	-16.6014	38.2788	138.008	120.917	-1.51795	60.6124	-23.9149	-8.37903	6.98442	114.525	307.799	612.732	22.7508	52.9169	71.4192	348.494	-41.9577	51.2183	-2.28176	123.464	56.6405	86.3152	205.557	1093.2	359.254	1.01885	116.471	29.1391	350.41	111.624	27.4679	-21.214	-12.5669	758.469	-13.715	23.6619	-17.7349	45.6388	276.718	69.4211	132.207	-55.2897	711.803	221.985	-12.0652
37.171	-1.99952	28.2148	29.2404	-5.95436	-23.5761	63.6168	144.579	120.82	-22.1993	84.9564	-14.2064	2.82373	21.6745	119.425	267.125	559.208	37.1844	56.0828	14.2648	286.05	-44.6352	48.496	-5.9777	121.511	59.3656	82.5834	209.704	1049.77	349.892	38.2631	107.45	57.1312	292.891	79.9164	0.897261	-21.5842	3.3686	712.969	-21.9549	-2.72518	-0.415174	61.4473	313.247	92.3068	129.067	-49.0294	644.047	259.54	-56.7985
37.2709	-16.6548	5.42064	20.7473	-6.57718	-34.8892	74.4286	197.949	140.501	-24.5998	76.064	136.957	-8.11551	24.6437	150.739	232.085	564.883	5.23583	36.038	23.1583	246.164	44.4345	34.3835	-14.1611	127.499	38.4117	97.5176	222.917	1037.02	322.003	15.4596	86.3162	17.6541	292.156	88.8127	-14.1783	-3.38785	-9.14177	660.975	-7.16873	31.3849	-10.1855	43.3179	345.925	53.5249	103.683	-14.3562	590.263	339.524	-12.6593
37.3708	9.14353	4.05377	21.3473	5.15761	-22.7191	70.1147	197.717	136.529	-19.6538	74.3257	74.9124	-8.22902	11.7906	147.746	185.444	512.838	13.4722	46.7613	52.5217	247.103	25.766	31.6217	-3.85296	148.931	63.1889	97.3595	185.202	982.536	324.511	16.8091	120.7	79.5902	288.245	94.6977	45.9556	-3.22426	-35.1874	584.261	14.6478	94.6305	5.61932	36.5808	412.512	22.1079	114.245	-28.9856	495.063	348.946	-7.09344
37.4708	14.8206	6.65438	13.1671	-1.44853	-20.7865	61.8576	192.951	76.6805	-23.5648	108.44	107.087	-7.10861	-3.89423	148.133	194.188	438.463	20.4216	40.4848	13.097	222.592	15.31	57.7084	-21.092	151.25	52.1044	94.7656	214.74	908.069	286.988	17.2494	109.683	71.1411	282.64	70.893	9.28037	-22.4876	-31.9565	536.796	-10.026	86.4639	-0.84701	58.7133	448.058	49.9823	125.547	-14.4375	461.231	355.163	-9.39881
37.5707	22.9332	4.75737	15.7771	21.9801	-26.4827	60.6713	199.942	97.9222	-35.2456	122.404	64.4932	7.2196	24.3118	165.214	173.003	433.938	8.08732	51.1736	35.8735	167.392	-14.3492	36.1125	-20.9642	187.862	32.9876	84.8106	220.986	907.921	271.345	0.810906	102.875	102.589	284.717	61.4665	40.4228	7.96957	-60.3299	500.908	-2.26745	93.7854	-21.1379	33.6276	544.094	32.2641	99.7086	18.3367	421.426	400.887	-21.9184
37.6706	18.0462	2.25709	14.5439	41.7707	-15.5502	69.7123	227.745	94.3336	-41.4105	102.164	48.5748	-10.1532	14.5963	167.288	144.419	378.328	-2.24043	16.8402	12.5411	142.84	24.4942	63.7824	22.9668	153.156	54.4453	87.9866	221.885	878.927	238.242	35.6069	96.6009	58.5907	269.385	67.9642	31.3644	5.12926	-17.4799	448.719	-18.6584	85.4372	9.28078	50.35	490.567	25.072	95.0548	-17.9234	373.979	444.519	-7.78864
37.7705	15.522	0.902296	7.51351	54.2967	-6.50007	52.2155	226.436	88.0577	-18.8721	101.723	30.5497	-1.4648	27.7296	156.898	147.597	353.573	-1.4166	12.7612	11.3961	114.257	17.6024	63.026	-9.90896	176.15	39.0439	67.1875	212.149	841.433	237.667	24.9616	119.882	72.8416	296.2	46.426	21.3972	53.0602	-55.9027	398.563	3.50247	54.9825	-0.128771	39.666	504.482	50.9496	118.081	-6.42577	303.89	465.815	-14.1506
37.8704	19.2215	-0.176193	14.7954	60.0958	-18.7131	70.4498	233.043	70.8616	-5.099	91.446	25.7351	-8.30044	40.0778	150.332	137.036	331.866	0.963901	5.97721	31.5792	103.838	-23.5629	57.6052	43.9015	152.645	34.9365	92.1357	190.88	775.376	243.336	38.5546	119.196	102.266	304.035	41.9888	25.7301	17.9897	-40.9328	372.448	-9.80418	50.496	-30.8353	70.7343	484.297	32.3439	121.91	-4.02646	323.315	470.974	-0.236368
37.9704	14.0432	19.9438	3.63308	64.8042	-30.9179	59.7259	250.672	89.7221	-1.39343	93.459	17.1259	-14.8968	59.6963	136.177	130.165	294.031	9.2195	33.9963	32.8045	81.3649	-45.498	66.6362	42.7836	161.377	43.938	91.2457	232.922	794.511	297.725	33.0261	118.733	107.642	280.348	26.2566	13.2125	30.6417	-20.2965	344.136	-16.9683	49.9119	5.48459	42.9282	523.154	46.4825	109.258	20.8245	298.632	499.53	-22.613
38.0703	-17.4271	-5.83624	18.3267	26.0404	-14.3043	67.3719	265.758	60.7158	32.131	130.114	45.7804	-7.50211	66.1427	138.376	103.098	273.674	-7.36307	10.7427	0.637559	77.211	-45.5822	17.7215	48.682	133.736	68.2156	96.5228	334.029	744.952	293.767	19.3256	158.54	145.426	253.616	21.756	42.395	28.4888	-19.508	308.179	-6.98341	43.2113	34.4512	53.0308	567.517	41.6785	112.282	71.7613	313.352	539.148	-40.4129
38.1702	-14.8316	5.41257	14.0936	37.575	-37.3759	62.3545	262.567	59.9748	12.9266	118.658	41.9728	-1.86295	44.8644	110.175	86.0653	246.814	21.8722	36.9173	0.737255	23.9276	-23.834	66.3256	76.1342	105.443	59.0275	118.8	402.611	796.333	298.181	12.9495	151.837	146.788	263.133	41.6669	36.3573	26.0194	-44.6046	283.175	-27.5045	28.2918	45.6907	49.5752	522.191	71.8435	104.701	60.2196	300.853	549.502	14.1123
38.2701	-22.4306	-8.4596	-3.44442	54.5183	-22.3928	56.2106	245.02	59.9817	25.8666	120.936	28.4372	5.01396	66.9068	98.7502	82.9962	212.738	1.01083	7.40616	25.2091	36.2015	-26.5461	20.1114	45.5072	89.4658	44.8057	91.2366	506.321	819.339	233.716	39.6157	109.085	161.812	252.932	34.6136	34.9931	28.1752	-39.4689	242.193	-21.4714	2.19062	53.9239	37.6786	490.633	58.9548	96.769	56.9599	271.2	512.091	-3.67808
38.37	-22.482	0.0955682	1.43466	50.955	-20.4242	38.5817	273.772	48.4333	36.8858	134.955	41.9305	-8.10648	60.107	101.028	74.0153	184.864	14.9223	11.998	19.0785	13.1998	-12.1894	30.186	49.9506	90.7918	62.0486	88.4264	503.84	782.082	207.485	55.5291	114.049	181.795	242.221	16.7084	76.9529	22.6742	-26.1075	245.707	13.9298	37.8443	29.447	45.6514	532.755	86.3857	106.634	62.8419	231.049	494.642	-42.6197
38.47	-17.5031	-14.6632	7.59822	20.5704	-10.8828	40.8225	296.004	52.4374	0.827973	129.413	52.2066	-8.89447	87.7631	68.8777	89.1363	175.777	11.7721	21.3912	29.7644	-12.2106	-34.925	33.3452	48.17	103.757	41.8222	106.561	518.437	873.998	212.75	44.9568	138.703	138.776	237.302	16.7427	14.5413	15.3483	-24.2493	222.176	-25.5533	23.193	13.77	41.8674	508.471	73.6199	125.018	57.5446	262.791	464.262	-35.5344
38.5699	-21.9089	5.57719	-6.87485	36.8926	-31.8067	47.961	294.037	60.9743	8.87241	109.417	52.0364	10.3992	72.2505	77.9799	86.6569	146.357	4.94579	5.73493	39.5692	13.7552	-9.26603	18.276	38.1408	110.318	33.9991	103.676	513.944	867.145	211.666	42.3285	139.2	116.952	213.587	18.7021	-22.0395	12.4853	6.47359	234.849	-7.16036	57.3409	33.3486	29.3698	484.724	24.9056	142.039	64.3976	215.939	453.803	-22.2123
38.6698	-18.074	-2.13918	-8.20385	39.7699	-6.21321	34.5577	299.211	49.087	25.0209	103.897	36.9395	-3.54851	90.3794	69.8322	72.485	134.632	1.28568	1.3185	27.6646	-4.7793	-6.87644	17.9082	50.3481	118.07	27.7534	90.8692	489.492	804.182	176.738	23.4912	120.621	121.612	235.371	35.4905	4.67234	19.5636	-19.1341	219.466	15.3446	46.2625	31.2428	73.1415	441.253	22.1456	115.018	32.0777	183.99	406.467	-12.182
38.7697	-3.10844	-12.4186	-5.11405	41.5656	-12.4765	56.0346	291.727	43.8489	29.8385	108.44	35.9544	-5.12456	100.5	71.8679	90.0148	125.582	13.7974	25.546	34.3308	-3.0409	-16.0404	32.2313	19.9894	115.928	24.2311	100.853	468.271	743.462	188.159	37.2058	117.317	117.542	203.418	14.7561	7.5237	3.69035	-17.6005	231.081	-6.87532	31.7501	34.2849	83.7678	430.043	25.2469	119.846	36.4376	171.928	404.106	-43.0513
38.8697	-5.42759	4.11676	-9.20739	42.3409	6.73187	94.4251	286.363	4.83327	23.5902	120.094	21.6166	-4.86111	66.1261	64.7538	104.688	117.163	-1.98221	8.70376	27.0249	23.8382	13.5053	44.2846	29.7548	100.396	50.248	85.8705	424.154	714.742	197.766	28.2745	134.794	96.5467	217.373	19.768	46.4444	39.884	-5.43748	198.691	-3.83533	18.2068	27.9993	65.0544	389.146	9.38997	88.781	36.3811	143.125	353.32	-47.7965
38.9696	-5.97522	-12.6992	-0.249391	18.1109	3.38426	82.9413	269.287	18.5444	1.14523	101.933	-1.60498	1.02956	64.6426	61.978	120.522	99.5668	11.4954	20.9782	34.4895	-26.4194	-6.89341	12.3665	-2.34324	152.285	48.2473	70.7613	370.846	682.007	213.531	31.0508	146.679	85.6098	193.713	14.4399	42.6801	30.0001	17.1436	247.432	-8.20153	50.9361	29.6694	50.5141	363.375	38.4035	123.651	35.0772	145.679	328.259	-24.0166
39.0695	11.8931	15.3039	7.88024	21.099	-11.9322	87.31	276.705	18.8593	-9.8729	84.9521	-12.3085	2.38021	62.4477	64.2142	253.28	90.365	6.11749	22.0767	31.2228	-36.2625	6.4439	26.7424	10.2366	137.924	34.1061	93.5556	327.408	688.101	185.793	17.3951	107.369	65.1844	159.034	81.2942	49.9001	28.0844	6.34208	225.56	-1.9201	34.2533	28.3408	72.2769	337.128	40.0622	124.878	0.61272	92.089	258.735	-14.3861
39.1694	44.5684	38.2073	16.9664	38.5554	-13.6868	58.6972	274.606	12.1573	-8.35325	73.8222	-22.6915	-5.4111	44.2505	39.7171	290.017	85.6183	16.2379	50.0224	10.9054	17.0346	-27.0361	54.2282	3.45918	151.956	57.8135	67.9305	308.731	616.163	134.465	-2.66319	76.7714	42.3374	125.835	172.217	4.51944	22.5356	22.0022	206.428	2.91431	22.7375	53.1872	137.672	322.475	90.7215	165.107	-14.2758	120.596	223.111	6.08147
39.2693	35.642	23.5356	19.2776	36.637	-19.3258	76.8764	295.745	30.8485	-25.557	60.5878	-32.2252	9.59264	48.7771	95.082	255.234	80.2691	21.9737	59.4772	32.527	3.66808	-80.5327	31.5731	-3.57165	154.418	48.7981	69.6927	293.564	676.846	115.95	2.91471	77.8159	42.4609	123.534	124.45	33.24	-10.0655	-17.7805	241.677	-13.4516	11.0011	10.2563	82.4981	315.841	69.2996	175.738	-6.99977	158.872	257.266	-11.4967
39.3693	23.6401	30.2288	11.1532	46.2661	-31.7922	52.2665	262.76	58.5367	-6.87083	80.9423	-18.0007	26.8994	42.146	96.5774	251.132	118.739	8.56652	46.0864	63.6122	35.5182	-41.7337	26.4075	1.17687	152.862	61.4756	40.6141	291.242	659.232	139.632	12.6781	92.2845	9.31844	139.669	65.1439	51.6538	16.0279	-52.5289	284.653	-4.32362	14.7635	14.5653	33.0645	374.262	59.6454	148.746	-4.38762	302.337	250.421	-53.9102
39.4692	8.15092	22.5654	-5.55633	45.8877	-16.3558	53.4961	291.996	53.4815	-16.8289	74.7803	-2.08668	123.916	31.6347	106.433	228.231	116.395	32.5772	43.8238	17.4736	37.6654	-23.2222	29.1757	-2.5973	165.229	44.9531	59.2364	269.048	618.319	140.976	42.9469	116.363	32.348	124.717	52.8348	23.9909	10.3546	-76.2292	302.842	-16.6345	1.90175	22.6061	11.094	359.222	37.6755	165.646	0.169764	295.997	323.63	-49.8768
39.5691	28.5627	44.6591	-6.55011	49.7671	-12.6272	41.2011	277.381	78.5003	-35.0198	68.8452	2.3146	197.15	29.2729	112.946	202.372	107.721	17.5665	64.331	-4.18919	16.1105	-41.8161	24.2124	34.0843	172.226	38.7085	78.0079	271.437	600.38	138.028	14.1451	127.382	13.8043	135.58	58.3882	28.7226	-7.2944	-60.9543	304.687	-18.0392	-13.2761	38.2308	16.7734	377.258	57.9108	173.784	-10.1079	268.917	369.351	-46.0974
39.669	5.69101	20.4051	3.41473	61.1506	-33.2118	46.5626	293.72	63.1729	-0.437493	81.2552	-19.4916	191.797	45.7963	122.806	199.617	125.243	3.98614	68.4559	1.04179	13.1721	-37.5519	29.6995	23.292	133.012	46.3854	66.0471	254.599	570.926	115.211	7.69748	108.605	39.4326	161.185	99.3662	67.5266	-6.09001	-74.7205	280.545	-24.3121	10.3013	40.9898	21.0827	488.264	33.6694	146.926	26.5959	279.226	383.494	-18.9727
39.769	2.32924	26.697	27.9565	57.9251	-35.2535	35.5437	293.922	71.0988	-19.4973	103.179	-6.33506	166.085	21.8997	132.61	188.188	110.986	5.62953	56.7476	14.5446	34.5685	-40.5382	21.6446	20.3862	115.196	26.9901	111.148	250.24	521.18	117.536	25.1336	107.529	59.7169	134.822	92.5863	44.2282	6.18225	-84.7926	276.069	-11.6513	28.8832	9.06377	16.8721	487.947	25.0988	150.256	8.64701	308.72	446.24	-8.83494
39.8689	-8.19958	43.4474	-3.39452	64.5304	-17.4956	48.9093	287.101	128.505	-30.0315	110.475	11.1053	106.668	49.5861	157.548	153.988	84.275	-4.58123	43.0515	19.1107	-4.98358	-31.0513	15.4109	53.4368	113.61	24.1073	140.054	231.09	528.934	111.703	17.4673	97.2915	86.2478	176.724	116.567	58.9151	2.15604	-44.9177	239.982	-7.9867	2.68413	62.8064	34.2397	499.786	33.8011	150.708	16.189	294.445	484.236	9.06915
39.9688	13.4684	38.117	-8.99418	65.9868	-20.0779	43.3686	268.192	130.246	-24.2025	80.2482	59.8228	80.8989	82.556	154.77	160.052	100.682	32.0277	37.627	17.1434	-27.2357	-22.867	30.5406	36.6879	98.3987	34.6991	82.406	216.122	601.726	111.306	17.3802	127.636	83.8017	137.766	106.774	68.7558	-9.82722	-78.2305	233.507	-20.0097	-10.9305	53.5663	37.8315	511.718	67.0586	67.659	37.4553	273.125	485.252	-44.069
40.0687	-13.494	6.85204	21.782	50.7728	-13.2704	44.0679	315.064	80.627	-0.113432	80.2231	71.5333	59.5921	109.467	139.607	170.015	122.532	29.3183	45.1941	-2.69916	-15.0145	-0.672468	3.20463	68.0799	91.981	29.2187	101.849	253.253	618.836	81.7398	32.7607	107.27	63.7372	120.257	59.1143	42.6493	5.79212	-77.4709	242.7	-9.16114	-2.62948	50.3403	20.0143	514.36	108.76	105.065	56.5323	263.328	512.574	-28.6242
40.1686	-6.33594	13.842	-10.0035	42.9896	-5.86766	52.8631	296.197	134.372	-31.2691	71.2438	87.292	47.6312	97.7333	115.795	140.367	100.286	24.1405	22.1278	22.694	30.5159	6.33988	17.6003	46.3783	87.4333	50.0303	98.9387	245.733	753.096	53.4466	-5.94634	82.374	111.336	148.227	21.2209	37.3909	13.076	-80.8182	246.716	-24.9117	13.7483	53.3193	44.7546	480.288	51.7566	115.568	44.0536	267.09	496.307	-51.0595
40.2686	-7.85151	26.0396	-3.55013	58.7745	-20.0198	27.3579	358.13	119.957	-17.5153	98.0434	123.699	44.1704	107.123	113.098	101.331	85.238	19.1165	30.0864	104.877	47.9024	-23.8094	32.8091	38.3982	109.949	36.7684	84.9647	213.493	1053.35	83.0042	7.77586	108.974	105.666	184.976	59.1375	34.8483	29.7907	-89.2798	208.65	-21.9654	-24.9112	46.9539	32.6293	456.658	91.6428	70.5256	31.0928	238.488	433.46	-33.709
40.3685	-16.1899	21.3542	10.638	77.6609	-20.8404	26.0979	360.28	127.013	-15.3383	91.3672	169.994	52.3588	86.9886	108.496	111.29	94.2455	36.8412	38.3499	104.613	79.3453	-43.0233	59.1902	67.1948	65.3363	41.1653	47.9253	207.1	1296.86	62.7534	8.94373	111.299	90.8065	127.962	56.1411	5.47225	26.1834	-68.4419	193.711	-12.6647	-30.4565	67.5693	26.4311	439.146	47.852	50.4407	18.8544	195.304	500.45	-16.6152
40.4684	-15.7336	7.12611	9.89578	85.2898	-18.1898	26.8383	348.372	103.351	-29.5067	83.1213	166.514	43.9931	118.23	97.2081	133.182	132.27	26.2824	30.9798	137.93	44.761	18.3528	51.4585	31.0299	70.707	24.9881	90.1629	232.02	1608.64	25.0413	10.6507	86.7966	74.9653	161.478	41.7693	-45.0628	21.5261	-86.6311	204.304	-58.5354	-37.9241	62.4718	17.905	443.208	59.8907	66.4706	40.214	139.632	483.881	-32.8995
40.5683	-7.96159	21.6252	11.1116	81.8187	-13.2366	23.7219	333.81	111.234	-13.6064	67.4927	115.205	24.7338	81.7572	115.897	92.2451	123.519	24.1311	22.0112	166.741	50.8197	11.5299	26.874	35.5035	72.7382	57.6812	120.207	183.245	1799.03	74.4354	21.0866	129.177	61.7222	143.647	33.6194	-33.0941	54.35	-74.7364	176.441	-9.3056	-21.0452	37.4808	49.5088	408.214	51.2557	74.1282	16.015	116.484	443.793	-31.7861
40.6683	-5.68674	11.5882	-3.11311	91.255	-22.2488	23.2512	299.392	79.995	-18.1473	79.8313	94.4309	34.1962	84.8297	125.151	161.381	125.803	31.9311	28.3782	101.582	38.3599	-7.94583	33.7452	25.1054	99.8061	38.1559	65.5198	148.152	1940.71	66.3343	-20.5167	167.75	97.0098	141.909	44.0121	-11.9184	25.3195	-78.5257	171.982	-41.3997	-29.7759	69.8889	80.0415	371.301	129.882	9.91971	-6.87957	147.436	383.36	-9.22151
40.7682	-14.1085	19.6907	-2.22568	91.8387	-25.1323	29.6253	313.406	79.7287	-12.3736	89.484	53.0964	43.2443	90.1999	111.401	125.856	141.967	18.0106	29.4244	70.3635	27.5489	-50.0425	13.7773	21.3118	83.3952	21.4083	61.5848	171.185	2143.15	10.8089	0.582988	93.5545	74.5358	166.571	84.8229	-11.8043	11.0622	-87.4301	157.896	-11.0194	-51.4086	72.7551	131.08	371.308	118.755	30.4245	25.9869	154.169	430.496	-16.619
40.8681	0.711694	22.8488	9.50501	60.0493	-11.5909	55.5074	335.059	60.9324	-12.2404	83.5063	-1.51857	41.8271	70.4554	128.198	176.077	151.06	23.3302	4.38177	94.9216	31.5678	-30.763	43.4794	12.279	96.7732	17.3671	81.6507	134.28	2263.63	13.199	0.282779	108.907	69.164	116.211	122.697	12.4791	-12.1796	-54.6069	179.631	-41.8156	-63.6458	48.602	153.561	323.083	63.0103	48.0218	16.4453	132.836	385.129	-35.7373
40.968	29.4616	0.57945	6.20305	87.776	-7.35409	61.9645	313.676	57.0349	-1.73826	70.1433	-14.1383	40.8778	68.7217	136.315	228.501	123.463	36.3352	34.2648	67.4596	12.8983	16.3798	40.6658	19.1554	98.6434	17.8809	69.7052	127.115	2355.58	12.1134	9.67942	100.915	75.7927	111.558	157.433	-2.66614	-12.9943	-68.1143	156.018	-36.3605	-35.778	38.3751	200.476	294.054	34.0983	57.4831	33.6569	136.901	406.431	-43.4012
41.0679	6.7567	4.68499	-9.73971	63.8798	-33.6222	42.9186	269.213	55.6028	51.23	64.4012	4.61201	42.7471	79.9547	118.363	321.108	106.481	44.9531	33.683	23.4932	31.9836	-9.24992	37.3548	4.34616	65.2724	31.9699	94.5835	115.106	2196.63	28.3722	13.3937	120.915	87.6302	97.2274	187.812	19.7458	-12.8547	-53.3029	141.263	-37.0755	-12.9065	32.8909	227.395	259.054	20.3531	82.3602	31.571	109.421	361.58	-26.1466
41.1679	24.8893	-8.07702	-7.82998	42.3555	7.63021	50.0086	267.49	29.5444	25.8711	55.5874	-18.5032	36.6183	55.1475	136.078	334.149	101.185	32.8421	20.8391	0.132449	32.4955	-33.7714	41.4442	3.81097	81.6131	20.6714	144.982	103.17	2108.54	16.5664	17.1613	108.698	48.2071	94.5776	134.894	5.69148	19.2535	-38.6339	165.401	-6.64646	-15.1339	8.21249	264.567	252.277	-2.8732	92.0849	9.77439	73.7701	381.395	-52.1279
41.2678	20.784	9.30897	-9.00887	34.2227	-14.9812	77.1145	251.723	38.3315	27.7021	49.072	-8.74511	42.1338	67.5129	139.151	402.251	82.2389	34.0219	32.0443	19.8985	46.7625	-36.9484	26.4885	-9.89085	95.5718	0.0136935	98.8684	77.2383	1951.87	21.888	9.10745	105.573	75.1414	98.6458	138.983	37.5167	15.4491	3.8997	180.651	17.7555	-31.2056	56.3174	238.569	212.461	33.8461	73.4927	23.9353	44.4428	315.568	-37.906
41.3677	34.5553	-7.98058	-4.09564	39.9671	3.94951	67.3458	244.263	26.2225	59.2393	69.1425	-27.6156	48.0524	84.4839	128.507	437.352	77.7548	18.2105	15.8309	41.4295	28.1356	-39.7972	16.9768	42.4233	92.8156	38.5403	110.034	89.8895	1845.26	21.0006	31.5699	94.2102	65.5991	89.7274	124.198	4.33478	34.4706	-10.5134	167.964	22.8309	25.2707	47.1567	268.817	217.586	52.5162	50.0569	25.9755	20.5714	307.827	-30.3793
41.4676	20.8993	5.60157	-7.02205	40.1131	-6.63026	104.041	247.555	32.4505	45.3434	57.8446	-21.2207	32.2665	70.5814	134.818	466.447	72.7871	25.9498	16.3416	44.6148	11.2681	-24.2151	22.9697	42.7877	75.3157	18.125	86.925	142.299	1755.89	-26.5088	34.4272	72.6921	32.6264	69.3909	126.525	-52.3967	13.0031	-12.3674	143.226	16.1695	-7.65166	50.1842	315.981	234.746	32.9526	60.092	31.9455	71.3675	320.959	-31.4444
41.5676	29.9081	9.22137	-6.88321	32.4296	-2.92279	112.522	258.519	44.2438	40.2682	69.459	-3.4354	26.0396	61.66	119.542	436.794	67.9269	47.8952	26.483	49.1256	24.8824	-46.851	25.4225	42.2161	76.1584	47.414	86.067	111.598	1628.59	-34.3225	38.7741	60.2247	39.8779	58.121	151.352	-15.9207	17.1487	-35.7313	136.649	13.8614	-24.382	27.5597	475.122	180.881	57.1541	60.0371	41.902	33.5475	302.84	-53.8383
41.6675	29.9304	-7.50466	5.10747	35.3416	1.20803	109.203	243.251	40.2238	32.9792	68.8106	6.77779	20.6834	50.0632	121.111	387.392	87.3538	15.2628	4.69382	17.2014	-7.25006	-32.3946	47.4044	35.0267	102.431	59.2673	103.527	122.021	1513.37	49.4274	25.4064	98.3069	52.7911	72.2935	136.248	-32.6018	7.6487	-30.6294	127.033	21.1933	-14.0279	71.2603	585.285	207.597	41.4608	86.6533	34.5666	8.97077	303.175	-32.8377
41.7674	53.3726	11.9236	-4.8182	32.3844	13.7101	139.94	204.497	37.1228	29.4279	75.9509	-13.1893	15.1942	47.4322	119.712	408.515	73.4072	18.8806	-2.8851	44.7856	-2.0747	-39.263	36.903	33.4166	101.132	37.9292	101.794	91.5279	1376.32	57.8484	40.2693	77.4144	33.4923	90.5001	136.901	-26.7867	19.7445	-18.0083	146.182	24.5309	-19.1887	72.0376	549.172	159.647	59.7285	117.717	23.6887	2.78089	268.078	-24.4523
41.8673	44.0642	19.0253	-8.93911	36.8088	-8.44901	142.758	202.571	14.1783	27.7853	71.7488	7.00508	28.3773	49.1941	152.263	493.052	93.0913	24.0303	26.3688	33.5508	2.67659	-46.3699	20.9495	14.6866	137.838	26.2275	90.2196	62.7012	1308.13	50.7436	40.1056	99.7102	23.7719	64.0223	133.551	-2.20637	17.0815	2.08089	206.115	49.9	-31.8568	30.6573	503.015	133.384	45.3602	130.656	14.8937	1.80197	221.582	-9.4906
41.9672	39.0073	28.8328	0.249411	38.9334	-13.5912	156.419	215.386	12.0066	46.2115	65.6505	10.9965	48.7964	40.6908	141.294	543.655	94.7131	41.0244	33.1442	29.267	-4.30978	-3.01907	38.1812	31.0451	138.196	34.5832	85.4587	71.6153	1251.13	87.4531	45.8188	91.1863	37.254	79.679	101.805	-5.00524	24.2172	17.5961	198.829	34.8183	30.4947	29.1361	494.422	150.315	34.951	100.734	16.4686	31.1733	241.003	-42.242
42.0672	62.4963	14.5602	-17.0821	32.7422	-0.20945	136.503	187.474	41.1325	38.5847	71.4217	-3.76174	37.4175	60.5664	119.785	537.592	73.407	35.1061	10.818	38.4173	-11.4521	-32.8719	43.68	11.1412	98.5078	11.182	150.889	130.179	1201.62	93.1041	14.6955	104.214	24.2554	96.7544	89.8173	-46.606	22.1445	13.8176	191.567	35.6983	-7.53551	39.8164	500.951	149.208	89.5212	101.894	25.804	13.6157	255.065	-14.2322
42.1671	47.2373	3.61152	5.19254	-2.2747	16.3984	157.855	180.602	42.8237	13.2541	91.2924	4.40429	48.8386	42.3751	111.221	565.877	71.1832	34.9359	8.75983	37.1679	10.5066	-19.8264	42.9527	13.2721	81.839	23.5266	151.725	127.388	1128.13	110.676	52.9751	110.992	30.2955	64.7948	89.3389	-52.477	0.982221	39.7271	195.037	30.2659	-23.977	24.1979	459.745	154.731	64.7529	99.012	30.3524	13.9027	245.46	-19.1624
42.267	38.9338	14.0394	9.28223	19.6722	-2.18661	300.919	145.571	99.6995	15.9469	83.1729	10.8311	19.9154	6.74551	128.304	582.041	48.0761	48.4633	20.154	18.1841	-13.2979	-8.80992	28.9497	44.6279	76.7211	16.7382	160.251	104.804	1075.42	111.048	78.7	98.6269	41.2661	59.3092	66.2396	-24.8903	-0.116455	32.7353	191.832	18.6252	-10.0148	43.9348	406.792	186.609	48.8649	100.949	53.6273	31.3965	217.875	-35.393
42.3669	7.45984	4.08431	2.25309	7.00409	-40.3498	423.659	150.14	106.535	22.4187	58.2225	15.8378	11.7739	14.798	116.433	584.875	39.4915	26.8537	8.48145	10.8958	25.5343	-36.9756	33.3547	39.5702	34.8898	32.4062	142.406	104.851	1019.9	123.081	68.947	143.449	72.0065	65.4943	73.2412	-24.8166	1.26709	24.9261	156.754	49.0968	35.8794	43.6461	383.016	194.191	42.1097	114.413	33.6464	-10.0686	214.585	-31.5695
42.4668	21.1366	10.2728	-0.0678669	11.559	-4.27936	547.006	159.362	94.4828	21.5854	61.0881	37.865	10.6792	13.1426	101.676	604.201	55.7599	30.6557	6.60776	38.3615	16.8163	-28.9731	27.6554	8.19549	62.1056	16.9842	169.675	60.6521	948.226	128.128	87.8986	146.637	64.0185	51.3796	103.942	-7.70692	28.9533	37.3999	155.411	33.2016	5.99346	33.5737	355.557	154.68	31.5806	127.134	39.225	-7.67487	229.706	-25.8221
42.5668	43.4317	29.1105	10.6683	10.8531	-16.2555	666.8	137.67	79.2467	7.25454	75.4934	29.3829	25.037	18.2288	93.8584	565.054	35.712	39.7978	12.8568	28.6104	-3.64036	-12.5607	41.5386	30.3889	66.9979	39.226	107.335	104.294	980.428	106.63	66.6917	158.75	59.3646	80.7881	79.9927	-4.44281	29.3254	32.2694	153.373	57.0449	2.75213	31.2144	320.114	160.317	32.9963	80.7487	22.2389	3.03902	224.566	-60.4738
42.6667	19.9094	27.2424	-3.44156	-16.4193	-13.5488	781.528	131.807	51.9499	74.2929	77.3388	61.5188	10.0589	18.0895	90.0266	559.457	37.7992	0.859857	-1.90636	60.2122	-31.3119	2.43483	0.128889	39.2827	38.555	28.8228	102.502	107.62	885.879	142.06	55.8357	188.221	83.0263	85.0403	86.7599	-21.2614	28.6038	58.6989	150.177	65.282	1.78209	17.8259	294.64	161.166	18.5722	82.2827	41.1499	-5.26978	233.62	-37.0666
42.7666	29.9315	10.9712	9.14595	18.1813	-1.63294	906.643	134.299	46.1034	84.8682	69.8271	23.3065	12.1053	15.4962	76.9529	516.568	29.7404	6.85955	-7.59628	38.9477	-18.1654	-17.8047	30.9263	38.9468	28.1943	51.2221	80.0762	120.009	852.12	66.1195	76.9466	168.071	75.1899	50.0493	117.462	2.53704	5.90621	54.1338	145.3	21.3261	8.99799	37.7931	266.838	206.797	9.50952	83.8238	20.6827	-5.51347	218.875	-14.1747
42.8665	21.2297	15.6372	-2.27481	-9.82995	-0.925477	1084.5	121.224	69.1868	59.1142	63.9744	40.4883	8.9361	15.6492	85.9974	458.657	9.59461	24.6421	12.1201	31.3879	-17.89	6.12124	49.1067	28.475	23.3169	30.773	107.122	97.5953	834.227	106.624	76.2672	178.493	84.6	108.244	103.847	-21.4356	26.7719	79.6288	132.92	57.7086	-4.39585	11.3095	246.55	202.969	31.6673	104.567	64.7695	-21.9769	234.137	-25.8846
42.9665	18.5501	38.8531	-3.699	-8.06342	10.4064	1202.82	113.707	49.5344	38.6528	52.9926	43.4145	25.1278	13.3952	77.3363	456.81	17.8139	18.5449	23.2938	45.7938	-18.3324	-6.51907	27.3233	83.5101	79.1047	41.3157	103.603	79.0489	787.146	95.2247	85.1948	165.996	86.5237	86.9913	213.823	-3.76095	18.3859	76.4909	134.746	39.7433	-10.617	42.129	226.004	213.678	56.5136	93.5005	52.1578	-22.3032	213.53	-10.7381
43.0664	41.7101	45.5737	-4.22761	-8.65249	0.151545	1364.68	89.8219	83.117	69.0944	35.0689	46.5851	19.6249	5.38004	81.0995	393.486	8.16834	9.81367	22.4652	14.8411	6.21654	13.846	39.0692	45.0375	65.0448	24.261	79.6204	65.7094	845.442	123.172	85.3618	180.525	86.4603	79.7498	356.56	-10.507	5.42434	39.4849	132.654	26.9794	11.0393	64.4847	223.176	185.919	48.3908	72.322	41.4509	-27.1304	226.498	-15.7303
43.1663	23.3103	48.0352	-1.03905	-4.52622	-14.5067	1477.42	102.485	91.9131	66.8974	30.7224	19.8072	9.4829	-6.12743	69.2141	387.993	25.4318	1.71141	12.7383	41.8046	-27.2158	16.2779	16.808	46.7541	56.5592	18.802	77.4381	69.4307	808.835	101.67	94.7429	149.054	78.6704	92.2244	482.425	-36.2177	1.76245	59.3217	125.948	31.2378	16.534	49.2147	184.63	194.89	36.8101	115.561	56.1596	-16.51	237.632	9.86313
43.2662	10.5478	41.9158	-16.4156	-8.49268	-19.8868	1575.08	117.868	73.6786	56.9778	27.7684	45.7903	9.70554	15.6117	85.7325	349.044	31.3354	4.16595	21.4555	41.2541	-7.47641	-8.07998	14.254	54.682	63.6639	10.5131	78.5418	106.023	781.724	99.301	66.6242	180.496	85.6676	109.19	616.776	-25.1854	5.92889	39.6567	127.414	36.6734	26.542	52.2214	179.088	187.088	68.1557	107.634	22.2693	-37.9591	234.937	8.87685
43.3661	5.51269	43.6694	-13.4643	0.436281	0.198501	1519	140.568	53.2663	58.5595	13.1911	15.502	-0.563563	18.8523	79.7435	345.295	6.62517	3.73153	21.6023	46.608	-10.7472	-0.174953	-1.96125	38.5973	54.7196	19.447	69.4639	66.8834	727.911	127.227	87.3369	173.775	77.3682	107.162	759.657	-22.0738	-11.3087	36.7793	123.631	19.9823	30.5702	62.108	149.896	143.086	76.1868	73.558	17.4907	-41.2827	209.153	11.6208
43.4661	30.3628	28.1965	-19.3109	17.1166	-8.35	1405.39	89.0916	57.6886	64.6251	38.4861	29.3516	2.78193	23.0845	62.3898	370.874	-5.43748	26.6304	25.9403	37.7488	19.7057	5.60571	24.7146	67.2142	47.8253	49.1882	70.3171	81.9407	739.555	107.82	50.1575	153.748	66.9753	123.517	899.609	-0.924377	-40.5774	49.3473	132.468	1.39795	14.7743	85.4051	113.806	153.435	57.6063	79.0179	15.297	-32.035	188.166	31.8109
43.566	12.9993	59.3817	-29.7847	4.26659	-11.8127	1310.13	95.0636	21.7365	57.8746	22.5027	9.12713	5.53084	8.54587	52.3745	367.815	37.8246	25.0385	28.9099	51.8913	-28.2265	10.3485	0.0322327	48.0341	41.6427	45.7167	85.2684	51.8037	711.347	167.287	86.4718	179.453	83.8432	128.337	1024.14	1.49821	-26.1984	42.8894	154.71	8.1918	0.687147	53.4419	108.385	121.406	71.609	93.914	34.1945	-59.9088	182.925	3.61599
43.6659	4.80964	18.0303	-30.7456	23.5342	-26.3697	1248.42	96.7485	21.2278	55.8635	37.3355	56.3404	-9.2288	32.157	48.5296	403.096	38.9376	27.1646	4.54257	51.8345	-34.1467	-25.735	27.1641	43.6541	31.0605	24.6538	62.0241	49.8969	680.995	173.253	79.5764	162.309	72.7905	145.697	1061.43	2.51343	-7.25601	67.982	169.682	17.4886	50.7991	85.2001	125.756	171.164	59.0485	56.9439	56.8972	-62.8846	235.033	-27.0174
43.7658	5.72739	29.2454	-20.1141	18.7897	-7.49287	1174.88	101.856	62.3448	23.2749	34.1208	33.1131	16.5882	6.91461	42.0422	419.702	50.3311	57.4509	38.8629	39.0898	8.84024	1.98247	64.0605	31.5035	25.863	17.3141	99.0833	53.0732	632.769	176.037	43.3773	167.849	62.7349	153.81	1023.3	-1.63507	-27.4481	40.3949	139.17	-18.3263	45.5095	81.4962	99.5829	156.439	69.8599	76.8261	25.9343	-39.8036	232.585	-0.965849
43.8658	-9.86204	29.2783	-12.9939	9.61681	-4.7963	1119.88	96.8774	16.1007	53.9109	70.8833	14.2655	10.9528	10.2583	51.4428	372.245	122.97	24.7815	16.8397	84.096	17.3254	-18.4003	41.8875	27.0765	0.74081	11.7904	67.8244	78.869	666.463	179.972	51.3222	149.98	91.8042	146.409	920.437	-22.7201	-34.8452	11.8372	135.419	-29.1337	12.5055	45.2312	60.9449	219.05	44.2151	49	43.9403	-12.675	280.479	14.2323
43.9657	-7.84152	15.7364	-31.9108	10.3166	9.07687	1085.9	126.574	28.2026	63.4605	90.9069	30.9762	3.34002	-6.89607	51.7792	333.383	142.145	51.1736	18.9581	144.143	13.2792	-65.1176	71.0815	29.1152	-0.614421	13.2521	85.05	79.6173	643.666	182.259	40.8128	199.98	69.7421	130.921	866.296	-9.47692	-31.849	6.52044	116.174	-27.907	16.4477	62.5722	42.7073	247.775	65.1095	49.816	52.3819	38.1604	268.789	44.5123
44.0656	8.93445	2.04173	-33.9959	11.6607	24.2711	1000.22	82.8526	26.7013	56.9596	73.4257	46.5265	21.7651	0.14167	38.2027	330.433	105.148	22.2124	12.5009	277.106	-2.91702	-67.337	21.2382	74.8234	39.0301	26.1604	79.3706	51.9329	597.266	192.904	48.9815	200.069	91.1496	113.479	831.164	-7.94878	-75.7472	14.2006	122.286	-61.2558	-8.68079	39.4107	11.0344	219.876	74.1052	48.1681	60.3641	59.3108	306.288	70.4523
44.1655	-11.0324	4.69959	-20.7088	-15.8119	7.91146	961.28	118.669	53.9574	85.5414	64.3585	40.136	12.641	16.3866	70.0107	299.678	63.7067	19.4822	-2.78099	363.066	22.2959	-65.4327	30.5977	84.6852	17.747	44.7436	104.916	47.2329	523.256	190.916	46.4167	223.546	113.864	123.931	729.062	4.30691	-62.6375	0.323672	93.217	-62.5784	-3.18299	27.5396	15.4488	243.969	70.7414	65.1669	52.688	44.6993	280.058	12.3893
44.2654	1.40636	-14.0473	-16.5374	7.69653	8.36367	917.141	117.438	12.8715	67.3884	64.3564	45.8871	4.50654	26.6574	56.9473	302.717	116.122	19.1734	7.44903	304.937	-7.58563	-60.071	22.8587	77.7733	52.599	27.3383	97.3367	74.6378	522.904	184.08	83.1127	178.335	117.909	157.353	614.471	30.3918	-30.4945	25.3023	102.641	-45.3	-6.065	38.4683	-0.217914	250.368	69.3392	50.9712	78.796	41.6806	275.928	-61.8211
44.3654	25.5283	1.52313	-21.5189	7.54336	11.3865	864.413	111.256	21.6475	99.5803	73.0988	51.9483	16.5291	24.2264	72.238	282.798	91.4665	50.3978	28.75	216.037	12.6253	-52.3606	37.6889	72.2243	65.1653	34.4282	96.8593	91.2576	490.335	180.718	45.38	176.15	111.933	277.149	552.298	16.3803	10.9633	8.08746	82.0185	20.1737	26.992	21.3558	33.0199	273.146	52.8154	53.5949	44.5044	44.0173	284.439	-63.6487
44.4653	21.7465	-6.86185	-27.6889	3.17847	21.8096	829.889	107.686	22.5296	88.3699	67.5435	37.371	3.78245	60.4359	46.4296	284.716	76.4988	23.1857	15.5766	177.074	24.7966	-31.2802	37.931	57.7074	71.2649	36.3609	81.7421	68.4254	444.202	214.124	61.8014	181.404	123.442	528.629	501.944	35.1295	4.51379	25.0377	106.746	119.617	38.8977	50.5993	-7.82411	216.678	77.6352	75.628	50.7785	7.90259	230.151	-33.3391
44.5652	48.78	3.43952	-1.65734	7.86053	-5.99889	799.346	85.8615	41.0983	96.803	53.4595	26.5473	0.232769	32.2123	53.1956	347.704	60.25	6.28502	-8.787	177.532	32.8753	16.8221	13.7781	52.2809	63.0505	28.8922	100.393	64.446	401.625	270.275	47.9266	180.209	83.7806	742.222	462.945	16.0175	9.31242	-1.53141	102.073	146.645	51.3604	88.4311	3.84294	181.42	50.6608	75.707	22.4847	-8.45905	204.646	13.1087
44.6651	43.3757	24.1931	-8.15889	16.202	-3.44727	746.354	90.4614	30.3464	79.8587	80.5238	11.6823	18.9217	26.6544	21.5604	397.417	63.87	140.086	16.9984	131.25	36.3047	42.429	11.1848	22.0124	28.071	28.9984	65.9329	43.1602	368.797	475.972	60.9468	156.933	82.248	875.84	449.604	69.6457	-2.60181	-5.79878	122.131	186.312	44.5421	77.2769	-2.3526	156.636	93.7762	76.6605	42.3182	-5.28556	161.828	24.0904
44.7651	33.0372	31.2781	-11.838	39.8797	-3.20283	722.411	76.3494	1.11044	93.9694	68.6267	20.9329	39.032	38.3955	64.3757	415.284	28.3517	219.824	55.8991	146.228	28.1831	57.0228	44.3886	35.8829	29.0922	45.5844	83.8621	55.1171	334.281	635.092	18.5238	187.333	66.1188	1166.83	436.671	66.5079	7.04684	9.30086	99.7856	146.845	11.1865	104.967	2.94015	156.333	78.2034	42.5268	30.4972	-22.0562	172.525	34.6833
44.865	23.43	25.296	-9.48722	35.8486	4.36583	653.007	76.1349	33.6845	79.7455	70.8114	34.1274	27.1	30.5088	86.2731	405.474	32.9189	212.803	68.3791	124.258	2.40307	29.5764	77.8251	35.9534	42.096	34.6869	60.6827	31.31	305.483	597.145	47.7636	198.352	59.5529	1398.54	436.388	89.0201	15.198	4.68572	145.568	107.817	35.3494	113.947	40.6833	142.361	92.7676	14.1803	25.6778	-43.6703	166.903	27.8811
44.9649	24.6229	21.6656	-25.0628	38.8456	-0.314861	645.303	69.64	28.3775	58.2242	79.1872	41.9317	18.2534	11.597	79.2948	441.259	19.9111	140.019	33.4333	64.026	13.2446	-55.9855	36.8853	19.2537	18.2259	36.4769	56.2155	58.7928	302.886	465.434	38.4096	127.843	84.2266	1562.78	399.52	43.9739	13.9989	15.0125	144.706	95.4826	26.1384	129.231	31.233	147.718	81.2706	54.5035	25.1423	10.3362	141.013	-7.75872
45.0648	-3.48506	23.66	-15.797	37.5264	7.12616	595.737	73.7495	14.661	66.7354	56.2293	27.3865	19.9999	6.87872	80.2005	432.605	20.023	114.503	27.712	90.3865	38.8969	-57.4036	23.3977	12.9385	16.8185	10.6318	70.2645	5.65927	227.73	509.621	55.4377	174.196	94.6373	1716.83	363.73	97.6183	7.35589	2.71572	153.744	103.61	19.5893	155.622	3.98462	76.4513	86.2103	63.4746	28.7767	-10.0399	123.007	9.66753
45.1647	10.9513	19.7292	-31.892	29.0189	-0.619662	596.694	59.163	39.7103	31.1592	80.5066	18.5759	18.9067	36.9973	88.0036	398.259	10.0111	89.0153	22.3781	62.259	15.61	-43.5438	26.5549	23.4794	20.5853	25.3217	47.4892	30.0013	241.571	434.843	34.0234	166.434	104.372	1715.96	319.377	56.5851	12.5668	27.6893	112.243	110.186	5.19552	148.697	51.0536	153.458	127.952	34.2743	46.4862	-46.4548	138.921	4.293
45.2647	-7.03873	4.8866	-1.23156	47.9369	11.5044	603.83	99.1155	73.9099	54.4672	65.9486	55.9136	27.6767	61.6729	82.1485	372.071	52.8924	88.8761	7.36399	90.1208	13.3024	-48.9081	33.2353	27.0578	-6.64099	-13.1601	38.0359	93.4202	256.441	360.037	75.2124	133.959	62.5261	1588.49	310.659	36.2036	11.5612	22.0367	96.0564	102.882	23.6403	179.729	75.7039	180.024	95.6458	24.9858	27.5587	-4.73416	162.473	-13.0063
45.3646	0.354511	11.1217	-12.1762	42.0865	14.8235	570.885	95.6806	67.5086	43.5622	84.8642	50.0635	25.8864	53.0684	64.8833	353.694	78.2845	85.754	8.28794	62.0128	13.3529	-37.2255	41.1095	37.9075	14.1105	12.7065	34.5959	110.653	268.344	310.524	85.162	114.871	94.0407	1474.78	283.953	-32.6713	13.5634	45.0433	102.265	64.3166	12.3468	134.783	82.7616	184.587	118.202	54.1281	34.6734	-1.56701	196.322	-22.8605
45.4645	-7.51172	-7.73115	-21.5548	44.8631	27.2979	596.651	132.243	47.7352	30.8678	115.275	37.8808	17.5271	31.6918	77.9494	290.396	87.8103	72.858	15.4413	71.415	-14.3098	-38.8019	18.8927	29.8491	38.6964	0.4813	10.9044	144.562	283.878	268.508	57.6341	140.066	64.2129	1331.48	243.144	-16.0228	10.8915	40.3629	65.7519	76.2056	41.8535	159.795	85.5948	241.418	95.1206	-3.078	67.0113	75.7327	240.267	-46.4796
45.5644	15.8409	-8.67987	-14.2584	43.6078	39.9305	528.431	173.249	66.7111	77.8646	85.6868	32.3636	21.1722	51.1982	80.6625	271.317	49.4682	40.6885	-6.3885	58.1291	-3.14862	-36.1163	16.546	62.903	39.9674	-13.1197	19.6153	125.402	354.77	252.615	82.5557	131.918	70.0761	1252.27	251.896	-4.2309	16.7175	37.3979	65.2742	58.786	17.3133	143.762	130.504	201.553	117.403	30.5091	60.2625	61.0493	197.969	-50.391
45.6644	6.68458	11.2463	-15.8407	47.1804	14.1979	497.137	181.596	70.2975	80.0079	79.1913	4.25006	26.6995	47.7629	46.1689	281.538	64.6081	37.4508	11.993	49.5399	-18.9092	-29.0857	11.7261	43.8982	16.895	3.40573	11.0533	138.516	317.391	197.796	101.713	96.0282	92.5951	1138.77	242.52	-5.40615	24.3672	67.2172	47.2613	86.5746	-1.15939	122.955	113.826	210.085	77.9376	70.7686	51.4479	65.5187	232.78	-8.76821
45.7643	-6.45984	11.0547	-13.3499	26.5785	19.7358	486.093	214.423	64.0194	40.8642	107.732	10.0345	23.0405	55.8748	55.0071	230.959	80.5226	27.7113	9.9417	56.8582	-26.42	-13.5398	7.57363	67.1433	57.1537	14.5045	24.9183	119.579	299.809	228.29	96.9203	122.936	104.428	1095.95	221.763	-13.5048	30.7272	48.3072	62.7378	93.3502	53.9946	126.206	86.9195	186.808	66.2524	86.1059	50.1591	27.5201	241.699	-31.7233
45.8642	21.6575	1.86734	-19.6131	19.3969	22.2467	462.706	214.153	36.023	30.8313	118.389	28.9466	-3.51337	65.3941	98.7515	234.89	58.7586	28.7586	21.4329	42.8419	-3.02056	-16.3011	15.0374	60.3481	81.7256	13.0913	37.9874	116.468	286.473	222.554	83.8287	147.092	99.7939	1061.79	194.501	24.628	40.2771	58.4641	39.372	70.5728	34.484	117.15	68.6768	246.518	72.8303	84.42	29.0458	27.8171	228.134	-33.9389
45.9641	9.38397	2.65861	-8.30204	41.1392	5.67739	428.893	224.774	27.9787	53.6529	107.264	57.7247	13.372	70.7862	107.915	238.135	52.3414	30.3224	10.7228	57.4057	-4.59191	-30.8293	23.4838	48.1298	44.0513	-15.8333	39.9747	114.091	283.618	222.837	93.8699	146.545	84.8304	1015.07	143.202	-8.96187	40.6593	81.3604	64.4486	69.5666	26.776	109.498	62.2374	233.004	75.2674	66.9952	41.0626	16.9849	222.258	-65.634
46.064	8.1554	4.0779	-18.6916	31.3103	14.8213	411.221	194.622	16.2024	44.8037	103.328	23.3395	3.37053	67.0132	89.4125	208.969	49.945	50.3992	32.9384	39.4342	0.881504	-28.4074	53.5442	41.3371	24.7587	-17.894	35.3311	104.665	243.519	233.73	86.6224	142.904	83.8402	939.895	139.187	17.018	14.5216	61.05	87.9207	148.367	45.7091	132.276	59.6788	208.063	66.7347	79.0521	25.5771	11.322	187.655	-52.1998
46.164	-18.4205	-1.3617	-11.8599	16.7951	-8.32101	368.041	244.823	10.8808	54.0769	109.6	25.4498	-2.84029	66.9425	80.4899	188.802	35.6316	25.4063	29.1121	39.1813	28.7325	-40.5063	46.8434	27.0964	60.5767	6.82451	51.9103	101.551	187.394	230.951	73.2232	126.059	84.0318	851.916	144.2	-3.77825	45.399	22.9496	80.4573	236.831	71.6092	76.6633	64.3323	175.084	21.81	121.805	17.3666	5.17362	144.204	-20.1657
46.2639	-6.89433	31.0526	-7.59452	15.1665	-0.655806	340.656	228.609	15.5995	38.0523	69.1196	21.1288	7.14848	47.5777	87.1977	205.262	37.1253	21.5414	13.609	67.9478	9.16934	-29.5812	57.5787	21.0591	43.8518	6.26908	44.0323	97.5028	189.397	249.418	78.772	116.259	66.9427	799.583	146.558	-30.1445	7.43884	68.9411	81.3623	322.686	45.1503	66.1496	97.2638	168.166	40.6963	132.87	20.8106	18.9134	133.967	-3.11065
46.3638	13.0059	15.4921	-18.5024	36.8163	30.6405	338.72	241.114	36.7292	85.6281	91.7539	-2.06504	-0.326111	41.1086	70.7362	270.869	15.1066	26.2161	48.5057	130.837	16.8946	17.8175	66.2739	10.6654	32.6078	19.0589	56.809	56.017	160.546	271.793	80.4595	115.476	43.3614	774.061	183.602	-11.4289	57.7578	31.7173	62.0359	357.571	46.4876	76.4091	154.957	146.082	53.8252	130.588	10.4067	-34.0382	119.234	-18.1508
46.4637	70.9323	26.5237	-14.6691	44.4119	35.1363	367.49	262.502	5.72761	140.664	89.4595	-2.5346	5.09488	34.4333	74.056	356.297	43.1569	15.54	23.7618	151.53	16.8041	6.0569	106.778	-3.0445	25.3299	-1.57339	45.5949	72.9055	165.512	253.149	101.476	94.0547	41.3827	755.568	230.903	-27.1873	33.4815	93.988	92.2413	434.634	31.3303	90.4628	156.139	170.031	110.795	113.746	31.7372	-35.3632	133.596	-13.2945
46.5637	63.4982	21.8212	-5.14786	60.427	18.5849	360.161	259.166	-26.5292	285.342	78.0022	-0.0396024	17.1181	14.4382	82.8957	419.396	52.819	22.4809	43.5296	108.341	29.4813	-6.6004	135.089	-5.41017	-9.84441	-0.00900515	29.5607	75.3076	158.619	296.837	82.1248	117.906	27.8597	774.355	256.14	4.5162	36.7422	41.0629	114.937	418.065	62.8222	85.7695	180.341	134.692	86.5147	122.253	-4.51272	-33.6846	111.948	-37.2252
46.6636	65.9166	10.3142	-26.945	61.3909	37.2495	343.609	245.923	22.4248	431.196	84.0444	-4.54369	19.0065	35.3571	78.1598	456.526	26.441	13.1347	27.5151	118.074	56.0854	-17.4285	153.952	-16.9873	-0.881367	-9.37593	27.0663	92.6376	165.364	274.656	88.2181	129.985	5.65732	808.924	220.401	-16.2502	27.1868	60.9276	89.1305	363.344	60.6535	107.286	220.462	184.786	73.8637	79.0437	6.75477	-23.4656	144.625	-31.2619
46.7635	59.1032	21.1722	-7.26603	54.9875	33.9587	309.581	215.608	33.8751	546.764	99.7604	-1.17194	12.5963	28.8987	59.6729	474.958	20.9381	15.7073	17.5144	88.1098	16.6237	13.7327	164.249	25.2444	-20.2474	-0.128859	34.8082	86.1991	156.514	232.258	86.4166	118.845	14.3393	777.351	194.673	-10.9592	12.0912	93.8471	136.148	339.508	59.577	86.0356	241.824	178.061	58.6617	91.9495	0.396548	-29.341	130.271	-45.2507
46.8634	53.1037	31.5817	-10.223	30.6911	30.5923	349.333	224.882	17.3963	689.829	50.3769	-5.50665	8.22817	10.2684	63.1426	499.361	18.6509	21.4575	26.3874	77.3509	10.0953	-24.1952	134.116	39.7638	-36.5542	12.5602	50.8128	108.743	138.456	250.188	30.8874	128.585	7.55937	731.256	212.091	-16.4957	-14.1128	72.3362	268.185	341.663	38.7771	44.982	277.598	187.21	44.6794	119.01	-14.9416	2.07546	116.518	-2.33901
46.9633	67.5445	27.0509	-15.9554	66.6562	29.0282	321.723	199.638	12.8396	739.443	69.6099	9.96307	5.94597	15.0378	63.2334	519.251	16.1974	17.887	-0.226339	76.8344	62.6654	40.7093	133.935	25.4629	-16.2148	-2.34128	51.0894	103.694	175.286	288.497	77.9731	122.758	44.5911	742.926	179.528	-32.3244	26.7148	75.6194	470.097	321.559	12.5527	78.3817	330.358	239.912	89.9454	103.354	-21.4107	5.94198	100.298	-16.7534
47.0633	47.6766	-1.01219	-8.78644	36.7436	27.2631	308.433	184.636	18.1021	642.018	87.1246	-10.0928	13.8485	18.0819	37.0807	536.014	22.8258	1.35469	14.6734	50.6364	28.3798	11.3356	70.9367	24.8067	-31.701	-19.5362	73.025	120.291	182.422	261.436	49.5342	114.672	14.8072	743.261	136.815	-34.7693	-1.94653	94.7263	645.875	256.387	44.3655	87.0499	328.593	288.755	112.441	53.6475	2.3381	57.9648	141.161	-47.4385
47.1632	49.7555	17.1998	-9.60056	25.9252	13.3622	308.351	177.921	21.4398	594.907	59.2264	9.43607	30.1746	1.64441	51.569	602.718	-1.19254	1.88266	21.6081	38.7098	68.3176	-36.3642	67.1742	28.1339	-7.66368	-18.3755	103.146	130.312	181.343	250.951	80.1531	144.351	59.096	740.266	168.484	-29.4176	-25.3204	121.487	814.337	271.144	8.27197	91.8313	375.725	246.668	112.359	93.735	-19.246	53.1097	134.31	11.2388
47.2631	65.2187	21.6805	4.34908	34.8202	8.05293	258.289	141.064	41.3645	540.427	65.2884	-1.7763	33.6542	23.6527	103.974	631.718	-11.8976	38.0115	30.6344	54.2986	11.3824	-31.0192	69.4762	52.3671	-16.7386	6.37538	88.4574	120.898	179.652	247.1	56.6657	128.98	27.2224	709.315	147.971	-50.1285	-26.168	157.434	917.17	259.245	28.8108	23.5957	388.485	253.095	112.272	107.849	-21.0766	35.9771	135.03	7.23334
47.363	49.5467	17.5426	-15.6267	84.4673	35.8295	261.69	136.468	-7.84039	507.168	71.123	-20.4	38.1857	5.07669	92.452	619.544	-20.2328	42.919	25.1665	26.4277	18.581	-30.5414	119.766	53.8424	-46.2472	10.2786	70.9546	159.708	144.836	239.122	61.8958	100.123	17.2668	667.546	133.244	-61.0565	-14.9087	143.267	831.035	224.454	69.1882	87.0109	415.984	260.295	127.618	80.9921	-42.7961	76.6694	128.903	-26.5075
47.4629	35.7775	13.7483	-12.5732	53.0937	33.6626	248.195	139.301	15.0607	452.019	52.8826	-32.7823	25.5319	-7.31779	91.6985	653.136	-12.5658	27.5549	44.0782	45.9382	0.848352	-12.3467	114.88	-1.90468	-24.5507	3.08375	87.9089	341.483	224.204	224.041	55.8462	119.802	9.08795	644.674	142.014	-32.7068	-14.9224	156.018	704.697	225.699	48.6939	64.3034	471.536	231.832	68.5653	98.8437	-85.6402	84.3599	109.121	-1.14339
47.5629	34.9945	14.2419	-6.52381	80.9095	58.3448	276.447	120.384	9.68683	409.859	73.3387	-19.4455	43.8479	-7.63801	108.898	669.452	-35.1588	20.6655	41.5153	48.4625	21.9226	-19.3068	101.372	22.2018	-9.36929	-10.3244	92.8275	577.949	303.665	290.819	19.537	74.8324	0.0633953	599.736	134.983	-27.0638	8.36532	119.034	673.819	203.226	18.5048	46.5636	443.918	249.23	97.3794	67.082	-63.7243	92.3107	137.99	-0.4827
47.6628	29.8102	34.5587	-2.34297	73.2522	40.8362	283.711	144.964	29.3649	379.505	83.4352	-3.15206	44.4909	-15.1662	113.317	699.564	-25.7226	2.70782	-24.3979	25.1384	173.769	-28.7974	72.9052	10.0156	20.1347	-21.6145	62.6181	770.609	297.227	279.227	53.8261	97.4711	-8.23813	613.68	93.0306	7.59581	0.922068	178.745	686.277	147.014	-10.6654	32.5768	387.419	201.988	40.3587	54.1844	-30.2386	156.267	115.355	-28.1967
47.7627	7.05148	33.455	31.8385	46.0023	15.2044	334.169	214.39	63.3989	370.25	67.6194	-8.62923	53.3026	4.17502	133.716	672.482	-29.8487	30.8265	18.8359	31.9946	245.104	51.5588	93.5451	-14.9523	9.32164	-17.5881	65.7769	957.572	325.674	279.433	52.3479	142.013	-44.0674	590.227	88.5728	6.03804	6.31378	164.618	641.962	142.736	6.60599	26.4971	354.24	216.324	35.0238	75.9918	-24.429	135.981	114.841	-31.7349
47.8626	-2.95708	28.1007	89.7536	46.7507	48.1455	280.629	350.065	17.2809	341.886	52.5866	18.1327	55.9326	6.81607	106.363	662.354	-46.6861	30.4855	25.0116	7.0098	227.811	52.6192	76.4329	8.51912	-37.7885	-30.3636	81.3532	1196.41	392.73	259.901	29.2269	191.42	-2.47961	554.432	61.8246	-3.76051	8.02026	162.506	553.473	131.59	-14.7215	-1.46088	301.312	233.435	26.5154	108.939	-43.2691	154.316	107.979	-41.3299
47.9626	-2.07187	74.0144	115.495	16.6818	39.2717	324.568	459.27	-9.55445	271.342	57.3032	-5.62235	54.5543	-26.7108	93.2539	657.196	19.425	17.5837	12.5976	13.705	100.275	70.9922	70.1701	7.7293	-42.7811	-8.84681	110.618	1429.56	423.398	236.339	38.6057	186.95	-19.1008	529.99	63.1763	20.5833	0.610635	185.132	523.142	151.753	-15.6711	16.7621	306.305	235.163	6.91489	138.029	-29.5883	139.857	103.274	-32.2911
48.0625	-3.4379	22.1637	111.544	3.75892	81.0582	300.554	400.702	0.640241	240.021	55.242	-14.1449	48.2457	4.96997	83.7912	635.353	-18.6092	-5.8482	-24.4082	17.1328	99.4257	45.9378	50.0698	-12.3605	-36.4229	-31.3649	93.458	1366.52	388.104	215.676	49.6369	202.709	-23.8613	521.766	46.8443	5.94684	-3.54487	149.965	453.08	141.617	-4.79063	50.7916	245.765	235.587	6.08202	158.502	-18.09	123.358	101.113	-25.8987
48.1624	-29.7232	35.0487	136.273	3.96046	51.4466	251.722	352.658	-3.15383	248.939	49.7171	-4.38743	59.5556	33.0702	88.3122	659.627	-26.9689	0.779256	-9.17315	11.7229	91.9657	-15.0966	36.1063	-1.9135	-45.6712	-30.8546	120.678	1179.86	312.392	252.667	56.8259	260.385	8.98038	501.865	63.9662	52.2924	21.4488	193.882	483.341	127.503	-9.6877	89.6355	244.556	183.268	-2.21431	173.445	-26.6633	56.2047	89.686	-46.6942
48.2623	-4.74908	20.0946	137.73	35.1037	75.143	221.655	297.834	-1.82631	234.153	48.3813	-10.0514	58.9065	12.9123	111.25	615.544	-32.1613	2.58301	0.809368	-10.0925	66.582	-16.0633	39.5732	13.3601	-41.4831	-16.7398	115.673	1103.93	249.297	225.179	23.7217	329.71	15.0218	512.526	57.3359	45.6889	-0.504011	179.313	544.784	116.161	-9.20762	115.654	203.952	182.493	63.599	147.308	-35.448	41.027	140.773	-46.2574
48.3622	-15.1218	30.6131	112.984	12.3162	55.4913	192.487	247.899	3.62839	318.046	62.3276	-22.423	46.1139	12.7275	124.8	611.341	-41.2198	24.1624	30.6038	-11.8189	77.1054	-29.615	77.2495	11.1106	-71.2145	-31.1348	108.668	1146.8	342.685	186.773	17.1486	284.603	23.718	508.708	43.871	-1.01297	10.2058	206.175	507.256	104.434	28.0396	63.606	199.945	206.511	34.2048	176.179	-50.7781	93.7471	108.928	-42.5245
48.4622	-15.3653	29.0619	87.1688	13.2621	67.7321	188.775	222.259	-16.033	362.982	51.124	-16.7505	54.0285	2.09914	106.318	543.737	-32.4064	26.3312	26.8093	132.263	60.8005	-67.2965	31.1901	-4.48271	-53.4703	-64.4976	118.595	1244.37	341.701	137.186	113.787	202.085	0.922921	473.344	51.1763	-38.5732	39.4039	377.483	470.491	112.892	41.1928	26.4097	181.348	196.131	-5.99344	184.398	6.84981	104.246	127.104	-17.8505
48.5621	-24.2111	-3.80279	82.2419	37.2537	51.7918	185.555	238.02	2.8617	384.096	61.0337	-31.5073	67.7248	17.0391	113.122	507.003	-15.9563	8.12526	6.63185	214.617	98.0379	-50.7762	12.4833	-12.1996	-66.4729	-39.694	117.504	1174.12	294.475	180.58	83.8291	303.672	-19.6967	479.366	38.7971	-54.723	3.48227	520.042	468.792	66.2351	22.3184	-21.7997	182.493	206.276	-34.6205	177.694	5.34677	90.0212	114.832	-43.6814
48.662	-53.8327	8.17262	69.2245	35.4561	2.61499	196.595	263.026	3.89999	366.913	68.996	-1.9473	43.2438	20.1452	93.3894	463.404	-9.19391	9.37158	23.4355	327.911	9.25605	-29.4737	-6.39253	6.5439	-95.2115	-32.009	108.924	1102.55	271.802	159.727	73.5262	286.292	22.2386	457.294	55.5139	-1.87458	-2.89035	632.113	425.441	91.4655	34.1972	4.61006	192.336	167.062	-50.1962	208.574	-5.80963	75.1843	129.719	-7.52825
48.7619	-41.6621	20.2483	64.0175	21.8284	7.71172	230.949	246.264	-31.8136	315.005	92.0254	40.5637	50.7657	25.5036	116.702	420.678	-0.579764	7.00678	-6.07339	363.429	62.8661	-41.893	-4.45531	4.60372	-92.8416	-11.4872	111.135	1016.31	240.455	169.597	86.5295	283.318	31.9741	465.03	47.6217	22.4972	-6.61461	655.337	397.772	96.8831	22.979	74.8902	188.037	143.614	-26.4938	223.204	46.6475	38.5621	114.939	-4.6762
48.8619	-32.2189	-4.27402	65.2589	42.4146	25.8581	271.273	251.131	-10.0593	322.705	93.7698	-24.3498	49.5546	30.3368	100.078	360.11	-10.4094	-3.00573	7.29877	388.476	49.1653	-40.1057	-12.5136	0.828518	-60.7968	1.70924	141.428	945.519	201.281	153.636	101.117	291.294	28.5071	476.571	68.1955	17.0512	-4.08558	838.182	391.215	110.18	48.2343	62.3954	160.162	155.282	-24.8105	200.757	65.4343	37.0119	140.953	-44.2634
48.9618	-47.7221	6.19625	71.4767	24.9475	41.2621	268.011	243.667	-41.5136	286.139	105.947	-3.19557	50.7157	33.2626	94.8625	349.704	-17.8834	-2.85239	-13.7414	369.733	26.2933	-67.1459	30.9392	1.37968	-56.8887	-0.184032	112.725	889.163	212.378	120.608	85.0631	300.959	30.2014	444.316	53.7705	6.46087	-1.01321	897.227	364.649	96.0418	0.0333635	51.169	177.601	126.807	-66.5102	188.897	72.7185	13.9604	118.539	-46.6088
49.0617	-34.1043	12.0347	52.0074	35.514	26.2472	242.213	225.343	-2.7415	260.753	100.544	14.1001	42.4779	28.9606	94.0826	317.127	-15.7083	27.0615	4.77792	293.654	67.9659	-40.5268	31.4162	0.403992	-65.8327	-0.426713	128.217	819.12	167.386	122.739	113.647	304.234	11.1305	424.192	81.4806	-4.09693	11.5551	847.338	387.557	81.8047	15.5495	67.3845	178.735	107.542	-51.2926	207.017	48.9915	0.0820479	113.971	-23.3692
49.1616	-31.9541	20.9928	34.1599	17.8419	19.3782	274.43	200.085	-27.2434	229.774	124.656	33.2377	46.796	29.182	123.165	293.076	-16.2416	-0.0335201	22.7832	255.484	75.2132	-41.0258	-0.36708	53.1423	-68.2797	-9.00819	152.83	809.217	152.104	111.007	106.484	262.269	61.8494	369.393	50.0122	-29.0497	-4.08542	720.311	364.291	67.3802	-12.5208	78.5448	171.822	143.417	-41.2791	219.487	55.5942	35.8225	160.029	-44.5382
49.2615	-25.6126	43.6123	36.7121	78.2131	52.2562	355.658	171.656	-39.5794	230.189	139.7	-0.367919	65.1833	19.0107	139.966	252.357	-14.9245	32.4983	24.6527	213.195	72.7373	-25.3409	16.3884	30.8204	-62.2725	-26.9044	86.3749	744.586	151.644	107.922	106.8	306.974	63.2004	425.306	52.1875	14.264	7.3357	622.597	335.514	46.6964	-30.416	159.72	203.483	120.677	-11.1813	158.575	60.2381	45.8674	143.442	-77.1724
49.3615	-32.3322	33.2093	26.7317	75.3779	28.7597	377.061	165.729	-15.681	220.929	148.191	-9.49654	60.5973	17.9634	157.548	197.175	-4.2034	27.0272	14.3125	190.208	70.4487	-36.002	22.5096	25.8688	-97.2	-20.0076	113.455	683.783	128.57	115.432	95.3152	331.241	78.7249	421.024	82.2373	47.1695	6.32944	531.484	301.974	48.7895	-17.57	383.058	172.393	90.1818	-25.2963	150.435	57.1239	41.0573	131.242	-44.7926
49.4614	-10.3536	22.0211	36.9524	65.0227	43.2368	356.264	150.474	-17.4911	208.817	116.351	12.8327	65.8904	11.8122	156.014	130.27	-22.4701	21.3475	12.9961	148.172	52.755	-43.3612	26.6159	15.5178	-68.7516	-23.2234	118.688	656.592	136.814	110.831	117.915	319.027	28.7935	415.271	62.7338	-13.2077	31.0033	474.802	263.094	57.8755	7.16951	528.205	191.186	79.9148	-42.1411	118.689	69.0048	32.4375	114.298	-69.5169
49.5613	-25.1967	18.6777	39.0041	73.1518	33.4111	323	149.668	-6.95862	209.896	110.278	-5.29941	41.6231	41.6758	129.566	122.89	-31.934	24.1578	19.9259	135.585	23.0228	-43.4919	19.4549	47.4999	-64.3866	-35.2056	95.4425	632.812	136.697	100.067	116.796	296.875	29.689	396.197	92.0842	-28.1625	53.3518	404.651	254.481	51.2627	-15.9523	654.12	179.52	70.6058	-23.4963	114.379	78.1526	33.9297	102.259	-62.0481
49.6612	-32.6649	13.4209	22.8929	30.4843	31.5263	347.265	196.337	-3.15803	175.136	144.727	13.3322	40.8041	58.837	133.053	119.431	-2.37195	30.6748	29.2035	116.209	39.1334	-73.5581	33.2525	35.6105	-65.4333	-4.32336	95.9452	619.702	138.293	87.9931	108.962	286.117	44.9739	411.184	86.0697	-39.8394	59.8763	378.214	262.974	44.4214	-20.4292	736.367	190.647	90.0004	-38.7277	109.453	77.0648	21.4695	105.525	-50.9573
49.7612	-26.7564	29.9771	37.6506	44.9944	14.0351	322.637	167.405	-15.6302	161.854	118.554	-0.188416	45.5761	28.4121	131.808	132.135	4.76547	32.6641	37.7351	119.964	22.3681	-70.0109	-5.48787	46.5208	-67.0907	-6.6677	109.188	537.375	107.949	99.7173	112.121	305.728	57.372	341.302	109.311	-18.7563	57.2185	351.292	271.791	91.6512	-29.1826	740.218	168.43	56.6165	-28.657	172.656	71.1542	-9.56385	76.905	-44.4191
49.8611	-19.3255	27.6058	75.7068	48.3545	22.7033	331.367	136.028	7.2071	123.932	106.888	1.84306	72.4403	14.7325	122.288	233.884	-23.4228	40.1018	18.418	97.0622	53.4643	-67.2547	18.3923	36.0337	-68.8141	-5.8691	95.5832	547.124	125.8	115.225	78.1486	340.181	20.5859	309.524	126.515	-65.3167	12.2444	349.376	254.08	73.4922	-4.9947	605.779	212.705	83.5371	-50.8655	242.224	14.6064	39.9815	90.7468	-25.1217
49.961	-28.5199	27.815	100.353	41.4932	23.5175	521.325	146.37	26.4548	112.826	112.553	-37.0697	57.287	-5.9399	117.697	240.671	-5.18316	42.7726	10.6426	62.0521	135.356	-12.358	39.9496	38.7488	-72.9224	-25.2967	61.4875	541.996	124.092	84.9339	100.793	288.814	-0.991636	311.152	74.4762	-88.343	19.1797	327.226	306.438	67.2638	0.300634	495.349	149.677	95.3848	-27.5677	176.069	33.1937	107.208	87.7762	-51.8967
50.0609	-39.5968	48.1555	62.8222	40.0677	0.773463	649.065	126.368	44.2495	113.341	113.836	-9.88961	64.0945	22.8006	166.566	190.944	-28.2604	32.8043	1.42133	63.1078	264.309	-23.5524	33.3755	51.725	-65.462	-17.5488	68.7417	556.461	179.002	103.346	96.7755	296.187	48.5699	317.279	72.1437	-98.6753	8.9511	258.941	263.149	82.8797	-17.4901	391.608	146.86	99.7966	-36.2592	143.226	44.1145	132.36	111.95	-50.9871
50.1608	-35.7949	38.2917	41.6188	24.2538	-5.49375	815.814	96.5817	38.6923	86.0753	95.5841	-38.828	46.6311	6.8595	145.427	232.663	-31.7693	39.0906	25.0597	59.5765	363.305	-9.16979	28.9694	70.9278	-75.7735	-4.01922	67.13	482.908	157.891	89.3216	87.7721	286.832	24.8199	304.741	86.775	-87.398	22.4161	260.778	277.065	78.5944	13.5694	341.963	139.3	100.953	-12.7774	135.714	74.3581	67.7647	144.368	-42.2722
50.2608	-29.3139	17.7847	40.7943	32.0992	29.0015	975.04	93.2429	31.9288	92.854	84.8433	-10.7794	39.3087	32.7253	150.355	279.317	-47.4196	37.0319	12.2073	67.0296	345.274	-70.438	24.8724	80.2454	-44.2056	-9.88881	41.6085	497.615	179.445	47.5577	127.077	261.239	24.0531	311.126	96.2917	-143.206	25.8213	251.044	377.016	89.2679	39.8322	279.27	107.184	125.605	-26.9056	134.165	80.773	119.841	144.231	-44.5697
50.3607	-62.462	19.2798	31.6826	30.6679	-49.7887	1107.01	76.572	42.7926	104.548	62.6419	-9.33335	36.6739	11.5341	151.16	290.597	-48.457	27.1082	27.8146	70.5055	388.985	-81.9673	63.845	111.578	-59.6206	-12.2382	79.7591	470.425	173.75	81.5104	180.617	265.938	44.5958	266.214	87.0333	-114.543	20.7755	216.208	400.823	121.05	-4.59549	220.155	128.157	100.452	-48.251	146.227	123.044	157.008	131.475	-35.7189
50.4606	-41.6	11.5603	39.8997	2.63849	17.1316	1219.33	61.5389	41.2636	46.8331	70.3008	-17.1366	10.8589	11.4781	112.484	253.903	-64.6661	37.7523	31.0376	66.5548	361.055	-34.5766	43.8755	128.904	-52.0203	1.9977	35.2559	426.635	192.724	50.1335	174.524	255.738	36.3121	248.451	104.571	-91.9095	11.4734	235.135	441.051	95.2158	-0.503366	206.187	109.748	96.5089	-19.6308	100.014	143.702	158.047	135.011	-49.1291
50.5605	-43.7043	21.3358	29.4444	11.2414	31.9232	1331.23	60.4871	22.291	48.2168	68.1895	0.127937	17.4358	11.0243	100.446	260.422	-41.3351	24.6207	23.9547	21.0199	344.706	-42.4156	57.1402	122.568	-67.9481	4.76529	51.634	392.8	185.83	86.7698	168.994	267.763	30.0963	259.036	69.1079	-80.7078	60.2511	198.513	394.064	99.45	14.4821	186.735	127.475	145.845	-16.7015	63.4665	132.737	119.236	166.37	-47.4037
50.6605	-40.4997	12.7514	30.7063	2.07125	12.5395	1447.9	54.4952	44.0548	40.5532	50.3589	-24.152	23.8998	54.0796	83.0163	275.339	68.0025	45.4411	16.8165	12.6615	326.415	-49.6541	98.9317	109.083	-55.2822	-2.45845	4.94868	394.737	236.23	27.7961	122.895	331.021	52.3591	234.701	79.006	-66.2553	25.8156	178.591	343.391	60.4528	45.1218	144.416	128.09	181.441	-30.1723	86.2573	84.1325	117.889	157.3	-40.0986
50.7604	-59.5284	36.2122	22.2976	-25.5807	8.29961	1514.58	40.4959	38.3512	34.1532	42.5241	-30.2349	0.0888448	33.5745	77.2951	271.481	169.105	30.9881	13.7595	33.8018	294.929	-44.1816	106.632	98.2184	-45.3542	-7.86035	5.68574	336.874	182.215	58.9946	118.789	377.05	84.3428	196.755	98.7475	-17.675	16.0567	163.975	329.565	55.4836	79.0571	161.131	98.5731	153.627	-9.87971	112.416	65.6624	135.638	192.709	-17.5409
50.8603	-20.9423	31.4129	11.7242	15.3108	3.03883	1474.4	82.2811	46.2153	36.4813	50.723	-23.0052	4.17356	36.4544	97.7502	185.84	259.068	34.1555	11.3242	21.3605	243.159	-54.248	119.892	69.305	27.5001	-25.4481	26.4593	281.438	176.17	62.7368	98.6444	378.102	70.0272	213.251	83.301	-14.6792	27.6625	161.794	255.572	74.7283	79.3903	112.081	96.4437	135.513	-38.5914	131.853	28.3108	286.154	223.458	-20.2715
50.9602	-35.3712	-1.61923	27.7652	1.09027	21.4139	1369.66	61.1054	21.9954	23.0111	52.1252	-2.92717	-1.72968	69.8181	75.6149	157.481	382.31	21.2487	20.7351	44.8575	168.832	-47.5852	90.019	55.6743	68.1267	-40.7826	51.2072	269.115	150.204	72.4787	86.2399	357.481	57.5538	209.91	77.0153	-2.14365	15.4665	156.139	262.864	43.5387	78.5988	136.423	91.9386	129.803	-33.7531	135.193	64.7136	464.261	229.759	-39.2078
51.0601	-39.2422	62.6097	11.81	34.3188	8.60358	1314.12	68.232	17.0848	18.5766	41.6611	-2.89748	1.03471	96.9155	76.1118	142.51	450.823	22.5471	42.8712	32.9725	165.185	-24.3112	91.5424	67.3873	69.0212	-25.743	22.8919	256.912	157.835	23.468	83.5737	352.944	80.5575	172.456	64.2592	-1.4958	32.8997	166.737	291.733	42.382	92.8501	126.421	65.8182	118.916	-5.79631	152.159	43.0206	512.981	199.588	-18.3562
51.1601	-22.4696	137.564	11.3821	28.6795	7.43579	1259.15	66.5464	22.3817	7.64103	37.7334	-17.2965	7.48946	134.106	78.6486	149.396	551.096	24.4928	49.2837	22.3041	164.658	-47.2417	86.1795	60.4747	50.0425	-7.74998	60.4631	272.397	219.97	-2.81875	62.5971	304.513	77.7282	154.094	58.7184	5.55657	19.8657	150.837	312.993	30.7037	81.7821	137.804	66.6529	152.116	-16.1205	133.064	52.632	483.231	201.19	-23.087
51.26	-36.6533	85.222	-13.0792	7.86371	-7.10243	1212.03	80.6546	20.6878	8.47914	44.727	17.3792	10.6553	189.782	69.6914	107.256	625.441	32.3514	65.2483	-20.0862	154.551	10.9949	68.7805	63.1275	63.1844	-17.3992	70.0512	243.649	323.496	-2.28851	95.8113	282.818	83.708	152.924	60.7218	-35.4472	49.8163	109.914	301.089	33.6065	82.9018	119.194	86.9215	135.766	5.27107	153.666	25.837	434.266	173.149	-20.0035
51.3599	-19.0788	59.2808	-11.5217	33.1517	-5.63868	1148.97	86.9809	29.4122	-0.715843	13.7507	24.9904	-11.8002	214.404	63.5737	91.6801	668.779	9.19947	39.1057	31.2196	129.81	-23.922	82.9359	53.0615	103.595	27.4675	83.2288	267.755	521.679	2.29619	87.9577	271.373	89.0634	168.049	48.6602	-69.1468	16.4292	60.2947	266.324	6.16937	64.819	98.2457	63.9622	174.402	-13.2033	165.766	30.0892	372.468	190.599	-1.03995
51.4598	-11.4711	43.9506	2.17017	44.8564	-15.1743	1126.81	129.551	71.1794	12.8466	31.7685	62.8938	-14.8049	236.721	75.5402	82.4405	644.485	5.86674	12.1248	11.024	120.582	-27.8466	105.817	82.9876	166.328	5.88935	59.9652	244.11	821.675	-17.2588	99.4777	238.513	96.6082	165.4	61.6369	-45.6934	25.1038	54.843	260.164	10.2602	18.5394	105.73	82.1579	163.307	-0.149089	141.903	36.0936	316.02	214.002	-7.10955
51.5598	8.48795	41.5122	-13.4658	63.5565	2.23717	1021.72	94.6719	60.8401	-16.6845	13.4208	19.9544	-8.41534	277.044	29.252	103.071	589.443	-1.02218	20.9737	28.005	66.3356	-73.4338	99.0918	48.7086	185.359	-12.3873	29.2786	236.16	1022.03	-10.489	101.39	250.881	100.081	147.31	65.8107	-70.2493	48.0467	49.8704	227.041	28.1681	49.8454	139.496	113.489	177.583	28.9364	183.305	41.7406	274.568	174.256	6.08779
51.6597	-20.8489	24.866	12.8573	35.5251	-35.2133	969.872	89.5276	90.0622	-16.8253	18.714	24.6186	-23.3946	321.549	36.8483	98.8612	524.989	28.4203	40.5192	-1.20565	51.7621	-55.4011	92.0888	58.2824	163.6	10.4187	18.6269	220.658	1202.12	-21.4962	107.665	248.405	94.4408	101.396	32.7436	-67.5367	55.99	19.2818	243.715	-12.4916	26.1236	94.0694	87.4175	173.96	-22.6523	258.185	22.7913	232.541	165.949	-33.8942
51.7596	-16.0426	20.7306	8.31865	66.5085	-20.1502	974.534	154.359	75.491	10.2516	29.3916	10.6279	-16.7645	337.848	57.5255	95.753	489.156	-6.89246	46.1842	14.5957	30.0517	-73.8416	37.1899	44.2452	186.575	-2.91602	47.5893	214.169	1452.34	-2.24171	92.5533	229.97	133.055	124.755	42.7223	-54.3429	107.868	16.7763	252.965	-2.07043	46.6398	31.2329	69.4616	149.536	-46.2464	207.41	38.458	226.56	199.357	0.795257
51.8595	-4.92566	8.54107	-9.69885	57.7826	-6.14846	869.814	116.95	81.1877	-10.1006	34.5745	5.33591	-20.3615	325.602	34.786	97.0344	437.452	13.0587	45.2975	22.3562	36.2579	-50.2256	62.8154	34.2903	222.881	10.3884	30.6187	118.658	1548.23	28.2585	111.119	276.09	116.899	111.934	34.0525	-26.6384	135.502	35.138	237.656	34.3866	-1.89822	68.715	80.668	115.066	-61.2114	241.095	27.2831	148.597	157.612	-9.08281
51.9594	-44.238	13.6953	13.1609	27.1607	-31.7252	839.723	127.247	53.5198	-32.142	30.1027	-3.6433	-11.2629	282.126	44.8241	86.5485	427.38	30.6674	33.1033	42.3025	51.3179	-75.1882	33.574	72.0094	169.018	14.3755	48.5591	165.146	1685.8	31.2116	84.9854	248.1	109.71	153.639	59.8753	-27.1955	112.409	54.8854	198.9	-0.0802221	33.1481	55.655	113.745	211.476	-31.579	216.155	41.7314	111.422	156.202	-12.9605
52.0594	-28.0284	7.84545	7.58619	20.9053	-18.3288	825.751	115.495	68.0804	-33.3659	21.7652	-21.0098	-6.87047	288.053	34.3168	90.6789	427.684	25.5448	28.6834	182.414	16.151	-34.9167	24.294	38.033	191.704	145.782	41.3099	146.32	1835.27	-1.24959	78.5552	242.989	95.4019	125.96	60.7372	-1.5734	143.312	32.7923	191.194	7.78214	75.3058	44.1971	81.3661	194.815	-35.604	208.292	34.2694	108.216	161.501	26.801
52.1593	-21.3556	-2.59117	1.96704	40.6294	-42.0275	795.709	129.536	103.362	-17.5606	50.289	-11.9573	-14.9551	314.621	43.7251	64.8162	442.861	24.3775	31.2888	213.886	24.8116	-34.1173	8.45174	71.3812	161.608	318.958	9.74617	215.931	2004.92	-77.0515	91.5847	182.373	87.0856	63.6752	61.2052	46.8123	228.061	9.00406	185.234	-17.5368	106.544	7.25857	79.4467	219.086	-65.1026	179.046	29.0912	152.936	248.513	19.8663
52.2592	-14.3736	13.2951	-15.0299	24.4033	-4.50063	768.601	134.068	72.2279	-10.7544	30.9432	0.266257	-14.4875	315.052	59.7495	104.77	545.424	46.1898	11.2053	174.909	57.6003	8.77457	15.0731	59.0652	170.635	488.425	1.70142	199.228	2058.85	-49.9004	110.849	191.327	94.9775	64.1351	19.3965	190.501	239.051	24.9182	168.629	-35.6922	132.039	14.1349	78.2382	215.102	-75.9348	152.59	32.1256	146.479	254.407	-26.5532
52.3591	-17.025	8.22019	-27.3191	32.6333	-26.1684	766.888	121.97	61.635	3.87166	36.0516	-29.583	-4.02003	332.011	72.3055	45.2652	640.912	31.9916	8.15497	153.91	138.651	63.0859	3.52135	62.7912	150.668	580.818	13.6262	181.09	2033.78	-74.07	101.666	157.882	105.302	74.4984	-5.55631	350.274	236.186	21.0171	163.925	-2.96506	98.5647	8.46892	45.7001	209.044	-76.0553	157.694	38.8407	116.726	242.93	-38.844
52.459	-32.1972	-9.94423	-27.7211	25.1371	-35.259	702.795	99.7791	26.8515	14.4781	7.27488	-44.4464	-17.549	367.699	63.8969	61.0329	691.843	78.7559	30.7483	133.755	241.944	105.833	-0.311557	31.2551	131.214	694.402	-13.9644	92.8716	1815.33	-23.3492	96.5184	202.691	77.5785	75.8897	14.0117	571.518	234.351	18.4476	160.076	111.738	45.9901	-14.6637	45.0408	143.554	-24.6207	242.75	12.34	30.0266	166.861	-24.1491
52.559	-28.2708	17.7439	-21.7373	0.524854	-18.6537	647.173	68.6398	19.0914	-31.9147	28.527	-60.1824	-20.7206	369.523	16.152	83.5645	758.528	56.5413	-2.52755	128.186	273.476	132.892	-6.02203	24.1217	137.22	710.696	-10.9869	111.166	1699.09	-39.915	102.92	190.859	70.3886	50.9459	13.0666	641.433	214.388	18.3268	99.9864	196.592	97.8935	56.1515	62.997	144.036	-41.2728	200.208	8.26867	14.0258	156.25	-54.9943
52.6589	8.8917	35.4345	-22.6462	14.0095	-41.6251	622.584	80.0495	7.37065	-4.44998	12.5484	-26.479	-20.1522	360.924	30.4305	82.9704	773.677	88.9797	35.1482	124.94	226.32	96.4016	5.82131	-5.83195	99.7816	677.842	-7.83615	65.2624	1524.24	-22.8174	117.334	211.757	50.6972	64.4323	-3.52997	849.058	197.754	38.1825	111.212	275.559	83.3336	20.3356	37.364	115.111	-66.1685	252.53	12.2087	-0.248471	130.389	-54.9701
52.7588	-7.43928	2.83643	-15.0785	10.6808	-30.9597	614.953	114.847	-9.01469	-21.9075	81.6257	-39.2095	-22.2749	316.928	35.8689	82.5982	749.438	61.0018	15.5407	175.797	191.164	137.683	20.8744	37.8529	118.612	575.004	1.0363	136.082	1488.43	-32.9189	74.4679	186.803	58.2182	66.8875	14.5438	994.134	138.072	1.32153	75.9784	220.627	51.0077	25.9517	73.0613	108.275	-64.7447	199.866	-7.8947	71.8279	133.159	-26.3388
52.8587	12.647	-6.79176	-30.2659	23.4234	-16.3645	588.418	111.856	16.9254	0.54798	53.3242	-29.5785	-24.0983	298.64	58.4887	26.3027	670.314	53.5286	16.2402	314.463	155.366	168.299	10.1988	-1.48248	121.486	473.132	13.8696	127.619	1404.76	-13.1483	79.3196	176.147	85.513	77.9033	54.7989	1175.89	116.316	8.84698	60.1791	214.265	39.145	42.571	172.45	79.6439	-86.3822	222.341	13.065	50.658	122.33	-28.198
52.9587	10.5741	-1.22881	-20.6357	22.673	-18.3913	570.616	94.0877	16.4193	1.13079	39.3143	-28.3097	-14.933	277.384	45.4793	39.3952	651.602	35.2176	-4.9527	373.924	134.489	142.796	12.4828	34.8887	101.545	437.415	20.202	94.4713	1285.5	2.51255	91.5481	209.801	82.9228	76.3601	67.8555	1401.83	89.8919	-9.05878	66.8572	159.799	12.7176	11.2115	166.265	49.845	-74.5362	211.303	50.9724	25.6888	86.4565	-83.4183
53.0586	13.4021	-2.23634	-15.527	42.4447	-12.1131	587.108	95.4144	25.7345	-26.8965	64.756	-5.13673	-8.20682	230.224	39.8268	15.9462	579.881	38.2688	18.7783	308.087	146.003	92.1408	9.14789	51.9738	132.093	390.292	19.305	40.4023	1143.59	7.38746	101.562	176.069	69.0026	62.2544	90.9385	1567.52	75.842	14.5217	56.9769	157.415	-21.0864	37.9257	162.574	-9.07248	-74.8734	203.403	39.2941	-5.63998	61.5328	-41.3444
53.1585	5.54533	-12.3157	0.404707	32.7664	-18.1181	607.519	117.454	73.3546	-32.5647	63.3025	-12.3011	0.7464	224.204	32.9048	56.179	526.174	20.8545	-10.7673	259.063	113.309	84.2548	12.1077	51.6472	99.7805	357.621	11.3987	51.1079	1049.46	7.35116	109.141	198.78	74.6135	70.7111	62.1431	1507.47	52.037	7.63884	57.0564	154.901	0.507168	50.5773	148.308	10.8335	-92.2767	176.716	43.1823	13.2095	96.1866	-52.1755
53.2584	-2.84181	-38.3383	0.471546	45.575	-26.4595	615.041	118.014	18.6634	-3.50159	59.857	-6.05801	-3.69887	221.517	68.9316	50.1536	495.555	31.6094	34.3584	229.023	65.4339	91.6551	-1.62747	67.0935	90.6698	332.374	13.189	74.4424	1025.42	7.18591	129.054	197.584	67.8207	86.6353	61.0158	1326.54	88.9579	-3.76325	61.8936	142.214	48.4784	42.7379	131.477	56.8026	-35.1272	151.025	57.1017	-14.1965	104.414	-33.1017
53.3583	-7.68639	-48.3134	63.1088	31.6954	-32.1334	528.582	67.4943	14.5037	-39.1852	60.6412	4.55713	18.3101	190.825	23.7899	44.3662	460.241	9.25296	-15.7772	203.633	100.049	62.2396	-27.3263	81.5748	94.9417	310.881	34.8113	79.1765	1041.1	12.2059	117.771	215.54	57.3904	97.9508	62.9261	1212.42	78.3367	16.8641	56.2209	111.933	57.8267	30.7766	78.5874	44.7648	-61.7892	180.827	48.687	2.3477	84.1128	-2.57853
53.4583	10.6668	-28.9625	82.5134	28.6224	-47.1603	519.007	82.5337	18.796	-44.2758	60.788	17.4757	-3.88712	177.171	19.5283	53.5796	425.808	15.4615	-3.70631	156.066	110.895	61.2723	-12.2362	66.0396	100.98	266.755	9.96056	91.2763	989.864	8.60332	105.165	212.616	42.4744	85.2036	90.9436	1070.59	70.5638	2.40617	17.6699	123.371	74.539	-4.08714	56.7041	62.8625	-31.1122	179.649	77.4375	-8.6646	92.8894	77.8585
53.5582	42.0669	-23.937	74.9452	40.1872	1.93514	465.176	33.7783	21.5833	-47.4506	49.6478	16.2209	1.9642	175.014	4.30069	56.8851	381.99	-7.60021	-23.6265	151.677	94.3915	19.2247	-6.81714	75.7334	101.259	264.446	7.64528	143.69	944.19	-32.3151	135.131	187.459	31.5845	89.9542	14.5198	961.508	68.5073	14.119	23.9479	117.289	18.4287	13.651	30.6611	98.7211	14.4438	141.56	92.6769	14.0387	107.296	38.2765
53.6581	32.8725	-35.7027	80.8306	15.0545	-16.3789	420.255	33.4734	22.2496	-41.8483	46.2621	13.4322	7.83696	165.655	-20.1027	67.4531	358.525	1.37568	-0.990197	105.685	64.6294	11.0984	-25.1719	58.0851	74.605	224.764	-5.52152	162.908	895.095	-13.1949	134.762	193.968	34.498	84.9677	20.0048	862.601	50.7391	11.3075	31.449	139.604	4.48741	-40.04	48.3218	118.315	-2.56564	164.03	97.5719	9.34073	95.7356	-14.1717
53.758	5.57949	-21.2673	93.5871	4.07205	-36.5177	426.915	56.8656	39.9658	-19.3857	14.8334	19.6524	4.06394	135.731	9.82673	68.0541	331.737	3.2643	-3.73024	77.6981	77.983	-21.7135	-9.30594	29.1548	58.2507	187.252	22.5952	113.506	796.505	40.2336	136.353	224.703	19.6115	88.6152	8.95243	833.916	47.5529	10.488	57.3579	166.168	11.181	34.7682	41.614	77.5057	22.4912	139.275	109.347	-5.77662	79.7326	-41.9604
53.858	-0.506337	-21.0084	88.1017	-3.87928	-15.7806	431.582	43.6029	27.9516	-24.4389	26.9364	-8.77681	18.6487	132.98	13.0697	59.6438	328.939	0.567573	1.8647	108.305	28.4553	-9.11845	-1.51333	39.799	28.5379	177.025	36.1682	113.079	737.284	22.0516	142.387	203.204	0.747529	71.5182	5.64174	741.157	39.5574	9.20177	45.3021	201.375	-7.28811	-0.917953	47.8227	96.5691	8.03063	162.689	104.278	6.7793	86.3171	-28.4198
53.9579	4.76263	-14.3508	92.5998	19.8211	-19.5188	417.21	45.9894	7.95063	-4.57355	22.9557	23.0353	11.1313	108.664	41.2431	22.5633	261.653	0.431787	-8.24457	147.606	64.1403	-6.97005	-19.4317	43.414	23.8016	207.003	28.4092	128.287	694.986	-15.2723	119.878	176.578	14.0084	81.9191	26.8443	666.81	51.729	-1.42567	82.3302	188.113	13.7363	-19.6251	32.007	89.7169	23.3656	185.09	83.085	-4.39795	94.2297	-20.9215
54.0578	2.01376	-10.2255	67.3666	34.5506	-23.4327	404.231	52.4761	22.2498	0.811396	23.5672	9.3753	15.4057	121.038	41.695	6.058	239.88	8.8001	-20.0966	246.719	32.6535	-21.3386	-20.5297	29.6366	15.2248	196.504	17.3455	114.083	697.104	22.3592	129.928	218.551	19.6293	87.6875	37.1398	620.719	57.4771	-18.2464	38.3169	181.63	0.0515955	6.15522	50.8932	82.7417	18.6948	167.657	94.8941	18.6965	94.1884	-4.28596
54.1577	-4.12573	-20.3503	71.9644	24.6715	-6.54851	399.999	60.4422	-4.29444	-29.4802	50.2387	15.0741	-0.225976	126.644	14.0191	7.73209	270.404	7.44962	-11.6591	332.144	49.245	4.59103	-19.3302	60.9477	12.5461	214.173	15.3685	124.957	643.059	6.0298	114.465	204.786	19.3105	89.5065	30.4422	603.589	53.244	21.803	51.2133	142.468	40.8487	13.648	29.285	77.6369	7.84873	184.844	94.9303	-3.11925	89.6376	-0.285039
54.2576	0.220541	-0.54529	52.0016	32.3919	1.64523	410.626	87.9297	2.19915	-44.0438	58.699	-8.24498	-1.21206	116.419	23.2634	6.87951	258.453	1.80494	-15.2331	359.434	13.7745	-31.442	-17.0989	75.0361	-4.6508	249.91	64.5033	130.159	614.698	-5.53929	96.4409	159.946	12.4854	86.5115	36.1327	573.356	49.5199	53.1722	59.6527	124.307	31.7115	18.9243	39.6705	75.998	-21.064	178.735	80.1542	5.19096	120.976	7.99305
54.3576	2.82612	-11.1645	48.0977	13.6348	6.98239	378.082	38.4462	-3.6883	-46.7877	39.4536	17.8377	24.5976	113.613	32.8313	-2.41257	212.579	23.8037	-23.6567	311.33	-24.8323	-40.9858	-11.9754	67.2573	-8.72005	280.414	54.895	150.884	596.924	-1.47138	91.9898	188.022	37.8989	94.3483	18.8224	499.614	42.8691	49.9822	30.2552	103.979	9.20992	59.9625	69.4224	98.5246	6.38501	158.123	90.4024	-2.25958	111.93	-16.2181
54.4575	1.47419	-19.3449	37.7215	9.09009	-10.503	361.39	57.7859	-8.66447	-14.0266	33.0227	-0.982789	24.4871	111.048	52.456	-16.7438	220.51	22.8399	-13.5961	231.226	26.7963	-49.0707	17.4965	68.2236	-21.8039	259.702	41.3969	142.954	583.075	2.07399	103.174	170.453	49.992	100.513	33.3922	477.773	56.6564	46.2163	44.4659	71.8499	-2.00296	43.4294	92.2827	96.9039	16.7261	158.033	75.316	8.5067	99.4878	6.6375
54.5574	12.5645	-3.15392	50.7456	23.3308	-5.41056	392.915	68.1778	-15.176	-14.712	24.4084	3.80686	21.0107	98.9605	38.2089	-42.0108	219.155	35.8823	0.663689	213.609	18.2373	-73.7526	3.5572	54.7861	-17.7202	225.421	53.1838	114.254	532.99	35.7029	63.6553	209.839	48.3127	105.469	54.2463	477.513	58.3795	73.6761	19.9834	110.732	-6.72792	15.1718	80.2117	71.6015	10.6598	250.149	30.6284	-2.79242	71.463	26.2904
54.6573	10.1308	8.07753	39.6203	13.946	1.75236	411.07	58.6953	17.6905	-10.6155	33.6022	-22.7095	8.95624	96.0691	36.2162	-36.8834	209.574	12.191	-16.772	180.695	20.1334	-0.844078	-3.04903	27.9974	-17.5983	176.783	46.672	109.271	487.995	15.624	84.3099	161.832	7.50401	60.9067	53.7069	430.974	71.1642	39.5372	75.7344	129.792	-16.4882	51.178	77.6866	44.8974	-13.1036	285.16	48.1408	14.3692	67.8718	49.975
54.7573	-0.0627768	7.03224	29.7151	18.0568	-29.8551	438.703	19.3461	16.5043	-19.9592	8.96789	-34.6948	-5.84842	142.924	70.2644	-35.8499	255.962	16.6683	2.2233	169.851	118.225	-4.03252	-4.13515	34.5032	-9.53968	205.116	45.8891	116.819	611.499	-14.851	64.5225	151.327	4.85113	43.4996	54.2138	417.142	51.6787	46.9448	63.1206	97.2924	14.8479	39.2593	74.2262	66.2148	-15.7675	270.247	112.129	156.192	80.8013	29.341
54.8572	-4.01593	18.5891	27.6694	23.0736	-16.0467	398.465	30.9714	-38.3079	-12.794	24.945	-21.8823	-17.8687	176.555	123.137	-29.5924	439.437	35.0041	26.787	155.046	277.409	0.501867	0.756174	12.103	26.7642	172.612	14.1752	97.2256	686.356	-2.43659	48.4305	180.35	19.7294	22.4676	50.0254	449.466	23.6745	49.5916	42.9311	92.487	103.605	57.0478	47.7291	44.7739	29.1455	247.48	165.183	380.646	48.2707	21.7492
54.9571	-15.1854	3.70626	18.1163	15.7117	-24.192	403.414	47.1481	-22.6486	3.29464	0.294318	-6.95142	0.484801	213.004	133.299	-21.6795	575.02	19.4436	44.0953	159.401	282.308	-34.5574	22.7437	13.9883	21.7278	178.029	18.0332	94.9361	879.123	27.4836	33.0455	212.582	47.0342	42.5508	74.6928	470.438	-20.8104	42.4695	28.1506	75.4801	155.133	28.8515	62.6076	28.7102	-5.29469	250.783	174.738	599.123	43.9686	23.3679
55.057	-33.0964	5.9862	19.2608	24.7304	-24.4814	355.794	47.9609	15.8915	-4.61981	-8.1246	-14.7888	-26.3258	264.863	108.487	-46.5292	642.513	11.6509	31.8833	126.39	269.108	-67.3234	16.8599	19.0218	30.0508	164.018	28.0013	68.3179	961.849	-12.3497	57.4056	151.702	20.2866	54.3098	13.4103	449.167	12.7567	25.8898	24.4873	53.5024	126.947	-41.133	39.2721	12.5911	-32.1463	271.426	171.517	784.21	45.9826	-30.2136
55.1569	-12.7735	-8.02016	16.0163	38.455	-17.075	356.701	59.7452	-17.0122	-9.64419	13.6328	-15.6204	-35.8379	264.021	111.568	-19.7327	702.211	29.538	23.0986	118.772	209.175	-55.2436	24.4481	26.0563	7.92472	209.312	25.8332	63.728	863.619	11.6523	48.8385	166.938	18.5488	46.2903	31.9299	435.286	32.4565	77.3246	29.1578	52.5113	95.242	-6.71737	71.5653	3.25607	-21.2222	249.918	114.835	883.23	29.4914	-37.267
55.2569	-41.0155	-16.1582	7.96642	36.9494	-56.186	377.721	60.6322	12.3707	-6.49689	-14.6573	15.6837	-20.3255	227.642	101.037	-29.8416	710.336	34.9644	31.4635	75.0528	216.36	-18.2332	53.8457	-1.64076	24.7138	185.224	94.1421	38.9391	806.067	8.50051	49.9979	168.547	39.5506	42.7873	27.8605	446.683	39.4019	71.4972	12.1562	63.3158	65.1169	4.94829	53.8372	-19.3514	-51.3261	216.618	81.4507	1016.85	28.913	-40.4894
55.3568	-2.84935	7.53268	11.0704	48.3463	-29.9415	364.07	64.6178	-2.69327	1.89931	6.49825	0.237661	-19.0534	217.022	119.82	-30.2994	691.882	0.44493	12.0723	65.4403	184.148	-16.4957	-13.7104	4.76635	38.5322	160.734	91.9594	65.1024	767.812	11.5486	40.9797	148.571	43.741	55.0405	19.0756	447.915	50.3772	80.5702	43.0995	76.4341	65.8456	9.48492	80.7532	-30.8977	-14.234	213.441	73.7765	1020.16	18.3229	-56.2047
55.4567	-7.4665	8.27965	5.83942	42.3992	-6.15722	348.435	79.4112	-30.8019	-17.1897	23.2254	2.33966	-7.79936	186.681	80.6083	8.1125	620.437	16.4827	18.8677	59.245	133.15	-18.0135	15.2392	-16.6105	9.27707	138.672	90.7444	83.4873	724.995	17.1911	47.0848	136.356	17.4705	50.4689	7.09706	392.571	23.6547	89.3131	54.5237	83.1145	56.0983	39.2262	81.1965	11.6839	-27.6724	190.947	52.4921	930.891	46.8386	-48.7659
55.5566	-1.12564	-7.98004	13.9489	25.8364	-7.73147	330.033	47.8728	-12.9335	-3.45233	27.2807	25.5801	3.69067	177.945	112.465	106.735	554.887	-6.61216	0.298198	71.2912	81.4311	45.1105	18.4733	-2.44107	3.66778	133.026	79.1541	81.2879	717.776	3.77206	53.4649	135.344	33.3385	61.1584	22.9041	338.837	20.1043	70.0149	50.778	65.7077	44.8642	34.8515	103.897	24.4016	-11.7753	170.361	55.2604	805.246	43.7697	-51.1281
55.6566	1.48356	-3.384	17.0056	44.1801	2.685	347.115	31.1454	-6.41343	-15.5969	31.8597	20.5034	-0.854432	154.873	95.6215	172.205	522.73	8.36	8.95848	77.9098	119.697	28.2651	3.72718	-2.6888	-6.84355	118.746	72.8997	90.2561	674.67	-2.60424	59.5626	128.296	65.7338	68.5807	80.5193	313.271	23.1072	53.7336	87.2439	62.697	18.354	29.6287	88.59	16.2733	8.7261	174.215	44.189	701.511	32.7067	-35.7898
55.7565	41.4901	11.0995	-1.7011	48.5302	25.949	340.182	59.9419	-5.2751	13.6606	18.1488	12.8841	-1.89572	136.762	95.7952	226.983	477.769	0.784872	-0.916115	72.8292	104.459	23.0088	-10.2224	22.4777	-11.4759	100.369	100.438	72.5599	647.238	21.794	27.0573	151.602	65.0837	87.0135	123.652	308.274	18.4452	72.0271	47.1109	70.143	28.002	68.2164	134.172	39.258	-1.93299	190.17	51.1393	610.075	59.1444	-37.682
55.8564	32.8333	9.54162	-9.03335	48.1062	48.84	350.121	46.2844	-13.0443	36.6542	13.3604	21.5161	12.7328	115.461	94.6472	260.441	429.134	-7.62677	-0.0822301	58.3862	75.2729	-23.2814	44.7595	21.5336	-5.94459	87.9429	89.001	66.8045	657.836	43.5567	30.8471	158.354	35.4211	90.4065	128.452	277.078	34.802	34.1518	38.0468	52.099	49.5243	85.7192	157.964	29.9172	20.2412	161.037	42.4057	513.354	85.329	-43.1288
55.9563	56.3094	11.1397	-10.2066	48.4864	32.3278	379.037	68.9006	10.3155	59.8939	29.1315	4.49411	24.388	108.672	85.1408	249.657	405.61	20.9215	0.672728	-0.169383	61.2639	-13.7028	117.274	9.47376	-0.236934	68.1937	108.429	75.3842	634.546	29.899	65.3915	149.366	24.7656	105.974	123.089	266.393	19.1909	43.2233	50.6215	72.6118	22.6459	55.5867	139.9	16.9187	32.5654	165.433	52.5605	458.525	106.143	-31.0842
56.0562	30.2784	1.5714	5.67156	27.6959	28.675	342.86	23.2533	-14.2323	61.8248	12.5827	-20.8481	11.8445	88.8803	74.0426	288.683	339.03	17.1946	10.8649	1.14159	-24.4526	-8.93698	110.396	37.9128	-19.9713	102.488	68.821	109.591	647.614	-21.083	56.56	116.469	37.21	73.0162	125.936	215.626	34.9861	68.2679	33.5782	69.4265	43.6864	49.9402	138.25	83.5181	54.695	103.108	61.3143	459.544	162.274	-53.7525
56.1562	23.813	-9.21335	-4.82718	24.0363	23.0897	311.693	26.6379	-18.6465	58.5164	81.7198	-18.8343	32.4792	66.0168	110.107	334.928	320.276	10.7769	-2.28005	26.2763	-8.07106	-39.9321	156.177	39.2321	-19.7546	90.4632	97.0391	78.7987	550.555	43.5947	43.9877	147.936	74.2646	101.832	144.664	227.033	18.237	30.8258	32.0821	79.935	16.9112	60.8923	133.249	19.3737	42.9487	101.023	52.0459	419.031	120.146	-46.9802
56.2561	26.6916	2.07781	-14.5766	17.6873	39.7108	335.564	21.5114	10.8526	54.4429	73.7934	-31.8496	39.912	61.5791	129.543	335.803	277.618	10.4235	1.97536	19.0289	-32.9183	-14.9235	137.518	5.33702	-3.99259	62.6067	209.217	89.1578	562.688	19.1328	34.4316	120.038	46.5973	122.406	295.487	192.44	18.7066	50.1517	8.23206	52.8301	31.5453	28.1456	115.742	46.5928	43.0469	100.514	48.0575	459.137	135.49	-14.4645
56.356	-3.29939	6.62907	-21.6138	2.49363	9.56142	360.296	50.4294	-6.29482	66.2268	75.4035	-6.82545	42.1292	69.6025	105.282	370.061	275.474	-3.9091	-18.077	40.9899	13.8946	-13.9231	94.5073	28.3817	-53.6253	69.9536	238.66	76.3876	497.043	23.3218	31.849	127.175	22.8457	82.0627	304.019	204.02	-1.05456	46.8672	17.3878	80.527	32.6412	40.3694	118.407	47.6546	43.2495	124.001	31.1569	436.802	131.69	1.43678
56.4559	11.2133	7.41511	-20.9559	9.44753	6.63791	373.178	50.9342	-20.24	61.4982	67.3695	-11.4663	7.15719	71.9282	137.365	353.242	259.752	14.218	30.5166	32.9414	-8.96617	-19.8856	84.5736	42.4266	-22.9217	41.4776	273.919	57.1215	448.961	46.4767	32.5242	124.98	43.9002	77.9155	235.27	213.943	6.78604	59.8994	15.8129	74.724	-3.9112	31.4962	74.0197	11.1723	58.6701	122.394	2.65171	472.059	93.2845	-3.57654
56.5559	20.2151	5.88803	-16.6953	17.604	36.4751	388.502	66.4595	-8.8033	65.5527	83.3606	-0.360387	17.6176	72.4292	109.433	387.393	247.909	28.3517	14.0473	9.2584	15.1988	-17.6364	73.209	14.3086	7.09105	70.9277	241.57	69.4592	406.61	23.2825	31.4584	127.527	53.5326	71.0727	190.918	206.973	15.6636	65.5842	5.23368	37.1494	7.42434	63.1831	57.2232	5.49573	53.6857	149.646	-0.0252614	421.304	80.1467	-22.9998
56.6558	38.8782	29.0784	-18.694	20.4155	28.8666	386.238	63.7022	-2.63485	83.4419	68.8097	0.0237019	26.1545	57.7187	122.793	329.45	263.921	40.2701	27.9445	25.6151	-2.80028	-16.6595	73.3116	2.63275	-0.00115375	85.3966	189.038	102.542	396.619	18.3771	22.2282	109.405	17.0745	69.6453	176.497	184.093	34.6635	30.8103	63.8949	30.8851	29.1721	61.7329	31.2235	38.7092	56.3481	182.793	11.7206	397.645	73.4896	-25.0493
56.7557	16.2219	26.7602	2.55875	14.7906	4.03006	415.205	84.5227	-4.95838	91.6516	65.5459	3.42525	18.6494	61.1058	144.862	332.345	239.304	12.5918	47.1304	23.9745	-28.0796	-22.5858	53.6651	6.46382	35.9736	100.487	156.906	77.9295	373.772	64.8213	30.2362	103.249	21.101	50.4349	168.753	199.349	27.3137	71.7246	81.0919	61.8175	75.6921	89.8175	37.6159	18.1176	76.1787	180.212	9.7693	326.243	87.5019	-19.381
56.8556	13.7053	30.7677	-15.5338	19.8171	6.47195	396.23	78.5942	-16.8177	97.2519	69.1252	-3.39369	16.96	65.3741	144.466	359.255	219.037	13.4188	39.8422	9.0874	-28.1812	-5.18815	49.9348	3.79832	35.9347	94.7232	125.431	82.2199	354.078	64.9513	18.0759	99.0674	-1.01252	71.9667	188.847	183.79	20.5105	56.4361	86.9566	63.024	39.8494	59.3652	127.099	45.702	74.5325	203.635	26.3409	287.979	87.6346	-13.3014
56.9555	19.8891	22.0493	-1.71241	15.7142	23.6786	379.312	84.5929	-27.9585	79.9304	57.2462	-12.7658	43.0935	41.378	144.726	376.239	209.887	37.3003	46.2626	16.4228	33.2388	-41.1088	88.9872	-16.7299	12.0215	79.9631	111.901	103.444	339.361	61.3118	22.053	84.8028	25.1307	60.9076	307.143	137.48	16.9808	79.3831	103.969	50.5628	28.2541	26.0492	137.355	83.6846	62.4032	189.791	43.0136	271.674	50.8862	18.8031
57.0555	28.2079	13.5188	-3.01363	47.5972	27.0657	347.339	51.5604	-40.3659	69.7234	68.2295	-6.17428	47.4107	30.7964	182.716	361.808	175.799	71.9679	65.3534	46.5727	50.1664	-54.4092	107.252	-10.5055	19.3798	61.9335	113.335	128.022	334.225	54.8316	37.1764	98.0854	11.4769	57.0132	442.353	86.2835	3.9179	97.2787	91.0795	38.2816	20.1526	-5.08314	140.103	170.544	39.0333	190.04	18.7987	251.127	62.9476	40.6872
57.1554	20.8287	19.0981	-1.36231	27.9952	13.6687	348.621	26.5713	-58.004	97.3978	71.2773	-8.66576	53.3597	9.20562	181.12	378.93	150.589	66.7498	99.928	121.855	23.3195	-36.4824	103.094	21.8552	-5.5152	59.4607	102.512	153.916	358.122	40.4294	39.2855	87.6212	9.50658	66.2991	576.268	69.3089	-7.05288	183.649	79.512	67.432	11.7181	-47.9738	180.227	163.662	39.6909	164.852	17.0939	212.857	75.9731	33.3994
57.2553	15.1242	46.1001	-10.3037	3.43576	-2.08026	384.229	75.6863	-19.0167	83.8914	30.2934	-3.65544	67.9068	13.6825	156.236	381.237	163.472	59.3121	72.5443	248.785	25.4901	-3.36819	86.6193	9.51231	68.5602	67.2157	99.2783	176.666	348.144	28.7936	38.4833	63.9049	2.8167	60.8791	693.143	22.5497	4.05552	337.624	119.905	61.2442	-9.23425	-65.1321	170.6	206.331	25.5071	151.004	39.3429	224.425	109.205	41.7885
57.3552	6.66677	36.8667	-8.63119	11.2852	15.4035	379.719	104.024	-24.1979	82.603	82.7861	-40.56	47.4337	28.8253	145.662	333.238	159.873	4.35592	25.8975	361.147	-21.4951	-11.9998	33.0551	0.384415	79.1728	70.9245	94.1401	139.033	344.925	34.6501	13.683	140.773	53.26	73.5421	823.227	35.805	-17.6579	482.327	72.1231	42.8024	-11.7676	-32.51	206.81	155.526	51.2141	175.806	-2.74647	215.497	81.7705	80.6796
57.4551	-12.9487	38.0942	3.457	1.87115	-4.15654	385.327	80.7137	-3.12294	86.9365	96.8804	-40.8521	47.4365	47.0959	147.565	390.229	116.32	5.51089	29.7989	387.37	49.4096	-28.5547	25.6329	12.1645	65.2199	62.6392	72.1137	146.059	302.156	34.8222	35.9443	128.837	29.6628	83.539	950.758	61.4001	-20.8582	559.667	78.2208	49.5873	7.0117	-23.7865	185.458	140.647	87.2349	146.335	24.4522	191.947	54.3838	105.064
57.5551	12.9776	62.4568	6.4598	24.2598	-3.58771	392.834	67.4313	-13.5212	38.9903	90.3092	-31.4063	46.1993	43.6188	103.662	427.632	123.514	19.2234	31.2265	317.049	25.7316	-59.7892	35.3352	40.0455	71.1069	77.6117	63.4647	116.503	276.675	41.8837	39.8045	198.595	15.2993	73.3601	1059.22	50.1391	-21.6048	675.911	78.8303	56.4325	19.1919	-47.0553	217.966	133.684	59.7951	146.121	71.3675	156.201	66.1426	91.6847
57.655	-11.2582	46.5855	-2.83843	-13.0029	13.7189	436.265	68.0714	-3.19519	128.263	92.0673	-31.1251	45.9787	19.5614	106.838	444.131	110.069	1.19561	37.8466	279.38	5.80998	-29.9148	0.397573	50.1834	8.59298	69.8994	61.5485	112.123	322.532	54.5457	55.9052	226.289	18.2589	82.6743	1131.55	48.9889	-26.4461	747.929	119.052	49.8756	53.976	-28.667	278.996	126.12	69.1142	111.983	57.76	124.338	81.067	76.0628
57.7549	1.98675	43.9702	-5.74686	-2.49916	16.6891	446.676	74.3394	-0.704365	114.868	76.5852	9.76694	40.9205	15.9762	96.102	424.753	109.241	28.3072	26.7077	205.732	70.2703	-12.8848	11.172	83.05	16.579	74.6806	62.9345	150.236	284.103	28.4024	52.3904	197.044	26.8383	74.1789	1193.26	35.1995	-14.7729	877.974	137.008	33.911	7.43634	-24.0085	294.155	136.841	66.6972	124.848	55.2069	187.255	93.0876	56.875
57.8548	-2.95417	32.8336	-13.942	12.7588	3.76047	502.287	70.937	-7.10722	139.858	71.5606	37.4295	49.889	17.217	115.839	377.343	104.388	-1.18855	9.76024	142.843	-29.3965	-40.8768	4.35877	41.7	-1.47009	32.5452	96.149	178.555	302.685	58.2332	81.5438	208.179	24.489	73.4285	1073.02	34.8524	-0.177178	928.518	55.5501	59.4338	5.49172	-55.7605	231.733	128.639	39.3445	148.673	24.7307	212.843	94.6809	24.7224
57.9548	36.7902	15.5778	-12.8889	3.52229	2.41492	550.354	66.1647	24.7685	99.9915	59.2569	41.6539	29.7024	78.4914	97.4696	370.483	168.907	3.87383	27.8501	159.9	7.28422	-55.4917	17.3627	51.7157	-43.7759	58.7853	91.5994	147.062	328.05	54.0707	77.4137	216.276	22.29	59.6526	1004.45	14.9621	-0.331115	854.299	72.9069	45.3377	-33.3951	5.09197	226.534	133.845	55.3835	106.218	59.6317	178.179	123.316	-16.1801
58.0547	146.263	38.667	-4.72041	-11.4912	15.0674	690.302	79.4459	18.2821	68.0133	86.6555	50.9961	22.4666	79.5311	90.9972	352.216	193.099	16.5853	16.4258	211.718	48.0111	-65.124	5.9906	49.7521	-62.5349	58.9431	84.0905	141.75	319.968	27.1985	70.7349	208.775	26.6172	52.1257	929.255	23.7473	-5.14227	749.072	62.0951	24.61	-48.862	-24.6653	197.208	96.16	44.4685	101.139	39.0353	158.855	90.3073	-23.0866
58.1546	266.075	73.9992	-2.7297	-0.867955	11.4574	830.994	74.4023	22.8526	62.3266	143.995	18.0813	17.2449	59.8113	77.3061	357.939	200.023	11.4525	4.32907	206.925	62.1989	-11.5815	17.4562	47.8649	-91.5704	45.5562	67.0701	130.111	388.658	14.035	94.296	168.142	37.2628	42.7901	872.212	63.3756	33.0788	636.117	63.2989	34.2586	-42.6084	-27.434	230.056	99.3372	73.0536	84.9749	72.8895	155.09	113.853	-26.1865
58.2545	351.106	53.8578	-19.9743	-17.729	24.0697	1024.48	60.1097	47.065	47.3952	200.796	55.4168	5.96095	47.1075	75.5878	333.838	159.535	-7.01008	13.336	197.48	95.236	-14.5206	5.06433	62.4981	-98.5842	43.6482	64.5364	114.783	375.738	10.3129	106.769	173.207	50.6002	46.9909	803.748	67.4334	39.2907	589.923	67.6665	24.2607	-3.39602	-19.6049	235.75	104.044	65.011	59.4103	68.8466	128.567	96.7761	-41.9313
58.3544	435.521	97.1941	-12.927	-25.7046	23.7021	1064.43	46.8192	40.2824	42.0827	284.847	44.5519	4.60463	36.3886	78.219	273.659	143.525	1.41435	10.3589	190.134	104.281	11.0281	4.09014	71.529	-92.1232	44.2883	87.2639	115.926	456.245	55.3621	86.0455	181.088	75.9195	74.7571	747.444	93.4723	26.415	503.655	69.8669	35.2399	-47.8319	-32.57	210.492	152.339	83.7969	68.6405	54.0918	106.315	108.576	-47.6748
58.4544	533.249	135.689	-12.9423	-37.7497	37.5662	996.487	56.1332	18.3145	24.6664	346.996	40.6376	4.20009	34.7187	69.4616	311.631	155.03	-22.7682	-15.0936	184.324	48.041	12.7975	-8.16184	42.6533	-104.732	25.3542	70.8154	140.607	456.628	-21.9848	79.121	147.888	48.1645	39.4513	654.946	58.0585	49.2953	449.959	61.0692	18.891	-6.88979	-13.0463	169.538	180.665	87.6322	75.822	50.1809	129.346	104.183	-57.7717
58.5543	613.913	107.305	-15.7586	-14.6231	27.3776	948.515	64.0591	16.5966	12.5508	463.228	50.5499	1.42101	17.9752	41.5339	278.462	188.699	-3.2615	20.0054	140.309	45.937	19.6823	10.4334	38.4308	-125.765	4.73992	56.1951	108.219	437.493	8.05522	101.525	157.758	67.6651	57.0823	603.762	87.3642	29.8722	393.505	38.0008	20.892	7.95115	-5.85077	152.227	147.094	52.4725	115.888	32.6873	131.381	93.9781	-45.042
58.6542	680.47	47.2491	-14.888	-3.49584	25.0719	857.477	39.763	-3.84727	27.0566	447.085	30.6111	9.4086	69.4214	30.9533	231.153	156.432	3.43626	26.601	93.2122	57.0003	33.7816	30.9153	29.5538	-110.543	27.3285	83.8116	91.8123	370.921	24.5882	76.4497	181.37	38.1292	70.4041	538.259	72.2875	38.4842	379.278	74.8386	44.6769	7.50802	39.3131	97.7449	146.473	47.3066	111.428	38.8146	49.6652	89.689	-5.13522
58.7541	708.863	58.9847	-20.5811	11.5042	17.4139	836.656	61.994	-0.171394	40.183	379.144	8.55553	13.1771	67.1913	38.3195	277.741	155.168	-0.149961	24.4724	79.5286	12.2866	15.1088	23.551	14.4613	-121.933	38.591	65.7898	97.7609	354.904	76.2056	81.814	202.087	61.7176	63.3908	522.97	50.9656	29.4299	363.68	101.097	42.2732	12.059	45.5039	116.996	181.568	72.7161	108.166	30.9604	77.7395	77.8849	-22.073
58.8541	707.843	74.644	-27.5215	3.67462	27.207	787.457	44.6623	-16.6736	64.5908	325.652	-1.69012	85.9895	44.822	51.6799	326.728	170.711	41.991	20.4492	62.631	80.5069	8.02382	60.046	-2.74022	-104.929	53.1374	52.0437	97.1869	316.884	164.18	70.1822	152.851	22.3512	66.8833	493.161	49.9618	18.956	324.471	70.8873	39.7318	34.1986	38.4194	111.602	154.375	72.5655	108.999	12.4035	91.8456	82.7182	-20.3225
58.954	622.785	80.9259	-22.1103	-4.29416	17.5466	822.749	40.3526	45.8116	75.4579	284.459	12.679	128.308	39.5436	64.1078	358.605	149.184	59.6337	16.449	71.6644	51.074	2.9852	42.4026	17.204	-83.2238	89.7783	65.7162	46.022	293.043	217.57	68.8166	177.377	51.4096	142.649	514.031	80.1445	19.7387	306.591	89.5113	34.0394	17.9963	58.2581	107.919	125.939	64.6706	117.333	20.4272	48.4945	85.5126	-21.8449
59.0539	540.84	59.4443	-26.9039	12.0303	-18.3106	816.952	50.0155	61.9183	60.4157	277.747	23.956	114.234	45.9291	44.2571	414.559	133.893	109.124	9.52476	61.1347	81.582	-13.5528	69.0127	27.0732	-62.6712	110.595	37.5865	92.2729	283.008	165.555	46.0179	146.836	34.0591	130.019	474.91	46.5251	3.10727	288.698	72.4651	36.9754	25.4821	78.2874	166.34	208.648	62.5024	87.4297	17.9524	113.172	78.3492	-2.11464
59.1538	461.546	60.1115	-22.8465	-2.22922	-3.71775	765.048	69.0397	62.389	85.444	226.018	-3.60104	104.449	40.0798	69.8907	378.127	112.429	116.738	-9.82369	201.957	43.5399	-14.8965	21.1535	12.8414	-73.5752	98.5283	42.7371	77.2369	297.426	149.385	57.4837	172.169	75.6612	158.681	464.432	59.6661	-2.61812	264.85	58.085	-0.670739	7.16302	46.7343	181.903	193.659	53.9225	55.8641	37.1833	74.1597	68.2581	-46.7363
59.2537	392.656	50.004	-19.5084	-17.942	10.0917	762.905	64.0977	84.3799	65.0734	209.905	-14.829	75.0473	38.7681	44.9901	384.95	114.287	88.6407	-23.2122	262.476	45.2238	-29.5053	17.3496	38.8039	-90.602	94.9615	64.979	58.7239	241.877	175.045	64.2771	166.861	65.7474	157.127	453.411	71.8967	-1.69308	276.091	72.1008	42.4993	18.7674	55.6658	174.371	162.644	89.8406	88.5328	44.3031	84.1552	64.4527	-24.4883
59.3537	339.937	70.7363	-24.8252	-25.7838	1.16756	722.95	76.9409	42.1728	18.8919	216.961	-6.07336	78.237	36.0851	26.2172	411.318	141.69	65.6035	-2.88799	201.095	61.5467	-20.588	32.5209	46.4293	-64.6198	71.4155	77.1938	106.645	253.151	165.47	52.719	157.828	41.222	160.72	397.119	59.5713	26.1156	227.296	44.4477	20.6767	26.2345	56.8541	114.642	173.622	58.3523	150.725	36.0008	116.191	95.9072	-20.0083
59.4536	297.816	50.3785	-8.96586	-14.4008	-4.93635	695.377	98.5807	31.2064	24.9848	214.04	13.9757	51.7878	44.6227	29.1127	499.765	132.609	78.8038	13.6091	150.105	-0.97109	-37.7047	53.5499	53.046	-71.4732	90.7492	65.5999	119.638	290.078	147.684	68.7311	180.172	64.4978	148.132	380.118	41.8763	-5.88072	194.06	55.5914	-6.8471	31.5975	56.9879	91.1611	200.619	76.5781	107.45	20.7803	100.994	97.7434	-8.82988
59.5535	257.183	50.3639	-21.5605	-25.2332	-14.5081	673.064	105.986	54.1692	17.587	200.807	31.9397	33.5115	56.019	55.0456	582.967	143.479	66.5856	15.4114	126.056	32.8921	-28.222	39.3151	42.3422	-75.6038	72.7409	51.9104	115.76	267.443	136.107	42.1797	167.035	65.1961	192.076	327.996	33.8177	-7.53463	197.804	29.179	-2.13936	20.6005	51.6947	79.8727	219.314	110.413	104.006	54.2164	108.387	105.259	-7.61028
59.6534	208.935	31.9066	-33.1908	-24.6871	-14.0719	639.348	83.3187	64.0513	18.0017	196.523	17.9959	36.757	54.3759	61.5896	644.605	169.42	46.801	-5.69634	110.153	35.9551	-15.033	70.7365	41.3727	-86.9176	59.735	64.447	159.063	271.758	177.156	41.948	157.94	86.0826	131.262	295.064	23.1299	12.0953	148.558	22.974	9.15353	21.0175	30.7052	101.168	224.405	70.2933	139.133	34.6129	126.345	102.82	-35.8284
59.7534	208.821	36.6994	-17.8519	2.5815	12.5887	609.017	72.0566	45.735	24.6133	156.527	16.8366	23.2432	36.9771	43.542	744.281	163.331	38.6161	-6.21211	86.5345	-19.9711	14.6456	81.8893	14.3073	-88.7016	34.4257	45.155	123.93	243.512	177.319	53.7649	135.95	64.9132	169.36	273.212	31.1221	17.8761	188.926	16.5447	37.1181	-6.50013	21.4256	66.3501	204.303	89.7412	189.547	22.4767	89.6444	86.3604	-0.307769
59.8533	176.141	38.2433	-21.1381	-20.095	13.9741	556.98	60.1999	54.122	2.54037	136.724	-5.65025	21.7429	28.9873	19.4278	848.872	145.753	61.3715	18.5857	63.4677	24.4705	-5.04869	92.4418	31.587	-106.838	39.8636	54.4325	134.99	180.042	151.814	33.8932	109.283	58.5462	107.282	259.026	-6.42904	-20.9001	176.237	57.3993	4.40397	27.2175	23.5654	47.3663	160.504	68.7831	209.572	30.0936	124.917	91.4765	15.6745
59.9532	116.376	26.5417	-5.58984	-37.4494	-24.5783	516.693	64.3746	8.48867	7.73715	130	40.8623	30.2257	38.9158	17.8631	936.165	119.606	158.021	30.27	75.5758	-25.5892	-11.4446	80.1417	15.9925	-108.325	52.9968	33.3604	169.196	225.096	131.232	26.7894	124.971	50.7533	103.207	264.081	-9.05783	-4.39544	193.911	46.361	74.6605	38.6024	16.7338	86.2422	193.196	68.7101	174.207	9.54581	125.412	76.1243	26.5556
60.0531	112.838	30.3813	-12.5841	-39.3066	2.26326	504.377	68.8415	59.8799	26.5328	119.318	46.3025	28.2461	24.1984	30.0877	879.788	93.7731	89.9417	-12.7826	91.3078	-19.9159	55.3374	65.646	12.0497	-93.9726	25.0682	72.1275	149.257	176.47	143.037	43.2088	129.459	50.2178	100.622	244.582	19.6422	-6.65847	182.959	41.3704	74.2485	6.84584	58.5467	97.526	171.246	73.054	176.863	23.5849	112.876	56.246	24.4898
60.153	155.698	30.8151	-3.13157	-16.6036	-1.4294	458.065	65.2368	19.6578	83.2648	101.357	56.4833	30.6354	24.4003	35.2046	837.111	83.2385	87.1559	5.84869	39.4378	9.04848	3.75616	91.565	-2.97686	-109.997	40.2709	66.8547	140.957	154.867	120.241	37.8899	109.462	44.2566	91.045	249.38	-15.4116	-19.5576	196.851	48.0032	40.3362	8.19861	62.6504	102.424	161.15	58.731	153.241	40.8052	63.4112	80.1337	24.2311
60.253	139.808	61.4245	1.92769	-3.68296	-32.6127	437.832	99.0205	53.0342	101.003	68.975	25.147	22.3148	18.1075	21.9191	701.44	94.6563	74.704	21.1118	26.4502	21.2409	13.3701	52.4666	-45.1418	-108.8	14.8026	51.7049	120.043	133.47	120.328	45.2414	66.4618	43.9142	77.589	209.308	8.76182	-5.63167	208.858	33.7862	60.5833	-21.78	33.3593	83.3345	129.784	68.6529	210.398	33.6836	70.463	26.2201	62.6774
60.3529	115.193	64.9676	-11.6352	-32.5097	-29.7877	429.582	130.545	28.4598	72.5156	88.3722	7.09141	24.1656	11.2354	19.7852	622.011	119.067	102.616	25.3033	32.1243	32.3821	4.66768	125.228	-32.3276	-112.433	17.9281	39.1753	144.351	137.869	90.4835	5.62341	47.4984	21.9061	56.9791	177.519	100.751	-8.81701	202.53	46.2091	72.8635	7.67248	64.7951	61.4056	132.696	57.9779	198.022	9.84047	75.9126	34.6211	38.2641
60.4528	131.533	77.5993	-13.1546	-13.9766	-20.8701	347.633	141.98	32.0466	57.8535	82.1081	23.3511	28.7781	27.48	-11.5144	573.278	83.1773	79.5657	39.5346	16.7022	74.7633	-8.09569	99.1155	-30.8916	-108.018	23.2912	40.3411	89.3311	104.612	107.081	21.1274	61.36	58.7633	104.439	168.89	117.882	-11.0084	155.845	53.7675	66.2943	-1.2674	95.255	53.7219	67.2207	127.988	181.229	6.15776	44.5642	-13.9649	67.7827
60.5527	129.905	64.9303	-11.2041	-15.2994	-15.7686	359.926	138.607	41.434	81.5278	84.9475	-0.97001	25.8226	36.2353	14.0499	488.429	69.2373	78.4042	19.2215	9.5587	105.233	9.74379	75.7794	-22.6826	-53.3322	44.8251	27.6539	68.7819	82.0107	112.563	18.6907	83.1967	55.478	131.841	161.431	126.364	-29.7349	155.455	64.556	67.9191	29.3272	78.4483	74.604	68.8484	113.1	150.305	1.51907	41.8533	-15.3088	26.5671
60.6527	119.15	65.0031	-9.92592	-22.2013	-26.5404	361.395	155.104	39.7356	62.7016	85.3057	0.840501	28.8368	30.4425	24.056	466.629	63.7555	51.231	23.6843	30.5869	33.5283	-9.15694	65.394	-16.5543	-42.4617	28.7723	0.738568	133.571	132.722	72.3525	-21.6288	142.948	51.389	77.9766	138.761	88.4754	-3.70843	122.818	49.777	67.9946	18.2359	76.4494	105.164	120.4	59.658	104.949	-11.0644	66.5745	38.7667	2.92442
60.7526	125.313	41.887	-12.1987	-10.2679	-35.6042	401.323	183.977	72.4048	36.9728	111.692	15.762	22.8657	31.8313	13.8001	452.515	54.0072	53.2898	13.4686	53.4172	33.6127	34.2393	73.9965	-0.216046	-36.8561	14.3128	46.4936	151.966	137.306	64.1835	21.5311	137.239	78.415	78.7952	146.44	55.8165	1.02974	79.1598	42.974	55.5764	23.8143	37.9265	117.032	142.812	81.4063	111.315	-20.101	81.9596	58.5338	-5.47994
60.8525	118.722	49.3566	-2.27454	-1.01099	-13.4698	398.575	180.929	226.603	47.5583	86.9672	4.19159	37.475	11.361	14.2948	504.474	52.838	56.4174	68.3693	42.8714	60.0573	123.756	133.465	-31.8454	-46.8694	19.7219	39.093	98.9398	88.172	92.5121	14.8369	143.651	32.9741	132.556	130.46	27.6661	3.22514	137.088	34.6188	59.4573	11.173	16.3538	110.749	120.566	124.014	114.728	-16.4191	9.57386	58.0495	-29.7062
60.9524	122.457	39.2408	1.3599	-7.26261	-0.180494	388.706	167.361	393.384	106.617	67.5765	23.1155	30.9518	10.615	49.006	479.623	5.66639	30.0699	93.8959	71.2465	69.7655	112.935	179.228	-7.52411	-74.8422	-5.68375	58.7724	61.798	75.1979	77.0936	25.6077	111.695	5.87386	185.519	116.766	-3.14449	-36.3818	188.263	50.2799	60.7518	16.5689	14.9172	42.0108	72.3973	145.534	126.726	-23.7576	27.8565	41.709	34.9529
61.0523	130.175	54.8895	-11.7524	8.70645	-8.98293	341.669	156.68	592.381	81.3512	77.1007	40.9688	46.8486	6.12793	0.121511	461.813	15.3949	29.2356	122.557	48.7454	56.3585	57.6805	197.93	-46.8999	-73.2117	18.5261	39.0102	32.6515	18.5174	88.2082	35.4485	160.36	21.3787	202.059	107.109	20.6084	-47.5528	274.706	50.6906	58.2152	-9.89432	20.3823	43.3796	56.7089	190.172	101.2	-35.1637	-3.45305	64.185	16.5073
61.1523	117.015	43.2382	-6.8292	9.43188	-8.86089	324.94	186.807	774.733	89.5729	86.5395	63.6003	40.9912	30.5941	-0.838292	408.832	26.5849	35.2344	119.445	89.0386	26.5718	5.62336	155.162	-31.8442	-60.6339	10.4047	56.4403	27.0532	38.9867	96.643	40.5707	145.661	6.46683	242.423	99.064	-3.71204	-44.0568	310.604	84.2674	75.3688	-18.9668	-43.2335	57.8297	65.1107	197.824	141.362	-23.8949	-41.764	62.7256	20.8357
61.2522	90.8154	62.2271	-3.58047	-0.776424	-7.02831	324.628	165.486	929.875	87.5061	97.2114	8.4375	23.455	37.2845	27.6382	392.172	22.2429	16.6518	105.007	73.1444	50.4577	30.2377	146.758	-33.8385	-82.957	14.433	114.588	-23.1484	27.1193	83.7765	25.5233	133.818	-51.112	259.482	89.1149	8.04018	-15.9289	313.535	69.0042	75.7461	-23.8286	-28.7644	67.435	34.6325	250.758	131.823	-18.8195	-73.4327	83.677	-4.1825
61.3521	81.1741	54.6541	3.0214	-3.71621	-20.5419	311.15	198.947	1032.74	78.3153	95.2513	0.360006	46.9215	31.7615	29.5827	400.73	32.6334	27.3423	103.474	29.149	26.1541	-3.50613	162.184	-25.4877	-65.3949	-4.75277	166.847	23.8289	-2.96431	74.5164	61.7045	87.6737	-1.327	240.865	67.8287	5.56693	-7.08865	240.787	97.0205	95.4673	-11.8124	-23.588	59.9177	59.0838	224.175	152.675	5.0659	-27.9779	76.1433	-43.0829
61.452	67.3963	54.3395	8.27964	-5.83654	-6.62636	284.537	167.372	1160.22	57.7111	110.959	-3.49059	40.5206	26.9078	-9.55747	388.326	34.1302	24.742	95.6489	10.8015	44.8849	-1.51558	148.223	-8.24662	-72.6282	2.09849	137.309	77.6754	70.99	57.3023	48.9858	90.0052	-3.33769	198.742	76.0987	-14.2933	-25.1823	225.501	50.725	69.1895	52.1125	-45.5451	112.426	86.0573	184.871	125.755	-28.1039	14.0409	73.6205	-16.8649
61.552	73.5346	35.1244	-11.5233	-11.0391	-14.9136	316.168	174.862	1260.63	102.913	76.6322	-0.354016	15.1092	56.3366	24.1891	376.331	23.0681	19.9733	90.6963	5.27029	22.6691	-23.9365	142.145	-20.8011	-71.7924	15.169	97.2306	128.642	78.0785	35.8777	37.6881	80.4242	19.6316	197.911	83.0825	-58.5756	-24.2764	176.325	60.9702	58.0076	-1.3651	-55.8079	137.791	88.9238	195.458	136.747	-10.9832	28.4754	55.334	-4.6415
61.6519	87.116	58.4336	-2.90846	-5.8011	-17.5622	318.798	197.497	1321.58	63.8018	82.1287	-27.2341	28.1528	27.5044	20.7202	383.108	47.0251	46.7257	110.925	6.55264	10.3547	27.7282	113.439	-30.5746	-35.9597	-13.8606	97.9687	122.406	78.8685	57.6459	26.0588	53.6495	6.3669	188.773	86.7212	-57.44	-21.9564	185.857	93.2459	64.4926	8.42475	-40.1077	128.891	110.12	163.9	145.984	3.15421	13.6384	69.3106	-27.4703
61.7518	66.8011	44.3362	2.99392	-5.8435	-32.7651	296.797	173.745	1434.33	104.469	95.59	13.3275	41.1142	43.8682	21.6771	411.332	21.2531	27.6083	102.456	24.9243	-17.5747	31.4175	74.6226	-11.2285	-14.036	15.6251	116.384	125.062	77.1745	40.8393	11.615	85.6331	6.00094	183.342	88.1356	-58.9034	-35.0096	177.441	71.8586	65.5997	15.0879	-61.0469	72.2922	114.584	148.848	157.003	-7.11246	-4.2615	71.5677	-1.30808
61.8517	64.3172	31.4615	4.63412	-19.953	10.9007	321.601	166.559	1473.03	71.868	79.6919	33.1103	15.4618	66.5931	14.3013	344.22	4.71786	20.9802	37.5742	21.6956	-13.3371	63.1611	56.1104	-13.7401	-25.2796	1.98504	92.0521	123.493	100.641	44.7787	9.76959	92.5102	47.0827	167.852	72.6236	-66.4928	-21.5131	166.952	55.1691	84.1937	-6.03726	-57.3424	67.5641	125.001	122.644	135.637	-16.0267	33.8149	72.3981	-6.94332
61.9516	60.6913	52.9739	3.32966	3.01996	-22.647	317.329	197.741	1330.74	78.8915	87.7359	-8.0133	32.0408	54.2258	10.2168	402.203	19.2174	-0.309188	48.2239	19.3023	-35.6438	74.3988	60.1958	-37.998	-23.7872	14.6364	87.8042	141.184	84.6087	47.6838	21.8837	93.8894	35.5903	140.121	55.1578	-39.5857	-4.91889	161.622	38.9343	68.6839	20.6501	-12.8151	47.0638	85.9512	95.4367	124.494	-19.5294	53.4013	37.7896	10.6557
62.0516	39.765	44.8908	-13.6622	-3.10562	-12.0228	311.74	171.993	1209.63	100.263	75.6653	11.5803	54.766	51.1217	29.4772	459.909	7.83915	13.4329	46.6337	28.0163	-13.8794	79.519	43.8618	-5.62182	-27.5252	48.1273	88.6532	132.915	64.4703	37.0015	19.3082	95.7228	60.7794	161.966	77.7329	-30.951	-26.3815	159.425	59.2142	70.3928	30.4316	-20.4792	85.6445	108.89	107.362	151.715	-18.941	32.1246	52.4926	18.6987
62.1515	61.5121	37.584	3.09592	10.1539	-15.7027	289.84	181.614	1094.1	103.039	75.2809	29.8138	124.847	67.963	33.7563	484.145	-0.644686	-2.48995	22.9748	19.659	-17.1011	91.7486	79.3057	-38.2215	6.98057	33.0677	98.1108	103.426	67.6302	60.5504	32.1799	91.0546	42.2009	138.026	77.024	-11.5161	-11.0119	175.216	43.7349	77.0149	5.56317	-18.1986	81.26	71.0615	65.7692	144.962	-30.4171	28.7451	34.9385	10.6498
62.2514	40.7737	32.2489	-7.78749	1.50672	-36.327	264.256	223.556	977.637	95.9812	62.6869	144.81	127.163	55.4462	2.24658	459.156	22.1484	19.255	29.1659	38.8865	-31.5044	50.3584	56.2546	3.31862	-2.52764	44.6375	62.2115	110.116	89.4245	20.1022	91.0735	83.0998	33.3722	99.9857	93.6223	3.17406	-10.5585	142.894	43.2412	90.2435	49.7298	-14.0529	86.3642	89.5499	83.4912	154.41	-24.9828	25.5503	42.4445	-2.53762
62.3513	51.7701	44.9662	7.11997	5.8688	-25.9271	243.827	202.821	904.302	92.5951	46.1748	206.373	101.097	49.654	23.4151	409.87	-2.87497	-5.48314	11.0104	31.5909	-11.2506	35.4609	52.7681	-8.56353	-4.12509	46.0751	64.2281	110.901	32.3108	40.109	44.7313	104.666	35.6602	94.6632	83.0247	-47.447	-9.88585	130.628	65.3695	97.4974	18.8458	16.4648	95.7065	94.1634	68.0603	140.216	-17.1698	44.846	55.7112	3.72052
62.4513	29.6981	39.6782	6.01087	0.805627	-14.7262	242.339	183.442	801.832	93.5991	62.5987	202.367	72.2404	57.0623	16.8912	412.021	0.359227	8.14182	24.0601	45.0776	-18.9654	37.4471	33.5634	-29.9795	-14.7709	41.0272	83.857	88.0806	34.5339	74.8535	38.228	130.325	50.0942	125.815	99.502	-14.6291	-37.9929	122.746	31.1829	91.3695	43.1799	44.3032	105.172	124.714	56.6243	182.817	-36.9668	44.2964	44.3523	38.3548
62.5512	41.6503	42.4402	-1.65886	18.2722	-21.8854	261.082	221.767	756.756	77.6276	50.0923	159.571	57.1847	66.4589	25.46	382.408	-2.30101	5.67496	29.2387	31.7471	29.8104	28.1152	23.3078	-13.8824	-32.5647	39.3899	87.7796	100.717	43.5783	26.5496	62.8254	99.2876	16.4126	82.1891	103.438	-37.1437	-18.4519	159.545	52.0811	84.193	18.2601	4.44061	111.718	130.596	51.0779	179.357	-15.8916	13.5082	84.6186	43.0913
62.6511	24.4039	64.5272	-0.345183	10.6671	-16.4712	246.591	194.169	717.062	66.9922	46.0168	97.7711	58.2569	47.8461	20.8579	430.484	-3.41361	17.3597	11.0496	22.8279	10.0242	32.7849	44.1355	8.56407	-18.5987	23.9758	97.6644	101.976	18.1574	52.0595	47.2308	94.1865	9.42358	93.5415	99.0831	-22.7504	-5.65051	186.282	58.2757	78.2405	27.5851	40.4949	86.7763	106.679	40.2084	147.657	-10.1001	20.1146	37.7385	41.5545
62.751	35.2408	57.8982	7.56528	9.54008	-19.1806	243.163	228.12	640.467	90.2157	40.8173	55.9525	68.0206	51.6993	29.5325	487.512	-16.4843	16.3504	32.5614	35.7444	5.12505	34.8127	39.9226	-19.3616	-29.3038	40.6613	135.989	105.471	28.7134	35.8311	47.9607	92.1988	16.6401	95.4822	74.8957	5.05864	-27.1806	139.099	80.2365	75.7471	12.8701	32.1587	96.6445	132.067	22.586	141.036	-7.28034	59.6406	44.2764	24.134
62.8509	27.6627	66.1975	-7.52588	10.4687	-30.136	227.867	215.992	643.743	81.9615	32.8957	15.5632	58.0923	42.8592	30.6485	460.65	-3.80649	31.5115	15.2876	-0.723341	-8.56677	44.0466	48.6985	-19.4768	-23.0023	49.0144	145.455	69.9302	12.0896	73.3541	58.117	114.37	11.9385	109.548	55.2108	-17.5292	-0.554436	156.934	87.8143	64.9711	21.7575	16.4744	93.5157	133.485	55.8377	162.524	-17.0819	-13.0027	47.6314	-16.5471
62.9509	35.1749	63.7946	9.28914	14.4142	-19.9812	208.341	196.714	554.35	88.9504	40.3682	23.3287	46.0439	57.3231	9.51698	456.654	-19.3675	16.1219	21.6565	17.1292	-20.8204	33.4509	29.0448	-30.0605	-11.2255	36.6694	121.718	56.5851	15.1528	57.2609	45.3042	128.937	68.316	107.415	72.0089	43.0835	-23.8096	114.628	74.1757	72.4835	12.6381	75.9964	115.905	107.379	80.5089	157.329	-13.389	18.3403	45.2526	42.8313
63.0508	19.6715	64.3529	2.70456	-3.7194	-20.4693	220.162	222.138	542.473	91.0705	45.4511	6.85112	44.5799	57.5343	54.6084	467.146	-32.4029	36.3075	14.8724	23.6043	-8.8557	14.606	16.1274	-4.97781	-10.6473	38.4262	120.376	71.0153	26.2865	62.159	22.4785	133.246	54.9629	99.8221	72.688	-11.5394	-3.02659	154.927	87.7253	46.0206	21.2956	52.2748	120.606	113.784	51.5138	149.969	-22.0492	23.1452	31.6427	3.12796
63.1507	34.6676	55.5671	-14.9172	-3.02301	-16.9396	228.288	244.918	502.046	100.462	60.4328	17.5722	29.2431	64.3621	35.5431	464.455	3.48214	34.6497	22.3941	14.5633	9.24951	-18.1635	43.4382	-0.790545	-27.9554	21.9288	99.7863	91.2968	41.8901	59.4307	62.979	137.686	52.4177	100.943	34.2171	-21.4349	-13.4379	133.986	57.9303	73.5824	4.1972	12.6268	61.323	179.592	52.6067	153.996	-16.4106	39.0805	57.8977	-5.57746
63.2506	-2.86202	48.9326	8.6313	-8.00111	-21.629	234.345	237.237	476.301	132.625	52.4549	8.79664	45.5061	61.7412	16.3647	473.065	-4.61283	36.3017	32.2113	20.7342	2.08747	-7.22792	38.5782	15.3001	-34.1861	45.8987	103.215	92.1127	50.436	39.7022	46.3745	121.46	53.3607	103.174	49.6453	-26.8332	4.36333	108.526	71.7311	78.7018	1.50598	30.6114	79.7664	150.458	64.1992	149.367	-24.1055	23.9085	24.9792	9.62206
63.3505	8.59248	70.6779	9.28688	-16.2139	-15.1381	233.886	242.762	446.31	106.924	69.4249	17.0746	21.6601	52.8385	6.43736	424.079	-4.37997	17.6448	30.3636	28.0472	21.8954	-26.4444	18.413	4.9306	-3.3024	86.9924	111.005	70.1671	35.3695	50.6174	48.8547	122.448	54.647	106.549	53.8555	-30.5395	1.6057	157.019	78.7046	88.792	16.3704	36.0517	82.3976	152.982	47.8456	114.396	-20.6872	20.9205	39.7145	4.72794
63.4505	24.7211	58.3245	-0.821059	14.2205	-15.2612	213.679	220.188	445.166	100.035	36.9528	10.8947	37.2842	53.8878	23.7839	406.306	-16.1076	18.1741	34.005	19.1196	15.3319	-21.2987	2.70183	16.419	-17.5789	69.1837	111.645	62.564	4.64308	60.2271	53.3796	138.012	52.9269	95.9497	40.3453	-14.2284	0.228591	116.45	86.0607	86.7935	26.5721	37.3524	80.9251	144.05	34.141	148.922	-25.8942	16.9803	47.5611	-16.1942
63.5504	20.4451	51.9354	0.53195	12.0724	-10.749	173.676	253.515	412.45	99.1193	47.1038	30.0931	56.3892	56.0905	1.59681	425.106	-15.1383	20.4749	21.1399	41.4956	-9.2706	-20.1137	36.7574	18.0865	0.86742	82.9426	96.3934	46.3237	3.63336	51.8652	56.4235	145.8	40.7233	95.7643	52.106	-1.90123	0.0340885	126.016	104.173	66.8329	18.6691	49.2982	70.6214	153.705	47.213	119.838	5.95499	-11.971	34.3573	-13.5324
63.6503	26.2089	61.925	4.23757	24.871	-15.6953	216.717	245.8	392.385	100.867	61.4381	-8.76786	128.286	50.142	43.1191	445.943	-26.0848	1.79754	9.01567	1.00093	-31.0645	67.6278	-26.8568	0.196625	-2.93357	64.1702	100.121	55.0316	-1.18739	120.108	59.9894	141.599	68.6328	76.7046	59.2993	19.7382	-23.865	138.056	86.2871	49.3618	16.4516	18.146	54.063	170.657	59.5273	158.763	0.755486	24.6376	21.4627	-21.7689
63.7502	1.94992	30.2022	10.0295	8.53742	-0.83556	204.034	243.856	442.709	68.7697	57.1533	31.7255	158.672	35.8219	14.2855	538.102	-0.477843	4.54795	-3.83873	-1.54214	4.19536	76.1356	14.6809	24.1793	-32.8823	29.3137	89.4084	69.9608	9.36541	105.59	39.6895	152.75	47.4087	114.483	62.1261	-16.4182	-15.3301	132.933	70.7641	87.3859	2.32883	29.8503	44.3974	234.246	49.1164	141.882	-14.6859	-4.483	50.7205	8.09966
63.8502	4.87327	37.3124	20.2422	24.8582	19.7466	191.222	207.265	501.997	79.5257	48.4096	32.3867	130.277	28.6683	25.789	625.425	-20.3202	29.1388	0.983	17.513	-26.3469	58.6198	-0.618101	13.7417	-21.3749	36.3543	79.0157	50.3891	24.1283	131.109	31.8788	141.953	49.7248	108.069	66.2753	-0.792464	1.3862	132.997	56.7774	51.895	0.197035	31.6769	49.0034	183.323	58.6083	157.401	-10.1723	2.53352	28.9429	-6.87423
63.9501	-1.59825	41.797	20.5243	18.1909	0.675989	175.906	257.627	478.822	62.906	72.0253	31.2588	102.092	46.0779	6.56302	710.208	13.0892	16.0139	5.7939	27.6431	-28.7592	36.2894	9.03354	12.5975	-41.5963	51.5305	99.3911	81.6752	23.717	94.2673	49.6038	98.9892	51.7443	111.833	37.0601	-26.9751	7.18991	134.299	68.8883	55.2695	28.2502	38.8698	11.7911	184.752	47.1996	163.343	3.7243	55.6945	38.7716	6.91668
64.05	-13.9383	37.1162	10.2686	6.76344	-17.0859	153.763	240.637	427.505	60.0246	80.7953	-0.976777	47.167	60.6889	1.10108	876.24	16.3557	28.9694	17.4672	19.4212	-35.8921	-0.750664	24.5953	-10.0217	-44.9855	56.1612	64.7935	88.7288	30.6235	132.26	67.2361	130.393	65.1937	102.704	69.0211	-29.4378	-15.4224	102.076	59.4029	39.116	4.56378	40.6434	49.822	186.653	39.57	128.909	-3.33057	18.2761	44.3548	-7.78671
64.1499	-15.0467	56.3397	16.0098	11.0474	4.66363	143.448	228.482	408.997	74.0438	54.2993	4.98975	45.3444	60.9338	2.24376	937.663	0.349183	0.0790914	11.7306	40.7711	-3.67107	-9.90769	-21.5369	-25.1014	-56.5557	56.108	93.8091	59.6762	22.9561	126.467	47.2266	128.448	47.0939	105.8	53.9757	10.8403	-11.9553	101.103	25.502	55.0219	35.0243	24.7113	37.6699	157.017	62.2966	147.481	-9.42783	25.6507	34.331	-39.353
64.2498	-26.0584	41.1524	3.91389	-16.2543	-10.2426	133.603	233.92	335.228	25.1615	64.0356	-1.56713	42.4456	48.1531	-6.08244	986.522	30.9139	23.3714	27.8325	39.5233	-30.4631	-26.6515	22.2645	1.716	-64.4401	76.5874	92.8783	82.1548	31.0197	138.67	57.8935	136.369	36.9398	109.212	44.4073	-3.80342	-17.5815	119.666	62.6457	48.2749	9.35846	38.5396	8.69787	182.246	81.9252	138.615	-19.8444	8.51896	55.1012	-28.0561
64.3498	-3.94878	39.8929	18.2175	11.9606	25.0027	129.331	205.268	320.055	32.9505	73.5658	34.0613	38.5664	45.0141	16.5263	1131.74	1.4145	22.5824	5.18301	24.1513	-1.89237	-29.7242	13.1088	-18.1587	-69.6785	68.7177	100.922	11.9979	-9.5282	172.509	75.5454	162.787	83.2168	81.8894	55.5785	8.20775	-1.90437	100.922	65.6171	67.6421	0.523686	105.481	16.3191	129.735	79.2637	126.485	-24.6538	-39.1605	29.9713	-1.39081
64.4497	-12.5757	49.1984	12.0967	-15.1868	24.7086	137.502	214.828	282.545	20.4589	111.838	-4.07254	30.1628	53.4475	2.86581	1260.13	13.8368	7.69747	26.9808	59.1371	33.3028	-32.0252	19.4424	-18.4338	-67.4257	53.0536	74.27	62.9223	13.9646	132.282	67.304	134.375	45.4102	100.871	65.334	50.1289	31.5801	115.718	50.5687	72.9232	25.6653	64.9868	18.9935	126.924	58.2135	142.827	-34.1556	-11.6756	12.9791	-6.62629
64.5496	-14.5899	39.8329	3.48531	-12.374	15.1109	139.1	183.509	260.301	9.01249	109.007	3.22012	35.0841	57.7954	-0.246867	1163.63	15.4402	6.94361	14.2585	15.8019	19.1239	-20.1165	34.9814	10.3514	-54.6949	56.9765	84.9162	63.3161	18.6246	140.321	79.061	145.464	39.194	110.009	45.3147	29.3882	-18.8945	120.436	75.9565	21.4139	15.7592	49.4845	28.8018	143.837	63.2715	153.422	-30.7814	-8.55271	48.5049	-8.19464
64.6495	-8.16552	41.5274	3.67954	21.9636	-5.26248	123.421	158.708	221.236	22.0796	116.614	1.66632	31.1572	55.5927	20.2017	1113.67	-24.7242	7.62669	15.0591	18.2978	27.5582	-34.8332	31.0446	16.4643	-41.4272	55.2092	70.6467	103.429	27.2345	89.2131	61.3874	117.807	22.9486	70.577	60.0849	33.0795	9.62709	89.611	54.6116	32.0999	3.42431	78.3889	26.9054	167.037	82.4345	137.333	-31.6853	42.5656	81.4946	19.6517
64.7495	4.66	27.502	-8.2629	19.8184	0.861238	171.365	178.254	229.542	8.17489	98.871	10.5603	40.396	71.7769	21.1502	1032.54	-20.5752	18.6408	18.9591	15.8546	17.6281	-16.0866	13.3353	-4.50469	-36.9966	27.2026	122.631	75.0737	-1.2362	96.3545	71.6149	113.058	38.7765	114.483	41.6959	-2.65772	-18.2928	87.8475	73.1135	43.7995	4.84704	47.33	1.42964	109.141	48.2407	137.177	6.68657	1.23073	38.6804	10.7576
64.8494	-15.0335	10.9138	7.32781	-7.12795	2.50621	186.463	191.855	300.268	27.7311	110.951	-5.3974	33.36	67.2568	46.711	935.35	-20.3547	11.5845	9.86968	88.8342	-35.057	-39.4154	25.5933	26.5335	-46.1146	38.8819	132.426	91.8142	43.6868	107.525	59.5417	144.592	65.9627	115.656	53.3513	-6.63266	36.2035	101.858	48.6252	21.2739	17.9793	82.4099	50.356	148.786	91.5688	98.0515	-7.3339	12.1994	85.1401	20.4769
64.9493	-28.2995	4.04521	-8.28896	-1.09701	-8.4109	188.162	213.696	257.845	9.03894	94.0066	-17.5812	28.7891	63.0865	28.3327	874.181	-12.0514	6.99553	-14.7136	106.492	-10.4745	-36.4378	2.63049	30.8509	-37.1425	30.3598	114.458	79.3789	43.7736	87.3004	54.8569	138.998	72.5222	113.257	18.7545	43.8412	54.9597	100.232	23.1228	7.18443	13.2347	71.85	23.6417	188.84	91.839	68.9319	20.383	50.9166	73.3865	0.823506
65.0492	-11.5747	10.2732	-4.99606	1.54765	-2.51279	168.518	212.111	266.755	-2.1175	97.8779	-2.13882	25.2795	62.9151	23.839	805.32	2.55891	-2.27211	-0.431614	103.928	-22.5437	-36.7903	24.0254	75.3497	-48.4569	26.4775	125.977	95.7047	36.1885	79.7314	78.1635	151.806	87.068	99.164	31.2077	42.2659	34.3534	74.0579	57.4614	31.8378	20.1721	80.7129	36.121	156.086	61.8728	57.6281	26.7815	23.1181	114.649	-11.2089
65.1491	4.27238	15.9307	-16.5685	10.359	6.97008	189.644	263.462	266.727	8.18184	106.809	-13.9594	42.7196	65.4183	37.2588	741.376	2.60883	12.9043	6.96456	101.599	-3.11075	-33.3705	20.1118	122.056	-35.3838	7.93493	118.939	116.795	28.4323	75.0611	83.8815	185.458	149.057	83.6382	34.8837	43.1635	26.1358	63.926	47.1541	44.5447	30.8515	58.4533	20.0467	122.317	25.1901	88.7697	22.6795	54.9707	96.0272	-3.85668
65.2491	19.2798	15.0991	-2.20786	35.1921	36.0311	157.673	248.576	233.403	17.9031	93.2013	-4.08592	27.9856	51.1308	22.544	695.598	8.81161	-6.4681	38.77	115.72	-3.89333	-67.8235	35.7499	136.238	-35.0038	17.3506	99.4224	125.801	47.6111	92.1671	88.9523	194.19	309.275	106.687	30.9936	49.9345	48.962	78.5086	80.4433	53.844	68.5504	78.1158	16.4583	146.272	30.1483	89.4638	5.86527	34.4844	99.8123	-11.4452
65.349	-19.4872	-5.77318	5.36817	17.0325	16.2904	161.334	265.231	212.285	26.6898	120.123	-24.5123	21.7899	59.3563	21.3083	665.257	10.9628	2.22456	49.6024	106.851	-12.4386	-55.2377	20.163	147.193	-22.3473	10.5775	135.132	137.128	54.2405	90.7739	77.5863	185.593	246.969	89.509	11.4214	12.0673	32.1967	53.9515	67.0792	27.318	73.4715	59.4951	12.4222	160.708	52.1296	83.3911	5.23011	57.5013	103.142	-1.66137
65.4489	15.4046	-3.85898	9.78448	33.1503	10.0147	135.809	245.518	170.828	38.8865	136.506	6.05514	18.2054	72.809	26.9146	581.264	6.57148	-6.36678	18.8418	100.295	-22.6393	-52.9543	32.5513	141.973	-10.1808	14.6159	119.507	133.433	60.4139	89.2601	117.659	179.763	215.768	92.0028	-2.71443	-5.99147	49.2436	86.007	53.5793	24.8305	49.1769	72.1304	8.43138	215.218	93.1716	28.8547	3.00973	65.8716	109.531	-26.566
65.5488	-9.33792	7.92258	-9.71397	20.3968	13.8949	124.984	268.979	189.351	35.3231	99.3498	-18.941	20.873	83.244	32.0458	551.958	-3.30701	-5.94493	13.9881	75.9848	1.73376	-16.1415	2.35918	109.361	-15.0135	26.6398	112.923	82.965	22.4558	125.734	128.316	217.571	164.785	95.2186	5.60026	38.6026	50.3375	82.4545	53.6179	19.7392	6.48583	99.3542	50.1122	142.398	78.4207	58.7495	18.6133	31.4542	75.9615	-30.7714
65.6488	-22.2386	2.81287	-13.0796	10.7773	13.0964	130.171	263.8	185.041	16.5753	102.765	2.31751	34.3005	81.4992	33.5712	494.08	0.22289	19.5426	36.3311	59.9656	-43.3913	-44.9123	22.0247	123.788	-32.8476	36.1284	133.503	105.25	17.5235	112.041	99.0389	217.844	133.493	102.172	2.52833	-3.53816	54.3822	98.4763	57.8933	57.1731	-0.225787	126.321	80.6288	182.527	84.3807	43.0165	33.7898	41.8476	102.8	10.6853
65.7487	-14.9602	4.60183	-29.5744	3.58524	27.3914	144.375	236.893	154.988	38.7146	122.156	8.66289	10.9818	54.7861	33.1604	467.741	32.7972	-7.25915	-9.58597	49.7538	-39.6578	-44.8655	1.94353	104.346	-7.31505	40.5142	117.248	101.071	33.8056	126.771	110.533	276.186	120.635	96.8791	21.9617	-11.8853	46.9485	83.3305	52.0549	45.5359	2.36012	111.347	82.1983	166.856	93.0682	5.27021	34.9875	74.6934	126.234	-3.42921
65.8486	-9.67644	9.14259	-12.4806	1.76018	18.4063	139.707	240.949	156.025	86.6378	102.11	-1.55662	24.0529	54.1752	33.2876	442.69	37.0439	-4.71644	-14.8707	44.97	-47.7004	-52.4628	74.9884	109.443	-3.99552	57.874	112.805	94.5245	49.437	98.0203	102.784	253.75	129.007	89.6348	66.9608	30.1769	43.728	133.802	9.44498	47.2702	-6.82662	80.0852	99.3128	152.036	55.7609	38.6857	12.4165	62.3025	129.505	-21.9296
65.9485	12.6634	3.22264	-8.54963	-7.26341	9.56964	146.073	244.893	143.764	63.2791	87.2094	-32.3067	28.3727	78.8626	25.7205	430.771	60.822	22.8738	-0.268884	35.9397	-11.9818	-32.1888	100.576	110.435	-5.47953	76.1871	107.286	124.78	34.7284	125.576	94.449	284.939	137.055	84.857	48.9773	81.979	39.95	93.1327	41.5879	43.1155	24.0764	61.7359	102.69	156.744	48.7848	54.9799	36.2805	83.8034	122.352	-16.5325
66.0484	17.5736	10.1655	6.80224	4.26258	16.0985	146.865	276.354	167.537	77.9918	89.1093	-8.07304	23.6653	67.5695	16.7029	397.569	42.5556	39.7709	13.5675	44.7267	-24.2541	15.0578	135.287	63.8237	-5.19037	14.04	117.54	127.496	46.881	157.807	104.562	261.441	107.7	112.214	28.8746	176.879	24.0211	74.617	36.4042	69.6144	-3.27935	57.5915	50.9827	144.841	53.238	93.4315	33.331	68.1453	96.5879	-42.3484
66.1484	5.83553	21.0813	-2.40252	-5.14067	-9.59172	142.228	275.96	146.588	59.2056	98.4933	-18.7261	21.9223	82.8206	21.2038	388.894	50.0804	14.8987	9.86466	58.1428	-26.5294	0.494028	79.2974	63.2338	-22.9034	33.6051	95.6547	72.1991	5.73034	150.102	97.145	233.646	113.525	90.7291	33.5859	282.676	37.9341	121.795	42.0762	106.033	-15.2404	102.1	10.7057	96.3173	36.9561	122.794	21.3853	33.6501	79.5531	-2.93955
66.2483	18.2467	20.5621	-9.29818	4.20939	-11.0519	145.908	251.219	161.319	42.1902	110.564	-16.6782	7.93322	76.7304	15.7776	414.292	32.2826	23.042	20.1467	32.8482	-35.804	-13.7169	56.2183	53.3752	-14.416	57.3887	118.597	89.5136	11.6002	151.695	78.3437	236.266	110.435	98.2267	31.3995	209.935	52.9195	88.7922	40.4163	81.3588	-3.29731	68.3814	36.3767	113.57	73.9078	107.553	-0.530283	5.7183	82.3107	-2.4308
66.3482	2.41327	20.1341	-1.44261	-6.38355	14.5457	169.201	255	270.292	35.1922	118.836	-5.279	23.1768	91.0433	8.88438	555.795	40.3712	16.61	7.41491	57.9331	13.2245	-35.4673	28.8488	29.3045	-10.9785	48.825	102.127	81.1424	23.4346	125.99	79.1688	224.416	103.326	89.3236	35.8589	165.345	60.0306	100.421	20.4581	97.0405	-39.9972	45.2546	44.278	106.957	76.6239	137.451	-1.00738	4.58798	83.0056	-16.5041
66.4481	4.56077	21.6249	-6.33065	-6.79372	15.328	164.978	233.373	282.668	61.4351	118.915	-3.04982	41.471	67.3398	8.74072	568.385	39.1817	20.7254	14.9985	9.54345	11.6453	-6.81095	49.084	43.2238	-2.75126	60.3577	88.3212	87.1197	35.1148	109.751	65.9273	219.877	95.6378	85.3178	52.1239	157.519	33.4393	99.9796	15.6001	70.97	30.2119	32.0108	57.6595	180.762	63.0985	97.6435	3.10936	13.0684	91.2719	-15.3753
66.5481	3.99425	13.1772	2.72273	8.46485	18.2711	157.16	216.944	344.793	68.3716	89.3728	-15.5562	100.652	64.9581	21.5797	550.802	16.725	4.83339	2.46344	-5.19777	-0.98039	7.57817	19.9326	47.9577	-25.0586	62.3494	63.9687	100.809	38.7016	66.2825	73.2995	203.706	70.7883	77.6179	33.5738	110.952	17.8637	82.0969	16.3227	36.3368	10.5349	38.1388	32.1475	222.832	74.6329	61.7386	18.6682	28.2315	86.9593	-1.3536
66.648	-0.0393296	15.7771	21.6849	5.23893	25.7643	141.15	206.757	299.381	116.67	91.5791	-16.9213	170.065	50.7035	11.7025	588.466	28.1488	21.9209	19.3035	30.873	-20.6879	-8.07471	12.3505	53.1084	-30.254	69.7008	80.8391	117.062	35.5521	81.7759	74.3834	176.044	90.9053	85.1276	42.4947	85.5797	13.6431	87.6251	31.9018	55.4243	0.678732	16.9196	53.0655	177.8	23.4545	93.9823	5.22584	53.4273	43.9406	12.3234
66.7479	6.47517	21.8934	23.3295	50.0318	7.03174	118.321	231.288	225.368	155.493	69.4355	-27.5466	167.934	44.873	25.5333	592.759	2.79468	5.58025	11.8839	29.9026	-19.6139	-24.0653	-4.0325	12.949	-20.986	73.1025	94.4896	104.622	11.3594	82.0479	68.8952	182.625	71.0014	64.2804	8.92077	79.1292	-0.849508	63.2316	50.2538	35.4299	7.79335	29.3648	75.7751	160.286	21.7656	99.9921	34.1247	-0.473409	62.7014	-15.3448
66.8478	10.9748	6.67083	14.4414	32.3966	32.1227	121.977	251.506	203.867	129.39	92.8109	-8.36136	127.179	54.9835	8.63932	594.246	25.6126	19.6797	12.0368	39.8527	-13.6017	-78.5252	7.30625	37.6782	-1.3435	47.9216	98.8984	99.5818	40.6852	89.8591	62.515	189.561	87.8034	81.4999	27.9398	68.8595	53.4413	62.7454	34.9543	-7.4987	-0.869765	37.2105	64.1154	191.589	38.3348	84.0337	7.67811	-10.8971	68.7382	-28.147
66.9477	8.22583	9.2403	-2.74654	40.8368	-3.04121	113.451	266.923	194.008	138.102	86.4022	-10.6358	82.0113	45.1709	8.91884	586.076	11.3247	12.3088	19.0587	21.5493	18.3391	-43.1737	16.0222	11.0969	-8.57382	60.6221	45.9763	112.631	31.0161	79.1621	46.466	167.615	86.1264	89.1922	20.1488	65.1145	96.2408	48.1339	24.1836	3.87036	10.7888	5.69078	67.5674	197.255	73.1781	65.4474	16.8831	-9.91654	50.833	1.28152
67.0477	-23.6027	8.12217	-0.157166	21.6152	-28.4666	115.153	295.596	171.107	119.448	122.245	7.83431	57.9057	37.8601	6.81611	552.643	35.2773	2.62584	11.3232	19.2233	21.1532	-44.5052	2.7387	42.5871	-41.446	32.223	48.3019	130.828	41.0337	26.3277	57.9505	172.844	68.8276	45.3376	51.1415	73.7416	71.3329	40.453	57.7463	19.6085	7.7911	54.7129	50.1881	184.634	58.6392	119.853	-2.18433	-0.0936873	86.207	-24.9156
67.1476	-1.31416	17.3468	-4.60255	20.6442	1.51306	104.802	278.896	166.552	119.3	90.4276	11.5338	55.2419	33.1654	24.0119	519.109	32.2401	16.3047	11.002	22.8599	3.59013	-24.9169	26.2713	59.0155	-20.2894	42.0102	64.0086	103.448	49.196	60.7629	50.7327	203.166	66.1157	71.1102	53.8164	126.221	49.7821	82.9311	28.5779	41.3577	40.8023	16.5058	87.4337	159.953	59.5381	116.464	-18.9621	-11.3881	91.2646	-23.871
67.2475	22.7837	16.3509	-4.20113	16.6776	-2.98587	117.094	272.216	155.687	146.626	95.8134	33.9148	58.3469	45.8119	46.0543	531.864	49.4256	20.7331	21.87	37.6409	29.1801	-20.9924	25.8656	63.9034	-15.0893	45.1608	75.2998	91.9195	15.7199	77.6253	58.716	206.655	94.1722	77.7746	51.986	98.0999	39.158	67.492	70.151	65.9634	10.4006	46.6241	108.204	155.732	56.9419	117.29	-8.81645	-37.1031	95.2908	1.17199
67.3474	23.7406	2.60432	-4.24438	37.74	10.9243	128.875	286.88	186.337	172.929	109.245	25.9122	49.3808	53.0067	48.4162	558.477	57.7273	12.3916	7.20599	59.1977	4.94198	-15.4642	3.21032	57.9088	-26.2618	48.7845	61.9433	87.1277	24.8245	54.5527	57.0425	197.888	111.168	71.7234	84.0759	91.6995	23.0507	123.485	66.729	39.5057	21.9555	93.6721	128.54	156.411	65.1435	101.808	-17.7171	-40.1279	124.936	-4.03287
67.4473	30.1141	16.3092	7.4971	62.2458	24.9659	122.975	255.168	216.345	190.42	92.7541	31.0413	76.0719	23.508	126.69	556.782	41.6073	-10.7852	19.6257	52.6841	2.71494	9.4303	-4.32326	47.842	-1.41929	49.3736	20.2336	118.717	70.9905	45.4886	68.1453	179.656	111.527	165.857	67.0185	86.5296	34.4138	68.5894	69.0812	36.4322	7.23628	126.97	127.316	177.337	68.8671	59.4213	25.8321	2.73257	123.074	-30.6264
67.5473	20.4469	5.76346	31.181	73.0429	-11.7889	137.502	227.854	201.627	157.625	83.2599	60.3085	93.9335	-1.00133	142.601	526.889	31.1137	28.261	36.482	74.8166	-16.7041	44.5461	18.1756	46.0896	-47.6142	30.5744	51.3904	99.8129	33.6724	35.3137	60.214	198.091	114.482	319.183	13.3389	117.66	29.0839	94.8129	46.1728	50.1058	1.87352	119.455	72.8504	185.818	86.8236	88.3856	28.6611	-10.5407	139.495	-64.766
67.6472	-13.5691	19.9746	24.1718	47.8119	6.84743	154.396	214.817	255.049	122.814	88.413	173.265	101.378	15.5988	149.001	482.228	9.96445	43.7981	46.5739	126.564	-50.162	63.241	19.1072	73.2322	-35.6072	56.9084	50.3807	73.1678	56.3715	53.0165	41.528	257.9	155.041	464.277	36.771	131.28	-0.577864	125.874	-12.9421	60.4753	5.96918	114.611	41.7406	169.544	58.0917	20.4589	-28.001	29.6914	131.288	-23.7231
67.7471	-14.1668	94.0424	26.7202	23.3172	33.46	119.329	193.287	240.766	99.5871	89.6721	288.971	94.4599	-2.07104	114.754	488.933	23.9595	2.18685	-21.1033	219.703	-17.0951	142.677	-35.0924	132.362	-59.2557	21.356	71.3836	98.2117	276.674	76.9866	67.7608	222.859	356.346	626.621	45.507	130.195	-15.3426	86.57	23.5587	61.562	36.9597	110.016	74.8475	179.622	28.738	13.6989	-4.01326	20.1324	137.692	-51.2503
67.847	-27.2941	168.46	-3.91516	33.7377	4.76594	102.569	189.025	194.6	96.8176	98.5543	279.005	136.588	20.0483	122.927	495.185	-13.1456	-2.43201	-19.9717	324.554	-18.5996	126.409	-76.2284	127.121	-92.8283	65.4324	83.7182	172.11	406.102	53.9	50.6141	200.954	554.479	817.296	37.104	121.804	-11.3205	68.6651	56.7633	5.42304	28.8946	84.3733	72.5893	185.362	46.8932	28.9539	75.3819	38.5833	146.715	-21.7972
67.947	-39.449	224.046	23.5431	24.7343	34.8875	95.548	189.279	174.346	87.276	86.6435	305.99	134.238	-7.56538	97.3717	443.019	8.13287	11.3185	-11.6546	342.49	13.1408	50.4072	-37.3982	127.845	-97.8967	265.253	78.2811	215.087	494.356	68.1261	-8.30928	249.086	576.227	977.569	42.8627	140.631	9.38796	59.1422	48.3295	-6.42748	19.9312	103.752	62.8682	292.588	109.62	33.0157	127.542	-21.6748	161.243	-8.64629
68.0469	-5.76152	185.965	9.79583	65.6032	41.8837	82.786	170.733	147.589	93.5822	116.13	287.798	77.5645	-16.5238	91.6904	469.826	21.6747	16.0944	-0.341958	302.505	-28.9167	-1.4343	6.79396	117.871	-94.764	440.273	47.6736	336.996	531.183	18.7114	7.3151	215.797	457.561	1131.77	43.0781	70.1982	-6.88017	27.6096	74.2756	-9.03806	38.2041	122.925	43.169	342.876	170.281	27.9013	122.411	-0.216094	215.65	13.3437
68.1468	-14.781	140.541	-1.97936	52.1647	62.1982	81.3042	168.399	173.748	117.278	137.223	212.03	56.3749	-13.8155	112.064	384.167	-5.22668	10.8599	17.887	321.023	-17.4162	-1.20307	-23.7078	110.624	-87.4448	603.815	62.3667	438.855	542.477	32.3766	13.9897	237.632	317.227	1321.44	-9.85385	0.10555	9.65023	18.1717	60.1027	-39.7656	-7.41672	186.112	7.72626	354.978	185.254	3.98638	92.6446	36.7516	202.933	-15.6346
68.2467	-5.70142	81.1533	-11.8854	28.433	124.163	76.5804	154.554	146.626	84.0958	142.14	198.999	23.6798	-20.9079	96.2436	384.276	24.3877	12.6337	13.2146	222.032	-35.4478	-53.0672	-19.0427	108.448	-54.5648	694.056	74.6713	403.338	461.444	30.3557	31.3333	245.798	257.892	1568.56	4.64733	-18.9986	21.5973	22.7983	43.0451	-39.3259	10.6277	176.229	5.3051	309.339	181.94	-2.19668	70.6125	17.3224	197.691	-10.2793
68.3466	22.4141	24.122	-15.7817	55.0985	169.86	41.3601	143.838	135.843	80.9256	138.773	148.99	26.7554	-44.0586	79.6815	343.766	46.5962	11.4156	37.5105	236.845	12.8825	-66.8004	-13.2625	134.428	-16.0265	699.017	35.1925	339.319	382.107	2.69378	56.5076	296.964	245.794	1785.04	20.0719	47.9703	43.0573	-1.12642	43.7608	-4.21713	-0.32569	175.213	27.5223	251.27	183.269	16.336	46.7002	-33.7655	160.177	6.83957
68.4466	49.7276	26.2731	-23.6877	46.9765	204.259	49.5339	135.584	111.091	74.1606	132.234	124.663	-4.99754	-23.3317	83.2782	296.15	34.8322	-8.50542	6.32699	352.221	-21.1739	-61.3268	-29.0311	89.9713	23.8456	591.971	31.9896	258.654	300.177	42.889	56.9254	302.168	191.173	1961.94	16.8354	88.8212	106.202	12.8153	29.3169	-7.74719	3.30963	179.058	33.0374	181.665	157.541	-0.330668	31.8369	-31.8117	129.613	-15.9849
68.5465	73.9812	15.1219	-32.0793	70.2101	263.705	75.7143	148.994	95.2762	74.5519	114.01	82.749	-0.97731	-31.7181	102.273	269.035	55.026	-11.2893	7.76509	412.108	7.41273	-68.7678	-38.7236	42.3434	21.19	488.695	-5.23406	241.113	286.576	32.1978	52.8785	288.072	181.549	2155.36	21.9228	83.5134	154.26	2.63661	10.9894	87.6721	45.8585	204.393	21.7024	146.728	163.568	-31.6955	55.3064	-35.562	79.9755	8.31486
68.6464	86.393	19.6134	-18.9655	59.2845	279.342	37.7436	110.035	63.4417	74.7577	95.1181	51.2241	-0.157505	-29.0941	78.3816	231.872	71.1247	-18.4792	0.718841	350.186	5.4889	-33.5328	-9.16019	-2.66981	12.6693	394.623	11.7902	264.191	286.469	58.4571	91.6919	237.179	173.285	2180.94	14.1584	91.2036	135.153	-12.7685	-8.81363	168.391	55.0559	149.663	40.5241	144.155	114.504	6.24013	35.9139	2.10541	59.0924	3.11433
68.7463	83.9327	25.2526	-8.73789	40.5588	314.957	83.3457	129.733	120.064	66.3014	108.741	65.8363	5.51879	-14.7374	91.0136	216.973	56.8542	-3.66817	22.5404	304.054	-15.8672	4.62801	-3.39683	-22.7071	-38.0488	353.927	-13.0924	296.791	285.805	113.012	97.2188	229.468	136.867	2213.39	-6.60851	28.0401	106.266	-21.4977	-1.79396	227.067	47.5732	141.868	27.36	232.285	109.759	-26.6857	22.6776	49.4191	70.2202	-18.9255
68.8463	85.3576	30.2725	2.85804	53.8376	297.185	82.8682	130.319	109.068	82.921	84.9514	42.0005	23.7644	-19.0257	104.458	217.643	67.1121	-1.95257	41.9415	224.804	-5.70868	-8.1124	-22.1561	-28.4319	-60.9298	323.915	-29.7448	325.398	347.274	107.501	75.6917	221.809	154.481	2119.25	43.1113	25.6532	84.9684	-5.35662	10.4894	240.471	41.2352	122.744	47.1252	207.208	88.8259	58.0215	16.5114	90.8656	51.3655	11.1055
68.9462	88.8871	43.7049	-1.75104	61.2955	277.678	99.0827	139.727	142.227	57.1448	80.9566	56.34	42.8661	6.18491	98.9077	227.556	65.3987	17.5436	38.6268	149.917	51.3122	-5.08334	19.2204	-59.4126	-11.2861	259.991	-39.8177	415.027	457.111	104.774	94.798	186.336	291.955	2031.26	43.6164	0.659591	49.2854	8.77017	26.1929	218.491	42.321	61.6684	85.2746	278.185	67.3111	89.9595	56.5194	265.031	59.7163	-16.07
69.0461	39.2728	27.2722	10.6989	37.8959	225.6	62.8427	180.87	124.926	40.8957	79.3499	-2.28037	50.0618	-8.9864	81.6252	210.578	56.7029	18.3696	50.577	120.394	1.59785	30.6807	-18.3088	-47.3943	-40.8	257.205	-31.1214	508.945	582.304	103.438	74.1917	184.568	452.531	1896.59	67.8548	-0.399828	43.1149	23.1933	18.6537	174.526	5.39481	86.7433	166.458	255.565	-9.45474	80.6178	29.8749	509.522	60.7065	-15.7915
69.146	33.5724	24.5682	2.25577	50.234	205.677	83.4982	144.861	59.4049	51.4719	65.318	-31.4237	43.1053	16.7845	85.12	256.88	19.9428	15.4494	63.96	107.215	52.6077	1.14777	-17.2367	-87.4415	-64.3043	208.451	-16.73	613.26	599.855	128	73.8279	237.02	582.803	1770.92	42.886	-31.8535	72.7917	-3.34417	-20.3988	160.707	14.4077	60.4423	121.777	274.395	-36.8374	67.1214	40.7764	743.952	53.4222	-71.6824
69.2459	32.5328	19.6925	2.42849	40.997	183.24	123.975	135.446	13.8518	32.7294	92.0378	-22.3436	56.6256	0.331892	127.021	311.738	24.92	27.2705	31.4139	82.8077	11.2191	51.8936	-2.38675	-65.6085	-61.5062	187.831	-18.0963	680.981	632.14	115.643	70.3167	200.351	618.181	1702.86	75.134	20.0176	36.294	42.7757	-16.5471	151.73	14.2053	50.0672	123.283	318.373	-17.0059	61.2786	30.8248	942.052	53.6289	-62.547
69.3459	-6.83217	18.1323	-4.46032	14.3275	127.958	125.948	134.567	5.96004	17.3691	107.578	-12.054	48.0415	-16.9574	150.647	312.899	37.0826	45.7735	43.4017	61.7715	49.5927	18.9178	-4.21237	-60.1952	-52.749	167.598	-13.7086	724.245	652.034	88.2294	57.9795	196.567	546.069	1614.16	73.7942	-25.6497	52.2381	89.1772	-17.0318	120.695	59.5387	25.3357	133.98	373.193	-32.9885	66.5794	53.3205	1097.22	60.7808	-53.6386
69.4458	1.45864	37.7997	14.7816	18.942	132.743	160.776	112.806	42.6098	16.6272	121.401	3.38799	49.1079	-28.1448	140.326	292.725	35.5269	16.9347	10.6915	76.09	49.4053	68.4717	-2.86002	-48.0282	-63.93	158.993	24.0465	723.729	611.018	109.983	44.0859	199.901	469.397	1549.05	78.2973	-0.28631	87.8961	89.5759	-16.2306	153.93	101.424	-15.0805	122.016	408.993	-43.001	62.3841	18.9489	1262.06	37.3424	-65.2542
69.5457	10.1626	25.5292	0.344393	39.8554	118.36	160.266	139.007	94.521	23.2103	117.292	32.342	36.4695	-5.69548	128.525	275.448	40.4154	22.5231	-17.1173	65.6148	55.4914	94.7712	-12.6022	-71.4959	-44.0104	127.272	16.4111	699.392	597.969	99.2301	43.2515	203.762	395.56	1484.56	65.7456	6.42485	43.0313	63.9813	-25.3361	95.6461	72.2348	65.2694	146.425	412.481	4.15328	91.0081	55.8447	1213.98	89.7784	-58.4211
69.6456	-3.16422	50.8684	0.850216	44.4656	91.1474	146.597	147.132	215.599	3.68615	120.785	-9.44919	68.6763	-30.6362	96.5841	233.054	120.296	24.3162	4.01207	75.7893	9.11738	99.5879	3.29181	-39.6859	-66.0052	121.877	106.624	578.542	516.988	116.868	47.1974	208.739	327.954	1403.44	36.2705	-7.8089	47.8227	66.7083	87.1063	88.5202	87.7659	30.4252	98.1448	336.205	-28.0793	124.314	58.7225	1023.44	103.972	-61.5888
69.7456	-13.1005	31.3604	-1.16707	7.00937	106.397	141.535	173.609	226.642	-6.73709	132.055	-7.50057	56.6993	-28.2183	96.2124	290.556	172.084	21.3678	6.76571	103.846	26.6128	67.2136	-11.6984	3.86424	-82.7765	139.276	55.9627	569.875	592.073	34.435	46.157	158.209	324.738	1364.18	61.8271	-12.4384	42.7447	53.4587	252.004	46.207	80.3139	61.0014	107.195	338.338	45.949	61.4365	54.9118	963.937	130.766	-41.7869
69.8455	-18.173	23.7897	-18.0859	26.649	103.445	102.17	175.705	221.358	19.9788	148.972	13.8137	27.6914	-29.13	93.5075	371.069	285.76	19.8044	31.0397	36.7086	3.0584	83.2145	-8.68127	2.20198	-88.0955	144.908	89.1937	545.825	572.162	92.5563	99.5422	207.406	314.308	1313.18	40.88	4.04816	-7.21069	55.6655	429.485	30.4742	84.3532	38.2999	56.0064	305.212	34.0442	79.6447	43.8119	871.993	132.835	-18.8885
69.9454	-16.8282	5.82002	-8.16219	40.7082	65.341	136.513	175.694	192.678	-6.22472	136.749	-6.34936	45.6099	34.6871	88.5561	432.796	381.763	30.4309	10.3856	58.8521	15.6464	84.2157	54.7769	34.998	-87.6023	132.116	34.6438	550.918	583.212	-7.97892	110.162	135.393	306.769	1234.36	56.8004	-7.74436	-5.57904	37.4129	604.362	2.38674	52.758	50.2141	54.7985	317.272	82.4336	40.9556	105.175	815.474	214.016	-15.9475
70.0453	-21.0018	10.0603	-15.3312	22.775	107.976	132.126	180.615	189.411	10.8877	124.375	10.6365	31.5899	80.5257	77.475	551.035	506.02	28.9162	6.94969	24.305	-9.33323	53.6329	50.285	36.6936	-86.6795	106.83	38.1573	522.836	539.753	31.1065	93.7154	153.217	310.166	1195.9	54.6097	-3.73193	2.40429	39.0864	781.712	6.2512	85.0044	20.1505	91.936	280.342	97.2346	24.2126	85.9049	752.629	184.147	2.63611
70.1452	-77.1027	-18.0275	-16.641	-27.9906	21.0915	115.933	145.982	182.019	-46.5414	120.809	49.6482	17.3508	113.414	54.0476	663.079	567.494	-27.5781	-18.5885	23.1108	44.1455	41.1611	-2.45417	40.6895	-123.115	134.895	19.4728	603.563	516.812	5.49391	114.86	138.46	334.537	1139.96	80.9726	-46.8956	-1.68882	96.2928	936.109	50.2223	65.2498	22.7221	80.5589	290.771	63.4968	41.3428	70.1848	705.487	187.295	12.287
70.2452	-47.7155	-12.7096	-10.0208	-19.4515	49.9189	104.879	132.208	143.178	-33.3184	108.309	60.0552	32.4667	112.975	46.0858	805.404	618.835	-35.1227	-28.9205	28.9556	50.7316	74.9141	-22.3771	30.9606	-114.151	115.715	1.53913	636.49	531.284	14.9094	78.3847	189.999	300.455	1088.11	118.275	-38.9447	27.0547	127.908	1028.32	31.7436	58.0424	-18.4883	126.779	281.281	65.3692	51.3487	48.0936	621.928	221.516	-57.978
70.3451	-26.4247	-11.1011	20.4556	-13.498	57.9034	96.9526	117.996	146.349	-20.0415	108.466	18.374	29.7057	106.161	66.6203	876.266	572.087	-34.5718	-25.9317	19.2676	27.7078	145.494	-16.5299	25.2424	-93.5361	107.445	43.4874	653.529	568.879	69.1378	97.062	190.398	296.054	1043.84	108.484	-93.5051	10.4779	187.517	1134.14	17.4272	39.6627	-15.4475	100.562	339.468	31.1612	40.8129	41.5112	595.75	201.479	-22.2466
70.445	-51.9148	-25.4926	71.4817	-20.828	12.5266	82.5188	133.306	101.972	-35.7906	124.216	3.9712	40.8007	92.9883	42.63	859.122	525.13	0.566382	-1.43081	31.7252	-3.17474	137.677	1.59201	56.1236	-114.604	102.131	40.5375	710.137	572.757	26.5495	98.5857	145.207	309.341	970.379	122.755	-78.7502	16.6019	213.252	1084.6	-4.40301	32.6255	-22.8892	103.265	328.833	50.0226	39.7457	54.3972	559.721	285.172	-26.3815
70.5449	-58.5282	-14.3708	88.6774	-28.7679	14.3833	72.9278	135.879	105.329	-39.9461	115.088	31.6821	50.1412	88.6228	30.2595	770.246	451.578	3.12464	21.5663	45.2915	5.11773	79.0108	1.5906	13.6361	-108.966	77.3931	61.4403	744.191	665.866	41.4584	66.0264	182.45	289.277	969.969	124.701	-88.3627	15.5783	241.898	954.553	-3.38744	11.3074	-34.4186	138.043	312.016	5.57688	63.2936	26.1246	515.159	289.707	-12.0073
70.6449	-39.4322	-23.1097	100.154	19.5059	7.88668	74.7591	129.311	111.893	13.6444	94.7925	27.4186	71.708	85.7054	57.4642	665.169	382.97	-1.83519	-2.04374	15.7426	25.2656	87.3661	-21.6369	9.32375	-110.155	64.4245	48.9078	813.442	629.198	48.1623	70.1222	214.829	259.045	911.222	90.7109	-86.5003	9.22586	233.979	861.337	0.200879	4.0092	-19.0184	154.749	281.891	17.0163	30.0176	28.9734	548.331	310.51	-43.4406
70.7448	-48.8792	-27.3828	102.753	5.81765	9.76137	88.7143	115.576	88.3949	-0.305385	104.126	18.5837	61.5308	70.1385	48.9622	596.289	365.719	14.9416	-7.71702	26.3695	-20.4901	55.516	-5.87345	2.46635	-88.0587	70.9029	34.8308	853.583	613.255	63.8048	58.6311	234.493	243.463	932.82	78.5726	-84.8928	40.657	165.585	765.176	-3.96767	38.4495	-38.858	116.436	235.884	-5.79825	66.2895	29.6345	547.162	266.845	-27.7493
70.8447	-45.9476	-16.7156	96.6273	7.46604	18.0443	101.397	123.36	121.396	-27.2401	112.6	-2.02761	55.6812	68.4458	32.5702	571.376	348.695	13.1143	6.848	51.2866	13.1011	49.3225	-10.2704	-4.40917	-78.2553	87.1228	34.6603	904.624	643.822	25.1712	53.0074	207.515	236.05	882.87	81.1098	-60.2231	14.3852	146.242	697.911	-3.54316	53.4862	-14.6476	114.896	254.59	25.4174	88.3848	15.641	470.444	281.305	-27.7939
70.9446	-32.9156	-24.3011	96.9629	26.8923	27.5833	77.0363	172.172	100.111	-43.2331	101.652	6.19878	54.1778	57.2617	37.0439	530.458	332.916	4.41602	-7.72296	20.3107	27.2334	44.9896	-3.57332	-10.0834	-78.6142	81.796	42.6872	961.232	670.685	54.3432	76.14	203.874	233.481	860.928	62.2784	-77.076	27.972	123.183	630.369	-4.10381	66.2728	-28.315	92.2953	237.604	59.2366	87.407	8.36644	451.535	260.283	-42.8959
71.0445	-44.0229	-2.51757	92.6768	18.8266	7.47744	90.0648	211.856	78.2461	-30.2289	114.669	13.5732	32.4319	44.8288	30.954	483.883	323.544	12.9294	-9.58812	44.1322	20.3928	71.0061	2.31947	-9.62589	-51.0188	98.9458	60.9521	996.768	646.384	52.8596	114.921	216.988	238.595	834.486	48.024	-74.5341	12.6428	95.3272	599.359	-31.0542	78.55	-40.7378	88.4626	245.231	58.2446	67.8443	25.8387	387.705	301.334	-45.0751
71.1445	-18.4636	-30.9179	53.4715	55.6673	41.9079	97.8301	240.508	65.4766	-26.7355	156.132	12.3724	26.9917	72.7308	31.5613	422.019	282.696	12.4084	5.55297	43.1802	0.722032	26.2474	45.5287	-11.1556	-61.5913	78.0728	44.9932	993.647	678.361	57.9669	52.8407	227.996	223.103	817.965	71.6013	-66.6569	12.2994	80.4232	508.15	-16.6725	41.3389	-12.5201	86.8159	248.24	79.1934	46.2882	6.60268	376.675	287.902	0.894659
71.2444	-35.0519	-20.7324	86.2748	43.3916	62.0495	102.454	248.876	71.9338	-28.2551	173.014	9.48669	33.9655	98.7101	39.7538	379.657	236.768	-5.90773	-2.47338	43.6333	-36.2712	30.0734	23.1775	24.0734	-5.9695	62.6969	59.8526	961.462	627.927	38.7357	42.852	195.463	188.374	786.921	24.4328	-40.5473	21.0375	94.1158	480.606	-3.84438	71.5308	6.22048	58.073	212.727	57.9012	48.4296	57.7611	334.489	258.681	-22.6427
71.3443	-42.1505	-22.6407	60.7215	41.0134	44.5852	105.091	242.568	46.2836	-1.38868	148.933	21.9302	6.31255	104.142	52.5134	353.323	222.916	25.7703	17.0638	47.0446	-17.4088	21.7279	61.1833	41.1046	-16.7881	100.399	58.711	942.431	604.805	-18.9015	91.4343	164.547	179.837	700.185	17.0793	-30.6227	-1.83264	103.926	415.855	-16.9084	29.5208	9.37623	42.669	193.485	46.9314	61.4427	21.8073	330.542	251.939	-32.4197
71.4442	-17.4058	-26.9525	44.3114	78.9896	61.6018	82.2889	255.994	76.5128	43.5904	129.59	21.7737	10.1537	90.4722	41.3572	318.461	192.696	14.0692	-7.59585	24.2689	16.3543	4.25549	74.68	51.0474	54.3688	120.914	40.8346	866.182	550.123	50.7506	68.8356	200.666	174.937	713.851	19.9812	-17.4832	40.5565	83.34	381.925	-21.8958	33.4271	30.0369	64.2287	179.801	47.8385	21.8236	33.6271	283.76	231.243	-63.883
71.5442	-31.661	-22.4868	33.0458	60.2101	32.7998	76.1423	282.175	60.1406	12.909	119.537	15.9615	3.42961	96.3206	28.935	278.041	194.156	3.95485	11.1194	54.9724	21.0038	23.2617	74.5235	19.3197	25.3715	76.4105	55.2295	771.201	552.578	38.8737	74.9568	175.567	177.793	659.545	35.1496	-25.8005	25.4542	81.8605	333.21	3.66661	32.9293	59.0337	49.7999	185.811	75.3348	69.3623	2.36249	250.552	199.77	-35.4373
71.6441	-26.3753	8.82971	34.9273	35.7337	54.0041	69.8837	274.506	59.8053	20.7832	118.1	-16.9458	27.7088	80.3267	18.3811	263.599	199.11	22.0521	19.5298	51.2188	1.92189	16.9564	49.6522	8.3387	-1.91211	101.165	67.1954	692.183	609.108	13.123	69.5612	171.277	116.662	642.912	38.252	9.56543	50.8492	69.4114	341.074	27.2203	16.9118	34.4869	63.9299	269.373	58.7559	103.344	-2.15614	159.338	177.686	-65.9491
71.744	-14.6363	17.0587	46.461	31.6061	71.8349	58.3374	265.073	100.648	19.5202	93.2081	-7.60201	20.3304	66.6502	41.7474	233.687	186.153	14.452	28.4333	47.4071	31.4006	-0.532682	42.3002	33.2397	21.2188	108.302	81.6565	629.083	648.34	27.418	47.6684	177.513	98.683	629.784	48.9739	13.6868	36.846	82.354	335.17	69.7869	55.1307	4.95123	58.3332	240.276	36.7365	89.1577	-40.2698	182.64	167.3	-32.5915
71.8439	-19.9982	7.71024	37.3511	24.6319	38.7955	50.6264	233.985	88.8893	-4.02379	113.432	-1.20791	25.3328	56.6261	62.4924	222.716	189.245	6.60551	34.2673	70.8377	2.79943	26.7342	-10.6404	24.5557	4.34481	79.2996	69.1199	631.584	670.456	3.24477	30.5788	149.527	118.855	611.069	50.1199	-3.97484	47.415	64.307	410.513	49.8061	44.5054	1.74086	56.9265	236.581	44.4659	108.355	-14.2569	240.728	130.355	-24.2624
71.9438	-34.212	18.572	39.1366	28.2149	47.6431	64.7113	259.897	107.037	32.5058	104.081	26.3437	20.4332	84.9363	71.956	210.84	202.811	12.6863	31.2521	119.647	-7.51178	-3.16212	9.82263	-5.19511	10.0547	60.4022	53.1919	551.536	594.905	43.4057	31.6481	210.066	132.504	619.245	97.5327	23.7331	91.422	15.6249	377.312	87.0229	101.809	17.4901	29.269	201.485	19.4117	126.743	-41.3424	243.951	143.128	-28.6426
72.0438	-33.7186	49.6722	45.0699	31.3293	7.77836	69.0624	292.359	130.018	7.17845	95.6059	18.0693	24.8772	43.3556	120.49	268.029	176.602	21.823	10.3815	80.5089	-17.422	49.1346	5.31704	-8.23419	49.198	57.2205	85.0062	525.122	577.852	12.6775	66.2092	174.336	118.816	587.933	121.155	13.2007	53.5965	39.8987	388.216	50.7816	95.7673	9.6598	40.3998	179.438	21.9087	132.47	-26.4697	252.404	137.823	-35.2732
72.1437	-37.1045	39.9669	62.2774	30.5877	9.49307	85.8688	257.774	134.29	7.18281	101.946	16.3938	26.8762	39.4216	111.169	310.553	147.532	42.6396	36.8037	72.2005	-22.8519	30.0014	5.7794	42.8357	20.0089	65.4803	22.6202	533.405	579.323	-10.6103	46.1036	166.089	114.502	599.374	105.335	-5.24655	74.3394	32.4867	413.916	58.447	87.2159	12.4146	60.2613	191.952	25.7665	72.1466	-27.8043	228.088	124.069	-19.6833
72.2436	-36.8452	61.5548	42.8461	42.0807	18.1874	99.9023	271.48	295.813	10.2601	119.067	-0.219297	13.9487	44.2914	105.808	385.631	126.267	67.7124	67.6071	52.2195	-47.4786	41.8385	21.3755	18.2865	37.6345	46.4896	26.3148	480.283	642.41	4.51885	38.6322	199.039	122.003	610.939	73.7983	30.8785	34.3641	48.2344	455.403	11.9936	46.6272	12.0014	60.6554	163.739	20.8563	51.9901	-41.0666	209.676	144.903	-30.6466
72.3435	-18.1711	50.7943	25.0604	45.2683	13.5162	120.003	262.317	304.749	24.2832	91.7201	51.5533	28.676	48.0194	106.018	397.697	127.369	12.8382	17.198	39.5517	-14.2325	38.8573	2.97909	48.6248	19.4223	47.3639	77.4641	450.639	577.432	39.2648	52.3716	208.256	126.077	576.902	77.508	29.9297	32.9224	19.3574	423.348	36.9971	39.7331	27.3174	39.1067	138.601	-6.2599	87.5189	-4.76278	185.019	137.945	-19.6434
72.4434	-19.7153	53.4653	25.3463	45.9245	18.1469	114.698	259.004	251.309	9.86759	97.1286	59.2275	23.7113	48.1854	93.7979	343.795	135.24	10.418	-16.6105	37.1942	-5.63764	36.5809	8.46309	53.0908	26.4851	48.1235	65.9412	452.87	530.985	-12.8483	61.3285	182.883	122.954	538.053	75.1598	6.82677	79.8746	42.2105	376.592	41.1656	67.9432	50.8966	46.9155	146.787	19.4633	75.3264	-18.1403	205.578	188.015	-16.8681
72.5434	-35.6851	44.7555	20.951	48.7714	12.3739	130.152	272.033	215.257	20.2693	89.4403	24.3074	39.8577	39.9949	100.932	294.3	138.837	-9.00306	-6.51493	41.9301	-58.1802	47.7271	3.10958	40.174	5.47353	19.9657	54.9266	412.557	505.073	-2.78537	69.6512	152.951	117.672	524.805	65.2871	10.3244	56.3719	46.211	356.184	18.1042	17.1423	58.0853	89.3813	210.715	19.5379	64.1137	19.3313	291.586	202.833	-29.6788
72.6433	-19.2574	9.9056	20.5343	33.6233	26.1511	124.803	254.758	200.961	49.3413	69.1682	10.6709	46.4252	49.3782	102.206	307.205	115.454	11.8204	-20.5951	55.6216	36.777	-4.0922	-22.6358	53.1955	-26.3276	43.9882	42.5044	440.312	590.3	7.51289	50.4708	186.265	190.39	591.643	21.051	-27.3768	65.5256	69.1438	338.118	4.65585	75.4049	10.1918	103.278	266.457	64.3367	40.1783	23.5293	548.177	324.526	-56.8398
72.7432	-8.58655	1.67967	27.0922	26.8644	48.6359	101.312	236.248	217.089	16.438	78.9681	4.21236	53.7045	21.0075	61.7839	294.656	114.724	-22.8251	-34.9856	72.2899	189.575	-28.2309	-51.497	64.7796	-12.648	53.2841	45.4659	417.96	564.783	-0.0576949	29.8143	193.568	138.295	585.768	32.7849	-13.1188	76.2238	65.7396	303.351	22.5155	88.0249	12.317	86.7037	250.579	96.0378	40.4056	22.7945	678.153	320.108	-60.9191
72.8431	-26.2508	8.8774	69.7309	22.8298	6.41341	98.8615	236.857	216.215	28.0572	82.0963	10.4637	49.2919	16.3462	76.4575	269.185	119.235	-17.8039	0.148202	66.3388	304.099	-31.7199	-69.1961	28.1633	-63.0589	10.9917	141.459	376.93	541.557	40.5819	40.6847	199.27	140.965	611.599	58.348	-37.6299	23.3217	25.6303	235.089	7.80024	72.2364	-33.6842	92.8159	244.648	101.9	22.0827	-17.022	870.832	307.66	-56.0714
72.9431	-43.8261	-31.8791	104.12	9.80418	-8.06403	99.1732	309.757	182.161	51.9198	88.639	14.7394	109.024	32.797	46.0239	280.641	140.621	-15.4849	1.81847	78.9908	143.295	-15.4271	-14.3423	31.1124	-73.2569	-5.52089	190.589	368.7	482.43	80.746	53.6458	131.183	148.559	585.919	55.5456	-21.618	48.426	22.6821	219.275	11.2401	55.1565	-22.2382	168.306	205.731	73.4691	39.7124	-20.5761	993.796	275.134	-61.8216
73.043	-10.5601	-25.015	118.779	-18.5412	31.2878	82.7609	311.24	205.686	64.3963	57.9764	-14.4236	213.845	20.8426	69.5282	277.346	121.077	19.9618	3.82197	-12.1638	181.696	25.2109	21.9158	8.27786	-81.8906	-14.9857	299.723	331.586	401.331	58.0532	48.4498	147.499	154.615	465.601	39.5162	8.32778	63.0612	60.062	247.64	3.39744	59.2316	-13.6748	211.285	192.7	28.1088	21.5649	-28.1827	1098.28	348.41	-80.7142
73.1429	15.4729	-24.2709	138.823	12.062	19.0896	84.3971	302.491	181.707	19.3068	69.0525	5.62508	269.648	23.4292	104.096	346.951	144.081	-6.4775	-3.01663	46.2839	140.775	2.86434	-11.729	32.6993	-62.9402	-20.9173	351.699	306.095	341.537	80.4581	55.7722	141	147.875	454.609	65.1092	27.1632	86.4701	75.1258	227.672	0.997609	32.8824	29.1901	241.664	105.559	1.42288	83.9842	-8.98537	1124.02	273.254	-47.9438
73.2428	2.74051	-22.1446	131.651	32.9252	-1.72373	84.994	289.049	174.576	83.4577	80.49	-5.15828	293.812	24.6563	102.724	361.601	108.087	11.0696	14.8776	45.8453	104.016	-13.8003	21.5932	44.6071	-80.7267	15.1652	304.804	276.96	357.155	91.0014	61.9087	141.844	103.953	472.641	44.5462	14.3998	63.477	99.3651	257.108	-18.2894	16.1012	27.7154	247.575	109.675	14.1706	58.0687	10.967	1161.44	233.415	-60.3719
73.3427	-16.9899	-27.263	120.039	16.5428	2.94628	66.6165	331.752	151.592	80.8702	61.8438	13.2762	275.661	25.9152	93.9174	328.236	87.2237	18.2317	6.83544	39.949	118.43	-3.78598	4.044	38.627	-49.5059	-0.937368	259.951	296.719	382.123	78.7671	58.8531	170.395	70.8022	465.192	8.28827	-20.6748	65.4335	58.6353	215.325	-7.65506	25.6098	56.9638	299.488	123.052	33.9209	43.0769	17.5051	1098.5	235.147	-82.548
73.4427	16.4619	-14.741	104.946	30.1751	26.3054	57.8527	330.972	121.828	62.8095	70.0379	17.2599	211.812	28.0081	68.1383	319.899	78.4685	35.4336	32.7083	60.4745	73.9462	-16.8489	33.5739	43.3379	-56.9626	46.5903	215.58	257.427	382.76	91.1335	64.9404	188.072	120.36	468.389	37.6881	-7.45773	49.7271	54.8506	230.652	-20.7685	22.8076	58.9493	324.162	144.251	72.9937	19.0124	0.663618	971.764	236.802	-59.2713
73.5426	14.8479	-4.32195	64.1923	17.1051	32.743	73.0172	326.677	149.909	71.874	60.8895	-6.39923	166.825	29.9893	76.364	310.802	81.8715	7.71504	4.59424	45.5287	46.2455	2.81377	6.70197	41.8964	-38.2361	40.5152	196.141	260.387	362.054	46.6609	76.1343	172.431	87.6876	467.701	31.0382	5.13899	31.9219	63.4898	236.738	-26.8832	22.0118	61.0293	362.002	154.903	59.6435	14.6622	1.76924	860.067	254.659	-50.569
73.6425	3.33231	-18.8496	49.0072	23.689	18.495	68.0038	314.648	135.837	56.8554	65.7269	36.737	152.269	41.3675	66.9286	309.096	80.5452	-11.7784	6.58477	41.8046	43.8556	9.969	15.0114	69.8376	-29.7703	36.0503	196.797	249.108	375.066	43.9574	87.8889	195.358	102.355	510.42	35.2705	25.4818	49.8506	35.8705	230.211	24.7555	22.488	85.771	350.828	132.466	123.751	18.2721	10.5766	728.729	220.261	-53.1369
73.7424	22.92	-4.99531	38.0093	33.8735	31.8644	102.475	287.459	130.622	34.0421	90.9677	3.21484	127.152	37.63	53.7315	314.028	73.0934	9.4004	0.5291	50.0571	13.1889	-16.9754	23.9407	66.2086	-7.00991	28.4519	199.701	277.647	362.673	19.5616	62.2187	171.293	106.967	525.65	18.7249	11.8182	68.4737	11.1778	195.404	9.82756	36.1122	92.3845	390.185	212.295	84.5713	12.2397	25.4942	675.94	199.089	-35.0794
73.8424	3.57378	-8.22768	27.1515	35.4467	36.7435	117.233	263.04	128.671	26.737	84.505	6.18791	112.127	42.0862	44.217	346.214	63.064	16.8311	15.0337	20.2823	18.4339	-13.3889	34.1827	47.9621	-15.5776	24.3156	154.132	334.194	363.632	14.6998	78.7749	169.179	96.9021	515.049	10.4127	3.99115	52.1336	0.410244	189.854	9.64632	39.6168	62.5472	406.148	201.414	121.844	17.631	40.0005	614.415	202.525	-39.1525
73.9423	8.13097	-25.675	14.4719	42.3264	35.7747	132.614	253.211	127.279	36.2895	70.7331	-3.63813	96.6704	35.8006	55.406	353.058	43.9072	-17.447	-4.41935	48.2371	-2.69096	-10.649	19.2604	73.1599	-32.57	2.79518	166.761	324.144	385.936	34.6899	84.1407	235.098	57.0533	483.3	14.2452	-2.17064	48.1719	-7.67688	180.574	20.3733	22.6034	87.3149	377.275	196.539	100.646	0.627526	77.3818	528.023	219.446	-41.4032
74.0422	-22.7159	-28.8236	15.1291	17.0724	8.87634	115.135	264.667	86.0151	39.156	98.5565	39.4961	70.6519	40.6947	38.7053	380.07	45.8002	2.93785	-9.47809	21.6535	6.88554	-6.56746	25.3854	76.7415	-36.9314	50.0925	128.371	321.299	368.537	27.273	93.95	216.728	78.5305	432.999	21.0775	18.5429	72.3011	14.191	186.716	8.01908	10.3041	79.6093	400.666	211.624	55.333	-14.4648	58.4207	465.393	199.824	-46.165
74.1421	4.89189	-18.9312	-1.33503	35.287	12.9777	124.718	247.951	119.09	38.9481	77.0955	-8.64339	62.135	23.4841	22.6017	340.882	52.8345	-3.35323	-5.34913	29.3453	-20.7603	1.01923	32.84	52.1266	-34.6871	15.6946	161.006	287.899	347.561	15.7156	116.448	238.977	100.041	446.757	53.9788	3.99555	53.3204	24.4934	163.318	19.3646	11.6391	63.118	399.71	213.568	68.0046	8.36936	94.8268	405.668	243.948	-62.1159
74.242	2.43133	-23.5109	3.87145	31.2212	11.8809	151.147	243.806	127.745	71.7627	97.1325	9.63057	57.769	40.5904	22.8592	384.117	54.893	-5.83042	-2.32602	29.035	3.54509	11.4695	45.366	75.5513	-7.0225	48.3834	133.815	259.386	361.499	12.9915	117.156	245.042	114.012	428.17	40.2284	25.964	49.89	34.0184	174.724	43.5465	33.7595	100.992	409.621	175.848	92.5254	5.24475	65.0649	340.125	205.991	-31.1823
74.342	-0.482463	-20.7511	10.6356	32.9398	8.58121	142.337	228.762	105.837	60.1273	67.2379	3.07024	53.4431	25.7932	42.0826	442.324	45.6035	16.6586	16.1314	41.6742	-21.3353	10.0462	31.594	99.5958	-38.7604	33.0324	126.8	225.761	362.719	55.5807	99.3388	259.927	116.126	426.901	45.8374	49.1973	72.912	57.6322	133.582	31.0755	16.7342	91.0406	391.971	196.897	59.1748	-14.3015	40.4522	291.895	178.101	-20.5149
74.4419	8.88911	-11.1515	14.6453	41.2251	29.9798	148.516	195.047	121.568	60.2398	69.9507	6.34834	52.0536	21.6587	32.828	441.593	30.9849	0.928924	-13.6491	157.636	12.7292	18.9377	35.3353	88.8234	-38.5334	28.7627	128.293	255.083	376.174	11.7131	112.668	222.368	111.134	389.043	42.0976	28.2386	56.475	76.0051	165.838	10.4812	29.2069	104.868	334.717	218.409	60.5104	0.0107735	38.1883	271.233	182.469	-22.4792
74.5418	-3.73319	9.18424	22.798	31.3943	24.1013	174.571	192.152	120.984	38.4225	93.9297	-1.61377	52.6994	43.048	20.8118	428.869	54.7546	25.6673	-18.7118	272.577	-26.2213	-21.371	36.6552	93.9547	-40.5427	28.0457	147.092	220.186	386.989	46.4737	99.8713	230.514	114.818	389.769	31.8717	30.4889	76.865	46.417	163.267	26.5831	46.8009	73.9508	305.987	195.251	41.6528	22.677	53.1071	262.201	170.116	-30.7873
74.6417	-15.0855	18.4939	28.9691	17.3676	17.1874	183.863	177.755	128.946	45.8235	90.8715	-23.2612	53.2699	76.095	113.561	387.735	64.1874	21.7601	-16.3529	307.37	-6.32749	-13.0857	67.2901	99.232	-59.0153	26.812	118.588	199.048	419.108	46.3615	74.8208	255.187	124.267	385.646	15.8721	84.5168	58.6477	75.6299	146.605	-15.7936	14.6786	67.1615	288.346	186.853	18.8989	10.4128	32.6895	311.377	159.564	-46.8674
74.7417	-25.7966	61.7269	37.7038	7.8479	-14.9123	180.535	199.211	163.82	32.4516	107.97	30.0127	71.2942	91.8036	143.203	392.384	119.323	39.3985	6.36295	269.864	44.1093	-53.4825	132.218	64.718	-74.494	1.78834	112.24	185.274	608.857	120.866	93.5183	233.563	136.599	384.517	28.321	113.798	62.0612	59.2602	175.038	10.9743	-14.7924	66.3348	256.634	156.904	37.0962	60.7912	42.3009	461.333	130.907	-38.4045
74.8416	-23.3596	59.6964	40.5735	1.20757	-14.713	196.33	196	125.461	62.5464	152.005	62.1813	36.7228	98.3334	188.513	345.894	192.496	50.7506	37.7679	204.454	51.0455	-2.9961	161.003	73.013	-68.178	39.7475	103.759	159.293	752.96	127.847	75.6621	280.391	129.632	373.677	23.2725	76.592	28.065	65.2997	185.014	-37.0534	-1.29313	43.2402	225.209	170.046	23.3463	61.2765	12.9475	641.761	156.327	-38.419
74.9415	-21.6419	41.1263	22.0167	4.1564	-9.57255	184.775	162.259	124.449	72.5621	194.744	37.4862	29.5418	139.232	160.309	350.055	200.737	11.0959	-15.0598	209.996	-4.5464	-13.8366	96.3266	94.1613	-90.6759	27.9034	88.0059	197.573	936.702	98.9804	63.2041	243.796	96.2902	356.739	52.8096	45.488	25.9008	45.0195	215.355	-8.22815	9.79301	7.16344	209.097	160.856	43.6473	70.7597	5.92671	693.592	147.935	-33.272
75.0414	-10.1979	31.0936	22.295	8.34834	-8.64541	281.25	157.446	75.6763	46.2807	248.277	53.4923	33.3102	114.109	125.456	407.321	206.673	21.1902	3.84415	195.262	28.8996	-41.1603	79.1399	74.5943	-69.7911	23.5889	109.475	203.366	1085.42	116.505	84.223	271.26	88.4159	350.958	201.171	47.4426	32.2128	52.2704	261.713	-2.73279	19.1193	41.3774	199.327	164.704	59.6763	70.2982	9.84982	574.566	158.243	-18.9315
75.1413	-0.0326341	42.7288	15.5273	-9.39958	-17.0505	420.736	152.877	75.21	63.2834	267.392	25.2775	19.6095	128.775	130.256	436.561	181.707	42.5214	15.5786	120.978	90.6402	-46.3418	72.7976	75.9396	-65.85	30.0478	101.634	141.951	1104.34	99.1706	74.4182	275.781	118.664	343.648	340.667	101.011	26.6972	69.7582	256.237	-24.5284	8.14906	41.6331	177.768	150.274	60.5907	68.4022	14.2482	421.589	173.271	-17.8474
75.2413	13.1487	28.4439	3.20726	-6.42465	-10.108	524.775	157.475	51.8055	43.9457	320.652	6.26427	4.84765	119.561	83.3754	493.502	192.485	25.3725	6.71006	88.5898	46.5064	-6.18315	69.9809	61.0958	-51.9451	1.89466	54.9486	151.024	1068.46	84.258	91.1624	346.213	86.3851	338.722	487.492	107.069	17.1745	73.6244	210.213	-9.82396	18.7745	63.7967	167.328	151.361	63.1373	20.8474	22.6812	379.529	162.892	2.58841
75.3412	17.9762	10.8501	-13.1778	7.68509	30.7499	657.728	135.392	85.4477	70.5289	271.236	35.8962	-5.27212	111.302	94.9488	445.36	143.79	20.6673	-0.228878	119.506	30.3664	34.6683	64.5123	50.2411	-62.181	-2.9269	67.8429	159.195	977.55	66.7626	98.3067	309.638	63.8432	318.324	560.894	87.5323	17.6885	50.3902	200.01	13.5077	9.87074	76.5391	162.651	153.451	67.1836	28.1758	29.8082	314.955	210.304	-41.3074
75.4411	-14.9978	6.25626	27.3887	-29.2853	-3.04096	792.816	137.585	81.0769	44.9655	240.369	39.2709	6.34068	108.671	91.3096	470.232	126.821	21.2096	-4.42399	0.047119	48.2524	20.0595	57.7242	36.7227	-62.7083	-2.50731	78.4407	130.05	875.531	67.4352	111.187	324.123	96.514	282.28	674.552	68.2787	-0.185705	17.5668	163.6	-14.8531	1.25444	129.119	174.091	112.562	47.7746	29.7581	13.1897	302.762	176.083	-47.3732
75.541	8.98684	0.311711	15.2601	6.62498	7.23226	888.17	104.903	65.1222	12.2006	223.964	6.88432	-13.7531	195.079	74.8594	464.937	140.68	11.0181	-6.43555	47.4851	19.0165	18.5956	40.8724	49.3985	-74.7796	18.4583	67.3227	129.433	870.389	98.3715	79.5097	338.072	67.6327	264.692	839.219	58.6258	-7.39691	48.2277	190.323	6.17405	-16.5107	117.633	141.906	106.605	65.8695	27.7532	-5.79054	269.947	204.868	-32.3182
75.641	17.9645	-2.90619	1.06165	16.6817	5.70699	1056.35	97.2225	95.5187	19.8495	184.581	-4.502	-26.1671	197.452	76.0843	430.302	109.853	30.8323	41.5249	91.2356	-43.8396	1.02824	14.8125	68.3383	-20.8918	19.3698	66.9795	143.052	887.467	71.8097	61.5758	326.434	95.7775	265.993	932.295	15.3395	-4.28869	1.25501	181.574	-19.2286	-1.29777	80.4895	164.554	117.131	96.8183	19.9871	-4.14937	230.201	210.213	-76.3442
75.7409	-35.4152	-24.2998	22.6691	0.379514	-35.6112	1233.43	126.476	110.03	25.2501	166.779	6.47445	-5.03071	241.496	69.3164	429.39	109.366	9.97337	6.52644	81.9115	-19.0984	-36.7575	16.4452	87.6757	-25.3396	17.269	85.1487	154.741	806.391	21.7193	95.0542	260.446	98.7224	220.036	971.62	49.2754	-15.6913	16.1119	175.343	-44.027	21.4971	59.6666	204.967	106.746	58.2545	71.7349	17.8443	189.971	239.978	-62.9254
75.8408	-35.639	-16.6088	20.087	-26.3207	1.95811	1291.12	153.668	70.5285	23.9877	134.259	-2.05022	-27.8391	286.062	96.8145	449.837	106.472	17.4192	23.7142	61.1285	6.53007	-17.6564	17.4133	67.9166	-25.3764	-4.57044	60.2275	172.634	810.901	52.6432	116.269	267.128	105.475	312.689	904.059	57.7165	33.4408	11.3823	170.827	-19.9597	24.7983	70.1886	158.454	76.7529	55.9724	41.7377	49.4084	161.654	202.202	-43.4364
75.9407	37.5762	-6.1867	6.93742	-22.6831	21.7232	1240.59	181.694	64.4098	30.2719	109.089	9.8797	-20.6026	316.37	100.612	445.924	100.597	14.4974	20.5541	28.8027	25.0157	-14.5638	0.244806	88.8975	31.2129	21.1526	61.5038	211.128	771.21	51.291	114.174	269.614	133.899	342.898	794.521	30.4055	220.911	17.2199	163.384	-18.2009	-0.534038	82.6604	105.654	89.759	44.9734	52.3246	20.5166	159.232	184.583	-55.9508
76.0406	79.9689	-26.6483	-5.95826	-13.6777	4.12594	1100.89	117.334	86.0388	50.8736	130.335	11.5539	-20.2811	334.268	66.0541	440.531	80.8865	12.9675	1.46906	46.1607	9.15136	0.366141	23.2342	68.8131	1.09508	16.7112	57.8013	198.303	753.973	45.0543	72.6236	272.423	99.6878	340.079	701.8	23.689	466.64	8.38482	117.664	90.2602	18.2629	49.8174	34.5912	86.0854	63.5983	46.1701	-7.61799	163.091	146.249	2.95319
76.1406	322.085	1.39197	-19.7034	-2.18438	39.8143	1007.37	114.966	67.8577	44.1309	114.839	-2.04361	-5.41695	304.899	17.9267	433.615	86.8572	27.5284	15.8646	51.7637	13.6314	-17.7275	20.7198	64.8107	5.66435	33.9344	77.7432	191.241	678.143	39.3612	117.919	264.334	125.485	328.428	585.688	24.7523	470.149	45.956	119.064	179.05	21.8431	55.2652	-19.1645	76.2891	74.1048	59.435	-19.4535	124.323	147.019	-11.4472
76.2405	408.687	-5.64184	-1.64338	19.2698	21.1052	937.745	104.017	57.1967	59.738	101.444	7.21349	-7.77719	298.424	15.653	457.696	67.4008	25.5131	14.3304	62.1386	-9.9048	-13.1046	22.4897	20.8179	18.7077	31.5702	83.2388	170.777	642.587	75.3323	86.9087	262.4	109.908	339.445	545.194	3.16126	346.739	38.1407	97.1149	240.381	15.8897	50.1141	-19.2524	94.7261	61.0587	30.5529	-32.8059	123.637	156.668	25.3526
76.3404	390.187	17.5945	3.63488	29.3377	42.8827	864.019	61.1388	52.5456	77.8464	90.0286	33.4937	10.4559	249.174	0.32733	484.547	43.2819	17.5905	15.4217	57.1059	-7.45252	-23.9001	21.9603	14.5013	39.3928	-0.056426	79.8923	187.593	617.811	118.467	84.6398	239.953	108.398	344.41	534.382	0.232414	263.662	76.8694	116.348	220.302	-1.33146	60.9566	26.2839	139.392	49.5169	29.7312	17.3124	104.12	96.8761	17.4606
76.4403	321.863	30.7256	5.78511	15.937	15.684	837.599	80.0187	97.0978	88.0251	88.5624	25.5807	90.847	244.107	19.3004	463.682	36.8778	11.2293	28.6949	68.5903	-34.0738	13.8626	23.5911	62.321	31.7758	41.6979	94.954	137.96	516.681	142.327	116.019	224.936	96.4195	301.148	458.578	20.586	185.782	67.7774	116.626	165.698	17.7144	21.4161	11.2199	129.622	52.3793	14.3341	11.8798	100.555	114.599	-5.60715
76.5403	226.449	50.7233	-23.4385	-4.15543	-28.4326	817.896	116.94	72.2912	77.1905	80.7869	22.6423	128.765	220.335	26.6977	453.265	42.3285	10.8067	17.5635	75.9475	-4.06098	35.0136	42.1915	54.8824	-15.5574	41.7676	91.5113	160.705	545.831	122.33	87.2847	207.393	74.8334	300.358	442.443	46.7889	118.389	84.4719	142.7	118.348	12.1674	28.3003	25.9526	151.019	34.0817	53.9438	19.5782	128.253	127.05	-5.35191
76.6402	196.436	50.9912	1.05577	-14.4433	-20.3971	745.553	109.824	68.5715	51.8033	101.855	22.2825	174.543	202.283	7.31042	422.754	41.8011	12.5685	26.9325	62.681	10.1022	37.5247	37.4394	17.2284	2.30075	26.2505	91.0802	178.575	480.215	144.037	63.5038	230.073	87.8026	290.84	430.486	19.4046	109.672	37.8726	92.1096	103.608	10.3674	47.7652	37.7866	123.316	67.8787	71.319	-23.8452	118.854	118.014	-4.73363
76.7401	183.886	54.4699	-17.5378	1.64662	-17.0543	736.549	115.831	48.2094	58.8445	84.3416	14.414	138.046	152.701	32.267	382.375	35.9534	0.0605121	22.45	63.8328	5.9849	60.277	4.88871	28.9032	-0.610537	18.2444	129.788	175.998	473.431	123.413	80.8266	204.903	69.8134	283.195	357.396	26.1637	91.0039	49.4667	63.2771	83.5426	13.0401	54.3912	-7.82784	140.16	73.3926	53.749	-9.37822	119.599	143.688	-15.879
76.84	149.105	53.3218	-14.6653	-12.248	-20.5669	715.959	114.899	52.7366	58.0945	66.9106	-7.19838	119.696	142.01	40.237	339.338	69.1681	1.68865	18.1259	48.5325	-28.6688	96.1604	27.6123	3.64239	25.2426	0.402058	129.975	187.745	433.221	132.08	72.6018	217.499	85.3543	272.087	353.819	31.4551	73.4802	57.9425	57.425	79.0793	28.4263	69.5899	32.8684	122.056	54.162	48.7801	-7.40741	113.726	152.802	-6.78826
76.9399	100.949	41.0591	11.4126	-23.929	-28.6995	690.384	114.668	51.7194	80.9532	93.6645	11.3517	115.515	138.494	13.3989	343.032	76.1514	-14.3182	14.9393	62.1334	-14.6408	84.75	26.3771	-8.31637	4.93119	-19.9874	136.046	171.878	407.797	152.584	64.2205	235.937	95.5422	287.555	309.203	37.2118	41.6993	78.6298	21.9937	64.4086	35.1599	72.2279	31.6877	114.295	64.0067	59.0018	-23.6778	92.8291	159.817	-13.5864
77.0399	101.409	58.157	1.36879	-8.15793	-18.5724	649.89	113.224	75.0941	86.2216	115.337	-8.43651	90.5415	131.733	44.2507	300.919	88.5429	-8.07148	18.7843	48.0366	-59.9448	36.6144	27.8904	-27.8695	25.0478	-37.6111	130.296	204.071	416.467	148.492	81.4943	230.44	135.088	262.491	294.68	32.5984	42.3386	81.1851	51.9525	66.6182	9.55831	46.3623	24.4595	118.715	45.7533	100.479	-3.60412	95.0412	152.238	-1.56454
77.1398	89.2266	36.6088	-21.986	-1.55038	-28.7523	636.596	116.295	77.4055	111.702	132.264	-1.78177	73.8052	119.576	47.2471	264.964	90.9551	3.83535	17.1198	47.6447	-16.2575	12.1662	26.8313	-4.6617	10.9472	9.31959	141.023	146.365	385.546	141.053	73.0793	223.147	254.983	271.712	273.279	33.7359	58.3359	139.971	41.6071	45.2482	31.6732	79.0753	5.73287	99.1512	43.8879	79.1904	27.0331	47.9641	172.321	-42.5958
77.2397	87.3526	13.8117	-9.91096	3.59601	4.08447	593.833	160.47	65.3057	98.6641	134.627	16.2082	76.7466	110.34	28.9673	222.226	50.6586	-2.99296	3.98389	24.1221	-16.5227	27.7754	27.0575	-19.2025	35.4801	-30.1366	112.953	183.314	358.957	105.137	65.2762	198.459	372.388	270.167	254.108	3.37658	26.309	94.7476	24.0407	31.3429	66.5768	88.6169	5.3338	180.97	85.0284	33.2076	60.8076	65.635	159.062	-7.30043
77.3396	80.4974	2.74482	-21.0797	-0.593841	21.7867	550.9	196.756	61.4883	74.4478	149.919	19.3398	70.3091	157.788	27.9944	226.357	59.9075	-7.54989	-8.87658	24.2056	67.5527	68.6343	32.2841	14.8354	41.1773	-24.9908	95.6491	194.291	360.491	58.0279	101.819	171.518	375.669	256.096	236.266	22.6577	40.2111	58.924	61.9527	23.9516	36.6728	87.8569	7.22791	185.658	87.1957	29.4693	74.5509	116.501	159.564	-20.54
77.4395	49.8462	-11.6242	-15.9452	-26.2155	-7.71644	525.302	224.645	57.6302	45.6084	210.151	5.38173	77.1549	195.86	26.3677	199.407	75.916	16.8567	-18.686	47.2094	22.7839	181.696	64.0031	39.3919	27.2151	-1.84818	86.4656	229.753	275.043	91.9835	98.5727	200.36	293.444	229.006	193.964	4.00804	60.0099	81.2535	32.9328	44.7062	66.1381	73.2747	-9.55652	195.285	49.2643	48.5431	36.8653	89.47	164.918	-43.2702
77.5395	70.3229	-8.50605	-17.4552	-1.82271	4.27406	495.942	208.083	92.2849	51.3638	191.296	-23.9253	73.3947	256.979	25.3033	186.166	64.5168	20.7794	-1.49827	42.026	33.397	273.495	85.0349	26.0143	46.2736	-0.868316	88.6778	217.057	294.798	92.6253	96.6512	202.494	246.805	214.752	197.994	41.5932	47.7317	57.2094	47.2279	90.9382	66.9061	90.1586	-15.1058	164.866	36.573	32.7241	48.6641	62.1949	188.821	-34.8016
77.6394	40.0146	-15.6769	-7.14813	-6.06243	-8.25926	471.262	211.34	83.3719	85.7643	152.969	-18.202	76.5936	247.638	37.8281	170.344	52.4272	17.2325	1.27391	67.9597	-8.82558	229.524	74.6172	63.7279	8.26914	2.35004	98.7067	191.083	288.298	84.1595	98.5376	209.969	211.349	260.561	169.221	26.5097	52.7812	105.153	42.9839	98.7137	111.35	61.8839	-11.2375	190.121	72.568	39.4166	36.4066	24.6789	236.557	-59.7711
77.7393	44.855	2.87405	-4.99934	11.0379	5.55207	439.104	198.572	71.4523	81.7531	131.612	-28.4512	51.1577	206.242	32.0111	142.649	49.2426	29.8815	6.71927	141.386	-8.38134	197.574	99.557	49.5417	7.54379	-6.16777	96.925	159.144	258.586	117.821	106.49	259.429	174.618	234.725	178.563	59.5216	18.9031	107.438	53.6301	66.7063	34.9373	74.8921	-21.0285	108.349	30.2724	41.913	40.2017	32.8791	152.838	-42.4213
77.8392	23.7554	-6.5521	-10.3275	-1.47321	-4.49831	415.5	226.916	55.8983	80.4233	143.839	7.26485	41.1597	195.75	20.4162	147.224	47.5043	11.0821	-15.946	221.268	-27.8375	114.104	70.6817	43.7171	61.5508	26.3661	84.9102	166.014	256.351	93.8066	94.7477	244.736	141.245	282.551	154.042	4.70071	5.79779	84.3089	35.7145	56.3744	43.3715	47.1047	-18.3738	138.223	49.0753	29.9787	47.0781	35.3623	151.73	-23.1328
77.9392	14.6359	-0.619871	-17.2333	5.36739	-21.0654	380.401	239.332	72.03	98.2652	136.399	6.07171	34.4481	184.769	8.39152	134.462	34.1418	-11.5998	-18.6918	349.401	4.91323	36.0004	57.8142	56.3123	29.2573	-3.87878	74.5168	199.922	295.939	74.1483	47.6809	250.704	157.68	300.273	124.319	-7.50637	22.951	74.5551	21.7596	62.4571	20.4948	47.2158	-22.8575	143.335	67.5524	54.7801	41.2061	25.4488	175.928	-46.2467
78.0391	22.6619	-12.3642	0.683931	6.28816	14.4516	362.971	241.766	66.288	76.8642	125.983	27.6274	25.3346	191.745	9.84097	135.144	33.69	0.995169	3.80602	328.131	9.60964	33.7208	44.1281	57.5403	32.1412	0.233968	106.874	173.883	228.921	113.467	88.1059	278.337	134.311	399.78	135.833	17.2523	-4.9391	54.779	25.9244	62.5672	55.9578	44.2165	-5.15151	101.007	59.6753	75.8864	59.6354	10.1229	202.034	-31.0846
78.139	32.869	-11.337	-3.14207	15.6384	13.3626	352.898	234.886	55.646	66.1996	118.805	53.8096	18.0767	162.094	21.5288	216.716	37.734	4.54993	-22.2204	273.809	-43.1243	51.6307	55.2053	78.0231	42.2139	41.6716	78.0747	188.298	246.226	61.689	100.286	242.192	132.174	380.495	129.532	-30.5864	15.6935	58.5479	20.7028	69.2126	37.5712	57.6897	-0.52394	114.109	57.4584	52.9112	35.6499	29.5904	201.98	-47.8508
78.2389	48.2266	-12.6918	-12.5955	31.7789	-0.572302	364.899	221.661	54.6871	82.4948	133.702	42.7429	7.49193	165.514	31.9758	215.307	27.1627	3.94496	7.79611	205.35	-22.0736	27.6424	60.2151	92.7513	18.6912	55.9259	105.097	165.202	260.643	55.7474	82.2848	249.651	153.34	393.366	128.511	20.5597	53.5683	19.8732	11.589	96.9859	28.8874	46.9605	44.587	127.708	126.583	75.3948	63.7594	-1.80615	206.89	-27.3711
78.3388	49.0417	-3.87352	-5.97082	31.5291	6.2494	360.734	196.122	84.0556	126.541	120.245	29.7942	-2.94219	136.423	25.7269	245.02	32.4333	-10.8349	-10.7297	186.373	-41.8148	15.5329	7.87989	76.5812	13.0538	1.9419	81.3076	182.184	232.585	72.5188	74.9799	259.687	131.942	375.108	104.758	7.53656	37.879	41.8937	7.76995	83.4551	12.4602	51.0813	38.4736	90.0972	95.4433	64.6776	47.453	34.1216	180.541	-52.4363
78.4388	37.1263	-4.15127	-12.6971	15.7267	1.09202	394.176	231.444	67.7232	100.057	111.201	53.9726	8.68972	142.052	17.8565	245.935	51.3815	-7.57949	-23.9617	160.014	-21.7946	-7.52004	13.4486	87.3048	11.0678	33.5221	80.7883	189.931	215.125	47.3366	102.336	242.819	137.845	343.765	88.306	-3.03765	47.7172	15.6131	25.3791	84.6633	47.4264	60.6418	13.5215	102.124	80.8597	86.6167	43.6549	26.7376	170.585	-49.195
78.5387	66.9197	-6.32331	11.172	0.0982994	14.5098	376.774	264.542	76.4154	85.0478	107.027	37.9653	-1.02634	148.19	33.8605	201.64	51.3501	2.77921	-11.9665	106.887	-1.42646	12.8563	29.1231	118.477	8.26595	27.7505	85.196	152.455	238.191	53.6393	108.373	266.576	132.171	351.284	100.767	16.4532	79.0866	59.3314	22.7133	104.769	-0.918976	41.7485	56.0709	108.308	81.1797	59.0353	50.9347	-8.90724	178.435	-41.7804
78.6386	65.366	-18.7368	-8.6947	22.7061	2.76203	351.863	239.511	74.1119	77.2218	95.4839	32.3702	-0.821574	149.543	40.8285	206.686	45.3074	3.95924	-7.22088	90.9214	10.7949	0.874019	32.9342	90.8538	0.251737	19.9189	95.8411	185.818	199.851	59.1735	48.3651	272.115	139.665	313.308	73.4324	19.9266	72.1336	42.7936	5.89651	68.9584	43.8294	37.3839	30.4456	131.225	68.8451	85.5284	28.9179	17.3549	147.216	-42.8403
78.7385	80.0519	-2.11181	-5.40258	12.452	-6.7313	317.858	271.056	42.6738	86.6389	82.2488	-2.67827	-3.52053	200.22	33.8152	165.048	36.014	1.90279	-16.8243	73.8767	20.5045	15.4496	57.249	68.7721	0.919393	34.7382	81.559	160.595	188.314	83.0271	81.363	227.707	97.9395	299.246	80.4346	68.1263	46.5814	57.2364	8.3969	128.804	36.1971	39.255	75.063	150.694	50.7343	100.131	32.0802	-3.1598	130.454	-33.9886
78.8385	66.6204	-9.53906	-18.1614	2.459	-10.1665	307.031	272.726	44.8004	69.2468	111.296	15.7982	-7.20128	228.291	26.7359	165.674	55.8863	28.1928	9.28423	67.4155	2.89552	16.1954	54.6757	84.7419	14.9371	32.948	64.1807	146.227	193.16	115.814	114.063	230.08	92.3673	273.646	54.3453	70.7712	28.0795	67.1413	29.4787	111.933	15.2862	66.8132	76.7911	135.319	37.0728	72.3595	26.6314	-11.9975	140.286	-57.8541
78.9384	69.1475	2.10741	-5.04279	7.38111	-17.1765	314.427	259.144	73.0582	57.251	107.152	18.7805	-16.0188	201.407	57.9988	146.458	84.2026	-0.451714	-6.07621	64.0465	5.81349	18.068	37.6729	69.7224	12.3786	46.9552	58.106	133.602	162.43	132.954	72.588	261.156	94.9272	285.787	71.4434	73.6963	37.238	62.2525	21.5291	99.4549	39.7928	70.7365	99.3444	156.081	51.191	58.1497	11.5298	25.1083	111.463	-17.9846
79.0383	80.053	-2.89581	-8.28423	19.308	5.98432	285.43	252.752	70.1615	53.0473	104.968	12.5625	4.01325	186.606	49.9227	137.495	95.1861	23.9217	9.07417	72.6485	-9.27496	-10.8598	52.4232	69.7292	1.75183	13.5744	82.5711	122.07	168.231	106.83	93.0028	222.498	88.5496	247.333	69.9161	35.1581	57.2631	51.3812	16.543	87.5306	41.2694	49.3443	93.3852	122.142	41.4559	96.4555	26.7662	22.217	91.6697	-22.9698
79.1382	86.231	0.202139	18.0245	12.0257	-20.3642	273.965	230.004	66.2234	40.8201	105.515	-1.73565	-8.39978	199.307	72.7637	151.527	60.5939	9.9156	8.49047	66.5735	46.1058	14.9604	22.7398	65.0187	25.1821	32.7364	54.5382	134.217	189.35	109.451	83.7103	225.521	88.6282	238.592	32.4408	37.6463	73.9052	87.4572	58.0463	77.6508	37.0912	60.2964	89.6219	151.843	34.9012	65.4572	15.1199	48.7066	114.49	-45.36
79.2381	47.6835	-7.8608	2.85872	-13.8492	-0.898161	304.487	266.975	45.7788	20.9926	88.5762	-10.1682	2.66524	202.019	61.8495	165.11	98.4534	31.5701	18.3424	63.2304	32.2282	-1.95322	36.6101	30.7464	12.1058	25.4617	50.2932	113.184	179.662	150.864	73.421	235.884	98.22	228.843	66.2685	48.543	52.1506	73.1598	61.6586	112.194	20.4048	36.2358	86.4693	131.201	36.2399	93.04	14.1432	51.4796	81.3954	-3.47206
79.3381	82.0801	-11.6615	-19.9955	21.1454	-3.17245	292.106	257.021	52.5878	37.8026	97.7275	-2.33279	1.0172	193.678	67.3232	217.195	92.901	22.1265	8.43962	116.829	47.3157	-32.8668	2.97595	53.8072	40.625	36.5855	38.4506	138.445	190.215	123.69	80.6702	206.894	64.3557	214.422	25.7212	50.751	85.2844	28.8903	36.4267	109.908	33.7649	48.8832	55.7628	131.729	44.7757	67.3105	4.60571	74.5462	75.267	-34.7195
79.438	89.4491	0.449913	-18.5142	27.6538	1.19635	246.221	252.188	32.5608	2.44369	103.237	-6.65142	-4.52597	177.281	27.5764	184.761	84.5523	47.4657	28.3945	129.698	69.6526	-19.1316	34.3446	27.502	77.5831	37.4627	54.0999	140.184	200.062	146.236	95.1689	231.198	119.497	210.137	70.7874	32.7236	83.4102	53.8507	60.3584	113.698	-0.186219	41.3457	69.5292	146.956	34.4413	154.044	9.90371	72.2544	82.6993	-20.9282
79.5379	108.806	-9.44755	6.63275	53.3002	0.998791	250.725	256.295	40.3112	7.41386	100.468	24.6268	1.57447	189.957	57.7488	179.715	64.3871	29.2455	29.0636	186.458	30.8808	-9.52412	7.86454	6.6559	42.8566	23.8847	35.6675	125.483	203.884	180.74	98.3406	227.952	97.9996	191.475	50.8658	24.8633	88.0678	44.5232	54.5716	141.188	-10.6362	48.1281	52.9353	111.052	58.3111	131.959	3.70296	130.694	50.7107	-24.1223
79.6378	93.5172	17.3477	-10.1814	47.0059	16.6957	237.508	298.861	48.2801	24.6785	73.0752	-21.7734	-1.05752	155.275	66.8087	150.012	55.0719	30.1523	22.0276	196.759	19.0611	-4.57137	-13.2734	33.3805	38.5686	55.4424	48.5113	130.259	212.738	171.544	78.6592	214.938	94.2727	178.64	14.3013	37.9576	91.947	103.438	55.0864	123.711	7.26401	21.7497	48.6505	128.403	57.9777	125.406	-6.67103	267.825	87.522	-62.4911
79.7378	90.56	57.1941	-6.95801	54.3038	7.67024	226.015	294.564	55.6807	54.7074	81.0684	-18.8003	3.78376	138.14	86.6615	139.532	46.2786	-3.06958	-17.4078	158.402	19.3874	7.39039	-23.493	53.8145	39.317	72.9282	64.8843	106.802	183.848	175.776	75.5988	224.556	112.309	224.813	45.0283	101.623	77.5149	60.1384	61.9658	108.252	5.73892	72.6578	44.0984	78.8834	37.8149	122.494	-13.6331	373.357	62.4417	-33.3188
79.8377	67.7778	65.2281	-10.8261	41.0542	-7.50195	197.665	264.057	36.7459	41.5219	70.8118	12.1892	0.953493	122.158	95.6714	138.053	53.0001	-21.602	-22.863	149.677	6.6549	-2.11368	35.5255	63.7735	3.15457	47.6394	31.4806	162.075	216.526	133.025	93.6424	190.857	95.9309	197.68	1.60795	102.702	55.5062	25.453	44.0318	79.0739	15.3966	66.3044	37.4128	100.012	52.8336	108.381	24.3384	478.885	59.8842	-54.5224
79.9376	56.7013	57.4977	4.2601	57.1191	14.5385	225.529	254.071	42.5653	64.7625	76.9605	17.3437	10.2904	133.236	115.737	153.938	54.1527	-11.9723	-14.6036	121.322	-27.415	8.12527	65.7131	123.255	36.5296	77.8163	23.0756	115.358	163.8	139.501	101.967	227.482	87.1221	213.653	39.5716	120.553	54.9695	61.486	73.4696	89.4204	26.144	72.1718	65.1902	77.5307	49.501	83.5728	18.0118	379.826	54.4074	-38.8535
80.0375	63.8066	68.1419	-13.6908	53.9511	17.195	209.692	217.497	48.5479	25.447	50.8586	44.5553	2.32565	106.983	83.9709	123.028	60.161	-12.3524	4.94239	112.272	-18.1591	24.0396	45.9683	159.832	41.0392	71.6861	80.7407	94.8118	157.31	154.793	108.581	216.383	73.5896	221.099	25.5902	108.229	73.039	57.3924	93.9394	80.1322	-7.42846	69.7684	74.7008	93.4574	84.5043	94.151	37.5804	304.376	84.5469	-49.8337
80.1374	62.0168	64.448	-5.64565	70.6068	24.1977	193.363	233.073	38.492	36.345	82.7518	59.1795	24.641	122.9	87.2273	103.068	40.3431	9.50461	16.9725	52.0755	-1.70307	41.8367	42.1838	218.71	21.597	118.953	53.3492	103.018	173.199	155.237	115.851	231.829	69.0319	232.29	34.7072	94.2687	60.1678	42.8078	143.444	60.3984	-8.66254	52.1957	73.2493	76.2741	64.2229	74.1685	69.4526	270.268	64.7185	-41.8259
80.2374	69.3986	43.4409	-18.2404	88.5443	39.5437	196.103	258.361	75.5923	26.7058	100.308	53.4476	7.49628	120.004	133.769	82.8567	61.0405	55.3695	48.2981	7.78013	-23.1912	103.306	91.1941	218.327	51.9489	119.759	61.7587	90.7525	120.065	119.352	86.7747	241.182	80.6422	176.053	25.1578	159.876	52.4131	48.583	95.2396	55.2381	-4.51996	75.5124	70.8911	61.0467	73.579	83.1289	28.1042	237.889	99.5721	-19.602
80.3373	71.429	16.9752	-13.2678	109.144	46.8021	188.203	268.868	47.9849	18.7629	114.894	31.3675	28.5042	125.996	125.028	99.9882	46.3218	27.4613	25.4039	73.0978	-33.8404	34.6401	63.6215	291.506	34.349	90.7534	68.4637	90.7231	120.33	126.454	119.551	193.891	77.7244	214.092	13.1573	275.644	55.871	53.5106	89.4573	112.487	12.4247	79.2455	65.3183	76.1551	125.532	98.0765	50.4251	187.934	113.414	-27.9805
80.4372	37.7126	2.35895	-25.0385	92.7626	6.60396	215.296	281.219	60.4106	2.78083	128.713	11.3763	37.5128	158.365	141.154	76.4691	56.4589	2.03935	8.63755	104.293	-11.4934	32.9111	5.69511	306.798	14.9905	94.7555	49.4185	153.995	158.52	97.9521	109.088	183.059	85.7599	171.852	-3.02165	493.239	30.2346	42.5264	64.0623	81.4476	-3.47509	67.2341	62.1399	88.2627	115.499	103.041	15.9853	195.102	79.6484	-56.1123
80.5371	20.1067	8.24736	-3.92275	82.479	5.53192	221.839	275.256	45.0692	31.1866	84.8871	-30.4033	50.3111	123.493	136.587	59.1974	32.4807	10.4992	15.0344	119.838	8.73401	4.76027	29.229	275.451	-3.44328	109.668	50.3289	153.329	131.979	145.686	164.966	169.819	71.6951	151.154	0.708265	705.479	42.3142	37.8688	69.6043	88.053	-1.20198	89.8014	40.8929	92.776	108.539	108.137	12.9101	163.796	62.2463	-24.13
80.6371	56.2323	1.51957	-11.337	71.0265	31.9459	244.758	294.561	26.1267	94.1465	74.732	-18.1196	52.641	132.144	137.553	54.2438	60.8184	14.4013	31.37	141.757	-7.48575	-26.7694	-2.23507	328.914	4.88348	127.593	69.0606	127.548	106.684	131.461	268.412	181.666	89.1828	135.419	-16.7415	855.758	3.19136	30.1471	78.4978	75.6046	-8.91118	66.3603	26.4435	63.1452	75.3169	139.132	17.2672	132.731	61.3163	3.59021
80.737	25.461	-0.485281	-17.174	179.419	26.9471	249.733	324.895	40.2523	115.154	46.1525	-42.9718	66.9528	99.7429	136.028	80.8418	45.2617	60.5248	39.741	134.901	-50.7825	-22.3668	29.5338	324	-6.31496	123.65	56.1033	93.7105	67.1914	137.844	340.259	186.636	36.0928	114.353	6.72284	925.665	-0.297088	44.5129	67.6952	74.1425	-21.9965	40.7781	59.2702	22.2412	2.7612	154.139	30.9651	147.644	67.6556	-8.13247
80.8369	49.6496	42.069	-10.3424	254.19	84.6831	220.853	302.939	45.2428	98.724	83.7286	-33.0157	53.9077	100.723	80.19	124.632	57.5318	42.8436	18.8338	95.9905	-42.8418	-25.7378	10.5926	307.21	-19.8551	107.108	38.3526	70.3547	73.2175	139.442	304.806	184.72	19.3916	103.583	11.2104	1094.4	-10.2	49.5801	64.6569	52.1876	-11.404	69.2198	110.372	60.3156	4.98423	115.331	33.3677	125.327	60.9536	13.5568
80.9368	34.881	38.8717	-13.6979	346.028	83.0049	245.167	343.427	58.3577	116.933	66.0198	-51.5674	51.9652	85.1613	76.1361	167.433	86.7696	28.8713	19.6078	105.534	-31.8867	-62.0395	-19.9781	288.225	29.6334	85.742	45.8483	68.2873	103.959	123.798	245.233	199.097	24.6011	144.503	38.2947	1237.59	-15.8041	110.948	77.061	62.2735	-10.0879	75.5969	114.237	75.0857	56.4523	95.2344	31.5618	103.495	37.8135	55.9441
81.0367	62.4891	53.7961	-7.59082	364.397	86.9711	243.852	360.685	25.9771	171.071	36.7848	-33.9826	52.7927	75.8405	125.411	168.45	58.0165	26.6357	28.217	69.3723	16.0406	-32.4837	-8.76761	238.413	29.7803	95.545	32.7913	67.0759	65.2507	166.655	249.315	253.882	1.66225	134.134	29.4247	1407.82	-7.06768	225.212	35.2713	70.0487	22.5522	41.8472	115.204	33.8467	11.7332	93.5791	21.0951	108.788	17.5737	26.475
81.1367	20.2733	51.4337	-22.0608	281.18	64.7708	227.065	401.45	25.915	100.689	65.9215	-44.671	46.1565	70.3297	165.715	147.983	72.5738	13.7436	22.53	98.8459	4.08343	-6.56114	-25.3459	235.873	75.3832	88.6776	44.067	78.8824	88.8868	188.458	199.357	286.211	-3.58333	126.993	7.04084	1438.25	-5.21991	382.075	36.1568	58.844	-7.48086	90.189	57.7094	47.8937	12.615	79.3868	29.2494	148.957	11.4168	14.7982
81.2366	20.0653	32.9618	-5.68174	257.032	81.5575	252.471	435.451	-3.15596	110.405	88.7901	-30.1211	57.551	73.3285	201.257	128.103	86.7652	19.654	34.9445	90.5039	7.77044	-30.1313	-17.2649	209.365	49.3083	57.0968	47.6466	75.7634	50.8921	177.348	214.601	241.997	5.4475	114.416	-10.0113	1375.16	6.69831	435.026	46.4671	73.9989	41.4367	68.9919	47.7509	38.0852	15.1041	79.9561	73.073	133.628	11.7089	-26.2103
81.3365	7.62988	40.7998	-25.0926	225.54	38.3446	253.658	476.389	-10.8918	132.143	80.4858	-32.8393	25.4772	74.5725	264.546	131.531	82.5661	15.1167	34.4241	56.0991	43.5385	-26.6965	5.42391	216.919	2.39643	55.3072	11.1563	82.3092	52.065	135.46	233	247.18	-13.5671	120.008	-12.0429	1250.87	29.9073	535.15	36.7803	36.9192	46.8231	74.326	37.1958	39.7879	-6.69091	61.2859	66.5858	113.613	15.9446	-7.78018
81.4364	-29.3503	8.73555	-27.2229	153.133	16.6216	237.448	475.411	6.52609	91.8838	74.1953	6.17237	6.57761	77.7022	267.472	92.5737	72.4446	1.23695	30.8809	107.897	17.5845	-30.8751	-12.1698	195.336	-15.7885	18.8698	27.6791	107.812	81.3226	145.204	209.276	330.127	-16.1203	187.957	4.81462	1117.49	36.3335	455.98	14.5746	78.2879	4.30138	71.3662	41.2062	75.4987	30.0428	69.0554	79.4542	93.6805	44.0573	5.0277
81.5364	-52.094	-5.38963	-21.8398	107.07	13.7981	205.39	524.934	-9.00443	62.429	88.3373	11.3024	27.1563	76.7486	243.798	127.23	71.1481	-2.52836	9.64652	103.45	-6.5156	-21.6172	-13.5851	191.331	-42.2894	19.0773	12.2599	74.9529	42.6522	177.462	224.568	358.201	7.76767	231.668	7.48739	1020.04	5.4608	353.537	23.1231	22.0679	4.72579	94.9111	79.8978	87.0406	51.4888	28.7737	84.0565	69.6328	41.6167	-4.41978
81.6363	-35.6326	-0.302874	-18.1542	104.536	13.2742	204.96	512.227	7.04532	43.9414	122.263	26.0119	12.3588	97.5021	209.916	172.484	98.8953	12.0588	3.83688	93.1952	28.5633	12.6124	-1.57291	222.672	-29.2418	26.9197	40.5782	108.004	24.2725	156.204	207.496	376.307	10.9683	189.739	-11.112	960.289	26.2585	320.334	32.7927	60.1939	-2.61268	54.376	52.2052	91.0952	90.0913	53.1919	55.2641	76.6262	49.3423	-18.6515
81.7362	-42.6898	18.4323	-4.64169	76.5375	31.7701	208.138	515.323	24.5978	65.0286	149.797	15.8705	8.97075	75.0982	212.193	203.371	115.052	-0.6057	17.018	65.2216	17.5628	29.191	7.87506	210.238	-6.51361	8.46578	19.5292	111.085	62.6983	98.5768	220.974	307.164	29.7137	187.512	-4.21913	906.189	46.0341	284.555	5.53834	56.9813	2.51935	49.4302	71.9126	92.3721	79.4784	57.5332	48.3259	80.5792	43.4257	-32.7949
81.8361	-51.6272	27.6079	-6.0695	61.2054	15.9936	141.297	451.49	19.9078	1.49602	160.894	14.5607	11.9282	95.935	129.067	223.737	106.169	46.0956	11.6774	62.8572	10.5189	18.7292	31.051	187.103	-24.7228	14.1741	6.34477	117.145	194.432	94.3972	206.941	302.296	26.5992	166.687	6.16978	857.865	60.5235	269.845	20.7411	58.0827	18.5093	54.8633	71.9311	160.959	115.494	38.2151	53.0537	51.6783	39.218	14.4481
81.936	-72.0138	63.6581	-22.1934	42.2475	5.98415	102.918	417.962	44.3975	-24.5903	142.508	54.8092	6.87358	89.0899	68.9947	218.912	125.374	40.2529	25.7843	76.0637	4.65762	-13.2447	-10.9178	154.441	-31.3913	10.7773	40.1904	118.456	390.402	77.1748	220.528	297.722	41.7848	196.096	-5.08394	774.64	49.9639	224.312	5.10133	26.46	2.50481	10.8584	71.2609	144.355	101.039	60.8715	63.7119	60.2854	53.9402	-21.0971
82.036	-57.8391	111.279	-14.7163	63.0684	24.3097	117.047	400.447	61.949	-2.7536	152.876	19.6212	14.6196	78.0542	70.7886	271.731	126.093	67.352	12.9657	84.2321	-2.20648	-6.59141	24.8918	201.583	-6.48537	13.1217	-1.32622	106.688	551.092	71.6772	224.762	294.055	46.0686	178.822	1.43145	742.575	59.8146	178.547	2.28591	35.958	6.61209	15.6761	59.4587	140.034	120.554	13.341	39.2443	17.1709	79.8026	2.49282
82.1359	-60.646	145.494	-22.9992	29.9058	10.2712	84.7374	347.775	40.2948	-48.0562	141.072	13.917	-2.79937	76.1284	33.4618	387.758	168.8	38.4316	-3.93826	94.9444	-69.8214	9.68414	44.8067	172.368	14.8442	21.6948	40.4372	71.9661	753.555	34.4684	209.865	267.046	31.2118	156.912	-4.25608	705.913	72.0095	181.435	-7.1817	2.01525	-6.89007	3.0547	63.6351	131.258	84.4764	43.1274	33.652	24.9953	70.3979	-26.8831
82.2358	-53.9209	91.9689	-36.2701	16.6536	18.4932	83.4621	345.501	52.4243	-22.541	112.6	48.8809	12.3056	73.8066	56.856	518.612	141.768	31.7054	13.1655	83.3422	6.42097	31.1633	61.6699	140.774	23.514	12.831	32.3028	126.722	747.266	27.6314	176.118	241.45	60.8989	97.9557	18.1128	652.106	47.759	141.357	22.5246	34.2746	30.2351	50.1948	85.4666	153.203	59.9887	71.3091	80.9984	37.6948	114.751	-7.85095
82.3357	-54.2107	102.068	-24.8231	11.9598	23.6762	104.045	370.049	49.8783	-38.3145	106.149	-6.99195	10.9842	64.552	57.5802	588.761	201.101	50.2542	26.7504	103.591	15.0658	-4.01753	33.2771	116.405	-7.85584	14.0731	37.2451	97.6736	651.569	105.983	174.294	270.534	59.1219	135.229	-19.6313	611.743	76.0063	120.556	17.3047	31.9593	20.0878	11.0872	74.5187	147.022	107.193	65.7405	62.157	-1.63396	111.394	-26.455
82.4356	-49.017	126.806	-37.0697	21.1916	37.9403	120.094	374.653	33.3777	-23.0033	108.858	-21.2003	0.514597	51.4375	26.8106	690.27	271.925	78.0096	43.7434	82.9562	12.4975	57.2151	52.7686	79.2138	-17.9318	25.6121	-2.0902	132.291	630.922	31.5304	162.067	214.599	67.485	135.005	-1.87219	621.324	83.8155	144.277	-10.1448	29.4881	45.6925	24.0695	45.2186	151.429	95.5895	51.2507	23.0547	38.6957	113.892	11.1275
82.5356	-64.2761	125.798	-31.3668	4.85785	6.90717	96.8312	344.909	21.4965	-77.0576	123.748	-8.12385	5.84574	60.0393	-7.64885	765.512	363.948	39.4702	10.6506	57.7953	22.4287	30.9664	18.6353	97.5167	-25.64	35.1668	27.0516	73.5318	547.256	76.176	147.917	239.617	57.8009	125.047	-5.24067	582.056	69.0257	135.068	3.90936	73.796	56.1526	9.95986	87.7352	95.1052	72.6472	107.249	57.6038	-25.1199	121.426	10.6877
82.6355	-43.2204	110.533	2.62624	-9.40929	29.0558	94.5268	307.123	17.7664	-59.4646	107.98	-9.20236	-2.54477	80.8718	16.0513	924.482	277.889	52.8957	14.6244	66.8131	-10.8228	-8.37465	6.31321	113.846	-12.1065	21.2611	25.8538	76.414	531.765	59.476	141.015	249.946	60.5789	121.004	0.316314	536.988	56.2896	136.218	11.0214	43.4537	47.0774	-27.7198	88.4557	101.778	68.8338	74.1839	48.008	-6.31448	119.727	-17.5703
82.7354	-75.0715	87.1181	23.7655	-26.8786	0.438919	84.9834	278.296	19.1838	-59.8865	115.028	-14.1094	21.5518	65.3851	56.1256	964.232	227.816	54.9106	14.6953	73.6205	-35.0852	-0.557937	11.8981	120.652	-37.1342	20.632	22.2274	87.6711	499.337	34.0404	150.044	216.982	43.3941	136.252	-5.33585	495.645	0.486021	137.57	2.6082	-4.75141	36.5143	8.81127	92.2006	111.389	152.412	49.4841	57.9558	5.01155	121.968	-7.33716
82.8353	-50.4556	103.429	41.9256	1.22723	28.7039	78.1696	252.229	14.9151	-29.7158	119.284	104.262	55.2698	66.1859	34.1075	891.244	198.557	24.5673	-2.6948	86.8772	-12.2769	30.792	-27.4234	133.056	-27.6184	15.7028	25.4437	83.9974	459.347	30.8447	177.935	222.158	23.2221	144.226	-2.48306	625.271	67.5872	138.106	11.5026	15.4042	34.4455	30.2504	104.209	95.2674	175.775	30.3528	42.4309	-5.14539	90.7033	-35.1478
82.9353	-36.5463	111.31	68.0055	20.521	21.6812	84.3867	247.709	35.2312	-10.413	146.861	179.35	52.9627	78.85	31.0987	783.381	170.821	30.2525	25.9405	48.3021	-65.0259	61.6022	-20.1163	127.77	-33.9314	5.14781	9.12229	89.3906	495.992	46.1759	187.55	249.62	51.8481	141.934	-3.41237	913.398	43.535	129.666	20.06	35.2259	9.12868	4.15266	66.7157	110.432	174.293	30.8729	58.6781	-2.3387	117.518	-31.3641
83.0352	-52.2162	135.408	59.3462	7.5994	12.8642	76.8714	236.77	33.7139	-16.794	140.028	233.568	50.3064	73.9767	42.4412	739.939	162.289	25.8532	-8.7276	-10.805	-36.6842	64.1643	-17.6514	129.964	-33.2823	11.0037	18.2716	88.3295	470.346	35.0144	206.023	259.781	48.9687	131.635	19.4156	1109.25	26.3723	117.311	8.36391	33.3178	29.2693	9.79313	62.1987	95.5614	98.4329	61.6167	59.4248	14.4088	118.269	-1.06087
83.1351	-52.8218	137.845	59.1517	11.1825	-4.58383	71.5928	221.613	29.2799	-10.2072	155.002	148.275	60.6258	56.0336	33.4055	668.659	138.37	18.4201	-1.77975	7.39032	-41.0323	89.0941	-20.1944	131.392	-32.3332	25.5985	67.8367	105.276	410.951	48.0239	206.818	272.591	28.4216	97.4561	-10.094	1314.11	21.0793	122.075	21.6374	30.5805	-7.90785	-31.8955	48.6954	58.4029	69.3962	69.6288	41.127	11.5336	92.2597	-10.0189
83.235	-68.7787	112.361	71.7471	-18.7069	8.65569	79.1273	223.893	22.4712	-2.36238	168.071	123.903	64.0699	80.1688	51.9243	594.3	137.593	57.6335	34.7869	59.1285	-12.604	47.5943	5.33128	124.794	-32.485	-4.58516	78.903	126.701	409.336	13.997	182.873	224.098	36.5929	127.86	5.82539	1539.9	43.15	135.176	-8.85328	31.3467	-30.8317	-64.0498	106.419	107.28	83.5123	58.1366	47.6829	6.14856	96.9908	3.16829
83.3349	-45.0881	63.1549	84.5341	23.8188	13.0113	98.2375	227.351	1.03116	17.7773	141.041	107.896	39.9123	94.5545	51.9676	542.457	143.127	9.16013	-14.2655	88.791	-20.5292	65.9264	-15.6847	136.738	-1.16702	-4.8216	41.6637	150.292	402.353	18.6417	162.513	240.231	24.0438	111.749	20.5706	1753.06	48.7702	83.9464	-12.6859	21.1953	-41.6045	-54.5794	98.7008	74.2646	71.1904	23.8972	51.9063	17.6976	48.6817	-13.0906
83.4349	-45.4715	45.6629	87.805	31.8984	11.0737	92.3565	275.941	52.5267	25.9507	131.567	79.0871	17.3108	87.568	67.0338	496.505	117.502	30.7591	-1.65477	71.2754	-2.20506	66.7325	12.7104	132.88	8.58757	1.20291	74.8779	149.478	374.273	2.87504	171.237	224.486	68.6571	98.8422	-3.90872	1869.16	43.2584	108.883	0.687994	25.3536	-27.6621	-30.4133	95.4922	93.2639	88.8052	35.322	55.4391	9.9962	68.0708	-29.94
83.5348	-36.0792	48.4337	42.9734	32.7591	15.3295	99.3057	270.279	43.6884	16.924	156.967	69.8699	10.0476	97.8339	76.0068	451.181	98.2285	12.2869	-12.2426	45.7225	-23.8206	71.116	6.16852	120.518	20.064	20.077	73.0369	121.383	322.063	3.02419	200.36	225.561	34.8608	99.728	-1.71504	1693.44	33.2513	61.7343	8.75988	27.4518	30.3875	-14.9033	85.069	146.116	104.165	30.7301	81.4233	-6.23196	77.6762	-21.3945
83.6347	-16.7497	32.3966	41.587	52.8871	26.196	80.4779	257.891	19.4908	-2.83251	118.727	52.4947	20.6031	94.5013	53.5314	398.621	84.9949	26.5831	-8.52924	56.4145	-33.5581	60.376	8.94965	136.939	38.1674	3.87448	105.982	113.373	340.851	21.1905	178.531	246.323	28.7588	151.087	-8.16368	1651.04	52.1844	44.9915	10.4232	20.8764	-3.16351	-26.2089	54.6814	111.279	83.5756	21.7333	73.465	3.19727	34.468	-19.2917
83.7346	-37.2186	26.0389	30.3522	27.6342	24.9926	63.8513	298.839	22.4154	-34.8284	147.562	53.2592	11.5128	93.1529	24.8161	391.424	91.4812	48.7359	2.26887	62.9132	-32.7248	45.1634	-22.5762	126.243	21.0529	42.0932	90.8464	100.352	354.333	38.459	189.426	255.099	45.1568	170.756	18.5225	1703.08	102.126	36.1915	-2.61296	43.269	-20.9695	-16.6721	80.3111	99.7556	65.9144	50.7203	53.2097	0.651789	49.9172	-35.5171
83.8346	-45.8087	49.6776	38.8722	41.4328	7.78067	68.4622	311.454	8.62393	-16.8616	122.62	28.0813	6.9064	90.7352	24.8658	411.806	101.018	72.4277	38.1917	13.7866	-0.171057	44.5236	-14.2434	84.126	7.5388	48.658	110.369	85.2458	325.535	67.5014	210.054	270.167	47.0933	147.128	-3.44214	1784.44	105.839	28.5694	1.37827	43.8261	-34.7808	1.86502	66.1932	66.6235	52.5791	68.8949	49.5616	17.6289	45.8525	-33.5033
83.9345	-27.5836	37.3981	18.4656	52.79	24.8848	50.0346	267.246	60.5598	46.8675	156.036	16.9007	3.22373	92.4995	26.935	465.505	50.2996	37.405	9.54514	32.2884	18.1416	61.9935	1.46262	94.3397	-5.58493	15.7893	92.1987	113.662	310.287	43.4951	169.594	259.939	37.4198	164.802	5.48556	1661.4	81.1007	20.788	-17.858	39.6726	-26.3722	-10.4134	59.1829	129.315	107.92	40.6699	70.3968	30.7156	68.3628	-4.51677
84.0344	-23.6587	19.1568	28.3334	45.9099	40.8527	51.2629	267.827	63.0984	61.6671	129.846	68.1397	0.211455	81.0651	38.7912	463.688	41.7679	45.0677	0.216239	27.7096	11.3746	60.4697	5.37101	107.945	6.73354	14.6956	83.0674	152.825	320.002	76.015	187.655	239.251	-12.0527	144.784	-18.8966	1546.07	83.5852	19.1942	1.09124	22.7412	-15.9385	18.6696	50.9463	106.511	90.2759	36.3459	66.0829	56.4262	47.7437	-24.3434
84.1343	-42.2328	13.2562	9.1	46.7127	2.99397	35.2945	275.051	95.698	53.0191	126.354	54.5524	6.29331	97.282	24.6383	419.122	43.0411	-1.49235	-4.81941	40.7486	-13.5626	52.303	-17.9542	118.662	-14.7856	36.3908	89.0137	145.66	298.359	82.9553	175.131	232.608	-48.6101	140.111	-14.4846	1424.63	62.2573	-12.7361	-1.22283	42.6341	5.9093	-12.8716	61.0983	121.948	65.799	67.3713	58.4196	77.899	61.3323	-41.5179
84.2342	-25.1594	28.551	24.1486	61.6345	18.9003	43.7765	305.061	50.3763	44.0639	124.754	35.2506	-14.3552	92.6126	38.732	378.86	34.7149	16.5444	7.33769	38.819	-47.3171	35.1487	-9.03107	85.7086	-4.51881	38.3911	118.784	146.417	284.361	131.55	133.401	238.185	-30.6286	158.05	22.7017	1293.22	72.7869	-0.190952	-8.70796	88.3374	-1.32117	25.8382	56.5624	125.529	80.6045	69.852	34.7903	45.1871	58.8316	7.05731
84.3342	-20.1436	26.3428	16.339	43.8179	21.713	34.6794	283.382	54.2718	12.4119	119.569	4.13351	6.76513	92.1476	22.74	345.546	48.196	13.4583	-12.3136	34.7361	-0.459586	29.1513	-9.11567	100.225	14.1932	47.1204	139.214	123.659	246.742	105.245	140.024	218.105	-10.1597	178.973	20.8065	1257.88	84.773	-3.41586	16.2306	61.519	10.4991	53.5966	74.036	128.959	100.746	99.8995	35.1593	39.0396	40.2579	-14.0231
84.4341	-7.24392	16.6924	14.4135	47.8338	2.24391	63.8229	293.816	48.0188	12.1797	118.624	-19.3979	-2.39351	88.944	17.4981	341.839	54.2685	-2.87941	7.19916	45.2579	-32.916	36.4705	-34.3187	124.219	17.0557	55.2398	116.761	164.793	297.674	87.787	163.685	212.459	-13.2495	167.914	-37.2638	1155.92	57.79	5.34327	6.11629	56.2105	-8.0445	41.0436	78.3536	149.465	69.819	82.653	53.254	43.6845	63.2403	-45.1473
84.534	-12.0056	21.6335	21.1424	40.151	16.833	95.1979	287.711	60.2645	12.7078	109.459	7.00154	-2.08388	90.824	19.2474	374.598	41.0453	-5.53645	-9.55438	32.4363	-52.9182	3.14586	-35.8479	116.143	-9.24276	39.42	129.309	134.319	261.899	96.3377	146.879	226.213	1.73502	170.269	-27.3228	1085.91	59.3565	-0.119002	-15.1585	48.4955	39.0343	22.3539	80.6338	158.924	72.4872	79.7181	54.3497	61.4263	46.7872	-42.1959
84.6339	-6.7878	20.5378	21.2832	30.5608	11.2787	74.3324	285.755	12.7384	61.15	113.763	11.9707	4.03397	82.0806	28.6962	410.475	28.7619	9.09314	17.9638	16.5645	-49.6082	38.3019	-40.3166	103.968	-20.2546	51.6871	102.079	119.901	237.38	97.9893	147.942	223.974	-9.42952	162.739	-8.38732	1033.86	56.7438	-8.67278	-1.0321	52.6951	24.6692	57.2108	61.7953	147.744	72.4994	58.8364	57.9522	44.8544	39.3576	-40.0499
84.7339	0.0775274	4.44063	13.1651	57.2658	14.498	104.402	292.683	34.8315	54.4465	125.982	30.1794	-10.8776	81.4832	37.3197	426.662	40.8741	-3.93485	-4.00788	13.8189	-1.95507	12.4393	-19.5733	103.146	-28.3222	43.6323	114.617	117.767	202.27	73.2566	141.429	211.895	-11.5608	143.611	-5.03126	1020.98	68.0627	-18.7708	-1.65355	56.8088	53.9015	57.2066	54.0416	177.274	40.8779	59.7963	58.4351	48.062	58.6683	-32.51
84.8338	18.184	12.0948	25.0923	51.05	8.08736	104.872	289.413	55.861	47.2931	105.255	8.94035	-12.357	84.5603	32.5938	474.262	22.47	1.02768	3.82405	35.2914	-18.0412	22.7386	-7.24967	120.616	14.6924	39.7572	143.09	109.316	244.975	112.051	128.882	213.162	15.9313	166.596	0.218693	966.903	49.426	8.67785	18.8698	40.9566	1.80885	36.021	68.1799	174.712	57.472	89.6396	38.5083	28.8118	50.2561	-13.4475
84.9337	-3.58747	30.3892	20.1107	57.5237	-19.7002	93.3202	284.03	34.0058	53.9843	93.1854	24.6737	-24.0648	101.476	16.9387	504.466	56.4561	18.5727	6.15775	28.7304	-39.5114	16.2376	2.03018	58.4692	-21.9579	17.6719	92.85	117.544	246.341	100.144	136.289	186.416	14.804	144.361	15.7535	940.249	66.0355	33.1854	1.05553	82.2683	-11.8598	44.2846	92.5147	168.122	72.2187	127.433	19.1487	48.7431	57.3763	-11.9879
85.0336	5.59438	28.7404	3.67614	21.4795	0.157354	99.9768	306.063	12.5265	15.1132	92.0427	-11.3762	-13.5738	70.5892	18.9818	455.859	42.8575	21.684	10.6791	39.6566	-22.4173	-6.73248	4.10095	32.2721	-42.4001	48.2467	84.6945	133.831	256.34	104.774	131.451	178.161	4.89445	111.42	-27.7524	945.716	69.0743	-1.77923	23.5074	93.8893	0.648766	37.5278	103.295	160.824	64.56	119.343	26.978	123.71	29.3134	-65.3907
85.1335	14.0117	73.4456	11.2169	24.4579	7.08299	99.4123	326.941	4.04697	19.3384	109.406	21.2574	8.33381	58.6852	18.8043	414.599	76.1349	-1.77131	36.1536	53.3883	-4.00152	23.2255	-18.1001	22.1061	-46.613	47.6093	60.435	161.82	269.46	124.093	100.669	190.475	-12.3921	121.213	-5.7965	925.105	39.9194	-11.5789	5.31954	108.655	17.278	45.8763	110.364	179.664	50.6934	147.309	15.9868	109.521	23.598	-38.6698
85.2335	7.80417	84.044	38.5711	12.4142	1.57017	105.688	314.763	33.6773	10.8114	125.31	76.5584	7.50072	64.1768	28.2105	345.009	98.6947	27.5441	37.8239	7.58712	-18.5052	-9.14425	-20.2	45.3579	-22.253	43.1899	79.7398	115.334	260.2	122.535	135.639	152.276	57.3863	123.844	-3.67711	936.825	32.7682	22.1839	45.219	115.526	13.2509	17.9618	93.7837	154.257	61.8383	143.434	17.2349	104.654	29.4081	13.3066
85.3334	12.7508	110.043	9.49339	14.5384	6.98163	101.459	325.741	50.7206	3.81518	114.01	185.145	-4.6382	53.1328	25.4668	351.533	97.7486	19.9396	52.8731	-33.9004	1.42552	-19.143	-15.795	51.2663	-26.6981	41.6987	70.5482	107.999	227.629	131.058	152.759	174.868	-9.89639	122.816	1.69284	859.156	18.0242	25.2326	50.7399	154.348	-13.1574	-6.89062	34.5073	150.534	66.885	153.869	17.8856	110.781	40.2937	2.89643
85.4333	21.1576	87.8039	12.6206	42.2181	-0.763831	134.114	293.918	48.7795	31.9483	144.984	150.332	19.7667	63.0558	15.386	334.906	109.443	40.6479	63.5946	13.4392	30.5998	-11.5659	-0.725056	49.0677	-6.62801	32.5524	76.1918	105.656	220.368	154.636	152.759	185.879	-12.1075	99.2457	3.34252	867.377	27.3323	51.5126	45.0571	193.767	-17.1788	-23.4312	54.4442	115.444	23.2355	190.547	14.8911	105.761	32.3921	23.5992
85.5332	-0.51087	90.0069	-0.746409	51.8385	-6.91052	125.113	321.837	21.5317	36.27	169.803	222.739	17.3174	116.657	74.4109	300.674	98.7032	29.0263	36.7798	34.3593	57.2608	-59.9693	17.0821	77.9151	7.80712	32.8807	84.1314	124.063	258.213	116.848	143.658	164.989	-34.335	112.073	30.3444	883.066	7.4939	25.3097	32.7632	232.235	-26.0621	19.9841	58.9033	112.086	56.934	178.839	29.2232	112.377	16.0015	21.8531
85.6332	-1.51003	96.9082	13.0245	59.4864	16.7172	115.323	313.598	57.3404	34.4457	142.58	180.216	28.1296	130.222	107.403	270.158	74.7108	59.8576	67.7157	22.6418	96.902	-32.0496	56.9234	74.4763	-20.7644	57.5682	129.067	114.721	250.182	142.475	129.797	175.225	-7.35254	117.817	5.0099	949.345	13.7824	50.8534	29.7161	270.965	-23.1222	-3.68526	19.6253	111.483	79.4893	140.839	63.5091	110.083	4.24102	24.6218
85.7331	15.6146	106.31	18.8172	59.9447	-6.5441	137.818	310.037	32.5273	33.9799	98.9541	110.549	47.6918	106.127	91.6514	276.071	60.293	79.3932	59.8344	6.05654	112.659	-11.8627	113.285	62.266	57.3603	30.4764	102.341	133.447	245.996	120.217	166.451	170.176	4.35063	105.566	-5.83471	855.969	7.37105	90.3728	67.1346	254.605	-49.4541	27.5158	37.1564	95.9582	67.9364	125.482	62.7556	90.1667	-2.10915	-0.438124
85.833	24.6519	107.667	24.825	54.8161	-4.10348	138.29	307.135	16.5206	71.0422	135.467	135.128	47.1976	112.091	106.81	211.535	86.3213	61.8313	32.7949	0.816395	86.3175	-30.7035	135.772	82.4085	43.3426	79.4134	97.284	107.495	251.309	126.404	162.149	186.015	-10.091	102.973	23.7176	791.427	-16.5538	240	57.4026	242.756	-43.3325	-23.638	58.5676	101.044	38.2773	111.932	104.136	114.118	33.0478	6.76707
85.9329	53.1149	79.5827	-0.268164	58.7307	21.4501	153.516	300.263	61.3888	82.8514	102.249	101.301	33.594	82.1525	132.331	195.397	78.7755	70.1495	56.1185	-2.18836	68.7138	-10.9141	86.9201	103.326	79.3571	75.5047	92.9572	136.956	246.338	98.8494	174.02	177.717	-3.80379	75.9888	-22.0168	751.709	-35.3634	399.35	88.6326	169.66	-29.0408	-37.5766	6.92501	115.565	42.8484	120.881	109.343	158.515	49.4358	-18.8809
86.0328	34.3554	71.1302	8.47019	65.4923	-4.07025	152.283	286.303	52.8508	69.7135	142.412	105.567	43.0174	79.6719	127.614	200.438	77.1154	22.7287	14.7531	27.2168	27.2654	-29.2627	55.8451	106.522	69.6475	86.9667	101.071	168.542	239.652	41.5436	169.985	140.901	34.6229	66.7272	35.7809	717.959	-17.7228	510.422	74.9018	161.398	-26.5135	-20.8138	28.0182	180.789	62.4649	175.385	83.0545	175.469	52.3428	-2.84852
86.1328	66.4548	76.1272	1.68692	97.0652	15.6924	142.49	313.069	57.0464	72.3119	110.215	105.806	63.3749	75.5924	206.581	204.406	122.22	31.2862	10.1855	85.0391	45.5724	-19.3661	42.5362	72.6854	58.0273	34.1505	112.943	109.923	213.684	129.7	153.595	163.595	8.75709	68.1314	82.6988	727.563	-15.8547	579.515	52.9325	164.222	-7.95462	1.59464	13.924	131.175	34.927	167.234	80.8119	140.308	47.9796	-26.3144
86.2327	45.4413	60.9523	3.63807	81.3285	12.7087	150.309	299.771	80.2057	146.864	116.087	85.7048	43.0964	69.4245	171.693	185.213	124.311	34.065	15.6645	53.6608	24.511	15.4847	13.8979	59.7505	84.7197	55.1736	87.3761	119.465	170.786	125.7	122.366	204.642	-32.9961	79.8995	89.6066	702.416	-30.0066	717.737	50.4416	115.254	61.6029	9.13441	-10.3842	144.578	1.00659	153.913	86.0204	120.334	34.4787	-1.22928
86.3326	75.8278	61.118	6.22049	71.1412	20.336	127.305	322.41	72.5156	287.73	92.3726	68.7225	44.8688	59.8755	182.114	188.98	110.9	18.9393	12.1949	56.485	23.5128	-2.68218	11.9236	50.2247	62.6711	67.747	116.54	105.34	173.383	144.791	129.407	204.355	-12.4548	83.6528	113.021	649.403	-22.7373	830.225	115.503	123.623	83.0565	27.3829	-5.68683	162.918	13.6655	159.785	65.7256	77.2748	-10.7602	-39.4265
86.4325	67.5152	57.6343	11.1227	77.2988	16.5924	117.704	321.606	30.484	394.984	83.9286	76.8198	49.5481	50.2518	170.183	168.094	139.472	3.09638	10.1646	55.5421	12.1524	6.95181	11.2631	43.4205	10.0979	52.3983	104.063	76.2201	159.721	145.705	133.876	251.612	-38.4847	79.3118	74.0885	591.264	-15.3269	820.017	129.283	90.999	56.5007	34.996	-18.2816	178.922	35.1536	151.738	121.027	57.2695	13.9174	-33.4592
86.5325	63.6461	55.175	31.3542	61.5496	14.8335	118.34	319.278	19.8815	502.755	94.5141	49.8149	35.7086	32.5757	160.537	178.25	140.119	26.4685	12.0766	53.3874	35.1056	2.14037	18.6858	58.927	13.9516	61.5539	90.8191	107.921	179.475	117.63	151.319	227.153	-31.3923	82.2234	148.51	522.862	-16.1686	705.043	104.168	89.0605	50.8522	31.5621	4.81118	169.163	-15.1452	126.053	121.26	62.7325	28.8163	-32.954
86.6324	44.6187	34.1991	2.83281	87.2591	15.3659	96.4778	306.256	25.1879	535.622	96.5665	46.7796	43.5286	39.459	149.883	161.096	120.547	50.4186	26.109	45.2528	-1.54048	1.40889	31.8905	72.8797	-2.9944	45.2411	91.6587	170.08	162.029	144.208	136.179	248.363	-41.5982	102.196	299.354	500.98	-17.5586	652.875	100.469	100.742	50.0582	20.3731	0.409974	175.993	-18.4675	119.963	108.894	46.2985	4.2149	-35.8792
86.7323	55.0912	27.3908	6.25206	87.3024	-3.69121	96.3646	320.733	61.8441	515.778	119.643	43.6619	51.7572	42.469	158.318	157.383	147.201	26.2165	-7.50064	48.7309	6.71718	19.7648	21.3115	69.9213	-2.12371	41.8234	81.545	335.119	210.315	101.612	124.394	207.196	-58.274	85.1975	400.296	466.738	-51.546	632	96.966	60.3905	54.0185	5.50604	-9.82671	230.891	-30.152	145.025	136.775	71.5868	27.5665	-25.2004
86.8322	54.0922	24.2058	-3.55128	97.9515	3.93173	102.124	312.287	39.7255	474.59	112.883	47.2803	58.9488	35.5316	139.027	133.181	155.216	61.7488	12.9299	77.4702	24.6142	13.0107	17.5838	69.3736	-6.86751	33.6559	66.3214	307.736	222.859	105.383	109.55	204.311	-46.1901	119.711	451.429	394.108	-28.1613	581.32	54.0012	83.1735	33.5907	-17.8198	16.4118	221.565	-3.65173	99.7125	126.115	55.7328	106.167	16.729
86.9321	39.0044	25.1332	4.85606	69.6545	-4.72074	100.145	360.443	59.6086	400.447	111.559	198.763	54.1452	43.6884	124.82	124.531	166.133	58.144	17.4266	212.065	-8.39899	30.929	-4.09105	83.0148	7.22975	11.5299	59.0965	245.907	161.828	75.6052	146.247	174.102	-70.9403	99.7365	416.332	321.249	-23.3235	574.606	67.9442	146.52	12.6027	-18.2165	11.2654	177.962	-35.115	100.788	94.8632	25.7904	184.748	4.81761
87.0321	47.166	7.62654	8.01142	53.611	34.5316	107.445	338.641	45.8959	327.443	101.733	264.964	79.2303	54.9057	116.413	137.215	158.81	53.0609	17.1611	293.26	51.1569	-40.4648	15.1111	77.0443	35.4102	34.586	84.7953	253.217	176.279	124.187	121.813	216.206	-59.0713	128.721	345.967	309.802	-40.0055	502.907	56.0558	229.742	16.3128	-59.8314	-17.8172	213.651	-11.6357	72.7266	111.746	47.614	241.294	-14.0412
87.132	48.7119	13.3677	70.5013	45.1181	-2.36407	74.782	334.086	72.8567	323.048	99.8571	231.677	73.4737	53.3834	91.92	195.802	147.195	62.119	10.5208	406.851	18.2006	-38.1816	36.6438	83.3311	21.1462	7.70953	87.6219	221.004	273.619	130.487	146.563	252.62	-48.9339	141.383	284.952	311.047	-3.6721	398.363	44.6943	251.372	14.8674	-29.2172	-19.3469	157.991	28.5555	67.9938	93.3927	75.7398	157.38	-29.3532
87.2319	36.646	9.55797	130.842	42.208	0.639113	74.2947	322.993	30.3006	305.949	106.195	164.105	67.1991	32.8712	99.0093	268.812	136.615	66.4714	11.3711	395.176	32.9452	-34.8453	56.999	75.4457	-6.4848	42.1038	100.957	228.99	232.529	197.479	136.062	267.518	-23.7229	129.099	276.548	355.818	-9.13962	302.252	51.8941	223.174	25.598	-3.6124	-14.8887	121.61	1.52884	89.7615	77.7383	105.021	113.139	21.9005
87.3318	21.7572	4.20547	105.892	31.2465	-25.1538	83.221	339.011	73.4381	274.441	91.9625	134.005	60.2783	30.0784	92.8341	256.008	112.327	48.6536	10.7061	309.765	-0.973084	-28.8866	74.0385	71.1864	-16.7274	51.3859	98.5796	259.736	221.586	201.34	143.116	331.546	-26.5886	116.548	226.037	358.305	-0.768941	247.272	55.6952	198.896	40.7784	-6.00283	-1.50003	153.816	27.2758	81.1539	81.2316	75.7847	159.158	-61.5229
87.4317	15.4351	-1.20621	82.0452	24.1126	-12.7729	76.1263	336.032	60.6381	275.034	71.8325	143.665	44.0955	59.5568	97.4075	230.278	96.1198	61.7263	29.4219	313.287	-16.5302	-14.3711	76.7059	117.934	-5.80961	52.6259	133.522	249.36	202.936	208.399	149.887	356.779	-17.5023	144.726	249.231	373.368	8.27565	234.314	26.8216	199.562	37.4094	38.9999	30.3794	141.652	51.4346	71.3416	79.6399	50.2622	123.406	-26.0518
87.5317	4.05602	-0.466426	37.4377	20.3825	-11.315	66.2493	353.027	34.8601	209.473	79.7229	98.3548	36.5204	53.8214	66.5658	211.412	109.668	60.5134	17.8843	394.299	27.6338	-23.2122	106.817	144.389	-25.7151	64.4546	94.9143	261.316	201.976	213.52	140.552	352.334	25.3295	143.171	202.345	388.505	22.4844	189.782	55.0115	149.86	19.7286	-5.70341	2.9935	108.058	60.6633	51.9631	75.1206	102.576	83.1139	-32.699
87.6316	5.22746	7.01192	38.1149	14.4244	-11.9255	104.185	356.606	27.9281	247.373	89.3868	75.2926	31.1703	60.7952	84.6315	195.579	112.414	48.0855	23.7874	430.264	5.42506	-26.9751	112.404	125.695	-27.3916	35.7191	86.0236	285.57	235.492	252.915	161.023	361.721	60.3247	119.876	171.859	363.931	5.87212	196.078	42.8368	145.98	50.0921	27.7543	-18.091	165.093	43.5488	47.0063	71.8582	105.709	117.734	-41.7663
87.7315	7.52809	27.0245	18.6311	7.22765	-13.3741	91.3855	343.07	12.416	235.665	85.837	118.519	43.5895	37.9844	74.0256	182.784	94.7708	51.9888	0.928367	468.084	8.71761	12.3743	129.698	111.683	-26.3321	40.7011	81.9845	255.065	187.579	415.59	185.286	364.917	62.7706	179.717	164.445	380.924	11.413	173.536	22.7354	130.658	40.8262	36.641	-1.26559	180.45	80.9732	37.4666	34.689	72.6336	118.02	-59.8225
87.8314	6.62619	1.39793	11.4293	22.1173	-18.4217	79.2537	320.03	48.1724	239.139	97.6005	89.0314	21.158	47.3796	70.4412	161.867	74.6096	57.1942	47.274	392.62	36.8691	-14.5935	67.5157	102.715	-40.2672	23.7796	91.1163	267.146	170.315	475.802	169.668	383.683	51.7886	227.431	148.823	390.87	21.2884	164.225	20.7819	124.046	55.0037	20.729	-20.7602	157.212	49.404	29.0743	44.9502	72.3249	123.624	-34.63
87.9314	32.7869	18.2017	5.2128	35.4061	-18.1694	86.6153	337.634	41.529	236.474	91.3321	94.7752	14.5904	43.4306	64.8996	138.161	76.8224	21.7668	-1.25162	294.946	36.2237	-18.6718	90.5028	90.4613	-42.7814	-10.1989	99.3491	255.133	190.107	469.923	149.569	370.43	80.9479	229.649	159.465	430.365	17.5672	140.846	16.0702	101.624	54.6611	35.9084	8.23104	156.072	54.7611	16.8432	64.1122	59.5736	109.235	-33.8992
88.0313	10.6037	5.159	-0.255582	16.3496	-14.6648	103.66	349.937	58.5799	212.736	96.5249	62.3071	11.9379	29.8169	72.8215	131.479	95.4184	35.4592	13.6358	288.262	15.3495	11.2568	118.706	113.615	-39.5417	17.1032	138.557	171.407	111.871	483.023	146.629	383.403	56.3645	236.321	145.758	427.823	1.78135	149.97	26.3211	107.176	39.8432	40.7145	-1.6376	127.908	39.1566	25.4948	40.8826	7.26722	112.121	-20.8814
88.1312	3.7364	2.06941	-13.9039	12.7339	-22.644	126.158	332.886	133.896	203.579	85.8315	63.5352	10.5234	53.0032	86.6614	96.8431	114.988	28.4116	5.40239	311.993	-7.48636	-7.2243	108.774	103.789	-39.1082	18.6559	144.133	218.403	145.134	430.596	132.7	369.272	43.6658	202.071	129.074	355.171	15.7563	134.611	13.1701	95.1076	52.8405	39.829	-18.3614	144.329	21.8644	22.2842	41.2766	40.7041	115.912	-36.4896
88.2311	31.7672	-13.6026	-6.91332	17.5815	-13.2323	106.74	312.995	115.572	144.962	94.5639	65.5047	14.1491	53.0075	125.654	98.522	106.97	58.7582	3.93242	405.07	20.2111	-5.84773	143.898	111.998	-27.8984	-12.0327	101.923	220.297	174.535	304.906	156.851	318.918	69.3829	168.675	147.524	332.208	38.4901	152.158	18.6021	72.0193	113.704	40.416	12.558	177.55	67.8092	40.4338	73.8229	79.1933	135.905	-34.6805
88.331	29.2224	-1.06709	10.5637	14.2376	-33.6832	130.583	302.258	108.162	153.17	83.9865	97.2536	13.4153	30.8601	159.874	90.5975	114.887	74.44	-20.8603	409.344	16.9167	-1.39196	214.228	103.321	26.3277	11.7585	89.481	274.527	177.763	253.128	158.283	294.482	58.8736	141.118	101.953	368.342	57.4002	147.707	14.5229	73.3095	120.174	56.2664	-3.36321	159.777	52.0314	11.3718	84.6713	128.529	160.005	-29.686
88.431	29.7053	-3.08494	4.31635	66.05	-9.82784	158.973	290.206	108.139	180.88	78.2539	73.7704	23.668	51.1927	136.064	81.1139	105.87	101.091	-10.1116	429.323	4.14738	-4.37052	268.474	129.252	20.0469	33.4881	79.2832	261.063	183.967	215.354	172.006	258.882	61.0604	139.385	104.382	371.926	43.5992	96.6063	50.4373	78.8034	90.2629	23.811	48.6662	149.737	75.8163	-7.63628	76.5618	138.235	154.497	23.6288
88.5309	-5.36559	-10.2754	-2.05548	32.602	-37.599	135.65	327.246	89.184	168.55	78.1282	74.1503	6.48997	54.2994	134.904	96.9454	93.2816	126.485	-7.1446	371.173	29.4862	33.969	304.246	110.404	11.9025	49.3219	80.2297	273.104	185.144	167.961	180.622	259.825	44.8463	107.657	98.9425	358.509	67.4143	70.2289	44.8783	88.9274	60.1131	1.89023	97.6545	157.525	59.7521	60.0844	79.7669	110.827	162.112	7.92139
88.6308	4.17096	19.5745	14.7258	45.0248	-33.5965	140.189	289.363	61.9063	158.355	57.1766	89.0905	25.6692	42.6973	137.016	82.8283	129.574	94.3091	-1.0965	323.688	3.06761	79.295	244.955	87.6817	-9.33078	29.8655	107.18	244.452	191.665	220.421	177.504	282.035	23.2302	117.033	118.368	381.024	26.7005	97.8552	23.7516	57.4626	65.6818	17.9731	98.9703	134.836	11.0149	87.6408	84.4004	116.717	162.793	17.0712
88.7307	-5.52228	43.4418	0.588212	5.18741	-21.2799	135.414	313.955	64.595	124.303	64.5962	46.0302	33.4994	46.0613	159.042	90.9768	122.234	85.8055	26.254	310.491	6.32418	88.3559	221.711	109.084	1.34848	19.8509	80.5503	246.095	187.034	166.619	194.2	246.363	74.9428	106.803	146.333	347.771	-2.98364	76.998	42.2781	33.2801	31.1383	22.8213	94.5067	146.107	61.3018	59.5271	73.3923	114.864	173.433	23.4552
88.8307	3.17795	29.406	-17.4643	34.9734	-1.5091	124.797	307.89	89.0777	116.993	110.162	47.986	14.1938	68.2652	161.331	85.5971	113.056	64.1081	20.9684	263.572	12.3443	89.9122	189.044	112.736	57.5658	9.21212	110.817	266.984	176.679	175.245	159.364	255.34	44.029	109.787	130.18	337.924	16.8944	55.3068	25.1204	60.5289	56.2497	57.4774	106.45	138.726	66.5617	86.3596	55.605	118.249	175.559	-3.35744
88.9306	11.939	19.4583	3.46548	64.7854	-14.8965	111.423	299.981	52.0586	163.623	91.7967	54.6253	9.16382	64.3706	156.38	77.7671	71.4814	11.4663	-21.0734	228.656	16.7407	69.1817	142.506	110.859	48.7664	22.5701	91.9629	258.856	151.508	155.391	165.455	249.554	51.1183	107.485	126.207	301.754	36.2785	37.6187	7.11399	55.3376	78.0213	42.8158	92.1284	121.983	50.0188	53.3038	40.4145	95.9633	172.232	-21.1641
89.0305	11.3709	1.29461	7.60889	47.7278	4.18119	111.462	306.428	59.9409	131.766	120.657	15.3997	7.02986	91.6928	143.131	81.2138	96.2735	25.3147	3.34985	186.513	9.35513	27.2713	111.569	103.077	60.4341	50.8153	107.526	223.266	180.236	144.747	159.142	246.956	54.2249	122.439	90.0764	342.501	44.3306	73.1448	24.7563	56.2859	9.72543	44.5191	61.1661	100.455	37.0512	53.826	69.0453	77.3634	151.272	-29.6531
89.1304	-3.26831	38.7612	-8.33643	22.7339	-1.98969	131.003	331.902	66.3243	117.887	67.7065	19.9257	17.8804	67.6552	141.169	66.8869	94.2134	24.1298	14.6523	184.751	19.9636	39.1878	86.5495	74.1034	62.4496	45.4791	124.333	221.224	155.645	216.155	141.806	269.905	53.4085	119.909	89.4284	387.623	15.2447	10.448	20.5548	28.3434	26.2954	52.7114	74.6509	84.9985	44.8598	72.9376	61.4901	69.2332	117.431	-11.4468
89.2303	26.2433	9.11864	10.2348	18.1061	-20.7168	82.6868	300.94	41.7392	97.6574	92.6746	19.3415	30.7952	72.8672	119.356	36.8342	94.8293	44.8184	6.16433	114.852	23.7594	10.0006	88.3087	77.0037	37.0416	27.8778	103.311	231.666	171.19	183.643	128.54	256.263	52.9253	120.604	106.96	321.782	21.836	68.4717	24.189	44.6923	48.2547	30.9001	102.775	101.98	46.1129	37.4867	76.347	128.12	132.784	-12.085
89.3303	23.113	14.8576	0.922522	35.9496	-6.81165	79.0628	322.812	64.0841	82.676	94.185	26.0358	25.601	63.4684	118.387	41.6071	84.4785	42.2163	33.5606	129.739	-5.50613	11.3202	66.8312	54.9612	35.8924	5.6892	174.855	215.864	129.254	153.88	122.668	236.002	29.6013	107.367	121.053	330.002	9.21672	27.8171	8.67528	26.7134	23.5694	52.4978	120.3	122.501	32.0784	61.7463	58.8134	143.263	133.896	-7.32031
89.4302	21.1866	16.6498	10.2378	34.3299	-8.78889	63.9679	331.97	70.9193	91.1513	91.9464	47.501	15.5293	51.9989	155.242	48.6915	74.5634	28.8368	12.2016	114.681	-6.28059	17.519	57.3954	62.505	8.98176	37.6923	124.455	199.513	86.3255	143.238	121.423	235.293	50.5389	110.653	61.1194	332.545	27.8293	26.3067	25.5448	14.0312	37.9092	47.5076	35.7566	116.227	68.2468	12.6181	64.3678	96.5097	135.602	-3.27014
89.5301	28.9936	16.4569	0.590951	18.1911	1.23661	73.7804	326.238	60.2976	73.719	98.6511	32.7091	24.7201	59.8272	141.771	54.7651	60.6649	37.2136	17.0102	101.653	3.87403	11.4131	63.7162	75.5534	16.9834	57.3615	140.431	212.212	118.622	130.287	122.927	225.56	44.213	149.157	54.3401	309.186	42.3486	65.9118	4.56134	12.9477	40.9579	51.6962	-6.30965	139.006	56.2212	5.71444	70.3929	77.1898	162.402	-15.9729
89.63	36.8059	15.7717	7.27036	13.5726	-4.44182	68.4788	338.015	54.1084	49.5236	97.5085	9.70696	18.4369	61.0656	115.853	51.0954	118.549	30.268	23.9668	75.4639	40.0753	-52.6096	58.8597	107.261	31.373	35.7372	133.315	184.689	113.398	148.488	109.269	275.022	63.8205	132.158	59.4431	325.349	80.4043	33.4406	-11.5382	23.861	44.1497	41.4183	11.4382	85.9839	39.6377	21.4857	63.373	79.4976	118.511	10.4913
89.73	27.5984	22.6349	1.22506	27.657	7.79142	78.4181	333.061	78.7887	87.3196	98.417	23.409	4.20762	48.836	140.113	39.4357	84.9233	22.8092	13.4468	39.5221	30.4062	-32.0334	38.8362	96.5172	25.4186	60.7648	129.666	208.916	140.187	127.344	150.233	275.932	43.092	132.51	24.0988	282.364	66.132	58.6673	-10.5228	16.1267	-5.81628	73.4112	-10.7769	102.031	16.7024	21.624	71.6905	89.0496	165.912	-29.0846
89.8299	22.1013	28.1625	-9.22739	43.8605	1.09201	84.1586	327.647	52.5641	80.808	94.5575	23.2559	11.8495	77.5766	119.191	40.2137	77.3975	35.5242	12.0889	47.8033	-1.30456	-1.07368	86.383	91.5129	19.9915	41.6221	125.376	193.503	127.033	120.608	144.866	278.347	66.8166	123.702	24.6407	289.407	65.9279	70.4602	1.17315	25.6747	27.8498	64.3855	9.49491	114.663	42.0655	37.3118	52.5854	44.5743	157.905	-25.6164
89.9298	7.32189	24.5406	28.2863	45.9192	2.20182	43.079	289.533	55.1499	97.4349	127.616	31.0611	-3.41025	67.4384	113.421	31.3203	87.6518	9.42231	17.7011	71.3003	-13.6484	-6.98994	28.118	118.884	63.9292	45.9811	107.572	197.739	127.062	87.5493	144.18	261.315	97.8892	109.685	36.1082	316.661	68.4858	69.6792	15.2962	26.5632	46.6997	62.1933	8.62917	143.38	87.3405	13.7839	69.7174	55.3562	118.181	-21.3388
90.0297	19.4368	18.8172	19.7853	50.303	-3.82783	60.3666	296.292	46.6573	73.6615	129.039	30.6371	-10.0268	74.4044	96.9922	19.7462	86.8745	0.0394202	-12.4709	84.9258	6.85963	-9.78316	37.3751	120.652	73.2565	45.28	130.149	204.506	70.7201	93.1691	150.144	237.505	62.0787	81.9072	65.9819	251.357	20.976	75.2418	25.1488	21.553	27.4134	72.8496	32.6208	135.276	33.3169	37.35	97.349	42.3013	155.414	-30.8322
90.1296	32.578	-10.8298	-13.3037	53.1158	-3.83594	68.272	283.772	15.3434	71.5048	117.141	6.49797	0.922989	78.2694	114.525	11.1977	70.9444	27.0407	26.1582	91.5338	41.0623	-32.7844	32.3741	109.445	47.9913	22.7986	132.42	205.602	114.997	94.1454	138.602	245.181	98.7507	134.906	49.1849	235.878	49.5761	24.9406	-10.0433	41.7922	56.5538	43.6227	10.6672	124.586	44.4914	55.2505	117.191	76.4259	117.384	31.1719
90.2296	39.3163	7.96343	-13.7191	52.7255	-2.35864	59.9114	265.374	13.6937	76.8036	96.4571	8.45816	-1.12108	66.0088	110.806	3.29948	73.0979	42.5693	13.5241	156.828	18.2957	-45.6314	41.6442	119.119	52.003	75.6029	119.716	254.504	94.1318	66.1444	112.752	236.61	65.6283	135.346	97.313	255.203	90.6779	54.6939	21.9065	70.6466	101.677	49.5275	-16.4942	128.141	5.88153	55.8126	96.7543	41.8473	120.386	224.12
90.3295	27.7317	-1.74207	-8.08014	49.3513	-16.3772	65.6175	312.012	39.2287	58.7823	83.6893	-31.0936	0.0624576	59.6122	71.7558	-2.90807	71.8142	36.8449	11.8672	310.131	-5.81811	-27.5124	57.6909	86.8798	4.37717	40.1296	77.4296	279.057	105.267	42.2337	120.675	305.111	75.4073	126.304	90.6246	231.527	126.482	27.1186	20.2195	132.908	159.129	75.654	-79.2384	131.073	27.5625	36.7264	88.5206	25.9605	87.0797	274.473
90.4294	24.2592	0.497909	-5.53517	19.989	-2.28687	63.0883	312.647	24.5783	67.949	92.9046	-7.66499	12.3944	61.7791	69.5127	9.91881	75.5368	19.1224	7.82996	293.291	4.24475	-23.8343	21.6252	69.8194	25.2059	60.5011	83.5634	358.994	144.701	34.972	103.009	308.031	73.0706	120.706	66.5792	180.321	107.929	-38.2357	31.8641	211.607	217.815	97.2257	-62.1204	144.833	-2.77931	81.9772	74.1559	35.1396	84.8937	225.381
90.5293	22.3173	-11.8458	-1.91079	29.9948	-20.7541	50.8824	311.673	37.8022	76.6296	76.0253	-17.4177	17.0282	75.9035	46.6434	13.6906	76.1358	19.9762	8.09873	226.302	4.82469	-4.96232	50.6199	57.8148	14.3436	67.7936	66.4556	332.772	178.524	41.3458	106.89	338.486	61.5395	126.228	40.0772	181.699	106.568	1.3031	38.3783	313.599	201.804	91.8235	-70.2982	125.849	2.59387	66.1339	54.6418	13.4681	70.6222	145.714
90.6293	47.6019	5.26628	-11.3723	14.513	-7.4331	62.3682	315.959	51.0423	54.3534	81.0827	-11.7741	-8.66944	66.2725	58.29	-18.4727	94.7506	47.8763	23.2401	188.558	5.81594	-14.44	42.6713	43.0223	-15.0668	54.6881	82.0736	297.831	180.112	63.7337	130.366	330.753	87.8667	145.075	46.3631	189.044	41.9292	7.6864	45.0761	366.433	187.663	125.691	-54.2413	170.359	39.8175	85.3804	54.2153	29.5572	47.8854	142.133
90.7292	42.6032	29.2305	-5.82772	47.4689	3.83352	116.736	314.092	71.8012	76.1775	69.2755	4.80462	2.06191	53.9885	65.0498	12.602	91.1636	13.0068	4.39544	185.46	6.2996	13.1214	49.1058	21.817	-6.405	21.0952	61.7492	305.088	179.6	57.9157	142.888	302.383	60.374	116.234	25.4773	146.371	32.5039	18.4684	41.6812	389.076	127.445	79.4818	-51.0714	200.728	23.3199	90.801	85.668	69.1076	93.6478	134.427
90.8291	48.7191	11.9832	2.7025	27.9132	-10.3621	99.5891	306.639	52.5544	70.7186	66.7752	-20.0503	26.5635	38.2948	64.9606	33.9538	93.1442	21.7182	29.7205	145.22	-5.88291	48.7224	107.323	21.8269	-8.72494	36.0294	82.6453	299.694	181.12	69.8251	125.996	318.289	28.652	104.008	72.9931	161.905	26.2389	4.43511	32.3535	401.463	104.758	94.06	-3.33189	185.357	2.46166	110.963	52.226	100.568	90.4615	100.459
90.929	42.9831	17.1535	1.70548	11.8255	-22.1915	83.9718	275.143	52.5922	63.3514	62.1666	17.4674	19.6193	42.0873	90.1931	131.029	67.1559	51.4326	51.7979	141.592	-8.63175	39.4931	199.886	21.4593	-42.3082	46.8795	72.5847	259.378	157.82	93.8459	92.1918	339.602	7.87706	114.61	70.7784	139.894	6.29709	7.46912	26.9468	454.778	43.2082	41.1586	12.5264	181.921	-2.95538	143.484	63.6982	64.7164	106.697	71.4689
91.0289	31.6275	24.7137	-7.87844	29.2252	-16.1657	103.551	307.188	51.4322	54.8103	47.9423	27.6597	17.0454	29.6593	85.2985	210.489	78.633	49.1212	57.1502	136.364	-21.9136	20.5458	270.093	1.38451	-30.8075	37.3599	73.4101	247.143	129.889	89.1526	97.1569	339.081	12.6992	125.2	31.782	110.969	4.20514	-16.3966	8.3742	453.396	25.4299	31.8411	-9.5633	173.501	15.5193	133.936	47.7425	59.6671	103.231	32.0208
91.1289	20.3749	24.6335	6.21038	-6.91673	-5.26475	85.5915	275.393	55.2368	79.3428	32.957	26.2667	26.7389	30.2915	76.194	295.329	63.9146	68.88	85.0487	117.26	-7.1959	24.5199	269.566	16.499	-34.8169	33.2299	39.1022	223.496	111.755	88.0993	90.5965	342.043	31.3369	131.191	23.8329	135.387	-3.39508	-0.0900862	8.02972	472.836	18.3949	79.662	-6.87596	152.563	19.6756	87.6794	55.6207	26.9378	98.3425	25.5277
91.2288	23.8594	41.3738	6.90999	-4.31918	-4.77444	80.05	292.424	39.7057	70.4641	34.0279	-48.0205	46.3168	28.539	55.6507	351.402	62.2458	65.6206	67.9729	88.3819	40.4096	13.8976	215.281	-1.76536	-59.1627	62.9769	30.3782	192.373	88.9542	176.092	78.4196	368.767	38.2118	93.6139	0.024094	156.742	-15.152	-9.29884	1.72033	405.007	23.4152	83.5091	-27.2409	132.859	-1.90561	87.6306	26.2477	60.8906	85.0169	-26.1269
91.3287	46.4543	54.2995	-6.36192	3.21053	-21.4311	77.0833	272.754	24.8332	122.985	60.2981	-65.6241	45.0709	28.5425	102.37	314.5	40.5499	59.5275	39.2836	70.0628	2.34693	8.58525	197.46	10.0593	-42.0122	35.5834	60.0409	182.401	132.063	248.577	77.5444	366.972	16.566	123.56	14.9999	125.957	7.59491	-7.64907	35.7836	378.637	24.14	112.034	-19.0844	128.495	9.15299	102.343	55.5298	29.9482	76.2199	-11.0117
91.4286	32.727	56.213	-7.73426	2.26104	8.21907	63.323	351.902	47.1854	156.31	29.6817	-49.9847	27.2617	4.68695	106.834	286.217	48.1322	59.4176	69.9432	59.6084	-33.219	-68.7363	110.905	11.8148	33.7468	76.3042	83.0671	284.763	109.221	187.67	99.8353	307.83	4.58815	56.5898	41.565	143.042	13.9018	72.3052	52.4551	327.341	0.231039	67.4163	4.62683	122.053	39.4937	151.155	47.2848	48.758	76.8025	9.28348
91.5286	68.4258	75.9637	4.00904	4.39824	63.7231	92.6468	362.983	47.2636	244.523	44.9337	-35.3868	46.9286	0.943158	163.725	269.928	73.3502	100.543	44.8937	78.1251	-35.0514	-64.5364	91.2717	-7.57133	141.427	77.1878	67.7979	268.221	206.504	176.701	81.1531	291.586	33.1014	71.0285	26.5078	105.148	-27.5143	72.8579	30.6633	262.742	-48.8923	55.7887	-25.364	204.054	39.3472	106.512	29.1768	71.8942	69.1562	34.9859
91.6285	87.4973	55.3617	-3.58706	29.8501	90.5072	103.768	348.705	14.829	501.045	43.5036	-38.7215	42.0812	-8.692	178.664	230.457	110.45	75.3733	21.6731	63.3459	-29.8221	-62.2012	83.8744	11.8453	240.614	84.7113	57.0877	271.334	250.556	181.447	90.6813	267.433	51.3347	78.2126	29.1798	103.337	-19.5932	30.5124	50.3566	219.487	-49.2863	30.5177	-19.2471	234.765	46.961	110.805	50.5215	118.603	51.2433	9.68028
91.7284	112.409	45.1472	-10.8147	31.7653	99.1629	88.4781	321.263	19.0034	822.616	16.5303	-48.9159	47.6182	-21.58	230.41	180.424	119.412	77.8096	44.0952	51.5709	-27.5024	-59.1675	63.1124	3.61758	311.166	59.3184	96.2624	279.245	255.004	210.109	119.672	237.521	80.5103	62.113	51.7745	132.753	-12.902	90.5325	36.6739	190.437	-30.1741	68.7004	-1.6717	235.624	61.9381	122.101	47.8002	78.1434	60.2186	-12.8916
91.8283	146.095	26.1424	13.1242	75.615	123.141	103.742	326.116	20.6625	1035.78	44.2613	-52.5886	35.8889	14.9228	207.296	123.867	104.137	49.5128	25.6289	44.5069	-52.84	-52.5374	57.8324	36.2801	402.334	83.9952	71.7252	371.394	278.389	198.891	85.2734	248.852	102.442	61.4807	65.5689	90.2558	-41.992	105.746	36.4748	158.022	-30.3364	52.5096	-28.5486	294.789	56.074	117.507	31.4566	113.248	42.2996	24.6372
91.9282	122.746	33.2449	17.483	38.3757	105.982	88.4356	335.148	31.0224	1065.4	59.4095	-16.3986	36.8167	-10.699	228.717	139.112	114.671	58.2335	41.0003	15.3349	-4.6411	-55.4049	60.3894	26.779	517.656	58.7268	108.842	452.178	304.873	195.863	117.004	225.796	51.9549	79.6368	23.6081	111.245	-41.0527	79.5459	35.1489	132.642	-34.5153	43.9603	-13.0147	307.934	43.8439	117.346	31.6254	89.8723	67.5103	-15.8477
92.0282	121.999	42.6003	0.475718	31.9864	74.3374	68.9577	297.141	21.0457	1111.04	76.247	0.494313	36.8777	14.2581	217.401	129.613	130.48	64.872	34.8491	30.8881	-28.29	-64.8975	43.745	25.5927	566.981	64.9716	61.8695	398.05	252.327	177.697	101.205	224.264	64.7436	47.5041	67.8439	125.247	-19.7405	89.4622	54.2908	175.019	-29.6071	42.3974	9.85172	262.786	36.7098	115.213	19.4344	79.1735	90.2552	19.4637
92.1281	42.3899	10.7284	-5.74769	-15.7939	-1.38006	67.1396	290.946	38.6962	1119.33	56.6291	6.32888	38.3703	13.2727	214.799	122.142	123.116	33.837	28.9582	30.6527	30.6067	-79.4265	58.4592	17.6735	498.435	59.574	47.4993	364.6	230.912	170.303	91.8838	240.393	81.5447	66.6045	47.3827	130.511	-8.27462	115.936	64.4657	123.805	-23.8968	45.9479	4.88486	229.093	35.9089	99.1109	34.3576	93.5197	77.3425	-3.20683
92.228	86.0059	9.93541	10.4554	16.0367	67.7314	51.108	298.068	34.7997	1075.81	43.9263	20.144	54.0795	21.3869	231.563	121.405	90.4695	45.1821	44.8041	33.6018	-6.61915	-73.511	77.8136	34.2519	466.692	27.3239	56.0427	503.78	243.855	120.891	106.969	172.039	47.2272	74.473	35.5058	74.2269	-3.39236	104.986	85.121	130.829	-43.5794	19.9833	-3.36582	263.017	27.3718	86.2911	47.2288	214.312	106.122	-30.74
92.3279	50.9853	20.4014	-0.990623	-8.59629	50.6869	66.1737	337.535	50.1255	1000.23	47.5996	7.03661	42.7017	11.5716	209.329	94.0698	62.6272	31.3995	37.1679	32.7583	23.4164	-35.0807	73.5601	16.0896	391.36	15.7121	57.7113	537.059	261.314	120.347	111.427	175.269	18.23	53.5484	-11.7121	89.0071	15.7056	88.2812	61.3941	98.2811	-4.3951	10.6956	-13.6412	265.935	28.6366	80.9904	34.9326	398.075	78.63	-82.8042
92.4278	21.1925	1.27248	-3.62927	11.6933	65.4484	37.6999	320.627	68.2848	926.297	35.8507	-7.59285	41.7103	7.75928	182.199	143.507	61.2772	58.4765	46.8844	-12.3133	-17.0606	2.37525	98.8603	81.103	373.789	24.4152	100.027	436.737	216.39	160.505	103.406	220.524	71.4904	79.2485	-20.0531	76.79	6.89811	90.2767	72.8822	65.1418	-11.413	-9.5046	-60.788	220.118	70.6199	75.3122	54.7325	367.526	76.6302	-50.7726
92.5278	21.0339	7.12063	4.31617	-12.6215	61.9203	53.6688	329.817	101.671	795.802	55.7632	8.51588	36.4704	9.09386	143.492	139.187	75.7788	39.9532	31.1822	10.8624	-25.5411	42.1141	66.5192	68.1956	327.146	37.1473	97.0158	396.986	168.207	143.514	103.159	229.723	56.6774	56.5772	5.41927	119.612	-6.50435	72.3505	57.2244	60.3576	11.2034	20.3007	-48.2192	205.616	79.9404	72.6296	67.4296	398.768	90.1129	-52.4194
92.6277	-15.503	4.15673	-12.4445	-33.1179	79.5674	48.1414	369.444	96.5619	690.931	66.1457	-10.1189	59.2219	21.3171	107.985	210.309	61.9129	45.3071	38.7671	36.007	-6.59076	3.38754	63.2468	60.166	340.516	17.0464	141.102	385.577	153.107	168.767	58.7098	262.487	30.2717	64.3853	-5.84012	137.411	11.7425	60.002	41.8265	52.5399	27.4478	27.1017	-41.9893	173.28	45.6867	73.4473	44.4406	457.056	124.126	-32.3156
92.7276	-14.0728	23.9105	-20.9868	-33.4293	49.8502	39.2173	348.252	80.5167	633.134	67.7179	22.132	117.705	35.2969	105.699	190.523	70.7833	24.3509	22.9342	16.3212	2.27549	14.8647	48.76	56.9265	330.031	8.96757	106.665	369.658	134.817	142.599	92.1997	239.372	32.8643	44.4932	2.10112	104.592	13.8167	64.637	41.951	50.8561	38.5652	49.177	-34.5143	157.664	50.0722	51.507	53.5136	459.554	102.656	-36.2614
92.8275	2.87845	53.6568	-26.4525	-7.36341	97.8332	31.9969	343.122	180.505	610.22	48.7246	14.6819	144.947	8.55672	105.019	277.401	140.923	19.6248	33.2644	31.2331	4.15465	38.7961	7.80651	39.7255	329.726	28.8995	113.611	296.654	108.057	167.998	88.7201	242.682	36.6432	62.224	11.5229	107.076	19.144	43.4963	64.019	59.4823	2.9889	57.4365	-22.9999	141.886	82.9571	53.5663	51.6086	346.144	104.824	-47.5553
92.9275	11.3448	48.834	-12.3763	-32.4887	95.8906	42.9548	318.618	115.369	468.122	70.562	11.356	117.687	22.7425	57.7825	406.397	159.244	30.1505	47.2609	41.2621	-21.2807	34.4353	17.2974	50.2725	321.93	42.0353	75.0992	296.207	174.329	157.871	91.5862	248.411	30.728	84.7459	-12.1122	89.6697	44.8223	23.082	45.1788	79.146	38.1699	30.0391	-20.76	152.522	77.0272	27.8906	52.1502	296.304	139.537	-62.2208
93.0274	-30.8362	100.787	-7.72324	-41.1427	61.541	57.3224	327.266	96.8477	448.902	81.7623	35.092	99.9056	27.9594	80.6657	551.539	169.942	21.1401	13.305	10.5541	-18.5502	24.0536	-24.741	51.1538	249.921	0.850966	82.2775	308.92	266.848	93.9107	118.602	200.371	14.7274	44.4485	-14.2464	80.906	44.2915	-4.73876	37.3173	84.571	4.35642	51.9514	-15.3558	152.857	72.252	50.5927	61.1013	309.932	138.897	-78.7411
93.1273	-40.4108	114.308	20.5384	-44.4849	41.2994	53.6263	354.843	79.4141	406.486	115.751	0.817163	68.1189	60.2075	65.5881	534.584	159.793	20.1785	9.1676	48.2221	-37.5928	48.6447	13.4846	88.0327	202.006	25.433	78.6221	283.035	288.597	116.385	133.206	228.018	40.5053	63.6854	-8.01067	71.4224	-3.76259	45.3994	29.2331	38.882	22.1412	51.1178	-11.3743	111.916	80.0831	24.0803	39.7548	263.013	168.176	-75.0907
93.2272	-72.7075	157.299	-11.4682	-48.0639	11.069	15.6921	321.805	91.0683	398.922	118.79	10.1897	48.352	76.7748	72.7922	607.008	145.216	28.164	13.2278	-5.41009	-61.8023	48.504	39.9201	51.5879	135.661	10.6599	73.5942	275.26	264.955	124.876	139.962	265.678	62.7051	104.871	-22.9301	93.5728	-11.0125	42.7005	8.66479	84.5568	24.9206	69.314	2.39261	115.845	72.0508	3.15524	36.5581	291.647	174.87	-74.0216
93.3271	-94.149	161.572	-18.4759	-46.3916	-13.9372	41.5928	314.618	57.4562	353.72	109.282	1.48397	35.5546	33.2398	54.912	656.096	145.432	-9.66942	6.25728	5.958	-26.1832	53.8056	19.4115	93.2646	105.724	43.581	76.9853	277.106	253.549	117.252	149.825	245.375	68.9053	90.474	-9.73258	116.219	6.24084	-9.05986	44.1048	90.3721	15.6835	57.9701	-1.44186	119.893	88.0396	50.7057	61.248	278.39	148.361	-77.591
93.4271	-68.5375	122.407	-28.4607	-40.2236	7.00076	39.6882	304.483	56.5641	308.423	96.2394	-10.2252	23.4934	38.6285	43.4676	753.97	124.903	48.8702	31.0492	32.4986	-27.2347	27.9576	3.49756	67.9185	139.522	24.4469	66.6337	266.507	225.007	127.242	127.368	251.787	52.524	103.874	-32.767	122.004	2.80154	28.4078	27.5301	91.6594	46.2113	42.4323	-25.0451	131.429	50.6198	48.0344	52.7958	238.582	163.792	-91.233
93.527	-52.3987	106.109	-5.31955	-24.5804	5.67442	31.7844	312.577	52.9656	341.983	91.7969	3.38714	37.0368	35.8265	63.8228	659.029	95.2872	4.93166	-0.219033	37.5898	-24.778	10.3678	47.6622	81.1053	106.419	51.155	59.3511	242.612	209.406	125.234	116.639	249.25	66.4613	75.6381	1.27151	133.055	-20.301	28.5855	38.9021	54.5542	3.28125	60.8516	2.24952	133.249	90.6992	76.5638	49.9104	232.846	124.334	-52.5733
93.6269	-15.0188	97.0253	10.5904	-15.4652	55.6611	45.4644	317.816	52.0362	311.631	85.9265	-1.7512	40.4404	24.9931	72.6334	701.269	81.6416	53.5971	33.5368	28.0485	-9.71872	41.4443	22.7491	27.7666	126.405	13.5493	61.0856	217.576	169.807	169.503	118.807	230.462	76.6509	58.0417	-12.4527	140.253	-2.03469	68.92	32.8472	49.6019	20.6366	47.3218	17.1017	126.047	87.8286	85.4042	62.3563	224.036	135.985	-83.2597
93.7268	-30.6958	96.1181	19.7815	-15.0163	55.1292	51.9977	327.119	84.1128	298.039	54.9865	9.14922	34.7155	38.0316	80.1843	713.426	123.863	43.684	4.82534	43.5592	101.073	52.4557	-10.8779	46.532	82.8939	27.086	73.7404	172.589	146.853	178.028	130.45	235.016	61.6309	74.3596	-5.391	128.276	26.5998	89.6462	39.8365	62.6933	5.45785	32.9108	42.0746	115.385	56.9775	115.019	59.2477	170.057	141.31	-78.2728
93.8268	1.58819	108.641	16.305	-3.40767	67.9739	42.3414	313.222	30.9115	259.058	71.5314	-24.2933	26.6898	42.7621	67.4143	693.565	113.69	63.9941	1.26149	29.8511	225.787	77.3604	4.98065	40.4442	81.8552	29.2539	73.6213	163.372	153.418	139.132	132.604	240.116	79.7406	92.0166	-18.0381	165.979	17.3291	75.6196	1.63995	64.8338	-11.7397	24.0644	59.5674	85.7812	64.9148	101.942	19.6825	156.583	96.579	-77.9083
93.9267	-6.51194	134.999	6.02473	-9.89834	39.8017	38.4254	273.573	59.3391	246.554	55.4481	2.17126	34.4691	51.3841	82.4923	607.006	83.3867	76.5862	37.5052	15.7014	267.219	27.3162	-10.5312	66.0191	81.6838	3.32381	73.1287	204.391	173.285	139.799	159.565	261.488	87.1325	91.642	-4.56654	161.06	44.9023	76.0344	18.2056	65.7486	-5.86037	35.6804	42.5173	136.521	59.8545	48.3845	37.3901	133.462	125.295	-62.1196
94.0266	1.37215	100.536	-22.4591	-12.8685	35.3111	43.4811	269.619	60.873	204.318	48.2555	9.39263	40.4083	59.2538	79.6349	542.482	78.4564	66.3989	22.0803	14.2935	296.177	-20.0721	-24.5907	82.2003	86.8394	26.2893	77.5696	170.924	139.515	128.086	181.849	259.943	96.8113	106.344	-42.9769	159.843	70.6507	47.8756	24.1192	54.5429	-25.3333	44.5086	27.0546	132.982	64.115	30.5538	51.6228	84.4085	151.152	-83.8871
94.1265	-1.12772	92.7837	-6.98381	17.7291	22.9109	26.8395	287.105	69.0959	215.104	49.0238	12.2271	42.5691	72.2708	67.3942	502.565	64.6253	46.3689	12.7882	19.295	400.942	-23.7355	-24.4039	58.4568	72.2641	1.36686	76.5623	182.891	120.011	120.083	172.468	282.83	120.488	123.832	-16.7853	227.346	104.898	75.5233	13.3841	35.5822	-12.8895	45.5687	42.0151	108.156	46.2414	38.5931	60.9963	98.0656	145.311	-63.9579
94.2264	-5.57829	69.2949	-8.6956	2.77612	31.841	50.9358	288.516	52.9925	201.688	43.7143	-2.67457	33.7834	66.2885	79.1959	445.478	82.4201	42.6773	2.54151	47.0057	348.992	-32.113	-25.3541	98.182	74.8053	7.14717	90.1424	189.626	151.118	114.656	168.072	297.093	113.74	106.94	-15.1698	215.419	100.698	78.2809	26.8403	34.5213	4.29395	88.0923	33.17	135.44	62.0964	58.7284	63.8876	72.2407	160.72	-45.7527
94.3264	9.32034	71.7269	-6.15216	31.1253	15.841	44.1518	302.063	67.6604	185.428	61.9648	-9.20583	35.6005	88.7532	59.9577	418.688	90.6402	27.1856	-12.1887	10.1054	401.534	-6.7472	-9.92276	114.006	55.6649	25.3865	120.147	196.092	124.889	106.439	185.361	286.673	115.81	91.4964	-0.90459	246.061	63.8616	34.0782	5.11518	64.1156	5.10748	72.9136	46.6335	104.616	44.4047	62.2135	66.9497	62.9595	116.87	-30.0398
94.4263	-2.72115	37.3252	-8.18905	0.45143	32.1612	37.6438	308.325	75.8596	159.165	76.4623	33.4572	15.1454	90.81	59.8629	371.989	74.4535	27.8289	-1.73352	8.41204	380.89	-3.91359	-13.9093	79.7795	58.0228	17.6714	85.4266	223.623	115.034	79.7335	164.519	276.866	54.7229	88.8532	-4.15984	175.316	93.4783	33.4658	3.81604	36.8913	53.4831	47.3769	49.7226	118.341	38.4374	34.7675	58.0873	75.5081	130.661	-14.3354
94.5262	11.2868	31.2312	-18.308	17.0984	23.8599	39.4212	315.973	62.3903	149.701	55.1902	28.4522	22.9463	89.0188	64.4391	349.652	78.8396	24.0734	-3.15432	26.958	314.298	35.3928	-2.5702	114.074	64.5116	19.3737	97.9766	258.333	142.042	85.8983	194.637	245.276	73.2346	111.244	-20.6189	195.782	79.716	37.4097	7.32122	37.5059	34.9198	36.1757	53.4655	136.677	33.2325	3.91093	63.5542	74.6651	111.728	-34.1778
94.6261	-15.5213	50.8072	-15.2113	17.5961	18.8862	28.6751	296.867	82.5697	152.893	76.6828	8.88884	11.6795	76.55	96.1907	291.848	68.6466	31.2677	11.0231	20.6646	270.408	15.8196	1.84192	88.8931	53.9362	20.8056	127.162	247.03	153.224	81.9031	189.608	234.395	69.7683	74.8568	-0.785327	161.991	77.8553	7.62915	-8.57031	71.0639	-6.57832	41.3205	64.5289	114.093	26.6019	21.9903	70.5582	77.7179	104.036	-15.2769
94.7261	-15.2861	31.9104	-7.52734	28.548	15.3998	42.0683	318.825	83.7008	148.133	85.3393	42.4453	36.8987	88.4442	94.9956	263.753	73.9728	-2.84883	-1.32268	-22.4164	233.496	41.2293	2.74949	95.5369	100.372	-0.390062	116.738	241.291	109.938	62.0237	169.474	219.964	70.4795	71.6946	17.8428	133.65	109.565	17.8747	21.4626	113.712	42.1593	68.525	78.7732	98.8848	52.0557	21.2722	85.7708	60.404	130.506	-9.12913
94.826	-26.5838	20.953	4.79864	38.4833	5.38316	30.4345	352.464	76.2404	167.304	85.3798	26.3739	30.6105	78.8928	109.385	239.321	67.1432	-4.32187	-7.65597	13.5131	249.897	35.5214	7.28238	85.7452	81.5605	2.18887	125.626	243.276	143.355	54.8037	160.926	221.108	78.3387	75.4105	-14.6508	148.313	137.775	-24.5666	-1.17634	139.199	37.6344	55.8908	28.0651	135.906	33.8171	19.0408	69.3444	85.8457	123.808	-13.9613
94.9259	7.08764	30.4947	-0.690836	51.2731	25.6902	17.7391	326.435	61.5242	166.757	92.8978	57.9851	23.2885	87.4458	108.551	242.518	49.0771	1.228	-6.92816	30.2454	172.947	44.1199	7.65041	104.697	66.2787	32.0962	115.277	238.868	136.304	46.5417	159.351	211.644	75.3829	86.894	-19.0339	90.1551	104.152	-0.424548	23.6788	178.896	29.4691	60.2888	11.6797	137.876	60.9611	22.0302	92.3094	78.5086	135.605	-5.68065
95.0258	0.443126	34.9266	-12.16	48.4667	27.1634	22.7623	323.308	73.0901	146.163	82.6559	-19.4752	27.8218	85.3605	99.628	207.948	44.2529	13.3707	11.6545	-17.1606	146.055	61.5048	3.8743	106.432	73.5599	27.2873	119.64	259.704	138.041	16.3578	173.115	177.072	61.1015	61.5895	-10.5362	113.089	122.812	7.51452	42.153	208.111	55.5829	52.3128	32.7944	158.105	59.7812	26.7103	100.584	88.669	122.862	28.2151
95.1257	2.16868	22.7976	-14.3061	49.5917	51.0135	23.5331	310.351	67.0203	143.417	90.8231	14.5343	-4.41855	85.8545	102.976	181.8	44.2916	-4.66157	1.5663	-13.614	114.716	18.3556	-28.0652	101.71	52.8746	14.6846	137.224	235.359	107.661	28.2055	167.615	192.694	86.4391	57.2924	-2.38103	135.772	165.129	13.1422	-0.595019	265.96	63.1767	68.1784	45.6391	143.698	53.518	13.653	56.1397	73.9159	117.891	-1.36546
95.2257	-9.91121	2.2059	-22.5072	46.8708	37.4797	23.5568	301.914	65.6803	137.202	106.572	38.7109	14.6493	97.1631	132.757	166.588	53.1117	10.0295	-5.96746	-13.561	113.92	-10.4401	-4.91899	106.505	76.369	25.3464	129.463	212.329	124.486	28.5255	136.565	161.381	71.0657	62.0879	16.1762	85.092	217.55	8.01998	19.0733	287.214	73.942	45.4569	40.1655	139.738	77.0584	2.76185	69.8672	59.4469	94.5788	26.534
95.3256	-3.60399	22.9251	-13.9874	47.9797	47.8582	28.1174	315.3	78.1118	176.969	92.6999	36.1659	9.20449	85.2476	136.636	164.964	58.3766	-5.29733	8.85439	1.60703	91.4954	-19.6617	-23.4139	85.529	64.2563	36.0786	142.762	231.601	108.609	32.8969	117.043	166.1	28.7029	67.1426	1.94548	100.356	222.072	35.7256	-3.1933	334.758	63.748	71.3768	70.5482	143.267	69.1607	2.32759	88.1412	50.9697	80.9467	27.3284
95.4255	-2.4812	-8.95792	-15.3726	74.9783	29.089	25.6501	330.974	70.0617	171.766	116.63	37.1521	-3.97793	88.8922	133.036	169.647	57.9379	-11.0218	-8.20347	28.2613	71.5975	-13.4874	-3.24011	84.8859	58.7008	25.4817	127.979	205.753	92.5178	6.55308	128.231	146.614	98.3848	45.9118	-0.753627	114.104	218.643	27.8274	2.58287	392.993	64.3487	54.3277	43.234	113.978	24.726	-8.314	72.9581	44.6613	76.3758	23.6268
95.5254	6.46275	-12.2141	-1.16387	81.9567	40.6326	17.4852	351.104	47.6934	171.07	118.547	5.24356	2.22457	88.5861	111.747	153.41	50.9763	1.18803	-1.81148	27.4198	40.2741	37.8326	13.56	81.2586	75.1018	28.3314	142.13	185.421	87.8794	54.48	125.927	174.365	49.3576	32.5908	17.3376	62.5746	235.448	22.051	16.7018	372.73	48.7998	81.9185	62.5373	149.758	25.3268	-12.5719	63.3409	39.2012	99.3243	22.9506
95.6254	19.6365	1.54043	-6.99159	56.6274	32.4586	1.86081	321.98	64.8706	149.683	103.177	23.9579	2.85863	83.5225	130.852	173.588	40.771	-5.84118	-3.17679	-4.61945	38.5688	-3.75953	16.0345	91.1952	71.1552	15.8884	168.363	181.276	99.5795	50.6218	180.307	182.268	72.9215	62.9952	-7.70351	51.9728	169.734	0.729198	23.6145	395.479	36.1116	53.4545	55.6968	119.423	29.2205	11.0967	64.9033	34.2261	65.3883	-15.4037
95.7253	8.1825	12.0306	-4.87266	30.3883	36.5429	24.4515	321.697	66.8534	104.506	102	30.6104	15.1709	77.094	122.221	170.739	56.5477	5.19365	16.8548	29.2567	-1.20228	-40.8953	49.2547	67.2095	94.1371	44.4484	156.128	186.864	111.605	82.411	166.976	191.473	89.2248	56.4785	21.9386	78.4595	160.209	3.78764	-3.45683	431.573	3.3	28.1935	100.194	116.864	36.1165	14.5717	24.3536	29.2845	78.8093	7.53355
95.8252	15.5213	13.1219	5.80702	20.5147	36.7804	27.2414	335.895	41.9604	106.097	76.2252	33.2345	7.03332	89.7612	115.825	149.844	30.0725	13.1742	15.4367	52.3492	13.216	-37.7205	49.7252	60.6892	70.7818	39.9742	130.305	179.059	81.5023	74.1047	152.34	180.298	87.1622	46.8307	-0.043415	122.042	134.668	16.175	13.2916	392.43	53.7835	65.697	74.427	126.647	31.774	31.715	42.6198	4.67471	75.5893	-12.2933
95.9251	9.767	45.4655	3.20184	36.3119	22.668	25.2432	338.429	66.7912	88.7701	92.9978	9.55773	7.71724	98.2281	90.8168	157.039	51.8656	16.1337	18.9024	37.0193	2.76837	-10.8923	20.5973	34.4863	68.2335	39.2989	130.113	148.458	66.4206	89.5976	153.809	194.44	55.8306	60.5971	14.7857	79.4337	79.8754	21.6368	32.9109	403.16	23.4433	34.1495	112.218	95.8916	60.2953	75.874	51.6142	2.57069	52.919	-13.6418
96.025	-2.52415	34.5423	5.55659	33.8469	11.7727	49.0077	341.341	24.1649	102.969	77.8495	13.1579	4.05863	82.4434	132.558	137.699	58.4064	25.1535	0.43679	30.4607	5.75588	-16.8833	37.0328	40.417	26.3047	12.1386	109.024	173.769	76.9527	76.8238	136.513	190.917	62.75	58.1041	-19.7434	113.862	68.6052	2.60913	23.6928	365.997	29.6722	32.3283	87.399	116.57	25.7606	73.6111	11.0117	9.34163	57.2128	-34.7258
96.125	9.18765	37.4868	6.54158	32.878	10.2617	62.6923	324.894	47.5023	78.7919	71.2033	-20.7101	4.47734	87.2436	123.653	152.953	68.0281	26.5901	4.43229	23.9877	8.94658	7.47636	45.3978	26.7034	56.183	8.07749	104.932	135.738	96.1036	78.3335	124.624	187.488	32.2902	72.3501	10.0144	99.5503	109.041	1.82812	15.8055	376.38	16.703	59.4516	98.2715	133.532	54.756	110.22	8.52413	-7.31109	46.8372	-36.793
96.2249	11.745	14.4245	0.413461	24.7893	41.5745	62.1949	312.709	53.5601	58.4873	74.5333	-4.91181	3.68031	80.5109	126.355	144.458	67.4082	35.0669	5.69742	10.3333	-0.426857	-12.3589	52.4275	22.6607	41.2649	13.755	118.002	162.29	97.3777	52.8789	131.353	169.508	41.4817	69.6027	13.9532	83.0781	105.068	32.6236	42.7689	338.959	-0.342182	41.2773	85.3341	168.984	24.071	113.499	43.8164	6.28225	75.862	-17.3106
96.3248	26.0639	13.3397	12.7444	44.1102	39.9666	56.2591	290.743	48.4323	75.948	84.1962	-7.65418	20.4857	63.4517	122.142	180.736	59.3499	26.449	3.10215	1.99233	69.5227	7.01236	36.6322	18.034	26.089	22.0987	87.1501	123.649	114.587	74.5618	146.744	192.422	11.0051	91.3687	11.3544	76.9238	123.427	30.5079	33.9129	350.238	-4.34527	23.6079	79.61	149.637	51.5249	63.5591	50.4632	-30.6515	51.3154	-41.7149
96.4247	45.033	16.4234	9.89068	45.2364	41.6219	53.7379	299.177	54.0487	46.868	84.5554	-1.03154	18.6625	54.7655	105.204	196.648	62.4505	24.0563	37.9303	0.368221	1.86709	-10.8389	72.901	57.1	35.0211	15.0965	138.5	135.182	109.245	50.7811	126.446	186.421	64.6118	73.7529	4.88114	102.995	118.644	7.60117	32.4555	294.597	-8.62139	48.8923	68.1437	149.324	5.93531	96.8708	45.3208	6.89677	62.6328	-55.8693
96.5247	-3.41471	11.1197	10.8442	37.5629	40.969	66.1522	341.179	13.6313	48.0706	65.0709	-16.2944	29.8918	51.0869	118.166	223.861	40.2105	5.86815	16.7652	51.7874	-2.91486	-27.3764	51.64	63.2237	24.9324	71.741	140.361	141.352	97.879	84.5716	103.389	235.579	90.2029	110.037	-4.83806	109.993	321.216	38.1063	29.1937	258.437	6.41487	37.934	52.1505	192.366	0.835606	88.4664	38.8267	62.6218	54.1518	-64.7824
96.6246	50.1383	2.97319	7.16532	57.6253	71.0562	42.5911	299.278	73.963	73.1532	74.48	15.4336	18.7653	41.0279	119.643	169.511	28.5352	41.2915	24.5839	43.5778	6.77515	-31.0526	62.9419	53.6325	37.4763	73.3646	139.682	206.19	122.13	61.7379	75.1171	200.434	108.563	113.133	6.97627	115.375	605.727	40.9687	7.92363	205.723	0.326933	46.3705	95.5369	183.851	21.7135	62.3907	45.315	73.3237	92.1575	1.64929
96.7245	18.8712	-7.50416	23.3169	76.905	13.7458	68.9907	299.942	67.4986	86.2736	77.9867	45.1406	3.27336	49.3645	100.57	148.157	45.6816	9.02696	29.2021	45.7806	23.5779	-28.4387	19.9817	43.8287	-20.6041	35.5398	130.72	255.185	144.033	61.7315	105.981	179.798	102.569	126.334	3.36473	125.738	789.213	50.952	5.61679	160.782	26.9939	77.1088	80.6976	162.273	41.9214	64.609	53.221	67.2488	160.835	-9.93253
96.8244	-6.83357	-0.893788	-4.57252	18.3133	37.3382	23.2115	305.268	71.9893	53.843	90.8808	36.9595	-3.53867	39.2531	80.3115	138.992	38.5175	0.811316	0.226232	41.4572	30.0097	14.6141	71.8071	93.9393	29.4299	62.1744	142.315	271.469	150.88	45.6763	99.7396	181.779	115.942	100.799	-4.11225	127.144	824.8	67.1383	15.9949	163.106	30.2305	66.1384	94.535	144.28	33.3556	70.6228	55.8613	49.0762	138.488	-43.1028
96.9243	-5.04315	-11.531	-6.89086	32.6236	42.9152	42.5865	301.934	83.6162	67.8091	83.9797	56.4144	-15.4577	63.1617	57.8196	136.798	20.4016	-11.4203	-5.68135	42.6471	-26.6478	32.7244	42.2937	91.3069	22.67	55.9873	136.646	369.36	171.802	66.461	91.623	232.184	132.004	107.188	1.34483	128.978	652.058	56.7765	12.5207	137.208	32.5367	48.7474	63.8215	145.335	55.8472	60.4223	73.8452	95.96	145.187	-29.7115
97.0243	-23.4105	7.04656	-22.9847	24.8971	4.36692	81.2252	309.276	93.3524	92.2165	108.567	68.0782	-6.85508	62.6802	59.4763	123.901	24.2368	-9.45243	-5.15768	23.4439	-38.5623	50.6215	38.6714	66.9614	-12.4538	39.968	107.165	403.308	199.013	60.8779	103.188	254.796	159.268	121.418	0.0732199	90.0602	545.113	57.2958	-6.39917	128.843	35.9955	31.1187	53.9778	140.685	68.5499	62.4595	50.3823	84.6413	179.384	-24.8346
97.1242	7.89157	0.722095	-2.13034	40.8777	23.7391	71.9569	313.779	120.234	99.0769	107.101	62.8243	2.29075	68.0305	69.0387	113.609	41.6007	70.0714	12.3938	25.0788	-56.8169	86.1594	65.0227	70.5571	18.0331	53.8026	107.947	422.461	237.973	57.2531	117.591	232.52	133.608	132.698	19.3827	99.5537	451.15	55.4374	-20.4823	118.76	21.4743	57.982	44.7167	126.127	47.1554	39.8519	50.8103	137.182	160.823	-16.7742
97.2241	-5.15597	2.35203	-8.29678	27.2355	13.3119	62.2843	299.881	94.2309	78.0084	102.784	54.5282	0.590475	52.9819	70.9865	118.664	51.138	167.378	34.7264	11.9687	-87.5885	164.236	106.017	87.8235	-12.598	76.3522	121.932	419.625	249.926	85.6072	115.921	247.715	161.879	136.9	17.5807	95.9155	356.04	101.773	7.978	104.15	-3.16506	20.7673	70.6532	171.968	50.7859	48.738	53.1835	120.412	159.166	-41.2955
97.324	-12.1664	-10.2539	-11.2288	27.8427	6.68285	74.152	298.481	116.507	80.8139	118.562	64.4094	-4.21208	70.0932	49.4653	82.7338	54.5654	166.412	21.611	16.6925	-41.1317	112.367	140.158	84.1468	40.2942	44.624	133.293	367.245	208.562	92.4663	127.763	240.991	136.083	116.517	-6.2333	69.3157	294.216	92.5812	15.7541	99.4829	-22.6031	30.0526	49.4424	131.824	56.8388	52.7999	48.7614	75.6755	142.799	-41.899
97.424	-13.9883	1.12586	-5.47825	-1.66718	12.5205	86.9157	327.737	102.741	42.5373	89.6669	55.1036	-22.2593	69.3795	42.6936	80.7295	58.7683	123.704	15.7968	14.7341	-51.83	88.3007	144.998	56.3518	-30.1016	74.5812	75.9216	317.081	182.913	98.5275	88.4451	233.701	118.756	105.449	17.8813	122.137	225.579	86.98	46.6331	156.833	-10.1745	29.3251	74.7988	161.301	45.0443	72.7267	35.5423	61.7489	161.176	4.8254
97.5239	19.1713	32.0199	-8.22722	20.2946	-8.90964	69.0851	324.385	94.2932	48.9588	74.4517	67.3542	1.40078	68	45.7228	58.6204	42.0927	87.7109	17.2589	51.0546	-22.9209	118.776	101.869	50.1975	-5.55682	71.0704	64.8298	293.494	189.166	94.8773	89.9275	216.926	111.774	103.993	18.3353	105.232	201.522	70.089	42.2327	170.516	-28.5296	42.9455	85.1994	183.107	50.8919	90.6946	1.7251	30.1731	118.254	-24.3638
97.6238	34.3218	17.6683	13.4132	18.5912	1.90191	59.1357	317.446	63.0213	37.1557	74.4984	65.7354	15.1493	69.369	83.1588	62.4571	26.9404	42.1541	-6.82715	9.88501	50.0973	73.7288	62.247	36.5312	13.3926	51.8942	87.8051	325.319	205.401	137.087	85.9106	200.283	91.1188	118.291	27.3838	92.1419	170.386	53.8299	37.3605	195.036	-22.8368	57.1165	91.8695	172.873	72.72	122.332	9.82587	89.3958	86.965	-20.4776
97.7237	18.1528	14.4092	13.4231	38.3954	-2.60384	52.4274	309.922	69.0796	34.0795	91.6226	85.341	1.79704	61.1085	74.1041	74.0404	47.7494	39.1961	-11.3801	2.26093	42.7514	34.1789	44.6153	28.6095	7.73881	44.569	106.974	295.42	183.717	94.8743	84.599	171.625	72.0821	79.8559	-2.15859	45.2317	198.234	57.9119	46.0033	168.434	-15.2869	69.2862	76.0611	149.784	24.995	109.552	23.819	73.3907	98.2163	-47.0413
97.8236	6.12071	14.311	-7.25061	42.8074	-15.0301	72.9895	348.556	59.3243	74.7184	72.7905	11.5686	10.2251	63.9614	78.2135	58.4889	67.6573	41.8113	2.11888	47.7771	19.9758	48.1255	29.234	37.7753	-22.0469	43.5039	47.8145	296.996	179.733	86.8494	108.061	181.988	98.576	94.6669	-31.631	68.8494	199.104	49.4912	43.1025	189.634	-30.3716	56.5017	62.4874	172.07	19.2083	73.8912	38.1664	76.9066	103.695	-65.1839
97.9236	29.7272	7.82827	-7.47858	39.9271	2.94936	59.3021	324.103	94.6609	64.5837	77.4784	-16.2393	-3.67064	69.3331	90.9637	87.8163	64.1822	28.9001	6.88775	44.2718	-13.4095	50.63	22.4493	85.9059	-4.81382	37.5971	54.4981	292.646	167.359	115.129	72.1584	181.906	92.4996	100.004	-5.08485	55.425	177.137	33.441	18.9467	176.359	-25.5164	26.9924	48.2976	191.641	57.1937	104.685	32.215	94.9426	91.0995	-38.503
98.0235	20.7155	11.333	-2.7218	35.6768	11.8457	68.4535	349.531	82.2142	84.1098	65.2855	-5.44909	3.53884	56.5625	138.992	142.935	53.6376	37.417	9.9477	18.3504	1.51113	22.17	48.1314	71.3922	3.47388	74.5462	67.6855	243.429	147.113	112.548	82.8092	191.554	99.9512	97.2836	16.879	63.6941	158.143	25.3631	36.9926	157.678	-31.5559	42.6458	69.9729	171.308	82.7806	102.116	28.6995	64.0572	83.2163	-18.7914
[truncated: 2,131 more rows]
[truncated: 13 more columns]
